# Supplementary material for: KDM7A and KDM1A inhibition suppresses tumour promoting pathways in prostate cancer
Source: Mol Oncol. 2026 Mar 23:10.1002/1878-0261.70238. Online ahead of print. doi: 10.1002/1878-0261.70238 (PMC13398633; doi:10.1002/1878-0261.70238)
Supplement: Supplementary file 12 — Table S1. Differential gene expression data from RNA‐seq analysis of LNCaP siScrambled veh compared to siScrambled + R1881 (1 nm) and LNCaP siScrambled + R1881 (1 nm) compared to siKDM7A + siKDM1A + R1881 (1 nm). [file MOL2-9999-0-s022.xlsx]

## Sheet: 1_LNScrVEH-LNScrR18
LNCaP RNA-seq results for significant differentially expressed genes upon R1881 treatment with Scrambled siRNA (FDR p <0.05; log2FC ≥1)
Comparison scrambled siRNA, vehicle treated cells compared to scrambled siRNA, R1881 treated cells
(Blue genes are genes down-regulated and red genes are up-regulated upon R1881 treatment)
Identifier	logFC	logCPM	LR	PValue	FDR	Gene symbol
ENSG00000265369	-10.4977	1.54933	272.601	3.07642e-61	8.52336e-59	PCAT18
ENSG00000185479	-10.3694	1.52124	253.426	4.65072e-57	1.12873e-54	KRT6B
ENSG00000223400	-9.9335	0.771011	195.426	2.08039e-44	3.8367e-42	AP006748.1
ENSG00000188089	-9.62527	0.803612	161.546	5.19802e-37	7.76822e-35	PLA2G4E
ENSG00000127954	-9.5765	5.16269	1363.21	2.07775e-298	1.57585e-294	STEAP4
ENSG00000163492	-9.52819	5.18153	1342.45	6.72629e-294	3.71016e-290	CCDC141
ENSG00000171346	-9.24403	0.183475	127.235	1.65052e-29	1.8649e-27	KRT15
ENSG00000230978	-9.08504	0.216064	115.004	7.85234e-27	7.78498e-25	LINC00160
ENSG00000172365	-8.83253	-0.185428	97.7234	4.81104e-23	3.95534e-21	OR5B2
ENSG00000265804	-8.81825	-0.216265	96.7309	7.94211e-23	6.44235e-21
ENSG00000229314	-8.78748	2.594	477.732	6.65691e-106	3.99909e-103	ORM1
ENSG00000276888	-8.71019	-0.102554	90.2319	2.11822e-21	1.60253e-19	AL512624.2
ENSG00000139209	-8.69242	2.51017	454.629	7.08992e-101	4.02038e-98	SLC38A4
ENSG00000167105	-8.57098	-0.250357	82.4397	1.08944e-19	7.55447e-18	TMEM92
ENSG00000059804	-8.26974	2.25417	362.062	1.00142e-80	4.10548e-78	SLC2A3
ENSG00000223838	-8.20578	-1.23799	64.6637	8.88359e-16	4.85159e-14	AC007091.1
ENSG00000268964	-8.16531	-0.772433	63.0556	2.00957e-15	1.06676e-13	ERVV-2
ENSG00000228278	-8.08866	2.89103	516.882	2.0177e-114	1.37555e-111	ORM2
ENSG00000205420	-8.07043	-0.853637	59.1707	1.44572e-14	7.12007e-13	KRT6A
ENSG00000164120	-7.93989	5.58394	1419.05	1.52600200842657e-310	1.32272e-306	HPGD
ENSG00000236666	-7.93301	-1.26294	53.9476	2.05909e-13	9.22031e-12	POTEH-AS1
ENSG00000233154	-7.8976	-0.976589	52.6639	3.95795e-13	1.74527e-11	LINC01762
ENSG00000249956	-7.87463	2.58419	463.042	1.04704e-102	6.05038e-100	UGT2B24P
ENSG00000211689	-7.79371	4.2385	934.769	2.71344e-205	5.48794e-202	TRGC1
ENSG00000227191	-7.72461	1.70361	264.682	1.63688e-59	4.22627e-57	TRGC2
ENSG00000169896	-7.64824	-1.48147	44.5505	2.47876e-11	9.37649e-10	ITGAM
ENSG00000265933	-7.60355	-1.48132	43.2189	4.89467e-11	1.78906e-09	LINC00668
ENSG00000169347	-7.49947	-1.31221	40.3439	2.12969e-10	7.25948e-09	GP2
ENSG00000169245	-7.49614	2.09817	377.349	4.69932e-84	2.0513e-81	CXCL10
ENSG00000203837	-7.40299	-1.9783	37.746	8.05823e-10	2.56389e-08	PNLIPRP3
ENSG00000196664	-7.35431	-1.86993	36.4805	1.54204e-09	4.76148e-08	TLR7
ENSG00000163017	-7.35339	-1.01501	36.4642	1.55494e-09	4.79889e-08	ACTG2
ENSG00000122861	-7.34837	-2.35689	36.3748	1.62797e-09	5.01497e-08	PLAU
ENSG00000259064	-7.34663	-1.56464	36.3437	1.65412e-09	5.08943e-08	AC091544.3
ENSG00000198734	-7.31778	6.14788	1657.8	0	0	F5
ENSG00000251757	-7.29675	-1.35556	35.089	3.14972e-09	9.40034e-08	RNU6-848P
ENSG00000169429	-7.1809	-1.73715	32.4033	1.25272e-08	3.42846e-07	CXCL8
ENSG00000267257	-7.17498	-2.13363	32.3097	1.31459e-08	3.58162e-07	AC105105.1
ENSG00000106128	-7.11439	-0.958734	30.9821	2.60423e-08	6.84924e-07	GHRHR
ENSG00000036828	-7.1103	-1.87136	30.9202	2.68865e-08	7.04985e-07	CASR
ENSG00000249816	-7.10881	-2.26388	30.8975	2.7202e-08	7.11721e-07	LINC00964
ENSG00000175535	-7.04451	-1.48229	29.5559	5.43271e-08	1.3598e-06	PNLIP
ENSG00000159261	-7.04108	-1.45705	29.5061	5.57401e-08	1.39235e-06	CLDN14
ENSG00000224650	-6.97541	-2.21905	28.1865	1.10171e-07	2.64843e-06	IGHV3-74
ENSG00000186832	-6.97472	-1.37971	28.177	1.1071e-07	2.66032e-06	KRT16
ENSG00000272724	-6.96276	0.497823	164.954	9.36286e-38	1.43096e-35
ENSG00000211688	-6.90131	-2.35713	26.7945	2.2628e-07	5.18487e-06	TRGJP2
ENSG00000222375	-6.82609	-1.7402	25.4358	4.57346e-07	9.93537e-06	RN7SKP127
ENSG00000228445	-6.8243	-2.01542	25.4135	4.6266e-07	1.00436e-05	UGT1A2P
ENSG00000233515	-6.82323	-2.21958	25.4003	4.65853e-07	1.01021e-05	LINC01518
ENSG00000164509	-6.82145	-2.01701	25.378	4.7125e-07	1.02009e-05	IL31RA
ENSG00000120903	-6.80195	5.50904	1257.29	2.16627e-275	8.76257e-272	CHRNA2
ENSG00000229836	-6.74529	-1.94083	24.0575	9.35029e-07	1.92511e-05	AL671883.1
ENSG00000204949	-6.74343	-1.67812	24.0355	9.45754e-07	1.94587e-05	FAM83A-AS1
ENSG00000254695	-6.74319	-2.45585	24.0327	9.4715e-07	1.94808e-05	AC087379.2
ENSG00000227621	-6.74267	-2.01575	24.0266	9.50152e-07	1.95359e-05	PHBP11
ENSG00000126337	-6.74116	-2.74017	24.0087	9.59001e-07	1.97045e-05	KRT36
ENSG00000265485	-6.74023	-2.50987	23.9978	9.64466e-07	1.98034e-05	LINC01915
ENSG00000272727	-6.65452	-2.09402	22.6187	1.97549e-06	3.86529e-05	LINC02266
ENSG00000069535	-6.65231	-2.45673	22.5942	2.00083e-06	3.91109e-05	MAOB
ENSG00000133116	-6.63233	0.372207	132.892	9.54894e-31	1.13161e-28	KL
ENSG00000260896	-6.6039	3.89968	815.189	2.69045e-179	4.41197e-176	LINC02170
ENSG00000124490	-6.56608	-2.73989	21.265	3.99965e-06	7.44414e-05	CRISP2
ENSG00000171051	-6.56345	-2.09359	21.2376	4.05736e-06	7.5446e-05	FPR1
ENSG00000158022	-6.56089	-2.31043	21.2109	4.11423e-06	7.63396e-05	TRIM63
ENSG00000248809	-6.56058	-2.8051	21.2077	4.12114e-06	7.64213e-05	LINC01095
ENSG00000215110	-6.53113	1.85523	289.795	5.51114e-65	1.62324e-62	UGT2B25P
ENSG00000070526	-6.52257	6.39512	1475.81	6.91691904177745e-323	6.99E-319	ST6GALNAC1
ENSG00000091138	-6.52153	0.628194	123.439	1.11759e-28	1.21741e-26	SLC26A3
ENSG00000096088	-6.46435	4.42792	822.364	7.40832e-181	1.24861e-177	PGC
ENSG00000102962	-6.46269	-3.01655	19.8191	8.51285e-06	0.000147788	CCL22
ENSG00000251956	-6.462	-2.45756	19.8123	8.54299e-06	0.000148218	RNU6-617P
ENSG00000151882	-6.46014	-2.56538	19.7941	8.62466e-06	0.000149391	CCL28
ENSG00000271338	-6.36101	-2.56274	18.4579	1.73703e-05	0.000281576	AL591034.2
ENSG00000147614	-6.35941	-3.09428	18.4434	1.75028e-05	0.000283422	ATP6V0D2
ENSG00000236882	-6.35795	-3.09432	18.4301	1.76248e-05	0.000285018	LINC01554
ENSG00000218107	-6.35736	-2.67947	18.4248	1.76743e-05	0.000285666	AL136131.1
ENSG00000253644	-6.35684	-2.50994	18.4201	1.77182e-05	0.000286299	AP001208.1
ENSG00000225465	-6.28086	0.303613	104.724	1.40378e-24	1.23441e-22	RFPL1S
ENSG00000257989	-6.26497	2.32352	410.017	3.6346e-91	1.69638e-88	AC078864.1
ENSG00000262406	-6.25786	-0.0691593	103.189	3.04631e-24	2.65186e-22	MMP12
ENSG00000229332	-6.24733	-2.21977	17.0579	3.62564e-05	0.000550653	PGBD4P8
ENSG00000158014	-6.24691	-3.016	17.0544	3.63233e-05	0.000551393	SLC30A2
ENSG00000250596	-6.24572	-2.67884	17.0445	3.65137e-05	0.000553729	AC096751.1
ENSG00000131737	-6.24537	-2.50948	17.0416	3.65701e-05	0.000554445	KRT34
ENSG00000146276	-6.24478	-3.17679	17.0366	3.66656e-05	0.000555755	GABRR1
ENSG00000167165	-6.24391	-3.17707	17.0293	3.68071e-05	0.000557481	UGT1A6
ENSG00000264056	-6.24315	-2.6202	17.0229	3.69315e-05	0.000559227	MIR5685
ENSG00000205301	-6.24297	-3.45728	17.0214	3.696e-05	0.000559378	MGAT4D
ENSG00000235532	-6.24273	-2.80564	17.0194	3.69994e-05	0.000559696	LINC00402
ENSG00000260303	-6.24144	-3.09505	17.0086	3.721e-05	0.000562741	AC108206.1
ENSG00000135226	-6.21986	7.19458	1662.17	0	0	UGT2B28
ENSG00000227494	-6.12533	-3.67787	15.6661	7.55667e-05	0.0010611	USP9YP14
ENSG00000234091	-6.12403	-2.94169	15.6561	7.59666e-05	0.00106622	AL157392.2
ENSG00000172362	-6.12344	-2.80453	15.6515	7.61504e-05	0.00106855	OR5B12
ENSG00000269526	-6.12326	-3.17619	15.6502	7.62048e-05	0.00106907	ERVV-1
ENSG00000278083	-6.12302	-3.26344	15.6483	7.62802e-05	0.00106939	AC013476.2
ENSG00000189037	-6.12138	-2.87225	15.6357	7.67923e-05	0.00107557	DUSP21
ENSG00000274588	-6.12138	-2.80432	15.6357	7.67923e-05	0.00107557	DGKK
ENSG00000278719	-6.1212	-2.94239	15.6343	7.68471e-05	0.00107584	MCM8-AS1
ENSG00000095777	-6.12009	-3.4569	15.6257	7.71972e-05	0.00107975	MYO3A
ENSG00000223417	-6.12002	-2.74115	15.6252	7.72184e-05	0.00107979	TRIM49D1
ENSG00000153714	-6.11949	-2.80537	15.6212	7.73833e-05	0.0010816	LURAP1L
ENSG00000091879	-6.01915	5.62737	1249.99	8.34969e-274	3.16636e-270	ANGPT2
ENSG00000163993	-6.01449	4.1535	669.626	1.20486e-147	1.49194e-144	S100P
ENSG00000226631	-5.9874	-2.67884	14.2387	0.000161021	0.00208226	SLC9A3P3
ENSG00000250148	-5.98705	-3.56354	14.2363	0.000161232	0.00208454	KRT8P31
ENSG00000251248	-5.9861	-3.01615	14.2297	0.000161801	0.00209056	AC139720.2
ENSG00000275710	-5.98551	-3.56404	14.2255	0.000162159	0.00209385	AC007485.1
ENSG00000265929	-5.98533	-3.6795	14.2243	0.000162265	0.00209477	MIR5195
ENSG00000169035	-5.98516	-3.4571	14.223	0.000162371	0.00209569	KLK7
ENSG00000243004	-5.98474	-3.67969	14.2201	0.000162624	0.00209851	AC005062.1
ENSG00000279174	-5.98456	-3.26479	14.2189	0.00016273	0.00209899	AC104581.3
ENSG00000229409	-5.98414	-3.35752	14.2159	0.000162983	0.00210181	AL117328.1
ENSG00000196188	-5.98327	-2.68104	14.2098	0.000163516	0.00210743	CTSE
ENSG00000198796	-5.97586	2.12644	347.304	1.63789e-77	6.41153e-75	ALPK2
ENSG00000275563	-5.89788	-0.185446	80.186	3.40769e-19	2.2948e-17	AL929601.3
ENSG00000237686	-5.87273	3.60564	577.025	1.66456e-127	1.53026e-124	AL109615.3
ENSG00000159871	-5.84075	-3.45515	12.8457	0.000338256	0.00400228	LYPD5
ENSG00000251291	-5.83921	-3.80401	12.8359	0.000340028	0.00401854	LINC02462
ENSG00000249509	-5.83843	-4.09362	12.831	0.000340916	0.0040259	AC023886.1
ENSG00000206728	-5.83808	-2.61966	12.8288	0.000341322	0.00402913	RF00019
ENSG00000257175	-5.83696	-3.67863	12.8217	0.00034262	0.00404288	CR383656.1
ENSG00000242741	-5.83671	-3.80482	12.8202	0.000342902	0.00404372	LINC02005
ENSG00000281133	-5.83612	-3.67956	12.8164	0.000343591	0.00404804	AL355480.3
ENSG00000199370	-5.83612	-3.80479	12.8164	0.000343591	0.00404804	RF00012
ENSG00000231056	-5.83542	-3.35808	12.812	0.000344408	0.00405373	LINC02522
ENSG00000224961	-5.83506	-3.017	12.8098	0.000344817	0.00405776	LINC01752
ENSG00000207524	-5.83447	-3.80556	12.806	0.00034551	0.00406433	RNU6-33P
ENSG00000231875	-5.83405	-4.09505	12.8034	0.000345998	0.00406729	AL359885.1
ENSG00000225581	-5.7142	-0.376927	70.2906	5.11816e-17	3.0238e-15	TRIM53AP
ENSG00000227802	-5.6726	-3.35693	11.4222	0.000725729	0.00781153	DNAJB3
ENSG00000249631	-5.67129	-3.94174	11.4148	0.000728602	0.00783551	AC005699.1
ENSG00000251309	-5.67105	-4.09397	11.4135	0.00072914	0.00783712	AP002075.1
ENSG00000205745	-5.67105	-3.45602	11.4135	0.00072914	0.00783712	AC083864.1
ENSG00000278143	-5.6707	-3.80472	11.4115	0.00072992	0.00784273	NF1P7
ENSG00000267055	-5.6707	-3.56387	11.4115	0.00072992	0.00784273	AC007001.1
ENSG00000281572	-5.67028	-4.094	11.4091	0.000730849	0.00784994
ENSG00000203858	-5.6701	-3.94212	11.4081	0.00073124	0.00785171	HSD3BP2
ENSG00000251635	-5.66992	-4.26419	11.4071	0.000731631	0.00785416	LINC02278
ENSG00000248517	-5.66933	-3.09474	11.4038	0.000732953	0.00786279	LINC02437
ENSG00000238008	-5.66933	-3.80472	11.4038	0.000732953	0.00786279	COX6CP10
ENSG00000158473	-5.66897	-3.45736	11.4018	0.000733736	0.0078684	CD1D
ENSG00000234350	-5.66855	-3.94241	11.3994	0.000734668	0.00787562	AC007405.1
ENSG00000119938	-5.66785	-3.80565	11.3955	0.000736238	0.00788826	PPP1R3C
ENSG00000233471	-5.66743	-4.265	11.3931	0.000737172	0.0078916	KRT18P62
ENSG00000274139	-5.66725	-3.94328	11.3921	0.000737565	0.00789273	AC090164.2
ENSG00000166220	-5.6669	-2.94389	11.3901	0.000738352	0.00789874	TBATA
ENSG00000018625	-5.60305	0.474341	114.341	1.09735e-26	1.07738e-24	ATP1A2
ENSG00000234384	-5.53401	1.25162	192.405	9.49483e-44	1.69441e-41	LINC01049
ENSG00000257715	-5.48494	-4.26315	10.0092	0.00155763	0.015066	AC007298.1
ENSG00000221100	-5.48338	-3.67878	10.0015	0.00156412	0.015112
ENSG00000223911	-5.48338	-4.45623	10.0015	0.00156412	0.015112	AC009480.1
ENSG00000227179	-5.48338	-2.80439	10.0015	0.00156412	0.015112	PGCP1
ENSG00000203645	-5.48321	-3.45614	10.0006	0.00156486	0.0151167	LINC00501
ENSG00000249488	-5.48261	-3.80404	9.99768	0.00156737	0.0151361	NACAP5
ENSG00000161681	-5.48243	-3.67841	9.99681	0.00156812	0.0151409	SHANK1
ENSG00000134339	-5.48225	-3.67937	9.99594	0.00156886	0.0151433	SAA2
ENSG00000234626	-5.48225	-4.4566	9.99594	0.00156886	0.0151433	AL021937.3
ENSG00000159860	-5.48183	-3.94238	9.99386	0.00157063	0.0151555	TCAF2P1
ENSG00000243135	-5.48183	-3.56364	9.99386	0.00157063	0.0151555	UGT1A3
ENSG00000157680	-5.48166	-3.942	9.99299	0.00157137	0.0151558	DGKI
ENSG00000250829	-5.48166	-4.26422	9.99299	0.00157137	0.0151558	AC108865.1
ENSG00000177409	-5.48148	-4.45685	9.99211	0.00157212	0.0151603	SAMD9L
ENSG00000265787	-5.4813	-4.45691	9.99124	0.00157286	0.0151626	CYP4F35P
ENSG00000260653	-5.48106	-4.26419	9.99004	0.00157389	0.0151677	AC237221.1
ENSG00000187855	-5.48035	-4.09457	9.98655	0.00157687	0.0151844	ASCL4
ENSG00000228906	-5.48017	-4.26448	9.98568	0.00157762	0.0151892	AL353804.1
ENSG00000172927	-5.47975	-3.17715	9.98361	0.0015794	0.0152003	MYEOV
ENSG00000224224	-5.47958	-4.26467	9.98274	0.00158014	0.0152003	HAUS1P2
ENSG00000270619	-5.47958	-2.94229	9.98274	0.00158014	0.0152003	AL391358.1
ENSG00000253960	-5.47958	-3.80524	9.98274	0.00158014	0.0152003	AC016885.1
ENSG00000281681	-5.47915	-3.94303	9.98067	0.00158192	0.0152063
ENSG00000268681	-5.47915	-4.26503	9.98067	0.00158192	0.0152063	COX6CP7
ENSG00000197893	-5.47898	-3.67998	9.9798	0.00158267	0.0152063	NRAP
ENSG00000151490	-5.4788	-4.09508	9.97893	0.00158342	0.0152063	PTPRO
ENSG00000268870	-5.4788	-3.80549	9.97893	0.00158342	0.0152063	AC008758.5
ENSG00000179270	-5.4788	-4.26493	9.97893	0.00158342	0.0152063	C2orf71
ENSG00000204544	-5.4788	-3.80571	9.97893	0.00158342	0.0152063	MUC21
ENSG00000225133	-5.4788	-3.80549	9.97893	0.00158342	0.0152063	MORF4L1P4
ENSG00000136110	-5.47862	-3.56469	9.97806	0.00158416	0.0152063	CNMD
ENSG00000233577	-5.47862	-4.26498	9.97806	0.00158416	0.0152063	AL022332.1
ENSG00000232864	-5.47862	-4.45778	9.97806	0.00158416	0.0152063	NUCKS1P1
ENSG00000206579	-5.47827	-4.09524	9.97632	0.00158566	0.0152135	XKR4
ENSG00000258584	-5.47827	-4.45789	9.97632	0.00158566	0.0152135	FAM181A-AS1
ENSG00000237949	-5.46392	0.811692	144.918	2.23848e-33	2.97198e-31	LINC00844
ENSG00000224689	-5.43812	6.65816	1352.14	5.2696e-296	3.19733e-292	ZNF812P
ENSG00000143512	-5.30202	3.15396	496.139	6.57706e-110	4.15691e-107	HHIPL2
ENSG00000171611	-5.2961	2.58264	357.093	1.20949e-79	4.8924e-77	PTCRA
ENSG00000260719	-5.27118	1.38702	193.043	6.88942e-44	1.2404e-41	AC009133.3
ENSG00000232943	-5.26731	-4.26306	8.58541	0.00338868	0.0290366	AL050321.1
ENSG00000280040	-5.26653	-4.67864	8.58211	0.00339482	0.0290686	AC095031.1
ENSG00000256263	-5.26653	-4.09346	8.58211	0.00339482	0.0290686	DDX11L8
ENSG00000249176	-5.26635	-4.6787	8.58136	0.00339622	0.0290725	AC027801.3
ENSG00000136297	-5.2654	-4.67901	8.57732	0.00340377	0.0291165	MMD2
ENSG00000260576	-5.2654	-4.26368	8.57732	0.00340377	0.0291165	EIF5A2P1
ENSG00000278022	-5.2654	-3.3573	8.57732	0.00340377	0.0291165	AC118658.2
ENSG00000115598	-5.26497	-3.80481	8.57553	0.00340711	0.0291287	IL1RL2
ENSG00000124003	-5.26497	-4.09441	8.57553	0.00340711	0.0291287	MOGAT1
ENSG00000251188	-5.26497	-4.09418	8.57553	0.00340711	0.0291287	AC079140.3
ENSG00000261774	-5.26497	-4.45661	8.57553	0.00340711	0.0291287	AC009075.2
ENSG00000279460	-5.2648	-4.45689	8.57478	0.00340851	0.0291319	AC112243.1
ENSG00000253712	-5.2648	-3.0938	8.57478	0.00340851	0.0291319	AC022274.1
ENSG00000253374	-5.26462	-3.94259	8.57403	0.00340992	0.0291319	AC023644.1
ENSG00000214782	-5.26462	-3.26429	8.57403	0.00340992	0.0291319	MS4A18
ENSG00000250421	-5.26444	-3.4575	8.57328	0.00341133	0.0291319	AC106798.1
ENSG00000187908	-5.26444	-4.67932	8.57328	0.00341133	0.0291319	DMBT1
ENSG00000154080	-5.26444	-3.4573	8.57328	0.00341133	0.0291319	CHST9
ENSG00000226138	-5.2642	-4.6794	8.57224	0.00341326	0.0291402	AC004801.1
ENSG00000273689	-5.26384	-4.45697	8.57074	0.00341608	0.029152
ENSG00000163464	-5.26384	-3.67995	8.57074	0.00341608	0.029152	CXCR1
ENSG00000205274	-5.26384	-3.56432	8.57074	0.00341608	0.029152	TRBV20OR9-2
ENSG00000279957	-5.26366	-4.26468	8.56999	0.00341749	0.0291599	AC110769.3
ENSG00000251792	-5.26349	-4.26474	8.56924	0.0034189	0.0291637	RF00019
ENSG00000267293	-5.26349	-4.26451	8.56924	0.0034189	0.0291637	AC012569.1
ENSG00000211696	-5.26307	-3.94286	8.56746	0.00342224	0.0291741	TRGV8
ENSG00000171396	-5.26307	-4.26465	8.56746	0.00342224	0.0291741	KRTAP4-4
ENSG00000108759	-5.26307	-3.45729	8.56746	0.00342224	0.0291741	KRT32
ENSG00000131435	-5.26271	-4.67988	8.56596	0.00342506	0.0291741	PDLIM4
ENSG00000237767	-5.26271	-3.45696	8.56596	0.00342506	0.0291741	LINC01370
ENSG00000179674	-5.26264	-3.17754	8.56568	0.00342559	0.0291741	ARL14
ENSG00000249978	-5.26264	-3.67967	8.56568	0.00342559	0.0291741	TRGV7
ENSG00000255247	-5.26264	-4.09516	8.56568	0.00342559	0.0291741	AP003390.2
ENSG00000277769	-5.26253	-4.4574	8.56521	0.00342647	0.0291741	RBM22P4
ENSG00000237738	-5.26253	-4.67994	8.56521	0.00342647	0.0291741	RNF216-IT1
ENSG00000267691	-5.26253	-4.45762	8.56521	0.00342647	0.0291741	SHC1P2
ENSG00000230666	-5.26247	-3.56477	8.56493	0.003427	0.0291741	CEACAM22P
ENSG00000273365	-5.26229	-3.80546	8.56418	0.00342842	0.0291741	AL451074.6
ENSG00000239776	-5.26211	-4.0951	8.56343	0.00342983	0.0291741
ENSG00000214456	-5.26211	-3.09488	8.56343	0.00342983	0.0291741	PLIN5
ENSG00000217653	-5.26193	-3.35797	8.56268	0.00343124	0.0291741	AL353692.1
ENSG00000265583	-5.26193	-4.26524	8.56268	0.00343124	0.0291741
ENSG00000248456	-5.26193	-4.45781	8.56268	0.00343124	0.0291741	LINC02485
ENSG00000200253	-5.26193	-4.68013	8.56268	0.00343124	0.0291741	RNU6-529P
ENSG00000248705	-5.26176	-4.26529	8.56193	0.00343265	0.0291741	AC114812.4
ENSG00000266297	-5.26176	-4.26508	8.56193	0.00343265	0.0291741	MIR744
ENSG00000174348	-5.26176	-4.68019	8.56193	0.00343265	0.0291741	PODN
ENSG00000256589	-5.26176	-4.68019	8.56193	0.00343265	0.0291741	ENPP7P5
ENSG00000223720	-5.26158	-4.45771	8.56118	0.00343406	0.0291741	AL109659.1
ENSG00000237136	-5.26158	-4.26491	8.56118	0.00343406	0.0291741	C4orf51
ENSG00000185905	-5.22847	1.40962	187.409	1.16906e-42	2.03829e-40	C16orf54
ENSG00000134531	-5.15508	2.13912	304.977	2.71364e-68	8.71164e-66	EMP1
ENSG00000249599	-5.15492	0.450374	116.551	3.59999e-27	3.65267e-25	BMPR1B-AS1
ENSG00000232821	-5.14252	-1.3553	46.1022	1.12243e-11	4.38247e-10	AC003986.2
ENSG00000225833	-5.1093	0.286899	112.857	2.31954e-26	2.25181e-24	AC097625.1
ENSG00000197496	-5.10837	-0.217393	79.9736	3.79452e-19	2.544e-17	SLC2A10
ENSG00000196091	-5.10095	5.21063	932.13	1.01679e-204	1.99013e-201	MYBPC1
ENSG00000169248	-4.99055	0.608365	131.68	1.7578e-30	2.06295e-28	CXCL11
ENSG00000115361	-4.98596	-0.192351	72.9112	1.35615e-17	8.31994e-16	ACADL
ENSG00000167751	-4.98441	9.37978	1488.65	0	0	KLK2
ENSG00000069206	-4.98373	5.32717	984.798	3.61951e-216	7.57288e-213	ADAM7
ENSG00000075461	-4.95045	0.451073	100.405	1.24231e-23	1.05129e-21	CACNG4
ENSG00000211777	-4.94421	-1.01549	39.6341	3.0629e-10	1.02675e-08	TRAV3
ENSG00000257542	-4.93545	3.02233	469.728	3.67283e-104	2.16358e-101	OR7E47P
ENSG00000178573	-4.93158	7.11727	1280.12	2.36314e-280	1.19486e-276	MAF
ENSG00000265009	-4.91845	-0.479456	69.2781	8.55143e-17	5.00345e-15
ENSG00000268080	-4.89808	-1.11494	38.2731	6.15058e-10	1.98821e-08	AC016885.3
ENSG00000224087	-4.85221	1.48605	210.757	9.39038e-48	1.84987e-45	AC018865.1
ENSG00000233397	-4.81059	-1.15447	35.7405	2.25426e-09	6.83887e-08	AC008063.2
ENSG00000131016	-4.71284	7.57601	1270.33	3.17019e-278	1.37394e-274	AKAP12
ENSG00000081277	-4.68499	-0.535219	57.9842	2.64229e-14	1.28052e-12	PKP1
ENSG00000124713	-4.68083	6.27156	1041.15	2.04619e-228	4.9661e-225	GNMT
ENSG00000241635	-4.66483	-0.852994	31.8696	1.64877e-08	4.44223e-07	UGT1A1
ENSG00000231808	-4.66483	-1.48116	31.8696	1.64877e-08	4.44223e-07	LINC01388
ENSG00000166013	-4.60945	-1.28712	30.5195	3.30536e-08	8.556e-07	TRIM53BP
ENSG00000139567	-4.60571	-1.45711	30.4528	3.42088e-08	8.82867e-07	ACVRL1
ENSG00000164181	-4.58875	6.98248	1156.65	1.61e-253	5.14141e-250	ELOVL7
ENSG00000170465	-4.58796	2.38043	311.21	1.18998e-69	3.96713e-67	KRT6C
ENSG00000173432	-4.55958	-2.0149	29.3017	6.19427e-08	1.54032e-06	SAA1
ENSG00000019549	-4.55536	3.02129	413.871	5.26718e-92	2.51643e-89	SNAI2
ENSG00000166391	-4.53507	3.28743	445.838	5.80696e-99	3.11803e-96	MOGAT2
ENSG00000005844	-4.49955	-1.70985	27.9458	1.24763e-07	2.97562e-06	ITGAL
ENSG00000275591	-4.48995	0.493135	90.7138	1.66032e-21	1.27212e-19	XKR5
ENSG00000107099	-4.47226	0.349067	108.407	2.18891e-25	2.00926e-23	DOCK8
ENSG00000213759	-4.46061	9.40565	1274.44	4.05687e-279	1.89346e-275	UGT2B11
ENSG00000258314	-4.45372	1.17612	141.737	1.11013e-32	1.41166e-30	AL589182.1
ENSG00000250696	-4.41489	2.63702	341.57	2.90367e-76	1.08086e-73	AC111000.4
ENSG00000223561	-4.3835	-1.9776	25.4179	4.61617e-07	1.00246e-05	AC005165.1
ENSG00000152377	-4.37832	2.37679	313.651	3.49849e-70	1.17928e-67	SPOCK1
ENSG00000117228	-4.32439	1.38823	172.654	1.94752e-39	3.15109e-37	GBP1
ENSG00000170426	-4.32206	1.23947	185.891	2.50823e-42	4.36066e-40	SDR9C7
ENSG00000152086	-4.3181	2.72587	270.013	1.12723e-60	3.0263e-58	TUBA3E
ENSG00000132518	-4.31581	-1.73966	24.0686	9.29659e-07	1.916e-05	GUCY2D
ENSG00000260372	-4.30674	0.704166	111.495	4.60889e-26	4.4108e-24	AQP4-AS1
ENSG00000211695	-4.30232	0.0620873	95.041	1.86484e-22	1.49471e-20	TRGV9
ENSG00000186847	-4.27192	-0.262191	59.3584	1.3142e-14	6.52529e-13	KRT14
ENSG00000096060	-4.27011	10.2299	1213.76	6.24259e-266	2.22805e-262	FKBP5
ENSG00000267501	-4.26961	-0.563668	59.2756	1.37065e-14	6.76825e-13	AC104365.2
ENSG00000244468	-4.26758	0.0153222	76.0668	2.74233e-18	1.75889e-16	AC093001.1
ENSG00000144481	-4.26691	5.55821	872.148	1.11336e-191	2.04707e-188	TRPM8
ENSG00000281103	-4.2276	0.104489	73.6863	9.15702e-18	5.69264e-16	TRG-AS1
ENSG00000163762	-4.22123	-0.576234	56.9657	4.4349e-14	2.11381e-12	TM4SF18
ENSG00000238178	-4.21773	0.876203	132.607	1.10198e-30	1.30084e-28	AC078993.1
ENSG00000183307	-4.18131	2.70917	357.123	1.19166e-79	4.85263e-77	TMEM121B
ENSG00000272854	-4.18082	-2.17621	21.5154	3.5099e-06	6.59329e-05	AC004839.1
ENSG00000134765	-4.1694	1.02881	153.804	2.55654e-35	3.64983e-33	DSC1
ENSG00000184012	-4.16715	9.73212	1155.59	2.73848e-253	7.91227e-250	TMPRSS2
ENSG00000248144	-4.13423	0.813544	110.925	6.14604e-26	5.82673e-24	ADH1C
ENSG00000253643	-4.11934	0.539748	109.682	1.15068e-25	1.07082e-23	AC024958.1
ENSG00000256944	-4.10784	-1.97906	20.2363	6.84424e-06	0.000121639	AP003721.3
ENSG00000187105	-4.10767	-2.26402	20.2342	6.85187e-06	0.000121739	HEATR4
ENSG00000224121	-4.10757	-2.01719	20.2329	6.85643e-06	0.000121784	ATG12P2
ENSG00000158747	-4.051	-0.854328	34.6653	3.9155e-09	1.15495e-07	NBL1
ENSG00000255007	-4.04743	-1.03546	34.588	4.07403e-09	1.1988e-07	LINC02489
ENSG00000266554	-4.04665	-1.19772	34.5708	4.11025e-09	1.20828e-07	LINC01443
ENSG00000166741	-4.04631	2.68984	332.74	2.43269e-74	8.63178e-72	NNMT
ENSG00000214049	-4.03293	-1.45685	18.9826	1.31914e-05	0.000218924	UCA1
ENSG00000158715	-3.99725	8.61009	1046.14	1.67998e-229	4.24721e-226	SLC45A3
ENSG00000042832	-3.99338	1.0145	145.311	1.83682e-33	2.44406e-31	TG
ENSG00000057704	-3.97537	3.12652	365.503	1.78336e-81	7.51427e-79	TMCC3
ENSG00000227917	-3.96394	-1.19639	32.196	1.39378e-08	3.79056e-07	AL449043.1
ENSG00000267675	-3.95938	-1.26125	32.1024	1.46259e-08	3.9635e-07	AC105105.3
ENSG00000122787	-3.95086	-1.77137	17.6979	2.58905e-05	0.000405781	AKR1D1
ENSG00000173267	-3.92036	0.952184	104.959	1.24688e-24	1.09963e-22	SNCG
ENSG00000101680	-3.91352	3.53853	469.553	4.00844e-104	2.33858e-101	LAMA1
ENSG00000140459	-3.91243	1.89179	156.287	7.32814e-36	1.06372e-33	CYP11A1
ENSG00000272264	-3.89409	1.20973	124.008	8.39131e-29	9.24034e-27	AC009686.2
ENSG00000162618	-3.87568	-0.0522742	67.1216	2.55269e-16	1.44983e-14	ADGRL4
ENSG00000167034	-3.86983	9.66022	1028	1.47419e-225	3.44024e-222	NKX3-1
ENSG00000272783	-3.86077	-2.35803	16.3851	5.16887e-05	0.000756443	AC147067.2
ENSG00000146453	-3.86071	-2.50851	16.3845	5.17076e-05	0.000756537	PNLDC1
ENSG00000174611	-3.85597	-0.228183	66.008	4.49099e-16	2.50451e-14	KY
ENSG00000164326	-3.84154	1.33703	128.791	7.53374e-30	8.64102e-28	CARTPT
ENSG00000171522	-3.82761	2.90471	346.304	2.70339e-77	1.05146e-74	PTGER4
ENSG00000152463	-3.82304	-0.960988	28.5079	9.33189e-08	2.26214e-06	OLAH
ENSG00000230393	-3.77333	-1.26489	15.1614	9.86981e-05	0.00134755	AC092667.1
ENSG00000105894	-3.77259	-1.3568	27.2775	1.76248e-07	4.10197e-06	PTN
ENSG00000154493	-3.76863	-2.56399	15.1156	0.000101123	0.00137694	C10orf90
ENSG00000261061	-3.75794	5.46672	719.828	1.45886e-158	1.96703e-155	AC092718.4
ENSG00000142515	-3.73412	11.7504	988.376	6.03732e-217	1.30827e-213	KLK3
ENSG00000056558	-3.72405	0.447546	88.9606	4.02755e-21	3.01322e-19	TRAF1
ENSG00000144824	-3.71277	1.8694	207.786	4.17796e-47	8.20382e-45	PHLDB2
ENSG00000138641	-3.70923	8.23752	925.169	3.31462e-203	6.28482e-200	HERC3
ENSG00000258647	-3.7083	0.268393	87.8081	7.21235e-21	5.32371e-19	LINC00930
ENSG00000274827	-3.69941	0.765161	114.711	9.10496e-27	8.99745e-25	LINC01297
ENSG00000225937	-3.67347	2.23266	249.666	3.07079e-56	7.33543e-54	PCA3
ENSG00000117152	-3.67304	-2.74008	13.8774	0.000195132	0.00246608	RGS4
ENSG00000109684	-3.67075	-2.61958	13.8566	0.0001973	0.00248881	CLNK
ENSG00000215910	-3.66936	-2.2656	13.844	0.000198631	0.00250248	C1orf167
ENSG00000042980	-3.66569	0.331524	75.3631	3.91641e-18	2.49086e-16	ADAM28
ENSG00000212199	-3.66526	-1.3791	24.8097	6.32777e-07	1.33869e-05	RNU6-127P
ENSG00000248791	-3.66293	-0.770326	45.8095	1.30327e-11	5.05925e-10	AC010627.1
ENSG00000102313	-3.65849	-1.24201	24.6985	6.7038e-07	1.414e-05	ITIH6
ENSG00000138696	-3.63083	5.76403	729.283	1.28247e-160	1.85271e-157	BMPR1B
ENSG00000126010	-3.62186	1.34769	146.06	1.25959e-33	1.68709e-31	GRPR
ENSG00000163406	-3.61377	4.65643	569.317	7.90426e-126	7.15807e-123	SLC15A2
ENSG00000142677	-3.60554	-1.67682	23.5343	1.22709e-06	2.48096e-05	IL22RA1
ENSG00000147408	-3.59373	4.22796	496.065	6.82675e-110	4.27024e-107	CSGALNACT1
ENSG00000049249	-3.58503	-0.976001	33.0603	8.9344e-09	2.4901e-07	TNFRSF9
ENSG00000234620	-3.57018	-2.73952	12.6416	0.00037725	0.00439172	PUDPP1
ENSG00000232876	-3.56759	-3.17635	12.6199	0.000381662	0.00443627	AL353596.1
ENSG00000262039	-3.566	-2.74046	12.6066	0.000384394	0.00446289	AC091180.5
ENSG00000207019	-3.56373	-2.94139	12.5874	0.000388348	0.0045045	RNU6-167P
ENSG00000263257	-3.56239	-0.0817233	60.1451	8.81174e-15	4.42227e-13	AC040173.1
ENSG00000232599	-3.54581	-1.07563	31.9021	1.6214e-08	4.37431e-07	AL008707.1
ENSG00000281974	-3.53623	-0.184836	58.8299	1.71913e-14	8.43919e-13	AC025268.1
ENSG00000171885	-3.50667	-0.549746	39.8811	2.69896e-10	9.10785e-09	AQP4
ENSG00000018408	-3.50397	2.93662	308.544	4.53435e-69	1.49523e-66	WWTR1
ENSG00000009694	-3.50322	4.7399	558.52	1.76434e-123	1.53089e-120	TENM1
ENSG00000235831	-3.49574	1.0173	124.901	5.35017e-29	5.94545e-27	BHLHE40-AS1
ENSG00000251173	-3.49103	-2.05463	21.1808	4.17922e-06	7.73801e-05	UCHL1-AS1
ENSG00000240023	-3.48394	-1.80345	21.078	4.40955e-06	8.13962e-05	AL133163.1
ENSG00000103184	-3.48161	-0.86914	38.9216	4.41164e-10	1.44846e-08	SEC14L5
ENSG00000092607	-3.47917	1.61614	149.047	2.80032e-34	3.85282e-32	TBX15
ENSG00000227070	-3.47873	1.05826	129.647	4.89552e-30	5.64707e-28	AC104170.1
ENSG00000169908	-3.47122	5.15951	608.005	3.03871e-134	3.0729e-131	TM4SF1
ENSG00000107518	-3.46666	1.34556	128.405	9.15228e-30	1.04579e-27	ATRNL1
ENSG00000147168	-3.46285	-0.603496	46.7751	7.96172e-12	3.15119e-10	IL2RG
ENSG00000163075	-3.45331	0.262428	70.4411	4.74223e-17	2.80717e-15	CFAP221
ENSG00000255348	-3.45311	-2.67769	11.365	0.000748408	0.00798482	AP001775.2
ENSG00000241644	-3.45203	-2.51051	11.3567	0.000751757	0.00801491	INMT
ENSG00000196335	-3.44881	-3.26512	11.3319	0.00076188	0.0081157	STK31
ENSG00000270504	-3.44834	-3.457	11.3283	0.000763367	0.00813012	AL391422.3
ENSG00000281386	-3.44822	-2.40848	11.3273	0.000763745	0.00813272	AP003500.1
ENSG00000122691	-3.44695	4.89059	558.518	1.76617e-123	1.53089e-120	TWIST1
ENSG00000189325	-3.43935	-0.18332	69.5193	7.56714e-17	4.4361e-15	C6orf222
ENSG00000260213	-3.43263	2.40466	238.9	6.83256e-54	1.51855e-51	AC092718.2
ENSG00000249790	-3.42391	-1.59265	19.9232	8.06175e-06	0.00014064	AC092490.1
ENSG00000232810	-3.42316	-1.65129	19.9129	8.1053e-06	0.000141278	TNF
ENSG00000256947	-3.41424	-1.17719	28.2985	1.03977e-07	2.50649e-06	AP002518.2
ENSG00000066032	-3.40973	-0.711868	28.2094	1.08873e-07	2.6193e-06	CTNNA2
ENSG00000143631	-3.37633	-0.977486	43.2548	4.80545e-11	1.75857e-09	FLG
ENSG00000125257	-3.37067	9.91145	823.952	3.3465e-181	5.80139e-178	ABCC4
ENSG00000229715	-3.36946	-1.33446	27.1384	1.89395e-07	4.38273e-06	EEF1DP3
ENSG00000123342	-3.3591	-2.40644	18.7441	1.49487e-05	0.000245537	MMP19
ENSG00000140557	-3.35852	-1.8386	18.7365	1.50086e-05	0.00024632	ST8SIA2
ENSG00000129990	-3.32887	-2.56263	10.1211	0.0014658	0.014278	SYT5
ENSG00000253991	-3.32873	-2.87263	10.1201	0.00146659	0.0142833	AP001207.2
ENSG00000203650	-3.32796	-2.40759	10.1147	0.00147088	0.0143206	LINC01285
ENSG00000200594	-3.32779	-3.4574	10.1135	0.00147186	0.0143255	RNU6-824P
ENSG00000204624	-3.32758	-3.01572	10.112	0.00147304	0.0143301	DISP3
ENSG00000214510	-3.32685	-3.01772	10.1069	0.00147715	0.0143654	SPINK13
ENSG00000113396	-3.32491	-3.45801	10.0933	0.00148809	0.0144523	SLC27A6
ENSG00000130234	-3.30357	2.47083	259.129	2.65726e-58	6.69002e-56	ACE2
ENSG00000251314	-3.28968	-2.26432	17.5508	2.79736e-05	0.000435076	AC104123.1
ENSG00000165192	-3.28965	-1.64944	17.5504	2.79797e-05	0.000435076	ASB11
ENSG00000142405	-3.27693	-0.922557	24.8531	6.18688e-07	1.31163e-05	NLRP12
ENSG00000229056	-3.27322	3.11523	296.996	1.48697e-66	4.60315e-64	AC020571.1
ENSG00000106541	-3.26921	2.94095	264.961	1.42289e-59	3.70533e-57	AGR2
ENSG00000229453	-3.26784	-0.924486	31.9351	1.59411e-08	4.3026e-07	SPINK8
ENSG00000101180	-3.26532	-0.74163	31.8769	1.64258e-08	4.42949e-07	HRH3
ENSG00000123983	-3.26431	10.0165	781.949	4.53751e-172	6.71496e-169	ACSL3
ENSG00000160862	-3.26407	6.3136	654.217	2.70436e-144	3.21739e-141	AZGP1
ENSG00000124225	-3.24007	7.28629	705.811	1.62951e-155	2.14936e-152	PMEPA1
ENSG00000280217	-3.2285	-0.618996	37.6605	8.41917e-10	2.67452e-08	AC126564.1
ENSG00000109452	-3.22744	5.18976	557.479	2.97215e-123	2.53993e-120	INPP4B
ENSG00000125872	-3.22418	-0.771796	23.6446	1.1587e-06	2.35367e-05	LRRN4
ENSG00000096006	-3.20285	3.33193	347.447	1.52452e-77	6.0065e-75	CRISP3
ENSG00000166451	-3.19702	8.06295	721.522	6.24824e-159	8.61618e-156	CENPN
ENSG00000228604	-3.19588	-3.09335	8.90845	0.00283854	0.0249679	AL121759.1
ENSG00000277214	-3.19546	-3.35674	8.90579	0.00284267	0.0250006	AC009159.2
ENSG00000276763	-3.19494	-3.35669	8.90245	0.00284788	0.0250355	AC069499.2
ENSG00000185860	-3.19457	-3.45703	8.90013	0.0028515	0.0250492	CCDC190
ENSG00000225822	-3.19452	-3.17641	8.8998	0.00285203	0.0250502	UBXN7-AS1
ENSG00000277701	-3.19395	-3.2632	8.89619	0.00285766	0.0250806	AC159540.2
ENSG00000170419	-3.19286	-3.35791	8.88927	0.00286851	0.0251658	VSTM2A
ENSG00000212308	-3.19094	-2.80452	8.87712	0.00288766	0.0253119	RNA5SP23
ENSG00000198648	-3.18349	8.26508	722.504	3.82014e-159	5.3904e-156	STK39
ENSG00000187678	-3.14317	-0.272372	46.9438	7.3052e-12	2.90461e-10	SPRY4
ENSG00000118985	-3.1378	7.58792	687.468	1.5882e-151	2.00759e-148	ELL2
ENSG00000116991	-3.12948	6.81264	655.918	1.15345e-144	1.39971e-141	SIPA1L2
ENSG00000263639	-3.12224	0.157532	63.1838	1.88286e-15	1.00301e-13	MSMB
ENSG00000235295	-3.11776	-1.48354	21.3239	3.87871e-06	7.2457e-05	LINC01634
ENSG00000184254	-3.10604	6.1515	600.754	1.14787e-132	1.14175e-129	ALDH1A3
ENSG00000186526	-3.09243	0.0723677	55.9161	7.5631e-14	3.5191e-12	CYP4F8
ENSG00000132357	-3.09092	-0.520605	44.6736	2.32778e-11	8.82185e-10	CARD6
ENSG00000171345	-3.08836	3.8938	343.745	9.75763e-77	3.67729e-74	KRT19
ENSG00000122133	-3.0725	-0.786232	38.1277	6.62623e-10	2.13174e-08	PAEP
ENSG00000251191	-3.06659	-0.369898	37.9583	7.22745e-10	2.31046e-08	LINC00589
ENSG00000113763	-3.06644	1.09913	94.6306	2.29447e-22	1.82939e-20	UNC5A
ENSG00000140443	-3.0642	6.72908	624.584	7.52845e-138	8.30525e-135	IGF1R
ENSG00000028137	-3.06244	-1.35424	20.1863	7.02527e-06	0.00012431	TNFRSF1B
ENSG00000116771	-3.06029	-1.43162	20.1538	7.14576e-06	0.000126099	AGMAT
ENSG00000233802	-3.05833	-1.70665	14.0078	0.000182057	0.00231738	TRIM49D2
ENSG00000144218	-3.05668	5.21802	519.049	6.81314e-115	4.80683e-112	AFF3
ENSG00000109846	-3.05046	3.72438	335.399	6.41055e-75	2.31524e-72	CRYAB
ENSG00000233041	-3.04836	0.156746	48.2688	3.71622e-12	1.52147e-10	PHGR1
ENSG00000236841	-3.04835	-3.56275	7.70496	0.00550693	0.0431306	AC007750.1
ENSG00000240021	-3.0462	-3.09454	7.69286	0.00554398	0.0433842	TEX35
ENSG00000142583	-3.04619	-3.17496	7.69275	0.00554431	0.0433842	SLC2A5
ENSG00000196126	-3.04603	-3.5635	7.69186	0.00554704	0.0433999	HLA-DRB1
ENSG00000217527	-3.04585	-2.50794	7.69087	0.0055501	0.0434183	RPS16P5
ENSG00000216109	-3.0449	-3.56386	7.68551	0.00556658	0.0435304
ENSG00000255084	-3.04473	-3.35761	7.68452	0.00556965	0.0435488	AP003110.1
ENSG00000166743	-3.04444	3.59019	319.955	1.48165e-71	5.10789e-69	ACSM1
ENSG00000206815	-3.04229	-3.45732	7.6708	0.00561217	0.043853	RNU6-483P
ENSG00000168703	-3.04197	-2.45615	7.66897	0.00561785	0.0438861	WFDC12
ENSG00000224488	-3.04189	-3.5644	7.6685	0.00561931	0.0438918	SAMM50P1
ENSG00000279622	-3.04117	-2.94334	7.66447	0.00563187	0.0439843	AC025280.2
ENSG00000220920	-3.04112	-3.09553	7.66416	0.00563284	0.0439862	AL023807.1
ENSG00000201586	-3.04103	-3.67921	7.66363	0.00563449	0.0439878	RNU6-593P
ENSG00000267567	-3.04012	-3.1777	7.65853	0.00565044	0.0441066	AC008736.2
ENSG00000214019	-3.04008	-3.6793	7.6583	0.00565117	0.0441066	AL034370.1
ENSG00000145703	-3.03258	7.55454	651.141	1.26194e-143	1.44469e-140	IQGAP2
ENSG00000108700	-3.02548	-0.706687	30.9364	2.66624e-08	6.99413e-07	CCL8
ENSG00000261604	-3.0075	-0.941848	35.8042	2.18175e-09	6.62551e-08	AC114947.2
ENSG00000265527	-3.00624	-1.64898	19.0739	1.25753e-05	0.000209848	MIR5690
ENSG00000204091	-3.00524	-1.59024	19.0593	1.26718e-05	0.000211168	TDRG1
ENSG00000012124	-3.0011	-1.90834	18.9996	1.30747e-05	0.000217166	CD22
ENSG00000255314	-2.99856	-1.90594	18.9628	1.33294e-05	0.000220852	AC024475.4
ENSG00000135596	-2.9968	6.74672	598.697	3.21459e-132	3.14589e-129	MICAL1
ENSG00000133106	-2.99471	0.0319353	55.9094	7.58904e-14	3.52847e-12	EPSTI1
ENSG00000271367	-2.99024	-0.197892	40.4556	2.01131e-10	6.87529e-09	AL034374.1
ENSG00000113083	-2.9848	1.3156	119.759	7.14241e-28	7.39532e-26	LOX
ENSG00000279532	-2.98112	-0.466673	45.1661	1.81007e-11	6.92035e-10	AC002094.5
ENSG00000118515	-2.97819	3.42484	318.306	3.38705e-71	1.16107e-68	SGK1
ENSG00000115221	-2.97398	-2.01618	12.8622	0.000335287	0.00397025	ITGB6
ENSG00000255794	-2.9707	-1.97919	12.8302	0.000341076	0.00402701	RMST
ENSG00000254127	-2.96972	-2.6782	12.8205	0.000342842	0.00404372	IGLCOR22-1
ENSG00000264204	-2.96965	-2.17668	12.8199	0.000342958	0.00404372	AGAP7P
ENSG00000181577	-2.96827	-2.17667	12.8064	0.000345442	0.00406432	C6orf223
ENSG00000213777	-2.96772	-1.2871	23.857	1.03766e-06	2.11773e-05	AC011487.1
ENSG00000214313	-2.96433	1.59315	132.131	1.40046e-30	1.64677e-28	AZGP1P1
ENSG00000198785	-2.95982	5.09641	487.802	4.28634e-108	2.62701e-105	GRIN3A
ENSG00000163273	-2.95972	0.93572	67.9188	1.70365e-16	9.761e-15	NPPC
ENSG00000127472	-2.95207	1.59595	127.177	1.6988e-29	1.91589e-27	PLA2G5
ENSG00000163121	-2.9133	0.956047	85.9435	1.85153e-20	1.33422e-18	NEURL3
ENSG00000234193	-2.91137	0.0584184	56.0557	7.04465e-14	3.29302e-12	AC013476.1
ENSG00000204257	-2.90961	5.25332	470.702	2.25378e-104	1.34067e-101	HLA-DMA
ENSG00000162174	-2.90678	4.90062	434.841	1.43617e-96	7.32264e-94	ASRGL1
ENSG00000143797	-2.89172	8.88751	624.681	7.17261e-138	8.05922e-135	MBOAT2
ENSG00000111335	-2.88423	-0.994212	21.8463	2.95378e-06	5.61821e-05	OAS2
ENSG00000004846	-2.88157	-1.87272	11.7016	0.000624459	0.00683302	ABCB5
ENSG00000188386	-2.87932	-1.5073	16.7695	4.22061e-05	0.000629977	PPP3R2
ENSG00000156265	-2.87773	-1.87135	16.7488	4.267e-05	0.000635962	MAP3K7CL
ENSG00000279269	-2.87673	-2.62221	11.6576	0.000639399	0.00698515	AP003072.3
ENSG00000127412	-2.87534	-0.886197	26.5775	2.53181e-07	5.74702e-06	TRPV5
ENSG00000140506	-2.87473	-0.742457	26.5651	2.54811e-07	5.77537e-06	LMAN1L
ENSG00000167434	-2.87218	0.0854981	45.1225	1.85085e-11	7.0718e-10	CA4
ENSG00000276903	-2.87092	-1.80432	16.6592	4.47332e-05	0.000663615	HIST1H2AL
ENSG00000075886	-2.86201	4.37737	340.352	5.34865e-76	1.97884e-73	TUBA3D
ENSG00000012660	-2.85732	10.3968	623.293	1.4376e-137	1.55761e-134	ELOVL5
ENSG00000145088	-2.84952	3.58676	308.109	5.63739e-69	1.84891e-66	EAF2
ENSG00000163497	-2.83977	-1.0919	25.5898	4.22273e-07	9.21634e-06	FEV
ENSG00000081803	-2.8335	6.13055	528.094	7.33965e-117	5.30158e-114	CADPS2
ENSG00000279058	-2.82396	-1.0148	20.573	5.73999e-06	0.000103499	AGAP14P
ENSG00000173269	-2.82032	1.70403	130.337	3.45713e-30	4.01842e-28	MMRN2
ENSG00000108691	-2.816	-2.09443	15.6868	7.47451e-05	0.00105167	CCL2
ENSG00000170454	-2.81068	-2.21921	15.6203	7.74178e-05	0.00108183	KRT75
ENSG00000144485	-2.80867	7.8986	568.427	1.23457e-125	1.10158e-122	HES6
ENSG00000171517	-2.79839	5.45052	453.408	1.30761e-100	7.34625e-98	LPAR3
ENSG00000144821	-2.79732	1.40752	115.934	4.91272e-27	4.96799e-25	MYH15
ENSG00000102172	-2.79581	8.99688	590.119	2.36115e-130	2.20404e-127	SMS
ENSG00000116574	-2.78896	7.37917	557.248	3.33698e-123	2.8121e-120	RHOU
ENSG00000259498	-2.7872	-0.275667	41.2915	1.31141e-10	4.56773e-09	TPM1-AS
ENSG00000237975	-2.7836	-1.73896	19.6632	9.2364e-06	0.000158445	FLG-AS1
ENSG00000175206	-2.77853	-2.17819	10.5179	0.00118224	0.0118546	NPPA
ENSG00000232742	-2.77813	-3.01734	10.5145	0.00118442	0.0118726	RHOQP2
ENSG00000255185	-2.77782	-2.35786	10.512	0.00118604	0.0118868	PDXDC2P
ENSG00000111339	-2.77666	-2.26407	10.5022	0.00119234	0.0119402	ART4
ENSG00000198959	-2.77461	-1.26345	19.5211	9.94944e-06	0.000169288	TGM2
ENSG00000187689	-2.77403	-1.4829	19.5118	9.99778e-06	0.000170063	AMTN
ENSG00000152931	-2.77309	2.95997	234.957	4.94713e-53	1.07974e-50	PART1
ENSG00000248019	-2.76859	3.82348	314.485	2.30312e-70	7.8068e-68	FAM13A-AS1
ENSG00000175189	-2.75191	0.832155	66.0374	4.42444e-16	2.46967e-14	INHBC
ENSG00000086696	-2.74595	-0.903832	23.2453	1.426e-06	2.84989e-05	HSD17B2
ENSG00000282944	-2.74324	-1.5627	14.5353	0.000137558	0.00180931	AC140481.3
ENSG00000140798	-2.73989	-1.62087	14.4958	0.00014047	0.00184043	ABCC12
ENSG00000185002	-2.73586	1.0295	94.4335	2.53471e-22	2.013e-20	RFX6
ENSG00000179256	-2.72592	0.804484	87.463	8.58695e-21	6.30766e-19	SMCO3
ENSG00000167711	-2.72361	-1.05436	18.4766	1.72007e-05	0.000279275	SERPINF2
ENSG00000212607	-2.72352	-1.76964	18.475	1.72145e-05	0.000279424	SNORA3B
ENSG00000272211	-2.71178	-1.48029	22.3604	2.25985e-06	4.36954e-05	AC114760.2
ENSG00000029534	-2.70848	2.94446	220.556	6.83974e-50	1.40203e-47	ANK1
ENSG00000237372	-2.69174	-0.720192	33.5882	6.81044e-09	1.93366e-07	AL606807.1
ENSG00000250722	-2.68553	6.87024	503.322	1.7993e-111	1.16141e-108	SELENOP
ENSG00000145491	-2.68308	-0.236545	47.8527	4.59467e-12	1.86227e-10	ROPN1L
ENSG00000145569	-2.68188	5.69203	442.456	3.16142e-98	1.66799e-95	FAM105A
ENSG00000140263	-2.68104	9.9242	554.842	1.11338e-122	9.12896e-120	SORD
ENSG00000236427	-2.67592	0.089872	43.8361	3.5705e-11	1.33071e-09	AL589986.2
ENSG00000227508	-2.67472	-2.31035	9.40526	0.00216363	0.019933	LINC01624
ENSG00000235713	-2.67472	-2.4073	9.40526	0.00216363	0.019933	AC004522.1
ENSG00000147883	-2.67423	3.14586	240.871	2.53924e-54	5.79204e-52	CDKN2B
ENSG00000201136	-2.67239	-2.87227	9.38726	0.00218499	0.0201205	RNU6-353P
ENSG00000109832	-2.67151	-2.40758	9.38045	0.00219312	0.0201831	DDX25
ENSG00000185339	-2.67075	-2.09384	13.4408	0.000246216	0.00302107	TCN2
ENSG00000262823	-2.66878	1.66422	120.149	5.86975e-28	6.11937e-26	AC127521.1
ENSG00000229930	-2.6675	-0.867725	25.1689	5.25212e-07	1.12964e-05	AC138393.2
ENSG00000228238	-2.66702	-1.358	17.3853	3.05171e-05	0.000471392	AL096803.1
ENSG00000116285	-2.6625	7.45499	517.998	1.15365e-114	8.04572e-112	ERRFI1
ENSG00000117143	-2.64801	9.26181	538.552	3.89471e-119	3.06898e-116	UAP1
ENSG00000157911	-2.64394	8.15056	521.277	2.23224e-115	1.59343e-112	PEX10
ENSG00000205212	-2.63755	0.223923	55.4115	9.77619e-14	4.49712e-12	CCDC144NL
ENSG00000156113	-2.63546	6.95299	490.836	9.37198e-109	5.8025e-106	KCNMA1
ENSG00000144331	-2.6348	2.59123	199.008	3.43743e-45	6.45715e-43	ZNF385B
ENSG00000169247	-2.6348	-0.403093	38.68	4.99293e-10	1.62962e-08	SH3TC2
ENSG00000174469	-2.63104	4.645	371.2	1.02527e-82	4.41192e-80	CNTNAP2
ENSG00000148357	-2.63038	-0.724025	27.8458	1.31381e-07	3.12121e-06	HMCN2
ENSG00000105855	-2.62736	-1.50771	24.1018	9.13771e-07	1.88582e-05	ITGB8
ENSG00000136697	-2.62669	-0.130083	45.0427	1.92787e-11	7.35219e-10	IL1F10
ENSG00000116133	-2.62377	11.1356	538.349	4.31227e-119	3.35445e-116	DHCR24
ENSG00000170122	-2.6218	3.82958	283.991	1.01386e-63	2.92932e-61	FOXD4
ENSG00000166292	-2.61912	-1.17714	20.2262	6.88034e-06	0.000122137	TMEM100
ENSG00000281097	-2.61748	-1.13469	20.1981	6.9824e-06	0.000123659	LINC01395
ENSG00000161896	-2.61634	-1.76922	16.4163	5.08473e-05	0.000745028	IP6K3
ENSG00000089356	-2.61103	6.05099	433.058	3.5105e-96	1.775e-93	FXYD3
ENSG00000166317	-2.60555	-1.23961	16.2669	5.50157e-05	0.000799923	SYNPO2L
ENSG00000136167	-2.5963	7.65813	499.246	1.38671e-110	8.85669e-108	LCP1
ENSG00000189127	-2.59524	-1.17728	26.8017	2.25437e-07	5.1675e-06	ANKRD34B
ENSG00000184292	-2.5831	1.65355	123.685	9.87492e-29	1.0805e-26	TACSTD2
ENSG00000177432	-2.57294	-1.40557	19.2101	1.17093e-05	0.000196478	NAP1L5
ENSG00000278058	-2.56645	0.43444	57.2816	3.77678e-14	1.80722e-12	AC009159.3
ENSG00000260377	-2.55975	-3.17806	8.2881	0.00399057	0.0332717	AC083801.2
ENSG00000280374	-2.55903	-3.26492	8.28308	0.00400162	0.0333514	AC019080.5
ENSG00000131095	-2.5588	-2.26387	8.28147	0.00400518	0.0333719	GFAP
ENSG00000235724	-2.55754	-2.94202	8.27254	0.00402493	0.0335088	AC009299.3
ENSG00000267308	-2.5574	-2.62115	8.27158	0.00402704	0.0335218	LINC01764
ENSG00000259191	-2.55683	-2.8727	8.26756	0.00403598	0.033587	AC027237.1
ENSG00000169126	-2.55403	-2.21579	15.3251	9.05067e-05	0.00124778	ARMC4
ENSG00000128564	-2.5508	0.336149	47.6711	5.0407e-12	2.03489e-10	VGF
ENSG00000196208	-2.5332	6.63477	452.34	2.23259e-100	1.24277e-97	GREB1
ENSG00000189058	-2.52425	3.56543	256.931	8.00611e-58	1.98274e-55	APOD
ENSG00000225643	-2.5116	-1.94093	11.2657	0.000789531	0.00837643	AL606491.1
ENSG00000188050	-2.50939	-2.35759	11.2441	0.000798756	0.0084595	RNF133
ENSG00000201813	-2.50726	-2.09644	11.2233	0.000807783	0.00855063	RNU6-915P
ENSG00000135363	-2.50441	-1.86998	11.1953	0.000820062	0.00866248	LMO2
ENSG00000213080	-2.50232	0.35006	61.6352	4.1337e-15	2.13276e-13	AL354714.2
ENSG00000236975	-2.48841	-0.88509	23.7825	1.07859e-06	2.19548e-05	AL137793.1
ENSG00000198028	-2.48166	-1.71157	14.1543	0.000168408	0.00216401	ZNF560
ENSG00000183773	-2.4805	-1.71076	14.1398	0.000169719	0.00217802	AIFM3
ENSG00000279314	-2.48035	-1.93925	14.1377	0.000169907	0.00217998	AC002525.1
ENSG00000110660	-2.4715	7.53866	454.685	6.89474e-101	3.94659e-98	SLC35F2
ENSG00000275342	-2.46942	3.62328	246.425	1.56296e-55	3.66149e-53	PRAG1
ENSG00000146555	-2.46797	0.31122	59.3003	1.35356e-14	6.70427e-13	SDK1
ENSG00000159216	-2.46691	1.82777	125.939	3.17145e-29	3.53727e-27	RUNX1
ENSG00000280623	-2.46372	-0.722812	26.2149	3.0546e-07	6.80889e-06	PCAT14
ENSG00000168298	-2.46178	2.13289	137.478	9.47732e-32	1.16404e-29	HIST1H1E
ENSG00000227141	-2.45105	-1.01591	19.8283	8.47168e-06	0.000147157	AL160286.1
ENSG00000046889	-2.45007	-1.09346	22.7688	1.82713e-06	3.58541e-05	PREX2
ENSG00000079257	-2.44893	-0.339519	37.1023	1.12094e-09	3.50041e-08	LXN
ENSG00000258926	-2.44423	-0.563164	25.5505	4.3096e-07	9.39918e-06	AL355916.2
ENSG00000142319	-2.44298	0.693984	62.4724	2.70201e-15	1.41698e-13	SLC6A3
ENSG00000262006	-2.44228	0.0232865	39.5767	3.15421e-10	1.05444e-08	AC005920.4
ENSG00000108932	-2.43938	4.8758	334.787	8.71212e-75	3.12786e-72	SLC16A6
ENSG00000131746	-2.42328	1.0367	68.086	1.56516e-16	8.99303e-15	TNS4
ENSG00000137462	-2.41761	-2.26339	13.1391	0.000289193	0.00346912	TLR2
ENSG00000225255	-2.41759	2.29533	137.121	1.13445e-31	1.38776e-29	LINC01297
ENSG00000166736	-2.41754	-1.83776	13.1385	0.000289295	0.00346965	HTR3A
ENSG00000272369	-2.41604	-2.09351	13.1207	0.000292058	0.00349933	AC008035.1
ENSG00000223725	-2.41447	-2.01466	13.1021	0.000294971	0.00353145	AC009226.1
ENSG00000224559	-2.41403	-2.09493	13.0969	0.000295781	0.00353905	LINC01087
ENSG00000170236	-2.41397	-1.80583	13.0963	0.000295882	0.00353956	USP50
ENSG00000099812	-2.40492	-0.753152	24.4503	7.62497e-07	1.59313e-05	MISP
ENSG00000170289	-2.40074	3.30441	216.503	5.23791e-49	1.05937e-46	CNGB3
ENSG00000081320	-2.39874	5.08214	339.662	7.55896e-76	2.76289e-73	STK17B
ENSG00000104419	-2.39477	9.12878	447.963	2.00187e-99	1.09427e-96	NDRG1
ENSG00000143158	-2.39318	8.40833	440.716	7.56054e-98	3.92082e-95	MPC2
ENSG00000111845	-2.39186	7.00034	418.712	4.65461e-93	2.27757e-90	PAK1IP1
ENSG00000156096	-2.37849	1.48001	90.79	1.59757e-21	1.22699e-19	UGT2B4
ENSG00000057657	-2.3642	-0.788834	23.3509	1.34979e-06	2.71098e-05	PRDM1
ENSG00000197915	-2.36341	0.740282	71.9756	2.17879e-17	1.32729e-15	HRNR
ENSG00000116667	-2.36296	7.97592	426.88	7.76174e-95	3.82881e-92	C1orf21
ENSG00000134569	-2.36151	1.92393	120.245	5.59026e-28	5.85819e-26	LRP4
ENSG00000252335	-2.34918	-1.80408	12.1204	0.000498724	0.00562978	RNU6-62P
ENSG00000147206	-2.34676	-1.90522	12.0934	0.000506007	0.00569822	NXF3
ENSG00000177710	-2.34621	-1.87311	12.0873	0.000507651	0.00571355	SLC35G5
ENSG00000261578	-2.34187	2.69988	167.226	2.98652e-38	4.64633e-36	AP003119.3
ENSG00000248905	-2.33537	1.30372	81.1665	2.07483e-19	1.41609e-17	FMN1
ENSG00000224080	-2.33304	0.401313	48.6411	3.07364e-12	1.27039e-10	UBE2FP1
ENSG00000260685	-2.33139	-2.17625	9.13958	0.00250139	0.022398	AC027104.1
ENSG00000229160	-2.32836	-2.30973	9.11407	0.00253651	0.0226394	AC009229.2
ENSG00000253292	-2.32453	-1.31023	19.6916	9.09999e-06	0.000156459	MIOXP1
ENSG00000164893	-2.31158	-0.786905	24.3783	7.91536e-07	1.65153e-05	SLC7A13
ENSG00000198865	-2.31016	-0.0234991	33.9865	5.54968e-09	1.59813e-07	CCDC152
ENSG00000196604	-2.30764	1.91863	106.259	6.47172e-25	5.78308e-23	POTEF
ENSG00000172824	-2.30291	0.566086	49.1441	2.37833e-12	9.87039e-11	CES4A
ENSG00000099937	-2.30204	0.639636	51.2628	8.0791e-13	3.47659e-11	SERPIND1
ENSG00000130066	-2.29105	8.68746	411.262	1.94691e-91	9.15726e-89	SAT1
ENSG00000185442	-2.29043	5.75456	345.223	4.6504e-77	1.77461e-74	FAM174B
ENSG00000240541	-2.28086	-0.691677	25.9281	3.5437e-07	7.81584e-06	TM4SF1-AS1
ENSG00000075790	-2.27348	7.35837	389.431	1.10078e-86	4.91104e-84	BCAP29
ENSG00000138639	-2.27334	-2.09372	11.0733	0.000875783	0.00917598	ARHGAP24
ENSG00000182795	-2.27211	8.23092	400.939	3.43941e-89	1.59303e-86	C1orf116
ENSG00000260337	-2.26081	1.6722	105.263	1.06952e-24	9.44585e-23	AC091544.4
ENSG00000186806	-2.25923	4.44472	266.543	6.431e-60	1.68918e-57	VSIG10L
ENSG00000186352	-2.25751	3.94663	225.967	4.51687e-51	9.45037e-49	ANKRD37
ENSG00000086730	-2.25714	2.66871	141.019	1.59371e-32	2.01037e-30	LAT2
ENSG00000067113	-2.25065	7.34818	377.77	3.80594e-84	1.67337e-81	PLPP1
ENSG00000153132	-2.24891	7.88122	390.606	6.10887e-87	2.7456e-84	CLGN
ENSG00000259583	-2.24683	0.751963	57.4945	3.38931e-14	1.63082e-12	AC015712.2
ENSG00000266946	-2.24547	-0.771859	22.5054	2.0955e-06	4.0744e-05	MRPL37P1
ENSG00000279311	-2.23999	-2.94111	8.16617	0.0042679	0.0353088	AC092999.1
ENSG00000249934	-2.23816	-1.80245	13.0132	0.000309311	0.00368495	NCOA4P2
ENSG00000274326	-2.23752	-2.40543	8.14703	0.00431317	0.0356203	AL359314.1
ENSG00000169752	-2.23648	2.44387	145.829	1.41477e-33	1.89078e-31	NRG4
ENSG00000241112	-2.23618	-1.90554	8.13666	0.00433791	0.0357855	RPL29P14
ENSG00000270739	-2.23613	-2.40612	8.13624	0.0043389	0.0357878	AC090953.1
ENSG00000116883	-2.23493	3.127	172.127	2.53916e-39	4.09744e-37	AL591845.1
ENSG00000252171	-2.23442	-1.45653	17.6796	2.61412e-05	0.00040932	RF00019
ENSG00000235631	-2.23407	-2.1347	8.12029	0.00437727	0.0360514	RNF148
ENSG00000236467	-2.23406	0.186406	45.3909	1.61379e-11	6.18551e-10	KCNMA1-AS1
ENSG00000186854	-2.23313	-2.09444	8.11305	0.00439478	0.036176	TRABD2A
ENSG00000132932	-2.23241	-1.56388	12.9415	0.000321386	0.00381681	ATP8A2
ENSG00000140297	-2.2315	-1.87281	8.1004	0.00442554	0.0363996	GCNT3
ENSG00000109906	-2.2308	5.12362	300.361	2.74815e-67	8.59504e-65	ZBTB16
ENSG00000131203	-2.23041	-2.73975	8.09195	0.00444623	0.036545	IDO1
ENSG00000248771	-2.22989	0.836505	56.4205	5.8517e-14	2.75875e-12	SMIM31
ENSG00000216331	-2.22942	-2.74162	8.08426	0.00446512	0.036679	HIST1H1PS1
ENSG00000251442	-2.22933	0.738875	50.7243	1.06294e-12	4.53543e-11	LINC01094
ENSG00000278840	-2.22662	-0.530379	28.615	8.82942e-08	2.14719e-06	AC009878.1
ENSG00000170379	-2.2241	2.1915	111.106	5.60899e-26	5.34263e-24	TCAF2
ENSG00000100342	-2.21742	0.454022	40.5702	1.89678e-10	6.50211e-09	APOL1
ENSG00000214193	-2.21168	4.50771	259.787	1.90988e-58	4.82841e-56	SH3D21
ENSG00000230869	-2.20499	-1.43214	14.8053	0.000119201	0.00159448	AGAP10P
ENSG00000103942	-2.20189	7.91762	375.977	9.35234e-84	4.05324e-81	HOMER2
ENSG00000227436	-2.19789	-1.77326	10.0876	0.00149274	0.0144938	FCF1P1
ENSG00000111837	-2.1949	4.12062	254.626	2.54721e-57	6.25716e-55	MAK
ENSG00000089127	-2.18511	1.53717	72.9588	1.32383e-17	8.13812e-16	OAS1
ENSG00000259471	-2.17681	-1.4823	12.0534	0.000516993	0.00580792	LINC01169
ENSG00000196878	-2.1747	1.8618	103.081	3.21744e-24	2.79282e-22	LAMB3
ENSG00000168743	-2.17449	0.916077	64.414	1.00838e-15	5.49718e-14	NPNT
ENSG00000243537	-2.16934	-1.56564	11.9651	0.000542062	0.00605529	KC877373.1
ENSG00000172785	-2.16396	7.25308	354.449	4.55429e-79	1.83001e-76	CBWD1
ENSG00000163347	-2.15869	-1.64599	13.9458	0.000188161	0.00238732	CLDN1
ENSG00000171236	-2.15725	4.05493	222.899	2.1091e-50	4.35272e-48	LRG1
ENSG00000118503	-2.15592	3.22121	182.532	1.35729e-41	2.29397e-39	TNFAIP3
ENSG00000269086	-2.14925	0.713011	54.5146	1.54298e-13	6.97097e-12	AC008555.2
ENSG00000240045	-2.14797	-1.23998	15.856	6.83494e-05	0.000970082	DWORF
ENSG00000105929	-2.143	-1.03747	15.7778	7.12342e-05	0.00100608	ATP6V0A4
ENSG00000136826	-2.14148	3.03803	159.168	1.71921e-36	2.52779e-34	KLF4
ENSG00000198189	-2.13985	3.56462	197.667	6.74305e-45	1.25501e-42	HSD17B11
ENSG00000163472	-2.13523	5.33795	284.225	9.01346e-64	2.61671e-61	TMEM79
ENSG00000146411	-2.13408	5.66431	306.966	1.00053e-68	3.24636e-66	SLC2A12
ENSG00000172771	-2.13398	4.23818	234.298	6.88633e-53	1.49759e-50	EFCAB12
ENSG00000198643	-2.13374	-1.07507	17.6357	2.67521e-05	0.000418024	FAM3D
ENSG00000100003	-2.1327	4.65084	254.539	2.65969e-57	6.50712e-55	SEC14L2
ENSG00000027075	-2.13	5.97336	313.557	3.66698e-70	1.22925e-67	PRKCH
ENSG00000175793	-2.12832	0.712023	48.4684	3.35661e-12	1.3817e-10	SFN
ENSG00000176907	-2.12719	1.54839	86.7938	1.20444e-20	8.75199e-19	TCIM
ENSG00000128641	-2.12656	4.34919	241.983	1.45309e-54	3.35233e-52	MYO1B
ENSG00000264569	-2.12522	-0.185248	32.7073	1.07132e-08	2.96272e-07	AC137723.1
ENSG00000140526	-2.12301	10.5897	365.488	1.79711e-81	7.51999e-79	ABHD2
ENSG00000176903	-2.1189	5.94864	309.581	2.69504e-69	8.9356e-67	PNMA1
ENSG00000164099	-2.1109	-1.97843	9.0513	0.00262508	0.0232929	PRSS12
ENSG00000169213	-2.11084	7.64455	345.161	4.79732e-77	1.81924e-74	RAB3B
ENSG00000272574	-2.10328	2.08709	110.389	8.05106e-26	7.5502e-24	AL596325.2
ENSG00000181744	-2.09463	5.63292	294.691	4.72532e-66	1.42641e-63	C3orf58
ENSG00000111348	-2.09419	-1.67972	14.8286	0.000117737	0.00157594	ARHGDIB
ENSG00000163131	-2.08994	-1.28638	16.6834	4.41657e-05	0.000655838	CTSS
ENSG00000121966	-2.08981	1.28611	73.2241	1.15733e-17	7.13628e-16	CXCR4
ENSG00000120833	-2.08362	5.41927	281.275	3.96042e-63	1.12816e-60	SOCS2
ENSG00000234223	-2.08334	2.14554	109.873	1.04462e-25	9.76617e-24	AC003988.1
ENSG00000151503	-2.07566	8.29039	341.853	2.51955e-76	9.43664e-74	NCAPD3
ENSG00000069974	-2.07249	4.20142	218.047	2.41179e-49	4.91058e-47	RAB27A
ENSG00000256377	-2.06287	-0.140088	28.5086	9.3281e-08	2.26212e-06	AC009509.1
ENSG00000162496	-2.05715	2.49121	115.425	6.35302e-27	6.35041e-25	DHRS3
ENSG00000228113	-2.0551	-1.33187	17.7426	2.52894e-05	0.000397007	AC003991.1
ENSG00000113594	-2.05469	7.68316	329.891	1.01537e-73	3.56114e-71	LIFR
ENSG00000169710	-2.05436	12.3497	345.691	3.67778e-77	1.41234e-74	FASN
ENSG00000197635	-2.05051	3.58349	188.901	5.52392e-43	9.74314e-41	DPP4
ENSG00000118520	-2.04955	1.71398	90.137	2.22231e-21	1.67918e-19	ARG1
ENSG00000166278	-2.04853	0.950799	55.1276	1.12951e-13	5.1723e-12	C2
ENSG00000043591	-2.04738	2.36137	111.91	3.739e-26	3.59531e-24	ADRB1
ENSG00000184357	-2.04574	-0.977255	15.7567	7.20314e-05	0.00101687	HIST1H1B
ENSG00000258676	-2.04122	1.01465	61.6411	4.12122e-15	2.12813e-13	AC091544.2
ENSG00000079459	-2.04046	9.57915	336.998	2.87443e-75	1.04435e-72	FDFT1
ENSG00000227742	-2.0401	1.52521	79.4183	5.02572e-19	3.33263e-17	CALR4P
ENSG00000070190	-2.0369	-1.71042	10.0834	0.00149607	0.0145216	DAPP1
ENSG00000271763	-2.03579	-1.56218	10.0718	0.00150557	0.0145974	AC091544.5
ENSG00000154864	-2.03389	-2.67914	8.16765	0.00426442	0.0352897	PIEZO2
ENSG00000149150	-2.02878	6.44324	296.558	1.85259e-66	5.64853e-64	SLC43A1
ENSG00000091137	-2.02759	-0.704026	22.2814	2.35474e-06	4.55012e-05	SLC26A4
ENSG00000231431	-2.00677	2.01456	87.3916	8.90267e-21	6.51592e-19	FAR2P4
ENSG00000256683	-2.00615	5.85372	279.166	1.14127e-62	3.23581e-60	ZNF350
ENSG00000246985	-2.00318	2.41311	110.749	6.71433e-26	6.32596e-24	SOCS2-AS1
ENSG00000274641	-1.99434	-1.61896	13.0051	0.00031064	0.00370006	HIST1H2BO
ENSG00000240253	-1.99023	-0.102063	29.0838	6.93142e-08	1.711e-06	FAR2P3
ENSG00000185963	-1.98528	6.55163	288.887	8.69094e-65	2.54745e-62	BICD2
ENSG00000144837	-1.98447	2.83314	120.145	5.88005e-28	6.11959e-26	PLA1A
ENSG00000013375	-1.98298	7.40669	304.324	3.76548e-68	1.19618e-65	PGM3
ENSG00000135046	-1.98295	1.19341	64.0633	1.20487e-15	6.53308e-14	ANXA1
ENSG00000246130	-1.98107	-1.45608	11.0813	0.000872009	0.00914276	AC107959.2
ENSG00000111249	-1.98104	0.0475515	34.5266	4.20456e-09	1.23481e-07	CUX2
ENSG00000133065	-1.97976	6.90768	296.568	1.84287e-66	5.64728e-64	SLC41A1
ENSG00000174640	-1.97894	0.754662	45.5741	1.4697e-11	5.67627e-10	SLCO2A1
ENSG00000134962	-1.97771	2.01344	97.7208	4.81747e-23	3.95534e-21	KLB
ENSG00000138646	-1.97735	3.07855	142.854	6.32657e-33	8.09841e-31	HERC5
ENSG00000267476	-1.97713	-0.738857	17.6692	2.62849e-05	0.000411358	AC104365.1
ENSG00000113924	-1.97504	5.98247	273.087	2.41005e-61	6.70779e-59	HGD
ENSG00000164236	-1.96877	-1.67513	14.1722	0.000166821	0.00214492	ANKRD33B
ENSG00000111816	-1.96698	5.69824	268.185	2.82098e-60	7.47435e-58	FRK
ENSG00000141458	-1.96627	7.99388	306.524	1.24854e-68	4.02952e-66	NPC1
ENSG00000182782	-1.96329	-1.73985	9.14185	0.00249828	0.0223772	HCAR2
ENSG00000254454	-1.96209	-1.4843	9.13012	0.00251435	0.0224912	RCC2P6
ENSG00000155657	-1.95194	5.88731	269.785	1.26403e-60	3.37863e-58	TTN
ENSG00000104643	-1.94991	6.55191	283.66	1.19666e-63	3.42487e-61	MTMR9
ENSG00000148344	-1.94506	-0.838207	16.8973	3.94573e-05	0.000593127	PTGES
ENSG00000155016	-1.9443	6.21754	273.309	2.15613e-61	6.02872e-59	CYP2U1
ENSG00000278709	-1.94367	3.43586	162.514	3.19471e-37	4.8099e-35	NKILA
ENSG00000254717	-1.94323	5.46323	253.059	5.59235e-57	1.35186e-54	GLYATL1P2
ENSG00000188219	-1.93986	0.986262	45.6364	1.42368e-11	5.50905e-10	POTEE
ENSG00000128284	-1.9394	2.16882	84.0176	4.90377e-20	3.46779e-18	APOL3
ENSG00000118156	-1.93521	-1.26546	15.113	0.000101263	0.00137822	ZNF541
ENSG00000211892	-1.93405	0.170077	36.5416	1.4944e-09	4.62146e-08	IGHG4
ENSG00000132915	-1.93051	-0.85803	15.0357	0.000105494	0.0014294	PDE6A
ENSG00000198721	-1.92971	8.07007	296.742	1.68891e-66	5.20175e-64	ECI2
ENSG00000127325	-1.92921	-0.252768	26.7793	2.28068e-07	5.216e-06	BEST3
ENSG00000125775	-1.92491	0.852737	43.6322	3.96265e-11	1.46696e-09	SDCBP2
ENSG00000172175	-1.92337	7.0182	283.742	1.14855e-63	3.30275e-61	MALT1
ENSG00000109181	-1.92139	5.01062	227.562	2.02784e-51	4.28708e-49	UGT2B10
ENSG00000173597	-1.91996	-1.58952	10.1927	0.00140998	0.0138007	SULT1B1
ENSG00000135472	-1.91783	-1.17597	14.8276	0.000117796	0.00157637	FAIM2
ENSG00000280120	-1.91252	2.99636	132.356	1.25081e-30	1.47365e-28	AC073857.1
ENSG00000106789	-1.91208	5.74573	252.483	7.46727e-57	1.79792e-54	CORO2A
ENSG00000135919	-1.91096	1.91027	75.0937	4.48897e-18	2.84606e-16	SERPINE2
ENSG00000155368	-1.91043	8.38695	292.888	1.16734e-65	3.48908e-63	DBI
ENSG00000197977	-1.908	0.735349	43.6914	3.84466e-11	1.42501e-09	ELOVL2
ENSG00000225449	-1.90708	5.49176	244.515	4.07624e-55	9.51253e-53	RAB6C-AS1
ENSG00000157343	-1.89664	1.87595	84.802	3.29791e-20	2.35136e-18	ARMC12
ENSG00000180178	-1.8853	4.17528	183.463	8.49803e-42	1.45244e-39	FAR2P1
ENSG00000135773	-1.8848	-1.38201	11.2025	0.000816858	0.00863314	CAPN9
ENSG00000174236	-1.88436	-2.0553	8.20726	0.0041723	0.034617	REP15
ENSG00000080031	-1.88431	-1.35478	14.1188	0.000171616	0.00219911	PTPRH
ENSG00000198598	-1.88173	-1.3827	11.1642	0.000833899	0.00879792	MMP17
ENSG00000187889	-1.87378	1.55095	68.9503	1.00978e-16	5.87427e-15	FYB2
ENSG00000254786	-1.8737	2.15191	94.927	1.97537e-22	1.57704e-20	AP001636.1
ENSG00000070540	-1.87154	4.38231	193.6	5.20721e-44	9.43127e-42	WIPI1
ENSG00000230836	-1.86473	0.491772	35.5604	2.47258e-09	7.46388e-08	LINC01293
ENSG00000273680	-1.8644	-1.19943	17.8957	2.33347e-05	0.000368802	AC009318.2
ENSG00000135063	-1.86117	-0.0625164	20.5256	5.88395e-06	0.000105874	FAM189A2
ENSG00000143995	-1.85706	3.21326	143.648	4.24281e-33	5.5601e-31	MEIS1
ENSG00000184368	-1.85598	1.35533	63.7888	1.385e-15	7.47639e-14	MAP7D2
ENSG00000267203	-1.8553	-0.855692	18.9798	1.3211e-05	0.00021919	SNRPGP4
ENSG00000101082	-1.85245	0.984937	42.7732	6.14698e-11	2.21741e-09	SLA2
ENSG00000280753	-1.85138	1.62846	64.2906	1.07355e-15	5.83673e-14
ENSG00000107796	-1.84729	2.09388	85.2848	2.58341e-20	1.84627e-18	ACTA2
ENSG00000267226	-1.84373	0.715544	36.882	1.25498e-09	3.9049e-08	AC104971.1
ENSG00000186480	-1.8404	8.31714	272.585	3.10136e-61	8.55342e-59	INSIG1
ENSG00000278965	-1.83735	0.723986	38.7213	4.88844e-10	1.59809e-08	AC122713.2
ENSG00000226833	-1.83416	1.8939	78.7735	6.9654e-19	4.58379e-17	AC092164.1
ENSG00000244265	-1.82004	-1.40641	10.2433	0.0013718	0.0134661	SIAH2-AS1
ENSG00000163251	-1.81649	5.64071	226.123	4.17737e-51	8.7703e-49	FZD5
ENSG00000112972	-1.8093	8.45927	264.76	1.57418e-59	4.08176e-57	HMGCS1
ENSG00000198715	-1.80875	5.97051	232.332	1.84788e-52	3.97485e-50	GLMP
ENSG00000205835	-1.80777	-0.837457	15.2502	9.41674e-05	0.00129267	GMNC
ENSG00000164251	-1.80625	6.58288	244.046	5.15878e-55	1.19927e-52	F2RL1
ENSG00000154144	-1.80558	7.58593	258.206	4.22194e-58	1.04986e-55	TBRG1
ENSG00000124224	-1.80321	1.64921	69.0382	9.65746e-17	5.62348e-15	PPP4R1L
ENSG00000138356	-1.80214	-0.997271	16.3572	5.24559e-05	0.000766007	AOX1
ENSG00000131037	-1.80127	2.28323	78.5644	7.74317e-19	5.0901e-17	EPS8L1
ENSG00000224367	-1.80107	2.18231	77.5079	1.32195e-18	8.59694e-17	OACYLP
ENSG00000261324	-1.79727	3.93987	170.671	5.28048e-39	8.4314e-37	AC010168.2
ENSG00000267475	-1.79589	2.7912	110.019	9.70335e-26	9.08566e-24	AC008736.1
ENSG00000080709	-1.79588	6.92685	247.368	9.73342e-56	2.29796e-53	KCNN2
ENSG00000225077	-1.79152	-1.05355	12.3837	0.000433098	0.00495722	LINC00337
ENSG00000171431	-1.79036	0.727501	37.2969	1.01443e-09	3.19577e-08	KRT20
ENSG00000235863	-1.79026	3.23857	123.827	9.19212e-29	1.00856e-26	B3GALT4
ENSG00000224520	-1.78804	0.236372	31.0317	2.53853e-08	6.68223e-07	KRT8P45
ENSG00000162520	-1.78799	-1.11514	12.3328	0.000445079	0.00507902	SYNC
ENSG00000120875	-1.7817	6.35622	235.223	4.32802e-53	9.48025e-51	DUSP4
ENSG00000182168	-1.78093	1.63327	68.3732	1.35303e-16	7.81117e-15	UNC5C
ENSG00000163803	-1.77944	0.753771	38.7436	4.83282e-10	1.58162e-08	PLB1
ENSG00000162654	-1.77894	-1.97831	8.36222	0.00383102	0.0321371	GBP4
ENSG00000269235	-1.77887	1.12813	46.1791	1.0792e-11	4.22183e-10	ZNF350-AS1
ENSG00000274818	-1.77856	-0.907994	13.3965	0.000252097	0.00308076	AC004825.2
ENSG00000203952	-1.77628	-1.87106	8.33616	0.00388637	0.0325541	CCDC160
ENSG00000184384	-1.77522	0.863291	39.4952	3.28869e-10	1.09398e-08	MAML2
ENSG00000259479	-1.77217	5.03486	192.424	9.4015e-44	1.6827e-41	SORD2P
ENSG00000148541	-1.76633	-0.695388	17.9629	2.25252e-05	0.000357031	FAM13C
ENSG00000229521	-1.76231	-1.45972	9.41453	0.00215273	0.0198445	MYCBP2-AS2
ENSG00000275580	-1.7596	-1.6184	9.38419	0.00218865	0.0201481	AC022306.2
ENSG00000198833	-1.75802	6.97583	239.076	6.25302e-54	1.39486e-51	UBE2J1
ENSG00000124664	-1.7551	7.09897	237.072	1.71094e-53	3.77495e-51	SPDEF
ENSG00000145779	-1.75241	5.52368	211.654	5.98534e-48	1.1868e-45	TNFAIP8
ENSG00000144355	-1.75147	0.735165	33.3733	7.60615e-09	2.14055e-07	DLX1
ENSG00000225057	-1.75079	1.92577	70.7105	4.13675e-17	2.46559e-15	AC012485.1
ENSG00000124942	-1.74624	9.56612	252.27	8.30875e-57	1.99262e-54	AHNAK
ENSG00000254089	-1.74586	-1.28714	10.4108	0.00125281	0.0124655	AC016885.2
ENSG00000240132	-1.7382	-1.56294	11.4716	0.000706685	0.00763145	ETF1P2
ENSG00000102554	-1.73805	2.88694	108.168	2.46926e-25	2.25636e-23	KLF5
ENSG00000123609	-1.73793	-1.30568	11.4675	0.000708225	0.00764618	NMI
ENSG00000159307	-1.73481	0.316851	29.7306	4.96442e-08	1.25112e-06	SCUBE1
ENSG00000074416	-1.73324	3.60945	134.267	4.77664e-31	5.76188e-29	MGLL
ENSG00000107864	-1.73324	4.62513	182.693	1.25133e-41	2.12674e-39	CPEB3
ENSG00000279413	-1.73189	0.880644	39.9336	2.62745e-10	8.87643e-09	AC112497.1
ENSG00000054356	-1.73009	-0.0522916	20.2552	6.77705e-06	0.00012068	PTPRN
ENSG00000047365	-1.72984	3.13681	120.151	5.86329e-28	6.11937e-26	ARAP2
ENSG00000105879	-1.72961	6.27576	222.22	2.96528e-50	6.09892e-48	CBLL1
ENSG00000102048	-1.72936	0.917117	39.591	3.13127e-10	1.04793e-08	ASB9
ENSG00000099194	-1.72403	11.3393	248.394	5.81652e-56	1.38399e-53	SCD
ENSG00000140465	-1.71603	1.66924	61.9474	3.52748e-15	1.83559e-13	CYP1A1
ENSG00000154122	-1.71451	7.28724	231.092	3.44454e-52	7.33325e-50	ANKH
ENSG00000143753	-1.71234	9.17981	241.769	1.6182e-54	3.7191e-52	DEGS1
ENSG00000067082	-1.71186	5.1397	191.171	1.76451e-43	3.13046e-41	KLF6
ENSG00000141161	-1.70968	-1.77172	7.53971	0.00603538	0.0467804	UNC45B
ENSG00000131951	-1.70888	0.893016	36.0387	1.93442e-09	5.90695e-08	LRRC9
ENSG00000133433	-1.70798	2.2631	79.5743	4.64424e-19	3.08979e-17	GSTT2B
ENSG00000273419	-1.70627	-2.01681	7.50858	0.00614057	0.0474986	AC004877.1
ENSG00000100612	-1.70607	8.9562	239.389	5.34594e-54	1.20135e-51	DHRS7
ENSG00000274813	-1.70552	-1.90743	7.50173	0.00616399	0.0476615	AC126915.2
ENSG00000130270	-1.70161	1.82494	58.103	2.48748e-14	1.20839e-12	ATP8B3
ENSG00000171126	-1.70123	3.24571	117.341	2.41738e-27	2.46511e-25	KCNG3
ENSG00000173482	-1.70084	6.09788	212.835	3.30606e-48	6.59852e-46	PTPRM
ENSG00000226155	-1.69974	-1.38209	9.69251	0.0018502	0.0173994	AC124944.1
ENSG00000255188	-1.69801	-1.35888	9.67211	0.00187086	0.0175801	AP003327.1
ENSG00000224614	-1.69256	1.64871	62.6836	2.42731e-15	1.27734e-13	TNK2-AS1
ENSG00000214212	-1.69231	-1.50901	9.60465	0.00194085	0.0181646	C19orf38
ENSG00000197837	-1.6898	3.08342	115.649	5.6745e-27	5.70034e-25	HIST4H4
ENSG00000242114	-1.68946	1.87913	55.5785	8.98026e-14	4.13726e-12	MTFP1
ENSG00000100031	-1.68834	5.83173	201.043	1.23644e-45	2.35176e-43	GGT1
ENSG00000261606	-1.68777	0.0233578	22.0543	2.65043e-06	5.07881e-05	AC091230.1
ENSG00000123178	-1.68654	5.04103	182.931	1.1105e-41	1.89268e-39	SPRYD7
ENSG00000255151	-1.68175	1.24697	48.7475	2.91136e-12	1.20414e-10	GLYATL1B
ENSG00000246477	-1.68039	0.573279	32.6581	1.09882e-08	3.03187e-07	AF131216.1
ENSG00000070778	-1.68008	5.47351	195.146	2.39431e-44	4.37575e-42	PTPN21
ENSG00000204128	-1.67931	2.55235	87.0167	1.07609e-20	7.83814e-19	C2orf72
ENSG00000154065	-1.67888	1.60533	58.1496	2.42924e-14	1.18199e-12	ANKRD29
ENSG00000237553	-1.67627	-0.755695	14.6752	0.000127715	0.00169638	AL133547.1
ENSG00000067064	-1.67617	7.71711	225.678	5.22327e-51	1.08908e-48	IDI1
ENSG00000104863	-1.67044	2.97321	100.021	1.50777e-23	1.27061e-21	LIN7B
ENSG00000088766	-1.67009	6.82986	213.883	1.95296e-48	3.92371e-46	CRLS1
ENSG00000135090	-1.66867	7.91187	225.393	6.02784e-51	1.25253e-48	TAOK3
ENSG00000051825	-1.65725	7.38733	218.251	2.17667e-49	4.44679e-47	MPHOSPH9
ENSG00000170421	-1.65467	10.0471	228.306	1.39573e-51	2.96104e-49	KRT8
ENSG00000145868	-1.65445	6.90293	213.023	3.00855e-48	6.02454e-46	FBXO38
ENSG00000254877	-1.65414	1.19061	48.9951	2.56608e-12	1.06423e-10	AP001636.2
ENSG00000116406	-1.65202	7.23819	215.603	8.23111e-49	1.65921e-46	EDEM3
ENSG00000161031	-1.65149	0.147496	20.8268	5.02739e-06	9.16878e-05	PGLYRP2
ENSG00000273289	-1.65083	0.254074	21.7347	3.13079e-06	5.92887e-05	AL121672.3
ENSG00000174844	-1.64903	-0.219808	24.4038	7.81147e-07	1.63041e-05	DNAH12
ENSG00000261390	-1.6485	-0.634427	16.0005	6.33257e-05	0.000907698	MAFTRR
ENSG00000215246	-1.6434	-0.783794	10.9421	0.000940027	0.00976814	AC116351.1
ENSG00000146674	-1.64212	2.24751	78.2061	9.28323e-19	6.0893e-17	IGFBP3
ENSG00000264769	-1.64036	-1.48533	10.9003	0.000961482	0.00996548	AC145207.8
ENSG00000222038	-1.64009	-0.417637	15.8304	6.92802e-05	0.000980769	POTEJ
ENSG00000005471	-1.63781	-1.77197	7.79138	0.00524962	0.0413771	ABCB4
ENSG00000142408	-1.63511	-2.17713	7.76497	0.00532691	0.0419046	CACNG8
ENSG00000058085	-1.63437	-1.64934	7.75763	0.00534862	0.0420373	LAMC2
ENSG00000266369	-1.63338	-1.77427	7.74794	0.00537737	0.0422343	AC090774.3
ENSG00000135439	-1.63269	-0.872967	10.7948	0.00101787	0.0104872	AGAP2
ENSG00000128590	-1.6301	4.88408	166.792	3.71482e-38	5.74992e-36	DNAJB9
ENSG00000270482	-1.62994	0.262675	31.1318	2.41084e-08	6.3599e-07	AC026367.1
ENSG00000198842	-1.62296	3.26096	108.07	2.59406e-25	2.36684e-23	DUSP27
ENSG00000180535	-1.61472	1.44672	34.3944	4.50008e-09	1.31333e-07	BHLHA15
ENSG00000205189	-1.61109	7.35978	206.885	6.57014e-47	1.28181e-44	ZBTB10
ENSG00000099860	-1.611	2.84103	91.6117	1.05468e-21	8.21474e-20	GADD45B
ENSG00000255189	-1.61072	3.36757	113.47	1.70213e-26	1.66308e-24	GLYATL1P1
ENSG00000168016	-1.60659	2.45806	80.9567	2.3072e-19	1.57115e-17	TRANK1
ENSG00000125999	-1.60535	-0.940953	12.2033	0.000477044	0.00540718	BPIFB1
ENSG00000186312	-1.60411	3.91764	133.153	8.3687e-31	9.95629e-29	CA5BP1
ENSG00000023572	-1.60208	4.49109	150.975	1.06156e-34	1.48754e-32	GLRX2
ENSG00000163171	-1.59995	4.77155	158.275	2.69475e-36	3.93986e-34	CDC42EP3
ENSG00000099260	-1.59626	2.52555	82.8777	8.72899e-20	6.07376e-18	PALMD
ENSG00000154359	-1.59503	6.75306	197.738	6.50897e-45	1.21517e-42	LONRF1
ENSG00000281358	-1.59495	-1.15357	9.1829	0.00244287	0.0219684	RASSF1-AS1
ENSG00000148672	-1.59445	8.1576	207.477	4.87831e-47	9.5481e-45	GLUD1
ENSG00000147251	-1.59411	1.75912	61.1443	5.30421e-15	2.72048e-13	DOCK11
ENSG00000087085	-1.59019	0.284124	23.9336	9.97154e-07	2.04245e-05	ACHE
ENSG00000142694	-1.58878	2.33167	63.4221	1.66832e-15	8.91851e-14	EVA1B
ENSG00000003400	-1.58542	2.53022	83.4401	6.56749e-20	4.5961e-18	CASP10
ENSG00000147535	-1.58389	6.87856	194.396	3.48969e-44	6.35847e-42	PLPP5
ENSG00000218416	-1.5794	-1.13516	8.04622	0.00455986	0.0373172	AC110619.1
ENSG00000156453	-1.57653	5.37866	170.16	6.82748e-39	1.08729e-36	PCDH1
ENSG00000177707	-1.57613	0.569195	31.4966	1.99787e-08	5.32604e-07	NECTIN3
ENSG00000254024	-1.57185	1.83876	62.8044	2.28288e-15	1.20552e-13	AP001207.3
ENSG00000100628	-1.57034	-0.509369	13.3266	0.000261669	0.00318618	ASB2
ENSG00000166710	-1.56984	8.50244	202.889	4.89142e-46	9.36237e-44	B2M
ENSG00000068078	-1.56729	3.25522	98.0299	4.12122e-23	3.40674e-21	FGFR3
ENSG00000134824	-1.56254	9.64987	204.106	2.65356e-46	5.12754e-44	FADS2
ENSG00000065485	-1.55877	5.7737	173.646	1.18246e-39	1.92865e-37	PDIA5
ENSG00000236516	-1.55694	-0.637963	11.3224	0.000765775	0.00815108	KLF2P4
ENSG00000224050	-1.55497	1.43651	50.6399	1.10969e-12	4.71831e-11	AL008723.1
ENSG00000113161	-1.55425	8.37293	199.081	3.31422e-45	6.24504e-43	HMGCR
ENSG00000175040	-1.54948	-0.0711573	17.7817	2.47756e-05	0.000389951	CHST2
ENSG00000259523	-1.54815	0.932635	38.033	6.95593e-10	2.22836e-08	AC022613.2
ENSG00000172426	-1.54815	-0.30952	16.0942	6.02671e-05	0.00086734	RSPH9
ENSG00000233705	-1.54792	0.630458	27.469	1.59635e-07	3.73538e-06	SLC26A4-AS1
ENSG00000186132	-1.54346	5.00487	155.634	1.01764e-35	1.47363e-33	C2orf76
ENSG00000134321	-1.54263	-0.319689	19.1151	1.23065e-05	0.000205759	RSAD2
ENSG00000205413	-1.54157	2.9124	86.1158	1.69701e-20	1.22433e-18	SAMD9
ENSG00000254399	-1.53864	3.32355	106.069	7.12235e-25	6.3458e-23	GLYATL1P4
ENSG00000231908	-1.53675	2.18931	61.69	4.02023e-15	2.08307e-13	IDH1-AS1
ENSG00000131844	-1.536	7.77214	191.863	1.24675e-43	2.21837e-41	MCCC2
ENSG00000257681	-1.53461	-0.589805	13.4293	0.00024772	0.00303338	AC025265.1
ENSG00000232197	-1.5345	-0.651783	12.5794	0.000390023	0.00452133	AL596442.1
ENSG00000119514	-1.53334	-0.941339	11.7045	0.000623479	0.00682352	GALNT12
ENSG00000232079	-1.53232	2.70088	76.3096	2.42504e-18	1.56033e-16	LINC01697
ENSG00000144749	-1.53219	6.94891	184.993	3.93918e-42	6.8094e-40	LRIG1
ENSG00000111057	-1.53152	9.03715	195.273	2.24604e-44	4.11717e-42	KRT18
ENSG00000188848	-1.53118	5.25547	161.019	6.7771e-37	1.01032e-34	BEND4
ENSG00000243649	-1.53025	-1.09438	8.29607	0.00397309	0.0331704	CFB
ENSG00000214708	-1.5265	1.65618	48.4052	3.46653e-12	1.42405e-10	AC116407.1
ENSG00000102471	-1.52537	6.92371	182.386	1.46046e-41	2.46148e-39	NDFIP2
ENSG00000175161	-1.5245	-0.332016	18.6535	1.56757e-05	0.000256298	CADM2
ENSG00000196950	-1.52359	7.01928	184.056	6.30868e-42	1.08436e-39	SLC39A10
ENSG00000215187	-1.52154	0.702231	26.3086	2.90988e-07	6.51983e-06	FAM166B
ENSG00000241764	-1.52011	2.64285	76.5736	2.1216e-18	1.3709e-16	AC002467.1
ENSG00000143353	-1.51973	6.53548	177.376	1.81272e-40	2.98878e-38	LYPLAL1
ENSG00000273693	-1.51902	-1.11118	10.6321	0.00111144	0.0113111	C2orf27AP1
ENSG00000283064	-1.5172	1.20696	43.0528	5.32827e-11	1.93241e-09	AL353759.1
ENSG00000246705	-1.51452	6.44518	171.007	4.45912e-39	7.13871e-37	H2AFJ
ENSG00000166446	-1.51421	6.99353	181.204	2.64613e-41	4.43519e-39	CDYL2
ENSG00000147003	-1.51198	1.15847	43.6929	3.84167e-11	1.42478e-09	CLTRN
ENSG00000114450	-1.51187	5.2279	154.719	1.61286e-35	2.31897e-33	GNB4
ENSG00000021461	-1.5114	-0.0513272	18.9749	1.32448e-05	0.000219691	CYP3A43
ENSG00000149218	-1.50619	8.90167	188.768	5.90438e-43	1.0384e-40	ENDOD1
ENSG00000217862	-1.5061	1.11418	40.1428	2.36054e-10	8.0104e-09	HIST1H4PS1
ENSG00000120519	-1.5055	5.14287	153.356	3.20243e-35	4.56121e-33	SLC10A7
ENSG00000153214	-1.50383	7.00178	178.983	8.08269e-41	1.3473e-38	TMEM87B
ENSG00000107779	-1.50368	5.96136	166.929	3.46699e-38	5.38004e-36	BMPR1A
ENSG00000255298	-1.50367	-1.07319	9.57283	0.00197478	0.0184338	OR8G5
ENSG00000231240	-1.50259	1.91031	45.8794	1.25761e-11	4.88823e-10	KLF2P1
ENSG00000151025	-1.50248	5.58179	159.682	1.32806e-36	1.96537e-34	GPR158
ENSG00000179104	-1.50107	6.18861	169.861	7.93652e-39	1.25731e-36	TMTC2
ENSG00000257283	-1.50018	-0.333605	14.174	0.000166654	0.00214322	AC012464.1
ENSG00000149485	-1.49754	7.54778	181.306	2.51396e-41	4.22533e-39	FADS1
ENSG00000151715	-1.49561	4.65501	135.592	2.45006e-31	2.9791e-29	TMEM45B
ENSG00000084734	-1.49492	0.575215	27.856	1.30691e-07	3.10602e-06	GCKR
ENSG00000083223	-1.49473	6.87506	176.141	3.37301e-40	5.54628e-38	ZCCHC6
ENSG00000155093	-1.49081	2.66213	75.7433	3.23053e-18	2.06547e-16	PTPRN2
ENSG00000131171	-1.48749	6.13449	166.144	5.14469e-38	7.92269e-36	SH3BGRL
ENSG00000163888	-1.48443	1.69385	42.0793	8.76468e-11	3.10811e-09	CAMK2N2
ENSG00000153208	-1.48359	4.93135	143.896	3.74348e-33	4.92702e-31	MERTK
ENSG00000246228	-1.48194	1.02647	30.2664	3.76597e-08	9.64542e-07	CASC8
ENSG00000170476	-1.48157	0.722061	25.9423	3.51773e-07	7.76138e-06	MZB1
ENSG00000196593	-1.48051	-0.576304	14.4457	0.000144259	0.00188559	ANKRD20A19P
ENSG00000233785	-1.48004	-0.963195	9.9529	0.00160596	0.0153936	AC131011.1
ENSG00000167749	-1.47781	6.64834	168.64	1.46646e-38	2.29915e-36	KLK4
ENSG00000109586	-1.476	5.61256	155.101	1.33096e-35	1.9182e-33	GALNT7
ENSG00000136205	-1.47481	0.773975	28.7239	8.34665e-08	2.03796e-06	TNS3
ENSG00000243024	-1.47193	-0.70733	12.0877	0.000507569	0.00571355	RPS11P6
ENSG00000197930	-1.47175	6.35505	164.894	9.65071e-38	1.47125e-35	ERO1A
ENSG00000236581	-1.47149	-1.17519	7.52534	0.0060837	0.0471068	STARD13-AS
ENSG00000183844	-1.4704	1.39419	44.1853	2.98721e-11	1.12363e-09	FAM3B
ENSG00000265413	-1.46799	-1.15191	9.78623	0.00175823	0.0166247	AP001094.2
ENSG00000139132	-1.46644	5.00007	143.032	5.78549e-33	7.48474e-31	FGD4
ENSG00000266711	-1.46613	-1.2847	7.46919	0.00627639	0.0484196	AC021534.1
ENSG00000137460	-1.46604	5.67707	152.831	4.16995e-35	5.91149e-33	FHDC1
ENSG00000224468	-1.46416	0.828336	30.5574	3.24134e-08	8.40105e-07	LAMC1-AS1
ENSG00000232727	-1.46349	-1.53556	8.92905	0.0028067	0.0247353	YWHAEP1
ENSG00000182718	-1.46178	0.50461	26.8641	2.18272e-07	5.0166e-06	ANXA2
ENSG00000084234	-1.45866	10.0424	179.597	5.9345e-41	9.91945e-39	APLP2
ENSG00000111087	-1.45742	-0.312243	12.4867	0.000409866	0.00472428	GLI1
ENSG00000006025	-1.45587	-0.649881	12.4592	0.000415948	0.00477714	OSBPL7
ENSG00000224435	-1.4535	-0.958176	10.2447	0.00137076	0.013458	NF1P6
ENSG00000064042	-1.45254	10.2827	178.367	1.10145e-40	1.82598e-38	LIMCH1
ENSG00000270168	-1.44798	3.00494	79.1144	5.86152e-19	3.86994e-17	AC004233.2
ENSG00000081377	-1.44703	4.37154	124.22	7.54117e-29	8.33444e-27	CDC14B
ENSG00000156802	-1.44686	7.79792	171.136	4.17925e-39	6.70836e-37	ATAD2
ENSG00000112773	-1.44509	-0.452365	15.6829	7.48997e-05	0.00105344	FAM46A
ENSG00000134324	-1.44299	8.21077	171.915	2.82496e-39	4.54654e-37	LPIN1
ENSG00000164815	-1.44097	6.00844	154.217	2.0766e-35	2.97165e-33	ORC5
ENSG00000207561	-1.43996	0.693957	29.3551	6.02576e-08	1.49903e-06	MIR635
ENSG00000168615	-1.43935	9.00702	173.278	1.42348e-39	2.31554e-37	ADAM9
ENSG00000130477	-1.43784	1.82267	50.5589	1.15642e-12	4.9067e-11	UNC13A
ENSG00000111846	-1.43542	5.31646	142.77	6.60129e-33	8.43227e-31	GCNT2
ENSG00000165272	-1.43423	3.0681	83.8088	5.45022e-20	3.83189e-18	AQP3
ENSG00000269899	-1.43388	-1.45496	7.7902	0.00525305	0.0413933	AC025857.2
ENSG00000060140	-1.43258	4.92379	133.45	7.20705e-31	8.64206e-29	STYK1
ENSG00000243742	-1.427	2.71028	71.4778	2.80389e-17	1.6928e-15	RPLP0P2
ENSG00000247287	-1.42579	1.76293	49.7568	1.74031e-12	7.27225e-11	AL359220.1
ENSG00000280758	-1.42494	-1.48028	9.08733	0.00257387	0.0229122	AL356481.3
ENSG00000166763	-1.42456	0.119876	20.7065	5.35334e-06	9.71624e-05	STRCP1
ENSG00000186115	-1.42449	-0.239753	15.1187	0.000100959	0.00137502	CYP4F2
ENSG00000259656	-1.4244	-0.495064	13.8291	0.00020021	0.00251976	AC013452.2
ENSG00000198910	-1.41957	-0.0446784	16.2697	5.49357e-05	0.00079895	L1CAM
ENSG00000120860	-1.41931	5.91404	148.207	4.27446e-34	5.82815e-32	WASHC3
ENSG00000258626	-1.41688	-0.238124	17.438	2.96839e-05	0.000459691	COX7A2P1
ENSG00000153179	-1.41455	8.34133	165.728	6.34157e-38	9.71653e-36	RASSF3
ENSG00000160191	-1.41427	5.54535	140.077	2.56127e-32	3.21085e-30	PDE9A
ENSG00000137673	-1.4131	0.611198	19.0912	1.24618e-05	0.000208183	MMP7
ENSG00000159082	-1.41299	5.58598	144.853	2.31277e-33	3.06391e-31	SYNJ1
ENSG00000210100	-1.41295	-0.613428	14.1833	0.000165836	0.00213325	MT-TI
ENSG00000237289	-1.41263	4.82595	128.59	8.33852e-30	9.54603e-28	CKMT1B
ENSG00000176024	-1.40862	5.83557	146.229	1.1566e-33	1.55602e-31	ZNF613
ENSG00000079691	-1.40756	5.86322	146.297	1.11786e-33	1.50725e-31	CARMIL1
ENSG00000259798	-1.40665	-1.1507	10.7872	0.00102207	0.0105233	AC138625.1
ENSG00000250237	-1.40613	1.55938	40.631	1.83869e-10	6.31366e-09	AC010273.2
ENSG00000136867	-1.40541	0.0978634	15.8349	6.91157e-05	0.000978668	SLC31A2
ENSG00000187097	-1.40419	7.05458	157.588	3.8082e-36	5.55439e-34	ENTPD5
ENSG00000272572	-1.40391	-1.61804	8.08081	0.00447365	0.0367221	AL138762.1
ENSG00000134107	-1.40136	5.86772	142.969	5.96965e-33	7.6902e-31	BHLHE40
ENSG00000173988	-1.40071	0.132239	19.2799	1.12891e-05	0.000190268	LRRC63
ENSG00000069812	-1.39863	0.806534	22.5955	1.99954e-06	3.90984e-05	HES2
ENSG00000230002	-1.3984	0.775399	28.8653	7.75888e-08	1.90364e-06	ALMS1-IT1
ENSG00000076356	-1.39783	1.02163	30.8113	2.84375e-08	7.42765e-07	PLXNA2
ENSG00000186594	-1.39422	3.09118	81.2375	2.00157e-19	1.36763e-17	MIR22HG
ENSG00000248837	-1.39409	-0.180361	16.1223	5.93801e-05	0.000855387	AC097512.1
ENSG00000232909	-1.39323	1.12581	35.7206	2.27749e-09	6.90587e-08	AL157823.2
ENSG00000178607	-1.39121	5.79769	141.511	1.24393e-32	1.57569e-30	ERN1
ENSG00000254162	-1.38919	0.839734	30.783	2.88558e-08	7.53367e-07	AC009812.3
ENSG00000240499	-1.38903	-0.226799	14.8048	0.000119231	0.00159452	AC004594.1
ENSG00000137809	-1.38834	-1.05472	8.49957	0.00355231	0.0300483	ITGA11
ENSG00000115762	-1.38644	8.25987	159.133	1.75042e-36	2.56538e-34	PLEKHB2
ENSG00000257605	-1.38585	-0.57912	11.0416	0.00089091	0.00931839	AC073611.1
ENSG00000155367	-1.38585	1.97713	43.8252	3.59044e-11	1.33732e-09	PPM1J
ENSG00000116668	-1.38521	3.45837	90.498	1.85163e-21	1.4114e-19	SWT1
ENSG00000007174	-1.38409	-1.13629	8.44632	0.00365782	0.0308205	DNAH9
ENSG00000188501	-1.38075	-0.83824	10.9581	0.000931936	0.00969901	LCTL
ENSG00000255874	-1.379	-0.980942	8.38296	0.00378755	0.0318208	LINC00346
ENSG00000246375	-1.37665	1.57359	43.1017	5.19662e-11	1.89032e-09	AC107067.1
ENSG00000223799	-1.37606	0.162056	18.4971	1.70159e-05	0.000276422	IL10RB-AS1
ENSG00000255346	-1.37495	2.94892	72.1054	2.04003e-17	1.24651e-15	NOX5
ENSG00000237330	-1.37488	1.8882	39.6702	3.0068e-10	1.00906e-08	RNF223
ENSG00000249604	-1.37472	-0.104384	16.7175	4.33782e-05	0.000645137	AC096564.2
ENSG00000204385	-1.37282	6.80653	148.316	4.04645e-34	5.54217e-32	SLC44A4
ENSG00000145113	-1.37238	-0.142975	14.9787	0.00010873	0.00146929	MUC4
ENSG00000109576	-1.37219	5.71695	137.368	1.00179e-31	1.22795e-29	AADAT
ENSG00000249898	-1.37094	1.84689	48.5616	3.20074e-12	1.32022e-10	MCPH1-AS1
ENSG00000051620	-1.36808	7.64464	152.667	4.52906e-35	6.40561e-33	HEBP2
ENSG00000087301	-1.36684	5.97291	140.561	2.00732e-32	2.52685e-30	TXNDC16
ENSG00000255462	-1.3665	1.01729	27.3002	1.74193e-07	4.06038e-06	AC104031.1
ENSG00000138448	-1.36558	7.47122	151.888	6.70405e-35	9.43777e-33	ITGAV
ENSG00000184678	-1.3642	7.20793	150.145	1.61171e-34	2.23265e-32	HIST2H2BE
ENSG00000163072	-1.36178	4.15047	106.442	5.89851e-25	5.28644e-23	NOSTRIN
ENSG00000138678	-1.3604	0.235738	16.3618	5.23286e-05	0.000764701	GPAT3
ENSG00000205808	-1.35781	6.47561	142.958	6.00361e-33	7.71757e-31	PLPP6
ENSG00000103121	-1.35719	6.4209	142.051	9.47864e-33	1.20823e-30	CMC2
ENSG00000261270	-1.35654	0.766249	24.5275	7.32563e-07	1.53588e-05	AC012181.2
ENSG00000130513	-1.35491	8.78655	153.199	3.4649e-35	4.92348e-33	GDF15
ENSG00000174562	-1.35467	1.77917	40.1197	2.38866e-10	8.09676e-09	KLK15
ENSG00000280273	-1.35444	-0.273935	12.8027	0.00034611	0.00406745	AF131216.4
ENSG00000131069	-1.35346	6.96866	145.635	1.56035e-33	2.08075e-31	ACSS2
ENSG00000166562	-1.35286	6.27803	138.423	5.88999e-32	7.29337e-30	SEC11C
ENSG00000135409	-1.35237	1.9819	44.8706	2.10496e-11	8.00743e-10	AMHR2
ENSG00000186665	-1.34845	4.59869	112.199	3.2315e-26	3.11719e-24	C17orf58
ENSG00000124813	-1.34793	2.23954	56.0304	7.13598e-14	3.33314e-12	RUNX2
ENSG00000214081	-1.34787	-0.740302	9.11724	0.00253212	0.0226135	CYP4F30P
ENSG00000143164	-1.34599	8.19415	150.563	1.3062e-34	1.81774e-32	DCAF6
ENSG00000164675	-1.34572	1.09692	33.7554	6.24963e-09	1.78361e-07	IQUB
ENSG00000200991	-1.34564	-0.52219	11.4715	0.000706734	0.00763145	RF00402
ENSG00000023445	-1.34226	4.35889	108.97	1.64775e-25	1.52637e-23	BIRC3
ENSG00000250853	-1.34037	-0.458528	11.9071	0.000559198	0.00620053	RNF138P1
ENSG00000280927	-1.34021	5.21781	123.31	1.19292e-28	1.29714e-26	CTBP1-AS
ENSG00000152700	-1.33906	7.98317	148.035	4.66008e-34	6.32551e-32	SAR1B
ENSG00000123358	-1.33811	4.26035	99.3371	2.12983e-23	1.78491e-21	NR4A1
ENSG00000182902	-1.33515	0.781432	26.7876	2.27086e-07	5.19746e-06	SLC25A18
ENSG00000171476	-1.33448	-0.773317	10.6468	0.00110264	0.011246	HOPX
ENSG00000099822	-1.33334	2.0944	45.5905	1.45748e-11	5.63267e-10	HCN2
ENSG00000278156	-1.32678	-0.252146	12.1733	0.000484787	0.00548675	TSC22D1-AS1
ENSG00000179331	-1.32656	-1.03528	8.17813	0.00423985	0.0351295	RAB39A
ENSG00000186458	-1.32578	3.2125	70.1398	5.52477e-17	3.25768e-15	DEFB132
ENSG00000189057	-1.32419	6.88771	139.281	3.82241e-32	4.76231e-30	FAM111B
ENSG00000124116	-1.3228	-0.307634	13.7003	0.000214421	0.00267806	WFDC3
ENSG00000138642	-1.32209	4.83501	113.131	2.01979e-26	1.97027e-24	HERC6
ENSG00000275055	-1.32137	0.154437	16.7514	4.26097e-05	0.00063522	AC011468.5
ENSG00000144406	-1.32127	-0.1249	15.2272	9.53193e-05	0.00130524	UNC80
ENSG00000162896	-1.31974	-1.07142	8.09233	0.00444531	0.0365423	PIGR
ENSG00000123836	-1.31794	6.40894	134.707	3.82657e-31	4.62505e-29	PFKFB2
ENSG00000086289	-1.31656	2.25719	51.8806	5.89804e-13	2.56901e-11	EPDR1
ENSG00000112297	-1.31644	4.79574	111.161	5.45454e-26	5.20369e-24	CRYBG1
ENSG00000111696	-1.31284	4.76362	109.755	1.10863e-25	1.03328e-23	NT5DC3
ENSG00000147155	-1.31085	6.32058	130.945	2.54518e-30	2.96978e-28	EBP
ENSG00000065882	-1.30803	6.45658	133.083	8.67233e-31	1.02973e-28	TBC1D1
ENSG00000143578	-1.30775	6.88739	135.544	2.51019e-31	3.04612e-29	CREB3L4
ENSG00000109956	-1.30478	0.079127	15.3082	9.13207e-05	0.00125815	B3GAT1
ENSG00000106853	-1.30379	6.34689	130.327	3.47548e-30	4.03202e-28	PTGR1
ENSG00000185689	-1.30272	0.566124	22.189	2.47088e-06	4.75486e-05	C6orf201
ENSG00000096080	-1.3024	5.12711	112.515	2.75619e-26	2.66717e-24	MRPS18A
ENSG00000062716	-1.30099	7.64405	138.85	4.74935e-32	5.89299e-30	VMP1
ENSG00000187837	-1.30063	6.76551	133.341	7.61426e-31	9.09439e-29	HIST1H1C
ENSG00000168306	-1.30038	0.533605	18.0936	2.10303e-05	0.000335351	ACOX2
ENSG00000138798	-1.29784	4.35445	100.794	1.02079e-23	8.66245e-22	EGF
ENSG00000126458	-1.29153	4.25671	91.4991	1.11644e-21	8.66241e-20	RRAS
ENSG00000242574	-1.28929	3.79243	84.5708	3.70699e-20	2.63683e-18	HLA-DMB
ENSG00000105523	-1.28896	3.7426	81.6153	1.65331e-19	1.13736e-17	FAM83E
ENSG00000175175	-1.2864	3.80594	87.364	9.02799e-21	6.59968e-19	PPM1E
ENSG00000215009	-1.28625	-0.226741	15.229	9.52295e-05	0.0013046	ACSM4
ENSG00000110169	-1.28581	0.489127	20.2951	6.63703e-06	0.000118372	HPX
ENSG00000156006	-1.28409	1.00955	25.5103	4.40019e-07	9.58641e-06	NAT2
ENSG00000263089	-1.28278	0.715743	25.9054	3.58557e-07	7.90533e-06	AC007114.2
ENSG00000170935	-1.28172	-1.05238	8.62296	0.00331952	0.0285044	NCBP2L
ENSG00000179094	-1.28103	4.58368	99.9403	1.57057e-23	1.3217e-21	PER1
ENSG00000271127	-1.27827	1.44717	33.763	6.22524e-09	1.77833e-07	AP000526.1
ENSG00000136383	-1.27569	5.33412	112.378	2.95226e-26	2.85236e-24	ALPK3
ENSG00000052802	-1.27025	7.26423	130.691	2.89363e-30	3.36989e-28	MSMO1
ENSG00000182993	-1.2702	1.78857	39.5743	3.15809e-10	1.05516e-08	C12orf60
ENSG00000177675	-1.27008	3.46633	75.9745	2.87352e-18	1.84109e-16	CD163L1
ENSG00000141574	-1.26625	3.32406	75.4873	3.67761e-18	2.34636e-16	SECTM1
ENSG00000211445	-1.26559	0.553182	20.8363	5.00258e-06	9.13151e-05	GPX3
ENSG00000272087	-1.26524	1.18608	32.2651	1.34504e-08	3.6613e-07	AC080013.4
ENSG00000233087	-1.26376	0.575139	19.5113	1.00007e-05	0.000170065	RAB6D
ENSG00000117472	-1.26351	6.34759	122.466	1.82497e-28	1.9633e-26	TSPAN1
ENSG00000138413	-1.26283	9.11027	134.864	3.53499e-31	4.28114e-29	IDH1
ENSG00000220804	-1.2628	3.19063	71.3378	3.01017e-17	1.81192e-15	LINC01881
ENSG00000183067	-1.25959	1.55352	32.8473	9.96905e-09	2.76197e-07	IGSF5
ENSG00000136111	-1.25776	5.52959	115.23	7.00928e-27	6.98338e-25	TBC1D4
ENSG00000140416	-1.25745	7.27418	128.352	9.40076e-30	1.07216e-27	TPM1
ENSG00000271743	-1.25671	-0.891052	9.69484	0.00184786	0.0173821	AF287957.1
ENSG00000131650	-1.25636	1.78271	33.5037	7.11291e-09	2.01651e-07	KREMEN2
ENSG00000151498	-1.25282	6.56426	123.683	9.88347e-29	1.0805e-26	ACAD8
ENSG00000110841	-1.25247	6.51503	123.477	1.09632e-28	1.19639e-26	PPFIBP1
ENSG00000264859	-1.25239	-0.789505	9.62748	0.00191687	0.0179679	DSG2-AS1
ENSG00000120437	-1.25168	6.48393	122.141	2.14959e-28	2.29624e-26	ACAT2
ENSG00000100906	-1.25121	6.1184	117.865	1.85608e-27	1.90233e-25	NFKBIA
ENSG00000104369	-1.25036	4.33094	92.5007	6.73012e-22	5.26904e-20	JPH1
ENSG00000176204	-1.25024	0.70794	24.7263	6.60758e-07	1.39546e-05	LRRTM4
ENSG00000136141	-1.2491	4.23504	91.5059	1.11261e-21	8.64373e-20	LRCH1
ENSG00000115758	-1.2482	9.86809	132.764	1.01821e-30	1.20429e-28	ODC1
ENSG00000215481	-1.24669	0.34308	15.9516	6.49826e-05	0.000928816	BCRP3
ENSG00000100867	-1.24257	2.62796	54.1014	1.90408e-13	8.54511e-12	DHRS2
ENSG00000159423	-1.24189	5.10408	102.477	4.36336e-24	3.75527e-22	ALDH4A1
ENSG00000134760	-1.24169	-0.306701	12.2099	0.000475354	0.00539004	DSG1
ENSG00000220848	-1.24135	0.680531	21.806	3.01648e-06	5.7257e-05	RPS18P9
ENSG00000115648	-1.24049	7.52058	126.085	2.94536e-29	3.29723e-27	MLPH
ENSG00000158711	-1.24016	7.52697	126.362	2.56265e-29	2.8741e-27	ELK4
ENSG00000100292	-1.24001	4.30766	84.1823	4.51189e-20	3.19812e-18	HMOX1
ENSG00000177757	-1.23911	1.01436	26.1085	3.22766e-07	7.17093e-06	FAM87B
ENSG00000166840	-1.23844	7.29546	124.604	6.2143e-29	6.8931e-27	GLYATL1
ENSG00000120889	-1.23814	7.93632	127.014	1.84502e-29	2.07693e-27	TNFRSF10B
ENSG00000138190	-1.23725	5.35117	108.393	2.20412e-25	2.02017e-23	EXOC6
ENSG00000135842	-1.23619	3.40733	73.2897	1.11949e-17	6.91495e-16	FAM129A
ENSG00000057252	-1.23593	6.55356	119.464	8.28688e-28	8.53661e-26	SOAT1
ENSG00000168309	-1.23479	-0.652512	8.80818	0.00299883	0.026136	FAM107A
ENSG00000111961	-1.23462	6.78582	121.542	2.90742e-28	3.09487e-26	SASH1
ENSG00000152503	-1.23457	4.61992	95.821	1.25757e-22	1.01332e-20	TRIM36
ENSG00000110931	-1.23453	7.75491	126.068	2.97051e-29	3.31926e-27	CAMKK2
ENSG00000251685	-1.23409	0.772787	21.4052	3.71756e-06	6.95968e-05	UGT2B27P
ENSG00000108551	-1.23382	3.53529	71.9962	2.15608e-17	1.31478e-15	RASD1
ENSG00000103222	-1.23306	8.11239	126.838	2.016e-29	2.2652e-27	ABCC1
ENSG00000277224	-1.22899	2.92773	63.7623	1.40377e-15	7.57101e-14	HIST1H2BF
ENSG00000158406	-1.22839	6.15768	114.782	8.78261e-27	8.69307e-25	HIST1H4H
ENSG00000250403	-1.22811	0.687488	19.3044	1.11448e-05	0.000188151	AC097460.2
ENSG00000124721	-1.22716	3.51587	73.2883	1.1203e-17	6.91495e-16	DNAH8
ENSG00000264918	-1.22555	-0.0726813	12.308	0.000451015	0.00514
ENSG00000042781	-1.22476	-0.535563	10.5071	0.00118918	0.0119105	USH2A
ENSG00000101608	-1.22397	7.11913	120.995	3.83122e-28	4.04982e-26	MYL12A
ENSG00000170502	-1.22379	6.45071	117.53	2.1979e-27	2.24887e-25	NUDT9
ENSG00000120278	-1.22357	-0.538321	10.9153	0.00095375	0.00989209	PLEKHG1
ENSG00000112186	-1.22318	5.8461	111.021	5.85546e-26	5.55994e-24	CAP2
ENSG00000095380	-1.22229	6.23486	114.103	1.23725e-26	1.21277e-24	NANS
ENSG00000261114	-1.21981	0.730967	21.6048	3.35014e-06	6.30799e-05	AC012181.1
ENSG00000065833	-1.2195	7.27813	120.858	4.1052e-28	4.32436e-26	ME1
ENSG00000269289	-1.21947	-0.791259	8.58702	0.00338568	0.029015	AC011503.1
ENSG00000112365	-1.21541	5.84762	111.201	5.3454e-26	5.10759e-24	ZBTB24
ENSG00000109610	-1.21527	2.86107	54.3565	1.6722e-13	7.53234e-12	SOD3
ENSG00000206527	-1.21371	7.5931	121.426	3.08222e-28	3.2752e-26	HACD2
ENSG00000129757	-1.21357	2.33132	41.3728	1.25798e-10	4.38918e-09	CDKN1C
ENSG00000110721	-1.21208	5.62434	107.107	4.21863e-25	3.82038e-23	CHKA
ENSG00000076554	-1.21206	8.29941	123.142	1.29814e-28	1.40903e-26	TPD52
ENSG00000226266	-1.21167	-0.128425	11.116	0.000855862	0.00899366	AC009961.1
ENSG00000266729	-1.21078	-0.510106	8.896	0.00285797	0.0250806	DSG1-AS1
ENSG00000135862	-1.21035	8.64413	122.993	1.39938e-28	1.5135e-26	LAMC1
ENSG00000238832	-1.21025	-0.178084	11.9123	0.000557647	0.00619073	RF01233
ENSG00000062725	-1.20769	7.39302	119.535	7.99755e-28	8.26663e-26	APPBP2
ENSG00000158125	-1.20679	0.64805	19.684	9.13618e-06	0.000156992	XDH
ENSG00000151502	-1.20605	7.72316	120.223	5.65454e-28	5.91533e-26	VPS26B
ENSG00000158201	-1.20605	6.1834	111.537	4.51303e-26	4.32588e-24	ABHD3
ENSG00000217275	-1.2059	1.78638	38.9359	4.37955e-10	1.43871e-08	AL031777.1
ENSG00000136267	-1.20423	4.78839	96.1989	1.03904e-22	8.39466e-21	DGKB
ENSG00000005187	-1.20293	5.76411	106.93	4.61153e-25	4.16376e-23	ACSM3
ENSG00000227242	-1.20264	-0.943949	7.82493	0.00515305	0.0407666	NBPF13P
ENSG00000155918	-1.2019	0.132878	14.1881	0.000165416	0.00212956	RAET1L
ENSG00000267606	-1.2016	-0.711052	9.60213	0.00194352	0.0181812	AC006116.9
ENSG00000163659	-1.20017	3.73949	74.8635	5.044e-18	3.18465e-16	TIPARP
ENSG00000236824	-1.19959	4.99296	95.03	1.87523e-22	1.50105e-20	BCYRN1
ENSG00000138166	-1.19698	2.16421	46.818	7.78964e-12	3.08509e-10	DUSP5
ENSG00000111913	-1.19687	5.5471	104.931	1.26466e-24	1.11369e-22	RIPOR2
ENSG00000178162	-1.19528	0.40535	16.336	5.30466e-05	0.000773516	FAR2P2
ENSG00000175115	-1.19308	6.37977	111.081	5.68013e-26	5.40191e-24	PACS1
ENSG00000005469	-1.19262	5.74791	105.377	1.00963e-24	8.943e-23	CROT
ENSG00000181652	-1.19216	0.980823	24.3145	8.18197e-07	1.70423e-05	ATG9B
ENSG00000149506	-1.19191	-0.822406	7.68341	0.00557309	0.0435644	ZP1
ENSG00000189221	-1.19135	9.74383	121.248	3.37302e-28	3.57169e-26	MAOA
ENSG00000280123	-1.19087	3.60662	70.9565	3.65185e-17	2.18301e-15	AC023632.6
ENSG00000169562	-1.19055	3.79218	71.8302	2.34532e-17	1.4216e-15	GJB1
ENSG00000131725	-1.18934	5.65522	104.174	1.85352e-24	1.62517e-22	WDR44
ENSG00000258819	-1.18898	1.77821	32.5872	1.13966e-08	3.13884e-07	LINC02289
ENSG00000197153	-1.18879	-0.773089	8.48114	0.00358846	0.0303119	HIST1H3J
ENSG00000113163	-1.18767	7.29534	115.677	5.59251e-27	5.62729e-25	COL4A3BP
ENSG00000162772	-1.18757	5.99801	106.253	6.49118e-25	5.79194e-23	ATF3
ENSG00000134109	-1.18648	7.22404	114.586	9.69476e-27	9.54918e-25	EDEM1
ENSG00000125931	-1.18594	1.26874	24.842	6.22266e-07	1.31783e-05	CITED1
ENSG00000142606	-1.18571	2.92238	54.9023	1.26673e-13	5.7702e-12	MMEL1
ENSG00000162909	-1.18357	7.59573	115.462	6.23367e-27	6.24138e-25	CAPN2
ENSG00000052795	-1.18104	6.44039	109.804	1.08173e-25	1.00975e-23	FNIP2
ENSG00000173210	-1.18104	0.720968	18.7025	1.52784e-05	0.000250275	ABLIM3
ENSG00000008517	-1.17837	1.7417	32.3359	1.29698e-08	3.5384e-07	IL32
ENSG00000178715	-1.17691	-0.663456	8.30959	0.00394363	0.032945	AL450998.1
ENSG00000188404	-1.1765	0.948389	19.9368	8.00449e-06	0.000139883	SELL
ENSG00000178537	-1.1752	4.83624	90.6482	1.71631e-21	1.31155e-19	SLC25A20
ENSG00000125531	-1.1737	-0.484938	8.66763	0.00323913	0.0279485	FNDC11
ENSG00000111726	-1.17151	6.7093	108.857	1.74409e-25	1.61069e-23	CMAS
ENSG00000100614	-1.17116	7.48181	113.082	2.07048e-26	2.01648e-24	PPM1A
ENSG00000072042	-1.16345	9.70844	115.745	5.40409e-27	5.44673e-25	RDH11
ENSG00000156284	-1.16238	4.298	80.0629	3.62684e-19	2.43968e-17	CLDN8
ENSG00000124107	-1.16175	1.45933	23.6534	1.1534e-06	2.34369e-05	SLPI
ENSG00000138771	-1.15918	8.08507	112.192	3.243e-26	3.12332e-24	SHROOM3
ENSG00000124635	-1.15857	2.42158	46.9967	7.11065e-12	2.82911e-10	HIST1H2BJ
ENSG00000119698	-1.15652	0.746928	20.4241	6.20435e-06	0.000111211	PPP4R4
ENSG00000077150	-1.15519	5.77739	98.8192	2.76637e-23	2.29931e-21	NFKB2
ENSG00000270194	-1.15408	3.08833	57.4532	3.46125e-14	1.6628e-12	AC097359.2
ENSG00000127528	-1.15188	-0.241469	9.49164	0.0020641	0.0191264	KLF2
ENSG00000166823	-1.15135	4.8011	79.5459	4.71146e-19	3.12766e-17	MESP1
ENSG00000248794	-1.15046	-0.874865	7.8495	0.00508347	0.040282	AC026436.1
ENSG00000066926	-1.14993	8.17215	110.746	6.72672e-26	6.32781e-24	FECH
ENSG00000117479	-1.14889	6.2898	102.753	3.79636e-24	3.28126e-22	SLC19A2
ENSG00000262152	-1.14759	0.719005	17.5073	2.86205e-05	0.000444584	LINC00514
ENSG00000179477	-1.14713	0.847308	19.7294	8.92183e-06	0.000153919	ALOX12B
ENSG00000156795	-1.14668	4.04083	75.0904	4.49642e-18	2.84781e-16	WDYHV1
ENSG00000206190	-1.14649	3.69908	66.1688	4.13919e-16	2.3147e-14	ATP10A
ENSG00000147592	-1.14557	5.83593	98.1998	3.7823e-23	3.13085e-21	LACTB2
ENSG00000085832	-1.14554	7.68341	108.863	1.7394e-25	1.60881e-23	EPS15
ENSG00000145819	-1.14554	4.89215	87.403	8.85157e-21	6.49418e-19	ARHGAP26
ENSG00000169241	-1.14477	7.42547	107.183	4.05915e-25	3.68145e-23	SLC50A1
ENSG00000151327	-1.14439	6.60009	102.903	3.51899e-24	3.04586e-22	FAM177A1
ENSG00000163491	-1.14405	0.24273	14.0591	0.000177157	0.00226248	NEK10
ENSG00000127838	-1.14329	6.1803	99.2327	2.24513e-23	1.87894e-21	PNKD
ENSG00000151365	-1.14118	1.4191	26.2724	2.96496e-07	6.631e-06	THRSP
ENSG00000116741	-1.13925	1.65481	29.5614	5.41726e-08	1.35655e-06	RGS2
ENSG00000139985	-1.13896	0.106594	11.7998	0.000592373	0.00651778	ADAM21
ENSG00000258940	-1.13808	1.30655	25.7145	3.95835e-07	8.67051e-06	AL132639.2
ENSG00000170293	-1.13743	-0.439719	8.04878	0.00455344	0.0372797	CMTM8
ENSG00000198793	-1.13651	7.54428	106.696	5.19075e-25	4.66591e-23	MTOR
ENSG00000102804	-1.1341	8.4947	108.559	2.02752e-25	1.86676e-23	TSC22D1
ENSG00000235750	-1.1327	2.88657	51.7241	6.38754e-13	2.76634e-11	KIAA0040
ENSG00000154124	-1.13181	6.20099	98.6834	2.96274e-23	2.45916e-21	OTULIN
ENSG00000273802	-1.12946	4.54053	82.0251	1.34369e-19	9.28569e-18	HIST1H2BG
ENSG00000046604	-1.12878	8.58326	107.742	3.06089e-25	2.78023e-23	DSG2
ENSG00000167747	-1.12735	8.01179	105.641	8.83633e-25	7.84984e-23	C19orf48
ENSG00000051108	-1.12728	7.16369	103.13	3.138e-24	2.72776e-22	HERPUD1
ENSG00000076258	-1.1268	2.33902	41.1334	1.42184e-10	4.92411e-09	FMO4
ENSG00000104687	-1.12546	8.44144	106.922	4.63025e-25	4.17445e-23	GSR
ENSG00000118508	-1.12232	2.04615	33.2205	8.22779e-09	2.30481e-07	RAB32
ENSG00000162078	-1.11878	6.36268	96.7784	7.7539e-23	6.30654e-21	ZG16B
ENSG00000114650	-1.11812	7.4891	102.963	3.4147e-24	2.95982e-22	SCAP
ENSG00000249216	-1.11804	1.10667	21.657	3.26018e-06	6.14703e-05	AC105389.2
ENSG00000228057	-1.11792	-0.331993	9.91203	0.00164202	0.0156823	SEC63P1
ENSG00000176988	-1.11775	-0.311841	10.6016	0.00112988	0.0114335	FMR1NB
ENSG00000168827	-1.11629	7.71889	103.653	2.41067e-24	2.10154e-22	GFM1
ENSG00000099840	-1.11452	2.07871	34.1185	5.18566e-09	1.49971e-07	IZUMO4
ENSG00000007952	-1.11424	0.726194	18.3533	1.83499e-05	0.00029564	NOX1
ENSG00000149177	-1.11399	6.58208	98.6524	3.00953e-23	2.49458e-21	PTPRJ
ENSG00000100196	-1.11399	1.53724	26.253	2.99488e-07	6.68313e-06	KDELR3
ENSG00000105499	-1.11351	-0.92368	7.62838	0.00574568	0.0447645	PLA2G4C
ENSG00000115267	-1.11124	4.07328	70.6507	4.26406e-17	2.534e-15	IFIH1
ENSG00000255239	-1.11023	-0.395986	8.65222	0.00326662	0.0281258	TREHP1
ENSG00000163644	-1.11009	6.59035	98.0003	4.18323e-23	3.4533e-21	PPM1K
ENSG00000188064	-1.10996	5.24927	86.2111	1.61715e-20	1.16949e-18	WNT7B
ENSG00000278540	-1.10935	10.0878	105.775	8.25966e-25	7.34831e-23	ACACA
ENSG00000244067	-1.10895	0.339008	11.7647	0.000603656	0.00663049	GSTA2
ENSG00000261360	-1.10859	0.77669	17.3681	3.07949e-05	0.000475319	AC010491.1
ENSG00000136478	-1.10803	7.18834	100.024	1.50572e-23	1.27061e-21	TEX2
ENSG00000158373	-1.10798	4.97322	83.0023	8.19576e-20	5.71584e-18	HIST1H2BD
ENSG00000049759	-1.10643	8.03244	102.578	4.1467e-24	3.57388e-22	NEDD4L
ENSG00000244968	-1.10533	2.5978	45.5476	1.48973e-11	5.74569e-10	LIFR-AS1
ENSG00000170775	-1.10461	2.10557	35.192	2.98748e-09	8.96465e-08	GPR37
ENSG00000242779	-1.10414	4.341	74.9828	4.74827e-18	3.00106e-16	ZNF702P
ENSG00000166387	-1.10393	5.80352	90.5287	1.82316e-21	1.39145e-19	PPFIBP2
ENSG00000109929	-1.10367	7.42855	100.344	1.28079e-23	1.08234e-21	SC5D
ENSG00000106537	-1.10341	6.80156	97.5312	5.30157e-23	4.33521e-21	TSPAN13
ENSG00000122694	-1.10308	3.6987	60.6734	6.73746e-15	3.41802e-13	GLIPR2
ENSG00000197275	-1.1024	3.70693	63.1443	1.92105e-15	1.02066e-13	RAD54B
ENSG00000164520	-1.10228	-0.943115	7.82724	0.00514647	0.0407281	RAET1E
ENSG00000235884	-1.10225	-0.707825	7.47261	0.00626446	0.0483398	LINC00941
ENSG00000154240	-1.10158	2.1284	36.6021	1.44873e-09	4.48935e-08	CEP112
ENSG00000217442	-1.1008	3.28223	54.2873	1.7322e-13	7.7853e-12	SYCE3
ENSG00000101440	-1.09981	0.134299	9.17478	0.00245373	0.0220498	ASIP
ENSG00000214274	-1.09975	0.432817	10.846	0.00099012	0.0102326	ANG
ENSG00000273254	-1.09957	-0.520985	7.78843	0.00525818	0.0414284	AF129075.2
ENSG00000213889	-1.09681	-0.430926	8.78419	0.00303852	0.0264546	PPM1N
ENSG00000267009	-1.09633	0.19756	14.2271	0.000162019	0.0020927	AC007780.1
ENSG00000104756	-1.09541	5.18275	83.5254	6.29038e-20	4.40726e-18	KCTD9
ENSG00000261662	-1.09243	-0.210875	12.2906	0.000455258	0.00518542	AL359752.1
ENSG00000163590	-1.09123	5.35393	85.3805	2.46132e-20	1.76109e-18	PPM1L
ENSG00000177674	-1.0897	6.90644	94.9355	1.96692e-22	1.57237e-20	AGTRAP
ENSG00000221818	-1.08966	-0.172261	10.965	0.000928494	0.00966921	EBF2
ENSG00000066322	-1.08734	6.91048	95.0549	1.85181e-22	1.48623e-20	ELOVL1
ENSG00000168118	-1.08721	6.83492	95.1048	1.80571e-22	1.45114e-20	RAB4A
ENSG00000005810	-1.08652	8.98336	100.724	1.05744e-23	8.96088e-22	MYCBP2
ENSG00000138744	-1.08582	6.52391	92.9887	5.25938e-22	4.13358e-20	NAAA
ENSG00000114446	-1.0839	6.12242	90.3117	2.03441e-21	1.54297e-19	IFT57
ENSG00000198087	-1.08382	7.50832	97.0955	6.60615e-23	5.38748e-21	CD2AP
ENSG00000121270	-1.08173	1.38017	24.5991	7.0584e-07	1.48344e-05	ABCC11
ENSG00000198130	-1.08126	5.40298	84.0291	4.87546e-20	3.45179e-18	HIBCH
ENSG00000230092	-1.08032	0.643194	15.807	7.0142e-05	0.000992275	AL669831.4
ENSG00000158290	-1.08021	7.95214	97.8941	4.41376e-23	3.63866e-21	CUL4B
ENSG00000100490	-1.0794	-0.456086	8.42884	0.00369315	0.0310923	CDKL1
ENSG00000213639	-1.07774	9.19716	99.2248	2.25406e-23	1.88123e-21	PPP1CB
ENSG00000179593	-1.07767	0.497494	13.4483	0.000245227	0.00301563	ALOX15B
ENSG00000108669	-1.0776	6.41303	91.0146	1.42619e-21	1.09815e-19	CYTH1
ENSG00000177189	-1.07527	6.5981	92.2537	7.62474e-22	5.96174e-20	RPS6KA3
ENSG00000133872	-1.07392	8.61937	97.8369	4.54306e-23	3.74017e-21	SARAF
ENSG00000164048	-1.07376	5.70685	84.927	3.09592e-20	2.20994e-18	ZNF589
ENSG00000229759	-1.07369	0.0919656	9.9461	0.00161191	0.0154433	MRPS18AP1
ENSG00000154511	-1.073	3.455	56.0752	6.97526e-14	3.26561e-12	FAM69A
ENSG00000137161	-1.07285	6.15639	88.2863	5.6633e-21	4.20588e-19	CNPY3
ENSG00000065154	-1.07178	4.22976	67.8787	1.73866e-16	9.95221e-15	OAT
ENSG00000267649	-1.07173	-0.0449905	10.5336	0.00117224	0.011766	AC010327.4
ENSG00000069956	-1.07169	8.18224	96.7588	7.83104e-23	6.36075e-21	MAPK6
ENSG00000255240	-1.0709	4.05062	65.3775	6.18408e-16	3.41419e-14	AP001636.3
ENSG00000092531	-1.0702	6.10943	88.2307	5.82491e-21	4.32061e-19	SNAP23
ENSG00000260317	-1.06828	0.593897	16.413	5.09357e-05	0.000746143	AC009812.4
ENSG00000147852	-1.06746	5.13403	80.4737	2.94596e-19	1.98827e-17	VLDLR
ENSG00000243646	-1.06648	4.04719	64.8226	8.19521e-16	4.49182e-14	IL10RB
ENSG00000135587	-1.06616	4.76173	73.7058	9.06708e-18	5.64252e-16	SMPD2
ENSG00000109101	-1.06614	-0.470633	7.56991	0.00593508	0.0460794	FOXN1
ENSG00000273394	-1.06534	-0.229004	10.0988	0.00148369	0.0144175	AC128687.2
ENSG00000215367	-1.06533	-0.168332	9.79001	0.00175462	0.0165932	TMED11P
ENSG00000223572	-1.06477	4.12529	64.7093	8.68032e-16	4.74485e-14	CKMT1A
ENSG00000132388	-1.06452	7.28506	93.3097	4.47201e-22	3.52388e-20	UBE2G1
ENSG00000272989	-1.06405	0.782802	16.8047	4.14303e-05	0.000619922	LINC02012
ENSG00000139988	-1.06207	1.84868	29.1583	6.67001e-08	1.65185e-06	RDH12
ENSG00000115594	-1.05541	5.79275	83.7181	5.70611e-20	4.00716e-18	IL1R1
ENSG00000099341	-1.05539	7.96558	93.0373	5.13188e-22	4.03861e-20	PSMD8
ENSG00000130164	-1.05508	7.10809	90.4661	1.88171e-21	1.43253e-19	LDLR
ENSG00000198855	-1.0547	3.69468	56.8613	4.67662e-14	2.22378e-12	FICD
ENSG00000226380	-1.05427	0.447753	14.3903	0.000148569	0.00193608	AC016831.1
ENSG00000145050	-1.05395	6.68304	88.148	6.07372e-21	4.49967e-19	MANF
ENSG00000171612	-1.05258	6.49554	87.5977	8.02169e-21	5.90675e-19	SLC25A33
ENSG00000162734	-1.05177	7.31535	90.6645	1.70221e-21	1.30242e-19	PEA15
ENSG00000002586	-1.05176	7.45001	91.2642	1.25718e-21	9.72949e-20	CD99
ENSG00000135114	-1.05151	0.315397	12.1056	0.000502707	0.00566736	OASL
ENSG00000128253	-1.05122	1.11875	20.6648	5.4714e-06	9.91572e-05	RFPL2
ENSG00000172340	-1.04969	7.38779	90.7136	1.66052e-21	1.27212e-19	SUCLG2
ENSG00000065357	-1.04846	2.58464	38.8233	4.63949e-10	1.52147e-08	DGKA
ENSG00000087128	-1.04829	3.3216	52.1091	5.25021e-13	2.30005e-11	TMPRSS11E
ENSG00000142513	-1.04709	1.1795	15.9586	6.47446e-05	0.000926286	ACP4
ENSG00000197965	-1.04634	7.72228	91.2259	1.28173e-21	9.90687e-20	MPZL1
ENSG00000123989	-1.04551	5.82553	79.8664	4.00604e-19	2.67695e-17	CHPF
ENSG00000163110	-1.0449	7.3112	90.0649	2.30479e-21	1.73934e-19	PDLIM5
ENSG00000182165	-1.04483	4.47855	65.9394	4.64992e-16	2.58364e-14	TP53TG1
ENSG00000119711	-1.04374	7.63435	90.8581	1.5435e-21	1.18697e-19	ALDH6A1
ENSG00000109762	-1.04332	6.32664	85.5415	2.26893e-20	1.62535e-18	SNX25
ENSG00000116761	-1.04219	3.58801	55.2072	1.08468e-13	4.97078e-12	CTH
ENSG00000170516	-1.04103	1.31799	20.56	5.77897e-06	0.00010414	COX7B2
ENSG00000171388	-1.041	5.16092	73.163	1.19371e-17	7.35312e-16	APLN
ENSG00000042753	-1.04008	6.98128	87.0661	1.04956e-20	7.65407e-19	AP2S1
ENSG00000059377	-1.03734	2.6074	38.4824	5.52484e-10	1.79454e-08	TBXAS1
ENSG00000182704	-1.03725	5.4496	76.3235	2.40804e-18	1.55268e-16	TSKU
ENSG00000092200	-1.03667	1.23253	19.6452	9.32382e-06	0.000159718	RPGRIP1
ENSG00000260325	-1.03577	-0.186687	8.2883	0.00399012	0.0332717	HSPB9
ENSG00000249352	-1.03476	1.58278	24.4852	7.4882e-07	1.56725e-05	LINC02198
ENSG00000267056	-1.03334	-0.483503	7.94876	0.00481204	0.0383768	AC005336.1
ENSG00000178226	-1.03298	0.856167	15.523	8.15071e-05	0.0011335	PRSS36
ENSG00000270578	-1.03293	-0.279915	10.2172	0.00139133	0.0136336	AP000787.2
ENSG00000104549	-1.03264	6.67786	85.6199	2.18069e-20	1.56769e-18	SQLE
ENSG00000054392	-1.03222	0.833421	18.1215	2.07248e-05	0.000330654	HHAT
ENSG00000132432	-1.03154	6.51279	83.9492	5.07657e-20	3.58164e-18	SEC61G
ENSG00000149527	-1.03117	3.29715	46.7052	8.25105e-12	3.26358e-10	PLCH2
ENSG00000204634	-1.03068	5.4756	78.0631	9.97989e-19	6.53214e-17	TBC1D8
ENSG00000255051	-1.03047	0.379148	12.1014	0.000503847	0.00567916	BCAS2P1
ENSG00000104205	-1.03035	4.09027	61.6745	4.05203e-15	2.09775e-13	SGK3
ENSG00000141337	-1.03009	5.10092	73.5823	9.65287e-18	5.99476e-16	ARSG
ENSG00000185745	-1.02853	1.24726	19.6782	9.1639e-06	0.000157423	IFIT1
ENSG00000181381	-1.02782	2.26116	33.2457	8.12194e-09	2.27831e-07	DDX60L
ENSG00000259418	-1.02541	0.0106527	9.50171	0.0020528	0.0190536	AC091117.2
ENSG00000124370	-1.02505	3.63237	53.5215	2.55779e-13	1.14197e-11	MCEE
ENSG00000188710	-1.02316	1.08456	18.3305	1.85713e-05	0.000298731	QRFP
ENSG00000138100	-1.02252	1.52673	23.2614	1.41409e-06	2.82982e-05	TRIM54
ENSG00000169689	-1.01852	5.9352	77.146	1.58775e-18	1.02924e-16	CENPX
ENSG00000157514	-1.01706	5.54023	75.3736	3.89563e-18	2.48025e-16	TSC22D3
ENSG00000089472	-1.01661	0.901217	15.6372	7.67305e-05	0.0010752	HEPH
ENSG00000162976	-1.01645	4.78225	68.0266	1.61309e-16	9.2596e-15	PQLC3
ENSG00000197406	-1.01596	2.70726	41.2662	1.32849e-10	4.62457e-09	DIO3
ENSG00000091039	-1.01564	7.81297	86.4035	1.46728e-20	1.06238e-18	OSBPL8
ENSG00000168453	-1.01472	1.23767	16.2755	5.47686e-05	0.000796903	HR
ENSG00000151611	-1.01452	4.76835	67.8075	1.8026e-16	1.02987e-14	MMAA
ENSG00000272636	-1.01182	0.0303076	10.5463	0.00116419	0.0117008	DOC2B
ENSG00000231721	-1.00975	2.02844	28.625	8.78397e-08	2.13786e-06	LINC-PINT
ENSG00000129128	-1.00932	7.14042	83.4193	6.63696e-20	4.63937e-18	SPCS3
ENSG00000148985	-1.00887	6.12807	78.1028	9.78155e-19	6.40924e-17	PGAP2
ENSG00000093167	-1.00849	6.735	81.7071	1.57824e-19	1.08942e-17	LRRFIP2
ENSG00000115616	-1.00821	6.20684	79.5621	4.67292e-19	3.10547e-17	SLC9A2
ENSG00000144063	-1.00654	0.5779	11.7352	0.000613299	0.00672666	MALL
ENSG00000136273	-1.00613	5.46457	73.7321	8.94722e-18	5.57364e-16	HUS1
ENSG00000163884	-1.00603	4.02214	56.2233	6.46906e-14	3.04036e-12	KLF15
ENSG00000163362	-1.00561	0.597526	13.642	0.00022118	0.0027534	INAVA
ENSG00000154957	-1.00554	4.42739	63.4365	1.65622e-15	8.86166e-14	ZNF18
ENSG00000064787	-1.00354	2.43699	33.0767	8.85947e-09	2.47149e-07	BCAS1
ENSG00000166401	-1.00221	2.10849	30.3697	3.57069e-08	9.18794e-07	SERPINB8
ENSG00000177283	-1.00176	2.29923	30.4272	3.4664e-08	8.93475e-07	FZD8
ENSG00000223697	1.00192	0.182991	12.3546	0.000439896	0.00502744	AF230666.1
ENSG00000265579	1.00323	4.8186	70.5906	4.39604e-17	2.60733e-15	AC023301.1
ENSG00000239650	1.0068	-0.0301204	10.7797	0.00102621	0.010557	GUSBP4
ENSG00000262209	1.0076	1.46882	24.8051	6.34311e-07	1.34147e-05	PCDHGB3
ENSG00000251414	1.00787	0.329893	13.4436	0.000245845	0.00301834	AC138956.2
ENSG00000262155	1.00798	-0.744854	7.5147	0.00611975	0.0473557	LINC02175
ENSG00000187534	1.00809	-0.253913	9.6832	0.00185961	0.0174797	PRR13P5
ENSG00000047648	1.00809	4.70314	68.2287	1.45588e-16	8.381e-15	ARHGAP6
ENSG00000263884	1.01029	0.0262485	11.4888	0.000700175	0.00757338	AP000845.1
ENSG00000180354	1.0108	3.87688	59.8639	1.0165e-14	5.08879e-13	MTURN
ENSG00000108947	1.01087	1.27217	23.175	1.47907e-06	2.94625e-05	EFNB3
ENSG00000162825	1.01217	2.24003	36.2481	1.73725e-09	5.32905e-08	NBPF20
ENSG00000246465	1.01268	2.75744	43.1569	5.05222e-11	1.84442e-09	AC138904.1
ENSG00000109320	1.01291	5.87264	79.6643	4.4375e-19	2.95874e-17	NFKB1
ENSG00000269378	1.01317	1.0818	19.9722	7.8576e-06	0.000137514	ITGB1P1
ENSG00000251669	1.01341	3.01962	48.2226	3.80476e-12	1.55352e-10	FAM86EP
ENSG00000253767	1.01344	1.59332	28.1664	1.11323e-07	2.67187e-06	PCDHGA8
ENSG00000143147	1.01494	2.88384	46.2403	1.04601e-11	4.09991e-10	GPR161
ENSG00000161682	1.01516	2.06529	28.3428	1.01625e-07	2.45173e-06	FAM171A2
ENSG00000205885	1.01535	2.19728	37.242	1.04344e-09	3.27694e-08	C1RL-AS1
ENSG00000235036	1.01561	-0.0277068	11.2942	0.000777483	0.00825583	AL035456.1
ENSG00000142920	1.0158	0.953348	19.7575	8.79141e-06	0.000152058	AZIN2
ENSG00000185418	1.01591	5.76476	79.8698	3.99903e-19	2.67521e-17	TARSL2
ENSG00000198729	1.01594	3.11825	49.1553	2.36474e-12	9.82071e-11	PPP1R14C
ENSG00000258457	1.01777	2.283	37.2937	1.01614e-09	3.19785e-08	AL132780.2
ENSG00000225871	1.01998	0.713182	18.7282	1.50734e-05	0.00024725	AC245100.2
ENSG00000106236	1.02063	0.0800125	11.7298	0.000615059	0.00674109	NPTX2
ENSG00000244119	1.02083	0.0722045	13.847	0.000198318	0.00250009	PDCL3P4
ENSG00000168487	1.021	3.61501	56.9286	4.51927e-14	2.15233e-12	BMP1
ENSG00000112218	1.02118	3.50184	55.8663	7.75717e-14	3.60388e-12	GPR63
ENSG00000123364	1.0212	3.23614	51.8784	5.90455e-13	2.57e-11	HOXC13
ENSG00000282961	1.02176	0.493115	15.6347	7.68307e-05	0.00107584	PRNCR1
ENSG00000231584	1.02198	1.45981	24.1383	8.96599e-07	1.8548e-05	FAHD2CP
ENSG00000267523	1.02201	-0.631101	8.02168	0.00462206	0.0377295	AC008735.2
ENSG00000228526	1.02304	3.97047	62.6013	2.53083e-15	1.32951e-13	MIR34AHG
ENSG00000091136	1.02364	2.04673	33.7606	6.23297e-09	1.7797e-07	LAMB1
ENSG00000182240	1.02372	0.161082	12.1238	0.000497827	0.00562279	BACE2
ENSG00000175455	1.02406	6.91062	86.1962	1.62941e-20	1.17696e-18	CCDC14
ENSG00000269907	1.02447	-0.56866	8.70601	0.00317163	0.0274638	AL158827.2
ENSG00000169989	1.02479	-0.444624	8.99909	0.00270115	0.0239189	TIGD4
ENSG00000184925	1.02517	1.58424	25.3245	4.84528e-07	1.04696e-05	LCN12
ENSG00000272692	1.02518	-0.356725	9.85919	0.00168985	0.016073	AC010997.4
ENSG00000103257	1.0252	3.6186	58.5052	2.02756e-14	9.91168e-13	SLC7A5
ENSG00000259429	1.02537	3.19322	51.8139	6.1019e-13	2.6483e-11	UBE2Q2P2
ENSG00000226415	1.02567	0.46919	14.2132	0.000163218	0.00210439	TPI1P1
ENSG00000159314	1.02674	3.88152	61.008	5.68425e-15	2.90803e-13	ARHGAP27
ENSG00000244480	1.02705	-0.134103	10.1768	0.00142215	0.0139049	AC005154.3
ENSG00000168140	1.02739	2.95311	45.659	1.40739e-11	5.44947e-10	VASN
ENSG00000214279	1.02762	2.01835	33.9821	5.56215e-09	1.60097e-07	SCART1
ENSG00000231587	1.02781	-0.514545	8.47147	0.00360759	0.0304623	SNORD62B
ENSG00000243107	1.02876	-0.474975	8.78053	0.00304463	0.0265002	AC000120.1
ENSG00000245685	1.02927	0.291232	13.8776	0.000195106	0.00246608	FRG1-DT
ENSG00000274422	1.02937	2.17534	37.668	8.3868e-10	2.66563e-08	AC245060.5
ENSG00000255337	1.03052	0.00187586	11.6913	0.000627934	0.00686856	AP001830.1
ENSG00000101665	1.03197	2.79925	43.9462	3.37531e-11	1.25951e-09	SMAD7
ENSG00000085719	1.03241	9.41585	91.7148	1.00111e-21	7.80751e-20	CPNE3
ENSG00000143412	1.03256	4.1542	65.2676	6.53869e-16	3.60014e-14	ANXA9
ENSG00000253731	1.03261	2.45256	42.4576	7.22313e-11	2.58855e-09	PCDHGA6
ENSG00000164037	1.03271	0.0515869	12.608	0.0003841	0.00446034	SLC9B1
ENSG00000250742	1.03306	0.87476	19.219	1.16545e-05	0.000195883	LINC02381
ENSG00000280128	1.03507	3.90966	63.586	1.53515e-15	8.23565e-14	AL662795.1
ENSG00000129946	1.03768	2.51701	40.6126	1.85607e-10	6.36614e-09	SHC2
ENSG00000116977	1.03905	5.48459	80.8934	2.38228e-19	1.62046e-17	LGALS8
ENSG00000127129	1.03918	1.00094	19.4038	1.05797e-05	0.000179308	EDN2
ENSG00000168734	1.04005	3.46617	54.8984	1.26922e-13	5.77286e-12	PKIG
ENSG00000229491	1.04147	1.69731	31.5525	1.94115e-08	5.18624e-07	AC136489.1
ENSG00000183248	1.04189	4.06455	64.851	8.07805e-16	4.43161e-14	PRR36
ENSG00000151883	1.04221	2.72782	46.4907	9.20539e-12	3.62686e-10	PARP8
ENSG00000274460	1.04261	-0.668293	7.80502	0.00521014	0.0411416	AC092119.2
ENSG00000235530	1.04417	-0.138453	10.9333	0.00094452	0.00981147	AC087294.1
ENSG00000283000	1.0445	0.405429	15.188	9.73207e-05	0.00133114	AL392046.2
ENSG00000075340	1.04452	0.789232	20.1997	6.97626e-06	0.000123587	ADD2
ENSG00000270223	1.04455	-0.0293248	12.4092	0.000427232	0.0048984
ENSG00000215447	1.04592	2.80006	48.3105	3.63793e-12	1.49042e-10
ENSG00000169330	1.04654	0.638312	19.7299	8.91934e-06	0.000153919	KIAA1024
ENSG00000260793	1.04671	0.141098	12.4042	0.000428378	0.00490875	AC003102.1
ENSG00000171435	1.04831	3.7401	63.3098	1.76625e-15	9.41716e-14	KSR2
ENSG00000241404	1.04888	0.187219	14.4206	0.000146197	0.00190764	EGFL8
ENSG00000066923	1.05163	2.59716	44.8602	2.11621e-11	8.04517e-10	STAG3
ENSG00000169129	1.05314	0.229048	13.7833	0.000205156	0.00257719	AFAP1L2
ENSG00000153721	1.0534	4.28678	71.1542	3.3037e-17	1.98271e-15	CNKSR3
ENSG00000104375	1.05351	5.76808	85.5703	2.23611e-20	1.60373e-18	STK3
ENSG00000272150	1.05376	0.578955	16.2404	5.57901e-05	0.000810406	NBPF25P
ENSG00000175463	1.05444	3.42732	57.288	3.76445e-14	1.80274e-12	TBC1D10C
ENSG00000105928	1.05541	0.142795	13.2344	0.000274856	0.00332474	GSDME
ENSG00000226472	1.05664	-0.625481	9.02513	0.00266293	0.0236012	AC008013.1
ENSG00000204659	1.05694	0.254305	13.2154	0.000277656	0.00334993	CBY3
ENSG00000133104	1.05728	1.87355	34.4927	4.27843e-09	1.25529e-07	SPART
ENSG00000196456	1.05796	2.73586	43.0417	5.35851e-11	1.94222e-09	ZNF775
ENSG00000269054	1.05867	-0.201978	9.06061	0.00261174	0.0232187	AC012313.6
ENSG00000100197	1.05933	0.50626	16.6742	4.43793e-05	0.000658849	CYP2D6
ENSG00000165730	1.06006	2.54146	45.9277	1.22698e-11	4.77835e-10	STOX1
ENSG00000232630	1.06102	-0.436339	8.78799	0.0030322	0.0264034	PRPS1P2
ENSG00000092377	1.06109	1.78481	31.3131	2.19592e-08	5.81568e-07	TBL1Y
ENSG00000101850	1.06148	0.967776	21.6026	3.35405e-06	6.31029e-05	GPR143
ENSG00000162572	1.06228	3.57196	60.3147	8.08406e-15	4.06717e-13	SCNN1D
ENSG00000003989	1.06267	5.38128	82.95	8.41545e-20	5.86232e-18	SLC7A2
ENSG00000183889	1.06288	0.0173585	13.7636	0.000207312	0.00259999	AC138969.1
ENSG00000144452	1.06298	8.87209	96.6632	8.21811e-23	6.65733e-21	ABCA12
ENSG00000175170	1.0631	1.6536	29.5552	5.43473e-08	1.3598e-06	FAM182B
ENSG00000230724	1.06382	0.394593	15.4381	8.52538e-05	0.00118073	LINC01001
ENSG00000274776	1.06432	-0.853343	7.81522	0.0051808	0.0409677	AC090241.3
ENSG00000145911	1.06479	3.18697	54.949	1.23696e-13	5.64728e-12	N4BP3
ENSG00000263154	1.06505	-0.395916	9.1725	0.00245679	0.0220705	AC110285.3
ENSG00000272301	1.06533	-0.156233	11.4483	0.000715602	0.00771896	AP002360.3
ENSG00000261207	1.06537	-0.528896	8.86183	0.00291195	0.0254696	AL031717.1
ENSG00000166450	1.06656	2.46437	44.6575	2.34702e-11	8.88923e-10	PRTG
ENSG00000074219	1.0674	3.22174	55.4052	9.8076e-14	4.50815e-12	TEAD2
ENSG00000240520	1.06775	0.581852	18.6873	1.54005e-05	0.000252138	UOX
ENSG00000099834	1.06923	1.04535	20.2705	6.72289e-06	0.000119798	CDHR5
ENSG00000254815	1.06987	1.60021	28.7667	8.1642e-08	1.99743e-06	AP006284.1
ENSG00000063438	1.07088	0.12452	14.2597	0.000159239	0.00206146	AHRR
ENSG00000255152	1.07091	-0.414976	7.98218	0.004724	0.0381762	MSH5-SAPCD1
ENSG00000104059	1.07157	1.32273	26.8493	2.19949e-07	5.05125e-06	FAM189A1
ENSG00000142046	1.07179	0.188751	13.0757	0.000299153	0.00357657	TMEM91
ENSG00000118402	1.07215	-0.386492	9.36193	0.00221538	0.0203479	ELOVL4
ENSG00000078814	1.07215	1.18136	23.0112	1.61057e-06	3.19038e-05	MYH7B
ENSG00000198618	1.07245	4.11411	68.3897	1.34178e-16	7.75357e-15	PPIAP22
ENSG00000236283	1.07261	-0.729802	8.33568	0.0038874	0.0325541	AC019197.1
ENSG00000272566	1.07391	-0.333193	10.0274	0.00154231	0.0149345	AF250324.1
ENSG00000226465	1.07405	0.210385	13.1914	0.000281242	0.00338444	AL390198.1
ENSG00000241549	1.07409	2.70046	48.5945	3.14743e-12	1.3e-10	GUSBP2
ENSG00000153012	1.07434	1.77326	33.6231	6.68931e-09	1.90194e-07	LGI2
ENSG00000185133	1.07544	3.40417	59.2316	1.40166e-14	6.90867e-13	INPP5J
ENSG00000164764	1.07588	0.614156	18.9265	1.3585e-05	0.000224658	SBSPON
ENSG00000035862	1.07589	5.73545	88.4679	5.16664e-21	3.85118e-19	TIMP2
ENSG00000197380	1.07589	0.247989	14.4527	0.000143725	0.00187902	DACT3
ENSG00000234665	1.07675	1.36037	27.117	1.91505e-07	4.42481e-06	AL512625.3
ENSG00000237972	1.07706	0.614441	18.2465	1.94082e-05	0.000311286	TUBG1P
ENSG00000265033	1.07739	-0.636843	9.77614	0.00176791	0.0167032	RN7SL262P
ENSG00000012171	1.0792	4.33403	73.8294	8.51684e-18	5.31099e-16	SEMA3B
ENSG00000167874	1.07957	1.28544	25.1732	5.24049e-07	1.12818e-05	TMEM88
ENSG00000069020	1.0798	4.82376	80.8777	2.40133e-19	1.63159e-17	MAST4
ENSG00000205464	1.08002	2.38057	44.489	2.55792e-11	9.66387e-10	ATP6AP1L
ENSG00000220305	1.08017	-0.809532	8.12335	0.00436987	0.0360002	HNRNPH1P1
ENSG00000153233	1.08061	4.90936	83.1461	7.62066e-20	5.32087e-18	PTPRR
ENSG00000259775	1.08095	-0.107062	12.4639	0.000414897	0.00476958	AL138976.2
ENSG00000169914	1.08203	4.36578	76.1609	2.6147e-18	1.67881e-16	OTUD3
ENSG00000115339	1.08213	5.76764	89.7823	2.65858e-21	2.00136e-19	GALNT3
ENSG00000271781	1.08293	0.0847472	12.754	0.000355248	0.00415632	AC026740.1
ENSG00000160050	1.08307	3.0037	52.579	4.13292e-13	1.81846e-11	CCDC28B
ENSG00000232237	1.08721	0.47045	17.0835	3.57716e-05	0.000544243	ASCL5
ENSG00000139173	1.0893	1.53605	30.7732	2.9001e-08	7.56834e-07	TMEM117
ENSG00000254726	1.08951	5.32653	87.5763	8.10888e-21	5.96371e-19	MEX3A
ENSG00000177025	1.08969	-0.565005	9.34454	0.00223651	0.0205203	C19orf18
ENSG00000162461	1.08979	0.0714858	13.6463	0.000220677	0.00274884	SLC25A34
ENSG00000278991	1.09011	0.315654	17.2868	3.21417e-05	0.000493471	AC090181.3
ENSG00000224272	1.09057	0.325597	15.4949	8.27294e-05	0.00114865	AC131097.3
ENSG00000272750	1.09075	2.22408	41.9044	9.58474e-11	3.37916e-09	AL592148.3
ENSG00000196872	1.09152	-0.178139	11.0772	0.000873978	0.00915866	KIAA1211L
ENSG00000244945	1.0928	-0.0693081	12.1205	0.000498711	0.00562978	AC136604.2
ENSG00000176809	1.09296	2.2033	42.0963	8.68869e-11	3.08296e-09	LRRC37A3
ENSG00000259581	1.09325	-0.621843	7.98082	0.00472756	0.0381762	TYRO3P
ENSG00000257511	1.09335	0.327612	16.7769	4.20431e-05	0.000628007	AC084824.1
ENSG00000206341	1.09527	0.629929	17.12	3.50908e-05	0.000534824	HLA-H
ENSG00000276931	1.09568	1.20394	27.5222	1.55305e-07	3.63967e-06	AC009041.4
ENSG00000101188	1.09701	1.33231	26.4513	2.70262e-07	6.09824e-06	NTSR1
ENSG00000261485	1.0972	-0.313716	11.5822	0.000665877	0.00724831	PAN3-AS1
ENSG00000154358	1.09891	4.82566	82.7812	9.16573e-20	6.37034e-18	OBSCN
ENSG00000091656	1.10023	3.79332	71.5569	2.69374e-17	1.62791e-15	ZFHX4
ENSG00000075240	1.10159	4.56041	79.9645	3.81202e-19	2.55291e-17	GRAMD4
ENSG00000156587	1.1023	1.20045	23.2641	1.41208e-06	2.82673e-05	UBE2L6
ENSG00000203780	1.10367	-0.432887	9.24934	0.00235581	0.0213309	FANK1
ENSG00000237940	1.10381	1.63829	33.1425	8.56463e-09	2.39474e-07	LINC01238
ENSG00000124343	1.10532	0.12701	13.422	0.000248685	0.00304397	XG
ENSG00000278662	1.10585	1.83969	35.994	1.97925e-09	6.03472e-08	GOLGA6L10
ENSG00000228624	1.10598	-1.07663	7.45961	0.00630987	0.0486531	HDAC2-AS2
ENSG00000158321	1.10729	2.20852	43.9691	3.33596e-11	1.24636e-09	AUTS2
ENSG00000272033	1.1076	-0.775997	7.48215	0.00623135	0.0481027	AL136984.1
ENSG00000215788	1.10783	0.280333	11.812	0.000588507	0.00647816	TNFRSF25
ENSG00000104213	1.10868	0.419934	17.3727	3.07201e-05	0.000474286	PDGFRL
ENSG00000133069	1.10877	0.099751	12.2246	0.000471641	0.00535094	TMCC2
ENSG00000265912	1.10884	-0.726259	8.63911	0.00329021	0.0282767	AC037487.1
ENSG00000203724	1.10885	1.9681	37.4853	9.21046e-10	2.9132e-08	C1orf53
ENSG00000254233	1.10938	1.36493	26.7684	2.29357e-07	5.24351e-06	LINC02365
ENSG00000009950	1.10989	2.35961	43.3547	4.56632e-11	1.67713e-09	MLXIPL
ENSG00000100024	1.1099	-0.648253	7.51364	0.00612335	0.0473775	UPB1
ENSG00000137571	1.11008	3.80373	70.7467	4.06165e-17	2.42321e-15	SLCO5A1
ENSG00000258311	1.11067	-0.52643	8.66838	0.00323779	0.0279449	AC009779.3
ENSG00000160180	1.11132	0.532568	17.746	2.52447e-05	0.000396586	TFF3
ENSG00000207110	1.11163	-0.123181	14.0187	0.000180999	0.00230523	RNU1-106P
ENSG00000179344	1.11254	1.46135	28.5201	9.27289e-08	2.24965e-06	HLA-DQB1
ENSG00000232533	1.11386	2.03244	40.191	2.30308e-10	7.82853e-09	AC093673.1
ENSG00000273812	1.11467	0.253045	15.6497	7.62253e-05	0.00106911	BX640514.2
ENSG00000249992	1.11605	0.263384	15.324	9.05567e-05	0.00124819	TMEM158
ENSG00000053918	1.11681	2.08292	39.9659	2.58434e-10	8.73566e-09	KCNQ1
ENSG00000261971	1.11945	2.5473	46.4342	9.47482e-12	3.72817e-10	MMP25-AS1
ENSG00000130518	1.11954	4.47798	81.2944	1.94473e-19	1.33029e-17	IQCN
ENSG00000104998	1.12292	1.21901	26.3018	2.92022e-07	6.53817e-06	IL27RA
ENSG00000213430	1.123	-0.187007	12.6732	0.000370937	0.0043232	HSPD1P1
ENSG00000179082	1.12324	2.62874	52.6042	4.08017e-13	1.79785e-11	C9orf106
ENSG00000273340	1.12352	-0.579263	9.66252	0.00188066	0.0176612	MICE
ENSG00000196353	1.12393	-0.639275	9.31229	0.00227622	0.020784	CPNE4
ENSG00000243708	1.12447	0.511859	19.0539	1.2708e-05	0.000211654	PLA2G4B
ENSG00000256742	1.12548	-0.857589	8.54144	0.0034715	0.0294551	AC145422.1
ENSG00000272791	1.12689	0.650274	20.1696	7.08688e-06	0.000125244	AC073389.3
ENSG00000145506	1.12838	1.45963	28.9405	7.46349e-08	1.83711e-06	NKD2
ENSG00000171004	1.12873	1.16978	29.5016	5.58714e-08	1.39506e-06	HS6ST2
ENSG00000100647	1.12918	5.43369	94.2719	2.75024e-22	2.17847e-20	SUSD6
ENSG00000182175	1.13051	-0.131473	10.5709	0.00114881	0.0115633	RGMA
ENSG00000140931	1.13058	-0.218187	11.3441	0.000756879	0.0080681	CMTM3
ENSG00000142233	1.13234	-0.578026	9.81743	0.00172865	0.0163987	NTN5
ENSG00000253878	1.13311	1.4067	31.7617	1.74295e-08	4.67935e-07	AC087752.3
ENSG00000262772	1.1343	1.06809	25.9831	3.44415e-07	7.60831e-06	LINC01977
ENSG00000172819	1.13519	2.55297	47.1212	6.67299e-12	2.66021e-10	RARG
ENSG00000112320	1.1353	3.36939	68.5209	1.25538e-16	7.26814e-15	SOBP
ENSG00000149269	1.13583	1.96595	40.4692	1.99737e-10	6.83532e-09	PAK1
ENSG00000151693	1.13696	5.34947	95.6776	1.35201e-22	1.08797e-20	ASAP2
ENSG00000227908	1.13819	1.07192	26.7161	2.35651e-07	5.37929e-06	AC016596.1
ENSG00000249786	1.13831	-0.372222	11.8542	0.000575322	0.006348	EAF1-AS1
ENSG00000104894	1.13868	2.39924	48.4477	3.39217e-12	1.39539e-10	CD37
ENSG00000140332	1.13895	6.78067	105.323	1.03773e-24	9.17848e-23	TLE3
ENSG00000171798	1.13901	1.17273	25.5926	4.21647e-07	9.20929e-06	KNDC1
ENSG00000147642	1.13919	4.09832	78.9354	6.41732e-19	4.23229e-17	SYBU
ENSG00000137098	1.13987	0.0107805	15.0844	0.000102808	0.00139738	SPAG8
ENSG00000224152	1.14047	0.218951	15.8183	6.97232e-05	0.00098681	AC009506.1
ENSG00000255389	1.1415	-0.596182	10.7819	0.00102497	0.0105478	Z97989.1
ENSG00000259287	1.14257	0.124458	15.2204	9.56638e-05	0.00130966	AC010809.1
ENSG00000267348	1.14299	-0.760488	8.05455	0.00453896	0.0371762	GEMIN7-AS1
ENSG00000164124	1.14435	5.16541	94.4732	2.48439e-22	1.97563e-20	TMEM144
ENSG00000107282	1.14756	2.04449	43.478	4.28758e-11	1.57953e-09	APBA1
ENSG00000231595	1.14788	-0.23898	12.9036	0.00032795	0.00388716	AC005224.1
ENSG00000224245	1.14854	-0.730656	10.18	0.00141975	0.0138851	AL358232.1
ENSG00000280119	1.14939	1.15554	27.1596	1.87334e-07	4.34167e-06	AC093642.2
ENSG00000148735	1.14954	1.66555	37.2353	1.04702e-09	3.28648e-08	PLEKHS1
ENSG00000111752	1.15009	3.86235	77.2687	1.49215e-18	9.69335e-17	PHC1
ENSG00000074276	1.15088	-0.907088	8.1677	0.00426429	0.0352897	CDHR2
ENSG00000140199	1.15105	5.7537	101.747	6.30821e-24	5.39846e-22	SLC12A6
ENSG00000152926	1.15114	4.05298	82.2927	1.17355e-19	8.12843e-18	ZNF117
ENSG00000236947	1.15196	-0.0852987	12.5741	0.000391128	0.00453328	AL139412.1
ENSG00000183971	1.15301	0.253582	16.2377	5.58701e-05	0.000811373	NPW
ENSG00000142961	1.15314	3.11824	61.0449	5.57879e-15	2.85648e-13	MOB3C
ENSG00000185630	1.15397	4.32407	86.4696	1.419e-20	1.02865e-18	PBX1
ENSG00000256069	1.15419	-0.351102	9.90473	0.00164854	0.0157273	A2MP1
ENSG00000101000	1.15728	0.662045	18.1882	2.00119e-05	0.00032029	PROCR
ENSG00000171757	1.15809	-0.151367	14.9615	0.00010973	0.00148019	LRRC34
ENSG00000196993	1.15912	-0.798918	9.91622	0.00163828	0.015654	NPIPB9
ENSG00000223764	1.1604	4.13439	81.6394	1.63323e-19	1.12482e-17	AL645608.1
ENSG00000163235	1.16046	1.78838	39.6889	2.97814e-10	1.00055e-08	TGFA
ENSG00000123384	1.16164	4.58132	89.2798	3.42747e-21	2.57379e-19	LRP1
ENSG00000266074	1.16215	5.22252	97.1772	6.33922e-23	5.17675e-21	BAHCC1
ENSG00000160179	1.16229	2.99679	62.8965	2.17863e-15	1.15247e-13	ABCG1
ENSG00000174672	1.16309	2.07636	43.3061	4.68129e-11	1.71624e-09	BRSK2
ENSG00000271806	1.16394	-0.502342	11.737	0.000612698	0.00672157	AL590822.2
ENSG00000095585	1.16405	2.85137	59.9614	9.67363e-15	4.85081e-13	BLNK
ENSG00000232352	1.16465	1.89857	39.6796	2.99238e-10	1.00477e-08	SEMA3B-AS1
ENSG00000182752	1.16527	-0.985938	8.45604	0.00363833	0.0306733	PAPPA
ENSG00000177459	1.16584	-1.0989	7.58227	0.00589452	0.0458056	ERICH5
ENSG00000179846	1.16763	1.48399	29.5868	5.34684e-08	1.34002e-06	NKPD1
ENSG00000259087	1.16776	1.04393	27.3386	1.70772e-07	3.9837e-06	AL121790.2
ENSG00000184304	1.16793	8.16344	115.023	7.77918e-27	7.72507e-25	PRKD1
ENSG00000113248	1.168	1.94425	43.0865	5.23726e-11	1.90383e-09	PCDHB15
ENSG00000226781	1.16827	-0.837292	9.60754	0.0019378	0.0181389	TBCAP1
ENSG00000154447	1.16878	6.2489	108.039	2.63521e-25	2.40077e-23	SH3RF1
ENSG00000253305	1.1691	0.81462	21.6044	3.35074e-06	6.30799e-05	PCDHGB6
ENSG00000143320	1.16914	-0.639122	10.6302	0.00111254	0.0113141	CRABP2
ENSG00000260750	1.16923	-0.0056897	13.7625	0.000207435	0.00259999	AC092720.1
ENSG00000265218	1.16968	-0.513434	10.6395	0.00110699	0.0112763	AC103810.2
ENSG00000251417	1.16979	-0.116502	13.4109	0.000250168	0.00305953	AC145285.2
ENSG00000068615	1.17017	0.890502	26.7882	2.27014e-07	5.19746e-06	REEP1
ENSG00000250138	1.17122	-0.159923	11.888	0.000564953	0.00625178	AC139495.3
ENSG00000243199	1.17148	2.3833	49.4527	2.03213e-12	8.45675e-11	AC115223.1
ENSG00000254122	1.17175	-0.461449	10.6782	0.00108404	0.011088	PCDHGB7
ENSG00000166359	1.17211	2.15	44.0618	3.18176e-11	1.19464e-09	WDR88
ENSG00000271335	1.17352	0.581226	20.7694	5.18039e-06	9.4249e-05	AL117336.3
ENSG00000246528	1.17357	1.0083	27.4419	1.61887e-07	3.78225e-06	AC079089.1
ENSG00000260495	1.17453	-1.0973	8.59385	0.00337301	0.0289186	AC009148.1
ENSG00000248671	1.17485	-0.313086	11.9621	0.000542933	0.00606182	ALG1L9P
ENSG00000237268	1.17528	0.201337	15.9066	6.65479e-05	0.000948953	AC092447.7
ENSG00000268439	1.17634	0.00570701	14.7989	0.000119603	0.00159879	EMG1
ENSG00000245750	1.17689	2.88791	61.7907	3.81982e-15	1.98262e-13	DRAIC
ENSG00000146592	1.17708	1.35693	33.7753	6.18606e-09	1.76797e-07	CREB5
ENSG00000143178	1.17764	-0.960724	8.64017	0.00328831	0.0282643	TBX19
ENSG00000235772	1.17826	0.467372	19.2562	1.143e-05	0.000192323	AP001625.2
ENSG00000107731	1.17855	1.77163	37.6438	8.49152e-10	2.69609e-08	UNC5B
ENSG00000272899	1.17884	1.71174	37.6219	8.58765e-10	2.72519e-08	AC025594.2
ENSG00000280434	1.17918	0.70155	22.7767	1.81962e-06	3.57416e-05	AL031595.3
ENSG00000263958	1.18044	2.86933	60.5744	7.08486e-15	3.58527e-13	AC091138.1
ENSG00000135835	1.1825	0.316284	17.1624	3.43159e-05	0.000524199	KIAA1614
ENSG00000253953	1.18261	0.708995	23.1674	1.48496e-06	2.957e-05	PCDHGB4
ENSG00000132872	1.183	6.97841	114.466	1.03017e-26	1.01306e-24	SYT4
ENSG00000214837	1.18335	-0.848341	9.1347	0.00250807	0.022445	LINC01347
ENSG00000183785	1.18508	-0.379854	12.1763	0.000484015	0.00548006	TUBA8
ENSG00000283041	1.18557	4.65809	92.848	5.647e-22	4.43249e-20	AC008038.1
ENSG00000232926	1.18575	-0.0217177	14.6722	0.000127918	0.00169834	AC000078.1
ENSG00000049540	1.18582	-0.00928139	15.409	8.65729e-05	0.00119627	ELN
ENSG00000213189	1.18915	0.233444	16.5089	4.84232e-05	0.000712606	BTF3L4P2
ENSG00000120327	1.18976	2.49781	55.6862	8.5011e-14	3.92844e-12	PCDHB14
ENSG00000223878	1.19028	-0.397293	10.6256	0.00111532	0.0113316	PPIAP53
ENSG00000279649	1.19223	0.401512	18.3527	1.83557e-05	0.000295656	AC020978.9
ENSG00000185834	1.19408	-0.217144	12.7561	0.000354842	0.00415317	RPL12P4
ENSG00000279155	1.19425	-0.979041	8.47009	0.00361034	0.0304712	AC233300.1
ENSG00000275966	1.19517	-1.05677	8.48419	0.00358245	0.0302737	AC110285.6
ENSG00000229692	1.19587	0.412296	20.8345	5.00722e-06	9.13724e-05	SOS1-IT1
ENSG00000278383	1.19607	0.941021	26.7333	2.33566e-07	5.3357e-06	AL031673.1
ENSG00000250326	1.19652	-1.07988	8.07801	0.00448057	0.0367675	AC104596.1
ENSG00000224126	1.19659	-1.37498	7.99528	0.00468995	0.0380482	UBE2SP2
ENSG00000269821	1.19737	4.45546	94.0006	3.15423e-22	2.48872e-20	KCNQ1OT1
ENSG00000063015	1.1975	-0.0889708	15.417	8.6207e-05	0.00119203	SEZ6
ENSG00000169760	1.19753	1.53537	39.1566	3.91145e-10	1.29193e-08	NLGN1
ENSG00000168071	1.19948	2.56735	54.0359	1.96861e-13	8.82821e-12	CCDC88B
ENSG00000219355	1.19949	-1.29221	8.11873	0.00438102	0.0360774	RPL31P52
ENSG00000123407	1.19988	1.69309	39.5041	3.27372e-10	1.09019e-08	HOXC12
ENSG00000087303	1.20089	-0.843781	9.07409	0.00259256	0.0230617	NID2
ENSG00000111254	1.20091	-0.69815	9.49612	0.00205907	0.0190914	AKAP3
ENSG00000254681	1.2018	1.55215	35.6869	2.31716e-09	7.01915e-08	PKD1P5
ENSG00000033122	1.20256	1.20151	31.709	1.79089e-08	4.79322e-07	LRRC7
ENSG00000179348	1.2026	7.30305	118.918	1.09132e-27	1.1223e-25	GATA2
ENSG00000149564	1.20268	-0.664519	11.7461	0.000609718	0.00669102	ESAM
ENSG00000134775	1.20383	2.35375	53.0595	3.23593e-13	1.43733e-11	FHOD3
ENSG00000186583	1.20414	1.864	38.4328	5.66717e-10	1.83684e-08	SPATC1
ENSG00000269984	1.20421	1.02805	30.3182	3.66662e-08	9.41483e-07	AC078795.1
ENSG00000206129	1.20451	-0.727151	11.7828	0.00059779	0.00657201	AC006305.1
ENSG00000095752	1.20487	-1.03455	8.62502	0.00331578	0.0284803	IL11
ENSG00000146373	1.20605	0.224264	18.8553	1.41017e-05	0.000232759	RNF217
ENSG00000258593	1.20628	-0.716665	10.9975	0.00091235	0.00951153	AL583810.1
ENSG00000139239	1.20643	3.20771	70.6545	4.25587e-17	2.53162e-15	RPL14P1
ENSG00000264057	1.20725	-0.235307	13.594	0.000226904	0.00281773	AC103810.1
ENSG00000136895	1.20887	4.12127	90.3918	1.95378e-21	1.48554e-19	GARNL3
ENSG00000244716	1.21105	0.12113	16.3867	5.16456e-05	0.000755994	BX679664.3
ENSG00000253683	1.21122	-1.143	8.1957	0.00419898	0.0348098	AC027309.2
ENSG00000188511	1.21159	-0.805781	9.2401	0.00236772	0.0214324	C22orf34
ENSG00000279312	1.21236	-0.243059	15.4253	8.58295e-05	0.00118789	AL136164.4
ENSG00000233695	1.21263	5.22894	106.67	5.2574e-25	4.71883e-23	GAS6-AS1
ENSG00000142494	1.21324	-1.31424	7.86895	0.00502909	0.0399137	SLC47A1
ENSG00000164742	1.2159	3.92915	88.701	4.59239e-21	3.43156e-19	ADCY1
ENSG00000260778	1.21618	-0.857495	9.31171	0.00227694	0.0207849	AC009065.4
ENSG00000233237	1.21713	0.879354	27.5615	1.52176e-07	3.57739e-06	LINC00472
ENSG00000236991	1.21956	0.64733	22.781	1.81556e-06	3.56732e-05	EDRF1-AS1
ENSG00000280399	1.22034	0.121312	17.3868	3.0494e-05	0.000471155	AC022497.1
ENSG00000148700	1.22059	6.77602	120.635	4.59286e-28	4.82131e-26	ADD3
ENSG00000242457	1.22107	-1.11059	8.41987	0.00371143	0.0312374	RBBP4P2
ENSG00000177359	1.22122	-0.962223	9.90932	0.00164444	0.0157004	AC024940.2
ENSG00000164574	1.22185	6.7679	120.74	4.35548e-28	4.58005e-26	GALNT10
ENSG00000137962	1.22381	6.95837	122.155	2.13509e-28	2.28477e-26	ARHGAP29
ENSG00000126218	1.22441	-0.483892	12.2643	0.000461712	0.00524712	F10
ENSG00000138311	1.22454	1.8743	44.0361	3.22371e-11	1.20889e-09	ZNF365
ENSG00000134256	1.22458	-1.35737	8.01984	0.00462676	0.0377527	CD101
ENSG00000267259	1.22513	1.41898	36.9375	1.21979e-09	3.80126e-08	ERVE-1
ENSG00000144857	1.22834	0.0521226	15.0465	0.000104895	0.00142287	BOC
ENSG00000230454	1.22932	3.20395	73.9343	8.07598e-18	5.04645e-16	U73166.1
ENSG00000222046	1.23014	-0.62627	10.5794	0.00114358	0.0115222	DCDC2B
ENSG00000174428	1.23037	2.70393	62.0996	3.26512e-15	1.70345e-13	GTF2IRD2B
ENSG00000213261	1.23046	-0.621738	11.3706	0.000746172	0.00796656	EEF1B2P6
ENSG00000176771	1.23296	-0.118381	14.7558	0.000122372	0.0016315	NCKAP5
ENSG00000270704	1.23312	-0.0292247	13.8601	0.000196931	0.00248468	AC124312.4
ENSG00000260589	1.23347	-0.540187	11.5915	0.000662534	0.0072171	STAM-AS1
ENSG00000115318	1.23872	0.890695	28.7387	8.28312e-08	2.02458e-06	LOXL3
ENSG00000213694	1.23885	2.51687	58.0527	2.55186e-14	1.23768e-12	S1PR3
ENSG00000214784	1.2394	-0.509822	13.8446	0.000198568	0.00250221	AC010468.1
ENSG00000256196	1.24062	0.352479	22.0291	2.68554e-06	5.14023e-05	AP003721.1
ENSG00000226221	1.24128	1.1304	31.3739	2.12823e-08	5.65254e-07	RPL26P19
ENSG00000099625	1.24195	0.976859	26.3062	2.91347e-07	6.52547e-06	CBARP
ENSG00000277758	1.2423	-1.21845	7.79197	0.0052479	0.0413689	FO681492.1
ENSG00000268654	1.2423	0.991275	29.6011	5.30757e-08	1.33238e-06	MIMT1
ENSG00000164199	1.24328	5.27089	112.745	2.45416e-26	2.37869e-24	ADGRV1
ENSG00000269318	1.24368	-0.349373	13.68	0.000216745	0.00270375	AC007292.2
ENSG00000167676	1.24385	0.8671	27.1141	1.91795e-07	4.42982e-06	PLIN4
ENSG00000146776	1.24416	3.61063	84.5161	3.81097e-20	2.70762e-18	ATXN7L1
ENSG00000084710	1.24437	1.04041	31.369	2.13362e-08	5.66304e-07	EFR3B
ENSG00000169306	1.24516	1.8434	46.8438	7.68777e-12	3.05472e-10	IL1RAPL1
ENSG00000154153	1.24527	4.97808	108.516	2.07207e-25	1.9049e-23	RETREG1
ENSG00000116729	1.24912	4.18347	96.8204	7.59118e-23	6.18248e-21	WLS
ENSG00000134245	1.24948	1.36598	36.1035	1.87113e-09	5.71943e-08	WNT2B
ENSG00000213885	1.24961	-1.14346	8.82698	0.0029681	0.0259084	RPL13AP7
ENSG00000173334	1.25099	4.54912	103.932	2.09367e-24	1.83309e-22	TRIB1
ENSG00000159958	1.25099	-0.31063	13.8456	0.00019846	0.00250137	TNFRSF13C
ENSG00000169627	1.25359	-0.822035	9.90592	0.00164748	0.0157245	BOLA2B
ENSG00000279483	1.2537	3.19632	73.8992	8.2208e-18	5.13166e-16	AC090498.1
ENSG00000269113	1.25383	-1.1794	8.50662	0.00353858	0.0299446	TRABD2B
ENSG00000214263	1.25417	-0.367115	12.354	0.00044005	0.00502803	RPSAP53
ENSG00000224769	1.25449	-0.62129	11.0128	0.00090485	0.00944628	MUC20P1
ENSG00000187848	1.2545	-0.756764	8.98846	0.0027169	0.0240408	P2RX2
ENSG00000158966	1.25476	1.25534	37.5613	8.85828e-10	2.8096e-08	CACHD1
ENSG00000205790	1.25611	-0.774828	9.56954	0.00197832	0.018464	DPP9-AS1
ENSG00000154930	1.25649	0.150015	19.0045	1.30411e-05	0.000216667	ACSS1
ENSG00000137968	1.25704	-0.9086	10.5999	0.00113093	0.0114384	SLC44A5
ENSG00000143061	1.2579	3.71313	87.955	6.6959e-21	4.95456e-19	IGSF3
ENSG00000253671	1.25929	0.203476	20.9427	4.73232e-06	8.69048e-05	AC027117.1
ENSG00000225031	1.26056	1.33441	36.0147	1.95834e-09	5.97397e-08	EIF4BP7
ENSG00000279283	1.26059	0.0446172	16.9357	3.86678e-05	0.000582817	AC131009.4
ENSG00000152076	1.26083	0.697838	24.6479	6.8821e-07	1.4489e-05	CCDC74B
ENSG00000240583	1.26099	0.0233438	15.6056	7.80212e-05	0.00108926	AQP1
ENSG00000186009	1.26132	0.865665	28.5352	9.20087e-08	2.23484e-06	ATP4B
ENSG00000162415	1.26188	3.03257	73.9816	7.88472e-18	4.93711e-16	ZSWIM5
ENSG00000127588	1.26448	0.369335	20.5904	5.68797e-06	0.000102622	GNG13
ENSG00000074660	1.26472	1.4761	38.0167	7.01426e-10	2.24586e-08	SCARF1
ENSG00000134461	1.26498	4.03668	94.483	2.47212e-22	1.96845e-20	ANKRD16
ENSG00000230699	1.26503	4.39318	102.59	4.12115e-24	3.55691e-22	AL645608.3
ENSG00000228436	1.26517	-0.665695	10.7413	0.00104768	0.0107524	AL139260.1
ENSG00000260464	1.26581	1.04056	32.468	1.21174e-08	3.32229e-07	AL049796.1
ENSG00000166033	1.26583	-0.150383	15.7296	7.30732e-05	0.00103062	HTRA1
ENSG00000183199	1.26637	-0.624475	12.6866	0.000368277	0.0042955	HSP90AB3P
ENSG00000253854	1.26801	-0.0490046	18.0546	2.14664e-05	0.000341856	AC010834.3
ENSG00000115290	1.26819	-0.169244	16.7226	4.32623e-05	0.000643841	GRB14
ENSG00000162614	1.26843	-0.173489	16.804	4.14451e-05	0.000619991	NEXN
ENSG00000265692	1.27009	-0.111395	16.7759	4.20647e-05	0.000628175	LINC01970
ENSG00000271614	1.27137	1.86352	47.9361	4.40348e-12	1.78836e-10	ATP2B1-AS1
ENSG00000011677	1.27164	2.43671	61.0974	5.43203e-15	2.78368e-13	GABRA3
ENSG00000143603	1.27196	-1.40661	7.68316	0.00557384	0.0435647	KCNN3
ENSG00000204366	1.27203	3.40896	80.6522	2.69154e-19	1.82061e-17	ZBTB12
ENSG00000172508	1.27254	3.4249	81.0616	2.18795e-19	1.49161e-17	CARNS1
ENSG00000280367	1.27258	-1.27042	8.27808	0.00401264	0.0334249	AP002364.1
ENSG00000137501	1.27295	4.39712	107.063	4.31296e-25	3.89998e-23	SYTL2
ENSG00000248923	1.27316	0.157754	19.0343	1.28392e-05	0.0002136	MTND5P11
ENSG00000184451	1.27574	-0.652574	10.4489	0.00122722	0.0122494	CCR10
ENSG00000166183	1.27735	-0.875256	9.99294	0.00157141	0.0151558	ASPG
ENSG00000247627	1.28133	0.531152	23.595	1.18895e-06	2.40867e-05	MTND4P12
ENSG00000161405	1.28198	3.15048	79.6456	4.47961e-19	2.98354e-17	IKZF3
ENSG00000204060	1.28264	0.930684	27.1353	1.89699e-07	4.3881e-06	FOXO6
ENSG00000215182	1.28264	-0.235115	14.2009	0.000164292	0.00211643	MUC5AC
ENSG00000197816	1.28407	-1.11962	10.1012	0.00148176	0.0144033	CCDC180
ENSG00000246982	1.28462	0.227155	20.8563	4.9506e-06	9.0448e-05	Z84485.1
ENSG00000223768	1.28517	2.65692	67.8708	1.74568e-16	9.98295e-15	LINC00205
ENSG00000213398	1.28682	0.865509	28.1704	1.11091e-07	2.66738e-06	LCAT
ENSG00000259345	1.28742	0.182141	18.2715	1.91555e-05	0.000307314	AC013652.1
ENSG00000242282	1.28753	-0.0498752	14.8524	0.000116262	0.00155825	AC108488.1
ENSG00000204099	1.28863	-0.228556	13.7892	0.000204509	0.00257012	NEU4
ENSG00000273795	1.28876	-0.878543	10.7573	0.00103866	0.0106779
ENSG00000140044	1.28905	3.63047	89.0746	3.80201e-21	2.85151e-19	JDP2
ENSG00000230292	1.28992	-0.983773	9.10828	0.00254455	0.0226888	NAALADL2-AS3
ENSG00000251495	1.29091	0.41779	23.3411	1.35671e-06	2.72398e-05	PPIAP11
ENSG00000182366	1.29257	-0.258737	16.0466	6.18034e-05	0.000887345	FAM87A
ENSG00000274020	1.29261	3.31765	85.6521	2.14551e-20	1.54424e-18	LINC01138
ENSG00000248118	1.29278	-0.551387	10.2421	0.00137273	0.013472	LINC01019
ENSG00000147180	1.29472	1.09098	35.6608	2.34845e-09	7.11038e-08	ZNF711
ENSG00000273294	1.29632	-0.212706	16.1412	5.87915e-05	0.000848317	C1QTNF3-AMACR
ENSG00000026559	1.29798	2.35904	59.9045	9.95725e-15	4.9889e-13	KCNG1
ENSG00000235330	1.29889	-0.28251	16.2092	5.67188e-05	0.000822321	RPL12P25
ENSG00000239419	1.29904	-1.22466	8.11809	0.00438257	0.0360853	RN7SL535P
ENSG00000279344	1.29921	-0.732022	12.5861	0.000388626	0.004506	AC007342.6
ENSG00000246548	1.29974	-0.373842	13.6436	0.000220994	0.00275166	LINC02288
ENSG00000230415	1.30084	0.84083	27.9246	1.26133e-07	3.00713e-06	LINC01786
ENSG00000102010	1.3011	3.14948	80.7868	2.51435e-19	1.70647e-17	BMX
ENSG00000121297	1.30114	0.95418	33.2871	7.95077e-09	2.23443e-07	TSHZ3
ENSG00000254701	1.30124	0.667089	26.552	2.56541e-07	5.81024e-06	AC138866.2
ENSG00000108375	1.30159	3.80941	97.6839	4.90793e-23	4.02417e-21	RNF43
ENSG00000167566	1.30215	2.65559	66.9137	2.8366e-16	1.60252e-14	NCKAP5L
ENSG00000226067	1.30309	0.38785	22.9507	1.66206e-06	3.28487e-05	LINC00623
ENSG00000143416	1.30323	8.64505	143.105	5.57434e-33	7.22699e-31	SELENBP1
ENSG00000150627	1.30417	-0.672896	14.3045	0.000155494	0.00201767	WDR17
ENSG00000185046	1.30421	1.93053	52.279	4.81489e-13	2.11239e-11	ANKS1B
ENSG00000228434	1.30552	0.484881	22.2051	2.45025e-06	4.71665e-05	AC004951.1
ENSG00000113296	1.30564	0.822966	29.5881	5.34321e-08	1.33967e-06	THBS4
ENSG00000234618	1.30579	0.107459	21.8324	2.9753e-06	5.65382e-05	RPSAP9
ENSG00000165238	1.30668	4.87652	117.936	1.7908e-27	1.83853e-25	WNK2
ENSG00000270149	1.30732	-0.979394	8.2246	0.00413264	0.0343161	AL591806.3
ENSG00000188981	1.3103	-0.224058	15.4802	8.33719e-05	0.00115599	MSANTD1
ENSG00000276115	1.31092	0.640068	27.478	1.58892e-07	3.71942e-06	AC026356.2
ENSG00000277112	1.31134	-1.38123	8.27651	0.00401613	0.0334448	ANKRD20A21P
ENSG00000175147	1.31174	-0.950567	10.6453	0.00110349	0.011249	TMEM51-AS1
ENSG00000081138	1.31268	0.0746423	20.6546	5.50058e-06	9.96261e-05	CDH7
ENSG00000128045	1.31336	0.310044	23.8836	1.02338e-06	2.08999e-05	RASL11B
ENSG00000255983	1.31357	-0.0142927	19.7202	8.96481e-06	0.000154484	AC007848.1
ENSG00000279748	1.31454	-0.649597	13.9653	0.00018622	0.00236488	AC008764.9
ENSG00000102908	1.31496	7.65989	143.449	4.68822e-33	6.11738e-31	NFAT5
ENSG00000125813	1.31518	-0.730185	13.4887	0.000240001	0.00295796	PAX1
ENSG00000171617	1.31586	5.53634	129.221	6.06603e-30	6.98399e-28	ENC1
ENSG00000240303	1.31639	-0.154936	15.7115	7.37755e-05	0.0010398	ACAD11
ENSG00000270885	1.31649	-1.38292	8.97114	0.00274278	0.024231	RASL10B
ENSG00000213613	1.31684	-1.36025	8.97565	0.00273601	0.0241817	RPL11P3
ENSG00000112539	1.31835	-1.14027	10.7556	0.00103966	0.0106862	C6orf118
ENSG00000147255	1.31923	-0.219469	14.7294	0.000124096	0.00165375	IGSF1
ENSG00000104341	1.31986	5.75608	131.611	1.82001e-30	2.13184e-28	LAPTM4B
ENSG00000279700	1.31997	-0.313407	15.2328	9.50374e-05	0.00130314	AC131212.2
ENSG00000214814	1.32051	-1.11685	9.02726	0.00265983	0.023584	FER1L6
ENSG00000168243	1.32061	0.268139	23.309	1.37956e-06	2.76439e-05	GNG4
ENSG00000230069	1.32108	0.702406	30.4306	3.46022e-08	8.92261e-07	LRRC37A15P
ENSG00000260439	1.32125	-1.09966	9.6628	0.00188037	0.0176612	LMF1-AS1
ENSG00000099866	1.3219	-0.4326	13.6302	0.000222577	0.00276739	MADCAM1
ENSG00000272941	1.32241	-0.327331	15.8597	6.8217e-05	0.000968845	AC083862.2
ENSG00000196421	1.32282	0.600764	23.3114	1.37782e-06	2.7636e-05	C20orf204
ENSG00000172789	1.3229	-0.858907	10.8318	0.000997708	0.0102987	HOXC5
ENSG00000257302	1.32721	0.8495	33.2741	8.00436e-09	2.24741e-07	FAHD2P1
ENSG00000063127	1.32861	1.27709	39.7425	2.89751e-10	9.74538e-09	SLC6A16
ENSG00000106333	1.32897	1.97011	50.6738	1.09064e-12	4.64058e-11	PCOLCE
ENSG00000275188	1.3297	-1.31287	7.9692	0.00475799	0.038217
ENSG00000196656	1.32991	-0.689608	13.6166	0.000224199	0.00278698	AC004057.1
ENSG00000110900	1.33094	0.460437	25.6098	4.17902e-07	9.13737e-06	TSPAN11
ENSG00000185345	1.33115	1.17226	37.6735	8.36335e-10	2.65957e-08	PRKN
ENSG00000131711	1.33225	7.69118	147.226	7.00238e-34	9.46256e-32	MAP1B
ENSG00000138795	1.33254	0.472623	25.8145	3.75856e-07	8.26786e-06	LEF1
ENSG00000251101	1.33287	-0.96025	10.9998	0.000911229	0.00950307	AC147055.4
ENSG00000218226	1.33318	0.51196	27.2261	1.80996e-07	4.2028e-06	TATDN2P2
ENSG00000267327	1.33478	-1.11722	9.86831	0.0016815	0.0160089	AC009271.1
ENSG00000139182	1.33479	4.50694	115.63	5.72692e-27	5.74348e-25	CLSTN3
ENSG00000245275	1.33508	0.65955	29.9883	4.34652e-08	1.10299e-06	SAP30L-AS1
ENSG00000125508	1.33731	1.33084	40.6172	1.8517e-10	6.35476e-09	SRMS
ENSG00000261534	1.33845	0.473556	26.955	2.08249e-07	4.7989e-06	AL596244.1
ENSG00000277147	1.34133	1.28554	39.225	3.77676e-10	1.25016e-08	LINC00869
ENSG00000157851	1.34263	2.70709	76.4386	2.27165e-18	1.4663e-16	DPYSL5
ENSG00000233901	1.34293	1.29493	38.9852	4.2704e-10	1.40437e-08	LINC01503
ENSG00000256897	1.34389	-1.0948	10.0071	0.00155941	0.0150785	AC018410.2
ENSG00000213553	1.34411	3.62308	94.3852	2.59725e-22	2.05998e-20	RPLP0P6
ENSG00000164188	1.34485	2.80526	80.0593	3.63346e-19	2.44142e-17	RANBP3L
ENSG00000215386	1.34487	5.16994	129.775	4.59e-30	5.30473e-28	MIR99AHG
ENSG00000174171	1.34529	0.0765252	21.7196	3.15556e-06	5.97018e-05	AC020659.1
ENSG00000232615	1.34677	-0.527294	14.8578	0.000115925	0.00155407	AC026412.2
ENSG00000105088	1.34729	2.58275	71.0959	3.40271e-17	2.0381e-15	OLFM2
ENSG00000134369	1.34809	4.54733	119.919	6.58983e-28	6.83483e-26	NAV1
ENSG00000165821	1.34895	2.2345	63.7567	1.40777e-15	7.58581e-14	SALL2
ENSG00000224810	1.35031	-0.411486	14.9391	0.00011104	0.00149586	AL355482.1
ENSG00000196620	1.35092	9.38753	154.609	1.70487e-35	2.44546e-33	UGT2B15
ENSG00000148143	1.35291	5.77737	139.521	3.38877e-32	4.23946e-30	ZNF462
ENSG00000225447	1.35375	-0.728536	13.2589	0.000271291	0.00328817	RPS15AP10
ENSG00000174871	1.35396	-0.400302	15.6276	7.7119e-05	0.00107915	CNIH2
ENSG00000248975	1.35399	0.218439	23.2507	1.42195e-06	2.84367e-05	AL133372.2
ENSG00000236532	1.35719	-0.399211	15.7035	7.40888e-05	0.00104397	LINC01695
ENSG00000188517	1.35723	-1.46121	7.73655	0.00541141	0.0424592	COL25A1
ENSG00000231768	1.35775	0.97375	34.9288	3.41992e-09	1.01568e-07	LINC01354
ENSG00000070961	1.35786	7.28103	151.212	9.4217e-35	1.32329e-32	ATP2B1
ENSG00000273024	1.3595	-1.17891	9.68433	0.00185846	0.0174717	INTS4P2
ENSG00000153162	1.35986	0.828019	32.495	1.19502e-08	3.27793e-07	BMP6
ENSG00000196119	1.36041	-1.68074	7.77351	0.00530179	0.0417395	OR8A1
ENSG00000166750	1.36081	5.94988	143.005	5.86447e-33	7.57078e-31	SLFN5
ENSG00000247844	1.36219	-1.15683	9.72384	0.00181893	0.0171398
ENSG00000169031	1.36243	-1.38478	7.79711	0.00523299	0.0412943	COL4A3
ENSG00000185015	1.3626	0.17321	21.3444	3.83735e-06	7.17287e-05	CA13
ENSG00000102349	1.36282	1.04858	37.8752	7.54181e-10	2.40599e-08	KLF8
ENSG00000188897	1.3645	-0.571065	12.9333	0.000322791	0.003832	AC099489.1
ENSG00000139351	1.3661	1.24386	42.5494	6.89195e-11	2.47731e-09	SYCP3
ENSG00000164707	1.36648	1.17387	42.023	9.02063e-11	3.19141e-09	SLC13A4
ENSG00000121281	1.36804	0.72783	30.7627	2.91588e-08	7.60296e-07	ADCY7
ENSG00000279187	1.36875	-1.38626	8.56121	0.00343402	0.0291741	AC027601.5
ENSG00000106571	1.36991	1.58735	50.9383	9.53142e-13	4.07554e-11	GLI3
ENSG00000254567	1.37156	1.86143	57.1308	4.07762e-14	1.94657e-12	UBTFL9
ENSG00000170324	1.37157	3.5041	99.8999	1.603e-23	1.34712e-21	FRMPD2
ENSG00000169629	1.37211	0.199878	25.044	5.60376e-07	1.19848e-05	RGPD8
ENSG00000140839	1.37444	-0.776566	13.7739	0.000206176	0.0025884	CLEC18B
ENSG00000236194	1.375	-1.13782	8.6418	0.00328537	0.0282509	AC099811.1
ENSG00000267344	1.3762	-1.38309	8.65775	0.00325673	0.0280565	AC003070.1
ENSG00000204389	1.37651	0.233298	24.1061	9.11698e-07	1.88218e-05	HSPA1A
ENSG00000165495	1.37756	3.07482	91.1451	1.33513e-21	1.03065e-19	PKNOX2
ENSG00000266094	1.37769	3.07193	86.6041	1.32575e-20	9.62202e-19	RASSF5
ENSG00000213420	1.37778	3.13015	88.9723	4.00387e-21	2.9992e-19	GPC2
ENSG00000253395	1.37813	-0.759678	11.3134	0.00076951	0.00818405	AP003469.2
ENSG00000188191	1.37889	3.69008	103.762	2.28094e-24	1.99131e-22	PRKAR1B
ENSG00000266490	1.37938	0.227973	22.6278	1.96619e-06	3.85082e-05	AC127024.5
ENSG00000221930	1.38239	-1.10032	10.6044	0.00112816	0.0114181	FAM45BP
ENSG00000265100	1.38518	-1.07633	9.47381	0.00208427	0.0192867	AC005332.1
ENSG00000231690	1.38544	-0.458143	15.8427	6.88331e-05	0.000976034	LINC00574
ENSG00000227081	1.38653	1.64266	50.3921	1.25901e-12	5.31966e-11	AC005912.1
ENSG00000077063	1.38772	-0.515003	15.3478	8.94265e-05	0.00123345	CTTNBP2
ENSG00000154252	1.38819	-0.0437493	17.706	2.57814e-05	0.000404208	GAL3ST2
ENSG00000255837	1.38955	-0.776684	12.8585	0.000335952	0.00397657	TAS2R20
ENSG00000228352	1.39297	-1.5965	7.54761	0.00600896	0.0465934	AL354989.1
ENSG00000227999	1.39503	-1.59251	7.57042	0.00593339	0.0460723	MTND5P1
ENSG00000085552	1.39594	4.14374	116.394	3.89614e-27	3.94655e-25	IGSF9
ENSG00000163040	1.39632	0.369843	24.848	6.20318e-07	1.31417e-05	CCDC74A
ENSG00000260978	1.39647	0.0896405	21.6034	3.35251e-06	6.30935e-05	MKRN3-AS1
ENSG00000207863	1.39804	-1.65174	7.60409	0.00582361	0.0452894	MIR125B2
ENSG00000248092	1.39858	-1.68293	7.61036	0.00580338	0.045161	NNT-AS1
ENSG00000177398	1.39865	-0.249313	15.0358	0.000105493	0.0014294	UMODL1
ENSG00000275910	1.39928	-0.600097	15.0505	0.000104672	0.00142016	AC138932.5
ENSG00000146001	1.39981	-0.0262857	21.7114	3.16898e-06	5.99183e-05	PCDHB18P
ENSG00000163485	1.40024	-0.57829	11.0976	0.000864408	0.00907405	ADORA1
ENSG00000125740	1.40051	-0.860652	12.4837	0.000410512	0.00472903	FOSB
ENSG00000072201	1.4007	0.448818	27.4135	1.64283e-07	3.83528e-06	LNX1
ENSG00000058335	1.40227	-1.48849	8.38216	0.00378922	0.0318304	RASGRF1
ENSG00000234840	1.40281	-0.204475	19.5304	9.90119e-06	0.000168515	LINC01239
ENSG00000185215	1.40288	1.03626	37.8751	7.54213e-10	2.40599e-08	TNFAIP2
ENSG00000224462	1.40377	-1.057	11.155	0.000838046	0.00882479	C4BPAP1
ENSG00000100379	1.40407	2.13964	60.8653	6.11151e-15	3.1161e-13	KCTD17
ENSG00000226800	1.40433	-1.23817	9.74587	0.00179726	0.0169462	CACTIN-AS1
ENSG00000233930	1.40576	2.07732	64.1466	1.15494e-15	6.268e-14	KRTAP5-AS1
ENSG00000242265	1.40666	-0.854834	13.8686	0.000196043	0.00247599	PEG10
ENSG00000268416	1.40742	1.46097	49.536	1.94768e-12	8.11139e-11	AC010329.1
ENSG00000104833	1.40863	3.29633	97.6169	5.0768e-23	4.15701e-21	TUBB4A
ENSG00000186088	1.40896	1.45023	47.928	4.42172e-12	1.79457e-10	GSAP
ENSG00000147041	1.41323	-1.62081	8.51744	0.0035176	0.0298004	SYTL5
ENSG00000206561	1.41587	2.55079	77.7194	1.18771e-18	7.74553e-17	COLQ
ENSG00000170011	1.41653	5.16928	143.214	5.27664e-33	6.85567e-31	MYRIP
ENSG00000137642	1.41718	5.18701	143.716	4.0982e-33	5.38221e-31	SORL1
ENSG00000279029	1.41873	-0.134877	20.0787	7.43182e-06	0.000130703	AL353583.1
[truncated: 1,570 more rows]

## Sheet: 2_LNsiKDM R1881-LNscrR1881
LNCaP RNA-seq results for significant differentially expressed genes upon KDM1A and KDM7A combination siRNA knockdown (FDR p <0.05; log2FC ≥1)
Comparison of KDM1A_7A combination siRNAs, R1881 treated cells against scrambled siRNA, R1881 treated cells
(Blue genes are genes down-regulated and red genes are up-regulated upon KDM1A&KDM7A knockdown, KDM1A and 7A highlighted in yellow, note KDM7A did not reach logFC of 1)
Identifier	logFC	logCPM	LR	PValue	FDR	Gene Symbol
ENSG00000106631	6.65021	-3.17743	22.1358	2.54027e-06	0.000766821	MYL7
ENSG00000229703	6.15277	-3.09485	15.6919	7.45427e-05	0.00899259	CR589904.1
ENSG00000279995	6.15275	-2.51156	15.6917	7.45492e-05	0.00899259	AC139792.3
ENSG00000266677	6.03054	-3.26499	14.4085	0.000147137	0.0153394	AC087164.1
ENSG00000137507	6.02862	-3.17774	14.3946	0.00014823	0.0154269	LRRC32
ENSG00000075213	6.02794	-2.56758	14.3896	0.00014862	0.015439	SEMA3A
ENSG00000261567	5.89539	-3.35855	13.112	0.000293406	0.0244886
ENSG00000274502	5.89477	-3.01826	13.1079	0.000294049	0.0245075	ANKRD20A6P
ENSG00000143001	5.8935	-3.94333	13.0995	0.000295372	0.024584	TMEM61
ENSG00000254550	5.74628	-3.45778	11.8132	0.000588111	0.0398645	OMP
ENSG00000224090	5.74568	-3.0175	11.8097	0.000589244	0.0398645	AC097468.1
ENSG00000214832	5.74565	-2.80307	11.8095	0.000589284	0.0398645	UPF3AP2
ENSG00000276406	5.74562	-4.09483	11.8093	0.000589344	0.0398645	AC015726.2
ENSG00000244171	5.74502	-2.80177	11.8058	0.000590478	0.0398876	PBX2P1
ENSG00000138075	5.74438	-3.80587	11.8019	0.000591695	0.0398876	ABCG5
ENSG00000262202	5.74375	-3.26405	11.7982	0.000592892	0.0398876	AC007952.4
ENSG00000225446	5.74371	-3.80587	11.7979	0.000592972	0.0398876	LINC01763
ENSG00000019582	5.74311	-3.35861	11.7943	0.000594112	0.03992	CD74
ENSG00000148677	4.2893	-2.56466	24.1778	8.78402e-07	0.000324982	ANKRD1
ENSG00000006638	3.95319	-2.22344	18.2443	1.94309e-05	0.00339761	TBXA2R
ENSG00000245330	3.87608	-2.80644	17.0717	3.59949e-05	0.00526263	AP005717.1
ENSG00000226525	3.61588	-2.17103	13.5724	0.000229531	0.0211976	RPS7P10
ENSG00000164303	3.41462	-3.35731	11.2883	0.000779967	0.0465335	ENPP6
ENSG00000230536	3.41387	-2.94316	11.2824	0.000782468	0.0466368	AL360268.1
ENSG00000235605	3.41195	-3.26444	11.2673	0.000788855	0.0469315	AL355472.2
ENSG00000278677	3.41168	-3.01741	11.2652	0.000789733	0.0469315	HIST1H2AM
ENSG00000182631	3.41168	-2.40934	11.2652	0.000789733	0.0469315	RXFP3
ENSG00000228532	3.13113	-2.45667	15.5745	7.93177e-05	0.00947363	AC005000.1
ENSG00000179284	2.97957	-2.26538	13.4014	0.000251439	0.0225348	DAND5
ENSG00000204581	2.65099	-1.71211	13.659	0.000219192	0.0205874	ACOXL-AS1
ENSG00000241889	2.58492	-2.01605	12.6925	0.000367128	0.0285217	AC079944.2
ENSG00000167769	2.50774	-2.26539	11.6542	0.000640583	0.0416485	ACER1
ENSG00000261587	2.50589	-1.33485	18.5224	1.67919e-05	0.0030781	TMEM249
ENSG00000162009	2.32287	-1.11753	20.4367	6.16376e-06	0.00143841	SSTR5
ENSG00000275576	2.32018	-1.90944	12.1889	0.000480736	0.034635	AL049539.1
ENSG00000186891	2.2919	-0.983762	17.101	3.54429e-05	0.00523236	TNFRSF18
ENSG00000224220	2.25214	-1.40704	13.7738	0.000206197	0.0197806	AC104699.1
ENSG00000183929	2.24447	-1.68115	16.1575	5.82885e-05	0.00750882	DUSP5P1
ENSG00000168477	2.07788	-1.01883	19.0379	1.2815e-05	0.00251634	TNXB
ENSG00000277459	1.9435	-0.44878	25.4213	4.60796e-07	0.000201142	AP001527.2
ENSG00000122224	1.88432	-2.01629	11.6761	0.000633092	0.0414107	LY9
ENSG00000065325	1.84334	-1.5913	12.4715	0.000413211	0.0309908	GLP2R
ENSG00000279601	1.84106	-1.38136	12.4387	0.000420519	0.0311919	AC005052.1
ENSG00000277048	1.82319	7.10663	261.886	6.66038e-59	4.04118e-54
ENSG00000196358	1.79172	-1.74054	11.6027	0.000658572	0.0424192	NTNG2
ENSG00000272462	1.77647	-0.840428	13.9474	0.000187999	0.0183685	U91328.1
ENSG00000261643	1.76212	-1.01786	12.3942	0.000430675	0.0316742	AL590235.1
ENSG00000184160	1.7525	-0.178873	17.1096	3.52826e-05	0.0052214	ADRA2C
ENSG00000182511	1.73906	-0.922834	13.2018	0.000279682	0.0237951	FES
ENSG00000217646	1.68068	-1.38034	13.2166	0.000277485	0.0237467	HIST1H2BPS2
ENSG00000139626	1.65963	-1.2618	11.7155	0.000619809	0.0411004	ITGB7
ENSG00000271714	1.65182	-0.806105	14.7526	0.000122581	0.0134011	AC010501.1
ENSG00000261067	1.60166	-0.925581	11.7111	0.00062129	0.0411088	AC109460.3
ENSG00000246523	1.59552	-1.15641	12.557	0.000394715	0.030239	AP001528.1
ENSG00000232519	1.59339	-1.40707	12.5222	0.000402141	0.0304284	AL353807.2
ENSG00000230393	1.56922	-1.26489	14.799	0.000119596	0.0131458	AC092667.1
ENSG00000163485	1.51863	-0.57829	13.6082	0.000225205	0.0209339	ADORA1
ENSG00000215788	1.47512	0.280333	23.4694	1.26919e-06	0.000440048	TNFRSF25
ENSG00000271380	1.45511	-0.0959055	20.0448	7.56484e-06	0.00169576	AL451085.2
ENSG00000137699	1.44665	-0.63535	11.3523	0.000753566	0.0454951	TRIM29
ENSG00000186940	1.39536	-0.37791	12.4111	0.000426782	0.0314642	CHCHD2P9
ENSG00000199753	1.38913	0.185995	21.4344	3.66133e-06	0.0010087	SNORD104
ENSG00000136425	1.33489	-0.997829	11.1469	0.000841727	0.0491547	CIB2
ENSG00000202198	1.32563	1.7415	45.3122	1.67996e-11	4.85388e-08	RF00100
ENSG00000106128	1.27116	-0.958734	12.5219	0.000402202	0.0304284	GHRHR
ENSG00000258667	1.26132	-0.359382	13.3057	0.000264599	0.0231334	HIF1A-AS2
ENSG00000234857	1.2381	0.242891	17.6409	2.66796e-05	0.00420463	HNRNPUL2-BSCL2
ENSG00000180535	1.17895	1.44672	38.6761	5.00304e-10	8.67313e-07	BHLHA15
ENSG00000180089	1.16839	-0.207767	11.4778	0.000704309	0.043597	TMEM86B
ENSG00000141506	1.15549	0.072863	13.8912	0.000193706	0.0188351	PIK3R5
ENSG00000176428	1.15305	1.14075	24.5429	7.26721e-07	0.000280576	VPS37D
ENSG00000161682	1.13684	2.06529	37.0072	1.17695e-09	1.7347e-06	FAM171A2
ENSG00000125968	1.13347	3.67823	69.3291	8.33312e-17	1.01122e-12	ID1
ENSG00000215156	1.12702	0.754333	12.3973	0.000429951	0.0316593	AC138409.1
ENSG00000164651	1.07024	-0.0769033	11.9493	0.000546671	0.0380874	SP8
ENSG00000243449	1.06576	3.62838	63.04	2.02549e-15	1.75567e-11	C4orf48
ENSG00000204791	1.0623	0.886749	15.8264	6.9426e-05	0.00850995	SMPD5
ENSG00000167136	1.05241	4.27952	71.4658	2.82099e-17	4.27909e-13	ENDOG
ENSG00000101000	1.02959	0.662045	13.9855	0.000184223	0.0181162	PROCR
ENSG00000117318	1.02078	5.15679	74.1637	7.18998e-18	1.45417e-13	ID3
ENSG00000264604	1.00897	0.297357	13.8644	0.000196487	0.0190749
ENSG00000130748	1.0051	2.91224	45.8045	1.30662e-11	3.96396e-08	TMEM160
ENSG00000006459	-0.92922	5.4394	64.5394	9.46217e-16	9.56862e-12	KDM7A
ENSG00000146477	-1.00132	1.04009	14.1898	0.000165266	0.0166969	SLC22A3
ENSG00000259442	-1.03428	0.440134	14.7583	0.000122209	0.0133845	AC105339.3
ENSG00000274849	-1.04612	-0.133661	11.0977	0.000864326	0.0498879	AC023043.4
ENSG00000004487	-1.04923	6.52381	87.2397	9.61358e-21	2.91652e-16	KDM1A
ENSG00000189325	-1.06266	-0.18332	14.0621	0.000176874	0.017651	C6orf222
ENSG00000228589	-1.08308	0.69133	16.672	4.44315e-05	0.00608551	SPCS2P4
ENSG00000174844	-1.08954	-0.219808	12.8158	0.000343712	0.0272721	DNAH12
ENSG00000121005	-1.10527	0.088087	12.3027	0.000452313	0.0328368	CRISPLD1
ENSG00000259065	-1.11421	0.15191	12.5057	0.000405719	0.0305801	AC005520.2
ENSG00000183098	-1.13824	0.669994	15.8774	6.75794e-05	0.00840241	GPC6
ENSG00000185674	-1.14166	-0.250681	12.1679	0.000486179	0.0349099	LYG2
ENSG00000147231	-1.14352	1.81133	31.6493	1.84682e-08	1.69781e-05	CXorf57
ENSG00000100422	-1.15465	1.90618	22.7784	1.81801e-06	0.000571544	CERK
ENSG00000130224	-1.17141	-0.248137	11.3965	0.000735841	0.0449045	LRCH2
ENSG00000165300	-1.18143	1.45598	27.5633	1.52035e-07	8.86994e-05	SLITRK5
ENSG00000243289	-1.18251	-0.187484	13.2343	0.000274866	0.023656	AGAP13P
ENSG00000122477	-1.19069	0.655684	17.6271	2.68735e-05	0.00422422	LRRC39
ENSG00000257557	-1.19813	0.146894	16.7657	4.22903e-05	0.00591236	PPP1R12A-AS1
ENSG00000175567	-1.20701	-0.0778689	13.09	0.000296871	0.0246748	UCP2
ENSG00000038427	-1.24887	-0.18903	12.8261	0.000341818	0.0272283	VCAN
ENSG00000149948	-1.26144	0.406889	18.4658	1.7298e-05	0.00315182	HMGA2
ENSG00000236199	-1.27321	-0.116914	15.3135	9.1065e-05	0.010612	AL359076.1
ENSG00000261662	-1.29122	-0.210875	16.3017	5.40161e-05	0.00714036	AL359752.1
ENSG00000143631	-1.29694	-0.977486	12.522	0.000402194	0.0304284	FLG
ENSG00000117477	-1.31837	0.0506963	18.5831	1.62657e-05	0.00299975	CCDC181
ENSG00000282774	-1.37777	-0.267583	14.4952	0.000140517	0.0147252
ENSG00000259657	-1.38797	-0.809157	11.6778	0.000632492	0.0414107	PIGHP1
ENSG00000138829	-1.3893	0.0671469	15.4024	8.68789e-05	0.0101961	FBN2
ENSG00000185634	-1.40475	-0.297271	11.3769	0.000743627	0.04521	SHC4
ENSG00000134874	-1.4668	1.43396	42.1789	8.32941e-11	1.96493e-07	DZIP1
ENSG00000223838	-1.47533	-1.23799	14.2575	0.000159422	0.0162026	AC007091.1
ENSG00000148408	-1.50155	-0.378905	12.6205	0.000381532	0.0294522	CACNA1B
ENSG00000230453	-1.51664	-0.924557	12.1778	0.000483604	0.0347662	ANKRD18B
ENSG00000176049	-1.52842	-0.58303	13.2204	0.000276915	0.0237314	JAKMIP2
ENSG00000187984	-1.5987	-0.269194	21.7489	3.1076e-06	0.000881093	ANKRD19P
ENSG00000260855	-1.62706	0.0965299	13.5474	0.000232611	0.0214168	AL591848.4
ENSG00000105855	-1.66486	-1.50771	13.3336	0.000260692	0.0229408	ITGB8
ENSG00000164236	-1.67213	-1.67513	11.3626	0.00074939	0.0454238	ANKRD33B
ENSG00000273680	-1.76804	-1.19943	16.7476	4.26961e-05	0.00592973	AC009318.2
ENSG00000158163	-1.87988	-1.13302	12.5369	0.000399001	0.0304138	DZIP1L
ENSG00000148516	-1.89006	-0.666636	18.4555	1.73919e-05	0.00315527	ZEB1
ENSG00000171033	-1.89797	-0.422513	17.2709	3.24116e-05	0.00486775	PKIA
ENSG00000106031	-1.99275	-0.946266	16.2929	5.42683e-05	0.00714469	HOXA13
ENSG00000169126	-2.00791	-2.21579	11.4186	0.000727125	0.0446066	ARMC4
ENSG00000234185	-2.06905	-1.35493	16.1696	5.79168e-05	0.00749276	AC068533.3
ENSG00000270641	-2.25148	-1.71351	13.2008	0.00027983	0.0237951	TSIX
ENSG00000232872	-2.36553	-1.62536	12.3226	0.000447506	0.0326351	CTAGE3P
ENSG00000226499	-2.43172	-2.01779	13.3274	0.000261559	0.0229669	AL136380.1
ENSG00000153707	-2.4341	-1.51218	13.3557	0.000257635	0.0228258	PTPRD
ENSG00000135298	-2.43499	-2.13549	13.3663	0.000256181	0.0228233	ADGRB3
ENSG00000236527	-2.52503	-2.05917	11.4159	0.000728168	0.0446066	ARF4P2
ENSG00000137101	-2.5312	-2.56296	11.4768	0.000704689	0.043597	CD72
ENSG00000181378	-2.68601	-1.9782	17.6902	2.59966e-05	0.0041404	CFAP65
ENSG00000182771	-2.69042	-2.35644	13.6831	0.000216388	0.0204652	GRID1
ENSG00000122861	-2.74037	-2.35689	18.7624	1.48059e-05	0.00281614	PLAU
ENSG00000224945	-2.83525	-2.17652	15.9546	6.48793e-05	0.0081166	AL353150.1
ENSG00000249472	-2.89407	-1.71238	11.837	0.000580663	0.0395418	AC147055.2
ENSG00000266306	-3.15754	-2.50802	15.4086	8.65918e-05	0.0101821	AC061975.5
ENSG00000149972	-3.44383	1.52346	20.2368	6.84233e-06	0.0015692	CNTN5
ENSG00000282742	-3.46691	-2.94435	11.4996	0.00069611	0.0433639	AC093323.3
ENSG00000270504	-3.46761	-3.457	11.5051	0.000694054	0.0433248	AL391422.3
ENSG00000259378	-3.46878	-3.01687	11.5142	0.000690666	0.0433248	DCAF13P3
ENSG00000234558	-3.58136	-2.17101	12.7667	0.000352848	0.0277679	API5P1
ENSG00000232139	-3.58207	-3.17812	12.7727	0.000351723	0.0277154	LINC00867
ENSG00000265490	-3.87928	-2.05719	16.6191	4.56893e-05	0.00618794	AP001178.2
ENSG00000184350	-3.96494	-2.1748	17.8984	2.33023e-05	0.00384203	MRGPRE
ENSG00000273009	-3.96917	-2.56313	17.9458	2.27286e-05	0.00378861
ENSG00000233539	-5.66655	-4.09569	11.5064	0.000693577	0.0433248	AC011294.1
ENSG00000236913	-5.66672	-3.56539	11.5074	0.000693205	0.0433248	AC025750.2
ENSG00000200257	-5.66708	-3.6812	11.5094	0.000692462	0.0433248	RNU6-97P
ENSG00000233471	-5.66743	-4.265	11.5114	0.000691719	0.0433248	KRT18P62
ENSG00000182747	-5.66767	-3.94338	11.5127	0.000691207	0.0433248	SLC35D3
ENSG00000177350	-5.66785	-3.45582	11.5137	0.000690837	0.0433248	RPL13AP3
ENSG00000101746	-5.66802	-3.68011	11.5147	0.000690466	0.0433248	NOL4
ENSG00000172733	-5.66862	-3.94335	11.5181	0.000689214	0.0433248	PURG
ENSG00000158258	-5.66939	-2.80708	11.5225	0.000687594	0.0433248	CLSTN2
ENSG00000251635	-5.66992	-4.26419	11.5255	0.000686486	0.0433248	LINC02278
ENSG00000276396	-5.6701	-3.67967	11.5265	0.000686116	0.0433248	RF00017
ENSG00000200785	-5.67052	-3.94195	11.5289	0.000685239	0.0433248	SNORD8
ENSG00000237187	-5.6707	-2.41041	11.5299	0.00068487	0.0433248	NR2F1-AS1
ENSG00000267343	-5.67147	-3.6795	11.5342	0.000683257	0.0433248	ZNF833P
ENSG00000232710	-5.67182	-3.3579	11.5363	0.000682521	0.0433248	AC254562.2
ENSG00000231875	-5.83405	-4.09505	12.9366	0.000322227	0.0261729	AL359885.1
ENSG00000279951	-5.83542	-3.26579	12.9452	0.000320737	0.0260867	AL138688.2
ENSG00000211978	-5.83671	-3.67932	12.9535	0.000319324	0.0260417	IGHV5-78
ENSG00000249509	-5.83843	-4.09362	12.9644	0.000317463	0.0259247	AC023886.1
ENSG00000185973	-5.98344	-2.36216	14.3592	0.000151039	0.0155855	TMLHE
ENSG00000269836	-6.24768	-2.80357	17.2394	3.29527e-05	0.00493681	AC020913.3
ENSG00000229970	-6.35777	-2.80631	18.622	1.59375e-05	0.00294819	AC007128.1
ENSG00000222364	-6.46048	-2.02047	20.0058	7.72073e-06	0.00170969
