# Supplementary material for: KDM7A and KDM1A inhibition suppresses tumour promoting pathways in prostate cancer
Source: Mol Oncol. 2026 Mar 23:10.1002/1878-0261.70238. Online ahead of print. doi: 10.1002/1878-0261.70238 (PMC13398633; doi:10.1002/1878-0261.70238)
Supplement: Supplementary file 13 — Table S2. Differential gene expression data from RNA‐seq analysis of siScrambled veh compared to siScrambled + R1881 (1 nm) and LNCaP siScrambled + R1881 (1 nm) compared to siKDM7A + siKDM1A + R1881 (1 nm). [file MOL2-9999-0-s029.xlsx]

## Sheet: 1_ScrVEH-ScrR1881
C4-2 RNA-seq results for significant differentially expressed genes upon R1881 treatment with Scrambled siRNA (FDR p <0.05; log2FC ≥1)
Comparison scrambled siRNA, vehicle treated cells compared to scrambled siRNA, R1881 treated cells
(Blue genes are genes down-regulated and red genes are up-regulated upon R1881 treatment)
Identifier	logFC	logCPM	LR	PValue	FDR
ENSG00000215093	11.366	0.659355	308.978	3.64623e-69	3.4568e-66	EEF1A1P29
ENSG00000239374	9.8833	-0.546557	150.166	1.59458e-34	5.62507e-32	AC090013.1
ENSG00000244582	9.38912	-0.966041	115.232	6.99972e-27	1.65902e-24	RPL21P120
ENSG00000216649	9.16755	-1.2102	101.537	7.01446e-24	1.43785e-21	GAGE12E
ENSG00000274559	8.78659	-1.51875	82.1383	1.26889e-19	2.10931e-17	H2BFS
ENSG00000235828	8.67829	-1.58559	77.0065	1.70397e-18	2.6442e-16	RPL36AP26
ENSG00000224659	8.49624	-1.76854	69.3527	8.23395e-17	1.08844e-14	GAGE12J
ENSG00000237671	8.18178	-2.05758	57.2483	3.8413e-14	4.03237e-12	GAGE12C
ENSG00000277991	7.89378	-2.25846	48.0798	4.09229e-12	3.50212e-10	FP236241.1
ENSG00000228753	7.89282	-2.11659	48.0589	4.13598e-12	3.53451e-10	EIF4BP2
ENSG00000145321	7.66024	1.38613	314.831	1.93535e-70	1.93734e-67	GC
ENSG00000183054	7.57836	-2.48281	39.4033	3.44711e-10	2.35268e-08	RGPD6
ENSG00000243167	7.43087	-2.60718	35.8837	2.09459e-09	1.28893e-07	RPS10P28
ENSG00000274274	7.35242	-2.81161	34.1302	5.15446e-09	3.01588e-07	GAGE13
ENSG00000165246	7.34314	-2.67618	33.9915	5.53544e-09	3.23256e-07	NLGN4Y
ENSG00000243904	7.27041	-2.88803	32.3811	1.26714e-08	7.06651e-07	RPSAP5
ENSG00000224094	7.22887	1.63048	425.548	1.51287e-94	3.53051e-91	RPS24P8
ENSG00000235472	7.18445	-2.89065	30.6363	3.11218e-08	1.60845e-06	EIF4A1P7
ENSG00000049247	7.18422	-2.72076	31.6629	1.83396e-08	9.86486e-07	UTS2
ENSG00000253308	7.18332	-2.65705	31.6495	1.84665e-08	9.92429e-07	AC004080.1
ENSG00000234513	7.17524	-2.97089	30.5117	3.3186e-08	1.71221e-06	AC073072.2
ENSG00000275895	7.15916	0.962555	326.407	5.82469e-73	6.66817e-70	U2AF1L5
ENSG00000232456	7.09529	-2.18604	29.9392	4.45816e-08	2.23923e-06	AL355994.2
ENSG00000177144	7.09411	-3.05332	28.8959	7.63761e-08	3.67496e-06	NUDT4B
ENSG00000213772	7.09411	-3.05332	28.8959	7.63761e-08	3.67496e-06	EIF1P7
ENSG00000179673	7.09168	-2.32876	29.8885	4.57609e-08	2.29277e-06	RPRML
ENSG00000198744	7.02481	4.87801	855.954	3.69036e-188	1.11956e-183	MTCO3P12
ENSG00000115263	7.01634	-2.79311	28.4082	9.82504e-08	4.66459e-06	GCG
ENSG00000186743	6.99675	-0.630524	127.913	1.17284e-29	3.30985e-27	TPI1P3
ENSG00000248635	6.94497	-2.79001	27.0209	2.01272e-07	8.97956e-06	AC147055.1
ENSG00000241612	6.93217	-0.71899	122.603	1.70373e-28	4.47505e-26	AC114728.1
ENSG00000254012	6.89805	-3.23872	25.4282	4.59158e-07	1.94413e-05	RPL10P8
ENSG00000213309	6.89805	-3.23872	25.4282	4.59158e-07	1.94413e-05	RPL9P18
ENSG00000134321	6.86039	-3.01146	25.5163	4.38661e-07	1.86616e-05	RSAD2
ENSG00000255444	6.79094	-3.24093	23.701	1.12523e-06	4.35138e-05	CYCSP27
ENSG00000235045	6.78084	-3.34339	23.5936	1.18981e-06	4.58361e-05	RPL7P8
ENSG00000223416	6.7728	-3.24615	23.509	1.24332e-06	4.76853e-05	RPS26P15
ENSG00000229503	6.7718	-3.15313	23.4981	1.25037e-06	4.78351e-05	AC092155.2
ENSG00000165478	6.76747	-3.27479	23.9704	9.78291e-07	3.84442e-05	HEPACAM
ENSG00000137204	6.7656	-3.27536	23.9494	9.89035e-07	3.87659e-05	SLC22A7
ENSG00000243721	6.76023	-0.875107	111.701	4.15385e-26	9.40428e-24	RPL23AP63
ENSG00000259072	6.75815	-3.27746	23.8683	1.03156e-06	4.02249e-05	AL161751.1
ENSG00000244381	6.6766	-3.44999	21.9783	2.75748e-06	9.77849e-05	AC007849.2
ENSG00000270665	6.6766	-3.44999	21.9783	2.75748e-06	9.77849e-05	HNRNPA1P67
ENSG00000244515	6.66823	-2.32421	22.4181	2.19298e-06	7.97715e-05	KRT18P34
ENSG00000226723	6.66653	-3.34595	21.8787	2.90444e-06	0.00010216	AL513175.1
ENSG00000235584	6.66171	-1.86429	22.3518	2.27e-06	8.2228e-05	AC008268.1
ENSG00000242083	6.65652	-3.34831	21.78	3.05778e-06	0.000107078	RPL7AP31
ENSG00000236348	6.63967	-3.45999	21.6151	3.33211e-06	0.000115727	PSMC1P10
ENSG00000234268	6.61926	0.152626	208.952	2.32574e-47	1.29463e-44	AP000936.3
ENSG00000137033	6.59401	-3.47262	21.171	4.20063e-06	0.000143791	IL33
ENSG00000225972	6.59307	1.43513	372.702	4.82852e-83	8.37059e-80	MTND1P23
ENSG00000235535	6.55805	-3.27623	20.8254	5.03119e-06	0.000168656	TRDN-AS1
ENSG00000204352	6.55389	-3.4526	20.2601	6.75952e-06	0.000220265	C9ORF129
ENSG00000250273	6.55389	-3.56787	20.2601	6.75952e-06	0.000220265	PSMC1P5
ENSG00000265936	6.55389	-3.56787	20.2601	6.75952e-06	0.000220265	AC091042.1
ENSG00000255823	6.54592	1.58	389.628	9.97557e-87	1.83414e-83	MTRNR2L8
ENSG00000250182	6.54511	5.30839	849.077	1.15383e-186	1.75022e-182	EEF1A1P13
ENSG00000244086	6.51708	-3.57786	19.9253	8.05276e-06	0.000259618	AC110749.1
ENSG00000263887	6.42136	-3.69581	18.5464	1.65816e-05	0.000497078	AC053481.2
ENSG00000233057	6.42051	1.03584	316.139	1.00448e-70	1.033e-67	EEF1A1P14
ENSG00000236735	6.41134	-3.69853	18.4623	1.73302e-05	0.000516712	RPL31P63
ENSG00000269028	6.40119	4.62897	764.95	2.25286e-168	2.73384e-164	MTRNR2L12
ENSG00000081051	6.36518	-3.36299	18.078	2.12034e-05	0.000619114	AFP
ENSG00000241556	6.36356	-1.03811	88.7471	4.48652e-21	8.22415e-19	AC018475.1
ENSG00000233476	6.3521	5.86809	874.866	2.85626e-192	1.73303e-187	EEF1A1P6
ENSG00000167910	6.33736	-3.71896	17.8488	2.39169e-05	0.000692346	CYP7A1
ENSG00000257588	6.33736	-3.59362	17.8488	2.39169e-05	0.000692346	AC025154.2
ENSG00000117069	6.32788	-3.37427	17.771	2.49146e-05	0.000718487	ST6GALNAC5
ENSG00000259602	6.32038	-3.72374	17.71	2.57272e-05	0.00073946	AC091073.1
ENSG00000205609	6.30869	2.35911	484.885	1.84883e-107	8.62908e-104	EIF3CL
ENSG00000234004	6.27715	-3.83571	16.8373	4.07253e-05	0.00111407	AC092017.2
ENSG00000260382	6.26717	-3.46042	16.7608	4.23993e-05	0.00115466	AC087481.1
ENSG00000245205	6.23024	1.88388	423.911	3.43737e-94	7.44865e-91	EEF1A1P4
ENSG00000250746	6.22395	-0.565811	129.227	6.04839e-30	1.76436e-27	AC105250.1
ENSG00000279706	6.20295	-3.7188	16.2751	5.47783e-05	0.00144445	AL353608.4
ENSG00000249963	6.19637	-3.72066	16.2262	5.62122e-05	0.00147776	EEF1A1P20
ENSG00000259223	6.19539	-3.85827	16.2187	5.64334e-05	0.00148229	AC009654.1
ENSG00000272508	6.19051	-3.37492	16.1816	5.75497e-05	0.00150641	AL136982.6
ENSG00000146039	6.18787	-3.86037	16.1627	5.81263e-05	0.00151952	SLC17A4
ENSG00000198092	6.1869	-3.37518	16.1554	5.83533e-05	0.0015248	TMPRSS11F
ENSG00000219773	6.1652	-0.23349	162.53	3.16939e-37	1.2171e-34	RPSAP45
ENSG00000230076	6.14289	-0.605081	122.941	1.43693e-28	3.79069e-26	RPL10P6
ENSG00000236792	6.11886	-3.99012	15.1327	0.000100212	0.00244585	AL513175.2
ENSG00000273716	6.11886	-3.83791	15.1327	0.000100212	0.00244585	AC092670.1
ENSG00000254336	6.11886	-3.99012	15.1327	0.000100212	0.00244585	AC008694.2
ENSG00000235459	6.11886	-3.99012	15.1327	0.000100212	0.00244585	RPS26P31
ENSG00000227488	6.11886	-3.99012	15.1327	0.000100212	0.00244585	GAGE12D
ENSG00000224773	6.11886	-3.57528	15.1327	0.000100212	0.00244585	HSPA8P7
ENSG00000264215	6.11886	-3.70056	15.1327	0.000100212	0.00244585	AC126365.1
ENSG00000257513	6.11886	-3.99012	15.1327	0.000100212	0.00244585	NPIPB1P
ENSG00000243829	6.11886	-3.83791	15.1327	0.000100212	0.00244585	AC011495.1
ENSG00000226701	6.0912	-3.36097	14.9426	0.000110835	0.00266755	RPL15P14
ENSG00000212994	6.06359	-0.280531	154.338	1.95355e-35	7.22753e-33	RPS26P6
ENSG00000189229	6.05444	-4.00786	14.6921	0.000126579	0.00298955	AC069277.1
ENSG00000258320	6.04588	-4.01026	14.6342	0.000130526	0.00307202	AC090502.4
ENSG00000264663	6.04588	-3.4803	14.6342	0.000130526	0.00307202	KRT8P34
ENSG00000146215	6.03737	-4.01265	14.5768	0.000134563	0.00315359	CRIP3
ENSG00000275113	5.95534	-0.321718	145.162	1.97971e-33	6.59995e-31	GAGE2E
ENSG00000215269	5.94319	-4.16244	13.4327	0.000247275	0.00535071	GAGE12G
ENSG00000241478	5.94319	-3.70311	13.4327	0.000247275	0.00535071	HSPA8P9
ENSG00000199053	5.90689	-3.85004	13.2107	0.000278354	0.00593643	MIR324
ENSG00000270225	5.89519	-4.17566	13.1394	0.000289153	0.00613653	MTCO2P22
ENSG00000125910	5.88957	-3.85565	13.1056	0.000294411	0.00623504	S1PR4
ENSG00000168754	5.88857	-3.27097	13.0995	0.000295378	0.00625116	FAM178B
ENSG00000274178	5.88657	-4.17806	13.0872	0.000297319	0.00628537	PRAMEF28P
ENSG00000168702	5.87999	-3.47953	13.0476	0.000303668	0.00638649	LRP1B
ENSG00000197245	5.879	-4.01043	13.0415	0.000304656	0.00640063	FAM110D
ENSG00000260087	5.879	-4.18017	13.0415	0.000304656	0.00640063	PCMTD1P2
ENSG00000154764	5.879	-3.27435	13.0415	0.000304656	0.00640063	WNT7A
ENSG00000179304	5.87848	-1.47644	65.5993	5.52591e-16	6.77342e-14	FAM156B
ENSG00000234965	5.878	-3.1815	13.0355	0.000305647	0.00641219	SHISA8
ENSG00000278483	5.87701	-4.01101	13.0294	0.00030664	0.00642451	MIR8087
ENSG00000137573	5.87343	-3.85934	13.0083	0.000310112	0.00648182	SULF1
ENSG00000254528	5.87245	-4.0122	13.0023	0.000311115	0.00649584	AP000757.1
ENSG00000273530	5.87245	-3.72302	13.0023	0.000311115	0.00649584
ENSG00000211898	5.87047	-3.72364	12.9902	0.000313129	0.00652217	IGHD
ENSG00000259490	5.87047	-4.18256	12.9902	0.000313129	0.00652217	IGHV3OR15-7
ENSG00000223979	5.87047	-3.86056	12.9902	0.000313129	0.00652217	SMCR2
ENSG00000155875	5.87047	-3.72369	12.9902	0.000313129	0.00652217	SAXO1
ENSG00000278090	5.86948	-3.59848	12.9841	0.000314139	0.00654097	AC036108.4
ENSG00000100368	5.86751	-2.93534	12.9721	0.000316167	0.00656967	CSF2RB
ENSG00000235119	5.86751	-3.86106	12.9721	0.000316167	0.00656967	AL138895.1
ENSG00000125409	5.86751	-3.18391	12.9721	0.000316167	0.00656967	TEKT3
ENSG00000234648	5.85645	0.166094	191.221	1.72071e-43	8.51957e-41	AL162151.2
ENSG00000224155	5.74558	-4.35749	11.7373	0.000612592	0.0115074	AC073136.2
ENSG00000231035	5.73569	-4.3602	11.684	0.000630408	0.0118019	RPL7L1P9
ENSG00000258846	5.73569	-3.70805	11.684	0.000630408	0.0118019	EEF1A1P33
ENSG00000227121	5.72708	-1.51334	63.6546	1.48266e-15	1.76048e-13	AC073174.1
ENSG00000254119	5.71555	-1.50783	62.9139	2.15947e-15	2.51973e-13	AC025524.2
ENSG00000164379	5.7017	-1.56966	62.4845	2.68547e-15	3.08606e-13	FOXQ1
ENSG00000145284	5.69975	-3.08976	11.4918	0.000699032	0.0128644	SCD5
ENSG00000248795	5.69875	-4.00817	11.4864	0.000701077	0.0128942	AC098859.1
ENSG00000010671	5.69116	-3.59424	11.4462	0.000716422	0.0131207	BTK
ENSG00000234393	5.68915	-3.18078	11.4354	0.000720585	0.0131771	AL592546.1
ENSG00000154198	5.68261	-4.3749	11.4009	0.0007341	0.0133798	CYP4Z2P
ENSG00000204501	5.68161	-4.37519	11.3955	0.000736214	0.0134063	PRAMEF15
ENSG00000122043	5.68161	-4.37519	11.3955	0.000736214	0.0134063	LINC00544
ENSG00000278107	5.68161	-4.18273	11.3955	0.000736214	0.0134063	AC027575.2
ENSG00000226943	5.68062	-2.72391	11.3902	0.000738332	0.0134247	ALG1L5P
ENSG00000277999	5.68062	-4.01319	11.3902	0.000738332	0.0134247	AC009093.6
ENSG00000271699	5.68062	-3.59875	11.3902	0.000738332	0.0134247	SNX29P2
ENSG00000267255	5.68062	-4.01324	11.3902	0.000738332	0.0134247	AC011498.3
ENSG00000182885	5.68062	-2.93652	11.3902	0.000738332	0.0134247	ADGRG3
ENSG00000226261	5.67962	-4.18326	11.3849	0.000740454	0.0134472	AC064836.1
ENSG00000240751	5.67962	-3.0137	11.3849	0.000740454	0.0134472	AC026348.1
ENSG00000149294	5.67962	-3.37642	11.3849	0.000740454	0.0134472	NCAM1
ENSG00000265488	5.67962	-4.01317	11.3849	0.000740454	0.0134472
ENSG00000128713	5.67863	-3.72472	11.3795	0.000742581	0.0134777	HOXD11
ENSG00000244321	5.67863	-4.37606	11.3795	0.000742581	0.0134777	LINC01326
ENSG00000256108	5.67763	-4.0137	11.3742	0.000744712	0.0135083	AC135586.1
ENSG00000210135	5.63068	-1.01683	90.205	2.14718e-21	4.00862e-19	MT-TN
ENSG00000235508	5.63031	1.13926	289.787	5.53263e-65	4.59852e-62	RPS2P7
ENSG00000226784	5.62037	0.851621	259.119	2.67042e-58	1.95214e-55	PGAM4
ENSG00000276345	5.61286	0.000356219	166.151	5.12675e-38	2.10179e-35
ENSG00000273590	5.6046	-1.88816	54.4187	1.62016e-13	1.58043e-11	SMIM11B
ENSG00000165194	5.5949	2.70763	434.477	1.72419e-96	4.98167e-93	PCDH19
ENSG00000257074	5.59223	-0.0260109	164.231	1.34669e-37	5.34056e-35	RPL29P33
ENSG00000215311	5.5194	-4.36008	10.0466	0.00152633	0.0245651	NPM1P12
ENSG00000254335	5.5194	-4.58228	10.0466	0.00152633	0.0245651	CDH12P1
ENSG00000226038	5.5194	-4.58228	10.0466	0.00152633	0.0245651	PPIAP21
ENSG00000215268	5.5194	-4.58228	10.0466	0.00152633	0.0245651	AP000533.2
ENSG00000219797	5.51056	-4.36209	10.0057	0.00156055	0.0250494	PPIAP9
ENSG00000276667	5.51056	-4.58469	10.0057	0.00156055	0.0250494	AL158077.1
ENSG00000178723	5.51056	-4.58469	10.0057	0.00156055	0.0250494	GLULP4
ENSG00000269096	5.51056	-3.84836	10.0057	0.00156055	0.0250494	CT45A3
ENSG00000234383	5.50953	-4.58498	10.0009	0.00156466	0.0250887	CTBP2P8
ENSG00000229897	5.50953	-4.58498	10.0009	0.00156466	0.0250887	SEPT7P7
ENSG00000260174	5.50953	-4.58498	10.0009	0.00156466	0.0250887	AC111152.3
ENSG00000243711	5.50075	-4.0018	9.96042	0.00159941	0.0255851	RPL21P116
ENSG00000278572	5.49973	-4.58769	9.95563	0.00160358	0.0256383	AL355877.3
ENSG00000257851	5.49973	-4.36544	9.95563	0.00160358	0.0256383	HNRNPA3P10
ENSG00000235962	5.49203	-4.5898	9.92031	0.00163465	0.0260321	RPL7AP53
ENSG00000247213	5.48438	-4.59191	9.88525	0.00166609	0.0264287	LINC01498
ENSG00000229806	5.48336	-4.00776	9.88053	0.00167036	0.0264827	RPS15P5
ENSG00000234589	5.48234	-4.59249	9.87582	0.00167465	0.0265324	AC125807.1
ENSG00000242731	5.48031	-3.59366	9.86641	0.00168323	0.0266311	FAM86LP
ENSG00000136999	5.48031	-3.85566	9.86641	0.00168323	0.0266311	NOV
ENSG00000270788	5.47575	-4.00942	9.84577	0.00170223	0.0268546	PDLIM1P1
ENSG00000257220	5.47373	-3.59578	9.83642	0.0017109	0.0269284	FAM213AP1
ENSG00000229010	5.47373	-4.18013	9.83642	0.0017109	0.0269284	AL161672.1
ENSG00000200091	5.47373	-3.59503	9.83642	0.0017109	0.0269284	RN7SKP163
ENSG00000234213	5.47373	-4.59489	9.83642	0.0017109	0.0269284	FHP1
ENSG00000237515	5.47373	-4.37264	9.83642	0.0017109	0.0269284	SHISA9
ENSG00000204936	5.47373	-4.37264	9.83642	0.0017109	0.0269284	CD177
ENSG00000241912	5.47272	-3.85852	9.83175	0.00171525	0.0269759	AC078788.2
ENSG00000234292	5.47272	-4.18012	9.83175	0.00171525	0.0269759	AC123595.1
ENSG00000205044	5.47171	-4.59547	9.82708	0.00171961	0.0270271	AC027369.1
ENSG00000227245	5.47171	-4.18076	9.82708	0.00171961	0.0270271	AC092042.1
ENSG00000172548	5.4707	-4.18069	9.82242	0.00172397	0.0270849	NIPAL4
ENSG00000263979	5.46717	-4.18164	9.80661	0.00173885	0.0272341	MIR4672
ENSG00000263567	5.46717	-4.37445	9.80661	0.00173885	0.0272341	AC007923.1
ENSG00000251809	5.46717	-4.3745	9.80661	0.00173885	0.0272341	RN7SKP14
ENSG00000255690	5.46717	-4.5967	9.80661	0.00173885	0.0272341	TRIL
ENSG00000204022	5.46717	-4.5967	9.80661	0.00173885	0.0272341	LIPJ
ENSG00000238490	5.46617	-4.59699	9.80197	0.00174325	0.0272677	RF00019
ENSG00000236261	5.46617	-4.37474	9.80197	0.00174325	0.0272677	AC064862.4
ENSG00000255194	5.46617	-4.59699	9.80197	0.00174325	0.0272677
ENSG00000275846	5.46617	-4.37479	9.80197	0.00174325	0.0272677	AL513548.3
ENSG00000252686	5.46617	-4.37479	9.80197	0.00174325	0.0272677	RNU6-1234P
ENSG00000182508	5.46516	-3.59791	9.79734	0.00174765	0.0272803	LHFPL1
ENSG00000183347	5.46516	-4.59728	9.79734	0.00174765	0.0272803	GBP6
ENSG00000257657	5.46516	-4.37503	9.79734	0.00174765	0.0272803	AC079950.1
ENSG00000100234	5.46516	-3.86067	9.79734	0.00174765	0.0272803	TIMP3
ENSG00000249958	5.46516	-4.37468	9.79734	0.00174765	0.0272803	CCT7P2
ENSG00000237487	5.46416	-4.37497	9.79271	0.00175205	0.0272981	VN1R48P
ENSG00000247774	5.46416	-3.86086	9.79271	0.00175205	0.0272981	PCED1B-AS1
ENSG00000201136	5.46416	-3.86081	9.79271	0.00175205	0.0272981	RNU6-353P
ENSG00000167774	5.46416	-4.01272	9.79271	0.00175205	0.0272981	AC010323.1
ENSG00000188086	5.46416	-4.37532	9.79271	0.00175205	0.0272981	PRSS45
ENSG00000137473	5.46416	-4.59757	9.79271	0.00175205	0.0272981	TTC29
ENSG00000112164	5.46416	-4.37537	9.79271	0.00175205	0.0272981	GLP1R
ENSG00000228382	5.46315	-4.59786	9.78808	0.00175646	0.0273125	ITPKB-IT1
ENSG00000135902	5.46315	-4.37525	9.78808	0.00175646	0.0273125	CHRND
ENSG00000169862	5.46315	-4.37525	9.78808	0.00175646	0.0273125	CTNND2
ENSG00000020219	5.46315	-3.59848	9.78808	0.00175646	0.0273125	CCT8L1P
ENSG00000133878	5.46315	-4.18239	9.78808	0.00175646	0.0273125	DUSP26
ENSG00000262881	5.46315	-4.59786	9.78808	0.00175646	0.0273125	CR936218.2
ENSG00000257403	5.46315	-4.01306	9.78808	0.00175646	0.0273125	AC008740.1
ENSG00000251745	5.46215	-4.18339	9.78346	0.00176088	0.0273464	RNU7-124P
ENSG00000259780	5.46215	-3.59926	9.78346	0.00176088	0.0273464	AC009065.1
ENSG00000225299	5.46115	-4.59844	9.77884	0.00176531	0.0273869	AL139240.1
ENSG00000227939	5.43476	0.411248	203.286	4.00738e-46	2.13288e-43	RPL3P2
ENSG00000082175	5.39198	-1.47687	49.9719	1.55962e-12	1.39779e-10	PGR
ENSG00000188801	5.3813	-1.94206	46.9802	7.17062e-12	5.97633e-10	ZNF322P1
ENSG00000244527	5.357	-2.01964	45.9251	1.22862e-11	9.95279e-10	AC022795.1
ENSG00000244363	5.34482	0.821875	235.987	2.94973e-53	1.86432e-50	RPL7P23
ENSG00000235554	5.31582	-1.31366	74.3238	6.62996e-18	9.74026e-16	AC005822.1
ENSG00000244245	5.25045	-1.39883	71.0911	3.41104e-17	4.72523e-15	AC133134.1
ENSG00000225405	5.2442	-2.20466	42.4686	7.18262e-11	5.33422e-09	RPS15AP17
ENSG00000238103	5.18986	1.49139	312.865	5.19045e-70	5.07953e-67	RPL9P7
ENSG00000188393	5.13178	-0.152426	122.221	2.06507e-28	5.40078e-26	CLEC2A
ENSG00000240087	5.12573	1.24377	278.038	2.01001e-62	1.58386e-59	RPSAP12
ENSG00000231341	5.06187	-2.3113	37.3316	9.9656e-10	6.43943e-08	VDAC1P6
ENSG00000112303	5.05735	-1.22406	67.542	2.06241e-16	2.63446e-14	VNN2
ENSG00000081237	5.04468	-0.338841	115.299	6.76677e-27	1.61643e-24	PTPRC
ENSG00000237214	5.04204	-2.36979	36.9603	1.20557e-09	7.65148e-08	AL080243.2
ENSG00000237758	5.03341	-2.21967	36.8007	1.30842e-09	8.28688e-08	BANF1P3
ENSG00000259070	4.99286	-2.13666	37.4044	9.60045e-10	6.21673e-08	LINC00639
ENSG00000225022	4.9883	-2.31695	35.4758	2.58239e-09	1.5795e-07	UBE2D3P1
ENSG00000243538	4.95661	-0.546925	111.901	3.75605e-26	8.53553e-24	RPS26P28
ENSG00000268651	4.93088	-2.48016	33.9577	5.63221e-09	3.28591e-07	CTAG1A
ENSG00000229251	4.8827	-1.19513	74.3286	6.61379e-18	9.74009e-16	HNRNPA1P8
ENSG00000215262	4.86829	-1.45865	59.2185	1.41101e-14	1.53154e-12	KCNU1
ENSG00000215864	4.83771	-2.42626	33.2589	8.06687e-09	4.61752e-07	NBPF7
ENSG00000073734	4.81371	-0.929844	78.1802	9.40577e-19	1.48619e-16	ABCB11
ENSG00000229344	4.80096	1.40635	265.84	9.15204e-60	6.94125e-57	MTCO2P12
ENSG00000274276	4.7672	2.11895	342.367	1.9475e-76	2.41152e-73	CBSL
ENSG00000250144	4.69402	-2.49236	28.6278	8.77133e-08	4.18396e-06	AC104619.3
ENSG00000183230	4.6854	0.312266	149.767	1.94952e-34	6.8374e-32	CTNNA3
ENSG00000223361	4.68139	-0.503973	106.614	5.40906e-25	1.14753e-22	FTH1P10
ENSG00000236058	4.65722	-0.98135	79.104	5.89252e-19	9.38395e-17	RPL17P36
ENSG00000220157	4.64738	-0.95653	78.2645	9.01278e-19	1.43155e-16	HNRNPA1P12
ENSG00000244171	4.6351	-2.49005	27.2638	1.77506e-07	8.03144e-06	PBX2P1
ENSG00000226970	4.63445	-2.67415	27.254	1.78401e-07	8.05394e-06	AL450063.1
ENSG00000259169	4.63445	-2.74105	27.254	1.78401e-07	8.05394e-06	GNRHR2P1
ENSG00000263464	4.62517	-2.6762	27.1204	1.91173e-07	8.5858e-06	PPIAL4C
ENSG00000139304	4.61078	-0.700359	84.807	3.28953e-20	5.75193e-18	PTPRQ
ENSG00000213598	4.60422	-0.982711	76.1296	2.65646e-18	4.05997e-16	AL049873.1
ENSG00000237647	4.59722	-2.27431	27.6315	1.46769e-07	6.74125e-06
ENSG00000018236	4.59367	-2.53837	27.5764	1.51013e-07	6.92047e-06	CNTN1
ENSG00000134215	4.58994	2.00269	293.106	1.04641e-65	9.33692e-63	VAV3
ENSG00000228071	4.5808	-0.232787	111.021	5.8548e-26	1.3157e-23	RPL7P47
ENSG00000212802	4.56811	3.32109	427.931	4.58402e-95	1.11254e-91	RPL15P3
ENSG00000229605	4.55335	-2.81418	25.6167	4.16422e-07	1.77682e-05	RPL21P93
ENSG00000253125	4.53676	-2.65668	26.3082	2.91053e-07	1.27599e-05	AC055854.1
ENSG00000254244	4.53392	-2.49834	25.3506	4.78006e-07	2.0141e-05	PAICSP4
ENSG00000232346	4.53292	-0.191198	117.684	2.03297e-27	5.01424e-25	Z74021.1
ENSG00000188375	4.50816	-1.43953	57.6666	3.10534e-14	3.30706e-12	H3F3C
ENSG00000213290	4.50571	-2.39493	24.967	5.83185e-07	2.41864e-05	PGK1P2
ENSG00000234115	4.50242	-1.75271	44.6754	2.32557e-11	1.82777e-09	AL138878.2
ENSG00000249855	4.48049	2.27409	329.843	1.03983e-73	1.2133e-70	EEF1A1P19
ENSG00000253833	4.46648	-2.81643	23.9632	9.81949e-07	3.8538e-05	AC022868.1
ENSG00000241061	4.46133	-2.02249	40.7092	1.76658e-10	1.25659e-08	RPL5P1
ENSG00000230601	4.45141	-2.37585	24.6795	6.77004e-07	2.76428e-05	TEX48
ENSG00000274265	4.44896	-0.723551	59.8828	1.00676e-14	1.10661e-12	AC245297.3
ENSG00000158270	4.43496	1.71789	257.339	6.52439e-58	4.7127e-55	COLEC12
ENSG00000243910	4.42297	-1.87246	39.8832	2.69614e-10	1.86744e-08	TUBA4B
ENSG00000228981	4.41866	-2.56674	23.3457	1.35345e-06	5.14538e-05	AC097658.1
ENSG00000188257	4.41261	1.51852	238.279	9.33381e-54	6.02477e-51	PLA2G2A
ENSG00000120332	4.39557	-2.59438	23.4999	1.24919e-06	4.78199e-05	TNN
ENSG00000135472	4.38564	-2.48126	23.3697	1.33666e-06	5.08793e-05	FAIM2
ENSG00000265203	4.3813	1.65727	246.134	1.80858e-55	1.247e-52	RBP3
ENSG00000241956	4.35651	-0.938277	55.9099	7.58677e-14	7.72361e-12	AC109466.1
ENSG00000230629	4.31588	2.63306	344.957	5.31217e-77	7.00686e-74	RPS23P8
ENSG00000234782	4.31532	-1.59861	49.8789	1.63531e-12	1.45915e-10	TPT1P9
ENSG00000260651	4.30669	-2.42873	21.9338	2.82221e-06	9.9535e-05	AF213884.3
ENSG00000214391	4.29393	0.267649	132.566	1.1252e-30	3.37977e-28	TUBAP2
ENSG00000253919	4.27164	-2.82356	20.6069	5.63934e-06	0.000187386	THAP12P7
ENSG00000239559	4.26112	-1.9558	35.1878	2.99397e-09	1.80576e-07	RPL37P2
ENSG00000134612	4.2583	1.98261	271.851	4.48129e-61	3.48592e-58	FOLH1B
ENSG00000236569	4.25596	-1.9696	36.788	1.31699e-09	8.32866e-08	HNRNPA1P73
ENSG00000141668	4.24403	4.40771	453.655	1.15557e-100	4.12437e-97	CBLN2
ENSG00000237973	4.20898	7.58938	545.776	1.04461e-120	9.05453e-117	MTCO1P12
ENSG00000146166	4.16938	-1.89285	34.2517	4.84256e-09	2.84161e-07	LGSN
ENSG00000091986	4.15881	2.7865	325.97	7.25407e-73	8.15075e-70	CCDC80
ENSG00000229638	4.15448	2.44659	302.512	9.34208e-68	8.58834e-65	RPL4P4
ENSG00000157851	4.15268	-2.78725	19.2632	1.1388e-05	0.000355437	DPYSL5
ENSG00000020633	4.1424	-2.72325	19.1489	1.20904e-05	0.000376198	RUNX3
ENSG00000224858	4.13926	0.9813	186.986	1.44619e-42	6.96411e-40	RPL29P11
ENSG00000260075	4.11124	-0.755058	81.6679	1.60986e-19	2.6543e-17	NSFP1
ENSG00000163817	4.1092	-0.395314	90.6678	1.6994e-21	3.21218e-19	SLC6A20
ENSG00000227347	4.0899	-2.31907	30.6552	3.08198e-08	1.59829e-06	HNRNPKP2
ENSG00000189212	4.06801	-2.78474	17.9156	2.30917e-05	0.00067134	DPY19L2P1
ENSG00000186076	4.06466	2.23261	287.02	2.21795e-64	1.79432e-61	AC012085.1
ENSG00000151790	4.06115	-1.72006	44.0848	3.14446e-11	2.44603e-09	TDO2
ENSG00000177993	4.0539	-3.01103	17.7698	2.49313e-05	0.000718625	ZNRF3-AS1
ENSG00000259917	4.04807	-0.957275	70.0479	5.7882e-17	7.78712e-15	HNRNPLP2
ENSG00000240036	3.9874	-1.2847	48.7392	2.92368e-12	2.55243e-10	AC104563.1
ENSG00000091972	3.98728	-1.13392	52.6199	4.04767e-13	3.82543e-11	CD200
ENSG00000225580	3.97483	-2.26862	27.8115	1.33725e-07	6.20795e-06	AL358942.1
ENSG00000213228	3.97393	-2.08191	27.7965	1.3477e-07	6.25164e-06	RPL12P38
ENSG00000196862	3.96457	-2.37395	27.6465	1.45634e-07	6.69925e-06	RGPD4
ENSG00000271396	3.9606	-2.85653	16.3993	5.13029e-05	0.0013599	AC091167.4
ENSG00000234491	3.95863	-3.34289	15.9301	6.57267e-05	0.00169845	HNRNPA1P51
ENSG00000167580	3.95626	-2.27265	28.7776	8.11827e-08	3.89388e-06	AQP2
ENSG00000176659	3.94895	-1.57056	28.6542	8.65261e-08	4.13384e-06	C20ORF197
ENSG00000249647	3.94374	-3.01371	16.2363	5.59132e-05	0.00147181	C5ORF66-AS2
ENSG00000275110	3.94147	-3.34808	15.7708	7.14958e-05	0.00182961	MIR6087
ENSG00000278943	3.93955	-2.98574	15.7527	7.21859e-05	0.00184416	AC079228.1
ENSG00000275374	3.92136	-3.35341	15.5847	7.88916e-05	0.00199698	AC113385.3
ENSG00000228224	3.91775	-1.0186	62.7602	2.33465e-15	2.7137e-13	NACAP1
ENSG00000234354	3.90256	-2.27054	26.2169	3.05138e-07	1.33292e-05	RPS26P47
ENSG00000122025	3.88794	-1.93554	27.2495	1.7882e-07	8.06684e-06	FLT3
ENSG00000258645	3.87319	-1.47882	44.3963	2.682e-11	2.10518e-09	HSPE1P2
ENSG00000226051	3.86836	-2.71633	15.1009	0.000101914	0.00248339	ZNF503-AS1
ENSG00000249264	3.86603	0.266134	123.543	1.06081e-28	2.84799e-26	EEF1A1P9
ENSG00000163623	3.85504	-2.595	14.9797	0.000108677	0.0026229	NKX6-1
ENSG00000139211	3.84995	0.791894	136.221	1.78485e-31	5.52529e-29	AMIGO2
ENSG00000179776	3.84847	-3.27447	14.921	0.000112108	0.00269178	CDH5
ENSG00000256356	3.83683	-3.06623	14.3727	0.000149958	0.00345959	HSPA8P5
ENSG00000233846	3.83591	-3.06591	14.3648	0.000150594	0.00347162	SELENOTP1
ENSG00000175147	3.8344	-2.32838	14.7937	0.000119932	0.00285705	TMEM51-AS1
ENSG00000268222	3.82754	-3.34776	14.2932	0.000156431	0.00358846	EEF1A1P7
ENSG00000179715	3.82206	-0.0630948	87.7952	7.25962e-21	1.31486e-18	PCED1B
ENSG00000205670	3.81705	-2.54905	24.4834	7.49509e-07	3.02571e-05	SMIM11A
ENSG00000213178	3.77624	-0.579151	70.201	5.3558e-17	7.23749e-15	RPL22P1
ENSG00000137501	3.77506	4.92304	405.689	3.18132e-90	6.43421e-87	SYTL2
ENSG00000263429	3.752	-1.27264	52.2625	4.85559e-13	4.56057e-11	TMEM238L
ENSG00000256843	3.74928	-2.54873	23.0695	1.56247e-06	5.87016e-05	AC023157.2
ENSG00000259516	3.74863	-2.61008	23.0602	1.57005e-06	5.89498e-05	ANP32AP1
ENSG00000178429	3.74819	0.715509	149.154	2.65356e-34	9.20028e-32	RPS3AP5
ENSG00000231683	3.74499	-3.17832	13.5963	0.000226629	0.00496595	AL033397.1
ENSG00000133083	3.74473	-3.09105	13.5941	0.000226893	0.00496995	DCLK1
ENSG00000163631	3.74399	-0.794254	33.517	7.06433e-09	4.07054e-07	ALB
ENSG00000213937	3.73557	-2.72158	13.518	0.000236287	0.00514229	CLDN9
ENSG00000219023	3.73353	-1.99022	31.6923	1.80635e-08	9.72537e-07	AL033519.2
ENSG00000233994	3.72784	-1.70762	39.5274	3.23486e-10	2.2178e-08	GDI2P2
ENSG00000158786	3.72586	-2.79132	13.4374	0.000246661	0.00534315	PLA2G2F
ENSG00000259612	3.71804	-2.61824	22.6358	1.958e-06	7.21758e-05	EEF1A1P22
ENSG00000213574	3.70338	-3.34801	12.8169	0.00034351	0.00706285	LDHAP5
ENSG00000236992	3.69337	-3.25108	12.7384	0.000358216	0.00730088	RPL12P12
ENSG00000127589	3.68709	0.095346	109.253	1.42832e-25	3.15139e-23	TUBBP1
ENSG00000237264	3.68569	-0.844193	59.3764	1.30222e-14	1.41599e-12	FTH1P11
ENSG00000214760	3.67453	-3.07598	12.5919	0.000387429	0.00781491	RPL21P1
ENSG00000198739	3.67223	-0.907403	64.0604	1.20662e-15	1.44402e-13	LRRTM3
ENSG00000227725	3.6647	-3.35825	12.5157	0.000403557	0.00808113	GCOM2
ENSG00000216285	3.66123	0.167022	106.287	6.37871e-25	1.34385e-22	AC078819.1
ENSG00000258171	3.65455	-1.89683	31.3641	2.13901e-08	1.13946e-06	LINC02412
ENSG00000128383	3.64489	-3.17209	12.3628	0.000437975	0.0086702	APOBEC3A
ENSG00000242071	3.63463	4.62691	368.376	4.22498e-82	7.12085e-79	RPL7AP6
ENSG00000185052	3.6271	-1.53684	39.0515	4.12763e-10	2.78271e-08	SLC24A3
ENSG00000244128	3.61842	-3.59352	12.1605	0.000488125	0.00945927	LINC01322
ENSG00000276644	3.61725	-1.17714	46.5824	8.7846e-12	7.20278e-10	DACH1
ENSG00000231434	3.61451	-0.513031	81.1023	2.14336e-19	3.50534e-17	AL365440.1
ENSG00000260403	3.61444	-3.09259	12.1309	0.000495933	0.00960138	AC120498.3
ENSG00000201586	3.61088	-3.01114	12.1034	0.00050331	0.00972248	RNU6-593P
ENSG00000164035	3.61088	-3.37316	12.1034	0.00050331	0.00972248	EMCN
ENSG00000228000	3.61088	-2.72189	12.1034	0.00050331	0.00972248	RPL7AP65
ENSG00000106031	3.61056	-3.59614	12.1009	0.000503968	0.009729	HOXA13
ENSG00000173557	3.60985	-2.53897	12.0954	0.000505452	0.00975144	C2ORF70
ENSG00000206557	3.60241	-2.79198	12.0392	0.000520922	0.0100054	TRIM71
ENSG00000226360	3.59996	0.169464	94.5601	2.37758e-22	4.60894e-20	RPL10AP6
ENSG00000175745	3.59317	4.46393	355.995	2.09689e-79	3.10314e-76	NR2F1
ENSG00000137766	3.59046	1.76452	207.401	5.06821e-47	2.79558e-44	UNC13C
ENSG00000240509	3.58638	-1.89537	35.0687	3.18281e-09	1.91395e-07	RPL34P18
ENSG00000124935	3.58557	-1.35267	37.7201	8.166e-10	5.35067e-08	SCGB1D2
ENSG00000236935	3.58418	-0.15412	73.4012	1.05802e-17	1.53578e-15	AP003774.4
ENSG00000251429	3.58413	-1.74953	29.3025	6.19156e-08	3.04929e-06	AC098679.2
ENSG00000215115	3.58367	-2.17796	28.1129	1.14439e-07	5.38263e-06	CXORF49
ENSG00000183034	3.5656	-2.27789	20.5885	5.69379e-06	0.000188782	OTOP2
ENSG00000248576	3.55381	-1.93649	28.7433	8.2635e-08	3.96041e-06	AC023794.2
ENSG00000226859	3.55277	-2.18461	28.7236	8.34809e-08	3.99464e-06	LINC02051
ENSG00000213432	3.55113	-3.57545	11.2319	0.000804026	0.0143867	RPL17P34
ENSG00000254893	3.54961	-0.987959	52.8597	3.58237e-13	3.39626e-11	AC113404.3
ENSG00000279800	3.54758	-0.302233	82.4514	1.08299e-19	1.83037e-17	BCLAF1P2
ENSG00000204652	3.54678	-2.22007	27.0585	1.97391e-07	8.83889e-06	RPS26P8
ENSG00000233328	3.53992	-3.25697	11.1527	0.000839085	0.0148821	PFN1P1
ENSG00000267742	3.52328	-3.08087	11.0362	0.000893496	0.0157002	SINHCAFP2
ENSG00000266992	3.52153	-3.7089	11.0237	0.000899519	0.0157832	DHX40P1
ENSG00000148948	3.51754	-1.45449	42.8387	5.94439e-11	4.4473e-09	LRRC4C
ENSG00000184258	3.51367	-0.0793262	85.7894	2.00155e-20	3.52013e-18	CDR1
ENSG00000137727	3.49545	0.244581	88.8822	4.19029e-21	7.70442e-19	ARHGAP20
ENSG00000090402	3.49036	2.55347	234.853	5.21282e-53	3.22743e-50	SI
ENSG00000242661	3.48157	-1.60409	38.2544	6.20969e-10	4.10876e-08	RPS3AP43
ENSG00000163453	3.47931	-3.47918	10.7311	0.00105352	0.0180674	IGFBP7
ENSG00000267582	3.47087	-3.48166	10.6731	0.00108707	0.0185588	AC020916.2
ENSG00000251101	3.46958	-3.72319	10.664	0.00109238	0.018639	AC147055.4
ENSG00000258215	3.46795	-3.72325	10.6527	0.0010991	0.0187431	AC078886.1
ENSG00000230522	3.46667	-3.72405	10.6437	0.00110445	0.0188238	MBD3L2
ENSG00000151490	3.46504	-2.86188	10.6324	0.00111123	0.0189273	PTPRO
ENSG00000093100	3.46466	-1.59662	26.4497	2.70485e-07	1.19098e-05	AC016026.1
ENSG00000152936	3.45598	-1.23016	47.3712	5.87399e-12	4.94319e-10	LMNTD1
ENSG00000138166	3.4534	0.964624	120.392	5.19114e-28	1.329e-25	DUSP5
ENSG00000213621	3.44984	-0.521139	63.9042	1.30618e-15	1.55397e-13	RPSAP54
ENSG00000198225	3.44815	-1.14042	43.3033	4.688e-11	3.56894e-09	FKBP1C
ENSG00000225200	3.44596	-0.470013	67.5562	2.04771e-16	2.6212e-14	AC246787.1
ENSG00000261432	3.44255	-2.27003	18.2805	1.90648e-05	0.0005629	LINC01613
ENSG00000214485	3.43364	3.57845	290.791	3.34333e-65	2.81745e-62	RPL7P1
ENSG00000077274	3.43103	-1.81711	25.5153	4.38897e-07	1.86616e-05	CAPN6
ENSG00000101115	3.42335	-2.78994	18.0525	2.14902e-05	0.000626582	SALL4
ENSG00000137975	3.42244	-2.22831	18.0414	2.16158e-05	0.000629941	CLCA2
ENSG00000232702	3.40699	-2.1045	24.37	7.94961e-07	3.18799e-05	AL158050.1
ENSG00000101098	3.40407	-0.099786	88.429	5.26924e-21	9.60094e-19	RIMS4
ENSG00000041982	3.40276	-0.423834	62.5768	2.5626e-15	2.96729e-13	TNC
ENSG00000230364	3.39796	-1.69212	29.9895	4.34396e-08	2.18912e-06	RPL4P3
ENSG00000255993	3.39184	-3.4626	9.72628	0.00181652	0.0279952	PSMC1P9
ENSG00000273628	3.39126	-2.13783	23.7224	1.11282e-06	4.31438e-05	AL354798.1
ENSG00000225071	3.39093	-3.5776	9.72045	0.00182229	0.0280557	AC004552.1
ENSG00000279107	3.38779	-1.97824	24.8044	6.34522e-07	2.60838e-05	AC138951.2
ENSG00000203812	3.3869	0.648214	127.415	1.50743e-29	4.23441e-27	HIST2H2AA3
ENSG00000231684	3.38205	-3.84306	9.66462	0.00187851	0.028797	EIF1P3
ENSG00000230311	3.38205	-3.35823	9.66462	0.00187851	0.028797	TOMM20P4
ENSG00000230342	3.38169	-3.46516	9.66228	0.0018809	0.0288264	FANCD2P2
ENSG00000213864	3.38103	-3.84335	9.65812	0.00188517	0.0288665	EEF1B2P2
ENSG00000249072	3.37707	-2.97813	16.728	4.31405e-05	0.00117116	AC114801.3
ENSG00000213569	3.37424	-3.26115	9.61575	0.00192916	0.0294396	AL390039.1
ENSG00000255883	3.37313	-3.46771	9.60864	0.00193664	0.0295314	FUNDC2P1
ENSG00000099984	3.36962	-1.87742	29.4494	5.73947e-08	2.83816e-06	GSTT2
ENSG00000124835	3.34423	-2.32221	16.7643	4.23227e-05	0.00115309	AC105760.1
ENSG00000277215	3.34404	-2.22871	23.7496	1.09717e-06	4.25643e-05	SPANXA2-OT1
ENSG00000236603	3.3425	0.729213	110.147	9.09933e-26	2.02979e-23	RANP1
ENSG00000169071	3.34144	-2.78958	16.7324	4.30392e-05	0.00116998	ROR2
ENSG00000144476	3.33974	4.39049	317.584	4.86641e-71	5.18017e-68	ACKR3
ENSG00000174059	3.33911	-3.09052	9.39695	0.00217347	0.0326263	CD34
ENSG00000224993	3.33734	-2.433	22.5032	2.09793e-06	7.65896e-05	RPL29P12
ENSG00000135083	3.33712	-3.00837	9.38449	0.00218829	0.0328	CCNJL
ENSG00000213315	3.33613	-3.59308	9.37827	0.00219572	0.0328712	AL122020.1
ENSG00000257790	3.33542	-1.29003	39.1838	3.85726e-10	2.60333e-08	EIF4A1P4
ENSG00000175928	3.33497	-2.05682	23.6067	1.18178e-06	4.55847e-05	LRRN1
ENSG00000129009	3.33322	-1.93932	30.2004	3.89625e-08	1.97994e-06	ISLR
ENSG00000181656	3.33054	-3.59461	9.344	0.00223716	0.0333349	GPR88
ENSG00000146216	3.32984	-0.859004	53.5732	2.49138e-13	2.39563e-11	TTBK1
ENSG00000165996	3.32791	-3.18062	9.32757	0.00225732	0.0335632	HACD1
ENSG00000253161	3.32693	-3.72098	9.32141	0.00226492	0.0336494	LINC01605
ENSG00000235001	3.32055	-0.18807	75.8877	3.00265e-18	4.54329e-16	EIF4A1P2
ENSG00000175262	3.32001	-1.96539	23.015	1.60746e-06	6.01312e-05	C1ORF127
ENSG00000237138	3.31908	-3.59791	9.27317	0.00232535	0.0343286	HUNK-AS1
ENSG00000179284	3.31902	-1.68778	29.5839	5.35475e-08	2.66093e-06	DAND5
ENSG00000197261	3.31836	-3.86135	9.26867	0.00233106	0.0344046	C6ORF141
ENSG00000165617	3.31712	-3.59808	9.26096	0.0023409	0.034531	DACT1
ENSG00000239246	3.31027	-0.260683	74.7234	5.41501e-18	8.01356e-16	AC008026.1
ENSG00000204379	3.30561	0.629051	116.924	2.98234e-27	7.2672e-25	XAGE1A
ENSG00000249082	3.30244	0.022891	84.399	4.04362e-20	7.02999e-18	C5ORF66-AS1
ENSG00000150676	3.29962	1.33452	159.972	1.14781e-36	4.32567e-34	CCDC83
ENSG00000132561	3.29886	-1.31086	40.7206	1.7563e-10	1.25075e-08	MATN2
ENSG00000133048	3.28986	-1.72777	29.012	7.19309e-08	3.49432e-06	CHI3L1
ENSG00000175886	3.28719	-0.806654	59.4865	1.23135e-14	1.34374e-12	RPL7AP66
ENSG00000255193	3.28529	-1.39207	40.3501	2.12297e-10	1.49606e-08	AC100768.2
ENSG00000214389	3.27667	3.13816	245.509	2.47476e-55	1.68715e-52	RPS3AP26
ENSG00000231686	3.27623	-2.75912	15.2493	9.42141e-05	0.00232187	Z97180.1
ENSG00000233254	3.27297	-2.43413	21.1695	4.20398e-06	0.000143791	RPL21P134
ENSG00000215030	3.27123	2.55433	219.027	1.47476e-49	8.52202e-47	RPL13P12
ENSG00000251102	3.26243	-2.49209	21.0214	4.54187e-06	0.000154299	CTBP2P4
ENSG00000177791	3.26125	-1.14101	45.3051	1.68612e-11	1.34259e-09	MYOZ1
ENSG00000224186	3.25424	4.0021	292.209	1.64136e-65	1.44333e-62	C5ORF66
ENSG00000251459	3.24945	-1.97495	15.3628	8.87189e-05	0.00220615	AC013724.1
ENSG00000228561	3.24703	-2.79226	15.339	8.98404e-05	0.00222765	AC026355.1
ENSG00000235984	3.24308	0.656335	95.5919	1.41184e-22	2.76333e-20	GPC5-AS1
ENSG00000172482	3.23543	3.0392	244.572	3.96178e-55	2.61284e-52	AGXT
ENSG00000226549	3.20481	-2.32633	19.8293	8.46761e-06	0.000271263	SCDP1
ENSG00000204382	3.20019	1.61505	164.142	1.40814e-37	5.548e-35	XAGE1B
ENSG00000182853	3.18598	-0.0944816	69.7363	6.77887e-17	9.07964e-15	VMO1
ENSG00000256045	3.18558	-2.5543	19.573	9.68277e-06	0.00030631	MTRNR2L10
ENSG00000268034	3.18313	-2.49474	19.5396	9.85367e-06	0.000310905	AC243960.2
ENSG00000114200	3.18289	3.9414	280.936	4.69376e-63	3.74729e-60	BCHE
ENSG00000265971	3.16928	-3.01065	14.1811	0.000166032	0.00378437	AC005828.5
ENSG00000268942	3.16918	-2.9053	13.7918	0.000204231	0.00453244	CKS1BP3
ENSG00000207697	3.1665	-2.47951	14.1532	0.000168511	0.00383368	MIR573
ENSG00000274956	3.1665	-0.795969	51.1318	8.63671e-13	7.9159e-11	AC120042.3
ENSG00000038295	3.16135	-2.13934	19.9886	7.7907e-06	0.000251839	TLL1
ENSG00000234690	3.16022	-2.32631	14.0924	0.000174049	0.00394487	AC106869.1
ENSG00000225695	3.14024	-2.70147	13.5196	0.000236081	0.00514149	HNRNPA1P35
ENSG00000223861	3.1318	-0.65207	55.8262	7.91681e-14	8.03265e-12	AL365436.1
ENSG00000265735	3.13082	0.929912	114.787	8.75992e-27	2.06011e-24	RN7SL5P
ENSG00000228477	3.1306	0.0539247	74.8146	5.17054e-18	7.67047e-16	AL663070.1
ENSG00000213225	3.12265	-2.70663	13.3559	0.000257615	0.00553301	NOC2LP1
ENSG00000226855	3.1046	-2.17017	22.879	1.72522e-06	6.4259e-05	RPSAP17
ENSG00000156298	3.10188	0.0953372	75.1581	4.34491e-18	6.50931e-16	TSPAN7
ENSG00000075651	3.0919	2.31896	184.058	6.30031e-42	2.9181e-39	PLD1
ENSG00000177990	3.08517	-2.43148	18.6134	1.60093e-05	0.000481828	DPY19L2
ENSG00000143502	3.07977	-0.0201035	62.72	2.38281e-15	2.76437e-13	SUSD4
ENSG00000139445	3.07641	-1.15639	33.2837	7.96457e-09	4.56758e-07	FOXN4
ENSG00000185942	3.07623	-0.251942	62.7713	2.32162e-15	2.70373e-13	NKAIN3
ENSG00000174332	3.07543	-2.85784	12.9206	0.000324979	0.00673894	GLIS1
ENSG00000258162	3.07263	0.627329	97.5092	5.36056e-23	1.06292e-20	AC069228.1
ENSG00000229119	3.06921	-0.380151	53.5351	2.54018e-13	2.43869e-11	AC026403.1
ENSG00000276637	3.06415	-2.79067	12.8174	0.000343416	0.00706285	AC084851.3
ENSG00000249839	3.05615	-0.971621	38.595	5.21516e-10	3.47725e-08	AC011330.1
ENSG00000228502	3.05566	1.05599	124.41	6.85135e-29	1.84758e-26	EEF1A1P11
ENSG00000015568	3.0515	-1.25976	38.1108	6.68395e-10	4.41774e-08	RGPD5
ENSG00000226065	3.05013	-1.41798	38.0743	6.81021e-10	4.49141e-08	ZBTB45P2
ENSG00000224389	3.04792	-1.80939	27.4405	1.62e-07	7.38496e-06	C4B
ENSG00000178662	3.04131	2.02809	171.83	2.94813e-39	1.26864e-36	CSRNP3
ENSG00000214290	3.03934	-1.59882	27.6036	1.48902e-07	6.83408e-06	COLCA2
ENSG00000179603	3.03506	-2.47891	17.6245	2.69096e-05	0.000769798	GRM8
ENSG00000242299	3.02934	1.68821	150.231	1.54328e-34	5.47594e-32	AC073861.1
ENSG00000230202	3.02557	2.1852	171.365	3.72348e-39	1.57988e-36	AL450405.1
ENSG00000137843	3.02087	-2.0143	17.4475	2.95353e-05	0.000838192	PAK6
ENSG00000183628	3.01597	-0.0124736	71.3824	2.94279e-17	4.10468e-15	DGCR6
ENSG00000260747	3.00697	0.0747109	75.0767	4.52778e-18	6.76658e-16	AC022968.1
ENSG00000217624	3.00384	-1.3087	33.3603	7.65695e-09	4.40365e-07	AL627402.1
ENSG00000256167	3.00047	-1.26304	36.4441	1.57107e-09	9.85777e-08	ATF4P4
ENSG00000198658	2.99868	-1.47413	29.9469	4.44036e-08	2.23214e-06	ABHD17AP1
ENSG00000124126	2.97165	5.74454	290.976	3.04645e-65	2.60343e-62	PREX1
ENSG00000116141	2.96724	0.959233	110.675	6.97119e-26	1.5608e-23	MARK1
ENSG00000254479	2.963	-3.27325	11.57	0.000670233	0.0124438	SLC25A1P1
ENSG00000251630	2.95522	-2.7913	11.5048	0.000694172	0.0128099	AC119751.6
ENSG00000244731	2.95456	-2.86103	11.4992	0.000696249	0.0128303	C4A
ENSG00000253671	2.95424	-1.18126	29.6398	5.20249e-08	2.58951e-06	AC027117.1
ENSG00000260290	2.9532	-0.320271	58.3301	2.21628e-14	2.38005e-12	AC092115.1
ENSG00000153234	2.95237	-3.01374	11.4805	0.000703309	0.0129235	NR4A2
ENSG00000242060	2.9501	-3.06581	11.089	0.000868407	0.0153215	RPS3AP49
ENSG00000248126	2.94704	-2.37683	16.2074	5.67722e-05	0.0014902	AC091849.1
ENSG00000243403	2.94174	-1.47864	34.276	4.78244e-09	2.81177e-07	AC090543.2
ENSG00000219507	2.93846	-0.809367	47.0922	6.77246e-12	5.66004e-10	FTH1P8
ENSG00000219133	2.93199	-2.91005	10.9444	0.000938846	0.0163644	AL592114.1
ENSG00000234797	2.92678	3.13794	203.831	3.04703e-46	1.6507e-43	RPS3AP6
ENSG00000196205	2.92389	6.68368	291.314	2.57233e-65	2.22966e-62	EEF1A1P5
ENSG00000165874	2.92333	-2.51713	10.8757	0.000974339	0.0168909	FAM35BP
ENSG00000188873	2.92181	-3.35344	10.8634	0.000980814	0.0169934	RPL10AP2
ENSG00000137841	2.9212	-0.821553	32.6982	1.07637e-08	6.06959e-07	PLCB2
ENSG00000226221	2.91832	0.917869	98.4848	3.27527e-23	6.53708e-21	RPL26P19
ENSG00000121858	2.91539	-0.03005	60.712	6.60661e-15	7.40954e-13	TNFSF10
ENSG00000275882	2.91275	-1.96846	23.2957	1.38911e-06	5.27105e-05	IKBKGP1
ENSG00000228053	2.91065	-3.07567	10.7749	0.00102888	0.0176948	AL158823.1
ENSG00000068615	2.90392	-1.52946	27.9793	1.22622e-07	5.72313e-06	REEP1
ENSG00000142973	2.90214	0.0970921	71.5402	2.71672e-17	3.80686e-15	CYP4B1
ENSG00000231767	2.89824	-2.2478	14.9482	0.000110501	0.00266162	AL136454.1
ENSG00000150687	2.89798	1.1718	117.215	2.5752e-27	6.30042e-25	PRSS23
ENSG00000106038	2.8904	-0.956164	42.8463	5.92152e-11	4.43566e-09	EVX1
ENSG00000150361	2.88584	2.11605	163.826	1.65139e-37	6.4644e-35	KLHL1
ENSG00000219085	2.88308	-3.17065	10.5583	0.0011567	0.0195713	NPM1P37
ENSG00000242970	2.87758	-2.32607	18.424	1.76819e-05	0.00052668	AC068522.1
ENSG00000179101	2.87398	-0.230406	58.7404	1.79907e-14	1.93888e-12	AL590139.1
ENSG00000186603	2.87378	-2.31652	10.4858	0.00120299	0.0202416	HPDL
ENSG00000278900	2.87082	-2.48355	14.9933	0.000107895	0.00260611	AC139792.2
ENSG00000162873	2.86599	-1.6553	23.1592	1.49127e-06	5.61657e-05	KLHDC8A
ENSG00000263711	2.85724	-3.09111	10.3575	0.00128948	0.0214766	AC079062.1
ENSG00000184160	2.85693	-0.806332	44.7071	2.28822e-11	1.80075e-09	ADRA2C
ENSG00000227702	2.84592	-2.78948	10.2698	0.00135223	0.0223316	LINC00111
ENSG00000224940	2.84527	-3.18159	10.2647	0.00135597	0.022381	PRRT4
ENSG00000174004	2.84496	-3.1821	10.2623	0.00135775	0.0223984	NRROS
ENSG00000230536	2.83623	-2.79347	10.1952	0.00140805	0.0230964	AL360268.1
ENSG00000217716	2.83553	-1.79585	24.6802	6.76766e-07	2.76428e-05	RPS10P3
ENSG00000229939	2.83001	-1.56639	28.1608	1.11645e-07	5.25936e-06	AL589880.1
ENSG00000242100	2.8217	-2.90333	13.7692	0.000206699	0.0045822	RPL9P32
ENSG00000220793	2.81757	-3.15567	9.69353	0.00184918	0.0284265	RPL21P119
ENSG00000253899	2.80883	-3.35007	9.63022	0.00191402	0.0292306	AC067904.2
ENSG00000253171	2.8046	-2.05215	21.8141	3.00379e-06	0.000105411	AC037450.1
ENSG00000203852	2.80313	-2.57142	13.5783	0.000228816	0.00500124	HIST2H3A
ENSG00000268606	2.80011	2.52935	165.147	8.49493e-38	3.41344e-35	MAGEA2
ENSG00000238117	2.79939	-1.13628	32.3982	1.25606e-08	7.0176e-07	AP000844.2
ENSG00000148123	2.79727	-1.39717	32.3447	1.29109e-08	7.18687e-07	PLPPR1
ENSG00000144290	2.79579	0.245657	66.5463	3.41776e-16	4.28456e-14	SLC4A10
ENSG00000280362	2.79298	-2.09845	21.6259	3.3135e-06	0.000115213	AC084759.3
ENSG00000243802	2.7923	-2.40418	13.4671	0.000242783	0.00526666	AC090589.1
ENSG00000268412	2.79084	-2.49437	16.9231	3.8924e-05	0.00107253	TRMT112P6
ENSG00000183690	2.7884	-0.489898	47.5611	5.3315e-12	4.4929e-10	EFHC2
ENSG00000152822	2.78772	-2.13993	13.7596	0.000207756	0.00460226	GRM1
ENSG00000236060	2.77623	-1.53206	20.4015	6.27796e-06	0.000206011	HSPB1P1
ENSG00000226777	2.77528	-2.1302	21.0323	4.51595e-06	0.000153504	FAM30A
ENSG00000280279	2.7731	-3.26071	9.37355	0.00220139	0.0329312	AC240565.2
ENSG00000258153	2.77211	-3.26095	9.36631	0.0022101	0.0330453	HSPE1P4
ENSG00000248124	2.77145	-3.36005	9.3616	0.00221579	0.0330973	RRN3P1
ENSG00000166948	2.77139	-1.45995	24.7769	6.43654e-07	2.64233e-05	TGM6
ENSG00000238082	2.7623	-3.17128	9.29636	0.0022961	0.0340209	AC009948.2
ENSG00000184305	2.76152	-1.6219	24.2976	8.25429e-07	3.2906e-05	CCSER1
ENSG00000109099	2.76071	2.86794	153.902	2.43256e-35	8.94517e-33	PMP22
ENSG00000243517	2.75837	-2.18126	19.7889	8.64841e-06	0.000276326	AC024940.3
ENSG00000125347	2.75339	2.89091	178.385	1.09164e-40	4.94292e-38	IRF1
ENSG00000219747	2.7512	-0.592443	47.8999	4.48553e-12	3.8171e-10	AL133260.1
ENSG00000110777	2.74824	-1.89823	20.6003	5.65878e-06	0.000187826	POU2AF1
ENSG00000242445	2.74694	-1.82003	23.097	1.54032e-06	5.79411e-05	RPL7AP11
ENSG00000213442	2.74106	2.82377	167.031	3.29284e-38	1.35914e-35	RPL18AP3
ENSG00000250081	2.73553	-2.85577	9.10708	0.00254622	0.0370929	AC025176.1
ENSG00000100170	2.73376	1.21547	108.253	2.36538e-25	5.08935e-23	SLC5A1
ENSG00000237668	2.73195	-2.27249	9.08156	0.00258199	0.037515	RPS15AP38
ENSG00000188897	2.72881	-0.299029	53.0579	3.23861e-13	3.08482e-11	AC099489.1
ENSG00000170962	2.72516	-2.27004	16.4245	5.06257e-05	0.0013443	PDGFD
ENSG00000226415	2.72025	1.49494	113.706	1.5112e-26	3.49969e-24	TPI1P1
ENSG00000264630	2.71949	-3.18267	8.99486	0.00270741	0.0388298	PRKCA-AS1
ENSG00000279660	2.71725	-3.37568	8.97893	0.00273111	0.0390447	AC005703.6
ENSG00000272217	2.71306	-2.09454	12.6713	0.000371302	0.00753873	AL645940.1
ENSG00000198133	2.70923	1.52008	114.831	8.57041e-27	2.02338e-24	TMEM229B
ENSG00000213856	2.7079	-2.49722	15.5433	8.06382e-05	0.00203018	VDAC1P2
ENSG00000270882	2.70475	2.36106	147.646	5.66878e-34	1.94324e-31	HIST2H4A
ENSG00000258794	2.70376	-2.09684	12.5794	0.000390031	0.00785173	DUX4L27
ENSG00000237506	2.7036	0.256523	70.0906	5.66434e-17	7.63742e-15	RPSAP15
ENSG00000260660	2.70258	-1.89812	12.5675	0.00039252	0.00789398	AC113208.2
ENSG00000211899	2.70004	-2.86369	12.5419	0.000397932	0.00798958	IGHM
ENSG00000251495	2.69927	0.433131	69.468	7.76645e-17	1.03702e-14	PPIAP11
ENSG00000157765	2.69243	-1.86144	22.7515	1.84358e-06	6.84152e-05	SLC34A2
ENSG00000213362	2.68971	-1.28796	29.3612	6.00674e-08	2.96067e-06	FTH1P12
ENSG00000162545	2.68947	5.82462	245.223	2.8563e-55	1.92562e-52	CAMK2N1
ENSG00000234645	2.68827	-2.26039	15.6415	7.65569e-05	0.00194681	YWHAEP5
ENSG00000214244	2.6846	-1.75454	23.9641	9.81507e-07	3.8538e-05	SETP21
ENSG00000258181	2.68232	-1.05474	28.8516	7.81409e-08	3.75392e-06	AC008083.2
ENSG00000235574	2.68115	-0.901195	31.8149	1.69585e-08	9.17073e-07	AC073150.1
ENSG00000256084	2.67548	-0.480303	42.5528	6.8799e-11	5.12193e-09	AC092112.1
ENSG00000226781	2.67296	0.110433	62.4948	2.67146e-15	3.08157e-13	TBCAP1
ENSG00000203930	2.67257	0.762567	81.7169	1.57045e-19	2.60347e-17	LINC00632
ENSG00000214185	2.67203	-1.33424	24.3819	7.90061e-07	3.17253e-05	XPOTP1
ENSG00000250896	2.66832	-2.05564	18.1358	2.05699e-05	0.000602646	RNPS1P1
ENSG00000129595	2.66521	-1.18169	28.2005	1.09374e-07	5.15637e-06	EPB41L4A
ENSG00000277053	2.65799	3.73523	195.491	2.01267e-44	1.02621e-41	GTF2IP1
ENSG00000242457	2.65494	-1.91364	18.2683	1.91878e-05	0.000566255	RBBP4P2
ENSG00000273451	2.65316	-2.09016	15.2149	9.59448e-05	0.00236046	AL031666.3
ENSG00000175785	2.65097	-0.974776	30.8179	2.83415e-08	1.47607e-06	PRIMA1
ENSG00000121753	2.64441	1.77174	114.274	1.13494e-26	2.64855e-24	ADGRB2
ENSG00000172186	2.64268	-3.06058	11.3316	0.000761991	0.0137601	HMGN1P35
ENSG00000125384	2.63988	-2.01384	18.3526	1.83568e-05	0.000544645	PTGER2
ENSG00000181781	2.63223	-1.57307	21.4141	3.70041e-06	0.000127715	ODF3L2
ENSG00000090539	2.63146	-1.85699	11.5665	0.000671503	0.0124636	CHRD
ENSG00000218208	2.63026	-2.55615	14.2919	0.000156535	0.00358947	RPS27AP11
ENSG00000206262	2.62674	-1.82323	11.522	0.000687766	0.0127149	FOXL2NB
ENSG00000235454	2.62024	-1.7978	17.4606	2.93324e-05	0.000832825	HAUS6P3
ENSG00000153446	2.6189	-0.0547304	60.0034	9.46959e-15	1.0504e-12	C16ORF89
ENSG00000221930	2.61872	-0.356722	46.8619	7.61673e-12	6.29625e-10	FAM45BP
ENSG00000165029	2.61712	1.79344	124.524	6.4705e-29	1.75267e-26	ABCA1
ENSG00000091592	2.61666	-2.79038	11.4289	0.000723109	0.0132192	NLRP1
ENSG00000103472	2.61356	-2.98619	11.0723	0.000876247	0.0154284	RRN3P2
ENSG00000248587	2.61114	-2.93518	11.3789	0.000742827	0.0134782	GDNF-AS1
ENSG00000213885	2.60929	-1.7065	22.5993	1.99553e-06	7.33811e-05	RPL13AP7
ENSG00000233251	2.6012	3.31391	177.175	2.00595e-40	9.01564e-38	AC007743.1
ENSG00000171747	2.59381	-0.775583	31.6922	1.80643e-08	9.72537e-07	LGALS4
ENSG00000243547	2.58772	-1.53812	24.548	7.24833e-07	2.94099e-05	HNRNPKP4
ENSG00000224677	2.58071	-1.42606	24.4137	7.77139e-07	3.12478e-05	PDIA3P2
ENSG00000224411	2.57874	-0.0263696	52.0554	5.39561e-13	5.03659e-11	HSP90AA2P
ENSG00000179611	2.57752	-1.45443	22.3332	2.29211e-06	8.28807e-05	DGKZP1
ENSG00000237748	2.57073	-1.40518	28.6389	8.7212e-08	4.16332e-06	UQCRBP1
ENSG00000214617	2.56848	-2.52423	10.6774	0.00108453	0.0185206	SLC6A10P
ENSG00000187730	2.56542	-1.508	19.7436	8.85595e-06	0.000282362	GABRD
ENSG00000159714	2.56408	-2.42587	13.8627	0.000196661	0.00437886	ZDHHC1
ENSG00000255007	2.55125	-0.986078	22.1471	2.52537e-06	9.06667e-05	LINC02489
ENSG00000228709	2.54899	-0.677276	32.678	1.08763e-08	6.12741e-07	LINC02575
ENSG00000213300	2.5484	0.550582	65.8293	4.9173e-16	6.06417e-14	HNRNPA3P6
ENSG00000262179	2.54288	-1.89124	16.3999	5.1288e-05	0.0013599	MYMX
ENSG00000214223	2.5422	0.516014	66.2086	4.05633e-16	5.06416e-14	HNRNPA1P10
ENSG00000211891	2.54066	2.51376	151.053	1.02052e-34	3.64234e-32	IGHE
ENSG00000125780	2.53823	-0.0458661	53.4982	2.58824e-13	2.47699e-11	TGM3
ENSG00000196639	2.53286	-2.85727	10.3703	0.00128057	0.0213575	HRH1
ENSG00000150275	2.53026	-2.3718	10.3477	0.00129637	0.0215676	PCDH15
ENSG00000243081	2.52908	-1.08672	24.2635	8.40155e-07	3.34272e-05	AC092894.1
ENSG00000188512	2.51892	-2.83139	9.92871	0.00162721	0.025934	AF279873.1
ENSG00000115194	2.51864	-1.85569	18.7202	1.51371e-05	0.000457229	SLC30A3
ENSG00000270806	2.51653	-2.72447	10.2313	0.00138076	0.0227348	C17ORF50
ENSG00000168748	2.51602	-2.54022	10.2269	0.00138407	0.0227831	CA7
ENSG00000146090	2.51322	-1.42592	23.9504	9.8849e-07	3.87659e-05	RASGEF1C
ENSG00000279482	2.51186	-2.27568	10.191	0.00141131	0.0231373	AC007683.2
ENSG00000243979	2.50973	-2.66165	10.1725	0.00142549	0.0233131	AC087752.1
ENSG00000215915	2.50554	-0.566633	36.3267	1.66865e-09	1.04055e-07	ATAD3C
ENSG00000217325	2.50548	-1.50962	24.8121	6.31994e-07	2.60484e-05	PRELID1P1
ENSG00000283041	2.50136	4.85054	197.97	5.79079e-45	2.97759e-42	AC008038.1
ENSG00000172058	2.49467	0.427358	68.1732	1.49751e-16	1.94564e-14	SERF1A
ENSG00000173762	2.4936	-2.53622	12.7881	0.00034883	0.0071456	CD7
ENSG00000225871	2.49274	-1.72407	18.3221	1.86531e-05	0.000552356	AC245100.2
ENSG00000164125	2.48607	3.00623	151.195	9.50172e-35	3.41134e-32	FAM198B
ENSG00000234742	2.4855	-1.19617	24.9732	5.81332e-07	2.41261e-05	AC144530.1
ENSG00000205871	2.48468	-1.54352	22.0008	2.72534e-06	9.68541e-05	RPS3AP47
ENSG00000235734	2.47351	-0.229874	50.2125	1.37965e-12	1.24569e-10	HMGN1P36
ENSG00000055813	2.47227	1.4674	99.5721	1.89153e-23	3.81291e-21	CCDC85A
ENSG00000127129	2.47181	0.843924	64.4653	9.82489e-16	1.18045e-13	EDN2
ENSG00000160951	2.47091	-1.60033	20.4608	6.08656e-06	0.000200272	PTGER1
ENSG00000269983	2.46176	-0.124951	45.73	1.35728e-11	1.09512e-09	AC146944.4
ENSG00000173227	2.4361	-1.63051	17.1992	3.36583e-05	0.000940248	SYT12
ENSG00000259793	2.43249	-2.78182	11.8551	0.000575047	0.0108966	AC013726.1
ENSG00000132000	2.43209	-2.53326	9.23151	0.00237885	0.0349823	PODNL1
ENSG00000198555	2.43209	-0.965686	28.5138	9.30346e-08	4.42735e-06	AC133561.1
ENSG00000153093	2.42913	-0.335821	32.8149	1.01363e-08	5.73711e-07	ACOXL
ENSG00000248994	2.42697	-3.17849	9.1917	0.00243115	0.0356046	AC126768.2
ENSG00000234558	2.42459	-2.62755	11.4693	0.000707543	0.0129895	API5P1
ENSG00000141753	2.42059	-2.26818	14.2541	0.000159711	0.00365679	IGFBP4
ENSG00000224259	2.42051	-0.267697	32.3376	1.29585e-08	7.20674e-07	LINC01133
ENSG00000255005	2.42038	-3.17927	9.13907	0.00250208	0.0365288	AP003128.1
ENSG00000204449	2.41373	-2.59377	11.666	0.000636544	0.0119021	TRIM49C
ENSG00000245688	2.41257	-1.62265	14.1567	0.000168199	0.00382802	AC008659.1
ENSG00000256682	2.4098	-2.27762	9.05738	0.00261637	0.037969	AC006518.2
ENSG00000186377	2.4095	-2.66046	9.05497	0.00261981	0.0380098	CYP4X1
ENSG00000165495	2.40855	0.692373	72.7933	1.43965e-17	2.07484e-15	PKNOX2
ENSG00000252427	2.4051	-2.79203	9.02017	0.00267016	0.0385581	RF00573
ENSG00000216866	2.40309	-0.946024	31.1054	2.44389e-08	1.29054e-06	RPS2P55
ENSG00000241352	2.39885	-2.69829	11.2202	0.000809112	0.0144518	AC007688.1
ENSG00000188158	2.39687	-1.78858	13.9671	0.00018604	0.004173	NHS
ENSG00000142149	2.39413	-0.00738862	40.8864	1.6134e-10	1.15304e-08	HUNK
ENSG00000259319	2.39373	-0.27303	38.6925	4.96124e-10	3.31889e-08	AF111167.2
ENSG00000256618	2.39117	-2.2872	13.3133	0.000263532	0.00565597	MTRNR2L1
ENSG00000229132	2.39061	0.456832	61.3462	4.78721e-15	5.40902e-13	EIF4A1P10
ENSG00000095739	2.38408	4.28354	174.245	8.74973e-40	3.84703e-37	BAMBI
ENSG00000224420	2.38156	-0.776147	25.0093	5.70539e-07	2.37431e-05	ADM5
ENSG00000198618	2.38119	4.83843	180.544	3.68763e-41	1.68231e-38	PPIAP22
ENSG00000145934	2.38047	2.82127	142.221	8.7012e-33	2.83842e-30	TENM2
ENSG00000213740	2.37215	-0.83859	30.3032	3.69509e-08	1.88403e-06	SERBP1P1
ENSG00000279483	2.36388	3.40554	142.823	6.42457e-33	2.10709e-30	AC090498.1
ENSG00000188039	2.35875	0.392695	46.1791	1.07923e-11	8.77779e-10	NWD1
ENSG00000145526	2.35641	-0.678794	33.7057	6.41141e-09	3.71195e-07	CDH18
ENSG00000227525	2.35406	-2.82347	10.4896	0.0012005	0.0202054	RPL7P6
ENSG00000219201	2.34578	-0.405239	32.5003	1.19175e-08	6.68292e-07	AC138392.1
ENSG00000264281	2.3403	-1.98906	12.7369	0.000358514	0.0073045	AC016596.2
ENSG00000124479	2.33066	-1.34983	17.3991	3.02966e-05	0.000857391	NDP
ENSG00000148735	2.32779	1.2008	81.6896	1.59226e-19	2.63244e-17	PLEKHS1
ENSG00000213236	2.32765	-2.45285	10.2499	0.0013669	0.022531	YWHAZP2
ENSG00000250510	2.3245	-0.549184	27.2555	1.78267e-07	8.05394e-06	GPR162
ENSG00000101955	2.32406	-0.826205	12.8357	0.000340066	0.00700866	SRPX
ENSG00000213430	2.3215	-0.355571	35.1993	2.97631e-09	1.79689e-07	HSPD1P1
ENSG00000187045	2.32047	-2.13854	12.7939	0.00034776	0.00712867	TMPRSS6
ENSG00000262663	2.31834	-2.59723	10.4569	0.00122195	0.0205379	AC087222.1
ENSG00000255428	2.31644	-2.72053	10.4389	0.00123391	0.0207155	AP002008.3
ENSG00000253405	2.31436	-2.32678	12.7251	0.000360782	0.00734086	EVX1-AS
ENSG00000229932	2.31341	-0.848332	28.03	1.19448e-07	5.58357e-06	YWHAZP3
ENSG00000102128	2.3087	-2.59826	10.3672	0.00128273	0.0213817	RAB40AL
ENSG00000173706	2.30619	1.39268	75.621	3.4368e-18	5.1744e-16	HEG1
ENSG00000204389	2.30554	-0.213724	38.0788	6.79458e-10	4.48597e-08	HSPA1A
ENSG00000205488	2.30518	-2.54243	10.3338	0.00130616	0.0216998	CALML3-AS1
ENSG00000231013	2.30472	-2.60031	10.3295	0.00130917	0.0217389	AC013275.1
ENSG00000198515	2.30292	0.20079	48.9041	2.68784e-12	2.35671e-10	CNGA1
ENSG00000235049	2.30067	-0.628407	24.322	8.15022e-07	3.25338e-05	LINC00940
ENSG00000231167	2.30042	-1.66605	17.7143	2.56694e-05	0.000738148	YBX1P2
ENSG00000172478	2.29683	6.60658	191.239	1.70524e-43	8.51957e-41	C2ORF54
ENSG00000165078	2.29021	-1.31321	25.9929	3.42669e-07	1.48298e-05	CPA6
ENSG00000249602	2.29015	-0.535516	31.8171	1.69391e-08	9.16843e-07	AL589765.4
ENSG00000181467	2.28894	6.04531	185.995	2.38022e-42	1.11953e-39	RAP2B
ENSG00000185839	2.28638	-0.703426	27.6418	1.45987e-07	6.71043e-06	AL035411.1
ENSG00000071909	2.2851	-1.32419	18.5335	1.66945e-05	0.000499971	MYO3B
ENSG00000230979	2.28506	1.39491	79.1651	5.71306e-19	9.1221e-17	AC079250.1
ENSG00000236761	2.28135	-0.0454949	43.7591	3.71393e-11	2.86331e-09	CTAGE9
ENSG00000169629	2.28068	0.101418	44.1617	3.02347e-11	2.35493e-09	RGPD8
ENSG00000170577	2.28017	-1.01538	18.4485	1.74562e-05	0.000520213	SIX2
ENSG00000224861	2.27785	0.583591	57.6657	3.10676e-14	3.30706e-12	YBX1P1
ENSG00000214973	2.27349	-1.93381	13.6258	0.000223093	0.00490087	CHCHD3P3
ENSG00000254764	2.26197	-2.32201	11.877	0.000568321	0.0107826	TRIM53CP
ENSG00000241278	2.26065	-1.69348	14.0094	0.000181903	0.00409383	ENPP7P4
ENSG00000069011	2.25997	6.79208	186.241	2.10352e-42	9.97117e-40	PITX1
ENSG00000237187	2.2594	2.56024	115.813	5.22228e-27	1.25739e-24	NR2F1-AS1
ENSG00000187398	2.24708	2.73568	123.03	1.37327e-28	3.63856e-26	LUZP2
ENSG00000234457	2.24631	-2.42857	11.709	0.000621979	0.0116672	AC006960.1
ENSG00000163687	2.24549	-0.407564	37.5321	8.99191e-10	5.86019e-08	DNASE1L3
ENSG00000178660	2.24467	-0.924094	30.3359	3.63342e-08	1.85884e-06	ARMC10P1
ENSG00000256897	2.24388	-0.464904	34.9671	3.35332e-09	2.01249e-07	AC018410.2
ENSG00000173702	2.24368	-1.56166	15.6023	7.816e-05	0.00198011	MUC13
ENSG00000244268	2.23506	-1.93289	15.4796	8.34009e-05	0.00209019	AC117394.2
ENSG00000243199	2.23334	2.51208	106.4	6.02431e-25	1.27361e-22	AC115223.1
ENSG00000151388	2.23125	0.120561	46.4172	9.55751e-12	7.80487e-10	ADAMTS12
ENSG00000226734	2.22503	-2.65773	9.34347	0.00223782	0.0333365	SNRPGP12
ENSG00000132854	2.22101	-1.29786	18.9316	1.35488e-05	0.00041582	KANK4
ENSG00000274051	2.21825	-2.72384	9.28549	0.00230976	0.0341566	RF02271
ENSG00000188263	2.21732	-1.93715	9.27732	0.00232009	0.0342676	IL17REL
ENSG00000100422	2.21562	3.48079	133.395	7.4112e-31	2.23719e-28	CERK
ENSG00000137970	2.21429	3.43258	130.983	2.49687e-30	7.42634e-28	RPL7P9
ENSG00000126262	2.21254	1.70314	86.2664	1.57254e-20	2.78988e-18	FFAR2
ENSG00000231799	2.21251	-1.97061	13.1526	0.000287118	0.00609762	PA2G4P6
ENSG00000227769	2.21085	-1.59832	18.7598	1.48262e-05	0.000449339	AC072062.1
ENSG00000257904	2.21057	-1.18645	20.6103	5.62933e-06	0.000187156	AL133372.3
ENSG00000152969	2.2101	3.05056	127.244	1.64316e-29	4.5944e-27	JAKMIP1
ENSG00000213453	2.20838	-1.21225	19.0827	1.25178e-05	0.000387903	FTH1P3
ENSG00000213553	2.20183	3.43842	128.09	1.07248e-29	3.04079e-27	RPLP0P6
ENSG00000223723	2.2017	0.495827	56.5031	5.61111e-14	5.79004e-12	BX842568.2
ENSG00000105467	2.20069	-0.754733	28.3739	1.00004e-07	4.74043e-06	SYNGR4
ENSG00000229204	2.19685	-1.73028	17.2584	3.26258e-05	0.000916893	PTGES3P3
ENSG00000244067	2.19152	-0.407545	33.7352	6.31474e-09	3.65947e-07	GSTA2
ENSG00000238072	2.18895	-1.22859	19.011	1.29968e-05	0.000400907	AC009244.1
ENSG00000167552	2.18859	1.01666	61.6087	4.18956e-15	4.74256e-13	TUBA1A
ENSG00000082497	2.18308	0.200009	43.3111	4.6692e-11	3.55909e-09	SERTAD4
ENSG00000151303	2.18301	-1.75604	10.7863	0.00102256	0.0176061	AL136982.1
ENSG00000130427	2.18233	-1.5653	18.0367	2.16692e-05	0.000630891	EPO
ENSG00000105976	2.18098	2.96568	119.333	8.85375e-28	2.23834e-25	MET
ENSG00000234498	2.17586	-1.8741	10.448	0.00122779	0.0206189	RPL13AP20
ENSG00000144452	2.17163	2.62875	113.501	1.67635e-26	3.8674e-24	ABCA12
ENSG00000117226	2.16939	-0.0959799	35.7442	2.25006e-09	1.38181e-07	GBP3
ENSG00000262420	2.167	-1.82799	10.6253	0.0011155	0.0189747	AC007613.1
ENSG00000184999	2.1646	-0.918732	14.2606	0.000159166	0.00364568	SLC22A10
ENSG00000140853	2.16314	1.69343	82.3076	1.16474e-19	1.95763e-17	NLRC5
ENSG00000261533	2.16244	-2.3782	10.5784	0.00114416	0.019397
ENSG00000116721	2.15912	-2.00823	15.8194	6.96827e-05	0.00178925	PRAMEF1
ENSG00000233491	2.15903	2.47453	102.742	3.81854e-24	7.85389e-22	AC008163.1
ENSG00000186439	2.15613	0.998709	65.3737	6.19589e-16	7.57935e-14	TRDN
ENSG00000260156	2.14597	-1.25193	18.9647	1.33159e-05	0.000409716	AC020763.1
ENSG00000257534	2.14139	-1.75545	12.0598	0.000515203	0.00991434	AC023794.6
ENSG00000122035	2.13786	2.92951	104.189	1.83886e-24	3.80795e-22	RASL11A
ENSG00000180806	2.13763	2.24891	94.8615	2.04186e-22	3.97083e-20	HOXC9
ENSG00000214199	2.13179	-0.942613	25.1051	5.42893e-07	2.2686e-05	EEF1A1P12
ENSG00000081479	2.12881	-1.79452	15.3682	8.84656e-05	0.00220166	LRP2
ENSG00000271268	2.12652	-2.56405	9.70265	0.00184002	0.0283104	AC015849.6
ENSG00000256238	2.12394	-1.51623	14.8203	0.000118256	0.00282266	SUPT16HP1
ENSG00000139194	2.12104	0.732208	55.4433	9.61944e-14	9.64726e-12	RBP5
ENSG00000167767	2.12065	1.25889	62.4487	2.73476e-15	3.1367e-13	KRT80
ENSG00000100024	2.12009	0.890763	54.7921	1.33979e-13	1.31753e-11	UPB1
ENSG00000187534	2.11968	-0.117897	37.2513	1.03844e-09	6.68878e-08	PRR13P5
ENSG00000244586	2.1156	-1.8976	13.3746	0.000255053	0.00548577	WNT5A-AS1
ENSG00000230102	2.11441	-1.35629	19.8651	8.31022e-06	0.000266926	LINC02028
ENSG00000270230	2.11371	-2.47572	9.84901	0.00169923	0.0268142	MTND6P22
ENSG00000095596	2.11303	-2.27092	9.8424	0.00170535	0.0268828	CYP26A1
ENSG00000198673	2.1127	1.16879	63.0974	1.96737e-15	2.30444e-13	FAM19A2
ENSG00000227199	2.11068	0.774549	58.2797	2.27379e-14	2.4375e-12	ST7-AS1
ENSG00000184350	2.10976	-2.47611	9.8108	0.0017349	0.0272214	MRGPRE
ENSG00000137561	2.10954	0.739602	57.4379	3.48812e-14	3.68725e-12	TTPA
ENSG00000124215	2.10487	4.5566	143.067	5.68352e-33	1.87417e-30	CDH26
ENSG00000100342	2.10404	-0.698766	25.1475	5.31087e-07	2.2254e-05	APOL1
ENSG00000133985	2.10378	-0.109421	31.9178	1.6084e-08	8.74457e-07	TTC9
ENSG00000224746	2.10365	-0.274159	33.067	8.90355e-09	5.06301e-07	AC015987.1
ENSG00000180767	2.10339	-2.05131	9.75095	0.0017923	0.0277064	CHST13
ENSG00000238048	2.10193	-2.48012	9.73678	0.00180617	0.0278711	ART2P
ENSG00000172985	2.10077	0.305956	47.1557	6.55666e-12	5.50242e-10	SH3RF3
ENSG00000234261	2.0934	-2.32497	9.65644	0.00188689	0.0288694	AL138720.1
ENSG00000214650	2.09094	-2.13896	9.6329	0.00191123	0.0291953	AC073592.1
ENSG00000139173	2.09084	1.25298	62.5205	2.6369e-15	3.0475e-13	TMEM117
ENSG00000186940	2.09079	0.19129	39.851	2.74091e-10	1.89629e-08	CHCHD2P9
ENSG00000276975	2.08858	0.893176	52.1622	5.11001e-13	4.78472e-11	HYDIN2
ENSG00000169627	2.08693	-0.0990736	35.9659	2.00796e-09	1.2394e-07	BOLA2B
ENSG00000150540	2.0839	-2.4836	9.56721	0.00198083	0.030122	HNMT
ENSG00000230268	2.07612	-1.75196	17.3073	3.17956e-05	0.000896052	SSU72P8
ENSG00000170835	2.07474	1.23522	71.6231	2.60492e-17	3.66713e-15	CEL
ENSG00000223345	2.07421	-2.40976	9.22533	0.0023869	0.0350582	HIST2H2BA
ENSG00000254140	2.07311	0.217414	48.0321	4.19294e-12	3.57815e-10	N/A
ENSG00000120471	2.07066	-2.18201	11.025	0.000898912	0.0157771	TP53AIP1
ENSG00000101144	2.06719	-0.696391	22.5824	2.01321e-06	7.38522e-05	BMP7
ENSG00000050438	2.06042	0.926781	55.1325	1.12674e-13	1.11891e-11	SLC4A8
ENSG00000101349	2.05964	-2.05117	12.4328	0.000421863	0.00838956	PAK5
ENSG00000269113	2.05496	-0.584858	26.4316	2.73041e-07	1.19875e-05	TRABD2B
ENSG00000162009	2.05332	-1.62492	13.842	0.000198839	0.00442575	SSTR5
ENSG00000250295	2.05315	-0.712596	24.7883	6.39863e-07	2.62855e-05	RDH10-AS1
ENSG00000224126	2.0523	-0.861811	23.8308	1.05184e-06	4.09895e-05	UBE2SP2
ENSG00000269466	2.05151	-1.89133	15.2612	9.36176e-05	0.00231274	H3.Y
ENSG00000272180	2.04742	-0.882494	23.6101	1.17969e-06	4.55328e-05	AC011306.1
ENSG00000248975	2.04573	-0.328099	28.5288	9.23138e-08	4.3965e-06	AL133372.2
ENSG00000196656	2.04398	-0.205159	32.4423	1.22785e-08	6.86632e-07	AC004057.1
ENSG00000107796	2.03845	-1.65623	15.0633	0.000103967	0.0025253	ACTA2
ENSG00000204983	2.03794	-1.53203	16.4524	4.98859e-05	0.00132657	PRSS1
ENSG00000182179	2.03188	1.27944	57.5849	3.23697e-14	3.43964e-12	UBA7
ENSG00000233837	2.03072	-1.92722	14.2503	0.000160033	0.00366139	EIF3LP2
ENSG00000163536	2.02576	0.130972	40.2025	2.28958e-10	1.60066e-08	SERPINI1
ENSG00000182676	2.0247	-1.32285	17.5817	2.75224e-05	0.000786216	PPP1R27
ENSG00000224415	2.02392	-1.3238	16.2213	5.63559e-05	0.0014809	AC007683.1
ENSG00000204060	2.02285	0.468285	43.4102	4.43858e-11	3.38756e-09	FOXO6
ENSG00000183873	2.02268	-2.09026	8.76495	0.00307074	0.0430891	SCN5A
ENSG00000198947	2.02094	1.75466	72.4433	1.719e-17	2.46573e-15	DMD
ENSG00000166432	2.02053	0.33159	44.0284	3.23651e-11	2.51441e-09	ZMAT1
ENSG00000184226	2.0188	3.56483	120.835	4.15176e-28	1.06741e-25	PCDH9
ENSG00000155980	2.01866	-0.30548	26.1138	3.21874e-07	1.39798e-05	KIF5A
ENSG00000260470	2.01736	-2.42249	8.71892	0.00314925	0.0440278	AC023794.7
ENSG00000231752	2.01636	-0.452247	23.2403	1.42969e-06	5.41349e-05	EMBP1
ENSG00000219451	2.01577	-2.56926	8.45319	0.00364404	0.0496996	RPL23P8
ENSG00000230204	2.01523	-2.62972	8.44858	0.00365329	0.0497785	FTH1P5
ENSG00000273554	2.01434	-1.71341	13.0866	0.000297409	0.00628537
ENSG00000260750	2.01395	-0.729978	15.8492	6.85964e-05	0.0017636	AC092720.1
ENSG00000154930	2.00835	4.76039	134.635	3.96708e-31	1.20956e-28	ACSS1
ENSG00000223387	2.00073	-2.42914	8.57368	0.00341057	0.0470718	LINC02068
ENSG00000214140	1.99958	-2.05382	8.56354	0.00342962	0.0472508	PRCD
ENSG00000228218	1.99746	-1.67301	13.5443	0.000232992	0.00508334	ATF4P3
ENSG00000229361	1.99595	-2.54184	8.53136	0.00349079	0.0479628	UBTFL7
ENSG00000227008	1.99555	-1.37177	15.9712	6.43127e-05	0.00166974	AL009174.1
ENSG00000162654	1.99432	-2.59972	8.51692	0.0035186	0.0482902	GBP4
ENSG00000268496	1.99053	-1.97324	9.94692	0.00161119	0.025726	AC245884.9
ENSG00000129682	1.98953	-0.472283	27.7281	1.39617e-07	6.46166e-06	FGF13
ENSG00000158125	1.9866	-0.512651	24.1668	8.83401e-07	3.501e-05	XDH
ENSG00000175832	1.98448	-0.811014	20.6141	5.61794e-06	0.00018688	ETV4
ENSG00000257120	1.9823	-2.18549	11.284	0.000781792	0.0140424	AL356756.1
ENSG00000110811	1.98159	0.499336	43.0197	5.41923e-11	4.08462e-09	P3H3
ENSG00000277363	1.97875	3.83046	117.298	2.47003e-27	6.06758e-25	SRCIN1
ENSG00000153294	1.97789	-2.23107	11.2319	0.000804042	0.0143867	ADGRF4
ENSG00000136149	1.97273	1.6333	64.6219	9.07419e-16	1.09459e-13	RPL13AP25
ENSG00000214544	1.97229	-2.10803	12.0871	0.000507715	0.00978887	GTF2IRD2P1
ENSG00000160179	1.96568	3.64371	114.049	1.27154e-26	2.95597e-24	ABCG1
ENSG00000172197	1.96472	0.396156	39.9412	2.61725e-10	1.81488e-08	MBOAT1
ENSG00000185818	1.96388	0.434494	40.4542	2.01276e-10	1.42336e-08	NAT8L
ENSG00000197888	1.96175	4.16588	118.258	1.5224e-27	3.8013e-25	UGT2B17
ENSG00000099260	1.95328	1.06357	52.8725	3.55914e-13	3.37952e-11	PALMD
ENSG00000072858	1.947	-0.987196	19.4645	1.02485e-05	0.000322523	SIDT1
ENSG00000256235	1.94617	0.912725	45.5765	1.46795e-11	1.17349e-09	SMIM3
ENSG00000139988	1.94329	0.829846	41.5257	1.16332e-10	8.45325e-09	RDH12
ENSG00000187068	1.94228	-1.31962	15.7772	7.12549e-05	0.00182499	C3ORF70
ENSG00000215835	1.94102	-2.29786	8.99186	0.00271184	0.0388298	AL596087.1
ENSG00000037280	1.94063	0.840033	48.0995	4.05136e-12	3.47198e-10	FLT4
ENSG00000226493	1.93859	-1.65587	10.5663	0.00115168	0.0195082	RPL26P27
ENSG00000235776	1.93851	-1.85931	11.4414	0.00071824	0.0131421	AC000089.1
ENSG00000150244	1.93741	-1.9328	13.1801	0.000282933	0.00601716	TRIM48
ENSG00000277758	1.93669	-1.11688	19.2566	1.14275e-05	0.000356487	FO681492.1
ENSG00000241288	1.93101	1.55918	65.8552	4.85298e-16	6.00927e-14	AC092902.2
ENSG00000133742	1.92948	-1.21866	20.0675	7.47567e-06	0.000242171	CA1
ENSG00000150175	1.92696	-1.37625	16.7282	4.31358e-05	0.00117116	FRMPD2B
ENSG00000222009	1.92412	0.409852	38.6089	5.17827e-10	3.45645e-08	BTBD19
ENSG00000277159	1.92312	-0.637793	17.6466	2.65985e-05	0.000761974	AL139384.2
ENSG00000237424	1.92265	0.26857	32.7697	1.03748e-08	5.85574e-07	FOXD2-AS1
ENSG00000160838	1.92075	-1.93278	9.03506	0.0026485	0.0383253	LRRC71
ENSG00000196620	1.92045	5.84906	131.563	1.8642e-30	5.57193e-28	UGT2B15
ENSG00000272347	1.91962	-1.8619	10.358	0.00128915	0.0214766	AC116351.2
ENSG00000213261	1.91901	0.181472	34.3519	4.59949e-09	2.71473e-07	EEF1B2P6
ENSG00000132718	1.91894	-1.45556	9.01757	0.00267397	0.0385834	SYT11
ENSG00000125997	1.9141	-2.18377	8.97237	0.00274093	0.0391585	BPIFB9P
ENSG00000205940	1.9136	-0.232527	28.0903	1.15784e-07	5.43323e-06	HSP90AB2P
ENSG00000230847	1.91223	0.373699	40.0904	2.42483e-10	1.68723e-08	AC044797.1
ENSG00000002726	1.90984	-1.54262	8.93121	0.00280339	0.0398764	AOC1
ENSG00000205578	1.90942	-0.314347	24.6475	6.88336e-07	2.80677e-05	POM121B
ENSG00000256943	1.90841	-2.48405	8.91735	0.00282475	0.0401197	AC148477.3
ENSG00000132481	1.90726	1.17055	34.6243	3.99892e-09	2.37411e-07	TRIM47
ENSG00000274020	1.90675	0.526772	33.939	5.68683e-09	3.3114e-07	LINC01138
ENSG00000139239	1.90332	2.66791	80.4028	3.05359e-19	4.94071e-17	RPL14P1
ENSG00000273032	1.89949	-0.878543	17.2101	3.34645e-05	0.000935695	DGCR9
ENSG00000261499	1.89908	-2.30707	8.60423	0.00335383	0.0464068	AC233699.1
ENSG00000125430	1.89811	1.12532	54.8661	1.29029e-13	1.27299e-11	HS3ST3B1
ENSG00000160221	1.89674	3.823	104.743	1.39049e-24	2.91931e-22	GATD3A
ENSG00000159958	1.89267	-0.933266	14.7824	0.000120657	0.00287093	TNFRSF13C
ENSG00000133321	1.89153	1.12611	49.8117	1.69228e-12	1.50777e-10	RARRES3
ENSG00000162989	1.89055	0.773772	44.9736	1.99706e-11	1.58187e-09	KCNJ3
ENSG00000226067	1.89004	-0.793557	15.9008	6.67494e-05	0.00172195	LINC00623
ENSG00000277619	1.88771	0.152265	37.0628	1.14382e-09	7.30542e-08	AC008406.3
ENSG00000233830	1.88368	0.616211	39.6174	3.08914e-10	2.12269e-08	EIF4HP1
ENSG00000232176	1.88046	-1.8921	10.9803	0.000920864	0.0160787	AL161909.1
ENSG00000214263	1.87969	-1.14627	16.7656	4.22923e-05	0.00115309	RPSAP53
ENSG00000257951	1.87605	0.931304	55.7586	8.19385e-14	8.28603e-12	AC126177.6
ENSG00000214188	1.87555	-0.868087	18.9518	1.34061e-05	0.000412065	ST7-OT4
ENSG00000139219	1.87519	-1.20067	15.4581	8.4355e-05	0.00211149	COL2A1
ENSG00000115041	1.87496	2.37836	77.9568	1.05318e-18	1.65548e-16	KCNIP3
ENSG00000183153	1.87292	-1.43232	15.6134	7.77009e-05	0.00197012	GJD3
ENSG00000153012	1.86652	1.05487	47.7213	4.91325e-12	4.15776e-10	LGI2
ENSG00000172296	1.8664	2.84873	85.9596	1.83652e-20	3.23927e-18	SPTLC3
ENSG00000165828	1.86611	-0.200756	21.6638	3.24868e-06	0.000113024	PRAP1
ENSG00000121039	1.86487	4.02541	108.931	1.68067e-25	3.69474e-23	RDH10
ENSG00000128917	1.86251	-1.40407	11.9767	0.000538711	0.0103046	DLL4
ENSG00000213683	1.86173	-2.14749	10.3272	0.00131085	0.021749	AC002056.1
ENSG00000154654	1.85488	6.50338	128.18	1.02513e-29	2.92018e-27	NCAM2
ENSG00000246528	1.84591	0.0495113	28.8434	7.84744e-08	3.76696e-06	AC079089.1
ENSG00000214553	1.84491	-1.18391	9.35593	0.00222266	0.0331595	LRRC37A11P
ENSG00000229931	1.84363	-2.05639	9.34255	0.00223894	0.0333451	AL137003.1
ENSG00000196220	1.84244	1.82985	65.7229	5.18984e-16	6.38729e-14	SRGAP3
ENSG00000052850	1.84103	2.35457	81.1684	2.07277e-19	3.40827e-17	ALX4
ENSG00000227908	1.83959	-0.0303704	30.9421	2.65847e-08	1.38815e-06	AC016596.1
ENSG00000214145	1.83553	-0.37401	27.7058	1.41239e-07	6.52182e-06	LINC00887
ENSG00000279930	1.83332	-0.918049	17.7653	2.49899e-05	0.000719973	AL032819.2
ENSG00000105963	1.83071	-0.376017	22.4221	2.18845e-06	7.96548e-05	ADAP1
ENSG00000075673	1.82998	-0.314012	12.5038	0.000406126	0.00812452	ATP12A
ENSG00000132437	1.8291	7.22884	126.55	2.3309e-29	6.4875e-27	DDC
ENSG00000019991	1.82773	5.23076	115.256	6.91725e-27	1.6459e-24	HGF
ENSG00000116299	1.82756	-1.16521	13.5896	0.000227437	0.00498005	KIAA1324
ENSG00000213144	1.82214	-0.34056	24.8367	6.23995e-07	2.57382e-05	AC084880.1
ENSG00000261678	1.81711	-1.15166	16.2468	5.56038e-05	0.00146431	SCRT1
ENSG00000114248	1.8152	1.13259	41.8955	9.6285e-11	7.03866e-09	LRRC31
ENSG00000135437	1.81434	-1.6815	8.83898	0.00294865	0.0416261	RDH5
ENSG00000204872	1.81351	-0.991131	18.2058	1.98276e-05	0.000583151	NAT8B
ENSG00000248787	1.81174	-1.89768	11.1368	0.000846335	0.01498	AC092903.2
ENSG00000235587	1.80998	-1.40701	12.5307	0.000400323	0.00803227	GAPDHP65
ENSG00000142178	1.80969	-1.32999	14.4923	0.000140737	0.00328052	SIK1
ENSG00000225159	1.80722	-1.48618	13.3782	0.000254561	0.00547713	NPM1P39
ENSG00000280587	1.80588	-0.719669	13.0799	0.000298473	0.00630567	LINC01348
ENSG00000104903	1.803	-0.725108	18.9647	1.33162e-05	0.000409716	LYL1
ENSG00000188001	1.80232	-1.22753	9.88433	0.00166693	0.0264351	TPRG1
ENSG00000187634	1.80116	2.76234	70.906	3.74652e-17	5.16637e-15	SAMD11
ENSG00000105255	1.80048	-0.263906	23.7104	1.11975e-06	4.33296e-05	FSD1
ENSG00000268883	1.80026	-0.686158	21.0416	4.49418e-06	0.00015285	PNMA6B
ENSG00000215612	1.79831	0.0356582	22.2247	2.4254e-06	8.74397e-05	HMX1
ENSG00000171234	1.79703	-0.392073	24.7737	6.44702e-07	2.64485e-05	UGT2B7
ENSG00000227081	1.7902	1.67243	54.3198	1.70375e-13	1.65931e-11	AC005912.1
ENSG00000260167	1.78835	-1.69478	9.7294	0.00181343	0.0279553	AC093249.2
ENSG00000176204	1.78619	0.895824	47.8036	4.71135e-12	3.99248e-10	LRRTM4
ENSG00000248998	1.78576	-1.96964	8.56303	0.00343058	0.0472532	EFL1P2
ENSG00000119917	1.78356	0.801007	32.3724	1.27281e-08	7.09164e-07	IFIT3
ENSG00000146674	1.78287	2.06634	63.2137	1.85451e-15	2.1849e-13	IGFBP3
ENSG00000273294	1.78162	-1.02739	16.4363	5.03127e-05	0.00133716	C1QTNF3-AMACR
ENSG00000217416	1.77883	-0.902171	14.6328	0.00013062	0.00307305	ISCA1P1
ENSG00000276255	1.77881	-1.375	11.6248	0.000650781	0.0121384	AL136379.1
ENSG00000020181	1.77808	-1.86013	8.48752	0.00357592	0.0489458	ADGRA2
ENSG00000164742	1.77806	3.6028	96.8648	7.42248e-23	1.46221e-20	ADCY1
ENSG00000158816	1.77666	-1.09599	14.5364	0.00013748	0.00321822	VWA5B1
ENSG00000047662	1.77059	0.363288	36.3142	1.67934e-09	1.04614e-07	FAM184B
ENSG00000152669	1.76528	0.868471	40.359	2.11327e-10	1.49096e-08	CCNO
ENSG00000265763	1.76489	-0.694961	17.0806	3.5827e-05	0.000993511	ZNF488
ENSG00000064655	1.76176	-1.22931	16.0713	6.10002e-05	0.00158781	EYA2
ENSG00000219395	1.76173	-1.26741	9.24598	0.00236012	0.0347658	HSPA8P15
ENSG00000169783	1.76129	1.74657	57.4268	3.50803e-14	3.70174e-12	LINGO1
ENSG00000218227	1.75985	-1.08993	13.9175	0.000191013	0.0042735	AC136632.1
ENSG00000196730	1.75805	0.678549	39.2459	3.7366e-10	2.53883e-08	DAPK1
ENSG00000118777	1.7573	-0.350392	23.1231	1.51954e-06	5.71949e-05	ABCG2
ENSG00000242692	1.75714	-1.87109	8.99386	0.00270888	0.0388298	RPS27AP1
ENSG00000111405	1.75114	-1.32595	10.2136	0.00139406	0.0229164	ENDOU
ENSG00000233966	1.75072	0.315061	28.926	7.5196e-08	3.6268e-06	UBE2SP1
ENSG00000253357	1.74455	-1.82736	10.1348	0.001455	0.0237381	AC008708.1
ENSG00000111885	1.74303	4.67032	100.887	9.74024e-24	1.97655e-21	MAN1A1
ENSG00000146233	1.74192	-0.065018	25.8228	3.74243e-07	1.6093e-05	CYP39A1
ENSG00000204778	1.74084	0.71639	37.0444	1.15469e-09	7.35933e-08	CBWD4P
ENSG00000237984	1.74022	-1.26787	14.5932	0.000133393	0.00312978	PTENP1
ENSG00000241549	1.73809	1.89322	56.9407	4.49155e-14	4.66652e-12	GUSBP2
ENSG00000226121	1.73675	0.986887	42.6331	6.6031e-11	4.92796e-09	AC009487.2
ENSG00000140044	1.73626	3.42467	80.749	2.56294e-19	4.18028e-17	JDP2
ENSG00000233613	1.73464	-1.7918	8.963	0.00275502	0.0393228	DCUN1D2-AS
ENSG00000130182	1.73429	-0.881542	13.6783	0.000216946	0.00477966	ZSCAN10
ENSG00000068079	1.73414	3.01411	70.6425	4.28199e-17	5.86478e-15	IFI35
ENSG00000100253	1.73253	-1.59623	8.94078	0.00278874	0.0396919	MIOX
ENSG00000111859	1.73197	3.35917	87.3166	9.24684e-21	1.66484e-18	NEDD9
ENSG00000143013	1.7307	5.73971	108.604	1.98146e-25	4.30914e-23	LMO4
ENSG00000182053	1.72774	-1.56897	13.5768	0.000229004	0.00500353	TRIM49B
ENSG00000244921	1.72013	-0.623844	17.5109	2.85664e-05	0.000813358	MTCYBP18
ENSG00000227630	1.7199	0.101871	29.1197	6.80422e-08	3.32137e-06	LINC01132
ENSG00000147113	1.71964	0.67264	39.1911	3.84284e-10	2.59649e-08	CXORF36
ENSG00000168542	1.71908	-2.0478	9.65629	0.00188704	0.0288694	COL3A1
ENSG00000249392	1.71867	-0.351502	17.6362	2.67449e-05	0.000765446	AC096588.1
ENSG00000256069	1.7144	-1.71902	9.60248	0.00194315	0.0296083	A2MP1
ENSG00000152292	1.7124	-0.753776	11.4052	0.000732395	0.0133528	SH2D6
ENSG00000189064	1.70945	-0.439706	16.9689	3.79978e-05	0.00104844	GAGE2A
ENSG00000214595	1.70765	1.75678	57.233	3.8713e-14	4.05684e-12	EML6
ENSG00000167100	1.70583	-0.89671	13.065	0.000300869	0.00634743	SAMD14
ENSG00000153233	1.70462	1.81921	55.7489	8.2346e-14	8.31338e-12	PTPRR
ENSG00000079308	1.7043	1.09312	36.7869	1.31776e-09	8.32866e-08	TNS1
ENSG00000229644	1.70301	0.0680709	23.661	1.14885e-06	4.4399e-05	NAMPTP1
ENSG00000101665	1.70074	2.05261	53.6422	2.40531e-13	2.32023e-11	SMAD7
ENSG00000217241	1.70065	-1.29521	12.2451	0.000466483	0.00911852	CBX3P9
ENSG00000164342	1.70048	1.86174	49.5384	1.94527e-12	1.72305e-10	TLR3
ENSG00000157766	1.70006	-1.85878	9.44344	0.00211906	0.03192	ACAN
ENSG00000272419	1.69928	0.122177	22.1113	2.5729e-06	9.21551e-05	AC241585.2
ENSG00000226122	1.69814	-1.97441	9.42145	0.00214462	0.032249	DDC-AS1
ENSG00000183666	1.69526	4.75069	98.7504	2.86416e-23	5.73542e-21	GUSBP1
ENSG00000161682	1.69471	1.54697	45.8042	1.30684e-11	1.05723e-09	FAM171A2
ENSG00000076641	1.69417	5.00906	99.0831	2.42125e-23	4.86455e-21	PAG1
ENSG00000164136	1.69409	-0.780429	15.4261	8.5794e-05	0.0021422	IL15
ENSG00000261685	1.69081	-0.144919	21.1393	4.27087e-06	0.000145827
ENSG00000121297	1.68927	-1.35309	11.1039	0.000861458	0.0152121	TSHZ3
ENSG00000271966	1.68791	-1.89913	9.30777	0.00228184	0.033851	AC021321.1
ENSG00000175471	1.68443	2.65147	69.4309	7.91408e-17	1.05304e-14	MCTP1
ENSG00000109205	1.68339	1.72638	45.0058	1.96448e-11	1.55811e-09	ODAM
ENSG00000178538	1.68213	0.6559	30.1117	4.07861e-08	2.06569e-06	CA8
ENSG00000197142	1.68167	1.15998	47.128	6.64996e-12	5.57302e-10	ACSL5
ENSG00000267523	1.67912	-1.03707	14.2855	0.000157071	0.00359909	AC008735.2
ENSG00000229950	1.67419	-1.11494	9.9503	0.00160824	0.0256924	TFAP2A-AS1
ENSG00000111181	1.67283	-1.39737	9.93386	0.00162266	0.0258752	SLC6A12
ENSG00000123201	1.67212	-0.261289	14.0068	0.000182152	0.00409791	GUCY1B2
ENSG00000232498	1.66655	-1.15446	13.9113	0.000191641	0.00428282
ENSG00000184524	1.66633	3.07892	78.2244	9.19765e-19	1.4571e-16	CEND1
ENSG00000234996	1.65898	0.540128	30.4811	3.37142e-08	1.73799e-06	AC098934.2
ENSG00000184144	1.65718	0.226941	31.6287	1.86654e-08	1.00223e-06	CNTN2
ENSG00000276171	1.65621	-1.8012	8.59446	0.00337188	0.0466139
ENSG00000212664	1.65475	-1.00927	12.3228	0.00044747	0.00882361	AC064799.1
ENSG00000147697	1.65411	-0.929788	15.9035	6.66542e-05	0.00172022	GSDMC
ENSG00000163697	1.65294	4.51287	90.8668	1.5368e-21	2.91392e-19	APBB2
ENSG00000230383	1.65252	-1.01748	13.8675	0.000196162	0.00437097	AC009245.1
ENSG00000278918	1.65153	-1.30347	11.3525	0.000753476	0.013651	AC080112.3
ENSG00000213399	1.64812	-1.05436	13.276	0.000268825	0.00575545	AC022210.1
ENSG00000218418	1.64763	-1.0733	12.9184	0.000325366	0.00674235	AL591135.1
ENSG00000268649	1.64562	-1.18609	13.5685	0.00023001	0.0050237	AL132655.2
ENSG00000273654	1.64547	-0.612784	16.6846	4.41387e-05	0.00119452	AC020904.2
ENSG00000182752	1.64362	-0.879961	15.0449	0.000104983	0.0025449	PAPPA
ENSG00000084710	1.63946	0.281956	27.7235	1.39955e-07	6.46744e-06	EFR3B
ENSG00000122012	1.63794	1.32764	39.2143	3.79746e-10	2.57155e-08	SV2C
ENSG00000160111	1.63269	0.71116	32.598	1.13329e-08	6.3669e-07	CPAMD8
ENSG00000064205	1.63249	-1.23355	10.2024	0.00140256	0.023025	WISP2
ENSG00000185404	1.63045	0.370821	22.4503	2.15651e-06	7.85863e-05	SP140L
ENSG00000231249	1.63039	-1.59922	10.1727	0.00142536	0.0233131	ITPR1-DT
ENSG00000128045	1.62849	0.475074	31.3939	2.10646e-08	1.12508e-06	RASL11B
ENSG00000062038	1.62781	4.62292	89.9945	2.38819e-21	4.43142e-19	CDH3
ENSG00000234350	1.62622	-1.82758	8.46785	0.00361479	0.0493758	AC007405.1
ENSG00000169621	1.62592	-1.20161	11.5459	0.000679003	0.0125759	APLF
ENSG00000214558	1.62533	-1.1825	11.0138	0.000904365	0.0158499	AL365217.1
ENSG00000136689	1.62193	1.38972	40.2019	2.29031e-10	1.60066e-08	IL1RN
ENSG00000248544	1.61508	-1.75414	9.09107	0.00256861	0.0373652	AC008676.1
ENSG00000154451	1.6148	-1.59991	10.693	0.00107544	0.0183955	GBP5
ENSG00000125813	1.61476	2.98447	67.6364	1.96602e-16	2.52195e-14	PAX1
ENSG00000143355	1.61292	0.260943	22.6275	1.96649e-06	7.24009e-05	LHX9
ENSG00000266094	1.61179	2.72524	55.689	8.48918e-14	8.54198e-12	RASSF5
ENSG00000124145	1.60873	5.49094	92.1153	8.1769e-22	1.55528e-19	SDC4
ENSG00000280339	1.60176	1.38213	49.1084	2.42204e-12	2.136e-10	AP001528.3
ENSG00000259343	1.60167	-0.0435388	18.6003	1.61199e-05	0.000484675	TMC3-AS1
ENSG00000226286	1.59987	-0.639483	15.9573	6.47864e-05	0.00167916	AL008733.1
ENSG00000210127	1.59908	-1.16481	8.91263	0.00283205	0.0402046	MT-TA
ENSG00000168350	1.59881	2.68328	59.0965	1.50126e-14	1.62369e-12	DEGS2
ENSG00000168398	1.59825	-0.807325	15.3238	9.05693e-05	0.00224389	BDKRB2
ENSG00000223612	1.59729	-0.0625065	22.0669	2.6331e-06	9.41445e-05	AC241585.1
ENSG00000184371	1.59674	0.232102	28.4023	9.85462e-08	4.67497e-06	CSF1
ENSG00000124406	1.59506	3.62651	77.9837	1.03892e-18	1.63731e-16	ATP8A1
ENSG00000250138	1.59401	-0.153393	21.3626	3.80124e-06	0.000130822	AC139495.3
ENSG00000249156	1.59285	-1.05071	15.8204	6.96491e-05	0.00178914	AC233724.6
ENSG00000183682	1.59274	-0.844258	13.2046	0.000279265	0.0059475	BMP8A
ENSG00000213592	1.58865	-1.52727	8.62626	0.00331352	0.0459222	PPIAP42
ENSG00000166780	1.58695	1.29641	43.9289	3.40523e-11	2.63536e-09	C16ORF45
ENSG00000163435	1.58605	4.51447	85.0379	2.92703e-20	5.13287e-18	ELF3
ENSG00000254548	1.58265	-1.22984	9.4274	0.00213767	0.0321525	AC105219.2
ENSG00000144063	1.58098	-1.47327	8.544	0.00346663	0.0476957	MALL
ENSG00000137642	1.57911	4.11626	79.3052	5.32185e-19	8.54241e-17	SORL1
ENSG00000278635	1.57662	-0.679986	11.5157	0.00069012	0.0127506	AC141557.2
ENSG00000240990	1.57577	-0.0645407	20.3763	6.36132e-06	0.000208409	HOXA11-AS
ENSG00000189051	1.57418	-0.99096	14.1326	0.000170365	0.00387005	RNF222
ENSG00000249119	1.57384	-1.54143	8.98685	0.00271929	0.0389135	MTND6P4
ENSG00000215452	1.57246	-0.00477343	19.9182	8.08269e-06	0.000260306	ZNF663P
ENSG00000079101	1.571	0.80823	32.1448	1.43099e-08	7.90037e-07	CLUL1
ENSG00000273100	1.56592	-0.858882	10.5593	0.00115603	0.0195655	AL596442.2
ENSG00000230306	1.56372	-0.779662	9.87564	0.00167481	0.0265324	BANF1P2
ENSG00000221818	1.56169	-0.774788	11.9316	0.000551905	0.0105139	EBF2
ENSG00000132677	1.5608	0.452923	24.3254	8.13606e-07	3.24987e-05	RHBG
ENSG00000239911	1.55782	1.64824	45.701	1.37755e-11	1.10999e-09	PRKAG2-AS1
ENSG00000182557	1.55129	0.51583	28.2965	1.04087e-07	4.91857e-06	SPNS3
ENSG00000248923	1.54647	0.594716	28.9407	7.4628e-08	3.60514e-06	MTND5P11
ENSG00000086159	1.54463	-0.954655	10.9066	0.000958229	0.0166449	AQP6
ENSG00000171004	1.5443	3.97031	77.4921	1.33257e-18	2.08386e-16	HS6ST2
ENSG00000121871	1.5414	1.83473	48.9296	2.6532e-12	2.33308e-10	SLITRK3
ENSG00000279041	1.54105	1.39628	43.0453	5.3487e-11	4.03648e-09	AC102945.2
ENSG00000280649	1.54103	0.761594	30.4464	3.43213e-08	1.76329e-06	AC245100.8
ENSG00000114805	1.54053	4.40061	79.866	4.00681e-19	6.44862e-17	PLCH1
ENSG00000101871	1.54018	1.34474	39.4872	3.30217e-10	2.25629e-08	MID1
ENSG00000105889	1.53898	0.657727	26.133	3.18687e-07	1.38612e-05	STEAP1B
ENSG00000152137	1.53834	0.782574	20.9742	4.65503e-06	0.000158055	HSPB8
ENSG00000183780	1.53783	-0.996354	12.7676	0.000352679	0.00720741	SLC35F3
ENSG00000100078	1.53676	0.408344	24.7622	6.48556e-07	2.65886e-05	PLA2G3
ENSG00000224831	1.53584	0.891876	29.5501	5.44897e-08	2.70111e-06	TMEM183B
ENSG00000103460	1.53522	4.9225	82.2517	1.19814e-19	2.00267e-17	TOX3
ENSG00000182022	1.53157	2.09853	48.3499	3.56559e-12	3.0906e-10	CHST15
ENSG00000177398	1.52811	-1.05276	9.2785	0.00231859	0.0342539	UMODL1
ENSG00000128342	1.5273	1.26882	39.5393	3.21526e-10	2.20685e-08	LIF
ENSG00000233974	1.52704	1.67873	45.3561	1.64272e-11	1.31147e-09	AC138951.1
ENSG00000256393	1.52662	1.04434	31.9892	1.55034e-08	8.46688e-07	RPL41P5
ENSG00000163053	1.52253	4.00586	73.9157	8.15235e-18	1.19191e-15	SLC16A14
ENSG00000104059	1.52182	-0.974935	11.7826	0.000597874	0.0112763	FAM189A1
ENSG00000056998	1.51941	0.554971	26.5137	2.61677e-07	1.15303e-05	GYG2
ENSG00000164308	1.51897	2.268	46.7717	7.97559e-12	6.58393e-10	ERAP2
ENSG00000226564	1.51676	1.05071	30.9652	2.62691e-08	1.37403e-06	FTH1P20
ENSG00000228589	1.51611	0.801741	29.2042	6.51366e-08	3.19238e-06	SPCS2P4
ENSG00000133424	1.51467	0.611126	30.6482	3.0931e-08	1.59995e-06	LARGE1
ENSG00000198754	1.51459	-1.16968	8.95796	0.00276264	0.0394067	OXCT2
ENSG00000235272	1.51393	-1.28007	11.0496	0.000887083	0.0156011	RAMMETL
ENSG00000074370	1.51296	0.563705	19.8541	8.35826e-06	0.000268185	ATP2A3
ENSG00000122863	1.51271	3.66189	66.1277	4.22633e-16	5.26556e-14	CHST3
ENSG00000197358	1.51169	1.19617	31.9597	1.57403e-08	8.57308e-07	BNIP3P1
ENSG00000137699	1.51057	-0.173454	14.5206	0.000138632	0.00324142	TRIM29
ENSG00000170075	1.51041	-1.50798	9.67981	0.00186304	0.028596	GPR37L1
ENSG00000204175	1.51014	1.39112	28.9438	7.45078e-08	3.60475e-06	GPRIN2
ENSG00000006747	1.50973	1.09049	26.7195	2.35233e-07	1.03953e-05	SCIN
ENSG00000072422	1.50772	2.42842	54.5887	1.48588e-13	1.45214e-11	RHOBTB1
ENSG00000099866	1.50745	-0.215967	18.0988	2.09731e-05	0.000613569	MADCAM1
ENSG00000149212	1.50453	6.84504	86.7831	1.21103e-20	2.16753e-18	SESN3
ENSG00000249357	1.50425	-1.64236	10.0492	0.00152411	0.0245554
ENSG00000143412	1.50263	3.96413	71.1623	3.29013e-17	4.57864e-15	ANXA9
ENSG00000254701	1.50011	-0.225881	19.0799	1.25358e-05	0.000388265	AC138866.2
ENSG00000148700	1.5001	8.66312	88.2907	5.65084e-21	1.02654e-18	ADD3
ENSG00000226049	1.49639	-0.984303	12.3308	0.000445546	0.00879997	TLK2P1
ENSG00000164850	1.4952	4.09946	69.364	8.18704e-17	1.0846e-14	GPER1
ENSG00000162068	1.49378	0.179585	21.8047	3.01862e-06	0.000105809	NTN3
ENSG00000124343	1.49196	-1.5071	10.6179	0.00111997	0.0190295	XG
ENSG00000153956	1.48903	3.76457	67.169	2.49206e-16	3.15669e-14	CACNA2D1
ENSG00000279508	1.48832	0.805796	25.8429	3.70362e-07	1.59487e-05
ENSG00000253816	1.48521	-0.228391	19.5844	9.62513e-06	0.000304645	AC138866.1
ENSG00000270571	1.48239	-0.147138	19.9199	8.07556e-06	0.000260215	AC007681.1
ENSG00000253683	1.48228	-0.822325	13.228	0.0002758	0.00588609	AC027309.2
ENSG00000225031	1.48053	1.27559	32.6183	1.12156e-08	6.31268e-07	EIF4BP7
ENSG00000141934	1.47834	2.78081	45.6229	1.43353e-11	1.15358e-09	PLPP2
ENSG00000184304	1.47755	7.04741	84.0995	4.70489e-20	8.13302e-18	PRKD1
ENSG00000169064	1.47749	-0.391885	17.6124	2.70818e-05	0.000774359	ZBBX
ENSG00000203857	1.47607	0.409977	27.1338	1.89854e-07	8.53286e-06	HSD3B1
ENSG00000175877	1.47527	0.57272	23.2131	1.45005e-06	5.48173e-05	TMEM270
ENSG00000173208	1.47378	-1.3747	8.48631	0.00357829	0.0489544	ABCD2
ENSG00000102870	1.4608	2.80113	58.0311	2.58001e-14	2.76088e-12	ZNF629
ENSG00000121552	1.45742	-0.805626	12.7708	0.000352064	0.00719727	CSTA
ENSG00000186567	1.4566	0.701317	27.3256	1.71923e-07	7.79047e-06	CEACAM19
ENSG00000253266	1.45354	-0.816349	13.0787	0.000298673	0.00630715	AC100860.1
ENSG00000154608	1.45314	-1.45297	8.52245	0.00350792	0.0481545	CEP170P1
ENSG00000168952	1.45258	2.20981	46.5154	9.09023e-12	7.44332e-10	STXBP6
ENSG00000237493	1.4502	-0.82317	12.8198	0.000342971	0.00705655	AC034102.1
ENSG00000005513	1.44792	0.61687	25.6667	4.05765e-07	1.73623e-05	SOX8
ENSG00000138795	1.44756	-0.167087	17.2329	3.30658e-05	0.00092754	LEF1
ENSG00000058335	1.44724	-1.20466	9.85808	0.00169087	0.0267171	RASGRF1
ENSG00000115318	1.44719	0.635989	20.8777	4.8957e-06	0.000164821	LOXL3
ENSG00000081138	1.44704	-0.714416	13.9297	0.000189779	0.00424745	CDH7
ENSG00000279227	1.44502	0.115759	21.532	3.47971e-06	0.000120578	AC009303.4
ENSG00000112530	1.44444	-0.604631	13.8848	0.000194361	0.0043356	PACRG
ENSG00000136842	1.44192	-1.14028	9.24066	0.00236699	0.0348417	TMOD1
ENSG00000270948	1.44045	-0.856063	11.8515	0.000576149	0.0109141	MTDHP1
ENSG00000272825	1.43997	-0.469113	11.3368	0.000759868	0.0137458	AL844908.1
ENSG00000149380	1.43711	-0.198263	15.6883	7.46831e-05	0.00190075	P4HA3
ENSG00000147234	1.43559	0.34278	22.1801	2.48231e-06	8.93854e-05	FRMPD3
ENSG00000261217	1.43398	1.19877	32.0439	1.50728e-08	8.27639e-07	BCAP31P1
ENSG00000263312	1.42922	-0.693373	10.1415	0.00144971	0.0236583	LINC01975
ENSG00000139880	1.42917	2.81515	50.1099	1.45371e-12	1.30673e-10	CDH24
ENSG00000265479	1.4271	-0.827381	10.6294	0.00111301	0.018943	DTX2P1-UPK3BP1-PMS2P11
ENSG00000037965	1.42706	2.14438	42.5952	6.73249e-11	5.01835e-09	HOXC8
ENSG00000185215	1.42531	3.22042	56.7013	5.07305e-14	5.24374e-12	TNFAIP2
ENSG00000095303	1.42397	1.43552	33.5731	6.86337e-09	3.95851e-07	PTGS1
ENSG00000244313	1.4226	2.11237	40.1402	2.3637e-10	1.64847e-08	AC024293.1
ENSG00000170324	1.42218	3.2479	57.7245	3.01524e-14	3.22094e-12	FRMPD2
ENSG00000142609	1.4197	-0.721602	11.9994	0.000532166	0.0101891	CFAP74
ENSG00000270765	1.41912	0.695953	28.1559	1.11927e-07	5.26857e-06	GAS2L2
ENSG00000243069	1.41614	3.8174	64.2489	1.09653e-15	1.31486e-13	ARHGEF26-AS1
ENSG00000273812	1.41353	-0.0874026	17.2552	3.268e-05	0.00091799	BX640514.2
ENSG00000132470	1.41342	1.88423	37.1057	1.11899e-09	7.15433e-08	ITGB4
ENSG00000115414	1.41316	6.09172	75.0692	4.545e-18	6.77562e-16	FN1
ENSG00000253908	1.41157	-1.20013	9.24843	0.00235697	0.0347362	AC104115.2
ENSG00000259515	1.41135	-0.610917	13.2612	0.000270959	0.00579297	AL117209.1
ENSG00000165816	1.40889	2.50511	43.4825	4.27775e-11	3.26892e-09	VWA2
ENSG00000277383	1.40757	-0.661081	13.1884	0.000281687	0.00599486	AC010331.1
ENSG00000164707	1.40674	1.90318	40.5977	1.87023e-10	1.32411e-08	SLC13A4
ENSG00000234367	1.40662	-1.27602	8.66386	0.00324582	0.0451698	PFN1P3
ENSG00000258424	1.40478	-1.05025	8.64101	0.0032868	0.0456436	AL512791.1
ENSG00000260249	1.40385	-1.18117	9.149	0.00248854	0.0363573	AC007608.3
ENSG00000229267	1.40098	2.83857	51.0431	9.0362e-13	8.2571e-11	AC016708.1
ENSG00000136630	1.40086	1.60678	39.9542	2.59985e-10	1.80487e-08	HLX
ENSG00000089041	1.40035	1.61014	32.4944	1.19537e-08	6.69708e-07	P2RX7
ENSG00000166033	1.39914	-1.37459	8.57334	0.0034112	0.0470718	HTRA1
ENSG00000185304	1.39876	0.863223	24.7199	6.62951e-07	2.71055e-05	RGPD2
ENSG00000165626	1.398	3.79557	59.9841	9.5628e-15	1.05687e-12	BEND7
ENSG00000153721	1.39782	4.23209	63.6142	1.51334e-15	1.7934e-13	CNKSR3
ENSG00000257704	1.39739	1.91708	40.9548	1.55787e-10	1.11863e-08	INAFM1
ENSG00000160201	1.39727	2.58179	44.9197	2.05283e-11	1.62393e-09	U2AF1
ENSG00000249641	1.39404	1.71484	34.2938	4.73883e-09	2.78883e-07	HOXC13-AS
ENSG00000152705	1.39202	-0.364282	16.6483	4.49915e-05	0.00121412	CATSPER3
ENSG00000162804	1.39043	4.88202	68.4471	1.3033e-16	1.69694e-14	SNED1
ENSG00000169855	1.3889	-0.883729	13.7199	0.000212191	0.00468683	ROBO1
ENSG00000261320	1.38825	-1.2786	8.44094	0.00366866	0.0499654	AC009061.1
ENSG00000253692	1.38746	0.786114	28.9919	7.26824e-08	3.52801e-06	IGHEP1
ENSG00000240065	1.38726	-0.779201	8.93344	0.00279997	0.0398424	PSMB9
ENSG00000143061	1.38582	4.55953	64.9738	7.59011e-16	9.2106e-14	IGSF3
ENSG00000165434	1.3836	3.14696	51.9721	5.62945e-13	5.22273e-11	PGM2L1
ENSG00000248429	1.38359	0.874086	28.9886	7.28071e-08	3.53123e-06	FAM198B-AS1
ENSG00000179148	1.38238	2.58909	45.2723	1.71458e-11	1.36346e-09	ALOXE3
ENSG00000100298	1.38178	-0.84205	12.6034	0.000385036	0.00776922	APOBEC3H
ENSG00000109181	1.37786	3.14836	50.7183	1.0662e-12	9.68437e-11	UGT2B10
ENSG00000113494	1.37566	3.43229	51.8041	6.13241e-13	5.68067e-11	PRLR
ENSG00000151067	1.3748	-0.122954	15.8625	6.81149e-05	0.0017527	CACNA1C
ENSG00000145506	1.37445	1.70993	34.6633	3.91953e-09	2.32926e-07	NKD2
ENSG00000079385	1.37431	-1.14383	9.74002	0.00180299	0.0278362	CEACAM1
ENSG00000224189	1.37309	-0.822158	10.0724	0.00150506	0.0242901	HAGLR
ENSG00000269378	1.37264	-0.0463064	12.8693	0.000334011	0.00690263	AC022149.1
ENSG00000162552	1.37102	-0.491166	11.4135	0.000729141	0.0133054	WNT4
ENSG00000231690	1.37059	-0.793257	11.9703	0.000540561	0.0103335	LINC00574
ENSG00000282961	1.36948	-1.32001	8.79779	0.00301596	0.042448	PRNCR1
ENSG00000205572	1.36835	0.723102	23.7675	1.08702e-06	4.22247e-05	SERF1B
ENSG00000131759	1.36566	4.02548	60.5074	7.33026e-15	8.19086e-13	RARA
ENSG00000256196	1.36226	0.900732	26.8916	2.15188e-07	9.56523e-06	AP003721.1
ENSG00000231551	1.36116	-0.409304	11.808	0.000589773	0.0111443	AC245100.4
ENSG00000178464	1.35967	0.568324	20.1684	7.09137e-06	0.00023046	RPL10P16
ENSG00000227189	1.35766	-0.934639	8.91479	0.00282871	0.0401666	AC092535.1
ENSG00000258986	1.35715	0.954768	27.1095	1.92248e-07	8.62131e-06	TMEM179
ENSG00000260686	1.3561	-0.106257	14.8641	0.000115539	0.00276542	AC008669.1
ENSG00000244716	1.35579	-0.410634	12.8498	0.000337523	0.0069626	BX679664.3
ENSG00000266777	1.35448	0.316422	19.5409	9.84681e-06	0.000310851	SH3GL1P1
ENSG00000281571	1.35378	-0.482936	10.6965	0.00107337	0.0183662	AC241585.3
ENSG00000053918	1.35318	1.24304	28.9225	7.53333e-08	3.63054e-06	KCNQ1
ENSG00000183779	1.35246	3.78698	57.3545	3.63924e-14	3.83264e-12	ZNF703
ENSG00000110076	1.35012	-0.774519	11.0761	0.00087449	0.0154019	NRXN2
ENSG00000234618	1.349	0.776411	22.0409	2.66898e-06	9.52029e-05	RPSAP9
ENSG00000169894	1.34785	0.35917	11.0379	0.000892701	0.0156908	MUC3A
ENSG00000184956	1.34764	-0.790801	11.0347	0.000894213	0.0157083	MUC6
ENSG00000256338	1.3473	-0.815532	9.82067	0.00172561	0.0271037	RPL41P2
ENSG00000185745	1.34635	0.324801	12.9792	0.000314964	0.00655364	IFIT1
ENSG00000116726	1.3456	0.120942	21.5178	3.50557e-06	0.000121335	PRAMEF12
ENSG00000213189	1.34403	0.753509	21.8789	2.90405e-06	0.00010216	BTF3L4P2
ENSG00000112320	1.34366	2.59371	46.4598	9.35171e-12	7.6471e-10	SOBP
ENSG00000131771	1.34355	0.606594	20.9346	4.75226e-06	0.000160816	PPP1R1B
ENSG00000183199	1.33921	-0.918728	10.5871	0.00113882	0.0193227	HSP90AB3P
ENSG00000258725	1.33852	-0.977328	8.66459	0.00324453	0.0451626	PRC1-AS1
ENSG00000229422	1.33607	0.0102979	15.8776	6.7573e-05	0.00174097	AL512625.2
ENSG00000238164	1.33427	-0.604635	12.4655	0.000414539	0.00826286	TNFRSF14-AS1
ENSG00000149564	1.33291	-0.855163	8.9288	0.00280709	0.0399063	ESAM
ENSG00000128284	1.33262	2.55072	40.9438	1.56673e-10	1.12365e-08	APOL3
ENSG00000184221	1.33254	0.396433	20.5478	5.81591e-06	0.000192234	OLIG1
ENSG00000128602	1.3325	1.80423	33.7451	6.28281e-09	3.64445e-07	SMO
ENSG00000153165	1.33243	-0.598476	9.7443	0.00179879	0.0277997	RGPD3
ENSG00000154102	1.3311	0.741554	18.5399	1.66387e-05	0.000498546	C16ORF74
ENSG00000168913	1.33063	1.49407	30.772	2.90191e-08	1.50877e-06	ENHO
ENSG00000174307	1.33049	3.6267	55.262	1.0549e-13	1.05273e-11	PHLDA3
ENSG00000099974	1.32962	2.81248	43.5212	4.1939e-11	3.21294e-09	DDTL
ENSG00000075223	1.32922	7.02181	68.6557	1.17245e-16	1.52986e-14	SEMA3C
ENSG00000260428	1.32896	-0.0876269	14.903	0.000113184	0.00271656	SCX
ENSG00000111058	1.32566	2.03722	37.9373	7.30549e-10	4.79719e-08	ACSS3
ENSG00000148344	1.32423	1.5536	31.2817	2.23176e-08	1.18367e-06	PTGES
ENSG00000186470	1.32159	3.48307	41.8959	9.62642e-11	7.03866e-09	BTN3A2
ENSG00000267259	1.32002	0.320895	12.8754	0.000332932	0.00688502	ERVE-1
ENSG00000235174	1.31825	1.71183	30.7132	2.99123e-08	1.55388e-06	RPL39P3
ENSG00000114948	1.31684	-0.0371118	17.4397	2.9657e-05	0.000840128	ADAM23
ENSG00000254827	1.31679	0.625392	22.5252	2.07408e-06	7.57644e-05	SLC22A18AS
ENSG00000125148	1.31603	5.99028	63.1595	1.90623e-15	2.24149e-13	MT2A
ENSG00000164626	1.31496	1.9771	34.9813	3.32886e-09	1.99979e-07	KCNK5
ENSG00000113721	1.31442	1.07955	24.4353	7.68467e-07	3.09401e-05	PDGFRB
ENSG00000170522	1.31135	6.0899	64.7287	8.59559e-16	1.03892e-13	ELOVL6
ENSG00000141448	1.31121	2.6419	41.1902	1.38113e-10	9.97621e-09	GATA6
ENSG00000123407	1.30843	3.78561	53.0721	3.21521e-13	3.06734e-11	HOXC12
ENSG00000265282	1.30791	-0.0409473	14.6953	0.000126362	0.0029856	AC005828.4
ENSG00000156103	1.30594	6.04356	64.5344	9.4862e-16	1.14201e-13	MMP16
ENSG00000271855	1.30537	-0.466705	12.1122	0.000500934	0.00968683	AC073195.1
ENSG00000163293	1.30182	3.90031	53.5797	2.48312e-13	2.39148e-11	NIPAL1
ENSG00000234290	1.30019	-0.0995042	13.3812	0.000254163	0.00547498	AC116366.1
ENSG00000106070	1.29917	9.42682	67.2768	2.35944e-16	2.99496e-14	GRB10
ENSG00000155465	1.29535	0.490074	21.7701	3.0735e-06	0.000107546	SLC7A7
ENSG00000187595	1.29209	-0.326994	12.2433	0.000466941	0.00912451	ZNF385C
ENSG00000040608	1.29192	2.32977	35.9732	2.00051e-09	1.23606e-07	RTN4R
ENSG00000132622	1.28885	-0.209328	12.1807	0.000482856	0.00937513	HSPA12B
ENSG00000169439	1.28736	1.73716	34.9351	3.40887e-09	2.04179e-07	SDC2
ENSG00000167371	1.28605	-0.582148	9.44442	0.00211792	0.0319108	PRRT2
ENSG00000148082	1.28519	0.822685	22.3497	2.27248e-06	8.2269e-05	SHC3
ENSG00000154146	1.28276	2.73374	40.2747	2.20653e-10	1.54776e-08	NRGN
ENSG00000139269	1.28098	0.473475	15.437	8.53035e-05	0.00213171	INHBE
ENSG00000268592	1.28071	-0.0527001	14.101	0.000173251	0.00392826	AL355312.3
ENSG00000164362	1.27989	2.07048	36.5236	1.50833e-09	9.4837e-08	TERT
ENSG00000233369	1.27683	4.84663	56.2095	6.51455e-14	6.68816e-12	GTF2IP4
ENSG00000204588	1.275	1.87134	32.2874	1.32971e-08	7.38153e-07	LINC01123
ENSG00000260401	1.27446	1.21713	24.8876	6.07717e-07	2.51351e-05	AP002761.4
ENSG00000043355	1.27063	4.46186	55.3729	9.97002e-14	9.96591e-12	ZIC2
ENSG00000130600	1.26969	-0.619356	10.1541	0.0014398	0.0235154	H19
ENSG00000119227	1.2666	-0.233072	13.3797	0.000254361	0.00547498	PIGZ
ENSG00000272374	1.2665	-0.35084	11.6677	0.00063594	0.0118945	Z97832.2
ENSG00000167771	1.26546	1.06002	24.5482	7.24725e-07	2.94099e-05	RCOR2
ENSG00000241741	1.26522	-0.788741	9.23095	0.00237959	0.0349846	RPL7AP30
ENSG00000233930	1.26488	-0.712109	8.74507	0.0031044	0.043491	KRTAP5-AS1
ENSG00000266456	1.26401	-0.684931	11.8772	0.00056826	0.0107826	AP001178.3
ENSG00000123364	1.2625	4.28316	52.8413	3.6162e-13	3.42298e-11	HOXC13
ENSG00000043039	1.26172	-0.128638	14.8987	0.000113443	0.00272061	BARX2
ENSG00000126603	1.26013	3.54703	46.7094	8.23331e-12	6.78745e-10	GLIS2
ENSG00000140025	1.2591	3.84603	48.8927	2.70351e-12	2.36703e-10	EFCAB11
ENSG00000272341	1.25823	-0.542648	10.3427	0.00129987	0.0216141	AL137003.2
ENSG00000220749	1.25782	0.772647	19.3122	1.10995e-05	0.00034733	RPL21P28
ENSG00000205309	1.25357	1.92915	31.6071	1.88736e-08	1.01252e-06	NT5M
ENSG00000049540	1.2529	0.796386	19.1275	1.22269e-05	0.000379861	ELN
ENSG00000141028	1.25227	-0.279292	12.6677	0.000372025	0.00754686	CDRT15P1
ENSG00000142798	1.24968	4.72833	54.5882	1.48624e-13	1.45214e-11	HSPG2
ENSG00000163975	1.24563	0.251821	15.4898	8.29538e-05	0.00208134	MELTF
ENSG00000125968	1.24449	4.43169	45.6099	1.44307e-11	1.15818e-09	ID1
ENSG00000175505	1.24333	-0.578599	10.1046	0.00147898	0.0239329	CLCF1
ENSG00000100302	1.24326	-0.481043	11.4958	0.000697537	0.0128446	RASD2
ENSG00000227527	1.24243	-0.259713	13.7252	0.000211597	0.0046771	AC096540.1
ENSG00000198729	1.24228	1.6796	27.4148	1.6417e-07	7.46702e-06	PPP1R14C
ENSG00000138376	1.24098	6.65664	59.4427	1.25905e-14	1.37151e-12	BARD1
ENSG00000197587	1.23949	0.413651	16.034	6.22146e-05	0.00161873	DMBX1
ENSG00000111331	1.23881	4.35633	50.0783	1.47734e-12	1.326e-10	OAS3
ENSG00000233762	1.23814	0.78461	18.3449	1.84316e-05	0.00054633	AC007969.1
ENSG00000154330	1.23755	0.577074	18.1192	2.07494e-05	0.00060761	PGM5
ENSG00000175920	1.23723	0.501097	14.1295	0.000170646	0.00387497	DOK7
ENSG00000230650	1.23669	0.0755284	14.0642	0.000176672	0.00399238	AC140479.2
ENSG00000205542	1.23641	3.51399	46.6252	8.59465e-12	7.05657e-10	TMSB4X
ENSG00000108375	1.23614	3.4148	43.6426	3.94172e-11	3.03123e-09	RNF43
ENSG00000181458	1.23502	2.9086	32.0083	1.53518e-08	8.39165e-07	TMEM45A
ENSG00000221963	1.23203	2.83076	37.6106	8.63752e-10	5.64135e-08	APOL6
ENSG00000267607	1.23065	-0.452342	11.17	0.000831312	0.0147615	AC011511.5
ENSG00000213071	1.22617	1.46718	23.4664	1.27117e-06	4.85693e-05	LPAL2
ENSG00000162981	1.22569	-0.454149	10.6512	0.00109999	0.0187529	FAM84A
ENSG00000171435	1.22564	3.79237	48.0231	4.21217e-12	3.58952e-10	KSR2
ENSG00000260439	1.22497	-0.327513	12.0395	0.000520857	0.0100054	LMF1-AS1
ENSG00000139800	1.22417	3.36826	41.7235	1.05137e-10	7.66731e-09	ZIC5
ENSG00000163126	1.22314	-0.762554	8.45284	0.00364474	0.0496996	ANKRD23
ENSG00000205413	1.22249	1.63336	15.7697	7.1538e-05	0.00182992	SAMD9
ENSG00000114251	1.22212	2.5049	35.2271	2.9341e-09	1.77317e-07	WNT5A
ENSG00000158089	1.21976	2.03501	31.094	2.45824e-08	1.29699e-06	GALNT14
ENSG00000136944	1.219	2.74859	38.0223	6.9941e-10	4.60268e-08	LMX1B
ENSG00000204052	1.21763	0.874647	21.3676	3.79133e-06	0.000130556	LRRC73
ENSG00000113448	1.21733	4.28266	48.9083	2.68207e-12	2.35506e-10	PDE4D
ENSG00000205746	1.21609	1.25162	24.3761	7.92449e-07	3.18002e-05	AC126755.1
ENSG00000168487	1.2158	3.34469	43.5878	4.0535e-11	3.10931e-09	BMP1
ENSG00000084636	1.21558	2.15931	31.3187	2.18958e-08	1.16435e-06	COL16A1
ENSG00000089127	1.21471	1.13199	18.873	1.39714e-05	0.000426846	OAS1
ENSG00000205611	1.2088	0.330154	15.1722	9.81364e-05	0.00240486	LINC01597
ENSG00000112655	1.20772	4.49807	48.3377	3.5878e-12	3.10542e-10	PTK7
ENSG00000131389	1.20727	3.45444	41.5923	1.12437e-10	8.18e-09	SLC6A6
ENSG00000159403	1.20643	3.3236	42.2434	8.05913e-11	5.94153e-09	C1R
ENSG00000203685	1.20567	0.907306	14.9367	0.000111176	0.00267472	STUM
ENSG00000204791	1.20561	-0.103328	9.84354	0.00170429	0.0268731	SMPD5
ENSG00000115252	1.20381	0.75323	20.9289	4.76657e-06	0.00016121	PDE1A
ENSG00000107731	1.20308	1.89753	30.317	3.66894e-08	1.87384e-06	UNC5B
ENSG00000108679	1.20173	5.74018	54.1503	1.85726e-13	1.80592e-11	LGALS3BP
ENSG00000168539	1.20109	1.31396	23.5938	1.18968e-06	4.58361e-05	CHRM1
ENSG00000227036	1.19963	-0.507071	8.63724	0.00329361	0.0457	LINC00511
ENSG00000082196	1.19912	1.95976	30.4423	3.4395e-08	1.76409e-06	C1QTNF3
ENSG00000204253	1.19844	2.83393	34.7495	3.74972e-09	2.23053e-07	HNRNPCP2
ENSG00000174871	1.19685	-0.723851	9.2803	0.00231631	0.0342285	CNIH2
ENSG00000262877	1.19575	0.288541	15.4476	8.48226e-05	0.00212144	AC110285.2
ENSG00000256340	1.1908	-0.373544	9.74166	0.00180138	0.0278185	ABCC6P1
ENSG00000071246	1.1904	1.39045	23.1876	1.46945e-06	5.54023e-05	VASH1
ENSG00000143153	1.18954	7.98776	56.0815	6.95286e-14	7.12609e-12	ATP1B1
ENSG00000060982	1.18881	5.35735	50.3222	1.30462e-12	1.1797e-10	BCAT1
ENSG00000110042	1.18809	0.771275	18.7201	1.51377e-05	0.000457229	DTX4
ENSG00000177098	1.18747	0.357201	12.604	0.000384923	0.00776922	SCN4B
ENSG00000179978	1.18658	0.791977	18.5224	1.67923e-05	0.00050265	AC140134.1
ENSG00000275807	1.18554	-0.634312	9.43125	0.00213319	0.032109	AC145285.6
ENSG00000106003	1.18528	2.97547	38.2552	6.20721e-10	4.10876e-08	LFNG
ENSG00000240216	1.18409	0.0375096	10.7876	0.00102184	0.0175987	CPHL1P
ENSG00000257511	1.1836	-0.406703	9.10874	0.00254391	0.0370681	AC084824.1
ENSG00000146072	1.18298	3.72194	41.1574	1.4045e-10	1.01209e-08	TNFRSF21
ENSG00000161381	1.17988	0.585049	17.4754	2.91055e-05	0.000827543	PLXDC1
ENSG00000139220	1.17978	5.42235	51.0583	8.96638e-13	8.20565e-11	PPFIA2
ENSG00000184110	1.17955	1.96424	28.1109	1.14561e-07	5.38417e-06	EIF3C
ENSG00000111801	1.17893	2.73807	27.5775	1.50922e-07	6.92047e-06	BTN3A3
ENSG00000183853	1.1787	0.919765	19.9634	7.89375e-06	0.000254762	KIRREL1
ENSG00000179862	1.17542	1.24196	21.2924	3.94285e-06	0.000135466	CITED4
ENSG00000228109	1.17216	0.541109	16.8474	4.05081e-05	0.00111013	MELTF-AS1
ENSG00000002587	1.17111	0.223739	15.0996	0.000101982	0.00248405	HS3ST1
ENSG00000104213	1.16872	0.330251	11.0168	0.000902891	0.0158299	PDGFRL
ENSG00000058404	1.16675	0.268948	14.7546	0.000122447	0.00290553	CAMK2B
ENSG00000131370	1.16159	2.11373	30.2693	3.76028e-08	1.91566e-06	SH3BP5
ENSG00000186907	1.16115	3.00537	36.9537	1.20969e-09	7.66956e-08	RTN4RL2
ENSG00000152104	1.16067	4.06255	41.5005	1.17839e-10	8.55251e-09	PTPN14
ENSG00000179348	1.15996	7.0329	52.5376	4.22086e-13	3.97672e-11	GATA2
ENSG00000184185	1.1596	0.522625	17.2601	3.25955e-05	0.000916465	KCNJ12
ENSG00000166535	1.15931	2.92794	35.9862	1.98723e-09	1.2291e-07	A2ML1
ENSG00000133687	1.15629	3.38796	38.8466	4.58441e-10	3.07698e-08	TMTC1
ENSG00000006047	1.15576	2.96384	35.0893	3.14924e-09	1.89563e-07	YBX2
ENSG00000227218	1.15492	1.65232	24.5571	7.21393e-07	2.93172e-05	AL157935.1
ENSG00000164684	1.15452	3.53798	40.1241	2.38328e-10	1.66023e-08	ZNF704
ENSG00000159335	1.15356	6.23938	50.4369	1.23056e-12	1.11439e-10	PTMS
ENSG00000185133	1.15246	4.04272	43.5141	4.20916e-11	3.22057e-09	INPP5J
ENSG00000126368	1.15123	2.58688	34.4351	4.40698e-09	2.60617e-07	NR1D1
ENSG00000271614	1.15054	1.08587	21.7171	3.15956e-06	0.000110176	ATP2B1-AS1
ENSG00000035862	1.15024	5.20375	48.4012	3.47349e-12	3.01508e-10	TIMP2
ENSG00000106868	1.14603	-0.116765	12.7299	0.000359859	0.007327	SUSD1
ENSG00000185269	1.14498	0.250264	12.0196	0.000526435	0.0101049	NOTUM
ENSG00000020577	1.14365	2.58474	30.4439	3.43664e-08	1.76409e-06	SAMD4A
ENSG00000131773	1.14266	0.569533	15.4929	8.28136e-05	0.00207891	KHDRBS3
ENSG00000007372	1.14262	-0.183712	9.19352	0.00242873	0.0355778	PAX6
ENSG00000186564	1.14252	0.0142701	11.7188	0.000618719	0.0116153	FOXD2
ENSG00000148468	1.14159	2.4041	31.3504	2.15419e-08	1.14654e-06	FAM171A1
ENSG00000180581	1.14134	2.05214	25.5536	4.30261e-07	1.83329e-05	SRP9P1
ENSG00000124191	1.14118	0.028205	12.1216	0.000498402	0.0096461	TOX2
ENSG00000203876	1.14106	0.254388	12.1931	0.000479667	0.00933711	ADD3-AS1
ENSG00000109089	1.1396	6.05142	49.2916	2.2061e-12	1.9484e-10	CDR2L
ENSG00000145911	1.1395	2.967	36.3791	1.62435e-09	1.01605e-07	N4BP3
ENSG00000167992	1.13857	-0.0480646	11.2982	0.000775818	0.0139475	VWCE
ENSG00000150556	1.13704	0.512741	14.0258	0.000180318	0.00405966	LYPD6B
ENSG00000266208	1.13687	1.92164	29.0324	7.11773e-08	3.46604e-06	AC080112.1
ENSG00000228232	1.13661	1.77298	22.6958	1.8978e-06	7.0357e-05	GAPDHP1
ENSG00000249565	1.13312	-0.366555	9.56735	0.00198069	0.030122	SERBP1P5
ENSG00000280237	1.13219	0.990494	18.6515	1.56921e-05	0.000472986	MIR4697HG
ENSG00000160808	1.13138	0.157548	12.4281	0.000422925	0.00840792	MYL3
ENSG00000255966	1.13019	-0.199513	10.504	0.00119117	0.0200762	AC006064.3
ENSG00000158321	1.13014	2.26443	29.6568	5.15718e-08	2.56906e-06	AUTS2
ENSG00000263563	1.12976	-0.0717342	11.2272	0.000806055	0.0144057	UBBP4
ENSG00000143195	1.12976	0.463879	9.75497	0.00178839	0.0276742	ILDR2
ENSG00000074660	1.12932	1.34283	21.7426	3.11791e-06	0.000108912	SCARF1
ENSG00000272941	1.1279	-0.303806	9.1669	0.00246432	0.0360621	AC083862.2
ENSG00000187017	1.12743	2.43563	29.8424	4.68633e-08	2.34413e-06	ESPN
ENSG00000181634	1.12738	2.93977	31.8803	1.6397e-08	8.90677e-07	TNFSF15
ENSG00000164920	1.12666	3.60754	39.6474	3.04204e-10	2.09507e-08	OSR2
ENSG00000279026	1.12634	-0.0600627	11.3116	0.000770261	0.013864	AC005225.4
ENSG00000173517	1.12465	1.87397	26.2082	3.06524e-07	1.33801e-05	PEAK1
ENSG00000268350	1.12452	0.110086	11.7943	0.000594128	0.0112127	FAM156A
ENSG00000166664	1.12432	-0.603446	8.65324	0.0032648	0.0453922	CHRFAM7A
ENSG00000186212	1.124	3.83565	39.7017	2.9587e-10	2.04231e-08	SOWAHB
ENSG00000166444	1.12339	3.28297	37.1407	1.09907e-09	7.04928e-08	ST5
ENSG00000223773	1.12306	-0.101435	10.1071	0.00147696	0.0239329	CD99P1
ENSG00000074410	1.1229	3.93843	39.2398	3.74829e-10	2.54393e-08	CA12
ENSG00000175344	1.12225	1.71405	23.7957	1.07121e-06	4.17176e-05	CHRNA7
ENSG00000205777	1.12162	1.39358	20.1819	7.0416e-06	0.000229088	GAGE1
ENSG00000240875	1.11999	0.0033944	11.4395	0.000718977	0.0131516	LINC00886
ENSG00000251169	1.11977	0.225153	12.6533	0.000374895	0.00759998	LINC01843
ENSG00000257489	1.11911	0.554297	14.5258	0.000138256	0.00323389	AC010203.1
ENSG00000134240	1.11902	9.15042	50.1401	1.43149e-12	1.29057e-10	HMGCS2
ENSG00000005379	1.1189	2.42792	28.961	7.38491e-08	3.57891e-06	TSPOAP1
ENSG00000135299	1.11724	0.890887	18.0536	2.14774e-05	0.00062651	ANKRD6
ENSG00000163235	1.11642	1.48524	23.545	1.22029e-06	4.68616e-05	TGFA
ENSG00000035664	1.11466	2.5469	30.9911	2.59212e-08	1.35935e-06	DAPK2
ENSG00000102780	1.11465	6.01123	46.9581	7.2522e-12	6.03604e-10	DGKH
ENSG00000180891	1.11421	3.50202	37.1062	1.11868e-09	7.15433e-08	CUEDC1
ENSG00000230724	1.1141	0.154983	11.592	0.000662353	0.012339	LINC01001
ENSG00000279833	1.11277	0.723903	15.3792	8.79502e-05	0.00219063	AL031846.2
ENSG00000133466	1.11221	2.42156	31.0601	2.50165e-08	1.3176e-06	C1QTNF6
ENSG00000163947	1.11197	1.87432	23.3885	1.32364e-06	5.04472e-05	ARHGEF3
ENSG00000160145	1.11186	0.794181	16.8287	4.09103e-05	0.00111762	KALRN
ENSG00000171368	1.11182	3.48971	37.6989	8.25519e-10	5.40327e-08	TPPP
ENSG00000165731	1.11072	-0.0772545	9.81349	0.00173237	0.0271887	RET
ENSG00000232237	1.11062	0.664819	16.8411	4.06434e-05	0.00111233	ASCL5
ENSG00000186891	1.10891	2.65614	31.4755	2.01976e-08	1.08163e-06	TNFRSF18
ENSG00000091436	1.1083	4.83929	43.7208	3.78734e-11	2.9162e-09	MAP3K20
ENSG00000179344	1.10679	0.950165	18.1668	2.02374e-05	0.000593763	HLA-DQB1
ENSG00000101004	1.10637	3.1301	35.3407	2.76781e-09	1.68612e-07	NINL
ENSG00000102879	1.10528	1.40051	21.1432	4.26212e-06	0.00014561	CORO1A
ENSG00000269855	1.10197	-0.269705	9.21446	0.00240112	0.0352328	RNF225
ENSG00000248971	1.10182	0.727036	16.6424	4.51318e-05	0.00121587	KRT8P46
ENSG00000127588	1.09837	-0.41555	9.07322	0.0025938	0.0376684	GNG13
ENSG00000205220	1.09705	2.09055	25.6453	4.10289e-07	1.75312e-05	PSMB10
ENSG00000049089	1.09626	1.99866	25.9033	3.5895e-07	1.55234e-05	COL9A2
ENSG00000279741	1.09615	0.781024	15.0014	0.000107429	0.00259693	AC007342.8
ENSG00000197566	1.09434	0.650001	15.6187	7.74861e-05	0.00196714	ZNF624
ENSG00000137571	1.09358	2.91275	31.2316	2.29011e-08	1.21356e-06	SLCO5A1
ENSG00000159433	1.0928	2.91906	30.1336	4.03293e-08	2.04426e-06	STARD9
ENSG00000163520	1.09207	2.81989	30.8694	2.75987e-08	1.43985e-06	FBLN2
ENSG00000164089	1.09097	1.68713	18.1408	2.05157e-05	0.00060164	ETNPPL
ENSG00000167995	1.09088	2.17346	27.135	1.89731e-07	8.53286e-06	BEST1
ENSG00000205683	1.09	0.919941	15.6139	7.76833e-05	0.00197012	DPF3
ENSG00000119922	1.0873	2.3256	26.7719	2.28947e-07	1.01397e-05	IFIT2
ENSG00000172461	1.08679	-0.0266484	12.2328	0.000469578	0.00916719	FUT9
ENSG00000186409	1.08661	0.687262	14.8728	0.000115012	0.00275389	CCDC30
ENSG00000260001	1.08481	2.44843	29.0275	7.13598e-08	3.47003e-06	TGFBR3L
ENSG00000231234	1.08435	0.159759	10.9841	0.00091897	0.0160583	SKP1P1
ENSG00000076344	1.08317	-0.257219	10.7364	0.0010505	0.0180258	RGS11
ENSG00000257108	1.08243	2.57093	29.8381	4.69673e-08	2.3474e-06	NHLRC4
ENSG00000167046	1.08227	-0.337536	8.47117	0.0036082	0.0492968	AL357033.1
ENSG00000171604	1.08192	4.92785	42.0023	9.11657e-11	6.68861e-09	CXXC5
ENSG00000175591	1.08187	2.10321	24.6344	6.93034e-07	2.82403e-05	P2RY2
ENSG00000005884	1.08138	3.31677	33.3025	7.88811e-09	4.52801e-07	ITGA3
ENSG00000197582	1.08078	1.06989	16.9557	3.8262e-05	0.00105525	GPX1P1
ENSG00000145014	1.0805	0.97729	15.1806	9.77017e-05	0.00239649	TMEM44
ENSG00000221890	1.08022	2.95251	30.5604	3.23628e-08	1.67116e-06	NPTXR
ENSG00000166750	1.07882	5.88133	44.2202	2.93433e-11	2.29433e-09	SLFN5
ENSG00000134461	1.07591	3.96944	37.2101	1.06061e-09	6.81701e-08	ANKRD16
ENSG00000154252	1.07281	-0.177304	10.3046	0.00132697	0.0219803	GAL3ST2
ENSG00000272750	1.07266	0.543043	11.8495	0.000576757	0.0109222	AL592148.3
ENSG00000163083	1.07216	3.49114	34.6042	4.04033e-09	2.39401e-07	INHBB
ENSG00000134716	1.07145	3.10056	32.0954	1.46785e-08	8.08183e-07	CYP2J2
ENSG00000134256	1.07051	0.696452	15.7541	7.21326e-05	0.00184357	CD101
ENSG00000263155	1.0698	-0.400802	8.53832	0.00347746	0.0478122	MYZAP
ENSG00000105696	1.06953	1.33352	16.9428	3.85228e-05	0.00106196	TMEM59L
ENSG00000133937	1.06823	1.71635	22.0006	2.7256e-06	9.68541e-05	GSC
ENSG00000068650	1.06728	5.82418	42.6988	6.38519e-11	4.7712e-09	ATP11A
ENSG00000141622	1.06671	0.157201	11.9322	0.000551724	0.0105139	RNF165
ENSG00000129194	1.06664	0.359585	10.0282	0.00154163	0.0247916	SOX15
ENSG00000188869	1.0661	0.850764	14.4448	0.000144329	0.00334115	TMC3
ENSG00000166897	1.06605	1.20344	20.295	6.63753e-06	0.000216727	ELFN2
ENSG00000119632	1.06346	1.56236	17.6405	2.6685e-05	0.000764093	IFI27L2
ENSG00000260742	1.06277	1.49111	19.159	1.20268e-05	0.00037441	AC009962.1
ENSG00000139515	1.06275	1.84432	22.4866	2.11616e-06	7.72087e-05	PDX1
ENSG00000004866	1.06208	6.51094	43.6114	4.0049e-11	3.07591e-09	ST7
ENSG00000154447	1.06145	6.30768	43.2321	4.86156e-11	3.69643e-09	SH3RF1
ENSG00000128872	1.0609	2.81711	30.0274	4.25993e-08	2.15035e-06	TMOD2
ENSG00000280161	1.0593	0.371317	12.3697	0.000436353	0.00864373	AC022413.1
ENSG00000280022	1.05927	-0.121815	8.71752	0.00315166	0.0440514	AC126544.1
ENSG00000149527	1.05826	2.5283	27.2142	1.82112e-07	8.20316e-06	PLCH2
ENSG00000197258	1.05822	2.72334	26.6405	2.45059e-07	1.08138e-05	EIF4BP6
ENSG00000275964	1.05771	0.484862	13.5854	0.000227947	0.00498582	AL355001.2
ENSG00000249852	1.05746	-0.324786	8.76376	0.00307274	0.0431072	AC145676.1
ENSG00000253368	1.05593	2.92619	28.9294	7.50641e-08	3.62332e-06	TRNP1
ENSG00000198682	1.05571	0.235643	10.0633	0.00151252	0.024388	PAPSS2
ENSG00000180354	1.05543	2.57126	24.8083	6.33233e-07	2.60484e-05	MTURN
ENSG00000121281	1.05518	2.16962	25.3563	4.76598e-07	2.01236e-05	ADCY7
ENSG00000130675	1.05506	3.74486	34.8145	3.62655e-09	2.16363e-07	MNX1
ENSG00000169129	1.05186	0.577849	9.68216	0.00186066	0.0285738	AFAP1L2
ENSG00000279081	1.05121	0.0550218	10.348	0.00129618	0.0215676	AL356585.1
ENSG00000167971	1.05109	2.0228	23.4741	1.26606e-06	4.84045e-05	CASKIN1
ENSG00000275437	1.05069	2.49162	27.6699	1.43887e-07	6.62393e-06	AL121832.3
ENSG00000112149	1.05031	1.20793	18.0782	2.12012e-05	0.000619114	CD83
ENSG00000181790	1.04954	0.24357	9.49026	0.00206565	0.0312397	ADGRB1
ENSG00000163545	1.04651	3.54424	31.3823	2.11899e-08	1.12979e-06	NUAK2
ENSG00000125434	1.04563	3.75616	33.2492	8.10715e-09	4.63621e-07	SLC25A35
ENSG00000215156	1.04424	0.493963	13.1872	0.000281871	0.00599669	AC138409.1
ENSG00000176834	1.0442	5.88818	40.9311	1.57693e-10	1.12964e-08	VSIG10
ENSG00000182195	1.04059	6.71823	42.3694	7.55621e-11	5.58433e-09	LDOC1
ENSG00000274270	1.04049	0.328163	13.2678	0.00027001	0.00577675	AL137060.1
ENSG00000054690	1.03986	5.34861	38.6387	5.09978e-10	3.40781e-08	PLEKHH1
ENSG00000104833	1.03977	1.78113	19.3112	1.11054e-05	0.00034733	TUBB4A
ENSG00000198406	1.03957	0.499307	10.7789	0.00102666	0.0176666	BZW1P2
ENSG00000260588	1.03948	1.36608	19.1064	1.23631e-05	0.000383307	AC027702.1
ENSG00000226383	1.03936	0.238522	12.2362	0.000468715	0.00915329	LINC01876
ENSG00000137709	1.03874	0.457262	8.85245	0.00292696	0.041397	POU2F3
ENSG00000254343	1.03516	0.184101	10.9973	0.000912457	0.0159687	AC091563.1
ENSG00000245848	1.0347	2.93782	28.9532	7.41473e-08	3.59049e-06	CEBPA
ENSG00000070759	1.03228	3.93377	34.305	4.71172e-09	2.77557e-07	TESK2
ENSG00000225178	1.03175	3.96013	32.1979	1.39242e-08	7.69444e-07	RPSAP58
ENSG00000229214	1.0315	1.35404	18.2837	1.9033e-05	0.000562782	LINC00242
ENSG00000112759	1.03088	5.1977	37.9322	7.32451e-10	4.80448e-08	SLC29A1
ENSG00000180340	1.03076	1.62457	17.7198	2.55951e-05	0.00073636	FZD2
ENSG00000181626	1.02935	0.729887	14.9941	0.000107847	0.00260599	ANKRD62
ENSG00000204950	1.0292	0.664558	13.8646	0.000196463	0.00437605	LRRC10B
ENSG00000124216	1.02917	0.876474	14.3828	0.000149156	0.00344369	SNAI1
ENSG00000120594	1.02635	4.47671	36.9764	1.19567e-09	7.59655e-08	PLXDC2
ENSG00000215158	1.02581	4.28148	35.2276	2.9334e-09	1.77317e-07	AC138409.2
ENSG00000120055	1.0244	0.0964502	9.90659	0.00164688	0.0261788	C10ORF95
ENSG00000128714	1.02412	-0.160285	8.75824	0.00308206	0.043218	HOXD13
ENSG00000197536	1.02258	2.04801	21.893	2.88282e-06	0.000101518	C5ORF56
ENSG00000134369	1.02115	4.6833	36.5156	1.51449e-09	9.51259e-08	NAV1
ENSG00000099284	1.02098	0.848494	14.2932	0.00015643	0.00358846	H2AFY2
ENSG00000148400	1.02077	5.88766	39.4892	3.29884e-10	2.25629e-08	NOTCH1
ENSG00000100100	1.02034	1.55343	19.7085	9.01981e-06	0.000286833	PIK3IP1
ENSG00000162894	1.01998	0.257608	11.0646	0.000879911	0.0154884	FCMR
ENSG00000171729	1.01974	1.58659	18.9504	1.34161e-05	0.000412164	TMEM51
ENSG00000077616	1.01896	0.601177	10.2726	0.00135019	0.02231	NAALAD2
ENSG00000172425	1.01568	0.0524331	9.3277	0.00225716	0.0335632	TTC36
ENSG00000101204	1.01539	0.472535	13.0349	0.000305735	0.00641219	CHRNA4
ENSG00000171798	1.01521	1.18237	15.0534	0.000104513	0.00253552	KNDC1
ENSG00000261220	1.01432	2.02632	22.8036	1.79428e-06	6.67081e-05	AC103706.1
ENSG00000226445	1.01417	0.583379	13.1663	0.000285022	0.00605735	BX322234.1
ENSG00000224837	1.01399	0.197456	9.79849	0.00174655	0.0272803	GCSHP5
ENSG00000176912	1.01219	2.14489	22.6406	1.95312e-06	7.20399e-05	TYMSOS
ENSG00000138030	1.01181	3.15366	28.2716	1.05432e-07	4.97825e-06	KHK
ENSG00000174099	1.01113	1.69968	14.1386	0.000169823	0.00386063	MSRB3
ENSG00000104998	1.0102	2.01199	22.1571	2.51223e-06	9.02484e-05	IL27RA
ENSG00000122547	1.00993	5.0465	36.7331	1.35462e-09	8.5527e-08	EEPD1
ENSG00000110328	1.00934	3.24436	28.1049	1.14916e-07	5.39668e-06	GALNT18
ENSG00000198873	1.00859	1.3747	17.0783	3.58699e-05	0.000994247	GRK5
ENSG00000185567	1.00833	2.50332	23.4161	1.30484e-06	4.9793e-05	AHNAK2
ENSG00000185924	1.00824	4.33363	34.916	3.44244e-09	2.05784e-07	RTN4RL1
ENSG00000162783	1.00767	3.14002	28.0834	1.16197e-07	5.44844e-06	IER5
ENSG00000214357	1.00427	3.78056	31.9623	1.57194e-08	8.56943e-07	NEURL1B
ENSG00000154269	1.00367	0.874092	13.5984	0.000226374	0.00496215	ENPP3
ENSG00000127564	1.00227	4.34407	33.4215	7.42e-09	4.27143e-07	PKMYT1
ENSG00000173805	1.00225	0.40549	11.6873	0.000629276	0.011788	HAP1
ENSG00000116819	1.00144	0.446457	10.4302	0.00123971	0.0207961	TFAP2E
ENSG00000126500	1.00045	1.05628	14.2533	0.000159781	0.00365699	FLRT1
ENSG00000251364	-1.00082	1.64562	17.9893	2.22149e-05	0.00064647	AC107884.1
ENSG00000197930	-1.00152	6.94047	38.5809	5.25311e-10	3.49487e-08	ERO1A
ENSG00000085831	-1.00282	5.38262	35.46	2.60338e-09	1.59073e-07	TTC39A
ENSG00000183833	-1.004	2.06234	15.8905	6.71156e-05	0.00173066	MAATS1
ENSG00000186480	-1.00656	9.32175	40.6048	1.86353e-10	1.3209e-08	INSIG1
ENSG00000164211	-1.00677	5.92251	35.8437	2.13797e-09	1.3143e-07	STARD4
ENSG00000245552	-1.00683	1.27987	14.567	0.000135261	0.0031675	AP000787.1
ENSG00000230196	-1.00707	1.4933	13.8916	0.000193663	0.00432163	DDX43P3
ENSG00000273237	-1.00779	1.03365	10.3554	0.00129097	0.0214956	AC004520.1
ENSG00000170340	-1.00783	4.05452	30.8084	2.84807e-08	1.48205e-06	B3GNT2
ENSG00000134760	-1.00817	0.590577	10.2068	0.00139924	0.0229954	DSG1
ENSG00000258628	-1.00836	0.451868	9.0979	0.00255903	0.0372457	AC126603.1
ENSG00000143067	-1.00857	4.07797	31.8202	1.69122e-08	9.16204e-07	ZNF697
ENSG00000178537	-1.00896	5.17676	35.2585	2.88719e-09	1.75005e-07	SLC25A20
ENSG00000176171	-1.0095	8.99152	40.8617	1.63396e-10	1.16636e-08	BNIP3
ENSG00000099840	-1.00952	1.18373	13.8216	0.00020101	0.00447078	IZUMO4
ENSG00000134107	-1.01075	5.53686	36.4345	1.5788e-09	9.88582e-08	BHLHE40
ENSG00000260244	-1.01121	6.01726	38.0245	6.98614e-10	4.60243e-08	AC104083.1
ENSG00000278985	-1.01367	1.76658	16.5572	4.7204e-05	0.00126395	AC092718.7
ENSG00000147592	-1.01473	6.04183	37.9801	7.1471e-10	4.69827e-08	LACTB2
ENSG00000278965	-1.01537	1.36466	17.1996	3.36507e-05	0.000940248	AC122713.2
ENSG00000173436	-1.01596	3.55	28.351	1.01192e-07	4.79301e-06	MINOS1
ENSG00000059377	-1.01627	4.05917	31.0149	2.5605e-08	1.34509e-06	TBXAS1
ENSG00000104756	-1.01811	5.6304	37.0512	1.15069e-09	7.34157e-08	KCTD9
ENSG00000168615	-1.0206	8.18779	41.0943	1.45059e-10	1.04282e-08	ADAM9
ENSG00000171388	-1.0231	5.33832	36.2719	1.71625e-09	1.06803e-07	APLN
ENSG00000156795	-1.02324	4.14316	33.0134	9.15257e-09	5.19575e-07	WDYHV1
ENSG00000182326	-1.02444	0.764588	11.9183	0.000555858	0.0105726	C1S
ENSG00000154639	-1.02786	6.21851	39.9691	2.58011e-10	1.79322e-08	CXADR
ENSG00000148541	-1.0293	0.642353	13.1143	0.000293049	0.00620837	FAM13C
ENSG00000104695	-1.02961	6.47827	40.222	2.26677e-10	1.58818e-08	PPP2CB
ENSG00000164647	-1.0306	8.03736	42.0535	8.8811e-11	6.52374e-09	STEAP1
ENSG00000178607	-1.03663	5.80885	38.9346	4.38251e-10	2.94473e-08	ERN1
ENSG00000164116	-1.03666	7.7046	42.3009	7.8256e-11	5.77638e-09	GUCY1A1
ENSG00000151835	-1.03945	8.38473	42.9144	5.71885e-11	4.29157e-09	SACS
ENSG00000215910	-1.04175	2.0712	19.6228	9.43358e-06	0.00029905	C1ORF167
ENSG00000277534	-1.04278	3.82274	32.6002	1.13202e-08	6.36564e-07	AC007996.1
ENSG00000217442	-1.04457	0.621575	12.072	0.000511854	0.00985616	SYCE3
ENSG00000112541	-1.04642	0.595982	13.037	0.000305397	0.00641175	PDE10A
ENSG00000235397	-1.04697	0.814924	13.4214	0.000248765	0.00538105	EPN2-AS1
ENSG00000120860	-1.05032	5.54294	39.2103	3.80527e-10	2.57397e-08	WASHC3
ENSG00000066629	-1.0519	5.48074	38.4529	5.6092e-10	3.72769e-08	EML1
ENSG00000124370	-1.05218	2.98658	25.4076	4.64088e-07	1.96227e-05	MCEE
ENSG00000136770	-1.0528	6.45799	41.6185	1.10938e-10	8.08062e-09	DNAJC1
ENSG00000083223	-1.05306	6.17827	41.186	1.38411e-10	9.98583e-09	TUT7
ENSG00000140416	-1.05575	7.16753	43.1325	5.11543e-11	3.86524e-09	TPM1
ENSG00000125257	-1.05603	9.53891	44.8036	2.17825e-11	1.71867e-09	ABCC4
ENSG00000123643	-1.05822	6.95417	42.4703	7.17622e-11	5.33422e-09	SLC36A1
ENSG00000148175	-1.05835	5.42479	39.26	3.70971e-10	2.52339e-08	STOM
ENSG00000100767	-1.06052	1.01758	13.0633	0.000301135	0.00635084	PAPLN
ENSG00000133639	-1.06474	6.53845	43.2288	4.86997e-11	3.69819e-09	BTG1
ENSG00000164659	-1.06494	6.51983	42.9133	5.7221e-11	4.29157e-09	KIAA1324L
ENSG00000105879	-1.06668	6.50735	42.9889	5.50502e-11	4.14413e-09	CBLL1
ENSG00000070540	-1.0667	4.91518	38.2939	6.08518e-10	4.03517e-08	WIPI1
ENSG00000176222	-1.06743	0.502127	11.5841	0.00066518	0.0123803	ZNF404
ENSG00000264569	-1.0675	0.456703	10.6992	0.00107183	0.0183451	AC137723.1
ENSG00000204257	-1.06753	2.83813	21.973	2.76519e-06	9.7944e-05	HLA-DMA
ENSG00000096080	-1.06918	5.82752	41.9113	9.55081e-11	6.99874e-09	MRPS18A
ENSG00000178750	-1.06926	2.03828	21.955	2.79114e-06	9.87477e-05	STX19
ENSG00000154537	-1.07238	0.389494	9.27436	0.00232384	0.0343147	FAM27C
ENSG00000102174	-1.07316	2.85427	28.0034	1.21101e-07	5.65653e-06	PHEX
ENSG00000188997	-1.07403	4.15195	35.4103	2.67077e-09	1.62863e-07	KCTD21
ENSG00000169251	-1.07702	6.71703	44.3253	2.78095e-11	2.18003e-09	NMD3
ENSG00000261572	-1.07803	1.5729	16.9214	3.89608e-05	0.00107306	AC097639.1
ENSG00000184828	-1.0795	0.539474	12.3167	0.000448919	0.00884275	ZBTB7C
ENSG00000270168	-1.08151	1.90923	20.5825	5.71144e-06	0.000189251	AC004233.2
ENSG00000163472	-1.0821	4.80447	39.3121	3.61204e-10	2.45972e-08	TMEM79
ENSG00000176903	-1.08306	6.42575	44.0222	3.2467e-11	2.5191e-09	PNMA1
ENSG00000279501	-1.08343	-0.133474	9.75226	0.00179102	0.0276937	CR392039.3
ENSG00000109771	-1.08445	3.10762	29.7852	4.82673e-08	2.4084e-06	LRP2BP
ENSG00000069956	-1.08654	8.7623	47.0309	6.98755e-12	5.83177e-10	MAPK6
ENSG00000148444	-1.08862	3.73913	33.8897	5.83281e-09	3.39315e-07	COMMD3
ENSG00000162694	-1.08895	5.89212	42.9523	5.60912e-11	4.21727e-09	EXTL2
ENSG00000114439	-1.09017	7.80162	46.6927	8.30386e-12	6.83632e-10	BBX
ENSG00000251867	-1.09037	0.226644	10.1795	0.00142013	0.0232452	AC009812.1
ENSG00000151611	-1.09104	4.16234	36.6677	1.40084e-09	8.817e-08	MMAA
ENSG00000114446	-1.09833	4.69913	39.5211	3.24532e-10	2.22246e-08	IFT57
ENSG00000123130	-1.09967	5.5908	40.9279	1.57946e-10	1.13012e-08	ACOT9
ENSG00000146648	-1.1	7.78728	47.6746	5.03165e-12	4.24789e-10	EGFR
ENSG00000272072	-1.10019	-0.142712	8.66457	0.00324456	0.0451626	AC004492.1
ENSG00000205129	-1.10839	0.436782	10.5843	0.00114053	0.0193408	C4ORF47
ENSG00000260837	-1.10962	0.376225	8.60322	0.00335568	0.0464218	N/A
ENSG00000130222	-1.11099	4.1788	38.586	5.23938e-10	3.48956e-08	GADD45G
ENSG00000223799	-1.11343	0.155536	9.227	0.00238471	0.035043	IL10RB-DT
ENSG00000147408	-1.11588	2.96452	29.7974	4.79635e-08	2.39521e-06	CSGALNACT1
ENSG00000245213	-1.11602	0.807212	13.5217	0.000235823	0.00513773	AC105285.1
ENSG00000116667	-1.11614	6.74278	47.6738	5.03376e-12	4.24789e-10	C1ORF21
ENSG00000137942	-1.11658	7.37528	48.5033	3.29741e-12	2.86633e-10	FNBP1L
ENSG00000148985	-1.11886	6.36886	47.0983	6.75126e-12	5.6501e-10	PGAP2
ENSG00000182165	-1.12095	4.65803	41.4316	1.22065e-10	8.84864e-09	TP53TG1
ENSG00000197635	-1.12165	7.21738	48.6204	3.10629e-12	2.70408e-10	DPP4
ENSG00000140526	-1.12167	10.8136	50.6382	1.11061e-12	1.00727e-10	ABHD2
ENSG00000164251	-1.12174	5.71309	43.8876	3.47777e-11	2.68465e-09	F2RL1
ENSG00000169252	-1.12264	2.8462	30.0626	4.18314e-08	2.11666e-06	ADRB2
ENSG00000123178	-1.12319	4.77408	41.1009	1.44572e-10	1.04056e-08	SPRYD7
ENSG00000173826	-1.12342	0.778536	10.3334	0.00130646	0.0216998	KCNH6
ENSG00000155850	-1.12402	5.28203	40.8063	1.68089e-10	1.19845e-08	SLC26A2
ENSG00000164815	-1.12405	7.03722	48.2849	3.68581e-12	3.1857e-10	ORC5
ENSG00000237595	-1.1253	0.293055	9.76971	0.0017741	0.0275093	AL161937.2
ENSG00000197140	-1.1269	0.0697176	12.7992	0.00034677	0.00712263	ADAM32
ENSG00000112715	-1.12724	7.70629	49.8963	1.6209e-12	1.44843e-10	VEGFA
ENSG00000143515	-1.12816	5.28221	44.2657	2.86694e-11	2.24454e-09	ATP8B2
ENSG00000136167	-1.12903	5.99557	45.6109	1.44237e-11	1.15818e-09	LCP1
ENSG00000014914	-1.12929	3.35736	32.0302	1.51791e-08	8.31221e-07	MTMR11
ENSG00000272189	-1.13013	3.87846	36.1678	1.81042e-09	1.12203e-07	AL024508.2
ENSG00000161031	-1.13032	1.18679	13.4005	0.00025156	0.00543763	PGLYRP2
ENSG00000186806	-1.13159	4.25538	39.6554	3.02972e-10	2.08895e-08	VSIG10L
ENSG00000155368	-1.13326	8.39279	50.8808	9.81474e-13	8.95503e-11	DBI
ENSG00000110721	-1.1336	6.43606	48.1848	3.87889e-12	3.32888e-10	CHKA
ENSG00000133872	-1.13786	7.84372	50.8205	1.01213e-12	9.22087e-11	SARAF
ENSG00000141179	-1.13896	4.68854	41.4268	1.22369e-10	8.8601e-09	PCTP
ENSG00000123609	-1.13944	0.537915	11.8006	0.000592115	0.0111851	NMI
ENSG00000198189	-1.13961	4.45251	39.6391	3.05498e-10	2.1016e-08	HSD17B11
ENSG00000103222	-1.14341	7.75675	51.1924	8.37425e-13	7.68696e-11	ABCC1
ENSG00000179094	-1.1443	4.76345	42.4213	7.35827e-11	5.44467e-09	PER1
ENSG00000185250	-1.14685	1.59973	22.8902	1.71522e-06	6.39256e-05	PPIL6
ENSG00000173221	-1.14714	4.24734	37.2513	1.03846e-09	6.68878e-08	GLRX
ENSG00000177675	-1.14796	1.88784	24.7457	6.54136e-07	2.67812e-05	CD163L1
ENSG00000138190	-1.14862	5.10073	44.1859	2.98623e-11	2.33191e-09	EXOC6
ENSG00000260000	-1.15122	3.32726	37.2755	1.02566e-09	6.6204e-08	AL133338.1
ENSG00000113161	-1.153	7.99007	52.3649	4.60888e-13	4.33556e-11	HMGCR
ENSG00000023572	-1.15361	4.90356	44.7279	2.26411e-11	1.78409e-09	GLRX2
ENSG00000237978	-1.15453	1.06313	16.6763	4.43303e-05	0.00119864	KCNMB2-AS1
ENSG00000261068	-1.16362	2.4188	26.195	3.08623e-07	1.3462e-05	AL512274.1
ENSG00000109927	-1.16363	-0.110624	10.8695	0.000977597	0.0169425	TECTA
ENSG00000255051	-1.16654	1.58828	21.476	3.58291e-06	0.000123871	BCAS2P1
ENSG00000118520	-1.16805	3.4795	35.4324	2.64063e-09	1.61188e-07	ARG1
ENSG00000243646	-1.16891	3.90343	41.255	1.33612e-10	9.66259e-09	IL10RB
ENSG00000272097	-1.16928	0.313166	12.1814	0.000482697	0.00937504	AL024498.1
ENSG00000131711	-1.17596	8.619	54.7157	1.39287e-13	1.36751e-11	MAP1B
ENSG00000164418	-1.17686	2.60169	29.9908	4.34104e-08	2.18912e-06	GRIK2
ENSG00000169306	-1.17754	0.437643	14.7319	0.00012393	0.00293844	IL1RAPL1
ENSG00000261115	-1.17941	0.0438843	10.5108	0.00118681	0.0200082	TMEM178B
ENSG00000153179	-1.18468	9.39947	55.8571	7.79329e-14	7.92057e-12	RASSF3
ENSG00000136111	-1.18491	5.3355	49.0354	2.51383e-12	2.21374e-10	TBC1D4
ENSG00000221869	-1.18624	4.11024	42.433	7.31465e-11	5.419e-09	CEBPD
ENSG00000237188	-1.18694	0.710278	14.6588	0.000128829	0.00303561	AC242426.2
ENSG00000279628	-1.18785	1.84987	23.3182	1.37295e-06	5.213e-05	AC131280.1
ENSG00000163491	-1.18858	0.375788	14.1446	0.000169283	0.00384979	NEK10
ENSG00000154265	-1.18985	4.3386	45.3421	1.65456e-11	1.31919e-09	ABCA5
ENSG00000141750	-1.19377	0.116568	9.76699	0.00177673	0.0275288	STAC2
ENSG00000076554	-1.19429	8.01729	55.9406	7.4693e-14	7.62963e-12	TPD52
ENSG00000137801	-1.19448	3.35803	38.8138	4.66223e-10	3.12575e-08	THBS1
ENSG00000115758	-1.19684	9.72755	57.1772	3.98269e-14	4.1592e-12	ODC1
ENSG00000130957	-1.19704	0.0608869	11.2284	0.000805558	0.014404	FBP2
ENSG00000006459	-1.19823	6.02763	53.9901	2.01503e-13	1.95619e-11	KDM7A
ENSG00000238832	-1.19873	-0.14698	10.586	0.0011395	0.0193288	RF01233
ENSG00000222012	-1.19901	1.04949	20.4795	6.0273e-06	0.00019843	AC005481.1
ENSG00000157224	-1.2	7.1957	53.7979	2.2221e-13	2.15034e-11	CLDN12
ENSG00000168827	-1.20086	7.9526	56.3555	6.04846e-14	6.22017e-12	GFM1
ENSG00000228363	-1.20097	0.0303794	10.9837	0.000919169	0.0160583	AC015971.1
ENSG00000124942	-1.20122	7.67245	55.0459	1.17748e-13	1.16738e-11	AHNAK
ENSG00000169122	-1.20387	4.93121	48.7639	2.88703e-12	2.52407e-10	FAM110B
ENSG00000149201	-1.204	0.0202339	10.6543	0.00109812	0.0187317	CCDC81
ENSG00000168118	-1.20622	6.92042	55.7021	8.43267e-14	8.4992e-12	RAB4A
ENSG00000266736	-1.20686	1.66184	25.8629	3.66547e-07	1.58069e-05	GTF2IP6
ENSG00000175175	-1.20687	4.61823	46.922	7.38675e-12	6.13121e-10	PPM1E
ENSG00000064393	-1.21581	9.97345	59.154	1.45804e-14	1.57976e-12	HIPK2
ENSG00000230918	-1.21742	1.32956	16.4176	5.08112e-05	0.00134863	AC008063.1
ENSG00000276710	-1.21748	4.93901	50.1347	1.43545e-12	1.29222e-10	CSPG4P10
ENSG00000178163	-1.22352	6.425	55.7729	8.13471e-14	8.23996e-12	ZNF518B
ENSG00000118997	-1.22931	0.868449	17.5866	2.7452e-05	0.000784574	DNAH7
ENSG00000150672	-1.23068	1.97982	27.7238	1.3993e-07	6.46744e-06	DLG2
ENSG00000188501	-1.23313	-0.351568	10.5031	0.00119171	0.0200798	LCTL
ENSG00000132872	-1.2354	1.13648	22.1282	2.55033e-06	9.14545e-05	SYT4
ENSG00000138771	-1.23794	7.89617	59.6723	1.1204e-14	1.22487e-12	SHROOM3
ENSG00000151327	-1.24023	6.93802	57.4379	3.48823e-14	3.68725e-12	FAM177A1
ENSG00000174469	-1.24037	4.14863	46.3116	1.00864e-11	8.21464e-10	CNTNAP2
ENSG00000039139	-1.24048	4.48328	49.6124	1.87324e-12	1.66411e-10	DNAH5
ENSG00000250722	-1.24102	5.21439	51.5147	7.10637e-13	6.56284e-11	SELENOP
ENSG00000214708	-1.24107	1.39565	23.1867	1.47009e-06	5.54023e-05	AC116407.1
ENSG00000131844	-1.24117	6.99187	58.8334	1.71604e-14	1.85269e-12	MCCC2
ENSG00000166473	-1.24142	0.44304	9.41729	0.00214949	0.0322983	PKD1L2
ENSG00000087470	-1.24192	7.98485	60.1869	8.62639e-15	9.60379e-13	DNM1L
ENSG00000152380	-1.24216	2.21855	27.3677	1.68219e-07	7.63401e-06	FAM151B
ENSG00000130208	-1.24317	0.246944	10.685	0.00108007	0.01846	APOC1
ENSG00000231721	-1.24361	3.42983	40.6076	1.86084e-10	1.32055e-08	LINC-PINT
ENSG00000104763	-1.24416	7.5516	60.0874	9.07368e-15	1.00833e-12	ASAH1
ENSG00000160191	-1.24867	5.02055	52.0395	5.4395e-13	5.06976e-11	PDE9A
ENSG00000179241	-1.25046	5.48143	55.1906	1.09388e-13	1.08984e-11	LDLRAD3
ENSG00000275011	-1.25203	2.64119	32.1299	1.442e-08	7.95169e-07	AC129492.6
ENSG00000184368	-1.2562	0.914371	20.0682	7.47271e-06	0.000242171	MAP7D2
ENSG00000261652	-1.25646	2.21054	28.0362	1.19066e-07	5.57002e-06	C15ORF65
ENSG00000151503	-1.25981	7.12814	61.0967	5.43382e-15	6.1055e-13	NCAPD3
ENSG00000259418	-1.26311	0.40354	15.8854	6.72942e-05	0.00173453	AC091117.2
ENSG00000136826	-1.26315	2.36671	31.1611	2.37475e-08	1.25512e-06	KLF4
ENSG00000236467	-1.26582	0.559678	18.1758	2.01422e-05	0.000591542	KCNMA1-AS1
ENSG00000137976	-1.26715	0.55118	15.342	8.97013e-05	0.00222511	DNASE2B
ENSG00000229666	-1.27022	0.822019	15.4655	8.40265e-05	0.002105	MAST4-AS1
ENSG00000168280	-1.27034	6.21559	59.7678	1.06736e-14	1.16899e-12	KIF5C
ENSG00000138642	-1.27064	4.62501	51.3758	7.62713e-13	7.03307e-11	HERC6
ENSG00000103121	-1.27477	7.38944	62.4365	2.75175e-15	3.15024e-13	CMC2
ENSG00000116133	-1.28073	11.0356	65.6212	5.46466e-16	6.71191e-14	DHCR24
ENSG00000100906	-1.28125	6.17741	59.9512	9.72391e-15	1.07272e-12	NFKBIA
ENSG00000185002	-1.28561	-0.416142	8.78157	0.00304289	0.0427676	RFX6
ENSG00000163644	-1.28727	6.78144	62.4275	2.76441e-15	3.15877e-13	PPM1K
ENSG00000123836	-1.28827	7.05948	63.4154	1.674e-15	1.97993e-13	PFKFB2
ENSG00000149089	-1.29141	5.0431	55.14	1.12246e-13	1.11648e-11	APIP
ENSG00000086730	-1.29181	2.61739	30.4621	3.40451e-08	1.75207e-06	LAT2
ENSG00000241764	-1.29268	2.66293	37.4191	9.52847e-10	6.18331e-08	AC002467.1
ENSG00000136158	-1.29416	0.826275	19.4085	1.05539e-05	0.000331277	SPRY2
ENSG00000145632	-1.29557	4.04251	52.5753	4.14057e-13	3.90714e-11	PLK2
ENSG00000242781	-1.29647	-0.593463	8.9857	0.002721	0.0389287	LINC02050
ENSG00000279386	-1.30048	-0.414462	10.4787	0.00120756	0.020313	AC021106.3
ENSG00000277075	-1.3014	-0.795495	10.0261	0.00154335	0.0248126	HIST1H2AE
ENSG00000274911	-1.30277	-0.00489424	9.5663	0.00198182	0.0301295	AL627230.2
ENSG00000116183	-1.30374	-0.120106	11.4905	0.000699521	0.0128695	PAPPA2
ENSG00000164114	-1.30379	6.71156	63.3745	1.70919e-15	2.01761e-13	MAP9
ENSG00000232599	-1.30457	0.177575	13.2346	0.000274825	0.00586734	AL008707.1
ENSG00000102471	-1.30619	7.22658	64.9622	7.63489e-16	9.24645e-14	NDFIP2
ENSG00000205808	-1.30685	6.14803	62.4845	2.68552e-15	3.08606e-13	PLPP6
ENSG00000135587	-1.30829	5.03739	57.3516	3.64472e-14	3.83264e-12	SMPD2
ENSG00000256940	-1.31262	-0.153396	11.1956	0.000819896	0.0146015	AP001453.2
ENSG00000114023	-1.314	8.54045	67.8417	1.77165e-16	2.28227e-14	FAM162A
ENSG00000152931	-1.31442	2.32642	37.1943	1.06925e-09	6.86529e-08	PART1
ENSG00000158711	-1.3165	7.68077	66.6177	3.29621e-16	4.14074e-14	ELK4
ENSG00000124664	-1.31692	7.15074	65.8493	4.86762e-16	6.01513e-14	SPDEF
ENSG00000263639	-1.31866	1.50444	24.5095	7.39452e-07	2.98909e-05	MSMB
ENSG00000246375	-1.31903	0.766085	17.9133	2.31197e-05	0.000671834	AC107067.1
ENSG00000065882	-1.3231	6.54206	65.3232	6.35689e-16	7.76066e-14	TBC1D1
ENSG00000158486	-1.32475	1.1991	22.0206	2.69746e-06	9.60497e-05	DNAH3
ENSG00000266711	-1.32633	1.19202	24.6226	6.97298e-07	2.8395e-05	AC021534.1
ENSG00000156011	-1.32673	5.65989	62.139	3.20049e-15	3.63651e-13	PSD3
ENSG00000108669	-1.32713	6.34914	65.0268	7.38867e-16	8.98412e-14	CYTH1
ENSG00000005469	-1.33127	7.29212	67.5046	2.10194e-16	2.67931e-14	CROT
ENSG00000075790	-1.33403	6.95248	66.9183	2.83002e-16	3.56989e-14	BCAP29
ENSG00000198300	-1.33915	-0.505894	9.72258	0.00182018	0.0280303	PEG3
ENSG00000198033	-1.34021	0.638026	16.6417	4.51479e-05	0.00121587	TUBA3C
ENSG00000127863	-1.34448	6.46003	67.0832	2.60292e-16	3.29026e-14	TNFRSF19
ENSG00000075886	-1.34651	5.70276	63.1432	1.92211e-15	2.25579e-13	TUBA3D
ENSG00000105810	-1.3469	3.00744	35.3038	2.82088e-09	1.715e-07	CDK6
ENSG00000101384	-1.3475	4.95057	59.9907	9.53067e-15	1.05524e-12	JAG1
ENSG00000171621	-1.3482	3.33045	44.8641	2.11194e-11	1.66851e-09	SPSB1
ENSG00000223760	-1.34926	-0.267313	9.29138	0.00230234	0.0340553	MED15P9
ENSG00000081870	-1.35062	6.07272	65.2697	6.53182e-16	7.9582e-14	HSPB11
ENSG00000081803	-1.35063	4.41154	54.8596	1.29457e-13	1.27513e-11	CADPS2
ENSG00000166710	-1.35074	8.44328	71.4692	2.81618e-17	3.93714e-15	B2M
ENSG00000096006	-1.3533	2.78903	43.1446	5.08398e-11	3.84626e-09	CRISP3
ENSG00000166387	-1.35429	6.86425	68.9629	1.00332e-16	1.31483e-14	PPFIBP2
ENSG00000163072	-1.36192	4.21877	53.0067	3.32412e-13	3.1613e-11	NOSTRIN
ENSG00000120519	-1.36243	4.63616	58.4806	2.05304e-14	2.20865e-12	SLC10A7
ENSG00000154898	-1.36397	1.58826	30.1759	3.94573e-08	2.00341e-06	CCDC144CP
ENSG00000169612	-1.36446	4.87058	62.4107	2.78807e-15	3.17981e-13	RAMMET
ENSG00000185963	-1.36664	6.56246	69.0765	9.47181e-17	1.24394e-14	BICD2
ENSG00000145819	-1.36996	5.17568	61.2372	5.05965e-15	5.70621e-13	ARHGAP26
ENSG00000123358	-1.36996	5.10361	63.9278	1.29066e-15	1.53853e-13	NR4A1
ENSG00000108932	-1.37153	3.44308	49.5566	1.92733e-12	1.70966e-10	SLC16A6
ENSG00000224367	-1.37642	2.44935	30.3195	3.66427e-08	1.87304e-06	OACYLP
ENSG00000144821	-1.37695	0.984664	15.4525	8.46063e-05	0.0021169	MYH15
ENSG00000102554	-1.37797	4.60538	57.2166	3.90357e-14	4.08361e-12	KLF5
ENSG00000026025	-1.37823	2.09429	30.6815	3.04051e-08	1.57813e-06	VIM
ENSG00000225057	-1.37855	-0.0285902	13.1699	0.000284483	0.006048	AC012485.1
ENSG00000154478	-1.38006	2.24816	37.2199	1.0553e-09	6.79005e-08	GPR26
ENSG00000248771	-1.38138	1.59544	25.1121	5.40927e-07	2.2635e-05	SMIM31
ENSG00000186132	-1.38145	4.13019	55.9938	7.26982e-14	7.43839e-12	C2ORF76
ENSG00000166278	-1.38772	0.50336	15.7428	7.25622e-05	0.00185221	C2
ENSG00000155849	-1.38821	-0.84355	9.34944	0.00223054	0.0332607	ELMO1
ENSG00000099250	-1.38832	5.90353	69.2305	8.76044e-17	1.15552e-14	NRP1
ENSG00000093167	-1.3921	6.32717	70.5356	4.5204e-17	6.16349e-15	LRRFIP2
ENSG00000169891	-1.39275	4.71522	63.0377	2.02784e-15	2.3707e-13	REPS2
ENSG00000154511	-1.39367	4.77254	62.3736	2.84112e-15	3.23424e-13	FAM69A
ENSG00000017427	-1.39648	3.196	45.5954	1.45385e-11	1.16529e-09	IGF1
ENSG00000102804	-1.39914	7.84766	75.9235	2.94868e-18	4.47278e-16	TSC22D1
ENSG00000112183	-1.40324	5.66689	68.8953	1.03832e-16	1.35776e-14	RBM24
ENSG00000233030	-1.40562	0.683898	22.2491	2.39467e-06	8.63831e-05	AC243772.2
ENSG00000156006	-1.40658	-0.741358	10.2643	0.00135632	0.022381	NAT2
ENSG00000259699	-1.40682	-0.53859	10.8988	0.00096224	0.0167052	HMGB1P8
ENSG00000137460	-1.40897	5.72288	70.2696	5.17281e-17	7.00581e-15	FHDC1
ENSG00000105835	-1.4107	8.19376	77.4187	1.38303e-18	2.1572e-16	NAMPT
ENSG00000110660	-1.4143	7.28993	75.656	3.37643e-18	5.09614e-16	SLC35F2
ENSG00000163251	-1.41572	5.83301	69.4654	7.7766e-17	1.03702e-14	FZD5
ENSG00000272264	-1.41585	1.11418	16.5386	4.7669e-05	0.00127527	AC009686.2
ENSG00000149150	-1.416	8.1889	77.9094	1.07878e-18	1.69134e-16	SLC43A1
ENSG00000204334	-1.41719	-0.31195	14.5068	0.000139656	0.0032616	ERICH2
ENSG00000234459	-1.42666	-0.118417	13.6002	0.000226165	0.00496115	AC002064.2
ENSG00000055118	-1.42683	1.58306	29.5234	5.52466e-08	2.7364e-06	KCNH2
ENSG00000157911	-1.43082	6.91178	76.5506	2.14644e-18	3.30546e-16	PEX10
ENSG00000111846	-1.43156	3.81946	55.9167	7.56061e-14	7.70992e-12	GCNT2
ENSG00000171345	-1.43513	5.41856	70.6232	4.32401e-17	5.90899e-15	KRT19
ENSG00000271816	-1.43841	-0.165844	12.0779	0.000510239	0.00983129	AC022400.5
ENSG00000179104	-1.44056	6.61547	76.5871	2.10709e-18	3.25313e-16	TMTC2
ENSG00000180535	-1.44453	3.66779	53.5147	2.5667e-13	2.46026e-11	BHLHA15
ENSG00000114450	-1.4451	6.91434	76.8908	1.80673e-18	2.79651e-16	GNB4
ENSG00000170122	-1.44659	3.05481	48.2449	3.76185e-12	3.24219e-10	FOXD4
ENSG00000135643	-1.4482	0.542749	19.8298	8.46541e-06	0.000271263	KCNMB4
ENSG00000064763	-1.44875	3.51336	53.8488	2.16527e-13	2.09868e-11	FAR2
ENSG00000219329	-1.45089	1.02506	20.4039	6.27016e-06	0.000205867	AL357515.1
ENSG00000155093	-1.45464	4.72176	67.8826	1.73528e-16	2.24017e-14	PTPRN2
ENSG00000277151	-1.45581	-0.110538	14.2855	0.000157073	0.00359909	AL138820.1
ENSG00000258647	-1.45926	0.249883	19.7362	8.89025e-06	0.000283307	LINC00930
ENSG00000239523	-1.46056	1.19926	27.0225	2.01104e-07	8.97956e-06	MYLK-AS1
ENSG00000143147	-1.4664	3.25975	51.2963	7.94237e-13	7.31264e-11	GPR161
ENSG00000152766	-1.47032	2.0227	33.9481	5.66007e-09	3.29899e-07	ANKRD22
ENSG00000188959	-1.47396	5.24884	71.8083	2.37149e-17	3.34629e-15	C9ORF152
ENSG00000226833	-1.474	0.120055	14.0841	0.000174814	0.00395778	AC092164.1
ENSG00000257261	-1.47878	1.92562	33.7963	6.11942e-09	3.55307e-07	AC008014.1
ENSG00000171428	-1.48012	4.90603	71.8357	2.3388e-17	3.30785e-15	NAT1
ENSG00000110841	-1.48149	7.1756	83.0559	7.97653e-20	1.36331e-17	PPFIBP1
ENSG00000158292	-1.48372	2.92626	51.2172	8.26927e-13	7.60209e-11	GPR153
ENSG00000115648	-1.4846	6.88361	82.4667	1.07465e-19	1.82135e-17	MLPH
ENSG00000263427	-1.48751	3.19806	55.4091	9.78802e-14	9.80014e-12	AC129492.2
ENSG00000235688	-1.48775	-0.844192	9.58033	0.00196673	0.0299301	AC116614.1
ENSG00000140263	-1.48847	9.52356	87.211	9.75383e-21	1.75093e-18	SORD
ENSG00000129990	-1.48886	-0.452224	11.0891	0.000868351	0.0153215	SYT5
ENSG00000156218	-1.48942	3.81011	60.6107	6.95564e-15	7.78659e-13	ADAMTSL3
ENSG00000108551	-1.49648	-0.231062	17.0449	3.65054e-05	0.00101002	RASD1
ENSG00000250696	-1.50158	0.33297	14.0351	0.000179431	0.0040427	AC111000.4
ENSG00000166736	-1.50643	2.21359	25.1901	5.19495e-07	2.17983e-05	HTR3A
ENSG00000259656	-1.50801	0.40168	17.3277	3.14562e-05	0.000887722	AC013452.2
ENSG00000139289	-1.50857	3.50242	59.9167	9.8957e-15	1.08969e-12	PHLDA1
ENSG00000270757	-1.50952	-1.05362	9.94692	0.00161119	0.025726	HSPE1-MOB4
ENSG00000120875	-1.51022	4.52705	72.154	1.99037e-17	2.83488e-15	DUSP4
ENSG00000166147	-1.51358	3.13296	46.9115	7.42651e-12	6.14739e-10	FBN1
ENSG00000106541	-1.52517	-0.0168601	10.1673	0.00142952	0.0233727	AGR2
ENSG00000198721	-1.52662	8.20762	90.2506	2.09828e-21	3.92943e-19	ECI2
ENSG00000201217	-1.52884	-1.37512	8.63013	0.00330647	0.0458456	RF00019
ENSG00000275854	-1.53009	1.20766	27.0223	2.01122e-07	8.97956e-06	AC084824.4
ENSG00000155761	-1.53137	-0.482901	13.2975	0.000265765	0.00569597	SPAG17
ENSG00000189423	-1.53409	1.64433	35.666	2.34219e-09	1.43693e-07	USP32P3
ENSG00000109762	-1.53446	6.36476	86.4094	1.46284e-20	2.60288e-18	SNX25
ENSG00000130513	-1.53965	6.39861	86.5241	1.38046e-20	2.4635e-18	GDF15
ENSG00000104205	-1.5465	4.63963	74.4371	6.26002e-18	9.24153e-16	SGK3
ENSG00000176402	-1.54901	0.753911	22.6575	1.93603e-06	7.14962e-05	GJC3
ENSG00000250403	-1.55006	-0.0863606	15.1787	9.78022e-05	0.00239764	AC097460.2
ENSG00000073792	-1.55122	0.260389	9.76653	0.00177718	0.0275288	IGF2BP2
ENSG00000184612	-1.55203	0.0262818	19.2748	1.1319e-05	0.000353463	RPL7P26
ENSG00000116882	-1.55249	0.630859	25.4571	4.52338e-07	1.91928e-05	HAO2
ENSG00000169247	-1.55254	0.382571	21.0451	4.48591e-06	0.000152654	SH3TC2
ENSG00000139132	-1.55448	6.06754	86.0779	1.72983e-20	3.05998e-18	FGD4
ENSG00000272574	-1.56092	1.7702	37.4081	9.58227e-10	6.21158e-08	AL596325.2
ENSG00000109846	-1.56195	1.31754	33.1003	8.75254e-09	4.9818e-07	CRYAB
ENSG00000166451	-1.56694	7.91692	93.8634	3.38064e-22	6.49115e-20	CENPN
ENSG00000080709	-1.56996	4.37473	71.1565	3.29981e-17	4.5816e-15	KCNN2
ENSG00000205189	-1.57724	6.59755	90.3323	2.0134e-21	3.78214e-19	ZBTB10
ENSG00000152952	-1.57787	7.10218	89.6934	2.78081e-21	5.14407e-19	PLOD2
ENSG00000253390	-1.58073	-0.608591	11.11	0.000858648	0.0151669	AC104561.1
ENSG00000110436	-1.58183	0.585837	18.7414	1.49697e-05	0.000453011	SLC1A2
ENSG00000183098	-1.58302	3.43698	67.7734	1.83411e-16	2.35773e-14	GPC6
ENSG00000231527	-1.58388	-0.613095	11.1601	0.000835735	0.0148313	CR769775.1
ENSG00000151025	-1.58635	3.94552	69.9835	5.98041e-17	8.0279e-15	GPR158
ENSG00000127412	-1.59055	0.569313	23.5502	1.21695e-06	4.67627e-05	TRPV5
ENSG00000267475	-1.59141	2.61899	48.2016	3.84576e-12	3.30512e-10	AC008736.1
ENSG00000204634	-1.59277	5.24943	87.3202	9.23011e-21	1.66484e-18	TBC1D8
ENSG00000271850	-1.59493	-0.61669	13.0502	0.000303259	0.00638233	LINC02343
ENSG00000149506	-1.59656	-0.775021	12.2258	0.000471335	0.00919854	ZP1
ENSG00000042317	-1.60635	4.48967	79.1668	5.70803e-19	9.1221e-17	SPATA7
ENSG00000166446	-1.60791	7.02153	96.4368	9.214e-23	1.80925e-20	CDYL2
ENSG00000156096	-1.60855	1.32031	27.6917	1.42269e-07	6.55941e-06	UGT2B4
ENSG00000171476	-1.61239	1.05469	26.0878	3.26236e-07	1.4149e-05	HOPX
ENSG00000138411	-1.61468	0.211225	17.499	2.87455e-05	0.000818074	HECW2
ENSG00000165092	-1.61834	7.77876	98.226	3.73254e-23	7.42531e-21	ALDH1A1
ENSG00000104643	-1.62187	6.22145	95.163	1.75339e-22	3.4208e-20	MTMR9
ENSG00000106686	-1.62495	0.343817	17.752	2.51653e-05	0.000724339	SPATA6L
ENSG00000167105	-1.6259	1.61266	28.3097	1.03374e-07	4.88874e-06	TMEM92
ENSG00000231431	-1.62598	0.540007	16.1856	5.74285e-05	0.00150452	FAR2P4
ENSG00000259345	-1.62834	0.618443	22.2076	2.44698e-06	8.81656e-05	AC013652.1
ENSG00000091879	-1.63284	0.177895	20.9512	4.7113e-06	0.000159697	ANGPT2
ENSG00000260213	-1.63602	2.48508	50.7191	1.06578e-12	9.68437e-11	AC092718.2
ENSG00000278771	-1.64384	1.10876	32.2279	1.37105e-08	7.58326e-07	RN7SL3
ENSG00000088756	-1.64416	5.92703	93.9436	3.24637e-22	6.27304e-20	ARHGAP28
ENSG00000272518	-1.64509	1.48855	36.2696	1.7182e-09	1.06815e-07	AC036214.2
ENSG00000057657	-1.64852	-0.900036	12.3085	0.000450896	0.00886811	PRDM1
ENSG00000198553	-1.64992	1.02126	29.2995	6.20108e-08	3.0515e-06	KCNRG
ENSG00000172785	-1.654	6.97421	101.014	9.13508e-24	1.85997e-21	CBWD1
ENSG00000081377	-1.6568	4.4161	82.7075	9.51374e-20	1.61694e-17	CDC14B
ENSG00000091129	-1.65704	0.0979446	13.3813	0.000254141	0.00547498	NRCAM
ENSG00000113924	-1.65725	3.41488	69.3971	8.05078e-17	1.06889e-14	HGD
ENSG00000152503	-1.65742	4.77705	82.2765	1.18322e-19	1.9832e-17	TRIM36
ENSG00000280927	-1.66031	3.78515	74.0062	7.78716e-18	1.14127e-15	CTBP1-AS
ENSG00000202415	-1.66072	-0.881772	10.5453	0.00116487	0.0196821	RN7SKP269
ENSG00000233559	-1.6616	-1.20528	10.5571	0.00115744	0.0195746	LINC00513
ENSG00000258667	-1.66236	0.144285	20.3377	6.49076e-06	0.000212306	HIF1A-AS2
ENSG00000153993	-1.6625	-1.42889	9.5513	0.00199808	0.0303539	SEMA3D
ENSG00000105675	-1.66326	-1.75785	8.51513	0.00352205	0.0483266	ATP4A
ENSG00000162946	-1.66501	-1.51037	8.53422	0.0034853	0.0478982	DISC1
ENSG00000225195	-1.67357	0.0970219	17.347	3.11392e-05	0.000880005	AC078962.1
ENSG00000134762	-1.68207	0.0544663	11.9317	0.000551858	0.0105139	DSC3
ENSG00000089356	-1.68393	4.36953	73.2168	1.16161e-17	1.68212e-15	FXYD3
ENSG00000173269	-1.68527	-0.0425551	16.7778	4.20232e-05	0.0011475	MMRN2
ENSG00000112309	-1.68793	-0.881816	13.0206	0.000308075	0.00645235	B3GAT2
ENSG00000156284	-1.6941	2.50556	52.0188	5.49724e-13	5.11572e-11	CLDN8
ENSG00000224903	-1.6971	-1.09711	11.1287	0.000850007	0.0150318	AC005534.1
ENSG00000133065	-1.69907	7.53497	108.851	1.74995e-25	3.81935e-23	SLC41A1
ENSG00000027075	-1.7015	5.24908	93.8656	3.37687e-22	6.49115e-20	PRKCH
ENSG00000256314	-1.70225	-0.60007	11.2004	0.000817785	0.0145724	AC078962.3
ENSG00000047365	-1.70326	3.55225	70.9982	3.57549e-17	4.94175e-15	ARAP2
ENSG00000185499	-1.70331	1.6292	38.7468	4.82493e-10	3.23127e-08	MUC1
ENSG00000275929	-1.70402	-0.839487	11.3014	0.000774473	0.0139274	AC068831.5
ENSG00000131951	-1.70583	-0.288728	17.2274	3.31623e-05	0.000928959	LRRC9
ENSG00000143158	-1.70682	8.4977	111.389	4.86378e-26	1.09706e-23	MPC2
ENSG00000214999	-1.70722	-0.128861	13.4154	0.000249561	0.00539633	AC129492.1
ENSG00000136205	-1.70761	2.95952	48.6642	3.03756e-12	2.64804e-10	TNS3
ENSG00000196754	-1.70799	-0.388976	10.206	0.00139988	0.0229996	S100A2
ENSG00000226380	-1.71567	2.22182	54.6971	1.40615e-13	1.37833e-11	AC016831.1
ENSG00000156009	-1.72157	-0.514368	14.6713	0.000127978	0.00302026	MAGEA8
ENSG00000231908	-1.72241	2.04673	46.9259	7.37225e-12	6.12755e-10	IDH1-AS1
ENSG00000184731	-1.72433	3.57798	77.1464	1.58743e-18	2.46968e-16	FAM110C
ENSG00000186352	-1.72754	3.34529	67.8877	1.73073e-16	2.23907e-14	ANKRD37
ENSG00000280414	-1.72921	-0.583783	12.7426	0.000357428	0.00728728	AC018470.1
ENSG00000100628	-1.72921	-0.0334643	16.9166	3.90591e-05	0.00107528	ASB2
ENSG00000128487	-1.72996	6.82099	108.887	1.71811e-25	3.7634e-23	SPECC1
ENSG00000177283	-1.73213	3.73694	83.895	5.21761e-20	8.99371e-18	FZD8
ENSG00000158022	-1.73807	-0.444468	15.0526	0.000104555	0.00253553	TRIM63
ENSG00000250410	-1.74107	-0.211065	16.1816	5.75502e-05	0.00150641	AC112722.1
ENSG00000130270	-1.74568	1.55056	29.9494	4.43476e-08	2.23117e-06	ATP8B3
ENSG00000144331	-1.74619	6.36181	109.377	1.34187e-25	2.97145e-23	ZNF385B
ENSG00000145703	-1.74841	8.01393	116.108	4.5003e-27	1.08787e-24	IQGAP2
ENSG00000103942	-1.74966	6.92456	112.956	2.2066e-26	5.05229e-24	HOMER2
ENSG00000153132	-1.75303	7.25136	114.712	9.09879e-27	2.13154e-24	CLGN
ENSG00000135333	-1.75756	4.89635	101.338	7.75351e-24	1.58399e-21	EPHA7
ENSG00000003436	-1.75839	4.0713	75.4619	3.7253e-18	5.59487e-16	TFPI
[truncated: 578 more rows]

## Sheet: 2_ScrR1881-siKDMs_R1881
C4-2 RNA-seq results for significant differentially expressed genes upon KDM1A and KDM7A combination siRNA knockdown (FDR p <0.05; log2FC ≥1)
Comparison Scrambled siRNA, R1881 treated cells compared to KDM1A_7A combination siRNAs, R1881 treated cells
(Blue genes are genes down-regulated and red genes are up-regulated upon KDM1A&KDM7A knockdown, KDM1A and 7A highlighted in yellow)
Identifier	logFC	logCPM	LR	PValue	FDR	Gene symbol
ENSG00000124812	6.30301	-3.183	19.0478	1.27482e-05	0.000953759	CRISP1
ENSG00000015592	6.20077	-2.93447	17.7514	2.51728e-05	0.00170085	STMN4
ENSG00000266554	6.2004	-3.27502	17.7482	2.5216e-05	0.00170187	LINC01443
ENSG00000112599	6.19979	-2.79019	17.7428	2.52873e-05	0.00170478	GUCA1B
ENSG00000279174	6.08471	-3.27544	16.4009	5.12598e-05	0.00299057	AC104581.3
ENSG00000271717	6.08359	-3.27614	16.3919	5.15056e-05	0.00300202	AC022146.2
ENSG00000254695	5.96356	-3.72166	15.0828	0.000102894	0.00523311	AC087379.2
ENSG00000206768	5.96294	-3.59666	15.0782	0.000103146	0.00524155	RF00019
ENSG00000279479	5.96183	-3.18209	15.07	0.000103599	0.00526014	AP005205.3
ENSG00000280374	5.96095	-3.48194	15.0634	0.00010396	0.00527405	AC019080.5
ENSG00000249307	5.96046	-3.48212	15.0598	0.00010416	0.00527847	LINC01088
ENSG00000204669	5.95886	-3.27657	15.0479	0.000104818	0.00529172	C9orf57
ENSG00000271967	5.95862	-3.3738	15.0461	0.000104919	0.00529172	AL583856.2
ENSG00000230268	5.82797	-1.75196	13.7368	0.00021029	0.00912031	SSU72P8
ENSG00000131914	5.82599	-3.59761	13.7234	0.000211804	0.00913537	LIN28A
ENSG00000124253	5.82599	-3.27334	13.7234	0.000211804	0.00913537	PCK1
ENSG00000144010	5.82586	-2.27818	13.7225	0.000211904	0.00913537	TRIM43B
ENSG00000258851	5.82487	-3.72297	13.7158	0.000212658	0.00914461	AL139300.2
ENSG00000275515	5.68254	-3.48034	12.4113	0.000426737	0.0158072	AC012676.2
ENSG00000237732	5.67852	-4.01141	12.3867	0.000432401	0.0159647	AC010980.1
ENSG00000276326	5.67841	-3.85976	12.386	0.000432566	0.0159647	MIR2909
ENSG00000111704	5.67765	-4.01174	12.3813	0.000433644	0.0159744	NANOG
ENSG00000258591	5.6774	-3.18032	12.3798	0.000433996	0.0159744	PPIAP4
ENSG00000236427	5.67628	-3.86054	12.373	0.000435595	0.016018	AL589986.2
ENSG00000255348	5.67492	-3.18361	12.3646	0.000437553	0.0160672	AP001775.2
ENSG00000250829	5.515	-4.18028	11.0487	0.000887499	0.027668	AC108865.1
ENSG00000229608	5.51437	-4.18051	11.0452	0.000889153	0.027668	GOLGA2P4
ENSG00000225457	5.51286	-4.01144	11.037	0.000893124	0.027668	AC073346.1
ENSG00000278462	5.51286	-4.18107	11.037	0.000893124	0.027668	AL359880.1
ENSG00000232480	5.51261	-4.01125	11.0356	0.00089378	0.027668	TGFB2-AS1
ENSG00000236384	5.51212	-4.18134	11.0329	0.000895094	0.027668	LINC00479
ENSG00000116721	5.5116	-2.00823	11.0301	0.00089645	0.027668	PRAMEF1
ENSG00000267583	5.51149	-3.48206	11.0294	0.000896758	0.027668	AC007998.3
ENSG00000226633	5.51149	-3.59781	11.0294	0.000896758	0.027668	PPIAP28
ENSG00000149124	5.5111	-2.79267	11.0274	0.000897765	0.027668	GLYAT
ENSG00000179165	5.5111	-3.27549	11.0274	0.000897765	0.027668	PXT1
ENSG00000269489	5.51086	-2.71922	11.026	0.000898424	0.027668	AL589765.6
ENSG00000230262	5.51086	-3.7227	11.026	0.000898424	0.027668	MIRLET7DHG
ENSG00000227982	5.51086	-3.85752	11.026	0.000898424	0.027668	RPL7P30
ENSG00000230835	5.51061	-3.48153	11.0247	0.000899082	0.027668	AP001187.1
ENSG00000205318	5.51061	-3.5946	11.0247	0.000899082	0.027668	GCNT2P
ENSG00000226025	5.51034	-3.86067	11.0232	0.000899783	0.027668	AC005515.1
ENSG00000164393	5.51023	-4.01213	11.0226	0.000900092	0.027668	ADGRF2
ENSG00000161133	5.51023	-3.07823	11.0226	0.000900092	0.027668	USP41
ENSG00000162669	5.50948	-3.09638	11.0185	0.000902071	0.027699	HFM1
ENSG00000259175	5.50885	-4.18255	11.0151	0.000903744	0.0277285	AC108451.1
ENSG00000282301	5.5086	-4.18264	11.0137	0.000904405	0.0277285	CYP3A7-CYP3A51P
ENSG00000184194	5.32637	-4.18077	9.68502	0.00185776	0.0478234	GPR173
ENSG00000260398	5.3251	-4.01133	9.67893	0.00186393	0.0478315	AC068700.1
ENSG00000224967	5.32485	-3.85943	9.67773	0.00186515	0.0478315	AC009303.1
ENSG00000184611	5.32485	-3.85675	9.67773	0.00186515	0.0478315	KCNH7
ENSG00000235940	5.32446	-4.18118	9.67589	0.00186701	0.0478315	MTND1P21
ENSG00000229044	5.32435	-3.48115	9.67533	0.00186759	0.0478315	AL451070.1
ENSG00000251682	5.32396	-3.72255	9.67349	0.00186946	0.0478315	AC122718.2
ENSG00000221265	5.32396	-4.01145	9.67349	0.00186946	0.0478315	MIR1255A
ENSG00000249558	5.32396	-4.37399	9.67349	0.00186946	0.0478315	RCC2P4
ENSG00000229380	5.32383	-3.47627	9.67286	0.0018701	0.0478315	AC147651.2
ENSG00000235012	5.32371	-3.27552	9.67229	0.00187068	0.0478315	AF121897.1
ENSG00000102524	5.32371	-3.37294	9.67229	0.00187068	0.0478315	TNFSF13B
ENSG00000253042	5.32346	-4.37418	9.67109	0.0018719	0.0478315	RF00156
ENSG00000200997	5.32346	-4.18155	9.67109	0.0018719	0.0478315	RNU1-85P
ENSG00000251073	5.32333	-3.37575	9.67045	0.00187255	0.0478315	NUDT19P5
ENSG00000273513	5.32333	-4.37423	9.67045	0.00187255	0.0478315	TBC1D3K
ENSG00000236114	5.32258	-4.01196	9.66686	0.00187622	0.0478315	AL450326.2
ENSG00000269662	5.32258	-3.85997	9.66686	0.00187622	0.0478315	BNIP3P39
ENSG00000180592	5.32245	-3.7231	9.66622	0.00187687	0.0478315	SKIDA1
ENSG00000118946	5.3222	-3.72377	9.66502	0.0018781	0.0478315	PCDH17
ENSG00000249426	5.32206	-4.37469	9.66439	0.00187875	0.0478315	AC093206.1
ENSG00000273580	5.32181	-4.37479	9.66319	0.00187997	0.0478315	AC087072.2
ENSG00000147488	5.3217	-4.18249	9.66262	0.00188055	0.0478315	ST18
ENSG00000271096	5.3217	-4.18249	9.66262	0.00188055	0.0478315	SUMO2P14
ENSG00000278484	5.32081	-4.18252	9.6584	0.00188488	0.0478315	AC010998.3
ENSG00000171987	5.32081	-4.37515	9.6584	0.00188488	0.0478315	C11orf40
ENSG00000228065	5.32081	-3.37524	9.6584	0.00188488	0.0478315	LINC01515
ENSG00000198739	5.32081	-0.907403	9.6584	0.00188488	0.0478315	LRRTM3
ENSG00000019169	5.32081	-4.37515	9.6584	0.00188488	0.0478315	MARCO
ENSG00000198203	4.6955	-1.68442	32.2906	1.32757e-08	2.64967e-06	SULT1C2
ENSG00000270547	4.25403	-2.6575	22.7879	1.80902e-06	0.00019023	LINC01235
ENSG00000232139	4.03608	-1.9716	33.3924	7.53168e-09	1.59228e-06	LINC00867
ENSG00000182631	4.03072	-0.858082	33.2807	7.97703e-09	1.66325e-06	RXFP3
ENSG00000203859	3.79724	-2.72301	15.5611	7.98795e-05	0.00426569	HSD3B2
ENSG00000236577	3.79711	-2.72059	15.5598	7.99355e-05	0.00426569	SNRPGP14
ENSG00000238133	3.79481	-2.71808	15.5368	8.09142e-05	0.00429901	MAP3K20-AS1
ENSG00000274949	3.70541	-2.72369	14.3664	0.000150461	0.00699717	AL109804.1
ENSG00000277586	3.70358	-2.53718	14.3493	0.000151836	0.00704132	NEFL
ENSG00000220695	3.70348	-2.66094	14.3484	0.000151909	0.00704132	Z86062.1
ENSG00000274701	3.70263	-3.01334	14.3405	0.000152551	0.00706569	RF00017
ENSG00000155926	3.68251	-1.72168	34.8597	3.54335e-09	8.23728e-07	SLA
ENSG00000169855	3.55251	-0.883729	22.102	2.58537e-06	0.000256738	ROBO1
ENSG00000271338	3.50351	-3.37365	11.9989	0.000532318	0.0186804	AL591034.2
ENSG00000183090	3.50046	-3.27527	11.9743	0.000539399	0.0188634	FREM3
ENSG00000225750	3.50008	-3.37483	11.9713	0.000540274	0.0188708	AL357500.1
ENSG00000254441	3.4991	-3.17977	11.9633	0.000542581	0.0189093	AP001646.1
ENSG00000267130	3.49824	-2.22902	11.9564	0.000544589	0.0189466	AC008738.2
ENSG00000253153	3.38794	-3.27455	10.8011	0.00101439	0.0304065	AP001207.1
ENSG00000269946	3.38782	-2.93526	10.8002	0.00101487	0.0304065	AL158152.2
ENSG00000144188	3.38645	-2.42672	10.7901	0.00102044	0.0304065	TRIM43CP
ENSG00000226878	3.38598	-3.18161	10.7865	0.0010224	0.0304065	GSTM3P2
ENSG00000267096	3.38584	-2.42986	10.7855	0.00102296	0.0304065	AC008735.1
ENSG00000280234	3.38474	-2.78801	10.7774	0.00102746	0.0304322	AC124303.2
ENSG00000165078	3.38437	-1.31321	10.7746	0.001029	0.030441	CPA6
ENSG00000116726	3.32638	0.120942	39.2515	3.72577e-10	1.17018e-07	PRAMEF12
ENSG00000206888	3.26581	-3.27216	9.63479	0.00190926	0.0483895	RNU6-48P
ENSG00000267452	3.23074	-2.00995	16.464	4.95819e-05	0.00291228	LINC02073
ENSG00000163207	3.22941	-0.213064	63.3939	1.69239e-15	1.53262e-12	IVL
ENSG00000156234	3.20653	-1.22748	41.0234	1.50417e-10	5.30613e-08	CXCL13
ENSG00000004487	3.11797	6.57057	320.477	1.14013e-71	6.91776e-67	KDM1A
ENSG00000144015	3.08008	-1.42744	14.2462	0.000160383	0.00735542	TRIM43
ENSG00000229373	3.06388	-1.75295	19.8405	8.41807e-06	0.000690225	LINC00452
ENSG00000276410	3.00134	-2.59708	13.1751	0.000283695	0.011445	HIST1H2BB
ENSG00000273615	2.99796	-2.1394	13.1415	0.000288832	0.0115982
ENSG00000249773	2.99615	-2.79026	13.1234	0.000291624	0.0116948	AC092647.5
ENSG00000261087	2.86843	-1.69008	20.997	4.60015e-06	0.000416902	AP003469.4
ENSG00000280339	2.83815	1.38213	60.7762	6.39474e-15	5.3889e-12	AP001528.3
ENSG00000186526	2.83452	1.05893	109.824	1.07066e-25	3.41906e-22	CYP4F8
ENSG00000215023	2.82057	-2.53686	10.9757	0.000923155	0.0282321	AC131097.1
ENSG00000225598	2.81838	-2.05269	10.9566	0.00093269	0.0284526	AL606519.1
ENSG00000106066	2.81679	-1.75443	10.9429	0.000939635	0.028635	CPVL
ENSG00000203801	2.77838	-1.85766	19.1143	1.23118e-05	0.000927975	LINC00222
ENSG00000176236	2.7773	-1.45532	19.0976	1.24202e-05	0.000934981	C10orf111
ENSG00000197140	2.77176	0.0697176	56.8938	4.59999e-14	3.28358e-11	ADAM32
ENSG00000257951	2.76665	0.931304	41.1651	1.39902e-10	4.96406e-08	AC126177.6
ENSG00000213559	2.75704	-1.89745	14.5685	0.000135158	0.00640884	HNRNPA1P64
ENSG00000279206	2.72441	-2.78928	9.91912	0.00163571	0.04311	AC004943.3
ENSG00000249357	2.72319	-1.64236	9.90933	0.00164443	0.0432439
ENSG00000252277	2.72199	-2.8613	9.89968	0.00165308	0.0434014	SNORD116-30
ENSG00000278292	2.72161	-2.59743	9.89667	0.00165578	0.0434536	RFPL4AP6
ENSG00000249156	2.68621	-1.05071	13.5228	0.000235687	0.00988275	AC233724.6
ENSG00000269959	2.61434	-1.78088	12.5128	0.000404178	0.0151286	SPACA6P-AS
ENSG00000228839	2.61409	-1.86104	12.5101	0.000404759	0.015141	PIK3IP1-AS1
ENSG00000152049	2.61188	-1.59794	22.8237	1.77564e-06	0.000188022	KCNE4
ENSG00000260342	2.61146	-2.53956	12.4823	0.000410816	0.0152828	AC138811.2
ENSG00000159763	2.60988	-2.01297	19.4575	1.02862e-05	0.000809486	PIP
ENSG00000186115	2.56583	-1.11475	21.7543	3.09887e-06	0.000298925	CYP4F2
ENSG00000168918	2.55355	-1.56976	15.0586	0.000104225	0.00527847	INPP5D
ENSG00000233038	2.53662	-0.599531	42.7103	6.34763e-11	2.39219e-08	AC011899.2
ENSG00000279569	2.53265	-1.20786	20.9501	4.71398e-06	0.000424363	AC020763.4
ENSG00000229692	2.52533	-0.3987	34.6977	3.8508e-09	8.88394e-07	SOS1-IT1
ENSG00000006459	2.5112	6.02763	219.441	1.19737e-49	3.63251e-45	KDM7A
ENSG00000150676	2.50334	1.33452	23.1988	1.46085e-06	0.000160574	CCDC83
ENSG00000255471	2.49643	1.11364	57.7083	3.04024e-14	2.24959e-11	AP001528.2
ENSG00000253334	2.45633	-2.42708	10.4977	0.00119525	0.0340799	AC132219.1
ENSG00000266498	2.45575	-2.32433	10.4923	0.00119873	0.0341631	AC055811.3
ENSG00000148483	2.4537	-2.05472	10.4733	0.00121114	0.0343429	TMEM236
ENSG00000258747	2.45083	-2.47821	10.4467	0.00122872	0.0346755	AL356022.1
ENSG00000260578	2.44931	0.100608	32.0054	1.53741e-08	3.03731e-06	AC110597.1
ENSG00000277128	2.42662	-2.05301	13.0726	0.000299646	0.0119298	AL589743.5
ENSG00000253774	2.41326	-2.18059	15.6498	7.62204e-05	0.00410353	AC114550.3
ENSG00000227191	2.38999	-1.53927	22.9079	1.69953e-06	0.000181547	TRGC2
ENSG00000265933	2.32366	-1.25138	25.6814	4.02683e-07	5.29995e-05	LINC00668
ENSG00000257242	2.3054	-1.37217	16.2222	5.63309e-05	0.00322137	LINC01619
ENSG00000112077	2.3032	-2.13805	13.7749	0.000206074	0.00896312	RHAG
ENSG00000277112	2.29944	-1.75658	13.7264	0.000211465	0.00913537	ANKRD20A21P
ENSG00000242737	2.29432	-2.09532	11.1961	0.000819716	0.0260127	AC012170.1
ENSG00000258766	2.29215	-2.42877	11.1733	0.00082985	0.0262176	DIO2-AS1
ENSG00000170743	2.29056	-2.18171	11.1566	0.000837313	0.0264329	SYT9
ENSG00000116544	2.25412	-0.808099	21.6749	3.22997e-06	0.000309114	DLGAP3
ENSG00000265804	2.25073	-1.0516	27.5043	1.56744e-07	2.39557e-05
ENSG00000261460	2.24847	-0.954424	19.4371	1.0397e-05	0.000815037	AC009690.2
ENSG00000185339	2.24334	-2.32306	12.8309	0.00034095	0.0131849	TCN2
ENSG00000219986	2.21908	-2.53543	10.2319	0.00138035	0.0378117	BTF3P7
ENSG00000267673	2.21049	-1.48325	14.4726	0.00014221	0.00666301	FDX2
ENSG00000274818	2.18797	-1.51176	16.1058	5.99009e-05	0.00338407	AC004825.2
ENSG00000239300	2.18226	-2.01408	11.9128	0.000557503	0.0192854	AC080162.1
ENSG00000260000	2.16352	3.32726	128.87	7.24092e-30	4.88159e-26	AL133338.1
ENSG00000231205	2.15475	-1.89674	13.5302	0.000234756	0.00985702	ZNF826P
ENSG00000260281	2.14214	-1.79006	15.2266	9.53525e-05	0.00493585	ITFG1-AS1
ENSG00000170426	2.13923	0.701048	62.2051	3.09481e-15	2.68253e-12	SDR9C7
ENSG00000162892	2.12141	-1.53929	11.0376	0.0008928	0.027668	IL24
ENSG00000258565	2.10798	-1.69244	12.7409	0.000357743	0.0136688	BLZF2P
ENSG00000258730	2.10604	-1.59585	12.716	0.00036255	0.013809	ITPK1-AS1
ENSG00000146070	2.10344	0.85729	48.0684	4.11606e-12	2.17167e-09	PLA2G7
ENSG00000109339	2.08529	-0.391283	25.6004	4.19957e-07	5.46801e-05	MAPK10
ENSG00000124205	2.07186	-1.62833	17.3798	3.06063e-05	0.00198401	EDN3
ENSG00000277075	2.06169	-0.795495	23.396	1.31852e-06	0.00014815	HIST1H2AE
ENSG00000279684	2.04753	-1.56621	11.8109	0.000588863	0.0202088	AP003969.2
ENSG00000105675	2.04213	-1.75785	13.438	0.000246579	0.0101985	ATP4A
ENSG00000227113	2.03102	-0.558488	22.5317	2.067e-06	0.00021185	AC073210.1
ENSG00000133808	2.00714	1.42329	71.0515	3.48028e-17	3.98426e-14
ENSG00000165023	2.00487	0.0780008	40.7522	1.72806e-10	5.95737e-08	DIRAS2
ENSG00000245685	2.0005	-1.20217	14.2929	0.000156458	0.00721358	FRG1-DT
ENSG00000137270	1.99662	-1.78984	14.2342	0.000161408	0.00739686	GCM1
ENSG00000239828	1.99113	-1.89624	10.97	0.000925978	0.0282899	AC063944.1
ENSG00000180871	1.98836	-1.59886	10.9378	0.000942232	0.0286985	CXCR2
ENSG00000277368	1.95349	-1.39739	13.4422	0.000246027	0.0101896	AL138966.2
ENSG00000232186	1.94048	-1.59705	11.7604	0.00060503	0.0206121	AL137013.1
ENSG00000177669	1.9257	-1.93652	10.0664	0.00151002	0.0406508	MBOAT4
ENSG00000220305	1.91892	-1.25155	14.2262	0.000162099	0.00741306	HNRNPH1P1
ENSG00000137766	1.91175	1.76452	18.0421	2.16077e-05	0.00149322	UNC13C
ENSG00000244998	1.88662	-0.950169	14.9366	0.000111185	0.00551605	AC100803.1
ENSG00000254140	1.88552	0.217414	14.9185	0.000112259	0.00554218
ENSG00000108551	1.87823	-0.231062	28.2394	1.07199e-07	1.70453e-05	RASD1
ENSG00000091138	1.87578	3.29059	106.432	5.93072e-25	1.79923e-21	SLC26A3
ENSG00000261643	1.85892	-1.40125	11.826	0.00058409	0.0200905	AL590235.1
ENSG00000217862	1.8573	1.22722	48.3339	3.59492e-12	1.93028e-09	HIST1H4PS1
ENSG00000248560	1.85607	-1.0759	20.1817	7.04249e-06	0.000591832	AC008620.2
ENSG00000196593	1.85023	-0.858763	16.5907	4.63775e-05	0.00276149	ANKRD20A19P
ENSG00000224081	1.83025	-1.19973	12.609	0.000383904	0.014504	SLC44A3-AS1
ENSG00000214252	1.82897	-1.48428	12.5906	0.000387696	0.014629	AZGP1P2
ENSG00000144339	1.81318	-0.390467	23.0498	1.57857e-06	0.000171035	TMEFF2
ENSG00000232586	1.80761	-1.58633	11.0122	0.000905161	0.0277377	KIAA1614-AS1
ENSG00000197153	1.77245	-0.0573256	20.8828	4.8826e-06	0.000436306	HIST1H3J
ENSG00000149599	1.76405	-0.251268	18.7491	1.49092e-05	0.00108962	DUSP15
ENSG00000170419	1.75639	-1.53658	13.5109	0.000237183	0.00992487	VSTM2A
ENSG00000185070	1.75344	2.18486	63.6447	1.49011e-15	1.41269e-12	FLRT2
ENSG00000152926	1.75201	3.85483	91.2314	1.27814e-21	3.10204e-18	ZNF117
ENSG00000228278	1.74956	2.09041	72.9403	1.33631e-17	1.6547e-14	ORM2
ENSG00000256304	1.74402	2.03249	51.2018	8.33436e-13	4.90959e-10	CCDC150P1
ENSG00000140465	1.74232	3.19091	82.9962	8.22115e-20	1.51157e-16	CYP1A1
ENSG00000242931	1.74052	-1.4257	11.0922	0.000866929	0.0271419	RPL7P49
ENSG00000187475	1.70624	-0.348105	18.1396	2.0529e-05	0.0014268	HIST1H1T
ENSG00000254024	1.69909	-0.743373	18.8206	1.43611e-05	0.00105748	AP001207.3
ENSG00000270755	1.68971	-1.25213	10.3009	0.00132964	0.036671	AL136141.1
ENSG00000043591	1.68396	2.2432	67.8137	1.79698e-16	1.9824e-13	ADRB1
ENSG00000029534	1.68381	-0.918181	11.1895	0.000822636	0.0260677	ANK1
ENSG00000280247	1.68026	-1.45573	11.1405	0.000844644	0.0265951	AC005578.1
ENSG00000204334	1.67916	-0.31195	22.2434	2.40189e-06	0.000241282	ERICH2
ENSG00000166292	1.67629	0.821431	44.0618	3.18164e-11	1.31324e-08	TMEM100
ENSG00000270802	1.67057	-1.4284	12.8476	0.000337918	0.0131095	AC005776.1
ENSG00000250914	1.66961	-1.02331	11.9222	0.000554703	0.0192244	AC139783.2
ENSG00000185736	1.66274	-0.508631	22.4273	2.18247e-06	0.000222184	ADARB2
ENSG00000176641	1.6614	-0.203092	19.4259	1.04577e-05	0.000818737	RNF152
ENSG00000256576	1.65255	-0.110127	16.7704	4.21868e-05	0.00254442	LINC02361
ENSG00000135333	1.62501	4.89635	94.1405	2.93911e-22	7.43044e-19	EPHA7
ENSG00000232082	1.62453	-0.471484	15.3	9.17168e-05	0.00477265	RPS6KA2-IT1
ENSG00000157219	1.62353	1.34217	46.6888	8.32025e-12	3.97505e-09	HTR5A
ENSG00000253854	1.61662	0.518631	26.6704	2.41295e-07	3.46112e-05	AC010834.3
ENSG00000259531	1.59279	-0.757021	13.0315	0.000306298	0.0121152	AC022306.1
ENSG00000215493	1.58986	1.18447	34.1654	5.0622e-09	1.14608e-06	AC007731.2
ENSG00000253692	1.58688	0.786114	20.6793	5.42997e-06	0.000473367	IGHEP1
ENSG00000145632	1.57982	4.04251	82.1229	1.27882e-19	2.21693e-16	PLK2
ENSG00000188089	1.56664	2.16585	60.7131	6.603e-15	5.48818e-12	PLA2G4E
ENSG00000279196	1.56602	-0.569566	13.9832	0.00018445	0.00820492	AC135048.4
ENSG00000245888	1.56247	-0.425038	15.3617	8.87714e-05	0.00463529	AC106739.1
ENSG00000261186	1.55978	-0.689553	13.8681	0.000196095	0.00861554	LINC01238
ENSG00000187889	1.55847	2.1642	52.1827	5.05709e-13	3.03801e-10	FYB2
ENSG00000233705	1.5459	0.435973	29.4094	5.85926e-08	1.01575e-05	SLC26A4-AS1
ENSG00000226310	1.54534	-1.39638	9.8343	0.00171287	0.0447582	AL022157.1
ENSG00000228172	1.54242	-0.0603939	19.3395	1.09422e-05	0.000853145	AL020996.1
ENSG00000263345	1.52884	-0.340319	16.4928	4.88354e-05	0.00287678	AC006435.2
ENSG00000148541	1.52102	0.642353	29.2139	6.48116e-08	1.10152e-05	FAM13C
ENSG00000278965	1.51915	1.36466	39.6396	3.05426e-10	9.75355e-08	AC122713.2
ENSG00000228237	1.51895	-0.992086	11.6139	0.000654593	0.0219191	EFCAB14-AS1
ENSG00000255020	1.51372	0.698461	27.0966	1.93541e-07	2.88529e-05	AF131216.3
ENSG00000253953	1.51362	-0.385773	13.529	0.000234911	0.00985702	PCDHGB4
ENSG00000233892	1.51318	-0.659942	13.5207	0.000235947	0.00988679	PAIP1P1
ENSG00000198796	1.49542	0.353419	29.2954	6.21421e-08	1.06511e-05	ALPK2
ENSG00000162733	1.48944	3.70254	71.6451	2.57606e-17	3.06475e-14	DDR2
ENSG00000229314	1.48653	1.51255	45.8935	1.24861e-11	5.78318e-09	ORM1
ENSG00000232355	1.48416	-0.971798	10.9735	0.000924237	0.0282509	AL603650.1
ENSG00000188916	1.48047	-1.37376	10.2219	0.0013878	0.0379985	FAM196A
ENSG00000107282	1.47176	-0.2037	14.4746	0.000142064	0.00666129	APBA1
ENSG00000142319	1.46363	0.568605	30.0396	4.23308e-08	7.59888e-06	SLC6A3
ENSG00000150995	1.44813	4.86798	73.0911	1.23802e-17	1.59823e-14	ITPR1
ENSG00000236467	1.44776	0.559678	26.3882	2.79246e-07	3.84201e-05	KCNMA1-AS1
ENSG00000244733	1.44733	-0.89623	12.1578	0.000488819	0.0176123	AL132656.2
ENSG00000164309	1.44391	-0.098781	15.4801	8.33787e-05	0.00440296	CMYA5
ENSG00000236514	1.42688	0.639007	23.2663	1.41047e-06	0.000155318	AL135791.1
ENSG00000237840	1.42606	-0.875071	10.5555	0.0011584	0.0332637	FAM21FP
ENSG00000136630	1.42331	1.60678	25.7639	3.85834e-07	5.08923e-05	HLX
ENSG00000273669	1.42246	-0.568603	13.3293	0.000261292	0.0106617	AC015819.1
ENSG00000185130	1.41781	1.68484	35.936	2.03911e-09	5.13643e-07	HIST1H2BL
ENSG00000271918	1.41749	1.89461	38.2809	6.12581e-10	1.76992e-07	AC034236.2
ENSG00000167741	1.41599	0.821949	19.987	7.79718e-06	0.000647188	GGT6
ENSG00000159216	1.40946	4.81501	72.5389	1.63774e-17	1.98739e-14	RUNX1
ENSG00000106069	1.40668	1.72287	43.3164	4.65669e-11	1.83471e-08	CHN2
ENSG00000239636	1.40527	-0.758761	10.7584	0.00103805	0.030649	AC004865.2
ENSG00000259867	1.4042	-1.03397	10.7419	0.00104738	0.0308346	AC105411.1
ENSG00000279501	1.40161	-0.133474	17.3119	3.172e-05	0.00203662	CR392039.3
ENSG00000117148	1.40039	3.06611	53.2286	2.96911e-13	1.9165e-10	ACTL8
ENSG00000120594	1.39848	4.47671	61.8166	3.76991e-15	3.22168e-12	PLXDC2
ENSG00000107954	1.39704	0.348376	16.7114	4.35191e-05	0.00260921	NEURL1
ENSG00000258647	1.39205	0.249883	21.5471	3.45249e-06	0.000327312	LINC00930
ENSG00000266602	1.38911	-0.97785	9.91147	0.00164252	0.0432177	AC008109.1
ENSG00000167723	1.38873	-0.703591	9.90596	0.00164745	0.043291	TRPV3
ENSG00000093072	1.38872	-0.152428	15.0942	0.000102278	0.00521925	ADA2
ENSG00000241404	1.38768	0.13725	15.5003	8.24929e-05	0.0043714	EGFL8
ENSG00000184144	1.382	0.226941	10.8876	0.000968111	0.0292827	CNTN2
ENSG00000222012	1.38125	1.04949	30.0015	4.31704e-08	7.72674e-06	AC005481.1
ENSG00000128564	1.37813	3.19748	52.2119	4.98232e-13	3.02302e-10	VGF
ENSG00000211695	1.37657	-0.880134	12.8389	0.000339488	0.0131452	TRGV9
ENSG00000184612	1.36361	0.0262818	18.6842	1.54256e-05	0.00111956	RPL7P26
ENSG00000260978	1.35865	0.333097	18.9015	1.37644e-05	0.00101848	MKRN3-AS1
ENSG00000183307	1.35809	0.811555	22.8197	1.77932e-06	0.000188084	TMEM121B
ENSG00000112541	1.35316	0.595982	23.2953	1.38937e-06	0.000153273	PDE10A
ENSG00000144824	1.35066	1.80105	40.6385	1.83161e-10	6.24342e-08	PHLDB2
ENSG00000261526	1.34874	2.43929	40.0932	2.42126e-10	7.98424e-08	AC012615.1
ENSG00000169306	1.34831	0.437643	21.777	3.06253e-06	0.000296362	IL1RAPL1
ENSG00000198879	1.34676	2.1094	38.423	5.69584e-10	1.66132e-07	SFMBT2
ENSG00000133962	1.34287	1.17426	27.4058	1.64935e-07	2.51443e-05	CATSPERB
ENSG00000116741	1.33769	3.05223	45.584	1.4623e-11	6.7216e-09	RGS2
ENSG00000276855	1.33075	0.126929	16.115	5.96099e-05	0.00337391	AC015922.4
ENSG00000240489	1.32353	-0.0105964	15.509	8.21151e-05	0.00435519	SETP14
ENSG00000272277	1.32344	0.393265	17.0567	3.62803e-05	0.00227145	AL031963.3
ENSG00000171914	1.32147	2.60841	40.0009	2.53845e-10	8.28067e-08	TLN2
ENSG00000077063	1.31963	-0.432302	10.6994	0.00107169	0.0313499	CTTNBP2
ENSG00000264604	1.31862	-0.444682	9.72738	0.00181543	0.0469929
ENSG00000172461	1.31407	-0.0266484	10.6074	0.00112636	0.0325905	FUT9
ENSG00000170044	1.31077	0.505987	16.6648	4.4601e-05	0.0026688	ZPLD1
ENSG00000278611	1.30434	-0.26299	13.0054	0.000310594	0.0122611	ZNF426-DT
ENSG00000220575	1.3008	2.30953	42.8482	5.91574e-11	2.24336e-08	HTR5A-AS1
ENSG00000279048	1.29451	-0.0135375	11.968	0.000541215	0.0188834	AC080080.1
ENSG00000166897	1.29319	1.20344	19.8062	8.5703e-06	0.00069986	ELFN2
ENSG00000276334	1.29207	0.44692	19.1439	1.21225e-05	0.000915978	AL133243.2
ENSG00000159388	1.28854	4.77882	56.8238	4.76651e-14	3.36288e-11	BTG2
ENSG00000225173	1.28571	-0.0747641	16.9827	3.77226e-05	0.00233045	AL662890.1
ENSG00000224287	1.28268	1.13332	23.8118	1.06227e-06	0.000123473	MSL3P1
ENSG00000186889	1.28207	0.373964	20.2869	6.66567e-06	0.000564072	TMEM17
ENSG00000241493	1.27849	-0.502318	10.3549	0.00129135	0.03585	AC018638.3
ENSG00000132872	1.26993	1.13648	26.786	2.27281e-07	3.30702e-05	SYT4
ENSG00000211891	1.26718	2.51376	21.9105	2.85668e-06	0.000280014	IGHE
ENSG00000185950	1.26093	3.08388	47.6497	5.09596e-12	2.61561e-09	IRS2
ENSG00000109927	1.26045	-0.110624	14.5745	0.000134728	0.00639642	TECTA
ENSG00000272444	1.25911	-0.255997	11.607	0.000657042	0.0219648	AL118558.4
ENSG00000255158	1.25244	-0.657631	9.85545	0.00169329	0.0443996	AC131934.1
ENSG00000115461	1.24858	-0.13537	12.1149	0.000500212	0.0178803	IGFBP5
ENSG00000261141	1.24652	-0.0245383	14.5052	0.00013977	0.00657409	AC092718.5
ENSG00000268543	1.24592	0.92871	20.0939	7.37296e-06	0.000616191	AC012313.4
ENSG00000266208	1.24577	1.92164	25.0799	5.50021e-07	6.99634e-05	AC080112.1
ENSG00000227141	1.24537	-0.336269	13.4592	0.000243811	0.0101462	AL160286.1
ENSG00000152377	1.23961	1.23051	29.6431	5.19361e-08	9.13398e-06	SPOCK1
ENSG00000280119	1.23879	-0.256846	10.0096	0.00155725	0.041569	AC093642.2
ENSG00000260317	1.23468	1.68438	32.4946	1.19526e-08	2.40141e-06	AC009812.4
ENSG00000177363	1.23213	-0.340353	9.90002	0.00165277	0.0434014	LRRN4CL
ENSG00000278916	1.23031	1.00305	19.2604	1.14045e-05	0.000877022	CEP83-AS1
ENSG00000169439	1.22592	1.73716	21.7499	3.10611e-06	0.000299148	SDC2
ENSG00000019549	1.22591	3.20956	47.5659	5.31862e-12	2.68923e-09	SNAI2
ENSG00000250790	1.22299	-0.135127	12.9112	0.000326617	0.012737	AC127070.2
ENSG00000235706	1.21516	2.17951	31.7087	1.79117e-08	3.48331e-06	DICER1-AS1
ENSG00000272106	1.20836	3.88188	45.2255	1.75607e-11	7.79657e-09	AL691432.2
ENSG00000277013	1.20508	2.14621	33.4037	7.48815e-09	1.58861e-06	AC008556.1
ENSG00000185250	1.19611	1.59973	28.3531	1.01086e-07	1.62662e-05	PPIL6
ENSG00000152931	1.19391	2.32642	35.6321	2.38331e-09	5.85454e-07	PART1
ENSG00000230978	1.19035	0.442547	20.1105	7.30943e-06	0.000611723	LINC00160
ENSG00000204634	1.18334	5.24943	52.4191	4.48334e-13	2.8044e-10	TBC1D8
ENSG00000203857	1.18227	0.409977	10.0234	0.00154566	0.0413687	HSD3B1
ENSG00000266736	1.18111	1.66184	28.4539	9.5954e-08	1.55669e-05	GTF2IP6
ENSG00000211689	1.17999	1.92595	33.6352	6.64804e-09	1.43548e-06	TRGC1
ENSG00000111837	1.17854	3.35685	43.9215	3.41813e-11	1.38263e-08	MAK
ENSG00000211459	1.17782	12.4559	55.9224	7.53889e-14	5.13957e-11	MT-RNR1
ENSG00000272829	1.1751	0.696364	17.3832	3.05513e-05	0.00198256	AC002470.1
ENSG00000272398	1.17369	0.376821	11.7617	0.00060463	0.0206121	CD24
ENSG00000188177	1.17126	3.94978	44.36	2.7321e-11	1.17567e-08	ZC3H6
ENSG00000214313	1.17123	1.46091	28.6225	8.79533e-08	1.43071e-05	AZGP1P1
ENSG00000183273	1.16906	0.798804	16.2156	5.65279e-05	0.00322959	CCDC60
ENSG00000112294	1.16271	4.64075	46.9111	7.42827e-12	3.60568e-09	ALDH5A1
ENSG00000230091	1.16121	2.70382	33.3163	7.8323e-09	1.63871e-06	TMEM254-AS1
ENSG00000261455	1.16034	4.20781	44.1287	3.07482e-11	1.29559e-08	LINC01003
ENSG00000188501	1.15802	-0.351568	11.102	0.000862325	0.0270396	LCTL
ENSG00000169047	1.15503	4.24623	47.0669	6.86047e-12	3.38422e-09	IRS1
ENSG00000221944	1.15288	3.57886	39.8779	2.7034e-10	8.77161e-08	TIGD1
ENSG00000250764	1.15283	-0.483158	10.0662	0.00151013	0.0406508	AC025178.1
ENSG00000167377	1.15195	0.262842	12.681	0.000369385	0.0140253	ZNF23
ENSG00000240666	1.15107	1.05175	18.4912	1.70695e-05	0.00121989	MME-AS1
ENSG00000196482	1.14573	0.575409	14.7984	0.000119634	0.00581636	ESRRG
ENSG00000273033	1.1411	1.91882	24.9937	5.75175e-07	7.19562e-05	LINC02035
ENSG00000196664	1.1398	-0.131201	13.8968	0.000193125	0.00852207	TLR7
ENSG00000185345	1.13901	-0.136605	10.9566	0.000932711	0.0284526	PRKN
ENSG00000134569	1.13804	0.0936629	12.0626	0.000514439	0.018211	LRP4
ENSG00000264734	1.13426	1.33996	22.9673	1.64779e-06	0.000177842	AC069061.2
ENSG00000182583	1.13296	2.39773	29.6314	5.22528e-08	9.16311e-06	VCX
ENSG00000254162	1.13193	1.71027	27.8177	1.333e-07	2.07384e-05	AC009812.3
ENSG00000260572	1.12415	0.257579	12.7561	0.000354858	0.0135928	AC069224.1
ENSG00000119608	1.12266	1.32452	20.2104	6.93732e-06	0.000583803	PROX2
ENSG00000118515	1.11761	2.85775	36.9814	1.19259e-09	3.20178e-07	SGK1
ENSG00000269038	1.11402	0.646325	13.4482	0.000245241	0.0101818	AP001462.1
ENSG00000169851	1.11369	1.69385	21.5267	3.48941e-06	0.000330296	PCDH7
ENSG00000276449	1.11264	0.717651	15.5708	7.94737e-05	0.00425602	AC004076.2
ENSG00000237977	1.10759	-0.149945	10.2987	0.00133121	0.0366975	EIF4HP2
ENSG00000131401	1.10517	1.14813	18.0674	2.13221e-05	0.00147517	NAPSB
ENSG00000217275	1.10479	2.25171	29.0529	7.04299e-08	1.17723e-05	AL031777.1
ENSG00000277224	1.10075	3.09156	34.6006	4.04773e-09	9.26778e-07	HIST1H2BF
ENSG00000124657	1.09627	1.19954	18.2874	1.89957e-05	0.00132937	OR2B6
ENSG00000154079	1.0931	3.81732	39.221	3.7844e-10	1.17152e-07	SDHAF4
ENSG00000162746	1.092	0.557532	14.3274	0.00015361	0.00709846	FCRLB
ENSG00000168038	1.08557	1.22416	17.8986	2.32991e-05	0.00159557	ULK4
ENSG00000237440	1.0854	1.87047	25.343	4.79887e-07	6.20835e-05	ZNF737
ENSG00000258301	1.08268	0.76494	15.0327	0.000105666	0.00531613	VASH1-AS1
ENSG00000233030	1.0803	0.683898	16.5735	4.68006e-05	0.00278395	AC243772.2
ENSG00000115525	1.07624	3.63212	35.965	2.00899e-09	5.10022e-07	ST3GAL5
ENSG00000177283	1.07541	3.73694	38.5932	5.22003e-10	1.545e-07	FZD8
ENSG00000213462	1.07484	2.96818	31.0669	2.49281e-08	4.71187e-06	ERV3-1
ENSG00000183098	1.07272	3.43698	36.7467	1.34519e-09	3.53332e-07	GPC6
ENSG00000251364	1.06921	1.64562	23.1363	1.50915e-06	0.000164987	AC107884.1
ENSG00000163491	1.06855	0.375788	13.8251	0.000200634	0.00879587	NEK10
ENSG00000185090	1.06855	3.18333	33.1759	8.41875e-09	1.74337e-06	MANEAL
ENSG00000204406	1.06634	3.89658	36.7839	1.31974e-09	3.48154e-07	MBD5
ENSG00000258446	1.06376	0.542323	12.328	0.000446207	0.0162604	AL133153.1
ENSG00000213413	1.06115	0.0513945	10.5083	0.00118842	0.0339111	PVRIG
ENSG00000273173	1.05939	2.88333	30.5685	3.22283e-08	5.99832e-06	SNURF
ENSG00000276517	1.05888	0.0995229	11.5513	0.000677026	0.0225088	AL133243.3
ENSG00000263089	1.05652	1.07793	17.409	3.01388e-05	0.00195999	AC007114.2
ENSG00000272812	1.05595	0.0387723	9.95137	0.0016073	0.0426327	AC004908.2
ENSG00000269699	1.05031	0.975311	15.5629	7.98045e-05	0.00426569	ZIM2
ENSG00000272631	1.04858	0.958449	16.0982	6.01398e-05	0.0033944	AC067750.1
ENSG00000153162	1.04843	0.93218	13.6276	0.000222884	0.00951503	BMP6
ENSG00000164742	1.04832	3.6028	27.8878	1.2856e-07	2.01041e-05	ADCY1
ENSG00000204837	1.04757	1.60772	20.321	6.5479e-06	0.000556434	FGF7P3
ENSG00000248801	1.04531	1.11794	14.5763	0.000134597	0.00639642	C8orf34-AS1
ENSG00000184602	1.04415	6.19027	42.0283	8.99625e-11	3.28824e-08	SNN
ENSG00000154898	1.04293	1.58826	22.1195	2.56191e-06	0.000254826	CCDC144CP
ENSG00000132613	1.03769	4.71992	37.5502	8.90915e-10	2.43497e-07	MTSS1L
ENSG00000197837	1.03682	2.29746	26.2405	3.01431e-07	4.10415e-05	HIST4H4
ENSG00000231439	1.03581	1.3869	16.4231	5.06639e-05	0.00296721	WASIR2
ENSG00000277142	1.03453	2.77963	25.765	3.85615e-07	5.08923e-05	LINC00235
ENSG00000077782	1.01919	0.608051	11.7445	0.000610226	0.0207426	FGFR1
ENSG00000270761	1.01786	0.170345	10.3841	0.00127107	0.0355892	AL355353.1
ENSG00000170835	1.01784	1.23522	9.56984	0.001978	0.049634	CEL
ENSG00000111110	1.01737	6.1145	40.1176	2.39129e-10	7.9285e-08	PPM1H
ENSG00000102870	1.01498	2.80113	22.1617	2.50619e-06	0.000250516	ZNF629
ENSG00000116882	1.01449	0.630859	14.5679	0.000135201	0.00640884	HAO2
ENSG00000160345	1.01446	3.65587	32.4774	1.20584e-08	2.41467e-06	C9orf116
ENSG00000019485	1.01402	1.52835	18.1201	2.07404e-05	0.00143984	PRDM11
ENSG00000113742	1.01341	6.47603	40.1495	2.35246e-10	7.84263e-08	CPEB4
ENSG00000197183	1.01208	4.5167	35.2613	2.88308e-09	6.94171e-07	NOL4L
ENSG00000215105	1.01014	3.82561	32.784	1.02991e-08	2.09696e-06	TTC3P1
ENSG00000198794	1.00964	2.79838	26.3145	2.90108e-07	3.98243e-05	SCAMP5
ENSG00000052850	1.00941	2.35457	17.2316	3.30881e-05	0.00211106	ALX4
ENSG00000165449	1.00711	3.61439	30.5856	3.19451e-08	5.9639e-06	SLC16A9
ENSG00000267666	1.0066	1.18892	14.8493	0.000116448	0.00571642	AC004156.1
ENSG00000180336	1.00621	0.466346	11.4066	0.00073185	0.023938	MEIOC
ENSG00000177508	1.00579	4.6261	35.4541	2.6113e-09	6.33762e-07	IRX3
ENSG00000228288	1.00005	1.34761	16.8648	4.01396e-05	0.00243791	PCAT6
ENSG00000184232	-1.00113	2.67368	26.5532	2.56379e-07	3.61763e-05	OAF
ENSG00000181634	-1.00145	2.93977	26.9567	2.08069e-07	3.07916e-05	TNFSF15
ENSG00000143375	-1.00166	5.75481	38.4138	5.72255e-10	1.66132e-07	CGN
ENSG00000124145	-1.00203	5.49094	36.988	1.18858e-09	3.20178e-07	SDC4
ENSG00000143127	-1.0025	0.404928	11.4308	0.000722356	0.0236913	ITGA10
ENSG00000258727	-1.00415	0.384543	12.1561	0.000489271	0.0176181	AL135999.1
ENSG00000005961	-1.0054	1.24042	16.0057	6.31535e-05	0.00353165	ITGA2B
ENSG00000231389	-1.00702	0.148361	10.4326	0.00123809	0.0348966	HLA-DPA1
ENSG00000163249	-1.00734	4.52612	36.4793	1.54293e-09	4.0179e-07	CCNYL1
ENSG00000132677	-1.01052	0.452923	9.91936	0.00163549	0.04311	RHBG
ENSG00000074416	-1.01134	1.55717	19.2514	1.14586e-05	0.000880065	MGLL
ENSG00000095627	-1.01209	1.85967	21.1941	4.15046e-06	0.000380406	TDRD1
ENSG00000100024	-1.01228	0.890763	10.9239	0.000949332	0.0288581	UPB1
ENSG00000139173	-1.01336	1.25298	13.0836	0.000297898	0.0118836	TMEM117
ENSG00000231431	-1.01349	0.540007	14.6554	0.000129064	0.00617096	FAR2P4
ENSG00000204262	-1.0139	0.192084	10.3832	0.00127165	0.0355892	COL5A2
ENSG00000139880	-1.01552	2.81515	26.0307	3.3604e-07	4.48254e-05	CDH24
ENSG00000070526	-1.01715	7.90437	41.5906	1.12535e-10	4.01651e-08	ST6GALNAC1
ENSG00000198909	-1.01728	4.94668	37.7865	7.89257e-10	2.1967e-07	MAP3K3
ENSG00000172819	-1.02036	4.88411	37.5527	8.89777e-10	2.43497e-07	RARG
ENSG00000137070	-1.02141	0.753409	14.4377	0.000144873	0.0067721	IL11RA
ENSG00000165410	-1.02178	5.44714	39.5679	3.16854e-10	1.00655e-07	CFL2
ENSG00000146966	-1.02216	-0.00242382	11.7429	0.000610767	0.0207493	DENND2A
ENSG00000167105	-1.02507	1.61266	22.722	1.87211e-06	0.000195845	TMEM92
ENSG00000269951	-1.02923	0.732749	13.3663	0.000256182	0.0104955	AC090181.2
ENSG00000154134	-1.02987	2.9154	30.1974	3.90236e-08	7.06011e-06	ROBO3
ENSG00000236810	-1.03126	0.801266	14.9055	0.000113031	0.00557119	ELOA-AS1
ENSG00000167600	-1.03168	0.336434	12.9111	0.000326637	0.012737	CYP2S1
ENSG00000162999	-1.03193	2.14016	24.6176	6.99114e-07	8.6217e-05	DUSP19
ENSG00000123728	-1.03251	5.06089	39.6615	3.02028e-10	9.69605e-08	RAP2C
ENSG00000188321	-1.03463	3.30404	32.8905	9.74986e-09	2.00533e-06	ZNF559
ENSG00000280670	-1.03496	2.17282	24.4245	7.72814e-07	9.32216e-05	CCDC163
ENSG00000198087	-1.03547	7.72009	42.9327	5.66543e-11	2.17563e-08	CD2AP
ENSG00000186583	-1.03628	0.802957	14.9275	0.000111725	0.00552559	SPATC1
ENSG00000170689	-1.03663	1.63427	20.7534	5.22378e-06	0.000459352	HOXB9
ENSG00000164128	-1.03895	0.810297	15.7397	7.26812e-05	0.00394801	NPY1R
ENSG00000196620	-1.03935	5.84906	40.2295	2.25809e-10	7.61163e-08	UGT2B15
ENSG00000250033	-1.03938	0.363589	11.9938	0.000533789	0.0187212	SLC7A11-AS1
ENSG00000114790	-1.03943	7.50971	42.9384	5.64921e-11	2.17563e-08	ARHGEF26
ENSG00000174010	-1.04076	4.32499	37.9727	7.17404e-10	2.01521e-07	KLHL15
ENSG00000131459	-1.04249	0.339694	11.2735	0.000786198	0.0252128	GFPT2
ENSG00000008282	-1.0436	7.10529	43.273	4.76108e-11	1.86373e-08	SYPL1
ENSG00000145029	-1.04377	-0.124336	10.4656	0.00121617	0.0344336	NICN1
ENSG00000150093	-1.04421	7.67346	43.5737	4.08291e-11	1.6406e-08	ITGB1
ENSG00000240849	-1.0448	5.02755	40.1858	2.30919e-10	7.7409e-08	TMEM189
ENSG00000253540	-1.04497	0.415118	12.7349	0.000358897	0.0136991	FAM86HP
ENSG00000123130	-1.04555	5.5908	41.9596	9.31792e-11	3.38512e-08	ACOT9
ENSG00000197888	-1.04761	4.16588	34.6281	3.99112e-09	9.17277e-07	UGT2B17
ENSG00000181019	-1.04806	8.19221	44.0881	3.13917e-11	1.31284e-08	NQO1
ENSG00000212123	-1.04967	0.179594	10.586	0.00113946	0.0329066	PRR22
ENSG00000196407	-1.05038	0.186351	12.0948	0.000505629	0.0179725	THEM5
ENSG00000198088	-1.05135	2.30674	27.255	1.78309e-07	2.69798e-05	NUP62CL
ENSG00000112655	-1.05278	4.49807	38.0978	6.72861e-10	1.9126e-07	PTK7
ENSG00000003436	-1.05366	4.0713	38.8928	4.47722e-10	1.35152e-07	TFPI
ENSG00000244405	-1.05454	-0.185872	10.0164	0.00155149	0.0414834	ETV5
ENSG00000171766	-1.05642	1.58471	23.161	1.48988e-06	0.000163174	GATM
ENSG00000235026	-1.05644	3.22236	33.6449	6.61483e-09	1.43548e-06	DPP10-AS1
ENSG00000280798	-1.05691	3.01814	31.9999	1.54181e-08	3.03731e-06	LINC00294
ENSG00000224367	-1.05794	2.44935	30.2262	3.8448e-08	6.98452e-06	OACYLP
ENSG00000213463	-1.05801	6.11827	43.37	4.53082e-11	1.79678e-08	SYNJ2BP
ENSG00000245532	-1.05956	7.58167	44.8185	2.16174e-11	9.43622e-09	NEAT1
ENSG00000144645	-1.06105	1.21416	17.4674	2.9227e-05	0.00192755	OSBPL10
ENSG00000120885	-1.0622	4.77393	40.8347	1.65665e-10	5.77686e-08	CLU
ENSG00000182158	-1.06239	6.38288	44.1858	2.98643e-11	1.26714e-08	CREB3L2
ENSG00000115738	-1.06476	3.48827	34.8913	3.48644e-09	8.13615e-07	ID2
ENSG00000139645	-1.06575	6.11998	43.9528	3.36383e-11	1.37611e-08	ANKRD52
ENSG00000139505	-1.06624	6.08578	44.2199	2.93475e-11	1.25399e-08	MTMR6
ENSG00000213071	-1.06715	1.46718	18.9269	1.35822e-05	0.00100746	LPAL2
ENSG00000207425	-1.07326	0.199709	12.4671	0.00041418	0.0153985	RF00019
ENSG00000169379	-1.07353	4.11359	39.2433	3.74148e-10	1.17018e-07	ARL13B
ENSG00000089041	-1.07374	1.61014	19.7667	8.74957e-06	0.000710683	P2RX7
ENSG00000152076	-1.07567	-0.221254	10.7101	0.00106551	0.0312319	CCDC74B
ENSG00000136048	-1.07942	4.18807	39.6653	3.0143e-10	9.69605e-08	DRAM1
ENSG00000137575	-1.07945	7.0158	46.2018	1.0668e-11	5.01767e-09	SDCBP
ENSG00000279794	-1.07946	0.16153	11.2499	0.000796276	0.0254418	AC024580.1
ENSG00000106100	-1.08196	2.21816	26.2879	2.94128e-07	4.01942e-05	NOD1
ENSG00000181790	-1.08503	0.24357	11.4141	0.000728905	0.023863	ADGRB1
ENSG00000105810	-1.0877	3.00744	35.7374	2.25786e-09	5.56894e-07	CDK6
ENSG00000254109	-1.09555	0.293295	12.1488	0.000491202	0.0176667	RBPMS-AS1
ENSG00000166130	-1.09654	3.53396	38.0928	6.74571e-10	1.9126e-07	IKBIP
ENSG00000146038	-1.0988	0.0144858	14.0132	0.000181533	0.0080989	DCDC2
ENSG00000237767	-1.1004	-0.677629	9.69125	0.00185147	0.0477335	LINC01370
ENSG00000164111	-1.10189	6.75482	47.8399	4.62481e-12	2.41906e-09	ANXA5
ENSG00000166888	-1.10225	0.360392	12.7572	0.000354644	0.0135928	STAT6
ENSG00000161682	-1.10258	1.54697	19.3259	1.10201e-05	0.000856138	FAM171A2
ENSG00000060982	-1.10434	5.35735	44.9261	2.0461e-11	8.99618e-09	BCAT1
ENSG00000174749	-1.10541	3.99167	40.7052	1.77013e-10	6.06795e-08	FAM241A
ENSG00000152078	-1.1057	3.39308	38.5811	5.25259e-10	1.54709e-07	TMEM56
ENSG00000198513	-1.10572	0.790947	17.5695	2.76993e-05	0.00183879	ATL1
ENSG00000240216	-1.10605	0.0375096	10.3715	0.00127977	0.0357175	CPHL1P
ENSG00000240288	-1.10608	0.672134	15.8828	6.73866e-05	0.00372376	GHRLOS
ENSG00000248213	-1.10627	0.884734	17.9588	2.25738e-05	0.00155115	CICP16
ENSG00000204264	-1.10678	2.56925	31.8009	1.70813e-08	3.33249e-06	PSMB8
ENSG00000148935	-1.1078	1.27891	20.3731	6.37184e-06	0.000544436	GAS2
ENSG00000144821	-1.11006	0.984664	20.9102	4.81329e-06	0.000431383	MYH15
ENSG00000116711	-1.11371	1.37035	23.6089	1.18043e-06	0.000134882	PLA2G4A
ENSG00000100422	-1.11606	3.48079	33.6393	6.63398e-09	1.43548e-06	CERK
ENSG00000136883	-1.11912	0.71219	17.6807	2.61259e-05	0.00175159	KIF12
ENSG00000280120	-1.11922	2.84154	35.8648	2.11492e-09	5.25913e-07	AC073857.1
ENSG00000130270	-1.12123	1.55056	26.5136	2.61684e-07	3.67538e-05	ATP8B3
ENSG00000025423	-1.12329	2.0783	29.7161	5.00178e-08	8.82218e-06	HSD17B6
ENSG00000253293	-1.12446	4.19073	43.4297	4.39471e-11	1.75427e-08	HOXA10
ENSG00000255495	-1.12526	-0.403944	9.91846	0.0016363	0.04311	AC145124.1
ENSG00000108947	-1.1264	-0.116483	11.0821	0.000871651	0.0272475	EFNB3
ENSG00000136444	-1.12651	5.42074	47.6627	5.06231e-12	2.61561e-09	RSAD1
ENSG00000146072	-1.12722	3.72194	39.4541	3.35866e-10	1.06139e-07	TNFRSF21
ENSG00000165215	-1.12797	5.71938	48.5725	3.18308e-12	1.72441e-09	CLDN3
ENSG00000274528	-1.13029	1.83034	28.3142	1.03138e-07	1.65116e-05	AC090970.3
ENSG00000216775	-1.13253	1.02656	19.6438	9.33051e-06	0.000745858	AL109918.1
ENSG00000151224	-1.13468	3.68518	40.8022	1.68445e-10	5.84024e-08	MAT1A
ENSG00000090402	-1.13592	2.55347	19.7321	8.90945e-06	0.000719815	SI
ENSG00000086570	-1.13598	1.41182	22.9121	1.69581e-06	0.000181547	FAT2
ENSG00000145832	-1.14031	0.285264	13.8062	0.00020267	0.00886592	SLC25A48
ENSG00000155850	-1.14066	5.28203	49.0915	2.44298e-12	1.3661e-09	SLC26A2
ENSG00000133106	-1.14075	0.0240788	14.0553	0.000177516	0.00797834	EPSTI1
ENSG00000164292	-1.14166	3.21532	40.9218	1.58446e-10	5.55706e-08	RHOBTB3
ENSG00000106541	-1.143	-0.0168601	14.1117	0.000172269	0.0077771	AGR2
ENSG00000019991	-1.1457	5.23076	46.8798	7.54749e-12	3.63447e-09	HGF
ENSG00000184060	-1.14742	2.89992	36.5078	1.52054e-09	3.97667e-07	ADAP2
ENSG00000143401	-1.14992	7.26871	52.3587	4.62356e-13	2.86259e-10	ANP32E
ENSG00000143355	-1.15063	0.260943	11.6255	0.000650534	0.0218677	LHX9
ENSG00000226887	-1.15078	4.09132	44.7895	2.19396e-11	9.50845e-09	ERVMER34-1
ENSG00000116329	-1.15248	-0.2833	11.1028	0.00086199	0.0270396	OPRD1
ENSG00000165806	-1.15265	5.09934	48.9461	2.63099e-12	1.45123e-09	CASP7
ENSG00000140497	-1.15342	5.65048	50.5426	1.16608e-12	6.73827e-10	SCAMP2
ENSG00000177679	-1.15547	2.20316	31.8819	1.63841e-08	3.20678e-06	SRRM3
ENSG00000262006	-1.15644	-0.30512	12.3472	0.00044164	0.0161463	AC005920.4
ENSG00000204257	-1.15845	2.83813	38.9297	4.39344e-10	1.3334e-07	HLA-DMA
ENSG00000276975	-1.15952	0.893176	14.5754	0.000134663	0.00639642	HYDIN2
ENSG00000166473	-1.15964	0.44304	17.8807	2.35191e-05	0.001607	PKD1L2
ENSG00000268510	-1.16116	0.876897	18.5719	1.63611e-05	0.00117341	IFNL3P1
ENSG00000168350	-1.16147	2.68328	32.2376	1.36428e-08	2.71403e-06	DEGS2
ENSG00000246523	-1.16332	-0.213252	11.0245	0.000899175	0.027668	AP001528.1
ENSG00000063180	-1.16437	1.64226	26.6816	2.39901e-07	3.46112e-05	CA11
ENSG00000161103	-1.16454	-0.526169	9.77772	0.00176639	0.0458407	AC008132.1
ENSG00000237424	-1.16687	0.26857	11.093	0.000866522	0.0271419	FOXD2-AS1
ENSG00000182310	-1.16732	0.564021	16.7886	4.17842e-05	0.00252516	SPACA6
ENSG00000225077	-1.16786	-0.45532	10.8142	0.00100723	0.0302887	LINC00337
ENSG00000102010	-1.16917	0.555188	16.6171	4.57362e-05	0.00272866	BMX
ENSG00000170049	-1.16982	1.46025	24.5812	7.12443e-07	8.71522e-05	KCNAB3
ENSG00000242498	-1.16994	3.53266	42.893	5.78165e-11	2.2063e-08	ARPIN
ENSG00000130307	-1.16999	0.160577	13.509	0.000237428	0.00992827	USHBP1
ENSG00000164181	-1.16999	7.11257	54.2382	1.77596e-13	1.17127e-10	ELOVL7
ENSG00000174130	-1.17121	0.175769	15.1692	9.82959e-05	0.00506721	TLR6
ENSG00000180354	-1.17445	2.57126	33.9163	5.75353e-09	1.28817e-06	MTURN
ENSG00000106772	-1.17609	10.1296	55.6361	8.72065e-14	5.87917e-11	PRUNE2
ENSG00000119632	-1.17883	1.56236	24.5484	7.24647e-07	8.84667e-05	IFI27L2
ENSG00000170775	-1.18092	3.82961	45.9757	1.19732e-11	5.58826e-09	GPR37
ENSG00000069812	-1.1813	1.0642	24.6527	6.8648e-07	8.50348e-05	HES2
ENSG00000122862	-1.18602	-0.582201	11.8273	0.000583697	0.0200884	SRGN
ENSG00000122863	-1.18704	3.66189	42.2786	7.91556e-11	2.91575e-08	CHST3
ENSG00000164850	-1.19	4.09946	45.5429	1.49333e-11	6.81261e-09	GPER1
ENSG00000173210	-1.19255	1.15367	23.4719	1.26751e-06	0.000142948	ABLIM3
ENSG00000122012	-1.19531	1.32764	20.8608	4.9389e-06	0.000440041	SV2C
ENSG00000005893	-1.19567	6.85945	56.0932	6.91166e-14	4.76551e-11	LAMP2
ENSG00000189058	-1.19588	3.92951	49.0826	2.45413e-12	1.3661e-09	APOD
ENSG00000164308	-1.1986	2.268	30.6325	3.11823e-08	5.85754e-06	ERAP2
ENSG00000244468	-1.1995	0.370965	17.3518	3.10599e-05	0.00200272	AC093001.1
ENSG00000272264	-1.20175	1.11418	25.628	4.13997e-07	5.40199e-05	AC009686.2
ENSG00000185189	-1.2018	2.46972	37.6075	8.65119e-10	2.39685e-07	NRBP2
ENSG00000127528	-1.2023	-0.37892	10.8897	0.00096701	0.0292827	KLF2
ENSG00000280550	-1.20388	-0.470924	9.85086	0.00169752	0.0444528
ENSG00000165816	-1.20474	2.50511	33.7413	6.2949e-09	1.37917e-06	VWA2
ENSG00000139946	-1.20629	1.72806	29.93	4.47919e-08	7.99337e-06	PELI2
ENSG00000256235	-1.20811	0.912725	16.5584	4.7174e-05	0.00280067	SMIM3
ENSG00000132326	-1.20893	4.37297	51.0521	8.99449e-13	5.24751e-10	PER2
ENSG00000028137	-1.21191	-0.294613	12.1029	0.00050343	0.0179199	TNFRSF1B
ENSG00000120896	-1.21403	2.6853	38.4336	5.66476e-10	1.66043e-07	SORBS3
ENSG00000178538	-1.21435	0.6559	15.6185	7.74936e-05	0.00416837	CA8
ENSG00000134240	-1.21697	9.15042	59.2218	1.40862e-14	1.12458e-11	HMGCS2
ENSG00000185088	-1.21893	5.99205	57.0525	4.24341e-14	3.10203e-11	RPS27L
ENSG00000134762	-1.21995	0.0544663	16.6262	4.55173e-05	0.00271827	DSC3
ENSG00000152952	-1.2201	7.10218	58.7944	1.75035e-14	1.34434e-11	PLOD2
ENSG00000130751	-1.22151	1.46818	26.03	3.36145e-07	4.48254e-05	NPAS1
ENSG00000177098	-1.22375	0.357201	15.0159	0.000106611	0.00534599	SCN4B
ENSG00000258311	-1.22466	-0.441342	10.6186	0.00111953	0.0324392	AC009779.3
ENSG00000113356	-1.22518	3.97619	49.8305	1.67619e-12	9.59463e-10	POLR3G
ENSG00000179761	-1.2342	-0.561366	9.63194	0.00191222	0.048416	PIPOX
ENSG00000166025	-1.23834	2.22799	38.2458	6.23709e-10	1.79353e-07	AMOTL1
ENSG00000067208	-1.23839	4.05481	52.251	4.88414e-13	2.99338e-10	EVI5
ENSG00000203727	-1.23921	2.68314	39.0034	4.23075e-10	1.29647e-07	SAMD5
ENSG00000065357	-1.23953	1.84406	33.7495	6.26838e-09	1.37917e-06	DGKA
ENSG00000129194	-1.23975	0.359585	15.7655	7.16964e-05	0.00389801	SOX15
ENSG00000167767	-1.24069	1.25889	19.7639	8.76202e-06	0.000710743	KRT80
ENSG00000185245	-1.24205	0.659199	20.3744	6.36766e-06	0.000544436	GP1BA
ENSG00000234722	-1.24388	2.10489	34.5526	4.14892e-09	9.46374e-07	LINC01287
ENSG00000139269	-1.24691	0.473475	16.2969	5.4151e-05	0.00312916	INHBE
ENSG00000089356	-1.24709	4.36953	55.3186	1.02497e-13	6.83404e-11	FXYD3
ENSG00000006638	-1.24721	-0.575663	10.2867	0.00133989	0.03692	TBXA2R
ENSG00000258534	-1.25612	-0.377043	12.0391	0.000520974	0.0184217	AL132712.1
ENSG00000226476	-1.25896	-0.761111	10.1028	0.00148046	0.0400477	LINC01748
ENSG00000241399	-1.26112	-0.272453	12.1368	0.000494365	0.0177699	CD302
ENSG00000149781	-1.26171	0.148571	16.7459	4.27355e-05	0.00256985	FERMT3
ENSG00000234614	-1.26299	0.463698	18.9207	1.36268e-05	0.00100953	AL450992.2
ENSG00000153814	-1.26461	1.04731	25.0242	5.66155e-07	7.11211e-05	JAZF1
ENSG00000077616	-1.26479	0.601177	18.654	1.5672e-05	0.00113472	NAALAD2
ENSG00000196352	-1.26673	3.31797	47.1041	6.73141e-12	3.34777e-09	CD55
ENSG00000182179	-1.26675	1.27944	21.29	3.94791e-06	0.000366829	UBA7
ENSG00000269378	-1.26749	-0.0463064	12.6869	0.000368231	0.013999	ITGB1P1
ENSG00000204789	-1.27034	0.51343	19.4654	1.0244e-05	0.000808221	ZNF204P
ENSG00000135406	-1.27044	1.15279	25.9328	3.53517e-07	4.69358e-05	PRPH
ENSG00000113494	-1.27359	3.43229	46.9817	7.16523e-12	3.50605e-09	PRLR
ENSG00000152104	-1.27451	4.06255	52.7778	3.73507e-13	2.38553e-10	PTPN14
ENSG00000167900	-1.27536	7.04715	63.537	1.57381e-15	1.44683e-12	TK1
ENSG00000103316	-1.27626	1.84907	37.8245	7.74046e-10	2.1643e-07	CRYM
ENSG00000163993	-1.27684	2.9032	48.2264	3.79749e-12	2.02116e-09	S100P
ENSG00000157224	-1.28158	7.1957	64.7227	8.62148e-16	8.43723e-13	CLDN12
ENSG00000164344	-1.28182	-0.184794	14.1775	0.000166347	0.00756076	KLKB1
ENSG00000124942	-1.28219	7.67245	65.1184	7.05293e-16	7.01535e-13	AHNAK
ENSG00000167434	-1.28849	-0.121987	16.9046	3.93068e-05	0.00240097	CA4
ENSG00000259343	-1.28885	-0.0435388	12.3794	0.000434105	0.0159744	TMC3-AS1
ENSG00000110675	-1.28953	-0.795294	10.6843	0.00108047	0.0315333	ELMOD1
ENSG00000106560	-1.29108	1.76041	32.5454	1.1644e-08	2.34718e-06	GIMAP2
ENSG00000165124	-1.29135	-0.368123	14.0378	0.000179169	0.00802887	SVEP1
ENSG00000215246	-1.29261	2.11334	38.7766	4.75191e-10	1.41334e-07	AC116351.1
ENSG00000089127	-1.29524	1.13199	24.247	8.4739e-07	0.000100617	OAS1
ENSG00000182685	-1.31508	1.51048	31.2136	2.31147e-08	4.41032e-06	BRICD5
ENSG00000198018	-1.3154	3.16661	51.6991	6.46922e-13	3.84823e-10	ENTPD7
ENSG00000267480	-1.31557	-0.251737	14.6462	0.000129696	0.00619143	AP001542.3
ENSG00000256001	-1.31629	0.300742	18.4233	1.76884e-05	0.00125525	AC079949.1
ENSG00000101665	-1.32094	2.05261	33.7278	6.33885e-09	1.38349e-06	SMAD7
ENSG00000132357	-1.32372	1.41493	32.7973	1.02286e-08	2.08962e-06	CARD6
ENSG00000158163	-1.3253	-0.180329	13.6442	0.00022092	0.00945011	DZIP1L
ENSG00000121753	-1.32582	1.77174	25.006	5.71521e-07	7.16468e-05	ADGRB2
ENSG00000115590	-1.32651	2.14152	42.5067	7.04394e-11	2.63822e-08	IL1R2
ENSG00000123374	-1.32763	5.26308	65.1448	6.95908e-16	7.01535e-13	CDK2
ENSG00000116983	-1.32865	1.75032	35.1469	3.0574e-09	7.27481e-07	HPCAL4
ENSG00000263257	-1.33115	0.367309	23.5021	1.24777e-06	0.000141511	AC040173.1
ENSG00000204618	-1.33612	0.0882723	18.7722	1.47298e-05	0.00108069	RNF39
ENSG00000112218	-1.33641	2.13936	38.8052	4.68277e-10	1.40529e-07	GPR63
ENSG00000172818	-1.33756	2.59171	45.3076	1.68396e-11	7.56845e-09	OVOL1
ENSG00000214198	-1.33821	1.00661	27.1641	1.86893e-07	2.79993e-05	TTC41P
ENSG00000204791	-1.34101	-0.103328	14.0469	0.000178308	0.0080021	SMPD5
ENSG00000082516	-1.34137	4.57939	63.1348	1.93034e-15	1.7224e-12	GEMIN5
ENSG00000171649	-1.3447	0.547025	22.8015	1.79625e-06	0.000189544	ZIK1
ENSG00000260552	-1.35216	-0.424946	12.8818	0.000331787	0.0128964	AC023043.1
ENSG00000119121	-1.35225	-0.936493	10.952	0.000935026	0.0285089	TRPM6
ENSG00000165949	-1.35403	-0.994833	9.96479	0.00159562	0.0424811	IFI27
ENSG00000054690	-1.35916	5.34861	67.5059	2.10053e-16	2.27589e-13	PLEKHH1
ENSG00000197093	-1.36419	0.215006	19.6445	9.3273e-06	0.000745858	GAL3ST4
ENSG00000106211	-1.36788	9.48776	74.4647	6.17325e-18	8.71075e-15	HSPB1
ENSG00000079308	-1.3708	1.09312	24.5046	7.41318e-07	9.03203e-05	TNS1
ENSG00000164342	-1.37467	1.86174	34.1535	5.09326e-09	1.14882e-06	TLR3
ENSG00000224635	-1.37526	-0.899732	10.8592	0.000983042	0.0296538	AL391095.1
ENSG00000230882	-1.3871	3.43461	59.7771	1.06235e-14	8.59439e-12	AC005077.4
ENSG00000225937	-1.38985	1.90673	41.9481	9.3729e-11	3.38512e-08	PCA3
ENSG00000264269	-1.39105	-0.975359	10.619	0.00111929	0.0324392	AC016866.1
ENSG00000159708	-1.3956	0.964532	30.406	3.50438e-08	6.48256e-06	LRRC36
ENSG00000159307	-1.3965	-0.202318	15.9169	6.61851e-05	0.00366738	SCUBE1
ENSG00000091317	-1.40194	5.64315	73.9571	7.98342e-18	1.1009e-14	CMTM6
ENSG00000154102	-1.40275	0.741554	23.3155	1.37487e-06	0.000153273	C16orf74
ENSG00000105048	-1.40574	2.94419	56.9803	4.40206e-14	3.1797e-11	TNNT1
ENSG00000160801	-1.40856	-0.776361	11.4932	0.0006985	0.0230836	PTH1R
ENSG00000249392	-1.41173	-0.351502	12.1354	0.000494736	0.0177727	AC096588.1
ENSG00000173706	-1.41238	1.39268	26.2389	3.01681e-07	4.10415e-05	HEG1
ENSG00000272825	-1.41338	-0.469113	12.165	0.000486957	0.0175644	AL844908.1
ENSG00000101282	-1.41593	-1.01002	10.4887	0.00120108	0.0341755	RSPO4
ENSG00000235438	-1.41622	0.255817	22.6079	1.98667e-06	0.000206054	ESRRAP2
ENSG00000175920	-1.41642	0.501097	21.455	3.62239e-06	0.000340758	DOK7
ENSG00000136205	-1.41666	2.95952	58.9928	1.58248e-14	1.23099e-11	TNS3
ENSG00000259438	-1.41691	0.772221	29.0694	6.98322e-08	1.17046e-05	AC090970.2
ENSG00000150782	-1.4196	-1.09466	10.5446	0.00116529	0.0334299	IL18
ENSG00000151715	-1.42165	1.27596	34.9419	3.39699e-09	7.98885e-07	TMEM45B
ENSG00000207546	-1.4217	-1.20636	11.1947	0.000820305	0.0260178	MIR548C
ENSG00000140044	-1.42283	3.42467	56.7029	5.06899e-14	3.53518e-11	JDP2
ENSG00000120217	-1.42845	-0.192674	16.2936	5.42468e-05	0.00313171	CD274
ENSG00000235884	-1.43073	-0.45487	14.2253	0.000162171	0.00741306	LINC00941
ENSG00000164520	-1.43103	-0.809488	13.6579	0.000219314	0.00941081	RAET1E
ENSG00000114248	-1.43561	1.13259	26.8023	2.25368e-07	3.29576e-05	LRRC31
ENSG00000139988	-1.4468	0.829846	22.9758	1.64054e-06	0.000177433	RDH12
ENSG00000213889	-1.44786	0.201307	22.5636	2.03298e-06	0.000209551	PPM1N
ENSG00000115355	-1.44859	4.65402	74.8884	4.98095e-18	7.1957e-15	CCDC88A
ENSG00000231345	-1.44914	1.3744	35.3687	2.72839e-09	6.59542e-07	BEND3P1
ENSG00000115318	-1.45122	0.635989	23.1197	1.5222e-06	0.000165816	LOXL3
ENSG00000158186	-1.45267	0.753279	28.6838	8.52157e-08	1.39366e-05	MRAS
ENSG00000259674	-1.45294	-0.0259879	22.7256	1.86861e-06	0.000195817	AC092868.1
ENSG00000272419	-1.45421	0.122177	16.9789	3.77972e-05	0.00233064	AC241585.2
ENSG00000186897	-1.45478	-0.825644	11.1834	0.00082534	0.0261229	C1QL4
ENSG00000251493	-1.45781	-0.562146	16.0235	6.25597e-05	0.0035049	FOXD1
ENSG00000251432	-1.46006	2.03854	46.2834	1.02328e-11	4.85061e-09	AC108062.1
ENSG00000177469	-1.46173	4.48271	73.4938	1.00952e-17	1.36117e-14	CAVIN1
ENSG00000282885	-1.46395	-0.645492	13.2547	0.000271893	0.0110275	AL627171.2
ENSG00000170035	-1.47277	4.71193	77.551	1.29342e-18	2.06521e-15	UBE2E3
ENSG00000273100	-1.4745	-0.858882	10.232	0.00138022	0.0378117	AL596442.2
ENSG00000121380	-1.48126	1.56157	38.7973	4.70166e-10	1.40529e-07	BCL2L14
ENSG00000164089	-1.48732	1.68713	40.442	2.02543e-10	6.86553e-08	ETNPPL
ENSG00000134042	-1.48977	-0.00863946	22.655	1.9385e-06	0.000202094	MRO
ENSG00000119630	-1.49057	0.7945	30.4276	3.46559e-08	6.43042e-06	PGF
ENSG00000166349	-1.49136	-0.971763	12.544	0.000397484	0.0149502	RAG1
ENSG00000271601	-1.49165	2.7505	59.8782	1.00914e-14	8.27428e-12	LIX1L
ENSG00000111450	-1.49646	4.14042	75.4556	3.73715e-18	5.53053e-15	STX2
ENSG00000142149	-1.49781	-0.00738862	13.9845	0.000184328	0.00820492	HUNK
ENSG00000072195	-1.50301	0.472555	26.4823	2.65969e-07	3.70626e-05	SPEG
ENSG00000250474	-1.50552	-1.35308	10.0548	0.00151953	0.0408495	WBP1LP2
ENSG00000163377	-1.5103	1.1451	36.9398	1.21832e-09	3.24216e-07	FAM19A4
ENSG00000137699	-1.51749	-0.173454	16.3224	5.34294e-05	0.0031012	TRIM29
ENSG00000258334	-1.51809	-0.916012	11.6956	0.000626486	0.0212477	AC125611.4
ENSG00000188070	-1.51957	1.86323	45.3658	1.63467e-11	7.40176e-09	C11orf95
ENSG00000178297	-1.53072	0.138722	22.5559	2.04112e-06	0.000209551	TMPRSS9
ENSG00000163710	-1.53309	-0.0538108	23.1711	1.48206e-06	0.000162611	PCOLCE2
ENSG00000091128	-1.5357	-0.228885	19.9219	8.06707e-06	0.00066504	LAMB4
ENSG00000104213	-1.54236	0.330251	23.5301	1.22973e-06	0.000139727	PDGFRL
ENSG00000159958	-1.54491	-0.933266	9.93311	0.00162332	0.0428612	TNFRSF13C
ENSG00000140511	-1.54538	-1.42775	9.93941	0.00161777	0.0427717	HAPLN3
ENSG00000135773	-1.54968	-1.01552	12.3066	0.000451348	0.0164379	CAPN9
ENSG00000091536	-1.54982	-0.898358	14.4922	0.00014074	0.00660942	MYO15A
ENSG00000168676	-1.54996	-1.42995	10.7855	0.00102297	0.0304065	KCTD19
ENSG00000236581	-1.55415	-1.11909	12.3801	0.000433927	0.0159744	STARD13-AS
ENSG00000006025	-1.55757	0.607529	32.8084	1.01707e-08	2.08482e-06	OSBPL7
ENSG00000068366	-1.56207	2.778	67.1339	2.53676e-16	2.70032e-13	ACSL4
ENSG00000213949	-1.56269	3.42714	72.9584	1.3241e-17	1.6547e-14	ITGA1
ENSG00000274020	-1.56757	0.526772	23.3323	1.36289e-06	0.00015229	LINC01138
ENSG00000155100	-1.56835	4.74431	87.4724	8.54624e-21	1.92053e-17	OTUD6B
ENSG00000180539	-1.57157	-0.374837	17.1325	3.48601e-05	0.00221248	C9orf139
ENSG00000133789	-1.57569	0.223097	26.3895	2.79052e-07	3.84201e-05	SWAP70
ENSG00000117318	-1.57715	4.40554	83.6203	5.99558e-20	1.17349e-16	ID3
ENSG00000273387	-1.57834	-0.681945	13.6536	0.000219823	0.009426	AC005005.3
ENSG00000150201	-1.58138	-1.45872	11.3523	0.000753531	0.0244129	FXYD4
ENSG00000109205	-1.58616	1.72638	42.9452	5.62939e-11	2.17563e-08	ODAM
ENSG00000168811	-1.58651	-1.07722	11.4287	0.00072317	0.0237032	IL12A
ENSG00000185404	-1.58676	0.370821	23.403	1.31372e-06	0.000147885	SP140L
ENSG00000226067	-1.58729	-0.793557	11.4405	0.000718591	0.0235934	LINC00623
ENSG00000147041	-1.58888	-1.09529	12.2722	0.000459762	0.0166743	SYTL5
ENSG00000164122	-1.58998	-1.48441	10.6559	0.00109723	0.0319719	ASB5
ENSG00000160588	-1.59239	4.36425	86.9312	1.12365e-20	2.27769e-17	MPZL3
ENSG00000210127	-1.5938	-1.16481	9.86358	0.00168582	0.0442228	MT-TA
ENSG00000170965	-1.59887	-0.57881	17.1282	3.49399e-05	0.00221523	PLAC1
ENSG00000104332	-1.60281	-0.580332	17.9367	2.2838e-05	0.00156576	SFRP1
ENSG00000102057	-1.6041	-0.629626	16.5093	4.84132e-05	0.00286025	KCND1
ENSG00000140459	-1.61188	3.44966	82.2878	1.17647e-19	2.09947e-16	CYP11A1
ENSG00000278635	-1.61269	-0.679986	13.5803	0.000228577	0.00967822	AC141557.2
ENSG00000166211	-1.61314	-0.120701	22.3836	2.23274e-06	0.000226541	SPIC
ENSG00000185105	-1.61361	-0.663001	15.1835	9.75532e-05	0.0050332	MYADML2
ENSG00000118402	-1.61825	-1.45754	12.0196	0.000526427	0.0185488	ELOVL4
ENSG00000148180	-1.62053	3.98273	86.9267	1.12618e-20	2.27769e-17	GSN
ENSG00000165828	-1.62326	-0.200756	17.0172	3.70428e-05	0.0023052	PRAP1
ENSG00000134193	-1.62646	-1.28044	11.2847	0.000781493	0.025115	REG4
ENSG00000197415	-1.62791	0.690043	33.9226	5.73481e-09	1.28817e-06	VEPH1
ENSG00000081052	-1.63637	-1.25142	11.4279	0.000723499	0.0237032	COL4A4
ENSG00000184988	-1.63936	-1.51188	10.5778	0.00114452	0.0329384	TMEM106A
ENSG00000229950	-1.63955	-1.11494	10.5804	0.00114292	0.0329384	TFAP2A-AS1
ENSG00000188582	-1.6436	-1.9359	9.71873	0.001824	0.0471944	PAQR9
ENSG00000118513	-1.65304	2.30606	62.7741	2.31828e-15	2.03858e-12	MYB
ENSG00000277159	-1.65654	-0.637793	13.6083	0.000225184	0.00959483	AL139384.2
ENSG00000145192	-1.65979	-0.973982	17.1216	3.50618e-05	0.00221601	AHSG
ENSG00000225032	-1.66373	0.0280957	26.2076	3.06614e-07	4.16193e-05	AL162586.1
ENSG00000088002	-1.66512	3.45703	81.6505	1.62415e-19	2.73737e-16	SULT2B1
ENSG00000147082	-1.66925	-0.124983	22.8682	1.73501e-06	0.00018443	CCNB3
ENSG00000006747	-1.66937	1.09049	37.4619	9.32173e-10	2.53631e-07	SCIN
ENSG00000169129	-1.66966	0.577849	31.4859	2.00895e-08	3.86962e-06	AFAP1L2
ENSG00000139211	-1.67021	0.791894	16.5217	4.8096e-05	0.00284705	AMIGO2
ENSG00000101323	-1.67183	-1.16164	15.7132	7.37094e-05	0.00399314	HAO1
ENSG00000137709	-1.6791	0.457262	30.0564	4.19656e-08	7.55568e-06	POU2F3
ENSG00000026950	-1.68011	2.28397	64.2355	1.10404e-15	1.0633e-12	BTN3A1
ENSG00000262903	-1.68076	-1.25508	11.2639	0.000790299	0.0253042	AC027796.4
ENSG00000179715	-1.6939	-0.0630948	10.4751	0.00120991	0.0343365	PCED1B
ENSG00000250510	-1.70265	-0.549184	13.5991	0.000226297	0.00962873	GPR162
ENSG00000153790	-1.70339	0.0861353	29.754	4.90485e-08	8.70181e-06	C7orf31
ENSG00000018625	-1.7044	-0.405348	24.7954	6.37502e-07	7.94259e-05	ATP1A2
ENSG00000073792	-1.70493	0.260389	33.7409	6.29633e-09	1.37917e-06	IGF2BP2
ENSG00000187094	-1.70655	-2.01348	9.63072	0.0019135	0.048416	CCK
ENSG00000169562	-1.70792	1.94028	63.5983	1.52562e-15	1.4241e-12	GJB1
ENSG00000127129	-1.70855	0.843924	28.6882	8.50197e-08	1.39366e-05	EDN2
ENSG00000026652	-1.71024	1.96291	65.2362	6.64392e-16	6.83254e-13	AGPAT4
ENSG00000140564	-1.71432	4.37838	99.5532	1.90961e-23	5.03763e-20	FURIN
ENSG00000224420	-1.71973	-0.776147	11.9401	0.000549391	0.0190809	ADM5
ENSG00000236423	-1.71985	-0.136273	22.9645	1.65018e-06	0.000177842	LINC01134
ENSG00000143502	-1.72046	-0.0201035	14.9582	0.000109921	0.00548025	SUSD4
ENSG00000105219	-1.72123	-1.21027	11.9618	0.000543032	0.0189141	CNTD2
ENSG00000119917	-1.72202	0.801007	33.2194	8.23246e-09	1.71063e-06	IFIT3
ENSG00000215612	-1.72315	0.0356582	22.2595	2.38179e-06	0.00023966	HMX1
ENSG00000196139	-1.72432	-0.99299	15.0281	0.000105921	0.00532439	AKR1C3
ENSG00000140795	-1.72557	-1.53495	12.0248	0.000524964	0.0185079	MYLK3
ENSG00000169347	-1.72658	-1.42983	14.119	0.000171602	0.00775276	GP2
ENSG00000229759	-1.72851	-0.902332	17.0653	3.61156e-05	0.00226762	MRPS18AP1
ENSG00000101265	-1.73256	1.50993	53.8802	2.13098e-13	1.39029e-10	RASSF2
ENSG00000137878	-1.73284	-0.993898	14.2262	0.0001621	0.00741306	GCOM1
ENSG00000204516	-1.73393	0.993178	44.0758	3.15903e-11	1.31284e-08	MICB
ENSG00000170190	-1.73648	-0.499243	20.9571	4.69689e-06	0.000423453	SLC16A5
ENSG00000203685	-1.7444	0.907306	39.2302	3.76667e-10	1.17152e-07	STUM
ENSG00000196542	-1.74519	-1.75361	11.2789	0.000783912	0.0251537	SPTSSB
ENSG00000172201	-1.74601	-1.5089	11.29	0.000779239	0.0250558	ID4
ENSG00000068079	-1.74937	3.01411	77.1606	1.5761e-18	2.45205e-15	IFI35
ENSG00000204434	-1.75109	-1.345	13.5431	0.000233147	0.00983056	POTEKP
ENSG00000224945	-1.75564	-1.45889	10.3532	0.00129248	0.03585	AL353150.1
ENSG00000137727	-1.75621	0.244581	15.7322	7.29703e-05	0.00396017	ARHGAP20
ENSG00000122035	-1.75799	2.92951	73.1979	1.17278e-17	1.54692e-14	RASL11A
ENSG00000255185	-1.75985	-1.89479	10.4051	0.00125669	0.035268	PDXDC2P
ENSG00000003137	-1.76332	-1.45248	10.448	0.0012278	0.0346658	CYP26B1
ENSG00000166317	-1.76366	-1.93469	10.4523	0.00122496	0.0346074	SYNPO2L
ENSG00000143845	-1.7668	-0.845842	19.9413	7.98573e-06	0.00065923	ETNK2
ENSG00000155380	-1.76853	6.89528	119.052	1.01995e-27	4.4204e-24	SLC16A1
ENSG00000003989	-1.77698	4.96032	111.869	3.81713e-26	1.28669e-22	SLC7A2
ENSG00000249896	-1.78533	-1.69189	9.59418	0.00195195	0.0491023	LINC02495
ENSG00000226856	-1.78673	-1.75668	9.60996	0.00193525	0.048763	AC093901.1
ENSG00000253593	-1.78748	-1.66255	9.61842	0.00192635	0.0485791	AC110741.1
ENSG00000105808	-1.78749	-1.71833	9.61848	0.00192629	0.0485791	RASA4
ENSG00000077522	-1.78818	-1.82536	9.6263	0.0019181	0.0484804	ACTN2
ENSG00000173401	-1.79307	-0.977798	17.6707	2.62643e-05	0.00175699	GLIPR1L1
ENSG00000163009	-1.80261	-1.09262	13.4395	0.000246385	0.0101974	C2orf48
ENSG00000266094	-1.80516	2.72524	77.0533	1.66408e-18	2.52421e-15	RASSF5
ENSG00000235984	-1.80641	0.656335	23.0708	1.56141e-06	0.000169782	GPC5-AS1
ENSG00000153093	-1.81539	-0.335821	17.1057	3.53553e-05	0.00222873	ACOXL
ENSG00000101000	-1.82287	3.66894	102.716	3.86845e-24	1.0669e-20	PROCR
ENSG00000272142	-1.82378	-1.11252	15.0072	0.000107104	0.00536185	AL359643.3
ENSG00000187634	-1.82592	2.76234	78.0583	1.00042e-18	1.64056e-15	SAMD11
ENSG00000125148	-1.82612	5.99028	121.965	2.34926e-28	1.29583e-24	MT2A
ENSG00000188039	-1.82781	0.392695	26.6704	2.41289e-07	3.46112e-05	NWD1
ENSG00000205436	-1.83767	-0.84275	19.8717	8.28156e-06	0.000680872	EXOC3L4
ENSG00000214711	-1.84486	-1.01036	17.8154	2.434e-05	0.00165121	CAPN14
ENSG00000252743	-1.84614	-1.63071	10.4392	0.00123369	0.0347998	RNU6-850P
ENSG00000074370	-1.84984	0.563705	35.5326	2.50818e-09	6.1118e-07	ATP2A3
ENSG00000125337	-1.85465	-0.940896	19.2077	1.17237e-05	0.000895891	KIF25
ENSG00000139985	-1.85797	-1.7907	11.9484	0.000546948	0.0190178	ADAM21
ENSG00000135046	-1.86029	-1.37565	15.7755	7.13198e-05	0.00388101	ANXA1
ENSG00000235049	-1.86036	-0.628407	15.7767	7.12732e-05	0.00388101	LINC00940
ENSG00000230306	-1.86436	-0.779662	17.106	3.53501e-05	0.00222873	BANF1P2
ENSG00000085662	-1.8658	0.482292	45.2206	1.76041e-11	7.79657e-09	AKR1B1
ENSG00000204335	-1.86749	-1.01319	17.1663	3.42449e-05	0.002178	SP5
ENSG00000104870	-1.8676	-0.451988	25.0566	5.56708e-07	7.0225e-05	FCGRT
ENSG00000135919	-1.87218	-1.25409	17.2574	3.26425e-05	0.00208702	SERPINE2
ENSG00000166736	-1.87294	2.21359	83.1327	7.67254e-20	1.45478e-16	HTR3A
ENSG00000239670	-1.8746	-1.43056	13.535	0.000234149	0.00985086	AL355864.2
ENSG00000135114	-1.88002	-1.43042	14.954	0.000110161	0.00548151	OASL
ENSG00000197406	-1.88031	-1.45407	14.9589	0.000109881	0.00548025	DIO3
ENSG00000114270	-1.88844	0.260496	36.4526	1.56423e-09	4.05596e-07	COL7A1
ENSG00000267259	-1.89172	0.320895	33.8266	6.02508e-09	1.33909e-06	ERVE-1
ENSG00000215237	-1.89516	-1.72509	11.1808	0.0008265	0.0261323	AL592293.1
ENSG00000237398	-1.89727	-1.89771	11.2069	0.000814923	0.0259284	HLA-DPA3
ENSG00000274105	-1.89831	-2.01198	11.2199	0.000809231	0.0258014	AC084824.3
ENSG00000164076	-1.90177	-0.573039	22.7955	1.80189e-06	0.000189809	CAMKV
ENSG00000138678	-1.90691	-1.69212	12.7666	0.00035286	0.0135531	GPAT3
ENSG00000219395	-1.91248	-1.26741	12.8453	0.000338322	0.0131167	HSPA8P15
ENSG00000236935	-1.91429	-0.15412	14.2875	0.000156902	0.00722857	AP003774.4
ENSG00000111087	-1.91588	-0.677387	22.0538	2.65118e-06	0.000262415	GLI1
ENSG00000117242	-1.91894	0.783057	47.6367	5.12992e-12	2.61561e-09	PINK1-AS
ENSG00000171346	-1.92832	-0.472412	29.3614	6.00615e-08	1.03529e-05	KRT15
ENSG00000138166	-1.94075	0.964624	29.7604	4.88875e-08	8.69868e-06	DUSP5
ENSG00000174099	-1.94521	1.69968	68.0186	1.61958e-16	1.81977e-13	MSRB3
ENSG00000188001	-1.95364	-1.22753	13.5849	0.000228013	0.00966111	TPRG1
ENSG00000112297	-1.95901	3.58748	114.7	9.15705e-27	3.26826e-23	CRYBG1
ENSG00000172362	-1.95928	-1.16108	20.7472	5.24091e-06	0.000460191	OR5B12
ENSG00000075461	-1.96014	-1.16036	20.7662	5.189e-06	0.000456956	CACNG4
ENSG00000143195	-1.96392	0.463879	40.0678	2.45303e-10	8.04526e-08	ILDR2
ENSG00000204175	-1.96472	1.39112	58.1839	2.38726e-14	1.80013e-11	GPRIN2
ENSG00000185745	-1.98373	0.324801	36.9713	1.19883e-09	3.20436e-07	IFIT1
ENSG00000145358	-1.99568	-1.18098	15.899	6.68152e-05	0.00369892	DDIT4L
ENSG00000224259	-1.99633	-0.267697	21.7155	3.16233e-06	0.000303598	LINC01133
ENSG00000170577	-1.99685	-1.01538	14.3801	0.000149371	0.00696623	SIX2
ENSG00000106633	-2.00345	-1.69367	11.2687	0.000788229	0.0252646	GCK
ENSG00000125675	-2.0043	-1.82137	11.2789	0.00078394	0.0251537	GRIA3
ENSG00000245688	-2.01105	-1.62265	9.68017	0.00186267	0.0478315	AC008659.1
ENSG00000214814	-2.04337	-1.42432	15.255	9.39264e-05	0.00487093	FER1L6
ENSG00000085514	-2.05284	-0.956829	20.3135	6.57341e-06	0.000557821	PILRA
ENSG00000280587	-2.05485	-0.719669	20.3556	6.43046e-06	0.000547221	LINC01348
ENSG00000152292	-2.05556	-0.753776	20.3707	6.37979e-06	0.000544436	SH2D6
ENSG00000002726	-2.05574	-1.54262	12.0685	0.00051282	0.0181642	AOC1
ENSG00000105329	-2.07187	-2.09561	10.4864	0.00120256	0.0341759	TGFB1
ENSG00000123685	-2.07834	-0.529696	31.3806	2.12088e-08	4.05944e-06	BATF3
ENSG00000276600	-2.08949	-1.09645	21.2347	4.06343e-06	0.000374694	RAB7B
ENSG00000104368	-2.09281	-1.44972	14.4776	0.000141834	0.00665568	PLAT
ENSG00000188833	-2.09333	-0.302039	36.024	1.94905e-09	4.96886e-07	ENTPD8
ENSG00000141934	-2.10838	2.78081	105.692	8.61406e-25	2.48885e-21	PLPP2
ENSG00000077327	-2.11469	-1.86264	12.9881	0.000313471	0.0123505	SPAG6
ENSG00000103528	-2.12305	-1.63016	16.8717	3.99934e-05	0.0024339	SYT17
ENSG00000106991	-2.13483	-0.328216	33.5691	6.87769e-09	1.47457e-06	ENG
ENSG00000004399	-2.13641	-0.580698	30.6214	3.13609e-08	5.87291e-06	PLXND1
ENSG00000145147	-2.13824	-2.22823	11.3944	0.000736659	0.0240176	SLIT2
ENSG00000196196	-2.14397	-2.01277	11.4598	0.000711175	0.0234005	HRCT1
ENSG00000181458	-2.14963	2.9086	114.861	8.43906e-27	3.20025e-23	TMEM45A
ENSG00000152137	-2.15733	0.782574	52.6281	4.0309e-13	2.54765e-10	HSPB8
ENSG00000173988	-2.16052	-0.381849	36.0879	1.8861e-09	4.82866e-07	LRRC63
ENSG00000260750	-2.16382	-0.729978	21.4551	3.62215e-06	0.000340758	AC092720.1
ENSG00000227852	-2.16548	-1.79291	13.8374	0.000199326	0.00874482	RPS29P17
ENSG00000123201	-2.16963	-0.261289	30.2334	3.83056e-08	6.97956e-06	GUCY1B2
ENSG00000188263	-2.17516	-1.93715	9.79261	0.00175215	0.0455491	IL17REL
ENSG00000242252	-2.17681	-2.01524	9.80858	0.00173699	0.0452521	BGLAP
ENSG00000137841	-2.18609	-0.821553	16.2329	5.60128e-05	0.00320621	PLCB2
ENSG00000188404	-2.18808	0.327075	49.6084	1.87706e-12	1.0644e-09	SELL
ENSG00000077264	-2.1957	-0.74148	27.7566	1.37581e-07	2.12508e-05	PAK3
ENSG00000165511	-2.19796	-2.27725	12.2689	0.000460558	0.0166926	C10orf25
ENSG00000246575	-2.19973	-0.103572	42.2752	7.9291e-11	2.91575e-08	AC093162.2
ENSG00000130700	-2.20073	-2.09583	12.3022	0.000452427	0.0164673	GATA5
ENSG00000259702	-2.20361	-2.22823	12.3367	0.000444136	0.0162044	AC024337.1
ENSG00000232000	-2.2158	-2.01241	14.7122	0.000125231	0.00601612	CLCN3P1
ENSG00000132718	-2.21581	-1.45556	14.7124	0.000125219	0.00601612	SYT11
ENSG00000255079	-2.21704	-1.89889	14.73	0.000124054	0.00597855	AC104241.2
ENSG00000111801	-2.21991	2.73807	117.262	2.51566e-27	1.01758e-23	BTN3A3
ENSG00000127241	-2.22417	-1.13524	23.0657	1.56556e-06	0.000169929	MASP1
ENSG00000255007	-2.23073	-0.986078	17.1236	3.50253e-05	0.00221601	LINC02489
ENSG00000185585	-2.24671	-2.59826	10.6907	0.00107678	0.0314406	OLFML2A
ENSG00000169583	-2.24808	-2.13689	10.7046	0.00106868	0.0312944	CLIC3
ENSG00000261033	-2.25179	-2.42462	10.7427	0.0010469	0.0308346	AC005730.2
ENSG00000124491	-2.25755	0.79076	71.0748	3.43943e-17	3.98426e-14	F13A1
ENSG00000164949	-2.25839	-1.75957	13.1917	0.000281191	0.0113742	GEM
ENSG00000132688	-2.2614	2.53976	120.178	5.78348e-28	2.92427e-24	NES
ENSG00000108370	-2.26252	-1.45927	15.566	7.96746e-05	0.00426301	RGS9
ENSG00000174885	-2.27226	-1.48327	17.9895	2.22129e-05	0.00152808	NLRP6
ENSG00000257808	-2.28497	-0.931837	26.8236	2.22898e-07	3.28245e-05	AC073573.1
ENSG00000183671	-2.3097	-0.914102	27.603	1.48948e-07	2.28218e-05	GPR1
ENSG00000105137	-2.31033	-1.89942	14.0434	0.00017864	0.00801107	SYDE1
ENSG00000149403	-2.31068	-1.97068	14.0481	0.000178197	0.0080021	GRIK4
ENSG00000163464	-2.31472	-1.89791	16.5334	4.77997e-05	0.00283228	CXCR1
ENSG00000224244	-2.3154	-2.42977	11.6056	0.000657524	0.0219688	AC073508.1
ENSG00000262519	-2.31843	-2.37633	11.6385	0.000646006	0.0217395	TXNP4
ENSG00000125968	-2.33877	4.43169	172.589	2.0128e-39	4.07088e-35	ID1
ENSG00000214553	-2.35558	-1.18391	19.8037	8.58171e-06	0.00069986	LRRC37A11P
ENSG00000135457	-2.35614	-0.830154	29.1183	6.80903e-08	1.15402e-05	TFCP2
ENSG00000154553	-2.36017	-1.7564	17.4282	2.98367e-05	0.00194451	PDLIM3
ENSG00000200913	-2.36068	-1.53855	17.4365	2.97066e-05	0.00193942	SNORD46
ENSG00000242574	-2.36109	1.33543	87.3494	9.09482e-21	1.97082e-17	HLA-DMB
ENSG00000265702	-2.36929	-2.13906	15.0236	0.000106174	0.00532847	AC005821.1
ENSG00000186470	-2.38908	3.48307	155.757	9.56896e-36	1.45149e-31	BTN3A2
ENSG00000109099	-2.39431	2.86794	119.885	6.70275e-28	3.12838e-24	PMP22
ENSG00000227096	-2.41053	-2.86032	10.064	0.00151196	0.0406821	HMGB3P8
ENSG00000200839	-2.41243	-2.79016	10.0812	0.00149787	0.0403746	RNA5SP48
ENSG00000237637	-2.41401	-2.65854	10.0956	0.00148626	0.0401687	FRY-AS1
ENSG00000214274	-2.44232	0.572971	66.8106	2.98892e-16	3.12677e-13	ANG
ENSG00000203356	-2.44536	-2.22765	13.4854	0.000240431	0.0100469	LINC01562
ENSG00000224810	-2.44692	-1.79097	19.2324	1.15734e-05	0.000886638	AL355482.1
ENSG00000233427	-2.4493	-2.32581	13.5329	0.000234418	0.00985086	AL009181.1
ENSG00000106829	-2.46396	-1.53829	22.3936	2.22111e-06	0.000225739	TLE4
ENSG00000170915	-2.4744	-1.56961	16.9156	3.90792e-05	0.00239266	PAQR8
ENSG00000093100	-2.49023	-1.59662	11.0224	0.00090015	0.027668	AC016026.1
ENSG00000012779	-2.49282	-2.32621	11.0475	0.000888051	0.027668	ALOX5
ENSG00000143167	-2.49282	-2.14039	11.0475	0.000888051	0.027668	GPA33
ENSG00000169894	-2.53083	0.35917	58.1708	2.40314e-14	1.80013e-11	MUC3A
ENSG00000184774	-2.56675	-1.66174	18.7398	1.49823e-05	0.00109261	MGAT4EP
ENSG00000257743	-2.56751	-2.72316	12.0096	0.000529282	0.0186061	MGAM2
ENSG00000245017	-2.61432	-1.75514	19.7173	8.97828e-06	0.000723449	LINC02453
ENSG00000188850	-2.62951	-2.22828	16.4861	4.90069e-05	0.00288409	AC114947.1
ENSG00000136425	-2.62955	-1.13766	26.7972	2.25964e-07	3.29576e-05	CIB2
ENSG00000184999	-2.63374	-0.918732	26.8922	2.15129e-07	3.1759e-05	SLC22A10
ENSG00000250423	-2.64291	-2.32336	13.0286	0.000306775	0.0121261	KIAA1210
ENSG00000260660	-2.64736	-1.89812	13.0773	0.000298897	0.0119156	AC113208.2
ENSG00000174740	-2.68144	-2.93463	9.5604	0.0019882	0.0498076	PABPC5
ENSG00000237555	-2.68247	-2.7897	9.56851	0.00197943	0.0496494	AL031681.1
ENSG00000164266	-2.68883	-0.390942	47.3748	5.86314e-12	2.94005e-09	SPINK1
ENSG00000164604	-2.68944	-0.828606	35.2216	2.94237e-09	7.05645e-07	GPR85
ENSG00000132481	-2.6976	1.17055	89.2851	3.41825e-21	7.97701e-18	TRIM47
ENSG00000261341	-2.70891	-2.53998	13.9909	0.0001837	0.00818357	AC010325.1
ENSG00000132031	-2.70936	-2.37538	13.9961	0.000183192	0.00816694	MATN3
ENSG00000185467	-2.71235	-2.5982	14.0305	0.000179867	0.00804825	KPNA7
ENSG00000130038	-2.73023	2.03219	148.38	3.91863e-34	3.96271e-30	CRACR2A
ENSG00000232536	-2.73446	-1.75572	18.4279	1.76454e-05	0.00125367	AL365436.2
ENSG00000259641	-2.73499	-1.66134	18.4359	1.75714e-05	0.00125134
ENSG00000186603	-2.77585	-2.31652	10.5738	0.00114699	0.0329828	HPDL
ENSG00000236719	-2.77631	-2.5397	15.0116	0.000106852	0.00535363	OVAAL
ENSG00000259024	-2.77638	-3.09525	10.5783	0.0011442	0.0329384	TVP23C-CDRT4
ENSG00000260776	-2.77717	-3.09495	10.5851	0.00114006	0.0329081	AC104758.3
ENSG00000169403	-2.77859	-3.01148	10.5971	0.00113264	0.0327252	PTAFR
ENSG00000090539	-2.77878	-1.85699	15.0416	0.00010517	0.00529999	CHRD
ENSG00000187688	-2.77919	-2.32628	15.0466	0.000104889	0.00529172	TRPV2
ENSG00000263586	-2.78004	-2.72253	10.6094	0.00112514	0.0325862	HID1-AS1
ENSG00000241956	-2.78005	-0.938277	15.0571	0.000104308	0.00527847	AC109466.1
ENSG00000160182	-2.79044	-0.738474	38.9289	4.39523e-10	1.3334e-07	TFF1
ENSG00000205413	-2.83164	1.63336	124.819	5.57486e-29	3.38255e-25	SAMD9
ENSG00000112276	-2.84035	2.16839	155.274	1.21961e-35	1.48e-31	BVES
ENSG00000206262	-2.84118	-1.82323	16.0446	6.18666e-05	0.0034757	FOXL2NB
ENSG00000222726	-2.84282	-2.3759	16.0656	6.11862e-05	0.00344705	RNU2-7P
ENSG00000126970	-2.86675	-2.37829	11.6182	0.000653109	0.0219072	ZC4H2
ENSG00000135697	-2.87104	-2.59707	11.6574	0.000639489	0.0215441	BCO1
ENSG00000167791	-2.87141	-2.93484	11.6607	0.000638341	0.0215174	CABP2
ENSG00000180739	-2.87509	-1.69293	21.3085	3.90999e-06	0.000363863	S1PR5
ENSG00000075673	-2.93569	-0.314012	48.8896	2.70779e-12	1.48014e-09	ATP12A
ENSG00000237668	-2.95502	-2.27249	12.6981	0.00036602	0.0139237	RPS15AP38
ENSG00000236408	-2.95861	-2.42502	12.7332	0.000359215	0.0136991	AC073336.1
ENSG00000146755	-2.95948	-2.09747	18.0803	2.11782e-05	0.00146688	TRIM50
ENSG00000267790	-2.95988	-2.65845	12.7456	0.000356842	0.013643	LINC01987
ENSG00000105664	-3.00674	-1.6009	24.2793	8.333e-07	9.91382e-05	COMP
ENSG00000186510	-3.02139	-2.27637	19.1947	1.18042e-05	0.000900908	CLCNKA
ENSG00000218823	-3.03984	-2.65445	13.8028	0.000203031	0.00887527	PAPOLB
ENSG00000251459	-3.113	-1.97495	14.8374	0.000117186	0.00573407	AC013724.1
ENSG00000204420	-3.22273	-1.93601	23.2962	1.38873e-06	0.000153273	MPIG6B
ENSG00000264204	-3.22516	-1.75553	23.3373	1.3594e-06	0.00015218	AGAP7P
ENSG00000176659	-3.25422	-1.57056	16.9831	3.77136e-05	0.00233045	C20orf197
ENSG00000123843	-3.26051	-2.5976	17.06	3.62166e-05	0.00227009	C4BPB
ENSG00000274265	-3.27115	-0.723551	24.3645	7.97228e-07	9.5408e-05	AC245297.3
ENSG00000255737	-3.31584	-1.86059	25.3953	4.67066e-07	6.05539e-05	AGAP2-AS1
ENSG00000273124	-3.34464	-3.48254	10.4557	0.00122272	0.0345705	AL365434.2
ENSG00000136449	-3.34634	-3.09558	10.468	0.00121457	0.0344044	MYCBPAP
ENSG00000109113	-3.34909	-3.00991	10.4882	0.00120142	0.0341755	RAB34
ENSG00000185972	-3.34923	-3.17909	10.4891	0.00120079	0.0341755	CCIN
ENSG00000225581	-3.36771	-1.8949	26.5857	2.52098e-07	3.56551e-05	TRIM53AP
ENSG00000188910	-3.38468	-2.48124	19.1673	1.19748e-05	0.000911629	GJB3
ENSG00000086717	-3.3896	-2.13732	19.2334	1.15674e-05	0.000886638	PPEF1
ENSG00000101955	-3.44605	-0.826205	43.9438	3.37933e-11	1.37611e-08	SRPX
ENSG00000241782	-3.45861	-2.93586	11.6104	0.000655834	0.0219364	AP002812.1
ENSG00000173557	-3.45874	-2.53897	11.6114	0.000655488	0.0219364	C2orf70
ENSG00000082175	-3.46108	-1.47687	11.63	0.000648969	0.0218271	PGR
ENSG00000261817	-3.50727	-2.42818	21.4036	3.72076e-06	0.000348391	AL390718.1
ENSG00000102755	-3.51136	-2.0956	21.4636	3.60607e-06	0.000340278	FLT1
ENSG00000174460	-3.56608	-2.93543	12.7868	0.000349072	0.013422	ZCCHC12
ENSG00000165512	-3.56649	-3.01279	12.7903	0.000348414	0.0134083	ZNF22
ENSG00000175147	-3.66092	-2.32838	13.9202	0.000190741	0.00843527	TMEM51-AS1
ENSG00000234535	-3.66378	-3.01217	13.9464	0.000188094	0.00833037	AL161719.1
ENSG00000262343	-3.66481	-3.18234	13.956	0.000187143	0.00830035	AC100791.1
ENSG00000277494	-3.70704	-1.66049	35.8817	2.0967e-09	5.23528e-07	GPIHBP1
ENSG00000136327	-3.7557	-2.79084	15.1135	0.000101238	0.0051793	NKX2-8
ENSG00000145321	-3.81593	1.38613	28.0084	1.20787e-07	1.90041e-05	GC
ENSG00000203697	-3.83968	-3.01326	16.2574	5.52928e-05	0.00317334	CAPN8
ENSG00000163631	-3.90513	-0.794254	42.297	7.84132e-11	2.91575e-08	ALB
ENSG00000229207	-3.92376	-2.65953	17.4551	2.94167e-05	0.00193228	SERPINH1P1
ENSG00000229921	-3.99797	-2.3781	18.5926	1.61848e-05	0.00116214	KIF25-AS1
ENSG00000137673	-4.02589	-0.791786	59.1636	1.45096e-14	1.14334e-11	MMP7
ENSG00000197272	-4.07398	-2.53954	19.797	8.61175e-06	0.000701366	IL27
ENSG00000064225	-4.07689	-2.72272	19.8329	8.45166e-06	0.000692044	ST3GAL6
ENSG00000139914	-4.20973	-2.48299	22.1346	2.54185e-06	0.000253246	FITM1
ENSG00000127324	-4.43701	0.555415	147.633	5.70542e-34	4.94537e-30	TSPAN8
ENSG00000280202	-4.50476	-2.27619	28.0066	1.209e-07	1.90041e-05	AC005831.1
ENSG00000166831	-4.83498	-1.89806	36.1024	1.87219e-09	4.81335e-07	RBPMS2
ENSG00000261795	-5.032	-1.69016	41.8127	1.00449e-10	3.60636e-08	AC093627.7
ENSG00000156222	-5.48741	-4.01294	10.7761	0.0010282	0.0304322	SLC28A1
ENSG00000174343	-5.4878	-4.18271	10.7781	0.00102706	0.0304322	CHRNA9
ENSG00000234965	-5.48798	-3.1815	10.7791	0.00102652	0.0304322	SHISA8
ENSG00000156925	-5.48849	-4.18245	10.7819	0.001025	0.0304322	ZIC3
ENSG00000274441	-5.48905	-3.86063	10.7849	0.00102332	0.0304065	AC008957.2
ENSG00000125788	-5.48918	-3.72337	10.7856	0.00102294	0.0304065	DEFB126
ENSG00000147180	-5.48918	-3.48325	10.7856	0.00102294	0.0304065	ZNF711
ENSG00000256195	-5.48931	-3.86053	10.7863	0.00102257	0.0304065	AP002518.1
ENSG00000125409	-5.48943	-3.18391	10.7869	0.00102219	0.0304065	TEKT3
ENSG00000231672	-5.48969	-4.182	10.7883	0.00102143	0.0304065	DIRC3
ENSG00000213931	-5.49013	-4.18184	10.7907	0.00102013	0.0304065	HBE1
ENSG00000126947	-5.49133	-4.01177	10.7971	0.00101657	0.0304065	ARMCX1
ENSG00000205730	-5.4943	-4.01037	10.8131	0.00100782	0.0302887	ITPRIPL2
ENSG00000272970	-5.65422	-3.37544	12.1014	0.000503853	0.0179199	AC107294.2
ENSG00000161940	-5.65422	-3.48024	12.1014	0.000503853	0.0179199	BCL6B
ENSG00000254585	-5.65422	-4.01281	12.1014	0.000503853	0.0179199	MAGEL2
ENSG00000214782	-5.65517	-3.59746	12.107	0.000502322	0.0179179	MS4A18
ENSG00000234393	-5.65636	-3.18078	12.1142	0.000500383	0.0178803	AL592546.1
ENSG00000269190	-5.6573	-3.72275	12.1199	0.000498859	0.0178574	FBXO17
ENSG00000166670	-5.6573	-3.72007	12.1199	0.000498859	0.0178574	MMP10
ENSG00000179673	-5.80301	-2.32876	13.4165	0.000249423	0.0102741	RPRML
ENSG00000138792	-5.80382	-3.48221	13.4219	0.000248704	0.0102584	ENPEP
ENSG00000270409	-5.80538	-3.8601	13.4324	0.00024732	0.0102152	AC090950.1
ENSG00000266916	-5.80538	-3.59766	13.4324	0.00024732	0.0102152	ZNF793-AS1
ENSG00000145284	-5.80726	-3.08976	13.4449	0.000245673	0.0101818	SCD5
ENSG00000280537	-5.80751	-3.72181	13.4466	0.000245452	0.0101818	AC068946.1
ENSG00000212567	-5.94005	-3.3758	14.7423	0.000123248	0.00594439	RF00191
ENSG00000240751	-5.94042	-3.0137	14.7451	0.000123068	0.00594043	AC026348.1
ENSG00000100368	-5.94216	-2.93534	14.7579	0.000122237	0.00590506	CSF2RB
ENSG00000048462	-5.94229	-3.18149	14.7588	0.000122178	0.00590506	TNFRSF17
ENSG00000182885	-6.06116	-2.93652	16.0307	6.23221e-05	0.00349482	ADGRG3
ENSG00000254610	-6.06233	-3.18313	16.0401	6.20147e-05	0.0034808	AC004923.1
ENSG00000148677	-6.06394	-3.48205	16.0529	6.15971e-05	0.00346377	ANKRD1
ENSG00000232456	-6.17487	-2.18604	17.3312	3.1399e-05	0.00202003	AL355994.2
ENSG00000234435	-6.28589	-3.09414	18.6785	1.54718e-05	0.00112157	LINC01432
ENSG00000226943	-6.38212	-2.72391	19.9525	7.93905e-06	0.00065627	ALG1L5P
ENSG00000244515	-6.38279	-2.32421	19.9591	7.91165e-06	0.000654897	KRT18P34
ENSG00000101197	-6.47457	-3.01239	21.2452	4.04126e-06	0.000373488	BIRC7
ENSG00000174125	-6.64144	-2.93467	23.7924	1.07307e-06	0.000124491	TLR1
ENSG00000158473	-6.72024	-2.9341	25.0845	5.48729e-07	6.99634e-05	CD1D
ENSG00000104760	-6.75772	-0.1086	132.384	1.23295e-30	9.35114e-27	FGL1
ENSG00000121236	-6.86516	-2.53789	27.6423	1.45949e-07	2.24189e-05	TRIM6
ENSG00000235584	-7.16451	-1.86429	33.7905	6.13782e-09	1.35917e-06	AC008268.1

## Sheet: 3_Diff gene comp LNCaP v C4-2
Comaprsion between LNCaP v C4-2 KDM siRNA differentially expressed genes
Common genes (n = 18) between two cell lines upon KDM dual inhibition
ANKRD1
TBXA2R
RXFP3
AL590235.1
AP001528.1
TRIM29
CIB2
FAM171A2
ID1
SMPD5
PROCR
ID3
KDM1A
GPC6
CERK
DZIP1L
AL353150.1
LINC00867
