# Supplementary material for: KDM7A and KDM1A inhibition suppresses tumour promoting pathways in prostate cancer
Source: Mol Oncol. 2026 Mar 23:10.1002/1878-0261.70238. Online ahead of print. doi: 10.1002/1878-0261.70238 (PMC13398633; doi:10.1002/1878-0261.70238)
Supplement: Supplementary file 14 — Table S3. Alternative splicing events data for LNCaP siScrambled + R1881 (1 nm) and LNCaP siScrambled + R1881 (1 nm) compared to siKDM7A + siKDM1A + R1881 (1 nm), for 5′SS (5′SS = 5′ splice site, significant splicing events FDR‐corrected P value < 0.05 highlighted in yellow). [file MOL2-9999-0-s012.xlsx]

## Sheet: summary
LNCaP siRNA KDM_alternative splicing data
############################# MATS Report #############################
======================================================================
EventType	NumEvents.JC.only	SigEvents.JC.only	NumEvents.JC+readsOnTarget	SigEvents.JC+readsOnTarget
======================================================================
SE	57550	408 (208:200)	59152	431 (236:195)
MXE	9982	130 (71:59)	10295	147 (67:80)
A5SS	17918	235 (114:121)	17963	268 (134:134)
A3SS	24462	133 (77:56)	24485	128 (73:55)
RI	6980	58 (34:24)	7027	86 (54:32)
======================================================================
################# Report Legend ################
EventType: Type of AS event
	SE: Skipped exon
	MXE: Mutually exclusive exon
	A5SS: Alternative 5' splice site
	A3SS: Alternative 3' splice site
	RI: Retained intron

## Sheet: A5SS
ID	GeneID	geneSymbol	chr	strand	longExonStart_0base	longExonEnd	shortES	shortEE	flankingES	flankingEE	ID	IC_SAMPLE_1	SC_SAMPLE_1	IC_SAMPLE_2	SC_SAMPLE_2	IncFormLen	SkipFormLen	PValue	FDR	IncLevel1	IncLevel2	IncLevelDifference	dPSI	Abs dPSI
12780	ENSG00000135040	NAA35	9	+	85941145	85941272	85941145	85941269	85942154	85942283	12780	0,0,0	1,1,2	1,1,1	0,0,0	76	73	3.61089e-12	1.62156e-08	0.0,0.0,0.0	1.0,1.0,1.0	-1	-100	100
17690	ENSG00000163006	CCDC138	2	+	108786787	108786933	108786787	108786915	108788851	108788966	17690	0,2,0	2,2,1	1,1,2	0,0,0	91	73	3.99332e-08	3.77537e-05	0.0,0.445,0.0	1.0,1.0,1.0	-0.852	-85.2	85.2
10520	ENSG00000141956	PRDM15	21	-	41879269	41879473	41879273	41879473	41859591	41859685	10520	4,1,5	0,0,2	1,0,0	4,1,1	77	73	2.6542e-09	3.40553e-06	1.0,1.0,0.703	0.192,0.0,0.0	0.837	83.7	83.7
7031	ENSG00000163041	H3F3A	1	+	226062734	226062948	226062734	226062815	226064328	226064479	7031	4,3,1	9,2,2	2,2,2	0,0,0	206	73	9.21485e-15	5.51755e-11	0.136,0.347,0.151	1.0,1.0,1.0	-0.789	-78.9	78.9
4918	ENSG00000110628	SLC22A18	11	+	2902419	2902718	2902419	2902447	2903213	2903489	4918	2,1,1	0,0,0	0,4,4	1,1,2	344	73	3.99819e-05	0.00854993	1.0,1.0,1.0	0.0,0.459,0.298	0.748	74.8	74.8
13681	ENSG00000080561	MID2	X	+	107825754	107825946	107825754	107825800	107840669	107841381	13681	1,3,2	0,0,0	4,4,1	2,3,3	219	73	1.95897e-11	5.02699e-08	1.0,1.0,1.0	0.4,0.308,0.1	0.731	73.1	73.1
2737	ENSG00000261740	RP11-345J4.5	16	-	29452108	29454113	29454015	29454113	29450181	29450276	2737	9,3,5	1,0,0	4,5,0	3,2,2	1980	73	0.000380952	0.034045	0.249,1.0,1.0	0.047,0.084,0.0	0.706	70.6	70.6
436	ENSG00000273036	FAM95C	9	-	38541288	38541533	38541455	38541533	38540566	38540849	436	5,0,3	6,5,4	1,3,3	0,1,0	240	73	1.3161e-05	0.00463553	0.202,0.0,0.186	1.0,0.477,1.0	-0.696	-69.6	69.6
14257	ENSG00000158423	RIBC1	X	+	53422889	53423138	53422889	53423004	53423313	53423402	14257	1,1,4	0,0,1	2,2,3	5,3,4	207	73	2.59183e-05	0.00657754	1.0,1.0,0.585	0.124,0.19,0.209	0.687	68.7	68.7
8252	ENSG00000166452	AKIP1	11	+	8911139	8911252	8911139	8911214	8911443	8911671	8252	0,0,1	3,1,3	1,2,2	0,5,0	111	73	0.000523974	0.0412813	0.0,0.0,0.18	1.0,0.208,1.0	-0.676	-67.6	67.6
7732	ENSG00000164053	ATRIP	3	+	48446709	48446832	48446709	48446799	48450036	48450170	7732	0,0,1	4,2,0	2,2,3	0,0,0	106	73	1.64314e-08	1.63976e-05	0.0,0.0,1.0	1.0,1.0,1.0	-0.667	-66.7	66.7
10416	ENSG00000145439	CBR4	4	-	169008949	169009054	169008951	169009054	169007640	169007756	10416	1,3,0	0,0,2	0,0,0	2,1,1	75	73	0.000248904	0.0253872	1.0,1.0,0.0	0.0,0.0,0.0	0.667	66.7	66.7
583	ENSG00000267395	AC074212.6	19	+	45770995	45771182	45770995	45771143	45771489	45771883	583	0,0,1	1,1,0	3,1,1	0,0,0	112	73	0.000623391	0.045706	0.0,0.0,1.0	1.0,1.0,1.0	-0.667	-66.7	66.7
14986	ENSG00000163159	VPS72	1	-	151190123	151190145	151190130	151190145	151185797	151185950	14986	1,2,3	2,0,2	0,0,0	1,1,1	80	73	1.15069e-05	0.00413399	0.313,1.0,0.578	0.0,0.0,0.0	0.63	63	63
7990	ENSG00000088899	RP5-1187M17.10	20	-	3167776	3167961	3167798	3167961	3166704	3167181	7990	0,0,0	1,1,3	2,1,3	1,2,0	95	73	6.38212e-06	0.00261651	0.0,0.0,0.0	0.606,0.278,1.0	-0.628	-62.8	62.8
2162	ENSG00000127415	IDUA	4	+	999423	999498	999423	999488	1000611	1000697	2162	2,1,2	1,0,0	1,0,1	2,1,1	83	73	9.95714e-06	0.00372625	0.638,1.0,1.0	0.305,0.0,0.468	0.622	62.2	62.2
19239	ENSG00000273259	SERPINA3	14	+	94612296	94612447	94612296	94612443	94614433	94615084	19239	1,4,3	0,0,0	0,1,4	2,1,2	77	73	0.000221845	0.0237203	1.0,1.0,1.0	0.0,0.487,0.655	0.619	61.9	61.9
16249	ENSG00000115944	COX7A2L	2	-	42365711	42365874	42365752	42365874	42361089	42361848	16249	2,1,1	0,0,1	2,0,4	4,2,5	114	73	3.63526e-05	0.00796345	1.0,1.0,0.39	0.243,0.0,0.339	0.603	60.3	60.3
16619	ENSG00000100567	PSMA3	14	+	58257924	58257998	58257924	58257997	58260958	58261020	16619	7,1,5	0,0,0	0,1,5	2,1,2	74	73	0.000535168	0.0414836	1.0,1.0,1.0	0.0,0.497,0.712	0.597	59.7	59.7
9162	ENSG00000213639	PPP1CB	2	+	28751747	28751940	28751747	28751871	28752037	28752176	9162	1,4,4	2,1,4	4,3,5	0,0,0	142	73	5.68513e-08	5.1061e-05	0.204,0.673,0.34	1.0,1.0,1.0	-0.594	-59.4	59.4
17033	ENSG00000147533	GOLGA7	8	+	41490395	41490613	41490395	41490566	41490832	41490965	17033	2,5,2	1,0,3	0,1,0	1,5,3	120	73	4.85661e-06	0.00229577	0.549,1.0,0.289	0.0,0.108,0.0	0.577	57.7	57.7
18990	ENSG00000111843	TMEM14C	6	+	10723785	10723976	10723785	10723928	10724569	10724633	18990	2,1,2	1,0,0	0,3,2	1,2,2	121	73	3.32217e-05	0.00746498	0.547,1.0,1.0	0.0,0.475,0.376	0.565	56.5	56.5
9634	ENSG00000179387	ELMOD2	4	+	140524435	140524661	140524435	140524617	140525419	140525570	9634	3,2,0	2,2,1	2,2,2	0,1,0	117	73	3.07766e-05	0.00727422	0.483,0.384,0.0	1.0,0.555,1.0	-0.563	-56.3	56.3
18709	ENSG00000171858	RPS21	20	+	62388308	62388369	62388308	62388363	62388456	62388519	18709	1,1,0	2,0,2	4,3,1	0,0,0	79	73	6.93191e-05	0.0120891	0.316,1.0,0.0	1.0,1.0,1.0	-0.561	-56.1	56.1
14169	ENSG00000185633	NDUFA4L2	12	-	57236323	57236681	57236556	57236681	57235748	57235809	14169	11,4,6	2,1,4	2,12,8	0,0,0	306	73	1.45217e-08	1.63033e-05	0.567,0.488,0.264	1.0,1.0,1.0	-0.56	-56	56
7413	ENSG00000163374	YY1AP1	1	-	155688537	155688669	155688620	155688669	155688070	155688201	7413	2,0,2	0,2,2	5,1,5	0,0,0	156	73	0.000151074	0.0193838	1.0,0.0,0.319	1.0,1.0,1.0	-0.56	-56	56
5068	ENSG00000166562	SEC11C	18	+	59148064	59148231	59148064	59148223	59149512	59149622	5068	1,6,4	0,0,1	1,1,2	2,4,1	81	73	3.43396e-07	0.000237247	1.0,1.0,0.783	0.311,0.184,0.643	0.548	54.8	54.8
9166	ENSG00000213639	PPP1CB	2	+	28751813	28751924	28751813	28751871	28752037	28752176	9166	2,4,3	2,1,4	4,3,4	0,0,0	126	73	1.06428e-07	8.31206e-05	0.367,0.699,0.303	1.0,1.0,1.0	-0.544	-54.4	54.4
11720	ENSG00000228106	RP11-452F19.3	1	+	222815128	222815279	222815128	222815171	222835118	222835215	11720	1,5,1	0,0,1	0,2,3	2,2,2	181	73	3.70217e-05	0.0080123	1.0,1.0,0.287	0.0,0.287,0.377	0.541	54.1	54.1
2843	ENSG00000171984	C20orf196	20	+	5750452	5750680	5750452	5750479	5756711	5756848	2843	1,1,3	0,0,0	0,5,3	2,2,0	274	73	0.000117965	0.0161756	1.0,1.0,1.0	0.0,0.4,1.0	0.533	53.3	53.3
15425	ENSG00000101040	ZMYND8	20	-	47254235	47254424	47254316	47254424	47249286	47249439	15425	1,0,1	3,2,1	3,0,2	0,1,0	154	73	2.59982e-05	0.00657754	0.136,0.0,0.322	1.0,0.0,1.0	-0.514	-51.4	51.4
17323	ENSG00000215440	NPEPL1	20	+	58691723	58691830	58691723	58691780	58693736	58693922	17323	5,2,2	2,2,1	1,5,5	0,0,0	123	73	0.00022736	0.024024	0.597,0.372,0.543	1.0,1.0,1.0	-0.496	-49.6	49.6
6837	ENSG00000150455	TIRAP	11	+	126289664	126289833	126289664	126289817	126290461	126290585	6837	7,6,3	0,1,0	1,4,7	5,6,1	89	73	4.56086e-06	0.00221424	1.0,0.831,1.0	0.141,0.354,0.852	0.495	49.5	49.5
10445	ENSG00000137075	RNF38	9	-	36400935	36401198	36401097	36401198	36375933	36376127	10445	3,3,8	0,0,2	3,5,2	2,1,3	235	73	0.000645559	0.0463847	1.0,1.0,0.554	0.318,0.608,0.172	0.485	48.5	48.5
8219	ENSG00000104164	BLOC1S6	15	+	45601238	45601407	45601238	45601388	45603099	45603187	8219	3,7,3	0,0,0	4,1,4	1,3,2	92	73	3.29718e-05	0.00746498	1.0,1.0,1.0	0.76,0.209,0.613	0.473	47.3	47.3
1769	ENSG00000114062	UBE3A	15	-	25408571	25408684	25408619	25408684	25407066	25407262	1769	7,2,3	1,8,2	0,0,0	1,2,2	121	73	9.71951e-07	0.000581972	0.809,0.131,0.475	0.0,0.0,0.0	0.472	47.2	47.2
17819	ENSG00000182093	WRB	21	+	39380486	39380646	39380486	39380552	39390697	39390803	17819	6,5,4	1,0,0	5,4,2	1,2,4	167	73	1.05284e-05	0.00385964	0.724,1.0,1.0	0.686,0.466,0.179	0.464	46.4	46.4
15729	ENSG00000155957	TMBIM4	12	-	66168914	66169353	66169289	66169353	66153339	66153448	15729	5,7,9	2,0,3	5,3,17	0,0,0	448	73	6.8216e-05	0.0120891	0.289,1.0,0.328	1.0,1.0,1.0	-0.461	-46.1	46.1
13954	ENSG00000169914	OTUD3	1	+	19882512	19882734	19882512	19882720	19890384	19890533	13954	3,2,4	0,0,1	1,3,2	3,1,2	87	73	8.35215e-06	0.00326151	1.0,1.0,0.77	0.219,0.716,0.456	0.46	46	46
3050	ENSG00000170954	ZNF415	19	-	53132748	53132900	53132855	53132900	53122403	53122616	3050	12,7,18	0,0,0	17,14,5	4,3,4	180	73	5.32291e-09	6.37436e-06	1.0,1.0,1.0	0.633,0.654,0.336	0.459	45.9	45.9
1538	ENSG00000131061	ZNF341	20	+	33757147	33757343	33757147	33757322	33758715	33758806	1538	2,7,4	6,1,3	0,2,0	1,7,7	94	73	4.42615e-05	0.00924499	0.206,0.845,0.509	0.0,0.182,0.0	0.459	45.9	45.9
12304	ENSG00000100105	PATZ1	22	-	31343057	31343285	31343225	31343285	31342929	31342960	12304	10,2,18	3,3,2	12,17,10	0,0,1	241	73	6.23943e-06	0.00261651	0.502,0.168,0.732	1.0,1.0,0.752	-0.45	-45	45
15020	ENSG00000173681	CXorf23	X	-	19937417	19937532	19937504	19937532	19935808	19935898	15020	11,4,11	6,5,2	7,11,8	0,0,1	160	73	1.64398e-06	0.000894875	0.455,0.267,0.715	1.0,1.0,0.785	-0.449	-44.9	44.9
20079	ENSG00000092841	MYL6	12	+	56158363	56158591	56158363	56158402	56158683	56158920	20079	3,4,3	0,1,0	3,4,2	2,1,1	262	73	5.96422e-05	0.0113293	1.0,0.527,1.0	0.295,0.527,0.358	0.449	44.9	44.9
17097	ENSG00000109180	OCIAD1	4	+	48831117	48831258	48831117	48831253	48832619	48832663	17097	2,0,3	1,3,1	1,3,1	0,1,0	78	73	0.000531377	0.0414836	0.652,0.0,0.737	1.0,0.737,1.0	-0.449	-44.9	44.9
3436	ENSG00000204628	GNB2L1	5	-	181243253	181243405	181243285	181243405	181242176	181242345	3436	3,1,0	0,0,1	1,0,1	2,2,1	105	73	6.40436e-05	0.0119669	1.0,1.0,0.0	0.258,0.0,0.41	0.444	44.4	44.4
7358	ENSG00000149823	VPS51	11	+	65096577	65096811	65096577	65096652	65096997	65097127	7358	6,1,5	0,1,0	0,4,5	1,3,1	232	73	7.49347e-05	0.0124634	1.0,0.239,1.0	0.0,0.296,0.611	0.444	44.4	44.4
6779	ENSG00000188243	COMMD6	13	-	75537498	75537675	75537580	75537675	75530113	75530266	6779	3,1,3	2,0,4	2,10,2	0,0,0	155	73	1.88628e-05	0.00537829	0.414,1.0,0.261	1.0,1.0,1.0	-0.442	-44.2	44.2
20232	ENSG00000165359	DDX26B	X	+	135569336	135569583	135569336	135569431	135570435	135570546	20232	4,5,3	1,0,1	1,1,2	1,1,2	225	73	0.000392306	0.0347143	0.565,1.0,0.493	0.245,0.245,0.245	0.441	44.1	44.1
17817	ENSG00000182093	WRB	21	+	39380486	39380921	39380486	39380646	39390697	39390803	17817	5,6,6	0,2,3	6,7,5	0,0,0	348	73	9.53932e-05	0.0142796	1.0,0.386,0.296	1.0,1.0,1.0	-0.439	-43.9	43.9
3527	ENSG00000215883	CYB5RL	1	-	54190737	54190896	54190747	54190896	54187651	54187739	3527	1,0,0	4,7,4	5,6,6	6,7,3	83	73	4.1335e-07	0.000275	0.18,0.0,0.0	0.423,0.43,0.638	-0.437	-43.7	43.7
17818	ENSG00000182093	WRB	21	+	39380486	39380921	39380486	39380552	39390697	39390803	17818	11,9,7	1,0,0	11,11,7	1,2,4	442	73	1.97135e-05	0.00543087	0.645,1.0,1.0	0.645,0.476,0.224	0.433	43.3	43.3
15657	ENSG00000113810	SMC4	3	+	160399642	160399697	160399642	160399683	160411919	160412147	15657	0,2,2	3,3,1	2,1,5	0,1,1	87	73	0.000164346	0.0202202	0.0,0.359,0.627	1.0,0.456,0.808	-0.426	-42.6	42.6
9011	ENSG00000138100	TRIM54	2	+	27306455	27306568	27306455	27306542	27306886	27307435	9011	3,2,2	10,1,1	1,0,0	7,4,4	99	73	0.000180055	0.0211394	0.181,0.596,0.596	0.095,0.0,0.0	0.426	42.6	42.6
10258	ENSG00000102125	TAZ	X	+	154413206	154413352	154413206	154413339	154413481	154413567	10258	0,3,2	8,2,2	1,3,2	2,0,0	86	73	0.000397376	0.0347514	0.0,0.56,0.459	0.298,1.0,1.0	-0.426	-42.6	42.6
10256	ENSG00000102125	TAZ	X	+	154413206	154413370	154413206	154413339	154413481	154413567	10256	0,3,5	8,2,2	2,4,2	2,0,0	104	73	0.00048635	0.0391763	0.0,0.513,0.637	0.412,1.0,1.0	-0.421	-42.1	42.1
10254	ENSG00000102125	TAZ	X	+	154413206	154413358	154413206	154413339	154413481	154413567	10254	0,3,5	8,2,2	2,4,2	2,0,0	92	73	0.00046918	0.0383611	0.0,0.543,0.665	0.442,1.0,1.0	-0.411	-41.1	41.1
13600	ENSG00000185347	C14orf80	14	+	105497356	105497497	105497356	105497443	105498616	105499186	13600	4,2,3	0,0,2	2,3,5	5,1,4	127	73	0.000697752	0.0483927	1.0,1.0,0.463	0.187,0.633,0.418	0.408	40.8	40.8
16615	ENSG00000178694	NSUN3	3	+	94063811	94064124	94063811	94063975	94064436	94064546	16615	4,1,1	3,2,0	1,6,1	0,1,0	222	73	3.51372e-05	0.00779221	0.305,0.141,1.0	1.0,0.664,1.0	-0.406	-40.6	40.6
5352	ENSG00000072682	P4HA2	5	-	132227720	132227819	132227789	132227819	132227085	132227258	5352	0,6,2	1,0,0	0,7,0	3,1,2	142	73	0.000128589	0.016738	0.0,1.0,1.0	0.0,0.783,0.0	0.406	40.6	40.6
5123	ENSG00000111271	ACAD10	12	+	111710272	111710437	111710272	111710353	111712497	111712657	5123	5,3,8	2,4,0	8,7,5	0,0,0	157	73	0.000103582	0.0150051	0.538,0.259,1.0	1.0,1.0,1.0	-0.401	-40.1	40.1
3635	ENSG00000181817	LSM10	1	-	36397617	36397878	36397769	36397878	36394013	36394153	3635	3,5,3	3,3,0	12,10,3	1,0,0	225	73	1.77539e-05	0.00522808	0.245,0.351,1.0	0.796,1.0,1.0	-0.4	-40	40
9043	ENSG00000099901	RANBP1	22	+	20118260	20118402	20118260	20118313	20119012	20119149	9043	3,2,7	1,0,0	5,3,11	4,6,1	162	73	3.3246e-05	0.00746498	0.575,1.0,1.0	0.36,0.184,0.832	0.4	40	40
16341	ENSG00000117450	PRDX1	1	-	45521634	45521854	45521638	45521854	45518937	45519054	16341	4,1,2	0,0,1	2,1,3	3,1,2	77	73	7.33087e-05	0.0124586	1.0,1.0,0.655	0.387,0.487,0.587	0.398	39.8	39.8
6730	ENSG00000111358	GTF2H3	12	+	123659429	123659671	123659429	123659475	123659794	123659930	6730	17,3,10	3,3,1	6,10,6	0,1,0	269	73	2.28003e-05	0.00593567	0.606,0.213,0.731	1.0,0.731,1.0	-0.394	-39.4	39.4
5122	ENSG00000111271	ACAD10	12	+	111710272	111710365	111710272	111710353	111712497	111712657	5122	3,2,2	2,4,0	9,2,5	0,0,0	85	73	0.000218709	0.0236667	0.563,0.3,1.0	1.0,1.0,1.0	-0.379	-37.9	37.9
19979	ENSG00000154134	ROBO3	11	+	124877518	124877752	124877518	124877658	124877936	124878131	19979	15,3,15	0,1,1	9,4,6	4,2,5	167	73	1.7451e-05	0.00522454	1.0,0.567,0.868	0.496,0.466,0.344	0.376	37.6	37.6
6781	ENSG00000188243	COMMD6	13	-	75537381	75537618	75537580	75537618	75530113	75530266	6781	12,15,6	2,0,4	18,18,4	0,0,0	272	73	9.21187e-05	0.0140231	0.617,1.0,0.287	1.0,1.0,1.0	-0.365	-36.5	36.5
20189	ENSG00000215548	FRG1JP	9	-	63859424	63859641	63859616	63859641	63858466	63858649	20189	13,6,26	1,3,2	17,19,16	0,0,0	265	73	0.000102925	0.0150051	0.782,0.355,0.782	1.0,1.0,1.0	-0.36	-36	36
14883	ENSG00000221838	AP4M1	7	+	100101879	100102393	100101879	100101989	100102674	100102781	14883	13,8,12	1,0,1	10,9,12	4,1,3	477	73	0.000550665	0.0419135	0.665,1.0,0.647	0.277,0.579,0.38	0.359	35.9	35.9
17005	ENSG00000160124	CCDC58	3	-	122366335	122366549	122366452	122366549	122365335	122365466	17005	17,19,17	0,0,0	14,13,12	2,5,2	190	73	1.06006e-07	8.31206e-05	1.0,1.0,1.0	0.729,0.5,0.697	0.358	35.8	35.8
5599	ENSG00000261611	AC010547.9	16	-	71453233	71453350	71453242	71453350	71447599	71449885	5599	3,4,1	2,5,10	0,0,0	6,2,3	82	73	8.33008e-06	0.00326151	0.572,0.416,0.082	0.0,0.0,0.0	0.357	35.7	35.7
19056	ENSG00000130270	ATP8B3	19	-	1811488	1811884	1811600	1811884	1810621	1810683	19056	8,6,4	1,0,1	5,3,5	1,6,2	185	73	0.00024901	0.0253872	0.759,1.0,0.612	0.664,0.165,0.497	0.348	34.8	34.8
6436	ENSG00000163875	MEAF6	1	-	37514062	37514269	37514210	37514269	37513422	37513538	6436	13,2,8	0,0,2	12,13,11	7,1,6	221	73	0.000735805	0.0496889	1.0,1.0,0.569	0.362,0.811,0.377	0.34	34	34
5275	ENSG00000206560	ANKRD28	3	-	15796395	15796491	15796404	15796491	15795222	15795306	5275	7,4,3	6,2,8	1,0,1	2,5,8	82	73	8.28251e-05	0.0130508	0.509,0.64,0.25	0.308,0.0,0.1	0.33	33	33
14599	ENSG00000179818	PCBP1-AS1	2	-	70085815	70086272	70086123	70086272	70085546	70085624	14599	12,14,28	7,1,3	21,18,25	0,1,1	381	73	0.000104965	0.0150838	0.247,0.728,0.641	1.0,0.775,0.827	-0.329	-32.9	32.9
12462	ENSG00000136824	SMC2	9	+	104094325	104094486	104094325	104094477	104095323	104095552	12462	8,6,9	6,6,5	4,7,7	14,19,26	82	73	0.000293741	0.0285215	0.543,0.471,0.616	0.203,0.247,0.193	0.329	32.9	32.9
10192	ENSG00000183569	SERHL2	22	+	42571120	42571901	42571120	42571203	42572435	42572529	10192	36,26,36	1,1,0	21,16,42	2,3,2	771	73	0.000373446	0.0338799	0.773,0.711,1.0	0.499,0.336,0.665	0.328	32.8	32.8
11739	ENSG00000138668	HNRNPD	4	-	82373923	82374155	82374118	82374155	82359470	82359639	11739	2,0,5	2,2,0	6,6,5	0,1,1	268	73	0.000709294	0.04863	0.214,0.0,1.0	1.0,0.62,0.577	-0.328	-32.8	32.8
14787	ENSG00000180376	CCDC66	3	+	56566593	56566759	56566593	56566740	56566949	56567053	14787	14,6,12	0,0,2	4,9,5	1,5,4	92	73	2.97009e-05	0.00721213	1.0,1.0,0.826	0.76,0.588,0.498	0.327	32.7	32.7
6020	ENSG00000228327	RP11-206L10.2	1	-	778283	778626	778558	778626	774170	774280	6020	22,14,20	0,1,1	7,13,14	2,4,1	348	73	0.000188089	0.021658	1.0,0.746,0.808	0.423,0.405,0.746	0.327	32.7	32.7
14501	ENSG00000113971	NPHP3	3	-	132684553	132686387	132686259	132686387	132683398	132683524	14501	66,83,89	4,2,0	58,89,87	0,0,0	1779	73	7.1107e-05	0.0122817	0.404,0.63,1.0	1.0,1.0,1.0	-0.322	-32.2	32.2
19471	ENSG00000174943	KCTD13	16	-	29911660	29911867	29911814	29911867	29911477	29911557	19471	14,6,2	5,1,1	6,15,9	1,1,0	227	73	0.00050158	0.0401251	0.474,0.659,0.391	0.659,0.828,1.0	-0.321	-32.1	32.1
20448	ENSG00000177675	CD163L1	12	-	7368057	7368197	7368086	7368197	7357379	7357486	20448	0,1,0	7,2,5	9,1,1	6,2,1	102	73	6.11373e-06	0.00261651	0.0,0.264,0.0	0.518,0.264,0.417	-0.312	-31.2	31.2
11059	ENSG00000066379	ZNRD1	6	+	30061256	30061434	30061256	30061389	30061514	30061669	11059	15,19,9	1,1,0	9,17,6	9,4,1	118	73	1.88551e-05	0.00537829	0.903,0.922,1.0	0.382,0.724,0.788	0.31	31	31
1689	ENSG00000276291	FRG1HP	9	+	40992260	40992775	40992260	40992479	40993252	40993488	1689	26,15,31	6,2,8	50,60,57	3,3,2	369	73	0.000400465	0.0347514	0.462,0.597,0.434	0.767,0.798,0.849	-0.307	-30.7	30.7
13732	ENSG00000196549	MME	3	+	155080020	155080124	155080020	155080034	155084157	155084327	13732	24,4,13	4,1,3	15,34,31	0,0,1	163	73	1.45513e-05	0.0046676	0.729,0.642,0.66	1.0,1.0,0.933	-0.301	-30.1	30.1
3184	ENSG00000070610	GBA2	9	-	35743259	35743326	35743275	35743326	35741319	35741890	3184	2,1,1	0,0,1	3,1,1	4,4,0	89	73	9.39586e-05	0.014183	1.0,1.0,0.451	0.381,0.17,1.0	0.3	30	30
4821	ENSG00000244560	RP4-800G7.2	7	+	149293750	149294016	149293750	149293842	149294379	149294412	4821	18,8,21	0,0,0	16,17,9	4,1,1	247	73	0.00011622	0.0160589	1.0,1.0,1.0	0.542,0.834,0.727	0.299	29.9	29.9
13334	ENSG00000148187	MRRF	9	+	122285168	122285946	122285168	122285287	122286038	122286166	13334	131,76,127	0,0,0	73,91,72	4,2,4	732	73	1.23522e-07	9.24514e-05	1.0,1.0,1.0	0.645,0.819,0.642	0.298	29.8	29.8
16987	ENSG00000166169	POLL	10	-	101588034	101588228	101588203	101588228	101585861	101586156	16987	20,10,10	0,0,0	11,32,17	2,3,2	242	73	2.85093e-05	0.00711266	1.0,1.0,1.0	0.624,0.763,0.719	0.298	29.8	29.8
13656	ENSG00000188227	ZNF793	19	+	37506981	37507201	37506981	37507030	37508264	37508403	13656	8,3,6	5,1,0	6,4,7	0,0,1	244	73	0.000682627	0.0478986	0.324,0.473,1.0	1.0,1.0,0.677	-0.293	-29.3	29.3
4992	ENSG00000178821	TMEM52	1	-	1918892	1919088	1919044	1919088	1918252	1918431	4992	7,4,9	0,0,1	20,23,13	4,5,2	225	73	5.69388e-05	0.0111173	1.0,1.0,0.745	0.619,0.599,0.678	0.283	28.3	28.3
4798	ENSG00000273145	CITF22-92A6.1	22	+	46013605	46013810	46013605	46013619	46014496	46015498	4798	6,4,4	0,0,1	10,4,15	3,1,2	264	73	0.000241789	0.0251055	1.0,1.0,0.525	0.48,0.525,0.675	0.282	28.2	28.2
4027	ENSG00000100726	TELO2	16	+	1506237	1506333	1506237	1506329	1506483	1506665	4027	1,0,1	5,3,13	2,4,7	2,20,9	77	73	0.000266804	0.0266256	0.159,0.0,0.068	0.487,0.159,0.424	-0.281	-28.1	28.1
8800	ENSG00000183495	EP400	12	+	131979696	131979793	131979696	131979784	131982092	131982478	8800	5,5,7	2,7,4	14,9,4	0,1,2	82	73	0.000404587	0.0347732	0.69,0.389,0.609	1.0,0.889,0.64	-0.28	-28	28
15088	ENSG00000196378	ZNF34	8	-	144780227	144780280	144780231	144780280	144778438	144778525	15088	10,3,4	0,0,0	5,1,4	3,0,3	77	73	0.000280793	0.0277136	1.0,1.0,1.0	0.612,1.0,0.558	0.277	27.7	27.7
1346	ENSG00000204536	CCHCR1	6	-	31157357	31157500	31157384	31157500	31157022	31157089	1346	0,4,4	5,3,5	0,1,0	9,17,11	100	73	6.89888e-05	0.0120891	0.0,0.493,0.369	0.0,0.041,0.0	0.274	27.4	27.4
928	ENSG00000075702	WDR62	19	+	36083062	36083245	36083062	36083188	36084652	36084744	928	10,4,8	1,3,3	4,4,12	1,0,0	130	73	1.45088e-05	0.0046676	0.849,0.428,0.6	0.692,1.0,1.0	-0.272	-27.2	27.2
13476	ENSG00000137822	TUBGCP4	15	+	43401715	43403799	43401715	43401850	43404412	43404552	13476	96,94,98	3,2,1	74,86,100	0,1,0	2022	73	0.000159458	0.0198329	0.536,0.629,0.78	1.0,0.756,1.0	-0.27	-27	27
14697	ENSG00000215039	CD27-AS1	12	-	6443542	6443717	6443545	6443717	6439160	6439676	14697	0,0,0	12,5,13	1,3,2	2,8,7	76	73	0.000349597	0.0323702	0.0,0.0,0.0	0.324,0.265,0.215	-0.268	-26.8	26.8
10828	ENSG00000250222	CTC-338M12.5	5	+	181192069	181192192	181192069	181192140	181193341	181193467	10828	9,8,10	0,0,1	5,8,7	4,1,1	125	73	0.000420709	0.0354798	1.0,1.0,0.854	0.422,0.824,0.803	0.268	26.8	26.8
1607	ENSG00000167685	ZNF444	19	+	56155760	56155914	56155760	56155852	56158493	56158602	1607	10,6,12	0,0,1	8,14,11	4,1,3	135	73	5.20685e-05	0.0103923	1.0,1.0,0.866	0.52,0.883,0.665	0.266	26.6	26.6
12014	ENSG00000167646	DNAAF3	19	-	55166511	55166576	55166522	55166576	55166328	55166417	12014	1,3,4	0,1,0	1,2,6	0,3,4	84	73	9.79088e-05	0.014535	1.0,0.723,1.0	1.0,0.367,0.566	0.263	26.3	26.3
1606	ENSG00000167685	ZNF444	19	+	56155760	56155973	56155760	56155852	56158493	56158602	1606	23,17,27	0,0,1	12,30,17	4,1,3	194	73	5.35554e-05	0.0105716	1.0,1.0,0.91	0.53,0.919,0.681	0.26	26	26
13135	ENSG00000111652	COPS7A	12	+	6724292	6724388	6724292	6724330	6724613	6724818	13135	4,4,17	1,0,1	5,9,8	2,2,4	131	73	0.00052685	0.0413266	0.69,1.0,0.905	0.582,0.715,0.527	0.257	25.7	25.7
930	ENSG00000075702	WDR62	19	+	36083062	36083241	36083062	36083188	36084652	36084744	930	12,6,11	1,3,3	10,9,33	1,0,0	126	73	0.000112477	0.0156622	0.874,0.537,0.68	0.853,1.0,1.0	-0.254	-25.4	25.4
7037	ENSG00000083168	KAT6A	8	-	41978620	41978777	41978662	41978777	41977007	41977327	7037	9,11,8	2,2,3	4,14,13	0,1,0	115	73	0.00017729	0.0210838	0.741,0.777,0.629	1.0,0.899,1.0	-0.251	-25.1	25.1
8588	ENSG00000124782	RREB1	6	+	7107979	7108064	7107979	7108060	7176654	7176773	8588	3,0,0	18,2,9	1,10,7	7,14,12	77	73	0.000344518	0.0322322	0.136,0.0,0.0	0.119,0.404,0.356	-0.248	-24.8	24.8
4045	ENSG00000101474	APMAP	20	-	24964215	24964398	24964374	24964398	24962924	24964022	4045	11,16,16	1,0,1	9,12,16	2,2,3	232	73	0.000627201	0.0457431	0.776,1.0,0.834	0.586,0.654,0.627	0.248	24.8	24.8
364	ENSG00000010219	DYRK4	12	+	4610154	4610282	4610154	4610275	4612542	4612718	364	7,8,11	0,1,0	9,6,5	1,3,3	80	73	0.000212004	0.0233633	1.0,0.88,1.0	0.891,0.646,0.603	0.247	24.7	24.7
1015	ENSG00000148688	RPP30	10	+	90894774	90895483	90894774	90894891	90895879	90895917	1015	38,26,63	1,1,5	41,52,60	0,1,0	665	73	1.39564e-05	0.00464258	0.807,0.741,0.58	1.0,0.851,1.0	-0.241	-24.1	24.1
7270	ENSG00000100802	C14orf93	14	-	22998953	22999156	22999053	22999156	22998426	22998741	7270	13,4,13	1,0,0	13,15,17	6,1,2	173	73	7.81868e-05	0.012885	0.846,1.0,1.0	0.478,0.864,0.782	0.241	24.1	24.1
17669	ENSG00000155329	ZCCHC10	5	-	133022810	133022906	133022840	133022906	133019037	133019203	17669	0,1,0	2,4,3	3,2,2	3,7,4	103	73	0.00062899	0.0457431	0.0,0.151,0.0	0.415,0.168,0.262	-0.231	-23.1	23.1
5597	ENSG00000176155	CCDC57	17	-	82207730	82208048	82207846	82208048	82201537	82201952	5597	6,1,3	0,0,1	4,3,7	0,1,6	189	73	0.000661951	0.047185	1.0,1.0,0.537	1.0,0.537,0.311	0.23	23	23
5832	ENSG00000137807	KIF23	15	+	69425281	69425376	69425281	69425323	69426069	69426182	5832	0,0,0	15,3,9	2,1,5	5,7,4	126	73	5.78408e-05	0.011172	0.0,0.0,0.0	0.188,0.076,0.42	-0.228	-22.8	22.8
13136	ENSG00000111652	COPS7A	12	+	6724292	6724390	6724292	6724330	6724613	6724818	13136	2,4,17	1,0,1	5,7,8	2,2,4	133	73	0.000669821	0.0475573	0.523,1.0,0.903	0.578,0.658,0.523	0.222	22.2	22.2
6356	ENSG00000106133	NSUN5P2	7	-	72948663	72948808	72948667	72948808	72948484	72948597	6356	0,0,0	9,1,3	1,4,2	3,10,11	77	73	0.000218637	0.0236667	0.0,0.0,0.0	0.24,0.275,0.147	-0.221	-22.1	22.1
72	ENSG00000186260	MKL2	16	+	14071321	14071406	14071321	14071365	14079289	14079354	72	1,2,4	4,3,10	0,0,0	6,9,5	114	73	0.000297639	0.0287446	0.138,0.299,0.204	0.0,0.0,0.0	0.214	21.4	21.4
2053	ENSG00000278318	ZNF229	19	-	44442813	44443024	44442827	44443024	44442562	44442621	2053	6,6,12	0,0,1	11,15,9	1,5,4	87	73	6.67932e-05	0.0120891	1.0,1.0,0.91	0.902,0.716,0.654	0.213	21.3	21.3
3778	ENSG00000221947	XKR9	8	+	70669364	70669543	70669364	70669474	70674817	70674899	3778	12,14,8	2,0,5	10,10,10	0,1,0	142	73	0.000244653	0.0252569	0.755,1.0,0.451	1.0,0.837,1.0	-0.21	-21	21
19515	ENSG00000181513	ACBD4	17	+	45137367	45137458	45137367	45137454	45137721	45137830	19515	0,1,0	7,8,4	1,4,3	10,8,6	77	73	0.000197637	0.0224693	0.0,0.106,0.0	0.087,0.322,0.322	-0.208	-20.8	20.8
8559	ENSG00000148459	PDSS1	10	+	26724013	26724127	26724013	26724123	26735239	26735320	8559	7,4,9	22,13,17	1,3,1	24,26,26	77	73	4.59635e-05	0.00949014	0.232,0.226,0.334	0.038,0.099,0.035	0.207	20.7	20.7
11125	ENSG00000198492	YTHDF2	1	+	28737749	28737829	28737749	28737797	28738258	28738338	11125	0,0,1	2,8,3	4,2,2	5,6,4	105	73	0.000214706	0.0235169	0.0,0.0,0.188	0.357,0.188,0.258	-0.205	-20.5	20.5
4853	ENSG00000126768	TIMM17B	X	-	48895347	48895501	48895351	48895501	48895037	48895101	4853	0,0,1	12,5,14	2,3,2	10,6,8	77	73	0.000443837	0.0367403	0.0,0.0,0.063	0.159,0.322,0.192	-0.203	-20.3	20.3
13733	ENSG00000196549	MME	3	+	155083943	155084042	155083943	155083958	155084157	155084327	13733	21,4,12	0,0,1	10,14,15	2,2,2	157	73	0.000734918	0.0496889	1.0,1.0,0.848	0.699,0.765,0.777	0.202	20.2	20.2
8897	ENSG00000261717	RP11-77K12.1	16	-	75464467	75464706	75464671	75464706	75451668	75451839	8897	52,18,44	0,0,2	48,59,57	4,8,3	277	73	6.5771e-05	0.0120556	1.0,1.0,0.853	0.76,0.66,0.834	0.2	20	20
10207	ENSG00000011258	MBTD1	17	-	51220323	51220463	51220329	51220463	51218929	51219044	10207	5,4,7	13,11,15	1,2,1	15,20,12	79	73	0.000603814	0.0448131	0.262,0.252,0.301	0.058,0.085,0.071	0.2	20	20
2476	ENSG00000150316	CWC15	11	-	94973272	94973533	94973499	94973533	94972054	94972193	2476	13,6,14	0,1,0	14,19,12	1,5,1	300	73	0.00018772	0.021658	1.0,0.593,1.0	0.773,0.48,0.745	0.198	19.8	19.8
14974	ENSG00000178935	ZNF552	19	-	57814532	57814913	57814710	57814913	57813293	57813420	14974	5,8,11	33,33,23	29,36,26	18,24,33	251	73	7.73322e-08	6.61485e-05	0.042,0.066,0.122	0.319,0.304,0.186	-0.193	-19.3	19.3
18067	ENSG00000242485	MRPL20	1	-	1402358	1402601	1402461	1402601	1401912	1402256	18067	32,12,19	0,2,0	16,33,27	5,4,3	176	73	0.000286148	0.0279352	1.0,0.713,1.0	0.57,0.774,0.789	0.193	19.3	19.3
4329	ENSG00000136935	GOLGA1	9	-	124940912	124941099	124940970	124941099	124940105	124940155	4329	3,0,5	13,10,34	7,8,6	12,15,8	131	73	0.000550159	0.0419135	0.114,0.0,0.076	0.245,0.229,0.295	-0.193	-19.3	19.3
2474	ENSG00000150316	CWC15	11	-	94973288	94973546	94973499	94973546	94972054	94972193	2474	13,6,14	0,1,0	14,19,12	1,5,1	284	73	0.000205563	0.0230782	1.0,0.607,1.0	0.783,0.494,0.755	0.192	19.2	19.2
1049	ENSG00000124614	RPS10	6	-	34417793	34417927	34417797	34417927	34417453	34417547	1049	0,0,0	7,3,12	7,0,1	8,3,7	77	73	0.000160094	0.0198329	0.0,0.0,0.0	0.453,0.0,0.119	-0.191	-19.1	19.1
1264	ENSG00000114812	VIPR1	3	+	42530778	42530932	42530778	42530912	42531470	42531531	1264	23,12,17	2,7,5	11,26,16	2,1,0	93	73	0.000565729	0.0428785	0.9,0.574,0.727	0.812,0.953,1.0	-0.188	-18.8	18.8
15846	ENSG00000145087	STXBP5L	3	+	120954939	120955102	120954939	120955037	121041699	121041781	15846	1,0,0	6,12,14	1,2,7	4,5,7	138	73	1.48756e-05	0.0046879	0.081,0.0,0.0	0.117,0.175,0.346	-0.186	-18.6	18.6
2824	ENSG00000140332	TLE3	15	-	70058149	70058291	70058158	70058291	70057458	70057658	2824	5,2,2	40,18,20	9,10,11	19,24,28	82	73	0.00031417	0.0300183	0.1,0.09,0.082	0.297,0.271,0.259	-0.185	-18.5	18.5
989	ENSG00000168255	POLR2J3	7	-	102572442	102572521	102572471	102572521	102569834	102569924	989	1,4,6	3,5,4	1,1,0	1,6,6	102	73	0.000400171	0.0347514	0.193,0.364,0.518	0.417,0.107,0.0	0.184	18.4	18.4
17728	ENSG00000133812	SBF2	11	-	9989492	9989595	9989496	9989595	9968340	9968545	17728	2,0,0	24,27,35	7,5,0	12,13,27	77	73	4.77128e-05	0.00962993	0.073,0.0,0.0	0.356,0.267,0.0	-0.183	-18.3	18.3
12484	ENSG00000170322	NFRKB	11	-	129893292	129893385	129893296	129893385	129892714	129892870	12484	0,0,1	5,3,3	0,5,3	12,11,3	77	73	0.000402869	0.0347732	0.0,0.0,0.24	0.0,0.301,0.487	-0.183	-18.3	18.3
1590	ENSG00000163938	GNL3	3	+	52686015	52686104	52686015	52686055	52686768	52686827	1590	22,26,19	0,0,2	19,26,27	4,3,6	122	73	6.87141e-05	0.0120891	1.0,1.0,0.85	0.74,0.838,0.729	0.181	18.1	18.1
2475	ENSG00000150316	CWC15	11	-	94973304	94973533	94973499	94973533	94972054	94972193	2475	13,6,16	0,1,0	15,19,12	1,5,1	268	73	0.000234253	0.0246075	1.0,0.62,1.0	0.803,0.509,0.766	0.181	18.1	18.1
14786	ENSG00000180376	CCDC66	3	+	56566660	56566759	56566660	56566738	56566949	56567053	14786	14,6,12	6,0,2	4,9,5	0,0,0	94	73	4.22289e-05	0.00892421	0.644,1.0,0.823	1.0,1.0,1.0	-0.178	-17.8	17.8
7472	ENSG00000111581	NUP107	12	+	68689532	68689656	68689532	68689619	68690602	68690746	7472	8,11,7	2,1,4	4,3,7	0,1,0	110	73	0.000585745	0.0436587	0.726,0.88,0.537	1.0,0.666,1.0	-0.174	-17.4	17.4
12997	ENSG00000228889	UBAC2-AS1	13	-	99200365	99200710	99200637	99200710	99196376	99197802	12997	27,16,34	6,0,1	38,34,32	1,0,0	345	73	0.000697322	0.0483927	0.488,1.0,0.878	0.889,1.0,1.0	-0.174	-17.4	17.4
4947	ENSG00000140854	KATNB1	16	+	57753944	57754004	57753944	57753995	57754929	57754997	4947	4,4,3	39,7,25	0,0,0	25,34,32	82	73	1.93688e-05	0.00543087	0.084,0.337,0.097	0.0,0.0,0.0	0.173	17.3	17.3
4605	ENSG00000196678	ERI2	16	-	20806316	20806476	20806407	20806476	20803602	20803670	4605	6,12,3	32,18,21	17,20,17	16,22,20	164	73	0.000340071	0.0319827	0.077,0.229,0.06	0.321,0.288,0.274	-0.172	-17.2	17.2
183	ENSG00000214719	AC005562.1	17	+	30631736	30631943	30631736	30631895	30633097	30633390	183	14,16,29	0,0,1	16,22,18	4,5,0	121	73	8.24449e-05	0.0130508	1.0,1.0,0.946	0.707,0.726,1.0	0.171	17.1	17.1
2602	ENSG00000164713	BRI3	7	+	98282831	98283010	98282831	98282884	98291110	98291545	2602	14,4,10	2,0,5	7,9,5	0,0,1	199	73	0.000109128	0.0154351	0.72,1.0,0.423	1.0,1.0,0.647	-0.168	-16.8	16.8
3777	ENSG00000221947	XKR9	8	+	70669364	70669538	70669364	70669474	70674817	70674899	3777	14,13,15	2,0,5	17,18,17	0,1,0	137	73	0.000507256	0.0401403	0.789,1.0,0.615	1.0,0.906,1.0	-0.167	-16.7	16.7
179	ENSG00000214719	AC005562.1	17	+	30631736	30631927	30631736	30631895	30633097	30633390	179	14,23,28	0,0,1	13,24,16	4,5,0	105	73	8.19233e-05	0.0130508	1.0,1.0,0.951	0.693,0.769,1.0	0.163	16.3	16.3
7911	ENSG00000146963	LUC7L2	7	+	139340358	139340599	139340358	139340517	139345500	139345621	7911	25,8,11	0,0,0	21,22,34	2,2,3	155	73	0.000418343	0.0354467	1.0,1.0,1.0	0.832,0.838,0.842	0.163	16.3	16.3
2281	ENSG00000187954	CYHR1	8	-	144462282	144462861	144462833	144462861	144453221	144453460	2281	59,25,21	0,0,0	75,97,66	6,1,0	624	73	0.00050335	0.0401251	1.0,1.0,1.0	0.594,0.919,1.0	0.162	16.2	16.2
17165	ENSG00000166526	ZNF3	7	-	100079535	100079656	100079539	100079656	100077302	100077433	17165	23,18,16	2,1,10	14,19,20	0,1,0	77	73	4.74382e-05	0.00962993	0.916,0.945,0.603	1.0,0.947,1.0	-0.161	-16.1	16.1
12571	ENSG00000109065	NAT9	17	-	74775598	74775707	74775621	74775707	74773575	74773685	12571	4,4,4	29,7,16	1,1,1	27,30,31	96	73	0.000134037	0.0173216	0.095,0.303,0.16	0.027,0.025,0.024	0.161	16.1	16.1
10288	ENSG00000250462	LRRC37BP1	17	+	30631754	30632099	30631754	30631895	30633097	30633390	10288	31,40,72	0,0,1	47,48,41	4,5,0	277	73	7.4212e-05	0.0124586	1.0,1.0,0.95	0.756,0.717,1.0	0.159	15.9	15.9
6970	ENSG00000126460	PRRG2	19	+	49583206	49583717	49583206	49583304	49583912	49583952	6970	98,75,112	4,2,2	106104110	0,0,0	486	73	0.000112392	0.0156622	0.786,0.849,0.894	1.0,1.0,1.0	-0.157	-15.7	15.7
17882	ENSG00000101444	AHCY	20	-	34301746	34301948	34301757	34301948	34295394	34295585	17882	0,1,0	11,4,4	4,3,1	9,11,4	84	73	0.000321821	0.0304257	0.0,0.178,0.0	0.279,0.192,0.178	-0.157	-15.7	15.7
5193	ENSG00000162910	MRPL55	1	-	228108436	228109021	228108954	228109021	228108234	228108318	5193	180148231	18,21,23	179208203	40,51,36	591	73	0.000454026	0.0374113	0.553,0.465,0.554	0.356,0.335,0.411	0.157	15.7	15.7
1595	ENSG00000163938	GNL3	3	+	52686015	52686202	52686015	52686055	52686768	52686827	1595	48,38,36	0,0,2	46,53,53	4,3,6	220	73	0.000124545	0.0164069	1.0,1.0,0.857	0.792,0.854,0.746	0.155	15.5	15.5
13346	ENSG00000060138	YBX3	12	-	10710529	10710714	10710653	10710714	10709907	10710114	13346	26,15,35	0,1,0	31,39,32	6,2,2	197	73	6.46211e-05	0.0119669	1.0,0.848,1.0	0.657,0.878,0.856	0.152	15.2	15.2
6523	ENSG00000166896	XRCC6BP1	12	+	57941576	57941888	57941576	57941779	57945627	57945669	6523	29,41,32	0,0,0	28,35,32	0,5,3	182	73	8.71816e-05	0.013385	1.0,1.0,1.0	1.0,0.737,0.811	0.151	15.1	15.1
10737	ENSG00000198626	RYR2	1	+	237655820	237656051	237655820	237655984	237657943	237658022	10737	1,5,2	3,5,6	0,0,1	5,1,2	140	73	0.000729927	0.0496655	0.148,0.343,0.148	0.0,0.0,0.207	0.144	14.4	14.4
20334	ENSG00000246465	RP11-57A19.2	16	-	28291766	28292064	28291913	28292064	28284884	28287067	20334	19,10,6	0,0,1	15,8,11	6,0,1	220	73	0.000285225	0.0279352	1.0,1.0,0.666	0.453,1.0,0.785	0.143	14.3	14.3
8213	ENSG00000214654	RP11-27I1.4	9	+	120793550	120793922	120793550	120793630	120798574	120798632	8213	73,93,111	2,5,2	83,128,82	0,0,0	365	73	5.99168e-05	0.0113293	0.88,0.788,0.917	1.0,1.0,1.0	-0.138	-13.8	13.8
11829	ENSG00000112624	GLTSCR1L	6	+	42853637	42853741	42853637	42853738	42855855	42856000	11829	0,1,0	46,12,32	5,7,1	22,21,22	76	73	5.44544e-06	0.00244541	0.0,0.074,0.0	0.179,0.243,0.042	-0.13	-13	13
10194	ENSG00000164414	SLC35A1	6	+	87508419	87508596	87508419	87508466	87509040	87509175	10194	53,41,47	0,6,3	54,50,28	1,0,0	203	73	0.000193569	0.022147	1.0,0.711,0.849	0.951,1.0,1.0	-0.13	-13	13
13226	ENSG00000116001	TIA1	2	-	70230755	70230854	70230760	70230854	70229263	70229318	13226	43,31,37	13,5,6	40,50,18	1,1,2	78	73	1.61684e-05	0.00500748	0.756,0.853,0.852	0.974,0.979,0.894	-0.129	-12.9	12.9
9564	ENSG00000172269	DPAGT1	11	-	119097851	119098043	119097854	119098043	119097463	119097551	9564	9,7,6	34,44,37	0,3,2	39,55,54	76	73	1.72822e-05	0.00522454	0.203,0.133,0.135	0.0,0.05,0.034	0.129	12.9	12.9
9441	ENSG00000119185	ITGB1BP1	2	-	9422867	9423087	9422965	9423087	9418625	9418732	9441	30,21,27	0,1,0	37,34,26	2,1,5	171	73	0.00057344	0.0432803	1.0,0.9,1.0	0.888,0.936,0.689	0.129	12.9	12.9
5271	ENSG00000163629	PTPN13	4	+	86770100	86770322	86770100	86770199	86771170	86771535	5271	0,1,0	29,9,19	6,4,6	11,15,12	196	73	1.12655e-06	0.000632382	0.0,0.04,0.0	0.169,0.09,0.157	-0.125	-12.5	12.5
19956	ENSG00000125733	TRIP10	19	+	6743193	6743270	6743193	6743256	6743493	6743598	19956	3,5,1	26,14,16	0,0,0	10,23,13	87	73	0.000206916	0.023086	0.088,0.231,0.05	0.0,0.0,0.0	0.123	12.3	12.3
6418	ENSG00000184916	JAG2	14	-	105151611	105151739	105151625	105151739	105151282	105151396	6418	0,0,0	25,11,26	3,5,8	19,42,36	87	73	3.56863e-06	0.00183152	0.0,0.0,0.0	0.117,0.091,0.157	-0.122	-12.2	12.2
8491	ENSG00000059145	UNKL	16	-	1367091	1367349	1367241	1367349	1363204	1366395	8491	70,41,39	1,0,0	60,98,96	6,3,3	223	73	0.000122364	0.0163976	0.958,1.0,1.0	0.766,0.914,0.913	0.122	12.2	12.2
6458	ENSG00000167925	GHDC	17	-	42194390	42194494	42194392	42194494	42193766	42193850	6458	0,0,0	37,12,20	3,2,4	23,28,17	75	73	0.000250524	0.0253872	0.0,0.0,0.0	0.113,0.065,0.186	-0.121	-12.1	12.1
5292	ENSG00000214046	SMIM7	19	-	16659954	16660000	16659958	16660000	16659394	16659447	5292	6,6,1	186158207	62,52,4	208221235	77	73	2.41851e-10	3.94943e-07	0.03,0.035,0.005	0.22,0.182,0.016	-0.116	-11.6	11.6
19581	ENSG00000082805	ERC1	12	+	1263033	1263213	1263033	1263165	1289851	1290012	19581	1,1,1	45,12,35	7,8,4	17,26,32	121	73	6.40908e-06	0.00261651	0.013,0.048,0.017	0.199,0.157,0.07	-0.116	-11.6	11.6
20226	ENSG00000117523	PRRC2C	1	+	171591151	171591204	171591151	171591200	171591586	171592223	20226	53,64,56	1,0,0	25,69,41	8,3,3	77	73	1.38502e-05	0.00464258	0.98,1.0,1.0	0.748,0.956,0.928	0.116	11.6	11.6
4159	ENSG00000043514	TRIT1	1	-	39883250	39883481	39883317	39883481	39857276	39857417	4159	0,1,0	17,14,25	5,9,4	17,22,31	140	73	5.25976e-06	0.00242259	0.0,0.036,0.0	0.133,0.176,0.063	-0.112	-11.2	11.2
1757	ENSG00000167747	C19orf48	19	-	50799271	50799357	50799293	50799357	50798703	50798848	1757	24,28,30	4,3,3	40,45,30	0,0,2	95	73	0.000264824	0.0265756	0.822,0.878,0.885	1.0,1.0,0.92	-0.112	-11.2	11.2
19215	ENSG00000111319	SCNN1A	12	-	6362046	6362241	6362067	6362241	6355776	6355880	19215	40,19,34	5,1,4	30,27,34	0,0,0	94	73	7.38282e-05	0.0124586	0.861,0.937,0.868	1.0,1.0,1.0	-0.111	-11.1	11.1
19155	ENSG00000105053	VRK3	19	-	50020461	50020647	50020584	50020647	50016023	50016163	19155	28,13,26	36,36,39	2,6,15	34,41,34	196	73	0.000155787	0.0198329	0.225,0.119,0.199	0.021,0.052,0.141	0.11	11	11
3827	ENSG00000077463	SIRT6	19	-	4175023	4175151	4175027	4175151	4174635	4174946	3827	0,0,0	16,19,20	3,6,1	22,26,30	77	73	0.000121427	0.0163976	0.0,0.0,0.0	0.114,0.18,0.031	-0.108	-10.8	10.8
6417	ENSG00000101473	ACOT8	20	-	45844256	45844420	45844262	45844420	45843526	45843721	6417	4,2,4	59,49,74	9,18,16	62,71,80	79	73	2.97406e-05	0.00721213	0.059,0.036,0.048	0.118,0.19,0.156	-0.107	-10.7	10.7
15181	ENSG00000111275	ALDH2	12	+	111792060	111792198	111792060	111792163	111792597	111792782	15181	1,4,4	23,13,16	0,1,0	28,24,24	108	73	0.000608717	0.0448131	0.029,0.172,0.145	0.0,0.027,0.0	0.106	10.6	10.6
13455	ENSG00000149177	PTPRJ	11	+	48150093	48150193	48150093	48150183	48153795	48153886	13455	0,0,1	39,28,47	0,3,7	32,27,19	83	73	0.000240502	0.0251055	0.0,0.0,0.018	0.0,0.089,0.245	-0.105	-10.5	10.5
17339	ENSG00000120029	C10orf76	10	-	101991964	101992038	101991968	101992038	101990550	101990611	17339	5,0,5	23,22,29	0,0,0	19,24,19	77	73	8.48547e-05	0.0132543	0.171,0.0,0.14	0.0,0.0,0.0	0.104	10.4	10.4
19016	ENSG00000164068	RNF123	3	+	49704983	49705186	49704983	49705182	49705533	49705679	19016	0,0,1	26,8,15	3,6,0	14,24,21	77	73	0.000578123	0.0434495	0.0,0.0,0.059	0.169,0.192,0.0	-0.101	-10.1	10.1
11587	ENSG00000142534	RPS11	19	+	49497193	49497399	49497193	49497368	49497519	49497562	11587	29,12,33	1,0,0	31,31,43	3,2,5	104	73	0.000430118	0.0361038	0.953,1.0,1.0	0.879,0.916,0.858	0.1	10	10
15869	ENSG00000214655	ZSWIM8	10	+	73793587	73793719	73793587	73793698	73793864	73794044	15869	57,46,45	0,0,0	27,61,53	3,2,6	94	73	0.000106756	0.0152195	1.0,1.0,1.0	0.875,0.959,0.873	0.098	9.8	9.8
11549	ENSG00000244026	FAM86DP	3	-	75434724	75435048	75434917	75435048	75432807	75432870	11549	0,1,0	7,6,9	1,7,5	11,8,10	266	73	0.000168926	0.0206423	0.0,0.044,0.0	0.024,0.194,0.121	-0.098	-9.8	9.8
15204	ENSG00000025770	NCAPH2	22	+	50522670	50522720	50522670	50522717	50522820	50522922	15204	25,23,27	6,3,0	25,38,44	0,1,0	76	73	0.000471959	0.0383611	0.8,0.88,1.0	1.0,0.973,1.0	-0.098	-9.8	9.8
119	ENSG00000204310	AGPAT1	6	-	32175811	32175897	32175813	32175897	32171249	32171505	119	2,0,2	40,44,36	9,12,1	40,53,61	75	73	0.000354839	0.032687	0.046,0.0,0.051	0.18,0.181,0.016	-0.093	-9.3	9.3
14644	ENSG00000129197	RPAIN	17	+	5428070	5428239	5428070	5428211	5432541	5432876	14644	8,9,11	53,38,63	0,4,3	50,57,67	101	73	3.01124e-05	0.00721213	0.098,0.146,0.112	0.0,0.048,0.031	0.092	9.2	9.2
19230	ENSG00000204560	DHX16	6	-	30659723	30659834	30659735	30659834	30659471	30659624	19230	1,2,12	33,23,33	0,3,0	25,43,43	85	73	0.000173503	0.020917	0.025,0.069,0.238	0.0,0.057,0.0	0.092	9.2	9.2
10428	ENSG00000107404	DVL1	1	-	1339286	1339379	1339361	1339379	1338521	1338653	10428	192109107	5,8,7	202238233	26,27,25	148	73	0.000359842	0.0329788	0.95,0.87,0.883	0.793,0.813,0.821	0.092	9.2	9.2
182	ENSG00000214719	AC005562.1	17	+	30631736	30631979	30631736	30631895	30633097	30633390	182	29,40,61	0,0,1	55,51,45	4,5,0	157	73	0.000538088	0.0414836	1.0,1.0,0.966	0.865,0.826,1.0	0.092	9.2	9.2
6774	ENSG00000083312	TNPO1	5	+	72848169	72848251	72848169	72848247	72848384	72848498	6774	32,25,41	1,0,0	28,26,27	3,5,1	77	73	0.000673316	0.0476172	0.968,1.0,1.0	0.898,0.831,0.962	0.092	9.2	9.2
1656	ENSG00000103319	EEF2K	16	+	22258493	22258827	22258493	22258695	22260461	22260529	1656	8,8,5	36,18,18	0,2,0	22,24,32	205	73	2.65957e-06	0.00140512	0.073,0.137,0.09	0.0,0.029,0.0	0.09	9	9
11598	ENSG00000142534	RPS11	19	+	49497193	49497432	49497193	49497368	49497519	49497562	11598	47,28,45	1,0,0	44,53,64	3,2,5	137	73	0.000537873	0.0414836	0.962,1.0,1.0	0.887,0.934,0.872	0.09	9	9
17276	ENSG00000075711	DLG1	3	-	197138214	197138391	197138221	197138391	197136541	197136678	17276	10,5,3	41,38,50	1,3,0	40,50,38	80	73	0.000366061	0.0333784	0.182,0.107,0.052	0.022,0.052,0.0	0.089	8.9	8.9
10756	ENSG00000109917	ZPR1	11	-	116783523	116783619	116783529	116783619	116782918	116783029	10756	10,6,8	58,61,50	3,2,0	54,49,50	79	73	0.000123235	0.0163976	0.137,0.083,0.129	0.049,0.036,0.0	0.088	8.8	8.8
8267	ENSG00000162385	MAGOH	1	-	53233539	53233652	53233541	53233652	53228871	53228954	8267	14,2,6	166117159	26,27,8	154114132	75	73	1.99542e-05	0.00543087	0.076,0.016,0.035	0.141,0.187,0.056	-0.086	-8.6	8.6
17862	ENSG00000132199	ENOSF1	18	-	712467	712523	712503	712523	706469	706578	17862	0,0,0	12,12,17	4,4,2	22,30,20	109	73	0.000686849	0.0480073	0.0,0.0,0.0	0.109,0.082,0.063	-0.085	-8.5	8.5
16098	ENSG00000138074	SLC5A6	2	-	27201660	27201847	27201665	27201847	27201349	27201453	16098	3,1,3	73,46,73	10,12,10	72,93,66	78	73	0.000101141	0.0148918	0.037,0.02,0.037	0.115,0.108,0.124	-0.084	-8.4	8.4
9943	ENSG00000162337	LRP5	11	+	68416327	68416531	68416327	68416527	68423488	68423697	9943	8,0,3	41,31,21	0,0,1	21,30,36	77	73	0.000220806	0.0237203	0.156,0.0,0.119	0.0,0.0,0.026	0.083	8.3	8.3
812	ENSG00000243678	NME2	17	+	51166436	51166502	51166436	51166497	51166826	51167319	812	239168236	857586782	625592426	119912841208	78	73	2.03987e-05	0.00546021	0.207,0.212,0.22	0.328,0.301,0.248	-0.079	-7.9	7.9
17015	ENSG00000237441	RGL2	6	-	33298433	33298651	33298454	33298651	33297031	33297115	17015	2,2,0	54,31,39	8,7,8	58,57,43	94	73	0.000125132	0.0164069	0.028,0.048,0.0	0.097,0.087,0.126	-0.078	-7.8	7.8
3151	ENSG00000141524	TMC6	17	-	78117454	78117644	78117467	78117644	78117268	78117347	3151	7,5,1	56,21,37	3,0,0	44,50,37	86	73	0.000632922	0.0458434	0.096,0.168,0.022	0.055,0.0,0.0	0.077	7.7	7.7
7445	ENSG00000174669	SLC29A2	11	-	66371428	66371611	66371562	66371611	66371243	66371325	7445	0,1,3	30,13,37	8,8,8	27,28,28	207	73	2.06699e-05	0.00546021	0.0,0.026,0.028	0.095,0.092,0.092	-0.075	-7.5	7.5
11002	ENSG00000175334	BANF1	11	+	66002839	66003070	66002839	66003039	66003234	66003373	11002	52,51,63	1,1,1	63,64,52	7,2,5	104	73	0.000744307	0.049888	0.973,0.973,0.978	0.863,0.957,0.88	0.075	7.5	7.5
8424	ENSG00000125691	RPL23	17	-	38853016	38853111	38853021	38853111	38850080	38852732	8424	153136143	271924512691	618586144	318629962979	78	73	1.87781e-11	5.02699e-08	0.05,0.049,0.047	0.154,0.155,0.043	-0.069	-6.9	6.9
7638	ENSG00000270647	TAF15	17	+	35809483	35809616	35809483	35809576	35817715	35817755	7638	13,7,12	257208273	64,54,25	268316300	113	73	2.96334e-11	6.65381e-08	0.032,0.021,0.028	0.134,0.099,0.051	-0.068	-6.8	6.8
20126	ENSG00000156469	MTERF3	8	-	96246268	96246454	96246306	96246454	96245859	96245931	20126	8,1,7	34,40,55	0,0,2	27,46,56	111	73	8.02216e-05	0.0129822	0.134,0.016,0.077	0.0,0.0,0.023	0.068	6.8	6.8
8988	ENSG00000178685	PARP10	8	-	143984007	143984104	143984034	143984104	143983166	143983811	8988	86,40,68	2,0,0	59,94,87	6,4,4	100	73	0.000481909	0.0389934	0.969,1.0,1.0	0.878,0.945,0.941	0.068	6.8	6.8
9798	ENSG00000065485	PDIA5	3	+	123102410	123102525	123102410	123102494	123102750	123102796	9798	22,11,21	102,83,99	7,6,11	108,138,99	104	73	7.97388e-05	0.0129822	0.131,0.085,0.13	0.044,0.03,0.072	0.067	6.7	6.7
11982	ENSG00000116030	SUMO1	2	-	202238389	202238576	202238439	202238576	202220031	202220106	11982	3,2,2	167130152	21,27,2	113124139	123	73	1.85596e-10	3.33385e-07	0.011,0.009,0.008	0.099,0.114,0.008	-0.064	-6.4	6.4
18719	ENSG00000082213	C5orf22	5	+	31534271	31534417	31534271	31534325	31535743	31535893	18719	102,90,110	4,3,4	116119134	0,2,0	165	73	0.000741631	0.049888	0.919,0.93,0.924	1.0,0.963,1.0	-0.063	-6.3	6.3
19891	ENSG00000064932	SBNO2	19	-	1110734	1110888	1110744	1110888	1109682	1109777	19891	1,0,0	80,39,54	7,4,5	51,81,89	83	73	0.000159563	0.0198329	0.011,0.0,0.0	0.108,0.042,0.047	-0.062	-6.2	6.2
13916	ENSG00000166224	SGPL1	10	+	70815969	70816157	70815969	70816126	70816810	70816880	13916	1,0,0	46,25,38	4,5,5	60,47,39	104	73	0.000408379	0.034932	0.015,0.0,0.0	0.045,0.069,0.083	-0.061	-6.1	6.1
10139	ENSG00000138434	SSFA2	2	+	181915215	181917005	181915215	181916427	181918597	181918675	10139	34,32,44	35,24,28	19,28,37	36,65,40	651	73	0.000471092	0.0383611	0.098,0.13,0.15	0.056,0.046,0.094	0.061	6.1	6.1
1507	ENSG00000180822	PSMG4	6	+	3258976	3259217	3258976	3259196	3263683	3263759	1507	0,0,3	69,36,52	6,7,6	52,62,79	94	73	0.000177583	0.0210838	0.0,0.0,0.043	0.082,0.081,0.056	-0.059	-5.9	5.9
9479	ENSG00000105193	RPS16	19	-	39433493	39433569	39433521	39433569	39433206	39433418	9479	496449459	237019132345	321283556	331232792998	101	73	1.69166e-10	3.33385e-07	0.131,0.145,0.124	0.065,0.059,0.118	0.053	5.3	5.3
20012	ENSG00000169599	NFU1	2	-	69437331	69437435	69437360	69437435	69431901	69432005	20012	2,0,0	35,35,49	8,5,2	50,56,42	102	73	0.000441459	0.0367126	0.039,0.0,0.0	0.103,0.06,0.033	-0.052	-5.2	5.2
9981	ENSG00000146733	PSPH	7	-	56014991	56015171	56015022	56015171	56011537	56011869	9981	0,0,0	59,41,71	3,3,7	59,53,54	104	73	0.000504831	0.0401251	0.0,0.0,0.0	0.034,0.038,0.083	-0.052	-5.2	5.2
9873	ENSG00000137154	RPS6	9	-	19379462	19379618	19379486	19379618	19378896	19378918	9873	155120157	330928163382	591586204	377137693491	97	73	0	0	0.034,0.031,0.034	0.106,0.105,0.042	-0.051	-5.1	5.1
16447	ENSG00000087470	DNM1L	12	+	32722426	32722637	32722426	32722633	32731013	32731061	16447	6,5,4	190108157	10,11,12	96110150	77	73	0.000676079	0.0476251	0.029,0.042,0.024	0.09,0.087,0.07	-0.051	-5.1	5.1
8753	ENSG00000100316	RPL3	22	-	39318395	39318566	39318399	39318566	39317460	39317629	8753	595465649	511338715333	192201722	596662426310	77	73	0	0	0.099,0.102,0.103	0.03,0.03,0.098	0.049	4.9	4.9
12236	ENSG00000141959	PFKL	21	+	44324855	44324928	44324855	44324917	44325152	44325277	12236	18,8,17	250210268	28,35,39	250332263	84	73	0.000205458	0.0230782	0.059,0.032,0.052	0.089,0.084,0.114	-0.048	-4.8	4.8
8291	ENSG00000099341	PSMD8	19	+	38382116	38382237	38382116	38382228	38383252	38383824	8291	106,76,78	569482603	65,80,58	648767649	82	73	0.000251568	0.0253872	0.142,0.123,0.103	0.082,0.085,0.074	0.042	4.2	4.2
15210	ENSG00000115484	CCT4	2	-	61885012	61885072	61885019	61885072	61883532	61883548	15210	9,3,11	392294339	31,30,13	308388353	80	73	7.16135e-07	0.000443584	0.021,0.009,0.029	0.084,0.066,0.033	-0.041	-4.1	4.1
11356	ENSG00000136271	DDX56	7	-	44573549	44573664	44573582	44573664	44572889	44573050	11356	2,1,1	82,58,73	5,5,13	94,101,86	106	73	0.000226084	0.024024	0.017,0.012,0.009	0.035,0.033,0.094	-0.041	-4.1	4.1
12029	ENSG00000119844	AFTPH	2	+	64579485	64581273	64579485	64579546	64585421	64585545	12029	78,64,67	31,30,28	24,44,40	28,27,37	1800	73	0.00058052	0.0434495	0.093,0.08,0.088	0.034,0.062,0.042	0.041	4.1	4.1
1353	ENSG00000113328	CCNG1	5	+	163442373	163442577	163442373	163442568	163443673	163443892	1353	7,11,9	341303382	40,29,21	379380435	82	73	1.08666e-06	0.000629668	0.018,0.031,0.021	0.086,0.064,0.041	-0.04	-4	4
512	ENSG00000105669	COPE	19	-	18904751	18904852	18904770	18904852	18903267	18903423	512	15,6,10	226162192	26,35,25	253270261	92	73	0.000661185	0.047185	0.05,0.029,0.04	0.075,0.093,0.071	-0.04	-4	4
18385	ENSG00000126698	DNAJC8	1	-	28232909	28233025	28232920	28233025	28228921	28229023	18385	3,8,4	141134182	11,22,9	187165140	84	73	0.000707985	0.04863	0.018,0.049,0.019	0.049,0.104,0.053	-0.04	-4	4
4980	ENSG00000110931	CAMKK2	12	-	121255718	121255804	121255782	121255804	121255549	121255638	4980	4,2,5	145,75,115	17,11,6	81129132	137	73	0.000386093	0.0343336	0.014,0.014,0.023	0.101,0.043,0.024	-0.039	-3.9	3.9
16384	ENSG00000123124	WWP1	8	+	86457920	86458031	86457920	86458025	86461223	86461326	16384	7,18,22	201211188	8,3,6	189185164	79	73	0.000704271	0.04863	0.031,0.073,0.098	0.038,0.015,0.033	0.039	3.9	3.9
273	ENSG00000151239	TWF1	12	-	43800423	43800530	43800434	43800530	43799397	43799502	273	1,1,2	131,91,122	15,4,2	121,140,90	84	73	0.000170264	0.0206652	0.007,0.009,0.014	0.097,0.024,0.019	-0.037	-3.7	3.7
6174	ENSG00000163482	STK36	2	+	218672740	218673017	218672740	218672913	218673624	218673765	6174	3,0,11	39,15,39	1,0,1	32,45,33	177	73	0.000549484	0.0419135	0.031,0.0,0.104	0.013,0.0,0.012	0.037	3.7	3.7
1598	ENSG00000163938	GNL3	3	+	52690591	52690720	52690591	52690704	52690944	52691071	1598	50,42,62	426367463	22,13,59	406478434	89	73	0.000440565	0.0367126	0.088,0.086,0.099	0.043,0.022,0.1	0.036	3.6	3.6
13163	ENSG00000132646	PCNA	20	-	5118764	5118866	5118768	5118866	5118609	5118677	13163	12,4,13	347260312	29,31,8	286344350	77	73	0.000416633	0.0354467	0.032,0.014,0.038	0.088,0.079,0.021	-0.035	-3.5	3.5
10205	ENSG00000116560	SFPQ	1	-	35189173	35189382	35189185	35189382	35189002	35189087	10205	35,12,53	479378483	4,8,26	395385433	85	73	1.38649e-05	0.00464258	0.059,0.027,0.086	0.009,0.018,0.049	0.032	3.2	3.2
866	ENSG00000259399	TGIF2-C20orf24	20	+	36609600	36609758	36609600	36609730	36612009	36612384	866	9,4,7	255176260	39,17,5	259254274	101	73	8.56237e-05	0.0132591	0.025,0.016,0.019	0.098,0.046,0.013	-0.032	-3.2	3.2
1413	ENSG00000103194	USP10	16	+	84745612	84745826	84745612	84745673	84758715	84758807	1413	8,11,12	142118152	21,12,21	113,103,82	226	73	0.000311643	0.0299361	0.018,0.029,0.025	0.057,0.036,0.076	-0.032	-3.2	3.2
10380	ENSG00000140263	SORD	15	+	45023180	45023353	45023180	45023349	45040407	45040441	10380	91100114	146912741382	174177122	130314231458	77	73	0.000158016	0.0198329	0.055,0.069,0.073	0.112,0.105,0.073	-0.031	-3.1	3.1
4428	ENSG00000065268	WDR18	19	+	989761	990103	989761	989895	990222	990364	4428	9,8,12	91,35,81	1,10,0	95,108,88	281	73	0.000178408	0.0210838	0.025,0.056,0.037	0.003,0.023,0.0	0.031	3.1	3.1
3057	ENSG00000143106	PSMA5	1	-	109426301	109426427	109426419	109426427	109421859	109421926	3057	522379499	11,2,12	597607553	0,5,4	191	73	0.00037757	0.0339246	0.948,0.986,0.941	1.0,0.979,0.981	-0.028	-2.8	2.8
5221	ENSG00000197498	RPF2	6	+	110982014	110982191	110982014	110982129	110985005	110985138	5221	24,15,3	186177201	3,2,6	178198143	135	73	3.14081e-05	0.00732705	0.065,0.044,0.008	0.009,0.005,0.022	0.027	2.7	2.7
331	ENSG00000131473	ACLY	17	-	41906472	41906646	41906527	41906646	41905521	41905658	331	38,26,58	434266385	22,14,33	333414397	128	73	0.000316877	0.0301168	0.048,0.053,0.079	0.036,0.019,0.045	0.027	2.7	2.7
15212	ENSG00000115484	CCT4	2	-	61884950	61885072	61885019	61885072	61883532	61883548	15212	9,5,12	392294339	31,29,15	308388353	142	73	4.24219e-06	0.00211674	0.012,0.009,0.018	0.049,0.037,0.021	-0.023	-2.3	2.3
17078	ENSG00000115677	HDLBP	2	-	241230068	241230269	241230152	241230269	241229832	241229961	17078	45,22,40	543336499	61,91,47	462561522	157	73	0.000606734	0.0448131	0.037,0.03,0.036	0.058,0.07,0.04	-0.022	-2.2	2.2
18235	ENSG00000215472	RPL17-C18orf32	18	-	49492274	49492479	49492457	49492479	49491516	49491584	18235	442310417	198517632052	598536506	190217802180	256	73	0.00027322	0.0271152	0.06,0.048,0.055	0.082,0.079,0.062	-0.02	-2	2
17075	ENSG00000115677	HDLBP	2	-	241230065	241230269	241230152	241230269	241229461	241229961	17075	44,19,38	543336499	57,89,43	462561522	160	73	0.000638597	0.0460688	0.036,0.025,0.034	0.053,0.067,0.036	-0.02	-2	2
10659	ENSG00000178952	TUFM	16	-	28844676	28844862	28844697	28844862	28844418	28844551	10659	19,12,22	434290405	9,9,10	450439456	94	73	0.00071379	0.0487521	0.033,0.031,0.04	0.015,0.016,0.017	0.019	1.9	1.9
7343	ENSG00000142541	RPL13A	19	+	49489849	49489967	49489849	49489922	49490231	49490297	7343	96,67,91	312023313122	278295206	439246084316	118	73	5.04703e-10	7.55499e-07	0.019,0.017,0.018	0.038,0.038,0.029	-0.017	-1.7	1.7
15130	ENSG00000165119	HNRNPK	9	-	83971271	83971356	83971272	83971356	83970896	83970912	15130	7,17,18	564466615	2,3,12	601668653	74	73	0.000348897	0.0323702	0.012,0.035,0.028	0.003,0.004,0.018	0.017	1.7	1.7
17830	ENSG00000039068	CDH1	16	+	68828173	68828373	68828173	68828304	68829653	68829797	17830	7,3,11	356303324	19,17,13	253369301	142	73	0.00039614	0.0347514	0.01,0.005,0.017	0.037,0.023,0.022	-0.017	-1.7	1.7
667	ENSG00000145425	RPS3A	4	+	151099628	151099836	151099628	151099714	151100484	151100588	667	133125116	161615681882	33,35,116	201618841709	195	73	8.69627e-12	3.12422e-08	0.03,0.029,0.023	0.006,0.007,0.025	0.015	1.5	1.5
20217	ENSG00000096060	FKBP5	6	-	35620127	35620274	35620131	35620274	35619095	35619210	20217	25,33,44	11459791269	8,3,28	792959911	77	73	0.000185927	0.021658	0.02,0.031,0.032	0.009,0.003,0.028	0.014	1.4	1.4
19636	ENSG00000071082	RPL31	2	+	101004157	101004291	101004157	101004283	101005958	101006069	19636	172189220	546946445995	94,86,217	673566996002	81	73	1.6297e-08	1.63976e-05	0.028,0.035,0.032	0.012,0.011,0.032	0.013	1.3	1.3
19639	ENSG00000071082	RPL31	2	+	101004158	101004308	101004158	101004283	101005958	101006069	19639	194213245	546946445995	121109238	673566996002	98	73	1.48774e-07	0.000106897	0.026,0.033,0.03	0.013,0.012,0.029	0.012	1.2	1.2
666	ENSG00000145425	RPS3A	4	+	151099627	151099887	151099627	151099714	151100484	151100588	666	133127119	161615681882	34,38,117	201618841709	246	73	7.01757e-10	9.69666e-07	0.024,0.023,0.018	0.005,0.006,0.02	0.011	1.1	1.1
18459	ENSG00000146701	MDH2	7	+	76048160	76048522	76048160	76048226	76054829	76055063	18459	28,9,18	350270317	40,44,34	318351366	369	73	0.000209195	0.0231962	0.016,0.007,0.011	0.024,0.024,0.018	-0.011	-1.1	1.1
19638	ENSG00000071082	RPL31	2	+	101004157	101004361	101004157	101004283	101005958	101006069	19638	189205242	546946445995	112103233	673566996002	151	73	5.77734e-07	0.000370637	0.016,0.021,0.019	0.008,0.007,0.018	0.008	0.8	0.8
7345	ENSG00000142541	RPL13A	19	+	49489849	49490090	49489849	49489922	49490231	49490297	7345	146,86,139	312023313122	305347257	439246084316	241	73	9.14355e-06	0.00349459	0.014,0.011,0.013	0.021,0.022,0.018	-0.008	-0.8	0.8
16213	ENSG00000156508	EEF1A1	6	-	73518025	73518264	73518029	73518264	73515751	73517934	16213	106,80,94	135171149014058	275306104	142751643816118	77	73	0.00012051	0.0163976	0.007,0.007,0.006	0.018,0.017,0.006	-0.007	-0.7	0.7
16747	ENSG00000265681	RPL17	18	-	49491516	49491584	49491531	49491584	49491404	49491445	16747	95,78,98	841070658837	206163140	985798499564	88	73	0.000377716	0.0339246	0.009,0.009,0.009	0.017,0.014,0.012	-0.005	-0.5	0.5
2768	ENSG00000188747	NOXA1	9	+	137430783	137430980	137430783	137430843	137431074	137431100	2768	5,2,3	7,8,18	2,0,0	12,26,20	210	73	0.00075585	0.0502881	0.199,0.08,0.055	0.055,0.0,0.0	0.093	9.3	9.3
2973	ENSG00000113558	SKP1	5	-	134158450	134158595	134158454	134158595	134148934	134157768	2973	100,105,83	11499641130	47,64,88	104511571179	77	73	0.000755875	0.0502881	0.076,0.094,0.065	0.041,0.05,0.066	0.026	2.6	2.6
1554	ENSG00000134910	STT3A	11	+	125592835	125592958	125592835	125592918	125593637	125593725	1554	0,3,6	3,3,2	6,5,12	1,1,1	113	73	0.000767837	0.0508954	0.0,0.392,0.66	0.795,0.764,0.886	-0.464	-46.4	46.4
13252	ENSG00000104687	GSR	8	-	30727516	30727667	30727529	30727667	30712061	30712088	13252	12,3,3	221153196	14,20,13	186201228	86	73	0.000773724	0.0510395	0.044,0.016,0.013	0.06,0.078,0.046	-0.037	-3.7	3.7
8769	ENSG00000167799	NUDT8	11	-	67629311	67629429	67629347	67629429	67628918	67629051	8769	20,7,7	0,0,2	10,9,22	3,2,5	109	73	0.000776417	0.0510395	1.0,1.0,0.701	0.691,0.751,0.747	0.171	17.1	17.1
9812	ENSG00000103275	UBE2I	16	+	1309757	1309777	1309757	1309773	1314019	1314096	9812	20,6,8	171,98,142	27,37,14	141140156	77	73	0.000778535	0.0510395	0.1,0.055,0.051	0.154,0.2,0.078	-0.075	-7.5	7.5
18621	ENSG00000086065	CHMP5	9	+	33264941	33265169	33264941	33265147	33266009	33266114	18621	12,1,10	198139204	27,21,6	169212170	95	73	0.000783626	0.0511414	0.044,0.005,0.036	0.109,0.071,0.026	-0.04	-4	4
92	ENSG00000101290	CDS2	20	+	5186686	5186859	5186686	5186839	5189066	5189186	92	1,1,0	56,30,56	3,5,4	39,41,48	93	73	0.000785783	0.0511414	0.014,0.025,0.0	0.057,0.087,0.061	-0.055	-5.5	5.5
17076	ENSG00000115677	HDLBP	2	-	241230047	241230269	241230152	241230269	241229461	241229961	17076	47,20,38	543336499	58,93,43	462561522	178	73	0.000797047	0.0515168	0.034,0.024,0.03	0.049,0.064,0.033	-0.019	-1.9	1.9
18388	ENSG00000180178	FAR2P1	2	-	130035133	130035262	130035192	130035262	130034309	130034377	18388	29,22,31	2,3,2	30,48,33	0,0,0	132	73	0.000797287	0.0515168	0.889,0.802,0.896	1.0,1.0,1.0	-0.138	-13.8	13.8
11372	ENSG00000071626	DAZAP1	19	+	1425877	1425962	1425877	1425960	1428841	1428995	11372	0,3,2	186140193	10,13,1	183218229	75	73	0.000802752	0.051684	0.0,0.02,0.01	0.051,0.055,0.004	-0.027	-2.7	2.7
5395	ENSG00000076513	ANKRD13A	12	+	110028511	110028651	110028511	110028642	110029477	110029604	5395	7,6,3	65,68,99	2,1,0	44,71,85	82	73	0.000807851	0.0518266	0.087,0.073,0.026	0.039,0.012,0.0	0.045	4.5	4.5
1267	ENSG00000135226	UGT2B28	4	+	69290591	69290811	69290591	69290671	69294529	69295050	1267	531579449	10,3,8	511599621	2,4,0	213	73	0.000821006	0.052483	0.948,0.985,0.951	0.989,0.981,1.0	-0.029	-2.9	2.9
2745	ENSG00000133739	LRRCC1	8	+	85107237	85107718	85107237	85107399	85110114	85110180	2745	2,3,7	6,7,9	1,0,1	5,8,11	392	73	0.000829048	0.0528092	0.058,0.074,0.127	0.036,0.0,0.017	0.069	6.9	6.9
13571	ENSG00000258674	CTC-260F20.3	19	+	19533103	19533326	19533103	19533180	19535033	19535144	13571	26,24,31	0,0,0	28,34,18	2,2,2	219	73	0.000872641	0.0553896	1.0,1.0,1.0	0.824,0.85,0.75	0.192	19.2	19.2
10220	ENSG00000132383	RPA1	17	+	1895008	1895099	1895008	1895095	1897070	1900082	10220	11,8,14	201175219	21,25,14	147188170	77	73	0.00089286	0.055689	0.049,0.042,0.057	0.119,0.112,0.072	-0.052	-5.2	5.2
12090	ENSG00000115459	ELMOD3	2	+	85371085	85371562	85371085	85371209	85377343	85377474	12090	50,23,47	5,3,1	16,36,36	13,7,11	426	73	0.000888281	0.055689	0.631,0.568,0.89	0.174,0.468,0.359	0.363	36.3	36.3
18191	ENSG00000131748	STARD3	17	+	39662250	39662367	39662250	39662344	39662803	39663484	18191	0,2,0	47,27,26	5,4,5	38,57,47	96	73	0.000892638	0.055689	0.0,0.053,0.0	0.091,0.051,0.075	-0.055	-5.5	5.5
7200	ENSG00000150527	CTAGE5	14	+	39302128	39302285	39302128	39302249	39303477	39303524	7200	2,1,0	83,47,53	5,2,7	51,59,47	109	73	0.000886262	0.055689	0.016,0.014,0.0	0.062,0.022,0.091	-0.048	-4.8	4.8
9379	ENSG00000065029	ZNF76	6	+	35293823	35293928	35293823	35293915	35294455	35294563	9379	0,0,3	24,14,29	6,4,7	30,31,44	86	73	0.00088335	0.055689	0.0,0.0,0.081	0.145,0.099,0.119	-0.094	-9.4	9.4
12268	ENSG00000204569	PPP1R10	6	-	30602838	30602959	30602845	30602959	30601935	30602691	12268	0,0,0	65,33,39	6,1,5	47,59,79	80	73	0.000899262	0.0557939	0.0,0.0,0.0	0.104,0.015,0.055	-0.058	-5.8	5.8
3652	ENSG00000136152	COG3	13	+	45492158	45492254	45492158	45492250	45493346	45493486	3652	2,0,1	22,27,33	5,4,3	21,25,24	77	73	0.000902859	0.0557939	0.079,0.0,0.028	0.184,0.132,0.106	-0.105	-10.5	10.5
4735	ENSG00000198837	DENND4B	1	-	153932851	153932893	153932860	153932893	153932641	153932777	4735	5,0,2	11,5,10	0,1,0	9,23,9	82	73	0.00090386	0.0557939	0.288,0.0,0.151	0.0,0.037,0.0	0.134	13.4	13.4
16690	ENSG00000255769	GOLGA2P10	15	-	82477202	82477298	82477260	82477298	82477032	82477123	16690	105,95,96	3,1,3	88119118	5,7,13	131	73	0.000912438	0.056111	0.951,0.981,0.947	0.907,0.905,0.835	0.077	7.7	7.7
3383	ENSG00000067704	IARS2	1	+	220139007	220139145	220139007	220139139	220140182	220140289	3383	8,5,1	197151226	7,33,1	180198217	79	73	0.000915243	0.056111	0.036,0.03,0.004	0.035,0.133,0.004	-0.034	-3.4	3.4
6824	ENSG00000156504	FAM122B	X	-	134793802	134793893	134793814	134793893	134789579	134789636	6824	0,2,0	10,8,8	0,2,5	6,5,10	85	73	0.000921184	0.0562831	0.0,0.177,0.0	0.0,0.256,0.3	-0.126	-12.6	12.6
973	ENSG00000177302	TOP3A	17	-	18308312	18308424	18308350	18308424	18306890	18306966	973	2,1,1	18,12,17	6,5,4	9,15,14	111	73	0.00093833	0.0571364	0.068,0.052,0.037	0.305,0.18,0.158	-0.162	-16.2	16.2
11594	ENSG00000142534	RPS11	19	+	49497193	49497372	49497193	49497368	49497519	49497562	11594	0,2,1	1,0,0	0,3,11	3,2,5	77	73	0.000985906	0.058915	0.0,1.0,1.0	0.0,0.587,0.676	0.246	24.6	24.6
11833	ENSG00000158552	ZFAND2B	2	+	219207647	219207779	219207647	219207774	219207886	219208038	11833	23,4,15	0,0,0	11,17,16	3,1,3	78	73	0.000975077	0.058915	1.0,1.0,1.0	0.774,0.941,0.833	0.151	15.1	15.1
12401	ENSG00000140474	ULK3	15	-	74838265	74838344	74838269	74838344	74838151	74838192	12401	57,37,52	11,0,2	45,58,62	0,0,3	77	73	0.000989582	0.058915	0.831,1.0,0.961	1.0,1.0,0.951	-0.053	-5.3	5.3
13403	ENSG00000121774	KHDRBS1	1	+	32037834	32038119	32037834	32038036	32038551	32038619	13403	5,2,4	141115171	6,13,11	115137147	156	73	0.000990473	0.058915	0.016,0.008,0.011	0.024,0.043,0.034	-0.022	-2.2	2.2
14595	ENSG00000179818	PCBP1-AS1	2	-	70086054	70086273	70086123	70086273	70085546	70085624	14595	4,3,8	7,1,3	5,2,4	0,1,1	142	73	0.000993779	0.058915	0.227,0.607,0.578	1.0,0.507,0.673	-0.256	-25.6	25.6
19206	ENSG00000177200	CHD9	16	+	53307680	53307953	53307680	53307905	53308685	53308854	19206	21,19,23	2,4,4	33,40,30	0,2,1	121	73	0.000987788	0.058915	0.864,0.741,0.776	1.0,0.923,0.948	-0.163	-16.3	16.3
4362	ENSG00000115687	PASK	2	-	241123944	241124133	241123948	241124133	241122731	241122899	4362	1,0,1	40,27,35	4,6,2	41,46,37	77	73	0.000991446	0.058915	0.023,0.0,0.026	0.085,0.11,0.049	-0.065	-6.5	6.5
832	ENSG00000173207	CKS1B	1	+	154975538	154975739	154975538	154975608	154977986	154978114	832	10,2,4	3,4,0	7,7,15	1,1,0	204	73	0.000993306	0.058915	0.544,0.152,1.0	0.715,0.715,1.0	-0.245	-24.5	24.5
14636	ENSG00000166801	FAM111A	11	+	59144808	59144900	59144808	59144896	59145826	59145856	14636	1,0,1	35,19,34	2,5,3	23,24,32	77	73	0.000998975	0.0590282	0.026,0.0,0.027	0.076,0.165,0.082	-0.09	-9	9
2578	ENSG00000173402	DAG1	3	+	49476848	49476905	49476848	49476900	49510418	49510819	2578	7,5,4	2,1,2	4,4,3	4,10,6	78	73	0.00100374	0.0590546	0.766,0.824,0.652	0.483,0.272,0.319	0.389	38.9	38.9
4043	ENSG00000101474	APMAP	20	-	24964220	24964398	24964374	24964398	24962924	24964022	4043	11,16,14	1,0,1	9,13,18	2,2,3	227	73	0.001006	0.0590546	0.78,1.0,0.818	0.591,0.676,0.659	0.224	22.4	22.4
18060	ENSG00000114767	RRP9	3	-	51937187	51937318	51937191	51937318	51936430	51936555	18060	4,0,1	53,43,52	3,7,10	45,62,58	77	73	0.00100942	0.0590626	0.067,0.0,0.018	0.059,0.097,0.14	-0.07	-7	7
1292	ENSG00000010361	FUZ	19	-	49812446	49812736	49812637	49812736	49812250	49812335	1292	3,7,12	0,0,2	3,11,9	1,2,4	264	73	0.00101419	0.059149	1.0,1.0,0.624	0.453,0.603,0.384	0.395	39.5	39.5
12796	ENSG00000099622	CIRBP	19	+	1266652	1266789	1266652	1266701	1270927	1271016	12796	2,0,1	1,2,0	1,1,3	0,1,1	161	73	0.00101787	0.0591714	0.476,0.0,1.0	1.0,0.312,0.576	-0.137	-13.7	13.7
7310	ENSG00000106028	SSBP1	7	+	141738599	141738699	141738599	141738678	141739123	141739189	7310	3,2,7	1,0,0	2,5,3	1,3,1	94	73	0.00102905	0.0596286	0.7,1.0,1.0	0.608,0.564,0.7	0.276	27.6	27.6
10573	ENSG00000115827	DCAF17	2	+	171477986	171478104	171477986	171478070	171480037	171480193	10573	0,1,1	8,11,21	3,4,2	8,12,13	107	73	0.00103394	0.0597193	0.0,0.058,0.031	0.204,0.185,0.095	-0.132	-13.2	13.2
2469	ENSG00000150316	CWC15	11	-	94973490	94973533	94973499	94973533	94972054	94972193	2469	8,6,9	0,1,0	11,14,6	1,5,1	82	73	0.00104349	0.0598855	1.0,0.842,1.0	0.907,0.714,0.842	0.126	12.6	12.6
959	ENSG00000105520	PLPPR2	19	+	11359531	11359746	11359531	11359720	11359820	11359956	959	2,1,3	84,43,45	7,3,11	46,69,55	99	73	0.00104294	0.0598855	0.017,0.017,0.047	0.101,0.031,0.129	-0.06	-6	6
15783	ENSG00000114346	ECT2	3	+	172752149	172752472	172752149	172752436	172754508	172754660	15783	2,2,5	0,0,1	8,2,1	1,3,1	109	73	0.00107124	0.0612821	1.0,1.0,0.77	0.843,0.309,0.401	0.406	40.6	40.6
8771	ENSG00000167799	NUDT8	11	-	67629217	67629429	67629347	67629429	67628918	67629051	8771	35,20,24	0,0,2	34,36,41	3,2,5	203	73	0.00107464	0.0612821	1.0,1.0,0.812	0.803,0.866,0.747	0.132	13.2	13.2
10511	ENSG00000185480	PARPBP	12	+	102153868	102153989	102153868	102153976	102165728	102165883	10511	5,6,11	4,1,1	4,5,4	0,0,0	86	73	0.00107885	0.0613273	0.515,0.836,0.903	1.0,1.0,1.0	-0.249	-24.9	24.9
2058	ENSG00000185122	HSF1	8	+	144309771	144311249	144309771	144309896	144311320	144311382	2058	169121152	0,0,0	133167185	1,1,4	1426	73	0.00109743	0.0621867	1.0,1.0,1.0	0.872,0.895,0.703	0.177	17.7	17.7
13636	ENSG00000135390	ATP5G2	12	-	53669099	53669341	53669147	53669341	53665182	53665428	13636	25,12,25	645557732	41,65,43	864952890	121	73	0.00112119	0.063333	0.023,0.013,0.02	0.028,0.04,0.028	-0.013	-1.3	1.3
2485	ENSG00000170312	CDK1	10	+	60778330	60778575	60778330	60778459	60780140	60780202	2485	86,64,92	0,0,1	91,81,126	3,5,2	189	73	0.00114032	0.064212	1.0,1.0,0.973	0.921,0.862,0.961	0.076	7.6	7.6
13503	ENSG00000182484	WASH6P	X	+	156023011	156023213	156023011	156023209	156023301	156023460	13503	14,5,3	0,0,0	9,17,18	2,4,1	77	73	0.00116155	0.0652031	1.0,1.0,1.0	0.81,0.801,0.945	0.148	14.8	14.8
5239	ENSG00000160087	UBE2J2	1	-	1273498	1273837	1273665	1273837	1267861	1267992	5239	13,7,20	53,38,52	27,26,23	37,38,53	240	73	0.00116955	0.0654472	0.069,0.053,0.105	0.182,0.172,0.117	-0.081	-8.1	8.1
15117	ENSG00000154767	XPC	3	-	14164729	14164933	14164812	14164933	14159740	14159830	15117	10,7,5	47,37,39	4,1,1	37,49,30	156	73	0.00118298	0.0657891	0.091,0.081,0.057	0.048,0.009,0.015	0.052	5.2	5.2
206	ENSG00000214087	ARL16	17	-	81682442	81682675	81682490	81682675	81682033	81682149	206	6,14,11	0,2,1	4,7,4	2,3,3	121	73	0.00117934	0.0657891	1.0,0.809,0.869	0.547,0.585,0.446	0.367	36.7	36.7
19978	ENSG00000154134	ROBO3	11	+	124877518	124878131	124877518	124877658	124878297	124878436	19978	72,13,38	2,4,0	49,43,42	0,0,1	546	73	0.00119734	0.0663822	0.828,0.303,1.0	1.0,1.0,0.849	-0.239	-23.9	23.9
12186	ENSG00000092931	MFSD11	17	+	76736852	76737100	76736852	76737086	76738281	76738448	12186	42,21,26	0,0,1	60,70,76	3,4,6	87	73	0.0012406	0.0685687	1.0,1.0,0.956	0.944,0.936,0.914	0.054	5.4	5.4
16651	ENSG00000111237	VPS29	12	-	110502003	110502099	110502048	110502099	110499534	110499546	16651	2,1,3	112111131	3,6,13	110136111	118	73	0.00125397	0.0690952	0.011,0.006,0.014	0.017,0.027,0.068	-0.027	-2.7	2.7
5124	ENSG00000111271	ACAD10	12	+	111710272	111710437	111710272	111710365	111712497	111712657	5124	4,1,6	2,0,0	2,6,4	3,1,4	145	73	0.00126954	0.0697396	0.502,1.0,1.0	0.251,0.751,0.335	0.388	38.8	38.8
5531	ENSG00000121964	GTDC1	2	-	144145567	144145739	144145571	144145739	144141881	144142055	5531	3,3,2	10,6,10	0,2,0	7,9,14	77	73	0.00129942	0.071163	0.221,0.322,0.159	0.0,0.174,0.0	0.176	17.6	17.6
10088	ENSG00000114023	FAM162A	3	+	122384181	122384325	122384181	122384299	122402759	122402882	10088	16,16,27	460425557	37,50,48	604661646	99	73	0.00132458	0.0718834	0.025,0.027,0.035	0.043,0.053,0.052	-0.02	-2	2
5353	ENSG00000006634	DBF4	7	+	87878052	87878225	87878052	87878133	87884978	87885158	5353	76,71,74	5,3,4	76,70,88	1,1,1	165	73	0.00132176	0.0718834	0.871,0.913,0.891	0.971,0.969,0.975	-0.08	-8	8
8480	ENSG00000198440	ZNF583	19	+	56397965	56398048	56397965	56397988	56398276	56398383	8480	10,11,10	1,2,1	11,6,2	4,6,3	133	73	0.00131723	0.0718834	0.846,0.751,0.846	0.601,0.354,0.268	0.407	40.7	40.7
6704	ENSG00000111247	RAD51AP1	12	+	4543762	4543911	4543762	4543904	4548091	4548178	6704	8,2,4	0,0,0	8,9,7	1,4,1	80	73	0.00132973	0.0719456	1.0,1.0,1.0	0.88,0.672,0.865	0.194	19.4	19.4
18237	ENSG00000215472	RPL17-C18orf32	18	-	49492257	49492479	49492457	49492479	49491516	49491584	18237	398276385	198517632052	501483446	190217802180	273	73	0.00134243	0.0724147	0.051,0.04,0.048	0.066,0.068,0.052	-0.016	-1.6	1.6
11758	ENSG00000102901	CENPT	16	-	67832227	67832545	67832454	67832545	67832011	67832108	11758	64,42,61	0,0,1	57,55,42	0,2,5	300	73	0.00136516	0.0732011	1.0,1.0,0.937	1.0,0.87,0.671	0.132	13.2	13.2
15824	ENSG00000155066	PROM2	2	+	95276593	95276680	95276593	95276657	95276971	95277061	15824	0,1,1	49,29,29	7,5,2	42,56,60	96	73	0.00136477	0.0732011	0.0,0.026,0.026	0.112,0.064,0.025	-0.05	-5	5
15470	ENSG00000137955	RABGGTB	1	+	75786699	75786865	75786699	75786854	75787496	75787604	15470	7,5,4	0,3,3	6,7,6	2,0,0	84	73	0.0013755	0.0734508	1.0,0.592,0.537	0.723,1.0,1.0	-0.198	-19.8	19.8
17131	ENSG00000180879	SSR4	X	+	153795927	153796138	153795927	153796126	153796433	153796552	17131	10,2,10	2,0,0	8,19,13	8,1,3	85	73	0.00137799	0.0734508	0.811,1.0,1.0	0.462,0.942,0.788	0.206	20.6	20.6
14171	ENSG00000185633	NDUFA4L2	12	-	57236556	57236681	57236586	57236681	57235748	57235809	14171	2,3,5	27,28,21	0,1,1	17,44,33	103	73	0.00139371	0.0740686	0.05,0.071,0.144	0.0,0.016,0.021	0.076	7.6	7.6
10752	ENSG00000116127	ALMS1	2	+	73489633	73491498	73489633	73490158	73519774	73520016	10752	155132144	5,0,3	109145116	0,2,0	1413	73	0.00141593	0.0750275	0.616,1.0,0.713	1.0,0.789,1.0	-0.153	-15.3	15.3
5368	ENSG00000162244	RPL29	3	-	51995662	51995844	51995739	51995844	51995424	51995469	5368	3,0,0	5,9,2	5,3,5	11,1,4	150	73	0.00142186	0.0751201	0.226,0.0,0.0	0.181,0.593,0.378	-0.309	-30.9	30.9
7336	ENSG00000142541	RPL13A	19	+	49489849	49489920	49489849	49489912	49490231	49490297	7336	536390554	57,58,56	346433725	89,82,92	81	73	0.00147206	0.0775443	0.894,0.858,0.899	0.778,0.826,0.877	0.057	5.7	5.7
9233	ENSG00000111540	RAB5B	12	+	55990681	55990809	55990681	55990804	55991359	55991453	9233	8,8,8	257172218	18,22,9	157212224	78	73	0.001477	0.0775768	0.028,0.042,0.033	0.097,0.089,0.036	-0.04	-4	4
17208	ENSG00000134324	LPIN1	2	+	11746637	11746725	11746637	11746671	11763022	11763286	17208	0,1,7	1,3,3	2,8,9	1,2,0	127	73	0.00148589	0.0778165	0.0,0.161,0.573	0.535,0.697,1.0	-0.499	-49.9	49.9
7296	ENSG00000106028	SSBP1	7	+	141738400	141738619	141738400	141738593	141739123	141739189	7296	0,1,0	16,11,9	2,4,1	13,15,4	99	73	0.00150838	0.0787648	0.0,0.063,0.0	0.102,0.164,0.156	-0.12	-12	12
2207	ENSG00000108578	BLMH	17	-	30291308	30291508	30291310	30291508	30289372	30289482	2207	0,0,1	50,32,28	6,2,2	43,42,41	75	73	0.00151283	0.078768	0.0,0.0,0.034	0.12,0.044,0.045	-0.058	-5.8	5.8
19958	ENSG00000166337	TAF10	11	-	6611186	6611303	6611188	6611303	6610844	6611011	19958	7,7,3	221183200	20,20,4	215229218	75	73	0.00152417	0.0791292	0.03,0.036,0.014	0.083,0.078,0.018	-0.033	-3.3	3.3
3864	ENSG00000077514	POLD3	11	+	74592604	74593037	74592604	74592718	74594060	74594116	3864	0,1,2	13,5,12	1,8,6	8,12,14	392	73	0.0015533	0.0804091	0.0,0.036,0.03	0.023,0.11,0.074	-0.047	-4.7	4.7
11330	ENSG00000269893	SNHG8	4	+	118278708	118279137	118278708	118278792	118279388	118279431	11330	10958831063	280297276	139815351448	332261306	418	73	0.00155821	0.0804316	0.406,0.342,0.402	0.424,0.507,0.452	-0.078	-7.8	7.8
10606	ENSG00000117143	UAP1	1	+	162590322	162590515	162590322	162590511	162592734	162592782	10606	76,62,78	104110102	34,35,83	101134145	77	73	0.001642	0.0845134	0.409,0.348,0.42	0.242,0.198,0.352	0.128	12.8	12.8
1828	ENSG00000084693	AGBL5	2	+	27055074	27055507	27055074	27055253	27055681	27056138	1828	4,2,9	49,39,46	11,18,13	50,50,50	327	73	0.00167448	0.0857866	0.018,0.011,0.042	0.047,0.074,0.055	-0.035	-3.5	3.5
20283	ENSG00000139116	KIF21A	12	-	39321347	39322882	39322667	39322882	39319905	39320013	20283	3,3,6	29,27,23	11,14,6	18,17,22	1393	73	0.00168177	0.0857866	0.005,0.006,0.013	0.031,0.041,0.014	-0.021	-2.1	2.1
2759	ENSG00000128596	CCDC136	7	+	128801185	128801509	128801185	128801473	128804649	128804761	2759	10,4,17	0,0,2	11,10,8	0,4,2	109	73	0.00168584	0.0857866	1.0,1.0,0.851	1.0,0.626,0.728	0.166	16.6	16.6
5973	ENSG00000114054	PCCB	3	+	136250357	136250578	136250357	136250558	136255855	136255975	5973	48,27,49	344248320	21,15,43	314330340	93	73	0.00168133	0.0857866	0.099,0.079,0.107	0.05,0.034,0.09	0.037	3.7	3.7
4811	ENSG00000102996	MMP15	16	+	58040536	58040758	58040536	58040698	58041616	58041870	4811	1,1,2	79,56,74	12,5,4	82,93,114	133	73	0.00170949	0.0867445	0.007,0.01,0.015	0.074,0.029,0.019	-0.03	-3	3
3007	ENSG00000137411	VARS2	6	+	30908241	30908436	30908241	30908403	30909033	30909173	3007	1,2,0	21,20,19	5,5,4	24,20,29	106	73	0.00173733	0.0874166	0.032,0.064,0.0	0.125,0.147,0.087	-0.088	-8.8	8.8
3438	ENSG00000204628	GNB2L1	5	-	181238991	181239177	181239066	181239177	181238098	181238239	3438	177107141	222518172312	95124158	259027772607	148	73	0.00173538	0.0874166	0.038,0.028,0.029	0.018,0.022,0.029	0.009	0.9	0.9
7375	ENSG00000129347	KRI1	19	-	10557757	10557895	10557768	10557895	10557551	10557682	7375	3,0,0	50,20,42	3,4,5	33,42,33	84	73	0.00173029	0.0874166	0.05,0.0,0.0	0.073,0.076,0.116	-0.072	-7.2	7.2
2686	ENSG00000115239	ASB3	2	-	53786816	53786942	53786820	53786942	53765360	53765585	2686	0,0,0	9,16,17	5,2,0	14,17,9	77	73	0.00174489	0.0875516	0.0,0.0,0.0	0.253,0.1,0.0	-0.118	-11.8	11.8
6685	ENSG00000124357	NAGK	2	+	71068649	71068841	71068649	71068712	71070501	71070586	6685	1,1,2	24,19,26	3,5,8	28,17,27	202	73	0.0017655	0.0883389	0.015,0.019,0.027	0.037,0.096,0.097	-0.056	-5.6	5.6
15659	ENSG00000113810	SMC4	3	+	160399665	160399749	160399665	160399683	160411919	160412147	15659	22,12,19	3,3,1	31,24,31	0,1,1	139	73	0.00179208	0.08942	0.794,0.677,0.909	1.0,0.926,0.942	-0.163	-16.3	16.3
16919	ENSG00000071462	WBSCR22	7	+	73683766	73684000	73683766	73683901	73686635	73686731	16919	8,2,5	1,0,1	6,7,7	9,4,0	172	73	0.00180117	0.0895267	0.772,1.0,0.68	0.221,0.426,1.0	0.268	26.8	26.8
17841	ENSG00000147044	CASK	X	-	41853096	41853227	41853114	41853227	41787177	41787283	17841	3,1,2	27,20,21	13,7,3	13,26,22	91	73	0.00180419	0.0895267	0.082,0.039,0.071	0.445,0.178,0.099	-0.177	-17.7	17.7
8806	ENSG00000148672	GLUD1	10	-	87091457	87091623	87091570	87091623	87089561	87089788	8806	4,4,2	1,0,0	1,3,1	1,3,0	186	73	0.00183454	0.090782	0.611,1.0,1.0	0.282,0.282,1.0	0.349	34.9	34.9
20446	ENSG00000177675	CD163L1	12	-	7368057	7368197	7368086	7368197	7367235	7367331	20446	1,2,0	60,56,51	10,2,2	53,67,52	102	73	0.00184804	0.0911987	0.012,0.025,0.0	0.119,0.021,0.027	-0.043	-4.3	4.3
7277	ENSG00000169733	RFNG	17	-	82051011	82051342	82051293	82051342	82050661	82050764	7277	8,1,7	33,30,12	7,13,19	23,24,18	355	73	0.00188122	0.0925819	0.047,0.007,0.107	0.059,0.1,0.178	-0.059	-5.9	5.9
3393	ENSG00000167671	UBXN6	19	-	4447549	4447625	4447558	4447625	4446835	4446920	3393	170,90,149	6,3,7	170206154	3,1,1	82	73	0.00189181	0.0928484	0.962,0.964,0.95	0.981,0.995,0.993	-0.031	-3.1	3.1
13736	ENSG00000196549	MME	3	+	155080110	155080308	155080110	155080234	155084157	155084327	13736	29,13,18	7,3,2	32,27,30	0,0,4	147	73	0.00190941	0.0934571	0.673,0.683,0.817	1.0,1.0,0.788	-0.205	-20.5	20.5
17881	ENSG00000101444	AHCY	20	-	34301746	34301948	34301935	34301948	34295394	34295585	17881	22,19,13	0,1,1	22,26,25	4,3,1	262	73	0.00194891	0.095131	1.0,0.841,0.784	0.605,0.707,0.874	0.146	14.6	14.6
11091	ENSG00000243147	MRPL33	2	+	27771974	27772385	27771974	27772222	27772673	27772692	11091	5,4,17	2,0,3	9,15,10	0,0,0	236	73	0.00196863	0.0957178	0.436,1.0,0.637	1.0,1.0,1.0	-0.309	-30.9	30.9
17885	ENSG00000101444	AHCY	20	-	34301757	34301948	34301935	34301948	34295394	34295585	17885	33,22,17	0,1,1	27,34,28	4,3,1	251	73	0.00197158	0.0957178	1.0,0.865,0.832	0.663,0.767,0.891	0.125	12.5	12.5
6369	ENSG00000140451	PIF1	15	-	64820981	64821088	64820985	64821088	64819846	64819986	6369	9,2,3	0,0,0	1,4,4	2,1,2	77	73	0.00197767	0.0957546	1.0,1.0,1.0	0.322,0.791,0.655	0.411	41.1	41.1
13375	ENSG00000140365	COMMD4	15	+	75338354	75338505	75338354	75338420	75338645	75338685	13375	4,1,1	78,65,87	10,4,11	99,115,93	158	73	0.00201495	0.0961178	0.023,0.007,0.005	0.045,0.016,0.052	-0.026	-2.6	2.6
17163	ENSG00000227070	RP11-191G24.1	1	+	51560884	51561055	51560884	51561023	51561470	51561629	17163	8,4,3	3,0,1	2,0,2	1,5,2	105	73	0.00201564	0.0961178	0.65,1.0,0.676	0.582,0.0,0.41	0.445	44.5	44.5
19205	ENSG00000177200	CHD9	16	+	53307680	53307917	53307680	53307905	53308685	53308854	19205	4,3,4	2,4,4	6,3,9	0,2,1	85	73	0.00202397	0.0961178	0.632,0.392,0.462	1.0,0.563,0.885	-0.321	-32.1	32.1
19977	ENSG00000154134	ROBO3	11	+	124877518	124877752	124877518	124877658	124878297	124878436	19977	15,5,15	2,4,0	9,6,5	0,0,1	167	73	0.00199525	0.0961178	0.766,0.353,1.0	1.0,1.0,0.686	-0.189	-18.9	18.9
2539	ENSG00000167967	E4F1	16	+	2234858	2234988	2234858	2234971	2235080	2235143	2539	18,6,5	0,0,1	14,12,16	5,1,1	90	73	0.00201704	0.0961178	1.0,1.0,0.802	0.694,0.907,0.928	0.091	9.1	9.1
5683	ENSG00000128849	CGNL1	15	+	57442372	57442484	57442372	57442478	57451499	57451601	5683	4,1,5	22,18,37	0,2,0	22,19,22	79	73	0.00201978	0.0961178	0.144,0.049,0.111	0.0,0.089,0.0	0.072	7.2	7.2
7733	ENSG00000070540	WIPI1	17	-	68434419	68434626	68434555	68434626	68433467	68433575	7733	7,2,4	31,21,33	3,16,16	20,36,22	209	73	0.00200746	0.0961178	0.073,0.032,0.041	0.05,0.134,0.203	-0.08	-8	8
9578	ENSG00000108039	XPNPEP1	10	-	109915010	109915099	109915022	109915099	109907690	109907815	9578	97,96,109	5,4,4	82115102	0,1,1	85	73	0.00202798	0.0961178	0.943,0.954,0.959	1.0,0.99,0.989	-0.041	-4.1	4.1
13328	ENSG00000239407	LL0XNC01-237H1.2	X	+	102884413	102884522	102884413	102884498	102897573	102897764	13328	3,4,3	5,0,0	0,1,1	3,1,0	97	73	0.00204318	0.0965833	0.311,1.0,1.0	0.0,0.429,1.0	0.294	29.4	29.4
17132	ENSG00000180879	SSR4	X	+	153795927	153796142	153795927	153796126	153796433	153796552	17132	6,2,3	2,0,0	13,7,9	8,1,3	89	73	0.00205782	0.096839	0.711,1.0,1.0	0.571,0.852,0.711	0.192	19.2	19.2
17892	ENSG00000278540	ACACA	17	-	37358993	37359121	37358998	37359121	37339803	37339850	17892	20,18,17	171158149	25,21,33	104129135	78	73	0.00205937	0.096839	0.099,0.096,0.096	0.184,0.132,0.186	-0.07	-7	7
10278	ENSG00000230590	FTX	X	-	74280376	74280494	74280393	74280494	74274341	74274410	10278	0,1,0	2,5,4	1,3,3	8,10,9	90	73	0.00207649	0.0973892	0.0,0.14,0.0	0.092,0.196,0.213	-0.12	-12	12
1806	ENSG00000146463	ZMYM4	1	+	35269032	35269159	35269032	35269085	35295926	35295988	1806	0,0,0	10,17,6	4,2,1	9,11,5	147	73	0.00210867	0.0986405	0.0,0.0,0.0	0.181,0.083,0.09	-0.118	-11.8	11.8
12479	ENSG00000116667	C1orf21	1	+	184509263	184509462	184509263	184509452	184590738	184590815	12479	1,1,0	4,2,1	4,0,4	2,3,3	83	73	0.00214675	0.0996384	0.18,0.305,0.0	0.638,0.0,0.54	-0.231	-23.1	23.1
13336	ENSG00000148187	MRRF	9	+	122265461	122265780	122265461	122265545	122270863	122271075	13336	26,20,32	1,2,1	16,22,17	4,4,4	308	73	0.00215218	0.0996384	0.86,0.703,0.884	0.487,0.566,0.502	0.297	29.7	29.7
272	ENSG00000204576	PRR3	6	+	30557315	30557520	30557315	30557450	30558149	30558212	272	1,0,0	9,6,11	3,3,2	14,9,11	143	73	0.00214132	0.0996384	0.054,0.0,0.0	0.099,0.145,0.085	-0.092	-9.2	9.2
4721	ENSG00000198734	F5	1	-	169530781	169531022	169530785	169531022	169529607	169529818	4721	5,0,4	30,30,44	0,0,0	20,22,22	77	73	0.00213692	0.0996384	0.136,0.0,0.079	0.0,0.0,0.0	0.072	7.2	7.2
1848	ENSG00000138780	GSTCD	4	+	105717592	105718039	105717592	105717778	105719059	105719527	1848	115,75,97	0,0,0	64,91,87	0,3,4	334	73	0.00216172	0.0998227	1.0,1.0,1.0	1.0,0.869,0.826	0.102	10.2	10.2
9831	ENSG00000100568	VTI1B	14	-	67656411	67656589	67656415	67656589	67653436	67653498	9831	33,23,36	381321374	35,54,42	319313299	77	73	0.00217857	0.100343	0.076,0.064,0.084	0.094,0.141,0.118	-0.043	-4.3	4.3
3808	ENSG00000130731	C16orf13	16	-	635517	635774	635611	635774	635280	635340	3808	26,20,10	159134140	40,54,35	206201168	167	73	0.00220053	0.101095	0.067,0.061,0.03	0.078,0.105,0.083	-0.036	-3.6	3.6
19032	ENSG00000169660	HEXDC	17	+	82439630	82440334	82439630	82439713	82440996	82441075	19032	71,19,45	3,1,3	41,50,59	9,8,9	694	73	0.00222512	0.101964	0.713,0.667,0.612	0.324,0.397,0.408	0.288	28.8	28.8
19723	ENSG00000179958	DCTPP1	16	-	30429558	30429800	30429588	30429800	30429056	30429167	19723	1,1,1	1,0,0	3,3,1	3,2,0	103	73	0.00225082	0.102879	0.415,1.0,1.0	0.415,0.515,1.0	0.162	16.2	16.2
14105	ENSG00000196151	WDSUB1	2	-	159286535	159286703	159286582	159286703	159282671	159283093	14105	0,2,0	7,2,1	1,4,2	5,1,2	120	73	0.00227109	0.103542	0.0,0.378,0.0	0.108,0.709,0.378	-0.272	-27.2	27.2
17883	ENSG00000101444	AHCY	20	-	34301850	34301948	34301935	34301948	34295394	34295585	17883	10,9,8	0,1,1	13,12,15	4,3,1	158	73	0.00227828	0.103607	1.0,0.806,0.787	0.6,0.649,0.874	0.157	15.7	15.7
16311	ENSG00000198265	HELZ	17	-	67128494	67128855	67128650	67128855	67123962	67124014	16311	2,1,1	38,30,31	5,4,3	23,18,18	229	73	0.0023097	0.104405	0.017,0.011,0.01	0.065,0.066,0.05	-0.048	-4.8	4.8
18680	ENSG00000101844	ATG4A	X	+	108138112	108138212	108138112	108138191	108150151	108150297	18680	2,0,1	36,38,43	3,3,5	33,40,25	94	73	0.00231909	0.104405	0.041,0.0,0.018	0.066,0.055,0.134	-0.065	-6.5	6.5
20082	ENSG00000092841	MYL6	12	+	56158370	56158462	56158370	56158402	56158683	56158920	20082	1,4,3	0,1,0	3,3,1	2,1,1	133	73	0.00230645	0.104405	1.0,0.687,1.0	0.452,0.622,0.354	0.42	42	42
9550	ENSG00000114544	SLC41A3	3	-	126050897	126051050	126050942	126051050	126033606	126033678	9550	1,1,3	28,21,34	16,6,4	38,53,47	118	73	0.002314	0.104405	0.022,0.029,0.052	0.207,0.065,0.05	-0.073	-7.3	7.3
17980	ENSG00000069399	BCL3	19	+	44758245	44758473	44758245	44758413	44758723	44758841	17980	0,0,0	12,5,4	1,3,2	3,4,7	133	73	0.00234143	0.105148	0.0,0.0,0.0	0.155,0.292,0.136	-0.194	-19.4	19.4
19426	ENSG00000105939	ZC3HAV1	7	-	139079103	139080243	139079469	139080243	139078551	139078653	19426	81,68,71	50,37,57	39,53,58	52,66,48	439	73	0.00235871	0.10566	0.212,0.234,0.172	0.111,0.118,0.167	0.074	7.4	7.4
14096	ENSG00000104907	TRMT1	19	-	13107432	13107650	13107463	13107650	13105266	13105606	14096	1,0,1	0,2,1	1,1,1	3,0,0	104	73	0.00237031	0.105872	1.0,0.0,0.412	0.19,1.0,1.0	-0.259	-25.9	25.9
1615	ENSG00000163138	PACRGL	4	+	20700458	20700706	20700458	20700617	20704465	20704533	1615	9,5,9	0,0,1	6,8,9	3,1,1	162	73	0.00237525	0.105872	1.0,1.0,0.802	0.474,0.783,0.802	0.248	24.8	24.8
10246	ENSG00000164326	CARTPT	5	+	71719673	71719774	71719673	71719699	71719879	71719963	10246	5,1,9	8,0,2	5,6,3	0,1,1	148	73	0.00239257	0.106381	0.236,1.0,0.689	1.0,0.747,0.597	-0.14	-14	14
14336	ENSG00000139835	GRTP1	13	-	113363742	113363910	113363761	113363910	113359616	113360284	14336	0,1,0	21,16,11	1,3,4	20,16,21	92	73	0.00243386	0.107949	0.0,0.047,0.0	0.038,0.13,0.131	-0.084	-8.4	8.4
9395	ENSG00000113522	RAD50	5	+	132595103	132595273	132595103	132595201	132595572	132595810	9395	1,5,2	0,1,2	1,1,1	1,4,3	145	73	0.00245536	0.108635	1.0,0.716,0.335	0.335,0.112,0.144	0.487	48.7	48.7
20032	ENSG00000176978	DPP7	9	-	137113356	137113478	137113360	137113478	137113205	137113287	20032	1,7,4	170,87,149	14,12,13	169213162	77	73	0.00246733	0.108896	0.006,0.071,0.025	0.073,0.051,0.071	-0.031	-3.1	3.1
5340	ENSG00000197928	ZNF677	19	-	53243709	53243897	53243743	53243897	53242080	53242440	5340	6,5,6	2,3,5	14,9,12	1,1,2	107	73	0.00249458	0.109829	0.672,0.532,0.45	0.905,0.86,0.804	-0.305	-30.5	30.5
3016	ENSG00000092203	TOX4	14	+	21487450	21487693	21487450	21487602	21488589	21488850	3016	187101161	4,7,3	138179162	1,2,1	164	73	0.00252779	0.110479	0.954,0.865,0.96	0.984,0.976,0.986	-0.056	-5.6	5.6
3107	ENSG00000216775	RP1-152L7.5	6	+	52666388	52666548	52666388	52666518	52666748	52666878	3107	2,3,1	1,1,0	1,3,9	3,6,1	103	73	0.00251805	0.110479	0.586,0.68,1.0	0.191,0.262,0.864	0.316	31.6	31.6
8922	ENSG00000159692	CTBP1	4	-	1212786	1213030	1212912	1213030	1212181	1212423	8922	63,27,51	39,19,31	39,54,58	42,75,55	199	73	0.00252208	0.110479	0.372,0.343,0.376	0.254,0.209,0.279	0.116	11.6	11.6
12866	ENSG00000137802	MAPKBP1	15	+	41824485	41824707	41824485	41824569	41825208	41827855	12866	0,0,1	7,3,2	1,2,4	5,3,4	211	73	0.00254328	0.110617	0.0,0.0,0.147	0.065,0.187,0.257	-0.121	-12.1	12.1
5267	ENSG00000090861	AARS	16	-	70289482	70289543	70289529	70289543	70282619	70282784	5267	3,0,0	15,9,8	5,2,6	12,13,17	120	73	0.00253942	0.110617	0.108,0.0,0.0	0.202,0.086,0.177	-0.119	-11.9	11.9
10124	ENSG00000196810	CTBP1-AS2	4	+	1250258	1250352	1250258	1250346	1250895	1251187	10124	2,1,2	3,0,2	4,6,1	0,0,1	79	73	0.00255831	0.110735	0.381,1.0,0.48	1.0,1.0,0.48	-0.206	-20.6	20.6
10696	ENSG00000138768	USO1	4	+	75805139	75805308	75805139	75805303	75806485	75806572	10696	13,11,5	186136170	19,13,16	118127139	78	73	0.00255546	0.110735	0.061,0.07,0.027	0.131,0.087,0.097	-0.052	-5.2	5.2
8099	ENSG00000131470	PSMC3IP	17	-	42573818	42574210	42574098	42574210	42573477	42573623	8099	19,14,11	9,16,24	7,12,5	22,28,24	353	73	0.00257716	0.111283	0.304,0.153,0.087	0.062,0.081,0.041	0.12	12	12
7183	ENSG00000072121	ZFYVE26	14	-	67797640	67797755	67797671	67797755	67794170	67794239	7183	0,1,0	17,11,6	0,2,4	6,4,2	104	73	0.00260776	0.112334	0.0,0.06,0.0	0.0,0.26,0.584	-0.261	-26.1	26.1
3901	ENSG00000114391	RPL24	3	-	101685816	101685928	101685817	101685928	101682770	101682903	3901	62,25,27	4,0,5	91,71,47	0,1,1	74	73	0.00264113	0.113333	0.939,1.0,0.842	1.0,0.986,0.979	-0.061	-6.1	6.1
4490	ENSG00000145241	CENPC	4	-	67492750	67492997	67492868	67492997	67492179	67492275	4490	3,7,8	13,23,14	0,1,5	15,22,21	191	73	0.00264357	0.113333	0.081,0.104,0.179	0.0,0.017,0.083	0.088	8.8	8.8
42	ENSG00000035115	SH3YL1	2	-	230546	231191	231022	231191	229965	230044	42	12,2,14	19,22,14	15,11,24	9,16,11	549	73	0.00266734	0.11408	0.077,0.012,0.117	0.181,0.084,0.225	-0.095	-9.5	9.5
8724	ENSG00000196233	LCOR	10	+	96832259	96832399	96832259	96832395	96833405	96833479	8724	8,11,11	1,4,1	10,9,6	0,0,0	77	73	0.00268227	0.114446	0.884,0.723,0.912	1.0,1.0,1.0	-0.16	-16	16
13099	ENSG00000157224	CLDN12	7	+	90405518	90405612	90405518	90405608	90466409	90466513	13099	0,2,3	2,0,3	3,4,2	1,0,0	77	73	0.00275799	0.117397	0.0,1.0,0.487	0.74,1.0,1.0	-0.418	-41.8	41.8
19474	ENSG00000174943	KCTD13	16	-	29911477	29911557	29911531	29911557	29910977	29911173	19474	6,4,1	2,3,0	4,2,3	0,1,0	127	73	0.0028161	0.119588	0.633,0.434,1.0	1.0,0.535,1.0	-0.156	-15.6	15.6
6500	ENSG00000076864	RAP1GAP	1	-	21619020	21619072	21619024	21619072	21617933	21617972	6500	0,0,0	10,11,7	4,1,1	11,8,9	77	73	0.00282419	0.119648	0.0,0.0,0.0	0.256,0.106,0.095	-0.152	-15.2	15.2
6621	ENSG00000095564	BTAF1	10	+	91959064	91959282	91959064	91959154	91959784	91959880	6621	91,69,95	78,77,54	86105129	43,50,59	201	73	0.00285844	0.120815	0.298,0.246,0.39	0.421,0.433,0.443	-0.121	-12.1	12.1
13030	ENSG00000198625	MDM4	1	+	204544534	204544684	204544534	204544669	204546796	204546877	13030	26,26,24	0,0,0	10,30,26	0,4,3	88	73	0.00289177	0.121367	1.0,1.0,1.0	1.0,0.862,0.878	0.087	8.7	8.7
15929	ENSG00000203965	EFCAB7	1	+	63523389	63523634	63523389	63523619	63525571	63525759	15929	19,11,13	1,3,3	16,26,25	2,0,0	88	73	0.00288967	0.121367	0.94,0.753,0.782	0.869,1.0,1.0	-0.131	-13.1	13.1
17091	ENSG00000109180	OCIAD1	4	+	48831305	48831531	48831305	48831492	48832619	48832663	17091	7,3,7	1,2,2	10,12,10	0,0,0	112	73	0.00288365	0.121367	0.82,0.494,0.695	1.0,1.0,1.0	-0.33	-33	33
13875	ENSG00000254413	CHKB-CPT1B	22	-	50569175	50569421	50569212	50569421	50568868	50569081	13875	0,3,4	1,0,0	3,5,1	5,0,2	110	73	0.00290314	0.12156	0.0,1.0,1.0	0.285,1.0,0.249	0.155	15.5	15.5
19784	ENSG00000242086	LINC00969	3	+	195708153	195708513	195708153	195708268	195708746	195708841	19784	14,5,6	4,0,1	3,6,5	1,0,0	318	73	0.00291477	0.121763	0.446,1.0,0.579	0.408,1.0,1.0	-0.128	-12.8	12.8
17861	ENSG00000132199	ENOSF1	18	-	712485	712523	712503	712523	706469	706578	17861	0,0,0	12,12,17	4,3,1	22,30,20	91	73	0.00292821	0.122041	0.0,0.0,0.0	0.127,0.074,0.039	-0.08	-8	8
10270	ENSG00000100038	TOP3B	22	-	21975904	21976187	21975980	21976187	21975639	21975807	10270	4,0,2	0,2,0	2,1,0	3,1,1	149	73	0.00297321	0.12256	1.0,0.0,1.0	0.246,0.329,0.0	0.475	47.5	47.5
10447	ENSG00000137075	RNF38	9	-	36390553	36390616	36390568	36390616	36376007	36376127	10447	0,0,0	1,2,1	1,1,1	0,2,0	88	73	0.00297479	0.12256	0.0,0.0,0.0	1.0,0.293,1.0	-0.764	-76.4	76.4
1135	ENSG00000168701	TMEM208	16	+	67228494	67228657	67228494	67228631	67228796	67228881	1135	7,2,9	135128138	9,21,28	212211193	99	73	0.00295621	0.12256	0.037,0.011,0.046	0.03,0.068,0.097	-0.034	-3.4	3.4
2017	ENSG00000137337	MDC1	6	-	30707565	30708357	30708135	30708357	30707383	30707454	2017	240141192	7,9,8	177221282	4,2,4	643	73	0.00295143	0.12256	0.796,0.64,0.732	0.834,0.926,0.889	-0.16	-16	16
9547	ENSG00000013306	SLC25A39	17	-	44320601	44320731	44320621	44320731	44320354	44320436	9547	5,2,10	277195242	16,22,10	283330317	93	73	0.00296955	0.12256	0.014,0.008,0.031	0.042,0.05,0.024	-0.021	-2.1	2.1
17827	ENSG00000167088	SNRPD1	18	+	21622724	21622809	21622724	21622801	21623747	21623939	17827	22,20,32	412351388	11,14,23	439473447	81	73	0.00298512	0.122704	0.046,0.049,0.069	0.022,0.026,0.044	0.024	2.4	2.4
766	ENSG00000221829	FANCG	9	-	35074853	35075082	35074926	35075082	35074370	35074494	766	13,8,7	39,34,35	7,3,3	45,38,54	146	73	0.00300133	0.123089	0.143,0.105,0.091	0.072,0.038,0.027	0.067	6.7	6.7
19573	ENSG00000126067	PSMB2	1	-	35636305	35636432	35636309	35636432	35631273	35631344	19573	13,13,13	291226311	31,32,18	285338313	77	73	0.00303786	0.124303	0.041,0.052,0.038	0.093,0.082,0.052	-0.032	-3.2	3.2
12974	ENSG00000142515	KLK3	19	+	50858458	50858632	50858458	50858595	50859971	50860763	12974	821600762	563243615891	608758857	659977036598	110	73	0.00305806	0.124594	0.088,0.084,0.079	0.058,0.061,0.079	0.018	1.8	1.8
18698	ENSG00000142875	PRKACB	1	+	84174010	84174257	84174010	84174207	84175032	84175056	18698	26,26,30	1,0,1	20,26,19	3,2,2	123	73	0.00305885	0.124594	0.939,1.0,0.947	0.798,0.885,0.849	0.118	11.8	11.8
14377	ENSG00000143740	SNAP47	1	+	227748153	227748271	227748153	227748233	227758994	227759485	14377	3,0,2	33,29,33	1,8,11	29,52,36	111	73	0.00308799	0.124687	0.056,0.0,0.038	0.022,0.092,0.167	-0.062	-6.2	6.2
15765	ENSG00000100239	PPP6R2	22	+	50437842	50437923	50437842	50437900	50438173	50438298	15765	9,2,11	47,36,50	4,2,1	39,49,42	96	73	0.00308863	0.124687	0.127,0.041,0.143	0.072,0.03,0.018	0.064	6.4	6.4
19661	ENSG00000103037	SETD6	16	+	58515790	58516097	58515790	58515880	58516201	58516343	19661	51,27,40	0,0,1	56,63,79	3,3,1	290	73	0.00307355	0.124687	1.0,1.0,0.91	0.825,0.841,0.952	0.097	9.7	9.7
920	ENSG00000066279	ASPM	1	-	197121866	197122043	197121914	197122043	197117788	197117983	920	10,0,0	10,10,9	0,1,0	5,8,7	121	73	0.0030889	0.124687	0.376,0.0,0.0	0.0,0.07,0.0	0.102	10.2	10.2
8629	ENSG00000164284	GRPEL2	5	+	149345618	149345859	149345618	149345825	149348271	149348425	8629	1,0,4	1,1,2	1,2,6	0,1,0	107	73	0.00310633	0.124992	0.406,0.0,0.577	1.0,0.577,1.0	-0.531	-53.1	53.1
8697	ENSG00000214447	FAM187A	17	+	44899773	44899859	44899773	44899829	44900989	44901141	8697	3,1,3	1,3,1	4,1,6	2,0,0	103	73	0.00311035	0.124992	0.68,0.191,0.68	0.586,1.0,1.0	-0.345	-34.5	34.5
16652	ENSG00000111237	VPS29	12	-	110502008	110502099	110502048	110502099	110499534	110499546	16652	1,1,3	112111131	2,6,11	110136111	113	73	0.00313142	0.125457	0.006,0.006,0.015	0.012,0.028,0.06	-0.024	-2.4	2.4
9102	ENSG00000180182	MED14	X	-	40681847	40681943	40681851	40681943	40680757	40680910	9102	1,2,0	25,29,27	4,3,5	18,32,36	77	73	0.00313591	0.125457	0.037,0.061,0.0	0.174,0.082,0.116	-0.091	-9.1	9.1
4805	ENSG00000119321	FKBP15	9	-	113183740	113183845	113183750	113183845	113182765	113182868	4805	0,1,2	36,37,31	3,4,3	35,23,25	83	73	0.00316505	0.126342	0.0,0.023,0.054	0.07,0.133,0.095	-0.074	-7.4	7.4
1960	ENSG00000271810	RP11-426L16.10	1	-	112705025	112705168	112705099	112705168	112703703	112703806	1960	14,7,14	156,99,131	9,6,7	181210172	147	73	0.00322998	0.128648	0.043,0.034,0.05	0.024,0.014,0.02	0.023	2.3	2.3
20408	ENSG00000198198	SZT2	1	+	43419733	43419961	43419733	43419944	43420152	43420323	20408	8,0,0	17,8,14	0,1,0	6,15,9	90	73	0.00324083	0.128794	0.276,0.0,0.0	0.0,0.051,0.0	0.075	7.5	7.5
11183	ENSG00000103353	UBFD1	16	+	23564038	23564109	23564038	23564089	23566986	23567069	11183	4,1,3	0,0,2	2,2,2	0,3,2	93	73	0.00325737	0.128881	1.0,1.0,0.541	1.0,0.344,0.44	0.252	25.2	25.2
13873	ENSG00000254413	CHKB-CPT1B	22	-	50569166	50569421	50569212	50569421	50568868	50569081	13873	0,4,5	1,0,0	3,6,2	5,0,2	119	73	0.00325408	0.128881	0.0,1.0,1.0	0.269,1.0,0.38	0.117	11.7	11.7
760	ENSG00000138109	CYP2C9	10	+	94938657	94938881	94938657	94938850	94941857	94942020	760	11,7,13	1,2,0	4,2,7	2,4,1	104	73	0.00326574	0.128929	0.885,0.711,1.0	0.584,0.26,0.831	0.307	30.7	30.7
17092	ENSG00000109180	OCIAD1	4	+	48831305	48831541	48831305	48831492	48832619	48832663	17092	8,6,6	1,2,2	11,13,8	0,0,0	122	73	0.00337542	0.132966	0.827,0.642,0.642	1.0,1.0,1.0	-0.296	-29.6	29.6
6901	ENSG00000178719	GRINA	8	+	143990082	143990315	143990082	143990311	143991199	143991602	6901	1,0,1	68,33,32	4,8,1	52,77,80	77	73	0.00339561	0.133469	0.014,0.0,0.029	0.068,0.09,0.012	-0.042	-4.2	4.2
1517	ENSG00000182095	TNRC18	7	-	5329925	5329969	5329936	5329969	5325095	5325248	1517	4,1,2	11,4,3	0,1,1	5,9,3	84	73	0.00350946	0.137643	0.24,0.178,0.367	0.0,0.088,0.225	0.157	15.7	15.7
14782	ENSG00000004660	CAMKK1	17	-	3881604	3881648	3881626	3881648	3880345	3880434	14782	1,1,0	6,4,10	4,1,3	5,5,15	95	73	0.00353168	0.138096	0.114,0.161,0.0	0.381,0.133,0.133	-0.124	-12.4	12.4
9974	ENSG00000109436	TBC1D9	4	-	140639073	140639154	140639085	140639154	140633947	140634188	9974	1,4,6	55,33,50	1,2,0	40,64,60	85	73	0.0035364	0.138096	0.015,0.094,0.093	0.021,0.026,0.0	0.052	5.2	5.2
9319	ENSG00000127452	FBXL12	19	-	9818727	9819079	9818753	9819079	9818544	9818617	9319	8,7,14	2,1,0	12,21,16	1,8,8	99	73	0.00361068	0.140691	0.747,0.838,1.0	0.898,0.659,0.596	0.144	14.4	14.4
12971	ENSG00000142515	KLK3	19	+	50854914	50855424	50854914	50855001	50856239	50856399	12971	315720743005	585241135805	304535253816	841594067663	496	73	0.00363684	0.141404	0.074,0.069,0.071	0.051,0.052,0.068	0.014	1.4	1.4
7036	ENSG00000083168	KAT6A	8	-	41978641	41978777	41978662	41978777	41977007	41977327	7036	28,18,33	2,2,3	22,37,33	0,1,0	94	73	0.00364654	0.141475	0.916,0.875,0.895	1.0,0.966,1.0	-0.093	-9.3	9.3
11937	ENSG00000156345	CDK20	9	-	87970567	87970897	87970775	87970897	87969193	87969349	11937	8,1,5	1,0,1	4,5,6	2,2,1	281	73	0.00371736	0.143602	0.675,1.0,0.565	0.342,0.394,0.609	0.298	29.8	29.8
3658	ENSG00000183010	PYCR1	17	-	81937227	81937257	81937241	81937257	81936747	81936861	3658	0,0,1	11,13,12	2,2,4	22,24,19	87	73	0.00371321	0.143602	0.0,0.0,0.065	0.071,0.065,0.15	-0.074	-7.4	7.4
12391	ENSG00000225484	NUTM2B-AS1	10	-	79804480	79804527	79804484	79804527	79766270	79766324	12391	0,0,0	21,12,17	2,0,5	21,13,18	77	73	0.00375897	0.144898	0.0,0.0,0.0	0.083,0.0,0.208	-0.097	-9.7	9.7
933	ENSG00000227345	PARG	10	-	49869410	49869555	49869475	49869555	49865320	49865381	933	5,7,5	25,16,15	2,1,2	21,10,26	138	73	0.00376873	0.144963	0.096,0.188,0.15	0.048,0.05,0.039	0.099	9.9	9.9
13152	ENSG00000173801	JUP	17	-	41772711	41772926	41772817	41772926	41771646	41771862	13152	4,1,2	2,0,0	1,5,4	2,2,2	179	73	0.0037954	0.145677	0.449,1.0,1.0	0.169,0.505,0.449	0.442	44.2	44.2
2913	ENSG00000149636	DSN1	20	-	36770872	36771473	36771424	36771473	36767968	36768042	2913	235140208	1,0,0	152188186	4,1,2	625	73	0.00380435	0.145709	0.965,1.0,1.0	0.816,0.956,0.916	0.092	9.2	9.2
14992	ENSG00000204580	DDR1	6	+	30883080	30883241	30883080	30883165	30888687	30888814	14992	2,3,6	0,0,0	1,2,3	0,2,2	149	73	0.00381785	0.145915	1.0,1.0,1.0	1.0,0.329,0.424	0.416	41.6	41.6
970	ENSG00000100321	SYNGR1	22	+	39374315	39374660	39374315	39374553	39376051	39376197	970	2,0,1	14,6,15	6,1,5	8,17,14	180	73	0.00383963	0.146436	0.055,0.0,0.026	0.233,0.023,0.127	-0.101	-10.1	10.1
12099	ENSG00000270629	NBPF14	1	-	148595849	148595890	148595854	148595890	148595542	148595752	12099	0,2,5	1,0,1	1,1,1	3,2,0	78	73	0.00385843	0.146841	0.0,1.0,0.824	0.238,0.319,1.0	0.089	8.9	8.9
14444	ENSG00000179348	GATA2	3	-	128483843	128484005	128483859	128484005	128481754	128481944	14444	6,2,3	87,83,80	16,12,6	102102116	89	73	0.00389482	0.147358	0.054,0.019,0.03	0.114,0.088,0.041	-0.047	-4.7	4.7
19775	ENSG00000242086	LINC00969	3	+	195708133	195708435	195708133	195708268	195708746	195708807	19775	14,4,5	4,0,1	3,5,4	1,0,0	240	73	0.00388404	0.147358	0.516,1.0,0.603	0.477,1.0,1.0	-0.119	-11.9	11.9
9187	ENSG00000124374	PAIP2B	2	-	71226937	71227083	71226962	71227083	71202451	71202600	9187	7,7,15	0,0,1	8,11,11	1,5,0	98	73	0.00389661	0.147358	1.0,1.0,0.918	0.856,0.621,1.0	0.147	14.7	14.7
12312	ENSG00000213971	RP11-15H20.6	19	-	23269794	23269890	23269819	23269890	23261619	23261744	12312	6,0,2	1,6,7	0,0,1	4,4,2	98	73	0.00390789	0.147474	0.817,0.0,0.175	0.0,0.0,0.271	0.24	24	24
865	ENSG00000259399	TGIF2-C20orf24	20	+	36607889	36608005	36607889	36608000	36609600	36609730	865	0,0,1	41,35,32	5,2,1	28,31,29	78	73	0.00395222	0.148834	0.0,0.0,0.028	0.143,0.057,0.031	-0.068	-6.8	6.8
14043	ENSG00000131069	ACSS2	20	+	34921005	34921166	34921005	34921139	34921329	34921462	14043	14,24,13	134,85,144	4,8,17	115158148	100	73	0.00400557	0.150311	0.071,0.171,0.062	0.025,0.036,0.077	0.055	5.5	5.5
7719	ENSG00000126214	KLC1	14	+	103679383	103679545	103679383	103679518	103684985	103685036	7719	44,33,46	2,1,2	46,54,51	8,5,6	100	73	0.00400818	0.150311	0.941,0.96,0.944	0.808,0.887,0.861	0.096	9.6	9.6
10712	ENSG00000196914	ARHGEF12	11	+	120475339	120475511	120475339	120475507	120476660	120476748	10712	3,3,11	93,100,89	1,2,1	60,80,64	77	73	0.00402796	0.150424	0.03,0.028,0.105	0.016,0.023,0.015	0.036	3.6	3.6
3892	ENSG00000011454	RABGAP1	9	+	123065347	123065601	123065347	123065461	123070349	123070424	3892	4,3,0	89,62,56	7,10,2	52,58,65	213	73	0.00402603	0.150424	0.015,0.016,0.0	0.044,0.056,0.01	-0.026	-2.6	2.6
2316	ENSG00000092208	GEMIN2	14	+	39114305	39114475	39114305	39114395	39114828	39114913	2316	68,51,49	4,3,9	79,72,62	3,3,0	153	73	0.00406377	0.151447	0.89,0.89,0.722	0.926,0.92,1.0	-0.115	-11.5	11.5
12384	ENSG00000268916	CSAG3	X	+	152753920	152754010	152753920	152753981	152755154	152755214	12384	3,2,1	0,0,2	5,2,0	1,4,1	102	73	0.00408753	0.151703	1.0,1.0,0.264	0.782,0.264,0.0	0.406	40.6	40.6
16999	ENSG00000164347	GFM2	5	-	74733017	74733098	74733021	74733098	74725940	74726126	16999	2,5,4	2,1,0	2,3,2	3,3,3	77	73	0.00408495	0.151703	0.487,0.826,1.0	0.387,0.487,0.387	0.351	35.1	35.1
13210	ENSG00000126456	IRF3	19	-	49664338	49664523	49664442	49664523	49663342	49663514	13210	4,2,4	12,20,9	11,13,8	12,16,17	177	73	0.00417718	0.154711	0.121,0.04,0.155	0.274,0.251,0.163	-0.124	-12.4	12.4
4417	ENSG00000136856	SLC2A8	9	+	127398103	127398334	127398103	127398111	127399906	127400006	4417	2,1,0	12,3,10	3,5,4	8,13,6	296	73	0.00420011	0.15524	0.039,0.076,0.0	0.085,0.087,0.141	-0.066	-6.6	6.6
17926	ENSG00000188690	UROS	10	-	125812200	125812288	125812213	125812288	125807412	125807487	17926	2,7,5	115116135	9,14,9	126107117	86	73	0.00421281	0.15539	0.015,0.049,0.03	0.057,0.1,0.061	-0.041	-4.1	4.1
10723	ENSG00000269609	RPARP-AS1	10	+	102451398	102451632	102451398	102451555	102455336	102456293	10723	9,2,13	5,1,5	2,2,4	3,3,9	150	73	0.00422405	0.155466	0.467,0.493,0.559	0.245,0.245,0.178	0.284	28.4	28.4
13397	ENSG00000138629	UBL7	15	-	74461031	74461178	74461157	74461178	74458683	74458896	13397	26,23,26	2,3,9	41,32,40	1,2,2	199	73	0.00424085	0.155466	0.827,0.738,0.515	0.938,0.854,0.88	-0.197	-19.7	19.7
17007	ENSG00000160124	CCDC58	3	-	122366335	122366549	122366452	122366549	122365578	122365633	17007	18,19,16	2,3,2	13,12,12	2,0,0	190	73	0.00423596	0.155466	0.776,0.709,0.755	0.714,1.0,1.0	-0.158	-15.8	15.8
3019	ENSG00000092203	TOX4	14	+	21487450	21487630	21487450	21487602	21488589	21488850	3019	52,26,47	4,7,3	30,54,38	1,2,1	101	73	0.00425947	0.155831	0.904,0.729,0.919	0.956,0.951,0.965	-0.107	-10.7	10.7
1804	ENSG00000146463	ZMYM4	1	+	35268966	35269094	35268966	35269085	35325359	35325405	1804	0,0,0	14,19,11	3,2,1	4,11,13	82	73	0.00427163	0.155958	0.0,0.0,0.0	0.4,0.139,0.064	-0.201	-20.1	20.1
7357	ENSG00000149823	VPS51	11	+	65109054	65109495	65109054	65109280	65109704	65109857	7357	305228265	4,4,3	316384369	0,2,1	288	73	0.00428169	0.156008	0.951,0.935,0.957	1.0,0.98,0.989	-0.042	-4.2	4.2
19928	ENSG00000206149	HERC2P9	15	+	28655272	28655691	28655272	28655420	28655795	28656026	19928	18,8,20	14,7,7	14,17,11	2,3,2	344	73	0.00430299	0.156467	0.214,0.195,0.377	0.598,0.546,0.539	-0.299	-29.9	29.9
18109	ENSG00000138018	EPT1	2	+	26375039	26375148	26375039	26375089	26383298	26383347	18109	88,63,99	2,5,2	80,120,90	0,1,0	132	73	0.00432823	0.157067	0.961,0.875,0.965	1.0,0.985,1.0	-0.061	-6.1	6.1
11653	ENSG00000122483	CCDC18	1	+	93180758	93180879	93180758	93180852	93183359	93183495	11653	7,3,0	6,0,1	1,0,1	1,1,4	100	73	0.00435308	0.157468	0.46,1.0,0.0	0.422,0.0,0.154	0.295	29.5	29.5
19376	ENSG00000177697	CD151	11	+	834529	834745	834529	834591	836062	836153	19376	2,0,5	70,61,65	14,2,12	93,108,87	227	73	0.00435682	0.157468	0.009,0.0,0.024	0.046,0.006,0.042	-0.02	-2	2
10369	ENSG00000126749	EMG1	12	+	6971060	6971153	6971060	6971091	6974338	6974440	10369	8,0,4	88,68,74	11,10,14	98,93,96	135	73	0.00445562	0.159764	0.047,0.0,0.028	0.057,0.055,0.073	-0.037	-3.7	3.7
11028	ENSG00000204227	RING1	6	+	33212297	33212452	33212297	33212436	33212575	33212722	11028	11,1,4	3,1,4	11,3,12	1,1,1	89	73	0.0044826	0.159764	0.75,0.451,0.451	0.9,0.711,0.908	-0.289	-28.9	28.9
11638	ENSG00000092199	HNRNPC	14	-	21263619	21263829	21263666	21263829	21263310	21263336	11638	27,29,41	4,6,4	43,32,47	0,4,1	120	73	0.00447909	0.159764	0.804,0.746,0.862	1.0,0.83,0.966	-0.128	-12.8	12.8
14547	ENSG00000141934	PLPP2	19	-	288014	288189	288019	288189	287473	287751	14547	1,1,5	148,69,88	8,12,5	129160118	78	73	0.00447318	0.159764	0.006,0.013,0.05	0.055,0.066,0.038	-0.03	-3	3
5433	ENSG00000095066	HOOK2	19	-	12771156	12771319	12771158	12771319	12770931	12771072	5433	6,2,11	76,48,69	1,2,4	54,82,78	75	73	0.00448134	0.159764	0.071,0.039,0.134	0.018,0.023,0.048	0.052	5.2	5.2
7263	ENSG00000105202	FBL	19	-	39840682	39840787	39840721	39840787	39840413	39840509	7263	20,7,12	13,4,9	36,31,16	3,2,10	112	73	0.00445957	0.159764	0.501,0.533,0.465	0.887,0.91,0.51	-0.269	-26.9	26.9
9756	ENSG00000100926	TM9SF1	14	-	24195217	24195350	24195308	24195350	24194674	24195036	9756	0,0,1	7,1,8	4,0,4	8,14,9	164	73	0.00447921	0.159764	0.0,0.0,0.053	0.182,0.0,0.165	-0.098	-9.8	9.8
15780	ENSG00000161999	JMJD8	16	-	683860	684155	683909	684155	683684	683781	15780	51,23,31	8,2,4	56,72,59	2,3,2	122	73	0.00450878	0.160379	0.792,0.873,0.823	0.944,0.935,0.946	-0.112	-11.2	11.2
2803	ENSG00000127586	CHTF18	16	+	795946	796098	795946	796077	796716	796861	2803	5,2,2	25,17,10	0,3,0	24,20,25	94	73	0.00455204	0.161597	0.134,0.084,0.134	0.0,0.104,0.0	0.083	8.3	8.3
7415	ENSG00000163374	YY1AP1	1	-	155688493	155688669	155688620	155688669	155688070	155688201	7415	5,3,3	0,2,2	6,2,11	0,0,0	200	73	0.00457547	0.162109	1.0,0.354,0.354	1.0,1.0,1.0	-0.431	-43.1	43.1
5576	ENSG00000055950	MRPL43	10	-	100983947	100984074	100984033	100984074	100983754	100983817	5576	7,2,16	1,4,0	14,7,6	0,0,0	159	73	0.00463927	0.164046	0.763,0.187,1.0	1.0,1.0,1.0	-0.35	-35	35
15012	ENSG00000123268	ATF1	12	+	50764508	50764647	50764508	50764519	50780139	50780238	15012	0,0,5	1,1,0	2,1,2	0,2,0	201	73	0.0046564	0.164328	0.0,0.0,1.0	1.0,0.154,1.0	-0.385	-38.5	38.5
19520	ENSG00000155506	LARP1	5	+	154793799	154794000	154793799	154793922	154794099	154794262	19520	148,62,160	14,11,7	150187158	3,8,7	151	73	0.00467181	0.164548	0.836,0.732,0.917	0.96,0.919,0.916	-0.103	-10.3	10.3
3344	ENSG00000006607	FARP2	2	+	241434157	241434381	241434157	241434321	241434961	241435030	3344	0,1,3	35,24,47	5,4,6	34,43,47	133	73	0.00473176	0.166334	0.0,0.022,0.034	0.075,0.049,0.065	-0.044	-4.4	4.4
13679	ENSG00000090615	GOLGA3	12	-	132775065	132775305	132775140	132775305	132774156	132774320	13679	27,7,15	88,35,50	2,9,17	51,79,76	148	73	0.00474759	0.166564	0.131,0.09,0.129	0.019,0.053,0.099	0.06	6	6
12873	ENSG00000273294	C1QTNF3-AMACR	5	-	34124383	34124528	34124417	34124528	34051881	34052110	12873	1,1,4	0,0,2	1,2,2	5,1,0	107	73	0.00482675	0.168683	1.0,1.0,0.577	0.12,0.577,1.0	0.293	29.3	29.3
16247	ENSG00000115944	COX7A2L	2	-	42365724	42365874	42365752	42365874	42353211	42353343	16247	3,1,0	0,0,2	0,0,3	1,1,5	101	73	0.00482109	0.168683	1.0,1.0,0.0	0.0,0.0,0.302	0.566	56.6	56.6
4186	ENSG00000152082	MZT2B	2	+	130182554	130182781	130182554	130182775	130190468	130190727	4186	20,16,29	443263404	65,74,55	744706668	79	73	0.00487458	0.170023	0.04,0.053,0.062	0.075,0.088,0.071	-0.026	-2.6	2.6
20359	ENSG00000099795	NDUFB7	19	-	14566760	14566933	14566764	14566933	14566077	14566265	20359	13,6,14	190152179	7,5,13	298311272	77	73	0.00489408	0.170373	0.061,0.036,0.069	0.022,0.015,0.043	0.029	2.9	2.9
8576	ENSG00000204564	C6orf136	6	+	30650993	30651100	30650993	30651082	30651265	30651466	8576	4,4,3	26,20,14	0,2,2	26,22,38	91	73	0.00495029	0.171996	0.11,0.138,0.147	0.0,0.068,0.041	0.095	9.5	9.5
1322	ENSG00000117620	SLC35A3	1	+	99993602	99993745	99993602	99993741	99999260	99999415	1322	4,1,5	84,83,101	5,10,6	65,66,70	77	73	0.00498898	0.173006	0.043,0.011,0.045	0.068,0.126,0.075	-0.057	-5.7	5.7
6037	ENSG00000164180	TMEM161B	5	-	88205800	88205954	88205813	88205954	88202961	88203075	6037	7,0,3	46,26,39	1,0,1	31,26,37	86	73	0.00502352	0.173868	0.114,0.0,0.061	0.027,0.0,0.022	0.042	4.2	4.2
1366	ENSG00000114030	KPNA1	3	-	122457664	122457848	122457725	122457848	122453869	122454001	1366	2,4,0	3,1,1	0,0,1	3,4,1	134	73	0.00505027	0.174458	0.266,0.685,0.0	0.0,0.0,0.353	0.199	19.9	19.9
1532	ENSG00000142546	NOSIP	19	-	49557080	49557249	49557089	49557249	49556874	49556993	1532	1,1,2	37,32,40	3,6,7	49,51,40	82	73	0.00506862	0.174755	0.023,0.027,0.043	0.052,0.095,0.135	-0.063	-6.3	6.3
6334	ENSG00000185986	SDHAP3	5	-	1574171	1574295	1574181	1574295	1572221	1572286	6334	2,2,2	1,5,1	1,2,0	6,7,8	83	73	0.0050829	0.174912	0.638,0.26,0.638	0.128,0.201,0.0	0.402	40.2	40.2
11827	ENSG00000154124	OTULIN	5	+	14678680	14678803	14678680	14678775	14681463	14681607	11827	13,8,1	42,41,41	4,4,2	38,64,67	101	73	0.00510085	0.175194	0.183,0.124,0.017	0.071,0.043,0.021	0.063	6.3	6.3
12753	ENSG00000166598	HSP90B1	12	+	103930437	103930622	103930437	103930564	103931520	103931623	12753	53,34,54	881719757	79,87,72	838908995	131	73	0.00520247	0.178281	0.032,0.026,0.038	0.05,0.051,0.039	-0.015	-1.5	1.5
5252	ENSG00000243927	MRPS6	21	+	34102834	34102912	34102834	34102908	34103496	34103519	5252	0,3,3	3,0,3	2,2,2	1,0,1	77	73	0.00521656	0.178281	0.0,1.0,0.487	0.655,1.0,0.655	-0.274	-27.4	27.4
6510	ENSG00000197147	LRRC8B	1	+	89524902	89525113	89524902	89525022	89568246	89568307	6510	0,1,0	4,1,3	0,2,4	2,2,4	164	73	0.00522049	0.178281	0.0,0.308,0.0	0.0,0.308,0.308	-0.103	-10.3	10.3
2	ENSG00000273899	NOL12	22	+	37686345	37686532	37686345	37686475	37687909	37688015	2	1,3,6	30,22,20	0,0,2	16,22,21	130	73	0.00523546	0.178453	0.018,0.071,0.144	0.0,0.0,0.051	0.061	6.1	6.1
13759	ENSG00000105483	CARD8	19	-	48238291	48238532	48238382	48238532	48232452	48234543	13759	4,0,8	1,1,0	4,3,1	4,3,5	164	73	0.00529005	0.179972	0.64,0.0,1.0	0.308,0.308,0.082	0.314	31.4	31.4
12735	ENSG00000105953	OGDH	7	+	44606594	44606784	44606594	44606653	44624320	44624565	12735	9,13,15	3,2,0	11,11,13	0,1,0	204	73	0.00530934	0.180287	0.518,0.699,1.0	1.0,0.797,1.0	-0.193	-19.3	19.3
14781	ENSG00000110367	DDX6	11	-	118790835	118790948	118790886	118790948	118786051	118786518	14781	2,1,0	25,12,23	3,6,1	22,10,18	124	73	0.00534066	0.180605	0.045,0.047,0.0	0.074,0.261,0.032	-0.092	-9.2	9.2
17072	ENSG00000115677	HDLBP	2	-	241253387	241253497	241253392	241253497	241252956	241253035	17072	19,9,28	639433594	27,35,22	426512542	78	73	0.00534887	0.180605	0.027,0.019,0.042	0.056,0.06,0.037	-0.022	-2.2	2.2
9587	ENSG00000197386	HTT	4	+	3199731	3199943	3199731	3199939	3204006	3204148	9587	4,5,0	29,36,44	0,2,0	36,45,41	77	73	0.00534532	0.180605	0.116,0.116,0.0	0.0,0.04,0.0	0.064	6.4	6.4
8511	ENSG00000170088	TMEM192	4	-	165085574	165085688	165085585	165085688	165070607	165079796	8511	5,2,0	95,55,100	7,8,6	80,85,105	84	73	0.00537477	0.181139	0.044,0.031,0.0	0.071,0.076,0.047	-0.04	-4	4
13521	ENSG00000184009	ACTG1	17	-	81512614	81512780	81512733	81512780	81512231	81512360	13521	41,45,51	210812301879	86,80,140	231428852539	192	73	0.00539044	0.181327	0.007,0.014,0.01	0.014,0.01,0.021	-0.005	-0.5	0.5
4822	ENSG00000162599	NFIA	1	+	61404103	61404282	61404103	61404267	61406561	61406727	4822	33,15,30	1,0,0	19,35,29	1,4,2	88	73	0.00542615	0.181847	0.965,1.0,1.0	0.94,0.879,0.923	0.074	7.4	7.4
6438	ENSG00000246067	RAB30-AS1	11	+	83072117	83072216	83072117	83072181	83072622	83073383	6438	4,3,3	22,8,12	0,1,2	14,16,19	108	73	0.00542608	0.181847	0.109,0.202,0.145	0.0,0.041,0.066	0.116	11.6	11.6
2318	ENSG00000066136	NFYC	1	+	40691742	40691988	40691742	40691867	40738835	40738948	2318	11,5,9	52,35,23	21,22,16	39,45,41	194	73	0.00544322	0.182079	0.074,0.051,0.128	0.168,0.155,0.128	-0.066	-6.6	6.6
11892	ENSG00000085231	AK6	5	-	69369386	69369503	69369462	69369503	69366502	69366595	11892	3,4,8	255209262	14,15,8	262274246	149	73	0.00547138	0.182681	0.006,0.009,0.015	0.026,0.026,0.016	-0.013	-1.3	1.3
1156	ENSG00000108395	TRIM37	17	-	59049166	59049393	59049177	59049393	59047682	59047819	1156	4,4,3	72,54,60	1,0,1	57,51,80	84	73	0.00549022	0.182776	0.046,0.06,0.042	0.015,0.0,0.011	0.041	4.1	4.1
6973	ENSG00000147454	SLC25A37	8	+	23566682	23566940	23566682	23566913	23568321	23568378	6973	16,4,19	1,0,0	13,6,13	0,0,7	100	73	0.00549457	0.182776	0.921,1.0,1.0	1.0,1.0,0.576	0.115	11.5	11.5
11361	ENSG00000136271	DDX56	7	-	44570011	44570128	44570014	44570128	44569808	44569903	11361	1,3,2	106,62,86	8,8,4	88105106	76	73	0.00551803	0.182879	0.009,0.044,0.022	0.08,0.068,0.035	-0.036	-3.6	3.6
15030	ENSG00000172890	NADSYN1	11	+	71458427	71458556	71458427	71458544	71463431	71463485	15030	2,0,0	38,34,37	6,4,1	41,60,49	85	73	0.00551503	0.182879	0.043,0.0,0.0	0.112,0.054,0.017	-0.047	-4.7	4.7
12801	ENSG00000177542	SLC25A22	11	-	794452	794513	794457	794513	793528	793619	12801	2,8,7	50,17,42	2,4,1	37,57,52	78	73	0.00553686	0.183165	0.036,0.306,0.135	0.048,0.062,0.018	0.116	11.6	11.6
18488	ENSG00000136942	RPL35	9	-	124861708	124861915	124861874	124861915	124861418	124861555	18488	10,5,8	0,0,2	10,20,15	3,6,0	239	73	0.00556805	0.183858	1.0,1.0,0.55	0.504,0.504,1.0	0.181	18.1	18.1
17080	ENSG00000115677	HDLBP	2	-	241230065	241230248	241230068	241230248	241229832	241229961	17080	2,0,0	3,3,2	1,5,0	5,7,4	76	73	0.00564032	0.185903	0.39,0.0,0.0	0.161,0.407,0.0	-0.059	-5.9	5.9
774	ENSG00000113194	FAF2	5	+	176448354	176448473	176448354	176448470	176479187	176479256	774	6,1,1	89,50,78	8,10,3	57,71,83	76	73	0.00566466	0.186363	0.061,0.019,0.012	0.119,0.119,0.034	-0.06	-6	6
16758	ENSG00000265681	RPL17	18	-	49491735	49491833	49491819	49491833	49491531	49491584	16758	511455572	16,10,15	778684672	10,7,11	157	73	0.00570021	0.186721	0.937,0.955,0.947	0.973,0.978,0.966	-0.026	-2.6	2.6
16926	ENSG00000163625	WDFY3	4	-	84721390	84721572	84721408	84721572	84718421	84718570	16926	1,2,0	28,12,13	1,2,6	18,13,10	91	73	0.00570671	0.186721	0.028,0.118,0.0	0.043,0.11,0.325	-0.111	-11.1	11.1
4525	ENSG00000158545	ZC3H18	16	+	88577109	88577726	88577109	88577375	88586599	88586684	4525	278,98,255	3,5,0	182254281	0,0,0	424	73	0.00569846	0.186721	0.941,0.771,1.0	1.0,1.0,1.0	-0.096	-9.6	9.6
11710	ENSG00000141458	NPC1	18	-	23534400	23534557	23534445	23534557	23533201	23533517	11710	17,13,17	166146145	17,31,24	114139137	118	73	0.00572818	0.187082	0.06,0.052,0.068	0.084,0.121,0.098	-0.041	-4.1	4.1
809	ENSG00000111110	PPM1H	12	-	62832083	62832279	62832113	62832279	62801940	62802160	809	2,1,4	16,11,21	0,1,0	7,21,21	103	73	0.0057432	0.187232	0.081,0.061,0.119	0.0,0.033,0.0	0.076	7.6	7.6
3638	ENSG00000204209	DAXX	6	-	33320379	33320591	33320384	33320591	33320010	33320224	3638	82103112	2,0,3	94,127,90	2,9,5	78	73	0.00580008	0.188744	0.975,1.0,0.972	0.978,0.93,0.944	0.032	3.2	3.2
4326	ENSG00000108819	PPP1R9B	17	-	50139256	50139316	50139262	50139316	50135967	50136197	4326	0,0,4	110,47,91	2,4,8	74,98,89	79	73	0.00588482	0.191156	0.0,0.0,0.039	0.024,0.036,0.077	-0.033	-3.3	3.3
6422	ENSG00000184916	JAG2	14	-	105146319	105146500	105146384	105146500	105145730	105145973	6422	1,0,1	37,34,35	4,4,5	46,45,60	138	73	0.00594115	0.192637	0.014,0.0,0.015	0.044,0.045,0.042	-0.034	-3.4	3.4
5961	ENSG00000132003	ZSWIM4	19	+	13809069	13809237	13809069	13809220	13812996	13813164	5961	0,1,0	2,3,4	3,0,2	3,1,3	90	73	0.00596864	0.193179	0.0,0.213,0.0	0.448,0.0,0.351	-0.195	-19.5	19.5
19776	ENSG00000242086	LINC00969	3	+	195708133	195708387	195708133	195708268	195708746	195708807	19776	10,4,4	4,0,1	1,5,2	1,0,0	192	73	0.0059909	0.193551	0.487,1.0,0.603	0.275,1.0,1.0	-0.062	-6.2	6.2
7656	ENSG00000113845	TIMMDC1	3	+	119498582	119498590	119498582	119498588	119500694	119500860	7656	2,6,0	3,0,3	1,1,0	3,1,1	75	73	0.00602578	0.194329	0.394,1.0,0.0	0.245,0.493,0.0	0.219	21.9	21.9
2802	ENSG00000127586	CHTF18	16	+	790524	792367	790524	792347	792438	792590	2802	5,6,3	15,2,12	2,5,1	19,26,33	93	73	0.00609817	0.196311	0.207,0.702,0.164	0.076,0.131,0.023	0.281	28.1	28.1
14993	ENSG00000204580	DDR1	6	+	30883080	30883323	30883080	30883165	30888687	30888814	14993	2,5,10	0,0,0	2,5,5	0,2,2	231	73	0.00611136	0.196383	1.0,1.0,1.0	1.0,0.441,0.441	0.373	37.3	37.3
11719	ENSG00000228106	RP11-452F19.3	1	+	222815036	222815279	222815036	222815078	222835118	222835215	11719	1,6,4	1,0,1	3,4,3	3,2,3	274	73	0.00617603	0.198025	0.21,1.0,0.516	0.21,0.348,0.21	0.319	31.9	31.9
16459	ENSG00000197062	ZSCAN26	6	+	28271853	28272336	28271853	28271934	28272669	28272787	16459	22,20,36	0,0,3	15,37,20	2,2,5	475	73	0.00618451	0.198025	1.0,1.0,0.648	0.535,0.74,0.381	0.331	33.1	33.1
11465	ENSG00000108433	GOSR2	17	+	46923165	46923632	46923165	46923269	46929519	46929584	11465	6,4,3	1,1,0	5,3,0	0,1,3	436	73	0.00624022	0.198667	0.501,0.401,1.0	1.0,0.334,0.0	0.189	18.9	18.9
17363	ENSG00000067646	ZFY	Y	+	2935388	2935635	2935388	2935446	2953908	2953997	17363	19,9,11	3,4,9	12,26,41	2,3,3	262	73	0.00622463	0.198667	0.638,0.385,0.254	0.626,0.707,0.792	-0.283	-28.3	28.3
20075	ENSG00000092841	MYL6	12	+	56158348	56158591	56158348	56158377	56158683	56158920	20075	6,4,4	0,0,0	12,5,3	0,1,3	287	73	0.00624869	0.198667	1.0,1.0,1.0	1.0,0.56,0.203	0.412	41.2	41.2
20467	ENSG00000102100	SLC35A2	X	-	48904163	48905482	48904745	48905482	48903179	48903465	20467	230185231	1,0,0	264327301	0,4,4	655	73	0.00625984	0.198667	0.962,1.0,1.0	1.0,0.901,0.893	0.056	5.6	5.6
9254	ENSG00000265408	RP11-361L15.4	16	+	66942711	66942785	66942711	66942737	66943298	66943371	9254	49,55,57	4,1,2	52,61,59	10,7,4	121	73	0.00624922	0.198667	0.881,0.971,0.945	0.758,0.84,0.899	0.1	10	10
16625	ENSG00000135451	TROAP	12	+	49330660	49330943	49330660	49330672	49331213	49331407	16625	61,42,34	0,0,0	48,62,59	1,5,0	344	73	0.00628998	0.19892	1.0,1.0,1.0	0.911,0.725,1.0	0.121	12.1	12.1
243	ENSG00000245680	ZNF585B	19	-	37210440	37210549	37210458	37210549	37207039	37207254	243	4,4,8	1,0,4	3,8,2	3,9,5	91	73	0.00628738	0.19892	0.762,1.0,0.616	0.445,0.416,0.243	0.425	42.5	42.5
9476	ENSG00000105193	RPS16	19	-	39435510	39435708	39435606	39435708	39433664	39433761	9476	194180190	246419002487	183185236	336833422961	169	73	0.00633463	0.19998	0.033,0.039,0.032	0.023,0.023,0.033	0.008	0.8	0.8
20222	ENSG00000036054	TBC1D23	3	+	100290577	100290715	100290577	100290701	100295086	100295211	20222	3,1,3	11,15,19	0,0,2	23,25,16	87	73	0.0065364	0.205988	0.186,0.053,0.117	0.0,0.0,0.095	0.087	8.7	8.7
11155	ENSG00000106772	PRUNE2	9	-	76826498	76826732	76826579	76826732	76823631	76823726	11155	8,9,8	86,92,73	15,13,24	79,80,103	154	73	0.0066166	0.20815	0.042,0.044,0.049	0.083,0.072,0.099	-0.04	-4	4
11113	ENSG00000198960	ARMCX6	X	-	101617282	101617370	101617291	101617370	101616666	101616766	11113	2,1,1	0,2,0	4,5,7	1,5,6	82	73	0.00665634	0.208812	1.0,0.308,1.0	0.781,0.471,0.509	0.182	18.2	18.2
15179	ENSG00000111275	ALDH2	12	+	111791305	111791544	111791305	111791419	111792060	111792198	15179	1,1,1	26,14,13	0,4,7	21,15,16	198	73	0.00667471	0.208812	0.014,0.026,0.028	0.0,0.09,0.139	-0.054	-5.4	5.4
4189	ENSG00000061987	MON2	12	+	62534844	62534939	62534844	62534926	62535524	62535709	4189	1,0,1	46,32,30	5,0,4	34,35,35	86	73	0.00667794	0.208812	0.018,0.0,0.028	0.111,0.0,0.088	-0.051	-5.1	5.1
8343	ENSG00000160439	RDH13	19	-	55047104	55047488	55047386	55047488	55044342	55045309	8343	21,6,21	23,8,17	11,9,16	18,38,25	355	73	0.00668412	0.208812	0.158,0.134,0.203	0.112,0.046,0.116	0.074	7.4	7.4
14956	ENSG00000143379	SETDB1	1	+	150926480	150926658	150926480	150926544	150927703	150927974	14956	1,0,1	0,1,1	1,1,0	0,0,1	187	73	0.00670042	0.208958	1.0,0.0,0.281	1.0,1.0,0.0	-0.24	-24	24
17268	ENSG00000169062	UPF3A	13	+	114291635	114291792	114291635	114291780	114298839	114299000	17268	40,43,43	5,3,0	39,51,47	1,0,0	85	73	0.00678286	0.211162	0.873,0.925,1.0	0.971,1.0,1.0	-0.058	-5.8	5.8
12359	ENSG00000183527	PSMG1	21	-	39178445	39178647	39178448	39178647	39177434	39177571	12359	10,7,8	76,75,102	3,1,7	83,75,117	76	73	0.00683863	0.211433	0.112,0.082,0.07	0.034,0.013,0.054	0.054	5.4	5.4
16327	ENSG00000121741	ZMYM2	13	+	19958782	19958959	19958782	19958841	19959957	19960026	16327	5,0,2	15,5,17	4,4,7	7,9,5	191	73	0.00682609	0.211433	0.113,0.0,0.043	0.179,0.145,0.349	-0.172	-17.2	17.2
6307	ENSG00000116898	MRPS15	1	-	36463749	36463850	36463805	36463850	36462087	36462163	6307	12,11,6	189119178	30,25,22	254240222	129	73	0.00683563	0.211433	0.035,0.05,0.019	0.063,0.056,0.053	-0.023	-2.3	2.3
9119	ENSG00000154723	ATP5J	21	-	25734169	25734398	25734332	25734398	25729630	25729801	9119	0,1,2	16,22,18	2,2,7	21,16,15	236	73	0.00681427	0.211433	0.0,0.014,0.033	0.029,0.037,0.126	-0.048	-4.8	4.8
5115	ENSG00000244541	LINC01213	3	+	150238934	150239175	150238934	150238998	150239879	150240203	5115	2,3,1	23,10,14	5,3,6	6,9,14	250	73	0.00686833	0.211622	0.025,0.081,0.02	0.196,0.089,0.111	-0.09	-9	9
6078	ENSG00000198715	GLMP	1	-	156293989	156294236	156294017	156294236	156293319	156293576	6078	5,6,8	109,60,100	2,5,1	110,108,97	101	73	0.00686565	0.211622	0.032,0.067,0.055	0.013,0.032,0.007	0.034	3.4	3.4
14567	ENSG00000172936	MYD88	3	+	38140387	38140592	38140387	38140568	38140756	38140848	14567	1,2,0	17,24,20	5,2,4	20,25,20	97	73	0.00692396	0.212971	0.042,0.059,0.0	0.158,0.057,0.131	-0.082	-8.2	8.2
11821	ENSG00000167384	ZNF180	19	-	44500197	44500522	44500274	44500522	44497283	44497377	11821	0,2,1	3,8,2	5,3,2	1,5,6	150	73	0.00698681	0.213522	0.0,0.108,0.196	0.709,0.226,0.14	-0.257	-25.7	25.7
13001	ENSG00000138468	SENP7	3	-	101493869	101493968	101493872	101493968	101458954	101459052	13001	7,2,5	18,9,25	2,3,0	19,21,22	76	73	0.00700356	0.213522	0.272,0.176,0.161	0.092,0.121,0.0	0.132	13.2	13.2
16892	ENSG00000099991	CABIN1	22	+	24038347	24038497	24038347	24038461	24041138	24041273	16892	1,0,3	32,17,34	8,3,2	22,30,28	109	73	0.00702509	0.213522	0.02,0.0,0.056	0.196,0.063,0.046	-0.076	-7.6	7.6
19865	ENSG00000187583	PLEKHN1	1	+	971076	971219	971076	971208	971323	971523	19865	1,0,2	5,7,7	5,5,1	9,5,8	84	73	0.00697001	0.213522	0.148,0.0,0.199	0.326,0.465,0.098	-0.181	-18.1	18.1
2339	ENSG00000119636	BBOF1	14	+	74057143	74057265	74057143	74057258	74064687	74066092	2339	2,0,0	9,4,10	3,1,1	4,3,3	80	73	0.0069709	0.213522	0.169,0.0,0.0	0.406,0.233,0.233	-0.234	-23.4	23.4
3152	ENSG00000141524	TMC6	17	-	78113541	78113624	78113547	78113624	78112920	78113211	3152	1,0,3	77,43,66	4,4,7	74,87,76	79	73	0.00701984	0.213522	0.012,0.0,0.04	0.048,0.041,0.078	-0.038	-3.8	3.8
5342	ENSG00000197928	ZNF677	19	-	53243709	53243897	53243743	53243897	53235384	53238557	5342	6,9,6	11,12,9	16,12,17	10,9,6	107	73	0.00699843	0.213522	0.271,0.338,0.313	0.522,0.476,0.659	-0.245	-24.5	24.5
2397	ENSG00000211455	STK38L	12	+	27312548	27312742	27312548	27312672	27314503	27314658	2397	2,3,2	57,41,42	12,2,2	17,37,38	143	73	0.00703824	0.213561	0.018,0.036,0.024	0.265,0.027,0.026	-0.08	-8	8
10912	ENSG00000112874	NUDT12	5	-	103560042	103560254	103560096	103560254	103558878	103559468	10912	109101155	13,10,10	106132109	2,4,8	127	73	0.00707659	0.213637	0.828,0.853,0.899	0.968,0.95,0.887	-0.075	-7.5	7.5
13398	ENSG00000138629	UBL7	15	-	74461036	74461178	74461157	74461178	74458683	74458896	13398	39,38,35	2,3,9	58,34,54	1,2,2	194	73	0.00707634	0.213637	0.88,0.827,0.594	0.956,0.865,0.91	-0.143	-14.3	14.3
20085	ENSG00000092841	MYL6	12	+	56158683	56158920	56158683	56158711	56159974	56160148	20085	27,18,17	22,14,19	36,26,66	15,17,21	282	73	0.00711003	0.213637	0.241,0.25,0.188	0.383,0.284,0.449	-0.146	-14.6	14.6
3058	ENSG00000143106	PSMA5	1	-	109426404	109426427	109426419	109426427	109421859	109421926	3058	14,7,8	11,2,12	12,17,14	0,5,4	88	73	0.00705754	0.213637	0.514,0.744,0.356	1.0,0.738,0.744	-0.289	-28.9	28.9
8643	ENSG00000149499	EML3	11	-	62603695	62603816	62603728	62603816	62603148	62603247	8643	10,4,5	33,26,44	3,3,4	42,63,53	106	73	0.0071121	0.213637	0.173,0.096,0.073	0.047,0.032,0.049	0.071	7.1	7.1
9297	ENSG00000117480	FAAH	1	+	46402090	46402240	46402090	46402204	46405013	46405148	9297	16,7,9	83,90,91	20,28,17	96,91,102	109	73	0.00709002	0.213637	0.114,0.05,0.062	0.122,0.171,0.1	-0.056	-5.6	5.6
15333	ENSG00000196793	ZNF239	10	-	43574470	43574618	43574539	43574618	43567894	43568021	15333	4,5,7	4,1,2	3,5,1	7,6,6	142	73	0.00716904	0.214987	0.34,0.72,0.643	0.181,0.3,0.079	0.381	38.1	38.1
16504	ENSG00000061676	NCKAP1	2	-	182935264	182935375	182935292	182935375	182934751	182934832	16504	4,9,9	138117159	4,4,1	135167138	101	73	0.00724469	0.216663	0.021,0.053,0.039	0.021,0.017,0.005	0.023	2.3	2.3
20133	ENSG00000023572	GLRX2	1	-	193105196	193105431	193105263	193105431	193101140	193101204	20133	1,8,11	84,57,63	18,13,16	77,82,75	140	73	0.0072578	0.216663	0.006,0.068,0.083	0.109,0.076,0.1	-0.043	-4.3	4.3
7374	ENSG00000129347	KRI1	19	-	10560275	10560448	10560311	10560448	10559809	10559936	7374	1,0,0	40,34,50	4,4,1	30,37,36	109	73	0.00726109	0.216663	0.016,0.0,0.0	0.082,0.068,0.018	-0.051	-5.1	5.1
1137	ENSG00000122512	PMS2	7	-	6008806	6009019	6008996	6009019	6005891	6006031	1137	0,1,3	26,19,16	4,6,5	18,35,23	263	73	0.00734943	0.216936	0.0,0.014,0.049	0.058,0.045,0.057	-0.032	-3.2	3.2
11385	ENSG00000257337	RP11-983P16.4	12	-	53054221	53054438	53054320	53054438	53053395	53053574	11385	10,7,11	4,3,6	7,6,4	9,9,7	172	73	0.00735477	0.216936	0.515,0.498,0.438	0.248,0.221,0.195	0.262	26.2	26.2
14127	ENSG00000108963	DPH1	17	+	2036834	2036978	2036834	2036956	2039754	2039823	14127	3,0,1	28,24,45	6,7,3	41,57,37	95	73	0.00728383	0.216936	0.076,0.0,0.017	0.101,0.086,0.059	-0.051	-5.1	5.1
3779	ENSG00000221947	XKR9	8	+	70669397	70669543	70669397	70669538	70674817	70674899	3779	1,3,2	3,2,9	0,3,0	7,11,7	78	73	0.00735423	0.216936	0.238,0.584,0.172	0.0,0.203,0.0	0.264	26.4	26.4
7260	ENSG00000105202	FBL	19	-	39840616	39840787	39840619	39840787	39840413	39840515	7260	22,5,8	1,0,2	7,12,20	4,3,3	76	73	0.00729659	0.216936	0.955,1.0,0.793	0.627,0.793,0.865	0.154	15.4	15.4
7991	ENSG00000088899	RP5-1187M17.10	20	-	3167737	3167961	3167798	3167961	3166704	3167181	7991	4,1,1	1,1,3	5,6,7	1,2,0	134	73	0.00731658	0.216936	0.685,0.353,0.154	0.731,0.62,1.0	-0.386	-38.6	38.6
9615	ENSG00000101901	ALG13	X	+	111681662	111681840	111681662	111681826	111682131	111682299	9615	0,2,3	2,4,0	0,0,1	1,2,3	87	73	0.00732437	0.216936	0.0,0.296,1.0	0.0,0.0,0.219	0.359	35.9	35.9
18259	ENSG00000141337	ARSG	17	+	68291490	68291706	68291490	68291568	68306942	68307579	18259	3,0,2	25,9,23	5,2,9	21,22,15	211	73	0.00744397	0.218935	0.04,0.0,0.029	0.076,0.03,0.172	-0.07	-7	7
5376	ENSG00000162244	RPL29	3	-	51995662	51995830	51995768	51995830	51995424	51995469	5376	7,2,3	1,0,1	15,6,11	0,3,4	179	73	0.00744695	0.218935	0.741,1.0,0.55	1.0,0.449,0.529	0.104	10.4	10.4
6100	ENSG00000131381	RBSN	3	-	15096534	15096710	15096551	15096710	15095670	15096288	6100	41,18,25	1,3,0	29,25,32	6,6,1	90	73	0.00750628	0.220319	0.971,0.83,1.0	0.797,0.772,0.963	0.09	9	9
18451	ENSG00000172500	FIBP	11	-	65888215	65888436	65888333	65888436	65887933	65888132	18451	1,2,2	59,62,49	4,7,9	71,79,81	191	73	0.00768454	0.225183	0.006,0.012,0.015	0.021,0.033,0.041	-0.021	-2.1	2.1
1533	ENSG00000142546	NOSIP	19	-	49580339	49580555	49580514	49580555	49576758	49576877	1533	1,0,1	3,2,1	3,2,2	2,4,1	248	73	0.00775633	0.226917	0.089,0.0,0.227	0.306,0.128,0.371	-0.163	-16.3	16.3
5135	ENSG00000092094	OSGEP	14	-	20454564	20454793	20454568	20454793	20452328	20452448	5135	2,0,0	20,12,32	0,5,3	29,21,20	77	73	0.00778996	0.22753	0.087,0.0,0.0	0.0,0.184,0.125	-0.074	-7.4	7.4
13145	ENSG00000197375	SLC22A5	5	+	132384146	132384320	132384146	132384301	132385327	132385499	13145	2,1,2	16,19,9	2,3,9	7,14,13	92	73	0.00791742	0.230504	0.09,0.04,0.15	0.185,0.145,0.355	-0.135	-13.5	13.5
9193	ENSG00000140983	RHOT2	16	+	668104	668236	668104	668154	668352	668411	9193	141,47,110	3,1,5	153121196	0,3,0	155	73	0.0079157	0.230504	0.957,0.957,0.912	1.0,0.95,1.0	-0.041	-4.1	4.1
16460	ENSG00000197062	ZSCAN26	6	+	28271853	28272339	28271853	28271934	28272669	28272787	16460	21,20,37	0,0,3	15,42,21	2,2,5	478	73	0.00794208	0.230847	1.0,1.0,0.653	0.534,0.762,0.391	0.322	32.2	32.2
12665	ENSG00000159352	PSMD4	1	+	151254762	151254931	151254762	151254803	151262160	151262910	12665	6,3,3	1,2,4	1,1,4	0,0,2	201	73	0.00795615	0.230883	0.685,0.353,0.214	1.0,1.0,0.421	-0.39	-39	39
17773	ENSG00000215193	PEX26	22	+	18077919	18078127	18077919	18078047	18078295	18078606	17773	18,5,17	4,0,0	10,22,20	10,3,8	153	73	0.00803462	0.232784	0.682,1.0,1.0	0.323,0.778,0.544	0.346	34.6	34.6
1260	ENSG00000142731	PLK4	4	+	127885707	127886728	127885707	127886626	127887395	127887496	1260	45,39,45	0,2,1	56,60,52	2,4,5	175	73	0.00806368	0.233249	1.0,0.891,0.949	0.921,0.862,0.813	0.081	8.1	8.1
14125	ENSG00000108963	DPH1	17	+	2041102	2041230	2041102	2041181	2041480	2041621	14125	6,0,5	50,29,41	5,15,8	32,48,48	122	73	0.0080781	0.233291	0.067,0.0,0.068	0.086,0.158,0.091	-0.067	-6.7	6.7
13249	ENSG00000104687	GSR	8	-	30703076	30703240	30703092	30703240	30700080	30700135	13249	25,16,28	345282331	31,48,35	292339370	89	73	0.00810182	0.2336	0.056,0.044,0.065	0.08,0.104,0.072	-0.03	-3	3
242	ENSG00000069712	KIAA1107	1	+	92167847	92167994	92167847	92167985	92168865	92168995	242	2,0,3	4,1,5	0,0,1	2,4,3	82	73	0.00814015	0.233955	0.308,0.0,0.348	0.0,0.0,0.229	0.142	14.2	14.2
285	ENSG00000109814	UGDH	4	-	39508549	39508660	39508565	39508660	39505617	39505748	285	8,13,5	77,59,89	3,4,4	72,75,84	89	73	0.00813788	0.233955	0.079,0.153,0.044	0.033,0.042,0.038	0.054	5.4	5.4
16536	ENSG00000131480	AOC2	17	+	42849085	42849371	42849085	42849290	42849600	42849730	16536	18,12,21	0,2,0	14,29,24	4,2,1	154	73	0.00815727	0.234072	1.0,0.74,1.0	0.624,0.873,0.919	0.108	10.8	10.8
11888	ENSG00000143314	MRPL24	1	-	156740378	156740548	156740463	156740548	156738521	156738764	11888	6,6,7	0,2,1	5,6,3	1,4,4	158	73	0.0083416	0.238152	1.0,0.581,0.764	0.698,0.409,0.257	0.327	32.7	32.7
15966	ENSG00000162585	FAAP20	1	-	2198753	2201225	2201049	2201225	2198006	2198142	15966	48,18,18	3,0,1	24,40,43	2,0,0	2369	73	0.0083389	0.238152	0.33,1.0,0.357	0.27,1.0,1.0	-0.194	-19.4	19.4
5478	ENSG00000148303	RPL7A	9	+	133348251	133348408	133348251	133348388	133348921	133349042	5478	3,3,0	16,19,8	4,8,4	12,7,14	93	73	0.00833378	0.238152	0.128,0.11,0.0	0.207,0.473,0.183	-0.208	-20.8	20.8
7785	ENSG00000120705	ETF1	5	-	138542737	138542936	138542832	138542936	138529554	138529678	7785	18,13,18	5,4,0	12,21,23	0,0,3	168	73	0.00835251	0.238152	0.61,0.585,1.0	1.0,1.0,0.769	-0.191	-19.1	19.1
18170	ENSG00000167522	ANKRD11	16	-	89313316	89313436	89313350	89313436	89305205	89305344	18170	12,1,6	4,0,1	1,9,5	0,0,0	107	73	0.00838487	0.238402	0.672,1.0,0.804	1.0,1.0,1.0	-0.175	-17.5	17.5
6706	ENSG00000111247	RAD51AP1	12	+	4543762	4543911	4543762	4543904	4545781	4545832	6706	8,3,4	13,23,4	9,9,10	7,5,8	80	73	0.00840108	0.238402	0.36,0.106,0.477	0.54,0.622,0.533	-0.251	-25.1	25.1
7946	ENSG00000177694	NAALADL2	3	+	174859321	174859450	174859321	174859355	175096789	175097291	7946	198139183	13,5,10	143160164	1,5,5	168	73	0.00839667	0.238402	0.869,0.924,0.888	0.984,0.933,0.934	-0.057	-5.7	5.7
11676	ENSG00000169598	DFFB	1	+	3858717	3858866	3858717	3858844	3865811	3866000	11676	0,1,1	6,4,4	5,2,2	9,6,23	95	73	0.00846681	0.239888	0.0,0.161,0.161	0.299,0.204,0.063	-0.081	-8.1	8.1
11808	ENSG00000196189	SEMA4A	1	+	156160442	156160638	156160442	156160559	156160904	156161029	11808	6,7,5	31,24,31	1,2,5	28,38,43	152	73	0.00850544	0.240418	0.085,0.123,0.072	0.017,0.025,0.053	0.062	6.2	6.2
19974	ENSG00000154134	ROBO3	11	+	124877518	124877752	124877518	124877658	124878583	124878796	19974	15,3,14	2,3,1	8,4,4	1,1,0	167	73	0.00852564	0.240418	0.766,0.304,0.86	0.778,0.636,1.0	-0.161	-16.1	16.1
4355	ENSG00000175727	MLXIP	12	+	122127887	122128068	122127887	122127968	122129136	122129226	4355	3,2,3	33,33,35	8,8,8	37,34,48	173	73	0.00851252	0.240418	0.037,0.025,0.035	0.084,0.09,0.066	-0.048	-4.8	4.8
12708	ENSG00000008710	PKD1	16	-	2093533	2093738	2093543	2093738	2092885	2093093	12708	4,1,2	26,9,20	0,0,2	9,32,23	83	73	0.00858858	0.241234	0.119,0.089,0.081	0.0,0.0,0.071	0.073	7.3	7.3
20297	ENSG00000139725	RHOF	12	-	121780871	121781006	121780875	121781006	121779417	121779662	20297	11,13,11	2,2,1	10,22,24	0,0,0	77	73	0.00859487	0.241234	0.839,0.86,0.912	1.0,1.0,1.0	-0.13	-13	13
4436	ENSG00000094914	AAAS	12	-	53321170	53321257	53321200	53321257	53320564	53320692	4436	7,3,4	1,4,0	4,2,2	0,0,0	103	73	0.00858377	0.241234	0.832,0.347,1.0	1.0,1.0,1.0	-0.274	-27.4	27.4
322	ENSG00000182944	EWSR1	22	+	29288605	29291599	29288605	29288786	29292136	29292169	322	232516972231	2,0,0	164519562174	2,0,7	2886	73	0.0086582	0.242632	0.967,1.0,1.0	0.954,1.0,0.887	0.042	4.2	4.2
10975	ENSG00000137710	RDX	11	-	110279674	110279756	110279680	110279756	110272535	110272619	10975	8,2,3	77,60,74	2,0,3	85,88,88	79	73	0.00871721	0.243905	0.088,0.03,0.036	0.021,0.0,0.031	0.034	3.4	3.4
16600	ENSG00000154122	ANKH	5	-	14716945	14717088	14716950	14717088	14716705	14716835	16600	3,4,3	4,1,0	2,3,1	0,0,0	78	73	0.00876524	0.244868	0.412,0.789,1.0	1.0,1.0,1.0	-0.266	-26.6	26.6
10997	ENSG00000133313	CNDP2	18	+	74510875	74511028	74510875	74511013	74512447	74512532	10997	64,27,41	733514682	31,31,43	699863779	88	73	0.00882468	0.245764	0.068,0.042,0.048	0.035,0.029,0.044	0.017	1.7	1.7
8263	ENSG00000136521	NDUFB5	3	+	179618414	179618538	179618414	179618521	179623919	179627647	8263	11,6,7	203203217	18,14,12	232177173	90	73	0.00881489	0.245764	0.042,0.023,0.025	0.059,0.06,0.053	-0.027	-2.7	2.7
1188	ENSG00000156931	VPS8	3	+	184930469	184930647	184930469	184930568	184936245	184936335	1188	0,0,0	27,27,48	3,3,2	20,26,13	152	73	0.00883904	0.245783	0.0,0.0,0.0	0.067,0.053,0.069	-0.063	-6.3	6.3
16586	ENSG00000181392	SYNE4	19	-	36006754	36006935	36006764	36006935	36006422	36006671	16586	11,5,12	5,2,3	17,12,12	3,1,0	83	73	0.00885665	0.245892	0.659,0.687,0.779	0.833,0.913,1.0	-0.207	-20.7	20.7
7069	ENSG00000163728	TTC14	3	+	180604224	180604338	180604224	180604309	180604477	180604607	7069	2,1,4	36,37,36	4,8,8	30,41,44	102	73	0.00887059	0.245899	0.038,0.019,0.074	0.087,0.123,0.115	-0.065	-6.5	6.5
11041	ENSG00000100796	PPP4R3A	14	-	91475810	91475966	91475849	91475966	91473238	91473370	11041	30,18,30	32,22,34	21,26,40	10,17,25	112	73	0.00888863	0.246019	0.379,0.348,0.365	0.578,0.499,0.51	-0.165	-16.5	16.5
16155	ENSG00000253210	RP11-809O17.1	8	-	141127969	141128121	141128066	141128121	141126043	141126471	16155	1,0,0	6,3,7	3,3,0	3,8,3	170	73	0.00891132	0.246147	0.067,0.0,0.0	0.3,0.139,0.0	-0.124	-12.4	12.4
7115	ENSG00000058262	SEC61A1	3	+	128052368	128052563	128052368	128052559	128052834	128052902	7115	11,5,9	268220250	17,12,14	206223220	77	73	0.00892066	0.246147	0.037,0.021,0.033	0.073,0.049,0.057	-0.029	-2.9	2.9
11691	ENSG00000133316	WDR74	11	-	62835918	62836036	62835960	62836036	62835694	62835841	11691	2,0,0	61,45,62	7,2,3	59,73,55	115	73	0.00906826	0.248698	0.02,0.0,0.0	0.07,0.017,0.033	-0.033	-3.3	3.3
13177	ENSG00000132793	LPIN3	20	+	41357881	41358034	41357881	41357957	41358236	41358351	13177	19,18,10	4,1,3	19,17,17	2,1,0	150	73	0.00908233	0.248698	0.698,0.898,0.619	0.822,0.892,1.0	-0.166	-16.6	16.6
15026	ENSG00000177565	TBL1XR1	3	-	177098443	177098541	177098465	177098541	177064919	177065022	15026	5,6,3	94,71,101	10,11,11	85,101,88	95	73	0.00906545	0.248698	0.039,0.061,0.022	0.083,0.077,0.088	-0.042	-4.2	4.2
4927	ENSG00000179195	ZNF664	12	+	123973240	123973356	123973240	123973303	123973885	123974020	4927	8,6,6	10,15,23	19,14,17	16,8,23	126	73	0.00905753	0.248698	0.317,0.188,0.131	0.408,0.503,0.3	-0.192	-19.2	19.2
9820	ENSG00000160226	C21orf2	21	-	44334060	44335804	44335757	44335804	44333032	44333262	9820	98,78,68	15,15,12	49,78,109	29,24,21	1770	73	0.00907503	0.248698	0.212,0.177,0.189	0.065,0.118,0.176	0.073	7.3	7.3
10068	ENSG00000104960	PTOV1	19	+	49850734	49851096	49850734	49850769	49854405	49854543	10068	75,30,47	5,0,1	75,61,74	2,0,0	400	73	0.0091473	0.249453	0.732,1.0,0.896	0.873,1.0,1.0	-0.082	-8.2	8.2
6419	ENSG00000184916	JAG2	14	-	105152157	105152291	105152160	105152291	105151937	105152057	6419	1,1,1	45,17,40	2,3,8	55,55,50	76	73	0.00915158	0.249453	0.021,0.053,0.023	0.034,0.05,0.133	-0.04	-4	4
8275	ENSG00000256966	RP11-613M10.8	9	-	37592252	37592469	37592290	37592469	37588810	37588932	8275	1,3,0	5,5,3	5,4,5	7,2,4	111	73	0.00913673	0.249453	0.116,0.283,0.0	0.32,0.568,0.451	-0.313	-31.3	31.3
7382	ENSG00000005075	POLR2J	7	-	102478778	102478907	102478807	102478907	102476180	102476270	7382	14,6,13	95,55,69	2,3,15	102,93,94	102	73	0.0091707	0.249596	0.095,0.072,0.119	0.014,0.023,0.102	0.049	4.9	4.9
2874	ENSG00000125257	ABCC4	13	-	95266098	95266264	95266111	95266264	95247642	95247753	2874	1,1,4	7,18,12	1,0,0	11,15,19	86	73	0.00918542	0.249618	0.108,0.045,0.221	0.072,0.0,0.0	0.101	10.1	10.1
12552	ENSG00000005812	FBXL3	13	-	77021512	77021861	77021656	77021861	77018599	77018722	12552	118,72,114	1,0,0	68,70,111	2,1,4	217	73	0.00921849	0.250139	0.975,1.0,1.0	0.92,0.959,0.903	0.064	6.4	6.4
10401	ENSG00000141569	TRIM65	17	-	75891171	75891347	75891276	75891347	75880334	75880629	10401	45,28,39	2,0,0	45,66,66	3,3,2	178	73	0.00924117	0.250376	0.902,1.0,1.0	0.86,0.9,0.931	0.07	7	7
17583	ENSG00000126226	PCID2	13	-	113178961	113179089	113178965	113179089	113178173	113178287	17583	0,4,3	56,44,68	7,4,7	46,58,53	77	73	0.00927782	0.25099	0.0,0.079,0.04	0.126,0.061,0.111	-0.06	-6	6
13409	ENSG00000249141	RP11-514O12.4	6	-	166956079	166956124	166956096	166956124	166952487	166952548	13409	2,4,5	44,29,40	1,3,0	42,42,55	90	73	0.00932175	0.251799	0.036,0.101,0.092	0.019,0.055,0.0	0.052	5.2	5.2
5564	ENSG00000127483	HP1BP3	1	-	20786568	20786688	20786648	20786688	20780344	20780540	5564	0,0,1	5,4,8	0,4,2	4,3,7	153	73	0.00937919	0.252971	0.0,0.0,0.056	0.0,0.389,0.12	-0.151	-15.1	15.1
15757	ENSG00000139998	RAB15	14	-	64950578	64951151	64950942	64951151	64950324	64950414	15757	8,15,19	3,0,3	8,9,11	0,2,0	437	73	0.00956349	0.256785	0.308,1.0,0.514	1.0,0.429,1.0	-0.202	-20.2	20.2
3710	ENSG00000175193	PARL	3	-	183862696	183862801	183862752	183862801	183856431	183856551	3710	11,13,17	0,1,6	20,4,9	1,1,0	129	73	0.0095481	0.256785	1.0,0.88,0.616	0.919,0.694,1.0	-0.039	-3.9	3.9
8885	ENSG00000152117	AC093838.4	2	+	131500203	131500350	131500203	131500346	131500505	131500581	8885	6,2,2	21,16,12	7,13,10	23,15,16	77	73	0.00956091	0.256785	0.213,0.106,0.136	0.224,0.451,0.372	-0.197	-19.7	19.7
10125	ENSG00000196810	CTBP1-AS2	4	+	1250109	1250350	1250109	1250346	1250895	1251187	10125	1,4,5	3,0,2	3,6,1	0,0,1	77	73	0.0095954	0.257257	0.24,1.0,0.703	1.0,1.0,0.487	-0.181	-18.1	18.1
11068	ENSG00000112339	HBS1L	6	-	135041988	135042126	135042000	135042126	135039572	135039767	11068	1,2,4	98,77,93	7,5,7	74,118,85	85	73	0.00964755	0.257734	0.009,0.022,0.036	0.075,0.035,0.066	-0.036	-3.6	3.6
13610	ENSG00000076382	SPAG5	17	-	28584649	28584745	28584651	28584745	28584425	28584480	13610	3,0,0	61,46,63	6,4,1	51,71,66	75	73	0.00965625	0.257734	0.046,0.0,0.0	0.103,0.052,0.015	-0.041	-4.1	4.1
9811	ENSG00000133026	MYH10	17	-	8630646	8630761	8630653	8630761	8622901	8623277	9811	1,1,1	66,50,52	7,2,2	57,72,53	80	73	0.00964699	0.257734	0.014,0.018,0.017	0.101,0.025,0.033	-0.037	-3.7	3.7
5140	ENSG00000137207	YIPF3	6	-	43515594	43515701	43515605	43515701	43513587	43513633	5140	172110151	3,7,3	169184163	0,0,1	84	73	0.00967575	0.257872	0.98,0.932,0.978	1.0,1.0,0.993	-0.034	-3.4	3.4
7805	ENSG00000049449	RCN1	11	+	32103003	32103202	32103003	32103158	32103280	32103480	7805	1,1,1	1,0,0	0,2,1	1,0,2	117	73	0.00970049	0.258148	0.384,1.0,1.0	0.0,1.0,0.238	0.382	38.2	38.2
13573	ENSG00000244005	NFS1	20	-	35699191	35699355	35699309	35699355	35698480	35698590	13573	61,50,58	0,0,4	78,90,98	4,8,4	191	73	0.00973295	0.258629	1.0,1.0,0.847	0.882,0.811,0.904	0.083	8.3	8.3
11298	ENSG00000152234	ATP5A1	18	-	46094979	46095131	46095052	46095131	46091681	46091851	11298	67,64,62	763622786	30,64,60	751848853	146	73	0.00976841	0.258805	0.042,0.049,0.038	0.02,0.036,0.034	0.013	1.3	1.3
18475	ENSG00000161011	SQSTM1	5	+	179806407	179806591	179806407	179806563	179811573	179811682	18475	28,22,34	3,3,2	42,31,46	0,2,1	101	73	0.00976174	0.258805	0.871,0.841,0.925	1.0,0.918,0.971	-0.084	-8.4	8.4
19152	ENSG00000075336	TIMM21	18	+	74155144	74155220	74155144	74155207	74155305	74155493	19152	3,5,3	75,45,83	0,0,2	43,68,60	86	73	0.00980011	0.259263	0.033,0.086,0.03	0.0,0.0,0.028	0.04	4	4
1151	ENSG00000037474	NSUN2	5	-	6602395	6602500	6602460	6602500	6599240	6600232	1151	17,7,20	171104142	9,8,5	125128160	138	73	0.00982314	0.25949	0.05,0.034,0.069	0.037,0.032,0.016	0.023	2.3	2.3
2980	ENSG00000150433	TMEM218	11	-	125102636	125102809	125102733	125102809	125102131	125102351	2980	26,25,39	0,0,1	38,30,37	4,2,0	170	73	0.00984815	0.259768	1.0,1.0,0.944	0.803,0.866,1.0	0.092	9.2	9.2
12804	ENSG00000177542	SLC25A22	11	-	798126	798333	798216	798333	794986	795169	12804	2,0,1	24,16,18	4,3,3	15,30,15	163	73	0.00989399	0.260595	0.036,0.0,0.024	0.107,0.043,0.082	-0.057	-5.7	5.7
14164	ENSG00000129158	SERGEF	11	-	18010070	18010139	18010074	18010139	18007940	18008076	14164	1,9,4	1,0,0	5,6,3	2,1,2	77	73	0.00997567	0.262092	0.487,1.0,1.0	0.703,0.85,0.587	0.116	11.6	11.6
5202	ENSG00000183283	DAZAP2	12	+	51238825	51239015	51238825	51238920	51240342	51240461	5202	14,4,16	328224262	22,23,28	270384365	168	73	0.0099946	0.262092	0.018,0.008,0.026	0.034,0.025,0.032	-0.013	-1.3	1.3
9437	ENSG00000108852	MPP2	17	-	43898243	43898380	43898279	43898380	43883202	43883355	9437	5,3,5	0,0,1	3,8,2	4,1,0	109	73	0.00998891	0.262092	1.0,1.0,0.77	0.334,0.843,1.0	0.198	19.8	19.8
10180	ENSG00000100504	PYGL	14	-	50923953	50924100	50923968	50924100	50920955	50921067	10180	0,2,3	4,0,4	0,0,0	5,2,9	88	73	0.0100767	0.263861	0.0,1.0,0.384	0.0,0.0,0.0	0.461	46.1	46.1
10538	ENSG00000112096	SOD2	6	-	159692530	159692863	159692660	159692863	159688125	159688242	10538	9,3,9	58,44,61	11,14,17	60,53,47	203	73	0.0102052	0.26549	0.053,0.024,0.05	0.062,0.087,0.115	-0.046	-4.6	4.6
1614	ENSG00000163138	PACRGL	4	+	20700458	20700747	20700458	20700617	20704465	20704533	1614	15,11,9	0,0,1	15,17,18	3,1,1	203	73	0.0102	0.26549	1.0,1.0,0.764	0.643,0.859,0.866	0.132	13.2	13.2
4077	ENSG00000078140	UBE2K	4	+	39698138	39698372	39698138	39698302	39737419	39737513	4077	74,31,77	2,2,1	41,64,69	4,5,5	143	73	0.0102129	0.26549	0.95,0.888,0.975	0.84,0.867,0.876	0.077	7.7	7.7
7740	ENSG00000182923	CEP63	3	+	134495295	134495364	134495295	134495360	134507108	134507286	7740	18,28,32	5,1,1	15,24,25	0,0,1	77	73	0.0101927	0.26549	0.773,0.964,0.968	1.0,1.0,0.96	-0.085	-8.5	8.5
9840	ENSG00000177683	THAP5	7	-	108565933	108566022	108565951	108566022	108564992	108565105	9840	9,11,3	2,1,1	3,4,11	2,3,6	91	73	0.0102036	0.26549	0.783,0.898,0.706	0.546,0.517,0.595	0.243	24.3	24.3
12398	ENSG00000140474	ULK3	15	-	74842277	74842420	74842279	74842420	74842074	74842195	12398	5,3,8	63,50,64	2,2,2	60,74,54	75	73	0.0102644	0.266443	0.072,0.055,0.108	0.031,0.026,0.035	0.048	4.8	4.8
1290	ENSG00000010361	FUZ	19	-	49812614	49812736	49812637	49812736	49812250	49812335	1290	13,9,25	0,0,2	18,35,11	1,2,4	96	73	0.0103002	0.266813	1.0,1.0,0.905	0.932,0.93,0.676	0.122	12.2	12.2
14807	ENSG00000159263	SIM2	21	+	36741716	36741864	36741716	36741841	36743386	36743555	14807	22,17,17	6,0,3	15,29,31	1,1,1	96	73	0.0103083	0.266813	0.736,1.0,0.812	0.919,0.957,0.959	-0.096	-9.6	9.6
16585	ENSG00000181392	SYNE4	19	-	36006749	36006944	36006764	36006944	36006422	36006671	16585	93,44,70	5,2,3	102,97,114	3,1,0	88	73	0.0103931	0.267942	0.939,0.948,0.951	0.966,0.988,1.0	-0.039	-3.9	3.9
19733	ENSG00000158805	ZNF276	16	+	89727278	89727426	89727278	89727325	89729234	89729318	19733	2,1,3	8,3,21	6,11,2	10,7,11	174	73	0.0103832	0.267942	0.095,0.123,0.057	0.201,0.397,0.071	-0.131	-13.1	13.1
751	ENSG00000011243	AKAP8L	19	-	15398629	15399410	15399301	15399410	15397713	15397855	751	53,57,54	49,40,67	82,62,84	42,53,43	745	73	0.0103967	0.267942	0.096,0.123,0.073	0.161,0.103,0.161	-0.044	-4.4	4.4
5476	ENSG00000148303	RPL7A	9	+	133350242	133350414	133350242	133350319	133350596	133350695	5476	345250336	506541795206	247300396	607066725891	168	73	0.0104422	0.26873	0.029,0.025,0.027	0.017,0.019,0.028	0.006	0.6	0.6
10126	ENSG00000196810	CTBP1-AS2	4	+	1250109	1250352	1250109	1250350	1250895	1251187	10126	2,0,0	1,3,3	2,1,1	1,1,1	75	73	0.0104835	0.269022	0.661,0.0,0.0	0.661,0.493,0.493	-0.329	-32.9	32.9
4621	ENSG00000162961	DPY30	2	-	32039201	32039326	32039278	32039326	32029593	32029736	4621	32,22,14	312329356	16,17,8	373346309	150	73	0.0104785	0.269022	0.048,0.032,0.019	0.02,0.023,0.012	0.015	1.5	1.5
3278	ENSG00000136861	CDK5RAP2	9	-	120422686	120422741	120422692	120422741	120419787	120419960	3278	3,2,0	54,27,47	3,3,7	30,19,58	79	73	0.0105003	0.269068	0.049,0.064,0.0	0.085,0.127,0.1	-0.066	-6.6	6.6
11180	ENSG00000067596	DHX8	17	+	43492182	43492374	43492182	43492292	43492680	43493040	11180	1,2,0	31,25,49	3,5,2	22,36,27	155	73	0.0105735	0.270048	0.015,0.036,0.0	0.06,0.061,0.034	-0.035	-3.5	3.5
16760	ENSG00000265681	RPL17	18	-	49491745	49491833	49491819	49491833	49491531	49491584	16760	437367488	16,10,15	589569539	10,7,11	147	73	0.0105836	0.270048	0.931,0.948,0.942	0.967,0.976,0.961	-0.028	-2.8	2.8
19415	ENSG00000119689	DLST	14	+	74881924	74882047	74881924	74882016	74885585	74885634	19415	10,10,6	5,1,3	6,14,6	2,1,0	104	73	0.0105646	0.270048	0.584,0.875,0.584	0.678,0.908,1.0	-0.181	-18.1	18.1
12113	ENSG00000163126	ANKRD23	2	-	96840772	96840912	96840786	96840912	96840415	96840514	12113	1,0,1	4,4,1	0,4,3	5,4,6	87	73	0.0106278	0.270789	0.173,0.0,0.456	0.0,0.456,0.296	-0.041	-4.1	4.1
4439	ENSG00000094914	AAAS	12	-	53321093	53321257	53321200	53321257	53320564	53320692	4439	20,8,11	1,4,0	3,13,9	0,0,0	180	73	0.0106549	0.271097	0.89,0.448,1.0	1.0,1.0,1.0	-0.221	-22.1	22.1
180	ENSG00000214719	AC005562.1	17	+	30631736	30631979	30631736	30631927	30633097	30633390	180	21,25,42	6,8,9	44,33,32	2,6,3	125	73	0.0107077	0.271671	0.671,0.646,0.732	0.928,0.763,0.862	-0.168	-16.8	16.8
9754	ENSG00000100926	TM9SF1	14	-	24195217	24195453	24195345	24195453	24194674	24195036	9754	12,11,8	43,35,33	26,25,21	45,45,49	201	73	0.0106979	0.271671	0.092,0.102,0.081	0.173,0.168,0.135	-0.067	-6.7	6.7
2365	ENSG00000055955	ITIH4	3	-	52818051	52818283	52818256	52818283	52816883	52817058	2365	2,2,7	0,1,1	11,4,7	0,5,3	278	73	0.0107725	0.272929	1.0,0.344,0.648	1.0,0.174,0.38	0.146	14.6	14.6
8383	ENSG00000004139	SARM1	17	+	28395904	28396026	28395904	28396019	28396156	28404049	8383	48,48,63	5,4,4	48,49,45	1,2,1	80	73	0.0108038	0.273336	0.898,0.916,0.935	0.978,0.957,0.976	-0.054	-5.4	5.4
8011	ENSG00000148229	POLE3	9	-	113410223	113410408	113410227	113410408	113410054	113410140	8011	6,2,3	87,64,52	0,0,4	99,73,88	77	73	0.0109616	0.276939	0.061,0.029,0.052	0.0,0.0,0.041	0.034	3.4	3.4
16841	ENSG00000139620	KANSL2	12	-	48660365	48660619	48660467	48660619	48654940	48655060	16841	76,56,60	6,6,10	68,89,82	1,7,3	175	73	0.0109844	0.277124	0.841,0.796,0.715	0.966,0.841,0.919	-0.125	-12.5	12.5
7227	ENSG00000086205	FOLH1	11	-	49171186	49171277	49171194	49171277	49169194	49169258	7227	22,39,24	756634832	38,61,29	704719778	81	73	0.0110525	0.278451	0.026,0.053,0.025	0.046,0.071,0.033	-0.015	-1.5	1.5
7313	ENSG00000106028	SSBP1	7	+	141738400	141738600	141738400	141738593	141739123	141739189	7313	0,0,0	16,11,9	2,2,1	13,15,4	80	73	0.0111034	0.279341	0.0,0.0,0.0	0.123,0.108,0.186	-0.139	-13.9	13.9
15509	ENSG00000255152	MSH5-SAPCD1	6	+	31744189	31744303	31744189	31744299	31744545	31744581	15509	2,3,1	11,8,22	2,4,8	7,10,3	77	73	0.0111489	0.279703	0.147,0.262,0.041	0.213,0.275,0.717	-0.252	-25.2	25.2
859	ENSG00000174197	MGA	15	+	41660411	41660525	41660411	41660501	41668827	41669958	859	11,5,7	0,0,0	3,8,7	0,1,4	97	73	0.0111346	0.279703	1.0,1.0,1.0	1.0,0.858,0.568	0.191	19.1	19.1
2215	ENSG00000181544	FANCB	X	-	14872985	14873062	14873006	14873062	14868922	14869043	2215	1,4,7	0,1,0	8,5,8	2,0,3	94	73	0.0112632	0.282177	1.0,0.756,1.0	0.756,1.0,0.674	0.109	10.9	10.9
11975	ENSG00000168385	2002-09-01	2	+	241316421	241316575	241316421	241316540	241317498	241317594	11975	5,8,5	2,5,2	2,5,0	5,3,6	108	73	0.0112958	0.282341	0.628,0.52,0.628	0.213,0.53,0.0	0.344	34.4	34.4
15678	ENSG00000111203	ITFG2	12	+	2818105	2818353	2818105	2818277	2820085	2820225	15678	6,6,10	19,8,14	1,3,4	11,22,9	149	73	0.0113169	0.282341	0.134,0.269,0.259	0.043,0.063,0.179	0.126	12.6	12.6
7241	ENSG00000120509	PDZD11	X	-	70289854	70289945	70289859	70289945	70289520	70289593	7241	3,4,1	25,28,54	0,2,0	51,49,29	78	73	0.0113114	0.282341	0.101,0.118,0.017	0.0,0.037,0.0	0.066	6.6	6.6
14698	ENSG00000215039	CD27-AS1	12	-	6443539	6443717	6443545	6443717	6439160	6439676	14698	1,0,0	12,5,13	0,3,2	2,8,7	79	73	0.0114264	0.284284	0.071,0.0,0.0	0.0,0.257,0.209	-0.132	-13.2	13.2
5803	ENSG00000169752	NRG4	15	-	76012301	76012422	76012318	76012422	76011220	76011286	5803	2,2,6	3,1,3	9,2,4	0,0,3	90	73	0.0114258	0.284284	0.351,0.619,0.619	1.0,1.0,0.52	-0.31	-31	31
18997	ENSG00000140950	TLDC1	16	-	84489271	84489422	84489277	84489422	84486630	84487059	18997	2,0,0	20,9,20	1,3,4	28,22,24	79	73	0.0114629	0.284798	0.085,0.0,0.0	0.032,0.112,0.133	-0.064	-6.4	6.4
16191	ENSG00000151576	QTRTD1	3	+	114076742	114076953	114076742	114076942	114079905	114080057	16191	0,2,6	9,10,12	2,1,0	16,16,17	84	73	0.011583	0.287382	0.0,0.148,0.303	0.098,0.052,0.0	0.1	10	10
9842	ENSG00000177683	THAP5	7	-	108565829	108566022	108565951	108566022	108564992	108565105	9842	122154127	2,1,1	93110148	2,3,6	195	73	0.0116365	0.288313	0.958,0.983,0.979	0.946,0.932,0.902	0.047	4.7	4.7
5723	ENSG00000107537	PHYH	10	-	13291824	13291912	13291830	13291912	13288359	13288541	5723	7,12,21	118,91,116	10,5,6	98137107	79	73	0.0117258	0.290124	0.052,0.109,0.143	0.086,0.033,0.049	0.045	4.5	4.5
10711	ENSG00000196914	ARHGEF12	11	+	120469287	120469409	120469287	120469388	120473049	120473127	10711	0,4,4	70,66,61	4,12,0	38,50,42	94	73	0.0117749	0.290939	0.0,0.045,0.048	0.076,0.157,0.0	-0.047	-4.7	4.7
387	ENSG00000182325	FBXL6	8	-	144357438	144357502	144357456	144357502	144356989	144357121	387	16,12,12	2,0,0	30,23,27	4,2,2	91	73	0.0117963	0.291067	0.865,1.0,1.0	0.857,0.902,0.915	0.064	6.4	6.4
4364	ENSG00000115687	PASK	2	-	241123909	241124125	241123948	241124125	241122731	241122899	4364	1,1,1	40,27,35	4,6,1	41,46,37	112	73	0.0118725	0.292353	0.016,0.024,0.018	0.06,0.078,0.017	-0.032	-3.2	3.2
8261	ENSG00000144785	RP11-977G19.10	12	-	56286487	56286620	56286496	56286620	56285915	56286023	8261	4,6,5	4,0,1	4,7,8	0,0,0	82	73	0.011881	0.292353	0.471,1.0,0.817	1.0,1.0,1.0	-0.237	-23.7	23.7
15661	ENSG00000113810	SMC4	3	+	160430598	160430829	160430598	160430743	160431031	160431205	15661	4,3,3	98,69,107	8,9,4	69,94,68	159	73	0.0119649	0.293212	0.018,0.02,0.013	0.051,0.042,0.026	-0.023	-2.3	2.3
20253	ENSG00000157778	PSMG3	7	-	1569845	1570045	1570008	1570045	1569123	1569360	20253	23,11,15	33,14,21	35,32,49	29,28,32	236	73	0.0119573	0.293212	0.177,0.196,0.181	0.272,0.261,0.321	-0.1	-10	10
2489	ENSG00000049759	NEDD4L	18	+	58227829	58227907	58227829	58227888	58245426	58245508	2489	2,3,4	4,1,1	6,5,12	2,1,0	92	73	0.0119405	0.293212	0.284,0.704,0.76	0.704,0.799,1.0	-0.252	-25.2	25.2
3360	ENSG00000167526	RPL13	16	+	89561226	89561372	89561226	89561368	89561577	89561598	3360	163105145	285019852708	329330259	435745254110	77	73	0.0121628	0.297656	0.051,0.048,0.048	0.067,0.065,0.056	-0.014	-1.4	1.4
12289	ENSG00000136875	PRPF4	9	+	113290465	113290588	113290465	113290539	113290699	113290807	12289	56,54,50	2,0,0	56,65,51	4,0,4	122	73	0.0123568	0.301582	0.944,1.0,1.0	0.893,1.0,0.884	0.056	5.6	5.6
16745	ENSG00000265681	RPL17	18	-	49491662	49491852	49491819	49491852	49491049	49491584	16745	10329511194	16,10,15	147413761254	10,7,11	230	73	0.0123451	0.301582	0.953,0.968,0.962	0.979,0.984,0.973	-0.018	-1.8	1.8
16544	ENSG00000112695	COX7A2	6	-	75241122	75241265	75241175	75241265	75240300	75240385	16544	75,79,64	708783826	67,54,74	1070986831	126	73	0.0124494	0.30302	0.058,0.055,0.043	0.035,0.031,0.049	0.014	1.4	1.4
2858	ENSG00000169813	HNRNPF	10	-	43409089	43409166	43409130	43409166	43396455	43396590	2858	19,6,11	153112153	24,31,14	152145171	114	73	0.0124448	0.30302	0.074,0.033,0.044	0.092,0.12,0.05	-0.037	-3.7	3.7
5365	ENSG00000162244	RPL29	3	-	51994997	51995106	51995041	51995106	51993599	51994126	5365	48,39,54	251422232618	88,94,69	325032482882	117	73	0.012529	0.304545	0.012,0.011,0.013	0.017,0.018,0.015	-0.005	-0.5	0.5
3578	ENSG00000125844	RRBP1	20	-	17614736	17614880	17614739	17614880	17613677	17614220	3578	164111192	8,1,6	130181193	2,0,3	76	73	0.0125613	0.304917	0.952,0.991,0.968	0.984,1.0,0.984	-0.019	-1.9	1.9
13927	ENSG00000084754	HADHA	2	-	26244524	26244726	26244529	26244726	26239101	26239143	13927	36,21,22	230167234	17,16,13	211208190	78	73	0.0126155	0.305406	0.128,0.105,0.081	0.07,0.067,0.06	0.039	3.9	3.9
7513	ENSG00000116586	LAMTOR2	1	+	156054849	156055026	156054849	156054957	156055262	156055425	7513	12,12,12	162110144	23,31,14	157151144	142	73	0.012599	0.305406	0.037,0.053,0.041	0.07,0.095,0.048	-0.027	-2.7	2.7
14362	ENSG00000168288	MMADHC	2	-	149587642	149587816	149587663	149587816	149587088	149587149	14362	3,0,2	205188201	9,7,5	215248209	94	73	0.0126426	0.305651	0.011,0.0,0.008	0.031,0.021,0.018	-0.017	-1.7	1.7
7836	ENSG00000112379	ARFGEF3	6	+	138287073	138287296	138287073	138287184	138289817	138289968	7836	37,26,52	180110131	23,27,28	115155176	185	73	0.0126687	0.305871	0.075,0.085,0.135	0.073,0.064,0.059	0.033	3.3	3.3
13490	ENSG00000166845	C18orf54	18	+	54361642	54362431	54361642	54361948	54362770	54362921	13490	34,29,50	0,0,1	29,32,32	1,1,2	556	73	0.0127858	0.307052	1.0,1.0,0.868	0.792,0.808,0.677	0.197	19.7	19.7
16146	ENSG00000076685	NT5C2	10	-	103181230	103181328	103181232	103181328	103174857	103174982	16146	6,6,9	1,1,3	9,10,18	0,1,0	75	73	0.012786	0.307052	0.854,0.854,0.745	1.0,0.907,1.0	-0.151	-15.1	15.1
3697	ENSG00000105518	TMEM205	19	-	11345539	11345737	11345558	11345737	11345251	11345415	3697	104,90,104	1,4,10	127143119	5,1,1	92	73	0.0127496	0.307052	0.988,0.947,0.892	0.953,0.991,0.99	-0.036	-3.6	3.6
7385	ENSG00000129514	FOXA1	14	-	37594893	37595034	37594900	37595034	37589983	37592711	7385	2,0,3	307184228	9,9,5	261330320	80	73	0.0127563	0.307052	0.006,0.0,0.012	0.031,0.024,0.014	-0.017	-1.7	1.7
13729	ENSG00000196549	MME	3	+	155172535	155172638	155172535	155172612	155180359	155180849	13729	60,41,43	11559251125	61,63,63	86710531030	99	73	0.0128352	0.307592	0.037,0.032,0.027	0.049,0.042,0.043	-0.013	-1.3	1.3
2543	ENSG00000198431	TXNRD1	12	+	104287021	104287218	104287021	104287109	104288930	104289040	2543	29,20,31	266207217	33,49,48	219260258	182	73	0.0128427	0.307592	0.042,0.037,0.054	0.057,0.07,0.069	-0.021	-2.1	2.1
14488	ENSG00000182670	TTC3	21	+	37073276	37073483	37073276	37073473	37108391	37108445	14488	1,0,0	10,2,13	3,2,1	11,14,18	83	73	0.0129339	0.309362	0.081,0.0,0.0	0.193,0.112,0.047	-0.09	-9	9
16866	ENSG00000229117	RPL41	12	+	56116774	56116829	56116774	56116799	56117188	56117207	16866	210158168	296025773142	205209199	438346483845	103	73	0.0130589	0.31164	0.048,0.042,0.037	0.032,0.031,0.035	0.01	1	1
19213	ENSG00000111319	SCNN1A	12	-	6362046	6362241	6362050	6362241	6355776	6355880	19213	13,0,1	91,69,122	3,0,3	117146110	77	73	0.0130638	0.31164	0.119,0.0,0.008	0.024,0.0,0.025	0.026	2.6	2.6
1410	ENSG00000145191	EIF2B5	3	+	184140079	184140221	184140079	184140157	184140417	184140730	1410	10,5,1	48,35,55	11,12,14	49,62,42	137	73	0.0130965	0.312007	0.1,0.071,0.01	0.107,0.093,0.151	-0.057	-5.7	5.7
10449	ENSG00000137075	RNF38	9	-	36390466	36390616	36390568	36390616	36376007	36376127	10449	9,2,2	1,2,1	9,11,11	0,2,0	175	73	0.0132299	0.31462	0.79,0.294,0.455	1.0,0.696,1.0	-0.386	-38.6	38.6
5224	ENSG00000130023	ERMARD	6	+	169768102	169768175	169768102	169768171	169769539	169769713	5224	2,0,4	50,53,49	4,6,3	28,36,45	77	73	0.0132468	0.31462	0.037,0.0,0.072	0.119,0.136,0.059	-0.068	-6.8	6.8
7589	ENSG00000127947	PTPN12	7	+	77618479	77618570	77618479	77618565	77626704	77627675	7589	6,1,6	44,34,50	2,1,1	42,42,31	78	73	0.0132588	0.31462	0.113,0.027,0.101	0.043,0.022,0.029	0.049	4.9	4.9
11703	ENSG00000213593	TMX2	11	+	57739130	57739305	57739130	57739260	57740098	57740973	11703	9,9,11	234179242	2,5,7	211242225	118	73	0.0133665	0.315722	0.023,0.03,0.027	0.006,0.013,0.019	0.014	1.4	1.4
11855	ENSG00000176834	VSIG10	12	-	118070905	118071064	118071051	118071064	118068376	118068597	11855	17,4,10	12,11,8	3,6,5	9,9,22	219	73	0.0133755	0.315722	0.321,0.108,0.294	0.1,0.182,0.07	0.124	12.4	12.4
15748	ENSG00000167614	TTYH1	19	+	54435626	54435873	54435626	54435684	54436090	54436171	15748	13,7,5	1,4,0	5,12,8	0,1,1	262	73	0.0133472	0.315722	0.784,0.328,1.0	1.0,0.77,0.69	-0.116	-11.6	11.6
19575	ENSG00000188542	DUSP28	2	+	240561329	240561523	240561329	240561519	240563673	240564014	19575	5,0,2	15,5,21	0,3,0	16,17,16	77	73	0.0133509	0.315722	0.24,0.0,0.083	0.0,0.143,0.0	0.06	6	6
8904	ENSG00000137177	KIF13A	6	-	17849371	17849489	17849376	17849489	17837471	17837583	8904	2,0,9	31,28,20	2,1,0	22,22,21	78	73	0.01341	0.316121	0.057,0.0,0.296	0.078,0.041,0.0	0.078	7.8	7.8
6481	ENSG00000213742	ZNF337-AS1	20	+	25624156	25624446	25624156	25624215	25632157	25632288	6481	13,3,7	0,0,1	7,8,9	2,2,0	304	73	0.0134592	0.316864	1.0,1.0,0.627	0.457,0.49,1.0	0.227	22.7	22.7
1136	ENSG00000122512	PMS2	7	-	6008824	6009019	6008996	6009019	6005891	6006031	1136	0,2,1	26,19,16	4,5,3	18,35,23	245	73	0.0135916	0.317485	0.0,0.03,0.018	0.062,0.041,0.037	-0.031	-3.1	3.1
13714	ENSG00000074657	ZNF532	18	+	58979054	58979167	58979054	58979155	58981469	58981617	13714	31,21,33	1,4,6	31,27,36	0,4,0	85	73	0.0135595	0.317485	0.964,0.818,0.825	1.0,0.853,1.0	-0.082	-8.2	8.2
14306	ENSG00000172009	THOP1	19	+	2807571	2807812	2807571	2807780	2808242	2808444	14306	28,27,16	0,0,0	45,51,39	1,4,2	105	73	0.0135506	0.317485	1.0,1.0,1.0	0.969,0.899,0.931	0.067	6.7	6.7
16578	ENSG00000063245	EPN1	19	+	55676624	55677218	55676624	55676679	55678526	55678855	16578	58,36,48	1,0,2	67,74,50	6,2,2	612	73	0.013561	0.317485	0.874,1.0,0.741	0.571,0.815,0.749	0.16	16	16
19379	ENSG00000006432	MAP3K9	14	-	70739897	70740164	70740041	70740164	70738244	70738398	19379	0,1,4	8,8,7	8,2,7	8,13,5	217	73	0.0135435	0.317485	0.0,0.04,0.161	0.252,0.049,0.32	-0.14	-14	14
565	ENSG00000272752	STAG3L5P-PVRIG2P-PILRB	7	+	100356749	100356938	100356749	100356883	100358219	100358292	565	4,5,9	27,16,24	1,4,4	16,38,38	128	73	0.0135853	0.317485	0.078,0.151,0.176	0.034,0.057,0.057	0.086	8.6	8.6
13371	ENSG00000140365	COMMD4	15	+	75338061	75338138	75338061	75338133	75338354	75338420	13371	4,4,2	85,76,105	12,4,11	109,122,90	78	73	0.0136271	0.317887	0.042,0.047,0.018	0.093,0.03,0.103	-0.04	-4	4
15472	ENSG00000137955	RABGGTB	1	+	75786702	75786965	75786702	75786854	75787496	75787604	15472	28,17,32	0,3,3	20,35,24	2,0,0	184	73	0.0136442	0.317887	1.0,0.692,0.809	0.799,1.0,1.0	-0.099	-9.9	9.9
10069	ENSG00000104960	PTOV1	19	+	49850734	49850955	49850734	49850769	49854405	49854543	10069	47,26,37	5,0,1	38,40,48	2,0,0	259	73	0.0136848	0.318008	0.726,1.0,0.912	0.843,1.0,1.0	-0.068	-6.8	6.8
8546	ENSG00000134824	FADS2	11	+	61816509	61816701	61816509	61816696	61837777	61837888	8546	2,1,1	8,4,5	6,11,3	3,9,12	78	73	0.0136826	0.318008	0.19,0.19,0.158	0.652,0.534,0.19	-0.279	-27.9	27.9
12984	ENSG00000061938	TNK2	3	-	195886964	195887047	195886976	195887047	195884811	195885033	12984	1,0,1	35,32,51	2,5,3	44,67,57	85	73	0.0139281	0.32275	0.024,0.0,0.017	0.038,0.06,0.043	-0.033	-3.3	3.3
1496	ENSG00000115866	DARS	2	-	135961391	135961498	135961395	135961498	135943377	135943480	1496	3,4,16	218202311	3,3,3	232233209	77	73	0.0139428	0.32275	0.013,0.018,0.047	0.012,0.012,0.013	0.014	1.4	1.4
18522	ENSG00000126870	WDR60	7	+	158902375	158905283	158902375	158902595	158905988	158906091	18522	90,79,90	14,8,15	89,93,93	2,3,10	2761	73	0.0139324	0.32275	0.145,0.207,0.137	0.541,0.45,0.197	-0.233	-23.3	23.3
20393	ENSG00000124523	SIRT5	6	+	13574600	13574730	13574600	13574624	13579450	13579609	20393	5,4,3	16,10,15	1,0,3	14,18,7	179	73	0.0140459	0.32347	0.113,0.14,0.075	0.028,0.0,0.149	0.05	5	5
5521	ENSG00000107951	MTPAP	10	-	30349009	30349161	30349118	30349161	30341467	30341640	5521	2,1,5	18,10,21	0,1,1	32,18,22	182	73	0.0140405	0.32347	0.043,0.039,0.087	0.0,0.022,0.018	0.043	4.3	4.3
5538	ENSG00000204178	TMEM57	1	+	25446761	25446912	25446761	25446903	25448807	25448934	5538	0,0,1	16,12,13	0,5,1	7,21,16	82	73	0.0140439	0.32347	0.0,0.0,0.064	0.0,0.175,0.053	-0.055	-5.5	5.5
9838	ENSG00000177683	THAP5	7	-	108565891	108566022	108565951	108566022	108564992	108565105	9838	41,51,35	2,1,1	31,33,50	2,3,6	133	73	0.0140345	0.32347	0.918,0.966,0.951	0.895,0.858,0.821	0.087	8.7	8.7
6113	ENSG00000109184	DCUN1D4	4	+	51886567	51887244	51886567	51886638	51891759	51891851	6113	32,20,70	55,72,54	37,50,72	45,38,70	679	73	0.0140761	0.32375	0.059,0.029,0.122	0.081,0.124,0.1	-0.032	-3.2	3.2
10833	ENSG00000010322	NISCH	3	+	52480183	52480303	52480183	52480295	52484512	52484637	10833	1,2,4	35,20,22	9,4,3	17,26,16	81	73	0.0142771	0.323812	0.025,0.083,0.141	0.323,0.122,0.145	-0.114	-11.4	11.4
12184	ENSG00000092931	MFSD11	17	+	76737500	76738165	76737500	76737622	76738281	76738448	12184	67,20,64	3,0,2	46,74,71	0,3,0	616	73	0.0142416	0.323812	0.726,1.0,0.791	1.0,0.745,1.0	-0.076	-7.6	7.6
12187	ENSG00000108389	MTMR4	17	-	58511304	58511511	58511428	58511511	58508680	58508841	12187	5,7,3	8,16,17	11,13,21	13,21,21	197	73	0.0142608	0.323812	0.188,0.14,0.061	0.239,0.187,0.27	-0.102	-10.2	10.2
16820	ENSG00000150054	MPP7	10	-	28149868	28150059	28149981	28150059	28147482	28147563	16820	0,2,5	9,4,9	8,7,1	2,5,3	186	73	0.0142445	0.323812	0.0,0.164,0.179	0.611,0.355,0.116	-0.246	-24.6	24.6
18674	ENSG00000117139	KDM5B	1	-	202740644	202740812	202740673	202740812	202736212	202736392	18674	0,1,1	46,32,40	7,2,0	30,34,52	102	73	0.0141806	0.323812	0.0,0.022,0.018	0.143,0.04,0.0	-0.048	-4.8	4.8
2881	ENSG00000073008	PVR	19	+	44658741	44658921	44658741	44658765	44661291	44661323	2881	53,33,37	1,1,2	38,41,34	0,6,7	229	73	0.014195	0.323812	0.944,0.913,0.855	1.0,0.685,0.608	0.14	14	14
3065	ENSG00000167315	ACAA2	18	-	49813755	49813953	49813816	49813953	49802686	49802853	3065	20,4,3	0,1,1	4,7,13	1,3,1	134	73	0.0141922	0.323812	1.0,0.685,0.62	0.685,0.56,0.876	0.061	6.1	6.1
4682	ENSG00000050130	JKAMP	14	+	59498726	59498921	59498726	59498908	59501190	59501267	4682	4,3,0	69,49,39	2,8,10	59,71,52	86	73	0.0141718	0.323812	0.047,0.049,0.0	0.028,0.087,0.14	-0.053	-5.3	5.3
6534	ENSG00000053747	LAMA3	18	+	23822251	23822388	23822251	23822375	23824422	23824565	6534	19,4,11	74,50,61	3,5,6	52,57,56	86	73	0.014246	0.323812	0.179,0.064,0.133	0.047,0.069,0.083	0.059	5.9	5.9
892	ENSG00000237854	LINC00674	17	+	68101907	68102056	68101907	68101959	68114421	68114525	892	3,0,2	5,11,9	6,6,5	15,7,8	170	73	0.0142404	0.323812	0.205,0.0,0.087	0.147,0.269,0.212	-0.112	-11.2	11.2
9503	ENSG00000114735	HEMK1	3	+	50569492	50569712	50569492	50569545	50570930	50571332	9503	4,2,8	3,0,0	6,5,6	3,3,6	240	73	0.0141289	0.323812	0.289,1.0,1.0	0.378,0.336,0.233	0.447	44.7	44.7
3275	ENSG00000137574	TGS1	8	+	55792697	55792784	55792697	55792766	55795977	55796152	3275	36,28,39	2,0,0	28,38,30	4,1,2	91	73	0.0143287	0.324574	0.935,1.0,1.0	0.849,0.968,0.923	0.065	6.5	6.5
8248	ENSG00000116209	TMEM59	1	-	54053326	54053504	54053355	54053504	54047266	54047372	8248	7,6,1	26,15,15	11,15,10	16,19,26	102	73	0.0143501	0.324649	0.162,0.223,0.046	0.33,0.361,0.216	-0.159	-15.9	15.9
19101	ENSG00000151623	NR3C2	4	-	148259965	148260117	148259977	148260117	148194745	148194862	19101	1,0,1	5,7,4	5,1,0	9,2,6	85	73	0.0143988	0.325252	0.147,0.0,0.177	0.323,0.3,0.0	-0.1	-10	10
8477	ENSG00000020922	MRE11A	11	-	94492641	94492906	94492781	94492906	94490832	94490965	8477	2,8,3	24,30,24	1,4,0	23,25,42	213	73	0.014413	0.325252	0.028,0.084,0.041	0.015,0.052,0.0	0.029	2.9	2.9
15422	ENSG00000101040	ZMYND8	20	-	47356216	47356414	47356379	47356414	47347855	47347926	15422	3,2,0	0,0,2	0,1,1	1,2,0	236	73	0.014462	0.325747	1.0,1.0,0.0	0.0,0.134,1.0	0.289	28.9	28.9
20561	ENSG00000125482	TTF1	9	-	132390596	132390831	132390603	132390831	132388138	132388228	20561	32,14,32	8,1,7	21,28,19	1,2,2	80	73	0.0144712	0.325747	0.785,0.927,0.807	0.95,0.927,0.897	-0.085	-8.5	8.5
1738	ENSG00000137312	FLOT1	6	-	30741613	30741799	30741791	30741799	30741189	30741333	1738	274152220	8,3,4	276273270	4,2,1	251	73	0.0145038	0.326071	0.909,0.936,0.941	0.953,0.975,0.987	-0.043	-4.3	4.3
6357	ENSG00000106133	NSUN5P2	7	-	72949304	72949487	72949312	72949487	72948891	72949102	6357	0,0,1	5,2,0	3,3,0	6,1,1	81	73	0.0145504	0.326712	0.0,0.0,1.0	0.311,0.73,0.0	-0.014	-1.4	1.4
20209	ENSG00000226935	LINC00161	21	+	28539317	28539884	28539317	28539528	28540052	28540355	20209	409382391	2,3,1	385500421	4,3,10	429	73	0.0145991	0.327395	0.972,0.956,0.985	0.942,0.966,0.878	0.042	4.2	4.2
1147	ENSG00000037474	NSUN2	5	-	6602456	6602500	6602460	6602500	6599240	6600232	1147	6,3,6	171104142	3,1,1	125128160	77	73	0.0146688	0.328113	0.032,0.027,0.039	0.022,0.007,0.006	0.021	2.1	2.1
2805	ENSG00000131788	PIAS3	1	-	145851019	145851153	145851050	145851153	145850770	145850939	2805	29,37,29	2,1,1	29,36,21	4,4,3	104	73	0.0146859	0.328113	0.911,0.963,0.953	0.836,0.863,0.831	0.099	9.9	9.9
402	ENSG00000197226	TBC1D9B	5	-	179865159	179865266	179865253	179865266	179863403	179864128	402	30,11,29	171113132	15,16,18	156151183	167	73	0.0146844	0.328113	0.071,0.041,0.088	0.04,0.044,0.041	0.025	2.5	2.5
1736	ENSG00000137312	FLOT1	6	-	30730419	30730565	30730427	30730565	30730021	30730186	1736	12,11,15	158136196	22,35,25	204228207	81	73	0.0147549	0.328836	0.064,0.068,0.065	0.089,0.122,0.098	-0.037	-3.7	3.7
567	ENSG00000232119	MCTS1	X	+	120608224	120608463	120608224	120608358	120611010	120611078	567	10,8,19	117,96,123	18,26,19	92128111	178	73	0.014738	0.328836	0.034,0.033,0.06	0.074,0.077,0.066	-0.03	-3	3
10874	ENSG00000074582	BCS1L	2	+	218660036	218660218	218660036	218660166	218660938	218661307	10874	7,8,6	7,3,1	11,15,17	4,1,0	125	73	0.0148671	0.330491	0.369,0.609,0.778	0.616,0.898,1.0	-0.253	-25.3	25.3
14162	ENSG00000126804	ZBTB1	14	+	64511652	64511804	64511652	64511800	64516599	64516751	14162	0,1,4	5,4,5	0,0,0	2,2,7	77	73	0.0149196	0.330491	0.0,0.192,0.431	0.0,0.0,0.0	0.208	20.8	20.8
16209	ENSG00000178385	PLEKHM3	2	-	208025388	208025498	208025417	208025498	208001029	208001957	16209	11,3,12	4,1,0	6,13,16	0,0,0	102	73	0.0149143	0.330491	0.663,0.682,1.0	1.0,1.0,1.0	-0.218	-21.8	21.8
18298	ENSG00000181038	METTL23	17	+	76733292	76733381	76733292	76733377	76733520	76733936	18298	5,3,3	72,93,86	9,11,5	82,74,97	77	73	0.0149211	0.330491	0.062,0.03,0.032	0.094,0.124,0.047	-0.047	-4.7	4.7
9340	ENSG00000196586	MYO6	6	+	75749331	75749564	75749331	75749423	75817500	75817664	9340	37,13,35	319211295	41,50,48	254327335	214	73	0.0148725	0.330491	0.038,0.021,0.039	0.052,0.05,0.047	-0.017	-1.7	1.7
15189	ENSG00000114670	NEK11	3	+	131026878	131028002	131026878	131027006	131029612	131029878	15189	7,6,4	0,0,0	1,12,11	0,1,2	1069	73	0.0150834	0.333264	1.0,1.0,1.0	1.0,0.45,0.273	0.426	42.6	42.6
5269	ENSG00000090861	AARS	16	-	70255719	70255836	70255727	70255836	70254620	70254734	5269	24,13,21	365207321	37,33,34	327325381	81	73	0.015083	0.333264	0.056,0.054,0.056	0.093,0.084,0.074	-0.028	-2.8	2.8
2562	ENSG00000096746	HNRNPH3	10	+	68332116	68332225	68332116	68332197	68337198	68337333	2562	29,13,26	2,3,1	38,37,39	2,0,0	101	73	0.0151638	0.334629	0.913,0.758,0.949	0.932,1.0,1.0	-0.104	-10.4	10.4
14748	ENSG00000130702	LAMA5	20	-	62311385	62311536	62311400	62311536	62311256	62311307	14748	1,0,4	16,13,11	2,11,9	20,19,26	88	73	0.0152476	0.335243	0.049,0.0,0.232	0.077,0.324,0.223	-0.114	-11.4	11.4
17610	ENSG00000012171	SEMA3B	3	+	50271087	50271181	50271087	50271177	50271360	50271480	17610	14,8,6	0,1,0	5,15,4	1,2,1	77	73	0.015226	0.335243	1.0,0.884,1.0	0.826,0.877,0.791	0.13	13	13
3150	ENSG00000141524	TMC6	17	-	78119256	78119392	78119296	78119392	78118970	78119046	3150	16,3,8	62,49,40	5,3,8	45,74,83	113	73	0.0152304	0.335243	0.143,0.038,0.114	0.067,0.026,0.059	0.048	4.8	4.8
10167	ENSG00000116138	DNAJC16	1	+	15566081	15566410	15566081	15566180	15567098	15567269	10167	3,1,3	35,13,36	5,1,9	14,24,23	303	73	0.0153083	0.335754	0.02,0.018,0.02	0.079,0.01,0.086	-0.039	-3.9	3.9
18490	ENSG00000158186	MRAS	3	+	138398468	138398572	138398468	138398568	138400533	138400613	18490	0,0,1	6,3,10	2,1,3	4,14,27	77	73	0.0152907	0.335754	0.0,0.0,0.087	0.322,0.063,0.095	-0.131	-13.1	13.1
3788	ENSG00000181894	ZNF329	19	-	58150680	58150778	58150751	58150778	58143104	58143198	3788	1,0,0	2,1,1	2,2,1	4,0,2	144	73	0.0153862	0.336642	0.202,0.0,0.0	0.202,1.0,0.202	-0.401	-40.1	40.1
4915	ENSG00000116473	RAP1A	1	+	111691333	111691417	111691333	111691364	111695340	111695409	4915	211166204	2,4,6	235238205	1,1,1	126	73	0.0153838	0.336642	0.984,0.96,0.952	0.993,0.993,0.992	-0.027	-2.7	2.7
3134	ENSG00000133943	C14orf159	14	+	91173288	91173439	91173288	91173403	91175933	91176056	3134	11,10,19	1,1,3	26,29,9	1,1,0	109	73	0.0154651	0.337956	0.88,0.87,0.809	0.946,0.951,1.0	-0.113	-11.3	11.3
2886	ENSG00000164967	RPP25L	9	-	34611859	34612104	34612063	34612104	34610485	34611332	2886	41,45,43	50,46,34	66,35,44	83,85,60	277	73	0.0154867	0.33797	0.178,0.205,0.25	0.173,0.098,0.162	0.067	6.7	6.7
9772	ENSG00000110344	UBE4A	11	+	118372506	118372687	118372506	118372666	118373085	118373288	9772	1,0,2	62,64,75	4,2,4	49,74,42	94	73	0.015514	0.33797	0.012,0.0,0.02	0.06,0.021,0.069	-0.039	-3.9	3.9
997	ENSG00000129657	SEC14L1	17	+	77213313	77213516	77213313	77213492	77213917	77214019	997	4,3,0	20,24,12	2,0,0	19,20,23	97	73	0.0155222	0.33797	0.131,0.086,0.0	0.073,0.0,0.0	0.048	4.8	4.8
13517	ENSG00000184009	ACTG1	17	-	81512619	81512799	81512733	81512799	81512231	81512360	13517	37,37,46	210812301879	80,73,120	231428852539	187	73	0.0156303	0.3395	0.007,0.012,0.009	0.013,0.01,0.018	-0.004	-0.4	0.4
6671	ENSG00000012048	BRCA1	17	-	43091434	43094860	43094743	43094860	43090943	43091032	6671	808590848	0,0,3	623725802	1,2,5	3382	73	0.015618	0.3395	1.0,1.0,0.859	0.931,0.887,0.776	0.088	8.8	8.8
10870	ENSG00000074582	BCS1L	2	+	218660036	218660245	218660036	218660166	218660938	218661307	10870	12,14,10	7,3,1	20,18,28	4,1,0	152	73	0.0156708	0.339765	0.452,0.691,0.828	0.706,0.896,1.0	-0.21	-21	21
18332	ENSG00000164010	ERMAP	1	+	42835731	42835764	42835731	42835760	42837157	42837190	18332	11,6,20	4,1,5	9,8,9	0,2,1	77	73	0.0156803	0.339765	0.723,0.85,0.791	1.0,0.791,0.895	-0.107	-10.7	10.7
14609	ENSG00000008517	IL32	16	+	3067376	3067613	3067376	3067415	3067983	3068010	14609	19,14,14	0,0,6	19,25,11	1,0,0	271	73	0.015722	0.340257	1.0,1.0,0.386	0.837,1.0,1.0	-0.15	-15	15
15099	ENSG00000072778	ACADVL	17	+	7224483	7224556	7224483	7224548	7224641	7224714	15099	44,21,29	1,0,0	28,45,31	1,2,4	81	73	0.0157454	0.340355	0.975,1.0,1.0	0.962,0.953,0.875	0.062	6.2	6.2
5402	ENSG00000196670	ZFP62	5	-	180861073	180861277	180861218	180861277	180848137	180851493	5402	10,0,4	16,10,15	13,6,7	12,8,10	218	73	0.0157678	0.340428	0.173,0.0,0.082	0.266,0.201,0.19	-0.134	-13.4	13.4
10803	ENSG00000167766	ZNF83	19	-	52690266	52690474	52690442	52690474	52660761	52660843	10803	13,1,2	21,9,15	1,5,1	13,30,16	249	73	0.0157996	0.340585	0.154,0.032,0.038	0.022,0.047,0.018	0.046	4.6	4.6
5516	ENSG00000177380	PPFIA3	19	+	49149256	49149457	49149256	49149325	49149546	49149718	5516	8,1,3	17,14,23	4,13,14	20,24,12	205	73	0.0158129	0.340585	0.144,0.025,0.044	0.066,0.162,0.294	-0.103	-10.3	10.3
18553	ENSG00000160972	PPP1R16A	8	+	144500095	144500203	144500095	144500199	144500266	144500391	18553	2,0,2	36,17,12	7,4,3	25,32,32	77	73	0.0158511	0.34059	0.05,0.0,0.136	0.21,0.106,0.082	-0.071	-7.1	7.1
8558	ENSG00000148459	PDSS1	10	+	26735465	26735705	26735465	26735579	26742496	26742577	8558	4,4,6	28,15,25	2,2,1	23,32,13	199	73	0.0158369	0.34059	0.05,0.089,0.081	0.031,0.022,0.027	0.047	4.7	4.7
4297	ENSG00000158402	CDC25C	5	-	138289479	138289563	138289500	138289563	138287168	138287267	4297	1,3,2	10,8,19	0,0,0	15,16,20	94	73	0.0159568	0.342043	0.072,0.226,0.076	0.0,0.0,0.0	0.125	12.5	12.5
4472	ENSG00000062194	GPBP1	5	+	57183796	57183918	57183796	57183872	57214073	57214193	4472	8,5,7	1,0,1	1,8,9	2,0,3	119	73	0.0159503	0.342043	0.831,1.0,0.811	0.235,1.0,0.648	0.253	25.3	25.3
14133	ENSG00000171208	NETO2	16	-	47122867	47122912	47122888	47122912	47122656	47122784	14133	65,74,111	2,2,4	66,91,104	7,4,9	94	73	0.0160637	0.343514	0.962,0.966,0.956	0.88,0.946,0.9	0.053	5.3	5.3
9689	ENSG00000135441	BLOC1S1	12	+	55716036	55716268	55716036	55716196	55716932	55717005	9689	4,1,5	190111160	6,11,13	238206195	145	73	0.016053	0.343514	0.01,0.005,0.015	0.013,0.026,0.032	-0.014	-1.4	1.4
14239	ENSG00000173660	UQCRH	1	+	46303708	46303825	46303708	46303820	46309100	46309127	14239	52,32,64	640495670	77,75,82	668772643	78	73	0.0161076	0.343533	0.071,0.057,0.082	0.097,0.083,0.107	-0.026	-2.6	2.6
14998	ENSG00000073060	SCARB1	12	-	124786356	124786503	124786440	124786503	124782682	124782811	14998	201172181	3,1,0	172254226	2,8,3	157	73	0.0160922	0.343533	0.969,0.988,1.0	0.976,0.937,0.972	0.024	2.4	2.4
17084	ENSG00000109180	OCIAD1	4	+	48831064	48831258	48831064	48831249	48832619	48832663	17084	4,1,7	96,84,87	9,11,8	103,109,82	82	73	0.016122	0.343533	0.036,0.01,0.067	0.072,0.082,0.08	-0.04	-4	4
1942	ENSG00000167740	CYB5D2	17	+	4143167	4143342	4143167	4143313	4149890	4150031	1942	4,6,4	4,0,1	5,3,3	3,6,7	102	73	0.0161451	0.343595	0.417,1.0,0.741	0.544,0.264,0.235	0.372	37.2	37.2
521	ENSG00000257621	PSMA3-AS1	14	-	58273978	58274010	58273986	58274010	58266607	58267393	521	7,9,11	3,1,1	13,8,15	0,0,1	81	73	0.0161631	0.343595	0.678,0.89,0.908	1.0,1.0,0.931	-0.152	-15.2	15.2
12579	ENSG00000164548	TRA2A	7	-	23522120	23522432	23522131	23522432	23521706	23521840	12579	8,9,10	2,2,0	4,14,6	3,2,7	84	73	0.016204	0.344057	0.777,0.796,1.0	0.537,0.859,0.427	0.25	25	25
10681	ENSG00000079616	KIF22	16	+	29804813	29805029	29804813	29805026	29805114	29805174	10681	4,5,8	216160170	3,5,0	248254194	76	73	0.0163356	0.345624	0.017,0.029,0.043	0.011,0.019,0.0	0.02	2	2
16506	ENSG00000197150	ABCB8	7	+	151040497	151040644	151040497	151040634	151040827	151040922	16506	4,1,1	46,30,35	4,6,4	30,36,27	83	73	0.016374	0.345624	0.071,0.028,0.025	0.105,0.128,0.115	-0.075	-7.5	7.5
3787	ENSG00000179295	PTPN11	12	+	112504694	112504806	112504694	112504796	112505824	112509913	3787	15,0,9	188117215	3,5,2	137165187	83	73	0.016339	0.345624	0.066,0.0,0.036	0.019,0.026,0.009	0.016	1.6	1.6
5712	ENSG00000259248	USP3-AS1	15	-	63600261	63600809	63600706	63600809	63594694	63594786	5712	97,37,50	0,0,0	47,65,56	3,2,0	518	73	0.0163607	0.345624	1.0,1.0,1.0	0.688,0.821,1.0	0.164	16.4	16.4
5716	ENSG00000137449	CPEB2	4	+	15007304	15007595	15007304	15007586	15017187	15017278	5716	2,0,3	5,3,8	0,1,0	1,6,3	82	73	0.0163734	0.345624	0.263,0.0,0.25	0.0,0.129,0.0	0.128	12.8	12.8
13779	ENSG00000164181	ELOVL7	5	-	60771902	60772093	60771948	60772093	60767822	60767903	13779	199133148	7,1,3	142176123	0,0,0	119	73	0.0164518	0.346262	0.946,0.988,0.968	1.0,1.0,1.0	-0.033	-3.3	3.3
8243	ENSG00000261236	BOP1	8	-	144263978	144264142	144263980	144264142	144263830	144263911	8243	9,3,4	54,29,47	2,1,7	61,77,81	75	73	0.016441	0.346262	0.14,0.091,0.076	0.031,0.012,0.078	0.062	6.2	6.2
9607	ENSG00000128923	FAM63B	15	+	58821716	58821823	58821716	58821819	58831773	58831916	9607	1,1,1	39,23,26	3,1,4	19,21,26	77	73	0.0164621	0.346262	0.024,0.04,0.035	0.13,0.043,0.127	-0.067	-6.7	6.7
3384	ENSG00000110492	MDK	11	+	46382586	46383193	46382586	46382748	46383468	46383806	3384	5,5,12	17,10,15	1,7,3	12,18,24	518	73	0.0165093	0.34685	0.04,0.066,0.101	0.012,0.052,0.017	0.042	4.2	4.2
1850	ENSG00000214174	AMZ2P1	17	-	64974554	64975576	64975559	64975576	64972753	64973517	1850	121,67,105	0,1,0	73119128	1,0,4	1078	73	0.0166695	0.349806	1.0,0.819,1.0	0.832,1.0,0.684	0.101	10.1	10.1
14862	ENSG00000267454	ZNF582-AS1	19	+	56394216	56394441	56394216	56394384	56397880	56397988	14862	10,9,17	1,4,0	14,13,12	0,0,0	130	73	0.0167408	0.350485	0.849,0.558,1.0	1.0,1.0,1.0	-0.198	-19.8	19.8
940	ENSG00000227345	PARG	10	-	49941905	49941986	49941938	49941986	49935075	49935142	940	5,2,0	2,1,6	0,2,0	4,1,2	106	73	0.0167254	0.350485	0.633,0.579,0.0	0.0,0.579,0.0	0.211	21.1	21.1
15920	ENSG00000152464	RPP38	10	+	15097644	15097799	15097644	15097766	15103304	15104254	15920	2,1,2	5,1,2	0,1,1	5,2,1	106	73	0.016885	0.353091	0.216,0.408,0.408	0.0,0.256,0.408	0.123	12.3	12.3
13272	ENSG00000090316	MAEA	4	+	1311978	1312238	1311978	1312161	1315396	1315600	13272	9,7,13	51,47,74	8,6,4	74,85,67	150	73	0.016931	0.353641	0.079,0.068,0.079	0.05,0.033,0.028	0.038	3.8	3.8
8471	ENSG00000276550	HERC2P2	15	+	22561558	22561934	22561558	22561789	22562948	22563087	8471	6,4,10	14,8,15	13,20,5	5,14,7	218	73	0.0169715	0.354076	0.126,0.143,0.183	0.465,0.324,0.193	-0.177	-17.7	17.7
16893	ENSG00000099991	CABIN1	22	+	24056191	24056363	24056191	24056360	24059226	24059363	16893	10,3,1	23,19,24	2,2,1	16,19,39	76	73	0.0170245	0.354359	0.295,0.132,0.038	0.107,0.092,0.024	0.081	8.1	8.1
6352	ENSG00000181634	TNFSF15	9	-	114792294	114792454	114792406	114792454	114784634	114790906	6352	6,0,0	4,2,7	0,1,1	8,0,0	185	73	0.0170241	0.354359	0.372,0.0,0.0	0.0,1.0,1.0	-0.543	-54.3	54.3
13678	ENSG00000090615	GOLGA3	12	-	132828286	132828361	132828326	132828361	132827823	132827902	13678	1,1,0	4,6,11	2,2,2	5,5,13	113	73	0.0170834	0.354739	0.139,0.097,0.0	0.205,0.205,0.09	-0.088	-8.8	8.8
3595	ENSG00000006530	AGK	7	+	141551417	141551499	141551417	141551434	141555452	141555567	3595	6,2,2	44,35,46	0,0,0	29,30,25	138	73	0.017102	0.354739	0.067,0.029,0.022	0.0,0.0,0.0	0.039	3.9	3.9
4337	ENSG00000122779	TRIM24	7	+	138554697	138554966	138554697	138554864	138567480	138567654	4337	96,97,93	10,11,5	59,87,78	1,1,7	175	73	0.0170898	0.354739	0.8,0.786,0.886	0.961,0.973,0.823	-0.095	-9.5	9.5
17689	ENSG00000163006	CCDC138	2	+	108786760	108786933	108786760	108786915	108788031	108788089	17689	2,3,4	17,22,14	1,0,2	19,17,17	91	73	0.0172218	0.356811	0.086,0.099,0.186	0.041,0.0,0.086	0.081	8.1	8.1
14211	ENSG00000078967	UBE2D4	7	+	43942953	43943103	43942953	43943031	43948631	43948737	14211	8,3,13	43,23,37	4,7,2	36,42,52	145	73	0.0172451	0.356882	0.086,0.062,0.15	0.053,0.077,0.019	0.05	5	5
5905	ENSG00000119383	PPP2R4	9	+	129120512	129120628	129120512	129120610	129123051	129123129	5905	13,11,24	234161240	10,11,9	243204264	91	73	0.0174107	0.359894	0.043,0.052,0.074	0.032,0.041,0.027	0.023	2.3	2.3
15474	ENSG00000137955	RABGGTB	1	+	75786698	75786916	75786698	75786854	75787496	75787604	15474	23,14,24	0,3,3	14,24,17	2,0,0	135	73	0.0174831	0.360325	1.0,0.716,0.812	0.791,1.0,1.0	-0.088	-8.8	8.8
2327	ENSG00000175221	MED16	19	-	892953	893193	893085	893193	890962	891149	2327	10,1,3	27,16,30	11,17,8	28,35,26	205	73	0.0175044	0.360325	0.117,0.022,0.034	0.123,0.147,0.099	-0.065	-6.5	6.5
2894	ENSG00000123200	ZC3H13	13	-	45976181	45976265	45976211	45976265	45975282	45975838	2894	0,2,0	1,0,1	1,1,2	0,0,0	103	73	0.0174744	0.360325	0.0,1.0,0.0	1.0,1.0,1.0	-0.667	-66.7	66.7
4458	ENSG00000104205	SGK3	8	+	66822371	66822462	66822371	66822459	66828653	66828703	4458	3,3,4	85,56,81	1,0,0	33,51,45	76	73	0.0175318	0.360325	0.033,0.049,0.045	0.028,0.0,0.0	0.033	3.3	3.3
5964	ENSG00000139197	PEX5	12	+	7190363	7190569	7190363	7190524	7190887	7190923	5964	7,4,2	21,22,32	4,13,16	21,35,25	118	73	0.017521	0.360325	0.171,0.101,0.037	0.105,0.187,0.284	-0.089	-8.9	8.9
12144	ENSG00000125434	SLC25A35	17	-	8290596	8290678	8290602	8290678	8289853	8289984	12144	1,1,2	1,0,2	0,3,0	1,1,1	79	73	0.0176322	0.36156	0.48,1.0,0.48	0.0,0.735,0.0	0.408	40.8	40.8
2880	ENSG00000073008	PVR	19	+	44658741	44658900	44658741	44658765	44661291	44661323	2880	66,33,52	1,1,2	51,68,47	0,6,7	208	73	0.0176258	0.36156	0.959,0.921,0.901	1.0,0.799,0.702	0.093	9.3	9.3
17532	ENSG00000102384	CENPI	X	+	101099808	101100065	101099808	101099930	101101057	101101295	17532	6,0,2	0,1,2	3,6,3	0,0,0	208	73	0.0178445	0.365497	1.0,0.0,0.26	1.0,1.0,1.0	-0.58	-58	58
18252	ENSG00000125875	TBC1D20	20	-	444997	445130	445049	445130	441856	442043	18252	12,11,3	68,45,56	19,15,9	48,61,37	125	73	0.0179887	0.367217	0.093,0.125,0.03	0.188,0.126,0.124	-0.063	-6.3	6.3
18530	ENSG00000117791	2002-03-01	1	+	220781777	220781939	220781777	220781932	220783918	220784815	18530	1,6,6	38,15,41	7,10,11	14,34,33	80	73	0.0179898	0.367217	0.023,0.267,0.118	0.313,0.212,0.233	-0.117	-11.7	11.7
1983	ENSG00000224078	SNHG14	15	+	25095648	25095770	25095648	25095728	25097320	25097439	1983	62,32,39	13,13,7	48,48,60	5,8,5	115	73	0.0179548	0.367217	0.752,0.61,0.78	0.859,0.792,0.884	-0.131	-13.1	13.1
12269	ENSG00000105220	GPI	19	+	34399555	34399635	34399555	34399631	34399718	34399779	12269	65,48,80	865698939	74,100,80	680894868	77	73	0.0180761	0.36856	0.067,0.061,0.075	0.094,0.096,0.08	-0.022	-2.2	2.2
9753	ENSG00000100926	TM9SF1	14	-	24195269	24195453	24195345	24195453	24194674	24195036	9753	12,11,9	43,35,33	27,25,19	45,45,49	149	73	0.0181126	0.368884	0.12,0.133,0.118	0.227,0.214,0.16	-0.077	-7.7	7.7
15695	ENSG00000196363	WDR5	9	+	134155339	134155498	134155339	134155373	134155692	134155767	15695	6,5,2	88,71,72	6,12,9	84,63,77	198	73	0.0181893	0.370028	0.025,0.025,0.01	0.026,0.066,0.041	-0.024	-2.4	2.4
13757	ENSG00000125457	MIF4GD	17	-	75270896	75271133	75270942	75271133	75270113	75270245	13757	2,0,2	2,1,9	4,2,6	4,2,5	119	73	0.0182103	0.370037	0.38,0.0,0.12	0.38,0.38,0.424	-0.228	-22.8	22.8
1047	ENSG00000172780	RAB43	3	-	129121285	129121492	129121299	129121492	129094985	129095169	1047	17,18,26	1,1,4	20,21,33	0,0,2	87	73	0.0183563	0.37159	0.934,0.938,0.845	1.0,1.0,0.933	-0.072	-7.2	7.2
10561	ENSG00000101361	NOP56	20	+	2657372	2657493	2657372	2657488	2657928	2658393	10561	4,0,1	4,8,5	0,0,0	7,5,5	78	73	0.0183143	0.37159	0.483,0.0,0.158	0.0,0.0,0.0	0.214	21.4	21.4
41	ENSG00000147130	ZMYM3	X	-	71246594	71246692	71246630	71246692	71246352	71246512	41	11,7,20	2,0,1	14,24,11	3,2,4	109	73	0.0183693	0.37159	0.786,1.0,0.931	0.758,0.889,0.648	0.141	14.1	14.1
7297	ENSG00000106028	SSBP1	7	+	141738400	141738619	141738400	141738503	141739123	141739189	7297	49,36,38	71,66,62	63,60,54	71,61,59	189	73	0.0183696	0.37159	0.21,0.174,0.191	0.255,0.275,0.261	-0.072	-7.2	7.2
12787	ENSG00000156958	GALK2	15	+	49318888	49319116	49318888	49318934	49319603	49319810	12787	4,4,7	0,0,0	5,2,1	5,0,0	255	73	0.0185388	0.374171	1.0,1.0,1.0	0.223,1.0,1.0	0.259	25.9	25.9
6455	ENSG00000174227	PIGG	4	+	521055	521302	521055	521273	521659	521941	6455	0,1,1	49,42,51	0,4,5	40,40,52	102	73	0.0185302	0.374171	0.0,0.017,0.014	0.0,0.067,0.064	-0.033	-3.3	3.3
12594	ENSG00000142185	TRPM2	21	+	44435130	44435221	44435130	44435217	44437061	44437167	12594	14,9,8	103,61,71	8,10,4	120115100	77	73	0.0186717	0.37601	0.114,0.123,0.097	0.059,0.076,0.037	0.054	5.4	5.4
7460	ENSG00000112984	KIF20A	5	+	138179159	138179393	138179159	138179202	138179659	138179845	7460	3,0,2	21,20,45	3,3,10	17,49,44	264	73	0.0186639	0.37601	0.038,0.0,0.012	0.047,0.017,0.059	-0.024	-2.4	2.4
9212	ENSG00000163463	KRTCAP2	1	-	155172350	155172591	155172564	155172591	155169790	155169857	9212	38,25,40	323272321	26,34,30	357444406	287	73	0.018695	0.376057	0.029,0.023,0.031	0.018,0.019,0.018	0.009	0.9	0.9
13402	ENSG00000138629	UBL7	15	-	74461031	74461182	74461107	74461182	74458683	74458896	13402	26,23,26	32,22,40	41,32,40	34,24,25	149	73	0.0187322	0.376384	0.285,0.339,0.242	0.371,0.395,0.439	-0.113	-11.3	11.3
16298	ENSG00000131584	ACAP3	1	-	1298012	1298113	1298029	1298113	1297821	1297933	16298	109,49,68	7,2,8	74,103,91	1,4,3	90	73	0.0188104	0.377347	0.927,0.952,0.873	0.984,0.954,0.961	-0.049	-4.9	4.9
8162	ENSG00000114993	RTKN	2	-	74432462	74432666	74432466	74432666	74430615	74430677	8162	3,0,3	19,11,23	0,1,0	30,23,35	77	73	0.0188222	0.377347	0.13,0.0,0.11	0.0,0.04,0.0	0.067	6.7	6.7
2172	ENSG00000197045	GMFB	14	-	54482121	54482202	54482152	54482202	54481394	54481458	2172	11,3,10	139115144	12,14,22	117163165	104	73	0.0188627	0.377739	0.053,0.018,0.046	0.067,0.057,0.086	-0.031	-3.1	3.1
15282	ENSG00000108384	RAD51C	17	+	58692572	58692788	58692572	58692685	58694930	58695189	15282	251233278	42,49,44	271270288	31,30,40	176	73	0.0188957	0.377977	0.713,0.664,0.724	0.784,0.789,0.749	-0.074	-7.4	7.4
1084	ENSG00000084652	TXLNA	1	+	32184524	32184700	32184524	32184616	32187953	32188041	1084	23,6,11	90,56,105	5,9,8	70,87,107	157	73	0.0190498	0.378112	0.106,0.047,0.046	0.032,0.046,0.034	0.029	2.9	2.9
14053	ENSG00000165458	INPPL1	11	+	72234526	72234646	72234526	72234615	72235115	72235203	14053	6,9,11	87,51,55	2,5,4	56,52,69	104	73	0.0189425	0.378112	0.046,0.11,0.123	0.024,0.063,0.039	0.051	5.1	5.1
15243	ENSG00000111911	HINT3	6	+	125956780	125957178	125956780	125956888	125966886	125967004	15243	324205289	4,4,8	367485443	3,6,1	363	73	0.0189499	0.378112	0.942,0.912,0.879	0.961,0.942,0.989	-0.053	-5.3	5.3
2055	ENSG00000185122	HSF1	8	+	144311699	144311877	144311699	144311836	144311962	144312244	2055	11,5,13	42,26,39	18,17,37	48,44,50	114	73	0.0190116	0.378112	0.144,0.11,0.176	0.194,0.198,0.322	-0.095	-9.5	9.5
4520	ENSG00000151150	ANK3	10	-	60042666	60042759	60042671	60042759	60028867	60029826	4520	9,9,9	182136175	13,29,3	111148170	78	73	0.0190076	0.378112	0.044,0.058,0.046	0.099,0.155,0.016	-0.041	-4.1	4.1
6480	ENSG00000213742	ZNF337-AS1	20	+	25624156	25624312	25624156	25624215	25632157	25632288	6480	6,2,9	0,0,1	5,4,5	2,2,0	170	73	0.0190173	0.378112	1.0,1.0,0.794	0.518,0.462,1.0	0.271	27.1	27.1
9215	ENSG00000163463	KRTCAP2	1	-	155172363	155172591	155172564	155172591	155169790	155169857	9215	35,21,35	323272321	23,30,25	357444406	274	73	0.0190462	0.378112	0.028,0.02,0.028	0.017,0.018,0.016	0.008	0.8	0.8
18520	ENSG00000126870	WDR60	7	+	158922376	158922549	158922376	158922538	158923570	158923733	18520	16,6,11	2,1,1	6,9,8	1,0,0	84	73	0.0191731	0.379303	0.874,0.839,0.905	0.839,1.0,1.0	-0.074	-7.4	7.4
2284	ENSG00000128973	CLN6	15	-	68211648	68211863	68211674	68211863	68211262	68211318	2284	2,0,6	53,37,44	4,3,12	42,54,34	99	73	0.0191364	0.379303	0.027,0.0,0.091	0.066,0.039,0.207	-0.065	-6.5	6.5
2301	ENSG00000264058	RP5-1028K7.3	17	-	40635916	40636102	40635930	40636102	40632194	40632367	2301	29,20,25	252193266	14,24,19	251320300	87	73	0.0191699	0.379303	0.088,0.08,0.073	0.045,0.059,0.05	0.029	2.9	2.9
16085	ENSG00000137871	ZNF280D	15	-	56666678	56666986	56666799	56666986	56666463	56666535	16085	33,44,45	0,1,1	36,36,52	1,3,2	194	73	0.0193875	0.382701	1.0,0.943,0.944	0.931,0.819,0.907	0.077	7.7	7.7
8948	ENSG00000119640	ACYP1	14	-	75063899	75064007	75063953	75064007	75063469	75063561	8948	3,0,2	14,16,24	3,4,7	16,23,17	127	73	0.0193707	0.382701	0.11,0.0,0.046	0.097,0.091,0.191	-0.074	-7.4	7.4
10057	ENSG00000147669	POLR2K	8	+	100150583	100150787	100150583	100150705	100151346	100151416	10057	4,4,1	3,0,1	4,2,5	0,0,0	155	73	0.0195331	0.384297	0.386,1.0,0.32	1.0,1.0,1.0	-0.431	-43.1	43.1
5934	ENSG00000164933	SLC25A32	8	-	103401477	103401633	103401515	103401633	103400057	103400546	5934	2,0,1	36,25,28	7,2,0	24,25,33	111	73	0.0195539	0.384297	0.035,0.0,0.023	0.161,0.05,0.0	-0.051	-5.1	5.1
7306	ENSG00000106028	SSBP1	7	+	141738357	141738600	141738357	141738503	141739123	141739189	7306	49,35,38	71,66,62	63,58,54	71,61,59	170	73	0.019499	0.384297	0.229,0.185,0.208	0.276,0.29,0.282	-0.075	-7.5	7.5
9755	ENSG00000100926	TM9SF1	14	-	24195269	24195350	24195308	24195350	24194674	24195036	9755	0,0,2	7,1,8	5,0,2	8,14,9	112	73	0.0195182	0.384297	0.0,0.0,0.14	0.289,0.0,0.127	-0.092	-9.2	9.2
17057	ENSG00000148356	LRSAM1	9	+	127485735	127485840	127485735	127485835	127487675	127487763	17057	10,6,9	75,71,79	5,3,3	49,87,80	78	73	0.0196582	0.385924	0.111,0.073,0.096	0.087,0.031,0.034	0.043	4.3	4.3
18367	ENSG00000198561	CTNND1	11	+	57761796	57762119	57761796	57762046	57789036	57789155	18367	53,47,36	3,13,4	26,46,37	1,2,3	146	73	0.0197154	0.386202	0.898,0.644,0.818	0.929,0.92,0.86	-0.116	-11.6	11.6
2981	ENSG00000150433	TMEM218	11	-	125102636	125102809	125102733	125102809	125101200	125101303	2981	31,25,40	2,0,2	42,29,38	3,2,7	170	73	0.0197031	0.386202	0.869,1.0,0.896	0.857,0.862,0.7	0.115	11.5	11.5
11693	ENSG00000198933	TBKBP1	17	+	47694080	47694194	47694080	47694103	47696078	47696337	11693	8,4,5	0,2,0	8,19,26	0,1,6	164	73	0.0197701	0.386851	1.0,0.471,1.0	1.0,0.894,0.659	-0.027	-2.7	2.7
5557	ENSG00000204387	C6orf48	6	+	31835410	31835462	31835410	31835451	31837235	31837435	5557	16,13,17	190123181	11,9,9	169217169	84	73	0.0198144	0.387298	0.068,0.084,0.075	0.054,0.035,0.044	0.031	3.1	3.1
1601	ENSG00000107890	ANKRD26	10	-	27061143	27061242	27061168	27061242	27060511	27060540	1601	12,10,7	4,0,1	6,4,12	0,0,0	98	73	0.0199115	0.388772	0.691,1.0,0.839	1.0,1.0,1.0	-0.157	-15.7	15.7
14429	ENSG00000152465	NMT2	10	-	15119331	15119385	15119342	15119385	15112795	15112963	14429	1,2,3	24,17,22	0,0,0	21,33,32	84	73	0.0199812	0.38971	0.035,0.093,0.106	0.0,0.0,0.0	0.078	7.8	7.8
10872	ENSG00000074582	BCS1L	2	+	218660306	218660482	218660306	218660475	218660938	218661307	10872	4,5,9	1,1,0	4,5,9	3,1,1	80	73	0.0201014	0.391628	0.785,0.82,1.0	0.549,0.82,0.891	0.115	11.5	11.5
16144	ENSG00000076685	NT5C2	10	-	103181163	103181328	103181232	103181328	103174857	103174982	16144	24,12,15	1,1,3	17,22,26	0,1,0	142	73	0.0202594	0.39428	0.925,0.861,0.72	1.0,0.919,1.0	-0.138	-13.8	13.8
6846	ENSG00000187961	KLHL17	1	+	962703	962917	962703	962913	963108	963253	6846	9,6,16	0,0,0	15,13,17	0,0,6	77	73	0.0203466	0.395548	1.0,1.0,1.0	1.0,1.0,0.729	0.09	9	9
18038	ENSG00000251136	RP11-37B2.1	8	-	89725505	89725641	89725517	89725641	89724628	89724966	18038	1,1,5	9,0,6	0,0,2	2,3,7	85	73	0.0205179	0.39744	0.087,1.0,0.417	0.0,0.0,0.197	0.436	43.6	43.6
2544	ENSG00000198431	TXNRD1	12	+	104286681	104287431	104286681	104287109	104288930	104289040	2544	93,59,83	266207217	98121118	219260258	395	73	0.0205324	0.39744	0.061,0.05,0.066	0.076,0.079,0.078	-0.019	-1.9	1.9
3545	ENSG00000235034	C19orf81	19	+	50658495	50658608	50658495	50658509	50658946	50659310	3545	8,3,3	6,0,0	4,4,2	5,5,2	172	73	0.020487	0.39744	0.361,1.0,1.0	0.253,0.253,0.298	0.519	51.9	51.9
6850	ENSG00000168026	TTC21A	3	+	39112457	39112647	39112457	39112580	39114584	39114742	6850	1,1,0	0,0,1	0,2,0	2,2,2	140	73	0.0205215	0.39744	1.0,1.0,0.0	0.0,0.343,0.0	0.552	55.2	55.2
7265	ENSG00000078070	MCCC1	3	-	183057287	183057422	183057310	183057422	183052158	183052240	7265	9,9,12	137109117	5,7,1	93115110	96	73	0.0206365	0.399025	0.048,0.059,0.072	0.039,0.044,0.007	0.03	3	3
14476	ENSG00000124356	STAMBP	2	+	73849362	73849578	73849362	73849487	73850375	73850513	14476	15,3,11	56,64,66	1,7,7	70,63,66	164	73	0.020674	0.399259	0.107,0.02,0.069	0.006,0.047,0.045	0.033	3.3	3.3
20127	ENSG00000114098	ARMC8	3	+	138289047	138289131	138289047	138289120	138290545	138290639	20127	1,5,5	32,30,17	2,2,0	33,22,31	84	73	0.0206931	0.399259	0.026,0.127,0.204	0.05,0.073,0.0	0.078	7.8	7.8
10944	ENSG00000175482	POLD4	11	-	67353408	67353579	67353538	67353579	67352987	67353077	10944	56,45,86	14,6,8	101111104	26,29,34	203	73	0.0207311	0.399484	0.59,0.73,0.794	0.583,0.579,0.524	0.143	14.3	14.3
9389	ENSG00000072840	EVC	4	+	5748147	5748311	5748147	5748306	5752835	5753052	9389	2,0,0	13,9,2	2,3,1	8,15,12	78	73	0.0207492	0.399484	0.126,0.0,0.0	0.19,0.158,0.072	-0.098	-9.8	9.8
7874	ENSG00000258539	RP11-12J10.3	10	-	124760317	124760503	124760385	124760503	124706635	124706887	7874	69,63,57	3,1,1	56,59,72	4,5,4	141	73	0.020884	0.401649	0.923,0.97,0.967	0.879,0.859,0.903	0.073	7.3	7.3
20144	ENSG00000168522	FNTA	8	+	43077215	43080441	43077215	43077364	43083117	43083180	20144	657455608	158125128	393503536	137137171	3150	73	0.0209589	0.402657	0.088,0.078,0.099	0.062,0.078,0.068	0.019	1.9	1.9
10054	ENSG00000147669	POLR2K	8	+	100150583	100150782	100150583	100150705	100151346	100151416	10054	4,4,1	3,0,1	5,2,6	0,0,0	150	73	0.0209966	0.402686	0.394,1.0,0.327	1.0,1.0,1.0	-0.426	-42.6	42.6
11340	ENSG00000269893	SNHG8	4	+	118278754	118278877	118278754	118278792	118279106	118279137	11340	202154210	21,19,26	300300294	12,28,25	158	73	0.0210052	0.402686	0.816,0.789,0.789	0.92,0.832,0.845	-0.068	-6.8	6.8
4840	ENSG00000132300	PTCD3	2	+	86117054	86117169	86117054	86117159	86118920	86119044	4840	8,14,9	99104132	2,6,6	96,91,116	83	73	0.0210692	0.403482	0.066,0.106,0.057	0.018,0.055,0.044	0.037	3.7	3.7
15275	ENSG00000140525	FANCI	15	+	89247628	89247731	89247628	89247726	89258703	89258776	15275	52,51,52	5,2,5	38,43,46	0,4,0	78	73	0.0211569	0.40473	0.907,0.96,0.907	1.0,0.91,1.0	-0.045	-4.5	4.5
20076	ENSG00000092841	MYL6	12	+	56158348	56158462	56158348	56158377	56158683	56158920	20076	4,4,4	0,0,0	12,4,2	0,1,3	158	73	0.0211835	0.404809	1.0,1.0,1.0	1.0,0.649,0.235	0.372	37.2	37.2
2450	ENSG00000173171	MTX1	1	+	155210547	155212219	155210547	155210627	155212384	155212567	2450	270186268	2,0,1	250260335	7,2,0	1665	73	0.0212145	0.40497	0.855,1.0,0.922	0.61,0.851,1.0	0.105	10.5	10.5
12339	ENSG00000143164	DCAF6	1	+	167936660	167936821	167936660	167936692	167951799	167951859	12339	119,67,84	5,1,1	151212192	1,0,2	202	73	0.0212548	0.405308	0.896,0.96,0.968	0.982,1.0,0.972	-0.043	-4.3	4.3
4454	ENSG00000110328	GALNT18	11	-	11448734	11448936	11448743	11448936	11432620	11432787	4454	0,0,3	19,15,13	0,1,8	22,20,19	82	73	0.0213251	0.406218	0.0,0.0,0.17	0.0,0.043,0.273	-0.049	-4.9	4.9
3361	ENSG00000167526	RPL13	16	+	89561352	89561456	89561352	89561368	89561577	89561598	3361	224145187	285019852708	419441341	435745254110	161	73	0.0213482	0.406226	0.034,0.032,0.03	0.042,0.042,0.036	-0.008	-0.8	0.8
16977	ENSG00000166169	POLL	10	-	101584601	101584919	101584877	101584919	101583517	101583681	16977	140,84,93	2,0,5	92,112,80	5,7,4	349	73	0.0214327	0.40724	0.936,1.0,0.796	0.794,0.77,0.807	0.12	12	12
5540	ENSG00000161955	TNFSF13	17	+	7560723	7560872	7560723	7560817	7560998	7561601	5540	51,27,51	8,6,2	45,38,42	2,3,1	128	73	0.0214695	0.40724	0.784,0.72,0.936	0.928,0.878,0.96	-0.109	-10.9	10.9
779	ENSG00000175575	PAAF1	11	+	73924614	73924726	73924614	73924697	73927284	73927725	779	7,3,5	46,40,59	14,11,8	53,57,48	102	73	0.0214483	0.40724	0.098,0.051,0.057	0.159,0.121,0.107	-0.06	-6	6
10409	ENSG00000102362	SYTL4	X	-	100704654	100704886	100704810	100704886	100701927	100702107	10409	2,1,1	2,0,0	1,3,1	2,0,1	229	73	0.0215895	0.408223	0.242,1.0,1.0	0.137,1.0,0.242	0.288	28.8	28.8
20577	ENSG00000089693	MLF2	12	-	6750641	6750766	6750712	6750766	6750176	6750305	20577	14,13,18	691424673	24,31,23	662656635	144	73	0.0215577	0.408223	0.01,0.015,0.013	0.018,0.023,0.018	-0.007	-0.7	0.7
557	ENSG00000127585	FBXL16	16	-	695215	695263	695240	695263	694991	695076	557	9,2,1	2,0,1	3,7,3	3,2,4	98	73	0.0215854	0.408223	0.77,1.0,0.427	0.427,0.723,0.358	0.23	23	23
18664	ENSG00000185220	PGBD2	1	+	248906195	248906342	248906195	248906333	248913815	248913879	18664	19,19,9	0,0,6	13,18,23	0,0,0	82	73	0.0216719	0.408943	1.0,1.0,0.572	1.0,1.0,1.0	-0.143	-14.3	14.3
7669	ENSG00000172785	CBWD1	9	-	173249	173371	173274	173371	172080	172172	7669	22,10,20	1,0,1	23,20,24	3,1,2	98	73	0.0216731	0.408943	0.942,1.0,0.937	0.851,0.937,0.899	0.064	6.4	6.4
3637	ENSG00000204209	DAXX	6	-	33320312	33320460	33320384	33320460	33320010	33320224	3637	33,25,31	2,0,3	37,52,24	2,9,5	145	73	0.0216987	0.408996	0.893,1.0,0.839	0.903,0.744,0.707	0.126	12.6	12.6
19378	ENSG00000177697	CD151	11	+	832993	833026	832993	833022	834529	834745	19378	97,37,69	8,5,6	94,89,96	17,19,12	77	73	0.0217883	0.409904	0.92,0.875,0.916	0.84,0.816,0.884	0.057	5.7	5.7
19647	ENSG00000196781	TLE1	9	-	81652179	81652288	81652183	81652288	81634096	81634301	19647	2,2,2	12,14,7	0,1,1	5,4,9	77	73	0.0217925	0.409904	0.136,0.119,0.213	0.0,0.192,0.095	0.06	6	6
9961	ENSG00000259522	RP11-468E2.2	14	-	24180682	24180758	24180688	24180758	24180394	24180572	9961	1,1,2	56,35,23	1,6,7	36,69,58	79	73	0.0218442	0.410447	0.016,0.026,0.074	0.025,0.074,0.1	-0.028	-2.8	2.8
13738	ENSG00000196549	MME	3	+	155079855	155080034	155079855	155080001	155084157	155084327	13738	5,2,5	92,48,83	2,1,1	67,96,77	106	73	0.0219048	0.410784	0.036,0.028,0.04	0.02,0.007,0.009	0.023	2.3	2.3
16636	ENSG00000162104	ADCY9	16	-	3993348	3993510	3993405	3993510	3992145	3992363	16636	3,2,1	13,5,12	2,6,8	6,11,12	130	73	0.0219079	0.410784	0.115,0.183,0.045	0.158,0.234,0.272	-0.107	-10.7	10.7
5091	ENSG00000150093	ITGB1	10	-	32933350	32933583	32933481	32933583	32932514	32932600	5091	30,16,26	1,1,2	13,20,22	4,5,1	204	73	0.0219574	0.41108	0.915,0.851,0.823	0.538,0.589,0.887	0.192	19.2	19.2
8768	ENSG00000073803	MAP3K13	3	+	185428496	185429056	185428496	185428946	185437446	185437630	8768	8,10,5	0,1,0	1,7,8	1,2,1	183	73	0.0219694	0.41108	1.0,0.8,1.0	0.285,0.583,0.761	0.39	39	39
16867	ENSG00000229117	RPL41	12	+	56116774	56116867	56116774	56116799	56117188	56117207	16867	260193230	296025773142	251264288	438346483845	141	73	0.0220411	0.411992	0.043,0.037,0.037	0.029,0.029,0.037	0.007	0.7	0.7
5594	ENSG00000176155	CCDC57	17	-	82198313	82198422	82198336	82198422	82195262	82195364	5594	16,11,8	0,0,0	6,11,18	3,2,0	96	73	0.0221189	0.413016	1.0,1.0,1.0	0.603,0.807,1.0	0.197	19.7	19.7
19927	ENSG00000206149	HERC2P9	15	+	28641169	28641312	28641169	28641226	28641429	28641581	19927	6,1,4	1,0,0	3,0,2	0,2,1	159	73	0.0222281	0.414625	0.734,1.0,1.0	1.0,0.0,0.479	0.418	41.8	41.8
16571	ENSG00000100479	POLE2	14	-	49674345	49674427	49674349	49674427	49674122	49674216	16571	1,6,4	9,8,8	0,1,3	7,9,12	77	73	0.0224077	0.415839	0.095,0.416,0.322	0.0,0.095,0.192	0.182	18.2	18.2
2066	ENSG00000066084	DIP2B	12	+	50675328	50675451	50675328	50675448	50678678	50680282	2066	0,0,4	26,25,23	1,2,7	23,26,16	76	73	0.022409	0.415839	0.0,0.0,0.143	0.04,0.069,0.296	-0.087	-8.7	8.7
4330	ENSG00000136935	GOLGA1	9	-	124940970	124941099	124940974	124941099	124940105	124940155	4330	15,10,36	1,0,1	13,15,9	0,2,4	77	73	0.0224029	0.415839	0.934,1.0,0.972	1.0,0.877,0.681	0.116	11.6	11.6
5333	ENSG00000176225	RTTN	18	-	70065756	70065922	70065828	70065922	70059849	70060042	5333	0,0,3	2,2,4	0,3,3	1,6,3	145	73	0.0223705	0.415839	0.0,0.0,0.274	0.0,0.201,0.335	-0.087	-8.7	8.7
6756	ENSG00000107185	RGP1	9	+	35749736	35749892	35749736	35749871	35750242	35750379	6756	5,1,7	28,26,27	5,1,0	27,34,46	94	73	0.0223629	0.415839	0.122,0.029,0.168	0.126,0.022,0.0	0.057	5.7	5.7
6482	ENSG00000213742	ZNF337-AS1	20	+	25624156	25624446	25624156	25624312	25632157	25632288	6482	7,1,3	0,0,5	2,4,4	0,0,0	207	73	0.0224816	0.416757	1.0,1.0,0.175	1.0,1.0,1.0	-0.275	-27.5	27.5
14393	ENSG00000158985	CDC42SE2	5	+	131359208	131359558	131359208	131359547	131385542	131385644	14393	8,1,2	97,81,78	0,1,2	82,99,92	84	73	0.0225457	0.417085	0.067,0.011,0.022	0.0,0.009,0.019	0.024	2.4	2.4
17289	ENSG00000100888	CHD8	14	-	21430800	21431858	21431810	21431858	21428963	21429335	17289	497284432	4,0,5	357438401	1,0,2	1083	73	0.0225277	0.417085	0.893,1.0,0.853	0.96,1.0,0.931	-0.048	-4.8	4.8
3113	ENSG00000044090	CUL7	6	-	43052112	43052796	43052208	43052796	43051611	43051763	3113	11,8,12	30,20,26	12,16,28	17,31,16	169	73	0.0226855	0.419238	0.137,0.147,0.166	0.234,0.182,0.43	-0.132	-13.2	13.2
12079	ENSG00000129003	VPS13C	15	-	61869473	61869623	61869499	61869623	61868658	61868773	12079	1,1,2	56,37,42	4,3,3	26,47,43	99	73	0.0227288	0.419606	0.013,0.02,0.034	0.102,0.045,0.049	-0.043	-4.3	4.3
13845	ENSG00000247828	TMEM161B-AS1	5	+	88285743	88285903	88285743	88285851	88287435	88287656	13845	7,8,7	20,10,12	4,4,4	19,17,20	125	73	0.0228496	0.420978	0.17,0.318,0.254	0.109,0.121,0.105	0.136	13.6	13.6
15327	ENSG00000283027	CAPS	19	+	5914939	5915095	5914939	5915065	5915220	5915322	15327	12,2,12	2,0,0	10,8,5	3,0,2	103	73	0.0229196	0.420978	0.81,1.0,1.0	0.703,1.0,0.639	0.156	15.6	15.6
17088	ENSG00000109180	OCIAD1	4	+	48831226	48831433	48831226	48831431	48832619	48832663	17088	6,4,3	1,0,2	3,2,3	2,2,2	75	73	0.0229224	0.420978	0.854,1.0,0.593	0.593,0.493,0.593	0.256	25.6	25.6
2178	ENSG00000254860	TMEM9B-AS1	11	+	8965903	8966072	8965903	8966044	8966540	8966656	2178	7,0,3	30,7,20	1,1,1	17,14,18	101	73	0.0228886	0.420978	0.144,0.0,0.098	0.041,0.049,0.039	0.038	3.8	3.8
2597	ENSG00000137074	APTX	9	-	33001515	33001612	33001566	33001612	32989758	32989895	2597	4,3,5	33,25,40	3,16,14	35,41,51	124	73	0.0228742	0.420978	0.067,0.066,0.069	0.048,0.187,0.139	-0.057	-5.7	5.7
5370	ENSG00000162244	RPL29	3	-	51995662	51995814	51995764	51995814	51995424	51995469	5370	7,2,2	0,1,1	14,5,11	4,2,0	175	73	0.0229437	0.420978	1.0,0.455,0.455	0.593,0.51,1.0	-0.064	-6.4	6.4
2516	ENSG00000140264	SERF2	15	+	43801517	43801576	43801517	43801569	43801710	43802589	2516	40,31,42	611537616	61,49,39	525536589	80	73	0.0230382	0.42228	0.056,0.05,0.059	0.096,0.077,0.057	-0.022	-2.2	2.2
8646	ENSG00000149499	EML3	11	-	62605528	62605773	62605641	62605773	62605112	62605180	8646	6,2,5	42,27,38	3,14,13	31,40,48	186	73	0.0231666	0.423769	0.053,0.028,0.049	0.037,0.121,0.096	-0.041	-4.1	4.1
9673	ENSG00000198677	TTC37	5	-	95548556	95548715	95548559	95548715	95546973	95547151	9673	0,0,2	74,42,75	3,3,3	55,62,67	76	73	0.0231487	0.423769	0.0,0.0,0.025	0.05,0.044,0.041	-0.037	-3.7	3.7
10769	ENSG00000127527	EPS15L1	19	-	16402314	16402485	16402320	16402485	16393950	16394001	10769	4,2,2	1,0,2	1,4,2	4,2,2	79	73	0.0233094	0.425508	0.787,1.0,0.48	0.188,0.649,0.48	0.317	31.7	31.7
14301	ENSG00000149311	ATM	11	+	108246963	108247132	108246963	108247127	108248932	108249102	14301	5,0,1	12,19,24	0,1,0	10,17,17	78	73	0.0233425	0.425508	0.281,0.0,0.038	0.0,0.052,0.0	0.089	8.9	8.9
4168	ENSG00000197345	MRPL21	11	-	68896468	68896678	68896514	68896678	68893402	68893455	4168	5,7,16	168175181	17,18,13	185167165	119	73	0.0233801	0.425508	0.018,0.024,0.051	0.053,0.062,0.046	-0.023	-2.3	2.3
6484	ENSG00000213742	ZNF337-AS1	20	+	25624232	25624426	25624232	25624312	25632157	25632288	6484	5,1,2	0,0,5	1,3,2	0,0,0	187	73	0.0233727	0.425508	1.0,1.0,0.135	1.0,1.0,1.0	-0.288	-28.8	28.8
8005	ENSG00000104859	CLASRP	19	+	45068014	45068058	45068014	45068054	45068419	45068604	8005	1,1,4	10,1,10	5,6,10	12,5,5	77	73	0.0233189	0.425508	0.087,0.487,0.275	0.283,0.532,0.655	-0.207	-20.7	20.7
19190	ENSG00000166348	USP54	10	-	73505304	73505426	73505322	73505426	73504849	73504990	19190	90,69,78	9,9,9	54,84,82	7,18,21	91	73	0.023429	0.425968	0.889,0.86,0.874	0.861,0.789,0.758	0.072	7.2	7.2
11461	ENSG00000162542	TMCO4	1	-	19798070	19798215	19798136	19798215	19787025	19787117	11461	0,0,1	3,5,2	1,1,2	4,5,5	139	73	0.0235144	0.426464	0.0,0.0,0.208	0.116,0.095,0.174	-0.059	-5.9	5.9
11964	ENSG00000152818	UTRN	6	+	144421877	144422033	144421877	144421970	144423548	144423626	11964	5,3,4	90,80,80	4,2,13	55,58,51	136	73	0.0235213	0.426464	0.029,0.02,0.026	0.038,0.018,0.12	-0.034	-3.4	3.4
20014	ENSG00000169599	NFU1	2	-	69437270	69437628	69437360	69437628	69431901	69432005	20014	4,1,3	35,35,49	9,6,7	50,56,42	163	73	0.0235276	0.426464	0.049,0.013,0.027	0.075,0.046,0.069	-0.034	-3.4	3.4
9410	ENSG00000169740	ZNF32	10	-	43646055	43646202	43646059	43646202	43644648	43644801	9410	6,3,6	26,26,24	9,9,12	23,28,19	77	73	0.0235607	0.426633	0.18,0.099,0.192	0.271,0.234,0.375	-0.136	-13.6	13.6
14002	ENSG00000131469	RPL27	17	+	42998722	42998912	42998722	42998831	42999932	43000102	14002	81,81,99	276323422969	150145146	366834633394	154	73	0.0236105	0.426675	0.014,0.016,0.016	0.019,0.019,0.02	-0.004	-0.4	0.4
19212	ENSG00000128513	POT1	7	-	124827200	124827305	124827213	124827305	124825251	124825357	19212	6,3,5	64,59,56	9,6,10	42,46,62	86	73	0.0235873	0.426675	0.074,0.041,0.07	0.154,0.1,0.12	-0.063	-6.3	6.3
13903	ENSG00000258366	RTEL1	20	+	63673939	63674093	63673939	63674051	63678144	63678183	13903	16,4,16	0,0,0	9,16,14	0,2,3	115	73	0.0236495	0.426951	1.0,1.0,1.0	1.0,0.835,0.748	0.139	13.9	13.9
12048	ENSG00000137494	ANKRD42	11	+	83198485	83198642	83198485	83198558	83206057	83206165	12048	27,30,35	4,1,3	15,37,29	0,0,3	157	73	0.0237746	0.428347	0.758,0.933,0.844	1.0,1.0,0.818	-0.094	-9.4	9.4
18357	ENSG00000131966	ACTR10	14	+	58200210	58200298	58200210	58200294	58202854	58202927	18357	4,0,0	73,48,66	5,5,1	73,51,68	77	73	0.0237596	0.428347	0.049,0.0,0.0	0.061,0.085,0.014	-0.037	-3.7	3.7
16328	ENSG00000121741	ZMYM2	13	+	20031318	20031439	20031318	20031435	20034253	20034404	16328	8,0,0	65,40,64	5,7,3	38,47,38	77	73	0.0239022	0.429559	0.104,0.0,0.0	0.111,0.124,0.07	-0.067	-6.7	6.7
19118	ENSG00000138190	EXOC6	10	+	92848519	92848741	92848519	92848634	92893348	92893520	19118	4,0,2	13,25,18	3,3,9	15,21,16	180	73	0.0238798	0.429559	0.111,0.0,0.043	0.075,0.055,0.186	-0.054	-5.4	5.4
7751	ENSG00000138798	EGF	4	+	109976011	109976235	109976011	109976231	109979971	109980139	7751	16,9,11	2,2,2	11,7,9	0,2,0	77	73	0.0239136	0.429559	0.884,0.81,0.839	1.0,0.768,1.0	-0.078	-7.8	7.8
19817	ENSG00000186480	INSIG1	7	+	155301565	155301720	155301565	155301690	155302250	155302407	19817	32,19,47	345265450	18,20,35	333414438	103	73	0.0239531	0.429839	0.062,0.048,0.069	0.037,0.033,0.054	0.018	1.8	1.8
6905	ENSG00000157796	WDR19	4	+	39232161	39232308	39232161	39232272	39234765	39234875	6905	3,2,1	12,6,12	0,1,1	8,12,9	109	73	0.0239972	0.4302	0.143,0.183,0.053	0.0,0.053,0.069	0.086	8.6	8.6
9805	ENSG00000239382	ALKBH6	19	-	36013327	36013543	36013343	36013543	36013020	36013089	9805	0,1,5	57,44,73	3,5,4	47,37,41	89	73	0.0240846	0.431338	0.0,0.018,0.053	0.05,0.1,0.074	-0.051	-5.1	5.1
9341	ENSG00000196586	MYO6	6	+	75749331	75749564	75749331	75749383	75817500	75817664	9341	135,85,143	0,1,1	130171183	2,2,4	254	73	0.0241121	0.4314	1.0,0.961,0.976	0.949,0.961,0.929	0.033	3.3	3.3
19835	ENSG00000171606	ZNF274	19	+	58183920	58184060	58183920	58183998	58185711	58185838	19835	5,2,4	55,42,38	5,8,11	47,55,33	135	73	0.0242134	0.432664	0.047,0.025,0.054	0.054,0.073,0.153	-0.051	-5.1	5.1
8913	ENSG00000130741	EIF2S3	X	+	24054970	24055083	24054970	24055037	24055614	24055678	8913	21,17,19	499391542	29,23,35	468500461	119	73	0.0242309	0.432664	0.025,0.026,0.021	0.037,0.027,0.045	-0.012	-1.2	1.2
16985	ENSG00000166169	POLL	10	-	101587821	101588270	101587884	101588270	101587245	101587406	16985	8,7,12	1,1,0	10,19,9	2,2,1	136	73	0.0243342	0.433029	0.811,0.79,1.0	0.729,0.836,0.828	0.069	6.9	6.9
5238	ENSG00000160087	UBE2J2	1	-	1268471	1268577	1268557	1268577	1267861	1267992	5238	1,4,2	5,0,0	2,4,1	0,0,0	159	73	0.0243478	0.433029	0.084,1.0,1.0	1.0,1.0,1.0	-0.305	-30.5	30.5
7298	ENSG00000106028	SSBP1	7	+	141738408	141738600	141738408	141738575	141739123	141739189	7298	4,4,1	36,26,18	9,10,7	36,26,46	98	73	0.0242832	0.433029	0.076,0.103,0.04	0.157,0.223,0.102	-0.088	-8.8	8.8
9485	ENSG00000141698	NT5C3B	17	-	41835587	41835957	41835858	41835957	41835202	41835272	9485	20,10,15	51,23,39	37,12,40	53,40,33	344	73	0.0243423	0.433029	0.077,0.084,0.075	0.129,0.06,0.205	-0.053	-5.3	5.3
6462	ENSG00000076248	UNG	12	+	109101901	109102016	109101901	109101999	109102838	109102927	6462	3,4,2	66,48,69	5,12,5	70,55,77	90	73	0.0243795	0.433164	0.036,0.063,0.023	0.055,0.15,0.05	-0.044	-4.4	4.4
14155	ENSG00000102181	CD99L2	X	-	150777335	150777482	150777443	150777482	150776173	150776293	14155	15,4,3	41,37,38	5,2,2	28,43,37	181	73	0.0244284	0.433176	0.129,0.042,0.031	0.067,0.018,0.021	0.032	3.2	3.2
20070	ENSG00000198952	SMG5	1	-	156277066	156277241	156277084	156277241	156274596	156274686	20070	5,0,2	87,62,84	4,11,3	66,98,92	91	73	0.024412	0.433176	0.044,0.0,0.019	0.046,0.083,0.025	-0.03	-3	3
15755	ENSG00000139998	RAB15	14	-	64950578	64951151	64951073	64951151	64950324	64950414	15755	27,16,29	25,4,10	12,15,24	20,19,15	568	73	0.0244527	0.433179	0.122,0.34,0.272	0.072,0.092,0.171	0.133	13.3	13.3
10012	ENSG00000204316	MRPL38	17	-	75904221	75904719	75904539	75904719	75902019	75902154	10012	17,3,10	107,60,68	15,28,16	87,102,84	391	73	0.024801	0.437193	0.029,0.009,0.027	0.031,0.049,0.034	-0.016	-1.6	1.6
13675	ENSG00000090615	GOLGA3	12	-	132828309	132828361	132828326	132828361	132821995	132822311	13675	0,0,1	4,6,10	1,2,2	6,13,6	90	73	0.0247115	0.437193	0.0,0.0,0.075	0.119,0.111,0.213	-0.123	-12.3	12.3
15774	ENSG00000100239	PPP6R2	22	+	50418866	50418989	50418866	50418979	50419348	50419462	15774	3,0,6	27,23,17	1,1,1	27,26,12	83	73	0.0247968	0.437193	0.089,0.0,0.237	0.032,0.033,0.068	0.064	6.4	6.4
20068	ENSG00000198952	SMG5	1	-	156277052	156277241	156277084	156277241	156274596	156274686	20068	5,0,2	87,62,84	5,11,2	66,98,92	105	73	0.0247747	0.437193	0.038,0.0,0.016	0.05,0.072,0.015	-0.028	-2.8	2.8
6413	ENSG00000078246	TULP3	12	+	2890906	2891052	2890906	2890988	2909528	2909580	6413	4,6,1	14,11,16	1,4,0	11,17,31	137	73	0.0247571	0.437193	0.132,0.225,0.032	0.046,0.111,0.0	0.077	7.7	7.7
19165	ENSG00000078369	GNB1	1	-	1787322	1787437	1787325	1787437	1785284	1787053	19165	7,18,14	27,16,23	4,10,6	24,31,25	76	73	0.0248768	0.438099	0.199,0.519,0.369	0.138,0.237,0.187	0.175	17.5	17.5
10672	ENSG00000268043	NBPF12	1	+	146982927	146983091	146982927	146983011	146984133	146984185	10672	4,2,8	0,0,0	3,3,7	2,0,2	153	73	0.0249517	0.438626	1.0,1.0,1.0	0.417,1.0,0.625	0.319	31.9	31.9
19180	ENSG00000166348	USP54	10	-	73505294	73505426	73505322	73505426	73500654	73500838	19180	89,76,83	0,4,2	55,85,88	2,8,4	101	73	0.0249555	0.438626	1.0,0.932,0.968	0.952,0.885,0.941	0.041	4.1	4.1
4059	ENSG00000153933	DGKE	17	+	56856511	56856665	56856511	56856625	56858593	56858665	4059	9,5,7	7,0,6	4,1,9	7,8,12	113	73	0.0250135	0.439216	0.454,1.0,0.43	0.27,0.075,0.326	0.404	40.4	40.4
12677	ENSG00000197774	EME2	16	+	1775628	1775726	1775628	1775684	1775796	1775986	12677	2,1,4	17,14,9	2,1,0	23,29,24	115	73	0.0250566	0.439543	0.069,0.043,0.22	0.052,0.021,0.0	0.086	8.6	8.6
12064	ENSG00000196683	TOMM7	7	-	22822672	22822791	22822676	22822791	22817999	22818048	12064	13,12,14	592538632	32,27,24	809803794	77	73	0.0250928	0.439748	0.02,0.021,0.021	0.036,0.031,0.028	-0.011	-1.1	1.1
17736	ENSG00000144452	ABCA12	2	-	214987637	214987793	214987646	214987793	214986541	214986728	17736	36,23,25	62,50,46	19,24,14	45,72,58	82	73	0.0251783	0.440816	0.341,0.291,0.326	0.273,0.229,0.177	0.093	9.3	9.3
4003	ENSG00000138095	LRPPRC	2	-	43896418	43896655	43896633	43896655	43894544	43894629	4003	33,17,15	141127132	12,14,8	103121123	288	73	0.0253038	0.442583	0.056,0.033,0.028	0.029,0.028,0.016	0.015	1.5	1.5
19751	ENSG00000104529	EEF1D	8	-	143593874	143594071	143593892	143594071	143586728	143586852	19751	12,6,3	0,2,0	2,8,8	2,0,3	91	73	0.02534	0.442784	1.0,0.706,1.0	0.445,1.0,0.681	0.193	19.3	19.3
17668	ENSG00000186591	UBE2H	7	-	129880878	129880971	129880894	129880971	129879567	129879642	17668	11,8,5	156,89,132	3,1,7	96120146	89	73	0.0253836	0.443116	0.055,0.069,0.03	0.025,0.007,0.038	0.028	2.8	2.8
2720	ENSG00000133706	LARS	5	-	146132897	146133081	146133006	146133081	146131018	146131109	2720	538446545	4,0,1	454480576	5,4,7	182	73	0.0254716	0.444219	0.982,1.0,0.995	0.973,0.98,0.971	0.018	1.8	1.8
1182	ENSG00000171960	PPIH	1	+	42659227	42659370	42659227	42659251	42659521	42659566	1182	12,4,9	51,54,53	4,6,7	82,68,77	192	73	0.0255396	0.444726	0.082,0.027,0.061	0.018,0.032,0.033	0.029	2.9	2.9
11861	ENSG00000132591	ERAL1	17	+	28856504	28856685	28856504	28856582	28857938	28857985	11861	5,7,1	102,81,94	5,11,10	102,93,74	176	73	0.0255501	0.444726	0.02,0.035,0.004	0.02,0.047,0.053	-0.02	-2	2
4988	ENSG00000075420	FNDC3B	3	+	172133470	172133561	172133470	172133546	172226870	172226947	4988	0,0,0	21,6,20	1,4,1	11,13,23	88	73	0.0256097	0.445332	0.0,0.0,0.0	0.07,0.203,0.035	-0.103	-10.3	10.3
5162	ENSG00000132424	PNISR	6	-	99403828	99404702	99404602	99404702	99402539	99402710	5162	308226294	4,6,4	209236297	2,1,2	847	73	0.0256848	0.446205	0.869,0.765,0.864	0.9,0.953,0.928	-0.094	-9.4	9.4
19090	ENSG00000130706	ADRM1	20	+	62302895	62303049	62302895	62303045	62303567	62303781	19090	152,84,113	23,10,14	167193186	11,11,21	77	73	0.0257097	0.446206	0.862,0.888,0.884	0.935,0.943,0.894	-0.046	-4.6	4.6
9121	ENSG00000154723	ATP5J	21	-	25734857	25735027	25734988	25735027	25729630	25729801	9121	14,18,26	39,45,56	16,16,22	70,70,81	204	73	0.0257382	0.44627	0.114,0.125,0.142	0.076,0.076,0.089	0.047	4.7	4.7
8831	ENSG00000213999	MEF2B	19	-	19149216	19149445	19149225	19149445	19147697	19147832	8831	0,0,0	8,5,5	1,0,4	5,10,6	82	73	0.0258213	0.447278	0.0,0.0,0.0	0.151,0.0,0.372	-0.174	-17.4	17.4
19706	ENSG00000188130	MAPK12	22	-	50256787	50256964	50256934	50256964	50256569	50256646	19706	26,7,17	47,31,30	21,29,28	29,44,27	220	73	0.0258826	0.447478	0.155,0.07,0.158	0.194,0.179,0.256	-0.082	-8.2	8.2
3994	ENSG00000068097	HEATR6	17	-	60049491	60049702	60049579	60049702	60048263	60048388	3994	2,4,0	9,2,15	0,1,0	11,7,14	161	73	0.0258724	0.447478	0.092,0.476,0.0	0.0,0.061,0.0	0.169	16.9	16.9
1376	ENSG00000117222	RBBP5	1	-	205094872	205095064	205094986	205095064	205086141	205088815	1376	63,51,69	6,2,4	64,59,74	4,1,0	187	73	0.0261187	0.45026	0.804,0.909,0.871	0.862,0.958,1.0	-0.079	-7.9	7.9
8138	ENSG00000176024	ZNF613	19	+	51929731	51929896	51929731	51929824	51936027	51936068	8138	58,65,63	3,1,3	58,80,101	5,9,6	145	73	0.0260832	0.45026	0.907,0.97,0.914	0.854,0.817,0.894	0.075	7.5	7.5
9997	ENSG00000089280	FUS	16	+	31180137	31180231	31180137	31180227	31182397	31182422	9997	3,8,10	162,79,89	11,23,11	116117157	77	73	0.0260956	0.45026	0.017,0.088,0.096	0.082,0.157,0.062	-0.033	-3.3	3.3
15128	ENSG00000165119	HNRNPK	9	-	83979942	83980190	83980157	83980190	83978372	83978452	15128	18,4,10	2,2,0	10,15,11	0,0,0	288	73	0.0262408	0.45193	0.695,0.336,1.0	1.0,1.0,1.0	-0.323	-32.3	32.3
11544	ENSG00000146826	C7orf43	7	-	100156381	100156549	100156385	100156549	100155670	100155825	11544	0,0,0	17,7,9	3,3,0	17,28,11	77	73	0.0263602	0.453245	0.0,0.0,0.0	0.143,0.092,0.0	-0.078	-7.8	7.8
2684	ENSG00000076067	RBMS2	12	+	56568065	56568186	56568065	56568166	56568974	56569033	2684	1,2,0	0,0,3	0,2,0	2,0,2	93	73	0.0263817	0.453245	1.0,1.0,0.0	0.0,1.0,0.0	0.333	33.3	33.3
3763	ENSG00000172809	RPL38	17	+	74203703	74203790	74203703	74203770	74203917	74203958	3763	6,6,2	0,1,2	3,4,5	4,2,2	93	73	0.0264181	0.453245	1.0,0.825,0.44	0.371,0.611,0.662	0.207	20.7	20.7
7776	ENSG00000155229	MMS19	10	-	97466387	97466585	97466503	97466585	97466058	97466159	7776	3,5,1	52,29,25	3,11,6	30,30,42	189	73	0.0264	0.453245	0.022,0.062,0.015	0.037,0.124,0.052	-0.038	-3.8	3.8
2460	ENSG00000106397	PLOD3	7	-	101211540	101211716	101211590	101211716	101210531	101210673	2460	7,1,3	17,15,21	5,14,6	15,25,13	123	73	0.026497	0.453787	0.196,0.038,0.078	0.165,0.249,0.215	-0.106	-10.6	10.6
7913	ENSG00000146963	LUC7L2	7	+	139375508	139375583	139375508	139375579	139376061	139376156	7913	9,8,8	0,1,0	6,8,13	3,2,0	77	73	0.0265002	0.453787	1.0,0.884,1.0	0.655,0.791,1.0	0.146	14.6	14.6
14843	ENSG00000197892	KIF13B	8	-	29109370	29109511	29109433	29109511	29108138	29108192	14843	0,3,5	18,25,32	0,2,0	17,25,20	136	73	0.0266023	0.45467	0.0,0.061,0.077	0.0,0.041,0.0	0.032	3.2	3.2
3325	ENSG00000101150	TPD52L2	20	+	63882749	63882869	63882749	63882820	63889189	63889238	3325	21,18,13	128,91,113	7,16,15	135151123	122	73	0.026586	0.45467	0.089,0.106,0.064	0.03,0.06,0.068	0.034	3.4	3.4
2862	ENSG00000174562	KLK15	19	-	50826877	50827161	50826995	50827161	50826620	50826757	2862	8,8,6	2,1,1	12,8,12	1,0,1	191	73	0.026694	0.455745	0.605,0.754,0.696	0.821,1.0,0.821	-0.196	-19.6	19.6
7299	ENSG00000106028	SSBP1	7	+	141738408	141738619	141738408	141738575	141739123	141739189	7299	4,5,1	36,26,18	9,12,7	36,26,46	117	73	0.026716	0.455745	0.065,0.107,0.034	0.135,0.224,0.087	-0.08	-8	8
19590	ENSG00000088727	KIF9	3	-	47245304	47245511	47245420	47245511	47244790	47244924	19590	1,7,5	8,1,2	5,7,0	0,0,2	189	73	0.0268439	0.456662	0.046,0.73,0.491	1.0,1.0,0.0	-0.244	-24.4	24.4
2863	ENSG00000156976	EIF4A2	3	+	186783576	186783791	186783576	186783639	186784431	186784477	2863	50,40,45	294236317	50,63,77	218337308	225	73	0.026806	0.456662	0.052,0.052,0.044	0.069,0.057,0.075	-0.018	-1.8	1.8
4315	ENSG00000064687	ABCA7	19	+	1063759	1063899	1063759	1063863	1064160	1064253	4315	9,0,4	12,6,15	1,1,3	12,19,12	109	73	0.026846	0.456662	0.334,0.0,0.152	0.053,0.034,0.143	0.085	8.5	8.5
12119	ENSG00000167699	GLOD4	17	-	778621	778744	778694	778744	776867	776988	12119	26,24,11	106103120	12,17,9	88121130	146	73	0.0269167	0.456998	0.109,0.104,0.044	0.064,0.066,0.033	0.031	3.1	3.1
6753	ENSG00000281844	FBF1	17	-	75914746	75914932	75914829	75914932	75914121	75914298	6753	30,18,28	1,1,3	22,40,41	9,5,3	156	73	0.0269055	0.456998	0.934,0.894,0.814	0.534,0.789,0.865	0.151	15.1	15.1
3735	ENSG00000027001	MIPEP	13	-	23760442	23760573	23760532	23760573	23760087	23760217	3735	10,16,16	2,0,1	15,22,15	2,3,3	163	73	0.0269774	0.457597	0.691,1.0,0.878	0.771,0.767,0.691	0.113	11.3	11.3
15503	ENSG00000114021	NIT2	3	+	100352403	100352506	100352403	100352502	100354771	100354827	15503	17,11,11	164146157	30,20,15	162142177	77	73	0.0270703	0.458306	0.089,0.067,0.062	0.149,0.118,0.074	-0.041	-4.1	4.1
3576	ENSG00000125844	RRBP1	20	-	17679994	17680075	17679998	17680075	17659979	17660528	3576	6,1,6	43,31,47	2,2,1	33,37,53	77	73	0.0270644	0.458306	0.117,0.03,0.108	0.054,0.049,0.018	0.045	4.5	4.5
5474	ENSG00000148303	RPL7A	9	+	133350242	133350392	133350242	133350319	133350596	133350695	5474	311230304	506541795206	233282368	607066725891	146	73	0.0271829	0.45978	0.03,0.027,0.028	0.019,0.021,0.03	0.005	0.5	0.5
1063	ENSG00000116857	TMEM9	1	-	201154227	201154418	201154361	201154418	201153857	201153959	1063	2,0,1	2,1,0	3,5,7	1,4,3	207	73	0.0273408	0.460382	0.261,0.0,1.0	0.514,0.306,0.451	-0.003	-0.3	0.3
13425	ENSG00000101608	MYL12A	18	+	3253888	3254061	3253888	3254050	3255745	3256235	13425	20,9,23	562537618	24,40,19	608625563	84	73	0.0273254	0.460382	0.03,0.014,0.031	0.033,0.053,0.028	-0.013	-1.3	1.3
19184	ENSG00000166348	USP54	10	-	73505304	73505426	73505322	73505426	73500654	73500838	19184	89,69,79	0,4,2	54,85,82	2,8,4	91	73	0.0273268	0.460382	1.0,0.933,0.969	0.956,0.895,0.943	0.036	3.6	3.6
19280	ENSG00000117906	RCN2	15	+	76947420	76947612	76947420	76947517	76948409	76948552	19280	22,25,31	261240309	40,30,36	239275235	168	73	0.0273466	0.460382	0.035,0.043,0.042	0.068,0.045,0.062	-0.018	-1.8	1.8
211	ENSG00000126457	PRMT1	19	+	49680139	49680253	49680139	49680238	49680486	49680588	211	27,3,6	3,1,1	9,15,9	4,3,6	88	73	0.0273009	0.460382	0.882,0.713,0.833	0.651,0.806,0.554	0.139	13.9	13.9
10013	ENSG00000204316	MRPL38	17	-	75904225	75904719	75904539	75904719	75902019	75902154	10013	18,3,10	107,60,68	16,27,17	87,102,84	387	73	0.027711	0.465953	0.031,0.009,0.027	0.034,0.048,0.037	-0.017	-1.7	1.7
6140	ENSG00000122884	P4HA1	10	-	73051028	73051249	73051052	73051249	73046924	73047101	6140	5,6,4	119152152	2,1,1	148224217	97	73	0.0277294	0.465953	0.031,0.029,0.019	0.01,0.003,0.003	0.021	2.1	2.1
11999	ENSG00000197530	MIB2	1	+	1627627	1627865	1627627	1627829	1628018	1628179	11999	2,0,0	24,11,33	1,5,2	23,26,43	109	73	0.0278086	0.465976	0.053,0.0,0.0	0.028,0.114,0.03	-0.04	-4	4
15855	ENSG00000198753	PLXNB3	X	+	153778599	153778674	153778599	153778661	153778934	153779346	15855	19,16,27	5,2,2	24,24,35	1,3,0	86	73	0.0277656	0.465976	0.763,0.872,0.92	0.953,0.872,1.0	-0.09	-9	9
777	ENSG00000068354	TBC1D25	X	+	48541332	48541513	48541332	48541442	48544868	48545023	777	4,1,2	11,9,13	6,4,2	9,5,4	144	73	0.0277937	0.465976	0.156,0.053,0.072	0.253,0.289,0.202	-0.154	-15.4	15.4
9779	ENSG00000197037	ZSCAN25	7	+	99616947	99617016	99616947	99616989	99618524	99618651	9779	12,8,9	3,0,1	5,5,12	2,4,3	100	73	0.0278486	0.466212	0.745,1.0,0.868	0.646,0.477,0.745	0.248	24.8	24.8
8748	ENSG00000185324	CDK10	16	+	89694930	89695070	89694930	89695052	89695292	89695345	8748	77,46,60	8,0,0	69,80,62	0,1,0	91	73	0.0278793	0.46629	0.885,1.0,1.0	1.0,0.985,1.0	-0.033	-3.3	3.3
11071	ENSG00000177728	TMEM94	17	+	75471799	75471955	75471799	75471929	75485427	75485547	11071	0,0,1	11,11,13	1,3,2	9,27,16	99	73	0.0280618	0.46847	0.0,0.0,0.054	0.076,0.076,0.084	-0.061	-6.1	6.1
20438	ENSG00000114786	ABHD14A-ACY1	3	+	51985400	51985627	51985400	51985465	51985851	51985946	20438	10,6,10	318194311	20,22,13	350353303	235	73	0.0280512	0.46847	0.01,0.01,0.01	0.017,0.019,0.013	-0.006	-0.6	0.6
2554	ENSG00000107581	EIF3A	10	-	119038235	119038439	119038237	119038439	119037118	119037309	2554	74,40,62	314188272	36,33,64	205291313	75	73	0.0280943	0.468578	0.187,0.172,0.182	0.146,0.099,0.166	0.043	4.3	4.3
20290	ENSG00000131844	MCCC2	5	+	71641002	71641083	71641002	71641075	71643770	71643895	20290	6,7,13	6,14,25	9,7,17	4,9,9	81	73	0.0281707	0.469416	0.474,0.311,0.319	0.67,0.412,0.63	-0.203	-20.3	20.3
7596	ENSG00000272917	RP11-705C15.5	12	+	9656567	9656697	9656567	9656649	9656920	9657070	7596	4,2,3	3,0,0	1,2,5	2,2,1	121	73	0.0282471	0.470253	0.446,1.0,1.0	0.232,0.376,0.751	0.362	36.2	36.2
17598	ENSG00000182199	SHMT2	12	+	57230359	57230660	57230359	57230462	57230802	57231000	17598	3,4,7	1,0,1	8,7,8	2,2,0	271	73	0.0282956	0.470624	0.447,1.0,0.653	0.519,0.485,1.0	0.032	3.2	3.2
11040	ENSG00000124228	DDX27	20	+	49221451	49221651	49221451	49221598	49222956	49223016	11040	2,4,3	56,80,56	8,6,5	58,64,58	126	73	0.0284199	0.472253	0.02,0.028,0.03	0.074,0.052,0.048	-0.032	-3.2	3.2
6306	ENSG00000116898	MRPS15	1	-	36463705	36463850	36463805	36463850	36462087	36462163	6306	16,18,10	189119178	31,37,31	254240222	173	73	0.0285348	0.473725	0.034,0.06,0.023	0.049,0.061,0.056	-0.016	-1.6	1.6
14435	ENSG00000183856	IQGAP3	1	-	156548069	156548243	156548072	156548243	156544388	156544472	14435	1,0,1	18,11,19	0,3,3	15,15,17	76	73	0.028647	0.475149	0.051,0.0,0.048	0.0,0.161,0.145	-0.069	-6.9	6.9
14194	ENSG00000167325	RRM1	11	+	4119844	4119970	4119844	4119928	4121603	4121765	14194	10,1,4	129,75,133	4,1,1	108152132	115	73	0.0287216	0.475507	0.047,0.008,0.019	0.023,0.004,0.005	0.014	1.4	1.4
17600	ENSG00000182199	SHMT2	12	+	57230359	57230666	57230359	57230462	57230802	57231000	17600	3,3,3	1,0,1	7,7,8	2,2,0	277	73	0.0286977	0.475507	0.442,1.0,0.442	0.48,0.48,1.0	-0.025	-2.5	2.5
12374	ENSG00000111364	DDX55	12	+	123613169	123613306	123613169	123613252	123615184	123615316	12374	6,4,7	39,29,41	2,2,3	26,33,46	127	73	0.0288509	0.476903	0.081,0.073,0.089	0.042,0.034,0.036	0.044	4.4	4.4
17529	ENSG00000100104	SRRD	22	+	26483989	26484222	26483989	26484099	26486022	26486063	17529	2,1,0	13,13,8	4,3,2	8,9,19	196	73	0.0288589	0.476903	0.054,0.028,0.0	0.157,0.11,0.038	-0.074	-7.4	7.4
11060	ENSG00000066379	ZNRD1	6	+	30061514	30061680	30061514	30061669	30061916	30062017	11060	2,0,0	43,23,24	5,2,1	43,32,50	84	73	0.0289581	0.477993	0.039,0.0,0.0	0.092,0.052,0.017	-0.041	-4.1	4.1
662	ENSG00000116521	SCAMP3	1	-	155258790	155258912	155258825	155258912	155257497	155257657	662	2,4,2	109,95,109	5,9,7	106146134	108	73	0.0289782	0.477993	0.012,0.028,0.012	0.031,0.04,0.034	-0.018	-1.8	1.8
18424	ENSG00000196547	MAN2A2	15	+	90913272	90913406	90913272	90913374	90913613	90913755	18424	24,14,28	0,0,1	33,34,35	0,3,3	105	73	0.0290071	0.478032	1.0,1.0,0.951	1.0,0.887,0.89	0.058	5.8	5.8
17498	ENSG00000104133	SPG11	15	-	44622717	44622799	44622727	44622799	44622219	44622347	17498	8,4,3	46,30,35	8,4,10	23,20,30	83	73	0.0291729	0.479171	0.133,0.105,0.07	0.234,0.15,0.227	-0.101	-10.1	10.1
482	ENSG00000185813	PCYT2	17	-	81905669	81906177	81906099	81906177	81905381	81905447	482	116,79,117	2,0,0	117,149,93	1,0,5	503	73	0.0291829	0.479171	0.894,1.0,1.0	0.944,1.0,0.73	0.073	7.3	7.3
8774	ENSG00000119408	NEK6	9	+	124286439	124286592	124286439	124286490	124301935	124302054	8774	5,4,6	3,0,1	6,4,5	0,0,0	175	73	0.0291482	0.479171	0.41,1.0,0.715	1.0,1.0,1.0	-0.292	-29.2	29.2
9994	ENSG00000135111	TBX3	12	-	114679895	114679972	114679912	114679972	114679504	114679651	9994	16,8,14	76,53,60	5,8,9	57,87,58	90	73	0.0291751	0.479171	0.146,0.109,0.159	0.066,0.069,0.112	0.056	5.6	5.6
11984	ENSG00000130429	ARPC1B	7	+	99377357	99377455	99377357	99377439	99385701	99385778	11984	9,1,3	2,0,3	1,2,5	1,1,0	89	73	0.0292104	0.479185	0.787,1.0,0.451	0.451,0.621,1.0	0.055	5.5	5.5
6327	ENSG00000135968	GCC2	2	+	108449632	108449733	108449632	108449689	108451027	108451112	6327	6,1,2	41,37,37	0,1,2	29,47,44	117	73	0.0292613	0.479335	0.084,0.017,0.033	0.0,0.013,0.028	0.031	3.1	3.1
8269	ENSG00000147419	CCDC25	8	-	27765163	27765251	27765203	27765251	27762418	27762458	8269	8,8,1	69,53,66	4,2,3	77,97,65	113	73	0.029273	0.479335	0.07,0.089,0.01	0.032,0.013,0.029	0.032	3.2	3.2
10682	ENSG00000123154	WDR83	19	+	12669976	12670097	12669976	12670080	12670179	12670285	10682	19,11,7	2,1,1	22,17,27	1,0,0	90	73	0.0293571	0.479402	0.885,0.899,0.85	0.947,1.0,1.0	-0.104	-10.4	10.4
1950	ENSG00000167740	CYB5D2	17	+	4143167	4143345	4143167	4143313	4149890	4150031	1950	4,5,4	4,0,1	6,3,3	3,6,7	105	73	0.029346	0.479402	0.41,1.0,0.736	0.582,0.258,0.23	0.359	35.9	35.9
500	ENSG00000214517	PPME1	11	+	74250953	74251186	74250953	74251018	74251647	74251712	500	10,4,12	76,42,67	5,2,8	60,86,73	241	73	0.0293514	0.479402	0.038,0.028,0.051	0.025,0.007,0.032	0.018	1.8	1.8
11297	ENSG00000152234	ATP5A1	18	-	46097835	46098353	46098171	46098353	46095052	46095131	11297	54,54,77	658509623	93,103,93	627768724	409	73	0.0295281	0.480012	0.014,0.019,0.022	0.026,0.023,0.022	-0.005	-0.5	0.5
14431	ENSG00000243660	ZNF487	10	+	43437147	43437262	43437147	43437155	43454064	43454532	14431	4,4,4	2,2,1	1,1,2	1,0,1	180	73	0.0295051	0.480012	0.448,0.448,0.619	0.289,1.0,0.448	-0.074	-7.4	7.4
4926	ENSG00000179195	ZNF664	12	+	123973218	123973352	123973218	123973303	123973885	123974553	4926	47,31,33	10,15,23	73,69,81	16,8,23	122	73	0.0294301	0.480012	0.738,0.553,0.462	0.732,0.838,0.678	-0.165	-16.5	16.5
6568	ENSG00000142733	MAP3K6	1	-	27362838	27363021	27362850	27363021	27362640	27362753	6568	0,0,1	17,15,23	2,3,1	17,18,25	85	73	0.0295178	0.480012	0.0,0.0,0.036	0.092,0.125,0.033	-0.071	-7.1	7.1
8460	ENSG00000169696	ASPSCR1	17	+	82016940	82017113	82016940	82017088	82017308	82017403	8460	9,4,23	1,0,0	16,22,25	2,2,1	98	73	0.0295194	0.480012	0.87,1.0,1.0	0.856,0.891,0.949	0.058	5.8	5.8
18665	ENSG00000145979	TBC1D7	6	-	13328295	13328531	13328455	13328531	13326786	13326963	18665	32,26,25	0,3,0	35,45,41	0,1,5	233	73	0.0295842	0.48049	1.0,0.731,1.0	1.0,0.934,0.72	0.026	2.6	2.6
4693	ENSG00000163166	IWS1	2	-	127526382	127526489	127526410	127526489	127523675	127523791	4693	0,9,11	5,0,0	6,8,3	0,0,0	101	73	0.0296541	0.481189	0.0,1.0,1.0	1.0,1.0,1.0	-0.333	-33.3	33.3
2664	ENSG00000104231	ZFAND1	8	-	81721226	81721295	81721248	81721295	81718181	81718224	2664	64,38,61	7,2,12	64,56,55	11,13,18	95	73	0.0298612	0.484113	0.875,0.936,0.796	0.817,0.768,0.701	0.107	10.7	10.7
12499	ENSG00000141741	MIEN1	17	-	39730168	39730291	39730193	39730291	39729686	39729761	12499	5,8,15	319237262	24,28,10	343428340	98	73	0.0299287	0.48477	0.012,0.025,0.041	0.05,0.046,0.021	-0.013	-1.3	1.3
11216	ENSG00000255526	NEDD8-MDP1	14	-	24214491	24214599	24214545	24214599	24214095	24214151	11216	30,45,44	0,2,1	54,50,39	2,3,4	127	73	0.0299655	0.484867	1.0,0.928,0.962	0.939,0.905,0.849	0.066	6.6	6.6
1762	ENSG00000181789	COPG1	3	+	129271766	129271918	129271766	129271909	129272243	129272415	1762	7,3,6	264216272	10,17,8	260318316	82	73	0.0300106	0.484867	0.023,0.012,0.019	0.033,0.045,0.022	-0.015	-1.5	1.5
6465	ENSG00000105701	FKBP8	19	-	18538174	18538371	18538203	18538371	18537600	18537773	6465	2,3,1	2,0,0	3,1,2	1,4,0	102	73	0.0300157	0.484867	0.417,1.0,1.0	0.682,0.152,1.0	0.194	19.4	19.4
13019	ENSG00000104946	TBC1D17	19	+	49880278	49880444	49880278	49880402	49881267	49881475	13019	11,4,15	29,21,33	8,12,8	58,50,50	115	73	0.0301073	0.485473	0.194,0.108,0.224	0.081,0.132,0.092	0.074	7.4	7.4
17616	ENSG00000058673	ZC3H11A	1	+	203796292	203796601	203796292	203796496	203801574	203801628	17616	33,37,45	17,14,16	34,60,71	9,16,13	178	73	0.030107	0.485473	0.443,0.52,0.536	0.608,0.606,0.691	-0.135	-13.5	13.5
20052	ENSG00000198740	ZNF652	17	-	49316825	49317983	49317365	49317983	49312697	49312845	20052	495339403	12,6,10	336376415	18,14,12	613	73	0.030138	0.485532	0.831,0.871,0.828	0.69,0.762,0.805	0.091	9.1	9.1
14719	ENSG00000265491	RNF115	1	-	145771679	145771919	145771710	145771919	145752977	145753049	14719	4,9,5	39,43,30	1,5,2	32,43,39	104	73	0.0301985	0.486071	0.067,0.128,0.105	0.021,0.075,0.035	0.056	5.6	5.6
10188	ENSG00000000419	DPM1	20	-	50945839	50945923	50945846	50945923	50942030	50942126	10188	8,11,6	0,0,1	12,11,6	0,2,3	80	73	0.0303456	0.487225	1.0,1.0,0.846	1.0,0.834,0.646	0.122	12.2	12.2
11474	ENSG00000162688	AGL	1	+	99850083	99850415	99850083	99850101	99850974	99851124	11474	38,23,36	0,0,0	40,40,68	1,1,2	387	73	0.0305135	0.487225	1.0,1.0,1.0	0.883,0.883,0.865	0.123	12.3	12.3
11527	ENSG00000163689	C3orf67	3	-	58913697	58913864	58913707	58913864	58884544	58884709	11527	3,0,1	2,3,9	3,6,1	2,2,4	83	73	0.0304703	0.487225	0.569,0.0,0.089	0.569,0.725,0.18	-0.272	-27.2	27.2
11668	ENSG00000144136	SLC20A1	2	+	112652705	112652947	112652705	112652798	112657121	112657241	11668	15,9,12	37,20,29	2,15,12	35,59,38	222	73	0.0303936	0.487225	0.118,0.129,0.12	0.018,0.077,0.094	0.059	5.9	5.9
15476	ENSG00000099917	MED15	22	+	20537116	20537215	20537116	20537204	20551435	20551487	15476	1,0,3	27,21,27	4,4,1	20,22,15	84	73	0.0304406	0.487225	0.031,0.0,0.088	0.148,0.136,0.055	-0.073	-7.3	7.3
18521	ENSG00000126870	WDR60	7	+	158891264	158891342	158891264	158891333	158901738	158901816	18521	3,1,1	13,4,13	0,0,1	8,6,15	82	73	0.0305143	0.487225	0.17,0.182,0.064	0.0,0.0,0.056	0.12	12	12
19045	ENSG00000100353	EIF3D	22	-	36523765	36523980	36523894	36523980	36523208	36523281	19045	17,16,20	226219292	8,6,13	210227191	202	73	0.0303896	0.487225	0.026,0.026,0.024	0.014,0.009,0.024	0.01	1	1
5183	ENSG00000186312	CA5BP1	X	+	15675714	15675931	15675714	15675778	15688660	15688858	5183	1,0,2	12,18,8	4,1,3	10,9,16	226	73	0.0304434	0.487225	0.026,0.0,0.075	0.114,0.035,0.057	-0.035	-3.5	3.5
8927	ENSG00000112033	PPARD	6	+	35342613	35342709	35342613	35342681	35347066	35347150	8927	3,0,4	30,22,24	4,5,8	21,32,27	101	73	0.0304295	0.487225	0.067,0.0,0.108	0.121,0.101,0.176	-0.074	-7.4	7.4
16863	ENSG00000229117	RPL41	12	+	56116753	56116863	56116753	56116799	56117188	56117207	16863	272203255	296025773142	270284317	438346483845	137	73	0.0305865	0.487945	0.047,0.04,0.041	0.032,0.032,0.042	0.007	0.7	0.7
10839	ENSG00000132471	WBP2	17	-	75855203	75855335	75855238	75855335	75851567	75851676	10839	8,10,9	326260260	17,11,19	292328249	108	73	0.0306273	0.488162	0.016,0.025,0.023	0.038,0.022,0.049	-0.015	-1.5	1.5
3069	ENSG00000167315	ACAA2	18	-	49813681	49813953	49813816	49813953	49802686	49802853	3069	28,10,14	0,1,1	19,26,24	1,3,1	208	73	0.0306926	0.488337	1.0,0.778,0.831	0.87,0.753,0.894	0.031	3.1	3.1
5829	ENSG00000178761	FAM219B	15	-	74906156	74906365	74906323	74906365	74905153	74905231	5829	42,18,31	1,2,3	40,77,41	0,1,2	240	73	0.0306711	0.488337	0.927,0.732,0.759	1.0,0.959,0.862	-0.134	-13.4	13.4
5694	ENSG00000039560	RAI14	5	+	34757467	34757614	34757467	34757598	34795938	34796027	5694	5,0,1	24,11,13	5,1,10	11,9,32	89	73	0.0307399	0.488655	0.146,0.0,0.059	0.272,0.084,0.204	-0.118	-11.8	11.8
458	ENSG00000163702	IL17RC	3	+	9924231	9924394	9924231	9924291	9928165	9928220	458	13,8,9	71,53,56	4,7,13	90,105,83	176	73	0.0308089	0.489319	0.071,0.059,0.062	0.018,0.027,0.061	0.029	2.9	2.9
16385	ENSG00000123124	WWP1	8	+	86435457	86435538	86435457	86435527	86435632	86435704	16385	4,2,4	185111153	6,6,6	88124148	84	73	0.0308712	0.489876	0.018,0.015,0.022	0.056,0.04,0.034	-0.025	-2.5	2.5
14130	ENSG00000134884	ARGLU1	13	-	106557504	106557651	106557558	106557651	106557105	106557131	14130	53,27,48	7,3,7	30,30,48	4,20,12	127	73	0.0309045	0.489971	0.813,0.838,0.798	0.812,0.463,0.697	0.159	15.9	15.9
14589	ENSG00000157500	APPL1	3	+	57257245	57257447	57257245	57257428	57259027	57259080	14589	16,9,13	41,41,62	4,8,10	46,47,61	92	73	0.0309852	0.490818	0.236,0.148,0.143	0.065,0.119,0.115	0.076	7.6	7.6
14550	ENSG00000110429	FBXO3	11	-	33753110	33754500	33754454	33754500	33751522	33751607	14550	21,23,30	39,44,43	21,27,11	41,67,56	1417	73	0.0310721	0.491761	0.027,0.026,0.035	0.026,0.02,0.01	0.011	1.1	1.1
5159	ENSG00000105325	FZR1	19	+	3526979	3527121	3526979	3527062	3527630	3527814	5159	6,1,4	18,13,28	0,3,2	22,33,24	132	73	0.0311715	0.4929	0.156,0.041,0.073	0.0,0.048,0.044	0.059	5.9	5.9
13107	ENSG00000173905	GOLIM4	3	-	168029219	168029302	168029222	168029302	168027727	168027837	13107	7,7,5	9,8,12	4,4,3	21,5,27	76	73	0.0313715	0.495625	0.428,0.457,0.286	0.155,0.435,0.096	0.162	16.2	16.2
11826	ENSG00000154124	OTULIN	5	+	14678680	14678788	14678680	14678775	14681463	14681607	11826	10,8,1	42,41,41	5,4,2	38,64,67	86	73	0.0314332	0.495729	0.168,0.142,0.02	0.1,0.05,0.025	0.052	5.2	5.2
2159	ENSG00000137478	FCHSD2	11	-	72840823	72840959	72840876	72840959	72836745	72838874	2159	2,1,3	5,9,11	1,0,1	4,11,2	126	73	0.0314292	0.495729	0.188,0.06,0.136	0.127,0.0,0.225	0.011	1.1	1.1
12516	ENSG00000261832	RP11-435I10.4	16	-	28482607	28482672	28482625	28482672	28482476	28482545	12516	2,2,1	21,27,43	4,3,6	27,37,32	91	73	0.0315708	0.497059	0.071,0.056,0.018	0.106,0.061,0.131	-0.051	-5.1	5.1
1527	ENSG00000106290	TAF6	7	-	100114053	100114268	100114083	100114268	100113867	100113954	1527	125,81,77	9,7,6	77,82,109	2,5,3	103	73	0.0315729	0.497059	0.908,0.891,0.901	0.965,0.921,0.963	-0.05	-5	5
16687	ENSG00000157020	SEC13	3	-	10320508	10320664	10320649	10320664	10318049	10318094	16687	29,14,35	0,5,0	32,22,37	0,0,0	214	73	0.031635	0.497601	1.0,0.489,1.0	1.0,1.0,1.0	-0.17	-17	17
17723	ENSG00000179988	PSTK	10	+	122983271	122983514	122983271	122983470	122986299	122986375	17723	0,0,1	14,9,17	2,3,1	14,11,18	117	73	0.0317105	0.497675	0.0,0.0,0.035	0.082,0.145,0.034	-0.075	-7.5	7.5
19535	ENSG00000259316	CTD-2116N17.1	15	-	64380875	64381038	64380957	64381038	64376742	64376905	19535	6,3,4	240132159	12,4,14	195221222	155	73	0.0316971	0.497675	0.012,0.011,0.012	0.028,0.008,0.029	-0.01	-1	1
7885	ENSG00000025434	NR1H3	11	+	47248955	47249100	47248955	47248999	47259179	47259259	7885	12,4,9	1,2,0	17,19,7	4,5,3	174	73	0.0317229	0.497675	0.834,0.456,1.0	0.641,0.615,0.495	0.18	18	18
18050	ENSG00000118965	WDR35	2	-	19980622	19980783	19980690	19980783	19978750	19978879	18050	2,1,2	13,11,16	0,4,10	17,9,11	141	73	0.0317756	0.498068	0.074,0.045,0.061	0.0,0.187,0.32	-0.109	-10.9	10.9
5345	ENSG00000167380	ZNF226	19	+	44165111	44165188	44165111	44165142	44165756	44165807	5345	5,0,3	34,31,24	1,0,2	33,40,45	119	73	0.0318218	0.498357	0.083,0.0,0.071	0.018,0.0,0.027	0.036	3.6	3.6
12216	ENSG00000122406	RPL5	1	+	92837505	92837632	92837505	92837630	92840550	92840639	12216	50,51,51	106,79,84	30,25,39	63,102,87	75	73	0.032094	0.502182	0.315,0.386,0.371	0.317,0.193,0.304	0.086	8.6	8.6
8510	ENSG00000170088	TMEM192	4	-	165111505	165111679	165111648	165111679	165102949	165103096	8510	3,12,1	1,3,4	1,2,3	5,6,4	216	73	0.0321445	0.502533	0.503,0.575,0.078	0.063,0.101,0.202	0.263	26.3	26.3
7127	ENSG00000137106	GRHPR	9	+	37422665	37422833	37422665	37422805	37424844	37424977	7127	169,96,137	32,12,21	221214204	21,26,19	101	73	0.0321864	0.502751	0.792,0.853,0.825	0.884,0.856,0.886	-0.052	-5.2	5.2
579	ENSG00000121578	B4GALT4	3	-	119240315	119240530	119240360	119240530	119236852	119237070	579	1,1,0	1,1,2	0,5,1	2,0,1	118	73	0.0323112	0.504262	0.382,0.382,0.0	0.0,1.0,0.382	-0.206	-20.6	20.6
1663	ENSG00000100373	UPK3A	22	+	45289060	45289209	45289060	45289143	45293180	45293313	1663	1,2,0	12,8,9	2,4,1	9,10,6	139	73	0.0324621	0.505758	0.042,0.116,0.0	0.105,0.174,0.08	-0.067	-6.7	6.7
16859	ENSG00000229117	RPL41	12	+	56116774	56116930	56116774	56116799	56117188	56117207	16859	293238267	296025773142	308312338	438346483845	204	73	0.0324897	0.505758	0.034,0.032,0.03	0.025,0.023,0.03	0.006	0.6	0.6
6584	ENSG00000162735	PEX19	1	-	160282825	160283109	160282943	160283109	160282293	160282502	6584	6,4,11	142,99,119	12,18,14	138169127	191	73	0.0324915	0.505758	0.016,0.015,0.034	0.032,0.039,0.04	-0.015	-1.5	1.5
20045	ENSG00000009954	BAZ1B	7	-	73466290	73466401	73466295	73466401	73465438	73465537	20045	0,3,1	117112103	2,3,6	80,92,115	78	73	0.0325858	0.506349	0.0,0.024,0.009	0.023,0.03,0.047	-0.022	-2.2	2.2
6186	ENSG00000107959	PITRM1	10	-	3147147	3147250	3147149	3147250	3145595	3145716	6186	8,5,4	187127142	0,2,5	118156144	75	73	0.0325677	0.506349	0.04,0.037,0.027	0.0,0.012,0.033	0.02	2	2
17489	ENSG00000130414	NDUFA10	2	-	240021086	240021412	240021196	240021412	240018554	240018639	17489	4,3,4	100,77,78	7,9,8	82,102,90	183	73	0.0326755	0.507303	0.016,0.015,0.02	0.033,0.034,0.034	-0.017	-1.7	1.7
5092	ENSG00000150093	ITGB1	10	-	32932510	32932600	32932514	32932600	32929821	32930044	5092	31,26,40	376256355	15,26,35	354363407	77	73	0.0327182	0.507528	0.072,0.088,0.097	0.039,0.064,0.075	0.026	2.6	2.6
15307	ENSG00000203667	COX20	1	+	244835658	244835756	244835658	244835736	244841943	244842058	15307	59,52,98	3,4,1	75,92,97	0,2,0	93	73	0.032887	0.509706	0.939,0.911,0.987	1.0,0.973,1.0	-0.045	-4.5	4.5
4810	ENSG00000189339	SLC35E2B	1	-	1670036	1670151	1670097	1670151	1669663	1669736	4810	19,16,14	67,48,64	16,25,30	46,64,49	134	73	0.0331878	0.513924	0.134,0.154,0.106	0.159,0.175,0.25	-0.063	-6.3	6.3
13561	ENSG00000146833	TRIM4	7	-	99903487	99903598	99903575	99903598	99903217	99903315	13561	5,5,4	75,64,87	1,2,1	73,75,75	161	73	0.0333322	0.515716	0.029,0.034,0.02	0.006,0.012,0.006	0.02	2	2
6075	ENSG00000198715	GLMP	1	-	156290952	156291106	156290957	156291106	156290088	156290360	6075	5,5,4	0,1,5	1,2,8	0,2,0	78	73	0.033388	0.516135	1.0,0.824,0.428	1.0,0.483,1.0	-0.077	-7.7	7.7
18518	ENSG00000170412	GPRC5C	17	+	74439744	74440827	74439744	74440046	74443817	74443912	18518	261185229	0,0,1	215341318	4,2,0	854	73	0.0334714	0.51698	1.0,1.0,0.951	0.821,0.936,1.0	0.065	6.5	6.5
1510	ENSG00000132872	SYT4	18	-	43273579	43273623	43273585	43273623	43271711	43271832	1510	67,50,73	3,0,1	52,79,54	3,2,5	79	73	0.0335801	0.517768	0.954,1.0,0.985	0.941,0.973,0.909	0.039	3.9	3.9
3686	ENSG00000186866	POFUT2	21	-	45283351	45283527	45283382	45283527	45282348	45282459	3686	6,3,5	19,13,8	1,4,2	10,28,16	104	73	0.0335882	0.517768	0.181,0.139,0.305	0.066,0.091,0.081	0.129	12.9	12.9
5093	ENSG00000150093	ITGB1	10	-	32932505	32932600	32932514	32932600	32929821	32930044	5093	33,25,40	376256355	15,26,36	354363407	82	73	0.0336089	0.517768	0.072,0.08,0.091	0.036,0.06,0.073	0.025	2.5	2.5
10036	ENSG00000182180	MRPS16	10	-	73252119	73252324	73252258	73252324	73251762	73252023	10036	8,2,6	2,2,1	8,12,6	0,0,3	212	73	0.033802	0.518773	0.579,0.256,0.674	1.0,1.0,0.408	-0.3	-30	30
12685	ENSG00000166681	NGFRAP1	X	+	103377027	103377261	103377027	103377106	103377462	103378077	12685	18,9,10	122,99,108	24,29,18	131150119	228	73	0.0338475	0.518773	0.045,0.028,0.029	0.055,0.058,0.046	-0.019	-1.9	1.9
16475	ENSG00000164211	STARD4	5	-	111512384	111512535	111512390	111512535	111507328	111507442	16475	39,38,41	1,2,6	42,43,35	11,5,4	79	73	0.0337483	0.518773	0.973,0.946,0.863	0.779,0.888,0.89	0.075	7.5	7.5
18353	ENSG00000198948	MFAP3L	4	-	170026859	170027210	170027163	170027210	170006602	170006736	18353	16,28,8	2,0,0	15,15,12	1,1,1	377	73	0.0337869	0.518773	0.608,1.0,1.0	0.744,0.744,0.699	0.14	14	14
2699	ENSG00000214265	RP11-701H24.9	15	+	24967015	24967240	24967015	24967152	24967931	24968082	2699	11,7,20	13,19,17	14,24,28	14,12,16	161	73	0.0338286	0.518773	0.277,0.143,0.348	0.312,0.476,0.442	-0.154	-15.4	15.4
3665	ENSG00000183010	PYCR1	17	-	81937179	81937239	81937192	81937239	81936747	81936861	3665	7,8,4	4,1,2	4,7,7	0,0,3	86	73	0.0337218	0.518773	0.598,0.872,0.629	1.0,1.0,0.664	-0.188	-18.8	18.8
7912	ENSG00000146963	LUC7L2	7	+	139375508	139375592	139375508	139375579	139376061	139376156	7912	10,10,10	0,1,0	8,12,14	3,2,0	86	73	0.0339233	0.519492	1.0,0.895,1.0	0.694,0.836,1.0	0.122	12.2	12.2
2285	ENSG00000128973	CLN6	15	-	68211555	68211863	68211648	68211863	68211262	68211318	2285	2,2,10	0,0,0	3,9,4	0,1,3	166	73	0.0341491	0.522453	1.0,1.0,1.0	1.0,0.798,0.37	0.277	27.7	27.7
3982	ENSG00000176209	SMIM19	8	+	42541612	42541799	42541612	42541705	42546468	42546606	3982	18,9,7	45,39,44	18,26,19	42,52,48	167	73	0.0341748	0.522453	0.149,0.092,0.065	0.158,0.179,0.148	-0.06	-6	6
1018	ENSG00000226328	NUP50-AS1	22	-	45163576	45163781	45163666	45163781	45138823	45138916	1018	9,7,2	0,0,0	8,7,9	1,1,1	163	73	0.0343973	0.52476	1.0,1.0,1.0	0.782,0.758,0.801	0.22	22	22
1564	ENSG00000130311	DDA1	19	+	17314337	17314536	17314337	17314389	17315933	17315995	1564	2,6,4	122,89,123	4,9,12	111116119	220	73	0.0344134	0.52476	0.005,0.022,0.011	0.012,0.025,0.032	-0.01	-1	1
8631	ENSG00000146414	SHPRH	6	-	145933049	145933178	145933056	145933178	145927187	145927277	8631	3,0,5	15,3,18	1,0,2	9,12,13	80	73	0.0343594	0.52476	0.154,0.0,0.202	0.092,0.0,0.123	0.047	4.7	4.7
16318	ENSG00000139613	SMARCC2	12	-	56178775	56178847	56178809	56178847	56178403	56178534	16318	5,3,4	69,44,53	8,7,5	30,46,51	107	73	0.0345382	0.526216	0.047,0.044,0.049	0.154,0.094,0.063	-0.057	-5.7	5.7
18858	ENSG00000175274	TP53I11	11	-	44939113	44939276	44939165	44939276	44938206	44938366	18858	1,0,2	3,1,2	3,4,0	2,2,1	125	73	0.0345781	0.526378	0.163,0.0,0.369	0.467,0.539,0.0	-0.158	-15.8	15.8
883	ENSG00000180992	MRPL14	6	-	44127343	44127457	44127382	44127457	44116540	44116629	883	119,94,150	0,0,5	181185138	4,4,7	112	73	0.034906	0.53092	1.0,1.0,0.951	0.967,0.968,0.928	0.029	2.9	2.9
199	ENSG00000104823	ECH1	19	-	38831716	38831761	38831720	38831761	38831308	38831516	199	15,22,20	11348551079	32,48,25	125114231182	77	73	0.0349768	0.531547	0.012,0.024,0.017	0.024,0.031,0.02	-0.007	-0.7	0.7
11627	ENSG00000170852	KBTBD2	7	-	32879434	32879942	32879700	32879942	32874991	32875157	11627	69,54,44	1,0,0	40,75,51	3,2,0	339	73	0.0353541	0.534566	0.937,1.0,1.0	0.742,0.89,1.0	0.102	10.2	10.2
13401	ENSG00000138629	UBL7	15	-	74461107	74461182	74461157	74461182	74458683	74458896	13401	32,22,40	2,3,9	34,24,25	1,2,2	123	73	0.0353383	0.534566	0.905,0.813,0.725	0.953,0.877,0.881	-0.089	-8.9	8.9
14771	ENSG00000233527	ZNF529-AS1	19	+	36577227	36577283	36577227	36577237	36593845	36593931	14771	5,2,1	0,0,2	3,8,7	4,2,0	119	73	0.0352559	0.534566	1.0,1.0,0.235	0.315,0.71,1.0	0.07	7	7
1911	ENSG00000103365	GGA2	16	-	23495688	23495778	23495693	23495778	23494302	23494378	1911	0,0,2	39,37,44	3,5,0	49,58,43	78	73	0.035353	0.534566	0.0,0.0,0.041	0.054,0.075,0.0	-0.029	-2.9	2.9
7411	ENSG00000163374	YY1AP1	1	-	155688537	155688717	155688658	155688717	155688070	155688201	7411	2,1,2	25,12,22	6,2,9	25,35,33	194	73	0.0352334	0.534566	0.029,0.03,0.033	0.083,0.021,0.093	-0.035	-3.5	3.5
9560	ENSG00000149600	COMMD7	20	-	32703839	32704071	32704022	32704071	32702702	32703458	9560	5,11,19	97,91,94	7,9,6	121,125,78	256	73	0.0353033	0.534566	0.014,0.033,0.054	0.016,0.02,0.021	0.015	1.5	1.5
13088	ENSG00000048991	R3HDM1	2	+	135638898	135639122	135638898	135639074	135645378	135645527	13088	41,26,45	2,2,2	32,29,32	0,0,0	121	73	0.0354656	0.535802	0.925,0.887,0.931	1.0,1.0,1.0	-0.086	-8.6	8.6
1150	ENSG00000037474	NSUN2	5	-	6602373	6602500	6602460	6602500	6599240	6600232	1150	17,6,22	171104142	9,12,5	125128160	160	73	0.0356257	0.535857	0.043,0.026,0.066	0.032,0.041,0.014	0.016	1.6	1.6
18605	ENSG00000268575	RP1-283E3.8	1	-	1719327	1719455	1719357	1719455	1716345	1716478	18605	55,26,45	43,16,44	36,48,48	21,24,22	103	73	0.0356483	0.535857	0.475,0.535,0.42	0.549,0.586,0.607	-0.104	-10.4	10.4
2778	ENSG00000140443	IGF1R	15	+	98930234	98930346	98930234	98930305	98934823	98935053	2778	6,1,8	31,26,18	2,2,2	21,30,24	114	73	0.035637	0.535857	0.11,0.024,0.222	0.057,0.041,0.051	0.069	6.9	6.9
3303	ENSG00000115317	HTRA2	2	+	74531338	74531411	74531338	74531371	74531596	74531700	3303	3,0,1	51,28,47	2,6,2	33,51,38	113	73	0.0355724	0.535857	0.037,0.0,0.014	0.038,0.071,0.033	-0.03	-3	3
6188	ENSG00000163344	PMVK	1	-	154932347	154932415	154932351	154932415	154929023	154929176	6188	6,3,4	200168202	8,10,11	215241220	77	73	0.0355342	0.535857	0.028,0.017,0.018	0.034,0.038,0.045	-0.018	-1.8	1.8
9127	ENSG00000100749	VRK1	14	+	96852830	96852943	96852830	96852939	96853073	96853166	9127	2,1,1	48,28,30	1,6,5	43,40,48	77	73	0.0356197	0.535857	0.038,0.033,0.031	0.022,0.125,0.09	-0.045	-4.5	4.5
1613	ENSG00000163138	PACRGL	4	+	20700458	20700787	20700458	20700617	20704465	20704533	1613	24,18,24	0,0,1	28,34,45	3,1,1	243	73	0.035713	0.536382	1.0,1.0,0.878	0.737,0.911,0.931	0.1	10	10
3481	ENSG00000167751	KLK2	19	+	50874720	50874966	50874720	50874880	50876471	50876676	3481	189155208	709554748	200244255	10971085986	159	73	0.0357521	0.536521	0.109,0.114,0.113	0.077,0.094,0.106	0.02	2	2
9510	ENSG00000183323	CCDC125	5	-	69332648	69332716	69332671	69332716	69320454	69320580	9510	21,14,24	0,0,5	16,20,18	5,2,5	96	73	0.0358063	0.536885	1.0,1.0,0.785	0.709,0.884,0.732	0.153	15.3	15.3
4905	ENSG00000149483	TMEM138	11	+	61364432	61364578	61364432	61364518	61366044	61366216	4905	2,5,4	50,41,49	8,5,12	55,54,49	133	73	0.0358879	0.53766	0.021,0.063,0.043	0.074,0.048,0.118	-0.038	-3.8	3.8
18286	ENSG00000100129	EIF3L	22	+	37851279	37851561	37851279	37851490	37855564	37855644	18286	29,20,16	314252376	35,35,35	301349398	144	73	0.0359989	0.538874	0.045,0.039,0.021	0.056,0.048,0.043	-0.014	-1.4	1.4
20131	ENSG00000023572	GLRX2	1	-	193105229	193105431	193105263	193105431	193101140	193101204	20131	2,8,9	84,57,63	17,11,11	77,82,75	107	73	0.0360456	0.538999	0.016,0.087,0.089	0.131,0.084,0.091	-0.038	-3.8	3.8
4801	ENSG00000176986	SEC24C	10	+	73769006	73769155	73769006	73769152	73769346	73769485	4801	13,8,4	101,71,80	1,6,7	87,101,88	76	73	0.0360673	0.538999	0.11,0.098,0.046	0.011,0.054,0.071	0.039	3.9	3.9
14635	ENSG00000166801	FAM111A	11	+	59144808	59144904	59144808	59144896	59145826	59145856	14635	2,0,2	35,19,34	2,6,2	23,24,32	81	73	0.0362522	0.541031	0.049,0.0,0.05	0.073,0.184,0.053	-0.07	-7	7
2553	ENSG00000012963	UBR7	14	+	93220248	93220422	93220248	93220411	93222312	93222374	2553	1,2,1	62,40,40	0,4,5	30,37,39	84	73	0.0362635	0.541031	0.014,0.042,0.021	0.0,0.086,0.1	-0.036	-3.6	3.6
1131	ENSG00000108179	PPIF	10	+	79351486	79351714	79351486	79351583	79352316	79352392	1131	15,13,14	240232241	19,34,10	206250219	204	73	0.036334	0.541184	0.022,0.02,0.02	0.032,0.046,0.016	-0.011	-1.1	1.1
3372	ENSG00000133740	E2F5	8	+	85203093	85203260	85203093	85203255	85206176	85206220	3372	1,1,2	25,11,24	1,6,4	20,17,24	78	73	0.0363101	0.541184	0.036,0.078,0.072	0.045,0.248,0.135	-0.081	-8.1	8.1
11761	ENSG00000102901	CENPT	16	-	67829764	67830548	67829921	67830548	67829422	67829516	11761	165,89,126	3,3,1	105141143	0,0,1	230	73	0.0365703	0.543801	0.946,0.904,0.976	1.0,1.0,0.978	-0.051	-5.1	5.1
9930	ENSG00000241973	PI4KA	22	-	20717699	20717778	20717707	20717778	20714627	20714700	9930	2,0,5	65,44,72	2,10,4	48,82,52	81	73	0.0365487	0.543801	0.027,0.0,0.059	0.036,0.099,0.065	-0.038	-3.8	3.8
1032	ENSG00000170100	ZNF778	16	+	89223156	89223283	89223156	89223279	89224718	89224802	1032	3,5,6	0,9,6	8,3,4	0,0,4	77	73	0.036756	0.546111	1.0,0.345,0.487	1.0,1.0,0.487	-0.218	-21.8	21.8
9771	ENSG00000044459	CNTLN	9	+	17135039	17135425	17135039	17135236	17143287	17143376	9771	58,29,40	4,0,1	34,58,41	0,1,0	262	73	0.0369316	0.548266	0.802,1.0,0.918	1.0,0.942,1.0	-0.074	-7.4	7.4
7469	ENSG00000111581	NUP107	12	+	68689532	68689656	68689532	68689619	68690630	68690746	7469	8,11,9	45,42,63	4,2,7	38,45,52	110	73	0.0370091	0.54851	0.106,0.148,0.087	0.065,0.029,0.082	0.055	5.5	5.5
8398	ENSG00000121680	PEX16	11	-	45917703	45917867	45917773	45917867	45917457	45917493	8398	56,57,52	1,2,0	68,86,66	3,3,3	143	73	0.0369904	0.54851	0.966,0.936,1.0	0.92,0.936,0.918	0.043	4.3	4.3
13961	ENSG00000162695	SLC30A7	1	+	100912111	100912246	100912111	100912238	100913662	100913806	13961	3,0,1	33,64,48	3,2,5	51,41,51	81	73	0.0371213	0.54943	0.076,0.0,0.018	0.05,0.042,0.081	-0.026	-2.6	2.6
8272	ENSG00000254854	CTD-2523D13.2	11	+	119729582	119729813	119729582	119729806	119733656	119733746	8272	0,0,1	5,3,2	1,1,2	4,1,1	80	73	0.0371323	0.54943	0.0,0.0,0.313	0.186,0.477,0.646	-0.332	-33.2	33.2
10454	ENSG00000131462	TUBG1	17	+	42610422	42610629	42610422	42610590	42612074	42612143	10454	25,7,15	211175198	10,19,7	219270252	112	73	0.0371785	0.549661	0.072,0.025,0.047	0.029,0.044,0.018	0.018	1.8	1.8
19374	ENSG00000177697	CD151	11	+	834529	834803	834529	834591	836062	836153	19374	3,0,5	70,61,65	13,2,10	93,108,87	285	73	0.0372473	0.550224	0.011,0.0,0.019	0.035,0.005,0.029	-0.013	-1.3	1.3
6319	ENSG00000129245	FXR2	17	-	7606015	7606149	7606096	7606149	7605644	7605738	6319	7,2,4	67,27,48	1,2,3	46,57,57	154	73	0.0373005	0.550558	0.047,0.034,0.038	0.01,0.016,0.024	0.023	2.3	2.3
11659	ENSG00000051108	HERPUD1	16	+	56935400	56935477	56935400	56935475	56936686	56937413	11659	11,7,13	223131226	3,0,17	233240213	75	73	0.0374825	0.55056	0.046,0.049,0.053	0.012,0.0,0.072	0.021	2.1	2.1
16246	ENSG00000115944	COX7A2L	2	-	42365711	42365874	42365752	42365874	42353211	42353343	16246	1,1,0	0,0,2	2,2,4	1,1,5	114	73	0.0374981	0.55056	1.0,1.0,0.0	0.562,0.562,0.339	0.179	17.9	17.9
17581	ENSG00000126226	PCID2	13	-	113190867	113190975	113190871	113190975	113185484	113185560	17581	3,12,15	76,51,79	3,6,6	41,69,92	77	73	0.0373689	0.55056	0.036,0.182,0.153	0.065,0.076,0.058	0.057	5.7	5.7
19650	ENSG00000226124	FTCDNL1	2	-	199850739	199851120	199851071	199851120	199848847	199848969	19650	13,9,11	1,6,3	25,38,20	2,2,3	405	73	0.0375105	0.55056	0.701,0.213,0.398	0.693,0.774,0.546	-0.234	-23.4	23.4
2687	ENSG00000115239	ASB3	2	-	53765360	53765561	53765376	53765561	53750782	53750941	2687	0,2,4	12,25,10	2,0,0	14,17,15	89	73	0.037505	0.55056	0.0,0.062,0.247	0.105,0.0,0.0	0.068	6.8	6.8
4096	ENSG00000088451	TGDS	13	-	94596046	94596257	94596050	94596257	94593840	94593907	4096	4,2,3	12,7,14	0,2,3	26,15,15	77	73	0.0375152	0.55056	0.24,0.213,0.169	0.0,0.112,0.159	0.117	11.7	11.7
720	ENSG00000164182	NDUFAF2	5	+	61073124	61073248	61073124	61073214	61098991	61099032	720	1,2,3	124165161	8,3,6	154142177	107	73	0.0373875	0.55056	0.005,0.008,0.013	0.034,0.014,0.023	-0.015	-1.5	1.5
11489	ENSG00000141127	PRPSAP2	17	+	18856298	18856476	18856298	18856429	18865801	18865952	11489	5,3,2	7,1,5	0,1,4	4,10,7	120	73	0.037818	0.551286	0.303,0.646,0.196	0.0,0.057,0.258	0.277	27.7	27.7
16025	ENSG00000143390	RFX5	1	-	151346421	151346606	151346488	151346606	151346204	151346333	16025	11,7,8	73,44,58	11,21,13	54,79,42	140	73	0.0378685	0.551286	0.073,0.077,0.067	0.096,0.122,0.139	-0.047	-4.7	4.7
19823	ENSG00000083444	PLOD1	1	+	11964643	11964838	11964643	11964785	11965479	11965593	19823	3,1,3	145,92,130	6,6,6	122161126	126	73	0.0377144	0.551286	0.012,0.006,0.013	0.028,0.021,0.027	-0.015	-1.5	1.5
2149	ENSG00000241370	RPP21	6	+	30346408	30346564	30346408	30346557	30346712	30346857	2149	3,1,3	51,33,36	6,5,8	49,40,66	80	73	0.0378566	0.551286	0.051,0.027,0.071	0.101,0.102,0.1	-0.051	-5.1	5.1
3699	ENSG00000101773	RBBP8	18	+	22984885	22985084	22984885	22984990	22989220	22989318	3699	3,0,1	23,41,29	0,7,3	36,30,21	167	73	0.0377711	0.551286	0.054,0.0,0.015	0.0,0.093,0.059	-0.028	-2.8	2.8
4323	ENSG00000115234	SNX17	2	+	27371268	27371468	27371268	27371343	27373246	27373311	4323	19,2,4	11,2,4	7,16,11	1,5,3	198	73	0.0378372	0.551286	0.389,0.269,0.269	0.721,0.541,0.575	-0.303	-30.3	30.3
6758	ENSG00000100867	DHRS2	14	+	23644408	23644554	23644408	23644543	23644826	23644882	6758	2,1,1	14,10,8	0,1,0	6,8,13	84	73	0.037877	0.551286	0.11,0.08,0.098	0.0,0.098,0.0	0.063	6.3	6.3
6967	ENSG00000139350	NEDD1	12	+	96907603	96907856	96907603	96907624	96917620	96917737	6967	67,71,73	0,0,0	75,80,82	1,2,2	305	73	0.0379023	0.551286	1.0,1.0,1.0	0.947,0.905,0.908	0.08	8	8
8376	ENSG00000154654	NCAM2	21	+	21534536	21534692	21534536	21534656	21537845	21543329	8376	43,32,48	308283372	25,21,31	231309317	109	73	0.0378925	0.551286	0.086,0.07,0.08	0.068,0.044,0.061	0.021	2.1	2.1
938	ENSG00000227345	PARG	10	-	49941905	49941986	49941934	49941986	49935075	49935142	938	5,1,0	3,0,4	0,1,0	1,5,3	102	73	0.0378715	0.551286	0.544,1.0,0.0	0.0,0.125,0.0	0.473	47.3	47.3
9776	ENSG00000197037	ZSCAN25	7	+	99619560	99619997	99619560	99619993	99621372	99621574	9776	3,3,1	3,0,14	3,0,3	18,15,15	77	73	0.0378231	0.551286	0.487,1.0,0.063	0.136,0.0,0.159	0.418	41.8	41.8
13620	ENSG00000171988	JMJD1C	10	-	63268657	63268875	63268662	63268875	63264650	63264764	13620	0,6,0	14,1,4	0,0,0	3,10,7	78	73	0.0379924	0.55162	0.0,0.849,0.0	0.0,0.0,0.0	0.283	28.3	28.3
4701	ENSG00000130810	PPAN	19	+	10110484	10110620	10110484	10110614	10110696	10110866	4701	1,1,0	46,36,66	3,3,3	57,65,77	79	73	0.0380003	0.55162	0.02,0.025,0.0	0.046,0.041,0.035	-0.026	-2.6	2.6
7613	ENSG00000092020	PPP2R3C	14	-	35108094	35108236	35108138	35108236	35107303	35107374	7613	4,1,4	39,29,34	1,1,2	41,39,46	117	73	0.0380173	0.55162	0.06,0.021,0.068	0.015,0.016,0.026	0.031	3.1	3.1
16986	ENSG00000166169	POLL	10	-	101588034	101588232	101588203	101588232	101587245	101587406	16986	21,9,10	8,10,7	11,32,17	4,9,4	242	73	0.0380952	0.552303	0.442,0.214,0.301	0.453,0.518,0.562	-0.192	-19.2	19.2
12188	ENSG00000108389	MTMR4	17	-	58507117	58507319	58507122	58507319	58506742	58506871	12188	5,0,1	31,15,22	0,0,1	16,27,22	78	73	0.038128	0.552333	0.131,0.0,0.041	0.0,0.0,0.041	0.044	4.4	4.4
8925	ENSG00000104969	SGTA	19	-	2768964	2769091	2768968	2769091	2767579	2767686	8925	4,8,5	88,71,89	13,8,13	94,89,89	77	73	0.0381866	0.552737	0.041,0.097,0.051	0.116,0.079,0.122	-0.043	-4.3	4.3
17920	ENSG00000160703	NLRX1	11	+	119169146	119169302	119169146	119169202	119171355	119171473	17920	19,14,16	1,0,0	24,26,25	0,2,3	173	73	0.0383363	0.554132	0.889,1.0,1.0	1.0,0.846,0.779	0.088	8.8	8.8
6807	ENSG00000125247	TMTC4	13	-	100670282	100670569	100670359	100670569	100668578	100668794	6807	5,1,2	34,32,41	6,5,7	33,44,34	150	73	0.0383447	0.554132	0.067,0.015,0.023	0.081,0.052,0.091	-0.04	-4	4
9185	ENSG00000124374	PAIP2B	2	-	71226927	71227083	71226962	71227083	71202451	71202600	9185	33,18,37	0,0,1	32,43,36	1,5,0	108	73	0.0383858	0.554279	1.0,1.0,0.962	0.956,0.853,1.0	0.051	5.1	5.1
10458	ENSG00000144589	STK11IP	2	+	219601234	219601554	219601234	219601440	219601640	219601715	10458	2,0,3	13,2,4	1,3,5	0,2,4	187	73	0.0385581	0.556321	0.057,0.0,0.226	1.0,0.369,0.328	-0.471	-47.1	47.1
15141	ENSG00000048140	TSPAN17	5	+	176647501	176647713	176647501	176647702	176651615	176651666	15141	2,5,4	37,28,24	0,1,4	45,32,25	84	73	0.0388799	0.557011	0.045,0.134,0.127	0.0,0.026,0.122	0.053	5.3	5.3
1782	ENSG00000161914	ZNF653	19	-	11484041	11484141	11484079	11484141	11483426	11483859	1782	14,12,11	1,0,0	15,15,16	1,2,1	111	73	0.038715	0.557011	0.902,1.0,1.0	0.908,0.831,0.913	0.083	8.3	8.3
18373	ENSG00000157538	DSCR3	21	-	37238385	37238609	37238459	37238609	37233361	37233442	18373	2,1,2	48,30,49	7,1,6	51,66,42	147	73	0.0387741	0.557011	0.02,0.016,0.02	0.064,0.007,0.066	-0.027	-2.7	2.7
20610	ENSG00000168411	RFWD3	16	-	74648956	74649202	74649131	74649202	74644619	74644735	20610	2,5,2	29,12,19	0,0,3	22,27,25	248	73	0.0386901	0.557011	0.02,0.109,0.03	0.0,0.0,0.034	0.042	4.2	4.2
3146	ENSG00000157916	RER1	1	+	2391889	2392126	2391889	2391958	2395783	2395871	3146	45,19,17	152109125	40,57,44	143154183	241	73	0.038885	0.557011	0.082,0.05,0.04	0.078,0.101,0.068	-0.025	-2.5	2.5
5559	ENSG00000204387	C6orf48	6	+	31835410	31835455	31835410	31835451	31837235	31837435	5559	14,10,12	190123181	8,7,8	169217169	77	73	0.0387904	0.557011	0.065,0.072,0.059	0.043,0.03,0.043	0.027	2.7	2.7
9436	ENSG00000108852	MPP2	17	-	43898243	43898380	43898261	43898380	43883202	43883355	9436	1,0,2	19,15,17	2,3,2	11,17,17	91	73	0.0386806	0.557011	0.041,0.0,0.086	0.127,0.124,0.086	-0.07	-7	7
9566	ENSG00000103018	CYB5B	16	+	69424848	69424923	69424848	69424857	69447149	69447278	9566	18,16,8	252131233	9,13,8	246255237	139	73	0.0388271	0.557011	0.036,0.06,0.018	0.019,0.026,0.017	0.017	1.7	1.7
9586	ENSG00000197386	HTT	4	+	3180514	3180723	3180514	3180651	3182353	3182470	9586	2,0,4	80,49,57	4,4,4	43,57,47	145	73	0.0388746	0.557011	0.012,0.0,0.034	0.045,0.034,0.041	-0.025	-2.5	2.5
10754	ENSG00000214530	STARD10	11	-	72780974	72781294	72781061	72781294	72759233	72759381	10754	164128148	0,0,1	199221208	4,6,0	160	73	0.0390112	0.557596	1.0,1.0,0.985	0.958,0.944,1.0	0.028	2.8	2.8
15043	ENSG00000141736	ERBB2	17	+	39725048	39725209	39725048	39725204	39725326	39725402	15043	5,8,3	77,52,88	11,19,2	65,74,78	78	73	0.039019	0.557596	0.057,0.126,0.031	0.137,0.194,0.023	-0.047	-4.7	4.7
17661	ENSG00000140939	NOL3	16	+	67174161	67174464	67174161	67174300	67174620	67174944	17661	110,68,91	1,4,4	140171157	3,1,1	237	73	0.0390113	0.557596	0.971,0.84,0.875	0.935,0.981,0.98	-0.07	-7	7
15014	ENSG00000123268	ATF1	12	+	50764479	50764554	50764479	50764519	50780139	50780238	15014	0,0,3	1,1,0	1,2,2	0,2,0	108	73	0.0390684	0.557858	0.0,0.0,1.0	1.0,0.403,1.0	-0.468	-46.8	46.8
19763	ENSG00000135837	CEP350	1	+	180052969	180053190	180052969	180053166	180053749	180053834	19763	3,2,3	15,11,16	2,1,0	7,11,11	97	73	0.0391034	0.557915	0.131,0.12,0.124	0.177,0.064,0.0	0.045	4.5	4.5
1497	ENSG00000133226	SRRM1	1	+	24654854	24655129	24654854	24655123	24660718	24660799	1497	57,55,66	13,10,8	53,66,59	18,19,15	79	73	0.0392083	0.558967	0.802,0.836,0.884	0.731,0.762,0.784	0.082	8.2	8.2
6225	ENSG00000264522	OTUD7B	1	-	149965731	149965878	149965776	149965878	149964221	149964349	6225	7,1,2	49,33,33	3,2,0	50,65,46	118	73	0.0394074	0.56136	0.081,0.018,0.036	0.036,0.019,0.0	0.027	2.7	2.7
12243	ENSG00000104129	DNAJC17	15	-	40779083	40779310	40779222	40779310	40776541	40776627	12243	0,13,3	29,16,35	3,2,2	29,36,25	212	73	0.0397685	0.565899	0.0,0.219,0.029	0.034,0.019,0.027	0.056	5.6	5.6
1544	ENSG00000139410	SDSL	12	+	113427961	113428162	113427961	113428156	113428419	113428459	1544	3,3,4	61,36,39	2,1,3	84,87,61	79	73	0.0398173	0.565899	0.043,0.071,0.087	0.022,0.011,0.043	0.042	4.2	4.2
9915	ENSG00000130748	TMEM160	19	-	47046488	47046685	47046592	47046685	47045906	47046252	9915	2,1,0	25,20,16	5,4,5	55,55,44	177	73	0.0398206	0.565899	0.032,0.02,0.0	0.036,0.029,0.045	-0.019	-1.9	1.9
16288	ENSG00000140988	RPS2	16	-	1963652	1964365	1964275	1964365	1963148	1963256	16288	265227274	131,60,109	305368386	191156187	696	73	0.0398866	0.56639	0.175,0.284,0.209	0.143,0.198,0.178	0.05	5	5
17255	ENSG00000101182	PSMA7	20	-	62139695	62139905	62139780	62139905	62139074	62139197	17255	32,16,58	522382513	25,20,46	568628552	158	73	0.0401771	0.569646	0.028,0.019,0.05	0.02,0.015,0.037	0.008	0.8	0.8
5513	ENSG00000160336	ZNF761	19	+	53445000	53445219	53445000	53445123	53446226	53446337	5513	10,9,14	9,10,11	3,8,9	10,12,16	169	73	0.0401793	0.569646	0.324,0.28,0.355	0.115,0.224,0.195	0.142	14.2	14.2
19762	ENSG00000115685	PPP1R7	2	+	241158483	241158549	241158483	241158531	241159212	241159343	19762	142153165	4,0,1	133179124	5,2,5	91	73	0.040216	0.569717	0.966,1.0,0.993	0.955,0.986,0.952	0.022	2.2	2.2
12988	ENSG00000184277	TM2D3	15	-	101651695	101652391	101652270	101652391	101650003	101650161	12988	33,38,25	19,13,24	39,38,35	11,18,4	648	73	0.0403864	0.571163	0.164,0.248,0.105	0.285,0.192,0.496	-0.152	-15.2	15.2
15911	ENSG00000145868	FBXO38	5	+	148427622	148427821	148427622	148427722	148433423	148433524	15911	52,52,53	26,16,26	54,79,81	16,22,19	172	73	0.0404135	0.571163	0.459,0.58,0.464	0.589,0.604,0.644	-0.111	-11.1	11.1
16599	ENSG00000154122	ANKH	5	-	14716950	14717088	14716984	14717088	14716705	14716835	16599	17,12,17	1,1,3	17,12,10	0,0,0	107	73	0.0403798	0.571163	0.921,0.891,0.794	1.0,1.0,1.0	-0.131	-13.1	13.1
1690	ENSG00000276291	FRG1HP	9	+	40993252	40993488	40993252	40993434	40994632	40994699	1690	2,0,0	13,2,6	2,2,1	5,5,8	127	73	0.0404695	0.571505	0.081,0.0,0.0	0.187,0.187,0.067	-0.12	-12	12
10033	ENSG00000182180	MRPS16	10	-	73252223	73252324	73252258	73252324	73251762	73252023	10033	7,0,3	2,2,1	2,4,3	0,0,3	108	73	0.0406104	0.572939	0.703,0.0,0.67	1.0,1.0,0.403	-0.343	-34.3	34.3
15733	ENSG00000085831	TTC39A	1	-	51312077	51312195	51312118	51312195	51311253	51311321	15733	3,0,1	40,35,34	1,7,2	29,35,39	114	73	0.0406349	0.572939	0.046,0.0,0.018	0.022,0.114,0.032	-0.035	-3.5	3.5
10123	ENSG00000196810	CTBP1-AS2	4	+	1250258	1250373	1250258	1250346	1250895	1251187	10123	26,6,9	3,0,2	15,30,9	0,0,1	100	73	0.0407432	0.573117	0.864,1.0,0.767	1.0,1.0,0.868	-0.079	-7.9	7.9
13196	ENSG00000174516	PELI3	11	+	66472347	66472534	66472347	66472470	66473240	66473435	13196	0,2,2	22,18,35	1,3,5	18,11,30	137	73	0.0406948	0.573117	0.0,0.056,0.03	0.029,0.127,0.082	-0.051	-5.1	5.1
14038	ENSG00000206573	THUMPD3-AS1	3	-	9391597	9391826	9391678	9391826	9390289	9390497	14038	43,49,41	8,13,19	33,34,42	21,17,20	154	73	0.0407185	0.573117	0.718,0.641,0.506	0.427,0.487,0.499	0.151	15.1	15.1
15132	ENSG00000100629	CEP128	14	-	80559124	80559302	80559278	80559302	80530808	80530886	15132	1,0,5	10,2,2	0,0,0	5,8,8	227	73	0.0407764	0.573135	0.031,0.0,0.446	0.0,0.0,0.0	0.159	15.9	15.9
10286	ENSG00000250462	LRRC37BP1	17	+	30631754	30632099	30631754	30631979	30633097	30633390	10286	8,11,31	6,11,20	12,16,8	20,19,12	193	73	0.0409686	0.573483	0.335,0.274,0.37	0.185,0.242,0.201	0.117	11.7	11.7
14593	ENSG00000179818	PCBP1-AS1	2	-	70083506	70083687	70083537	70083687	70059642	70059680	14593	0,0,2	4,1,4	2,1,1	0,2,2	104	73	0.0408771	0.573483	0.0,0.0,0.26	1.0,0.26,0.26	-0.42	-42	42
1524	ENSG00000124215	CDH26	20	+	59971961	59972186	59971961	59972123	59982922	59983070	1524	3,1,1	5,5,7	0,2,0	10,16,11	136	73	0.0409248	0.573483	0.244,0.097,0.071	0.0,0.063,0.0	0.116	11.6	11.6
16757	ENSG00000265681	RPL17	18	-	49491662	49491833	49491735	49491833	49491531	49491584	16757	561551658	40,55,36	782754649	86,62,67	146	73	0.0410247	0.573483	0.875,0.834,0.901	0.82,0.859,0.829	0.034	3.4	3.4
19043	ENSG00000259146	RP1-261D10.2	14	-	71321673	71321814	71321781	71321814	71295262	71295456	19043	2,0,4	0,3,0	5,6,11	0,0,0	181	73	0.0410104	0.573483	1.0,0.0,1.0	1.0,1.0,1.0	-0.333	-33.3	33.3
3197	ENSG00000100209	HSCB	22	+	28742150	28742380	28742150	28742331	28743881	28743978	3197	7,3,8	12,10,19	4,3,6	17,25,28	122	73	0.0409499	0.573483	0.259,0.152,0.201	0.123,0.067,0.114	0.103	10.3	10.3
5105	ENSG00000115073	ACTR1B	2	-	97657066	97657192	97657151	97657192	97655962	97656960	5105	37,14,26	85,72,82	21,17,33	117,124,98	158	73	0.0408925	0.573483	0.167,0.082,0.128	0.077,0.06,0.135	0.035	3.5	3.5
2950	ENSG00000278615	C11orf98	11	-	62665124	62665191	62665130	62665191	62664848	62664973	2950	10,6,24	398301445	7,4,21	540511500	79	73	0.0411244	0.574431	0.023,0.018,0.047	0.012,0.007,0.037	0.011	1.1	1.1
9980	ENSG00000198093	ZNF649	19	-	51896775	51896978	51896859	51896978	51896109	51896567	9980	13,2,4	0,0,0	6,7,5	2,1,1	157	73	0.0411914	0.574919	1.0,1.0,1.0	0.582,0.765,0.699	0.318	31.8	31.8
8115	ENSG00000080802	CNOT4	7	-	135410514	135410648	135410523	135410648	135398168	135398226	8115	6,5,1	10,8,18	8,8,10	4,10,16	82	73	0.0414928	0.578677	0.348,0.357,0.047	0.64,0.416,0.357	-0.22	-22	22
10329	ENSG00000109475	RPL34	4	+	108620589	108620801	108620589	108620712	108621950	108621992	10329	7,12,9	117,92,84	15,22,16	108108123	162	73	0.0416175	0.579234	0.026,0.056,0.046	0.059,0.084,0.055	-0.023	-2.3	2.3
1748	ENSG00000216937	CCDC7	10	+	32446139	32446631	32446139	32446397	32451591	32451921	1748	4,5,9	4,3,5	17,12,11	1,5,3	307	73	0.0415852	0.579234	0.192,0.284,0.3	0.802,0.363,0.466	-0.285	-28.5	28.5
7548	ENSG00000115233	PSMD14	2	+	161367477	161367553	161367477	161367549	161367783	161367903	7548	4,10,6	141109138	7,2,1	123127148	77	73	0.0416296	0.579234	0.026,0.08,0.04	0.051,0.015,0.006	0.025	2.5	2.5
10735	ENSG00000007376	RPUSD1	16	-	787074	787179	787076	787179	786825	786928	10735	0,0,1	25,11,16	2,1,3	28,26,27	75	73	0.041797	0.580665	0.0,0.0,0.057	0.065,0.036,0.098	-0.047	-4.7	4.7
11484	ENSG00000164116	GUCY1A3	4	+	155666935	155667121	155666935	155666965	155667345	155667419	11484	37,25,21	74,41,84	40,34,51	55,68,79	229	73	0.0417784	0.580665	0.137,0.163,0.074	0.188,0.137,0.171	-0.041	-4.1	4.1
12941	ENSG00000165795	NDRG2	14	-	21023985	21024096	21024029	21024096	21023240	21023321	12941	0,2,5	36,21,28	9,7,3	21,37,54	117	73	0.0419046	0.581709	0.0,0.056,0.1	0.211,0.106,0.034	-0.065	-6.5	6.5
18500	ENSG00000182973	CNOT10	3	+	32762732	32762973	32762732	32762863	32764681	32764809	18500	4,8,10	1,2,1	3,8,4	0,0,0	183	73	0.0419976	0.582101	0.615,0.615,0.8	1.0,1.0,1.0	-0.323	-32.3	32.3
4808	ENSG00000140848	CPNE2	16	+	57119194	57119282	57119194	57119278	57119560	57119650	4808	0,0,3	18,6,7	1,0,6	14,11,20	77	73	0.041983	0.582101	0.0,0.0,0.289	0.063,0.0,0.221	0.002	0.2	0.2
18340	ENSG00000134452	FBXO18	10	+	5917589	5917735	5917589	5917676	5918341	5918478	18340	1,1,2	62,33,50	1,5,4	33,54,48	132	73	0.0421921	0.584346	0.009,0.016,0.022	0.016,0.049,0.044	-0.021	-2.1	2.1
16041	ENSG00000130935	NOL11	17	+	67721449	67721542	67721449	67721526	67722579	67722637	16041	4,4,5	62,56,75	7,9,10	76,65,60	89	73	0.0422613	0.584853	0.05,0.055,0.052	0.07,0.102,0.12	-0.045	-4.5	4.5
7407	ENSG00000163374	YY1AP1	1	-	155672520	155672731	155672559	155672731	155670319	155670464	7407	3,2,2	30,39,32	8,4,3	34,28,32	112	73	0.0422981	0.584912	0.061,0.032,0.039	0.133,0.085,0.058	-0.048	-4.8	4.8
6236	ENSG00000196922	ZNF252P	8	-	145002784	145002894	145002816	145002894	144999602	144999769	6236	3,2,4	11,18,17	1,1,4	42,23,32	105	73	0.0424243	0.586206	0.159,0.072,0.141	0.016,0.029,0.08	0.082	8.2	8.2
18954	ENSG00000014164	ZC3H3	8	-	143475390	143475585	143475397	143475585	143468616	143468659	18954	0,5,0	3,4,5	0,0,0	9,6,17	80	73	0.0427258	0.588983	0.0,0.533,0.0	0.0,0.0,0.0	0.178	17.8	17.8
318	ENSG00000135090	TAOK3	12	-	118199023	118199257	118199050	118199257	118189806	118189941	318	27,21,26	127117166	7,23,19	124154131	100	73	0.0427564	0.588983	0.134,0.116,0.103	0.04,0.098,0.096	0.04	4	4
5197	ENSG00000117859	OSBPL9	1	+	51784441	51784586	51784441	51784582	51785807	51785886	5197	4,3,3	51,54,49	0,3,1	41,60,47	77	73	0.0427254	0.588983	0.069,0.05,0.055	0.0,0.045,0.02	0.036	3.6	3.6
7151	ENSG00000179364	PACS2	14	+	105368073	105368244	105368073	105368147	105368458	105368539	7151	0,1,1	25,29,34	5,1,2	20,19,33	170	73	0.0426923	0.588983	0.0,0.015,0.012	0.097,0.022,0.025	-0.039	-3.9	3.9
15660	ENSG00000113810	SMC4	3	+	160411919	160412084	160411919	160411977	160412325	160412453	15660	204184223	6,5,3	124158184	1,3,1	180	73	0.0428704	0.589011	0.932,0.937,0.968	0.981,0.955,0.987	-0.029	-2.9	2.9
15864	ENSG00000214655	ZSWIM8	10	+	73800010	73800194	73800010	73800170	73800295	73800472	15864	19,8,11	24,23,15	7,10,9	23,30,30	97	73	0.0428882	0.589011	0.373,0.207,0.356	0.186,0.201,0.184	0.122	12.2	12.2
2848	ENSG00000198924	DCLRE1A	10	-	113854153	113854383	113854353	113854383	113853792	113853847	2848	4,0,2	8,2,7	8,4,4	8,7,4	273	73	0.0429202	0.589011	0.118,0.0,0.071	0.211,0.133,0.211	-0.122	-12.2	12.2
3900	ENSG00000114391	RPL24	3	-	101685813	101685928	101685817	101685928	101682770	101682903	3900	102,68,68	4,0,5	141120103	0,1,1	77	73	0.0429479	0.589011	0.96,1.0,0.928	1.0,0.991,0.99	-0.031	-3.1	3.1
5235	ENSG00000160087	UBE2J2	1	-	1262169	1262390	1262268	1262390	1257207	1257310	5235	13,7,6	10,16,14	7,11,21	7,10,7	172	73	0.0428673	0.589011	0.356,0.157,0.154	0.298,0.318,0.56	-0.17	-17	17
7440	ENSG00000127445	PIN1	19	+	9848029	9848165	9848029	9848140	9849089	9849682	7440	3,3,2	95,65,72	13,5,5	101126116	98	73	0.0429552	0.589011	0.023,0.033,0.02	0.087,0.029,0.031	-0.024	-2.4	2.4
12407	ENSG00000259164	RP11-463C8.4	14	+	77098310	77098526	77098310	77098361	77105656	77105844	12407	3,2,1	38,28,35	5,3,5	27,37,28	238	73	0.0430861	0.589456	0.024,0.021,0.009	0.054,0.024,0.052	-0.025	-2.5	2.5
19236	ENSG00000158092	NCK1	3	+	136862207	136862353	136862207	136862319	136927983	136928227	19236	17,9,8	16,13,10	7,3,9	15,20,12	107	73	0.0430841	0.589456	0.42,0.321,0.353	0.241,0.093,0.338	0.141	14.1	14.1
5396	ENSG00000076513	ANKRD13A	12	+	110028511	110028675	110028511	110028642	110029477	110029604	5396	7,4,2	65,68,99	1,2,2	44,71,85	106	73	0.0430312	0.589456	0.069,0.039,0.014	0.015,0.019,0.016	0.024	2.4	2.4
14333	ENSG00000135720	DYNC1LI2	16	-	66751100	66751346	66751272	66751346	66749196	66749313	14333	9,13,13	191133185	6,10,5	156188191	245	73	0.0432414	0.590681	0.014,0.028,0.021	0.011,0.016,0.008	0.009	0.9	0.9
1875	ENSG00000182986	ZNF320	19	-	52897477	52897649	52897519	52897649	52893778	52893856	1875	5,4,6	2,3,1	1,4,2	2,5,2	115	73	0.0432126	0.590681	0.613,0.458,0.792	0.241,0.337,0.388	0.299	29.9	29.9
19943	ENSG00000165525	NEMF	14	-	49806020	49806133	49806039	49806133	49803236	49803294	19943	72,50,110	0,0,0	61,91,61	1,1,6	92	73	0.043319	0.591291	1.0,1.0,1.0	0.98,0.986,0.89	0.048	4.8	4.8
8670	ENSG00000071553	ATP6AP1	X	+	154429047	154431657	154429047	154429174	154431829	154431904	8670	187138162	162107122	116176120	142135147	2556	73	0.0434368	0.592449	0.032,0.036,0.037	0.023,0.036,0.023	0.008	0.8	0.8
2537	ENSG00000167967	E4F1	16	+	2234858	2235001	2234858	2234971	2235080	2235143	2537	57,31,45	0,0,1	55,57,68	5,1,1	103	73	0.0435735	0.593863	1.0,1.0,0.97	0.886,0.976,0.98	0.043	4.3	4.3
4911	ENSG00000135597	REPS1	6	-	138912674	138912950	138912764	138912950	138911275	138911371	4911	8,4,8	29,21,30	1,4,4	25,25,26	163	73	0.0436728	0.594764	0.11,0.079,0.107	0.018,0.067,0.064	0.049	4.9	4.9
4702	ENSG00000135185	TMEM243	7	-	87220360	87220587	87220523	87220587	87219425	87219718	4702	19,13,20	0,0,1	27,32,27	1,1,2	236	73	0.0437154	0.594894	1.0,1.0,0.861	0.893,0.908,0.807	0.084	8.4	8.4
5247	ENSG00000140416	TPM1	15	+	63059562	63059746	63059562	63059680	63060868	63060939	5247	11,11,11	299258288	22,18,19	269369330	139	73	0.0438508	0.596285	0.019,0.022,0.02	0.041,0.025,0.029	-0.011	-1.1	1.1
17298	ENSG00000116266	STXBP3	1	+	108779285	108779414	108779285	108779410	108782421	108782517	17298	1,1,10	79,66,64	3,1,0	47,56,59	77	73	0.0439277	0.596878	0.012,0.014,0.129	0.057,0.017,0.0	0.027	2.7	2.7
9791	ENSG00000172667	ZMAT3	3	-	179027641	179027812	179027645	179027812	179027422	179027523	9791	1,1,1	10,7,5	0,1,0	6,10,9	77	73	0.043963	0.596907	0.087,0.119,0.159	0.0,0.087,0.0	0.093	9.3	9.3
13524	ENSG00000076201	PTPN23	3	+	47406702	47406806	47406702	47406750	47407129	47407186	13524	3,0,3	33,22,15	3,2,8	13,23,27	129	73	0.0443049	0.601094	0.049,0.0,0.102	0.116,0.047,0.144	-0.052	-5.2	5.2
19530	ENSG00000107263	RAPGEF1	9	-	131588800	131588986	131588848	131588986	131587941	131588026	19530	51,37,31	0,6,0	38,51,48	0,1,0	121	73	0.0445865	0.604458	1.0,0.788,1.0	1.0,0.969,1.0	-0.06	-6	6
20308	ENSG00000149925	ALDOA	16	+	30068817	30068990	30068817	30068978	30069305	30069389	20308	90,52,72	177415081833	114,121,86	182822541964	85	73	0.0448849	0.608045	0.042,0.029,0.033	0.051,0.044,0.036	-0.009	-0.9	0.9
14129	ENSG00000134884	ARGLU1	13	-	106557519	106557651	106557558	106557651	106557047	106557131	14129	37,16,34	7,3,7	21,19,33	4,20,12	112	73	0.044948	0.60844	0.775,0.777,0.76	0.774,0.382,0.642	0.171	17.1	17.1
18201	ENSG00000090686	USP48	1	-	21736429	21736625	21736445	21736625	21729703	21729832	18201	8,8,8	52,26,81	3,6,4	48,49,72	89	73	0.0450514	0.609381	0.112,0.202,0.075	0.049,0.091,0.044	0.068	6.8	6.8
6373	ENSG00000148337	CIZ1	9	-	128169051	128169201	128169075	128169201	128167094	128167164	6373	133,84,95	3,0,5	107,116,92	4,7,6	97	73	0.0450944	0.609503	0.971,1.0,0.935	0.953,0.926,0.92	0.036	3.6	3.6
13895	ENSG00000278845	MRPL45	17	+	38299350	38299489	38299350	38299468	38306532	38306631	13895	7,2,2	85,62,124	2,1,0	92,100,87	94	73	0.0452398	0.611009	0.06,0.024,0.012	0.017,0.008,0.0	0.024	2.4	2.4
3175	ENSG00000262481	TMEM256-PLSCR3	17	-	7403612	7403689	7403657	7403689	7403309	7403390	3175	29,22,29	99,89,103	27,23,24	136140124	118	73	0.045516	0.614278	0.153,0.133,0.148	0.109,0.092,0.107	0.042	4.2	4.2
11258	ENSG00000165689	SDCCAG3	9	-	136405900	136405978	136405904	136405978	136405117	136405202	11258	12,5,6	113,83,69	3,8,2	105,93,96	77	73	0.0456056	0.614564	0.091,0.054,0.076	0.026,0.075,0.019	0.034	3.4	3.4
5925	ENSG00000139624	CERS5	12	-	50132961	50134068	50133932	50134068	50129797	50130694	5925	7,17,24	8,1,7	15,14,38	0,4,1	1044	73	0.0455851	0.614564	0.058,0.543,0.193	1.0,0.197,0.727	-0.377	-37.7	37.7
6749	ENSG00000121988	ZRANB3	2	-	135531098	135531236	135531126	135531236	135504328	135504496	6749	0,1,0	7,6,13	2,1,2	6,8,8	101	73	0.0456435	0.614614	0.0,0.108,0.0	0.194,0.083,0.153	-0.107	-10.7	10.7
3919	ENSG00000178921	PFAS	17	+	8263108	8263333	8263108	8263265	8263574	8263636	3919	9,1,4	39,21,18	0,2,3	22,18,24	141	73	0.0457572	0.615342	0.107,0.024,0.103	0.0,0.054,0.061	0.04	4	4
6670	ENSG00000012048	BRCA1	17	-	43125270	43125370	43125276	43125370	43124016	43124115	6670	9,7,10	6,8,4	11,17,8	2,5,3	79	73	0.0457661	0.615342	0.581,0.447,0.698	0.836,0.759,0.711	-0.193	-19.3	19.3
8075	ENSG00000059588	TARBP1	1	-	234409476	234409573	234409515	234409573	234405902	234406099	8075	6,9,5	5,0,0	2,2,6	0,0,1	112	73	0.0458078	0.615442	0.439,1.0,1.0	1.0,1.0,0.796	-0.119	-11.9	11.9
1777	ENSG00000259529	RP11-468E2.4	14	+	24157831	24158049	24157831	24158011	24158141	24158199	1777	10,2,7	14,14,16	2,4,5	14,28,20	111	73	0.0458554	0.615621	0.32,0.086,0.223	0.086,0.086,0.141	0.105	10.5	10.5
16231	ENSG00000089060	SLC8B1	12	-	113332722	113332960	113332748	113332960	113321195	113321348	16231	15,14,10	0,1,0	14,16,14	1,1,2	99	73	0.0462716	0.617058	1.0,0.912,1.0	0.912,0.922,0.838	0.08	8	8
17044	ENSG00000133315	MACROD1	11	-	64165690	64165775	64165696	64165775	64152291	64152393	17044	0,0,2	22,17,25	1,6,0	30,38,30	79	73	0.0462609	0.617058	0.0,0.0,0.069	0.03,0.127,0.0	-0.029	-2.9	2.9
18228	ENSG00000059573	ALDH18A1	10	-	95633486	95633649	95633490	95633649	95632958	95633049	18228	2,2,3	76,67,80	4,9,3	53,90,95	77	73	0.046133	0.617058	0.024,0.028,0.034	0.067,0.087,0.029	-0.032	-3.2	3.2
19182	ENSG00000166348	USP54	10	-	73505307	73505426	73505322	73505426	73500654	73500838	19182	120,92,126	0,4,2	97136121	2,8,4	88	73	0.0460127	0.617058	1.0,0.95,0.981	0.976,0.934,0.962	0.02	2	2
2139	ENSG00000221874	ZNF816-ZNF321P	19	-	52962716	52962823	52962726	52962823	52956026	52956104	2139	5,1,1	8,2,4	3,5,4	2,2,4	83	73	0.0462269	0.617058	0.355,0.305,0.18	0.569,0.687,0.468	-0.295	-29.5	29.5
3954	ENSG00000123349	PFDN5	12	+	53296429	53296551	53296429	53296467	53297849	53297924	3954	26,22,19	0,1,2	9,28,16	1,2,3	157	73	0.0460829	0.617058	1.0,0.911,0.815	0.807,0.867,0.713	0.113	11.3	11.3
4127	ENSG00000080345	RIF1	2	+	151441904	151441991	151441904	151441967	151443258	151443329	4127	14,15,25	7,0,1	13,24,22	0,2,1	97	73	0.0461633	0.617058	0.601,1.0,0.95	1.0,0.9,0.943	-0.097	-9.7	9.7
6697	ENSG00000078114	NEBL	10	-	20818703	20819516	20819423	20819516	20817599	20817692	6697	4,6,7	0,2,0	6,12,14	1,1,1	793	73	0.0460772	0.617058	1.0,0.216,1.0	0.356,0.525,0.563	0.257	25.7	25.7
772	ENSG00000105402	NAPA	19	-	47503392	47503502	47503422	47503502	47500632	47500749	772	27,17,23	221179220	17,9,16	192202199	103	73	0.0462103	0.617058	0.08,0.063,0.069	0.059,0.031,0.054	0.023	2.3	2.3
6968	ENSG00000139350	NEDD1	12	+	96907603	96907856	96907603	96907624	96909751	96909895	6968	90,88,82	4,5,4	82,94,96	2,0,4	305	73	0.0463327	0.617414	0.843,0.808,0.831	0.908,1.0,0.852	-0.093	-9.3	9.3
19151	ENSG00000075336	TIMM21	18	+	74155144	74155224	74155144	74155207	74155305	74155493	19151	6,5,2	75,45,83	0,2,3	43,68,60	90	73	0.0464373	0.618349	0.061,0.083,0.019	0.0,0.023,0.039	0.034	3.4	3.4
4631	ENSG00000067048	DDX3Y	Y	+	12904934	12904991	12904934	12904981	12907536	12907594	4631	2,1,0	66,51,71	6,1,2	58,74,62	83	73	0.0464979	0.618577	0.026,0.017,0.0	0.083,0.012,0.028	-0.027	-2.7	2.7
8674	ENSG00000152700	SAR1B	5	-	134612917	134613137	134613013	134613137	134612690	134612756	8674	9,15,12	32,29,37	7,7,12	39,40,48	169	73	0.0465233	0.618577	0.108,0.183,0.123	0.072,0.07,0.097	0.058	5.8	5.8
10840	ENSG00000132471	WBP2	17	-	75855179	75855335	75855238	75855335	75851567	75851676	10840	10,10,9	326260260	18,11,19	292328249	132	73	0.0465933	0.61881	0.017,0.021,0.019	0.033,0.018,0.04	-0.011	-1.1	1.1
1958	ENSG00000271810	RP11-426L16.10	1	-	112705052	112705168	112705099	112705168	112703703	112703806	1958	31,13,28	156,99,131	23,27,20	181210172	120	73	0.0466786	0.61881	0.108,0.074,0.115	0.072,0.073,0.066	0.029	2.9	2.9
20517	ENSG00000104419	NDRG1	8	-	133256725	133256863	133256776	133256863	133254538	133254595	20517	43,32,46	601491679	54,65,83	645859730	124	73	0.0466644	0.61881	0.04,0.037,0.038	0.047,0.043,0.063	-0.013	-1.3	1.3
5205	ENSG00000183283	DAZAP2	12	+	51239294	51239335	51239294	51239312	51240342	51240461	5205	2,3,7	0,0,0	1,1,5	1,0,3	96	73	0.0466245	0.61881	1.0,1.0,1.0	0.432,1.0,0.559	0.336	33.6	33.6
14035	ENSG00000206573	THUMPD3-AS1	3	-	9391595	9391826	9391678	9391826	9390289	9390497	14035	45,48,45	8,13,19	31,36,48	21,17,20	156	73	0.0467905	0.619836	0.725,0.633,0.526	0.409,0.498,0.529	0.149	14.9	14.9
1371	ENSG00000084073	ZMPSTE24	1	+	40262833	40262983	40262833	40262876	40267785	40267836	1371	2,3,2	0,0,0	3,3,5	4,0,0	180	73	0.0469459	0.620478	1.0,1.0,1.0	0.233,1.0,1.0	0.256	25.6	25.6
16984	ENSG00000166169	POLL	10	-	101587821	101588232	101588203	101588232	101587245	101587406	16984	56,33,40	8,10,7	40,87,45	4,9,4	455	73	0.0469729	0.620478	0.529,0.346,0.478	0.616,0.608,0.643	-0.171	-17.1	17.1
2653	ENSG00000146540	C7orf50	7	-	1138188	1138257	1138198	1138257	1127256	1127386	2653	38,31,66	3,2,12	62,68,69	5,2,4	83	73	0.0469771	0.620478	0.918,0.932,0.829	0.916,0.968,0.938	-0.048	-4.8	4.8
78	ENSG00000178028	DMAP1	1	+	44214349	44214469	44214349	44214441	44214702	44214898	78	14,6,5	42,53,52	6,8,2	74,52,58	101	73	0.046903	0.620478	0.194,0.076,0.065	0.055,0.1,0.024	0.052	5.2	5.2
11047	ENSG00000169359	SLC33A1	3	-	155853107	155853253	155853222	155853253	155842431	155842619	11047	0,6,10	74,59,41	13,6,9	39,62,61	188	73	0.0470507	0.620572	0.0,0.038,0.087	0.115,0.036,0.054	-0.027	-2.7	2.7
18140	ENSG00000160323	ADAMTS13	9	+	133455284	133455501	133455284	133455435	133456068	133456215	18140	3,9,6	1,1,2	6,8,9	0,1,1	139	73	0.0470572	0.620572	0.612,0.825,0.612	1.0,0.808,0.825	-0.195	-19.5	19.5
9757	ENSG00000100926	TM9SF1	14	-	24195194	24195350	24195308	24195350	24194674	24195036	9757	0,1,1	7,1,8	5,0,2	8,14,9	187	73	0.0470879	0.620572	0.0,0.281,0.047	0.196,0.0,0.08	0.017	1.7	1.7
12878	ENSG00000046651	OFD1	X	+	13767126	13767336	13767126	13767284	13768053	13768224	12878	2,2,2	7,12,22	2,5,7	8,15,18	125	73	0.0472088	0.621709	0.143,0.089,0.05	0.127,0.163,0.185	-0.064	-6.4	6.4
12470	ENSG00000146556	WASH2P	2	+	113598397	113598506	113598397	113598466	113598606	113599034	12470	1,1,5	1,1,5	2,0,1	2,2,1	113	73	0.0474101	0.623903	0.392,0.392,0.392	0.392,0.0,0.392	0.131	13.1	13.1
17127	ENSG00000124164	VAPB	20	+	58440906	58441086	58440906	58441083	58444076	58444531	17127	2,4,1	121113130	4,4,8	127128138	76	73	0.0475224	0.624924	0.016,0.033,0.007	0.029,0.029,0.053	-0.018	-1.8	1.8
14066	ENSG00000100320	RBFOX2	22	-	35840191	35840587	35840347	35840587	35809779	35810004	14066	37,34,19	5,0,0	15,41,27	0,0,0	229	73	0.0477599	0.625793	0.702,1.0,1.0	1.0,1.0,1.0	-0.099	-9.9	9.9
20077	ENSG00000092841	MYL6	12	+	56158348	56158402	56158348	56158377	56158683	56158920	20077	3,1,1	0,0,0	11,2,2	0,1,3	98	73	0.0477474	0.625793	1.0,1.0,1.0	1.0,0.598,0.332	0.357	35.7	35.7
255	ENSG00000243789	JMJD7	15	+	41835587	41835667	41835587	41835644	41836147	41836243	255	0,0,0	17,12,11	0,5,1	14,22,17	96	73	0.0477383	0.625793	0.0,0.0,0.0	0.0,0.147,0.043	-0.063	-6.3	6.3
649	ENSG00000089486	CDIP1	16	-	4513616	4513851	4513695	4513851	4512790	4513064	649	5,0,0	21,11,20	6,6,4	26,32,29	152	73	0.0476482	0.625793	0.103,0.0,0.0	0.1,0.083,0.062	-0.047	-4.7	4.7
6575	ENSG00000142230	SAE1	19	+	47205103	47205259	47205103	47205129	47209158	47210170	6575	0,2,1	7,1,4	5,1,1	4,1,4	203	73	0.0477628	0.625793	0.0,0.418,0.082	0.31,0.264,0.082	-0.052	-5.2	5.2
13589	ENSG00000117395	EBNA1BP2	1	-	43270744	43270936	43270905	43270936	43261841	43261918	13589	15,7,16	15,4,5	33,29,31	4,8,13	234	73	0.0478394	0.626341	0.238,0.353,0.5	0.72,0.531,0.427	-0.196	-19.6	19.6
8594	ENSG00000054654	SYNE2	14	+	64137786	64138001	64137786	64137983	64139940	64140073	8594	2,5,0	37,22,29	0,0,2	19,18,20	91	73	0.0478919	0.626571	0.042,0.154,0.0	0.0,0.0,0.074	0.041	4.1	4.1
11150	ENSG00000159596	TMEM69	1	+	45688195	45688303	45688195	45688253	45693203	45694443	11150	32,28,41	3,2,1	33,33,41	5,4,5	123	73	0.0481462	0.628066	0.864,0.893,0.961	0.797,0.83,0.83	0.087	8.7	8.7
11709	ENSG00000272897	RP1-309K20.6	20	-	35674239	35674431	35674349	35674431	35673600	35673684	11709	4,3,1	62,55,82	6,6,5	53,82,65	183	73	0.0482492	0.628066	0.025,0.021,0.005	0.043,0.028,0.03	-0.017	-1.7	1.7
14469	ENSG00000008283	CYB561	17	-	63436006	63436152	63436053	63436152	63435687	63435791	14469	3,2,4	111,75,108	4,7,13	128157129	120	73	0.0481419	0.628066	0.016,0.016,0.022	0.019,0.026,0.058	-0.016	-1.6	1.6
16598	ENSG00000154122	ANKH	5	-	14716945	14717088	14716984	14717088	14716705	14716835	16598	16,15,20	1,1,3	19,15,11	0,0,0	112	73	0.0482509	0.628066	0.912,0.907,0.813	1.0,1.0,1.0	-0.123	-12.3	12.3
2651	ENSG00000146540	C7orf50	7	-	1138198	1138260	1138217	1138260	1127256	1127386	2651	6,2,12	0,1,5	6,3,6	4,4,4	92	73	0.0480771	0.628066	1.0,0.613,0.656	0.543,0.373,0.543	0.27	27	27
3667	ENSG00000120519	SLC10A7	4	-	146521563	146521717	146521617	146521717	146517037	146517120	3667	0,1,2	21,13,41	3,2,2	19,17,27	127	73	0.0482071	0.628066	0.0,0.042,0.027	0.083,0.063,0.041	-0.039	-3.9	3.9
3879	ENSG00000030066	NUP160	11	-	47792738	47792946	47792785	47792946	47791929	47791990	3879	8,1,2	22,28,26	0,3,2	25,27,41	120	73	0.0481317	0.628066	0.181,0.021,0.045	0.0,0.063,0.029	0.052	5.2	5.2
15180	ENSG00000111275	ALDH2	12	+	111791305	111791496	111791305	111791419	111792060	111792198	15180	1,1,1	26,14,13	0,4,4	21,15,16	150	73	0.0483381	0.628291	0.018,0.034,0.036	0.0,0.115,0.108	-0.045	-4.5	4.5
16195	ENSG00000112796	ENPP5	6	-	46165382	46165563	46165386	46165563	46159186	46161753	16195	2,1,3	34,24,27	2,7,5	23,33,30	77	73	0.0483032	0.628291	0.053,0.038,0.095	0.076,0.167,0.136	-0.064	-6.4	6.4
19256	ENSG00000240225	ZNF542P	19	+	56368120	56368360	56368120	56368220	56368865	56368936	19256	7,5,3	0,0,0	12,8,9	0,1,3	213	73	0.0484665	0.629503	1.0,1.0,1.0	1.0,0.733,0.507	0.253	25.3	25.3
5996	ENSG00000149548	CCDC15	11	+	125037455	125037643	125037455	125037514	125038430	125038604	5996	2,3,0	2,5,3	0,1,0	4,8,2	202	73	0.0485726	0.630427	0.265,0.178,0.0	0.0,0.043,0.0	0.133	13.3	13.3
19173	ENSG00000132376	INPP5K	17	-	1509167	1509353	1509177	1509353	1508114	1508226	19173	2,4,0	32,23,35	4,3,7	23,39,33	83	73	0.0486712	0.63119	0.052,0.133,0.0	0.133,0.063,0.157	-0.056	-5.6	5.6
795	ENSG00000137133	HINT2	9	-	35815006	35815354	35815128	35815354	35813643	35813784	795	21,7,9	0,0,2	15,28,20	3,1,1	195	73	0.0487017	0.63119	1.0,1.0,0.628	0.652,0.913,0.882	0.06	6	6
10083	ENSG00000232832	LMLN-AS1	3	-	198039042	198039234	198039146	198039234	198038747	198038858	10083	15,23,15	0,3,0	17,26,22	0,0,6	177	73	0.0487829	0.631677	1.0,0.76,1.0	1.0,1.0,0.602	0.053	5.3	5.3
5866	ENSG00000131778	CHD1L	1	+	147268781	147268885	147268781	147268878	147275353	147275468	5866	9,3,4	0,0,1	5,4,1	0,2,2	80	73	0.0488097	0.631677	1.0,1.0,0.785	1.0,0.646,0.313	0.275	27.5	27.5
6975	ENSG00000147454	SLC25A37	8	+	23566775	23566965	23566775	23566913	23568321	23568378	6975	72,45,70	1,0,0	63,65,85	0,0,7	125	73	0.0488652	0.631941	0.977,1.0,1.0	1.0,1.0,0.876	0.034	3.4	3.4
1043	ENSG00000101639	CEP192	18	+	13042203	13042350	13042203	13042334	13048858	13049681	1043	1,1,0	33,24,31	0,0,6	19,18,22	89	73	0.0489707	0.632849	0.024,0.033,0.0	0.0,0.0,0.183	-0.042	-4.2	4.2
19365	ENSG00000274049	INO80B-WBP1	2	+	74458996	74459117	74458996	74459098	74459477	74459562	19365	12,4,2	0,2,1	14,19,7	6,5,1	92	73	0.0490692	0.633212	1.0,0.613,0.613	0.649,0.751,0.847	-0.007	-0.7	0.7
379	ENSG00000047188	YTHDC2	5	+	113540967	113541161	113540967	113541116	113542367	113542496	379	1,6,1	37,32,41	0,1,0	30,29,46	118	73	0.0490431	0.633212	0.016,0.104,0.015	0.0,0.021,0.0	0.038	3.8	3.8
12327	ENSG00000112655	PTK7	6	+	43132420	43132765	43132420	43132687	43138848	43138982	12327	1,0,1	19,9,17	1,3,3	17,19,23	151	73	0.0491736	0.633291	0.025,0.0,0.028	0.028,0.071,0.059	-0.035	-3.5	3.5
17782	ENSG00000144028	SNRNP200	2	-	96278472	96278711	96278546	96278711	96278236	96278358	17782	11,6,5	132115130	5,4,4	127148162	147	73	0.0491417	0.633291	0.04,0.025,0.019	0.019,0.013,0.012	0.013	1.3	1.3
8029	ENSG00000068796	KIF2A	5	+	62352587	62352710	62352587	62352653	62353274	62353375	8029	62,35,55	26,18,13	43,48,39	9,12,7	130	73	0.0491812	0.633291	0.572,0.522,0.704	0.728,0.692,0.758	-0.127	-12.7	12.7
13890	ENSG00000135317	SNX14	6	-	85547083	85547226	85547115	85547226	85543604	85543760	13890	17,13,19	4,0,1	15,14,14	0,0,0	105	73	0.0493677	0.634329	0.747,1.0,0.93	1.0,1.0,1.0	-0.108	-10.8	10.8
1485	ENSG00000170004	CHD3	17	+	7909142	7909384	7909142	7909338	7910846	7910973	1485	26,10,10	5,2,2	15,25,26	5,10,12	119	73	0.0493663	0.634329	0.761,0.754,0.754	0.648,0.605,0.571	0.148	14.8	14.8
2952	ENSG00000278615	C11orf98	11	-	62665122	62665217	62665130	62665217	62664848	62664973	2952	18,9,28	398301445	14,11,23	540511500	81	73	0.049328	0.634329	0.039,0.026,0.054	0.023,0.019,0.04	0.012	1.2	1.2
14942	ENSG00000142273	CBLC	19	+	44784263	44784417	44784263	44784401	44790003	44790091	14942	0,0,2	5,3,7	1,2,1	5,10,3	89	73	0.0494429	0.634568	0.0,0.0,0.19	0.141,0.141,0.215	-0.102	-10.2	10.2
16533	ENSG00000130164	LDLR	19	+	11129512	11129674	11129512	11129670	11131280	11131538	16533	9,3,1	71,38,58	0,4,2	47,83,53	77	73	0.049457	0.634568	0.107,0.07,0.016	0.0,0.044,0.035	0.038	3.8	3.8
12782	ENSG00000135040	NAA35	9	+	85941181	85941405	85941181	85941269	85942154	85942283	12782	13,6,9	1,1,2	13,12,19	0,0,0	209	73	0.0497104	0.637365	0.82,0.677,0.611	1.0,1.0,1.0	-0.297	-29.7	29.7
1542	ENSG00000267281	RP11-793H13.10	12	-	53543296	53543448	53543329	53543448	53537414	53537552	1542	25,20,30	23,13,20	49,31,40	12,22,15	106	73	0.0497898	0.637927	0.428,0.514,0.508	0.738,0.492,0.647	-0.142	-14.2	14.2
6963	ENSG00000101544	ADNP2	18	+	80117529	80117685	80117529	80117584	80133102	80133192	6963	33,19,27	0,0,0	27,20,38	2,2,1	174	73	0.0499239	0.63919	1.0,1.0,1.0	0.85,0.808,0.941	0.134	13.4	13.4
18260	ENSG00000141337	ARSG	17	+	68291490	68291652	68291490	68291568	68306942	68307579	18260	2,0,2	25,9,23	6,3,1	21,22,15	157	73	0.0499922	0.639608	0.036,0.0,0.039	0.117,0.06,0.03	-0.044	-4.4	4.4
14032	ENSG00000130766	SESN2	1	+	28271673	28271913	28271673	28271871	28272283	28272466	14032	2,3,2	23,9,12	1,1,1	15,19,24	115	73	0.0501238	0.640836	0.052,0.175,0.096	0.041,0.032,0.026	0.075	7.5	7.5
5485	ENSG00000148303	RPL7A	9	+	133348213	133348367	133348213	133348246	133348921	133349042	5485	58,32,36	860726977	41,43,32	107710651080	194	73	0.0503324	0.642818	0.025,0.016,0.014	0.014,0.015,0.011	0.005	0.5	0.5
7849	ENSG00000264364	DYNLL2	17	+	58087081	58087224	58087081	58087222	58089141	58095536	7849	6,2,6	270199276	8,10,11	254305305	75	73	0.0503505	0.642818	0.021,0.01,0.021	0.03,0.031,0.034	-0.014	-1.4	1.4
12980	ENSG00000110721	CHKA	11	-	68081726	68081848	68081817	68081848	68081403	68081457	12980	54,42,60	0,0,0	44,56,68	1,4,1	164	73	0.0507201	0.647077	1.0,1.0,1.0	0.951,0.862,0.968	0.073	7.3	7.3
1201	ENSG00000064545	TMEM161A	19	-	19121519	19121668	19121524	19121668	19121307	19121421	1201	2,0,2	37,24,51	2,2,9	54,58,61	78	73	0.0510925	0.647528	0.048,0.0,0.035	0.034,0.031,0.121	-0.034	-3.4	3.4
149	ENSG00000159176	CSRP1	1	-	201496187	201496304	201496191	201496304	201490175	201490344	149	13,11,21	281246278	33,25,21	314341307	77	73	0.0508963	0.647528	0.042,0.041,0.067	0.091,0.065,0.061	-0.022	-2.2	2.2
15945	ENSG00000170242	USP47	11	+	11905398	11905625	11905398	11905548	11920155	11920251	15945	23,4,17	101,78,86	24,20,18	73,93,77	150	73	0.0510004	0.647528	0.1,0.024,0.088	0.138,0.095,0.102	-0.041	-4.1	4.1
16013	ENSG00000273299	CTB-13L3.1	7	+	90405518	90405612	90405518	90405608	90479227	90479274	16013	0,1,3	3,1,2	3,4,2	1,4,0	77	73	0.0509376	0.647528	0.0,0.487,0.587	0.74,0.487,1.0	-0.384	-38.4	38.4
17608	ENSG00000012171	SEMA3B	3	+	50275011	50275459	50275011	50275053	50275559	50275615	17608	45,13,16	3,0,0	27,37,22	0,2,5	479	73	0.0508414	0.647528	0.696,1.0,1.0	1.0,0.738,0.401	0.186	18.6	18.6
5317	ENSG00000168566	SNRNP48	6	+	7590225	7590413	7590225	7590350	7593733	7593847	5317	106,84,100	1,1,6	94,106,73	0,1,2	136	73	0.0509103	0.647528	0.983,0.978,0.899	1.0,0.983,0.951	-0.025	-2.5	2.5
5477	ENSG00000148303	RPL7A	9	+	133348251	133348817	133348251	133348388	133348921	133349042	5477	52,21,36	16,19,8	45,55,61	12,7,14	502	73	0.0510984	0.647528	0.321,0.138,0.396	0.353,0.533,0.388	-0.14	-14	14
6910	ENSG00000160408	ST6GALNAC6	9	-	127890636	127891043	127890655	127891043	127887483	127887591	6910	53,28,34	2,4,4	55,52,42	0,3,2	92	73	0.0508799	0.647528	0.955,0.847,0.871	1.0,0.932,0.943	-0.067	-6.7	6.7
7157	ENSG00000132849	INADL	1	+	61766278	61766478	61766278	61766473	61769282	61769422	7157	0,2,7	36,37,30	0,1,2	15,39,20	78	73	0.051017	0.647528	0.0,0.048,0.179	0.0,0.023,0.086	0.039	3.9	3.9
7240	ENSG00000111331	OAS3	12	+	112967935	112968180	112967935	112968174	112969607	112969755	7240	1,0,0	3,10,16	1,2,1	9,14,13	79	73	0.0511159	0.647528	0.235,0.0,0.0	0.093,0.117,0.066	-0.014	-1.4	1.4
9511	ENSG00000183323	CCDC125	5	-	69332671	69332809	69332764	69332809	69320454	69320580	9511	1,1,6	14,22,18	7,5,9	19,35,18	166	73	0.0511897	0.648007	0.03,0.02,0.128	0.139,0.059,0.18	-0.067	-6.7	6.7
4083	ENSG00000078618	NRD1	1	-	51836103	51836212	51836130	51836212	51834016	51834170	4083	7,9,4	113,98,125	2,5,5	142135125	100	73	0.0512601	0.64844	0.043,0.063,0.023	0.01,0.026,0.028	0.022	2.2	2.2
9591	ENSG00000197386	HTT	4	+	3209826	3209969	3209826	3209949	3211928	3212142	9591	6,8,6	48,23,38	7,2,0	25,44,33	93	73	0.0513222	0.648769	0.089,0.214,0.11	0.18,0.034,0.0	0.066	6.6	6.6
18617	ENSG00000130772	MED18	1	+	28329001	28329124	28329001	28329095	28330596	28330735	18617	13,14,11	0,0,0	23,15,13	0,3,2	102	73	0.0514789	0.650292	1.0,1.0,1.0	1.0,0.782,0.823	0.132	13.2	13.2
8197	ENSG00000198826	ARHGAP11A	15	+	32629594	32629762	32629594	32629675	32632978	32633108	8197	88,67,72	3,0,1	65,66,82	3,3,3	160	73	0.0515178	0.650326	0.93,1.0,0.97	0.908,0.909,0.926	0.052	5.2	5.2
1219	ENSG00000149150	SLC43A1	11	-	57514407	57514615	57514581	57514615	57513957	57514124	1219	9,4,5	0,0,0	1,4,5	3,0,0	247	73	0.0520366	0.65559	1.0,1.0,1.0	0.09,1.0,1.0	0.303	30.3	30.3
17662	ENSG00000140939	NOL3	16	+	67174161	67174454	67174161	67174300	67174620	67174944	17662	87,50,65	1,4,4	107,127,98	3,1,1	227	73	0.051976	0.65559	0.965,0.801,0.839	0.92,0.976,0.969	-0.087	-8.7	8.7
19725	ENSG00000145833	DDX46	5	+	134816429	134816606	134816429	134816603	134817495	134817714	19725	101,78,103	28,21,31	86,93,95	16,18,18	76	73	0.0520745	0.65559	0.776,0.781,0.761	0.838,0.832,0.835	-0.062	-6.2	6.2
5830	ENSG00000178761	FAM219B	15	-	74904553	74904712	74904663	74904712	74902658	74902786	5830	14,3,7	43,28,42	4,5,4	34,45,41	183	73	0.0520807	0.65559	0.115,0.041,0.062	0.045,0.042,0.037	0.031	3.1	3.1
10886	ENSG00000269352	PTOV1-AS2	19	-	49859194	49859289	49859205	49859289	49858842	49859097	10886	1,0,0	7,1,4	1,1,1	7,9,9	84	73	0.052172	0.655634	0.11,0.0,0.0	0.11,0.088,0.088	-0.059	-5.9	5.9
20400	ENSG00000100296	THOC5	22	-	29528273	29528466	29528425	29528466	29528077	29528177	20400	6,11,4	46,37,39	2,6,4	46,43,51	225	73	0.0521297	0.655634	0.041,0.088,0.032	0.014,0.043,0.025	0.026	2.6	2.6
2401	ENSG00000245958	RP11-33B1.1	4	+	119460182	119460280	119460182	119460242	119460730	119460827	2401	0,0,0	20,13,18	0,2,3	10,9,4	111	73	0.0521938	0.655634	0.0,0.0,0.0	0.0,0.128,0.33	-0.153	-15.3	15.3
2658	ENSG00000116580	GON4L	1	-	155857146	155857295	155857158	155857295	155853275	155853806	2658	17,19,16	2,6,5	8,14,14	7,4,10	85	73	0.0522961	0.656461	0.88,0.731,0.733	0.495,0.75,0.546	0.184	18.4	18.4
5149	ENSG00000073536	NLE1	17	-	35139819	35140066	35139848	35140066	35139234	35139314	5149	4,2,5	36,41,43	5,7,6	25,33,35	102	73	0.052423	0.657593	0.074,0.034,0.077	0.125,0.132,0.109	-0.06	-6	6
10965	ENSG00000170473	PYM1	12	-	55903379	55903480	55903386	55903480	55901686	55902355	10965	8,6,13	155119145	8,8,3	178195163	80	73	0.0526564	0.657963	0.045,0.044,0.076	0.039,0.036,0.017	0.024	2.4	2.4
11148	ENSG00000159596	TMEM69	1	+	45688195	45688277	45688195	45688253	45693203	45694443	11148	31,25,33	3,2,1	32,30,33	5,4,5	97	73	0.0526047	0.657963	0.886,0.904,0.961	0.828,0.849,0.832	0.081	8.1	8.1
11879	ENSG00000173821	RNF213	17	+	80379619	80379718	80379619	80379714	80380830	80380987	11879	4,4,1	40,35,56	0,3,1	42,44,60	77	73	0.0526722	0.657963	0.087,0.098,0.017	0.0,0.061,0.016	0.042	4.2	4.2
18027	ENSG00000101109	STK4	20	+	44972077	44972179	44972077	44972158	44978442	44978571	18027	0,1,3	25,14,15	3,2,2	14,6,11	94	73	0.0525591	0.657963	0.0,0.053,0.134	0.143,0.206,0.124	-0.095	-9.5	9.5
19130	ENSG00000005700	IBTK	6	-	82200129	82200253	82200140	82200253	82196297	82196446	19130	6,2,3	101,58,97	4,5,10	67,80,71	84	73	0.0525647	0.657963	0.049,0.029,0.026	0.049,0.052,0.109	-0.035	-3.5	3.5
3883	ENSG00000005801	ZNF195	11	-	3370942	3371070	3370974	3371070	3361742	3361889	3883	4,5,8	1,4,5	5,3,4	3,17,5	105	73	0.0526167	0.657963	0.736,0.465,0.527	0.537,0.109,0.357	0.242	24.2	24.2
3804	ENSG00000130731	C16orf13	16	-	634882	635012	634888	635012	634718	634797	3804	5,10,7	144103135	8,2,6	189178168	79	73	0.0528588	0.659835	0.031,0.082,0.046	0.038,0.01,0.032	0.026	2.6	2.6
1879	ENSG00000172893	DHCR7	11	-	71448266	71448387	71448289	71448387	71447609	71447734	1879	7,10,5	168145169	9,11,15	138149162	96	73	0.0531307	0.662769	0.031,0.05,0.022	0.047,0.053,0.066	-0.021	-2.1	2.1
4565	ENSG00000136051	KIAA1033	12	+	105122117	105122246	105122117	105122238	105126003	105126132	4565	3,8,6	33,30,31	2,4,3	36,34,39	81	73	0.0532111	0.663311	0.076,0.194,0.149	0.048,0.096,0.065	0.07	7	7
7466	ENSG00000197070	ARRDC1	9	+	137613614	137613769	137613614	137613664	137614031	137614176	7466	470348397	4,0,1	493499462	5,7,3	178	73	0.0533548	0.664641	0.98,1.0,0.994	0.976,0.967,0.984	0.016	1.6	1.6
2461	ENSG00000121057	AKAP1	17	+	57107822	57108048	57107822	57107835	57110024	57110158	2461	58,50,45	4,1,0	26,56,48	0,0,1	286	73	0.0535902	0.66711	0.787,0.927,1.0	1.0,1.0,0.925	-0.07	-7	7
12583	ENSG00000175029	CTBP2	10	-	125110964	125111093	125110989	125111093	125038996	125039155	12583	6,0,1	42,31,40	9,4,2	32,45,39	98	73	0.053665	0.667118	0.096,0.0,0.018	0.173,0.062,0.037	-0.053	-5.3	5.3
17937	ENSG00000047346	FAM214A	15	-	52587055	52587219	52587150	52587219	52584744	52584944	17937	46,28,47	78,65,66	22,23,26	60,54,64	168	73	0.0536306	0.667118	0.204,0.158,0.236	0.137,0.156,0.15	0.052	5.2	5.2
19968	ENSG00000068137	PLEKHH3	17	-	42670993	42671130	42671002	42671130	42670572	42670705	19968	22,12,20	20,11,12	23,46,37	11,16,21	82	73	0.0537221	0.667365	0.495,0.493,0.597	0.651,0.719,0.611	-0.132	-13.2	13.2
8074	ENSG00000132535	DLG4	17	-	7208074	7208239	7208173	7208239	7204198	7204252	8074	15,3,23	15,5,11	12,23,21	5,10,6	172	73	0.0537625	0.667406	0.298,0.203,0.47	0.505,0.494,0.598	-0.209	-20.9	20.9
13156	ENSG00000173801	JUP	17	-	41786502	41786765	41786565	41786765	41771646	41771862	13156	1,1,2	5,5,14	2,3,5	7,8,7	136	73	0.0538973	0.667916	0.097,0.097,0.071	0.133,0.168,0.277	-0.104	-10.4	10.4
1392	ENSG00000198721	ECI2	6	-	4135369	4135468	4135407	4135468	4133548	4133701	1392	3,1,1	0,3,1	1,3,2	0,2,1	111	73	0.0539016	0.667916	1.0,0.18,0.397	1.0,0.497,0.568	-0.163	-16.3	16.3
14385	ENSG00000115307	AUP1	2	-	74527211	74527393	74527247	74527393	74526940	74527121	14385	10,16,16	7,5,7	12,13,9	11,10,11	109	73	0.0539521	0.667916	0.489,0.682,0.605	0.422,0.465,0.354	0.178	17.8	17.8
991	ENSG00000169220	RGS14	5	+	177367713	177367918	177367713	177367825	177368156	177368266	991	7,2,2	15,10,13	1,3,2	16,10,29	166	73	0.0539524	0.667916	0.17,0.081,0.063	0.027,0.117,0.029	0.047	4.7	4.7
2777	ENSG00000269713	NBPF9	1	-	149065525	149065689	149065636	149065689	149064430	149064482	2777	41,16,18	2,0,2	12,13,21	1,2,4	184	73	0.0540563	0.668742	0.891,1.0,0.781	0.826,0.721,0.676	0.15	15	15
18875	ENSG00000108591	DRG2	17	+	18099632	18099732	18099632	18099715	18100362	18100435	18875	28,15,23	0,1,2	15,23,17	0,3,4	90	73	0.0541434	0.669359	1.0,0.924,0.903	1.0,0.861,0.775	0.064	6.4	6.4
9816	ENSG00000103275	UBE2I	16	+	1315653	1315730	1315653	1315726	1320173	1320283	9816	16,4,9	306237301	15,20,12	260303302	77	73	0.0543523	0.671479	0.047,0.016,0.028	0.052,0.059,0.036	-0.019	-1.9	1.9
13007	ENSG00000184402	SS18L1	20	+	62158671	62158851	62158671	62158748	62159876	62159961	13007	24,10,8	10,7,15	14,18,27	1,9,10	176	73	0.0545077	0.671552	0.499,0.372,0.181	0.853,0.453,0.528	-0.261	-26.1	26.1
13823	ENSG00000103245	NARFL	16	-	739539	739738	739642	739738	737185	737329	13823	9,8,17	34,32,34	7,9,10	49,47,41	176	73	0.0544857	0.671552	0.099,0.094,0.172	0.056,0.074,0.092	0.048	4.8	4.8
20084	ENSG00000092841	MYL6	12	+	56159974	56160153	56159974	56160148	56160242	56160320	20084	83,76,88	161912991630	136124141	207520551785	78	73	0.0544815	0.671552	0.046,0.052,0.048	0.058,0.053,0.069	-0.011	-1.1	1.1
7190	ENSG00000146842	TMEM209	7	-	130203783	130203846	130203787	130203846	130202531	130202663	7190	1,2,0	29,33,63	5,2,1	47,54,45	77	73	0.0544012	0.671552	0.032,0.054,0.0	0.092,0.034,0.021	-0.02	-2	2
12713	ENSG00000008710	PKD1	16	-	2103104	2103895	2103265	2103895	2102813	2102970	12713	2,1,0	17,10,20	2,6,2	21,35,19	234	73	0.0546556	0.67199	0.035,0.03,0.0	0.029,0.051,0.032	-0.016	-1.6	1.6
19214	ENSG00000111319	SCNN1A	12	-	6362050	6362241	6362067	6362241	6355776	6355880	19214	118,88,155	5,1,4	144173141	0,0,0	90	73	0.0546543	0.67199	0.95,0.986,0.969	1.0,1.0,1.0	-0.032	-3.2	3.2
20161	ENSG00000165209	STRBP	9	-	123268321	123268564	123268435	123268564	123184131	123184298	20161	2,0,0	23,10,23	1,3,3	12,16,21	187	73	0.0546533	0.67199	0.033,0.0,0.0	0.032,0.068,0.053	-0.04	-4	4
14193	ENSG00000234857	HNRNPUL2-BSCL2	11	-	62692653	62692797	62692662	62692797	62692375	62692473	14193	3,1,3	214183202	6,8,5	254243252	82	73	0.0547721	0.672962	0.012,0.005,0.013	0.021,0.028,0.017	-0.012	-1.2	1.2
3177	ENSG00000262481	TMEM256-PLSCR3	17	-	7403605	7403689	7403657	7403689	7403309	7403390	3177	29,20,29	99,89,103	27,20,26	136140124	125	73	0.0548681	0.673412	0.146,0.116,0.141	0.104,0.077,0.109	0.038	3.8	3.8
8444	ENSG00000105519	CAPS	19	+	5914939	5915146	5914939	5915065	5915220	5915877	8444	36,10,23	2,0,0	25,29,24	3,0,2	154	73	0.0548836	0.673412	0.895,1.0,1.0	0.798,1.0,0.85	0.082	8.2	8.2
17656	ENSG00000243989	ACY1	3	+	51986414	51986512	51986414	51986504	51986604	51986661	17656	8,8,8	199156190	15,20,19	227269285	81	73	0.0549898	0.674253	0.035,0.044,0.037	0.056,0.063,0.057	-0.02	-2	2
17421	ENSG00000160194	NDUFV3	21	+	42879643	42879755	42879643	42879721	42883605	42883795	17421	27,11,23	8,8,6	26,31,45	7,6,4	107	73	0.0550451	0.674337	0.697,0.484,0.723	0.717,0.779,0.885	-0.159	-15.9	15.9
498	ENSG00000255339	RP11-411B6.6	10	-	100529739	100529864	100529857	100529864	100529379	100529506	498	131102147	8,8,9	192205215	7,4,11	191	73	0.0550716	0.674337	0.862,0.83,0.862	0.913,0.951,0.882	-0.064	-6.4	6.4
13193	ENSG00000169738	DCXR	17	-	82036995	82037088	82037037	82037088	82036858	82036893	13193	27,19,22	2,1,2	28,34,29	0,1,0	115	73	0.0551597	0.674411	0.896,0.923,0.875	1.0,0.956,1.0	-0.087	-8.7	8.7
9021	ENSG00000033050	ABCF2	7	-	151218067	151218191	151218080	151218191	151215966	151216029	9021	5,4,3	85,82,110	1,4,0	83,98,69	86	73	0.0551904	0.674411	0.048,0.04,0.023	0.01,0.033,0.0	0.023	2.3	2.3
9077	ENSG00000160714	UBE2Q1	1	-	154552360	154552464	154552403	154552464	154552092	154552183	9077	0,5,9	144136170	7,7,9	120150122	116	73	0.055186	0.674411	0.0,0.023,0.032	0.035,0.029,0.044	-0.018	-1.8	1.8
14500	ENSG00000113971	NPHP3	3	-	132705589	132705814	132705739	132705814	132704197	132704371	14500	2,5,1	16,10,12	6,3,7	3,9,20	223	73	0.0552776	0.674559	0.039,0.141,0.027	0.396,0.098,0.103	-0.13	-13	13
18114	ENSG00000151651	ADAM8	10	-	133271776	133271954	133271805	133271954	133271527	133271705	18114	0,0,2	3,3,3	1,4,0	2,1,6	102	73	0.0552436	0.674559	0.0,0.0,0.323	0.264,0.741,0.0	-0.227	-22.7	22.7
15912	ENSG00000145868	FBXO38	5	+	148427212	148427947	148427212	148427722	148433423	148433524	15912	176163152	26,16,26	177230218	16,22,19	298	73	0.0553794	0.675343	0.624,0.714,0.589	0.73,0.719,0.738	-0.087	-8.7	8.7
8297	ENSG00000175054	ATR	3	-	142497012	142497192	142497133	142497192	142496394	142496520	8297	82,62,94	2,1,3	63,83,90	0,2,0	194	73	0.055719	0.679024	0.939,0.959,0.922	1.0,0.94,1.0	-0.04	-4	4
3467	ENSG00000141002	TCF25	16	+	89908965	89909107	89908965	89909083	89910590	89910663	3467	20,11,16	1,3,3	20,8,14	0,1,2	97	73	0.0558334	0.679496	0.938,0.734,0.801	1.0,0.858,0.84	-0.075	-7.5	7.5
4718	ENSG00000144034	TPRKB	2	-	73734428	73734591	73734527	73734591	73732162	73732285	4718	301226314	1,0,2	298295276	2,7,2	172	73	0.0558106	0.679496	0.992,1.0,0.985	0.984,0.947,0.983	0.021	2.1	2.1
11699	ENSG00000050426	LETMD1	12	+	51048326	51048518	51048326	51048371	51049033	51049185	11699	49,52,55	4,2,3	37,55,55	4,10,4	220	73	0.0560424	0.680656	0.803,0.896,0.859	0.754,0.646,0.82	0.113	11.3	11.3
14795	ENSG00000134186	PRPF38B	1	+	108697809	108698017	108697809	108697863	108698603	108698827	14795	43,39,30	5,1,1	28,43,35	0,1,2	227	73	0.0560056	0.680656	0.734,0.926,0.906	1.0,0.933,0.849	-0.072	-7.2	7.2
6789	ENSG00000116679	IVNS1ABP	1	-	185305514	185305643	185305535	185305643	185301433	185301563	6789	3,10,3	48,46,49	3,2,2	44,51,40	94	73	0.0560347	0.680656	0.046,0.144,0.045	0.05,0.03,0.037	0.039	3.9	3.9
13579	ENSG00000146386	ABRACL	6	+	139028841	139028960	139028841	139028875	139034154	139034576	13579	1,3,2	64,38,62	8,2,2	56,43,40	158	73	0.0561285	0.681241	0.007,0.035,0.015	0.062,0.021,0.023	-0.016	-1.6	1.6
18833	ENSG00000166347	CYB5A	18	-	74260910	74260944	74260914	74260944	74255740	74255775	18833	115,92,128	128511261285	97,105,98	133614381374	77	73	0.0561949	0.681586	0.078,0.072,0.086	0.064,0.065,0.063	0.015	1.5	1.5
15932	ENSG00000110911	SLC11A2	12	-	51026293	51026384	51026314	51026384	51010694	51010766	15932	0,2,2	44,22,37	3,3,3	37,30,28	94	73	0.0564818	0.682342	0.0,0.066,0.04	0.059,0.072,0.077	-0.034	-3.4	3.4
18338	ENSG00000134452	FBXO18	10	+	5915402	5915647	5915402	5915571	5916233	5916456	18338	10,17,15	69,81,87	15,18,11	38,59,55	149	73	0.0564496	0.682342	0.066,0.093,0.078	0.162,0.13,0.089	-0.048	-4.8	4.8
18817	ENSG00000167280	ENGASE	17	+	79083760	79083955	79083760	79083951	79084537	79084691	18817	2,1,2	22,14,13	4,5,4	13,15,27	77	73	0.0564766	0.682342	0.079,0.063,0.127	0.226,0.24,0.123	-0.107	-10.7	10.7
19091	ENSG00000130706	ADRM1	20	+	62306647	62306739	62306647	62306734	62307370	62307452	19091	1,3,3	92,69,93	9,6,5	131142112	78	73	0.0564106	0.682342	0.01,0.039,0.029	0.06,0.038,0.04	-0.02	-2	2
2725	ENSG00000137409	MTCH1	6	-	36969294	36969414	36969300	36969414	36968140	36968974	2725	3,3,1	4,2,0	2,1,3	3,0,0	79	73	0.0563612	0.682342	0.409,0.581,1.0	0.381,1.0,1.0	-0.13	-13	13
4173	ENSG00000095906	NUBP2	16	+	1786536	1786955	1786536	1786655	1787676	1787831	4173	271161259	18,16,15	314342308	14,16,14	373	73	0.0564851	0.682342	0.747,0.663,0.772	0.814,0.807,0.812	-0.084	-8.4	8.4
16387	ENSG00000123124	WWP1	8	+	86461226	86461326	86461226	86461320	86461773	86461846	16387	24,13,21	157204177	21,29,21	142161142	79	73	0.0565346	0.682481	0.124,0.056,0.099	0.12,0.143,0.12	-0.035	-3.5	3.5
12424	ENSG00000173064	HECTD4	12	-	112164052	112164275	112164108	112164275	112163541	112163737	12424	3,0,2	39,11,27	3,3,5	25,30,17	129	73	0.0566172	0.683018	0.042,0.0,0.04	0.064,0.054,0.143	-0.06	-6	6
11834	ENSG00000135932	CAB39	2	+	230713547	230714058	230713547	230713802	230759958	230760115	11834	8,0,7	1,1,0	21,10,7	0,0,0	329	73	0.0568835	0.683763	0.64,0.0,1.0	1.0,1.0,1.0	-0.453	-45.3	45.3
13891	ENSG00000089351	GRAMD1A	19	+	35019190	35019318	35019190	35019309	35019390	35019533	13891	2,2,3	50,22,42	1,0,2	51,55,56	82	73	0.0569073	0.683763	0.034,0.075,0.06	0.017,0.0,0.031	0.04	4	4
13985	ENSG00000198793	MTOR	1	-	11134261	11134466	11134350	11134466	11133079	11133197	13985	6,3,1	45,26,53	0,2,2	49,43,39	162	73	0.0568237	0.683763	0.057,0.049,0.008	0.0,0.021,0.023	0.023	2.3	2.3
17472	ENSG00000130349	C6orf203	6	+	107028212	107028797	107028212	107028271	107039748	107040230	17472	56,52,40	57,35,59	55,61,88	50,54,42	599	73	0.0567367	0.683763	0.107,0.153,0.076	0.118,0.121,0.203	-0.035	-3.5	3.5
19271	ENSG00000188976	NOC2L	1	-	946146	946286	946172	946286	945517	945653	19271	25,10,24	247148178	30,31,28	190206209	99	73	0.0568818	0.683763	0.069,0.047,0.09	0.104,0.1,0.09	-0.029	-2.9	2.9
7163	ENSG00000240344	PPIL3	2	-	200889105	200889303	200889243	200889303	200887612	200887685	7163	6,0,5	7,4,11	3,3,0	8,10,18	211	73	0.0567912	0.683763	0.229,0.0,0.136	0.115,0.094,0.0	0.052	5.2	5.2
17120	ENSG00000115648	MLPH	2	+	237546605	237546844	237546605	237546683	237549220	237549278	17120	23,11,20	271182249	12,12,7	175212243	234	73	0.0570231	0.684696	0.026,0.019,0.024	0.021,0.017,0.009	0.007	0.7	0.7
442	ENSG00000160271	RALGDS	9	-	133100495	133101762	133101519	133101762	133100267	133100382	442	89,46,61	37,33,43	70,69,89	66,64,56	1097	73	0.0571925	0.685356	0.138,0.085,0.086	0.066,0.067,0.096	0.027	2.7	2.7
5726	ENSG00000168066	SF1	11	-	64767566	64767844	64767570	64767844	64767191	64767251	5726	9,2,7	68,50,59	8,17,12	57,75,83	77	73	0.0571662	0.685356	0.111,0.037,0.101	0.117,0.177,0.121	-0.055	-5.5	5.5
9443	ENSG00000147475	ERLIN2	8	+	37737007	37737172	37737007	37737114	37737907	37738029	9443	1,0,4	0,3,0	1,4,2	0,0,0	131	73	0.0571472	0.685356	1.0,0.0,1.0	1.0,1.0,1.0	-0.333	-33.3	33.3
18406	ENSG00000031823	RANBP3	19	-	5957906	5957973	5957917	5957973	5941798	5941835	18406	2,0,0	48,24,37	2,5,0	40,41,35	84	73	0.0573032	0.686225	0.035,0.0,0.0	0.042,0.096,0.0	-0.034	-3.4	3.4
11610	ENSG00000144567	FAM134A	2	+	219181677	219181834	219181677	219181775	219182012	219182308	11610	3,4,4	70,54,82	9,9,4	61,96,59	132	73	0.057363	0.686484	0.023,0.039,0.026	0.075,0.049,0.036	-0.024	-2.4	2.4
4783	ENSG00000175455	CCDC14	3	-	123933668	123933755	123933672	123933755	123931307	123931526	4783	2,6,11	57,44,44	0,5,4	45,31,64	77	73	0.0574353	0.686891	0.032,0.114,0.192	0.0,0.133,0.056	0.05	5	5
11779	ENSG00000242114	MTFP1	22	+	30425816	30425933	30425816	30425929	30426716	30426844	11779	2,4,2	0,1,0	2,0,5	1,1,2	77	73	0.0575235	0.687102	1.0,0.791,1.0	0.655,0.0,0.703	0.478	47.8	47.8
9521	ENSG00000177595	PIDD1	11	-	800984	801120	801001	801120	800761	800912	9521	14,1,7	2,0,1	11,9,10	3,2,2	90	73	0.0575294	0.687102	0.85,1.0,0.85	0.748,0.785,0.802	0.122	12.2	12.2
15818	ENSG00000197279	ZNF165	6	+	28086171	28086386	28086171	28086310	28088562	28089563	15818	8,10,15	17,12,15	3,7,3	7,15,12	149	73	0.0576559	0.688138	0.187,0.29,0.329	0.174,0.186,0.109	0.112	11.2	11.2
9774	ENSG00000110344	UBE4A	11	+	118373493	118373703	118373493	118373685	118376573	118376694	9774	4,5,6	1,0,0	4,2,3	0,1,3	91	73	0.0576928	0.688138	0.762,1.0,1.0	1.0,0.616,0.445	0.234	23.4	23.4
12134	ENSG00000163714	U2SURP	3	+	143012221	143012373	143012221	143012353	143014310	143014409	12134	5,6,5	77,69,92	0,2,6	72,83,89	93	73	0.0578076	0.688942	0.048,0.064,0.041	0.0,0.019,0.05	0.028	2.8	2.8
4262	ENSG00000002919	SNX11	17	+	48112030	48112111	48112030	48112085	48112573	48112660	4262	5,4,6	13,6,16	2,2,5	11,19,19	99	73	0.0578369	0.688942	0.221,0.33,0.217	0.118,0.072,0.163	0.138	13.8	13.8
5403	ENSG00000196670	ZFP62	5	-	180861108	180861277	180861218	180861277	180848137	180851493	5403	7,0,1	16,10,15	5,4,5	12,8,10	183	73	0.0580164	0.690622	0.149,0.0,0.026	0.143,0.166,0.166	-0.1	-10	10
8801	ENSG00000183495	EP400	12	+	132076515	132076633	132076515	132076593	132077400	132080457	8801	1,1,1	17,13,20	0,3,4	7,13,16	113	73	0.058058	0.69066	0.037,0.047,0.031	0.0,0.13,0.139	-0.051	-5.1	5.1
16334	ENSG00000161904	LEMD2	6	-	33784338	33784427	33784351	33784427	33781076	33781153	16334	4,2,1	38,41,35	0,0,1	23,36,39	86	73	0.0581086	0.690663	0.082,0.04,0.024	0.0,0.0,0.021	0.042	4.2	4.2
6065	ENSG00000158158	CNNM4	2	+	96788589	96788894	96788589	96788665	96797011	96797155	6065	8,9,5	1,0,2	5,3,1	3,2,0	302	73	0.0581352	0.690663	0.659,1.0,0.377	0.287,0.266,1.0	0.161	16.1	16.1
19871	ENSG00000066185	ZMYND12	1	-	42433104	42433288	42433142	42433288	42430328	42430858	19871	1,2,4	13,11,15	2,1,0	14,14,14	111	73	0.0584648	0.69412	0.048,0.107,0.149	0.086,0.045,0.0	0.058	5.8	5.8
20251	ENSG00000154265	ABCA5	17	-	69273942	69274128	69273958	69274128	69271161	69271289	20251	2,0,6	21,5,12	3,4,2	2,5,6	89	73	0.0586573	0.695485	0.072,0.0,0.291	0.552,0.396,0.215	-0.267	-26.7	26.7
2671	ENSG00000075413	MARK3	14	+	103480386	103480592	103480386	103480490	103491776	103492034	2671	8,11,7	75,52,55	2,2,11	48,73,71	175	73	0.0586562	0.695485	0.043,0.081,0.05	0.017,0.011,0.061	0.028	2.8	2.8
10536	ENSG00000174953	DHX36	3	-	154305089	154305337	154305093	154305337	154304805	154304972	10536	0,0,5	99,58,92	2,7,1	49,75,78	77	73	0.058701	0.695545	0.0,0.0,0.049	0.037,0.081,0.012	-0.027	-2.7	2.7
14482	ENSG00000020129	NCDN	1	+	35558155	35558368	35558155	35558223	35559106	35559247	14482	9,5,5	36,23,20	10,12,18	35,27,34	218	73	0.0587684	0.695885	0.077,0.068,0.077	0.087,0.13,0.151	-0.049	-4.9	4.9
13580	ENSG00000106554	CHCHD3	7	-	132975153	132975286	132975168	132975286	132885661	132885745	13580	5,4,2	87,51,99	2,2,1	77,93,73	88	73	0.058848	0.695891	0.046,0.061,0.016	0.021,0.018,0.011	0.024	2.4	2.4
14278	ENSG00000214708	AC090616.2	17	-	32143024	32143135	32143113	32143135	32141225	32142713	14278	20,15,21	5,1,1	23,32,20	7,4,10	162	73	0.0588852	0.695891	0.643,0.871,0.904	0.597,0.783,0.474	0.188	18.8	18.8
8903	ENSG00000137177	KIF13A	6	-	17773471	17773583	17773477	17773583	17771907	17772059	8903	1,5,0	14,22,28	1,1,0	17,20,14	79	73	0.0588189	0.695891	0.062,0.174,0.0	0.052,0.044,0.0	0.047	4.7	4.7
4599	ENSG00000118985	ELL2	5	-	95932631	95932713	95932663	95932713	95919423	95919545	4599	13,6,10	3,8,5	7,13,14	3,1,3	105	73	0.0591521	0.698127	0.751,0.343,0.582	0.619,0.9,0.764	-0.202	-20.2	20.2
4812	ENSG00000125962	ARMCX5	X	+	102601463	102601543	102601463	102601509	102601879	102602345	4812	5,1,3	23,13,23	5,7,7	18,20,23	107	73	0.0591442	0.698127	0.129,0.05,0.082	0.159,0.193,0.172	-0.088	-8.8	8.8
7302	ENSG00000106028	SSBP1	7	+	141738405	141738619	141738405	141738410	141739123	141739189	7302	158116144	260256322	194178192	280342292	282	73	0.0592391	0.698695	0.136,0.105,0.104	0.152,0.119,0.145	-0.024	-2.4	2.4
16349	ENSG00000152556	PFKM	12	+	48106115	48106252	48106115	48106181	48107364	48107455	16349	6,3,5	0,3,1	2,2,3	1,5,1	144	73	0.05949	0.701193	1.0,0.336,0.717	0.503,0.169,0.603	0.259	25.9	25.9
18393	ENSG00000088992	TESC	12	-	117046771	117046838	117046776	117046838	117046558	117046666	18393	1,1,1	6,4,8	1,2,5	4,6,9	78	73	0.0595593	0.70155	0.135,0.19,0.105	0.19,0.238,0.342	-0.113	-11.3	11.3
5786	ENSG00000182518	FAM104B	X	-	55160742	55160941	55160834	55160941	55159128	55159228	5786	2,0,1	1,1,0	2,3,4	0,3,2	165	73	0.0596419	0.702063	0.469,0.0,1.0	1.0,0.307,0.469	-0.102	-10.2	10.2
2140	ENSG00000145348	TBCK	4	-	106315926	106316266	106315930	106316266	106308767	106308989	2140	4,0,2	17,16,14	0,3,0	25,31,28	77	73	0.0597663	0.702539	0.182,0.0,0.119	0.0,0.084,0.0	0.072	7.2	7.2
4881	ENSG00000268193	AC002985.3	19	-	18931969	18932132	18931975	18932132	18931508	18931625	4881	1,0,2	27,18,24	3,2,3	28,35,26	79	73	0.0597995	0.702539	0.033,0.0,0.071	0.09,0.05,0.096	-0.044	-4.4	4.4
9404	ENSG00000119685	TTLL5	14	+	75779574	75779810	75779574	75779702	75782486	75782573	9404	9,8,0	39,20,24	1,5,2	26,28,28	181	73	0.0597997	0.702539	0.085,0.139,0.0	0.015,0.067,0.028	0.038	3.8	3.8
9000	ENSG00000141560	FN3KRP	17	+	82720760	82720965	82720760	82720841	82722803	82722886	9000	1,1,0	0,3,2	3,0,3	1,1,4	197	73	0.0598601	0.702789	1.0,0.11,0.0	0.526,0.0,0.217	0.122	12.2	12.2
10078	ENSG00000126088	UROD	1	+	45013135	45013354	45013135	45013215	45013593	45013791	10078	84,57,92	2,0,1	100113121	5,3,1	212	73	0.0599716	0.703179	0.935,1.0,0.969	0.873,0.928,0.977	0.042	4.2	4.2
11582	ENSG00000142534	RPS11	19	+	49497580	49497787	49497580	49497595	49497916	49498046	11582	522379430	465737845011	486500455	580061585420	265	73	0.0599358	0.703179	0.03,0.027,0.023	0.023,0.022,0.023	0.004	0.4	0.4
12721	ENSG00000137501	SYTL2	11	-	85724031	85727967	85727895	85727967	85720857	85720959	12721	170188181	0,0,3	61106106	1,2,1	3937	73	0.0600638	0.703801	1.0,1.0,0.528	0.531,0.496,0.663	0.279	27.9	27.9
18360	ENSG00000198561	CTNND1	11	+	57795576	57795741	57795576	57795729	57796456	57796992	18360	14,9,17	169126190	16,16,25	118183154	85	73	0.0601078	0.703857	0.066,0.058,0.071	0.104,0.07,0.122	-0.034	-3.4	3.4
15571	ENSG00000159842	ABR	17	-	1069960	1070090	1069968	1070090	1067076	1067242	15571	5,3,2	25,24,30	1,1,2	19,26,28	81	73	0.0602428	0.704979	0.153,0.101,0.057	0.045,0.034,0.06	0.057	5.7	5.7
17422	ENSG00000160194	NDUFV3	21	+	42879643	42879865	42879643	42879721	42883605	42883795	17422	29,20,21	8,8,6	29,41,38	7,6,4	217	73	0.0603726	0.706038	0.549,0.457,0.541	0.582,0.697,0.762	-0.165	-16.5	16.5
8058	ENSG00000137818	RPLP1	15	+	69453649	69453749	69453649	69453721	69455169	69455287	8058	127,78,132	447933384541	141136138	653067675762	101	73	0.0604892	0.70694	0.02,0.017,0.021	0.015,0.014,0.017	0.004	0.4	0.4
7286	ENSG00000106028	SSBP1	7	+	141738357	141738600	141738357	141738410	141739123	141741690	7286	158115144	260256322	194176192	280342292	263	73	0.0605489	0.707178	0.144,0.111,0.11	0.161,0.125,0.154	-0.025	-2.5	2.5
15744	ENSG00000125885	MCM8	20	+	5950651	5951077	5950651	5951023	5952010	5952167	15744	31,16,26	15,11,22	30,41,44	17,15,10	127	73	0.0606455	0.707847	0.543,0.455,0.405	0.504,0.611,0.717	-0.143	-14.3	14.3
19268	ENSG00000163481	RNF25	2	-	218667904	218667981	218667911	218667981	218666158	218666230	19268	4,2,2	20,22,25	0,4,0	29,29,23	80	73	0.0606852	0.70785	0.154,0.077,0.068	0.0,0.112,0.0	0.062	6.2	6.2
167	ENSG00000228350	CELSR3-AS1	3	+	48663775	48664018	48663775	48663813	48665640	48665722	167	15,9,18	0,4,0	19,21,19	0,0,0	278	73	0.060899	0.709883	1.0,0.371,1.0	1.0,1.0,1.0	-0.21	-21	21
12641	ENSG00000041357	PSMA4	15	+	78542176	78542645	78542176	78542219	78544189	78544267	12641	110510041090	8,0,8	107910871092	1,6,1	499	73	0.0609695	0.710243	0.953,1.0,0.952	0.994,0.964,0.994	-0.016	-1.6	1.6
2753	ENSG00000256269	HMBS	11	+	119084884	119085157	119084884	119085066	119088254	119088308	2753	8,16,13	40,25,36	11,12,18	78,68,50	164	73	0.0610862	0.710695	0.082,0.222,0.138	0.059,0.073,0.138	0.057	5.7	5.7
4887	ENSG00000277726	RP4-635E18.9	1	+	11022123	11022250	11022123	11022241	11023192	11023329	4887	49,48,36	3,2,2	26,55,56	2,1,0	82	73	0.0610874	0.710695	0.936,0.955,0.941	0.92,0.98,1.0	-0.023	-2.3	2.3
8766	ENSG00000073803	MAP3K13	3	+	185283025	185283124	185283025	185283119	185285516	185285643	8766	0,2,0	3,2,4	2,1,1	2,2,2	78	73	0.0611391	0.710836	0.0,0.483,0.0	0.483,0.319,0.319	-0.213	-21.3	21.3
12719	ENSG00000104915	STX10	19	-	13144763	13144870	13144767	13144870	13144576	13144671	12719	58,37,51	2,0,5	51,61,74	1,0,1	77	73	0.0612002	0.711086	0.965,1.0,0.906	0.98,1.0,0.986	-0.032	-3.2	3.2
13291	ENSG00000059377	TBXAS1	7	+	139778337	139778530	139778337	139778471	139787337	139787426	13291	5,0,4	1,1,2	2,0,2	2,6,2	132	73	0.0615805	0.714119	0.734,0.0,0.525	0.356,0.0,0.356	0.182	18.2	18.2
19651	ENSG00000188010	MORN2	2	+	38875990	38876211	38875990	38876110	38880178	38880229	19651	3,5,8	41,32,42	4,6,1	61,49,60	174	73	0.0615247	0.714119	0.03,0.062,0.074	0.027,0.049,0.007	0.028	2.8	2.8
6092	ENSG00000006125	AP2B1	17	+	35587530	35587630	35587530	35587597	35594007	35594067	6092	7,19,10	39,54,54	6,6,8	41,48,53	106	73	0.0615474	0.714119	0.11,0.195,0.113	0.092,0.079,0.094	0.051	5.1	5.1
7373	ENSG00000129347	KRI1	19	-	10557509	10557685	10557551	10557685	10555284	10555349	7373	4,3,3	27,30,33	0,2,2	20,27,31	115	73	0.0617675	0.715825	0.086,0.06,0.055	0.0,0.045,0.039	0.039	3.9	3.9
10635	ENSG00000085978	ATG16L1	2	+	233289853	233289974	233289853	233289970	233290247	233290353	10635	10,11,19	3,0,2	6,16,8	0,0,0	77	73	0.0618528	0.716352	0.76,1.0,0.9	1.0,1.0,1.0	-0.113	-11.3	11.3
18263	ENSG00000136450	SRSF1	17	-	58006906	58007261	58006943	58007261	58006342	58006527	18263	5,4,8	295151250	8,19,10	274342294	110	73	0.061952	0.716577	0.011,0.017,0.021	0.019,0.036,0.022	-0.009	-0.9	0.9
19189	ENSG00000166348	USP54	10	-	73505307	73505426	73505322	73505426	73504849	73504990	19189	150140183	9,9,9	144173187	7,18,21	88	73	0.0619447	0.716577	0.933,0.928,0.944	0.945,0.889,0.881	0.03	3	3
19117	ENSG00000249237	RP11-376N17.4	1	+	84344677	84345273	84344677	84344970	84349630	84349939	19117	6,2,2	0,0,0	2,5,10	2,1,0	376	73	0.062009	0.716775	1.0,1.0,1.0	0.163,0.493,1.0	0.448	44.8	44.8
13907	ENSG00000177570	SAMD12	8	-	118439826	118439961	118439831	118439961	118379559	118379700	13907	0,0,1	15,9,16	1,2,1	10,9,10	78	73	0.0621481	0.717921	0.0,0.0,0.055	0.086,0.172,0.086	-0.096	-9.6	9.6
11559	ENSG00000185803	SLC52A2	8	+	144358592	144359065	144358592	144358900	144359183	144359423	11559	97,34,82	2,2,2	120136131	9,6,5	238	73	0.0622382	0.718499	0.937,0.839,0.926	0.804,0.874,0.889	0.045	4.5	4.5
11893	ENSG00000107854	TNKS2	10	+	91836795	91836998	91836795	91836884	91840560	91840706	11893	80,54,62	4,2,1	47,55,68	2,1,0	187	73	0.0623801	0.719674	0.886,0.913,0.96	0.902,0.955,1.0	-0.033	-3.3	3.3
496	ENSG00000255339	RP11-411B6.6	10	-	100529766	100529871	100529857	100529871	100529379	100529506	496	263170259	8,8,9	363352378	7,4,11	164	73	0.0624989	0.720582	0.936,0.904,0.928	0.958,0.975,0.939	-0.035	-3.5	3.5
19124	ENSG00000108094	CUL2	10	-	35090178	35090642	35090429	35090642	35071198	35071339	19124	34,13,31	18,22,20	30,36,39	20,14,14	324	73	0.0625966	0.721246	0.299,0.117,0.259	0.253,0.367,0.386	-0.11	-11	11
20213	ENSG00000272779	LL22NC03-80A10.6	22	+	22307105	22307285	22307105	22307245	22307532	22307706	20213	32,28,28	3,7,10	31,42,31	3,2,6	113	73	0.0626941	0.721906	0.873,0.721,0.644	0.87,0.931,0.769	-0.111	-11.1	11.1
9934	ENSG00000241973	PI4KA	22	-	20799599	20799766	20799670	20799766	20798939	20799276	9934	3,3,2	69,25,43	6,3,9	66,48,42	144	73	0.0628054	0.722724	0.022,0.057,0.023	0.044,0.031,0.098	-0.024	-2.4	2.4
8020	ENSG00000166881	NEMP1	12	-	57070673	57070893	57070819	57070893	57064645	57064739	8020	45,31,47	0,0,4	26,56,46	2,4,3	219	73	0.0630446	0.725013	1.0,1.0,0.797	0.813,0.824,0.836	0.108	10.8	10.8
15693	ENSG00000108561	C1QBP	17	-	5435920	5436037	5435968	5436037	5434664	5434966	15693	7,5,5	4,4,2	5,3,9	2,0,2	121	73	0.0632093	0.725977	0.514,0.43,0.601	0.601,1.0,0.731	-0.262	-26.2	26.2
7705	ENSG00000188352	FOCAD	9	+	20946700	20946851	20946700	20946820	20948270	20948393	7705	3,3,3	55,39,58	1,2,1	43,60,61	104	73	0.0631948	0.725977	0.037,0.051,0.035	0.016,0.023,0.011	0.024	2.4	2.4
19588	ENSG00000282826	FRG1CP	20	-	28601602	28601756	28601656	28601756	28600391	28600461	19588	9,8,4	1,4,5	0,3,8	5,5,4	127	73	0.0632808	0.726334	0.838,0.535,0.315	0.0,0.256,0.535	0.299	29.9	29.9
1278	ENSG00000234420	ZNF37BP	10	-	42523181	42523324	42523209	42523324	42513509	42521127	1278	19,5,19	5,7,7	12,12,6	3,1,2	101	73	0.0633642	0.726827	0.733,0.34,0.662	0.743,0.897,0.684	-0.196	-19.6	19.6
4403	ENSG00000129219	PLD2	17	+	4818296	4818406	4818296	4818385	4818493	4818607	4403	3,1,1	9,2,14	0,1,1	6,23,17	94	73	0.0636661	0.729824	0.206,0.28,0.053	0.0,0.033,0.044	0.154	15.4	15.4
13096	ENSG00000157224	CLDN12	7	+	90403466	90403693	90403466	90403549	90405518	90405596	13096	13,8,8	115,87,167	7,8,9	156187189	217	73	0.0637926	0.730083	0.037,0.03,0.016	0.015,0.014,0.016	0.013	1.3	1.3
16053	ENSG00000134900	TPP2	13	+	102622876	102623082	102622876	102623040	102627011	102627166	16053	1,1,1	48,24,25	2,2,3	25,23,34	115	73	0.0638825	0.730083	0.013,0.026,0.025	0.048,0.052,0.053	-0.03	-3	3
16289	ENSG00000140988	RPS2	16	-	1962731	1962909	1962735	1962909	1962629	1962656	16289	113,66,102	378124743301	151189152	432446764644	77	73	0.064003	0.730083	0.028,0.025,0.028	0.032,0.037,0.03	-0.006	-0.6	0.6
20237	ENSG00000170222	ADPRM	17	+	10704909	10705615	10704909	10705527	10706437	10706554	20237	14,14,5	17,9,28	8,9,8	32,29,23	161	73	0.0639452	0.730083	0.272,0.414,0.075	0.102,0.123,0.136	0.133	13.3	13.3
3933	ENSG00000067836	ROGDI	16	-	4802521	4802627	4802526	4802627	4802259	4802453	3933	9,0,5	32,21,41	11,15,8	46,43,40	78	73	0.0639909	0.730083	0.208,0.0,0.102	0.183,0.246,0.158	-0.092	-9.2	9.2
6282	ENSG00000142687	KIAA0319L	1	-	35470829	35470960	35470862	35470960	35466607	35466695	6282	6,5,9	109,73,81	7,7,16	62,76,87	106	73	0.0639723	0.730083	0.037,0.045,0.071	0.072,0.06,0.112	-0.03	-3	3
7848	ENSG00000091651	ORC6	16	+	46694936	46695084	46694936	46694997	46695561	46695674	7848	11,3,8	1,0,0	1,15,4	0,3,1	160	73	0.0638579	0.730083	0.834,1.0,1.0	1.0,0.695,0.646	0.164	16.4	16.4
8846	ENSG00000144283	PKP4	2	+	158620989	158621121	158620989	158621115	158621230	158621421	8846	44,22,30	9,11,10	25,33,31	7,4,4	79	73	0.0640545	0.730083	0.819,0.649,0.735	0.767,0.884,0.877	-0.108	-10.8	10.8
9850	ENSG00000198546	ZNF511	10	+	133310169	133310288	133310169	133310229	133311715	133311816	9850	323271315	5,6,4	416390338	3,4,2	132	73	0.0640535	0.730083	0.973,0.962,0.978	0.987,0.982,0.989	-0.015	-1.5	1.5
2366	ENSG00000079432	CIC	19	+	42294172	42294304	42294172	42294298	42294603	42294735	2366	14,3,9	3,3,7	9,15,18	2,3,3	79	73	0.0641445	0.730645	0.812,0.48,0.543	0.806,0.822,0.847	-0.213	-21.3	21.3
15041	ENSG00000134058	CDK7	5	+	69254601	69254669	69254601	69254667	69255459	69255528	15041	53,44,53	0,4,5	51,63,50	1,2,1	75	73	0.064217	0.731008	1.0,0.915,0.912	0.98,0.968,0.98	-0.034	-3.4	3.4
10399	ENSG00000065243	PKN2	1	+	88784638	88784824	88784638	88784776	88786103	88786213	10399	76,46,64	4,7,8	32,75,46	2,1,5	121	73	0.064433	0.731611	0.92,0.799,0.828	0.906,0.978,0.847	-0.061	-6.1	6.1
15197	ENSG00000101367	MAPRE1	20	+	32846617	32846817	32846617	32846770	32848671	32850405	15197	19,23,22	175184201	16,16,21	201238245	120	73	0.0643454	0.731611	0.062,0.071,0.062	0.046,0.039,0.05	0.02	2	2
19936	ENSG00000165195	PIGA	X	-	15331215	15331992	15331589	15331992	15325913	15326046	19936	124,91,99	0,0,1	68106107	1,1,2	447	73	0.0643531	0.731611	1.0,1.0,0.942	0.917,0.945,0.897	0.061	6.1	6.1
5147	ENSG00000187736	NHEJ1	2	-	219078073	219078206	219078088	219078206	219077245	219077364	5147	3,0,2	22,8,19	8,3,1	12,20,19	88	73	0.0644278	0.731611	0.102,0.0,0.08	0.356,0.111,0.042	-0.109	-10.9	10.9
13042	ENSG00000167658	EEF2	19	-	3977422	3977610	3977427	3977610	3977214	3977347	13042	67,44,41	185911281484	64,53,45	177422712213	78	73	0.0645839	0.732862	0.033,0.035,0.025	0.033,0.021,0.019	0.007	0.7	0.7
17896	ENSG00000278540	ACACA	17	-	37200305	37200483	37200426	37200483	37200138	37200183	17896	4,6,14	239258224	11,16,5	170193202	194	73	0.0646514	0.733165	0.006,0.009,0.023	0.024,0.03,0.009	-0.008	-0.8	0.8
3300	ENSG00000166246	C16orf71	16	+	4737799	4737988	4737799	4737946	4740152	4740659	3300	0,0,0	3,6,3	0,2,2	5,1,1	115	73	0.0647266	0.733554	0.0,0.0,0.0	0.0,0.559,0.559	-0.373	-37.3	37.3
7950	ENSG00000185864	NPIPB4	16	-	21879293	21879457	21879336	21879457	21863782	21863845	7950	2,2,0	0,0,3	1,1,1	0,0,0	116	73	0.0647759	0.73365	1.0,1.0,0.0	1.0,1.0,1.0	-0.333	-33.3	33.3
14582	ENSG00000127980	PEX1	7	-	92518959	92519078	92518994	92519078	92518140	92518255	14582	5,0,2	24,13,14	3,7,1	5,11,14	108	73	0.0649808	0.73412	0.123,0.0,0.088	0.289,0.301,0.046	-0.142	-14.2	14.2
17803	ENSG00000169710	FASN	17	-	82087321	82087504	82087324	82087504	82087049	82087253	17803	79,37,67	254213682055	38,58,72	187326802519	76	73	0.0649611	0.73412	0.029,0.025,0.03	0.019,0.02,0.027	0.006	0.6	0.6
18455	ENSG00000172171	TEFM	17	-	30906167	30906235	30906190	30906235	30904065	30904529	18455	37,26,53	1,3,0	32,51,40	2,4,3	96	73	0.0649562	0.73412	0.966,0.868,1.0	0.924,0.907,0.91	0.031	3.1	3.1
2709	ENSG00000111196	MAGOHB	12	-	10612639	10612978	10612814	10612978	10610621	10610680	2709	17,8,16	0,4,0	22,22,15	0,0,0	248	73	0.064944	0.73412	1.0,0.371,1.0	1.0,1.0,1.0	-0.21	-21	21
1985	ENSG00000224078	SNHG14	15	+	25095718	25095828	25095718	25095728	25097320	25097439	1985	210128173	13,13,7	142161168	5,8,5	173	73	0.0651019	0.735026	0.872,0.806,0.913	0.923,0.895,0.934	-0.054	-5.4	5.4
1980	ENSG00000273000	KB-1572G7.2	22	-	23690231	23690293	23690235	23690293	23683724	23683867	1980	6,2,7	0,6,0	3,5,2	2,2,4	77	73	0.0652354	0.735608	1.0,0.24,1.0	0.587,0.703,0.322	0.209	20.9	20.9
6694	ENSG00000220804	AC093642.5	2	+	242130654	242130866	242130654	242130812	242138783	242138888	6694	1,1,1	3,3,5	2,0,0	4,4,2	127	73	0.0651972	0.735608	0.161,0.161,0.103	0.223,0.0,0.0	0.067	6.7	6.7
17133	ENSG00000180879	SSR4	X	+	153795662	153795804	153795662	153795753	153796433	153796552	17133	17,11,18	1,0,0	26,22,27	1,1,3	124	73	0.0655281	0.738445	0.909,1.0,1.0	0.939,0.928,0.841	0.067	6.7	6.7
9435	ENSG00000108852	MPP2	17	-	43898261	43898380	43898279	43898380	43883202	43883355	9435	23,18,20	0,0,1	12,22,17	4,1,0	91	73	0.0656059	0.738858	1.0,1.0,0.941	0.706,0.946,1.0	0.096	9.6	9.6
10906	ENSG00000157911	PEX10	1	-	2410255	2410451	2410374	2410451	2408455	2408858	10906	116103121	0,2,1	140154121	0,6,2	192	73	0.0657161	0.739254	1.0,0.951,0.979	1.0,0.907,0.958	0.022	2.2	2.2
16825	ENSG00000182087	TMEM259	19	-	1010990	1011137	1011095	1011137	1009647	1010895	16825	8,4,6	123,69,75	5,29,8	87146149	178	73	0.0657234	0.739254	0.026,0.023,0.032	0.023,0.075,0.022	-0.013	-1.3	1.3
10217	ENSG00000168395	ING5	2	+	241711376	241711584	241711376	241711488	241711977	241712071	10217	1,3,3	13,15,14	0,2,1	14,14,14	169	73	0.0659307	0.739717	0.032,0.08,0.085	0.0,0.058,0.03	0.036	3.6	3.6
1079	ENSG00000204673	AKT1S1	19	-	49875873	49876249	49876128	49876249	49872916	49873302	1079	15,12,29	0,4,0	30,30,21	0,0,0	328	73	0.0659167	0.739717	1.0,0.4,1.0	1.0,1.0,1.0	-0.2	-20	20
12833	ENSG00000173272	MZT2A	2	-	131485944	131486181	131486023	131486181	131483957	131484218	12833	11,4,7	1,0,1	7,8,4	0,1,3	152	73	0.0659729	0.739717	0.841,1.0,0.771	1.0,0.793,0.39	0.143	14.3	14.3
13108	ENSG00000173905	GOLIM4	3	-	168024522	168024594	168024525	168024594	168010742	168010823	13108	3,0,0	41,38,46	2,1,3	20,30,32	76	73	0.0660368	0.739717	0.066,0.0,0.0	0.088,0.031,0.083	-0.045	-4.5	4.5
18110	ENSG00000004455	AK2	1	-	33014517	33014594	33014521	33014594	33013206	33013402	18110	26,14,16	278230261	14,20,15	324372312	77	73	0.0660861	0.739717	0.081,0.055,0.055	0.039,0.048,0.044	0.02	2	2
18193	ENSG00000131748	STARD3	17	+	39657774	39657852	39657774	39657839	39657972	39658026	18193	34,15,27	6,4,2	31,39,31	0,4,3	86	73	0.0661763	0.739717	0.828,0.761,0.92	1.0,0.892,0.898	-0.094	-9.4	9.4
20578	ENSG00000172888	ZNF621	3	+	40524877	40525274	40524877	40525038	40525778	40525864	20578	37,20,45	6,2,3	47,54,60	2,3,2	309	73	0.06589	0.739717	0.593,0.703,0.78	0.847,0.81,0.876	-0.152	-15.2	15.2
2670	ENSG00000075413	MARK3	14	+	103465971	103466099	103465971	103466091	103466342	103466442	2670	2,5,3	76,58,74	2,2,0	51,62,65	81	73	0.0661014	0.739717	0.023,0.072,0.035	0.034,0.028,0.0	0.023	2.3	2.3
8146	ENSG00000136888	ATP6V1G1	9	+	114592551	114592657	114592551	114592652	114597569	114598373	8146	28,29,32	515453505	17,31,24	526574557	78	73	0.0660955	0.739717	0.048,0.057,0.056	0.029,0.048,0.039	0.015	1.5	1.5
8156	ENSG00000250151	ARPC4-TTLL3	3	+	9826996	9827240	9826996	9827148	9828959	9829395	8156	46,26,30	7,3,8	34,49,47	2,2,7	165	73	0.066158	0.739717	0.744,0.793,0.624	0.883,0.916,0.748	-0.129	-12.9	12.9
14388	ENSG00000115307	AUP1	2	-	74529127	74529361	74529131	74529361	74528821	74528935	14388	14,4,14	107,64,93	4,10,12	99142124	77	73	0.0666718	0.744329	0.11,0.056,0.125	0.037,0.063,0.084	0.036	3.6	3.6
19907	ENSG00000173575	CHD2	15	+	92996956	92997095	92996956	92997094	92997252	92997403	19907	32,22,37	3,2,2	29,35,25	1,1,1	74	73	0.0666565	0.744329	0.913,0.916,0.948	0.966,0.972,0.961	-0.041	-4.1	4.1
11189	ENSG00000144485	HES6	2	-	238239345	238239568	238239486	238239568	238238775	238239156	11189	281,87,200	14,3,9	280377387	9,7,11	214	73	0.0667199	0.744404	0.873,0.908,0.883	0.914,0.948,0.923	-0.04	-4	4
10885	ENSG00000204385	SLC44A4	6	-	31877557	31877671	31877562	31877671	31877033	31877082	10885	4,2,5	5,5,9	1,2,2	6,13,3	78	73	0.0668103	0.74495	0.428,0.272,0.342	0.135,0.126,0.384	0.132	13.2	13.2
17721	ENSG00000099250	NRP1	10	-	33334989	33335078	33335004	33335078	33334309	33334840	17721	1,1,2	4,0,0	1,5,1	0,0,0	88	73	0.0669277	0.745333	0.172,1.0,1.0	1.0,1.0,1.0	-0.276	-27.6	27.6
7060	ENSG00000044446	PHKA2	X	-	18899148	18899226	18899172	18899226	18897162	18897333	7060	0,1,8	14,11,11	0,2,1	10,6,6	97	73	0.0669243	0.745333	0.0,0.064,0.354	0.0,0.201,0.111	0.035	3.5	3.5
2356	ENSG00000129351	ILF3	19	+	10671357	10671558	10671357	10671535	10677162	10677310	2356	3,7,14	222150242	8,24,10	201233242	96	73	0.06701	0.745788	0.01,0.034,0.042	0.029,0.073,0.03	-0.015	-1.5	1.5
2007	ENSG00000234327	AC012146.7	17	+	5111931	5112118	5111931	5112101	5113385	5113452	2007	13,33,25	7,4,4	31,25,28	3,3,2	90	73	0.0670815	0.746121	0.601,0.87,0.835	0.893,0.871,0.919	-0.126	-12.6	12.6
18784	ENSG00000106771	TMEM245	9	-	109090910	109091155	109090921	109091155	109087172	109087342	18784	3,7,6	45,21,37	0,2,8	40,38,55	84	73	0.0672196	0.746472	0.055,0.225,0.124	0.0,0.044,0.112	0.083	8.3	8.3
19176	ENSG00000166348	USP54	10	-	73625798	73625953	73625936	73625953	73575511	73575675	19176	1,3,2	2,2,2	2,2,0	5,9,5	211	73	0.0672087	0.746472	0.147,0.342,0.257	0.122,0.071,0.0	0.184	18.4	18.4
7528	ENSG00000142606	MMEL1	1	-	2591928	2592027	2591931	2592027	2591556	2591633	7528	1,6,3	39,20,53	2,1,1	33,44,34	76	73	0.0672378	0.746472	0.024,0.224,0.052	0.055,0.021,0.027	0.066	6.6	6.6
15072	ENSG00000196535	MYO18A	17	-	29092329	29092456	29092342	29092456	29090809	29090926	15072	3,3,1	37,23,35	3,7,4	26,25,35	86	73	0.0673396	0.746679	0.064,0.1,0.024	0.089,0.192,0.088	-0.06	-6	6
6093	ENSG00000006125	AP2B1	17	+	35587530	35587635	35587530	35587597	35594007	35594067	6093	16,22,12	39,54,54	9,10,11	41,48,53	111	73	0.0673001	0.746679	0.212,0.211,0.128	0.126,0.121,0.12	0.061	6.1	6.1
11698	ENSG00000050426	LETMD1	12	+	51048326	51048518	51048326	51048478	51049033	51049185	11698	6,4,2	19,12,23	2,3,1	16,28,21	113	73	0.0674115	0.746703	0.169,0.177,0.053	0.075,0.065,0.03	0.076	7.6	7.6
14917	ENSG00000105341	ATP5SL	19	-	41436377	41436472	41436391	41436472	41433536	41433673	14917	0,0,3	23,16,18	4,3,0	19,26,21	87	73	0.0676746	0.746703	0.0,0.0,0.123	0.15,0.088,0.0	-0.038	-3.8	3.8
18650	ENSG00000213563	C8orf82	8	-	144528267	144528492	144528357	144528492	144528023	144528072	18650	18,17,21	7,2,3	25,19,26	1,4,1	163	73	0.0675608	0.746703	0.535,0.792,0.758	0.918,0.68,0.921	-0.145	-14.5	14.5
20156	ENSG00000130714	POMT1	9	+	131509902	131510062	131509902	131509996	131510259	131510415	20156	8,9,6	18,11,15	3,6,4	15,20,15	139	73	0.0677159	0.746703	0.189,0.301,0.174	0.095,0.136,0.123	0.103	10.3	10.3
2068	ENSG00000140157	NIPA2	15	+	22843101	22843321	22843101	22843228	22845145	22845267	2068	8,1,6	0,0,3	4,8,3	2,2,1	166	73	0.0676916	0.746703	1.0,1.0,0.468	0.468,0.638,0.569	0.264	26.4	26.4
4404	ENSG00000129219	PLD2	17	+	4819428	4819582	4819428	4819549	4821792	4821907	4404	15,10,15	3,1,0	11,13,8	1,4,3	106	73	0.0676655	0.746703	0.775,0.873,1.0	0.883,0.691,0.647	0.142	14.2	14.2
4425	ENSG00000149658	YTHDF1	20	-	63215447	63215635	63215576	63215635	63213863	63213943	4425	4,1,0	51,42,56	8,5,0	46,61,60	202	73	0.0674848	0.746703	0.028,0.009,0.0	0.059,0.029,0.0	-0.017	-1.7	1.7
5190	ENSG00000107949	BCCIP	10	+	125841254	125841334	125841254	125841330	125853124	125853695	5190	8,11,8	74,54,69	17,10,17	51,69,77	77	73	0.067535	0.746703	0.093,0.162,0.099	0.24,0.121,0.173	-0.06	-6	6
656	ENSG00000110717	NDUFS8	11	+	68036252	68036385	68036252	68036381	68036461	68036514	656	16,26,22	205145158	43,40,33	199248218	77	73	0.0675853	0.746703	0.069,0.145,0.117	0.17,0.133,0.126	-0.033	-3.3	3.3
13325	ENSG00000085832	EPS15	1	-	51447934	51448138	51448045	51448138	51446959	51447105	13325	26,25,37	106,85,91	15,29,29	111113109	184	73	0.0678006	0.747179	0.089,0.104,0.139	0.051,0.092,0.095	0.031	3.1	3.1
11612	ENSG00000181135	ZNF707	8	+	143691072	143691232	143691072	143691199	143691599	143691713	11612	2,5,1	4,0,0	2,12,2	6,2,2	106	73	0.0679843	0.748169	0.256,1.0,1.0	0.187,0.805,0.408	0.285	28.5	28.5
13306	ENSG00000100462	PRMT5	14	-	22928460	22928615	22928496	22928615	22928125	22928211	13306	27,26,32	187156191	14,27,28	180212218	109	73	0.0680153	0.748169	0.088,0.1,0.101	0.05,0.079,0.079	0.027	2.7	2.7
18068	ENSG00000242485	MRPL20	1	-	1406835	1407019	1406908	1407019	1405808	1405886	18068	73,46,50	717536706	89,104,59	709807779	146	73	0.0679917	0.748169	0.048,0.041,0.034	0.059,0.061,0.036	-0.011	-1.1	1.1
11725	ENSG00000141380	SS18	18	-	26091003	26091192	26091095	26091192	26087500	26087577	11725	0,2,4	7,2,2	2,1,0	2,8,6	165	73	0.0680829	0.748454	0.0,0.307,0.469	0.307,0.052,0.0	0.139	13.9	13.9
17173	ENSG00000121152	NCAPH	2	+	96369424	96369513	96369424	96369500	96373291	96373845	17173	3,2,0	43,20,22	3,2,6	33,29,20	86	73	0.0681398	0.748621	0.056,0.078,0.0	0.072,0.055,0.203	-0.065	-6.5	6.5
11916	ENSG00000160752	FDPS	1	+	155318664	155318763	155318664	155318753	155318855	155318928	11916	18,19,18	388297449	33,25,25	373405429	83	73	0.0683473	0.750339	0.039,0.053,0.034	0.072,0.051,0.049	-0.015	-1.5	1.5
14868	ENSG00000108515	ENO3	17	+	4951131	4951224	4951131	4951182	4951827	4951914	14868	5,0,4	3,4,7	2,4,4	0,1,5	115	73	0.068444	0.750339	0.514,0.0,0.266	1.0,0.717,0.337	-0.425	-42.5	42.5
16751	ENSG00000265681	RPL17	18	-	49491735	49491852	49491745	49491852	49491516	49491584	16751	94,96,96	20,8,12	203131144	14,16,11	83	73	0.0684766	0.750339	0.805,0.913,0.876	0.927,0.878,0.92	-0.044	-4.4	4.4
6679	ENSG00000122783	C7orf49	7	-	135168785	135169060	135168968	135169060	135167731	135167807	6679	340226354	11,2,12	308380372	4,5,7	256	73	0.0684332	0.750339	0.898,0.97,0.894	0.956,0.956,0.938	-0.029	-2.9	2.9
9445	ENSG00000055118	KCNH2	7	-	150977837	150978315	150978151	150978315	150974710	150974941	9445	2,1,5	1,1,0	4,3,6	0,0,0	387	73	0.0685051	0.750339	0.274,0.159,1.0	1.0,1.0,1.0	-0.522	-52.2	52.2
5441	ENSG00000070669	ASNS	7	-	97859209	97859398	97859212	97859398	97858853	97858955	5441	4,0,3	211126231	3,8,4	161201206	76	73	0.0687952	0.753059	0.018,0.0,0.012	0.018,0.037,0.018	-0.014	-1.4	1.4
7447	ENSG00000165609	NUDT5	10	-	12195686	12195869	12195769	12195869	12186228	12186332	7447	28,22,29	75,44,77	32,27,13	81,82,98	156	73	0.0691205	0.756158	0.149,0.19,0.15	0.156,0.134,0.058	0.047	4.7	4.7
16731	ENSG00000122481	RWDD3	1	+	95244564	95244751	95244564	95244651	95246541	95246657	16731	26,29,32	3,4,2	30,25,27	1,3,0	173	73	0.0691778	0.756324	0.785,0.754,0.871	0.927,0.779,1.0	-0.099	-9.9	9.9
12666	ENSG00000159352	PSMD4	1	+	151264831	151265073	151264831	151264918	151265165	151265234	12666	49,29,54	247188231	41,44,32	236292267	228	73	0.0692207	0.756332	0.06,0.047,0.07	0.053,0.046,0.037	0.014	1.4	1.4
2271	ENSG00000129559	NEDD8	14	-	24218070	24218215	24218132	24218215	24216995	24217223	2271	58,38,53	557454535	56,49,35	659637608	135	73	0.0692898	0.756467	0.053,0.043,0.051	0.044,0.04,0.03	0.011	1.1	1.1
4305	ENSG00000133134	BEX2	X	-	103310582	103310591	103310585	103310591	103310357	103310433	4305	2,3,5	0,1,0	3,2,4	0,5,0	76	73	0.0693172	0.756467	1.0,0.742,1.0	1.0,0.278,1.0	0.155	15.5	15.5
17951	ENSG00000160796	NBEAL2	3	+	47002370	47002534	47002370	47002520	47002644	47002802	17951	1,1,2	22,11,17	3,7,1	7,24,30	87	73	0.0694406	0.757354	0.037,0.071,0.09	0.264,0.197,0.027	-0.097	-9.7	9.7
17433	ENSG00000104763	ASAH1	8	-	18083916	18084106	18083980	18084106	18075540	18075587	17433	29,28,18	170154179	27,38,39	149164190	137	73	0.069549	0.758075	0.083,0.088,0.051	0.088,0.11,0.099	-0.025	-2.5	2.5
20555	ENSG00000167637	ZNF283	19	+	43827775	43827981	43827775	43827940	43828201	43828281	20555	3,2,6	1,4,2	2,4,3	6,6,7	114	73	0.069653	0.758749	0.658,0.243,0.658	0.176,0.299,0.215	0.29	29	29
4803	ENSG00000176986	SEC24C	10	+	73744390	73744465	73744390	73744437	73746629	73746716	4803	5,0,0	11,2,8	1,1,0	9,4,4	101	73	0.0697202	0.759021	0.247,0.0,0.0	0.074,0.153,0.0	0.007	0.7	0.7
8469	ENSG00000276550	HERC2P2	15	+	22556912	22557092	22556912	22557060	22559788	22559970	8469	24,15,22	0,4,1	21,29,25	0,0,0	105	73	0.0698557	0.760036	1.0,0.723,0.939	1.0,1.0,1.0	-0.113	-11.3	11.3
15600	ENSG00000115207	GTF3C2	2	-	27329076	27329282	27329120	27329282	27328843	27328931	15600	2,2,7	81,45,70	1,3,13	53,47,46	117	73	0.0699256	0.760335	0.015,0.027,0.059	0.012,0.038,0.15	-0.033	-3.3	3.3
1982	ENSG00000273000	KB-1572G7.2	22	-	23690231	23690356	23690235	23690356	23686830	23686995	1982	4,1,5	1,1,1	3,4,2	2,6,0	77	73	0.0700136	0.760832	0.791,0.487,0.826	0.587,0.387,1.0	0.043	4.3	4.3
881	ENSG00000180992	MRPL14	6	-	44127254	44127457	44127382	44127457	44116540	44116629	881	23,26,23	0,0,5	37,49,24	4,4,7	201	73	0.0701039	0.761352	1.0,1.0,0.626	0.771,0.816,0.555	0.161	16.1	16.1
10757	ENSG00000109917	ZPR1	11	-	116787789	116787989	116787819	116787989	116787481	116787643	10757	1,3,2	18,18,26	2,0,1	30,34,29	103	73	0.0701609	0.761511	0.038,0.106,0.052	0.045,0.0,0.024	0.042	4.2	4.2
19141	ENSG00000163527	STT3B	3	+	31622096	31622322	31622096	31622308	31623673	31623861	19141	17,12,16	123105138	10,14,7	106147142	87	73	0.0702419	0.76193	0.104,0.088,0.089	0.073,0.074,0.04	0.031	3.1	3.1
10574	ENSG00000140990	NDUFB10	16	+	1961152	1961295	1961152	1961291	1961496	1961636	10574	13,19,23	832638884	25,29,30	874869813	77	73	0.0703501	0.762643	0.015,0.027,0.024	0.026,0.031,0.034	-0.008	-0.8	0.8
5419	ENSG00000055163	CYFIP2	5	+	157311663	157311833	157311663	157311781	157314343	157314463	5419	4,0,0	17,23,9	1,2,5	15,11,15	125	73	0.0705627	0.764486	0.121,0.0,0.0	0.037,0.096,0.163	-0.058	-5.8	5.8
12026	ENSG00000090013	BLVRB	19	-	40457498	40458244	40458184	40458244	40451363	40451492	12026	117,82,103	0,0,0	137165158	4,0,1	759	73	0.0706333	0.764599	1.0,1.0,1.0	0.767,1.0,0.938	0.098	9.8	9.8
15002	ENSG00000254635	WAC-AS1	10	-	28525867	28526008	28525947	28526008	28522684	28524611	15002	22,20,30	15,7,7	33,26,29	4,9,4	153	73	0.0707008	0.764599	0.412,0.577,0.672	0.797,0.58,0.776	-0.164	-16.4	16.4
4856	ENSG00000007202	KIAA0100	17	-	28643101	28643280	28643163	28643280	28642868	28642987	4856	7,9,18	154125117	6,4,14	145141173	135	73	0.0706747	0.764599	0.024,0.037,0.077	0.022,0.015,0.042	0.02	2	2
12860	ENSG00000132109	TRIM21	11	-	4386151	4386257	4386156	4386257	4384901	4385853	12860	3,2,2	17,6,10	1,1,2	20,22,9	78	73	0.0711846	0.769206	0.142,0.238,0.158	0.045,0.041,0.172	0.093	9.3	9.3
19425	ENSG00000170949	ZNF160	19	-	53091412	53091720	53091636	53091720	53086261	53086321	19425	18,3,21	18,11,8	23,21,23	9,13,10	297	73	0.0712125	0.769206	0.197,0.063,0.392	0.386,0.284,0.361	-0.126	-12.6	12.6
15770	ENSG00000100239	PPP6R2	22	+	50418866	50418989	50418866	50418979	50419345	50419462	15770	2,0,5	1,1,0	1,1,2	1,1,1	83	73	0.0713552	0.770285	0.638,0.0,1.0	0.468,0.468,0.638	0.021	2.1	2.1
1499	ENSG00000121274	PAPD5	16	+	50223173	50223400	50223173	50223387	50224656	50224783	1499	1,1,3	38,26,29	4,8,0	28,40,30	86	73	0.0714041	0.770349	0.022,0.032,0.081	0.108,0.145,0.0	-0.039	-3.9	3.9
12452	ENSG00000198836	OPA1	3	+	193654861	193655052	193654861	193655027	193657079	193657232	12452	5,4,6	97110122	10,8,4	72,101,88	98	73	0.0715808	0.77055	0.037,0.026,0.035	0.094,0.056,0.033	-0.028	-2.8	2.8
12778	ENSG00000135040	NAA35	9	+	85941145	85941273	85941145	85941269	85942154	85942283	12778	16,8,15	1,1,2	15,17,20	0,0,0	77	73	0.0715943	0.77055	0.938,0.884,0.877	1.0,1.0,1.0	-0.1	-10	10
14397	ENSG00000133138	TBC1D8B	X	+	106802704	106802983	106802704	106802805	106818662	106818773	14397	15,4,20	1,0,3	18,18,14	0,0,1	251	73	0.0714892	0.77055	0.814,1.0,0.66	1.0,1.0,0.803	-0.11	-11	11
5585	ENSG00000158813	EDA	X	+	70033397	70033528	70033397	70033522	70035357	70039469	5585	5,3,3	4,2,1	3,3,2	3,6,5	79	73	0.0715233	0.77055	0.536,0.581,0.735	0.48,0.316,0.27	0.262	26.2	26.2
3465	ENSG00000141002	TCF25	16	+	89908965	89909109	89908965	89909083	89910590	89910663	3465	8,8,6	1,3,3	9,6,3	0,1,2	99	73	0.0717766	0.772049	0.855,0.663,0.596	1.0,0.816,0.525	-0.076	-7.6	7.6
15943	ENSG00000170242	USP47	11	+	11873799	11873915	11873799	11873859	11880176	11880380	15943	0,0,1	6,1,1	2,2,0	0,3,1	129	73	0.0720157	0.774158	0.0,0.0,0.361	1.0,0.274,0.0	-0.304	-30.4	30.4
6767	ENSG00000230978	LINC00160	21	-	34733912	34734041	34733960	34734041	34732908	34733079	6767	6,1,2	6,3,12	2,2,0	11,5,7	121	73	0.0720749	0.774331	0.376,0.167,0.091	0.099,0.194,0.0	0.114	11.4	11.4
4944	ENSG00000140854	KATNB1	16	+	57735738	57735855	57735738	57735800	57736977	57737063	4944	39,19,38	0,1,0	45,57,61	2,4,0	128	73	0.0721475	0.774647	1.0,0.916,1.0	0.928,0.89,1.0	0.033	3.3	3.3
1317	ENSG00000242779	ZNF702P	19	-	52980835	52980972	52980891	52980972	52968250	52970842	1317	3,2,4	13,6,22	1,2,2	8,24,26	129	73	0.0722602	0.775394	0.116,0.159,0.093	0.066,0.045,0.042	0.072	7.2	7.2
2386	ENSG00000181090	EHMT1	9	+	137814430	137814541	137814430	137814508	137815946	137816062	2386	3,1,3	45,22,36	5,6,2	19,45,23	106	73	0.0723314	0.775695	0.044,0.03,0.054	0.153,0.084,0.057	-0.055	-5.5	5.5
13690	ENSG00000141503	MINK1	17	+	4894173	4894381	4894173	4894311	4894524	4894633	13690	4,0,1	68,56,56	5,3,3	41,78,54	143	73	0.0727494	0.779712	0.029,0.0,0.009	0.059,0.019,0.028	-0.023	-2.3	2.3
13698	ENSG00000103067	ESRP2	16	-	68231465	68231694	68231481	68231694	68231268	68231376	13698	11,4,0	79,39,61	8,13,17	84,89,106	89	73	0.0728569	0.780026	0.103,0.078,0.0	0.072,0.107,0.116	-0.038	-3.8	3.8
1462	ENSG00000255054	RP1-317E23.6	1	+	25823237	25823439	25823237	25823323	25823643	25823744	1462	6,10,4	4,5,4	0,16,2	4,8,10	189	73	0.0728655	0.780026	0.367,0.436,0.279	0.0,0.436,0.072	0.191	19.1	19.1
10780	ENSG00000103507	BCKDK	16	+	31110400	31110538	31110400	31110499	31110687	31110722	10780	2,3,8	99,85,120	1,4,2	119142104	112	73	0.072936	0.780316	0.013,0.022,0.042	0.005,0.018,0.012	0.014	1.4	1.4
12667	ENSG00000159352	PSMD4	1	+	151264831	151265028	151264831	151264918	151265165	151265234	12667	45,29,49	247188231	40,41,28	236292267	183	73	0.0729863	0.780388	0.068,0.058,0.078	0.063,0.053,0.04	0.016	1.6	1.6
17093	ENSG00000109180	OCIAD1	4	+	48831305	48831492	48831305	48831431	48832619	48832663	17093	47,27,33	1,0,2	33,32,35	2,2,2	134	73	0.0731389	0.781555	0.962,1.0,0.9	0.9,0.897,0.905	0.053	5.3	5.3
6682	ENSG00000122783	C7orf49	7	-	135168748	135169060	135168968	135169060	135167731	135167807	6682	479350502	11,2,12	439553522	4,5,7	293	73	0.0733294	0.783125	0.916,0.978,0.912	0.965,0.965,0.949	-0.024	-2.4	2.4
19397	ENSG00000179262	RAD23A	19	+	12948685	12948818	12948685	12948813	12949080	12949191	19397	11,3,9	165,98,129	3,8,4	143166156	78	73	0.0734625	0.78408	0.059,0.028,0.061	0.019,0.043,0.023	0.021	2.1	2.1
13621	ENSG00000171988	JMJD1C	10	-	63215548	63215696	63215552	63215696	63215262	63215455	13621	0,0,0	13,7,18	2,0,3	8,16,15	77	73	0.0735861	0.784932	0.0,0.0,0.0	0.192,0.0,0.159	-0.117	-11.7	11.7
13801	ENSG00000071189	SNX13	7	-	17798658	17798758	17798689	17798758	17792841	17796939	13801	9,10,5	42,37,54	2,5,6	41,46,44	104	73	0.0736819	0.785488	0.131,0.159,0.061	0.033,0.071,0.087	0.053	5.3	5.3
15298	ENSG00000164050	PLXNB1	3	-	48419604	48419744	48419674	48419744	48419243	48419366	15298	16,9,8	0,1,0	7,11,5	2,2,0	143	73	0.0737948	0.786225	1.0,0.821,1.0	0.641,0.737,1.0	0.148	14.8	14.8
20137	ENSG00000100949	RABGGTA	14	-	24267865	24267958	24267869	24267958	24267686	24267776	20137	2,2,6	63,32,49	1,2,2	48,61,55	77	73	0.0739095	0.786981	0.029,0.056,0.104	0.019,0.03,0.033	0.036	3.6	3.6
13350	ENSG00000185863	TMEM210	9	-	137171939	137172409	137172278	137172409	137171640	137171776	13350	10,3,8	0,0,1	7,18,2	0,4,0	412	73	0.0742392	0.789966	1.0,1.0,0.586	1.0,0.444,1.0	0.047	4.7	4.7
14243	ENSG00000181555	SETD2	3	-	47080800	47081083	47080915	47081083	47067069	47067118	14243	1,6,5	0,0,4	6,7,8	0,0,1	188	73	0.0742778	0.789966	1.0,1.0,0.327	1.0,1.0,0.756	-0.143	-14.3	14.3
6340	ENSG00000111653	ING4	12	-	6652935	6653050	6652944	6653050	6652661	6652767	6340	41,35,46	12,11,21	35,37,44	7,12,6	82	73	0.0743492	0.790258	0.753,0.739,0.661	0.817,0.733,0.867	-0.088	-8.8	8.8
14950	ENSG00000117461	PIK3R3	1	-	46131710	46131956	46131846	46131956	46080641	46080750	14950	4,2,4	79,56,78	7,6,2	37,39,78	209	73	0.0745961	0.792413	0.017,0.012,0.018	0.062,0.051,0.009	-0.025	-2.5	2.5
1852	ENSG00000214174	AMZ2P1	17	-	64973231	64973463	64973241	64973463	64972753	64972927	1852	1,2,1	11,17,7	2,4,8	19,28,14	83	73	0.0749018	0.79519	0.074,0.094,0.112	0.085,0.112,0.334	-0.084	-8.4	8.4
16622	ENSG00000166794	PPIB	15	-	64162825	64163021	64162851	64163021	64162040	64162154	16622	66,29,50	915852861	81,72,64	10871029994	99	73	0.075134	0.796963	0.051,0.024,0.041	0.052,0.049,0.045	-0.01	-1	1
363	ENSG00000010219	DYRK4	12	+	4610154	4610284	4610154	4610275	4612542	4612718	363	50,50,44	0,1,0	57,57,47	1,3,3	82	73	0.0751576	0.796963	1.0,0.978,1.0	0.981,0.944,0.933	0.04	4	4
10204	ENSG00000116560	SFPQ	1	-	35186946	35187122	35187000	35187122	35182931	35184593	10204	78,62,68	204123236	54,55,62	183183226	127	73	0.0753017	0.79755	0.18,0.225,0.142	0.145,0.147,0.136	0.04	4	4
1638	ENSG00000172428	MYEOV2	2	-	240136218	240136303	240136221	240136303	240133932	240134005	1638	2,2,6	253246290	11,8,4	383334304	76	73	0.0752592	0.79755	0.008,0.008,0.019	0.027,0.022,0.012	-0.009	-0.9	0.9
9650	ENSG00000168268	NT5DC2	3	-	52533501	52533531	52533505	52533531	52529149	52529334	9650	1,1,0	62,32,49	1,3,5	63,94,91	77	73	0.0753544	0.797638	0.015,0.029,0.0	0.015,0.029,0.05	-0.017	-1.7	1.7
11954	ENSG00000152818	UTRN	6	+	144836300	144836546	144836300	144836541	144839172	144839284	11954	6,7,5	99,74,95	7,9,9	49,83,78	78	73	0.0754279	0.797946	0.054,0.081,0.047	0.118,0.092,0.097	-0.042	-4.2	4.2
3198	ENSG00000100209	HSCB	22	+	28743881	28743978	28743881	28743923	28744614	28744704	3198	25,18,28	2,0,0	19,30,17	0,5,0	128	73	0.0754796	0.798022	0.877,1.0,1.0	1.0,0.774,1.0	0.034	3.4	3.4
9954	ENSG00000168944	CEP120	5	-	123388303	123388606	123388431	123388606	123386517	123386667	9954	2,4,9	7,6,9	1,4,4	10,14,8	201	73	0.0757308	0.800207	0.094,0.195,0.266	0.035,0.094,0.154	0.091	9.1	9.1
11128	ENSG00000198000	NOL8	9	-	92325305	92325350	92325317	92325350	92324022	92324209	11128	10,3,7	1,2,1	10,10,1	2,5,3	85	73	0.0759201	0.801736	0.896,0.563,0.857	0.811,0.632,0.223	0.217	21.7	21.7
10003	ENSG00000147459	DOCK5	8	+	25184864	25185093	25184864	25184951	25243673	25243757	10003	0,3,3	8,2,15	1,0,0	5,9,14	215	73	0.0762404	0.802758	0.0,0.337,0.064	0.064,0.0,0.0	0.112	11.2	11.2
13198	ENSG00000116754	SRSF11	1	+	70244683	70244827	70244683	70244815	70246817	70246907	13198	30,30,18	219179207	15,11,16	135171161	85	73	0.0761479	0.802758	0.105,0.126,0.069	0.087,0.052,0.079	0.027	2.7	2.7
19248	ENSG00000121060	TRIM25	17	-	56895744	56895952	56895925	56895952	56895520	56895604	19248	21,5,18	63,38,56	6,13,13	48,79,57	254	73	0.0761362	0.802758	0.087,0.036,0.085	0.035,0.045,0.062	0.022	2.2	2.2
6276	ENSG00000122952	ZWINT	10	-	56358804	56358947	56358908	56358947	56358555	56358687	6276	255131211	3,4,1	222243208	5,5,7	177	73	0.0762322	0.802758	0.972,0.931,0.989	0.948,0.952,0.925	0.022	2.2	2.2
8742	ENSG00000168661	ZNF30	19	+	34926902	34927282	34926902	34927216	34929883	34929956	8742	7,2,5	12,11,11	6,14,6	6,13,12	139	73	0.0761915	0.802758	0.235,0.087,0.193	0.344,0.361,0.208	-0.133	-13.3	13.3
14424	ENSG00000167393	PPP2R3B	X	-	341805	341931	341882	341931	341306	341396	14424	9,2,5	11,7,9	3,4,4	14,17,13	150	73	0.0765178	0.805052	0.285,0.122,0.213	0.094,0.103,0.13	0.098	9.8	9.8
3127	ENSG00000130227	XPO7	8	+	21971875	21972049	21971875	21971968	21974669	21974705	3127	3,0,0	3,3,2	0,2,1	2,0,0	154	73	0.0765479	0.805052	0.322,0.0,0.0	0.0,1.0,1.0	-0.559	-55.9	55.9
9629	ENSG00000240682	ISY1	3	-	129134827	129134954	129134831	129134954	129134073	129134195	9629	1,8,2	67,44,80	5,5,10	57,63,60	77	73	0.0766747	0.805914	0.014,0.147,0.023	0.077,0.07,0.136	-0.033	-3.3	3.3
12402	ENSG00000140474	ULK3	15	-	74838269	74838504	74838439	74838504	74838151	74838192	12402	18,7,12	2,0,1	7,9,16	6,0,1	243	73	0.0767836	0.806116	0.73,1.0,0.783	0.26,1.0,0.828	0.142	14.2	14.2
15633	ENSG00000110801	PSMD9	12	+	121899633	121899889	121899633	121899845	121903005	121903107	15633	22,20,22	119,79,106	15,16,17	88112135	117	73	0.0767772	0.806116	0.103,0.136,0.115	0.096,0.082,0.073	0.034	3.4	3.4
1113	ENSG00000198700	IPO9	1	+	201874314	201874521	201874314	201874372	201874831	201874936	1113	6,4,3	20,28,23	8,3,14	27,25,20	222	73	0.0769401	0.806345	0.09,0.045,0.041	0.089,0.038,0.187	-0.046	-4.6	4.6
2264	ENSG00000185033	SEMA4B	15	+	90225281	90225427	90225281	90225397	90225660	90225827	2264	2,0,0	15,20,11	2,2,2	22,14,27	103	73	0.0769256	0.806345	0.086,0.0,0.0	0.061,0.092,0.05	-0.039	-3.9	3.9
6162	ENSG00000131067	GGT7	20	-	34851984	34852212	34852154	34852212	34851230	34851368	6162	5,4,9	12,12,13	4,8,2	17,20,24	243	73	0.076929	0.806345	0.111,0.091,0.172	0.066,0.107,0.024	0.059	5.9	5.9
13082	ENSG00000225973	PIGBOS1	15	-	55318900	55319107	55318930	55319107	55317703	55317867	13082	6,10,4	6,4,11	5,1,7	14,13,8	103	73	0.0770277	0.806792	0.415,0.639,0.205	0.202,0.052,0.383	0.207	20.7	20.7
4595	ENSG00000146731	CCT6A	7	+	56060806	56061002	56060806	56060940	56061746	56061849	4595	18,11,24	388314410	26,34,17	347427371	135	73	0.0770911	0.806986	0.024,0.019,0.031	0.039,0.041,0.024	-0.01	-1	1
8056	ENSG00000137818	RPLP1	15	+	69453333	69453454	69453333	69453421	69453646	69455287	8056	7,1,9	0,2,2	7,4,9	1,0,1	106	73	0.0771653	0.807292	1.0,0.256,0.756	0.828,1.0,0.861	-0.226	-22.6	22.6
16597	ENSG00000154122	ANKH	5	-	14716941	14717088	14716950	14717088	14716705	14716835	16597	19,16,13	4,1,0	16,14,13	0,0,0	82	73	0.0773542	0.808797	0.809,0.934,1.0	1.0,1.0,1.0	-0.086	-8.6	8.6
16372	ENSG00000141447	OSBPL1A	18	-	24172361	24172483	24172375	24172483	24171408	24171498	16372	4,3,3	64,32,67	0,4,1	61,61,58	87	73	0.0775479	0.809879	0.05,0.073,0.036	0.0,0.052,0.014	0.031	3.1	3.1
19061	ENSG00000149743	TRPT1	11	-	64226049	64226164	64226061	64226164	64225498	64225580	19061	39,22,30	6,0,1	40,34,23	1,0,2	85	73	0.0775038	0.809879	0.848,1.0,0.963	0.972,1.0,0.908	-0.023	-2.3	2.3
19826	ENSG00000160818	GPATCH4	1	-	156598022	156598124	156598034	156598124	156596080	156596478	19826	8,9,16	84,90,69	4,7,11	73,94,101	85	73	0.077631	0.810277	0.076,0.079,0.166	0.045,0.06,0.086	0.043	4.3	4.3
8803	ENSG00000088247	KHSRP	19	-	6415533	6415734	6415608	6415734	6415379	6415457	8803	117,91,75	10,5,8	99114161	6,3,8	148	73	0.0777028	0.810554	0.852,0.9,0.822	0.891,0.949,0.908	-0.058	-5.8	5.8
20362	ENSG00000180228	PRKRA	2	-	178447455	178447586	178447504	178447586	178444421	178444500	20362	4,8,8	57,48,61	1,5,5	48,61,61	122	73	0.0778283	0.811393	0.04,0.091,0.073	0.012,0.047,0.047	0.033	3.3	3.3
7975	ENSG00000123908	AGO2	8	-	140544091	140544303	140544212	140544303	140541163	140541358	7975	3,2,3	26,9,14	7,6,5	11,20,24	194	73	0.0779324	0.812007	0.042,0.077,0.075	0.193,0.101,0.073	-0.058	-5.8	5.8
11552	ENSG00000165490	DDIAS	11	+	82914722	82914866	82914722	82914851	82928776	82928938	11552	0,3,2	15,13,7	0,0,0	14,10,11	88	73	0.0784965	0.812198	0.0,0.161,0.192	0.0,0.0,0.0	0.118	11.8	11.8
11753	ENSG00000249042	CTD-2015H6.3	5	-	80487754	80487953	80487772	80487953	80485465	80485561	11753	2,0,1	15,4,7	5,2,2	12,13,23	91	73	0.0781028	0.812198	0.097,0.0,0.103	0.251,0.11,0.065	-0.075	-7.5	7.5
12387	ENSG00000119943	PYROXD2	10	-	98410855	98410958	98410938	98410958	98407903	98407997	12387	12,2,4	12,14,14	5,4,2	22,17,19	156	73	0.0783488	0.812198	0.319,0.063,0.118	0.096,0.099,0.047	0.086	8.6	8.6
12573	ENSG00000109065	NAT9	17	-	74775569	74775707	74775621	74775707	74772993	74773685	12573	3,2,1	29,7,16	1,1,1	27,30,31	125	73	0.0782415	0.812198	0.057,0.143,0.035	0.021,0.019,0.018	0.059	5.9	5.9
13004	ENSG00000184402	SS18L1	20	+	62158671	62158942	62158671	62158748	62159876	62159961	13004	39,14,22	10,7,15	25,29,39	1,9,10	267	73	0.0781457	0.812198	0.516,0.354,0.286	0.872,0.468,0.516	-0.233	-23.3	23.3
13239	ENSG00000134779	TPGS2	18	-	36805357	36805397	36805373	36805397	36800197	36800311	13239	12,14,22	126124116	11,10,13	123155119	89	73	0.0788367	0.812198	0.072,0.085,0.135	0.068,0.05,0.082	0.031	3.1	3.1
14425	ENSG00000167393	PPP2R3B	X	-	338586	338710	338603	338710	333962	334517	14425	1,2,0	7,5,12	1,3,3	5,22,10	90	73	0.078584	0.812198	0.104,0.245,0.0	0.14,0.1,0.196	-0.029	-2.9	2.9
14674	ENSG00000182109	RP11-69E11.4	1	-	39541656	39541841	39541719	39541841	39529054	39529164	14674	1,0,0	3,7,5	0,2,3	7,10,2	136	73	0.078043	0.812198	0.152,0.0,0.0	0.0,0.097,0.446	-0.13	-13	13
16052	ENSG00000134900	TPP2	13	+	102622876	102623093	102622876	102623040	102627011	102627166	16052	1,1,1	48,24,25	1,3,3	25,23,34	126	73	0.0787741	0.812198	0.012,0.024,0.023	0.023,0.07,0.049	-0.028	-2.8	2.8
16181	ENSG00000136247	ZDHHC4	7	+	6577467	6577720	6577467	6577498	6578565	6578746	16181	41,39,51	33,28,30	61,77,75	33,28,43	295	73	0.0786866	0.812198	0.235,0.256,0.296	0.314,0.405,0.301	-0.078	-7.8	7.8
16605	ENSG00000253729	PRKDC	8	-	47778424	47778537	47778458	47778537	47777685	47777874	16605	6,7,13	141113144	18,12,9	95121163	107	73	0.0783462	0.812198	0.028,0.041,0.058	0.114,0.063,0.036	-0.029	-2.9	2.9
16732	ENSG00000122481	RWDD3	1	+	95244564	95244720	95244564	95244651	95246541	95246657	16732	25,26,29	3,4,2	26,21,25	1,3,0	142	73	0.078855	0.812198	0.811,0.77,0.882	0.93,0.783,1.0	-0.083	-8.3	8.3
17136	ENSG00000180879	SSR4	X	+	153794174	153794422	153794174	153794391	153794673	153794754	17136	2,2,5	0,0,0	1,8,6	0,3,1	104	73	0.078361	0.812198	1.0,1.0,1.0	1.0,0.652,0.808	0.18	18	18
17200	ENSG00000215845	TSTD1	1	-	161038498	161038634	161038550	161038634	161037912	161038075	17200	11,15,6	142131170	28,20,16	199175231	125	73	0.0783351	0.812198	0.043,0.063,0.02	0.076,0.063,0.039	-0.017	-1.7	1.7
20370	ENSG00000150672	DLG2	11	-	85626586	85626753	85626598	85626753	85598656	85598788	20370	1,1,0	7,0,1	1,0,4	2,2,5	85	73	0.0788076	0.812198	0.109,1.0,0.0	0.3,0.0,0.407	0.134	13.4	13.4
6287	ENSG00000111666	CHPT1	12	+	101726293	101726517	101726293	101726404	101728900	101729074	6287	128,87,119	63,55,53	96150148	78,108,80	186	73	0.0785858	0.812198	0.444,0.383,0.468	0.326,0.353,0.421	0.065	6.5	6.5
6681	ENSG00000122783	C7orf49	7	-	135168744	135169060	135168968	135169060	135167731	135167807	6681	394276394	11,2,12	357431409	4,5,7	297	73	0.0786813	0.812198	0.898,0.971,0.89	0.956,0.955,0.935	-0.029	-2.9	2.9
6965	ENSG00000101544	ADNP2	18	+	80117529	80117660	80117529	80117584	80133102	80133192	6965	36,19,26	0,0,0	28,21,38	2,2,1	149	73	0.0786265	0.812198	1.0,1.0,1.0	0.873,0.837,0.949	0.114	11.4	11.4
714	ENSG00000145723	GIN1	5	-	103106715	103106909	103106719	103106909	103104540	103104846	714	21,3,20	0,0,0	9,17,11	0,0,5	77	73	0.0783052	0.812198	1.0,1.0,1.0	1.0,1.0,0.676	0.108	10.8	10.8
9552	ENSG00000188372	ZP3	7	+	76415014	76415224	76415014	76415044	76425051	76425276	9552	13,2,4	0,0,0	2,4,6	3,0,0	253	73	0.078615	0.812198	1.0,1.0,1.0	0.161,1.0,1.0	0.28	28	28
10620	ENSG00000117448	AKR1A1	1	+	45550803	45550880	45550803	45550876	45550965	45551155	10620	0,2,0	53,41,51	5,2,1	60,82,56	77	73	0.0790283	0.81305	0.0,0.044,0.0	0.073,0.023,0.017	-0.023	-2.3	2.3
8856	ENSG00000267106	ZNF561-AS1	19	+	9621290	9621416	9621290	9621350	9632227	9632417	8856	1,4,0	3,0,5	1,1,0	1,4,2	139	73	0.0790016	0.81305	0.149,1.0,0.0	0.344,0.116,0.0	0.23	23	23
13372	ENSG00000140365	COMMD4	15	+	75336058	75336200	75336058	75336092	75338061	75338133	13372	2,0,2	65,42,68	5,6,4	95,90,74	181	73	0.0791552	0.813889	0.012,0.0,0.012	0.021,0.026,0.021	-0.015	-1.5	1.5
5777	ENSG00000214135	AC024560.3	3	-	197627729	197627871	197627779	197627871	197624111	197624197	5777	0,0,1	10,9,5	2,2,1	3,9,12	123	73	0.0793383	0.815306	0.0,0.0,0.106	0.283,0.117,0.047	-0.114	-11.4	11.4
3161	ENSG00000163933	RFT1	3	-	53106785	53106869	53106818	53106869	53105672	53105803	3161	8,4,6	25,24,28	10,13,14	23,40,31	106	73	0.0794592	0.816081	0.181,0.103,0.129	0.23,0.183,0.237	-0.079	-7.9	7.9
14453	ENSG00000104218	CSPP1	8	+	67190649	67190763	67190649	67190759	67193463	67193602	14453	3,0,2	17,9,14	0,1,0	7,8,10	77	73	0.079754	0.818266	0.143,0.0,0.119	0.0,0.106,0.0	0.052	5.2	5.2
7403	ENSG00000126461	SCAF1	19	+	49657760	49657990	49657760	49657889	49658207	49658642	7403	4,6,6	66,54,53	8,15,7	56,74,61	174	73	0.0797631	0.818266	0.025,0.045,0.045	0.057,0.078,0.046	-0.022	-2.2	2.2
12004	ENSG00000197530	MIB2	1	+	1615886	1616100	1615886	1616082	1616507	1616614	12004	15,1,9	2,1,0	13,10,11	3,3,1	91	73	0.0800849	0.82063	0.857,0.445,1.0	0.777,0.728,0.898	-0.034	-3.4	3.4
510	ENSG00000100897	DCAF11	14	+	24115542	24115749	24115542	24115726	24116971	24117044	510	34,14,25	4,2,6	22,33,35	6,6,16	96	73	0.0800621	0.82063	0.866,0.842,0.76	0.736,0.807,0.625	0.1	10	10
13646	ENSG00000163867	ZMYM6	1	-	35031529	35031690	35031630	35031690	35030546	35030713	13646	4,1,3	15,14,14	2,6,3	7,5,9	174	73	0.0803887	0.822805	0.101,0.029,0.082	0.107,0.335,0.123	-0.118	-11.8	11.8
3253	ENSG00000161533	ACOX1	17	-	75978790	75979128	75978964	75979128	75978533	75978693	3253	5,5,13	46,57,62	2,5,7	53,57,72	247	73	0.0803803	0.822805	0.031,0.025,0.058	0.011,0.025,0.028	0.017	1.7	1.7
782	ENSG00000185344	ATP6V0A2	12	+	123735530	123735628	123735530	123735624	123737058	123737271	782	2,0,4	18,27,42	0,0,1	27,29,37	77	73	0.080456	0.823025	0.095,0.0,0.083	0.0,0.0,0.025	0.051	5.1	5.1
12013	ENSG00000015171	ZMYND11	10	+	135068	135302	135068	135203	179993	180128	12013	14,4,10	9,0,4	21,32,33	1,4,4	172	73	0.0806308	0.824344	0.398,1.0,0.515	0.899,0.772,0.778	-0.179	-17.9	17.9
8103	ENSG00000131470	PSMC3IP	17	-	42574138	42574210	42574195	42574210	42573481	42573623	8103	23,20,21	1,0,1	19,40,29	0,1,5	130	73	0.0807601	0.825195	0.928,1.0,0.922	1.0,0.957,0.765	0.043	4.3	4.3
1243	ENSG00000184470	TXNRD2	22	-	19898035	19898041	19898038	19898041	19895406	19895581	1243	8,6,5	86,71,71	3,2,5	66,78,78	76	73	0.0809785	0.826957	0.082,0.075,0.063	0.042,0.024,0.058	0.032	3.2	3.2
12511	ENSG00000134644	PUM1	1	-	30941921	30942123	30941997	30942123	30941150	30941272	12511	11,8,11	79,57,79	12,23,13	86,67,69	149	73	0.0810813	0.827536	0.064,0.064,0.064	0.064,0.144,0.085	-0.034	-3.4	3.4
17094	ENSG00000109180	OCIAD1	4	+	48831341	48831541	48831341	48831431	48832619	48832663	17094	54,31,37	1,0,2	44,45,43	2,2,2	183	73	0.0813657	0.829026	0.956,1.0,0.881	0.898,0.9,0.896	0.048	4.8	4.8
17368	ENSG00000105819	PMPCB	7	+	103312055	103312135	103312055	103312131	103312206	103312312	17368	19,20,9	125,86,114	19,14,24	79,83,94	77	73	0.081336	0.829026	0.126,0.181,0.07	0.186,0.138,0.195	-0.047	-4.7	4.7
20035	ENSG00000072310	SREBF1	17	-	17817547	17817916	17817695	17817916	17817255	17817457	20035	55,20,34	195124161	50,77,45	168202212	221	73	0.0813139	0.829026	0.085,0.051,0.065	0.09,0.112,0.066	-0.022	-2.2	2.2
12662	ENSG00000159352	PSMD4	1	+	151266003	151266121	151266003	151266112	151266307	151266439	12662	24,13,6	206129178	22,25,27	171234218	82	73	0.0815792	0.830259	0.094,0.082,0.029	0.103,0.087,0.099	-0.028	-2.8	2.8
18062	ENSG00000222011	FAM185A	7	+	102787334	102787518	102787334	102787469	102808289	102809224	18062	5,0,5	9,12,12	1,1,5	18,24,21	122	73	0.0815394	0.830259	0.249,0.0,0.2	0.032,0.024,0.125	0.089	8.9	8.9
2576	ENSG00000089195	TRMT6	20	-	5941911	5942036	5941950	5942036	5941242	5941345	2576	1,3,1	28,37,43	1,2,6	23,28,24	112	73	0.0816938	0.830955	0.023,0.05,0.015	0.028,0.044,0.14	-0.041	-4.1	4.1
18952	ENSG00000129757	CDKN1C	11	-	2884669	2885466	2885201	2885466	2883998	2884134	18952	29,18,16	0,0,0	50,55,54	1,1,1	605	73	0.0818273	0.831842	1.0,1.0,1.0	0.858,0.869,0.867	0.135	13.5	13.5
10267	ENSG00000100038	TOP3B	22	-	21967563	21967716	21967602	21967716	21965284	21965375	10267	2,4,0	16,20,27	2,0,0	21,20,24	112	73	0.0821164	0.83257	0.075,0.115,0.0	0.058,0.0,0.0	0.044	4.4	4.4
13945	ENSG00000149532	CPSF7	11	-	61419921	61420094	61419948	61420094	61416104	61416519	13945	54,31,36	48,29,63	41,44,57	32,41,36	100	73	0.0819984	0.83257	0.451,0.438,0.294	0.483,0.439,0.536	-0.092	-9.2	9.2
18820	ENSG00000170421	KRT8	12	-	52898672	52898897	52898678	52898897	52898460	52898519	18820	186113156	13619371245	242269209	144317101548	79	73	0.0821099	0.83257	0.112,0.1,0.104	0.134,0.127,0.111	-0.019	-1.9	1.9
5021	ENSG00000141480	ARRB2	17	+	4716411	4716671	4716411	4716608	4717216	4717276	5021	3,1,4	33,21,23	0,2,3	42,45,43	136	73	0.0821307	0.83257	0.047,0.025,0.085	0.0,0.023,0.036	0.033	3.3	3.3
7498	ENSG00000115211	EIF2B4	2	-	27367421	27367559	27367456	27367559	27367073	27367201	7498	4,4,11	53,45,62	11,18,5	58,59,55	108	73	0.0821059	0.83257	0.049,0.057,0.107	0.114,0.171,0.058	-0.043	-4.3	4.3
7314	ENSG00000106028	SSBP1	7	+	141738400	141738593	141738400	141738503	141739123	141739189	7314	65,46,47	71,66,62	74,71,57	71,61,59	163	73	0.0821771	0.83257	0.291,0.238,0.253	0.318,0.343,0.302	-0.06	-6	6
16963	ENSG00000203760	CENPW	6	+	126340173	126340444	126340173	126340399	126346204	126346318	16963	6,13,6	58,28,51	6,8,7	64,76,68	118	73	0.0825129	0.835502	0.06,0.223,0.068	0.055,0.061,0.06	0.058	5.8	5.8
15326	ENSG00000145349	CAMK2D	4	-	113457290	113457563	113457334	113457563	113451031	113454515	15326	2,9,2	5,2,0	2,2,4	2,10,3	117	73	0.0826128	0.835571	0.2,0.737,1.0	0.384,0.111,0.454	0.329	32.9	32.9
388	ENSG00000182325	FBXL6	8	-	144356599	144356713	144356680	144356713	144356299	144356531	388	48,33,59	0,0,0	54,64,70	3,3,0	154	73	0.0825913	0.835571	1.0,1.0,1.0	0.895,0.91,1.0	0.065	6.5	6.5
15289	ENSG00000167635	ZNF146	19	+	36225953	36226121	36225953	36226073	36228747	36228819	15289	6,2,4	4,2,2	4,4,3	6,6,8	121	73	0.0827489	0.836477	0.475,0.376,0.547	0.287,0.287,0.184	0.213	21.3	21.3
10285	ENSG00000250462	LRRC37BP1	17	+	30631754	30632099	30631754	30631927	30633097	30633390	10285	23,25,53	6,8,9	36,30,28	2,6,3	245	73	0.0828986	0.83659	0.533,0.482,0.637	0.843,0.598,0.736	-0.175	-17.5	17.5
5568	ENSG00000066248	NGEF	2	-	232890877	232890980	232890917	232890980	232888032	232888107	5568	0,2,0	4,0,6	3,1,1	0,2,3	113	73	0.0828998	0.83659	0.0,1.0,0.0	1.0,0.244,0.177	-0.14	-14	14
9294	ENSG00000117480	FAAH	1	+	46405587	46405799	46405587	46405794	46406037	46406083	9294	10,4,16	62,54,46	8,9,7	67,75,89	78	73	0.0828267	0.83659	0.131,0.065,0.246	0.101,0.101,0.069	0.057	5.7	5.7
15641	ENSG00000221983	UBA52	19	+	18571881	18572145	18571881	18571900	18573292	18573403	15641	30,13,33	0,4,0	55,59,50	0,0,0	318	73	0.0830916	0.836645	1.0,0.427,1.0	1.0,1.0,1.0	-0.191	-19.1	19.1
16595	ENSG00000154122	ANKH	5	-	14716941	14717088	14716984	14717088	14716705	14716835	16595	32,27,30	1,1,3	33,26,23	0,0,0	116	73	0.0830614	0.836645	0.953,0.944,0.863	1.0,1.0,1.0	-0.08	-8	8
16679	ENSG00000262468	LINC01569	16	-	4253646	4253779	4253676	4253779	4246988	4247061	16679	14,2,10	1,1,1	9,7,10	3,3,0	103	73	0.0830072	0.836645	0.908,0.586,0.876	0.68,0.623,1.0	0.022	2.2	2.2
17907	ENSG00000159322	ADPGK	15	-	72760394	72760527	72760406	72760527	72756250	72756447	17907	8,5,11	41,22,49	5,6,5	45,50,39	85	73	0.0829948	0.836645	0.144,0.163,0.162	0.087,0.093,0.099	0.063	6.3	6.3
16392	ENSG00000138696	BMPR1B	4	+	94757967	94758190	94757967	94758068	94875830	94875900	16392	1,0,0	24,16,23	3,2,2	15,14,21	195	73	0.083193	0.837196	0.015,0.0,0.0	0.07,0.051,0.034	-0.047	-4.7	4.7
10913	ENSG00000138698	RAP1GDS1	4	+	98343138	98343319	98343138	98343261	98352475	98352601	10913	0,1,1	29,24,34	3,3,2	41,35,39	131	73	0.083782	0.842181	0.0,0.023,0.016	0.039,0.046,0.028	-0.025	-2.5	2.5
1227	ENSG00000132323	ILKAP	2	-	238189852	238189972	238189862	238189972	238188130	238188257	1227	43,43,40	2,0,2	47,49,41	0,3,7	83	73	0.0837599	0.842181	0.95,1.0,0.946	1.0,0.935,0.837	0.041	4.1	4.1
6633	ENSG00000113163	COL4A3BP	5	-	75425291	75425499	75425360	75425499	75419340	75419424	6633	8,8,2	92110115	4,3,1	76,81,102	142	73	0.0838602	0.842494	0.043,0.036,0.009	0.026,0.019,0.005	0.013	1.3	1.3
14195	ENSG00000115762	PLEKHB2	2	+	131132901	131133015	131132901	131132991	131140166	131140271	14195	49,37,57	178102169	86,63,78	170199181	97	73	0.0839074	0.842498	0.172,0.214,0.202	0.276,0.192,0.245	-0.042	-4.2	4.2
71	ENSG00000186260	MKL2	16	+	14246472	14247507	14246472	14247357	14248925	14249081	71	82,50,60	4,2,0	68,83,62	0,0,3	223	73	0.0840045	0.843002	0.87,0.891,1.0	1.0,1.0,0.871	-0.037	-3.7	3.7
19296	ENSG00000260669	AL136419.6	14	-	24213408	24214151	24213993	24214151	24211679	24211829	19296	94,91,99	3,6,4	109110100	2,1,4	658	73	0.0842969	0.844915	0.777,0.627,0.733	0.858,0.924,0.735	-0.127	-12.7	12.7
20563	ENSG00000132017	DCAF15	19	+	13954525	13954736	13954525	13954661	13955911	13956018	20563	2,4,3	15,14,15	1,3,0	12,13,14	148	73	0.0842611	0.844915	0.062,0.124,0.09	0.039,0.102,0.0	0.045	4.5	4.5
6922	ENSG00000060339	CCAR1	10	+	68721225	68721379	68721225	68721288	68722454	68722577	6922	6,2,4	14,23,18	4,6,7	9,17,11	164	73	0.0843363	0.844915	0.16,0.037,0.09	0.165,0.136,0.221	-0.078	-7.8	7.8
14226	ENSG00000155508	CNOT8	5	+	154858638	154858797	154858638	154858768	154863206	154863395	14226	11,3,9	15,21,22	13,18,15	16,28,22	102	73	0.0844448	0.84512	0.344,0.093,0.226	0.368,0.315,0.328	-0.116	-11.6	11.6
17026	ENSG00000137135	ARHGEF39	9	-	35664751	35664850	35664755	35664850	35664371	35664492	17026	0,0,2	9,5,7	4,0,1	13,13,9	77	73	0.0844508	0.84512	0.0,0.0,0.213	0.226,0.0,0.095	-0.036	-3.6	3.6
909	ENSG00000111077	TNS2	12	+	53058713	53058854	53058713	53058827	53059046	53060258	909	1,0,1	10,6,4	1,1,2	5,13,10	100	73	0.0845065	0.845206	0.068,0.0,0.154	0.127,0.053,0.127	-0.028	-2.8	2.8
17229	ENSG00000169045	HNRNPH1	5	-	179616859	179616922	179616868	179616922	179616097	179616218	17229	31,11,14	249192226	20,25,30	190244206	82	73	0.0845679	0.845349	0.1,0.049,0.052	0.086,0.084,0.115	-0.028	-2.8	2.8
11967	ENSG00000161996	WDR90	16	+	662672	663064	662672	662844	665678	665801	11967	57,33,37	19,12,16	33,42,39	20,21,23	293	73	0.0850776	0.848922	0.428,0.407,0.366	0.291,0.333,0.297	0.093	9.3	9.3
18550	ENSG00000147099	HDAC8	X	-	72330690	72330876	72330815	72330876	72329516	72330076	18550	3,3,6	1,3,0	1,6,0	0,2,3	198	73	0.0851143	0.848922	0.525,0.269,1.0	1.0,0.525,0.0	0.09	9	9
19690	ENSG00000204852	TCTN1	12	+	110644991	110645143	110644991	110645129	110647210	110647300	19690	2,5,2	25,19,34	5,6,7	21,31,29	87	73	0.0850804	0.848922	0.063,0.181,0.047	0.167,0.14,0.168	-0.061	-6.1	6.1
6442	ENSG00000246067	RAB30-AS1	11	+	83072081	83072201	83072081	83072181	83072622	83072804	6442	4,0,2	22,8,12	0,0,3	14,16,19	93	73	0.0850729	0.848922	0.125,0.0,0.116	0.0,0.0,0.11	0.044	4.4	4.4
13102	ENSG00000282508	LINC01002	19	-	203870	204065	203874	204065	201755	201813	13102	0,2,2	2,2,0	1,3,3	0,3,0	77	73	0.0854002	0.849415	0.0,0.487,1.0	1.0,0.487,1.0	-0.333	-33.3	33.3
20583	ENSG00000127418	FGFRL1	4	+	1011821	1011987	1011821	1011954	1012469	1012564	20583	3,0,2	22,14,14	7,6,5	41,41,29	106	73	0.0852393	0.849415	0.086,0.0,0.09	0.105,0.092,0.106	-0.042	-4.2	4.2
3842	ENSG00000115042	FAHD2A	2	+	95410526	95411026	95410526	95410586	95412433	95412542	3842	63,47,48	1,2,2	55,84,78	2,1,0	513	73	0.0853858	0.849415	0.9,0.77,0.774	0.796,0.923,1.0	-0.092	-9.2	9.2
6194	ENSG00000198931	APRT	16	-	88811496	88811656	88811549	88811656	88810069	88810148	6194	18,11,7	2,4,6	26,37,30	5,0,7	126	73	0.0852945	0.849415	0.839,0.614,0.403	0.751,1.0,0.713	-0.203	-20.3	20.3
872	ENSG00000102317	RBM3	X	+	48575560	48576083	48575560	48575667	48576313	48576419	872	135,89,82	210157183	85115123	196256278	489	73	0.0853273	0.849415	0.088,0.078,0.063	0.061,0.063,0.062	0.014	1.4	1.4
11290	ENSG00000100445	SDR39U1	14	-	24441673	24441795	24441677	24441795	24440782	24440926	11290	73,28,67	3,0,2	60,90,80	7,2,4	77	73	0.0854541	0.849481	0.958,1.0,0.969	0.89,0.977,0.95	0.037	3.7	3.7
19168	ENSG00000101138	CSTF1	20	+	56392694	56392739	56392694	56392713	56395520	56395759	19168	3,1,3	42,20,47	1,1,1	36,47,46	99	73	0.0855873	0.849865	0.05,0.036,0.045	0.02,0.015,0.016	0.027	2.7	2.7
19837	ENSG00000171606	ZNF274	19	+	58183309	58183545	58183309	58183442	58183920	58184060	19837	0,1,3	17,14,20	3,5,3	17,30,29	176	73	0.0855852	0.849865	0.0,0.029,0.059	0.068,0.065,0.041	-0.029	-2.9	2.9
15424	ENSG00000101040	ZMYND8	20	-	47262283	47262428	47262287	47262428	47249286	47249439	15424	3,4,1	71,42,71	6,5,2	38,52,51	77	73	0.0857606	0.851114	0.039,0.083,0.013	0.13,0.084,0.036	-0.038	-3.8	3.8
20437	ENSG00000177556	ATOX1	5	-	151746274	151746449	151746278	151746449	151742821	151742959	20437	1,9,5	183163178	6,8,14	224204160	77	73	0.0858556	0.851587	0.005,0.05,0.026	0.025,0.036,0.077	-0.019	-1.9	1.9
11037	ENSG00000124228	DDX27	20	+	49223267	49223439	49223267	49223433	49224944	49224991	11037	8,2,3	63,56,77	7,6,4	39,43,49	79	73	0.0862466	0.85422	0.105,0.032,0.035	0.142,0.114,0.07	-0.051	-5.1	5.1
11697	ENSG00000050426	LETMD1	12	+	51048326	51048478	51048326	51048371	51049033	51049185	11697	62,60,76	4,2,3	51,80,75	4,10,4	180	73	0.0862506	0.85422	0.863,0.924,0.911	0.838,0.764,0.884	0.071	7.1	7.1
19467	ENSG00000135931	ARMC9	2	+	231198752	231198945	231198752	231198941	231206197	231206289	19467	1,3,0	1,2,5	1,0,1	5,6,1	77	73	0.0862637	0.85422	0.487,0.587,0.0	0.159,0.0,0.487	0.143	14.3	14.3
152	ENSG00000239900	ADSL	22	+	40361487	40361677	40361487	40361635	40362980	40363071	152	24,19,18	129,96,116	10,15,18	112135104	115	73	0.0864529	0.855622	0.106,0.112,0.09	0.054,0.066,0.099	0.03	3	3
10646	ENSG00000075856	SART3	12	-	108537995	108538132	108538064	108538132	108537105	108537595	10646	12,5,10	41,39,44	3,4,5	27,38,30	142	73	0.086683	0.857155	0.131,0.062,0.105	0.054,0.051,0.079	0.038	3.8	3.8
12076	ENSG00000122678	POLM	7	-	44078739	44078811	44078755	44078811	44076508	44076629	12076	11,8,13	0,0,2	14,25,13	0,3,2	89	73	0.0867033	0.857155	1.0,1.0,0.842	1.0,0.872,0.842	0.043	4.3	4.3
6508	ENSG00000092010	PSME1	14	+	24138344	24138403	24138344	24138399	24138473	24138560	6508	8,5,6	203140191	4,3,5	203221198	77	73	0.0867702	0.857345	0.036,0.033,0.029	0.018,0.013,0.023	0.015	1.5	1.5
17445	ENSG00000067606	PRKCZ	1	+	2155994	2156107	2155994	2156092	2169517	2169604	17445	2,0,2	64,51,58	3,4,1	51,54,44	88	73	0.0870493	0.859263	0.025,0.0,0.028	0.047,0.058,0.019	-0.024	-2.4	2.4
2180	ENSG00000082269	FAM135A	6	+	70426527	70426751	70426527	70426532	70428303	70428419	2180	0,5,2	8,12,7	7,5,4	8,7,17	292	73	0.08706	0.859263	0.0,0.094,0.067	0.179,0.152,0.056	-0.075	-7.5	7.5
15431	ENSG00000115419	GLS	2	+	190895603	190895772	190895603	190895725	190900563	190900693	15431	6,5,5	47,43,32	5,10,7	33,30,28	120	73	0.0871115	0.859299	0.072,0.066,0.087	0.084,0.169,0.132	-0.053	-5.3	5.3
16733	ENSG00000122481	RWDD3	1	+	95244564	95244708	95244564	95244651	95246541	95246657	16733	23,25,28	3,4,2	23,20,23	1,3,0	130	73	0.0872799	0.860487	0.812,0.778,0.887	0.928,0.789,1.0	-0.08	-8	8
10387	ENSG00000106692	FKTN	9	+	105619933	105620092	105619933	105620061	105635050	105640640	10387	1,2,1	15,15,19	6,2,1	18,15,12	104	73	0.0873964	0.860726	0.045,0.086,0.036	0.19,0.086,0.055	-0.055	-5.5	5.5
16177	ENSG00000136247	ZDHHC4	7	+	6583305	6583476	6583305	6583431	6585015	6585260	16177	5,3,3	60,56,72	5,20,2	79,95,96	118	73	0.0873999	0.860726	0.049,0.032,0.025	0.038,0.115,0.013	-0.02	-2	2
19192	ENSG00000166348	USP54	10	-	73517283	73517513	73517436	73517513	73516374	73516533	19192	429308437	11,5,8	391456415	0,10,5	226	73	0.0876081	0.861832	0.926,0.952,0.946	1.0,0.936,0.964	-0.025	-2.5	2.5
3072	ENSG00000120662	MTRF1	13	-	41261582	41261825	41261750	41261825	41260492	41260915	3072	22,4,20	0,0,0	15,23,12	0,1,3	241	73	0.0875887	0.861832	1.0,1.0,1.0	1.0,0.874,0.548	0.193	19.3	19.3
8762	ENSG00000198298	ZNF485	10	+	43606996	43607078	43606996	43607074	43608613	43608740	8762	1,1,2	6,11,8	1,1,0	4,11,8	77	73	0.0876587	0.861857	0.136,0.079,0.192	0.192,0.079,0.0	0.045	4.5	4.5
16676	ENSG00000185909	KLHDC8B	3	+	49172635	49173145	49172635	49172801	49174238	49174294	16676	171,88,116	3,1,3	141216170	7,5,6	417	73	0.0877786	0.862564	0.909,0.939,0.871	0.779,0.883,0.832	0.075	7.5	7.5
3856	ENSG00000072134	EPN2	17	+	19249370	19249526	19249370	19249421	19281954	19282077	3856	17,9,11	0,2,2	13,19,19	0,0,0	178	73	0.0880954	0.865203	1.0,0.649,0.693	1.0,1.0,1.0	-0.219	-21.9	21.9
5836	ENSG00000143578	CREB3L4	1	+	153968524	153968699	153968524	153968639	153968929	153969097	5836	325271312	61,67,53	371354352	47,65,57	133	73	0.0882961	0.866701	0.745,0.689,0.764	0.812,0.749,0.772	-0.045	-4.5	4.5
11432	ENSG00000118418	HMGN3	6	-	79202062	79202155	79202068	79202155	79201248	79201726	11432	4,3,2	3,0,2	6,6,4	2,1,0	79	73	0.0883757	0.867009	0.552,1.0,0.48	0.735,0.847,1.0	-0.183	-18.3	18.3
11948	ENSG00000189007	ADAT2	6	-	143438508	143438694	143438585	143438694	143433830	143433981	11948	4,4,2	2,1,1	4,8,7	0,1,2	150	73	0.0884971	0.8677	0.493,0.661,0.493	1.0,0.796,0.63	-0.26	-26	26
20481	ENSG00000019144	PHLDB1	11	+	118644071	118644691	118644071	118644174	118645355	118645650	20481	0,10,0	8,16,9	0,0,4	10,7,14	590	73	0.0885428	0.8677	0.0,0.072,0.0	0.0,0.0,0.034	0.013	1.3	1.3
3119	ENSG00000268573	RP11-158H5.7	18	-	35290083	35290201	35290130	35290201	35280866	35285177	3119	9,4,4	1,2,1	5,6,4	2,0,0	120	73	0.0888458	0.86951	0.846,0.549,0.709	0.603,1.0,1.0	-0.166	-16.6	16.6
5827	ENSG00000178761	FAM219B	15	-	74906156	74906365	74906277	74906365	74905153	74905231	5827	20,7,8	59,25,40	11,24,15	36,41,37	194	73	0.0888727	0.86951	0.113,0.095,0.07	0.103,0.181,0.132	-0.046	-4.6	4.6
850	ENSG00000088325	TPX2	20	+	31739270	31739621	31739270	31739347	31742540	31742647	850	237114196	1,2,5	215192225	3,1,0	347	73	0.0887802	0.86951	0.98,0.923,0.892	0.938,0.976,1.0	-0.04	-4	4
19481	ENSG00000266714	MYO15B	17	+	75624542	75624688	75624542	75624639	75624770	75624916	19481	1,1,2	12,5,13	0,1,0	7,14,1	122	73	0.0895138	0.874426	0.047,0.107,0.084	0.0,0.041,0.0	0.066	6.6	6.6
20475	ENSG00000137309	HMGA1	6	+	34236872	34236983	34236872	34236961	34237203	34237317	20475	4,1,3	1,0,0	3,6,5	1,1,1	95	73	0.0894882	0.874426	0.755,1.0,1.0	0.697,0.822,0.793	0.148	14.8	14.8
396	ENSG00000187741	FANCA	16	-	89798950	89799232	89799165	89799232	89795905	89796018	396	9,13,8	11,3,8	2,6,9	4,6,17	288	73	0.0895212	0.874426	0.172,0.523,0.202	0.112,0.202,0.118	0.155	15.5	15.5
12254	ENSG00000136261	BZW2	7	+	16646133	16646304	16646133	16646288	16665436	16665501	12254	14,6,11	20,14,30	7,11,4	29,20,36	89	73	0.0897257	0.875471	0.365,0.26,0.231	0.165,0.311,0.084	0.099	9.9	9.9
4135	ENSG00000133114	GPALPP1	13	+	45008794	45009000	45008794	45008879	45014951	45015083	4135	9,0,5	10,14,11	7,8,8	7,13,9	194	73	0.0897021	0.875471	0.253,0.0,0.146	0.273,0.188,0.251	-0.104	-10.4	10.4
10801	ENSG00000167653	PSCA	8	+	142670320	142670568	142670320	142670557	142681326	142681361	10801	7,0,1	0,3,0	1,7,3	0,0,0	84	73	0.0898938	0.876229	1.0,0.0,1.0	1.0,1.0,1.0	-0.333	-33.3	33.3
11578	ENSG00000165733	BMS1	10	+	42782800	42782998	42782800	42782850	42784361	42784570	11578	8,3,8	4,0,0	7,11,7	0,0,1	221	73	0.0901448	0.876229	0.398,1.0,1.0	1.0,1.0,0.698	-0.1	-10	10
12903	ENSG00000163918	RFC4	3	-	186806221	186806396	186806289	186806396	186804582	186804724	12903	0,4,1	49,29,33	4,6,0	32,27,39	141	73	0.0900678	0.876229	0.0,0.067,0.015	0.061,0.103,0.0	-0.027	-2.7	2.7
13953	ENSG00000204371	EHMT2	6	-	31884890	31885016	31884911	31885016	31884644	31884799	13953	4,0,5	35,14,26	2,11,7	22,29,37	94	73	0.090035	0.876229	0.082,0.0,0.13	0.066,0.228,0.128	-0.07	-7	7
16012	ENSG00000273299	CTB-13L3.1	7	+	90403433	90403682	90403433	90403549	90405518	90405612	16012	12,12,13	115,87,167	11,10,13	156187189	206	73	0.0899479	0.876229	0.036,0.047,0.027	0.024,0.019,0.024	0.014	1.4	1.4
4256	ENSG00000119929	CUTC	10	+	99732280	99732409	99732280	99732356	99736245	99736317	4256	15,10,22	1,0,0	25,18,20	1,1,1	126	73	0.0900982	0.876229	0.897,1.0,1.0	0.935,0.912,0.921	0.043	4.3	4.3
8941	ENSG00000204256	BRD2	6	+	32978125	32978388	32978125	32978314	32979827	32980132	8941	776570700	8,12,15	532670635	11,22,14	147	73	0.0900802	0.876229	0.98,0.959,0.959	0.96,0.938,0.957	0.014	1.4	1.4
120	ENSG00000169032	MAP2K1	15	+	66489717	66489767	66489717	66489763	66490501	66492312	120	21,14,14	203154143	19,30,17	143149180	77	73	0.0903632	0.876387	0.089,0.079,0.085	0.112,0.16,0.082	-0.034	-3.4	3.4
17108	ENSG00000109180	OCIAD1	4	+	48831305	48831531	48831305	48831431	48832619	48832663	17108	53,28,38	1,0,2	43,44,45	2,2,2	173	73	0.0902265	0.876387	0.957,1.0,0.889	0.901,0.903,0.905	0.046	4.6	4.6
19390	ENSG00000173218	VANGL1	1	+	115651276	115651488	115651276	115651484	115659640	115659767	19390	0,0,1	8,18,16	0,1,4	4,19,21	77	73	0.0902837	0.876387	0.0,0.0,0.056	0.0,0.048,0.153	-0.048	-4.8	4.8
4557	ENSG00000143621	ILF2	1	-	153665167	153665336	153665219	153665336	153664395	153664474	4557	15,11,18	560441544	7,6,16	516509528	125	73	0.0903389	0.876387	0.015,0.014,0.019	0.008,0.007,0.017	0.005	0.5	0.5
7994	ENSG00000119801	YPEL5	2	+	30148244	30148541	30148244	30148463	30156627	30156792	7994	67,46,63	1,8,7	46,61,56	4,10,14	151	73	0.090405	0.876387	0.97,0.735,0.813	0.848,0.747,0.659	0.088	8.8	8.8
18178	ENSG00000111727	HCFC2	12	+	104082712	104082905	104082712	104082901	104086846	104087014	18178	0,1,0	16,11,16	1,1,1	13,13,6	77	73	0.0904648	0.876494	0.0,0.079,0.0	0.068,0.068,0.136	-0.064	-6.4	6.4
7502	ENSG00000181982	CCDC149	4	-	24853066	24853179	24853071	24853179	24838155	24838272	7502	0,2,3	29,26,26	4,3,3	20,38,20	78	73	0.0905153	0.87651	0.0,0.067,0.097	0.158,0.069,0.123	-0.062	-6.2	6.2
2751	ENSG00000256269	HMBS	11	+	119084884	119085133	119084884	119085066	119088254	119088308	2751	5,11,9	40,25,36	8,7,12	78,68,50	140	73	0.0905737	0.876603	0.061,0.187,0.115	0.051,0.051,0.111	0.05	5	5
16924	ENSG00000084234	APLP2	11	+	130109428	130109617	130109428	130109602	130110537	130110661	16924	67,42,62	865647949	72,71,65	742853795	88	73	0.0908224	0.878537	0.06,0.051,0.051	0.074,0.065,0.064	-0.014	-1.4	1.4
1234	ENSG00000108604	SMARCD2	17	-	63842274	63842466	63842380	63842466	63837440	63837625	1234	4,0,0	4,1,6	1,2,5	1,5,4	179	73	0.0916066	0.885646	0.29,0.0,0.0	0.29,0.14,0.338	-0.159	-15.9	15.9
12047	ENSG00000137494	ANKRD42	11	+	83194397	83194728	83194397	83194595	83198478	83198642	12047	35,28,56	0,0,0	29,59,48	0,1,4	206	73	0.0916595	0.88568	1.0,1.0,1.0	1.0,0.954,0.81	0.079	7.9	7.9
12938	ENSG00000165795	NDRG2	14	-	21021746	21021879	21021816	21021879	21020826	21020844	12938	3,1,5	36,48,51	1,0,1	38,63,55	143	73	0.0918149	0.885853	0.041,0.011,0.048	0.013,0.0,0.009	0.026	2.6	2.6
17646	ENSG00000132423	COQ3	6	-	99380188	99380341	99380286	99380341	99377385	99377485	17646	104144102	3,2,2	106121108	0,0,3	171	73	0.0918253	0.885853	0.937,0.968,0.956	1.0,1.0,0.939	-0.026	-2.6	2.6
20005	ENSG00000105221	AKT2	19	-	40280713	40280832	40280781	40280832	40265221	40265351	20005	22,6,13	4,0,0	11,9,12	2,1,5	141	73	0.0917446	0.885853	0.74,1.0,1.0	0.74,0.823,0.554	0.208	20.8	20.8
5713	ENSG00000259248	USP3-AS1	15	-	63600588	63600760	63600706	63600760	63594694	63594786	5713	60,24,39	0,0,0	37,48,41	3,2,0	191	73	0.0919386	0.88647	1.0,1.0,1.0	0.825,0.902,1.0	0.091	9.1	9.1
16379	ENSG00000185504	FAAP100	17	-	81552165	81552377	81552193	81552377	81551927	81552052	16379	26,20,15	0,2,1	22,29,18	1,3,2	101	73	0.0920944	0.886545	1.0,0.878,0.916	0.941,0.875,0.867	0.037	3.7	3.7
17316	ENSG00000134851	TMEM165	4	+	55417932	55418164	55417932	55417985	55424537	55424643	17316	32,25,36	142138149	32,20,38	200182183	252	73	0.0920348	0.886545	0.061,0.05,0.065	0.044,0.031,0.057	0.015	1.5	1.5
540	ENSG00000146083	RNF44	5	-	176531871	176532098	176532003	176532098	176531462	176531630	540	4,7,10	31,10,13	1,3,10	17,33,18	205	73	0.0920571	0.886545	0.044,0.2,0.215	0.021,0.031,0.165	0.081	8.1	8.1
2447	ENSG00000182318	ZSCAN22	19	+	58327018	58327114	58327018	58327109	58334751	58335205	2447	2,2,2	0,2,2	1,0,4	0,1,1	78	73	0.0922344	0.887245	1.0,0.483,0.483	1.0,0.0,0.789	0.059	5.9	5.9
7771	ENSG00000118900	UBN1	16	+	4852957	4853166	4852957	4853139	4857989	4858076	7771	53,44,57	2,3,1	48,41,44	0,0,0	100	73	0.0922659	0.887245	0.951,0.915,0.977	1.0,1.0,1.0	-0.052	-5.2	5.2
12385	ENSG00000108669	CYTH1	17	-	78782055	78782294	78782201	78782294	78709649	78709732	12385	16,21,11	44,33,34	7,11,7	27,30,34	219	73	0.0924675	0.888707	0.108,0.175,0.097	0.08,0.109,0.064	0.042	4.2	4.2
6104	ENSG00000114650	SCAP	3	-	47418129	47418249	47418133	47418249	47417303	47417823	6104	6,1,5	79,43,46	4,1,2	63,77,67	77	73	0.0926018	0.889522	0.067,0.022,0.093	0.057,0.012,0.028	0.028	2.8	2.8
4452	ENSG00000132600	PRMT7	16	+	68311055	68311111	68311055	68311099	68315896	68316074	4452	0,0,7	15,13,5	6,1,12	15,15,11	85	73	0.0926523	0.889531	0.0,0.0,0.546	0.256,0.054,0.484	-0.083	-8.3	8.3
361	ENSG00000058272	PPP1R12A	12	-	79786776	79788783	79788647	79788783	79786373	79786478	361	57,44,42	101,45,61	32,50,55	34,60,49	1944	73	0.0927254	0.889758	0.021,0.035,0.025	0.034,0.03,0.04	-0.008	-0.8	0.8
11748	ENSG00000151690	MFSD6	2	+	190489767	190489966	190489767	190489866	190497438	190497719	11748	3,1,1	5,9,3	1,0,0	3,7,12	173	73	0.0928798	0.890628	0.202,0.045,0.123	0.123,0.0,0.0	0.082	8.2	8.2
15563	ENSG00000152102	FAM168B	2	-	131082572	131082657	131082576	131082657	131071854	131071938	15563	7,1,0	114,68,76	4,6,6	78,99,103	77	73	0.0929648	0.890628	0.055,0.014,0.0	0.046,0.054,0.052	-0.028	-2.8	2.8
5324	ENSG00000197102	DYNC1H1	14	+	102047816	102048031	102047816	102048028	102048515	102048669	5324	7,4,6	132112105	5,2,2	108119113	76	73	0.0929368	0.890628	0.048,0.033,0.052	0.043,0.016,0.017	0.019	1.9	1.9
10724	ENSG00000146063	TRIM41	5	+	181234173	181234355	181234173	181234349	181234931	181234995	10724	5,1,2	1,0,7	3,2,2	5,5,7	79	73	0.0931321	0.891362	0.822,1.0,0.209	0.357,0.27,0.209	0.398	39.8	39.8
11214	ENSG00000255526	NEDD8-MDP1	14	-	24218058	24218215	24218132	24218215	24217185	24217223	11214	78,43,68	557454535	75,61,48	659637608	147	73	0.0931753	0.891362	0.065,0.045,0.059	0.053,0.045,0.038	0.011	1.1	1.1
11701	ENSG00000187266	EPOR	19	-	11382846	11383232	11383096	11383232	11381933	11382105	11701	10,2,7	5,0,0	9,20,11	8,3,6	323	73	0.0933061	0.891362	0.311,1.0,1.0	0.203,0.601,0.293	0.405	40.5	40.5
12098	ENSG00000075218	GTSE1	22	+	46313889	46314054	46313889	46314013	46316031	46316412	12098	1,1,2	11,9,9	0,2,0	16,18,20	114	73	0.0932409	0.891362	0.055,0.066,0.125	0.0,0.066,0.0	0.06	6	6
17663	ENSG00000140939	NOL3	16	+	67174161	67174340	67174161	67174300	67174620	67174944	17663	30,17,21	1,4,4	36,41,22	3,1,1	113	73	0.0933888	0.891362	0.951,0.733,0.772	0.886,0.964,0.934	-0.109	-10.9	10.9
3041	ENSG00000089063	TMEM230	20	-	5111495	5111605	5111499	5111605	5109331	5109445	3041	7,2,2	16,13,9	7,8,3	11,6,11	77	73	0.0933765	0.891362	0.293,0.127,0.174	0.376,0.558,0.205	-0.182	-18.2	18.2
9228	ENSG00000111540	RAB5B	12	+	55974100	55974215	55974100	55974139	55986868	55987123	9228	11,9,18	113,78,101	21,9,23	80,106,88	149	73	0.0932396	0.891362	0.046,0.054,0.08	0.114,0.04,0.114	-0.029	-2.9	2.9
8159	ENSG00000250151	ARPC4-TTLL3	3	+	9826996	9827148	9826996	9827072	9828959	9829395	8159	52,31,36	1,0,2	31,33,45	1,1,4	149	73	0.0934782	0.891742	0.962,1.0,0.898	0.938,0.942,0.846	0.045	4.5	4.5
2354	ENSG00000129351	ILF3	19	+	10683916	10683976	10683916	10683970	10684415	10684761	2354	7,10,7	123,89,120	12,11,13	106,94,115	79	73	0.0936414	0.892824	0.05,0.094,0.051	0.095,0.098,0.095	-0.031	-3.1	3.1
2788	ENSG00000106258	CYP3A5	7	-	99674532	99674585	99674550	99674585	99672579	99672679	2788	8,1,3	0,0,0	3,2,12	4,0,0	91	73	0.0937511	0.893396	1.0,1.0,1.0	0.376,1.0,1.0	0.208	20.8	20.8
19948	ENSG00000154518	ATP5G3	2	-	175180094	175180178	175180097	175180178	175179056	175179250	19948	35,43,40	544488558	68,66,62	693728661	76	73	0.0938184	0.893563	0.058,0.078,0.064	0.086,0.08,0.083	-0.016	-1.6	1.6
6080	ENSG00000135913	USP37	2	-	218562672	218562813	218562717	218562813	218560819	218560883	6080	16,12,24	5,1,2	23,27,33	1,4,0	118	73	0.0941085	0.895851	0.664,0.881,0.881	0.934,0.807,1.0	-0.105	-10.5	10.5
13770	ENSG00000146576	C7orf26	7	+	6591702	6591940	6591702	6591867	6594434	6594600	13770	1,0,7	33,24,20	6,8,2	23,32,25	146	73	0.0941928	0.8959	0.015,0.0,0.149	0.115,0.111,0.038	-0.033	-3.3	3.3
17944	ENSG00000198830	HMGN2	1	+	26473482	26473585	26473482	26473515	26473702	26473738	17944	11,5,11	0,1,0	12,9,5	3,1,0	143	73	0.0942134	0.8959	1.0,0.719,1.0	0.671,0.821,1.0	0.076	7.6	7.6
6740	ENSG00000186787	SPIN2B	X	-	57121080	57121315	57121242	57121315	57119682	57120631	6740	6,8,14	2,1,0	11,12,16	0,3,2	235	73	0.0943053	0.8963	0.482,0.713,1.0	1.0,0.554,0.713	-0.024	-2.4	2.4
11843	ENSG00000171311	EXOSC1	10	-	97438662	97438703	97438669	97438703	97437722	97437750	11843	0,4,5	43,25,49	12,8,3	51,67,57	80	73	0.0944088	0.896335	0.0,0.127,0.085	0.177,0.098,0.046	-0.036	-3.6	3.6
18651	ENSG00000086827	ZW10	11	-	113760192	113760368	113760208	113760368	113758553	113758706	18651	2,1,5	23,21,33	8,4,3	14,22,38	89	73	0.0943939	0.896335	0.067,0.038,0.111	0.319,0.13,0.061	-0.098	-9.8	9.8
14319	ENSG00000142082	SIRT3	11	-	236106	236339	236193	236339	233342	233534	14319	11,11,15	3,0,1	18,15,16	2,1,11	160	73	0.0948237	0.899799	0.626,1.0,0.873	0.804,0.873,0.399	0.141	14.1	14.1
14248	ENSG00000137492	PRKRIR	11	-	76365779	76365972	76365851	76365972	76364337	76364432	14248	2,1,1	9,8,12	2,3,2	6,8,5	145	73	0.0949622	0.900637	0.101,0.059,0.04	0.144,0.159,0.168	-0.09	-9	9
11336	ENSG00000269893	SNHG8	4	+	118278708	118279137	118278708	118278809	118279388	118279431	11336	10918791061	3,4,7	139415321446	2,5,3	401	73	0.0951906	0.901735	0.985,0.976,0.965	0.992,0.982,0.989	-0.012	-1.2	1.2
18412	ENSG00000103202	NME4	16	+	407424	407580	407424	407560	410242	410367	18412	4,4,11	36,16,29	5,5,6	54,42,38	93	73	0.0952128	0.901735	0.08,0.164,0.229	0.068,0.085,0.11	0.07	7	7
5590	ENSG00000163597	SNHG16	17	+	76561287	76561402	76561287	76561398	76563118	76563160	5590	3,7,10	139131172	5,4,5	177192189	77	73	0.0952286	0.901735	0.02,0.048,0.052	0.026,0.019,0.024	0.017	1.7	1.7
10379	ENSG00000140263	SORD	15	+	45043256	45043430	45043256	45043421	45061066	45061226	10379	61,64,66	260619572576	43,59,60	233028182421	82	73	0.0952992	0.901929	0.02,0.028,0.022	0.016,0.018,0.022	0.005	0.5	0.5
5527	ENSG00000173465	SSSCA1	11	+	65570606	65570760	65570606	65570755	65570885	65570970	5527	0,4,4	48,38,45	3,0,2	70,77,69	78	73	0.0955682	0.903647	0.0,0.09,0.077	0.039,0.0,0.026	0.034	3.4	3.4
6783	ENSG00000103249	CLCN7	16	-	1448873	1449093	1448965	1449093	1448680	1448766	6783	1,4,3	20,11,12	2,1,3	31,32,31	165	73	0.0955814	0.903647	0.022,0.139,0.1	0.028,0.014,0.041	0.059	5.9	5.9
13309	ENSG00000132824	SERINC3	20	-	44513854	44514040	44513878	44514040	44512800	44512994	13309	1,2,2	191146180	2,12,1	164190164	97	73	0.0956937	0.904148	0.004,0.01,0.008	0.009,0.045,0.005	-0.012	-1.2	1.2
4008	ENSG00000008838	MED24	17	-	40053468	40053635	40053472	40053635	40053297	40053380	4008	65,86,88	0,2,2	57,82,69	3,2,3	77	73	0.0957351	0.904148	1.0,0.976,0.977	0.947,0.975,0.956	0.025	2.5	2.5
14323	ENSG00000113712	CSNK1A1	5	-	149505446	149505595	149505482	149505595	149504680	149504735	14323	143124174	3,0,1	109147147	4,4,1	109	73	0.0959961	0.906136	0.97,1.0,0.991	0.948,0.961,0.99	0.021	2.1	2.1
17295	ENSG00000170142	UBE2E1	3	+	23810442	23810618	23810442	23810456	23811459	23811510	17295	14,6,6	4,0,0	13,13,13	0,0,0	235	73	0.0963556	0.909052	0.521,1.0,1.0	1.0,1.0,1.0	-0.16	-16	16
16217	ENSG00000156508	EEF1A1	6	-	73520150	73520319	73520247	73520319	73519882	73520056	16217	15,6,2	0,1,0	9,14,13	3,1,0	170	73	0.0965324	0.909764	1.0,0.72,1.0	0.563,0.857,1.0	0.1	10	10
7487	ENSG00000151726	ACSL1	4	-	184813845	184813977	184813912	184813977	184803386	184803546	7487	0,3,0	5,12,6	2,2,2	6,11,11	140	73	0.0965246	0.909764	0.0,0.115,0.0	0.148,0.087,0.087	-0.069	-6.9	6.9
2267	ENSG00000124181	PLCG1	20	+	41166727	41166951	41166727	41166859	41167851	41167929	2267	10,9,10	59,28,55	5,5,7	35,51,52	165	73	0.0967843	0.91166	0.07,0.125,0.074	0.059,0.042,0.056	0.037	3.7	3.7
13318	ENSG00000142197	DOPEY2	21	+	36278208	36278398	36278208	36278355	36280284	36280346	13318	4,1,4	62,27,32	0,0,4	19,47,41	116	73	0.0970711	0.913404	0.039,0.023,0.073	0.0,0.0,0.058	0.026	2.6	2.6
14386	ENSG00000115307	AUP1	2	-	74527936	74528006	74527939	74528006	74527735	74527838	14386	6,10,6	118,82,117	4,3,7	102133115	76	73	0.0970666	0.913404	0.047,0.105,0.047	0.036,0.021,0.055	0.029	2.9	2.9
16194	ENSG00000112796	ENPP5	6	-	46170807	46170971	46170943	46170971	46168175	46168297	16194	46,29,26	5,1,4	36,33,46	2,2,1	209	73	0.0973225	0.91529	0.763,0.91,0.694	0.863,0.852,0.941	-0.096	-9.6	9.6
11546	ENSG00000185869	ZNF829	19	-	36915935	36916178	36916010	36916178	36915129	36915251	11546	11,3,8	5,1,1	5,21,12	3,1,0	148	73	0.0974381	0.915898	0.52,0.597,0.798	0.451,0.912,1.0	-0.149	-14.9	14.9
26	ENSG00000082898	XPO1	2	-	61525491	61526521	61526419	61526521	61522610	61522683	26	78,35,38	125,67,136	36,48,75	88,89,84	1001	73	0.0975663	0.916144	0.044,0.037,0.02	0.029,0.038,0.061	-0.009	-0.9	0.9
8324	ENSG00000077150	NFKB2	10	+	102396903	102397085	102396903	102397055	102397301	102397408	8324	2,1,1	59,35,51	3,2,3	32,61,40	103	73	0.0975489	0.916144	0.023,0.02,0.014	0.062,0.023,0.05	-0.026	-2.6	2.6
4087	ENSG00000078618	NRD1	1	-	51816307	51816389	51816311	51816389	51814692	51814813	4087	3,2,6	109,85,111	4,7,7	85,88,101	77	73	0.0976217	0.916185	0.025,0.022,0.049	0.043,0.07,0.062	-0.026	-2.6	2.6
19549	ENSG00000172775	FAM192A	16	-	57173673	57173869	57173727	57173869	57172775	57172874	19549	0,0,1	159126171	6,4,6	132147154	127	73	0.0977144	0.916193	0.0,0.0,0.003	0.025,0.015,0.022	-0.02	-2	2
896	ENSG00000139546	TARBP2	12	+	53503729	53503965	53503729	53503808	53504396	53504469	896	26,23,44	14,15,18	24,28,14	26,12,19	230	73	0.0977246	0.916193	0.371,0.327,0.437	0.227,0.425,0.19	0.098	9.8	9.8
16333	ENSG00000092201	SUPT16H	14	-	21366285	21366529	21366438	21366529	21365069	21365143	16333	7,8,6	110103157	13,15,4	117118112	226	73	0.0978687	0.917066	0.02,0.024,0.012	0.035,0.039,0.011	-0.01	-1	1
11081	ENSG00000244754	N4BP2L2	13	-	32527407	32527532	32527457	32527532	32522181	32522270	11081	106,62,106	3,4,0	66,90,89	0,2,0	123	73	0.0980733	0.91707	0.954,0.902,1.0	1.0,0.964,1.0	-0.036	-3.6	3.6
11577	ENSG00000165733	BMS1	10	+	42782800	42782998	42782800	42782830	42784361	42784570	11577	8,3,8	42,51,30	7,12,7	26,34,37	241	73	0.0980393	0.91707	0.055,0.018,0.075	0.075,0.097,0.054	-0.026	-2.6	2.6
12320	ENSG00000172053	QARS	3	-	49097991	49098235	49098191	49098235	49095931	49096079	12320	190162184	2,1,1	232218239	6,0,4	273	73	0.0979677	0.91707	0.962,0.977,0.98	0.912,1.0,0.941	0.022	2.2	2.2
6421	ENSG00000184916	JAG2	14	-	105149162	105149348	105149169	105149348	105148936	105149089	6421	0,4,2	46,16,32	1,0,1	33,49,46	80	73	0.0979955	0.91707	0.0,0.186,0.054	0.027,0.0,0.019	0.065	6.5	6.5
15756	ENSG00000139998	RAB15	14	-	64950942	64951151	64951073	64951151	64950324	64950414	15756	22,1,13	25,4,10	4,8,13	20,19,15	204	73	0.0981974	0.917753	0.239,0.082,0.317	0.067,0.131,0.237	0.068	6.8	6.8
13469	ENSG00000172270	BSG	19	+	582522	582582	582522	582578	582749	583493	13469	388322402	25,23,30	469480432	24,29,18	77	73	0.0984714	0.918502	0.936,0.93,0.927	0.949,0.94,0.958	-0.018	-1.8	1.8
17492	ENSG00000130414	NDUFA10	2	-	240014694	240014860	240014738	240014860	240011616	240011696	17492	10,4,10	112,75,76	4,11,16	83,57,68	117	73	0.0984822	0.918502	0.053,0.032,0.076	0.029,0.107,0.128	-0.034	-3.4	3.4
20060	ENSG00000117308	GALE	1	-	23799859	23800119	23800035	23800119	23799365	23799436	20060	4,6,2	2,1,1	3,14,4	4,0,0	249	73	0.0983879	0.918502	0.37,0.638,0.37	0.18,1.0,1.0	-0.267	-26.7	26.7
8606	ENSG00000184007	PTP4A2	1	-	31915890	31915987	31915894	31915987	31911695	31911826	8606	16,7,6	173153173	6,6,8	159215189	77	73	0.0983481	0.918502	0.081,0.042,0.032	0.035,0.026,0.039	0.018	1.8	1.8
5150	ENSG00000136830	FAM129B	9	-	127531623	127531778	127531647	127531778	127527193	127527322	5150	6,4,8	146100127	16,10,7	121168143	97	73	0.0985628	0.918777	0.03,0.029,0.045	0.091,0.043,0.036	-0.022	-2.2	2.2
7425	ENSG00000138834	MAPK8IP3	16	+	1748243	1748488	1748243	1748346	1748601	1748720	7425	0,3,3	8,7,10	0,2,1	13,10,17	215	73	0.098702	0.919598	0.0,0.127,0.092	0.0,0.064,0.02	0.045	4.5	4.5
19868	ENSG00000130699	TAF4	20	-	62003648	62003878	62003730	62003878	62003159	62003274	19868	0,1,1	18,2,10	3,2,1	18,12,10	155	73	0.098789	0.919931	0.0,0.191,0.045	0.073,0.073,0.045	0.015	1.5	1.5
2979	ENSG00000150433	TMEM218	11	-	125111538	125111579	125111553	125111579	125102636	125102809	2979	40,23,50	1,1,1	54,40,41	3,1,3	88	73	0.0990587	0.921487	0.971,0.95,0.976	0.937,0.971,0.919	0.023	2.3	2.3
6861	ENSG00000103168	TAF1C	16	-	84183071	84183149	84183075	84183149	84182201	84182440	6861	0,0,0	21,13,13	2,2,1	14,37,19	77	73	0.0990498	0.921487	0.0,0.0,0.0	0.119,0.049,0.048	-0.072	-7.2	7.2
7101	ENSG00000171365	CLCN5	X	+	49923406	49923741	49923406	49923482	49925170	49925314	7101	2,6,9	0,0,4	5,9,4	0,1,1	332	73	0.0992211	0.92252	1.0,1.0,0.331	1.0,0.664,0.468	0.066	6.6	6.6
10021	ENSG00000139220	PPFIA2	12	-	81375732	81375942	81375795	81375942	81374633	81374768	10021	6,6,10	145,95,121	13,10,7	75,94,136	136	73	0.0994516	0.923229	0.022,0.033,0.042	0.085,0.054,0.027	-0.023	-2.3	2.3
19602	ENSG00000130816	DNMT1	19	-	10137075	10137280	10137084	10137280	10136120	10136287	19602	11,2,6	48,25,29	18,6,14	29,50,39	82	73	0.0994438	0.923229	0.169,0.066,0.156	0.356,0.097,0.242	-0.101	-10.1	10.1
5845	ENSG00000143578	CREB3L4	1	+	153968521	153968682	153968521	153968639	153972743	153972768	5845	127115106	4,1,3	116113137	0,0,3	116	73	0.0993884	0.923229	0.952,0.986,0.957	1.0,1.0,0.966	-0.024	-2.4	2.4
11599	ENSG00000142534	RPS11	19	+	49496635	49496807	49496635	49496754	49497193	49497325	11599	8,3,10	6,4,2	6,9,22	4,3,0	126	73	0.0995193	0.923381	0.436,0.303,0.743	0.465,0.635,1.0	-0.206	-20.6	20.6
19479	ENSG00000115760	BIRC6	2	+	32463193	32463381	32463193	32463282	32464508	32464823	19479	87,72,103	1,3,2	71117101	1,1,0	172	73	0.0997482	0.925027	0.974,0.911,0.956	0.968,0.98,1.0	-0.036	-3.6	3.6
1338	ENSG00000103035	PSMD7	16	+	74302211	74302403	74302211	74302292	74304302	74304394	1338	12,11,19	369317433	24,18,20	396403366	184	73	0.0998327	0.925333	0.013,0.014,0.017	0.023,0.017,0.021	-0.006	-0.6	0.6
13266	ENSG00000167792	NDUFV1	11	+	67606957	67607324	67606957	67607076	67608395	67608478	13266	29,24,15	126118115	32,38,36	146142128	321	73	0.100075	0.926145	0.05,0.044,0.029	0.047,0.057,0.06	-0.014	-1.4	1.4
18088	ENSG00000196262	PPIA	7	+	44798747	44798904	44798747	44798814	44799246	44799277	18088	172188202	20,27,26	195189189	32,34,34	163	73	0.100003	0.926145	0.794,0.757,0.777	0.732,0.713,0.713	0.057	5.7	5.7
7074	ENSG00000151276	MAGI1	3	-	65478585	65478798	65478591	65478798	65470282	65470484	7074	1,0,4	16,9,18	0,2,0	10,12,10	79	73	0.100062	0.926145	0.055,0.0,0.17	0.0,0.133,0.0	0.031	3.1	3.1
12464	ENSG00000158234	FAIM	3	+	138609071	138609235	138609071	138609146	138621406	138621539	12464	1,2,1	5,2,3	5,1,4	4,6,1	162	73	0.100578	0.926802	0.083,0.311,0.131	0.36,0.07,0.643	-0.183	-18.3	18.3
13016	ENSG00000104946	TBC1D17	19	+	49879451	49879574	49879451	49879504	49880278	49880444	13016	9,14,14	5,1,6	3,12,7	13,4,3	143	73	0.100229	0.926802	0.479,0.877,0.544	0.105,0.605,0.544	0.215	21.5	21.5
13172	ENSG00000103253	HAGHL	16	+	728796	728895	728796	728868	729008	729185	13172	68,38,84	3,2,1	90110110	7,2,8	100	73	0.10061	0.926802	0.943,0.933,0.984	0.904,0.976,0.909	0.024	2.4	2.4
13635	ENSG00000267060	PTGES3L	17	-	42979914	42980076	42980045	42980076	42979549	42979663	13635	0,0,2	3,1,6	0,5,0	3,4,3	204	73	0.100421	0.926802	0.0,0.0,0.107	0.0,0.309,0.0	-0.067	-6.7	6.7
14406	ENSG00000129235	TXNDC17	17	+	6640975	6641152	6640975	6641100	6641752	6641834	14406	290309351	8,5,29	453427411	9,17,11	125	73	0.100323	0.926802	0.955,0.973,0.876	0.967,0.936,0.956	-0.018	-1.8	1.8
17418	ENSG00000140153	WDR20	14	+	102139980	102140208	102139980	102140172	102194937	102195120	17418	3,1,0	18,5,19	6,3,1	22,20,16	109	73	0.100465	0.926802	0.1,0.118,0.0	0.154,0.091,0.04	-0.022	-2.2	2.2
5629	ENSG00000136631	VPS45	1	+	150082715	150082951	150082715	150082883	150091936	150091986	5629	5,6,13	50,39,53	2,3,6	24,36,51	141	73	0.100578	0.926802	0.049,0.074,0.113	0.041,0.041,0.057	0.032	3.2	3.2
6069	ENSG00000167272	POP5	12	-	120581112	120581257	120581114	120581257	120579773	120579923	6069	7,2,3	82,90,93	7,12,4	111,101,85	75	73	0.100277	0.926802	0.077,0.021,0.03	0.058,0.104,0.044	-0.026	-2.6	2.6
9078	ENSG00000237649	KIFC1	6	+	33406591	33406696	33406591	33406665	33406799	33406875	9078	4,1,2	27,15,21	6,5,4	28,11,30	104	73	0.100447	0.926802	0.094,0.045,0.063	0.131,0.242,0.086	-0.086	-8.6	8.6
14492	ENSG00000182670	TTC3	21	+	37151897	37152086	37151897	37152029	37152950	37153277	14492	11,13,7	138104162	13,14,16	121120128	130	73	0.100664	0.926817	0.043,0.066,0.024	0.057,0.061,0.066	-0.017	-1.7	1.7
14426	ENSG00000131238	PPT1	1	-	40091913	40092091	40092044	40092091	40091328	40091399	14426	4,7,13	82,73,89	22,16,11	100105133	204	73	0.100869	0.928231	0.017,0.033,0.05	0.073,0.052,0.029	-0.018	-1.8	1.8
13917	ENSG00000166224	SGPL1	10	+	70815969	70816185	70815969	70816126	70816810	70816880	13917	0,0,0	46,25,38	3,3,3	60,47,39	132	73	0.100947	0.92847	0.0,0.0,0.0	0.027,0.034,0.041	-0.034	-3.4	3.4
9054	ENSG00000125459	MSTO1	1	+	155613656	155613766	155613656	155613733	155614058	155614935	9054	2,3,0	5,7,9	3,3,4	4,9,6	106	73	0.101034	0.928802	0.216,0.228,0.0	0.341,0.187,0.315	-0.133	-13.3	13.3
13934	ENSG00000117408	IPO13	1	+	43958745	43958983	43958745	43958889	43960248	43960329	13934	7,5,6	38,23,39	4,4,2	23,45,34	167	73	0.101327	0.930869	0.075,0.087,0.063	0.071,0.037,0.025	0.031	3.1	3.1
6070	ENSG00000167272	POP5	12	-	120580995	120581257	120581114	120581257	120579773	120579923	6070	29,10,10	82,90,93	21,34,22	111,101,85	192	73	0.101363	0.930869	0.119,0.041,0.039	0.067,0.113,0.09	-0.024	-2.4	2.4
14558	ENSG00000228340	MIR646HG	20	+	60154406	60154506	60154406	60154501	60180834	60180913	14558	0,0,0	6,4,12	0,0,4	6,1,2	78	73	0.101472	0.930921	0.0,0.0,0.0	0.0,0.0,0.652	-0.217	-21.7	21.7
7004	ENSG00000132613	MTSS1L	16	-	70679109	70679323	70679314	70679323	70678251	70678409	7004	7,5,5	15,5,7	8,14,8	3,8,13	278	73	0.101425	0.930921	0.109,0.208,0.158	0.412,0.315,0.139	-0.13	-13	13
6676	ENSG00000122783	C7orf49	7	-	135168930	135169060	135168968	135169060	135167731	135167807	6676	55,37,59	11,2,12	37,65,74	4,5,7	111	73	0.101558	0.930926	0.767,0.924,0.764	0.859,0.895,0.874	-0.058	-5.8	5.8
8909	ENSG00000163608	C3orf17	3	-	113013948	113014032	113013952	113014032	113013271	113013403	8909	2,2,3	19,20,19	5,10,4	30,40,19	77	73	0.101576	0.930926	0.091,0.087,0.13	0.136,0.192,0.166	-0.062	-6.2	6.2
12082	ENSG00000115459	ELMOD3	2	+	85355554	85355896	85355554	85355598	85356966	85357252	12082	50,36,49	3,0,5	26,58,56	10,5,3	371	73	0.101768	0.93179	0.766,1.0,0.659	0.338,0.695,0.786	0.202	20.2	20.2
13929	ENSG00000140632	GLYR1	16	-	4813733	4813838	4813736	4813838	4812085	4812248	13929	10,5,8	82,69,83	2,2,11	87,97,81	76	73	0.101814	0.93179	0.105,0.065,0.085	0.022,0.019,0.115	0.033	3.3	3.3
14712	ENSG00000112245	PTP4A1	6	+	63572680	63572817	63572680	63572719	63576435	63576531	14712	3,3,7	151,90,113	7,6,10	101125142	171	73	0.101826	0.93179	0.008,0.014,0.026	0.029,0.02,0.029	-0.01	-1	1
598	ENSG00000100219	XBP1	22	-	28799041	28799153	28799056	28799153	28797076	28797205	598	13,7,12	178134171	12,16,16	136154154	88	73	0.101889	0.931886	0.057,0.042,0.055	0.068,0.079,0.079	-0.024	-2.4	2.4
5101	ENSG00000115750	TAF1B	2	+	9843496	9843644	9843496	9843559	9845219	9845318	5101	0,2,3	12,13,12	5,6,3	10,23,26	158	73	0.102051	0.932898	0.0,0.066,0.104	0.188,0.108,0.051	-0.059	-5.9	5.9
3859	ENSG00000153827	TRIP12	2	-	229807704	229807864	229807707	229807864	229805729	229805883	3859	18,5,6	39,42,45	15,16,10	27,33,48	76	73	0.102181	0.933613	0.307,0.103,0.114	0.348,0.318,0.167	-0.103	-10.3	10.3
14161	ENSG00000178234	GALNT11	7	+	152120885	152121015	152120885	152120968	152121545	152122347	14161	3,6,1	73,51,80	2,1,2	78,100,70	120	73	0.102393	0.934631	0.024,0.067,0.008	0.015,0.006,0.017	0.02	2	2
8875	ENSG00000107937	GTPBP4	10	+	995928	996037	995928	996032	996105	996242	8875	7,7,5	125,95,137	5,5,2	133142126	78	73	0.102397	0.934631	0.05,0.065,0.033	0.034,0.032,0.015	0.022	2.2	2.2
16476	ENSG00000164211	STARD4	5	-	111512304	111512535	111512390	111512535	111507328	111507442	16476	10,8,12	1,2,6	8,9,12	11,5,4	159	73	0.10249	0.935008	0.821,0.647,0.479	0.25,0.452,0.579	0.222	22.2	22.2
2926	ENSG00000075151	EIF4G3	1	-	20879281	20879520	20879322	20879520	20865115	20865262	2926	7,13,4	48,42,46	0,8,3	36,42,27	114	73	0.102556	0.935135	0.085,0.165,0.053	0.0,0.109,0.066	0.043	4.3	4.3
12081	ENSG00000115459	ELMOD3	2	+	85390137	85390330	85390137	85390265	85390759	85391748	12081	5,10,4	12,8,16	5,5,5	19,21,21	138	73	0.102889	0.937691	0.181,0.398,0.117	0.122,0.112,0.112	0.117	11.7	11.7
20357	ENSG00000241489	AF011889.5	X	-	149529313	149529428	149529366	149529428	149526935	149527068	20357	3,1,3	7,3,3	0,1,2	1,3,4	126	73	0.103132	0.939436	0.199,0.162,0.367	0.0,0.162,0.225	0.114	11.4	11.4
7303	ENSG00000106028	SSBP1	7	+	141738357	141738574	141738357	141738503	141739123	141739189	7303	45,32,37	71,66,62	54,48,44	71,61,59	144	73	0.103216	0.939721	0.243,0.197,0.232	0.278,0.285,0.274	-0.055	-5.5	5.5
12116	ENSG00000157593	SLC35B2	6	-	44256337	44256496	44256341	44256496	44254095	44255644	12116	14,9,9	108,70,80	5,12,7	98,115,95	77	73	0.103306	0.940064	0.109,0.109,0.096	0.046,0.09,0.065	0.038	3.8	3.8
13843	ENSG00000171163	ZNF692	1	-	248855366	248855458	248855379	248855458	248853936	248854051	13843	2,1,10	40,36,56	4,2,1	44,53,52	86	73	0.103478	0.940748	0.041,0.023,0.132	0.072,0.031,0.016	0.026	2.6	2.6
16266	ENSG00000118276	B4GALT6	18	-	31626988	31627121	31626998	31627121	31626282	31626384	16266	1,1,2	13,5,14	0,0,0	9,19,8	83	73	0.103486	0.940748	0.063,0.15,0.112	0.0,0.0,0.0	0.108	10.8	10.8
1723	ENSG00000112715	VEGFA	6	+	43780739	43780854	43780739	43780803	43781955	43782087	1723	10,5,9	43,37,32	0,11,3	39,40,33	124	73	0.103671	0.941477	0.12,0.074,0.142	0.0,0.139,0.051	0.049	4.9	4.9
18683	ENSG00000188002	RP11-43F13.1	5	-	1632643	1632906	1632844	1632906	1602690	1602735	18683	57,49,80	4,3,7	54,43,75	11,9,4	274	73	0.10364	0.941477	0.792,0.813,0.753	0.567,0.56,0.833	0.133	13.3	13.3
18527	ENSG00000005007	UPF1	19	+	18852986	18853104	18852986	18853071	18853251	18853350	18527	15,19,17	53,21,40	7,6,23	37,40,47	106	73	0.103802	0.941719	0.163,0.384,0.226	0.115,0.094,0.252	0.104	10.4	10.4
5256	ENSG00000102871	TRADD	16	-	67159824	67159898	67159837	67159898	67156509	67156668	5256	4,0,3	30,12,20	0,3,1	40,29,31	86	73	0.103799	0.941719	0.102,0.0,0.113	0.0,0.081,0.027	0.036	3.6	3.6
10799	ENSG00000167653	PSCA	8	+	142681326	142681434	142681326	142681361	142681920	142682299	10799	51,26,24	2,3,0	43,62,49	0,0,0	146	73	0.104092	0.943869	0.927,0.813,1.0	1.0,1.0,1.0	-0.087	-8.7	8.7
8059	ENSG00000137818	RPLP1	15	+	69453649	69453726	69453649	69453721	69455169	69455287	8059	113,72,126	447933384541	134128131	653067675762	78	73	0.104181	0.944204	0.023,0.02,0.025	0.019,0.017,0.021	0.004	0.4	0.4
138	ENSG00000197958	RPL12	9	-	127451276	127451373	127451284	127451373	127450730	127450804	138	73,59,82	1,1,3	92,90,99	6,2,4	81	73	0.104268	0.944508	0.985,0.982,0.961	0.933,0.976,0.957	0.021	2.1	2.1
16251	ENSG00000099949	LZTR1	22	+	20990385	20990969	20990385	20990525	20991627	20991829	16251	10,2,13	36,17,28	3,6,7	26,29,37	517	73	0.104431	0.945037	0.038,0.016,0.062	0.016,0.028,0.026	0.015	1.5	1.5
8319	ENSG00000165678	GHITM	10	+	84139439	84139666	84139439	84139593	84141461	84141629	8319	20,9,18	816648864	26,29,22	934943837	146	73	0.104411	0.945037	0.012,0.007,0.01	0.014,0.015,0.013	-0.004	-0.4	0.4
108	ENSG00000070367	EXOC5	14	-	57268507	57268725	57268621	57268725	57247617	57247712	108	10,5,6	77,63,59	2,7,4	79,71,65	187	73	0.104804	0.94793	0.048,0.03,0.038	0.01,0.037,0.023	0.015	1.5	1.5
217	ENSG00000138641	HERC3	4	+	88593250	88593420	88593250	88593337	88595556	88595614	217	145132131	30,7,14	99158134	20,20,30	156	73	0.105253	0.951518	0.693,0.898,0.814	0.698,0.787,0.676	0.081	8.1	8.1
14054	ENSG00000165458	INPPL1	11	+	72229464	72229584	72229464	72229558	72229662	72229752	14054	7,2,1	52,36,38	2,2,1	38,50,44	99	73	0.105333	0.951763	0.09,0.039,0.019	0.037,0.029,0.016	0.022	2.2	2.2
10675	ENSG00000275066	SYNRG	17	-	37561459	37561589	37561470	37561589	37561194	37561257	10675	0,0,3	39,32,40	1,1,4	23,35,34	84	73	0.105536	0.952202	0.0,0.0,0.061	0.036,0.024,0.093	-0.031	-3.1	3.1
16537	ENSG00000115289	PCGF1	2	-	74507347	74507417	74507357	74507417	74507041	74507147	16537	2,2,0	1,3,6	1,1,0	2,4,2	83	73	0.105513	0.952202	0.638,0.37,0.0	0.305,0.18,0.0	0.174	17.4	17.4
919	ENSG00000066279	ASPM	1	-	197091906	197092056	197091930	197092056	197090849	197091041	919	13,23,29	0,1,0	11,22,13	1,1,1	97	73	0.105541	0.952202	1.0,0.945,1.0	0.892,0.943,0.907	0.068	6.8	6.8
16009	ENSG00000229729	RP11-159G9.5	3	+	88126133	88126303	88126133	88126269	88128808	88129011	16009	4,1,2	11,5,7	6,9,5	14,8,12	107	73	0.105623	0.952309	0.199,0.12,0.163	0.226,0.434,0.221	-0.133	-13.3	13.3
303	ENSG00000148498	PARD3	10	-	34347955	34348115	34347964	34348115	34341626	34341816	303	0,0,0	5,5,5	3,0,1	5,4,2	82	73	0.105712	0.952309	0.0,0.0,0.0	0.348,0.0,0.308	-0.219	-21.9	21.9
3989	ENSG00000159267	HLCS	21	-	36947332	36948287	36948165	36948287	36938831	36938994	3989	22,13,28	0,3,0	11,24,4	0,0,0	906	73	0.105667	0.952309	1.0,0.259,1.0	1.0,1.0,1.0	-0.247	-24.7	24.7
15643	ENSG00000221983	UBA52	19	+	18574869	18574976	18574869	18574972	18575056	18575241	15643	27,12,17	139311451371	33,40,31	178919681725	77	73	0.105946	0.952778	0.018,0.01,0.012	0.017,0.019,0.017	-0.004	-0.4	0.4
[truncated: 15,968 more rows]
