# Supplementary material for: KDM7A and KDM1A inhibition suppresses tumour promoting pathways in prostate cancer
Source: Mol Oncol. 2026 Mar 23:10.1002/1878-0261.70238. Online ahead of print. doi: 10.1002/1878-0261.70238 (PMC13398633; doi:10.1002/1878-0261.70238)
Supplement: Supplementary file 15 — Table S4. Alternative splicing events data for LNCaP siScrambled + R1881 (1 nm) and LNCaP siScrambled + R1881 (1 nm) compared to siKDM7A + siKDM1A + R1881 (1 nm), for 3′SS (3′ SS = 3′ splice site, significant splicing events FDR‐corrected P value < 0.05 highlighted in yellow). [file MOL2-9999-0-s035.xlsx]

## Sheet: A3SS
ID	GeneID	geneSymbol	chr	strand	longExonStart_0base	longExonEnd	shortES	shortEE	flankingES	flankingEE	ID	IC_SAMPLE_1	SC_SAMPLE_1	IC_SAMPLE_2	SC_SAMPLE_2	IncFormLen	SkipFormLen	PValue	FDR	IncLevel1	IncLevel2	IncLevelDifference	dPSI	Abs dPSI
19219	ENSG00000170906	NDUFA3	19	+	54109078	54109257	54109081	54109257	54108827	54108894	19219	0,0,0	3,8,1	2,2,2	0,1,0	76	73	2.41914e-11	1.48082e-07	0.0,0.0,0.0	1.0,0.658,1.0	-0.886	-88.6	88.6
13663	ENSG00000241852	C8orf58	8	+	22602536	22602643	22602560	22602643	22602199	22602312	13663	1,3,3	0,0,0	0,2,0	3,2,1	97	73	3.30074e-10	1.61637e-06	1.0,1.0,1.0	0.0,0.429,0.0	0.857	85.7	85.7
12392	ENSG00000111371	SLC38A1	12	-	46196126	46196276	46196126	46196258	46197719	46197817	12392	4,4,2	0,0,2	0,1,0	1,3,1	91	73	1.44032e-08	3.20602e-05	1.0,1.0,0.445	0.0,0.211,0.0	0.745	74.5	74.5
1111	ENSG00000174197	MGA	15	+	41740036	41740203	41740056	41740203	41736180	41736698	1111	6,6,4	0,0,0	0,4,2	2,3,4	93	73	4.71656e-10	1.92475e-06	1.0,1.0,1.0	0.0,0.511,0.282	0.736	73.6	73.6
26132	ENSG00000158286	RNF207	1	+	6212667	6212898	6212681	6212898	6212217	6212416	26132	5,2,3	3,0,0	0,0,1	2,1,1	87	73	6.88466e-07	0.000842855	0.583,1.0,1.0	0.0,0.0,0.456	0.709	70.9	70.9
26698	ENSG00000171084	FAM86JP	3	+	125918692	125918926	125918863	125918926	125916629	125916817	26698	2,0,1	2,4,2	4,3,3	0,0,1	244	73	6.13594e-08	0.000100159	0.23,0.0,0.13	1.0,1.0,0.473	-0.704	-70.4	70.4
8508	ENSG00000260750	RP11-482M8.1	16	+	87495518	87495713	87495524	87495713	87494097	87494235	8508	0,1,0	2,1,1	2,2,1	0,0,1	79	73	6.76477e-09	1.65635e-05	0.0,0.48,0.0	1.0,1.0,0.48	-0.667	-66.7	66.7
17379	ENSG00000124920	MYRF	11	+	61780956	61781045	61780959	61781045	61780221	61780290	17379	1,1,1	0,0,0	0,1,0	1,0,2	76	73	5.00889e-05	0.0180357	1.0,1.0,1.0	0.0,1.0,0.0	0.667	66.7	66.7
20678	ENSG00000224387	RP3-395M20.2	1	-	2492299	2492596	2492299	2492513	2493100	2493258	20678	1,0,0	0,1,1	1,1,2	0,0,0	156	73	0.000220746	0.0450061	1.0,0.0,0.0	1.0,1.0,1.0	-0.667	-66.7	66.7
7747	ENSG00000100109	TFIP11	22	-	26511118	26511317	26511118	26511195	26512098	26512175	7747	0,1,1	3,0,3	2,2,1	0,0,0	195	73	3.34928e-09	1.02509e-05	0.0,1.0,0.111	1.0,1.0,1.0	-0.63	-63	63
15616	ENSG00000166405	RIC3	11	-	8126658	8126891	8126658	8126807	8137377	8137467	15616	6,1,2	3,2,1	2,2,1	0,0,0	157	73	7.61191e-07	0.000887512	0.482,0.189,0.482	1.0,1.0,1.0	-0.616	-61.6	61.6
18096	ENSG00000132793	LPIN3	20	+	41352624	41352698	41352637	41352698	41352059	41352220	18096	3,3,2	1,0,0	0,3,2	1,5,1	86	73	2.49984e-06	0.00218602	0.718,1.0,1.0	0.0,0.337,0.629	0.584	58.4	58.4
5502	ENSG00000154582	TCEB1	8	-	73970578	73970634	73970578	73970631	73971869	73971908	5502	4,3,12	0,0,1	0,2,3	2,2,1	76	73	0.000223862	0.0450061	1.0,1.0,0.92	0.0,0.49,0.742	0.563	56.3	56.3
21315	ENSG00000197008	ZNF138	7	+	64815571	64815653	64815575	64815653	64814917	64815044	21315	8,6,6	1,0,8	1,3,1	4,8,5	77	73	0.000217229	0.0446963	0.884,1.0,0.416	0.192,0.262,0.159	0.562	56.2	56.2
23625	ENSG00000097046	CDC7	1	+	91501636	91501831	91501653	91501831	91501137	91501303	23625	3,3,1	1,0,0	5,1,2	3,4,3	90	73	7.23581e-06	0.00521085	0.709,1.0,1.0	0.575,0.169,0.351	0.538	53.8	53.8
1110	ENSG00000174197	MGA	15	+	41740052	41740203	41740056	41740203	41736180	41736698	1110	9,6,9	0,0,0	3,5,1	2,3,4	77	73	2.09751e-08	3.95057e-05	1.0,1.0,1.0	0.587,0.612,0.192	0.536	53.6	53.6
741	ENSG00000143669	LYST	1	-	235751209	235751378	235751209	235751362	235752004	235752171	741	1,0,1	3,2,2	1,3,3	0,2,2	89	73	0.000261274	0.0499788	0.215,0.0,0.291	1.0,0.552,0.552	-0.533	-53.3	53.3
417	ENSG00000015153	YAF2	12	-	42210547	42210680	42210547	42210619	42212421	42212484	417	2,4,6	0,0,0	1,1,2	2,0,4	134	73	6.80392e-06	0.00520606	1.0,1.0,1.0	0.214,1.0,0.214	0.524	52.4	52.4
24324	ENSG00000163006	CCDC138	2	+	108791554	108791802	108791679	108791802	108788851	108788966	24324	6,4,1	0,0,0	2,2,9	2,3,0	198	73	0.000108004	0.0301067	1.0,1.0,1.0	0.269,0.197,1.0	0.511	51.1	51.1
27193	ENSG00000163444	TMEM183A	1	+	203017732	203017919	203017758	203017919	203015959	203016140	27193	0,0,1	1,5,0	1,1,4	0,1,0	99	73	1.21258e-06	0.00129087	0.0,0.0,1.0	1.0,0.424,1.0	-0.475	-47.5	47.5
2938	ENSG00000119977	TCTN3	10	-	95683100	95683216	95683100	95683192	95683521	95683629	2938	3,5,3	3,2,2	3,2,4	0,0,0	97	73	1.01285e-06	0.00112726	0.429,0.653,0.53	1.0,1.0,1.0	-0.463	-46.3	46.3
26361	ENSG00000182472	CAPN12	19	-	38733702	38733940	38733702	38733781	38734141	38734204	26361	2,1,9	0,0,1	2,2,0	0,1,5	232	73	1.40039e-05	0.00797406	1.0,1.0,0.739	1.0,0.386,0.0	0.451	45.1	45.1
927	ENSG00000163832	ELP6	3	-	47511147	47511367	47511147	47511226	47513222	47513339	927	3,4,4	0,3,2	3,10,7	0,0,0	214	73	0.000181462	0.0400112	1.0,0.313,0.406	1.0,1.0,1.0	-0.427	-42.7	42.7
7932	ENSG00000186567	CEACAM19	19	+	44683433	44684359	44683436	44684359	44682566	44682620	7932	5,2,1	3,2,1	0,1,0	4,2,2	76	73	1.03043e-05	0.00615368	0.616,0.49,0.49	0.0,0.324,0.0	0.424	42.4	42.4
21842	ENSG00000214655	ZSWIM8	10	+	73796195	73796360	73796320	73796360	73795538	73795663	21842	9,2,8	0,4,2	6,5,5	0,0,0	198	73	8.02851e-05	0.0255296	1.0,0.156,0.596	1.0,1.0,1.0	-0.416	-41.6	41.6
26627	ENSG00000099977	DDT	22	-	23973103	23973347	23973103	23973343	23973767	23973943	26627	1,2,0	0,6,3	1,2,1	0,2,0	77	73	0.000184655	0.0400112	1.0,0.24,0.0	1.0,0.487,1.0	-0.416	-41.6	41.6
10200	ENSG00000133243	BTBD2	19	-	2013546	2013880	2013546	2013718	2015296	2015542	10200	1,2,0	2,0,1	6,2,2	0,0,1	235	73	0.000203936	0.0426783	0.134,1.0,0.0	1.0,1.0,0.383	-0.416	-41.6	41.6
21265	ENSG00000239523	MYLK-AS1	3	+	123629490	123629566	123629493	123629566	123585555	123585794	21265	0,0,0	1,2,1	3,4,1	2,6,3	76	73	4.96141e-07	0.000714588	0.0,0.0,0.0	0.59,0.39,0.243	-0.408	-40.8	40.8
14905	ENSG00000167766	ZNF83	19	-	52616717	52616875	52616717	52616841	52618935	52619031	14905	12,13,5	0,0,0	6,5,6	8,1,2	107	73	3.84362e-08	6.72222e-05	1.0,1.0,1.0	0.338,0.773,0.672	0.406	40.6	40.6
26571	ENSG00000174485	DENND4A	15	-	65700543	65700675	65700543	65700672	65701050	65701192	26571	1,2,5	0,0,0	3,1,1	7,0,1	76	73	0.000145915	0.0364565	1.0,1.0,1.0	0.292,1.0,0.49	0.406	40.6	40.6
13251	ENSG00000157450	RNF111	15	+	59084101	59084254	59084128	59084254	59080935	59081284	13251	10,6,2	2,6,6	0,3,1	3,12,18	100	73	0.000168876	0.0382863	0.785,0.422,0.196	0.0,0.154,0.039	0.403	40.3	40.3
4413	ENSG00000186205	2001-03-01	1	+	220811929	220811999	220811943	220811999	220805202	220805274	4413	1,1,1	12,7,8	5,3,1	3,2,2	87	73	0.000162358	0.0378604	0.065,0.107,0.095	0.583,0.557,0.296	-0.39	-39	39
419	ENSG00000015153	YAF2	12	-	42210547	42210680	42210547	42210619	42237598	42237724	419	2,3,6	0,0,1	1,2,2	0,3,2	134	73	0.000201323	0.0426783	1.0,1.0,0.766	1.0,0.266,0.353	0.382	38.2	38.2
26628	ENSG00000234585	CCT6P3	7	+	65066230	65066426	65066252	65066426	65064998	65065133	26628	0,0,0	2,7,4	0,5,2	2,2,2	95	73	0.000141916	0.0363554	0.0,0.0,0.0	0.0,0.658,0.435	-0.364	-36.4	36.4
17569	ENSG00000177674	AGTRAP	1	+	11745929	11746223	11745987	11746223	11745802	11745837	17569	22,11,14	2,3,1	7,10,9	3,9,8	131	73	0.000214996	0.0446117	0.86,0.671,0.886	0.565,0.382,0.385	0.362	36.2	36.2
18310	ENSG00000147684	NDUFB9	8	+	124543119	124543279	124543121	124543279	124539143	124539287	18310	7,9,1	4,2,1	5,6,4	0,0,0	75	73	4.45442e-05	0.0168947	0.63,0.814,0.493	1.0,1.0,1.0	-0.354	-35.4	35.4
22291	ENSG00000076685	NT5C2	10	-	103100867	103100964	103100867	103100943	103101044	103101102	22291	1,0,0	2,1,6	1,3,3	1,4,2	94	73	7.26383e-05	0.023714	0.28,0.0,0.0	0.437,0.368,0.538	-0.354	-35.4	35.4
13613	ENSG00000113430	IRX4	5	-	1879503	1879870	1879503	1879832	1880724	1880834	13613	0,0,0	5,2,6	4,3,3	3,5,5	111	73	5.40618e-07	0.00073539	0.0,0.0,0.0	0.467,0.283,0.283	-0.344	-34.4	34.4
15247	ENSG00000274471	RP11-228M15.1	15	+	23310802	23310974	23310836	23310974	23310187	23310297	15247	2,4,6	0,0,0	4,9,3	0,2,7	107	73	5.43902e-05	0.0193006	1.0,1.0,1.0	1.0,0.754,0.226	0.34	34	34
1484	ENSG00000130396	MLLT4	6	+	167872213	167872377	167872216	167872377	167870382	167870498	1484	25,13,22	19,13,28	26,23,23	1,8,6	76	73	8.61835e-06	0.00543138	0.558,0.49,0.43	0.961,0.734,0.786	-0.334	-33.4	33.4
260	ENSG00000181264	TMEM136	11	+	120327451	120327640	120327465	120327640	120325128	120325368	260	3,6,9	1,0,0	4,3,5	5,2,1	87	73	1.48815e-05	0.00809717	0.716,1.0,1.0	0.402,0.557,0.808	0.316	31.6	31.6
20829	ENSG00000234177	LINC01114	2	-	104754325	104754661	104754325	104754440	104754835	104754875	20829	12,14,16	0,0,0	15,24,19	4,2,1	294	73	8.28331e-06	0.00543138	1.0,1.0,1.0	0.482,0.749,0.825	0.315	31.5	31.5
19983	ENSG00000113971	NPHP3	3	-	132683398	132683544	132683398	132683524	132684553	132684696	19983	4,2,3	2,7,7	1,0,0	6,9,7	93	73	3.68587e-05	0.0150414	0.611,0.183,0.252	0.116,0.0,0.0	0.31	31	31
19391	ENSG00000188385	JAKMIP3	10	+	132166982	132167055	132167013	132167055	132164669	132164735	19391	0,0,0	10,2,4	2,1,4	2,3,6	104	73	4.48501e-05	0.0168947	0.0,0.0,0.0	0.412,0.19,0.319	-0.307	-30.7	30.7
5859	ENSG00000116151	MORN1	1	-	2379108	2379277	2379108	2379227	2384977	2385065	5859	4,1,1	2,1,1	0,0,1	5,1,1	123	73	0.000249115	0.0486063	0.543,0.372,0.372	0.0,0.0,0.372	0.305	30.5	30.5
11209	ENSG00000163701	IL17RE	3	+	9914474	9914599	9914547	9914599	9913955	9914024	11209	3,1,4	0,0,0	8,4,9	0,1,6	146	73	0.00014182	0.0363554	1.0,1.0,1.0	1.0,0.667,0.429	0.301	30.1	30.1
13729	ENSG00000177943	MAMDC4	9	+	136851792	136851939	136851856	136851939	136850942	136851105	13729	5,1,2	8,2,1	0,1,0	3,5,6	137	73	0.000167186	0.0382863	0.25,0.21,0.516	0.0,0.096,0.0	0.293	29.3	29.3
26650	ENSG00000006432	MAP3K9	14	-	70740041	70740167	70740041	70740164	70742350	70742591	26650	3,2,4	8,9,5	0,0,0	5,15,13	76	73	1.43867e-06	0.00140904	0.265,0.176,0.435	0.0,0.0,0.0	0.292	29.2	29.2
9674	ENSG00000127957	PMS2P3	7	-	75514644	75514784	75514644	75514779	75515717	75515828	9674	9,3,4	4,0,6	2,7,6	0,1,0	78	73	0.000108205	0.0301067	0.678,1.0,0.384	1.0,0.868,1.0	-0.269	-26.9	26.9
12527	ENSG00000184465	WDR27	6	-	169667135	169667296	169667135	169667187	169667981	169668185	12527	10,8,13	0,0,0	14,11,17	0,3,4	182	73	4.75911e-05	0.0173921	1.0,1.0,1.0	1.0,0.595,0.63	0.258	25.8	25.8
4439	ENSG00000070610	GBA2	9	-	35741793	35741908	35741793	35741890	35743275	35743326	4439	4,4,8	0,0,1	5,8,6	4,4,0	91	73	0.00015931	0.0378604	1.0,1.0,0.865	0.501,0.616,1.0	0.249	24.9	24.9
9640	ENSG00000251569	RP11-724O16.1	2	+	169487791	169487855	169487805	169487855	169487068	169487134	9640	1,6,3	13,7,7	0,0,0	8,6,5	87	73	7.12248e-06	0.00521085	0.061,0.418,0.264	0.0,0.0,0.0	0.248	24.8	24.8
24580	ENSG00000131471	AOC3	17	+	42855393	42855573	42855443	42855573	42854447	42854733	24580	0,0,0	4,2,4	2,4,1	3,5,4	123	73	0.000137659	0.0363554	0.0,0.0,0.0	0.283,0.322,0.129	-0.245	-24.5	24.5
20825	ENSG00000072778	ACADVL	17	+	7224649	7224825	7224714	7224825	7224479	7224552	20825	14,13,11	1,0,0	18,12,18	2,2,7	138	73	1.94441e-05	0.00991851	0.881,1.0,1.0	0.826,0.76,0.576	0.24	24	24
8926	ENSG00000148019	CEP78	9	+	78251904	78252043	78251907	78252043	78248761	78248873	8926	1,4,4	19,14,28	8,19,12	19,28,16	76	73	0.000136104	0.0363554	0.048,0.215,0.121	0.288,0.395,0.419	-0.239	-23.9	23.9
11667	ENSG00000108840	HDAC5	17	-	44092171	44092299	44092171	44092284	44092380	44092527	11667	0,1,0	7,4,8	2,2,8	9,7,6	88	73	3.07014e-05	0.0129026	0.0,0.172,0.0	0.156,0.192,0.525	-0.234	-23.4	23.4
12633	ENSG00000198231	DDX42	17	+	63804959	63805175	63805043	63805175	63800467	63800617	12633	0,0,0	9,6,6	3,5,2	3,6,9	157	73	8.68508e-06	0.00543138	0.0,0.0,0.0	0.317,0.279,0.094	-0.23	-23	23
5513	ENSG00000154582	TCEB1	8	-	73955646	73955765	73955646	73955761	73955910	73956054	5513	2,1,5	2,0,5	3,2,2	0,1,0	77	73	0.000140841	0.0363554	0.487,1.0,0.487	1.0,0.655,1.0	-0.227	-22.7	22.7
24627	ENSG00000266338	NBPF15	1	-	144459365	144459488	144459365	144459464	144460842	144460868	24627	8,4,5	1,1,5	3,3,2	0,1,0	97	73	4.44147e-05	0.0168947	0.858,0.751,0.429	1.0,0.693,1.0	-0.218	-21.8	21.8
6761	ENSG00000135597	REPS1	6	-	138917554	138917646	138917554	138917627	138920214	138920316	6761	14,6,13	18,19,20	4,4,1	22,21,27	92	73	0.000101148	0.0294835	0.382,0.2,0.34	0.126,0.131,0.029	0.212	21.2	21.2
11211	ENSG00000163701	IL17RE	3	+	9914401	9914599	9914547	9914599	9913955	9914024	11211	5,4,9	0,0,0	13,17,20	0,1,6	219	73	0.000202655	0.0426783	1.0,1.0,1.0	1.0,0.85,0.526	0.208	20.8	20.8
27260	ENSG00000125967	NECAB3	20	-	33659884	33660058	33659884	33659998	33660258	33660395	27260	11,6,18	0,0,0	13,21,15	2,3,2	133	73	0.000155513	0.0378604	1.0,1.0,1.0	0.781,0.793,0.805	0.207	20.7	20.7
13709	ENSG00000225697	SLC26A6	3	-	48626875	48627107	48626875	48627052	48627945	48628038	13709	9,2,1	35,27,52	9,16,13	27,21,15	128	73	1.31211e-06	0.00133862	0.128,0.041,0.011	0.16,0.303,0.331	-0.205	-20.5	20.5
3514	ENSG00000135365	PHF21A	11	-	45969814	45969904	45969814	45969901	45971115	45971367	3514	14,12,24	0,0,1	9,11,15	3,4,2	76	73	2.68868e-05	0.012375	1.0,1.0,0.958	0.742,0.725,0.878	0.204	20.4	20.4
13994	ENSG00000173653	RCE1	11	+	66843955	66844039	66843959	66844039	66843758	66843861	13994	12,12,15	0,1,2	9,16,21	1,9,10	77	73	0.000172371	0.0387201	1.0,0.919,0.877	0.895,0.628,0.666	0.202	20.2	20.2
27261	ENSG00000125967	NECAB3	20	-	33659884	33660034	33659884	33659998	33660258	33660395	27261	8,4,11	0,0,0	15,13,14	2,3,2	109	73	0.000250129	0.0486063	1.0,1.0,1.0	0.834,0.744,0.824	0.199	19.9	19.9
23402	ENSG00000185596	WASH3P	15	+	101972592	101972694	101972595	101972694	101966108	101966223	23402	1,0,0	8,5,12	0,7,6	8,17,8	76	73	4.75393e-05	0.0173921	0.107,0.0,0.0	0.0,0.283,0.419	-0.198	-19.8	19.8
5683	ENSG00000159023	EPB41	1	+	28987430	28987905	28987447	28987905	28887123	28887210	5683	3,3,1	28,17,25	8,9,7	18,18,17	90	73	0.000144026	0.0363554	0.08,0.125,0.031	0.265,0.289,0.25	-0.189	-18.9	18.9
11588	ENSG00000151332	MBIP	14	-	36314690	36314936	36314690	36314915	36316692	36316812	11588	3,6,3	10,11,7	2,0,1	13,19,11	94	73	0.000233712	0.0461487	0.189,0.298,0.25	0.107,0.0,0.066	0.188	18.8	18.8
22787	ENSG00000139990	DCAF5	14	-	69118138	69118278	69118138	69118275	69119193	69119230	22787	11,15,27	0,0,1	17,21,31	3,9,4	76	73	4.33157e-06	0.00353528	1.0,1.0,0.963	0.845,0.691,0.882	0.182	18.2	18.2
24419	ENSG00000143437	ARNT	1	-	150814076	150814239	150814076	150814236	150816258	150816406	24419	32,15,26	6,7,7	26,47,42	4,0,1	76	73	2.46793e-05	0.0118485	0.837,0.673,0.781	0.862,1.0,0.976	-0.182	-18.2	18.2
20953	ENSG00000047578	KIAA0556	16	+	27654587	27654736	27654607	27654736	27648603	27648735	20953	3,1,4	15,4,10	0,0,0	6,3,8	93	73	0.00017433	0.0388043	0.136,0.164,0.239	0.0,0.0,0.0	0.18	18	18
19921	ENSG00000259429	UBE2Q2P2	15	+	82418635	82418792	82418638	82418792	82415527	82415675	19921	6,5,7	0,4,5	9,2,5	0,1,0	76	73	0.000158076	0.0378604	1.0,0.546,0.574	1.0,0.658,1.0	-0.179	-17.9	17.9
20463	ENSG00000197892	KIF13B	8	-	29109433	29109526	29109433	29109511	29109917	29110070	20463	4,8,2	21,17,9	0,0,1	9,19,21	88	73	3.55486e-06	0.0030014	0.136,0.281,0.156	0.0,0.0,0.038	0.178	17.8	17.8
5158	ENSG00000242802	AP5Z1	7	+	4784132	4784371	4784202	4784371	4783688	4783798	5158	0,0,0	4,5,3	1,1,8	6,4,9	143	73	2.83482e-05	0.0126201	0.0,0.0,0.0	0.078,0.113,0.312	-0.168	-16.8	16.8
5077	ENSG00000099992	TBC1D10A	22	-	30304530	30304651	30304530	30304630	30326672	30326901	5077	6,2,4	15,6,17	2,1,1	28,24,38	94	73	0.00016749	0.0382863	0.237,0.206,0.154	0.053,0.031,0.02	0.164	16.4	16.4
11468	ENSG00000004139	SARM1	17	+	28388349	28388539	28388359	28388539	28388046	28388276	11468	69,41,51	1,1,3	49,50,39	12,10,8	83	73	3.28692e-07	0.000503002	0.984,0.973,0.937	0.782,0.815,0.811	0.162	16.2	16.2
12797	ENSG00000100058	CRYBB2P1	22	+	25457245	25457401	25457258	25457401	25455711	25455840	12797	6,1,2	13,7,16	0,0,0	14,13,20	86	73	2.3159e-05	0.011341	0.281,0.108,0.096	0.0,0.0,0.0	0.162	16.2	16.2
18474	ENSG00000197555	SIPA1L1	14	+	71650289	71650509	71650334	71650509	71624047	71624236	18474	8,1,6	12,9,13	0,2,1	11,20,18	118	73	7.92055e-05	0.0255177	0.292,0.064,0.222	0.0,0.058,0.033	0.162	16.2	16.2
11437	ENSG00000064270	ATP2C2	16	+	84410679	84410765	84410703	84410765	84410567	84410603	11437	4,4,6	15,18,17	0,3,0	20,33,16	97	73	8.44716e-05	0.0260944	0.167,0.143,0.21	0.0,0.064,0.0	0.152	15.2	15.2
14839	ENSG00000116127	ALMS1	2	+	73432128	73432291	73432197	73432291	73426452	73426553	14839	5,0,3	7,4,7	0,0,0	9,7,3	142	73	0.00018388	0.0400112	0.269,0.0,0.181	0.0,0.0,0.0	0.15	15	15
19710	ENSG00000149311	ATM	11	+	108312389	108312498	108312410	108312498	108310159	108310315	19710	1,3,7	17,13,13	1,0,0	17,21,13	94	73	3.94802e-05	0.0158471	0.044,0.152,0.295	0.044,0.0,0.0	0.149	14.9	14.9
10354	ENSG00000174177	CTU2	16	+	88713630	88713778	88713646	88713778	88713311	88713447	10354	1,0,0	14,5,10	3,5,3	14,13,20	89	73	0.000107976	0.0301067	0.055,0.0,0.0	0.149,0.24,0.11	-0.148	-14.8	14.8
17065	ENSG00000213983	AP1G2	14	-	23561961	23562185	23561961	23562053	23562287	23562415	17065	67,29,53	3,3,3	44,63,38	0,1,0	205	73	0.000231952	0.0461487	0.888,0.775,0.863	1.0,0.957,1.0	-0.144	-14.4	14.4
26889	ENSG00000181513	ACBD4	17	+	45137891	45137988	45137912	45137988	45137759	45137830	26889	0,0,0	15,8,18	2,4,4	15,13,20	94	73	5.59456e-05	0.019569	0.0,0.0,0.0	0.094,0.193,0.134	-0.14	-14	14
1598	ENSG00000064961	HMG20B	19	+	3574340	3574586	3574369	3574586	3573691	3573800	1598	29,6,11	0,1,0	17,18,19	2,4,4	102	73	8.38069e-05	0.0260944	1.0,0.811,1.0	0.859,0.763,0.773	0.139	13.9	13.9
6896	ENSG00000178821	TMEM52	1	-	1918252	1918934	1918252	1918431	1919044	1919088	6896	101,28,56	0,0,1	122149120	4,5,2	576	73	0.000157002	0.0378604	1.0,1.0,0.877	0.794,0.791,0.884	0.136	13.6	13.6
4094	ENSG00000204351	SKIV2L	6	+	31968635	31968796	31968685	31968796	31968347	31968538	4094	3,1,1	26,24,23	12,11,6	24,31,28	123	73	3.01033e-05	0.0129026	0.064,0.024,0.025	0.229,0.174,0.113	-0.134	-13.4	13.4
21908	ENSG00000138688	KIAA1109	4	+	122355787	122355990	122355795	122355990	122353813	122354017	21908	8,3,4	22,26,20	0,2,1	21,21,29	81	73	0.000224249	0.0450061	0.247,0.094,0.153	0.0,0.079,0.03	0.128	12.8	12.8
23403	ENSG00000185596	WASH3P	15	+	101972582	101972694	101972592	101972694	101966108	101966223	23403	19,29,24	0,0,0	29,27,29	0,6,5	83	73	3.10906e-05	0.0129026	1.0,1.0,1.0	1.0,0.798,0.836	0.122	12.2	12.2
9308	ENSG00000103249	CLCN7	16	-	1459106	1459268	1459106	1459187	1460417	1460527	9308	7,7,6	35,14,19	0,3,0	22,29,16	154	73	1.73627e-05	0.00924189	0.087,0.192,0.13	0.0,0.047,0.0	0.121	12.1	12.1
19562	ENSG00000114745	GORASP1	3	-	39100304	39100503	39100304	39100454	39100746	39100877	19562	62,33,33	5,2,3	52,43,45	0,0,0	122	73	6.31899e-05	0.0209082	0.881,0.908,0.868	1.0,1.0,1.0	-0.114	-11.4	11.4
16495	ENSG00000198646	NCOA6	20	-	34758804	34758948	34758804	34758933	34768463	34768586	16495	0,0,0	35,18,22	6,0,3	17,22,19	88	73	0.000261087	0.0499788	0.0,0.0,0.0	0.226,0.0,0.116	-0.114	-11.4	11.4
22646	ENSG00000167770	OTUB1	11	+	63996853	63996941	63996856	63996941	63996529	63996648	22646	13,22,11	87,98,96	3,2,2	92,127,99	76	73	1.00776e-09	3.52501e-06	0.126,0.177,0.099	0.03,0.015,0.019	0.113	11.3	11.3
10145	ENSG00000160345	C9orf116	9	-	135495180	135495615	135495180	135495569	135498584	135498682	10145	50,52,50	8,2,3	55,54,67	0,1,0	119	73	1.45138e-05	0.00807661	0.793,0.941,0.911	1.0,0.971,1.0	-0.109	-10.9	10.9
2686	ENSG00000038358	EDC4	16	+	67879568	67879770	67879586	67879770	67879411	67879503	2686	0,0,0	30,16,31	0,4,6	24,27,17	91	73	0.000120383	0.0331189	0.0,0.0,0.0	0.0,0.106,0.221	-0.109	-10.9	10.9
11420	ENSG00000125755	SYMPK	19	-	45817958	45818193	45817958	45818146	45821383	45821485	11420	0,2,2	28,32,37	7,8,7	31,36,24	120	73	2.06606e-05	0.010324	0.0,0.037,0.032	0.121,0.119,0.151	-0.107	-10.7	10.7
16826	ENSG00000090447	TFAP4	16	-	4258188	4258267	4258188	4258249	4260089	4260245	16826	0,0,0	27,23,16	4,5,1	18,25,25	91	73	0.000143184	0.0363554	0.0,0.0,0.0	0.151,0.138,0.031	-0.107	-10.7	10.7
20525	ENSG00000059378	PARP12	7	-	140037714	140037961	140037714	140037856	140041643	140041839	20525	2,1,0	26,7,15	5,3,10	19,16,16	178	73	9.40993e-05	0.0280978	0.031,0.055,0.0	0.097,0.071,0.204	-0.095	-9.5	9.5
773	ENSG00000055332	EIF2AK2	2	-	37148856	37149257	37148856	37149023	37156907	37157047	773	6,7,4	9,13,21	1,1,0	17,9,14	307	73	8.52583e-05	0.0260944	0.137,0.114,0.043	0.014,0.026,0.0	0.085	8.5	8.5
5866	ENSG00000157181	C1orf27	1	+	186398298	186398441	186398312	186398441	186393946	186394015	5866	5,1,11	44,50,52	0,0,1	46,49,51	87	73	8.70033e-06	0.00543138	0.087,0.017,0.151	0.0,0.0,0.016	0.08	8	8
5744	ENSG00000127914	AKAP9	7	+	92098108	92098214	92098115	92098214	92097585	92097794	5744	97,86,105	5,10,9	65,88,84	1,0,1	80	73	1.87793e-06	0.00172221	0.947,0.887,0.914	0.983,1.0,0.987	-0.074	-7.4	7.4
5731	ENSG00000134709	HOOK1	1	+	59848299	59848516	59848314	59848516	59847044	59847185	5731	0,0,0	71,49,63	3,9,1	38,44,55	88	73	5.80479e-05	0.0200184	0.0,0.0,0.0	0.061,0.145,0.015	-0.074	-7.4	7.4
12421	ENSG00000175866	BAIAP2	17	+	81104510	81104715	81104513	81104715	81104026	81104108	12421	9,11,9	116,74,90	3,4,3	110125112	76	73	0.000141753	0.0363554	0.069,0.125,0.088	0.026,0.03,0.025	0.067	6.7	6.7
11833	ENSG00000051825	MPHOSPH9	12	-	123221371	123221895	123221371	123221723	123223037	123223122	11833	376294377	5,4,2	325344336	9,10,15	245	73	0.000159615	0.0378604	0.957,0.956,0.983	0.915,0.911,0.87	0.067	6.7	6.7
687	ENSG00000124571	XPO5	6	-	43525838	43525954	43525838	43525921	43526684	43526747	687	11,6,5	81,55,67	2,0,0	38,53,78	106	73	1.26367e-05	0.00736688	0.086,0.07,0.049	0.035,0.0,0.0	0.057	5.7	5.7
10824	ENSG00000085224	ATRX	X	-	77634593	77634716	77634593	77634703	77635914	77636056	10824	10,2,2	61,50,55	0,1,0	39,53,58	86	73	0.000189522	0.0407056	0.122,0.033,0.03	0.0,0.016,0.0	0.056	5.6	5.6
7634	ENSG00000204178	TMEM57	1	+	25491345	25491584	25491409	25491584	25489172	25489293	7634	1,0,1	73,53,44	3,3,10	37,46,44	137	73	6.05608e-05	0.0203128	0.007,0.0,0.012	0.041,0.034,0.108	-0.055	-5.5	5.5
24004	ENSG00000116478	HDAC1	1	+	32302599	32302733	32302620	32302733	32292139	32292218	24004	40,41,31	291225316	10,15,35	299307345	94	73	1.84408e-05	0.00960687	0.096,0.124,0.071	0.025,0.037,0.073	0.052	5.2	5.2
7211	ENSG00000197498	RPF2	6	+	110984980	110985138	110985005	110985138	110982014	110982129	7211	24,20,22	186177201	3,2,17	178198143	98	73	2.91775e-05	0.0127573	0.088,0.078,0.075	0.012,0.007,0.081	0.047	4.7	4.7
21611	ENSG00000090266	NDUFB2	7	+	140702862	140703010	140702865	140703010	140696747	140696842	21611	19,7,7	283206260	32,33,22	300312269	76	73	0.000107475	0.0301067	0.061,0.032,0.025	0.093,0.092,0.073	-0.047	-4.7	4.7
23413	ENSG00000175061	LRRC75A-AS1	17	+	16441038	16441209	16441073	16441209	16440201	16440253	23413	226205197	139012671554	90,76,247	176219211701	108	73	1.2906e-11	1.48082e-07	0.099,0.099,0.079	0.033,0.026,0.089	0.043	4.3	4.3
11462	ENSG00000186468	RPS23	5	-	82277694	82277874	82277694	82277852	82278319	82278351	11462	558507525	252420912913	448372639	332836663127	95	73	8.87299e-06	0.00543138	0.145,0.157,0.122	0.094,0.072,0.136	0.041	4.1	4.1
23415	ENSG00000175061	LRRC75A-AS1	17	+	16441010	16441130	16441073	16441130	16440201	16440253	23415	228204202	139012671554	91,80,248	176219211701	136	73	1.85618e-11	1.48082e-07	0.081,0.08,0.065	0.027,0.022,0.073	0.035	3.5	3.5
18106	ENSG00000069275	NUCKS1	1	-	205720500	205720662	205720500	205720653	205723925	205723981	18106	35,47,82	735585778	15,19,36	679709630	82	73	6.11788e-07	0.000788401	0.041,0.067,0.086	0.019,0.023,0.048	0.035	3.5	3.5
25826	ENSG00000149100	EIF3M	11	+	32586981	32587144	32587011	32587144	32583831	32583929	25826	26,22,28	293230272	11,17,11	292296340	103	73	8.923e-05	0.0269728	0.059,0.063,0.068	0.026,0.039,0.022	0.034	3.4	3.4
21229	ENSG00000171863	RPS7	2	+	3575556	3575684	3575591	3575684	3575321	3575350	21229	23,24,16	10799211271	173,150,18	160315841375	108	73	0	0	0.014,0.017,0.008	0.068,0.06,0.009	-0.033	-3.3	3.3
14263	ENSG00000263809	RP11-849F2.7	17	-	8377562	8377702	8377562	8377692	8379795	8379936	14263	355288379	319527953261	185179398	414141833425	83	73	5.74815e-09	1.56382e-05	0.089,0.083,0.093	0.038,0.036,0.093	0.033	3.3	3.3
384	ENSG00000028528	SNX1	15	+	64130206	64130321	64130227	64130321	64129915	64130029	384	18,4,13	206174194	3,3,5	198238198	94	73	5.98671e-05	0.0203128	0.064,0.018,0.049	0.012,0.01,0.019	0.03	3	3
10776	ENSG00000174748	RPL15	3	+	23917836	23918031	23917849	23918031	23916803	23917173	10776	105,53,99	167614811652	198162187	221421162135	86	73	2.72923e-05	0.012375	0.05,0.029,0.048	0.071,0.061,0.069	-0.025	-2.5	2.5
24294	ENSG00000171530	TBCA	5	-	77691403	77691511	77691403	77691498	77693265	77693329	24294	18,6,26	817727886	46,47,21	858840892	86	73	2.55862e-05	0.0120477	0.018,0.007,0.024	0.044,0.045,0.02	-0.02	-2	2
7333	ENSG00000280571	RP4-613B23.5	3	-	42794156	42794299	42794156	42794275	42804435	42804518	7333	23,20,21	502407581	12,4,15	594585503	97	73	0.000162314	0.0378604	0.033,0.036,0.026	0.015,0.005,0.022	0.018	1.8	1.8
17794	ENSG00000142515	KLK3	19	+	50856225	50856310	50856239	50856310	50854914	50855001	17794	258210250	585241135805	187201282	841594067663	87	73	1.70573e-08	3.4804e-05	0.036,0.041,0.035	0.018,0.018,0.03	0.015	1.5	1.5
482	ENSG00000197756	RPL37A	2	+	216499925	216500031	216499948	216500031	216499269	216499398	482	160126147	485845734732	346322168	566955165284	96	73	1.89911e-06	0.00172221	0.024,0.021,0.023	0.044,0.043,0.024	-0.014	-1.4	1.4
5338	ENSG00000114391	RPL24	3	-	101682770	101682910	101682770	101682907	101685817	101685928	5338	172152161	370033084182	129115144	475743974415	76	73	9.59822e-05	0.0283148	0.043,0.042,0.036	0.025,0.025,0.03	0.014	1.4	1.4
17799	ENSG00000142515	KLK3	19	+	50856184	50856399	50856239	50856399	50854920	50855001	17799	427323390	585241135805	344439486	841594067663	128	73	4.1143e-05	0.0162482	0.04,0.043,0.037	0.023,0.026,0.035	0.012	1.2	1.2
14042	ENSG00000110955	ATP5B	12	-	56642792	56642967	56642792	56642831	56643402	56643587	14042	62,41,61	165814771718	123,136,64	165018501814	209	73	4.62403e-06	0.00365224	0.013,0.01,0.012	0.025,0.025,0.012	-0.009	-0.9	0.9
479	ENSG00000197756	RPL37A	2	+	216499831	216500030	216499948	216500030	216499269	216499398	479	164133163	485845734732	359330173	566955165284	190	73	7.95129e-06	0.00543138	0.013,0.011,0.013	0.024,0.022,0.012	-0.007	-0.7	0.7
11881	ENSG00000149499	EML3	11	-	62602758	62602827	62602758	62602779	62603148	62603247	11881	13,7,13	0,0,0	10,21,18	2,4,1	121	73	0.000269217	0.0508925	1.0,1.0,1.0	0.751,0.76,0.916	0.191	19.1	19.1
17258	ENSG00000109065	NAT9	17	-	74771959	74772051	74771959	74772039	74772217	74772277	17258	3,1,1	5,6,2	6,3,4	1,1,2	85	73	0.00027208	0.0508925	0.34,0.125,0.3	0.837,0.72,0.632	-0.475	-47.5	47.5
26604	ENSG00000071889	FAM3A	X	-	154507810	154507885	154507810	154507882	154508288	154508347	26604	1,0,0	8,7,1	1,6,3	12,1,14	76	73	0.000272286	0.0508925	0.107,0.0,0.0	0.074,0.852,0.171	-0.33	-33	33
9695	ENSG00000137106	GRHPR	9	+	37434045	37434879	37434837	37434879	37432007	37432138	9695	24,21,30	0,1,0	17,33,29	2,1,2	865	73	0.000281987	0.0523065	1.0,0.639,1.0	0.418,0.736,0.55	0.312	31.2	31.2
15220	ENSG00000243554	AC004967.7	7	-	97969769	97969862	97969769	97969845	97972134	97972254	15220	1,0,0	34,20,17	3,5,3	26,31,23	90	73	0.000288423	0.0523113	0.023,0.0,0.0	0.086,0.116,0.096	-0.092	-9.2	9.2
23973	ENSG00000067606	PRKCZ	1	+	2184872	2185116	2184921	2185116	2184582	2184698	23973	8,1,11	59,35,49	18,14,19	36,42,55	122	73	0.000285724	0.0523113	0.075,0.017,0.118	0.23,0.166,0.171	-0.119	-11.9	11.9
7332	ENSG00000280571	RP4-613B23.5	3	-	42794156	42794289	42794156	42794275	42804435	42804518	7332	18,16,18	502407581	7,2,15	594585503	87	73	0.000286962	0.0523113	0.029,0.032,0.025	0.01,0.003,0.024	0.016	1.6	1.6
19152	ENSG00000101412	E2F1	20	-	33680325	33680539	33680325	33680416	33686003	33686404	19152	15,6,11	14,5,12	5,6,4	15,22,18	196	73	0.000292772	0.0527096	0.285,0.309,0.255	0.11,0.092,0.076	0.19	19	19
11624	ENSG00000196531	NACA	12	-	56724451	56724572	56724451	56724523	56725262	56725453	11624	184146214	240516912410	99127257	246328002876	122	73	0.000295193	0.0527577	0.044,0.049,0.05	0.023,0.026,0.051	0.014	1.4	1.4
262	ENSG00000181264	TMEM136	11	+	120327440	120327640	120327465	120327640	120325128	120325368	262	17,10,14	1,0,0	11,15,22	5,2,1	98	73	0.000297518	0.0527879	0.927,1.0,1.0	0.621,0.848,0.942	0.172	17.2	17.2
20710	ENSG00000140400	MAN2C1	15	-	75361854	75362025	75361854	75361947	75362342	75362453	20710	0,1,3	40,15,47	9,8,3	34,39,43	151	73	0.000302906	0.0533572	0.0,0.031,0.03	0.113,0.09,0.033	-0.058	-5.8	5.8
9111	ENSG00000136807	CDK9	9	+	127787708	127787849	127787752	127787849	127787517	127787608	9111	5,8,5	0,1,0	5,6,7	2,3,1	117	73	0.00031109	0.0544074	1.0,0.833,1.0	0.609,0.555,0.814	0.285	28.5	28.5
16901	ENSG00000172053	QARS	3	-	49103862	49104098	49103862	49103972	49104323	49104471	16901	34,35,38	156,77,130	15,19,37	153167141	199	73	0.000327551	0.0568801	0.074,0.143,0.097	0.035,0.04,0.088	0.05	5	5
11992	ENSG00000068024	HDAC4	2	-	239126455	239126694	239126455	239126679	239134244	239134443	11992	0,0,5	1,3,1	1,4,1	0,0,2	88	73	0.000335274	0.0575707	0.0,0.0,0.806	1.0,1.0,0.293	-0.496	-49.6	49.6
6060	ENSG00000024048	UBR2	6	+	42665408	42665512	42665411	42665512	42663257	42663419	6060	26,19,20	2,2,5	21,28,31	0,0,1	76	73	0.000336231	0.0575707	0.926,0.901,0.793	1.0,1.0,0.968	-0.116	-11.6	11.6
166	ENSG00000155287	SLC25A28	10	-	99612542	99612617	99612542	99612599	99613695	99613924	166	3,0,5	5,16,3	0,0,1	14,15,9	91	73	0.000341738	0.0579679	0.325,0.0,0.572	0.0,0.0,0.082	0.272	27.2	27.2
19931	ENSG00000149091	DGKZ	11	+	46379453	46379568	46379468	46379568	46379202	46379236	19931	0,0,1	21,13,19	1,5,4	21,16,28	88	73	0.000343286	0.0579679	0.0,0.0,0.042	0.038,0.206,0.106	-0.103	-10.3	10.3
5676	ENSG00000070214	SLC44A1	9	+	105389032	105397346	105389903	105397346	105385421	105385502	5676	412381471	2,3,6	395534531	1,1,0	944	73	0.000351971	0.0590275	0.941,0.908,0.859	0.968,0.976,1.0	-0.079	-7.9	7.9
24115	ENSG00000014914	MTMR11	1	-	149931259	149931473	149931259	149931426	149931943	149932014	24115	0,4,0	1,0,3	1,1,4	0,1,1	120	73	0.000361073	0.0601419	0.0,1.0,0.0	1.0,0.378,0.709	-0.362	-36.2	36.2
15963	ENSG00000066027	PPP2R5A	1	+	212345789	212345933	212345802	212345933	212333496	212333598	15963	5,11,9	0,0,1	6,8,11	3,2,2	86	73	0.000364571	0.0603143	1.0,1.0,0.884	0.629,0.772,0.824	0.22	22	22
17751	ENSG00000141084	RANBP10	16	-	67728389	67728601	67728389	67728511	67729279	67729484	17751	39,14,20	24,12,21	11,11,14	30,15,34	163	73	0.000378399	0.0617674	0.421,0.343,0.299	0.141,0.247,0.156	0.173	17.3	17.3
4027	ENSG00000134313	KIDINS220	2	-	8812394	8812496	8812394	8812493	8813236	8813335	4027	3,1,4	30,32,30	6,14,4	13,25,24	76	73	0.000375904	0.0617674	0.088,0.029,0.114	0.307,0.35,0.138	-0.188	-18.8	18.8
17043	ENSG00000138660	AP1AR	4	+	112264998	112265067	112265008	112265067	112262987	112263086	17043	5,3,3	58,55,86	5,9,17	48,56,66	83	73	0.000382539	0.0620295	0.07,0.046,0.03	0.084,0.124,0.185	-0.082	-8.2	8.2
1771	ENSG00000070756	PABPC1	8	-	100706886	100707027	100706886	100706997	100709132	100709223	1771	98,63,68	209215351932	28,37,96	176322932098	103	73	0.000388477	0.062578	0.032,0.028,0.024	0.011,0.011,0.031	0.01	1	1
5889	ENSG00000175727	MLXIP	12	+	122138178	122138295	122138193	122138295	122137468	122137590	5889	0,0,1	18,18,31	2,3,6	28,26,30	88	73	0.000397488	0.063611	0.0,0.0,0.026	0.056,0.087,0.142	-0.086	-8.6	8.6
9029	ENSG00000100731	PCNX	14	+	71046939	71047105	71046963	71047105	71045132	71045283	9029	7,0,2	20,12,13	0,1,0	23,17,20	97	73	0.000406266	0.0645937	0.208,0.0,0.104	0.0,0.042,0.0	0.09	9	9
17305	ENSG00000135596	MICAL1	6	-	109445770	109445875	109445770	109445862	109446135	109446357	17305	3,3,6	72,60,80	8,14,12	67,65,65	86	73	0.000424058	0.0669875	0.034,0.041,0.06	0.092,0.155,0.135	-0.082	-8.2	8.2
8034	ENSG00000182774	RPS17	15	-	82536808	82536901	82536808	82536881	82538305	82538985	8034	276236332	176915292078	469547362	213222271899	93	73	0.000461463	0.072429	0.109,0.108,0.111	0.147,0.162,0.13	-0.037	-3.7	3.7
14120	ENSG00000100056	DGCR14	22	-	19139854	19140027	19139854	19140024	19142537	19142633	14120	2,0,1	15,6,8	6,3,7	13,8,14	76	73	0.000470149	0.0733222	0.114,0.0,0.107	0.307,0.265,0.324	-0.225	-22.5	22.5
13017	ENSG00000106591	MRPL32	7	+	42937147	42937241	42937163	42937241	42935020	42935136	13017	2,5,5	1,0,1	3,2,5	3,3,2	89	73	0.000480843	0.0745155	0.621,1.0,0.804	0.451,0.354,0.672	0.316	31.6	31.6
22733	ENSG00000068650	ATP11A	13	+	112881815	112887168	112881875	112887168	112875775	112875941	22733	21,2,9	0,0,2	13,16,17	7,5,1	133	73	0.000485461	0.0746574	1.0,1.0,0.712	0.505,0.637,0.903	0.222	22.2	22.2
26177	ENSG00000134905	CARS2	13	-	110644384	110644606	110644384	110644483	110645966	110646090	26177	10,9,7	61,28,36	0,3,5	47,52,37	196	73	0.000487857	0.0746574	0.058,0.107,0.068	0.0,0.021,0.048	0.055	5.5	5.5
19366	ENSG00000028310	BRD9	5	-	886591	886707	886591	886704	887360	887471	19366	30,15,30	5,3,10	15,13,21	2,1,0	76	73	0.000501255	0.0762313	0.852,0.828,0.742	0.878,0.926,1.0	-0.127	-12.7	12.7
10245	ENSG00000226210	WASH7P	12	-	18372	18474	18372	18471	26800	26954	10245	0,0,1	1,2,6	1,3,2	2,4,6	76	73	0.000532193	0.0794557	0.0,0.0,0.138	0.324,0.419,0.243	-0.283	-28.3	28.3
20753	ENSG00000134698	AGO4	1	+	35825604	35825815	35825678	35825815	35825312	35825494	20753	8,2,2	14,11,19	0,1,2	17,21,24	147	73	0.000531342	0.0794557	0.221,0.083,0.05	0.0,0.023,0.04	0.097	9.7	9.7
2807	ENSG00000137337	MDC1	6	-	30703103	30703302	30703103	30703286	30703417	30703537	2807	4,4,5	58,28,52	0,1,2	52,68,63	89	73	0.000529618	0.0794557	0.054,0.105,0.073	0.0,0.012,0.025	0.065	6.5	6.5
13708	ENSG00000225697	SLC26A6	3	-	48626875	48627107	48626875	48627055	48627945	48628038	13708	5,1,1	22,12,24	7,14,12	31,23,22	125	73	0.000557552	0.0822389	0.117,0.046,0.024	0.117,0.262,0.242	-0.145	-14.5	14.5
17066	ENSG00000213983	AP1G2	14	-	23561961	23562107	23561961	23562053	23562287	23562415	17066	49,26,35	3,3,3	28,33,22	0,1,0	127	73	0.000554633	0.0822389	0.904,0.833,0.87	1.0,0.95,1.0	-0.114	-11.4	11.4
21197	ENSG00000154719	MRPL39	21	-	25606448	25606684	25606448	25606655	25607402	25607517	21197	10,9,6	96,80,143	0,0,7	97101109	102	73	0.000571223	0.0837508	0.069,0.075,0.029	0.0,0.0,0.044	0.043	4.3	4.3
25739	ENSG00000108788	MLX	17	+	42569168	42569290	42569203	42569290	42568469	42568943	25739	10,17,11	154119155	1,10,4	147170138	108	73	0.000577467	0.0841624	0.042,0.088,0.046	0.005,0.038,0.019	0.038	3.8	3.8
10152	ENSG00000154814	OXNAD1	3	+	16270928	16271071	16270944	16271071	16269125	16269275	10152	0,3,0	12,9,14	2,6,5	10,11,9	89	73	0.000585876	0.0844208	0.0,0.215,0.0	0.141,0.309,0.313	-0.183	-18.3	18.3
8487	ENSG00000167113	COQ4	9	+	128332132	128332282	128332152	128332282	128325778	128325881	8487	9,15,15	68,34,53	4,5,5	50,50,64	93	73	0.000586136	0.0844208	0.094,0.257,0.182	0.059,0.073,0.058	0.114	11.4	11.4
25056	ENSG00000110888	CAPRIN2	12	-	30719078	30720915	30719078	30719225	30723258	30723314	25056	45,33,46	0,2,0	34,53,44	7,5,1	1763	73	0.000593654	0.0850037	1.0,0.406,1.0	0.167,0.305,0.646	0.429	42.9	42.9
16385	ENSG00000161996	WDR90	16	+	665907	666124	665949	666124	665678	665801	16385	1,1,2	21,6,24	3,8,9	11,38,7	115	73	0.000626892	0.0873017	0.029,0.096,0.05	0.148,0.118,0.449	-0.18	-18	18
17847	ENSG00000061938	TNK2	3	-	195867168	195867264	195867168	195867258	195867360	195868709	17847	29,24,18	0,0,1	23,38,14	5,1,3	79	73	0.000622392	0.0873017	1.0,1.0,0.943	0.81,0.972,0.812	0.116	11.6	11.6
21976	ENSG00000197586	ENTPD6	20	+	25225185	25225317	25225204	25225317	25223932	25224157	21976	28,21,17	124126135	12,7,13	125150132	92	73	0.000631097	0.0873017	0.152,0.117,0.091	0.071,0.036,0.072	0.06	6	6
23588	ENSG00000197111	PCBP2	12	+	53468776	53468832	53468779	53468832	53467220	53467293	23588	207115175	16,8,6	127188190	0,6,4	76	73	0.000627302	0.0873017	0.926,0.932,0.966	1.0,0.968,0.979	-0.041	-4.1	4.1
3679	ENSG00000116580	GON4L	1	-	155756958	155757077	155756958	155757061	155757179	155757323	3679	16,10,14	0,0,1	13,12,9	1,2,4	89	73	0.000620168	0.0873017	1.0,1.0,0.92	0.914,0.831,0.649	0.175	17.5	17.5
9021	ENSG00000269313	MAGIX	X	+	49164862	49165090	49164907	49165090	49164706	49164789	9021	4,1,6	1,0,1	6,6,3	4,3,2	118	73	0.000630239	0.0873017	0.712,1.0,0.788	0.481,0.553,0.481	0.328	32.8	32.8
13710	ENSG00000225697	SLC26A6	3	-	48626875	48627055	48626875	48627052	48627945	48628038	13710	26,13,24	35,27,52	33,25,23	27,21,15	76	73	0.000637154	0.0875265	0.416,0.316,0.307	0.54,0.533,0.596	-0.21	-21	21
14146	ENSG00000100038	TOP3B	22	-	21970979	21971156	21970979	21971061	21971876	21971951	14146	1,0,0	9,8,4	0,6,3	6,10,9	168	73	0.000645438	0.0875265	0.046,0.0,0.0	0.0,0.207,0.127	-0.096	-9.6	9.6
20728	ENSG00000177565	TBL1XR1	3	-	177160870	177160992	177160870	177160988	177197120	177197225	20728	0,0,2	9,4,10	3,1,4	4,7,10	77	73	0.000647021	0.0875265	0.0,0.0,0.159	0.416,0.119,0.275	-0.217	-21.7	21.7
25672	ENSG00000104964	AES	19	-	3054167	3054391	3054167	3054240	3055663	3055726	25672	17,1,4	1,0,0	7,3,7	3,2,0	224	73	0.000642101	0.0875265	0.847,1.0,1.0	0.432,0.328,1.0	0.362	36.2	36.2
9572	ENSG00000064042	LIMCH1	4	+	41676378	41676462	41676381	41676462	41671553	41671594	9572	32,47,40	695602668	70,73,59	575771716	76	73	0.000676781	0.0910493	0.042,0.07,0.054	0.105,0.083,0.073	-0.032	-3.2	3.2
24069	ENSG00000171206	TRIM8	10	+	102656244	102656385	102656269	102656385	102656105	102656137	24069	7,2,5	77,56,79	8,11,13	47,63,55	98	73	0.000681066	0.0911252	0.063,0.026,0.045	0.113,0.115,0.15	-0.081	-8.1	8.1
25389	ENSG00000174292	TNK1	17	+	7386974	7387154	7386989	7387154	7386560	7386655	25389	4,1,2	10,9,7	0,0,1	11,21,13	88	73	0.000688772	0.0911599	0.249,0.084,0.192	0.0,0.0,0.06	0.155	15.5	15.5
4464	ENSG00000177054	ZDHHC13	11	+	19170398	19170568	19170410	19170568	19166301	19166385	4464	1,0,0	24,39,25	3,2,4	19,29,23	85	73	0.00068541	0.0911599	0.035,0.0,0.0	0.119,0.056,0.13	-0.09	-9	9
15797	ENSG00000148384	INPP5E	9	-	136432478	136432586	136432478	136432583	136432955	136433177	15797	5,3,4	0,0,0	5,7,3	1,1,4	76	73	0.000704038	0.0926794	1.0,1.0,1.0	0.828,0.871,0.419	0.294	29.4	29.4
6344	ENSG00000118600	TMEM5	12	+	63789813	63789931	63789887	63789931	63784969	63785072	6344	4,1,2	2,0,0	2,3,2	2,6,2	147	73	0.000728905	0.0954398	0.498,1.0,1.0	0.332,0.199,0.332	0.545	54.5	54.5
24626	ENSG00000266338	NBPF15	1	-	144459365	144459483	144459365	144459464	144460842	144460868	24626	12,9,8	1,1,5	7,8,12	0,1,0	92	73	0.000745228	0.0965445	0.905,0.877,0.559	1.0,0.864,1.0	-0.174	-17.4	17.4
5061	ENSG00000122566	HNRNPA2B1	7	-	26193679	26193710	26193679	26193694	26195846	26195855	5061	21,6,11	774419675	30,43,15	622777815	89	73	0.000743364	0.0965445	0.022,0.012,0.013	0.038,0.043,0.015	-0.016	-1.6	1.6
19121	ENSG00000102796	DHRS12	13	-	51777242	51777441	51777242	51777353	51790010	51790062	19121	6,3,8	2,2,1	3,2,8	0,0,1	161	73	0.000758886	0.0974019	0.576,0.405,0.784	1.0,1.0,0.784	-0.34	-34	34
9933	ENSG00000078070	MCCC1	3	-	183037217	183037463	183037217	183037434	183039025	183039135	9933	3,0,4	85,70,114	8,7,8	66,97,92	102	73	0.000759802	0.0974019	0.025,0.0,0.024	0.08,0.049,0.059	-0.046	-4.6	4.6
26186	ENSG00000139625	MAP3K12	12	-	53483348	53483510	53483348	53483486	53483606	53483723	26186	0,2,0	25,6,10	2,2,5	11,8,11	97	73	0.000767991	0.0979389	0.0,0.201,0.0	0.12,0.158,0.255	-0.111	-11.1	11.1
10952	ENSG00000141646	SMAD4	18	+	51077233	51077419	51077306	51077419	51076637	51076776	10952	4,0,0	3,9,3	3,4,6	1,4,1	146	73	0.000774688	0.098281	0.4,0.0,0.0	0.6,0.333,0.75	-0.428	-42.8	42.8
20314	ENSG00000164924	YWHAZ	8	-	100951955	100952308	100951955	100952128	100952849	100953057	20314	41,9,32	4,5,7	54,62,61	0,4,3	253	73	0.000790913	0.0993103	0.747,0.342,0.569	1.0,0.817,0.854	-0.338	-33.8	33.8
21294	ENSG00000182606	TRAK1	3	+	42217119	42217315	42217242	42217315	42209766	42209985	21294	5,2,8	0,3,2	9,15,7	1,0,0	196	73	0.000788834	0.0993103	1.0,0.199,0.598	0.77,1.0,1.0	-0.324	-32.4	32.4
10409	ENSG00000140465	CYP1A1	15	-	74721590	74722069	74721590	74721717	74722272	74722341	10409	4,0,10	2,6,4	0,0,2	3,5,3	425	73	0.000802662	0.100271	0.256,0.0,0.3	0.0,0.0,0.103	0.151	15.1	15.1
20256	ENSG00000109919	MTCH2	11	-	47622700	47622799	47622700	47622776	47625673	47625741	20256	29,28,20	347326323	12,14,19	373401375	96	73	0.000811854	0.100905	0.06,0.061,0.045	0.024,0.026,0.037	0.026	2.6	2.6
7440	ENSG00000108448	TRIM16L	17	+	18705059	18705164	18705062	18705164	18704618	18704765	7440	0,1,0	19,10,12	1,4,2	14,9,7	76	73	0.000830905	0.102751	0.0,0.088,0.0	0.064,0.299,0.215	-0.163	-16.3	16.3
24894	ENSG00000143774	GUK1	1	+	228145470	228145624	228145510	228145624	228140227	228140363	24894	20,13,19	169,95,160	15,13,17	274272248	113	73	0.000835496	0.1028	0.071,0.081,0.071	0.034,0.03,0.042	0.039	3.9	3.9
27637	ENSG00000092841	MYL6	12	+	56158680	56158715	56158683	56158715	56158355	56158404	27637	39,30,31	217518442177	76,99,47	293429492584	76	73	0.000858849	0.104104	0.017,0.015,0.013	0.024,0.031,0.017	-0.009	-0.9	0.9
4930	ENSG00000204209	DAXX	6	-	33321718	33322008	33321718	33321908	33322861	33322945	4930	68,50,60	1,0,0	65,74,50	5,4,0	173	73	0.00085798	0.104104	0.966,1.0,1.0	0.846,0.886,1.0	0.078	7.8	7.8
9163	ENSG00000186918	ZNF395	8	-	28349124	28349247	28349124	28349228	28350063	28350156	9163	0,0,2	15,10,16	4,1,7	14,30,18	92	73	0.000857942	0.104104	0.0,0.0,0.09	0.185,0.026,0.236	-0.119	-11.9	11.9
17888	ENSG00000168028	RPSA	3	+	39408577	39408739	39408605	39408739	39407640	39407786	17888	56,45,57	439737544318	131,141,52	553351955039	101	73	0.000865421	0.104383	0.009,0.009,0.009	0.017,0.019,0.007	-0.005	-0.5	0.5
21560	ENSG00000136045	PWP1	12	+	107692971	107693096	107692999	107693096	107692813	107692899	21560	1,7,3	55,41,50	14,10,9	60,41,46	101	73	0.000874694	0.104697	0.013,0.11,0.042	0.144,0.15,0.124	-0.084	-8.4	8.4
9625	ENSG00000183207	RUVBL2	19	+	49007257	49007368	49007301	49007368	49007017	49007147	9625	5,6,7	124,54,90	1,4,1	135131129	117	73	0.000876573	0.104697	0.025,0.065,0.046	0.005,0.019,0.005	0.036	3.6	3.6
12406	ENSG00000138100	TRIM54	2	+	27306000	27306102	27306079	27306102	27305583	27305817	12406	3,0,1	8,6,6	4,3,5	4,3,2	152	73	0.000881945	0.104827	0.153,0.0,0.074	0.324,0.324,0.546	-0.322	-32.2	32.2
21612	ENSG00000090266	NDUFB2	7	+	140702852	140703010	140702865	140703010	140696747	140696842	21612	27,14,15	283206260	41,38,40	300312269	86	73	0.000903773	0.106389	0.075,0.055,0.047	0.104,0.094,0.112	-0.044	-4.4	4.4
25671	ENSG00000104964	AES	19	-	3054167	3054391	3054167	3054264	3055663	3055726	25671	11,1,4	3,0,2	7,3,6	0,0,0	200	73	0.00090034	0.106389	0.572,1.0,0.422	1.0,1.0,1.0	-0.335	-33.5	33.5
17068	ENSG00000213983	AP1G2	14	-	23565815	23566160	23565815	23566029	23566277	23566419	17068	184101168	8,2,3	149180161	1,1,1	204	73	0.000911813	0.106822	0.892,0.948,0.952	0.982,0.985,0.983	-0.053	-5.3	5.3
17288	ENSG00000101247	NDUFAF5	20	+	13787177	13787352	13787311	13787352	13785006	13785290	17288	22,20,25	24,24,35	4,19,6	34,25,32	207	73	0.00094973	0.110734	0.244,0.227,0.201	0.04,0.211,0.062	0.12	12	12
17492	ENSG00000142188	TMEM50B	21	-	33448781	33448903	33448781	33448879	33449233	33449410	17492	9,1,5	2,0,0	7,6,8	2,2,5	97	73	0.000959734	0.111294	0.772,1.0,1.0	0.725,0.693,0.546	0.269	26.9	26.9
18914	ENSG00000196132	MYT1	20	+	64218829	64219035	64218910	64219035	64217066	64217281	18914	3,2,3	6,0,4	0,1,0	1,2,3	154	73	0.000963627	0.111294	0.192,1.0,0.262	0.0,0.192,0.0	0.421	42.1	42.1
24574	ENSG00000175470	PPP2R2D	10	+	131940542	131940694	131940581	131940694	131940030	131940196	24574	1,1,2	60,53,78	1,2,12	46,61,48	112	73	0.000970546	0.111567	0.011,0.012,0.016	0.014,0.021,0.14	-0.045	-4.5	4.5
1696	ENSG00000124299	PEPD	19	-	33411671	33411800	33411671	33411749	33413574	33413643	1696	6,9,7	37,24,45	1,4,3	36,59,40	124	73	0.000988933	0.11315	0.087,0.181,0.084	0.016,0.038,0.042	0.085	8.5	8.5
14403	ENSG00000107404	DVL1	1	-	1340409	1340514	1340409	1340503	1341666	1341805	14403	8,9,3	78,49,70	2,5,1	88,94,98	84	73	0.000996291	0.113461	0.082,0.138,0.036	0.019,0.044,0.009	0.061	6.1	6.1
21891	ENSG00000100359	SGSM3	22	+	40405093	40405284	40405140	40405284	40404556	40404664	21891	3,2,1	87,57,65	7,6,8	65,75,66	120	73	0.00100314	0.113712	0.021,0.021,0.009	0.061,0.046,0.069	-0.042	-4.2	4.2
18356	ENSG00000269985	RP1-232P20.1	6	-	5456952	5457028	5456952	5457025	5457893	5458033	18356	6,4,6	7,0,1	7,7,1	0,1,0	76	73	0.00103636	0.116937	0.452,1.0,0.852	1.0,0.871,1.0	-0.189	-18.9	18.9
15883	ENSG00000122483	CCDC18	1	+	93210801	93210926	93210849	93210926	93207106	93207398	15883	15,14,25	1,3,3	11,19,16	0,1,0	121	73	0.00104357	0.11721	0.9,0.738,0.834	1.0,0.92,1.0	-0.149	-14.9	14.9
26002	ENSG00000108946	PRKAR1A	17	+	68528846	68528991	68528869	68528991	68527839	68527900	26002	17,11,15	226201215	27,23,29	168214221	96	73	0.0010503	0.117427	0.054,0.04,0.05	0.109,0.076,0.091	-0.044	-4.4	4.4
16233	ENSG00000176834	VSIG10	12	-	118071051	118071067	118071051	118071064	118071358	118071469	16233	19,10,7	0,0,1	13,9,14	0,1,7	76	73	0.00107535	0.119382	1.0,1.0,0.871	1.0,0.896,0.658	0.106	10.6	10.6
2937	ENSG00000119977	TCTN3	10	-	95683100	95683192	95683100	95683180	95683521	95683629	2937	7,6,16	0,0,2	4,7,10	1,2,4	85	73	0.00107753	0.119382	1.0,1.0,0.873	0.775,0.75,0.682	0.222	22.2	22.2
19610	ENSG00000114127	XRN1	3	-	142332374	142332534	142332374	142332531	142332966	142333089	19610	53,36,37	12,8,6	22,31,28	1,2,2	76	73	0.00109412	0.120674	0.809,0.812,0.856	0.955,0.937,0.931	-0.115	-11.5	11.5
10485	ENSG00000223478	RP11-545E17.3	9	+	128730059	128730248	128730088	128730248	128724605	128724635	10485	30,10,24	0,0,0	15,24,24	2,1,4	102	73	0.00113518	0.122912	1.0,1.0,1.0	0.843,0.945,0.811	0.134	13.4	13.4
11522	ENSG00000125691	RPL23	17	-	38850124	38850217	38850124	38850214	38850361	38850463	11522	82,67,89	206717122210	58,47,78	233823502305	76	73	0.00114956	0.122912	0.037,0.036,0.037	0.023,0.019,0.031	0.012	1.2	1.2
17069	ENSG00000213983	AP1G2	14	-	23565930	23566144	23565930	23566029	23566277	23566419	17069	83,46,78	8,2,3	61,74,65	1,1,1	188	73	0.00113878	0.122912	0.801,0.899,0.91	0.959,0.966,0.962	-0.092	-9.2	9.2
17497	ENSG00000067601	PMS2P4	7	-	67299284	67299424	67299284	67299419	67302375	67302419	17497	18,14,11	0,2,0	17,11,16	3,7,0	78	73	0.00112936	0.122912	1.0,0.868,1.0	0.841,0.595,1.0	0.144	14.4	14.4
26933	ENSG00000073331	ALPK1	4	+	112377677	112377898	112377729	112377898	112315800	112315852	26933	12,0,3	3,3,5	14,17,9	4,0,1	125	73	0.00113438	0.122912	0.7,0.0,0.259	0.671,1.0,0.84	-0.517	-51.7	51.7
27202	ENSG00000138002	IFT172	2	-	27470812	27471095	27470812	27471029	27472249	27472362	27202	21,33,18	1,0,0	11,15,11	3,0,3	139	73	0.00114575	0.122912	0.917,1.0,1.0	0.658,1.0,0.658	0.2	20	20
3071	ENSG00000162714	ZNF496	1	-	247329188	247329615	247329188	247329568	247329965	247330081	3071	19,14,13	0,0,3	8,6,16	4,1,5	120	73	0.00114114	0.122912	1.0,1.0,0.725	0.549,0.785,0.661	0.243	24.3	24.3
21857	ENSG00000168890	TMEM150A	2	-	85602026	85602099	85602026	85602064	85602606	85602659	21857	1,0,0	7,7,4	1,2,4	6,8,6	108	73	0.00120458	0.128235	0.088,0.0,0.0	0.101,0.145,0.311	-0.156	-15.6	15.6
7903	ENSG00000165675	ENOX2	X	-	130637228	130637410	130637228	130637404	130656580	130656695	7903	22,20,27	3,2,3	16,22,31	0,0,1	79	73	0.00121944	0.129256	0.871,0.902,0.893	1.0,1.0,0.966	-0.1	-10	10
15238	ENSG00000163945	UVSSA	4	+	1351693	1351835	1351714	1351835	1349523	1349854	15238	4,2,3	19,17,13	0,0,1	14,7,5	94	73	0.00122545	0.129332	0.141,0.084,0.152	0.0,0.0,0.134	0.081	8.1	8.1
26535	ENSG00000188976	NOC2L	1	-	955922	956028	955922	956013	956094	956215	26535	25,26,31	221182233	13,13,22	229239241	88	73	0.00123112	0.129373	0.086,0.106,0.099	0.045,0.043,0.07	0.044	4.4	4.4
22734	ENSG00000068650	ATP11A	13	+	112881812	112887168	112881875	112887168	112875775	112875941	22734	19,1,5	0,0,2	10,12,17	7,5,1	136	73	0.00125062	0.130304	1.0,1.0,0.573	0.434,0.563,0.901	0.225	22.5	22.5
9176	ENSG00000166855	CLPX	15	-	65180043	65180222	65180043	65180204	65185074	65185342	9176	12,9,13	85,41,83	2,5,10	84,99,92	91	73	0.00124631	0.130304	0.102,0.15,0.112	0.019,0.039,0.08	0.075	7.5	7.5
20132	ENSG00000179818	PCBP1-AS1	2	-	70050139	70050268	70050139	70050252	70051202	70051305	20132	0,0,2	6,1,5	4,1,2	2,8,2	89	73	0.0012638	0.131119	0.0,0.0,0.247	0.621,0.093,0.451	-0.306	-30.6	30.6
13028	ENSG00000148634	HERC4	10	-	67992605	67995292	67992605	67992682	67996045	67996138	13028	2,15,2	1,0,1	2,12,8	0,0,0	2683	73	0.00128614	0.131762	0.052,1.0,0.052	1.0,1.0,1.0	-0.632	-63.2	63.2
3106	ENSG00000182004	SNRPE	1	+	203862189	203862222	203862190	203862222	203861614	203861713	3106	1,3,4	2,1,0	1,1,1	1,1,6	74	73	0.0012861	0.131762	0.33,0.747,1.0	0.497,0.497,0.141	0.314	31.4	31.4
6763	ENSG00000135597	REPS1	6	-	138917554	138917646	138917554	138917624	138920214	138920316	6763	17,9,15	5,2,1	4,5,2	3,7,2	95	73	0.00127605	0.131762	0.723,0.776,0.92	0.506,0.354,0.435	0.375	37.5	37.5
18706	ENSG00000175792	RUVBL1	3	-	128087705	128087844	128087705	128087808	128097299	128097498	18706	47,30,48	261186226	21,36,33	261298270	109	73	0.00129661	0.132281	0.108,0.097,0.125	0.051,0.075,0.076	0.043	4.3	4.3
10541	ENSG00000136478	TEX2	17	-	64188167	64188436	64188167	64188415	64193558	64193889	10541	4,9,9	70,52,58	2,1,6	89,79,71	94	73	0.00132381	0.1323	0.042,0.118,0.108	0.017,0.01,0.062	0.06	6	6
14144	ENSG00000100038	TOP3B	22	-	21962746	21963020	21962746	21962893	21963922	21964028	14144	3,1,5	9,10,15	0,1,0	12,17,19	200	73	0.00130962	0.1323	0.108,0.035,0.108	0.0,0.021,0.0	0.077	7.7	7.7
18532	ENSG00000145687	SSBP2	5	-	81466973	81467065	81466973	81467041	81473699	81473770	18532	4,1,3	21,17,18	0,0,0	12,19,15	97	73	0.00131368	0.1323	0.125,0.042,0.111	0.0,0.0,0.0	0.093	9.3	9.3
21886	ENSG00000100359	SGSM3	22	+	40409198	40409372	40409256	40409372	40408932	40409018	21886	10,14,21	1,0,0	21,17,24	3,1,3	131	73	0.00130454	0.1323	0.848,1.0,1.0	0.796,0.905,0.817	0.11	11	11
4779	ENSG00000167751	KLK2	19	+	50877661	50877756	50877706	50877756	50876884	50877045	4779	170,57,136	14,6,9	179214185	4,7,6	118	73	0.00132141	0.1323	0.883,0.855,0.903	0.965,0.95,0.95	-0.075	-7.5	7.5
8010	ENSG00000124508	BTN2A2	6	+	26384967	26385209	26385014	26385209	26383652	26383915	8010	4,5,5	6,10,3	1,2,0	6,8,3	120	73	0.00132982	0.13236	0.289,0.233,0.503	0.092,0.132,0.0	0.267	26.7	26.7
9329	ENSG00000111674	ENO2	12	+	6922246	6922402	6922343	6922402	6922055	6922164	9329	2,2,2	36,24,56	5,12,3	28,37,41	170	73	0.00133588	0.132425	0.023,0.035,0.015	0.071,0.122,0.03	-0.05	-5	5
1522	ENSG00000108179	PPIF	10	+	79353610	79353706	79353644	79353706	79352316	79352392	1522	1,2,2	5,5,4	6,7,16	4,7,4	107	73	0.00134554	0.132845	0.12,0.214,0.254	0.506,0.406,0.732	-0.352	-35.2	35.2
16061	ENSG00000177084	POLE	12	-	132632314	132632508	132632314	132632488	132632663	132632795	16061	39,13,29	0,5,3	28,27,36	0,0,1	93	73	0.0014274	0.140191	1.0,0.671,0.884	1.0,1.0,0.966	-0.137	-13.7	13.7
2705	ENSG00000151093	OXSM	3	+	25790638	25790816	25790802	25790816	25790093	25790147	2705	25,9,9	0,0,0	20,4,8	1,1,3	237	73	0.0014314	0.140191	1.0,1.0,1.0	0.86,0.552,0.451	0.379	37.9	37.9
17693	ENSG00000114107	CEP70	3	-	138572858	138572984	138572858	138572914	138591853	138591956	17693	18,9,23	2,6,0	23,23,37	0,1,1	143	73	0.00144884	0.141334	0.821,0.434,1.0	1.0,0.922,0.95	-0.206	-20.6	20.6
13585	ENSG00000204949	FAM83A-AS1	8	-	123201171	123201982	123201171	123201454	123202207	123202743	13585	1,0,2	2,2,2	12,4,4	1,2,4	601	73	0.00147158	0.142982	0.057,0.0,0.108	0.593,0.195,0.108	-0.244	-24.4	24.4
26971	ENSG00000250999	RP11-1379J22.5	5	+	179658306	179658481	179658388	179658481	179657761	179658097	26971	2,2,0	4,0,1	3,1,4	2,0,0	155	73	0.00151131	0.145116	0.191,1.0,0.0	0.414,1.0,1.0	-0.408	-40.8	40.8
2782	ENSG00000205250	E2F4	16	+	67192989	67193170	67193008	67193170	67192764	67192870	2782	8,5,11	34,40,46	3,3,4	48,72,38	92	73	0.00150325	0.145116	0.157,0.09,0.159	0.047,0.032,0.077	0.083	8.3	8.3
4743	ENSG00000167751	KLK2	19	+	50877703	50877756	50877706	50877756	50876894	50877008	4743	8,3,4	2,0,0	5,9,10	2,1,6	76	73	0.00150899	0.145116	0.793,1.0,1.0	0.706,0.896,0.616	0.192	19.2	19.2
15016	ENSG00000127481	UBR4	1	-	19154917	19155078	19154917	19155075	19155440	19155668	15016	0,0,1	30,37,34	1,1,7	28,33,28	76	73	0.00153918	0.145631	0.0,0.0,0.027	0.033,0.028,0.194	-0.076	-7.6	7.6
21250	ENSG00000080824	HSP90AA1	14	-	102084932	102085001	102084932	102084998	102085297	102085431	21250	27,16,10	8607741020	7,11,2	861935984	76	73	0.00154047	0.145631	0.029,0.019,0.009	0.008,0.011,0.002	0.012	1.2	1.2
27371	ENSG00000138385	SSB	2	+	169808856	169808902	169808859	169808902	169808476	169808553	27371	8,4,12	420361446	15,18,12	328365332	76	73	0.00153607	0.145631	0.018,0.011,0.025	0.042,0.045,0.034	-0.022	-2.2	2.2
9361	ENSG00000175893	ZDHHC21	9	-	14677365	14677484	14677365	14677404	14680032	14680162	9361	6,3,4	2,1,1	1,5,4	0,1,0	153	73	0.00153798	0.145631	0.589,0.589,0.656	1.0,0.705,1.0	-0.29	-29	29
14200	ENSG00000136986	DERL1	8	-	123014148	123019305	123014148	123015585	123021446	123021499	14200	235177235	0,0,2	144246224	4,0,2	3793	73	0.00155677	0.146606	1.0,1.0,0.693	0.409,1.0,0.683	0.2	20	20
17552	ENSG00000099622	CIRBP	19	+	1273488	1273715	1273493	1273715	1271980	1272051	17552	1,1,6	0,0,1	5,8,2	1,1,4	78	73	0.00156485	0.146802	1.0,1.0,0.849	0.824,0.882,0.319	0.275	27.5	27.5
12079	ENSG00000119408	NEK6	9	+	124286257	124286490	124286412	124286490	124257969	124258085	12079	4,7,6	0,4,0	0,3,4	2,4,3	228	73	0.00162747	0.148689	1.0,0.359,1.0	0.0,0.194,0.299	0.622	62.2	62.2
19645	ENSG00000088280	ASAP3	1	-	23441654	23441845	23441654	23441730	23442185	23442271	19645	2,5,2	8,5,12	0,0,1	7,8,2	188	73	0.00162742	0.148689	0.088,0.28,0.061	0.0,0.0,0.163	0.089	8.9	8.9
2423	ENSG00000270617	URGCP-MRPS24	7	-	43887789	43887816	43887789	43887811	43906561	43906589	2423	11,9,6	0,5,2	7,10,7	0,2,0	78	73	0.0016062	0.148689	1.0,0.628,0.737	1.0,0.824,1.0	-0.153	-15.3	15.3
25193	ENSG00000170011	MYRIP	3	+	40258098	40258166	40258133	40258166	40251880	40251999	25193	0,0,1	17,8,10	2,2,3	7,14,8	108	73	0.0016267	0.148689	0.0,0.0,0.063	0.162,0.088,0.202	-0.13	-13	13
25870	ENSG00000186765	FSCN2	17	+	81536549	81536789	81536621	81536789	81536145	81536267	25870	0,0,2	6,6,4	3,1,5	9,5,2	145	73	0.00160518	0.148689	0.0,0.0,0.201	0.144,0.091,0.557	-0.197	-19.7	19.7
27752	ENSG00000213676	ATF6B	6	-	32117036	32117130	32117036	32117104	32117322	32117404	27752	9,7,2	0,0,2	5,3,7	3,2,3	99	73	0.0016045	0.148689	1.0,1.0,0.424	0.551,0.525,0.632	0.239	23.9	23.9
7656	ENSG00000091073	DTX2	7	+	76476942	76477178	76477113	76477178	76463544	76463709	7656	6,4,1	4,0,0	1,2,0	1,1,5	244	73	0.00162006	0.148689	0.31,1.0,1.0	0.23,0.374,0.0	0.569	56.9	56.9
21626	ENSG00000041988	THAP3	1	+	6630287	6630353	6630290	6630353	6628498	6628691	21626	16,14,17	1,1,2	32,18,14	7,9,4	76	73	0.00165525	0.150665	0.939,0.931,0.891	0.815,0.658,0.771	0.172	17.2	17.2
27206	ENSG00000242086	LINC00969	3	+	195708428	195708841	195708746	195708841	195708177	195708268	27206	7,1,17	4,0,1	11,8,7	1,0,0	391	73	0.00170953	0.155029	0.246,1.0,0.76	0.673,1.0,1.0	-0.222	-22.2	22.2
1606	ENSG00000171960	PPIH	1	+	42675287	42675448	42675366	42675448	42667350	42667440	1606	7,7,10	3,2,2	9,7,4	1,1,0	152	73	0.00173712	0.15613	0.528,0.627,0.706	0.812,0.771,1.0	-0.241	-24.1	24.1
22052	ENSG00000092098	RNF31	14	+	24151181	24151379	24151298	24151379	24150597	24150888	22052	43,28,25	0,0,1	39,37,40	3,2,2	190	73	0.0017408	0.15613	1.0,1.0,0.906	0.833,0.877,0.885	0.104	10.4	10.4
3796	ENSG00000166004	CEP295	11	+	93679411	93679552	93679415	93679552	93675570	93675666	3796	18,7,10	0,3,6	6,10,13	1,0,1	77	73	0.00173167	0.15613	1.0,0.689,0.612	0.85,1.0,0.925	-0.158	-15.8	15.8
27259	ENSG00000125967	NECAB3	20	-	33659884	33660058	33659884	33660034	33660258	33660395	27259	3,3,8	0,1,1	0,9,4	2,1,3	97	73	0.00175428	0.156594	1.0,0.693,0.858	0.0,0.871,0.501	0.393	39.3	39.3
4772	ENSG00000167751	KLK2	19	+	50877680	50877756	50877706	50877756	50876884	50877045	4772	114,42,90	14,6,9	129136120	4,7,6	99	73	0.00175876	0.156594	0.857,0.838,0.881	0.96,0.935,0.936	-0.085	-8.5	8.5
18546	ENSG00000226763	SRRM5	19	+	43597093	43597193	43597096	43597193	43596616	43596743	18546	11,6,19	2,1,0	21,16,20	9,0,11	76	73	0.00177652	0.157602	0.841,0.852,1.0	0.691,1.0,0.636	0.122	12.2	12.2
13263	ENSG00000103024	NME3	16	-	1771069	1771210	1771069	1771171	1771279	1771369	13263	15,8,21	148,99,143	36,28,52	176217170	112	73	0.00178701	0.15796	0.062,0.05,0.087	0.118,0.078,0.166	-0.054	-5.4	5.4
17062	ENSG00000213983	AP1G2	14	-	23561961	23562107	23561961	23562066	23562287	23562415	17062	28,14,10	52,55,58	10,11,6	61,71,77	114	73	0.00180022	0.157987	0.256,0.14,0.099	0.095,0.09,0.048	0.087	8.7	8.7
24135	ENSG00000114923	SLC4A3	2	+	219633854	219633979	219633879	219633979	219633273	219633457	24135	2,2,3	1,5,3	0,1,1	3,8,1	98	73	0.00179446	0.157987	0.598,0.23,0.427	0.0,0.085,0.427	0.248	24.8	24.8
3864	ENSG00000277693	AP003900.6	21	-	10338454	10338657	10338454	10338566	10342615	10342669	3864	1,2,2	0,1,0	1,3,2	2,0,2	164	73	0.00182459	0.158986	1.0,0.471,1.0	0.182,1.0,0.308	0.327	32.7	32.7
7460	ENSG00000121481	RNF2	1	+	185091564	185091735	185091578	185091735	185087551	185087640	7460	3,5,4	21,18,23	0,1,2	18,24,24	87	73	0.00182168	0.158986	0.107,0.189,0.127	0.0,0.034,0.065	0.108	10.8	10.8
24028	ENSG00000141258	SGSM2	17	+	2367164	2367405	2367270	2367405	2365214	2365341	24028	5,2,1	8,4,16	5,8,9	2,8,7	179	73	0.00185922	0.161429	0.203,0.169,0.025	0.505,0.29,0.344	-0.247	-24.7	24.7
17097	ENSG00000163820	FYCO1	3	-	45955248	45955412	45955248	45955393	45958407	45958572	17097	1,0,2	35,16,38	6,5,2	23,44,37	92	73	0.00187647	0.162351	0.022,0.0,0.04	0.171,0.083,0.041	-0.078	-7.8	7.8
2941	ENSG00000119977	TCTN3	10	-	95683100	95683216	95683100	95683180	95683521	95683629	2941	7,9,17	0,0,2	7,9,14	1,2,4	109	73	0.00189324	0.162897	1.0,1.0,0.851	0.824,0.751,0.701	0.192	19.2	19.2
5399	ENSG00000123349	PFDN5	12	+	53296218	53296467	53296429	53296467	53295838	53295941	5399	13,9,14	2,1,4	8,10,16	0,2,0	284	73	0.00189608	0.162897	0.626,0.698,0.474	1.0,0.562,1.0	-0.255	-25.5	25.5
13829	ENSG00000089280	FUS	16	+	31186757	31186836	31186801	31186836	31184938	31185179	13829	32,36,36	158109127	20,19,22	125141147	117	73	0.00191311	0.163215	0.112,0.171,0.15	0.091,0.078,0.085	0.06	6	6
20826	ENSG00000072778	ACADVL	17	+	7224636	7224884	7224714	7224884	7224479	7224552	20826	91,69,88	1,0,0	112130101	2,2,7	151	73	0.00190829	0.163215	0.978,1.0,1.0	0.964,0.969,0.875	0.057	5.7	5.7
17418	ENSG00000103549	RNF40	16	+	30772068	30772190	30772088	30772190	30771832	30771973	17418	1,0,2	66,36,76	3,11,1	62,74,81	93	73	0.00195508	0.164405	0.012,0.0,0.02	0.037,0.104,0.01	-0.04	-4	4
25831	ENSG00000180953	ST20	15	-	79907628	79907706	79907628	79907684	79914587	79914675	25831	4,1,4	4,3,3	0,0,3	5,6,6	95	73	0.00196064	0.164405	0.435,0.204,0.506	0.0,0.0,0.278	0.289	28.9	28.9
28477	ENSG00000196923	PDLIM7	5	-	177491806	177491995	177491806	177491925	177492404	177492435	28477	0,0,1	13,4,7	2,1,8	14,15,30	143	73	0.00195636	0.164405	0.0,0.0,0.068	0.068,0.033,0.12	-0.051	-5.1	5.1
2856	ENSG00000197056	ZMYM1	1	+	35111775	35111912	35111807	35111912	35110293	35110447	2856	5,5,1	4,0,2	8,1,7	0,1,0	105	73	0.00193836	0.164405	0.465,1.0,0.258	1.0,0.41,1.0	-0.229	-22.9	22.9
4543	ENSG00000135473	PAN2	12	-	56322614	56322781	56322614	56322758	56323061	56323209	4543	9,5,19	35,26,29	7,2,3	30,29,47	96	73	0.00194165	0.164405	0.164,0.128,0.333	0.151,0.05,0.046	0.126	12.6	12.6
10289	ENSG00000130821	SLC6A8	X	+	153694130	153694258	153694136	153694258	153693904	153694017	10289	2,5,10	4,0,2	3,4,3	0,0,0	79	73	0.00204504	0.165768	0.316,1.0,0.822	1.0,1.0,1.0	-0.287	-28.7	28.7
1989	ENSG00000214753	HNRNPUL2	11	-	62716988	62717218	62716988	62717189	62720022	62720191	1989	9,12,17	322248299	19,36,9	227224294	102	73	0.00205189	0.165768	0.02,0.033,0.039	0.057,0.103,0.021	-0.03	-3	3
21889	ENSG00000100359	SGSM3	22	+	40409237	40409372	40409256	40409372	40408932	40409018	21889	7,7,15	1,0,0	14,13,21	3,1,3	92	73	0.00206558	0.165768	0.847,1.0,1.0	0.787,0.912,0.847	0.1	10	10
2192	ENSG00000107890	ANKRD26	10	-	27033224	27033396	27033224	27033377	27034795	27035752	2192	2,1,1	14,13,17	4,7,2	9,5,13	92	73	0.00203361	0.165768	0.102,0.058,0.045	0.261,0.526,0.109	-0.23	-23	23
23881	ENSG00000125731	SH2D3A	19	-	6754250	6754448	6754250	6754425	6754615	6754731	23881	6,1,1	0,1,1	4,4,3	2,4,5	96	73	0.00200446	0.165768	1.0,0.432,0.432	0.603,0.432,0.313	0.172	17.2	17.2
25678	ENSG00000213563	C8orf82	8	-	144528023	144528190	144528023	144528072	144528760	144529132	25678	12,4,3	110,75,65	16,23,9	94,112,73	191	73	0.00207168	0.165768	0.04,0.02,0.017	0.061,0.073,0.045	-0.034	-3.4	3.4
26328	ENSG00000159208	CIART	1	+	150284579	150284708	150284596	150284708	150284425	150284504	26328	0,0,2	15,6,13	1,4,3	5,19,6	90	73	0.00201429	0.165768	0.0,0.0,0.111	0.14,0.146,0.289	-0.155	-15.5	15.5
26641	ENSG00000197429	IPP	1	-	45714245	45714466	45714245	45714354	45716894	45717017	26641	70,45,84	3,4,2	67,65,84	0,0,2	185	73	0.00205735	0.165768	0.902,0.816,0.943	1.0,1.0,0.943	-0.094	-9.4	9.4
27195	ENSG00000163444	TMEM183A	1	+	203017755	203017919	203017758	203017919	203015959	203016140	27195	3,4,3	1,5,0	10,5,8	0,1,0	76	73	0.00201311	0.165768	0.742,0.435,1.0	1.0,0.828,1.0	-0.217	-21.7	21.7
28077	ENSG00000244038	DDOST	1	-	20655675	20655800	20655675	20655779	20656100	20656187	28077	22,9,26	145103148	8,13,16	157177192	94	73	0.00206459	0.165768	0.105,0.064,0.12	0.038,0.054,0.061	0.045	4.5	4.5
28116	ENSG00000104866	PPP1R37	19	+	45143461	45143633	45143520	45143633	45142302	45142458	28116	4,1,9	20,17,8	1,0,3	29,16,18	132	73	0.00203278	0.165768	0.1,0.032,0.384	0.019,0.0,0.084	0.138	13.8	13.8
4544	ENSG00000135473	PAN2	12	-	56322614	56322786	56322614	56322758	56323061	56323209	4544	13,5,21	35,26,29	7,4,4	30,29,47	101	73	0.00198828	0.165768	0.212,0.122,0.344	0.144,0.091,0.058	0.128	12.8	12.8
46	ENSG00000152413	HOMER1	5	-	79447052	79447160	79447052	79447145	79450989	79451121	46	0,0,1	56,42,58	4,3,2	21,38,38	88	73	0.00203054	0.165768	0.0,0.0,0.014	0.136,0.061,0.042	-0.075	-7.5	7.5
4776	ENSG00000167751	KLK2	19	+	50877643	50877756	50877706	50877756	50876884	50877045	4776	217,82,204	14,6,9	225274264	4,7,6	136	73	0.00207038	0.165768	0.893,0.88,0.924	0.968,0.955,0.959	-0.062	-6.2	6.2
5776	ENSG00000119912	IDE	10	-	92507574	92507732	92507574	92507666	92508112	92508205	5776	3,3,9	61,51,64	0,0,3	62,47,72	139	73	0.00210292	0.16772	0.025,0.03,0.069	0.0,0.0,0.021	0.034	3.4	3.4
22841	ENSG00000174720	LARP7	4	+	112650460	112650604	112650463	112650604	112649534	112649686	22841	164127147	6,2,9	135140163	1,0,3	76	73	0.00212393	0.168241	0.963,0.984,0.94	0.992,1.0,0.981	-0.029	-2.9	2.9
26477	ENSG00000125952	MAX	14	-	65077912	65078042	65077912	65078036	65093707	65093815	26477	11,6,12	68,57,49	5,5,6	74,90,95	79	73	0.00213496	0.168241	0.13,0.089,0.185	0.059,0.049,0.055	0.08	8	8
4171	ENSG00000116120	FARSB	2	-	222646800	222646992	222646800	222646970	222648739	222648795	4171	2,0,1	0,5,1	2,2,2	0,0,2	95	73	0.00213693	0.168241	1.0,0.0,0.435	1.0,1.0,0.435	-0.333	-33.3	33.3
4293	ENSG00000270168	LA16c-380H5.3	16	+	2996944	2997085	2997052	2997085	2996672	2996705	4293	9,10,15	4,4,8	6,24,22	2,2,1	181	73	0.00212828	0.168241	0.476,0.502,0.431	0.547,0.829,0.899	-0.289	-28.9	28.9
19365	ENSG00000028310	BRD9	5	-	886591	886767	886591	886704	887360	887471	19365	17,17,13	5,3,10	11,8,11	2,1,0	136	73	0.00214474	0.168314	0.646,0.753,0.411	0.747,0.811,1.0	-0.249	-24.9	24.9
11413	ENSG00000128284	APOL3	22	-	36145472	36145602	36145472	36145599	36149045	36149142	11413	0,0,1	10,2,6	2,2,2	4,7,11	76	73	0.0021744	0.170096	0.0,0.0,0.138	0.324,0.215,0.149	-0.183	-18.3	18.3
13571	ENSG00000120438	TCP1	6	-	159779626	159779815	159779626	159779790	159779894	159780087	13571	23,21,35	673501684	16,14,17	629721683	98	73	0.00223628	0.171577	0.025,0.03,0.037	0.019,0.014,0.018	0.014	1.4	1.4
17573	ENSG00000183960	KCNH8	3	+	19515318	19515428	19515321	19515428	19512969	19513325	17573	1,2,0	22,24,21	2,4,4	15,16,15	76	73	0.00221848	0.171577	0.042,0.074,0.0	0.114,0.194,0.204	-0.132	-13.2	13.2
18341	ENSG00000101216	GMEB2	20	-	63602964	63603161	63602964	63603092	63604742	63604840	18341	0,2,1	15,5,8	0,9,5	6,13,14	142	73	0.00224238	0.171577	0.0,0.171,0.06	0.0,0.262,0.155	-0.062	-6.2	6.2
20957	ENSG00000141527	CARD14	17	+	80205017	80205205	80205034	80205205	80204226	80204351	20957	0,0,4	1,2,1	5,3,7	0,4,0	90	73	0.00220357	0.171577	0.0,0.0,0.764	1.0,0.378,1.0	-0.538	-53.8	53.8
22398	ENSG00000214776	RP11-726G1.1	12	+	9570762	9570892	9570765	9570892	9567489	9569202	22398	0,0,0	1,2,1	1,1,2	1,2,0	76	73	0.00221383	0.171577	0.0,0.0,0.0	0.49,0.324,1.0	-0.605	-60.5	60.5
2636	ENSG00000100106	TRIOBP	22	+	37754876	37754984	37754915	37754984	37751771	37751828	2636	29,18,37	2,0,1	32,40,32	5,5,3	112	73	0.00222306	0.171577	0.904,1.0,0.96	0.807,0.839,0.874	0.115	11.5	11.5
7872	ENSG00000099810	MTAP	9	+	21859285	21859425	21859302	21859425	21854630	21854870	7872	2,2,2	70,54,62	8,3,8	51,60,65	90	73	0.00223269	0.171577	0.023,0.029,0.025	0.113,0.039,0.091	-0.055	-5.5	5.5
13793	ENSG00000110011	DNAJC4	11	+	64232393	64232614	64232429	64232614	64231877	64231964	13793	6,2,6	61,38,52	11,19,20	65,77,89	109	73	0.00236184	0.173469	0.062,0.034,0.072	0.102,0.142,0.131	-0.069	-6.9	6.9
14669	ENSG00000131051	RBM39	20	-	35709223	35709274	35709223	35709256	35714184	35714389	14669	1,2,2	0,0,2	1,1,3	5,0,3	91	73	0.00234148	0.173469	1.0,1.0,0.445	0.138,1.0,0.445	0.287	28.7	28.7
16471	ENSG00000088876	ZNF343	20	-	2484526	2484656	2484526	2484653	2492698	2492825	16471	5,0,8	4,3,0	6,9,4	0,2,0	76	73	0.00234548	0.173469	0.546,0.0,1.0	1.0,0.812,1.0	-0.422	-42.2	42.2
17685	ENSG00000257989	RP1-288H2.2	12	-	52094678	52094852	52094678	52094849	52104158	52104297	17685	9,9,3	1,2,5	5,4,7	1,0,1	76	73	0.00234116	0.173469	0.896,0.812,0.366	0.828,1.0,0.871	-0.208	-20.8	20.8
17924	ENSG00000161013	MGAT4B	5	-	179801553	179801719	179801553	179801692	179801783	179801969	17924	15,11,14	0,0,2	15,22,19	4,4,0	100	73	0.00231682	0.173469	1.0,1.0,0.836	0.732,0.801,1.0	0.101	10.1	10.1
1879	ENSG00000188603	CLN3	16	-	28488590	28488800	28488590	28488662	28489289	28489386	1879	3,0,2	59,40,34	13,5,3	48,67,52	211	73	0.00228364	0.173469	0.017,0.0,0.02	0.086,0.025,0.02	-0.031	-3.1	3.1
18804	ENSG00000111845	PAK1IP1	6	+	10702566	10702639	10702571	10702639	10702368	10702489	18804	5,9,11	1,1,0	9,9,3	1,3,3	78	73	0.0023663	0.173469	0.824,0.894,1.0	0.894,0.737,0.483	0.201	20.1	20.1
18970	ENSG00000196323	ZBTB44	11	-	130238443	130238607	130238443	130238556	130239811	130239896	18970	74,44,72	6,2,11	63,81,60	1,2,3	124	73	0.00235172	0.173469	0.879,0.928,0.794	0.974,0.96,0.922	-0.085	-8.5	8.5
19227	ENSG00000146416	AIG1	6	+	143187387	143190597	143187628	143190597	143165081	143165183	19227	18,12,12	19,18,20	19,30,24	13,16,13	314	73	0.00232878	0.173469	0.18,0.134,0.122	0.254,0.304,0.3	-0.141	-14.1	14.1
2228	ENSG00000148362	C9orf142	9	+	136993028	136993243	136993052	136993243	136992928	136992974	2228	18,10,5	46,23,29	11,8,2	58,65,45	97	73	0.00236226	0.173469	0.227,0.247,0.115	0.125,0.085,0.032	0.116	11.6	11.6
24030	ENSG00000141258	SGSM2	17	+	2376136	2376261	2376140	2376261	2375491	2375875	24030	33,21,40	5,2,2	32,44,33	0,0,2	77	73	0.00230955	0.173469	0.862,0.909,0.95	1.0,1.0,0.94	-0.073	-7.3	7.3
2494	ENSG00000125648	SLC25A23	19	-	6452311	6452490	6452311	6452479	6453980	6454009	2494	9,2,2	72,41,67	1,0,2	48,65,64	84	73	0.00228471	0.173469	0.098,0.041,0.025	0.018,0.0,0.026	0.04	4	4
25213	ENSG00000100814	CCNB1IP1	14	-	20325538	20325672	20325538	20325653	20326715	20326793	25213	1,0,1	49,55,49	7,2,3	56,58,50	92	73	0.00232138	0.173469	0.016,0.0,0.016	0.09,0.027,0.045	-0.043	-4.3	4.3
6547	ENSG00000151503	NCAPD3	11	-	134184636	134184773	134184636	134184752	134184902	134185000	6547	7,12,5	177160210	16,10,12	122129124	94	73	0.00230582	0.173469	0.03,0.055,0.018	0.092,0.057,0.07	-0.039	-3.9	3.9
20282	ENSG00000198026	ZNF335	20	-	45957585	45957702	45957585	45957680	45957834	45957928	20282	6,0,1	15,3,13	0,0,1	21,15,20	95	73	0.0023934	0.174901	0.235,0.0,0.056	0.0,0.0,0.037	0.085	8.5	8.5
28208	ENSG00000183963	SMTN	22	+	31088453	31088606	31088512	31088606	31087964	31088113	28208	2,1,0	16,17,15	2,3,7	18,11,18	132	73	0.00240011	0.174901	0.065,0.032,0.0	0.058,0.131,0.177	-0.09	-9	9
1207	ENSG00000179820	MYADM	19	+	53869650	53869838	53869689	53869838	53867882	53867943	1207	2,2,3	1,0,1	3,5,3	2,5,1	112	73	0.00244742	0.175851	0.566,1.0,0.662	0.494,0.395,0.662	0.226	22.6	22.6
14476	ENSG00000146282	RARS2	6	-	87524556	87524674	87524556	87524652	87529541	87529648	14476	3,3,5	34,31,36	0,1,2	36,40,44	95	73	0.00244747	0.175851	0.063,0.069,0.096	0.0,0.019,0.034	0.058	5.8	5.8
22963	ENSG00000105705	SUGP1	19	-	19316421	19316593	19316421	19316522	19320462	19320509	22963	45,33,50	0,0,0	36,41,41	3,3,1	144	73	0.0024246	0.175851	1.0,1.0,1.0	0.859,0.874,0.954	0.104	10.4	10.4
23515	ENSG00000115648	MLPH	2	+	237553565	237553991	237553688	237553991	237552336	237552437	23515	675457587	9,3,11	428584578	3,1,3	196	73	0.00244906	0.175851	0.965,0.983,0.952	0.982,0.995,0.986	-0.021	-2.1	2.1
7144	ENSG00000174405	LIG4	13	-	108214537	108214718	108214537	108214610	108215483	108215523	7144	4,4,7	4,5,5	12,11,14	1,5,1	181	73	0.00244132	0.175851	0.287,0.244,0.361	0.829,0.47,0.85	-0.419	-41.9	41.9
14972	ENSG00000010322	NISCH	3	+	52476432	52476599	52476446	52476599	52473733	52473829	14972	1,0,2	49,36,51	1,6,4	32,43,38	87	73	0.00247129	0.176929	0.017,0.0,0.032	0.026,0.105,0.081	-0.054	-5.4	5.4
7055	ENSG00000115750	TAF1B	2	+	9933782	9933946	9933869	9933946	9919597	9919820	7055	42,28,49	4,3,0	31,46,19	0,0,0	160	73	0.00250498	0.178818	0.827,0.81,1.0	1.0,1.0,1.0	-0.121	-12.1	12.1
27885	ENSG00000036054	TBC1D23	3	+	100281717	100281847	100281741	100281847	100279648	100279760	27885	2,7,3	44,37,36	4,8,10	23,16,27	97	73	0.00251454	0.178978	0.033,0.125,0.059	0.116,0.273,0.218	-0.13	-13	13
13775	ENSG00000168944	CEP120	5	-	123377373	123377551	123377373	123377535	123378335	123378428	13775	6,8,0	12,8,15	0,2,1	11,5,18	89	73	0.00255222	0.181091	0.291,0.451,0.0	0.0,0.247,0.044	0.15	15	15
25403	ENSG00000089639	GMIP	19	-	19635414	19635721	19635414	19635569	19636706	19636796	25403	4,13,5	1,2,2	17,4,19	0,1,1	225	73	0.00256641	0.181091	0.565,0.678,0.448	1.0,0.565,0.86	-0.245	-24.5	24.5
27125	ENSG00000139370	SLC15A4	12	-	128809942	128810111	128809942	128810053	128814774	128815070	27125	15,12,19	4,0,2	27,16,20	0,0,0	131	73	0.00256362	0.181091	0.676,1.0,0.841	1.0,1.0,1.0	-0.161	-16.1	16.1
1719	ENSG00000196700	ZNF512B	20	-	63962586	63962805	63962586	63962781	63963094	63963265	1719	4,1,1	12,4,7	0,0,0	7,8,9	97	73	0.00259185	0.182361	0.201,0.158,0.097	0.0,0.0,0.0	0.152	15.2	15.2
22762	ENSG00000188986	NELFB	9	+	137272422	137272615	137272506	137272615	137272080	137272222	22762	3,4,2	57,47,47	7,8,10	45,47,52	157	73	0.00260232	0.182573	0.024,0.038,0.019	0.067,0.073,0.082	-0.047	-4.7	4.7
27002	ENSG00000119688	ABCD4	14	-	74293153	74293310	74293153	74293248	74295147	74295198	27002	9,3,3	35,20,22	0,2,3	34,32,31	135	73	0.00264059	0.184728	0.122,0.075,0.069	0.0,0.033,0.05	0.061	6.1	6.1
10899	ENSG00000138030	KHK	2	+	27094362	27094611	27094473	27094611	27092331	27092448	10899	2,1,2	0,1,3	1,1,2	0,0,1	184	73	0.00266537	0.18593	1.0,0.284,0.209	1.0,1.0,0.442	-0.316	-31.6	31.6
2854	ENSG00000197056	ZMYM1	1	+	35111771	35111912	35111807	35111912	35110293	35110447	2854	15,6,13	4,0,2	16,7,13	0,1,0	109	73	0.00269757	0.187642	0.715,1.0,0.813	1.0,0.824,1.0	-0.099	-9.9	9.9
5358	ENSG00000178921	PFAS	17	+	8253841	8254079	8253858	8254079	8249285	8249339	5358	9,1,3	10,3,10	3,2,2	26,19,20	90	73	0.00270646	0.187727	0.422,0.213,0.196	0.086,0.079,0.075	0.197	19.7	19.7
5514	ENSG00000261884	CTC-479C5.12	16	-	67934568	67934694	67934568	67934671	67934796	67934948	5514	6,7,9	34,40,23	3,5,3	38,64,47	96	73	0.00274149	0.18962	0.118,0.117,0.229	0.057,0.056,0.046	0.102	10.2	10.2
7591	ENSG00000160336	ZNF761	19	+	53446222	53446337	53446226	53446337	53431992	53432028	7591	1,2,1	0,2,1	0,0,1	2,4,5	77	73	0.002755	0.190017	1.0,0.487,0.487	0.0,0.0,0.159	0.605	60.5	60.5
5777	ENSG00000119318	RAD23B	9	+	107302031	107302113	107302034	107302113	107300140	107300222	5777	13,8,6	394317355	1,0,5	323368360	76	73	0.00277926	0.191152	0.031,0.024,0.016	0.003,0.0,0.013	0.018	1.8	1.8
21934	ENSG00000091127	PUS7	7	-	105508114	105508544	105508114	105508520	105522051	105522258	21934	20,10,11	2,4,8	18,20,29	0,1,4	97	73	0.00279461	0.19167	0.883,0.653,0.509	1.0,0.938,0.845	-0.246	-24.6	24.6
16131	ENSG00000228812	LAMA5-AS1	20	+	62356191	62356215	62356195	62356215	62355267	62355480	16131	11,1,7	2,0,0	11,10,6	1,1,5	77	73	0.00280456	0.191697	0.839,1.0,1.0	0.912,0.905,0.532	0.163	16.3	16.3
25378	ENSG00000196547	MAN2A2	15	+	90903525	90903741	90903681	90903741	90903230	90903432	25378	1,0,1	1,1,0	5,2,4	0,0,0	229	73	0.0028185	0.191697	0.242,0.0,1.0	1.0,1.0,1.0	-0.586	-58.6	58.6
4096	ENSG00000204351	SKIV2L	6	+	31968622	31968796	31968635	31968796	31968347	31968538	4096	14,4,5	1,0,0	3,3,4	3,2,0	86	73	0.00281721	0.191697	0.922,1.0,1.0	0.459,0.56,1.0	0.301	30.1	30.1
723	ENSG00000272752	STAG3L5P-PVRIG2P-PILRB	7	+	100358226	100358366	100358241	100358366	100356749	100356883	723	18,6,5	1,0,0	6,8,5	2,2,1	88	73	0.00282784	0.1918	0.937,1.0,1.0	0.713,0.768,0.806	0.217	21.7	21.7
17051	ENSG00000213983	AP1G2	14	-	23562503	23562739	23562503	23562578	23563379	23563502	17051	44,22,34	2,4,3	41,49,45	0,2,1	234	73	0.0028652	0.193354	0.873,0.632,0.78	1.0,0.884,0.934	-0.178	-17.8	17.8
27427	ENSG00000165525	NEMF	14	-	49828615	49828807	49828615	49828787	49829053	49829255	27427	104,78,105	3,4,6	60,101,74	8,10,10	93	73	0.00286655	0.193354	0.965,0.939,0.932	0.855,0.888,0.853	0.08	8	8
17325	ENSG00000134152	KATNBL1	15	-	34152789	34153069	34152789	34152973	34154643	34154684	17325	101,81,115	2,2,6	69,108,99	0,0,2	169	73	0.00288703	0.193669	0.956,0.946,0.892	1.0,1.0,0.955	-0.054	-5.4	5.4
22993	ENSG00000245694	CRNDE	16	-	54925100	54925236	54925100	54925213	54928493	54928716	22993	0,0,1	4,1,4	2,1,3	4,8,5	96	73	0.00288683	0.193669	0.0,0.0,0.16	0.275,0.087,0.313	-0.172	-17.2	17.2
1146	ENSG00000121900	TMEM54	1	-	32895909	32896005	32895909	32895969	32898125	32898319	1146	20,13,20	176130112	10,16,9	172214169	109	73	0.00294349	0.196864	0.071,0.063,0.107	0.037,0.048,0.034	0.041	4.1	4.1
1671	ENSG00000149150	SLC43A1	11	-	57496030	57496272	57496030	57496164	57497752	57497845	1671	13,12,16	87,58,66	31,35,24	52,96,96	181	73	0.0029516	0.196864	0.057,0.077,0.089	0.194,0.128,0.092	-0.064	-6.4	6.4
24610	ENSG00000132199	ENOSF1	18	-	691067	691304	691067	691106	693881	693908	24610	34,24,56	1,1,3	25,28,31	3,3,9	271	73	0.00295879	0.196864	0.902,0.866,0.834	0.692,0.715,0.481	0.238	23.8	23.8
15042	ENSG00000157911	PEX10	1	-	2406719	2406955	2406719	2406952	2408451	2408858	15042	10,5,12	28,12,20	6,6,7	40,36,42	76	73	0.00302935	0.200469	0.255,0.286,0.366	0.126,0.138,0.138	0.168	16.8	16.8
28449	ENSG00000136518	ACTL6A	3	+	179580885	179580955	179580893	179580955	179580639	179580701	28449	8,8,10	95,75,93	18,17,10	63,60,81	81	73	0.00302823	0.200469	0.071,0.088,0.088	0.205,0.203,0.1	-0.087	-8.7	8.7
10479	ENSG00000223478	RP11-545E17.3	9	+	128730063	128730248	128730088	128730248	128724605	128724635	10479	34,13,23	0,0,0	26,30,25	2,1,4	98	73	0.00307264	0.200623	1.0,1.0,1.0	0.906,0.957,0.823	0.105	10.5	10.5
20965	ENSG00000165912	PACSIN3	11	-	47182673	47182809	47182673	47182764	47183003	47183069	20965	1,0,0	17,9,25	3,1,7	27,38,33	118	73	0.00305732	0.200623	0.035,0.0,0.0	0.064,0.016,0.116	-0.054	-5.4	5.4
21463	ENSG00000146872	TLK2	17	+	62523127	62523177	62523133	62523177	62522203	62522273	21463	0,2,1	41,25,33	5,4,2	32,28,33	79	73	0.00305692	0.200623	0.0,0.069,0.027	0.126,0.117,0.053	-0.067	-6.7	6.7
25690	ENSG00000269476	CTD-2583A14.9	19	-	57912059	57912189	57912059	57912186	57916378	57916591	25690	3,2,4	3,3,4	3,9,12	1,1,3	76	73	0.00307061	0.200623	0.49,0.39,0.49	0.742,0.896,0.793	-0.354	-35.4	35.4
25918	ENSG00000173267	SNCG	10	+	86959948	86960128	86960000	86960128	86959632	86959674	25918	1,1,6	13,3,9	0,0,2	15,14,5	125	73	0.00306031	0.200623	0.043,0.163,0.28	0.0,0.0,0.189	0.099	9.9	9.9
10096	ENSG00000126461	SCAF1	19	+	49646493	49646564	49646548	49646564	49646107	49646202	10096	32,23,32	1,0,0	11,39,39	3,1,3	128	73	0.00315545	0.201071	0.948,1.0,1.0	0.676,0.957,0.881	0.145	14.5	14.5
10931	ENSG00000088833	NSFL1C	20	-	1454966	1455132	1454966	1455037	1458199	1458274	10931	338261378	2,1,3	325359311	3,6,10	168	73	0.00316493	0.201071	0.987,0.991,0.982	0.979,0.963,0.931	0.029	2.9	2.9
11427	ENSG00000273749	CYFIP1	15	-	22881845	22882009	22881845	22881936	22882867	22883011	11427	6,1,5	87,51,68	13,12,10	77,94,76	146	73	0.00315336	0.201071	0.033,0.01,0.035	0.078,0.06,0.062	-0.041	-4.1	4.1
11985	ENSG00000158106	RHPN1	8	+	143378195	143378346	143378268	143378346	143377379	143377455	11985	0,0,2	42,24,45	1,6,7	32,58,58	146	73	0.00312582	0.201071	0.0,0.0,0.022	0.015,0.049,0.057	-0.033	-3.3	3.3
16841	ENSG00000136305	CIDEB	14	-	24307817	24307953	24307817	24307946	24308478	24308830	16841	9,3,6	0,0,2	7,11,13	3,4,0	80	73	0.0031449	0.201071	1.0,1.0,0.732	0.68,0.715,1.0	0.112	11.2	11.2
1797	ENSG00000103035	PSMD7	16	+	74304288	74304394	74304302	74304394	74302211	74302292	1797	62,51,51	369317433	22,32,56	396403366	87	73	0.00312327	0.201071	0.124,0.119,0.09	0.045,0.062,0.114	0.037	3.7	3.7
21516	ENSG00000272655	POLR2J4	7	-	44013561	44014783	44013561	44013679	44016433	44016523	21516	104,96,96	2,0,0	131131147	0,1,6	1177	73	0.00316864	0.201071	0.763,1.0,1.0	1.0,0.89,0.603	0.09	9	9
22651	ENSG00000006468	ETV1	7	-	13989267	13989484	13989267	13989464	13989562	13989760	22651	12,6,21	20,14,25	7,11,6	27,39,29	93	73	0.00311932	0.201071	0.32,0.252,0.397	0.169,0.181,0.14	0.16	16	16
27280	ENSG00000083444	PLOD1	1	+	11949745	11949906	11949772	11949906	11947975	11948067	27280	11,7,11	113,88,130	7,6,6	148210185	100	73	0.00309077	0.201071	0.066,0.055,0.058	0.033,0.02,0.023	0.034	3.4	3.4
6202	ENSG00000158636	C11orf30	11	+	76459932	76460085	76459935	76460085	76458182	76458358	6202	12,5,11	0,0,1	8,8,9	0,2,4	76	73	0.00317796	0.201071	1.0,1.0,0.914	1.0,0.793,0.684	0.146	14.6	14.6
6696	ENSG00000126768	TIMM17B	X	-	48895351	48895972	48895351	48895454	48896758	48896858	6696	24,19,24	0,0,2	20,17,30	4,2,0	591	73	0.00310797	0.201071	1.0,1.0,0.597	0.382,0.512,1.0	0.234	23.4	23.4
9020	ENSG00000269313	MAGIX	X	+	49164875	49165090	49164907	49165090	49164706	49164789	9020	0,1,0	1,0,1	2,5,1	4,3,2	105	73	0.00317804	0.201071	0.0,1.0,0.0	0.258,0.537,0.258	-0.018	-1.8	1.8
16764	ENSG00000196498	NCOR2	12	-	124429612	124429706	124429612	124429703	124430614	124430787	16764	30,13,15	0,0,3	16,14,12	3,4,2	76	73	0.00323231	0.203551	1.0,1.0,0.828	0.837,0.771,0.852	0.123	12.3	12.3
3891	ENSG00000182173	TSEN54	17	+	75521354	75521510	75521408	75521510	75518994	75519047	3891	7,2,7	32,15,28	9,13,24	26,24,37	127	73	0.00323388	0.203551	0.112,0.071,0.126	0.166,0.237,0.272	-0.122	-12.2	12.2
12730	ENSG00000134419	RPS15A	16	-	18788062	18788124	18788062	18788105	18788980	18789118	12730	2,1,1	2,3,0	2,3,3	1,0,1	92	73	0.00327539	0.205305	0.442,0.209,1.0	0.613,1.0,0.704	-0.222	-22.2	22.2
17079	ENSG00000173064	HECTD4	12	-	112243619	112243782	112243619	112243761	112243873	112244009	17079	3,6,2	12,13,6	3,0,0	8,10,12	94	73	0.00327851	0.205305	0.163,0.264,0.206	0.226,0.0,0.0	0.136	13.6	13.6
10065	ENSG00000198858	R3HDM4	19	-	899600	899724	899600	899686	900060	900146	10065	1,1,2	44,21,40	9,7,4	48,70,56	111	73	0.00330438	0.205426	0.015,0.03,0.032	0.11,0.062,0.045	-0.047	-4.7	4.7
12310	ENSG00000204256	BRD2	6	+	32978109	32978214	32978125	32978214	32977756	32978005	12310	20,12,12	467330379	25,23,19	289352327	89	73	0.003314	0.205426	0.034,0.029,0.025	0.066,0.051,0.045	-0.025	-2.5	2.5
12526	ENSG00000184465	WDR27	6	-	169667981	169668185	169667981	169668095	169670568	169670693	12526	14,4,14	0,1,0	9,18,14	1,5,0	163	73	0.00330014	0.205426	1.0,0.642,1.0	0.801,0.617,1.0	0.075	7.5	7.5
4514	ENSG00000179151	EDC3	15	-	74632732	74632968	74632732	74632946	74635408	74635727	4514	2,2,3	58,40,51	8,9,5	45,56,56	95	73	0.003309	0.205426	0.026,0.037,0.043	0.12,0.11,0.064	-0.063	-6.3	6.3
6885	ENSG00000112983	BRD8	5	-	138166517	138166645	138166517	138166610	138167933	138168078	6885	24,32,19	3,1,3	21,20,17	0,1,0	108	73	0.00333671	0.206311	0.844,0.956,0.811	1.0,0.931,1.0	-0.107	-10.7	10.7
1027	ENSG00000087128	TMPRSS11E	4	+	68466608	68466752	68466630	68466752	68461820	68461945	1027	1,0,1	8,4,9	4,3,1	5,12,9	95	73	0.0033872	0.208906	0.088,0.0,0.079	0.381,0.161,0.079	-0.151	-15.1	15.1
3401	ENSG00000121057	AKAP1	17	+	57107822	57108048	57107945	57108048	57105440	57107178	3401	30,30,29	2,3,1	9,32,28	0,1,0	196	73	0.00339791	0.20904	0.848,0.788,0.915	1.0,0.923,1.0	-0.124	-12.4	12.4
25791	ENSG00000136636	KCTD3	1	+	215577928	215578081	215578000	215578081	215577669	215577728	25791	9,10,14	75,67,74	17,21,24	58,78,66	145	73	0.00340959	0.209233	0.057,0.07,0.087	0.129,0.119,0.155	-0.063	-6.3	6.3
20489	ENSG00000108515	ENO3	17	+	4951720	4951914	4951827	4951914	4951131	4951182	20489	6,6,15	3,4,7	26,13,14	0,1,5	180	73	0.00341967	0.209326	0.448,0.378,0.465	1.0,0.841,0.532	-0.361	-36.1	36.1
7321	ENSG00000143575	HAX1	1	+	154273749	154273803	154273773	154273803	154273335	154273598	7321	16,7,6	211173197	24,25,20	252253219	97	73	0.00344744	0.2105	0.054,0.03,0.022	0.067,0.069,0.064	-0.031	-3.1	3.1
2563	ENSG00000149582	TMEM25	11	+	118531774	118531871	118531777	118531871	118531201	118531234	2563	16,8,15	0,2,2	11,19,29	7,8,5	76	73	0.00348972	0.212552	1.0,0.793,0.878	0.601,0.695,0.848	0.176	17.6	17.6
23410	ENSG00000175061	LRRC75A-AS1	17	+	16440058	16440253	16440184	16440253	16439531	16439703	23410	431346396	806656814	311383384	859956948	199	73	0.00353249	0.214623	0.164,0.162,0.151	0.117,0.128,0.129	0.034	3.4	3.4
21036	ENSG00000257524	RP11-203J24.9	9	-	127873029	127873180	127873029	127873061	127874610	127874649	21036	7,0,10	60,33,45	2,4,0	56,43,66	192	73	0.0035698	0.215819	0.042,0.0,0.078	0.013,0.034,0.0	0.024	2.4	2.4
6956	ENSG00000145715	RASA1	5	+	87349185	87349364	87349213	87349364	87346671	87346724	6956	5,13,9	29,27,32	2,4,5	21,40,42	101	73	0.0035622	0.215819	0.111,0.258,0.169	0.064,0.067,0.079	0.109	10.9	10.9
14889	ENSG00000261067	RP11-264B17.3	16	+	28975183	28975392	28975187	28975392	28974803	28975100	14889	1,2,3	10,1,2	5,5,6	0,1,3	77	73	0.00358305	0.216086	0.087,0.655,0.587	1.0,0.826,0.655	-0.384	-38.4	38.4
17851	ENSG00000127419	TMEM175	4	+	957689	957863	957823	957863	955754	955890	17851	3,3,2	24,20,26	7,5,13	16,27,31	207	73	0.00362319	0.21797	0.042,0.05,0.026	0.134,0.061,0.129	-0.069	-6.9	6.9
28213	ENSG00000183963	SMTN	22	+	31099653	31099896	31099744	31099896	31099061	31099179	28213	2,5,6	13,12,9	3,0,1	12,11,18	164	73	0.00363593	0.2182	0.064,0.156,0.229	0.1,0.0,0.024	0.108	10.8	10.8
10136	ENSG00000174669	SLC29A2	11	-	66369059	66369202	66369059	66369134	66369368	66369523	10136	50,19,31	0,0,1	39,42,37	2,3,2	141	73	0.00365555	0.218842	1.0,1.0,0.941	0.91,0.879,0.905	0.082	8.2	8.2
13951	ENSG00000071539	TRIP13	5	+	907980	908074	907987	908074	907129	907193	13951	1,0,0	41,28,37	1,5,2	29,26,29	80	73	0.00370255	0.221114	0.022,0.0,0.0	0.031,0.149,0.059	-0.072	-7.2	7.2
15540	ENSG00000176261	ZBTB8OS	1	-	32633950	32634110	32633950	32634072	32634767	32634792	15540	46,40,29	21,25,29	30,24,26	41,32,37	111	73	0.00372338	0.221818	0.59,0.513,0.397	0.325,0.33,0.316	0.176	17.6	17.6
10079	ENSG00000129347	KRI1	19	-	10558163	10558253	10558163	10558239	10559358	10559708	10079	3,6,7	48,33,52	0,4,2	47,66,56	87	73	0.0037526	0.222476	0.05,0.132,0.101	0.0,0.048,0.029	0.069	6.9	6.9
11902	ENSG00000152256	PDK1	2	+	172595813	172596023	172595828	172596023	172592934	172593048	11902	3,3,5	55,53,69	6,11,10	41,65,57	88	73	0.00375148	0.222476	0.043,0.045,0.057	0.108,0.123,0.127	-0.071	-7.1	7.1
7620	ENSG00000118096	IFT46	11	-	118545408	118545510	118545408	118545494	118545792	118545853	7620	1,4,1	45,31,43	5,8,4	34,40,29	89	73	0.00380258	0.224894	0.018,0.096,0.019	0.108,0.141,0.102	-0.073	-7.3	7.3
8028	ENSG00000178761	FAM219B	15	-	74900495	74900674	74900495	74900599	74901949	74902063	8028	78,67,78	1,0,1	64,65,76	6,1,2	148	73	0.003822	0.225498	0.975,1.0,0.975	0.84,0.97,0.949	0.064	6.4	6.4
11000	ENSG00000204220	PFDN6	6	+	33289838	33289920	33289841	33289920	33289301	33289620	11000	23,13,18	5,0,2	26,16,18	1,0,0	76	73	0.00383959	0.225991	0.815,1.0,0.896	0.961,1.0,1.0	-0.083	-8.3	8.3
28316	ENSG00000129292	PHF20L1	8	+	132804580	132804740	132804611	132804740	132803818	132804032	28316	4,0,0	13,5,8	3,6,5	8,10,7	104	73	0.00396945	0.233074	0.178,0.0,0.0	0.208,0.296,0.334	-0.22	-22	22
10635	ENSG00000160741	CRTC2	1	-	153952570	153952650	153952570	153952635	153952804	153952834	10635	1,4,1	12,19,13	7,9,7	14,22,19	88	73	0.00408127	0.236037	0.065,0.149,0.06	0.293,0.253,0.234	-0.169	-16.9	16.9
11607	ENSG00000121644	DESI2	1	+	244691869	244692020	244691878	244692020	244689248	244689342	11607	3,4,6	11,14,13	1,3,1	18,22,19	82	73	0.004043	0.236037	0.195,0.203,0.291	0.047,0.108,0.045	0.163	16.3	16.3
11972	ENSG00000111596	CNOT2	12	+	70338643	70338822	70338665	70338822	70338442	70338563	11972	5,1,7	43,33,55	3,0,1	40,58,48	95	73	0.00409064	0.236037	0.082,0.023,0.089	0.054,0.0,0.016	0.041	4.1	4.1
12207	ENSG00000214331	RP11-252A24.2	16	-	74338444	74338660	74338444	74338578	74338738	74338894	12207	0,0,1	5,2,6	3,0,4	3,5,0	155	73	0.00413559	0.236037	0.0,0.0,0.073	0.32,0.0,1.0	-0.416	-41.6	41.6
12395	ENSG00000122786	CALD1	7	+	134958208	134958290	134958211	134958290	134958068	134958112	12395	240184231	24,24,27	168191218	11,17,8	76	73	0.00409156	0.236037	0.906,0.88,0.892	0.936,0.915,0.963	-0.045	-4.5	4.5
13048	ENSG00000120798	NR2C1	12	-	95028386	95028524	95028386	95028509	95031348	95031488	13048	18,18,40	4,10,2	15,26,28	3,0,1	88	73	0.004059	0.236037	0.789,0.599,0.943	0.806,1.0,0.959	-0.145	-14.5	14.5
14950	ENSG00000126858	RHOT1	17	+	32209334	32209445	32209349	32209445	32208210	32208309	14950	0,1,2	37,19,20	8,1,2	29,30,12	88	73	0.00403067	0.236037	0.0,0.042,0.077	0.186,0.027,0.121	-0.072	-7.2	7.2
19709	ENSG00000149311	ATM	11	+	108243952	108244118	108243974	108244118	108235669	108235834	19709	15,19,14	3,1,2	5,13,10	0,0,0	95	73	0.0040731	0.236037	0.793,0.936,0.843	1.0,1.0,1.0	-0.143	-14.3	14.3
26688	ENSG00000076928	ARHGEF1	19	+	41903655	41903784	41903706	41903784	41903306	41903407	26688	2,5,4	16,13,14	2,1,0	13,21,11	124	73	0.00411833	0.236037	0.069,0.185,0.144	0.083,0.027,0.0	0.096	9.6	9.6
6308	ENSG00000170899	GSTA4	6	-	52994156	52994401	52994156	52994261	52995248	52995304	6308	15,12,24	54,33,52	10,6,17	62,68,58	213	73	0.00413509	0.236037	0.087,0.111,0.137	0.052,0.029,0.091	0.054	5.4	5.4
7496	ENSG00000095066	HOOK2	19	-	12772612	12772702	12772612	12772680	12772779	12772912	7496	5,0,2	89,59,57	1,8,14	76,89,71	95	73	0.00411304	0.236037	0.041,0.0,0.026	0.01,0.065,0.132	-0.047	-4.7	4.7
7996	ENSG00000162066	AMDHD2	16	+	2528990	2529095	2528993	2529095	2528451	2528718	7996	2,3,2	20,8,14	0,0,2	25,21,18	76	73	0.00411089	0.236037	0.088,0.265,0.121	0.0,0.0,0.096	0.126	12.6	12.6
4529	ENSG00000136861	CDK5RAP2	9	-	120470110	120470220	120470110	120470217	120471747	120471878	4529	36,40,41	5,7,1	39,23,25	0,1,2	76	73	0.00417088	0.237498	0.874,0.846,0.975	1.0,0.957,0.923	-0.062	-6.2	6.2
11488	ENSG00000205356	TECPR1	7	-	98244927	98245106	98244927	98245067	98245921	98246165	11488	2,0,0	22,12,24	0,1,8	15,22,17	112	73	0.00423278	0.239907	0.056,0.0,0.0	0.0,0.029,0.235	-0.069	-6.9	6.9
1854	ENSG00000164038	SLC9B2	4	-	103082870	103082935	103082870	103082929	103085348	103085462	1854	6,2,2	10,15,22	1,1,1	21,28,12	79	73	0.00422666	0.239907	0.357,0.11,0.077	0.042,0.032,0.071	0.133	13.3	13.3
87	ENSG00000140374	ETFA	15	-	76227712	76227900	76227712	76227866	76231332	76231398	87	13,9,6	4,3,1	4,8,11	6,14,6	107	73	0.00425388	0.240546	0.689,0.672,0.804	0.313,0.28,0.556	0.339	33.9	33.9
1380	ENSG00000119013	NDUFB3	2	+	201072265	201072361	201072278	201072361	201072029	201072059	1380	1,1,0	4,10,9	2,2,3	6,9,10	86	73	0.00428403	0.240834	0.175,0.078,0.0	0.221,0.159,0.203	-0.11	-11	11
16130	ENSG00000228812	LAMA5-AS1	20	+	62355267	62355480	62355270	62355480	62353011	62353208	16130	8,4,2	1,0,0	6,9,12	4,1,1	76	73	0.00429477	0.240834	0.885,1.0,1.0	0.59,0.896,0.92	0.16	16	16
20952	ENSG00000047578	KIAA0556	16	+	27774932	27775084	27774944	27775084	27773098	27773209	20952	3,0,0	7,7,11	1,4,8	12,10,8	85	73	0.00430816	0.240834	0.269,0.0,0.0	0.067,0.256,0.462	-0.172	-17.2	17.2
3182	ENSG00000118454	ANKRD13C	1	-	70306223	70306305	70306223	70306290	70313744	70313790	3182	0,0,0	43,41,42	5,2,1	23,24,34	88	73	0.00430675	0.240834	0.0,0.0,0.0	0.153,0.065,0.024	-0.081	-8.1	8.1
6403	ENSG00000114982	KANSL3	2	-	96631311	96631520	96631311	96631482	96636920	96637185	6403	15,13,8	24,12,21	5,5,3	18,20,20	111	73	0.00430736	0.240834	0.291,0.416,0.2	0.154,0.141,0.09	0.174	17.4	17.4
17887	ENSG00000168028	RPSA	3	+	39408567	39408739	39408605	39408739	39407640	39407786	17887	62,49,56	439737544318	134,141,55	553351955039	111	73	0.00433836	0.24197	0.009,0.009,0.008	0.016,0.018,0.007	-0.005	-0.5	0.5
13745	ENSG00000132361	CLUH	17	-	2695373	2695533	2695373	2695526	2696158	2696259	13745	8,5,5	68,24,34	1,1,6	49,70,54	80	73	0.0043671	0.242907	0.097,0.16,0.118	0.018,0.013,0.092	0.084	8.4	8.4
4970	ENSG00000139842	CUL4A	13	+	113233152	113233339	113233176	113233339	113229445	113229519	4970	0,0,6	46,38,63	4,4,8	38,39,44	97	73	0.004375	0.242907	0.0,0.0,0.067	0.073,0.072,0.12	-0.066	-6.6	6.6
9582	ENSG00000064042	LIMCH1	4	+	41632949	41633085	41632976	41633085	41632748	41632867	9582	1,1,0	0,1,2	2,6,4	1,3,0	100	73	0.0044333	0.245587	1.0,0.422,0.0	0.593,0.593,1.0	-0.255	-25.5	25.5
18098	ENSG00000132793	LPIN3	20	+	41352605	41352699	41352637	41352699	41352059	41352220	18098	23,11,20	1,0,0	18,35,26	1,5,1	105	73	0.00451763	0.249694	0.941,1.0,1.0	0.926,0.83,0.948	0.079	7.9	7.9
10486	ENSG00000223478	RP11-545E17.3	9	+	128730031	128730248	128730088	128730248	128724605	128724635	10486	42,21,39	0,0,0	33,44,49	2,1,4	130	73	0.00464006	0.253644	1.0,1.0,1.0	0.903,0.961,0.873	0.088	8.8	8.8
15746	ENSG00000244026	FAM86DP	3	-	75426449	75426621	75426449	75426599	75430831	75430914	15746	0,3,0	7,8,5	5,5,1	10,9,4	95	73	0.00462975	0.253644	0.0,0.224,0.0	0.278,0.299,0.161	-0.171	-17.1	17.1
19468	ENSG00000054523	KIF1B	1	+	10282321	10282533	10282399	10282533	10277985	10278128	19468	10,11,19	31,30,53	18,22,20	20,35,28	151	73	0.00461329	0.253644	0.135,0.151,0.148	0.303,0.233,0.257	-0.12	-12	12
23430	ENSG00000175061	LRRC75A-AS1	17	+	16440110	16440253	16440184	16440253	16439326	16439414	23430	344292342	550528616	261313318	736658654	147	73	0.00460561	0.253644	0.237,0.215,0.216	0.15,0.191,0.195	0.044	4.4	4.4
4889	ENSG00000076108	BAZ2A	12	-	56610408	56610539	56610408	56610517	56611572	56611633	4889	8,0,4	37,22,31	0,3,0	17,22,33	95	73	0.00464475	0.253644	0.142,0.0,0.09	0.0,0.095,0.0	0.046	4.6	4.6
7039	ENSG00000150093	ITGB1	10	-	32933481	32933683	32933481	32933583	32935491	32935558	7039	0,1,1	8,1,1	0,4,6	3,7,6	173	73	0.00466162	0.253644	0.0,0.297,0.297	0.0,0.194,0.297	0.034	3.4	3.4
94	ENSG00000140374	ETFA	15	-	76227712	76227897	76227712	76227866	76231332	76231398	94	13,9,6	4,3,1	6,8,10	6,14,6	104	73	0.00465205	0.253644	0.695,0.678,0.808	0.412,0.286,0.539	0.315	31.5	31.5
17939	ENSG00000132359	RAP1GAP2	17	+	3005340	3005440	3005368	3005440	2998220	2998376	17939	6,3,10	42,14,36	1,2,4	23,57,24	101	73	0.00472324	0.255318	0.094,0.134,0.167	0.03,0.025,0.108	0.077	7.7	7.7
18990	ENSG00000158769	F11R	1	-	160999395	160999492	160999395	160999408	160999639	160999747	18990	2,2,1	74,72,78	6,11,4	95,86,113	157	73	0.00473409	0.255318	0.012,0.013,0.006	0.029,0.056,0.016	-0.023	-2.3	2.3
28360	ENSG00000168487	BMP1	8	+	22201117	22201928	22201802	22201928	22197239	22197420	28360	6,6,6	9,5,10	8,15,15	3,6,7	758	73	0.00472083	0.255318	0.06,0.104,0.055	0.204,0.194,0.171	-0.117	-11.7	11.7
8907	ENSG00000078043	PIAS2	18	-	46827958	46828133	46827958	46828130	46829733	46829867	8907	3,1,4	84,65,67	7,10,3	53,67,65	76	73	0.00472807	0.255318	0.033,0.015,0.054	0.113,0.125,0.042	-0.059	-5.9	5.9
22050	ENSG00000092098	RNF31	14	+	24151130	24151379	24151298	24151379	24150597	24150888	22050	74,50,58	0,0,1	83,70,70	3,2,2	241	73	0.00476994	0.2563	1.0,1.0,0.946	0.893,0.914,0.914	0.075	7.5	7.5
7035	ENSG00000112130	RNF8	6	+	37376904	37377033	37376925	37377033	37374619	37374709	7035	0,0,3	27,32,43	5,2,4	41,30,35	94	73	0.00477323	0.2563	0.0,0.0,0.051	0.087,0.049,0.082	-0.056	-5.6	5.6
5136	ENSG00000203761	MSTO2P	1	+	155747500	155747680	155747562	155747680	155747268	155747407	5136	18,2,13	0,0,0	7,11,7	1,1,3	135	73	0.00480121	0.256903	1.0,1.0,1.0	0.791,0.856,0.558	0.265	26.5	26.5
9624	ENSG00000183207	RUVBL2	19	+	49007264	49007368	49007301	49007368	49007017	49007147	9624	5,6,5	124,54,90	1,5,1	135131129	110	73	0.00480546	0.256903	0.026,0.069,0.036	0.005,0.025,0.005	0.032	3.2	3.2
808	ENSG00000088766	CRLS1	20	+	6023291	6023422	6023379	6023422	6015360	6015490	808	20,14,9	0,0,0	16,5,10	1,3,1	161	73	0.00481683	0.25695	1.0,1.0,1.0	0.879,0.43,0.819	0.291	29.1	29.1
24895	ENSG00000143774	GUK1	1	+	228148357	228148456	228148370	228148456	228147614	228147699	24895	19,8,12	375234356	43,36,19	467506426	86	73	0.00484485	0.257323	0.041,0.028,0.028	0.072,0.057,0.036	-0.023	-2.3	2.3
9358	ENSG00000133816	MICAL2	11	+	12222599	12222743	12222616	12222743	12221643	12221759	9358	0,1,0	9,12,13	3,1,2	8,15,4	90	73	0.0048388	0.257323	0.0,0.063,0.0	0.233,0.051,0.289	-0.17	-17	17
20319	ENSG00000111602	TIMELESS	12	-	56433380	56433464	56433380	56433443	56433537	56433652	20319	4,1,3	45,42,37	5,9,8	43,41,36	94	73	0.00490102	0.258624	0.065,0.018,0.059	0.083,0.146,0.147	-0.078	-7.8	7.8
23063	ENSG00000272758	RP11-299J3.8	3	+	122420985	122421110	122420988	122421110	122416224	122416250	23063	4,4,4	0,0,2	5,4,7	1,4,2	76	73	0.0048922	0.258624	1.0,1.0,0.658	0.828,0.49,0.771	0.19	19	19
7538	ENSG00000161526	SAP30BP	17	+	75705610	75706092	75706007	75706092	75704755	75704814	7538	22,12,17	63,59,75	19,28,24	40,51,54	470	73	0.0048987	0.258624	0.051,0.031,0.034	0.069,0.079,0.065	-0.032	-3.2	3.2
113	ENSG00000258590	NBEAP1	15	-	20661959	20662204	20661959	20662057	20669467	20669637	113	23,17,20	33,17,16	10,5,17	23,17,36	220	73	0.00491783	0.2589	0.188,0.249,0.293	0.126,0.089,0.135	0.127	12.7	12.7
27794	ENSG00000149308	NPAT	11	-	108189105	108189337	108189105	108189330	108190459	108190500	27794	2,0,0	7,11,11	1,2,4	12,7,8	80	73	0.00492739	0.2589	0.207,0.0,0.0	0.071,0.207,0.313	-0.128	-12.8	12.8
12523	ENSG00000184465	WDR27	6	-	169663562	169663706	169663562	169663649	169664165	169664286	12523	5,5,5	1,2,4	1,5,4	1,0,1	130	73	0.00506391	0.263248	0.737,0.584,0.412	0.36,1.0,0.692	-0.106	-10.6	10.6
2300	ENSG00000154359	LONRF1	8	-	12736700	12736827	12736700	12736797	12736899	12737140	2300	5,5,5	59,74,63	2,2,0	41,61,64	103	73	0.00503967	0.263248	0.057,0.046,0.053	0.033,0.023,0.0	0.033	3.3	3.3
23301	ENSG00000229314	ORM1	9	+	114323644	114323805	114323662	114323805	114323055	114323247	23301	5,1,3	12,7,15	0,2,1	23,10,11	91	73	0.00505974	0.263248	0.251,0.103,0.138	0.0,0.138,0.068	0.095	9.5	9.5
2684	ENSG00000038358	EDC4	16	+	67878336	67878443	67878359	67878443	67878165	67878275	2684	1,4,5	25,26,19	0,2,1	27,32,26	96	73	0.00504793	0.263248	0.03,0.105,0.167	0.0,0.045,0.028	0.076	7.6	7.6
9362	ENSG00000175893	ZDHHC21	9	-	14677365	14677472	14677365	14677404	14680032	14680162	9362	4,4,4	2,1,1	1,5,6	0,1,0	141	73	0.00504692	0.263248	0.509,0.674,0.674	1.0,0.721,1.0	-0.288	-28.8	28.8
10495	ENSG00000125505	MBOAT7	19	-	54178142	54178263	54178142	54178228	54178764	54180790	10495	1,3,8	0,1,1	4,3,4	2,2,1	108	73	0.00508559	0.263257	1.0,0.67,0.844	0.575,0.503,0.73	0.235	23.5	23.5
5292	ENSG00000147155	EBP	X	+	48527153	48527285	48527154	48527285	48526988	48527025	5292	1,1,3	207185213	7,10,3	234231200	74	73	0.00508086	0.263257	0.005,0.005,0.014	0.029,0.041,0.015	-0.02	-2	2
11973	ENSG00000111596	CNOT2	12	+	70332766	70332846	70332790	70332846	70330286	70330469	11973	85,52,64	4,0,6	43,53,90	1,1,0	97	73	0.00509709	0.263296	0.941,1.0,0.889	0.97,0.976,1.0	-0.039	-3.9	3.9
1466	ENSG00000023287	RB1CC1	8	-	52645701	52645867	52645701	52645846	52656007	52657908	1466	55,57,69	4,0,5	40,64,75	1,0,0	94	73	0.00513802	0.264851	0.914,1.0,0.915	0.969,1.0,1.0	-0.047	-4.7	4.7
20394	ENSG00000180376	CCDC66	3	+	56615903	56616053	56615921	56616053	56615127	56615272	20394	0,0,0	10,5,12	3,2,1	8,8,13	91	73	0.00518465	0.266134	0.0,0.0,0.0	0.231,0.167,0.058	-0.152	-15.2	15.2
21311	ENSG00000137955	RABGGTB	1	+	75790429	75790517	75790445	75790517	75790151	75790274	21311	3,8,10	14,10,30	2,3,5	20,35,29	89	73	0.00518327	0.266134	0.149,0.396,0.215	0.076,0.066,0.124	0.165	16.5	16.5
1041	ENSG00000137133	HINT2	9	-	35813265	35813367	35813265	35813338	35813444	35813549	1041	51,25,33	225134222	16,21,41	212254214	102	73	0.00522949	0.267363	0.14,0.118,0.096	0.051,0.056,0.121	0.042	4.2	4.2
11991	ENSG00000011295	TTC19	17	+	16002656	16002831	16002792	16002831	16001914	16002025	11991	8,9,13	37,32,57	7,6,7	61,75,67	209	73	0.0052606	0.267363	0.07,0.089,0.074	0.039,0.027,0.035	0.044	4.4	4.4
15675	ENSG00000169020	ATP5I	4	-	672437	672525	672437	672519	673302	673401	15675	57,55,61	744605840	56,54,54	10661077918	79	73	0.00526091	0.267363	0.066,0.077,0.063	0.046,0.044,0.052	0.021	2.1	2.1
294	ENSG00000176953	NFATC2IP	16	+	28956131	28956337	28956150	28956337	28955977	28956058	294	4,4,5	63,50,53	8,8,10	32,57,40	92	73	0.00523661	0.267363	0.048,0.06,0.07	0.166,0.1,0.166	-0.085	-8.5	8.5
90	ENSG00000140374	ETFA	15	-	76227712	76227918	76227712	76227866	76231332	76231398	90	17,12,7	4,3,1	8,16,12	6,14,6	125	73	0.00526319	0.267363	0.713,0.7,0.803	0.438,0.4,0.539	0.28	28	28
27268	ENSG00000165915	SLC39A13	11	+	47414996	47415159	47415059	47415159	47414776	47414909	27268	3,5,8	11,10,13	1,1,4	16,20,10	136	73	0.00528998	0.268168	0.128,0.212,0.248	0.032,0.026,0.177	0.118	11.8	11.8
1756	ENSG00000170390	DCLK2	4	+	150220702	150220778	150220705	150220778	150203794	150203889	1756	10,3,2	7,2,4	6,1,6	1,1,1	76	73	0.00531215	0.268736	0.578,0.59,0.324	0.852,0.49,0.852	-0.234	-23.4	23.4
26214	ENSG00000164068	RNF123	3	+	49697044	49697222	49697142	49697222	49691424	49691509	26214	8,8,2	20,12,23	3,2,6	33,41,38	171	73	0.00534579	0.26988	0.146,0.222,0.036	0.037,0.02,0.063	0.095	9.5	9.5
25253	ENSG00000132510	KDM6B	17	+	7851474	7851549	7851477	7851549	7851329	7851394	25253	0,4,4	43,27,28	0,0,1	32,39,50	76	73	0.00538642	0.270661	0.0,0.125,0.121	0.0,0.0,0.019	0.076	7.6	7.6
25917	ENSG00000173267	SNCG	10	+	86959978	86960128	86960000	86960128	86959374	86959674	25917	0,1,6	13,3,9	2,0,0	15,14,5	95	73	0.00537447	0.270661	0.0,0.204,0.339	0.093,0.0,0.0	0.15	15	15
26039	ENSG00000189077	TMEM120A	7	-	75987359	75987591	75987359	75987428	75987717	75987810	26039	5,3,2	2,2,0	6,7,4	1,1,0	236	73	0.00539443	0.270661	0.436,0.317,1.0	0.65,0.684,1.0	-0.194	-19.4	19.4
26942	ENSG00000188786	MTF1	1	-	37817418	37817482	37817418	37817479	37822120	37822716	26942	12,15,7	3,3,0	18,15,25	0,0,0	76	73	0.00541089	0.270932	0.793,0.828,1.0	1.0,1.0,1.0	-0.126	-12.6	12.6
23428	ENSG00000175061	LRRC75A-AS1	17	+	16440058	16440253	16440184	16440253	16439326	16439414	23428	429344396	550528616	311383383	736658654	199	73	0.00543848	0.271757	0.222,0.193,0.191	0.134,0.176,0.177	0.04	4	4
12525	ENSG00000184465	WDR27	6	-	169663562	169663801	169663562	169663649	169664165	169664286	12525	13,16,13	1,2,4	5,10,8	1,0,1	225	73	0.00545554	0.272055	0.808,0.722,0.513	0.619,1.0,0.722	-0.099	-9.9	9.9
11482	ENSG00000197256	KANK2	19	-	11178344	11178471	11178344	11178447	11178552	11178720	11482	2,2,1	15,12,18	3,6,10	17,18,18	97	73	0.00549998	0.272605	0.091,0.111,0.04	0.117,0.201,0.295	-0.124	-12.4	12.4
15243	ENSG00000112339	HBS1L	6	-	135002781	135002833	135002781	135002830	135039572	135039767	15243	7,8,14	2,1,0	9,6,4	2,3,3	76	73	0.00549972	0.272605	0.771,0.885,1.0	0.812,0.658,0.562	0.208	20.8	20.8
18318	ENSG00000139865	TTC6	14	+	37732366	37732507	37732371	37732507	37724897	37725002	18318	3,3,4	0,0,0	5,3,6	1,2,2	78	73	0.00548673	0.272605	1.0,1.0,1.0	0.824,0.584,0.737	0.285	28.5	28.5
14326	ENSG00000163406	SLC15A2	3	+	121896361	121896493	121896405	121896493	121894439	121894581	14326	3,2,0	17,23,16	5,10,1	3,17,22	117	73	0.00559149	0.273845	0.099,0.051,0.0	0.51,0.268,0.028	-0.219	-21.9	21.9
15390	ENSG00000141756	FKBP10	17	+	41819192	41819399	41819209	41819399	41818381	41818527	15390	16,9,9	78,87,95	5,8,11	117159130	90	73	0.00557388	0.273845	0.143,0.077,0.071	0.034,0.039,0.064	0.051	5.1	5.1
21897	ENSG00000157637	SLC38A10	17	-	81260237	81260430	81260237	81260394	81270917	81271024	21897	0,1,2	67,37,52	3,7,3	57,53,67	109	73	0.00553745	0.273845	0.0,0.018,0.025	0.034,0.081,0.029	-0.034	-3.4	3.4
24689	ENSG00000157600	TMEM164	X	+	110003500	110004164	110003882	110004164	110003094	110003156	24689	78,54,62	0,0,0	91,104,75	3,1,2	455	73	0.00558972	0.273845	1.0,1.0,1.0	0.83,0.943,0.857	0.123	12.3	12.3
26538	ENSG00000001629	ANKIB1	7	+	92396364	92396476	92396382	92396476	92392240	92392292	26538	46,36,34	1,1,2	25,39,34	3,4,5	91	73	0.00559209	0.273845	0.974,0.967,0.932	0.87,0.887,0.845	0.09	9	9
3464	ENSG00000170919	TPT1-AS1	13	+	45377060	45377215	45377139	45377215	45369958	45370182	3464	5,9,12	1,2,3	8,5,10	0,2,0	152	73	0.00555401	0.273845	0.706,0.684,0.658	1.0,0.546,1.0	-0.166	-16.6	16.6
12537	ENSG00000103148	NPRL3	16	-	124936	125153	124936	125073	130521	130591	12537	0,1,1	4,2,4	1,2,4	2,6,3	153	73	0.00560579	0.273968	0.0,0.193,0.107	0.193,0.137,0.389	-0.14	-14	14
16154	ENSG00000196189	SEMA4A	1	+	156158671	156158824	156158701	156158824	156158387	156158486	16154	0,1,1	2,1,0	2,2,3	1,3,0	103	73	0.00562617	0.274416	0.0,0.415,1.0	0.586,0.321,1.0	-0.164	-16.4	16.4
15143	ENSG00000214021	TTLL3	3	+	9828959	9829054	9828964	9829054	9826996	9827240	15143	23,12,14	0,0,0	13,15,11	0,0,7	78	73	0.00564251	0.274666	1.0,1.0,1.0	1.0,1.0,0.595	0.135	13.5	13.5
2503	ENSG00000146463	ZMYM4	1	+	35405010	35405194	35405022	35405194	35399481	35399576	2503	1,5,3	37,39,36	1,0,1	36,52,44	85	73	0.00570308	0.277063	0.023,0.099,0.067	0.023,0.0,0.019	0.049	4.9	4.9
19775	ENSG00000002016	RAD52	12	-	916349	916532	916349	916483	916638	916820	19775	5,2,3	2,1,9	4,0,1	12,6,14	122	73	0.0057812	0.280302	0.599,0.545,0.166	0.166,0.0,0.041	0.368	36.8	36.8
24435	ENSG00000198728	LDB1	10	-	102111255	102111317	102111255	102111300	102111433	102111536	24435	5,18,4	55,39,66	4,3,4	71,68,50	90	73	0.00586873	0.283424	0.069,0.272,0.047	0.044,0.035,0.061	0.083	8.3	8.3
6570	ENSG00000214114	MYCBP	1	-	38866879	38867011	38866879	38867009	38867561	38867610	6570	7,8,10	72,67,76	6,3,3	93,78,91	75	73	0.00586528	0.283424	0.086,0.104,0.114	0.059,0.036,0.031	0.059	5.9	5.9
5891	ENSG00000175727	MLXIP	12	+	122138171	122138295	122138193	122138295	122137468	122137590	5891	0,2,1	18,18,31	2,4,6	28,26,30	95	73	0.00591133	0.28436	0.0,0.079,0.024	0.052,0.106,0.133	-0.063	-6.3	6.3
6638	ENSG00000169169	CPT1C	19	+	49713365	49713731	49713419	49713731	49712971	49713064	6638	0,0,1	8,4,10	6,0,1	8,10,8	127	73	0.00590762	0.28436	0.0,0.0,0.054	0.301,0.0,0.067	-0.105	-10.5	10.5
27107	ENSG00000145833	DDX46	5	+	134773686	134773861	134773695	134773861	134770908	134770999	27107	11,11,8	197147187	16,18,15	142157143	82	73	0.00597294	0.28676	0.047,0.062,0.037	0.091,0.093,0.085	-0.041	-4.1	4.1
9072	ENSG00000243406	MRPS31P5	13	-	52169986	52170099	52169986	52170056	52171157	52171248	9072	13,4,13	1,0,4	4,1,7	1,2,9	116	73	0.00598981	0.287007	0.891,1.0,0.672	0.716,0.239,0.329	0.426	42.6	42.6
22905	ENSG00000069206	ADAM7	8	+	24506090	24506156	24506093	24506156	24501476	24501576	22905	15,14,12	6,3,7	8,13,12	8,16,12	76	73	0.00601527	0.287103	0.706,0.818,0.622	0.49,0.438,0.49	0.243	24.3	24.3
5325	ENSG00000186283	TOR3A	1	+	179082924	179083053	179082939	179083053	179081376	179082387	5325	5,3,5	15,14,22	2,4,1	38,32,31	88	73	0.0060079	0.287103	0.217,0.151,0.159	0.042,0.094,0.026	0.122	12.2	12.2
28475	ENSG00000196923	PDLIM7	5	-	177491806	177491976	177491806	177491925	177492404	177492435	28475	0,0,1	13,4,7	0,1,8	14,15,30	124	73	0.006027	0.287103	0.0,0.0,0.078	0.0,0.038,0.136	-0.032	-3.2	3.2
16115	ENSG00000175634	RPS6KB2	11	+	67428912	67429022	67428981	67429022	67428493	67428623	16115	2,2,1	46,35,51	5,3,8	46,42,49	142	73	0.00604227	0.287198	0.022,0.029,0.01	0.053,0.035,0.077	-0.035	-3.5	3.5
8745	ENSG00000135968	GCC2	2	+	108486434	108486648	108486510	108486648	108485830	108485908	8745	6,8,9	68,43,72	13,19,12	44,63,58	149	73	0.00605245	0.287198	0.041,0.084,0.058	0.126,0.129,0.092	-0.055	-5.5	5.5
12969	ENSG00000119685	TTLL5	14	+	75776704	75776850	75776746	75776850	75775483	75775630	12969	0,0,1	21,14,19	2,1,5	18,24,21	115	73	0.00608209	0.287491	0.0,0.0,0.032	0.066,0.026,0.131	-0.064	-6.4	6.4
7464	ENSG00000186166	CCDC84	11	+	119012114	119012177	119012148	119012177	119011944	119012003	7464	10,14,18	11,15,24	11,5,15	24,38,28	107	73	0.00608168	0.287491	0.383,0.389,0.338	0.238,0.082,0.268	0.174	17.4	17.4
8849	ENSG00000148337	CIZ1	9	-	128187862	128187958	128187862	128187934	128190328	128190444	8849	1,0,0	19,23,22	3,1,4	16,25,35	97	73	0.00610562	0.288047	0.038,0.0,0.0	0.124,0.029,0.079	-0.065	-6.5	6.5
16116	ENSG00000175634	RPS6KB2	11	+	67432527	67432657	67432599	67432657	67431367	67431515	16116	28,17,20	95,86,105	8,10,19	103,97,102	145	73	0.00613193	0.288732	0.129,0.091,0.088	0.038,0.049,0.086	0.045	4.5	4.5
2021	ENSG00000166997	CNPY4	7	+	100124431	100124631	100124513	100124631	100122783	100122906	2021	1,2,5	7,1,3	2,0,1	8,10,5	155	73	0.00618845	0.290833	0.063,0.485,0.44	0.105,0.0,0.086	0.266	26.6	26.6
16492	ENSG00000281131	SCHLAP1	2	+	180823907	180824070	180823932	180824070	180724595	180724690	16492	0,1,5	5,7,9	0,0,1	3,11,8	98	73	0.00624289	0.291736	0.0,0.096,0.293	0.0,0.0,0.085	0.101	10.1	10.1
26261	ENSG00000141279	NPEPPS	17	+	47586349	47586398	47586364	47586398	47586147	47586244	26261	12,9,19	102,100,98	7,4,9	98,124,98	88	73	0.00624339	0.291736	0.089,0.069,0.139	0.056,0.026,0.071	0.048	4.8	4.8
5501	ENSG00000154582	TCEB1	8	-	73970578	73970631	73970578	73970603	73971869	73971908	5501	0,0,1	1,2,0	2,2,1	2,1,1	101	73	0.0062271	0.291736	0.0,0.0,1.0	0.42,0.591,0.42	-0.144	-14.4	14.4
1371	ENSG00000103335	PIEZO1	16	-	88738226	88738469	88738226	88738440	88738567	88738736	1371	3,1,2	60,34,37	3,8,12	47,52,89	102	73	0.00631185	0.293119	0.035,0.021,0.037	0.044,0.099,0.088	-0.046	-4.6	4.6
13865	ENSG00000089157	RPLP0	12	-	120200729	120200891	120200729	120200831	120201082	120201211	13865	401349412	171413421789	575575574	169817572136	133	73	0.00628525	0.293119	0.114,0.125,0.112	0.157,0.152,0.129	-0.029	-2.9	2.9
18507	ENSG00000049239	H6PD	1	+	9262026	9262270	9262058	9262270	9246965	9247083	18507	1,1,1	18,10,26	1,3,7	18,22,15	105	73	0.00634004	0.293119	0.037,0.065,0.026	0.037,0.087,0.245	-0.08	-8	8
22512	ENSG00000121741	ZMYM2	13	+	20083630	20083776	20083655	20083776	20082946	20083032	22512	18,10,10	56,77,105	0,7,10	72,84,80	98	73	0.00634342	0.293119	0.193,0.088,0.066	0.0,0.058,0.085	0.068	6.8	6.8
25283	ENSG00000134452	FBXO18	10	+	5916224	5916456	5916233	5916456	5915402	5915571	25283	3,2,3	69,81,87	6,7,3	38,59,55	82	73	0.00634705	0.293119	0.037,0.022,0.03	0.123,0.096,0.046	-0.059	-5.9	5.9
28295	ENSG00000113300	CNOT6	5	+	180565819	180565965	180565875	180565965	180564674	180564743	28295	116,76,129	1,1,1	79120123	1,4,6	129	73	0.0063568	0.293119	0.985,0.977,0.986	0.978,0.944,0.921	0.035	3.5	3.5
4044	ENSG00000261915	RP11-542C16.2	17	-	7317460	7317674	7317460	7317573	7317787	7317932	4044	13,8,11	23,18,30	3,5,8	26,30,31	174	73	0.00631083	0.293119	0.192,0.157,0.133	0.046,0.065,0.098	0.091	9.1	9.1
22172	ENSG00000144713	RPL32	3	-	12836059	12836235	12836059	12836223	12839348	12839530	22172	174141206	352631993908	127129218	422145434059	85	73	0.00637618	0.29346	0.041,0.036,0.043	0.025,0.024,0.044	0.009	0.9	0.9
15946	ENSG00000106009	BRAT1	7	-	2544908	2545056	2544908	2545053	2547323	2547478	15946	52,19,33	0,0,3	32,46,42	5,5,1	76	73	0.00639102	0.293591	1.0,1.0,0.914	0.86,0.898,0.976	0.06	6	6
26672	ENSG00000108219	TSPAN14	10	+	80507198	80507374	80507227	80507374	80504727	80504778	26672	2,1,6	70,33,48	9,13,5	48,63,72	102	73	0.00643182	0.294912	0.02,0.021,0.082	0.118,0.129,0.047	-0.057	-5.7	5.7
25973	ENSG00000165724	ZMYND19	9	-	137588658	137588903	137588658	137588718	137590212	137590490	25973	10,8,2	27,27,41	6,3,3	51,49,64	258	73	0.00644684	0.295048	0.095,0.077,0.014	0.032,0.017,0.013	0.041	4.1	4.1
17303	ENSG00000135596	MICAL1	6	-	109445770	109445901	109445770	109445862	109446135	109446357	17303	7,5,13	72,60,80	9,23,16	67,65,65	112	73	0.00646873	0.295498	0.06,0.052,0.096	0.081,0.187,0.138	-0.066	-6.6	6.6
5841	ENSG00000064687	ABCA7	19	+	1057865	1058059	1057968	1058059	1057313	1057429	5841	14,13,22	4,1,1	20,28,31	0,3,0	176	73	0.00648641	0.295754	0.592,0.844,0.901	1.0,0.795,1.0	-0.153	-15.3	15.3
15067	ENSG00000138698	RAP1GDS1	4	+	98421254	98421394	98421257	98421394	98420018	98420144	15067	43,21,29	5,7,1	39,31,27	2,2,0	76	73	0.00655288	0.296028	0.892,0.742,0.965	0.949,0.937,1.0	-0.096	-9.6	9.6
15435	ENSG00000164889	SLC4A2	7	+	151074006	151074099	151074038	151074099	151071941	151072136	15435	2,0,2	24,20,33	7,0,9	24,39,39	105	73	0.00653869	0.296028	0.055,0.0,0.04	0.169,0.0,0.138	-0.071	-7.1	7.1
28445	ENSG00000055917	PUM2	2	-	20297552	20297663	20297552	20297660	20307977	20308071	28445	1,1,4	0,2,4	0,3,1	1,0,0	76	73	0.00652433	0.296028	1.0,0.324,0.49	0.0,1.0,1.0	-0.062	-6.2	6.2
8882	ENSG00000213930	GALT	9	+	34647656	34647961	34647831	34647961	34647088	34647258	8882	34,26,36	5,0,0	25,26,13	5,5,2	248	73	0.00652558	0.296028	0.667,1.0,1.0	0.595,0.605,0.657	0.27	27	27
9069	ENSG00000225526	MKRN2OS	3	-	12541859	12542022	12541859	12542003	12543179	12543229	9069	10,13,6	1,0,1	13,19,6	1,3,3	92	73	0.00655098	0.296028	0.888,1.0,0.826	0.912,0.834,0.613	0.118	11.8	11.8
6910	ENSG00000170889	RPS9	19	+	54206552	54207647	54207397	54207647	54206275	54206462	6910	244174285	896675872	203312314	138012541174	918	73	0.00658803	0.297068	0.021,0.02,0.025	0.012,0.019,0.021	0.005	0.5	0.5
4198	ENSG00000111642	CHD4	12	-	6583197	6583378	6583197	6583375	6587383	6587559	4198	139,74,147	5,1,2	76,99,109	6,5,7	76	73	0.00662231	0.298065	0.964,0.986,0.986	0.924,0.95,0.937	0.042	4.2	4.2
12677	ENSG00000163463	KRTCAP2	1	-	155169790	155172489	155169790	155169857	155172564	155172591	12677	170131158	323272321	106158135	357444406	2705	73	0.00667058	0.299687	0.014,0.013,0.013	0.008,0.01,0.009	0.004	0.4	0.4
19597	ENSG00000132432	SEC61G	7	-	54757494	54757719	54757494	54757594	54759157	54759241	19597	74,88,108	591530657	153150100	594623714	198	73	0.00669103	0.300055	0.044,0.058,0.057	0.087,0.082,0.049	-0.02	-2	2
17440	ENSG00000175309	PHYKPL	5	-	178222475	178222598	178222475	178222580	178222851	178222934	17440	6,8,1	13,19,21	2,3,1	25,29,23	91	73	0.00671711	0.300125	0.27,0.252,0.037	0.06,0.077,0.034	0.129	12.9	12.9
26206	ENSG00000180891	CUEDC1	17	-	57867312	57867418	57867312	57867415	57868149	57868243	26206	3,1,2	8,14,15	0,0,0	16,10,12	76	73	0.00670779	0.300125	0.265,0.064,0.114	0.0,0.0,0.0	0.148	14.8	14.8
3328	ENSG00000156042	CFAP70	10	-	73322962	73323097	73322962	73323027	73331176	73331276	3328	13,16,23	3,1,0	26,30,17	7,5,6	143	73	0.00675922	0.301456	0.689,0.891,1.0	0.655,0.754,0.591	0.193	19.3	19.3
11315	ENSG00000235091	WI2-85898F10.1	22	-	45879090	45879249	45879090	45879204	45887645	45887748	11315	0,1,1	3,2,0	6,3,6	2,6,5	118	73	0.00682928	0.302926	0.0,0.236,1.0	0.65,0.236,0.426	-0.025	-2.5	2.5
12663	ENSG00000170638	TRABD	22	+	50197436	50197588	50197448	50197588	50197240	50197351	12663	11,2,4	70,26,46	2,5,1	57,76,70	85	73	0.00681076	0.302926	0.119,0.062,0.069	0.029,0.053,0.012	0.052	5.2	5.2
22276	ENSG00000179889	PDXDC1	16	+	14977300	14977422	14977302	14977422	14975088	14975220	22276	3,3,7	0,1,0	4,2,5	2,3,0	75	73	0.00682377	0.302926	1.0,0.745,1.0	0.661,0.394,1.0	0.23	23	23
14996	ENSG00000198794	SCAMP5	15	+	75018393	75018535	75018417	75018535	75017869	75017971	14996	1,0,0	12,11,15	2,3,1	16,7,7	97	73	0.00689475	0.304176	0.059,0.0,0.0	0.086,0.244,0.097	-0.123	-12.3	12.3
23411	ENSG00000175061	LRRC75A-AS1	17	+	16440110	16440253	16440184	16440253	16439531	16439703	23411	364304359	806656814	284341335	859956948	147	73	0.00688024	0.304176	0.183,0.187,0.18	0.141,0.15,0.149	0.037	3.7	3.7
8789	ENSG00000106133	NSUN5P2	7	-	72949304	72949491	72949304	72949487	72949845	72949961	8789	16,9,11	0,1,0	12,11,17	2,3,1	77	73	0.00688663	0.304176	1.0,0.895,1.0	0.85,0.777,0.942	0.109	10.9	10.9
7729	ENSG00000105372	RPS19	19	+	41861099	41861212	41861111	41861212	41860774	41860845	7729	147125156	12459961349	154152158	178318661572	85	73	0.00692114	0.304791	0.092,0.097,0.09	0.069,0.065,0.079	0.022	2.2	2.2
13111	ENSG00000258830	RP11-123K3.4	12	-	57292571	57292721	57292571	57292649	57295398	57295507	13111	36,25,34	1,1,0	33,37,47	0,4,4	145	73	0.00696052	0.305976	0.948,0.926,1.0	1.0,0.823,0.855	0.065	6.5	6.5
13731	ENSG00000177943	MAMDC4	9	+	136853074	136853209	136853098	136853209	136852378	136852462	13731	1,1,2	1,1,0	0,2,4	3,1,1	97	73	0.00701934	0.308008	0.429,0.429,1.0	0.0,0.601,0.751	0.169	16.9	16.9
15202	ENSG00000124228	DDX27	20	+	49233534	49233709	49233567	49233709	49233305	49233405	15202	7,7,5	33,29,32	4,2,2	24,47,43	106	73	0.00704796	0.308711	0.127,0.143,0.097	0.103,0.028,0.031	0.068	6.8	6.8
17180	ENSG00000100889	PCK2	14	+	24098455	24098678	24098474	24098678	24098202	24098387	17180	1,2,2	109,84,124	7,7,4	103148136	92	73	0.00706625	0.308959	0.007,0.019,0.013	0.051,0.036,0.023	-0.024	-2.4	2.4
751	ENSG00000162302	RPS6KA4	11	+	64361851	64362002	64361906	64362002	64361641	64361745	751	35,13,19	1,0,1	18,16,36	1,3,3	128	73	0.00708982	0.309437	0.952,1.0,0.916	0.911,0.753,0.873	0.11	11	11
27636	ENSG00000092841	MYL6	12	+	56158653	56158715	56158683	56158715	56158363	56158404	27636	61,50,48	217518442177	97,139,73	293429492584	103	73	0.0071461	0.310881	0.019,0.019,0.015	0.023,0.032,0.02	-0.007	-0.7	0.7
3836	ENSG00000188747	NOXA1	9	+	137433186	137433263	137433204	137433263	137433028	137433074	3836	0,0,1	12,8,17	1,1,4	6,12,16	91	73	0.0071483	0.310881	0.0,0.0,0.045	0.118,0.063,0.167	-0.101	-10.1	10.1
11017	ENSG00000160948	VPS28	8	-	144426025	144426082	144426025	144426059	144426179	144426208	11017	4,2,2	1,0,1	2,5,3	3,3,0	96	73	0.00720184	0.311194	0.753,1.0,0.603	0.336,0.559,1.0	0.154	15.4	15.4
168	ENSG00000239900	ADSL	22	+	40361446	40361566	40361487	40361566	40361272	40361342	168	10,12,19	150116128	6,7,7	111168120	114	73	0.00720109	0.311194	0.041,0.062,0.087	0.033,0.026,0.036	0.032	3.2	3.2
18236	ENSG00000120158	RCL1	9	+	4823530	4823619	4823547	4823619	4792868	4793227	18236	1,5,3	27,26,30	9,6,12	26,38,32	90	73	0.00717874	0.311194	0.029,0.135,0.075	0.219,0.114,0.233	-0.109	-10.9	10.9
2490	ENSG00000186654	PRR5	22	+	44731729	44731821	44731734	44731821	44726576	44726634	2490	16,5,12	3,0,0	14,15,15	1,2,9	78	73	0.00720632	0.311194	0.833,1.0,1.0	0.929,0.875,0.609	0.14	14	14
10544	ENSG00000164053	ATRIP	3	+	48464040	48464132	48464043	48464132	48463744	48463881	10544	15,10,7	0,1,0	15,7,19	2,2,2	76	73	0.00725832	0.311926	1.0,0.906,1.0	0.878,0.771,0.901	0.119	11.9	11.9
15112	ENSG00000116688	MFN2	1	+	11981969	11982114	11981973	11982114	11980311	11980484	15112	119,62,109	7,11,7	79122114	3,5,3	77	73	0.00727424	0.311926	0.942,0.842,0.937	0.961,0.959,0.973	-0.057	-5.7	5.7
19885	ENSG00000168724	DNAJC21	5	+	34941080	34941183	34941095	34941183	34938857	34939009	19885	7,1,5	84,96,94	8,9,12	79,89,94	88	73	0.00725527	0.311926	0.065,0.009,0.042	0.077,0.077,0.096	-0.045	-4.5	4.5
3648	ENSG00000234741	GAS5	1	-	173863953	173864098	173863953	173864079	173864256	173864304	3648	5,5,9	5,7,5	7,10,8	2,2,2	92	73	0.00727422	0.311926	0.442,0.362,0.588	0.735,0.799,0.76	-0.301	-30.1	30.1
16392	ENSG00000161996	WDR90	16	+	665641	665801	665678	665801	662219	662331	16392	13,6,6	2,0,0	8,9,13	1,2,3	110	73	0.00735307	0.313397	0.812,1.0,1.0	0.841,0.749,0.742	0.16	16	16
20696	ENSG00000140400	MAN2C1	15	-	75356605	75356721	75356605	75356685	75356792	75356902	20696	1,2,2	32,24,22	5,11,3	34,32,38	109	73	0.00735032	0.313397	0.02,0.053,0.057	0.09,0.187,0.05	-0.066	-6.6	6.6
24823	ENSG00000251136	RP11-37B2.1	8	-	89722014	89722156	89722014	89722081	89724628	89724930	24823	1,3,5	1,0,1	2,4,5	3,1,1	148	73	0.00737254	0.313397	0.33,1.0,0.712	0.247,0.664,0.712	0.14	14	14
26622	ENSG00000141522	ARHGDIA	17	-	81868505	81868701	81868505	81868584	81868988	81869075	26622	302180262	5,4,6	293390384	2,1,4	190	73	0.00733077	0.313397	0.959,0.945,0.944	0.983,0.993,0.974	-0.034	-3.4	3.4
27273	ENSG00000186480	INSIG1	7	+	155302728	155302846	155302746	155302846	155302250	155302417	27273	23,21,12	359253411	41,44,14	311376410	91	73	0.00736763	0.313397	0.049,0.062,0.023	0.096,0.086,0.027	-0.025	-2.5	2.5
19399	ENSG00000007866	TEAD3	6	-	35475918	35476092	35475918	35476087	35476301	35476435	19399	20,6,16	1,0,0	16,22,24	0,1,6	78	73	0.00740744	0.313601	0.949,1.0,1.0	1.0,0.954,0.789	0.069	6.9	6.9
26962	ENSG00000088727	KIF9	3	-	47277281	47277379	47277281	47277375	47282139	47282359	26962	3,4,3	0,0,0	6,15,2	1,0,5	77	73	0.00741575	0.313601	1.0,1.0,1.0	0.85,1.0,0.275	0.292	29.2	29.2
298	ENSG00000135775	COG2	1	+	230688419	230688562	230688422	230688562	230688070	230688143	298	36,32,32	0,0,1	44,33,39	5,1,2	76	73	0.0074107	0.313601	1.0,1.0,0.968	0.894,0.969,0.949	0.052	5.2	5.2
14728	ENSG00000148154	UGCG	9	+	111922816	111922951	111922848	111922951	111914604	111914746	14728	2,1,11	18,9,30	2,1,2	23,22,27	105	73	0.00753113	0.317931	0.072,0.072,0.203	0.057,0.031,0.049	0.07	7	7
25358	ENSG00000165280	VCP	9	-	35066674	35066900	35066674	35066817	35067890	35068063	25358	64,50,52	696531587	25,58,33	561664643	156	73	0.00755768	0.318502	0.041,0.042,0.04	0.02,0.039,0.023	0.014	1.4	1.4
9	ENSG00000166012	TAF1D	11	-	93732243	93732313	93732243	93732291	93733086	93733121	9	1,1,2	96,70,119	8,4,3	86,93,126	95	73	0.00760907	0.320117	0.008,0.011,0.013	0.067,0.032,0.018	-0.028	-2.8	2.8
22712	ENSG00000124532	MRS2	6	+	24418444	24418578	24418460	24418578	24418083	24418236	22712	2,3,2	52,42,74	9,7,5	55,68,66	89	73	0.00764141	0.320926	0.031,0.055,0.022	0.118,0.078,0.059	-0.049	-4.9	4.9
9696	ENSG00000072609	CHFR	12	-	132859184	132859249	132859184	132859227	132861466	132861634	9696	4,2,2	36,19,28	0,0,1	9,36,19	95	73	0.00767985	0.321988	0.079,0.075,0.052	0.0,0.0,0.039	0.056	5.6	5.6
1541	ENSG00000037474	NSUN2	5	-	6622015	6622119	6622015	6622100	6623213	6623285	1541	7,6,5	82,92,108	2,3,1	74,92,95	92	73	0.00774375	0.323336	0.063,0.049,0.035	0.021,0.025,0.008	0.031	3.1	3.1
17260	ENSG00000109065	NAT9	17	-	74771959	74772054	74771959	74772039	74772217	74772277	17260	57,34,38	5,6,2	42,45,43	1,1,2	88	73	0.00776067	0.323336	0.904,0.825,0.94	0.972,0.974,0.947	-0.075	-7.5	7.5
2976	ENSG00000164120	HPGD	4	-	174506742	174508183	174506742	174506947	174508695	174508792	2976	8,20,12	5,0,0	2,15,10	0,0,0	1309	73	0.00776483	0.323336	0.082,1.0,1.0	1.0,1.0,1.0	-0.306	-30.6	30.6
9529	ENSG00000126460	PRRG2	19	+	49583374	49583717	49583562	49583717	49583206	49583304	9529	29,28,42	6,0,0	31,30,35	0,0,0	261	73	0.00776186	0.323336	0.575,1.0,1.0	1.0,1.0,1.0	-0.142	-14.2	14.2
26220	ENSG00000164068	RNF123	3	+	49698961	49699105	49698979	49699105	49698754	49698822	26220	0,0,1	23,13,12	1,4,3	35,26,22	91	73	0.00780972	0.324654	0.0,0.0,0.063	0.022,0.11,0.099	-0.056	-5.6	5.6
16329	ENSG00000198887	SMC5	9	+	70346569	70346649	70346604	70346649	70344143	70344269	16329	3,1,3	14,15,20	13,5,9	16,22,29	108	73	0.00786763	0.325403	0.127,0.043,0.092	0.355,0.133,0.173	-0.133	-13.3	13.3
20604	ENSG00000148843	PDCD11	10	+	103399646	103399830	103399733	103399830	103398415	103398528	20604	5,3,3	6,6,4	3,6,8	1,2,3	160	73	0.00785385	0.325403	0.275,0.186,0.255	0.578,0.578,0.549	-0.33	-33	33
8607	ENSG00000189164	ZNF527	19	+	37380047	37380372	37380276	37380372	37379119	37379246	8607	13,6,21	6,1,8	6,6,7	8,6,9	302	73	0.00785723	0.325403	0.344,0.592,0.388	0.153,0.195,0.158	0.273	27.3	27.3
14358	ENSG00000213465	ARL2	11	+	65021703	65021888	65021720	65021888	65020460	65020499	14358	4,2,5	146,90,133	14,17,10	217232201	90	73	0.00789465	0.325692	0.022,0.018,0.03	0.05,0.056,0.039	-0.025	-2.5	2.5
627	ENSG00000105669	COPE	19	-	18899872	18900006	18899872	18899947	18900380	18900449	627	12,5,12	247162212	28,17,23	246303264	132	73	0.0079012	0.325692	0.026,0.017,0.03	0.059,0.03,0.046	-0.021	-2.1	2.1
9258	ENSG00000100867	DHRS2	14	+	23641665	23643219	23643151	23643219	23639793	23639895	9258	27,11,28	7,6,9	35,26,27	3,4,1	1559	73	0.00794213	0.326829	0.153,0.079,0.127	0.353,0.233,0.558	-0.262	-26.2	26.2
13220	ENSG00000164168	TMEM184C	4	+	147632872	147633002	147632902	147633002	147631392	147631505	13220	6,5,10	50,27,55	3,0,6	41,55,55	103	73	0.00803015	0.327883	0.078,0.116,0.114	0.049,0.0,0.072	0.062	6.2	6.2
14776	ENSG00000168010	ATG16L2	11	+	72821198	72821741	72821667	72821741	72817755	72817855	14776	14,9,14	1,0,1	33,30,31	2,4,1	542	73	0.00805182	0.327883	0.653,1.0,0.653	0.69,0.503,0.807	0.102	10.2	10.2
16544	ENSG00000122678	POLM	7	-	44074130	44074233	44074130	44074226	44074397	44074548	16544	12,2,9	0,0,0	8,6,3	1,2,2	80	73	0.00812166	0.327883	1.0,1.0,1.0	0.88,0.732,0.578	0.27	27	27
18004	ENSG00000147133	TAF1	X	+	71376949	71377191	71377012	71377191	71375166	71375286	18004	42,31,29	4,0,5	37,33,29	0,0,3	136	73	0.00812886	0.327883	0.849,1.0,0.757	1.0,1.0,0.838	-0.077	-7.7	7.7
18506	ENSG00000143324	XPR1	1	+	180880048	180880297	180880075	180880297	180873802	180873942	18506	5,4,2	39,21,9	2,1,1	25,29,35	100	73	0.00800131	0.327883	0.086,0.122,0.14	0.055,0.025,0.02	0.083	8.3	8.3
18670	ENSG00000140395	WDR61	15	-	78285260	78285724	78285260	78285339	78286040	78286133	18670	38,26,21	79,61,67	11,26,23	80,97,76	458	73	0.00801035	0.327883	0.071,0.064,0.048	0.021,0.041,0.046	0.025	2.5	2.5
22177	ENSG00000144713	RPL32	3	-	12836059	12836226	12836059	12836223	12839348	12839530	22177	96,93,121	352631993908	73,75,126	422145434059	76	73	0.00805188	0.327883	0.025,0.027,0.029	0.016,0.016,0.029	0.007	0.7	0.7
24649	ENSG00000112290	WASF1	6	-	110105406	110105579	110105406	110105576	110107076	110107194	24649	18,11,14	5,2,2	13,17,14	3,0,0	76	73	0.00809799	0.327883	0.776,0.841,0.871	0.806,1.0,1.0	-0.106	-10.6	10.6
466	ENSG00000067141	NEO1	15	+	73270009	73270233	73270057	73270233	73266315	73266411	466	6,3,7	24,14,30	1,1,3	14,30,20	121	73	0.00810643	0.327883	0.131,0.114,0.123	0.041,0.02,0.083	0.075	7.5	7.5
483	ENSG00000197756	RPL37A	2	+	216499235	216499397	216499269	216499397	216498824	216498877	483	134121141	377630844080	146102137	473649944493	107	73	0.00802081	0.327883	0.024,0.026,0.023	0.021,0.014,0.02	0.006	0.6	0.6
6949	ENSG00000099797	TECR	19	+	14563770	14563903	14563799	14563903	14563657	14563702	6949	22,17,23	229133248	40,49,29	205268248	102	73	0.00808271	0.327883	0.064,0.084,0.062	0.123,0.116,0.077	-0.035	-3.5	3.5
7717	ENSG00000261611	AC010547.9	16	-	71478878	71479100	71478878	71479005	71482081	71482143	7717	1,13,5	1,0,0	1,2,5	2,0,2	168	73	0.00814184	0.327883	0.303,1.0,1.0	0.178,1.0,0.521	0.201	20.1	20.1
8730	ENSG00000129245	FXR2	17	-	7595823	7596010	7595823	7595994	7601408	7601525	8730	16,7,8	117,82,149	4,5,5	105136113	89	73	0.00807461	0.327883	0.101,0.065,0.042	0.03,0.029,0.035	0.038	3.8	3.8
23739	ENSG00000169062	UPF3A	13	+	114286258	114286400	114286301	114286400	114282836	114282943	23739	10,2,4	19,9,16	7,13,9	9,10,10	116	73	0.00818804	0.329202	0.249,0.123,0.136	0.329,0.45,0.362	-0.211	-21.1	21.1
13688	ENSG00000105792	CFAP69	7	+	90287629	90287749	90287723	90287749	90286280	90286399	13688	10,9,20	1,0,1	5,13,8	2,0,3	167	73	0.00820243	0.32924	0.814,1.0,0.897	0.522,1.0,0.538	0.217	21.7	21.7
8744	ENSG00000135968	GCC2	2	+	108486498	108486648	108486510	108486648	108485830	108485908	8744	4,5,10	68,43,72	9,16,12	44,63,58	85	73	0.00825266	0.330714	0.048,0.091,0.107	0.149,0.179,0.151	-0.078	-7.8	7.8
6581	ENSG00000144815	NXPE3	3	+	101779682	101779900	101779733	101779900	101779201	101779324	6581	2,1,1	6,1,1	5,4,9	0,5,3	124	73	0.00826726	0.330758	0.164,0.371,0.371	1.0,0.32,0.638	-0.351	-35.1	35.1
11321	ENSG00000111605	CPSF6	12	+	69262369	69262562	69262372	69262562	69260043	69260197	11321	31,27,29	51,66,84	13,17,22	63,67,83	76	73	0.00833351	0.332322	0.369,0.282,0.249	0.165,0.196,0.203	0.112	11.2	11.2
13696	ENSG00000226259	GTF2H2B	5	+	70437473	70437594	70437530	70437594	70434914	70435022	13696	2,2,4	51,37,20	2,6,14	49,30,26	130	73	0.00832858	0.332322	0.022,0.029,0.101	0.022,0.101,0.232	-0.068	-6.8	6.8
13113	ENSG00000258830	RP11-123K3.4	12	-	57292571	57292721	57292571	57292667	57295398	57295507	13113	17,10,15	68,47,94	18,20,30	45,71,69	127	73	0.00839033	0.333138	0.126,0.109,0.084	0.187,0.139,0.2	-0.069	-6.9	6.9
1375	ENSG00000103335	PIEZO1	16	-	88720615	88720837	88720615	88720745	88721165	88721430	1375	17,4,8	0,1,0	4,10,21	1,2,2	165	73	0.00842198	0.333138	1.0,0.639,1.0	0.639,0.689,0.823	0.163	16.3	16.3
20984	ENSG00000282278	RP11-231C18.3	4	+	53399729	53399839	53399735	53399839	53391050	53391139	20984	37,36,56	2,3,5	34,47,45	1,2,0	79	73	0.00841991	0.333138	0.945,0.917,0.912	0.969,0.956,1.0	-0.05	-5	5
4978	ENSG00000103260	METRN	16	+	716932	716992	716942	716992	715640	715984	4978	139,60,117	0,3,1	154197164	7,9,2	83	73	0.00841357	0.333138	1.0,0.946,0.99	0.951,0.951,0.986	0.016	1.6	1.6
5283	ENSG00000153827	TRIP12	2	-	229792972	229793145	229792972	229793130	229795178	229795330	5283	90,80,75	10,6,6	55,81,73	7,13,20	88	73	0.00841663	0.333138	0.882,0.917,0.912	0.867,0.838,0.752	0.085	8.5	8.5
20222	ENSG00000105223	PLD3	19	+	40367600	40367879	40367695	40367879	40366773	40366915	20222	9,3,3	199106134	14,14,16	179227233	168	73	0.00843874	0.333262	0.019,0.012,0.01	0.033,0.026,0.029	-0.016	-1.6	1.6
430	ENSG00000047188	YTHDC2	5	+	113553574	113553686	113553589	113553686	113553180	113553359	430	1,1,0	30,28,39	0,4,4	25,34,22	88	73	0.00852261	0.335444	0.027,0.029,0.0	0.0,0.089,0.131	-0.055	-5.5	5.5
6438	ENSG00000163166	IWS1	2	-	127503408	127503576	127503408	127503573	127504683	127505752	6438	81,67,85	7,3,1	77,81,102	1,0,2	76	73	0.00851351	0.335444	0.917,0.955,0.988	0.987,1.0,0.98	-0.036	-3.6	3.6
8701	ENSG00000204356	NELFE	6	-	31952227	31952428	31952227	31952398	31953728	31954134	8701	2,1,2	66,47,72	7,5,5	74,72,81	103	73	0.00853509	0.335444	0.021,0.015,0.019	0.063,0.047,0.042	-0.032	-3.2	3.2
6008	ENSG00000136856	SLC2A8	9	+	127403654	127403803	127403659	127403803	127402556	127402753	6008	6,1,0	20,6,18	0,2,0	17,18,18	78	73	0.00857058	0.336299	0.219,0.135,0.0	0.0,0.094,0.0	0.087	8.7	8.7
13973	ENSG00000107521	HPS1	10	-	98430570	98430780	98430570	98430670	98431130	98431291	13973	1,1,3	12,14,12	1,5,10	7,13,18	183	73	0.00861191	0.336304	0.032,0.028,0.091	0.054,0.133,0.181	-0.072	-7.2	7.2
19079	ENSG00000272645	GTF2IP20	1	-	223952667	223952870	223952667	223952867	223954476	223954596	19079	2,2,2	1,0,0	7,4,3	1,1,3	76	73	0.00858984	0.336304	0.658,1.0,1.0	0.871,0.793,0.49	0.168	16.8	16.8
5485	ENSG00000165916	PSMC3	11	-	47422829	47422989	47422829	47422973	47424045	47424183	5485	20,20,25	286182296	9,10,27	320333286	89	73	0.00860843	0.336304	0.054,0.083,0.065	0.023,0.024,0.072	0.028	2.8	2.8
11850	ENSG00000183506	PI4KAP2	22	-	21476001	21476764	21476001	21476160	21477789	21477915	11850	10,9,2	0,0,0	14,16,21	0,6,0	677	73	0.00865155	0.33701	1.0,1.0,1.0	1.0,0.223,1.0	0.259	25.9	25.9
24993	ENSG00000121775	TMEM39B	1	+	32074942	32075077	32074950	32075077	32072942	32073051	24993	2,4,1	8,6,11	2,1,0	19,18,21	81	73	0.00866797	0.33701	0.184,0.375,0.076	0.087,0.048,0.0	0.167	16.7	16.7
27163	ENSG00000104529	EEF1D	8	-	143596878	143597074	143596878	143596980	143597347	143597675	27163	33,34,27	0,1,0	32,31,48	1,1,4	167	73	0.00867127	0.33701	1.0,0.937,1.0	0.933,0.931,0.84	0.078	7.8	7.8
10191	ENSG00000075292	ZNF638	2	+	71418599	71418639	71418601	71418639	71408121	71408247	10191	2,1,2	51,48,58	5,5,3	47,39,41	75	73	0.0086906	0.337225	0.037,0.02,0.032	0.094,0.111,0.066	-0.061	-6.1	6.1
10400	ENSG00000128159	TUBGCP6	22	-	50224510	50224713	50224510	50224592	50225793	50225943	10400	4,0,2	30,18,21	8,5,2	12,20,21	194	73	0.00870437	0.337226	0.048,0.0,0.035	0.201,0.086,0.035	-0.08	-8	8
13516	ENSG00000125753	VASP	19	+	45522717	45522818	45522720	45522818	45522339	45522581	13516	30,15,20	2,0,0	19,25,20	2,2,3	76	73	0.00880411	0.340014	0.935,1.0,1.0	0.901,0.923,0.865	0.082	8.2	8.2
22999	ENSG00000111725	PRKAB1	12	+	119679932	119680001	119679942	119680001	119676536	119676670	22999	14,9,10	3,0,0	15,9,5	3,1,4	83	73	0.00880272	0.340014	0.804,1.0,1.0	0.815,0.888,0.524	0.192	19.2	19.2
14245	ENSG00000132781	MUTYH	1	-	45333412	45333603	45333412	45333594	45334390	45334511	14245	2,1,1	1,0,1	1,4,1	2,4,0	82	73	0.00885256	0.341346	0.64,1.0,0.471	0.308,0.471,1.0	0.111	11.1	11.1
24538	ENSG00000162729	IGSF8	1	-	160091339	160091631	160091339	160091608	160091807	160091938	24538	11,10,11	23,27,44	6,5,5	30,43,36	96	73	0.00887074	0.341509	0.267,0.22,0.16	0.132,0.081,0.096	0.113	11.3	11.3
12229	ENSG00000133961	NUMB	14	-	73323129	73323229	73323129	73323204	73355625	73355766	12229	1,3,1	63,48,59	2,3,11	56,69,65	98	73	0.00896965	0.344775	0.012,0.044,0.012	0.026,0.031,0.112	-0.034	-3.4	3.4
18838	ENSG00000141503	MINK1	17	+	4881113	4881257	4881131	4881257	4880983	4881040	18838	17,17,6	51,59,55	4,2,12	45,46,71	91	73	0.00904949	0.347233	0.211,0.188,0.08	0.067,0.034,0.119	0.086	8.6	8.6
5394	ENSG00000093167	LRRFIP2	3	-	37154613	37154724	37154613	37154656	37174538	37174605	5394	2,2,1	4,3,7	10,5,3	0,7,3	141	73	0.00906195	0.347233	0.206,0.257,0.069	1.0,0.27,0.341	-0.36	-36	36
21051	ENSG00000140525	FANCI	15	+	89263886	89264037	89263902	89264037	89263418	89263460	21051	0,3,1	42,47,66	1,3,8	36,53,50	89	73	0.00910508	0.34834	0.0,0.05,0.012	0.022,0.044,0.116	-0.04	-4	4
26366	ENSG00000138190	EXOC6	10	+	92952272	92952382	92952275	92952382	92948273	92948379	26366	27,32,31	5,3,7	36,41,35	1,2,3	76	73	0.00913098	0.348786	0.838,0.911,0.81	0.972,0.952,0.918	-0.094	-9.4	9.4
7728	ENSG00000105372	RPS19	19	+	41861104	41861211	41861111	41861211	41860774	41860845	7728	147124150	12459961349	153150158	178318661572	80	73	0.00914837	0.348906	0.097,0.102,0.092	0.073,0.068,0.084	0.022	2.2	2.2
956	ENSG00000187609	EXD3	9	-	137349380	137349534	137349380	137349531	137351037	137351147	956	0,4,1	4,1,2	0,0,0	2,7,5	76	73	0.00918885	0.349905	0.0,0.793,0.324	0.0,0.0,0.0	0.372	37.2	37.2
11170	ENSG00000167720	SRR	17	+	2321523	2321616	2321541	2321616	2321305	2321425	11170	3,3,2	44,39,43	8,5,8	41,43,42	91	73	0.00928026	0.352448	0.052,0.058,0.036	0.135,0.085,0.133	-0.069	-6.9	6.9
7994	ENSG00000224271	RP11-191L9.4	22	+	47686548	47686695	47686574	47686695	47686199	47686312	7994	3,1,1	2,5,3	0,1,0	2,3,3	99	73	0.00928442	0.352448	0.525,0.129,0.197	0.0,0.197,0.0	0.218	21.8	21.8
20170	ENSG00000166801	FAM111A	11	+	59143496	59145856	59145826	59145856	59143082	59143304	20170	11738261140	6,6,7	91211901094	13,18,9	2403	73	0.0093981	0.355661	0.856,0.807,0.832	0.681,0.668,0.787	0.12	12	12
9968	ENSG00000132305	IMMT	2	-	86171207	86171345	86171207	86171309	86173649	86173761	9968	114,77,97	4,1,6	71,112,79	11,6,7	109	73	0.00939738	0.355661	0.95,0.981,0.915	0.812,0.926,0.883	0.075	7.5	7.5
8298	ENSG00000159256	MORC3	21	+	36359949	36360044	36359954	36360044	36356619	36356724	8298	1,9,2	35,23,38	2,0,1	20,19,28	78	73	0.00952149	0.359774	0.026,0.268,0.047	0.086,0.0,0.032	0.074	7.4	7.4
15517	ENSG00000136271	DDX56	7	-	44568902	44569005	44568902	44568992	44569129	44569203	15517	9,6,7	134,93,138	1,3,6	118127166	86	73	0.00959084	0.361394	0.054,0.052,0.041	0.007,0.02,0.03	0.03	3	3
18162	ENSG00000248167	TRIM39-RPP21	6	+	30341685	30341896	30341711	30341896	30340504	30340620	18162	2,4,1	18,7,12	0,0,2	11,14,14	99	73	0.00964944	0.361394	0.076,0.296,0.058	0.0,0.0,0.095	0.112	11.2	11.2
21452	ENSG00000280927	CTBP1-AS	4	+	1215586	1215690	1215592	1215690	1212674	1212770	21452	5,2,2	0,1,1	4,8,2	0,5,2	79	73	0.00965247	0.361394	1.0,0.649,0.649	1.0,0.597,0.48	0.074	7.4	7.4
23809	ENSG00000115339	GALNT3	2	-	165757046	165757247	165757046	165757182	165758746	165758864	23809	70,39,49	1,3,3	50,78,56	0,0,1	138	73	0.00967049	0.361394	0.974,0.873,0.896	1.0,1.0,0.967	-0.075	-7.5	7.5
26023	ENSG00000115568	ZNF142	2	-	218658700	218658876	218658700	218658801	218658979	218659130	26023	21,17,15	0,0,0	34,18,37	2,4,0	148	73	0.00967254	0.361394	1.0,1.0,1.0	0.893,0.689,1.0	0.139	13.9	13.9
5434	ENSG00000196155	PLEKHG4	16	+	67288475	67288604	67288488	67288604	67288169	67288400	5434	2,1,1	4,3,11	2,11,4	3,8,10	86	73	0.00968244	0.361394	0.298,0.221,0.072	0.361,0.539,0.253	-0.187	-18.7	18.7
868	ENSG00000132716	DCAF8	1	-	160220458	160220699	160220458	160220564	160221086	160221210	868	49,43,68	2,0,1	37,46,62	1,2,6	208	73	0.00961923	0.361394	0.896,1.0,0.96	0.928,0.89,0.784	0.085	8.5	8.5
9235	ENSG00000177548	RABEP2	16	-	28914573	28914610	28914573	28914586	28914671	28914782	9235	15,4,11	77,32,67	6,4,7	61,88,76	97	73	0.00967524	0.361394	0.128,0.086,0.11	0.069,0.033,0.065	0.052	5.2	5.2
24335	ENSG00000113504	SLC12A7	5	-	1053348	1053563	1053348	1053482	1057470	1057649	24335	7,6,5	34,25,32	2,2,6	34,57,51	154	73	0.00973832	0.362927	0.089,0.102,0.069	0.027,0.016,0.053	0.055	5.5	5.5
22917	ENSG00000169592	INO80E	16	+	30001211	30001530	30001413	30001530	30000928	30001040	22917	15,8,10	60,32,27	26,30,25	41,56,63	275	73	0.0097676	0.363435	0.062,0.062,0.09	0.144,0.125,0.095	-0.05	-5	5
6092	ENSG00000171720	HDAC3	5	-	141628113	141628212	141628113	141628187	141628558	141628639	6092	12,11,19	44,43,51	10,8,6	55,51,56	98	73	0.00979563	0.363435	0.169,0.16,0.217	0.119,0.105,0.074	0.083	8.3	8.3
7488	ENSG00000095066	HOOK2	19	-	12772993	12773062	12772993	12773044	12774668	12774739	7488	1,5,5	33,41,53	7,12,6	37,50,31	91	73	0.0097965	0.363435	0.024,0.089,0.07	0.132,0.161,0.134	-0.081	-8.1	8.1
27750	ENSG00000213676	ATF6B	6	-	32117036	32117107	32117036	32117104	32117322	32117404	27750	25,14,13	0,0,2	19,25,30	3,2,3	76	73	0.00982881	0.363532	1.0,1.0,0.862	0.859,0.923,0.906	0.058	5.8	5.8
5636	ENSG00000236699	ARHGEF38	4	+	105667132	105667327	105667184	105667327	105666176	105666320	5636	5,14,9	0,0,0	14,7,10	0,3,2	125	73	0.00982475	0.363532	1.0,1.0,1.0	1.0,0.577,0.745	0.226	22.6	22.6
24741	ENSG00000173812	EIF1	17	+	41689748	41689941	41689777	41689941	41688886	41689069	24741	17,14,21	935749961	35,22,34	873993990	102	73	0.00988418	0.365029	0.013,0.013,0.015	0.028,0.016,0.024	-0.009	-0.9	0.9
4838	ENSG00000119682	AREL1	14	-	74663898	74664094	74663898	74664074	74664835	74664925	4838	0,0,4	32,17,24	4,3,6	31,21,32	93	73	0.00990962	0.365417	0.0,0.0,0.116	0.092,0.101,0.128	-0.068	-6.8	6.8
1882	ENSG00000164252	AGGF1	5	+	77034401	77034520	77034417	77034520	77030455	77030976	1882	6,2,9	58,42,48	3,2,2	51,50,74	89	73	0.00998222	0.367541	0.078,0.038,0.133	0.046,0.032,0.022	0.05	5	5
28343	ENSG00000062598	ELMO2	20	-	46387426	46387628	46387426	46387437	46389038	46389220	28343	3,2,6	48,36,61	9,11,2	32,36,44	264	73	0.0100288	0.368703	0.017,0.015,0.026	0.072,0.078,0.012	-0.035	-3.5	3.5
19759	ENSG00000196605	ZNF846	19	-	9762081	9762168	9762081	9762165	9763281	9763363	19759	1,3,4	1,0,0	3,4,8	5,1,0	76	73	0.0101619	0.373036	0.49,1.0,1.0	0.366,0.793,1.0	0.11	11	11
27307	ENSG00000183751	TBL3	16	+	1974180	1974292	1974196	1974292	1974055	1974107	27307	1,4,1	30,16,23	1,5,13	11,30,30	89	73	0.0101964	0.373342	0.027,0.17,0.034	0.069,0.12,0.262	-0.073	-7.3	7.3
3885	ENSG00000127586	CHTF18	16	+	794033	794201	794053	794201	793143	793274	3885	5,3,1	18,13,12	0,1,2	17,9,28	93	73	0.0102008	0.373342	0.179,0.153,0.061	0.0,0.08,0.053	0.087	8.7	8.7
1049	ENSG00000167508	MVD	16	-	88656104	88656561	88656104	88656304	88657435	88657582	1049	28,1,21	57,25,31	12,16,13	72,60,61	330	73	0.0102478	0.374505	0.098,0.009,0.13	0.036,0.056,0.045	0.033	3.3	3.3
16058	ENSG00000177084	POLE	12	-	132643836	132644026	132643836	132643977	132648928	132649072	16058	0,3,8	11,7,22	2,2,0	17,23,16	122	73	0.0103605	0.377496	0.0,0.204,0.179	0.066,0.049,0.0	0.089	8.9	8.9
24133	ENSG00000114923	SLC4A3	2	+	219633865	219633979	219633879	219633979	219633273	219633457	24133	2,0,3	1,5,3	0,0,1	3,8,1	87	73	0.0103545	0.377496	0.627,0.0,0.456	0.0,0.0,0.456	0.209	20.9	20.9
6914	ENSG00000119599	DCAF4	14	+	72954160	72954262	72954163	72954262	72951797	72951877	6914	21,1,17	4,4,3	4,5,4	6,13,11	76	73	0.0103764	0.377514	0.835,0.194,0.845	0.39,0.27,0.259	0.318	31.8	31.8
2802	ENSG00000145675	PIK3R1	5	+	68296146	68296341	68296170	68296341	68295411	68295488	2802	9,6,13	83,61,67	2,3,4	43,60,55	97	73	0.0104341	0.378486	0.075,0.069,0.127	0.034,0.036,0.052	0.05	5	5
9378	ENSG00000013375	PGM3	6	-	83169122	83169333	83169122	83169323	83170304	83170478	9378	24,30,21	179133133	39,35,36	159128124	83	73	0.0104275	0.378486	0.105,0.166,0.122	0.177,0.194,0.203	-0.06	-6	6
11118	ENSG00000148143	ZNF462	9	+	106932262	106932334	106932265	106932334	106930524	106930689	11118	1,1,3	3,0,1	0,0,2	1,1,0	76	73	0.0105571	0.381255	0.243,1.0,0.742	0.0,0.0,1.0	0.328	32.8	32.8
19872	ENSG00000143643	TTC13	1	-	230923840	230923948	230923840	230923933	230924840	230924973	19872	3,1,2	20,19,19	9,3,4	31,12,8	88	73	0.0105499	0.381255	0.111,0.042,0.08	0.194,0.172,0.293	-0.142	-14.2	14.2
27604	ENSG00000186063	AIDA	1	-	222676095	222676225	222676095	222676218	222686929	222687033	27604	26,15,24	650492652	7,7,18	498510532	80	73	0.0105296	0.381255	0.035,0.027,0.032	0.013,0.012,0.03	0.013	1.3	1.3
24861	ENSG00000114767	RRP9	3	-	51941408	51941507	51941408	51941491	51941780	51941941	24861	2,0,1	12,8,12	8,4,0	20,11,16	89	73	0.0105734	0.381268	0.12,0.0,0.064	0.247,0.23,0.0	-0.098	-9.8	9.8
24910	ENSG00000132780	NASP	1	+	45618042	45618213	45618060	45618213	45617464	45617591	24910	3,6,7	97,78,123	10,15,11	100107113	91	73	0.0106042	0.381268	0.024,0.058,0.044	0.074,0.101,0.072	-0.04	-4	4
3778	ENSG00000111196	MAGOHB	12	-	10612826	10613005	10612826	10612978	10613438	10613605	3778	2,3,3	0,1,4	0,0,4	1,5,2	100	73	0.0106032	0.381268	1.0,0.687,0.354	0.0,0.0,0.593	0.483	48.3	48.3
19742	ENSG00000142082	SIRT3	11	-	230451	230641	230451	230552	232982	233215	19742	2,3,1	23,5,15	8,5,5	6,18,16	162	73	0.010668	0.383	0.038,0.213,0.029	0.375,0.111,0.123	-0.11	-11	11
14749	ENSG00000188026	RILPL1	12	-	123499417	123499605	123499417	123499536	123523494	123523645	14749	5,2,9	14,4,8	3,0,5	14,11,19	142	73	0.0107478	0.385299	0.155,0.204,0.366	0.099,0.0,0.119	0.169	16.9	16.9
14624	ENSG00000121073	SLC35B1	17	-	49706203	49706345	49706203	49706334	49706964	49707068	14624	15,12,9	60,60,43	4,10,7	65,82,52	84	73	0.0107758	0.38574	0.178,0.148,0.154	0.051,0.096,0.105	0.076	7.6	7.6
16611	ENSG00000167699	GLOD4	17	-	769868	769980	769868	769955	770043	770157	16611	2,5,6	106101108	10,12,9	114124106	98	73	0.010816	0.386051	0.014,0.036,0.04	0.061,0.067,0.059	-0.032	-3.2	3.2
5327	ENSG00000205659	LIN52	14	+	74091231	74091306	74091237	74091306	74084962	74084993	5327	19,10,13	5,0,1	7,11,14	1,0,0	79	73	0.0108137	0.386051	0.778,1.0,0.923	0.866,1.0,1.0	-0.055	-5.5	5.5
4623	ENSG00000134575	ACP2	11	-	47240051	47240198	47240051	47240166	47242722	47242898	4623	16,14,16	3,2,6	17,43,19	1,2,2	105	73	0.0108452	0.386526	0.788,0.83,0.65	0.922,0.937,0.869	-0.153	-15.3	15.3
21072	ENSG00000164050	PLXNB1	3	-	48422104	48422224	48422104	48422205	48422330	48422459	21072	0,0,2	12,9,18	3,3,0	5,5,16	92	73	0.0109411	0.389378	0.0,0.0,0.081	0.323,0.323,0.0	-0.188	-18.8	18.8
22983	ENSG00000132024	CC2D1A	19	+	13923317	13923455	13923332	13923455	13920749	13920922	22983	5,3,2	28,24,32	0,1,3	22,48,47	88	73	0.011039	0.392294	0.129,0.094,0.049	0.0,0.017,0.05	0.068	6.8	6.8
14777	ENSG00000168010	ATG16L2	11	+	72821547	72821741	72821667	72821741	72817755	72817855	14777	3,3,2	1,0,1	6,9,6	2,4,1	193	73	0.0110716	0.392882	0.532,1.0,0.431	0.532,0.46,0.694	0.092	9.2	9.2
7383	ENSG00000049656	CLPTM1L	5	-	1330279	1330431	1330279	1330383	1331798	1331883	7383	9,1,6	154125157	5,17,12	118160163	121	73	0.0111095	0.393656	0.034,0.005,0.023	0.025,0.06,0.043	-0.022	-2.2	2.2
27299	ENSG00000171606	ZNF274	19	+	58185696	58185838	58185711	58185838	58183920	58183998	27299	2,0,1	55,42,38	4,4,2	47,55,33	88	73	0.0112383	0.397072	0.029,0.0,0.021	0.066,0.057,0.048	-0.04	-4	4
2877	ENSG00000110090	CPT1A	11	-	68784814	68785019	68784814	68785010	68793314	68793402	2877	29,26,32	202163169	8,24,19	166181165	82	73	0.0112359	0.397072	0.113,0.124,0.144	0.041,0.106,0.093	0.047	4.7	4.7
23568	ENSG00000121152	NCAPH	2	+	96341674	96341899	96341713	96341899	96335800	96335848	23568	18,16,23	0,2,1	12,22,16	0,2,7	112	73	0.0113044	0.398829	1.0,0.839,0.937	1.0,0.878,0.598	0.1	10	10
4787	ENSG00000167751	KLK2	19	+	50877703	50877756	50877706	50877756	50876884	50877045	4787	8,2,5	14,6,9	6,9,10	4,7,6	76	73	0.011322	0.398878	0.354,0.243,0.348	0.59,0.553,0.616	-0.271	-27.1	27.1
23002	ENSG00000142599	RERE	1	-	8364745	8364895	8364745	8364838	8365811	8365974	23002	2,3,5	5,6,10	0,0,4	13,7,10	130	73	0.0113752	0.400175	0.183,0.219,0.219	0.0,0.0,0.183	0.146	14.6	14.6
10248	ENSG00000142606	MMEL1	1	-	2591556	2591725	2591556	2591633	2591931	2592027	10248	3,3,5	39,20,53	7,11,8	33,44,34	165	73	0.0115006	0.403429	0.033,0.062,0.04	0.086,0.1,0.094	-0.048	-4.8	4.8
2789	ENSG00000102103	PQBP1	X	+	48902218	48902517	48902232	48902517	48901955	48902042	2789	21,16,12	158117131	16,7,5	156155120	87	73	0.0114863	0.403429	0.1,0.103,0.071	0.079,0.037,0.034	0.041	4.1	4.1
7577	ENSG00000144535	DIS3L2	2	+	232300039	232300119	232300045	232300119	232263206	232263440	7577	17,14,14	3,2,6	6,8,10	6,5,7	79	73	0.0115704	0.405293	0.84,0.866,0.683	0.48,0.597,0.569	0.248	24.8	24.8
15835	ENSG00000128585	MKLN1	7	+	131399237	131399433	131399240	131399433	131397266	131397376	15835	2,3,2	93,77,86	2,8,7	54,107,68	76	73	0.0115879	0.405329	0.02,0.036,0.022	0.034,0.067,0.09	-0.038	-3.8	3.8
16172	ENSG00000107281	NPDC1	9	-	137039970	137040125	137039970	137040067	137040356	137040570	16172	23,10,16	254149222	34,37,43	257322341	131	73	0.0116583	0.405845	0.048,0.036,0.039	0.069,0.06,0.066	-0.024	-2.4	2.4
424	ENSG00000186376	ZNF75D	X	-	135295767	135296039	135295767	135295922	135341767	135344087	424	40,28,31	2,2,1	26,23,31	0,1,0	190	73	0.011667	0.405845	0.885,0.843,0.923	1.0,0.898,1.0	-0.082	-8.2	8.2
5243	ENSG00000152520	PAN3	13	+	28266714	28266876	28266717	28266876	28261400	28261458	5243	15,17,12	9,3,4	12,16,14	0,2,3	76	73	0.011669	0.405845	0.616,0.845,0.742	1.0,0.885,0.818	-0.167	-16.7	16.7
9231	ENSG00000099904	ZDHHC8	22	+	20140835	20140904	20140870	20140904	20140616	20140708	9231	2,1,2	13,4,8	1,0,0	3,10,14	108	73	0.0116435	0.405845	0.094,0.145,0.145	0.184,0.0,0.0	0.067	6.7	6.7
13261	ENSG00000103024	NME3	16	-	1771069	1771191	1771069	1771171	1771279	1771369	13261	4,5,15	148,99,143	20,19,23	176217170	93	73	0.0117062	0.406563	0.021,0.038,0.076	0.082,0.064,0.096	-0.036	-3.6	3.6
28016	ENSG00000164022	AIMP1	4	+	106320797	106320889	106320865	106320889	106316506	106316594	28016	10,7,10	1,1,3	9,14,11	0,2,0	141	73	0.0117402	0.407164	0.838,0.784,0.633	1.0,0.784,1.0	-0.176	-17.6	17.6
22969	ENSG00000105705	SUGP1	19	-	19303723	19304043	19303723	19303847	19305848	19306076	22969	10,14,16	20,9,24	22,24,19	8,12,16	269	73	0.0118042	0.408398	0.119,0.297,0.153	0.427,0.352,0.244	-0.151	-15.1	15.1
7596	ENSG00000155367	PPM1J	1	-	112711265	112711474	112711265	112711384	112711970	112712055	7596	0,0,1	3,6,15	3,2,2	12,11,12	163	73	0.0118091	0.408398	0.0,0.0,0.029	0.101,0.075,0.069	-0.072	-7.2	7.2
5303	ENSG00000124422	USP22	17	-	21015751	21015902	21015751	21015899	21017941	21018111	5303	7,2,15	335170279	17,13,16	233323248	76	73	0.0118533	0.409348	0.02,0.011,0.049	0.065,0.037,0.058	-0.027	-2.7	2.7
9104	ENSG00000127995	CASD1	7	+	94533188	94533249	94533204	94533249	94528187	94528250	9104	4,3,3	44,34,21	11,10,3	23,26,41	89	73	0.0118878	0.409961	0.069,0.067,0.105	0.282,0.24,0.057	-0.113	-11.3	11.3
18847	ENSG00000163050	ADCK3	1	+	226965647	226965737	226965670	226965737	226964999	226965410	18847	1,4,8	100,51,64	0,1,4	67,79,103	96	73	0.0119513	0.411405	0.008,0.056,0.087	0.0,0.01,0.029	0.037	3.7	3.7
19711	ENSG00000149311	ATM	11	+	108258985	108259075	108258988	108259075	108257480	108257606	19711	12,7,17	0,0,0	8,10,10	0,0,6	76	73	0.0119633	0.411405	1.0,1.0,1.0	1.0,1.0,0.616	0.128	12.8	12.8
23406	ENSG00000133315	MACROD1	11	-	63998954	63999076	63998954	63999036	63999330	63999404	23406	3,0,0	15,14,11	4,7,0	7,27,23	113	73	0.0119813	0.411447	0.114,0.0,0.0	0.27,0.143,0.0	-0.1	-10	10
13828	ENSG00000089280	FUS	16	+	31189119	31189226	31189122	31189226	31188324	31188357	13828	14,12,11	200113193	34,22,13	163195178	76	73	0.0120317	0.412046	0.063,0.093,0.052	0.167,0.098,0.066	-0.041	-4.1	4.1
18284	ENSG00000130725	UBE2M	19	-	58556593	58556827	58556593	58556790	58556891	58556930	18284	27,28,26	277196263	15,17,20	259250262	110	73	0.0120324	0.412046	0.061,0.087,0.062	0.037,0.043,0.048	0.027	2.7	2.7
11176	ENSG00000185024	BRF1	14	-	105219150	105219298	105219150	105219232	105220068	105220130	11176	3,2,5	28,22,26	1,15,12	31,21,24	139	73	0.0120681	0.412691	0.053,0.046,0.092	0.017,0.273,0.208	-0.102	-10.2	10.2
20546	ENSG00000085552	IGSF9	1	-	159931452	159931624	159931452	159931603	159931811	159931928	20546	2,0,0	7,8,9	1,2,3	7,4,11	94	73	0.0121126	0.413637	0.182,0.0,0.0	0.1,0.28,0.175	-0.124	-12.4	12.4
10494	ENSG00000141564	RPTOR	17	+	80883744	80883972	80883780	80883972	80883418	80883484	10494	0,1,3	19,14,7	2,12,2	20,16,14	109	73	0.0122032	0.415572	0.0,0.046,0.223	0.063,0.334,0.087	-0.072	-7.2	7.2
26601	ENSG00000071889	FAM3A	X	-	154512313	154512431	154512313	154512411	154512822	154512936	26601	1,1,0	3,6,7	2,2,3	7,13,10	93	73	0.0121962	0.415572	0.207,0.116,0.0	0.183,0.108,0.191	-0.053	-5.3	5.3
3876	ENSG00000044115	CTNNA1	5	+	138812162	138812302	138812182	138812302	138810037	138810204	3876	33,21,28	391335381	19,7,22	316394352	93	73	0.0122781	0.416987	0.062,0.047,0.055	0.045,0.014,0.047	0.019	1.9	1.9
9687	ENSG00000023516	AKAP11	13	+	42294972	42295168	42295074	42295168	42292384	42292501	9687	6,2,1	1,3,0	1,1,1	0,0,0	175	73	0.0122788	0.416987	0.715,0.218,1.0	1.0,1.0,1.0	-0.356	-35.6	35.6
4065	ENSG00000152944	MED21	12	+	27027330	27027447	27027346	27027447	27026419	27026534	4065	8,7,3	51,41,69	13,16,12	72,44,62	89	73	0.0122963	0.417001	0.114,0.123,0.034	0.129,0.23,0.137	-0.075	-7.5	7.5
9965	ENSG00000132305	IMMT	2	-	86171207	86171312	86171207	86171309	86173649	86173761	9965	91,76,94	4,1,6	62,93,92	11,6,7	76	73	0.0123158	0.417085	0.956,0.986,0.938	0.844,0.937,0.927	0.057	5.7	5.7
23670	ENSG00000203879	GDI1	X	+	154438475	154438630	154438522	154438630	154437153	154437299	23670	20,20,32	172118173	15,14,22	159201190	120	73	0.0123614	0.418049	0.066,0.093,0.101	0.054,0.041,0.066	0.033	3.3	3.3
19626	ENSG00000099899	TRMT2A	22	-	20114964	20115163	20114964	20115079	20115265	20115447	19626	13,10,10	34,16,23	22,18,17	24,23,16	157	73	0.0124857	0.41972	0.151,0.225,0.168	0.299,0.267,0.331	-0.118	-11.8	11.8
24436	ENSG00000185917	SETD4	21	-	36043781	36043969	36043781	36043956	36045581	36046011	24436	1,1,5	10,9,11	0,0,3	16,23,16	86	73	0.0124803	0.41972	0.078,0.086,0.278	0.0,0.0,0.137	0.102	10.2	10.2
26216	ENSG00000164068	RNF123	3	+	49697125	49697222	49697142	49697222	49691424	49691509	26216	5,9,3	20,12,23	3,2,6	33,41,38	90	73	0.0124965	0.41972	0.169,0.378,0.096	0.069,0.038,0.114	0.141	14.1	14.1
4339	ENSG00000160767	FAM189B	1	-	155251732	155251908	155251732	155251905	155253624	155253732	4339	3,1,6	19,16,28	9,9,8	7,26,28	76	73	0.012493	0.41972	0.132,0.057,0.171	0.553,0.25,0.215	-0.219	-21.9	21.9
4354	ENSG00000065057	NTHL1	16	-	2046279	2046391	2046279	2046363	2047708	2047794	4354	8,7,2	2,1,2	13,5,6	0,0,2	101	73	0.0124894	0.41972	0.743,0.835,0.42	1.0,1.0,0.684	-0.229	-22.9	22.9
9853	ENSG00000142207	URB1	21	-	32322477	32322726	32322477	32322584	32324490	32324602	9853	9,3,4	27,31,19	16,10,4	12,21,21	215	73	0.0125315	0.420321	0.102,0.032,0.067	0.312,0.139,0.061	-0.104	-10.4	10.4
23379	ENSG00000007516	BAIAP3	16	+	1339112	1339244	1339163	1339244	1338901	1338989	23379	0,2,5	2,0,6	0,0,1	6,5,2	124	73	0.0126214	0.42103	0.0,1.0,0.329	0.0,0.0,0.227	0.367	36.7	36.7
2382	ENSG00000153551	CMTM7	3	+	32452065	32452473	32452391	32452473	32449453	32449552	2382	2,2,6	7,4,3	1,2,0	6,2,6	399	73	0.0126086	0.42103	0.05,0.084,0.268	0.03,0.155,0.0	0.072	7.2	7.2
26970	ENSG00000104885	DOT1L	19	+	2202699	2202779	2202736	2202779	2199883	2199939	26970	57,37,41	1,4,2	27,30,28	0,0,0	110	73	0.0125817	0.42103	0.974,0.86,0.932	1.0,1.0,1.0	-0.078	-7.8	7.8
7408	ENSG00000006634	DBF4	7	+	87900220	87900349	87900281	87900349	87897293	87897339	7408	31,32,40	2,0,0	37,43,53	0,0,8	134	73	0.0125884	0.42103	0.894,1.0,1.0	1.0,1.0,0.783	0.037	3.7	3.7
2595	ENSG00000103197	TSC2	16	+	2088121	2088325	2088226	2088325	2087862	2087941	2595	8,6,9	0,0,0	13,19,18	3,0,2	178	73	0.0126863	0.422043	1.0,1.0,1.0	0.64,1.0,0.787	0.191	19.1	19.1
2598	ENSG00000103197	TSC2	16	+	2086631	2086871	2086731	2086871	2086192	2086379	2598	14,20,24	224155179	26,46,42	202243249	173	73	0.0126839	0.422043	0.026,0.052,0.054	0.052,0.074,0.066	-0.02	-2	2
13297	ENSG00000116922	C1orf109	1	-	37683318	37683476	37683318	37683437	37686272	37686452	13297	2,1,0	29,24,30	3,2,4	24,28,25	112	73	0.0128951	0.425933	0.043,0.026,0.0	0.075,0.044,0.094	-0.048	-4.8	4.8
13579	ENSG00000010803	SCMH1	1	-	41028641	41028864	41028641	41028745	41033982	41034119	13579	5,7,5	0,0,3	2,3,1	2,0,4	192	73	0.012964	0.425933	1.0,1.0,0.388	0.275,1.0,0.087	0.342	34.2	34.2
15557	ENSG00000265401	RP11-138I1.4	17	-	16382151	16382351	16382151	16382339	16382567	16382669	15557	170130179	4,4,10	201208186	15,12,16	85	73	0.0129772	0.425933	0.973,0.965,0.939	0.92,0.937,0.909	0.037	3.7	3.7
25684	ENSG00000006015	C19orf60	19	+	18589412	18589683	18589478	18589683	18588994	18589077	25684	46,10,29	15,19,15	83,97,87	22,25,21	139	73	0.0128499	0.425933	0.617,0.217,0.504	0.665,0.671,0.685	-0.228	-22.8	22.8
2665	ENSG00000088756	ARHGAP28	18	+	6824743	6824964	6824761	6824964	6729717	6729943	2665	0,0,1	10,6,11	1,2,2	6,3,8	91	73	0.0129388	0.425933	0.0,0.0,0.068	0.118,0.348,0.167	-0.188	-18.8	18.8
27181	ENSG00000075624	ACTB	7	-	5529534	5529684	5529534	5529663	5530523	5530601	27181	134,93,130	256115161985	109143187	272935293451	94	73	0.0129163	0.425933	0.039,0.045,0.048	0.03,0.031,0.04	0.01	1	1
3167	ENSG00000225138	CTD-2228K2.7	5	+	479781	480216	479865	480216	477805	477849	3167	5,4,5	3,0,2	2,5,2	0,1,1	157	73	0.0129659	0.425933	0.437,1.0,0.538	1.0,0.699,0.482	-0.069	-6.9	6.9
3672	ENSG00000234741	GAS5	1	-	173866990	173867053	173866990	173867043	173867959	173867991	3672	35,43,49	269230299	37,21,47	337367285	83	73	0.012898	0.425933	0.103,0.141,0.126	0.088,0.048,0.127	0.036	3.6	3.6
4170	ENSG00000116120	FARSB	2	-	222646800	222646996	222646800	222646970	222648739	222648795	4170	8,3,1	0,5,1	5,4,5	0,0,2	99	73	0.0129476	0.425933	1.0,0.307,0.424	1.0,1.0,0.648	-0.306	-30.6	30.6
4483	ENSG00000125912	NCLN	19	+	3205831	3206026	3205938	3206026	3204572	3204751	4483	4,2,5	85,64,72	5,9,12	75,75,78	180	73	0.0129104	0.425933	0.019,0.013,0.027	0.026,0.046,0.059	-0.024	-2.4	2.4
22351	ENSG00000103342	GSPT1	16	-	11897993	11898055	11897993	11898035	11915368	11915920	22351	20,23,22	123,83,100	9,25,20	135146149	93	73	0.0130187	0.426518	0.113,0.179,0.147	0.05,0.118,0.095	0.059	5.9	5.9
6614	ENSG00000182903	ZNF721	4	-	426788	427119	426788	426973	435769	435879	6614	23,15,22	3,1,3	12,8,20	2,5,9	219	73	0.0130298	0.426518	0.719,0.833,0.71	0.667,0.348,0.426	0.274	27.4	27.4
14243	ENSG00000132781	MUTYH	1	-	45333412	45333633	45333412	45333594	45334390	45334511	14243	5,1,1	1,0,1	4,3,7	2,4,0	112	73	0.0130707	0.426588	0.765,1.0,0.395	0.566,0.328,1.0	0.089	8.9	8.9
16499	ENSG00000198646	NCOA6	20	-	34754721	34754868	34754721	34754835	34757219	34758104	16499	41,12,39	0,4,0	26,35,20	4,5,3	106	73	0.0130842	0.426588	1.0,0.674,1.0	0.817,0.828,0.821	0.069	6.9	6.9
17279	ENSG00000196684	HSH2D	19	+	16153031	16153204	16153042	16153204	16152551	16152641	17279	1,0,2	7,4,2	4,5,5	8,10,6	84	73	0.0130799	0.426588	0.11,0.0,0.465	0.303,0.303,0.42	-0.15	-15	15
16043	ENSG00000204152	TIMM23B	10	+	49943227	49943358	49943234	49943358	49942048	49942300	16043	0,0,0	3,2,5	4,0,1	1,4,3	80	73	0.0132748	0.429371	0.0,0.0,0.0	0.785,0.0,0.233	-0.339	-33.9	33.9
2005	ENSG00000123607	TTC21B	2	-	165899769	165899911	165899769	165899880	165901721	165901910	2005	0,0,2	52,37,63	2,0,9	57,56,67	104	73	0.0132003	0.429371	0.0,0.0,0.022	0.024,0.0,0.086	-0.029	-2.9	2.9
21401	ENSG00000196998	WDR45	X	-	49076644	49076753	49076644	49076750	49077642	49077747	21401	10,15,9	59,32,39	5,14,5	61,73,63	76	73	0.0132443	0.429371	0.14,0.31,0.181	0.073,0.156,0.071	0.11	11	11
214	ENSG00000138641	HERC3	4	+	88597949	88598087	88597968	88598087	88595556	88595614	214	42,20,18	2,0,0	33,36,45	2,1,5	92	73	0.0132068	0.429371	0.943,1.0,1.0	0.929,0.966,0.877	0.057	5.7	5.7
22927	ENSG00000167964	RAB26	16	+	2153169	2153376	2153174	2153376	2153041	2153045	22927	4,3,4	2,0,3	3,7,5	1,1,0	78	73	0.0132707	0.429371	0.652,1.0,0.555	0.737,0.868,1.0	-0.133	-13.3	13.3
9782	ENSG00000072121	ZFYVE26	14	-	67775015	67775132	67775015	67775114	67775859	67776106	9782	6,0,0	9,14,6	7,2,3	7,3,6	91	73	0.0132567	0.429371	0.348,0.0,0.0	0.445,0.348,0.286	-0.244	-24.4	24.4
10645	ENSG00000169231	THBS3	1	-	155201956	155202047	155201956	155202034	155202260	155202401	10645	0,2,1	6,7,8	3,0,5	3,4,9	86	73	0.0134286	0.431629	0.0,0.195,0.096	0.459,0.0,0.32	-0.163	-16.3	16.3
15303	ENSG00000167670	CHAF1A	19	+	4429707	4429788	4429710	4429788	4429437	4429606	15303	50,33,25	6,1,3	22,43,26	2,1,0	76	73	0.0134304	0.431629	0.889,0.969,0.889	0.914,0.976,1.0	-0.048	-4.8	4.8
2104	ENSG00000142546	NOSIP	19	-	49557089	49557945	49557089	49557249	49558896	49558973	2104	21,16,13	55,60,68	15,16,10	76,115,87	769	73	0.013367	0.431629	0.035,0.025,0.018	0.018,0.013,0.011	0.012	1.2	1.2
9639	ENSG00000151276	MAGI1	3	-	65375764	65375948	65375764	65375912	65379260	65379554	9639	9,9,11	0,0,4	9,3,7	3,2,4	109	73	0.0134013	0.431629	1.0,1.0,0.648	0.668,0.501,0.54	0.313	31.3	31.3
9726	ENSG00000196757	ZNF700	19	+	11947171	11947307	11947180	11947307	11925067	11925273	9726	8,1,4	8,1,10	3,1,0	9,4,6	82	73	0.0134328	0.431629	0.471,0.471,0.263	0.229,0.182,0.0	0.265	26.5	26.5
7928	ENSG00000079246	XRCC5	2	+	216117740	216117794	216117745	216117794	216116658	216116842	7928	13,11,8	373291347	7,5,4	337383324	78	73	0.0135145	0.433686	0.032,0.034,0.021	0.019,0.012,0.011	0.015	1.5	1.5
17147	ENSG00000116667	C1orf21	1	+	184590729	184590814	184590738	184590814	184507587	184507682	17147	36,33,26	646591695	17,24,24	626746684	82	73	0.0137263	0.436845	0.047,0.047,0.032	0.024,0.028,0.03	0.015	1.5	1.5
18282	ENSG00000130725	UBE2M	19	-	58556593	58556796	58556593	58556790	58556891	58556930	18282	26,28,25	277196263	15,18,18	259250262	79	73	0.0136948	0.436845	0.08,0.117,0.081	0.051,0.062,0.06	0.035	3.5	3.5
26743	ENSG00000143353	LYPLAL1	1	+	219179129	219179246	219179146	219179246	219173926	219173981	26743	3,4,10	190184192	19,8,5	183189145	90	73	0.0137039	0.436845	0.013,0.017,0.041	0.078,0.033,0.027	-0.022	-2.2	2.2
26833	ENSG00000090060	PAPOLA	14	+	96520963	96521072	96521005	96521072	96520059	96520228	26833	33,29,33	309237299	17,13,26	245279263	115	73	0.0137378	0.436845	0.063,0.072,0.065	0.042,0.029,0.059	0.023	2.3	2.3
4211	ENSG00000162231	NXF1	11	-	62794257	62794440	62794257	62794398	62794934	62795007	4211	92,66,108	13,1,3	79,77,104	1,2,3	115	73	0.013631	0.436845	0.818,0.977,0.958	0.98,0.961,0.957	-0.048	-4.8	4.8
8289	ENSG00000172534	HCFC1	X	-	153951840	153952161	153951840	153952158	153952513	153952958	8289	2,2,2	32,20,30	2,10,6	26,25,37	76	73	0.0136915	0.436845	0.057,0.088,0.06	0.069,0.278,0.135	-0.092	-9.2	9.2
8617	ENSG00000151849	CENPJ	13	-	24892642	24892869	24892642	24892867	24899418	24899584	8617	7,0,0	8,7,14	1,0,0	5,12,4	75	73	0.013672	0.436845	0.46,0.0,0.0	0.163,0.0,0.0	0.099	9.9	9.9
20846	ENSG00000165119	HNRNPK	9	-	83972843	83972984	83972843	83972972	83973285	83973399	20846	144117159	135810701256	87105151	123013651338	85	73	0.0137767	0.437237	0.083,0.086,0.098	0.057,0.062,0.088	0.02	2	2
27454	ENSG00000124562	SNRPC	6	+	34757823	34757954	34757848	34757954	34757405	34757551	27454	0,0,2	2,2,0	2,2,1	2,2,1	98	73	0.0138216	0.437237	0.0,0.0,1.0	0.427,0.427,0.427	-0.094	-9.4	9.4
2761	ENSG00000147526	TACC1	8	+	38842286	38842447	38842289	38842447	38840223	38840267	2761	94,70,64	4,7,4	68,95,86	4,1,1	76	73	0.0138094	0.437237	0.958,0.906,0.939	0.942,0.989,0.988	-0.039	-3.9	3.9
5	ENSG00000166012	TAF1D	11	-	93733349	93733505	93733349	93733397	93734624	93734660	5	55,39,46	61,60,55	55,67,71	51,61,43	181	73	0.0137981	0.437237	0.267,0.208,0.252	0.303,0.307,0.4	-0.094	-9.4	9.4
9969	ENSG00000132305	IMMT	2	-	86171207	86171381	86171207	86171309	86173649	86173761	9969	58,40,38	4,1,6	35,52,29	11,6,7	145	73	0.0139154	0.439637	0.88,0.953,0.761	0.616,0.814,0.676	0.163	16.3	16.3
16118	ENSG00000175634	RPS6KB2	11	+	67432530	67432657	67432599	67432657	67431367	67431515	16118	26,17,21	95,86,105	8,10,21	103,97,102	142	73	0.0139629	0.44029	0.123,0.092,0.093	0.038,0.05,0.096	0.041	4.1	4.1
22156	ENSG00000071794	HLTF	3	-	149059717	149059807	149059717	149059804	149060642	149060855	22156	55,60,68	29,22,43	71,78,85	14,35,19	76	73	0.0139721	0.44029	0.646,0.724,0.603	0.83,0.682,0.811	-0.117	-11.7	11.7
26712	ENSG00000196576	PLXNB2	22	-	50276133	50276227	50276133	50276188	50276628	50276704	26712	1,0,2	1,1,1	1,2,3	0,0,0	112	73	0.0140593	0.441651	0.395,0.0,0.566	1.0,1.0,1.0	-0.68	-68	68
610	ENSG00000087266	SH3BP2	4	+	2832920	2833049	2832989	2833049	2832330	2832412	610	5,9,4	25,14,20	3,4,3	20,35,38	142	73	0.0140435	0.441651	0.093,0.248,0.093	0.072,0.055,0.039	0.089	8.9	8.9
9000	ENSG00000076864	RAP1GAP	1	-	21597960	21598095	21597960	21598064	21598399	21598502	9000	2,1,5	8,0,2	2,1,0	8,2,5	104	73	0.0140693	0.441651	0.149,1.0,0.637	0.149,0.26,0.0	0.459	45.9	45.9
17300	ENSG00000135596	MICAL1	6	-	109445770	109445962	109445770	109445862	109446135	109446357	17300	14,17,21	72,60,80	30,37,16	67,65,65	173	73	0.0141248	0.442825	0.076,0.107,0.1	0.159,0.194,0.094	-0.055	-5.5	5.5
27744	ENSG00000165209	STRBP	9	-	123173676	123173856	123173676	123173842	123179006	123179227	27744	9,3,5	102,62,74	3,4,0	69,89,99	87	73	0.0142264	0.44305	0.069,0.039,0.054	0.035,0.036,0.0	0.03	3	3
4246	ENSG00000119705	SLIRP	14	+	77717495	77717598	77717501	77717598	77715771	77715879	4246	302323306	6,12,12	354410397	2,4,12	79	73	0.0141798	0.44305	0.979,0.961,0.959	0.994,0.99,0.968	-0.018	-1.8	1.8
4466	ENSG00000177054	ZDHHC13	11	+	19172680	19172820	19172722	19172820	19166301	19170568	4466	5,5,9	23,27,33	4,1,4	42,26,34	115	73	0.0141938	0.44305	0.121,0.105,0.148	0.057,0.024,0.069	0.075	7.5	7.5
4720	ENSG00000204394	VARS	6	-	31791870	31792091	31791870	31791971	31792216	31792304	4720	19,7,9	144,89,129	25,23,15	135,142,99	193	73	0.0142083	0.44305	0.048,0.029,0.026	0.065,0.058,0.054	-0.025	-2.5	2.5
5803	ENSG00000166411	IDH3A	15	+	78156907	78157631	78157547	78157631	78155212	78155275	5803	36,40,37	46,33,36	17,19,28	23,37,50	713	73	0.0142406	0.44305	0.074,0.11,0.095	0.07,0.05,0.054	0.035	3.5	3.5
7444	ENSG00000196670	ZFP62	5	-	180860527	180860679	180860527	180860654	180861218	180861277	7444	6,3,6	0,1,0	6,7,3	1,0,4	98	73	0.0141828	0.44305	1.0,0.691,1.0	0.817,1.0,0.358	0.172	17.2	17.2
12469	ENSG00000198818	SFT2D1	6	-	166322856	166323045	166322856	166322962	166324536	166324595	12469	3,2,15	0,0,1	5,2,5	2,2,0	156	73	0.0144123	0.447518	1.0,1.0,0.875	0.539,0.319,1.0	0.339	33.9	33.9
14047	ENSG00000028116	VRK2	2	+	58084853	58084999	58084880	58084999	58084088	58084138	14047	0,1,1	51,51,51	4,6,0	42,63,55	100	73	0.014439	0.447518	0.0,0.014,0.014	0.065,0.065,0.0	-0.034	-3.4	3.4
8563	ENSG00000160584	SIK3	11	-	116857809	116858699	116857809	116858519	116859264	116859604	8563	14,5,6	0,1,1	4,11,5	1,1,2	253	73	0.014422	0.447518	1.0,0.591,0.634	0.536,0.76,0.419	0.17	17	17
16184	ENSG00000107281	NPDC1	9	-	137040511	137040614	137040511	137040598	137040670	137040737	16184	10,8,9	193100133	8,5,6	180245220	89	73	0.0144591	0.447575	0.041,0.062,0.053	0.035,0.016,0.022	0.028	2.8	2.8
1187	ENSG00000174231	PRPF8	17	-	1661270	1661469	1661270	1661406	1661610	1661790	1187	41,13,27	163119194	14,2,25	111175122	136	73	0.0144812	0.447692	0.119,0.055,0.07	0.063,0.006,0.099	0.025	2.5	2.5
2410	ENSG00000137312	FLOT1	6	-	30741189	30741704	30741189	30741333	30741791	30741867	2410	197125168	8,3,4	177227215	4,2,1	444	73	0.0145847	0.448626	0.802,0.873,0.874	0.879,0.949,0.972	-0.084	-8.4	8.4
2901	ENSG00000182979	MTA1	14	+	105460713	105460953	105460764	105460953	105460357	105460457	2901	3,1,8	73,44,51	6,8,13	64,47,61	124	73	0.0145681	0.448626	0.024,0.013,0.085	0.052,0.091,0.111	-0.044	-4.4	4.4
6396	ENSG00000164855	TMEM184A	7	-	1549853	1549970	1549853	1549885	1550122	1550198	6396	36,21,27	1,0,0	32,47,40	4,1,1	158	73	0.014579	0.448626	0.943,1.0,1.0	0.787,0.956,0.949	0.084	8.4	8.4
7172	ENSG00000197798	FAM118B	11	+	126254258	126254433	126254304	126254433	126250505	126250733	7172	8,2,8	24,15,35	3,1,4	23,37,29	119	73	0.0145692	0.448626	0.17,0.076,0.123	0.074,0.016,0.078	0.067	6.7	6.7
5814	ENSG00000197912	SPG7	16	+	89529359	89529579	89529476	89529579	89526328	89526468	5814	10,7,4	80,45,55	18,13,12	43,79,68	190	73	0.0146218	0.449202	0.046,0.056,0.027	0.139,0.059,0.063	-0.044	-4.4	4.4
2102	ENSG00000103150	MLYCD	16	+	83912149	83912367	83912217	83912367	83908125	83908282	2102	11,2,9	31,19,43	4,1,4	40,30,24	141	73	0.0146528	0.449592	0.155,0.052,0.098	0.049,0.017,0.079	0.053	5.3	5.3
20174	ENSG00000166801	FAM111A	11	+	59148835	59148953	59148843	59148953	59144808	59144896	20174	3,6,4	0,0,0	4,9,2	4,1,0	81	73	0.0147168	0.449935	1.0,1.0,1.0	0.474,0.89,1.0	0.212	21.2	21.2
21001	ENSG00000198780	FAM169A	5	-	74804492	74804629	74804492	74804605	74805155	74805284	21001	0,0,0	10,7,5	0,4,1	2,5,3	97	73	0.0146911	0.449935	0.0,0.0,0.0	0.0,0.376,0.201	-0.192	-19.2	19.2
28359	ENSG00000168487	BMP1	8	+	22176923	22177139	22176960	22177139	22176532	22176650	28359	3,1,1	6,7,6	4,2,6	4,5,1	110	73	0.0147375	0.449935	0.249,0.087,0.1	0.399,0.21,0.799	-0.324	-32.4	32.4
614	ENSG00000100897	DCAF11	14	+	24116916	24117044	24116971	24117044	24115545	24115726	614	137,80,131	4,2,6	114125130	6,6,16	128	73	0.0147364	0.449935	0.951,0.958,0.926	0.916,0.922,0.822	0.058	5.8	5.8
3487	ENSG00000102172	SMS	X	+	21978878	21978966	21978885	21978966	21977959	21978114	3487	142149167	8,5,9	148177160	4,5,1	80	73	0.0147793	0.450649	0.942,0.965,0.944	0.971,0.97,0.993	-0.028	-2.8	2.8
11243	ENSG00000139083	ETV6	12	+	11752449	11752579	11752452	11752579	11649943	11650160	11243	5,6,5	0,4,1	5,7,8	0,0,0	76	73	0.0148637	0.450976	1.0,0.59,0.828	1.0,1.0,1.0	-0.194	-19.4	19.4
2107	ENSG00000142546	NOSIP	19	-	49557089	49558199	49557089	49557249	49558896	49558978	2107	24,21,18	55,60,68	19,24,12	76,115,87	1023	73	0.0148366	0.450976	0.03,0.024,0.019	0.018,0.015,0.01	0.01	1	1
21450	ENSG00000280927	CTBP1-AS	4	+	1215576	1215690	1215592	1215690	1212674	1212770	21450	10,3,9	0,1,1	11,19,12	0,5,2	89	73	0.0148588	0.450976	1.0,0.711,0.881	1.0,0.757,0.831	0.001	0.1	0.1
3020	ENSG00000248101	AC002116.8	19	-	36013343	36013588	36013343	36013422	36014174	36014235	3020	16,7,25	31,29,48	11,13,10	49,40,59	239	73	0.0148404	0.450976	0.136,0.069,0.137	0.064,0.09,0.049	0.046	4.6	4.6
14009	ENSG00000163320	CGGBP1	3	-	88057190	88057311	88057190	88057292	88058018	88058223	14009	0,0,3	6,2,5	3,1,4	2,5,6	92	73	0.0150495	0.454868	0.0,0.0,0.323	0.543,0.137,0.346	-0.234	-23.4	23.4
21503	ENSG00000169398	PTK2	8	-	140744651	140744776	140744651	140744767	140746759	140746860	21503	5,13,2	55,51,72	3,3,2	61,63,57	82	73	0.0150612	0.454868	0.075,0.185,0.024	0.042,0.041,0.03	0.057	5.7	5.7
24354	ENSG00000228288	PCAT6	1	+	202811574	202811913	202811688	202811913	202810961	202811370	24354	25,26,18	2,2,0	15,15,21	1,5,4	187	73	0.0150849	0.454868	0.83,0.835,1.0	0.854,0.539,0.672	0.2	20	20
25071	ENSG00000131748	STARD3	17	+	39658721	39658820	39658738	39658820	39657972	39658522	25071	36,33,59	0,1,0	57,56,50	1,1,6	90	73	0.0150769	0.454868	1.0,0.964,1.0	0.979,0.978,0.871	0.045	4.5	4.5
25663	ENSG00000117054	ACADM	1	+	75732837	75732922	75732852	75732922	75732643	75732741	25663	20,26,30	304185272	37,43,45	238290296	88	73	0.0150572	0.454868	0.052,0.104,0.084	0.114,0.11,0.112	-0.032	-3.2	3.2
10143	ENSG00000174669	SLC29A2	11	-	66366125	66366231	66366125	66366191	66366430	66366564	10143	66,36,53	9,10,6	45,68,74	4,4,5	113	73	0.0151873	0.457138	0.826,0.699,0.851	0.879,0.917,0.905	-0.108	-10.8	10.8
26004	ENSG00000105552	BCAT2	19	-	48799980	48800112	48799980	48800100	48800186	48800297	26004	5,1,2	82,35,63	3,17,8	94,106,87	85	73	0.0151975	0.457138	0.05,0.024,0.027	0.027,0.121,0.073	-0.04	-4	4
27037	ENSG00000151470	C4orf33	4	+	129102601	129102791	129102603	129102791	129096126	129096209	27037	20,23,34	1,3,3	15,27,26	0,0,2	75	73	0.0152734	0.458859	0.951,0.882,0.917	1.0,1.0,0.927	-0.059	-5.9	5.9
27174	ENSG00000115685	PPP1R7	2	+	241158465	241158549	241158483	241158549	241157809	241157862	27174	11,5,16	222165222	2,4,9	205187195	91	73	0.0153154	0.459555	0.038,0.024,0.055	0.008,0.017,0.036	0.019	1.9	1.9
14437	ENSG00000144589	STK11IP	2	+	219611603	219611834	219611679	219611834	219609362	219609540	14437	15,5,6	0,0,0	9,14,22	2,2,1	149	73	0.0153432	0.459828	1.0,1.0,1.0	0.688,0.774,0.915	0.208	20.8	20.8
25683	ENSG00000006015	C19orf60	19	+	18589460	18589683	18589478	18589683	18588994	18589077	25683	13,2,8	15,19,15	22,33,19	22,25,21	91	73	0.0153695	0.460052	0.41,0.078,0.3	0.445,0.514,0.421	-0.197	-19.7	19.7
14156	ENSG00000148343	FAM73B	9	+	129069831	129069965	129069848	129069965	129069075	129069129	14156	1,1,1	29,8,14	6,2,3	19,23,26	90	73	0.0154052	0.460557	0.027,0.092,0.055	0.204,0.066,0.086	-0.061	-6.1	6.1
27639	ENSG00000235706	DICER1-AS1	14	+	95179498	95179925	95179503	95179925	95158875	95159035	27639	10,2,10	0,3,2	10,10,10	1,0,0	78	73	0.0155532	0.464415	1.0,0.384,0.824	0.903,1.0,1.0	-0.232	-23.2	23.2
18797	ENSG00000126247	CAPNS1	19	+	36145775	36145874	36145805	36145874	36143063	36143128	18797	26,31,49	839619760	61,58,56	900883783	103	73	0.015607	0.465452	0.021,0.034,0.044	0.046,0.044,0.048	-0.013	-1.3	1.3
28503	ENSG00000166199	ALKBH3	11	+	43919895	43920010	43919917	43920010	43919037	43919136	28503	0,0,4	27,31,47	3,3,6	42,41,29	95	73	0.0157187	0.468214	0.0,0.0,0.061	0.052,0.053,0.137	-0.06	-6	6
761	ENSG00000179091	CYC1	8	+	144096562	144096744	144096583	144096744	144096336	144096494	761	31,26,27	237175272	57,47,51	295316244	94	73	0.0157572	0.468792	0.092,0.103,0.072	0.13,0.104,0.14	-0.036	-3.6	3.6
11467	ENSG00000004139	SARM1	17	+	28388046	28388276	28388173	28388276	28385039	28385275	11467	22,8,16	15,7,14	7,10,6	12,15,13	200	73	0.0158038	0.469607	0.349,0.294,0.294	0.176,0.196,0.144	0.14	14	14
1013	ENSG00000175575	PAAF1	11	+	73900269	73900420	73900310	73900420	73899145	73899244	1013	92,105,87	6,0,3	98112131	0,2,0	114	73	0.0158879	0.47051	0.908,1.0,0.949	1.0,0.973,1.0	-0.039	-3.9	3.9
3909	ENSG00000140332	TLE3	15	-	70066013	70066218	70066013	70066215	70074532	70074607	3909	31,13,25	3,0,1	32,33,22	1,10,3	76	73	0.0158965	0.47051	0.908,1.0,0.96	0.968,0.76,0.876	0.088	8.8	8.8
5251	ENSG00000103942	HOMER2	15	-	82859028	82859186	82859028	82859135	82864166	82864259	5251	56,30,28	403301326	54,67,38	302365333	124	73	0.0158767	0.47051	0.076,0.055,0.048	0.095,0.098,0.063	-0.026	-2.6	2.6
8024	ENSG00000171703	TCEA2	20	+	64071715	64071941	64071869	64071941	64070488	64070635	8024	1,0,5	40,14,37	6,4,6	25,36,31	227	73	0.0159216	0.47051	0.008,0.0,0.042	0.072,0.034,0.059	-0.038	-3.8	3.8
9454	ENSG00000169714	CNBP	3	-	129171078	129171283	129171078	129171280	129171445	129171538	9454	19,30,41	124,87,101	18,28,21	124127145	76	73	0.0159303	0.47051	0.128,0.249,0.281	0.122,0.175,0.122	0.08	8	8
18367	ENSG00000135002	RFK	9	-	76388553	76388669	76388553	76388656	76392417	76392569	18367	4,9,12	87,76,89	4,2,6	72,86,113	86	73	0.0160064	0.471785	0.038,0.091,0.103	0.045,0.019,0.043	0.042	4.2	4.2
3562	ENSG00000099817	POLR2E	19	-	1089883	1089965	1089883	1089962	1090086	1090145	3562	18,18,17	495294416	44,47,16	452569541	76	73	0.016012	0.471785	0.034,0.056,0.038	0.086,0.074,0.028	-0.02	-2	2
9531	ENSG00000126460	PRRG2	19	+	49583544	49583717	49583562	49583717	49583206	49583304	9531	10,11,22	6,0,0	15,14,13	0,0,0	91	73	0.0161301	0.474694	0.572,1.0,1.0	1.0,1.0,1.0	-0.143	-14.3	14.3
11498	ENSG00000093217	XYLB	3	+	38355741	38357158	38357013	38357158	38348549	38348632	11498	4,4,16	0,1,1	16,2,6	1,0,1	1345	73	0.0162218	0.474843	1.0,0.178,0.465	0.465,1.0,0.246	-0.023	-2.3	2.3
23737	ENSG00000100650	SRSF5	14	+	69769510	69770540	69770466	69770540	69769181	69769251	23737	842646867	339247347	593631620	276316335	1029	73	0.0162442	0.474843	0.15,0.157,0.151	0.132,0.124,0.116	0.029	2.9	2.9
27609	ENSG00000186063	AIDA	1	-	222686929	222687068	222686929	222687033	222687594	222687658	27609	29,19,31	2,7,8	23,28,14	1,3,1	108	73	0.0161907	0.474843	0.907,0.647,0.724	0.94,0.863,0.904	-0.143	-14.3	14.3
28456	ENSG00000159363	ATP13A2	1	-	17004331	17004411	17004331	17004408	17004691	17004821	28456	13,4,9	1,3,8	10,21,12	0,3,2	76	73	0.0162515	0.474843	0.926,0.562,0.519	1.0,0.871,0.852	-0.239	-23.9	23.9
512	ENSG00000075426	FOSL2	2	+	28411878	28417312	28411929	28417312	28408758	28408866	512	14,2,4	34,27,37	2,2,4	37,31,36	124	73	0.0162436	0.474843	0.195,0.042,0.06	0.031,0.037,0.061	0.056	5.6	5.6
8290	ENSG00000172534	HCFC1	X	-	153952513	153953090	153952513	153952958	153953606	153953770	8290	17,9,11	40,17,38	14,23,27	19,27,43	205	73	0.0162024	0.474843	0.131,0.159,0.093	0.208,0.233,0.183	-0.08	-8	8
23172	ENSG00000143158	MPC2	1	-	167920546	167920636	167920546	167920631	167924496	167924537	23172	77,58,76	148911361448	68,85,82	204221881957	78	73	0.0162726	0.474891	0.046,0.046,0.047	0.03,0.035,0.038	0.012	1.2	1.2
12954	ENSG00000103479	RBL2	16	+	53454655	53454842	53454658	53454842	53453704	53453769	12954	98,74,137	1,2,1	84109106	2,5,5	76	73	0.0164179	0.477426	0.989,0.973,0.992	0.976,0.954,0.953	0.024	2.4	2.4
2808	ENSG00000135336	ORC3	6	+	87594526	87594613	87594541	87594613	87594352	87594407	2808	1,4,8	2,0,3	2,1,1	0,1,0	88	73	0.016409	0.477426	0.293,1.0,0.689	1.0,0.453,1.0	-0.157	-15.7	15.7
5011	ENSG00000166965	RCCD1	15	+	90960915	90961054	90961024	90961054	90960327	90960498	5011	2,4,3	43,15,28	10,4,7	18,28,33	182	73	0.0164078	0.477426	0.018,0.097,0.041	0.182,0.054,0.078	-0.053	-5.3	5.3
1650	ENSG00000064545	TMEM161A	19	-	19133129	19133306	19133129	19133210	19134783	19134831	1650	10,8,7	35,29,29	19,9,21	26,32,32	169	73	0.0165054	0.4794	0.11,0.106,0.094	0.24,0.108,0.221	-0.086	-8.6	8.6
5799	ENSG00000166411	IDH3A	15	+	78163469	78163609	78163506	78163609	78162233	78162367	5799	9,3,6	63,51,79	0,4,4	79,73,64	110	73	0.0165346	0.47968	0.087,0.038,0.048	0.0,0.035,0.04	0.033	3.3	3.3
18441	ENSG00000138629	UBL7	15	-	74448477	74448724	74448477	74448600	74449185	74449353	18441	9,4,7	55,32,43	16,12,19	46,75,40	197	73	0.0165951	0.479798	0.057,0.044,0.057	0.114,0.056,0.15	-0.054	-5.4	5.4
25632	ENSG00000161204	ABCF3	3	+	184187363	184187443	184187396	184187443	184186795	184186875	25632	16,12,11	81,42,82	9,12,5	100,79,83	106	73	0.0165821	0.479798	0.12,0.164,0.085	0.058,0.095,0.04	0.059	5.9	5.9
5968	ENSG00000143416	SELENBP1	1	-	151369712	151369933	151369712	151369769	151372637	151372691	5968	30,20,27	551372453	28,45,68	550559583	237	73	0.0165975	0.479798	0.016,0.016,0.018	0.015,0.024,0.035	-0.008	-0.8	0.8
13717	ENSG00000225697	SLC26A6	3	-	48631934	48632092	48631934	48632044	48632973	48633032	13717	7,2,9	3,3,1	5,11,9	2,1,0	121	73	0.0166714	0.480462	0.585,0.287,0.844	0.601,0.869,1.0	-0.251	-25.1	25.1
14122	ENSG00000125826	RBCK1	20	+	428898	429094	428927	429094	428490	428589	14122	4,0,3	1,3,0	1,1,2	0,0,0	102	73	0.0166977	0.480462	0.741,0.0,1.0	1.0,1.0,1.0	-0.42	-42	42
18945	ENSG00000176248	ANAPC2	9	-	137184912	137185111	137184912	137185087	137186223	137186350	18945	11,6,7	37,16,25	1,8,4	30,42,27	97	73	0.016699	0.480462	0.183,0.22,0.174	0.024,0.125,0.1	0.109	10.9	10.9
2094	ENSG00000124215	CDH26	20	+	59970063	59970186	59970075	59970186	59968966	59969023	2094	1,0,0	2,3,2	0,4,1	4,5,3	85	73	0.0166629	0.480462	0.3,0.0,0.0	0.0,0.407,0.223	-0.11	-11	11
6404	ENSG00000114982	KANSL3	2	-	96631311	96631543	96631311	96631482	96636920	96637185	6404	20,20,14	24,12,21	12,7,6	18,20,20	134	73	0.0167185	0.480462	0.312,0.476,0.266	0.266,0.16,0.14	0.163	16.3	16.3
13403	ENSG00000132182	NUP210	3	-	13323308	13323516	13323308	13323432	13325794	13325931	13403	4,7,13	45,26,43	4,4,4	42,47,44	157	73	0.0167384	0.480469	0.04,0.111,0.123	0.042,0.038,0.041	0.051	5.1	5.1
12401	ENSG00000023902	PLEKHO1	1	+	150157371	150157486	150157384	150157486	150156858	150157015	12401	1,0,0	9,8,5	1,2,2	7,4,8	86	73	0.0167833	0.481194	0.086,0.0,0.0	0.108,0.298,0.175	-0.165	-16.5	16.5
18130	ENSG00000169738	DCXR	17	-	82036190	82036322	82036190	82036308	82036383	82036437	18130	99,82,77	455325458	88,69,71	511482484	87	73	0.0168518	0.481859	0.154,0.175,0.124	0.126,0.107,0.11	0.037	3.7	3.7
19089	ENSG00000135317	SNX14	6	-	85572297	85572374	85572297	85572371	85574257	85574378	19089	42,54,48	11,13,10	60,55,57	7,7,6	76	73	0.0168656	0.481859	0.786,0.8,0.822	0.892,0.883,0.901	-0.089	-8.9	8.9
27160	ENSG00000104529	EEF1D	8	-	143592646	143592942	143592646	143592893	143597347	143597415	27160	19,13,7	0,0,1	7,16,10	0,2,3	122	73	0.0168574	0.481859	1.0,1.0,0.807	1.0,0.827,0.666	0.105	10.5	10.5
10935	ENSG00000130768	SMPDL3B	1	+	27948993	27949162	27949064	27949162	27945231	27945445	10935	1,1,2	29,14,31	7,4,3	30,34,37	144	73	0.0169936	0.482945	0.017,0.035,0.032	0.106,0.056,0.039	-0.039	-3.9	3.9
13181	ENSG00000013306	SLC25A39	17	-	44321057	44321252	44321057	44321231	44321433	44321558	13181	12,20,20	154,90,129	13,19,16	161223210	94	73	0.01705	0.482945	0.057,0.147,0.107	0.059,0.062,0.056	0.045	4.5	4.5
1542	ENSG00000169682	SPNS1	16	+	28981454	28981615	28981469	28981615	28979404	28979471	1542	2,0,0	51,30,30	3,3,2	26,45,34	88	73	0.0170129	0.482945	0.032,0.0,0.0	0.087,0.052,0.047	-0.051	-5.1	5.1
17296	ENSG00000135596	MICAL1	6	-	109447356	109447577	109447356	109447440	109447680	109447722	17296	26,21,18	73,64,66	30,26,27	29,52,72	210	73	0.0170518	0.482945	0.11,0.102,0.087	0.264,0.148,0.115	-0.076	-7.6	7.6
25900	ENSG00000157426	AASDH	4	-	56353403	56353596	56353403	56353511	56354038	56354211	25900	35,23,23	0,0,0	29,38,27	0,6,0	158	73	0.0170613	0.482945	1.0,1.0,1.0	1.0,0.745,1.0	0.085	8.5	8.5
27482	ENSG00000021574	SPAST	2	+	32087491	32087578	32087494	32087578	32063967	32064246	27482	14,11,14	2,2,1	3,14,7	1,4,6	76	73	0.0169427	0.482945	0.871,0.841,0.931	0.742,0.771,0.528	0.201	20.1	20.1
3105	ENSG00000182004	SNRPE	1	+	203862189	203862222	203862195	203862222	203861614	203861713	3105	32,28,21	445457475	15,19,17	449476452	79	73	0.0170614	0.482945	0.062,0.054,0.039	0.03,0.036,0.034	0.018	1.8	1.8
9212	ENSG00000012048	BRCA1	17	-	43082403	43082575	43082403	43082572	43090943	43091032	9212	14,25,21	1,0,0	16,17,15	2,2,1	76	73	0.0170492	0.482945	0.931,1.0,1.0	0.885,0.891,0.935	0.073	7.3	7.3
17235	ENSG00000078319	PMS2P1	7	-	100332441	100332581	100332441	100332576	100335837	100336364	17235	22,29,33	7,3,4	35,24,24	9,10,13	78	73	0.0170943	0.483318	0.746,0.9,0.885	0.784,0.692,0.633	0.141	14.1	14.1
7432	ENSG00000147274	RBMX	X	-	136879016	136879158	136879016	136879123	136879318	136879453	7432	13,22,11	288194302	15,22,28	216233213	108	73	0.0171252	0.483633	0.03,0.071,0.024	0.045,0.06,0.082	-0.021	-2.1	2.1
15954	ENSG00000136997	MYC	8	+	127738247	127739019	127738250	127739019	127736394	127736623	15954	149101143	49,46,39	161233223	36,55,51	76	73	0.0171592	0.484035	0.745,0.678,0.779	0.811,0.803,0.808	-0.073	-7.3	7.3
331	ENSG00000196693	ZNF33B	10	-	42594594	42594699	42594594	42594696	42631928	42632024	331	13,9,15	0,0,0	5,8,9	2,1,2	76	73	0.0172548	0.486174	1.0,1.0,1.0	0.706,0.885,0.812	0.199	19.9	19.9
21904	ENSG00000172037	LAMB2	3	-	49121683	49121860	49121683	49121854	49121943	49122085	21904	86,42,108	0,2,1	86119108	5,7,0	79	73	0.0172785	0.486281	1.0,0.951,0.99	0.941,0.94,1.0	0.02	2	2
12102	ENSG00000145555	MYO10	5	-	16779544	16779648	16779544	16779645	16780523	16780608	12102	16,19,20	3,2,1	13,23,11	0,0,0	76	73	0.0174253	0.486577	0.837,0.901,0.951	1.0,1.0,1.0	-0.104	-10.4	10.4
12386	ENSG00000132680	KIAA0907	1	-	155921421	155921527	155921421	155921524	155921860	155921918	12386	4,2,5	4,3,5	8,5,6	0,1,5	76	73	0.0173322	0.486577	0.49,0.39,0.49	1.0,0.828,0.535	-0.331	-33.1	33.1
24063	ENSG00000188186	LAMTOR4	7	+	100153849	100154203	100153866	100154203	100153399	100153517	24063	31,16,26	168128130	23,27,28	281257194	90	73	0.017386	0.486577	0.13,0.092,0.14	0.062,0.079,0.105	0.039	3.9	3.9
3469	ENSG00000140264	SERF2	15	+	43801078	43801187	43801131	43801187	43800620	43800784	3469	138,96,143	11438991033	65102171	120910691274	126	73	0.0173494	0.486577	0.065,0.058,0.074	0.03,0.052,0.072	0.014	1.4	1.4
7396	ENSG00000167380	ZNF226	19	+	44165587	44165807	44165756	44165807	44165083	44165188	7396	39,23,51	5,0,3	30,43,40	1,0,2	242	73	0.0173335	0.486577	0.702,1.0,0.837	0.9,1.0,0.858	-0.073	-7.3	7.3
766	ENSG00000167005	NUDT21	16	-	56447788	56448010	56447788	56447989	56451086	56451375	766	5,2,8	106,51,87	14,5,20	102107115	94	73	0.0174281	0.486577	0.035,0.03,0.067	0.096,0.035,0.119	-0.039	-3.9	3.9
7861	ENSG00000134333	LDHA	11	+	18403674	18403811	18403693	18403811	18402839	18403013	7861	63,41,71	141512921799	65,49,63	187123692142	92	73	0.0174252	0.486577	0.034,0.025,0.03	0.027,0.016,0.023	0.008	0.8	0.8
10836	ENSG00000164808	SPIDR	8	+	47330703	47330895	47330779	47330895	47291032	47291137	10836	1,1,1	0,1,3	0,4,7	8,0,0	149	73	0.0175449	0.487061	1.0,0.329,0.14	0.0,1.0,1.0	-0.177	-17.7	17.7
15361	ENSG00000182827	ACBD3	1	-	226159183	226159382	226159183	226159358	226161530	226161689	15361	6,5,3	130,79,98	9,11,9	94101109	97	73	0.017518	0.487061	0.034,0.045,0.023	0.067,0.076,0.059	-0.033	-3.3	3.3
21749	ENSG00000167468	GPX4	19	+	1106523	1106564	1106539	1106564	1106399	1106459	21749	26,25,20	390347366	41,51,36	443441452	89	73	0.0175273	0.487061	0.052,0.056,0.043	0.071,0.087,0.061	-0.023	-2.3	2.3
9360	ENSG00000175893	ZDHHC21	9	-	14677365	14677461	14677365	14677404	14680032	14680162	9360	4,1,5	2,1,1	1,5,2	0,1,0	130	73	0.0174739	0.487061	0.529,0.36,0.737	1.0,0.737,1.0	-0.37	-37	37
9544	ENSG00000139636	LMBR1L	12	-	49101249	49101323	49101249	49101263	49101471	49101549	9544	31,25,28	1,6,2	37,44,17	12,5,13	133	73	0.0175028	0.487061	0.944,0.696,0.885	0.629,0.828,0.418	0.217	21.7	21.7
25328	ENSG00000145375	SPATA5	4	+	122927633	122927758	122927636	122927758	122923100	122923305	25328	3,3,3	1,0,1	1,5,5	0,2,3	76	73	0.0175758	0.487364	0.742,1.0,0.742	1.0,0.706,0.616	0.054	5.4	5.4
176	ENSG00000138031	ADCY3	2	-	24834793	24834993	24834793	24834936	24836916	24837045	176	2,1,0	9,4,8	2,3,4	7,8,11	130	73	0.0176067	0.487541	0.111,0.123,0.0	0.138,0.174,0.17	-0.083	-8.3	8.3
26503	ENSG00000137547	MRPL15	8	+	54142642	54142786	54142662	54142786	54137267	54137433	26503	13,24,19	106,52,79	20,8,12	106,112,88	93	73	0.0176576	0.487541	0.088,0.266,0.159	0.129,0.053,0.097	0.078	7.8	7.8
4046	ENSG00000261915	RP11-542C16.2	17	-	7317460	7317684	7317460	7317573	7317787	7317932	4046	16,7,13	23,18,30	4,7,10	26,30,31	184	73	0.0176467	0.487541	0.216,0.134,0.147	0.058,0.085,0.113	0.08	8	8
9574	ENSG00000064042	LIMCH1	4	+	41438101	41438298	41438162	41438298	41359606	41359803	9574	3,2,1	0,3,1	1,0,2	1,2,6	134	73	0.0176618	0.487541	1.0,0.266,0.353	0.353,0.0,0.154	0.371	37.1	37.1
22235	ENSG00000023892	DEF6	6	+	35310431	35310644	35310569	35310644	35309737	35309810	22235	34,39,40	2,1,0	35,45,37	3,2,3	211	73	0.0178598	0.492452	0.855,0.931,1.0	0.801,0.886,0.81	0.096	9.6	9.6
17063	ENSG00000213983	AP1G2	14	-	23561961	23562066	23561961	23562053	23562287	23562415	17063	73,67,83	3,3,3	79,93,93	0,1,0	86	73	0.017896	0.492533	0.954,0.95,0.959	1.0,0.987,1.0	-0.041	-4.1	4.1
25496	ENSG00000175220	ARHGAP1	11	-	46680204	46680371	46680204	46680282	46680486	46680563	25496	4,2,0	42,22,40	2,9,8	25,53,58	162	73	0.017903	0.492533	0.041,0.039,0.0	0.035,0.071,0.059	-0.028	-2.8	2.8
12531	ENSG00000214193	SH3D21	1	+	36321578	36321778	36321723	36321778	36321055	36321209	12531	23,21,28	0,7,2	21,39,51	1,1,1	218	73	0.0180196	0.492972	1.0,0.501,0.824	0.875,0.929,0.945	-0.141	-14.1	14.1
3886	ENSG00000127586	CHTF18	16	+	794039	794201	794053	794201	793143	793274	3886	4,3,1	18,13,12	0,1,2	17,9,28	87	73	0.0180192	0.492972	0.157,0.162,0.065	0.0,0.085,0.057	0.081	8.1	8.1
4292	ENSG00000270168	LA16c-380H5.3	16	+	2997665	2997835	2997802	2997835	2996944	2997085	4292	2,7,9	6,7,10	0,2,5	4,13,9	210	73	0.0180191	0.492972	0.104,0.258,0.238	0.0,0.051,0.162	0.129	12.9	12.9
4385	ENSG00000157916	RER1	1	+	2400855	2400935	2400856	2400935	2397115	2397220	4385	5,2,7	0,0,0	0,1,6	2,1,1	74	73	0.0179654	0.492972	1.0,1.0,1.0	0.0,0.497,0.855	0.549	54.9	54.9
9622	ENSG00000044446	PHKA2	X	-	18936054	18936201	18936054	18936150	18938626	18938749	9622	5,0,2	11,7,22	3,7,5	6,14,8	124	73	0.0180046	0.492972	0.211,0.0,0.051	0.227,0.227,0.269	-0.154	-15.4	15.4
11882	ENSG00000149499	EML3	11	-	62602758	62602889	62602758	62602779	62603148	62603247	11882	72,51,66	0,0,0	56,89,104	2,4,1	183	73	0.018142	0.495766	1.0,1.0,1.0	0.918,0.899,0.976	0.069	6.9	6.9
9641	ENSG00000138757	G3BP2	4	-	75657674	75657893	75657674	75657730	75658842	75658924	9641	19,19,23	240204258	6,13,21	229252289	236	73	0.0181641	0.495817	0.024,0.028,0.027	0.008,0.016,0.022	0.011	1.1	1.1
26138	ENSG00000007384	RHBDF1	16	-	62537	62695	62537	62691	62774	62897	26138	31,9,22	1,0,1	25,38,33	3,0,5	77	73	0.0183089	0.499214	0.967,1.0,0.954	0.888,1.0,0.862	0.057	5.7	5.7
24067	ENSG00000171206	TRIM8	10	+	102656247	102656385	102656269	102656385	102656105	102656137	24067	9,2,6	77,56,79	6,9,13	47,63,55	95	73	0.0183486	0.49974	0.082,0.027,0.055	0.089,0.099,0.154	-0.059	-5.9	5.9
10777	ENSG00000174748	RPL15	3	+	23919153	23919286	23919195	23919286	23918439	23918576	10777	229207243	426733274337	431463296	545057295245	115	73	0.018411	0.500326	0.033,0.038,0.034	0.048,0.049,0.035	-0.009	-0.9	0.9
6091	ENSG00000087586	AURKA	20	-	56390555	56390669	56390555	56390665	56392167	56392267	6091	2,0,2	3,4,12	6,2,4	8,5,4	77	73	0.0184054	0.500326	0.387,0.0,0.136	0.416,0.275,0.487	-0.218	-21.8	21.8
5824	ENSG00000133134	BEX2	X	-	103310357	103310591	103310357	103310433	103310895	103311007	5824	10,5,4	6,6,1	9,14,5	2,2,1	231	73	0.0184498	0.500824	0.345,0.208,0.558	0.587,0.689,0.612	-0.259	-25.9	25.9
11505	ENSG00000100023	PPIL2	22	+	21695393	21695496	21695397	21695496	21694936	21695070	11505	41,26,25	1,0,0	26,42,35	2,5,0	77	73	0.0186028	0.502193	0.975,1.0,1.0	0.925,0.888,1.0	0.054	5.4	5.4
16858	ENSG00000196924	FLNA	X	-	154351883	154352045	154351883	154352021	154352180	154352447	16858	7,9,2	100,88,98	3,5,1	68139147	97	73	0.0185815	0.502193	0.05,0.071,0.015	0.032,0.026,0.005	0.024	2.4	2.4
5184	ENSG00000130731	C16orf13	16	-	634428	634660	634428	634644	634718	634935	5184	8,1,4	217166162	15,7,11	232238225	89	73	0.0186021	0.502193	0.029,0.005,0.02	0.05,0.024,0.039	-0.02	-2	2
6692	ENSG00000126768	TIMM17B	X	-	48895347	48895501	48895347	48895454	48896758	48896858	6692	9,12,16	0,0,2	21,16,14	4,2,0	120	73	0.0186028	0.502193	1.0,1.0,0.83	0.762,0.83,1.0	0.079	7.9	7.9
9617	ENSG00000007923	DNAJC11	1	-	6637446	6637546	6637446	6637504	6638294	6638364	9617	1,3,2	85,52,75	3,3,11	79,79,84	115	73	0.0186001	0.502193	0.007,0.035,0.017	0.024,0.024,0.077	-0.022	-2.2	2.2
15551	ENSG00000182473	EXOC7	17	-	76084516	76084727	76084516	76084580	76085313	76085409	15551	14,9,11	140128165	3,10,4	134154138	220	73	0.0187226	0.504378	0.032,0.023,0.022	0.007,0.021,0.01	0.013	1.3	1.3
16753	ENSG00000122406	RPL5	1	+	92840525	92840639	92840550	92840639	92836609	92837633	16753	32,24,27	119411491345	16,13,26	129112501290	98	73	0.0187249	0.504378	0.02,0.015,0.015	0.009,0.008,0.015	0.006	0.6	0.6
6809	ENSG00000085982	USP40	2	-	233540661	233540769	233540661	233540766	233542267	233542363	6809	32,25,30	7,8,0	21,27,35	1,3,1	76	73	0.0187821	0.505363	0.815,0.75,1.0	0.953,0.896,0.971	-0.085	-8.5	8.5
19557	ENSG00000101104	PABPC1L	20	+	44930459	44930726	44930520	44930726	44924160	44924256	19557	4,3,0	1,0,3	2,9,1	1,1,0	134	73	0.0188246	0.505394	0.685,1.0,0.0	0.521,0.831,1.0	-0.222	-22.2	22.2
20212	ENSG00000059122	FLYWCH1	16	+	2930409	2930880	2930412	2930880	2929612	2930010	20212	25,8,21	5,0,4	16,16,21	7,8,7	76	73	0.0188241	0.505394	0.828,1.0,0.835	0.687,0.658,0.742	0.192	19.2	19.2
315	ENSG00000257698	RP11-620J15.3	12	-	57935469	57935581	57935469	57935553	57935838	57936175	315	5,4,1	16,13,31	0,1,3	27,24,29	101	73	0.0188586	0.505754	0.184,0.182,0.023	0.0,0.029,0.07	0.097	9.7	9.7
6723	ENSG00000007202	KIAA0100	17	-	28632941	28633166	28632941	28633162	28633282	28633476	6723	7,6,4	163110180	10,10,16	130186178	77	73	0.0188793	0.505755	0.039,0.049,0.021	0.068,0.048,0.079	-0.029	-2.9	2.9
2485	ENSG00000204344	STK19	6	+	31979413	31980548	31980450	31980548	31978905	31978998	2485	132,95,120	0,0,0	99116131	0,1,4	1110	73	0.0190244	0.507974	1.0,1.0,1.0	1.0,0.884,0.683	0.144	14.4	14.4
25637	ENSG00000172765	TMCC1	3	-	129828450	129828508	129828450	129828504	129832773	129832826	25637	30,17,11	1,2,0	8,15,21	1,2,4	77	73	0.0189896	0.507974	0.966,0.89,1.0	0.884,0.877,0.833	0.087	8.7	8.7
9195	ENSG00000135506	OS9	12	+	57716088	57716193	57716091	57716193	57715759	57715970	9195	58,46,34	83,54,65	31,51,36	84,102,81	76	73	0.0190177	0.507974	0.402,0.45,0.334	0.262,0.324,0.299	0.1	10	10
18821	ENSG00000074054	CLASP1	2	-	121407470	121407715	121407470	121407712	121410865	121410969	18821	43,22,38	3,0,4	28,24,26	0,1,0	76	73	0.0191017	0.509483	0.932,1.0,0.901	1.0,0.958,1.0	-0.042	-4.2	4.2
18543	ENSG00000100577	GSTZ1	14	+	77329113	77329201	77329122	77329201	77327471	77327552	18543	0,0,3	11,14,14	1,4,4	17,21,11	82	73	0.0191398	0.509943	0.0,0.0,0.16	0.05,0.145,0.245	-0.093	-9.3	9.3
16655	ENSG00000120899	PTK2B	8	+	27429935	27430155	27430092	27430155	27422303	27422383	16655	2,8,4	57,35,48	1,2,1	46,54,43	230	73	0.019364	0.514627	0.011,0.068,0.026	0.007,0.012,0.007	0.026	2.6	2.6
22782	ENSG00000100567	PSMA3	14	+	58257722	58257845	58257744	58257845	58252123	58252242	22782	2,3,4	332307381	8,12,8	362384338	95	73	0.0193786	0.514627	0.005,0.007,0.008	0.017,0.023,0.018	-0.013	-1.3	1.3
6010	ENSG00000136856	SLC2A8	9	+	127403737	127403791	127403740	127403791	127399906	127400006	6010	1,2,4	0,0,0	3,2,0	1,2,1	76	73	0.0193432	0.514627	1.0,1.0,1.0	0.742,0.49,0.0	0.589	58.9	58.9
5397	ENSG00000123349	PFDN5	12	+	53297702	53297924	53297849	53297924	53296218	53296275	5397	34,29,28	636507711	43,41,60	701757575	220	73	0.0194622	0.516285	0.017,0.019,0.013	0.02,0.018,0.033	-0.007	-0.7	0.7
16063	ENSG00000079974	RABL2B	22	-	50782187	50782351	50782187	50782347	50783500	50783662	16063	1,0,2	2,2,1	4,0,3	1,1,1	77	73	0.0194882	0.516415	0.322,0.0,0.655	0.791,0.0,0.74	-0.185	-18.5	18.5
26953	ENSG00000093000	NUP50	22	+	45175766	45176006	45175893	45176006	45171599	45171683	26953	12,7,10	42,48,55	5,2,4	33,42,42	200	73	0.0196257	0.519499	0.094,0.051,0.062	0.052,0.017,0.034	0.035	3.5	3.5
17050	ENSG00000213983	AP1G2	14	-	23562503	23562593	23562503	23562578	23563379	23563502	17050	80,35,85	2,4,3	63,89,78	0,2,1	88	73	0.0196629	0.5198	0.971,0.879,0.959	1.0,0.974,0.985	-0.05	-5	5
9719	ENSG00000196465	MYL6B	12	+	56159470	56159647	56159497	56159647	56158683	56158711	9719	4,5,4	3,7,1	1,2,4	13,3,7	100	73	0.0196796	0.5198	0.493,0.343,0.745	0.053,0.327,0.294	0.302	30.2	30.2
20948	ENSG00000115484	CCT4	2	-	61869439	61869561	61869439	61869553	61872081	61872316	20948	53,38,49	250207269	41,39,30	300246280	81	73	0.0197673	0.521554	0.16,0.142,0.141	0.11,0.125,0.088	0.04	4	4
25169	ENSG00000124574	ABCC10	6	+	43436092	43436247	43436137	43436247	43435750	43435907	25169	6,6,5	12,16,10	2,4,2	9,15,24	118	73	0.0198747	0.52364	0.236,0.188,0.236	0.121,0.142,0.049	0.116	11.6	11.6
5503	ENSG00000154582	TCEB1	8	-	73970578	73970634	73970578	73970603	73971869	73971908	5503	4,3,12	1,2,0	0,2,3	2,1,1	104	73	0.0198891	0.52364	0.737,0.513,1.0	0.0,0.584,0.678	0.329	32.9	32.9
10137	ENSG00000174669	SLC29A2	11	-	66369059	66369199	66369059	66369134	66369368	66369523	10137	65,40,53	0,0,1	63,77,54	2,3,2	138	73	0.0199752	0.525001	1.0,1.0,0.966	0.943,0.931,0.935	0.052	5.2	5.2
17775	ENSG00000120159	CAAP1	9	-	26861065	26861163	26861065	26861139	26884809	26884885	17775	0,2,0	62,49,80	4,4,1	44,60,40	97	73	0.0200462	0.525001	0.0,0.03,0.0	0.064,0.048,0.018	-0.033	-3.3	3.3
20393	ENSG00000180376	CCDC66	3	+	56615889	56616053	56615970	56616053	56615127	56615272	20393	7,8,3	0,5,0	9,7,14	0,0,0	154	73	0.0200695	0.525001	1.0,0.431,1.0	1.0,1.0,1.0	-0.19	-19	19
22302	ENSG00000204842	ATXN2	12	-	111510384	111510582	111510384	111510444	111513356	111513539	22302	183117145	7,1,4	94145154	2,0,2	211	73	0.0200289	0.525001	0.9,0.976,0.926	0.942,1.0,0.964	-0.035	-3.5	3.5
3018	ENSG00000248101	AC002116.8	19	-	36013347	36013565	36013347	36013422	36014174	36014235	3018	15,5,19	31,29,48	9,10,8	49,40,59	216	73	0.0199961	0.525001	0.141,0.055,0.118	0.058,0.078,0.044	0.045	4.5	4.5
381	ENSG00000028528	SNX1	15	+	64136738	64136932	64136864	64136932	64136329	64136410	381	20,16,23	1,2,0	18,17,25	5,0,3	199	73	0.0200603	0.525001	0.88,0.746,1.0	0.569,1.0,0.754	0.101	10.1	10.1
14596	ENSG00000100813	ACIN1	14	-	23064104	23064257	23064104	23064221	23064354	23064488	14596	186125169	25,17,15	122153168	25,28,30	109	73	0.0201352	0.525038	0.833,0.831,0.883	0.766,0.785,0.789	0.069	6.9	6.9
17504	ENSG00000105953	OGDH	7	+	44674389	44674557	44674410	44674557	44673786	44673941	17504	22,11,25	175152175	26,26,36	144185160	94	73	0.0201214	0.525038	0.089,0.053,0.1	0.123,0.098,0.149	-0.043	-4.3	4.3
2530	ENSG00000173898	SPTBN2	11	-	66692535	66692763	66692535	66692740	66692969	66693100	2530	0,1,7	85,45,58	9,3,9	63,79,74	96	73	0.0201162	0.525038	0.0,0.017,0.084	0.098,0.028,0.085	-0.037	-3.7	3.7
10380	ENSG00000133606	MKRN1	7	-	140454664	140454783	140454664	140454729	140455094	140455233	10380	2,1,9	95,87,117	7,9,13	101133125	127	73	0.0202614	0.527238	0.012,0.007,0.042	0.038,0.037,0.056	-0.023	-2.3	2.3
18342	ENSG00000101216	GMEB2	20	-	63602964	63603161	63602964	63603087	63604742	63604840	18342	2,4,1	0,2,0	0,11,6	5,0,1	147	73	0.0202627	0.527238	1.0,0.498,1.0	0.0,1.0,0.749	0.25	25	25
20178	ENSG00000166801	FAM111A	11	+	59148703	59148953	59148796	59148953	59145826	59145856	20178	34,30,36	27,41,30	17,25,13	24,36,34	166	73	0.0203024	0.527711	0.356,0.243,0.345	0.238,0.234,0.144	0.109	10.9	10.9
10945	ENSG00000172183	ISG20	15	+	88652118	88652310	88652169	88652310	88639342	88639594	10945	50,36,44	3,2,4	48,40,41	6,9,6	124	73	0.0203631	0.528729	0.908,0.914,0.866	0.825,0.723,0.801	0.113	11.3	11.3
9055	ENSG00000053747	LAMA3	18	+	23952885	23953109	23952989	23953109	23951683	23951777	9055	31,14,9	135,98,123	27,30,25	94130118	177	73	0.0204342	0.530012	0.087,0.056,0.029	0.106,0.087,0.08	-0.034	-3.4	3.4
24843	ENSG00000154144	TBRG1	11	+	124631239	124631417	124631274	124631417	124630745	124630855	24843	47,39,37	324260319	29,28,20	264281290	108	73	0.0204955	0.53104	0.089,0.092,0.073	0.069,0.063,0.045	0.026	2.6	2.6
15199	ENSG00000064607	SUGP2	19	-	18993642	18993799	18993642	18993740	18994365	18995280	15199	25,31,27	66,30,65	18,17,9	38,70,47	132	73	0.0205258	0.531263	0.173,0.364,0.187	0.208,0.118,0.096	0.101	10.1	10.1
3022	ENSG00000248101	AC002116.8	19	-	36013347	36013543	36013347	36013422	36014174	36014235	3022	15,5,19	31,29,48	9,10,8	49,40,59	194	73	0.0205513	0.531361	0.154,0.061,0.13	0.065,0.086,0.049	0.048	4.8	4.8
26643	ENSG00000274049	INO80B-WBP1	2	+	74459437	74459562	74459477	74459562	74458996	74459098	26643	16,6,10	0,2,1	20,22,16	6,5,1	113	73	0.0205829	0.531617	1.0,0.66,0.866	0.683,0.74,0.912	0.064	6.4	6.4
10447	ENSG00000113845	TIMMDC1	3	+	119515859	119515939	119515878	119515939	119513640	119513719	10447	1,3,2	0,0,0	0,4,2	3,1,0	92	73	0.0206767	0.532455	1.0,1.0,1.0	0.0,0.76,1.0	0.413	41.3	41.3
24842	ENSG00000154144	TBRG1	11	+	124631236	124631417	124631274	124631417	124630745	124630855	24842	49,39,35	324260319	29,28,20	264281290	111	73	0.0206806	0.532455	0.09,0.09,0.067	0.067,0.062,0.043	0.025	2.5	2.5
902	ENSG00000145425	RPS3A	4	+	151104148	151104286	151104184	151104286	151102870	151103079	902	28,31,25	1,0,0	34,40,23	3,1,2	109	73	0.0206402	0.532455	0.949,1.0,1.0	0.884,0.964,0.885	0.072	7.2	7.2
20661	ENSG00000104613	INTS10	8	+	19847291	19847433	19847393	19847433	19845695	19845797	20661	8,11,16	0,0,5	9,13,12	0,0,0	175	73	0.0207479	0.533272	1.0,1.0,0.572	1.0,1.0,1.0	-0.143	-14.3	14.3
3832	ENSG00000008294	SPAG9	17	-	51001714	51001874	51001714	51001845	51005211	51005263	3832	10,5,6	54,46,54	1,5,3	47,61,44	102	73	0.0207559	0.533272	0.117,0.072,0.074	0.015,0.055,0.047	0.049	4.9	4.9
23004	ENSG00000269891	ARHGAP19-SLIT1	10	-	97266078	97266146	97266078	97266125	97292571	97292637	23004	4,4,3	34,35,52	2,1,1	42,37,43	94	73	0.0207884	0.533548	0.084,0.082,0.043	0.036,0.021,0.018	0.045	4.5	4.5
1573	ENSG00000105707	HPN	19	+	35042397	35042522	35042469	35042522	35041765	35041872	1573	96,54,92	4,4,0	100110115	12,9,3	145	73	0.0209345	0.536563	0.924,0.872,1.0	0.808,0.86,0.951	0.059	5.9	5.9
2707	ENSG00000177425	PAWR	12	-	79592610	79592713	79592610	79592693	79594328	79594433	2707	6,5,7	92,56,91	3,2,1	55,59,72	93	73	0.0209498	0.536563	0.049,0.065,0.057	0.041,0.026,0.011	0.031	3.1	3.1
25272	ENSG00000185100	ADSSL1	14	+	104739654	104739816	104739749	104739816	104739327	104739378	25272	1,0,1	12,6,21	2,2,3	14,13,11	168	73	0.0209855	0.536916	0.035,0.0,0.02	0.058,0.063,0.106	-0.057	-5.7	5.7
8087	ENSG00000070814	TCOF1	5	+	150368687	150368902	150368715	150368902	150367843	150367917	8087	0,0,1	20,33,23	4,0,3	24,28,20	101	73	0.0210316	0.537536	0.0,0.0,0.03	0.108,0.0,0.098	-0.059	-5.9	5.9
27113	ENSG00000135953	MFSD9	2	-	102723699	102723909	102723699	102723878	102726844	102726974	27113	6,14,11	4,0,1	13,6,9	0,0,0	104	73	0.0210594	0.537684	0.513,1.0,0.885	1.0,1.0,1.0	-0.201	-20.1	20.1
1788	ENSG00000122008	POLK	5	+	75593877	75594049	75593965	75594049	75590343	75590440	1788	58,45,82	2,2,6	70,57,75	0,4,0	161	73	0.0212044	0.540824	0.929,0.911,0.861	1.0,0.866,1.0	-0.055	-5.5	5.5
13707	ENSG00000225697	SLC26A6	3	-	48630925	48631153	48630925	48631140	48631252	48631292	13707	3,6,2	4,8,8	2,2,2	11,16,13	86	73	0.0212743	0.541477	0.389,0.389,0.175	0.134,0.096,0.116	0.202	20.2	20.2
21707	ENSG00000100239	PPP6R2	22	+	50439930	50440049	50439960	50440049	50439700	50439857	21707	4,4,4	37,17,25	2,3,2	44,42,52	103	73	0.0212741	0.541477	0.071,0.143,0.102	0.031,0.048,0.027	0.07	7	7
15021	ENSG00000127481	UBR4	1	-	19151642	19151889	19151642	19151859	19152312	19152476	15021	8,3,5	40,24,40	0,3,3	32,33,33	103	73	0.0213139	0.541923	0.124,0.081,0.081	0.0,0.061,0.061	0.055	5.5	5.5
11641	ENSG00000006744	ELAC2	17	-	13002273	13002359	13002273	13002356	13002440	13002579	11641	113,62,89	3,4,7	80101113	0,4,2	76	73	0.0213769	0.542961	0.973,0.937,0.924	1.0,0.96,0.982	-0.036	-3.6	3.6
12227	ENSG00000133961	NUMB	14	-	73284253	73284374	73284253	73284365	73287109	73287314	12227	75,51,69	2,4,1	56,73,53	3,13,1	82	73	0.0214241	0.543594	0.971,0.919,0.984	0.943,0.833,0.979	0.04	4	4
14193	ENSG00000141644	MBD1	18	-	50273333	50273471	50273333	50273426	50273563	50273863	14193	41,25,32	0,0,6	27,41,35	5,4,7	118	73	0.0215327	0.545786	1.0,1.0,0.767	0.77,0.864,0.756	0.126	12.6	12.6
15206	ENSG00000100796	PPP4R3A	14	-	91462048	91462239	91462048	91462221	91462734	91462873	15206	92,91,113	1,2,2	84,68,68	1,5,5	91	73	0.0216141	0.546716	0.987,0.973,0.978	0.985,0.916,0.916	0.04	4	4
15513	ENSG00000256683	ZNF350	19	-	51969004	51969145	51969004	51969131	51974345	51974531	15513	9,10,9	26,35,23	9,6,4	39,53,29	87	73	0.0216031	0.546716	0.225,0.193,0.247	0.162,0.087,0.104	0.104	10.4	10.4
26143	ENSG00000092330	TINF2	14	-	24240063	24240183	24240063	24240155	24240262	24240598	26143	11,18,22	7,2,3	9,21,12	7,8,14	101	73	0.0216765	0.54773	0.532,0.867,0.841	0.482,0.655,0.383	0.24	24	24
11967	ENSG00000109118	PHF12	17	-	28906855	28907047	28906855	28906994	28907589	28907672	11967	7,10,11	76,81,76	4,5,5	55,92,94	126	73	0.0219697	0.548895	0.051,0.067,0.077	0.04,0.031,0.03	0.031	3.1	3.1
13310	ENSG00000168476	REEP4	8	-	22138925	22139130	22138925	22139061	22139415	22139529	13310	11,7,3	14,17,15	5,7,7	31,38,39	142	73	0.0217894	0.548895	0.288,0.175,0.093	0.077,0.087,0.084	0.103	10.3	10.3
15497	ENSG00000120437	ACAT2	6	+	159775142	159775307	159775169	159775307	159768510	159768628	15497	5,0,2	197160226	5,6,10	215202229	100	73	0.0220055	0.548895	0.018,0.0,0.006	0.017,0.021,0.031	-0.015	-1.5	1.5
17897	ENSG00000083097	DOPEY1	6	+	83122835	83122982	83122862	83122982	83121929	83122050	17897	0,0,0	18,4,5	0,2,3	3,4,8	100	73	0.0219893	0.548895	0.0,0.0,0.0	0.0,0.267,0.215	-0.161	-16.1	16.1
23609	ENSG00000139641	ESYT1	12	+	56142812	56142931	56142834	56142931	56142577	56142732	23609	5,0,4	96,64,86	4,8,12	76103125	95	73	0.0218617	0.548895	0.038,0.0,0.035	0.039,0.056,0.069	-0.03	-3	3
23924	ENSG00000114120	SLC25A36	3	+	140966933	140967036	140966999	140967036	140963126	140963227	23924	32,33,31	2,3,3	26,31,34	1,2,0	139	73	0.0218853	0.548895	0.894,0.852,0.844	0.932,0.891,1.0	-0.078	-7.8	7.8
26184	ENSG00000177628	GBA	1	-	155241085	155241180	155241085	155241161	155244094	155244230	26184	20,15,29	0,0,0	20,25,24	1,4,1	92	73	0.0219744	0.548895	1.0,1.0,1.0	0.941,0.832,0.95	0.092	9.2	9.2
27625	ENSG00000198952	SMG5	1	-	156253448	156253527	156253448	156253508	156259004	156259134	27625	2,1,1	72,35,62	7,4,2	59,77,87	92	73	0.0219635	0.548895	0.022,0.022,0.013	0.086,0.04,0.018	-0.029	-2.9	2.9
2981	ENSG00000241370	RPP21	6	+	30346408	30346557	30346431	30346557	30345297	30345573	2981	3,3,3	91,50,64	13,9,5	92,93,108	96	73	0.0218515	0.548895	0.024,0.044,0.034	0.097,0.069,0.034	-0.033	-3.3	3.3
3292	ENSG00000116750	UCHL5	1	-	193022925	193023039	193022925	193023036	193023843	193023946	3292	55,49,47	70,71,58	51,58,66	45,36,70	76	73	0.0220414	0.548895	0.43,0.399,0.438	0.521,0.607,0.475	-0.112	-11.2	11.2
4214	ENSG00000178971	CTC1	17	-	8235830	8235988	8235830	8235959	8236057	8236342	4214	2,1,4	14,8,18	1,1,1	14,22,26	102	73	0.0220332	0.548895	0.093,0.082,0.137	0.049,0.032,0.027	0.068	6.8	6.8
5544	ENSG00000167515	TRAPPC2L	16	+	88858618	88858808	88858641	88858808	88857085	88857183	5544	116,71,109	4,5,2	159,137,97	0,3,2	96	73	0.0220589	0.548895	0.957,0.915,0.976	1.0,0.972,0.974	-0.033	-3.3	3.3
586	ENSG00000198755	RPL10A	6	+	35469432	35469556	35469435	35469556	35468801	35469027	586	64,70,92	5,7,10	106112104	9,1,4	76	73	0.0219397	0.548895	0.925,0.906,0.898	0.919,0.991,0.961	-0.047	-4.7	4.7
709	ENSG00000189067	LITAF	16	-	11553532	11553748	11553532	11553689	11556510	11556735	709	16,10,24	86,55,80	10,11,18	93107102	132	73	0.0218857	0.548895	0.093,0.091,0.142	0.056,0.054,0.089	0.042	4.2	4.2
9954	ENSG00000185624	P4HB	17	-	81845143	81845303	81845143	81845230	81845560	81845583	9954	65,43,88	9997561036	98,97,92	96311131020	146	73	0.0219913	0.548895	0.032,0.028,0.041	0.048,0.042,0.043	-0.011	-1.1	1.1
14132	ENSG00000010292	NCAPD2	12	+	6517339	6517499	6517364	6517499	6516827	6517025	14132	4,2,8	41,31,72	5,1,1	47,75,71	98	73	0.0221247	0.549972	0.068,0.046,0.076	0.073,0.01,0.01	0.032	3.2	3.2
4668	ENSG00000013573	DDX11	12	+	31100998	31101130	31101026	31101130	31100634	31100707	4668	2,0,1	12,9,11	1,4,7	20,21,22	101	73	0.0221536	0.550133	0.108,0.0,0.062	0.035,0.121,0.187	-0.058	-5.8	5.8
5837	ENSG00000064687	ABCA7	19	+	1057865	1058059	1057914	1058059	1057313	1057429	5837	0,1,2	17,7,14	3,6,1	11,18,20	122	73	0.0221973	0.55066	0.0,0.079,0.079	0.14,0.166,0.029	-0.059	-5.9	5.9
8133	ENSG00000009335	UBE3C	7	+	157225389	157225539	157225406	157225539	157223253	157223351	8133	26,19,22	169112156	12,18,16	149163175	90	73	0.022346	0.553788	0.111,0.121,0.103	0.061,0.082,0.069	0.041	4.1	4.1
1485	ENSG00000130396	MLLT4	6	+	167870382	167870498	167870385	167870498	167864550	167864746	1485	28,10,19	22,13,16	11,14,19	3,9,6	76	73	0.0224398	0.55387	0.55,0.425,0.533	0.779,0.599,0.753	-0.208	-20.8	20.8
15875	ENSG00000118307	CASC1	12	-	25158471	25158737	25158471	25158563	25161112	25161197	15875	5,3,0	0,2,1	0,0,2	2,3,1	247	73	0.022435	0.55387	1.0,0.307,0.0	0.0,0.0,0.372	0.312	31.2	31.2
16926	ENSG00000025796	SEC63	6	-	107902843	107902997	107902843	107902994	107904628	107904721	16926	4,4,4	2,3,5	2,3,5	1,1,1	76	73	0.022431	0.55387	0.658,0.562,0.435	0.658,0.742,0.828	-0.191	-19.1	19.1
507	ENSG00000198522	GPN1	2	+	27647820	27647943	27647835	27647943	27642428	27642519	507	1,4,1	66,56,70	10,3,2	52,68,70	88	73	0.022385	0.55387	0.012,0.056,0.012	0.138,0.035,0.023	-0.039	-3.9	3.9
6813	ENSG00000085982	USP40	2	-	233493424	233493576	233493424	233493551	233496757	233496832	6813	6,6,3	42,30,35	3,1,1	28,31,29	98	73	0.0224693	0.554038	0.096,0.13,0.06	0.074,0.023,0.025	0.055	5.5	5.5
16293	ENSG00000135723	FHOD1	16	-	67231636	67231838	67231636	67231819	67232038	67232194	16293	3,4,2	21,14,31	8,5,4	14,16,16	92	73	0.0225267	0.554895	0.102,0.185,0.049	0.312,0.199,0.166	-0.114	-11.4	11.4
12295	ENSG00000241316	SUCLG2-AS1	3	+	67670828	67671004	67670881	67671004	67669815	67669909	12295	3,3,3	2,4,3	8,7,14	4,2,2	126	73	0.0226863	0.558045	0.465,0.303,0.367	0.537,0.67,0.802	-0.291	-29.1	29.1
7222	ENSG00000130023	ERMARD	6	+	169755282	169755422	169755287	169755422	169753863	169754032	7222	36,21,32	7,4,8	37,24,40	3,2,4	78	73	0.0227001	0.558045	0.828,0.831,0.789	0.92,0.918,0.903	-0.098	-9.8	9.8
21472	ENSG00000130177	CDC16	13	+	114243846	114243989	114243855	114243989	114243256	114243348	21472	2,0,2	65,66,58	5,3,2	52,63,47	82	73	0.0227603	0.55893	0.027,0.0,0.03	0.079,0.041,0.036	-0.033	-3.3	3.3
28311	ENSG00000107829	FBXW4	10	-	101612336	101612555	101612336	101612477	101624744	101626899	28311	5,1,7	59,52,46	5,6,19	61,49,68	151	73	0.0227818	0.55893	0.039,0.009,0.069	0.038,0.056,0.119	-0.032	-3.2	3.2
11954	ENSG00000008869	HEATR5B	2	-	36990647	36990799	36990647	36990796	37000585	37000813	11954	41,35,48	1,2,9	32,40,37	3,0,1	76	73	0.022929	0.560856	0.975,0.944,0.837	0.911,1.0,0.973	-0.043	-4.3	4.3
21571	ENSG00000090661	CERS4	19	+	8251043	8251249	8251075	8251249	8210705	8210862	21571	24,24,24	39,19,23	17,22,13	35,41,29	105	73	0.0228903	0.560856	0.3,0.468,0.42	0.252,0.272,0.238	0.142	14.2	14.2
24424	ENSG00000151338	MIPOL1	14	+	37247798	37247907	37247828	37247907	37247102	37247240	24424	2,3,8	32,31,36	12,7,13	40,48,30	103	73	0.0229077	0.560856	0.042,0.064,0.136	0.175,0.094,0.235	-0.087	-8.7	8.7
14242	ENSG00000132781	MUTYH	1	-	45333412	45333633	45333412	45333603	45334390	45334511	14242	3,1,1	0,1,1	4,2,7	1,3,1	103	73	0.0230035	0.562117	1.0,0.415,0.415	0.739,0.321,0.832	-0.021	-2.1	2.1
27205	ENSG00000186001	LRCH3	3	+	197820308	197820430	197820324	197820430	197817175	197817302	27205	1,0,2	40,36,35	4,1,2	27,23,20	89	73	0.0230508	0.562711	0.02,0.0,0.045	0.108,0.034,0.076	-0.051	-5.1	5.1
15267	ENSG00000243147	MRPL33	2	+	27774405	27774530	27774423	27774530	27772673	27772692	15267	31,27,38	331287316	10,15,38	311286323	91	73	0.0230748	0.562735	0.07,0.07,0.088	0.025,0.04,0.086	0.026	2.6	2.6
25355	ENSG00000165280	VCP	9	-	35057375	35057553	35057375	35057530	35059063	35059219	25355	43,30,41	732554614	19,36,24	600729593	96	73	0.0231697	0.563368	0.043,0.04,0.048	0.024,0.036,0.03	0.014	1.4	1.4
671	ENSG00000146083	RNF44	5	-	176532003	176532193	176532003	176532129	176532365	176532516	671	29,21,17	10,2,3	16,28,30	8,14,14	137	73	0.0231683	0.563368	0.607,0.848,0.751	0.516,0.516,0.533	0.214	21.4	21.4
7954	ENSG00000135387	CAPRIN1	11	+	34097685	34097761	34097697	34097761	34097195	34097296	7954	25,25,31	287232295	15,16,22	255276297	85	73	0.0231302	0.563368	0.07,0.085,0.083	0.048,0.047,0.06	0.028	2.8	2.8
16477	ENSG00000142949	PTPRF	1	+	43618605	43618749	43618629	43618749	43617735	43617911	16477	17,13,10	289182257	18,33,26	243326308	97	73	0.023225	0.563637	0.042,0.051,0.028	0.053,0.071,0.06	-0.021	-2.1	2.1
21665	ENSG00000178605	GTPBP6	X	-	315228	315422	315228	315294	316913	317051	21665	16,11,13	1,4,0	10,16,9	1,0,1	201	73	0.0232269	0.563637	0.853,0.5,1.0	0.784,1.0,0.766	-0.066	-6.6	6.6
15938	ENSG00000169598	DFFB	1	+	3865761	3866000	3865811	3866000	3858717	3858844	15938	5,2,4	6,4,4	1,3,4	9,6,23	123	73	0.0233245	0.563831	0.331,0.229,0.372	0.062,0.229,0.094	0.182	18.2	18.2
2605	ENSG00000187147	RNF220	1	+	44645372	44645488	44645409	44645488	44645220	44645276	2605	11,8,11	67,46,61	21,17,12	49,53,59	110	73	0.0233017	0.563831	0.098,0.103,0.107	0.221,0.176,0.119	-0.069	-6.9	6.9
28420	ENSG00000116212	LRRC42	1	+	53961990	53962122	53962033	53962122	53960355	53960474	28420	3,4,4	46,41,37	1,1,2	43,45,34	116	73	0.0232768	0.563831	0.039,0.058,0.064	0.014,0.014,0.036	0.032	3.2	3.2
6979	ENSG00000117280	RAB29	1	-	205770299	205770473	205770299	205770453	205770732	205770870	6979	6,7,6	69,64,62	0,5,5	65,82,90	93	73	0.023327	0.563831	0.064,0.079,0.071	0.0,0.046,0.042	0.042	4.2	4.2
28031	ENSG00000188735	TMEM120B	12	+	121750365	121750439	121750379	121750439	121748325	121748442	28031	4,1,2	33,17,18	5,6,5	24,17,20	87	73	0.0234083	0.56524	0.092,0.047,0.085	0.149,0.228,0.173	-0.109	-10.9	10.9
6693	ENSG00000126768	TIMM17B	X	-	48895351	48895496	48895351	48895454	48896758	48896858	6693	7,4,4	0,0,2	10,8,11	4,2,0	115	73	0.0234536	0.565775	1.0,1.0,0.559	0.613,0.717,1.0	0.076	7.6	7.6
21741	ENSG00000167468	GPX4	19	+	1106180	1106266	1106241	1106266	1105725	1105809	21741	19,18,21	550464533	44,26,34	566669617	134	73	0.0235054	0.566465	0.018,0.021,0.021	0.041,0.021,0.029	-0.01	-1	1
10870	ENSG00000168781	PPIP5K1	15	-	43584357	43584621	43584357	43584532	43590171	43590201	10870	3,1,4	4,0,4	6,0,5	0,2,0	162	73	0.0236637	0.568871	0.253,1.0,0.311	1.0,0.0,1.0	-0.145	-14.5	14.5
2066	ENSG00000167930	FAM234A	16	+	259968	260160	259995	260160	259482	259599	2066	164101130	16,16,9	140164150	11,7,8	100	73	0.0236981	0.568871	0.882,0.822,0.913	0.903,0.945,0.932	-0.054	-5.4	5.4
2795	ENSG00000110697	PITPNM1	11	-	67499722	67499830	67499722	67499827	67499913	67500009	2795	17,15,15	0,0,0	14,14,31	4,1,1	76	73	0.0236926	0.568871	1.0,1.0,1.0	0.771,0.931,0.968	0.11	11	11
6941	ENSG00000188295	ZNF669	1	-	247101730	247101832	247101730	247101791	247101986	247102113	6941	1,0,0	12,9,9	1,3,2	7,19,16	114	73	0.0236459	0.568871	0.051,0.0,0.0	0.084,0.092,0.074	-0.066	-6.6	6.6
16648	ENSG00000163714	U2SURP	3	+	143023968	143024018	143023974	143024018	143022852	143023064	16648	6,7,5	98,88,54	1,4,3	88,91,69	79	73	0.0237237	0.568928	0.054,0.068,0.079	0.01,0.039,0.039	0.038	3.8	3.8
20391	ENSG00000180376	CCDC66	3	+	56615903	56616053	56615970	56616053	56615127	56615272	20391	7,6,3	0,5,0	8,7,15	0,0,0	140	73	0.023875	0.571996	1.0,0.385,1.0	1.0,1.0,1.0	-0.205	-20.5	20.5
4986	ENSG00000275410	HNF1B	17	-	37733556	37733821	37733556	37733743	37739439	37739639	4986	11,6,16	4,4,0	6,15,9	0,3,0	151	73	0.0239075	0.572213	0.571,0.42,1.0	1.0,0.707,1.0	-0.239	-23.9	23.9
27917	ENSG00000112511	PHF1	6	+	33415214	33415329	33415234	33415329	33414954	33415144	27917	8,2,5	18,6,11	4,1,3	15,16,20	93	73	0.0239567	0.572831	0.259,0.207,0.263	0.173,0.047,0.105	0.135	13.5	13.5
25020	ENSG00000204859	ZBTB48	1	+	6586594	6586787	6586694	6586787	6585918	6586030	25020	13,11,4	14,14,16	6,6,3	14,14,30	173	73	0.0240609	0.574763	0.282,0.249,0.095	0.153,0.153,0.04	0.093	9.3	9.3
27638	ENSG00000092841	MYL6	12	+	56158653	56158715	56158680	56158715	56158355	56158404	27638	24,20,18	2,0,1	24,44,29	3,4,3	100	73	0.024188	0.577234	0.898,1.0,0.929	0.854,0.889,0.876	0.069	6.9	6.9
2570	ENSG00000214174	AMZ2P1	17	-	64972753	64973517	64972753	64972927	64974554	64974641	2570	60,49,83	2,3,0	54,81,72	0,2,0	663	73	0.0242854	0.578996	0.768,0.643,1.0	1.0,0.817,1.0	-0.135	-13.5	13.5
8671	ENSG00000124313	IQSEC2	X	-	53279563	53279776	53279563	53279659	53281495	53281594	8671	2,6,6	4,5,6	3,4,1	10,8,10	190	73	0.0244151	0.58152	0.161,0.316,0.278	0.103,0.161,0.037	0.151	15.1	15.1
2439	ENSG00000137274	BPHL	6	+	3128986	3129198	3129044	3129198	3127241	3127408	2439	8,0,4	58,49,45	1,0,3	33,59,40	131	73	0.0246228	0.585559	0.071,0.0,0.047	0.017,0.0,0.04	0.02	2	2
25021	ENSG00000204859	ZBTB48	1	+	6586576	6586787	6586694	6586787	6585918	6586030	25021	18,10,4	14,14,16	3,6,8	14,14,30	191	73	0.0246324	0.585559	0.329,0.214,0.087	0.076,0.141,0.092	0.107	10.7	10.7
19704	ENSG00000183597	TANGO2	22	+	20053359	20053551	20053436	20053551	20052464	20052584	19704	1,4,0	37,30,17	3,3,7	41,29,16	150	73	0.024812	0.587546	0.013,0.061,0.0	0.034,0.048,0.176	-0.061	-6.1	6.1
25289	ENSG00000103852	TTC23	15	-	99139316	99139467	99139316	99139399	99146014	99146137	25289	9,1,3	4,1,0	5,5,1	1,1,0	141	73	0.0248044	0.587546	0.538,0.341,1.0	0.721,0.721,1.0	-0.188	-18.8	18.8
27530	ENSG00000197879	MYO1C	17	-	1477504	1477669	1477504	1477596	1477890	1477971	27530	21,17,24	212146210	8,18,18	199219236	146	73	0.0247727	0.587546	0.047,0.055,0.054	0.02,0.039,0.037	0.02	2	2
9190	ENSG00000138078	PREPL	2	-	44359496	44359750	44359496	44359596	44361379	44361806	9190	60,49,72	5,0,1	48,84,52	0,0,0	227	73	0.0247751	0.587546	0.794,1.0,0.959	1.0,1.0,1.0	-0.082	-8.2	8.2
8351	ENSG00000112200	ZNF451	6	+	57100593	57100789	57100602	57100789	57099060	57099141	8351	0,0,0	9,7,7	1,2,1	7,8,6	82	73	0.0250074	0.591601	0.0,0.0,0.0	0.113,0.182,0.129	-0.141	-14.1	14.1
7430	ENSG00000131373	HACL1	3	-	15560745	15560911	15560745	15560897	15563357	15563544	7430	3,0,3	47,51,57	5,3,6	49,45,48	87	73	0.0250701	0.59251	0.051,0.0,0.042	0.079,0.053,0.095	-0.045	-4.5	4.5
382	ENSG00000028528	SNX1	15	+	64136845	64136932	64136864	64136932	64136329	64136410	382	18,16,20	1,2,0	19,15,20	5,0,3	92	73	0.0251129	0.59295	0.935,0.864,1.0	0.751,1.0,0.841	0.069	6.9	6.9
9799	ENSG00000145569	FAM105A	5	+	14601344	14601442	14601350	14601442	14601212	14601244	9799	6,10,12	51,71,64	7,6,5	74,89,79	79	73	0.0251894	0.594183	0.098,0.115,0.148	0.08,0.059,0.055	0.056	5.6	5.6
21352	ENSG00000159214	CCDC24	1	+	43995054	43995162	43995107	43995162	43993839	43993964	21352	0,1,5	22,20,30	7,7,4	29,40,26	126	73	0.0252221	0.594383	0.0,0.028,0.088	0.123,0.092,0.082	-0.06	-6	6
14507	ENSG00000060656	PTPRU	1	+	29283744	29283976	29283939	29283976	29282675	29282949	14507	3,3,2	18,15,27	5,8,5	14,29,12	268	73	0.0252694	0.594925	0.043,0.052,0.02	0.089,0.07,0.102	-0.049	-4.9	4.9
20660	ENSG00000104613	INTS10	8	+	19851641	19851674	19851648	19851674	19845695	19845797	20660	4,2,4	151156205	7,10,5	136197192	80	73	0.0253644	0.596014	0.024,0.012,0.017	0.045,0.044,0.023	-0.02	-2	2
3121	ENSG00000089154	GCN1	12	-	120162846	120162989	120162846	120162971	120163069	120163259	3121	6,0,12	91,58,69	13,12,11	45,109,76	91	73	0.0253632	0.596014	0.05,0.0,0.122	0.188,0.081,0.104	-0.067	-6.7	6.7
14172	ENSG00000085377	PREP	6	-	105281745	105281937	105281745	105281902	105282450	105282582	14172	0,1,1	76,56,55	1,8,1	50,53,68	108	73	0.0255152	0.597266	0.0,0.012,0.012	0.013,0.093,0.01	-0.031	-3.1	3.1
18859	ENSG00000173418	NAA20	20	+	20025668	20025767	20025676	20025767	20022455	20022480	18859	7,5,5	175189222	2,0,5	227215235	81	73	0.0255023	0.597266	0.035,0.023,0.02	0.008,0.0,0.019	0.017	1.7	1.7
20558	ENSG00000267120	AD000671.6	19	-	35744625	35744738	35744625	35744692	35745124	35745212	20558	14,8,9	12,1,8	10,8,10	2,0,3	119	73	0.0254814	0.597266	0.417,0.831,0.408	0.754,1.0,0.672	-0.257	-25.7	25.7
3750	ENSG00000214265	RP11-701H24.9	15	+	24974360	24974456	24974386	24974456	24967931	24968082	3750	198190219	3,0,0	215247201	4,5,5	99	73	0.0255058	0.597266	0.98,1.0,1.0	0.975,0.973,0.967	0.022	2.2	2.2
25281	ENSG00000134452	FBXO18	10	+	5937084	5937128	5937109	5937128	5936455	5936587	25281	1,0,4	53,32,36	6,3,5	46,50,44	98	73	0.0256535	0.599929	0.014,0.0,0.076	0.089,0.043,0.078	-0.04	-4	4
17054	ENSG00000213983	AP1G2	14	-	23562368	23562578	23562368	23562415	23563379	23563502	17054	34,20,29	0,0,0	20,23,22	0,0,5	236	73	0.0257323	0.601198	1.0,1.0,1.0	1.0,1.0,0.576	0.141	14.1	14.1
21647	ENSG00000155957	TMBIM4	12	-	66138723	66138769	66138723	66138734	66145840	66145958	21647	202177188	9,1,9	206225184	4,3,2	108	73	0.0258217	0.602137	0.938,0.992,0.934	0.972,0.981,0.984	-0.024	-2.4	2.4
4250	ENSG00000004897	CDC27	17	-	47141852	47142025	47141852	47142022	47142228	47142436	4250	43,37,52	34,11,21	34,34,33	33,22,36	76	73	0.0258084	0.602137	0.548,0.764,0.704	0.497,0.597,0.468	0.151	15.1	15.1
26824	ENSG00000266714	MYO15B	17	+	75601341	75601563	75601437	75601563	75596767	75596899	26824	2,0,2	5,5,7	6,1,2	1,3,3	169	73	0.0259045	0.602919	0.147,0.0,0.11	0.722,0.126,0.224	-0.272	-27.2	27.2
7382	ENSG00000049656	CLPTM1L	5	-	1330279	1330403	1330279	1330383	1331798	1331883	7382	9,1,4	154125157	4,15,9	118160163	93	73	0.0259025	0.602919	0.044,0.006,0.02	0.026,0.069,0.042	-0.022	-2.2	2.2
8467	ENSG00000217258	AC007249.3	2	+	10453868	10454058	10454012	10454058	10452318	10452469	8467	14,12,3	0,1,1	3,9,19	1,0,4	217	73	0.0260045	0.604674	1.0,0.801,0.502	0.502,1.0,0.615	0.062	6.2	6.2
17984	ENSG00000166342	NETO1	18	-	72820740	72820947	72820740	72820911	72858825	72859074	17984	0,1,4	1,0,5	3,2,0	0,0,4	109	73	0.02608	0.605853	0.0,1.0,0.349	1.0,1.0,0.0	-0.217	-21.7	21.7
15651	ENSG00000205581	HMGN1	21	-	39345829	39347292	39345829	39345958	39347378	39347483	15651	586369541	0,4,0	425449569	3,3,4	1407	73	0.026111	0.605998	1.0,0.827,1.0	0.88,0.886,0.881	0.06	6	6
25697	ENSG00000138642	HERC6	4	+	88396011	88396142	88396014	88396142	88393487	88393582	25697	0,2,0	29,10,20	3,2,1	12,24,12	76	73	0.0261522	0.606379	0.0,0.161,0.0	0.194,0.074,0.074	-0.06	-6	6
21517	ENSG00000120903	CHRNA2	8	-	27475212	27475392	27475212	27475363	27478823	27478851	21517	4,5,1	2,0,2	10,4,5	1,0,0	102	73	0.0262256	0.607507	0.589,1.0,0.264	0.877,1.0,1.0	-0.341	-34.1	34.1
10511	ENSG00000100263	RHBDD3	22	-	29260701	29260868	29260701	29260864	29265478	29265668	10511	3,0,0	0,1,1	3,5,5	0,2,5	77	73	0.0265099	0.611628	1.0,0.0,0.0	1.0,0.703,0.487	-0.397	-39.7	39.7
13370	ENSG00000011021	CLCN6	1	+	11807103	11807190	11807130	11807190	11806262	11806349	13370	3,5,0	13,1,9	0,0,3	9,9,11	100	73	0.0265171	0.611628	0.144,0.785,0.0	0.0,0.0,0.166	0.254	25.4	25.4
22247	ENSG00000127054	CPSF3L	1	-	1312225	1312501	1312225	1312368	1312592	1312700	22247	118,58,83	0,0,0	79110113	1,3,3	206	73	0.0265284	0.611628	1.0,1.0,1.0	0.966,0.929,0.93	0.058	5.8	5.8
27810	ENSG00000166441	RPL27A	11	+	8684696	8684892	8684717	8684892	8684005	8684081	27810	97,65,82	398732963911	62,77,91	484246464531	94	73	0.0264748	0.611628	0.019,0.015,0.016	0.01,0.013,0.015	0.004	0.4	0.4
844	ENSG00000135341	MAP3K7	6	-	90560075	90560234	90560075	90560214	90561621	90561667	844	0,3,0	17,14,14	2,3,3	11,24,16	93	73	0.0264879	0.611628	0.0,0.144,0.0	0.125,0.089,0.128	-0.066	-6.6	6.6
19827	ENSG00000115307	AUP1	2	-	74526940	74527152	74526940	74527124	74527247	74527363	19827	0,0,1	1,1,0	3,2,0	2,0,1	101	73	0.0265877	0.611841	0.0,0.0,1.0	0.52,1.0,0.0	-0.173	-17.3	17.3
21210	ENSG00000135945	REV1	2	-	99429839	99429948	99429839	99429945	99431740	99431940	21210	2,3,1	0,0,1	7,2,5	0,4,1	76	73	0.0265649	0.611841	1.0,1.0,0.49	1.0,0.324,0.828	0.113	11.3	11.3
10060	ENSG00000010278	CD9	12	+	6235474	6235565	6235475	6235565	6235228	6235327	10060	32,22,31	126610041299	63,45,24	119914141267	74	73	0.0267741	0.613058	0.024,0.021,0.023	0.049,0.03,0.018	-0.01	-1	1
13074	ENSG00000183258	DDX41	5	-	177514700	177514858	177514700	177514837	177514915	177515069	13074	5,2,11	103,75,96	2,4,5	121148125	94	73	0.0266664	0.613058	0.036,0.02,0.082	0.013,0.021,0.03	0.025	2.5	2.5
15605	ENSG00000162542	TMCO4	1	-	19755633	19755768	19755633	19755766	19770541	19770569	15605	5,0,1	23,21,12	0,0,0	24,15,13	75	73	0.0268158	0.613058	0.175,0.0,0.075	0.0,0.0,0.0	0.083	8.3	8.3
18722	ENSG00000171988	JMJD1C	10	-	63215552	63215696	63215552	63215617	63217206	63217331	18722	21,25,37	5,0,1	21,25,28	2,0,0	152	73	0.0268111	0.613058	0.669,1.0,0.947	0.835,1.0,1.0	-0.073	-7.3	7.3
6027	ENSG00000065268	WDR18	19	+	990977	991139	991080	991139	990222	990364	6027	5,3,5	0,0,0	4,7,5	0,2,2	176	73	0.0267553	0.613058	1.0,1.0,1.0	1.0,0.592,0.509	0.3	30	30
8171	ENSG00000139624	CERS5	12	-	50135731	50135863	50135731	50135838	50135940	50136069	8171	0,0,1	22,13,19	0,7,0	27,26,20	98	73	0.0267777	0.613058	0.0,0.0,0.038	0.0,0.167,0.0	-0.043	-4.3	4.3
9778	ENSG00000065150	IPO5	13	+	98007361	98007587	98007566	98007587	98006129	98006348	9778	8,0,4	0,3,0	6,2,1	0,0,0	278	73	0.026756	0.613058	1.0,0.0,1.0	1.0,1.0,1.0	-0.333	-33.3	33.3
10312	ENSG00000105662	CRTC1	19	+	18753352	18753585	18753499	18753585	18749780	18749875	10312	2,1,3	32,26,19	3,3,7	10,12,40	220	73	0.026934	0.613687	0.02,0.013,0.05	0.091,0.077,0.055	-0.047	-4.7	4.7
1624	ENSG00000176386	CDC26	9	-	113273328	113273438	113273328	113273410	113275381	113275589	1624	68,44,57	10,2,6	77,73,98	5,4,2	101	73	0.0269686	0.613687	0.831,0.941,0.873	0.918,0.93,0.973	-0.059	-5.9	5.9
27813	ENSG00000166441	RPL27A	11	+	8684685	8684892	8684717	8684892	8684005	8684081	27813	100,66,84	398732963911	67,76,93	484246464531	105	73	0.026963	0.613687	0.017,0.014,0.015	0.01,0.011,0.014	0.004	0.4	0.4
4297	ENSG00000260238	PMF1-BGLAP	1	+	156236287	156236483	156236348	156236483	156233627	156233728	4297	188123159	4,2,8	225238191	12,11,13	134	73	0.02692	0.613687	0.962,0.971,0.915	0.911,0.922,0.889	0.042	4.2	4.2
529	ENSG00000160271	RALGDS	9	-	133101937	133102052	133101937	133102049	133102475	133102571	529	1,2,1	0,0,0	3,2,8	0,0,5	76	73	0.026958	0.613687	1.0,1.0,1.0	1.0,1.0,0.606	0.131	13.1	13.1
11346	ENSG00000121310	ECHDC2	1	-	52905033	52906611	52905033	52905090	52907867	52907954	11346	10687021088	10,2,16	7229711069	16,22,11	1594	73	0.0270268	0.61444	0.83,0.941,0.757	0.674,0.669,0.817	0.123	12.3	12.3
14089	ENSG00000227372	TP73-AS1	1	-	3742803	3742983	3742803	3742911	3743060	3743190	14089	19,13,16	10,8,12	14,9,8	15,14,11	145	73	0.0271024	0.614446	0.489,0.45,0.402	0.32,0.245,0.268	0.169	16.9	16.9
24549	ENSG00000120253	NUP43	6	-	149728378	149728560	149728378	149728478	149731612	149731735	24549	5,8,11	3,5,4	14,4,11	4,0,1	155	73	0.0270805	0.614446	0.44,0.43,0.564	0.622,1.0,0.838	-0.342	-34.2	34.2
8363	ENSG00000022976	ZNF839	14	+	102341322	102342367	102342102	102342367	102339093	102339223	8363	312200337	4,2,6	237332314	0,2,3	853	73	0.02707	0.614446	0.87,0.895,0.828	1.0,0.934,0.9	-0.08	-8	8
15301	ENSG00000198000	NOL8	9	-	92299889	92300810	92299889	92300016	92301550	92301822	15301	24,5,8	19,17,31	23,23,25	24,25,24	867	73	0.0271657	0.615313	0.096,0.024,0.021	0.075,0.072,0.081	-0.029	-2.9	2.9
2567	ENSG00000149582	TMEM25	11	+	118534265	118534355	118534268	118534355	118534028	118534129	2567	49,34,40	5,0,3	39,56,46	3,0,0	76	73	0.0272275	0.616142	0.904,1.0,0.928	0.926,1.0,1.0	-0.031	-3.1	3.1
22547	ENSG00000161888	SPC24	19	-	11147080	11147295	11147080	11147289	11147817	11147894	22547	1,0,3	37,20,22	5,6,2	39,37,39	79	73	0.0274137	0.619782	0.024,0.0,0.112	0.106,0.13,0.045	-0.048	-4.8	4.8
21275	ENSG00000170265	ZNF282	7	+	149212354	149212482	149212357	149212482	149210590	149210704	21275	2,1,3	22,22,23	5,4,8	19,25,36	76	73	0.0274605	0.620204	0.08,0.042,0.111	0.202,0.133,0.176	-0.093	-9.3	9.3
9514	ENSG00000126001	CEP250	20	+	35479558	35479773	35479645	35479773	35479230	35479424	9514	6,6,0	28,18,20	2,4,12	7,13,17	160	73	0.027483	0.620204	0.089,0.132,0.0	0.115,0.123,0.244	-0.087	-8.7	8.7
10310	ENSG00000127838	PNKD	2	+	218271380	218271549	218271423	218271549	218270391	218270602	10310	176107153	3,1,0	181200185	6,2,5	116	73	0.0275903	0.621592	0.974,0.985,1.0	0.95,0.984,0.959	0.022	2.2	2.2
2491	ENSG00000186654	PRR5	22	+	44731678	44731821	44731729	44731821	44726576	44726634	2491	3,2,0	14,5,11	8,6,2	11,13,14	124	73	0.0276207	0.621592	0.112,0.191,0.0	0.3,0.214,0.078	-0.096	-9.6	9.6
493	ENSG00000103145	HCFC1R1	16	-	3023846	3023990	3023846	3023968	3024180	3024215	493	9,13,11	8,6,0	18,27,29	1,2,4	95	73	0.0276064	0.621592	0.464,0.625,1.0	0.933,0.912,0.848	-0.201	-20.1	20.1
18718	ENSG00000143748	NVL	1	-	224268033	224268149	224268033	224268133	224275338	224275458	18718	3,11,10	88,70,87	4,5,3	71,89,99	89	73	0.0277386	0.621851	0.027,0.114,0.086	0.044,0.044,0.024	0.038	3.8	3.8
26744	ENSG00000090372	STRN4	19	-	46727893	46728126	46727893	46728007	46728617	46728777	26744	7,4,2	31,16,27	3,4,1	36,45,46	192	73	0.0277249	0.621851	0.079,0.087,0.027	0.031,0.033,0.008	0.04	4	4
27187	ENSG00000101337	TM9SF4	20	+	32141457	32141606	32141540	32141606	32136073	32136173	27187	90,55,82	7,3,2	58,70,64	2,2,0	156	73	0.0276922	0.621851	0.857,0.896,0.95	0.931,0.942,1.0	-0.057	-5.7	5.7
9353	ENSG00000227354	RBM26-AS1	13	+	79415110	79415364	79415261	79415364	79412681	79412907	9353	3,7,9	1,0,3	4,12,1	0,0,0	224	73	0.0277592	0.621851	0.494,1.0,0.494	1.0,1.0,1.0	-0.337	-33.7	33.7
9638	ENSG00000151276	MAGI1	3	-	65375744	65375945	65375744	65375912	65379260	65379554	9638	8,11,7	0,0,4	6,5,8	3,2,4	106	73	0.0277058	0.621851	1.0,1.0,0.547	0.579,0.633,0.579	0.252	25.2	25.2
21077	ENSG00000130158	DOCK6	19	-	11215382	11215599	11215382	11215471	11215800	11215927	21077	0,1,0	20,11,16	2,2,4	12,19,23	201	73	0.0278871	0.624146	0.0,0.032,0.0	0.057,0.037,0.059	-0.04	-4	4
10530	ENSG00000100991	TRPC4AP	20	-	35021189	35021356	35021189	35021332	35035122	35035308	10530	110,44,73	34,23,24	88,91,83	13,26,19	97	73	0.0279409	0.62435	0.709,0.59,0.696	0.836,0.725,0.767	-0.111	-11.1	11.1
3102	ENSG00000182004	SNRPE	1	+	203862057	203862222	203862190	203862222	203861614	203861713	3102	34,22,31	2,1,0	28,27,38	1,1,6	206	73	0.0279472	0.62435	0.858,0.886,1.0	0.908,0.905,0.692	0.08	8	8
905	ENSG00000145425	RPS3A	4	+	151104168	151104286	151104184	151104286	151102870	151103079	905	24,27,22	1,0,0	31,35,22	3,1,2	89	73	0.0280873	0.626907	0.952,1.0,1.0	0.894,0.966,0.9	0.064	6.4	6.4
18151	ENSG00000174516	PELI3	11	+	66475571	66477337	66475597	66477337	66473736	66473925	18151	0,0,1	19,9,14	1,1,4	16,21,11	99	73	0.0282579	0.628996	0.0,0.0,0.05	0.044,0.034,0.211	-0.08	-8	8
21449	ENSG00000280927	CTBP1-AS	4	+	1215545	1215690	1215592	1215690	1212674	1212770	21449	33,11,25	0,1,1	25,56,42	0,5,2	120	73	0.0282506	0.628996	1.0,0.87,0.938	1.0,0.872,0.927	0.003	0.3	0.3
21679	ENSG00000167614	TTYH1	19	+	54436087	54436171	54436090	54436171	54435827	54435873	21679	1,2,2	6,7,5	0,0,2	3,12,5	76	73	0.0282569	0.628996	0.138,0.215,0.278	0.0,0.0,0.278	0.118	11.8	11.8
9307	ENSG00000188243	COMMD6	13	-	75530310	75530408	75530310	75530405	75537663	75537675	9307	3,3,1	7,4,2	0,0,3	4,2,6	76	73	0.0283143	0.629678	0.292,0.419,0.324	0.0,0.0,0.324	0.237	23.7	23.7
6825	ENSG00000140854	KATNB1	16	+	57755789	57755917	57755840	57755917	57755344	57755494	6825	8,6,10	28,15,19	11,22,16	21,25,19	124	73	0.0283519	0.629942	0.144,0.191,0.237	0.236,0.341,0.331	-0.112	-11.2	11.2
26450	ENSG00000132376	INPP5K	17	-	1513452	1513561	1513452	1513554	1513871	1513979	26450	20,28,46	1,0,3	26,34,39	4,2,5	80	73	0.0283803	0.630001	0.948,1.0,0.933	0.856,0.939,0.877	0.07	7	7
14869	ENSG00000171865	RNASEH1	2	-	3548639	3548724	3548639	3548720	3549057	3549112	14869	65,56,58	2,1,1	57,45,93	3,4,4	77	73	0.0285091	0.632287	0.969,0.982,0.982	0.947,0.914,0.957	0.038	3.8	3.8
14488	ENSG00000229043	AC091729.9	7	+	1162684	1162807	1162768	1162807	1162456	1162543	14488	1,4,2	1,0,0	2,7,3	2,2,0	157	73	0.0285796	0.633278	0.317,1.0,1.0	0.317,0.619,1.0	0.127	12.7	12.7
7	ENSG00000166012	TAF1D	11	-	93733349	93733419	93733349	93733397	93734624	93734660	7	21,14,32	61,60,55	29,29,45	51,61,43	95	73	0.0286602	0.634488	0.209,0.152,0.309	0.304,0.268,0.446	-0.116	-11.6	11.6
4075	ENSG00000166483	WEE1	11	+	9586448	9586619	9586497	9586619	9585441	9585527	4075	96,62,97	0,5,3	80125105	0,0,0	122	73	0.0287096	0.634496	1.0,0.881,0.951	1.0,1.0,1.0	-0.056	-5.6	5.6
9460	ENSG00000175787	ZNF169	9	+	94299447	94301454	94299814	94301454	94292973	94293069	9460	14,4,3	0,5,0	10,13,11	1,0,0	440	73	0.0287123	0.634496	1.0,0.117,1.0	0.624,1.0,1.0	-0.169	-16.9	16.9
11649	ENSG00000181045	SLC26A11	17	+	80246027	80246209	80246153	80246209	80245195	80245256	11649	1,1,0	14,10,15	1,4,4	18,24,23	199	73	0.0287896	0.635058	0.026,0.035,0.0	0.02,0.058,0.06	-0.026	-2.6	2.6
23261	ENSG00000070423	RNF126	19	-	651610	651915	651610	651855	652232	652296	23261	5,4,6	53,39,52	8,12,14	42,65,63	133	73	0.028777	0.635058	0.049,0.053,0.06	0.095,0.092,0.109	-0.045	-4.5	4.5
18277	ENSG00000090316	MAEA	4	+	1328601	1328682	1328633	1328682	1327626	1327703	18277	1,1,0	1,0,1	2,1,2	1,2,2	105	73	0.0289018	0.636109	0.41,1.0,0.0	0.582,0.258,0.41	0.053	5.3	5.3
20396	ENSG00000180376	CCDC66	3	+	56615889	56616053	56615921	56616053	56615127	56615272	20396	0,2,0	10,5,12	4,2,0	8,8,13	105	73	0.0289152	0.636109	0.0,0.218,0.0	0.258,0.148,0.0	-0.063	-6.3	6.3
25609	ENSG00000105171	POP4	19	+	29610319	29610632	29610408	29610632	29608656	29608709	25609	11,8,12	72,60,75	5,8,15	104107145	162	73	0.028865	0.636109	0.064,0.057,0.067	0.021,0.033,0.045	0.03	3	3
13754	ENSG00000108679	LGALS3BP	17	-	78972969	78973343	78972969	78973222	78974687	78974819	13754	1,3,0	23,13,15	7,2,4	17,28,23	194	73	0.0290597	0.637152	0.016,0.08,0.0	0.134,0.026,0.061	-0.042	-4.2	4.2
14894	ENSG00000110171	TRIM3	11	-	6451270	6451513	6451270	6451438	6456071	6456171	14894	6,4,7	23,11,12	0,3,5	8,19,25	148	73	0.0290757	0.637152	0.114,0.152,0.223	0.0,0.072,0.09	0.109	10.9	10.9
21760	ENSG00000100908	EMC9	14	-	24139544	24139789	24139544	24139614	24140888	24140965	21760	65,60,67	37,28,29	70,63,67	38,54,58	248	73	0.0290927	0.637152	0.341,0.387,0.405	0.352,0.256,0.254	0.09	9	9
27303	ENSG00000008128	CDK11A	1	-	1703867	1704101	1703867	1703995	1704222	1704344	27303	2,1,3	18,9,13	5,6,3	6,13,14	179	73	0.0290917	0.637152	0.043,0.043,0.086	0.254,0.158,0.08	-0.107	-10.7	10.7
3541	ENSG00000039650	PNKP	19	-	49866398	49866528	49866398	49866445	49867053	49867217	3541	5,5,7	8,12,17	14,18,20	13,22,22	156	73	0.029065	0.637152	0.226,0.163,0.162	0.335,0.277,0.298	-0.12	-12	12
13851	ENSG00000089157	RPLP0	12	-	120199117	120199219	120199117	120199205	120199309	120199442	13851	77,53,88	704850747096	125141128	811690988558	87	73	0.029148	0.637791	0.009,0.009,0.01	0.013,0.013,0.012	-0.003	-0.3	0.3
16987	ENSG00000111364	DDX55	12	+	123619939	123620144	123619963	123620144	123619431	123619724	16987	10,15,14	87,82,101	5,5,9	57,93,90	97	73	0.029241	0.639256	0.08,0.121,0.094	0.062,0.039,0.07	0.041	4.1	4.1
16309	ENSG00000160752	FDPS	1	+	155317919	155318021	155317940	155318021	155312254	155312395	16309	27,25,41	325187313	29,30,26	380372357	94	73	0.0292817	0.639279	0.061,0.094,0.092	0.056,0.059,0.054	0.026	2.6	2.6
1666	ENSG00000268107	AC003005.4	19	+	57491467	57491597	57491470	57491597	57487752	57487983	1666	1,4,0	9,4,7	3,5,3	2,3,8	76	73	0.0292943	0.639279	0.096,0.49,0.0	0.59,0.616,0.265	-0.295	-29.5	29.5
15668	ENSG00000197647	ZNF433	19	-	12018165	12018380	12018165	12018292	12034827	12034874	15668	11,3,11	2,1,2	1,15,8	3,5,6	161	73	0.0293736	0.639865	0.714,0.576,0.714	0.131,0.576,0.377	0.307	30.7	30.7
19311	ENSG00000100916	BRMS1L	14	+	35867884	35868032	35867905	35868032	35865721	35865761	19311	9,5,5	54,41,46	2,5,1	42,47,44	94	73	0.0293996	0.639865	0.115,0.087,0.078	0.036,0.076,0.017	0.05	5	5
6002	ENSG00000077097	TOP2B	3	-	25632692	25632819	25632692	25632794	25633840	25634014	6002	0,1,0	80,81,89	4,3,4	79,85,74	98	73	0.0293607	0.639865	0.0,0.009,0.0	0.036,0.026,0.039	-0.031	-3.1	3.1
11903	ENSG00000117262	GPR89A	1	+	145618298	145618340	145618319	145618340	145616233	145616293	11903	4,2,0	18,18,15	0,0,1	16,18,22	94	73	0.0295068	0.641629	0.147,0.079,0.0	0.0,0.0,0.034	0.064	6.4	6.4
12200	ENSG00000092439	TRPM7	15	-	50583088	50583159	50583088	50583156	50586391	50586488	12200	30,24,39	27,25,34	41,41,53	14,27,34	76	73	0.0295787	0.642053	0.516,0.48,0.524	0.738,0.593,0.6	-0.137	-13.7	13.7
17209	ENSG00000070047	PHRF1	11	+	581961	582081	581964	582081	581491	581606	17209	32,11,15	7,3,1	17,19,20	8,6,10	76	73	0.0295593	0.642053	0.815,0.779,0.935	0.671,0.753,0.658	0.149	14.9	14.9
7453	ENSG00000135164	DMTF1	7	+	87182016	87182337	87182055	87182337	87181308	87181341	7453	4,4,4	16,15,6	8,8,4	5,10,7	112	73	0.0296188	0.642352	0.14,0.148,0.303	0.51,0.343,0.271	-0.178	-17.8	17.8
26119	ENSG00000178035	IMPDH2	3	-	49024324	49024423	49024324	49024404	49024494	49024578	26119	26,27,44	224178251	29,13,38	228311260	92	73	0.0296454	0.64236	0.084,0.107,0.122	0.092,0.032,0.104	0.028	2.8	2.8
11249	ENSG00000058799	YIPF1	1	-	53883112	53883276	53883112	53883261	53888906	53888986	11249	106,64,86	2,4,3	77,85,76	0,1,0	88	73	0.0297453	0.643956	0.978,0.93,0.96	1.0,0.986,1.0	-0.039	-3.9	3.9
10081	ENSG00000129347	KRI1	19	-	10557509	10557685	10557509	10557682	10557768	10557895	10081	2,1,4	50,20,42	5,6,5	33,42,33	76	73	0.0298908	0.645394	0.037,0.046,0.084	0.127,0.121,0.127	-0.069	-6.9	6.9
10550	ENSG00000062650	WAPL	10	-	86497200	86497337	86497200	86497319	86499717	86500743	10550	7,10,3	23,25,20	4,2,1	13,22,21	91	73	0.0298655	0.645394	0.196,0.243,0.107	0.198,0.068,0.037	0.081	8.1	8.1
5484	ENSG00000165916	PSMC3	11	-	47422829	47423009	47422829	47422973	47424045	47424183	5484	20,20,24	286182296	10,13,27	320333286	109	73	0.0298571	0.645394	0.045,0.069,0.052	0.02,0.025,0.059	0.021	2.1	2.1
16736	ENSG00000175216	CKAP5	11	-	46780193	46780341	46780193	46780319	46780427	46780485	16736	2,0,3	104,72,105	5,6,2	82,109,92	95	73	0.0300231	0.64768	0.015,0.0,0.021	0.045,0.041,0.016	-0.022	-2.2	2.2
6312	ENSG00000162961	DPY30	2	-	32011885	32012056	32011885	32012052	32023421	32023474	6312	3,1,1	2,3,3	3,0,0	9,7,5	77	73	0.0301335	0.649489	0.587,0.24,0.24	0.24,0.0,0.0	0.276	27.6	27.6
27051	ENSG00000138279	ANXA7	10	-	73383576	73383748	73383576	73383690	73387688	73387777	27051	32,34,34	390304395	24,24,28	401374434	131	73	0.0301613	0.649517	0.044,0.059,0.046	0.032,0.035,0.035	0.016	1.6	1.6
11314	ENSG00000235091	WI2-85898F10.1	22	-	45879090	45879252	45879090	45879249	45887645	45887748	11314	2,0,3	0,1,1	2,2,5	0,2,4	76	73	0.0302407	0.650332	1.0,0.0,0.742	1.0,0.49,0.546	-0.098	-9.8	9.8
19038	ENSG00000105576	TNPO2	19	-	12705681	12705830	12705681	12705768	12706195	12706367	19038	14,4,9	96,60,65	10,23,21	65,112,85	135	73	0.0302523	0.650332	0.073,0.035,0.07	0.077,0.1,0.118	-0.039	-3.9	3.9
10937	ENSG00000112742	TTK	6	+	80036456	80036599	80036474	80036599	80035265	80035417	10937	5,3,6	31,32,34	0,3,3	35,35,32	91	73	0.0303536	0.651936	0.115,0.07,0.124	0.0,0.064,0.07	0.058	5.8	5.8
11629	ENSG00000196531	NACA	12	-	56724451	56724549	56724451	56724523	56725262	56725299	11629	268208303	240516912410	186260358	246328002876	99	73	0.030436	0.651991	0.076,0.083,0.085	0.053,0.064,0.084	0.014	1.4	1.4
21117	ENSG00000160410	SHKBP1	19	+	40578096	40578212	40578153	40578212	40577556	40577630	21117	22,12,12	45,27,48	10,17,6	38,51,68	130	73	0.0304317	0.651991	0.215,0.2,0.123	0.129,0.158,0.047	0.068	6.8	6.8
3241	ENSG00000198832	SELM	22	-	31105929	31106115	31105929	31105965	31107376	31107444	3241	18,17,16	123,71,112	33,33,37	162123122	223	73	0.0304232	0.651991	0.046,0.073,0.045	0.063,0.081,0.09	-0.023	-2.3	2.3
24223	ENSG00000128191	DGCR8	22	+	20087087	20087321	20087161	20087321	20085686	20086683	24223	9,7,8	33,16,29	5,6,1	21,29,34	147	73	0.0304645	0.65203	0.119,0.178,0.12	0.106,0.093,0.014	0.068	6.8	6.8
9284	ENSG00000198723	C19orf45	19	+	7506949	7507141	7507055	7507141	7505963	7506165	9284	4,4,1	2,3,1	4,5,5	2,0,1	179	73	0.0305416	0.653109	0.449,0.352,0.29	0.449,1.0,0.671	-0.343	-34.3	34.3
23060	ENSG00000204070	SYS1	20	+	45365546	45365686	45365618	45365686	45363528	45363693	23060	2,0,1	32,22,12	2,0,8	27,23,42	145	73	0.0306215	0.653944	0.031,0.0,0.04	0.036,0.0,0.088	-0.018	-1.8	1.8
354	ENSG00000143924	EML4	2	+	42326044	42326252	42326153	42326252	42325466	42325554	354	2,9,9	38,22,23	6,1,4	29,48,27	182	73	0.030634	0.653944	0.021,0.141,0.136	0.077,0.008,0.056	0.052	5.2	5.2
11485	ENSG00000140320	BAHD1	15	+	40461911	40462294	40461914	40462294	40458450	40459896	11485	4,8,5	4,2,3	5,8,9	0,3,1	76	73	0.0306969	0.654019	0.49,0.793,0.616	1.0,0.719,0.896	-0.239	-23.9	23.9
21759	ENSG00000100908	EMC9	14	-	24139544	24139816	24139544	24139614	24140888	24140965	21759	53,56,74	37,28,29	66,57,61	38,54,58	275	73	0.0307027	0.654019	0.275,0.347,0.404	0.316,0.219,0.218	0.091	9.1	9.1
9396	ENSG00000063046	EIF4B	12	+	53038265	53038411	53038355	53038411	53037408	53037622	9396	18,14,13	673539743	17,37,15	596702580	163	73	0.0307177	0.654019	0.012,0.011,0.008	0.013,0.023,0.011	-0.005	-0.5	0.5
13630	ENSG00000119509	INVS	9	+	100226061	100226235	100226099	100226235	100126382	100126549	13630	14,12,17	3,0,2	11,12,17	0,0,0	111	73	0.0310125	0.659723	0.754,1.0,0.848	1.0,1.0,1.0	-0.133	-13.3	13.3
1348	ENSG00000170581	STAT2	12	-	56355707	56355803	56355707	56355791	56356131	56356285	1348	31,32,36	9,7,8	34,32,30	2,5,4	85	73	0.0310487	0.659919	0.747,0.797,0.794	0.936,0.846,0.866	-0.103	-10.3	10.3
15586	ENSG00000196704	AMZ2	17	+	68248609	68248705	68248639	68248705	68248057	68248086	15586	34,22,41	18,12,14	18,40,28	24,25,22	103	73	0.0310783	0.659976	0.572,0.565,0.675	0.347,0.531,0.474	0.153	15.3	15.3
26001	ENSG00000108946	PRKAR1A	17	+	68523713	68523816	68523724	68523816	68522755	68522926	26001	12,7,2	210161197	5,2,2	147194179	84	73	0.0313439	0.664519	0.047,0.036,0.009	0.029,0.009,0.01	0.015	1.5	1.5
27186	ENSG00000101337	TM9SF4	20	+	32141499	32141606	32141540	32141606	32136073	32136173	27186	76,48,74	7,3,2	47,64,49	2,2,0	114	73	0.0313465	0.664519	0.874,0.911,0.96	0.938,0.953,1.0	-0.049	-4.9	4.9
12851	ENSG00000123836	PFKFB2	1	+	207063130	207063209	207063142	207063209	207062619	207062716	12851	1,5,2	38,29,41	0,1,2	37,45,39	85	73	0.0314274	0.665657	0.022,0.129,0.04	0.0,0.019,0.042	0.043	4.3	4.3
16220	ENSG00000171311	EXOSC1	10	-	97437190	97437282	97437190	97437275	97437699	97437750	16220	4,8,8	62,45,67	4,1,6	56,73,80	80	73	0.0315273	0.666468	0.056,0.14,0.098	0.061,0.012,0.064	0.052	5.2	5.2
759	ENSG00000069345	DNAJA2	16	-	46971348	46971659	46971348	46971572	46971895	46971955	759	23,11,20	142114136	25,27,21	83138121	160	73	0.03151	0.666468	0.069,0.042,0.063	0.121,0.082,0.073	-0.034	-3.4	3.4
7657	ENSG00000091073	DTX2	7	+	76470213	76470419	76470299	76470419	76463544	76463709	7657	1,0,0	0,4,1	1,0,1	0,1,0	159	73	0.0315473	0.666468	1.0,0.0,0.0	1.0,0.0,1.0	-0.333	-33.3	33.3
10377	ENSG00000170515	PA2G4	12	+	56110951	56111058	56110963	56111058	56110558	56110692	10377	19,26,27	372294360	40,34,30	322356337	85	73	0.0318166	0.667686	0.042,0.071,0.061	0.096,0.076,0.071	-0.023	-2.3	2.3
12928	ENSG00000065029	ZNF76	6	+	35290252	35290382	35290265	35290382	35287648	35287845	12928	6,10,5	44,29,43	8,0,2	45,33,43	86	73	0.0317048	0.667686	0.104,0.226,0.09	0.131,0.0,0.038	0.084	8.4	8.4
13819	ENSG00000108479	GALK1	17	-	75763013	75763181	75763013	75763149	75763319	75763439	13819	7,2,5	27,37,45	2,4,1	49,53,38	105	73	0.0316825	0.667686	0.153,0.036,0.072	0.028,0.05,0.018	0.055	5.5	5.5
14484	ENSG00000112531	QKI	6	+	163564666	163570145	163565945	163570145	163563419	163563719	14484	48,50,49	3,0,1	15,36,41	1,0,0	1352	73	0.0318444	0.667686	0.463,1.0,0.726	0.447,1.0,1.0	-0.086	-8.6	8.6
14913	ENSG00000198125	MB	22	-	35610969	35611124	35610969	35611106	35622477	35622524	14913	30,10,12	25,9,17	15,18,20	37,30,31	91	73	0.0319049	0.667686	0.49,0.471,0.362	0.245,0.325,0.341	0.137	13.7	13.7
18340	ENSG00000101216	GMEB2	20	-	63602964	63603092	63602964	63603087	63604742	63604840	18340	17,7,8	0,2,0	6,15,15	5,0,1	78	73	0.031879	0.667686	1.0,0.766,1.0	0.529,1.0,0.934	0.101	10.1	10.1
21461	ENSG00000280927	CTBP1-AS	4	+	1210797	1210956	1210889	1210956	1210119	1210558	21461	124,93,115	3,0,1	89102130	4,2,4	165	73	0.031817	0.667686	0.948,1.0,0.981	0.908,0.958,0.935	0.043	4.3	4.3
23640	ENSG00000215845	TSTD1	1	-	161038498	161038711	161038498	161038673	161038879	161038990	23640	6,9,8	174158208	16,16,21	229269245	111	73	0.0317985	0.667686	0.022,0.036,0.025	0.044,0.038,0.053	-0.017	-1.7	1.7
25219	ENSG00000131165	CHMP1A	16	-	89651568	89651667	89651568	89651646	89653903	89653923	25219	3,0,3	69,47,55	7,4,4	68,63,53	94	73	0.0319042	0.667686	0.033,0.0,0.041	0.074,0.047,0.055	-0.034	-3.4	3.4
27677	ENSG00000000460	C1orf112	1	+	169804074	169804240	169804111	169804240	169803168	169803309	27677	13,8,16	0,0,3	14,12,12	4,1,2	110	73	0.0318505	0.667686	1.0,1.0,0.78	0.699,0.888,0.799	0.131	13.1	13.1
6767	ENSG00000162980	ARL5A	2	-	151806820	151806990	151806820	151806972	151812356	151812440	6767	1,1,5	97,121,94	2,5,6	69,76,80	91	73	0.0318468	0.667686	0.008,0.007,0.041	0.023,0.05,0.057	-0.025	-2.5	2.5
20893	ENSG00000056586	RC3H2	9	-	122851322	122851436	122851322	122851430	122853951	122854086	20893	47,59,61	3,2,3	47,40,46	1,1,0	79	73	0.0320081	0.668701	0.935,0.965,0.949	0.977,0.974,1.0	-0.034	-3.4	3.4
21445	ENSG00000280927	CTBP1-AS	4	+	1215535	1215690	1215545	1215690	1212674	1212770	21445	2,4,6	1,0,2	5,5,1	3,5,0	83	73	0.0320047	0.668701	0.638,1.0,0.725	0.594,0.468,1.0	0.1	10	10
2645	ENSG00000100106	TRIOBP	22	+	37771634	37771868	37771649	37771868	37769261	37769375	2645	0,1,0	22,19,16	2,3,1	11,25,23	88	73	0.0322418	0.673011	0.0,0.042,0.0	0.131,0.091,0.035	-0.072	-7.2	7.2
26054	ENSG00000271793	RP11-321N4.5	6	-	85612831	85612923	85612831	85612920	85614980	85615234	26054	157135145	13,21,12	130122155	27,9,35	76	73	0.0323349	0.674377	0.921,0.861,0.921	0.822,0.929,0.81	0.047	4.7	4.7
10948	ENSG00000172183	ISG20	15	+	88650234	88652310	88652169	88652310	88639342	88639594	10948	168,79,118	3,2,4	116111136	6,9,6	2008	73	0.0323831	0.674684	0.671,0.589,0.517	0.413,0.31,0.452	0.201	20.1	20.1
11704	ENSG00000088356	PDRG1	20	-	31948807	31948882	31948807	31948879	31950311	31950387	11704	99,58,106	5,4,2	127,89,100	2,2,1	76	73	0.0324632	0.674684	0.95,0.933,0.981	0.984,0.977,0.99	-0.029	-2.9	2.9
19087	ENSG00000135829	DHX9	1	+	182880480	182880608	182880496	182880608	182879249	182879410	19087	10,4,3	212152172	10,15,5	141185176	89	73	0.0325785	0.674684	0.037,0.021,0.014	0.055,0.062,0.023	-0.023	-2.3	2.3
19777	ENSG00000002016	RAD52	12	-	916343	916535	916343	916483	916638	916820	19777	5,1,4	2,1,9	4,0,3	12,6,14	125	73	0.032563	0.674684	0.593,0.369,0.206	0.163,0.0,0.111	0.298	29.8	29.8
20857	ENSG00000166595	FAM96B	16	-	66933986	66934066	66933986	66934064	66934222	66934362	20857	168,94,147	5,7,10	174181185	6,5,3	75	73	0.032497	0.674684	0.97,0.929,0.935	0.966,0.972,0.984	-0.029	-2.9	2.9
25613	ENSG00000268575	RP1-283E3.8	1	-	1703823	1704058	1703823	1703995	1704222	1704344	25613	2,1,2	18,9,13	5,5,2	6,13,14	136	73	0.0325975	0.674684	0.056,0.056,0.076	0.309,0.171,0.071	-0.121	-12.1	12.1
26331	ENSG00000159208	CIART	1	+	150283207	150283633	150283461	150283633	150282542	150282618	26331	12,1,8	6,12,7	12,12,6	1,11,1	327	73	0.0325035	0.674684	0.309,0.018,0.203	0.728,0.196,0.573	-0.322	-32.2	32.2
5352	ENSG00000186792	HYAL3	3	-	50294708	50295619	50294708	50294853	50299212	50299232	5352	142,95,126	0,3,1	196204199	4,2,9	839	73	0.0324257	0.674684	1.0,0.734,0.916	0.81,0.899,0.658	0.094	9.4	9.4
6208	ENSG00000143621	ILF2	1	-	153668452	153668576	153668452	153668557	153669835	153669878	6208	13,12,6	307219316	5,8,6	329317313	92	73	0.0325931	0.674684	0.033,0.042,0.015	0.012,0.02,0.015	0.014	1.4	1.4
10446	ENSG00000186532	SMYD4	17	-	1784325	1784574	1784325	1784461	1786809	1786973	10446	1,8,6	17,8,18	4,1,3	18,27,19	186	73	0.0328047	0.677824	0.023,0.282,0.116	0.08,0.014,0.058	0.09	9	9
23116	ENSG00000142186	SCYL1	11	+	65537808	65538006	65537811	65538006	65537000	65537128	23116	99,56,75	4,2,5	72,84,102	12,3,10	76	73	0.032804	0.677824	0.96,0.964,0.935	0.852,0.964,0.907	0.045	4.5	4.5
5012	ENSG00000166965	RCCD1	15	+	90960911	90961054	90961024	90961054	90960327	90960498	5012	3,4,3	43,15,28	10,3,8	18,28,33	186	73	0.0328815	0.678268	0.027,0.095,0.04	0.179,0.04,0.087	-0.048	-4.8	4.8
7759	ENSG00000136631	VPS45	1	+	150068609	150068764	150068629	150068764	150067311	150067950	7759	4,2,5	39,38,38	0,4,0	35,37,26	93	73	0.0328652	0.678268	0.075,0.04,0.094	0.0,0.078,0.0	0.044	4.4	4.4
16956	ENSG00000183527	PSMG1	21	-	39181771	39181901	39181771	39181878	39183251	39183488	16956	14,7,17	89,61,79	19,41,20	97,91,102	96	73	0.0329828	0.679212	0.107,0.08,0.141	0.13,0.255,0.13	-0.062	-6.2	6.2
18711	ENSG00000124587	PEX6	6	-	42974002	42974105	42974002	42974086	42974874	42975038	18711	1,10,8	32,22,21	0,3,4	27,20,20	92	73	0.0329746	0.679212	0.024,0.265,0.232	0.0,0.106,0.137	0.093	9.3	9.3
13780	ENSG00000136870	ZNF189	9	+	101399883	101400010	101399928	101400010	101399027	101399189	13780	5,3,4	1,1,2	6,8,20	1,1,0	118	73	0.0330672	0.680378	0.756,0.65,0.553	0.788,0.832,1.0	-0.22	-22	22
1906	ENSG00000198721	ECI2	6	-	4133548	4133726	4133548	4133701	4135510	4135591	1906	86,70,78	300254324	62,83,58	312359338	98	73	0.0333896	0.685445	0.176,0.17,0.152	0.129,0.147,0.113	0.036	3.6	3.6
21940	ENSG00000171302	CANT1	17	-	78997490	78997733	78997490	78997644	78997839	78997961	21940	50,36,59	144118138	44,45,44	145185189	162	73	0.0333814	0.685445	0.135,0.121,0.162	0.12,0.099,0.095	0.035	3.5	3.5
6953	ENSG00000145715	RASA1	5	+	87389302	87389527	87389392	87389527	87386825	87386903	6953	8,4,6	42,34,35	6,8,16	19,39,35	163	73	0.0333974	0.685445	0.079,0.05,0.071	0.124,0.084,0.17	-0.059	-5.9	5.9
26329	ENSG00000159208	CIART	1	+	150283461	150283633	150283513	150283633	150282542	150282618	26329	11,18,13	0,5,2	3,17,6	3,5,4	125	73	0.0334587	0.686098	1.0,0.678,0.791	0.369,0.665,0.467	0.323	32.3	32.3
9237	ENSG00000258677	RP11-463D19.2	8	-	73709031	73709177	73709031	73709162	73738283	73738349	9237	0,0,0	7,8,17	1,0,4	9,8,4	88	73	0.0334853	0.686098	0.0,0.0,0.0	0.084,0.0,0.453	-0.179	-17.9	17.9
21804	ENSG00000085733	CTTN	11	+	70433624	70433718	70433646	70433718	70433100	70433278	21804	26,16,24	213140154	18,25,20	206284259	95	73	0.0337057	0.690038	0.086,0.081,0.107	0.063,0.063,0.056	0.031	3.1	3.1
12209	ENSG00000152117	AC093838.4	2	+	131506249	131506442	131506311	131506442	131501344	131501508	12209	13,3,4	18,7,5	4,3,7	14,21,17	135	73	0.033825	0.690402	0.281,0.188,0.302	0.134,0.072,0.182	0.128	12.8	12.8
15424	ENSG00000165689	SDCCAG3	9	-	136405900	136405996	136405900	136405978	136407144	136407561	15424	5,2,6	80,59,52	3,1,2	72,61,85	91	73	0.033826	0.690402	0.048,0.026,0.085	0.032,0.013,0.019	0.032	3.2	3.2
1647	ENSG00000074695	LMAN1	18	-	59355503	59355684	59355503	59355658	59359030	59359265	1647	5,5,4	215162194	9,11,10	184234232	99	73	0.0337546	0.690402	0.017,0.022,0.015	0.035,0.034,0.031	-0.015	-1.5	1.5
6084	ENSG00000135525	MAP7	6	-	136372500	136372649	136372500	136372625	136377754	136377868	6084	3,9,11	86,69,77	3,5,4	75,89,86	97	73	0.0338363	0.690402	0.026,0.089,0.097	0.029,0.041,0.034	0.036	3.6	3.6
16727	ENSG00000167702	KIFC2	8	+	144467173	144467341	144467202	144467341	144466962	144467110	16727	4,0,1	45,15,26	2,3,8	31,22,40	102	73	0.0338852	0.690824	0.06,0.0,0.027	0.044,0.089,0.125	-0.057	-5.7	5.7
17792	ENSG00000142515	KLK3	19	+	50858075	50858313	50858157	50858313	50856184	50856399	17792	775860897888	131,86,129	9036102009252	194201171	155	73	0.0339582	0.691735	0.965,0.971,0.966	0.956,0.96,0.962	0.008	0.8	0.8
11948	ENSG00000134748	PRPF38A	1	+	52414731	52414859	52414761	52414859	52414620	52414647	11948	8,7,5	96,80,76	11,15,10	69,96,85	103	73	0.0340167	0.692351	0.056,0.058,0.045	0.102,0.1,0.077	-0.04	-4	4
19243	ENSG00000103326	CAPN15	16	+	549620	549838	549692	549838	549287	549471	19243	35,12,16	0,0,0	14,21,23	1,1,3	145	73	0.0340645	0.692608	1.0,1.0,1.0	0.876,0.914,0.794	0.139	13.9	13.9
24814	ENSG00000116353	MECR	1	-	29216587	29216812	29216587	29216685	29220837	29220921	24814	28,19,23	4,2,2	12,22,17	1,2,0	200	73	0.0340859	0.692608	0.719,0.776,0.808	0.814,0.801,1.0	-0.104	-10.4	10.4
5436	ENSG00000196155	PLEKHG4	16	+	67284712	67285215	67285006	67285215	67284274	67284457	5436	23,6,23	0,4,0	33,65,59	0,0,0	367	73	0.0342095	0.694544	1.0,0.23,1.0	1.0,1.0,1.0	-0.257	-25.7	25.7
19247	ENSG00000198894	CIPC	14	+	77113387	77113542	77113424	77113542	77109811	77109981	19247	5,4,3	59,45,61	4,8,11	47,58,47	110	73	0.0342421	0.694629	0.053,0.056,0.032	0.053,0.084,0.134	-0.043	-4.3	4.3
1574	ENSG00000105707	HPN	19	+	35042452	35042522	35042469	35042522	35041765	35041872	1574	103,77,103	4,4,0	145144136	12,9,3	90	73	0.0343594	0.695856	0.954,0.94,1.0	0.907,0.928,0.974	0.028	2.8	2.8
2634	ENSG00000231890	DARS-AS1	2	+	136000256	136000479	136000438	136000479	135998686	135998838	2634	9,9,7	0,1,2	6,19,20	8,2,5	255	73	0.0343543	0.695856	1.0,0.72,0.5	0.177,0.731,0.534	0.259	25.9	25.9
18283	ENSG00000130725	UBE2M	19	-	58556593	58556794	58556593	58556790	58556891	58556930	18283	22,29,23	277196263	13,19,19	259250262	77	73	0.034509	0.69794	0.07,0.123,0.077	0.045,0.067,0.064	0.031	3.1	3.1
27970	ENSG00000144061	NPHP1	2	-	110163047	110163212	110163047	110163135	110164687	110164730	27970	3,1,1	1,0,4	0,1,1	1,1,2	150	73	0.0345193	0.69794	0.593,1.0,0.108	0.0,0.327,0.196	0.393	39.3	39.3
16479	ENSG00000142949	PTPRF	1	+	43605502	43605622	43605528	43605622	43605189	43605443	16479	9,5,4	120,81,95	10,11,18	103123134	99	73	0.0345865	0.698721	0.052,0.044,0.03	0.067,0.062,0.09	-0.031	-3.1	3.1
14619	ENSG00000183077	AFMID	17	+	78202494	78202603	78202498	78202603	78190969	78191060	14619	9,4,2	58,51,73	2,2,4	71,86,80	77	73	0.0346606	0.699641	0.128,0.069,0.025	0.026,0.022,0.045	0.043	4.3	4.3
11279	ENSG00000161513	FDXR	17	-	74866783	74866879	74866783	74866876	74872035	74872107	11279	11,4,1	20,9,16	3,2,4	29,25,22	76	73	0.034693	0.699719	0.346,0.299,0.057	0.09,0.071,0.149	0.131	13.1	13.1
24021	ENSG00000141258	SGSM2	17	+	2363934	2364183	2363999	2364183	2363433	2363599	24021	4,1,0	1,1,1	2,0,0	4,2,1	138	73	0.0347744	0.700784	0.679,0.346,0.0	0.209,0.0,0.0	0.272	27.2	27.2
6099	ENSG00000163516	ANKZF1	2	+	219235460	219235585	219235473	219235585	219234825	219235312	6099	5,8,11	39,24,29	1,8,5	29,44,40	86	73	0.0348686	0.702103	0.098,0.221,0.244	0.028,0.134,0.096	0.102	10.2	10.2
21638	ENSG00000005194	CIAPIN1	16	-	57439181	57439334	57439181	57439295	57440771	57440983	21638	159129129	12,18,11	159164186	16,7,6	112	73	0.0350124	0.704419	0.896,0.824,0.884	0.866,0.939,0.953	-0.051	-5.1	5.1
9982	ENSG00000102226	USP11	X	+	47244681	47244924	47244684	47244924	47244497	47244550	9982	22,14,31	4,0,2	20,24,42	0,0,0	76	73	0.0351095	0.705793	0.841,1.0,0.937	1.0,1.0,1.0	-0.074	-7.4	7.4
19917	ENSG00000164066	INTU	4	+	127705590	127705812	127705678	127705812	127704227	127704290	19917	17,20,22	0,0,0	24,19,23	1,0,4	161	73	0.0352372	0.706839	1.0,1.0,1.0	0.916,1.0,0.723	0.12	12	12
20500	ENSG00000112972	HMGCS1	5	-	43294055	43294177	43294055	43294162	43294690	43294861	20500	13,14,8	407327489	23,16,24	435482472	88	73	0.0352481	0.706839	0.026,0.034,0.013	0.042,0.027,0.04	-0.012	-1.2	1.2
2298	ENSG00000119686	FLVCR2	14	+	75641661	75641898	75641842	75641898	75641181	75641293	2298	1,0,5	2,7,6	0,0,0	9,4,3	254	73	0.035233	0.706839	0.126,0.0,0.193	0.0,0.0,0.0	0.106	10.6	10.6
10675	ENSG00000135249	RINT1	7	+	105546879	105546918	105546909	105546918	105542407	105542649	10675	0,3,3	22,25,23	3,7,7	21,37,33	103	73	0.0355268	0.709522	0.0,0.078,0.085	0.092,0.118,0.131	-0.059	-5.9	5.9
16279	ENSG00000204348	DXO	6	-	31970605	31970825	31970605	31970752	31970911	31971147	16279	38,43,22	0,3,1	28,44,42	1,2,8	146	73	0.0354734	0.709522	1.0,0.878,0.917	0.933,0.917,0.724	0.074	7.4	7.4
17505	ENSG00000105953	OGDH	7	+	44675144	44675268	44675177	44675268	44674410	44674557	17505	12,11,6	214140187	12,16,17	153183161	106	73	0.0354894	0.709522	0.037,0.051,0.022	0.051,0.057,0.068	-0.022	-2.2	2.2
19001	ENSG00000256028	RP11-197N18.2	12	+	122976583	122976767	122976653	122976767	122975810	122975867	19001	10,8,6	16,11,11	4,5,6	19,22,12	143	73	0.0355233	0.709522	0.242,0.271,0.218	0.097,0.104,0.203	0.109	10.9	10.9
23704	ENSG00000113594	LIFR	5	-	38484774	38484868	38484774	38484835	38485818	38485980	23704	141,94,148	2,1,1	81102100	3,5,1	106	73	0.0355221	0.709522	0.98,0.985,0.99	0.949,0.934,0.986	0.029	2.9	2.9
15457	ENSG00000184012	TMPRSS2	21	-	41467765	41467896	41467765	41467886	41468395	41468533	15457	124101122	11939161251	158170138	105512141307	83	73	0.0355835	0.710074	0.084,0.088,0.079	0.116,0.11,0.085	-0.02	-2	2
14218	ENSG00000087095	NLK	17	+	28043087	28043331	28043176	28043331	28041736	28041779	14218	26,14,12	0,0,0	19,26,25	4,0,1	162	73	0.0356341	0.710506	1.0,1.0,1.0	0.682,1.0,0.918	0.133	13.3	13.3
12504	ENSG00000276418	RP11-26J3.4	8	-	80038119	80038228	80038119	80038225	80042619	80042668	12504	33,28,12	0,1,0	13,35,30	0,3,3	76	73	0.0357845	0.712345	1.0,0.964,1.0	1.0,0.918,0.906	0.047	4.7	4.7
23717	ENSG00000065357	DGKA	12	+	55939394	55939615	55939414	55939615	55939185	55939305	23717	4,0,3	4,4,4	1,1,0	0,1,7	93	73	0.0357679	0.712345	0.44,0.0,0.371	1.0,0.44,0.0	-0.21	-21	21
26669	ENSG00000163110	PDLIM5	4	+	94549790	94549986	94549793	94549986	94523723	94523875	26669	0,3,0	11,7,6	5,0,2	5,6,13	76	73	0.0358671	0.713408	0.0,0.292,0.0	0.49,0.0,0.129	-0.109	-10.9	10.9
20542	ENSG00000140471	LINS1	15	-	100571893	100572065	100571893	100572009	100573650	100574241	20542	13,11,18	1,1,1	9,13,16	3,3,2	129	73	0.0359105	0.713581	0.88,0.862,0.911	0.629,0.71,0.819	0.165	16.5	16.5
3103	ENSG00000182004	SNRPE	1	+	203862057	203862222	203862189	203862222	203861614	203861713	3103	34,22,31	1,3,4	28,27,38	1,1,1	205	73	0.035934	0.713581	0.924,0.723,0.734	0.909,0.906,0.931	-0.122	-12.2	12.2
12285	ENSG00000196118	CCDC189	16	-	30759653	30759809	30759653	30759724	30760283	30760668	12285	1,3,1	4,2,1	4,3,8	1,6,0	158	73	0.0360232	0.714193	0.104,0.409,0.316	0.649,0.188,1.0	-0.336	-33.6	33.6
21460	ENSG00000280927	CTBP1-AS	4	+	1210886	1210956	1210889	1210956	1210119	1210558	21460	10,8,3	3,0,1	1,8,10	4,2,4	76	73	0.0360038	0.714193	0.762,1.0,0.742	0.194,0.793,0.706	0.27	27	27
19830	ENSG00000115307	AUP1	2	-	74526940	74527124	74526940	74527059	74527247	74527363	19830	38,23,31	130122131	25,29,28	168168169	138	73	0.0362132	0.717378	0.134,0.091,0.111	0.073,0.084,0.081	0.033	3.3	3.3
16346	ENSG00000167965	MLST8	16	+	2206478	2206659	2206496	2206659	2206357	2206409	16346	15,10,11	96,58,69	27,23,33	101121107	91	73	0.0364726	0.721881	0.111,0.122,0.113	0.177,0.132,0.198	-0.054	-5.4	5.4
28232	ENSG00000198589	LRBA	4	-	150282449	150282646	150282449	150282643	150285932	150286034	28232	143124157	4,12,2	131178159	2,4,3	76	73	0.0364994	0.721881	0.972,0.908,0.987	0.984,0.977,0.981	-0.025	-2.5	2.5
6919	ENSG00000141198	TOM1L1	17	+	54961132	54961314	54961237	54961314	54960565	54960627	6919	22,21,24	3,1,3	27,20,17	0,3,0	178	73	0.0366035	0.723354	0.75,0.896,0.766	1.0,0.732,1.0	-0.107	-10.7	10.7
15592	ENSG00000136153	LMO7	13	+	75835151	75835339	75835232	75835339	75834225	75834387	15592	1,3,5	1,0,0	5,3,4	1,3,0	154	73	0.0368761	0.727742	0.322,1.0,1.0	0.703,0.322,1.0	0.099	9.9	9.9
22501	ENSG00000126777	KTN1	14	+	55652826	55652940	55652849	55652940	55651889	55651927	22501	6,22,18	206154219	6,14,7	159190217	96	73	0.036885	0.727742	0.022,0.098,0.059	0.028,0.053,0.024	0.025	2.5	2.5
6883	ENSG00000112983	BRD8	5	-	138166517	138166727	138166517	138166610	138167933	138168078	6883	115,105,95	3,1,3	100,119,92	0,1,0	190	73	0.0371113	0.731618	0.936,0.976,0.924	1.0,0.979,1.0	-0.048	-4.8	4.8
11106	ENSG00000181929	PRKAG1	12	-	49005305	49005391	49005305	49005364	49005461	49005543	11106	12,12,8	171157196	11,25,15	155173179	100	73	0.0373484	0.73511	0.049,0.053,0.029	0.049,0.095,0.058	-0.024	-2.4	2.4
25497	ENSG00000175220	ARHGAP1	11	-	46679647	46679831	46679647	46679776	46680204	46680282	25497	10,1,4	67,49,44	11,5,11	48,47,53	128	73	0.0373214	0.73511	0.078,0.012,0.049	0.116,0.057,0.106	-0.047	-4.7	4.7
11953	ENSG00000008869	HEATR5B	2	-	37037854	37038034	37037854	37038024	37040328	37040518	11953	1,1,0	27,30,37	4,3,0	33,39,28	83	73	0.0375026	0.737552	0.032,0.028,0.0	0.096,0.063,0.0	-0.033	-3.3	3.3
12874	ENSG00000149428	HYOU1	11	-	119046416	119046467	119046416	119046462	119046561	119046802	12874	257154202	10,4,1	209247247	2,2,2	78	73	0.0375355	0.737605	0.96,0.973,0.995	0.99,0.991,0.991	-0.015	-1.5	1.5
15631	ENSG00000099330	OCEL1	19	+	17226974	17227199	17226993	17227199	17226692	17226869	15631	11,12,10	18,7,10	12,9,16	19,28,36	92	73	0.0376003	0.738287	0.327,0.576,0.442	0.334,0.203,0.261	0.182	18.2	18.2
22185	ENSG00000153975	ZUFSP	6	-	116666633	116667207	116666633	116666912	116668565	116668794	22185	155114152	6,0,2	136120152	8,1,9	368	73	0.0378748	0.741891	0.837,1.0,0.938	0.771,0.96,0.77	0.091	9.1	9.1
24573	ENSG00000175470	PPP2R2D	10	+	131943967	131944145	131944094	131944145	131940542	131940694	24573	287184256	2,0,5	154254216	3,7,4	200	73	0.0378545	0.741891	0.981,1.0,0.949	0.949,0.93,0.952	0.033	3.3	3.3
5573	ENSG00000111261	MANSC1	12	-	12338942	12339174	12338942	12339051	12343091	12343414	5573	0,3,3	3,0,0	2,4,3	0,0,0	196	73	0.0378619	0.741891	0.0,1.0,1.0	1.0,1.0,1.0	-0.333	-33.3	33.3
22865	ENSG00000185909	KLHDC8B	3	+	49174720	49174966	49174741	49174966	49174238	49174403	22865	3,0,1	25,20,17	2,6,5	30,36,26	94	73	0.0379384	0.74195	0.085,0.0,0.044	0.049,0.115,0.13	-0.055	-5.5	5.5
7646	ENSG00000204387	C6orf48	6	+	31836298	31836517	31836423	31836517	31835410	31835451	7646	38,12,24	58,40,58	35,46,40	44,61,66	198	73	0.0379125	0.74195	0.195,0.1,0.132	0.227,0.218,0.183	-0.067	-6.7	6.7
14506	ENSG00000060656	PTPRU	1	+	29283753	29283976	29283939	29283976	29282675	29282949	14506	3,3,2	18,15,27	4,8,5	14,29,12	259	73	0.0381838	0.742531	0.045,0.053,0.02	0.075,0.072,0.105	-0.045	-4.5	4.5
16833	ENSG00000196313	POM121	7	+	72901030	72901128	72901035	72901128	72890932	72891110	16833	2,2,6	1,0,0	1,6,1	1,1,2	78	73	0.0381983	0.742531	0.652,1.0,1.0	0.483,0.849,0.319	0.334	33.4	33.4
18637	ENSG00000148985	PGAP2	11	+	3825007	3825128	3825019	3825128	3824355	3824449	18637	19,19,23	5,2,3	16,9,20	8,6,4	85	73	0.0381596	0.742531	0.765,0.891,0.868	0.632,0.563,0.811	0.173	17.3	17.3
25839	ENSG00000111450	STX2	12	-	130806981	130807196	130806981	130807090	130808630	130808704	25839	0,6,4	16,8,15	0,1,4	16,20,23	179	73	0.0382039	0.742531	0.0,0.234,0.098	0.0,0.02,0.066	0.082	8.2	8.2
26352	ENSG00000112159	MDN1	6	-	89672199	89672367	89672199	89672363	89672546	89672702	26352	2,4,0	26,16,21	0,0,0	14,23,16	77	73	0.037999	0.742531	0.068,0.192,0.0	0.0,0.0,0.0	0.087	8.7	8.7
3511	ENSG00000135365	PHF21A	11	-	45971138	45971367	45971138	45971364	45979759	45979965	3511	10,15,21	2,2,3	18,11,12	1,2,0	76	73	0.0382107	0.742531	0.828,0.878,0.871	0.945,0.841,1.0	-0.07	-7	7
8815	ENSG00000239264	TXNDC5	6	-	7891620	7891776	7891620	7891736	7895105	7895202	8815	8,8,7	120116112	7,2,3	101133129	113	73	0.0381567	0.742531	0.041,0.043,0.039	0.043,0.01,0.015	0.018	1.8	1.8
9806	ENSG00000112365	ZBTB24	6	-	109476174	109476258	109476174	109476253	109476762	109476930	9806	34,25,26	2,0,1	20,22,29	3,2,2	78	73	0.0380929	0.742531	0.941,1.0,0.961	0.862,0.911,0.931	0.066	6.6	6.6
8749	ENSG00000185986	SDHAP3	5	-	1579276	1579507	1579276	1579484	1584983	1585133	8749	2,1,6	14,5,16	7,7,3	10,6,9	96	73	0.0382413	0.742537	0.098,0.132,0.222	0.347,0.47,0.202	-0.189	-18.9	18.9
10617	ENSG00000155229	MMS19	10	-	97461495	97461725	97461495	97461622	97461827	97461896	10617	5,5,3	27,28,32	5,7,19	25,37,44	176	73	0.0384957	0.743166	0.071,0.069,0.037	0.077,0.073,0.152	-0.042	-4.2	4.2
10769	ENSG00000170264	FAM161A	2	-	61839420	61840581	61839420	61840525	61842121	61842360	10769	13,5,12	0,0,1	7,17,14	1,1,2	129	73	0.0383496	0.743166	1.0,1.0,0.872	0.798,0.906,0.798	0.123	12.3	12.3
14401	ENSG00000152683	SLC30A6	2	+	32197317	32197392	32197343	32197392	32193888	32193983	14401	3,6,1	18,12,23	2,0,3	22,33,28	99	73	0.0384917	0.743166	0.109,0.269,0.031	0.063,0.0,0.073	0.091	9.1	9.1
14487	ENSG00000229043	AC091729.9	7	+	1162634	1162807	1162768	1162807	1162456	1162543	14487	8,5,7	1,0,0	7,10,5	2,2,0	207	73	0.0384174	0.743166	0.738,1.0,1.0	0.552,0.638,1.0	0.183	18.3	18.3
21988	ENSG00000197586	ENTPD6	20	+	25209835	25209925	25209848	25209925	25207078	25207397	21988	25,19,14	95,69,73	18,12,5	74,76,87	86	73	0.0384305	0.743166	0.183,0.189,0.14	0.171,0.118,0.047	0.059	5.9	5.9
25084	ENSG00000090686	USP48	1	-	21706743	21706907	21706743	21706868	21715388	21715457	25084	6,0,3	54,30,60	0,1,1	31,54,40	112	73	0.0385469	0.743166	0.068,0.0,0.032	0.0,0.012,0.016	0.024	2.4	2.4
27598	ENSG00000131467	PSME3	17	+	42838691	42838799	42838730	42838799	42838092	42838205	27598	30,25,35	236185263	11,20,27	196239214	112	73	0.0385312	0.743166	0.077,0.081,0.08	0.035,0.052,0.076	0.025	2.5	2.5
3919	ENSG00000108654	DDX5	17	-	64504672	64504880	64504672	64504842	64506075	64506289	3919	64,48,69	629423607	94,103,83	567714689	111	73	0.0384766	0.743166	0.063,0.069,0.07	0.098,0.087,0.073	-0.019	-1.9	1.9
9760	ENSG00000261408	TEN1-CDK3	17	+	75986133	75986284	75986186	75986284	75979230	75979511	9760	8,2,3	35,27,36	1,5,1	34,54,46	126	73	0.0385142	0.743166	0.117,0.041,0.046	0.017,0.051,0.012	0.041	4.1	4.1
14000	ENSG00000168439	STIP1	11	+	64199924	64200008	64199939	64200008	64197853	64197974	14000	23,16,20	461375480	36,32,20	408444486	88	73	0.0385786	0.743191	0.04,0.034,0.033	0.068,0.056,0.033	-0.017	-1.7	1.7
747	ENSG00000185686	PRAME	22	-	22556811	22557086	22556811	22556930	22557544	22557580	747	18,16,17	36,28,32	23,43,35	29,42,49	229	73	0.0386091	0.743196	0.137,0.154,0.145	0.202,0.246,0.185	-0.066	-6.6	6.6
12358	ENSG00000114626	ABTB1	3	+	127674344	127674418	127674390	127674418	127672957	127673081	12358	0,0,0	4,6,13	0,3,2	2,8,7	119	73	0.0387718	0.745739	0.0,0.0,0.0	0.0,0.187,0.149	-0.112	-11.2	11.2
9379	ENSG00000133619	KRBA1	7	+	149721379	149721535	149721382	149721535	149720867	149720990	9379	1,3,1	1,1,3	4,2,4	1,2,0	76	73	0.0388408	0.746482	0.49,0.742,0.243	0.793,0.49,1.0	-0.269	-26.9	26.9
847	ENSG00000109736	MFSD10	4	-	2933105	2933209	2933105	2933177	2933566	2933663	847	63,50,62	1,0,1	69,85,81	5,0,3	105	73	0.0389632	0.748247	0.978,1.0,0.977	0.906,1.0,0.949	0.033	3.3	3.3
16229	ENSG00000183255	PTTG1IP	21	-	44851406	44851642	44851406	44851627	44855209	44855256	16229	18,22,10	216177210	10,9,14	209260182	88	73	0.0390514	0.749351	0.065,0.093,0.038	0.038,0.028,0.06	0.023	2.3	2.3
10905	ENSG00000090273	NUDC	1	+	26942656	26942776	26942659	26942776	26941752	26941818	10905	19,17,14	304206340	25,25,33	284322334	76	73	0.0391996	0.751019	0.057,0.073,0.038	0.078,0.069,0.087	-0.022	-2.2	2.2
18469	ENSG00000197622	CDC42SE1	1	-	151055015	151055129	151055015	151055126	151055676	151055993	18469	12,14,14	188110175	2,11,10	136188139	76	73	0.0391969	0.751019	0.058,0.109,0.071	0.014,0.053,0.065	0.035	3.5	3.5
22918	ENSG00000169592	INO80E	16	+	30001211	30001530	30001464	30001530	30000928	30001040	22918	55,29,32	5,0,0	69,71,64	0,0,0	326	73	0.0393187	0.752711	0.711,1.0,1.0	1.0,1.0,1.0	-0.096	-9.6	9.6
2878	ENSG00000110090	CPT1A	11	-	68796855	68797090	68796855	68796933	68799217	68799355	2878	30,6,17	159142118	17,34,19	110131119	230	73	0.0393535	0.752789	0.057,0.013,0.044	0.047,0.076,0.048	-0.019	-1.9	1.9
21795	ENSG00000155066	PROM2	2	+	95275872	95276092	95275929	95276092	95275462	95275510	21795	7,2,8	40,12,31	2,3,4	21,44,35	130	73	0.0394375	0.753807	0.089,0.086,0.127	0.051,0.037,0.06	0.051	5.1	5.1
18428	ENSG00000089902	RCOR1	14	+	102721168	102721377	102721319	102721377	102721006	102721084	18428	2,2,1	54,39,57	3,3,6	28,49,43	224	73	0.0396312	0.754145	0.012,0.016,0.006	0.034,0.02,0.043	-0.021	-2.1	2.1
20709	ENSG00000140400	MAN2C1	15	-	75361045	75361225	75361045	75361191	75361285	75361381	20709	1,2,1	48,34,39	2,4,5	46,38,58	107	73	0.03964	0.754145	0.014,0.039,0.017	0.029,0.067,0.056	-0.027	-2.7	2.7
2533	ENSG00000173898	SPTBN2	11	-	66688820	66688922	66688820	66688849	66689095	66689180	2533	8,2,10	86,44,71	13,14,12	56,97,71	146	73	0.0395973	0.754145	0.044,0.022,0.066	0.104,0.067,0.078	-0.039	-3.9	3.9
2641	ENSG00000100106	TRIOBP	22	+	37771629	37771736	37771649	37771736	37769261	37769375	2641	0,1,0	22,19,16	2,2,2	11,25,23	93	73	0.039584	0.754145	0.0,0.04,0.0	0.125,0.059,0.064	-0.069	-6.9	6.9
3829	ENSG00000008294	SPAG9	17	-	50989676	50989872	50989676	50989827	50990449	50990668	3829	81,58,65	4,2,1	46,50,61	1,0,0	118	73	0.0396195	0.754145	0.926,0.947,0.976	0.966,1.0,1.0	-0.039	-3.9	3.9
4283	ENSG00000117133	RPF1	1	+	84495366	84495455	84495372	84495455	84490318	84490472	4283	12,7,15	122109146	5,3,11	109130138	79	73	0.0395028	0.754145	0.083,0.056,0.087	0.041,0.021,0.069	0.032	3.2	3.2
27665	ENSG00000156469	MTERF3	8	-	96250905	96251114	96250905	96251095	96256961	96257079	27665	2,0,6	38,42,50	1,5,10	28,44,42	92	73	0.0397923	0.754698	0.04,0.0,0.087	0.028,0.083,0.159	-0.048	-4.8	4.8
4120	ENSG00000150433	TMEM218	11	-	125101200	125101303	125101200	125101256	125102131	125102317	4120	17,33,34	4,0,3	48,49,46	0,2,1	120	73	0.0397724	0.754698	0.721,1.0,0.873	1.0,0.937,0.965	-0.103	-10.3	10.3
749	ENSG00000185686	PRAME	22	-	22556811	22557086	22556811	22556909	22557544	22557580	749	34,30,32	21,17,26	38,65,56	16,16,30	250	73	0.0397769	0.754698	0.321,0.34,0.264	0.41,0.543,0.353	-0.127	-12.7	12.7
8418	ENSG00000124608	AARS2	6	-	44306493	44306551	44306493	44306532	44306922	44307031	8418	5,1,4	21,15,9	2,0,3	21,25,20	92	73	0.0397503	0.754698	0.159,0.05,0.261	0.07,0.0,0.106	0.098	9.8	9.8
21326	ENSG00000114374	USP9Y	Y	+	12760468	12760617	12760483	12760617	12758505	12758642	21326	2,0,2	130104140	7,4,1	83121126	88	73	0.0400205	0.756336	0.013,0.0,0.012	0.065,0.027,0.007	-0.025	-2.5	2.5
22607	ENSG00000170471	RALGAPB	20	+	38565355	38565478	38565358	38565478	38562531	38562697	22607	36,30,42	33,15,25	26,28,35	22,45,36	76	73	0.0400331	0.756336	0.512,0.658,0.617	0.532,0.374,0.483	0.133	13.3	13.3
26262	ENSG00000141279	NPEPPS	17	+	47577044	47577160	47577080	47577160	47569416	47569494	26262	2,5,1	1,4,0	1,4,2	2,0,0	109	73	0.0400158	0.756336	0.573,0.456,1.0	0.251,1.0,1.0	-0.074	-7.4	7.4
3745	ENSG00000214265	RP11-701H24.9	15	+	24974357	24974456	24974386	24974456	24967931	24968082	3745	235207255	3,0,0	244270230	4,5,5	102	73	0.0399231	0.756336	0.982,1.0,1.0	0.978,0.975,0.971	0.019	1.9	1.9
8069	ENSG00000131778	CHD1L	1	+	147264421	147264584	147264428	147264584	147259836	147259918	8069	24,17,38	6,1,0	28,42,29	3,0,0	80	73	0.0399803	0.756336	0.785,0.939,1.0	0.895,1.0,1.0	-0.057	-5.7	5.7
8881	ENSG00000213930	GALT	9	+	34647491	34647961	34647831	34647961	34647088	34647258	8881	97,79,109	5,0,0	93,107,89	5,5,2	413	73	0.0401165	0.757327	0.774,1.0,1.0	0.767,0.791,0.887	0.11	11	11
12840	ENSG00000172590	MRPL52	14	+	22830049	22830110	22830052	22830110	22829920	22829944	12840	15,14,13	3,0,1	19,25,21	7,4,2	76	73	0.0402501	0.758719	0.828,1.0,0.926	0.723,0.857,0.91	0.088	8.8	8.8
746	ENSG00000185686	PRAME	22	-	22556811	22556977	22556811	22556930	22557544	22557580	746	4,8,2	36,28,32	8,15,10	29,42,49	120	73	0.0402522	0.758719	0.063,0.148,0.037	0.144,0.178,0.11	-0.061	-6.1	6.1
27577	ENSG00000167861	HID1	17	-	74963739	74963940	74963739	74963910	74964482	74964632	27577	2,2,0	89,57,123	5,4,4	97110102	103	73	0.0403139	0.758781	0.016,0.024,0.0	0.035,0.025,0.027	-0.016	-1.6	1.6
6126	ENSG00000231711	LINC00899	22	-	46041008	46041208	46041008	46041052	46042573	46042640	6126	18,3,11	0,0,3	12,9,14	1,2,4	229	73	0.0403175	0.758781	1.0,1.0,0.539	0.793,0.589,0.527	0.21	21	21
19128	ENSG00000078061	ARAF	X	+	47566623	47566780	47566638	47566780	47565251	47565350	19128	4,0,2	17,16,22	0,2,0	17,23,18	88	73	0.0403626	0.759045	0.163,0.0,0.07	0.0,0.067,0.0	0.055	5.5	5.5
3267	ENSG00000117868	ESYT2	7	-	158788344	158788430	158788344	158788417	158793649	158793726	3267	5,2,1	43,31,52	3,7,7	32,45,44	86	73	0.0404493	0.760093	0.09,0.052,0.016	0.074,0.117,0.119	-0.051	-5.1	5.1
13672	ENSG00000166333	ILK	11	+	6604179	6604360	6604225	6604360	6603730	6603822	13672	54,39,43	55,44,45	47,52,48	74,72,79	119	73	0.0405129	0.760704	0.376,0.352,0.37	0.28,0.307,0.272	0.08	8	8
17599	ENSG00000175582	RAB6A	11	-	73679685	73679927	73679685	73679746	73707419	73707513	17599	2,2,4	0,0,0	2,2,5	0,0,4	254	73	0.0405773	0.760747	1.0,1.0,1.0	1.0,1.0,0.264	0.245	24.5	24.5
3975	ENSG00000156976	EIF4A2	3	+	186786417	186786645	186786501	186786645	186786163	186786273	3975	89,76,102	570449593	45,55,87	395568502	157	73	0.0405661	0.760747	0.068,0.073,0.074	0.05,0.043,0.075	0.016	1.6	1.6
24607	ENSG00000132199	ENOSF1	18	-	691203	691304	691203	691276	693881	693908	24607	13,7,19	62,39,48	4,11,7	44,54,53	101	73	0.0406113	0.760802	0.132,0.115,0.222	0.062,0.128,0.087	0.064	6.4	6.4
15479	ENSG00000100418	DESI1	22	-	41603258	41603388	41603258	41603381	41604043	41604153	15479	17,9,22	101,62,108	7,18,11	119111106	80	73	0.0407492	0.761057	0.133,0.117,0.157	0.051,0.129,0.087	0.047	4.7	4.7
1853	ENSG00000119953	SMNDC1	10	-	110297566	110297745	110297566	110297728	110298647	110298790	1853	3,1,2	44,53,57	7,5,3	41,77,55	90	73	0.0407493	0.761057	0.052,0.015,0.028	0.122,0.05,0.042	-0.04	-4	4
23232	ENSG00000099991	CABIN1	22	+	24066966	24067181	24066986	24067181	24064034	24064187	23232	2,0,2	32,30,18	4,1,5	18,24,33	93	73	0.0407476	0.761057	0.047,0.0,0.08	0.149,0.032,0.106	-0.053	-5.3	5.3
999	ENSG00000256349	CTD-3074O7.11	11	+	66523702	66523882	66523723	66523882	66523455	66523576	999	10,6,5	21,4,13	3,5,7	12,24,29	94	73	0.0406927	0.761057	0.27,0.538,0.23	0.163,0.139,0.158	0.193	19.3	19.3
20392	ENSG00000180376	CCDC66	3	+	56615921	56616053	56615970	56616053	56615127	56615272	20392	17,11,15	0,5,0	13,13,27	0,0,0	122	73	0.0408136	0.761678	1.0,0.568,1.0	1.0,1.0,1.0	-0.144	-14.4	14.4
19177	ENSG00000173039	RELA	11	-	65662178	65662347	65662178	65662205	65662825	65662918	19177	5,8,5	32,14,18	0,6,5	21,36,29	215	73	0.0409139	0.762824	0.05,0.162,0.086	0.0,0.054,0.055	0.063	6.3	6.3
5550	ENSG00000101474	APMAP	20	-	24964374	24964589	24964374	24964398	24968891	24969084	5550	25,18,13	2,1,3	18,29,25	1,2,0	264	73	0.0409374	0.762824	0.776,0.833,0.545	0.833,0.8,1.0	-0.16	-16	16
15823	ENSG00000221978	CCNL2	1	-	1390765	1392803	1390765	1390865	1393395	1393460	15823	262116562637	2,5,5	200523862401	8,7,8	2011	73	0.041004	0.763485	0.979,0.923,0.95	0.901,0.925,0.916	0.037	3.7	3.7
12520	ENSG00000255104	TBC1D26	17	+	15700047	15700366	15700207	15700366	15699740	15699777	12520	15,3,7	2,2,0	11,10,10	0,1,1	233	73	0.0411352	0.765346	0.701,0.32,1.0	1.0,0.758,0.758	-0.165	-16.5	16.5
27177	ENSG00000135837	CEP350	1	+	180080489	180080661	180080516	180080661	180078462	180078674	27177	0,1,2	12,9,10	0,1,5	3,5,5	100	73	0.0411975	0.765924	0.0,0.075,0.127	0.0,0.127,0.422	-0.116	-11.6	11.6
13249	ENSG00000114850	SSR3	3	-	156543181	156543278	156543181	156543269	156544307	156544439	13249	5,14,12	325315327	6,8,5	299363412	82	73	0.0413703	0.768469	0.014,0.038,0.032	0.018,0.019,0.011	0.012	1.2	1.2
5043	ENSG00000101773	RBBP8	18	+	23001570	23001729	23001585	23001729	22997619	22997734	5043	4,3,1	42,40,51	3,7,3	20,32,34	88	73	0.0413972	0.768469	0.073,0.059,0.016	0.111,0.154,0.068	-0.062	-6.2	6.2
6283	ENSG00000146731	CCT6A	7	+	56058588	56058702	56058619	56058702	56058361	56058521	6283	77,55,48	473419560	57,42,54	529579537	104	73	0.0414418	0.768713	0.103,0.084,0.057	0.07,0.048,0.066	0.02	2	2
28493	ENSG00000093010	COMT	22	+	19962232	19962815	19962526	19962815	19961198	19961289	28493	11,3,14	59,23,40	20,16,14	39,47,42	367	73	0.0415153	0.769495	0.036,0.025,0.065	0.093,0.063,0.062	-0.031	-3.1	3.1
11094	ENSG00000124767	GLO1	6	-	38686891	38687130	38686891	38686974	38702970	38703141	11094	49,53,66	305261270	32,51,73	328384328	229	73	0.0416337	0.771105	0.049,0.061,0.072	0.03,0.041,0.066	0.015	1.5	1.5
3439	ENSG00000163156	SCNM1	1	+	151168124	151168338	151168148	151168338	151167325	151167414	3439	13,9,6	0,0,0	19,21,7	2,0,3	97	73	0.0418018	0.773634	1.0,1.0,1.0	0.877,1.0,0.637	0.162	16.2	16.2
14750	ENSG00000188026	RILPL1	12	-	123485632	123485805	123485632	123485715	123498543	123498765	14750	61,42,46	0,0,0	49,52,57	0,3,3	163	73	0.0419528	0.775445	1.0,1.0,1.0	1.0,0.886,0.895	0.073	7.3	7.3
23945	ENSG00000122257	RBBP6	16	+	24555784	24555917	24555820	24555917	24555614	24555703	23945	10,0,2	61,40,64	0,1,3	35,47,47	109	73	0.0419835	0.775445	0.099,0.0,0.02	0.0,0.014,0.041	0.021	2.1	2.1
25062	ENSG00000116406	EDEM3	1	-	184706642	184706827	184706642	184706808	184708152	184708344	25062	12,2,9	89,60,89	3,2,7	86,75,88	92	73	0.0419947	0.775445	0.097,0.026,0.074	0.027,0.021,0.059	0.03	3	3
9735	ENSG00000105778	AVL9	7	+	32558928	32559464	32559222	32559464	32558558	32558628	9735	255237240	6,6,7	206232273	1,2,6	367	73	0.0421331	0.777414	0.894,0.887,0.872	0.976,0.958,0.901	-0.061	-6.1	6.1
10207	ENSG00000115211	EIF2B4	2	-	27368024	27368139	27368024	27368113	27368371	27368463	10207	96,50,79	2,0,4	107,84,69	6,5,4	99	73	0.042192	0.777829	0.973,1.0,0.936	0.929,0.925,0.927	0.043	4.3	4.3
14290	ENSG00000132155	RAF1	3	-	12585680	12585819	12585680	12585799	12587590	12587637	14290	5,6,12	81,74,87	12,7,13	52,72,61	93	73	0.0422191	0.777829	0.046,0.06,0.098	0.153,0.071,0.143	-0.054	-5.4	5.4
24676	ENSG00000160199	PKNOX1	21	+	43016907	43017007	43016910	43017007	43013067	43013238	24676	27,23,19	0,0,1	32,33,20	3,2,1	76	73	0.0423986	0.780549	1.0,1.0,0.948	0.911,0.941,0.951	0.048	4.8	4.8
12428	ENSG00000168137	SETD5	3	+	9452712	9452951	9452887	9452951	9448387	9448630	12428	4,1,2	0,0,3	0,1,7	3,0,2	248	73	0.0424823	0.781502	1.0,1.0,0.164	0.0,1.0,0.507	0.219	21.9	21.9
2540	ENSG00000138029	HADHB	2	+	26254412	26254474	26254429	26254474	26254246	26254318	2540	1,2,3	119105114	5,2,8	120132134	90	73	0.0426097	0.783256	0.007,0.015,0.021	0.033,0.012,0.046	-0.016	-1.6	1.6
16253	ENSG00000173821	RNF213	17	+	80369739	80369867	80369767	80369867	80369501	80369671	16253	0,5,4	77,52,69	3,2,13	43,70,67	101	73	0.042827	0.786661	0.0,0.065,0.04	0.048,0.02,0.123	-0.029	-2.9	2.9
20789	ENSG00000168958	MFF	2	+	227330594	227330846	227330625	227330846	227328677	227328789	20789	6,5,3	57,27,40	1,3,3	46,47,51	104	73	0.042881	0.787062	0.069,0.115,0.05	0.015,0.043,0.04	0.045	4.5	4.5
14699	ENSG00000130305	NSUN5	7	-	73303825	73304036	73303825	73303914	73304229	73304408	14699	71,53,85	4,0,2	95125111	1,1,0	195	73	0.0430576	0.788897	0.869,1.0,0.941	0.973,0.979,1.0	-0.047	-4.7	4.7
22966	ENSG00000105705	SUGP1	19	-	19303723	19303912	19303723	19303847	19305848	19306076	22966	10,9,6	20,9,24	18,11,11	8,12,16	138	73	0.043049	0.788897	0.209,0.346,0.117	0.543,0.327,0.267	-0.155	-15.5	15.5
26191	ENSG00000111843	TMEM14C	6	+	10724489	10724631	10724575	10724631	10723124	10723241	26191	35,15,29	0,3,3	27,33,27	1,1,0	159	73	0.0430776	0.788897	1.0,0.697,0.816	0.925,0.938,1.0	-0.117	-11.7	11.7
14632	ENSG00000117143	UAP1	1	+	162596196	162596318	162596200	162596318	162592734	162592782	14632	3,3,2	2,0,2	1,1,1	0,0,0	77	73	0.0431487	0.789609	0.587,1.0,0.487	1.0,1.0,1.0	-0.309	-30.9	30.9
22103	ENSG00000117640	MTFR1L	1	+	25822995	25823125	25823018	25823125	25819928	25820029	22103	5,1,0	38,22,49	5,2,9	44,42,48	96	73	0.0432181	0.790288	0.091,0.033,0.0	0.08,0.035,0.125	-0.039	-3.9	3.9
12814	ENSG00000117480	FAAH	1	+	46410670	46410854	46410778	46410854	46410051	46410497	12814	60,45,55	3,0,0	66,70,91	3,1,4	181	73	0.0433801	0.790299	0.89,1.0,1.0	0.899,0.966,0.902	0.041	4.1	4.1
16364	ENSG00000089597	GANAB	11	-	62633444	62633649	62633444	62633514	62634309	62634375	16364	24,24,39	103,74,102	18,38,49	69,77,79	208	73	0.0433407	0.790299	0.076,0.102,0.118	0.084,0.148,0.179	-0.038	-3.8	3.8
20483	ENSG00000076043	REXO2	11	+	114447777	114447879	114447825	114447879	114445978	114446087	20483	11,8,12	182126168	3,8,9	188179186	121	73	0.0433281	0.790299	0.035,0.037,0.041	0.01,0.026,0.028	0.016	1.6	1.6
20756	ENSG00000141736	ERBB2	17	+	39694680	39695181	39694987	39695181	39693260	39693325	20756	19,15,14	7,11,7	16,18,26	6,4,1	380	73	0.0433065	0.790299	0.343,0.208,0.278	0.339,0.464,0.833	-0.269	-26.9	26.9
7849	ENSG00000103043	VAC14	16	-	70784775	70784949	70784775	70784838	70785701	70785869	7849	5,2,4	12,16,26	0,2,3	18,19,27	184	73	0.0433662	0.790299	0.142,0.047,0.058	0.0,0.04,0.042	0.055	5.5	5.5
1623	ENSG00000176386	CDC26	9	-	113272426	113272541	113272426	113272520	113273328	113273410	1623	5,4,9	0,0,3	9,8,10	0,4,2	94	73	0.0435775	0.793305	1.0,1.0,0.7	1.0,0.608,0.795	0.099	9.9	9.9
19018	ENSG00000247828	TMEM161B-AS1	5	+	88285740	88285903	88285743	88285903	88282718	88282866	19018	10,13,10	2,8,3	7,14,15	15,15,6	76	73	0.0438529	0.797726	0.828,0.61,0.762	0.31,0.473,0.706	0.237	23.7	23.7
11809	ENSG00000197858	GPAA1	8	+	144084110	144084330	144084133	144084330	144083938	144084040	11809	8,6,9	207146154	21,8,17	194211206	96	73	0.0438877	0.797766	0.029,0.03,0.043	0.076,0.028,0.059	-0.02	-2	2
12668	ENSG00000117533	VAMP4	1	-	171709664	171709800	171709664	171709744	171710713	171710814	12668	14,10,15	21,21,16	9,10,12	25,28,33	129	73	0.0441335	0.798441	0.274,0.212,0.347	0.169,0.168,0.171	0.108	10.8	10.8
1310	ENSG00000168255	POLR2J3	7	-	102566996	102568184	102566996	102567083	102569834	102569924	1310	14,11,11	13,3,11	16,24,31	9,11,4	1174	73	0.0439811	0.798441	0.063,0.186,0.059	0.1,0.119,0.325	-0.079	-7.9	7.9
1435	ENSG00000167674	CTB-50L17.10	19	+	4496918	4498031	4497957	4498031	4496301	4496405	1435	18,2,36	63,65,74	8,18,12	63,82,82	1112	73	0.0441144	0.798441	0.018,0.002,0.031	0.008,0.014,0.01	0.006	0.6	0.6
16793	ENSG00000104129	DNAJC17	15	-	40773726	40773897	40773726	40773837	40774355	40774436	16793	2,2,1	41,22,26	5,5,2	22,34,34	133	73	0.0441266	0.798441	0.026,0.048,0.021	0.111,0.075,0.031	-0.041	-4.1	4.1
1956	ENSG00000187097	ENTPD5	14	-	73983017	73983185	73983017	73983161	73986813	73986893	1956	15,9,6	79,52,78	4,7,7	67,91,73	97	73	0.0440498	0.798441	0.125,0.115,0.055	0.043,0.055,0.067	0.043	4.3	4.3
21391	ENSG00000196998	WDR45	X	-	49075865	49075978	49075865	49075945	49076429	49076524	21391	10,12,11	98,51,65	5,11,8	83,98,95	106	73	0.0441531	0.798441	0.066,0.139,0.104	0.04,0.072,0.055	0.047	4.7	4.7
3572	ENSG00000126091	ST3GAL3	1	+	43899508	43899727	43899540	43899727	43899167	43899263	3572	4,0,7	9,4,8	1,3,1	19,6,8	105	73	0.0439954	0.798441	0.236,0.0,0.378	0.035,0.258,0.08	0.08	8	8
22959	ENSG00000105705	SUGP1	19	-	19302264	19302443	19302264	19302376	19303347	19303448	22959	10,2,9	0,0,0	4,5,5	1,3,0	140	73	0.0442	0.798699	1.0,1.0,1.0	0.676,0.465,1.0	0.286	28.6	28.6
1804	ENSG00000198945	L3MBTL3	6	+	130049650	130049830	130049755	130049830	130049281	130049393	1804	10,1,0	19,5,9	0,1,2	4,7,10	178	73	0.0443309	0.800057	0.178,0.076,0.0	0.0,0.055,0.076	0.041	4.1	4.1
22663	ENSG00000279765	RP11-437B10.1	15	+	92937510	92937625	92937517	92937625	92929029	92929091	22663	1,6,2	60,31,40	0,1,2	29,37,41	80	73	0.0443657	0.800057	0.015,0.15,0.044	0.0,0.024,0.043	0.047	4.7	4.7
23875	ENSG00000166233	ARIH1	15	+	72563360	72563500	72563393	72563500	72561482	72561549	23875	2,1,2	62,33,58	4,5,2	38,56,42	106	73	0.0444059	0.800057	0.022,0.02,0.023	0.068,0.058,0.032	-0.031	-3.1	3.1
994	ENSG00000138109	CYP2C9	10	+	94981161	94981370	94981182	94981370	94972103	94972245	994	2,2,4	27,16,35	1,0,2	20,25,24	94	73	0.0443952	0.800057	0.054,0.088,0.082	0.037,0.0,0.061	0.042	4.2	4.2
22690	ENSG00000071054	MAP4K4	2	+	101876922	101877146	101877002	101877146	101874081	101874252	22690	20,10,11	63,66,75	4,10,9	65,71,61	153	73	0.0445052	0.801258	0.132,0.067,0.065	0.029,0.063,0.066	0.035	3.5	3.5
10947	ENSG00000172183	ISG20	15	+	88652109	88652310	88652169	88652310	88639342	88639594	10947	79,63,90	3,2,4	83,93,95	6,9,6	133	73	0.0445916	0.801537	0.935,0.945,0.925	0.884,0.85,0.897	0.058	5.8	5.8
14098	ENSG00000132383	RPA1	17	+	1844508	1844686	1844577	1844686	1843919	1843998	14098	27,9,42	159142196	17,23,16	168166207	142	73	0.0445738	0.801537	0.08,0.032,0.099	0.049,0.066,0.038	0.019	1.9	1.9
27872	ENSG00000120071	KANSL1	17	-	46034160	46034285	46034160	46034282	46038537	46038686	27872	18,19,29	2,7,3	20,22,27	1,3,1	76	73	0.0446844	0.801537	0.896,0.723,0.903	0.951,0.876,0.963	-0.089	-8.9	8.9
27915	ENSG00000112511	PHF1	6	+	33414954	33415144	33414965	33415144	33414735	33414829	27915	17,8,8	2,3,9	12,13,6	13,10,11	84	73	0.0446226	0.801537	0.881,0.699,0.436	0.445,0.53,0.322	0.24	24	24
8361	ENSG00000176623	RMDN1	8	-	86474819	86474953	86474819	86474914	86477293	86477324	8361	160122141	1,4,1	115144124	8,4,1	112	73	0.0446816	0.801537	0.991,0.952,0.989	0.904,0.959,0.988	0.027	2.7	2.7
25448	ENSG00000182973	CNOT10	3	+	32737409	32737490	32737412	32737490	32734821	32734976	25448	51,39,49	1,0,2	49,55,45	1,2,5	76	73	0.0447751	0.802576	0.98,1.0,0.959	0.979,0.964,0.896	0.033	3.3	3.3
16312	ENSG00000160752	FDPS	1	+	155319825	155319928	155319856	155319928	155319614	155319688	16312	181137206	2,1,9	167184174	11,7,5	104	73	0.0448607	0.802723	0.985,0.99,0.941	0.914,0.949,0.961	0.031	3.1	3.1
19011	ENSG00000171163	ZNF692	1	-	248856287	248856445	248856287	248856422	248856513	248856562	19011	4,0,1	37,31,21	4,5,4	19,53,34	96	73	0.0448816	0.802723	0.076,0.0,0.035	0.138,0.067,0.082	-0.059	-5.9	5.9
6945	ENSG00000099797	TECR	19	+	14563140	14563257	14563205	14563257	14562524	14562575	6945	38,21,31	236141246	28,20,25	221277236	138	73	0.0448261	0.802723	0.078,0.073,0.062	0.063,0.037,0.053	0.02	2	2
11808	ENSG00000121064	SCPEP1	17	+	56998373	56998498	56998384	56998498	56996961	56997055	11808	4,10,7	80,46,51	15,7,24	64,82,65	84	73	0.0449425	0.803224	0.042,0.159,0.107	0.169,0.069,0.243	-0.058	-5.8	5.8
20827	ENSG00000234177	LINC01114	2	-	104754325	104754661	104754325	104754440	104755592	104755755	20827	12,12,14	1,2,4	10,17,18	1,1,1	294	73	0.0451127	0.804504	0.749,0.598,0.465	0.713,0.808,0.817	-0.175	-17.5	17.5
2358	ENSG00000132388	UBE2G1	17	-	4296732	4296839	4296732	4296814	4307020	4307123	2358	13,23,14	135,82,168	10,7,12	104140118	98	73	0.0450865	0.804504	0.067,0.173,0.058	0.067,0.036,0.07	0.042	4.2	4.2
26031	ENSG00000108591	DRG2	17	+	18101484	18101500	18101492	18101500	18100568	18100659	26031	1,2,4	73,71,66	4,6,7	77,96,72	81	73	0.0450894	0.804504	0.012,0.025,0.052	0.045,0.053,0.081	-0.03	-3	3
15713	ENSG00000184432	COPB2	3	-	139379379	139379498	139379379	139379466	139383297	139383435	15713	25,20,23	98,78,85	14,11,21	90,96,87	105	73	0.0451524	0.804626	0.151,0.151,0.158	0.098,0.074,0.144	0.048	4.8	4.8
13496	ENSG00000107331	ABCA2	9	-	137017195	137017429	137017195	137017346	137017501	137017692	13496	6,2,5	57,29,54	2,17,7	36,62,46	156	73	0.0452175	0.8052	0.047,0.031,0.042	0.025,0.114,0.066	-0.028	-2.8	2.8
14393	ENSG00000123219	CENPK	5	-	65554796	65554946	65554796	65554898	65561462	65561564	14393	28,28,25	1,7,0	40,29,43	0,1,2	121	73	0.0453608	0.806579	0.944,0.707,1.0	1.0,0.946,0.928	-0.074	-7.4	7.4
23241	ENSG00000071462	WBSCR22	7	+	73686584	73686731	73686635	73686731	73683766	73684000	23241	8,7,4	5,2,3	10,11,7	2,2,1	124	73	0.0453415	0.806579	0.485,0.673,0.44	0.746,0.764,0.805	-0.239	-23.9	23.9
10178	ENSG00000168005	C11orf84	11	+	63822636	63822848	63822790	63822848	63818801	63819002	10178	7,4,5	1,0,0	4,9,11	1,0,3	227	73	0.0454236	0.806775	0.692,1.0,1.0	0.563,1.0,0.541	0.196	19.6	19.6
38	ENSG00000080819	CPOX	3	-	98591011	98591161	98591011	98591155	98592948	98593610	38	6,2,6	19,13,21	2,1,5	12,33,29	79	73	0.0454377	0.806775	0.226,0.124,0.209	0.133,0.027,0.137	0.087	8.7	8.7
3085	ENSG00000135631	RAB11FIP5	2	-	73081203	73081419	73081203	73081345	73088049	73088749	3085	8,8,5	3,2,4	5,8,3	4,7,9	147	73	0.0454829	0.806992	0.57,0.665,0.383	0.383,0.362,0.142	0.244	24.4	24.4
11142	ENSG00000167978	SRRM2	16	+	2770603	2770717	2770606	2770717	2770351	2770465	11142	193102145	11,8,6	126187188	5,5,5	76	73	0.0457895	0.810083	0.944,0.925,0.959	0.96,0.973,0.973	-0.026	-2.6	2.6
11947	ENSG00000134748	PRPF38A	1	+	52414740	52414859	52414761	52414859	52414620	52414647	11947	9,8,8	96,80,76	11,17,14	69,96,85	94	73	0.0457331	0.810083	0.068,0.072,0.076	0.11,0.121,0.113	-0.043	-4.3	4.3
18808	ENSG00000111845	PAK1IP1	6	+	10703356	10703457	10703404	10703457	10702564	10702639	18808	19,27,27	233206265	13,15,20	210230253	121	73	0.0457735	0.810083	0.047,0.073,0.058	0.036,0.038,0.046	0.019	1.9	1.9
4230	ENSG00000066739	ATG2B	14	-	96313328	96313464	96313328	96313435	96315153	96315234	4230	1,3,3	11,11,29	2,1,0	8,15,30	102	73	0.0457874	0.810083	0.061,0.163,0.069	0.152,0.046,0.0	0.032	3.2	3.2
1533	ENSG00000171735	CAMTA1	1	+	6820152	6820250	6820180	6820250	6785479	6785575	1533	1,3,2	157100126	6,2,7	123157121	101	73	0.0460571	0.813643	0.005,0.021,0.011	0.034,0.009,0.04	-0.015	-1.5	1.5
23394	ENSG00000155368	DBI	2	+	119367558	119367644	119367563	119367644	119366988	119367060	23394	40,26,42	11,4,13	33,58,29	17,19,17	78	73	0.0460326	0.813643	0.773,0.859,0.751	0.645,0.741,0.615	0.127	12.7	12.7
5541	ENSG00000248131	LINC01194	5	+	12595672	12595778	12595696	12595778	12574856	12575052	5541	0,0,1	7,2,2	1,3,1	5,7,10	97	73	0.0460981	0.813779	0.0,0.0,0.273	0.131,0.244,0.07	-0.057	-5.7	5.7
16330	ENSG00000198887	SMC5	9	+	70346578	70346649	70346604	70346649	70344143	70344269	16330	3,1,3	14,15,20	9,2,10	16,22,29	99	73	0.0462041	0.815063	0.136,0.047,0.1	0.293,0.063,0.203	-0.092	-9.2	9.2
11630	ENSG00000091009	RBM27	5	+	146284614	146284732	146284621	146284732	146271482	146271674	11630	4,0,0	49,21,40	1,4,4	24,39,37	80	73	0.0462941	0.816062	0.069,0.0,0.0	0.037,0.086,0.09	-0.048	-4.8	4.8
21271	ENSG00000138107	ACTR1A	10	-	102489062	102489306	102489062	102489138	102490548	102490613	21271	4,6,14	114129117	3,4,3	99112118	241	73	0.0463401	0.816286	0.011,0.014,0.035	0.009,0.011,0.008	0.011	1.1	1.1
10227	ENSG00000171097	CCBL1	9	-	128845352	128845517	128845352	128845411	128846679	128846859	10227	0,0,0	4,3,3	1,3,1	3,4,4	179	73	0.0463767	0.816343	0.0,0.0,0.0	0.12,0.234,0.093	-0.149	-14.9	14.9
12357	ENSG00000014138	POLA2	11	+	65295863	65295990	65295933	65295990	65295539	65295599	12357	67,31,60	4,0,2	50,70,61	0,0,2	143	73	0.0465956	0.817566	0.895,1.0,0.939	1.0,1.0,0.94	-0.035	-3.5	3.5
16307	ENSG00000160752	FDPS	1	+	155319748	155319928	155319856	155319928	155319610	155319688	16307	415312438	2,1,9	360414404	11,7,5	181	73	0.046621	0.817566	0.988,0.992,0.952	0.93,0.96,0.97	0.024	2.4	2.4
18473	ENSG00000197555	SIPA1L1	14	+	71738240	71738325	71738243	71738325	71735276	71735391	18473	20,11,17	5,4,2	10,10,11	4,7,6	76	73	0.0466766	0.817566	0.793,0.725,0.891	0.706,0.578,0.638	0.162	16.2	16.2
2248	ENSG00000151694	ADAM17	2	-	9543152	9543285	9543152	9543229	9555508	9555774	2248	24,4,20	0,0,0	24,26,12	3,0,2	129	73	0.0465541	0.817566	1.0,1.0,1.0	0.819,1.0,0.772	0.136	13.6	13.6
22722	ENSG00000100479	POLE2	14	-	49655670	49655843	49655670	49655811	49663314	49663387	22722	10,19,11	3,0,0	7,18,17	1,5,1	105	73	0.0465919	0.817566	0.699,1.0,1.0	0.83,0.715,0.922	0.077	7.7	7.7
3206	ENSG00000125775	SDCBP2	20	-	1318317	1318418	1318317	1318363	1319589	1319659	3206	7,4,2	1,2,1	5,3,2	2,0,0	128	73	0.0467308	0.817566	0.8,0.533,0.533	0.588,1.0,1.0	-0.241	-24.1	24.1
4203	ENSG00000111642	CHD4	12	-	6593090	6593268	6593090	6593228	6593415	6593616	4203	13,1,11	101,105,99	13,7,18	73,103,95	113	73	0.0467605	0.817566	0.077,0.006,0.067	0.103,0.042,0.109	-0.035	-3.5	3.5
5269	ENSG00000077549	CAPZB	1	-	19356654	19356772	19356654	19356751	19357421	19357563	5269	6,17,17	375220292	9,13,4	299328325	94	73	0.0467471	0.817566	0.012,0.057,0.043	0.023,0.03,0.009	0.017	1.7	1.7
6452	ENSG00000088812	ATRN	20	+	3563199	3563363	3563208	3563363	3562275	3562459	6452	1,1,1	53,28,31	0,3,5	31,43,47	82	73	0.0467801	0.817566	0.017,0.031,0.028	0.0,0.058,0.087	-0.023	-2.3	2.3
7467	ENSG00000186166	CCDC84	11	+	119014975	119015083	119014993	119015083	119013231	119013262	7467	1,2,4	40,24,36	0,1,1	22,25,34	91	73	0.0467341	0.817566	0.02,0.063,0.082	0.0,0.031,0.023	0.037	3.7	3.7
26727	ENSG00000151498	ACAD8	11	+	134262502	134262622	134262519	134262622	134261737	134261890	26727	7,2,4	134,91,120	7,10,8	101142110	90	73	0.0471332	0.822678	0.041,0.018,0.026	0.053,0.054,0.056	-0.026	-2.6	2.6
69	ENSG00000099875	MKNK2	19	-	2037464	2039856	2037464	2037829	2040133	2040246	69	530736304880	125,94,138	474864806716	152218203	2100	73	0.0471398	0.822678	0.596,0.573,0.551	0.521,0.508,0.535	0.052	5.2	5.2
824	ENSG00000176444	CLK2	1	-	155265859	155266033	155265859	155265954	155266728	155266895	824	3,4,4	66,47,68	7,9,8	55,70,80	152	73	0.0472123	0.823357	0.021,0.039,0.027	0.058,0.058,0.046	-0.025	-2.5	2.5
18393	ENSG00000178057	NDUFAF3	3	+	49022875	49022976	49022877	49022976	49022701	49022768	18393	277184196	22,18,21	273298268	40,31,40	75	73	0.0477347	0.83046	0.925,0.909,0.901	0.869,0.903,0.867	0.032	3.2	3.2
24363	ENSG00000171307	ZDHHC16	10	+	97455638	97455783	97455659	97455783	97454713	97454799	24363	4,2,0	30,23,30	4,3,6	25,31,21	94	73	0.0477552	0.83046	0.094,0.063,0.0	0.111,0.07,0.182	-0.069	-6.9	6.9
26559	ENSG00000114790	ARHGEF26	3	+	154254698	154254824	154254719	154254824	154253115	154253183	26559	13,11,13	173119181	5,14,11	220221208	94	73	0.0477087	0.83046	0.055,0.067,0.053	0.017,0.047,0.039	0.024	2.4	2.4
4265	ENSG00000073111	MCM2	3	+	127604876	127605156	127604895	127605156	127604607	127604783	4265	0,0,2	34,14,39	0,5,3	39,41,54	92	73	0.0476967	0.83046	0.0,0.0,0.039	0.0,0.088,0.042	-0.03	-3	3
14662	ENSG00000131051	RBM39	20	-	35729461	35729551	35729461	35729527	35731940	35732132	14662	7,4,11	323226345	13,10,13	234311315	97	73	0.0479135	0.83116	0.016,0.013,0.023	0.04,0.024,0.03	-0.014	-1.4	1.4
18884	ENSG00000213297	ZNF625-ZNF20	19	-	12135768	12135904	12135768	12135895	12140179	12140325	18884	5,3,6	2,4,3	11,8,5	2,1,2	82	73	0.0479992	0.83116	0.69,0.4,0.64	0.83,0.877,0.69	-0.222	-22.2	22.2
25889	ENSG00000133731	IMPA1	8	-	81680649	81680783	81680649	81680779	81681497	81681560	25889	41,28,31	0,0,0	31,46,51	0,4,3	77	73	0.0478824	0.83116	1.0,1.0,1.0	1.0,0.916,0.942	0.047	4.7	4.7
5838	ENSG00000064687	ABCA7	19	+	1057914	1058059	1057968	1058059	1057313	1057429	5838	31,19,34	4,1,1	28,40,50	0,3,0	127	73	0.0479327	0.83116	0.817,0.916,0.951	1.0,0.885,1.0	-0.067	-6.7	6.7
6429	ENSG00000102081	FMR1	X	+	147944868	147945051	147944904	147945051	147943130	147943326	6429	48,18,41	3,3,1	27,34,30	5,3,6	109	73	0.0478576	0.83116	0.915,0.801,0.965	0.783,0.884,0.77	0.081	8.1	8.1
7511	ENSG00000073921	PICALM	11	-	85990249	85990399	85990249	85990378	85996825	85996928	7511	126,99,133	17,12,5	111128133	7,6,7	94	73	0.0479829	0.83116	0.852,0.865,0.954	0.925,0.943,0.937	-0.045	-4.5	4.5
10496	ENSG00000163002	NUP35	2	+	183158267	183158411	183158282	183158411	183157443	183157513	10496	4,8,5	25,18,19	5,2,3	17,37,31	88	73	0.048234	0.834075	0.117,0.269,0.179	0.196,0.043,0.074	0.084	8.4	8.4
22	ENSG00000082898	XPO1	2	-	61493893	61494109	61493893	61494091	61495454	61495613	22	9,8,19	124,77,113	10,21,18	67,110,87	91	73	0.0482357	0.834075	0.055,0.077,0.119	0.107,0.133,0.142	-0.044	-4.4	4.4
5411	ENSG00000105393	BABAM1	19	+	17275788	17275825	17275800	17275825	17274106	17274185	5411	10,8,4	70,77,87	15,23,5	86,99,79	85	73	0.0482873	0.834379	0.109,0.082,0.038	0.13,0.166,0.052	-0.04	-4	4
20651	ENSG00000104613	INTS10	8	+	19845581	19845797	19845662	19845797	19844075	19844238	20651	10,25,23	0,5,0	15,11,19	0,0,0	154	73	0.0484155	0.834827	1.0,0.703,1.0	1.0,1.0,1.0	-0.099	-9.9	9.9
22084	ENSG00000196839	ADA	20	-	44625568	44625749	44625568	44625684	44626455	44626599	22084	3,1,2	12,6,11	1,1,1	16,14,18	138	73	0.0483934	0.834827	0.117,0.081,0.088	0.032,0.036,0.029	0.063	6.3	6.3
26792	ENSG00000132356	PRKAA1	5	-	40775409	40775523	40775409	40775503	40777444	40777586	26792	5,7,11	259138211	12,12,15	184226201	93	73	0.0484023	0.834827	0.015,0.038,0.039	0.049,0.04,0.055	-0.017	-1.7	1.7
125	ENSG00000071205	ARHGAP10	4	+	147965020	147965129	147965023	147965129	147955315	147955374	125	4,0,2	25,10,41	1,0,0	20,24,28	76	73	0.0485378	0.836346	0.133,0.0,0.045	0.046,0.0,0.0	0.044	4.4	4.4
18371	ENSG00000185043	CIB1	15	-	90232218	90232447	90232218	90232327	90233142	90233208	18371	60,43,43	5,6,16	45,58,50	14,25,15	193	73	0.0487002	0.8381	0.819,0.731,0.504	0.549,0.467,0.558	0.16	16	16
25865	ENSG00000152404	CWF19L2	11	-	107418193	107418287	107418193	107418284	107428798	107429451	25865	31,15,27	1,1,3	24,15,23	0,1,0	76	73	0.048708	0.8381	0.968,0.935,0.896	1.0,0.935,1.0	-0.045	-4.5	4.5
2120	ENSG00000273841	TAF9	5	-	69366502	69366725	69366502	69366595	69369462	69369642	2120	22,20,29	255209262	36,34,38	262274246	203	73	0.0489027	0.839679	0.03,0.033,0.038	0.047,0.043,0.053	-0.014	-1.4	1.4
24683	ENSG00000120334	CENPL	1	-	173807266	173807518	173807266	173807310	173811131	173811306	24683	46,41,39	0,2,0	37,38,52	3,0,2	281	73	0.0488481	0.839679	1.0,0.842,1.0	0.762,1.0,0.871	0.07	7	7
27498	ENSG00000105221	AKT2	19	-	40255157	40255299	40255157	40255269	40256925	40257054	27498	25,7,11	120,90,163	25,34,30	174202145	103	73	0.0488727	0.839679	0.129,0.052,0.046	0.092,0.107,0.128	-0.033	-3.3	3.3
25743	ENSG00000108788	MLX	17	+	42568469	42568943	42568836	42568943	42567618	42567655	25743	158140151	12,2,10	188192183	5,6,3	440	73	0.048958	0.84004	0.686,0.921,0.715	0.862,0.841,0.91	-0.097	-9.7	9.7
25217	ENSG00000117543	DPH5	1	-	100990413	100990650	100990413	100990631	100992636	100992740	25217	12,20,11	96,74,69	8,9,14	102,85,100	92	73	0.0491268	0.841756	0.09,0.177,0.112	0.059,0.078,0.1	0.047	4.7	4.7
5499	ENSG00000154582	TCEB1	8	-	73964486	73964629	73964486	73964625	73970578	73970603	5499	8,6,3	3,3,0	8,6,11	2,1,0	77	73	0.0491038	0.841756	0.717,0.655,1.0	0.791,0.85,1.0	-0.09	-9	9
21793	ENSG00000155066	PROM2	2	+	95275868	95276132	95275929	95276132	95275460	95275510	21793	8,3,14	40,12,31	6,4,5	21,44,35	134	73	0.0493451	0.844315	0.098,0.12,0.197	0.135,0.047,0.072	0.054	5.4	5.4
25569	ENSG00000197619	ZNF615	19	-	52004416	52004849	52004416	52004723	52008140	52008201	25569	4,3,0	1,0,1	3,1,2	0,0,0	199	73	0.0493404	0.844315	0.595,1.0,0.0	1.0,1.0,1.0	-0.468	-46.8	46.8
12024	ENSG00000023228	NDUFS1	2	-	206147781	206147838	206147781	206147834	206149019	206149096	12024	18,13,10	201128192	7,5,16	180198209	77	73	0.0494925	0.846245	0.078,0.088,0.047	0.036,0.023,0.068	0.029	2.9	2.9
15526	ENSG00000071626	DAZAP1	19	+	1429878	1429996	1429966	1429996	1428841	1428995	15526	16,4,16	156,87,134	25,13,32	128173183	161	73	0.0495385	0.84644	0.044,0.02,0.051	0.081,0.033,0.073	-0.024	-2.4	2.4
12348	ENSG00000205531	NAP1L4	11	-	2972101	2972279	2972101	2972243	2976023	2976123	12348	13,4,8	287219298	14,12,11	229269208	109	73	0.049574	0.846457	0.029,0.012,0.018	0.039,0.029,0.034	-0.014	-1.4	1.4
11040	ENSG00000087191	PSMC5	17	+	63830724	63830917	63830808	63830917	63830270	63830501	11040	39,36,35	340245326	37,56,68	313332335	157	73	0.0496638	0.846934	0.051,0.064,0.048	0.052,0.073,0.086	-0.016	-1.6	1.6
28096	ENSG00000143224	PPOX	1	+	161167367	161167486	161167370	161167486	161167099	161167234	28096	0,0,1	6,8,12	2,2,1	10,13,17	76	73	0.0496711	0.846934	0.0,0.0,0.074	0.161,0.129,0.053	-0.09	-9	9
25010	ENSG00000160323	ADAMTS13	9	+	133429699	133430181	133429943	133430181	133428633	133428771	25010	9,1,8	0,0,0	13,9,15	0,4,0	317	73	0.0497153	0.847098	1.0,1.0,1.0	1.0,0.341,1.0	0.22	22	22
11023	ENSG00000150712	MTMR12	5	-	32232960	32233020	32232960	32233008	32233772	32233929	11023	0,6,3	1,1,2	1,1,4	0,0,0	85	73	0.0497699	0.847438	0.0,0.837,0.563	1.0,1.0,1.0	-0.533	-53.3	53.3
18818	ENSG00000089022	MAPKAPK5	12	+	111893471	111893585	111893513	111893585	111892966	111893022	18818	4,5,2	2,2,2	0,4,3	5,6,2	115	73	0.0500153	0.850433	0.559,0.613,0.388	0.0,0.297,0.488	0.258	25.8	25.8
9240	ENSG00000164941	INTS8	8	+	94838462	94838618	94838493	94838618	94836523	94836631	9240	55,57,69	2,3,1	51,57,66	5,5,3	104	73	0.0499927	0.850433	0.951,0.93,0.98	0.877,0.889,0.939	0.052	5.2	5.2
27293	ENSG00000148248	SURF4	9	-	133367258	133367543	133367258	133367445	133375921	133376166	27293	32,22,23	185148167	27,16,26	208239212	171	73	0.0500657	0.850699	0.069,0.06,0.056	0.053,0.028,0.05	0.018	1.8	1.8
19125	ENSG00000166224	SGPL1	10	+	70871779	70871880	70871836	70871880	70871047	70871146	19125	2,0,1	63,32,42	3,3,5	53,62,70	130	73	0.0501005	0.850701	0.018,0.0,0.013	0.031,0.026,0.039	-0.022	-2.2	2.2
15385	ENSG00000113649	TCERG1	5	+	146481115	146481200	146481149	146481200	146480027	146480094	15385	5,5,7	2,1,1	1,4,2	0,4,5	107	73	0.0502542	0.852412	0.63,0.773,0.827	1.0,0.406,0.214	0.203	20.3	20.3
2145	ENSG00000104325	DECR1	8	+	90018815	90018966	90018908	90018966	90017296	90017326	2145	3,9,12	86,73,105	3,3,6	75,109,70	166	73	0.0503057	0.852412	0.015,0.051,0.048	0.017,0.012,0.036	0.016	1.6	1.6
8305	ENSG00000159063	ALG8	11	-	78127357	78127439	78127357	78127436	78139493	78139622	8305	1,3,0	51,68,57	5,4,0	42,54,53	76	73	0.0502846	0.852412	0.018,0.041,0.0	0.103,0.066,0.0	-0.037	-3.7	3.7
13068	ENSG00000114648	KLHL18	3	+	47340556	47340676	47340571	47340676	47336534	47336757	13068	2,1,3	33,19,14	0,0,2	15,24,30	88	73	0.0505212	0.852836	0.048,0.042,0.151	0.0,0.0,0.052	0.063	6.3	6.3
2206	ENSG00000163138	PACRGL	4	+	20752564	20752861	20752626	20752861	20727284	20727397	2206	4,5,5	1,0,3	13,4,4	0,0,1	135	73	0.0504917	0.852836	0.684,1.0,0.474	1.0,1.0,0.684	-0.175	-17.5	17.5
22142	ENSG00000226057	PHF2P2	13	-	18963948	18964136	18963948	18964006	18965187	18965295	22142	5,1,3	0,0,0	3,4,0	0,1,1	203	73	0.0504011	0.852836	1.0,1.0,1.0	1.0,0.59,0.0	0.47	47	47
26398	ENSG00000005700	IBTK	6	-	82196297	82196446	82196297	82196401	82200140	82200253	26398	206130190	3,6,2	141136139	4,7,7	118	73	0.0505445	0.852836	0.977,0.931,0.983	0.956,0.923,0.925	0.029	2.9	2.9
4346	ENSG00000183666	GUSBP1	5	+	21470448	21470662	21470509	21470662	21461782	21461866	4346	1,0,3	5,3,3	2,5,3	7,3,1	134	73	0.0505745	0.852836	0.098,0.0,0.353	0.135,0.476,0.62	-0.26	-26	26
726	ENSG00000272752	STAG3L5P-PVRIG2P-PILRB	7	+	100351251	100351410	100351257	100351410	100349798	100349887	726	47,24,42	0,2,0	38,24,23	2,2,2	79	73	0.0503796	0.852836	1.0,0.917,1.0	0.946,0.917,0.914	0.047	4.7	4.7
968	ENSG00000038219	BOD1L1	4	-	13586395	13586483	13586395	13586475	13587698	13587771	968	6,5,7	32,33,43	0,0,8	26,30,41	81	73	0.0504771	0.852836	0.145,0.12,0.128	0.0,0.0,0.15	0.081	8.1	8.1
11466	ENSG00000186468	RPS23	5	-	82276450	82276540	82276450	82276518	82277692	82277874	11466	240229264	365131473664	221243310	444945404335	95	73	0.0506961	0.853499	0.048,0.053,0.052	0.037,0.04,0.052	0.008	0.8	0.8
19920	ENSG00000259429	UBE2Q2P2	15	+	82400632	82400716	82400659	82400716	82355141	82355374	19920	5,0,1	2,4,2	1,1,0	0,5,9	100	73	0.0506865	0.853499	0.646,0.0,0.267	1.0,0.127,0.0	-0.071	-7.1	7.1
5360	ENSG00000178921	PFAS	17	+	8266500	8266898	8266752	8266898	8266233	8266353	5360	4,0,9	25,5,16	3,8,11	14,10,11	325	73	0.0507185	0.853499	0.035,0.0,0.112	0.046,0.152,0.183	-0.078	-7.8	7.8
10433	ENSG00000270647	TAF15	17	+	35817714	35817755	35817715	35817755	35809480	35809576	10433	0,1,0	257208273	6,12,1	268316300	74	73	0.0509382	0.856412	0.0,0.005,0.0	0.022,0.036,0.003	-0.019	-1.9	1.9
15987	ENSG00000163346	PBXIP1	1	-	154947981	154948038	154947981	154948005	154948132	154948366	15987	3,2,2	5,3,6	3,3,0	16,21,13	106	73	0.0509615	0.856412	0.292,0.315,0.187	0.114,0.09,0.0	0.197	19.7	19.7
22958	ENSG00000105705	SUGP1	19	-	19302329	19302446	19302329	19302376	19303347	19303448	22958	10,2,9	0,0,0	4,6,9	1,3,0	143	73	0.051014	0.856707	1.0,1.0,1.0	0.671,0.505,1.0	0.275	27.5	27.5
22887	ENSG00000143321	HDGF	1	-	156744500	156744599	156744500	156744570	156745007	156745146	22887	4,0,1	4,5,12	0,1,0	8,10,10	102	73	0.0511847	0.858395	0.417,0.0,0.056	0.0,0.067,0.0	0.135	13.5	13.5
4384	ENSG00000157916	RER1	1	+	2393231	2393355	2393269	2393355	2391832	2391958	4384	6,2,12	3,6,5	17,12,13	3,3,5	111	73	0.0511779	0.858395	0.568,0.18,0.612	0.788,0.725,0.631	-0.261	-26.1	26.1
3233	ENSG00000198832	SELM	22	-	31105929	31106163	31105929	31106115	31107376	31107444	3233	0,6,0	1,2,3	0,1,0	5,4,2	121	73	0.051231	0.858584	0.0,0.644,0.0	0.0,0.131,0.0	0.171	17.1	17.1
13386	ENSG00000179832	MROH1	8	+	144243834	144243942	144243862	144243942	144243493	144243616	13386	4,3,2	22,17,17	1,3,0	20,20,19	101	73	0.0512997	0.858631	0.116,0.113,0.078	0.035,0.098,0.0	0.058	5.8	5.8
21116	ENSG00000160410	SHKBP1	19	+	40578122	40578212	40578153	40578212	40577556	40577630	21116	23,12,12	45,27,48	12,17,6	38,51,68	104	73	0.051304	0.858631	0.264,0.238,0.149	0.181,0.19,0.058	0.074	7.4	7.4
1102	ENSG00000196943	NOP9	14	+	24301569	24301722	24301611	24301722	24300407	24300857	1102	34,20,20	33,26,49	12,28,15	39,53,41	115	73	0.0513506	0.858824	0.395,0.328,0.206	0.163,0.251,0.188	0.109	10.9	10.9
20667	ENSG00000198919	DZIP3	3	+	108677482	108677598	108677496	108677598	108675785	108675873	20667	2,0,0	9,10,10	0,2,3	4,10,12	87	73	0.0514116	0.859258	0.157,0.0,0.0	0.0,0.144,0.173	-0.053	-5.3	5.3
14383	ENSG00000174444	RPL4	15	-	66499574	66499658	66499574	66499652	66500055	66500172	14383	920687903	506638875318	752862830	526257345463	79	73	0.0516175	0.862084	0.144,0.14,0.136	0.117,0.122,0.123	0.019	1.9	1.9
20227	ENSG00000105223	PLD3	19	+	40366378	40366510	40366383	40366510	40365552	40365585	20227	5,1,0	1,3,1	1,1,0	5,0,3	78	73	0.0516511	0.862084	0.824,0.238,0.0	0.158,1.0,0.0	-0.032	-3.2	3.2
12160	ENSG00000278023	RDM1	17	-	35930075	35930255	35930075	35930228	35930631	35930727	12160	4,6,3	0,1,1	11,11,10	4,0,1	100	73	0.0518901	0.862207	1.0,0.814,0.687	0.667,1.0,0.88	-0.015	-1.5	1.5
14735	ENSG00000076242	MLH1	3	+	37011998	37012099	37012010	37012099	37011819	37011862	14735	2,2,6	56,62,79	0,1,3	54,71,57	85	73	0.0518662	0.862207	0.03,0.027,0.061	0.0,0.012,0.043	0.021	2.1	2.1
16436	ENSG00000179335	CLK3	15	+	74604932	74605733	74605599	74605733	74603166	74603246	16436	163104116	2,0,0	111112165	1,3,1	740	73	0.0518612	0.862207	0.889,1.0,1.0	0.916,0.786,0.942	0.082	8.2	8.2
16774	ENSG00000196498	NCOR2	12	-	124356641	124356806	124356641	124356803	124362125	124362294	16774	8,7,1	1,2,0	4,3,1	1,3,1	76	73	0.0518712	0.862207	0.885,0.771,1.0	0.793,0.49,0.49	0.294	29.4	29.4
19166	ENSG00000140632	GLYR1	16	-	4814536	4814647	4814536	4814629	4817597	4817697	19166	124,91,134	14,6,9	84136113	14,19,12	91	73	0.0518147	0.862207	0.877,0.924,0.923	0.828,0.852,0.883	0.054	5.4	5.4
23003	ENSG00000142599	RERE	1	-	8359763	8360004	8359763	8359986	8360111	8361490	23003	3,1,1	14,9,4	1,0,1	4,8,10	91	73	0.051905	0.862207	0.147,0.082,0.167	0.167,0.0,0.074	0.052	5.2	5.2
6898	ENSG00000250571	GLI4	8	+	143274703	143274802	143274719	143274802	143269357	143269520	6898	7,4,7	0,0,2	10,10,12	1,1,3	89	73	0.0518755	0.862207	1.0,1.0,0.742	0.891,0.891,0.766	0.065	6.5	6.5
18825	ENSG00000090615	GOLGA3	12	-	132827606	132827742	132827606	132827713	132827807	132827902	18825	8,7,5	7,5,12	3,4,3	16,6,8	102	73	0.0519856	0.862377	0.45,0.5,0.23	0.118,0.323,0.212	0.176	17.6	17.6
22123	ENSG00000130734	ATG4D	19	+	10546838	10547253	10547188	10547253	10544956	10545130	22123	74,38,53	0,2,1	59,94,99	5,1,2	423	73	0.051974	0.862377	1.0,0.766,0.901	0.671,0.942,0.895	0.053	5.3	5.3
24273	ENSG00000243989	ACY1	3	+	51985232	51985465	51985360	51985465	51984046	51984158	24273	27,13,30	7,6,7	30,48,32	1,10,4	201	73	0.0520383	0.862666	0.583,0.44,0.609	0.916,0.635,0.744	-0.221	-22.1	22.1
11885	ENSG00000149499	EML3	11	-	62611086	62611347	62611086	62611344	62611424	62611596	11885	16,4,5	12,3,3	8,10,11	15,13,15	76	73	0.0521458	0.863863	0.562,0.562,0.616	0.339,0.425,0.413	0.188	18.8	18.8
13112	ENSG00000258830	RP11-123K3.4	12	-	57292571	57292667	57292571	57292649	57295398	57295507	13112	87,62,113	1,1,0	60,88,86	0,4,4	91	73	0.0522925	0.865708	0.986,0.98,1.0	1.0,0.946,0.945	0.025	2.5	2.5
12885	ENSG00000108784	NAGLU	17	+	42540962	42541206	42541038	42541206	42538669	42538755	12885	86,77,90	0,2,0	80,100,95	4,1,2	149	73	0.0524051	0.865816	1.0,0.95,1.0	0.907,0.98,0.959	0.035	3.5	3.5
13137	ENSG00000176715	ACSF3	16	+	89145213	89145401	89145266	89145401	89133135	89133262	13137	0,2,5	17,15,14	10,6,3	21,22,17	126	73	0.0523705	0.865816	0.0,0.072,0.171	0.216,0.136,0.093	-0.067	-6.7	6.7
20038	ENSG00000104365	IKBKB	8	+	42305120	42305275	42305186	42305275	42293442	42293512	20038	4,5,3	9,12,23	3,4,0	20,25,19	139	73	0.0523536	0.865816	0.189,0.18,0.064	0.073,0.078,0.0	0.094	9.4	9.4
18665	ENSG00000140395	WDR61	15	-	78292615	78292885	78292615	78292788	78293166	78293272	18665	12,11,14	142104136	8,13,5	162156134	170	73	0.0524955	0.866724	0.035,0.043,0.042	0.021,0.035,0.016	0.016	1.6	1.6
16095	ENSG00000156831	NSMCE2	8	+	125102013	125102146	125102050	125102146	125091843	125091958	16095	31,12,29	30,13,30	18,22,25	33,36,36	110	73	0.0525676	0.86733	0.407,0.38,0.391	0.266,0.289,0.315	0.103	10.3	10.3
13849	ENSG00000250479	CHCHD10	22	-	23766127	23766296	23766127	23766275	23767373	23767593	13849	11,5,3	70,25,43	7,3,8	82,112,80	94	73	0.0528394	0.871228	0.109,0.134,0.051	0.062,0.02,0.072	0.047	4.7	4.7
9447	ENSG00000162078	ZG16B	16	+	2831778	2831926	2831795	2831926	2830695	2830796	9447	12,14,10	211146178	26,17,30	229254239	90	73	0.0528871	0.871427	0.044,0.072,0.044	0.084,0.051,0.092	-0.022	-2.2	2.2
11943	ENSG00000133477	FAM83F	22	+	40019864	40020008	40019886	40020008	40019167	40019335	11943	1,0,2	31,19,28	5,1,2	28,26,33	95	73	0.0530778	0.872666	0.024,0.0,0.052	0.121,0.029,0.044	-0.039	-3.9	3.9
12454	ENSG00000152076	CCDC74B	2	-	130142132	130142353	130142132	130142183	130143268	130143313	12454	2,1,1	0,2,0	1,6,0	0,2,5	243	73	0.0531668	0.872666	1.0,0.131,1.0	1.0,0.474,0.0	0.219	21.9	21.9
12812	ENSG00000117480	FAAH	1	+	46410625	46410854	46410778	46410854	46410051	46410497	12812	97,52,82	3,0,0	89107140	3,1,4	226	73	0.0533448	0.872666	0.913,1.0,1.0	0.906,0.972,0.919	0.039	3.9	3.9
13860	ENSG00000089157	RPLP0	12	-	120198553	120198634	120198553	120198631	120198853	120199000	13860	218193236	11,7,6	222296252	14,11,21	76	73	0.0530907	0.872666	0.95,0.964,0.974	0.938,0.963,0.92	0.022	2.2	2.2
20350	ENSG00000100429	HDAC10	22	-	50249327	50249516	50249327	50249454	50249634	50249703	20350	8,5,8	23,10,18	6,3,3	16,25,20	135	73	0.053268	0.872666	0.158,0.213,0.194	0.169,0.061,0.075	0.087	8.7	8.7
23512	ENSG00000075568	TMEM131	2	-	97809687	97809783	97809687	97809774	97811127	97811232	23512	6,7,8	51,51,32	5,10,11	36,20,27	82	73	0.0532836	0.872666	0.095,0.109,0.182	0.11,0.308,0.266	-0.099	-9.9	9.9
26893	ENSG00000131149	GSE1	16	+	85657276	85657604	85657403	85657604	85656342	85656665	26893	212,87,122	0,0,0	180239236	2,5,2	200	73	0.0531517	0.872666	1.0,1.0,1.0	0.97,0.946,0.977	0.036	3.6	3.6
28192	ENSG00000124831	LRRFIP1	2	+	237779334	237779561	237779421	237779561	237774357	237774462	28192	4,2,1	18,13,23	0,0,0	12,25,5	160	73	0.0533543	0.872666	0.092,0.066,0.019	0.0,0.0,0.0	0.059	5.9	5.9
2951	ENSG00000163644	PPM1K	4	-	88271094	88271287	88271094	88271258	88277142	88277243	2951	2,1,6	2,1,0	1,5,0	1,2,2	102	73	0.0533473	0.872666	0.417,0.417,1.0	0.417,0.641,0.0	0.259	25.9	25.9
3645	ENSG00000108055	SMC3	10	+	110598136	110598290	110598138	110598290	110596397	110596550	3645	1,4,3	85,85,89	1,2,12	51,81,89	75	73	0.0533241	0.872666	0.011,0.044,0.032	0.019,0.023,0.116	-0.024	-2.4	2.4
6895	ENSG00000178821	TMEM52	1	-	1918252	1918487	1918252	1918431	1918892	1918934	6895	15,5,12	0,2,4	16,27,9	8,10,6	129	73	0.0532405	0.872666	1.0,0.586,0.629	0.531,0.604,0.459	0.207	20.7	20.7
2483	ENSG00000102710	SUPT20H	13	-	37017244	37017364	37017244	37017328	37019341	37019397	2483	36,23,41	5,2,2	35,35,39	2,2,0	109	73	0.0534168	0.873105	0.828,0.885,0.932	0.921,0.921,1.0	-0.066	-6.6	6.6
15790	ENSG00000181991	MRPS11	15	+	88472626	88472725	88472646	88472725	88467907	88468024	15790	180146165	0,0,3	203220197	5,3,5	93	73	0.0535361	0.873305	1.0,1.0,0.977	0.97,0.983,0.969	0.018	1.8	1.8
22843	ENSG00000174720	LARP7	4	+	112654047	112654159	112654067	112654159	112653076	112653236	22843	3,8,2	130123113	6,11,5	85125111	93	73	0.0535088	0.873305	0.018,0.049,0.014	0.052,0.065,0.034	-0.023	-2.3	2.3
9015	ENSG00000092010	PSME1	14	+	24136860	24137017	24136984	24137017	24136157	24136301	9015	10,21,18	191129210	4,24,9	165244213	197	73	0.0535178	0.873305	0.019,0.057,0.031	0.009,0.035,0.015	0.016	1.6	1.6
8993	ENSG00000144579	CTDSP1	2	+	218403208	218403417	218403231	218403417	218403034	218403127	8993	2,3,2	64,49,37	6,4,8	60,78,56	96	73	0.0535974	0.873723	0.023,0.044,0.039	0.071,0.038,0.098	-0.034	-3.4	3.4
2559	ENSG00000038382	TRIO	5	+	14479913	14480011	14479918	14480011	14479260	14479350	2559	1,4,8	26,13,36	1,1,2	17,14,20	78	73	0.0537592	0.875777	0.035,0.224,0.172	0.052,0.063,0.086	0.077	7.7	7.7
19693	ENSG00000145495	2006-03-01	5	+	10415472	10415669	10415487	10415669	10414432	10414502	19693	4,5,4	125,94,120	10,5,8	90119107	88	73	0.0537984	0.875834	0.026,0.042,0.027	0.084,0.034,0.058	-0.027	-2.7	2.7
19790	ENSG00000119777	TMEM214	2	+	27035578	27035728	27035593	27035728	27035134	27035285	19790	2,2,2	62,66,78	3,3,8	55,87,82	88	73	0.0538401	0.87593	0.026,0.025,0.021	0.043,0.028,0.075	-0.025	-2.5	2.5
5497	ENSG00000154582	TCEB1	8	-	73964486	73964638	73964486	73964629	73972076	73972252	5497	1,0,1	2,1,3	1,1,2	1,1,5	82	73	0.0539881	0.877754	0.308,0.0,0.229	0.471,0.471,0.263	-0.223	-22.3	22.3
1038	ENSG00000127952	STYXL1	7	-	76000889	76001002	76000889	76000954	76003757	76003855	1038	130,82,107	10,3,2	106138133	1,3,4	121	73	0.0540358	0.877947	0.887,0.943,0.97	0.985,0.965,0.953	-0.034	-3.4	3.4
27388	ENSG00000180198	RCC1	1	+	28529839	28529939	28529857	28529939	28518135	28518308	27388	6,6,5	36,25,37	7,4,2	44,61,57	91	73	0.0542852	0.881415	0.118,0.161,0.098	0.113,0.05,0.027	0.062	6.2	6.2
22974	ENSG00000255717	SNHG1	11	-	62853800	62854064	62853800	62853833	62854518	62854551	22974	335209282	3,5,2	304325379	1,2,2	304	73	0.0544391	0.883106	0.964,0.909,0.971	0.986,0.975,0.978	-0.032	-3.2	3.2
7102	ENSG00000137207	YIPF3	6	-	43513068	43513200	43513068	43513098	43513358	43513449	7102	200161196	6,2,1	207297220	2,1,1	175	73	0.0544615	0.883106	0.933,0.971,0.988	0.977,0.992,0.989	-0.022	-2.2	2.2
10546	ENSG00000182923	CEP63	3	+	134545572	134545819	134545585	134545819	134537154	134537268	10546	4,4,7	44,43,31	2,0,6	33,50,54	86	73	0.0545025	0.883185	0.072,0.073,0.161	0.049,0.0,0.086	0.057	5.7	5.7
12720	ENSG00000067177	PHKA1	X	-	72626970	72627093	72626970	72627049	72635154	72635299	12720	6,4,8	27,10,25	4,1,5	17,33,24	117	73	0.0546944	0.88377	0.122,0.2,0.166	0.128,0.019,0.115	0.075	7.5	7.5
14237	ENSG00000132781	MUTYH	1	-	45333412	45333564	45333412	45333561	45334390	45334511	14237	9,2,5	21,10,17	4,4,2	24,22,24	76	73	0.0547551	0.88377	0.292,0.161,0.22	0.138,0.149,0.074	0.104	10.4	10.4
27141	ENSG00000104529	EEF1D	8	-	143580512	143580705	143580512	143580632	143581053	143581146	27141	544330477	3,5,2	659717750	14,10,4	146	73	0.0547393	0.88377	0.989,0.971,0.992	0.959,0.973,0.989	0.01	1	1
5467	ENSG00000008838	MED24	17	-	40027908	40028011	40027908	40027946	40028825	40028968	5467	8,5,11	76,65,54	1,4,7	61,51,71	138	73	0.0547258	0.88377	0.053,0.039,0.097	0.009,0.04,0.05	0.03	3	3
8181	ENSG00000177189	RPS6KA3	X	-	20172745	20172871	20172745	20172868	20175163	20175288	8181	63,43,60	2,4,8	55,50,51	3,3,0	76	73	0.0545911	0.88377	0.968,0.912,0.878	0.946,0.941,1.0	-0.043	-4.3	4.3
9450	ENSG00000162078	ZG16B	16	+	2830388	2830493	2830414	2830493	2830305	2830328	9450	19,12,14	138104105	29,28,35	174183132	99	73	0.0546793	0.88377	0.092,0.078,0.09	0.109,0.101,0.164	-0.038	-3.8	3.8
18386	ENSG00000110066	SUV420H1	11	-	68171231	68171296	68171231	68171251	68171542	68171709	18386	12,8,11	28,30,46	1,6,7	27,26,33	118	73	0.0548421	0.884591	0.21,0.142,0.129	0.022,0.125,0.116	0.073	7.3	7.3
25235	ENSG00000229212	RP11-561C5.4	15	-	85207467	85207605	85207467	85207542	85208774	85208929	25235	3,2,4	0,0,0	4,12,0	0,0,3	136	73	0.0549898	0.886388	1.0,1.0,1.0	1.0,1.0,0.0	0.333	33.3	33.3
12413	ENSG00000033050	ABCF2	7	-	151214878	151215099	151214878	151215082	151215603	151215732	12413	4,2,5	98,101,99	10,3,9	91,125,95	90	73	0.0550476	0.886737	0.032,0.016,0.039	0.082,0.019,0.071	-0.028	-2.8	2.8
12387	ENSG00000132680	KIAA0907	1	-	155921374	155921628	155921374	155921524	155921860	155921918	12387	40,33,44	4,3,5	38,51,47	0,1,5	177	73	0.0551272	0.887435	0.805,0.819,0.784	1.0,0.955,0.795	-0.114	-11.4	11.4
11996	ENSG00000165138	ANKS6	9	-	98756419	98756606	98756419	98756603	98768080	98768250	11996	2,1,1	9,2,9	1,3,4	6,2,5	76	73	0.0552481	0.887877	0.176,0.324,0.096	0.138,0.59,0.435	-0.189	-18.9	18.9
7549	ENSG00000148303	RPL7A	9	+	133350572	133350727	133350596	133350727	133350239	133350319	7549	404403463	506541795206	392422572	607066725891	97	73	0.0552634	0.887877	0.057,0.068,0.063	0.046,0.045,0.068	0.01	1	1
896	ENSG00000159228	CBR1	21	+	36071814	36073166	36072445	36073166	36070979	36071057	896	24,22,38	144,91,106	29,28,20	131152172	704	73	0.0552228	0.887877	0.017,0.024,0.036	0.022,0.019,0.012	0.008	0.8	0.8
5019	ENSG00000186866	POFUT2	21	-	45263927	45267713	45263927	45265635	45269838	45270019	5019	143,69,94	0,0,4	74125133	0,0,0	2151	73	0.0553844	0.888072	1.0,1.0,0.444	1.0,1.0,1.0	-0.185	-18.5	18.5
7386	ENSG00000049656	CLPTM1L	5	-	1337903	1338028	1337903	1337982	1338859	1339005	7386	9,13,7	139,98,114	7,10,5	129174169	119	73	0.0553723	0.888072	0.038,0.075,0.036	0.032,0.034,0.018	0.022	2.2	2.2
9238	ENSG00000185340	GAS2L1	22	+	29311887	29312094	29311975	29312094	29310826	29310998	9238	39,28,28	3,0,1	33,55,61	5,5,2	161	73	0.0553348	0.888072	0.855,1.0,0.927	0.75,0.833,0.933	0.089	8.9	8.9
13562	ENSG00000159140	SON	21	+	33576364	33577481	33576417	33577481	33575777	33575893	13562	79,49,67	89,78,90	34,57,63	77,92,106	126	73	0.0557149	0.890174	0.34,0.267,0.301	0.204,0.264,0.256	0.061	6.1	6.1
14462	ENSG00000181444	ZNF467	7	-	149769089	149769267	149769089	149769200	149770439	149770556	14462	1,3,6	23,26,29	1,1,3	31,38,30	140	73	0.0557418	0.890174	0.022,0.057,0.097	0.017,0.014,0.05	0.032	3.2	3.2
18483	ENSG00000267216	AC010642.1	19	+	58312168	58312408	58312196	58312408	58306087	58306216	18483	91,56,78	13,0,5	65,84,76	5,11,16	101	73	0.0558099	0.890174	0.835,1.0,0.919	0.904,0.847,0.774	0.076	7.6	7.6
18618	ENSG00000166788	SAAL1	11	-	18083534	18083731	18083534	18083728	18086865	18087054	18618	11,13,24	3,4,3	12,22,14	5,9,7	76	73	0.0556272	0.890174	0.779,0.757,0.885	0.697,0.701,0.658	0.122	12.2	12.2
19059	ENSG00000153914	SREK1	5	+	66156064	66158932	66158808	66158932	66153462	66153596	19059	464362404	1,3,3	293377432	6,4,4	2817	73	0.055879	0.890174	0.923,0.758,0.777	0.559,0.71,0.737	0.151	15.1	15.1
21903	ENSG00000157637	SLC38A10	17	-	81246884	81247112	81246884	81247058	81251492	81251612	21903	5,6,5	0,3,1	17,7,9	0,0,0	127	73	0.0558595	0.890174	1.0,0.535,0.742	1.0,1.0,1.0	-0.241	-24.1	24.1
23274	ENSG00000171792	RHNO1	12	+	2885161	2885534	2885282	2885534	2877222	2877282	23274	1,1,3	56,33,47	3,6,4	34,68,55	194	73	0.055828	0.890174	0.007,0.011,0.023	0.032,0.032,0.027	-0.017	-1.7	1.7
24396	ENSG00000166260	COX11	17	-	54961118	54962915	54961118	54961312	54963305	54963431	24396	151512841548	7,5,4	139815321531	3,3,2	1676	73	0.0557406	0.890174	0.904,0.918,0.944	0.953,0.957,0.971	-0.038	-3.8	3.8
24498	ENSG00000169710	FASN	17	-	82092896	82093106	82092896	82093019	82093218	82093419	24498	140,76,136	177710331576	88117125	142319221808	160	73	0.0555595	0.890174	0.035,0.032,0.038	0.027,0.027,0.031	0.007	0.7	0.7
2939	ENSG00000119977	TCTN3	10	-	95683100	95683195	95683100	95683180	95683521	95683629	2939	70,66,60	0,0,2	46,52,65	1,2,4	88	73	0.0557304	0.890174	1.0,1.0,0.961	0.974,0.956,0.931	0.033	3.3	3.3
17793	ENSG00000142515	KLK3	19	+	50858106	50858313	50858157	50858313	50856184	50856399	17793	490839315012	131,86,129	595066146008	194201171	124	73	0.0562431	0.891536	0.957,0.964,0.958	0.948,0.951,0.954	0.009	0.9	0.9
21089	ENSG00000174243	DDX23	12	-	48840012	48840151	48840012	48840106	48843939	48844050	21089	9,4,2	111,92,102	10,5,6	77,73,68	118	73	0.0562866	0.891536	0.048,0.026,0.012	0.074,0.041,0.052	-0.027	-2.7	2.7
21645	ENSG00000155957	TMBIM4	12	-	66138723	66138883	66138723	66138734	66145840	66145958	21645	94,96,83	9,1,9	98,104,76	4,3,2	222	73	0.0562028	0.891536	0.774,0.969,0.752	0.89,0.919,0.926	-0.08	-8	8
25117	ENSG00000133704	IPO8	12	-	30665219	30665309	30665219	30665306	30665728	30665845	25117	51,48,39	2,1,4	43,47,49	1,0,0	76	73	0.0560649	0.891536	0.961,0.979,0.904	0.976,1.0,1.0	-0.044	-4.4	4.4
26348	ENSG00000188554	NBR1	17	+	43186200	43186444	43186249	43186444	43180794	43180817	26348	12,9,7	119,66,121	5,7,4	79119115	122	73	0.0562437	0.891536	0.057,0.075,0.033	0.036,0.034,0.02	0.025	2.5	2.5
6615	ENSG00000167785	ZNF558	19	-	8822628	8822859	8822628	8822724	8824081	8824417	6615	11,4,3	11,14,8	3,1,4	6,11,17	208	73	0.0560698	0.891536	0.26,0.091,0.116	0.149,0.031,0.076	0.07	7	7
7198	ENSG00000039523	FAM65A	16	+	67539845	67539899	67539849	67539899	67539727	67539751	7198	42,19,26	4,2,3	23,36,28	0,1,3	77	73	0.0562922	0.891536	0.909,0.9,0.891	1.0,0.972,0.898	-0.057	-5.7	5.7
7288	ENSG00000090861	AARS	16	-	70269617	70269834	70269617	70269763	70270195	70270340	7288	40,35,43	262249275	32,34,34	271345300	144	73	0.0561111	0.891536	0.072,0.067,0.073	0.056,0.048,0.054	0.018	1.8	1.8
7766	ENSG00000257411	RP11-603J24.9	12	+	56107165	56107256	56107186	56107256	56106989	56107095	7766	50,45,51	395319359	37,36,51	374445399	94	73	0.0562217	0.891536	0.09,0.099,0.099	0.071,0.059,0.09	0.023	2.3	2.3
14945	ENSG00000172613	RAD9A	11	+	67395911	67396021	67395915	67396021	67395715	67395825	14945	8,8,4	3,0,0	7,19,16	4,1,2	77	73	0.0564538	0.893435	0.717,1.0,1.0	0.624,0.947,0.884	0.087	8.7	8.7
7971	ENSG00000006704	GTF2IRD1	7	+	74515344	74515596	74515440	74515596	74512829	74512971	7971	0,1,3	25,16,18	9,1,2	23,29,26	169	73	0.0564851	0.893435	0.0,0.026,0.067	0.145,0.015,0.032	-0.033	-3.3	3.3
15043	ENSG00000157911	PEX10	1	-	2406719	2406955	2406719	2406895	2408451	2408858	15043	120,57,120	260153222	115116119	307338317	133	73	0.0566176	0.894954	0.202,0.17,0.229	0.171,0.159,0.171	0.033	3.3	3.3
10810	ENSG00000164008	C1orf50	1	+	42773540	42773649	42773562	42773649	42767268	42767390	10810	4,0,1	1,2,0	1,1,0	2,1,2	95	73	0.0567669	0.896733	0.755,0.0,1.0	0.278,0.435,0.0	0.347	34.7	34.7
23544	ENSG00000089356	FXYD3	19	+	35120976	35121110	35121077	35121110	35119362	35119416	23544	18,17,23	290203309	27,14,18	426428372	174	73	0.0568716	0.89723	0.025,0.034,0.03	0.026,0.014,0.02	0.01	1	1
3223	ENSG00000008735	MAPK8IP2	22	+	50605540	50605734	50605561	50605734	50605367	50605443	3223	0,2,1	8,4,5	4,5,2	12,17,18	94	73	0.0568542	0.89723	0.0,0.28,0.134	0.206,0.186,0.079	-0.019	-1.9	1.9
25437	ENSG00000161011	SQSTM1	5	+	179823833	179823939	179823857	179823939	179822957	179823053	25437	25,24,29	233184203	36,43,42	221253221	97	73	0.0569909	0.898533	0.075,0.089,0.097	0.109,0.113,0.125	-0.029	-2.9	2.9
15071	ENSG00000146247	PHIP	6	-	78990867	78990985	78990867	78990982	78997413	78997597	15071	34,30,41	5,2,6	20,49,36	2,4,0	76	73	0.057105	0.899532	0.867,0.935,0.868	0.906,0.922,1.0	-0.053	-5.3	5.3
19828	ENSG00000115307	AUP1	2	-	74526940	74527152	74526940	74527059	74527247	74527363	19828	37,22,32	130122131	26,31,27	168168169	166	73	0.0572012	0.899532	0.111,0.073,0.097	0.064,0.075,0.066	0.025	2.5	2.5
22934	ENSG00000167964	RAB26	16	+	2153113	2153222	2153145	2153222	2153041	2153045	22934	12,11,11	49,22,65	7,12,14	76,84,68	105	73	0.0571539	0.899532	0.145,0.258,0.105	0.06,0.09,0.125	0.078	7.8	7.8
25762	ENSG00000123983	ACSL3	2	+	222930617	222930812	222930620	222930812	222928861	222928936	25762	258194201	135311821397	222231218	99611641187	76	73	0.0572003	0.899532	0.155,0.136,0.121	0.176,0.16,0.15	-0.025	-2.5	2.5
5252	ENSG00000103942	HOMER2	15	-	82859028	82859168	82859028	82859135	82864166	82864259	5252	127,61,86	403301326	103,134,96	302365333	106	73	0.0573814	0.901786	0.178,0.122,0.154	0.19,0.202,0.166	-0.035	-3.5	3.5
16621	ENSG00000131591	C1orf159	1	-	1090352	1091374	1090352	1090428	1091471	1091565	16621	33,22,31	3,5,10	19,49,16	10,15,11	1019	73	0.0575203	0.90281	0.441,0.24,0.182	0.12,0.19,0.094	0.153	15.3	15.3
18459	ENSG00000160446	ZDHHC12	9	-	128721667	128721817	128721667	128721814	128722008	128722086	18459	50,55,54	1,2,0	77,78,65	5,1,3	76	73	0.0574855	0.90281	0.98,0.964,1.0	0.937,0.987,0.954	0.022	2.2	2.2
21762	ENSG00000123815	ADCK4	19	-	40700066	40700174	40700066	40700162	40700309	40700447	21762	49,34,51	3,7,4	37,44,44	6,9,10	85	73	0.0575998	0.90348	0.933,0.807,0.916	0.841,0.808,0.791	0.072	7.2	7.2
16817	ENSG00000116199	FAM20B	1	+	179044669	179044841	179044772	179044841	179043714	179044224	16817	13,13,2	1,1,2	3,7,7	0,0,1	176	73	0.0577855	0.905811	0.844,0.844,0.293	1.0,1.0,0.744	-0.254	-25.4	25.4
23449	ENSG00000072135	PTPN18	2	+	130370348	130370597	130370556	130370597	130370047	130370190	23449	36,17,22	45,18,30	9,23,31	35,59,31	281	73	0.0579355	0.907582	0.172,0.197,0.16	0.063,0.092,0.206	0.056	5.6	5.6
21332	ENSG00000255152	MSH5-SAPCD1	6	+	31761184	31761262	31761187	31761262	31760689	31760839	21332	3,3,1	10,16,9	3,4,13	14,13,12	76	73	0.0579854	0.907782	0.224,0.153,0.096	0.171,0.228,0.51	-0.145	-14.5	14.5
22182	ENSG00000204592	HLA-E	6	+	30491061	30491283	30491136	30491283	30490313	30490515	22182	8,5,1	48,28,42	1,2,3	30,48,32	148	73	0.0581001	0.908551	0.076,0.081,0.012	0.016,0.02,0.044	0.03	3	3
26145	ENSG00000185163	DDX51	12	-	132140422	132140555	132140422	132140539	132140619	132140735	26145	2,4,1	13,15,16	2,2,11	5,18,10	89	73	0.0581087	0.908551	0.112,0.179,0.049	0.247,0.084,0.474	-0.155	-15.5	15.5
21736	ENSG00000134574	DDB2	11	+	47234756	47235412	47235269	47235412	47234572	47234672	21736	84,46,93	2,2,2	68,91,89	1,2,0	586	73	0.0582075	0.909515	0.84,0.741,0.853	0.894,0.85,1.0	-0.103	-10.3	10.3
9232	ENSG00000129083	COPB1	11	-	14476916	14477021	14476916	14477015	14479568	14479714	9232	8,2,6	140134168	13,9,8	142189145	79	73	0.0583144	0.910605	0.05,0.014,0.032	0.078,0.042,0.049	-0.024	-2.4	2.4
1687	ENSG00000105486	LIG1	19	-	48151231	48151339	48151231	48151336	48153871	48153967	1687	11,5,9	8,7,3	11,9,21	1,6,4	76	73	0.0584291	0.911814	0.569,0.407,0.742	0.914,0.59,0.835	-0.207	-20.7	20.7
14334	ENSG00000162819	BROX	1	+	222728671	222728828	222728758	222728828	222727167	222727257	14334	32,33,31	4,2,2	18,24,18	0,2,1	160	73	0.0586184	0.91402	0.785,0.883,0.876	1.0,0.846,0.891	-0.064	-6.4	6.4
18541	ENSG00000100577	GSTZ1	14	+	77330230	77330359	77330309	77330359	77329754	77329807	18541	17,14,8	105,81,107	27,21,21	106138101	152	73	0.0586451	0.91402	0.072,0.077,0.035	0.109,0.068,0.091	-0.028	-2.8	2.8
3261	ENSG00000129351	ILF3	19	+	10683124	10683262	10683136	10683262	10682536	10682704	3261	121,87,87	113,71,83	82,100,80	98106106	85	73	0.0591428	0.920605	0.479,0.513,0.474	0.418,0.448,0.393	0.069	6.9	6.9
6093	ENSG00000171720	HDAC3	5	-	141629859	141629931	141629859	141629916	141630043	141630125	6093	1,4,5	55,48,47	4,8,8	55,62,37	88	73	0.0591428	0.920605	0.015,0.065,0.081	0.057,0.097,0.152	-0.048	-4.8	4.8
14113	ENSG00000254870	ATP6V1G2-DDX39B	6	-	31540481	31540664	31540481	31540534	31541949	31542148	14113	363299309	78,61,91	359427335	114119106	203	73	0.0593432	0.921382	0.626,0.638,0.55	0.531,0.563,0.532	0.063	6.3	6.3
15049	ENSG00000157911	PEX10	1	-	2406719	2406955	2406719	2406952	2408455	2408858	15049	7,0,8	8,8,12	2,0,4	18,18,6	76	73	0.0592789	0.921382	0.457,0.0,0.39	0.096,0.0,0.39	0.12	12	12
27487	ENSG00000130638	ATXN10	22	+	45702685	45702847	45702688	45702847	45700281	45700378	27487	4,5,8	229212273	2,1,4	216261223	76	73	0.0592848	0.921382	0.017,0.022,0.027	0.009,0.004,0.017	0.012	1.2	1.2
5662	ENSG00000022840	RNF10	12	+	120571171	120571291	120571190	120571291	120566824	120566980	5662	20,22,14	166101155	11,12,15	114154170	92	73	0.0593305	0.921382	0.087,0.147,0.067	0.071,0.058,0.065	0.036	3.6	3.6
3079	ENSG00000125450	NUP85	17	+	75225945	75226157	75226050	75226157	75225767	75225829	3079	4,7,11	51,35,51	3,3,7	58,47,51	178	73	0.0594761	0.92286	0.031,0.076,0.081	0.021,0.026,0.053	0.029	2.9	2.9
13184	ENSG00000129422	MTUS1	8	-	17645975	17646139	17645975	17646135	17646981	17647079	13184	61,42,70	1,0,5	51,54,70	5,6,2	77	73	0.0595619	0.923178	0.983,1.0,0.93	0.906,0.895,0.971	0.047	4.7	4.7
20468	ENSG00000169241	SLC50A1	1	+	155136245	155136396	155136298	155136396	155135866	155135991	20468	19,16,18	283202225	24,39,29	288281294	126	73	0.0596224	0.923178	0.037,0.044,0.044	0.046,0.074,0.054	-0.016	-1.6	1.6
25945	ENSG00000100852	ARHGAP5	14	+	32117139	32117287	32117142	32117287	32090501	32094386	25945	34,39,30	19,9,9	25,40,38	5,11,4	76	73	0.0596475	0.923178	0.632,0.806,0.762	0.828,0.777,0.901	-0.102	-10.2	10.2
4624	ENSG00000134575	ACP2	11	-	47240051	47240249	47240051	47240166	47242722	47242898	4624	95,63,70	3,2,6	67,90,85	1,2,2	156	73	0.059581	0.923178	0.937,0.936,0.845	0.969,0.955,0.952	-0.053	-5.3	5.3
21727	ENSG00000161999	JMJD8	16	-	683321	683471	683321	683441	683529	683598	21727	9,6,15	69,59,63	12,23,17	75,66,67	103	73	0.059734	0.923934	0.085,0.067,0.144	0.102,0.198,0.152	-0.052	-5.2	5.2
21689	ENSG00000099953	MMP11	22	+	23781787	23782483	23782225	23782483	23781196	23781409	21689	5,0,0	3,1,2	4,6,5	5,1,3	511	73	0.0597887	0.924197	0.192,0.0,0.0	0.103,0.462,0.192	-0.188	-18.8	18.8
10503	ENSG00000266953	RP11-618P17.4	19	+	34396521	34396657	34396580	34396657	34396314	34396430	10503	52,38,58	592450650	42,35,55	533779700	132	73	0.0598294	0.924242	0.046,0.045,0.047	0.042,0.024,0.042	0.01	1	1
11828	ENSG00000086061	DNAJA1	9	+	33038657	33038726	33038684	33038726	33037014	33037115	11828	20,9,26	454378447	15,11,14	422491512	100	73	0.0599327	0.925028	0.031,0.017,0.041	0.025,0.016,0.02	0.009	0.9	0.9
17087	ENSG00000004487	KDM1A	1	+	23073273	23073403	23073291	23073403	23072123	23072197	17087	11,6,6	101,76,93	1,4,1	34,48,42	91	73	0.0599559	0.925028	0.08,0.06,0.049	0.023,0.063,0.019	0.028	2.8	2.8
13488	ENSG00000107331	ABCA2	9	-	137012101	137012189	137012101	137012162	137012264	137012376	13488	10,6,11	54,37,48	4,7,11	51,80,75	100	73	0.0601064	0.926766	0.119,0.106,0.143	0.054,0.06,0.097	0.052	5.2	5.2
3239	ENSG00000198832	SELM	22	-	31105929	31106046	31105929	31105965	31107376	31107444	3239	13,13,9	123,71,112	21,22,27	162123122	154	73	0.0601719	0.927193	0.048,0.08,0.037	0.058,0.078,0.095	-0.022	-2.2	2.2
7109	ENSG00000101190	TCFL5	20	-	62857394	62857638	62857394	62857635	62859363	62859526	7109	54,36,68	4,3,3	21,54,55	0,8,10	76	73	0.0603066	0.928684	0.928,0.92,0.956	1.0,0.866,0.841	0.032	3.2	3.2
1035	ENSG00000127952	STYXL1	7	-	76030420	76030527	76030420	76030524	76030622	76030673	1035	0,0,2	1,1,0	0,3,6	1,0,0	76	73	0.0604995	0.928975	0.0,0.0,1.0	0.0,1.0,1.0	-0.333	-33.3	33.3
10814	ENSG00000146963	LUC7L2	7	+	139365208	139365290	139365211	139365290	139363365	139363452	10814	2,1,2	0,0,0	2,0,0	0,1,1	76	73	0.0604811	0.928975	1.0,1.0,1.0	1.0,0.0,0.0	0.667	66.7	66.7
14623	ENSG00000121073	SLC35B1	17	-	49706203	49706334	49706203	49706309	49706964	49707068	14623	75,67,58	34,30,30	85,102,74	21,43,21	98	73	0.0603979	0.928975	0.622,0.625,0.59	0.751,0.639,0.724	-0.092	-9.2	9.2
17306	ENSG00000135596	MICAL1	6	-	109445770	109445952	109445770	109445862	109446135	109446357	17306	23,21,26	72,60,80	33,42,21	67,65,65	163	73	0.0605152	0.928975	0.125,0.136,0.127	0.181,0.224,0.126	-0.048	-4.8	4.8
7248	ENSG00000160087	UBE2J2	1	-	1256044	1256181	1256044	1256125	1256991	1257130	7248	10,11,6	100,48,81	4,6,12	99133103	129	73	0.0604917	0.928975	0.054,0.115,0.04	0.022,0.025,0.062	0.033	3.3	3.3
10673	ENSG00000260442	ATP2A1-AS1	16	-	28878956	28879107	28878956	28879104	28879541	28879920	10673	3,2,1	1,1,2	4,3,0	5,10,3	76	73	0.0607376	0.930908	0.742,0.658,0.324	0.435,0.224,0.0	0.355	35.5	35.5
18799	ENSG00000188227	ZNF793	19	+	37533233	37533403	37533307	37533403	37532355	37532482	18799	1,1,0	19,3,15	1,1,3	6,9,13	147	73	0.0607552	0.930908	0.025,0.142,0.0	0.076,0.052,0.103	-0.021	-2.1	2.1
25872	ENSG00000162869	PPP1R21	2	+	48458001	48458227	48458125	48458227	48454594	48454741	25872	1,2,3	36,42,32	1,5,6	35,30,30	197	73	0.0607407	0.930908	0.01,0.017,0.034	0.01,0.058,0.069	-0.025	-2.5	2.5
13000	ENSG00000178814	OPLAH	8	-	144058009	144058165	144058009	144058148	144058238	144058404	13000	1,0,1	11,8,10	2,1,3	6,26,18	90	73	0.0608906	0.932399	0.069,0.0,0.075	0.213,0.03,0.119	-0.073	-7.3	7.3
12030	ENSG00000168661	ZNF30	19	+	34931842	34931993	34931860	34931993	34929883	34929956	12030	20,11,9	0,1,0	11,10,12	1,2,1	91	73	0.0610127	0.933685	1.0,0.898,1.0	0.898,0.8,0.906	0.098	9.8	9.8
22051	ENSG00000092098	RNF31	14	+	24151130	24151379	24151181	24151379	24150597	24150888	22051	31,22,33	0,0,0	46,34,32	2,1,2	124	73	0.0611523	0.935236	1.0,1.0,1.0	0.931,0.952,0.904	0.071	7.1	7.1
11342	ENSG00000230124	ACBD6	1	-	180273337	180273572	180273337	180273398	180273936	180274112	11342	12,8,6	2,0,2	5,10,6	2,0,0	247	73	0.0613961	0.9363	0.639,1.0,0.47	0.425,1.0,1.0	-0.105	-10.5	10.5
12929	ENSG00000065029	ZNF76	6	+	35287622	35287845	35287648	35287845	35286321	35286399	12929	11,1,7	2,0,0	5,7,4	1,1,1	99	73	0.061413	0.9363	0.802,1.0,1.0	0.787,0.838,0.747	0.143	14.3	14.3
23524	ENSG00000162174	ASRGL1	11	+	62391499	62391592	62391521	62391592	62389132	62389251	23524	3,9,9	41,35,50	2,12,1	45,72,59	95	73	0.0613862	0.9363	0.053,0.165,0.122	0.033,0.114,0.013	0.06	6	6
7251	ENSG00000100994	PYGB	20	+	25274576	25274723	25274591	25274723	25271382	25271486	7251	7,6,6	119,69,107	6,13,23	123130143	88	73	0.0613444	0.9363	0.047,0.067,0.044	0.039,0.077,0.118	-0.025	-2.5	2.5
9453	ENSG00000169714	CNBP	3	-	129171078	129171283	129171078	129171277	129171445	129171538	9453	25,33,52	374277418	24,40,30	399431421	79	73	0.0612924	0.9363	0.058,0.099,0.103	0.053,0.079,0.062	0.022	2.2	2.2
1334	ENSG00000068400	GRIPAP1	X	-	48975154	48975309	48975154	48975291	48976017	48976111	1334	45,30,58	6,2,3	38,44,49	0,1,4	91	73	0.0616087	0.938699	0.857,0.923,0.939	1.0,0.972,0.908	-0.054	-5.4	5.4
1322	ENSG00000141013	GAS8	16	+	90040285	90040509	90040299	90040509	90037761	90037848	1322	9,3,2	36,32,33	3,3,1	39,39,37	87	73	0.0618022	0.939625	0.173,0.073,0.048	0.061,0.061,0.022	0.05	5	5
18436	ENSG00000137070	IL11RA	9	+	34655132	34655317	34655217	34655317	34652199	34652233	18436	3,0,2	1,1,1	1,0,2	6,3,3	158	73	0.0617644	0.939625	0.581,0.0,0.48	0.071,0.0,0.235	0.252	25.2	25.2
24594	ENSG00000157353	FUK	16	+	70474527	70474694	70474625	70474694	70474128	70474339	24594	59,30,69	2,0,0	57,67,76	4,1,1	171	73	0.061823	0.939625	0.926,1.0,1.0	0.859,0.966,0.97	0.044	4.4	4.4
7534	ENSG00000128059	PPAT	4	-	56406494	56406701	56406494	56406618	56407649	56407716	7534	140117139	1,1,4	140140177	4,6,4	156	73	0.0617672	0.939625	0.985,0.982,0.942	0.942,0.916,0.954	0.032	3.2	3.2
23623	ENSG00000129255	MPDU1	17	+	7585694	7585797	7585731	7585797	7583859	7583965	23623	3,10,6	93,84,106	3,5,3	104,120,98	110	73	0.0619952	0.941658	0.021,0.073,0.036	0.019,0.027,0.02	0.021	2.1	2.1
20809	ENSG00000072778	ACADVL	17	+	7224479	7224552	7224483	7224552	7224320	7224393	20809	722480684	37,19,24	738848859	28,16,29	77	73	0.0621355	0.942134	0.949,0.96,0.964	0.962,0.98,0.966	-0.012	-1.2	1.2
22261	ENSG00000164032	H2AFZ	4	-	99949272	99949385	99949272	99949379	99949662	99949740	22261	85,66,85	0,2,2	86,132,99	5,4,2	79	73	0.0620881	0.942134	1.0,0.968,0.975	0.941,0.968,0.979	0.018	1.8	1.8
26264	ENSG00000141279	NPEPPS	17	+	47591903	47592060	47591955	47592060	47590716	47590881	26264	3,2,6	93,80,122	5,8,8	97,102,99	125	73	0.062142	0.942134	0.018,0.014,0.028	0.029,0.044,0.045	-0.019	-1.9	1.9
16252	ENSG00000173821	RNF213	17	+	80298291	80298518	80298320	80298518	80295556	80295813	16252	5,1,4	41,17,40	4,4,11	26,35,31	102	73	0.0622648	0.943412	0.08,0.04,0.067	0.099,0.076,0.203	-0.064	-6.4	6.4
18334	ENSG00000100462	PRMT5	14	-	22928125	22928241	22928125	22928211	22928496	22928615	18334	31,22,35	187156191	17,22,32	180212218	103	73	0.0623294	0.94363	0.105,0.091,0.115	0.063,0.069,0.094	0.028	2.8	2.8
22390	ENSG00000101665	SMAD7	18	-	48942480	48942555	48942480	48942552	48948383	48948437	22390	4,1,2	0,0,0	4,3,2	1,0,3	76	73	0.0623563	0.94363	1.0,1.0,1.0	0.793,1.0,0.39	0.272	27.2	27.2
16526	ENSG00000186104	CYP2R1	11	-	14879113	14879443	14879113	14879207	14880135	14880768	16526	150140129	7,2,9	120168134	1,2,6	309	73	0.0624148	0.943933	0.835,0.943,0.772	0.966,0.952,0.841	-0.07	-7	7
10179	ENSG00000111581	NUP107	12	+	68690602	68690746	68690630	68690746	68689532	68689619	10179	6,4,11	45,42,63	1,2,7	38,45,52	101	73	0.0625996	0.946142	0.088,0.064,0.112	0.019,0.031,0.089	0.042	4.2	4.2
13677	ENSG00000166333	ILK	11	+	6608017	6608211	6608045	6608211	6604226	6604360	13677	2,4,1	106,61,85	5,6,5	86,104,99	101	73	0.0627716	0.948031	0.013,0.045,0.008	0.04,0.04,0.035	-0.016	-1.6	1.6
20485	ENSG00000076043	REXO2	11	+	114447742	114447879	114447825	114447879	114445978	114446087	20485	16,10,19	182126168	8,13,12	188179186	156	73	0.062802	0.948031	0.04,0.036,0.05	0.02,0.033,0.029	0.015	1.5	1.5
19401	ENSG00000113108	APBB3	5	-	140561586	140561722	140561586	140561701	140562099	140562227	19401	7,10,6	2,1,5	2,9,4	4,3,8	94	73	0.0628793	0.948614	0.731,0.886,0.482	0.28,0.7,0.28	0.28	28	28
18538	ENSG00000172466	ZNF24	18	-	35332226	35339073	35332226	35337770	35339828	35339976	18538	47,38,46	108,60,92	16,40,47	83,96,101	1376	73	0.0629401	0.948946	0.023,0.033,0.026	0.01,0.022,0.024	0.009	0.9	0.9
18224	ENSG00000134779	TPGS2	18	-	36818893	36818992	36818893	36818973	36823802	36823871	18224	11,2,5	1,0,2	9,9,12	1,3,4	92	73	0.0631174	0.951034	0.897,1.0,0.665	0.877,0.704,0.704	0.092	9.2	9.2
18377	ENSG00000104892	KLC3	19	+	45350322	45350431	45350340	45350431	45349428	45349602	18377	2,4,9	5,1,6	4,3,2	5,8,10	91	73	0.0632792	0.95113	0.243,0.762,0.546	0.391,0.231,0.138	0.264	26.4	26.4
22749	ENSG00000141699	FAM134C	17	-	42586764	42586913	42586764	42586891	42587833	42587864	22749	8,2,0	32,29,29	3,6,13	30,33,38	95	73	0.063244	0.95113	0.161,0.05,0.0	0.071,0.123,0.208	-0.064	-6.4	6.4
7572	ENSG00000078674	PCM1	8	+	17935569	17935706	17935588	17935706	17924712	17924780	7572	2,1,0	34,24,40	2,3,2	29,31,36	92	73	0.0632332	0.95113	0.045,0.032,0.0	0.052,0.071,0.042	-0.029	-2.9	2.9
9009	ENSG00000171853	TRAPPC12	2	+	3477691	3477795	3477694	3477795	3465596	3465695	9009	4,1,3	25,23,15	5,5,3	14,18,12	76	73	0.0631921	0.95113	0.133,0.04,0.161	0.255,0.211,0.194	-0.109	-10.9	10.9
13714	ENSG00000225697	SLC26A6	3	-	48631648	48631801	48631648	48631797	48631879	48632044	13714	27,19,31	4,6,6	25,31,27	3,2,3	77	73	0.06335	0.95161	0.865,0.75,0.83	0.888,0.936,0.895	-0.091	-9.1	9.1
18415	ENSG00000140365	COMMD4	15	+	75338575	75338685	75338645	75338685	75338354	75338420	18415	11,5,12	78,65,87	5,8,8	99,115,93	143	73	0.0634087	0.951908	0.067,0.038,0.066	0.025,0.034,0.042	0.023	2.3	2.3
25116	ENSG00000235173	HGH1	8	+	144139008	144139100	144139028	144139100	144138714	144138813	25116	83,51,56	2,0,0	49,58,69	2,2,3	93	73	0.0637017	0.955721	0.97,1.0,1.0	0.951,0.958,0.948	0.038	3.8	3.8
21459	ENSG00000280927	CTBP1-AS	4	+	1210797	1210956	1210886	1210956	1210119	1210558	21459	117,88,113	3,3,1	88,96,120	0,2,0	162	73	0.0638259	0.956412	0.946,0.93,0.981	1.0,0.956,1.0	-0.033	-3.3	3.3
27290	ENSG00000112996	MRPS30	5	+	44814894	44815066	44814912	44815066	44813105	44813282	27290	5,2,5	77,80,93	1,2,3	95,92,91	91	73	0.063814	0.956412	0.05,0.02,0.041	0.008,0.017,0.026	0.02	2	2
11580	ENSG00000020922	MRE11A	11	-	94445809	94445893	94445809	94445890	94447218	94447438	11580	67,23,47	3,2,2	44,63,62	5,7,5	76	73	0.0639344	0.957106	0.955,0.917,0.958	0.894,0.896,0.923	0.039	3.9	3.9
14054	ENSG00000100201	DDX17	22	-	38494885	38495079	38494885	38495046	38495795	38495937	14054	38,20,35	201197216	23,19,25	176226224	106	73	0.0639504	0.957106	0.115,0.065,0.1	0.083,0.055,0.071	0.024	2.4	2.4
4219	ENSG00000153560	UBP1	3	-	33409448	33409618	33409448	33409601	33411580	33411687	4219	19,5,11	91,68,124	6,6,6	84,95,69	90	73	0.0640776	0.958424	0.145,0.056,0.067	0.055,0.049,0.066	0.033	3.3	3.3
20813	ENSG00000072778	ACADVL	17	+	7223421	7223658	7223643	7223658	7223136	7223237	20813	96,71,158	931712953	114160142	8511008869	295	73	0.0641817	0.958809	0.025,0.024,0.039	0.032,0.038,0.039	-0.007	-0.7	0.7
560	ENSG00000237765	FAM200B	4	+	15686927	15687148	15686931	15687148	15686235	15686462	560	0,3,0	1,0,2	2,2,0	1,0,2	77	73	0.0641556	0.958809	0.0,1.0,0.0	0.655,1.0,0.0	-0.218	-21.8	21.8
438	ENSG00000131899	LLGL1	17	+	18238455	18238609	18238461	18238609	18238061	18238214	438	28,21,14	4,7,9	25,32,24	7,3,2	79	73	0.064266	0.959484	0.866,0.735,0.59	0.767,0.908,0.917	-0.134	-13.4	13.4
16540	ENSG00000135048	TMEM2	9	-	71740062	71740264	71740062	71740232	71745017	71745579	16540	0,6,0	26,11,15	0,0,0	22,14,17	105	73	0.0644361	0.961437	0.0,0.275,0.0	0.0,0.0,0.0	0.092	9.2	9.2
12675	ENSG00000135740	SLC9A5	16	+	67264332	67264522	67264351	67264522	67262211	67262289	12675	0,0,1	1,5,2	1,0,3	2,1,1	92	73	0.0645849	0.96307	0.0,0.0,0.284	0.284,0.0,0.704	-0.235	-23.5	23.5
6251	ENSG00000272896	RP11-216L13.17	9	+	136791625	136791777	136791710	136791777	136791378	136791424	6251	76,47,80	638468653	162114124	9501000835	158	73	0.0646563	0.963194	0.052,0.044,0.054	0.073,0.05,0.064	-0.012	-1.2	1.2
7341	ENSG00000089685	BIRC5	17	+	78215965	78216781	78216663	78216781	78214679	78214789	7341	16,17,35	91,86,97	26,32,41	82,106,93	771	73	0.0646719	0.963194	0.016,0.018,0.033	0.029,0.028,0.04	-0.01	-1	1
18721	ENSG00000171988	JMJD1C	10	-	63183446	63183591	63183446	63183569	63184607	63184738	18721	1,2,2	16,17,16	0,0,0	14,21,19	95	73	0.0647271	0.963431	0.046,0.083,0.088	0.0,0.0,0.0	0.072	7.2	7.2
17022	ENSG00000140474	ULK3	15	-	74838151	74838341	74838151	74838192	74838439	74838504	17022	14,4,12	2,0,1	5,10,7	6,0,1	222	73	0.0647823	0.963666	0.697,1.0,0.798	0.215,1.0,0.697	0.194	19.4	19.4
12828	ENSG00000109911	ELP4	11	+	31603764	31603907	31603767	31603907	31594769	31594901	12828	4,4,1	17,7,9	5,8,7	11,11,11	76	73	0.0649148	0.96477	0.184,0.354,0.096	0.304,0.411,0.379	-0.153	-15.3	15.3
16367	ENSG00000065328	MCM10	10	+	13172624	13172765	13172627	13172765	13172375	13172480	16367	15,16,7	13,15,13	6,5,17	17,15,26	76	73	0.0649353	0.96477	0.526,0.506,0.341	0.253,0.243,0.386	0.164	16.4	16.4
15979	ENSG00000213593	TMX2	11	+	57739109	57739305	57739130	57739305	57738663	57739039	15979	20,13,19	258178212	10,12,18	230249280	94	73	0.0651423	0.965503	0.057,0.054,0.065	0.033,0.036,0.048	0.02	2	2
2383	ENSG00000187239	FNBP1	9	-	129899964	129900104	129899964	129900101	129900425	129900547	2383	11,18,11	52,37,32	12,12,19	24,20,32	76	73	0.0651042	0.965503	0.169,0.318,0.248	0.324,0.366,0.363	-0.106	-10.6	10.6
4327	ENSG00000161202	DVL3	3	+	184164477	184164601	184164512	184164601	184164266	184164388	4327	23,27,17	4,0,0	20,17,21	0,6,2	108	73	0.0651392	0.965503	0.795,1.0,1.0	1.0,0.657,0.877	0.087	8.7	8.7
5691	ENSG00000234127	TRIM26	6	-	30201034	30201138	30201034	30201123	30204655	30204765	5691	46,33,39	2,1,2	39,39,44	2,2,8	88	73	0.0650901	0.965503	0.95,0.965,0.942	0.942,0.942,0.82	0.051	5.1	5.1
22717	ENSG00000124532	MRS2	6	+	24415015	24415163	24415032	24415163	24412285	24412395	22717	14,17,11	76,52,56	18,20,22	55,63,52	90	73	0.065486	0.969422	0.13,0.21,0.137	0.21,0.205,0.255	-0.064	-6.4	6.4
25940	ENSG00000168067	MAP4K2	11	-	64789729	64789807	64789729	64789785	64789888	64789959	25940	2,3,2	31,18,19	8,3,5	21,33,18	95	73	0.0654768	0.969422	0.047,0.114,0.075	0.226,0.065,0.176	-0.077	-7.7	7.7
21288	ENSG00000116991	SIPA1L2	1	-	232443601	232443685	232443601	232443682	232445528	232445786	21288	54,31,28	3,3,1	27,40,45	1,1,1	76	73	0.065644	0.970588	0.945,0.908,0.964	0.963,0.975,0.977	-0.033	-3.3	3.3
25760	ENSG00000123983	ACSL3	2	+	222865335	222865574	222865465	222865574	222860941	222861258	25760	7,4,8	0,0,0	3,5,1	0,0,3	203	73	0.0656075	0.970588	1.0,1.0,1.0	1.0,1.0,0.107	0.298	29.8	29.8
5701	ENSG00000061987	MON2	12	+	62535524	62535709	62535529	62535709	62534844	62534926	5701	48,32,32	3,2,2	35,37,37	2,0,1	78	73	0.0657239	0.971182	0.937,0.937,0.937	0.942,1.0,0.972	-0.034	-3.4	3.4
21335	ENSG00000255152	MSH5-SAPCD1	6	+	31744138	31744303	31744177	31744303	31743903	31744025	21335	3,3,3	0,0,0	4,4,8	3,0,1	112	73	0.0658943	0.97267	1.0,1.0,1.0	0.465,1.0,0.839	0.232	23.2	23.2
26603	ENSG00000071889	FAM3A	X	-	154507810	154507885	154507810	154507861	154508288	154508347	26603	8,1,1	61,38,55	1,16,7	52,72,76	97	73	0.065904	0.97267	0.09,0.019,0.013	0.014,0.143,0.065	-0.033	-3.3	3.3
4055	ENSG00000228727	SAPCD1	6	+	31764249	31764355	31764265	31764355	31764063	31764159	4055	2,0,1	14,11,14	0,2,6	12,17,19	89	73	0.0660485	0.974215	0.105,0.0,0.055	0.0,0.088,0.206	-0.045	-4.5	4.5
22032	ENSG00000178038	ALS2CL	3	-	46675617	46675976	46675617	46675686	46676244	46676402	22032	4,2,2	2,0,1	6,2,7	0,3,0	363	73	0.066158	0.975243	0.287,1.0,0.287	1.0,0.118,1.0	-0.181	-18.1	18.1
14696	ENSG00000130305	NSUN5	7	-	73308430	73308575	73308430	73308553	73308697	73308867	14696	5,3,7	37,18,14	2,3,1	27,15,16	95	73	0.0663664	0.977041	0.094,0.114,0.278	0.054,0.133,0.046	0.084	8.4	8.4
16623	ENSG00000131591	C1orf159	1	-	1090352	1091374	1090352	1090587	1091471	1091565	16623	22,22,23	0,0,1	14,43,13	0,4,0	860	73	0.0663554	0.977041	1.0,1.0,0.661	1.0,0.477,1.0	0.061	6.1	6.1
18170	ENSG00000130653	PNPLA7	9	-	137515378	137515522	137515378	137515519	137519916	137520043	18170	0,4,0	3,0,3	1,0,0	4,2,1	76	73	0.0664362	0.977041	0.0,1.0,0.0	0.194,0.0,0.0	0.269	26.9	26.9
821	ENSG00000126246	IGFLR1	19	-	35739709	35740088	35739709	35740086	35740379	35740564	821	9,6,9	2,1,0	7,7,12	2,2,2	75	73	0.0664396	0.977041	0.814,0.854,1.0	0.773,0.773,0.854	0.089	8.9	8.9
3577	ENSG00000089195	TRMT6	20	-	5943947	5944054	5943947	5944031	5944161	5944253	3577	4,2,8	34,37,44	9,2,10	17,41,27	96	73	0.0664836	0.977101	0.082,0.039,0.121	0.287,0.036,0.22	-0.1	-10	10
10177	ENSG00000168005	C11orf84	11	+	63822630	63822848	63822790	63822848	63818801	63819002	10177	7,4,4	1,0,0	11,10,15	1,0,3	233	73	0.066569	0.97711	0.687,1.0,1.0	0.775,1.0,0.61	0.101	10.1	10.1
14104	ENSG00000254870	ATP6V1G2-DDX39B	6	-	31538752	31538939	31538752	31538855	31539146	31539274	14104	17,11,18	192179220	16,34,28	188251253	157	73	0.0666039	0.97711	0.04,0.028,0.037	0.038,0.059,0.049	-0.014	-1.4	1.4
7803	ENSG00000196367	TRRAP	7	+	98910509	98910607	98910512	98910607	98910055	98910419	7803	22,20,20	2,0,0	11,17,9	1,2,1	76	73	0.0665673	0.97711	0.914,1.0,1.0	0.914,0.891,0.896	0.071	7.1	7.1
10641	ENSG00000169231	THBS3	1	-	155203512	155203592	155203512	155203539	155205059	155205316	10641	4,2,1	3,0,1	0,6,0	2,0,2	126	73	0.0667102	0.978084	0.436,1.0,0.367	0.0,1.0,0.0	0.268	26.8	26.8
19886	ENSG00000168724	DNAJC21	5	+	34945721	34945803	34945760	34945803	34944866	34945025	19886	25,15,27	66,60,63	11,14,24	73,85,57	112	73	0.0670018	0.981304	0.198,0.14,0.218	0.089,0.097,0.215	0.052	5.2	5.2
24210	ENSG00000182199	SHMT2	12	+	57232424	57232575	57232452	57232575	57232210	57232292	24210	51,39,54	429326439	50,63,52	498668633	101	73	0.0670501	0.981304	0.079,0.08,0.082	0.068,0.064,0.056	0.018	1.8	1.8
27286	ENSG00000160818	GPATCH4	1	-	156598967	156599104	156598967	156599030	156601408	156601470	27286	115,76,89	2,8,1	106,80,121	2,2,1	147	73	0.0670188	0.981304	0.966,0.825,0.978	0.963,0.952,0.984	-0.043	-4.3	4.3
12059	ENSG00000131351	HAUS8	19	-	17059996	17060223	17059996	17060092	17062697	17062779	12059	3,0,7	6,17,9	2,2,3	21,23,26	204	73	0.0671926	0.982803	0.152,0.0,0.218	0.033,0.03,0.04	0.089	8.9	8.9
1625	ENSG00000126432	PRDX5	11	+	64321537	64321740	64321585	64321740	64321006	64321068	1625	29,23,30	343269368	25,27,27	444444438	121	73	0.0673627	0.984702	0.049,0.049,0.047	0.033,0.035,0.036	0.014	1.4	1.4
23638	ENSG00000215845	TSTD1	1	-	161038498	161038711	161038498	161038634	161038879	161038990	23638	79,61,80	11,18,26	124124123	20,21,16	150	73	0.0677255	0.988235	0.778,0.623,0.6	0.751,0.742,0.789	-0.094	-9.4	9.4
3337	ENSG00000166311	SMPD1	11	+	6393881	6394041	6393895	6394041	6393616	6393693	3337	3,3,3	90,59,71	3,6,8	65,69,74	87	73	0.0676939	0.988235	0.027,0.041,0.034	0.037,0.068,0.083	-0.029	-2.9	2.9
6297	ENSG00000143365	RORC	1	-	151813487	151813702	151813487	151813620	151814573	151814695	6297	11,1,8	14,13,14	3,2,6	15,14,23	155	73	0.0676809	0.988235	0.27,0.035,0.212	0.086,0.063,0.109	0.086	8.6	8.6
24798	ENSG00000172530	BANP	16	+	88035322	88035394	88035331	88035394	88033108	88033245	24798	20,8,13	9,4,1	11,9,21	6,10,13	82	73	0.0678704	0.989759	0.664,0.64,0.92	0.62,0.445,0.59	0.19	19	19
22250	ENSG00000127054	CPSF3L	1	-	1320455	1320682	1320455	1320529	1320995	1321093	22250	37,17,27	88,76,74	22,28,20	100,100,99	226	73	0.0680626	0.991971	0.12,0.067,0.105	0.066,0.083,0.061	0.027	2.7	2.7
1014	ENSG00000175575	PAAF1	11	+	73919260	73919405	73919297	73919405	73918949	73919032	1014	2,0,2	0,3,0	0,2,5	3,1,1	110	73	0.0681888	0.992001	1.0,0.0,1.0	0.0,0.57,0.768	0.221	22.1	22.1
14898	ENSG00000174672	BRSK2	11	+	1460499	1461714	1460969	1461714	1459191	1459239	14898	0,0,1	7,1,0	1,4,5	1,4,5	543	73	0.0682266	0.992001	0.0,0.0,1.0	0.119,0.119,0.119	0.214	21.4	21.4
24122	ENSG00000175115	PACS1	11	+	66219544	66219805	66219745	66219805	66216694	66216775	24122	11,10,8	110,81,85	10,11,20	83,96,63	274	73	0.0681648	0.992001	0.026,0.032,0.024	0.031,0.03,0.078	-0.019	-1.9	1.9
5684	ENSG00000159023	EPB41	1	+	29053103	29053312	29053106	29053312	29039253	29039426	5684	60,39,60	1,4,4	60,69,47	4,8,7	76	73	0.0681497	0.992001	0.983,0.904,0.935	0.935,0.892,0.866	0.043	4.3	4.3
25721	ENSG00000026036	RTEL1-TNFRSF6B	20	+	63689965	63690210	63690086	63690210	63689749	63689865	25721	1,1,3	1,6,8	6,1,5	5,5,4	194	73	0.0682704	0.992049	0.273,0.059,0.124	0.311,0.07,0.32	-0.082	-8.2	8.2
8974	ENSG00000131697	NPHP4	1	-	5874873	5875100	5874873	5875094	5877092	5877298	8974	4,4,3	0,0,3	4,6,9	2,3,2	79	73	0.0684713	0.994378	1.0,1.0,0.48	0.649,0.649,0.806	0.125	12.5	12.5
17779	ENSG00000174371	EXO1	1	+	241872031	241872278	241872034	241872278	241866829	241867055	17779	6,6,5	2,2,5	18,6,14	6,1,0	76	73	0.068521	0.994509	0.742,0.742,0.49	0.742,0.852,1.0	-0.207	-20.7	20.7
8899	ENSG00000149476	TKFC	11	+	61334489	61334731	61334619	61334731	61333548	61333650	8899	27,10,28	14,6,11	39,48,37	8,13,13	203	73	0.0686374	0.995609	0.41,0.375,0.478	0.637,0.57,0.506	-0.15	-15	15
23230	ENSG00000099991	CABIN1	22	+	24168431	24168500	24168446	24168500	24166638	24167313	23230	7,4,3	30,16,28	3,3,1	24,29,27	88	73	0.0687505	0.996068	0.162,0.172,0.082	0.094,0.079,0.03	0.071	7.1	7.1
9559	ENSG00000137776	SLTM	15	-	58888384	58888573	58888384	58888555	58889429	58889542	9559	9,3,8	80,53,85	5,0,6	61,91,77	91	73	0.0687476	0.996068	0.083,0.043,0.07	0.062,0.0,0.059	0.025	2.5	2.5
16181	ENSG00000107281	NPDC1	9	-	137040511	137040591	137040511	137040570	137040670	137040737	16181	44,28,35	5,0,1	42,53,38	0,0,0	94	73	0.0687996	0.996096	0.872,1.0,0.965	1.0,1.0,1.0	-0.054	-5.4	5.4
19898	ENSG00000265808	SEC22B	1	-	120160383	120160548	120160383	120160530	120163209	120163370	19898	28,19,19	211172209	17,14,13	185207188	91	73	0.0688338	0.996096	0.096,0.081,0.068	0.069,0.051,0.053	0.024	2.4	2.4
14352	ENSG00000107164	FUBP3	9	+	130609953	130609987	130609956	130609987	130595482	130595588	14352	66,41,78	3,3,2	32,69,52	0,1,2	76	73	0.0690839	0.997944	0.955,0.929,0.974	1.0,0.985,0.961	-0.029	-2.9	2.9
14361	ENSG00000197324	LRP10	14	+	22875330	22875465	22875354	22875465	22875135	22875245	14361	17,13,6	138,79,117	8,10,7	113142126	97	73	0.069097	0.997944	0.085,0.11,0.037	0.051,0.05,0.04	0.03	3	3
17529	ENSG00000166598	HSP90B1	12	+	103939506	103939625	103939508	103939625	103938339	103938458	17529	13,17,27	3,1,2	5,2,18	2,0,0	75	73	0.069038	0.997944	0.808,0.943,0.929	0.709,1.0,1.0	-0.01	-1	1
5507	ENSG00000154582	TCEB1	8	-	73955646	73955779	73955646	73955765	73955910	73956054	5507	0,0,0	1,1,5	1,1,1	3,2,2	87	73	0.0691245	0.997944	0.0,0.0,0.0	0.219,0.296,0.296	-0.27	-27	27
22610	ENSG00000170471	RALGAPB	20	+	38497320	38497516	38497352	38497516	38492929	38493132	22610	3,3,5	51,31,40	1,1,3	37,38,45	105	73	0.0692062	0.998534	0.039,0.063,0.08	0.018,0.018,0.044	0.034	3.4	3.4
12687	ENSG00000138785	INTS12	4	-	105703647	105703812	105703647	105703809	105708637	105708659	12687	3,0,2	20,14,8	6,1,4	18,8,15	76	73	0.0692734	0.998915	0.126,0.0,0.194	0.243,0.107,0.204	-0.078	-7.8	7.8
10000	ENSG00000234545	FAM133B	7	-	92579316	92579395	92579316	92579390	92581505	92581603	10000	36,27,54	0,0,2	33,43,28	0,0,0	78	73	1	1	1.0,1.0,0.962	1.0,1.0,1.0	-0.013	-1.3	1.3
10001	ENSG00000162604	TM2D1	1	-	61694696	61694770	61694696	61694759	61700933	61701025	10001	89,79,63	0,0,0	70,56,79	0,1,0	84	73	1	1	1.0,1.0,1.0	1.0,0.98,1.0	0.007	0.7	0.7
10002	ENSG00000162604	TM2D1	1	-	61724287	61724429	61724287	61724425	61724901	61725113	10002	1,0,0	0,0,1	0,0,0	0,1,0	77	73	1	1	1.0,NA,0.0	NA,0.0,NA	0.5	50	50
10003	ENSG00000162604	TM2D1	1	-	61686791	61686921	61686791	61686895	61694696	61694770	10003	15,7,15	0,0,0	10,15,15	0,0,2	99	73	1	1	1.0,1.0,1.0	1.0,1.0,0.847	0.051	5.1	5.1
10004	ENSG00000142541	RPL13A	19	+	49490195	49490297	49490214	49490297	49489849	49489922	10004	2,7,6	0,0,0	3,4,8	1,0,0	92	73	1	1	1.0,1.0,1.0	0.704,1.0,1.0	0.099	9.9	9.9
10005	ENSG00000142541	RPL13A	19	+	49490126	49490297	49490195	49490297	49489849	49489922	10005	22,18,22	0,0,0	16,24,25	1,0,0	142	73	1	1	1.0,1.0,1.0	0.892,1.0,1.0	0.036	3.6	3.6
10006	ENSG00000142541	RPL13A	19	+	49490195	49490297	49490239	49490297	49489849	49489922	10006	639584668	0,0,0	882894841	0,0,1	117	73	1	1	1.0,1.0,1.0	1.0,1.0,0.998	0.001	0.1	0.1
10007	ENSG00000142541	RPL13A	19	+	49490195	49490297	49490231	49490297	49489849	49489922	10007	98,82,119	312023313122	105137154	439246084316	109	73	0.171616	1	0.021,0.023,0.025	0.016,0.02,0.023	0.003	0.3	0.3
10008	ENSG00000142541	RPL13A	19	+	49490180	49490297	49490195	49490297	49489849	49489922	10008	2,3,6	0,0,0	3,12,4	1,0,0	88	73	1	1	1.0,1.0,1.0	0.713,1.0,1.0	0.096	9.6	9.6
10009	ENSG00000142541	RPL13A	19	+	49490126	49490297	49490214	49490297	49489849	49489922	10009	24,25,28	0,0,0	18,28,33	1,0,0	161	73	1	1	1.0,1.0,1.0	0.891,1.0,1.0	0.036	3.6	3.6
1000	ENSG00000256349	CTD-3074O7.11	11	+	66514405	66514678	66514505	66514678	66511204	66511239	1000	28,44,48	0,0,1	43,46,44	0,0,0	173	73	1	1	1.0,1.0,0.953	1.0,1.0,1.0	-0.016	-1.6	1.6
10010	ENSG00000142541	RPL13A	19	+	49490214	49490297	49490239	49490297	49489849	49489922	10010	637577662	0,0,0	880890833	0,0,1	98	73	1	1	1.0,1.0,1.0	1.0,1.0,0.998	0.001	0.1	0.1
10011	ENSG00000142541	RPL13A	19	+	49490214	49490297	49490231	49490297	49489849	49489922	10011	96,75,113	312023313122	103133146	439246084316	90	73	0.228239	1	0.024,0.025,0.029	0.019,0.023,0.027	0.003	0.3	0.3
10012	ENSG00000142541	RPL13A	19	+	49490180	49490297	49490214	49490297	49489849	49489922	10012	4,10,12	0,0,0	5,16,12	1,0,0	107	73	1	1	1.0,1.0,1.0	0.773,1.0,1.0	0.076	7.6	7.6
10013	ENSG00000142541	RPL13A	19	+	49490126	49490297	49490239	49490297	49489849	49489922	10013	661602690	0,0,0	897918866	0,0,1	186	73	1	1	1.0,1.0,1.0	1.0,1.0,0.997	0.001	0.1	0.1
10014	ENSG00000142541	RPL13A	19	+	49490126	49490297	49490231	49490297	49489849	49489922	10014	120100141	312023313122	120161179	439246084316	178	73	0.0752662	1	0.016,0.017,0.018	0.011,0.014,0.017	0.003	0.3	0.3
10015	ENSG00000142541	RPL13A	19	+	49490126	49490297	49490180	49490297	49489849	49489922	10015	20,15,16	0,0,0	13,12,22	0,0,1	127	73	1	1	1.0,1.0,1.0	1.0,1.0,0.927	0.024	2.4	2.4
10016	ENSG00000142541	RPL13A	19	+	49490231	49490297	49490239	49490297	49489849	49489922	10016	366128333671	0,0,0	516953655003	0,0,1	81	73	1	1	1.0,1.0,1.0	1.0,1.0,1.0	0	0	0
10017	ENSG00000142541	RPL13A	19	+	49490180	49490297	49490239	49490297	49489849	49489922	10017	641587674	0,0,0	884906845	0,0,1	132	73	1	1	1.0,1.0,1.0	1.0,1.0,0.998	0.001	0.1	0.1
10018	ENSG00000142541	RPL13A	19	+	49490180	49490297	49490231	49490297	49489849	49489922	10018	100,85,125	312023313122	107149158	439246084316	124	73	0.191863	1	0.019,0.021,0.023	0.014,0.019,0.021	0.003	0.3	0.3
10019	ENSG00000142541	RPL13A	19	+	49490231	49490576	49490474	49490576	49489849	49489922	10019	330024593283	0,0,0	455048034524	1,0,0	316	73	1	1	1.0,1.0,1.0	0.999,1.0,1.0	0	0	0
1001	ENSG00000256349	CTD-3074O7.11	11	+	66519616	66519748	66519620	66519748	66515860	66515933	1001	27,16,20	0,0,1	20,30,28	0,0,0	77	73	1	1	1.0,1.0,0.95	1.0,1.0,1.0	-0.017	-1.7	1.7
10020	ENSG00000142541	RPL13A	19	+	49490474	49490576	49490479	49490576	49490289	49490297	10020	665551666313	1,0,3	859490518467	5,2,5	78	73	1	1	1.0,1.0,0.999	0.999,1.0,0.999	0	0	0
10021	ENSG00000142541	RPL13A	19	+	49490231	49490295	49490239	49490295	49489849	49489912	10021	598560605	0,0,0	866839779	3,0,0	81	73	1	1	1.0,1.0,1.0	0.996,1.0,1.0	0.001	0.1	0.1
10022	ENSG00000142541	RPL13A	19	+	49491728	49491861	49491743	49491861	49491424	49491547	10022	621146886313	0,0,0	758676887400	0,1,0	88	73	1	1	1.0,1.0,1.0	1.0,1.0,1.0	0	0	0
10023	ENSG00000142541	RPL13A	19	+	49491730	49491861	49491743	49491861	49491424	49491547	10023	749568784	0,0,0	9821024869	0,1,0	86	73	1	1	1.0,1.0,1.0	1.0,0.999,1.0	0	0	0
10024	ENSG00000142541	RPL13A	19	+	49491728	49491889	49491730	49491889	49491424	49491547	10024	546841245541	6,4,12	661566736548	11,9,17	75	73	1	1	0.999,0.999,0.998	0.998,0.999,0.997	0.001	0.1	0.1
10025	ENSG00000142541	RPL13A	19	+	49491040	49491266	49491072	49491266	49490474	49490576	10025	293021333012	0,1,0	411942853607	1,0,0	105	73	1	1	1.0,0.999,1.0	1.0,1.0,1.0	0	0	0
10026	ENSG00000142541	RPL13A	19	+	49490778	49491228	49491040	49491228	49490474	49490576	10026	10109693310085	0,0,0	142231561414188	2,0,0	335	73	1	1	1.0,1.0,1.0	0.999,1.0,1.0	0	0	0
10027	ENSG00000142541	RPL13A	19	+	49491039	49491099	49491072	49491099	49490474	49490576	10027	333125033397	0,1,0	428844734020	1,0,0	106	73	1	1	1.0,0.999,1.0	1.0,1.0,1.0	0	0	0
10028	ENSG00000142541	RPL13A	19	+	49491039	49491143	49491040	49491143	49490474	49490576	10028	401370385	0,0,0	171188413	2,0,0	74	73	1	1	1.0,1.0,1.0	0.988,1.0,1.0	0.004	0.4	0.4
10029	ENSG00000142541	RPL13A	19	+	49490778	49491228	49491072	49491228	49490474	49490576	10029	13039906613097	0,1,0	183401989917795	1,0,0	367	73	1	1	1.0,0.999,1.0	1.0,1.0,1.0	0	0	0
10030	ENSG00000142541	RPL13A	19	+	49490778	49491099	49491039	49491099	49490479	49490576	10030	971165649703	3,1,3	140521542913777	0,3,2	334	73	1	1	0.999,0.999,0.999	1.0,0.999,0.999	0	0	0
10031	ENSG00000142541	RPL13A	19	+	49490230	49490297	49490231	49490297	49489849	49489920	10031	14,22,21	0,0,0	21,18,26	0,1,0	74	73	1	1	1.0,1.0,1.0	1.0,0.947,1.0	0.018	1.8	1.8
10032	ENSG00000142541	RPL13A	19	+	49491019	49491099	49491041	49491099	49490778	49490864	10032	881769955	0,0,1	120512561111	0,0,0	95	73	1	1	1.0,1.0,0.999	1.0,1.0,1.0	0	0	0
10033	ENSG00000142541	RPL13A	19	+	49491041	49491099	49491087	49491099	49490778	49490864	10033	400329024055	0,0,0	508854504868	0,2,0	119	73	1	1	1.0,1.0,1.0	1.0,0.999,1.0	0	0	0
10034	ENSG00000142541	RPL13A	19	+	49491039	49491099	49491041	49491099	49490778	49490864	10034	608343276043	0,0,1	789287548048	0,0,0	75	73	1	1	1.0,1.0,1.0	1.0,1.0,1.0	0	0	0
10035	ENSG00000142541	RPL13A	19	+	49491041	49491099	49491045	49491099	49490778	49490864	10035	397250367	0,0,0	416450465	1,0,0	77	73	1	1	1.0,1.0,1.0	0.997,1.0,1.0	0.001	0.1	0.1
10036	ENSG00000142541	RPL13A	19	+	49491019	49491099	49491087	49491099	49490778	49490864	10036	488436715009	0,0,0	629367065979	0,2,0	141	73	1	1	1.0,1.0,1.0	1.0,0.999,1.0	0	0	0
10037	ENSG00000142541	RPL13A	19	+	49491019	49491099	49491039	49491099	49490778	49490864	10037	401331487	560338895575	559629564	724681277501	93	73	0.550581	1	0.053,0.063,0.064	0.057,0.057,0.056	0.003	0.3	0.3
10038	ENSG00000142541	RPL13A	19	+	49491019	49491099	49491045	49491099	49490778	49490864	10038	127810191321	0,0,0	162117061576	1,0,0	99	73	1	1	1.0,1.0,1.0	0.999,1.0,1.0	0	0	0
10039	ENSG00000142541	RPL13A	19	+	49491039	49491099	49491087	49491099	49490778	49490864	10039	10086722910097	0,0,0	129801420412916	0,2,0	121	73	1	1	1.0,1.0,1.0	1.0,1.0,1.0	0	0	0
1003	ENSG00000221829	FANCG	9	-	35075464	35075754	35075464	35075607	35075961	35076023	1003	63,45,63	0,0,2	60,82,91	0,1,1	220	73	1	1	1.0,1.0,0.913	1.0,0.965,0.968	-0.007	-0.7	0.7
10040	ENSG00000142541	RPL13A	19	+	49491045	49491099	49491087	49491099	49490778	49490864	10040	360626523688	0,0,0	467350004403	0,2,0	115	73	1	1	1.0,1.0,1.0	1.0,0.999,1.0	0	0	0
10041	ENSG00000142541	RPL13A	19	+	49491039	49491099	49491045	49491099	49490778	49490864	10041	648045776409	0,0,0	830892048513	1,0,0	79	73	1	1	1.0,1.0,1.0	1.0,1.0,1.0	0	0	0
10042	ENSG00000142541	RPL13A	19	+	49491454	49491547	49491466	49491547	49490778	49490864	10042	772597716	0,0,0	10261031959	0,0,1	85	73	1	1	1.0,1.0,1.0	1.0,1.0,0.999	0	0	0
10043	ENSG00000155959	VBP1	X	+	155220162	155220307	155220182	155220307	155216365	155216575	10043	25,22,28	117,90,144	23,22,28	118118107	93	73	0.983051	1	0.144,0.161,0.132	0.133,0.128,0.17	0.002	0.2	0.2
10044	ENSG00000155959	VBP1	X	+	155220162	155220307	155220186	155220307	155216365	155216575	10044	28,28,33	3,0,0	29,25,30	1,0,2	97	73	0.262951	1	0.875,1.0,1.0	0.956,1.0,0.919	0	0	0
10045	ENSG00000155959	VBP1	X	+	155220182	155220307	155220186	155220307	155216365	155216575	10045	120,96,149	3,0,0	124121109	1,0,2	77	73	1	1	0.974,1.0,1.0	0.992,1.0,0.981	0	0	0
10046	ENSG00000155959	VBP1	X	+	155238768	155238961	155238771	155238961	155236228	155236367	10046	6,11,4	167167196	10,8,3	158190176	76	73	0.942339	1	0.033,0.06,0.019	0.057,0.039,0.016	0	0	0
10047	ENSG00000149823	VPS51	11	+	65110481	65110603	65110500	65110603	65109704	65109923	10047	159110143	2,0,0	175219172	0,0,0	92	73	1	1	0.984,1.0,1.0	1.0,1.0,1.0	-0.005	-0.5	0.5
10048	ENSG00000149823	VPS51	11	+	65111326	65111674	65111446	65111674	65110693	65110781	10048	248199239	1,0,0	275336298	0,0,0	193	73	1	1	0.989,1.0,1.0	1.0,1.0,1.0	-0.004	-0.4	0.4
10049	ENSG00000149823	VPS51	11	+	65107186	65107727	65107580	65107727	65096997	65097127	10049	21,29,32	99,57,100	29,40,64	130,119,96	467	73	0.302226	1	0.032,0.074,0.048	0.034,0.05,0.094	-0.008	-0.8	0.8
1004	ENSG00000221829	FANCG	9	-	35074370	35074494	35074370	35074462	35074926	35075082	1004	63,51,51	1,5,1	62,64,89	3,2,1	105	73	0.577673	1	0.978,0.876,0.973	0.935,0.957,0.984	-0.016	-1.6	1.6
10050	ENSG00000149823	VPS51	11	+	65107580	65108022	65107802	65108022	65096997	65097127	10050	302175288	0,4,0	364317317	0,0,0	295	73	0.884101	1	1.0,0.915,1.0	1.0,1.0,1.0	-0.028	-2.8	2.8
10051	ENSG00000149823	VPS51	11	+	65107186	65107372	65107190	65107372	65096997	65097127	10051	0,0,2	0,0,0	2,2,5	0,0,1	77	73	1	1	NA,NA,1.0	1.0,1.0,0.826	0.058	5.8	5.8
10052	ENSG00000163806	SPDYA	2	+	28799198	28799299	28799200	28799299	28793920	28793997	10052	873759953	0,1,0	718819863	0,0,0	75	73	1	1	1.0,0.999,1.0	1.0,1.0,1.0	0	0	0
10053	ENSG00000163806	SPDYA	2	+	28793862	28793997	28793920	28793997	28788657	28788809	10053	163613401690	0,0,1	146617061698	0,1,0	131	73	1	1	1.0,1.0,0.999	1.0,0.999,1.0	0	0	0
10055	ENSG00000258405	ZNF578	19	+	52456867	52456958	52456902	52456958	52453575	52453607	10055	7,9,3	0,0,0	4,4,6	0,1,0	108	73	1	1	1.0,1.0,1.0	1.0,0.73,1.0	0.09	9	9
10056	ENSG00000135722	FBXL8	16	+	67162847	67163852	67163511	67163852	67161734	67161937	10056	287108206	4,0,2	223290316	0,1,3	737	73	0.293271	1	0.877,1.0,0.911	1.0,0.966,0.913	-0.03	-3	3
10057	ENSG00000135722	FBXL8	16	+	67162635	67162954	67162807	67162954	67161734	67161937	10057	59,18,43	0,1,0	42,47,55	0,0,1	245	73	1	1	1.0,0.843,1.0	1.0,1.0,0.942	-0.033	-3.3	3.3
10058	ENSG00000010278	CD9	12	+	6233411	6233486	6233412	6233486	6232631	6232729	10058	811636828	0,1,0	758950860	0,0,0	74	73	1	1	1.0,0.998,1.0	1.0,1.0,1.0	-0.001	-0.1	0.1
10059	ENSG00000010278	CD9	12	+	6224212	6224369	6224263	6224369	6200435	6200565	10059	0,0,0	0,0,2	2,0,3	0,1,1	124	73	1	1	NA,NA,0.0	1.0,0.0,0.638	-0.546	-54.6	54.6
1005	ENSG00000221829	FANCG	9	-	35074926	35075082	35074926	35075076	35075278	35075325	1005	43,25,31	1,0,0	36,44,42	0,0,0	79	73	1	1	0.975,1.0,1.0	1.0,1.0,1.0	-0.008	-0.8	0.8
10063	ENSG00000198858	R3HDM4	19	-	901975	902130	901975	902101	902241	902410	10063	22,20,18	0,0,0	30,37,29	1,0,0	102	73	1	1	1.0,1.0,1.0	0.955,1.0,1.0	0.015	1.5	1.5
10064	ENSG00000198858	R3HDM4	19	-	899600	899686	899600	899629	900060	900146	10064	109,69,103	0,0,0	132144141	1,0,0	130	73	1	1	1.0,1.0,1.0	0.987,1.0,1.0	0.004	0.4	0.4
10066	ENSG00000198858	R3HDM4	19	-	899600	899724	899600	899629	900060	900146	10066	66,49,65	0,0,0	93,81,89	1,0,0	168	73	1	1	1.0,1.0,1.0	0.976,1.0,1.0	0.008	0.8	0.8
10067	ENSG00000198858	R3HDM4	19	-	900060	900146	900060	900144	900828	900952	10067	69,39,77	1,0,0	69,96,93	0,0,0	75	73	1	1	0.985,1.0,1.0	1.0,1.0,1.0	-0.005	-0.5	0.5
10068	ENSG00000198858	R3HDM4	19	-	901421	901567	901421	901546	901975	902067	10068	2,0,2	63,52,54	3,3,3	67,88,72	94	73	0.161258	1	0.024,0.0,0.028	0.034,0.026,0.031	-0.013	-1.3	1.3
10069	ENSG00000110002	VWA5A	11	+	124124236	124124316	124124252	124124316	124123659	124123804	10069	15,9,7	0,0,0	19,11,6	0,1,0	89	73	1	1	1.0,1.0,1.0	1.0,0.9,1.0	0.033	3.3	3.3
1006	ENSG00000221829	FANCG	9	-	35074926	35075082	35074926	35074943	35075278	35075325	1006	127,98,117	0,1,0	130125166	0,0,1	212	73	1	1	1.0,0.971,1.0	1.0,1.0,0.983	-0.004	-0.4	0.4
10070	ENSG00000143387	CTSK	1	-	150799167	150799285	150799167	150799273	150799543	150799709	10070	0,0,0	2,2,1	0,1,0	7,2,2	85	73	1	1	0.0,0.0,0.0	0.0,0.3,0.0	-0.1	-10	10
10072	ENSG00000106628	POLD2	7	-	44115294	44115396	44115294	44115354	44115765	44115893	10072	404356451	3,3,8	483542516	8,6,9	115	73	0.356547	1	0.988,0.987,0.973	0.975,0.983,0.973	0.006	0.6	0.6
10073	ENSG00000106628	POLD2	7	-	44116114	44116209	44116114	44116206	44116429	44116510	10073	15,10,10	0,0,1	15,24,17	0,1,0	76	73	1	1	1.0,1.0,0.906	1.0,0.958,1.0	-0.017	-1.7	1.7
10074	ENSG00000106628	POLD2	7	-	44116114	44116272	44116114	44116206	44116429	44116510	10074	413321399	0,0,1	508582516	0,1,0	139	73	1	1	1.0,1.0,0.995	1.0,0.997,1.0	-0.001	-0.1	0.1
10075	ENSG00000106628	POLD2	7	-	44116114	44116272	44116114	44116209	44116429	44116510	10075	398314390	0,3,1	494561500	1,3,1	136	73	1	1	1.0,0.983,0.995	0.996,0.99,0.996	-0.001	-0.1	0.1
10076	ENSG00000106628	POLD2	7	-	44117648	44117769	44117648	44117742	44117942	44118093	10076	17,7,11	257167260	18,15,17	250281257	100	73	0.326709	1	0.046,0.03,0.03	0.05,0.038,0.046	-0.009	-0.9	0.9
10077	ENSG00000162929	KIAA1841	2	+	61083153	61083314	61083253	61083314	61076919	61077158	10077	29,17,26	0,0,0	22,19,16	0,1,1	173	73	1	1	1.0,1.0,1.0	1.0,0.889,0.871	0.08	8	8
10078	ENSG00000162929	KIAA1841	2	+	61083153	61083314	61083253	61083314	61081451	61081510	10078	34,18,38	0,0,1	27,21,17	0,0,1	173	73	1	1	1.0,1.0,0.941	1.0,1.0,0.878	0.021	2.1	2.1
1007	ENSG00000221829	FANCG	9	-	35074370	35074494	35074370	35074462	35075278	35075325	1007	24,17,16	0,0,0	17,27,35	1,0,0	105	73	1	1	1.0,1.0,1.0	0.922,1.0,1.0	0.026	2.6	2.6
10080	ENSG00000129347	KRI1	19	-	10561002	10561080	10561002	10561074	10561168	10561265	10080	75,46,63	0,0,0	50,53,56	0,0,2	79	73	1	1	1.0,1.0,1.0	1.0,1.0,0.963	0.012	1.2	1.2
10082	ENSG00000129347	KRI1	19	-	10555086	10555185	10555086	10555175	10555284	10555349	10082	43,33,37	0,0,0	37,46,52	0,0,2	83	73	1	1	1.0,1.0,1.0	1.0,1.0,0.958	0.014	1.4	1.4
10083	ENSG00000129347	KRI1	19	-	10557551	10557702	10557551	10557682	10557757	10557790	10083	8,4,5	0,0,0	7,9,7	0,0,1	93	73	1	1	1.0,1.0,1.0	1.0,1.0,0.846	0.051	5.1	5.1
10084	ENSG00000129347	KRI1	19	-	10562728	10562837	10562728	10562821	10564928	10565034	10084	60,27,47	0,0,1	46,44,50	0,2,0	89	73	1	1	1.0,1.0,0.975	1.0,0.947,1.0	0.009	0.9	0.9
10085	ENSG00000117335	CD46	1	+	207785618	207785682	207785655	207785682	207785070	207785106	10085	331323347	9,3,0	283321313	7,2,3	110	73	0.915475	1	0.961,0.986,1.0	0.964,0.991,0.986	0.002	0.2	0.2
10086	ENSG00000117335	CD46	1	+	207761248	207761446	207761250	207761446	207759638	207759724	10086	275223267	3,0,1	228258229	0,0,1	75	73	1	1	0.989,1.0,0.996	1.0,1.0,0.996	-0.004	-0.4	0.4
10088	ENSG00000093009	CDC45	22	+	19516813	19516893	19516816	19516893	19516526	19516645	10088	1,2,0	17,10,6	0,6,0	12,16,16	76	73	0.260846	1	0.053,0.161,0.0	0.0,0.265,0.0	-0.017	-1.7	1.7
10089	ENSG00000129514	FOXA1	14	-	37594454	37594616	37594454	37594613	37594900	37594950	10089	6,3,0	0,1,2	6,5,6	3,5,3	76	73	0.233939	1	1.0,0.742,0.0	0.658,0.49,0.658	-0.021	-2.1	2.1
1008	ENSG00000221829	FANCG	9	-	35074926	35075076	35074926	35074943	35075278	35075325	1008	85,73,86	0,1,0	94,81,124	0,0,1	206	73	1	1	1.0,0.963,1.0	1.0,1.0,0.978	-0.005	-0.5	0.5
10090	ENSG00000198918	RPL39	X	-	119789907	119790022	119789907	119790011	119791573	119791643	10090	0,0,2	118111821119	0,1,0	155515001399	84	73	1	1	0.0,0.0,0.002	0.0,0.001,0.0	0	0	0
10091	ENSG00000174547	MRPL11	11	-	66436815	66436909	66436815	66436817	66437103	66437263	10091	45,36,62	0,1,0	52,39,51	1,0,1	165	73	1	1	1.0,0.941,1.0	0.958,1.0,0.958	0.008	0.8	0.8
10092	ENSG00000174547	MRPL11	11	-	66437349	66437443	66437349	66437435	66438163	66438259	10092	144115120	1,1,1	155148157	0,2,0	81	73	1	1	0.992,0.99,0.991	1.0,0.985,1.0	-0.004	-0.4	0.4
10093	ENSG00000141582	CBX4	17	-	79835976	79836179	79835976	79836048	79837836	79837902	10093	67,48,89	0,0,1	72,96,84	0,0,0	204	73	1	1	1.0,1.0,0.97	1.0,1.0,1.0	-0.01	-1	1
10095	ENSG00000126461	SCAF1	19	+	49646714	49646830	49646717	49646830	49646525	49646626	10095	63,32,54	1,0,0	37,64,82	0,0,0	76	73	1	1	0.984,1.0,1.0	1.0,1.0,1.0	-0.005	-0.5	0.5
10097	ENSG00000126461	SCAF1	19	+	49646525	49646564	49646548	49646564	49646107	49646202	10097	135,69,107	1,0,0	97154158	3,1,3	96	73	0.831435	1	0.99,1.0,1.0	0.961,0.992,0.976	0.02	2	2
10098	ENSG00000126461	SCAF1	19	+	49646493	49646626	49646525	49646626	49646107	49646202	10098	4,1,4	107,47,79	2,10,9	88125128	105	73	0.149535	1	0.025,0.015,0.034	0.016,0.053,0.047	-0.014	-1.4	1.4
10099	ENSG00000057252	SOAT1	1	+	179342009	179342192	179342113	179342192	179341027	179341310	10099	8,3,5	93,53,60	7,10,15	78,88,102	177	73	0.127952	1	0.034,0.023,0.033	0.036,0.045,0.057	-0.016	-1.6	1.6
1009	ENSG00000221829	FANCG	9	-	35075961	35076028	35075961	35076023	35076431	35076583	1009	28,12,19	0,0,0	24,29,28	0,1,0	78	73	1	1	1.0,1.0,1.0	1.0,0.964,1.0	0.012	1.2	1.2
100	ENSG00000140374	ETFA	15	-	76286370	76286463	76286370	76286403	76287845	76287945	100	242240264	3,0,0	252255253	1,0,0	133	73	1	1	0.978,1.0,1.0	0.993,1.0,1.0	-0.005	-0.5	0.5
10100	ENSG00000163374	YY1AP1	1	-	155661306	155661423	155661306	155661422	155668626	155668777	10100	9,26,35	0,0,0	16,23,17	0,1,0	74	73	1	1	1.0,1.0,1.0	1.0,0.958,1.0	0.014	1.4	1.4
10101	ENSG00000163374	YY1AP1	1	-	155672559	155672731	155672559	155672727	155675009	155675096	10101	40,30,58	2,0,0	41,56,42	0,0,1	77	73	1	1	0.95,1.0,1.0	1.0,1.0,0.976	-0.009	-0.9	0.9
10102	ENSG00000163374	YY1AP1	1	-	155668626	155668777	155668626	155668717	155670319	155670464	10102	44,47,57	9,13,18	55,40,34	13,11,11	133	73	0.912047	1	0.729,0.665,0.635	0.699,0.666,0.629	0.012	1.2	1.2
10103	ENSG00000163374	YY1AP1	1	-	155680415	155680456	155680415	155680451	155688070	155688201	10103	29,9,25	0,1,0	21,27,15	0,0,0	78	73	1	1	1.0,0.894,1.0	1.0,1.0,1.0	-0.035	-3.5	3.5
10105	ENSG00000162437	RAVER2	1	+	64804733	64804838	64804772	64804838	64802975	64803061	10105	3,0,5	5,7,6	1,2,4	5,3,9	112	73	0.779638	1	0.281,0.0,0.352	0.115,0.303,0.225	-0.003	-0.3	0.3
10106	ENSG00000162437	RAVER2	1	+	64781364	64781571	64781379	64781571	64777622	64778092	10106	2,0,0	11,8,12	0,0,3	4,8,12	88	73	0.758006	1	0.131,0.0,0.0	0.0,0.0,0.172	-0.014	-1.4	1.4
10107	ENSG00000138834	MAPK8IP3	16	+	1744977	1745008	1744993	1745008	1743331	1743383	10107	0,3,2	0,0,0	2,3,2	0,1,0	89	73	1	1	NA,1.0,1.0	1.0,0.711,1.0	0.096	9.6	9.6
10108	ENSG00000138834	MAPK8IP3	16	+	1767563	1767735	1767566	1767735	1767148	1767297	10108	17,13,13	0,0,0	11,20,12	0,0,2	76	73	1	1	1.0,1.0,1.0	1.0,1.0,0.852	0.049	4.9	4.9
10109	ENSG00000138834	MAPK8IP3	16	+	1762853	1763006	1762865	1763006	1762674	1762731	10109	1,1,1	0,0,0	2,1,3	0,2,0	85	73	0.552152	1	1.0,1.0,1.0	1.0,0.3,1.0	0.233	23.3	23.3
1010	ENSG00000105402	NAPA	19	-	47487641	47487890	47487641	47487885	47488234	47488389	1010	17,13,15	0,0,0	22,20,22	0,2,0	78	73	1	1	1.0,1.0,1.0	1.0,0.903,1.0	0.032	3.2	3.2
10110	ENSG00000138834	MAPK8IP3	16	+	1762835	1763006	1762853	1763006	1762674	1762731	10110	21,14,18	0,0,0	12,17,31	1,0,0	91	73	1	1	1.0,1.0,1.0	0.906,1.0,1.0	0.031	3.1	3.1
10111	ENSG00000138834	MAPK8IP3	16	+	1762835	1763006	1762865	1763006	1762674	1762731	10111	22,15,19	0,0,0	13,18,34	0,2,0	103	73	1	1	1.0,1.0,1.0	1.0,0.864,1.0	0.045	4.5	4.5
10112	ENSG00000138834	MAPK8IP3	16	+	1765934	1766142	1765959	1766142	1765012	1765178	10112	3,2,2	20,9,11	1,3,2	12,16,16	98	73	0.636106	1	0.101,0.142,0.119	0.058,0.123,0.085	0.032	3.2	3.2
10113	ENSG00000138834	MAPK8IP3	16	+	1743331	1743383	1743334	1743383	1729486	1729578	10113	5,1,6	13,2,7	4,3,7	13,15,10	76	73	0.48897	1	0.27,0.324,0.452	0.228,0.161,0.402	0.085	8.5	8.5
10116	ENSG00000152969	JAKMIP1	4	-	6049818	6050014	6049818	6049872	6050577	6050679	10116	0,0,1	0,0,0	0,0,0	0,1,0	215	73	1	1	NA,NA,1.0	NA,0.0,NA	1	100	100
10118	ENSG00000164877	MICALL2	7	-	1450239	1450400	1450239	1450288	1459183	1459502	10118	2,2,1	4,5,6	3,2,3	7,9,7	185	73	0.567729	1	0.165,0.136,0.062	0.145,0.081,0.145	-0.003	-0.3	0.3
10119	ENSG00000164877	MICALL2	7	-	1445124	1445292	1445124	1445247	1446712	1446828	10119	4,7,1	1,0,0	3,6,9	0,0,0	118	73	1	1	0.712,1.0,1.0	1.0,1.0,1.0	-0.096	-9.6	9.6
1011	ENSG00000105402	NAPA	19	-	47492960	47493045	47492960	47493040	47493118	47493174	1011	241174171	0,0,0	182242175	0,1,0	78	73	1	1	1.0,1.0,1.0	1.0,0.996,1.0	0.001	0.1	0.1
10120	ENSG00000164877	MICALL2	7	-	1444651	1445428	1444651	1444874	1446712	1446828	10120	78,34,49	0,0,0	52,87,112	0,0,2	627	73	1	1	1.0,1.0,1.0	1.0,1.0,0.867	0.044	4.4	4.4
10121	ENSG00000164877	MICALL2	7	-	1445070	1445428	1445070	1445247	1446712	1446828	10121	42,16,23	1,0,0	26,42,45	0,0,0	254	73	1	1	0.923,1.0,1.0	1.0,1.0,1.0	-0.026	-2.6	2.6
10122	ENSG00000164877	MICALL2	7	-	1445070	1445428	1445070	1445292	1446712	1446828	10122	38,10,22	0,1,0	23,36,36	0,0,0	209	73	1	1	1.0,0.777,1.0	1.0,1.0,1.0	-0.074	-7.4	7.4
10123	ENSG00000164877	MICALL2	7	-	1438839	1438995	1438839	1438946	1439924	1440085	10123	13,3,10	1,0,0	11,20,27	0,0,0	122	73	1	1	0.886,1.0,1.0	1.0,1.0,1.0	-0.038	-3.8	3.8
10124	ENSG00000164877	MICALL2	7	-	1438839	1438995	1438839	1438991	1439924	1440085	10124	5,1,2	2,0,0	5,18,12	0,1,3	77	73	0.423508	1	0.703,1.0,1.0	1.0,0.945,0.791	-0.011	-1.1	1.1
10125	ENSG00000164877	MICALL2	7	-	1438839	1438991	1438839	1438946	1439924	1440085	10125	10,2,8	1,0,0	6,3,18	0,0,0	118	73	1	1	0.861,1.0,1.0	1.0,1.0,1.0	-0.046	-4.6	4.6
10126	ENSG00000127445	PIN1	19	+	9849089	9849274	9849094	9849274	9848029	9848140	10126	99,66,73	0,0,2	107128119	0,0,0	78	73	1	1	1.0,1.0,0.972	1.0,1.0,1.0	-0.009	-0.9	0.9
10127	ENSG00000139722	VPS37B	12	-	122868479	122868562	122868479	122868558	122870889	122871055	10127	77,56,83	4,4,6	60,78,67	3,8,8	77	73	0.304508	1	0.948,0.93,0.929	0.95,0.902,0.888	0.022	2.2	2.2
10128	ENSG00000126522	ASL	7	+	66081802	66081997	66081839	66081997	66075873	66076093	10128	98,56,69	0,0,0	118,79,126	2,0,0	110	73	1	1	1.0,1.0,1.0	0.975,1.0,1.0	0.008	0.8	0.8
10129	ENSG00000126522	ASL	7	+	66075939	66076093	66076038	66076093	66075797	66075856	10129	33,20,27	18,13,15	57,40,34	21,29,17	172	73	0.636174	1	0.438,0.395,0.433	0.535,0.369,0.459	-0.032	-3.2	3.2
1012	ENSG00000113194	FAF2	5	+	176500002	176500173	176500011	176500173	176498913	176499085	1012	139,86,127	0,0,0	103125116	0,1,0	82	73	1	1	1.0,1.0,1.0	1.0,0.991,1.0	0.003	0.3	0.3
10130	ENSG00000174669	SLC29A2	11	-	66364224	66364424	66364224	66364307	66365935	66366021	10130	97,78,81	0,1,0	92158116	0,0,2	190	73	1	1	1.0,0.968,1.0	1.0,1.0,0.957	0.004	0.4	0.4
10131	ENSG00000174669	SLC29A2	11	-	66365381	66365497	66365381	66365477	66365935	66366021	10131	12,3,5	0,0,0	4,16,6	0,0,1	93	73	1	1	1.0,1.0,1.0	1.0,1.0,0.825	0.058	5.8	5.8
10132	ENSG00000174669	SLC29A2	11	-	66367771	66367886	66367771	66367869	66368536	66368671	10132	3,0,6	27,16,39	3,4,6	34,48,28	90	73	0.879985	1	0.083,0.0,0.111	0.067,0.063,0.148	-0.028	-2.8	2.8
10133	ENSG00000174669	SLC29A2	11	-	66369059	66369134	66369059	66369131	66369368	66369523	10133	1,2,6	1,0,0	3,7,3	0,0,0	76	73	1	1	0.49,1.0,1.0	1.0,1.0,1.0	-0.17	-17	17
10134	ENSG00000174669	SLC29A2	11	-	66369059	66369202	66369059	66369131	66369368	66369523	10134	51,21,36	1,0,0	40,46,38	0,0,0	144	73	1	1	0.963,1.0,1.0	1.0,1.0,1.0	-0.012	-1.2	1.2
10135	ENSG00000174669	SLC29A2	11	-	66369059	66369199	66369059	66369131	66369368	66369523	10135	66,42,58	1,0,0	64,81,55	0,0,0	141	73	1	1	0.972,1.0,1.0	1.0,1.0,1.0	-0.009	-0.9	0.9
10138	ENSG00000174669	SLC29A2	11	-	66369059	66369202	66369059	66369199	66369368	66369523	10138	5,1,1	20,22,23	3,0,2	27,35,19	76	73	0.364895	1	0.194,0.042,0.04	0.096,0.0,0.092	0.029	2.9	2.9
10139	ENSG00000174669	SLC29A2	11	-	66369368	66369532	66369368	66369523	66371562	66371779	10139	4,3,3	0,1,0	7,8,8	0,0,0	82	73	1	1	1.0,0.728,1.0	1.0,1.0,1.0	-0.091	-9.1	9.1
10140	ENSG00000174669	SLC29A2	11	-	66371562	66371779	66371562	66371611	66372009	66372099	10140	62,30,63	0,0,0	64,74,56	0,0,2	241	73	1	1	1.0,1.0,1.0	1.0,1.0,0.895	0.035	3.5	3.5
10141	ENSG00000174669	SLC29A2	11	-	66366125	66366231	66366125	66366191	66367463	66367548	10141	44,23,26	0,0,1	29,50,53	0,0,0	113	73	1	1	1.0,1.0,0.944	1.0,1.0,1.0	-0.019	-1.9	1.9
10142	ENSG00000174669	SLC29A2	11	-	66365935	66366048	66365935	66366021	66366125	66366191	10142	3,2,1	52,46,48	2,1,6	41,63,55	100	73	0.438557	1	0.04,0.031,0.015	0.034,0.011,0.074	-0.011	-1.1	1.1
10144	ENSG00000160345	C9orf116	9	-	135498584	135498682	135498584	135498663	135499708	135499915	10144	1,7,5	16,9,19	9,6,4	19,13,22	92	73	0.621629	1	0.047,0.382,0.173	0.273,0.268,0.126	-0.022	-2.2	2.2
10146	ENSG00000165609	NUDT5	10	-	12173717	12173813	12173717	12173804	12177792	12177900	10146	183138161	0,0,1	195186208	0,0,0	82	73	1	1	1.0,1.0,0.993	1.0,1.0,1.0	-0.002	-0.2	0.2
10147	ENSG00000165609	NUDT5	10	-	12170716	12170908	12170716	12170770	12172764	12172866	10147	115,103,98	1,4,5	116119113	3,4,1	211	73	0.505919	1	0.975,0.899,0.871	0.93,0.911,0.975	-0.024	-2.4	2.4
10148	ENSG00000154814	OXNAD1	3	+	16286323	16286448	16286341	16286448	16272144	16272321	10148	5,2,2	5,1,5	1,0,4	2,6,2	91	73	0.276301	1	0.445,0.616,0.243	0.286,0.0,0.616	0.134	13.4	13.4
10150	ENSG00000154814	OXNAD1	3	+	16286323	16286448	16286341	16286448	16271658	16271722	10150	1,2,0	6,3,11	1,0,3	7,14,6	91	73	0.488819	1	0.118,0.348,0.0	0.103,0.0,0.286	0.026	2.6	2.6
10151	ENSG00000154814	OXNAD1	3	+	16272144	16272321	16272247	16272321	16271658	16271722	10151	10,13,14	0,0,1	5,9,11	0,0,1	176	73	1	1	1.0,1.0,0.853	1.0,1.0,0.82	0.011	1.1	1.1
10153	ENSG00000227963	RP5-1074L1.1	1	-	110331033	110331150	110331033	110331146	110338996	110339171	10153	0,0,0	0,0,3	0,1,0	0,0,2	77	73	1	1	NA,NA,0.0	NA,1.0,0.0	-0.5	-50	50
10157	ENSG00000263798	RP11-6N17.9	17	+	47945844	47945989	47945860	47945989	47945558	47945612	10157	6,7,9	104,74,126	5,7,17	114,156,96	89	73	0.752711	1	0.045,0.072,0.055	0.035,0.035,0.127	-0.008	-0.8	0.8
10158	ENSG00000112984	KIF20A	5	+	138187095	138187243	138187101	138187243	138186293	138186431	10158	60,48,68	2,0,1	51,63,67	0,0,0	79	73	1	1	0.965,1.0,0.984	1.0,1.0,1.0	-0.017	-1.7	1.7
10159	ENSG00000112984	KIF20A	5	+	138183168	138183363	138183288	138183363	138182860	138182990	10159	115,71,110	2,0,0	77124124	0,0,0	193	73	1	1	0.956,1.0,1.0	1.0,1.0,1.0	-0.015	-1.5	1.5
1015	ENSG00000175575	PAAF1	11	+	73891111	73891201	73891116	73891201	73887353	73887457	1015	69,62,64	0,0,0	71,81,93	0,0,3	78	73	1	1	1.0,1.0,1.0	1.0,1.0,0.967	0.011	1.1	1.1
10160	ENSG00000197070	ARRDC1	9	+	137614558	137615000	137614898	137615000	137614302	137614475	10160	701496532	0,0,0	705813848	2,0,0	413	73	1	1	1.0,1.0,1.0	0.984,1.0,1.0	0.005	0.5	0.5
10161	ENSG00000197070	ARRDC1	9	+	137614031	137614214	137614139	137614214	137613459	137613664	10161	312206240	0,0,1	312386288	0,0,0	181	73	1	1	1.0,1.0,0.99	1.0,1.0,1.0	-0.003	-0.3	0.3
10162	ENSG00000197070	ARRDC1	9	+	137614298	137614475	137614302	137614475	137613614	137614214	10162	127,86,110	0,0,0	156151144	1,0,0	77	73	1	1	1.0,1.0,1.0	0.993,1.0,1.0	0.002	0.2	0.2
10163	ENSG00000197070	ARRDC1	9	+	137614139	137614334	137614298	137614334	137613753	137613769	10163	30,14,21	0,0,0	33,42,28	0,0,2	232	73	1	1	1.0,1.0,1.0	1.0,1.0,0.815	0.062	6.2	6.2
10164	ENSG00000197070	ARRDC1	9	+	137613980	137614176	137614031	137614176	137613753	137613769	10164	25,16,18	153109135	26,27,23	166139140	124	73	0.465216	1	0.088,0.08,0.073	0.084,0.103,0.088	-0.011	-1.1	1.1
10165	ENSG00000197070	ARRDC1	9	+	137614031	137614176	137614139	137614176	137613753	137613769	10165	461315374	3,7,1	473518425	4,6,3	181	73	0.923147	1	0.984,0.948,0.993	0.979,0.972,0.983	-0.003	-0.3	0.3
10166	ENSG00000197070	ARRDC1	9	+	137613942	137614176	137614031	137614176	137613753	137613769	10166	26,17,18	153109135	25,30,34	166139140	162	73	0.161108	1	0.071,0.066,0.057	0.064,0.089,0.099	-0.019	-1.9	1.9
10167	ENSG00000197070	ARRDC1	9	+	137613942	137614076	137613980	137614076	137613753	137613769	10167	7,3,2	6,2,2	5,6,11	6,3,0	111	73	0.163273	1	0.434,0.497,0.397	0.354,0.568,1.0	-0.198	-19.8	19.8
10168	ENSG00000197070	ARRDC1	9	+	137613980	137614176	137614139	137614176	137613753	137613769	10168	333222257	3,7,1	333406308	4,6,3	232	73	0.870117	1	0.972,0.909,0.988	0.963,0.955,0.97	-0.006	-0.6	0.6
10169	ENSG00000197070	ARRDC1	9	+	137613942	137614176	137614139	137614176	137613753	137613769	10169	334223257	3,7,1	332409319	4,6,3	270	73	0.810951	1	0.968,0.896,0.986	0.957,0.949,0.966	-0.007	-0.7	0.7
10170	ENSG00000197070	ARRDC1	9	+	137613412	137613510	137613459	137613510	137612895	137613006	10170	56,30,40	114112143	42,57,64	146152134	120	73	0.525984	1	0.23,0.14,0.145	0.149,0.186,0.225	-0.015	-1.5	1.5
10171	ENSG00000197070	ARRDC1	9	+	137613422	137613510	137613459	137613510	137612895	137613006	10171	45,18,27	114112143	28,40,43	146152134	110	73	0.729718	1	0.208,0.096,0.111	0.113,0.149,0.176	-0.008	-0.8	0.8
10172	ENSG00000197070	ARRDC1	9	+	137613412	137613510	137613422	137613510	137612895	137613006	10172	11,12,14	0,0,1	14,17,21	0,0,0	83	73	1	1	1.0,1.0,0.925	1.0,1.0,1.0	-0.025	-2.5	2.5
10173	ENSG00000197070	ARRDC1	9	+	137613459	137613664	137613614	137613664	137612895	137613006	10173	142122159	0,0,0	171169147	0,0,1	228	73	1	1	1.0,1.0,1.0	1.0,1.0,0.979	0.007	0.7	0.7
10174	ENSG00000197070	ARRDC1	9	+	137613422	137613664	137613614	137613664	137612895	137613006	10174	34,15,21	0,0,0	32,24,32	0,0,1	265	73	1	1	1.0,1.0,1.0	1.0,1.0,0.898	0.034	3.4	3.4
10175	ENSG00000197070	ARRDC1	9	+	137614558	137614590	137614570	137614590	137614298	137614475	10175	145,90,121	0,0,0	152145168	1,0,0	85	73	1	1	1.0,1.0,1.0	0.992,1.0,1.0	0.003	0.3	0.3
10176	ENSG00000168005	C11orf84	11	+	63822630	63822848	63822636	63822848	63818801	63819002	10176	0,0,0	0,0,1	7,1,4	0,0,0	79	73	1	1	NA,NA,0.0	1.0,1.0,1.0	-1	-100	100
10180	ENSG00000111581	NUP107	12	+	68690602	68690746	68690630	68690746	68689532	68689656	10180	4,3,7	0,0,2	1,2,7	0,0,0	101	73	1	1	1.0,1.0,0.717	1.0,1.0,1.0	-0.094	-9.4	9.4
10181	ENSG00000111581	NUP107	12	+	68696818	68696922	68696850	68696922	68691967	68692112	10181	37,29,51	0,0,0	34,45,37	2,0,0	105	73	1	1	1.0,1.0,1.0	0.922,1.0,1.0	0.026	2.6	2.6
10182	ENSG00000111581	NUP107	12	+	68731109	68731260	68731170	68731260	68727350	68727389	10182	69,66,62	1,0,0	79,78,69	0,2,0	134	73	1	1	0.974,1.0,1.0	1.0,0.955,1.0	0.006	0.6	0.6
10183	ENSG00000081870	HSPB11	1	-	53928371	53928440	53928371	53928387	53930075	53930145	10183	4,0,3	1,0,0	0,3,1	0,0,0	126	73	1	1	0.699,NA,1.0	NA,1.0,1.0	-0.151	-15.1	15.1
10184	ENSG00000081870	HSPB11	1	-	53930038	53930145	53930038	53930137	53939984	53940097	10184	211199218	0,0,0	199237233	0,2,0	81	73	1	1	1.0,1.0,1.0	1.0,0.991,1.0	0.003	0.3	0.3
10185	ENSG00000081870	HSPB11	1	-	53928371	53928440	53928371	53928435	53930038	53930145	10185	156164183	5,5,5	177201217	9,12,7	78	73	0.117989	1	0.967,0.968,0.972	0.948,0.94,0.967	0.017	1.7	1.7
10186	ENSG00000075292	ZNF638	2	+	71380512	71380565	71380515	71380565	71380221	71380280	10186	55,42,40	0,0,1	34,47,66	0,1,0	76	73	1	1	1.0,1.0,0.975	1.0,0.978,1.0	-0.001	-0.1	0.1
10187	ENSG00000075292	ZNF638	2	+	71400097	71400180	71400111	71400180	71399558	71399645	10187	2,1,3	60,52,62	2,4,5	35,52,70	87	73	0.105993	1	0.027,0.016,0.039	0.046,0.061,0.057	-0.027	-2.7	2.7
10188	ENSG00000075292	ZNF638	2	+	71400111	71400180	71400128	71400180	71399558	71399645	10188	67,62,71	0,0,0	47,58,78	0,1,0	90	73	1	1	1.0,1.0,1.0	1.0,0.979,1.0	0.007	0.7	0.7
10189	ENSG00000075292	ZNF638	2	+	71400097	71400180	71400128	71400180	71399558	71399645	10189	9,11,12	0,0,0	14,10,13	0,1,0	104	73	1	1	1.0,1.0,1.0	1.0,0.875,1.0	0.042	4.2	4.2
1018	ENSG00000175575	PAAF1	11	+	73887030	73887099	73887039	73887099	73878778	73878819	1018	1,0,1	0,0,0	0,0,0	0,0,2	82	73	1	1	1.0,NA,1.0	NA,NA,0.0	1	100	100
10190	ENSG00000075292	ZNF638	2	+	71365428	71365613	71365432	71365613	71363953	71364252	10190	53,28,43	0,0,0	31,44,41	0,0,1	77	73	1	1	1.0,1.0,1.0	1.0,1.0,0.975	0.008	0.8	0.8
10192	ENSG00000164221	CCDC112	5	-	115271212	115271626	115271212	115271416	115275215	115275606	10192	198171209	0,0,0	165171209	0,0,3	283	73	1	1	1.0,1.0,1.0	1.0,1.0,0.947	0.018	1.8	1.8
10193	ENSG00000151726	ACSL1	4	-	184788616	184788731	184788616	184788726	184803319	184803546	10193	421304462	0,1,0	438545555	1,0,0	78	73	1	1	1.0,0.996,1.0	0.998,1.0,1.0	-0.001	-0.1	0.1
10194	ENSG00000151726	ACSL1	4	-	184770254	184770332	184770254	184770263	184773080	184773154	10194	54,36,55	0,0,0	49,73,42	0,1,0	142	73	1	1	1.0,1.0,1.0	1.0,0.974,1.0	0.009	0.9	0.9
10195	ENSG00000151726	ACSL1	4	-	184760356	184760500	184760356	184760499	184762406	184762493	10195	543443609	1,0,0	558643694	1,0,0	74	73	1	1	0.998,1.0,1.0	0.998,1.0,1.0	0	0	0
10196	ENSG00000151726	ACSL1	4	-	184757676	184757706	184757676	184757693	184757818	184757920	10196	683491693	0,0,0	607725666	1,0,0	86	73	1	1	1.0,1.0,1.0	0.998,1.0,1.0	0.001	0.1	0.1
10197	ENSG00000151726	ACSL1	4	-	184757818	184757920	184757818	184757892	184760356	184760500	10197	758583755	1,3,2	727916821	1,1,0	101	73	1	1	0.998,0.993,0.996	0.998,0.998,1.0	-0.003	-0.3	0.3
10198	ENSG00000151726	ACSL1	4	-	184762406	184762523	184762406	184762493	184763166	184763255	10198	715481718	3,1,2	666842842	1,3,2	103	73	1	1	0.994,0.997,0.996	0.998,0.995,0.997	-0.001	-0.1	0.1
10199	ENSG00000151726	ACSL1	4	-	184768315	184768450	184768315	184768448	184770398	184770476	10199	322273384	0,0,0	346404393	0,1,0	75	73	1	1	1.0,1.0,1.0	1.0,0.997,1.0	0.001	0.1	0.1
1019	ENSG00000175575	PAAF1	11	+	73886928	73887099	73887039	73887099	73878778	73878819	1019	7,1,7	0,0,0	3,0,3	0,0,2	184	73	1	1	1.0,1.0,1.0	1.0,NA,0.373	0.314	31.4	31.4
101	ENSG00000140374	ETFA	15	-	76286370	76286501	76286370	76286481	76287845	76287945	101	37,51,44	790602787	32,42,39	723825729	93	73	0.185462	1	0.035,0.062,0.042	0.034,0.038,0.04	0.009	0.9	0.9
10201	ENSG00000087087	SRRT	7	+	100886246	100886435	100886281	100886435	100885862	100885941	10201	149,70,124	0,0,0	102116151	0,2,0	108	73	1	1	1.0,1.0,1.0	1.0,0.975,1.0	0.008	0.8	0.8
10202	ENSG00000087087	SRRT	7	+	100888041	100888143	100888053	100888143	100887702	100887859	10202	38,39,42	24,18,13	42,50,58	17,21,22	85	73	0.607036	1	0.576,0.65,0.735	0.68,0.672,0.694	-0.028	-2.8	2.8
10203	ENSG00000087087	SRRT	7	+	100881658	100881805	100881670	100881805	100881284	100881413	10203	55,35,57	0,0,0	64,81,51	0,0,1	85	73	1	1	1.0,1.0,1.0	1.0,1.0,0.978	0.007	0.7	0.7
10204	ENSG00000087087	SRRT	7	+	100885212	100885370	100885215	100885370	100884922	100885040	10204	96,45,72	50,26,38	78,93,90	35,46,34	76	73	0.274987	1	0.648,0.624,0.645	0.682,0.66,0.718	-0.048	-4.8	4.8
10205	ENSG00000087087	SRRT	7	+	100888256	100888383	100888277	100888383	100888041	100888143	10205	79,52,55	1,1,2	65,89,82	0,1,0	94	73	0.43166	1	0.984,0.976,0.955	1.0,0.986,1.0	-0.024	-2.4	2.4
10206	ENSG00000047365	ARAP2	4	-	36212395	36212487	36212395	36212484	36213242	36213319	10206	10,1,2	0,0,0	2,6,4	0,0,1	76	73	1	1	1.0,1.0,1.0	1.0,1.0,0.793	0.069	6.9	6.9
10208	ENSG00000115211	EIF2B4	2	-	27369005	27369212	27369005	27369209	27369413	27369570	10208	41,57,87	26,23,18	68,56,69	24,32,25	76	73	0.65624	1	0.602,0.704,0.823	0.731,0.627,0.726	0.015	1.5	1.5
10209	ENSG00000115211	EIF2B4	2	-	27369413	27369570	27369413	27369549	27369875	27369919	10209	1,1,3	38,44,54	4,1,3	51,45,41	94	73	0.295772	1	0.02,0.017,0.041	0.057,0.017,0.054	-0.017	-1.7	1.7
1020	ENSG00000185344	ATP6V0A2	12	+	123724653	123724791	123724659	123724791	123722350	123722448	1020	44,22,23	0,0,0	17,30,40	0,0,1	79	73	1	1	1.0,1.0,1.0	1.0,1.0,0.974	0.009	0.9	0.9
10213	ENSG00000056998	GYG2	X	+	2877199	2877443	2877202	2877443	2875809	2875914	10213	1,1,0	0,0,2	5,2,1	0,2,0	76	73	0.479567	1	1.0,1.0,0.0	1.0,0.49,1.0	-0.163	-16.3	16.3
10214	ENSG00000181982	CCDC149	4	-	24834947	24835032	24834947	24835031	24836435	24836508	10214	29,26,21	3,0,0	22,25,22	0,0,0	74	73	0.872757	1	0.905,1.0,1.0	1.0,1.0,1.0	-0.032	-3.2	3.2
10215	ENSG00000181982	CCDC149	4	-	24873680	24873736	24873680	24873719	24876535	24876697	10215	0,0,2	18,53,33	0,0,0	36,42,18	90	73	1	1	0.0,0.0,0.047	0.0,0.0,0.0	0.016	1.6	1.6
10216	ENSG00000100100	PIK3IP1	22	-	31289541	31289767	31289541	31289699	31290964	31291084	10216	1,2,1	16,9,10	1,1,2	16,17,20	141	73	0.785622	1	0.031,0.103,0.049	0.031,0.03,0.049	0.024	2.4	2.4
10217	ENSG00000176387	HSD11B2	16	+	67435627	67435847	67435653	67435847	67431116	67431513	10217	68,38,29	0,0,1	39,67,61	0,0,0	99	73	1	1	1.0,1.0,0.955	1.0,1.0,1.0	-0.015	-1.5	1.5
10218	ENSG00000176387	HSD11B2	16	+	67435650	67435847	67435653	67435847	67431116	67431513	10218	11,5,5	0,0,1	2,5,7	0,0,0	76	73	1	1	1.0,1.0,0.828	1.0,1.0,1.0	-0.057	-5.7	5.7
10219	ENSG00000176387	HSD11B2	16	+	67435627	67435840	67435650	67435840	67431116	67431513	10219	57,33,24	0,0,0	37,65,54	0,3,0	96	73	1	1	1.0,1.0,1.0	1.0,0.943,1.0	0.019	1.9	1.9
1021	ENSG00000185344	ATP6V0A2	12	+	123724653	123724791	123724656	123724791	123722350	123722448	1021	41,20,23	0,0,0	17,29,40	2,0,0	76	73	1	1	1.0,1.0,1.0	0.891,1.0,1.0	0.036	3.6	3.6
10220	ENSG00000176387	HSD11B2	16	+	67435532	67435840	67435653	67435840	67431365	67431513	10220	52,33,27	0,0,1	28,43,53	0,0,0	194	73	1	1	1.0,1.0,0.91	1.0,1.0,1.0	-0.03	-3	3
10221	ENSG00000176387	HSD11B2	16	+	67435956	67436134	67435983	67436134	67435650	67435840	10221	126,90,76	0,1,0	114128145	0,0,0	100	73	1	1	1.0,0.985,1.0	1.0,1.0,1.0	-0.005	-0.5	0.5
10222	ENSG00000115825	PRKD3	2	-	37316236	37317179	37316236	37316451	37324680	37324808	10222	162,77,201	0,0,0	126122188	0,1,0	801	73	1	1	1.0,1.0,1.0	1.0,0.917,1.0	0.028	2.8	2.8
10223	ENSG00000115825	PRKD3	2	-	37279745	37279929	37279745	37279919	37282541	37282619	10223	20,23,25	0,0,0	16,28,27	0,0,4	83	73	0.625163	1	1.0,1.0,1.0	1.0,1.0,0.856	0.048	4.8	4.8
10224	ENSG00000115825	PRKD3	2	-	37286176	37286369	37286176	37286354	37289355	37289513	10224	20,20,24	0,2,0	23,31,17	0,0,0	88	73	1	1	1.0,0.892,1.0	1.0,1.0,1.0	-0.036	-3.6	3.6
10225	ENSG00000088826	SMOX	20	+	4183493	4183654	4183582	4183654	4182088	4182848	10225	12,8,6	0,2,0	14,19,19	0,0,0	162	73	1	1	1.0,0.643,1.0	1.0,1.0,1.0	-0.119	-11.9	11.9
10228	ENSG00000171097	CCBL1	9	-	128846679	128846859	128846679	128846856	128847432	128847643	10228	0,0,1	0,0,0	2,1,2	1,0,0	76	73	1	1	NA,NA,1.0	0.658,1.0,1.0	0.114	11.4	11.4
10229	ENSG00000171097	CCBL1	9	-	128835778	128835868	128835778	128835846	128835996	128836073	10229	11,14,12	0,0,0	14,21,15	0,0,1	95	73	1	1	1.0,1.0,1.0	1.0,1.0,0.92	0.027	2.7	2.7
1022	ENSG00000185344	ATP6V0A2	12	+	123724656	123724791	123724659	123724791	123722350	123722448	1022	3,2,0	0,0,0	2,1,0	0,0,1	76	73	1	1	1.0,1.0,NA	1.0,1.0,0.0	0.333	33.3	33.3
10230	ENSG00000171097	CCBL1	9	-	128835996	128836105	128835996	128836073	128836801	128836922	10230	3,2,0	25,7,10	0,4,0	14,21,15	105	73	0.481822	1	0.077,0.166,0.0	0.0,0.117,0.0	0.042	4.2	4.2
10231	ENSG00000171097	CCBL1	9	-	128845352	128845517	128845352	128845411	128881896	128881929	10231	2,0,0	16,5,9	1,3,1	13,10,5	179	73	0.152764	1	0.049,0.0,0.0	0.03,0.109,0.075	-0.055	-5.5	5.5
10232	ENSG00000171097	CCBL1	9	-	128838217	128838463	128838217	128838367	128842653	128842801	10232	4,0,1	19,15,16	1,1,1	16,29,25	169	73	0.417062	1	0.083,0.0,0.026	0.026,0.015,0.017	0.017	1.7	1.7
10233	ENSG00000115183	TANC1	2	+	159194256	159194493	159194340	159194493	159186901	159187024	10233	177101128	0,0,1	134171158	2,0,1	157	73	1	1	1.0,1.0,0.983	0.969,1.0,0.987	0.009	0.9	0.9
10234	ENSG00000115183	TANC1	2	+	159149141	159149272	159149144	159149272	159136177	159136298	10234	23,23,28	4,1,0	33,39,48	5,1,2	76	73	0.628882	1	0.847,0.957,1.0	0.864,0.974,0.958	0.003	0.3	0.3
10235	ENSG00000115183	TANC1	2	+	159136177	159136298	159136193	159136298	159097636	159097834	10235	3,5,1	19,32,35	0,1,7	28,26,37	89	73	0.8485	1	0.115,0.114,0.023	0.0,0.031,0.134	0.029	2.9	2.9
10236	ENSG00000115183	TANC1	2	+	159149141	159149272	159149144	159149272	159097636	159097834	10236	3,2,3	0,0,0	8,17,6	0,0,2	76	73	1	1	1.0,1.0,1.0	1.0,1.0,0.742	0.086	8.6	8.6
10237	ENSG00000115183	TANC1	2	+	159176351	159176518	159176390	159176518	159174952	159175184	10237	107,60,100	0,0,0	56,87,90	0,0,1	112	73	1	1	1.0,1.0,1.0	1.0,1.0,0.983	0.006	0.6	0.6
10238	ENSG00000115183	TANC1	2	+	159176351	159176518	159176356	159176518	159174952	159175184	10238	80,48,78	0,0,0	40,50,59	4,0,1	78	73	0.840802	1	1.0,1.0,1.0	0.903,1.0,0.982	0.038	3.8	3.8
10239	ENSG00000115183	TANC1	2	+	159176356	159176518	159176390	159176518	159174952	159175184	10239	27,12,22	0,0,0	20,37,32	0,0,1	107	73	1	1	1.0,1.0,1.0	1.0,1.0,0.956	0.015	1.5	1.5
1023	ENSG00000185344	ATP6V0A2	12	+	123727761	123727909	123727782	123727909	123726196	123726285	1023	3,5,7	29,24,21	0,2,7	26,25,37	94	73	0.0921765	1	0.074,0.139,0.206	0.0,0.058,0.128	0.078	7.8	7.8
10240	ENSG00000113013	HSPA9	5	-	138567000	138567163	138567000	138567105	138567454	138567561	10240	629546732	0,0,0	508652640	0,1,0	131	73	1	1	1.0,1.0,1.0	1.0,0.997,1.0	0.001	0.1	0.1
10241	ENSG00000113013	HSPA9	5	-	138574067	138574169	138574067	138574121	138575237	138575403	10241	1,2,1	0,2,0	1,2,1	0,0,0	121	73	0.623978	1	1.0,0.376,1.0	1.0,1.0,1.0	-0.208	-20.8	20.8
10242	ENSG00000237296	SMG1P1	16	+	22471627	22471852	22471731	22471852	22469022	22469195	10242	2,4,4	1,0,0	2,8,3	0,0,0	177	73	1	1	0.452,1.0,1.0	1.0,1.0,1.0	-0.183	-18.3	18.3
10243	ENSG00000226210	WASH7P	12	-	15912	16145	15912	16065	16721	16903	10243	1,2,2	4,7,11	1,5,0	11,10,11	153	73	0.387319	1	0.107,0.12,0.08	0.042,0.193,0.0	0.024	2.4	2.4
10244	ENSG00000226210	WASH7P	12	-	15044	15174	15044	15153	15912	16065	10244	2,1,1	14,14,22	0,0,2	13,21,26	94	73	0.170049	1	0.1,0.053,0.034	0.0,0.0,0.056	0.044	4.4	4.4
10246	ENSG00000226210	WASH7P	12	-	16721	16903	16721	16880	16968	17170	10246	1,0,0	7,10,3	2,0,0	5,8,9	96	73	1	1	0.098,0.0,0.0	0.233,0.0,0.0	-0.045	-4.5	4.5
1024	ENSG00000185344	ATP6V0A2	12	+	123743784	123743935	123743788	123743935	123737058	123737271	1024	21,20,25	0,0,1	24,19,19	0,1,0	77	73	1	1	1.0,1.0,0.96	1.0,0.947,1.0	0.004	0.4	0.4
10250	ENSG00000068745	IP6K2	3	-	48695089	48695421	48695089	48695418	48708119	48708237	10250	3,0,0	0,0,0	7,1,3	0,1,0	76	73	1	1	1.0,NA,NA	1.0,0.49,1.0	0.17	17	17
10251	ENSG00000068745	IP6K2	3	-	48693269	48693338	48693269	48693318	48695089	48695421	10251	1,2,3	0,0,2	0,3,2	0,0,0	93	73	1	1	1.0,1.0,0.541	NA,1.0,1.0	-0.153	-15.3	15.3
10252	ENSG00000068745	IP6K2	3	-	48693120	48693318	48693120	48693179	48695089	48695421	10252	54,37,41	84,96,92	40,51,42	95,142,84	212	73	0.378678	1	0.181,0.117,0.133	0.127,0.11,0.147	0.016	1.6	1.6
10253	ENSG00000068745	IP6K2	3	-	48695089	48695421	48695089	48695418	48715314	48715527	10253	4,0,0	0,3,0	8,2,2	3,1,2	76	73	1	1	1.0,0.0,NA	0.719,0.658,0.49	-0.122	-12.2	12.2
10254	ENSG00000068745	IP6K2	3	-	48695089	48695421	48695089	48695418	48711366	48711459	10254	2,1,0	1,0,0	7,1,3	0,1,0	76	73	1	1	0.658,1.0,NA	1.0,0.49,1.0	-0.001	-0.1	0.1
10255	ENSG00000068745	IP6K2	3	-	48689537	48689749	48689537	48689713	48691306	48691482	10255	11,8,12	144127156	6,8,10	148172176	109	73	0.155168	1	0.049,0.04,0.049	0.026,0.03,0.037	0.015	1.5	1.5
10256	ENSG00000068745	IP6K2	3	-	48689537	48689749	48689537	48689675	48691306	48691482	10256	131,85,118	0,1,0	121108117	0,0,0	147	73	1	1	1.0,0.977,1.0	1.0,1.0,1.0	-0.008	-0.8	0.8
10257	ENSG00000068745	IP6K2	3	-	48689537	48689749	48689537	48689710	48691306	48691482	10257	26,10,20	0,1,0	19,17,23	1,0,0	112	73	1	1	1.0,0.867,1.0	0.925,1.0,1.0	-0.019	-1.9	1.9
10258	ENSG00000068745	IP6K2	3	-	48689537	48689713	48689537	48689675	48691306	48691482	10258	264204262	0,1,0	263272283	0,0,0	111	73	1	1	1.0,0.993,1.0	1.0,1.0,1.0	-0.002	-0.2	0.2
10259	ENSG00000068745	IP6K2	3	-	48689537	48689713	48689537	48689710	48691306	48691482	10259	159129164	0,1,0	161181189	1,0,0	76	73	1	1	1.0,0.992,1.0	0.994,1.0,1.0	-0.001	-0.1	0.1
1025	ENSG00000185344	ATP6V0A2	12	+	123757926	123758015	123757931	123758015	123756814	123756986	1025	15,11,12	0,0,0	15,13,20	0,0,1	78	73	1	1	1.0,1.0,1.0	1.0,1.0,0.949	0.017	1.7	1.7
10260	ENSG00000068745	IP6K2	3	-	48689537	48689710	48689537	48689675	48691306	48691482	10260	105,76,98	0,1,0	103,91,94	0,0,0	108	73	1	1	1.0,0.981,1.0	1.0,1.0,1.0	-0.006	-0.6	0.6
10265	ENSG00000184154	LRTOMT	11	+	72095378	72096895	72096722	72096895	72094947	72095096	10265	224174262	0,0,0	233301261	0,0,1	1417	73	1	1	1.0,1.0,1.0	1.0,1.0,0.931	0.023	2.3	2.3
10266	ENSG00000133131	MORC4	X	-	106958335	106958464	106958335	106958460	106962011	106962110	10266	76,42,85	0,0,1	35,53,65	0,0,0	77	73	1	1	1.0,1.0,0.988	1.0,1.0,1.0	-0.004	-0.4	0.4
10267	ENSG00000136738	STAM	10	+	17705587	17705741	17705588	17705741	17704969	17705024	10267	29,29,40	0,2,0	23,20,21	0,0,0	74	73	1	1	1.0,0.935,1.0	1.0,1.0,1.0	-0.022	-2.2	2.2
10268	ENSG00000171219	CDC42BPG	11	-	64836738	64836819	64836738	64836798	64836921	64837019	10268	32,18,31	0,1,1	35,29,45	0,1,2	94	73	1	1	1.0,0.933,0.96	1.0,0.957,0.946	-0.003	-0.3	0.3
10269	ENSG00000171219	CDC42BPG	11	-	64833230	64833390	64833230	64833336	64833599	64833833	10269	0,7,2	19,8,21	6,8,6	20,18,18	127	73	0.121172	1	0.0,0.335,0.052	0.147,0.203,0.161	-0.041	-4.1	4.1
1026	ENSG00000087128	TMPRSS11E	4	+	68471459	68471623	68471568	68471623	68468878	68468946	1026	23,29,29	2,0,0	17,30,33	0,0,0	182	73	1	1	0.822,1.0,1.0	1.0,1.0,1.0	-0.059	-5.9	5.9
10270	ENSG00000171219	CDC42BPG	11	-	64835499	64835621	64835499	64835608	64835761	64835851	10270	47,10,29	1,0,0	32,30,22	0,0,0	86	73	1	1	0.976,1.0,1.0	1.0,1.0,1.0	-0.008	-0.8	0.8
10271	ENSG00000171219	CDC42BPG	11	-	64835104	64835153	64835104	64835149	64835346	64835419	10271	55,20,33	1,0,0	32,52,35	0,0,0	77	73	1	1	0.981,1.0,1.0	1.0,1.0,1.0	-0.006	-0.6	0.6
10272	ENSG00000171219	CDC42BPG	11	-	64840552	64840648	64840552	64840644	64841649	64841884	10272	29,17,23	1,0,1	21,36,17	1,0,2	77	73	1	1	0.965,1.0,0.956	0.952,1.0,0.89	0.026	2.6	2.6
10273	ENSG00000171219	CDC42BPG	11	-	64827685	64827804	64827685	64827783	64829470	64830070	10273	0,1,1	23,11,20	3,2,2	14,27,12	94	73	1	1	0.0,0.066,0.037	0.143,0.054,0.115	-0.07	-7	7
10274	ENSG00000171219	CDC42BPG	11	-	64833737	64833836	64833737	64833833	64833924	64833977	10274	26,15,14	0,0,0	17,16,16	0,1,1	76	73	1	1	1.0,1.0,1.0	1.0,0.939,0.939	0.041	4.1	4.1
10275	ENSG00000171219	CDC42BPG	11	-	64835761	64835930	64835761	64835851	64836116	64836296	10275	2,3,0	17,7,13	0,5,5	18,22,21	152	73	0.379485	1	0.053,0.171,0.0	0.0,0.098,0.103	0.008	0.8	0.8
10276	ENSG00000171219	CDC42BPG	11	-	64841812	64841900	64841812	64841884	64844409	64844569	10276	11,4,2	0,0,0	8,6,3	0,0,1	89	73	1	1	1.0,1.0,1.0	1.0,1.0,0.711	0.096	9.6	9.6
10277	ENSG00000171219	CDC42BPG	11	-	64841812	64841904	64841812	64841900	64844409	64844569	10277	12,6,14	2,0,0	13,25,10	0,1,0	77	73	1	1	0.85,1.0,1.0	1.0,0.96,1.0	-0.037	-3.7	3.7
10278	ENSG00000171219	CDC42BPG	11	-	64841812	64841904	64841812	64841884	64844409	64844569	10278	21,10,16	0,0,0	21,30,13	0,0,1	93	73	1	1	1.0,1.0,1.0	1.0,1.0,0.911	0.03	3	3
10282	ENSG00000130821	SLC6A8	X	+	153693160	153693366	153693262	153693366	153691974	153692107	10282	17,7,4	0,0,2	9,20,21	0,0,0	175	73	0.714528	1	1.0,1.0,0.455	1.0,1.0,1.0	-0.182	-18.2	18.2
10283	ENSG00000130821	SLC6A8	X	+	153693040	153693175	153693160	153693175	153691974	153692107	10283	380228363	1,0,0	288405408	0,0,0	193	73	1	1	0.993,1.0,1.0	1.0,1.0,1.0	-0.002	-0.2	0.2
10284	ENSG00000130821	SLC6A8	X	+	153693262	153693366	153693326	153693366	153693160	153693175	10284	271180275	1,0,0	200303302	0,0,0	137	73	1	1	0.993,1.0,1.0	1.0,1.0,1.0	-0.002	-0.2	0.2
10285	ENSG00000130821	SLC6A8	X	+	153691303	153691553	153691392	153691553	153690374	153690506	10285	282191279	0,0,0	204329306	0,1,0	162	73	1	1	1.0,1.0,1.0	1.0,0.993,1.0	0.002	0.2	0.2
10286	ENSG00000130821	SLC6A8	X	+	153693461	153693586	153693491	153693586	153693160	153693366	10286	198131200	3,2,5	145239227	3,7,4	103	73	0.552783	1	0.979,0.979,0.966	0.972,0.96,0.976	0.005	0.5	0.5
10287	ENSG00000130821	SLC6A8	X	+	153694129	153694267	153694130	153694267	153693904	153694017	10287	82,46,73	0,1,1	54,92,78	0,0,0	74	73	1	1	1.0,0.978,0.986	1.0,1.0,1.0	-0.012	-1.2	1.2
10288	ENSG00000130821	SLC6A8	X	+	153694129	153694258	153694136	153694258	153693904	153694017	10288	84,50,82	4,0,2	57,96,81	0,0,0	80	73	0.764068	1	0.95,1.0,0.974	1.0,1.0,1.0	-0.025	-2.5	2.5
10290	ENSG00000169764	UGP2	2	+	63885588	63885886	63885770	63885886	63883959	63884093	10290	396344431	0,1,1	351376339	0,0,0	255	73	1	1	1.0,0.99,0.992	1.0,1.0,1.0	-0.006	-0.6	0.6
10291	ENSG00000169764	UGP2	2	+	63885588	63885684	63885626	63885684	63883959	63884093	10291	199161221	0,0,1	192186158	0,0,0	111	73	1	1	1.0,1.0,0.993	1.0,1.0,1.0	-0.002	-0.2	0.2
10293	ENSG00000169764	UGP2	2	+	63857828	63857936	63857830	63857936	63856329	63856433	10293	138108135	0,0,0	130,125,96	0,1,0	75	73	1	1	1.0,1.0,1.0	1.0,0.992,1.0	0.003	0.3	0.3
10294	ENSG00000143494	VASH2	1	+	212973423	212974070	212973954	212974070	212972579	212972961	10294	7,2,2	9,7,6	5,5,1	11,6,10	604	73	0.773734	1	0.086,0.033,0.039	0.052,0.092,0.012	0.001	0.1	0.1
10296	ENSG00000145781	COMMD10	5	+	116092544	116092695	116092565	116092695	116091078	116091189	10296	109102117	0,0,0	102128110	1,0,0	94	73	1	1	1.0,1.0,1.0	0.988,1.0,1.0	0.004	0.4	0.4
10297	ENSG00000145781	COMMD10	5	+	116292450	116292657	116292454	116292657	116291516	116291576	10297	75,50,74	1,0,0	72,66,77	0,0,1	77	73	1	1	0.986,1.0,1.0	1.0,1.0,0.986	0	0	0
1029	ENSG00000063601	MTMR1	X	+	150750729	150750843	150750828	150750843	150744360	150744453	1029	102,82,91	0,0,0	60,96,100	0,1,0	172	73	1	1	1.0,1.0,1.0	1.0,0.976,1.0	0.008	0.8	0.8
102	ENSG00000140374	ETFA	15	-	76286370	76286481	76286370	76286463	76287845	76287945	102	10458011064	0,1,0	10011068987	3,2,1	91	73	1	1	1.0,0.998,1.0	0.996,0.998,0.999	0.002	0.2	0.2
10301	ENSG00000091879	ANGPT2	8	-	6519863	6519994	6519863	6519991	6521177	6521410	10301	16,15,20	34,31,41	13,13,17	22,40,38	76	73	0.666562	1	0.311,0.317,0.319	0.362,0.238,0.301	0.015	1.5	1.5
10302	ENSG00000196689	TRPV1	17	-	3577125	3577241	3577125	3577192	3577597	3577763	10302	0,0,0	6,2,4	4,0,0	4,3,7	122	73	0.214889	1	0.0,0.0,0.0	0.374,0.0,0.0	-0.125	-12.5	12.5
10306	ENSG00000127838	PNKD	2	+	218344454	218344570	218344490	218344570	218343499	218343586	10306	81,52,94	0,0,0	93115119	0,0,1	109	73	1	1	1.0,1.0,1.0	1.0,1.0,0.988	0.004	0.4	0.4
10307	ENSG00000127838	PNKD	2	+	218340011	218340141	218340028	218340141	218339782	218339898	10307	4,0,2	39,45,30	2,1,2	52,70,66	90	73	0.33565	1	0.077,0.0,0.051	0.03,0.011,0.024	0.021	2.1	2.1
10308	ENSG00000127838	PNKD	2	+	218341533	218341626	218341542	218341626	218340727	218340786	10308	42,35,41	0,0,0	44,65,53	0,1,0	82	73	1	1	1.0,1.0,1.0	1.0,0.983,1.0	0.006	0.6	0.6
10309	ENSG00000127838	PNKD	2	+	218344454	218344570	218344490	218344570	218341980	218342144	10309	30,19,24	0,0,0	29,40,38	1,0,0	109	73	1	1	1.0,1.0,1.0	0.951,1.0,1.0	0.016	1.6	1.6
1030	ENSG00000063601	MTMR1	X	+	150727214	150727309	150727220	150727309	150718624	150718700	1030	46,34,47	0,1,1	31,45,29	0,0,0	79	73	1	1	1.0,0.969,0.977	1.0,1.0,1.0	-0.018	-1.8	1.8
10311	ENSG00000105662	CRTC1	19	+	18774880	18774986	18774899	18774986	18771441	18771546	10311	3,2,1	16,7,13	1,0,4	13,24,18	92	73	0.374142	1	0.13,0.185,0.058	0.058,0.0,0.15	0.055	5.5	5.5
10316	ENSG00000111667	USP5	12	+	6864049	6864195	6864083	6864195	6863829	6863973	10316	177143160	0,0,0	146189192	0,0,2	107	73	1	1	1.0,1.0,1.0	1.0,1.0,0.985	0.005	0.5	0.5
10317	ENSG00000111667	USP5	12	+	6863148	6863377	6863185	6863377	6862469	6862558	10317	26,12,14	190106145	14,16,13	140173172	110	73	0.219896	1	0.083,0.07,0.06	0.062,0.058,0.048	0.015	1.5	1.5
10318	ENSG00000111667	USP5	12	+	6863144	6863377	6863148	6863377	6862469	6862558	10318	4,1,0	0,0,0	0,4,1	0,0,2	77	73	1	1	1.0,1.0,NA	NA,1.0,0.322	0.339	33.9	33.9
10319	ENSG00000111667	USP5	12	+	6863144	6863377	6863185	6863377	6862469	6862558	10319	30,13,14	190106145	14,20,12	140173172	114	73	0.171311	1	0.092,0.073,0.058	0.06,0.069,0.043	0.017	1.7	1.7
1031	ENSG00000128581	IFT22	7	-	101318123	101318239	101318123	101318213	101318955	101319063	1031	9,9,8	85,47,66	4,8,8	62,68,44	99	73	0.618515	1	0.072,0.124,0.082	0.045,0.08,0.118	0.012	1.2	1.2
10320	ENSG00000111667	USP5	12	+	6856706	6856891	6856716	6856891	6856304	6856450	10320	247160195	0,0,1	205238249	0,0,0	83	73	1	1	1.0,1.0,0.994	1.0,1.0,1.0	-0.002	-0.2	0.2
10321	ENSG00000111667	USP5	12	+	6858423	6858617	6858427	6858617	6857628	6857723	10321	171130159	0,0,0	185202149	1,0,2	77	73	1	1	1.0,1.0,1.0	0.994,1.0,0.986	0.007	0.7	0.7
10322	ENSG00000111667	USP5	12	+	6865163	6865248	6865165	6865248	6864721	6864875	10322	150134144	0,0,0	167198163	0,0,1	75	73	1	1	1.0,1.0,1.0	1.0,1.0,0.994	0.002	0.2	0.2
10323	ENSG00000111667	USP5	12	+	6860952	6861106	6860954	6861106	6860365	6860491	10323	116,91,136	0,0,0	88141126	0,0,1	75	73	1	1	1.0,1.0,1.0	1.0,1.0,0.992	0.003	0.3	0.3
10324	ENSG00000271816	BMS1P4	10	-	73713203	73713332	73713203	73713262	73718014	73718165	10324	16,12,13	0,0,0	14,13,19	0,1,0	143	73	1	1	1.0,1.0,1.0	1.0,0.869,1.0	0.044	4.4	4.4
10325	ENSG00000183828	NUDT14	14	-	105177122	105177325	105177122	105177243	105177691	105177735	10325	0,2,0	0,0,0	1,1,1	0,3,0	155	73	1	1	NA,1.0,NA	1.0,0.136,1.0	0.288	28.8	28.8
10326	ENSG00000183828	NUDT14	14	-	105176962	105177027	105176962	105176994	105177691	105177735	10326	50,31,33	0,0,3	30,46,56	3,1,2	106	73	0.136421	1	1.0,1.0,0.883	0.873,0.969,0.951	0.03	3	3
10327	ENSG00000101972	STAG2	X	+	124049004	124049078	124049010	124049078	124047353	124047505	10327	139112138	0,0,1	95107124	0,0,0	79	73	1	1	1.0,1.0,0.992	1.0,1.0,1.0	-0.003	-0.3	0.3
10328	ENSG00000101972	STAG2	X	+	124022530	124022671	124022542	124022671	123960518	123960866	10328	41,29,29	0,1,0	31,36,37	0,0,0	85	73	1	1	1.0,0.961,1.0	1.0,1.0,1.0	-0.013	-1.3	1.3
10329	ENSG00000101972	STAG2	X	+	124042568	124042645	124042571	124042645	124037526	124037623	10329	88,82,109	0,0,0	41,78,79	0,1,0	76	73	1	1	1.0,1.0,1.0	1.0,0.987,1.0	0.004	0.4	0.4
1032	ENSG00000127948	POR	7	+	75981510	75981606	75981516	75981606	75981047	75981172	1032	3,1,2	74,34,62	3,2,4	47,50,83	79	73	0.394357	1	0.036,0.026,0.029	0.056,0.036,0.043	-0.015	-1.5	1.5
10330	ENSG00000185485	SDHAP1	3	-	195965428	195965577	195965428	195965542	195967513	195967644	10330	1,2,5	16,9,10	3,7,1	12,20,23	108	73	0.948317	1	0.041,0.131,0.253	0.145,0.191,0.029	0.02	2	2
10331	ENSG00000185485	SDHAP1	3	-	195982161	195982352	195982161	195982310	195984111	195984276	10331	2,0,0	7,6,6	0,1,0	5,3,10	115	73	1	1	0.154,0.0,0.0	0.0,0.175,0.0	-0.007	-0.7	0.7
[truncated: 22,486 more rows]
