# Supplementary material for: KDM7A and KDM1A inhibition suppresses tumour promoting pathways in prostate cancer
Source: Mol Oncol. 2026 Mar 23:10.1002/1878-0261.70238. Online ahead of print. doi: 10.1002/1878-0261.70238 (PMC13398633; doi:10.1002/1878-0261.70238)
Supplement: Supplementary file 16 — Table S5. Alternative splicing events data for LNCaP siScrambled + R1881 (1 nm) and LNCaP siScrambled + R1881 (1 nm) compared to siKDM7A + siKDM1A + R1881 (1 nm), for SE (SE = skipped exon, significant splicing events FDR‐corrected P value < 0.05 highlighted in yellow). [file MOL2-9999-0-s004.xlsx]

## Sheet: SE
ID	GeneID	geneSymbol	chr	strand	exonStart_0base	exonEnd	upstreamES	upstreamEE	downstreamES	downstreamEE	ID	IC_SAMPLE_1	SC_SAMPLE_1	IC_SAMPLE_2	SC_SAMPLE_2	IncFormLen	SkipFormLen	PValue	FDR	IncLevel1	IncLevel2	IncLevelDifference	dPSI	Abs dPSI
77799	ENSG00000156261	CCT8	21	-	29071951	29071988	29070246	29070337	29073259	29073351	77799	1,1,1	0,0,0	0,0,0	2,1,1	110	73	2.62601e-12	5.17779e-08	1.0,1.0,1.0	0.0,0.0,0.0	1	100	100
73249	ENSG00000142227	EMP3	19	+	48325990	48326053	48325580	48325610	48326829	48326922	73249	1,1,2	0,0,0	0,1,0	1,3,1	136	73	1.11688e-11	1.32132e-07	1.0,1.0,1.0	0.0,0.152,0.0	0.949	94.9	94.9
65939	ENSG00000166169	POLL	10	-	101587117	101587200	101585861	101586156	101588203	101588248	65939	3,1,1	0,0,0	0,0,1	2,3,2	156	73	9.99201e-16	5.91047e-11	1.0,1.0,1.0	0.0,0.0,0.19	0.937	93.7	93.7
16894	ENSG00000166435	XRRA1	11	-	74890919	74891081	74862980	74863021	74906238	74906456	16894	0,0,0	5,1,2	1,9,2	0,2,0	235	73	1.55438e-09	7.16597e-06	0.0,0.0,0.0	1.0,0.583,1.0	-0.861	-86.1	86.1
30970	ENSG00000130768	SMPDL3B	1	+	27941470	27941576	27935055	27935244	27942274	27942364	30970	4,1,0	4,1,3	1,1,1	0,0,0	179	73	1.91558e-12	5.17779e-08	0.29,0.29,0.0	1.0,1.0,1.0	-0.807	-80.7	80.7
69112	ENSG00000166260	COX11	17	-	54953660	54953759	54951905	54952112	54961118	54961265	69112	5,3,2	0,0,0	1,0,1	1,2,1	172	73	1.07632e-07	0.000227381	1.0,1.0,1.0	0.298,0.0,0.298	0.801	80.1	80.1
22740	ENSG00000167258	CDK12	17	+	39550370	39550441	39547820	39547830	39551037	39551142	22740	1,0,0	3,1,1	3,2,2	0,1,0	144	73	5.51652e-10	3.26313e-06	0.145,0.0,0.0	1.0,0.503,1.0	-0.786	-78.6	78.6
35525	ENSG00000163121	NEURL3	2	-	96504530	96504709	96500438	96500924	96505258	96505345	35525	7,2,1	0,0,0	1,5,0	1,2,2	252	73	1.52427e-07	0.000281761	1.0,1.0,1.0	0.225,0.42,0.0	0.785	78.5	78.5
23756	ENSG00000108352	RAPGEFL1	17	+	40180754	40180846	40178261	40178381	40181298	40181486	23756	1,2,2	0,0,0	1,0,4	2,1,2	165	73	1.26327e-06	0.00135864	1.0,1.0,1.0	0.181,0.0,0.469	0.783	78.3	78.3
4340	ENSG00000111817	DSE	6	+	116254839	116255002	116254172	116254383	116258445	116258967	4340	1,4,3	0,0,0	2,2,3	2,2,4	236	73	3.61483e-10	2.6728e-06	1.0,1.0,1.0	0.236,0.236,0.188	0.78	78	78
13345	ENSG00000013573	DDX11	12	+	31101832	31101841	31100998	31101130	31102242	31102311	13345	1,0,0	2,2,1	1,2,3	0,1,0	82	73	1.09821e-09	5.90555e-06	0.308,0.0,0.0	1.0,0.64,1.0	-0.777	-77.7	77.7
38842	ENSG00000206417	H1FX-AS1	3	+	129323889	129323997	129323349	129323604	129324180	129324569	38842	3,4,2	0,1,0	1,0,0	1,1,1	181	73	1.93832e-09	7.16597e-06	1.0,0.617,1.0	0.287,0.0,0.0	0.777	77.7	77.7
30426	ENSG00000106077	ABHD11	7	-	73737068	73737110	73736093	73736691	73737561	73737735	30426	1,4,2	0,0,0	5,1,0	2,6,1	115	73	1.72052e-09	7.16597e-06	1.0,1.0,1.0	0.613,0.096,0.0	0.764	76.4	76.4
65937	ENSG00000166169	POLL	10	-	101587121	101587200	101585861	101586156	101588203	101588248	65937	4,2,2	0,0,0	1,3,1	2,3,2	152	73	4.18516e-10	2.75067e-06	1.0,1.0,1.0	0.194,0.324,0.194	0.763	76.3	76.3
13350	ENSG00000189366	ALG1L	3	-	125934435	125934546	125933574	125933696	125936897	125937039	13350	0,0,0	2,1,3	2,4,1	2,0,0	184	73	2.28347e-06	0.00204654	0.0,0.0,0.0	0.284,1.0,1.0	-0.761	-76.1	76.1
32674	ENSG00000197256	KANK2	19	-	11196049	11196227	11195622	11195881	11197484	11197530	32674	1,2,2	1,1,3	1,3,5	0,0,0	251	73	4.64615e-08	0.000109932	0.225,0.368,0.162	1.0,1.0,1.0	-0.748	-74.8	74.8
27565	ENSG00000155621	C9orf85	9	+	71949461	71949618	71947005	71947112	71952041	71952132	27565	4,2,2	2,4,2	1,5,4	0,0,0	230	73	5.94491e-12	8.79133e-08	0.388,0.137,0.241	1.0,1.0,1.0	-0.745	-74.5	74.5
36149	ENSG00000102904	TSNAXIP1	16	+	67823625	67823719	67821098	67821225	67824582	67824779	36149	1,0,0	1,3,4	2,1,2	0,0,1	167	73	3.71982e-07	0.000564192	0.304,0.0,0.0	1.0,1.0,0.466	-0.721	-72.1	72.1
4338	ENSG00000111817	DSE	6	+	116257215	116257337	116254172	116254383	116258445	116258967	4338	1,1,5	0,0,0	1,6,2	2,2,4	195	73	7.02044e-11	6.92122e-07	1.0,1.0,1.0	0.158,0.529,0.158	0.718	71.8	71.8
57463	ENSG00000140044	JDP2	14	+	75436190	75436409	75428356	75428606	75437897	75438121	57463	1,1,1	0,0,0	0,3,3	2,1,1	292	73	1.6733e-05	0.00738075	1.0,1.0,1.0	0.0,0.429,0.429	0.714	71.4	71.4
18294	ENSG00000262879	RP11-156P1.3	17	-	47035043	47035164	47033277	47033381	47054117	47054213	18294	4,3,5	1,0,0	2,0,2	2,1,3	194	73	2.49867e-07	0.000434709	0.601,1.0,1.0	0.273,0.0,0.201	0.709	70.9	70.9
37	ENSG00000273018	CTD-2303H24.2	17	-	18524142	18524400	18523650	18523877	18528572	18528600	37	4,7,7	0,1,0	3,3,1	2,4,2	331	73	1.52396e-07	0.000281761	1.0,0.607,1.0	0.249,0.142,0.099	0.706	70.6	70.6
75445	ENSG00000131002	TXLNGY	Y	+	19588369	19588378	19587209	19587507	19588542	19588650	75445	8,2,8	1,0,1	4,0,0	2,2,2	82	73	2.87467e-06	0.00239496	0.877,1.0,0.877	0.64,0.0,0.0	0.705	70.5	70.5
4175	ENSG00000181781	ODF3L2	19	-	472153	472308	467648	467762	472393	472501	4175	3,1,1	1,0,0	0,2,0	1,1,1	228	73	7.80062e-06	0.00447983	0.49,1.0,1.0	0.0,0.39,0.0	0.7	70	70
71186	ENSG00000070614	NDST1	5	+	150518797	150518919	150508146	150508226	150520867	150521102	71186	1,1,1	2,3,1	4,4,5	1,0,0	195	73	1.84806e-08	4.96893e-05	0.158,0.111,0.272	0.6,1.0,1.0	-0.686	-68.6	68.6
6369	ENSG00000126602	TRAP1	16	-	3657442	3657522	3651638	3652168	3658052	3658230	6369	4,1,2	0,0,0	1,2,1	1,2,1	153	73	2.03804e-06	0.00194442	1.0,1.0,1.0	0.323,0.323,0.323	0.677	67.7	67.7
29339	ENSG00000113845	TIMMDC1	3	+	119503953	119504021	119500373	119500860	119517204	119517315	29339	0,0,1	1,1,1	3,3,1	0,0,1	141	73	3.32945e-09	1.09413e-05	0.0,0.0,0.341	1.0,1.0,0.341	-0.667	-66.7	66.7
39152	ENSG00000272894	RP5-1159O4.1	7	-	7554687	7554743	7552736	7552922	7555155	7555189	39152	4,1,2	0,0,0	3,0,0	0,5,2	129	73	1.43983e-07	0.000281761	1.0,1.0,1.0	1.0,0.0,0.0	0.667	66.7	66.7
21348	ENSG00000166839	ANKDD1A	15	+	64926900	64926999	64926065	64926170	64930821	64930920	21348	1,0,0	0,1,1	2,4,2	0,0,0	172	73	0.000162992	0.0304141	1.0,0.0,0.0	1.0,1.0,1.0	-0.667	-66.7	66.7
66055	ENSG00000160124	CCDC58	3	-	122365578	122365633	122365335	122365466	122366452	122366762	66055	2,8,8	0,0,0	1,1,8	2,5,2	128	73	1.58612e-09	7.16597e-06	1.0,1.0,1.0	0.222,0.102,0.695	0.66	66	66
36714	ENSG00000196586	MYO6	6	+	75894771	75894858	75892529	75892690	75895230	75895260	36714	4,4,6	2,0,0	1,3,2	3,4,7	160	73	2.78596e-06	0.00238352	0.477,1.0,1.0	0.132,0.255,0.115	0.658	65.8	65.8
4612	ENSG00000130779	CLIP1	12	-	122400131	122400243	122380367	122380558	122417326	122417463	4612	0,0,6	4,2,2	2,3,5	0,0,2	185	73	5.38427e-05	0.0157669	0.0,0.0,0.542	1.0,1.0,0.497	-0.652	-65.2	65.2
44628	ENSG00000205581	HMGN1	21	-	39347246	39347292	39345829	39345958	39347378	39347483	44628	2,4,4	0,4,0	0,2,1	3,3,4	119	73	0.000104031	0.0233979	1.0,0.38,1.0	0.0,0.29,0.133	0.652	65.2	65.2
16031	ENSG00000080345	RIF1	2	+	151480097	151480227	151474856	151475219	151483198	151483335	16031	3,2,3	0,0,0	3,1,3	1,1,3	203	73	3.82447e-06	0.00282781	1.0,1.0,1.0	0.519,0.264,0.264	0.651	65.1	65.1
58386	ENSG00000138942	RNF185	22	+	31182786	31182894	31160207	31160303	31182968	31183066	58386	2,0,1	2,3,4	5,1,4	1,0,1	181	73	2.53021e-06	0.00223383	0.287,0.0,0.092	0.668,1.0,0.617	-0.635	-63.5	63.5
78008	ENSG00000165195	PIGA	X	-	15328343	15328537	15325913	15326046	15331589	15331723	78008	9,7,5	0,0,1	0,8,0	1,1,2	267	73	4.1601e-06	0.0029648	1.0,1.0,0.578	0.0,0.686,0.0	0.631	63.1	63.1
14463	ENSG00000119950	MXI1	10	+	110260998	110261145	110244827	110244873	110279179	110279294	14463	0,0,1	3,1,1	1,2,4	2,0,0	220	73	3.05098e-05	0.0110719	0.0,0.0,0.249	0.142,1.0,1.0	-0.631	-63.1	63.1
5529	ENSG00000179873	NLRP11	19	-	55807852	55808014	55801571	55801739	55808768	55810338	5529	1,0,2	0,1,5	2,4,2	0,0,0	235	73	1.58058e-06	0.00161198	1.0,0.0,0.111	1.0,1.0,1.0	-0.63	-63	63
58743	ENSG00000175772	LINC01106	2	-	110377649	110377777	110375137	110377068	110382703	110383233	58743	4,1,1	0,0,2	0,0,1	1,1,1	201	73	0.000234118	0.0384682	1.0,1.0,0.154	0.0,0.0,0.266	0.629	62.9	62.9
22383	ENSG00000099810	MTAP	9	+	21866759	21866842	21859302	21859425	21931007	21937651	22383	4,2,4	0,0,1	0,3,1	2,1,2	156	73	1.11597e-06	0.00129435	1.0,1.0,0.652	0.0,0.584,0.19	0.626	62.6	62.6
47103	ENSG00000267254	ZNF790-AS1	19	+	36812509	36812606	36801875	36801933	36827649	36828115	47103	2,2,1	0,1,0	1,0,2	1,2,2	170	73	7.05063e-06	0.00425571	1.0,0.462,1.0	0.3,0.0,0.3	0.621	62.1	62.1
35499	ENSG00000173166	RAPH1	2	-	203470238	203470313	203461847	203461925	203477075	203477156	35499	2,2,3	0,0,0	4,6,0	3,1,2	148	73	2.82064e-06	0.00238352	1.0,1.0,1.0	0.397,0.747,0.0	0.619	61.9	61.9
17190	ENSG00000123106	CCDC91	12	+	28225794	28225861	28198942	28199056	28255580	28255662	17190	4,3,1	0,0,0	0,1,1	4,0,3	140	73	7.27839e-09	2.15266e-05	1.0,1.0,1.0	0.0,1.0,0.148	0.617	61.7	61.7
50887	ENSG00000144395	CCDC150	2	+	196695045	196695159	196677292	196677361	196701108	196701180	50887	3,2,2	3,1,1	1,13,2	0,0,0	187	73	6.39034e-06	0.00397896	0.281,0.438,0.438	1.0,1.0,1.0	-0.614	-61.4	61.4
8591	ENSG00000127415	IDUA	4	+	1000039	1000064	999423	999488	1000611	1000697	8591	3,2,2	1,0,0	2,0,1	2,1,1	98	73	0.00023234	0.0383893	0.691,1.0,1.0	0.427,0.0,0.427	0.612	61.2	61.2
11831	ENSG00000235109	ZSCAN31	6	-	28332284	28332393	28327382	28327533	28336081	28336134	11831	0,4,1	1,0,0	0,1,0	1,2,1	182	73	0.000174325	0.0318929	0.0,1.0,1.0	0.0,0.167,0.0	0.611	61.1	61.1
3962	ENSG00000259768	RP5-991G20.1	16	+	72713946	72713989	72713332	72713416	72745404	72745466	3962	2,0,0	1,3,2	6,3,1	0,3,0	116	73	1.63386e-05	0.00732166	0.557,0.0,0.0	1.0,0.386,1.0	-0.61	-61	61
39672	ENSG00000188321	ZNF559	19	+	9338493	9338582	9324694	9324780	9341101	9341184	39672	0,6,6	1,2,3	15,1,7	1,0,0	162	73	1.71821e-05	0.00738075	0.0,0.575,0.474	0.871,1.0,1.0	-0.607	-60.7	60.7
62087	ENSG00000110911	SLC11A2	12	-	51006173	51006271	51005595	51005677	51008475	51008624	62087	3,1,1	1,0,0	0,2,1	1,1,1	171	73	4.89695e-06	0.00344839	0.562,1.0,1.0	0.0,0.461,0.299	0.601	60.1	60.1
6151	ENSG00000167377	ZNF23	16	-	71450593	71450715	71447596	71449882	71453242	71453350	6151	2,1,1	0,0,0	1,0,2	0,4,3	195	73	8.52473e-09	2.40121e-05	1.0,1.0,1.0	1.0,0.0,0.2	0.6	60	60
40703	ENSG00000137075	RNF38	9	-	36390568	36390616	36376007	36376127	36424612	36424683	40703	1,2,2	0,0,1	1,2,0	1,2,4	121	73	2.20167e-06	0.00203489	1.0,1.0,0.547	0.376,0.376,0.0	0.598	59.8	59.8
30413	ENSG00000106077	ABHD11	7	-	73736937	73736990	73736093	73736691	73737561	73737735	30413	3,4,4	0,0,0	3,3,2	2,6,1	126	73	2.7884e-10	2.35628e-06	1.0,1.0,1.0	0.465,0.225,0.537	0.591	59.1	59.1
69084	ENSG00000165288	BRWD3	X	-	80735987	80736088	80735126	80735197	80744031	80744253	69084	7,3,4	0,0,0	1,3,6	1,2,2	174	73	5.57805e-05	0.0160171	1.0,1.0,1.0	0.296,0.386,0.557	0.587	58.7	58.7
8101	ENSG00000183401	CCDC159	19	+	11348965	11349083	11346830	11346960	11349653	11349687	8101	2,1,4	1,0,0	2,2,5	3,8,3	191	73	1.73439e-05	0.00738075	0.433,1.0,1.0	0.203,0.087,0.389	0.585	58.5	58.5
49940	ENSG00000011332	DPF1	19	-	38216352	38216403	38216139	38216259	38217459	38217876	49940	0,2,0	2,0,1	5,3,2	1,0,0	124	73	0.000118715	0.0246616	0.0,1.0,0.0	0.746,1.0,1.0	-0.582	-58.2	58.2
56891	ENSG00000170903	MSANTD4	11	-	106013945	106014041	106010455	106011067	106020961	106022227	56891	1,3,3	2,3,3	4,1,5	0,0,2	169	73	0.000291771	0.0441851	0.178,0.302,0.302	1.0,1.0,0.519	-0.579	-57.9	57.9
46068	ENSG00000236283	AC013463.2	2	+	164922077	164922288	164912332	164912435	164945583	164945671	46068	2,1,1	0,1,3	2,3,3	0,0,0	284	73	4.80549e-05	0.0150399	1.0,0.204,0.079	1.0,1.0,1.0	-0.572	-57.2	57.2
75501	ENSG00000163935	SFMBT1	3	-	53043135	53043254	52969100	52969258	53044945	53045269	75501	9,3,4	0,0,1	0,6,2	1,1,3	192	73	1.38023e-05	0.00632894	1.0,1.0,0.603	0.0,0.695,0.202	0.569	56.9	56.9
73960	ENSG00000124459	ZNF45	19	-	43929917	43930000	43925324	43925458	43931246	43931363	73960	10,5,2	3,4,2	4,1,5	0,0,0	156	73	3.01969e-09	1.05071e-05	0.609,0.369,0.319	1.0,1.0,1.0	-0.568	-56.8	56.8
64721	ENSG00000111237	VPS29	12	-	110498819	110498899	110496045	110496094	110499534	110499546	64721	0,4,3	2,1,2	1,2,7	0,0,1	153	73	1.7239e-05	0.00738075	0.0,0.656,0.417	1.0,1.0,0.77	-0.566	-56.6	56.6
35498	ENSG00000173166	RAPH1	2	-	203477075	203477156	203470238	203470313	203489583	203490089	35498	1,1,5	3,2,0	5,6,2	0,0,0	154	73	5.51347e-05	0.0159089	0.136,0.192,1.0	1.0,1.0,1.0	-0.557	-55.7	55.7
49399	ENSG00000175309	PHYKPL	5	-	178222851	178222934	178214795	178214885	178229939	178230099	49399	6,13,9	0,0,0	4,7,2	2,1,9	156	73	4.62527e-09	1.43997e-05	1.0,1.0,1.0	0.483,0.766,0.094	0.552	55.2	55.2
73144	ENSG00000172425	TTC36	11	+	118527921	118528056	118527471	118527612	118528602	118528791	73144	0,2,9	3,4,2	1,3,2	0,0,1	208	73	5.49683e-05	0.0159089	0.0,0.149,0.612	1.0,1.0,0.412	-0.55	-55	55
42138	ENSG00000072518	MARK2	11	+	63906087	63906114	63904785	63905043	63908876	63909579	42138	4,4,3	0,1,2	4,1,1	5,5,5	100	73	0.000221249	0.0374995	1.0,0.745,0.523	0.369,0.127,0.127	0.548	54.8	54.8
70523	ENSG00000168802	CHTF8	16	-	69124699	69124880	69121052	69121170	69132483	69132567	70523	5,3,7	0,1,4	0,2,2	7,6,7	254	73	0.000118194	0.0246616	1.0,0.463,0.335	0.0,0.087,0.076	0.545	54.5	54.5
22577	ENSG00000186567	CEACAM19	19	+	44673711	44673845	44672477	44672964	44676270	44676421	22577	4,1,4	0,0,1	5,10,1	3,7,1	207	73	2.34956e-05	0.00920612	1.0,1.0,0.585	0.37,0.335,0.261	0.54	54	54
49550	ENSG00000100413	POLR3H	22	-	41533248	41533411	41532658	41532745	41533521	41533687	49550	16,0,3	1,1,3	7,4,7	1,0,0	236	73	9.99612e-05	0.0227419	0.832,0.0,0.236	0.684,1.0,1.0	-0.539	-53.9	53.9
36190	ENSG00000170234	PWWP2A	5	-	160080650	160080770	160075881	160078168	160093100	160094065	36190	6,4,4	10,2,4	10,15,10	2,1,0	193	73	3.5461e-06	0.00268922	0.185,0.431,0.274	0.654,0.85,1.0	-0.538	-53.8	53.8
22702	ENSG00000088038	CNOT3	19	+	54153180	54153393	54152866	54152999	54153496	54153840	22702	1,1,5	0,0,0	1,1,3	2,0,2	286	73	3.07853e-05	0.0111037	1.0,1.0,1.0	0.113,1.0,0.277	0.537	53.7	53.7
64669	ENSG00000067208	EVI5	1	-	92773905	92774023	92736559	92736627	92792343	92792404	64669	3,2,1	0,0,0	2,5,6	1,1,5	191	73	5.39532e-08	0.000118201	1.0,1.0,1.0	0.433,0.656,0.314	0.532	53.2	53.2
46335	ENSG00000251503	APITD1-CORT	1	+	10450164	10450322	10440346	10440413	10451376	10451659	46335	6,2,2	5,0,4	2,2,8	0,0,0	231	73	3.23638e-07	0.000503785	0.275,1.0,0.136	1.0,1.0,1.0	-0.53	-53	53
30428	ENSG00000106077	ABHD11	7	-	73737068	73737220	73736093	73736691	73737561	73737735	30428	9,8,4	0,0,0	4,9,7	2,6,1	225	73	1.84491e-09	7.16597e-06	1.0,1.0,1.0	0.394,0.327,0.694	0.528	52.8	52.8
44234	ENSG00000176261	ZBTB8OS	1	-	32634732	32634792	32633950	32634072	32650428	32650550	44234	2,4,2	1,1,4	1,3,2	0,0,0	133	73	3.20154e-06	0.00255916	0.523,0.687,0.215	1.0,1.0,1.0	-0.525	-52.5	52.5
14288	ENSG00000090487	SPG21	15	-	64987171	64987261	64983506	64983593	64988618	64988816	14288	4,5,3	0,1,1	0,5,0	2,1,3	163	73	1.89928e-05	0.00796781	1.0,0.691,0.573	0.0,0.691,0.0	0.524	52.4	52.4
65720	ENSG00000163625	WDFY3	4	-	84879405	84879494	84860563	84860622	84932269	84932363	65720	1,6,4	2,0,0	1,1,0	1,1,1	162	73	1.12408e-05	0.00564548	0.184,1.0,1.0	0.311,0.311,0.0	0.521	52.1	52.1
22562	ENSG00000127081	ZNF484	9	-	92875014	92875059	92856191	92856318	92877889	92878008	22562	4,2,1	2,3,1	3,6,2	0,1,0	118	73	1.3357e-05	0.00622123	0.553,0.292,0.382	1.0,0.788,1.0	-0.52	-52	52
58093	ENSG00000131043	AAR2	20	+	36236881	36236966	36236484	36236782	36239820	36240625	58093	2,3,2	0,0,0	3,1,3	0,2,4	158	73	2.50624e-05	0.0095182	1.0,1.0,1.0	1.0,0.188,0.257	0.518	51.8	51.8
61792	ENSG00000213906	LTB4R2	14	+	24309987	24310059	24305733	24305867	24310170	24310255	61792	3,2,4	6,4,1	1,3,3	0,1,0	145	73	1.4872e-05	0.00671533	0.201,0.201,0.668	1.0,0.602,1.0	-0.511	-51.1	51.1
51190	ENSG00000169738	DCXR	17	-	82037037	82037088	82036858	82036893	82037449	82037702	51190	3,1,2	0,0,0	1,1,2	1,5,0	124	73	0.000193881	0.034031	1.0,1.0,1.0	0.371,0.105,1.0	0.508	50.8	50.8
45151	ENSG00000128585	MKLN1	7	+	131326853	131326974	131142819	131142941	131375423	131375493	45151	6,5,9	0,0,2	2,3,5	1,2,4	194	73	6.6911e-05	0.0175129	1.0,1.0,0.629	0.429,0.361,0.32	0.506	50.6	50.6
68279	ENSG00000014914	MTMR11	1	-	149931259	149931426	149930791	149930965	149931943	149932014	68279	4,1,10	1,0,1	1,6,12	3,3,8	240	73	0.000346778	0.0487236	0.549,1.0,0.753	0.092,0.378,0.313	0.506	50.6	50.6
51176	ENSG00000276293	PIP4K2B	17	-	38779634	38779720	38779382	38779529	38779851	38779930	51176	3,3,2	0,5,1	0,0,1	4,1,2	159	73	6.94726e-05	0.0181033	1.0,0.216,0.479	0.0,0.0,0.187	0.503	50.3	50.3
68469	ENSG00000161647	MPP3	17	-	43816676	43816697	43816037	43816079	43818045	43818110	68469	0,0,1	7,2,4	5,2,3	1,2,3	94	73	1.17262e-06	0.00130873	0.0,0.0,0.163	0.795,0.437,0.437	-0.502	-50.2	50.2
21715	ENSG00000198939	ZFP2	5	+	178916564	178916710	178912978	178913071	178931236	178931339	21715	4,1,1	2,0,3	7,8,9	0,0,0	219	73	1.19068e-05	0.00585709	0.4,1.0,0.1	1.0,1.0,1.0	-0.5	-50	50
55774	ENSG00000115616	SLC9A2	2	+	102620250	102620358	102619706	102620137	102665099	102665350	55774	2,2,2	2,3,0	5,1,1	0,0,0	181	73	5.22575e-05	0.0154667	0.287,0.212,1.0	1.0,1.0,1.0	-0.5	-50	50
40674	ENSG00000089820	ARHGAP4	X	-	153919566	153919686	153919154	153919283	153920625	153920808	40674	2,0,0	5,7,2	4,2,2	0,1,3	193	73	0.000336376	0.0480639	0.131,0.0,0.0	1.0,0.431,0.201	-0.5	-50	50
16899	ENSG00000166435	XRRA1	11	-	74945017	74945085	74936883	74937068	74948927	74949116	16899	10,6,12	1,0,0	5,3,3	1,3,4	141	73	1.15559e-06	0.00130873	0.838,1.0,1.0	0.721,0.341,0.28	0.499	49.9	49.9
6093	ENSG00000156313	RPGR	X	-	38287093	38288041	38276586	38276772	38290958	38291024	6093	25,16,28	2,2,1	13,37,33	0,0,0	1021	73	5.27014e-05	0.0155094	0.472,0.364,0.667	1.0,1.0,1.0	-0.499	-49.9	49.9
58644	ENSG00000234177	LINC01114	2	-	104754597	104754661	104754325	104754440	104754835	104754875	58644	3,3,3	0,0,0	5,6,2	4,2,1	137	73	2.8087e-07	0.000450737	1.0,1.0,1.0	0.4,0.615,0.516	0.49	49	49
63250	ENSG00000281398	SNHG4	5	+	139274363	139274429	139274103	139274165	139276120	139276150	63250	0,0,0	5,3,1	1,3,2	1,1,1	139	73	4.943e-05	0.0152286	0.0,0.0,0.0	0.344,0.612,0.512	-0.489	-48.9	48.9
51034	ENSG00000173801	JUP	17	-	41772711	41772926	41771646	41771862	41784946	41785155	51034	4,1,2	2,0,2	2,5,5	0,0,0	288	73	0.000219684	0.0373413	0.336,1.0,0.202	1.0,1.0,1.0	-0.487	-48.7	48.7
68797	ENSG00000229267	AC072062.1	2	+	214947824	214947947	214833988	214834105	214961809	214963274	68797	8,2,1	0,1,1	1,2,0	4,4,3	196	73	2.32421e-05	0.00920612	1.0,0.427,0.271	0.085,0.157,0.0	0.485	48.5	48.5
24044	ENSG00000136895	GARNL3	9	+	127348923	127349035	127345402	127345477	127353845	127353944	24044	5,6,6	3,2,4	8,15,6	0,2,0	185	73	2.78426e-05	0.0102458	0.397,0.542,0.372	1.0,0.747,1.0	-0.479	-47.9	47.9
24186	ENSG00000144134	RABL2A	2	+	113627855	113628010	113627310	113627400	113628549	113628713	24186	4,0,1	1,3,0	1,2,1	0,0,0	228	73	0.00010795	0.02365	0.562,0.0,1.0	1.0,1.0,1.0	-0.479	-47.9	47.9
65936	ENSG00000166169	POLL	10	-	101584877	101584919	101583517	101583681	101587245	101587403	65936	2,1,4	1,2,3	5,7,1	0,2,0	115	73	5.66328e-05	0.0160207	0.559,0.241,0.458	1.0,0.69,1.0	-0.477	-47.7	47.7
72393	ENSG00000140577	CRTC3	15	+	90619746	90619790	90617882	90617968	90625775	90625993	72393	8,1,2	1,0,0	0,5,6	5,1,2	117	73	2.36565e-05	0.00920612	0.833,1.0,1.0	0.0,0.757,0.652	0.475	47.5	47.5
57895	ENSG00000197857	ZNF44	19	-	12291219	12291250	12275955	12276082	12293231	12293375	57895	2,1,1	0,1,1	0,1,1	3,4,2	104	73	0.000255962	0.040968	1.0,0.412,0.412	0.0,0.149,0.26	0.472	47.2	47.2
47120	ENSG00000115459	ELMOD3	2	+	85355554	85355598	85355075	85355170	85356966	85357252	47120	8,4,3	1,5,8	12,9,5	0,0,1	117	73	1.22727e-06	0.00134436	0.833,0.333,0.19	1.0,1.0,0.757	-0.467	-46.7	46.7
76991	ENSG00000204852	TCTN1	12	+	110634395	110634463	110632471	110632559	110636480	110636501	76991	1,0,2	2,5,1	4,3,2	0,1,1	141	73	1.2547e-05	0.00593744	0.206,0.0,0.509	1.0,0.608,0.509	-0.467	-46.7	46.7
52660	ENSG00000260565	CTD-2270P14.1	16	-	2672706	2672859	2672325	2672570	2673282	2673415	52660	1,0,2	1,4,2	3,2,8	1,1,0	226	73	7.66509e-06	0.00447983	0.244,0.0,0.244	0.492,0.392,1.0	-0.465	-46.5	46.5
55500	ENSG00000139835	GRTP1	13	-	113338190	113338368	113334428	113334546	113344862	113344959	55500	6,4,7	0,0,0	5,4,1	0,1,4	251	73	0.000266827	0.0419845	1.0,1.0,1.0	1.0,0.538,0.068	0.465	46.5	46.5
21185	ENSG00000076513	ANKRD13A	12	+	110036260	110036327	110030644	110030758	110037358	110037652	21185	2,3,0	0,0,1	0,0,3	1,1,1	140	73	9.18127e-05	0.021561	1.0,1.0,0.0	0.0,0.0,0.61	0.463	46.3	46.3
47698	ENSG00000141959	PFKL	21	+	44305799	44305935	44305256	44305417	44306680	44306754	47698	4,1,3	0,0,1	8,4,7	6,4,2	209	73	4.94272e-05	0.0152286	1.0,1.0,0.512	0.318,0.259,0.55	0.462	46.2	46.2
1310	ENSG00000198496	NBR2	17	+	43132600	43132723	43131207	43131270	43132955	43133137	1310	5,3,6	3,3,1	7,8,14	1,0,0	196	73	9.01946e-07	0.0011115	0.383,0.271,0.691	0.723,1.0,1.0	-0.459	-45.9	45.9
66032	ENSG00000160124	CCDC58	3	-	122365564	122365633	122365335	122365466	122366452	122366552	66032	7,9,4	0,0,0	9,4,7	2,5,2	142	73	3.47946e-08	8.57572e-05	1.0,1.0,1.0	0.698,0.291,0.643	0.456	45.6	45.6
61186	ENSG00000205485	AC004980.7	7	+	76615489	76615663	76551419	76551522	76621115	76621388	61186	2,9,6	3,0,2	15,7,7	0,0,0	247	73	0.000156206	0.0292541	0.165,1.0,0.47	1.0,1.0,1.0	-0.455	-45.5	45.5
66924	ENSG00000198901	PRC1	15	-	90969078	90969120	90966464	90966653	90969446	90969623	66924	4,2,5	3,1,7	5,7,1	0,2,0	115	73	8.28716e-05	0.0202563	0.458,0.559,0.312	1.0,0.69,1.0	-0.454	-45.4	45.4
65557	ENSG00000246089	RP11-115C21.2	8	-	6406531	6406708	6405596	6406371	6407081	6407142	65557	2,4,2	1,2,1	6,4,3	0,0,1	250	73	2.35488e-05	0.00920612	0.369,0.369,0.369	1.0,1.0,0.467	-0.453	-45.3	45.3
75194	ENSG00000125952	MAX	14	-	65077562	65077643	65077359	65077428	65077912	65078042	75194	4,2,6	10,2,2	7,3,7	0,2,0	154	73	0.000111154	0.0239963	0.159,0.322,0.587	1.0,0.416,1.0	-0.449	-44.9	44.9
20428	ENSG00000205269	TMEM170B	6	+	11565665	11565836	11538277	11538374	11575430	11583524	20428	12,1,16	0,6,3	13,7,13	0,0,0	244	73	5.21703e-06	0.00358835	1.0,0.047,0.615	1.0,1.0,1.0	-0.446	-44.6	44.6
68280	ENSG00000014914	MTMR11	1	-	149931259	149931379	149930791	149930965	149931943	149932014	68280	5,2,10	1,0,1	4,6,11	3,3,8	193	73	0.000110684	0.0239824	0.654,1.0,0.791	0.335,0.431,0.342	0.446	44.6	44.6
62543	ENSG00000144199	FAHD2B	2	-	97091862	97091988	97091461	97091712	97094700	97094839	62543	8,8,6	1,0,0	7,6,6	1,4,4	199	73	5.51726e-06	0.0037086	0.746,1.0,1.0	0.72,0.355,0.355	0.439	43.9	43.9
41054	ENSG00000141956	PRDM15	21	-	41860326	41860372	41859591	41859685	41879269	41879473	41054	3,2,2	4,1,5	1,3,2	1,0,0	119	73	2.11614e-05	0.00857355	0.315,0.551,0.197	0.38,1.0,1.0	-0.439	-43.9	43.9
80883	ENSG00000119231	SENP5	3	+	196923525	196923551	196903532	196903610	196927795	196927879	80883	4,4,3	5,1,3	2,8,9	0,1,0	99	73	3.18768e-06	0.00255916	0.371,0.747,0.424	1.0,0.855,1.0	-0.438	-43.8	43.8
73031	ENSG00000214796	RP11-480I12.5	1	-	202855551	202856156	202852990	202853280	202857646	202857795	73031	2,2,7	0,0,1	2,3,11	3,6,0	678	73	0.000248287	0.0400181	1.0,1.0,0.43	0.067,0.051,1.0	0.437	43.7	43.7
42207	ENSG00000167766	ZNF83	19	-	52617245	52617335	52616717	52616841	52618935	52619062	42207	7,10,4	0,0,0	3,13,11	8,1,2	163	73	7.68523e-07	0.00101022	1.0,1.0,1.0	0.144,0.853,0.711	0.431	43.1	43.1
21446	ENSG00000198908	BHLHB9	X	+	102747816	102747911	102720956	102721091	102748698	102752438	21446	9,5,7	1,0,1	1,4,7	1,7,1	168	73	0.000137483	0.0271081	0.796,1.0,0.753	0.303,0.199,0.753	0.431	43.1	43.1
50483	ENSG00000184402	SS18L1	20	+	62158567	62158748	62154280	62154465	62159876	62159961	50483	14,7,21	0,0,1	5,12,11	1,6,2	254	73	1.51436e-06	0.0015996	1.0,1.0,0.858	0.59,0.365,0.613	0.43	43	43
34007	ENSG00000111596	CNOT2	12	+	70301704	70301861	70294070	70294294	70310894	70311017	34007	4,4,4	3,1,4	2,2,7	1,0,0	230	73	3.47518e-05	0.0121104	0.297,0.559,0.241	0.388,1.0,1.0	-0.43	-43	43
10260	ENSG00000173402	DAG1	3	+	49487253	49487385	49470353	49470433	49488625	49488745	10260	6,4,4	0,0,1	3,6,2	1,2,2	205	73	5.22946e-05	0.0154667	1.0,1.0,0.588	0.517,0.517,0.263	0.43	43	43
26295	ENSG00000111247	RAD51AP1	12	+	4545218	4545312	4543762	4543911	4545781	4545832	26295	3,2,1	0,1,0	1,1,0	2,0,3	167	73	5.75957e-07	0.000830951	1.0,0.466,1.0	0.179,1.0,0.0	0.429	42.9	42.9
44923	ENSG00000224738	AC099850.1	17	+	59113953	59114083	59106597	59107591	59117923	59118267	44923	3,0,1	3,2,0	2,1,3	0,0,1	203	73	5.1933e-06	0.00358835	0.264,0.0,1.0	1.0,1.0,0.519	-0.418	-41.8	41.8
9981	ENSG00000067057	PFKP	10	+	3070175	3070315	3069273	3069389	3082387	3082461	9981	5,0,0	0,3,5	1,3,1	0,0,1	213	73	7.72886e-05	0.0194731	1.0,0.0,0.0	1.0,1.0,0.255	-0.418	-41.8	41.8
17567	ENSG00000160188	RSPH1	21	-	42492965	42493079	42492757	42492863	42496132	42496246	17567	3,2,12	0,0,1	7,11,7	4,3,2	187	73	1.71665e-05	0.00738075	1.0,1.0,0.824	0.406,0.589,0.577	0.417	41.7	41.7
38960	ENSG00000241852	C8orf58	8	+	22602560	22602643	22602199	22602312	22603194	22604133	38960	1,0,1	2,1,3	4,3,9	1,2,4	156	73	5.75746e-05	0.0160207	0.19,0.0,0.135	0.652,0.412,0.513	-0.417	-41.7	41.7
48688	ENSG00000171817	ZNF540	19	+	37598178	37598229	37594972	37595095	37598375	37598456	48688	4,0,1	0,1,0	2,1,0	1,2,3	124	73	0.000216993	0.0370071	1.0,0.0,1.0	0.541,0.227,0.0	0.411	41.1	41.1
65558	ENSG00000246089	RP11-115C21.2	8	-	6406527	6406708	6405596	6406371	6407081	6407142	65558	4,4,3	1,2,1	10,7,5	0,0,1	254	73	0.000139707	0.0272738	0.535,0.365,0.463	1.0,1.0,0.59	-0.409	-40.9	40.9
28461	ENSG00000042832	TG	8	+	132923337	132923508	132919375	132919525	132929075	132929192	28461	2,0,5	1,3,0	5,5,2	0,1,0	244	73	0.00033405	0.0479605	0.374,0.0,1.0	1.0,0.599,1.0	-0.408	-40.8	40.8
58089	ENSG00000131043	AAR2	20	+	36236881	36237037	36236484	36236782	36239820	36240625	58089	3,3,7	0,0,0	4,4,8	0,2,4	229	73	3.9493e-05	0.0131982	1.0,1.0,1.0	1.0,0.389,0.389	0.407	40.7	40.7
69743	ENSG00000157600	TMEM164	X	+	110003500	110003585	110003094	110003156	110003882	110004164	69743	6,1,3	0,0,0	7,6,5	3,1,2	158	73	2.10547e-05	0.00857355	1.0,1.0,1.0	0.519,0.735,0.536	0.403	40.3	40.3
58578	ENSG00000069974	RAB27A	15	-	55237315	55237442	55234781	55234956	55238402	55238491	58578	2,3,3	2,1,3	1,2,2	1,0,0	200	73	0.000167929	0.030945	0.267,0.523,0.267	0.267,1.0,1.0	-0.403	-40.3	40.3
31247	ENSG00000059588	TARBP1	1	-	234400852	234400948	234393645	234393837	234401180	234401262	31247	7,7,3	3,0,3	3,10,5	0,0,0	169	73	6.39631e-05	0.0170298	0.502,1.0,0.302	1.0,1.0,1.0	-0.399	-39.9	39.9
30507	ENSG00000146963	LUC7L2	7	+	139375505	139375579	139371411	139371463	139376061	139376156	30507	0,1,0	5,2,2	8,3,0	1,1,2	147	73	0.00011421	0.0244202	0.0,0.199,0.0	0.799,0.598,0.0	-0.399	-39.9	39.9
19793	ENSG00000185404	SP140L	2	+	230328756	230328831	230327183	230327301	230357804	230357967	19793	3,6,15	1,3,3	1,3,5	0,0,0	148	73	4.11825e-06	0.0029648	0.597,0.497,0.712	1.0,1.0,1.0	-0.398	-39.8	39.8
59188	ENSG00000179406	LINC00174	7	-	66394309	66394545	66390103	66390250	66395878	66395919	59188	6,8,11	2,0,4	9,8,6	0,0,0	309	73	3.97428e-05	0.0132071	0.415,1.0,0.394	1.0,1.0,1.0	-0.397	-39.7	39.7
56072	ENSG00000182670	TTC3	21	+	37154535	37154612	37152950	37153277	37154720	37154838	56072	3,2,2	2,0,5	2,7,2	0,1,0	150	73	3.51246e-05	0.012144	0.422,1.0,0.163	1.0,0.773,1.0	-0.396	-39.6	39.6
71600	ENSG00000119979	FAM45A	10	+	119105310	119105495	119104763	119105022	119107947	119108096	71600	8,8,10	0,1,0	9,5,4	2,1,2	258	73	0.000110167	0.0239824	1.0,0.694,1.0	0.56,0.586,0.361	0.396	39.6	39.6
51801	ENSG00000148187	MRRF	9	+	122285856	122285946	122285168	122285287	122286038	122286166	51801	20,8,14	0,0,0	11,11,11	4,2,4	163	73	2.09362e-08	5.38443e-05	1.0,1.0,1.0	0.552,0.711,0.552	0.395	39.5	39.5
78716	ENSG00000088367	EPB41L1	20	+	36218878	36218962	36214356	36214440	36221863	36221934	78716	15,9,9	1,0,0	4,5,9	2,2,2	157	73	5.99178e-05	0.0164552	0.875,1.0,1.0	0.482,0.538,0.677	0.393	39.3	39.3
59190	ENSG00000179406	LINC00174	7	-	66394426	66394545	66390103	66390250	66395878	66395919	59190	4,5,7	2,0,4	4,5,3	0,0,0	192	73	6.44667e-05	0.0170298	0.432,1.0,0.4	1.0,1.0,1.0	-0.389	-38.9	38.9
66173	ENSG00000185596	WASH3P	15	+	101971822	101972049	101966069	101966223	101972592	101972694	66173	16,11,22	0,0,0	7,20,13	0,6,5	300	73	2.81939e-07	0.000450737	1.0,1.0,1.0	1.0,0.448,0.388	0.388	38.8	38.8
8282	ENSG00000101333	PLCB4	20	+	9096286	9096342	9069100	9069206	9217389	9217452	8282	16,8,23	5,7,5	19,17,23	1,0,0	129	73	5.27552e-08	0.000118201	0.644,0.393,0.722	0.915,1.0,1.0	-0.385	-38.5	38.5
38661	ENSG00000138336	TET1	10	+	68673400	68673487	68672894	68673045	68681398	68681488	38661	0,1,3	3,0,4	1,6,3	0,0,2	160	73	0.000124152	0.0254113	0.0,1.0,0.255	1.0,1.0,0.406	-0.384	-38.4	38.4
17150	ENSG00000215367	TMED11P	4	-	1117147	1117273	1116263	1116410	1123117	1123164	17150	6,3,8	3,1,4	1,3,0	3,9,1	199	73	0.000307606	0.0453753	0.423,0.524,0.423	0.109,0.109,0.0	0.384	38.4	38.4
59181	ENSG00000179406	LINC00174	7	-	66394349	66394545	66390103	66390250	66395878	66395919	59181	6,9,10	2,0,4	7,8,4	0,0,0	269	73	5.76889e-05	0.0160207	0.449,1.0,0.404	1.0,1.0,1.0	-0.382	-38.2	38.2
46497	ENSG00000131848	ZSCAN5A	19	-	56283720	56283887	56280601	56280700	56313282	56313380	46497	1,0,0	2,1,1	4,4,5	1,3,2	240	73	2.7144e-05	0.0102269	0.132,0.0,0.0	0.549,0.289,0.432	-0.379	-37.9	37.9
30104	ENSG00000131374	TBC1D5	3	-	17622647	17622765	17586352	17586557	17623848	17623913	30104	23,20,10	0,1,0	15,15,15	10,5,1	191	73	8.90568e-07	0.0011115	1.0,0.884,1.0	0.364,0.534,0.851	0.378	37.8	37.8
49215	ENSG00000217930	PAM16	16	-	4345785	4345856	4343482	4343616	4351231	4351262	49215	0,0,0	6,4,1	5,4,3	11,4,1	144	73	1.61206e-06	0.00161253	0.0,0.0,0.0	0.187,0.336,0.603	-0.375	-37.5	37.5
11390	ENSG00000237361	TUSC8	13	-	44404391	44404611	44400249	44400955	44405613	44405984	11390	9,3,18	0,0,0	10,20,13	2,2,2	293	73	3.9465e-05	0.0131982	1.0,1.0,1.0	0.555,0.714,0.618	0.371	37.1	37.1
40482	ENSG00000162819	BROX	1	+	222715144	222715269	222713380	222713416	222718924	222719031	40482	18,4,9	4,4,0	3,5,13	0,0,0	198	73	9.37133e-06	0.0049494	0.624,0.269,1.0	1.0,1.0,1.0	-0.369	-36.9	36.9
3505	ENSG00000075702	WDR62	19	+	36071555	36071716	36067827	36068010	36081432	36081570	3505	4,10,10	4,0,3	22,18,21	0,1,0	234	73	4.63027e-05	0.0147253	0.238,1.0,0.51	1.0,0.849,1.0	-0.367	-36.7	36.7
55673	ENSG00000180229	HERC2P3	15	-	20461191	20461342	20458232	20458447	20462342	20462446	55673	5,6,6	1,0,0	2,14,10	1,3,3	224	73	8.00483e-05	0.0197411	0.62,1.0,1.0	0.395,0.603,0.521	0.367	36.7	36.7
27291	ENSG00000064042	LIMCH1	4	+	41631147	41631477	41619187	41619440	41632748	41632867	27291	24,11,20	3,1,2	20,40,17	0,0,0	403	73	1.07862e-05	0.00550021	0.592,0.666,0.644	1.0,1.0,1.0	-0.366	-36.6	36.6
34592	ENSG00000220575	HTR5A-AS1	7	-	155070275	155070453	155067066	155069245	155071033	155071557	34592	6,1,4	0,0,1	2,4,4	3,0,3	251	73	4.44316e-05	0.0144407	1.0,1.0,0.538	0.162,1.0,0.279	0.366	36.6	36.6
43951	ENSG00000100445	SDR39U1	14	-	24442097	24442177	24440782	24440926	24442345	24442441	43951	4,1,2	1,0,0	2,2,2	3,2,0	153	73	0.000258625	0.0410139	0.656,1.0,1.0	0.241,0.323,1.0	0.364	36.4	36.4
34281	ENSG00000119408	NEK6	9	+	124286257	124286490	124258250	124258361	124301935	124302054	34281	8,9,8	4,5,1	0,3,4	6,6,10	306	73	0.000146963	0.0280529	0.323,0.3,0.656	0.0,0.107,0.087	0.362	36.2	36.2
7071	ENSG00000125648	SLC25A23	19	-	6438446	6438534	6436420	6436468	6444150	6444301	7071	7,2,3	0,0,0	8,7,15	4,1,3	161	73	4.06364e-07	0.000600932	1.0,1.0,1.0	0.476,0.76,0.694	0.357	35.7	35.7
21095	ENSG00000167491	GATAD2A	19	+	19436130	19436219	19385825	19386138	19465344	19465614	21095	11,2,6	0,4,3	6,5,10	1,0,0	162	73	8.74861e-05	0.0208668	1.0,0.184,0.474	0.73,1.0,1.0	-0.357	-35.7	35.7
2343	ENSG00000088766	CRLS1	20	+	6026170	6026238	6023291	6023422	6031284	6031370	2343	0,0,1	1,2,0	8,6,3	5,0,1	141	73	0.000147919	0.028134	0.0,0.0,1.0	0.453,1.0,0.608	-0.354	-35.4	35.4
80101	ENSG00000170113	NIPA1	15	+	22819287	22819421	22814082	22814153	22820312	22820473	80101	0,1,1	3,5,9	1,11,6	4,3,2	207	73	1.0126e-05	0.00525418	0.0,0.066,0.038	0.081,0.564,0.514	-0.352	-35.2	35.2
32249	ENSG00000121310	ECHDC2	1	-	52912753	52912863	52911722	52912021	52913894	52914095	32249	14,14,15	5,3,4	6,8,16	11,7,21	183	73	9.80225e-05	0.0224738	0.528,0.651,0.599	0.179,0.313,0.233	0.351	35.1	35.1
58648	ENSG00000234177	LINC01114	2	-	104754559	104754673	104754325	104754440	104754835	104754907	58648	10,10,6	0,0,0	7,14,11	4,2,1	187	73	6.05378e-06	0.00386768	1.0,1.0,1.0	0.406,0.732,0.811	0.35	35	35
56525	ENSG00000179818	PCBP1-AS1	2	-	70085815	70085903	70085546	70085624	70086123	70086282	56525	4,3,7	7,1,3	9,4,5	0,1,1	161	73	0.000107897	0.02365	0.206,0.576,0.514	1.0,0.645,0.694	-0.348	-34.8	34.8
15099	ENSG00000124788	ATXN1	6	-	16753232	16753347	16657775	16657901	16761297	16761490	15099	11,10,7	2,3,2	16,16,12	0,1,0	188	73	2.23982e-05	0.008952	0.681,0.564,0.576	1.0,0.861,1.0	-0.347	-34.7	34.7
30390	ENSG00000025434	NR1H3	11	+	47259179	47259259	47248915	47249100	47259790	47259979	30390	2,6,2	0,0,0	10,13,4	2,0,5	153	73	9.6301e-05	0.0222515	1.0,1.0,1.0	0.705,1.0,0.276	0.34	34	34
32237	ENSG00000121310	ECHDC2	1	-	52912753	52912861	52911722	52912021	52913894	52914095	32237	13,14,14	5,3,4	7,8,14	11,7,21	181	73	0.00013936	0.0272738	0.512,0.653,0.585	0.204,0.316,0.212	0.339	33.9	33.9
71337	ENSG00000215302	CTD-3092A11.1	15	+	30480741	30480907	30479023	30479193	30484501	30484689	71337	3,3,1	1,1,2	0,0,1	4,3,4	239	73	0.000355018	0.0491748	0.478,0.478,0.132	0.0,0.0,0.071	0.339	33.9	33.9
37065	ENSG00000119185	ITGB1BP1	2	-	9419989	9420100	9414177	9414256	9423372	9423480	37065	14,7,15	0,1,1	3,8,13	4,3,1	184	73	0.0002282	0.0380238	1.0,0.735,0.856	0.229,0.514,0.838	0.337	33.7	33.7
47108	ENSG00000115459	ELMOD3	2	+	85355554	85355784	85355074	85355170	85356966	85357252	47108	33,28,25	1,5,8	19,40,35	0,0,1	303	73	1.86625e-06	0.00180971	0.888,0.574,0.43	1.0,1.0,0.894	-0.334	-33.4	33.4
8418	ENSG00000163644	PPM1K	4	-	88270999	88271189	88268761	88268906	88274425	88274531	8418	23,5,14	2,3,2	11,10,5	0,1,0	263	73	1.66513e-05	0.00738075	0.761,0.316,0.66	1.0,0.735,1.0	-0.333	-33.3	33.3
30112	ENSG00000131374	TBC1D5	3	-	17562018	17562142	17508473	17508605	17586352	17586557	30112	21,6,12	1,0,0	8,18,13	3,3,2	197	73	2.39961e-05	0.00927725	0.886,1.0,1.0	0.497,0.69,0.707	0.331	33.1	33.1
78815	ENSG00000198270	TMEM116	12	-	111965594	111965759	111938183	111938210	111991757	111991889	78815	9,8,13	0,1,0	9,8,14	5,2,1	238	73	2.44928e-05	0.0094078	1.0,0.71,1.0	0.356,0.551,0.811	0.331	33.1	33.1
57862	ENSG00000162885	B3GALNT2	1	-	235489167	235489400	235484321	235484515	235494680	235494828	57862	40,33,47	2,9,9	52,43,46	1,1,0	306	73	6.12332e-07	0.000862397	0.827,0.467,0.555	0.925,0.911,1.0	-0.329	-32.9	32.9
47113	ENSG00000115459	ELMOD3	2	+	85355554	85355716	85355075	85355170	85356966	85357578	47113	24,24,21	1,5,8	14,28,34	0,0,1	235	73	1.63565e-06	0.00161253	0.882,0.599,0.449	1.0,1.0,0.914	-0.328	-32.8	32.8
72389	ENSG00000140577	CRTC3	15	+	90619740	90619790	90617882	90617968	90625775	90625940	72389	17,5,7	1,0,0	4,10,10	5,1,2	123	73	4.47623e-05	0.0144687	0.91,1.0,1.0	0.322,0.856,0.748	0.328	32.8	32.8
57861	ENSG00000162885	B3GALNT2	1	-	235489167	235489352	235484321	235484515	235494680	235494828	57861	35,33,37	2,9,9	50,45,44	1,1,0	258	73	2.32979e-07	0.000417611	0.832,0.509,0.538	0.934,0.927,1.0	-0.327	-32.7	32.7
1306	ENSG00000198496	NBR2	17	+	43132598	43132723	43131207	43131270	43132955	43133137	1306	13,6,9	3,3,1	10,16,20	1,0,0	198	73	2.75957e-06	0.00238352	0.615,0.424,0.768	0.787,1.0,1.0	-0.327	-32.7	32.7
39436	ENSG00000225151	GOLGA2P7	15	-	84204599	84204691	84204425	84204516	84204786	84204975	39436	4,4,6	1,0,0	8,12,4	1,5,3	165	73	5.46729e-05	0.0159089	0.639,1.0,1.0	0.78,0.515,0.371	0.324	32.4	32.4
64324	ENSG00000168061	SAC3D1	11	+	65043024	65043164	65040940	65041106	65044224	65044828	64324	4,12,9	0,0,0	11,11,18	1,4,2	213	73	7.36629e-06	0.00440132	1.0,1.0,1.0	0.79,0.485,0.755	0.323	32.3	32.3
46318	ENSG00000107854	TNKS2	10	+	91836795	91836884	91833852	91834024	91840560	91840706	46318	9,5,1	2,4,0	5,1,2	0,0,0	162	73	0.000107598	0.02365	0.67,0.36,1.0	1.0,1.0,1.0	-0.323	-32.3	32.3
9784	ENSG00000137221	TJAP1	6	+	43504301	43504425	43503622	43503706	43504587	43504667	9784	2,3,4	1,0,0	4,1,6	0,2,5	197	73	0.000121668	0.0249893	0.426,1.0,1.0	1.0,0.156,0.308	0.321	32.1	32.1
9783	ENSG00000137221	TJAP1	6	+	43504298	43504425	43503622	43503706	43504587	43504667	9783	2,2,4	1,0,0	6,1,6	0,2,5	200	73	0.000155876	0.0292541	0.422,1.0,1.0	1.0,0.154,0.305	0.321	32.1	32.1
71859	ENSG00000136536	2007-03-01	2	+	159715532	159715766	159714556	159714598	159729008	159729175	71859	2,2,3	2,0,2	2,3,3	0,1,0	307	73	0.000275656	0.042829	0.192,1.0,0.263	1.0,0.416,1.0	-0.32	-32	32
34895	ENSG00000137177	KIF13A	6	-	17789871	17789910	17787775	17787875	17794248	17794395	34895	20,11,19	16,10,18	14,24,14	3,8,2	112	73	0.000360994	0.0496593	0.449,0.418,0.408	0.753,0.662,0.82	-0.32	-32	32
57856	ENSG00000162885	B3GALNT2	1	-	235489167	235489227	235484321	235484515	235494680	235494828	57856	15,20,21	2,9,9	34,20,24	1,1,0	133	73	1.18564e-07	0.000241838	0.805,0.549,0.562	0.949,0.917,1.0	-0.317	-31.7	31.7
45993	ENSG00000009307	CSDE1	1	-	114756181	114756319	114749820	114750207	114756776	114756888	45993	1,4,8	1,0,0	3,1,1	3,6,0	211	73	1.25011e-05	0.00593744	0.257,1.0,1.0	0.257,0.055,1.0	0.315	31.5	31.5
12816	ENSG00000138443	ABI2	2	+	203375931	203376132	203366880	203367044	203380207	203380384	12816	1,0,0	5,4,7	2,3,5	3,1,2	274	73	1.27366e-05	0.00597934	0.051,0.0,0.0	0.151,0.444,0.4	-0.315	-31.5	31.5
18962	ENSG00000176986	SEC24C	10	+	73745180	73745407	73744399	73744465	73746804	73747004	18962	4,8,2	0,0,1	7,5,5	2,1,2	300	73	0.000151624	0.0286546	1.0,1.0,0.327	0.46,0.549,0.378	0.313	31.3	31.3
52963	ENSG00000188227	ZNF793	19	+	37520183	37520312	37508263	37508403	37522531	37522647	52963	22,8,22	7,2,4	15,25,24	0,2,1	202	73	0.000226854	0.0379065	0.532,0.591,0.665	1.0,0.819,0.897	-0.309	-30.9	30.9
36857	ENSG00000113522	RAD50	5	+	132592763	132592905	132591876	132592034	132594561	132594677	36857	20,15,13	0,4,4	7,8,19	0,0,0	215	73	5.59475e-06	0.0037148	1.0,0.56,0.525	1.0,1.0,1.0	-0.305	-30.5	30.5
78726	ENSG00000088367	EPB41L1	20	+	36219760	36219895	36214372	36214440	36221863	36221944	78726	9,11,10	1,0,0	7,8,14	2,2,2	208	73	0.000163552	0.0304228	0.76,1.0,1.0	0.551,0.584,0.711	0.305	30.5	30.5
401	ENSG00000223745	RP4-717I23.3	1	-	93323430	93323591	93264644	93264772	93324634	93324729	401	1,0,1	2,5,0	3,1,4	1,0,1	234	73	0.000127136	0.0257546	0.135,0.0,1.0	0.483,1.0,0.555	-0.301	-30.1	30.1
31428	ENSG00000011347	SYT7	11	-	61542210	61542579	61532988	61533124	61547176	61547308	31428	20,6,14	0,0,1	11,26,19	1,1,6	442	73	5.13836e-05	0.0154286	1.0,1.0,0.698	0.645,0.811,0.343	0.3	30	30
39695	ENSG00000173653	RCE1	11	+	66845520	66845562	66845165	66845237	66845859	66846546	39695	14,6,6	0,2,0	6,18,16	5,5,6	115	73	0.000143828	0.0278671	1.0,0.656,1.0	0.432,0.696,0.629	0.3	30	30
39586	ENSG00000118369	USP35	11	+	78196235	78196918	78188906	78189157	78197935	78198068	39586	34,12,14	5,1,0	38,48,50	0,1,0	756	73	0.000291399	0.0441851	0.396,0.537,1.0	1.0,0.823,1.0	-0.297	-29.7	29.7
222	ENSG00000243970	PPIEL	1	-	39553117	39553144	39548861	39548951	39554348	39554392	222	6,7,5	0,0,0	6,6,10	4,3,0	100	73	6.06846e-05	0.0164746	1.0,1.0,1.0	0.523,0.593,1.0	0.295	29.5	29.5
59096	ENSG00000047578	KIAA0556	16	+	27699479	27699599	27698327	27698500	27701588	27701695	59096	9,9,8	0,1,0	8,17,12	3,1,4	193	73	4.29674e-05	0.01412	1.0,0.773,1.0	0.502,0.865,0.532	0.291	29.1	29.1
45593	ENSG00000228106	RP11-452F19.3	1	+	222823855	222823945	222815077	222815171	222835118	222835215	45593	5,4,3	0,0,1	6,3,12	2,2,2	163	73	0.000323462	0.0468957	1.0,1.0,0.573	0.573,0.402,0.729	0.29	29	29
6694	ENSG00000276291	FRG1HP	9	+	40993252	40993488	40992260	40992479	40994632	40994699	6694	16,13,16	0,0,1	14,16,12	5,1,1	309	73	9.31679e-06	0.0049494	1.0,1.0,0.791	0.398,0.791,0.739	0.288	28.8	28.8
44942	ENSG00000062485	CS	12	-	56298608	56298691	56291630	56291793	56300159	56300283	44942	6,7,8	1,0,0	7,5,13	1,3,3	156	73	9.55451e-06	0.00500149	0.737,1.0,1.0	0.766,0.438,0.67	0.288	28.8	28.8
64031	ENSG00000006468	ETV1	7	-	13989455	13989464	13989007	13989139	13989562	13989946	64031	0,0,2	9,3,9	4,3,2	8,8,2	82	73	0.000276587	0.042829	0.0,0.0,0.165	0.308,0.25,0.471	-0.288	-28.8	28.8
57417	ENSG00000181450	ZNF678	1	+	227650955	227651076	227582513	227582606	227654335	227654353	57417	11,11,14	0,0,0	10,10,10	2,4,0	194	73	0.000234995	0.0385054	1.0,1.0,1.0	0.653,0.485,1.0	0.287	28.7	28.7
40705	ENSG00000137075	RNF38	9	-	36390466	36390616	36375933	36376127	36400096	36400299	40705	9,1,2	1,0,0	9,11,10	1,6,1	223	73	0.000106139	0.0236027	0.747,1.0,1.0	0.747,0.375,0.766	0.286	28.6	28.6
28869	ENSG00000169764	UGP2	2	+	63842061	63842204	63840992	63841232	63842538	63842599	28869	1,4,1	0,0,1	2,2,6	4,2,0	216	73	0.000179838	0.0325662	1.0,1.0,0.253	0.145,0.253,1.0	0.285	28.5	28.5
39694	ENSG00000173653	RCE1	11	+	66845507	66845562	66845165	66845237	66845859	66846528	39694	19,10,11	0,2,0	8,29,19	5,5,6	128	73	6.35076e-05	0.017011	1.0,0.74,1.0	0.477,0.768,0.644	0.284	28.4	28.4
50720	ENSG00000215908	CROCCP2	1	-	16632606	16632769	16632274	16632371	16633094	16633346	50720	20,4,10	1,0,0	12,14,11	1,3,2	236	73	0.0002399	0.0390925	0.861,1.0,1.0	0.788,0.591,0.63	0.284	28.4	28.4
70904	ENSG00000138709	LARP1B	4	+	128176871	128176907	128162193	128162317	128178430	128178642	70904	5,2,5	7,4,9	0,0,0	5,5,6	109	73	6.47809e-07	0.000891144	0.324,0.251,0.271	0.0,0.0,0.0	0.282	28.2	28.2
70354	ENSG00000169814	BTD	3	+	15602136	15602310	15601770	15601894	15632590	15632866	70354	2,5,3	1,0,0	1,2,3	5,0,1	247	73	0.000182608	0.0327782	0.372,1.0,1.0	0.056,1.0,0.47	0.282	28.2	28.2
45034	ENSG00000076321	KLHL20	1	+	173715522	173715654	173714940	173715078	173716002	173716066	45034	33,37,45	13,6,19	16,21,27	15,26,24	205	73	0.000236128	0.0385841	0.475,0.687,0.458	0.275,0.223,0.286	0.279	27.9	27.9
66645	ENSG00000099308	MAST3	19	+	18122106	18122127	18121849	18121922	18122672	18122751	66645	0,0,0	10,1,2	2,2,3	3,5,7	94	73	9.333e-05	0.0217349	0.0,0.0,0.0	0.341,0.237,0.25	-0.276	-27.6	27.6
76546	ENSG00000001631	KRIT1	7	-	92245595	92245676	92244901	92245171	92245789	92245920	76546	3,0,0	7,8,4	2,2,9	2,5,4	154	73	0.000355809	0.0491748	0.169,0.0,0.0	0.322,0.159,0.516	-0.276	-27.6	27.6
36146	ENSG00000172766	NAA16	13	+	41336649	41336756	41331273	41331369	41355143	41355216	36146	37,12,24	1,0,0	17,14,18	5,0,6	180	73	8.13107e-06	0.00453744	0.938,1.0,1.0	0.58,1.0,0.549	0.27	27	27
43357	ENSG00000198089	SFI1	22	+	31603746	31603819	31602606	31602785	31604308	31604404	43357	7,3,5	3,0,3	6,16,8	0,2,0	146	73	0.000297503	0.0447478	0.538,1.0,0.455	1.0,0.8,1.0	-0.269	-26.9	26.9
7515	ENSG00000124588	NQO2	6	+	3003668	3003789	3002049	3002286	3006467	3006559	7515	9,6,8	1,0,0	14,6,13	2,1,4	194	73	0.000129118	0.0259782	0.772,1.0,1.0	0.725,0.693,0.55	0.268	26.8	26.8
15014	ENSG00000137210	TMEM14B	6	+	10755141	10755209	10747816	10747881	10756466	10756971	15014	1,0,1	3,4,0	2,1,3	0,1,1	141	73	8.5804e-05	0.020632	0.147,0.0,1.0	1.0,0.341,0.608	-0.267	-26.7	26.7
58651	ENSG00000234177	LINC01114	2	-	104754559	104754661	104754325	104754440	104754835	104754907	58651	9,13,8	0,0,0	12,21,12	4,2,1	175	73	3.48047e-05	0.0121104	1.0,1.0,1.0	0.556,0.814,0.833	0.266	26.6	26.6
26552	ENSG00000197013	ZNF429	19	+	21505984	21506080	21505603	21505774	21518574	21518988	26552	1,0,1	10,7,6	11,6,6	7,11,6	169	73	9.31472e-07	0.00112446	0.041,0.0,0.067	0.404,0.191,0.302	-0.263	-26.3	26.3
74889	ENSG00000158062	UBXN11	1	-	26302812	26302918	26301693	26301722	26306591	26306640	74889	14,9,12	1,0,0	6,22,16	4,0,3	179	73	0.000195337	0.0341852	0.851,1.0,1.0	0.38,1.0,0.685	0.262	26.2	26.2
13264	ENSG00000148153	INIP	9	-	112701787	112701880	112697438	112697582	112716460	112716541	13264	9,12,11	0,2,0	3,16,9	1,1,4	166	73	0.000275987	0.042829	1.0,0.725,1.0	0.569,0.876,0.497	0.261	26.1	26.1
54218	ENSG00000099840	IZUMO4	19	+	2098786	2098804	2098435	2098450	2099254	2099580	54218	8,1,4	0,1,0	13,4,4	6,3,3	91	73	5.76474e-05	0.0160207	1.0,0.445,1.0	0.635,0.517,0.517	0.259	25.9	25.9
32340	ENSG00000132549	VPS13B	8	+	99507136	99507203	99502835	99502950	99507769	99507911	32340	11,6,11	4,1,2	3,11,12	0,0,1	140	73	0.000134958	0.0267887	0.589,0.758,0.741	1.0,1.0,0.862	-0.258	-25.8	25.8
81031	ENSG00000160953	MUM1	19	+	1366304	1366381	1362249	1362351	1369264	1369340	81031	0,0,1	5,1,4	3,3,3	5,3,3	150	73	0.00010092	0.0228721	0.0,0.0,0.108	0.226,0.327,0.327	-0.257	-25.7	25.7
55842	ENSG00000246985	SOCS2-AS1	12	-	93567063	93567159	93566743	93566970	93571566	93571768	55842	16,13,14	4,1,2	23,15,22	0,0,0	169	73	3.03055e-05	0.0110656	0.633,0.849,0.751	1.0,1.0,1.0	-0.256	-25.6	25.6
51808	ENSG00000148187	MRRF	9	+	122285779	122285946	122285168	122285287	122286038	122286166	51808	49,25,39	0,0,0	28,35,36	4,2,4	240	73	8.79245e-07	0.0011115	1.0,1.0,1.0	0.68,0.842,0.732	0.249	24.9	24.9
59023	ENSG00000128944	KNSTRN	15	+	40384040	40384190	40383227	40383322	40384456	40384676	59023	0,0,1	2,2,8	2,4,4	4,4,2	223	73	4.97417e-05	0.0152452	0.0,0.0,0.039	0.141,0.247,0.396	-0.248	-24.8	24.8
35911	ENSG00000147202	DIAPH2	X	+	96763099	96763120	96758153	96758258	96881578	96881718	35911	13,22,18	3,0,0	8,10,11	2,3,7	94	73	0.000114183	0.0244202	0.771,1.0,1.0	0.756,0.721,0.55	0.248	24.8	24.8
59755	ENSG00000047621	C12orf4	12	-	4536016	4536082	4534156	4534302	4538408	4538508	59755	26,16,20	0,0,1	10,15,15	5,4,0	139	73	3.87292e-05	0.0130909	1.0,1.0,0.913	0.512,0.663,1.0	0.246	24.6	24.6
45621	ENSG00000152601	MBNL1	3	+	152455541	152455577	152447619	152447773	152459270	152459345	45621	11,6,13	0,0,0	13,18,9	3,1,4	109	73	1.45288e-05	0.00661084	1.0,1.0,1.0	0.744,0.923,0.601	0.244	24.4	24.4
74462	ENSG00000152380	FAM151B	5	+	80499884	80499985	80487985	80488148	80501791	80501917	74462	0,1,0	7,6,8	0,6,5	3,4,3	174	73	2.14981e-05	0.00865074	0.0,0.065,0.0	0.0,0.386,0.411	-0.244	-24.4	24.4
70226	ENSG00000166444	ST5	11	-	8729949	8731209	8726072	8726209	8750620	8750725	70226	57,51,60	1,7,0	62,54,73	1,0,0	1333	73	0.000215451	0.0369402	0.757,0.285,1.0	0.772,1.0,1.0	-0.243	-24.3	24.3
34165	ENSG00000174165	ZDHHC24	11	-	66529311	66529488	66526935	66527006	66543703	66543981	34165	0,0,1	2,4,3	2,4,3	3,5,1	250	73	0.000244463	0.0396177	0.0,0.0,0.089	0.163,0.189,0.467	-0.243	-24.3	24.3
2434	ENSG00000152454	ZNF256	19	-	57943933	57944060	57940832	57942647	57947441	57947671	2434	16,4,16	0,0,1	15,14,18	3,2,2	200	73	0.000190353	0.0335988	1.0,1.0,0.854	0.646,0.719,0.767	0.241	24.1	24.1
14922	ENSG00000169992	NLGN2	17	+	7408579	7408712	7404873	7405610	7412156	7412207	14922	13,5,11	0,0,1	11,9,12	1,1,4	206	73	0.000332437	0.047845	1.0,1.0,0.796	0.796,0.761,0.515	0.241	24.1	24.1
58300	ENSG00000177565	TBL1XR1	3	-	177160870	177160988	177098443	177098541	177163977	177164001	58300	21,12,14	2,2,3	15,12,16	0,0,1	191	73	0.000187673	0.0332373	0.801,0.696,0.641	1.0,1.0,0.859	-0.24	-24	24
37384	ENSG00000105983	LMBR1	7	-	156677902	156678010	156676385	156676624	156679076	156679306	37384	2,6,0	0,0,1	1,0,2	1,3,0	181	73	0.000118822	0.0246616	1.0,1.0,0.0	0.287,0.0,1.0	0.238	23.8	23.8
11505	ENSG00000149636	DSN1	20	-	36770867	36770977	36767968	36768042	36771424	36771473	11505	24,26,22	1,0,0	11,18,19	4,1,2	183	73	0.000132825	0.026454	0.905,1.0,1.0	0.523,0.878,0.791	0.238	23.8	23.8
8198	ENSG00000204138	PHACTR4	1	+	28457831	28457855	28438150	28438430	28459084	28459258	8198	0,1,0	3,5,2	2,2,6	4,7,7	97	73	9.05915e-05	0.0214347	0.0,0.131,0.0	0.273,0.177,0.392	-0.237	-23.7	23.7
20469	ENSG00000197798	FAM118B	11	+	126229224	126229336	126211776	126211830	126234994	126235087	20469	28,22,29	0,0,0	22,28,15	1,4,3	185	73	9.0029e-06	0.00488568	1.0,1.0,1.0	0.897,0.734,0.664	0.235	23.5	23.5
16143	ENSG00000022840	RNF10	12	+	120574467	120574537	120566952	120566980	120575630	120575688	16143	6,12,7	9,7,10	2,2,2	6,13,13	143	73	0.000326878	0.0472751	0.254,0.467,0.263	0.145,0.073,0.073	0.231	23.1	23.1
29633	ENSG00000138658	ZGRF1	4	-	112607808	112607937	112606007	112606091	112609378	112609429	29633	2,1,5	2,1,4	0,0,1	5,5,2	202	73	0.000130486	0.0261645	0.265,0.265,0.311	0.0,0.0,0.153	0.229	22.9	22.9
11996	ENSG00000170954	ZNF415	19	-	53122403	53122519	53116259	53116433	53122661	53122743	11996	1,0,3	16,7,26	5,11,4	13,11,3	189	73	5.65209e-06	0.0037148	0.024,0.0,0.043	0.129,0.279,0.34	-0.227	-22.7	22.7
6698	ENSG00000276291	FRG1HP	9	+	40993252	40993434	40992248	40992479	40994632	40994699	6698	27,15,22	0,0,1	17,19,19	5,1,1	255	73	3.2958e-05	0.0116738	1.0,1.0,0.863	0.493,0.845,0.845	0.227	22.7	22.7
14924	ENSG00000169992	NLGN2	17	+	7408011	7408712	7404873	7405610	7412156	7412207	14924	38,19,30	0,0,1	37,41,40	1,1,4	774	73	0.000311017	0.0456508	1.0,1.0,0.739	0.777,0.795,0.485	0.227	22.7	22.7
22899	ENSG00000111554	MDM1	12	-	68316077	68316253	68314947	68315265	68321346	68321446	22899	26,32,35	5,0,4	19,32,19	0,0,0	249	73	8.72298e-06	0.00477761	0.604,1.0,0.72	1.0,1.0,1.0	-0.225	-22.5	22.5
71698	ENSG00000093144	ECHDC1	6	-	127316449	127316502	127314815	127314896	127327001	127327137	71698	31,24,26	1,0,0	16,23,26	3,6,3	126	73	2.17583e-06	0.00203489	0.947,1.0,1.0	0.755,0.69,0.834	0.223	22.3	22.3
36616	ENSG00000172590	MRPL52	14	+	22830963	22831037	22830186	22830254	22834171	22834977	36616	0,1,0	4,4,2	1,7,3	3,6,4	147	73	4.78603e-05	0.0150399	0.0,0.11,0.0	0.142,0.367,0.271	-0.223	-22.3	22.3
41254	ENSG00000115827	DCAF17	2	+	171460426	171460499	171457970	171458075	171468887	171469030	41254	0,0,0	3,9,7	5,0,3	5,7,3	146	73	0.000142296	0.0276878	0.0,0.0,0.0	0.333,0.0,0.333	-0.222	-22.2	22.2
30129	ENSG00000131374	TBC1D5	3	-	17623848	17623913	17518893	17518995	17742480	17742644	30129	17,12,15	6,1,2	24,41,24	1,0,0	138	73	7.77007e-06	0.00447983	0.6,0.864,0.799	0.927,1.0,1.0	-0.221	-22.1	22.1
11536	ENSG00000164465	DCBLD1	6	+	117543123	117543211	117540917	117541025	117544527	117544577	11536	34,25,29	1,6,6	20,35,9	0,1,0	161	73	1.19606e-05	0.00585709	0.939,0.654,0.687	1.0,0.941,1.0	-0.22	-22	22
74894	ENSG00000158062	UBXN11	1	-	26303042	26303167	26302812	26302918	26306591	26306645	74894	8,2,0	4,2,3	0,0,1	4,7,11	198	73	7.51363e-05	0.0191572	0.424,0.269,0.0	0.0,0.0,0.032	0.22	22	22
74742	ENSG00000165219	GAPVD1	9	+	125342218	125342299	125341176	125341264	125346818	125346995	74742	48,47,39	16,11,15	26,58,65	5,4,4	154	73	0.000214009	0.0367995	0.587,0.669,0.552	0.711,0.873,0.885	-0.22	-22	22
11012	ENSG00000277693	AP003900.6	21	-	10340413	10340478	10338454	10338566	10342615	10342669	11012	1,0,1	0,1,0	0,1,2	2,0,2	138	73	0.000116554	0.0246228	1.0,0.0,1.0	0.0,1.0,0.346	0.218	21.8	21.8
40707	ENSG00000137075	RNF38	9	-	36390466	36390616	36375933	36376127	36424612	36424683	40707	9,4,3	0,0,1	9,11,10	1,2,4	223	73	0.000223334	0.0376372	1.0,1.0,0.495	0.747,0.643,0.45	0.218	21.8	21.8
57859	ENSG00000162885	B3GALNT2	1	-	235489167	235489268	235484321	235484515	235494680	235494828	57859	38,42,56	2,9,9	67,54,40	1,1,0	174	73	2.74081e-07	0.000450737	0.889,0.662,0.723	0.966,0.958,1.0	-0.217	-21.7	21.7
37064	ENSG00000119185	ITGB1BP1	2	-	9419989	9420100	9418625	9418732	9422965	9423176	37064	22,14,27	0,1,0	11,14,25	2,1,5	184	73	5.81322e-05	0.0160684	1.0,0.847,1.0	0.686,0.847,0.665	0.216	21.6	21.6
41905	ENSG00000146267	FAXC	6	-	99323443	99323667	99291703	99291820	99333350	99333547	41905	18,30,18	3,5,0	37,43,21	0,0,1	297	73	3.46421e-05	0.0121104	0.596,0.596,1.0	1.0,1.0,0.838	-0.215	-21.5	21.5
54279	ENSG00000198538	ZNF28	19	-	52808006	52808133	52797408	52801702	52817943	52818031	54279	17,15,23	1,2,5	17,12,23	1,0,0	200	73	2.76746e-05	0.0102458	0.861,0.732,0.627	0.861,1.0,1.0	-0.214	-21.4	21.4
23648	ENSG00000184619	KRBA2	17	-	8371308	8371494	8368654	8370386	8375899	8376711	23648	7,9,9	21,16,22	6,15,18	7,6,9	259	73	0.000315468	0.0461032	0.086,0.137,0.103	0.195,0.413,0.36	-0.214	-21.4	21.4
33469	ENSG00000182796	TMEM198B	12	+	55831256	55831349	55830853	55831083	55832958	55833541	33469	21,11,18	0,0,0	11,19,18	1,3,2	166	73	0.00035013	0.0488464	1.0,1.0,1.0	0.829,0.736,0.798	0.212	21.2	21.2
50478	ENSG00000184402	SS18L1	20	+	62158671	62158817	62154280	62154465	62159876	62159961	50478	28,13,23	0,0,1	21,23,27	1,6,2	219	73	6.25035e-05	0.0168822	1.0,1.0,0.885	0.875,0.561,0.818	0.21	21	21
53762	ENSG00000089351	GRAMD1A	19	+	35005684	35005931	35000286	35000486	35009118	35009329	53762	17,12,18	6,9,10	4,11,10	19,18,17	320	73	7.71848e-05	0.0194731	0.393,0.233,0.291	0.046,0.122,0.118	0.21	21	21
43926	ENSG00000074603	DPP8	15	-	65454278	65454415	65451959	65452102	65463760	65463906	43926	16,23,28	0,0,1	22,30,21	4,1,3	210	73	9.74401e-05	0.0224272	1.0,1.0,0.907	0.657,0.912,0.709	0.21	21	21
72631	ENSG00000143207	RFWD2	1	-	176136487	176136547	176135009	176135086	176162868	176162977	72631	15,19,30	2,5,2	22,28,14	0,0,0	133	73	6.47389e-06	0.00398899	0.805,0.676,0.892	1.0,1.0,1.0	-0.209	-20.9	20.9
19494	ENSG00000141391	PRELID3A	18	+	12410717	12410858	12407944	12408007	12420324	12420493	19494	0,0,1	4,3,2	6,1,3	2,5,4	214	73	0.000245332	0.03965	0.0,0.0,0.146	0.506,0.064,0.204	-0.209	-20.9	20.9
36564	ENSG00000171604	CXXC5	5	+	139679846	139679940	139648924	139649009	139680363	139680556	36564	1,0,0	6,1,5	2,7,1	2,7,5	167	73	9.62775e-05	0.0222515	0.068,0.0,0.0	0.304,0.304,0.08	-0.207	-20.7	20.7
79048	ENSG00000196756	SNHG17	20	-	38422095	38422241	38421005	38421098	38425934	38426048	79048	22,21,13	0,1,0	15,28,22	2,3,2	219	73	0.00025695	0.040968	1.0,0.875,1.0	0.714,0.757,0.786	0.206	20.6	20.6
19715	ENSG00000178821	TMEM52	1	-	1918892	1918934	1918385	1918431	1919044	1919088	19715	7,4,6	0,0,1	17,11,20	4,5,2	115	73	0.000125971	0.0256063	1.0,1.0,0.792	0.73,0.583,0.864	0.205	20.5	20.5
30838	ENSG00000155893	PXYLP1	3	+	141234215	141234318	141231860	141231911	141260122	141260254	30838	0,1,0	1,3,4	2,2,4	5,5,2	176	73	0.000310658	0.0456508	0.0,0.121,0.0	0.142,0.142,0.453	-0.205	-20.5	20.5
39692	ENSG00000173653	RCE1	11	+	66845499	66845562	66845165	66845237	66845859	66846528	39692	40,24,31	0,2,0	21,41,35	5,5,6	136	73	8.02822e-06	0.00453702	1.0,0.866,1.0	0.693,0.815,0.758	0.2	20	20
71995	ENSG00000127616	SMARCA4	19	+	10983479	10983711	10961104	10961174	10984123	10984373	71995	0,0,0	5,8,5	1,3,5	7,3,2	305	73	0.000240828	0.0391359	0.0,0.0,0.0	0.033,0.193,0.374	-0.2	-20	20
60789	ENSG00000115207	GTF3C2	2	-	27356086	27356294	27350313	27350389	27356738	27356999	60789	8,2,3	16,14,9	12,17,13	7,8,17	281	73	0.000258116	0.0410139	0.115,0.036,0.08	0.308,0.356,0.166	-0.2	-20	20
54870	ENSG00000126804	ZBTB1	14	+	64511652	64511800	64511248	64511384	64521486	64523898	54870	17,23,17	0,2,5	15,21,29	0,0,1	221	73	0.000345436	0.0486506	1.0,0.792,0.529	1.0,1.0,0.905	-0.195	-19.5	19.5
29001	ENSG00000170677	SOCS6	18	+	70314094	70314240	70288900	70289090	70324542	70327116	29001	7,7,2	8,5,10	0,0,1	8,9,13	219	73	2.26953e-06	0.00204654	0.226,0.318,0.063	0.0,0.0,0.025	0.194	19.4	19.4
78975	ENSG00000104177	MYEF2	15	-	48149031	48149083	48141796	48143071	48149162	48149371	78975	51,41,57	11,11,6	31,56,50	2,2,0	125	73	3.95635e-06	0.00288921	0.73,0.685,0.847	0.901,0.942,1.0	-0.194	-19.4	19.4
50476	ENSG00000184402	SS18L1	20	+	62158671	62158942	62154280	62154465	62159876	62159961	50476	48,20,39	0,0,1	35,39,53	1,6,2	344	73	7.99779e-05	0.0197411	1.0,1.0,0.892	0.881,0.58,0.849	0.194	19.4	19.4
13998	ENSG00000049283	EPN3	17	+	50538883	50538964	50538078	50538197	50539186	50539315	13998	68,45,41	19,16,9	64,68,79	5,9,8	154	73	0.000362887	0.0498039	0.629,0.571,0.683	0.859,0.782,0.824	-0.194	-19.4	19.4
36835	ENSG00000072840	EVC	4	+	5745203	5745341	5741715	5741814	5748147	5748311	36835	32,22,26	0,0,1	19,36,33	1,4,5	211	73	2.51021e-05	0.0095182	1.0,1.0,0.9	0.868,0.757,0.695	0.193	19.3	19.3
50482	ENSG00000184402	SS18L1	20	+	62158671	62158851	62154280	62154465	62159876	62159961	50482	33,16,25	0,0,1	24,28,41	1,6,2	253	73	9.92628e-05	0.0226702	1.0,1.0,0.878	0.874,0.574,0.855	0.192	19.2	19.2
33692	ENSG00000150990	DHX37	12	-	124975418	124975554	124972502	124972599	124977341	124977490	33692	21,11,13	0,0,0	19,24,33	0,6,2	209	73	5.16546e-05	0.0154317	1.0,1.0,1.0	1.0,0.583,0.852	0.188	18.8	18.8
21065	ENSG00000150867	PIP4K2A	10	-	22591628	22591781	22573310	22573457	22607926	22608023	21065	61,39,56	5,3,5	56,50,46	1,0,0	226	73	3.3725e-06	0.00260619	0.798,0.808,0.783	0.948,1.0,1.0	-0.186	-18.6	18.6
48200	ENSG00000119943	PYROXD2	10	-	98388353	98388508	98387200	98387307	98390597	98390754	48200	41,15,32	5,1,3	16,46,23	0,0,1	228	73	5.04551e-05	0.0152616	0.724,0.828,0.774	1.0,1.0,0.88	-0.185	-18.5	18.5
61101	ENSG00000273136	NBPF26	1	+	120814828	120815043	120813905	120813993	120816084	120816157	61101	16,5,25	0,1,0	16,12,31	3,4,0	288	73	0.000231739	0.0383893	1.0,0.559,1.0	0.575,0.432,1.0	0.184	18.4	18.4
68162	ENSG00000142453	CARM1	19	+	10921374	10921443	10921049	10921127	10921614	10923070	68162	28,14,17	38,13,19	13,11,7	27,37,42	142	73	0.000146954	0.0280529	0.275,0.356,0.315	0.198,0.133,0.079	0.179	17.9	17.9
29714	ENSG00000138798	EGF	4	+	109994732	109994880	109988583	109988709	109999678	109999846	29714	17,16,20	0,0,1	23,19,18	2,0,5	221	73	0.000182865	0.0327782	1.0,1.0,0.869	0.792,1.0,0.543	0.178	17.8	17.8
72140	ENSG00000182973	CNOT10	3	+	32737412	32737490	32734821	32734976	32759457	32759571	72140	53,46,54	8,5,6	47,43,33	2,0,0	151	73	3.39255e-06	0.00260619	0.762,0.816,0.813	0.919,1.0,1.0	-0.176	-17.6	17.6
16746	ENSG00000122545	2007-09-01	7	+	35832803	35832896	35801215	35801270	35863551	35863658	16746	23,12,44	2,1,5	23,42,37	0,0,0	166	73	4.33202e-05	0.0141573	0.835,0.841,0.795	1.0,1.0,1.0	-0.176	-17.6	17.6
39015	ENSG00000100099	HPS4	22	-	26482745	26482873	26481834	26482240	26483673	26483836	39015	1,0,1	2,5,8	2,4,6	2,8,5	201	73	0.000256691	0.040968	0.154,0.0,0.043	0.266,0.154,0.304	-0.176	-17.6	17.6
43297	ENSG00000244754	N4BP2L2	13	-	32438444	32438571	32436360	32436405	32438651	32438737	43297	0,1,0	13,8,8	2,3,6	8,4,6	200	73	2.00937e-05	0.00831176	0.0,0.044,0.0	0.084,0.215,0.267	-0.174	-17.4	17.4
30855	ENSG00000123908	AGO2	8	-	140605796	140605914	140585118	140585311	140635484	140635546	30855	4,4,6	12,8,5	0,2,0	8,11,9	191	73	5.03211e-05	0.0152616	0.113,0.16,0.314	0.0,0.065,0.0	0.174	17.4	17.4
73584	ENSG00000157426	AASDH	4	-	56347617	56347734	56345126	56345290	56349262	56350058	73584	0,2,0	8,8,8	5,3,6	5,7,10	190	73	4.66614e-05	0.01476	0.0,0.088,0.0	0.278,0.141,0.187	-0.173	-17.3	17.3
75914	ENSG00000035499	DEPDC1B	5	-	60599074	60599195	60596911	60597914	60603390	60603567	75914	54,32,59	4,4,4	42,50,64	0,1,0	194	73	6.6055e-06	0.00402813	0.836,0.751,0.847	1.0,0.95,1.0	-0.172	-17.2	17.2
70958	ENSG00000110888	CAPRIN2	12	-	30720810	30720915	30719078	30719225	30723258	30723314	70958	30,39,49	0,2,0	28,57,33	7,5,1	178	73	8.66215e-05	0.0207443	1.0,0.889,1.0	0.621,0.824,0.931	0.171	17.1	17.1
54280	ENSG00000198538	ZNF28	19	-	52805144	52805262	52801309	52801702	52817943	52818031	54280	18,19,23	1,2,5	11,22,15	1,0,0	191	73	0.000184869	0.0329156	0.873,0.784,0.637	0.808,1.0,1.0	-0.171	-17.1	17.1
1774	ENSG00000165959	CLMN	14	-	95194535	95194596	95194214	95194461	95196497	95196694	1774	19,18,15	4,3,0	16,12,6	0,0,0	134	73	0.000300326	0.0447478	0.721,0.766,1.0	1.0,1.0,1.0	-0.171	-17.1	17.1
30766	ENSG00000107104	KANK1	9	+	471445	471586	470591	470677	473193	473273	30766	16,25,26	2,0,5	24,17,21	0,0,1	214	73	0.000180796	0.032605	0.732,1.0,0.639	1.0,1.0,0.878	-0.169	-16.9	16.9
34638	ENSG00000139436	GIT2	12	-	109945259	109945349	109939164	109939247	109947255	109947504	34638	6,2,1	23,16,23	8,9,4	15,10,7	163	73	0.000337208	0.0480639	0.105,0.053,0.019	0.193,0.287,0.204	-0.169	-16.9	16.9
36004	ENSG00000198453	ZNF568	19	+	36922585	36922846	36917578	36917648	36925199	36925258	36004	55,42,64	1,0,0	55,54,35	1,5,2	334	73	0.000119318	0.0246781	0.923,1.0,1.0	0.923,0.702,0.793	0.168	16.8	16.8
30768	ENSG00000107104	KANK1	9	+	471448	471586	470591	470677	473193	473273	30768	16,23,26	2,0,5	22,15,21	0,0,1	211	73	0.00017469	0.0318929	0.735,1.0,0.643	1.0,1.0,0.879	-0.167	-16.7	16.7
14385	ENSG00000122566	HNRNPA2B1	7	-	26191421	26191650	26191055	26191128	26192494	26192577	14385	172141171	28,36,41	138133155	44,71,72	302	73	0.000202369	0.0352074	0.598,0.486,0.502	0.431,0.312,0.342	0.167	16.7	16.7
16743	ENSG00000122545	2007-09-01	7	+	35832792	35832896	35800985	35801270	35863551	35863658	16743	27,17,43	2,1,5	25,49,38	0,0,0	177	73	6.00879e-05	0.0164552	0.848,0.875,0.78	1.0,1.0,1.0	-0.166	-16.6	16.6
55916	ENSG00000104218	CSPP1	8	+	67172768	67172973	67172511	67172555	67175295	67175436	55916	17,7,7	12,5,9	3,4,2	9,10,14	278	73	0.000298564	0.0447478	0.271,0.269,0.17	0.08,0.095,0.036	0.166	16.6	16.6
47030	ENSG00000135048	TMEM2	9	-	71746200	71746341	71745017	71745579	71750042	71750385	47030	38,28,52	5,2,2	37,46,57	0,1,0	214	73	5.05694e-05	0.0152616	0.722,0.827,0.899	1.0,0.94,1.0	-0.164	-16.4	16.4
9428	ENSG00000135541	AHI1	6	-	135495538	135495709	135492251	135492291	135495813	135495898	9428	0,0,1	8,4,5	2,3,4	3,5,4	244	73	0.00018003	0.0325662	0.0,0.0,0.056	0.166,0.152,0.23	-0.164	-16.4	16.4
59750	ENSG00000047621	C12orf4	12	-	4536016	4536211	4534156	4534302	4538408	4538508	59750	52,44,54	0,0,1	42,44,46	5,4,0	268	73	6.51923e-05	0.0171389	1.0,1.0,0.936	0.696,0.75,1.0	0.163	16.3	16.3
59099	ENSG00000047578	KIAA0556	16	+	27699533	27699599	27698327	27698500	27701588	27701695	59099	23,24,17	0,1,0	16,31,24	3,1,4	139	73	0.000278898	0.0429317	1.0,0.926,1.0	0.737,0.942,0.759	0.163	16.3	16.3
72054	ENSG00000240303	ACAD11	3	-	132579028	132579056	132578795	132578881	132579491	132579558	72054	4,4,3	10,16,12	0,1,0	5,16,14	101	73	5.71835e-05	0.0160207	0.224,0.153,0.153	0.0,0.043,0.0	0.162	16.2	16.2
27398	ENSG00000140326	CDAN1	15	-	42726096	42726160	42725488	42725670	42726309	42726417	27398	21,16,22	0,0,0	20,15,21	4,0,3	137	73	0.000353946	0.0491674	1.0,1.0,1.0	0.727,1.0,0.789	0.161	16.1	16.1
16753	ENSG00000122545	2007-09-01	7	+	35832797	35832893	35801218	35801270	35863551	35863658	16753	24,18,46	2,1,5	21,41,37	0,0,0	169	73	8.04302e-05	0.0197411	0.838,0.886,0.799	1.0,1.0,1.0	-0.159	-15.9	15.9
32327	ENSG00000235954	TTC28-AS1	22	+	27919722	27919966	27919483	27919545	27922017	27922241	32327	1,0,0	18,7,8	9,4,3	11,12,2	317	73	6.08084e-06	0.00386768	0.013,0.0,0.0	0.159,0.071,0.257	-0.158	-15.8	15.8
15577	ENSG00000138095	LRPPRC	2	-	43896418	43896655	43894544	43894629	43899218	43899284	15577	7,5,3	10,6,3	0,1,0	5,9,9	310	73	8.52263e-06	0.0047115	0.142,0.164,0.191	0.0,0.025,0.0	0.157	15.7	15.7
22411	ENSG00000009765	IYD	6	+	150395454	150395566	150394098	150394255	150398054	150404628	22411	0,0,1	8,12,7	3,8,3	4,11,15	185	73	2.06905e-05	0.0084992	0.0,0.0,0.053	0.228,0.223,0.073	-0.157	-15.7	15.7
59767	ENSG00000115020	PIKFYVE	2	+	208273583	208273733	208271510	208271691	208285725	208285933	59767	40,30,35	5,1,4	28,39,34	0,1,1	223	73	0.000288553	0.043991	0.724,0.908,0.741	1.0,0.927,0.918	-0.157	-15.7	15.7
9208	ENSG00000164649	CDCA7L	7	-	21911616	21911754	21908200	21908507	21916753	21916894	9208	43,52,50	3,3,7	39,72,59	0,1,2	211	73	0.000305558	0.0451859	0.832,0.857,0.712	1.0,0.961,0.911	-0.157	-15.7	15.7
53040	ENSG00000138073	PREB	2	-	27132203	27132339	27132009	27132082	27132602	27132620	53040	48,29,41	1,0,0	74,80,56	4,6,5	209	73	1.35636e-05	0.00626809	0.944,1.0,1.0	0.866,0.823,0.796	0.153	15.3	15.3
16750	ENSG00000122545	2007-09-01	7	+	35832797	35832896	35801218	35801270	35863551	35863658	16750	26,19,49	2,1,5	25,49,43	0,0,0	172	73	7.92634e-05	0.0197411	0.847,0.89,0.806	1.0,1.0,1.0	-0.152	-15.2	15.2
74530	ENSG00000102878	HSF4	16	+	67167302	67167402	67167119	67167222	67167823	67167947	74530	37,6,25	0,0,0	19,33,35	1,3,3	173	73	0.000349755	0.0488464	1.0,1.0,1.0	0.889,0.823,0.831	0.152	15.2	15.2
59763	ENSG00000115020	PIKFYVE	2	+	208277536	208277708	208276711	208276830	208285725	208285800	59763	39,34,58	0,3,5	34,42,50	0,0,0	245	73	9.22191e-05	0.021561	1.0,0.772,0.776	1.0,1.0,1.0	-0.151	-15.1	15.1
79293	ENSG00000117523	PRRC2C	1	+	171591154	171591200	171588378	171588505	171591586	171592223	79293	1,0,0	16,12,14	9,3,2	11,16,23	119	73	3.65974e-05	0.0125134	0.037,0.0,0.0	0.334,0.103,0.051	-0.15	-15	15
59123	ENSG00000165912	PACSIN3	11	-	47184300	47184497	47183003	47183069	47186348	47186413	59123	8,6,10	8,6,15	2,5,4	17,24,21	270	73	0.00015628	0.0292541	0.213,0.213,0.153	0.031,0.053,0.049	0.149	14.9	14.9
20813	ENSG00000163629	PTPN13	4	+	86701240	86701801	86693586	86693674	86716529	86716625	20813	89109113	1,7,1	61,104,93	0,1,0	634	73	0.00014416	0.0278671	0.911,0.642,0.929	1.0,0.923,1.0	-0.147	-14.7	14.7
56329	ENSG00000163946	FAM208A	3	-	56638705	56638765	56633043	56633966	56639985	56640130	56329	26,21,41	3,2,3	32,33,14	0,0,0	133	73	0.00019085	0.0335988	0.826,0.852,0.882	1.0,1.0,1.0	-0.147	-14.7	14.7
22043	ENSG00000100109	TFIP11	22	-	26511118	26511195	26510616	26510702	26512098	26512175	22043	6,1,5	9,6,13	0,0,1	16,11,12	150	73	1.19811e-05	0.00585709	0.245,0.075,0.158	0.0,0.0,0.039	0.146	14.6	14.6
22410	ENSG00000009765	IYD	6	+	150395393	150395566	150394098	150394255	150398054	150398109	22410	0,0,2	8,12,7	3,8,9	4,11,15	246	73	7.75886e-06	0.00447983	0.0,0.0,0.078	0.182,0.178,0.151	-0.144	-14.4	14.4
75913	ENSG00000035499	DEPDC1B	5	-	60599074	60599260	60596911	60597914	60603390	60603567	75913	91,55,97	4,4,4	85,96,109	0,1,0	259	73	1.232e-05	0.00593376	0.865,0.795,0.872	1.0,0.964,1.0	-0.144	-14.4	14.4
27129	ENSG00000126460	PRRG2	19	+	49583374	49583717	49583206	49583304	49583912	49583952	27129	93,70,107	4,2,2	104,95,98	0,0,0	416	73	0.000166479	0.0307736	0.803,0.86,0.904	1.0,1.0,1.0	-0.144	-14.4	14.4
40506	ENSG00000213339	QTRT1	19	+	10707465	10707615	10707301	10707380	10712160	10712628	40506	96,74,57	1,1,1	111,96,107	7,7,9	223	73	1.84601e-05	0.00779965	0.969,0.96,0.949	0.838,0.818,0.796	0.142	14.2	14.2
59120	ENSG00000165912	PACSIN3	11	-	47184319	47184497	47183003	47183069	47186348	47186413	59120	7,4,9	8,6,15	0,3,4	17,24,21	251	73	4.54984e-05	0.0146268	0.203,0.162,0.149	0.0,0.035,0.052	0.142	14.2	14.2
59754	ENSG00000047621	C12orf4	12	-	4536016	4536219	4534044	4534302	4538408	4538508	59754	70,58,69	0,0,1	53,55,55	5,4,0	276	73	8.03487e-05	0.0197411	1.0,1.0,0.948	0.737,0.784,1.0	0.142	14.2	14.2
49958	ENSG00000046651	OFD1	X	+	13736107	13736296	13735247	13735346	13736477	13736547	49958	5,1,12	5,6,7	2,1,1	9,3,16	262	73	0.000322375	0.0468529	0.218,0.044,0.323	0.058,0.085,0.017	0.142	14.2	14.2
52332	ENSG00000100246	DNAL4	22	-	38782803	38782870	38780717	38781009	38794067	38794173	52332	24,15,34	1,0,0	41,33,36	7,3,2	140	73	4.57608e-05	0.0146316	0.926,1.0,1.0	0.753,0.852,0.904	0.139	13.9	13.9
43914	ENSG00000074603	DPP8	15	-	65456224	65456365	65451959	65452102	65463760	65463906	43914	28,47,51	0,0,1	40,42,40	4,1,3	214	73	0.000336712	0.0480639	1.0,1.0,0.946	0.773,0.935,0.82	0.139	13.9	13.9
43364	ENSG00000198089	SFI1	22	+	31528689	31528863	31508254	31508376	31546860	31546971	43364	26,29,45	1,0,0	42,32,33	2,6,0	247	73	0.00029984	0.0447478	0.885,1.0,1.0	0.861,0.612,1.0	0.137	13.7	13.7
57554	ENSG00000169241	SLC50A1	1	+	155136310	155136396	155135866	155135991	155136827	155136951	57554	10,9,11	1,0,0	16,18,14	1,7,0	159	73	0.000332425	0.047845	0.821,1.0,1.0	0.88,0.541,1.0	0.133	13.3	13.3
80879	ENSG00000119231	SENP5	3	+	196923413	196923551	196903532	196903610	196927795	196927879	80879	54,47,41	5,1,3	45,55,49	0,1,0	211	73	0.000132045	0.0263877	0.789,0.942,0.825	1.0,0.95,1.0	-0.131	-13.1	13.1
75908	ENSG00000196576	PLXNB2	22	-	50294718	50294778	50289516	50290597	50307552	50307572	75908	48,26,36	3,0,0	35,47,55	1,7,9	133	73	0.00027645	0.042829	0.898,1.0,1.0	0.951,0.787,0.77	0.13	13	13
44990	ENSG00000065717	TLE2	19	-	3000646	3000723	2997638	2997955	3002352	3002503	44990	37,30,40	1,1,0	36,48,33	1,3,8	150	73	0.000233705	0.0384682	0.947,0.936,1.0	0.946,0.886,0.667	0.128	12.8	12.8
49	ENSG00000120256	LRP11	6	-	149826334	149826359	149818797	149820703	149836084	149836199	49	17,23,21	2,0,7	10,20,22	0,1,0	98	73	0.000265816	0.0419845	0.864,1.0,0.691	1.0,0.937,1.0	-0.127	-12.7	12.7
33691	ENSG00000150990	DHX37	12	-	124975418	124975511	124972502	124972599	124977341	124977490	33691	32,17,32	0,0,0	28,34,44	0,6,2	166	73	0.000279428	0.0429317	1.0,1.0,1.0	1.0,0.714,0.906	0.127	12.7	12.7
61432	ENSG00000099814	CEP170B	14	+	104869735	104869839	104868423	104868555	104876255	104876345	61432	1,2,2	14,15,23	8,6,7	10,21,17	177	73	0.000354093	0.0491674	0.029,0.052,0.035	0.248,0.105,0.145	-0.127	-12.7	12.7
68205	ENSG00000132394	EEFSEC	3	+	128264616	128264781	128262127	128262224	128341232	128341889	68205	61,45,75	1,0,0	46,94,65	5,0,4	238	73	0.000315658	0.0461032	0.949,1.0,1.0	0.738,1.0,0.833	0.126	12.6	12.6
7196	ENSG00000141446	ESCO1	18	-	21540636	21540700	21539919	21540009	21560858	21560990	7196	4,6,8	25,27,14	1,1,0	27,21,25	137	73	5.4538e-06	0.00370808	0.079,0.106,0.233	0.019,0.025,0.0	0.125	12.5	12.5
37631	ENSG00000012061	ERCC1	19	-	45413962	45414034	45413676	45413745	45414860	45414960	37631	55,61,73	3,12,4	59,78,63	0,3,1	145	73	0.000198939	0.0347128	0.902,0.719,0.902	1.0,0.929,0.969	-0.125	-12.5	12.5
60792	ENSG00000115207	GTF3C2	2	-	27356086	27356186	27350313	27350389	27356738	27356767	60792	0,0,2	16,14,9	2,6,5	7,8,17	173	73	7.77866e-05	0.0194967	0.0,0.0,0.086	0.108,0.24,0.11	-0.124	-12.4	12.4
50105	ENSG00000160310	PRMT2	21	+	46663382	46663552	46649576	46649739	46664294	46664951	50105	66,44,57	0,0,0	68,65,68	0,5,4	243	73	8.35262e-05	0.0203323	1.0,1.0,1.0	1.0,0.796,0.836	0.123	12.3	12.3
27118	ENSG00000126460	PRRG2	19	+	49583562	49583717	49583206	49583304	49583912	49583952	27118	70,42,65	4,2,2	73,65,63	0,0,0	228	73	0.000278525	0.0429317	0.849,0.871,0.912	1.0,1.0,1.0	-0.123	-12.3	12.3
61175	ENSG00000229807	XIST	X	-	73833237	73833374	73831065	73831274	73837439	73837503	61175	71,35,41	7,1,1	25,16,47	0,0,0	210	73	4.89744e-05	0.0152286	0.779,0.924,0.934	1.0,1.0,1.0	-0.121	-12.1	12.1
68639	ENSG00000128487	SPECC1	17	+	20296960	20297077	20260191	20260294	20306022	20306082	68639	52,52,94	0,0,0	48,53,87	6,2,1	190	73	0.000185301	0.0329156	1.0,1.0,1.0	0.755,0.911,0.971	0.121	12.1	12.1
31086	ENSG00000196646	ZNF136	19	+	12169281	12169391	12163063	12163206	12185784	12185911	31086	4,6,0	8,10,9	0,0,0	5,5,7	183	73	0.000125944	0.0256063	0.166,0.193,0.0	0.0,0.0,0.0	0.12	12	12
14948	ENSG00000153827	TRIP12	2	-	229908964	229909082	229879981	229880128	229921879	229921903	14948	17,10,17	22,19,38	6,11,5	27,50,47	191	73	0.000107022	0.02365	0.228,0.167,0.146	0.078,0.078,0.039	0.115	11.5	11.5
8976	ENSG00000167220	HDHD2	18	-	47137234	47137296	47136338	47136449	47150377	47150476	8976	3,1,1	29,36,46	16,6,8	30,35,34	135	73	1.54819e-06	0.00160664	0.053,0.015,0.012	0.224,0.085,0.113	-0.114	-11.4	11.4
22987	ENSG00000176720	BOK	2	+	241560070	241560264	241559454	241559703	241562347	241562476	22987	12,5,7	16,7,10	0,1,9	27,27,15	267	73	0.000114356	0.0244202	0.17,0.163,0.161	0.0,0.01,0.141	0.114	11.4	11.4
6781	ENSG00000166377	ATP9B	18	+	79361738	79361992	79359395	79359462	79372824	79372882	6781	7,3,3	9,4,16	0,0,0	14,16,18	327	73	3.18582e-05	0.0113523	0.148,0.143,0.04	0.0,0.0,0.0	0.11	11	11
31730	ENSG00000163694	RBM47	4	-	40436440	40436885	40432650	40432862	40437770	40438924	31730	355237301	1,2,2	308380331	9,6,10	518	73	7.31278e-05	0.0188072	0.98,0.944,0.955	0.828,0.899,0.823	0.11	11	11
71715	ENSG00000167632	TRAPPC9	8	-	139988725	139988836	139910146	139910300	140023936	140024079	71715	79,29,58	4,1,5	62,57,51	0,0,1	184	73	0.000147018	0.0280529	0.887,0.92,0.821	1.0,1.0,0.953	-0.108	-10.8	10.8
54933	ENSG00000152270	PDE3B	11	+	14834981	14835095	14832721	14832833	14843826	14844026	54933	61,58,77	3,3,3	64,62,43	0,0,0	187	73	0.00026914	0.0422286	0.888,0.883,0.909	1.0,1.0,1.0	-0.107	-10.7	10.7
72138	ENSG00000182973	CNOT10	3	+	32737409	32737490	32734821	32734976	32759457	32759571	72138	103,85,101	8,5,6	95,96,73	2,0,0	154	73	3.77616e-06	0.00282743	0.859,0.89,0.889	0.957,1.0,1.0	-0.106	-10.6	10.6
76436	ENSG00000107263	RAPGEF1	9	-	131603960	131604053	131602060	131602149	131621795	131621838	76436	5,6,2	19,11,17	0,1,0	12,12,20	166	73	6.44893e-05	0.0170298	0.104,0.193,0.049	0.0,0.035,0.0	0.104	10.4	10.4
36111	ENSG00000140983	RHOT2	16	+	670715	670773	670455	670557	670891	670940	36111	56,31,44	8,3,1	40,64,69	2,0,0	131	73	7.18209e-05	0.0185517	0.796,0.852,0.961	0.918,1.0,1.0	-0.103	-10.3	10.3
55838	ENSG00000085511	MAP3K4	6	+	161022009	161022227	160991783	160992083	161034258	161034449	55838	2,3,9	8,4,10	2,0,0	5,12,7	291	73	0.000139529	0.0272738	0.059,0.158,0.184	0.091,0.0,0.0	0.103	10.3	10.3
52331	ENSG00000100246	DNAL4	22	-	38782668	38782870	38780717	38781009	38794067	38794173	52331	88,52,105	1,0,0	114111106	7,3,2	275	73	7.7363e-05	0.0194731	0.959,1.0,1.0	0.812,0.908,0.934	0.102	10.2	10.2
8977	ENSG00000167220	HDHD2	18	-	47137234	47137338	47136338	47136449	47150377	47150459	8977	2,5,6	29,36,46	19,11,10	30,35,34	177	73	0.000114909	0.0244229	0.028,0.054,0.051	0.207,0.115,0.108	-0.099	-9.9	9.9
36110	ENSG00000140983	RHOT2	16	+	670695	670773	670454	670557	670891	671000	36110	69,37,52	8,3,1	47,75,78	2,0,0	151	73	8.51011e-05	0.0205465	0.807,0.856,0.962	0.919,1.0,1.0	-0.098	-9.8	9.8
48668	ENSG00000134644	PUM1	1	-	31006993	31007102	30995181	30995220	31028795	31028864	48668	196133136	3,2,6	145165142	13,14,7	182	73	0.000225092	0.0378257	0.963,0.964,0.901	0.817,0.825,0.891	0.098	9.8	9.8
29814	ENSG00000100330	MTMR3	22	+	30022028	30022139	30019479	30020884	30022608	30022697	29814	66,49,34	2,0,0	24,52,69	0,4,7	184	73	0.000303143	0.0450541	0.929,1.0,1.0	1.0,0.838,0.796	0.098	9.8	9.8
58719	ENSG00000151092	NGLY1	3	-	25736003	25736152	25733871	25733982	25736308	25736400	58719	93,91,105	0,0,1	69101107	5,3,2	222	73	0.000347805	0.048752	1.0,1.0,0.972	0.819,0.917,0.946	0.097	9.7	9.7
59279	ENSG00000144366	GULP1	2	+	188320382	188320474	188293817	188294393	188383762	188383889	59279	0,1,0	16,36,25	6,8,4	20,35,18	165	73	3.3613e-06	0.00260619	0.0,0.012,0.0	0.117,0.092,0.09	-0.096	-9.6	9.6
40509	ENSG00000213339	QTRT1	19	+	10707499	10707615	10707301	10707380	10712160	10712299	40509	141,102,87	1,1,1	147136157	7,7,9	189	73	1.23386e-05	0.00593376	0.982,0.975,0.971	0.89,0.882,0.871	0.095	9.5	9.5
66915	ENSG00000198901	PRC1	15	-	90967067	90967202	90966049	90966653	90969446	90969623	66915	85,49,85	3,1,7	48,109,86	0,2,0	208	73	0.000231737	0.0383893	0.909,0.945,0.81	1.0,0.95,1.0	-0.095	-9.5	9.5
35987	ENSG00000099204	ABLIM1	10	-	114453378	114453483	114451623	114451671	114465697	114465827	35987	1,0,3	34,18,25	6,8,11	27,44,20	178	73	3.53119e-05	0.012144	0.012,0.0,0.047	0.084,0.069,0.184	-0.093	-9.3	9.3
8975	ENSG00000167220	HDHD2	18	-	47137234	47137333	47136301	47136449	47150377	47150500	8975	2,4,7	29,36,46	16,11,10	30,35,34	172	73	0.000272991	0.0427194	0.028,0.045,0.061	0.185,0.118,0.111	-0.093	-9.3	9.3
25034	ENSG00000115761	NOL10	2	-	10684566	10684612	10681970	10682069	10689795	10689972	25034	55,42,43	4,2,3	60,54,75	0,0,0	119	73	0.000339985	0.0481181	0.894,0.928,0.898	1.0,1.0,1.0	-0.093	-9.3	9.3
27865	ENSG00000146842	TMEM209	7	-	130178401	130178527	130175511	130175609	130181622	130181719	27865	123,85,132	0,0,1	85,90,95	7,2,2	199	73	9.18694e-05	0.021561	1.0,1.0,0.98	0.817,0.943,0.946	0.091	9.1	9.1
35940	ENSG00000170632	ARMC10	7	+	103092476	103092653	103086629	103086764	103098298	103099749	35940	140158187	5,5,7	218191190	0,0,3	250	73	1.71595e-05	0.00738075	0.891,0.902,0.886	1.0,1.0,0.949	-0.09	-9	9
38664	ENSG00000160226	C21orf2	21	-	44336823	44337057	44335757	44335804	44337648	44337667	38664	9,3,4	13,7,18	1,1,0	28,28,21	307	73	5.96254e-06	0.00386768	0.141,0.092,0.05	0.008,0.008,0.0	0.089	8.9	8.9
72232	ENSG00000115414	FN1	2	-	215392930	215393203	215391631	215391814	215394527	215394719	72232	30,12,21	32,40,39	1,7,5	22,40,39	346	73	7.18478e-07	0.000965895	0.165,0.06,0.102	0.009,0.036,0.026	0.085	8.5	8.5
60607	ENSG00000197302	ZNF720	16	+	31733566	31733627	31723257	31723353	31753765	31753900	60607	2,0,0	39,34,38	5,5,2	23,18,23	134	73	0.000105458	0.0235398	0.027,0.0,0.0	0.106,0.131,0.045	-0.085	-8.5	8.5
12078	ENSG00000120662	MTRF1	13	-	41257672	41257797	41254528	41254620	41260492	41260915	12078	2,4,6	14,17,13	0,1,0	13,18,12	198	73	0.000253846	0.040803	0.05,0.08,0.145	0.0,0.02,0.0	0.085	8.5	8.5
73439	ENSG00000197818	SLC9A8	20	+	49859499	49859603	49855437	49855581	49862928	49863067	73439	6,4,2	24,7,8	0,0,1	11,14,3	177	73	0.000281812	0.04317	0.093,0.191,0.093	0.0,0.0,0.121	0.085	8.5	8.5
4821	ENSG00000185722	ANKFY1	17	-	4235771	4235890	4216982	4217118	4242255	4242448	4821	121,92,138	0,0,0	88112100	2,1,8	192	73	9.03552e-05	0.0214347	1.0,1.0,1.0	0.944,0.977,0.826	0.084	8.4	8.4
67412	ENSG00000198498	TMA16	4	+	163515312	163515463	163514073	163514158	163517433	163517476	67412	139108117	2,0,0	132138168	5,8,2	224	73	0.000105247	0.0235398	0.958,1.0,1.0	0.896,0.849,0.965	0.083	8.3	8.3
17545	ENSG00000158792	SPATA2L	16	-	89700422	89700576	89698067	89698305	89700929	89701233	17545	11,1,2	22,7,8	0,1,0	27,27,19	227	73	6.35926e-06	0.00397896	0.139,0.044,0.074	0.0,0.012,0.0	0.082	8.2	8.2
52199	ENSG00000103356	EARS2	16	-	23553043	23553123	23552148	23552304	23557204	23557364	52199	6,5,0	15,18,20	1,0,0	15,24,18	153	73	0.000359687	0.0495949	0.16,0.117,0.0	0.031,0.0,0.0	0.082	8.2	8.2
27415	ENSG00000044446	PHKA2	X	-	18902817	18902910	18901484	18901603	18905757	18905859	27415	8,1,4	14,15,20	0,0,2	19,15,12	166	73	0.000340029	0.0481181	0.201,0.028,0.081	0.0,0.0,0.068	0.081	8.1	8.1
73909	ENSG00000086102	NFX1	9	+	33291420	33291578	33290510	33290597	33294419	33295427	73909	2,1,4	44,27,52	4,11,14	22,30,29	231	73	1.11503e-06	0.00129435	0.014,0.012,0.024	0.054,0.104,0.132	-0.08	-8	8
28636	ENSG00000075292	ZNF638	2	+	71348752	71350271	71331763	71331875	71355718	71355780	28636	11488421078	2,0,0	76710961147	2,9,4	1592	73	3.84042e-05	0.0130557	0.963,1.0,1.0	0.946,0.848,0.929	0.08	8	8
52335	ENSG00000100246	DNAL4	22	-	38782662	38782870	38780717	38781009	38794067	38794198	52335	139,80,159	1,0,0	160146150	7,3,2	281	73	0.000176835	0.032185	0.973,1.0,1.0	0.856,0.927,0.951	0.08	8	8
34283	ENSG00000119408	NEK6	9	+	124286257	124286490	124257969	124258085	124301935	124302054	34283	7,9,8	35,12,24	0,3,5	31,41,45	306	73	4.13533e-05	0.0136655	0.046,0.152,0.074	0.0,0.017,0.026	0.076	7.6	7.6
30422	ENSG00000106077	ABHD11	7	-	73737897	73738142	73737561	73737735	73738327	73738383	30422	18,10,8	51,38,25	31,37,28	40,45,48	318	73	0.000338079	0.0480722	0.075,0.057,0.068	0.151,0.159,0.118	-0.076	-7.6	7.6
75992	ENSG00000148690	FRA10AC1	10	-	93702173	93702244	93700029	93700106	93702374	93702572	75992	2,7,4	29,19,37	1,0,0	29,26,32	144	73	0.000213131	0.0367555	0.034,0.157,0.052	0.017,0.0,0.0	0.075	7.5	7.5
6539	ENSG00000104221	BRF2	8	-	37845685	37845774	37844701	37845213	37846853	37847175	6539	2,0,12	11,7,29	1,0,0	25,17,13	162	73	2.78111e-05	0.0102458	0.076,0.0,0.157	0.018,0.0,0.0	0.072	7.2	7.2
17300	ENSG00000170871	KIAA0232	4	+	6876659	6876757	6871573	6871682	6880786	6884170	17300	141133124	8,1,8	123139148	0,3,0	171	73	7.1322e-05	0.0185037	0.883,0.983,0.869	1.0,0.952,1.0	-0.072	-7.2	7.2
33979	ENSG00000087301	TXNDC16	14	-	52462811	52462970	52457089	52457174	52470036	52470173	33979	1,13,1	59,45,42	12,6,12	26,32,26	232	73	0.00022601	0.0378724	0.005,0.083,0.007	0.127,0.056,0.127	-0.072	-7.2	7.2
45678	ENSG00000161813	LARP4	12	+	50453459	50453672	50441589	50441643	50454313	50454962	45678	302209316	5,8,8	330316324	0,0,6	286	73	0.000223155	0.0376372	0.939,0.87,0.91	1.0,1.0,0.932	-0.071	-7.1	7.1
35944	ENSG00000170632	ARMC10	7	+	103097276	103097348	103086629	103086764	103098298	103099758	35944	123107146	5,5,7	121164136	0,0,3	145	73	5.66007e-05	0.0160207	0.925,0.915,0.913	1.0,1.0,0.958	-0.068	-6.8	6.8
53033	ENSG00000138073	PREB	2	-	27132229	27132339	27131671	27132082	27132602	27132620	53033	112,89,98	1,0,0	137177144	4,6,5	183	73	0.000146456	0.0280529	0.978,1.0,1.0	0.932,0.922,0.92	0.068	6.8	6.8
66342	ENSG00000109180	OCIAD1	4	+	48832619	48832682	48831226	48831249	48842635	48842689	66342	90,78,81	0,0,1	96,101,80	0,4,8	136	73	0.000299886	0.0447478	1.0,1.0,0.978	1.0,0.931,0.843	0.068	6.8	6.8
31737	ENSG00000163694	RBM47	4	-	40436440	40436644	40432650	40432862	40437770	40438797	31737	347246309	1,2,2	298384335	9,6,10	277	73	6.07157e-05	0.0164746	0.989,0.97,0.976	0.897,0.944,0.898	0.065	6.5	6.5
72061	ENSG00000219545	UMAD1	7	+	7641503	7641705	7640751	7640821	7673308	7673453	72061	0,3,7	24,35,50	12,13,8	33,28,37	275	73	0.000117361	0.0246616	0.0,0.022,0.036	0.088,0.11,0.054	-0.065	-6.5	6.5
55541	ENSG00000162076	FLYWCH2	16	+	2895219	2895320	2883185	2883366	2896351	2896771	55541	149,89,104	0,0,0	175172171	6,8,1	174	73	8.39495e-05	0.0203516	1.0,1.0,1.0	0.924,0.9,0.986	0.063	6.3	6.3
4594	ENSG00000006118	TMEM132A	11	+	60926578	60926721	60924462	60924733	60927203	60927418	4594	11,0,5	32,27,12	2,2,1	39,50,49	216	73	0.000136699	0.0270436	0.104,0.0,0.123	0.017,0.013,0.007	0.063	6.3	6.3
31743	ENSG00000163694	RBM47	4	-	40436440	40436647	40432650	40432862	40437770	40438797	31743	423266362	1,2,2	352439382	9,6,10	280	73	5.7017e-05	0.0160207	0.991,0.972,0.979	0.911,0.95,0.909	0.057	5.7	5.7
71210	ENSG00000137497	NUMA1	11	-	72012198	72012442	72010785	72010854	72012894	72016260	71210	81,40,94	190114165	97106120	136120170	317	73	0.000165188	0.0306308	0.089,0.075,0.116	0.141,0.169,0.14	-0.057	-5.7	5.7
6736	ENSG00000172932	ANKRD13D	11	+	67289828	67289965	67289347	67289550	67290077	67290213	6736	1,0,1	18,5,19	0,4,14	13,20,30	210	73	0.000205681	0.0356787	0.019,0.0,0.018	0.0,0.065,0.14	-0.056	-5.6	5.6
67409	ENSG00000198498	TMA16	4	+	163515312	163515461	163514073	163514158	163517433	163517476	67409	207168172	2,0,0	208212216	5,8,2	222	73	0.000295216	0.0445475	0.971,1.0,1.0	0.932,0.897,0.973	0.056	5.6	5.6
62351	ENSG00000162613	FUBP1	1	-	77969021	77969084	77968164	77968203	77969924	77970015	62351	12,11,18	99,52,111	2,4,9	90,94,107	136	73	0.000120814	0.0249004	0.061,0.102,0.08	0.012,0.022,0.043	0.055	5.5	5.5
4849	ENSG00000258315	C17orf49	17	+	7015366	7015459	7015061	7015156	7015773	7015875	4849	6,7,11	64,44,50	1,3,3	82,75,94	166	73	1.12619e-05	0.00564548	0.04,0.065,0.088	0.005,0.017,0.014	0.052	5.2	5.2
2278	ENSG00000002330	BAD	11	-	64276903	64277043	64271612	64271803	64284181	64284371	2278	8,12,18	55,33,73	9,8,11	93118140	213	73	0.000118562	0.0246616	0.047,0.111,0.078	0.032,0.023,0.026	0.052	5.2	5.2
8683	ENSG00000136560	TANK	2	+	161161284	161161412	161160348	161160486	161179613	161179761	8683	4,0,9	56,60,91	12,6,16	48,62,56	201	73	0.000185289	0.0329156	0.025,0.0,0.035	0.083,0.034,0.094	-0.05	-5	5
17665	ENSG00000184381	PLA2G6	22	-	38147349	38147475	38145437	38145653	38169217	38169471	17665	8,2,11	52,16,38	2,1,2	39,29,42	199	73	0.000282438	0.04317	0.053,0.044,0.096	0.018,0.012,0.017	0.049	4.9	4.9
35609	ENSG00000183011	NAA38	17	-	7863992	7864166	7857014	7857198	7883234	7883335	35609	15,13,8	68,44,50	5,5,5	88,105,95	247	73	3.04286e-06	0.00249988	0.061,0.08,0.045	0.017,0.014,0.015	0.047	4.7	4.7
64255	ENSG00000181019	NQO1	16	-	69713027	69713129	69710726	69711281	69714963	69715077	64255	497361515	24,13,16	557551497	7,14,5	175	73	0.000304469	0.0451378	0.896,0.921,0.931	0.971,0.943,0.976	-0.047	-4.7	4.7
2277	ENSG00000002330	BAD	11	-	64276915	64277043	64271612	64271803	64284181	64284376	2277	4,12,12	55,33,73	5,6,8	93118140	201	73	0.000342916	0.0484108	0.026,0.117,0.056	0.019,0.018,0.02	0.047	4.7	4.7
67512	ENSG00000140455	USP3	15	+	63542054	63542192	63537137	63537156	63553714	63553798	67512	1,0,5	80,63,51	6,6,14	45,61,51	211	73	1.99308e-05	0.00830244	0.004,0.0,0.033	0.044,0.033,0.087	-0.042	-4.2	4.2
16639	ENSG00000119912	IDE	10	-	92480792	92480916	92479276	92479421	92483254	92483337	16639	0,2,3	72,35,64	7,7,4	37,45,40	197	73	0.00032231	0.0468529	0.0,0.021,0.017	0.066,0.055,0.036	-0.04	-4	4
74966	ENSG00000165416	SUGT1	13	+	52658098	52658226	52657531	52657622	52658398	52658468	74966	10,5,4	52,47,49	0,2,1	43,70,58	201	73	0.000210035	0.0363275	0.065,0.037,0.029	0.0,0.01,0.006	0.038	3.8	3.8
37533	ENSG00000139112	GABARAPL1	12	+	10214668	10214779	10212896	10213219	10218062	10218141	37533	3,6,2	104,73,91	14,13,13	77,130,95	184	73	0.000115195	0.0244229	0.011,0.032,0.009	0.067,0.038,0.051	-0.035	-3.5	3.5
22004	ENSG00000101596	SMCHD1	18	+	2800522	2800740	2796406	2796521	2802527	2802928	22004	56,31,38	134113136	21,24,27	147138149	291	73	0.000171408	0.031488	0.095,0.064,0.066	0.035,0.042,0.043	0.035	3.5	3.5
65075	ENSG00000265681	RPL17	18	-	49491735	49491833	49491531	49491584	49492457	49492508	65075	386347430	198517632052	632562497	190217802180	171	73	7.35479e-05	0.0188334	0.077,0.078,0.082	0.124,0.119,0.089	-0.032	-3.2	3.2
16144	ENSG00000022840	RNF10	12	+	120574467	120574537	120571190	120571291	120575630	120575688	16144	8,11,6	145,84,113	2,2,1	112136143	143	73	0.000110493	0.0239824	0.027,0.063,0.026	0.009,0.007,0.004	0.032	3.2	3.2
66633	ENSG00000197111	PCBP2	12	+	53467804	53467843	53467220	53467293	53468779	53468832	66633	407261410	16,8,6	339461444	0,6,4	112	73	0.000151527	0.0286546	0.943,0.955,0.978	1.0,0.98,0.986	-0.03	-3	3
62177	ENSG00000135486	HNRNPA1	12	+	54283078	54283234	54282799	54282874	54283811	54283967	62177	176138206	10537361046	256286244	90310191007	229	73	0.000217093	0.0370071	0.051,0.056,0.059	0.083,0.082,0.072	-0.024	-2.4	2.4
61838	ENSG00000159674	SPON2	4	-	1170109	1170207	1166931	1167656	1170401	1170576	61838	167,88,173	161510691276	105142135	181119411915	171	73	2.78871e-05	0.0102458	0.042,0.034,0.055	0.024,0.03,0.029	0.016	1.6	1.6
32518	ENSG00000011052	NME1-NME2	17	+	51154224	51154444	51153635	51153662	51155650	51155780	32518	74,53,82	456337444	75,41,57	561574551	293	73	0.000266875	0.0419845	0.039,0.038,0.044	0.032,0.017,0.025	0.016	1.6	1.6
41219	ENSG00000189221	MAOA	X	+	43657861	43657969	43656301	43656414	43683512	43683607	41219	65,43,42	612489562	35,38,17	579641622	181	73	0.00010293	0.0232387	0.041,0.034,0.029	0.024,0.023,0.011	0.015	1.5	1.5
53045	ENSG00000138796	HADH	4	+	108004663	108004917	107989901	107990064	108009758	108009887	53045	24,14,14	151138135	11,4,11	154218193	327	73	0.00012787	0.0258148	0.034,0.022,0.023	0.016,0.004,0.013	0.015	1.5	1.5
77250	ENSG00000104529	EEF1D	8	-	143593874	143594071	143586728	143586852	143597347	143597362	77250	58,45,27	522356549	20,34,36	687683646	270	73	1.04032e-05	0.00535107	0.029,0.033,0.013	0.008,0.013,0.015	0.013	1.3	1.3
77291	ENSG00000104529	EEF1D	8	-	143593892	143594071	143586728	143586852	143597347	143597402	77291	46,41,24	522356549	20,26,31	687683646	252	73	3.11233e-05	0.0111576	0.025,0.032,0.013	0.008,0.011,0.014	0.012	1.2	1.2
52038	ENSG00000133318	RTN3	11	+	63718980	63721032	63681495	63681778	63749990	63750198	52038	135113217	224132227	151106160	273314309	2125	73	8.05361e-06	0.00453702	0.02,0.029,0.032	0.019,0.011,0.017	0.011	1.1	1.1
77307	ENSG00000104529	EEF1D	8	-	143593874	143594067	143586728	143586852	143597347	143597675	77307	51,39,23	522356549	17,31,33	687683646	266	73	6.35555e-05	0.017011	0.026,0.029,0.011	0.007,0.012,0.014	0.011	1.1	1.1
52047	ENSG00000133318	RTN3	11	+	63718701	63721032	63681482	63681778	63749990	63750198	52047	148122220	224132227	160112173	273314309	2404	73	9.11749e-06	0.00490289	0.02,0.027,0.029	0.017,0.011,0.017	0.01	1	1
77313	ENSG00000104529	EEF1D	8	-	143593892	143594067	143586728	143586852	143597347	143597675	77313	39,35,20	522356549	17,23,28	687683646	248	73	0.000292068	0.0441851	0.022,0.028,0.011	0.007,0.01,0.013	0.01	1	1
28693	ENSG00000056998	GYG2	X	+	2875809	2875914	2861521	2861722	2881051	2881091	28693	3,1,2	1,0,4	3,6,3	0,0,0	178	73	0.00036812	0.0503099	0.552,1.0,0.17	1.0,1.0,1.0	-0.426	-42.6	42.6
34942	ENSG00000119403	PHF19	9	-	120861917	120862005	120861088	120861174	120862612	120863026	34942	3,2,3	0,0,0	1,3,1	1,1,2	161	73	0.000368274	0.0503099	1.0,1.0,1.0	0.312,0.576,0.185	0.642	64.2	64.2
12007	ENSG00000170954	ZNF415	19	-	53116312	53116433	53109691	53109908	53122661	53122743	12007	43,25,48	0,1,2	37,40,15	3,7,2	194	73	0.000372962	0.0503686	1.0,0.904,0.9	0.823,0.683,0.738	0.187	18.7	18.7
32949	ENSG00000249306	LINC01411	5	+	174517758	174517905	174503814	174503990	174524061	174524161	32949	0,4,4	1,1,1	2,1,1	0,1,0	220	73	0.000370665	0.0503686	0.0,0.57,0.57	1.0,0.249,1.0	-0.37	-37	37
36668	ENSG00000196586	MYO6	6	+	75894813	75894829	75892529	75892690	75895230	75895260	36668	73,46,73	2,0,0	66,74,76	3,4,7	89	73	0.000371767	0.0503686	0.968,1.0,1.0	0.947,0.938,0.899	0.061	6.1	6.1
73503	ENSG00000143367	TUFT1	1	+	151561717	151561856	151540322	151540426	151562090	151562165	73503	1,0,0	8,3,3	1,6,3	7,3,8	212	73	0.000370371	0.0503686	0.041,0.0,0.0	0.047,0.408,0.114	-0.176	-17.6	17.6
78725	ENSG00000088367	EPB41L1	20	+	36125422	36125527	36112425	36112480	36175550	36175715	78725	0,2,1	4,3,2	2,3,4	0,4,0	178	73	0.000372294	0.0503686	0.0,0.215,0.17	1.0,0.235,1.0	-0.617	-61.7	61.7
53674	ENSG00000133612	AGAP3	7	+	151140718	151140876	151139978	151140116	151141897	151142052	53674	2,11,5	31,20,22	2,2,1	26,42,27	231	73	0.000375542	0.0503721	0.02,0.148,0.067	0.024,0.015,0.012	0.061	6.1	6.1
6700	ENSG00000145014	TMEM44	3	-	194617635	194617776	194617098	194617269	194623223	194623310	6700	2,2,5	0,2,0	0,3,1	3,2,1	214	73	0.000375155	0.0503721	1.0,0.254,1.0	0.0,0.338,0.254	0.554	55.4	55.4
78688	ENSG00000155313	USP25	21	+	15777903	15778027	15765996	15766141	15791501	15791664	78688	63,37,56	5,1,6	67,72,71	0,2,1	197	73	0.000374285	0.0503721	0.824,0.932,0.776	1.0,0.93,0.963	-0.12	-12	12
47592	ENSG00000163528	CHCHD4	3	-	14119144	14119313	14116425	14116524	14121916	14122086	47592	7,2,0	6,3,1	0,0,1	3,6,3	242	73	0.000376561	0.0503944	0.26,0.167,0.0	0.0,0.0,0.091	0.112	11.2	11.2
250	ENSG00000114988	LMAN2L	2	-	96737136	96737217	96734408	96734526	96737948	96738067	250	5,1,10	24,22,20	0,0,4	29,31,24	154	73	0.000380409	0.0507945	0.09,0.021,0.192	0.0,0.0,0.073	0.077	7.7	7.7
29235	ENSG00000143190	POU2F1	1	+	167241406	167241610	167220894	167220958	167332469	167332535	29235	0,2,0	16,10,10	9,4,0	9,8,15	277	73	0.000382163	0.0507993	0.0,0.05,0.0	0.209,0.116,0.0	-0.092	-9.2	9.2
64075	ENSG00000197150	ABCB8	7	+	151032843	151033061	151028475	151028610	151034272	151034428	64075	4,1,4	4,0,1	3,10,5	1,0,0	291	73	0.000382155	0.0507993	0.201,1.0,0.501	0.429,1.0,1.0	-0.242	-24.2	24.2
9592	ENSG00000179362	HMGN2P46	15	+	45512372	45512449	45511135	45511205	45513697	45513963	9592	1,2,0	8,11,8	6,6,10	9,25,13	150	73	0.000384885	0.0510464	0.057,0.081,0.0	0.245,0.105,0.272	-0.161	-16.1	16.1
23949	ENSG00000215126	CBWD7	9	-	41161600	41161723	41156382	41156439	41162332	41162377	23949	2,2,4	3,11,2	0,0,0	2,3,1	196	73	0.000389005	0.051047	0.199,0.063,0.427	0.0,0.0,0.0	0.23	23	23
28612	ENSG00000145390	USP53	4	+	119259819	119259925	119256440	119256523	119260506	119260653	28612	22,16,45	4,1,2	21,27,25	0,0,0	179	73	0.000387279	0.051047	0.692,0.867,0.902	1.0,1.0,1.0	-0.18	-18	18
45597	ENSG00000228106	RP11-452F19.3	1	+	222830928	222831042	222815050	222815078	222835118	222835215	45597	4,5,6	1,0,1	4,6,3	3,2,3	187	73	0.000388862	0.051047	0.61,1.0,0.701	0.342,0.539,0.281	0.383	38.3	38.3
67231	ENSG00000100162	CENPM	22	-	41943609	41943848	41939171	41939196	41945224	41945304	67231	22,18,40	1,0,0	42,46,48	3,2,3	312	73	0.000385972	0.051047	0.837,1.0,1.0	0.766,0.843,0.789	0.146	14.6	14.6
81008	ENSG00000196476	C20orf96	20	-	285034	285206	283962	284081	289558	289676	81008	3,1,6	79,46,60	5,13,11	42,68,49	245	73	0.000389204	0.051047	0.011,0.006,0.029	0.034,0.054,0.063	-0.035	-3.5	3.5
57189	ENSG00000130702	LAMA5	20	-	62319442	62319569	62318842	62319013	62319683	62319795	57189	1,0,1	19,11,13	3,8,5	29,18,20	200	73	0.000394264	0.0514824	0.019,0.0,0.027	0.036,0.14,0.084	-0.071	-7.1	7.1
72088	ENSG00000135940	COX5B	2	+	97646516	97646634	97646288	97646391	97647066	97647140	72088	8,5,9	0,0,0	8,4,3	0,3,2	191	73	0.000393746	0.0514824	1.0,1.0,1.0	1.0,0.338,0.364	0.433	43.3	43.3
58505	ENSG00000196535	MYO18A	17	-	29137015	29137084	29122165	29122253	29140339	29140379	58505	1,4,5	2,1,0	1,1,0	1,1,1	142	73	0.000396455	0.0516544	0.204,0.673,1.0	0.34,0.34,0.0	0.399	39.9	39.9
64482	ENSG00000154122	ANKH	5	-	14848775	14848863	14768974	14769191	14871351	14871778	64482	7,5,13	89,57,87	14,19,30	69,92,85	161	73	0.000398472	0.0518031	0.034,0.038,0.063	0.084,0.086,0.138	-0.058	-5.8	5.8
1104	ENSG00000166548	TK2	16	-	66541878	66541953	66536963	66537017	66548977	66549009	1104	97,51,83	1,2,1	71118114	5,7,9	148	73	0.000401796	0.0521207	0.98,0.926,0.976	0.875,0.893,0.862	0.084	8.4	8.4
21866	ENSG00000163597	SNHG16	17	+	76558373	76558600	76557768	76557857	76558944	76559043	21866	14,6,31	107,83,79	4,18,5	135113102	300	73	0.000406551	0.0525072	0.031,0.017,0.087	0.007,0.037,0.012	0.026	2.6	2.6
44361	ENSG00000181031	RPH3AL	17	-	333758	333934	327466	327579	386196	386233	44361	20,17,11	0,0,0	25,22,4	3,3,0	249	73	0.000406019	0.0525072	1.0,1.0,1.0	0.71,0.683,1.0	0.202	20.2	20.2
64384	ENSG00000068650	ATP11A	13	+	112878216	112878303	112875775	112875941	112881875	112886113	64384	4,5,6	0,0,2	4,9,6	7,5,1	160	73	0.000408272	0.0526146	1.0,1.0,0.578	0.207,0.451,0.732	0.396	39.6	39.6
13971	ENSG00000258162	RP11-315E17.1	12	+	81414938	81415131	81410690	81410826	81417297	81417339	13971	4,2,12	1,0,5	10,6,7	1,0,0	266	73	0.000413673	0.0531947	0.523,1.0,0.397	0.733,1.0,1.0	-0.271	-27.1	27.1
36112	ENSG00000140983	RHOT2	16	+	670674	670773	670455	670557	670891	670940	36112	166,83,110	8,3,1	129154166	2,0,0	172	73	0.000416566	0.0533349	0.898,0.922,0.979	0.965,1.0,1.0	-0.055	-5.5	5.5
36813	ENSG00000065029	ZNF76	6	+	35293750	35293885	35292880	35293044	35294455	35294563	36813	69,40,35	2,0,3	55,51,54	11,4,9	208	73	0.00041647	0.0533349	0.924,1.0,0.804	0.637,0.817,0.678	0.199	19.9	19.9
49088	ENSG00000123415	SMUG1	12	-	54188514	54188596	54187818	54187905	54188825	54188871	49088	6,1,3	0,0,1	5,4,3	1,1,3	155	73	0.000420309	0.0536979	1.0,1.0,0.586	0.702,0.653,0.32	0.304	30.4	30.4
42140	ENSG00000072518	MARK2	11	+	63908259	63908304	63904785	63905043	63908876	63909484	42140	87,62,92	0,1,2	74,86,98	5,5,5	118	73	0.000421225	0.0536989	1.0,0.975,0.966	0.902,0.914,0.924	0.067	6.7	6.7
30486	ENSG00000146963	LUC7L2	7	+	139363365	139363452	139363175	139363259	139371386	139371463	30486	9,7,11	2,3,1	4,6,14	0,1,0	160	73	0.000425077	0.0540734	0.672,0.516,0.834	1.0,0.732,1.0	-0.237	-23.7	23.7
26678	ENSG00000133816	MICAL2	11	+	12255642	12255750	12249183	12249246	12256784	12256968	26678	0,0,0	7,1,9	6,1,1	5,10,1	181	73	0.000427866	0.0541187	0.0,0.0,0.0	0.326,0.039,0.287	-0.217	-21.7	21.7
30757	ENSG00000107104	KANK1	9	+	471211	471326	470591	470677	473193	473273	30757	1,8,11	2,0,5	5,6,5	0,0,1	188	73	0.000428048	0.0541187	0.163,1.0,0.461	1.0,1.0,0.66	-0.345	-34.5	34.5
75244	ENSG00000167034	NKX3-1	8	-	23682294	23682491	23680987	23681639	23682603	23682631	75244	59,32,33	442282439	65,89,98	391558499	270	73	0.000429045	0.0541187	0.035,0.03,0.02	0.043,0.041,0.05	-0.016	-1.6	1.6
75907	ENSG00000196576	PLXNB2	22	-	50294725	50294778	50289516	50290597	50307552	50307627	75907	34,15,25	3,0,0	23,39,32	1,7,9	126	73	0.000429092	0.0541187	0.868,1.0,1.0	0.93,0.763,0.673	0.167	16.7	16.7
57892	ENSG00000197857	ZNF44	19	-	12292572	12292819	12275955	12276082	12293231	12293375	57892	5,10,13	0,1,1	14,13,6	3,4,2	320	73	0.000433525	0.0544473	1.0,0.695,0.748	0.516,0.426,0.406	0.365	36.5	36.5
79043	ENSG00000196756	SNHG17	20	-	38422086	38422241	38421005	38421098	38425934	38426048	79043	23,22,16	0,1,0	21,37,21	2,3,2	228	73	0.000433538	0.0544473	1.0,0.876,1.0	0.771,0.798,0.771	0.179	17.9	17.9
21694	ENSG00000086712	TXLNG	X	+	16793676	16793786	16786431	16786589	16818573	16818877	21694	0,0,1	20,11,19	2,5,3	21,8,8	183	73	0.000437634	0.0548149	0.0,0.0,0.021	0.037,0.2,0.13	-0.115	-11.5	11.5
64078	ENSG00000197150	ABCB8	7	+	151033442	151033604	151028449	151028610	151034272	151034428	64078	1,1,3	4,0,1	0,3,6	1,0,0	235	73	0.000438319	0.0548149	0.072,1.0,0.482	0.0,1.0,1.0	-0.149	-14.9	14.9
80097	ENSG00000170113	NIPA1	15	+	22819287	22819379	22814082	22814153	22820312	22820473	80097	0,0,1	3,5,9	1,4,2	4,3,2	165	73	0.000439319	0.0548241	0.0,0.0,0.047	0.1,0.371,0.307	-0.244	-24.4	24.4
27120	ENSG00000126460	PRRG2	19	+	49583544	49583717	49583206	49583304	49583912	49583947	27120	74,53,87	4,2,2	88,79,76	0,0,0	246	73	0.000448417	0.0558061	0.846,0.887,0.928	1.0,1.0,1.0	-0.113	-11.3	11.3
76552	ENSG00000001631	KRIT1	7	-	92245426	92245595	92244901	92245171	92245905	92246059	76552	20,8,8	3,1,1	18,16,25	0,0,0	242	73	0.000449075	0.0558061	0.668,0.707,0.707	1.0,1.0,1.0	-0.306	-30.6	30.6
71227	ENSG00000137497	NUMA1	11	-	72012400	72012442	72010785	72010854	72012894	72016260	71227	114,72,123	190114165	130156159	136120170	115	73	0.000451483	0.0559876	0.276,0.286,0.321	0.378,0.452,0.373	-0.107	-10.7	10.7
56074	ENSG00000113971	NPHP3	3	-	132705249	132705355	132704197	132704371	132705739	132705814	56074	2,4,7	16,10,12	1,1,0	3,9,20	179	73	0.000452697	0.0560208	0.049,0.14,0.192	0.12,0.043,0.0	0.073	7.3	7.3
1461	ENSG00000000457	SCYL3	1	-	169864368	169864508	169862612	169862797	169866895	169866973	1461	20,28,27	0,0,2	14,23,21	4,1,2	213	73	0.000458066	0.0564306	1.0,1.0,0.822	0.545,0.887,0.783	0.202	20.2	20.2
24758	ENSG00000134283	PPHLN1	12	+	42384939	42384996	42374862	42375074	42387455	42387535	24758	126110148	15,22,19	147148142	10,7,10	130	73	0.000458123	0.0564306	0.825,0.737,0.814	0.892,0.922,0.889	-0.109	-10.9	10.9
47116	ENSG00000115459	ELMOD3	2	+	85371439	85371562	85371085	85371209	85377343	85377474	47116	46,23,39	5,3,1	20,33,34	13,7,11	196	73	0.00045887	0.0564306	0.774,0.741,0.936	0.364,0.637,0.535	0.305	30.5	30.5
61059	ENSG00000090661	CERS4	19	+	8241340	8241457	8209382	8209494	8251043	8251249	61059	7,5,6	1,2,2	7,16,9	0,0,1	190	73	0.000462213	0.0565797	0.729,0.49,0.535	1.0,1.0,0.776	-0.341	-34.1	34.1
74004	ENSG00000171649	ZIK1	19	+	57584951	57584990	57584144	57584612	57588538	57588665	74004	2,4,7	0,2,0	4,12,5	7,3,4	112	73	0.000462952	0.0565797	1.0,0.566,1.0	0.271,0.723,0.449	0.374	37.4	37.4
7832	ENSG00000110697	PITPNM1	11	-	67503736	67503876	67502503	67502718	67504102	67504221	7832	2,0,0	22,10,15	6,5,3	14,22,18	213	73	0.000461572	0.0565797	0.03,0.0,0.0	0.128,0.072,0.054	-0.075	-7.5	7.5
76297	ENSG00000155975	VPS37A	8	+	17265911	17265981	17246937	17247369	17268257	17268344	76297	47,41,66	0,0,0	42,67,63	3,2,4	143	73	0.000472284	0.0576012	1.0,1.0,1.0	0.877,0.945,0.889	0.096	9.6	9.6
18900	ENSG00000175455	CCDC14	3	-	123931307	123931512	123930771	123931234	123933672	123933755	18900	115124129	1,5,4	96126147	1,0,0	278	73	0.000474265	0.0576051	0.968,0.867,0.894	0.962,1.0,1.0	-0.078	-7.8	7.8
44110	ENSG00000166455	C16orf46	16	-	81066192	81066281	81063753	81063993	81077135	81077244	44110	8,2,2	4,0,2	4,1,3	0,0,1	162	73	0.000473305	0.0576051	0.474,1.0,0.311	1.0,1.0,0.575	-0.263	-26.3	26.3
23956	ENSG00000120458	MSANTD2	11	-	124779003	124779139	124774803	124774818	124799870	124800364	23956	7,1,9	3,1,1	6,4,5	0,0,1	209	73	0.000476347	0.0577395	0.449,0.259,0.759	1.0,1.0,0.636	-0.39	-39	39
10240	ENSG00000173402	DAG1	3	+	49487253	49487415	49470353	49470433	49488625	49488745	10240	19,7,12	0,0,1	5,13,8	1,2,2	235	73	0.000482412	0.0578816	1.0,1.0,0.788	0.608,0.669,0.554	0.319	31.9	31.9
157	ENSG00000081154	PCNP	3	+	101585439	101585511	101574094	101574279	101590214	101590270	157	315289342	2,5,1	243287333	10,3,12	145	73	0.000480541	0.0578816	0.988,0.967,0.994	0.924,0.98,0.933	0.037	3.7	3.7
40163	ENSG00000136811	ODF2	9	+	128469182	128469353	128460941	128461067	128471307	128471468	40163	72,94,112	1,0,0	95,126,90	6,1,3	244	73	0.000480133	0.0578816	0.956,1.0,1.0	0.826,0.974,0.9	0.085	8.5	8.5
43137	ENSG00000196776	CD47	3	-	108049618	108049710	108047078	108047292	108050577	108050592	43137	22,25,25	19,13,29	14,13,7	25,30,24	165	73	0.000480315	0.0578816	0.339,0.46,0.276	0.199,0.161,0.114	0.2	20	20
61187	ENSG00000205485	AC004980.7	7	+	76615493	76615663	76551463	76551522	76621115	76621388	61187	4,9,8	3,0,2	14,8,4	0,0,0	243	73	0.000481629	0.0578816	0.286,1.0,0.546	1.0,1.0,1.0	-0.389	-38.9	38.9
40532	ENSG00000107164	FUBP3	9	+	130593642	130593887	130578964	130579764	130595482	130595588	40532	1,2,2	58,23,64	6,10,8	33,47,68	318	73	0.000491603	0.0588649	0.004,0.02,0.007	0.04,0.047,0.026	-0.027	-2.7	2.7
21443	ENSG00000198908	BHLHB9	X	+	102747832	102747911	102720956	102721091	102748698	102748735	21443	6,1,4	1,0,1	2,3,4	1,7,1	152	73	0.000494724	0.0589981	0.742,1.0,0.658	0.49,0.171,0.658	0.36	36	36
38220	ENSG00000100578	KIAA0586	14	+	58543882	58543967	58540070	58540136	58547780	58548023	38220	2,2,6	20,10,6	1,0,0	9,6,12	158	73	0.000495293	0.0589981	0.044,0.085,0.316	0.049,0.0,0.0	0.132	13.2	13.2
65637	ENSG00000099991	CABIN1	22	+	24011757	24011913	24011314	24011367	24035443	24035520	65637	10,7,0	24,12,18	0,4,1	20,27,32	229	73	0.000495707	0.0589981	0.117,0.157,0.0	0.0,0.045,0.01	0.073	7.3	7.3
10263	ENSG00000173402	DAG1	3	+	49476848	49476905	49470131	49470433	49488625	49488745	10263	6,4,7	0,0,1	4,5,3	1,2,2	130	73	0.000501951	0.0593943	1.0,1.0,0.797	0.692,0.584,0.457	0.355	35.5	35.5
63345	ENSG00000173258	ZNF483	9	+	111527267	111527807	111525232	111525262	111530874	111530963	63345	41,47,27	4,1,1	22,41,37	1,0,0	613	73	0.000500998	0.0593943	0.55,0.848,0.763	0.724,1.0,1.0	-0.188	-18.8	18.8
67357	ENSG00000175395	ZNF25	10	-	37971914	37972021	37971707	37971807	37976505	37976592	67357	6,9,4	1,0,2	2,4,4	3,4,6	180	73	0.000502048	0.0593943	0.709,1.0,0.448	0.213,0.289,0.213	0.481	48.1	48.1
15130	ENSG00000011454	RABGAP1	9	+	123071411	123071501	123070349	123070424	123073551	123073677	15130	5,4,9	49,36,36	0,2,2	35,33,51	163	73	0.000503229	0.0594151	0.044,0.047,0.101	0.0,0.026,0.017	0.05	5	5
69631	ENSG00000112290	WASF1	6	-	110160634	110160732	110127468	110127629	110178597	110178742	69631	9,11,5	1,2,3	1,3,12	0,0,2	171	73	0.0005061	0.0596351	0.793,0.701,0.416	1.0,1.0,0.719	-0.27	-27	27
32267	ENSG00000121310	ECHDC2	1	-	52912753	52912951	52911722	52912021	52913894	52914095	32267	41,34,30	5,3,4	12,33,38	11,7,21	271	73	0.000511462	0.0601471	0.688,0.753,0.669	0.227,0.559,0.328	0.332	33.2	33.2
29680	ENSG00000263513	FAM72C	1	-	143964854	143964979	143955363	143956481	143968923	143969001	29680	2,1,13	6,4,4	12,12,9	5,0,0	198	73	0.000514832	0.0601845	0.109,0.084,0.545	0.469,1.0,1.0	-0.577	-57.7	57.7
68308	ENSG00000149182	ARFGAP2	11	-	47175014	47175118	47173758	47173840	47175181	47175313	68308	58,32,41	4,1,5	33,51,46	1,1,0	177	73	0.000513789	0.0601845	0.857,0.93,0.772	0.932,0.955,1.0	-0.109	-10.9	10.9
9210	ENSG00000164649	CDCA7L	7	-	21911616	21911751	21908366	21908507	21916753	21916894	9210	42,51,43	3,3,7	40,55,49	0,1,2	208	73	0.000514027	0.0601845	0.831,0.856,0.683	1.0,0.951,0.896	-0.159	-15.9	15.9
70095	ENSG00000144504	ANKMY1	2	-	240509347	240509455	240507559	240507691	240512801	240512942	70095	3,2,2	3,0,2	3,3,4	1,0,1	181	73	0.000518311	0.0604716	0.287,1.0,0.287	0.547,1.0,0.617	-0.197	-19.7	19.7
35833	ENSG00000184465	WDR27	6	-	169663562	169663706	169662303	169662424	169664165	169664286	35833	14,8,15	5,2,3	5,10,12	0,0,2	217	73	0.000520684	0.060629	0.485,0.574,0.627	1.0,1.0,0.669	-0.328	-32.8	32.8
13788	ENSG00000119682	AREL1	14	-	74684483	74684680	74683295	74683533	74685599	74685660	13788	101,90,87	7,3,1	59,98,84	0,2,0	270	73	0.000523079	0.0606475	0.796,0.89,0.959	1.0,0.93,1.0	-0.095	-9.5	9.5
38745	ENSG00000177683	THAP5	7	-	108565951	108566022	108564992	108565105	108569489	108569750	38745	26,37,34	5,6,5	28,43,40	1,2,1	144	73	0.00052392	0.0606475	0.725,0.758,0.775	0.934,0.916,0.953	-0.182	-18.2	18.2
50703	ENSG00000166342	NETO1	18	-	72820740	72820947	72794362	72794404	72858825	72859074	50703	6,2,6	103,98,111	13,10,16	81109122	280	73	0.000523416	0.0606475	0.015,0.005,0.014	0.04,0.023,0.033	-0.021	-2.1	2.1
68825	ENSG00000259673	IQCH-AS1	15	-	67430320	67430400	67421334	67421498	67459691	67459975	68825	5,5,6	0,1,5	8,4,1	0,0,0	153	73	0.000530812	0.0613253	1.0,0.705,0.364	1.0,1.0,1.0	-0.31	-31	31
65175	ENSG00000242125	SNHG3	1	+	28506219	28506327	28506042	28506084	28508127	28508270	65175	10,11,9	209135205	18,18,39	208203222	181	73	0.000535763	0.0617767	0.019,0.032,0.017	0.034,0.035,0.066	-0.022	-2.2	2.2
78657	ENSG00000188647	PTAR1	9	-	69723325	69723630	69718649	69718684	69732138	69732352	78657	77,61,108	2,1,3	34,89,71	4,9,6	378	73	0.000539279	0.0620611	0.881,0.922,0.874	0.621,0.656,0.696	0.235	23.5	23.5
24181	ENSG00000160305	DIP2A	21	+	46562754	46562791	46561284	46561805	46563857	46563932	24181	2,0,1	29,17,21	5,5,6	22,24,36	110	73	0.000548382	0.0629862	0.044,0.0,0.031	0.131,0.121,0.1	-0.092	-9.2	9.2
41411	ENSG00000117143	UAP1	1	+	162592734	162592781	162590322	162590511	162597791	162597858	41411	60,71,63	280273254	75,79,91	198232207	120	73	0.00055566	0.0635752	0.115,0.137,0.131	0.187,0.172,0.211	-0.062	-6.2	6.2
70510	ENSG00000122490	PQLC1	18	-	79949518	79949655	79943328	79943462	79950723	79951025	70510	22,5,17	41,16,33	7,16,4	51,41,58	210	73	0.000555061	0.0635752	0.157,0.098,0.152	0.046,0.119,0.023	0.073	7.3	7.3
69448	ENSG00000175470	PPP2R2D	10	+	131911561	131912598	131901290	131901330	131934457	131934555	69448	24,21,48	36,15,29	16,35,17	35,38,56	1110	73	0.000572611	0.0653882	0.042,0.084,0.098	0.029,0.057,0.02	0.039	3.9	3.9
13173	ENSG00000166478	ZNF143	11	+	9466625	9466718	9461647	9461940	9471301	9471420	13173	2,2,9	5,9,18	0,3,0	10,14,13	166	73	0.000596851	0.066739	0.15,0.089,0.18	0.0,0.086,0.0	0.111	11.1	11.1
23501	ENSG00000075303	SLC25A40	7	-	87836729	87836810	87836110	87836361	87841632	87841741	23501	68,72,88	1,13,3	87,83,98	2,1,1	154	73	0.000595873	0.066739	0.97,0.724,0.933	0.954,0.975,0.979	-0.094	-9.4	9.4
29644	ENSG00000106459	NRF1	7	+	129630077	129630168	129611738	129611824	129657342	129657574	29644	0,1,1	11,3,11	7,0,4	4,8,1	164	73	0.000592242	0.066739	0.0,0.129,0.039	0.438,0.0,0.64	-0.303	-30.3	30.3
33949	ENSG00000008869	HEATR5B	2	-	37002305	37002572	37000585	37000813	37003541	37003686	33949	167105150	0,6,3	89183136	0,0,0	340	73	0.000588758	0.066739	1.0,0.79,0.915	1.0,1.0,1.0	-0.098	-9.8	9.8
33957	ENSG00000008869	HEATR5B	2	-	37081600	37081755	37079119	37079331	37083288	37083436	33957	7,4,4	20,8,19	0,1,2	8,19,18	228	73	0.000590099	0.066739	0.101,0.138,0.063	0.0,0.017,0.034	0.084	8.4	8.4
43140	ENSG00000196776	CD47	3	-	108049618	108049651	108047080	108047292	108050577	108050602	43140	63,56,65	19,13,29	43,31,29	25,30,24	106	73	0.000593548	0.066739	0.695,0.748,0.607	0.542,0.416,0.454	0.213	21.3	21.3
43360	ENSG00000198089	SFI1	22	+	31603743	31603819	31602606	31602785	31604308	31604404	43360	11,6,12	3,0,3	12,24,14	0,2,0	149	73	0.000596476	0.066739	0.642,1.0,0.662	1.0,0.855,1.0	-0.184	-18.4	18.4
52702	ENSG00000196636	SDHAF3	7	+	97136387	97136467	97117722	97117897	97160019	97160156	52702	1,4,2	0,0,0	3,4,4	2,3,0	153	73	0.000592866	0.066739	1.0,1.0,1.0	0.417,0.389,1.0	0.398	39.8	39.8
6878	ENSG00000137312	FLOT1	6	-	30741661	30741799	30741189	30741333	30742146	30742203	6878	7,0,4	5,9,3	2,0,0	4,8,9	211	73	0.000590223	0.066739	0.326,0.0,0.316	0.147,0.0,0.0	0.165	16.5	16.5
75686	ENSG00000137764	MAP2K5	15	+	67727915	67727945	67703336	67703408	67748230	67748257	75686	26,18,21	6,2,6	18,20,23	1,0,2	103	73	0.000593233	0.066739	0.754,0.864,0.713	0.927,1.0,0.891	-0.162	-16.2	16.2
75899	ENSG00000196576	PLXNB2	22	-	50294718	50294776	50289516	50290597	50307552	50307627	75899	28,16,23	3,0,0	26,25,35	1,7,9	131	73	0.000592232	0.066739	0.839,1.0,1.0	0.935,0.666,0.684	0.185	18.5	18.5
44447	ENSG00000258311	RP11-644F5.10	12	+	55721299	55721494	55719090	55719223	55721688	55721794	44447	1,1,5	0,0,0	0,2,2	2,1,0	268	73	0.000601523	0.067079	1.0,1.0,1.0	0.0,0.353,1.0	0.549	54.9	54.9
75118	ENSG00000177200	CHD9	16	+	53154446	53154543	53055038	53055077	53155925	53157541	75118	0,1,0	4,0,4	1,1,1	1,0,0	170	73	0.00060216	0.067079	0.0,1.0,0.0	0.3,1.0,1.0	-0.433	-43.3	43.3
72945	ENSG00000268750	CTD-2583A14.10	19	+	57820493	57820549	57819718	57819945	57856103	57856233	72945	14,10,8	4,3,0	19,23,12	0,2,0	129	73	0.000606869	0.0674765	0.664,0.654,1.0	1.0,0.867,1.0	-0.183	-18.3	18.3
30361	ENSG00000148660	CAMK2G	10	-	73818208	73818895	73817478	73817554	73819531	73819645	30361	3,6,10	11,5,10	6,26,31	5,8,11	760	73	0.000610693	0.0676474	0.026,0.103,0.088	0.103,0.238,0.213	-0.112	-11.2	11.2
55532	ENSG00000002016	RAD52	12	-	914410	914529	913893	914121	916343	916483	55532	17,4,11	0,0,0	4,4,11	3,2,0	192	73	0.000609653	0.0676474	1.0,1.0,1.0	0.336,0.432,1.0	0.411	41.1	41.1
22018	ENSG00000101596	SMCHD1	18	+	2800522	2800736	2796406	2796521	2802527	2802928	22018	53,30,34	134113136	21,22,28	147138149	287	73	0.00061461	0.0678273	0.091,0.063,0.06	0.035,0.039,0.046	0.031	3.1	3.1
44659	ENSG00000157869	RAB28	4	-	13425109	13425227	13381490	13381594	13460698	13460828	44659	2,7,8	34,28,33	0,0,3	24,31,25	191	73	0.000613785	0.0678273	0.022,0.087,0.085	0.0,0.0,0.044	0.05	5	5
20842	ENSG00000206560	ANKRD28	3	-	15796395	15796446	15795222	15795306	15859376	15859422	20842	5,4,3	31,24,29	1,0,1	16,39,36	124	73	0.000625203	0.0687398	0.087,0.089,0.057	0.035,0.0,0.016	0.061	6.1	6.1
23959	ENSG00000120458	MSANTD2	11	-	124779049	124779139	124774803	124774818	124799870	124800364	23959	5,0,7	3,1,1	5,3,2	0,0,1	163	73	0.000624306	0.0687398	0.427,0.0,0.758	1.0,1.0,0.472	-0.429	-42.9	42.9
48201	ENSG00000119943	PYROXD2	10	-	98408454	98408584	98407903	98407997	98410938	98410958	48201	11,11,6	12,14,14	2,6,3	22,17,19	203	73	0.000631537	0.0693073	0.248,0.22,0.134	0.032,0.113,0.054	0.134	13.4	13.4
78411	ENSG00000106615	RHEB	7	-	151498088	151498180	151490942	151491014	151519459	151519851	78411	15,2,11	140109126	0,4,4	153119112	165	73	0.000644708	0.0706218	0.045,0.008,0.037	0.0,0.015,0.016	0.02	2	2
936	ENSG00000162769	FLVCR1	1	+	212870053	212870168	212863630	212863869	212872677	212872818	936	6,1,6	30,16,16	1,0,1	17,24,21	188	73	0.000647018	0.0707438	0.072,0.024,0.127	0.022,0.0,0.018	0.061	6.1	6.1
36815	ENSG00000065029	ZNF76	6	+	35293750	35293915	35292880	35293044	35294455	35294563	36815	108,67,74	2,0,3	102100125	11,4,9	238	73	0.000649409	0.0708743	0.943,1.0,0.883	0.74,0.885,0.81	0.13	13	13
12404	ENSG00000135549	PKIB	6	+	122701061	122701166	122675077	122675144	122701439	122701500	12404	0,0,0	10,8,2	1,5,1	5,4,2	178	73	0.000659766	0.0712162	0.0,0.0,0.0	0.076,0.339,0.17	-0.195	-19.5	19.5
20910	ENSG00000186020	ZNF529	19	-	36572332	36572392	36556103	36556197	36589614	36589701	20910	18,9,9	1,1,0	5,13,7	1,1,5	133	73	0.000656416	0.0712162	0.908,0.832,1.0	0.733,0.877,0.435	0.232	23.2	23.2
3260	ENSG00000213928	IRF9	14	+	24165056	24165183	24164613	24164955	24165846	24165962	3260	6,2,1	8,5,1	1,0,0	3,2,3	200	73	0.000659664	0.0712162	0.215,0.127,0.267	0.108,0.0,0.0	0.167	16.7	16.7
53841	ENSG00000166224	SGPL1	10	+	70816810	70816914	70815960	70816126	70844472	70844638	53841	47,25,38	2,0,0	61,47,39	4,6,1	177	73	0.000659009	0.0712162	0.906,1.0,1.0	0.863,0.764,0.941	0.113	11.3	11.3
561	ENSG00000239900	ADSL	22	+	40364879	40365056	40364275	40364365	40366435	40366517	561	324281305	1,0,1	299364315	0,5,10	250	73	0.000656368	0.0712162	0.99,1.0,0.989	1.0,0.955,0.902	0.041	4.1	4.1
65945	ENSG00000166169	POLL	10	-	101587245	101587382	101585861	101586156	101588203	101588230	65945	38,41,40	0,0,0	31,52,46	2,3,2	210	73	0.000657035	0.0712162	1.0,1.0,1.0	0.843,0.858,0.889	0.137	13.7	13.7
24873	ENSG00000198300	PEG3	19	-	56834418	56834462	56824545	56824741	56836017	56836104	24873	3,2,2	3,9,2	0,0,1	4,7,3	117	73	0.000667242	0.071892	0.384,0.122,0.384	0.0,0.0,0.172	0.239	23.9	23.9
6095	ENSG00000156313	RPGR	X	-	38287860	38288041	38276586	38276772	38290958	38291024	6095	9,7,12	2,2,1	3,15,13	0,0,0	254	73	0.000669783	0.0720346	0.564,0.501,0.775	1.0,1.0,1.0	-0.387	-38.7	38.7
21108	ENSG00000006042	TMEM98	17	+	32931326	32931402	32927936	32928237	32931474	32931659	21108	49,44,75	8,8,17	83,79,98	9,4,5	149	73	0.000676657	0.0726418	0.75,0.729,0.684	0.819,0.906,0.906	-0.156	-15.6	15.6
44563	ENSG00000164116	GUCY1A3	4	+	155669805	155669892	155667337	155667419	155696805	155697122	44563	12,3,7	36,51,57	4,0,2	41,60,45	160	73	0.000682898	0.0731789	0.132,0.026,0.053	0.043,0.0,0.02	0.049	4.9	4.9
17158	ENSG00000136856	SLC2A8	9	+	127397904	127398111	127397375	127397538	127399906	127400006	17158	49,10,25	1,2,4	36,39,25	0,0,2	280	73	0.000684187	0.0731845	0.927,0.566,0.62	1.0,1.0,0.765	-0.217	-21.7	21.7
68385	ENSG00000081665	ZNF506	19	-	19793833	19795660	19791561	19792484	19806030	19806126	68385	564498590	3,0,2	487550628	5,6,8	1900	73	0.000688818	0.0735469	0.878,1.0,0.919	0.789,0.779,0.751	0.159	15.9	15.9
13341	ENSG00000013573	DDX11	12	+	31077944	31078288	31074263	31074327	31078389	31078537	13341	12,1,19	1,0,1	3,8,14	3,0,2	417	73	0.0007082	0.0748062	0.677,1.0,0.769	0.149,1.0,0.551	0.249	24.9	24.9
174	ENSG00000081154	PCNP	3	+	101585436	101585511	101574193	101574279	101590214	101590270	174	335308368	2,5,1	281319361	10,3,12	148	73	0.000704485	0.0748062	0.988,0.968,0.995	0.933,0.981,0.937	0.033	3.3	3.3
17701	ENSG00000151150	ANK3	10	-	60609439	60609582	60508473	60508514	60615185	60615224	17701	2,3,5	0,4,1	2,3,5	0,0,0	216	73	0.000707902	0.0748062	1.0,0.202,0.628	1.0,1.0,1.0	-0.39	-39	39
36456	ENSG00000163939	PBRM1	3	-	52682091	52682233	52679582	52679723	52685748	52685917	36456	20,26,43	0,2,1	16,31,30	5,5,2	215	73	0.000705908	0.0748062	1.0,0.815,0.936	0.521,0.678,0.836	0.239	23.9	23.9
45185	ENSG00000116191	RALGPS2	1	+	178892229	178892307	178889641	178889696	178893918	178894325	45185	13,10,27	4,4,2	19,31,36	1,1,1	151	73	0.00070275	0.0748062	0.611,0.547,0.867	0.902,0.937,0.946	-0.253	-25.3	25.3
80781	ENSG00000132964	CDK8	13	+	26382813	26382871	26353739	26353880	26385210	26385342	80781	31,30,30	0,1,0	38,20,33	1,4,3	131	73	0.000703666	0.0748062	1.0,0.944,1.0	0.955,0.736,0.86	0.131	13.1	13.1
26554	ENSG00000197013	ZNF429	19	+	21505984	21506080	21505603	21505774	21527389	21527444	26554	1,0,2	6,5,6	9,4,5	4,10,8	169	73	0.000709585	0.0748188	0.067,0.0,0.126	0.493,0.147,0.213	-0.22	-22	22
29454	ENSG00000086300	SNX10	7	+	26357006	26357127	26354056	26354184	26360974	26361065	29454	10,7,4	3,1,1	9,7,11	0,1,0	194	73	0.000711745	0.0749131	0.556,0.725,0.601	1.0,0.725,1.0	-0.281	-28.1	28.1
64940	ENSG00000144306	SCRN3	2	+	174397335	174397404	174395740	174395817	174398274	174398442	64940	0,0,2	17,8,19	3,2,5	11,12,14	142	73	0.00071605	0.0752323	0.0,0.0,0.051	0.123,0.079,0.155	-0.102	-10.2	10.2
50797	ENSG00000106100	NOD1	7	-	30437572	30437656	30435997	30436081	30446140	30446224	50797	10,8,6	1,0,0	4,5,2	0,5,1	157	73	0.000724746	0.076011	0.823,1.0,1.0	1.0,0.317,0.482	0.341	34.1	34.1
20615	ENSG00000130023	ERMARD	6	+	169753316	169753372	169751624	169751663	169753863	169754032	20615	5,4,3	20,18,26	2,0,0	13,20,23	129	73	0.000726681	0.076079	0.124,0.112,0.061	0.08,0.0,0.0	0.072	7.2	7.2
1808	ENSG00000172273	HINFP	11	+	119128350	119128448	119126934	119127125	119130724	119130954	1808	1,0,1	15,15,24	9,0,2	13,17,12	171	73	0.000731934	0.0762393	0.028,0.0,0.017	0.228,0.0,0.066	-0.083	-8.3	8.3
59399	ENSG00000140525	FANCI	15	+	89245194	89245311	89244568	89244653	89247628	89247731	59399	5,2,2	0,0,0	4,1,4	4,0,1	190	73	0.000730064	0.0762393	1.0,1.0,1.0	0.278,1.0,0.606	0.372	37.2	37.2
64303	ENSG00000124532	MRS2	6	+	24408407	24408444	24405167	24405241	24412221	24412395	64303	42,21,30	0,2,6	38,47,38	0,0,0	110	73	0.000732079	0.0762393	1.0,0.875,0.768	1.0,1.0,1.0	-0.119	-11.9	11.9
49687	ENSG00000099622	CIRBP	19	+	1264254	1264463	1261341	1261641	1270927	1271016	49687	17,14,25	0,0,0	24,26,21	4,0,2	282	73	0.000733426	0.0762453	1.0,1.0,1.0	0.608,1.0,0.731	0.22	22	22
29672	ENSG00000182923	CEP63	3	+	134558141	134558347	134551925	134552012	134559149	134559429	29672	24,24,31	1,0,0	21,23,26	3,1,2	279	73	0.000738012	0.0765875	0.863,1.0,1.0	0.647,0.858,0.773	0.195	19.5	19.5
28726	ENSG00000115825	PRKD3	2	-	37317786	37317899	37316236	37317179	37324680	37324808	28726	3,1,1	10,1,3	10,5,6	2,3,4	186	73	0.000739511	0.0766087	0.105,0.282,0.116	0.662,0.395,0.371	-0.308	-30.8	30.8
30018	ENSG00000162241	SLC25A45	11	-	65381874	65381976	65380131	65380175	65382485	65382645	30018	7,4,5	2,1,1	15,6,16	0,0,0	175	73	0.000742211	0.076712	0.593,0.625,0.676	1.0,1.0,1.0	-0.369	-36.9	36.9
77724	ENSG00000107186	MPDZ	9	-	13115247	13115334	13113930	13114021	13119501	13119649	77724	44,34,66	5,2,6	37,56,47	2,0,1	160	73	0.000743103	0.076712	0.801,0.886,0.834	0.894,1.0,0.955	-0.109	-10.9	10.9
14475	ENSG00000232859	LYRM9	17	-	27880120	27880183	27879050	27879490	27880273	27880366	14475	5,0,4	10,16,13	0,0,1	8,10,22	136	73	0.000744768	0.07675	0.212,0.0,0.142	0.0,0.0,0.024	0.11	11	11
50109	ENSG00000160310	PRMT2	21	+	46663382	46663554	46649574	46649739	46664294	46664951	50109	95,65,98	0,0,0	103104103	0,5,4	245	73	0.000747865	0.0768419	1.0,1.0,1.0	1.0,0.861,0.885	0.085	8.5	8.5
70323	ENSG00000118965	WDR35	2	-	19960553	19960614	19953833	19953978	19966723	19966909	70323	16,13,16	4,0,4	17,20,18	0,2,0	134	73	0.000748258	0.0768419	0.685,1.0,0.685	1.0,0.845,1.0	-0.158	-15.8	15.8
16613	ENSG00000002919	SNX11	17	+	48110707	48110767	48107557	48107838	48112030	48112085	16613	3,2,5	11,9,13	0,2,1	14,20,26	133	73	0.000750847	0.0769742	0.13,0.109,0.174	0.0,0.052,0.021	0.113	11.3	11.3
38759	ENSG00000072210	ALDH3A2	17	+	19655278	19655387	19652546	19652632	19656365	19656574	38759	7,14,11	110,88,106	4,2,6	92135105	182	73	0.000754793	0.0772448	0.025,0.06,0.04	0.017,0.006,0.022	0.027	2.7	2.7
48427	ENSG00000158234	FAIM	3	+	138610603	138611037	138608605	138608937	138621406	138621539	48427	23,7,16	27,30,27	6,4,7	21,34,31	507	73	0.000759654	0.0776081	0.109,0.033,0.079	0.04,0.017,0.031	0.044	4.4	4.4
35823	ENSG00000184465	WDR27	6	-	169663562	169663649	169662303	169662424	169664165	169664286	35823	10,5,14	5,2,3	5,5,9	0,0,2	160	73	0.000761469	0.0776593	0.477,0.533,0.68	1.0,1.0,0.672	-0.327	-32.7	32.7
20464	ENSG00000197798	FAM118B	11	+	126229224	126229293	126211771	126211830	126234994	126235087	20464	50,45,48	0,0,0	42,58,34	1,4,3	142	73	0.000769354	0.077941	1.0,1.0,1.0	0.956,0.882,0.854	0.103	10.3	10.3
30118	ENSG00000131374	TBC1D5	3	-	17586352	17586557	17508548	17508605	17623848	17623913	30118	15,5,7	22,16,24	27,20,18	13,23,17	278	73	0.000766256	0.077941	0.152,0.076,0.071	0.353,0.186,0.218	-0.153	-15.3	15.3
49682	ENSG00000099622	CIRBP	19	+	1264252	1264463	1261381	1261641	1270927	1271016	49682	19,14,27	0,0,0	27,24,21	4,0,2	284	73	0.000769501	0.077941	1.0,1.0,1.0	0.634,1.0,0.73	0.212	21.2	21.2
73662	ENSG00000204611	ZNF616	19	-	52122359	52122457	52114789	52117024	52123922	52124049	73662	4,3,3	13,13,10	7,9,7	8,6,5	171	73	0.000767431	0.077941	0.116,0.09,0.114	0.272,0.39,0.374	-0.239	-23.9	23.9
38887	ENSG00000119509	INVS	9	+	100131869	100131954	100126382	100126549	100226061	100226235	38887	1,6,1	4,5,5	0,1,0	3,4,5	158	73	0.000771978	0.0780582	0.104,0.357,0.085	0.0,0.104,0.0	0.147	14.7	14.7
3603	ENSG00000205336	ADGRG1	16	+	57621690	57621845	57620095	57620136	57650252	57650351	3603	3,1,9	21,4,12	3,0,0	11,20,14	228	73	0.00077349	0.0780776	0.044,0.074,0.194	0.08,0.0,0.0	0.077	7.7	7.7
72943	ENSG00000268750	CTD-2583A14.10	19	+	57839022	57839149	57819718	57819945	57856103	57856233	72943	25,26,23	4,3,0	24,32,36	0,2,0	200	73	0.000778333	0.0784326	0.695,0.76,1.0	1.0,0.854,1.0	-0.133	-13.3	13.3
36713	ENSG00000196586	MYO6	6	+	75894813	75894838	75892529	75892690	75895230	75895362	36713	119,87,112	2,0,0	91131110	3,4,7	98	73	0.000781733	0.0786413	0.978,1.0,1.0	0.958,0.961,0.921	0.046	4.6	4.6
36467	ENSG00000163939	PBRM1	3	-	52682091	52682271	52679573	52679723	52685748	52685836	36467	14,21,40	0,2,1	15,22,26	5,5,2	253	73	0.000786335	0.0787346	1.0,0.752,0.92	0.464,0.559,0.79	0.286	28.6	28.6
44649	ENSG00000197647	ZNF433	19	-	12034827	12034874	12030139	12030198	12035536	12035688	44649	1,6,5	2,0,4	3,3,12	1,0,0	120	73	0.000786653	0.0787346	0.233,1.0,0.432	0.646,1.0,1.0	-0.327	-32.7	32.7
44847	ENSG00000075826	SEC31B	10	-	100490007	100490322	100489702	100489761	100490705	100490883	44847	9,6,9	1,0,1	9,2,0	1,1,1	388	73	0.000784891	0.0787346	0.629,1.0,0.629	0.629,0.273,0.0	0.452	45.2	45.2
33569	ENSG00000177337	DLGAP1-AS1	18	+	3594419	3594484	3594113	3594240	3596578	3598352	33569	1,5,9	3,1,1	7,9,11	0,0,1	138	73	0.000791357	0.0790715	0.15,0.726,0.826	1.0,1.0,0.853	-0.384	-38.4	38.4
43291	ENSG00000244754	N4BP2L2	13	-	32522934	32523082	32522181	32522270	32527407	32527532	43291	14,12,15	54,34,59	24,23,30	39,49,38	221	73	0.000798633	0.079664	0.079,0.104,0.077	0.169,0.134,0.207	-0.083	-8.3	8.3
52366	ENSG00000158715	SLC45A3	1	-	205662307	205662466	205661860	205662126	205662832	205663618	52366	84,46,75	247146188	72,78,60	280329345	232	73	0.000800935	0.0797591	0.097,0.09,0.112	0.075,0.069,0.052	0.034	3.4	3.4
30966	ENSG00000130768	SMPDL3B	1	+	27942274	27942364	27935038	27935244	27945231	27945445	30966	9,1,4	20,21,35	3,1,0	34,29,43	163	73	0.000805616	0.0800904	0.168,0.021,0.049	0.038,0.015,0.0	0.062	6.2	6.2
11969	ENSG00000089063	TMEM230	20	-	5111499	5111605	5109331	5109445	5112960	5113087	11969	30,32,25	116100100	23,23,24	155170162	179	73	0.000810901	0.0804806	0.095,0.115,0.093	0.057,0.052,0.057	0.046	4.6	4.6
21205	ENSG00000196670	ZFP62	5	-	180849153	180849278	180847927	180848082	180850581	180850784	21205	34,25,36	0,0,1	17,37,24	0,2,5	198	73	0.000814062	0.0805385	1.0,1.0,0.93	1.0,0.872,0.639	0.14	14	14
48809	ENSG00000078319	PMS2P1	7	-	100325690	100325868	100320991	100321084	100328835	100329019	48809	13,5,11	2,2,1	17,10,14	1,0,0	251	73	0.000814208	0.0805385	0.654,0.421,0.762	0.832,1.0,1.0	-0.332	-33.2	33.2
33372	ENSG00000154914	USP43	17	+	9674890	9674983	9666647	9666751	9676745	9676881	33372	40,19,26	1,1,1	17,41,23	3,4,6	166	73	0.000816898	0.0806697	0.946,0.893,0.92	0.714,0.818,0.628	0.2	20	20
30304	ENSG00000243156	MICAL3	22	-	17806238	17806446	17791201	17791301	17808843	17808937	30304	6,7,17	28,21,24	4,4,3	24,31,33	281	73	0.000818874	0.0807301	0.053,0.08,0.155	0.042,0.032,0.023	0.064	6.4	6.4
79170	ENSG00000081177	EXD2	14	+	69203916	69204000	69191530	69191591	69209423	69209803	79170	48,48,59	7,4,7	67,58,79	3,2,1	157	73	0.00082293	0.080995	0.761,0.848,0.797	0.912,0.931,0.973	-0.137	-13.7	13.7
1962	ENSG00000166451	CENPN	16	+	81017369	81017385	81014135	81014181	81017757	81017836	1962	122111130	10,5,11	140152109	4,2,3	89	73	0.000824826	0.0810467	0.909,0.948,0.906	0.966,0.984,0.968	-0.052	-5.2	5.2
74734	ENSG00000165219	GAPVD1	9	+	125263550	125263700	125261830	125261959	125287761	125287883	74734	5,4,0	1,2,1	2,5,3	0,0,0	223	73	0.000829129	0.0813344	0.621,0.396,0.0	1.0,1.0,1.0	-0.661	-66.1	66.1
29151	ENSG00000242021	RP11-268G12.3	X	-	27166690	27166822	27162420	27162576	27169866	27169949	29151	1,5,3	0,0,0	1,2,2	3,1,0	205	73	0.000836766	0.0818712	1.0,1.0,1.0	0.106,0.416,1.0	0.493	49.3	49.3
35216	ENSG00000158571	PFKFB1	X	-	54960823	54960917	54959826	54959893	54963256	54963382	35216	1,2,3	1,2,1	2,1,5	0,0,0	167	73	0.000837369	0.0818712	0.304,0.304,0.567	1.0,1.0,1.0	-0.608	-60.8	60.8
71898	ENSG00000196547	MAN2A2	15	+	90903525	90903734	90903230	90903432	90904189	90904339	71898	2,0,1	14,4,7	6,3,6	6,10,12	282	73	0.000845281	0.0825084	0.036,0.0,0.036	0.206,0.072,0.115	-0.107	-10.7	10.7
76282	ENSG00000075188	NUP37	12	-	102112107	102112228	102101031	102101104	102118362	102118583	76282	95,57,73	1,0,0	70,78,70	1,5,3	194	73	0.000849015	0.0827363	0.973,1.0,1.0	0.963,0.854,0.898	0.086	8.6	8.6
3294	ENSG00000106723	SPIN1	9	+	88415606	88415699	88388430	88388538	88418777	88418951	3294	8,1,0	0,1,4	9,2,1	0,0,1	166	73	0.000852081	0.0828985	1.0,0.305,0.0	1.0,1.0,0.305	-0.333	-33.3	33.3
19047	ENSG00000198218	QRICH1	3	-	49092396	49092456	49076708	49077038	49093911	49094051	19047	20,17,12	18,9,24	9,7,11	26,43,24	133	73	0.000858468	0.0830238	0.379,0.509,0.215	0.16,0.082,0.201	0.22	22	22
3446	ENSG00000204514	ZNF814	19	-	57870721	57870812	57868535	57868579	57876915	57877042	3446	6,0,3	0,1,0	7,3,3	2,4,3	164	73	0.000863194	0.0830238	1.0,0.0,1.0	0.609,0.25,0.308	0.278	27.8	27.8
41055	ENSG00000141956	PRDM15	21	-	41860326	41860372	41859591	41859685	41879273	41879482	41055	5,2,1	0,0,2	0,2,2	4,1,1	119	73	0.000860614	0.0830238	1.0,1.0,0.235	0.0,0.551,0.551	0.378	37.8	37.8
47039	ENSG00000122678	POLM	7	-	44074130	44074184	44073782	44074025	44074397	44074522	47039	9,4,5	6,0,2	13,5,9	1,1,0	127	73	0.000858299	0.0830238	0.463,1.0,0.59	0.882,0.742,1.0	-0.19	-19	19
55365	ENSG00000256546	AC156455.1	12	+	122064138	122064433	122063348	122063531	122064549	122064658	55365	5,2,1	0,0,0	2,10,3	3,0,1	368	73	0.000860518	0.0830238	1.0,1.0,1.0	0.117,1.0,0.373	0.503	50.3	50.3
64108	ENSG00000255240	RP11-142C4.6	11	-	59058197	59058288	59055294	59055446	59058371	59058659	64108	3,13,8	34,22,46	19,16,29	22,45,28	164	73	0.000862412	0.0830238	0.038,0.208,0.072	0.278,0.137,0.316	-0.138	-13.8	13.8
80903	ENSG00000055917	PUM2	2	-	20332966	20333063	20327309	20327378	20333408	20333499	80903	5,7,7	2,2,1	3,12,13	0,0,0	170	73	0.000858734	0.0830238	0.518,0.6,0.75	1.0,1.0,1.0	-0.377	-37.7	37.7
26984	ENSG00000136169	SETDB2	13	+	49464952	49465050	49464020	49464056	49467863	49467960	26984	5,3,1	2,0,0	5,3,1	4,1,3	171	73	0.000873382	0.0837314	0.516,1.0,1.0	0.348,0.562,0.125	0.494	49.4	49.4
37583	ENSG00000172269	DPAGT1	11	-	119097851	119097925	119097463	119097551	119098402	119098487	37583	3,0,2	0,3,2	1,0,1	0,1,0	147	73	0.000873047	0.0837314	1.0,0.0,0.332	1.0,0.0,1.0	-0.223	-22.3	22.3
39190	ENSG00000136870	ZNF189	9	+	101399394	101399612	101399027	101399189	101399883	101400010	39190	14,14,24	0,1,1	20,20,18	4,0,7	291	73	0.00087781	0.0840197	1.0,0.778,0.858	0.556,1.0,0.392	0.229	22.9	22.9
64884	ENSG00000157020	SEC13	3	-	10319138	10319229	10318069	10318094	10320508	10321060	64884	1,1,2	12,2,12	5,4,6	7,3,9	164	73	0.000881433	0.0842303	0.036,0.182,0.069	0.241,0.372,0.229	-0.185	-18.5	18.5
23324	ENSG00000139624	CERS5	12	-	50165821	50165943	50143951	50144057	50167100	50167326	23324	0,0,0	16,18,8	5,3,2	14,23,9	195	73	0.000883271	0.0842698	0.0,0.0,0.0	0.118,0.047,0.077	-0.081	-8.1	8.1
36306	ENSG00000224596	ZMIZ1-AS1	10	-	78961898	78962049	78945911	78945989	79065746	79065819	36306	2,0,0	0,1,1	1,4,2	0,0,0	224	73	0.000889437	0.0847213	1.0,0.0,0.0	1.0,1.0,1.0	-0.667	-66.7	66.7
14656	ENSG00000116117	PARD3B	2	+	205158721	205158907	205125608	205125737	205172210	205172381	14656	11,14,28	4,2,1	14,18,19	1,1,0	259	73	0.000896924	0.0852972	0.437,0.664,0.888	0.798,0.835,1.0	-0.215	-21.5	21.5
39117	ENSG00000162337	LRP5	11	+	68441262	68441381	68439872	68439916	68446435	68446533	39117	5,7,3	36,13,17	2,1,1	27,25,26	192	73	0.000900728	0.0855214	0.05,0.17,0.063	0.027,0.015,0.014	0.076	7.6	7.6
47045	ENSG00000122678	POLM	7	-	44074130	44074220	44073839	44074025	44074397	44074548	47045	13,8,12	6,0,2	20,10,18	1,1,0	163	73	0.000903196	0.0856183	0.492,1.0,0.729	0.9,0.817,1.0	-0.165	-16.5	16.5
33076	ENSG00000100483	VCPKMT	14	-	50113386	50113512	50108631	50109713	50114284	50114404	33076	4,2,4	4,1,3	2,5,9	2,0,0	199	73	0.000905569	0.0857059	0.268,0.423,0.328	0.268,1.0,1.0	-0.416	-41.6	41.6
36814	ENSG00000065029	ZNF76	6	+	35293750	35293928	35292880	35293044	35294455	35294563	36814	84,53,48	2,0,3	78,73,88	11,4,9	251	73	0.000916281	0.0861745	0.924,1.0,0.823	0.673,0.841,0.74	0.164	16.4	16.4
53497	ENSG00000248837	RP11-412P11.1	4	+	22999535	22999712	22997550	22997613	23003149	23003243	53497	16,4,2	0,1,0	1,7,3	0,4,1	250	73	0.000920082	0.0861745	1.0,0.539,1.0	1.0,0.338,0.467	0.245	24.5	24.5
59349	ENSG00000185219	ZNF445	3	-	44464824	44465063	44458243	44458364	44477590	44477670	59349	2,0,1	11,3,9	0,6,7	4,4,9	312	73	0.000919542	0.0861745	0.041,0.0,0.025	0.0,0.26,0.154	-0.116	-11.6	11.6
61950	ENSG00000091127	PUS7	7	-	105470760	105470848	105468336	105468463	105472131	105472193	61950	54,46,60	0,0,1	42,38,54	0,0,9	161	73	0.000920717	0.0861745	1.0,1.0,0.965	1.0,1.0,0.731	0.078	7.8	7.8
67580	ENSG00000145730	PAM	5	+	103025130	103025334	103019789	103019843	103028184	103028238	67580	16,8,18	0,6,4	13,17,19	0,2,0	277	73	0.000919291	0.0861745	1.0,0.26,0.543	1.0,0.691,1.0	-0.296	-29.6	29.6
68313	ENSG00000135763	URB2	1	+	229645858	229645969	229643532	229643693	229647509	229647752	68313	24,6,18	3,0,3	21,22,20	0,0,0	184	73	0.000916634	0.0861745	0.76,1.0,0.704	1.0,1.0,1.0	-0.179	-17.9	17.9
7408	ENSG00000231890	DARS-AS1	2	+	135985877	135986100	135985333	135985516	135998686	135998838	7408	0,0,2	2,2,6	4,5,3	5,1,7	296	73	0.000912471	0.0861745	0.0,0.0,0.076	0.165,0.552,0.096	-0.246	-24.6	24.6
75901	ENSG00000196576	PLXNB2	22	-	50294725	50294776	50289516	50290597	50307552	50307627	75901	23,6,11	3,0,0	13,21,15	1,7,9	124	73	0.000927752	0.0866957	0.819,1.0,1.0	0.884,0.638,0.495	0.267	26.7	26.7
12201	ENSG00000260238	PMF1-BGLAP	1	+	156225556	156225668	156212981	156213176	156233627	156233728	12201	7,2,9	0,0,0	1,9,5	2,3,0	185	73	0.000939518	0.086835	1.0,1.0,1.0	0.165,0.542,1.0	0.431	43.1	43.1
13784	ENSG00000119682	AREL1	14	-	74684453	74684680	74683295	74683533	74685599	74685660	13784	159136138	7,3,1	103136122	0,2,0	300	73	0.000935421	0.086835	0.847,0.917,0.971	1.0,0.943,1.0	-0.069	-6.9	6.9
14093	ENSG00000196705	ZNF431	19	+	21169802	21169882	21167567	21167666	21182622	21182660	14093	0,1,0	14,16,10	3,2,4	6,18,12	153	73	0.000932285	0.086835	0.0,0.029,0.0	0.193,0.05,0.137	-0.117	-11.7	11.7
32176	ENSG00000214595	EML6	2	+	54966722	54966880	54964570	54964733	54966999	54967231	32176	2,1,5	1,0,0	0,1,3	2,0,1	231	73	0.000934905	0.086835	0.387,1.0,1.0	0.0,1.0,0.487	0.3	30	30
36671	ENSG00000196586	MYO6	6	+	75894813	75894839	75892529	75892690	75895230	75895362	36671	120,87,115	2,0,0	94141111	3,4,7	99	73	0.000939463	0.086835	0.978,1.0,1.0	0.959,0.963,0.921	0.045	4.5	4.5
61462	ENSG00000100239	PPP6R2	22	+	50393749	50393799	50391866	50392015	50393892	50394135	61462	6,2,4	0,0,0	5,2,1	3,0,2	123	73	0.000931188	0.086835	1.0,1.0,1.0	0.497,1.0,0.229	0.425	42.5	42.5
80710	ENSG00000023445	BIRC3	11	+	102319876	102320006	102317483	102317571	102321836	102322242	80710	0,0,1	4,3,5	1,3,4	4,3,7	203	73	0.000938015	0.086835	0.0,0.0,0.067	0.082,0.264,0.17	-0.15	-15	15
35608	ENSG00000183011	NAA38	17	-	7863992	7864166	7857014	7857198	7866490	7866558	35608	15,13,9	3,2,2	6,5,5	7,4,4	247	73	0.000947544	0.0874107	0.596,0.658,0.571	0.202,0.27,0.27	0.361	36.1	36.1
78310	ENSG00000072310	SREBF1	17	-	17817547	17817591	17817255	17817457	17817695	17817916	78310	9,3,3	195124161	12,23,10	168202212	117	73	0.000948702	0.0874107	0.028,0.015,0.011	0.043,0.066,0.029	-0.028	-2.8	2.8
14570	ENSG00000234608	MAPKAPK5-AS1	12	-	111841326	111841470	111840332	111840477	111841683	111841710	14570	75,61,109	0,1,2	83,95,103	6,3,5	217	73	0.000952024	0.0874523	1.0,0.954,0.948	0.823,0.914,0.874	0.097	9.7	9.7
43917	ENSG00000074603	DPP8	15	-	65456224	65456371	65451959	65452102	65463760	65463906	43917	67,70,91	0,0,1	59,69,56	4,1,3	220	73	0.000952111	0.0874523	1.0,1.0,0.968	0.83,0.958,0.861	0.106	10.6	10.6
47078	ENSG00000129472	RAB2B	14	-	21466651	21466772	21463655	21463767	21468356	21468449	47078	1,2,0	38,46,40	5,5,6	29,46,45	194	73	0.000962451	0.0879921	0.01,0.016,0.0	0.061,0.039,0.048	-0.041	-4.1	4.1
78822	ENSG00000198270	TMEM116	12	-	111943264	111943369	111938160	111938210	111991757	111991889	78822	39,16,22	0,1,0	23,42,46	5,2,1	178	73	0.000960369	0.0879921	1.0,0.868,1.0	0.654,0.896,0.95	0.123	12.3	12.3
79967	ENSG00000149187	CELF1	11	-	47499452	47499604	47488896	47489024	47500860	47500932	79967	48,29,41	2,0,2	33,27,46	5,5,5	225	73	0.000962406	0.0879921	0.886,1.0,0.869	0.682,0.637,0.749	0.229	22.9	22.9
52993	ENSG00000089022	MAPKAPK5	12	+	111867571	111867669	111866155	111866231	111868752	111868861	52993	96,74,94	2,6,2	84,82,70	1,0,0	171	73	0.000965736	0.0881173	0.953,0.84,0.953	0.973,1.0,1.0	-0.076	-7.6	7.6
53602	ENSG00000181722	ZBTB20	3	-	115144812	115144907	115071218	115071414	115147218	115147271	53602	0,8,1	5,1,1	2,5,2	1,1,0	168	73	0.000967748	0.0881173	0.0,0.777,0.303	0.465,0.685,1.0	-0.357	-35.7	35.7
68276	ENSG00000014914	MTMR11	1	-	149931259	149931473	149930791	149930965	149931943	149932014	68276	3,5,7	1,0,1	2,6,15	3,3,8	287	73	0.000968289	0.0881173	0.433,1.0,0.64	0.145,0.337,0.323	0.423	42.3	42.3
35834	ENSG00000184465	WDR27	6	-	169663562	169663801	169662303	169662424	169664165	169664286	35834	22,19,23	5,2,3	9,15,16	0,0,2	312	73	0.000972752	0.0882519	0.507,0.69,0.642	1.0,1.0,0.652	-0.271	-27.1	27.1
48450	ENSG00000090097	PCBP4	3	-	51961940	51962088	51961159	51961304	51962809	51962892	48450	13,9,9	0,1,1	11,9,13	2,4,1	221	73	0.000972348	0.0882519	1.0,0.748,0.748	0.645,0.426,0.811	0.205	20.5	20.5
17873	ENSG00000247572	CKMT2-AS1	5	-	81250702	81250789	81246889	81246972	81301286	81301544	17873	8,11,4	0,0,4	1,5,4	1,6,5	160	73	0.000979996	0.0883669	1.0,1.0,0.313	0.313,0.275,0.267	0.486	48.6	48.6
36605	ENSG00000127452	FBXL12	19	-	9814137	9814342	9811307	9811717	9818544	9818617	36605	11,5,12	1,7,3	2,3,5	9,3,17	278	73	0.000976187	0.0883669	0.743,0.158,0.512	0.055,0.208,0.072	0.359	35.9	35.9
36607	ENSG00000127452	FBXL12	19	-	9814137	9814339	9811155	9811717	9818544	9818813	36607	11,5,12	1,7,3	2,3,5	9,3,17	275	73	0.000978597	0.0883669	0.745,0.159,0.515	0.056,0.21,0.072	0.36	36	36
48043	ENSG00000095574	IKZF5	10	-	123007025	123007176	122998492	122998671	123008693	123008812	48043	36,33,41	0,0,2	41,27,32	4,0,4	224	73	0.000977924	0.0883669	1.0,1.0,0.87	0.77,1.0,0.723	0.126	12.6	12.6
52365	ENSG00000158715	SLC45A3	1	-	205662307	205662456	205661860	205662126	205662832	205663618	52365	76,41,71	247146188	64,73,55	280329345	222	73	0.000981667	0.0883829	0.092,0.085,0.11	0.07,0.068,0.05	0.033	3.3	3.3
39487	ENSG00000247137	RP11-727A23.5	11	-	83192427	83192541	83191064	83191168	83192735	83192792	39487	4,3,6	11,4,5	10,11,13	0,2,7	187	73	0.00098865	0.0888763	0.124,0.226,0.319	1.0,0.682,0.42	-0.478	-47.8	47.8
25272	ENSG00000173535	TNFRSF10C	8	+	23100640	23100684	23090147	23090288	23111719	23111825	25272	1,2,0	0,0,1	2,1,1	0,2,3	117	73	0.000998223	0.089465	1.0,1.0,0.0	1.0,0.238,0.172	0.197	19.7	19.7
38749	ENSG00000177683	THAP5	7	-	108565933	108566022	108564992	108565105	108569489	108569750	38749	31,44,36	5,6,5	29,43,43	1,2,1	162	73	0.000997942	0.089465	0.736,0.768,0.764	0.929,0.906,0.951	-0.173	-17.3	17.3
23649	ENSG00000184619	KRBA2	17	-	8371308	8371420	8368654	8370386	8375899	8376711	23649	4,8,6	21,16,22	5,8,13	7,6,9	185	73	0.00100829	0.0902308	0.07,0.165,0.097	0.22,0.345,0.363	-0.199	-19.9	19.9
3421	ENSG00000157578	LCA5L	21	-	39428171	39428503	39421559	39423490	39429130	39429211	3421	19,11,5	0,0,1	10,12,14	3,2,0	405	73	0.00101124	0.0903576	1.0,1.0,0.474	0.375,0.52,1.0	0.193	19.3	19.3
67575	ENSG00000145730	PAM	5	+	103025133	103025334	103019789	103019843	103028184	103028238	67575	9,5,10	0,6,4	9,13,9	0,2,0	274	73	0.00101349	0.0904218	1.0,0.182,0.4	1.0,0.634,1.0	-0.351	-35.1	35.1
19374	ENSG00000134470	IL15RA	10	-	5963742	5963838	5960394	5960567	5966144	5966339	19374	1,2,3	1,0,2	1,0,0	2,2,1	169	73	0.00102669	0.091254	0.302,1.0,0.393	0.178,0.0,0.0	0.506	50.6	50.6
57010	ENSG00000266916	ZNF793-AS1	19	-	37498023	37498183	37497163	37497592	37505845	37506040	57010	8,1,5	3,1,0	0,1,3	4,7,5	233	73	0.00102721	0.091254	0.455,0.239,1.0	0.0,0.043,0.158	0.498	49.8	49.8
74586	ENSG00000061936	SFSWAP	12	+	131764455	131764686	131756472	131756644	131766117	131766308	74586	128119158	5,2,4	79,134,86	5,9,12	304	73	0.00102744	0.091254	0.86,0.935,0.905	0.791,0.781,0.632	0.165	16.5	16.5
65947	ENSG00000166169	POLL	10	-	101587245	101587403	101585861	101586156	101588203	101588228	65947	47,51,55	0,0,0	39,64,56	2,3,2	231	73	0.00103297	0.0916076	1.0,1.0,1.0	0.86,0.871,0.898	0.124	12.4	12.4
69390	ENSG00000120253	NUP43	6	-	149728378	149728478	149724314	149727198	149731612	149731735	69390	11,9,17	31,37,27	6,6,5	34,47,42	173	73	0.00104072	0.0921569	0.13,0.093,0.21	0.069,0.051,0.048	0.088	8.8	8.8
64941	ENSG00000144306	SCRN3	2	+	174397335	174397404	174395794	174396293	174398274	174398442	64941	0,0,2	6,9,2	3,2,5	6,6,2	142	73	0.00104382	0.0922926	0.0,0.0,0.34	0.204,0.146,0.562	-0.191	-19.1	19.1
46856	ENSG00000119844	AFTPH	2	+	64579485	64581273	64572945	64573068	64585421	64585545	46856	126113117	1,1,0	80,93,84	0,5,2	1861	73	0.00104793	0.0925181	0.832,0.816,1.0	1.0,0.422,0.622	0.201	20.1	20.1
21894	ENSG00000211452	DIO1	1	+	53903056	53903266	53894313	53894547	53904665	53904809	21894	1,11,1	19,15,22	0,0,2	30,30,30	283	73	0.0010526	0.092712	0.013,0.159,0.012	0.0,0.0,0.017	0.056	5.6	5.6
31651	ENSG00000188153	COL4A5	X	+	108670227	108670236	108668318	108668504	108674744	108674900	31651	5,3,4	6,5,5	0,1,2	7,3,8	82	73	0.00105436	0.092712	0.426,0.348,0.416	0.0,0.229,0.182	0.26	26	26
53038	ENSG00000138073	PREB	2	-	27132229	27132403	27132009	27132082	27132602	27132620	53038	267198242	1,0,0	327372366	4,6,5	247	73	0.00105483	0.092712	0.987,1.0,1.0	0.96,0.948,0.956	0.041	4.1	4.1
37001	ENSG00000149809	TM7SF2	11	+	65115774	65115822	65115496	65115598	65115892	65115957	37001	22,13,13	321242273	9,13,7	361402371	121	73	0.00105871	0.0929148	0.04,0.031,0.028	0.015,0.019,0.011	0.018	1.8	1.8
2972	ENSG00000128581	IFT22	7	-	101318016	101318213	101316339	101316542	101321670	101321785	2972	13,14,24	0,1,0	19,24,27	1,3,2	270	73	0.00106201	0.0929294	1.0,0.791,1.0	0.837,0.684,0.785	0.162	16.2	16.2
77467	ENSG00000111011	RSRC2	12	-	122526169	122526293	122522798	122522906	122526847	122526940	77467	6,5,8	0,1,0	4,8,10	2,1,2	197	73	0.00106193	0.0929294	1.0,0.649,1.0	0.426,0.748,0.649	0.275	27.5	27.5
406	ENSG00000223745	RP4-717I23.3	1	-	93305387	93305470	93264676	93264772	93324634	93324729	406	3,5,8	2,5,0	5,9,10	1,0,1	156	73	0.00106408	0.092973	0.412,0.319,1.0	0.701,1.0,0.824	-0.265	-26.5	26.5
10257	ENSG00000173402	DAG1	3	+	49476848	49476900	49470301	49470433	49488625	49488745	10257	5,3,4	0,0,1	5,6,2	1,2,2	125	73	0.00107129	0.0933619	1.0,1.0,0.7	0.745,0.637,0.369	0.316	31.6	31.6
18920	ENSG00000072501	SMC1A	X	-	53421894	53422040	53413231	53413435	53422491	53422728	18920	0,6,4	7,0,4	3,2,7	1,0,1	219	73	0.00107169	0.0933619	0.0,1.0,0.25	0.5,1.0,0.7	-0.317	-31.7	31.7
25928	ENSG00000082258	CCNT2	2	+	134945786	134945982	134939001	134939062	134946100	134946214	25928	14,1,11	3,0,2	11,5,6	0,0,0	269	73	0.00107851	0.09368	0.559,1.0,0.599	1.0,1.0,1.0	-0.281	-28.1	28.1
51661	ENSG00000139865	TTC6	14	+	37722533	37722717	37714654	37714796	37724897	37725002	51661	7,7,10	46,28,27	2,2,2	24,28,35	257	73	0.00107782	0.09368	0.041,0.066,0.095	0.023,0.02,0.016	0.048	4.8	4.8
21297	ENSG00000101019	UQCC1	20	-	35384037	35384133	35381925	35382025	35394091	35394196	21297	37,46,46	0,0,1	42,45,46	5,1,2	169	73	0.00108952	0.0942732	1.0,1.0,0.952	0.784,0.951,0.909	0.103	10.3	10.3
65523	ENSG00000110841	PPFIBP1	12	+	27677063	27677096	27676427	27676599	27679485	27679639	65523	9,1,1	3,0,3	3,3,5	1,0,0	106	73	0.00109012	0.0942732	0.674,1.0,0.187	0.674,1.0,1.0	-0.271	-27.1	27.1
739	ENSG00000163660	CCNL1	3	-	157151916	157151930	157150281	157150381	157152176	157152241	739	7,3,3	13,4,12	1,1,1	10,12,10	87	73	0.00108801	0.0942732	0.311,0.386,0.173	0.077,0.065,0.077	0.217	21.7	21.7
65065	ENSG00000167964	RAB26	16	+	2150037	2150215	2148791	2148978	2151568	2151610	65065	8,5,9	1,0,0	12,11,10	2,2,1	251	73	0.00109282	0.0943687	0.699,1.0,1.0	0.636,0.615,0.744	0.235	23.5	23.5
12726	ENSG00000159314	ARHGAP27	17	-	45404268	45404334	45404028	45404096	45404444	45404528	12726	6,7,9	3,0,5	5,13,8	1,1,0	139	73	0.0011058	0.0944098	0.512,1.0,0.486	0.724,0.872,1.0	-0.199	-19.9	19.9
13431	ENSG00000184083	FAM120C	X	-	54087754	54087964	54081321	54081460	54091311	54091426	13431	45,20,56	2,0,1	20,31,33	7,0,7	283	73	0.0010953	0.0944098	0.853,1.0,0.935	0.424,1.0,0.549	0.272	27.2	27.2
1660	ENSG00000151353	TMEM18	2	-	676112	676238	675509	675630	676573	676642	1660	18,9,4	1,0,0	8,11,6	3,1,1	199	73	0.00110926	0.0944098	0.868,1.0,1.0	0.494,0.801,0.688	0.295	29.5	29.5
52933	ENSG00000186174	BCL9L	11	-	118903235	118903452	118902989	118903074	118907482	118907602	52933	80,34,41	0,0,1	61,71,86	1,3,4	290	73	0.0011069	0.0944098	1.0,1.0,0.912	0.939,0.856,0.844	0.091	9.1	9.1
56832	ENSG00000100242	SUN2	22	-	38744964	38745176	38742300	38742555	38745683	38745811	56832	7,8,6	62,21,40	1,4,3	50,46,71	285	73	0.00110268	0.0944098	0.028,0.089,0.037	0.005,0.022,0.011	0.039	3.9	3.9
61193	ENSG00000147687	TATDN1	8	-	124522150	124522200	124518817	124518881	124539024	124539072	61193	77,54,86	0,8,3	68,72,84	2,0,0	123	73	0.0010982	0.0944098	1.0,0.8,0.944	0.953,1.0,1.0	-0.07	-7	7
62667	ENSG00000164466	SFXN1	5	+	175525791	175525965	175522374	175522422	175526637	175526883	62667	7,12,7	98,63,93	3,1,6	103120113	247	73	0.00110744	0.0944098	0.021,0.053,0.022	0.009,0.002,0.015	0.023	2.3	2.3
70362	ENSG00000136710	CCDC115	2	-	130339559	130339701	130338242	130339232	130340907	130341039	70362	21,21,21	33,13,17	9,19,18	32,44,37	215	73	0.00110287	0.0944098	0.178,0.354,0.295	0.087,0.128,0.142	0.157	15.7	15.7
72641	ENSG00000143207	RFWD2	1	-	176149005	176149074	176135009	176135086	176162868	176162988	72641	71,65,72	2,5,2	75,65,48	0,0,0	142	73	0.00110831	0.0944098	0.948,0.87,0.949	1.0,1.0,1.0	-0.078	-7.8	7.8
9862	ENSG00000121057	AKAP1	17	+	57107705	57107835	57105440	57107178	57107945	57108048	9862	23,12,19	2,3,1	4,26,19	0,1,0	203	73	0.00109655	0.0944098	0.805,0.59,0.872	1.0,0.903,1.0	-0.212	-21.2	21.2
67095	ENSG00000213904	LIPE-AS1	19	+	42400586	42400713	42397173	42397224	42408257	42408452	67095	1,0,0	4,6,5	4,3,1	6,5,5	200	73	0.00111569	0.0946851	0.084,0.0,0.0	0.196,0.18,0.068	-0.12	-12	12
9865	ENSG00000121057	AKAP1	17	+	57107703	57107835	57105440	57107178	57107945	57108048	9865	23,12,20	2,3,1	4,27,19	0,1,0	205	73	0.00111419	0.0946851	0.804,0.588,0.877	1.0,0.906,1.0	-0.212	-21.2	21.2
43920	ENSG00000074603	DPP8	15	-	65454262	65454415	65451959	65452102	65463760	65463906	43920	53,48,77	0,0,1	57,62,64	4,1,3	226	73	0.00112335	0.0951983	1.0,1.0,0.961	0.822,0.952,0.873	0.105	10.5	10.5
27234	ENSG00000137776	SLTM	15	-	58913498	58913696	58912562	58912610	58916934	58916999	27234	370276306	11,7,17	254251291	16,21,24	271	73	0.00112856	0.0955027	0.901,0.914,0.829	0.81,0.763,0.766	0.102	10.2	10.2
35051	ENSG00000241316	SUCLG2-AS1	3	+	67749848	67749970	67746770	67746957	67750413	67750669	35051	9,5,10	1,2,2	6,11,8	0,1,0	195	73	0.00113098	0.0955707	0.771,0.483,0.652	1.0,0.805,1.0	-0.3	-30	30
76352	ENSG00000197124	ZNF682	19	-	20015174	20015266	20007155	20007275	20023003	20023099	76352	0,0,2	11,11,9	1,4,5	5,15,10	165	73	0.00113262	0.095573	0.0,0.0,0.09	0.081,0.106,0.181	-0.093	-9.3	9.3
45595	ENSG00000228106	RP11-452F19.3	1	+	222823855	222823945	222815058	222815078	222835118	222835215	45595	5,6,3	1,0,1	5,3,9	3,2,3	163	73	0.00113701	0.0958071	0.691,1.0,0.573	0.427,0.402,0.573	0.287	28.7	28.7
79358	ENSG00000076984	MAP2K7	19	+	7904450	7904548	7903906	7904068	7905807	7907066	79358	4,1,2	0,0,0	1,2,0	1,0,2	171	73	0.00113951	0.0958812	1.0,1.0,1.0	0.299,1.0,0.0	0.567	56.7	56.7
56603	ENSG00000241015	TPM3P9	19	+	53433592	53433750	53431983	53432028	53441795	53444670	56603	9,10,16	0,1,1	8,7,13	7,2,0	231	73	0.0011477	0.0962959	1.0,0.76,0.835	0.265,0.525,1.0	0.268	26.8	26.8
7121	ENSG00000146463	ZMYM4	1	+	35305563	35305686	35295926	35295988	35325359	35325405	7121	2,4,3	17,7,4	0,0,1	8,13,8	196	73	0.00114667	0.0962959	0.042,0.175,0.218	0.0,0.0,0.044	0.13	13	13
19412	ENSG00000250722	SEPP1	5	-	42808150	42808366	42800818	42801331	42811835	42811892	19412	233317862358	10,20,18	242727602611	11,7,8	289	73	0.00115094	0.0964312	0.983,0.958,0.971	0.982,0.99,0.988	-0.016	-1.6	1.6
3078	ENSG00000072133	RPS6KA6	X	-	84148041	84148123	84146977	84147058	84156074	84156191	3078	61,42,28	2,2,4	33,52,58	0,0,1	155	73	0.0011542	0.0964753	0.935,0.908,0.767	1.0,1.0,0.965	-0.118	-11.8	11.8
78106	ENSG00000154134	ROBO3	11	+	124877936	124878131	124877387	124877658	124878583	124878796	78106	29,5,9	2,3,1	25,17,26	1,1,0	268	73	0.00115473	0.0964753	0.798,0.312,0.71	0.872,0.822,1.0	-0.291	-29.1	29.1
35984	ENSG00000085185	BCORL1	X	+	130024989	130025379	130022896	130022977	130028634	130028861	35984	17,30,15	2,1,2	13,21,8	0,1,0	463	73	0.00116573	0.0971034	0.573,0.825,0.542	1.0,0.768,1.0	-0.276	-27.6	27.6
56602	ENSG00000241015	TPM3P9	19	+	53433579	53433750	53431983	53432028	53441795	53444670	56602	10,10,19	0,1,1	9,9,13	7,2,0	244	73	0.00116608	0.0971034	1.0,0.749,0.85	0.278,0.574,1.0	0.249	24.9	24.9
59413	ENSG00000163512	AZI2	3	-	28341511	28341596	28340401	28340622	28348600	28348924	59413	6,11,2	49,54,43	1,3,2	63,52,57	158	73	0.00116867	0.0971034	0.054,0.086,0.021	0.007,0.026,0.016	0.037	3.7	3.7
65084	ENSG00000265681	RPL17	18	-	49491745	49491833	49491516	49491584	49492457	49492482	65084	312259346	198517632052	443447364	190217802180	161	73	0.00116881	0.0971034	0.067,0.062,0.071	0.096,0.102,0.07	-0.023	-2.3	2.3
70840	ENSG00000110768	GTF2H1	11	+	18325946	18326153	18322294	18322740	18333059	18333183	70840	4,8,13	45,41,33	2,3,3	37,49,39	280	73	0.00117199	0.0972306	0.023,0.048,0.093	0.014,0.016,0.02	0.038	3.8	3.8
64878	ENSG00000157020	SEC13	3	-	10319138	10319172	10318049	10318094	10320508	10321060	64878	2,0,2	12,2,12	6,3,5	7,3,9	107	73	0.00117423	0.0972803	0.102,0.0,0.102	0.369,0.406,0.275	-0.282	-28.2	28.2
39185	ENSG00000280081	MGC39584	21	-	9808714	9808762	9808173	9808361	9809066	9809181	39185	3,6,1	0,2,3	2,4,11	0,0,0	121	73	0.0011895	0.098407	1.0,0.644,0.167	1.0,1.0,1.0	-0.396	-39.6	39.6
48042	ENSG00000095574	IKZF5	10	-	123007025	123007150	122998226	122998671	123008693	123008773	48042	27,18,22	0,0,2	29,21,19	4,0,4	198	73	0.00119454	0.0986867	1.0,1.0,0.802	0.728,1.0,0.637	0.146	14.6	14.6
38748	ENSG00000177683	THAP5	7	-	108565891	108566022	108564992	108565105	108569489	108569723	38748	63,84,68	5,6,5	57,72,82	1,2,1	204	73	0.0011982	0.0988506	0.818,0.834,0.83	0.953,0.928,0.967	-0.122	-12.2	12.2
18904	ENSG00000175455	CCDC14	3	-	123931307	123931526	123931101	123931234	123933672	123933755	18904	182173178	1,5,4	145164225	1,0,0	292	73	0.00120119	0.0989589	0.978,0.896,0.918	0.973,1.0,1.0	-0.06	-6	6
26456	ENSG00000197362	ZNF786	7	-	149083819	149083978	149080590	149080717	149090622	149090782	26456	17,7,12	1,2,5	8,10,11	1,0,1	232	73	0.001206	0.0992172	0.842,0.524,0.43	0.716,1.0,0.776	-0.232	-23.2	23.2
49547	ENSG00000100413	POLR3H	22	-	41532973	41533047	41532658	41532745	41533521	41533687	49547	2,0,0	1,1,3	0,2,1	1,0,0	147	73	0.00121018	0.0994234	0.498,0.0,0.0	0.0,1.0,1.0	-0.501	-50.1	50.1
11606	ENSG00000196296	ATP2A1	16	+	28892314	28892659	28888896	28888953	28894154	28894219	11606	1,8,12	0,1,4	11,3,4	1,0,1	418	73	0.00121515	0.09949	1.0,0.583,0.344	0.658,1.0,0.411	-0.047	-4.7	4.7
23276	ENSG00000152457	DCLRE1C	10	-	14936537	14936593	14935462	14935564	14939809	14939869	23276	10,13,10	2,3,1	3,9,7	0,1,0	129	73	0.00121918	0.09949	0.739,0.71,0.85	1.0,0.836,1.0	-0.179	-17.9	17.9
32429	ENSG00000128284	APOL3	22	-	36149258	36149371	36149074	36149142	36160668	36160929	32429	2,0,0	1,5,2	3,8,1	2,4,0	186	73	0.00121503	0.09949	0.44,0.0,0.0	0.371,0.44,1.0	-0.457	-45.7	45.7
60303	ENSG00000197008	ZNF138	7	+	64830939	64831076	64820219	64820323	64831450	64833681	60303	6,11,13	0,0,1	8,7,12	2,2,1	210	73	0.00121888	0.09949	1.0,1.0,0.819	0.582,0.549,0.807	0.294	29.4	29.4
80636	ENSG00000214765	SEPT7P2	7	-	45728831	45729026	45728177	45728313	45736786	45736910	80636	13,11,6	14,17,10	4,3,2	19,9,14	268	73	0.0012194	0.09949	0.202,0.15,0.14	0.054,0.083,0.037	0.106	10.6	10.6
25224	ENSG00000149476	TKFC	11	+	61335839	61335937	61334619	61334731	61337940	61338083	25224	25,20,42	128105111	25,17,22	151157170	171	73	0.00122623	0.0999094	0.077,0.075,0.139	0.066,0.044,0.052	0.043	4.3	4.3
9203	ENSG00000104691	UBXN8	8	+	30756045	30756283	30754664	30754787	30756764	30756887	9203	12,9,15	85,84,53	3,5,9	90,80,102	311	73	0.00122922	0.100015	0.032,0.025,0.062	0.008,0.014,0.02	0.026	2.6	2.6
64079	ENSG00000197150	ABCB8	7	+	151028779	151028911	151028449	151028610	151031240	151031291	64079	3,1,0	0,2,1	1,1,3	1,0,0	205	73	0.00123815	0.100465	1.0,0.151,0.0	0.263,1.0,1.0	-0.371	-37.1	37.1
76200	ENSG00000115760	BIRC6	2	+	32590805	32590978	32575263	32575366	32593914	32594060	76200	17,8,25	56,38,61	7,8,8	52,58,61	246	73	0.0012375	0.100465	0.083,0.059,0.108	0.038,0.039,0.037	0.045	4.5	4.5
60788	ENSG00000115207	GTF3C2	2	-	27356086	27356294	27343307	27343578	27356738	27356999	60788	8,2,3	23,13,38	13,18,10	29,30,25	281	73	0.00124235	0.100668	0.083,0.038,0.02	0.104,0.135,0.094	-0.064	-6.4	6.4
48672	ENSG00000134644	PUM1	1	-	31006993	31007099	30995181	30995220	31028795	31028864	48672	103,81,68	3,2,6	85,94,88	13,14,7	179	73	0.00125176	0.101291	0.933,0.943,0.822	0.727,0.732,0.837	0.134	13.4	13.4
32519	ENSG00000011052	NME1-NME2	17	+	51154395	51154444	51153603	51153662	51155650	51155780	32519	13,19,11	456337444	11,2,7	561574551	122	73	0.00126208	0.10171	0.017,0.033,0.015	0.012,0.002,0.008	0.014	1.4	1.4
58274	ENSG00000173681	CXorf23	X	-	19954139	19954210	19953777	19953892	19955390	19955566	58274	6,5,1	4,0,4	3,0,0	4,5,9	144	73	0.00126095	0.10171	0.432,1.0,0.112	0.275,0.0,0.0	0.423	42.3	42.3
75326	ENSG00000240225	ZNF542P	19	+	56374685	56374825	56373530	56373623	56376866	56379553	75326	35,21,55	52,49,53	40,51,59	28,45,35	213	73	0.0012604	0.10171	0.187,0.128,0.262	0.329,0.28,0.366	-0.133	-13.3	13.3
20227	ENSG00000111271	ACAD10	12	+	111729805	111729956	111727961	111728143	111733922	111734068	20227	65,53,47	5,0,4	56,59,52	1,1,0	224	73	0.00126462	0.101715	0.809,1.0,0.793	0.948,0.951,1.0	-0.099	-9.9	9.9
20966	ENSG00000241058	NSUN6	10	-	18658218	18658497	18654863	18655175	18659192	18659238	20966	6,0,4	1,2,4	1,2,1	0,1,0	352	73	0.00126559	0.101715	0.554,0.0,0.172	1.0,0.293,1.0	-0.522	-52.2	52.2
80192	ENSG00000150401	DCUN1D2	13	-	113462739	113462891	113461053	113461136	113474123	113474254	80192	26,23,25	1,1,4	17,24,18	0,0,0	225	73	0.00126977	0.101912	0.894,0.882,0.67	1.0,1.0,1.0	-0.185	-18.5	18.5
56078	ENSG00000113971	NPHP3	3	-	132684553	132684696	132683398	132683524	132686259	132686387	56078	22,13,31	4,2,0	11,19,26	0,0,0	216	73	0.00127979	0.1023	0.65,0.687,1.0	1.0,1.0,1.0	-0.221	-22.1	22.1
72917	ENSG00000163596	ICA1L	2	-	202870529	202870656	202828847	202829016	202871618	202871651	72917	0,1,1	2,1,1	4,5,3	3,2,3	200	73	0.0012788	0.1023	0.0,0.267,0.267	0.327,0.477,0.267	-0.179	-17.9	17.9
7678	ENSG00000224078	SNHG14	15	+	25096827	25096927	25095718	25095728	25097320	25097439	7678	7,7,6	13,13,7	8,14,20	5,8,5	173	73	0.00127881	0.1023	0.185,0.185,0.266	0.403,0.425,0.628	-0.273	-27.3	27.3
16640	ENSG00000119912	IDE	10	-	92480792	92480916	92478644	92478789	92483254	92483337	16640	1,1,2	7,3,2	7,7,3	0,1,6	197	73	0.00128356	0.102463	0.05,0.11,0.27	1.0,0.722,0.156	-0.483	-48.3	48.3
50150	ENSG00000072071	ADGRL1	19	-	14167015	14167030	14162605	14163406	14170681	14170791	50150	2,5,1	39,30,37	8,5,10	33,33,20	88	73	0.00128783	0.102665	0.041,0.121,0.022	0.167,0.112,0.293	-0.129	-12.9	12.9
38758	ENSG00000072210	ALDH3A2	17	+	19655280	19655387	19652546	19652632	19656365	19656574	38758	7,13,9	110,88,106	3,2,6	92135105	180	73	0.00129072	0.102689	0.025,0.057,0.033	0.013,0.006,0.023	0.024	2.4	2.4
42364	ENSG00000126858	RHOT1	17	+	32211115	32211238	32208301	32208309	32253084	32253374	42364	16,17,35	1,3,2	16,32,27	0,0,0	196	73	0.0012916	0.102689	0.856,0.679,0.867	1.0,1.0,1.0	-0.199	-19.9	19.9
66531	ENSG00000166526	ZNF3	7	-	100077302	100077433	100075316	100075630	100081634	100081711	66531	86,47,72	2,1,2	51,68,64	4,7,6	204	73	0.00129915	0.103151	0.939,0.944,0.928	0.82,0.777,0.792	0.141	14.1	14.1
15480	ENSG00000125447	GGA3	17	-	75248839	75249008	75246711	75246796	75261547	75261600	15480	9,1,3	34,25,34	10,12,10	27,21,31	242	73	0.00130947	0.103415	0.074,0.012,0.026	0.1,0.147,0.089	-0.075	-7.5	7.5
27124	ENSG00000126460	PRRG2	19	+	49583541	49583717	49583206	49583304	49583912	49583947	27124	99,63,116	4,2,2	104,96,97	0,0,0	249	73	0.00130814	0.103415	0.879,0.902,0.944	1.0,1.0,1.0	-0.092	-9.2	9.2
72493	ENSG00000132740	IGHMBP2	11	+	68938657	68938844	68938181	68938354	68939533	68940599	72493	1,0,0	17,10,8	3,5,2	8,14,10	260	73	0.00130658	0.103415	0.016,0.0,0.0	0.095,0.091,0.053	-0.074	-7.4	7.4
78105	ENSG00000154134	ROBO3	11	+	124877936	124878131	124877387	124877658	124878297	124878436	78105	38,5,12	2,4,0	31,25,39	0,0,1	268	73	0.0013079	0.103415	0.838,0.254,1.0	1.0,1.0,0.914	-0.274	-27.4	27.4
29581	ENSG00000151881	C5orf28	5	-	43476113	43476234	43444251	43446557	43483821	43483857	29581	9,4,9	0,0,1	4,10,9	0,1,5	194	73	0.00131183	0.103463	1.0,1.0,0.772	1.0,0.79,0.404	0.193	19.3	19.3
17636	ENSG00000170703	TTLL6	17	-	48800071	48800278	48799603	48799760	48801254	48801385	17636	0,1,0	2,2,3	3,5,0	1,1,2	280	73	0.0013151	0.103583	0.0,0.115,0.0	0.439,0.566,0.0	-0.297	-29.7	29.7
24168	ENSG00000160305	DIP2A	21	+	46560875	46560998	46560721	46560783	46561747	46561805	24168	8,8,4	40,10,17	3,4,0	27,35,26	196	73	0.00131807	0.103618	0.069,0.23,0.081	0.04,0.041,0.0	0.1	10	10
7749	ENSG00000109381	ELF2	4	-	139117828	139117950	139116648	139116807	139125163	139125329	7749	1,2,0	1,2,3	3,0,1	0,1,0	195	73	0.00131904	0.103618	0.272,0.272,0.0	1.0,0.0,1.0	-0.485	-48.5	48.5
57545	ENSG00000169241	SLC50A1	1	+	155136245	155136373	155135827	155135991	155136827	155136951	57545	32,23,32	1,0,0	38,49,43	1,7,0	201	73	0.001321	0.103634	0.921,1.0,1.0	0.932,0.718,1.0	0.09	9	9
56841	ENSG00000133773	CCDC59	12	-	82354494	82354575	82352838	82353312	82356959	82357269	56841	73,85,93	19,20,20	81,75,69	34,29,39	154	73	0.00132676	0.103948	0.646,0.668,0.688	0.53,0.551,0.456	0.155	15.5	15.5
38731	ENSG00000100568	VTI1B	14	-	67662476	67662532	67659730	67659922	67674374	67674820	38731	222199251	0,3,3	203235218	7,7,6	129	73	0.00132927	0.104006	1.0,0.974,0.979	0.943,0.95,0.954	0.035	3.5	3.5
30736	ENSG00000168781	PPIP5K1	15	-	43584798	43584892	43584357	43584532	43590171	43590175	30736	20,13,17	4,0,4	12,22,10	0,2,0	167	73	0.00133335	0.104188	0.686,1.0,0.65	1.0,0.828,1.0	-0.164	-16.4	16.4
50509	ENSG00000104946	TBC1D17	19	+	49879451	49879574	49878497	49878572	49880278	49880402	50509	9,13,12	70,49,66	3,9,5	79,96,69	196	73	0.00133851	0.104453	0.046,0.09,0.063	0.014,0.034,0.026	0.042	4.2	4.2
38571	ENSG00000106460	TMEM106B	7	+	12214200	12214394	12211299	12211425	12214808	12214885	38571	17,10,12	17,11,23	5,8,4	14,26,24	267	73	0.00134054	0.104474	0.215,0.199,0.125	0.089,0.078,0.044	0.109	10.9	10.9
15525	ENSG00000156689	GLYATL2	11	-	58840693	58840831	58839534	58839652	58844433	58844526	15525	13,7,9	11,7,11	3,4,1	9,10,10	211	73	0.00134764	0.104706	0.29,0.257,0.221	0.103,0.122,0.033	0.17	17	17
39613	ENSG00000132589	FLOT2	17	-	28885856	28885947	28884224	28884315	28897525	28897652	39613	2,0,1	0,2,1	4,3,3	0,0,1	164	73	0.00134884	0.104706	1.0,0.0,0.308	1.0,1.0,0.572	-0.421	-42.1	42.1
57621	ENSG00000079332	SAR1A	10	-	70162689	70162759	70161857	70161931	70170412	70170523	57621	19,16,12	103,101,99	6,10,10	117150116	143	73	0.00134875	0.104706	0.086,0.075,0.058	0.026,0.033,0.042	0.039	3.9	3.9
68932	ENSG00000138380	CARF	2	+	202942762	202942967	202941859	202941980	202952558	202952679	68932	24,22,31	0,2,4	22,28,29	0,2,0	278	73	0.00135811	0.105288	1.0,0.743,0.671	1.0,0.786,1.0	-0.124	-12.4	12.4
42777	ENSG00000175482	POLD4	11	-	67353302	67353432	67352987	67353077	67353538	67353579	42777	97,50,69	14,6,8	118104103	26,29,34	203	73	0.00136164	0.105424	0.714,0.75,0.756	0.62,0.563,0.521	0.172	17.2	17.2
54706	ENSG00000123562	MORF4L2	X	-	103678498	103678600	103676978	103677051	103685170	103685260	54706	10968601122	18,17,19	112311561218	11,10,8	175	73	0.00136662	0.105533	0.962,0.955,0.961	0.977,0.98,0.984	-0.021	-2.1	2.1
65086	ENSG00000265681	RPL17	18	-	49491735	49491852	49491516	49491584	49492457	49492508	65086	387327445	198517632052	550492523	190217802180	190	73	0.00136606	0.105533	0.07,0.067,0.077	0.1,0.096,0.084	-0.022	-2.2	2.2
23760	ENSG00000006652	IFRD1	7	+	112462269	112462378	112462000	112462179	112467980	112468115	23760	173141170	0,1,0	136152156	1,2,8	182	73	0.00139099	0.106424	1.0,0.983,1.0	0.982,0.968,0.887	0.049	4.9	4.9
26318	ENSG00000080298	RFX3	9	-	3301545	3301620	3293076	3293258	3330258	3330517	26318	8,3,8	0,2,0	3,1,2	0,2,4	148	73	0.00138322	0.106424	1.0,0.425,1.0	1.0,0.198,0.198	0.343	34.3	34.3
2991	ENSG00000127952	STYXL1	7	-	76000842	76000954	75996341	75996599	76003757	76003855	2991	16,5,2	7,1,2	1,3,4	8,6,8	185	73	0.00138712	0.106424	0.474,0.664,0.283	0.047,0.165,0.165	0.348	34.8	34.8
36684	ENSG00000196586	MYO6	6	+	75894813	75894858	75892529	75892690	75895230	75895260	36684	163134172	2,0,0	115179178	3,4,7	118	73	0.00138142	0.106424	0.981,1.0,1.0	0.96,0.965,0.94	0.039	3.9	3.9
36803	ENSG00000055609	KMT2C	7	-	152238706	152238826	152235816	152235933	152247901	152248620	36803	44,47,61	1,1,8	23,53,43	0,2,0	193	73	0.00139255	0.106424	0.943,0.947,0.743	1.0,0.909,1.0	-0.092	-9.2	9.2
37103	ENSG00000153048	CARHSP1	16	-	8866421	8866442	8859170	8859335	8868048	8868160	37103	0,0,0	2,3,1	3,0,3	3,8,0	94	73	0.00139236	0.106424	0.0,0.0,0.0	0.437,0.0,1.0	-0.479	-47.9	47.9
65933	ENSG00000166169	POLL	10	-	101587245	101587406	101585861	101586156	101588203	101588232	65933	61,61,63	0,0,0	40,73,60	2,3,2	234	73	0.0013846	0.106424	1.0,1.0,1.0	0.862,0.884,0.903	0.117	11.7	11.7
75200	ENSG00000125952	MAX	14	-	65077359	65077428	65075123	65076663	65077912	65078042	75200	11,2,2	81,48,57	0,2,0	67,100,71	142	73	0.00138755	0.106424	0.065,0.021,0.018	0.0,0.01,0.0	0.031	3.1	3.1
21885	ENSG00000138802	SEC24B	4	+	109481676	109481781	109473003	109473186	109491326	109491407	21885	31,23,38	20,20,35	19,23,15	27,40,32	178	73	0.00139769	0.106542	0.389,0.32,0.308	0.224,0.191,0.161	0.147	14.7	14.7
33887	ENSG00000168172	HOOK3	8	+	43000270	43000276	42997589	42997637	43002106	43002141	33887	20,22,23	4,3,17	9,7,14	11,13,13	79	73	0.00139615	0.106542	0.822,0.871,0.556	0.431,0.332,0.499	0.329	32.9	32.9
62988	ENSG00000112812	PRSS16	6	+	27251749	27252040	27251216	27251264	27252807	27252949	62988	4,5,7	2,2,0	8,12,9	0,0,0	364	73	0.00139963	0.106552	0.286,0.334,1.0	1.0,1.0,1.0	-0.46	-46	46
8561	ENSG00000228315	GUSBP11	22	-	23686830	23686995	23659864	23660000	23690231	23690356	8561	11,0,16	3,2,1	12,7,9	0,2,0	238	73	0.00140167	0.10657	0.529,0.0,0.831	1.0,0.518,1.0	-0.386	-38.6	38.6
70363	ENSG00000136710	CCDC115	2	-	130339559	130339762	130338242	130339232	130340907	130341039	70363	35,34,30	33,13,17	18,29,32	32,44,37	276	73	0.00141406	0.107374	0.219,0.409,0.318	0.13,0.148,0.186	0.161	16.1	16.1
49200	ENSG00000217930	PAM16	16	-	4349641	4349763	4343482	4343616	4351231	4351262	49200	0,1,0	6,4,1	2,4,2	11,4,1	195	73	0.00141797	0.107533	0.0,0.086,0.0	0.064,0.272,0.428	-0.226	-22.6	22.6
31417	ENSG00000011347	SYT7	11	-	61538143	61538266	61532988	61533124	61542210	61542579	31417	3,1,6	5,0,1	3,2,5	0,1,0	196	73	0.00142617	0.107991	0.183,1.0,0.691	1.0,0.427,1.0	-0.184	-18.4	18.4
34156	ENSG00000176853	FAM91A1	8	+	123812055	123812177	123810281	123810351	123812518	123812842	34156	11,3,4	60,51,55	6,15,20	51,45,54	195	73	0.00142767	0.107991	0.064,0.022,0.027	0.042,0.111,0.122	-0.054	-5.4	5.4
10403	ENSG00000086758	HUWE1	X	-	53680558	53680694	53680048	53680186	53683369	53683410	10403	1,0,2	15,1,10	4,5,2	4,9,5	209	73	0.00144206	0.108802	0.023,0.0,0.065	0.259,0.163,0.123	-0.152	-15.2	15.2
46194	ENSG00000176834	VSIG10	12	-	118071051	118071064	118068376	118068597	118071358	118071469	46194	0,0,1	1,1,0	0,1,7	1,0,0	86	73	0.00144038	0.108802	0.0,0.0,1.0	0.0,1.0,1.0	-0.333	-33.3	33.3
25241	ENSG00000128739	SNRPN	15	+	24921156	24921255	24920472	24920547	24962113	24962209	25241	8,7,18	6,0,0	5,8,4	5,8,3	172	73	0.0014502	0.109277	0.361,1.0,1.0	0.298,0.298,0.361	0.468	46.8	46.8
37745	ENSG00000256525	POLG2	17	-	64481245	64481446	64480347	64480389	64482071	64482234	37745	4,6,10	0,0,0	12,11,10	0,3,2	274	73	0.00145912	0.109809	1.0,1.0,1.0	1.0,0.494,0.571	0.312	31.2	31.2
75190	ENSG00000125952	MAX	14	-	65077343	65077428	65075126	65076663	65077912	65078036	75190	17,3,12	81,48,57	3,7,5	67,100,71	158	73	0.00146442	0.110068	0.088,0.028,0.089	0.02,0.031,0.032	0.041	4.1	4.1
76831	ENSG00000269335	IKBKG	X	+	154542359	154542452	154541198	154541391	154551987	154552189	76831	0,0,2	1,1,3	5,2,3	2,6,1	166	73	0.00147824	0.110965	0.0,0.0,0.227	0.524,0.128,0.569	-0.331	-33.1	33.1
24344	ENSG00000226002	GTF2IP14	7	+	65087118	65087246	65084102	65084257	65087752	65087825	24344	2,9,1	3,0,0	1,1,1	0,3,3	201	73	0.00149424	0.111882	0.195,1.0,1.0	1.0,0.108,0.108	0.326	32.6	32.6
80438	ENSG00000108651	UTP6	17	-	31879264	31879502	31878701	31878781	31880572	31880754	80438	8,8,10	108,93,112	21,21,16	94,135,93	311	73	0.0014938	0.111882	0.017,0.02,0.021	0.05,0.035,0.039	-0.022	-2.2	2.2
39772	ENSG00000156787	TBC1D31	8	+	123142261	123142456	123140760	123140901	123144716	123144855	39772	32,14,41	3,2,1	25,17,18	9,5,4	268	73	0.00150338	0.112283	0.744,0.656,0.918	0.431,0.481,0.551	0.285	28.5	28.5
68931	ENSG00000138380	CARF	2	+	202942887	202942967	202941859	202941980	202952558	202952620	68931	9,9,8	0,2,4	13,7,14	0,2,0	153	73	0.00150243	0.112283	1.0,0.682,0.488	1.0,0.625,1.0	-0.152	-15.2	15.2
29994	ENSG00000172175	MALT1	18	+	58734306	58734349	58733396	58733574	58734450	58734566	29994	30,38,27	5,5,2	23,46,32	1,2,0	116	73	0.00150677	0.112394	0.791,0.827,0.895	0.935,0.935,1.0	-0.119	-11.9	11.9
21680	ENSG00000121964	GTDC1	2	-	144294364	144294492	144235675	144235737	144332438	144332534	21680	0,1,0	1,3,6	3,2,3	7,6,2	201	73	0.00151899	0.112493	0.0,0.108,0.0	0.135,0.108,0.353	-0.163	-16.3	16.3
36198	ENSG00000226471	CTA-292E10.6	22	+	28803927	28804067	28800682	28800737	28821971	28822215	36198	1,0,0	5,3,10	5,1,2	6,6,5	213	73	0.0015195	0.112493	0.064,0.0,0.0	0.222,0.054,0.121	-0.111	-11.1	11.1
39186	ENSG00000280081	MGC39584	21	-	9808714	9808765	9808173	9808361	9809066	9809181	39186	4,7,1	0,2,3	3,4,11	0,0,0	124	73	0.00151062	0.112493	1.0,0.673,0.164	1.0,1.0,1.0	-0.388	-38.8	38.8
39192	ENSG00000136870	ZNF189	9	+	101399394	101399466	101399027	101399189	101399883	101400010	39192	7,2,12	0,1,1	6,8,8	4,0,7	145	73	0.00151541	0.112493	1.0,0.502,0.858	0.43,1.0,0.365	0.188	18.8	18.8
67032	ENSG00000180530	NRIP1	21	-	14991200	14991306	14961234	14968526	15014343	15014466	67032	3,0,2	19,12,13	3,8,8	17,12,13	179	73	0.00151534	0.112493	0.06,0.0,0.059	0.067,0.214,0.201	-0.121	-12.1	12.1
79329	ENSG00000139323	POC1B	12	-	89497170	89497342	89491935	89492115	89525119	89525204	79329	33,43,49	0,0,5	40,47,30	4,7,8	245	73	0.00151731	0.112493	1.0,1.0,0.745	0.749,0.667,0.528	0.267	26.7	26.7
17750	ENSG00000104723	TUSC3	8	+	15751996	15752126	15748374	15748465	15764202	15764613	17750	6,7,1	38,32,40	0,1,0	25,40,36	203	73	0.00152541	0.112789	0.054,0.073,0.009	0.0,0.009,0.0	0.042	4.2	4.2
47	ENSG00000273018	CTD-2303H24.2	17	-	18521078	18521145	18519481	18519674	18528572	18528747	47	1,1,7	6,3,8	0,3,0	17,10,7	140	73	0.00152848	0.112874	0.08,0.148,0.313	0.0,0.135,0.0	0.135	13.5	13.5
24180	ENSG00000160305	DIP2A	21	+	46548428	46548551	46546914	46547038	46549770	46550110	24180	6,3,5	1,0,1	4,3,10	2,2,3	196	73	0.00153154	0.11296	0.691,1.0,0.651	0.427,0.358,0.554	0.334	33.4	33.4
58806	ENSG00000126653	NSRP1	17	+	30156539	30156662	30118046	30118173	30172541	30172598	58806	3,1,2	34,32,28	1,6,9	24,16,20	196	73	0.00153361	0.112971	0.032,0.012,0.026	0.015,0.123,0.144	-0.071	-7.1	7.1
10774	ENSG00000111196	MAGOHB	12	-	10612639	10612978	10610621	10610680	10613438	10613609	10774	26,13,32	88,58,78	27,46,30	61,62,50	412	73	0.00154866	0.113543	0.05,0.038,0.068	0.073,0.116,0.096	-0.043	-4.3	4.3
30154	ENSG00000273432	RP5-1165K10.2	7	-	44014605	44014783	44013592	44013679	44016433	44016523	30154	39,30,49	2,0,0	34,36,51	0,1,6	251	73	0.00155299	0.113543	0.85,1.0,1.0	1.0,0.913,0.712	0.075	7.5	7.5
31956	ENSG00000154305	MIA3	1	+	222623306	222623351	222621158	222621292	222624767	222624854	31956	14,17,9	141100129	3,3,10	94128137	118	73	0.00155672	0.113543	0.058,0.095,0.041	0.019,0.014,0.043	0.039	3.9	3.9
50694	ENSG00000166342	NETO1	18	-	72820740	72820911	72794362	72794404	72858825	72859074	50694	7,1,7	103,98,111	10,8,20	81109122	244	73	0.00154479	0.113543	0.02,0.003,0.019	0.036,0.021,0.047	-0.021	-2.1	2.1
51741	ENSG00000168803	ADAL	15	+	43350940	43351010	43348906	43349045	43351750	43352089	51741	17,13,15	5,1,3	5,13,14	1,1,0	143	73	0.00155457	0.113543	0.634,0.869,0.719	0.719,0.869,1.0	-0.122	-12.2	12.2
54718	ENSG00000123562	MORF4L2	X	-	103678498	103678651	103676978	103677051	103685170	103685260	54718	125010251316	18,17,19	129713801363	11,10,8	226	73	0.00155025	0.113543	0.957,0.951,0.957	0.974,0.978,0.982	-0.023	-2.3	2.3
7664	ENSG00000273000	KB-1572G7.2	22	-	23686837	23686995	23659864	23660000	23690231	23690293	7664	10,1,15	3,2,1	12,7,12	0,2,0	231	73	0.00155641	0.113543	0.513,0.136,0.826	1.0,0.525,1.0	-0.35	-35	35
76952	ENSG00000138279	ANXA7	10	-	73400802	73400857	73398378	73398385	73414011	73414067	76952	423293393	11,6,2	470561502	24,19,14	128	73	0.0015492	0.113543	0.956,0.965,0.991	0.918,0.944,0.953	0.032	3.2	3.2
3264	ENSG00000111907	TPD52L1	6	+	125257097	125257180	125253716	125253755	125262833	125263062	3264	52,48,50	17,16,11	38,58,42	18,36,35	156	73	0.00156	0.113642	0.589,0.584,0.68	0.497,0.43,0.36	0.189	18.9	18.9
70031	ENSG00000144559	TAMM41	3	-	11826717	11826805	11817087	11817337	11829713	11829910	70031	11,7,3	18,11,17	2,0,5	13,20,25	161	73	0.00156234	0.113672	0.217,0.224,0.074	0.065,0.0,0.083	0.122	12.2	12.2
44562	ENSG00000164116	GUCY1A3	4	+	155669805	155669892	155667337	155667419	155696755	155697122	44562	11,3,12	56,55,51	6,0,3	45,72,55	160	73	0.00156731	0.113893	0.082,0.024,0.097	0.057,0.0,0.024	0.041	4.1	4.1
37339	ENSG00000153214	TMEM87B	2	+	112074911	112074959	112066935	112067067	112077191	112077282	37339	81,49,83	6,2,8	73,61,66	0,3,1	121	73	0.00157798	0.114388	0.891,0.937,0.862	1.0,0.925,0.976	-0.07	-7	7
44221	ENSG00000176261	ZBTB8OS	1	-	32634767	32634792	32633950	32634072	32650428	32650550	44221	9,11,16	1,1,4	16,10,16	0,0,0	98	73	0.00157727	0.114388	0.87,0.891,0.749	1.0,1.0,1.0	-0.163	-16.3	16.3
24421	ENSG00000174306	ZHX3	20	-	41213733	41213899	41202056	41205066	41268989	41269083	24421	0,0,1	6,12,12	3,7,0	12,6,14	239	73	0.00158234	0.114564	0.0,0.0,0.025	0.071,0.263,0.0	-0.103	-10.3	10.3
11966	ENSG00000089063	TMEM230	20	-	5111763	5111808	5109331	5109445	5112729	5112753	11966	1,0,1	23,26,28	2,6,4	23,33,40	118	73	0.0015953	0.114685	0.026,0.0,0.022	0.051,0.101,0.058	-0.054	-5.4	5.4
13428	ENSG00000184083	FAM120C	X	-	54085714	54085916	54081321	54081460	54091311	54091426	13428	47,19,52	2,0,1	30,32,42	7,0,7	275	73	0.00160281	0.114685	0.862,1.0,0.932	0.532,1.0,0.614	0.216	21.6	21.6
21162	ENSG00000131373	HACL1	3	-	15585247	15585342	15582876	15582989	15586524	15586602	21162	147118172	6,3,2	158173177	1,0,0	168	73	0.0015895	0.114685	0.914,0.945,0.974	0.986,1.0,1.0	-0.051	-5.1	5.1
30153	ENSG00000273432	RP5-1165K10.2	7	-	44014605	44014779	44013592	44013679	44016433	44016523	30153	31,14,32	2,0,0	19,23,33	0,1,6	247	73	0.00160341	0.114685	0.821,1.0,1.0	1.0,0.872,0.619	0.11	11	11
35049	ENSG00000241316	SUCLG2-AS1	3	+	67749852	67749970	67746770	67746957	67750413	67750669	35049	11,5,10	1,2,2	7,14,17	0,1,0	191	73	0.00159857	0.114685	0.808,0.489,0.656	1.0,0.843,1.0	-0.297	-29.7	29.7
43660	ENSG00000197128	ZNF772	19	-	57475023	57475146	57469585	57474421	57475659	57475786	43660	4,0,4	7,8,5	0,0,1	7,11,8	196	73	0.00159929	0.114685	0.175,0.0,0.23	0.0,0.0,0.044	0.12	12	12
51548	ENSG00000090316	MAEA	4	+	1329876	1330003	1327626	1327703	1332756	1332865	51548	12,3,6	79,50,79	4,2,1	83,92,76	200	73	0.00160302	0.114685	0.053,0.021,0.027	0.017,0.008,0.005	0.024	2.4	2.4
58772	ENSG00000165948	IFI27L1	14	+	94097491	94097678	94096886	94096965	94100738	94100771	58772	2,0,4	26,14,21	3,14,4	18,13,23	260	73	0.00160297	0.114685	0.021,0.0,0.051	0.045,0.232,0.047	-0.084	-8.4	8.4
59093	ENSG00000047578	KIAA0556	16	+	27648603	27648735	27631064	27631162	27654607	27654736	59093	45,39,41	0,0,0	24,27,28	3,2,1	205	73	0.00159254	0.114685	1.0,1.0,1.0	0.74,0.828,0.909	0.174	17.4	17.4
79774	ENSG00000177082	WDR73	15	-	84645470	84645836	84643081	84643723	84646183	84646348	79774	266178205	3,0,0	217267271	0,2,12	439	73	0.00159151	0.114685	0.936,1.0,1.0	1.0,0.957,0.79	0.063	6.3	6.3
14272	ENSG00000090487	SPG21	15	-	64984168	64984331	64983506	64983593	64988618	64988816	14272	13,14,6	0,1,1	7,13,7	2,1,3	236	73	0.00161242	0.114994	1.0,0.812,0.65	0.52,0.801,0.419	0.241	24.1	24.1
15945	ENSG00000078618	NRD1	1	-	51834158	51834170	51834016	51834057	51836130	51836212	15945	24,13,19	2,0,1	8,10,27	3,1,7	85	73	0.00161625	0.114994	0.912,1.0,0.942	0.696,0.896,0.768	0.165	16.5	16.5
22518	ENSG00000107537	PHYH	10	-	13291824	13291912	13283689	13283839	13294427	13294596	22518	133,93,154	1,2,1	95,143,98	5,5,4	161	73	0.00162119	0.114994	0.984,0.955,0.986	0.896,0.928,0.917	0.061	6.1	6.1
23765	ENSG00000137094	DNAJB5	9	+	34990389	34990611	34989748	34989831	34993199	34993332	23765	0,0,1	7,11,12	1,5,3	7,10,5	295	73	0.00161525	0.114994	0.0,0.0,0.02	0.034,0.11,0.129	-0.084	-8.4	8.4
32242	ENSG00000121310	ECHDC2	1	-	52906518	52906611	52905316	52905436	52907867	52907954	32242	53,30,51	0,0,1	36,59,50	0,4,4	166	73	0.00161001	0.114994	1.0,1.0,0.957	1.0,0.866,0.846	0.082	8.2	8.2
45724	ENSG00000196873	CBWD3	9	+	68269599	68269722	68268933	68268978	68274881	68274938	45724	11,1,5	1,0,1	1,1,1	0,2,1	196	73	0.00162125	0.114994	0.804,1.0,0.651	1.0,0.157,0.271	0.342	34.2	34.2
54710	ENSG00000123562	MORF4L2	X	-	103678498	103678620	103676825	103677051	103685170	103685260	54710	10297941073	18,17,19	104610941108	11,10,8	195	73	0.00162133	0.114994	0.955,0.946,0.955	0.973,0.976,0.981	-0.025	-2.5	2.5
38496	ENSG00000197119	SLC25A29	14	-	100305659	100305776	100298841	100298885	100306198	100306533	38496	1,0,2	30,21,15	0,3,14	14,35,50	190	73	0.00163225	0.11563	0.013,0.0,0.049	0.0,0.032,0.097	-0.022	-2.2	2.2
315	ENSG00000140374	ETFA	15	-	76309931	76310064	76292618	76292700	76311349	76311472	315	7,8,8	73,74,89	14,14,17	73,74,51	206	73	0.00164858	0.116647	0.033,0.037,0.031	0.064,0.063,0.106	-0.044	-4.4	4.4
61943	ENSG00000091127	PUS7	7	-	105470687	105470848	105468336	105468463	105472131	105472193	61943	121101128	0,0,1	91,92,100	0,0,9	234	73	0.00167008	0.118027	1.0,1.0,0.976	1.0,1.0,0.776	0.067	6.7	6.7
68927	ENSG00000138380	CARF	2	+	202942739	202942967	202941859	202941980	202952558	202952679	68927	27,26,40	0,2,4	23,38,35	0,2,0	301	73	0.00167371	0.118143	1.0,0.759,0.708	1.0,0.822,1.0	-0.118	-11.8	11.8
23503	ENSG00000075303	SLC25A40	7	-	87836729	87836793	87836296	87836361	87841632	87841714	23503	42,49,50	1,13,3	46,56,53	2,1,1	137	73	0.00167694	0.118205	0.957,0.668,0.899	0.925,0.968,0.966	-0.112	-11.2	11.2
38746	ENSG00000177683	THAP5	7	-	108565829	108566022	108564085	108565105	108569489	108569723	38746	144187160	5,6,5	119149180	1,2,1	266	73	0.00168059	0.118205	0.888,0.895,0.898	0.97,0.953,0.98	-0.074	-7.4	7.4
44905	ENSG00000164162	ANAPC10	4	-	144999256	144999294	144995160	144995603	145081659	145081750	44905	0,0,1	8,8,7	3,1,3	9,8,8	111	73	0.00167865	0.118205	0.0,0.0,0.086	0.18,0.076,0.198	-0.123	-12.3	12.3
49450	ENSG00000008710	PKD1	16	-	2116832	2117053	2116528	2116644	2117488	2117672	49450	39,12,34	0,0,7	40,57,58	0,0,0	294	73	0.00168398	0.118302	1.0,1.0,0.547	1.0,1.0,1.0	-0.151	-15.1	15.1
66638	ENSG00000215114	UBXN2B	8	+	58439634	58439770	58434394	58434504	58445906	58446068	66638	43,47,44	1,3,3	52,42,49	1,0,0	209	73	0.00169729	0.119096	0.938,0.845,0.837	0.948,1.0,1.0	-0.109	-10.9	10.9
42014	ENSG00000080822	CLDND1	3	-	98521652	98521703	98521132	98521437	98522848	98523066	42014	3,3,3	0,1,1	6,3,0	0,12,1	124	73	0.00171252	0.11988	1.0,0.638,0.638	1.0,0.128,0.0	0.383	38.3	38.3
59353	ENSG00000185219	ZNF445	3	-	44464911	44465063	44458243	44458364	44477590	44477670	59353	1,0,0	11,3,9	0,4,4	4,4,9	225	73	0.00171184	0.11988	0.029,0.0,0.0	0.0,0.245,0.126	-0.114	-11.4	11.4
72738	ENSG00000276141	WHAMMP3	15	+	22678844	22678964	22678196	22678383	22681175	22681262	72738	0,3,4	4,4,6	0,0,0	1,16,15	193	73	0.00171493	0.119907	0.0,0.221,0.201	0.0,0.0,0.0	0.141	14.1	14.1
10308	ENSG00000187742	SECISBP2	9	+	89332528	89332713	89328659	89328886	89332907	89332986	10308	10,2,10	30,21,33	0,5,2	34,25,32	258	73	0.00174734	0.120206	0.086,0.026,0.079	0.0,0.054,0.017	0.04	4	4
11022	ENSG00000158793	NIT1	1	+	161118684	161118881	161118117	161118178	161119133	161119388	11022	90,46,62	2,0,0	47,61,73	3,5,0	270	73	0.00174479	0.120206	0.924,1.0,1.0	0.809,0.767,1.0	0.116	11.6	11.6
11226	ENSG00000131876	SNRPA1	15	-	101286213	101286293	101285725	101285801	101286907	101287010	11226	576508580	7,5,6	430495546	10,14,14	153	73	0.00173429	0.120206	0.975,0.98,0.979	0.954,0.944,0.949	0.029	2.9	2.9
11651	ENSG00000184752	NDUFA12	12	-	94997307	94997410	94971331	94971620	95002738	95002821	11651	2,0,0	6,7,3	5,6,0	6,8,10	176	73	0.00173531	0.120206	0.121,0.0,0.0	0.257,0.237,0.0	-0.124	-12.4	12.4
11968	ENSG00000089063	TMEM230	20	-	5111499	5111605	5109331	5109445	5112754	5112969	11968	24,23,18	0,1,0	18,14,20	4,2,0	179	73	0.00172471	0.120206	1.0,0.904,1.0	0.647,0.741,1.0	0.172	17.2	17.2
12573	ENSG00000239883	PARGP1	10	-	45953288	45953456	45953122	45953206	45962810	45962917	12573	0,2,3	10,0,2	2,2,4	2,0,0	241	73	0.00174152	0.120206	0.0,1.0,0.312	0.232,1.0,1.0	-0.307	-30.7	30.7
18556	ENSG00000144034	TPRKB	2	-	73736616	73736756	73734428	73734588	73737301	73737335	18556	3,2,0	14,16,21	5,6,10	15,30,16	213	73	0.00174766	0.120206	0.068,0.041,0.0	0.103,0.064,0.176	-0.078	-7.8	7.8
21088	ENSG00000167491	GATAD2A	19	+	19436130	19436301	19427695	19427992	19465339	19465614	21088	8,3,4	3,0,2	3,1,8	0,1,0	244	73	0.00173325	0.120206	0.444,1.0,0.374	1.0,0.23,1.0	-0.137	-13.7	13.7
29579	ENSG00000151881	C5orf28	5	-	43479889	43479987	43445978	43446557	43483821	43483857	29579	10,10,4	0,0,1	8,5,4	0,1,5	171	73	0.00173972	0.120206	1.0,1.0,0.631	1.0,0.681,0.255	0.232	23.2	23.2
30417	ENSG00000106077	ABHD11	7	-	73737875	73738142	73737645	73737735	73738327	73738383	30417	21,16,12	51,38,25	34,45,34	40,45,48	340	73	0.00173898	0.120206	0.081,0.083,0.093	0.154,0.177,0.132	-0.069	-6.9	6.9
56842	ENSG00000133773	CCDC59	12	-	82354494	82354594	82352846	82353312	82356959	82357269	56842	141161211	19,20,20	155177150	34,29,39	173	73	0.00174273	0.120206	0.758,0.773,0.817	0.658,0.72,0.619	0.117	11.7	11.7
67484	ENSG00000166233	ARIH1	15	+	72563360	72563500	72561482	72561549	72566562	72566754	67484	86,74,93	0,0,0	74,76,99	1,4,3	213	73	0.00172489	0.120206	1.0,1.0,1.0	0.962,0.867,0.919	0.084	8.4	8.4
70526	ENSG00000168802	CHTF8	16	-	69121435	69121493	69121052	69121170	69132483	69132567	70526	101,92,115	0,1,4	118133124	7,6,7	131	73	0.00172646	0.120206	1.0,0.981,0.941	0.904,0.925,0.908	0.062	6.2	6.2
77471	ENSG00000111011	RSRC2	12	-	122522798	122522906	122522142	122522299	122526847	122526959	77471	8,6,4	91,59,70	15,12,12	60,78,55	181	73	0.00173495	0.120206	0.034,0.039,0.023	0.092,0.058,0.081	-0.045	-4.5	4.5
418	ENSG00000223745	RP4-717I23.3	1	-	93339648	93339679	93339356	93339536	93340457	93340510	418	16,14,15	0,0,1	12,11,13	1,2,3	104	73	0.00176246	0.120943	1.0,1.0,0.913	0.894,0.794,0.753	0.157	15.7	15.7
5027	ENSG00000122008	POLK	5	+	75568676	75568790	75552471	75552591	75569339	75569492	5027	1,2,3	63,38,48	4,12,4	38,54,53	187	73	0.00176057	0.120943	0.006,0.02,0.024	0.039,0.08,0.029	-0.033	-3.3	3.3
30425	ENSG00000106077	ABHD11	7	-	73736928	73736990	73736535	73736691	73737561	73737735	30425	66,63,67	0,0,0	59,77,81	2,6,1	135	73	0.00176788	0.121034	1.0,1.0,1.0	0.941,0.874,0.978	0.069	6.9	6.9
57421	ENSG00000181450	ZNF678	1	+	227646543	227646670	227582513	227582606	227654335	227654768	57421	24,15,15	0,0,0	12,27,26	2,4,0	200	73	0.00176779	0.121034	1.0,1.0,1.0	0.687,0.711,1.0	0.201	20.1	20.1
15389	ENSG00000093167	LRRFIP2	3	-	37072789	37072882	37063741	37063791	37075023	37075116	15389	4,9,10	8,1,0	6,5,1	0,1,0	166	73	0.00178296	0.121926	0.18,0.798,1.0	1.0,0.687,1.0	-0.236	-23.6	23.6
6693	ENSG00000276291	FRG1HP	9	+	40993252	40993488	40992260	40992775	40994632	40994699	6693	18,12,11	3,3,4	19,21,20	1,1,1	309	73	0.00178583	0.121981	0.586,0.486,0.394	0.818,0.832,0.825	-0.336	-33.6	33.6
34681	ENSG00000103415	HMOX2	16	+	4483632	4483742	4476339	4476487	4505483	4505610	34681	0,1,5	70,40,78	7,6,9	84,64,61	183	73	0.00179236	0.122116	0.0,0.01,0.025	0.032,0.036,0.056	-0.03	-3	3
34688	ENSG00000103415	HMOX2	16	+	4483636	4483742	4476339	4476487	4505483	4505610	34688	10,4,6	70,40,78	18,21,12	84,64,61	179	73	0.00179401	0.122116	0.055,0.039,0.03	0.08,0.118,0.074	-0.049	-4.9	4.9
35941	ENSG00000170632	ARMC10	7	+	103086868	103086937	103086629	103086764	103098298	103098863	35941	2,1,4	5,5,7	8,2,1	0,0,3	142	73	0.00179307	0.122116	0.171,0.093,0.227	1.0,1.0,0.146	-0.552	-55.2	55.2
45818	ENSG00000102901	CENPT	16	-	67832227	67832288	67832011	67832108	67832454	67832545	45818	26,19,31	0,0,1	19,30,22	0,2,5	134	73	0.00179705	0.122183	1.0,1.0,0.944	1.0,0.891,0.706	0.116	11.6	11.6
46589	ENSG00000161996	WDR90	16	+	651924	652039	651643	651747	652466	652535	46589	25,7,16	1,0,0	10,21,21	0,2,4	188	73	0.00180023	0.122198	0.907,1.0,1.0	1.0,0.803,0.671	0.144	14.4	14.4
49953	ENSG00000046651	OFD1	X	+	13751248	13751368	13749426	13749533	13753367	13753441	49953	15,25,20	2,2,3	12,30,27	1,0,1	193	73	0.00180346	0.122198	0.739,0.825,0.716	0.819,1.0,0.911	-0.15	-15	15
72885	ENSG00000147316	MCPH1	8	+	6642679	6642839	6621451	6621691	6642993	6643370	72885	8,3,7	17,18,15	0,3,3	18,23,23	233	73	0.00180201	0.122198	0.128,0.05,0.128	0.0,0.039,0.039	0.076	7.6	7.6
23017	ENSG00000131778	CHD1L	1	+	147272381	147272630	147272170	147272281	147275353	147275468	23017	24,15,19	42,31,46	9,8,19	55,63,44	322	73	0.00180851	0.122211	0.115,0.099,0.086	0.036,0.028,0.089	0.049	4.9	4.9
55450	ENSG00000197535	MYO5A	15	-	52343116	52343197	52340195	52340394	52346360	52346461	55450	16,4,13	29,18,40	10,34,26	20,27,22	154	73	0.00180987	0.122211	0.207,0.095,0.133	0.192,0.374,0.359	-0.163	-16.3	16.3
78986	ENSG00000158169	FANCC	9	-	95149922	95150087	95135345	95135502	95171078	95171143	78986	35,40,41	0,1,0	28,61,42	5,0,2	238	73	0.00180824	0.122211	1.0,0.925,1.0	0.632,1.0,0.866	0.142	14.2	14.2
72086	ENSG00000135940	COX5B	2	+	97646516	97646666	97646312	97646391	97647066	97647140	72086	11,9,12	0,0,0	18,10,4	0,3,2	223	73	0.00181196	0.122213	1.0,1.0,1.0	1.0,0.522,0.396	0.361	36.1	36.1
3276	ENSG00000259399	TGIF2-C20orf24	20	+	36607868	36608000	36607714	36607818	36609600	36609730	3276	71,57,64	174166173	54,54,54	216215254	205	73	0.0018147	0.122259	0.127,0.109,0.116	0.082,0.082,0.07	0.039	3.9	3.9
61536	ENSG00000123815	ADCK4	19	-	40716586	40716726	40714530	40714635	40716861	40716979	61536	20,15,23	4,4,5	26,21,21	13,16,16	213	73	0.0018232	0.122692	0.631,0.562,0.612	0.407,0.31,0.31	0.259	25.9	25.9
50964	ENSG00000114026	OGG1	3	+	9759186	9759286	9756766	9756816	9765808	9766737	50964	1,0,4	0,1,0	1,3,9	1,1,4	173	73	0.00183763	0.123242	1.0,0.0,1.0	0.297,0.559,0.487	0.219	21.9	21.9
68898	ENSG00000229453	SPINK8	3	-	48321024	48321074	48319496	48319618	48328274	48328341	68898	2,5,0	2,0,2	1,5,2	0,1,0	123	73	0.00183745	0.123242	0.372,1.0,0.0	1.0,0.748,1.0	-0.459	-45.9	45.9
74463	ENSG00000152380	FAM151B	5	+	80499884	80499985	80495052	80495283	80501791	80501917	74463	1,1,0	1,1,4	0,5,5	2,0,1	174	73	0.00183665	0.123242	0.296,0.296,0.0	0.0,1.0,0.677	-0.362	-36.2	36.2
1329	ENSG00000144357	UBR3	2	+	170014814	170014951	170008803	170008940	170015280	170015366	1329	10,4,3	30,14,22	2,3,0	20,36,18	210	73	0.00184686	0.123721	0.104,0.09,0.045	0.034,0.028,0.0	0.059	5.9	5.9
72941	ENSG00000268750	CTD-2583A14.10	19	+	57853775	57853889	57819718	57819945	57856103	57856233	72941	9,8,10	4,3,0	10,10,11	0,2,0	187	73	0.00185776	0.12431	0.468,0.51,1.0	1.0,0.661,1.0	-0.228	-22.8	22.8
58239	ENSG00000123268	ATF1	12	+	50767030	50767153	50764291	50764404	50780139	50780238	58239	2,2,1	0,2,0	2,1,2	4,0,1	196	73	0.00186613	0.124729	1.0,0.271,1.0	0.157,1.0,0.427	0.229	22.9	22.9
41393	ENSG00000117143	UAP1	1	+	162592731	162592782	162590322	162590511	162597791	162597858	41393	8767361052	280273254	79910641084	198232207	124	73	0.00187591	0.125241	0.648,0.613,0.709	0.704,0.73,0.755	-0.073	-7.3	7.3
22173	ENSG00000115310	RTN4	2	-	55025085	55027485	54987490	54987698	55028163	55028220	22173	75,32,63	2,1,2	32,43,25	1,10,8	2473	73	0.00188499	0.125705	0.525,0.486,0.482	0.486,0.113,0.084	0.27	27	27
78612	ENSG00000187608	ISG15	1	+	1002206	1002302	1001144	1001263	1008193	1008279	78612	2,0,1	2,1,0	1,0,3	0,1,0	169	73	0.00188838	0.12579	0.302,0.0,1.0	1.0,0.0,1.0	-0.233	-23.3	23.3
36215	ENSG00000153391	INO80C	18	-	35486003	35486114	35480452	35480563	35487385	35487470	36215	0,3,3	1,2,2	0,0,0	4,4,1	184	73	0.00189722	0.126095	0.0,0.373,0.373	0.0,0.0,0.0	0.249	24.9	24.9
7698	ENSG00000224078	SNHG14	15	+	25096888	25097030	25095718	25095828	25097320	25097439	7698	27,17,37	60,38,54	37,43,42	37,45,41	215	73	0.00189564	0.126095	0.133,0.132,0.189	0.253,0.245,0.258	-0.101	-10.1	10.1
443	ENSG00000177479	ARIH2	3	+	48922747	48922811	48918831	48918998	48924717	48925217	443	81,63,83	1,0,0	72,66,62	1,2,6	137	73	0.00190642	0.126509	0.977,1.0,1.0	0.975,0.946,0.846	0.07	7	7
54579	ENSG00000143569	UBAP2L	1	+	154224412	154224627	154220966	154221040	154225083	154225213	54579	11,8,8	27,21,40	6,4,1	33,27,47	288	73	0.00190986	0.126509	0.094,0.088,0.048	0.044,0.036,0.005	0.048	4.8	4.8
67777	ENSG00000160194	NDUFV3	21	+	42896926	42897047	42893267	42893381	42908863	42913304	67777	376325363	1,2,3	374408390	6,9,6	194	73	0.00190815	0.126509	0.993,0.984,0.979	0.959,0.945,0.961	0.03	3	3
50824	ENSG00000157224	CLDN12	7	+	90469890	90469953	90466409	90466513	90479227	90479274	50824	4,0,2	3,3,2	0,0,0	6,5,2	136	73	0.00191448	0.126672	0.417,0.0,0.349	0.0,0.0,0.0	0.255	25.5	25.5
24319	ENSG00000160584	SIK3	11	-	116875865	116876009	116875373	116875451	116876252	116876363	24319	15,4,10	1,1,3	7,6,12	1,0,0	217	73	0.00192779	0.127411	0.835,0.574,0.529	0.702,1.0,1.0	-0.255	-25.5	25.5
33078	ENSG00000100483	VCPKMT	14	-	50112614	50112719	50108641	50109713	50114284	50114404	33078	23,20,24	4,1,3	17,31,14	2,0,0	178	73	0.00193307	0.127617	0.702,0.891,0.766	0.777,1.0,1.0	-0.139	-13.9	13.9
160	ENSG00000081154	PCNP	3	+	101579588	101580004	101574185	101574279	101590214	101590270	160	744507692	2,5,1	710705685	10,3,12	489	73	0.00193739	0.12776	0.982,0.938,0.99	0.914,0.972,0.895	0.043	4.3	4.3
23936	ENSG00000149547	EI24	11	+	125570103	125570190	125569279	125569573	125572457	125572569	23936	35,12,13	103,79,132	34,41,35	106,96,115	160	73	0.00194153	0.12789	0.134,0.065,0.043	0.128,0.163,0.122	-0.057	-5.7	5.7
61200	ENSG00000147687	TATDN1	8	-	124522936	124523002	124518817	124518881	124539024	124539082	61200	93,95,103	0,8,3	97,98,106	2,0,0	139	73	0.00194602	0.128044	1.0,0.862,0.947	0.962,1.0,1.0	-0.051	-5.1	5.1
61336	ENSG00000198185	ZNF334	20	-	46509604	46509751	46504613	46504740	46512081	46512140	61336	9,4,4	1,1,0	3,8,5	4,1,1	220	73	0.00194871	0.128078	0.749,0.57,1.0	0.199,0.726,0.624	0.257	25.7	25.7
21961	ENSG00000105372	RPS19	19	+	41862283	41862356	41861104	41861212	41863870	41863985	21961	0,1,0	7,4,5	3,5,1	9,12,13	146	73	0.00195633	0.128436	0.0,0.111,0.0	0.143,0.172,0.037	-0.08	-8	8
15021	ENSG00000137210	TMEM14B	6	+	10749621	10749698	10747772	10747881	10756466	10756958	15021	22,20,13	3,4,0	26,40,26	0,1,1	150	73	0.00197634	0.129319	0.781,0.709,1.0	1.0,0.951,0.927	-0.129	-12.9	12.9
23969	ENSG00000006125	AP2B1	17	+	35670856	35670898	35657598	35657791	35671753	35671900	23969	106,81,103	139118122	107152144	99131118	115	73	0.00197439	0.129319	0.326,0.303,0.349	0.407,0.424,0.437	-0.097	-9.7	9.7
52576	ENSG00000171574	ZNF584	19	+	58415881	58415940	58415523	58415646	58416810	58418327	52576	6,6,2	19,6,10	1,1,2	15,12,18	132	73	0.00197453	0.129319	0.149,0.356,0.1	0.036,0.044,0.058	0.156	15.6	15.6
27591	ENSG00000023516	AKAP11	13	+	42285985	42286035	42272152	42272228	42286299	42286399	27591	32,22,20	2,2,5	13,23,17	0,1,1	123	73	0.00198782	0.129783	0.905,0.867,0.704	1.0,0.932,0.91	-0.122	-12.2	12.2
4837	ENSG00000143801	PSEN2	1	+	226880468	226880724	226875364	226875550	226881887	226882048	4837	8,2,11	53,41,34	2,3,2	47,51,56	329	73	0.00198574	0.129783	0.032,0.011,0.067	0.009,0.013,0.008	0.027	2.7	2.7
36571	ENSG00000165238	WNK2	9	+	93256298	93256454	93252882	93253082	93256947	93257139	36571	5,7,7	1,2,1	2,5,7	0,1,0	229	73	0.00199734	0.130261	0.614,0.527,0.691	1.0,0.614,1.0	-0.261	-26.1	26.1
45825	ENSG00000102901	CENPT	16	-	67832227	67832350	67832011	67832108	67832454	67832545	45825	48,30,41	0,0,1	35,44,33	0,2,5	196	73	0.00199963	0.130267	1.0,1.0,0.939	1.0,0.891,0.711	0.112	11.2	11.2
43258	ENSG00000119787	ATL2	2	-	38296356	38296590	38294879	38296113	38298143	38298575	43258	29,11,27	53,45,57	16,15,11	67,75,59	307	73	0.00201094	0.130716	0.115,0.055,0.101	0.054,0.045,0.042	0.043	4.3	4.3
72680	ENSG00000172765	TMCC1	3	-	129884879	129884971	129880308	129880559	129893493	129893532	72680	0,1,0	29,6,19	2,1,6	19,11,15	165	73	0.00200964	0.130716	0.0,0.069,0.0	0.044,0.039,0.15	-0.055	-5.5	5.5
8553	ENSG00000228315	GUSBP11	22	-	23651411	23651529	23638486	23638942	23652478	23652576	8553	4,1,1	2,0,0	2,5,0	0,2,2	191	73	0.00201541	0.130862	0.433,1.0,1.0	1.0,0.489,0.0	0.315	31.5	31.5
22929	ENSG00000137807	KIF23	15	+	69425281	69425376	69423158	69423329	69426069	69426182	22929	0,0,3	10,7,9	4,4,8	15,14,14	168	73	0.00202265	0.130919	0.0,0.0,0.127	0.104,0.11,0.199	-0.095	-9.5	9.5
51301	ENSG00000126456	IRF3	19	-	49664552	49664673	49663187	49663258	49665634	49665847	51301	10,2,13	0,0,1	6,14,8	1,1,3	194	73	0.00202487	0.130919	1.0,1.0,0.83	0.693,0.84,0.501	0.265	26.5	26.5
6124	ENSG00000188234	AGAP4	10	-	45848842	45848912	45847859	45847954	45853654	45853875	6124	7,5,4	0,0,0	9,3,6	0,2,3	143	73	0.0020229	0.130919	1.0,1.0,1.0	1.0,0.434,0.505	0.354	35.4	35.4
76695	ENSG00000088727	KIF9	3	-	47280951	47281195	47277281	47277379	47282139	47282359	76695	5,9,1	0,1,1	5,3,2	1,7,2	317	73	0.00202513	0.130919	1.0,0.675,0.187	0.535,0.09,0.187	0.35	35	35
10225	ENSG00000151422	FER	5	+	108768092	108768238	108748966	108748993	108798123	108798389	10225	12,10,14	0,1,0	14,8,6	0,3,2	219	73	0.0020343	0.131368	1.0,0.769,1.0	1.0,0.471,0.5	0.266	26.6	26.6
3146	ENSG00000139734	DIAPH3	13	-	60132956	60132989	60112009	60112186	60163586	60163987	3146	9,5,6	6,0,6	9,10,17	0,2,1	106	73	0.00203695	0.131395	0.508,1.0,0.408	1.0,0.775,0.921	-0.26	-26	26
62032	ENSG00000171302	CANT1	17	-	79007599	79007705	79005371	79005481	79009663	79009793	62032	7,0,1	9,5,5	1,0,0	4,6,11	179	73	0.00204227	0.131452	0.241,0.0,0.075	0.093,0.0,0.0	0.074	7.4	7.4
9452	ENSG00000129351	ILF3	19	+	10684415	10684476	10683916	10683970	10687345	10687708	9452	116,71,110	70,34,54	88,82,103	63,82,89	134	73	0.00204221	0.131452	0.474,0.532,0.526	0.432,0.353,0.387	0.12	12	12
68573	ENSG00000185009	AP3M1	10	-	74150334	74150495	74138255	74138382	74150754	74151063	68573	3,4,2	33,25,26	3,12,9	12,36,22	234	73	0.00206137	0.132537	0.028,0.048,0.023	0.072,0.094,0.113	-0.06	-6	6
14840	ENSG00000152520	PAN3	13	+	28239578	28239696	28220230	28220378	28256291	28256539	14840	11,7,8	8,14,7	1,5,6	14,14,19	191	73	0.00207042	0.13283	0.344,0.16,0.304	0.027,0.12,0.108	0.184	18.4	18.4
53105	ENSG00000122970	IFT81	12	+	110161161	110161283	110146952	110147048	110162918	110163065	53105	0,1,0	27,30,30	7,3,0	14,22,17	195	73	0.00207014	0.13283	0.0,0.012,0.0	0.158,0.049,0.0	-0.065	-6.5	6.5
24137	ENSG00000122884	P4HA1	10	-	73064391	73064471	73063190	73063331	73068845	73068983	24137	5,1,2	1,0,1	5,1,1	2,1,2	153	73	0.00208149	0.133396	0.705,1.0,0.488	0.544,0.323,0.193	0.378	37.8	37.8
15551	ENSG00000159267	HLCS	21	-	36946008	36946134	36936448	36937392	36962035	36962170	15551	9,2,10	3,0,2	7,10,4	1,0,0	199	73	0.00208989	0.133579	0.524,1.0,0.647	0.72,1.0,1.0	-0.183	-18.3	18.3
45696	ENSG00000083828	ZNF586	19	+	57776547	57776669	57769669	57769878	57778750	57780577	45696	20,17,15	3,0,0	18,31,24	3,7,4	195	73	0.00209533	0.133579	0.714,1.0,1.0	0.692,0.624,0.692	0.235	23.5	23.5
49866	ENSG00000005339	CREBBP	16	-	3777612	3777657	3774568	3774693	3778010	3778182	49866	41,12,36	0,1,4	14,26,22	3,7,4	118	73	0.00209285	0.133579	1.0,0.881,0.848	0.743,0.697,0.773	0.172	17.2	17.2
68625	ENSG00000168970	JMJD7-PLA2G4B	15	+	41843047	41843223	41842553	41842591	41843675	41843811	68625	29,14,21	3,0,6	11,19,15	0,1,1	249	73	0.00209239	0.133579	0.739,1.0,0.506	1.0,0.848,0.815	-0.139	-13.9	13.9
70554	ENSG00000135409	AMHR2	12	+	53429830	53429978	53429452	53429625	53430145	53430282	70554	22,12,13	0,0,0	15,24,26	0,5,1	221	73	0.00209564	0.133579	1.0,1.0,1.0	1.0,0.613,0.896	0.164	16.4	16.4
18070	ENSG00000143365	RORC	1	-	151830927	151831132	151829428	151829458	151831724	151831872	18070	4,0,4	14,16,17	13,3,7	9,16,10	278	73	0.00210426	0.133984	0.07,0.0,0.058	0.275,0.047,0.155	-0.116	-11.6	11.6
33077	ENSG00000100483	VCPKMT	14	-	50113369	50113512	50108631	50109713	50114284	50114404	33077	4,2,8	4,1,3	2,5,10	2,0,0	216	73	0.00211445	0.134095	0.253,0.403,0.474	0.253,1.0,1.0	-0.374	-37.4	37.4
37574	ENSG00000102393	GLA	X	-	101401232	101401347	101400665	101400757	101401631	101401809	37574	8,16,9	21,19,28	4,2,9	22,28,38	188	73	0.00211507	0.134095	0.129,0.246,0.111	0.066,0.027,0.084	0.103	10.3	10.3
45817	ENSG00000102901	CENPT	16	-	67832227	67832354	67832011	67832108	67832454	67832545	45817	50,30,42	0,0,1	35,48,33	0,2,5	200	73	0.00211218	0.134095	1.0,1.0,0.939	1.0,0.898,0.707	0.111	11.1	11.1
48602	ENSG00000100889	PCK2	14	+	24103159	24103255	24102752	24102890	24103509	24103722	48602	304219286	3,0,2	345418375	5,6,11	169	73	0.00210857	0.134095	0.978,1.0,0.984	0.968,0.968,0.936	0.03	3	3
65184	ENSG00000105556	MIER2	19	-	336082	336173	334399	334542	344773	344782	65184	5,3,16	2,1,2	11,9,17	0,0,0	164	73	0.00212825	0.134786	0.527,0.572,0.781	1.0,1.0,1.0	-0.373	-37.3	37.3
40049	ENSG00000108021	FAM208B	10	+	5709529	5709663	5684941	5685175	5712393	5712539	40049	37,28,52	5,4,2	39,39,40	1,2,0	207	73	0.00213125	0.134831	0.723,0.712,0.902	0.932,0.873,1.0	-0.156	-15.6	15.6
2965	ENSG00000128581	IFT22	7	-	101318123	101319032	101316339	101316542	101321670	101321790	2965	143,81,121	0,1,0	110135125	1,3,2	982	73	0.00214042	0.134979	1.0,0.858,1.0	0.891,0.77,0.823	0.125	12.5	12.5
35464	ENSG00000164039	BDH2	4	-	103085698	103085740	103085348	103085462	103086479	103086540	35464	0,1,2	17,7,14	1,6,7	14,18,2	115	73	0.00213922	0.134979	0.0,0.083,0.083	0.043,0.175,0.69	-0.247	-24.7	24.7
53646	ENSG00000101751	POLI	18	+	54272094	54272242	54271359	54271485	54273925	54274090	53646	9,5,6	22,33,21	1,1,3	14,27,24	221	73	0.00213734	0.134979	0.119,0.048,0.086	0.023,0.012,0.04	0.059	5.9	5.9
70909	ENSG00000138709	LARP1B	4	+	128176871	128176919	128162193	128162317	128178430	128178642	70909	3,0,4	7,4,9	0,1,0	5,5,6	121	73	0.00215226	0.1355	0.205,0.0,0.211	0.0,0.108,0.0	0.103	10.3	10.3
7661	ENSG00000273000	KB-1572G7.2	22	-	23683724	23683867	23659864	23660000	23690231	23690293	7661	20,11,16	3,2,1	22,32,24	0,2,0	216	73	0.00215327	0.1355	0.693,0.65,0.844	1.0,0.844,1.0	-0.219	-21.9	21.9
29917	ENSG00000100647	SUSD6	14	+	69704077	69704172	69703394	69703592	69704603	69704742	29917	0,1,0	8,12,15	4,2,3	12,15,15	168	73	0.00216188	0.135897	0.0,0.035,0.0	0.127,0.055,0.08	-0.076	-7.6	7.6
53196	ENSG00000196549	MME	3	+	155083690	155083792	155081343	155081945	155084157	155084213	53196	167129139	1,0,0	129139110	2,2,6	175	73	0.00217368	0.136443	0.986,1.0,1.0	0.964,0.967,0.884	0.057	5.7	5.7
63825	ENSG00000155111	CDK19	6	-	110632029	110632161	110627001	110627145	110638648	110638706	63825	379319474	1,5,10	327462404	0,2,1	205	73	0.00217516	0.136443	0.993,0.958,0.944	1.0,0.988,0.993	-0.029	-2.9	2.9
10301	ENSG00000130294	KIF1A	2	-	240734718	240734745	240726825	240726940	240737062	240737168	10301	6,0,1	13,8,5	1,0,0	12,12,9	100	73	0.00218032	0.136505	0.252,0.0,0.127	0.057,0.0,0.0	0.107	10.7	10.7
75400	ENSG00000178927	C17orf62	17	-	82447579	82447646	82446622	82446696	82449169	82449326	75400	19,21,11	1,2,3	21,28,24	0,0,1	140	73	0.00218077	0.136505	0.908,0.846,0.657	1.0,1.0,0.926	-0.172	-17.2	17.2
69345	ENSG00000109171	SLAIN2	4	+	48394575	48394653	48383646	48383784	48420124	48420443	69345	61,36,77	88,54,89	74,100,89	54,96,68	151	73	0.00218548	0.136655	0.251,0.244,0.295	0.398,0.335,0.388	-0.11	-11	11
42699	ENSG00000126453	BCL2L12	19	+	49670215	49670488	49669023	49669115	49673697	49673916	42699	99100111	1,1,1	135180157	4,3,8	346	73	0.00219888	0.137203	0.954,0.955,0.959	0.877,0.927,0.805	0.086	8.6	8.6
9944	ENSG00000049759	NEDD4L	18	+	58340770	58340902	58333817	58333892	58341037	58341169	9944	16,12,11	36,34,24	1,7,8	18,33,47	205	73	0.0021966	0.137203	0.137,0.112,0.14	0.019,0.07,0.057	0.081	8.1	8.1
11333	ENSG00000267080	ASB16-AS1	17	-	44182929	44183093	44181622	44181720	44186564	44186671	11333	12,5,12	3,1,4	10,22,17	0,1,2	237	73	0.00220502	0.137441	0.552,0.606,0.48	1.0,0.871,0.724	-0.319	-31.9	31.9
20288	ENSG00000163607	GTPBP8	3	+	112995136	112995265	112993074	112993124	112996891	112996991	20288	48,53,57	0,0,0	60,57,46	4,1,2	202	73	0.00221254	0.137497	1.0,1.0,1.0	0.844,0.954,0.893	0.103	10.3	10.3
29071	ENSG00000119048	UBE2B	5	+	134388976	134389052	134388324	134388413	134390224	134390321	29071	13,9,11	152103175	2,6,5	139155137	149	73	0.00221755	0.137497	0.04,0.041,0.03	0.007,0.019,0.018	0.022	2.2	2.2
40077	ENSG00000230590	FTX	X	-	74284742	74284948	74281701	74281848	74293351	74293539	40077	13,5,1	0,1,1	0,2,4	1,0,2	279	73	0.00221705	0.137497	1.0,0.567,0.207	0.0,1.0,0.344	0.143	14.3	14.3
63430	ENSG00000196821	C6orf106	6	-	34646600	34646798	34606554	34606904	34654624	34654779	63430	294224276	10,6,7	254272281	2,0,6	271	73	0.00221344	0.137497	0.888,0.91,0.914	0.972,1.0,0.927	-0.062	-6.2	6.2
79064	ENSG00000215548	FRG1JP	9	-	63842823	63842949	63834435	63834527	63857199	63857268	79064	20,12,15	0,1,0	8,4,11	3,0,2	199	73	0.0022173	0.137497	1.0,0.815,1.0	0.494,1.0,0.669	0.217	21.7	21.7
19366	ENSG00000173614	NMNAT1	1	+	9949637	9949718	9943427	9943515	9972017	9972188	19366	0,0,0	29,14,31	5,2,4	35,25,33	154	73	0.00225429	0.139483	0.0,0.0,0.0	0.063,0.037,0.054	-0.051	-5.1	5.1
60868	ENSG00000088832	FKBP1A	20	-	1377084	1377185	1375292	1375603	1377429	1377511	60868	4,1,2	0,0,0	1,1,3	1,0,3	174	73	0.00225345	0.139483	1.0,1.0,1.0	0.296,1.0,0.296	0.469	46.9	46.9
56744	ENSG00000166801	FAM111A	11	+	59144808	59144896	59143082	59143304	59148835	59148953	56744	15,9,6	0,0,0	8,10,12	1,2,2	161	73	0.00225832	0.139586	1.0,1.0,1.0	0.784,0.694,0.731	0.264	26.4	26.4
38669	ENSG00000161217	PCYT1A	3	-	196283474	196283538	196270414	196270541	196287614	196287713	38669	0,0,0	29,23,29	0,1,8	11,23,22	137	73	0.00226843	0.140065	0.0,0.0,0.0	0.0,0.023,0.162	-0.062	-6.2	6.2
35440	ENSG00000111371	SLC38A1	12	-	46256691	46256769	46243199	46243314	46268864	46269043	35440	1,0,0	61,40,42	1,6,5	33,35,51	151	73	0.00227393	0.140112	0.008,0.0,0.0	0.014,0.077,0.045	-0.043	-4.3	4.3
76539	ENSG00000001631	KRIT1	7	-	92245464	92245676	92245109	92245171	92245789	92245920	76539	23,14,14	7,8,4	37,34,35	2,5,4	285	73	0.0022727	0.140112	0.457,0.31,0.473	0.826,0.635,0.691	-0.304	-30.4	30.4
13977	ENSG00000076108	BAZ2A	12	-	56630775	56630925	56617394	56617532	56636181	56636293	13977	17,6,8	7,9,5	17,32,20	5,5,2	223	73	0.0022854	0.140565	0.443,0.179,0.344	0.527,0.677,0.766	-0.335	-33.5	33.5
29629	ENSG00000138658	ZGRF1	4	-	112607815	112607937	112605559	112606091	112609378	112609429	29629	1,1,5	2,1,4	1,0,1	5,5,2	195	73	0.00228604	0.140565	0.158,0.272,0.319	0.07,0.0,0.158	0.174	17.4	17.4
45697	ENSG00000083828	ZNF586	19	+	57776542	57776669	57769669	57769878	57778750	57780577	45697	27,24,23	3,0,0	30,41,37	3,7,4	200	73	0.00229858	0.141189	0.767,1.0,1.0	0.785,0.681,0.771	0.177	17.7	17.7
6262	ENSG00000164002	EXO5	1	+	40509450	40509625	40508789	40508908	40509732	40509790	6262	11,9,21	3,1,2	20,14,19	0,0,2	248	73	0.00230683	0.141549	0.519,0.726,0.756	1.0,1.0,0.737	-0.245	-24.5	24.5
61541	ENSG00000123815	ADCK4	19	-	40716586	40716703	40714530	40714635	40716861	40716896	61541	18,16,19	4,4,5	24,21,18	13,16,16	190	73	0.00230984	0.141587	0.634,0.606,0.593	0.415,0.335,0.302	0.26	26	26
35930	ENSG00000164402	2008-09-01	5	-	132759580	132759724	132758142	132758824	132759936	132760051	35930	15,2,5	2,0,0	4,5,3	0,1,4	217	73	0.00232047	0.141652	0.716,1.0,1.0	1.0,0.627,0.201	0.296	29.6	29.6
40294	ENSG00000263809	RP11-849F2.7	17	-	8371308	8372081	8368637	8370386	8375899	8376104	40294	16,34,39	21,16,22	21,30,34	7,6,9	846	73	0.00231889	0.141652	0.062,0.155,0.133	0.206,0.301,0.246	-0.134	-13.4	13.4
55496	ENSG00000171617	ENC1	5	-	74637493	74637618	74636336	74636498	74640306	74641424	55496	2,5,2	9,3,5	0,1,1	3,8,5	198	73	0.00231376	0.141652	0.076,0.381,0.129	0.0,0.044,0.069	0.158	15.8	15.8
59368	ENSG00000164506	STXBP5	6	+	147339178	147339238	147334156	147334222	147353322	147353373	59368	1,0,3	12,5,14	5,2,6	6,8,8	133	73	0.00231664	0.141652	0.044,0.0,0.105	0.314,0.121,0.292	-0.193	-19.3	19.3
80049	ENSG00000145782	ATG12	5	-	115840817	115840934	115840496	115840612	115841389	115841544	80049	3,4,8	1,4,0	9,12,7	0,0,1	190	73	0.00233514	0.1424	0.535,0.278,1.0	1.0,1.0,0.729	-0.305	-30.5	30.5
165	ENSG00000081154	PCNP	3	+	101579771	101580004	101574094	101574279	101590214	101590270	165	662457635	2,5,1	665651614	10,3,12	306	73	0.00234371	0.142541	0.987,0.956,0.993	0.941,0.981,0.924	0.03	3	3
21007	ENSG00000159110	IFNAR2	21	+	33260596	33260727	33252661	33252830	33262792	33262855	21007	74,59,85	1,5,3	59,79,76	0,0,2	204	73	0.00234868	0.142541	0.964,0.809,0.91	1.0,1.0,0.931	-0.083	-8.3	8.3
21321	ENSG00000095066	HOOK2	19	-	12765828	12765834	12765689	12765724	12765926	12766014	21321	1,0,1	40,46,54	6,4,2	60,45,69	79	73	0.00234909	0.142541	0.023,0.0,0.017	0.085,0.076,0.026	-0.049	-4.9	4.9
53349	ENSG00000112186	CAP2	6	+	17539356	17539458	17513848	17513954	17540972	17541148	53349	79,54,69	2,4,2	91,71,79	1,0,0	175	73	0.00234641	0.142541	0.943,0.849,0.935	0.974,1.0,1.0	-0.082	-8.2	8.2
56076	ENSG00000113971	NPHP3	3	-	132721674	132721774	132719704	132719830	132721962	132722442	56076	1,1,2	17,12,15	2,2,9	8,9,14	173	73	0.00234951	0.142541	0.024,0.034,0.053	0.095,0.086,0.213	-0.094	-9.4	9.4
50785	ENSG00000147133	TAF1	X	+	71421143	71421224	71407973	71408151	71421308	71421376	50785	0,2,0	16,25,20	2,2,6	19,12,25	154	73	0.00235218	0.142558	0.0,0.037,0.0	0.048,0.073,0.102	-0.062	-6.2	6.2
46263	ENSG00000173821	RNF213	17	+	80382259	80382454	80381546	80381727	80382978	80383070	46263	29,19,19	52,33,51	10,7,7	37,41,28	268	73	0.00235508	0.142587	0.132,0.136,0.092	0.069,0.044,0.064	0.061	6.1	6.1
49439	ENSG00000008710	PKD1	16	-	2116832	2117016	2116528	2116644	2117488	2117672	49439	28,8,23	0,0,7	26,34,39	0,0,0	257	73	0.00236502	0.143042	1.0,1.0,0.483	1.0,1.0,1.0	-0.172	-17.2	17.2
35826	ENSG00000184465	WDR27	6	-	169668532	169668776	169667981	169668095	169670568	169670700	35826	20,5,13	0,1,0	12,22,24	1,5,0	317	73	0.00238077	0.143663	1.0,0.535,1.0	0.734,0.503,1.0	0.099	9.9	9.9
68407	ENSG00000112541	PDE10A	6	-	165576411	165576449	165543439	165543568	165661946	165662100	68407	8,1,0	11,8,8	0,2,0	15,9,4	111	73	0.00238257	0.143663	0.324,0.076,0.0	0.0,0.128,0.0	0.091	9.1	9.1
77065	ENSG00000188130	MAPK12	22	-	50257497	50257613	50257081	50257193	50258242	50258301	77065	6,4,6	29,14,25	14,13,20	20,37,19	189	73	0.00238063	0.143663	0.074,0.099,0.085	0.213,0.119,0.289	-0.121	-12.1	12.1
16938	ENSG00000215158	RP11-1023L17.1	5	-	34200820	34200921	34182826	34182867	34218294	34218450	16938	4,0,1	35,18,38	1,7,6	20,23,20	174	73	0.00239115	0.143757	0.046,0.0,0.011	0.021,0.113,0.112	-0.063	-6.3	6.3
30508	ENSG00000146963	LUC7L2	7	+	139375505	139375579	139374400	139374471	139376061	139376156	30508	1,2,0	7,10,1	9,5,0	5,2,4	147	73	0.00239142	0.143757	0.066,0.09,0.0	0.472,0.554,0.0	-0.29	-29	29
42608	ENSG00000157911	PEX10	1	-	2407601	2407770	2406719	2406895	2408451	2408858	42608	35,22,35	260153222	29,24,27	307338317	242	73	0.00238802	0.143757	0.039,0.042,0.045	0.028,0.021,0.025	0.017	1.7	1.7
34672	ENSG00000107937	GTPBP4	10	+	1005817	1005928	1000947	1001013	1007017	1007320	34672	174178221	3,0,0	164205202	1,6,6	184	73	0.00239983	0.144116	0.958,1.0,1.0	0.985,0.931,0.93	0.037	3.7	3.7
57821	ENSG00000233461	RP11-295G20.2	1	-	231527337	231527415	231522460	231522637	231528419	231528556	57821	36,18,29	0,0,1	41,38,29	3,2,2	151	73	0.00240517	0.144291	1.0,1.0,0.933	0.869,0.902,0.875	0.096	9.6	9.6
23532	ENSG00000141378	PTRH2	17	-	59698870	59700189	59697307	59697978	59707370	59707626	23532	295206235	181189230	219212247	245257278	1392	73	0.00240769	0.144296	0.079,0.054,0.051	0.045,0.041,0.045	0.018	1.8	1.8
29449	ENSG00000104983	CCDC61	19	+	45996244	45996401	45995470	45995504	46003007	46003166	29449	0,2,5	4,1,2	1,4,3	0,0,2	230	73	0.00241729	0.144432	0.0,0.388,0.442	1.0,1.0,0.323	-0.498	-49.8	49.8
31699	ENSG00000160072	ATAD3B	1	+	1487194	1487305	1486543	1486668	1487862	1487914	31699	0,0,3	26,4,21	3,6,6	28,22,23	184	73	0.00241348	0.144432	0.0,0.0,0.054	0.041,0.098,0.094	-0.06	-6	6
52312	ENSG00000137822	TUBGCP4	15	+	43403682	43403842	43401817	43401850	43404412	43404552	52312	36,36,30	3,2,1	35,42,50	0,1,0	233	73	0.00241563	0.144432	0.79,0.849,0.904	1.0,0.929,1.0	-0.129	-12.9	12.9
30505	ENSG00000146963	LUC7L2	7	+	139375508	139375579	139374400	139374471	139376061	139376156	30505	1,1,0	7,10,1	4,2,1	5,2,4	144	73	0.0024226	0.144603	0.068,0.048,0.0	0.289,0.336,0.112	-0.207	-20.7	20.7
23142	ENSG00000012983	MAP4K5	14	-	50453189	50453256	50448773	50448832	50456515	50456594	23142	2,0,0	34,33,46	5,4,2	37,35,21	140	73	0.0024285	0.144809	0.03,0.0,0.0	0.066,0.056,0.047	-0.046	-4.6	4.6
45599	ENSG00000228106	RP11-452F19.3	1	+	222827427	222827601	222815046	222815078	222835118	222835215	45599	17,28,14	1,0,1	26,29,33	3,2,3	247	73	0.00243438	0.145013	0.834,1.0,0.805	0.719,0.811,0.765	0.115	11.5	11.5
46454	ENSG00000122482	ZNF644	1	-	90935407	90935530	90918051	90918154	90937484	90938090	46454	4,2,7	43,28,44	3,11,12	16,20,42	196	73	0.00244478	0.145486	0.033,0.026,0.056	0.065,0.17,0.096	-0.072	-7.2	7.2
74410	ENSG00000204406	MBD5	2	+	148054390	148054449	148021026	148021046	148178699	148178793	74410	4,1,1	3,0,2	0,2,2	1,0,0	132	73	0.00245986	0.146237	0.424,1.0,0.217	0.0,1.0,1.0	-0.12	-12	12
13548	ENSG00000167751	KLK2	19	+	50877261	50877296	50876894	50877008	50877706	50877756	13548	5,2,1	2,0,0	4,10,1	2,1,6	108	73	0.0024741	0.146697	0.628,1.0,1.0	0.575,0.871,0.101	0.36	36	36
4065	ENSG00000282870	FRG1DP	20	+	29096727	29096832	29094346	29094461	29100368	29100460	4065	0,0,3	5,10,6	4,3,1	4,2,4	178	73	0.00247886	0.146697	0.0,0.0,0.17	0.291,0.381,0.093	-0.198	-19.8	19.8
4274	ENSG00000198912	C1orf174	1	-	3891625	3891779	3890568	3891057	3892882	3892996	4274	3,0,1	34,27,39	0,12,5	32,37,42	227	73	0.00247328	0.146697	0.028,0.0,0.008	0.0,0.094,0.037	-0.032	-3.2	3.2
51794	ENSG00000162664	ZNF326	1	+	90007633	90007750	90005002	90005092	90010087	90010286	51794	44,52,56	1,2,0	38,53,54	4,2,5	190	73	0.00247991	0.146697	0.944,0.909,1.0	0.785,0.911,0.806	0.117	11.7	11.7
52684	ENSG00000117395	EBNA1BP2	1	-	43211449	43211571	43206345	43206392	43215265	43215393	52684	1,4,1	0,1,0	1,6,1	0,2,2	195	73	0.00247999	0.146697	1.0,0.6,1.0	1.0,0.529,0.158	0.304	30.4	30.4
66694	ENSG00000129255	MPDU1	17	+	7586970	7587017	7586691	7586777	7587160	7587181	66694	85,71,81	0,0,1	89111109	5,4,2	120	73	0.00248671	0.146947	1.0,1.0,0.98	0.915,0.944,0.971	0.05	5	5
13967	ENSG00000258162	RP11-315E17.1	12	+	81424660	81424698	81417297	81417339	81465238	81465314	13967	0,0,1	1,2,0	2,5,1	2,2,3	111	73	0.00249388	0.147223	0.0,0.0,1.0	0.397,0.622,0.18	-0.066	-6.6	6.6
21010	ENSG00000130590	SAMD10	20	-	63978244	63978361	63977296	63977406	63979376	63979642	21010	6,3,7	1,1,0	6,10,11	5,3,1	190	73	0.00250267	0.147354	0.697,0.535,1.0	0.316,0.562,0.809	0.182	18.2	18.2
69717	ENSG00000120334	CENPL	1	-	173807497	173807518	173807266	173807310	173811131	173811306	69717	4,5,4	0,2,0	1,2,3	3,0,2	94	73	0.00250356	0.147354	1.0,0.66,1.0	0.206,1.0,0.538	0.305	30.5	30.5
73256	ENSG00000099785	2002-03-01	19	+	8418536	8418807	8413289	8413420	8421788	8422009	73256	116,99,141	9,7,4	113140125	16,19,15	344	73	0.0024986	0.147354	0.732,0.75,0.882	0.6,0.61,0.639	0.172	17.2	17.2
25220	ENSG00000184672	RALYL	8	+	84237609	84237715	84183342	84184424	84529298	84529577	25220	0,5,3	1,2,0	0,1,0	6,1,1	179	73	0.00251158	0.147679	0.0,0.505,1.0	0.0,0.29,0.0	0.405	40.5	40.5
37344	ENSG00000153214	TMEM87B	2	+	112074911	112074962	112066935	112067067	112077191	112077282	37344	117,68,120	6,2,8	99,85,80	0,3,1	124	73	0.00252486	0.148312	0.92,0.952,0.898	1.0,0.943,0.979	-0.051	-5.1	5.1
859	ENSG00000204576	PRR3	6	+	30558149	30558212	30556885	30557450	30561327	30561508	859	33,15,29	8,4,6	40,26,22	4,1,1	136	73	0.00253564	0.148798	0.689,0.668,0.722	0.843,0.933,0.922	-0.206	-20.6	20.6
16880	ENSG00000166435	XRRA1	11	-	74940784	74940882	74936883	74937068	74948927	74949020	16880	0,2,1	1,0,0	0,1,2	1,3,4	171	73	0.00255853	0.149992	0.0,1.0,1.0	0.0,0.125,0.176	0.566	56.6	56.6
17400	ENSG00000104205	SGK3	8	+	66790717	66790831	66712776	66712833	66793615	66793832	17400	5,2,1	10,8,11	1,0,0	13,11,14	187	73	0.00256615	0.150256	0.163,0.089,0.034	0.029,0.0,0.0	0.086	8.6	8.6
36562	ENSG00000171604	CXXC5	5	+	139679846	139679940	139648660	139648845	139680363	139680556	36562	2,0,0	17,5,9	4,7,2	15,23,25	167	73	0.00257066	0.150256	0.049,0.0,0.0	0.104,0.117,0.034	-0.069	-6.9	6.9
62927	ENSG00000154269	ENPP3	6	+	131732757	131732872	131726045	131726200	131733587	131733723	62927	0,0,1	3,1,1	6,0,1	0,2,0	188	73	0.00257024	0.150256	0.0,0.0,0.28	1.0,0.0,1.0	-0.573	-57.3	57.3
70949	ENSG00000110888	CAPRIN2	12	-	30711738	30711782	30711565	30711629	30713784	30713885	70949	6,1,2	13,22,23	0,0,2	17,28,36	117	73	0.00257919	0.150606	0.224,0.028,0.051	0.0,0.0,0.034	0.09	9	9
75133	ENSG00000251442	LINC01094	4	+	78662917	78663011	78649600	78649709	78680760	78682663	75133	3,5,4	0,2,3	4,3,1	1,0,1	167	73	0.00259042	0.151113	1.0,0.522,0.368	0.636,1.0,0.304	-0.017	-1.7	1.7
12101	ENSG00000058600	POLR3E	16	+	22332122	22332185	22328509	22328587	22333643	22333935	12101	83,64,84	2,0,1	49,51,71	1,4,5	136	73	0.00261129	0.15218	0.957,1.0,0.978	0.963,0.873,0.884	0.072	7.2	7.2
4148	ENSG00000009694	TENM1	X	-	124483965	124484184	124481731	124481964	124497015	124497265	4148	12,1,12	6,1,1	4,11,6	0,0,2	292	73	0.00261667	0.152202	0.333,0.2,0.75	1.0,1.0,0.429	-0.382	-38.2	38.2
64322	ENSG00000168061	SAC3D1	11	+	65041285	65041866	65040900	65041106	65044224	65044799	64322	115,72,98	0,0,0	158195187	1,4,2	654	73	0.00261681	0.152202	1.0,1.0,1.0	0.946,0.845,0.913	0.099	9.9	9.9
57366	ENSG00000138758	2011-09-01	4	+	76995780	76995938	76949861	76949930	76996424	76996539	57366	6,7,7	42,38,47	1,4,2	35,43,65	231	73	0.00262536	0.15255	0.043,0.055,0.045	0.009,0.029,0.01	0.032	3.2	3.2
40027	ENSG00000100038	TOP3B	22	-	21958182	21958289	21957026	21957595	21958491	21958693	40027	3,0,1	13,9,17	4,5,6	14,10,15	180	73	0.00263173	0.15277	0.086,0.0,0.023	0.104,0.169,0.14	-0.101	-10.1	10.1
17672	ENSG00000151150	ANK3	10	-	60068648	60068869	60067934	60068009	60069977	60072569	17672	2,7,0	4,3,6	0,0,1	2,2,4	294	73	0.00264483	0.153079	0.11,0.367,0.0	0.0,0.0,0.058	0.14	14	14
30281	ENSG00000070269	TMEM260	14	+	56635172	56635276	56634898	56634952	56636507	56636598	30281	6,3,3	21,16,27	0,1,1	10,19,14	177	73	0.00263974	0.153079	0.105,0.072,0.044	0.0,0.021,0.029	0.057	5.7	5.7
30506	ENSG00000146963	LUC7L2	7	+	139365211	139365290	139363365	139363452	139374400	139374471	30506	2,1,0	1,0,2	3,2,4	0,0,0	152	73	0.00264439	0.153079	0.49,1.0,0.0	1.0,1.0,1.0	-0.503	-50.3	50.3
64714	ENSG00000111237	VPS29	12	-	110498819	110498859	110496011	110496094	110499534	110499546	64714	7,6,4	2,1,2	2,7,7	0,0,1	113	73	0.0026486	0.153148	0.693,0.795,0.564	1.0,1.0,0.819	-0.256	-25.6	25.6
11023	ENSG00000158793	NIT1	1	+	161118803	161118881	161118085	161118178	161119133	161119388	11023	45,20,38	2,0,0	35,35,37	3,5,0	151	73	0.00266029	0.153374	0.916,1.0,1.0	0.849,0.772,1.0	0.098	9.8	9.8
3450	ENSG00000204514	ZNF814	19	-	57875155	57875226	57868457	57868579	57876915	57877042	3450	1,0,1	0,1,0	0,3,6	2,4,3	144	73	0.00265858	0.153374	1.0,0.0,1.0	0.0,0.275,0.503	0.407	40.7	40.7
49514	ENSG00000142188	TMEM50B	21	-	33456003	33456097	33455598	33455784	33460412	33460505	49514	8,11,17	105,95,140	5,7,8	122146179	167	73	0.00265633	0.153374	0.032,0.048,0.05	0.018,0.021,0.019	0.024	2.4	2.4
27582	ENSG00000130669	PAK4	19	+	39168624	39168840	39168229	39168312	39169531	39169757	27582	10,4,5	57,31,31	5,2,2	55,73,62	289	73	0.00267061	0.153669	0.042,0.032,0.039	0.022,0.007,0.008	0.025	2.5	2.5
28800	ENSG00000142606	MMEL1	1	-	2591928	2592027	2591556	2591633	2592720	2592868	28800	13,18,24	1,0,5	32,17,31	1,0,0	172	73	0.00267058	0.153669	0.847,1.0,0.671	0.931,1.0,1.0	-0.138	-13.8	13.8
11509	ENSG00000149636	DSN1	20	-	36770872	36770977	36767968	36768042	36771424	36771473	11509	46,40,50	1,0,0	35,52,38	4,1,2	178	73	0.00268463	0.154302	0.95,1.0,1.0	0.782,0.955,0.886	0.109	10.9	10.9
15422	ENSG00000123349	PFDN5	12	+	53296429	53296551	53295524	53295639	53297849	53297924	15422	27,23,19	61,58,88	9,29,12	111,101,76	195	73	0.00268682	0.154302	0.142,0.129,0.075	0.029,0.097,0.056	0.055	5.5	5.5
19633	ENSG00000110931	CAMKK2	12	-	121276322	121276452	121274055	121274585	121296637	121296710	19633	6,1,4	27,19,14	0,2,0	16,25,23	203	73	0.00269839	0.154816	0.074,0.019,0.093	0.0,0.028,0.0	0.053	5.3	5.3
30424	ENSG00000106077	ABHD11	7	-	73736914	73737110	73736093	73736691	73737561	73737735	30424	178,99,147	0,0,0	152179157	2,6,1	269	73	0.0027213	0.155377	1.0,1.0,1.0	0.954,0.89,0.977	0.06	6	6
35913	ENSG00000171451	DSEL	18	-	67516069	67516201	67506581	67515492	67516360	67516980	35913	4,0,1	43,26,34	1,4,12	27,38,36	205	73	0.00271208	0.155377	0.032,0.0,0.01	0.013,0.036,0.106	-0.038	-3.8	3.8
60791	ENSG00000115207	GTF3C2	2	-	27356086	27356186	27343307	27343578	27356738	27356767	60791	0,0,2	23,13,38	3,7,2	29,30,25	173	73	0.00272024	0.155377	0.0,0.0,0.022	0.042,0.09,0.033	-0.048	-4.8	4.8
66529	ENSG00000166526	ZNF3	7	-	100079535	100079656	100075541	100075630	100081634	100081727	66529	56,35,34	2,1,2	48,39,34	4,7,6	194	73	0.00271555	0.155377	0.913,0.929,0.865	0.819,0.677,0.681	0.177	17.7	17.7
74407	ENSG00000204406	MBD5	2	+	148021647	148021684	148021010	148021046	148178699	148178793	74407	2,6,2	3,0,2	1,4,2	1,0,0	110	73	0.00271936	0.155377	0.307,1.0,0.399	0.399,1.0,1.0	-0.231	-23.1	23.1
11967	ENSG00000089063	TMEM230	20	-	5111763	5111808	5109331	5109445	5112742	5112904	11967	0,2,0	11,16,8	5,2,2	13,16,10	118	73	0.00273423	0.155634	0.0,0.072,0.0	0.192,0.072,0.11	-0.101	-10.1	10.1
1628	ENSG00000107669	ATE1	10	-	121899865	121899994	121870005	121870038	121902390	121902620	1628	42,23,40	3,2,2	28,48,51	0,1,1	202	73	0.0027309	0.155634	0.835,0.806,0.878	1.0,0.945,0.949	-0.125	-12.5	12.5
71720	ENSG00000140905	GCSH	16	-	81087600	81087664	81084421	81084594	81096130	81096318	71720	205162226	2,2,3	221192215	9,6,7	137	73	0.00273632	0.155634	0.982,0.977,0.976	0.929,0.945,0.942	0.04	4	4
77346	ENSG00000070759	TESK2	1	-	45355302	45355449	45347917	45348000	45385911	45385960	77346	28,16,36	2,0,4	28,33,36	0,1,0	220	73	0.00273196	0.155634	0.823,1.0,0.749	1.0,0.916,1.0	-0.115	-11.5	11.5
10248	ENSG00000173402	DAG1	3	+	49470964	49471049	49470299	49470433	49487253	49487415	10248	0,3,1	1,1,2	1,3,2	1,0,1	158	73	0.00274172	0.155641	0.0,0.581,0.188	0.316,1.0,0.48	-0.342	-34.2	34.2
53170	ENSG00000074657	ZNF532	18	+	58864803	58864986	58863603	58863750	58865469	58865579	53170	10,8,6	1,3,3	7,5,10	0,2,0	256	73	0.00274019	0.155641	0.74,0.432,0.363	1.0,0.416,1.0	-0.294	-29.4	29.4
44645	ENSG00000197647	ZNF433	19	-	12030139	12030198	12018165	12018292	12035536	12035676	44645	2,0,4	1,1,4	1,0,0	2,7,6	132	73	0.00275799	0.156265	0.525,0.0,0.356	0.217,0.0,0.0	0.221	22.1	22.1
5989	ENSG00000112651	MRPL2	6	-	43059398	43059569	43058064	43058233	43059782	43059806	5989	5,2,3	0,0,2	6,2,0	1,1,2	244	73	0.00275717	0.156265	1.0,1.0,0.31	0.642,0.374,0.0	0.431	43.1	43.1
56881	ENSG00000105223	PLD3	19	+	40365552	40365585	40348583	40348724	40366418	40366510	56881	14,11,19	2,0,0	19,23,10	0,2,8	106	73	0.00276273	0.156384	0.828,1.0,1.0	1.0,0.888,0.463	0.159	15.9	15.9
26339	ENSG00000258677	RP11-463D19.2	8	-	73825146	73825249	73810473	73810629	73830380	73830472	26339	130112113	4,5,8	89133128	3,1,1	176	73	0.00277162	0.156737	0.931,0.903,0.854	0.925,0.982,0.982	-0.067	-6.7	6.7
54949	ENSG00000240356	RPL23AP7	2	-	113626477	113626571	113625608	113625729	113627037	113627090	54949	0,1,2	4,5,9	3,6,5	9,4,10	167	73	0.0027784	0.15697	0.0,0.08,0.089	0.127,0.396,0.179	-0.178	-17.8	17.8
33053	ENSG00000121644	DESI2	1	+	244653912	244654025	244653102	244653355	244686596	244686669	33053	1,4,6	16,20,26	0,2,0	19,25,15	186	73	0.00278263	0.157059	0.024,0.073,0.083	0.0,0.03,0.0	0.05	5	5
46874	ENSG00000088876	ZNF343	20	-	2486640	2486763	2484526	2484653	2492698	2492825	46874	21,22,15	4,3,0	12,12,17	0,2,0	196	73	0.00279045	0.157351	0.662,0.732,1.0	1.0,0.691,1.0	-0.099	-9.9	9.9
34446	ENSG00000052841	TTC17	11	+	43370078	43370385	43358953	43359113	43379232	43379322	34446	4,5,3	50,26,53	9,15,9	34,51,50	380	73	0.00279926	0.157547	0.015,0.036,0.011	0.048,0.053,0.033	-0.024	-2.4	2.4
35860	ENSG00000103148	NPRL3	16	-	123506	123545	119125	119255	124936	125153	35860	0,1,1	5,1,2	1,2,6	3,4,5	112	73	0.0027972	0.157547	0.0,0.395,0.246	0.178,0.246,0.439	-0.074	-7.4	7.4
31032	ENSG00000066117	SMARCD1	12	+	50096849	50096972	50094436	50094572	50098713	50098815	31032	121,87,114	0,1,1	73,105,99	4,2,3	196	73	0.00280445	0.157689	1.0,0.97,0.977	0.872,0.951,0.925	0.066	6.6	6.6
64092	ENSG00000255240	RP11-142C4.6	11	-	58994002	58994047	58979127	58979325	58999581	58999689	64092	3,11,3	3,2,2	3,3,5	1,0,1	118	73	0.00280891	0.15779	0.382,0.773,0.481	0.65,1.0,0.756	-0.257	-25.7	25.7
44793	ENSG00000144426	NBEAL1	2	+	203162044	203162166	203157698	203157825	203166148	203166297	44793	5,0,4	13,15,15	0,0,0	7,14,19	195	73	0.00281392	0.157921	0.126,0.0,0.091	0.0,0.0,0.0	0.072	7.2	7.2
13704	ENSG00000130985	UBA1	X	+	47196946	47197024	47193828	47194024	47198308	47198355	13704	5,5,7	3,0,2	2,1,2	3,4,2	151	73	0.00282859	0.157939	0.446,1.0,0.629	0.244,0.108,0.326	0.466	46.6	46.6
23950	ENSG00000215126	CBWD7	9	-	41156382	41156439	41145280	41145332	41162332	41162377	23950	6,19,3	0,0,1	2,13,3	2,2,1	130	73	0.00282547	0.157939	1.0,1.0,0.628	0.36,0.785,0.628	0.285	28.5	28.5
33983	ENSG00000109118	PHF12	17	-	28939452	28939577	28926990	28927063	28944502	28944569	33983	4,3,4	1,0,7	3,4,7	1,1,0	198	73	0.00282359	0.157939	0.596,1.0,0.174	0.525,0.596,1.0	-0.117	-11.7	11.7
36500	ENSG00000134444	KIAA1468	18	+	62279773	62279856	62275373	62275473	62280645	62280709	36500	47,22,44	2,2,4	33,28,26	9,5,6	156	73	0.00282056	0.157939	0.917,0.837,0.837	0.632,0.724,0.67	0.188	18.8	18.8
51436	ENSG00000103227	LMF1	16	-	881336	881505	879687	879737	893006	893072	51436	5,3,6	3,5,4	1,4,3	13,13,10	242	73	0.00283025	0.157939	0.335,0.153,0.312	0.023,0.085,0.083	0.203	20.3	20.3
59446	ENSG00000114209	PDCD10	3	-	167725400	167725473	167720061	167720273	167734431	167734517	59446	27,9,17	0,1,0	12,11,29	4,1,1	146	73	0.00282717	0.157939	1.0,0.818,1.0	0.6,0.846,0.935	0.146	14.6	14.6
75092	ENSG00000166348	USP54	10	-	73576135	73576361	73575511	73575675	73625936	73625953	75092	461343455	2,2,2	416432425	5,9,5	299	73	0.00283832	0.15824	0.983,0.977,0.982	0.953,0.921,0.954	0.038	3.8	3.8
33442	ENSG00000187951	ARHGAP11B	15	+	30641524	30641617	30638745	30638820	30644638	30644702	33442	2,3,3	6,2,4	13,4,4	0,1,3	166	73	0.00284529	0.158479	0.128,0.397,0.248	1.0,0.638,0.37	-0.412	-41.2	41.2
65073	ENSG00000265681	RPL17	18	-	49491819	49491833	49491531	49491584	49492274	49492428	65073	9,7,8	125,91,121	3,5,4	179146145	87	73	0.00286196	0.159257	0.057,0.061,0.053	0.014,0.028,0.023	0.035	3.5	3.5
46655	ENSG00000130429	ARPC1B	7	+	99377337	99377455	99374729	99374781	99385701	99385778	46655	14,2,11	58,24,45	3,5,7	68,59,68	191	73	0.0028738	0.159721	0.084,0.031,0.085	0.017,0.031,0.038	0.038	3.8	3.8
50103	ENSG00000160310	PRMT2	21	+	46658744	46658920	46649576	46649739	46664294	46665117	50103	138107136	0,0,0	160168119	0,5,4	249	73	0.00287569	0.159721	1.0,1.0,1.0	1.0,0.908,0.897	0.065	6.5	6.5
3297	ENSG00000106723	SPIN1	9	+	88416643	88416766	88388430	88388538	88418777	88418951	3297	5,3,8	0,1,4	9,3,7	0,0,1	196	73	0.00288339	0.159848	1.0,0.528,0.427	1.0,1.0,0.723	-0.256	-25.6	25.6
48693	ENSG00000198556	ZNF789	7	+	99483738	99483853	99479660	99479787	99484029	99484143	48693	6,3,4	1,2,2	2,8,4	0,1,1	188	73	0.00288236	0.159848	0.7,0.368,0.437	1.0,0.756,0.608	-0.286	-28.6	28.6
73067	ENSG00000142875	PRKACB	1	+	84164934	84165013	84164322	84164422	84175798	84175807	73067	6,6,4	0,0,0	4,4,7	4,1,0	152	73	0.00288964	0.160045	1.0,1.0,1.0	0.324,0.658,1.0	0.339	33.9	33.9
44393	ENSG00000118418	HMGN3	6	-	79202068	79202155	79201248	79201726	79202275	79202389	44393	23,15,25	100,85,117	14,11,12	99120132	160	73	0.00289458	0.160169	0.095,0.075,0.089	0.061,0.04,0.04	0.039	3.9	3.9
4291	ENSG00000169180	XPO6	16	-	28177219	28177349	28175897	28176095	28180940	28181031	4291	158112157	0,1,1	109165123	1,6,3	203	73	0.00290467	0.160441	1.0,0.976,0.983	0.975,0.908,0.936	0.047	4.7	4.7
53499	ENSG00000248837	RP11-412P11.1	4	+	22999584	22999712	22997550	22997613	23003149	23003243	53499	18,5,3	0,1,0	2,6,7	0,4,1	201	73	0.00290493	0.160441	1.0,0.645,1.0	1.0,0.353,0.718	0.191	19.1	19.1
69863	ENSG00000263639	MSMB	10	-	46038965	46039071	46033310	46033551	46039985	46040091	69863	31,21,21	0,0,1	18,25,15	2,2,1	179	73	0.00291365	0.160773	1.0,1.0,0.895	0.786,0.836,0.859	0.138	13.8	13.8
41567	ENSG00000188219	POTEE	2	+	131252525	131252570	131250777	131250848	131252917	131253099	41567	2,0,0	4,9,7	4,0,4	5,6,13	118	73	0.002935	0.1618	0.236,0.0,0.0	0.331,0.0,0.16	-0.085	-8.5	8.5
162	ENSG00000081154	PCNP	3	+	101579789	101580004	101574094	101574279	101590214	101590270	162	817573785	2,5,1	850819776	10,3,12	288	73	0.00294428	0.161971	0.99,0.967,0.995	0.956,0.986,0.942	0.023	2.3	2.3
6719	ENSG00000100376	FAM118A	22	+	45335035	45335188	45332424	45332710	45335349	45335382	6719	4,3,16	49,36,69	10,17,16	39,44,43	226	73	0.00294191	0.161971	0.026,0.026,0.07	0.076,0.111,0.107	-0.057	-5.7	5.7
76283	ENSG00000075188	NUP37	12	-	102112107	102112232	102101031	102101104	102118362	102118583	76283	139107117	1,0,0	109123112	1,5,3	198	73	0.00294632	0.161971	0.981,1.0,1.0	0.976,0.901,0.932	0.057	5.7	5.7
68295	ENSG00000109458	GAB1	4	+	143457679	143457769	143440078	143440382	143459384	143459429	68295	3,0,2	7,6,13	3,4,6	5,4,5	163	73	0.00295132	0.162095	0.161,0.0,0.064	0.212,0.309,0.35	-0.215	-21.5	21.5
56987	ENSG00000215039	CD27-AS1	12	-	6443545	6443717	6439160	6439676	6446960	6447087	56987	28,22,27	2,1,1	17,33,23	7,4,4	245	73	0.00296053	0.16245	0.807,0.868,0.889	0.42,0.711,0.631	0.267	26.7	26.7
30996	ENSG00000119421	NDUFA8	9	-	122152244	122152408	122148111	122148277	122159626	122159819	30996	694637699	4,2,4	842742793	13,7,10	237	73	0.00297728	0.163218	0.982,0.99,0.982	0.952,0.97,0.961	0.024	2.4	2.4
2341	ENSG00000088766	CRLS1	20	+	6023291	6023422	6015360	6015490	6026170	6026238	2341	19,13,7	0,0,0	16,7,10	0,2,3	204	73	0.00298262	0.163359	1.0,1.0,1.0	1.0,0.556,0.544	0.3	30	30
547	ENSG00000213185	FAM24B	10	-	122858605	122858685	122855255	122855786	122879484	122879581	547	0,0,2	15,12,17	1,4,4	13,14,12	153	73	0.00298706	0.163362	0.0,0.0,0.053	0.035,0.12,0.137	-0.08	-8	8
68310	ENSG00000149182	ARFGAP2	11	-	47175014	47175098	47173758	47173840	47175181	47175313	68310	104,72,79	4,1,5	57,89,71	1,1,0	157	73	0.00299334	0.163362	0.924,0.971,0.88	0.964,0.976,1.0	-0.055	-5.5	5.5
70355	ENSG00000169814	BTD	3	+	15632590	15632866	15601800	15601894	15635423	15635614	70355	7,1,7	57,45,52	12,13,9	53,51,35	349	73	0.00298967	0.163362	0.025,0.005,0.027	0.045,0.051,0.051	-0.03	-3	3
79172	ENSG00000087008	ACOX3	4	-	8374977	8375152	8370907	8370994	8381491	8381607	79172	77,64,67	4,3,1	61,99,74	0,0,2	248	73	0.00299373	0.163362	0.85,0.863,0.952	1.0,1.0,0.916	-0.084	-8.4	8.4
35044	ENSG00000151715	TMEM45B	11	+	129853974	129854155	129852474	129852660	129854609	129854816	35044	2,1,5	29,35,31	7,8,10	29,52,21	254	73	0.00300168	0.163645	0.019,0.008,0.044	0.065,0.042,0.12	-0.052	-5.2	5.2
53399	ENSG00000151575	TEX9	15	+	56383951	56384031	56373440	56373504	56412301	56412436	53399	13,6,9	0,0,1	2,13,2	3,2,0	153	73	0.00300561	0.163709	1.0,1.0,0.811	0.241,0.756,1.0	0.271	27.1	27.1
170	ENSG00000081154	PCNP	3	+	101579841	101580004	101574189	101574279	101590214	101590270	170	493351481	2,5,1	533520452	10,3,12	236	73	0.00302239	0.1644	0.987,0.956,0.993	0.943,0.982,0.921	0.03	3	3
27596	ENSG00000023516	AKAP11	13	+	42295074	42295274	42292384	42292501	42295694	42295742	27596	3,11,3	50,20,33	0,1,2	14,27,30	273	73	0.00302385	0.1644	0.016,0.128,0.024	0.0,0.01,0.018	0.047	4.7	4.7
59365	ENSG00000106608	URGCP	7	-	43907193	43907242	43887789	43887816	43910730	43910852	59365	1,1,6	1,0,4	1,0,1	2,2,1	122	73	0.00302942	0.164435	0.374,1.0,0.473	0.23,0.0,0.374	0.414	41.4	41.4
79352	ENSG00000132676	DAP3	1	+	155729041	155729122	155727607	155727738	155729207	155729366	79352	527475605	14,20,20	504540573	13,12,2	154	73	0.00303007	0.164435	0.947,0.918,0.935	0.948,0.955,0.993	-0.032	-3.2	3.2
52895	ENSG00000163319	MRPS18C	4	+	83459739	83459797	83458345	83458429	83460972	83461032	52895	283238297	10,1,6	290316328	1,3,1	131	73	0.00303997	0.164681	0.94,0.993,0.965	0.994,0.983,0.995	-0.025	-2.5	2.5
65370	ENSG00000142396	ERVK3-1	19	+	58311198	58311380	58306090	58306216	58312020	58312061	65370	48,31,37	3,0,0	22,32,28	4,2,2	255	73	0.00304016	0.164681	0.821,1.0,1.0	0.612,0.821,0.8	0.196	19.6	19.6
21113	ENSG00000248333	CDK11B	1	-	1645125	1645262	1642346	1642508	1649498	1649637	21113	167104178	3,2,5	127190138	6,9,12	210	73	0.00305453	0.165209	0.951,0.948,0.925	0.88,0.88,0.8	0.088	8.8	8.8
58584	ENSG00000168958	MFF	2	+	227347342	227347384	227340291	227340380	227355676	227355761	58584	7,5,5	25,35,18	2,1,1	19,22,21	115	73	0.00305549	0.165209	0.151,0.083,0.15	0.063,0.028,0.029	0.088	8.8	8.8
51634	ENSG00000139865	TTC6	14	+	37680370	37680537	37680150	37680261	37682757	37682964	51634	9,6,4	64,64,61	13,14,17	53,82,58	240	73	0.00306306	0.165467	0.041,0.028,0.02	0.069,0.049,0.082	-0.037	-3.7	3.7
36593	ENSG00000185379	RAD51D	17	-	35116858	35117037	35106440	35106481	35119110	35119172	36593	3,1,0	6,9,4	3,5,3	4,1,3	252	73	0.0030679	0.165577	0.127,0.031,0.0	0.178,0.592,0.225	-0.279	-27.9	27.9
48925	ENSG00000175029	CTBP2	10	-	125133511	125133612	125038996	125039155	125160318	125160499	48925	6,3,3	2,5,4	3,2,0	6,10,12	174	73	0.00307962	0.166058	0.557,0.201,0.239	0.173,0.077,0.0	0.249	24.9	24.9
17149	ENSG00000215367	TMED11P	4	-	1123117	1123218	1116263	1116410	1153602	1153726	17149	7,2,12	1,0,1	4,13,1	1,2,2	174	73	0.00309408	0.166686	0.746,1.0,0.834	0.627,0.732,0.173	0.349	34.9	34.9
80107	ENSG00000169193	CCDC126	7	+	23622065	23622227	23611170	23611553	23642930	23643237	80107	1,1,4	27,13,29	3,7,6	18,18,14	235	73	0.00310001	0.166702	0.011,0.023,0.041	0.049,0.108,0.117	-0.066	-6.6	6.6
9422	ENSG00000135541	AHI1	6	-	135290422	135290525	135283985	135285647	135300499	135300558	9422	15,21,10	1,0,0	23,17,21	4,0,2	176	73	0.0030977	0.166702	0.862,1.0,1.0	0.705,1.0,0.813	0.115	11.5	11.5
21616	ENSG00000160336	ZNF761	19	+	53445000	53445219	53431992	53432028	53446226	53446337	21616	22,29,31	0,2,1	28,28,32	2,4,5	292	73	0.0031099	0.167082	1.0,0.784,0.886	0.778,0.636,0.615	0.214	21.4	21.4
30415	ENSG00000106077	ABHD11	7	-	73736937	73737110	73736093	73736691	73737561	73737735	30415	157,92,141	0,0,0	140175147	2,6,1	246	73	0.00313512	0.168172	1.0,1.0,1.0	0.954,0.896,0.978	0.057	5.7	5.7
65078	ENSG00000265681	RPL17	18	-	49491662	49491833	49491531	49491584	49492457	49492482	65078	9078431052	198517632052	132812541079	190217802180	244	73	0.00313587	0.168172	0.12,0.125,0.133	0.173,0.174,0.129	-0.033	-3.3	3.3
51189	ENSG00000169738	DCXR	17	-	82036995	82037088	82036858	82036893	82037449	82037702	51189	25,9,15	0,0,0	18,21,19	1,5,0	166	73	0.0031437	0.168286	1.0,1.0,1.0	0.888,0.649,1.0	0.154	15.4	15.4
79258	ENSG00000096060	FKBP5	6	-	35646729	35646850	35642719	35642843	35688803	35688942	79258	56,50,63	943826872	73,74,71	692752853	194	73	0.00314098	0.168286	0.022,0.022,0.026	0.038,0.036,0.03	-0.011	-1.1	1.1
14435	ENSG00000132669	RIN2	20	+	19935607	19935780	19935098	19935199	19956614	19956807	14435	0,0,1	5,10,6	4,4,2	15,16,6	246	73	0.00315316	0.168398	0.0,0.0,0.047	0.073,0.069,0.09	-0.062	-6.2	6.2
34686	ENSG00000103415	HMOX2	16	+	4483636	4483738	4476411	4476487	4505483	4505610	34686	10,4,6	70,40,78	18,19,12	84,64,61	175	73	0.00316002	0.168398	0.056,0.04,0.031	0.082,0.11,0.076	-0.047	-4.7	4.7
42772	ENSG00000175482	POLD4	11	-	67353293	67353432	67352987	67353077	67353538	67353579	42772	51,34,36	14,6,8	65,62,51	26,29,34	212	73	0.00314982	0.168398	0.556,0.661,0.608	0.463,0.424,0.341	0.199	19.9	19.9
58784	ENSG00000165948	IFI27L1	14	+	94097494	94097678	94096855	94096965	94100738	94100771	58784	2,0,4	26,14,21	3,12,4	18,13,23	257	73	0.00315496	0.168398	0.021,0.0,0.051	0.045,0.208,0.047	-0.076	-7.6	7.6
68302	ENSG00000149182	ARFGAP2	11	-	47172709	47172751	47172280	47172333	47173425	47173482	68302	11,13,11	28,32,29	13,28,25	17,38,16	115	73	0.00315726	0.168398	0.2,0.205,0.194	0.327,0.319,0.498	-0.182	-18.2	18.2
54862	ENSG00000126804	ZBTB1	14	+	64516599	64516754	64511248	64511384	64521486	64523898	54862	46,49,55	0,2,5	30,47,42	0,0,1	228	73	0.0031751	0.169049	1.0,0.887,0.779	1.0,1.0,0.931	-0.088	-8.8	8.8
77290	ENSG00000104529	EEF1D	8	-	143593892	143594071	143586728	143586849	143597347	143597402	77290	46,39,24	85,65,82	18,26,29	91,82,100	252	73	0.00317933	0.169122	0.136,0.148,0.078	0.054,0.084,0.077	0.049	4.9	4.9
5803	ENSG00000030582	GRN	17	+	44346088	44346228	44345301	44345605	44349157	44349302	5803	3,0,0	4,3,2	7,2,5	0,8,2	213	73	0.00321813	0.171032	0.204,0.0,0.0	1.0,0.079,0.461	-0.445	-44.5	44.5
41022	ENSG00000185480	PARPBP	12	+	102195311	102195447	102182548	102182627	102195950	102197520	41022	44,23,54	0,2,1	25,41,52	5,3,2	209	73	0.00324242	0.172169	1.0,0.801,0.95	0.636,0.827,0.901	0.129	12.9	12.9
61873	ENSG00000157637	SLC38A10	17	-	81249700	81249847	81246884	81247061	81251492	81251612	61873	3,0,2	40,18,53	5,7,6	30,49,43	220	73	0.00325532	0.172698	0.024,0.0,0.012	0.052,0.045,0.044	-0.035	-3.5	3.5
22165	ENSG00000115310	RTN4	2	-	55028163	55028220	54987490	54987698	55049744	55050544	22165	5,1,3	111,68,90	0,15,15	98137110	130	73	0.00327242	0.173327	0.025,0.008,0.018	0.0,0.058,0.071	-0.026	-2.6	2.6
5192	ENSG00000187398	LUZP2	11	+	24889803	24889916	24887339	24887424	24891753	24891928	5192	0,1,0	4,4,5	2,1,4	3,5,0	186	73	0.00327303	0.173327	0.0,0.089,0.0	0.207,0.073,1.0	-0.397	-39.7	39.7
66928	ENSG00000198901	PRC1	15	-	90984692	90984839	90983905	90984140	90994406	90994495	66928	128114141	0,2,0	155195208	6,1,5	220	73	0.00327921	0.173499	1.0,0.95,1.0	0.896,0.985,0.932	0.046	4.6	4.6
8565	ENSG00000228315	GUSBP11	22	-	23652860	23652944	23640307	23640423	23659864	23660000	8565	3,1,0	0,0,1	8,7,1	3,0,4	157	73	0.00329431	0.174142	1.0,1.0,0.0	0.554,1.0,0.104	0.114	11.4	11.4
31686	ENSG00000163636	PSMD6	3	-	64022738	64022801	64022317	64022523	64023274	64023456	31686	5,6,6	147138160	7,17,22	151176220	136	73	0.00330056	0.174161	0.018,0.023,0.02	0.024,0.049,0.051	-0.021	-2.1	2.1
8685	ENSG00000136560	TANK	2	+	161161284	161161412	161160343	161160484	161179613	161179761	8685	1,1,5	13,17,21	10,5,9	22,16,20	201	73	0.00329835	0.174161	0.027,0.021,0.08	0.142,0.102,0.14	-0.085	-8.5	8.5
80184	ENSG00000188677	PARVB	22	+	44081482	44081675	44039835	44039957	44093927	44094017	80184	1,1,0	1,0,1	3,0,1	0,1,0	266	73	0.00330874	0.174437	0.215,1.0,0.0	1.0,0.0,1.0	-0.262	-26.2	26.2
12593	ENSG00000070610	GBA2	9	-	35743275	35743326	35741319	35741890	35744296	35744391	12593	1,0,2	40,34,41	5,5,4	46,58,40	124	73	0.00333309	0.174632	0.015,0.0,0.028	0.06,0.048,0.056	-0.04	-4	4
38693	ENSG00000144339	TMEFF2	2	-	192179667	192179694	192057678	192057775	192184353	192184483	38693	349267413	30,23,40	266317316	19,17,10	100	73	0.00332238	0.174632	0.895,0.894,0.883	0.911,0.932,0.958	-0.043	-4.3	4.3
46650	ENSG00000130429	ARPC1B	7	+	99377337	99377439	99374729	99374781	99385701	99385778	46650	7,1,11	58,24,45	3,4,2	68,59,68	175	73	0.00332726	0.174632	0.048,0.017,0.093	0.018,0.028,0.012	0.033	3.3	3.3
51424	ENSG00000163754	GYG1	3	+	149024052	149024269	149008880	149009402	149026759	149027347	51424	304215296	2,0,1	240286269	5,1,6	290	73	0.00332064	0.174632	0.975,1.0,0.987	0.924,0.986,0.919	0.044	4.4	4.4
53839	ENSG00000166224	SGPL1	10	+	70816810	70816880	70815969	70816126	70844472	70844638	53839	108,65,96	2,0,0	116105104	4,6,1	143	73	0.00333284	0.174632	0.965,1.0,1.0	0.937,0.899,0.982	0.049	4.9	4.9
59098	ENSG00000047578	KIAA0556	16	+	27553521	27553633	27550132	27550177	27573900	27574295	59098	5,0,3	11,9,6	0,1,0	3,11,7	185	73	0.00332479	0.174632	0.152,0.0,0.165	0.0,0.035,0.0	0.094	9.4	9.4
64319	ENSG00000166579	NDEL1	17	+	8443926	8444176	8435921	8436045	8444259	8444357	64319	3,3,7	68,48,52	8,11,9	33,44,59	323	73	0.00332714	0.174632	0.01,0.014,0.03	0.052,0.053,0.033	-0.028	-2.8	2.8
33051	ENSG00000121644	DESI2	1	+	244653912	244654037	244653102	244653355	244686596	244686669	33051	1,4,6	16,20,26	0,2,0	19,25,15	198	73	0.00333614	0.174637	0.023,0.069,0.078	0.0,0.029,0.0	0.047	4.7	4.7
3969	ENSG00000101966	XIAP	X	+	123860166	123860293	123859723	123859905	123888618	123888718	3969	31,14,21	6,1,2	27,33,28	2,1,0	200	73	0.00334089	0.17473	0.653,0.836,0.793	0.831,0.923,1.0	-0.157	-15.7	15.7
27693	ENSG00000145016	RUBCN	3	-	197706558	197706680	197705091	197705175	197717976	197718130	27693	0,1,0	6,2,8	2,0,6	7,7,6	195	73	0.00334468	0.174774	0.0,0.158,0.0	0.097,0.0,0.272	-0.07	-7	7
2754	ENSG00000079459	FDFT1	8	+	11803090	11803225	11802767	11802931	11803321	11803832	2754	4,4,5	1,1,7	2,16,12	1,1,1	208	73	0.00335988	0.175365	0.584,0.584,0.2	0.412,0.849,0.808	-0.234	-23.4	23.4
41723	ENSG00000138768	USO1	4	+	75795335	75795356	75793689	75793901	75799621	75799732	41723	8,4,28	72,69,64	19,21,27	43,46,77	94	73	0.00336536	0.175365	0.079,0.043,0.254	0.255,0.262,0.214	-0.118	-11.8	11.8
55193	ENSG00000167842	MIS12	17	+	5488195	5488589	5486373	5486684	5488822	5490808	55193	232207217	17,17,27	213243241	8,12,12	467	73	0.00336784	0.175365	0.681,0.656,0.557	0.806,0.76,0.758	-0.143	-14.3	14.3
80889	ENSG00000055917	PUM2	2	-	20333408	20333499	20327309	20327378	20350596	20350850	80889	5,3,4	38,20,42	1,0,2	38,52,42	164	73	0.00336491	0.175365	0.055,0.063,0.041	0.012,0.0,0.021	0.042	4.2	4.2
21251	ENSG00000175354	PTPN2	18	-	12840713	12840950	12836790	12836891	12859163	12859254	21251	13,7,13	40,47,68	6,6,1	47,47,60	310	73	0.00337557	0.175613	0.071,0.034,0.043	0.029,0.029,0.004	0.029	2.9	2.9
49584	ENSG00000112787	FBRSL1	12	+	132582634	132582808	132582061	132582266	132582970	132585188	49584	0,0,3	34,15,24	7,5,4	15,45,39	247	73	0.00339285	0.176357	0.0,0.0,0.036	0.121,0.032,0.029	-0.049	-4.9	4.9
23757	ENSG00000108352	RAPGEFL1	17	+	40181298	40181373	40178248	40178381	40181615	40181694	23757	0,1,0	2,2,1	2,1,3	2,5,3	148	73	0.00340825	0.177002	0.0,0.198,0.0	0.33,0.09,0.33	-0.184	-18.4	18.4
39255	ENSG00000146733	PSPH	7	-	56019599	56019734	56017372	56017379	56021072	56021231	39255	184134158	10,2,3	180178185	1,4,0	208	73	0.00341486	0.177078	0.866,0.959,0.949	0.984,0.94,1.0	-0.05	-5	5
41396	ENSG00000117143	UAP1	1	+	162592734	162592782	162590322	162590511	162597791	162597858	41396	528439628	280273254	451671665	198232207	121	73	0.0034157	0.177078	0.532,0.492,0.599	0.579,0.636,0.66	-0.084	-8.4	8.4
17702	ENSG00000151150	ANK3	10	-	60044264	60044348	60042671	60042759	60055657	60056036	17702	3,19,4	165118147	0,3,3	79115133	157	73	0.00341898	0.177093	0.008,0.07,0.012	0.0,0.012,0.01	0.023	2.3	2.3
38914	ENSG00000182919	C11orf54	11	+	93741962	93742066	93741656	93741728	93747296	93747448	38914	1,2,2	44,45,62	3,11,5	74,57,47	177	73	0.00343201	0.177455	0.009,0.018,0.013	0.016,0.074,0.042	-0.031	-3.1	3.1
49201	ENSG00000217930	PAM16	16	-	4345763	4346006	4343206	4343291	4351231	4351320	49201	20,8,21	150,92,93	21,20,6	253213176	316	73	0.00343498	0.177455	0.03,0.02,0.05	0.019,0.021,0.008	0.017	1.7	1.7
53243	ENSG00000264920	RP11-6N17.4	17	-	47893904	47893958	47891274	47891581	47895702	47895812	53243	61,33,63	38,22,21	111,78,78	17,27,19	127	73	0.00343067	0.177455	0.48,0.463,0.633	0.79,0.624,0.702	-0.18	-18	18
53391	ENSG00000151240	DIP2C	10	-	311536	311566	310030	310092	327005	327176	53391	2,0,0	12,9,8	2,2,3	8,9,5	103	73	0.0034408	0.177601	0.106,0.0,0.0	0.151,0.136,0.298	-0.16	-16	16
29002	ENSG00000170677	SOCS6	18	+	70314094	70314295	70288900	70289090	70324542	70330200	29002	10,8,3	8,5,10	3,4,0	8,9,13	274	73	0.00344562	0.177694	0.25,0.299,0.074	0.091,0.106,0.0	0.142	14.2	14.2
68566	ENSG00000058673	ZC3H11A	1	+	203796292	203796354	203795670	203795794	203796450	203796788	68566	8,8,13	0,2,1	10,5,8	1,6,4	135	73	0.00346645	0.178613	1.0,0.684,0.875	0.844,0.311,0.52	0.295	29.5	29.5
67154	ENSG00000033867	SLC4A7	3	-	27379248	27379356	27376605	27376845	27383152	27383250	67154	91,99,130	4,2,3	85121124	0,1,0	181	73	0.00347911	0.179109	0.902,0.952,0.946	1.0,0.98,1.0	-0.06	-6	6
13691	ENSG00000130985	UBA1	X	+	47198166	47198355	47193836	47194024	47198802	47198956	13691	42,21,28	199107159	17,25,21	176213175	262	73	0.00350034	0.179966	0.056,0.052,0.047	0.026,0.032,0.032	0.022	2.2	2.2
26571	ENSG00000010318	PHF7	3	+	52422759	52422881	52421647	52421754	52423090	52423640	26571	12,12,10	2,0,0	24,22,10	0,5,3	195	73	0.00350792	0.179966	0.692,1.0,1.0	1.0,0.622,0.555	0.172	17.2	17.2
41935	ENSG00000198626	RYR2	1	+	237680455	237680577	237674763	237674846	237698964	237699025	41935	4,3,6	6,1,3	1,1,0	0,0,1	195	73	0.00350405	0.179966	0.2,0.529,0.428	1.0,1.0,0.0	-0.281	-28.1	28.1
59758	ENSG00000047621	C12orf4	12	-	4518057	4518255	4505305	4505380	4525253	4525375	59758	45,35,31	0,2,4	46,32,41	0,0,1	271	73	0.00350698	0.179966	1.0,0.825,0.676	1.0,1.0,0.917	-0.139	-13.9	13.9
42939	ENSG00000133313	CNDP2	18	+	74498115	74498350	74497508	74497595	74499881	74500033	42939	11,7,9	1,4,0	17,7,10	2,0,0	308	73	0.00351449	0.180147	0.723,0.293,1.0	0.668,1.0,1.0	-0.217	-21.7	21.7
67600	ENSG00000036257	CUL3	2	-	224557658	224557856	224535527	224535641	224584943	224585348	67600	305195277	7,1,3	170235190	1,0,0	271	73	0.00353227	0.180901	0.921,0.981,0.961	0.979,1.0,1.0	-0.039	-3.9	3.9
40712	ENSG00000137075	RNF38	9	-	36390553	36390616	36376007	36376127	36400553	36400923	40712	0,0,3	3,5,7	1,7,2	4,4,3	136	73	0.00354481	0.181356	0.0,0.0,0.187	0.118,0.484,0.264	-0.226	-22.6	22.6
76895	ENSG00000103037	SETD6	16	+	58515952	58516097	58515790	58515880	58516201	58516343	76895	42,29,31	0,0,1	50,46,63	3,3,1	218	73	0.00354729	0.181356	1.0,1.0,0.912	0.848,0.837,0.955	0.091	9.1	9.1
8196	ENSG00000204138	PHACTR4	1	+	28439309	28439361	28407409	28407463	28457831	28457855	8196	0,0,1	3,2,4	4,0,3	5,9,7	125	73	0.0035524	0.181461	0.0,0.0,0.127	0.318,0.0,0.2	-0.13	-13	13
56340	ENSG00000183624	HMCES	3	+	129290678	129290804	129288853	129288997	129298353	129298535	56340	184175184	14,2,11	218262172	1,4,7	199	73	0.00356278	0.181834	0.828,0.97,0.86	0.988,0.96,0.9	-0.063	-6.3	6.3
59393	ENSG00000140525	FANCI	15	+	89245755	89245839	89244568	89244653	89247628	89247731	59393	5,6,1	0,0,0	4,4,0	4,0,1	157	73	0.00356783	0.181935	1.0,1.0,1.0	0.317,1.0,0.0	0.561	56.1	56.1
66436	ENSG00000106078	COBL	7	-	51083057	51083228	51043382	51043692	51085165	51085304	66436	64,59,59	3,4,0	62,66,55	0,1,0	244	73	0.00358213	0.182506	0.865,0.815,1.0	1.0,0.952,1.0	-0.091	-9.1	9.1
79328	ENSG00000139323	POC1B	12	-	89497038	89497342	89492074	89492115	89525119	89525204	79328	29,35,32	0,0,5	34,31,30	4,7,8	377	73	0.00358959	0.182729	1.0,1.0,0.553	0.622,0.462,0.421	0.349	34.9	34.9
6699	ENSG00000276291	FRG1HP	9	+	40993252	40993434	40992260	40992775	40994632	40994699	6699	29,14,17	3,3,4	22,24,27	1,1,1	255	73	0.00360404	0.183307	0.735,0.572,0.549	0.863,0.873,0.885	-0.255	-25.5	25.5
19643	ENSG00000147457	CHMP7	8	+	23259065	23259126	23258731	23258830	23260143	23260286	19643	104114113	7,7,5	97107115	2,2,2	134	73	0.00360963	0.183417	0.89,0.899,0.925	0.964,0.967,0.969	-0.062	-6.2	6.2
36708	ENSG00000196586	MYO6	6	+	75894771	75894840	75892529	75892690	75895230	75895362	36708	223150194	2,0,0	184219262	3,4,7	142	73	0.0036124	0.183417	0.983,1.0,1.0	0.969,0.966,0.951	0.032	3.2	3.2
13278	ENSG00000174137	FAM53A	4	-	1644188	1644342	1640465	1641607	1654977	1655723	13278	0,0,2	1,3,3	4,2,3	3,2,6	227	73	0.00363397	0.184123	0.0,0.0,0.177	0.3,0.243,0.139	-0.168	-16.8	16.8
61335	ENSG00000198185	ZNF334	20	-	46506306	46506458	46504613	46504740	46512081	46512140	61335	2,5,3	1,1,0	3,4,3	4,1,1	225	73	0.00363565	0.184123	0.394,0.619,1.0	0.196,0.565,0.493	0.253	25.3	25.3
73819	ENSG00000162650	ATXN7L2	1	+	109492026	109492104	109491015	109491717	109492585	109492734	73819	3,0,0	3,1,7	5,5,5	7,4,6	151	73	0.00363019	0.184123	0.326,0.0,0.0	0.257,0.377,0.287	-0.198	-19.8	19.8
4405	ENSG00000108395	TRIM37	17	-	59104003	59104191	59091299	59091340	59104292	59104394	4405	1,1,4	27,28,39	5,4,8	29,29,21	261	73	0.0036388	0.184125	0.01,0.01,0.028	0.046,0.037,0.096	-0.044	-4.4	4.4
1368	ENSG00000015153	YAF2	12	-	42235613	42235755	42210547	42210619	42237598	42237724	1368	1,2,0	0,0,1	8,3,0	0,3,2	215	73	0.00365284	0.184197	1.0,1.0,0.0	1.0,0.253,0.0	0.249	24.9	24.9
18169	ENSG00000205758	CRYZL1	21	-	33601167	33601334	33599149	33599248	33602233	33602345	18169	2,10,1	30,30,20	1,1,0	19,23,32	240	73	0.00365231	0.184197	0.02,0.092,0.015	0.016,0.013,0.0	0.033	3.3	3.3
22240	ENSG00000082438	COBLL1	2	-	164703103	164703220	164700552	164700756	164704443	164704518	22240	13,5,3	35,14,30	3,2,2	25,29,29	190	73	0.00365552	0.184197	0.125,0.121,0.037	0.044,0.026,0.026	0.062	6.2	6.2
39488	ENSG00000247137	RP11-727A23.5	11	-	83192101	83192197	83191064	83191168	83192427	83192541	39488	2,2,4	0,0,1	0,4,4	3,0,1	169	73	0.00365578	0.184197	1.0,1.0,0.633	0.0,1.0,0.633	0.333	33.3	33.3
8793	ENSG00000125450	NUP85	17	+	75230952	75231074	75228160	75229131	75231339	75231423	8793	3,3,2	0,0,5	1,0,2	1,1,2	195	73	0.00364944	0.184197	1.0,1.0,0.13	0.272,0.0,0.272	0.529	52.9	52.9
47115	ENSG00000115459	ELMOD3	2	+	85363096	85363166	85362232	85362260	85368685	85368754	47115	33,32,32	0,2,1	29,34,23	2,4,4	143	73	0.00366096	0.184301	1.0,0.891,0.942	0.881,0.813,0.746	0.131	13.1	13.1
52695	ENSG00000185347	C14orf80	14	+	105497797	105497977	105497356	105497443	105498616	105499186	52695	63,39,62	0,0,2	85102100	5,1,4	253	73	0.00366549	0.184372	1.0,1.0,0.899	0.831,0.967,0.878	0.074	7.4	7.4
61862	ENSG00000275052	PPP4R3B	2	-	55578246	55578342	55577314	55577356	55579678	55579781	61862	44,35,41	40,25,28	31,27,52	11,14,15	169	73	0.00367389	0.184637	0.322,0.377,0.387	0.549,0.454,0.6	-0.172	-17.2	17.2
12351	ENSG00000133943	C14orf159	14	+	91147780	91147858	91145220	91145313	91157638	91157690	12351	1,8,5	6,1,5	10,13,19	3,1,1	151	73	0.00368334	0.184798	0.075,0.795,0.326	0.617,0.863,0.902	-0.395	-39.5	39.5
71132	ENSG00000272104	XXcos-LUCA11.5	3	+	50367436	50367521	50366296	50366331	50367795	50367923	71132	3,3,3	2,2,2	0,0,3	5,2,2	158	73	0.00368298	0.184798	0.409,0.409,0.409	0.0,0.0,0.409	0.273	27.3	27.3
12352	ENSG00000133943	C14orf159	14	+	91147780	91147858	91114389	91114528	91157638	91157690	12352	0,7,1	3,3,3	5,9,11	0,3,3	151	73	0.0036908	0.184993	0.0,0.53,0.139	1.0,0.592,0.639	-0.521	-52.1	52.1
56833	ENSG00000100242	SUN2	22	-	38744964	38745145	38742300	38742555	38745683	38745811	56833	5,8,3	62,21,40	1,3,1	50,46,71	254	73	0.00369348	0.184993	0.023,0.099,0.021	0.006,0.018,0.004	0.038	3.8	3.8
12073	ENSG00000120662	MTRF1	13	-	41226999	41227121	41226431	41226568	41233889	41234007	12073	2,0,1	8,12,10	2,7,1	8,9,4	195	73	0.00372211	0.18599	0.086,0.0,0.036	0.086,0.226,0.086	-0.092	-9.2	9.2
47104	ENSG00000267254	ZNF790-AS1	19	+	36823730	36823812	36801875	36801933	36827649	36828115	47104	4,2,2	0,1,0	3,10,11	1,2,2	155	73	0.00371902	0.18599	1.0,0.485,1.0	0.586,0.702,0.721	0.159	15.9	15.9
7917	ENSG00000048028	USP28	11	-	113830866	113830943	113829220	113829345	113833419	113833552	7917	10,20,37	0,0,0	16,31,24	3,1,2	150	73	0.00372282	0.18599	1.0,1.0,1.0	0.722,0.938,0.854	0.162	16.2	16.2
21204	ENSG00000196670	ZFP62	5	-	180850581	180850784	180847927	180848082	180851380	180851493	21204	66,67,81	2,1,2	51,75,62	5,6,4	276	73	0.00373779	0.18658	0.897,0.947,0.915	0.73,0.768,0.804	0.152	15.2	15.2
15391	ENSG00000093167	LRRFIP2	3	-	37072789	37072882	37065809	37065942	37075023	37075116	15391	7,14,11	111,86,123	6,6,2	89132120	166	73	0.00374602	0.186833	0.027,0.067,0.038	0.029,0.02,0.007	0.025	2.5	2.5
29760	ENSG00000213625	LEPROT	1	+	65429861	65430048	65425302	65425378	65431802	65436007	29760	78,55,86	4,4,7	103,104,91	1,3,2	260	73	0.00375125	0.186937	0.846,0.794,0.775	0.967,0.907,0.927	-0.129	-12.9	12.9
67959	ENSG00000130349	C6orf203	6	+	107028791	107028924	107028212	107028271	107039748	107040230	67959	9,4,3	57,35,59	9,9,19	50,54,42	206	73	0.00378943	0.188681	0.053,0.039,0.018	0.06,0.056,0.138	-0.048	-4.8	4.8
4989	ENSG00000188215	DCUN1D3	16	-	20896307	20896381	20862107	20862643	20900203	20900384	4989	1,1,1	11,2,4	1,9,2	4,10,4	147	73	0.00379264	0.188681	0.043,0.199,0.11	0.11,0.309,0.199	-0.089	-8.9	8.9
23267	ENSG00000152457	DCLRE1C	10	-	14926842	14926897	14922980	14923069	14928015	14928152	23267	12,7,8	1,0,0	5,8,10	2,1,2	128	73	0.00379682	0.18873	0.873,1.0,1.0	0.588,0.82,0.74	0.242	24.2	24.2
39461	ENSG00000198551	ZNF627	19	+	11564060	11564184	11559373	11559616	11564444	11564492	39461	9,5,10	0,0,0	8,6,16	2,0,3	197	73	0.00380764	0.188951	1.0,1.0,1.0	0.597,1.0,0.664	0.246	24.6	24.6
67143	ENSG00000075711	DLG1	3	-	197297352	197297426	197297185	197297235	197297543	197297685	67143	2,0,0	2,2,5	1,2,5	7,3,2	147	73	0.00380696	0.188951	0.332,0.0,0.0	0.066,0.249,0.554	-0.179	-17.9	17.9
34291	ENSG00000119408	NEK6	9	+	124286412	124286490	124258250	124258361	124301935	124302054	34291	3,4,3	4,5,1	0,3,1	6,6,10	151	73	0.00381211	0.189014	0.266,0.279,0.592	0.0,0.195,0.046	0.299	29.9	29.9
6517	ENSG00000120992	LYPLA1	8	-	54065787	54065813	54063327	54063375	54100907	54100939	6517	57,39,66	5,2,3	33,55,59	7,7,11	99	73	0.00382086	0.189187	0.894,0.935,0.942	0.777,0.853,0.798	0.114	11.4	11.4
74533	ENSG00000102878	HSF4	16	+	67167484	67167599	67167119	67167222	67167823	67167947	74533	48,41,53	0,0,0	42,73,63	1,3,3	188	73	0.00382199	0.189187	1.0,1.0,1.0	0.942,0.904,0.891	0.088	8.8	8.8
1313	ENSG00000198496	NBR2	17	+	43131207	43131270	43125643	43125770	43138656	43138922	1313	28,25,43	0,2,9	32,45,25	1,0,2	136	73	0.00382848	0.18935	1.0,0.87,0.719	0.945,1.0,0.87	-0.075	-7.5	7.5
60616	ENSG00000197302	ZNF720	16	+	31733510	31733627	31723257	31723353	31753765	31753900	60616	1,0,1	39,34,38	6,4,0	23,18,23	190	73	0.00383821	0.189673	0.01,0.0,0.01	0.091,0.079,0.0	-0.05	-5	5
20840	ENSG00000206560	ANKRD28	3	-	15796395	15796491	15795222	15795306	15814239	15814315	20840	10,9,9	5,10,9	5,2,4	8,17,8	169	73	0.00384495	0.189708	0.463,0.28,0.302	0.213,0.048,0.178	0.202	20.2	20.2
26168	ENSG00000153310	FAM49B	8	-	129904498	129904585	129903311	129903350	129970942	129970972	26168	29,17,27	3,0,1	32,38,26	8,4,5	160	73	0.00384535	0.189708	0.815,1.0,0.925	0.646,0.813,0.703	0.193	19.3	19.3
70103	ENSG00000144504	ANKMY1	2	-	240482182	240482261	240480936	240481097	240499957	240500123	70103	5,3,7	1,1,0	6,8,9	3,3,1	152	73	0.0038509	0.189824	0.706,0.59,1.0	0.49,0.562,0.812	0.144	14.4	14.4
21116	ENSG00000248333	CDK11B	1	-	1645125	1645289	1642385	1642508	1649498	1649637	21116	93,56,92	3,2,5	65,95,86	6,9,12	237	73	0.00388112	0.190966	0.905,0.896,0.85	0.769,0.765,0.688	0.143	14.3	14.3
23984	ENSG00000131381	RBSN	3	-	15094281	15094506	15090505	15090539	15095972	15096288	23984	2,2,0	13,10,23	4,6,1	14,6,5	298	73	0.00389717	0.190966	0.036,0.047,0.0	0.065,0.197,0.047	-0.075	-7.5	7.5
29268	ENSG00000112419	PHACTR2	6	+	143760400	143760640	143753753	143753912	143765260	143765798	29268	11,3,4	12,5,12	0,0,8	12,18,17	313	73	0.00389989	0.190966	0.176,0.123,0.072	0.0,0.0,0.099	0.091	9.1	9.1
31424	ENSG00000011347	SYT7	11	-	61546030	61546255	61532988	61533124	61547176	61547308	31424	126,77,79	0,0,1	78146122	1,1,6	298	73	0.00389444	0.190966	1.0,1.0,0.951	0.95,0.973,0.833	0.065	6.5	6.5
48389	ENSG00000198836	OPA1	3	+	193628508	193628616	193618868	193618936	193631611	193631665	48389	5,2,4	25,13,41	0,0,2	21,43,29	181	73	0.00388503	0.190966	0.075,0.058,0.038	0.0,0.0,0.027	0.048	4.8	4.8
62118	ENSG00000174842	GLMN	1	-	92297403	92297529	92291417	92291537	92297960	92298029	62118	42,55,93	1,0,0	68,46,46	0,2,5	199	73	0.0038923	0.190966	0.939,1.0,1.0	1.0,0.894,0.771	0.091	9.1	9.1
65715	ENSG00000163625	WDFY3	4	-	84898451	84898597	84896910	84897010	84932269	84932363	65715	1,3,7	8,6,6	0,3,0	5,9,7	219	73	0.0038784	0.190966	0.04,0.143,0.28	0.0,0.1,0.0	0.121	12.1	12.1
7371	ENSG00000178607	ERN1	17	-	64102672	64102804	64098120	64098241	64129975	64130142	7371	3,3,2	14,2,6	0,1,1	5,19,10	205	73	0.00389231	0.190966	0.071,0.348,0.106	0.0,0.018,0.034	0.158	15.8	15.8
55406	ENSG00000149311	ATM	11	+	108348951	108349164	108347278	108347365	108353765	108353880	55406	6,4,2	14,22,20	0,3,0	14,30,28	286	73	0.00391066	0.191335	0.099,0.044,0.025	0.0,0.025,0.0	0.048	4.8	4.8
43995	ENSG00000184012	TMPRSS2	21	-	41494479	41494578	41489506	41489593	41498118	41498210	43995	633490628	28,18,14	683862792	11,15,17	172	73	0.00391941	0.191604	0.906,0.92,0.95	0.963,0.961,0.952	-0.033	-3.3	3.3
66228	ENSG00000177663	IL17RA	22	+	17105852	17105954	17105590	17105602	17107726	17107768	66228	29,27,31	0,0,2	26,25,30	3,3,1	175	73	0.00392491	0.191715	1.0,1.0,0.866	0.783,0.777,0.926	0.127	12.7	12.7
26455	ENSG00000197362	ZNF786	7	-	149083908	149083978	149080590	149080717	149090622	149090782	26455	1,1,6	1,2,5	3,2,1	1,0,1	143	73	0.0039315	0.191878	0.338,0.203,0.38	0.605,1.0,0.338	-0.341	-34.1	34.1
29250	ENSG00000162482	AKR7A3	1	-	19285017	19285114	19284685	19284785	19285887	19285992	29250	2,1,3	0,0,0	2,3,1	3,0,1	170	73	0.00393977	0.192123	1.0,1.0,1.0	0.223,1.0,0.3	0.492	49.2	49.2
78950	ENSG00000146278	PNRC1	6	+	89082550	89082735	89080750	89080973	89083752	89084197	78950	7,8,4	0,2,0	6,5,7	0,4,2	258	73	0.00394625	0.192281	1.0,0.531,1.0	1.0,0.261,0.498	0.257	25.7	25.7
47070	ENSG00000118197	DDX59	1	-	200648438	200648567	200644120	200644517	200649073	200649226	47070	102,101,97	0,0,3	81,89,101	2,4,4	202	73	0.00395324	0.192304	1.0,1.0,0.921	0.936,0.889,0.901	0.065	6.5	6.5
73497	ENSG00000140563	MCTP2	15	+	94345128	94345164	94340812	94340924	94356136	94356301	73497	46,48,55	0,0,0	49,42,50	6,0,2	109	73	0.00395217	0.192304	1.0,1.0,1.0	0.845,1.0,0.944	0.07	7	7
4199	ENSG00000130396	MLLT4	6	+	167965756	167965830	167962438	167962567	167969113	167969198	4199	22,19,23	3,0,3	24,32,32	0,1,0	147	73	0.00395927	0.192439	0.785,1.0,0.792	1.0,0.941,1.0	-0.121	-12.1	12.1
27757	ENSG00000240344	PPIL3	2	-	200881202	200881300	200877496	200877604	200881420	200881488	27757	2,5,2	0,0,0	5,2,2	1,1,2	171	73	0.00396754	0.192683	1.0,1.0,1.0	0.681,0.461,0.299	0.52	52	52
21159	ENSG00000131373	HACL1	3	-	15589539	15589612	15582876	15582989	15596383	15596424	21159	4,2,5	0,1,4	9,4,5	2,0,0	146	73	0.00398474	0.19336	1.0,0.5,0.385	0.692,1.0,1.0	-0.269	-26.9	26.9
58676	ENSG00000165119	HNRNPK	9	-	83975461	83975494	83974516	83974589	83976994	83977051	58676	463414568	19,24,17	419537505	9,16,7	106	73	0.00399197	0.193552	0.944,0.922,0.958	0.97,0.959,0.98	-0.028	-2.8	2.8
22516	ENSG00000107537	PHYH	10	-	13288359	13288541	13283689	13283839	13294427	13294596	22516	228143216	1,2,1	198246170	5,5,4	255	73	0.00400082	0.193822	0.985,0.953,0.984	0.919,0.934,0.924	0.048	4.8	4.8
40438	ENSG00000140263	SORD	15	+	45069858	45070025	45068876	45068978	45072316	45072436	40438	62,30,46	5,4,2	37,28,59	1,0,2	240	73	0.00400459	0.193846	0.79,0.695,0.875	0.918,1.0,0.9	-0.153	-15.3	15.3
67383	ENSG00000125107	CNOT1	16	-	58623281	58623409	58599262	58599511	58629727	58629885	67383	4,6,14	95,52,80	1,3,6	91,89,80	201	73	0.00400812	0.193858	0.015,0.04,0.06	0.004,0.012,0.027	0.024	2.4	2.4
55914	ENSG00000104218	CSPP1	8	+	67193463	67193602	67190649	67190759	67195381	67196263	55914	57,30,33	7,0,0	23,31,29	2,0,0	212	73	0.00402538	0.194534	0.737,1.0,1.0	0.798,1.0,1.0	-0.02	-2	2
43988	ENSG00000184012	TMPRSS2	21	-	41494441	41494578	41489506	41489593	41498118	41498189	43988	1046757991	28,18,14	108213821251	11,15,17	210	73	0.00405724	0.195914	0.929,0.936,0.961	0.972,0.97,0.962	-0.026	-2.6	2.6
5652	ENSG00000017260	ATP2C1	3	+	130979237	130979419	130975331	130975488	130980581	130980679	5652	331289440	2,1,0	289339371	3,5,5	255	73	0.00407177	0.196455	0.979,0.988,1.0	0.965,0.951,0.955	0.032	3.2	3.2
47655	ENSG00000196498	NCOR2	12	-	124327546	124327633	124326179	124326370	124330844	124330898	47655	84,79,78	1,3,3	76,76,73	4,5,11	160	73	0.00408524	0.196944	0.975,0.923,0.922	0.897,0.874,0.752	0.099	9.9	9.9
67305	ENSG00000156521	TYSND1	10	-	70143841	70143972	70137980	70140141	70146532	70146676	67305	52,38,58	1,0,0	64,61,54	3,3,1	204	73	0.00410064	0.197525	0.949,1.0,1.0	0.884,0.879,0.951	0.078	7.8	7.8
38417	ENSG00000131023	LATS1	6	-	149697091	149697186	149695073	149695221	149701778	149702266	38417	2,3,8	38,20,27	1,1,2	18,53,26	168	73	0.00413127	0.198839	0.022,0.061,0.114	0.024,0.008,0.032	0.044	4.4	4.4
3253	ENSG00000126775	ATG14	14	-	55385858	55386096	55381961	55382191	55390910	55390992	3253	86,48,84	7,0,0	39,69,52	0,0,0	311	73	0.00414585	0.199216	0.743,1.0,1.0	1.0,1.0,1.0	-0.086	-8.6	8.6
78783	ENSG00000134744	ZCCHC11	1	-	52481803	52481842	52477707	52477882	52488908	52489035	78783	3,2,1	3,0,0	0,4,0	2,3,1	112	73	0.00414288	0.199216	0.395,1.0,1.0	0.0,0.465,0.0	0.643	64.3	64.3
75410	ENSG00000178927	C17orf62	17	-	82449430	82449956	82449173	82449292	82450699	82450737	75410	127,79,117	25,16,21	81,124,93	29,34,37	599	73	0.00416929	0.20018	0.382,0.376,0.404	0.254,0.308,0.234	0.122	12.2	12.2
4472	ENSG00000113391	FAM172A	5	-	94074645	94074769	94053125	94053227	94111510	94111699	4472	44,54,40	1,3,2	41,45,23	4,7,5	197	73	0.00418141	0.200599	0.942,0.87,0.881	0.792,0.704,0.63	0.189	18.9	18.9
19932	ENSG00000137500	CCDC90B	11	-	83266866	83267038	83265864	83265979	83273646	83273700	19932	6,9,6	52,87,85	2,4,1	99,99,100	245	73	0.00418841	0.200659	0.033,0.03,0.021	0.006,0.012,0.003	0.021	2.1	2.1
25143	ENSG00000164654	MIOS	7	+	7567606	7567688	7567052	7567484	7572435	7572667	25143	7,5,20	1,0,0	6,19,7	1,2,1	155	73	0.00419623	0.200659	0.767,1.0,1.0	0.739,0.817,0.767	0.148	14.8	14.8
66997	ENSG00000174989	FBXW8	12	+	116918530	116918731	116910964	116911157	116928022	116928127	66997	2,8,7	9,4,3	2,3,0	7,10,4	274	73	0.00418994	0.200659	0.056,0.348,0.383	0.071,0.074,0.0	0.214	21.4	21.4
71250	ENSG00000141337	ARSG	17	+	68296376	68296535	68291490	68291652	68306942	68307579	71250	6,8,1	0,0,0	0,3,2	2,1,0	232	73	0.0041932	0.200659	1.0,1.0,1.0	0.0,0.486,1.0	0.505	50.5	50.5
38164	ENSG00000151090	THRB	3	-	24228937	24229001	24190073	24190334	24318357	24318494	38164	50,33,38	0,8,0	39,52,40	0,1,0	137	73	0.0042095	0.201092	1.0,0.687,1.0	1.0,0.965,1.0	-0.093	-9.3	9.3
79291	ENSG00000117523	PRRC2C	1	+	171591151	171591200	171589368	171589605	171591586	171592223	79291	3,0,0	0,3,1	10,6,3	0,1,4	122	73	0.00421207	0.201092	1.0,0.0,0.0	1.0,0.782,0.31	-0.364	-36.4	36.4
15085	ENSG00000005801	ZNF195	11	-	3375496	3375662	3373576	3373656	3379037	3379154	15085	2,1,4	8,3,6	0,0,0	8,6,6	239	73	0.00421833	0.201228	0.071,0.092,0.169	0.0,0.0,0.0	0.111	11.1	11.1
67035	ENSG00000134287	ARF3	12	-	48953112	48953274	48940947	48941188	48956097	48956197	67035	0,0,1	4,3,8	2,4,2	13,2,6	235	73	0.0042455	0.202035	0.0,0.0,0.037	0.046,0.383,0.094	-0.162	-16.2	16.2
76184	ENSG00000105136	ZNF419	19	+	57490146	57490185	57487721	57487983	57491467	57491597	76184	6,1,7	0,2,0	2,9,9	3,5,3	112	73	0.00423904	0.202035	1.0,0.246,1.0	0.303,0.54,0.662	0.247	24.7	24.7
8299	ENSG00000140526	ABHD2	15	+	89103902	89104044	89088421	89088563	89113724	89113824	8299	35,45,36	416343442	28,34,16	349515446	215	73	0.00424247	0.202035	0.028,0.043,0.027	0.027,0.022,0.012	0.012	1.2	1.2
14535	ENSG00000107643	MAPK8	10	+	48325896	48325965	48306654	48306821	48401611	48401782	14535	11,21,15	3,1,1	11,21,3	8,4,4	142	73	0.00427508	0.202953	0.653,0.915,0.885	0.414,0.73,0.278	0.344	34.4	34.4
33629	ENSG00000051825	MPHOSPH9	12	-	123162114	123162218	123161135	123161383	123163013	123163134	33629	256208275	4,6,20	242243245	13,23,22	177	73	0.00427258	0.202953	0.963,0.935,0.85	0.885,0.813,0.821	0.076	7.6	7.6
58278	ENSG00000228782	CTD-2026D20.3	17	-	47486762	47486884	47482991	47483090	47490165	47490295	58278	0,2,5	5,4,4	0,1,0	4,3,2	195	73	0.00426993	0.202953	0.0,0.158,0.319	0.0,0.111,0.0	0.122	12.2	12.2
6255	ENSG00000167685	ZNF444	19	+	56155760	56155973	56146889	56147208	56158493	56158602	6255	32,23,31	24,14,18	20,41,29	33,43,39	286	73	0.0042829	0.203161	0.254,0.295,0.305	0.134,0.196,0.16	0.121	12.1	12.1
62687	ENSG00000064666	CNN2	19	+	1036066	1036246	1032558	1032696	1036415	1036562	62687	63,37,44	0,1,0	56,78,69	2,1,4	253	73	0.00428729	0.203207	1.0,0.914,1.0	0.89,0.957,0.833	0.078	7.8	7.8
44124	ENSG00000269893	SNHG8	4	+	118278943	118279137	118278757	118278792	118279388	118279431	44124	607497568	280297276	744839785	332261306	267	73	0.00429599	0.203366	0.372,0.314,0.36	0.38,0.468,0.412	-0.071	-7.1	7.1
68564	ENSG00000058673	ZC3H11A	1	+	203796292	203796354	203795698	203795775	203796450	203796788	68564	4,9,5	2,0,0	7,1,7	4,1,1	135	73	0.00429752	0.203366	0.52,1.0,1.0	0.486,0.351,0.791	0.297	29.7	29.7
7920	ENSG00000048028	USP28	11	-	113830866	113830946	113829196	113829345	113833419	113833517	7920	11,21,37	0,0,0	18,35,24	3,1,2	153	73	0.00430296	0.20346	1.0,1.0,1.0	0.741,0.944,0.851	0.155	15.5	15.5
12080	ENSG00000120662	MTRF1	13	-	41257672	41257796	41254528	41254620	41260492	41260915	12080	3,4,7	14,17,13	0,4,0	13,18,12	197	73	0.0043071	0.203475	0.074,0.08,0.166	0.0,0.076,0.0	0.081	8.1	8.1
18195	ENSG00000154114	TBCEL	11	+	121055051	121055308	121053629	121053732	121058344	121058471	18195	90,75,119	0,5,2	96150122	0,0,0	330	73	0.00431253	0.203475	1.0,0.768,0.929	1.0,1.0,1.0	-0.101	-10.1	10.1
46616	ENSG00000168385	2002-09-01	2	+	241316421	241316540	241315354	241315610	241317498	241317599	46616	9,8,4	0,0,0	9,11,14	2,3,0	192	73	0.00431358	0.203475	1.0,1.0,1.0	0.631,0.582,1.0	0.262	26.2	26.2
14223	ENSG00000135127	CCDC64	12	+	120074442	120074586	120072510	120072729	120080886	120081017	14223	24,16,28	2,1,2	31,29,28	6,5,11	217	73	0.00435461	0.203953	0.801,0.843,0.825	0.635,0.661,0.461	0.237	23.7	23.7
31398	ENSG00000080802	CNOT4	7	-	135363853	135364066	135362998	135363186	135393917	135394415	31398	39,10,25	8,4,5	25,26,25	2,1,2	286	73	0.00434033	0.203953	0.554,0.39,0.561	0.761,0.869,0.761	-0.295	-29.5	29.5
32258	ENSG00000121310	ECHDC2	1	-	52912753	52912849	52911722	52912021	52913894	52914095	32258	8,12,8	5,3,4	4,8,12	11,7,21	169	73	0.00434669	0.203953	0.409,0.633,0.463	0.136,0.331,0.198	0.28	28	28
45917	ENSG00000253982	CTD-2336O2.1	8	-	1763022	1763201	1762624	1762928	1764300	1764339	45917	135106121	75,51,76	156173186	57,62,70	252	73	0.00433652	0.203953	0.343,0.376,0.316	0.442,0.447,0.435	-0.096	-9.6	9.6
49199	ENSG00000217930	PAM16	16	-	4349641	4349759	4343482	4343616	4351231	4351262	49199	0,1,0	6,4,1	2,3,2	11,4,1	191	73	0.00435245	0.203953	0.0,0.087,0.0	0.065,0.223,0.433	-0.211	-21.1	21.1
51024	ENSG00000114268	PFKFB4	3	-	48543579	48543646	48539696	48539771	48549863	48549960	51024	42,29,55	1,0,0	40,50,33	4,2,1	140	73	0.00435475	0.203953	0.956,1.0,1.0	0.839,0.929,0.945	0.081	8.1	8.1
63684	ENSG00000187605	TET3	2	+	74046277	74048411	74003109	74003166	74073548	74073639	63684	315185193	1,2,0	186259240	5,1,4	2207	73	0.00433986	0.203953	0.912,0.754,1.0	0.552,0.895,0.665	0.185	18.5	18.5
65272	ENSG00000196950	SLC39A10	2	+	195657896	195657979	195657448	195657609	195680031	195680158	65272	3,3,3	1,3,1	2,1,1	7,3,6	156	73	0.00434386	0.203953	0.584,0.319,0.584	0.118,0.135,0.072	0.387	38.7	38.7
70134	ENSG00000115204	MPV17	2	-	27312993	27313074	27312679	27312772	27322447	27322522	70134	125116128	5,1,7	173181172	5,0,0	154	73	0.00433866	0.203953	0.922,0.982,0.897	0.943,1.0,1.0	-0.047	-4.7	4.7
17759	ENSG00000137720	C11orf1	11	+	111883135	111883202	111882367	111882598	111883770	111884069	17759	243165221	1,6,2	184234211	4,7,13	140	73	0.00436421	0.204234	0.992,0.935,0.983	0.96,0.946,0.894	0.037	3.7	3.7
46369	ENSG00000173295	FAM86B3P	8	+	8238309	8238555	8237125	8237275	8239626	8240030	46369	2,1,1	0,1,3	1,4,3	0,2,0	319	73	0.00438171	0.204891	1.0,0.186,0.071	1.0,0.314,1.0	-0.352	-35.2	35.2
64341	ENSG00000100479	POLE2	14	-	49674345	49674427	49674122	49674216	49679724	49679800	64341	16,15,16	0,1,0	10,9,14	2,1,2	155	73	0.00439478	0.20534	1.0,0.876,1.0	0.702,0.809,0.767	0.199	19.9	19.9
9652	ENSG00000245958	RP11-33B1.1	4	+	119499741	119499836	119497810	119497903	119512350	119512464	9652	4,0,2	2,4,1	0,0,1	1,4,5	168	73	0.00441812	0.206267	0.465,0.0,0.465	0.0,0.0,0.08	0.283	28.3	28.3
35914	ENSG00000171451	DSEL	18	-	67516069	67516167	67506581	67515492	67516360	67516980	35914	4,0,0	43,26,34	1,4,9	27,38,36	171	73	0.00442305	0.206335	0.038,0.0,0.0	0.016,0.043,0.096	-0.039	-3.9	3.9
18164	ENSG00000164920	OSR2	8	+	98948172	98948421	98944402	98944823	98948838	98949608	18164	0,1,0	8,3,6	3,0,4	4,2,4	322	73	0.00443466	0.206599	0.0,0.07,0.0	0.145,0.0,0.185	-0.087	-8.7	8.7
21208	ENSG00000196670	ZFP62	5	-	180849153	180849256	180847927	180848082	180851380	180851493	21208	20,18,20	2,1,2	13,20,15	5,6,4	176	73	0.00443571	0.206599	0.806,0.882,0.806	0.519,0.58,0.609	0.262	26.2	26.2
80104	ENSG00000169193	CCDC126	7	+	23597971	23598051	23597415	23597605	23611170	23611508	80104	7,1,6	3,2,3	8,6,8	2,0,1	153	73	0.00444092	0.206679	0.527,0.193,0.488	0.656,1.0,0.792	-0.413	-41.3	41.3
3444	ENSG00000204514	ZNF814	19	-	57868457	57868579	57858814	57858983	57888766	57888817	3444	7,15,4	0,6,0	17,23,21	0,0,0	195	73	0.00447442	0.20726	1.0,0.483,1.0	1.0,1.0,1.0	-0.172	-17.2	17.2
46599	ENSG00000168385	2002-09-01	2	+	241324408	241324662	241324215	241324241	241325992	241326113	46599	19,4,31	469346409	22,21,42	299385382	327	73	0.00446198	0.20726	0.009,0.003,0.017	0.016,0.012,0.024	-0.008	-0.8	0.8
5497	ENSG00000187097	ENTPD5	14	-	74015847	74015930	74011090	74011150	74019249	74019297	5497	32,16,31	0,1,0	20,36,17	3,1,2	156	73	0.00447225	0.20726	1.0,0.882,1.0	0.757,0.944,0.799	0.127	12.7	12.7
56875	ENSG00000105223	PLD3	19	+	40365856	40365930	40348583	40348724	40366418	40366464	56875	47,29,57	2,0,0	54,82,78	0,2,8	147	73	0.0044641	0.20726	0.921,1.0,1.0	1.0,0.953,0.829	0.046	4.6	4.6
68179	ENSG00000123159	GIPC1	19	-	14492856	14492912	14480592	14480778	14496036	14496052	68179	13,4,6	1,1,3	9,12,10	1,0,0	129	73	0.00447223	0.20726	0.88,0.694,0.531	0.836,1.0,1.0	-0.244	-24.4	24.4
80095	ENSG00000170113	NIPA1	15	+	22819287	22819416	22814082	22814153	22820312	22820473	80095	0,1,4	3,5,9	1,10,6	4,3,2	202	73	0.00447092	0.20726	0.0,0.067,0.138	0.083,0.546,0.52	-0.315	-31.5	31.5
60606	ENSG00000197302	ZNF720	16	+	31733566	31733627	31713272	31713435	31753765	31753900	60606	2,0,0	2,3,5	4,3,0	1,4,2	134	73	0.00448107	0.207406	0.353,0.0,0.0	0.685,0.29,0.0	-0.207	-20.7	20.7
34682	ENSG00000103415	HMOX2	16	+	4483632	4483738	4476339	4476487	4505483	4505610	34682	0,1,5	70,40,78	7,4,9	84,64,61	179	73	0.00448693	0.207514	0.0,0.01,0.025	0.033,0.025,0.057	-0.027	-2.7	2.7
42016	ENSG00000185650	ZFP36L1	14	-	68792881	68793070	68790188	68790492	68796074	68796214	42016	78,50,61	1,0,0	67,58,83	0,4,3	262	73	0.00452626	0.20917	0.956,1.0,1.0	1.0,0.802,0.885	0.09	9	9
39256	ENSG00000146733	PSPH	7	-	56019599	56019808	56017372	56017379	56021072	56021231	39256	115,92,98	10,2,3	115115119	1,4,0	282	73	0.00454449	0.209848	0.749,0.923,0.894	0.968,0.882,1.0	-0.095	-9.5	9.5
77621	ENSG00000148090	AUH	9	-	91325317	91325404	91297990	91298076	91355882	91355970	77621	168149181	1,5,5	134158128	1,0,0	160	73	0.00455265	0.210061	0.987,0.931,0.943	0.984,1.0,1.0	-0.041	-4.1	4.1
30418	ENSG00000106077	ABHD11	7	-	73736928	73737220	73736535	73736691	73737561	73737735	30418	254172223	0,0,0	213279256	2,6,1	365	73	0.00455882	0.210182	1.0,1.0,1.0	0.955,0.903,0.981	0.054	5.4	5.4
9709	ENSG00000148773	MKI67	10	-	128114927	128116007	128113426	128113602	128116490	128116536	9709	337166329	11,7,11	222236229	4,1,4	1153	73	0.00458026	0.211006	0.66,0.6,0.654	0.778,0.937,0.784	-0.195	-19.5	19.5
28957	ENSG00000271816	BMS1P4	10	-	73724774	73724838	73722388	73722577	73725960	73726040	28957	3,6,1	9,4,3	1,0,2	3,5,11	137	73	0.00461048	0.212233	0.151,0.444,0.151	0.151,0.0,0.088	0.169	16.9	16.9
26733	ENSG00000150455	TIRAP	11	+	126289664	126289833	126283109	126283153	126290461	126290585	26733	24,12,13	1,2,2	10,17,19	7,3,11	242	73	0.00463561	0.213058	0.879,0.644,0.662	0.301,0.631,0.343	0.303	30.3	30.3
4352	ENSG00000171735	CAMTA1	1	+	6871756	6871840	6825091	6825210	6887653	6888201	4352	175141154	5,3,3	199177151	0,0,2	157	73	0.00463413	0.213058	0.942,0.956,0.96	1.0,1.0,0.972	-0.038	-3.8	3.8
12086	ENSG00000120662	MTRF1	13	-	41262214	41262335	41260492	41260915	41263484	41263577	12086	13,3,5	0,1,2	2,5,5	3,3,4	194	73	0.00466091	0.213424	1.0,0.53,0.485	0.201,0.385,0.32	0.37	37	37
26542	ENSG00000170085	SIMC1	5	+	176270390	176270520	176238452	176238637	176289653	176289799	26542	1,1,0	5,5,2	6,2,1	10,6,1	203	73	0.00465765	0.213424	0.067,0.067,0.0	0.177,0.107,0.264	-0.138	-13.8	13.8
41419	ENSG00000117143	UAP1	1	+	162592731	162592781	162590322	162590511	162597791	162597858	41419	314275356	280273254	290340385	198232207	123	73	0.00466381	0.213424	0.4,0.374,0.454	0.465,0.465,0.525	-0.076	-7.6	7.6
4419	ENSG00000112851	ERBB2IP	5	+	66068876	66069020	66053405	66054951	66072168	66072294	4419	36,50,51	4,4,4	27,29,44	0,1,2	217	73	0.00465573	0.213424	0.752,0.808,0.811	1.0,0.907,0.881	-0.139	-13.9	13.9
48266	ENSG00000213983	AP1G2	14	-	23563199	23563302	23562368	23562578	23563379	23563502	48266	11,4,4	2,4,3	4,13,8	0,2,1	176	73	0.00466522	0.213424	0.695,0.293,0.356	1.0,0.729,0.768	-0.384	-38.4	38.4
50190	ENSG00000141084	RANBP10	16	-	67738012	67738035	67731083	67731584	67744287	67744455	50190	4,1,2	4,1,0	3,3,18	0,0,0	96	73	0.00466394	0.213424	0.432,0.432,1.0	1.0,1.0,1.0	-0.379	-37.9	37.9
20488	ENSG00000162910	MRPL55	1	-	228108436	228108474	228108234	228108318	228109260	228109299	20488	12,8,13	0,1,1	19,14,9	2,3,2	111	73	0.00467427	0.213673	1.0,0.84,0.895	0.862,0.754,0.747	0.124	12.4	12.4
13735	ENSG00000072803	FBXW11	5	-	171996889	171997051	171957596	171957698	172006457	172006659	13735	47,29,51	1,2,3	34,47,46	0,1,0	235	73	0.0046897	0.213882	0.936,0.818,0.841	1.0,0.936,1.0	-0.114	-11.4	11.4
41015	ENSG00000185480	PARPBP	12	+	102164443	102164608	102153868	102153976	102165728	102165883	41015	46,29,50	4,1,1	40,40,41	0,0,0	238	73	0.00468698	0.213882	0.779,0.899,0.939	1.0,1.0,1.0	-0.128	-12.8	12.8
53647	ENSG00000101751	POLI	18	+	54272190	54272242	54271359	54271485	54273925	54274090	53647	6,3,1	22,33,21	1,1,0	14,27,24	125	73	0.00468334	0.213882	0.137,0.05,0.027	0.04,0.021,0.0	0.051	5.1	5.1
10081	ENSG00000100360	IFT27	22	-	36766312	36766455	36766137	36766197	36767305	36767365	10081	2,0,3	50,36,53	1,9,6	43,43,41	216	73	0.00469531	0.21393	0.013,0.0,0.019	0.008,0.066,0.047	-0.03	-3	3
1913	ENSG00000257621	PSMA3-AS1	14	-	58274096	58274135	58273986	58274010	58291634	58291707	1913	1,1,3	8,17,16	8,2,9	19,11,17	112	73	0.00470665	0.21393	0.075,0.037,0.109	0.215,0.106,0.257	-0.119	-11.9	11.9
49770	ENSG00000173272	MZT2A	2	-	131485944	131486181	131483957	131484218	131491875	131492024	49770	18,12,18	184105171	18,16,9	292280237	310	73	0.00470884	0.21393	0.023,0.026,0.024	0.014,0.013,0.009	0.012	1.2	1.2
52788	ENSG00000143748	NVL	1	-	224235807	224235925	224233200	224233289	224236505	224236647	52788	5,9,2	59,43,77	0,3,0	51,63,65	191	73	0.00470628	0.21393	0.031,0.074,0.01	0.0,0.018,0.0	0.032	3.2	3.2
61840	ENSG00000159674	SPON2	4	-	1205348	1205498	1204981	1205116	1207879	1208367	61840	39,14,14	0,0,1	23,37,31	4,2,0	223	73	0.00470752	0.21393	1.0,1.0,0.821	0.653,0.858,1.0	0.103	10.3	10.3
36543	ENSG00000053900	ANAPC4	4	+	25393370	25393480	25392337	25392421	25393804	25393891	36543	7,2,1	14,17,22	0,1,1	15,22,16	183	73	0.00471512	0.214047	0.166,0.045,0.018	0.0,0.018,0.024	0.062	6.2	6.2
77248	ENSG00000104529	EEF1D	8	-	143593874	143594071	143586728	143586849	143597347	143597362	77248	58,45,27	85,65,82	20,34,37	91,82,100	270	73	0.00471865	0.214047	0.156,0.158,0.082	0.056,0.101,0.091	0.049	4.9	4.9
22479	ENSG00000149761	NUDT22	11	+	64227400	64227493	64226608	64227132	64227567	64227666	22479	6,1,6	26,26,53	2,2,1	57,33,63	166	73	0.00472984	0.21439	0.092,0.017,0.047	0.015,0.026,0.007	0.036	3.6	3.6
4188	ENSG00000114126	TFDP2	3	-	141993537	141993585	141978519	141978682	142005440	142005544	4188	27,23,38	0,0,1	22,34,39	2,5,0	121	73	0.0047558	0.215237	1.0,1.0,0.958	0.869,0.804,1.0	0.095	9.5	9.5
56030	ENSG00000171570	RAB4B-EGLN2	19	+	40783777	40783840	40780378	40780499	40783920	40784075	56030	86,47,77	0,3,2	94,94,88	9,4,6	136	73	0.00475399	0.215237	1.0,0.894,0.954	0.849,0.927,0.887	0.062	6.2	6.2
14470	ENSG00000232859	LYRM9	17	-	27882938	27883130	27882568	27882712	27892242	27892321	14470	13,14,7	1,4,0	9,5,6	1,0,0	265	73	0.00476947	0.215691	0.782,0.491,1.0	0.713,1.0,1.0	-0.147	-14.7	14.7
69110	ENSG00000166260	COX11	17	-	54953660	54953842	54951905	54952112	54961118	54961265	69110	8,7,9	0,0,0	9,2,5	1,2,1	255	73	0.00477463	0.215759	1.0,1.0,1.0	0.72,0.223,0.589	0.489	48.9	48.9
13159	ENSG00000128567	PODXL	7	-	131510235	131510331	131509364	131509585	131510827	131511433	13159	6,2,7	11,6,18	1,4,3	18,26,25	169	73	0.00478811	0.215874	0.191,0.126,0.144	0.023,0.062,0.049	0.109	10.9	10.9
1841	ENSG00000087266	SH3BP2	4	+	2829492	2830147	2827605	2827674	2831570	2831679	1841	195,79,171	2,0,2	162222229	2,5,10	728	73	0.00478652	0.215874	0.907,1.0,0.896	0.89,0.817,0.697	0.133	13.3	13.3
21456	ENSG00000109689	STIM2	4	+	27021493	27021612	27017710	27017984	27022518	27022840	21456	12,5,16	7,10,10	4,2,6	9,9,15	192	73	0.00478348	0.215874	0.395,0.16,0.378	0.145,0.078,0.132	0.193	19.3	19.3
68565	ENSG00000058673	ZC3H11A	1	+	203796292	203796354	203795698	203795775	203801574	203801628	68565	4,10,5	1,1,0	6,1,9	2,2,1	135	73	0.004795	0.21602	0.684,0.844,1.0	0.619,0.213,0.83	0.289	28.9	28.9
48957	ENSG00000177485	ZBTB33	X	+	120252668	120252770	120250754	120250977	120253413	120255434	48957	5,2,16	27,23,19	1,4,2	16,28,27	175	73	0.00480119	0.216134	0.072,0.035,0.26	0.025,0.056,0.03	0.085	8.5	8.5
55952	ENSG00000259429	UBE2Q2P2	15	+	82419207	82419247	82418635	82418792	82419979	82420075	55952	4,3,9	1,1,2	3,1,7	0,1,0	113	73	0.00482323	0.216961	0.721,0.66,0.744	1.0,0.392,1.0	-0.089	-8.9	8.9
78356	ENSG00000141376	BCAS3	17	+	61380505	61380571	61368326	61368494	61391976	61392182	78356	3,5,4	0,3,1	4,2,0	5,4,2	139	73	0.00484255	0.217665	1.0,0.467,0.677	0.296,0.208,0.0	0.547	54.7	54.7
17366	ENSG00000132600	PRMT7	16	+	68348341	68348431	68346144	68346280	68352247	68352315	17366	50,45,25	1,3,2	34,35,35	2,7,9	163	73	0.00485515	0.218065	0.957,0.87,0.848	0.884,0.691,0.635	0.155	15.5	15.5
20023	ENSG00000160613	PCSK7	11	-	117208896	117209076	117207969	117208064	117218465	117218568	20023	39,31,44	0,0,1	31,53,50	2,1,3	253	73	0.00486219	0.218216	1.0,1.0,0.927	0.817,0.939,0.828	0.114	11.4	11.4
43979	ENSG00000184012	TMPRSS2	21	-	41494355	41494578	41489506	41489593	41498118	41498189	43979	291719822716	28,18,14	285037643377	11,15,17	296	73	0.0048703	0.218414	0.963,0.964,0.98	0.985,0.984,0.98	-0.014	-1.4	1.4
73461	ENSG00000162869	PPP1R21	2	+	48505717	48505857	48505563	48505596	48507268	48507385	73461	1,2,1	35,17,25	3,1,6	6,19,14	213	73	0.00488204	0.218774	0.01,0.039,0.014	0.146,0.018,0.128	-0.076	-7.6	7.6
21092	ENSG00000167491	GATAD2A	19	+	19436130	19436219	19427695	19427992	19465339	19465577	21092	11,5,4	3,0,2	6,2,8	0,1,0	162	73	0.00489546	0.21921	0.623,1.0,0.474	1.0,0.474,1.0	-0.126	-12.6	12.6
56604	ENSG00000241015	TPM3P9	19	+	53439827	53439933	53431983	53432028	53441795	53444670	56604	15,3,12	0,1,1	17,14,21	7,2,0	179	73	0.00490014	0.219254	1.0,0.55,0.83	0.498,0.741,1.0	0.047	4.7	4.7
54100	ENSG00000198793	MTOR	1	-	11134261	11134466	11133079	11133197	11139303	11139435	54100	97,52,99	0,0,0	73,86,94	0,2,5	278	73	0.00491654	0.219821	1.0,1.0,1.0	1.0,0.919,0.832	0.083	8.3	8.3
37534	ENSG00000139112	GABARAPL1	12	+	10214668	10214779	10213835	10214187	10218062	10218141	37534	3,6,2	1,2,3	14,14,14	0,0,4	184	73	0.00492047	0.219831	0.543,0.543,0.209	1.0,1.0,0.581	-0.429	-42.9	42.9
10924	ENSG00000008294	SPAG9	17	-	51067931	51068012	51056411	51056482	51079583	51079704	10924	2,0,0	31,26,27	1,6,4	35,27,30	154	73	0.00492818	0.220009	0.03,0.0,0.0	0.013,0.095,0.059	-0.046	-4.6	4.6
50	ENSG00000120256	LRP11	6	-	149826263	149826359	149818797	149820703	149836084	149836297	50	102,86,127	2,0,7	84109125	0,1,0	169	73	0.00493541	0.220164	0.957,1.0,0.887	1.0,0.979,1.0	-0.045	-4.5	4.5
65952	ENSG00000166169	POLL	10	-	101585315	101585478	101583517	101583681	101587245	101587403	65952	38,15,20	1,2,3	27,36,35	0,2,0	236	73	0.0049391	0.220164	0.922,0.699,0.673	1.0,0.848,1.0	-0.185	-18.5	18.5
6526	ENSG00000120992	LYPLA1	8	-	54065747	54065813	54063327	54063375	54100907	54100939	6526	388258385	5,2,3	306333363	7,7,11	139	73	0.00494336	0.220188	0.976,0.985,0.985	0.958,0.962,0.945	0.027	2.7	2.7
66806	ENSG00000242574	HLA-DMB	6	-	32935535	32935652	32935341	32935377	32937171	32937456	66806	61,69,46	3,0,0	56,62,59	4,5,1	190	73	0.00495147	0.220383	0.887,1.0,1.0	0.843,0.827,0.958	0.086	8.6	8.6
12564	ENSG00000148950	IMMP1L	11	-	31477500	31477759	31433459	31433570	31488127	31488241	12564	3,6,6	0,1,1	10,9,6	4,2,1	332	73	0.00496887	0.220992	1.0,0.569,0.569	0.355,0.497,0.569	0.239	23.9	23.9
59574	ENSG00000145349	CAMK2D	4	-	113455725	113455821	113454086	113454515	113457334	113457563	59574	3,3,1	5,2,0	1,0,1	2,10,3	169	73	0.00497749	0.221208	0.206,0.393,1.0	0.178,0.0,0.126	0.432	43.2	43.2
80590	ENSG00000203705	TATDN3	1	+	212807735	212807848	212804595	212804651	212812247	212812328	80590	89,74,90	1,0,1	73,103,86	2,0,7	186	73	0.0049864	0.221272	0.972,1.0,0.972	0.935,1.0,0.828	0.06	6	6
8384	ENSG00000119977	TCTN3	10	-	95685555	95685636	95684498	95684624	95686494	95686530	8384	152116114	12,16,13	89134103	6,7,3	154	73	0.00498337	0.221272	0.857,0.775,0.806	0.875,0.901,0.942	-0.093	-9.3	9.3
41975	ENSG00000256500	RP11-73M18.2	14	+	103563214	103563379	103562961	103563124	103574106	103574170	41975	23,14,16	1,1,3	12,33,23	0,1,0	238	73	0.00499226	0.221366	0.876,0.811,0.621	1.0,0.91,1.0	-0.201	-20.1	20.1
46580	ENSG00000161996	WDR90	16	+	651826	652039	651643	651747	652466	652535	46580	45,23,33	1,0,0	37,43,49	0,2,4	286	73	0.00500712	0.221796	0.92,1.0,1.0	1.0,0.846,0.758	0.105	10.5	10.5
77023	ENSG00000003436	TFPI	2	-	187529363	187529485	187520541	187520618	187554199	187554349	77023	55,69,63	0,2,4	75,64,74	7,9,4	195	73	0.00500946	0.221796	1.0,0.928,0.855	0.8,0.727,0.874	0.127	12.7	12.7
73773	ENSG00000131626	PPFIA1	11	+	70349922	70350039	70348374	70348420	70354300	70354452	73773	15,8,21	19,16,24	11,12,10	31,29,42	190	73	0.00503087	0.222577	0.233,0.161,0.252	0.12,0.137,0.084	0.102	10.2	10.2
36952	ENSG00000101391	CDK5RAP1	20	-	33396760	33396852	33395012	33395116	33401427	33401561	36952	31,26,28	0,0,0	13,31,22	5,1,0	165	73	0.00506459	0.223902	1.0,1.0,1.0	0.535,0.932,1.0	0.178	17.8	17.8
10430	ENSG00000130723	PRRC2B	9	+	131446400	131446642	131444184	131444328	131447084	131447206	10430	279178298	6,3,5	219341327	0,4,1	315	73	0.00508632	0.224192	0.915,0.932,0.932	1.0,0.952,0.987	-0.053	-5.3	5.3
23096	ENSG00000120370	GORAB	1	+	170540532	170540665	170539061	170539571	170542490	170542592	23096	0,1,1	4,5,5	7,1,1	1,4,3	206	73	0.00508508	0.224192	0.0,0.066,0.066	0.713,0.081,0.106	-0.256	-25.6	25.6
53160	ENSG00000074657	ZNF532	18	+	58865303	58865385	58863603	58863750	58865469	58865579	53160	26,14,25	1,3,3	22,21,14	0,2,0	155	73	0.00508382	0.224192	0.925,0.687,0.797	1.0,0.832,1.0	-0.141	-14.1	14.1
7088	ENSG00000251247	ZNF345	19	+	36862916	36863011	36851829	36851904	36876784	36877113	7088	3,2,1	5,4,5	0,0,0	5,4,6	168	73	0.00507692	0.224192	0.207,0.178,0.08	0.0,0.0,0.0	0.155	15.5	15.5
19582	ENSG00000125149	C16orf70	16	+	67140985	67141081	67140510	67140594	67144293	67144376	19582	3,5,8	62,61,46	3,1,0	44,49,58	169	73	0.00509407	0.2242	0.02,0.034,0.07	0.029,0.009,0.0	0.029	2.9	2.9
74535	ENSG00000102878	HSF4	16	+	67167391	67167599	67167119	67167222	67167823	67167947	74535	91,60,83	0,0,0	84,96,107	1,3,3	281	73	0.00509402	0.2242	1.0,1.0,1.0	0.956,0.893,0.903	0.083	8.3	8.3
10937	ENSG00000178764	ZHX2	8	+	122851601	122851719	122781393	122781946	122863476	122863539	10937	1,0,0	4,9,13	4,1,2	9,5,8	191	73	0.00511158	0.224636	0.087,0.0,0.0	0.145,0.071,0.087	-0.072	-7.2	7.2
2218	ENSG00000257122	RRN3P3	16	-	22422160	22422214	22418671	22420594	22426212	22426366	2218	5,0,0	0,2,3	0,2,3	2,0,0	127	73	0.00511142	0.224636	1.0,0.0,0.0	0.0,1.0,1.0	-0.333	-33.3	33.3
45617	ENSG00000152601	MBNL1	3	+	152456266	152456361	152447619	152447773	152459270	152459345	45617	58,39,80	0,0,0	56,96,99	3,1,4	168	73	0.00512794	0.225188	1.0,1.0,1.0	0.89,0.977,0.915	0.073	7.3	7.3
25112	ENSG00000274523	WBSCR16	7	-	75028913	75029081	75027121	75028079	75052710	75052796	25112	8,5,9	0,0,0	7,7,10	1,1,2	241	73	0.00514291	0.225678	1.0,1.0,1.0	0.68,0.68,0.602	0.346	34.6	34.6
2750	ENSG00000079459	FDFT1	8	+	11803140	11803225	11802738	11802931	11803321	11803832	2750	2,0,2	1,1,7	1,6,3	1,1,1	158	73	0.00514961	0.225804	0.48,0.0,0.117	0.316,0.735,0.581	-0.345	-34.5	34.5
43487	ENSG00000135297	MTO1	6	+	73480996	73481116	73480674	73480805	73482039	73482244	43487	3,2,0	45,60,36	7,7,3	41,56,53	193	73	0.00517385	0.226638	0.025,0.012,0.0	0.061,0.045,0.021	-0.03	-3	3
49571	ENSG00000171914	TLN2	15	+	62618350	62618475	62589686	62589762	62647274	62647446	49571	5,3,2	2,1,3	1,5,2	0,1,1	198	73	0.00517628	0.226638	0.48,0.525,0.197	1.0,0.648,0.424	-0.29	-29	29
28136	ENSG00000100802	C14orf93	14	-	23000958	23001037	22999102	22999402	23010100	23010128	28136	1,1,0	2,3,6	3,3,1	2,5,4	152	73	0.00518371	0.226795	0.194,0.138,0.0	0.419,0.224,0.107	-0.139	-13.9	13.9
52792	ENSG00000143748	NVL	1	-	224232088	224232182	224231225	224231296	224233200	224233289	52792	4,13,10	68,57,91	4,3,4	78,69,77	167	73	0.00519567	0.22715	0.025,0.091,0.046	0.022,0.019,0.022	0.033	3.3	3.3
3452	ENSG00000204514	ZNF814	19	-	57885882	57885969	57850319	57850561	57888766	57888958	3452	4,0,3	1,2,3	1,0,1	1,6,6	160	73	0.00519975	0.227161	0.646,0.0,0.313	0.313,0.0,0.071	0.192	19.2	19.2
15554	ENSG00000159267	HLCS	21	-	36946008	36946154	36936448	36937392	36962035	36962170	15554	16,5,15	3,0,2	9,18,9	1,0,0	219	73	0.00520549	0.227244	0.64,1.0,0.714	0.75,1.0,1.0	-0.132	-13.2	13.2
27252	ENSG00000135373	EHF	11	+	34622874	34622971	34622202	34622416	34642627	34642727	27252	6,8,12	8,0,2	3,5,16	0,2,0	170	73	0.00521322	0.227413	0.244,1.0,0.72	1.0,0.518,1.0	-0.185	-18.5	18.5
73671	ENSG00000163705	FANCD2OS	3	-	10083543	10083717	10081319	10081531	10085797	10085828	73671	3,1,4	3,4,5	0,0,2	4,7,2	247	73	0.00522097	0.227584	0.228,0.069,0.191	0.0,0.0,0.228	0.087	8.7	8.7
10889	ENSG00000089006	SNX5	20	-	17951020	17951327	17950290	17950396	17951499	17951595	10889	30,8,9	81,74,85	19,24,29	63,68,69	380	73	0.0052412	0.227961	0.066,0.02,0.02	0.055,0.063,0.075	-0.029	-2.9	2.9
46579	ENSG00000161996	WDR90	16	+	651823	652039	651643	651747	652466	652535	46579	49,18,35	1,0,0	38,47,47	0,2,4	289	73	0.00523971	0.227961	0.925,1.0,1.0	1.0,0.856,0.748	0.107	10.7	10.7
78102	ENSG00000154134	ROBO3	11	+	124878297	124878436	124877518	124877658	124878583	124878796	78102	32,18,8	2,3,1	15,21,25	1,1,0	212	73	0.00523552	0.227961	0.846,0.674,0.734	0.838,0.879,1.0	-0.154	-15.4	15.4
33045	ENSG00000117479	SLC19A2	1	-	169476414	169476554	169469963	169470186	169477154	169477757	33045	12,11,12	39,36,60	4,8,3	33,53,50	213	73	0.00526477	0.22865	0.095,0.095,0.064	0.04,0.049,0.02	0.048	4.8	4.8
80102	ENSG00000169193	CCDC126	7	+	23604085	23604279	23597971	23598051	23611170	23611553	80102	21,20,26	4,1,5	15,11,13	8,4,8	267	73	0.00526108	0.22865	0.589,0.845,0.587	0.339,0.429,0.308	0.315	31.5	31.5
26191	ENSG00000153310	FAM49B	8	-	129879388	129879471	129871374	129871496	129880375	129880458	26191	46,17,34	0,1,0	41,54,36	3,1,3	156	73	0.00528546	0.229212	1.0,0.888,1.0	0.865,0.962,0.849	0.071	7.1	7.1
51023	ENSG00000114268	PFKFB4	3	-	48548531	48548659	48543579	48543646	48549863	48549960	51023	2,2,2	20,15,30	4,6,9	24,29,13	201	73	0.00528205	0.229212	0.035,0.046,0.024	0.057,0.07,0.201	-0.074	-7.4	7.4
56082	ENSG00000113971	NPHP3	3	-	132684553	132684794	132683398	132683524	132686259	132686387	56082	49,55,52	4,2,0	28,44,59	0,0,0	314	73	0.00529118	0.229292	0.74,0.865,1.0	1.0,1.0,1.0	-0.132	-13.2	13.2
12512	ENSG00000163933	RFT1	3	-	53106785	53106869	53105672	53105803	53111829	53111908	12512	33,23,29	2,1,3	37,35,39	0,0,0	157	73	0.00529984	0.229499	0.885,0.914,0.818	1.0,1.0,1.0	-0.128	-12.8	12.8
10402	ENSG00000086758	HUWE1	X	-	53680558	53680694	53680048	53680186	53683873	53684169	10402	1,0,2	52,34,55	3,5,4	21,33,39	209	73	0.00531068	0.229662	0.007,0.0,0.013	0.048,0.05,0.035	-0.038	-3.8	3.8
57190	ENSG00000130702	LAMA5	20	-	62319442	62319583	62318842	62319013	62319683	62319795	57190	2,0,1	19,11,13	4,5,5	29,18,20	214	73	0.00531135	0.229662	0.035,0.0,0.026	0.045,0.087,0.079	-0.05	-5	5
76001	ENSG00000170949	ZNF160	19	-	53091412	53091553	53086261	53086321	53091636	53091720	76001	7,1,5	18,11,8	13,8,12	9,13,10	214	73	0.00531632	0.229708	0.117,0.03,0.176	0.33,0.173,0.29	-0.157	-15.7	15.7
11369	ENSG00000125257	ABCC4	13	-	95095954	95096179	95083139	95083290	95115921	95115997	11369	49,50,56	568435598	26,36,36	456559537	298	73	0.00532826	0.229833	0.021,0.027,0.022	0.014,0.016,0.016	0.008	0.8	0.8
2071	ENSG00000085382	HACE1	6	-	104780352	104780457	104777205	104777317	104784085	104784173	2071	2,1,5	13,5,8	2,0,0	4,17,14	178	73	0.00533696	0.229833	0.059,0.076,0.204	0.17,0.0,0.0	0.056	5.6	5.6
26203	ENSG00000006831	ADIPOR2	12	+	1736078	1736240	1691026	1691191	1754257	1754514	26203	2,0,7	12,10,13	1,0,0	8,13,9	235	73	0.00533421	0.229833	0.049,0.0,0.143	0.037,0.0,0.0	0.052	5.2	5.2
39144	ENSG00000133597	ADCK2	7	+	140681041	140681137	140679154	140679283	140686989	140687241	39144	142102162	2,2,10	123136119	1,0,3	169	73	0.00532702	0.229833	0.968,0.957,0.875	0.982,1.0,0.945	-0.042	-4.2	4.2
77141	ENSG00000271254	AC240274.1	KI270711.1	-	27336	27439	26290	26505	29278	29488	77141	5,7,12	4,0,1	7,6,13	0,0,0	176	73	0.00533864	0.229833	0.341,1.0,0.833	1.0,1.0,1.0	-0.275	-27.5	27.5
7197	ENSG00000141446	ESCO1	18	-	21540576	21540700	21539919	21540009	21560858	21560981	7197	10,15,18	25,27,14	5,4,10	27,21,25	197	73	0.00535793	0.230496	0.129,0.171,0.323	0.064,0.066,0.129	0.121	12.1	12.1
15781	ENSG00000249492	RP11-159F24.3	5	+	43484138	43484301	43483958	43484001	43488043	43488142	15781	0,5,1	2,1,0	7,10,0	0,1,1	236	73	0.00538008	0.231281	0.0,0.607,1.0	1.0,0.756,0.0	-0.05	-5	5
15683	ENSG00000154582	TCEB1	8	-	73970578	73970634	73964486	73964625	73971869	73971908	15683	7,5,12	0,0,3	0,2,3	1,5,0	129	73	0.00538961	0.231354	1.0,1.0,0.694	0.0,0.185,1.0	0.503	50.3	50.3
16176	ENSG00000163870	TPRA1	3	-	127587983	127588160	127580021	127580163	127590409	127590699	16176	5,2,6	17,10,18	0,4,1	24,21,20	250	73	0.0053891	0.231354	0.079,0.055,0.089	0.0,0.053,0.014	0.052	5.2	5.2
12143	ENSG00000270168	LA16c-380H5.3	16	+	2996495	2996531	2995856	2995910	2997052	2997085	12143	2,3,2	0,1,0	0,3,4	2,2,0	109	73	0.00540286	0.231639	1.0,0.668,1.0	0.0,0.501,1.0	0.389	38.9	38.9
50538	ENSG00000225470	JPX	X	+	73994839	73994961	73944583	73944662	73998767	73998844	50538	41,28,42	0,2,0	23,41,37	4,0,3	195	73	0.00540408	0.231639	1.0,0.84,1.0	0.683,1.0,0.822	0.112	11.2	11.2
60180	ENSG00000164074	ABHD18	4	+	127965953	127966056	127965473	127965606	127973612	127973671	60180	0,5,0	2,0,1	2,1,2	0,1,1	176	73	0.00542346	0.232301	0.0,1.0,0.0	1.0,0.293,0.453	-0.249	-24.9	24.9
25368	ENSG00000128891	C15orf57	15	-	40553594	40554127	40531330	40532302	40557215	40557372	25368	156162136	1,3,6	151157145	1,2,0	606	73	0.00542983	0.232406	0.949,0.867,0.732	0.948,0.904,1.0	-0.101	-10.1	10.1
45108	ENSG00000221978	CCNL2	1	-	1388625	1388743	1387953	1388065	1388949	1389047	45108	14,5,13	1,1,0	14,4,11	0,4,2	191	73	0.00543834	0.232602	0.843,0.656,1.0	1.0,0.277,0.678	0.181	18.1	18.1
77966	ENSG00000123600	METTL8	2	-	171360421	171360513	171339474	171339554	171392042	171392197	77966	67,55,59	4,1,3	57,62,62	0,2,0	165	73	0.00544601	0.232762	0.881,0.961,0.897	1.0,0.932,1.0	-0.064	-6.4	6.4
20020	ENSG00000160613	PCSK7	11	-	117208896	117209046	117207969	117208064	117218465	117218568	20020	39,28,42	0,0,1	28,50,47	2,1,3	223	73	0.00546335	0.233166	1.0,1.0,0.932	0.821,0.942,0.837	0.111	11.1	11.1
8632	ENSG00000113790	EHHADH	3	-	185226827	185226858	185218193	185218240	185229431	185229543	8632	0,0,0	5,6,10	0,4,2	11,6,5	104	73	0.00546155	0.233166	0.0,0.0,0.0	0.0,0.319,0.219	-0.179	-17.9	17.9
17302	ENSG00000170871	KIAA0232	4	+	6830818	6830951	6830044	6830170	6842066	6842204	17302	7,0,5	1,5,4	1,0,1	1,1,3	206	73	0.00546865	0.233224	0.713,0.0,0.307	0.262,0.0,0.106	0.217	21.7	21.7
65408	ENSG00000007541	PIGQ	16	+	570647	570760	569967	570096	574065	574409	65408	0,2,1	9,13,11	3,5,5	9,21,15	186	73	0.00547294	0.233239	0.0,0.057,0.034	0.116,0.085,0.116	-0.075	-7.5	7.5
7989	ENSG00000249859	PVT1	8	+	128074072	128074291	128070159	128070361	128096517	128096656	7989	4,2,12	1,5,0	2,2,0	2,2,6	292	73	0.00548377	0.233532	0.5,0.091,1.0	0.2,0.2,0.0	0.397	39.7	39.7
17348	ENSG00000104361	NIPAL2	8	-	98217038	98217286	98212404	98212501	98222478	98222600	17348	11,1,0	22,20,14	0,0,1	14,23,22	321	73	0.00549052	0.233533	0.102,0.011,0.0	0.0,0.0,0.01	0.034	3.4	3.4
62414	ENSG00000156232	WHAMM	15	+	82817537	82817702	82816691	82816842	82817919	82818089	62414	0,1,1	15,17,13	2,5,5	18,21,26	238	73	0.00549564	0.233533	0.0,0.018,0.023	0.033,0.068,0.056	-0.039	-3.9	3.9
71806	ENSG00000107077	KDM4C	9	+	7049091	7049200	7046861	7046917	7103684	7103870	71806	38,26,41	0,0,0	40,28,39	2,1,3	182	73	0.00549466	0.233533	1.0,1.0,1.0	0.889,0.918,0.839	0.118	11.8	11.8
51392	ENSG00000133056	PIK3C2B	1	-	204489815	204489931	204468869	204469886	204494355	204494701	51392	0,1,2	13,2,4	5,3,4	12,8,4	189	73	0.00550492	0.233647	0.0,0.162,0.162	0.139,0.127,0.279	-0.074	-7.4	7.4
72688	ENSG00000172765	TMCC1	3	-	129857253	129857405	129832773	129832826	129893493	129893576	72688	42,38,45	1,4,2	41,44,43	0,0,2	225	73	0.00550622	0.233647	0.932,0.755,0.88	1.0,1.0,0.875	-0.103	-10.3	10.3
17768	ENSG00000108799	EZH1	17	-	42724304	42724424	42722794	42722915	42727634	42727763	17768	66,43,53	4,0,3	32,42,54	0,1,0	193	73	0.00552564	0.23418	0.862,1.0,0.87	1.0,0.941,1.0	-0.07	-7	7
66640	ENSG00000215114	UBXN2B	8	+	58439632	58439770	58434394	58434504	58445906	58446068	66640	69,64,74	1,3,3	63,66,73	1,0,0	211	73	0.0055267	0.23418	0.96,0.881,0.895	0.956,1.0,1.0	-0.073	-7.3	7.3
72341	ENSG00000148719	DNAJB12	10	-	72338201	72338253	72336523	72336696	72340788	72340868	72341	40,28,29	0,2,0	34,35,42	3,1,4	125	73	0.00554763	0.234563	1.0,0.891,1.0	0.869,0.953,0.86	0.07	7	7
7251	ENSG00000038382	TRIO	5	+	14460688	14460828	14419777	14420021	14461018	14461311	7251	1,0,0	12,10,13	1,1,7	8,16,19	213	73	0.00554001	0.234563	0.028,0.0,0.0	0.041,0.021,0.112	-0.049	-4.9	4.9
80103	ENSG00000169193	CCDC126	7	+	23604085	23604147	23597971	23598051	23611170	23611553	80103	5,6,7	4,1,5	1,1,6	8,4,8	135	73	0.00554395	0.234563	0.403,0.764,0.431	0.063,0.119,0.289	0.376	37.6	37.6
19417	ENSG00000250722	SEPP1	5	-	42810690	42810778	42801237	42801331	42811835	42811893	19417	9,6,7	10,20,18	8,13,17	11,7,8	161	73	0.00556371	0.235041	0.29,0.12,0.15	0.248,0.457,0.491	-0.212	-21.2	21.2
47732	ENSG00000116199	FAM20B	1	+	179044772	179044841	179043714	179044224	179050278	179050365	47732	6,8,7	42,15,31	1,2,4	24,29,32	142	73	0.00556755	0.235041	0.068,0.215,0.104	0.021,0.034,0.06	0.091	9.1	9.1
4834	ENSG00000154001	PPP2R5E	14	-	63453688	63453885	63421992	63422094	63539528	63539692	4834	216,88,164	6,2,3	121165135	0,1,2	270	73	0.00557087	0.235041	0.907,0.922,0.937	1.0,0.978,0.948	-0.053	-5.3	5.3
13563	ENSG00000167751	KLK2	19	+	50877187	50877296	50876884	50877045	50877706	50877756	13563	234124204	14,6,9	204294272	4,7,6	182	73	0.00560865	0.236467	0.87,0.892,0.901	0.953,0.944,0.948	-0.061	-6.1	6.1
15640	ENSG00000167130	DOLPP1	9	+	129086138	129086267	129085517	129085616	129086708	129086798	15640	86,65,54	7,2,3	98114106	2,3,0	202	73	0.00561558	0.23659	0.816,0.922,0.867	0.947,0.932,1.0	-0.091	-9.1	9.1
51281	ENSG00000130653	PNPLA7	9	-	137489136	137489340	137484586	137484736	137493012	137493082	51281	27,15,11	4,0,3	7,13,14	5,4,12	277	73	0.00562263	0.236719	0.64,1.0,0.491	0.27,0.461,0.235	0.388	38.8	38.8
29761	ENSG00000213625	LEPROT	1	+	65429930	65430048	65425302	65425378	65431802	65431920	29761	41,37,50	4,4,7	56,57,53	1,3,2	191	73	0.00562888	0.236813	0.797,0.78,0.732	0.955,0.879,0.91	-0.145	-14.5	14.5
52054	ENSG00000187953	PMS2CL	7	+	6730633	6730727	6730181	6730301	6731896	6731955	52054	3,2,0	5,3,1	6,5,6	3,2,2	167	73	0.00563354	0.236841	0.208,0.226,0.0	0.466,0.522,0.567	-0.374	-37.4	37.4
4918	ENSG00000153944	MSI2	17	+	57676986	57677059	57674971	57675126	57679548	57680297	4918	86,50,79	7,4,3	50,77,81	10,9,13	146	73	0.00564502	0.236987	0.86,0.862,0.929	0.714,0.811,0.757	0.123	12.3	12.3
72695	ENSG00000172765	TMCC1	3	-	129857253	129857401	129832773	129832826	129893493	129893532	72695	40,38,44	1,4,2	39,41,42	0,0,2	221	73	0.00564254	0.236987	0.93,0.758,0.879	1.0,1.0,0.874	-0.102	-10.2	10.2
10044	ENSG00000170919	TPT1-AS1	13	+	45383759	45383838	45383090	45383235	45389734	45389820	10044	5,3,4	1,5,1	2,1,1	5,1,6	152	73	0.00566066	0.237306	0.706,0.224,0.658	0.161,0.324,0.074	0.343	34.3	34.3
27951	ENSG00000178750	STX19	3	-	94018438	94018498	94014368	94015282	94028366	94028419	27951	96,86,106	9,8,3	66,60,73	11,10,11	133	73	0.00565793	0.237306	0.854,0.855,0.951	0.767,0.767,0.785	0.114	11.4	11.4
30016	ENSG00000162241	SLC25A45	11	-	65381874	65381969	65380131	65380175	65382485	65382571	30016	13,9,9	2,1,1	11,9,24	0,0,0	168	73	0.00567331	0.237351	0.739,0.796,0.796	1.0,1.0,1.0	-0.223	-22.3	22.3
67230	ENSG00000100162	CENPM	22	-	41943609	41943701	41938720	41939196	41945224	41945349	67230	43,29,65	1,0,0	71,72,80	3,2,3	165	73	0.00567153	0.237351	0.95,1.0,1.0	0.913,0.941,0.922	0.058	5.8	5.8
78641	ENSG00000250903	GMDS-AS1	6	+	2269697	2269799	2248836	2248926	2283498	2283774	78641	6,5,4	2,0,0	5,10,8	1,0,5	175	73	0.00567377	0.237351	0.556,1.0,1.0	0.676,1.0,0.4	0.16	16	16
14761	ENSG00000144566	RAB5A	3	+	19970547	19970717	19950805	19951061	19974184	19974297	14761	2,12,3	2,0,3	4,6,2	0,2,0	243	73	0.00568168	0.237514	0.231,1.0,0.231	1.0,0.474,1.0	-0.337	-33.7	33.7
3124	ENSG00000178075	GRAMD1C	3	+	113936265	113936442	113934431	113934535	113938085	113938143	3124	25,21,17	6,2,1	20,14,35	0,0,3	250	73	0.00570555	0.238344	0.549,0.754,0.832	1.0,1.0,0.773	-0.213	-21.3	21.3
33632	ENSG00000051825	MPHOSPH9	12	-	123157482	123157617	123156398	123156908	123160780	123160849	33632	7,5,8	93,86,119	8,19,11	77,99,82	208	73	0.00572221	0.238594	0.026,0.02,0.023	0.035,0.063,0.045	-0.025	-2.5	2.5
48832	ENSG00000143776	CDC42BPA	1	-	227219262	227219420	227213135	227213219	227254063	227254155	48832	12,19,12	48,40,45	5,4,8	28,41,48	231	73	0.00572365	0.238594	0.073,0.131,0.078	0.053,0.03,0.05	0.05	5	5
51003	ENSG00000111652	COPS7A	12	+	6725864	6725985	6725647	6725757	6727925	6728001	51003	1,0,1	0,1,1	1,2,2	0,0,0	194	73	0.00571875	0.238594	1.0,0.0,0.273	1.0,1.0,1.0	-0.576	-57.6	57.6
47106	ENSG00000267254	ZNF790-AS1	19	+	36823730	36823821	36801875	36801933	36827649	36828101	47106	9,8,6	0,1,0	7,19,11	1,2,2	164	73	0.0057323	0.238629	1.0,0.781,1.0	0.757,0.809,0.71	0.168	16.8	16.8
72669	ENSG00000172765	TMCC1	3	-	129857249	129857405	129832773	129832826	129893493	129893576	72669	43,39,47	1,4,2	43,44,44	0,0,2	229	73	0.00573254	0.238629	0.932,0.757,0.882	1.0,1.0,0.875	-0.101	-10.1	10.1
59579	ENSG00000176124	DLEU1	13	+	50083108	50083194	50082170	50082557	50104703	50107218	59579	22,17,19	15,8,9	14,23,5	12,24,24	159	73	0.0057372	0.238655	0.402,0.494,0.492	0.349,0.306,0.087	0.215	21.5	21.5
21130	ENSG00000161010	C5orf45	5	-	179851242	179851424	179847977	179848066	179853196	179853276	21130	5,2,5	0,0,0	1,5,7	0,2,2	255	73	0.00574463	0.238796	1.0,1.0,1.0	1.0,0.417,0.5	0.361	36.1	36.1
22285	ENSG00000128849	CGNL1	15	+	57421135	57421250	57402660	57402714	57437984	57438017	22285	4,2,3	1,1,0	2,3,5	1,1,2	188	73	0.00575649	0.239	0.608,0.437,1.0	0.437,0.538,0.493	0.192	19.2	19.2
4204	ENSG00000130396	MLLT4	6	+	167965756	167965853	167962432	167962567	167969113	167969198	4204	30,25,34	3,0,3	34,45,42	0,1,0	170	73	0.00575762	0.239	0.811,1.0,0.83	1.0,0.951,1.0	-0.103	-10.3	10.3
56400	ENSG00000248508	SRP14-AS1	15	+	40060096	40060251	40045960	40046069	40065220	40067290	56400	11,10,10	3,0,1	1,13,2	4,1,6	228	73	0.00577249	0.239449	0.54,1.0,0.762	0.074,0.806,0.096	0.442	44.2	44.2
17196	ENSG00000123106	CCDC91	12	+	28226139	28226199	28225794	28225861	28255580	28255662	17196	8,4,5	4,2,0	6,6,5	0,1,1	133	73	0.00579753	0.240319	0.523,0.523,1.0	1.0,0.767,0.733	-0.151	-15.1	15.1
60567	ENSG00000163950	SLBP	4	-	1703595	1703700	1700010	1700070	1711873	1711990	60567	305257299	4,5,2	225293307	11,7,8	178	73	0.00583433	0.241675	0.969,0.955,0.984	0.893,0.945,0.94	0.043	4.3	4.3
4410	ENSG00000161328	LRRC56	11	+	540077	540169	539579	539726	540673	540861	4410	1,1,1	6,0,2	4,6,3	2,2,1	165	73	0.0058536	0.242304	0.069,1.0,0.181	0.469,0.57,0.57	-0.12	-12	12
35231	ENSG00000143995	MEIS1	2	+	66461655	66461887	66442964	66443048	66464108	66464220	35231	0,4,4	6,5,8	0,1,0	6,10,5	305	73	0.005875	0.242892	0.0,0.161,0.107	0.0,0.023,0.0	0.082	8.2	8.2
46799	ENSG00000161395	PGAP3	17	-	39676613	39676755	39674616	39674679	39684596	39684749	46799	16,3,7	6,4,4	11,4,8	11,15,25	215	73	0.00587603	0.242892	0.475,0.203,0.373	0.253,0.083,0.098	0.206	20.6	20.6
120	ENSG00000147408	CSGALNACT1	8	-	19585151	19585320	19505200	19506130	19601770	19601865	120	0,2,0	15,4,8	5,1,4	8,12,14	242	73	0.00590752	0.244024	0.0,0.131,0.0	0.159,0.025,0.079	-0.044	-4.4	4.4
44683	ENSG00000090889	KIF4A	X	+	70365727	70365889	70353621	70353807	70374150	70374254	44683	2,0,7	21,9,10	0,0,0	15,15,23	235	73	0.00594865	0.245551	0.029,0.0,0.179	0.0,0.0,0.0	0.069	6.9	6.9
16075	ENSG00000118058	KMT2A	11	+	118439023	118439122	118436509	118436944	118468774	118468844	16075	1,2,0	8,4,3	0,2,8	2,3,5	172	73	0.0059703	0.246101	0.05,0.175,0.0	0.0,0.221,0.404	-0.133	-13.3	13.3
24221	ENSG00000167565	SERTAD3	19	-	40442326	40442488	40440843	40442086	40444214	40444275	24221	3,2,1	35,18,13	7,6,9	23,29,34	235	73	0.00596653	0.246101	0.026,0.033,0.023	0.086,0.06,0.076	-0.047	-4.7	4.7
3662	ENSG00000226833	AC097724.3	2	-	28731910	28731969	28722439	28723006	28736026	28736192	3662	3,1,2	0,0,2	5,3,2	1,2,3	132	73	0.00598621	0.246585	1.0,1.0,0.356	0.734,0.453,0.269	0.3	30	30
10358	ENSG00000133030	MPRIP	17	+	17175292	17175412	17173915	17174075	17176425	17176512	10358	198113198	3,1,0	152209197	1,9,4	193	73	0.00599701	0.246686	0.961,0.977,1.0	0.983,0.898,0.949	0.036	3.6	3.6
18557	ENSG00000144034	TPRKB	2	-	73736616	73736756	73734428	73734591	73737301	73737335	18557	2,4,0	47,45,68	5,6,10	68,68,61	213	73	0.00599301	0.246686	0.014,0.03,0.0	0.025,0.029,0.053	-0.021	-2.1	2.1
76660	ENSG00000093000	NUP50	22	+	45170987	45171177	45168167	45168246	45171599	45171683	76660	38,22,18	46,44,46	34,41,36	38,35,36	263	73	0.00602121	0.24751	0.187,0.122,0.098	0.199,0.245,0.217	-0.085	-8.5	8.5
24969	ENSG00000258644	SYNJ2BP-COX16	14	-	70388469	70388606	70375675	70375771	70416899	70417074	24969	196163209	0,6,3	184209198	8,5,11	210	73	0.00603582	0.247938	1.0,0.904,0.96	0.889,0.936,0.862	0.059	5.9	5.9
40424	ENSG00000122085	MTERF4	2	-	241099395	241099894	241097242	241097427	241102252	241102287	40424	467294408	16,12,10	382476508	9,4,8	572	73	0.00605146	0.248029	0.788,0.758,0.839	0.844,0.938,0.89	-0.096	-9.6	9.6
64334	ENSG00000100479	POLE2	14	-	49674349	49674427	49674122	49674216	49679724	49679800	64334	24,17,20	0,1,0	17,17,23	2,1,2	151	73	0.00605068	0.248029	1.0,0.892,1.0	0.804,0.892,0.848	0.116	11.6	11.6
72525	ENSG00000007341	ST7L	1	-	112616812	112616844	112610840	112611003	112618908	112619189	72525	24,16,18	1,1,0	15,20,15	0,2,5	105	73	0.00604911	0.248029	0.943,0.918,1.0	1.0,0.874,0.676	0.104	10.4	10.4
7687	ENSG00000224078	SNHG14	15	+	25096827	25097030	25095635	25095728	25097320	25097439	7687	44,29,56	13,13,7	49,69,76	5,8,5	276	73	0.00605481	0.248029	0.472,0.371,0.679	0.722,0.695,0.801	-0.232	-23.2	23.2
17005	ENSG00000168615	ADAM9	8	+	39076146	39076275	39071297	39071403	39077227	39077411	17005	23,18,11	329253316	7,12,13	313407339	202	73	0.00608454	0.248387	0.025,0.025,0.012	0.008,0.011,0.014	0.01	1	1
23530	ENSG00000141378	PTRH2	17	-	59698099	59698294	59697305	59697978	59698870	59700189	23530	0,1,3	21,6,10	9,4,1	12,12,11	268	73	0.0060759	0.248387	0.0,0.043,0.076	0.17,0.083,0.024	-0.053	-5.3	5.3
35801	ENSG00000255104	TBC1D26	17	+	15700207	15700366	15699740	15699777	15701151	15701240	35801	36,38,47	0,1,1	45,49,49	2,3,2	232	73	0.0060813	0.248387	1.0,0.923,0.937	0.876,0.837,0.885	0.087	8.7	8.7
40444	ENSG00000140263	SORD	15	+	45069858	45070034	45068876	45068978	45072316	45072438	40444	72,37,57	5,4,2	41,31,63	1,0,2	249	73	0.00607659	0.248387	0.808,0.731,0.893	0.923,1.0,0.902	-0.131	-13.1	13.1
66126	ENSG00000189144	ZNF573	19	-	37773660	37773751	37771563	37771696	37779543	37779560	66126	10,20,13	0,0,0	3,14,17	1,2,2	164	73	0.00607135	0.248387	1.0,1.0,1.0	0.572,0.757,0.791	0.293	29.3	29.3
75191	ENSG00000125952	MAX	14	-	65077327	65077428	65076457	65076663	65077912	65078036	75191	19,8,4	81,48,57	3,11,3	67,100,71	174	73	0.00609143	0.248497	0.09,0.065,0.029	0.018,0.044,0.017	0.035	3.5	3.5
34482	ENSG00000137944	CCBL2	1	-	88964555	88964712	88962058	88962145	88964828	88964978	34482	3,3,6	34,22,33	2,0,0	39,45,41	230	73	0.00610326	0.24864	0.027,0.041,0.055	0.016,0.0,0.0	0.036	3.6	3.6
9607	ENSG00000248919	ATP5J2-PTCD1	7	-	99432923	99433037	99429587	99429806	99433277	99433418	9607	3,5,5	30,18,39	1,2,1	26,29,36	187	73	0.00610334	0.24864	0.038,0.098,0.048	0.015,0.026,0.011	0.044	4.4	4.4
31243	ENSG00000147234	FRMPD3	X	+	107547080	107547242	107546154	107546276	107550048	107550156	31243	3,1,3	0,0,1	3,0,2	2,1,0	235	73	0.00613621	0.249635	1.0,1.0,0.482	0.318,0.0,1.0	0.388	38.8	38.8
80105	ENSG00000169193	CCDC126	7	+	23622065	23622223	23611170	23611553	23642930	23643237	80105	0,4,1	27,13,29	3,6,4	18,18,14	231	73	0.00613601	0.249635	0.0,0.089,0.011	0.05,0.095,0.083	-0.043	-4.3	4.3
51423	ENSG00000163754	GYG1	3	+	149024052	149024272	149009275	149009402	149026759	149027668	51423	402300377	2,0,1	320356358	5,1,6	293	73	0.00616498	0.250633	0.98,1.0,0.989	0.941,0.989,0.937	0.034	3.4	3.4
20873	ENSG00000214046	SMIM7	19	-	16652604	16652961	16645660	16647261	16654034	16654125	20873	83,65,64	176127210	56,59,43	179187200	430	73	0.00617103	0.250706	0.074,0.08,0.049	0.05,0.051,0.035	0.022	2.2	2.2
74753	ENSG00000188554	NBR1	17	+	43191371	43191581	43189913	43190776	43193093	43193253	74753	528355476	9,3,5	400392372	2,2,1	283	73	0.00617705	0.250779	0.938,0.968,0.961	0.981,0.981,0.99	-0.028	-2.8	2.8
40490	ENSG00000106692	FKTN	9	+	105570750	105570897	105558129	105558165	105573654	105573746	40490	4,3,3	15,7,5	10,6,6	4,8,4	220	73	0.00618649	0.25099	0.081,0.125,0.166	0.453,0.199,0.332	-0.204	-20.4	20.4
11292	ENSG00000246082	NUDT16P1	3	+	131362171	131362441	131361897	131362068	131363355	131365122	11292	112,48,72	0,0,1	94,157,90	2,4,1	343	73	0.00619301	0.251082	1.0,1.0,0.939	0.909,0.893,0.95	0.062	6.2	6.2
28792	ENSG00000226210	WASH7P	12	-	15425	15636	15044	15153	15912	16065	28792	0,1,2	14,14,22	2,2,9	13,21,26	284	73	0.00620814	0.251411	0.0,0.018,0.023	0.038,0.024,0.082	-0.034	-3.4	3.4
28848	ENSG00000171219	CDC42BPG	11	-	64827685	64827804	64827526	64827611	64829470	64830070	28848	34,18,14	2,1,3	20,46,34	0,1,1	192	73	0.00620961	0.251411	0.866,0.873,0.64	1.0,0.946,0.928	-0.165	-16.5	16.5
10254	ENSG00000173402	DAG1	3	+	49487227	49487385	49476848	49476900	49488625	49488745	10254	10,4,3	0,0,0	3,8,1	2,2,0	231	73	0.00623388	0.251532	1.0,1.0,1.0	0.322,0.558,1.0	0.373	37.3	37.3
28133	ENSG00000100802	C14orf93	14	-	22999956	23000117	22998953	22999156	23010100	23010143	28133	3,3,5	1,1,0	5,2,5	5,2,0	234	73	0.00623101	0.251532	0.483,0.483,1.0	0.238,0.238,1.0	0.163	16.3	16.3
4489	ENSG00000100441	KHNYN	14	+	24434099	24434196	24432935	24433032	24436071	24436179	4489	4,4,1	19,14,13	1,1,1	26,18,25	170	73	0.00622343	0.251532	0.083,0.109,0.032	0.016,0.023,0.017	0.056	5.6	5.6
57898	ENSG00000205861	C1QTNF9B-AS1	13	+	23889971	23890042	23888888	23889011	23891384	23891531	57898	11,6,18	0,0,1	11,9,14	2,2,1	144	73	0.0062177	0.251532	1.0,1.0,0.901	0.736,0.695,0.877	0.198	19.8	19.8
9845	ENSG00000106397	PLOD3	7	-	101212529	101212655	101212244	101212374	101212841	101213204	9845	55,50,38	0,0,0	72,64,56	5,2,0	199	73	0.00623011	0.251532	1.0,1.0,1.0	0.841,0.921,1.0	0.079	7.9	7.9
47075	ENSG00000129472	RAB2B	14	-	21469041	21469216	21468669	21468708	21474866	21474934	47075	18,18,11	2,3,0	8,14,15	0,0,1	248	73	0.00624966	0.251997	0.726,0.638,1.0	1.0,1.0,0.815	-0.15	-15	15
2138	ENSG00000145743	FBXL17	5	-	108310900	108311047	108224120	108224228	108348398	108348530	2138	4,1,1	72,53,71	3,5,9	46,64,52	220	73	0.00626365	0.252131	0.018,0.006,0.005	0.021,0.025,0.054	-0.024	-2.4	2.4
25183	ENSG00000144893	MED12L	3	+	151192549	151192654	151190716	151190931	151193489	151193745	25183	0,0,1	2,1,2	2,5,0	0,1,4	178	73	0.00626576	0.252131	0.0,0.0,0.17	1.0,0.672,0.0	-0.501	-50.1	50.1
36538	ENSG00000053900	ANAPC4	4	+	25393363	25393480	25392762	25392851	25393804	25393891	36538	7,2,2	0,0,0	0,1,1	1,1,0	190	73	0.00626184	0.252131	1.0,1.0,1.0	0.0,0.278,1.0	0.574	57.4	57.4
20396	ENSG00000167555	ZNF528	19	+	52402428	52402545	52401946	52402028	52405906	52406033	20396	16,8,24	29,36,34	6,7,10	38,41,28	190	73	0.00628943	0.252911	0.175,0.079,0.213	0.057,0.062,0.121	0.076	7.6	7.6
42951	ENSG00000086289	EPDR1	7	+	37948839	37949048	37920560	37921208	37950199	37950805	42951	10,6,19	2,2,1	22,15,11	0,0,2	282	73	0.00632037	0.253832	0.564,0.437,0.831	1.0,1.0,0.587	-0.252	-25.2	25.2
71163	ENSG00000135926	TMBIM1	2	-	218285762	218285938	218281939	218282181	218292465	218292586	71163	31,5,22	119,51,67	14,24,18	132153144	249	73	0.00632256	0.253832	0.071,0.028,0.088	0.03,0.044,0.035	0.026	2.6	2.6
78948	ENSG00000146278	PNRC1	6	+	89082550	89082781	89080750	89080973	89083752	89084345	78948	8,6,5	0,2,0	6,7,6	0,4,2	304	73	0.0063252	0.253832	1.0,0.419,1.0	1.0,0.296,0.419	0.235	23.5	23.5
63209	ENSG00000106070	GRB10	7	-	50732271	50732368	50674435	50674658	50755886	50756056	63209	36,17,29	0,1,5	24,26,29	0,0,1	170	73	0.00635405	0.254817	1.0,0.88,0.714	1.0,1.0,0.926	-0.111	-11.1	11.1
22135	ENSG00000120616	EPC1	10	-	32273921	32274038	32273162	32273281	32284697	32285050	22135	2,2,5	22,12,17	2,0,0	21,27,23	190	73	0.00636591	0.25512	0.034,0.06,0.102	0.035,0.0,0.0	0.054	5.4	5.4
70666	ENSG00000054118	THRAP3	1	+	36294049	36294241	36293850	36293935	36296582	36296770	70666	105120139	202180206	84,86,73	156211194	265	73	0.00639073	0.255617	0.125,0.155,0.157	0.129,0.101,0.094	0.038	3.8	3.8
70849	ENSG00000166716	ZNF592	15	+	84781514	84781711	84778182	84778312	84782656	84784895	70849	4,1,6	12,5,23	2,0,1	13,12,15	270	73	0.0063913	0.255617	0.083,0.051,0.066	0.04,0.0,0.018	0.047	4.7	4.7
76029	ENSG00000099290	FAM21A	10	+	50117905	50118058	50113894	50113997	50119586	50119769	76029	36,31,46	6,1,3	26,44,31	0,0,3	226	73	0.00638487	0.255617	0.66,0.909,0.832	1.0,1.0,0.769	-0.123	-12.3	12.3
29826	ENSG00000118900	UBN1	16	+	4871154	4871301	4870843	4870972	4872883	4872934	29826	242152174	14,10,13	131190182	4,7,4	220	73	0.006396	0.255632	0.852,0.835,0.816	0.916,0.9,0.938	-0.084	-8.4	8.4
65061	ENSG00000167964	RAB26	16	+	2151129	2151311	2149940	2150051	2151568	2151610	65061	17,16,27	50,27,42	16,17,16	59,70,58	255	73	0.00642297	0.256537	0.089,0.145,0.155	0.072,0.065,0.073	0.06	6	6
35936	ENSG00000170632	ARMC10	7	+	103086846	103086937	103086629	103086764	103098298	103098863	35936	0,0,1	5,5,7	4,1,0	0,0,3	164	73	0.00645127	0.257146	0.0,0.0,0.06	1.0,1.0,0.0	-0.647	-64.7	64.7
70142	ENSG00000115204	MPV17	2	-	27312993	27313154	27312547	27312772	27322447	27322522	70142	209185189	5,1,7	248261262	5,0,0	234	73	0.00644265	0.257146	0.929,0.983,0.894	0.939,1.0,1.0	-0.044	-4.4	4.4
71749	ENSG00000180178	FAR2P1	2	-	130045435	130045580	130040389	130040560	130047181	130047379	71749	18,6,19	2,0,3	5,9,6	0,0,0	218	73	0.00645105	0.257146	0.751,1.0,0.68	1.0,1.0,1.0	-0.19	-19	19
19027	ENSG00000116809	ZBTB17	1	-	15946934	15947123	15945845	15946294	15948290	15948497	19027	45,30,31	0,0,1	26,48,45	5,1,0	262	73	0.006468	0.257293	1.0,1.0,0.896	0.592,0.93,1.0	0.125	12.5	12.5
51202	ENSG00000153885	KCTD15	19	+	33811790	33812038	33811246	33811552	33812789	33814243	51202	20,18,18	32,15,26	10,16,5	18,37,30	321	73	0.00646627	0.257293	0.124,0.214,0.136	0.112,0.09,0.037	0.078	7.8	7.8
54181	ENSG00000100983	GSS	20	-	34929034	34929237	34928429	34928951	34931335	34931417	54181	61,44,44	2,0,0	49,57,53	0,4,3	276	73	0.00646488	0.257293	0.89,1.0,1.0	1.0,0.79,0.824	0.092	9.2	9.2
35969	ENSG00000133422	MORC2	22	-	30965058	30965177	30958640	30958694	30967821	30968298	35969	2,0,3	39,34,47	4,4,7	38,46,30	192	73	0.00647294	0.257317	0.019,0.0,0.024	0.038,0.032,0.081	-0.036	-3.6	3.6
32137	ENSG00000269067	ZNF728	19	-	22985654	22985831	22976633	22977110	22987307	22987367	32137	9,4,7	7,17,4	11,12,10	3,6,3	250	73	0.00649873	0.257649	0.273,0.064,0.338	0.517,0.369,0.493	-0.235	-23.5	23.5
69207	ENSG00000151338	MIPOL1	14	+	37369516	37369624	37308348	37308519	37422854	37422949	69207	143157220	6,7,14	158184175	3,4,4	181	73	0.00648908	0.257649	0.906,0.9,0.864	0.955,0.949,0.946	-0.06	-6	6
70135	ENSG00000115204	MPV17	2	-	27312993	27313109	27312679	27312772	27322447	27322522	70135	274215257	5,1,7	330356358	5,0,0	189	73	0.00649736	0.257649	0.955,0.988,0.934	0.962,1.0,1.0	-0.028	-2.8	2.8
71963	ENSG00000159111	MRPL10	17	-	47829138	47829236	47828500	47828670	47831459	47831534	71963	2,0,2	107,55,94	4,7,8	79,106,96	171	73	0.0064965	0.257649	0.008,0.0,0.009	0.021,0.027,0.034	-0.022	-2.2	2.2
48233	ENSG00000140474	ULK3	15	-	74838642	74838685	74838439	74838504	74839009	74839050	48233	30,17,27	0,0,0	29,31,28	0,0,7	116	73	0.00650368	0.257673	1.0,1.0,1.0	1.0,1.0,0.716	0.095	9.5	9.5
11272	ENSG00000149179	C11orf49	11	+	46987207	46987310	46936746	46936851	47052387	47052518	11272	65,43,52	0,0,0	51,71,55	0,5,2	176	73	0.00651314	0.257875	1.0,1.0,1.0	1.0,0.855,0.919	0.075	7.5	7.5
20844	ENSG00000206560	ANKRD28	3	-	15796395	15796446	15795222	15795306	15797970	15798184	20844	5,4,2	0,4,3	1,0,1	0,2,1	124	73	0.00652922	0.258076	1.0,0.371,0.282	1.0,0.0,0.371	0.094	9.4	9.4
23506	ENSG00000075303	SLC25A40	7	-	87836729	87836769	87833567	87836361	87841632	87841714	23506	24,30,38	1,13,3	28,28,32	2,1,1	113	73	0.00654087	0.258076	0.939,0.599,0.891	0.9,0.948,0.954	-0.124	-12.4	12.4
32775	ENSG00000168397	ATG4B	2	+	241651883	241651974	241651263	241651335	241653511	241653610	32775	4,6,2	59,44,71	5,9,14	46,60,58	164	73	0.00654439	0.258076	0.029,0.057,0.012	0.046,0.063,0.097	-0.036	-3.6	3.6
46493	ENSG00000156345	CDK20	9	-	87969773	87969919	87969193	87969349	87970775	87970897	46493	10,5,7	1,0,1	8,9,9	2,2,1	219	73	0.00653748	0.258076	0.769,1.0,0.7	0.571,0.6,0.75	0.183	18.3	18.3
79289	ENSG00000117523	PRRC2C	1	+	171589368	171589605	171588378	171588505	171591151	171591200	79289	12,8,18	78,45,56	16,26,24	39,73,52	310	73	0.00652798	0.258076	0.035,0.04,0.07	0.088,0.077,0.098	-0.039	-3.9	3.9
9580	ENSG00000108423	TUBD1	17	-	59874538	59874703	59866595	59866749	59878102	59878334	9580	50,37,51	0,2,2	29,54,43	4,4,4	238	73	0.00653224	0.258076	1.0,0.85,0.887	0.69,0.805,0.767	0.158	15.8	15.8
12114	ENSG00000058600	POLR3E	16	+	22332059	22332185	22328521	22328587	22333643	22333696	12114	202145152	2,0,1	125133164	1,4,5	199	73	0.00655811	0.258445	0.974,1.0,0.982	0.979,0.924,0.923	0.043	4.3	4.3
34820	ENSG00000166323	C11orf65	11	-	108407095	108407149	108406762	108406963	108461478	108461568	34820	0,1,2	1,6,4	2,3,5	3,4,4	127	73	0.00657244	0.258667	0.0,0.087,0.223	0.277,0.301,0.418	-0.229	-22.9	22.9
55785	ENSG00000135622	SEMA4F	2	+	74657852	74657951	74657564	74657624	74662731	74662825	55785	13,13,10	1,0,1	12,16,12	0,1,8	172	73	0.00657546	0.258667	0.847,1.0,0.809	1.0,0.872,0.389	0.132	13.2	13.2
73889	ENSG00000175274	TP53I11	11	-	44936558	44936689	44935619	44935662	44936802	44936899	73889	4,2,4	20,19,20	9,13,10	16,34,25	204	73	0.00657688	0.258667	0.067,0.036,0.067	0.168,0.12,0.125	-0.081	-8.1	8.1
316	ENSG00000140374	ETFA	15	-	76309931	76310064	76295590	76295737	76311349	76311472	316	8,9,12	426336413	22,20,25	446450479	206	73	0.00659368	0.259156	0.007,0.009,0.01	0.017,0.016,0.018	-0.008	-0.8	0.8
4620	ENSG00000087448	KLHL42	12	+	27797246	27797349	27791707	27791901	27797714	27798156	4620	5,5,4	40,22,32	11,12,13	31,38,34	176	73	0.00660796	0.259545	0.049,0.086,0.049	0.128,0.116,0.137	-0.066	-6.6	6.6
60231	ENSG00000066427	ATXN3	14	-	92047895	92048089	92044774	92044958	92049602	92049814	60231	2,2,2	2,0,0	1,1,2	0,2,2	267	73	0.00662708	0.260034	0.215,1.0,1.0	1.0,0.12,0.215	0.293	29.3	29.3
73075	ENSG00000142875	PRKACB	1	+	84174010	84174207	84164934	84165013	84175032	84175056	73075	83,61,88	8,4,4	64,99,95	0,3,3	270	73	0.0066292	0.260034	0.737,0.805,0.856	1.0,0.899,0.895	-0.132	-13.2	13.2
22803	ENSG00000145919	BOD1	5	-	173609237	173609434	173607798	173608292	173613130	173613255	22803	320236322	1,0,1	244312316	6,0,5	270	73	0.00665333	0.260312	0.989,1.0,0.989	0.917,1.0,0.945	0.039	3.9	3.9
34729	ENSG00000135537	LACE1	6	+	108510211	108510352	108477191	108477292	108519696	108519810	34729	33,11,19	0,0,1	7,24,16	2,1,2	214	73	0.0066539	0.260312	1.0,1.0,0.866	0.544,0.891,0.732	0.233	23.3	23.3
39184	ENSG00000280081	MGC39584	21	-	9808714	9808924	9808173	9808361	9809066	9809181	39184	15,23,21	0,2,3	8,20,32	0,0,0	283	73	0.00664136	0.260312	1.0,0.748,0.644	1.0,1.0,1.0	-0.203	-20.3	20.3
47038	ENSG00000122678	POLM	7	-	44075483	44075571	44074130	44074530	44076508	44076629	47038	3,1,6	9,4,5	1,2,1	10,13,14	161	73	0.00664629	0.260312	0.131,0.102,0.352	0.043,0.065,0.031	0.149	14.9	14.9
14107	ENSG00000061273	HDAC7	12	-	47802223	47802274	47798784	47798972	47819766	47819875	14107	10,1,9	6,1,1	12,14,8	2,0,1	124	73	0.00668083	0.26102	0.495,0.371,0.841	0.779,1.0,0.825	-0.299	-29.9	29.9
17893	ENSG00000136051	KIAA1033	12	+	105155061	105155177	105152342	105152451	105156725	105156792	17893	0,1,1	52,32,43	7,5,0	26,40,43	189	73	0.0066798	0.26102	0.0,0.012,0.009	0.094,0.046,0.0	-0.04	-4	4
38230	ENSG00000268614	CTD-2207O23.10	19	+	7535126	7535213	7534749	7534902	7535508	7535577	38230	3,0,3	4,3,2	0,0,2	12,4,10	160	73	0.00668607	0.261053	0.255,0.0,0.406	0.0,0.0,0.084	0.192	19.2	19.2
66930	ENSG00000198901	PRC1	15	-	90984692	90984825	90984017	90984140	90994406	90994495	66930	178145181	0,2,0	200265254	6,1,5	206	73	0.00670626	0.261668	1.0,0.963,1.0	0.922,0.989,0.947	0.035	3.5	3.5
27010	ENSG00000060339	CCAR1	10	+	68787502	68787738	68786545	68786692	68787926	68788047	27010	20,11,9	150139192	4,10,3	146201160	309	73	0.0067341	0.262581	0.031,0.018,0.011	0.006,0.012,0.004	0.013	1.3	1.3
24609	ENSG00000016864	GLT8D1	3	-	52703798	52703928	52700444	52700496	52705446	52705654	24609	4,2,12	14,7,17	7,1,0	16,20,20	203	73	0.00675746	0.263318	0.093,0.093,0.202	0.136,0.018,0.0	0.078	7.8	7.8
21013	ENSG00000130590	SAMD10	20	-	63978244	63978344	63977296	63977406	63979376	63979642	21013	2,2,5	1,1,0	3,7,10	5,3,1	173	73	0.00677046	0.263478	0.458,0.458,1.0	0.202,0.496,0.808	0.137	13.7	13.7
32531	ENSG00000143393	PI4KB	1	-	151308166	151308267	151307573	151307801	151310210	151310255	32531	2,5,5	15,6,8	2,2,0	5,13,18	174	73	0.00676858	0.263478	0.053,0.259,0.208	0.144,0.061,0.0	0.105	10.5	10.5
79792	ENSG00000113645	WWC1	5	+	168411628	168411686	168409921	168409995	168412004	168412129	79792	2,1,1	1,0,0	2,0,0	0,1,1	131	73	0.00678952	0.264046	0.527,1.0,1.0	1.0,0.0,0.0	0.509	50.9	50.9
9314	ENSG00000136451	VEZF1	17	-	57986018	57986144	57982909	57983393	57988078	57988259	9314	2,3,10	15,10,18	0,2,2	9,12,16	199	73	0.00679991	0.264276	0.047,0.099,0.169	0.0,0.058,0.044	0.071	7.1	7.1
33043	ENSG00000117479	SLC19A2	1	-	169476414	169476551	169469963	169470186	169477154	169477757	33043	12,10,12	39,36,60	3,10,2	33,53,50	210	73	0.00681762	0.264617	0.097,0.088,0.065	0.031,0.062,0.014	0.048	4.8	4.8
58760	ENSG00000178226	PRSS36	16	-	31141468	31141610	31138993	31139416	31141722	31141960	58760	1,3,4	4,0,0	2,2,0	2,2,4	215	73	0.00681588	0.264617	0.078,1.0,1.0	0.253,0.253,0.0	0.524	52.4	52.4
22623	ENSG00000113569	NUP155	5	-	37294328	37294465	37292878	37292985	37298867	37298978	22623	138107157	2,1,0	97121167	2,5,3	210	73	0.00682561	0.264753	0.96,0.974,1.0	0.944,0.894,0.951	0.048	4.8	4.8
28573	ENSG00000112984	KIF20A	5	+	138185511	138185710	138185094	138185197	138185960	138186052	28573	177136221	1,2,0	153169185	2,4,4	272	73	0.00683544	0.264961	0.979,0.948,1.0	0.954,0.919,0.925	0.043	4.3	4.3
36893	ENSG00000100372	SLC25A17	22	-	40794513	40794580	40779008	40779125	40799022	40799083	36893	58,55,57	4,3,4	56,87,77	1,1,2	140	73	0.00685177	0.26542	0.883,0.905,0.881	0.967,0.978,0.953	-0.076	-7.6	7.6
33496	ENSG00000124782	RREB1	6	+	7107979	7108064	7107596	7107768	7176654	7176773	33496	3,1,2	3,0,1	4,13,7	0,1,0	158	73	0.0068586	0.265511	0.316,1.0,0.48	1.0,0.857,1.0	-0.354	-35.4	35.4
14974	ENSG00000215067	ALOX12-AS1	17	-	7009795	7009889	6985108	6985540	7012195	7012338	14974	11,13,10	0,6,0	6,8,6	0,0,0	167	73	0.00687546	0.265524	1.0,0.486,1.0	1.0,1.0,1.0	-0.171	-17.1	17.1
22046	ENSG00000100109	TFIP11	22	-	26511118	26511153	26510616	26510702	26512098	26512171	22046	3,1,2	9,6,13	0,0,1	16,11,12	108	73	0.00687416	0.265524	0.184,0.101,0.094	0.0,0.0,0.053	0.109	10.9	10.9
47079	ENSG00000129472	RAB2B	14	-	21469185	21469216	21468669	21468752	21474866	21474934	47079	6,8,1	29,23,36	2,1,3	37,48,32	104	73	0.0068769	0.265524	0.127,0.196,0.019	0.037,0.014,0.062	0.076	7.6	7.6
8159	ENSG00000154889	MPPE1	18	-	11895184	11895277	11893467	11893576	11896983	11897044	8159	3,2,3	8,14,21	0,1,0	15,9,8	166	73	0.00686382	0.265524	0.142,0.059,0.059	0.0,0.047,0.0	0.071	7.1	7.1
40533	ENSG00000107164	FUBP3	9	+	130593642	130593887	130581094	130581513	130595482	130595588	40533	1,3,3	1,5,3	7,10,6	2,3,2	318	73	0.00689192	0.265757	0.187,0.121,0.187	0.446,0.433,0.408	-0.264	-26.4	26.4
49932	ENSG00000273294	C1QTNF3-AMACR	5	-	34108947	34109178	34051881	34052110	34124417	34124528	49932	9,1,17	0,0,2	7,22,10	5,1,0	304	73	0.00689133	0.265757	1.0,1.0,0.671	0.252,0.841,1.0	0.193	19.3	19.3
54589	ENSG00000181458	TMEM45A	3	+	100519532	100519608	100492659	100492928	100555208	100555401	54589	0,1,0	1,0,1	4,1,2	4,1,0	149	73	0.00690702	0.266166	0.0,1.0,0.0	0.329,0.329,1.0	-0.219	-21.9	21.9
45128	ENSG00000231721	LINC-PINT	7	-	130967388	130967517	130945609	130945835	130984052	130984109	45128	10,2,8	5,3,1	2,2,1	7,4,1	202	73	0.00692555	0.266706	0.42,0.194,0.743	0.094,0.153,0.265	0.282	28.2	28.2
2593	ENSG00000037897	METTL1	12	-	57769771	57769956	57769564	57769678	57771093	57771257	2593	114,72,83	0,0,1	87132124	0,1,7	258	73	0.00693175	0.266771	1.0,1.0,0.959	1.0,0.974,0.834	0.05	5	5
19435	ENSG00000179195	ZNF664	12	+	124004565	124004654	124003422	124003540	124004877	124004935	19435	6,7,11	1,0,0	9,22,10	1,2,1	162	73	0.00695346	0.267259	0.73,1.0,1.0	0.802,0.832,0.818	0.093	9.3	9.3
36182	ENSG00000163463	KRTCAP2	1	-	155172363	155172591	155169790	155169857	155173220	155173254	36182	16,12,13	3,0,0	8,16,8	1,5,2	301	73	0.00695049	0.267259	0.564,1.0,1.0	0.66,0.437,0.492	0.325	32.5	32.5
25799	ENSG00000103978	TMEM87A	15	-	42258781	42258990	42244049	42244167	42260957	42261002	25799	36,31,32	183179226	36,48,50	151182174	282	73	0.00696306	0.267454	0.048,0.043,0.035	0.058,0.064,0.069	-0.022	-2.2	2.2
10320	ENSG00000137074	APTX	9	-	32988082	32988129	32987543	32987846	32989758	32989895	10320	22,21,28	8,7,7	23,34,33	1,6,3	120	73	0.00701936	0.269441	0.626,0.646,0.709	0.933,0.775,0.87	-0.199	-19.9	19.9
12827	ENSG00000138443	ABI2	2	+	203395655	203395780	203394699	203394846	203402575	203402734	12827	7,16,16	1,0,5	23,11,12	1,1,0	198	73	0.00706771	0.270818	0.721,1.0,0.541	0.895,0.802,1.0	-0.145	-14.5	14.5
40698	ENSG00000140992	PDPK1	16	+	2538501	2538771	2538019	2538136	2557702	2557963	40698	2,1,0	5,3,9	4,8,3	7,9,14	343	73	0.00707812	0.270818	0.078,0.066,0.0	0.108,0.159,0.044	-0.056	-5.6	5.6
56955	ENSG00000124664	SPDEF	6	-	34539514	34539737	34539249	34539396	34540983	34541181	56955	249180197	15,8,5	284263289	6,7,3	296	73	0.0070689	0.270818	0.804,0.847,0.907	0.921,0.903,0.96	-0.075	-7.5	7.5
78561	ENSG00000005436	GCFC2	2	-	75691976	75692100	75690593	75690719	75694240	75694479	78561	210222207	0,3,3	156182181	2,5,8	197	73	0.00707035	0.270818	1.0,0.965,0.962	0.967,0.931,0.893	0.045	4.5	4.5
80676	ENSG00000167637	ZNF283	19	+	43833504	43833626	43831317	43831381	43835504	43835592	80676	0,4,0	1,6,8	1,5,6	3,2,5	195	73	0.00707426	0.270818	0.0,0.2,0.0	0.111,0.483,0.31	-0.235	-23.5	23.5
48191	ENSG00000108669	CYTH1	17	-	78676994	78677050	78675655	78676169	78680189	78680344	48191	8,12,4	73,55,60	7,5,4	84131100	129	73	0.00708435	0.270881	0.058,0.11,0.036	0.045,0.021,0.022	0.039	3.9	3.9
28206	ENSG00000011638	TMEM159	16	+	21160977	21161008	21158704	21158746	21161084	21161278	28206	8,2,7	16,17,17	1,4,1	15,27,16	104	73	0.00713358	0.272316	0.26,0.076,0.224	0.045,0.094,0.042	0.126	12.6	12.6
47211	ENSG00000139697	SBNO1	12	-	123357808	123357852	123350309	123350441	123364700	123364828	47211	2,4,0	36,17,31	3,6,8	27,19,32	117	73	0.00712711	0.272316	0.034,0.128,0.0	0.065,0.165,0.135	-0.068	-6.8	6.8
80050	ENSG00000145782	ATG12	5	-	115840817	115840934	115837627	115837764	115841389	115841544	80050	4,3,9	47,40,50	10,14,9	32,35,56	190	73	0.00713569	0.272316	0.032,0.028,0.065	0.107,0.133,0.058	-0.058	-5.8	5.8
14957	ENSG00000153827	TRIP12	2	-	229908964	229909086	229879981	229880128	229921879	229921903	14957	14,9,14	22,19,38	7,14,5	27,50,47	195	73	0.007144	0.272458	0.192,0.151,0.121	0.088,0.095,0.038	0.081	8.1	8.1
64202	ENSG00000178585	CTNNBIP1	1	-	9894137	9894243	9883704	9883738	9910094	9910336	64202	5,1,1	9,7,8	1,0,0	10,4,7	179	73	0.00715339	0.27264	0.185,0.055,0.049	0.039,0.0,0.0	0.083	8.3	8.3
35915	ENSG00000171451	DSEL	18	-	67516069	67516157	67506581	67515492	67516360	67516980	35915	3,0,1	43,26,34	1,4,8	27,38,36	161	73	0.00717458	0.272694	0.031,0.0,0.013	0.017,0.046,0.092	-0.037	-3.7	3.7
45152	ENSG00000128585	MKLN1	7	+	131202856	131202974	131142819	131142941	131375423	131375493	45152	2,1,1	0,0,2	0,2,1	1,2,4	191	73	0.00717048	0.272694	1.0,1.0,0.16	0.0,0.277,0.087	0.599	59.9	59.9
5282	ENSG00000171428	NAT1	8	+	18211192	18211342	18210108	18210180	18219410	18219489	5282	2,0,6	70,46,49	4,8,8	46,39,64	223	73	0.00717007	0.272694	0.009,0.0,0.039	0.028,0.063,0.039	-0.027	-2.7	2.7
60245	ENSG00000066427	ATXN3	14	-	92083416	92083503	92083125	92083258	92088729	92088817	60245	9,0,1	31,20,30	0,1,0	31,32,25	160	73	0.00717786	0.272694	0.117,0.0,0.015	0.0,0.014,0.0	0.039	3.9	3.9
76298	ENSG00000155975	VPS37A	8	+	17265906	17265981	17246933	17247369	17268257	17268372	76298	83,66,111	0,0,0	104112109	3,2,4	148	73	0.00717402	0.272694	1.0,1.0,1.0	0.945,0.965,0.931	0.053	5.3	5.3
20290	ENSG00000163607	GTPBP8	3	+	112995134	112995265	112993097	112993124	112996891	112996991	20290	58,61,74	0,0,0	81,79,62	4,1,2	204	73	0.00718922	0.272775	1.0,1.0,1.0	0.879,0.966,0.917	0.079	7.9	7.9
57624	ENSG00000079332	SAR1A	10	-	70162689	70162876	70161857	70161931	70170412	70170523	57624	40,24,26	103,101,99	23,21,23	117150116	260	73	0.00718545	0.272775	0.098,0.063,0.069	0.052,0.038,0.053	0.029	2.9	2.9
27018	ENSG00000092871	RFFL	17	-	35088150	35088334	35026373	35026561	35089104	35089247	27018	0,0,0	10,5,6	3,1,4	8,15,5	257	73	0.00720286	0.273118	0.0,0.0,0.0	0.096,0.019,0.185	-0.1	-10	10
22625	ENSG00000156795	WDYHV1	8	+	123460314	123460511	123448046	123448224	123467078	123467230	22625	4,2,0	2,0,1	2,1,3	1,0,0	270	73	0.00721358	0.273349	0.351,1.0,0.0	0.351,1.0,1.0	-0.333	-33.3	33.3
30191	ENSG00000164978	NUDT2	9	+	34338772	34338847	34329505	34329599	34339023	34339166	30191	93,79,94	2,6,4	109,103,89	0,3,1	148	73	0.00721903	0.27338	0.958,0.867,0.921	1.0,0.944,0.978	-0.059	-5.9	5.9
71253	ENSG00000141337	ARSG	17	+	68296448	68296535	68291517	68291568	68306942	68307579	71253	6,1,2	25,9,23	0,0,2	21,22,15	160	73	0.0072398	0.273991	0.099,0.048,0.038	0.0,0.0,0.057	0.043	4.3	4.3
54865	ENSG00000126804	ZBTB1	14	+	64516599	64516751	64511248	64511384	64521486	64521606	54865	62,72,76	0,2,5	39,72,69	0,0,1	225	73	0.0072505	0.274221	1.0,0.921,0.831	1.0,1.0,0.957	-0.068	-6.8	6.8
31910	ENSG00000221994	ZNF630	X	-	47988523	47988659	47983355	47983411	48002594	48002653	31910	1,5,4	0,2,1	1,2,1	2,5,1	209	73	0.00727949	0.275142	1.0,0.466,0.583	0.149,0.123,0.259	0.506	50.6	50.6
43223	ENSG00000124116	WFDC3	20	-	45788930	45789059	45775416	45775602	45791831	45791903	43223	3,3,6	2,0,1	3,2,1	4,1,5	202	73	0.00729454	0.275444	0.352,1.0,0.684	0.213,0.42,0.067	0.445	44.5	44.5
76116	ENSG00000070778	PTPN21	14	-	88500790	88500871	88497202	88497290	88501280	88501368	76116	26,23,26	1,0,5	26,39,21	0,0,0	154	73	0.00729681	0.275444	0.925,1.0,0.711	1.0,1.0,1.0	-0.121	-12.1	12.1
25592	ENSG00000171853	TRAPPC12	2	+	3477691	3477795	3465596	3465695	3478845	3478933	25592	47,24,36	3,5,1	41,36,39	0,2,1	177	73	0.00730836	0.275704	0.866,0.664,0.937	1.0,0.881,0.941	-0.118	-11.8	11.8
38732	ENSG00000100568	VTI1B	14	-	67662476	67662535	67659730	67659922	67674374	67674831	38732	383320460	0,3,3	368433438	7,7,6	132	73	0.00733902	0.276433	1.0,0.983,0.988	0.967,0.972,0.976	0.019	1.9	1.9
49956	ENSG00000046651	OFD1	X	+	13740088	13740213	13739001	13739032	13744414	13744519	49956	1,3,5	14,5,8	5,5,5	2,5,3	198	73	0.00733444	0.276433	0.026,0.181,0.187	0.48,0.269,0.381	-0.245	-24.5	24.5
6485	ENSG00000166762	CATSPER2	15	-	43663653	43663716	43649726	43649879	43664417	43664543	6485	3,2,2	2,0,2	1,1,1	3,5,1	136	73	0.00734418	0.276433	0.446,1.0,0.349	0.152,0.097,0.349	0.399	39.9	39.9
65072	ENSG00000265681	RPL17	18	-	49491819	49491833	49491531	49491584	49492257	49492409	65072	9,8,9	61,37,76	4,4,4	65,75,57	87	73	0.00734637	0.276433	0.11,0.154,0.09	0.049,0.043,0.056	0.069	6.9	6.9
40020	ENSG00000003393	ALS2	2	-	201765652	201765827	201761575	201761818	201767228	201767383	40020	5,6,1	19,19,16	10,8,8	17,14,12	248	73	0.00735155	0.276452	0.072,0.085,0.018	0.148,0.144,0.164	-0.094	-9.4	9.4
57336	ENSG00000180376	CCDC66	3	+	56572336	56572428	56571180	56571302	56592969	56593101	57336	9,7,2	3,15,8	0,3,1	7,4,11	165	73	0.00736058	0.276615	0.57,0.171,0.1	0.0,0.249,0.039	0.184	18.4	18.4
69245	ENSG00000215193	PEX26	22	+	18079178	18079256	18078295	18078606	18079873	18080014	69245	2,0,6	24,8,10	0,1,1	31,17,14	151	73	0.00737675	0.276696	0.039,0.0,0.225	0.0,0.028,0.033	0.068	6.8	6.8
70920	ENSG00000103363	TCEB2	16	-	2775450	2775529	2771414	2772102	2776992	2777127	70920	469330458	74,52,53	697680660	64,65,72	152	73	0.00737455	0.276696	0.753,0.753,0.806	0.839,0.834,0.815	-0.059	-5.9	5.9
74525	ENSG00000102878	HSF4	16	+	67167460	67167599	67167119	67167222	67167823	67167947	74525	82,53,76	0,0,0	66,79,88	1,3,3	212	73	0.00737304	0.276696	1.0,1.0,1.0	0.958,0.901,0.91	0.077	7.7	7.7
33561	ENSG00000185842	DNAH14	1	+	225100712	225100884	225097117	225097239	225117683	225117788	33561	2,1,0	0,0,1	1,3,2	1,1,3	245	73	0.00738812	0.276947	1.0,1.0,0.0	0.23,0.472,0.166	0.377	37.7	37.7
73465	ENSG00000163281	GNPDA2	4	-	44714595	44714659	44710952	44711137	44717112	44717295	73465	4,3,5	44,26,34	0,4,1	47,58,48	137	73	0.00742142	0.278019	0.046,0.058,0.073	0.0,0.035,0.011	0.044	4.4	4.4
4648	ENSG00000198373	WWP2	16	+	69775078	69775127	69762361	69762391	69776188	69776241	4648	3,3,0	4,7,10	0,0,0	10,10,11	122	73	0.00742667	0.278039	0.31,0.204,0.0	0.0,0.0,0.0	0.171	17.1	17.1
40393	ENSG00000143373	ZNF687	1	+	151283187	151283318	151282311	151282395	151286274	151288406	40393	4,1,1	4,5,3	1,0,0	6,8,8	204	73	0.00743472	0.278165	0.264,0.067,0.107	0.056,0.0,0.0	0.127	12.7	12.7
23725	ENSG00000136238	RAC1	7	+	6398661	6398718	6391923	6392041	6400125	6400188	23725	49,30,42	221185210	62,59,72	200250212	130	73	0.00749131	0.279928	0.111,0.083,0.101	0.148,0.117,0.16	-0.043	-4.3	4.3
52906	ENSG00000106603	COA1	7	-	43650611	43650712	43648599	43648652	43665657	43665722	52906	27,18,26	1,4,2	28,32,36	0,3,0	174	73	0.00749011	0.279928	0.919,0.654,0.845	1.0,0.817,1.0	-0.133	-13.3	13.3
47112	ENSG00000115459	ELMOD3	2	+	85356601	85356667	85355554	85355716	85356966	85357252	47112	3,4,1	2,1,2	1,0,1	0,2,3	139	73	0.00750362	0.280211	0.441,0.677,0.208	1.0,0.0,0.149	0.059	5.9	5.9
58678	ENSG00000165119	HNRNPK	9	-	83975461	83975505	83974516	83974589	83976994	83977051	58678	176115652017	19,24,17	160119351814	9,16,7	117	73	0.00751128	0.28032	0.983,0.976,0.987	0.991,0.987,0.994	-0.009	-0.9	0.9
27641	ENSG00000072609	CHFR	12	-	132862332	132862425	132861466	132861634	132870723	132870783	27641	0,1,0	1,5,1	2,4,0	5,2,2	166	73	0.00752842	0.280659	0.0,0.081,0.0	0.15,0.468,0.0	-0.179	-17.9	17.9
58592	ENSG00000168958	MFF	2	+	227347225	227347384	227340291	227340380	227352513	227352573	58592	160121154	6,4,0	135136121	6,7,10	232	73	0.00752986	0.280659	0.894,0.905,1.0	0.876,0.859,0.792	0.091	9.1	9.1
1737	ENSG00000065809	FAM107B	10	-	14536695	14536825	14530331	14530515	14553321	14553387	1737	0,6,3	17,18,18	0,0,0	5,17,12	203	73	0.00754318	0.280979	0.0,0.107,0.057	0.0,0.0,0.0	0.055	5.5	5.5
70659	ENSG00000122376	FAM35A	10	+	87156749	87156837	87151349	87152879	87158047	87158155	70659	2,6,2	41,37,52	11,13,4	50,47,53	161	73	0.00757786	0.282093	0.022,0.068,0.017	0.091,0.111,0.033	-0.043	-4.3	4.3
53244	ENSG00000264920	RP11-6N17.4	17	-	47893899	47893958	47891254	47891581	47895702	47895812	53244	93,51,91	38,22,21	147100109	17,27,19	132	73	0.00759124	0.282413	0.575,0.562,0.706	0.827,0.672,0.76	-0.139	-13.9	13.9
63282	ENSG00000141556	TBCD	17	+	82903404	82903478	82893546	82893632	82911757	82911765	63282	7,7,6	0,0,0	6,7,16	0,2,3	147	73	0.00760355	0.282694	1.0,1.0,1.0	1.0,0.635,0.726	0.213	21.3	21.3
73373	ENSG00000143374	TARS2	1	+	150496481	150496628	150492410	150492489	150497529	150497747	73373	138,95,112	15,6,2	98108107	11,15,18	220	73	0.00763165	0.28356	0.753,0.84,0.949	0.747,0.705,0.664	0.142	14.2	14.2
29831	ENSG00000118900	UBN1	16	+	4871074	4871301	4870843	4870972	4872883	4872934	29831	173,97,132	14,10,13	91122142	4,7,4	300	73	0.00764057	0.283713	0.75,0.702,0.712	0.847,0.809,0.896	-0.129	-12.9	12.9
54063	ENSG00000204954	C12orf73	12	-	103954874	103954968	103953413	103953534	103956630	103956748	54063	7,5,4	28,17,22	1,4,3	22,39,44	167	73	0.00764806	0.283813	0.099,0.114,0.074	0.019,0.043,0.029	0.065	6.5	6.5
33697	ENSG00000183506	PI4KAP2	22	-	21476643	21476764	21475991	21476160	21477789	21477915	33697	14,11,13	0,0,0	16,28,30	0,6,0	194	73	0.00766277	0.284181	1.0,1.0,1.0	1.0,0.637,1.0	0.121	12.1	12.1
70092	ENSG00000144504	ANKMY1	2	-	240511860	240512001	240507559	240507691	240512801	240512942	70092	9,5,5	3,0,2	5,1,13	1,0,1	214	73	0.00766828	0.284207	0.506,1.0,0.46	0.63,1.0,0.816	-0.16	-16	16
20303	ENSG00000101190	TCFL5	20	-	62856124	62856249	62854015	62854157	62857394	62857638	20303	1,4,3	48,31,25	9,4,7	23,39,30	198	73	0.00767933	0.284438	0.008,0.045,0.042	0.126,0.036,0.079	-0.049	-4.9	4.9
3967	ENSG00000101966	XIAP	X	+	123886405	123886539	123860166	123860293	123888618	123888709	3967	139,86,130	7,3,3	80,96,109	10,15,3	207	73	0.00770371	0.284984	0.875,0.91,0.939	0.738,0.693,0.928	0.122	12.2	12.2
56748	ENSG00000166801	FAM111A	11	+	59143496	59143695	59143082	59143304	59145826	59145856	56748	180136169	6,6,7	119173183	13,18,9	272	73	0.00770251	0.284984	0.89,0.859,0.866	0.711,0.721,0.845	0.113	11.3	11.3
14095	ENSG00000196705	ZNF431	19	+	21161545	21161637	21151078	21151198	21166334	21166461	14095	4,1,1	1,0,1	0,2,7	1,1,4	165	73	0.00771707	0.285122	0.639,1.0,0.307	0.0,0.469,0.436	0.347	34.7	34.7
34804	ENSG00000145362	ANK2	4	+	113353044	113359299	113350227	113350249	113360822	113360897	34804	12,8,23	3,0,0	14,4,8	0,0,0	6328	73	0.00771655	0.285122	0.044,1.0,1.0	1.0,1.0,1.0	-0.319	-31.9	31.9
18544	ENSG00000144034	TPRKB	2	-	73736532	73736756	73734527	73734591	73737301	73737400	18544	6,6,3	47,45,68	11,14,15	68,68,61	297	73	0.00775094	0.285554	0.03,0.032,0.011	0.038,0.048,0.057	-0.023	-2.3	2.3
37177	ENSG00000147050	KDM6A	X	+	45060608	45060764	45059246	45059466	45061323	45061419	37177	146,87,123	0,0,2	89125103	2,5,1	229	73	0.00775221	0.285554	1.0,1.0,0.951	0.934,0.889,0.97	0.053	5.3	5.3
55950	ENSG00000259429	UBE2Q2P2	15	+	82419367	82419465	82418635	82418792	82419979	82420075	55950	10,6,11	1,1,2	6,7,12	0,1,0	171	73	0.00775291	0.285554	0.81,0.719,0.701	1.0,0.749,1.0	-0.173	-17.3	17.3
67335	ENSG00000175662	TOM1L2	17	-	17884633	17884768	17882704	17882863	17893660	17893810	67335	247169228	1,1,0	147205212	1,4,5	208	73	0.00775167	0.285554	0.989,0.983,1.0	0.981,0.947,0.937	0.036	3.6	3.6
67617	ENSG00000204623	ZNRD1-AS1	6	-	30003166	30003368	30001010	30002732	30021666	30021761	67617	2,1,5	3,0,1	2,8,7	2,0,0	275	73	0.00775242	0.285554	0.15,1.0,0.57	0.21,1.0,1.0	-0.163	-16.3	16.3
69506	ENSG00000132199	ENOSF1	18	-	691203	691304	691067	691106	693881	693908	69506	53,21,65	1,1,3	36,49,45	3,3,9	174	73	0.00775805	0.285566	0.957,0.898,0.901	0.834,0.873,0.677	0.124	12.4	12.4
39343	ENSG00000163376	KBTBD8	3	+	66998980	66999191	66998306	66998371	67003194	67004309	39343	8,17,13	3,1,1	16,8,11	1,1,0	284	73	0.00776349	0.285588	0.407,0.814,0.77	0.804,0.673,1.0	-0.162	-16.2	16.2
3658	ENSG00000226833	AC097724.3	2	-	28731910	28731983	28722439	28723006	28736026	28736192	3658	6,2,6	0,0,2	9,7,7	1,2,3	146	73	0.00778106	0.285923	1.0,1.0,0.6	0.818,0.636,0.538	0.203	20.3	20.3
54424	ENSG00000028310	BRD9	5	-	869244	869404	865413	865581	870472	870575	54424	11,8,4	22,20,23	3,4,2	19,27,24	233	73	0.00778225	0.285923	0.135,0.111,0.052	0.047,0.044,0.025	0.061	6.1	6.1
21619	ENSG00000160336	ZNF761	19	+	53445000	53445123	53431992	53432028	53446226	53446337	21619	21,30,28	0,2,1	35,32,39	2,4,5	196	73	0.00781906	0.286563	1.0,0.848,0.912	0.867,0.749,0.744	0.133	13.3	13.3
28929	ENSG00000056277	ZNF280C	X	-	130230509	130230727	130228976	130229134	130236213	130236320	28929	22,21,17	4,0,1	14,24,21	0,0,0	291	73	0.00780486	0.286563	0.58,1.0,0.81	1.0,1.0,1.0	-0.203	-20.3	20.3
37237	ENSG00000254469	RP11-849H4.2	11	-	71917167	71917307	71916073	71916252	71917620	71917776	37237	5,0,0	1,2,2	2,4,10	2,0,2	213	73	0.00781776	0.286563	0.631,0.0,0.0	0.255,1.0,0.631	-0.418	-41.8	41.8
41728	ENSG00000188026	RILPL1	12	-	123520094	123520183	123499417	123499536	123523494	123523645	41728	6,5,4	14,4,8	2,2,3	14,11,19	162	73	0.00781437	0.286563	0.162,0.36,0.184	0.06,0.076,0.066	0.168	16.8	16.8
62398	ENSG00000130734	ATG4D	19	+	10547188	10547253	10544956	10545130	10548903	10549034	62398	21,9,28	1,2,0	16,17,28	1,4,5	138	73	0.00783902	0.287107	0.917,0.704,1.0	0.894,0.692,0.748	0.096	9.6	9.6
67948	ENSG00000164169	PRMT9	4	-	147664425	147664630	147660845	147661038	147668538	147668645	67948	9,0,3	10,24,31	2,0,0	17,22,19	278	73	0.00784359	0.287107	0.191,0.0,0.025	0.03,0.0,0.0	0.062	6.2	6.2
47017	ENSG00000102738	MRPS31	13	-	40752272	40752469	40749137	40749281	40754018	40754098	47017	8,3,17	29,30,29	3,6,2	25,34,29	270	73	0.00785909	0.287218	0.069,0.026,0.137	0.031,0.046,0.018	0.046	4.6	4.6
52697	ENSG00000185347	C14orf80	14	+	105493834	105493933	105492578	105492734	105497356	105497657	52697	53,19,46	2,5,5	52,49,71	0,3,2	172	73	0.00785914	0.287218	0.918,0.617,0.796	1.0,0.874,0.938	-0.16	-16	16
56952	ENSG00000124664	SPDEF	6	-	34539514	34539703	34539249	34539396	34540983	34541216	56952	246173191	15,8,5	271250282	6,7,3	262	73	0.00786121	0.287218	0.82,0.858,0.914	0.926,0.909,0.963	-0.069	-6.9	6.9
26096	ENSG00000162976	PQLC3	2	+	11171944	11172045	11164203	11164261	11177736	11178870	26096	35,23,40	4,2,0	45,32,38	0,0,0	174	73	0.00787646	0.287598	0.786,0.828,1.0	1.0,1.0,1.0	-0.129	-12.9	12.9
78711	ENSG00000088367	EPB41L1	20	+	36218875	36218962	36214356	36214440	36221863	36221934	78711	42,18,31	1,0,0	34,39,34	2,2,2	160	73	0.00789512	0.288101	0.95,1.0,1.0	0.886,0.899,0.886	0.093	9.3	9.3
19425	ENSG00000160688	FLAD1	1	+	154989559	154989707	154988104	154988849	154990158	154990257	19425	54,70,84	4,7,5	74,80,72	3,3,0	221	73	0.0079368	0.289436	0.817,0.768,0.847	0.891,0.898,1.0	-0.119	-11.9	11.9
19908	ENSG00000117280	RAB29	1	-	205774832	205774958	205772495	205772567	205775272	205775446	19908	95,51,102	1,0,2	85100103	6,2,3	199	73	0.00794593	0.289436	0.972,1.0,0.949	0.839,0.948,0.926	0.069	6.9	6.9
27688	ENSG00000145016	RUBCN	3	-	197706558	197706676	197705091	197705175	197717976	197718130	27688	0,1,0	6,2,8	2,0,5	7,7,6	191	73	0.00794637	0.289436	0.0,0.16,0.0	0.098,0.0,0.242	-0.06	-6	6
40812	ENSG00000196123	KIAA0895L	16	-	67179260	67179311	67178198	67178504	67179429	67179562	40812	0,1,0	7,3,5	2,2,2	7,10,10	124	73	0.007988	0.290697	0.0,0.164,0.0	0.144,0.105,0.105	-0.063	-6.3	6.3
61760	ENSG00000142632	ARHGEF19	1	-	16205537	16205667	16205350	16205425	16205930	16206083	61760	8,20,8	5,3,5	10,10,12	13,12,19	203	73	0.00799083	0.290697	0.365,0.706,0.365	0.217,0.231,0.185	0.268	26.8	26.8
70612	ENSG00000004455	AK2	1	-	33021366	33021461	33014521	33014594	33021592	33021703	70612	503428576	29,24,25	570632559	44,45,51	168	73	0.00800005	0.290854	0.883,0.886,0.909	0.849,0.859,0.826	0.048	4.8	4.8
31959	ENSG00000154305	MIA3	1	+	222662887	222663031	222662234	222662332	222663997	222664050	31959	35,25,45	149,91,137	20,35,28	137167177	217	73	0.00800956	0.291021	0.073,0.085,0.1	0.047,0.066,0.051	0.031	3.1	3.1
19781	ENSG00000141198	TOM1L1	17	+	54903707	54903792	54900852	54900923	54912665	54912815	19781	70,68,102	12,1,8	101,109,95	4,3,2	158	73	0.00803238	0.291537	0.729,0.969,0.855	0.921,0.944,0.956	-0.089	-8.9	8.9
73391	ENSG00000157193	LRP8	1	-	53276691	53277078	53275630	53275753	53280586	53280715	73391	6,3,7	8,8,9	5,9,21	3,5,11	460	73	0.00803363	0.291537	0.106,0.056,0.11	0.209,0.222,0.233	-0.131	-13.1	13.1
17543	ENSG00000184489	PTP4A3	8	+	141427749	141427824	141426938	141427069	141430926	141432454	17543	3,11,9	0,0,0	17,9,8	1,3,1	148	73	0.0080398	0.291582	1.0,1.0,1.0	0.893,0.597,0.798	0.237	23.7	23.7
46465	ENSG00000197694	SPTAN1	9	+	128627924	128627942	128627385	128627498	128630320	128630375	46465	47,30,28	0,0,2	45,43,54	1,4,4	91	73	0.00805045	0.291695	1.0,1.0,0.918	0.973,0.896,0.915	0.045	4.5	4.5
69986	ENSG00000145012	LPP	3	+	188341662	188341719	188153283	188153363	188406111	188406313	69986	8,10,10	2,3,2	22,10,12	1,2,0	130	73	0.00805277	0.291695	0.692,0.652,0.737	0.925,0.737,1.0	-0.194	-19.4	19.4
40033	ENSG00000100038	TOP3B	22	-	21970209	21970406	21968618	21968775	21971876	21971951	40033	52,40,60	4,0,2	32,70,53	1,0,0	270	73	0.00810798	0.293515	0.779,1.0,0.89	0.896,1.0,1.0	-0.076	-7.6	7.6
60086	ENSG00000064012	CASP8	2	+	201274888	201274953	201272637	201272776	201276826	201276968	60086	35,23,24	1,2,4	16,13,23	5,6,4	138	73	0.00813469	0.294122	0.949,0.859,0.76	0.629,0.534,0.753	0.217	21.7	21.7
71419	ENSG00000197050	ZNF420	19	+	37090994	37091121	37080344	37080388	37127127	37128402	71419	18,8,14	4,1,0	11,10,20	0,0,0	200	73	0.00813427	0.294122	0.622,0.745,1.0	1.0,1.0,1.0	-0.211	-21.1	21.1
55534	ENSG00000002016	RAD52	12	-	914410	914532	913893	914121	916343	916483	55534	19,14,17	0,0,0	11,18,15	3,2,0	195	73	0.00814759	0.294408	1.0,1.0,1.0	0.579,0.771,1.0	0.217	21.7	21.7
16941	ENSG00000215158	RP11-1023L17.1	5	-	34175444	34175537	34164697	34169153	34175821	34175957	16941	58,53,76	0,0,1	56,63,49	5,2,0	166	73	0.00815608	0.294535	1.0,1.0,0.971	0.831,0.933,1.0	0.069	6.9	6.9
18950	ENSG00000075234	TTC38	22	+	46269141	46269289	46268513	46268591	46272334	46272416	18950	0,2,0	28,31,28	5,1,5	32,23,23	221	73	0.00816691	0.294567	0.0,0.021,0.0	0.049,0.014,0.067	-0.036	-3.6	3.6
71179	ENSG00000070614	NDST1	5	+	150518801	150518919	150485817	150486023	150520867	150521102	71179	1,1,1	11,7,9	4,4,8	17,20,18	191	73	0.00816666	0.294567	0.034,0.052,0.041	0.083,0.071,0.145	-0.057	-5.7	5.7
71856	ENSG00000136536	2007-03-01	2	+	159764625	159764674	159762879	159762993	159767283	159771027	71856	147102148	12,12,11	106132105	2,7,5	122	73	0.00822367	0.296433	0.88,0.836,0.89	0.969,0.919,0.926	-0.069	-6.9	6.9
3619	ENSG00000242259	C22orf39	22	-	19405462	19405531	19397991	19398087	19405785	19405880	3619	7,4,8	24,19,21	1,4,2	19,25,24	142	73	0.00822928	0.296455	0.13,0.098,0.164	0.026,0.076,0.041	0.083	8.3	8.3
12823	ENSG00000138443	ABI2	2	+	203395658	203395780	203394699	203394846	203402575	203402734	12823	3,12,12	1,0,5	16,5,10	1,1,0	195	73	0.00824922	0.296812	0.529,1.0,0.473	0.857,0.652,1.0	-0.169	-16.9	16.9
59327	ENSG00000141030	COPS3	17	-	17260300	17260474	17254858	17254945	17261965	17262106	59327	556505560	5,10,8	549480545	1,5,3	247	73	0.00824812	0.296812	0.97,0.937,0.954	0.994,0.966,0.982	-0.027	-2.7	2.7
4536	ENSG00000156931	VPS8	3	+	184922428	184922483	184920126	184920198	184924861	184924981	4536	0,0,2	25,20,33	1,6,2	17,33,27	128	73	0.00825469	0.296828	0.0,0.0,0.033	0.032,0.094,0.041	-0.045	-4.5	4.5
50497	ENSG00000196141	SPATS2L	2	+	200378140	200378371	200329430	200329480	200383866	200384017	50497	11,4,10	0,0,0	9,4,9	2,2,0	304	73	0.00827691	0.297446	1.0,1.0,1.0	0.519,0.324,1.0	0.386	38.6	38.6
18237	ENSG00000110075	PPP6R3	11	+	68505144	68505271	68460737	68460827	68515027	68515166	18237	33,23,48	0,0,1	36,31,52	4,1,1	200	73	0.00830041	0.298109	1.0,1.0,0.946	0.767,0.919,0.95	0.103	10.3	10.3
19773	ENSG00000141198	TOM1L1	17	+	54903679	54903792	54900721	54900923	54905488	54905567	19773	86,70,83	0,0,1	101,98,82	1,1,6	186	73	0.00831305	0.298225	1.0,1.0,0.97	0.975,0.975,0.843	0.059	5.9	5.9
35737	ENSG00000204120	GIGYF2	2	+	232703423	232703489	232697349	232697392	232735154	232735238	35737	41,30,43	4,0,5	39,41,62	1,2,0	139	73	0.00831372	0.298225	0.843,1.0,0.819	0.953,0.915,1.0	-0.069	-6.9	6.9
4019	ENSG00000101639	CEP192	18	+	13038369	13038579	13037236	13037301	13040829	13040956	4019	66,73,68	2,3,4	48,38,41	6,5,5	283	73	0.00832286	0.298372	0.895,0.863,0.814	0.674,0.662,0.679	0.186	18.6	18.6
9929	ENSG00000049759	NEDD4L	18	+	58227829	58227907	58221570	58221757	58245426	58245508	9929	2,4,4	41,35,42	6,6,15	47,44,37	151	73	0.00833211	0.298523	0.023,0.052,0.044	0.058,0.062,0.164	-0.055	-5.5	5.5
33529	ENSG00000054654	SYNE2	14	+	64215285	64215354	64214193	64214470	64216247	64216387	33529	4,3,3	14,17,30	0,1,3	22,30,41	142	73	0.00834395	0.298709	0.128,0.083,0.049	0.0,0.017,0.036	0.069	6.9	6.9
71205	ENSG00000081760	AACS	12	+	125136661	125136864	125134793	125134852	125142091	125142177	71205	288183277	11,5,8	230297307	3,2,6	276	73	0.0083474	0.298709	0.874,0.906,0.902	0.953,0.975,0.931	-0.059	-5.9	5.9
17875	ENSG00000247572	CKMT2-AS1	5	-	81246889	81246972	81237564	81239360	81301286	81301560	17875	1,0,5	8,8,8	1,7,9	5,5,4	156	73	0.00836024	0.298987	0.055,0.0,0.226	0.086,0.396,0.513	-0.238	-23.8	23.8
38769	ENSG00000161558	TMEM143	19	-	48360071	48360176	48345268	48345354	48363290	48363531	38769	11,11,14	1,1,6	23,17,10	0,2,1	178	73	0.00837059	0.299176	0.819,0.819,0.489	1.0,0.777,0.804	-0.151	-15.1	15.1
34272	ENSG00000138592	USP8	15	+	50432337	50432499	50424404	50424654	50439008	50439177	34272	7,13,13	13,4,10	23,27,18	4,8,5	235	73	0.00839211	0.299584	0.143,0.502,0.288	0.641,0.512,0.528	-0.249	-24.9	24.9
63251	ENSG00000281398	SNHG4	5	+	139274363	139274429	139274102	139274161	139276120	139276150	63251	0,1,3	70,65,95	6,6,3	56,89,79	139	73	0.00839193	0.299584	0.0,0.008,0.016	0.053,0.034,0.02	-0.028	-2.8	2.8
73852	ENSG00000231607	DLEU2	13	-	50045117	50045232	50044639	50044768	50049583	50049662	73852	1,0,0	1,9,5	3,0,3	3,2,5	188	73	0.00840315	0.299797	0.28,0.0,0.0	0.28,0.0,0.189	-0.063	-6.3	6.3
19407	ENSG00000250722	SEPP1	5	-	42804655	42804773	42801237	42801331	42811835	42811893	19407	659572649	10,20,18	578710652	11,7,8	191	73	0.0084195	0.300199	0.962,0.916,0.932	0.953,0.975,0.969	-0.029	-2.9	2.9
32272	ENSG00000121310	ECHDC2	1	-	52905329	52905454	52905033	52905090	52906518	52906611	32272	43,53,49	15,3,6	30,38,44	12,18,16	198	73	0.00844416	0.300535	0.514,0.867,0.751	0.48,0.438,0.503	0.237	23.7	23.7
71074	ENSG00000119522	DENND1A	9	-	123769513	123769563	123676719	123676789	123792586	123792630	71074	30,11,37	1,0,0	19,22,24	5,1,0	123	73	0.00843408	0.300535	0.947,1.0,1.0	0.693,0.929,1.0	0.108	10.8	10.8
76160	ENSG00000132356	PRKAA1	5	-	40769429	40769503	40767506	40767690	40771718	40771863	76160	160128137	3,2,6	137178117	0,1,2	147	73	0.00844307	0.300535	0.964,0.969,0.919	1.0,0.989,0.967	-0.035	-3.5	3.5
14571	ENSG00000234608	MAPKAPK5-AS1	12	-	111840332	111840477	111839769	111840003	111841326	111841470	14571	68,70,94	5,9,5	76,100,91	1,3,4	218	73	0.00846117	0.300778	0.82,0.723,0.863	0.962,0.918,0.884	-0.119	-11.9	11.9
46606	ENSG00000168385	2002-09-01	2	+	241324488	241324662	241324215	241324241	241325992	241326113	46606	10,1,21	469346409	15,12,35	299385382	247	73	0.00845833	0.300778	0.006,0.001,0.015	0.015,0.009,0.026	-0.009	-0.9	0.9
39804	ENSG00000028116	VRK2	2	+	58058351	58058488	58048826	58048967	58084088	58084138	39804	12,3,7	44,53,38	3,3,3	54,46,45	210	73	0.00847954	0.30125	0.087,0.019,0.06	0.019,0.022,0.023	0.034	3.4	3.4
19786	ENSG00000141198	TOM1L1	17	+	54903708	54903792	54900852	54900923	54905488	54905567	19786	77,66,64	0,0,1	85,84,73	1,1,6	157	73	0.00849181	0.301505	1.0,1.0,0.967	0.975,0.975,0.85	0.056	5.6	5.6
19772	ENSG00000141198	TOM1L1	17	+	54905488	54905567	54900805	54900923	54912665	54912815	19772	118,90,143	12,1,8	129137142	4,3,2	152	73	0.00851261	0.302062	0.825,0.977,0.896	0.939,0.956,0.972	-0.056	-5.6	5.6
42371	ENSG00000126858	RHOT1	17	+	32152828	32152904	32142453	32142729	32171042	32171101	42371	6,1,8	39,21,36	5,1,0	33,50,39	149	73	0.00854242	0.302938	0.07,0.023,0.098	0.069,0.01,0.0	0.037	3.7	3.7
53958	ENSG00000095485	CWF19L1	10	-	100236817	100236969	100235666	100235764	100238021	100238231	53958	29,25,22	2,1,0	15,17,24	3,3,1	225	73	0.0085502	0.302972	0.825,0.89,1.0	0.619,0.648,0.886	0.187	18.7	18.7
77314	ENSG00000104529	EEF1D	8	-	143593892	143594067	143586728	143586849	143597347	143597675	77314	39,33,20	85,65,82	15,23,26	91,82,100	248	73	0.00855361	0.302972	0.119,0.13,0.067	0.046,0.076,0.071	0.041	4.1	4.1
57494	ENSG00000127603	MACF1	1	+	39480919	39481030	39479797	39480009	39484600	39486217	57494	20,27,31	26,18,19	33,46,40	8,18,19	184	73	0.0085684	0.303314	0.234,0.373,0.393	0.621,0.503,0.455	-0.193	-19.3	19.3
27227	ENSG00000132613	MTSS1L	16	-	70677791	70677899	70676880	70676978	70678251	70678339	27227	60,43,63	0,0,2	54,45,58	2,3,2	181	73	0.00858276	0.303459	1.0,1.0,0.927	0.916,0.858,0.921	0.077	7.7	7.7
52314	ENSG00000137822	TUBGCP4	15	+	43403682	43403799	43401805	43401850	43404412	43404552	52314	50,46,36	3,2,1	46,48,56	0,1,0	190	73	0.00858112	0.303459	0.865,0.898,0.933	1.0,0.949,1.0	-0.084	-8.4	8.4
35490	ENSG00000144231	POLR2D	2	-	127852924	127853103	127850589	127850685	127858027	127858157	35490	152166155	2,3,4	110167134	2,0,0	252	73	0.00861367	0.30437	0.957,0.941,0.918	0.941,1.0,1.0	-0.042	-4.2	4.2
33812	ENSG00000156170	NDUFAF6	8	+	95036370	95036494	95035453	95035576	95041569	95041626	33812	16,10,17	34,40,22	9,8,9	35,46,44	197	73	0.00862344	0.304534	0.148,0.085,0.223	0.087,0.061,0.07	0.079	7.9	7.9
22904	ENSG00000111554	MDM1	12	-	68325440	68325575	68323072	68323240	68326656	68327021	22904	28,39,28	0,2,1	16,25,43	6,1,2	208	73	0.00863553	0.304734	1.0,0.873,0.908	0.483,0.898,0.883	0.172	17.2	17.2
28986	ENSG00000185485	SDHAP1	3	-	195986518	195986604	195985626	195985789	195990189	195990275	28986	1,0,2	3,1,3	3,5,8	4,5,7	159	73	0.00863941	0.304734	0.133,0.0,0.234	0.256,0.315,0.344	-0.183	-18.3	18.3
52327	ENSG00000166181	API5	11	+	43327090	43327224	43323429	43323636	43327788	43327878	52327	1,0,3	4,1,3	3,1,1	0,2,0	207	73	0.00864888	0.304886	0.081,0.0,0.261	1.0,0.15,1.0	-0.603	-60.3	60.3
28974	ENSG00000101972	STAG2	X	+	124021366	124021431	123962093	123962106	124022530	124022551	28974	17,10,20	5,1,6	15,24,17	3,1,0	138	73	0.00867333	0.305384	0.643,0.841,0.638	0.726,0.927,1.0	-0.177	-17.7	17.7
34843	ENSG00000256591	RP11-286N22.8	11	+	61436760	61436960	61430149	61430182	61437624	61437848	34843	3,1,8	173126169	15,8,13	159173156	273	73	0.00867293	0.305384	0.005,0.002,0.012	0.025,0.012,0.022	-0.013	-1.3	1.3
3003	ENSG00000127952	STYXL1	7	-	76013741	76013887	76005258	76005404	76028641	76028703	3003	146119157	0,0,1	146173168	4,5,0	219	73	0.00868391	0.305534	1.0,1.0,0.981	0.924,0.92,1.0	0.046	4.6	4.6
77063	ENSG00000188130	MAPK12	22	-	50257903	50258141	50257562	50257660	50258242	50258301	77063	19,7,22	1,0,2	25,31,19	5,4,4	311	73	0.00868791	0.305534	0.817,1.0,0.721	0.54,0.645,0.527	0.275	27.5	27.5
71865	ENSG00000136536	2007-03-01	2	+	159715680	159715766	159714556	159714598	159729008	159729175	71865	1,4,5	2,0,2	3,6,3	0,1,0	159	73	0.00869904	0.305562	0.187,1.0,0.534	1.0,0.734,1.0	-0.338	-33.8	33.8
79645	ENSG00000131844	MCCC2	5	+	71642663	71642727	71641002	71641075	71643770	71643895	79645	2,0,2	6,14,25	1,2,6	4,9,9	137	73	0.00869586	0.305562	0.151,0.0,0.041	0.118,0.106,0.262	-0.098	-9.8	9.8
48534	ENSG00000170322	NFRKB	11	-	129893061	129893152	129892714	129892870	129893292	129893385	48534	5,5,1	0,0,0	2,1,5	0,3,1	164	73	0.00872243	0.305848	1.0,1.0,1.0	1.0,0.129,0.69	0.394	39.4	39.4
62315	ENSG00000078304	PPP2R5C	14	+	101824013	101824169	101809912	101810036	101856685	101856885	62315	4,2,2	57,75,54	8,4,11	59,79,73	229	73	0.00872272	0.305848	0.022,0.008,0.012	0.041,0.016,0.046	-0.02	-2	2
77932	ENSG00000130165	ELOF1	19	-	11555344	11555575	11555173	11555253	11559190	11559236	77932	8,6,18	9,4,9	10,6,6	19,9,15	304	73	0.0087173	0.305848	0.176,0.265,0.324	0.112,0.138,0.088	0.142	14.2	14.2
77068	ENSG00000188130	MAPK12	22	-	50257497	50257660	50257081	50257193	50258242	50258301	77068	17,8,20	29,14,25	31,32,36	20,37,19	236	73	0.00873163	0.30598	0.153,0.15,0.198	0.324,0.211,0.37	-0.135	-13.5	13.5
55354	ENSG00000105700	KXD1	19	+	18565133	18565190	18564868	18565021	18567131	18567178	55354	4,0,2	205143166	6,8,11	184220201	130	73	0.00875965	0.306653	0.011,0.0,0.007	0.018,0.02,0.03	-0.017	-1.7	1.7
70331	ENSG00000173542	MOB1B	4	+	70950699	70950811	70902377	70902550	70958873	70959040	70331	8,1,5	22,17,24	2,2,1	20,22,33	185	73	0.00876641	0.306653	0.125,0.023,0.076	0.038,0.035,0.012	0.046	4.6	4.6
9448	ENSG00000129351	ILF3	19	+	10666491	10666649	10654381	10654487	10670515	10670608	9448	6,3,12	184129152	15,12,15	155135172	231	73	0.00876398	0.306653	0.01,0.007,0.024	0.03,0.027,0.027	-0.014	-1.4	1.4
50359	ENSG00000061938	TNK2	3	-	195882285	195882328	195879121	195879175	195883156	195883309	50359	41,23,32	4,0,0	35,35,24	5,6,1	116	73	0.00880353	0.30777	0.866,1.0,1.0	0.815,0.786,0.938	0.109	10.9	10.9
18803	ENSG00000105640	RPL18A	19	+	17861292	17861307	17859931	17859974	17862093	17862218	18803	5,6,5	1,2,0	5,7,5	6,1,4	88	73	0.00881281	0.307912	0.806,0.713,1.0	0.409,0.853,0.509	0.249	24.9	24.9
75403	ENSG00000178927	C17orf62	17	-	82449778	82449956	82449430	82449480	82450699	82450737	75403	28,17,23	1,1,2	8,25,14	3,4,3	251	73	0.00883211	0.308404	0.891,0.832,0.77	0.437,0.645,0.576	0.278	27.8	27.8
40586	ENSG00000161265	U2AF1L4	19	-	35743154	35743345	35742530	35742803	35743808	35743904	40586	12,5,13	4,3,7	11,7,11	10,22,11	264	73	0.00885492	0.309013	0.453,0.315,0.339	0.233,0.081,0.217	0.192	19.2	19.2
75028	ENSG00000078369	GNB1	1	-	1853151	1853297	1825396	1825499	1890819	1890836	75028	32,18,33	39,36,44	43,42,40	30,31,43	219	73	0.00886	0.309013	0.215,0.143,0.2	0.323,0.311,0.237	-0.104	-10.4	10.4
3965	ENSG00000101966	XIAP	X	+	123885630	123886539	123860026	123860293	123888618	123888718	3965	725632782	7,3,3	546670688	10,15,3	982	73	0.00886865	0.309133	0.885,0.94,0.951	0.802,0.769,0.945	0.087	8.7	8.7
15189	ENSG00000140104	C14orf79	14	+	104986719	104986854	104985774	104985878	104988942	104989088	15189	13,19,31	6,1,1	32,45,19	2,1,0	208	73	0.00890387	0.310145	0.432,0.87,0.916	0.849,0.94,1.0	-0.19	-19	19
19775	ENSG00000141198	TOM1L1	17	+	54903712	54903792	54900852	54900923	54905488	54905567	19775	76,66,72	0,0,1	80,83,80	1,1,6	153	73	0.00891343	0.310145	1.0,1.0,0.972	0.974,0.975,0.864	0.053	5.3	5.3
61564	ENSG00000137073	UBAP2	9	-	33956078	33956146	33953284	33953474	33960825	33960889	61564	72,56,71	3,1,4	44,62,68	8,5,6	141	73	0.00891141	0.310145	0.926,0.967,0.902	0.74,0.865,0.854	0.112	11.2	11.2
12003	ENSG00000170954	ZNF415	19	-	53122403	53122612	53109606	53109908	53132855	53132904	12003	2,0,4	0,3,3	8,13,9	1,0,3	282	73	0.00899203	0.312619	1.0,0.0,0.257	0.674,1.0,0.437	-0.285	-28.5	28.5
47652	ENSG00000196498	NCOR2	12	-	124327408	124327633	124326190	124326370	124330844	124330898	47652	328189213	1,3,3	230281284	4,5,11	298	73	0.00899698	0.312619	0.988,0.939,0.946	0.934,0.932,0.863	0.048	4.8	4.8
55324	ENSG00000101782	RIOK3	18	+	23467398	23467526	23466134	23466276	23473428	23473483	55324	219145184	5,4,1	139189217	1,1,0	201	73	0.00900036	0.312619	0.941,0.929,0.985	0.981,0.986,1.0	-0.037	-3.7	3.7
10666	ENSG00000076067	RBMS2	12	+	56568065	56568186	56562416	56562583	56568974	56569033	10666	6,2,1	10,4,5	2,2,0	13,11,18	194	73	0.00903644	0.312825	0.184,0.158,0.07	0.055,0.064,0.0	0.098	9.8	9.8
18426	ENSG00000110218	PANX1	11	+	94175746	94175888	94153490	94153630	94178368	94178592	18426	2,5,4	26,27,16	2,1,0	14,33,26	215	73	0.00904333	0.312825	0.025,0.059,0.078	0.046,0.01,0.0	0.035	3.5	3.5
23318	ENSG00000139624	CERS5	12	-	50133932	50134068	50129797	50130694	50134545	50134706	23318	18,7,26	18,21,31	3,10,13	20,36,25	209	73	0.00904051	0.312825	0.259,0.104,0.227	0.05,0.088,0.154	0.099	9.9	9.9
29804	ENSG00000139988	RDH12	14	+	67713780	67713878	67701885	67701935	67720813	67720899	29804	1,0,1	1,5,3	1,2,1	1,2,1	171	73	0.00902165	0.312825	0.299,0.0,0.125	0.299,0.299,0.299	-0.158	-15.8	15.8
31512	ENSG00000168769	TET2	4	+	105190359	105190486	105146292	105146979	105233896	105237351	31512	7,7,8	0,2,3	11,10,4	0,1,1	200	73	0.00902959	0.312825	1.0,0.561,0.493	1.0,0.785,0.593	-0.108	-10.8	10.8
41124	ENSG00000167333	TRIM68	11	-	4605078	4605561	4603240	4603340	4608026	4608204	41124	456262379	1,1,5	274375336	4,4,9	556	73	0.00904157	0.312825	0.984,0.972,0.909	0.9,0.925,0.831	0.07	7	7
74116	ENSG00000078403	MLLT10	10	+	21682224	21682257	21681331	21681376	21713771	21713950	74116	18,6,11	0,5,1	1,8,4	2,6,3	106	73	0.00903954	0.312825	1.0,0.452,0.883	0.256,0.479,0.479	0.374	37.4	37.4
18597	ENSG00000165671	NSD1	5	+	177253979	177254090	177251729	177251853	177256950	177257151	18597	0,1,3	31,32,34	8,0,5	22,32,42	184	73	0.00908239	0.313993	0.0,0.012,0.034	0.126,0.0,0.045	-0.042	-4.2	4.2
63421	ENSG00000173875	ZNF791	19	+	12612225	12612365	12610919	12611082	12623699	12623826	63421	0,3,0	24,15,26	7,0,3	9,17,24	213	73	0.00909163	0.314128	0.0,0.064,0.0	0.21,0.0,0.041	-0.062	-6.2	6.2
21148	ENSG00000147862	NFIB	9	-	14116180	14116346	14102421	14102510	14120439	14120624	21148	18,21,10	1,0,0	18,20,17	0,2,3	239	73	0.00909814	0.31417	0.846,1.0,1.0	1.0,0.753,0.634	0.153	15.3	15.3
3960	ENSG00000259768	RP5-991G20.1	16	+	72713332	72713416	72665169	72665333	72745404	72745466	3960	5,4,9	3,4,1	16,9,16	4,0,0	157	73	0.00911422	0.314541	0.437,0.317,0.807	0.65,1.0,1.0	-0.363	-36.3	36.3
20822	ENSG00000206560	ANKRD28	3	-	15751749	15751820	15737032	15737233	15766233	15766312	20822	143126135	8,8,6	115132122	1,3,4	144	73	0.00914307	0.315353	0.901,0.889,0.919	0.983,0.957,0.939	-0.057	-5.7	5.7
34986	ENSG00000137877	SPTBN5	15	-	41860585	41860758	41858889	41858980	41861418	41861496	34986	20,9,11	0,1,1	4,11,8	0,1,4	246	73	0.00915755	0.315466	1.0,0.728,0.765	1.0,0.765,0.372	0.119	11.9	11.9
55919	ENSG00000104218	CSPP1	8	+	67074805	67074923	67074242	67074351	67076481	67076581	55919	2,2,2	6,2,5	0,0,0	13,9,7	191	73	0.00915637	0.315466	0.113,0.277,0.133	0.0,0.0,0.0	0.174	17.4	17.4
65083	ENSG00000265681	RPL17	18	-	49491662	49491852	49491531	49491584	49492457	49492508	65083	9088231067	198517632052	124611841105	190217802180	263	73	0.0091651	0.315466	0.113,0.115,0.126	0.154,0.156,0.123	-0.026	-2.6	2.6
76655	ENSG00000093000	NUP50	22	+	45166308	45166430	45163986	45164296	45168167	45168246	76655	3,2,4	26,29,31	7,14,5	25,39,35	195	73	0.00916766	0.315466	0.041,0.025,0.046	0.095,0.118,0.051	-0.051	-5.1	5.1
14235	ENSG00000089682	RBM41	X	-	107116150	107116244	107115861	107116054	107116649	107116768	14235	6,13,1	23,27,19	2,2,2	19,23,18	167	73	0.00917933	0.315644	0.102,0.174,0.022	0.044,0.037,0.046	0.057	5.7	5.7
33982	ENSG00000109118	PHF12	17	-	28939452	28939577	28926990	28927063	28950064	28950246	33982	3,3,4	77,45,68	5,6,9	43,49,50	198	73	0.00918352	0.315644	0.014,0.024,0.021	0.041,0.043,0.062	-0.029	-2.9	2.9
1394	ENSG00000164011	ZNF691	1	+	42849564	42849742	42849290	42849413	42850949	42852473	1394	30,16,26	2,1,1	15,22,32	1,0,0	251	73	0.00921235	0.316451	0.814,0.823,0.883	0.814,1.0,1.0	-0.098	-9.8	9.8
67821	ENSG00000123136	DDX39A	19	-	14410420	14410605	14410260	14410334	14410988	14411386	67821	17,15,13	115,54,69	19,38,42	108,109,89	258	73	0.00923647	0.317096	0.04,0.073,0.051	0.047,0.09,0.118	-0.03	-3	3
73336	ENSG00000205189	ZBTB10	8	+	80486248	80487782	80485666	80485883	80499493	80500382	73336	820395705	4,2,4	7858411050	1,0,3	1607	73	0.00925437	0.317526	0.903,0.9,0.889	0.973,1.0,0.941	-0.074	-7.4	7.4
51179	ENSG00000276293	PIP4K2B	17	-	38779798	38779932	38779382	38779529	38780451	38780604	51179	5,4,3	45,22,39	0,1,1	35,46,41	207	73	0.00928241	0.317934	0.038,0.06,0.026	0.0,0.008,0.009	0.036	3.6	3.6
72233	ENSG00000115414	FN1	2	-	215380810	215381080	215379129	215379317	215382211	215382325	72233	138123118	12,14,13	89111149	13,21,31	343	73	0.00928127	0.317934	0.71,0.652,0.659	0.593,0.529,0.506	0.131	13.1	13.1
7517	ENSG00000124588	NQO2	6	+	3002063	3002286	2999875	3000085	3006467	3006559	7517	7,6,3	28,30,36	15,10,20	36,40,49	296	73	0.00928102	0.317934	0.058,0.047,0.02	0.093,0.058,0.091	-0.039	-3.9	3.9
19769	ENSG00000141198	TOM1L1	17	+	54903693	54903792	54900852	54900923	54905488	54905567	19769	88,67,69	0,0,1	96,95,82	1,1,6	172	73	0.00931007	0.318697	1.0,1.0,0.967	0.976,0.976,0.853	0.054	5.4	5.4
14801	ENSG00000063176	SPHK2	19	+	48626067	48626362	48620401	48620553	48627691	48627841	14801	79,33,60	1,0,0	71,96,84	3,1,2	368	73	0.00932956	0.318996	0.94,1.0,1.0	0.824,0.95,0.893	0.091	9.1	9.1
73318	ENSG00000005889	ZFX	X	+	24177713	24177866	24175388	24175443	24179182	24179550	73318	5,9,12	8,0,1	7,4,5	2,0,0	226	73	0.00932878	0.318996	0.168,1.0,0.795	0.531,1.0,1.0	-0.189	-18.9	18.9
28530	ENSG00000174669	SLC29A2	11	-	66365381	66365477	66364224	66364424	66365935	66366021	28530	5,3,3	27,30,21	11,8,14	17,50,33	169	73	0.00935532	0.319692	0.074,0.041,0.058	0.218,0.065,0.155	-0.088	-8.8	8.8
31643	ENSG00000188153	COL4A5	X	+	108573573	108573654	108571810	108571837	108575909	108575972	31643	74,57,77	1,0,0	56,60,61	3,1,3	154	73	0.00936548	0.319854	0.972,1.0,1.0	0.898,0.966,0.906	0.067	6.7	6.7
34625	ENSG00000168575	SLC20A2	8	-	42535171	42535335	42472305	42472654	42541537	42541581	34625	35,31,28	2,4,2	34,38,32	7,11,6	237	73	0.00939221	0.320566	0.844,0.705,0.812	0.599,0.516,0.622	0.208	20.8	20.8
76355	ENSG00000197124	ZNF682	19	-	20036668	20036799	20024249	20024376	20039172	20039205	76355	3,1,2	4,1,8	0,0,0	4,3,4	204	73	0.00939718	0.320566	0.212,0.264,0.082	0.0,0.0,0.0	0.186	18.6	18.6
38716	ENSG00000010803	SCMH1	1	-	41033982	41034048	41028641	41028726	41037361	41037541	38716	129107105	23,15,28	87111127	26,48,35	139	73	0.0094454	0.322025	0.747,0.789,0.663	0.637,0.548,0.656	0.119	11.9	11.9
22879	ENSG00000138613	APH1B	15	+	63287423	63287546	63286557	63286628	63302344	63302472	22879	53,59,49	0,1,2	39,105,68	0,8,3	196	73	0.00945499	0.322167	1.0,0.956,0.901	1.0,0.83,0.894	0.044	4.4	4.4
36568	ENSG00000165238	WNK2	9	+	93299069	93299261	93297852	93298067	93308327	93308551	36568	18,5,14	2,4,0	6,13,7	0,0,2	265	73	0.00946861	0.322445	0.713,0.256,1.0	1.0,1.0,0.491	-0.174	-17.4	17.4
26281	ENSG00000220804	AC093642.5	2	+	242094886	242095027	242088695	242088801	242114638	242114741	26281	90,60,72	6,0,1	66,55,72	0,0,0	214	73	0.00948972	0.322603	0.837,1.0,0.961	1.0,1.0,1.0	-0.067	-6.7	6.7
4205	ENSG00000130396	MLLT4	6	+	167965756	167966045	167962438	167962567	167969113	167969198	4205	88,63,89	3,0,3	90114148	0,1,0	362	73	0.0094834	0.322603	0.855,1.0,0.857	1.0,0.958,1.0	-0.082	-8.2	8.2
58581	ENSG00000168958	MFF	2	+	227347225	227347380	227340291	227340380	227352513	227352573	58581	119,88,104	6,4,0	99,90,95	6,7,10	228	73	0.00949507	0.322603	0.864,0.876,1.0	0.841,0.805,0.753	0.114	11.4	11.4
66791	ENSG00000140479	PCSK6	15	-	101419439	101419582	101398403	101398576	101427891	101427980	66791	0,1,0	34,17,21	2,2,6	15,29,24	216	73	0.0094924	0.322603	0.0,0.019,0.0	0.043,0.023,0.078	-0.042	-4.2	4.2
58686	ENSG00000151665	PIGF	2	-	46588074	46588126	46581284	46581591	46592474	46592583	58686	11,5,9	59,63,48	2,8,2	59,75,62	125	73	0.00950856	0.322876	0.098,0.044,0.099	0.019,0.059,0.018	0.048	4.8	4.8
287	ENSG00000021826	CPS1	2	+	210612116	210612293	210608360	210608559	210616422	210616541	287	42,54,63	0,0,1	48,64,55	1,1,4	250	73	0.00952287	0.323177	1.0,1.0,0.948	0.933,0.949,0.801	0.088	8.8	8.8
54158	ENSG00000147439	BIN3	8	-	22622540	22622697	22621530	22621568	22623914	22624049	54158	1,1,0	10,2,9	1,0,11	10,22,9	230	73	0.00953847	0.32352	0.031,0.137,0.0	0.031,0.0,0.279	-0.047	-4.7	4.7
12541	ENSG00000148950	IMMP1L	11	-	31473723	31473786	31463171	31463305	31509518	31509632	12541	0,1,2	8,16,16	3,6,3	15,20,20	136	73	0.00955631	0.323554	0.0,0.032,0.063	0.097,0.139,0.075	-0.072	-7.2	7.2
16979	ENSG00000182712	CMC4	X	-	155065363	155065399	155063965	155064033	155065485	155065537	16979	4,3,2	0,0,3	4,4,2	3,2,5	109	73	0.00954833	0.323554	1.0,1.0,0.309	0.472,0.573,0.211	0.351	35.1	35.1
32918	ENSG00000225648	SBDSP1	7	+	72833763	72833928	72831601	72831798	72836576	72836579	32918	150152171	2,1,0	139183158	1,3,6	238	73	0.00956134	0.323554	0.958,0.979,1.0	0.977,0.949,0.89	0.04	4	4
48088	ENSG00000134490	TMEM241	18	-	23399565	23399647	23384989	23385067	23421366	23421444	48088	28,21,34	0,0,2	24,32,50	2,3,2	155	73	0.00955286	0.323554	1.0,1.0,0.889	0.85,0.834,0.922	0.094	9.4	9.4
7029	ENSG00000102710	SUPT20H	13	-	37048563	37048599	37047877	37047936	37051487	37051583	7029	23,13,17	18,11,11	36,34,28	12,13,10	109	73	0.00957245	0.323745	0.461,0.442,0.509	0.668,0.637,0.652	-0.182	-18.2	18.2
57182	ENSG00000106682	EIF4H	7	+	74190246	74190306	74189821	74189918	74194740	74194878	57182	29,19,29	335279389	39,57,43	391400393	133	73	0.00960302	0.324593	0.045,0.036,0.039	0.052,0.073,0.057	-0.021	-2.1	2.1
27368	ENSG00000140398	NEIL1	15	+	75353738	75353866	75352601	75352701	75354249	75354277	27368	15,14,24	0,1,0	12,19,21	1,1,2	201	73	0.00961592	0.324844	1.0,0.836,1.0	0.813,0.873,0.792	0.119	11.9	11.9
49873	ENSG00000131773	KHDRBS3	8	+	135606954	135607037	135581877	135582073	135645058	135645117	49873	19,18,25	2,1,3	20,20,27	0,2,0	156	73	0.00963112	0.325171	0.816,0.894,0.796	1.0,0.824,1.0	-0.106	-10.6	10.6
80117	ENSG00000278259	MYO19	17	-	36512657	36512774	36511358	36511455	36513428	36513505	80117	6,2,4	37,16,39	11,8,14	24,51,36	190	73	0.00964748	0.325538	0.059,0.046,0.038	0.15,0.057,0.13	-0.065	-6.5	6.5
80410	ENSG00000132254	ARFIP2	11	-	6480322	6480463	6479971	6480068	6481230	6481314	80410	268118192	2,2,9	207237260	0,0,5	214	73	0.00966479	0.325936	0.979,0.953,0.879	1.0,1.0,0.947	-0.045	-4.5	4.5
52990	ENSG00000089022	MAPKAPK5	12	+	111868752	111868876	111866155	111866231	111870270	111870307	52990	50,39,45	2,0,1	38,43,23	2,4,2	197	73	0.00967104	0.325961	0.903,1.0,0.943	0.876,0.799,0.81	0.12	12	12
55537	ENSG00000002016	RAD52	12	-	914430	914529	913892	914121	916343	916483	55537	20,10,19	0,0,0	11,14,17	3,2,0	172	73	0.00968624	0.326287	1.0,1.0,1.0	0.609,0.748,1.0	0.214	21.4	21.4
6874	ENSG00000137312	FLOT1	6	-	30741661	30741704	30741189	30741333	30741791	30741867	6874	87,44,68	8,3,4	84,96,95	4,2,1	116	73	0.00969317	0.326335	0.873,0.902,0.915	0.93,0.968,0.984	-0.064	-6.4	6.4
75328	ENSG00000240225	ZNF542P	19	+	56374685	56374757	56373530	56373623	56376866	56378350	75328	22,14,52	52,49,53	24,42,45	28,45,35	145	73	0.00971624	0.326926	0.176,0.126,0.331	0.301,0.32,0.393	-0.127	-12.7	12.7
20588	ENSG00000065911	MTHFD2	2	+	74201381	74201479	74198614	74198742	74205704	74205889	20588	48,37,51	97,82,86	56,72,61	67,89,86	171	73	0.00973596	0.327331	0.174,0.162,0.202	0.263,0.257,0.232	-0.071	-7.1	7.1
5798	ENSG00000180822	PSMG4	6	+	3264208	3264325	3263683	3263759	3267590	3267781	5798	8,0,6	53,25,43	3,3,1	73,64,58	190	73	0.00974568	0.327331	0.055,0.0,0.051	0.016,0.018,0.007	0.022	2.2	2.2
63233	ENSG00000106070	GRB10	7	-	50727339	50727435	50726012	50726035	50727792	50727890	63233	6,8,10	0,1,0	8,4,8	1,1,2	169	73	0.0097477	0.327331	1.0,0.776,1.0	0.776,0.633,0.633	0.245	24.5	24.5
80898	ENSG00000055917	PUM2	2	-	20290651	20290790	20283342	20283486	20297552	20297663	80898	152112129	9,0,1	99160160	1,1,1	212	73	0.00975044	0.327331	0.853,1.0,0.978	0.972,0.982,0.982	-0.035	-3.5	3.5
36167	ENSG00000163463	KRTCAP2	1	-	155172350	155172591	155169790	155169857	155173220	155173254	36167	19,16,18	3,0,0	11,20,13	1,5,2	314	73	0.00977181	0.327863	0.596,1.0,1.0	0.719,0.482,0.602	0.264	26.4	26.4
14718	ENSG00000130731	C16orf13	16	-	634892	635022	634718	634797	635280	635340	14718	30,15,28	45,36,38	45,43,66	55,41,55	203	73	0.00979543	0.328283	0.193,0.13,0.209	0.227,0.274,0.301	-0.09	-9	9
32714	ENSG00000093217	XYLB	3	+	38357013	38357127	38348549	38348632	38360338	38360408	32714	0,2,1	21,16,16	4,5,1	11,18,22	187	73	0.009794	0.328283	0.0,0.047,0.024	0.124,0.098,0.017	-0.056	-5.6	5.6
73828	ENSG00000125772	GPCPD1	20	-	5609639	5609811	5604363	5604440	5610841	5610924	73828	3,2,2	12,5,4	5,3,6	3,3,4	245	73	0.009829	0.329222	0.069,0.106,0.13	0.332,0.23,0.309	-0.189	-18.9	18.9
13545	ENSG00000167751	KLK2	19	+	50877261	50877296	50876894	50877008	50877661	50877756	13545	2,1,2	0,1,1	2,3,1	2,1,1	108	73	0.00984059	0.329423	1.0,0.403,0.575	0.403,0.67,0.403	0.167	16.7	16.7
32240	ENSG00000121310	ECHDC2	1	-	52905316	52905454	52905033	52905090	52906518	52906611	32240	48,52,55	15,3,6	32,38,54	12,18,16	211	73	0.00985888	0.329539	0.525,0.857,0.76	0.48,0.422,0.539	0.234	23.4	23.4
32924	ENSG00000225648	SBDSP1	7	+	72833763	72833889	72831601	72831798	72836576	72836701	32924	93,97,104	2,1,0	90,108,97	1,3,6	199	73	0.00985733	0.329539	0.945,0.973,1.0	0.971,0.93,0.856	0.054	5.4	5.4
80099	ENSG00000170113	NIPA1	15	+	22814386	22814505	22814082	22814153	22820312	22820473	80099	1,2,3	3,5,9	3,5,6	4,3,2	192	73	0.00986076	0.329539	0.112,0.132,0.112	0.222,0.388,0.533	-0.262	-26.2	26.2
14971	ENSG00000148308	GTF3C5	9	+	133054943	133054964	133054711	133054809	133056011	133056094	14971	22,17,29	56,34,43	10,14,22	60,69,47	94	73	0.00989252	0.330119	0.234,0.28,0.344	0.115,0.136,0.267	0.113	11.3	11.3
36843	ENSG00000184110	EIF3C	16	+	28720914	28721032	28715306	28715434	28723163	28723217	36843	1,2,5	8,3,10	7,6,8	7,6,2	191	73	0.00990045	0.330119	0.046,0.203,0.16	0.277,0.277,0.605	-0.25	-25	25
45894	ENSG00000055813	CCDC85A	2	+	56342878	56342955	56192476	56193440	56384265	56386173	45894	2,0,2	0,4,1	0,4,4	1,1,0	150	73	0.0098888	0.330119	1.0,0.0,0.493	0.0,0.661,1.0	-0.056	-5.6	5.6
73312	ENSG00000005889	ZFX	X	+	24177683	24177866	24175388	24175443	24179182	24179550	73312	6,7,13	8,0,1	7,3,6	2,0,0	256	73	0.00989708	0.330119	0.176,1.0,0.788	0.5,1.0,1.0	-0.179	-17.9	17.9
38216	ENSG00000100578	KIAA0586	14	+	58433111	58433344	58432387	58432457	58441220	58441280	38216	4,2,0	2,0,1	6,2,2	0,1,1	306	73	0.00991951	0.330568	0.323,1.0,0.0	1.0,0.323,0.323	-0.108	-10.8	10.8
31274	ENSG00000149292	TTC12	11	+	113329641	113329808	113325523	113325645	113329919	113329979	31274	2,0,0	36,19,33	0,9,3	32,24,33	240	73	0.00992701	0.330583	0.017,0.0,0.0	0.0,0.102,0.027	-0.037	-3.7	3.7
78083	ENSG00000180900	SCRIB	8	-	143807551	143807614	143806923	143807013	143808608	143809025	78083	95,35,55	12,9,16	44,74,59	18,31,22	136	73	0.00993113	0.330583	0.81,0.676,0.649	0.567,0.562,0.59	0.139	13.9	13.9
10073	ENSG00000140264	SERF2	15	+	43800059	43800148	43792974	43793083	43800494	43800784	10073	12,12,14	0,0,0	10,19,8	2,3,0	162	73	0.00998273	0.331325	1.0,1.0,1.0	0.693,0.741,1.0	0.189	18.9	18.9
10661	ENSG00000076067	RBMS2	12	+	56580257	56580375	56571697	56571855	56581183	56581263	10661	11,2,1	1,9,3	1,0,2	3,7,7	191	73	0.00999262	0.331325	0.808,0.078,0.113	0.113,0.0,0.098	0.263	26.3	26.3
13007	ENSG00000100028	SNRPD3	22	+	24608989	24609231	24607953	24608023	24609964	24609980	13007	2,9,5	51,30,44	8,14,13	44,39,41	315	73	0.00998796	0.331325	0.009,0.065,0.026	0.04,0.077,0.068	-0.028	-2.8	2.8
50947	ENSG00000114654	EFCC1	3	+	129026441	129026644	129003793	129004077	129030702	129030860	50947	4,4,6	5,0,2	7,3,3	0,2,0	276	73	0.00997281	0.331325	0.175,1.0,0.442	1.0,0.284,1.0	-0.222	-22.2	22.2
55926	ENSG00000156453	PCDH1	5	-	141856223	141856262	141853372	141854436	141857251	141857471	55926	3,3,0	14,3,6	0,0,0	6,16,11	112	73	0.00997246	0.331325	0.123,0.395,0.0	0.0,0.0,0.0	0.173	17.3	17.3
56402	ENSG00000248508	SRP14-AS1	15	+	40060096	40060263	40045960	40046069	40065220	40067290	56402	10,8,13	3,0,1	1,14,3	4,1,6	240	73	0.00998458	0.331325	0.503,1.0,0.798	0.071,0.81,0.132	0.429	42.9	42.9
76386	ENSG00000155506	LARP1	5	+	154754641	154754758	154712901	154713130	154790324	154790386	76386	1,3,5	4,2,2	0,1,2	1,6,2	190	73	0.0099904	0.331325	0.088,0.366,0.49	0.0,0.06,0.278	0.202	20.2	20.2
53180	ENSG00000213297	ZNF625-ZNF20	19	-	12145257	12146224	12142640	12142736	12147394	12147455	53180	226157191	5,3,1	166213179	2,1,0	1040	73	0.0100011	0.33142	0.76,0.786,0.931	0.854,0.937,1.0	-0.105	-10.5	10.5
799	ENSG00000178741	COX5A	15	-	74929115	74929232	74926765	74926887	74937914	74938168	799	151311141398	19,18,10	146616591798	6,14,11	190	73	0.0100256	0.332045	0.968,0.96,0.982	0.989,0.979,0.984	-0.014	-1.4	1.4
51638	ENSG00000139865	TTC6	14	+	37722099	37722182	37714654	37714796	37724897	37725002	51638	6,0,4	46,28,27	5,11,6	24,28,35	156	73	0.0100486	0.332434	0.058,0.0,0.065	0.089,0.155,0.074	-0.065	-6.5	6.5
78009	ENSG00000165195	PIGA	X	-	15331215	15331299	15325913	15326046	15331589	15331723	78009	19,12,17	0,0,1	6,11,14	1,1,2	157	73	0.0100469	0.332434	1.0,1.0,0.888	0.736,0.836,0.765	0.184	18.4	18.4
9755	ENSG00000115504	EHBP1	2	+	62987930	62988038	62979187	62979335	62990715	62990840	9755	110,79,82	7,2,5	52,71,60	6,7,10	181	73	0.0100782	0.333228	0.864,0.941,0.869	0.778,0.804,0.708	0.128	12.8	12.8
24518	ENSG00000131115	ZNF227	19	+	44229753	44229816	44228445	44228572	44234701	44234835	24518	11,5,10	3,0,2	9,12,3	0,0,1	136	73	0.010113	0.33382	0.663,1.0,0.729	1.0,1.0,0.617	-0.075	-7.5	7.5
42082	ENSG00000102897	LYRM1	16	+	20911182	20911264	20900449	20900535	20915555	20915714	42082	3,3,1	5,5,3	1,0,2	9,9,9	155	73	0.0101124	0.33382	0.22,0.22,0.136	0.05,0.0,0.095	0.144	14.4	14.4
5650	ENSG00000017260	ATP2C1	3	+	130979248	130979419	130975331	130975488	130980581	130980679	5650	431343524	2,1,0	355400450	3,5,5	244	73	0.0101102	0.33382	0.985,0.99,1.0	0.973,0.96,0.964	0.026	2.6	2.6
6876	ENSG00000137312	FLOT1	6	-	30741791	30741799	30741189	30741333	30742146	30742203	6876	1,2,1	5,9,3	1,0,0	4,8,9	81	73	0.0101209	0.333892	0.153,0.167,0.231	0.184,0.0,0.0	0.122	12.2	12.2
1365	ENSG00000015153	YAF2	12	-	42235613	42235736	42161612	42161765	42237598	42237724	1365	0,0,2	18,11,16	5,3,1	11,18,19	196	73	0.0101527	0.334609	0.0,0.0,0.044	0.145,0.058,0.019	-0.059	-5.9	5.9
15632	ENSG00000143952	VPS54	2	-	63913824	63913925	63913222	63913310	63914181	63914287	15632	3,1,13	17,24,24	0,2,3	18,19,21	174	73	0.0101539	0.334609	0.069,0.017,0.185	0.0,0.042,0.057	0.057	5.7	5.7
19903	ENSG00000117280	RAB29	1	-	205774832	205775086	205772495	205772567	205775272	205775446	19903	184108192	1,0,2	179213206	6,2,3	327	73	0.0101731	0.335054	0.976,1.0,0.955	0.869,0.96,0.939	0.054	5.4	5.4
27323	ENSG00000064042	LIMCH1	4	+	41604226	41604273	41603874	41603905	41605893	41606004	27323	57,46,72	438438468	91,101,55	387489473	120	73	0.0102015	0.335674	0.073,0.06,0.086	0.125,0.112,0.066	-0.028	-2.8	2.8
77306	ENSG00000104529	EEF1D	8	-	143593874	143594067	143586728	143586849	143597347	143597675	77306	51,39,23	85,65,82	17,31,34	91,82,100	266	73	0.0102032	0.335674	0.141,0.141,0.071	0.049,0.094,0.085	0.042	4.2	4.2
3729	ENSG00000116237	ICMT	1	-	6233473	6233643	6231901	6232119	6234885	6234970	3729	262215264	2,0,3	219293273	4,2,9	243	73	0.0102111	0.335745	0.975,1.0,0.964	0.943,0.978,0.901	0.039	3.9	3.9
66535	ENSG00000166526	ZNF3	7	-	100077228	100077433	100075541	100075630	100079535	100079656	66535	74,51,63	3,3,0	57,65,55	0,0,1	278	73	0.0102426	0.336594	0.866,0.817,1.0	1.0,1.0,0.935	-0.084	-8.4	8.4
39355	ENSG00000089157	RPLP0	12	-	120200045	120200150	120199309	120199485	120200718	120200852	39355	6,4,2	30,29,41	8,11,9	31,38,29	178	73	0.010259	0.336946	0.076,0.054,0.02	0.096,0.106,0.113	-0.055	-5.5	5.5
65179	ENSG00000170776	AKAP13	15	+	85577762	85577871	85575130	85575329	85578929	85582107	65179	0,1,0	20,11,6	2,1,4	10,8,13	182	73	0.0102831	0.337549	0.0,0.035,0.0	0.074,0.048,0.11	-0.066	-6.6	6.6
65644	ENSG00000205309	NT5M	17	+	17333495	17333588	17323184	17323245	17344793	17344926	65644	26,8,7	12,9,10	10,9,5	19,15,20	166	73	0.0102953	0.337762	0.488,0.281,0.235	0.188,0.209,0.099	0.169	16.9	16.9
13714	ENSG00000130529	TRPM4	19	+	49172008	49172108	49171577	49171769	49182577	49182922	13714	43,23,46	5,1,0	41,40,50	1,0,0	173	73	0.0103252	0.337843	0.784,0.907,1.0	0.945,1.0,1.0	-0.085	-8.5	8.5
15081	ENSG00000005801	ZNF195	11	-	3362532	3362602	3361808	3361889	3370974	3371070	15081	5,4,2	1,4,5	1,1,3	3,17,5	143	73	0.0103337	0.337843	0.719,0.338,0.17	0.145,0.029,0.234	0.273	27.3	27.3
30189	ENSG00000164978	NUDT2	9	+	34338712	34338847	34329505	34329599	34339023	34339166	30189	269208289	2,6,4	302297284	0,3,1	208	73	0.0103287	0.337843	0.979,0.924,0.962	1.0,0.972,0.99	-0.032	-3.2	3.2
36154	ENSG00000102904	TSNAXIP1	16	+	67820838	67820951	67814301	67814401	67821098	67821225	36154	1,2,2	0,0,2	2,2,7	2,1,4	186	73	0.0103127	0.337843	1.0,1.0,0.282	0.282,0.44,0.407	0.384	38.4	38.4
5105	ENSG00000129103	SUMF2	7	+	56078921	56079039	56078296	56078508	56079527	56079736	5105	11,1,7	175106157	12,18,15	176188167	191	73	0.0103104	0.337843	0.023,0.004,0.017	0.025,0.035,0.033	-0.016	-1.6	1.6
57464	ENSG00000140044	JDP2	14	+	75431680	75431901	75428356	75428606	75437897	75438121	57464	4,1,3	0,0,0	6,10,6	2,1,1	294	73	0.0103377	0.337843	1.0,1.0,1.0	0.427,0.713,0.598	0.421	42.1	42.1
60374	ENSG00000255152	MSH5-SAPCD1	6	+	31743107	31743170	31742876	31742957	31743903	31744025	60374	34,28,29	1,0,0	24,30,27	0,1,5	136	73	0.0103244	0.337843	0.948,1.0,1.0	1.0,0.942,0.743	0.088	8.8	8.8
21134	ENSG00000161010	C5orf45	5	-	179853196	179853276	179847977	179848066	179853377	179853437	21134	2,2,0	21,7,22	5,3,4	16,13,20	153	73	0.0103478	0.337984	0.043,0.12,0.0	0.13,0.099,0.087	-0.051	-5.1	5.1
24696	ENSG00000124313	IQSEC2	X	-	53268658	53268769	53266328	53267064	53279563	53279659	24696	0,0,0	5,9,19	2,1,4	9,13,7	184	73	0.0103679	0.337984	0.0,0.0,0.0	0.081,0.03,0.185	-0.099	-9.9	9.9
4853	ENSG00000258315	C17orf49	17	+	7016949	7017014	7016494	7016685	7017256	7017304	4853	35,28,46	1,0,1	49,47,41	2,6,0	138	73	0.0103668	0.337984	0.949,1.0,0.961	0.928,0.806,1.0	0.059	5.9	5.9
59204	ENSG00000228486	LINC01125	2	+	97694446	97694599	97690255	97690327	97699025	97699066	59204	2,0,0	1,1,3	2,3,2	0,2,3	226	73	0.0103706	0.337984	0.392,0.0,0.0	1.0,0.326,0.177	-0.37	-37	37
61503	ENSG00000134574	DDB2	11	+	47237618	47237712	47235269	47235412	47237836	47237900	61503	2,1,0	13,17,20	2,2,7	19,19,23	167	73	0.010361	0.337984	0.063,0.025,0.0	0.044,0.044,0.117	-0.039	-3.9	3.9
30730	ENSG00000280670	CCDC163P	1	-	45495417	45495545	45494908	45495166	45496555	45496623	30730	3,3,3	0,0,0	4,3,3	3,0,1	201	73	0.0103916	0.338288	1.0,1.0,1.0	0.326,1.0,0.521	0.384	38.4	38.4
65057	ENSG00000167964	RAB26	16	+	2151129	2151309	2150037	2150051	2151568	2151610	65057	17,15,26	50,27,42	17,17,15	59,70,58	253	73	0.0103917	0.338288	0.089,0.138,0.152	0.077,0.065,0.069	0.056	5.6	5.6
78195	ENSG00000056736	IL17RB	3	+	53864745	53864798	53860129	53860228	53864878	53864891	78195	3,12,8	1,4,0	8,10,14	0,0,1	126	73	0.0103971	0.338288	0.635,0.635,1.0	1.0,1.0,0.89	-0.207	-20.7	20.7
47080	ENSG00000129472	RAB2B	14	-	21468975	21469216	21468669	21468708	21474866	21474934	47080	34,27,14	2,3,0	13,23,20	0,0,1	314	73	0.0104083	0.338469	0.798,0.677,1.0	1.0,1.0,0.823	-0.116	-11.6	11.6
17323	ENSG00000186501	TMEM222	1	+	27330984	27331137	27330719	27330804	27332069	27332101	17323	13,3,10	94,55,71	12,21,20	74,73,91	226	73	0.0104295	0.338785	0.043,0.017,0.044	0.05,0.085,0.066	-0.032	-3.2	3.2
66618	ENSG00000165501	LRR1	14	+	49603551	49603618	49602369	49602468	49614255	49614671	66618	10,4,10	5,5,7	5,6,5	8,18,10	140	73	0.0104277	0.338785	0.51,0.294,0.427	0.246,0.148,0.207	0.21	21	21
46111	ENSG00000115970	THADA	2	-	43430212	43430302	43397970	43398139	43485233	43485325	46111	18,16,36	1,0,0	15,22,21	0,0,6	163	73	0.0104527	0.339303	0.89,1.0,1.0	1.0,1.0,0.611	0.093	9.3	9.3
69525	ENSG00000132199	ENOSF1	18	-	691203	691276	691067	691106	693881	693908	69525	102,53,94	1,1,3	76,92,91	3,3,9	146	73	0.0104569	0.339303	0.981,0.964,0.94	0.927,0.939,0.835	0.061	6.1	6.1
15531	ENSG00000197323	TRIM33	1	-	114397939	114397990	114397607	114397860	114399456	114399609	15531	50,47,70	27,34,37	31,54,51	39,53,41	124	73	0.010466	0.339337	0.522,0.449,0.527	0.319,0.375,0.423	0.127	12.7	12.7
68326	ENSG00000185507	IRF7	11	-	614173	614399	613950	614037	614475	614534	68326	27,23,23	1,0,2	34,34,43	1,5,6	299	73	0.0104695	0.339337	0.868,1.0,0.737	0.892,0.624,0.636	0.151	15.1	15.1
26074	ENSG00000120913	PDLIM2	8	+	22591550	22591668	22589595	22589741	22593732	22594298	26074	68,37,65	1,0,2	116,111,86	4,4,6	191	73	0.010487	0.339719	0.963,1.0,0.925	0.917,0.914,0.846	0.07	7	7
7278	ENSG00000214174	AMZ2P1	17	-	64974950	64975117	64972753	64973517	64975559	64975576	7278	27,14,14	0,1,0	11,22,19	1,0,4	240	73	0.0104934	0.33974	1.0,0.81,1.0	0.77,1.0,0.591	0.15	15	15
38494	ENSG00000110344	UBE4A	11	+	118364677	118364703	118359584	118359674	118365039	118365201	38494	1,0,2	71,66,57	4,6,2	69,73,62	99	73	0.0104992	0.339742	0.01,0.0,0.025	0.041,0.057,0.023	-0.029	-2.9	2.9
25822	ENSG00000142733	MAP3K6	1	-	27364660	27364684	27364203	27364394	27364772	27364912	25822	1,0,1	11,6,1	1,4,2	10,5,8	97	73	0.0105074	0.339823	0.064,0.0,0.429	0.07,0.376,0.158	-0.037	-3.7	3.7
56039	ENSG00000132773	TOE1	1	+	45341449	45341569	45341302	45341343	45341948	45342107	56039	30,15,16	2,1,4	34,29,36	0,3,0	193	73	0.0105194	0.340025	0.85,0.85,0.602	1.0,0.785,1.0	-0.161	-16.1	16.1
7240	ENSG00000168763	CNNM3	2	+	96831968	96832068	96828995	96829134	96832551	96832573	7240	4,2,3	30,14,15	2,0,1	21,35,34	173	73	0.0105517	0.340582	0.053,0.057,0.078	0.039,0.0,0.012	0.046	4.6	4.6
78033	ENSG00000165525	NEMF	14	-	49797372	49797465	49796232	49796328	49799474	49799524	78033	1,0,5	2,4,2	0,1,0	2,5,1	166	73	0.0105515	0.340582	0.18,0.0,0.524	0.0,0.081,0.0	0.208	20.8	20.8
79855	ENSG00000172366	FAM195A	16	+	642119	642249	641928	642043	647416	647544	79855	181,86,96	1,0,1	222168215	5,5,1	203	73	0.010554	0.340582	0.985,1.0,0.972	0.941,0.924,0.987	0.035	3.5	3.5
10079	ENSG00000100360	IFT27	22	-	36760843	36760919	36758210	36758409	36762903	36763013	10079	3,2,3	15,23,20	0,0,1	41,24,18	149	73	0.010582	0.340999	0.089,0.041,0.068	0.0,0.0,0.026	0.057	5.7	5.7
57798	ENSG00000140471	LINS1	15	-	100570450	100570660	100569897	100570117	100571893	100573562	57798	4,2,0	7,9,8	7,6,3	5,6,8	283	73	0.0105842	0.340999	0.128,0.054,0.0	0.265,0.205,0.088	-0.125	-12.5	12.5
79953	ENSG00000149187	CELF1	11	-	47536619	47536730	47488896	47489024	47565273	47565569	79953	6,1,4	0,1,1	4,5,7	0,3,3	184	73	0.0105803	0.340999	1.0,0.284,0.613	1.0,0.398,0.481	0.006	0.6	0.6
51386	ENSG00000214022	REPIN1	7	+	150370713	150370884	150369643	150369868	150371227	150371655	51386	76,59,81	35,21,24	62,70,67	41,39,42	244	73	0.0105947	0.341152	0.394,0.457,0.502	0.311,0.349,0.323	0.123	12.3	12.3
65001	ENSG00000051382	PIK3CB	3	-	138788838	138788936	138759172	138759359	138796462	138796567	65001	6,4,3	35,32,41	0,2,2	30,31,39	171	73	0.0106063	0.341339	0.068,0.051,0.03	0.0,0.027,0.021	0.034	3.4	3.4
458	ENSG00000177479	ARIH2	3	+	48924717	48924841	48918835	48918998	48927461	48927813	458	47,38,23	0,1,0	39,46,55	3,1,2	197	73	0.0106133	0.341379	1.0,0.934,1.0	0.828,0.945,0.911	0.083	8.3	8.3
27731	ENSG00000132849	INADL	1	+	62100318	62100408	62084514	62084648	62108436	62108520	27731	8,8,11	37,26,42	5,2,8	34,51,52	163	73	0.0106261	0.341419	0.088,0.121,0.105	0.062,0.017,0.064	0.057	5.7	5.7
40811	ENSG00000196123	KIAA0895L	16	-	67181557	67181697	67180040	67180666	67183261	67183952	40811	78,48,78	8,4,13	61,53,76	12,15,20	213	73	0.0106204	0.341419	0.77,0.804,0.673	0.635,0.548,0.566	0.166	16.6	16.6
47767	ENSG00000196313	POM121	7	+	72913091	72913152	72890932	72891110	72913764	72913828	47767	0,0,2	4,3,2	4,0,2	1,1,2	134	73	0.0106561	0.342197	0.0,0.0,0.353	0.685,0.0,0.353	-0.228	-22.8	22.8
41501	ENSG00000258984	UBE2F-SCLY	2	+	237987962	237987992	237973091	237973225	238016565	238016633	41501	22,20,29	2,3,1	30,27,26	0,1,0	103	73	0.010673	0.342555	0.886,0.825,0.954	1.0,0.95,1.0	-0.095	-9.5	9.5
9454	ENSG00000129351	ILF3	19	+	10678606	10678704	10677162	10677310	10679096	10679192	9454	249143236	8,6,4	199258279	3,4,1	171	73	0.0106873	0.342828	0.93,0.911,0.962	0.966,0.965,0.992	-0.04	-4	4
59631	ENSG00000196793	ZNF239	10	-	43573636	43573677	43567894	43568021	43574470	43574618	59631	3,4,2	1,4,3	4,4,5	1,2,0	114	73	0.0106951	0.342891	0.658,0.39,0.299	0.719,0.562,1.0	-0.311	-31.1	31.1
38327	ENSG00000128915	ICE2	15	-	60455002	60455162	60453602	60453784	60455325	60455437	38327	221107163	1,0,0	155209178	2,2,5	233	73	0.0107139	0.343122	0.986,1.0,1.0	0.96,0.97,0.918	0.046	4.6	4.6
66753	ENSG00000134324	LPIN1	2	+	11764203	11764289	11763022	11763286	11765532	11765625	66753	9,4,1	18,15,26	2,0,3	27,21,19	159	73	0.0107096	0.343122	0.187,0.109,0.017	0.033,0.0,0.068	0.071	7.1	7.1
18277	ENSG00000225449	RAB6C-AS1	2	-	129968750	129968802	129966591	129968378	129972370	129972507	18277	11,2,16	1,1,3	9,15,15	1,0,0	125	73	0.0107378	0.34342	0.865,0.539,0.757	0.84,1.0,1.0	-0.226	-22.6	22.6
48758	ENSG00000124225	PMEPA1	20	-	57700474	57700700	57700015	57700186	57709473	57709760	48758	8,5,4	2,2,1	5,3,3	1,0,1	299	73	0.0107435	0.34342	0.494,0.379,0.494	0.55,1.0,0.423	-0.202	-20.2	20.2
65058	ENSG00000167964	RAB26	16	+	2151132	2151311	2149940	2150051	2151568	2151610	65058	17,13,26	50,27,42	15,13,19	59,70,58	252	73	0.0107464	0.34342	0.09,0.122,0.152	0.069,0.051,0.087	0.052	5.2	5.2
80680	ENSG00000167637	ZNF283	19	+	43831317	43831381	43828201	43828281	43835504	43835592	80680	13,17,12	0,0,0	10,8,7	0,6,0	137	73	0.0107341	0.34342	1.0,1.0,1.0	1.0,0.415,1.0	0.195	19.5	19.5
9963	ENSG00000135093	USP30	12	+	109057925	109058108	109056681	109056791	109067523	109067627	9963	63,25,71	0,0,0	32,43,51	6,0,0	256	73	0.0107664	0.343874	1.0,1.0,1.0	0.603,1.0,1.0	0.132	13.2	13.2
36656	ENSG00000196586	MYO6	6	+	75894801	75894840	75892529	75892690	75895230	75895260	36656	221146189	2,0,0	180220256	3,4,7	112	73	0.0107905	0.344456	0.986,1.0,1.0	0.975,0.973,0.96	0.026	2.6	2.6
27797	ENSG00000182552	RWDD4	4	-	183655880	183655951	183650983	183651131	183658928	183659156	27797	1,0,1	1,1,0	3,2,1	2,0,1	144	73	0.0108109	0.344532	0.336,0.0,1.0	0.432,1.0,0.336	-0.144	-14.4	14.4
28127	ENSG00000078070	MCCC1	3	-	183092408	183092545	183086692	183086788	183094558	183094605	28127	401208303	10,1,11	269324314	2,4,3	210	73	0.010821	0.344532	0.933,0.986,0.905	0.979,0.966,0.973	-0.031	-3.1	3.1
37095	ENSG00000106591	MRPL32	7	+	42937163	42937241	42935020	42935136	42937321	42937857	37095	5,9,12	326257333	23,17,10	340309293	151	73	0.0108018	0.344532	0.007,0.017,0.017	0.032,0.026,0.016	-0.011	-1.1	1.1
37984	ENSG00000138346	DNA2	10	-	68420640	68420776	68419802	68419892	68422224	68422429	37984	8,3,5	7,4,10	1,2,4	3,17,12	209	73	0.0108278	0.344532	0.285,0.208,0.149	0.104,0.039,0.104	0.132	13.2	13.2
40700	ENSG00000140992	PDPK1	16	+	2538618	2538771	2538020	2538136	2557702	2557963	40700	2,1,0	5,3,9	3,8,2	7,9,14	226	73	0.0108269	0.344532	0.114,0.097,0.0	0.122,0.223,0.044	-0.059	-5.9	5.9
9890	ENSG00000143612	C1orf43	1	-	154219835	154219937	154214456	154214574	154220341	154220533	9890	839537789	187135169	894987940	154176159	175	73	0.0108056	0.344532	0.652,0.624,0.661	0.708,0.701,0.711	-0.061	-6.1	6.1
80414	ENSG00000132254	ARFIP2	11	-	6480322	6480423	6479971	6480068	6481230	6481324	80414	213,91,134	2,2,9	135179193	0,0,5	174	73	0.0108493	0.34503	0.978,0.95,0.862	1.0,1.0,0.942	-0.051	-5.1	5.1
4597	ENSG00000138867	GUCD1	22	-	24543841	24543954	24540437	24543097	24546913	24547390	4597	148101111	0,0,0	120190137	0,7,2	186	73	0.0108795	0.345805	1.0,1.0,1.0	1.0,0.914,0.964	0.041	4.1	4.1
40647	ENSG00000123219	CENPK	5	-	65551105	65551246	65542801	65542848	65551563	65551636	40647	3,2,3	24,29,28	6,9,10	30,36,37	214	73	0.0109017	0.346057	0.041,0.023,0.035	0.064,0.079,0.084	-0.043	-4.3	4.3
44578	ENSG00000170946	DNAJC24	11	+	31421971	31422132	31414810	31414949	31426286	31427978	44578	2,0,6	16,28,30	7,1,9	18,19,15	234	73	0.0109011	0.346057	0.038,0.0,0.059	0.108,0.016,0.158	-0.062	-6.2	6.2
73073	ENSG00000142875	PRKACB	1	+	84174010	84174257	84164934	84165013	84175032	84175056	73073	108,87,117	8,4,4	81123112	0,3,3	320	73	0.010905	0.346057	0.755,0.832,0.87	1.0,0.903,0.895	-0.114	-11.4	11.4
43406	ENSG00000174915	PTDSS2	11	+	451355	451493	450450	450637	460186	461051	43406	1,0,0	23,17,24	4,4,3	22,41,24	211	73	0.0109266	0.346371	0.015,0.0,0.0	0.059,0.033,0.041	-0.039	-3.9	3.9
52835	ENSG00000005893	LAMP2	X	-	120439075	120439293	120431247	120431462	120441729	120441894	52835	307269323	151162162	361396431	147163161	291	73	0.0109264	0.346371	0.338,0.294,0.333	0.381,0.379,0.402	-0.066	-6.6	6.6
16060	ENSG00000107960	OBFC1	10	-	103898292	103898377	103897547	103897719	103898876	103899000	16060	16,13,8	46,26,39	6,6,7	48,36,39	158	73	0.0109485	0.3467	0.138,0.188,0.087	0.055,0.071,0.077	0.07	7	7
17621	ENSG00000165449	SLC16A9	10	-	59708605	59708783	59684097	59684327	59709478	59709522	17621	0,4,2	4,3,2	1,0,0	3,4,4	251	73	0.0109487	0.3467	0.0,0.279,0.225	0.088,0.0,0.0	0.139	13.9	13.9
2474	ENSG00000132716	DCAF8	1	-	160261284	160261339	160239969	160240370	160262448	160262528	2474	9,10,6	4,3,2	4,6,4	5,6,6	128	73	0.0109755	0.346992	0.562,0.655,0.631	0.313,0.363,0.275	0.299	29.9	29.9
48764	ENSG00000198157	HMGN5	X	-	81119787	81119817	81118729	81118759	81121534	81121672	48764	37,24,40	1,4,4	38,41,26	0,3,0	103	73	0.0109702	0.346992	0.963,0.81,0.876	1.0,0.906,1.0	-0.086	-8.6	8.6
7728	ENSG00000224078	SNHG14	15	+	25096827	25096983	25095718	25095728	25097320	25097439	7728	23,17,25	13,13,7	20,33,42	5,8,5	229	73	0.0109689	0.346992	0.361,0.294,0.532	0.56,0.568,0.728	-0.223	-22.3	22.3
70762	ENSG00000121775	TMEM39B	1	+	32076762	32076846	32075602	32075822	32091674	32092011	70762	8,6,4	1,1,3	8,3,3	7,10,2	157	73	0.0110147	0.348047	0.788,0.736,0.383	0.347,0.122,0.411	0.342	34.2	34.2
47881	ENSG00000140987	ZSCAN32	16	-	3393648	3393814	3390422	3390517	3397191	3397745	47881	51,39,38	1,1,3	27,43,36	2,7,4	239	73	0.0110404	0.34867	0.94,0.923,0.795	0.805,0.652,0.733	0.156	15.6	15.6
20116	ENSG00000023191	RNH1	11	-	504823	505001	502213	502249	506608	506785	20116	140,98,132	13,14,8	161113153	10,4,5	251	73	0.0110573	0.34902	0.758,0.671,0.828	0.824,0.891,0.899	-0.119	-11.9	11.9
55793	ENSG00000178904	DPY19L3	19	+	32481040	32481138	32480398	32480557	32482078	32485895	55793	3,4,2	23,14,28	1,0,1	14,33,26	171	73	0.0110774	0.349467	0.053,0.109,0.03	0.03,0.0,0.016	0.049	4.9	4.9
25767	ENSG00000186812	ZNF397	18	+	35245261	35245351	35243151	35243293	35254231	35254402	25767	37,35,30	5,1,0	33,27,26	0,1,0	163	73	0.011085	0.349521	0.768,0.94,1.0	1.0,0.924,1.0	-0.072	-7.2	7.2
12446	ENSG00000141524	TMC6	17	-	78120408	78120555	78119256	78119392	78120652	78120719	12446	12,1,2	35,31,38	2,2,1	27,40,35	220	73	0.0111847	0.34953	0.102,0.011,0.017	0.024,0.016,0.009	0.027	2.7	2.7
13565	ENSG00000167751	KLK2	19	+	50877187	50877334	50876988	50877045	50877706	50877756	13565	342198316	14,6,9	295406384	4,7,6	220	73	0.011138	0.34953	0.89,0.916,0.921	0.961,0.951,0.955	-0.047	-4.7	4.7
15383	ENSG00000093167	LRRFIP2	3	-	37066223	37066325	37065809	37065942	37072789	37072882	15383	5,2,3	4,5,1	3,0,7	0,1,1	175	73	0.0111673	0.34953	0.343,0.143,0.556	1.0,0.0,0.745	-0.234	-23.4	23.4
24463	ENSG00000182952	HMGN4	6	+	26542761	26542978	26538437	26538501	26545126	26546254	24463	15,8,11	37,21,41	3,9,11	51,46,48	290	73	0.0112166	0.34953	0.093,0.088,0.063	0.015,0.047,0.055	0.042	4.2	4.2
33820	ENSG00000156170	NDUFAF6	8	+	94975317	94975415	94957994	94958179	94980854	94980973	33820	1,1,5	1,0,1	5,4,3	1,1,3	171	73	0.011192	0.34953	0.299,1.0,0.681	0.681,0.631,0.299	0.123	12.3	12.3
34689	ENSG00000103415	HMOX2	16	+	4483636	4483754	4476458	4476487	4505483	4505610	34689	16,12,16	70,40,78	36,28,21	84,64,61	191	73	0.0111105	0.34953	0.08,0.103,0.073	0.141,0.143,0.116	-0.048	-4.8	4.8
34825	ENSG00000166323	C11orf65	11	-	108431745	108431838	108407095	108407149	108461478	108461569	34825	2,8,3	0,1,1	0,6,1	1,0,2	166	73	0.0111656	0.34953	1.0,0.779,0.569	0.0,1.0,0.18	0.389	38.9	38.9
35582	ENSG00000155393	HEATR3	16	+	50072604	50072714	50070177	50070290	50075570	50075711	35582	96,79,95	7,0,5	91,80,103	1,3,0	183	73	0.0112189	0.34953	0.845,1.0,0.883	0.973,0.914,1.0	-0.053	-5.3	5.3
38261	ENSG00000051128	HOMER3	19	-	18934302	18934410	18932923	18933045	18938352	18938484	38261	47,58,55	0,0,0	72,73,71	4,3,0	181	73	0.0111431	0.34953	1.0,1.0,1.0	0.879,0.908,1.0	0.071	7.1	7.1
50381	ENSG00000127419	TMEM175	4	+	947708	947892	932460	932540	950420	950518	50381	40,33,52	1,0,3	52,42,50	5,1,8	257	73	0.0111064	0.34953	0.919,1.0,0.831	0.747,0.923,0.64	0.147	14.7	14.7
51582	ENSG00000161031	PGLYRP2	19	-	15475537	15476608	15471889	15472100	15479310	15479852	51582	42,21,16	0,5,0	26,45,25	0,0,0	1144	73	0.0111729	0.34953	1.0,0.211,1.0	1.0,1.0,1.0	-0.263	-26.3	26.3
51639	ENSG00000139865	TTC6	14	+	37696694	37696835	37682757	37682964	37701331	37701526	51639	99,74,94	18,10,12	65,94,101	22,23,24	214	73	0.0111175	0.34953	0.652,0.716,0.728	0.502,0.582,0.589	0.141	14.1	14.1
52687	ENSG00000117395	EBNA1BP2	1	-	43211449	43211567	43206345	43206392	43215265	43215393	52687	3,6,1	0,1,0	1,6,4	0,2,2	191	73	0.0111078	0.34953	1.0,0.696,1.0	1.0,0.534,0.433	0.243	24.3	24.3
54265	ENSG00000130766	SESN2	1	+	28273357	28273508	28272580	28272793	28274039	28274158	54265	54,33,48	0,0,1	44,65,53	1,4,1	224	73	0.0111228	0.34953	1.0,1.0,0.94	0.935,0.841,0.945	0.073	7.3	7.3
54578	ENSG00000143569	UBAP2L	1	+	154224412	154224627	154220848	154220975	154225083	154225213	54578	9,11,7	102,52,105	6,4,1	87,85,73	288	73	0.0112125	0.34953	0.022,0.051,0.017	0.017,0.012,0.003	0.019	1.9	1.9
60684	ENSG00000180098	TRNAU1AP	1	+	28561112	28561260	28560632	28560732	28561345	28561398	60684	14,9,6	39,38,35	6,5,6	38,50,62	221	73	0.0111654	0.34953	0.106,0.073,0.054	0.05,0.032,0.031	0.04	4	4
61891	ENSG00000138688	KIAA1109	4	+	122154978	122155138	122154024	122154112	122170614	122170744	61891	2,0,1	9,6,9	4,2,4	4,9,10	233	73	0.0112137	0.34953	0.065,0.0,0.034	0.239,0.065,0.111	-0.105	-10.5	10.5
66841	ENSG00000250802	ZBED3-AS1	5	+	77134304	77134585	77118319	77118521	77139260	77139511	66841	1,3,4	0,0,3	1,0,1	0,1,1	354	73	0.0111927	0.34953	1.0,1.0,0.216	1.0,0.0,0.171	0.348	34.8	34.8
6722	ENSG00000100376	FAM118A	22	+	45334952	45335188	45332424	45332710	45335349	45335382	6722	9,7,22	49,36,69	15,22,21	39,44,43	309	73	0.0112006	0.34953	0.042,0.044,0.07	0.083,0.106,0.103	-0.045	-4.5	4.5
67965	ENSG00000130349	C6orf203	6	+	107040380	107040462	107039991	107040230	107044259	107044332	67965	9,15,20	54,48,68	17,17,25	45,45,25	155	73	0.0111648	0.34953	0.073,0.128,0.122	0.151,0.151,0.32	-0.1	-10	10
69628	ENSG00000112290	WASF1	6	-	110178597	110178742	110160634	110160732	110179438	110179649	69628	7,12,10	3,1,1	7,6,10	0,0,2	218	73	0.0111726	0.34953	0.439,0.801,0.77	1.0,1.0,0.626	-0.205	-20.5	20.5
7303	ENSG00000182986	ZNF320	19	-	52893383	52893619	52891228	52891346	52893778	52893856	7303	28,34,20	14,10,10	27,45,47	1,8,10	309	73	0.0112065	0.34953	0.321,0.445,0.321	0.864,0.571,0.526	-0.291	-29.1	29.1
812	ENSG00000242516	LINC00960	3	+	75675967	75676128	75675763	75675880	75678832	75679303	812	40,43,41	12,2,8	47,55,51	1,0,7	234	73	0.0112212	0.34953	0.51,0.87,0.615	0.936,1.0,0.694	-0.212	-21.2	21.2
5509	ENSG00000187097	ENTPD5	14	-	74015823	74015930	74011090	74011150	74019249	74019271	5509	61,34,46	0,1,0	31,58,39	3,1,2	180	73	0.0112428	0.350017	1.0,0.932,1.0	0.807,0.959,0.888	0.093	9.3	9.3
43228	ENSG00000124116	WFDC3	20	-	45787835	45787982	45775416	45775602	45791831	45791903	43228	6,4,3	2,0,1	2,4,1	4,1,5	220	73	0.0112745	0.350452	0.499,1.0,0.499	0.142,0.57,0.062	0.408	40.8	40.8
64961	ENSG00000069206	ADAM7	8	+	24476589	24476692	24476432	24476504	24482141	24482311	64961	6,1,0	35,39,73	7,6,5	49,36,55	176	73	0.0112633	0.350452	0.066,0.011,0.0	0.056,0.065,0.036	-0.027	-2.7	2.7
67767	ENSG00000140153	WDR20	14	+	102221556	102221658	102208602	102209862	102222829	102223667	67767	1,1,1	1,2,1	2,4,5	1,2,1	175	73	0.0112706	0.350452	0.294,0.173,0.294	0.455,0.455,0.676	-0.275	-27.5	27.5
16116	ENSG00000160216	AGPAT3	21	+	43960696	43960779	43959633	43959859	43967945	43968077	16116	1,1,4	65,59,55	3,8,6	49,72,66	156	73	0.0113042	0.350843	0.007,0.008,0.033	0.028,0.049,0.041	-0.023	-2.3	2.3
22976	ENSG00000112414	ADGRG6	6	+	142302560	142302739	142301949	142302331	142309543	142309644	22976	158119144	57,30,55	102154138	48,68,84	252	73	0.0113166	0.350843	0.445,0.535,0.431	0.381,0.396,0.322	0.104	10.4	10.4
25987	ENSG00000139496	NUP58	13	+	25309246	25309282	25307805	25307948	25312882	25313032	25987	130,68,76	1,0,4	59,95,82	2,4,7	109	73	0.0113105	0.350843	0.989,1.0,0.927	0.952,0.941,0.887	0.045	4.5	4.5
2863	ENSG00000105926	MPP6	7	+	24623665	24623784	24573345	24573593	24641715	24641868	2863	41,35,23	3,1,2	34,32,56	1,0,1	192	73	0.0113168	0.350843	0.839,0.93,0.814	0.928,1.0,0.955	-0.1	-10	10
61711	ENSG00000164828	SUN1	7	+	832504	832601	816614	816673	838797	838986	61711	102,70,80	0,2,4	108100107	9,4,6	170	73	0.0113127	0.350843	1.0,0.938,0.896	0.837,0.915,0.884	0.066	6.6	6.6
35970	ENSG00000133422	MORC2	22	-	30963224	30963334	30958640	30958694	30967065	30968201	35970	2,0,2	10,2,0	4,3,3	0,1,2	183	73	0.0113271	0.350979	0.074,0.0,1.0	1.0,0.545,0.374	-0.282	-28.2	28.2
71187	ENSG00000070614	NDST1	5	+	150518797	150518919	150485817	150486023	150520867	150521102	71187	1,1,1	11,7,9	4,4,7	17,20,18	195	73	0.0113343	0.35102	0.033,0.051,0.04	0.081,0.07,0.127	-0.051	-5.1	5.1
11075	ENSG00000173276	ZBTB21	21	-	42009466	42009597	42002896	42002961	42010251	42010357	11075	2,5,5	2,0,1	1,1,2	5,0,4	204	73	0.0113516	0.351247	0.264,1.0,0.641	0.067,1.0,0.152	0.229	22.9	22.9
38215	ENSG00000100578	KIAA0586	14	+	58433115	58433344	58432387	58432457	58441220	58441280	38215	3,3,0	2,0,1	6,2,2	0,1,1	302	73	0.0113535	0.351247	0.266,1.0,0.0	1.0,0.326,0.326	-0.129	-12.9	12.9
20111	ENSG00000023191	RNH1	11	-	504823	504996	502213	502249	506608	506800	20111	165120152	13,14,8	173142181	10,4,5	246	73	0.0113833	0.3518	0.79,0.718,0.849	0.837,0.913,0.915	-0.103	-10.3	10.3
78525	ENSG00000173226	IQCB1	3	-	121797117	121797227	121790072	121790215	121807343	121807443	78525	26,19,22	3,0,5	21,31,24	2,0,1	183	73	0.0113816	0.3518	0.776,1.0,0.637	0.807,1.0,0.905	-0.1	-10	10
27229	ENSG00000132613	MTSS1L	16	-	70679109	70679248	70678251	70678409	70679629	70679704	27229	3,3,1	21,12,19	6,8,5	18,13,19	212	73	0.0113986	0.351905	0.047,0.079,0.018	0.103,0.175,0.083	-0.072	-7.2	7.2
56889	ENSG00000105223	PLD3	19	+	40367600	40367879	40366773	40366915	40369907	40370028	56889	466216351	0,0,10	407532527	0,2,0	352	73	0.0113975	0.351905	1.0,1.0,0.879	1.0,0.982,1.0	-0.034	-3.4	3.4
13867	ENSG00000082996	RNF13	3	+	149814099	149814331	149813264	149813353	149846010	149846140	13867	21,19,20	46,27,40	11,8,12	33,30,48	305	73	0.0114124	0.351983	0.099,0.144,0.107	0.074,0.06,0.056	0.053	5.3	5.3
13973	ENSG00000076108	BAZ2A	12	-	56630775	56630865	56617394	56617532	56636181	56636293	13973	29,7,7	7,9,5	18,32,23	5,5,2	163	73	0.011413	0.351983	0.65,0.258,0.385	0.617,0.741,0.837	-0.301	-30.1	30.1
21316	ENSG00000184162	NR2C2AP	19	-	19202469	19202575	19202308	19202398	19202790	19202881	21316	84,72,68	5,7,4	97,99,115	4,2,2	179	73	0.0114301	0.352327	0.873,0.807,0.874	0.908,0.953,0.959	-0.089	-8.9	8.9
42346	ENSG00000132581	SDF2	17	-	28651485	28651577	28649126	28649276	28655286	28655486	42346	2,3,1	84,74,90	10,6,2	92,96,67	165	73	0.011483	0.353771	0.01,0.018,0.005	0.046,0.027,0.013	-0.018	-1.8	1.8
40365	ENSG00000011405	PIK3C2A	11	-	17168676	17169806	17155525	17155629	17207847	17207947	40365	8167931009	3,2,7	796945846	1,2,1	1203	73	0.0115109	0.354447	0.943,0.96,0.897	0.98,0.966,0.981	-0.042	-4.2	4.2
35282	ENSG00000132623	ANKEF1	20	+	10035578	10035642	10035040	10035333	10038257	10038647	35282	17,9,10	31,21,31	9,5,4	19,32,46	137	73	0.0115211	0.354577	0.226,0.186,0.147	0.202,0.077,0.044	0.079	7.9	7.9
48154	ENSG00000111364	DDX55	12	+	123603847	123604038	123602129	123602256	123605930	123605981	48154	7,7,6	17,11,13	7,12,16	6,14,7	264	73	0.0115273	0.354582	0.102,0.15,0.113	0.244,0.192,0.387	-0.153	-15.3	15.3
48916	ENSG00000175029	CTBP2	10	-	125110989	125111093	125038996	125039155	125160318	125160513	48916	88,59,92	2,5,4	75,99,90	6,10,12	177	73	0.0115521	0.355162	0.948,0.83,0.905	0.838,0.803,0.756	0.095	9.5	9.5
19703	ENSG00000088808	PPP1R13B	14	-	103784794	103784914	103778744	103778821	103797370	103797518	19703	81,46,73	0,0,0	34,50,37	0,2,4	193	73	0.011565	0.355263	1.0,1.0,1.0	1.0,0.904,0.778	0.106	10.6	10.6
29170	ENSG00000260916	CCPG1	15	-	55399784	55399929	55389364	55389433	55407846	55407976	29170	1,5,0	2,3,4	0,0,0	1,5,2	218	73	0.0115674	0.355263	0.143,0.358,0.0	0.0,0.0,0.0	0.167	16.7	16.7
48092	ENSG00000134490	TMEM241	18	-	23300590	23300752	23298007	23298067	23309679	23309744	48092	1,4,2	32,17,33	7,7,6	22,31,37	235	73	0.0115759	0.35534	0.01,0.068,0.018	0.09,0.066,0.048	-0.036	-3.6	3.6
45814	ENSG00000102901	CENPT	16	-	67832227	67832315	67832011	67832108	67832454	67832545	45814	63,40,53	0,0,1	50,77,54	0,2,5	161	73	0.0116015	0.35594	1.0,1.0,0.96	1.0,0.946,0.83	0.061	6.1	6.1
65554	ENSG00000204104	TRAF3IP1	2	+	238332823	238332895	238328925	238329342	238333959	238334035	65554	46,26,43	1,0,0	37,39,29	1,2,3	145	73	0.0116347	0.356588	0.959,1.0,1.0	0.949,0.908,0.83	0.091	9.1	9.1
80917	ENSG00000055917	PUM2	2	-	20294375	20294518	20283342	20283486	20297552	20297678	80917	169103142	9,0,1	99173146	1,1,1	216	73	0.0116296	0.356588	0.864,1.0,0.98	0.971,0.983,0.98	-0.03	-3	3
13267	ENSG00000148153	INIP	9	-	112701787	112701880	112699197	112699309	112716460	112716541	13267	7,12,11	5,0,1	3,17,9	0,1,1	166	73	0.0116435	0.356672	0.381,1.0,0.829	1.0,0.882,0.798	-0.157	-15.7	15.7
2747	ENSG00000079459	FDFT1	8	+	11830355	11830420	11830243	11830254	11831517	11831670	2747	855644885	6,3,7	750931783	10,10,14	138	73	0.0116515	0.356703	0.987,0.991,0.985	0.975,0.98,0.967	0.014	1.4	1.4
53347	ENSG00000112186	CAP2	6	+	17539268	17539458	17513848	17513954	17540972	17541148	53347	177144146	2,4,2	205181179	1,0,0	263	73	0.0116584	0.356703	0.961,0.909,0.953	0.983,1.0,1.0	-0.053	-5.3	5.3
63525	ENSG00000161904	LEMD2	6	-	33786733	33786774	33784338	33784519	33788380	33789136	63525	22,13,16	0,0,1	21,30,20	0,2,4	114	73	0.0116626	0.356703	1.0,1.0,0.911	1.0,0.906,0.762	0.081	8.1	8.1
64911	ENSG00000092445	TYRO3	15	+	41569803	41569866	41568877	41569022	41570026	41570156	64911	0,1,0	8,5,6	0,0,7	5,11,9	136	73	0.0116687	0.356708	0.0,0.097,0.0	0.0,0.0,0.295	-0.066	-6.6	6.6
80246	ENSG00000141562	NARF	17	+	82478570	82478667	82468763	82468896	82478799	82478918	80246	2,1,3	1,0,1	5,3,4	1,3,1	170	73	0.0116785	0.356822	0.462,1.0,0.563	0.682,0.3,0.632	0.137	13.7	13.7
39091	ENSG00000225697	SLC26A6	3	-	48632242	48632337	48631879	48632044	48632973	48633032	39091	2,8,11	3,3,1	14,9,7	2,1,0	168	73	0.0116851	0.35684	0.225,0.537,0.827	0.753,0.796,1.0	-0.32	-32	32
23492	ENSG00000108509	CAMTA2	17	-	4982088	4982160	4981677	4981831	4982756	4982855	23492	61,41,54	6,3,9	56,84,74	4,0,5	145	73	0.0117156	0.357585	0.837,0.873,0.751	0.876,1.0,0.882	-0.099	-9.9	9.9
70415	ENSG00000143774	GUK1	1	+	228141123	228141288	228140289	228140363	228145510	228145624	70415	259191285	169,95,160	388363295	274272248	238	73	0.0117409	0.358173	0.32,0.381,0.353	0.303,0.29,0.267	0.065	6.5	6.5
14959	ENSG00000153827	TRIP12	2	-	229922881	229922999	229879981	229880128	229923147	229923239	14959	2,3,5	2,0,1	0,2,2	1,3,2	191	73	0.0117864	0.358835	0.277,1.0,0.656	0.0,0.203,0.277	0.484	48.4	48.4
3270	ENSG00000111907	TPD52L1	6	+	125257097	125257158	125253716	125253755	125262833	125263226	3270	98,87,99	17,16,11	104,115,89	18,36,35	134	73	0.0117805	0.358835	0.758,0.748,0.831	0.759,0.635,0.581	0.121	12.1	12.1
44117	ENSG00000269893	SNHG8	4	+	118278931	118279137	118278754	118278792	118279388	118279431	44117	605496570	280297276	724822745	332261306	279	73	0.0117979	0.358835	0.361,0.304,0.351	0.363,0.452,0.389	-0.063	-6.3	6.3
47942	ENSG00000213971	RP11-15H20.6	19	-	23269794	23269890	23261619	23261744	23270217	23270292	47942	11,0,0	4,4,7	0,0,1	8,5,5	169	73	0.0117813	0.358835	0.543,0.0,0.0	0.0,0.0,0.08	0.154	15.4	15.4
53800	ENSG00000138162	TACC2	10	+	122132608	122132734	122113038	122113233	122195039	122195176	53800	61,36,73	3,0,1	60,58,56	0,4,9	199	73	0.0117944	0.358835	0.882,1.0,0.964	1.0,0.842,0.695	0.103	10.3	10.3
58138	ENSG00000129515	SNX6	14	-	34608029	34608140	34605595	34605717	34609637	34609742	58138	260240323	2,1,1	242290287	2,5,6	184	73	0.011799	0.358835	0.981,0.99,0.992	0.98,0.958,0.95	0.025	2.5	2.5
22713	ENSG00000170502	NUDT9	4	+	87445321	87445507	87441870	87441915	87449141	87449253	22713	21,8,7	136106131	26,14,15	109,112,95	259	73	0.0118232	0.358958	0.042,0.021,0.015	0.063,0.034,0.043	-0.021	-2.1	2.1
52196	ENSG00000103356	EARS2	16	-	23553010	23553123	23552148	23552304	23556889	23557177	52196	0,1,0	7,4,7	4,1,1	4,5,6	186	73	0.0118219	0.358958	0.0,0.089,0.0	0.282,0.073,0.061	-0.109	-10.9	10.9
52633	ENSG00000075539	FRYL	4	-	48598828	48598873	48595896	48596000	48602019	48602121	52633	18,29,12	4,1,0	6,13,13	8,1,4	118	73	0.0118125	0.358958	0.736,0.947,1.0	0.317,0.889,0.668	0.27	27	27
67189	ENSG00000169084	DHRSX	X	-	2500310	2500496	2425196	2425304	2500816	2500978	67189	5,7,2	16,9,16	4,10,15	12,8,6	259	73	0.0118273	0.358958	0.081,0.18,0.034	0.086,0.261,0.413	-0.155	-15.5	15.5
25385	ENSG00000163875	MEAF6	1	-	37494139	37494163	37493761	37493814	37495884	37495918	25385	1,0,0	8,10,15	3,1,2	13,13,10	97	73	0.0118339	0.358973	0.086,0.0,0.0	0.148,0.055,0.131	-0.083	-8.3	8.3
119	ENSG00000147408	CSGALNACT1	8	-	19585151	19585317	19505200	19506130	19601770	19601865	119	0,2,0	15,4,8	5,1,3	8,12,14	239	73	0.0118402	0.35898	0.0,0.132,0.0	0.16,0.025,0.061	-0.038	-3.8	3.8
50343	ENSG00000164306	PRIMPOL	4	+	184685411	184685498	184682247	184682336	184685575	184685684	50343	30,23,33	0,0,0	30,43,20	5,1,0	160	73	0.0118557	0.359083	1.0,1.0,1.0	0.732,0.952,1.0	0.105	10.5	10.5
73474	ENSG00000177192	PUS1	12	+	131932721	131932833	131932174	131932312	131941291	131941422	73474	9,10,12	1,0,0	11,14,14	4,0,1	185	73	0.0118499	0.359083	0.78,1.0,1.0	0.52,1.0,0.847	0.138	13.8	13.8
43407	ENSG00000174915	PTDSS2	11	+	451351	451493	450450	450637	460186	460288	43407	1,0,0	23,17,24	3,4,4	22,41,24	215	73	0.0118751	0.359487	0.015,0.0,0.0	0.044,0.032,0.054	-0.038	-3.8	3.8
56741	ENSG00000166801	FAM111A	11	+	59143609	59143695	59143082	59143304	59148835	59148953	56741	28,10,16	0,0,0	14,10,19	1,2,2	159	73	0.0118825	0.359525	1.0,1.0,1.0	0.865,0.697,0.813	0.208	20.8	20.8
56339	ENSG00000183624	HMCES	3	+	129290678	129290804	129279709	129279915	129298353	129298535	56339	128116134	2,5,2	152173125	1,2,0	199	73	0.0118972	0.359787	0.959,0.895,0.961	0.982,0.969,1.0	-0.045	-4.5	4.5
19487	ENSG00000187630	DHRS4L2	14	+	24001383	24001517	23995012	23995133	24004336	24004754	19487	4,4,6	1,0,1	6,1,7	0,2,2	207	73	0.0119054	0.359852	0.585,1.0,0.679	1.0,0.15,0.552	0.187	18.7	18.7
60363	ENSG00000114021	NIT2	3	+	100345784	100345926	100345584	100345678	100346180	100346255	60363	45,26,44	157114170	27,33,35	171242155	215	73	0.0119123	0.359875	0.089,0.072,0.081	0.051,0.044,0.071	0.025	2.5	2.5
66896	ENSG00000125037	EMC3	3	-	9981633	9981747	9977388	9977446	9986506	9986682	66896	5,2,9	167144188	8,12,19	189210205	187	73	0.011938	0.360468	0.012,0.005,0.018	0.016,0.022,0.035	-0.013	-1.3	1.3
5658	ENSG00000231365	RP11-418J17.1	1	+	119146743	119146836	119140729	119140793	119146952	119147033	5658	5,2,5	11,1,8	1,1,3	8,8,17	166	73	0.0119634	0.361049	0.167,0.468,0.216	0.052,0.052,0.072	0.225	22.5	22.5
2744	ENSG00000079459	FDFT1	8	+	11808793	11808828	11802765	11802910	11826078	11826215	2744	7,2,5	1,0,1	6,8,3	3,1,1	108	73	0.0119833	0.361468	0.826,1.0,0.772	0.575,0.844,0.67	0.17	17	17
63681	ENSG00000138696	BMPR1B	4	+	95114724	95114827	95104407	95104567	95115684	95115789	63681	27,11,18	1,2,0	9,6,17	2,0,4	176	73	0.0119995	0.361587	0.918,0.695,1.0	0.651,1.0,0.638	0.108	10.8	10.8
74738	ENSG00000165219	GAPVD1	9	+	125268935	125268984	125261809	125261959	125298889	125299106	74738	5,7,6	13,6,5	11,6,9	4,4,1	122	73	0.0119955	0.361587	0.187,0.411,0.418	0.622,0.473,0.843	-0.307	-30.7	30.7
34404	ENSG00000183495	EP400	12	+	131981488	131981596	131979693	131979784	131982092	131982478	34404	5,2,9	2,7,4	4,4,7	0,1,2	181	73	0.0120279	0.362074	0.502,0.103,0.476	1.0,0.617,0.585	-0.374	-37.4	37.4
77060	ENSG00000188130	MAPK12	22	-	50257914	50258141	50257562	50257660	50258242	50258301	77060	17,6,19	1,0,2	22,29,18	5,4,4	300	73	0.0120248	0.362074	0.805,1.0,0.698	0.517,0.638,0.523	0.275	27.5	27.5
11025	ENSG00000158793	NIT1	1	+	161118785	161118881	161118117	161118178	161119133	161119307	11025	96,49,77	2,0,0	84,79,71	3,5,0	169	73	0.0120481	0.362498	0.954,1.0,1.0	0.924,0.872,1.0	0.053	5.3	5.3
10110	ENSG00000198431	TXNRD1	12	+	104289465	104289542	104288894	104289040	104290992	104291104	10110	0,9,2	3,4,7	0,1,2	7,6,8	150	73	0.0120743	0.363091	0.0,0.523,0.122	0.0,0.075,0.108	0.154	15.4	15.4
67374	ENSG00000197562	RAB40C	16	+	596316	596448	590295	590433	617207	617268	67374	4,1,5	37,11,28	0,0,1	18,45,31	205	73	0.0120801	0.363091	0.037,0.031,0.06	0.0,0.0,0.011	0.039	3.9	3.9
30932	ENSG00000119801	YPEL5	2	+	30155849	30155910	30146940	30147062	30156627	30156792	30932	8,3,9	14,14,18	3,3,3	18,22,18	134	73	0.0121628	0.365391	0.237,0.105,0.214	0.083,0.069,0.083	0.107	10.7	10.7
57069	ENSG00000128309	MPST	22	+	37025001	37025127	37024191	37024810	37026998	37027188	57069	2,1,1	1,2,0	2,2,5	0,1,0	199	73	0.0121825	0.365798	0.423,0.155,1.0	1.0,0.423,1.0	-0.282	-28.2	28.2
68197	ENSG00000157625	TAB3	X	-	30834050	30834152	30827441	30831575	30842965	30843049	68197	218152180	4,1,5	103192155	0,0,0	175	73	0.0121951	0.365866	0.958,0.984,0.938	1.0,1.0,1.0	-0.04	-4	4
9584	ENSG00000104047	DTWD1	15	+	49631000	49631058	49625112	49625431	49632158	49632302	9584	7,7,4	26,24,26	15,16,10	24,23,32	131	73	0.0121972	0.365866	0.13,0.14,0.079	0.258,0.279,0.148	-0.112	-11.2	11.2
80639	ENSG00000214765	SEPT7P2	7	-	45728831	45729023	45728177	45728313	45736786	45736910	80639	7,6,6	14,17,10	3,1,3	19,9,14	265	73	0.0122044	0.365898	0.121,0.089,0.142	0.042,0.03,0.056	0.075	7.5	7.5
16958	ENSG00000115687	PASK	2	-	241145616	241145860	241142836	241143074	241149413	241149449	16958	5,1,3	4,1,2	1,1,2	5,7,3	317	73	0.012286	0.367664	0.224,0.187,0.257	0.044,0.032,0.133	0.153	15.3	15.3
43853	ENSG00000176095	IP6K1	3	-	49770475	49770637	49747817	49748168	49786353	49786540	43853	3,2,4	9,8,8	2,1,0	6,11,9	235	73	0.0122882	0.367664	0.094,0.072,0.134	0.094,0.027,0.0	0.06	6	6
76288	ENSG00000102098	SCML2	X	-	18242438	18242590	18241242	18241379	18246576	18246828	76288	4,8,5	9,7,12	6,4,17	4,3,2	225	73	0.0122817	0.367664	0.126,0.27,0.119	0.327,0.302,0.734	-0.283	-28.3	28.3
9852	ENSG00000121057	AKAP1	17	+	57107945	57108048	57107703	57107835	57110024	57110158	9852	21,12,7	4,1,0	9,17,11	0,0,1	176	73	0.0122757	0.367664	0.685,0.833,1.0	1.0,1.0,0.82	-0.101	-10.1	10.1
53272	ENSG00000105483	CARD8	19	-	48218870	48219012	48215339	48215384	48221729	48221855	53272	9,15,13	1,1,0	13,14,15	2,1,2	215	73	0.0123059	0.367823	0.753,0.836,1.0	0.688,0.826,0.718	0.119	11.9	11.9
7138	ENSG00000166797	FAM96A	15	-	64081101	64081151	64075491	64075537	64088686	64088851	7138	246195201	30,36,22	205226236	42,62,38	123	73	0.0122999	0.367823	0.83,0.763,0.844	0.743,0.684,0.787	0.074	7.4	7.4
46740	ENSG00000179335	CLK3	15	+	74606242	74606415	74604932	74605733	74608276	74608727	46740	37,34,40	6,0,0	35,25,41	0,1,0	246	73	0.0123399	0.368651	0.647,1.0,1.0	1.0,0.881,1.0	-0.078	-7.8	7.8
30737	ENSG00000168781	PPIP5K1	15	-	43564866	43564992	43558794	43558932	43568462	43568553	30737	8,9,12	1,0,1	13,17,6	1,3,1	199	73	0.012365	0.369216	0.746,1.0,0.815	0.827,0.675,0.688	0.124	12.4	12.4
66125	ENSG00000189144	ZNF573	19	-	37759046	37759139	37738286	37740194	37770004	37770097	66125	7,7,12	0,3,9	2,5,7	4,11,8	166	73	0.012391	0.369803	1.0,0.506,0.37	0.18,0.167,0.278	0.417	41.7	41.7
38733	ENSG00000100568	VTI1B	14	-	67653436	67653498	67651260	67651481	67656415	67656589	38733	639599643	10,14,6	551590604	4,6,3	135	73	0.0124382	0.370466	0.972,0.959,0.983	0.987,0.982,0.991	-0.015	-1.5	1.5
60680	ENSG00000180098	TRNAU1AP	1	+	28574588	28574718	28571866	28571900	28577499	28577775	60680	1,2,4	44,52,47	2,6,8	33,49,34	203	73	0.0124311	0.370466	0.008,0.014,0.03	0.021,0.042,0.078	-0.03	-3	3
67405	ENSG00000120742	SERP1	3	-	150573908	150574045	150566384	150567106	150602943	150603174	67405	16,1,4	24,10,12	2,6,0	23,12,17	210	73	0.0124279	0.370466	0.188,0.034,0.104	0.029,0.148,0.0	0.05	5	5
75148	ENSG00000116871	MAP7D1	1	+	36174897	36175008	36173363	36173478	36176198	36176321	75148	239184212	22,13,15	209244272	30,32,30	184	73	0.0124335	0.370466	0.812,0.849,0.849	0.734,0.752,0.782	0.081	8.1	8.1
47247	ENSG00000023909	GCLM	1	-	93904522	93904588	93901584	93901669	93909037	93909410	47247	62,53,51	1,0,4	53,68,90	1,5,11	139	73	0.0124626	0.370841	0.97,1.0,0.87	0.965,0.877,0.811	0.062	6.2	6.2
69602	ENSG00000266338	NBPF15	1	-	144440401	144440581	144440140	144440295	144442669	144442920	69602	6,14,11	0,4,1	7,16,21	0,2,0	253	73	0.0124633	0.370841	1.0,0.502,0.76	1.0,0.698,1.0	-0.145	-14.5	14.5
39793	ENSG00000028116	VRK2	2	+	58084853	58084999	58084088	58084138	58086338	58086426	39793	3,5,3	0,0,0	9,8,2	0,1,3	219	73	0.0124927	0.371527	1.0,1.0,1.0	1.0,0.727,0.182	0.364	36.4	36.4
78534	ENSG00000078687	TNRC6C	17	+	78077184	78077334	78075135	78075278	78079394	78079541	78534	10,3,9	1,1,0	8,12,12	2,1,2	223	73	0.0125449	0.372893	0.766,0.495,1.0	0.567,0.797,0.663	0.078	7.8	7.8
57805	ENSG00000178307	TMEM11	17	-	21208391	21208539	21198539	21198840	21210935	21211227	57805	4,8,3	14,19,21	4,3,0	30,17,29	221	73	0.0125513	0.372895	0.086,0.122,0.045	0.042,0.055,0.0	0.052	5.2	5.2
66696	ENSG00000129255	MPDU1	17	+	7586898	7586966	7586655	7586777	7587160	7587271	66696	120109121	0,0,1	159193171	5,4,2	141	73	0.0125699	0.373261	1.0,1.0,0.984	0.943,0.962,0.978	0.034	3.4	3.4
36720	ENSG00000149428	HYOU1	11	-	119049017	119049370	119048713	119048886	119049555	119049635	36720	756503635	8,0,4	642725794	1,2,0	426	73	0.0126135	0.373841	0.942,1.0,0.965	0.991,0.984,1.0	-0.023	-2.3	2.3
[truncated: 57,159 more rows]
