# Supplementary material for: KDM7A and KDM1A inhibition suppresses tumour promoting pathways in prostate cancer
Source: Mol Oncol. 2026 Mar 23:10.1002/1878-0261.70238. Online ahead of print. doi: 10.1002/1878-0261.70238 (PMC13398633; doi:10.1002/1878-0261.70238)
Supplement: Supplementary file 17 — Table S6. Alternative splicing events data for LNCaP siScrambled + R1881 (1 nm) and LNCaP siScrambled + R1881 (1 nm) compared to siKDM7A + siKDM1A + R1881 (1 nm), for RI (RI = retained intron, significant splicing events FDR‐corrected P value < 0.05 highlighted in yellow). [file MOL2-9999-0-s007.xlsx]

## Sheet: RI
ID	GeneID	geneSymbol	chr	strand	riExonStart_0base	riExonEnd	upstreamES	upstreamEE	downstreamES	downstreamEE	ID	IC_SAMPLE_1	SC_SAMPLE_1	IC_SAMPLE_2	SC_SAMPLE_2	IncFormLen	SkipFormLen	PValue	FDR	IncLevel1	IncLevel2	IncLevelDifference	dPSI	Abs dPSI
8085	ENSG00000101276	SLC52A3	20	-	760079	761824	760079	761238	761700	761824	8085	1,2,3	3,2,1	3,9,15	0,0,0	535	73	1.63269e-12	5.73647e-09	0.044,0.12,0.29	1.0,1.0,1.0	-0.849	-84.9	84.9
1201	ENSG00000059691	GATB	4	-	151703178	151703895	151703178	151703300	151703850	151703895	1201	15,19,7	0,0,0	10,2,6	2,1,1	623	73	0.00012846	0.01678	1.0,1.0,1.0	0.369,0.19,0.413	0.676	67.6	67.6
2487	ENSG00000173818	ENDOV	17	+	80429772	80430343	80429772	80429831	80430040	80430343	2487	5,5,9	0,0,0	7,8,3	7,3,1	282	73	8.3511e-13	5.73647e-09	1.0,1.0,1.0	0.206,0.408,0.437	0.65	65	65
8597	ENSG00000118495	PLAGL1	6	-	143964786	143966230	143964786	143964818	143966157	143966230	8597	0,5,2	1,0,2	4,4,3	0,0,0	1412	73	5.36047e-07	0.000376681	0.0,1.0,0.049	1.0,1.0,1.0	-0.65	-65	65
6307	ENSG00000148824	MTG1	10	+	133402148	133402773	133402148	133402245	133402664	133402773	6307	6,2,2	0,0,0	9,5,5	3,1,1	492	73	1.16479e-06	0.000629616	1.0,1.0,1.0	0.308,0.426,0.426	0.613	61.3	61.3
6308	ENSG00000148824	MTG1	10	+	133402148	133402773	133402148	133402245	133402640	133402773	6308	4,2,1	0,0,0	7,3,2	0,3,5	468	73	8.25635e-08	0.000159213	1.0,1.0,1.0	1.0,0.135,0.059	0.602	60.2	60.2
5936	ENSG00000167995	BEST1	11	+	61958145	61959578	61958145	61958501	61959497	61959578	5936	2,4,8	0,0,0	4,3,6	2,2,0	1069	73	1.71337e-06	0.000859991	1.0,1.0,1.0	0.12,0.093,1.0	0.596	59.6	59.6
5866	ENSG00000182484	WASH6P	X	+	156022322	156022834	156022322	156022539	156022698	156022834	5866	7,2,5	0,0,0	3,8,2	1,2,2	232	73	3.78117e-05	0.00857105	1.0,1.0,1.0	0.486,0.557,0.239	0.573	57.3	57.3
6076	ENSG00000099840	IZUMO4	19	+	2098435	2099584	2098435	2098450	2099254	2099584	6076	33,28,32	0,1,0	32,27,21	6,3,3	877	73	2.67183e-07	0.000233649	1.0,0.7,1.0	0.307,0.428,0.368	0.532	53.2	53.2
5527	ENSG00000196199	MPHOSPH8	13	+	19670839	19671289	19670839	19670964	19671205	19671289	5527	5,8,21	2,2,3	14,20,14	0,0,0	314	73	2.15246e-07	0.000233649	0.368,0.482,0.619	1.0,1.0,1.0	-0.51	-51	51
7479	ENSG00000256223	ZNF10	12	+	133130610	133131014	133130610	133130754	133130836	133131014	7479	3,4,13	0,0,1	6,6,4	2,2,9	155	73	9.81352e-07	0.000626905	1.0,1.0,0.86	0.586,0.586,0.173	0.505	50.5	50.5
4619	ENSG00000178460	MCMDC2	8	+	66874325	66874586	66874325	66874456	66874526	66874586	4619	1,0,4	2,7,2	3,3,3	1,1,0	143	73	4.67577e-05	0.00966372	0.203,0.0,0.505	0.605,0.605,1.0	-0.501	-50.1	50.1
897	ENSG00000110697	PITPNM1	11	-	67499770	67500009	67499770	67499827	67499913	67500009	897	4,2,3	0,0,0	9,2,3	4,1,1	159	73	5.07189e-06	0.00179432	1.0,1.0,1.0	0.508,0.479,0.579	0.478	47.8	47.8
5934	ENSG00000167995	BEST1	11	+	61955106	61955951	61955106	61955201	61955717	61955951	5934	1,5,5	1,1,1	4,3,2	0,1,0	589	73	0.000446687	0.0382789	0.11,0.383,0.383	1.0,0.271,1.0	-0.465	-46.5	46.5
8209	ENSG00000243649	CFB	6	+	31951554	31952084	31951554	31951604	31951874	31952084	8209	1,0,2	2,2,0	6,4,4	0,0,1	343	73	1.10081e-06	0.000629616	0.096,0.0,1.0	1.0,1.0,0.46	-0.455	-45.5	45.5
6444	ENSG00000129667	RHBDF2	17	-	76487711	76488132	76487711	76487851	76487973	76488132	6444	8,6,7	0,0,1	3,4,3	1,3,1	195	73	3.34991e-05	0.00811718	1.0,1.0,0.724	0.529,0.333,0.529	0.444	44.4	44.4
6011	ENSG00000032742	IFT88	13	+	20567669	20567997	20567669	20567785	20567884	20567997	6011	5,10,4	5,4,1	2,8,6	0,1,0	172	73	7.28465e-06	0.00232678	0.298,0.515,0.629	1.0,0.772,1.0	-0.443	-44.3	44.3
4562	ENSG00000085978	ATG16L1	2	+	233289853	233290353	233289853	233289970	233290247	233290353	4562	12,16,3	3,0,2	13,13,8	0,0,0	350	73	0.000382413	0.034526	0.455,1.0,0.238	1.0,1.0,1.0	-0.436	-43.6	43.6
4855	ENSG00000198208	RPS6KL1	14	-	74909100	74910148	74909100	74909190	74909542	74910148	4855	9,9,26	0,0,1	27,35,20	8,5,2	425	73	3.85498e-06	0.00168213	1.0,1.0,0.817	0.367,0.546,0.632	0.424	42.4	42.4
1047	ENSG00000055955	ITIH4	3	-	52818051	52818283	52818051	52818168	52818256	52818283	1047	2,2,3	1,0,0	4,2,5	3,1,3	161	73	6.06396e-05	0.0112942	0.476,1.0,1.0	0.377,0.476,0.43	0.398	39.8	39.8
8278	ENSG00000111325	OGFOD2	12	+	122975810	122976767	122975810	122975867	122976600	122976767	8278	78,30,45	0,0,1	18,45,49	4,2,2	806	73	5.23085e-06	0.00179432	1.0,1.0,0.803	0.29,0.671,0.689	0.384	38.4	38.4
7929	ENSG00000131748	STARD3	17	+	39662250	39663484	39662250	39662367	39662803	39663484	7929	24,9,4	0,0,0	15,9,17	5,0,2	509	73	4.49693e-06	0.00175555	1.0,1.0,1.0	0.301,1.0,0.549	0.383	38.3	38.3
818	ENSG00000163161	ERCC3	2	-	127289336	127289824	127289336	127289519	127289688	127289824	818	7,12,16	3,3,6	19,25,25	1,1,2	242	73	0.000317919	0.0319146	0.413,0.547,0.446	0.851,0.883,0.79	-0.373	-37.3	37.3
3651	ENSG00000130813	C19orf66	19	+	10089110	10089378	10089110	10089208	10089306	10089378	3651	4,3,4	1,0,0	3,5,4	1,1,4	171	73	5.36228e-06	0.00179432	0.631,1.0,1.0	0.562,0.681,0.299	0.363	36.3	36.3
6166	ENSG00000114745	GORASP1	3	-	39100304	39100877	39100304	39100454	39100746	39100877	6166	50,22,20	5,2,3	31,43,31	0,0,0	365	73	9.06295e-08	0.000159213	0.667,0.688,0.571	1.0,1.0,1.0	-0.358	-35.8	35.8
8843	ENSG00000154134	ROBO3	11	+	124877518	124878131	124877518	124877658	124877936	124878131	8843	34,9,27	0,1,1	22,20,8	4,2,5	351	73	3.68131e-05	0.00857105	1.0,0.652,0.849	0.534,0.675,0.25	0.347	34.7	34.7
5224	ENSG00000115459	ELMOD3	2	+	85355075	85357252	85355075	85355170	85356966	85357252	5224	214133185	1,5,8	115153195	0,0,1	1869	73	3.0041e-06	0.00140732	0.893,0.51,0.475	1.0,1.0,0.884	-0.335	-33.5	33.5
6487	ENSG00000105135	ILVBL	19	-	15116407	15118015	15116407	15116653	15117880	15118015	6487	40,33,50	0,0,0	40,36,44	0,1,5	1300	73	0.000126111	0.01678	1.0,1.0,1.0	1.0,0.669,0.331	0.333	33.3	33.3
3558	ENSG00000004139	SARM1	17	+	28388173	28388539	28388173	28388276	28388359	28388539	3558	24,24,25	1,1,3	18,37,25	12,10,8	156	73	4.83864e-05	0.0097146	0.918,0.918,0.796	0.412,0.634,0.594	0.331	33.1	33.1
3898	ENSG00000170632	ARMC10	7	+	103083681	103084062	103083681	103083830	103084029	103084062	3898	5,10,12	1,2,2	11,5,12	1,0,0	272	73	0.000179013	0.0209654	0.573,0.573,0.617	0.747,1.0,1.0	-0.328	-32.8	32.8
801	ENSG00000112514	CUTA	6	-	33417096	33417310	33417096	33417142	33417246	33417310	801	7,9,6	0,1,1	14,18,5	5,7,2	177	73	0.000185567	0.0213768	1.0,0.788,0.712	0.536,0.515,0.508	0.314	31.4	31.4
9062	ENSG00000143224	PPOX	1	+	161167099	161167486	161167099	161167233	161167354	161167486	9062	8,2,14	0,0,0	9,10,26	4,1,2	194	73	2.25759e-05	0.00661004	1.0,1.0,1.0	0.458,0.79,0.83	0.307	30.7	30.7
349	ENSG00000247556	OIP5-AS1	15	+	41297836	41298069	41297836	41297929	41298040	41298069	349	1,0,0	1,3,1	1,4,4	1,1,4	184	73	0.000168426	0.0204056	0.284,0.0,0.0	0.284,0.613,0.284	-0.299	-29.9	29.9
5112	ENSG00000176834	VSIG10	12	-	118070952	118071469	118070952	118071064	118071358	118071469	5112	22,3,9	0,0,1	3,4,16	0,1,7	367	73	7.92161e-05	0.0132536	1.0,1.0,0.642	1.0,0.443,0.313	0.295	29.5	29.5
2803	ENSG00000163875	MEAF6	1	-	37513422	37514269	37513422	37513538	37514210	37514269	2803	67,75,98	0,0,2	71,86,103	7,1,6	745	73	5.71437e-05	0.0111541	1.0,1.0,0.828	0.498,0.894,0.627	0.27	27	27
3571	ENSG00000100023	PPIL2	22	+	21694936	21695496	21694936	21695070	21695397	21695496	3571	34,5,12	1,0,0	24,17,25	2,5,0	400	73	0.000151514	0.0190123	0.861,1.0,1.0	0.687,0.383,1.0	0.264	26.4	26.4
1066	ENSG00000137221	TJAP1	6	+	43503622	43504667	43503622	43503706	43504587	43504667	1066	38,40,34	1,0,0	52,40,36	0,2,5	954	73	6.1076e-05	0.0112942	0.744,1.0,1.0	1.0,0.605,0.355	0.261	26.1	26.1
900	ENSG00000110697	PITPNM1	11	-	67493687	67494070	67493687	67493837	67493921	67494070	900	6,0,3	20,11,13	14,12,8	15,7,17	157	73	0.00038324	0.034526	0.122,0.0,0.097	0.303,0.444,0.18	-0.236	-23.6	23.6
5050	ENSG00000102901	CENPT	16	-	67832011	67832545	67832011	67832108	67832454	67832545	5050	43,29,30	0,0,1	41,24,25	0,2,5	419	73	8.37527e-05	0.0136867	1.0,1.0,0.839	1.0,0.676,0.466	0.232	23.2	23.2
3283	ENSG00000186532	SMYD4	17	-	1784325	1784574	1784325	1784461	1784554	1784574	3283	1,8,5	1,0,1	1,1,1	3,0,2	166	73	0.000107344	0.0152037	0.305,1.0,0.687	0.128,1.0,0.18	0.228	22.8	22.8
3928	ENSG00000140983	RHOT2	16	+	672253	672566	672253	672384	672471	672566	3928	14,4,5	6,0,1	14,24,21	1,0,0	160	73	0.000234363	0.0253364	0.516,1.0,0.695	0.865,1.0,1.0	-0.218	-21.8	21.8
8211	ENSG00000167524	SGK494	17	-	28611392	28611656	28611392	28611481	28611566	28611656	8211	9,9,13	0,1,0	10,12,9	2,3,1	158	73	0.000464853	0.0388872	1.0,0.806,1.0	0.698,0.649,0.806	0.218	21.8	21.8
6416	ENSG00000100429	HDAC10	22	-	50245674	50246092	50245674	50245827	50245909	50246092	6416	17,9,9	16,12,7	6,6,10	26,23,33	155	73	0.000128948	0.01678	0.334,0.261,0.377	0.098,0.109,0.125	0.213	21.3	21.3
3084	ENSG00000100802	C14orf93	14	-	22998426	22999156	22998426	22998741	22999053	22999156	3084	49,32,46	1,0,0	52,37,46	6,1,2	385	73	4.62395e-05	0.00966372	0.903,1.0,1.0	0.622,0.875,0.813	0.198	19.8	19.8
3799	ENSG00000119403	PHF19	9	-	120865709	120866096	120865709	120865830	120866027	120866096	3799	2,7,1	2,2,4	1,0,0	1,1,4	270	73	0.000338173	0.0330047	0.213,0.486,0.063	0.213,0.0,0.0	0.183	18.3	18.3
7031	ENSG00000165905	GYLTL1B	11	+	45926038	45926347	45926038	45926151	45926221	45926347	7031	1,0,1	7,7,17	2,10,1	5,16,2	143	73	2.76925e-05	0.00748444	0.068,0.0,0.029	0.17,0.242,0.203	-0.173	-17.3	17.3
827	ENSG00000149582	TMEM25	11	+	118531191	118531871	118531191	118531234	118531774	118531871	827	18,8,17	16,8,15	42,57,57	9,17,25	613	73	0.000231035	0.0253364	0.118,0.106,0.119	0.357,0.285,0.214	-0.171	-17.1	17.1
3687	ENSG00000149499	EML3	11	-	62602758	62603247	62602758	62602779	62603148	62603247	3687	45,54,60	0,0,0	44,88,84	2,4,1	442	73	0.000429081	0.0373046	1.0,1.0,1.0	0.784,0.784,0.933	0.166	16.6	16.6
3402	ENSG00000159840	ZYX	7	+	143382247	143382685	143382247	143382447	143382592	143382685	3402	13,5,8	9,7,9	5,5,3	10,22,23	218	73	0.000374029	0.034526	0.326,0.193,0.229	0.143,0.071,0.042	0.164	16.4	16.4
3657	ENSG00000124782	RREB1	6	+	7181123	7182082	7181123	7181246	7181869	7182082	3657	80,69,106	15,18,19	40,45,58	19,18,36	696	73	4.36707e-05	0.00958981	0.359,0.287,0.369	0.181,0.208,0.145	0.16	16	16
7930	ENSG00000131748	STARD3	17	+	39657972	39658819	39657972	39658522	39658738	39658819	7930	34,14,31	0,1,0	43,35,30	1,1,6	289	73	0.000159504	0.0196637	1.0,0.78,1.0	0.916,0.898,0.558	0.136	13.6	13.6
2498	ENSG00000186567	CEACAM19	19	+	44682566	44684359	44682566	44682620	44683436	44684359	2498	7,4,2	3,2,1	0,1,0	4,2,2	889	73	0.000197222	0.0223529	0.161,0.141,0.141	0.0,0.039,0.0	0.135	13.5	13.5
5385	ENSG00000213983	AP1G2	14	-	23561961	23562415	23561961	23562053	23562287	23562415	5385	112,48,87	3,3,3	69,105,70	0,1,0	307	73	0.000306705	0.0316661	0.899,0.792,0.873	1.0,0.961,1.0	-0.132	-13.2	13.2
8896	ENSG00000092841	MYL6	12	+	56158683	56159730	56158683	56158920	56159586	56159730	8896	232168221	0,0,1	282267210	3,1,9	739	73	3.25716e-05	0.00811718	1.0,1.0,0.956	0.903,0.963,0.697	0.131	13.1	13.1
1387	ENSG00000260238	PMF1-BGLAP	1	+	156242552	156242790	156242552	156242591	156242761	156242790	1387	4,0,1	15,8,12	7,7,10	14,18,9	243	73	0.000598849	0.0491634	0.074,0.0,0.024	0.131,0.105,0.25	-0.129	-12.9	12.9
1801	ENSG00000110274	CEP164	11	+	117394919	117395191	117394919	117395003	117395122	117395191	1801	6,4,7	12,13,10	1,2,1	12,16,23	192	73	9.2196e-05	0.0140082	0.16,0.105,0.21	0.031,0.045,0.016	0.128	12.8	12.8
7719	ENSG00000282827	ATRIP	3	+	48465486	48467645	48465486	48466309	48466629	48467645	7719	51,39,48	34,21,32	26,35,48	49,63,55	393	73	7.96167e-06	0.00243246	0.218,0.256,0.218	0.09,0.094,0.139	0.123	12.3	12.3
3405	ENSG00000115282	TTC31	2	+	74490024	74490473	74490024	74490127	74490243	74490473	3405	3,0,2	27,16,17	4,10,7	10,15,23	189	73	0.000100987	0.0147841	0.041,0.0,0.043	0.134,0.205,0.105	-0.12	-12	12
756	ENSG00000118894	EEF2KMT	16	-	5090083	5090565	5090083	5090349	5090431	5090565	756	3,1,5	31,17,24	9,20,12	32,33,27	155	73	0.000174861	0.0208263	0.044,0.027,0.089	0.117,0.222,0.173	-0.117	-11.7	11.7
1856	ENSG00000110583	NAA40	11	+	63952237	63952475	63952237	63952333	63952406	63952475	1856	1,4,2	29,23,19	6,9,12	19,20,28	146	73	0.000200714	0.0223876	0.017,0.08,0.05	0.136,0.184,0.176	-0.116	-11.6	11.6
8406	ENSG00000196497	IPO4	14	-	24188343	24188638	24188343	24188423	24188551	24188638	8406	5,1,3	20,23,23	14,16,7	34,22,27	201	73	0.000601687	0.0491634	0.083,0.016,0.045	0.13,0.209,0.086	-0.094	-9.4	9.4
7818	ENSG00000123374	CDK2	12	+	55966830	55967934	55966830	55967124	55967856	55967934	7818	108,44,94	50,19,34	57,93,114	82,65,78	805	73	2.41689e-05	0.00679339	0.164,0.174,0.2	0.059,0.115,0.117	0.082	8.2	8.2
4870	ENSG00000079134	THOC1	18	-	224923	225403	224923	224994	225088	225403	4870	10,5,10	37,27,46	1,2,3	32,36,45	167	73	0.000140301	0.0179254	0.106,0.075,0.087	0.013,0.024,0.028	0.068	6.8	6.8
4012	ENSG00000100258	LMF2	22	-	50506637	50506789	50506637	50506666	50506781	50506789	4012	0,0,0	24,10,19	2,4,7	19,24,26	188	73	0.000255563	0.0272097	0.0,0.0,0.0	0.039,0.061,0.095	-0.065	-6.5	6.5
1781	ENSG00000261884	CTC-479C5.12	16	-	67934796	67935478	67934796	67934948	67935419	67935478	1781	39,29,32	33,32,34	19,24,39	51,78,57	544	73	8.58206e-05	0.0137059	0.137,0.108,0.112	0.048,0.04,0.084	0.062	6.2	6.2
52	ENSG00000177479	ARIH2	3	+	48974816	48975048	48974816	48974867	48974957	48975048	52	5,4,10	98,86,83	15,10,22	73,87,59	163	73	6.48767e-05	0.0116687	0.022,0.02,0.051	0.084,0.049,0.143	-0.061	-6.1	6.1
618	ENSG00000144021	CIAO1	2	+	96268456	96269355	96268456	96268658	96269267	96269355	618	199132201	77,70,92	142141157	94,132,95	682	73	0.000402524	0.0358043	0.217,0.168,0.19	0.139,0.103,0.15	0.061	6.1	6.1
6043	ENSG00000117408	IPO13	1	+	43966559	43966782	43966559	43966641	43966723	43966782	6043	2,1,1	52,33,44	1,9,10	41,46,38	155	73	0.000111431	0.0153535	0.018,0.014,0.011	0.011,0.084,0.11	-0.054	-5.4	5.4
4365	ENSG00000138434	SSFA2	2	+	181915215	181918675	181915215	181916427	181918597	181918675	4365	103,96,107	35,24,28	58,96,105	36,65,40	2243	73	0.000310938	0.0316661	0.087,0.115,0.111	0.05,0.046,0.079	0.046	4.6	4.6
2268	ENSG00000137207	YIPF3	6	-	43513068	43513451	43513068	43513200	43513358	43513451	2268	26,30,31	103,74,91	21,22,21	118166117	231	73	0.000362402	0.0344135	0.074,0.114,0.097	0.053,0.04,0.054	0.046	4.6	4.6
4478	ENSG00000065361	ERBB3	12	+	56098499	56098905	56098499	56098575	56098758	56098905	4478	26,14,26	155,82,126	40,46,28	86119114	256	73	0.000293003	0.0307304	0.046,0.046,0.056	0.117,0.099,0.065	-0.044	-4.4	4.4
7123	ENSG00000123124	WWP1	8	+	86435459	86435704	86435459	86435527	86435632	86435704	7123	12,11,8	185111153	19,23,21	88124148	178	73	6.64221e-05	0.0116687	0.026,0.039,0.021	0.081,0.071,0.055	-0.04	-4	4
4481	ENSG00000167778	SPRYD3	12	-	53074648	53075219	53074648	53074784	53075094	53075219	4481	18,7,20	48,34,54	4,9,3	49,61,45	383	73	7.26301e-05	0.0124481	0.067,0.038,0.066	0.015,0.027,0.013	0.039	3.9	3.9
8792	ENSG00000107186	MPDZ	9	-	13133823	13136182	13133823	13133904	13136091	13136182	8792	16,25,14	31,23,36	17,32,47	13,17,18	2260	73	4.06947e-06	0.00168213	0.016,0.034,0.012	0.041,0.057,0.078	-0.038	-3.8	3.8
4073	ENSG00000105193	RPS16	19	-	39433222	39433569	39433222	39433418	39433521	39433569	4073	689612685	237019132345	537521785	331232792998	176	73	2.99252e-07	0.000233649	0.108,0.117,0.108	0.063,0.062,0.098	0.037	3.7	3.7
3135	ENSG00000198858	R3HDM4	19	-	899439	899629	899439	899495	899600	899629	3135	2,1,1	67,61,63	5,11,10	72,76,83	178	73	9.36934e-05	0.0140082	0.012,0.007,0.006	0.028,0.056,0.047	-0.035	-3.5	3.5
3728	ENSG00000011295	TTC19	17	+	16026539	16028786	16026539	16026702	16027373	16028786	3728	83,52,112	82,73,97	66,61,77	123115122	744	73	0.00034357	0.0330721	0.09,0.065,0.102	0.05,0.049,0.058	0.033	3.3	3.3
497	ENSG00000183735	TBK1	12	+	64485454	64486017	64485454	64485513	64485925	64486017	497	22,10,13	64,55,50	5,4,7	60,59,68	485	73	9.11679e-05	0.0140082	0.049,0.027,0.038	0.012,0.01,0.015	0.026	2.6	2.6
5630	ENSG00000142515	KLK3	19	+	50854914	50856399	50854914	50855001	50856239	50856399	5630	792553597433	585241135805	664484238676	841594067663	1311	73	3.31053e-05	0.00811718	0.07,0.068,0.067	0.042,0.047,0.059	0.019	1.9	1.9
8847	ENSG00000105221	AKT2	19	-	40235889	40236385	40235889	40236104	40236256	40236385	8847	10,3,4	178108201	18,26,9	183204209	225	73	0.000375339	0.034526	0.018,0.009,0.006	0.031,0.04,0.014	-0.017	-1.7	1.7
7856	ENSG00000196642	RABL6	9	+	136831720	136832370	136831720	136831861	136832264	136832370	7856	20,12,16	182110161	24,40,38	147176161	476	73	0.000452748	0.0383308	0.017,0.016,0.015	0.024,0.034,0.035	-0.015	-1.5	1.5
689	ENSG00000142546	NOSIP	19	-	49557089	49558978	49557089	49557249	49558896	49558978	689	38,47,39	55,60,68	34,32,25	76,115,87	1720	73	0.00010818	0.0152037	0.028,0.032,0.024	0.019,0.012,0.012	0.014	1.4	1.4
8846	ENSG00000105221	AKT2	19	-	40236256	40238091	40236256	40236385	40237968	40238091	8846	128,69,94	194115170	49,81,65	197251209	1656	73	1.99711e-07	0.000233649	0.028,0.026,0.024	0.011,0.014,0.014	0.013	1.3	1.3
4189	ENSG00000140497	SCAMP2	15	-	74852068	74854119	74852068	74852186	74854020	74854119	4189	57,37,43	75,42,63	38,47,39	84,125,97	1907	73	0.000430008	0.0373046	0.028,0.033,0.025	0.017,0.014,0.015	0.013	1.3	1.3
7040	ENSG00000156508	EEF1A1	6	-	73518931	73519516	73518931	73519228	73519336	73519516	7040	868675913	160721339717569	413446983	164701839417612	181	73	2.82194e-07	0.000233649	0.021,0.02,0.021	0.01,0.01,0.022	0.007	0.7	0.7
7045	ENSG00000156508	EEF1A1	6	-	73518029	73518610	73518029	73518264	73518353	73518610	7045	740620715	198551584220340	359402903	196192337821830	162	73	0.000323759	0.032043	0.017,0.017,0.016	0.008,0.008,0.018	0.005	0.5	0.5
3384	ENSG00000187796	CARD9	9	-	136364482	136366845	136364482	136365217	136366799	136366845	3384	16,6,10	0,0,1	12,12,19	0,3,1	1655	73	0.000644047	0.0508508	1.0,1.0,0.306	1.0,0.15,0.456	0.233	23.3	23.3
525	ENSG00000064961	HMG20B	19	+	3573691	3574586	3573691	3573800	3574369	3574586	525	319150239	0,1,0	234318338	2,4,4	642	73	0.000639599	0.0508508	1.0,0.945,1.0	0.93,0.9,0.906	0.07	7	7
7005	ENSG00000127054	CPSF3L	1	-	1312225	1312700	1312225	1312368	1312592	1312700	7005	62,23,32	0,0,0	40,77,43	1,3,3	297	73	0.000633333	0.0508508	1.0,1.0,1.0	0.908,0.863,0.779	0.15	15	15
7537	ENSG00000125731	SH2D3A	19	-	6754250	6754731	6754250	6754425	6754615	6754731	7537	10,3,3	0,1,1	1,7,6	2,4,5	263	73	0.000661769	0.0516694	1.0,0.454,0.454	0.122,0.327,0.25	0.403	40.3	40.3
1192	ENSG00000256269	HMBS	11	+	119088634	119089131	119088634	119088848	119089081	119089131	1192	18,11,13	0,1,0	10,8,5	2,3,0	306	73	0.000676575	0.0516771	1.0,0.724,1.0	0.544,0.389,1.0	0.264	26.4	26.4
1649	ENSG00000099992	TBC1D10A	22	-	30293650	30294110	30293650	30293805	30293920	30294110	1649	1,2,0	15,13,18	9,4,2	18,13,21	188	73	0.000670418	0.0516771	0.025,0.056,0.0	0.163,0.107,0.036	-0.075	-7.5	7.5
1367	ENSG00000178971	CTC1	17	-	8229890	8230468	8229890	8229968	8230293	8230468	1367	11,9,18	27,10,19	12,27,30	9,15,12	398	73	0.00069398	0.0518787	0.07,0.142,0.148	0.197,0.248,0.314	-0.133	-13.3	13.3
3835	ENSG00000164934	DCAF13	8	+	103427096	103430689	103427096	103427252	103430611	103430689	3835	164129150	60,59,69	83,87,102	49,62,83	3432	73	0.000693558	0.0518787	0.055,0.044,0.044	0.035,0.029,0.025	0.018	1.8	1.8
3208	ENSG00000171219	CDC42BPG	11	-	64833279	64833659	64833279	64833390	64833599	64833659	3208	2,1,3	0,3,2	2,6,8	0,1,1	282	73	0.000711335	0.0526163	1.0,0.079,0.28	1.0,0.608,0.674	-0.308	-30.8	30.8
470	ENSG00000170581	STAT2	12	-	56354777	56355351	56354777	56354863	56355275	56355351	470	63,49,87	39,29,19	24,41,41	31,47,34	485	73	0.000745811	0.054029	0.196,0.203,0.408	0.104,0.116,0.154	0.144	14.4	14.4
9038	ENSG00000197355	UAP1L1	9	+	137078140	137078677	137078140	137078286	137078501	137078677	9038	21,8,2	4,1,2	5,15,20	1,1,0	288	73	0.000742294	0.054029	0.571,0.67,0.202	0.559,0.792,1.0	-0.303	-30.3	30.3
1693	ENSG00000063176	SPHK2	19	+	48628161	48628651	48628161	48628277	48628438	48628651	1693	10,7,10	1,2,2	9,21,13	0,0,0	234	73	0.000823161	0.059024	0.757,0.522,0.609	1.0,1.0,1.0	-0.371	-37.1	37.1
2644	ENSG00000114857	NKTR	3	+	42619663	42621516	42619663	42619708	42621428	42621516	2644	253209249	37,27,27	215234244	12,18,15	1793	73	0.000831868	0.0590458	0.218,0.24,0.273	0.422,0.346,0.398	-0.145	-14.5	14.5
6927	ENSG00000203965	EFCAB7	1	+	63568309	63571128	63568309	63568519	63571020	63571128	6927	23,34,19	12,15,7	6,23,8	15,11,19	2574	73	0.000855766	0.0601347	0.052,0.06,0.071	0.011,0.056,0.012	0.035	3.5	3.5
3163	ENSG00000126522	ASL	7	+	66089090	66089335	66089090	66089175	66089275	66089335	3163	8,4,11	79,50,84	28,20,12	81,73,87	173	73	0.000864381	0.0601387	0.041,0.033,0.052	0.127,0.104,0.055	-0.053	-5.3	5.3
2708	ENSG00000122952	ZWINT	10	-	56360017	56360383	56360017	56360141	56360292	56360383	2708	59,37,66	99,87,99	78,95,77	87,91,88	224	73	0.000945154	0.0641597	0.163,0.122,0.178	0.226,0.254,0.222	-0.08	-8	8
3373	ENSG00000185864	NPIPB4	16	-	21839104	21839310	21839104	21839140	21839249	21839310	3373	1,1,2	19,5,27	3,4,4	2,6,13	182	73	0.000949567	0.0641597	0.021,0.074,0.029	0.376,0.211,0.11	-0.191	-19.1	19.1
572	ENSG00000135124	P2RX4	12	+	121228724	121229099	121228724	121228866	121228962	121229099	572	2,6,6	39,30,33	9,18,13	43,37,23	169	73	0.000945129	0.0641597	0.022,0.08,0.073	0.083,0.174,0.196	-0.093	-9.3	9.3
4595	ENSG00000214293	APTR	7	-	77695895	77696265	77695895	77696018	77696171	77696265	4595	17,25,47	1,0,0	53,41,44	1,5,2	226	73	0.00100055	0.0646468	0.846,1.0,1.0	0.945,0.726,0.877	0.099	9.9	9.9
5159	ENSG00000167642	SPINT2	19	+	38290536	38292468	38290536	38290575	38291839	38292468	5159	228129168	601399590	179188168	737842762	1337	73	0.000989538	0.0646468	0.02,0.017,0.015	0.013,0.012,0.012	0.005	0.5	0.5
552	ENSG00000132323	ILKAP	2	-	238194274	238194870	238194274	238194331	238194804	238194870	552	19,9,7	25,30,19	5,6,11	45,52,35	546	73	0.00100237	0.0646468	0.092,0.039,0.047	0.015,0.015,0.04	0.036	3.6	3.6
5742	ENSG00000105373	GLTSCR2	19	+	47755755	47756604	47755755	47755822	47756527	47756604	5742	26,14,25	63,34,60	34,71,32	49,61,61	778	73	0.00100277	0.0646468	0.037,0.037,0.038	0.061,0.098,0.047	-0.031	-3.1	3.1
8757	ENSG00000125967	NECAB3	20	-	33659884	33660395	33659884	33659998	33660258	33660395	8757	39,32,70	0,0,0	61,90,77	2,3,2	333	73	0.00100065	0.0646468	1.0,1.0,1.0	0.87,0.868,0.894	0.123	12.3	12.3
4273	ENSG00000166333	ILK	11	+	6608883	6609408	6608883	6608967	6609298	6609408	4273	75,73,88	2,2,3	74,97,78	1,0,0	404	73	0.00103024	0.0658137	0.871,0.868,0.841	0.93,1.0,1.0	-0.117	-11.7	11.7
4024	ENSG00000065029	ZNF76	6	+	35294455	35294976	35294455	35294569	35294779	35294976	4024	8,7,12	0,0,2	7,13,11	4,1,3	283	73	0.00104808	0.06635	1.0,1.0,0.607	0.311,0.77,0.486	0.347	34.7	34.7
4755	ENSG00000196365	LONP1	19	-	5696248	5696757	5696248	5696371	5696669	5696757	4755	21,10,22	248165263	42,53,31	249328318	371	73	0.00108963	0.0683644	0.016,0.012,0.016	0.032,0.031,0.019	-0.013	-1.3	1.3
7094	ENSG00000139613	SMARCC2	12	-	56164302	56164731	56164302	56164368	56164647	56164731	7094	144,83,125	0,1,0	123181207	5,3,2	352	73	0.00111781	0.069512	1.0,0.945,1.0	0.836,0.926,0.955	0.076	7.6	7.6
1214	ENSG00000276045	ORAI1	12	+	121626549	121627050	121626549	121626865	121626870	121627050	1214	1,1,0	11,4,13	1,7,3	13,8,19	78	73	0.00114926	0.070841	0.078,0.19,0.0	0.067,0.45,0.129	-0.126	-12.6	12.6
118	ENSG00000135775	COG2	1	+	230669355	230671640	230669355	230669535	230671515	230671640	118	57,60,68	42,29,54	26,47,51	47,53,51	2053	73	0.00121145	0.0733868	0.046,0.069,0.043	0.019,0.031,0.034	0.025	2.5	2.5
463	ENSG00000105397	TYK2	19	-	10350946	10351143	10350946	10350968	10351051	10351143	463	18,7,11	28,23,23	5,8,9	27,58,41	156	73	0.0012109	0.0733868	0.231,0.125,0.183	0.08,0.061,0.093	0.102	10.2	10.2
7782	ENSG00000107863	ARHGAP21	10	-	24595887	24596882	24595887	24596043	24596739	24596882	7782	14,14,18	29,22,34	23,14,31	7,22,19	769	73	0.0012553	0.0753932	0.044,0.057,0.048	0.238,0.057,0.134	-0.093	-9.3	9.3
2990	ENSG00000181163	NPM1	5	+	171392727	171392969	171392727	171392816	171392913	171392969	2990	256196272	201316752107	131110308	186820271939	170	73	0.0012938	0.0770466	0.052,0.048,0.053	0.029,0.023,0.064	0.012	1.2	1.2
6543	ENSG00000141736	ERBB2	17	+	39694680	39695181	39694680	39694900	39694987	39695181	6543	8,4,4	1,5,1	7,4,6	0,1,1	160	73	0.00131217	0.0774842	0.785,0.267,0.646	1.0,0.646,0.732	-0.227	-22.7	22.7
3088	ENSG00000169733	RFNG	17	-	82050661	82051342	82050661	82050764	82051293	82051342	3088	22,4,16	33,30,12	13,39,40	23,24,18	602	73	0.00133022	0.0778953	0.075,0.016,0.139	0.064,0.165,0.212	-0.07	-7	7
9052	ENSG00000172366	FAM195A	16	+	647416	647884	647416	647544	647782	647884	9052	40,30,48	99,58,82	29,44,34	113125145	311	73	0.00135372	0.0786163	0.087,0.108,0.121	0.057,0.076,0.052	0.044	4.4	4.4
6082	ENSG00000161981	SNRNP25	16	+	54959	55549	54959	55203	55458	55549	6082	31,19,27	0,2,0	11,27,18	2,0,5	328	73	0.00144688	0.083338	1.0,0.679,1.0	0.55,1.0,0.445	0.228	22.8	22.8
2782	ENSG00000213930	GALT	9	+	34647656	34647961	34647656	34647705	34647831	34647961	2782	40,29,44	21,36,37	28,31,17	40,60,37	199	73	0.00148378	0.0843542	0.411,0.228,0.304	0.204,0.159,0.144	0.145	14.5	14.5
5213	ENSG00000122678	POLM	7	-	44073782	44074530	44073782	44074025	44074397	44074530	5213	23,11,42	6,0,2	22,37,32	1,1,0	445	73	0.00148853	0.0843542	0.386,1.0,0.775	0.783,0.859,1.0	-0.16	-16	16
7691	ENSG00000071894	CPSF1	8	-	144394233	144394555	144394233	144394300	144394387	144394555	7691	6,6,9	1,1,2	4,12,3	0,0,1	160	73	0.00151096	0.0849403	0.732,0.732,0.672	1.0,1.0,0.578	-0.147	-14.7	14.7
3209	ENSG00000171219	CDC42BPG	11	-	64841649	64841884	64841649	64841733	64841812	64841884	3209	5,5,6	32,11,37	1,2,1	15,34,29	152	73	0.00155255	0.0865852	0.07,0.179,0.072	0.031,0.027,0.016	0.082	8.2	8.2
604	ENSG00000141349	G6PC3	17	+	44074968	44075451	44074968	44075087	44075309	44075451	604	30,8,25	94,73,105	11,18,11	114142101	295	73	0.00160515	0.088493	0.073,0.026,0.056	0.023,0.03,0.026	0.025	2.5	2.5
8385	ENSG00000197077	KIAA1671	22	+	25174239	25177522	25174239	25174489	25177347	25177522	8385	23,9,24	17,12,17	7,15,15	17,29,31	2931	73	0.00161194	0.088493	0.033,0.018,0.034	0.01,0.013,0.012	0.017	1.7	1.7
2527	ENSG00000171703	TCEA2	20	+	64071869	64072346	64071869	64071941	64072171	64072346	2527	9,6,2	15,14,17	12,21,8	7,20,10	303	73	0.00174323	0.094959	0.126,0.094,0.028	0.292,0.202,0.162	-0.136	-13.6	13.6
121	ENSG00000117410	ATP6V0B	1	+	43977025	43978295	43977025	43977216	43977980	43978295	121	222177220	368279331	173284207	468499488	837	73	0.00178648	0.0965659	0.05,0.052,0.055	0.031,0.047,0.036	0.014	1.4	1.4
4949	ENSG00000179115	FARSA	19	-	12930428	12930749	12930428	12930527	12930611	12930749	4949	20,23,21	140,88,147	54,59,45	196173168	157	73	0.00185372	0.0986826	0.062,0.108,0.062	0.114,0.137,0.111	-0.043	-4.3	4.3
7269	ENSG00000182087	TMEM259	19	-	1011366	1011612	1011366	1011499	1011579	1011612	7269	10,8,8	100,48,94	17,32,15	77102100	153	73	0.00184445	0.0986826	0.046,0.074,0.039	0.095,0.13,0.067	-0.044	-4.4	4.4
3765	ENSG00000112282	MED23	6	-	131592387	131593171	131592387	131592460	131593005	131593171	3765	75,53,49	36,22,25	30,31,44	25,52,22	618	73	0.00187219	0.0989165	0.197,0.222,0.188	0.124,0.066,0.191	0.075	7.5	7.5
3140	ENSG00000129347	KRI1	19	-	10557551	10557895	10557551	10557682	10557768	10557895	3140	30,5,17	50,20,42	36,33,32	33,42,33	159	73	0.00191339	0.100339	0.216,0.103,0.157	0.334,0.265,0.308	-0.144	-14.4	14.4
4881	ENSG00000099330	OCEL1	19	+	17226692	17227199	17226692	17226869	17226974	17227199	4881	18,22,19	1,0,0	42,41,45	3,0,5	178	73	0.00195107	0.10081	0.881,1.0,1.0	0.852,1.0,0.787	0.081	8.1	8.1
8590	ENSG00000174943	KCTD13	16	-	29910977	29911557	29910977	29911173	29911531	29911557	8590	17,25,11	2,3,0	28,30,29	0,1,0	431	73	0.00193854	0.10081	0.59,0.585,1.0	1.0,0.836,1.0	-0.22	-22	22
5947	ENSG00000241343	RPL36A	X	+	101391113	101391564	101391113	101391345	101391458	101391564	5947	14,10,11	0,0,2	16,20,13	0,3,10	186	73	0.00202615	0.103925	1.0,1.0,0.683	1.0,0.723,0.338	0.207	20.7	20.7
2082	ENSG00000130787	HIP1R	12	+	122860422	122860784	122860422	122860523	122860678	122860784	2082	5,0,5	34,22,29	13,10,8	30,32,32	228	73	0.0020571	0.104298	0.045,0.0,0.052	0.122,0.091,0.074	-0.063	-6.3	6.3
8397	ENSG00000011132	APBA3	19	-	3751188	3751553	3751188	3751329	3751433	3751553	8397	7,1,2	13,9,4	1,2,0	12,23,7	177	73	0.00206309	0.104298	0.182,0.044,0.171	0.033,0.035,0.0	0.11	11	11
7726	ENSG00000120694	HSPH1	13	-	31136624	31137524	31136624	31137117	31137367	31137524	7726	524407554	13,7,8	381439495	2,4,3	323	73	0.00208474	0.104639	0.901,0.929,0.94	0.977,0.961,0.974	-0.047	-4.7	4.7
8192	ENSG00000104904	OAZ1	19	+	2271384	2271954	2271384	2271530	2271781	2271954	8192	235189236	169113301629	197178298	220221032094	324	73	0.00213871	0.106587	0.03,0.031,0.032	0.02,0.019,0.031	0.008	0.8	0.8
60	ENSG00000197958	RPL12	9	-	127449609	127451405	127449609	127449708	127451280	127451405	60	684479558	1,0,0	726789770	0,3,6	1645	73	0.00223817	0.110758	0.968,1.0,1.0	1.0,0.921,0.851	0.065	6.5	6.5
1569	ENSG00000204839	MROH6	8	-	143567610	143567888	143567610	143567676	143567785	143567888	1569	0,0,0	6,2,3	7,1,0	5,12,1	182	73	0.00227385	0.111737	0.0,0.0,0.0	0.36,0.032,0.0	-0.131	-13.1	13.1
2535	ENSG00000182774	RPS17	15	-	82538305	82538985	82538305	82538371	82538879	82538985	2535	224156164	265222912967	389403232	300731413165	581	73	0.00229148	0.111821	0.011,0.008,0.007	0.016,0.016,0.009	-0.005	-0.5	0.5
8724	ENSG00000242086	LINC00969	3	+	195708133	195708807	195708133	195708268	195708746	195708807	8724	21,6,23	4,0,1	14,14,11	1,0,0	551	73	0.00235644	0.114198	0.41,1.0,0.753	0.65,1.0,1.0	-0.162	-16.2	16.2
8020	ENSG00000187838	TMEM256-PLSCR3	17	-	7393143	7393509	7393143	7393364	7393466	7393509	8020	4,0,1	8,7,6	5,4,8	4,5,8	175	73	0.0023821	0.114651	0.173,0.0,0.065	0.343,0.25,0.294	-0.216	-21.6	21.6
5441	ENSG00000109065	NAT9	17	-	74771959	74772277	74771959	74772039	74772217	74772277	5441	42,26,27	5,6,2	33,47,42	1,1,2	251	73	0.00239929	0.114692	0.71,0.558,0.797	0.906,0.932,0.859	-0.211	-21.1	21.1
3064	ENSG00000102119	EMD	X	+	154379941	154380367	154379941	154380019	154380233	154380367	3064	78,44,59	148129141	29,59,33	135157156	287	73	0.00246811	0.116399	0.118,0.08,0.096	0.052,0.087,0.051	0.035	3.5	3.5
6808	ENSG00000273136	NBPF26	1	+	120805555	120805765	120805555	120805710	120805712	120805765	6808	1,0,1	3,2,2	2,2,3	4,7,0	75	73	0.00246297	0.116399	0.245,0.0,0.327	0.327,0.218,1.0	-0.324	-32.4	32.4
1619	ENSG00000183010	PYCR1	17	-	81936747	81937257	81936747	81936861	81937227	81937257	1619	116,51,86	0,0,1	142158148	2,2,4	439	73	0.00252986	0.118515	1.0,1.0,0.935	0.922,0.929,0.86	0.075	7.5	7.5
1406	ENSG00000070610	GBA2	9	-	35738792	35739041	35738792	35738921	35739001	35739041	1406	2,2,5	1,1,2	5,3,5	0,0,2	153	73	0.00256703	0.11946	0.488,0.488,0.544	1.0,1.0,0.544	-0.341	-34.1	34.1
236	ENSG00000166451	CENPN	16	+	81014135	81014391	81014135	81014181	81014259	81014391	236	16,17,33	1,0,0	18,15,22	1,4,1	151	73	0.00258724	0.119609	0.886,1.0,1.0	0.897,0.644,0.914	0.144	14.4	14.4
5446	ENSG00000164548	TRA2A	7	-	23521706	23522432	23521706	23521840	23522131	23522432	5446	110,69,131	2,2,0	68,76,88	3,2,7	364	73	0.00263137	0.120854	0.917,0.874,1.0	0.82,0.884,0.716	0.124	12.4	12.4
1374	ENSG00000167566	NCKAP5L	12	-	49791145	49792588	49791145	49792051	49792445	49792588	1374	0,12,2	1,0,0	2,6,1	0,1,3	467	73	0.00273184	0.123156	0.0,1.0,1.0	1.0,0.484,0.05	0.155	15.5	15.5
3026	ENSG00000183207	RUVBL2	19	+	49009972	49010611	49009972	49010066	49010502	49010611	3026	51,19,37	0,0,0	59,64,59	5,1,0	509	73	0.00273408	0.123156	1.0,1.0,1.0	0.629,0.902,1.0	0.156	15.6	15.6
7264	ENSG00000182087	TMEM259	19	-	1012065	1012573	1012065	1012188	1012462	1012573	7264	124,50,71	82,57,64	106175136	62,91,70	347	73	0.00272097	0.123156	0.241,0.156,0.189	0.265,0.288,0.29	-0.086	-8.6	8.6
165	ENSG00000182325	FBXL6	8	-	144356989	144357502	144356989	144357121	144357456	144357502	165	81,41,96	2,0,0	64,94,85	4,2,2	408	73	0.00279968	0.123732	0.879,1.0,1.0	0.741,0.894,0.884	0.12	12	12
2486	ENSG00000173818	ENDOV	17	+	80415452	80415821	80415452	80415518	80415649	80415821	2486	9,9,8	3,2,0	8,12,9	1,0,0	204	73	0.00278256	0.123732	0.518,0.617,1.0	0.741,1.0,1.0	-0.202	-20.2	20.2
8501	ENSG00000071889	FAM3A	X	-	154515759	154516242	154515759	154515812	154515909	154516242	8501	48,33,52	27,16,24	64,76,75	18,22,15	170	73	0.00278563	0.123732	0.433,0.47,0.482	0.604,0.597,0.682	-0.166	-16.6	16.6
3875	ENSG00000084072	PPIE	1	+	39741894	39743297	39741894	39742031	39743215	39743297	3875	15,10,17	0,1,0	16,13,27	3,1,0	1257	73	0.00287057	0.125027	1.0,0.367,1.0	0.236,0.43,1.0	0.234	23.4	23.4
6187	ENSG00000156983	BRPF1	3	+	9745572	9745930	9745572	9745709	9745811	9745930	6187	3,4,1	9,4,9	7,13,5	5,6,5	175	73	0.0028707	0.125027	0.122,0.294,0.044	0.369,0.475,0.294	-0.226	-22.6	22.6
8835	ENSG00000180900	SCRIB	8	-	143813310	143813545	143813310	143813374	143813469	143813545	8835	9,3,6	43,17,32	1,4,3	42,54,42	168	73	0.00288235	0.125027	0.083,0.071,0.075	0.01,0.031,0.03	0.053	5.3	5.3
6914	ENSG00000100359	SGSM3	22	+	40408932	40409372	40408932	40409018	40409256	40409372	6914	50,33,55	1,0,0	67,75,75	3,1,3	311	73	0.00291582	0.125702	0.921,1.0,1.0	0.84,0.946,0.854	0.094	9.4	9.4
1760	ENSG00000196155	PLEKHG4	16	+	67277509	67280806	67277509	67280543	67280710	67280806	1760	13,6,17	1,0,0	10,14,17	2,2,1	240	73	0.00302187	0.127386	0.798,1.0,1.0	0.603,0.68,0.838	0.226	22.6	22.6
455	ENSG00000168255	POLR2J3	7	-	102566996	102568184	102566996	102567083	102568009	102568184	455	12,10,8	2,1,5	12,18,30	0,0,3	999	73	0.00299887	0.127386	0.305,0.422,0.105	1.0,1.0,0.422	-0.53	-53	53
5647	ENSG00000116213	WRAP73	1	-	3635013	3635244	3635013	3635074	3635159	3635244	5647	6,2,4	28,19,33	8,9,6	13,18,18	158	73	0.00297878	0.127386	0.09,0.046,0.053	0.221,0.188,0.133	-0.118	-11.8	11.8
7937	ENSG00000235173	HGH1	8	+	144138714	144139108	144138714	144138813	144139028	144139108	7937	39,27,37	2,0,0	28,40,40	2,2,3	288	73	0.00302738	0.127386	0.832,1.0,1.0	0.78,0.835,0.772	0.148	14.8	14.8
4981	ENSG00000092199	HNRNPC	14	-	21263310	21263829	21263310	21263336	21263619	21263829	4981	151185159	0,1,2	177183193	6,3,3	356	73	0.00308758	0.129145	1.0,0.974,0.942	0.858,0.926,0.93	0.067	6.7	6.7
1190	ENSG00000261740	RP11-345J4.5	16	-	29452108	29454113	29452108	29452206	29454015	29454113	1190	8,3,2	1,0,0	4,4,0	1,1,1	1882	73	0.00314549	0.129541	0.237,1.0,1.0	0.134,0.134,0.0	0.656	65.6	65.6
2190	ENSG00000213523	SRA1	5	-	140551060	140552184	140551060	140551169	140551981	140552184	2190	56,36,49	57,35,63	38,36,38	62,70,80	885	73	0.00315233	0.129541	0.075,0.078,0.06	0.048,0.041,0.038	0.029	2.9	2.9
7801	ENSG00000022277	RTFDC1	20	+	56516934	56517201	56516934	56516989	56517108	56517201	7801	12,21,17	0,0,0	21,22,25	0,1,5	192	73	0.00312886	0.129541	1.0,1.0,1.0	1.0,0.893,0.655	0.151	15.1	15.1
7377	ENSG00000133315	MACROD1	11	-	63998837	63999076	63998837	63998872	63998954	63999076	7377	3,5,6	10,8,8	7,15,12	3,9,7	155	73	0.00320033	0.130748	0.124,0.227,0.261	0.524,0.44,0.447	-0.266	-26.6	26.6
436	ENSG00000100911	PSME2	14	-	24144399	24145155	24144399	24144468	24145057	24145155	436	75,63,107	191166214	66,67,69	243242227	662	73	0.00322064	0.130817	0.042,0.04,0.052	0.029,0.03,0.032	0.014	1.4	1.4
1270	ENSG00000174562	KLK15	19	-	50826620	50827161	50826620	50826757	50826877	50827161	1270	4,2,4	0,2,0	3,7,3	4,1,4	193	73	0.00325201	0.131332	1.0,0.274,1.0	0.221,0.726,0.221	0.369	36.9	36.9
2834	ENSG00000269313	MAGIX	X	+	49164706	49165090	49164706	49164789	49164907	49165090	2834	4,3,7	1,0,1	8,15,9	4,3,2	191	73	0.00331118	0.13239	0.605,1.0,0.728	0.433,0.656,0.632	0.204	20.4	20.4
7125	ENSG00000061656	SPAG4	20	+	35618449	35618720	35618449	35618475	35618611	35618720	7125	2,0,2	3,1,5	3,11,7	4,3,3	209	73	0.00331588	0.13239	0.189,0.0,0.123	0.208,0.562,0.449	-0.302	-30.2	30.2
5517	ENSG00000008710	PKD1	16	-	2097727	2097984	2097727	2097780	2097867	2097984	5517	3,3,3	10,4,9	2,1,0	13,18,11	160	73	0.00351317	0.139333	0.12,0.255,0.132	0.066,0.025,0.0	0.139	13.9	13.9
8171	ENSG00000108788	MLX	17	+	42569203	42569606	42569203	42569303	42569506	42569606	8171	32,29,46	118,88,96	18,40,27	113147147	276	73	0.00352943	0.139333	0.067,0.08,0.112	0.04,0.067,0.046	0.035	3.5	3.5
3297	ENSG00000089094	KDM2B	12	-	121444449	121445418	121444449	121444536	121445274	121445418	3297	10,15,4	10,14,19	4,5,1	7,17,20	811	73	0.00362221	0.142197	0.083,0.088,0.019	0.049,0.026,0.004	0.037	3.7	3.7
8374	ENSG00000149743	TRPT1	11	-	64224800	64225580	64224800	64224970	64225498	64225580	8374	58,32,37	44,30,23	43,56,41	56,89,46	601	73	0.00365185	0.142564	0.138,0.115,0.163	0.085,0.071,0.098	0.054	5.4	5.4
7186	ENSG00000135451	TROAP	12	+	49330144	49331407	49330144	49330943	49331213	49331407	7186	48,21,25	11,4,6	51,38,60	1,7,1	343	73	0.00367307	0.1426	0.482,0.528,0.47	0.916,0.536,0.927	-0.3	-30	30
237	ENSG00000166451	CENPN	16	+	81014135	81014391	81014135	81014181	81014279	81014391	237	18,17,33	3,0,3	25,17,28	0,0,1	171	73	0.00373334	0.1435	0.719,1.0,0.824	1.0,1.0,0.923	-0.127	-12.7	12.7
8651	ENSG00000119688	ABCD4	14	-	74296332	74298069	74296332	74296449	74297929	74298069	8651	52,29,19	15,19,13	26,24,29	16,31,32	1553	73	0.00373709	0.1435	0.14,0.067,0.064	0.071,0.035,0.041	0.041	4.1	4.1
1852	ENSG00000164663	USP49	6	-	41798723	41798929	41798723	41798792	41798874	41798929	1852	7,5,6	4,0,1	9,8,4	0,0,0	155	73	0.00378626	0.143816	0.452,1.0,0.739	1.0,1.0,1.0	-0.27	-27	27
8083	ENSG00000111679	PTPN6	12	+	6951608	6952177	6951608	6951731	6951982	6952177	8083	9,10,17	44,30,23	24,27,26	35,33,32	324	73	0.00377996	0.143816	0.044,0.07,0.143	0.134,0.156,0.155	-0.063	-6.3	6.3
2918	ENSG00000088179	PTPN4	2	+	119915178	119916690	119915178	119915242	119916622	119916690	2918	22,11,21	2,0,0	25,12,32	4,3,1	1453	73	0.00391597	0.147944	0.356,1.0,1.0	0.239,0.167,0.617	0.444	44.4	44.4
4843	ENSG00000179698	WDR97	8	+	144113976	144114675	144113976	144114475	144114553	144114675	4843	2,1,1	2,0,0	0,1,2	2,1,0	151	73	0.00394615	0.148287	0.326,1.0,1.0	0.0,0.326,1.0	0.333	33.3	33.3
8120	ENSG00000161204	ABCF3	3	+	184189087	184189277	184189087	184189144	184189254	184189277	8120	5,2,8	47,36,45	0,3,3	72,60,53	183	73	0.00410577	0.153464	0.041,0.022,0.066	0.0,0.02,0.022	0.029	2.9	2.9
4803	ENSG00000213199	ASIC3	7	+	151052165	151052474	151052165	151052237	151052415	151052474	4803	8,2,4	0,0,1	3,2,0	2,0,1	251	73	0.00417776	0.155329	1.0,1.0,0.538	0.304,1.0,0.0	0.411	41.1	41.1
3269	ENSG00000185101	ANO9	11	-	419581	420615	419581	419729	420462	420615	3269	15,6,9	0,0,0	2,10,2	0,2,1	806	73	0.00422835	0.156382	1.0,1.0,1.0	1.0,0.312,0.153	0.512	51.2	51.2
1358	ENSG00000092203	TOX4	14	+	21487450	21488850	21487450	21487602	21488589	21488850	1358	169,94,152	4,7,3	122164146	1,2,1	1060	73	0.00429027	0.157842	0.744,0.48,0.777	0.894,0.85,0.91	-0.218	-21.8	21.8
5689	ENSG00000174365	SNHG11	20	+	38446886	38447623	38446886	38446948	38447465	38447623	5689	41,33,48	0,3,3	34,47,56	1,0,1	590	73	0.00433714	0.158735	1.0,0.576,0.664	0.808,1.0,0.874	-0.147	-14.7	14.7
147	ENSG00000121022	COPS5	8	-	67043081	67045960	67043081	67043317	67045811	67045960	147	195153175	109,93,104	144161158	121126146	2567	73	0.00436299	0.158854	0.048,0.045,0.046	0.033,0.035,0.03	0.014	1.4	1.4
770	ENSG00000112715	VEGFA	6	+	43778888	43786484	43778888	43778918	43784540	43786484	770	9195891089	116,87,136	81511231106	94,87,103	5695	73	0.00439737	0.15928	0.092,0.08,0.093	0.1,0.142,0.121	-0.033	-3.3	3.3
5151	ENSG00000156345	CDK20	9	-	87969193	87970897	87969193	87969349	87970775	87970897	5151	35,23,40	1,0,1	39,31,46	2,2,1	1499	73	0.00452255	0.16132	0.63,1.0,0.661	0.487,0.43,0.691	0.228	22.8	22.8
6937	ENSG00000135486	HNRNPA1	12	+	54282393	54282578	54282393	54282486	54282572	54282578	6937	53,60,64	11469151252	84,92,79	101011581125	159	73	0.00450232	0.16132	0.021,0.029,0.023	0.037,0.035,0.031	-0.01	-1	1
6967	ENSG00000130935	NOL11	17	+	67738121	67739010	67738121	67738355	67738951	67739010	6967	58,39,61	0,0,1	42,51,47	1,1,3	669	73	0.00451168	0.16132	1.0,1.0,0.869	0.821,0.848,0.631	0.19	19	19
1332	ENSG00000150433	TMEM218	11	-	125102131	125102809	125102131	125102351	125102733	125102809	1332	72,48,84	0,0,1	82,51,76	4,2,0	455	73	0.00460099	0.162708	1.0,1.0,0.931	0.767,0.804,1.0	0.12	12	12
6957	ENSG00000196839	ADA	20	-	44622828	44623078	44622828	44622930	44623006	44623078	6957	2,3,0	14,7,12	4,3,10	8,9,15	149	73	0.00460779	0.162708	0.065,0.174,0.0	0.197,0.14,0.246	-0.115	-11.5	11.5
2050	ENSG00000149923	PPP4C	16	+	30082745	30083567	30082745	30082847	30083393	30083567	2050	56,51,65	117,88,83	43,69,35	120140123	619	73	0.00463149	0.162727	0.053,0.064,0.085	0.041,0.055,0.032	0.025	2.5	2.5
7052	ENSG00000089737	DDX24	14	-	94054995	94057897	94054995	94055184	94057821	94057897	7052	522409436	209161227	303427471	225243234	2710	73	0.00465863	0.162867	0.063,0.064,0.049	0.035,0.045,0.051	0.015	1.5	1.5
6690	ENSG00000171863	RPS7	2	+	3575324	3575684	3575324	3575448	3575591	3575684	6690	29,25,30	14,8,7	182,158,27	8,9,10	216	73	0.00475135	0.165286	0.412,0.514,0.592	0.885,0.856,0.477	-0.233	-23.3	23.3
4004	ENSG00000172590	MRPL52	14	+	22829886	22830110	22829886	22829940	22830052	22830110	4004	50,37,51	22,8,22	60,72,66	51,42,55	185	73	0.00479751	0.16607	0.473,0.646,0.478	0.317,0.404,0.321	0.185	18.5	18.5
8602	ENSG00000155975	VPS37A	8	+	17280238	17280443	17280238	17280297	17280392	17280443	8602	28,21,51	0,0,2	32,29,30	1,4,2	168	73	0.00491241	0.169213	1.0,1.0,0.917	0.933,0.759,0.867	0.119	11.9	11.9
9093	ENSG00000183963	SMTN	22	+	31099061	31099896	31099061	31099179	31099744	31099896	9093	12,14,10	13,12,9	5,4,7	12,11,18	638	73	0.00496945	0.170343	0.096,0.118,0.113	0.046,0.04,0.043	0.066	6.6	6.6
190	ENSG00000054148	PHPT1	9	+	136850012	136850560	136850012	136850137	136850505	136850560	190	56,61,54	22,14,9	80128108	10,13,14	441	73	0.00528189	0.180174	0.296,0.419,0.498	0.57,0.62,0.561	-0.179	-17.9	17.9
164	ENSG00000182325	FBXL6	8	-	144356989	144357502	144356989	144357121	144357438	144357502	164	73,35,92	8,6,8	56,86,80	22,15,22	390	73	0.00534237	0.181357	0.631,0.522,0.683	0.323,0.518,0.405	0.197	19.7	19.7
434	ENSG00000100911	PSME2	14	-	24145709	24146240	24145709	24145896	24146207	24146240	434	89,45,89	9,4,2	55,66,75	0,1,3	384	73	0.00543121	0.183329	0.653,0.681,0.894	1.0,0.926,0.826	-0.175	-17.5	17.5
5101	ENSG00000115970	THADA	2	-	43291695	43292222	43291695	43291768	43292103	43292222	5101	6,11,12	15,13,9	1,7,6	14,16,20	408	73	0.00545264	0.183329	0.067,0.131,0.193	0.013,0.073,0.051	0.085	8.5	8.5
4065	ENSG00000182272	B4GALNT4	11	+	379981	380196	379981	380019	380100	380196	4065	3,4,7	2,0,2	2,5,0	2,7,3	154	73	0.00548432	0.183406	0.416,1.0,0.624	0.322,0.253,0.0	0.488	48.8	48.8
4168	ENSG00000168268	NT5DC2	3	-	52528020	52528191	52528020	52528073	52528182	52528191	4168	8,4,6	201136204	14,7,21	201229168	182	73	0.00550715	0.183406	0.016,0.012,0.012	0.027,0.012,0.048	-0.016	-1.6	1.6
8415	ENSG00000112739	PRPF4B	6	+	4061654	4062299	4061654	4061700	4062212	4062299	8415	152107160	5,4,8	114166163	0,4,2	585	73	0.00555274	0.184052	0.791,0.769,0.714	1.0,0.838,0.91	-0.158	-15.8	15.8
7551	ENSG00000077782	FGFR1	8	-	38427920	38428435	38427920	38428093	38428345	38428435	7551	4,2,1	3,1,2	0,0,2	1,3,7	325	73	0.00559547	0.184598	0.23,0.31,0.101	0.0,0.0,0.06	0.194	19.4	19.4
6101	ENSG00000166987	MBD6	12	+	57524028	57524416	57524028	57524092	57524279	57524416	6101	6,7,12	10,18,20	6,5,1	23,20,22	260	73	0.00563473	0.185025	0.144,0.098,0.144	0.068,0.066,0.013	0.08	8	8
6919	ENSG00000100359	SGSM3	22	+	40409291	40409525	40409291	40409372	40409464	40409525	6919	14,7,11	80,39,54	9,6,6	82,94,86	165	73	0.00569644	0.186181	0.072,0.074,0.083	0.046,0.027,0.03	0.042	4.2	4.2
4980	ENSG00000092199	HNRNPC	14	-	21263310	21263829	21263310	21263336	21263666	21263829	4980	178213198	4,6,4	214212237	0,4,1	403	73	0.00578876	0.188322	0.89,0.865,0.9	1.0,0.906,0.977	-0.076	-7.6	7.6
7690	ENSG00000071894	CPSF1	8	-	144393882	144394160	144393882	144394038	144394112	144394160	7690	24,6,15	18,16,20	12,10,5	29,31,28	147	73	0.00582863	0.188746	0.398,0.157,0.271	0.17,0.138,0.081	0.146	14.6	14.6
640	ENSG00000156876	SASS6	1	-	100107504	100107717	100107504	100107553	100107627	100107717	640	1,2,1	42,24,23	2,6,4	22,26,26	147	73	0.00586824	0.189156	0.012,0.04,0.021	0.043,0.103,0.071	-0.048	-4.8	4.8
1300	ENSG00000187801	ZFP69B	1	+	40456944	40457439	40456944	40457071	40457343	40457439	1300	15,14,8	8,1,5	1,7,6	5,11,7	345	73	0.00597051	0.189841	0.284,0.748,0.253	0.041,0.119,0.154	0.324	32.4	32.4
1946	ENSG00000094914	AAAS	12	-	53314297	53314849	53314297	53314441	53314750	53314849	1946	13,7,9	101,36,74	20,21,26	81,88,85	382	73	0.00592768	0.189841	0.024,0.036,0.023	0.045,0.044,0.055	-0.02	-2	2
7520	ENSG00000133835	HSD17B4	5	+	119492099	119493946	119492099	119492124	119493817	119493946	7520	403343444	479425469	252280325	427469413	1766	73	0.00594511	0.189841	0.034,0.032,0.038	0.024,0.024,0.032	0.008	0.8	0.8
2913	ENSG00000100867	DHRS2	14	+	23639793	23643219	23639793	23639895	23643151	23643219	2913	35,20,34	7,6,9	39,44,35	3,4,1	3329	73	0.00600872	0.190195	0.099,0.068,0.077	0.222,0.194,0.434	-0.202	-20.2	20.2
6044	ENSG00000117408	IPO13	1	+	43967457	43967663	43967457	43967496	43967585	43967663	6044	7,3,1	58,44,37	7,10,13	49,59,51	162	73	0.00629654	0.196104	0.052,0.03,0.012	0.06,0.071,0.103	-0.047	-4.7	4.7
6606	ENSG00000048140	TSPAN17	5	+	176652742	176655020	176652742	176652913	176654894	176655020	6606	33,23,39	92,51,74	30,50,66	75,68,58	2054	73	0.0062651	0.196104	0.013,0.016,0.018	0.014,0.025,0.039	-0.01	-1	1
7554	ENSG00000132437	DDC	7	-	50479786	50479963	50479786	50479863	50479954	50479963	7554	100,49,103	1,5,5	78,75,67	2,1,0	164	73	0.00627626	0.196104	0.978,0.814,0.902	0.946,0.971,1.0	-0.074	-7.4	7.4
7600	ENSG00000157625	TAB3	X	-	30842965	30846644	30842965	30843049	30846550	30846644	7600	255236250	94,41,58	181229246	30,47,33	3574	73	0.00630704	0.196104	0.053,0.105,0.081	0.11,0.091,0.132	-0.031	-3.1	3.1
8036	ENSG00000136942	RPL35	9	-	124861418	124861936	124861418	124861555	124861874	124861936	8036	45,41,37	0,0,2	107,130,78	3,6,0	392	73	0.0063522	0.196638	1.0,1.0,0.775	0.869,0.801,1.0	0.035	3.5	3.5
8870	ENSG00000072310	SREBF1	17	-	17817547	17817916	17817547	17817591	17817695	17817916	8870	51,17,39	4,1,1	44,61,42	8,11,4	177	73	0.00652285	0.201035	0.84,0.875,0.941	0.694,0.696,0.812	0.151	15.1	15.1
1258	ENSG00000131876	SNRPA1	15	-	101285725	101287010	101285725	101285801	101286907	101287010	1258	162141166	7,5,6	151128168	10,14,14	1179	73	0.00657579	0.201749	0.589,0.636,0.631	0.483,0.361,0.426	0.195	19.5	19.5
7163	ENSG00000154222	CC2D1B	1	-	52357780	52358461	52357780	52357898	52358330	52358461	7163	51,14,23	17,9,13	28,32,23	17,36,28	505	73	0.00660343	0.201749	0.302,0.184,0.204	0.192,0.114,0.106	0.093	9.3	9.3
1836	ENSG00000154370	TRIM11	1	-	228396946	228397156	228396946	228397047	228397142	228397156	1836	6,4,10	25,13,39	13,13,18	22,27,26	168	73	0.00667903	0.202037	0.094,0.118,0.1	0.204,0.173,0.231	-0.099	-9.9	9.9
5418	ENSG00000079337	RAPGEF3	12	-	47748453	47749536	47748453	47748931	47749389	47749536	5418	6,2,6	1,1,2	1,1,2	1,3,3	531	73	0.00669912	0.202037	0.452,0.216,0.292	0.121,0.044,0.084	0.237	23.7	23.7
6443	ENSG00000129667	RHBDF2	17	-	76478805	76479277	76478805	76479009	76479081	76479277	6443	1,0,0	5,1,5	2,1,1	3,1,1	145	73	0.00666979	0.202037	0.091,0.0,0.0	0.251,0.335,0.335	-0.277	-27.7	27.7
2994	ENSG00000126460	PRRG2	19	+	49583206	49583717	49583206	49583304	49583562	49583717	2994	34,33,47	6,0,0	33,39,47	0,0,0	331	73	0.00673941	0.202384	0.556,1.0,1.0	1.0,1.0,1.0	-0.148	-14.8	14.8
7334	ENSG00000103051	COG4	16	-	70508405	70509388	70508405	70508464	70509230	70509388	7334	318266348	74,78,123	202290279	88120109	839	73	0.00680518	0.203489	0.272,0.229,0.198	0.166,0.174,0.182	0.059	5.9	5.9
5575	ENSG00000137802	MAPKBP1	15	+	41812515	41813781	41812515	41813101	41813620	41813781	5575	0,0,4	6,2,9	0,7,7	4,7,3	592	73	0.00692367	0.206155	0.0,0.0,0.052	0.0,0.11,0.223	-0.094	-9.4	9.4
2206	ENSG00000170889	RPS9	19	+	54206552	54207647	54206552	54206724	54207397	54207647	2206	181131203	15,6,19	132199221	20,33,28	746	73	0.00697644	0.206699	0.541,0.681,0.511	0.392,0.371,0.436	0.178	17.8	17.8
5648	ENSG00000116213	WRAP73	1	-	3630766	3631657	3630766	3631117	3631465	3631657	5648	25,16,19	42,11,33	48,20,42	23,26,25	421	73	0.00700077	0.206699	0.094,0.201,0.091	0.266,0.118,0.226	-0.075	-7.5	7.5
2423	ENSG00000107551	RASSF4	10	+	44970164	44971848	44970164	44970264	44971772	44971848	2423	16,11,6	9,2,8	27,26,27	5,7,4	1581	73	0.00712203	0.2094	0.076,0.203,0.033	0.2,0.146,0.238	-0.091	-9.1	9.1
162	ENSG00000182325	FBXL6	8	-	144356299	144356713	144356299	144356531	144356680	144356713	162	42,26,33	0,0,0	33,45,49	3,3,0	222	73	0.00719266	0.210595	1.0,1.0,1.0	0.783,0.831,1.0	0.129	12.9	12.9
2940	ENSG00000214078	CPNE1	20	-	35626043	35626803	35626043	35626381	35626566	35626803	2940	41,18,37	72,48,56	13,30,24	74,71,67	258	73	0.00731761	0.213365	0.139,0.096,0.158	0.047,0.107,0.092	0.049	4.9	4.9
7201	ENSG00000004975	DVL2	17	-	7230284	7230797	7230284	7230430	7230727	7230797	7201	44,11,28	70,28,60	6,38,10	53,65,64	370	73	0.00737006	0.214006	0.11,0.072,0.084	0.022,0.103,0.03	0.037	3.7	3.7
208	ENSG00000198755	RPL10A	6	+	35468946	35469529	35468946	35469285	35469380	35469529	208	323260367	21,12,17	356393396	10,11,11	168	73	0.00757109	0.218041	0.87,0.904,0.904	0.939,0.939,0.94	-0.047	-4.7	4.7
7335	ENSG00000105204	DYRK1B	19	-	39826671	39826987	39826671	39826867	39826951	39826987	7335	28,11,15	2,0,0	11,25,28	0,9,0	157	73	0.00754038	0.218041	0.867,1.0,1.0	1.0,0.564,1.0	0.101	10.1	10.1
2281	ENSG00000076924	XAB2	19	-	7620274	7620669	7620274	7620446	7620546	7620669	2281	2,3,5	26,20,33	14,11,7	29,26,50	173	73	0.00773117	0.220817	0.031,0.06,0.06	0.169,0.151,0.056	-0.075	-7.5	7.5
2488	ENSG00000149761	NUDT22	11	+	64226289	64227132	64226289	64226427	64226634	64227132	2488	80,46,48	14,11,8	71,66,77	35,23,22	280	73	0.00776173	0.220817	0.598,0.522,0.61	0.346,0.428,0.477	0.16	16	16
3023	ENSG00000183207	RUVBL2	19	+	49009972	49010611	49009972	49010066	49010487	49010611	3023	23,11,19	109,73,84	41,30,31	93,126,86	494	73	0.00773058	0.220817	0.03,0.022,0.032	0.061,0.034,0.051	-0.021	-2.1	2.1
130	ENSG00000182944	EWSR1	22	+	29288605	29291599	29288605	29288786	29291561	29291599	130	203914871935	82,70,98	140116771801	104,97,105	2848	73	0.00788584	0.222244	0.389,0.353,0.336	0.257,0.307,0.305	0.07	7	7
2244	ENSG00000100031	GGT1	22	+	24628080	24628388	24628080	24628193	24628274	24628388	2244	2,8,4	80,68,83	10,14,8	69,85,80	154	73	0.00791292	0.222244	0.012,0.053,0.022	0.064,0.072,0.045	-0.031	-3.1	3.1
3526	ENSG00000121310	ECHDC2	1	-	52905033	52906611	52905033	52905090	52906518	52906611	3526	10246751047	15,3,6	6909211023	12,18,16	1501	73	0.00793841	0.222244	0.769,0.916,0.895	0.737,0.713,0.757	0.124	12.4	12.4
5719	ENSG00000169738	DCXR	17	-	82036687	82036893	82036687	82036784	82036858	82036893	5719	5,4,5	0,1,1	8,13,11	4,2,1	147	73	0.00786401	0.222244	1.0,0.665,0.713	0.498,0.763,0.845	0.091	9.1	9.1
2616	ENSG00000167272	POP5	12	-	120579513	120579923	120579513	120579651	120579773	120579923	2616	29,31,38	2,0,0	36,43,36	4,2,1	195	73	0.00810699	0.225588	0.844,1.0,1.0	0.771,0.889,0.931	0.084	8.4	8.4
3722	ENSG00000179532	DNHD1	11	+	6570008	6572027	6570008	6571423	6571635	6572027	3722	0,1,0	3,0,2	0,5,5	1,2,2	285	73	0.00812205	0.225588	0.0,1.0,0.0	0.0,0.39,0.39	0.073	7.3	7.3
701	ENSG00000156313	RPGR	X	-	38287093	38288041	38287093	38287245	38287860	38288041	701	6,0,10	6,6,6	2,13,13	1,3,4	688	73	0.00818849	0.226537	0.096,0.0,0.15	0.175,0.315,0.256	-0.167	-16.7	16.7
4257	ENSG00000158856	DMTN	8	+	22069015	22069518	22069015	22069060	22069418	22069518	4257	3,3,5	15,8,11	0,1,3	18,21,21	431	73	0.00828733	0.227925	0.033,0.06,0.071	0.0,0.008,0.024	0.044	4.4	4.4
453	ENSG00000072849	DERL2	17	-	5481100	5481389	5481100	5481142	5481295	5481389	453	46,26,32	5,2,5	41,49,56	2,0,3	226	73	0.00830353	0.227925	0.748,0.808,0.674	0.869,1.0,0.858	-0.166	-16.6	16.6
3968	ENSG00000135974	C2orf49	2	+	105342847	105343223	105342847	105342974	105343100	105343223	3968	88,72,102	14,10,9	98,93,76	7,3,5	199	73	0.00843153	0.228758	0.698,0.725,0.806	0.837,0.919,0.848	-0.125	-12.5	12.5
76	ENSG00000214087	ARL16	17	-	81682033	81682675	81682033	81682149	81682490	81682675	76	64,45,67	0,2,1	47,52,56	2,3,3	414	73	0.00839816	0.228758	1.0,0.799,0.922	0.806,0.753,0.767	0.132	13.2	13.2
8579	ENSG00000258388	PPT2-EGFL8	6	+	32155767	32155978	32155767	32155783	32155870	32155978	8579	2,0,2	17,10,10	2,4,5	8,10,8	160	73	0.00840547	0.228758	0.051,0.0,0.084	0.102,0.154,0.222	-0.114	-11.4	11.4
2491	ENSG00000143889	HNRNPLL	2	-	38602437	38603036	38602437	38602600	38602856	38603036	2491	58,36,44	8,11,11	96117141	15,8,8	329	73	0.00849351	0.228812	0.617,0.421,0.47	0.587,0.764,0.796	-0.213	-21.3	21.3
6861	ENSG00000161999	JMJD8	16	-	683684	684155	683684	683781	683909	684155	6861	22,23,30	8,2,4	31,58,48	2,3,2	201	73	0.00849863	0.228812	0.5,0.807,0.731	0.849,0.875,0.897	-0.194	-19.4	19.4
1037	ENSG00000159079	C21orf59	21	-	32601666	32603292	32601666	32601973	32603160	32603292	1037	175186175	2,2,0	126155175	5,3,3	1260	73	0.00864346	0.230565	0.835,0.843,1.0	0.593,0.75,0.772	0.188	18.8	18.8
1135	ENSG00000234741	GAS5	1	-	173863900	173864304	173863900	173864079	173864256	173864304	1135	198142182	5,7,5	149216146	2,2,2	250	73	0.00872034	0.230565	0.92,0.856,0.914	0.956,0.969,0.955	-0.063	-6.3	6.3
2218	ENSG00000099797	TECR	19	+	14563657	14563903	14563657	14563702	14563799	14563903	2218	27,22,28	229133248	41,58,43	205268248	170	73	0.0087278	0.230565	0.048,0.066,0.046	0.079,0.085,0.069	-0.024	-2.4	2.4
7302	ENSG00000229117	RPL41	12	+	56116632	56116867	56116632	56116659	56116774	56116867	7302	674583682	144012141517	898897699	236424211979	188	73	0.00867665	0.230565	0.154,0.157,0.149	0.129,0.126,0.121	0.028	2.8	2.8
8911	ENSG00000134317	GRHL1	2	+	9958785	9961436	9958785	9958856	9961045	9961436	8911	18,19,5	23,20,20	19,25,15	9,18,14	2262	73	0.00870461	0.230565	0.025,0.03,0.008	0.064,0.043,0.033	-0.026	-2.6	2.6
6502	ENSG00000133794	ARNTL	11	+	13378336	13381254	13378336	13378445	13381160	13381254	6502	9,15,26	5,1,10	6,8,11	10,9,6	2788	73	0.00887637	0.233611	0.045,0.282,0.064	0.015,0.023,0.046	0.102	10.2	10.2
1747	ENSG00000123349	PFDN5	12	+	53295838	53296467	53295838	53295941	53296429	53296467	1747	160155190	2,1,4	163179221	0,2,0	561	73	0.00914231	0.234127	0.912,0.953,0.861	1.0,0.921,1.0	-0.065	-6.5	6.5
5344	ENSG00000111364	DDX55	12	+	123607431	123608829	123607431	123607662	123608679	123608829	5344	37,33,28	43,33,55	35,41,64	31,40,39	1090	73	0.00896026	0.234127	0.054,0.063,0.033	0.07,0.064,0.099	-0.028	-2.8	2.8
5985	ENSG00000165802	NSMF	9	-	137449390	137449636	137449390	137449483	137449598	137449636	5985	18,10,13	4,0,1	25,19,18	1,0,0	188	73	0.00912269	0.234127	0.636,1.0,0.835	0.907,1.0,1.0	-0.145	-14.5	14.5
6278	ENSG00000224843	LINC00240	6	+	27023253	27023924	27023253	27023397	27023764	27023924	6278	7,6,9	0,0,2	19,10,5	4,0,2	440	73	0.00907894	0.234127	1.0,1.0,0.427	0.441,1.0,0.293	0.231	23.1	23.1
7248	ENSG00000055130	CUL1	7	+	148797811	148798018	148797811	148797859	148797936	148798018	7248	11,17,13	67,73,62	7,6,8	67,75,71	150	73	0.00913318	0.234127	0.074,0.102,0.093	0.048,0.037,0.052	0.044	4.4	4.4
7306	ENSG00000128694	OSGEPL1	2	-	189753915	189754345	189753915	189754064	189754140	189754345	7306	5,3,2	24,11,19	10,3,11	11,11,23	149	73	0.00898628	0.234127	0.093,0.118,0.049	0.308,0.118,0.19	-0.119	-11.9	11.9
7358	ENSG00000237441	RGL2	6	-	33295318	33295546	33295318	33295422	33295507	33295546	7358	7,6,3	84,52,74	20,7,17	71,113,99	158	73	0.00916249	0.234127	0.037,0.051,0.018	0.115,0.028,0.074	-0.037	-3.7	3.7
8303	ENSG00000092330	TINF2	14	-	24240063	24240276	24240063	24240155	24240262	24240276	8303	157139144	7,2,3	155144171	7,8,14	180	73	0.00905416	0.234127	0.901,0.966,0.951	0.9,0.88,0.832	0.069	6.9	6.9
3881	ENSG00000198818	SFT2D1	6	-	166322856	166324595	166322856	166322886	166324536	166324595	3881	89,95,88	137116164	73,93,97	163214197	1723	73	0.00946897	0.237637	0.027,0.034,0.022	0.019,0.018,0.02	0.009	0.9	0.9
3904	ENSG00000026950	BTN3A1	6	+	26409893	26410032	26409893	26409914	26410005	26410032	3904	2,2,7	7,5,6	4,0,1	9,14,12	164	73	0.00943436	0.237637	0.113,0.151,0.342	0.165,0.0,0.036	0.135	13.5	13.5
4586	ENSG00000273066	RP11-216L13.19	9	+	136799222	136799790	136799222	136799223	136799712	136799790	4586	47,22,36	2,1,1	45,48,46	0,0,0	562	73	0.00934881	0.237637	0.753,0.741,0.824	1.0,1.0,1.0	-0.227	-22.7	22.7
7196	ENSG00000250067	YJEFN3	19	+	19533103	19535144	19533103	19533180	19535033	19535144	7196	431354488	0,0,0	379468490	2,2,2	1926	73	0.00941763	0.237637	1.0,1.0,1.0	0.878,0.899,0.903	0.107	10.7	10.7
8844	ENSG00000105221	AKT2	19	-	40235889	40236385	40235889	40236104	40236247	40236385	8844	8,2,3	6,0,0	13,21,5	0,0,0	216	73	0.00945592	0.237637	0.311,1.0,1.0	1.0,1.0,1.0	-0.23	-23	23
2155	ENSG00000109111	SUPT6H	17	+	28688669	28689561	28688669	28688839	28689353	28689561	2155	11,14,16	3,0,1	9,7,19	0,0,0	587	73	0.0096383	0.241026	0.313,1.0,0.666	1.0,1.0,1.0	-0.34	-34	34
5491	ENSG00000149577	SIDT2	11	+	117189157	117189401	117189157	117189242	117189334	117189401	5491	11,5,7	42,20,36	2,3,8	46,51,43	165	73	0.0096863	0.241043	0.104,0.1,0.079	0.019,0.025,0.076	0.054	5.4	5.4
7333	ENSG00000168283	BMI1	10	+	22326430	22326986	22326430	22326561	22326889	22326986	7333	27,11,15	53,34,45	11,11,8	46,45,56	401	73	0.00970759	0.241043	0.085,0.056,0.057	0.042,0.043,0.025	0.029	2.9	2.9
4224	ENSG00000197037	ZSCAN25	7	+	99619560	99621574	99619560	99619997	99621372	99621574	4224	21,21,31	3,0,1	28,15,51	2,0,0	1448	73	0.00984592	0.243492	0.261,1.0,0.61	0.414,1.0,1.0	-0.181	-18.1	18.1
8697	ENSG00000158805	ZNF276	16	+	89723136	89723709	89723136	89723183	89723259	89723709	8697	10,1,9	11,6,6	4,3,2	15,17,9	149	73	0.00987551	0.243492	0.308,0.075,0.424	0.116,0.08,0.098	0.171	17.1	17.1
2249	ENSG00000023191	RNH1	11	-	499014	499999	499014	499185	499828	499999	2249	91,56,110	68,47,41	85,135,94	89104103	716	73	0.00998539	0.24534	0.12,0.108,0.215	0.089,0.117,0.085	0.051	5.1	5.1
4275	ENSG00000166333	ILK	11	+	6603815	6604360	6603815	6603877	6604179	6604360	4275	18,2,8	1,0,0	7,11,11	2,1,1	375	73	0.0100271	0.245507	0.778,1.0,1.0	0.405,0.682,0.682	0.336	33.6	33.6
7371	ENSG00000137135	ARHGEF39	9	-	35660093	35662002	35660093	35660967	35661712	35662002	7371	209147210	0,0,0	175156185	0,4,2	818	73	0.0103377	0.252233	1.0,1.0,1.0	1.0,0.777,0.892	0.11	11	11
2525	ENSG00000171703	TCEA2	20	+	64069764	64070414	64069764	64069821	64070259	64070414	2525	18,4,8	38,21,18	8,21,25	18,26,24	511	73	0.0104012	0.252905	0.063,0.026,0.06	0.06,0.103,0.13	-0.048	-4.8	4.8
3614	ENSG00000006744	ELAC2	17	-	12994763	12995062	12994763	12994884	12994962	12995062	3614	9,8,11	112,67,76	12,20,21	87,77,91	151	73	0.0104407	0.252988	0.037,0.055,0.065	0.063,0.112,0.1	-0.039	-3.9	3.9
131	ENSG00000182944	EWSR1	22	+	29288605	29291599	29288605	29288786	29291564	29291599	131	205314911942	131,86,114	140616881810	122114158	2851	73	0.0105801	0.255485	0.286,0.307,0.304	0.228,0.275,0.227	0.056	5.6	5.6
2615	ENSG00000166313	APBB1	11	-	6402081	6402725	6402081	6402209	6402575	6402725	2615	2,0,2	10,8,10	2,9,2	5,13,10	439	73	0.0106416	0.256091	0.032,0.0,0.032	0.062,0.103,0.032	-0.044	-4.4	4.4
8840	ENSG00000154134	ROBO3	11	+	124877160	124877309	124877160	124877184	124877266	124877309	8840	4,1,7	3,5,5	0,5,0	5,11,8	155	73	0.0107461	0.257723	0.386,0.086,0.397	0.0,0.176,0.0	0.231	23.1	23.1
8555	ENSG00000119689	DLST	14	+	74889138	74889349	74889138	74889147	74889276	74889349	8555	14,6,7	1,0,1	5,7,8	4,1,0	202	73	0.010917	0.260931	0.835,1.0,0.717	0.311,0.717,1.0	0.175	17.5	17.5
5400	ENSG00000198836	OPA1	3	+	193642747	193642985	193642747	193642845	193642974	193642985	5400	0,6,9	67,66,52	11,14,7	59,59,62	202	73	0.0110382	0.262934	0.0,0.032,0.059	0.063,0.079,0.039	-0.03	-3	3
1197	ENSG00000256269	HMBS	11	+	119089682	119090067	119089682	119089760	119089989	119090067	1197	30,32,36	71,43,81	18,28,30	71,105,72	302	73	0.011155	0.264818	0.093,0.152,0.097	0.058,0.061,0.092	0.044	4.4	4.4
3894	ENSG00000214193	SH3D21	1	+	36321055	36321778	36321055	36321209	36321723	36321778	3894	97,52,86	0,7,2	89130157	1,1,1	587	73	0.0112051	0.265112	1.0,0.48,0.842	0.917,0.942,0.951	-0.163	-16.3	16.3
2295	ENSG00000039523	FAM65A	16	+	67541516	67541713	67541516	67541578	67541652	67541713	2295	10,4,10	19,27,21	4,2,7	23,39,31	147	73	0.0114656	0.270365	0.207,0.069,0.191	0.079,0.025,0.101	0.087	8.7	8.7
931	ENSG00000182979	MTA1	14	+	105450057	105450324	105450057	105450184	105450260	105450324	931	46,19,34	74,38,62	34,40,57	49,43,34	149	73	0.0115612	0.271707	0.233,0.197,0.212	0.254,0.313,0.451	-0.125	-12.5	12.5
9174	ENSG00000105607	GCDH	19	+	12891159	12891395	12891159	12891202	12891270	12891395	9174	9,2,9	22,17,21	0,8,7	42,36,47	141	73	0.0116752	0.273473	0.175,0.057,0.182	0.0,0.103,0.072	0.08	8	8
9032	ENSG00000159377	PSMB4	1	+	151401238	151401630	151401238	151401355	151401541	151401630	9032	94,63,88	396306424	66,74,88	457538463	259	73	0.0117704	0.274786	0.063,0.055,0.055	0.039,0.037,0.051	0.015	1.5	1.5
8268	ENSG00000271793	RP11-321N4.5	6	-	85572136	85572371	85572136	85572215	85572297	85572371	8268	21,7,4	88,70,80	15,15,21	68,78,59	155	73	0.0120462	0.280295	0.101,0.045,0.023	0.094,0.083,0.144	-0.051	-5.1	5.1
2468	ENSG00000185189	NRBP2	8	-	143838882	143839118	143838882	143838938	143839016	143839118	2468	7,6,1	1,2,3	1,2,4	1,10,10	151	73	0.0121301	0.281314	0.772,0.592,0.139	0.326,0.088,0.162	0.309	30.9	30.9
5726	ENSG00000169738	DCXR	17	-	82036190	82036643	82036190	82036448	82036543	82036643	5726	67,37,78	446350443	106,102,97	511550461	168	73	0.0121795	0.28153	0.061,0.044,0.071	0.083,0.075,0.084	-0.022	-2.2	2.2
2813	ENSG00000131697	NPHP4	1	-	5862810	5866458	5862810	5864033	5864337	5866458	2813	7,0,3	2,3,1	2,2,1	7,15,7	377	73	0.0125518	0.289186	0.404,0.0,0.367	0.052,0.025,0.027	0.222	22.2	22.2
2216	ENSG00000099797	TECR	19	+	14564785	14565123	14564785	14564992	14565065	14565123	2216	26,19,37	176110148	10,26,19	139167170	146	73	0.0126873	0.28926	0.069,0.079,0.111	0.035,0.072,0.053	0.033	3.3	3.3
679	ENSG00000132463	GRSF1	4	-	70825295	70826245	70825295	70825431	70826123	70826245	679	152143167	393297343	117121119	319389359	765	73	0.0127116	0.28926	0.036,0.044,0.044	0.034,0.029,0.031	0.01	1	1
7902	ENSG00000197121	PGAP1	2	-	196847002	196848037	196847002	196847200	196847946	196848037	7902	0,4,3	4,4,8	5,15,5	5,0,2	819	73	0.0126398	0.28926	0.0,0.082,0.032	0.082,1.0,0.182	-0.383	-38.3	38.3
8605	ENSG00000182208	MOB2	11	-	1480392	1480885	1480392	1480486	1480724	1480885	8605	3,2,2	12,8,2	12,3,6	4,8,6	311	73	0.0127197	0.28926	0.055,0.055,0.19	0.413,0.081,0.19	-0.128	-12.8	12.8
8581	ENSG00000109133	TMEM33	4	+	41935128	41935529	41935128	41935310	41935466	41935529	8581	353214263	4,3,0	339348344	4,7,10	229	73	0.0127823	0.289746	0.966,0.958,1.0	0.964,0.941,0.916	0.034	3.4	3.4
3426	ENSG00000160948	VPS28	8	-	144426025	144426208	144426025	144426059	144426179	144426208	3426	17,12,10	1,0,1	22,20,18	3,3,0	193	73	0.0129093	0.291684	0.865,1.0,0.791	0.735,0.716,1.0	0.068	6.8	6.8
5919	ENSG00000104774	MAN2B1	19	-	12655693	12656687	12655693	12655879	12656570	12656687	5919	54,28,34	74,47,66	24,33,40	80,90,80	764	73	0.0130868	0.294748	0.065,0.054,0.047	0.028,0.034,0.046	0.019	1.9	1.9
2774	ENSG00000213930	GALT	9	+	34647088	34647961	34647088	34647567	34647656	34647961	2774	29,27,33	21,27,34	19,29,29	42,36,47	162	73	0.0132459	0.297377	0.384,0.311,0.304	0.169,0.266,0.218	0.115	11.5	11.5
5208	ENSG00000136932	TRMO	9	-	97910917	97912975	97910917	97911070	97912872	97912975	5208	31,34,54	0,0,0	43,43,72	0,2,2	1875	73	0.0133769	0.299362	1.0,1.0,1.0	1.0,0.456,0.584	0.32	32	32
4937	ENSG00000197363	ZNF517	8	+	144802869	144804238	144802869	144802947	144804124	144804238	4937	13,5,14	1,0,0	9,9,10	0,1,2	1250	73	0.0134377	0.299767	0.432,1.0,1.0	1.0,0.345,0.226	0.287	28.7	28.7
1269	ENSG00000174562	KLK15	19	-	50826620	50827161	50826620	50826757	50826995	50827161	1269	12,8,10	2,1,1	11,14,11	1,0,1	311	73	0.0136873	0.302456	0.585,0.653,0.701	0.721,1.0,0.721	-0.168	-16.8	16.8
5239	ENSG00000124260	MAGEA10	X	-	152135760	152136080	152135760	152135834	152135989	152136080	5239	14,6,14	16,43,29	12,25,38	18,40,37	228	73	0.0136131	0.302456	0.219,0.043,0.134	0.176,0.167,0.247	-0.065	-6.5	6.5
7966	ENSG00000181038	METTL23	17	+	76732977	76733377	76732977	76733215	76733292	76733377	7966	19,18,13	85,79,100	10,12,10	89105116	150	73	0.0136651	0.302456	0.098,0.1,0.06	0.052,0.053,0.04	0.038	3.8	3.8
1945	ENSG00000094914	AAAS	12	-	53307737	53308133	53307737	53307971	53308051	53308133	1945	13,7,14	1,1,2	6,8,18	0,1,0	153	73	0.0138967	0.305163	0.861,0.77,0.77	1.0,0.792,1.0	-0.13	-13	13
8704	ENSG00000203875	SNHG5	6	-	85677794	85678032	85677794	85677875	85677953	85678032	8704	31,18,31	106,88,80	43,42,34	100,78,82	151	73	0.0138787	0.305163	0.124,0.09,0.158	0.172,0.207,0.167	-0.058	-5.8	5.8
8993	ENSG00000157214	STEAP2	7	+	90232336	90237678	90232336	90232484	90236890	90237678	8993	250711981624115	2,5,6	169842037821846	7,7,11	4479	73	0.0140615	0.307819	0.995,0.985,0.985	0.975,0.979,0.97	0.014	1.4	1.4
8352	ENSG00000102878	HSF4	16	+	67167572	67167804	67167572	67167599	67167719	67167804	8352	3,4,3	10,2,8	10,10,15	4,5,12	193	73	0.01421	0.310104	0.102,0.431,0.124	0.486,0.431,0.321	-0.194	-19.4	19.4
3606	ENSG00000196531	NACA	12	-	56712439	56712908	56712439	56712552	56712785	56712908	3606	166124205	129711221352	100,97,135	100611611175	306	73	0.0142645	0.310331	0.03,0.026,0.035	0.023,0.02,0.027	0.007	0.7	0.7
7729	ENSG00000198728	LDB1	10	-	102111068	102111317	102111068	102111144	102111255	102111317	7729	14,7,7	72,52,56	21,20,9	58,58,55	184	73	0.0144127	0.312586	0.072,0.051,0.047	0.126,0.12,0.061	-0.046	-4.6	4.6
276	ENSG00000167604	NFKBID	19	-	35896725	35897058	35896725	35896831	35896912	35897058	276	2,0,2	5,1,0	2,1,1	1,1,0	154	73	0.0145194	0.313271	0.159,0.0,1.0	0.487,0.322,1.0	-0.217	-21.7	21.7
5070	ENSG00000160298	C21orf58	21	-	46314870	46315547	46314870	46315049	46315473	46315547	5070	0,7,9	1,2,1	2,7,5	0,1,1	497	73	0.0145505	0.313271	0.0,0.34,0.569	1.0,0.507,0.423	-0.34	-34	34
5469	ENSG00000102030	NAA10	X	-	153932070	153932431	153932070	153932115	153932315	153932431	5469	22,14,24	166141170	41,49,37	254228177	273	73	0.014578	0.313271	0.034,0.026,0.036	0.041,0.054,0.053	-0.017	-1.7	1.7
373	ENSG00000162772	ATF3	1	+	212619045	212619555	212619045	212619266	212619357	212619555	373	27,18,28	0,1,0	20,15,15	1,2,2	164	73	0.0148341	0.316837	1.0,0.889,1.0	0.899,0.77,0.77	0.15	15	15
8940	ENSG00000066322	ELOVL1	1	-	43364927	43365376	43364927	43365008	43365185	43365376	8940	74,41,31	190142177	39,46,37	186218231	250	73	0.014793	0.316837	0.102,0.078,0.049	0.058,0.058,0.045	0.023	2.3	2.3
2430	ENSG00000156858	PRR14	16	+	30651595	30651964	30651595	30651668	30651795	30651964	2430	5,5,5	19,15,17	10,11,14	14,20,19	200	73	0.0153207	0.326238	0.088,0.108,0.097	0.207,0.167,0.212	-0.098	-9.8	9.8
5262	ENSG00000054267	ARID4B	1	-	235137876	235138122	235137876	235137940	235138090	235138122	5262	11,7,7	81,64,82	4,1,6	61,64,100	223	73	0.0154477	0.327368	0.043,0.035,0.027	0.021,0.005,0.019	0.02	2	2
601	ENSG00000100241	SBF1	22	-	50467531	50467923	50467531	50467690	50467785	50467923	601	14,3,0	37,20,32	0,2,5	32,36,35	168	73	0.0154669	0.327368	0.141,0.061,0.0	0.0,0.024,0.058	0.04	4	4
6519	ENSG00000073060	SCARB1	12	-	124782682	124786503	124782682	124782811	124786440	124786503	6519	566403537	3,1,0	469590687	2,8,3	3702	73	0.0157541	0.332446	0.788,0.888,1.0	0.822,0.593,0.819	0.147	14.7	14.7
1253	ENSG00000012817	KDM5D	Y	-	19715822	19716111	19715822	19716004	19716098	19716111	1253	1,5,3	3,0,1	3,10,5	0,2,0	167	73	0.0159794	0.334319	0.127,1.0,0.567	1.0,0.686,1.0	-0.331	-33.1	33.1
403	ENSG00000163930	BAP1	3	-	52406252	52406907	52406252	52406476	52406828	52406907	403	26,11,22	0,0,0	24,31,20	0,0,5	425	73	0.0159857	0.334319	1.0,1.0,1.0	1.0,1.0,0.407	0.198	19.8	19.8
631	ENSG00000145191	EIF2B5	3	+	184143051	184143565	184143051	184143142	184143441	184143565	631	56,53,46	77,49,66	42,55,30	87,67,84	372	73	0.0158938	0.334319	0.125,0.175,0.12	0.087,0.139,0.065	0.043	4.3	4.3
391	ENSG00000187531	SIRT7	17	-	81913773	81914167	81913773	81913880	81914086	81914167	391	3,6,8	27,20,25	1,5,2	35,23,33	279	73	0.0162615	0.335101	0.028,0.073,0.077	0.007,0.054,0.016	0.034	3.4	3.4
3935	ENSG00000140983	RHOT2	16	+	672253	672566	672253	672384	672488	672566	3935	16,7,9	74,52,65	21,30,26	79,94,97	177	73	0.0161876	0.335101	0.082,0.053,0.054	0.099,0.116,0.1	-0.042	-4.2	4.2
4722	ENSG00000156642	NPTN	15	-	73563235	73563492	73563235	73563257	73563378	73563492	4722	2,3,3	0,1,2	0,3,0	4,0,1	194	73	0.0162501	0.335101	1.0,0.53,0.361	0.0,1.0,0.0	0.297	29.7	29.7
5783	ENSG00000100462	PRMT5	14	-	22928125	22928615	22928125	22928211	22928496	22928615	5783	88,57,103	187156191	50,62,91	180212218	358	73	0.0161245	0.335101	0.088,0.069,0.099	0.054,0.056,0.078	0.023	2.3	2.3
8057	ENSG00000072571	HMMR	5	+	163471186	163471435	163471186	163471271	163471362	163471435	8057	8,9,26	112,76,106	9,8,4	74,103,97	164	73	0.0162546	0.335101	0.031,0.05,0.098	0.051,0.033,0.018	0.026	2.6	2.6
5674	ENSG00000162512	SDC3	1	-	30876551	30878740	30876551	30877165	30878622	30878740	5674	26,19,24	30,17,17	3,24,23	16,45,25	1530	73	0.0164783	0.338177	0.04,0.051,0.063	0.009,0.025,0.042	0.026	2.6	2.6
5907	ENSG00000076382	SPAG5	17	-	28578009	28578292	28578009	28578090	28578217	28578292	5907	14,13,12	48,34,42	7,10,8	42,59,56	200	73	0.016507	0.338177	0.096,0.122,0.094	0.057,0.058,0.05	0.049	4.9	4.9
3138	ENSG00000129347	KRI1	19	-	10561666	10561845	10561666	10561716	10561790	10561845	3138	13,3,12	61,38,58	17,15,14	36,50,51	147	73	0.0165739	0.33856	0.096,0.038,0.093	0.19,0.13,0.12	-0.071	-7.1	7.1
4584	ENSG00000123154	WDR83	19	+	12670565	12670766	12670565	12670611	12670710	12670766	4584	9,13,9	0,1,4	20,9,14	1,1,0	172	73	0.0172299	0.350941	1.0,0.847,0.488	0.895,0.793,1.0	-0.118	-11.8	11.8
7032	ENSG00000165905	GYLTL1B	11	+	45922820	45923167	45922820	45922964	45923057	45923167	7032	10,1,4	1,0,1	8,9,8	3,2,0	166	73	0.0173411	0.352186	0.815,1.0,0.638	0.54,0.664,1.0	0.083	8.3	8.3
1154	ENSG00000166710	B2M	15	+	44715422	44716356	44715422	44715701	44716328	44716356	1154	130143144	137012531450	201278148	150317161438	700	73	0.017764	0.352716	0.01,0.012,0.01	0.014,0.017,0.011	-0.003	-0.3	0.3
1411	ENSG00000214941	ZSWIM7	17	-	15977578	15977913	15977578	15977700	15977799	15977913	1411	53,40,51	1,2,2	46,64,47	2,10,3	172	73	0.0175895	0.352716	0.957,0.895,0.915	0.907,0.731,0.869	0.087	8.7	8.7
3016	ENSG00000140326	CDAN1	15	-	42735099	42735327	42735099	42735178	42735260	42735327	3016	0,0,3	6,6,8	4,2,4	9,9,13	155	73	0.0175333	0.352716	0.0,0.0,0.15	0.173,0.095,0.127	-0.082	-8.2	8.2
4244	ENSG00000173992	CCS	11	+	66599115	66599636	66599115	66599253	66599458	66599636	4244	60,31,52	35,13,36	36,44,72	36,52,56	278	73	0.0177392	0.352716	0.31,0.385,0.275	0.208,0.182,0.252	0.109	10.9	10.9
4451	ENSG00000163406	SLC15A2	3	+	121923042	121923266	121923042	121923129	121923221	121923266	4451	12,13,8	13,13,14	6,7,2	17,15,10	165	73	0.0176438	0.352716	0.29,0.307,0.202	0.135,0.171,0.081	0.137	13.7	13.7
6035	ENSG00000140632	GLYR1	16	-	4803202	4805310	4803202	4804148	4804521	4805310	6035	555368440	10,3,9	454636572	11,20,17	446	73	0.0177261	0.352716	0.901,0.953,0.889	0.871,0.839,0.846	0.062	6.2	6.2
6348	ENSG00000008517	IL32	16	+	3067376	3067613	3067376	3067415	3067553	3067613	6348	1,1,3	9,6,11	4,5,3	6,8,5	211	73	0.0177688	0.352716	0.037,0.055,0.086	0.187,0.178,0.172	-0.12	-12	12
855	ENSG00000165810	BTNL9	5	+	181053468	181054259	181053468	181053501	181054238	181054259	855	45,28,45	1,1,1	35,45,45	2,2,6	810	73	0.0175164	0.352716	0.802,0.716,0.802	0.612,0.67,0.403	0.212	21.2	21.2
1036	ENSG00000198832	SELM	22	-	31105929	31107533	31105929	31105965	31107376	31107533	1036	23,23,17	123,71,112	36,43,52	162123122	1484	73	0.0178308	0.35295	0.009,0.016,0.007	0.011,0.017,0.021	-0.006	-0.6	0.6
8965	ENSG00000142046	TMEM91	19	+	41382771	41384083	41382771	41382921	41383560	41384083	8965	4,11,12	0,0,0	7,3,8	2,1,0	712	73	0.0180238	0.355767	1.0,1.0,1.0	0.264,0.235,1.0	0.5	50	50
8063	ENSG00000115414	FN1	2	-	215379129	215382325	215379129	215379317	215382211	215382325	8063	169147163	12,14,13	119157187	13,21,31	2967	73	0.0181481	0.357217	0.257,0.205,0.236	0.184,0.155,0.129	0.077	7.7	7.7
1604	ENSG00000204209	DAXX	6	-	33320010	33320460	33320010	33320224	33320384	33320460	1604	62,43,44	2,0,3	66,74,42	2,9,5	233	73	0.0183544	0.36027	0.907,1.0,0.821	0.912,0.72,0.725	0.124	12.4	12.4
4011	ENSG00000100258	LMF2	22	-	50504339	50504727	50504339	50504451	50504558	50504727	4011	12,4,9	30,19,39	8,19,21	29,24,30	180	73	0.018424	0.360629	0.14,0.079,0.086	0.101,0.243,0.221	-0.087	-8.7	8.7
3179	ENSG00000197070	ARRDC1	9	+	137613614	137614214	137613614	137613664	137614031	137614214	3179	401295335	4,0,1	397430414	5,7,3	440	73	0.0187139	0.365284	0.943,1.0,0.982	0.929,0.911,0.958	0.042	4.2	4.2
5245	ENSG00000131591	C1orf159	1	-	1084352	1084506	1084352	1084383	1084480	1084506	5245	3,3,0	12,7,9	3,6,7	11,6,9	170	73	0.0190491	0.370797	0.097,0.155,0.0	0.105,0.3,0.25	-0.134	-13.4	13.4
1665	ENSG00000118046	STK11	19	+	1221212	1222006	1221212	1221340	1221948	1222006	1665	15,8,13	74,37,60	8,7,8	59,90,67	681	73	0.0192236	0.37111	0.021,0.023,0.023	0.014,0.008,0.013	0.011	1.1	1.1
2346	ENSG00000161618	ALDH16A1	19	+	49461618	49462036	49461618	49461800	49461883	49462036	2346	2,1,0	11,12,19	1,6,7	23,35,31	156	73	0.0192096	0.37111	0.078,0.038,0.0	0.02,0.074,0.096	-0.025	-2.5	2.5
8329	ENSG00000105755	ETHE1	19	-	43526200	43526659	43526200	43526349	43526514	43526659	8329	12,4,10	40,17,39	2,11,4	46,43,51	238	73	0.01916	0.37111	0.084,0.067,0.073	0.013,0.073,0.023	0.038	3.8	3.8
1438	ENSG00000203896	LIME1	20	+	63737820	63738060	63737820	63737902	63738007	63738060	1438	8,1,5	3,0,0	2,8,9	1,4,4	178	73	0.0193402	0.371322	0.522,1.0,1.0	0.451,0.451,0.48	0.38	38	38
516	ENSG00000168701	TMEM208	16	+	67228494	67228881	67228494	67228657	67228796	67228881	516	17,4,10	2,1,3	6,14,21	5,6,14	212	73	0.0193244	0.371322	0.745,0.579,0.534	0.292,0.446,0.341	0.26	26	26
153	ENSG00000115942	ORC2	2	-	200913294	200913992	200913294	200913413	200913930	200913992	153	47,39,44	16,18,15	19,39,27	15,27,15	590	73	0.0196092	0.371522	0.267,0.211,0.266	0.135,0.152,0.182	0.092	9.2	9.2
2053	ENSG00000089818	NECAP1	12	+	8089935	8090299	8089935	8090036	8090194	8090299	2053	30,14,18	138,76,115	21,34,34	95,107,96	231	73	0.019615	0.371522	0.064,0.055,0.047	0.065,0.091,0.101	-0.03	-3	3
2662	ENSG00000242612	DECR2	16	+	410971	411578	410971	411076	411360	411578	2662	12,7,7	51,22,36	19,18,20	35,43,53	357	73	0.0195039	0.371522	0.046,0.061,0.038	0.1,0.079,0.072	-0.035	-3.5	3.5
2967	ENSG00000169714	CNBP	3	-	129171078	129171538	129171078	129171280	129171445	129171538	2967	51,65,59	124,87,101	38,57,60	124127145	238	73	0.0195516	0.371522	0.112,0.186,0.152	0.086,0.121,0.113	0.043	4.3	4.3
8323	ENSG00000134905	CARS2	13	-	110645966	110647239	110645966	110646090	110647100	110647239	8323	82,38,47	64,49,65	49,86,87	52,63,45	1083	73	0.0195326	0.371522	0.079,0.05,0.046	0.06,0.084,0.115	-0.028	-2.8	2.8
6179	ENSG00000161960	EIF4A1	17	+	7578169	7578401	7578169	7578244	7578341	7578401	6179	394308350	209116532020	273303451	222323492342	170	73	0.0200211	0.378193	0.075,0.074,0.069	0.05,0.052,0.076	0.013	1.3	1.3
2148	ENSG00000118515	SGK1	6	-	134174510	134174861	134174510	134174586	134174731	134174861	2148	4,3,3	21,10,11	0,1,2	9,13,11	218	73	0.0201833	0.380235	0.06,0.091,0.084	0.0,0.025,0.057	0.051	5.1	5.1
8277	ENSG00000111325	OGFOD2	12	+	122975810	122976767	122975810	122975867	122976653	122976767	8277	87,38,48	16,11,11	22,50,55	19,22,12	859	73	0.0202928	0.381276	0.316,0.227,0.271	0.09,0.162,0.28	0.094	9.4	9.4
1330	ENSG00000150433	TMEM218	11	-	125102131	125102809	125102131	125102351	125102636	125102809	1330	48,24,45	2,1,0	44,24,43	0,3,4	358	73	0.0207624	0.384446	0.83,0.83,1.0	1.0,0.62,0.687	0.118	11.8	11.8
1600	ENSG00000179526	SHARPIN	8	-	144099745	144099989	144099745	144099844	144099928	144099989	1600	3,3,4	75,34,59	8,12,9	78,89,67	157	73	0.0205673	0.384446	0.018,0.039,0.031	0.046,0.059,0.059	-0.025	-2.5	2.5
2880	ENSG00000135506	OS9	12	+	57715759	57716193	57715759	57715970	57716091	57716193	2880	57,29,45	83,54,65	36,37,41	84,102,81	194	73	0.0206138	0.384446	0.205,0.168,0.207	0.139,0.12,0.16	0.054	5.4	5.4
32	ENSG00000184702	2005-09-01	22	+	19722236	19723319	19722236	19722339	19722427	19723319	32	2,3,6	24,7,18	8,13,16	17,29,31	161	73	0.0207897	0.384446	0.036,0.163,0.131	0.176,0.169,0.19	-0.068	-6.8	6.8
3748	ENSG00000185324	CDK10	16	+	89693273	89694232	89693273	89693467	89694172	89694232	3748	146,69,126	73,36,59	84113128	66,89,73	778	73	0.0207427	0.384446	0.158,0.152,0.167	0.107,0.106,0.141	0.041	4.1	4.1
6061	ENSG00000126581	BECN1	17	-	42818786	42819609	42818786	42818877	42819547	42819609	6061	92,63,121	97,64,89	61,101,80	74127110	743	73	0.0206752	0.384446	0.085,0.088,0.118	0.075,0.072,0.067	0.026	2.6	2.6
5712	ENSG00000131503	ANKHD1	5	+	140472238	140472477	140472238	140472295	140472380	140472477	5712	19,18,23	0,0,0	13,24,17	2,1,2	158	73	0.0209692	0.386747	1.0,1.0,1.0	0.75,0.917,0.797	0.179	17.9	17.9
6707	ENSG00000137955	RABGGTB	1	+	75786700	75787604	75786700	75786854	75787496	75787604	6707	174144206	0,3,3	198246222	2,0,0	715	73	0.0211735	0.389493	1.0,0.831,0.875	0.91,1.0,1.0	-0.068	-6.8	6.8
526	ENSG00000064961	HMG20B	19	+	3572978	3573347	3572978	3572994	3573291	3573347	526	64,23,48	182,82,143	79,111,97	216206204	370	73	0.0214952	0.394004	0.065,0.052,0.062	0.067,0.096,0.086	-0.023	-2.3	2.3
5802	ENSG00000060138	YBX3	12	-	10709907	10713333	10709907	10710114	10713210	10713333	5802	477386495	119,77,118	352383424	111122118	3169	73	0.021587	0.394004	0.085,0.104,0.088	0.068,0.067,0.076	0.022	2.2	2.2
8875	ENSG00000111229	ARPC3	12	-	110436109	110436683	110436109	110436204	110436556	110436683	8875	76,87,76	727665753	70,45,70	744813693	425	73	0.0215493	0.394004	0.018,0.022,0.017	0.016,0.009,0.017	0.005	0.5	0.5
5514	ENSG00000008710	PKD1	16	-	2097727	2097984	2097727	2097777	2097867	2097984	5514	4,3,4	4,3,5	3,3,1	6,9,14	163	73	0.0217514	0.395977	0.309,0.309,0.264	0.183,0.13,0.031	0.179	17.9	17.9
3930	ENSG00000140983	RHOT2	16	+	670891	671203	670891	671000	671114	671203	3930	90,46,67	2,2,2	100,130,83	1,0,0	187	73	0.0218568	0.396868	0.946,0.9,0.929	0.975,1.0,1.0	-0.067	-6.7	6.7
3198	ENSG00000113013	HSPA9	5	-	138556773	138557496	138556773	138556866	138557401	138557496	3198	224163214	417414498	177227237	324416367	608	73	0.0220348	0.399069	0.061,0.045,0.049	0.062,0.061,0.072	-0.013	-1.3	1.3
8675	ENSG00000176919	C8G	9	+	136946650	136946974	136946650	136946689	136946767	136946974	8675	2,2,0	2,0,1	2,3,1	0,0,1	151	73	0.0220947	0.399124	0.326,1.0,0.0	1.0,1.0,0.326	-0.333	-33.3	33.3
3724	ENSG00000035687	ADSS	1	-	244424320	244424914	244424320	244424387	244424807	244424914	3724	12,13,21	0,3,1	11,20,9	0,0,0	493	73	0.0224086	0.402725	1.0,0.391,0.757	1.0,1.0,1.0	-0.284	-28.4	28.4
5301	ENSG00000105220	GPI	19	+	34399555	34399779	34399555	34399631	34399718	34399779	5301	74,60,94	865698939	86,113,95	680894868	160	73	0.0223591	0.402725	0.038,0.038,0.044	0.055,0.055,0.048	-0.013	-1.3	1.3
2279	ENSG00000132424	PNISR	6	-	99414571	99416428	99414571	99414690	99416348	99416428	2279	148119172	37,28,33	86,88,95	25,28,38	1731	73	0.0225569	0.404355	0.144,0.152,0.18	0.127,0.117,0.095	0.046	4.6	4.6
5669	ENSG00000185522	LMNTD2	11	-	555304	555930	555304	555503	555753	555930	5669	10,6,11	1,0,3	14,15,16	0,0,1	323	73	0.022703	0.405939	0.693,1.0,0.453	1.0,1.0,0.783	-0.212	-21.2	21.2
177	ENSG00000197226	TBC1D9B	5	-	179865837	179867302	179865837	179865888	179867175	179867302	177	97,58,88	2,0,1	89,69,97	1,5,2	1360	73	0.0231161	0.407031	0.722,1.0,0.825	0.827,0.426,0.722	0.191	19.1	19.1
185	ENSG00000103145	HCFC1R1	16	-	3023232	3023530	3023232	3023361	3023473	3023530	185	13,5,10	35,36,34	12,23,22	31,46,42	185	73	0.0229476	0.407031	0.128,0.052,0.104	0.133,0.165,0.171	-0.062	-6.2	6.2
2776	ENSG00000213930	GALT	9	+	34647088	34647961	34647088	34647258	34647831	34647961	2776	133,76,92	5,0,0	69,99,91	5,5,2	646	73	0.0232263	0.407031	0.75,1.0,1.0	0.609,0.691,0.837	0.204	20.4	20.4
3160	ENSG00000164877	MICALL2	7	-	1440590	1442484	1440590	1440684	1442191	1442484	3160	62,24,42	17,5,7	36,46,52	14,19,24	1580	73	0.0232275	0.407031	0.144,0.182,0.217	0.106,0.101,0.091	0.082	8.2	8.2
750	ENSG00000169242	EFNA1	1	+	155133502	155133780	155133502	155133568	155133729	155133780	750	62,44,80	140104133	61,56,59	177174154	234	73	0.0231725	0.407031	0.121,0.117,0.158	0.097,0.091,0.107	0.034	3.4	3.4
8290	ENSG00000178035	IMPDH2	3	-	49024324	49024802	49024324	49024404	49024494	49024802	8290	53,47,69	224178251	49,34,64	228311260	163	73	0.023213	0.407031	0.096,0.106,0.11	0.088,0.047,0.099	0.026	2.6	2.6
8915	ENSG00000100949	RABGGTA	14	-	24270836	24271169	24270836	24270947	24271112	24271169	8915	6,4,12	41,23,35	10,16,21	30,46,37	238	73	0.0231905	0.407031	0.043,0.051,0.095	0.093,0.096,0.148	-0.049	-4.9	4.9
9023	ENSG00000272721	RP11-778D9.12	3	-	184134535	184134759	184134535	184134593	184134711	184134759	9023	16,8,22	0,0,2	15,19,19	1,1,3	191	73	0.0232197	0.407031	1.0,1.0,0.808	0.851,0.879,0.708	0.123	12.3	12.3
4006	ENSG00000108821	COL1A1	17	-	50186639	50187122	50186639	50186922	50187014	50187122	4006	0,3,2	6,2,1	1,0,0	7,11,3	165	73	0.023615	0.412792	0.0,0.399,0.469	0.059,0.0,0.0	0.27	27	27
4951	ENSG00000160679	CHTOP	1	+	153636571	153638448	153636571	153636653	153638294	153638448	4951	573366457	85,80,68	370502444	104,95,94	1714	73	0.0238266	0.415458	0.223,0.163,0.223	0.132,0.184,0.167	0.042	4.2	4.2
2311	ENSG00000110719	TCIRG1	11	+	68043457	68043590	68043457	68043497	68043570	68043590	2311	3,4,3	36,10,13	8,5,11	9,21,28	146	73	0.0241031	0.419239	0.04,0.167,0.103	0.308,0.106,0.164	-0.089	-8.9	8.9
986	ENSG00000162191	UBXN1	11	-	62676812	62677832	62676812	62677005	62677517	62677832	986	36,34,58	154,84,147	39,42,43	170194179	585	73	0.0241633	0.419248	0.028,0.048,0.047	0.028,0.026,0.029	0.013	1.3	1.3
3286	ENSG00000114270	COL7A1	3	-	48573502	48573725	48573502	48573557	48573689	48573725	3286	1,0,3	11,5,13	1,2,7	5,10,3	205	73	0.0242555	0.419811	0.031,0.0,0.076	0.066,0.066,0.454	-0.16	-16	16
3057	ENSG00000106346	USP42	7	+	6139091	6140195	6139091	6139194	6140127	6140195	3057	1,1,4	16,14,15	1,5,6	4,8,9	1006	73	0.024452	0.420628	0.005,0.005,0.019	0.018,0.043,0.046	-0.026	-2.6	2.6
6915	ENSG00000100359	SGSM3	22	+	40407016	40407328	40407016	40407071	40407200	40407328	6915	13,6,5	59,39,33	4,7,8	72,76,77	202	73	0.0244552	0.420628	0.074,0.053,0.052	0.02,0.032,0.036	0.03	3	3
8140	ENSG00000117054	ACADM	1	+	75732643	75732889	75732643	75732741	75732852	75732889	8140	28,34,35	304185272	47,51,53	238290296	184	73	0.0244822	0.420628	0.035,0.068,0.049	0.073,0.065,0.066	-0.017	-1.7	1.7
4185	ENSG00000110025	SNX15	11	+	65035519	65038829	65035519	65035663	65038571	65038829	4185	83,51,56	18,24,21	44,42,44	24,25,22	2981	73	0.0246787	0.421939	0.101,0.049,0.061	0.043,0.04,0.047	0.027	2.7	2.7
9141	ENSG00000139133	ALG10	12	+	34022472	34024159	34022472	34022744	34023961	34024159	9141	33,32,32	3,0,1	10,34,25	1,1,0	1290	73	0.0246313	0.421939	0.384,1.0,0.644	0.361,0.658,1.0	0.003	0.3	0.3
8560	ENSG00000090372	STRN4	19	-	46721985	46722340	46721985	46722072	46722241	46722340	8560	11,1,5	40,26,28	3,5,1	42,44,41	242	73	0.0247585	0.422277	0.077,0.011,0.051	0.021,0.033,0.007	0.026	2.6	2.6
6815	ENSG00000003756	RBM5	3	+	50100531	50103166	50100531	50100605	50103082	50103166	6815	620529750	39,25,32	501532556	31,33,57	2550	73	0.0248348	0.422552	0.313,0.377,0.402	0.316,0.316,0.218	0.081	8.1	8.1
5920	ENSG00000104774	MAN2B1	19	-	12655693	12656687	12655693	12655879	12656525	12656687	5920	44,24,28	0,0,1	17,25,32	0,2,2	719	73	0.0249176	0.422602	1.0,1.0,0.74	1.0,0.559,0.619	0.187	18.7	18.7
6156	ENSG00000100722	ZC3H14	14	+	88609266	88609803	88609266	88609403	88609711	88609803	6156	29,24,33	69,56,88	35,25,53	59,66,54	381	73	0.024958	0.422602	0.075,0.076,0.067	0.102,0.068,0.158	-0.037	-3.7	3.7
184	ENSG00000103145	HCFC1R1	16	-	3023232	3023968	3023232	3023530	3023846	3023968	184	12,7,23	32,21,26	0,14,13	25,33,40	389	73	0.0250625	0.422924	0.066,0.059,0.142	0.0,0.074,0.057	0.045	4.5	4.5
4220	ENSG00000107331	ABCA2	9	-	137010192	137010737	137010192	137010371	137010619	137010737	4220	20,12,12	66,39,63	12,41,26	44,74,64	321	73	0.0250974	0.422924	0.064,0.065,0.042	0.058,0.112,0.085	-0.028	-2.8	2.8
597	ENSG00000100241	SBF1	22	-	50467531	50467923	50467531	50467693	50467785	50467923	597	6,3,0	13,9,9	0,2,1	7,13,12	165	73	0.0253039	0.425384	0.17,0.129,0.0	0.0,0.064,0.036	0.066	6.6	6.6
2687	ENSG00000166986	MARS	12	+	57515919	57516337	57515919	57516158	57516244	57516337	2687	53,29,49	2,1,0	38,54,38	2,3,3	159	73	0.0253823	0.425683	0.924,0.93,1.0	0.897,0.892,0.853	0.071	7.1	7.1
1440	ENSG00000241404	EGFL8	6	+	32167349	32167656	32167349	32167429	32167502	32167656	1440	12,2,3	0,0,3	6,8,4	3,2,3	146	73	0.0255977	0.428275	1.0,1.0,0.333	0.5,0.667,0.4	0.255	25.5	25.5
6003	ENSG00000144635	DYNC1LI1	3	-	32570345	32570858	32570345	32570419	32570624	32570858	6003	39,12,14	54,40,49	37,37,42	47,54,64	278	73	0.025708	0.429097	0.159,0.073,0.07	0.171,0.152,0.147	-0.056	-5.6	5.6
8621	ENSG00000161267	BDH1	3	-	197533488	197534156	197533488	197533561	197534094	197534156	8621	135119117	2,0,2	82,103,77	0,4,5	606	73	0.0258313	0.430135	0.89,1.0,0.876	1.0,0.756,0.65	0.12	12	12
1879	ENSG00000133134	BEX2	X	-	103310357	103310591	103310357	103310433	103310585	103310591	1879	11,6,4	0,1,0	11,14,7	0,5,0	225	73	0.026117	0.430807	1.0,0.661,1.0	1.0,0.476,1.0	0.062	6.2	6.2
2013	ENSG00000185088	RPS27L	15	-	63153852	63155731	63153852	63154060	63155620	63155731	2013	159,94,142	331259390	167160143	517512493	1633	73	0.0260874	0.430807	0.021,0.016,0.016	0.014,0.014,0.013	0.004	0.4	0.4
2079	ENSG00000165516	KLHDC2	14	+	49779564	49779806	49779564	49779675	49779747	49779806	2079	49,50,48	90,92,94	32,32,42	89,110,92	145	73	0.0259443	0.430807	0.215,0.215,0.205	0.153,0.128,0.187	0.056	5.6	5.6
321	ENSG00000105655	ISYNA1	19	-	18437859	18438162	18437859	18437988	18438092	18438162	321	1,1,2	5,4,2	8,4,4	5,11,1	177	73	0.026043	0.430807	0.076,0.093,0.292	0.398,0.13,0.623	-0.23	-23	23
245	ENSG00000115661	STK16	2	+	219245895	219246876	219245895	219246085	219246656	219246876	245	47,41,45	23,20,22	42,56,31	33,35,34	644	73	0.0263573	0.431775	0.188,0.189,0.188	0.126,0.154,0.094	0.064	6.4	6.4
3853	ENSG00000188895	MSL1	17	+	40133041	40133658	40133041	40133109	40133533	40133658	3853	18,14,8	50,48,55	14,32,15	43,40,53	497	73	0.0264684	0.431775	0.05,0.041,0.021	0.046,0.105,0.04	-0.026	-2.6	2.6
4436	ENSG00000239779	WBP1	2	+	74459437	74459745	74459437	74459562	74459642	74459745	4436	34,30,40	20,8,20	24,37,33	23,34,22	153	73	0.0263276	0.431775	0.448,0.641,0.488	0.332,0.342,0.417	0.162	16.2	16.2
4745	ENSG00000204227	RING1	6	+	33212297	33212722	33212297	33212436	33212575	33212722	4745	130114128	3,1,4	123133159	1,1,1	212	73	0.0264469	0.431775	0.937,0.975,0.917	0.977,0.979,0.982	-0.036	-3.6	3.6
530	ENSG00000064961	HMG20B	19	+	3576260	3576625	3576260	3576307	3576552	3576625	530	48,31,39	386300364	54,57,74	399392397	318	73	0.0264829	0.431775	0.028,0.023,0.024	0.03,0.032,0.041	-0.009	-0.9	0.9
1121	ENSG00000096746	HNRNPH3	10	+	68337198	68338687	68337198	68337333	68338502	68338687	1121	463344412	20,16,22	383470490	12,16,11	1242	73	0.026661	0.432495	0.576,0.558,0.524	0.652,0.633,0.724	-0.117	-11.7	11.7
4003	ENSG00000172590	MRPL52	14	+	22829928	22830110	22829928	22829944	22830052	22830110	4003	50,37,51	3,0,1	60,72,66	7,4,2	181	73	0.026599	0.432495	0.87,1.0,0.954	0.776,0.879,0.93	0.08	8	8
6133	ENSG00000185133	INPP5J	22	+	31133609	31134696	31133609	31133714	31133912	31134696	6133	0,0,0	7,5,6	2,2,2	6,5,9	271	73	0.0267116	0.432495	0.0,0.0,0.0	0.082,0.097,0.056	-0.078	-7.8	7.8
1324	ENSG00000241878	PISD	22	-	31620995	31621885	31620995	31621142	31621333	31621885	1324	6,2,5	26,13,12	5,12,12	16,22,14	264	73	0.0268092	0.433076	0.06,0.041,0.103	0.08,0.131,0.192	-0.066	-6.6	6.6
1962	ENSG00000171720	HDAC3	5	-	141629859	141630125	141629859	141629916	141630043	141630125	1962	10,11,16	55,48,47	20,23,21	55,62,37	200	73	0.0271243	0.433743	0.062,0.077,0.111	0.117,0.119,0.172	-0.053	-5.3	5.3
2693	ENSG00000166986	MARS	12	+	57489266	57489558	57489266	57489345	57489423	57489558	2693	11,10,6	153115146	22,22,8	136173158	151	73	0.0269396	0.433743	0.034,0.04,0.019	0.073,0.058,0.024	-0.021	-2.1	2.1
4500	ENSG00000112531	QKI	6	+	163563419	163570145	163563419	163563719	163565945	163570145	4500	81,94,82	3,0,1	59,72,58	1,0,0	2299	73	0.027081	0.433743	0.462,1.0,0.723	0.652,1.0,1.0	-0.156	-15.6	15.6
5655	ENSG00000104946	TBC1D17	19	+	49884511	49884758	49884511	49884559	49884658	49884758	5655	8,5,8	64,37,72	11,15,13	55,68,50	172	73	0.0271106	0.433743	0.05,0.054,0.045	0.078,0.086,0.099	-0.038	-3.8	3.8
92	ENSG00000206503	HLA-A	6	+	29944499	29945091	29944499	29944616	29945058	29945091	92	6,5,2	65,36,78	12,11,10	49,99,75	515	73	0.0271591	0.433743	0.013,0.019,0.004	0.034,0.016,0.019	-0.011	-1.1	1.1
4767	ENSG00000198089	SFI1	22	+	31604868	31606430	31604868	31604945	31606327	31606430	4767	30,16,42	8,4,6	44,33,47	3,4,3	1455	73	0.0273877	0.435414	0.158,0.167,0.26	0.424,0.293,0.44	-0.191	-19.1	19.1
8273	ENSG00000168818	STX18	4	-	4457190	4457500	4457190	4457257	4457422	4457500	8273	1,0,4	31,32,33	4,7,3	31,44,35	238	73	0.0273782	0.435414	0.01,0.0,0.036	0.038,0.047,0.026	-0.022	-2.2	2.2
1902	ENSG00000143126	CELSR2	1	+	109272277	109272728	109272277	109272405	109272639	109272728	1902	0,0,0	13,4,20	6,1,2	11,19,15	307	73	0.0275609	0.43718	0.0,0.0,0.0	0.115,0.012,0.031	-0.053	-5.3	5.3
2340	ENSG00000049656	CLPTM1L	5	-	1324762	1325816	1324762	1324813	1325750	1325816	2340	37,16,44	170124146	30,43,83	136186167	1010	73	0.0277559	0.439281	0.015,0.009,0.021	0.016,0.016,0.035	-0.007	-0.7	0.7
1834	ENSG00000224877	C17orf89	17	+	81239567	81239943	81239567	81239678	81239797	81239943	1834	15,15,19	0,0,0	20,35,19	2,1,2	192	73	0.0278815	0.43929	1.0,1.0,1.0	0.792,0.93,0.783	0.165	16.5	16.5
2270	ENSG00000104522	TSTA3	8	-	143612617	143613295	143612617	143612965	143613195	143613295	2270	27,11,19	108,73,103	33,41,36	136129100	303	73	0.0278192	0.43929	0.057,0.035,0.043	0.055,0.071,0.08	-0.024	-2.4	2.4
1449	ENSG00000162004	CCDC78	16	-	722921	723936	722921	723161	723856	723936	1449	19,11,9	28,3,13	4,10,11	14,30,15	768	73	0.0281179	0.441178	0.061,0.258,0.062	0.026,0.031,0.065	0.086	8.6	8.6
2085	ENSG00000269547	CTC-360G5.8	19	-	38921391	38921596	38921391	38921446	38921526	38921596	2085	1,2,2	20,14,25	6,6,5	30,27,32	153	73	0.0281269	0.441178	0.023,0.064,0.037	0.087,0.096,0.069	-0.043	-4.3	4.3
3612	ENSG00000006744	ELAC2	17	-	13002273	13002579	13002273	13002356	13002440	13002579	3612	35,13,24	3,4,7	21,34,26	0,4,2	157	73	0.0282021	0.441372	0.844,0.602,0.615	1.0,0.798,0.858	-0.198	-19.8	19.8
6315	ENSG00000278311	GGNBP2	17	+	36577982	36579419	36577982	36578186	36579244	36579419	6315	18,18,16	66,55,42	22,27,35	46,62,55	1131	73	0.0282695	0.441444	0.017,0.021,0.024	0.03,0.027,0.039	-0.011	-1.1	1.1
4178	ENSG00000100003	SEC14L2	22	+	30415758	30416087	30415758	30415865	30415947	30416087	4178	9,8,9	37,29,22	12,18,12	18,34,23	155	73	0.0285368	0.442667	0.103,0.115,0.162	0.239,0.2,0.197	-0.085	-8.5	8.5
4385	ENSG00000233327	USP32P2	17	-	18519481	18521252	18519481	18519674	18521078	18521252	4385	16,15,15	1,1,6	20,23,13	0,3,0	1477	73	0.0284931	0.442667	0.442,0.426,0.11	1.0,0.275,1.0	-0.432	-43.2	43.2
9064	ENSG00000158850	B4GALT3	1	-	161173604	161174049	161173604	161173727	161173858	161174049	9064	14,15,15	69,31,67	9,24,37	54,45,44	204	73	0.0285079	0.442667	0.068,0.148,0.074	0.056,0.16,0.231	-0.052	-5.2	5.2
2314	ENSG00000110719	TCIRG1	11	+	68042945	68043497	68042945	68043031	68043370	68043497	2314	32,11,12	28,1,12	36,51,62	8,11,7	412	73	0.0286773	0.442891	0.168,0.661,0.151	0.444,0.451,0.611	-0.175	-17.5	17.5
5082	ENSG00000052749	RRP12	10	-	97370922	97372166	97370922	97371081	97372072	97372166	5082	16,7,7	28,27,25	16,21,16	19,34,25	1064	73	0.0286164	0.442891	0.038,0.017,0.019	0.055,0.041,0.042	-0.021	-2.1	2.1
5073	ENSG00000175634	RPS6KB2	11	+	67433125	67433447	67433125	67433216	67433339	67433447	5073	8,10,13	114,63,97	15,18,25	107,91,107	196	73	0.0287417	0.442911	0.025,0.056,0.048	0.05,0.069,0.08	-0.023	-2.3	2.3
9097	ENSG00000183963	SMTN	22	+	31099061	31099896	31099061	31099179	31099773	31099896	9097	21,21,17	0,0,0	13,13,14	0,0,4	667	73	0.0289326	0.444879	1.0,1.0,1.0	1.0,1.0,0.277	0.241	24.1	24.1
1488	ENSG00000090857	PDPR	16	+	70128783	70129122	70128783	70128865	70128958	70129122	1488	1,2,3	7,3,0	0,1,2	5,15,3	166	73	0.0293598	0.450461	0.059,0.227,1.0	0.0,0.028,0.227	0.344	34.4	34.4
70	ENSG00000130175	PRKCSH	19	+	11436040	11436505	11436040	11436196	11436388	11436505	70	27,15,28	252121228	27,45,48	210234257	265	73	0.0294888	0.451455	0.029,0.033,0.033	0.034,0.05,0.049	-0.013	-1.3	1.3
8240	ENSG00000149930	TAOK2	16	+	29986264	29988398	29986264	29986504	29988358	29988398	8240	604394530	0,0,2	496578600	1,2,3	1927	73	0.0299982	0.458255	1.0,1.0,0.909	0.949,0.916,0.883	0.054	5.4	5.4
1208	ENSG00000128534	LSM8	7	+	118188277	118192155	118188277	118188405	118191916	118192155	1208	130,79,180	0,1,3	96113144	0,1,0	3584	73	0.0303595	0.459419	1.0,0.617,0.55	1.0,0.697,1.0	-0.177	-17.7	17.7
1638	ENSG00000131269	ABCB7	X	-	75073732	75073902	75073732	75073776	75073867	75073902	1638	4,4,2	30,30,40	0,1,3	25,40,57	164	73	0.0303702	0.459419	0.056,0.056,0.022	0.0,0.011,0.023	0.033	3.3	3.3
3102	ENSG00000234545	FAM133B	7	-	92577654	92578182	92577654	92577717	92578149	92578182	3102	41,31,33	30,26,38	20,24,32	40,29,40	505	73	0.0303077	0.459419	0.165,0.147,0.112	0.067,0.107,0.104	0.049	4.9	4.9
6634	ENSG00000140525	FANCI	15	+	89281764	89283250	89281764	89281835	89283135	89283250	6634	110,109,98	38,31,53	107106145	20,30,44	1373	73	0.0304013	0.459419	0.133,0.158,0.09	0.221,0.158,0.149	-0.049	-4.9	4.9
8958	ENSG00000147471	PROSC	8	+	37765525	37765746	37765525	37765633	37765710	37765746	8958	8,10,5	30,15,23	4,6,2	28,19,33	150	73	0.030163	0.459419	0.115,0.245,0.096	0.065,0.133,0.029	0.076	7.6	7.6
4458	ENSG00000213339	QTRT1	19	+	10712160	10712628	10712160	10712299	10712552	10712628	4458	115,64,99	28,17,16	87124140	40,36,46	326	73	0.0306517	0.462209	0.479,0.457,0.581	0.328,0.435,0.405	0.116	11.6	11.6
3480	ENSG00000185024	BRF1	14	-	105219150	105220130	105219150	105219232	105220068	105220130	3480	17,23,11	28,22,26	15,38,34	31,21,24	909	73	0.0307204	0.462253	0.046,0.077,0.033	0.037,0.127,0.102	-0.037	-3.7	3.7
5830	ENSG00000163703	CRELD1	3	+	9943076	9943515	9943076	9943172	9943380	9943515	5830	25,15,38	62,67,68	19,27,37	103109115	281	73	0.0309958	0.464006	0.095,0.055,0.127	0.046,0.06,0.077	0.031	3.1	3.1
7757	ENSG00000157353	FUK	16	+	70466881	70467966	70466881	70466954	70467885	70467966	7757	45,31,33	0,0,0	48,48,29	0,2,2	1004	73	0.0309859	0.464006	1.0,1.0,1.0	1.0,0.636,0.513	0.284	28.4	28.4
7909	ENSG00000113240	CLK4	5	-	178616881	178618778	178616881	178616948	178617343	178618778	7909	21,12,14	8,13,10	2,5,12	4,17,7	468	73	0.031035	0.464006	0.291,0.126,0.179	0.072,0.044,0.211	0.09	9	9
4536	ENSG00000140990	NDUFB10	16	+	1961496	1961975	1961496	1961636	1961796	1961975	4536	499423464	268211294	584602553	279259237	233	73	0.0312711	0.466159	0.368,0.386,0.331	0.396,0.421,0.422	-0.051	-5.1	5.1
7138	ENSG00000065000	AP3D1	19	-	2109085	2109958	2109085	2109207	2109872	2109958	7138	29,24,34	93,91,102	39,57,27	76,120,77	738	73	0.0313117	0.466159	0.03,0.025,0.032	0.048,0.045,0.034	-0.013	-1.3	1.3
1521	ENSG00000198056	PRIM1	12	-	56746780	56747032	56746780	56746854	56746925	56747032	1521	7,8,10	30,34,34	15,12,22	30,42,33	144	73	0.0315246	0.468337	0.106,0.107,0.13	0.202,0.127,0.253	-0.08	-8	8
5476	ENSG00000041357	PSMA4	15	+	78542176	78542645	78542176	78542219	78542575	78542645	5476	845749835	6,10,4	868854858	1,6,3	429	73	0.0316396	0.469054	0.96,0.927,0.973	0.993,0.96,0.98	-0.024	-2.4	2.4
6373	ENSG00000117385	P3H1	1	-	42746374	42747412	42746374	42746852	42747271	42747412	6373	5,4,4	12,9,5	22,11,5	5,12,11	492	73	0.0317782	0.469129	0.058,0.062,0.106	0.395,0.12,0.063	-0.117	-11.7	11.7
8554	ENSG00000108961	RANGRF	17	+	8289257	8290092	8289257	8289414	8289812	8290092	8554	80,73,76	0,2,0	93141101	2,1,3	471	73	0.0317644	0.469129	1.0,0.85,1.0	0.878,0.956,0.839	0.059	5.9	5.9
1579	ENSG00000221923	ZNF880	19	+	52374298	52374630	52374298	52374427	52374503	52374630	1579	6,0,1	0,4,2	5,9,5	0,1,3	149	73	0.0320162	0.471652	1.0,0.0,0.197	1.0,0.815,0.45	-0.356	-35.6	35.6
3154	ENSG00000138834	MAPK8IP3	16	+	1767804	1768107	1767804	1767918	1768068	1768107	3154	1,5,1	16,5,17	2,14,5	7,22,17	223	73	0.032479	0.471741	0.02,0.247,0.019	0.086,0.172,0.088	-0.02	-2	2
483	ENSG00000101639	CEP192	18	+	13057584	13059312	13057584	13057733	13059081	13059312	483	10,0,7	12,19,24	4,11,6	4,10,13	1421	73	0.0325593	0.471741	0.041,0.0,0.015	0.049,0.053,0.023	-0.023	-2.3	2.3
6053	ENSG00000163378	EOGT	3	-	68988505	68989017	68988505	68988577	68988924	68989017	6053	0,9,8	11,9,12	2,3,2	9,15,11	420	73	0.0324085	0.471741	0.0,0.148,0.104	0.037,0.034,0.031	0.05	5	5
6596	ENSG00000234177	LINC01114	2	-	104754325	104755755	104754325	104754440	104755592	104755755	6596	88,67,84	1,2,4	68115131	1,1,1	1225	73	0.0322783	0.471741	0.84,0.666,0.556	0.802,0.873,0.886	-0.166	-16.6	16.6
7506	ENSG00000100650	SRSF5	14	+	69769181	69770540	69769181	69769251	69770466	69770540	7506	10918511144	339247347	794834859	276316335	1288	73	0.032271	0.471741	0.154,0.163,0.157	0.14,0.13,0.127	0.026	2.6	2.6
7897	ENSG00000026025	VIM	10	+	17235845	17236379	17235845	17235889	17236293	17236379	7897	1,1,11	24,24,36	6,7,7	18,17,21	477	73	0.0325382	0.471741	0.006,0.006,0.045	0.049,0.059,0.049	-0.033	-3.3	3.3
8219	ENSG00000100938	GMPR2	14	+	24238245	24239239	24238245	24238405	24238588	24239239	8219	44,32,46	83,57,75	17,40,42	100,82,77	256	73	0.0323086	0.471741	0.131,0.138,0.149	0.046,0.122,0.135	0.038	3.8	3.8
8221	ENSG00000168067	MAP4K2	11	-	64792171	64792422	64792171	64792275	64792363	64792422	8221	3,3,3	26,18,18	4,0,0	17,36,25	161	73	0.0323265	0.471741	0.05,0.07,0.07	0.096,0.0,0.0	0.031	3.1	3.1
6527	ENSG00000140400	MAN2C1	15	-	75361285	75361720	75361285	75361381	75361603	75361720	6527	8,18,4	49,23,34	6,9,2	37,45,38	295	73	0.0327772	0.47242	0.039,0.162,0.028	0.039,0.047,0.013	0.043	4.3	4.3
7715	ENSG00000075415	SLC25A3	12	+	98593974	98595848	98593974	98594135	98595726	98595848	7715	320279281	425327431	348363335	578559610	1664	73	0.0326756	0.47242	0.032,0.036,0.028	0.026,0.028,0.024	0.006	0.6	0.6
7934	ENSG00000136699	SMPD4	2	-	130154276	130155259	130154276	130154482	130155095	130155259	7934	13,9,25	86,53,55	17,22,48	61,89,77	686	73	0.0328078	0.47242	0.016,0.018,0.046	0.029,0.026,0.062	-0.012	-1.2	1.2
5697	ENSG00000124784	RIOK1	6	+	7402602	7402897	7402602	7402715	7402816	7402897	5697	15,15,9	23,21,13	10,5,11	18,25,31	174	73	0.0329289	0.473194	0.215,0.231,0.225	0.189,0.077,0.13	0.092	9.2	9.2
5296	ENSG00000090447	TFAP4	16	-	4261778	4262422	4261778	4261949	4262323	4262422	5296	3,5,8	29,15,14	6,8,16	19,12,21	447	73	0.0331511	0.475414	0.017,0.052,0.085	0.049,0.098,0.111	-0.035	-3.5	3.5
5769	ENSG00000124593	PRICKLE4	6	+	41783461	41784238	41783461	41783605	41783733	41784238	5769	40,35,36	8,5,10	37,42,37	4,4,3	201	73	0.0332331	0.475619	0.645,0.718,0.567	0.771,0.792,0.817	-0.15	-15	15
5539	ENSG00000021776	AQR	15	-	34873827	34874864	34873827	34873999	34874676	34874864	5539	14,18,15	58,39,66	20,15,31	45,49,44	750	73	0.0334363	0.476017	0.023,0.043,0.022	0.041,0.029,0.064	-0.015	-1.5	1.5
5922	ENSG00000163435	ELF3	1	+	202011956	202012436	202011956	202012178	202012343	202012436	5922	8,9,14	19,24,26	11,27,13	20,26,15	238	73	0.0334087	0.476017	0.114,0.103,0.142	0.144,0.242,0.21	-0.079	-7.9	7.9
7491	ENSG00000065357	DGKA	12	+	55953349	55954021	55953349	55953410	55953684	55954021	7491	1,0,6	2,11,6	0,2,0	8,10,8	347	73	0.0334641	0.476017	0.095,0.0,0.174	0.0,0.04,0.0	0.076	7.6	7.6
1491	ENSG00000167526	RPL13	16	+	89560939	89561368	89560939	89561063	89561226	89561368	1491	271156224	196315301691	502523414	314031463132	236	73	0.0336963	0.477387	0.041,0.031,0.039	0.047,0.049,0.039	-0.008	-0.8	0.8
5372	ENSG00000140474	ULK3	15	-	74840233	74840641	74840233	74840316	74840497	74840641	5372	75,47,77	55,23,48	58110131	35,39,45	254	73	0.0336423	0.477387	0.282,0.37,0.316	0.323,0.448,0.456	-0.086	-8.6	8.6
111	ENSG00000189337	KAZN	1	+	15060171	15063622	15060171	15060302	15063571	15063622	111	11,4,2	0,1,0	4,12,0	0,2,2	3342	73	0.0342908	0.484526	1.0,0.08,1.0	1.0,0.116,0.0	0.321	32.1	32.1
2858	ENSG00000129354	AP1M2	19	-	10583605	10584070	10583605	10583673	10583913	10584070	2858	35,27,23	354245358	54,52,33	357386361	313	73	0.0343381	0.484526	0.023,0.025,0.015	0.034,0.03,0.021	-0.007	-0.7	0.7
4952	ENSG00000185963	BICD2	9	-	92711362	92715463	92711362	92713461	92715252	92715463	4952	1102692837	11,6,8	769921926	10,13,20	1864	73	0.0344931	0.485737	0.797,0.819,0.804	0.751,0.735,0.645	0.096	9.6	9.6
2398	ENSG00000148303	RPL7A	9	+	133350239	133350727	133350239	133350319	133350596	133350727	2398	9528151062	506541795206	8629731213	607066725891	350	73	0.0347882	0.488913	0.038,0.039,0.041	0.029,0.03,0.041	0.006	0.6	0.6
1171	ENSG00000100764	PSMC1	14	+	90269396	90270352	90269396	90269548	90270197	90270352	1171	51,35,56	266235276	38,35,33	278281258	722	73	0.0350645	0.490023	0.019,0.015,0.02	0.014,0.012,0.013	0.005	0.5	0.5
4469	ENSG00000161265	U2AF1L4	19	-	35742528	35743904	35742528	35742803	35743808	35743904	4469	34,28,22	4,3,7	17,38,54	10,22,11	1078	73	0.0349787	0.490023	0.365,0.387,0.175	0.103,0.105,0.249	0.157	15.7	15.7
5856	ENSG00000137822	TUBGCP4	15	+	43401715	43403799	43401715	43401850	43403682	43403799	5856	67,67,71	21,19,9	50,60,72	22,22,28	1905	73	0.0350764	0.490023	0.109,0.119,0.232	0.08,0.095,0.09	0.065	6.5	6.5
859	ENSG00000180448	HMHA1	19	+	1080254	1080547	1080254	1080379	1080463	1080547	859	8,0,3	5,1,2	3,0,2	4,6,8	157	73	0.0352106	0.490917	0.427,0.0,0.411	0.259,0.0,0.104	0.158	15.8	15.8
9071	ENSG00000108465	CDK5RAP3	17	+	47971121	47971407	47971121	47971171	47971361	47971407	9071	111,49,94	0,0,0	60,83,95	0,1,5	263	73	0.0352801	0.490917	1.0,1.0,1.0	1.0,0.958,0.841	0.067	6.7	6.7
8015	ENSG00000174292	TNK1	17	+	7382835	7383320	7382835	7383089	7383249	7383320	8015	8,1,9	3,2,4	2,6,6	10,8,8	233	73	0.0353805	0.491341	0.455,0.135,0.413	0.059,0.19,0.19	0.188	18.8	18.8
5405	ENSG00000172732	MUS81	11	+	65864719	65865323	65864719	65865145	65865219	65865323	5405	6,3,2	35,28,11	7,12,9	32,29,33	147	73	0.0355671	0.492959	0.078,0.051,0.083	0.098,0.17,0.119	-0.058	-5.8	5.8
6926	ENSG00000171302	CANT1	17	-	78996991	78997963	78996991	78997644	78997839	78997963	6926	163118171	144118138	128165156	145185189	268	73	0.0357068	0.493108	0.236,0.214,0.252	0.194,0.195,0.184	0.043	4.3	4.3
7961	ENSG00000204469	PRRC2A	6	+	31636732	31637136	31636732	31636945	31637041	31637136	7961	20,17,25	153,92,114	36,41,28	118141151	169	73	0.0357183	0.493108	0.053,0.074,0.087	0.116,0.112,0.074	-0.029	-2.9	2.9
1506	ENSG00000135452	TSPAN31	12	+	57746175	57746720	57746175	57746256	57746588	57746720	1506	14,6,18	24,21,30	9,6,9	24,41,25	405	73	0.0361812	0.494055	0.095,0.049,0.098	0.063,0.026,0.061	0.031	3.1	3.1
1580	ENSG00000165782	TMEM55B	14	-	20457857	20459296	20457857	20458702	20459205	20459296	1580	37,19,26	44,35,48	14,33,21	51,63,52	576	73	0.0362906	0.494055	0.096,0.064,0.064	0.034,0.062,0.049	0.026	2.6	2.6
1956	ENSG00000012211	PRICKLE3	X	-	49177992	49178475	49177992	49178197	49178271	49178475	1956	1,1,1	0,0,0	0,0,5	1,1,0	147	73	0.0359131	0.494055	1.0,1.0,1.0	0.0,0.0,1.0	0.667	66.7	66.7
233	ENSG00000257621	PSMA3-AS1	14	-	58273986	58274114	58273986	58274010	58274096	58274114	233	7,10,6	0,0,1	5,9,5	2,0,2	159	73	0.0364899	0.494055	1.0,1.0,0.734	0.534,1.0,0.534	0.222	22.2	22.2
3692	ENSG00000163931	TKT	3	-	53232759	53233274	53232759	53232839	53233155	53233274	3692	56,45,62	1,2,2	52,60,77	0,0,0	389	73	0.0362237	0.494055	0.913,0.809,0.853	1.0,1.0,1.0	-0.142	-14.2	14.2
487	ENSG00000137343	ATAT1	6	+	30642767	30644679	30642767	30643011	30643528	30644679	487	74,76,112	0,2,3	65,110,78	0,0,0	590	73	0.0364501	0.494055	1.0,0.825,0.822	1.0,1.0,1.0	-0.118	-11.8	11.8
5369	ENSG00000140474	ULK3	15	-	74838151	74838341	74838151	74838192	74838269	74838341	5369	14,4,12	11,0,2	6,11,7	0,0,3	150	73	0.0364161	0.494055	0.382,1.0,0.745	1.0,1.0,0.532	-0.135	-13.5	13.5
6624	ENSG00000141527	CARD14	17	+	80198398	80198924	80198398	80198591	80198756	80198924	6624	3,1,1	0,2,0	0,5,10	1,2,1	238	73	0.0360585	0.494055	1.0,0.133,1.0	0.0,0.434,0.754	0.315	31.5	31.5
7030	ENSG00000184831	APOO	X	-	23840026	23840377	23840026	23840035	23840312	23840377	7030	10,5,14	0,0,1	21,18,7	2,0,2	350	73	0.0360885	0.494055	1.0,1.0,0.745	0.687,1.0,0.422	0.212	21.2	21.2
910	ENSG00000185122	HSF1	8	+	144309771	144311249	144309771	144309896	144311173	144311249	910	53,24,34	116,62,91	43,35,60	64,82,85	1350	73	0.0361187	0.494055	0.024,0.021,0.02	0.035,0.023,0.037	-0.01	-1	1
615	ENSG00000188603	CLN3	16	-	28491713	28492215	28491713	28491835	28492019	28492215	615	37,20,26	40,20,18	40,41,64	19,32,33	257	73	0.0366394	0.494175	0.208,0.221,0.291	0.374,0.267,0.355	-0.092	-9.2	9.2
949	ENSG00000214176	PLEKHM1P	17	-	64779258	64779440	64779258	64779334	64779414	64779440	949	2,1,1	16,3,3	1,9,5	10,9,15	153	73	0.0366383	0.494175	0.056,0.137,0.137	0.046,0.323,0.137	-0.059	-5.9	5.9
3925	ENSG00000140983	RHOT2	16	+	671859	672181	671859	672002	672083	672181	3925	12,4,6	75,48,34	5,6,7	78,91,100	154	73	0.0368054	0.495458	0.07,0.038,0.077	0.029,0.03,0.032	0.031	3.1	3.1
5211	ENSG00000187535	IFT140	16	-	1525886	1526796	1525886	1526077	1526618	1526796	5211	7,6,1	2,1,3	1,2,2	3,3,3	614	73	0.0369461	0.495458	0.294,0.416,0.038	0.038,0.073,0.073	0.188	18.8	18.8
5540	ENSG00000135040	NAA35	9	+	85974970	85975157	85974970	85975033	85975113	85975157	5540	9,1,9	43,45,58	2,5,2	36,58,58	153	73	0.0369095	0.495458	0.091,0.01,0.069	0.026,0.04,0.016	0.029	2.9	2.9
4091	ENSG00000258830	RP11-123K3.4	12	-	57288856	57289040	57288856	57288910	57289008	57289040	4091	12,18,22	1,1,1	17,20,21	0,1,0	171	73	0.037183	0.496511	0.837,0.885,0.904	1.0,0.895,1.0	-0.09	-9	9
4129	ENSG00000114544	SLC41A3	3	-	126006362	126006564	126006362	126006429	126006433	126006564	4129	4,4,1	6,9,6	11,11,2	4,5,6	77	73	0.037193	0.496511	0.387,0.296,0.136	0.723,0.676,0.24	-0.273	-27.3	27.3
7882	ENSG00000111877	MCM9	6	-	118910596	118913420	118910596	118911769	118913294	118913420	7882	2,12,2	8,5,6	4,0,0	1,8,7	1598	73	0.0373414	0.496511	0.011,0.099,0.015	0.154,0.0,0.0	-0.01	-1	1
8762	ENSG00000165915	SLC39A13	11	+	47414776	47415095	47414776	47414909	47414996	47415095	8762	6,1,1	0,0,4	9,3,1	0,0,0	160	73	0.0373779	0.496511	1.0,1.0,0.102	1.0,1.0,1.0	-0.299	-29.9	29.9
87	ENSG00000088340	FER1L4	20	-	35559340	35560638	35559340	35559627	35560122	35560638	87	4,0,2	10,3,11	3,10,4	12,12,5	568	73	0.037278	0.496511	0.049,0.0,0.023	0.031,0.097,0.093	-0.05	-5	5
4739	ENSG00000227057	WDR46	6	-	33280427	33280987	33280427	33280522	33280673	33280987	4739	23,4,28	26,13,24	14,20,9	23,40,35	224	73	0.0380581	0.504593	0.224,0.091,0.275	0.166,0.14,0.077	0.069	6.9	6.9
9155	ENSG00000165792	METTL17	14	+	20990229	20990598	20990229	20990383	20990463	20990598	9155	34,15,22	64,37,63	19,19,18	67,68,70	153	73	0.0381582	0.504967	0.202,0.162,0.143	0.119,0.118,0.109	0.054	5.4	5.4
4096	ENSG00000114735	HEMK1	3	+	50579843	50580229	50579843	50579939	50580115	50580229	4096	11,7,4	19,15,17	12,6,2	30,22,52	249	73	0.0385214	0.50866	0.145,0.12,0.065	0.105,0.074,0.011	0.047	4.7	4.7
5765	ENSG00000130725	UBE2M	19	-	58556140	58556327	58556140	58556229	58556315	58556327	5765	45,23,29	350219349	51,52,50	335359357	159	73	0.038582	0.50866	0.056,0.046,0.037	0.065,0.062,0.06	-0.016	-1.6	1.6
3950	ENSG00000102904	TSNAXIP1	16	+	67825666	67826076	67825666	67825836	67825916	67826076	3950	2,1,10	3,0,0	3,4,2	4,0,3	153	73	0.0386763	0.508948	0.241,1.0,1.0	0.264,1.0,0.241	0.245	24.5	24.5
6228	ENSG00000115307	AUP1	2	-	74526940	74527363	74526940	74527059	74527247	74527363	6228	48,41,49	130122131	41,50,39	168168169	261	73	0.03909	0.513431	0.094,0.086,0.095	0.064,0.077,0.061	0.024	2.4	2.4
5894	ENSG00000143793	C1orf35	1	-	228102079	228102382	228102079	228102165	228102309	228102382	5894	8,4,7	26,10,21	19,9,23	28,27,28	217	73	0.0391984	0.513894	0.094,0.119,0.101	0.186,0.101,0.217	-0.063	-6.3	6.3
2318	ENSG00000143575	HAX1	1	+	154273335	154273961	154273335	154273598	154273773	154273961	2318	18,26,20	211173197	31,47,37	252253219	248	73	0.0394792	0.516611	0.024,0.042,0.029	0.035,0.052,0.047	-0.013	-1.3	1.3
1318	ENSG00000204843	DCTN1	2	-	74366458	74366932	74366458	74366620	74366782	74366932	1318	27,18,17	86,67,88	11,18,13	80,96,84	235	73	0.0400224	0.519098	0.089,0.077,0.057	0.041,0.055,0.046	0.027	2.7	2.7
3091	ENSG00000169733	RFNG	17	-	82049676	82050555	82049676	82050006	82050401	82050555	3091	50,15,41	20,17,23	25,32,33	22,34,34	468	73	0.0398862	0.519098	0.281,0.121,0.218	0.151,0.128,0.131	0.07	7	7
3147	ENSG00000117335	CD46	1	+	207767012	207770362	207767012	207767195	207770320	207770362	3147	9858851138	38,33,40	79310101136	40,55,53	3198	73	0.0401403	0.519098	0.372,0.38,0.394	0.312,0.295,0.329	0.07	7	7
3333	ENSG00000104824	HNRNPL	19	-	38840364	38840559	38840364	38840376	38840487	38840559	3333	161,96,112	311166252	149149206	222293262	184	73	0.0400084	0.519098	0.17,0.187,0.15	0.21,0.168,0.238	-0.036	-3.6	3.6
4771	ENSG00000169689	STRA13	17	-	82019156	82019375	82019156	82019204	82019292	82019375	4771	165,99,158	0,1,0	219188227	2,3,5	161	73	0.0401863	0.519098	1.0,0.978,1.0	0.98,0.966,0.954	0.026	2.6	2.6
7091	ENSG00000139613	SMARCC2	12	-	56180976	56181597	56180976	56181101	56181481	56181597	7091	49,27,42	45,43,61	31,31,24	47,55,61	453	73	0.0398016	0.519098	0.149,0.092,0.1	0.096,0.083,0.06	0.034	3.4	3.4
7847	ENSG00000154144	TBRG1	11	+	124626695	124626935	124626695	124626751	124626903	124626935	7847	346249286	4,10,6	250302256	4,1,4	225	73	0.040166	0.519098	0.966,0.89,0.939	0.953,0.99,0.954	-0.034	-3.4	3.4
261	ENSG00000174021	GNG5	1	-	84506010	84506565	84506010	84506301	84506435	84506565	261	11,7,12	3,2,0	9,18,13	4,8,7	207	73	0.0403426	0.519403	0.564,0.552,1.0	0.442,0.442,0.396	0.279	27.9	27.9
8029	ENSG00000240303	ACAD11	3	-	132578795	132579558	132578795	132579056	132579491	132579558	8029	65,66,63	6,12,6	25,49,37	1,3,2	508	73	0.0403577	0.519403	0.609,0.441,0.601	0.782,0.701,0.727	-0.186	-18.6	18.6
5869	ENSG00000105426	PTPRS	19	-	5218419	5219467	5218419	5218532	5219309	5219467	5869	47,37,48	7,0,2	19,38,46	6,3,10	850	73	0.0404553	0.519706	0.366,1.0,0.673	0.214,0.521,0.283	0.34	34	34
6314	ENSG00000278311	GGNBP2	17	+	36577982	36579419	36577982	36578192	36579244	36579419	6314	14,12,13	24,22,22	15,22,29	14,25,28	1125	73	0.0406672	0.520795	0.036,0.034,0.037	0.065,0.054,0.063	-0.025	-2.5	2.5
6991	ENSG00000104872	PIH1D1	19	-	49447826	49448010	49447826	49447908	49448000	49448010	6991	12,15,21	72,64,55	30,34,27	78,83,76	165	73	0.0406882	0.520795	0.069,0.094,0.145	0.145,0.153,0.136	-0.042	-4.2	4.2
1844	ENSG00000108883	EFTUD2	17	-	44859904	44860543	44859904	44860045	44860431	44860543	1844	36,25,23	108,73,92	22,14,27	94109106	459	73	0.0408668	0.52213	0.05,0.052,0.038	0.036,0.02,0.039	0.015	1.5	1.5
693	ENSG00000112651	MRPL2	6	-	43055896	43056196	43055896	43056007	43056084	43056196	693	21,7,18	0,0,0	27,22,19	1,1,3	150	73	0.0409886	0.522735	1.0,1.0,1.0	0.929,0.915,0.755	0.134	13.4	13.4
5484	ENSG00000146670	CDCA5	11	-	65083363	65083550	65083363	65083399	65083484	65083550	5484	5,1,8	47,15,28	1,5,1	26,37,46	158	73	0.0413112	0.525338	0.047,0.03,0.117	0.017,0.059,0.01	0.036	3.6	3.6
8434	ENSG00000111319	SCNN1A	12	-	6355776	6356293	6355776	6355880	6356169	6356293	8434	82,67,69	1,2,2	79,72,67	0,1,0	362	73	0.0413422	0.525338	0.943,0.871,0.874	1.0,0.936,1.0	-0.083	-8.3	8.3
4411	ENSG00000108021	FAM208B	10	+	5762531	5763740	5762531	5762646	5763028	5763740	4411	7,9,8	53,51,62	6,7,20	32,41,49	455	73	0.0416692	0.528537	0.021,0.028,0.02	0.029,0.027,0.061	-0.016	-1.6	1.6
8052	ENSG00000177731	FLII	17	-	18245353	18245660	18245353	18245419	18245554	18245660	8052	28,8,25	91,71,99	14,15,16	90,122,96	208	73	0.0419793	0.531511	0.097,0.038,0.081	0.052,0.041,0.055	0.023	2.3	2.3
3454	ENSG00000181929	PRKAG1	12	-	49005305	49005543	49005305	49005364	49005461	49005543	3454	33,21,21	171157196	25,49,31	155173179	170	73	0.0420875	0.531857	0.077,0.054,0.044	0.065,0.108,0.069	-0.022	-2.2	2.2
7439	ENSG00000139641	ESYT1	12	+	56131039	56131316	56131039	56131113	56131243	56131316	7439	8,12,5	72,53,85	6,12,21	57,72,56	203	73	0.042158	0.531857	0.038,0.075,0.021	0.036,0.057,0.119	-0.026	-2.6	2.6
1928	ENSG00000065268	WDR18	19	+	991089	991334	991089	991145	991226	991334	1928	13,5,6	64,28,55	11,14,21	39,75,51	154	73	0.0424821	0.534028	0.088,0.078,0.049	0.118,0.081,0.163	-0.049	-4.9	4.9
805	ENSG00000204344	STK19	6	+	31979413	31980548	31979413	31979553	31980450	31980548	805	66,47,76	38,28,23	35,53,57	30,38,35	970	73	0.0424479	0.534028	0.116,0.112,0.199	0.081,0.095,0.109	0.047	4.7	4.7
1115	ENSG00000039650	PNKP	19	-	49862085	49862279	49862085	49862105	49862184	49862279	1115	5,5,13	14,11,15	2,4,14	20,25,32	152	73	0.0430615	0.534091	0.146,0.179,0.294	0.046,0.071,0.174	0.109	10.9	10.9
263	ENSG00000094631	HDAC6	X	+	48814674	48814893	48814674	48814740	48814833	48814893	263	12,8,9	18,15,18	21,28,14	15,21,23	166	73	0.043175	0.534091	0.227,0.19,0.18	0.381,0.37,0.211	-0.122	-12.2	12.2
4026	ENSG00000065029	ZNF76	6	+	35286127	35286399	35286127	35286208	35286321	35286399	4026	15,16,25	30,13,29	10,12,15	27,29,28	186	73	0.0432892	0.534091	0.164,0.326,0.253	0.127,0.14,0.174	0.101	10.1	10.1
4029	ENSG00000065029	ZNF76	6	+	35294455	35294976	35294455	35294569	35294731	35294976	4029	8,7,10	0,0,1	5,12,6	0,3,1	235	73	0.0429466	0.534091	1.0,1.0,0.756	1.0,0.554,0.651	0.184	18.4	18.4
4403	ENSG00000102125	TAZ	X	+	154420031	154420264	154420031	154420094	154420211	154420264	4403	19,8,8	20,16,12	9,6,14	18,28,32	190	73	0.042761	0.534091	0.267,0.161,0.204	0.161,0.076,0.144	0.084	8.4	8.4
4688	ENSG00000074582	BCS1L	2	+	218662196	218662679	218662196	218662260	218662514	218662679	4688	14,11,8	2,4,2	13,10,14	0,0,4	327	73	0.0432914	0.534091	0.61,0.38,0.472	1.0,1.0,0.439	-0.326	-32.6	32.6
5088	ENSG00000107281	NPDC1	9	-	137040356	137040570	137040356	137040436	137040511	137040570	5088	12,16,13	4,0,0	11,23,16	4,2,7	148	73	0.0433232	0.534091	0.597,1.0,1.0	0.576,0.85,0.53	0.214	21.4	21.4
5229	ENSG00000089053	ANAPC5	12	-	121327095	121328497	121327095	121327231	121328315	121328497	5229	203127147	299227301	104139159	287333267	1157	73	0.0431804	0.534091	0.041,0.034,0.03	0.022,0.026,0.036	0.007	0.7	0.7
8596	ENSG00000266714	MYO15B	17	+	75620466	75621176	75620466	75620636	75621030	75621176	8596	32,24,43	3,1,3	39,58,70	0,3,1	467	73	0.0432844	0.534091	0.625,0.79,0.691	1.0,0.751,0.916	-0.187	-18.7	18.7
8629	ENSG00000101365	IDH3B	20	-	2658394	2658837	2658394	2658522	2658637	2658837	8629	150124200	3,1,1	141177176	5,4,3	188	73	0.043095	0.534091	0.951,0.98,0.987	0.916,0.945,0.958	0.033	3.3	3.3
8841	ENSG00000154134	ROBO3	11	+	124877518	124878131	124877518	124877752	124877936	124878131	8841	19,6,13	0,0,1	14,17,4	1,1,2	257	73	0.0426365	0.534091	1.0,1.0,0.787	0.799,0.828,0.362	0.266	26.6	26.6
4151	ENSG00000103024	NME3	16	-	1771069	1771410	1771069	1771171	1771279	1771410	4151	66,28,69	148,99,143	104,84,123	176217170	181	73	0.0436356	0.535127	0.152,0.102,0.163	0.192,0.135,0.226	-0.045	-4.5	4.5
4271	ENSG00000166333	ILK	11	+	6608693	6608967	6608693	6608790	6608883	6608967	4271	12,16,15	104102105	18,37,15	98125102	166	73	0.0436246	0.535127	0.048,0.065,0.059	0.075,0.115,0.061	-0.026	-2.6	2.6
7150	ENSG00000167770	OTUB1	11	+	63996529	63996941	63996529	63996648	63996856	63996941	7150	66,61,50	87,98,96	41,60,44	92,127,99	281	73	0.0435677	0.535127	0.165,0.139,0.119	0.104,0.109,0.104	0.035	3.5	3.5
6193	ENSG00000145495	2006-03-01	5	+	10400783	10402139	10400783	10400842	10402058	10402139	6193	381278382	128,89,91	275297372	98123136	1289	73	0.0437699	0.535838	0.144,0.15,0.192	0.137,0.12,0.134	0.032	3.2	3.2
1553	ENSG00000204394	VARS	6	-	31781690	31781907	31781690	31781761	31781846	31781907	1553	9,11,12	106,78,92	14,18,32	121127101	158	73	0.0439103	0.536622	0.038,0.061,0.057	0.051,0.061,0.128	-0.028	-2.8	2.8
4010	ENSG00000100258	LMF2	22	-	50504339	50504727	50504339	50504434	50504558	50504727	4010	22,9,18	3,0,0	18,33,32	4,0,2	197	73	0.0443468	0.540077	0.731,1.0,1.0	0.625,1.0,0.856	0.083	8.3	8.3
817	ENSG00000163161	ERCC3	2	-	127289336	127289824	127289336	127289501	127289688	127289824	817	16,17,24	47,36,61	22,33,33	39,48,57	260	73	0.0443029	0.540077	0.087,0.117,0.099	0.137,0.162,0.14	-0.045	-4.5	4.5
1780	ENSG00000261884	CTC-479C5.12	16	-	67934796	67935478	67934796	67934948	67935295	67935478	1780	24,21,25	2,0,3	10,11,27	6,5,1	420	73	0.0445613	0.540816	0.676,1.0,0.592	0.225,0.277,0.824	0.314	31.4	31.4
1813	ENSG00000160753	RUSC1	1	+	155325863	155327132	155325863	155325910	155326579	155327132	1813	24,8,16	38,34,28	14,11,13	35,58,44	742	73	0.0445307	0.540816	0.059,0.023,0.053	0.038,0.018,0.028	0.017	1.7	1.7
4296	ENSG00000177943	MAMDC4	9	+	136858718	136859132	136858718	136858853	136859004	136859132	4296	4,0,4	5,6,2	2,5,14	3,3,1	224	73	0.0449138	0.543763	0.207,0.0,0.395	0.178,0.352,0.82	-0.249	-24.9	24.9
730	ENSG00000130204	TOMM40	19	+	44901207	44901452	44901207	44901310	44901387	44901452	730	14,14,14	2,0,7	10,12,9	1,2,0	150	73	0.0449589	0.543763	0.773,1.0,0.493	0.83,0.745,1.0	-0.103	-10.3	10.3
46	ENSG00000258590	NBEAP1	15	-	20661959	20662204	20661959	20662057	20662142	20662204	46	23,17,19	4,4,0	10,5,17	5,4,3	158	73	0.0453657	0.544153	0.727,0.663,1.0	0.48,0.366,0.724	0.273	27.3	27.3
5407	ENSG00000146556	WASH2P	2	+	113595692	113596203	113595692	113595829	113596067	113596203	5407	11,2,15	2,1,1	0,15,9	6,6,1	311	73	0.0451927	0.544153	0.564,0.319,0.779	0.0,0.37,0.679	0.204	20.4	20.4
5730	ENSG00000130653	PNPLA7	9	-	137464125	137464456	137464125	137464195	137464339	137464456	5730	4,0,6	18,5,28	10,4,7	12,22,16	217	73	0.0451243	0.544153	0.07,0.0,0.067	0.219,0.058,0.128	-0.089	-8.9	8.9
7320	ENSG00000115548	KDM3A	2	+	86482457	86484158	86482457	86482694	86483986	86484158	7320	18,22,16	32,31,35	24,29,20	23,29,26	1365	73	0.0453783	0.544153	0.029,0.037,0.024	0.053,0.051,0.04	-0.018	-1.8	1.8
7672	ENSG00000140939	NOL3	16	+	67174161	67174944	67174161	67174300	67174620	67174944	7672	143,80,110	1,4,4	183201180	3,1,1	393	73	0.0453012	0.544153	0.964,0.788,0.836	0.919,0.974,0.971	-0.092	-9.2	9.2
2158	ENSG00000101246	ARFRP1	20	-	63698642	63700702	63698642	63700530	63700601	63700702	2158	16,7,7	20,17,21	20,17,31	25,26,18	144	73	0.0457398	0.544769	0.289,0.173,0.145	0.289,0.249,0.466	-0.132	-13.2	13.2
3611	ENSG00000006744	ELAC2	17	-	13002273	13002579	13002273	13002359	13002445	13002579	3611	26,9,18	1,0,0	21,38,19	0,1,4	159	73	0.0455267	0.544769	0.923,1.0,1.0	1.0,0.946,0.686	0.097	9.7	9.7
400	ENSG00000163930	BAP1	3	-	52402778	52403298	52402778	52402868	52403137	52403298	400	32,11,30	0,0,0	17,21,24	1,1,1	342	73	0.0455949	0.544769	1.0,1.0,1.0	0.784,0.818,0.837	0.187	18.7	18.7
8698	ENSG00000158805	ZNF276	16	+	89723136	89723709	89723136	89723183	89723278	89723709	8698	13,1,11	2,0,0	9,6,4	0,2,2	168	73	0.045724	0.544769	0.739,1.0,1.0	1.0,0.566,0.465	0.236	23.6	23.6
8918	ENSG00000100949	RABGGTA	14	-	24270836	24271169	24270836	24270998	24271112	24271169	8918	0,1,3	3,1,1	1,6,8	1,1,5	187	73	0.0459619	0.546488	0.0,0.281,0.539	0.281,0.701,0.384	-0.182	-18.2	18.2
249	ENSG00000185686	PRAME	22	-	22556811	22557580	22556811	22556909	22557544	22557580	249	115,88,90	21,17,26	111178167	16,16,30	708	73	0.0465108	0.547025	0.361,0.348,0.263	0.417,0.534,0.365	-0.115	-11.5	11.5
2882	ENSG00000135506	OS9	12	+	57718992	57720263	57718992	57719182	57720098	57720263	2882	50,21,39	167,78,167	30,58,56	132118135	989	73	0.0463823	0.547025	0.022,0.019,0.017	0.016,0.035,0.03	-0.008	-0.8	0.8
3036	ENSG00000058262	SEC61A1	3	+	128052488	128052902	128052488	128052563	128052834	128052902	3036	8,4,6	1,0,0	1,7,6	3,0,0	344	73	0.0464344	0.547025	0.629,1.0,1.0	0.066,1.0,1.0	0.188	18.8	18.8
5929	ENSG00000164080	RAD54L2	3	+	51638143	51639670	51638143	51638321	51639418	51639670	5929	20,10,11	5,10,10	19,19,20	3,7,6	1170	73	0.0464559	0.547025	0.2,0.059,0.064	0.283,0.145,0.172	-0.092	-9.2	9.2
6144	ENSG00000099999	RNF215	22	-	30379481	30379780	30379481	30379622	30379710	30379780	6144	13,3,11	30,12,28	17,13,20	24,29,20	161	73	0.046552	0.547025	0.164,0.102,0.151	0.243,0.169,0.312	-0.102	-10.2	10.2
7604	ENSG00000014914	MTMR11	1	-	149933609	149933942	149933609	149933698	149933854	149933942	7604	7,4,4	3,0,1	2,9,2	8,2,3	229	73	0.0461809	0.547025	0.427,1.0,0.56	0.074,0.589,0.175	0.383	38.3	38.3
7990	ENSG00000103852	TTC23	15	-	99218587	99219048	99218587	99218713	99218897	99219048	7990	2,4,4	9,6,9	0,6,0	11,13,19	257	73	0.0463385	0.547025	0.059,0.159,0.112	0.0,0.116,0.0	0.071	7.1	7.1
3043	ENSG00000196465	MYL6B	12	+	56154812	56155198	56154812	56154840	56155054	56155198	3043	9,2,6	103,72,124	11,10,12	95112121	287	73	0.046957	0.550863	0.022,0.007,0.012	0.029,0.022,0.025	-0.012	-1.2	1.2
3533	ENSG00000132549	VPS13B	8	+	99870784	99871697	99870784	99870887	99871447	99871697	3533	35,38,49	10,6,7	45,66,29	4,7,1	633	73	0.0471841	0.552605	0.288,0.422,0.447	0.565,0.521,0.77	-0.233	-23.3	23.3
2296	ENSG00000039523	FAM65A	16	+	67545948	67546231	67545948	67546032	67546140	67546231	2296	9,5,5	20,8,35	12,12,26	19,38,30	181	73	0.0473761	0.553009	0.154,0.201,0.054	0.203,0.113,0.259	-0.055	-5.5	5.5
7188	ENSG00000119723	COQ6	14	+	73959414	73961375	73959414	73959522	73961172	73961375	7188	79,58,88	59,29,65	54,76,67	52,73,61	1723	73	0.0473226	0.553009	0.054,0.078,0.054	0.042,0.042,0.044	0.019	1.9	1.9
702	ENSG00000185684	EP400NL	12	+	132103996	132105304	132103996	132104170	132104374	132105304	702	1,3,5	1,0,0	1,4,5	2,1,0	277	73	0.0475717	0.553999	0.209,1.0,1.0	0.116,0.513,1.0	0.193	19.3	19.3
8930	ENSG00000130714	POMT1	9	+	131509902	131510415	131509902	131510062	131510259	131510415	8930	22,6,10	0,1,3	13,14,10	0,0,1	270	73	0.0476185	0.553999	1.0,0.619,0.474	1.0,1.0,0.73	-0.212	-21.2	21.2
4709	ENSG00000146247	PHIP	6	-	78955612	78958600	78955612	78955682	78958474	78958600	4709	249146212	20,20,21	153198195	10,15,9	2865	73	0.0478621	0.554995	0.241,0.157,0.205	0.28,0.252,0.356	-0.095	-9.5	9.5
8471	ENSG00000100288	CHKB	22	-	50581748	50582854	50581748	50581862	50582248	50582854	8471	75,67,66	3,5,6	64,88,94	5,16,13	459	73	0.0478396	0.554995	0.799,0.681,0.636	0.671,0.467,0.535	0.148	14.8	14.8
3851	ENSG00000164039	BDH2	4	-	103085348	103086540	103085348	103085462	103085698	103086540	3851	13,25,5	0,1,3	8,17,18	1,8,7	309	73	0.0480958	0.556422	1.0,0.855,0.283	0.654,0.334,0.378	0.257	25.7	25.7
4144	ENSG00000025708	TYMP	22	-	50526000	50526476	50526000	50526141	50526245	50526476	4144	2,0,2	22,6,17	3,7,3	30,28,14	177	73	0.0481436	0.556422	0.036,0.0,0.046	0.04,0.093,0.081	-0.044	-4.4	4.4
1864	ENSG00000156599	ZDHHC5	11	+	57690030	57690437	57690030	57690203	57690334	57690437	1864	3,1,12	62,36,49	7,9,9	45,43,31	204	73	0.0485362	0.560039	0.017,0.01,0.081	0.053,0.07,0.094	-0.036	-3.6	3.6
4076	ENSG00000105193	RPS16	19	-	39433664	39435708	39433664	39433761	39435606	39435708	4076	11078711061	246419002487	105111681393	336833422961	1918	73	0.0488398	0.56142	0.017,0.017,0.016	0.012,0.013,0.018	0.002	0.2	0.2
4440	ENSG00000132781	MUTYH	1	-	45332762	45333324	45332762	45333170	45333284	45333324	4440	17,5,12	35,24,31	14,8,6	40,56,40	187	73	0.0488077	0.56142	0.159,0.075,0.131	0.12,0.053,0.055	0.046	4.6	4.6
4837	ENSG00000248019	FAM13A-AS1	4	+	88711854	88712017	88711854	88711871	88711975	88712017	4837	43,36,42	0,0,0	27,35,27	3,0,2	177	73	0.049468	0.56142	1.0,1.0,1.0	0.788,1.0,0.848	0.121	12.1	12.1
4858	ENSG00000198208	RPS6KL1	14	-	74921276	74921773	74921276	74921561	74921660	74921773	4858	1,3,2	4,0,2	2,3,7	0,4,0	172	73	0.0495347	0.56142	0.096,1.0,0.298	1.0,0.241,1.0	-0.282	-28.2	28.2
5048	ENSG00000102901	CENPT	16	-	67832227	67832545	67832227	67832315	67832454	67832545	5048	21,19,20	20,17,12	27,14,13	20,36,25	212	73	0.049349	0.56142	0.266,0.278,0.365	0.317,0.118,0.152	0.107	10.7	10.7
5321	ENSG00000172053	QARS	3	-	49098599	49098989	49098599	49098692	49098884	49098989	5321	53,22,42	94,71,90	34,37,47	109144115	265	73	0.0494571	0.56142	0.134,0.079,0.114	0.079,0.066,0.101	0.027	2.7	2.7
5935	ENSG00000167995	BEST1	11	+	61958145	61959578	61958145	61958298	61959497	61959578	5935	5,8,10	0,0,0	9,10,11	0,0,3	1272	73	0.0493904	0.56142	1.0,1.0,1.0	1.0,1.0,0.174	0.275	27.5	27.5
6105	ENSG00000006282	SPATA20	17	+	50550707	50551190	50550707	50550917	50550997	50551190	6105	34,15,19	63,49,68	18,15,32	93,91,84	153	73	0.0491603	0.56142	0.205,0.127,0.118	0.085,0.073,0.154	0.046	4.6	4.6
6714	ENSG00000114021	NIT2	3	+	100345584	100346255	100345584	100345678	100346180	100346255	6714	353214345	157114170	282303339	171242155	575	73	0.04892	0.56142	0.222,0.192,0.205	0.173,0.137,0.217	0.031	3.1	3.1
7179	ENSG00000154122	ANKH	5	-	14716705	14717088	14716705	14716835	14716984	14717088	7179	47,52,84	1,1,3	59,51,41	0,0,0	222	73	0.0494628	0.56142	0.939,0.945,0.902	1.0,1.0,1.0	-0.071	-7.1	7.1
7959	ENSG00000204469	PRRC2A	6	+	31635581	31636049	31635581	31635749	31635966	31636049	7959	33,24,28	155126140	20,14,25	121154155	290	73	0.0490523	0.56142	0.051,0.046,0.048	0.04,0.022,0.039	0.015	1.5	1.5
1412	ENSG00000214941	ZSWIM7	17	-	15977726	15978163	15977726	15977913	15978043	15978163	1412	241175207	5,9,9	239231197	11,17,13	203	73	0.049735	0.561725	0.945,0.875,0.892	0.887,0.83,0.845	0.05	5	5
4532	ENSG00000101361	NOP56	20	+	2655933	2656214	2655933	2656034	2656137	2656214	4532	163122129	3,1,4	158183184	0,0,0	176	73	0.0499613	0.561725	0.958,0.981,0.93	1.0,1.0,1.0	-0.044	-4.4	4.4
5671	ENSG00000129460	NGDN	14	+	23475170	23475642	23475170	23475308	23475557	23475642	5671	13,7,7	54,75,69	13,18,20	75,74,80	322	73	0.0499298	0.561725	0.052,0.021,0.022	0.038,0.052,0.054	-0.016	-1.6	1.6
5984	ENSG00000165802	NSMF	9	-	137449390	137449636	137449390	137449491	137449598	137449636	5984	10,6,10	142102120	17,14,10	82138126	180	73	0.0498236	0.561725	0.028,0.023,0.033	0.078,0.04,0.031	-0.022	-2.2	2.2
8477	ENSG00000134440	NARS	18	-	57602354	57602943	57602354	57602486	57602811	57602943	8477	95112131	326264354	72106133	305424368	398	73	0.0497802	0.561725	0.051,0.072,0.064	0.042,0.044,0.062	0.013	1.3	1.3
187	ENSG00000137700	SLC37A4	11	-	119027627	119028426	119027627	119027872	119028193	119028426	187	43,54,39	49,24,43	41,58,49	47,73,73	394	73	0.0508477	0.569411	0.14,0.294,0.144	0.139,0.128,0.111	0.067	6.7	6.7
4362	ENSG00000171224	C10orf35	10	+	69631479	69631839	69631479	69631547	69631708	69631839	4362	10,8,5	15,5,12	5,11,5	27,20,19	234	73	0.050969	0.569411	0.172,0.333,0.115	0.055,0.146,0.076	0.114	11.4	11.4
4623	ENSG00000161016	RPL8	8	-	144791276	144791384	144791276	144791307	144791370	144791384	4623	463232694460	248195217	540757585351	230251249	136	73	0.0509441	0.569411	0.909,0.9,0.917	0.927,0.925,0.92	-0.015	-1.5	1.5
6274	ENSG00000149091	DGKZ	11	+	46378456	46379111	46378456	46378500	46378990	46379111	6274	20,25,26	19,10,17	9,24,28	17,18,33	563	73	0.0508904	0.569411	0.12,0.245,0.165	0.064,0.147,0.099	0.073	7.3	7.3
2245	ENSG00000007392	LUC7L	16	-	188968	190135	188968	189339	189967	190135	2245	63,32,42	40,36,39	27,47,70	53,63,59	701	73	0.0511731	0.570783	0.141,0.085,0.101	0.05,0.072,0.11	0.032	3.2	3.2
8130	ENSG00000188827	SLX4	16	-	3600978	3602307	3600978	3601191	3602117	3602307	8130	29,23,36	11,2,5	13,27,18	9,8,8	999	73	0.0513862	0.572251	0.162,0.457,0.345	0.095,0.198,0.141	0.177	17.7	17.7
7493	ENSG00000065357	DGKA	12	+	55940896	55941325	55940896	55940980	55941251	55941325	7493	1,2,0	6,7,13	2,3,3	7,6,16	344	73	0.0517903	0.575839	0.034,0.057,0.0	0.057,0.096,0.038	-0.033	-3.3	3.3
328	ENSG00000113194	FAF2	5	+	176493998	176494275	176493998	176494084	176494183	176494275	328	13,4,6	78,50,73	10,14,10	58,59,53	172	73	0.0523539	0.577952	0.066,0.033,0.034	0.068,0.091,0.074	-0.033	-3.3	3.3
3406	ENSG00000115282	TTC31	2	+	74490243	74491184	74490243	74490473	74490655	74491184	3406	7,2,1	11,4,13	1,16,13	8,18,12	255	73	0.0523493	0.577952	0.154,0.125,0.022	0.035,0.203,0.237	-0.058	-5.8	5.8
5454	ENSG00000196684	HSH2D	19	+	16152551	16153208	16152551	16152641	16153031	16153208	5454	31,14,21	0,0,2	19,20,11	2,2,0	463	73	0.0523915	0.577952	1.0,1.0,0.623	0.6,0.612,1.0	0.137	13.7	13.7
7654	ENSG00000168970	JMJD7-PLA2G4B	15	+	41845202	41845775	41845202	41845320	41845637	41845775	7654	10,4,1	7,9,13	0,3,5	5,18,15	390	73	0.0521646	0.577952	0.211,0.077,0.014	0.0,0.03,0.059	0.071	7.1	7.1
982	ENSG00000162191	UBXN1	11	-	62678689	62679073	62678689	62678743	62678864	62679073	982	24,33,34	53,51,46	31,38,21	74,76,69	194	73	0.0520643	0.577952	0.146,0.196,0.218	0.136,0.158,0.103	0.054	5.4	5.4
8307	ENSG00000185163	DDX51	12	-	132141497	132142190	132141497	132141956	132142118	132142190	8307	3,1,6	19,9,6	5,9,8	11,10,12	235	73	0.0525158	0.578415	0.047,0.033,0.237	0.124,0.218,0.172	-0.066	-6.6	6.6
2807	ENSG00000160789	LMNA	1	+	156137653	156138757	156137653	156137743	156138487	156138757	2807	91,74,54	46,30,28	85,74,91	65,55,48	817	73	0.0527675	0.580278	0.15,0.181,0.147	0.105,0.107,0.145	0.04	4	4
8709	ENSG00000135837	CEP350	1	+	180110996	180113380	180110996	180111195	180112436	180113380	8709	256184246	4,1,0	176267229	1,0,0	1314	73	0.0533141	0.585372	0.78,0.911,1.0	0.907,1.0,1.0	-0.072	-7.2	7.2
1748	ENSG00000123349	PFDN5	12	+	53296429	53297924	53296429	53296467	53297849	53297924	1748	191148169	0,1,2	129164187	1,2,3	1455	73	0.0536967	0.588653	1.0,0.881,0.809	0.866,0.804,0.758	0.087	8.7	8.7
262	ENSG00000094631	HDAC6	X	+	48805630	48806464	48805630	48805671	48806367	48806464	262	22,9,9	26,35,42	12,3,10	29,38,45	769	73	0.0539369	0.589448	0.074,0.024,0.02	0.038,0.007,0.021	0.017	1.7	1.7
4198	ENSG00000186635	ARAP1	11	-	72695541	72695865	72695541	72695628	72695717	72695865	4198	2,1,2	44,24,35	0,6,7	38,49,36	162	73	0.0539288	0.589448	0.02,0.018,0.025	0.0,0.052,0.081	-0.023	-2.3	2.3
2534	ENSG00000182774	RPS17	15	-	82536754	82538371	82536754	82536881	82538305	82538371	2534	523417525	176915292078	683797578	213222271899	1497	73	0.0540266	0.589511	0.014,0.013,0.012	0.015,0.017,0.015	-0.003	-0.3	0.3
2451	ENSG00000257411	RP11-603J24.9	12	+	56107051	56107256	56107051	56107095	56107186	56107256	2451	73,66,82	395319359	58,54,82	374445399	164	73	0.0546888	0.593774	0.076,0.084,0.092	0.065,0.051,0.084	0.017	1.7	1.7
53	ENSG00000213920	MDP1	14	-	24214323	24214545	24214323	24214395	24214491	24214545	53	6,4,5	51,37,49	9,12,9	49,57,46	169	73	0.0547553	0.593774	0.048,0.045,0.042	0.074,0.083,0.078	-0.033	-3.3	3.3
6129	ENSG00000104907	TRMT1	19	-	13115996	13116431	13115996	13116052	13116145	13116431	6129	5,6,4	71,52,46	8,10,10	43,71,59	166	73	0.054712	0.593774	0.03,0.048,0.037	0.076,0.058,0.069	-0.029	-2.9	2.9
8689	ENSG00000145833	DDX46	5	+	134811220	134811845	134811220	134811358	134811695	134811845	8689	17,16,13	92,82,85	27,27,18	67,90,113	410	73	0.0545033	0.593774	0.032,0.034,0.027	0.067,0.051,0.028	-0.018	-1.8	1.8
6623	ENSG00000025770	NCAPH2	22	+	50523016	50523472	50523016	50523166	50523234	50523472	6623	4,2,7	30,15,19	7,7,9	16,16,24	141	73	0.0549633	0.594196	0.065,0.065,0.16	0.185,0.185,0.163	-0.081	-8.1	8.1
6710	ENSG00000114374	USP9Y	Y	+	12856812	12857661	12856812	12856914	12857565	12857661	6710	109,95,122	8,7,7	52112111	3,2,4	724	73	0.0548852	0.594196	0.579,0.578,0.637	0.636,0.85,0.737	-0.143	-14.3	14.3
2321	ENSG00000214046	SMIM7	19	-	16659954	16660157	16659954	16660000	16660084	16660157	2321	17,13,25	260174280	12,14,15	264282275	157	73	0.0550629	0.594358	0.03,0.034,0.04	0.021,0.023,0.025	0.012	1.2	1.2
1028	ENSG00000100842	EFS	14	-	23359316	23360039	23359316	23359694	23359922	23360039	1028	83,37,93	2,0,0	83127102	3,3,0	301	73	0.0554683	0.597815	0.91,1.0,1.0	0.87,0.911,1.0	0.043	4.3	4.3
1213	ENSG00000185246	PRPF39	14	+	45096102	45097005	45096102	45096228	45096886	45097005	1213	194177224	17,24,15	163196210	20,32,31	731	73	0.0569081	0.598329	0.533,0.424,0.599	0.449,0.38,0.404	0.108	10.8	10.8
1731	ENSG00000197841	ZNF181	19	+	34739147	34739621	34739147	34739268	34739525	34739621	1731	7,9,15	6,6,11	9,5,21	2,3,5	330	73	0.0562361	0.598329	0.205,0.249,0.232	0.499,0.269,0.482	-0.188	-18.8	18.8
1831	ENSG00000095906	NUBP2	16	+	1786536	1787831	1786536	1786655	1787676	1787831	1831	244161262	18,16,15	276348312	14,16,14	1094	73	0.0558817	0.598329	0.475,0.402,0.538	0.568,0.592,0.598	-0.114	-11.4	11.4
2031	ENSG00000162961	DPY30	2	-	32039278	32039464	32039278	32039326	32039420	32039464	2031	19,8,24	281281298	10,9,12	297301227	167	73	0.056149	0.598329	0.029,0.012,0.034	0.015,0.013,0.023	0.008	0.8	0.8
2359	ENSG00000147274	RBMX	X	-	136879016	136879453	136879016	136879123	136879318	136879453	2359	18,31,15	288194302	24,26,29	216233213	268	73	0.0569585	0.598329	0.017,0.042,0.013	0.029,0.029,0.036	-0.007	-0.7	0.7
3055	ENSG00000261408	TEN1-CDK3	17	+	76002510	76003398	76002510	76002612	76003194	76003398	3055	23,18,34	31,24,30	14,28,49	16,24,23	655	73	0.056553	0.598329	0.076,0.077,0.112	0.089,0.115,0.192	-0.044	-4.4	4.4
3804	ENSG00000196118	CCDC189	16	-	30759341	30759724	30759341	30759458	30759653	30759724	3804	7,6,12	3,0,1	7,2,5	2,0,1	268	73	0.0566566	0.598329	0.389,1.0,0.766	0.488,1.0,0.577	0.03	3	3
4057	ENSG00000119707	RBM25	14	+	73110830	73111802	73110830	73111155	73111527	73111802	4057	142102100	185128172	77,85,82	138163143	445	73	0.0560704	0.598329	0.112,0.116,0.087	0.084,0.079,0.086	0.022	2.2	2.2
4083	ENSG00000183258	DDX41	5	-	177515928	177516193	177515928	177515989	177516118	177516193	4083	36,25,27	120,94,135	16,33,24	139130147	202	73	0.0569635	0.598329	0.098,0.088,0.067	0.04,0.084,0.056	0.024	2.4	2.4
4783	ENSG00000135297	MTO1	6	+	73479731	73480126	73479731	73479844	73479935	73480126	4783	8,5,6	38,39,47	7,15,13	38,51,41	164	73	0.0561518	0.598329	0.086,0.054,0.054	0.076,0.116,0.124	-0.041	-4.1	4.1
5371	ENSG00000140474	ULK3	15	-	74838151	74838341	74838151	74838192	74838265	74838341	5371	12,4,11	55,37,51	4,8,4	43,55,59	146	73	0.0568992	0.598329	0.098,0.051,0.097	0.044,0.068,0.033	0.034	3.4	3.4
5667	ENSG00000185522	LMNTD2	11	-	557400	557640	557400	557487	557571	557640	5667	9,4,8	11,4,14	10,15,20	4,13,14	157	73	0.0556748	0.598329	0.276,0.317,0.21	0.538,0.349,0.399	-0.161	-16.1	16.1
5872	ENSG00000184009	ACTG1	17	-	81510926	81511626	81510926	81511108	81511187	81511626	5872	121,94,124	998681855	116134117	97512831166	152	73	0.0557658	0.598329	0.055,0.062,0.065	0.054,0.048,0.046	0.011	1.1	1.1
6324	ENSG00000187778	MCRS1	12	-	49566076	49566841	49566076	49566215	49566721	49566841	6324	57,56,88	50,32,53	70,69,89	69,70,73	579	73	0.0568461	0.598329	0.126,0.181,0.173	0.113,0.111,0.133	0.041	4.1	4.1
6539	ENSG00000145916	RMND5B	5	+	178142582	178142992	178142582	178142728	178142885	178142992	6539	52,28,41	3,0,2	52,37,52	0,1,0	230	73	0.0563077	0.598329	0.846,1.0,0.867	1.0,0.922,1.0	-0.07	-7	7
726	ENSG00000148362	C9orf142	9	+	136992639	136993243	136992639	136992974	136993052	136993243	726	64,35,46	46,23,29	50,61,60	58,65,45	151	73	0.0561433	0.598329	0.402,0.424,0.434	0.294,0.312,0.392	0.087	8.7	8.7
829	ENSG00000214174	AMZ2P1	17	-	64974554	64975576	64974554	64974641	64975559	64975576	829	111,56,90	2,1,3	62101105	0,1,2	991	73	0.0569015	0.598329	0.803,0.805,0.688	1.0,0.882,0.795	-0.127	-12.7	12.7
5713	ENSG00000169738	DCXR	17	-	82036190	82036437	82036190	82036308	82036383	82036437	5713	121,109,97	455325458	108,98,106	511482484	148	73	0.0570728	0.598583	0.116,0.142,0.095	0.094,0.091,0.097	0.024	2.4	2.4
1756	ENSG00000125447	GGA3	17	-	75241614	75242473	75241614	75241696	75242335	75242473	1756	43,12,23	15,17,21	19,33,35	4,18,12	712	73	0.0573176	0.59895	0.227,0.067,0.101	0.328,0.158,0.23	-0.107	-10.7	10.7
3942	ENSG00000142675	CNKSR1	1	+	26188233	26188503	26188233	26188307	26188441	26188503	3942	2,0,0	8,8,5	0,5,1	3,14,8	207	73	0.0572704	0.59895	0.081,0.0,0.0	0.0,0.112,0.042	-0.024	-2.4	2.4
5990	ENSG00000146830	GIGYF1	7	-	100685973	100686433	100685973	100686079	100686179	100686433	5990	5,1,2	31,9,28	3,4,10	23,22,21	173	73	0.0573635	0.59895	0.064,0.045,0.029	0.052,0.071,0.167	-0.051	-5.1	5.1
6803	ENSG00000170791	CHCHD7	8	+	56211788	56214667	56211788	56211837	56214597	56214667	6803	70,72,65	40,44,57	49,38,41	34,52,37	2833	73	0.0575106	0.599595	0.043,0.04,0.029	0.036,0.018,0.028	0.01	1	1
206	ENSG00000198755	RPL10A	6	+	35468419	35468873	35468419	35468439	35468798	35468873	206	200131169	182413671938	297326239	229525192446	432	73	0.0577658	0.60106	0.018,0.016,0.015	0.021,0.021,0.016	-0.003	-0.3	0.3
4484	ENSG00000089820	ARHGAP4	X	-	153913217	153913600	153913217	153913302	153913408	153913600	4484	0,0,0	4,1,2	2,0,3	2,6,5	179	73	0.0578222	0.60106	0.0,0.0,0.0	0.29,0.0,0.197	-0.162	-16.2	16.2
5603	ENSG00000130803	ZNF317	19	+	9156611	9157394	9156611	9156748	9157267	9157394	5603	22,17,31	21,11,18	23,24,33	12,10,11	592	73	0.0579525	0.601525	0.114,0.16,0.175	0.191,0.228,0.27	-0.08	-8	8
3932	ENSG00000140983	RHOT2	16	+	668352	668699	668352	668569	668655	668699	3932	18,6,25	99,45,98	14,16,15	104110141	159	73	0.0580513	0.601661	0.077,0.058,0.105	0.058,0.063,0.047	0.024	2.4	2.4
1658	ENSG00000177463	NR2C2	3	+	15037999	15039227	15037999	15038137	15039121	15039227	1658	18,22,29	11,12,8	13,15,30	10,17,20	1057	73	0.0582471	0.601953	0.102,0.112,0.2	0.082,0.057,0.094	0.06	6	6
5473	ENSG00000057608	GDI2	10	-	5766240	5766638	5766240	5766295	5766493	5766638	5473	64,60,65	512500573	72,62,90	476469507	271	73	0.0582508	0.601953	0.033,0.031,0.03	0.039,0.034,0.046	-0.008	-0.8	0.8
1633	ENSG00000164896	FASTK	7	-	151076625	151077027	151076625	151076832	151076912	151077027	1633	27,32,21	91,62,81	33,33,26	121133139	153	73	0.0584517	0.603143	0.124,0.198,0.11	0.115,0.106,0.082	0.043	4.3	4.3
4575	ENSG00000130305	NSUN5	7	-	73303825	73304036	73303825	73303914	73303986	73304036	4575	50,44,65	0,2,0	77,95,84	2,1,4	145	73	0.0588673	0.603353	1.0,0.917,1.0	0.951,0.98,0.914	0.024	2.4	2.4
5813	ENSG00000105726	ATP13A1	19	-	19656659	19656916	19656659	19656766	19656846	19656916	5813	29,19,23	44,37,37	19,19,39	59,64,71	153	73	0.0588286	0.603353	0.239,0.197,0.229	0.133,0.124,0.208	0.067	6.7	6.7
6316	ENSG00000278224	PRICKLE4	6	+	41786127	41786736	41786127	41786332	41786711	41786736	6316	14,14,36	4,0,0	30,35,53	1,0,0	452	73	0.0589872	0.603353	0.361,1.0,1.0	0.829,1.0,1.0	-0.156	-15.6	15.6
7379	ENSG00000175061	LRRC75A-AS1	17	+	16439580	16440253	16439580	16439703	16440184	16440253	7379	881695789	806656814	726853838	859956948	554	73	0.0589303	0.603353	0.126,0.123,0.113	0.1,0.105,0.104	0.018	1.8	1.8
8873	ENSG00000072310	SREBF1	17	-	17819369	17819615	17819369	17819454	17819537	17819615	8873	30,17,28	163126168	15,27,24	159207220	156	73	0.0587225	0.603353	0.079,0.059,0.072	0.042,0.058,0.049	0.02	2	2
8893	ENSG00000133112	TPT1	13	-	45340711	45341158	45340711	45340820	45341041	45341158	8893	301227357	1,0,2	288282395	4,0,5	294	73	0.0586351	0.603353	0.987,1.0,0.978	0.947,1.0,0.951	0.022	2.2	2.2
830	ENSG00000214174	AMZ2P1	17	-	64972753	64973517	64972753	64972927	64973241	64973517	830	6,5,18	11,17,7	3,13,6	19,28,14	387	73	0.0590968	0.603595	0.093,0.053,0.327	0.029,0.081,0.075	0.096	9.6	9.6
5717	ENSG00000169738	DCXR	17	-	82036283	82036467	82036283	82036308	82036413	82036467	5717	347273298	3,7,4	396385356	5,3,0	178	73	0.0593721	0.604649	0.979,0.941,0.968	0.97,0.981,1.0	-0.021	-2.1	2.1
6525	ENSG00000140400	MAN2C1	15	-	75356605	75356902	75356605	75356685	75356792	75356902	6525	11,11,8	32,24,22	19,32,16	34,32,38	180	73	0.0593716	0.604649	0.122,0.157,0.129	0.185,0.289,0.146	-0.071	-7.1	7.1
4525	ENSG00000120314	WDR55	5	+	140668890	140669248	140668890	140668990	140669078	140669248	4525	13,5,11	53,47,32	6,16,18	28,44,33	161	73	0.0596232	0.606328	0.1,0.046,0.135	0.089,0.142,0.198	-0.049	-4.9	4.9
4681	ENSG00000183474	GTF2H2C	5	+	69578711	69579108	69578711	69578802	69579020	69579108	4681	28,17,17	84,79,102	14,18,20	113113111	291	73	0.0599875	0.60915	0.077,0.051,0.04	0.03,0.038,0.043	0.019	1.9	1.9
3462	ENSG00000131470	PSMC3IP	17	-	42573477	42574210	42573477	42573623	42574098	42574210	3462	33,22,21	9,16,24	31,17,17	22,28,24	548	73	0.0602088	0.610296	0.328,0.155,0.104	0.158,0.075,0.086	0.089	8.9	8.9
7507	ENSG00000100650	SRSF5	14	+	69769181	69770540	69769181	69769251	69769510	69770540	7507	256211280	7,6,3	202206242	1,3,3	332	73	0.0603609	0.610296	0.889,0.885,0.954	0.978,0.938,0.947	-0.045	-4.5	4.5
8004	ENSG00000165280	VCP	9	-	35064245	35064483	35064245	35064285	35064386	35064483	8004	24,39,34	2,0,0	24,30,34	3,0,2	174	73	0.0603414	0.610296	0.834,1.0,1.0	0.77,1.0,0.877	0.062	6.2	6.2
2096	ENSG00000175455	CCDC14	3	-	123956354	123956795	123956354	123956427	123956739	123956795	2096	52,68,68	6,3,6	58,53,70	5,9,16	385	73	0.0605195	0.611021	0.622,0.811,0.682	0.687,0.528,0.453	0.149	14.9	14.9
3673	ENSG00000150990	DHX37	12	-	124950412	124950804	124950412	124950550	124950689	124950804	3673	3,0,1	7,6,16	3,9,1	21,18,11	212	73	0.0606192	0.611149	0.129,0.0,0.021	0.047,0.147,0.03	-0.025	-2.5	2.5
2357	ENSG00000161010	C5orf45	5	-	179853196	179853437	179853196	179853276	179853377	179853437	2357	5,3,6	1,2,0	7,4,1	4,1,2	174	73	0.0610274	0.614383	0.677,0.386,1.0	0.423,0.627,0.173	0.28	28	28
2362	ENSG00000186166	CCDC84	11	+	119011944	119012177	119011944	119012003	119012148	119012177	2362	27,24,19	11,15,24	21,16,33	24,38,28	218	73	0.0612337	0.615578	0.451,0.349,0.21	0.227,0.124,0.283	0.125	12.5	12.5
653	ENSG00000105254	TBCB	19	+	36115812	36116184	36115812	36115825	36116040	36116184	653	5,15,11	0,0,4	14,20,7	0,0,0	288	73	0.0616306	0.618683	1.0,1.0,0.411	1.0,1.0,1.0	-0.196	-19.6	19.6
579	ENSG00000101574	METTL4	18	-	2552694	2555038	2552694	2552764	2554668	2555038	579	6,7,0	7,7,15	1,8,12	6,5,9	1977	73	0.0617424	0.618921	0.031,0.036,0.0	0.006,0.056,0.047	-0.014	-1.4	1.4
2076	ENSG00000162298	SYVN1	11	-	65132921	65133320	65132921	65133074	65133159	65133320	2076	6,9,15	56,40,64	16,17,22	58,64,64	158	73	0.0625308	0.625474	0.047,0.094,0.098	0.113,0.109,0.137	-0.04	-4	4
6458	ENSG00000131652	THOC6	16	+	3025923	3026166	3025923	3025988	3026062	3026166	6458	12,5,8	36,10,12	4,6,12	37,31,31	147	73	0.0625741	0.625474	0.142,0.199,0.249	0.051,0.088,0.161	0.097	9.7	9.7
1032	ENSG00000127328	RAB3IP	12	+	69812777	69813033	69812777	69812877	69812963	69813033	1032	7,19,8	20,16,21	4,10,6	20,21,27	159	73	0.0628177	0.627017	0.138,0.353,0.149	0.084,0.179,0.093	0.095	9.5	9.5
5125	ENSG00000204348	DXO	6	-	31970605	31971147	31970605	31970752	31970911	31971147	5125	26,34,24	0,3,1	26,41,35	1,2,8	232	73	0.063119	0.629131	1.0,0.781,0.883	0.891,0.866,0.579	0.109	10.9	10.9
5554	ENSG00000099622	CIRBP	19	+	1274306	1274810	1274306	1274440	1274648	1274810	5554	90,36,75	23,22,23	80,109,85	16,22,22	281	73	0.0632689	0.629732	0.504,0.298,0.459	0.565,0.563,0.501	-0.123	-12.3	12.3
2711	ENSG00000122952	ZWINT	10	-	56359686	56360383	56359686	56359848	56360017	56360383	2711	46,32,53	0,0,1	60,52,62	2,1,2	242	73	0.0634519	0.63066	1.0,1.0,0.941	0.9,0.94,0.903	0.066	6.6	6.6
1785	ENSG00000087077	TRIP6	7	+	100870369	100870743	100870369	100870463	100870573	100870743	1785	6,2,0	1,1,3	1,1,1	4,1,1	183	73	0.0635459	0.630702	0.705,0.444,0.0	0.091,0.285,0.285	0.163	16.3	16.3
7182	ENSG00000160633	SAFB	19	+	5667352	5667886	5667352	5667450	5667819	5667886	7182	20,1,15	68,30,60	10,16,12	86,94,107	442	73	0.0637213	0.631551	0.046,0.005,0.04	0.019,0.027,0.018	0.009	0.9	0.9
8453	ENSG00000132522	GPS2	17	-	7313567	7314159	7313567	7313988	7314079	7314159	8453	18,4,11	40,44,24	3,8,11	22,53,55	164	73	0.0638124	0.631563	0.167,0.039,0.169	0.057,0.063,0.082	0.058	5.8	5.8
3878	ENSG00000160714	UBE2Q1	1	-	154552403	154552820	154552403	154552464	154552735	154552820	3878	27,46,42	100,90,129	23,31,30	101119105	344	73	0.0639775	0.632307	0.054,0.098,0.065	0.046,0.052,0.057	0.021	2.1	2.1
4761	ENSG00000177728	TMEM94	17	+	75485870	75486426	75485870	75485998	75486289	75486426	4761	2,2,4	10,3,5	6,7,3	3,6,5	364	73	0.0641762	0.633379	0.039,0.118,0.138	0.286,0.19,0.107	-0.096	-9.6	9.6
2620	ENSG00000167272	POP5	12	-	120579351	120579529	120579351	120579445	120579513	120579529	2620	5,13,22	0,0,0	5,9,9	3,1,0	141	73	0.0645792	0.634683	1.0,1.0,1.0	0.463,0.823,1.0	0.238	23.8	23.8
7643	ENSG00000012171	SEMA3B	3	+	50273534	50273828	50273534	50273646	50273758	50273828	7643	4,2,3	5,4,11	3,8,11	4,5,13	185	73	0.0644417	0.634683	0.24,0.165,0.097	0.228,0.387,0.25	-0.121	-12.1	12.1
7834	ENSG00000115204	MPV17	2	-	27312547	27312772	27312547	27312589	27312679	27312772	7834	15,7,8	148,85,154	22,24,16	134216181	163	73	0.0644913	0.634683	0.043,0.036,0.023	0.068,0.047,0.038	-0.017	-1.7	1.7
4753	ENSG00000124228	DDX27	20	+	49224953	49225202	49224953	49224991	49225112	49225202	4753	17,12,13	57,37,59	6,10,9	46,38,66	194	73	0.0653597	0.641456	0.101,0.109,0.077	0.047,0.09,0.049	0.034	3.4	3.4
217	ENSG00000185813	PCYT2	17	-	81906099	81906546	81906099	81906177	81906463	81906546	217	31,19,32	72,46,62	29,28,18	64,106,72	359	73	0.0659349	0.645299	0.081,0.077,0.095	0.084,0.051,0.048	0.023	2.3	2.3
8440	ENSG00000158092	NCK1	3	+	136945582	136946295	136945582	136945752	136946151	136946295	8440	365326423	1,2,1	334385366	1,6,2	472	73	0.0658626	0.645299	0.983,0.962,0.985	0.981,0.908,0.966	0.025	2.5	2.5
178	ENSG00000159592	GPBP1L1	1	-	45658754	45659142	45658754	45658762	45659027	45659142	178	10,5,10	0,0,1	9,8,11	4,0,0	338	73	0.0663353	0.648315	1.0,1.0,0.684	0.327,1.0,1.0	0.119	11.9	11.9
2352	ENSG00000108528	SLC25A11	17	-	4938022	4938213	4938022	4938074	4938153	4938213	2352	14,9,4	231155161	3,6,11	225247246	152	73	0.066448	0.648514	0.028,0.027,0.012	0.006,0.012,0.021	0.009	0.9	0.9
6012	ENSG00000032742	IFT88	13	+	20601704	20601933	20601704	20601748	20601850	20601933	6012	48,39,36	5,1,2	51,60,62	1,1,2	175	73	0.0666156	0.649248	0.8,0.942,0.882	0.955,0.962,0.928	-0.074	-7.4	7.4
9024	ENSG00000165283	STOML2	9	-	35100597	35101011	35100597	35100726	35100931	35101011	9024	45,40,31	250237232	45,30,43	340347305	278	73	0.0668629	0.650755	0.045,0.042,0.034	0.034,0.022,0.036	0.01	1	1
2816	ENSG00000182224	CYB5D1	17	+	7858402	7858824	7858402	7858479	7858605	7858824	2816	37,23,28	41,24,41	22,21,28	37,52,39	199	73	0.0672955	0.652052	0.249,0.26,0.2	0.179,0.129,0.208	0.064	6.4	6.4
4127	ENSG00000130244	FAM98C	19	+	38403337	38403694	38403337	38403486	38403559	38403694	4127	2,0,4	11,8,13	8,11,6	26,28,24	146	73	0.0673548	0.652052	0.083,0.0,0.133	0.133,0.164,0.111	-0.064	-6.4	6.4
5116	ENSG00000173821	RNF213	17	+	80360060	80360389	80360060	80360206	80360342	80360389	5116	10,1,16	2,0,0	4,12,4	0,3,1	209	73	0.0673802	0.652052	0.636,1.0,1.0	1.0,0.583,0.583	0.157	15.7	15.7
7409	ENSG00000180879	SSR4	X	+	153798070	153798493	153798070	153798136	153798328	153798493	7409	19,18,19	188169196	14,23,23	319307262	265	73	0.0673128	0.652052	0.027,0.029,0.026	0.012,0.02,0.024	0.009	0.9	0.9
7714	ENSG00000075415	SLC25A3	12	+	98593624	98594135	98593624	98593740	98593974	98594135	7714	126,72,111	398246392	152149170	673639657	307	73	0.0674601	0.652052	0.07,0.065,0.063	0.051,0.053,0.058	0.012	1.2	1.2
8824	ENSG00000206149	HERC2P9	15	+	28655272	28655691	28655272	28655420	28655494	28655691	8824	4,4,3	4,0,0	3,7,2	0,0,0	147	73	0.0678677	0.655092	0.332,1.0,1.0	1.0,1.0,1.0	-0.223	-22.3	22.3
2627	ENSG00000265241	RBM8A	1	-	145926481	145927077	145926481	145926618	145926808	145927077	2627	41,31,36	414336402	18,26,42	359418468	263	73	0.0686291	0.656352	0.027,0.025,0.024	0.014,0.017,0.024	0.007	0.7	0.7
3022	ENSG00000007923	DNAJC11	1	-	6637300	6637546	6637300	6637340	6637446	6637546	3022	28,15,20	82,78,96	7,15,14	67,84,70	179	73	0.068387	0.656352	0.122,0.073,0.078	0.041,0.068,0.075	0.03	3	3
3613	ENSG00000006744	ELAC2	17	-	12994763	12995062	12994763	12994878	12994962	12995062	3613	23,20,21	0,0,0	20,30,31	1,2,1	157	73	0.0684121	0.656352	1.0,1.0,1.0	0.903,0.875,0.935	0.096	9.6	9.6
5089	ENSG00000107281	NPDC1	9	-	137040511	137040737	137040511	137040570	137040670	137040737	5089	80,52,69	5,0,1	84,97,91	0,0,0	173	73	0.0686717	0.656352	0.871,1.0,0.967	1.0,1.0,1.0	-0.054	-5.4	5.4
50	ENSG00000189171	S100A13	1	-	153626319	153627598	153626319	153626533	153627482	153627598	50	26,21,26	26,15,43	29,46,36	27,32,25	1022	73	0.0683328	0.656352	0.067,0.091,0.041	0.071,0.093,0.093	-0.019	-1.9	1.9
5576	ENSG00000137802	MAPKBP1	15	+	41812515	41813101	41812515	41812653	41812918	41813101	5576	5,1,1	7,2,4	9,3,8	8,4,5	338	73	0.0686536	0.656352	0.134,0.097,0.051	0.195,0.139,0.257	-0.103	-10.3	10.3
5964	ENSG00000013275	PSMC4	19	+	39980069	39980454	39980069	39980146	39980285	39980454	5964	57,35,42	239185248	42,42,30	267271228	212	73	0.0687456	0.656352	0.076,0.061,0.055	0.051,0.051,0.043	0.016	1.6	1.6
6923	ENSG00000137504	CREBZF	11	-	85663523	85665102	85663523	85663601	85663814	85665102	6923	225157207	10,11,9	188184214	9,17,22	286	73	0.0685916	0.656352	0.852,0.785,0.854	0.842,0.734,0.713	0.067	6.7	6.7
214	ENSG00000185813	PCYT2	17	-	81908875	81909321	81908875	81909037	81909161	81909321	214	12,7,21	1,0,1	26,16,22	1,1,1	197	73	0.0692442	0.656629	0.816,1.0,0.886	0.906,0.856,0.891	0.016	1.6	1.6
2276	ENSG00000105325	FZR1	19	+	3526119	3526386	3526119	3526183	3526258	3526386	2276	3,5,4	30,14,46	1,3,1	26,29,26	148	73	0.0699839	0.656629	0.047,0.15,0.041	0.019,0.049,0.019	0.05	5	5
2284	ENSG00000009950	MLXIPL	7	-	73595665	73595912	73595665	73595760	73595841	73595912	2284	1,0,2	2,1,3	1,4,2	2,5,3	154	73	0.0691991	0.656629	0.192,0.0,0.24	0.192,0.275,0.24	-0.092	-9.2	9.2
2821	ENSG00000105443	CYTH2	19	+	48474837	48478145	48474837	48474949	48478068	48478145	2821	76,61,73	19,15,14	52,91,71	21,24,29	3192	73	0.0697855	0.656629	0.084,0.085,0.107	0.054,0.08,0.053	0.03	3	3
3211	ENSG00000130821	SLC6A8	X	+	153693160	153693366	153693160	153693175	153693262	153693366	3211	20,8,31	110,74,108	19,36,38	76137113	160	73	0.0703287	0.656629	0.077,0.047,0.116	0.102,0.107,0.133	-0.034	-3.4	3.4
329	ENSG00000068354	TBC1D25	X	+	48558896	48559346	48558896	48559024	48559157	48559346	329	8,7,1	13,9,9	4,4,2	10,18,19	206	73	0.0692849	0.656629	0.179,0.216,0.038	0.124,0.073,0.036	0.067	6.7	6.7
4236	ENSG00000239382	ALKBH6	19	-	36013020	36013422	36013020	36013089	36013343	36013422	4236	22,29,28	57,44,73	18,47,24	47,37,41	327	73	0.0703465	0.656629	0.079,0.128,0.079	0.079,0.221,0.116	-0.043	-4.3	4.3
5169	ENSG00000161996	WDR90	16	+	666454	666792	666454	666598	666672	666792	5169	14,15,17	27,22,20	14,18,9	30,40,32	147	73	0.0694593	0.656629	0.205,0.253,0.297	0.188,0.183,0.123	0.087	8.7	8.7
578	ENSG00000106733	NMRK1	9	-	75068995	75070042	75068995	75069102	75069894	75070042	578	26,24,23	1,2,3	19,15,12	5,2,3	865	73	0.0695879	0.656629	0.687,0.503,0.393	0.243,0.388,0.252	0.233	23.3	23.3
6226	ENSG00000115307	AUP1	2	-	74528750	74529282	74528750	74528935	74529131	74529282	6226	55,27,53	107,64,93	30,52,55	99142124	269	73	0.0690165	0.656629	0.122,0.103,0.134	0.076,0.09,0.107	0.029	2.9	2.9
6359	ENSG00000129197	RPAIN	17	+	5425970	5426299	5425970	5426082	5426235	5426299	6359	71,65,60	62,61,76	51,60,79	72,98,88	226	73	0.0690069	0.656629	0.27,0.256,0.203	0.186,0.165,0.225	0.051	5.1	5.1
6730	ENSG00000188917	TRMT2B	X	-	101051250	101051733	101051250	101051366	101051643	101051733	6730	26,5,20	0,0,3	19,18,21	4,2,0	350	73	0.0700535	0.656629	1.0,1.0,0.582	0.498,0.652,1.0	0.144	14.4	14.4
6845	ENSG00000205593	DENND6B	22	-	50314202	50314442	50314202	50314272	50314399	50314442	6845	2,1,2	10,3,5	3,4,3	4,7,1	200	73	0.0702	0.656629	0.068,0.108,0.127	0.215,0.173,0.523	-0.203	-20.3	20.3
7395	ENSG00000072135	PTPN18	2	+	130370746	130370964	130370746	130370782	130370874	130370964	7395	17,16,14	69,44,49	25,29,21	38,78,57	165	73	0.070379	0.656629	0.098,0.139,0.112	0.225,0.141,0.14	-0.052	-5.2	5.2
7922	ENSG00000110888	CAPRIN2	12	-	30714958	30716676	30714958	30715141	30716507	30716676	7922	125120111	4,8,8	72,94,96	7,9,11	1439	73	0.0698568	0.656629	0.613,0.432,0.413	0.343,0.346,0.307	0.154	15.4	15.4
885	ENSG00000182400	TRAPPC6B	14	-	39158284	39159550	39158284	39158402	39159482	39159550	885	23,16,25	42,37,43	13,15,18	48,54,34	1153	73	0.0701865	0.656629	0.034,0.027,0.036	0.017,0.017,0.032	0.01	1	1
9042	ENSG00000130726	TRIM28	19	+	58548864	58549089	58548864	58548910	58548987	58549089	9042	36,22,40	259136216	55,61,51	244246297	150	73	0.0703777	0.656629	0.063,0.073,0.083	0.099,0.108,0.077	-0.022	-2.2	2.2
9060	ENSG00000143224	PPOX	1	+	161170906	161171218	161170906	161170949	161171033	161171218	9060	3,0,5	11,1,13	7,3,7	13,6,4	157	73	0.0704565	0.656629	0.113,0.0,0.152	0.2,0.189,0.449	-0.191	-19.1	19.1
544	ENSG00000064545	TMEM161A	19	-	19121307	19121668	19121307	19121421	19121519	19121668	544	19,4,17	0,0,0	17,34,31	0,0,5	171	73	0.0706873	0.657907	1.0,1.0,1.0	1.0,1.0,0.726	0.091	9.1	9.1
2563	ENSG00000080189	SLC35C2	20	-	46349527	46350890	46349527	46350524	46350760	46350890	2563	75,55,85	35,26,34	89,86,82	42,57,60	309	73	0.0714561	0.660178	0.336,0.333,0.371	0.334,0.263,0.244	0.066	6.6	6.6
4139	ENSG00000108039	XPNPEP1	10	-	109875527	109877867	109875527	109875599	109877789	109877867	4139	244178204	112,83,86	234289270	83,102,97	2263	73	0.0714951	0.660178	0.066,0.065,0.071	0.083,0.084,0.082	-0.016	-1.6	1.6
4886	ENSG00000110057	UNC93B1	11	-	68003021	68003798	68003021	68003175	68003656	68003798	4886	9,4,8	15,7,15	7,4,2	12,12,23	554	73	0.0712116	0.660178	0.073,0.07,0.066	0.071,0.042,0.011	0.028	2.8	2.8
6434	ENSG00000134186	PRPF38B	1	+	108697699	108698827	108697699	108697863	108698603	108698827	6434	103,65,80	5,1,1	37,69,89	0,1,2	813	73	0.0713669	0.660178	0.649,0.854,0.878	1.0,0.861,0.8	-0.093	-9.3	9.3
7594	ENSG00000142453	CARM1	19	+	10920662	10920870	10920662	10920748	10920833	10920870	7594	4,2,6	20,17,20	1,4,4	23,37,43	158	73	0.0713014	0.660178	0.085,0.052,0.122	0.02,0.048,0.041	0.05	5	5
9095	ENSG00000183963	SMTN	22	+	31080449	31080754	31080449	31080569	31080675	31080754	9095	15,9,5	0,0,0	7,13,9	0,1,3	179	73	0.0712279	0.660178	1.0,1.0,1.0	1.0,0.841,0.55	0.203	20.3	20.3
1444	ENSG00000159459	UBR1	15	-	43025373	43026663	43025373	43025429	43026560	43026663	1444	11,7,11	45,29,38	10,13,25	40,37,37	1204	73	0.0721851	0.662199	0.015,0.014,0.017	0.015,0.021,0.039	-0.01	-1	1
2425	ENSG00000111801	BTN3A3	6	+	26443956	26445985	26443956	26444304	26445703	26445985	2425	42,32,31	5,7,5	25,36,31	4,13,12	1472	73	0.07197	0.662199	0.294,0.185,0.235	0.237,0.121,0.114	0.081	8.1	8.1
38	ENSG00000178188	SH2B1	16	+	28871779	28872390	28871779	28871983	28872206	28872390	38	10,7,14	1,0,3	7,8,9	0,2,0	296	73	0.072006	0.662199	0.712,1.0,0.535	1.0,0.497,1.0	-0.083	-8.3	8.3
6116	ENSG00000113108	APBB3	5	-	140561586	140562227	140561586	140561701	140562099	140562227	6116	117,90,83	2,1,5	71,104,74	4,3,8	471	73	0.0720831	0.662199	0.901,0.933,0.72	0.733,0.843,0.589	0.13	13	13
8787	ENSG00000183751	TBL3	16	+	1974055	1974292	1974055	1974107	1974196	1974292	8787	1,8,3	30,16,23	4,7,13	11,30,30	162	73	0.0721674	0.662199	0.015,0.184,0.056	0.141,0.095,0.163	-0.048	-4.8	4.8
2315	ENSG00000143575	HAX1	1	+	154273335	154273961	154273335	154273534	154273773	154273961	2315	284205260	1,3,1	351324320	2,3,8	312	73	0.0726702	0.665153	0.985,0.941,0.984	0.976,0.962,0.903	0.023	2.3	2.3
5351	ENSG00000258890	CEP95	17	+	64534584	64536748	64534584	64534737	64536601	64536748	5351	105,91,139	22,18,29	69,91,86	16,31,26	1937	73	0.0728378	0.665153	0.152,0.16,0.153	0.14,0.1,0.111	0.038	3.8	3.8
840	ENSG00000103197	TSC2	16	+	2088121	2088325	2088121	2088139	2088226	2088325	840	29,11,26	181152144	49,45,32	190260223	160	73	0.0728857	0.665153	0.068,0.032,0.076	0.105,0.073,0.061	-0.021	-2.1	2.1
8932	ENSG00000198736	MSRB1	16	-	1940777	1941405	1940777	1940892	1941256	1941405	8932	20,9,15	73,48,60	9,17,13	82,91,83	437	73	0.0727543	0.665153	0.044,0.03,0.04	0.018,0.03,0.025	0.014	1.4	1.4
193	ENSG00000054690	PLEKHH1	14	+	67579428	67579876	67579428	67579519	67579720	67579876	193	2,9,31	0,0,0	15,8,32	3,1,0	274	73	0.0741218	0.668617	1.0,1.0,1.0	0.571,0.681,1.0	0.249	24.9	24.9
2647	ENSG00000114857	NKTR	3	+	42619019	42619708	42619019	42619127	42619663	42619708	2647	64,38,49	29,27,25	60,68,69	27,17,28	609	73	0.0740436	0.668617	0.209,0.144,0.19	0.21,0.324,0.228	-0.073	-7.3	7.3
456	ENSG00000169220	RGS14	5	+	177371164	177371407	177371164	177371246	177371349	177371407	456	0,2,2	17,15,24	3,2,4	18,19,19	176	73	0.0734474	0.668617	0.0,0.052,0.033	0.065,0.042,0.08	-0.034	-3.4	3.4
4890	ENSG00000205581	HMGN1	21	-	39345145	39348339	39345145	39345274	39348291	39348339	4890	11528721149	560427546	89110041197	552598609	3090	73	0.0736555	0.668617	0.046,0.046,0.047	0.037,0.038,0.044	0.007	0.7	0.7
5687	ENSG00000013563	DNASE1L1	X	-	154403091	154403292	154403091	154403190	154403268	154403292	5687	8,4,3	32,24,37	1,4,2	25,34,28	151	73	0.0739037	0.668617	0.108,0.075,0.038	0.019,0.054,0.033	0.038	3.8	3.8
7471	ENSG00000169045	HNRNPH1	5	-	179616868	179617110	179616868	179616958	179617059	179617110	7471	206136195	1,3,8	144160161	1,3,1	174	73	0.074138	0.668617	0.989,0.95,0.911	0.984,0.957,0.985	-0.025	-2.5	2.5
8147	ENSG00000006015	C19orf60	19	+	18588994	18589683	18588994	18589077	18589478	18589683	8147	137,44,104	15,19,15	203247192	22,25,21	474	73	0.0742167	0.668617	0.584,0.263,0.516	0.587,0.603,0.585	-0.137	-13.7	13.7
8306	ENSG00000185163	DDX51	12	-	132140830	132141420	132140830	132141020	132141102	132141420	8306	4,1,0	1,3,1	4,3,6	2,4,0	155	73	0.0737949	0.668617	0.653,0.136,0.0	0.485,0.261,1.0	-0.319	-31.9	31.9
8351	ENSG00000102878	HSF4	16	+	67165945	67166395	67165945	67166070	67166319	67166395	8351	164,49,89	13,5,4	66,112,87	12,15,7	322	73	0.0739763	0.668617	0.741,0.69,0.835	0.555,0.629,0.738	0.115	11.5	11.5
9176	ENSG00000105607	GCDH	19	+	12891486	12891974	12891486	12891522	12891830	12891974	9176	22,25,31	51,34,39	23,60,47	53,40,43	381	73	0.0739809	0.668617	0.076,0.123,0.132	0.077,0.223,0.173	-0.047	-4.7	4.7
9153	ENSG00000165792	METTL17	14	+	20996526	20997010	20996526	20996711	20996769	20997010	9153	26,20,24	0,3,0	27,45,28	2,2,3	131	73	0.0744762	0.670095	1.0,0.788,1.0	0.883,0.926,0.839	0.047	4.7	4.7
8207	ENSG00000144744	UBA3	3	-	69055999	69056241	69055999	69056063	69056182	69056241	8207	8,6,12	113,83,98	3,3,9	90106101	192	73	0.0745956	0.670311	0.026,0.027,0.044	0.013,0.011,0.033	0.013	1.3	1.3
5523	ENSG00000104915	STX10	19	-	13144061	13144671	13144061	13144486	13144576	13144671	5523	13,10,17	28,37,32	21,17,38	50,29,35	163	73	0.0749282	0.67244	0.172,0.108,0.192	0.158,0.208,0.327	-0.074	-7.4	7.4
1041	ENSG00000118655	DCLRE1B	1	+	113911130	113914086	113911130	113911838	113912131	113914086	1041	75,56,100	0,2,2	69,84,61	2,4,2	366	73	0.0756475	0.673563	1.0,0.848,0.909	0.873,0.807,0.859	0.073	7.3	7.3
1943	ENSG00000094914	AAAS	12	-	53320564	53321257	53320564	53320692	53321200	53321257	1943	126100141	1,4,0	95111122	0,0,0	581	73	0.0756812	0.673563	0.941,0.759,1.0	1.0,1.0,1.0	-0.1	-10	10
195	ENSG00000163702	IL17RC	3	+	9923880	9924291	9923880	9924137	9924231	9924291	195	30,23,34	4,1,7	28,22,33	9,5,8	167	73	0.0758201	0.673563	0.766,0.91,0.68	0.576,0.658,0.643	0.16	16	16
3046	ENSG00000171109	MFN1	3	+	179378340	179378814	179378340	179378443	179378584	179378814	3046	26,26,30	117,91,138	13,14,24	83120104	214	73	0.0756362	0.673563	0.07,0.089,0.069	0.051,0.038,0.073	0.022	2.2	2.2
3109	ENSG00000142541	RPL13A	19	+	49489849	49490297	49489849	49489922	49490231	49490297	3109	289193292	312023313122	434536453	439246084316	382	73	0.0753948	0.673563	0.017,0.016,0.018	0.019,0.022,0.02	-0.003	-0.3	0.3
7014	ENSG00000127054	CPSF3L	1	-	1312592	1312949	1312592	1312700	1312786	1312949	7014	45,16,29	138,85,85	44,39,51	93135113	159	73	0.0752728	0.673563	0.13,0.08,0.135	0.178,0.117,0.172	-0.041	-4.1	4.1
7274	ENSG00000142186	SCYL1	11	+	65538269	65538704	65538269	65538324	65538441	65538704	7274	44,19,25	90,37,58	28,32,43	99,99,109	190	73	0.075805	0.673563	0.158,0.165,0.142	0.098,0.11,0.132	0.042	4.2	4.2
739	ENSG00000171680	PLEKHG5	1	-	6474450	6475138	6474450	6474587	6475046	6475138	739	0,2,1	6,2,1	2,4,2	9,2,2	532	73	0.0755121	0.673563	0.0,0.121,0.121	0.03,0.215,0.121	-0.041	-4.1	4.1
7637	ENSG00000182199	SHMT2	12	+	57230802	57231913	57230802	57231000	57231712	57231913	7637	143,89,148	9,3,12	183195205	3,4,12	785	73	0.0760216	0.6745	0.596,0.734,0.534	0.85,0.819,0.614	-0.14	-14	14
2537	ENSG00000143578	CREB3L4	1	+	153972743	153973078	153972743	153972836	153972971	153973078	2537	97,85,78	188129155	95,96,100	221227220	208	73	0.0762543	0.675711	0.153,0.188,0.15	0.131,0.129,0.138	0.031	3.1	3.1
1452	ENSG00000162004	CCDC78	16	-	725088	725274	725088	725166	725236	725274	1452	10,4,7	0,4,0	6,9,6	0,0,0	143	73	0.0764774	0.676835	1.0,0.338,1.0	1.0,1.0,1.0	-0.221	-22.1	22.1
2665	ENSG00000242612	DECR2	16	+	406345	406833	406345	406397	406684	406833	2665	24,26,20	7,3,2	27,26,17	7,5,17	360	73	0.0768969	0.679691	0.41,0.637,0.67	0.439,0.513,0.169	0.199	19.9	19.9
6663	ENSG00000160410	SHKBP1	19	+	40577395	40577630	40577395	40577441	40577556	40577630	6663	7,10,3	60,37,74	13,14,11	59,59,81	188	73	0.0770148	0.679878	0.043,0.095,0.015	0.079,0.084,0.05	-0.02	-2	2
433	ENSG00000100911	PSME2	14	-	24145709	24146240	24145709	24145772	24146207	24146240	433	143,72,128	125,91,115	90105119	136125128	508	73	0.0771715	0.680407	0.141,0.102,0.138	0.087,0.108,0.118	0.023	2.3	2.3
2555	ENSG00000084774	CAD	2	+	27242619	27242973	27242619	27242775	27242871	27242973	2555	2,1,3	44,18,25	3,3,5	19,25,26	169	73	0.0773044	0.680724	0.019,0.023,0.049	0.064,0.049,0.077	-0.033	-3.3	3.3
2689	ENSG00000166986	MARS	12	+	57516244	57516655	57516244	57516337	57516434	57516655	2689	63,42,46	150124144	50,34,45	153167154	170	73	0.077596	0.682437	0.153,0.127,0.121	0.123,0.08,0.111	0.029	2.9	2.9
4218	ENSG00000107331	ABCA2	9	-	137021391	137022001	137021391	137021610	137021890	137022001	4218	4,3,5	42,14,34	6,15,8	26,50,50	353	73	0.0778014	0.682535	0.019,0.042,0.03	0.046,0.058,0.032	-0.015	-1.5	1.5
482	ENSG00000142784	WDTC1	1	+	27303620	27305193	27303620	27303795	27305058	27305193	482	89,41,55	1,0,0	59,86,86	3,0,1	1336	73	0.0777627	0.682535	0.829,1.0,1.0	0.518,1.0,0.825	0.162	16.2	16.2
2405	ENSG00000160050	CCDC28B	1	+	32204597	32205387	32204597	32204620	32205193	32205387	2405	23,13,8	9,12,15	17,26,34	7,21,8	646	73	0.0781521	0.683053	0.224,0.109,0.057	0.215,0.123,0.324	-0.091	-9.1	9.1
692	ENSG00000112651	MRPL2	6	-	43055896	43056196	43055896	43056007	43056080	43056196	692	11,5,15	108,68,84	21,18,12	86,108,86	146	73	0.0780197	0.683053	0.048,0.035,0.082	0.109,0.077,0.065	-0.029	-2.9	2.9
8318	ENSG00000175203	DCTN2	12	-	57532983	57533303	57532983	57533022	57533237	57533303	8318	16,16,21	119140156	22,29,25	130145141	288	73	0.0780801	0.683053	0.033,0.028,0.033	0.041,0.048,0.043	-0.013	-1.3	1.3
1193	ENSG00000256269	HMBS	11	+	119088634	119089131	119088634	119088707	119089081	119089131	1193	29,18,21	75,58,87	20,19,18	76,100,95	447	73	0.0783667	0.684078	0.059,0.048,0.038	0.041,0.03,0.03	0.015	1.5	1.5
6180	ENSG00000161960	EIF4A1	17	+	7574259	7574678	7574259	7574308	7574545	7574678	6180	116,97,122	223217112220	132146173	210323392330	310	73	0.0786929	0.684832	0.012,0.013,0.013	0.015,0.014,0.017	-0.003	-0.3	0.3
7868	ENSG00000143774	GUK1	1	+	228145510	228146067	228145510	228145624	228146012	228146067	7868	71,62,100	1,0,2	101123122	5,1,2	461	73	0.0787455	0.684832	0.918,1.0,0.888	0.762,0.951,0.906	0.062	6.2	6.2
987	ENSG00000162191	UBXN1	11	-	62677517	62677832	62677517	62677634	62677780	62677832	987	95,61,73	193115156	84,74,101	203242223	219	73	0.0786728	0.684832	0.141,0.15,0.135	0.121,0.092,0.131	0.027	2.7	2.7
4483	ENSG00000107404	DVL1	1	-	1339286	1339649	1339286	1339439	1339581	1339649	4483	31,26,19	96,51,64	40,67,59	90138111	215	73	0.0792387	0.68827	0.099,0.148,0.092	0.131,0.142,0.153	-0.029	-2.9	2.9
2982	ENSG00000136169	SETDB2	13	+	49476475	49477039	49476475	49476698	49476792	49477039	2982	69,38,52	5,1,1	33,47,44	2,0,1	167	73	0.0793757	0.688609	0.858,0.943,0.958	0.878,1.0,0.951	-0.023	-2.3	2.3
5310	ENSG00000103042	SLC38A7	16	-	58675939	58676346	58675939	58676054	58676288	58676346	5310	8,6,6	12,11,19	8,13,6	10,13,6	307	73	0.0795168	0.688982	0.137,0.115,0.07	0.16,0.192,0.192	-0.074	-7.4	7.4
8717	ENSG00000138002	IFT172	2	-	27445744	27445984	27445744	27445843	27445928	27445984	8717	1,3,6	15,9,12	6,4,10	8,14,13	158	73	0.0796683	0.689445	0.03,0.133,0.188	0.257,0.117,0.262	-0.095	-9.5	9.5
3882	ENSG00000198818	SFT2D1	6	-	166322856	166324595	166322856	166322962	166324536	166324595	3882	85,94,85	0,0,1	72,91,90	2,2,0	1647	73	0.0797751	0.68952	1.0,1.0,0.79	0.615,0.669,1.0	0.169	16.9	16.9
1203	ENSG00000128596	CCDC136	7	+	128806236	128806858	128806236	128806395	128806687	128806858	1203	5,10,2	5,6,6	7,3,15	4,2,1	365	73	0.0800795	0.690452	0.167,0.25,0.063	0.259,0.231,0.75	-0.253	-25.3	25.3
5040	ENSG00000228106	RP11-452F19.3	1	+	222836995	222837384	222836995	222837066	222837218	222837384	5040	50,51,45	0,1,1	46,65,66	4,2,0	225	73	0.0800501	0.690452	1.0,0.943,0.936	0.789,0.913,1.0	0.059	5.9	5.9
6448	ENSG00000158604	TMED4	7	-	44581722	44582210	44581722	44581823	44582030	44582210	6448	39,6,22	0,4,2	34,43,42	0,1,3	280	73	0.0808415	0.695316	1.0,0.281,0.741	1.0,0.918,0.785	-0.227	-22.7	22.7
7256	ENSG00000166391	MOGAT2	11	+	75719373	75720170	75719373	75719478	75719991	75720170	7256	49,25,47	0,0,0	31,30,57	3,0,1	586	73	0.0807787	0.695316	1.0,1.0,1.0	0.563,1.0,0.877	0.187	18.7	18.7
1957	ENSG00000172262	ZNF131	5	+	43161248	43161931	43161248	43161606	43161708	43161931	1957	55,28,31	36,20,30	31,38,47	15,19,25	175	73	0.0809556	0.695446	0.389,0.369,0.301	0.463,0.455,0.44	-0.1	-10	10
6130	ENSG00000104907	TRMT1	19	-	13115996	13116159	13115996	13116052	13116135	13116159	6130	3,5,3	0,1,1	7,5,9	3,1,0	156	73	0.082328	0.706372	1.0,0.701,0.584	0.522,0.701,1.0	0.021	2.1	2.1
2828	ENSG00000147894	C9orf72	9	-	27558490	27560299	27558490	27558607	27560226	27560299	2828	136141161	38,18,45	82125156	35,37,42	1692	73	0.0825675	0.706702	0.134,0.253,0.134	0.092,0.127,0.138	0.055	5.5	5.5
2864	ENSG00000148399	DPH7	9	-	137575708	137576167	137575708	137575923	137576079	137576167	2864	55,41,51	1,4,0	51,54,50	0,2,0	229	73	0.0825186	0.706702	0.946,0.766,1.0	1.0,0.896,1.0	-0.061	-6.1	6.1
5345	ENSG00000111364	DDX55	12	+	123607431	123607662	123607431	123607523	123607599	123607662	5345	24,12,21	30,31,25	10,9,18	27,26,37	149	73	0.0831057	0.710443	0.282,0.159,0.292	0.154,0.145,0.192	0.081	8.1	8.1
5965	ENSG00000013275	PSMC4	19	+	39980285	39980717	39980285	39980454	39980661	39980717	5965	34,39,22	251216232	27,23,28	256283248	280	73	0.0832879	0.711135	0.034,0.045,0.024	0.027,0.021,0.029	0.009	0.9	0.9
2116	ENSG00000198218	QRICH1	3	-	49032621	49033228	49032621	49032773	49033119	49033228	2116	60,34,42	41,39,41	34,53,71	27,37,36	419	73	0.0835668	0.711787	0.203,0.132,0.151	0.18,0.2,0.256	-0.05	-5	5
2639	ENSG00000130304	SLC27A1	19	+	17486562	17487335	17486562	17486957	17487173	17487335	2639	8,2,10	0,4,9	4,5,10	16,13,18	289	73	0.0835379	0.711787	1.0,0.112,0.219	0.059,0.089,0.123	0.353	35.3	35.3
7234	ENSG00000255717	SNHG1	11	-	62853800	62854064	62853800	62853833	62854017	62854064	7234	291168221	88,70,91	248282325	62,93,96	257	73	0.0839082	0.71383	0.484,0.405,0.408	0.532,0.463,0.49	-0.063	-6.3	6.3
4128	ENSG00000130244	FAM98C	19	+	38405518	38407077	38405518	38405635	38406909	38407077	4128	74,43,75	25,12,18	61,60,67	26,28,25	1347	73	0.0840729	0.714366	0.138,0.163,0.184	0.113,0.104,0.127	0.047	4.7	4.7
5516	ENSG00000008710	PKD1	16	-	2100178	2100407	2100178	2100309	2100395	2100407	5516	9,7,9	18,15,20	6,6,2	13,23,19	159	73	0.0842586	0.715079	0.187,0.176,0.171	0.175,0.107,0.046	0.069	6.9	6.9
221	ENSG00000214517	PPME1	11	+	74250953	74251715	74250953	74251018	74251647	74251715	221	28,25,27	76,42,67	23,22,21	60,86,73	702	73	0.084455	0.715881	0.037,0.058,0.04	0.038,0.026,0.029	0.014	1.4	1.4
2209	ENSG00000170889	RPS9	19	+	54206275	54206724	54206275	54206462	54206552	54206724	2209	127,75,93	17,12,23	94120134	22,39,29	163	73	0.0846602	0.716756	0.77,0.737,0.644	0.657,0.579,0.674	0.08	8	8
2105	ENSG00000189339	SLC35E2B	1	-	1669663	1670139	1669663	1669736	1670036	1670139	2105	150,97,123	5,1,2	98153134	0,0,4	373	73	0.0851583	0.719867	0.854,0.95,0.923	1.0,1.0,0.868	-0.047	-4.7	4.7
8868	ENSG00000176978	DPP7	9	-	137114242	137114576	137114242	137114382	137114462	137114576	8868	49,28,24	172105133	42,52,74	167174178	153	73	0.0852325	0.719867	0.12,0.113,0.079	0.107,0.125,0.166	-0.029	-2.9	2.9
6903	ENSG00000155636	RBM45	2	+	178123521	178123912	178123521	178123651	178123814	178123912	6903	2,11,2	0,0,3	9,6,1	0,0,0	236	73	0.0856929	0.722886	1.0,1.0,0.171	1.0,1.0,1.0	-0.276	-27.6	27.6
1030	ENSG00000168438	CDC40	6	+	110210706	110212272	110210706	110210803	110212132	110212272	1030	49,37,47	39,64,57	29,33,57	58,64,73	1402	73	0.0866418	0.7248	0.061,0.029,0.041	0.025,0.026,0.039	0.014	1.4	1.4
1581	ENSG00000165782	TMEM55B	14	-	20459205	20459393	20459205	20459296	20459387	20459393	1581	8,6,7	56,57,48	9,10,12	33,53,56	164	73	0.0864418	0.7248	0.06,0.045,0.061	0.108,0.077,0.087	-0.035	-3.5	3.5
4394	ENSG00000125826	RBCK1	20	+	428490	429094	428490	428589	428927	429094	4394	43,20,26	1,3,0	34,40,40	0,0,0	411	73	0.0860949	0.7248	0.884,0.542,1.0	1.0,1.0,1.0	-0.191	-19.1	19.1
6469	ENSG00000156256	USP16	21	+	29042471	29043599	29042471	29042528	29043422	29043599	6469	70,46,75	73,62,68	66,72,68	60,47,58	967	73	0.0863271	0.7248	0.068,0.053,0.077	0.077,0.104,0.081	-0.021	-2.1	2.1
7124	ENSG00000061656	SPAG4	20	+	35617519	35617840	35617519	35617586	35617778	35617840	7124	1,0,5	3,6,4	6,5,1	4,1,4	265	73	0.0863365	0.7248	0.084,0.0,0.256	0.292,0.579,0.064	-0.198	-19.8	19.8
7275	ENSG00000142186	SCYL1	11	+	65538269	65538704	65538269	65538324	65538446	65538704	7275	50,22,29	0,0,2	33,38,48	1,4,0	195	73	0.086572	0.7248	1.0,1.0,0.844	0.925,0.781,1.0	0.046	4.6	4.6
8257	ENSG00000108591	DRG2	17	+	18099632	18100435	18099632	18099715	18100362	18100435	8257	136103123	0,1,2	103152187	0,3,4	720	73	0.0864271	0.7248	1.0,0.913,0.862	1.0,0.837,0.826	0.037	3.7	3.7
5455	ENSG00000196684	HSH2D	19	+	16152551	16153208	16152551	16152641	16153042	16153208	5455	32,14,21	7,4,2	21,23,16	8,10,6	474	73	0.0874507	0.729982	0.413,0.35,0.618	0.288,0.262,0.291	0.18	18	18
6604	ENSG00000151092	NGLY1	3	-	25736308	25737455	25736308	25736400	25737333	25737455	6604	45,32,48	0,3,2	23,33,48	5,4,2	1006	73	0.0874691	0.729982	1.0,0.436,0.635	0.25,0.374,0.635	0.271	27.1	27.1
4581	ENSG00000079616	KIF22	16	+	29804575	29805026	29804575	29804726	29804813	29805026	4581	151113125	4,3,3	194181176	8,7,9	160	73	0.0880861	0.731893	0.945,0.945,0.95	0.917,0.922,0.899	0.034	3.4	3.4
5556	ENSG00000153922	CHD1	5	-	98885577	98886231	98885577	98885649	98886152	98886231	5556	5,9,16	3,0,0	8,10,9	0,0,1	576	73	0.0881146	0.731893	0.174,1.0,1.0	1.0,1.0,0.533	-0.12	-12	12
7111	ENSG00000160766	GBAP1	1	-	155217239	155218049	155217239	155217373	155217963	155218049	7111	17,2,7	7,1,3	2,11,8	4,5,12	663	73	0.0880985	0.731893	0.211,0.18,0.204	0.052,0.195,0.068	0.093	9.3	9.3
9031	ENSG00000177082	WDR73	15	-	84645972	84646348	84645972	84646085	84646183	84646348	9031	22,23,26	5,5,4	10,22,28	4,7,11	171	73	0.0879833	0.731893	0.653,0.663,0.735	0.516,0.573,0.521	0.147	14.7	14.7
869	ENSG00000038358	EDC4	16	+	67881264	67881533	67881264	67881417	67881496	67881533	869	14,6,17	54,26,46	11,11,22	33,32,24	152	73	0.0882625	0.732256	0.111,0.1,0.151	0.138,0.142,0.306	-0.075	-7.5	7.5
8712	ENSG00000075624	ACTB	7	-	5529160	5529663	5529160	5529400	5529534	5529663	8712	351222309	208912781658	280420386	209626342507	207	73	0.0884373	0.732841	0.056,0.058,0.062	0.045,0.053,0.052	0.009	0.9	0.9
5912	ENSG00000101384	JAG1	20	-	10648548	10649107	10648548	10648722	10649060	10649107	5912	3,3,2	13,12,8	0,1,2	16,16,12	411	73	0.0886982	0.734137	0.039,0.043,0.043	0.0,0.011,0.029	0.028	2.8	2.8
2966	ENSG00000169714	CNBP	3	-	129171078	129171538	129171078	129171277	129171445	129171538	2966	57,68,70	374277418	44,69,69	399431421	241	73	0.0891176	0.73674	0.044,0.069,0.048	0.032,0.046,0.047	0.012	1.2	1.2
6138	ENSG00000108963	DPH1	17	+	2041767	2043424	2041767	2041875	2042604	2043424	6138	118,46,56	27,27,26	125144158	36,45,34	802	73	0.0892501	0.736969	0.285,0.134,0.164	0.24,0.226,0.297	-0.06	-6	6
151	ENSG00000144357	UBR3	2	+	170014802	170015366	170014802	170014951	170015280	170015366	151	3,16,21	5,0,0	1,11,6	1,0,0	402	73	0.0902166	0.738872	0.098,1.0,1.0	0.154,1.0,1.0	-0.019	-1.9	1.9
1826	ENSG00000095906	NUBP2	16	+	1786536	1786955	1786536	1786655	1786756	1786955	1826	31,19,23	49,39,51	24,26,19	55,77,59	174	73	0.0896166	0.738872	0.21,0.17,0.159	0.155,0.124,0.119	0.047	4.7	4.7
517	ENSG00000169682	SPNS1	16	+	28979259	28979471	28979259	28979306	28979404	28979471	517	1,1,5	21,15,36	4,12,3	34,36,41	171	73	0.09013	0.738872	0.02,0.028,0.056	0.048,0.125,0.03	-0.033	-3.3	3.3
6508	ENSG00000117155	SSX2IP	1	-	84669680	84670815	84669680	84669893	84670645	84670815	6508	39,16,26	37,46,50	14,16,34	47,55,50	825	73	0.0900455	0.738872	0.085,0.03,0.044	0.026,0.025,0.057	0.017	1.7	1.7
6609	ENSG00000135018	UBQLN1	9	-	83666349	83669327	83666349	83666433	83669184	83669327	6609	184104176	90,97,88	104155148	86113108	2824	73	0.0899992	0.738872	0.05,0.027,0.049	0.03,0.034,0.034	0.009	0.9	0.9
7058	ENSG00000106263	EIF3B	7	+	2378688	2379242	2378688	2378766	2379133	2379242	7058	54,12,24	413326410	27,44,48	321434403	440	73	0.09006	0.738872	0.021,0.006,0.01	0.014,0.017,0.019	-0.004	-0.4	0.4
9102	ENSG00000137309	HMGA1	6	+	34236872	34237317	34236872	34236963	34237203	34237317	9102	25,13,16	72,34,58	11,24,22	79,89,91	313	73	0.0898998	0.738872	0.075,0.082,0.06	0.031,0.059,0.053	0.025	2.5	2.5
235	ENSG00000063660	GPC1	2	+	240463346	240464746	240463346	240463512	240464615	240464746	235	3,6,5	5,2,9	10,12,15	9,8,6	1176	73	0.0905477	0.740605	0.036,0.157,0.033	0.065,0.085,0.134	-0.019	-1.9	1.9
922	ENSG00000154889	MPPE1	18	-	11886498	11886778	11886498	11886621	11886712	11886778	922	7,12,12	21,15,14	15,19,21	17,18,18	164	73	0.090639	0.740605	0.129,0.263,0.276	0.282,0.32,0.342	-0.092	-9.2	9.2
3467	ENSG00000160685	ZBTB7B	1	+	155002629	155002943	155002629	155002669	155002842	155002943	3467	65,20,57	13,4,8	62,91,72	6,9,8	246	73	0.09082	0.741222	0.597,0.597,0.679	0.754,0.75,0.728	-0.12	-12	12
122	ENSG00000117410	ATP6V0B	1	+	43975836	43976173	43975836	43975974	43976089	43976173	122	46,32,42	5,2,0	89,74,60	2,1,1	188	73	0.0910652	0.741501	0.781,0.861,1.0	0.945,0.966,0.959	-0.076	-7.6	7.6
3235	ENSG00000223705	NSUN5P1	7	+	75415980	75416191	75415980	75416030	75416102	75416191	3235	29,15,22	1,1,1	27,41,32	1,0,0	145	73	0.0910071	0.741501	0.936,0.883,0.917	0.931,1.0,1.0	-0.065	-6.5	6.5
7567	ENSG00000130811	EIF3G	19	-	10118867	10119171	10118867	10118956	10119066	10119171	7567	49,20,44	1,0,0	29,51,53	1,2,1	183	73	0.0912863	0.74244	0.951,1.0,1.0	0.92,0.91,0.955	0.055	5.5	5.5
176	ENSG00000126107	HECTD3	1	-	45005793	45006116	45005793	45005883	45005996	45006116	176	6,15,5	33,26,35	14,18,16	28,44,37	186	73	0.0917106	0.74503	0.067,0.185,0.053	0.164,0.138,0.145	-0.047	-4.7	4.7
2645	ENSG00000114857	NKTR	3	+	42620015	42621516	42620015	42620043	42621428	42621516	2645	192170199	6,9,5	169186192	2,7,1	1458	73	0.0918521	0.745317	0.616,0.486,0.666	0.809,0.571,0.906	-0.173	-17.3	17.3
9151	ENSG00000165792	METTL17	14	+	20994793	20995233	20994793	20994901	20995164	20995233	9151	68,58,76	38,47,71	46,81,76	61,80,66	336	73	0.0921773	0.747094	0.28,0.211,0.189	0.141,0.18,0.2	0.053	5.3	5.3
2610	ENSG00000119684	MLH3	14	-	75022813	75023048	75022813	75022883	75022994	75023048	2610	10,14,7	0,0,0	11,12,15	2,2,0	184	73	0.0924014	0.747186	1.0,1.0,1.0	0.686,0.704,1.0	0.203	20.3	20.3
4574	ENSG00000130305	NSUN5	7	-	73307582	73308553	73307582	73307757	73308430	73308553	4574	62,42,77	50,30,44	40,58,55	44,42,57	746	73	0.0923114	0.747186	0.108,0.12,0.146	0.082,0.119,0.086	0.029	2.9	2.9
2269	ENSG00000137207	YIPF3	6	-	43513068	43513451	43513068	43513098	43513358	43513451	2269	123117136	6,2,1	110153124	2,1,1	333	73	0.0925991	0.747924	0.818,0.928,0.968	0.923,0.971,0.965	-0.048	-4.8	4.8
969	ENSG00000244045	TMEM199	17	+	28360528	28360847	28360528	28360571	28360734	28360847	969	10,4,11	49,34,62	3,5,4	53,39,28	236	73	0.0929795	0.750134	0.059,0.035,0.052	0.017,0.038,0.042	0.016	1.6	1.6
937	ENSG00000162576	MXRA8	1	-	1354192	1354509	1354192	1354232	1354353	1354509	937	77,34,53	11,16,18	68,90,114	15,13,17	194	73	0.0931994	0.751046	0.725,0.444,0.526	0.63,0.723,0.716	-0.125	-12.5	12.5
6962	ENSG00000130734	ATG4D	19	+	10546838	10547253	10546838	10547071	10547188	10547253	6962	13,11,12	2,0,3	12,18,24	2,0,1	190	73	0.0933784	0.751627	0.714,1.0,0.606	0.697,1.0,0.902	-0.093	-9.3	9.3
4459	ENSG00000213339	QTRT1	19	+	10701949	10702254	10701949	10702018	10702115	10702254	4459	11,6,12	45,20,34	17,21,22	45,42,48	170	73	0.0936221	0.751884	0.095,0.114,0.132	0.14,0.177,0.164	-0.047	-4.7	4.7
7171	ENSG00000166579	NDEL1	17	+	8443926	8444357	8443926	8444176	8444259	8444357	7171	3,8,8	0,2,2	12,11,14	0,1,0	156	73	0.0936244	0.751884	1.0,0.652,0.652	1.0,0.837,1.0	-0.178	-17.8	17.8
2278	ENSG00000132424	PNISR	6	-	99403828	99404702	99403828	99403882	99404602	99404702	2278	236169228	47,29,42	163183217	37,49,51	793	73	0.0941096	0.752941	0.316,0.349,0.333	0.289,0.256,0.281	0.057	5.7	5.7
4699	ENSG00000145020	AMT	3	-	49416777	49417718	49416777	49417367	49417614	49417718	4699	19,10,14	2,2,0	8,32,16	0,0,2	320	73	0.0940026	0.752941	0.684,0.533,1.0	1.0,1.0,0.646	-0.143	-14.3	14.3
5477	ENSG00000041357	PSMA4	15	+	78542176	78542645	78542176	78542219	78542482	78542645	5477	35,17,32	344403372	23,22,19	389376406	336	73	0.0941846	0.752941	0.022,0.009,0.018	0.013,0.013,0.01	0.004	0.4	0.4
8356	ENSG00000102878	HSF4	16	+	67167391	67167543	67167391	67167402	67167503	67167543	8356	72,44,48	4,0,6	68,58,85	6,5,12	174	73	0.0939235	0.752941	0.883,1.0,0.77	0.826,0.83,0.748	0.083	8.3	8.3
6890	ENSG00000214655	ZSWIM8	10	+	73800639	73801195	73800639	73800759	73801016	73801195	6890	23,17,21	30,15,25	22,14,12	22,31,33	330	73	0.0944202	0.753967	0.145,0.2,0.157	0.181,0.091,0.074	0.052	5.2	5.2
2533	ENSG00000178761	FAM219B	15	-	74904663	74905231	74904663	74904712	74905153	74905231	2533	65,33,72	36,26,52	53,92,67	28,45,31	514	73	0.094664	0.755055	0.204,0.153,0.164	0.212,0.225,0.235	-0.05	-5	5
6958	ENSG00000196839	ADA	20	-	44620298	44621147	44620298	44620401	44621017	44621147	6958	1,2,7	10,7,15	0,3,1	21,11,11	689	73	0.0948503	0.755684	0.01,0.029,0.047	0.0,0.028,0.01	0.016	1.6	1.6
3831	ENSG00000175467	SART1	11	+	65966075	65966556	65966075	65966218	65966349	65966556	3831	3,2,7	44,42,48	9,12,1	39,50,50	204	73	0.0949755	0.755824	0.024,0.017,0.05	0.076,0.079,0.007	-0.024	-2.4	2.4
9094	ENSG00000183963	SMTN	22	+	31096997	31097338	31096997	31097060	31097268	31097338	9094	4,1,8	13,9,15	4,13,6	10,8,15	281	73	0.0953223	0.757726	0.074,0.028,0.122	0.094,0.297,0.094	-0.087	-8.7	8.7
4900	ENSG00000139579	NABP2	12	+	56226178	56226419	56226178	56226260	56226355	56226419	4900	11,6,9	71,52,62	2,10,9	84,70,103	168	73	0.09586	0.76028	0.063,0.048,0.059	0.01,0.058,0.037	0.022	2.2	2.2
5081	ENSG00000052749	RRP12	10	-	97358536	97359010	97358536	97358619	97358942	97359010	5081	2,6,5	46,38,38	9,5,6	27,45,30	396	73	0.0957632	0.76028	0.008,0.028,0.024	0.058,0.02,0.036	-0.018	-1.8	1.8
3182	ENSG00000197070	ARRDC1	9	+	137614139	137614334	137614139	137614176	137614298	137614334	3182	102,61,98	2,1,4	121131117	0,1,3	195	73	0.0966753	0.761589	0.95,0.958,0.902	1.0,0.98,0.936	-0.035	-3.5	3.5
3289	ENSG00000114270	COL7A1	3	-	48570645	48570882	48570645	48570710	48570860	48570882	3289	2,1,0	12,5,9	4,2,2	6,15,10	223	73	0.0962703	0.761589	0.052,0.061,0.0	0.179,0.042,0.061	-0.056	-5.6	5.6
3481	ENSG00000185024	BRF1	14	-	105219150	105220130	105219150	105219298	105220068	105220130	3481	14,21,9	0,0,3	15,25,26	1,2,4	843	73	0.0965882	0.761589	1.0,1.0,0.206	0.565,0.52,0.36	0.254	25.4	25.4
3711	ENSG00000114388	NPRL2	3	-	50348526	50348782	50348526	50348563	50348710	50348782	3711	33,27,37	0,0,1	38,45,29	1,1,1	220	73	0.0966566	0.761589	1.0,1.0,0.925	0.927,0.937,0.906	0.052	5.2	5.2
3947	ENSG00000170638	TRABD	22	+	50197822	50198186	50197822	50197995	50198074	50198186	3947	27,15,17	27,9,24	18,19,22	23,36,37	152	73	0.0966557	0.761589	0.324,0.445,0.254	0.273,0.202,0.222	0.109	10.9	10.9
8601	ENSG00000148334	PTGES2	9	-	128122361	128123134	128122361	128122479	128122933	128123134	8601	93,72,99	135,61,77	99133113	150174122	527	73	0.0965846	0.761589	0.087,0.141,0.151	0.084,0.096,0.114	0.028	2.8	2.8
7683	ENSG00000071894	CPSF1	8	-	144398955	144399202	144398955	144399038	144399127	144399202	7683	8,3,8	42,21,30	4,7,1	30,35,45	162	73	0.096855	0.76215	0.079,0.06,0.107	0.057,0.083,0.01	0.032	3.2	3.2
8719	ENSG00000138002	IFT172	2	-	27445552	27445795	27445552	27445629	27445744	27445795	8719	3,6,5	0,0,4	3,3,10	0,1,0	188	73	0.0970589	0.7629	1.0,1.0,0.327	1.0,0.538,1.0	-0.07	-7	7
4561	ENSG00000131051	RBM39	20	-	35738967	35740887	35738967	35739017	35740823	35740887	4561	958882940	126104162	754874967	137157142	1879	73	0.0975182	0.763947	0.228,0.248,0.184	0.176,0.178,0.209	0.032	3.2	3.2
5138	ENSG00000167965	MLST8	16	+	2208209	2208613	2208209	2208334	2208449	2208613	5138	35,20,37	117,89,110	35,24,28	131151128	188	73	0.0973205	0.763947	0.104,0.08,0.116	0.094,0.058,0.078	0.023	2.3	2.3
6173	ENSG00000114473	IQCG	3	-	197938547	197939032	197938547	197938780	197938990	197939032	6173	3,7,11	3,0,0	1,3,2	0,0,0	283	73	0.0974298	0.763947	0.205,1.0,1.0	1.0,1.0,1.0	-0.265	-26.5	26.5
1290	ENSG00000187994	RINL	19	-	38876330	38876781	38876330	38876490	38876692	38876781	1290	5,6,6	4,2,5	3,8,9	1,2,2	275	73	0.0982677	0.768616	0.249,0.443,0.242	0.443,0.515,0.544	-0.189	-18.9	18.9
421	ENSG00000174775	HRAS	11	-	532241	532755	532241	532522	532630	532755	421	48,12,37	49,33,55	33,44,28	65,80,79	181	73	0.0983329	0.768616	0.283,0.128,0.213	0.17,0.182,0.125	0.049	4.9	4.9
1194	ENSG00000256269	HMBS	11	+	119092124	119092811	119092124	119092523	119092757	119092811	1194	24,14,36	56,42,51	34,35,34	99,107,91	307	73	0.0987616	0.768864	0.092,0.073,0.144	0.075,0.072,0.082	0.027	2.7	2.7
2274	ENSG00000104522	TSTA3	8	-	143613523	143613817	143613523	143613603	143613750	143613817	2274	11,7,8	87,67,87	11,21,19	107,112,98	220	73	0.0984921	0.768864	0.04,0.034,0.03	0.033,0.059,0.06	-0.016	-1.6	1.6
7618	ENSG00000213213	CCDC183	9	+	136806503	136806867	136806503	136806672	136806756	136806867	7618	5,5,8	2,0,1	2,11,9	0,3,3	157	73	0.0986642	0.768864	0.538,1.0,0.788	1.0,0.63,0.582	0.038	3.8	3.8
7978	ENSG00000110321	EIF4G2	11	-	10803479	10804050	10803479	10803590	10803898	10804050	7978	81,87,95	863722918	76,127,80	655765748	381	73	0.0988024	0.768864	0.018,0.023,0.019	0.022,0.031,0.02	-0.004	-0.4	0.4
2751	ENSG00000231500	RPS18	6	+	33275964	33276510	33275964	33276066	33276390	33276510	2751	11128661211	3,1,3	126814041163	6,5,5	397	73	0.0990352	0.769813	0.986,0.994,0.987	0.975,0.981,0.977	0.011	1.1	1.1
2906	ENSG00000185340	GAS2L1	22	+	29310826	29312094	29310826	29310998	29311975	29312094	2906	184108136	3,0,1	219281306	5,5,2	1050	73	0.0991434	0.769813	0.81,1.0,0.904	0.753,0.796,0.914	0.084	8.4	8.4
3047	ENSG00000179364	PACS2	14	+	105383358	105384463	105383358	105383513	105384352	105384463	3047	25,7,17	21,8,17	11,13,24	23,27,24	912	73	0.0997832	0.773925	0.087,0.065,0.074	0.037,0.037,0.074	0.026	2.6	2.6
7628	ENSG00000099624	ATP5D	19	+	1244314	1244825	1244314	1244440	1244736	1244825	7628	381210384	78,65,77	485554605	100,104,94	369	73	0.0999013	0.773988	0.491,0.39,0.497	0.49,0.513,0.56	-0.062	-6.2	6.2
4946	ENSG00000179115	FARSA	19	-	12924638	12925003	12924638	12924804	12924903	12925003	4946	47,36,36	4,0,1	41,53,60	0,0,0	172	73	0.100249	0.775824	0.833,1.0,0.939	1.0,1.0,1.0	-0.076	-7.6	7.6
1686	ENSG00000130731	C16orf13	16	-	634718	634894	634718	634797	634888	634894	1686	37,25,44	144103135	31,37,43	189178168	164	73	0.100631	0.776214	0.103,0.098,0.127	0.068,0.085,0.102	0.024	2.4	2.4
6112	ENSG00000171017	LRRC8E	19	+	7895133	7895741	7895133	7895339	7895598	7895741	6112	19,4,15	2,2,1	16,14,8	0,0,3	332	73	0.100585	0.776214	0.676,0.305,0.767	1.0,1.0,0.37	-0.207	-20.7	20.7
6894	ENSG00000214655	ZSWIM8	10	+	73794012	73794210	73794012	73794044	73794146	73794210	6894	5,6,9	38,20,26	4,6,1	23,34,26	175	73	0.100582	0.776214	0.052,0.111,0.126	0.068,0.069,0.016	0.045	4.5	4.5
2729	ENSG00000154743	TSEN2	3	+	12529761	12531013	12529761	12529873	12530854	12531013	2729	75,66,86	1,0,1	56,106,70	2,0,2	1054	73	0.1008	0.776669	0.839,1.0,0.856	0.66,1.0,0.708	0.109	10.9	10.9
1609	ENSG00000061273	HDAC7	12	-	47789812	47791308	47789812	47789920	47791258	47791308	1609	40,17,28	20,8,13	27,15,28	17,23,13	1411	73	0.101304	0.777991	0.094,0.099,0.1	0.076,0.033,0.1	0.028	2.8	2.8
4225	ENSG00000197037	ZSCAN25	7	+	99619560	99621574	99619560	99619993	99621372	99621574	4225	21,24,31	3,0,14	29,15,54	18,15,15	1452	73	0.101281	0.777991	0.26,1.0,0.1	0.075,0.048,0.153	0.361	36.1	36.1
5177	ENSG00000197530	MIB2	1	+	1625545	1626754	1625545	1625653	1626649	1626754	5177	99,22,28	18,11,20	65,78,60	18,12,17	1069	73	0.101278	0.777991	0.273,0.12,0.087	0.198,0.307,0.194	-0.073	-7.3	7.3
4209	ENSG00000173137	ADCK5	8	+	144391818	144392022	144391818	144391866	144391940	144392022	4209	1,0,0	9,7,10	1,1,1	7,5,4	147	73	0.101867	0.78104	0.052,0.0,0.0	0.066,0.09,0.11	-0.071	-7.1	7.1
6493	ENSG00000162032	SPSB3	16	-	1777746	1778612	1777746	1777872	1777945	1778612	6493	33,5,26	28,10,14	42,48,46	26,23,21	146	73	0.101923	0.78104	0.371,0.2,0.481	0.447,0.511,0.523	-0.143	-14.3	14.3
1254	ENSG00000012817	KDM5D	Y	-	19706440	19706863	19706440	19706640	19706793	19706863	1254	14,10,13	25,19,22	2,7,12	18,29,16	226	73	0.10205	0.781162	0.153,0.145,0.16	0.035,0.072,0.195	0.052	5.2	5.2
3666	ENSG00000197858	GPAA1	8	+	144083388	144083861	144083388	144083500	144083713	144083861	3666	33,23,23	175131166	44,52,44	199231209	286	73	0.102597	0.782164	0.046,0.043,0.034	0.053,0.054,0.051	-0.012	-1.2	1.2
3821	ENSG00000166484	MAPK7	17	+	19380607	19382466	19380607	19381686	19381780	19382466	3821	5,2,6	10,3,5	7,8,10	4,7,6	167	73	0.102626	0.782164	0.179,0.226,0.344	0.433,0.333,0.421	-0.146	-14.6	14.6
4169	ENSG00000168268	NT5DC2	3	-	52527616	52527931	52527616	52527718	52527828	52527931	4169	13,12,14	112108127	19,36,11	118152140	183	73	0.102595	0.782164	0.044,0.042,0.042	0.06,0.086,0.03	-0.016	-1.6	1.6
7231	ENSG00000171962	DRC3	17	+	17992764	17994418	17992764	17992911	17994298	17994418	7231	14,16,29	0,0,5	17,27,9	2,2,2	1460	73	0.102347	0.782164	1.0,1.0,0.225	0.298,0.403,0.184	0.447	44.7	44.7
2189	ENSG00000125149	C16orf70	16	+	67132445	67132911	67132445	67132525	67132816	67132911	2189	6,12,5	71,71,45	13,9,11	41,56,71	364	73	0.103164	0.782866	0.017,0.033,0.022	0.06,0.031,0.03	-0.016	-1.6	1.6
2507	ENSG00000104897	SF3A2	19	+	2246752	2247022	2246752	2246802	2246881	2247022	2507	15,2,8	100,53,83	17,14,10	68,100,88	152	73	0.102836	0.782866	0.067,0.018,0.044	0.107,0.063,0.052	-0.031	-3.1	3.1
2814	ENSG00000131697	NPHP4	1	-	5862810	5864033	5862810	5863405	5863889	5864033	2814	26,27,12	7,5,6	13,24,21	5,16,10	557	73	0.103109	0.782866	0.327,0.414,0.208	0.254,0.164,0.216	0.105	10.5	10.5
7619	ENSG00000213213	CCDC183	9	+	136806503	136806867	136806503	136806672	136806794	136806867	7619	9,5,14	0,0,0	9,18,14	0,2,2	195	73	0.103048	0.782866	1.0,1.0,1.0	1.0,0.771,0.724	0.168	16.8	16.8
2775	ENSG00000213930	GALT	9	+	34647088	34647567	34647088	34647258	34647540	34647567	2775	102,60,68	0,0,2	71,85,104	3,1,1	355	73	0.103796	0.785744	1.0,1.0,0.875	0.83,0.946,0.955	0.048	4.8	4.8
6022	ENSG00000120699	EXOSC8	13	+	37002933	37004561	37002933	37003007	37004515	37004561	6022	197163235	77,61,82	126176206	62,83,90	1581	73	0.103991	0.785744	0.106,0.11,0.117	0.086,0.089,0.096	0.021	2.1	2.1
6047	ENSG00000149532	CPSF7	11	-	61415665	61416519	61415665	61415784	61416104	61416519	6047	34,25,30	42,38,45	25,32,34	55,57,68	393	73	0.103913	0.785744	0.131,0.109,0.11	0.078,0.094,0.085	0.031	3.1	3.1
7633	ENSG00000182199	SHMT2	12	+	57232210	57232575	57232210	57232292	57232452	57232575	7633	102,57,79	429326439	80,99,110	498668633	233	73	0.10387	0.785744	0.069,0.052,0.053	0.048,0.044,0.052	0.01	1	1
3862	ENSG00000168137	SETD5	3	+	9474448	9475156	9474448	9474582	9475067	9475156	3862	67,48,51	69,58,66	45,54,65	41,43,59	558	73	0.104295	0.786356	0.113,0.098,0.092	0.126,0.141,0.126	-0.03	-3	3
7925	ENSG00000160179	ABCG1	21	+	42287888	42288312	42287888	42288037	42288210	42288312	7925	3,0,3	3,4,5	4,3,6	3,5,4	246	73	0.104264	0.786356	0.229,0.0,0.151	0.283,0.151,0.308	-0.121	-12.1	12.1
6500	ENSG00000102312	PORCN	X	+	48515897	48516146	48515897	48515953	48516060	48516146	6500	1,0,2	9,7,10	1,6,2	10,12,17	180	73	0.104722	0.788722	0.043,0.0,0.075	0.039,0.169,0.046	-0.045	-4.5	4.5
3131	ENSG00000149823	VPS51	11	+	65107580	65108022	65107580	65107727	65107802	65108022	3131	41,28,37	74,38,79	34,38,47	85,95,108	148	73	0.105084	0.79039	0.215,0.267,0.188	0.165,0.165,0.177	0.054	5.4	5.4
3529	ENSG00000130589	HELZ2	20	-	63570684	63573221	63570684	63570868	63572107	63573221	3529	10,10,4	8,5,5	5,5,4	6,9,6	1312	73	0.105168	0.79039	0.065,0.1,0.043	0.044,0.03,0.036	0.033	3.3	3.3
3598	ENSG00000081307	UBA5	3	+	132665822	132666068	132665822	132665868	132665983	132666068	3598	19,13,23	60,41,72	14,11,14	63,62,56	188	73	0.105421	0.791447	0.109,0.11,0.11	0.079,0.064,0.088	0.033	3.3	3.3
4313	ENSG00000089157	RPLP0	12	-	120198980	120199204	120198980	120199000	120199117	120199204	4313	391316406	469136374714	355416539	582362275659	190	73	0.106212	0.79653	0.031,0.032,0.032	0.023,0.025,0.035	0.004	0.4	0.4
1299	ENSG00000187801	ZFP69B	1	+	40456944	40457439	40456944	40457071	40457340	40457439	1299	13,14,8	2,0,2	1,7,6	2,5,0	342	73	0.107077	0.80051	0.581,1.0,0.461	0.096,0.23,1.0	0.239	23.9	23.9
2070	ENSG00000162298	SYVN1	11	-	65130001	65130379	65130001	65130172	65130250	65130379	2070	10,6,9	5,6,3	9,5,14	9,11,13	151	73	0.107104	0.80051	0.492,0.326,0.592	0.326,0.18,0.342	0.187	18.7	18.7
4199	ENSG00000186635	ARAP1	11	-	72712437	72713243	72712437	72712568	72713175	72713243	4199	12,4,9	21,6,10	9,20,29	17,19,17	680	73	0.107198	0.80051	0.058,0.067,0.088	0.054,0.102,0.155	-0.033	-3.3	3.3
4522	ENSG00000062822	POLD1	19	+	50401998	50402373	50401998	50402124	50402204	50402373	4522	13,1,16	11,8,18	13,5,5	23,17,23	153	73	0.107013	0.80051	0.361,0.056,0.298	0.212,0.123,0.094	0.095	9.5	9.5
2921	ENSG00000103249	CLCN7	16	-	1449275	1450666	1449275	1449327	1450496	1450666	2921	78,38,74	18,10,18	38,65,97	32,20,19	1242	73	0.107471	0.8017	0.203,0.183,0.195	0.065,0.16,0.231	0.042	4.2	4.2
1286	ENSG00000213672	NCKIPSD	3	-	48678876	48679183	48678876	48678969	48679054	48679183	1286	9,10,12	39,37,44	6,10,7	41,52,52	158	73	0.107629	0.801783	0.096,0.111,0.112	0.063,0.082,0.059	0.038	3.8	3.8
6737	ENSG00000168488	ATXN2L	16	+	28835932	28837237	28835932	28836485	28836727	28837237	6737	171116127	6,0,2	110193159	5,7,4	315	73	0.107711	0.801783	0.869,1.0,0.936	0.836,0.865,0.902	0.067	6.7	6.7
4991	ENSG00000051108	HERPUD1	16	+	56935234	56935477	56935234	56935312	56935400	56935477	4991	54,22,38	210142175	34,35,46	222240241	161	73	0.10842	0.804119	0.104,0.066,0.09	0.065,0.062,0.08	0.018	1.8	1.8
5420	ENSG00000126903	SLC10A3	X	-	154487305	154489082	154487305	154488496	154488583	154489082	5420	68,31,37	5,4,7	40,52,50	3,5,1	160	73	0.108482	0.804119	0.861,0.78,0.707	0.859,0.826,0.958	-0.098	-9.8	9.8
6268	ENSG00000149091	DGKZ	11	+	46372616	46372843	46372616	46372677	46372770	46372843	6268	5,1,2	17,7,15	2,1,2	19,18,24	166	73	0.108381	0.804119	0.115,0.059,0.055	0.044,0.024,0.035	0.042	4.2	4.2
8030	ENSG00000240303	ACAD11	3	-	132578795	132579558	132578795	132578881	132579491	132579558	8030	97,110,89	10,16,12	41,70,59	5,16,14	683	73	0.108297	0.804119	0.509,0.424,0.442	0.467,0.319,0.311	0.093	9.3	9.3
5140	ENSG00000167965	MLST8	16	+	2206357	2206659	2206357	2206409	2206478	2206659	5140	14,11,8	5,2,5	11,23,8	10,8,14	142	73	0.109309	0.809393	0.59,0.739,0.451	0.361,0.596,0.227	0.199	19.9	19.9
480	ENSG00000103335	PIEZO1	16	-	88722981	88723148	88722981	88723009	88723094	88723148	480	5,4,18	86,37,53	14,27,20	63,98,110	158	73	0.10973	0.811654	0.026,0.048,0.136	0.093,0.113,0.077	-0.024	-2.4	2.4
5382	ENSG00000213983	AP1G2	14	-	23563715	23564221	23563715	23563856	23564045	23564221	5382	100,51,77	73,51,87	62,101,83	51,65,60	262	73	0.109988	0.812262	0.276,0.218,0.198	0.253,0.302,0.278	-0.047	-4.7	4.7
8851	ENSG00000056736	IL17RB	3	+	53857615	53858818	53857615	53857690	53858718	53858818	8851	137131149	1,4,2	153149168	3,6,6	1101	73	0.110043	0.812262	0.901,0.685,0.832	0.772,0.622,0.65	0.125	12.5	12.5
2773	ENSG00000213930	GALT	9	+	34648761	34649081	34648761	34648907	34648997	34649081	2773	22,24,18	0,0,1	16,27,15	1,1,2	163	73	0.110436	0.813688	1.0,1.0,0.89	0.878,0.924,0.771	0.106	10.6	10.6
3451	ENSG00000198276	UCKL1	20	-	63945804	63946267	63945804	63945914	63946160	63946267	3451	50,42,65	0,3,2	56,72,77	1,0,1	319	73	0.110565	0.813688	1.0,0.762,0.881	0.928,1.0,0.946	-0.077	-7.7	7.7
7181	ENSG00000154122	ANKH	5	-	14716705	14717088	14716705	14716835	14716950	14717088	7181	34,41,67	4,1,0	42,39,31	0,0,0	188	73	0.110663	0.813688	0.767,0.941,1.0	1.0,1.0,1.0	-0.097	-9.7	9.7
8742	ENSG00000073584	SMARCE1	17	-	40631591	40632367	40631591	40631693	40632194	40632367	8742	64,51,59	238155239	52,56,43	216254223	574	73	0.1107	0.813688	0.033,0.04,0.03	0.03,0.027,0.024	0.007	0.7	0.7
5373	ENSG00000166436	TRIM66	11	-	8624358	8625228	8624358	8624551	8624712	8625228	5373	7,1,3	5,0,7	10,5,14	1,3,4	234	73	0.111063	0.815506	0.304,1.0,0.118	0.757,0.342,0.522	-0.066	-6.6	6.6
4441	ENSG00000132781	MUTYH	1	-	45332614	45332833	45332614	45332687	45332762	45332833	4441	5,11,14	28,10,29	13,8,5	41,40,22	148	73	0.111239	0.815949	0.081,0.352,0.192	0.135,0.09,0.101	0.1	10	10
6504	ENSG00000182858	ALG12	22	-	49904215	49904384	49904215	49904254	49904336	49904384	6504	10,3,5	33,16,26	3,7,0	21,26,29	155	73	0.111785	0.8191	0.125,0.081,0.083	0.063,0.113,0.0	0.038	3.8	3.8
3886	ENSG00000198720	ANKRD13B	17	+	29609085	29609421	29609085	29609275	29609354	29609421	3886	0,0,0	15,9,7	0,0,6	14,17,14	152	73	0.112075	0.820368	0.0,0.0,0.0	0.0,0.0,0.171	-0.057	-5.7	5.7
5165	ENSG00000161996	WDR90	16	+	655772	656537	655772	655889	656301	656537	5165	31,12,17	12,5,8	12,37,34	6,5,6	485	73	0.112197	0.820404	0.28,0.265,0.242	0.231,0.527,0.46	-0.144	-14.4	14.4
120	ENSG00000117410	ATP6V0B	1	+	43976301	43976659	43976301	43976379	43976589	43976659	120	54,58,47	413265324	52,73,55	491516412	283	73	0.11259	0.821334	0.033,0.053,0.036	0.027,0.035,0.033	0.009	0.9	0.9
2328	ENSG00000132950	ZMYM5	13	-	19851354	19852190	19851354	19851448	19851688	19852190	2328	22,6,21	7,7,6	7,8,27	7,13,15	313	73	0.112701	0.821334	0.423,0.167,0.449	0.189,0.126,0.296	0.143	14.3	14.3
4913	ENSG00000168291	PDHB	3	-	58431876	58433684	58431876	58431984	58433630	58433684	4913	26,36,21	59,42,46	34,32,24	64,77,83	1719	73	0.112796	0.821334	0.018,0.035,0.019	0.022,0.017,0.012	0.007	0.7	0.7
590	ENSG00000186364	NUDT17	1	+	145846432	145846690	145846432	145846458	145846597	145846690	590	2,2,10	0,3,0	6,4,5	0,0,1	212	73	0.112538	0.821334	1.0,0.187,1.0	1.0,1.0,0.633	-0.149	-14.9	14.9
7932	ENSG00000168936	TMEM129	4	-	1720632	1721331	1720632	1720945	1721029	1721331	7932	12,4,6	10,5,10	6,9,9	10,21,23	157	73	0.112909	0.821334	0.358,0.271,0.218	0.218,0.166,0.154	0.103	10.3	10.3
6983	ENSG00000204592	HLA-E	6	+	30492385	30492583	30492385	30492436	30492540	30492583	6983	4,2,0	56,44,67	4,2,5	62,48,41	177	73	0.113057	0.821564	0.029,0.018,0.0	0.026,0.017,0.048	-0.015	-1.5	1.5
5733	ENSG00000090905	TNRC6A	16	+	24805013	24805733	24805013	24805151	24805604	24805733	5733	7,13,9	32,17,35	6,7,5	24,32,30	526	73	0.113188	0.821668	0.029,0.096,0.034	0.034,0.029,0.023	0.024	2.4	2.4
5261	ENSG00000058453	CROCC	1	+	16953301	16954357	16953301	16953481	16954222	16954357	5261	3,2,6	2,1,1	2,6,0	4,1,6	814	73	0.113623	0.823972	0.119,0.152,0.35	0.043,0.35,0.0	0.076	7.6	7.6
1558	ENSG00000173020	ADRBK1	11	+	67284846	67285188	67284846	67284983	67285074	67285188	1558	20,13,16	174124170	17,32,24	141185178	164	73	0.114442	0.828198	0.049,0.045,0.04	0.051,0.071,0.057	-0.015	-1.5	1.5
4759	ENSG00000177728	TMEM94	17	+	75498443	75498722	75498443	75498538	75498628	75498722	4759	6,6,4	18,25,22	3,2,5	16,28,33	163	73	0.114416	0.828198	0.13,0.097,0.075	0.077,0.031,0.064	0.043	4.3	4.3
5295	ENSG00000090447	TFAP4	16	-	4260089	4260595	4260089	4260245	4260454	4260595	5295	2,5,3	12,6,9	2,1,3	10,13,16	282	73	0.114775	0.829755	0.041,0.177,0.079	0.049,0.02,0.046	0.061	6.1	6.1
4977	ENSG00000082014	SMARCD3	7	-	151240424	151241653	151240424	151240522	151241491	151241653	4977	23,10,22	8,3,10	9,11,19	7,11,8	1042	73	0.115164	0.830014	0.168,0.189,0.134	0.083,0.065,0.143	0.067	6.7	6.7
5858	ENSG00000166845	C18orf54	18	+	54360526	54360855	54360526	54360654	54360756	54360855	5858	9,9,13	4,0,0	8,17,15	0,0,0	175	73	0.115094	0.830014	0.484,1.0,1.0	1.0,1.0,1.0	-0.172	-17.2	17.2
6399	ENSG00000008988	RPS20	8	-	56073694	56074159	56073694	56073768	56074059	56074159	6399	561444555	409735424465	495505560	458848684558	364	73	0.115233	0.830014	0.027,0.025,0.024	0.021,0.02,0.024	0.004	0.4	0.4
7656	ENSG00000168970	JMJD7-PLA2G4B	15	+	41836474	41836940	41836474	41836551	41836780	41836940	7656	9,5,6	22,17,29	11,12,14	25,27,27	302	73	0.115283	0.830014	0.09,0.066,0.048	0.096,0.097,0.111	-0.033	-3.3	3.3
7322	ENSG00000115548	KDM3A	2	+	86478607	86480362	86478607	86478735	86480166	86480362	7322	60,52,71	33,27,42	61,94,82	25,34,39	1504	73	0.11553	0.830942	0.081,0.085,0.076	0.106,0.118,0.093	-0.025	-2.5	2.5
1696	ENSG00000077463	SIRT6	19	-	4175027	4175937	4175027	4175760	4175841	4175937	1696	8,1,7	31,8,16	8,10,13	17,22,25	154	73	0.116063	0.832216	0.109,0.056,0.172	0.182,0.177,0.198	-0.073	-7.3	7.3
5049	ENSG00000102901	CENPT	16	-	67829764	67830548	67829764	67830088	67830389	67830548	5049	131,97,99	16,8,22	68118132	20,19,29	374	73	0.116037	0.832216	0.615,0.703,0.468	0.399,0.548,0.47	0.123	12.3	12.3
8304	ENSG00000092330	TINF2	14	-	24239642	24240155	24239642	24239931	24240063	24240155	8304	252166201	1,0,3	214204175	1,5,2	205	73	0.115846	0.832216	0.989,1.0,0.96	0.987,0.936,0.969	0.019	1.9	1.9
81	ENSG00000138641	HERC3	4	+	88676220	88676423	88676220	88676241	88676333	88676423	81	9,10,13	189128193	8,13,16	110134142	165	73	0.116186	0.83225	0.021,0.033,0.029	0.031,0.041,0.047	-0.012	-1.2	1.2
3755	ENSG00000100316	RPL3	22	-	39312883	39313310	39312883	39312984	39313190	39313310	3755	316228343	216617792138	234260441	222026622482	279	73	0.116307	0.832269	0.037,0.032,0.04	0.027,0.025,0.044	0.004	0.4	0.4
3511	ENSG00000166452	AKIP1	11	+	8911191	8911671	8911191	8911214	8911443	8911671	3511	22,21,16	3,1,3	35,26,42	0,5,0	302	73	0.11652	0.832946	0.639,0.835,0.563	1.0,0.557,1.0	-0.173	-17.3	17.3
3453	ENSG00000124767	GLO1	6	-	38686891	38687130	38686891	38686974	38687076	38687130	3453	48,52,67	3,0,3	32,50,73	3,0,0	175	73	0.116821	0.833405	0.87,1.0,0.903	0.816,1.0,1.0	-0.014	-1.4	1.4
5030	ENSG00000213593	TMX2	11	+	57738663	57739039	57738663	57738770	57738973	57739039	5030	22,17,31	194166216	19,28,19	260270218	276	73	0.116754	0.833405	0.029,0.026,0.037	0.019,0.027,0.023	0.008	0.8	0.8
1838	ENSG00000197989	SNHG12	1	-	28579532	28579981	28579532	28579587	28579911	28579981	1838	156,59,92	2,1,6	85,87,116	7,6,3	397	73	0.117102	0.833749	0.935,0.916,0.738	0.691,0.727,0.877	0.098	9.8	9.8
6557	ENSG00000196378	ZNF34	8	-	144778037	144778525	144778037	144778164	144778438	144778525	6557	3,2,0	2,0,3	3,0,0	5,6,6	347	73	0.117107	0.833749	0.24,1.0,0.0	0.112,0.0,0.0	0.376	37.6	37.6
1628	ENSG00000164896	FASTK	7	-	151077309	151077780	151077309	151077401	151077620	151077780	1628	48,24,40	97,57,84	29,82,65	72,123,91	292	73	0.117301	0.833777	0.11,0.095,0.106	0.091,0.143,0.152	-0.025	-2.5	2.5
6924	ENSG00000100416	TRMU	22	+	46355443	46357337	46355443	46355588	46356841	46357337	6924	115,52,97	2,0,0	102,93,145	1,1,1	1326	73	0.117348	0.833777	0.76,1.0,1.0	0.849,0.837,0.889	0.062	6.2	6.2
6807	ENSG00000090661	CERS4	19	+	8255821	8256286	8255821	8255879	8256235	8256286	6807	24,10,12	78,48,75	25,16,28	63,84,68	429	73	0.118015	0.836739	0.05,0.034,0.027	0.063,0.031,0.065	-0.016	-1.6	1.6
8313	ENSG00000169908	TM4SF1	3	-	149375442	149375769	149375442	149375588	149375679	149375769	8313	12,2,8	79,74,92	5,6,4	100,110,78	164	73	0.117905	0.836739	0.063,0.012,0.037	0.022,0.024,0.022	0.015	1.5	1.5
9009	ENSG00000215041	NEURL4	17	-	7321422	7321660	7321422	7321459	7321559	7321660	9009	5,1,5	9,0,10	3,0,1	4,8,7	173	73	0.118122	0.836739	0.19,1.0,0.174	0.24,0.0,0.057	0.356	35.6	35.6
6248	ENSG00000131187	F12	5	-	177403480	177404472	177403480	177404090	177404195	177404472	6248	7,5,5	7,14,11	7,5,7	24,24,26	178	73	0.118413	0.837952	0.291,0.128,0.157	0.107,0.079,0.099	0.097	9.7	9.7
5615	ENSG00000122435	TRMT13	1	+	100140407	100141019	100140407	100140514	100140966	100141019	5615	89,87,113	1,1,2	82,96,64	1,4,3	525	73	0.118751	0.839501	0.925,0.924,0.887	0.919,0.769,0.748	0.1	10	10
4122	ENSG00000013306	SLC25A39	17	-	44321057	44321558	44321057	44321231	44321433	44321558	4122	56,41,72	154,90,129	63,76,73	161223210	275	73	0.11926	0.841407	0.088,0.108,0.129	0.094,0.083,0.084	0.021	2.1	2.1
5996	ENSG00000178467	P4HTM	3	+	49004860	49005867	49004860	49005046	49005776	49005867	5996	203120192	44,17,32	137220153	37,61,26	803	73	0.11923	0.841407	0.295,0.391,0.353	0.252,0.247,0.349	0.064	6.4	6.4
8109	ENSG00000155366	RHOC	1	-	112702562	112703119	112702562	112702693	112702998	112703119	8109	71,52,77	569429518	71,77,56	634700581	378	73	0.119384	0.841436	0.024,0.023,0.028	0.021,0.021,0.018	0.005	0.5	0.5
6297	ENSG00000114867	EIF4G1	3	+	184331265	184331606	184331265	184331364	184331471	184331606	6297	136,68,116	423288443	63102116	369442416	180	73	0.120233	0.846569	0.115,0.087,0.096	0.065,0.086,0.102	0.015	1.5	1.5
1361	ENSG00000158941	CCAR2	8	+	22618616	22619015	22618616	22618728	22618826	22619015	1361	15,2,7	64,38,58	12,13,16	50,63,70	171	73	0.12091	0.847151	0.091,0.022,0.049	0.093,0.081,0.089	-0.034	-3.4	3.4
4567	ENSG00000101236	RNF24	20	-	3934851	3935073	3934851	3934920	3934993	3935073	4567	2,3,3	0,0,5	1,3,4	1,0,1	146	73	0.120655	0.847151	1.0,1.0,0.231	0.333,1.0,0.667	0.077	7.7	7.7
5412	ENSG00000090097	PCBP4	3	-	51960525	51960898	51960525	51960637	51960865	51960898	5412	20,7,15	4,1,3	10,19,13	0,2,2	301	73	0.120772	0.847151	0.548,0.629,0.548	1.0,0.697,0.612	-0.195	-19.5	19.5
613	ENSG00000188603	CLN3	16	-	28482326	28482545	28482326	28482382	28482476	28482545	613	10,4,4	40,44,39	21,10,2	40,53,42	167	73	0.120541	0.847151	0.099,0.038,0.043	0.187,0.076,0.02	-0.034	-3.4	3.4
6594	ENSG00000234177	LINC01114	2	-	104754325	104754661	104754325	104754440	104754597	104754661	6594	12,11,14	3,0,1	10,18,18	0,0,1	230	73	0.120918	0.847151	0.559,1.0,0.816	1.0,1.0,0.851	-0.159	-15.9	15.9
3145	ENSG00000117335	CD46	1	+	207759638	207761446	207759638	207759724	207761250	207761446	3145	137108157	3,0,1	81153162	0,0,1	1599	73	0.121717	0.851897	0.676,1.0,0.878	1.0,1.0,0.881	-0.109	-10.9	10.9
34	ENSG00000099875	MKNK2	19	-	2042606	2042870	2042606	2042662	2042765	2042870	34	92,59,112	519340587	65,126,93	538680666	176	73	0.122062	0.852615	0.068,0.067,0.073	0.048,0.071,0.055	0.011	1.1	1.1
8950	ENSG00000156515	HK1	10	+	69384332	69384915	69384332	69384481	69384795	69384915	8950	20,26,15	180151152	28,37,27	149210186	387	73	0.122009	0.852615	0.021,0.031,0.018	0.034,0.032,0.027	-0.008	-0.8	0.8
3185	ENSG00000151726	ACSL1	4	-	184757676	184757920	184757676	184757706	184757818	184757920	3185	124104122	550431578	77100133	493601550	185	73	0.122401	0.853008	0.082,0.087,0.077	0.058,0.062,0.087	0.013	1.3	1.3
4940	ENSG00000042429	MED17	11	+	93793727	93794035	93793727	93793864	93793950	93794035	4940	19,9,9	21,37,23	8,14,5	35,32,30	159	73	0.122474	0.853008	0.293,0.1,0.152	0.095,0.167,0.071	0.071	7.1	7.1
6699	ENSG00000162852	CNST	1	+	246633923	246634587	246633923	246634010	246634472	246634587	6699	7,3,17	34,17,30	3,8,4	28,22,26	535	73	0.122483	0.853008	0.027,0.024,0.072	0.014,0.047,0.021	0.014	1.4	1.4
3646	ENSG00000182796	TMEM198B	12	+	55832958	55833541	55832958	55833038	55833446	55833541	3646	198,88,122	1,2,4	143197192	0,3,1	481	73	0.123125	0.856187	0.968,0.87,0.822	1.0,0.909,0.967	-0.072	-7.2	7.2
5298	ENSG00000073050	XRCC1	19	-	43552796	43553091	43552796	43552908	43552981	43553091	5298	0,1,0	10,3,12	4,0,2	20,14,16	146	73	0.123183	0.856187	0.0,0.143,0.0	0.091,0.0,0.059	-0.002	-0.2	0.2
3813	ENSG00000042317	SPATA7	14	+	88427629	88429463	88427629	88427696	88429347	88429463	3813	33,31,44	13,11,13	16,31,20	12,11,12	1724	73	0.123761	0.859359	0.097,0.107,0.125	0.053,0.107,0.066	0.034	3.4	3.4
2710	ENSG00000122952	ZWINT	10	-	56357437	56358459	56357437	56358185	56358376	56358459	2710	66,33,38	80,65,107	67,76,64	83108107	264	73	0.124487	0.860996	0.186,0.123,0.089	0.182,0.163,0.142	-0.03	-3	3
2786	ENSG00000149476	TKFC	11	+	61342460	61342658	61342460	61342495	61342573	61342658	2786	21,24,28	163105135	26,17,17	141155154	151	73	0.124425	0.860996	0.059,0.1,0.091	0.082,0.05,0.051	0.022	2.2	2.2
2837	ENSG00000136068	FLNB	3	+	58168439	58169793	58168439	58168658	58169589	58169793	2837	99,73,72	144112151	77,68,77	144171147	1004	73	0.124375	0.860996	0.048,0.045,0.034	0.037,0.028,0.037	0.008	0.8	0.8
3649	ENSG00000130813	C19orf66	19	+	10091249	10091630	10091249	10091353	10091475	10091630	3649	10,3,6	5,4,2	10,18,16	1,6,5	195	73	0.124211	0.860996	0.428,0.219,0.529	0.789,0.529,0.545	-0.229	-22.9	22.9
161	ENSG00000182325	FBXL6	8	-	144356680	144356854	144356680	144356713	144356807	144356854	161	12,2,3	19,18,24	2,7,6	30,39,39	167	73	0.124842	0.862599	0.216,0.046,0.052	0.028,0.073,0.063	0.05	5	5
102	ENSG00000260807	RP11-161M6.2	16	-	975760	977029	975760	976400	976777	977029	102	20,15,6	1,0,2	10,17,20	3,1,4	450	73	0.125501	0.863494	0.764,1.0,0.327	0.351,0.734,0.448	0.186	18.6	18.6
2063	ENSG00000198837	DENND4B	1	-	153941233	153941394	153941233	153941289	153941373	153941394	2063	0,1,0	14,18,17	0,5,1	12,22,13	157	73	0.125954	0.863494	0.0,0.025,0.0	0.0,0.096,0.035	-0.035	-3.5	3.5
4112	ENSG00000197043	ANXA6	5	-	151138677	151139447	151138677	151138791	151139352	151139447	4112	14,12,14	137,63,127	20,22,9	91,96,99	634	73	0.125865	0.863494	0.012,0.021,0.013	0.025,0.026,0.01	-0.005	-0.5	0.5
5600	ENSG00000160310	PRMT2	21	+	46660832	46661936	46660832	46660962	46661799	46661936	5600	25,30,33	41,23,32	32,27,20	40,45,36	910	73	0.125723	0.863494	0.047,0.095,0.076	0.06,0.046,0.043	0.023	2.3	2.3
6864	ENSG00000161999	JMJD8	16	-	683860	684155	683860	683909	684065	684155	6864	25,16,30	55,26,35	42,62,39	50,67,55	229	73	0.125299	0.863494	0.127,0.164,0.215	0.211,0.228,0.184	-0.039	-3.9	3.9
7203	ENSG00000149929	HIRIP3	16	-	29995102	29995463	29995102	29995217	29995342	29995463	7203	8,7,17	102,59,79	12,22,17	74,97,93	198	73	0.12559	0.863494	0.028,0.042,0.074	0.056,0.077,0.063	-0.017	-1.7	1.7
8086	ENSG00000160972	PPP1R16A	8	+	144500095	144500391	144500095	144500199	144500266	144500391	8086	11,5,12	36,17,12	21,21,21	25,32,32	140	73	0.125254	0.863494	0.137,0.133,0.343	0.305,0.255,0.255	-0.067	-6.7	6.7
8771	ENSG00000160818	GPATCH4	1	-	156596080	156596478	156596080	156596131	156596386	156596478	8771	14,11,12	98,67,89	9,18,19	61,67,86	328	73	0.125546	0.863494	0.031,0.035,0.029	0.032,0.056,0.047	-0.013	-1.3	1.3
3379	ENSG00000125651	GTF2F1	19	-	6381358	6381615	6381358	6381478	6381553	6381615	3379	22,5,15	122,57,96	13,9,12	102,92,140	148	73	0.126086	0.863553	0.082,0.041,0.072	0.059,0.046,0.041	0.016	1.6	1.6
8294	ENSG00000178035	IMPDH2	3	-	49024745	49024976	49024745	49024802	49024895	49024976	8294	68,44,71	418366440	48,80,48	439517501	166	73	0.126837	0.867851	0.067,0.05,0.066	0.046,0.064,0.04	0.011	1.1	1.1
3002	ENSG00000104756	KCTD9	8	-	25436234	25436476	25436234	25436330	25436417	25436476	3002	8,2,12	51,38,31	10,9,8	24,33,31	160	73	0.127171	0.868837	0.067,0.023,0.15	0.16,0.111,0.105	-0.045	-4.5	4.5
7176	ENSG00000181392	SYNE4	19	-	36005332	36006671	36005332	36005437	36006422	36006671	7176	161125213	88,48,94	175192193	95106116	1058	73	0.127228	0.868837	0.112,0.152,0.135	0.113,0.111,0.103	0.024	2.4	2.4
194	ENSG00000163702	IL17RC	3	+	9923880	9924291	9923880	9923981	9924231	9924291	194	138,79,121	7,1,1	106109125	3,9,4	323	73	0.127497	0.869827	0.817,0.947,0.965	0.889,0.732,0.876	0.077	7.7	7.7
737	ENSG00000130717	UCK1	9	-	131528943	131529270	131528943	131529038	131529127	131529270	737	11,13,26	78,37,64	14,16,7	56,71,66	162	73	0.127984	0.871458	0.06,0.137,0.155	0.101,0.092,0.046	0.038	3.8	3.8
7538	ENSG00000125731	SH2D3A	19	-	6754051	6754425	6754051	6754163	6754250	6754425	7538	2,0,1	3,1,1	0,6,3	10,4,0	160	73	0.12794	0.871458	0.233,0.0,0.313	0.0,0.406,1.0	-0.287	-28.7	28.7
8143	ENSG00000104964	AES	19	-	3054022	3054240	3054022	3054040	3054119	3054240	8143	78,46,46	456297427	57,55,90	482671591	152	73	0.128189	0.872008	0.076,0.069,0.049	0.054,0.038,0.068	0.011	1.1	1.1
1222	ENSG00000173276	ZBTB21	21	-	41986830	41994108	41986830	41991889	41992492	41994108	1222	288171249	4,9,17	193261207	5,5,6	676	73	0.128552	0.872339	0.886,0.672,0.613	0.807,0.849,0.788	-0.091	-9.1	9.1
7273	ENSG00000007541	PIGQ	16	+	580182	580972	580182	580263	580857	580972	7273	32,17,23	41,26,34	11,24,26	33,47,42	667	73	0.128799	0.872339	0.079,0.067,0.069	0.035,0.053,0.063	0.021	2.1	2.1
8104	ENSG00000115286	NDUFS7	19	+	1393241	1395584	1393241	1393330	1395390	1395584	8104	139,69,97	77,55,100	135148133	134155109	2133	73	0.128858	0.872339	0.058,0.041,0.032	0.033,0.032,0.04	0.009	0.9	0.9
8927	ENSG00000164611	PTTG1	5	+	160422301	160422893	160422301	160422403	160422708	160422893	8927	26,16,24	146106152	20,36,46	149174148	378	73	0.128659	0.872339	0.033,0.028,0.03	0.025,0.038,0.057	-0.01	-1	1
9178	ENSG00000105607	GCDH	19	+	12897302	12897863	12897302	12897428	12897702	12897863	9178	3,11,6	37,29,20	7,13,8	29,21,23	347	73	0.128462	0.872339	0.017,0.074,0.059	0.048,0.115,0.068	-0.027	-2.7	2.7
2157	ENSG00000100211	CBY1	22	+	38670883	38671136	38670883	38670989	38671075	38671136	2157	33,31,26	2,0,0	38,40,31	2,1,1	159	73	0.129449	0.87427	0.883,1.0,1.0	0.897,0.948,0.934	0.035	3.5	3.5
2678	ENSG00000174233	ADCY6	12	-	48777103	48777521	48777103	48777231	48777409	48777521	2678	8,2,3	31,26,32	6,8,6	21,26,32	251	73	0.129517	0.87427	0.07,0.022,0.027	0.077,0.082,0.052	-0.031	-3.1	3.1
6480	ENSG00000085552	IGSF9	1	-	159928157	159929393	159928157	159929018	159929350	159929393	6480	0,0,0	11,2,1	1,1,4	8,3,9	405	73	0.129443	0.87427	0.0,0.0,0.0	0.022,0.057,0.074	-0.051	-5.1	5.1
1977	ENSG00000156873	PHKG2	16	+	30751105	30751603	30751105	30751217	30751548	30751603	1977	113,82,115	3,1,0	106156140	3,1,5	404	73	0.12966	0.874397	0.872,0.937,1.0	0.865,0.966,0.835	0.048	4.8	4.8
2198	ENSG00000178821	TMEM52	1	-	1918252	1918934	1918252	1918431	1918892	1918934	2198	97,25,52	0,2,4	111145103	8,10,6	534	73	0.130505	0.879248	1.0,0.631,0.64	0.655,0.665,0.701	0.083	8.3	8.3
2025	ENSG00000006712	PAF1	19	-	39389479	39389761	39389479	39389546	39389639	39389761	2025	7,13,15	81,59,93	14,17,20	56,103,78	166	73	0.130945	0.879283	0.037,0.088,0.066	0.099,0.068,0.101	-0.026	-2.6	2.6
445	ENSG00000134072	CAMK1	3	-	9762970	9763213	9762970	9763052	9763138	9763213	445	17,13,19	96,69,68	10,13,16	94,81,92	159	73	0.130866	0.879283	0.075,0.08,0.114	0.047,0.069,0.074	0.026	2.6	2.6
6450	ENSG00000184575	XPOT	12	+	64425037	64425457	64425037	64425182	64425337	64425457	6450	77,37,57	261278273	42,59,49	282298314	228	73	0.130833	0.879283	0.086,0.041,0.063	0.046,0.06,0.048	0.012	1.2	1.2
9138	ENSG00000172830	SSH3	11	+	67306841	67307074	67306841	67306962	67307041	67307074	9138	13,3,11	22,8,8	9,12,9	25,33,21	152	73	0.13101	0.879283	0.221,0.153,0.398	0.147,0.149,0.171	0.102	10.2	10.2
3984	ENSG00000117480	FAAH	1	+	46405870	46406083	46405870	46405952	46406037	46406083	3984	60,32,59	11,11,7	57,55,71	22,14,20	158	73	0.131542	0.879494	0.716,0.573,0.796	0.545,0.645,0.621	0.091	9.1	9.1
5436	ENSG00000145736	GTF2H2	5	-	71048761	71049158	71048761	71048849	71049067	71049158	5436	22,4,30	68,65,55	18,7,19	84,60,71	291	73	0.131311	0.879494	0.075,0.015,0.12	0.051,0.028,0.063	0.023	2.3	2.3
574	ENSG00000070756	PABPC1	8	-	100717772	100718280	100717772	100717888	100718086	100718280	574	360244295	169114121626	229243275	128715761745	271	73	0.131261	0.879494	0.054,0.044,0.047	0.046,0.04,0.041	0.006	0.6	0.6
7160	ENSG00000154222	CC2D1B	1	-	52357780	52358461	52357780	52357916	52358330	52358461	7160	49,13,21	0,3,0	24,29,23	1,4,0	487	73	0.13143	0.879494	1.0,0.394,1.0	0.782,0.521,1.0	0.03	3	3
1313	ENSG00000204351	SKIV2L	6	+	31967955	31968448	31967955	31968082	31968347	31968448	1313	36,24,20	3,1,0	25,29,23	0,2,0	338	73	0.13187	0.880847	0.722,0.838,1.0	1.0,0.758,1.0	-0.066	-6.6	6.6
875	ENSG00000151093	OXSM	3	+	25790989	25791997	25790989	25791315	25791769	25791997	875	316259369	5,8,7	348459368	11,15,11	527	73	0.132154	0.881906	0.897,0.818,0.88	0.814,0.809,0.823	0.05	5	5
2565	ENSG00000163913	IFT122	3	+	129514388	129515599	129514388	129514554	129515487	129515599	2565	12,9,16	9,10,13	16,19,21	6,13,11	1006	73	0.132916	0.886149	0.088,0.061,0.082	0.162,0.096,0.122	-0.05	-5	5
3896	ENSG00000214193	SH3D21	1	+	36320914	36321129	36320914	36320978	36321055	36321129	3896	2,6,1	28,15,27	4,5,8	19,32,23	150	73	0.133178	0.887053	0.034,0.163,0.018	0.093,0.071,0.145	-0.031	-3.1	3.1
7979	ENSG00000110321	EIF4G2	11	-	10804136	10804295	10804136	10804203	10804286	10804295	7979	63,79,101	10928561190	81,85,101	8661038956	156	73	0.133778	0.890204	0.026,0.041,0.038	0.042,0.037,0.047	-0.007	-0.7	0.7
2375	ENSG00000095066	HOOK2	19	-	12774668	12774897	12774668	12774741	12774811	12774897	2375	24,18,17	73,47,52	11,18,32	83,85,82	143	73	0.134381	0.892316	0.144,0.164,0.143	0.063,0.098,0.166	0.041	4.1	4.1
6592	ENSG00000072778	ACADVL	17	+	7220765	7221058	7220765	7220830	7220923	7221058	6592	127,74,106	666465621	108,112,96	637839703	166	73	0.134476	0.892316	0.077,0.065,0.07	0.069,0.055,0.057	0.01	1	1
7292	ENSG00000213337	ANKRD39	2	-	96840415	96840912	96840415	96840514	96840786	96840912	7292	16,8,16	4,4,1	10,19,2	5,4,6	345	73	0.13438	0.892316	0.458,0.297,0.772	0.297,0.501,0.066	0.221	22.1	22.1
7588	ENSG00000130414	NDUFA10	2	-	240011616	240014860	240011616	240011696	240014738	240014860	7588	370279367	112,75,76	250335409	83,57,68	3115	73	0.134619	0.892424	0.072,0.08,0.102	0.066,0.121,0.124	-0.019	-1.9	1.9
6846	ENSG00000205593	DENND6B	22	-	50313813	50314272	50313813	50313878	50314206	50314272	6846	8,0,6	6,4,4	4,0,3	2,7,6	401	73	0.134833	0.892999	0.195,0.0,0.214	0.267,0.0,0.083	0.02	2	2
61	ENSG00000159176	CSRP1	1	-	201485282	201488984	201485282	201485376	201488854	201488984	61	445425508	168121155	381471531	181185157	3551	73	0.135151	0.893422	0.052,0.067,0.063	0.041,0.05,0.065	0.009	0.9	0.9
8107	ENSG00000184661	CDCA2	8	+	25460239	25460554	25460239	25460300	25460383	25460554	8107	3,9,9	24,6,15	8,15,11	10,14,13	156	73	0.135124	0.893422	0.055,0.412,0.219	0.272,0.334,0.284	-0.068	-6.8	6.8
4401	ENSG00000164326	CARTPT	5	+	71719578	71719963	71719578	71719774	71719879	71719963	4401	9,16,4	0,0,4	12,12,18	0,0,2	178	73	0.135678	0.895218	1.0,1.0,0.291	1.0,1.0,0.787	-0.165	-16.5	16.5
8594	ENSG00000266714	MYO15B	17	+	75614635	75614849	75614635	75614683	75614772	75614849	8594	4,0,0	9,3,3	3,4,1	6,6,12	162	73	0.135588	0.895218	0.167,0.0,0.0	0.184,0.231,0.036	-0.095	-9.5	9.5
4079	ENSG00000105193	RPS16	19	-	39433664	39435708	39433664	39433761	39435657	39435708	4079	266620932411	43,30,38	290631003206	64,70,46	1969	73	0.135807	0.89523	0.697,0.721,0.702	0.627,0.621,0.721	0.05	5	5
1742	ENSG00000197114	ZGPAT	20	+	63733586	63734824	63733586	63733739	63734704	63734824	1742	77,55,86	8,5,12	58,84,86	11,14,15	1038	73	0.136138	0.896211	0.404,0.436,0.335	0.271,0.297,0.287	0.107	10.7	10.7
5210	ENSG00000187535	IFT140	16	-	1523827	1524695	1523827	1523956	1524551	1524695	5210	14,2,11	15,8,7	7,18,21	10,13,7	668	73	0.136211	0.896211	0.093,0.027,0.147	0.071,0.131,0.247	-0.061	-6.1	6.1
3197	ENSG00000115183	TANC1	2	+	159219237	159219867	159219237	159219361	159219691	159219867	3197	60,53,73	63,49,68	68,66,84	39,61,65	403	73	0.136481	0.896308	0.147,0.164,0.163	0.24,0.164,0.19	-0.04	-4	4
8452	ENSG00000132522	GPS2	17	-	7313567	7313988	7313567	7313721	7313905	7313988	8452	16,7,13	27,24,15	9,19,9	35,37,36	257	73	0.136429	0.896308	0.144,0.077,0.198	0.068,0.127,0.066	0.053	5.3	5.3
6420	ENSG00000100429	HDAC10	22	-	50246678	50246966	50246678	50246735	50246874	50246966	6420	17,4,6	15,10,6	12,23,16	6,14,16	212	73	0.136666	0.896687	0.281,0.121,0.256	0.408,0.361,0.256	-0.122	-12.2	12.2
7426	ENSG00000166526	ZNF3	7	-	100075134	100075630	100075134	100075261	100075541	100075630	7426	29,25,25	41,19,30	23,23,20	20,47,42	353	73	0.136801	0.896737	0.128,0.214,0.147	0.192,0.092,0.09	0.038	3.8	3.8
55	ENSG00000130332	LSM7	19	-	2328411	2328611	2328411	2328477	2328560	2328611	55	33,46,46	73,58,63	65,76,66	103,84,61	156	73	0.1373	0.897492	0.175,0.271,0.255	0.228,0.297,0.336	-0.053	-5.3	5.3
5797	ENSG00000104892	KLC3	19	+	45350322	45350551	45350322	45350431	45350513	45350551	5797	11,2,10	15,7,7	8,15,17	9,9,10	155	73	0.137216	0.897492	0.257,0.119,0.402	0.295,0.44,0.445	-0.134	-13.4	13.4
7593	ENSG00000142453	CARM1	19	+	10920833	10921127	10920833	10920946	10921049	10921127	7593	4,3,2	47,24,31	6,4,7	28,45,39	176	73	0.137282	0.897492	0.034,0.049,0.026	0.082,0.036,0.069	-0.026	-2.6	2.6
7699	ENSG00000187091	PLCD1	3	-	38009903	38010275	38009903	38010053	38010130	38010275	7699	4,0,7	7,1,6	1,6,2	8,9,16	150	73	0.137687	0.898356	0.218,0.0,0.362	0.057,0.245,0.057	0.074	7.4	7.4
9171	ENSG00000159363	ATP13A2	1	-	16986462	16986956	16986462	16986632	16986804	16986956	9171	4,8,1	13,8,11	2,4,7	16,24,35	245	73	0.137608	0.898356	0.084,0.23,0.026	0.036,0.047,0.056	0.067	6.7	6.7
3062	ENSG00000141551	CSNK1D	17	-	82245975	82249014	82245975	82246039	82248874	82249014	3062	306192236	123,96,74	171256245	87119118	2908	73	0.137991	0.899498	0.059,0.048,0.074	0.047,0.051,0.05	0.011	1.1	1.1
6589	ENSG00000072778	ACADVL	17	+	7220121	7220676	7220121	7220197	7220463	7220676	6589	117,63,106	453275436	100123117	501584585	339	73	0.138128	0.899559	0.053,0.047,0.05	0.041,0.043,0.041	0.008	0.8	0.8
5289	ENSG00000141959	PFKL	21	+	44313912	44316339	44313912	44314021	44316243	44316339	5289	174,73,123	162113144	132194179	145181155	2295	73	0.138421	0.899804	0.033,0.02,0.026	0.028,0.033,0.035	-0.006	-0.6	0.6
7249	ENSG00000125991	ERGIC3	20	+	35556972	35557216	35556972	35557109	35557193	35557216	7249	25,32,29	321237308	50,50,29	286389342	157	73	0.138335	0.899804	0.035,0.059,0.042	0.075,0.056,0.038	-0.011	-1.1	1.1
18	ENSG00000179222	MAGED1	X	+	51897794	51898193	51897794	51897886	51898113	51898193	18	20,24,19	184140144	26,32,19	139165120	300	73	0.138567	0.899919	0.026,0.04,0.031	0.044,0.045,0.037	-0.01	-1	1
5792	ENSG00000148187	MRRF	9	+	122285168	122285946	122285168	122285287	122285779	122285946	5792	89,53,94	7,5,6	49,63,46	4,7,10	565	73	0.138827	0.900774	0.622,0.578,0.669	0.613,0.538,0.373	0.115	11.5	11.5
4594	ENSG00000090863	GLG1	16	-	74462487	74463479	74462487	74462630	74463355	74463479	4594	13,8,30	110109101	16,23,26	71,96,130	798	73	0.138968	0.900853	0.011,0.007,0.026	0.02,0.021,0.018	-0.005	-0.5	0.5
1769	ENSG00000101158	NELFCD	20	+	58993481	58993675	58993481	58993544	58993623	58993675	1769	33,19,47	167133153	32,43,54	140169154	152	73	0.139158	0.901253	0.087,0.064,0.129	0.099,0.109,0.144	-0.024	-2.4	2.4
7624	ENSG00000011485	PPP5C	19	+	46387365	46388448	46387365	46387453	46388407	46388448	7624	12,6,7	80,63,70	4,21,20	86,76,56	1027	73	0.139297	0.901326	0.011,0.007,0.007	0.003,0.019,0.025	-0.007	-0.7	0.7
3812	ENSG00000042317	SPATA7	14	+	88427629	88429463	88427629	88427699	88429347	88429463	3812	33,27,44	0,2,3	16,31,20	2,2,4	1721	73	0.139565	0.902228	1.0,0.364,0.384	0.253,0.397,0.175	0.308	30.8	30.8
8612	ENSG00000181513	ACBD4	17	+	45136107	45136776	45136107	45136232	45136499	45136776	8612	12,5,5	12,13,9	6,5,8	23,10,21	340	73	0.140762	0.909131	0.177,0.076,0.107	0.053,0.097,0.076	0.045	4.5	4.5
386	ENSG00000187531	SIRT7	17	-	81911938	81913880	81911938	81912614	81913773	81913880	386	21,29,26	27,19,13	24,22,15	22,24,23	1232	73	0.14098	0.909701	0.044,0.083,0.106	0.061,0.052,0.037	0.028	2.8	2.8
3186	ENSG00000087087	SRRT	7	+	100885700	100885939	100885700	100885774	100885862	100885939	3186	12,5,10	0,0,4	4,6,10	0,0,0	161	73	0.141429	0.911666	1.0,1.0,0.531	1.0,1.0,1.0	-0.156	-15.6	15.6
7317	ENSG00000197948	FCHSD1	5	-	141646086	141646722	141646086	141646191	141646602	141646722	7317	8,5,11	1,1,1	5,3,4	0,3,4	484	73	0.141544	0.911666	0.547,0.43,0.624	1.0,0.131,0.131	0.113	11.3	11.3
1910	ENSG00000143416	SELENBP1	1	-	151369003	151369769	151369003	151369554	151369712	151369769	1910	145,71,87	241183243	172159122	260292293	231	73	0.142628	0.912793	0.16,0.109,0.102	0.173,0.147,0.116	-0.022	-2.2	2.2
2084	ENSG00000130787	HIP1R	12	+	122860046	122860210	122860046	122860077	122860147	122860210	2084	15,9,8	41,9,26	6,10,5	24,27,28	143	73	0.142561	0.912793	0.157,0.338,0.136	0.113,0.159,0.084	0.092	9.2	9.2
224	ENSG00000087266	SH3BP2	4	+	2824612	2825196	2824612	2824730	2825125	2825196	224	28,11,21	12,10,18	24,53,45	16,17,21	468	73	0.142272	0.912793	0.267,0.146,0.154	0.19,0.327,0.251	-0.067	-6.7	6.7
2363	ENSG00000186166	CCDC84	11	+	119011944	119012177	119011944	119012003	119012114	119012177	2363	20,11,7	3,1,6	13,13,18	3,2,0	184	73	0.142293	0.912793	0.726,0.814,0.316	0.632,0.721,1.0	-0.166	-16.6	16.6
3969	ENSG00000125995	ROMO1	20	+	35699450	35699763	35699450	35699494	35699632	35699763	3969	87,78,115	5,4,3	147167141	4,4,2	211	73	0.142434	0.912793	0.858,0.871,0.93	0.927,0.935,0.961	-0.055	-5.5	5.5
4917	ENSG00000213780	GTF2H4	6	+	30911683	30912146	30911683	30911767	30912013	30912146	4917	17,10,9	29,11,12	4,6,17	24,18,20	319	73	0.142474	0.912793	0.118,0.172,0.146	0.037,0.071,0.163	0.055	5.5	5.5
8626	ENSG00000073331	ALPK1	4	+	112425664	112426543	112425664	112425751	112426466	112426543	8626	27,7,7	3,1,6	6,6,11	3,3,8	788	73	0.142155	0.912793	0.455,0.393,0.098	0.156,0.156,0.113	0.174	17.4	17.4
1298	ENSG00000142102	ATHL1	11	+	290677	292095	290677	291113	291975	292095	1298	56,14,50	5,0,4	57,58,80	0,2,3	935	73	0.144406	0.914575	0.467,1.0,0.494	1.0,0.694,0.676	-0.136	-13.6	13.6
2161	ENSG00000135597	REPS1	6	-	138926400	138930098	138926400	138926481	138929976	138930098	2161	16,23,29	22,12,22	23,30,21	16,16,8	3568	73	0.143111	0.914575	0.015,0.038,0.026	0.029,0.037,0.051	-0.013	-1.3	1.3
2475	ENSG00000127580	WDR24	16	-	685868	686186	685868	685990	686067	686186	2475	11,5,6	23,7,9	16,15,14	24,13,13	150	73	0.144678	0.914575	0.189,0.258,0.245	0.245,0.36,0.344	-0.086	-8.6	8.6
2547	ENSG00000070814	TCOF1	5	+	150375720	150376330	150375720	150375909	150376081	150376330	2547	13,8,11	28,20,16	8,8,6	27,25,18	245	73	0.143516	0.914575	0.122,0.106,0.17	0.081,0.087,0.09	0.047	4.7	4.7
2608	ENSG00000235106	LINC00094	9	+	134025844	134028102	134025844	134026090	134026207	134028102	2608	14,8,11	15,6,8	13,10,13	15,24,15	190	73	0.143872	0.914575	0.264,0.339,0.346	0.25,0.138,0.25	0.104	10.4	10.4
2621	ENSG00000167272	POP5	12	-	120579351	120579529	120579351	120579412	120579513	120579529	2621	12,22,31	151110139	10,21,17	130139133	174	73	0.144661	0.914575	0.032,0.077,0.086	0.031,0.06,0.051	0.018	1.8	1.8
3073	ENSG00000120509	PDZD11	X	-	70289254	70289593	70289254	70289354	70289521	70289593	3073	25,17,11	22,20,27	7,24,13	29,35,23	240	73	0.144704	0.914575	0.257,0.205,0.11	0.068,0.173,0.147	0.061	6.1	6.1
3236	ENSG00000174177	CTU2	16	+	88714382	88714737	88714382	88714486	88714586	88714737	3236	5,1,6	13,7,10	2,16,8	11,9,11	173	73	0.144515	0.914575	0.14,0.057,0.202	0.071,0.429,0.235	-0.112	-11.2	11.2
595	ENSG00000167695	FAM57A	17	+	732411	733181	732411	732769	733097	733181	595	31,7,13	17,14,15	24,51,23	15,27,20	401	73	0.143806	0.914575	0.249,0.083,0.136	0.226,0.256,0.173	-0.062	-6.2	6.2
5991	ENSG00000116670	MAD2L2	1	-	11680352	11680613	11680352	11680471	11680561	11680613	5991	12,3,12	47,47,60	8,6,8	65,48,88	163	73	0.144729	0.914575	0.103,0.028,0.082	0.052,0.053,0.039	0.023	2.3	2.3
6216	ENSG00000008300	CELSR3	3	-	48639673	48641524	48639673	48640559	48641323	48641524	6216	0,3,4	5,2,3	2,1,0	3,4,3	837	73	0.144029	0.914575	0.0,0.116,0.104	0.055,0.021,0.0	0.048	4.8	4.8
6921	ENSG00000172037	LAMB2	3	-	49129023	49129272	49129023	49129152	49129244	49129272	6921	6,2,2	58,31,60	7,5,8	50,72,63	165	73	0.143378	0.914575	0.044,0.028,0.015	0.058,0.03,0.053	-0.018	-1.8	1.8
7349	ENSG00000091039	OSBPL8	12	-	76422510	76423266	76422510	76422738	76423124	76423266	7349	181119171	5,3,1	153174184	0,3,2	459	73	0.143413	0.914575	0.852,0.863,0.965	1.0,0.902,0.936	-0.053	-5.3	5.3
8887	ENSG00000117308	GALE	1	-	23798116	23798730	23798116	23798230	23798614	23798730	8887	47,27,47	67,56,76	26,40,35	63,83,72	457	73	0.144639	0.914575	0.101,0.072,0.09	0.062,0.071,0.072	0.019	1.9	1.9
1370	ENSG00000178971	CTC1	17	-	8229141	8229446	8229141	8229206	8229301	8229446	1370	13,10,7	17,8,11	3,11,7	16,14,13	168	73	0.145091	0.916042	0.249,0.352,0.217	0.075,0.255,0.19	0.099	9.9	9.9
9152	ENSG00000165792	METTL17	14	+	20993117	20994063	20993117	20993191	20993968	20994063	9152	85,62,92	66,62,53	52,90,79	66,74,71	850	73	0.14528	0.916412	0.1,0.079,0.13	0.063,0.095,0.087	0.021	2.1	2.1
8901	ENSG00000092841	MYL6	12	+	56159586	56160148	56159586	56159622	56159974	56160148	8901	207818522015	15,14,5	286528062383	24,12,26	425	73	0.145424	0.916495	0.96,0.958,0.986	0.953,0.976,0.94	0.012	1.2	1.2
1039	ENSG00000179094	PER1	17	-	8146896	8147381	8146896	8147002	8147249	8147381	1039	2,6,0	19,9,6	7,6,4	16,14,12	320	73	0.145955	0.918754	0.023,0.132,0.0	0.091,0.089,0.071	-0.032	-3.2	3.2
1255	ENSG00000012817	KDM5D	Y	-	19706440	19706863	19706440	19706608	19706793	19706863	1255	30,19,28	4,2,1	12,18,27	1,1,1	258	73	0.146423	0.918754	0.68,0.729,0.888	0.772,0.836,0.884	-0.065	-6.5	6.5
4109	ENSG00000177595	PIDD1	11	-	802681	803647	802681	802891	803173	803647	4109	13,10,19	2,4,3	22,20,17	1,4,1	355	73	0.146378	0.918754	0.572,0.34,0.566	0.819,0.507,0.778	-0.209	-20.9	20.9
5883	ENSG00000103496	STX4	16	+	31039540	31039818	31039540	31039651	31039722	31039818	5883	5,8,4	34,29,31	6,8,7	29,18,21	144	73	0.146436	0.918754	0.069,0.123,0.061	0.095,0.184,0.145	-0.057	-5.7	5.7
933	ENSG00000182979	MTA1	14	+	105469466	105469992	105469466	105469498	105469840	105469992	933	28,7,10	78,50,62	16,13,33	57,66,66	415	73	0.146279	0.918754	0.059,0.024,0.028	0.047,0.033,0.081	-0.017	-1.7	1.7
1988	ENSG00000088205	DDX18	2	+	117826268	117829466	117826268	117826382	117829420	117829466	1988	261179308	2,2,0	185243262	4,2,1	3111	73	0.147721	0.921263	0.754,0.677,1.0	0.52,0.74,0.86	0.104	10.4	10.4
3201	ENSG00000142606	MMEL1	1	-	2591693	2592027	2591693	2591725	2591931	2592027	3201	25,20,31	0,1,3	12,37,20	0,0,0	279	73	0.147753	0.921263	1.0,0.84,0.73	1.0,1.0,1.0	-0.143	-14.3	14.3
4797	ENSG00000067596	DHX8	17	+	43517166	43520267	43517166	43517322	43520129	43520267	4797	35,6,20	34,26,28	20,26,28	14,36,26	2880	73	0.147006	0.921263	0.025,0.006,0.018	0.035,0.018,0.027	-0.01	-1	1
596	ENSG00000100241	SBF1	22	-	50466195	50466355	50466195	50466258	50466349	50466355	596	6,5,0	35,25,30	6,7,4	21,20,39	164	73	0.147386	0.921263	0.071,0.082,0.0	0.113,0.135,0.044	-0.046	-4.6	4.6
7036	ENSG00000103342	GSPT1	16	-	11897839	11898055	11897839	11897881	11897993	11898055	7036	17,4,9	174132171	13,13,16	144156165	185	73	0.147216	0.921263	0.037,0.012,0.02	0.034,0.032,0.037	-0.011	-1.1	1.1
7859	ENSG00000242485	MRPL20	1	-	1405808	1407019	1405808	1405886	1406908	1407019	7859	165,97,113	717536706	157187171	709807779	1095	73	0.147688	0.921263	0.015,0.012,0.011	0.015,0.015,0.014	-0.002	-0.2	0.2
8687	ENSG00000145833	DDX46	5	+	134816429	134817714	134816429	134816603	134817495	134817714	8687	9,30,25	28,21,31	20,26,16	16,18,18	965	73	0.147366	0.921263	0.024,0.098,0.057	0.086,0.099,0.063	-0.023	-2.3	2.3
1869	ENSG00000166411	IDH3A	15	+	78156907	78157631	78156907	78157162	78157547	78157631	1869	17,14,10	6,3,2	4,5,10	3,5,2	458	73	0.147925	0.921514	0.311,0.427,0.443	0.175,0.137,0.443	0.142	14.2	14.2
65	ENSG00000138031	ADCY3	2	-	24918312	24919839	24918312	24919184	24919682	24919839	65	1,0,5	3,2,7	0,2,0	1,2,6	571	73	0.148066	0.921576	0.041,0.0,0.084	0.0,0.113,0.0	0.004	0.4	0.4
2896	ENSG00000124357	NAGK	2	+	71075554	71076701	71075554	71075642	71076603	71076701	2896	40,32,26	40,45,38	32,27,27	47,62,38	1034	73	0.148329	0.922395	0.066,0.048,0.046	0.046,0.03,0.048	0.012	1.2	1.2
1245	ENSG00000108654	DDX5	17	-	64502161	64502549	64502161	64502223	64502438	64502549	1245	364340389	693543711	385419436	559692665	288	73	0.150232	0.923603	0.117,0.137,0.122	0.149,0.133,0.143	-0.016	-1.6	1.6
2287	ENSG00000162910	MRPL55	1	-	228108436	228109031	228108436	228108474	228108954	228109031	2287	169140220	7,5,4	161197196	11,5,11	553	73	0.149129	0.923603	0.761,0.787,0.879	0.659,0.839,0.702	0.076	7.6	7.6
250	ENSG00000185686	PRAME	22	-	22556811	22557580	22556811	22556930	22557544	22557580	250	99,74,75	36,28,32	96156146	29,42,49	687	73	0.149498	0.923603	0.226,0.219,0.199	0.26,0.283,0.24	-0.046	-4.6	4.6
3354	ENSG00000025434	NR1H3	11	+	47261546	47262018	47261546	47261726	47261918	47262018	3354	16,11,24	12,12,16	16,29,12	26,20,24	265	73	0.149786	0.923603	0.269,0.202,0.292	0.145,0.285,0.121	0.071	7.1	7.1
3575	ENSG00000168397	ATG4B	2	+	241653309	241653524	241653309	241653369	241653511	241653524	3575	17,9,14	11,8,8	16,11,14	12,22,13	215	73	0.150102	0.923603	0.344,0.276,0.373	0.312,0.145,0.268	0.089	8.9	8.9
4090	ENSG00000183258	DDX41	5	-	177516287	177516835	177516287	177516447	177516724	177516835	4090	34,32,43	95,53,69	52,45,72	77,97,88	350	73	0.149846	0.923603	0.069,0.112,0.115	0.123,0.088,0.146	-0.02	-2	2
4197	ENSG00000186635	ARAP1	11	-	72687438	72687738	72687438	72687502	72687687	72687738	4197	13,10,7	52,31,37	13,16,12	20,40,51	258	73	0.149872	0.923603	0.066,0.084,0.051	0.155,0.102,0.062	-0.039	-3.9	3.9
5214	ENSG00000122678	POLM	7	-	44074130	44074530	44074130	44074233	44074397	44074530	5214	15,4,28	11,2,8	12,28,22	6,6,2	237	73	0.150067	0.923603	0.296,0.381,0.519	0.381,0.59,0.772	-0.182	-18.2	18.2
5981	ENSG00000165802	NSMF	9	-	137452735	137453820	137452735	137453180	137453730	137453820	5981	20,15,20	172,91,137	28,24,18	108140127	623	73	0.149124	0.923603	0.013,0.019,0.017	0.029,0.02,0.016	-0.005	-0.5	0.5
5982	ENSG00000165802	NSMF	9	-	137452735	137453180	137452735	137452819	137453055	137453180	5982	23,10,26	137,79,118	26,15,31	79120105	309	73	0.148753	0.923603	0.038,0.029,0.049	0.072,0.029,0.065	-0.017	-1.7	1.7
6212	ENSG00000002016	RAD52	12	-	916343	916820	916343	916483	916638	916820	6212	10,5,9	2,1,9	12,8,12	12,6,14	228	73	0.150186	0.923603	0.616,0.616,0.243	0.243,0.299,0.215	0.239	23.9	23.9
7387	ENSG00000175061	LRRC75A-AS1	17	+	16439326	16439703	16439326	16439414	16439659	16439703	7387	196915011845	29,39,53	204922272094	55,66,57	318	73	0.149177	0.923603	0.94,0.898,0.889	0.895,0.886,0.894	0.017	1.7	1.7
917	ENSG00000183401	CCDC159	19	+	11351905	11352118	11351905	11351973	11352056	11352118	917	14,5,10	34,36,35	10,20,21	41,40,46	156	73	0.149863	0.923603	0.162,0.061,0.118	0.102,0.19,0.176	-0.042	-4.2	4.2
7573	ENSG00000116478	HDAC1	1	+	32327405	32327626	32327405	32327458	32327535	32327626	7573	16,20,29	0,4,0	20,33,23	2,0,4	150	73	0.150515	0.924536	1.0,0.709,1.0	0.83,1.0,0.737	0.047	4.7	4.7
1319	ENSG00000204843	DCTN1	2	-	74365074	74365657	74365074	74365241	74365514	74365657	1319	13,14,20	112,67,97	14,27,25	110,101,73	346	73	0.151298	0.927544	0.024,0.042,0.042	0.026,0.053,0.067	-0.013	-1.3	1.3
4085	ENSG00000183258	DDX41	5	-	177515021	177515257	177515021	177515069	177515185	177515257	4085	24,26,29	102,99,120	16,40,28	144170136	189	73	0.151401	0.927544	0.083,0.092,0.085	0.041,0.083,0.074	0.021	2.1	2.1
8265	ENSG00000166913	YWHAB	20	+	44901530	44904116	44901530	44901833	44903992	44904116	8265	215176188	391361405	144146211	373410390	2232	73	0.151147	0.927544	0.018,0.016,0.015	0.012,0.012,0.017	0.003	0.3	0.3
7908	ENSG00000113240	CLK4	5	-	178616881	178618778	178616881	178616948	178618555	178618778	7908	51,37,37	6,20,9	20,28,29	8,11,14	1680	73	0.151633	0.928158	0.27,0.074,0.152	0.098,0.1,0.083	0.072	7.2	7.2
520	ENSG00000105707	HPN	19	+	35065867	35066558	35065867	35066032	35066248	35066558	520	128,89,161	255190209	150126160	301311291	289	73	0.152026	0.928253	0.113,0.106,0.163	0.112,0.093,0.122	0.018	1.8	1.8
7814	ENSG00000145029	NICN1	3	-	49424948	49425438	49424948	49425053	49425366	49425438	7814	30,12,29	16,9,7	6,17,22	12,13,9	386	73	0.152023	0.928253	0.262,0.201,0.439	0.086,0.198,0.316	0.101	10.1	10.1
8826	ENSG00000165195	PIGA	X	-	15324664	15325152	15324664	15324871	15325019	15325152	8826	8,3,9	23,10,27	5,5,2	13,31,17	221	73	0.152045	0.928253	0.103,0.09,0.099	0.113,0.051,0.037	0.03	3	3
4869	ENSG00000079134	THOC1	18	-	225088	225403	225088	225139	225336	225403	4869	30,49,49	22,16,19	28,35,56	29,25,25	270	73	0.15257	0.929039	0.269,0.453,0.411	0.207,0.275,0.377	0.091	9.1	9.1
6633	ENSG00000141030	COPS3	17	-	17270757	17271008	17270757	17270807	17270895	17271008	6633	9,6,13	142,91,120	4,6,11	126150131	161	73	0.152382	0.929039	0.028,0.029,0.047	0.014,0.018,0.037	0.012	1.2	1.2
7378	ENSG00000175061	LRRC75A-AS1	17	+	16439326	16439703	16439326	16439414	16439580	16439703	7378	729632722	98,76,84	819822780	91,86,74	239	73	0.152528	0.929039	0.694,0.718,0.724	0.733,0.745,0.763	-0.035	-3.5	3.5
9161	ENSG00000167962	ZNF598	16	-	1999495	2000481	1999495	2000256	2000390	2000481	9161	20,6,12	24,14,16	8,21,21	35,45,32	207	73	0.152703	0.92904	0.227,0.131,0.209	0.075,0.141,0.188	0.054	5.4	5.4
1078	ENSG00000106397	PLOD3	7	-	101212841	101213204	101212841	101212943	101213106	101213204	1078	13,3,7	18,12,23	9,7,6	28,32,29	236	73	0.152842	0.929045	0.183,0.072,0.086	0.09,0.063,0.06	0.043	4.3	4.3
1719	ENSG00000188878	FBF1	17	-	75920006	75920429	75920006	75920107	75920273	75920429	1719	16,5,13	9,0,10	7,17,8	11,13,10	239	73	0.153029	0.929045	0.352,1.0,0.284	0.163,0.285,0.196	0.331	33.1	33.1
2531	ENSG00000178761	FAM219B	15	-	74899991	74902786	74899991	74902063	74902603	74902786	2531	533368530	4,6,2	362566464	7,6,6	613	73	0.1531	0.929045	0.941,0.88,0.969	0.86,0.918,0.902	0.037	3.7	3.7
8812	ENSG00000064932	SBNO2	19	-	1109500	1109777	1109500	1109593	1109682	1109777	8812	15,4,15	4,1,0	7,28,16	2,0,1	162	73	0.15333	0.929635	0.628,0.643,1.0	0.612,1.0,0.878	-0.073	-7.3	7.3
1414	ENSG00000214941	ZSWIM7	17	-	15976559	15978163	15976559	15977092	15977962	15978163	1414	281197245	0,2,1	232259238	2,2,1	943	73	0.153933	0.931937	1.0,0.884,0.95	0.9,0.909,0.949	0.025	2.5	2.5
4321	ENSG00000225151	GOLGA2P7	15	-	84199310	84203020	84199310	84201208	84202869	84203020	4321	8,8,9	6,2,5	16,21,16	5,6,0	1734	73	0.154095	0.931937	0.053,0.144,0.07	0.119,0.128,1.0	-0.327	-32.7	32.7
519	ENSG00000105707	HPN	19	+	35059672	35059996	35059672	35059802	35059873	35059996	519	32,25,36	180106155	45,59,54	187218190	144	73	0.15424	0.931937	0.083,0.107,0.105	0.109,0.121,0.126	-0.02	-2	2
5486	ENSG00000159352	PSMD4	1	+	151266003	151266439	151266003	151266121	151266307	151266439	5486	35,14,21	17,9,5	21,30,9	14,11,20	259	73	0.15419	0.931937	0.367,0.305,0.542	0.297,0.435,0.113	0.123	12.3	12.3
7393	ENSG00000072135	PTPN18	2	+	130370556	130370782	130370556	130370623	130370704	130370782	7393	21,8,12	73,32,62	6,12,15	66,79,52	154	73	0.154411	0.932172	0.12,0.106,0.084	0.041,0.067,0.12	0.027	2.7	2.7
3303	ENSG00000134909	ARHGAP32	11	-	128972452	128975002	128972452	128973432	128974123	128975002	3303	42,38,43	22,18,22	23,24,18	19,14,13	764	73	0.154744	0.933378	0.154,0.168,0.157	0.104,0.141,0.117	0.039	3.9	3.9
8808	ENSG00000138385	SSB	2	+	169808476	169808902	169808476	169808553	169808859	169808902	8808	94,84,88	420361446	79,107,82	328365332	379	73	0.154877	0.933382	0.041,0.043,0.037	0.044,0.053,0.045	-0.007	-0.7	0.7
568	ENSG00000167419	LPO	17	+	58242977	58244081	58242977	58243055	58243993	58244081	568	2,5,2	0,0,0	4,2,2	0,0,2	1011	73	0.155146	0.934201	1.0,1.0,1.0	1.0,1.0,0.067	0.311	31.1	31.1
4860	ENSG00000143630	HCN3	1	+	155283973	155284757	155283973	155284135	155284538	155284757	4860	14,8,6	0,0,0	4,9,6	0,3,0	476	73	0.155734	0.936322	1.0,1.0,1.0	1.0,0.315,1.0	0.228	22.8	22.8
6312	ENSG00000104365	IKBKB	8	+	42319269	42320844	42319269	42319421	42320734	42320844	6312	128105203	3,1,0	105,94,101	1,0,0	1386	73	0.155765	0.936322	0.692,0.847,1.0	0.847,1.0,1.0	-0.103	-10.3	10.3
7550	ENSG00000077782	FGFR1	8	-	38427920	38428435	38427920	38428093	38428351	38428435	7550	5,2,1	2,6,5	0,1,3	2,9,2	331	73	0.156237	0.938358	0.355,0.068,0.042	0.0,0.024,0.249	0.064	6.4	6.4
8939	ENSG00000066322	ELOVL1	1	-	43364557	43364794	43364557	43364647	43364737	43364794	8939	27,19,22	199172221	22,45,25	199213201	163	73	0.156558	0.939482	0.057,0.047,0.043	0.047,0.086,0.053	-0.013	-1.3	1.3
398	ENSG00000163930	BAP1	3	-	52402778	52403298	52402778	52402871	52403137	52403298	398	32,7,28	63,52,63	12,20,22	77,60,62	339	73	0.15695	0.94054	0.099,0.028,0.087	0.032,0.067,0.071	0.015	1.5	1.5
441	ENSG00000068120	COASY	17	+	42562150	42562487	42562150	42562219	42562355	42562487	441	135123131	2,1,0	122225188	1,4,2	209	73	0.157002	0.94054	0.959,0.977,1.0	0.977,0.952,0.97	0.012	1.2	1.2
5814	ENSG00000105726	ATP13A1	19	-	19655315	19655654	19655315	19655453	19655527	19655654	5814	14,11,7	59,48,37	13,15,17	31,58,52	147	73	0.157296	0.941021	0.105,0.102,0.086	0.172,0.114,0.14	-0.044	-4.4	4.4
945	ENSG00000130159	ECSIT	19	-	11507701	11508048	11507701	11507850	11507990	11508048	945	10,11,5	44,31,37	18,22,18	67,60,52	213	73	0.15735	0.941021	0.072,0.108,0.044	0.084,0.112,0.106	-0.026	-2.6	2.6
7225	ENSG00000265681	RPL17	18	-	49491531	49491833	49491531	49491584	49491735	49491833	7225	387132864245	40,55,36	532353514709	86,62,67	224	73	0.157936	0.943719	0.969,0.951,0.975	0.953,0.966,0.958	0.006	0.6	0.6
5836	ENSG00000197622	CDC42SE1	1	-	151055015	151055993	151055015	151055129	151055676	151055993	5836	372260365	3,6,8	257443360	1,5,5	620	73	0.158516	0.946378	0.936,0.836,0.843	0.968,0.913,0.894	-0.053	-5.3	5.3
7676	ENSG00000117228	GBP1	1	-	89054681	89055215	89054681	89054875	89055112	89055215	7676	1,1,2	3,4,1	2,6,0	1,3,2	310	73	0.15865	0.946378	0.073,0.056,0.32	0.32,0.32,0.0	-0.064	-6.4	6.4
1	ENSG00000146263	MMS22L	6	-	97269901	97272881	97269901	97269992	97272703	97272881	1	23,11,17	8,7,12	3,12,25	18,6,10	2784	73	0.159193	0.94801	0.07,0.04,0.036	0.004,0.05,0.062	0.01	1	1
6048	ENSG00000149532	CPSF7	11	-	61420469	61421608	61420469	61420530	61421389	61421608	6048	125,84,154	0,0,3	96121119	0,2,3	932	73	0.159171	0.94801	1.0,1.0,0.801	1.0,0.826,0.757	0.073	7.3	7.3
8861	ENSG00000197879	MYO1C	17	-	1471992	1472228	1471992	1472024	1472122	1472228	8861	27,22,20	157106142	30,36,36	132147185	171	73	0.159522	0.949162	0.068,0.081,0.057	0.088,0.095,0.077	-0.018	-1.8	1.8
2690	ENSG00000166986	MARS	12	+	57514821	57515062	57514821	57514851	57514953	57515062	2690	18,9,16	165114139	18,28,17	149158146	175	73	0.160021	0.950205	0.044,0.032,0.046	0.048,0.069,0.046	-0.014	-1.4	1.4
3873	ENSG00000126934	MAP2K2	19	-	4094452	4095449	4094452	4094498	4095387	4095449	3873	25,27,24	142,73,100	28,30,52	93136119	962	73	0.160401	0.950205	0.013,0.027,0.018	0.022,0.016,0.032	-0.004	-0.4	0.4
4412	ENSG00000108021	FAM208B	10	+	5714134	5714574	5714134	5714207	5714399	5714574	4412	5,5,3	0,3,0	6,6,6	0,0,0	265	73	0.160508	0.950205	1.0,0.315,1.0	1.0,1.0,1.0	-0.228	-22.8	22.8
5290	ENSG00000141959	PFKL	21	+	44319350	44321875	44319350	44320147	44321728	44321875	5290	64,29,21	151114117	23,40,31	121162173	1654	73	0.160376	0.950205	0.018,0.011,0.008	0.008,0.011,0.008	0.003	0.3	0.3
8346	ENSG00000102878	HSF4	16	+	67167391	67167543	67167391	67167402	67167484	67167543	8346	59,34,35	3,0,2	55,36,61	0,0,0	155	73	0.160378	0.950205	0.903,1.0,0.892	1.0,1.0,1.0	-0.068	-6.8	6.8
9101	ENSG00000137309	HMGA1	6	+	34236872	34237317	34236872	34236961	34237203	34237317	9101	27,13,17	1,0,0	12,25,24	1,1,1	315	73	0.159986	0.950205	0.862,1.0,1.0	0.736,0.853,0.848	0.142	14.2	14.2
2550	ENSG00000121716	PILRB	7	+	100352563	100353123	100352563	100352914	100352996	100353123	2550	31,21,26	6,3,15	30,33,27	10,18,16	155	73	0.160915	0.951811	0.709,0.767,0.449	0.586,0.463,0.443	0.144	14.4	14.4
1426	ENSG00000184634	MED12	X	+	71137725	71137943	71137725	71137780	71137855	71137943	1426	26,25,20	4,5,2	16,30,30	4,0,2	148	73	0.161183	0.952593	0.762,0.712,0.831	0.664,1.0,0.881	-0.08	-8	8
5902	ENSG00000125734	GPR108	19	-	6733846	6734054	6733846	6733913	6734004	6734054	5902	19,13,19	45,49,51	10,14,14	39,58,56	164	73	0.161762	0.955213	0.158,0.106,0.142	0.102,0.097,0.1	0.036	3.6	3.6
6486	ENSG00000105135	ILVBL	19	-	15116000	15116321	15116000	15116071	15116151	15116321	6486	5,8,4	64,32,61	19,18,9	112,104,84	153	73	0.161984	0.955721	0.036,0.107,0.03	0.075,0.076,0.049	-0.009	-0.9	0.9
2680	ENSG00000100982	PCIF1	20	+	45947262	45948023	45947262	45947438	45947523	45948023	2680	5,4,5	31,17,39	5,8,9	25,28,31	158	73	0.162512	0.957548	0.069,0.098,0.056	0.085,0.117,0.118	-0.032	-3.2	3.2
2998	ENSG00000147454	SLC25A37	8	+	23566107	23568378	23566107	23566813	23568321	23568378	2998	171512381705	10,11,19	141016661708	8,12,9	1581	73	0.16295	0.957548	0.888,0.839,0.806	0.891,0.865,0.898	-0.04	-4	4
3165	ENSG00000165609	NUDT5	10	-	12170716	12170908	12170716	12170770	12170899	12170908	3165	30,28,36	98,94,84	19,29,25	105,89,86	202	73	0.163031	0.957548	0.1,0.097,0.134	0.061,0.105,0.095	0.023	2.3	2.3
5222	ENSG00000115459	ELMOD3	2	+	85390137	85391748	85390137	85390265	85390759	85391748	5222	23,34,28	12,8,16	33,34,27	19,21,21	567	73	0.162839	0.957548	0.198,0.354,0.184	0.183,0.172,0.142	0.08	8	8
6428	ENSG00000004660	CAMKK1	17	-	3881626	3882564	3881626	3881648	3882527	3882564	6428	10,6,11	15,9,7	10,4,6	9,10,20	952	73	0.163111	0.957548	0.049,0.049,0.108	0.079,0.03,0.022	0.025	2.5	2.5
7355	ENSG00000165125	TRPV6	7	-	142877141	142877773	142877141	142877279	142877650	142877773	7355	23,5,25	15,16,13	21,33,30	18,20,9	444	73	0.163049	0.957548	0.201,0.049,0.24	0.161,0.213,0.354	-0.079	-7.9	7.9
1431	ENSG00000132196	HSD17B7	1	+	162802917	162803535	162802917	162802949	162803430	162803535	1431	5,1,5	0,1,1	0,1,5	2,2,0	554	73	0.163309	0.957906	1.0,0.116,0.397	0.0,0.062,1.0	0.15	15	15
1173	ENSG00000248712	CCDC153	11	-	119193150	119193885	119193150	119193243	119193765	119193885	1173	1,4,1	2,2,5	3,2,7	0,2,3	595	73	0.164064	0.959856	0.058,0.197,0.024	1.0,0.109,0.223	-0.351	-35.1	35.1
6153	ENSG00000187514	PTMA	2	+	231711347	231711983	231711347	231711419	231711886	231711983	6153	119,66,138	218159201	153129185	200242272	540	73	0.164115	0.959856	0.069,0.053,0.085	0.094,0.067,0.084	-0.013	-1.3	1.3
6227	ENSG00000115307	AUP1	2	-	74529131	74529499	74529131	74529282	74529361	74529499	6227	19,13,13	118,50,78	16,19,15	113133139	152	73	0.164188	0.959856	0.072,0.111,0.074	0.064,0.064,0.049	0.027	2.7	2.7
8272	ENSG00000168818	STX18	4	-	4418967	4420944	4418967	4420129	4420863	4420944	8272	16,9,40	35,33,42	15,19,19	44,48,36	807	73	0.163941	0.959856	0.04,0.024,0.079	0.03,0.035,0.046	0.011	1.1	1.1
841	ENSG00000187147	RNF220	1	+	44649882	44651723	44649882	44649957	44650703	44651723	841	26,11,36	54,32,42	17,20,24	47,52,49	819	73	0.164413	0.960023	0.041,0.03,0.071	0.031,0.033,0.042	0.012	1.2	1.2
9083	ENSG00000278259	MYO19	17	-	36512873	36513505	36512873	36512883	36513428	36513505	9083	57,62,47	1,0,0	58,46,82	0,1,3	618	73	0.164489	0.960023	0.871,1.0,1.0	1.0,0.845,0.764	0.087	8.7	8.7
3826	ENSG00000143499	SMYD2	1	+	214330949	214334308	214330949	214331070	214332017	214334308	3826	12,10,9	4,4,4	4,7,11	14,7,1	1020	73	0.16504	0.962439	0.177,0.152,0.139	0.02,0.067,0.44	-0.02	-2	2
2298	ENSG00000123473	STIL	1	-	47299904	47300152	47299904	47299968	47300109	47300152	2298	49,26,37	2,0,3	38,45,38	5,1,3	214	73	0.165508	0.964219	0.893,1.0,0.808	0.722,0.939,0.812	0.076	7.6	7.6
4873	ENSG00000095059	DHPS	19	-	12679456	12679719	12679456	12679543	12679622	12679719	4873	32,24,33	148,86,156	33,46,34	138124124	152	73	0.16562	0.964219	0.094,0.118,0.092	0.103,0.151,0.116	-0.022	-2.2	2.2
7732	ENSG00000185917	SETD4	21	-	36034540	36036251	36034540	36035960	36036084	36036251	7732	28,13,17	3,6,14	13,13,20	10,12,11	197	73	0.166182	0.966691	0.776,0.445,0.31	0.325,0.286,0.403	0.172	17.2	17.2
5542	ENSG00000099622	CIRBP	19	+	1270870	1271016	1270870	1270882	1270927	1271016	5542	65,45,52	40,18,22	77,62,55	46,51,30	118	73	0.166346	0.966846	0.501,0.607,0.594	0.509,0.429,0.531	0.078	7.8	7.8
8540	ENSG00000196576	PLXNB2	22	-	50281359	50281742	50281359	50281499	50281565	50281742	8540	11,6,5	96,55,85	6,12,12	51,82,81	139	73	0.166529	0.967106	0.057,0.054,0.03	0.058,0.071,0.072	-0.02	-2	2
4527	ENSG00000120314	WDR55	5	+	140668233	140668502	140668233	140668334	140668414	140668502	4527	13,17,18	46,41,62	14,17,13	66,66,61	153	73	0.166721	0.967422	0.119,0.165,0.122	0.092,0.109,0.092	0.038	3.8	3.8
268	ENSG00000100219	XBP1	22	-	28796046	28796192	28796046	28796121	28796147	28796192	268	188131219	20,11,10	202219227	13,13,9	99	73	0.16708	0.967908	0.874,0.898,0.942	0.92,0.925,0.949	-0.027	-2.7	2.7
3338	ENSG00000162241	SLC25A45	11	-	65376817	65379938	65376817	65377076	65379866	65379938	3338	167119152	4,4,4	136203183	3,3,2	2863	73	0.166984	0.967908	0.516,0.431,0.492	0.536,0.633,0.7	-0.143	-14.3	14.3
741	ENSG00000138448	ITGAV	2	+	186638288	186638465	186638288	186638320	186638408	186638465	741	4,0,6	80,75,78	7,3,6	67,73,82	161	73	0.167477	0.96941	0.022,0.0,0.034	0.045,0.018,0.032	-0.013	-1.3	1.3
210	ENSG00000134107	BHLHE40	3	+	4979961	4980408	4979961	4980031	4980300	4980408	210	20,21,34	37,40,48	22,32,23	42,71,62	342	73	0.168844	0.974912	0.103,0.101,0.131	0.101,0.088,0.073	0.024	2.4	2.4
3439	ENSG00000128604	IRF5	7	+	128947022	128947535	128947022	128947056	128947229	128947535	3439	13,0,8	3,7,3	1,5,6	8,6,9	246	73	0.168597	0.974912	0.563,0.0,0.442	0.036,0.198,0.165	0.202	20.2	20.2
3763	ENSG00000167799	NUDT8	11	-	67628918	67629921	67628918	67629051	67629717	67629921	3763	131106122	205116141	170200186	279302261	739	73	0.168827	0.974912	0.059,0.083,0.079	0.057,0.061,0.066	0.012	1.2	1.2
2728	ENSG00000154743	TSEN2	3	+	12529761	12531659	12529761	12529873	12531538	12531659	2728	146129140	0,0,0	83149137	0,0,4	1738	73	0.169972	0.979873	1.0,1.0,1.0	1.0,1.0,0.59	0.137	13.7	13.7
6374	ENSG00000105223	PLD3	19	+	40365552	40365763	40365552	40365585	40365717	40365763	6374	221141215	4,1,0	225258285	1,6,4	205	73	0.170139	0.979873	0.952,0.98,1.0	0.988,0.939,0.962	0.014	1.4	1.4
8486	ENSG00000119969	HELLS	10	+	94592228	94592514	94592228	94592312	94592394	94592514	8486	2,1,6	7,6,12	2,2,1	6,5,16	155	73	0.17	0.979873	0.119,0.073,0.191	0.136,0.159,0.029	0.02	2	2
9045	ENSG00000130726	TRIM28	19	+	58548739	58548909	58548739	58548776	58548861	58548909	9045	72,31,50	205125178	36,49,50	160208192	158	73	0.170261	0.979873	0.14,0.103,0.115	0.094,0.098,0.107	0.02	2	2
8616	ENSG00000155506	LARP1	5	+	154793627	154793824	154793627	154793723	154793799	154793824	8616	50,29,45	193110155	45,39,59	106153165	149	73	0.170415	0.979954	0.113,0.114,0.125	0.172,0.111,0.149	-0.027	-2.7	2.7
1861	ENSG00000168000	BSCL2	11	-	62690621	62690867	62690621	62690731	62690816	62690867	1861	104,71,99	1,1,1	144133109	6,1,0	158	73	0.170736	0.980197	0.98,0.97,0.979	0.917,0.984,1.0	0.009	0.9	0.9
6322	ENSG00000177685	CRACR2B	11	+	830249	830713	830249	830337	830620	830713	6322	22,18,29	28,9,23	35,47,47	22,34,23	356	73	0.170701	0.980197	0.139,0.291,0.205	0.246,0.221,0.295	-0.042	-4.2	4.2
8987	ENSG00000112511	PHF1	6	+	33414724	33415144	33414724	33414829	33414965	33415144	8987	14,4,11	2,3,9	11,10,13	13,10,11	209	73	0.171011	0.980976	0.71,0.318,0.299	0.228,0.259,0.292	0.183	18.3	18.3
5218	ENSG00000167535	CACNB3	12	+	48824668	48825243	48824668	48824733	48825162	48825243	5218	14,4,14	6,0,0	12,8,19	1,2,4	502	73	0.17148	0.982261	0.253,1.0,1.0	0.636,0.368,0.409	0.28	28	28
6963	ENSG00000130734	ATG4D	19	+	10546838	10547253	10546838	10547115	10547188	10547253	6963	4,0,2	11,9,10	0,5,11	10,21,17	146	73	0.171515	0.982261	0.154,0.0,0.091	0.0,0.106,0.244	-0.035	-3.5	3.5
1613	ENSG00000166508	MCM7	7	-	100099022	100099753	100099022	100099403	100099588	100099753	1613	52,49,48	116112113	49,70,66	117122103	258	73	0.172039	0.982861	0.113,0.11,0.107	0.106,0.14,0.153	-0.023	-2.3	2.3
1950	ENSG00000186501	TMEM222	1	+	27334150	27336399	27334150	27334281	27335378	27336399	1950	73,34,48	79,48,54	59,52,64	40,63,59	1170	73	0.171835	0.982861	0.055,0.042,0.053	0.084,0.049,0.063	-0.015	-1.5	1.5
8494	ENSG00000278931	bP-2189O9.2	21	+	8866870	8867040	8866870	8866899	8866990	8867040	8494	7,1,2	26,18,24	2,2,0	11,11,21	164	73	0.171917	0.982861	0.107,0.024,0.036	0.075,0.075,0.0	0.006	0.6	0.6
4521	ENSG00000062822	POLD1	19	+	50415723	50416528	50415723	50415826	50416395	50416528	4521	16,0,14	13,9,13	8,14,10	17,25,23	642	73	0.172239	0.983201	0.123,0.0,0.109	0.051,0.06,0.047	0.025	2.5	2.5
1242	ENSG00000077152	UBE2T	1	-	202333009	202333335	202333009	202333093	202333236	202333335	1242	43,27,39	126118117	44,26,32	101172164	216	73	0.172971	0.986581	0.103,0.072,0.101	0.128,0.049,0.062	0.012	1.2	1.2
88	ENSG00000088340	FER1L4	20	-	35559340	35560638	35559340	35559627	35560539	35560638	88	6,2,2	0,2,0	6,16,12	1,0,0	985	73	0.173298	0.987643	1.0,0.069,1.0	0.308,1.0,1.0	-0.08	-8	8
1069	ENSG00000173171	MTX1	1	+	155210547	155212219	155210547	155210627	155212126	155212219	1069	120106128	65,49,49	124125179	85,82,74	1572	73	0.174005	0.988984	0.079,0.091,0.108	0.063,0.066,0.101	0.016	1.6	1.6
1954	ENSG00000196975	ANXA4	2	+	69807905	69810673	69807905	69807996	69810572	69810673	1954	34,51,57	0,0,0	47,73,59	0,0,3	2649	73	0.174048	0.988984	1.0,1.0,1.0	1.0,1.0,0.351	0.216	21.6	21.6
7828	ENSG00000132382	MYBBP1A	17	-	4545025	4545345	4545025	4545175	4545258	4545345	7828	15,4,11	55,31,22	10,6,9	45,49,46	156	73	0.174175	0.988984	0.113,0.057,0.19	0.094,0.054,0.084	0.043	4.3	4.3
8466	ENSG00000163481	RNF25	2	-	218667904	218668146	218667904	218667981	218668078	218668146	8466	5,4,5	29,23,24	0,8,1	31,26,30	170	73	0.174237	0.988984	0.069,0.069,0.082	0.0,0.117,0.014	0.03	3	3
8883	ENSG00000117308	GALE	1	-	23796875	23797107	23796875	23796942	23797033	23797107	8883	16,6,11	62,52,81	22,20,24	80105106	164	73	0.173961	0.988984	0.103,0.049,0.057	0.109,0.078,0.092	-0.023	-2.3	2.3
1972	ENSG00000163516	ANKZF1	2	+	219234132	219235875	219234132	219235312	219235707	219235875	1972	111,63,148	2,0,0	125176159	1,0,4	468	73	0.174888	0.990279	0.896,1.0,1.0	0.951,1.0,0.861	0.028	2.8	2.8
4210	ENSG00000173137	ADCK5	8	+	144391579	144391866	144391579	144391711	144391782	144391866	4210	5,14,6	4,1,6	8,10,7	7,8,10	144	73	0.174805	0.990279	0.388,0.877,0.336	0.367,0.388,0.262	0.195	19.5	19.5
7843	ENSG00000105698	USF2	19	+	35278697	35279074	35278697	35278792	35278969	35279074	7843	142,94,123	4,4,1	119158151	5,4,8	250	73	0.174809	0.990279	0.912,0.873,0.973	0.874,0.92,0.846	0.039	3.9	3.9
1560	ENSG00000173020	ADRBK1	11	+	67280731	67281184	67280731	67280783	67281092	67281184	1560	26,16,28	195139220	32,27,36	167228194	382	73	0.175053	0.990415	0.025,0.022,0.024	0.035,0.022,0.034	-0.007	-0.7	0.7
5572	ENSG00000137802	MAPKBP1	15	+	41819245	41819650	41819245	41819379	41819594	41819650	5572	1,1,5	5,8,5	0,3,2	10,14,14	288	73	0.175487	0.992071	0.048,0.031,0.202	0.0,0.052,0.035	0.065	6.5	6.5
2444	ENSG00000137965	IFI44	1	+	78655013	78655511	78655013	78655209	78655361	78655511	2444	2,4,4	2,6,17	5,6,4	4,7,8	225	73	0.176093	0.992307	0.245,0.178,0.071	0.289,0.218,0.14	-0.051	-5.1	5.1
3324	ENSG00000118900	UBN1	16	+	4860663	4861102	4860663	4860953	4861058	4861102	3324	95,94,108	1,0,0	76,111,90	1,2,3	178	73	0.175993	0.992307	0.975,1.0,1.0	0.969,0.958,0.925	0.041	4.1	4.1
681	ENSG00000106290	TAF6	7	-	100113348	100113769	100113348	100113405	100113615	100113769	681	13,5,5	44,30,41	3,10,8	50,57,62	283	73	0.175964	0.992307	0.071,0.041,0.03	0.015,0.043,0.032	0.017	1.7	1.7
77	ENSG00000214087	ARL16	17	-	81682033	81683126	81682033	81682149	81683012	81683126	77	93,72,97	18,12,36	74,96,101	40,30,22	936	73	0.175731	0.992307	0.287,0.319,0.174	0.126,0.2,0.264	0.063	6.3	6.3
5968	ENSG00000213782	DDX47	12	+	12823202	12824677	12823202	12824016	12824539	12824677	5968	27,23,45	73,47,45	18,29,32	48,60,72	596	73	0.176923	0.996186	0.043,0.057,0.109	0.044,0.056,0.052	0.019	1.9	1.9
4130	ENSG00000114544	SLC41A3	3	-	126006362	126007225	126006362	126006564	126007113	126007225	4130	314267243	2,0,2	263356315	4,3,1	622	73	0.177467	0.997497	0.949,1.0,0.934	0.885,0.933,0.974	0.03	3	3
5490	ENSG00000149577	SIDT2	11	+	117189334	117190025	117189334	117189401	117189951	117190025	5490	12,4,7	52,25,31	1,5,11	30,63,35	623	73	0.17737	0.997497	0.026,0.018,0.026	0.004,0.009,0.036	0.007	0.7	0.7
7694	ENSG00000071894	CPSF1	8	-	144398793	144399038	144398793	144398868	144398945	144399038	7694	13,7,5	12,2,1	5,5,13	8,7,8	150	73	0.177582	0.997497	0.345,0.63,0.709	0.233,0.258,0.442	0.25	25	25
1000	ENSG00000114902	SPCS1	3	+	52706643	52706812	52706643	52706703	52706792	52706812	1000	19,2,12	329251350	16,12,20	338448391	162	73	0.493821	1	0.025,0.004,0.015	0.021,0.012,0.023	-0.004	-0.4	0.4
1001	ENSG00000114902	SPCS1	3	+	52706643	52706812	52706643	52706703	52706796	52706812	1001	19,5,13	4,10,1	19,13,21	10,7,8	166	73	0.650865	1	0.676,0.18,0.851	0.455,0.45,0.536	0.089	8.9	8.9
1002	ENSG00000108443	RPS6KB1	17	+	59936214	59936541	59936214	59936277	59936463	59936541	1002	7,3,3	38,45,53	3,3,9	34,50,39	259	73	0.548704	1	0.049,0.018,0.016	0.024,0.017,0.061	-0.006	-0.6	0.6
1003	ENSG00000127824	TUBA4A	2	-	219251193	219251713	219251193	219251323	219251564	219251713	1003	35,29,42	115,78,139	40,50,41	166179144	314	73	0.321303	1	0.066,0.08,0.066	0.053,0.061,0.062	0.012	1.2	1.2
1004	ENSG00000182004	SNRPE	1	+	203861602	203862222	203861602	203861635	203862181	203862222	1004	353281353	0,0,0	339347360	0,2,0	619	73	1	1	1.0,1.0,1.0	1.0,0.953,1.0	0.016	1.6	1.6
1005	ENSG00000182004	SNRPE	1	+	203861602	203862222	203861602	203861743	203862181	203862222	1005	77,50,82	13,1,21	77,72,95	23,18,16	511	73	0.197237	1	0.458,0.877,0.358	0.324,0.364,0.459	0.182	18.2	18.2
1006	ENSG00000182004	SNRPE	1	+	203861602	203862222	203861602	203861678	203862181	203862222	1006	342280343	0,0,0	336335351	0,2,1	576	73	1	1	1.0,1.0,1.0	1.0,0.955,0.978	0.022	2.2	2.2
1007	ENSG00000182004	SNRPE	1	+	203861602	203862222	203861602	203861695	203862181	203862222	1007	215175230	0,0,0	244215240	0,0,1	559	73	1	1	1.0,1.0,1.0	1.0,1.0,0.969	0.01	1	1
1008	ENSG00000182004	SNRPE	1	+	203861602	203862222	203861602	203861749	203862181	203862222	1008	75,50,80	1,3,0	74,69,95	2,2,0	505	73	0.783944	1	0.916,0.707,1.0	0.842,0.833,1.0	-0.017	-1.7	1.7
1009	ENSG00000077235	GTF3C1	16	-	27463540	27464836	27463540	27463592	27464394	27464836	1009	104,65,89	8,7,10	61,101,95	6,10,6	875	73	0.694114	1	0.52,0.437,0.426	0.459,0.457,0.569	-0.034	-3.4	3.4
100	ENSG00000110844	PRPF40B	12	+	49633013	49633547	49633013	49633124	49633353	49633547	100	5,0,0	0,0,2	0,2,5	0,0,1	302	73	1	1	1.0,NA,0.0	NA,1.0,0.547	-0.274	-27.4	27.4
1010	ENSG00000077235	GTF3C1	16	-	27463540	27464836	27463540	27463592	27464319	27464836	1010	28,22,32	53,48,42	14,34,34	51,52,57	800	73	0.598404	1	0.046,0.04,0.065	0.024,0.056,0.052	0.006	0.6	0.6
1011	ENSG00000117632	STMN1	1	-	25901490	25903813	25901490	25901682	25903640	25903813	1011	137113139	281193298	107154128	239254250	2031	73	0.854791	1	0.017,0.021,0.016	0.016,0.021,0.018	0	0	0
1013	ENSG00000164687	FABP5	8	+	81283027	81283538	81283027	81283102	81283365	81283538	1013	2,1,8	2,0,0	5,5,3	1,0,0	336	73	0.39262	1	0.178,1.0,1.0	0.521,1.0,1.0	-0.114	-11.4	11.4
1014	ENSG00000164687	FABP5	8	+	81283027	81283538	81283027	81283175	81283365	81283538	1014	2,1,4	0,0,0	3,4,3	1,1,0	263	73	1	1	1.0,1.0,1.0	0.454,0.526,1.0	0.34	34	34
1015	ENSG00000185033	SEMA4B	15	+	90224967	90225397	90224967	90225178	90225281	90225397	1015	3,1,5	14,13,14	4,4,2	12,17,12	176	73	0.886236	1	0.082,0.031,0.129	0.121,0.089,0.065	-0.011	-1.1	1.1
1016	ENSG00000143033	MTF2	1	+	93110229	93110428	93110229	93110246	93110326	93110428	1016	40,30,40	1,2,0	40,38,40	1,0,1	153	73	1	1	0.95,0.877,1.0	0.95,1.0,0.95	-0.024	-2.4	2.4
1017	ENSG00000175756	AURKAIP1	1	-	1374243	1374790	1374243	1374361	1374704	1374790	1017	452261313	0,0,0	605656521	1,0,0	416	73	1	1	1.0,1.0,1.0	0.991,1.0,1.0	0.003	0.3	0.3
1018	ENSG00000129559	NEDD8	14	-	24231651	24232002	24231651	24231737	24231898	24232002	1018	22,25,22	0,0,0	11,22,23	0,1,0	234	73	1	1	1.0,1.0,1.0	1.0,0.873,1.0	0.042	4.2	4.2
101	ENSG00000110844	PRPF40B	12	+	49631859	49632880	49631859	49631925	49632854	49632880	101	43,43,55	1,0,0	17,51,54	0,0,1	1002	73	1	1	0.758,1.0,1.0	1.0,1.0,0.797	-0.013	-1.3	1.3
1024	ENSG00000152942	RAD17	5	+	69372033	69372217	69372033	69372054	69372156	69372217	1024	62,58,82	0,0,0	69,69,72	0,0,1	175	73	1	1	1.0,1.0,1.0	1.0,1.0,0.968	0.011	1.1	1.1
1026	ENSG00000096384	HSP90AB1	6	+	44251998	44252267	44251998	44252063	44252114	44252267	1026	426933254072	0,0,0	361842523973	0,1,0	124	73	1	1	1.0,1.0,1.0	1.0,1.0,1.0	0	0	0
1027	ENSG00000164649	CDCA7L	7	-	21902653	21903114	21902653	21902727	21902977	21903114	1027	3,0,5	0,0,0	3,6,1	1,0,0	323	73	1	1	1.0,NA,1.0	0.404,1.0,1.0	0.199	19.9	19.9
1029	ENSG00000250988	SNHG21	15	+	82756903	82757206	82756903	82756939	82757045	82757206	1029	18,35,29	0,0,0	32,21,21	1,0,0	179	73	1	1	1.0,1.0,1.0	0.929,1.0,1.0	0.024	2.4	2.4
1033	ENSG00000175221	MED16	19	-	867962	868499	867962	868251	868410	868499	1033	117,86,95	0,0,0	164166153	0,0,1	232	73	1	1	1.0,1.0,1.0	1.0,1.0,0.98	0.007	0.7	0.7
1034	ENSG00000175221	MED16	19	-	867963	868499	867963	868251	868415	868499	1034	117,91,95	0,0,0	169168157	0,0,2	237	73	1	1	1.0,1.0,1.0	1.0,1.0,0.96	0.013	1.3	1.3
1042	ENSG00000129351	ILF3	19	+	10681218	10682192	10681218	10681329	10681992	10682192	1042	343207326	194117164	254390327	137169156	736	73	0.274566	1	0.149,0.149,0.165	0.155,0.186,0.172	-0.017	-1.7	1.7
1043	ENSG00000129351	ILF3	19	+	10683916	10685765	10683916	10683970	10684415	10685765	1043	23,36,27	123,89,120	24,25,38	106,94,115	518	73	0.773621	1	0.026,0.054,0.031	0.031,0.036,0.044	0	0	0
1044	ENSG00000129351	ILF3	19	+	10683916	10685765	10683916	10683970	10684858	10685765	1044	726678704	0,0,0	635664775	2,0,0	961	73	1	1	1.0,1.0,1.0	0.96,1.0,1.0	0.013	1.3	1.3
1045	ENSG00000129351	ILF3	19	+	10683755	10683976	10683755	10683789	10683916	10683976	1045	28,18,27	209130167	25,31,43	217203190	200	73	0.501657	1	0.047,0.048,0.056	0.04,0.053,0.076	-0.006	-0.6	0.6
1046	ENSG00000113758	DBN1	5	-	177467480	177467817	177467480	177467627	177467742	177467817	1046	18,6,11	78,60,78	9,12,12	77,86,76	188	73	0.579457	1	0.082,0.037,0.052	0.043,0.051,0.058	0.006	0.6	0.6
1049	ENSG00000055955	ITIH4	3	-	52819753	52819990	52819753	52819792	52819939	52819990	1049	2,1,3	0,0,0	14,13,6	0,2,0	220	73	1	1	1.0,1.0,1.0	1.0,0.683,1.0	0.106	10.6	10.6
1050	ENSG00000138398	PPIG	2	+	169614464	169614681	169614464	169614493	169614584	169614681	1050	5,0,4	103,61,93	0,0,6	91,110,90	164	73	0.665183	1	0.021,0.0,0.019	0.0,0.0,0.029	0.004	0.4	0.4
1051	ENSG00000151500	THYN1	11	-	134248881	134249262	134248881	134248947	134249166	134249262	1051	59,45,51	0,1,0	32,50,31	0,0,0	292	73	1	1	1.0,0.918,1.0	1.0,1.0,1.0	-0.027	-2.7	2.7
1053	ENSG00000105258	POLR2I	19	-	36114658	36114891	36114658	36114713	36114823	36114891	1053	94,70,84	1,1,0	92116101	0,1,0	183	73	1	1	0.974,0.965,1.0	1.0,0.979,1.0	-0.013	-1.3	1.3
1054	ENSG00000105258	POLR2I	19	-	36114338	36114713	36114338	36114412	36114658	36114713	1054	41,18,14	153,88,110	30,38,28	136133152	319	73	0.565027	1	0.058,0.045,0.028	0.048,0.061,0.04	-0.006	-0.6	0.6
1055	ENSG00000159788	RGS12	4	+	3414071	3414844	3414071	3414241	3414751	3414844	1055	0,0,0	5,0,2	0,1,0	3,9,2	583	73	1	1	0.0,NA,0.0	0.0,0.014,0.0	-0.005	-0.5	0.5
1057	ENSG00000170049	KCNAB3	17	-	7923967	7924265	7923967	7924062	7924144	7924265	1057	4,0,6	0,1,3	6,4,5	0,3,7	155	73	1	1	1.0,0.0,0.485	1.0,0.386,0.252	-0.051	-5.1	5.1
1058	ENSG00000156042	CFAP70	10	-	73293262	73297173	73293262	73293388	73297041	73297173	1058	494340613	7,8,9	414450482	7,9,3	3726	73	0.616522	1	0.58,0.454,0.572	0.537,0.495,0.759	-0.062	-6.2	6.2
1059	ENSG00000133895	MEN1	11	-	64807079	64807216	64807079	64807098	64807178	64807216	1059	4,4,5	17,14,13	5,10,3	21,23,20	153	73	0.736188	1	0.101,0.12,0.155	0.102,0.172,0.067	0.012	1.2	1.2
1060	ENSG00000133895	MEN1	11	-	64805634	64806368	64805634	64805770	64806231	64806368	1060	34,20,21	15,14,20	31,32,38	32,25,25	534	73	0.460093	1	0.237,0.163,0.126	0.117,0.149,0.172	0.029	2.9	2.9
1064	ENSG00000137221	TJAP1	6	+	43503622	43506553	43503622	43503706	43504760	43506553	1064	44,41,40	12,12,11	63,46,39	25,13,21	1127	73	0.193947	1	0.192,0.181,0.191	0.14,0.186,0.107	0.044	4.4	4.4
1065	ENSG00000137221	TJAP1	6	+	43500743	43501687	43500743	43500772	43501525	43501687	1065	30,13,27	9,22,13	13,20,32	15,20,21	826	73	0.29915	1	0.228,0.05,0.155	0.071,0.081,0.119	0.054	5.4	5.4
1070	ENSG00000173171	MTX1	1	+	155210547	155212219	155210547	155210627	155212089	155212219	1070	111101116	0,0,0	112109155	1,0,1	1535	73	1	1	1.0,1.0,1.0	0.842,1.0,0.881	0.092	9.2	9.2
1071	ENSG00000173171	MTX1	1	+	155210547	155212219	155210547	155210627	155212078	155212219	1071	111100116	0,0,0	111105155	1,0,0	1524	73	1	1	1.0,1.0,1.0	0.842,1.0,1.0	0.053	5.3	5.3
1072	ENSG00000173171	MTX1	1	+	155210547	155212219	155210547	155210627	155212129	155212219	1072	126109135	0,0,0	131129181	0,1,2	1575	73	0.675938	1	1.0,1.0,1.0	1.0,0.857,0.807	0.112	11.2	11.2
1073	ENSG00000173540	GMPPB	3	-	49723597	49723943	49723597	49723731	49723863	49723943	1073	163,58,155	0,0,0	204242226	1,1,0	205	73	1	1	1.0,1.0,1.0	0.986,0.989,1.0	0.008	0.8	0.8
1074	ENSG00000173540	GMPPB	3	-	49722991	49723302	49722991	49723047	49723253	49723302	1074	97,64,87	0,0,1	116,123,94	0,0,0	279	73	1	1	1.0,1.0,0.958	1.0,1.0,1.0	-0.014	-1.4	1.4
1075	ENSG00000173540	GMPPB	3	-	49723597	49723951	49723597	49723731	49723839	49723951	1075	140,51,137	3,1,0	165196186	0,1,1	181	73	0.41121	1	0.95,0.954,1.0	1.0,0.988,0.987	-0.024	-2.4	2.4
1076	ENSG00000106397	PLOD3	7	-	101212841	101213204	101212841	101212971	101213106	101213204	1076	4,1,3	0,0,0	2,5,2	0,1,0	208	73	1	1	1.0,1.0,1.0	1.0,0.637,1.0	0.121	12.1	12.1
1077	ENSG00000106397	PLOD3	7	-	101211845	101212374	101211845	101211950	101212252	101212374	1077	4,3,4	13,9,15	4,11,5	15,23,18	375	73	0.502948	1	0.057,0.061,0.049	0.049,0.085,0.051	-0.006	-0.6	0.6
1079	ENSG00000106397	PLOD3	7	-	101211845	101212374	101211845	101211950	101212244	101212374	1079	4,3,4	0,0,0	4,11,5	1,0,1	367	73	1	1	1.0,1.0,1.0	0.443,1.0,0.499	0.353	35.3	35.3
1080	ENSG00000106397	PLOD3	7	-	101210531	101211103	101210531	101210673	101210854	101211103	1080	16,13,9	1,0,0	7,12,13	0,0,1	254	73	1	1	0.821,1.0,1.0	1.0,1.0,0.789	0.011	1.1	1.1
1081	ENSG00000121057	AKAP1	17	+	57107822	57108048	57107822	57107835	57107945	57108048	1081	37,38,38	0,0,0	17,41,37	0,2,0	183	73	1	1	1.0,1.0,1.0	1.0,0.891,1.0	0.036	3.6	3.6
1083	ENSG00000150316	CWC15	11	-	94970976	94971487	94970976	94971065	94971374	94971487	1083	69,62,71	209180190	62,69,70	184231182	382	73	0.8227	1	0.059,0.062,0.067	0.06,0.054,0.068	0.002	0.2	0.2
1087	ENSG00000101558	VAPA	18	+	9936109	9936589	9936109	9936213	9936404	9936589	1087	26,18,26	1,0,0	17,26,22	0,0,0	264	73	1	1	0.878,1.0,1.0	1.0,1.0,1.0	-0.041	-4.1	4.1
1088	ENSG00000167548	KMT2D	12	-	49030279	49030768	49030279	49030373	49030600	49030768	1088	23,9,26	0,1,0	20,28,12	0,1,2	300	73	1	1	1.0,0.687,1.0	1.0,0.872,0.593	0.074	7.4	7.4
1089	ENSG00000167548	KMT2D	12	-	49030279	49030768	49030279	49030439	49030600	49030768	1089	5,2,6	10,10,12	2,7,5	10,10,13	234	73	0.892364	1	0.135,0.059,0.135	0.059,0.179,0.107	-0.005	-0.5	0.5
108	ENSG00000151239	TWF1	12	-	43804152	43804572	43804152	43804343	43804494	43804572	108	4,1,3	0,0,1	3,3,3	0,0,0	224	73	1	1	1.0,1.0,0.494	1.0,1.0,1.0	-0.169	-16.9	16.9
1090	ENSG00000149480	MTA2	11	-	62597315	62597712	62597315	62597413	62597609	62597712	1090	40,25,41	0,1,2	29,50,38	0,0,0	269	73	0.644821	1	1.0,0.872,0.848	1.0,1.0,1.0	-0.093	-9.3	9.3
1091	ENSG00000149480	MTA2	11	-	62597315	62597712	62597315	62597415	62597609	62597712	1091	40,25,41	180156126	28,49,38	121132163	267	73	0.287584	1	0.057,0.042,0.082	0.06,0.092,0.06	-0.01	-1	1
1092	ENSG00000149480	MTA2	11	-	62597315	62597712	62597315	62597415	62597671	62597712	1092	303197223	0,0,0	183218238	0,0,1	329	73	1	1	1.0,1.0,1.0	1.0,1.0,0.981	0.006	0.6	0.6
1093	ENSG00000149480	MTA2	11	-	62597315	62597712	62597315	62597415	62597602	62597712	1093	33,21,30	5,0,2	22,47,26	1,0,1	260	73	1	1	0.65,1.0,0.808	0.861,1.0,0.88	-0.094	-9.4	9.4
1094	ENSG00000004864	SLC25A13	7	-	96121654	96121998	96121654	96121745	96121841	96121998	1094	6,4,7	0,0,0	2,6,6	0,0,1	169	73	1	1	1.0,1.0,1.0	1.0,1.0,0.722	0.093	9.3	9.3
1098	ENSG00000140264	SERF2	15	+	43792974	43793950	43792974	43793083	43793719	43793950	1098	155311871462	0,2,0	164718851733	0,0,0	709	73	1	1	1.0,0.984,1.0	1.0,1.0,1.0	-0.005	-0.5	0.5
1099	ENSG00000140264	SERF2	15	+	43792974	43793950	43792974	43793082	43793710	43793950	1099	10738121064	0,0,0	119513251220	0,1,0	701	73	1	1	1.0,1.0,1.0	1.0,0.993,1.0	0.002	0.2	0.2
109	ENSG00000181027	FKRP	19	+	46748514	46748884	46748514	46748665	46748774	46748884	109	7,0,3	0,0,2	5,4,4	0,2,0	182	73	1	1	1.0,NA,0.376	1.0,0.445,1.0	-0.127	-12.7	12.7
10	ENSG00000273018	CTD-2303H24.2	17	-	18532505	18532878	18532505	18532597	18532753	18532878	10	39,25,38	2,0,0	21,41,36	2,0,0	229	73	1	1	0.861,1.0,1.0	0.77,1.0,1.0	0.03	3	3
1100	ENSG00000100360	IFT27	22	-	36766137	36766454	36766137	36766197	36766312	36766454	1100	4,9,5	2,0,0	5,9,13	0,3,0	188	73	0.737654	1	0.437,1.0,1.0	1.0,0.538,1.0	-0.034	-3.4	3.4
1101	ENSG00000100360	IFT27	22	-	36758210	36764036	36758210	36758409	36763918	36764036	1101	585418501	0,0,0	400575449	0,1,0	5582	73	1	1	1.0,1.0,1.0	1.0,0.883,1.0	0.039	3.9	3.9
1102	ENSG00000100360	IFT27	22	-	36775673	36776125	36775673	36775794	36776030	36776125	1102	96,49,63	0,2,1	121145166	2,0,2	309	73	0.924389	1	1.0,0.853,0.937	0.935,1.0,0.951	-0.032	-3.2	3.2
1103	ENSG00000100360	IFT27	22	-	36775673	36776125	36775673	36775751	36776030	36776125	1103	108,59,86	0,0,0	148161193	1,0,0	352	73	1	1	1.0,1.0,1.0	0.968,1.0,1.0	0.011	1.1	1.1
1104	ENSG00000167967	E4F1	16	+	2229569	2232364	2229569	2229675	2232170	2232364	1104	155,74,135	31,25,22	162217209	43,30,40	2568	73	0.487153	1	0.124,0.078,0.149	0.097,0.171,0.129	-0.015	-1.5	1.5
1105	ENSG00000167967	E4F1	16	+	2229569	2232364	2229569	2229675	2232151	2232364	1105	147,72,132	0,2,0	160211208	0,1,0	2549	73	0.779363	1	1.0,0.508,1.0	1.0,0.858,1.0	-0.117	-11.7	11.7
110	ENSG00000189337	KAZN	1	+	15060171	15063622	15060171	15060297	15063571	15063622	110	11,4,2	1,0,0	4,12,0	0,0,0	3347	73	1	1	0.193,1.0,1.0	1.0,1.0,NA	-0.269	-26.9	26.9
1112	ENSG00000135365	PHF21A	11	-	45945839	45946098	45945839	45945872	45946075	45946098	1112	30,16,41	0,0,1	24,30,21	0,0,0	276	73	1	1	1.0,1.0,0.916	1.0,1.0,1.0	-0.028	-2.8	2.8
1113	ENSG00000135365	PHF21A	11	-	45969814	45971369	45969814	45969904	45971177	45971369	1113	24,19,25	0,1,2	30,36,44	0,1,0	1346	73	0.271095	1	1.0,0.508,0.404	1.0,0.661,1.0	-0.25	-25	25
1114	ENSG00000039650	PNKP	19	-	49861230	49861470	49861230	49861365	49861448	49861470	1114	19,21,15	29,17,46	19,22,20	43,47,47	156	73	0.262833	1	0.235,0.366,0.132	0.171,0.18,0.166	0.072	7.2	7.2
1116	ENSG00000039650	PNKP	19	-	49861252	49861510	49861252	49861361	49861448	49861510	1116	20,21,17	1,0,0	21,26,22	1,0,2	160	73	0.719745	1	0.901,1.0,1.0	0.905,1.0,0.834	0.054	5.4	5.4
1117	ENSG00000039650	PNKP	19	-	49861607	49861881	49861607	49861695	49861771	49861881	1117	6,5,13	26,12,21	11,13,10	26,22,38	149	73	0.958211	1	0.102,0.17,0.233	0.172,0.225,0.114	-0.002	-0.2	0.2
1118	ENSG00000039650	PNKP	19	-	49861448	49861881	49861448	49861510	49861607	49861881	1118	33,9,32	41,27,32	27,30,34	39,59,46	170	73	0.695471	1	0.257,0.125,0.3	0.229,0.179,0.241	0.011	1.1	1.1
1119	ENSG00000039650	PNKP	19	-	49864178	49864403	49864178	49864236	49864323	49864403	1119	19,20,19	29,18,17	24,27,13	27,27,27	160	73	0.59836	1	0.23,0.336,0.338	0.289,0.313,0.18	0.041	4.1	4.1
1120	ENSG00000144354	CDCA7	2	+	173363817	173364989	173363817	173363895	173364794	173364989	1120	23,27,37	16,7,23	37,49,46	18,18,15	972	73	0.245334	1	0.097,0.225,0.108	0.134,0.17,0.187	-0.02	-2	2
1123	ENSG00000187742	SECISBP2	9	+	89332587	89332986	89332587	89332713	89332907	89332986	1123	21,6,11	0,1,0	10,18,11	0,0,0	267	73	1	1	1.0,0.621,1.0	1.0,1.0,1.0	-0.126	-12.6	12.6
1124	ENSG00000137074	APTX	9	-	32987543	32988134	32987543	32987731	32988091	32988134	1124	151107140	0,0,1	124140179	0,0,0	433	73	1	1	1.0,1.0,0.959	1.0,1.0,1.0	-0.014	-1.4	1.4
1127	ENSG00000133030	MPRIP	17	+	17147318	17147528	17147318	17147387	17147457	17147528	1127	7,1,3	0,0,0	6,3,4	0,0,1	143	73	1	1	1.0,1.0,1.0	1.0,1.0,0.671	0.11	11	11
1128	ENSG00000102908	NFAT5	16	+	69691748	69694239	69691748	69691938	69694085	69694239	1128	11118301084	0,0,0	6219141021	1,0,0	2220	73	1	1	1.0,1.0,1.0	0.953,1.0,1.0	0.016	1.6	1.6
1129	ENSG00000086758	HUWE1	X	-	53631413	53631580	53631413	53631482	53631566	53631580	1129	11,2,5	108,61,81	5,4,8	56,68,50	157	73	0.47002	1	0.045,0.015,0.028	0.04,0.027,0.069	-0.016	-1.6	1.6
112	ENSG00000169228	RAB24	5	-	177301934	177302178	177301934	177301973	177302127	177302178	112	45,43,51	0,0,0	48,54,64	1,0,0	227	73	1	1	1.0,1.0,1.0	0.939,1.0,1.0	0.02	2	2
1131	ENSG00000130723	PRRC2B	9	+	131490764	131491580	131490764	131490769	131491424	131491580	1131	63,52,65	0,0,0	72,95,90	1,0,0	728	73	1	1	1.0,1.0,1.0	0.878,1.0,1.0	0.041	4.1	4.1
1132	ENSG00000172350	ABCG4	11	+	119158233	119158725	119158233	119158332	119158556	119158725	1132	0,0,0	2,0,0	0,1,0	0,0,0	297	73	1	1	0.0,NA,NA	NA,1.0,NA	-1	-100	100
1133	ENSG00000234741	GAS5	1	-	173863900	173864304	173863900	173864098	173864256	173864304	1133	193137173	0,0,0	142207138	0,1,0	231	73	1	1	1.0,1.0,1.0	1.0,0.985,1.0	0.005	0.5	0.5
1134	ENSG00000234741	GAS5	1	-	173863900	173864304	173863900	173864075	173864256	173864304	1134	204144189	321245294	152223153	285308284	254	73	0.713444	1	0.154,0.145,0.156	0.133,0.172,0.134	0.005	0.5	0.5
1136	ENSG00000234741	GAS5	1	-	173864256	173864506	173864256	173864304	173864483	173864506	1136	308229284	447390456	259268292	458502437	252	73	0.464627	1	0.166,0.145,0.153	0.141,0.134,0.162	0.009	0.9	0.9
1137	ENSG00000234741	GAS5	1	-	173864256	173864704	173864256	173864304	173864674	173864704	1137	576397499	10,2,4	439505513	1,4,16	443	73	0.398084	1	0.905,0.97,0.954	0.986,0.954,0.841	0.016	1.6	1.6
1138	ENSG00000234741	GAS5	1	-	173864256	173865282	173864256	173864304	173865228	173865282	1138	1037684888	1,0,1	786942939	0,0,1	997	73	1	1	0.987,1.0,0.985	1.0,1.0,0.986	-0.005	-0.5	0.5
1139	ENSG00000234741	GAS5	1	-	173865228	173865547	173865228	173865282	173865541	173865547	1139	678520677	1,0,2	678717665	1,0,0	332	73	1	1	0.993,1.0,0.987	0.993,1.0,1.0	-0.004	-0.4	0.4
113	ENSG00000169228	RAB24	5	-	177301934	177302178	177301934	177301987	177302127	177302178	113	23,18,23	76,43,72	18,17,26	82,64,75	213	73	0.375107	1	0.094,0.125,0.099	0.07,0.083,0.106	0.02	2	2
1140	ENSG00000234741	GAS5	1	-	173866527	173866796	173866527	173866567	173866760	173866796	1140	385266413	324293344	371448405	330357345	266	73	0.454059	1	0.246,0.199,0.248	0.236,0.256,0.244	-0.014	-1.4	1.4
1141	ENSG00000234741	GAS5	1	-	173865856	173866206	173865856	173865894	173866176	173866206	1141	357270333	464405448	309359397	540543469	355	73	0.568176	1	0.137,0.121,0.133	0.105,0.12,0.148	0.006	0.6	0.6
1142	ENSG00000234741	GAS5	1	-	173864256	173865282	173864256	173864704	173865228	173865282	1142	613396524	497430532	495588564	463562492	597	73	0.670779	1	0.131,0.101,0.107	0.116,0.113,0.123	-0.004	-0.4	0.4
1143	ENSG00000234741	GAS5	1	-	173865228	173865547	173865228	173865282	173865509	173865547	1143	401274383	259216223	362411348	234296247	300	73	0.700172	1	0.274,0.236,0.295	0.273,0.253,0.255	0.008	0.8	0.8
1144	ENSG00000234741	GAS5	1	-	173865228	173865547	173865228	173865282	173865470	173865547	1144	197136168	311231331	157176169	273305337	261	73	0.705965	1	0.151,0.141,0.124	0.139,0.139,0.123	0.005	0.5	0.5
1145	ENSG00000234741	GAS5	1	-	173864483	173864697	173864483	173864506	173864674	173864697	1145	358264309	409383443	277330313	451480429	241	73	0.303204	1	0.21,0.173,0.174	0.157,0.172,0.181	0.016	1.6	1.6
1146	ENSG00000234741	GAS5	1	-	173866527	173866796	173866527	173866581	173866760	173866796	1146	327218333	5,2,0	305390340	0,4,3	252	73	0.849269	1	0.95,0.969,1.0	1.0,0.966,0.97	-0.006	-0.6	0.6
1147	ENSG00000234741	GAS5	1	-	173866527	173866796	173866527	173866578	173866760	173866796	1147	328218337	0,0,1	305390342	0,2,0	255	73	1	1	1.0,1.0,0.99	1.0,0.982,1.0	0.003	0.3	0.3
1149	ENSG00000116580	GON4L	1	-	155815804	155816262	155815804	155815900	155816211	155816262	1149	3,10,7	19,21,27	3,5,8	9,20,17	384	73	0.884608	1	0.029,0.083,0.047	0.06,0.045,0.082	-0.009	-0.9	0.9
114	ENSG00000169228	RAB24	5	-	177302127	177302496	177302127	177302178	177302396	177302496	114	96,45,86	103,80,67	87,85,135	99,123,82	291	73	0.537994	1	0.19,0.124,0.244	0.181,0.148,0.292	-0.021	-2.1	2.1
1151	ENSG00000166710	B2M	15	+	44715422	44716356	44715422	44715701	44716346	44716356	1151	412405465	1,0,0	488613409	0,0,0	718	73	1	1	0.977,1.0,1.0	1.0,1.0,1.0	-0.008	-0.8	0.8
1152	ENSG00000166710	B2M	15	+	44715422	44716356	44715422	44715509	44716346	44716356	1152	512746775290	0,2,0	552661585359	0,0,0	910	73	1	1	1.0,0.995,1.0	1.0,1.0,1.0	-0.002	-0.2	0.2
1153	ENSG00000166710	B2M	15	+	44716346	44716559	44716346	44716356	44716472	44716559	1153	13,16,16	0,1,0	12,19,26	0,0,0	189	73	1	1	1.0,0.861,1.0	1.0,1.0,1.0	-0.046	-4.6	4.6
1155	ENSG00000104231	ZFAND1	8	-	81714598	81714895	81714598	81714659	81714803	81714895	1155	44,25,32	5,5,2	30,28,23	0,5,2	217	73	0.38354	1	0.747,0.627,0.843	1.0,0.653,0.795	-0.077	-7.7	7.7
1156	ENSG00000104231	ZFAND1	8	-	81713917	81714895	81713917	81714039	81714803	81714895	1156	151,88,120	96,66,108	96126114	81,97,93	837	73	0.625936	1	0.121,0.104,0.088	0.094,0.102,0.097	0.007	0.7	0.7
1157	ENSG00000104231	ZFAND1	8	-	81714803	81715114	81714803	81714895	81714986	81715114	1157	9,6,13	112,78,103	23,9,10	118,113,99	164	73	0.261779	1	0.035,0.033,0.053	0.08,0.034,0.043	-0.012	-1.2	1.2
1158	ENSG00000104714	ERICH1	8	-	625674	627238	625674	625968	627002	627238	1158	8,10,20	3,0,0	8,10,11	2,0,0	1107	73	0.424395	1	0.15,1.0,1.0	0.209,1.0,1.0	-0.02	-2	2
115	ENSG00000198105	ZNF248	10	-	37828764	37833116	37828764	37831312	37833024	37833116	115	686506634	18,15,10	498509469	15,16,10	1785	73	0.523497	1	0.609,0.58,0.722	0.576,0.565,0.657	0.038	3.8	3.8
1167	ENSG00000131037	EPS8L1	19	+	55082091	55082349	55082091	55082180	55082274	55082349	1167	0,1,0	6,1,0	0,1,2	4,1,7	167	73	1	1	0.0,0.304,NA	0.0,0.304,0.111	0.014	1.4	1.4
1168	ENSG00000131037	EPS8L1	19	+	55083377	55083644	55083377	55083519	55083615	55083644	1168	1,0,5	1,2,3	7,2,2	3,1,10	169	73	0.635038	1	0.302,0.0,0.419	0.502,0.463,0.08	-0.108	-10.8	10.8
1169	ENSG00000175305	CCNE2	8	-	94893890	94894116	94893890	94893944	94894022	94894116	1169	0,3,0	23,30,17	1,1,3	24,25,25	151	73	0.797246	1	0.0,0.046,0.0	0.02,0.019,0.055	-0.016	-1.6	1.6
116	ENSG00000176953	NFATC2IP	16	+	28958804	28959018	28958804	28958861	28958990	28959018	116	8,8,8	51,33,44	8,5,10	51,39,65	202	73	0.484783	1	0.054,0.081,0.062	0.054,0.044,0.053	0.015	1.5	1.5
1172	ENSG00000248712	CCDC153	11	-	119193150	119193885	119193150	119193384	119193765	119193885	1172	0,1,0	0,0,1	0,0,7	0,0,0	454	73	1	1	NA,1.0,0.0	NA,NA,1.0	-0.5	-50	50
1175	ENSG00000171148	TADA3	3	-	9792215	9792408	9792215	9792229	9792389	9792408	1175	300217315	0,1,0	326381354	0,0,0	233	73	1	1	1.0,0.986,1.0	1.0,1.0,1.0	-0.005	-0.5	0.5
1176	ENSG00000171148	TADA3	3	-	9792215	9792408	9792215	9792273	9792389	9792408	1176	296217315	0,0,0	324379354	0,1,0	189	73	1	1	1.0,1.0,1.0	1.0,0.993,1.0	0.002	0.2	0.2
1177	ENSG00000171148	TADA3	3	-	9791259	9791485	9791259	9791381	9791462	9791485	1177	430290434	0,0,0	372476488	0,0,1	154	73	1	1	1.0,1.0,1.0	1.0,1.0,0.996	0.001	0.1	0.1
1179	ENSG00000100417	PMM1	22	-	41583958	41584372	41583958	41584058	41584280	41584372	1179	33,37,35	41,33,53	29,38,35	54,56,48	295	73	0.215293	1	0.166,0.217,0.14	0.117,0.144,0.153	0.036	3.6	3.6
117	ENSG00000176953	NFATC2IP	16	+	28958804	28959018	28958804	28958880	28958990	28959018	117	8,8,8	0,0,0	6,5,10	0,1,0	183	73	1	1	1.0,1.0,1.0	1.0,0.666,1.0	0.111	11.1	11.1
1180	ENSG00000111196	MAGOHB	12	-	10607853	10609941	10607853	10607936	10609830	10609941	1180	35,38,48	114,57,112	33,51,49	87,88,101	1967	73	0.551679	1	0.011,0.024,0.016	0.014,0.021,0.018	-0.001	-0.1	0.1
1181	ENSG00000137409	MTCH1	6	-	36970405	36970694	36970405	36970473	36970646	36970694	1181	15,23,27	206200222	20,23,13	217244198	246	73	0.341073	1	0.021,0.033,0.035	0.027,0.027,0.019	0.005	0.5	0.5
1182	ENSG00000137409	MTCH1	6	-	36969465	36970114	36969465	36969515	36970038	36970114	1182	159124172	2,0,0	159213195	0,0,0	596	73	1	1	0.907,1.0,1.0	1.0,1.0,1.0	-0.031	-3.1	3.1
1184	ENSG00000108107	RPL28	19	+	55385960	55386438	55385960	55386209	55386349	55386438	1184	295194244	0,0,1	311374408	1,1,0	213	73	1	1	1.0,1.0,0.988	0.991,0.992,1.0	0.002	0.2	0.2
1185	ENSG00000108107	RPL28	19	+	55386569	55388048	55386569	55386663	55387929	55388048	1185	182713051513	1,1,0	199520712170	1,1,1	1339	73	1	1	0.99,0.986,1.0	0.991,0.991,0.992	0.001	0.1	0.1
1186	ENSG00000108107	RPL28	19	+	55386569	55388048	55386569	55386674	55387929	55388048	1186	13099471106	2,0,0	149715331558	0,0,2	1328	73	1	1	0.973,1.0,1.0	1.0,1.0,0.977	-0.001	-0.1	0.1
1187	ENSG00000108107	RPL28	19	+	55386569	55388048	55386569	55386671	55387929	55388048	1187	148710401208	0,0,0	162916471723	1,0,1	1331	73	1	1	1.0,1.0,1.0	0.989,1.0,0.99	0.007	0.7	0.7
1188	ENSG00000108107	RPL28	19	+	55386569	55388048	55386569	55386693	55387929	55388048	1188	622414517	230115752073	663759771	248527922522	1309	73	0.44523	1	0.015,0.014,0.014	0.015,0.015,0.017	-0.001	-0.1	0.1
1189	ENSG00000108107	RPL28	19	+	55385960	55386438	55385960	55386059	55386349	55386438	1189	299208253	0,0,0	316382420	0,1,0	363	73	1	1	1.0,1.0,1.0	1.0,0.987,1.0	0.004	0.4	0.4
1191	ENSG00000261740	RP11-345J4.5	16	-	29452108	29454113	29452108	29452227	29454015	29454113	1191	8,3,2	1,0,0	4,4,0	0,0,0	1861	73	1	1	0.239,1.0,1.0	1.0,1.0,NA	-0.254	-25.4	25.4
1198	ENSG00000256269	HMBS	11	+	119087986	119088308	119087986	119088078	119088254	119088308	1198	16,8,25	0,0,0	13,22,10	0,0,2	249	73	1	1	1.0,1.0,1.0	1.0,1.0,0.594	0.135	13.5	13.5
1199	ENSG00000256269	HMBS	11	+	119092610	119093021	119092610	119092807	119092934	119093021	1199	19,9,20	0,0,1	32,31,32	0,0,0	200	73	1	1	1.0,1.0,0.88	1.0,1.0,1.0	-0.04	-4	4
119	ENSG00000117410	ATP6V0B	1	+	43974970	43975848	43974970	43975103	43975799	43975848	119	102,70,78	2,0,1	126,99,91	0,0,0	769	73	0.622853	1	0.829,1.0,0.881	1.0,1.0,1.0	-0.097	-9.7	9.7
11	ENSG00000135749	PCNXL2	1	-	233217898	233218184	233217898	233217931	233218030	233218184	11	4,2,0	6,6,4	6,2,0	5,2,7	172	73	0.476227	1	0.221,0.124,0.0	0.337,0.298,0.0	-0.097	-9.7	9.7
1200	ENSG00000256269	HMBS	11	+	119092124	119092523	119092124	119092163	119092403	119092523	1200	48,8,36	60,37,41	34,35,25	68,68,57	313	73	0.231464	1	0.157,0.048,0.17	0.104,0.107,0.093	0.024	2.4	2.4
1204	ENSG00000135924	DNAJB2	2	+	219280577	219281771	219280577	219280687	219281717	219281771	1204	57,39,62	79,85,84	50,53,39	77,94,90	1103	73	0.359199	1	0.046,0.029,0.047	0.041,0.036,0.028	0.006	0.6	0.6
1205	ENSG00000125877	ITPA	20	+	3218516	3219091	3218516	3218632	3218937	3219091	1205	48,17,55	2,0,0	30,57,74	0,1,0	378	73	1	1	0.823,1.0,1.0	1.0,0.917,1.0	-0.031	-3.1	3.1
1206	ENSG00000100276	RASL10A	22	-	29312932	29313987	29312932	29313568	29313862	29313987	1206	1,0,1	0,1,1	0,0,0	0,0,1	367	73	1	1	1.0,0.0,0.166	NA,NA,0.0	0.389	38.9	38.9
1207	ENSG00000128534	LSM8	7	+	118184155	118185694	118184155	118184325	118185646	118185694	1207	142116114	0,1,0	104108118	0,0,0	1394	73	1	1	1.0,0.859,1.0	1.0,1.0,1.0	-0.047	-4.7	4.7
1209	ENSG00000269713	NBPF9	1	-	149081964	149082311	149081964	149082140	149082271	149082311	1209	10,3,6	0,0,0	4,8,7	0,1,0	204	73	1	1	1.0,1.0,1.0	1.0,0.741,1.0	0.086	8.6	8.6
1211	ENSG00000269713	NBPF9	1	-	149081964	149082311	149081964	149082174	149082271	149082311	1211	6,3,5	19,10,15	2,6,4	10,20,12	170	73	0.755973	1	0.119,0.114,0.125	0.079,0.114,0.125	0.013	1.3	1.3
1212	ENSG00000185246	PRPF39	14	+	45096423	45096758	45096423	45096492	45096595	45096758	1212	67,52,76	2,0,2	55,72,69	2,2,1	176	73	0.58593	1	0.933,1.0,0.94	0.919,0.937,0.966	0.017	1.7	1.7
1215	ENSG00000106258	CYP3A5	7	-	99662815	99664095	99662815	99662882	99663967	99664095	1215	227157195	4,0,1	130169173	0,3,0	1158	73	0.222793	1	0.782,1.0,0.925	1.0,0.78,1.0	-0.024	-2.4	2.4
1216	ENSG00000106258	CYP3A5	7	-	99672579	99672915	99672579	99672679	99672854	99672915	1216	10,17,16	0,0,0	16,29,30	0,0,1	248	73	1	1	1.0,1.0,1.0	1.0,1.0,0.898	0.034	3.4	3.4
1217	ENSG00000106258	CYP3A5	7	-	99672579	99672915	99672579	99672679	99672783	99672915	1217	4,6,13	11,5,4	6,18,21	11,4,8	177	73	0.368105	1	0.13,0.331,0.573	0.184,0.65,0.52	-0.107	-10.7	10.7
1218	ENSG00000106258	CYP3A5	7	-	99676114	99676576	99676114	99676208	99676316	99676576	1218	2,5,4	0,1,1	2,7,0	0,0,2	181	73	0.183924	1	1.0,0.668,0.617	1.0,1.0,0.0	0.095	9.5	9.5
1220	ENSG00000158793	NIT1	1	+	161119133	161119612	161119133	161119388	161119508	161119612	1220	32,8,16	49,31,47	14,20,22	34,51,63	193	73	0.638468	1	0.198,0.089,0.114	0.135,0.129,0.117	0.007	0.7	0.7
1225	ENSG00000127586	CHTF18	16	+	788930	789360	788930	789125	789209	789360	1225	2,1,3	16,6,3	1,6,5	20,14,29	157	73	0.85468	1	0.055,0.072,0.317	0.023,0.166,0.074	0.06	6	6
1226	ENSG00000182173	TSEN54	17	+	75516745	75517072	75516745	75516910	75517008	75517072	1226	6,2,8	8,8,13	7,11,9	11,16,26	171	73	0.952516	1	0.243,0.096,0.208	0.214,0.227,0.129	-0.008	-0.8	0.8
1228	ENSG00000114779	ABHD14B	3	-	51971459	51971892	51971459	51971698	51971811	51971892	1228	75,29,55	0,0,0	47,76,32	0,1,2	186	73	0.902795	1	1.0,1.0,1.0	1.0,0.968,0.863	0.056	5.6	5.6
1229	ENSG00000131788	PIAS3	1	-	145856346	145857006	145856346	145856431	145856588	145857006	1229	6,4,10	20,10,16	6,14,7	14,24,19	230	73	0.745295	1	0.087,0.113,0.166	0.12,0.156,0.105	-0.005	-0.5	0.5
1230	ENSG00000131788	PIAS3	1	-	145848521	145850269	145848521	145849712	145850231	145850269	1230	24,19,27	36,11,21	12,27,38	22,31,30	592	73	0.640496	1	0.076,0.176,0.137	0.063,0.097,0.135	0.031	3.1	3.1
1232	ENSG00000131788	PIAS3	1	-	145854405	145854880	145854405	145854530	145854745	145854880	1232	37,12,19	0,0,0	17,29,28	3,0,0	288	73	0.416234	1	1.0,1.0,1.0	0.59,1.0,1.0	0.137	13.7	13.7
1234	ENSG00000196843	ARID5A	2	+	96549752	96550285	96549752	96549805	96550187	96550285	1234	0,5,0	3,1,2	1,0,1	5,1,0	455	73	0.448501	1	0.0,0.445,0.0	0.031,0.0,1.0	-0.195	-19.5	19.5
1236	ENSG00000085719	CPNE3	8	+	86544739	86545333	86544739	86544838	86545207	86545333	1236	26,12,24	1,0,0	16,23,19	0,0,0	442	73	1	1	0.811,1.0,1.0	1.0,1.0,1.0	-0.063	-6.3	6.3
1237	ENSG00000085719	CPNE3	8	+	86551045	86551234	86551045	86551100	86551182	86551234	1237	41,28,35	312212256	33,29,23	183225208	155	73	0.879353	1	0.058,0.059,0.06	0.078,0.057,0.05	-0.003	-0.3	0.3
1238	ENSG00000135218	CD36	7	+	80669952	80671164	80669952	80670022	80670976	80671164	1238	0,1,0	1,0,0	0,0,0	1,0,0	1027	73	1	1	0.0,1.0,NA	0.0,NA,NA	0.5	50	50
1240	ENSG00000100151	PICK1	22	+	38073772	38074451	38073772	38073823	38074306	38074451	1240	42,40,21	48,33,61	42,42,24	41,56,75	556	73	0.499364	1	0.103,0.137,0.043	0.119,0.09,0.04	0.011	1.1	1.1
1241	ENSG00000100151	PICK1	22	+	38073772	38074451	38073772	38073823	38074378	38074451	1241	100,72,88	0,0,0	93,104,86	0,1,0	628	73	1	1	1.0,1.0,1.0	1.0,0.924,1.0	0.025	2.5	2.5
1246	ENSG00000108654	DDX5	17	-	64503187	64503561	64503187	64503348	64503431	64503561	1246	161,85,120	0,0,0	91120129	1,0,0	156	73	1	1	1.0,1.0,1.0	0.977,1.0,1.0	0.008	0.8	0.8
1247	ENSG00000108654	DDX5	17	-	64504077	64504314	64504077	64504116	64504221	64504314	1247	114,78,92	9707771015	96,95,119	8111000948	178	73	0.455096	1	0.046,0.04,0.036	0.046,0.037,0.049	-0.003	-0.3	0.3
1248	ENSG00000108654	DDX5	17	-	64501875	64502069	64501875	64501891	64502009	64502069	1248	511456524	0,0,1	427522551	0,0,0	191	73	1	1	1.0,1.0,0.995	1.0,1.0,1.0	-0.002	-0.2	0.2
1249	ENSG00000108654	DDX5	17	-	64503094	64503300	64503094	64503098	64503187	64503300	1249	117,74,104	599493626	74,88,90	511603564	162	73	0.293823	1	0.081,0.063,0.07	0.061,0.062,0.067	0.008	0.8	0.8
124	ENSG00000137876	RSL24D1	15	-	55192402	55192833	55192402	55192522	55192719	55192833	124	19,14,23	0,0,0	14,22,18	2,0,0	270	73	1	1	1.0,1.0,1.0	0.654,1.0,1.0	0.115	11.5	11.5
1250	ENSG00000108654	DDX5	17	-	64500548	64502069	64500548	64500773	64502009	64502069	1250	407432204221	614439580	325541684172	457577580	1309	73	0.867462	1	0.27,0.29,0.289	0.284,0.287,0.286	-0.003	-0.3	0.3
1251	ENSG00000108654	DDX5	17	-	64503719	64504116	64503719	64503867	64503982	64504116	1251	53,37,41	0,1,0	53,77,58	0,0,0	188	73	1	1	1.0,0.935,1.0	1.0,1.0,1.0	-0.022	-2.2	2.2
1252	ENSG00000012817	KDM5D	Y	-	19709450	19710260	19709450	19709809	19710214	19710260	1252	44,21,18	0,0,2	31,37,39	1,0,0	478	73	1	1	1.0,1.0,0.579	0.826,1.0,1.0	-0.082	-8.2	8.2
125	ENSG00000077616	NAALAD2	11	+	90158144	90159337	90158144	90158238	90159238	90159337	125	10,0,7	2,0,0	7,4,4	0,2,2	1073	73	1	1	0.254,NA,1.0	1.0,0.12,0.12	0.214	21.4	21.4
1263	ENSG00000111615	KRR1	12	-	75506519	75506916	75506519	75506605	75506781	75506916	1263	30,35,32	0,2,0	24,25,38	0,0,0	249	73	1	1	1.0,0.837,1.0	1.0,1.0,1.0	-0.054	-5.4	5.4
1264	ENSG00000149179	C11orf49	11	+	47161126	47162247	47161126	47161190	47161445	47162247	1264	23,5,26	0,0,2	11,31,15	2,1,0	328	73	0.586033	1	1.0,1.0,0.743	0.55,0.873,1.0	0.107	10.7	10.7
1265	ENSG00000134291	TMEM106C	12	+	47966088	47966450	47966088	47966229	47966341	47966450	1265	15,17,9	1,0,0	13,17,17	0,0,0	185	73	1	1	0.855,1.0,1.0	1.0,1.0,1.0	-0.048	-4.8	4.8
1266	ENSG00000108592	FTSJ3	17	-	63826257	63826672	63826257	63826304	63826566	63826672	1266	13,8,12	61,48,58	9,21,5	65,76,48	335	73	0.895303	1	0.044,0.035,0.043	0.029,0.057,0.022	0.005	0.5	0.5
1268	ENSG00000108592	FTSJ3	17	-	63820838	63821115	63820838	63820938	63821029	63821115	1268	24,12,17	103,78,89	20,15,20	85126100	164	73	0.685957	1	0.094,0.064,0.078	0.095,0.05,0.082	0.003	0.3	0.3
1271	ENSG00000171747	LGALS4	19	-	38812430	38812945	38812430	38812519	38812841	38812945	1271	2,2,0	1,0,2	1,0,4	1,2,0	395	73	0.957918	1	0.27,1.0,0.0	0.156,0.0,1.0	0.038	3.8	3.8
1273	ENSG00000156976	EIF4A2	3	+	186784563	186786051	186784563	186784696	186785882	186786051	1273	12029121158	154129119	92311311130	115132129	1259	73	0.720788	1	0.312,0.291,0.361	0.318,0.332,0.337	-0.008	-0.8	0.8
1274	ENSG00000156976	EIF4A2	3	+	186786163	186786498	186786163	186786273	186786417	186786498	1274	143113124	0,1,1	123123145	0,0,0	217	73	1	1	1.0,0.974,0.977	1.0,1.0,1.0	-0.016	-1.6	1.6
127	ENSG00000143811	PYCR2	1	-	225922203	225923079	225922203	225922383	225923000	225923079	127	141,94,113	0,0,0	67113114	0,1,0	690	73	1	1	1.0,1.0,1.0	1.0,0.923,1.0	0.026	2.6	2.6
1280	ENSG00000096070	BRPF3	6	+	36204413	36204814	36204413	36204523	36204657	36204814	1280	3,1,2	0,0,0	2,1,1	0,0,1	207	73	1	1	1.0,1.0,1.0	1.0,1.0,0.261	0.246	24.6	24.6
1281	ENSG00000123505	AMD1	6	+	110892298	110892827	110892298	110892443	110892734	110892827	1281	152115180	11409851277	133176148	105112701282	364	73	0.807159	1	0.026,0.023,0.027	0.025,0.027,0.023	0	0	0
1282	ENSG00000123505	AMD1	6	+	110892298	110892827	110892298	110892443	110892737	110892827	1282	166128197	0,0,0	167221163	0,3,0	367	73	0.701919	1	1.0,1.0,1.0	1.0,0.936,1.0	0.021	2.1	2.1
1284	ENSG00000139192	TAPBPL	12	+	6457405	6457744	6457405	6457543	6457668	6457744	1284	29,11,13	0,0,1	21,21,47	0,1,2	198	73	0.464032	1	1.0,1.0,0.827	1.0,0.886,0.897	0.015	1.5	1.5
1285	ENSG00000241728	AP001062.8	21	-	44329630	44330046	44329630	44329819	44330042	44330046	1285	119112124	0,0,0	119161160	1,0,0	296	73	1	1	1.0,1.0,1.0	0.967,1.0,1.0	0.011	1.1	1.1
1288	ENSG00000149636	DSN1	20	-	36770872	36771473	36770872	36771193	36771424	36771473	1288	31,14,23	18,11,19	22,18,24	14,12,22	304	73	0.838353	1	0.293,0.234,0.225	0.274,0.265,0.208	0.002	0.2	0.2
128	ENSG00000182944	EWSR1	22	+	29298732	29299280	29298732	29298895	29299194	29299280	128	55,39,48	13,8,7	71,77,77	13,13,17	372	73	0.920401	1	0.454,0.489,0.574	0.517,0.538,0.471	-0.003	-0.3	0.3
1291	ENSG00000187994	RINL	19	-	38876330	38876781	38876330	38876474	38876692	38876781	1291	8,8,6	0,0,0	3,9,13	0,0,1	291	73	1	1	1.0,1.0,1.0	1.0,1.0,0.765	0.078	7.8	7.8
1294	ENSG00000135423	GLS2	12	-	56475623	56475977	56475623	56475682	56475944	56475977	1294	21,15,13	9,7,4	11,24,19	8,3,4	335	73	0.465306	1	0.337,0.318,0.415	0.231,0.635,0.509	-0.102	-10.2	10.2
1295	ENSG00000142102	ATHL1	11	+	293709	293925	293709	293727	293829	293925	1295	1,1,1	8,6,5	0,2,1	10,11,12	175	73	1	1	0.05,0.065,0.077	0.0,0.07,0.034	0.029	2.9	2.9
1296	ENSG00000142102	ATHL1	11	+	290677	291113	290677	290781	291001	291113	1296	25,5,25	0,0,1	15,31,46	0,0,0	293	73	1	1	1.0,1.0,0.862	1.0,1.0,1.0	-0.046	-4.6	4.6
129	ENSG00000182944	EWSR1	22	+	29298732	29299851	29298732	29299280	29299598	29299851	129	253133204	20,10,10	197251290	12,16,14	391	73	0.505253	1	0.703,0.713,0.792	0.754,0.745,0.795	-0.029	-2.9	2.9
12	ENSG00000135749	PCNXL2	1	-	232984135	232986540	232984135	232984477	232986091	232986540	12	112117123	8,8,9	128178141	8,16,14	1687	73	0.541368	1	0.377,0.388,0.372	0.409,0.325,0.304	0.033	3.3	3.3
1301	ENSG00000166483	WEE1	11	+	9575489	9576093	9575489	9575509	9575887	9576093	1301	6,14,11	0,0,0	13,24,16	0,2,1	451	73	0.78872	1	1.0,1.0,1.0	1.0,0.66,0.721	0.206	20.6	20.6
1302	ENSG00000137770	CTDSPL2	15	+	44486553	44486700	44486553	44486556	44486688	44486700	1302	66,43,92	0,2,0	65,97,73	0,0,0	205	73	1	1	1.0,0.884,1.0	1.0,1.0,1.0	-0.039	-3.9	3.9
1304	ENSG00000278615	C11orf98	11	-	62664848	62665181	62664848	62664973	62665056	62665181	1304	37,31,39	0,0,0	33,43,52	1,0,2	156	73	0.302224	1	1.0,1.0,1.0	0.939,1.0,0.924	0.046	4.6	4.6
1305	ENSG00000278615	C11orf98	11	-	62663114	62663333	62663114	62663138	62663235	62663333	1305	169143174	2,0,2	169216169	0,0,0	170	73	0.805453	1	0.973,1.0,0.974	1.0,1.0,1.0	-0.018	-1.8	1.8
1306	ENSG00000278615	C11orf98	11	-	62663114	62663333	62663114	62663156	62663235	62663333	1306	73,61,61	2,0,0	79,102,65	0,0,0	152	73	1	1	0.946,1.0,1.0	1.0,1.0,1.0	-0.018	-1.8	1.8
1307	ENSG00000278615	C11orf98	11	-	62664848	62665181	62664848	62664973	62665122	62665181	1307	50,48,54	8,3,4	47,67,80	8,6,2	222	73	0.750838	1	0.673,0.84,0.816	0.659,0.786,0.929	-0.015	-1.5	1.5
1308	ENSG00000278615	C11orf98	11	-	62664848	62665181	62664848	62664973	62665124	62665181	1308	50,48,54	0,0,0	47,68,80	1,0,0	224	73	1	1	1.0,1.0,1.0	0.939,1.0,1.0	0.02	2	2
1309	ENSG00000204351	SKIV2L	6	+	31961040	31961675	31961040	31961094	31961546	31961675	1309	96,64,69	1,1,0	72,85,87	0,0,1	525	73	1	1	0.93,0.899,1.0	1.0,1.0,0.924	-0.032	-3.2	3.2
1310	ENSG00000204351	SKIV2L	6	+	31969279	31969751	31969279	31969420	31969514	31969751	1310	34,13,16	30,24,14	21,33,38	27,25,20	167	73	0.263151	1	0.331,0.191,0.333	0.254,0.366,0.454	-0.073	-7.3	7.3
1311	ENSG00000204351	SKIV2L	6	+	31962713	31963091	31962713	31962798	31962984	31963091	1311	7,5,5	31,16,26	3,6,9	22,39,32	259	73	0.68479	1	0.06,0.081,0.051	0.037,0.042,0.073	0.013	1.3	1.3
1312	ENSG00000204351	SKIV2L	6	+	31967955	31968448	31967955	31968082	31968331	31968448	1312	23,17,19	2,1,0	21,19,15	0,0,0	322	73	0.902623	1	0.723,0.794,1.0	1.0,1.0,1.0	-0.161	-16.1	16.1
1314	ENSG00000204351	SKIV2L	6	+	31968622	31969089	31968622	31968796	31968870	31969089	1314	5,4,15	25,29,35	10,13,7	45,42,28	147	73	0.825297	1	0.09,0.064,0.175	0.099,0.133,0.11	-0.004	-0.4	0.4
1316	ENSG00000204843	DCTN1	2	-	74367970	74368880	74367970	74368131	74368727	74368880	1316	9,4,25	78,51,63	11,12,16	46,84,67	669	73	0.812181	1	0.012,0.008,0.042	0.025,0.015,0.025	-0.001	-0.1	0.1
1317	ENSG00000204843	DCTN1	2	-	74366243	74366620	74366243	74366375	74366458	74366620	1317	18,2,13	102,41,86	13,10,11	67,95,86	156	73	0.930792	1	0.076,0.022,0.066	0.083,0.047,0.056	-0.007	-0.7	0.7
1320	ENSG00000179218	CALR	19	+	12940648	12940887	12940648	12940654	12940743	12940887	1320	251209239	236217522594	240264253	235228262438	162	73	0.608179	1	0.046,0.051,0.04	0.044,0.04,0.045	0.003	0.3	0.3
1321	ENSG00000179218	CALR	19	+	12943535	12943756	12943535	12943629	12943712	12943756	1321	656439621	254318832381	626754678	226527062491	156	73	0.292086	1	0.108,0.098,0.109	0.115,0.115,0.113	-0.009	-0.9	0.9
1322	ENSG00000179218	CALR	19	+	12940648	12940887	12940648	12940654	12940837	12940887	1322	465134254485	0,0,0	437750664695	0,1,0	256	73	1	1	1.0,1.0,1.0	1.0,0.999,1.0	0	0	0
1323	ENSG00000182108	DEXI	16	-	10929216	10929559	10929216	10929360	10929471	10929559	1323	155124160	0,1,0	135192162	0,0,0	184	73	1	1	1.0,0.98,1.0	1.0,1.0,1.0	-0.007	-0.7	0.7
1325	ENSG00000241878	PISD	22	-	31621333	31621885	31621333	31621472	31621648	31621885	1325	8,7,4	11,12,13	8,11,4	18,17,15	249	73	0.802619	1	0.176,0.146,0.083	0.115,0.159,0.073	0.019	1.9	1.9
1326	ENSG00000241878	PISD	22	-	31621333	31621885	31621333	31621433	31621648	31621885	1326	20,17,16	0,0,0	15,21,11	0,1,0	288	73	1	1	1.0,1.0,1.0	1.0,0.842,1.0	0.053	5.3	5.3
1327	ENSG00000150433	TMEM218	11	-	125102131	125102809	125102131	125102317	125102636	125102809	1327	56,29,51	7,2,20	47,30,51	15,11,13	392	73	0.187033	1	0.598,0.73,0.322	0.368,0.337,0.422	0.174	17.4	17.4
1328	ENSG00000150433	TMEM218	11	-	125102131	125102809	125102131	125102317	125102733	125102809	1328	80,53,90	11,4,11	85,57,84	8,11,9	489	73	0.806657	1	0.521,0.664,0.55	0.613,0.436,0.582	0.035	3.5	3.5
132	ENSG00000165688	PMPCA	9	+	136421831	136423760	136421831	136421976	136423094	136423760	132	89,33,46	112,74,74	46,65,44	71,89,100	1191	73	0.711658	1	0.046,0.027,0.037	0.038,0.043,0.026	0.001	0.1	0.1
1334	ENSG00000241945	PWP2	21	+	44124579	44126119	44124579	44124727	44126010	44126119	1334	2,0,0	22,8,14	0,3,4	14,14,18	1356	73	1	1	0.005,0.0,0.0	0.0,0.011,0.012	-0.006	-0.6	0.6
1335	ENSG00000241945	PWP2	21	+	44120951	44122357	44120951	44121102	44122176	44122357	1335	3,0,1	2,1,1	1,1,5	5,1,4	1147	73	0.639965	1	0.087,0.0,0.06	0.013,0.06,0.074	0	0	0
1336	ENSG00000140043	PTGR2	14	+	73876997	73880176	73876997	73877168	73880054	73880176	1336	323218323	3,6,5	230249292	7,6,7	2959	73	0.212352	1	0.726,0.473,0.614	0.448,0.506,0.507	0.117	11.7	11.7
1337	ENSG00000109971	HSPA8	11	-	123060606	123060798	123060606	123060625	123060697	123060798	1337	660254216745	0,0,0	640972536747	1,0,0	145	73	1	1	1.0,1.0,1.0	1.0,1.0,1.0	0	0	0
1338	ENSG00000145214	DGKQ	4	-	967554	967802	967554	967649	967727	967802	1338	6,1,4	5,14,8	7,6,3	9,18,12	151	73	0.905344	1	0.367,0.033,0.195	0.273,0.139,0.108	0.025	2.5	2.5
1339	ENSG00000145214	DGKQ	4	-	967554	967802	967554	967647	967727	967802	1339	8,2,5	0,0,0	8,9,6	0,1,0	153	73	1	1	1.0,1.0,1.0	1.0,0.811,1.0	0.063	6.3	6.3
133	ENSG00000197558	SSPO	7	+	149795538	149796515	149795538	149795666	149796370	149796515	133	6,2,5	0,0,6	2,3,6	0,2,3	777	73	0.55536	1	1.0,1.0,0.073	1.0,0.124,0.158	0.264	26.4	26.4
1343	ENSG00000149196	C11orf73	11	+	86344602	86345229	86344602	86344721	86345113	86345229	1343	20,15,30	0,0,0	18,14,26	3,0,0	465	73	0.321668	1	1.0,1.0,1.0	0.485,1.0,1.0	0.172	17.2	17.2
1346	ENSG00000235109	ZSCAN31	6	-	28353861	28354204	28353861	28353952	28354130	28354204	1346	99,54,58	0,2,0	63,82,77	0,3,1	251	73	0.792508	1	1.0,0.887,1.0	1.0,0.888,0.957	0.014	1.4	1.4
1347	ENSG00000235109	ZSCAN31	6	-	28353861	28354204	28353861	28353952	28354091	28354204	1347	71,41,44	0,0,0	52,65,62	0,1,0	212	73	1	1	1.0,1.0,1.0	1.0,0.957,1.0	0.014	1.4	1.4
1348	ENSG00000115091	ACTR3	2	+	113951719	113955706	113951719	113951845	113955622	113955706	1348	83,81,100	487470447	52,86,55	365388445	3850	73	1	1	0.003,0.003,0.004	0.003,0.004,0.002	0	0	0
1350	ENSG00000137411	VARS2	6	+	30923352	30924560	30923352	30923505	30924353	30924560	1350	12,3,9	27,7,12	11,11,15	17,20,21	921	73	0.465236	1	0.034,0.033,0.056	0.049,0.042,0.054	-0.007	-0.7	0.7
1352	ENSG00000105643	ARRDC2	19	+	18008167	18008777	18008167	18008584	18008710	18008777	1352	2,0,0	0,3,0	0,1,0	0,1,0	199	73	1	1	1.0,0.0,NA	NA,0.268,NA	0.232	23.2	23.2
1353	ENSG00000166582	CENPV	17	-	16348615	16349333	16348615	16348685	16349139	16349333	1353	111,49,71	0,0,1	47,59,72	0,0,0	527	73	1	1	1.0,1.0,0.908	1.0,1.0,1.0	-0.031	-3.1	3.1
1355	ENSG00000092203	TOX4	14	+	21487450	21488850	21487450	21487693	21488589	21488850	1355	37,21,34	55,28,43	29,27,30	45,42,46	969	73	0.567245	1	0.048,0.053,0.056	0.046,0.046,0.047	0.006	0.6	0.6
1356	ENSG00000092203	TOX4	14	+	21487450	21488850	21487450	21487540	21488589	21488850	1356	251190256	1,0,0	216278253	0,0,0	1122	73	1	1	0.942,1.0,1.0	1.0,1.0,1.0	-0.019	-1.9	1.9
1357	ENSG00000092203	TOX4	14	+	21487450	21488850	21487450	21487630	21488589	21488850	1357	118,68,105	1,0,0	92110108	0,0,0	1032	73	1	1	0.893,1.0,1.0	1.0,1.0,1.0	-0.036	-3.6	3.6
1359	ENSG00000066777	ARFGEF1	8	-	67343163	67343677	67343163	67343336	67343509	67343677	1359	22,18,12	4,0,2	29,35,18	0,0,8	246	73	0.457134	1	0.62,1.0,0.64	1.0,1.0,0.4	-0.047	-4.7	4.7
135	ENSG00000197558	SSPO	7	+	149791301	149791706	149791301	149791393	149791474	149791706	135	0,0,2	1,2,0	0,0,1	0,3,2	154	73	1	1	0.0,0.0,1.0	NA,0.0,0.192	0.237	23.7	23.7
1363	ENSG00000158941	CCAR2	8	+	22619149	22620468	22619149	22619355	22619637	22620468	1363	40,31,67	56,39,59	48,80,50	54,72,54	355	73	0.548984	1	0.128,0.14,0.189	0.155,0.186,0.16	-0.015	-1.5	1.5
1364	ENSG00000111642	CHD4	12	-	6583026	6583378	6583026	6583113	6583197	6583378	1364	37,22,57	154100145	28,32,38	94119108	157	73	0.785757	1	0.1,0.093,0.155	0.122,0.111,0.141	-0.009	-0.9	0.9
1365	ENSG00000111642	CHD4	12	-	6583026	6583378	6583026	6583113	6583195	6583378	1365	35,21,55	0,0,0	28,31,33	1,0,0	155	73	1	1	1.0,1.0,1.0	0.93,1.0,1.0	0.023	2.3	2.3
1366	ENSG00000162231	NXF1	11	-	62798538	62800486	62798538	62798575	62800376	62800486	1366	694409642	44,28,33	490728656	24,37,33	1874	73	0.26667	1	0.381,0.363,0.431	0.443,0.434,0.436	-0.046	-4.6	4.6
1368	ENSG00000178971	CTC1	17	-	8229890	8230468	8229890	8229922	8230293	8230468	1368	24,23,28	0,0,0	28,29,48	2,1,0	444	73	0.727244	1	1.0,1.0,1.0	0.697,0.827,1.0	0.159	15.9	15.9
1369	ENSG00000178971	CTC1	17	-	8230293	8230468	8230293	8230348	8230446	8230468	1369	44,35,43	0,0,0	25,50,42	1,0,0	171	73	1	1	1.0,1.0,1.0	0.914,1.0,1.0	0.029	2.9	2.9
1371	ENSG00000278053	DDX52	17	-	37619767	37621277	37619767	37619839	37621126	37621277	1371	39,33,56	0,1,2	41,54,56	0,0,1	1360	73	0.658772	1	1.0,0.639,0.6	1.0,1.0,0.75	-0.17	-17	17
1372	ENSG00000066739	ATG2B	14	-	96332304	96332526	96332304	96332410	96332500	96332526	1372	8,6,6	16,8,29	1,9,2	18,18,15	163	73	0.179232	1	0.183,0.251,0.085	0.024,0.183,0.056	0.085	8.5	8.5
1373	ENSG00000167566	NCKAP5L	12	-	49791145	49792588	49791145	49792051	49792366	49792588	1373	0,7,1	1,0,1	2,1,1	0,1,2	388	73	0.811749	1	0.0,1.0,0.158	1.0,0.158,0.086	-0.029	-2.9	2.9
1376	ENSG00000183914	DNAH2	17	+	7831503	7831678	7831503	7831541	7831660	7831678	1376	3,2,1	5,3,0	2,1,2	0,3,7	192	73	0.853761	1	0.186,0.202,1.0	1.0,0.112,0.098	0.059	5.9	5.9
1379	ENSG00000142327	RNPEPL1	2	+	240573774	240574628	240573774	240573891	240574514	240574628	1379	147132125	0,2,0	124169150	0,0,0	696	73	1	1	1.0,0.874,1.0	1.0,1.0,1.0	-0.042	-4.2	4.2
1380	ENSG00000142327	RNPEPL1	2	+	240575029	240575610	240575029	240575142	240575501	240575610	1380	7,4,7	59,34,35	5,10,5	38,64,57	432	73	0.8259	1	0.02,0.019,0.033	0.022,0.026,0.015	0.003	0.3	0.3
1382	ENSG00000270168	LA16c-380H5.3	16	+	2994805	2994971	2994805	2994838	2994926	2994971	1382	2,1,1	7,5,14	2,2,1	13,15,13	161	73	0.902686	1	0.115,0.083,0.031	0.065,0.057,0.034	0.024	2.4	2.4
1383	ENSG00000270168	LA16c-380H5.3	16	+	2997665	2997835	2997665	2997704	2997802	2997835	1383	2,7,9	0,0,0	0,2,5	0,1,0	171	73	1	1	1.0,1.0,1.0	NA,0.461,1.0	0.269	26.9	26.9
1384	ENSG00000065989	PDE4A	19	+	10461525	10461999	10461525	10461680	10461876	10461999	1384	1,0,0	3,1,1	0,0,0	1,3,0	269	73	1	1	0.083,0.0,0.0	0.0,0.0,NA	0.028	2.8	2.8
1385	ENSG00000160055	TMEM234	1	-	32216196	32217351	32216196	32216947	32217258	32217351	1385	14,9,16	17,16,10	31,18,16	19,24,9	384	73	0.269532	1	0.135,0.097,0.233	0.237,0.125,0.253	-0.05	-5	5
1386	ENSG00000160055	TMEM234	1	-	32215135	32215795	32215135	32215216	32215672	32215795	1386	24,7,15	2,3,1	17,9,28	3,4,1	529	73	0.858309	1	0.623,0.244,0.674	0.439,0.237,0.794	0.024	2.4	2.4
1388	ENSG00000260238	PMF1-BGLAP	1	+	156242552	156242790	156242552	156242591	156242778	156242790	1388	5,0,3	0,0,0	12,9,11	0,2,0	260	73	1	1	1.0,NA,1.0	1.0,0.558,1.0	0.147	14.7	14.7
1389	ENSG00000143303	RRNAD1	1	+	156728474	156729215	156728474	156728559	156729008	156729215	1389	244153234	0,0,1	313353329	0,0,0	522	73	1	1	1.0,1.0,0.97	1.0,1.0,1.0	-0.01	-1	1
1390	ENSG00000143303	RRNAD1	1	+	156731990	156732473	156731990	156732115	156732280	156732473	1390	63,32,52	52,24,45	57,71,43	50,40,56	238	73	0.855636	1	0.271,0.29,0.262	0.259,0.353,0.191	0.007	0.7	0.7
1391	ENSG00000161202	DVL3	3	+	184164795	184165206	184164795	184164931	184165112	184165206	1391	40,21,33	42,32,30	35,33,39	35,42,39	254	73	0.904324	1	0.215,0.159,0.24	0.223,0.184,0.223	-0.005	-0.5	0.5
1394	ENSG00000152422	XRCC4	5	+	83203551	83203707	83203551	83203564	83203673	83203707	1394	46,31,28	0,0,0	31,34,26	0,0,1	182	73	1	1	1.0,1.0,1.0	1.0,1.0,0.912	0.029	2.9	2.9
1396	ENSG00000141524	TMC6	17	-	78125725	78126366	78125725	78125884	78126276	78126366	1396	16,5,20	33,31,27	17,22,12	47,45,40	465	73	0.680457	1	0.071,0.025,0.104	0.054,0.071,0.045	0.01	1	1
1397	ENSG00000141524	TMC6	17	-	78120176	78121164	78120176	78120832	78121012	78121164	1397	11,5,6	30,20,24	7,12,18	30,40,38	253	73	0.547027	1	0.096,0.067,0.067	0.063,0.08,0.12	-0.011	-1.1	1.1
1398	ENSG00000141524	TMC6	17	-	78125725	78126366	78125725	78125834	78126276	78126366	1398	54,33,50	1,0,0	59,56,62	0,1,0	515	73	1	1	0.884,1.0,1.0	1.0,0.888,1.0	-0.001	-0.1	0.1
139	ENSG00000197558	SSPO	7	+	149826449	149827985	149826449	149826577	149826912	149827985	139	3,9,1	1,0,0	7,4,3	0,0,0	408	73	1	1	0.349,1.0,1.0	1.0,1.0,1.0	-0.217	-21.7	21.7
13	ENSG00000135749	PCNXL2	1	-	233025145	233025632	233025145	233025399	233025593	233025632	13	66,69,44	0,0,0	32,51,30	0,0,2	267	73	1	1	1.0,1.0,1.0	1.0,1.0,0.804	0.065	6.5	6.5
1404	ENSG00000157978	LDLRAP1	1	+	25563660	25565207	25563660	25563791	25565172	25565207	1404	6,7,16	23,7,18	5,13,14	18,13,25	1454	73	0.958813	1	0.013,0.048,0.043	0.014,0.048,0.027	0.005	0.5	0.5
1405	ENSG00000070610	GBA2	9	-	35738052	35738632	35738052	35738269	35738525	35738632	1405	209178191	0,3,1	172227204	4,2,0	329	73	0.477368	1	1.0,0.929,0.977	0.905,0.962,1.0	0.013	1.3	1.3
1407	ENSG00000070610	GBA2	9	-	35738792	35739041	35738792	35738903	35739001	35739041	1407	8,3,15	92,71,82	8,8,21	108,73,86	171	73	0.292937	1	0.036,0.018,0.072	0.031,0.045,0.094	-0.015	-1.5	1.5
1408	ENSG00000070610	GBA2	9	-	35738792	35739041	35738792	35738903	35738983	35739041	1408	7,3,11	0,0,0	5,6,17	1,0,0	153	73	1	1	1.0,1.0,1.0	0.705,1.0,1.0	0.098	9.8	9.8
1409	ENSG00000070610	GBA2	9	-	35736866	35737939	35736866	35737604	35737747	35737939	1409	52,48,58	3,1,3	43,79,59	0,2,4	216	73	0.721415	1	0.854,0.942,0.867	1.0,0.93,0.833	-0.033	-3.3	3.3
1410	ENSG00000070610	GBA2	9	-	35738036	35738269	35738036	35738152	35738231	35738269	1410	40,46,49	116,81,76	43,48,42	92,103,93	152	73	0.666222	1	0.142,0.214,0.236	0.183,0.183,0.178	0.016	1.6	1.6
1413	ENSG00000214941	ZSWIM7	17	-	15977732	15978163	15977732	15977905	15978043	15978163	1413	246178210	0,0,0	240233204	2,0,0	211	73	1	1	1.0,1.0,1.0	0.976,1.0,1.0	0.008	0.8	0.8
1415	ENSG00000214941	ZSWIM7	17	-	15976559	15978163	15976559	15977092	15978043	15978163	1415	373275346	12,13,10	336359333	11,14,10	1024	73	0.899795	1	0.689,0.601,0.712	0.685,0.646,0.704	-0.011	-1.1	1.1
1416	ENSG00000172845	SP3	2	-	173963760	173964219	173963760	173963874	173964188	173964219	1416	29,16,25	0,0,0	28,43,31	0,2,0	387	73	1	1	1.0,1.0,1.0	1.0,0.802,1.0	0.066	6.6	6.6
1417	ENSG00000130762	ARHGEF16	1	+	3477874	3478612	3477874	3478026	3478423	3478612	1417	61,17,27	29,28,44	35,47,38	48,42,29	470	73	0.90121	1	0.246,0.086,0.087	0.102,0.148,0.169	0	0	0
1418	ENSG00000100883	SRP54	14	+	35008630	35008831	35008630	35008693	35008773	35008831	1418	12,16,14	137113128	14,8,21	117150161	153	73	0.693703	1	0.04,0.063,0.05	0.054,0.025,0.059	0.005	0.5	0.5
1419	ENSG00000177054	ZDHHC13	11	+	19166301	19170568	19166301	19166385	19170398	19170568	1419	69,81,78	0,0,0	36,43,80	0,0,1	4086	73	1	1	1.0,1.0,1.0	1.0,1.0,0.588	0.137	13.7	13.7
141	ENSG00000197558	SSPO	7	+	149826912	149827985	149826912	149826959	149827768	149827985	141	4,13,18	2,2,0	17,9,16	1,2,0	882	73	0.500052	1	0.142,0.35,1.0	0.585,0.271,1.0	-0.121	-12.1	12.1
1420	ENSG00000177054	ZDHHC13	11	+	19166301	19170568	19166301	19166385	19170410	19170568	1420	70,81,78	24,39,25	39,45,83	19,29,23	4098	73	0.543159	1	0.049,0.036,0.053	0.035,0.027,0.06	0.005	0.5	0.5
1421	ENSG00000177054	ZDHHC13	11	+	19166301	19170568	19166301	19166351	19170410	19170568	1421	75,87,84	0,2,0	44,46,87	0,0,0	4132	73	0.676579	1	1.0,0.435,1.0	1.0,1.0,1.0	-0.188	-18.8	18.8
1422	ENSG00000159314	ARHGAP27	17	-	45404600	45405106	45404600	45404681	45404923	45405106	1422	2,0,3	1,3,9	5,1,1	3,5,5	315	73	0.47349	1	0.317,0.0,0.072	0.279,0.044,0.044	0.007	0.7	0.7
1424	ENSG00000159314	ARHGAP27	17	-	45403618	45404096	45403618	45403709	45404028	45404096	1424	2,0,1	5,1,9	2,0,1	2,12,8	392	73	0.547468	1	0.069,0.0,0.02	0.157,0.0,0.023	-0.03	-3	3
1425	ENSG00000159314	ARHGAP27	17	-	45396206	45396585	45396206	45396284	45396486	45396585	1425	3,0,3	6,2,3	3,3,3	2,8,2	275	73	0.416046	1	0.117,0.0,0.21	0.285,0.091,0.285	-0.111	-11.1	11.1
1427	ENSG00000136448	NMT1	17	+	45103708	45104322	45103708	45103876	45104120	45104322	1427	11,6,8	0,0,1	3,10,7	0,2,1	317	73	0.558817	1	1.0,1.0,0.648	1.0,0.535,0.617	0.165	16.5	16.5
1428	ENSG00000137145	DENND4C	9	+	19336269	19336832	19336269	19336414	19336703	19336832	1428	20,7,19	0,0,0	13,12,25	0,0,1	362	73	1	1	1.0,1.0,1.0	1.0,1.0,0.834	0.055	5.5	5.5
1429	ENSG00000137145	DENND4C	9	+	19336269	19336832	19336269	19336414	19336685	19336832	1429	16,5,12	27,27,37	7,9,11	16,38,29	344	73	0.737058	1	0.112,0.038,0.064	0.085,0.048,0.074	0.002	0.2	0.2
142	ENSG00000186815	TPCN1	12	+	113291608	113291931	113291608	113291677	113291909	113291931	142	16,10,18	0,0,1	13,19,11	0,0,0	305	73	1	1	1.0,1.0,0.812	1.0,1.0,1.0	-0.063	-6.3	6.3
1430	ENSG00000137145	DENND4C	9	+	19336269	19336832	19336269	19336329	19336685	19336832	1430	47,27,32	0,0,0	33,35,61	0,0,1	429	73	1	1	1.0,1.0,1.0	1.0,1.0,0.912	0.029	2.9	2.9
1432	ENSG00000125912	NCLN	19	+	3207628	3209575	3207628	3207747	3209477	3209575	1432	15439831273	0,2,0	164219311936	2,0,2	1803	73	1	1	1.0,0.952,1.0	0.971,1.0,0.975	0.002	0.2	0.2
1433	ENSG00000105696	TMEM59L	19	+	18618154	18618492	18618154	18618272	18618374	18618492	1433	2,0,1	7,0,8	2,3,3	3,8,1	175	73	1	1	0.106,NA,0.05	0.218,0.135,0.556	-0.225	-22.5	22.5
1434	ENSG00000143799	PARP1	1	-	226365953	226367608	226365953	226366052	226367479	226367608	1434	48,24,43	309228329	24,18,42	274306305	1500	73	1	1	0.008,0.005,0.006	0.004,0.003,0.007	0.002	0.2	0.2
1435	ENSG00000143799	PARP1	1	-	226370433	226371115	226370433	226370517	226371015	226371115	1435	24,14,31	0,0,0	21,35,31	1,0,0	571	73	1	1	1.0,1.0,1.0	0.729,1.0,1.0	0.09	9	9
1436	ENSG00000138443	ABI2	2	+	203427176	203427528	203427176	203427269	203427495	203427528	1436	29,20,28	2,0,1	28,14,40	0,0,0	299	73	0.748832	1	0.78,1.0,0.872	1.0,1.0,1.0	-0.116	-11.6	11.6
1437	ENSG00000203896	LIME1	20	+	63737820	63738060	63737820	63737902	63737972	63738060	1437	6,1,5	2,0,4	0,7,5	1,2,7	143	73	0.324957	1	0.605,1.0,0.39	0.0,0.641,0.267	0.362	36.2	36.2
1439	ENSG00000203896	LIME1	20	+	63738007	63738499	63738007	63738060	63738182	63738499	1439	5,0,3	8,1,3	4,4,3	9,4,12	195	73	0.968875	1	0.19,0.0,0.272	0.143,0.272,0.086	-0.013	-1.3	1.3
143	ENSG00000186815	TPCN1	12	+	113291873	113293073	113291873	113291958	113292933	113293073	143	40,24,42	16,18,23	20,40,50	9,20,13	1048	73	0.202856	1	0.148,0.085,0.113	0.134,0.122,0.211	-0.04	-4	4
1441	ENSG00000241404	EGFL8	6	+	32166909	32167169	32166909	32167005	32167102	32167169	1441	2,12,3	0,0,0	6,1,4	1,0,0	170	73	1	1	1.0,1.0,1.0	0.72,1.0,1.0	0.093	9.3	9.3
1442	ENSG00000140853	NLRC5	16	+	57028071	57028385	57028071	57028155	57028301	57028385	1442	0,0,0	0,2,7	0,2,0	0,2,2	219	73	1	1	NA,0.0,0.0	NA,0.25,0.0	-0.125	-12.5	12.5
1445	ENSG00000145632	PLK2	5	-	58458083	58458528	58458083	58458171	58458398	58458528	1445	0,4,0	4,3,7	0,2,2	5,5,2	300	73	0.798377	1	0.0,0.245,0.0	0.0,0.089,0.196	-0.013	-1.3	1.3
1447	ENSG00000162004	CCDC78	16	-	724910	725145	724910	724989	725088	725145	1447	32,21,24	0,0,0	34,19,27	0,0,1	172	73	1	1	1.0,1.0,1.0	1.0,1.0,0.92	0.027	2.7	2.7
1448	ENSG00000162004	CCDC78	16	-	725088	725274	725088	725145	725236	725274	1448	13,5,7	20,17,24	8,10,7	22,24,29	164	73	0.604892	1	0.224,0.116,0.115	0.139,0.156,0.097	0.021	2.1	2.1
144	ENSG00000186815	TPCN1	12	+	113288162	113288847	113288162	113288234	113288757	113288847	144	25,31,18	13,7,4	23,40,16	10,13,4	596	73	0.889272	1	0.191,0.352,0.355	0.22,0.274,0.329	0.025	2.5	2.5
1450	ENSG00000162004	CCDC78	16	-	724926	725166	724926	724989	725077	725166	1450	30,18,21	27,15,22	32,16,24	10,22,24	161	73	0.620576	1	0.335,0.352,0.302	0.592,0.248,0.312	-0.054	-5.4	5.4
1451	ENSG00000162004	CCDC78	16	-	722921	723161	722921	723022	723094	723161	1451	16,4,9	12,14,18	10,9,10	28,18,14	145	73	0.547712	1	0.402,0.126,0.201	0.152,0.201,0.264	0.037	3.7	3.7
1453	ENSG00000162004	CCDC78	16	-	722921	723161	722921	723018	723094	723161	1453	21,4,9	4,1,1	10,11,12	1,1,2	149	73	0.480745	1	0.72,0.662,0.815	0.83,0.843,0.746	-0.074	-7.4	7.4
1454	ENSG00000162004	CCDC78	16	-	724321	724806	724321	724509	724680	724806	1454	59,14,34	6,8,10	29,47,53	9,4,10	244	73	0.460885	1	0.746,0.344,0.504	0.491,0.779,0.613	-0.096	-9.6	9.6
1455	ENSG00000135473	PAN2	12	-	56322422	56322670	56322422	56322482	56322614	56322670	1455	24,17,25	35,23,49	24,29,27	39,34,37	205	73	0.468243	1	0.196,0.208,0.154	0.18,0.233,0.206	-0.02	-2	2
1456	ENSG00000135473	PAN2	12	-	56319087	56319489	56319087	56319181	56319277	56319489	1456	23,25,43	1,0,3	37,40,25	1,1,0	169	73	0.397968	1	0.909,1.0,0.861	0.941,0.945,1.0	-0.039	-3.9	3.9
1457	ENSG00000135473	PAN2	12	-	56325050	56325454	56325050	56325144	56325334	56325454	1457	20,10,19	0,0,0	20,9,4	1,0,0	263	73	1	1	1.0,1.0,1.0	0.847,1.0,1.0	0.051	5.1	5.1
1458	ENSG00000135473	PAN2	12	-	56322614	56323209	56322614	56322670	56323061	56323209	1458	176108192	0,0,0	177172147	0,0,2	464	73	1	1	1.0,1.0,1.0	1.0,1.0,0.92	0.027	2.7	2.7
1459	ENSG00000135473	PAN2	12	-	56322614	56323209	56322614	56322758	56323061	56323209	1459	109,52,110	35,26,29	84,95,62	30,29,47	376	73	0.296236	1	0.377,0.28,0.424	0.352,0.389,0.204	0.045	4.5	4.5
145	ENSG00000186815	TPCN1	12	+	113288162	113288695	113288162	113288234	113288596	113288695	145	20,17,15	1,2,0	16,21,5	2,1,1	435	73	0.222815	1	0.77,0.588,1.0	0.573,0.779,0.456	0.183	18.3	18.3
1460	ENSG00000135473	PAN2	12	-	56319087	56319487	56319087	56319181	56319307	56319487	1460	26,30,57	33,31,43	41,44,33	35,28,54	199	73	0.971173	1	0.224,0.262,0.327	0.301,0.366,0.183	-0.012	-1.2	1.2
1461	ENSG00000135473	PAN2	12	-	56323806	56324493	56323806	56323913	56324293	56324493	1461	74,47,64	0,1,0	78,81,107	0,0,0	453	73	1	1	1.0,0.883,1.0	1.0,1.0,1.0	-0.039	-3.9	3.9
1462	ENSG00000135473	PAN2	12	-	56319087	56319487	56319087	56319206	56319277	56319487	1462	21,23,38	0,1,0	35,32,20	0,0,0	144	73	1	1	1.0,0.921,1.0	1.0,1.0,1.0	-0.026	-2.6	2.6
1463	ENSG00000135473	PAN2	12	-	56322614	56323209	56322614	56322781	56323061	56323209	1463	100,48,91	0,1,0	77,93,60	0,0,1	353	73	1	1	1.0,0.908,1.0	1.0,1.0,0.925	-0.006	-0.6	0.6
1464	ENSG00000135473	PAN2	12	-	56322614	56323209	56322614	56322786	56323061	56323209	1464	99,48,89	3,1,0	77,92,60	0,1,2	348	73	0.433704	1	0.874,0.91,1.0	1.0,0.951,0.863	-0.01	-1	1
1467	ENSG00000115317	HTRA2	2	+	74531338	74531702	74531338	74531371	74531566	74531702	1467	8,1,2	0,0,0	10,10,2	1,0,0	268	73	1	1	1.0,1.0,1.0	0.731,1.0,1.0	0.09	9	9
1468	ENSG00000115317	HTRA2	2	+	74531338	74531702	74531338	74531371	74531629	74531702	1468	35,21,50	0,0,0	35,44,38	1,0,0	331	73	1	1	1.0,1.0,1.0	0.885,1.0,1.0	0.038	3.8	3.8
1469	ENSG00000115317	HTRA2	2	+	74531338	74531702	74531338	74531371	74531596	74531702	1469	11,3,10	51,28,47	13,12,7	33,51,38	298	73	0.267305	1	0.05,0.026,0.05	0.088,0.054,0.043	-0.02	-2	2
146	ENSG00000158220	ESYT3	3	+	138470059	138471026	138470059	138470146	138470876	138471026	146	11,4,6	0,0,1	3,5,4	0,0,1	803	73	1	1	1.0,1.0,0.353	1.0,1.0,0.267	0.029	2.9	2.9
1470	ENSG00000115317	HTRA2	2	+	74531338	74531702	74531338	74531411	74531596	74531702	1470	8,3,9	0,0,0	11,7,5	0,1,0	258	73	1	1	1.0,1.0,1.0	1.0,0.664,1.0	0.112	11.2	11.2
1474	ENSG00000158864	NDUFS2	1	+	161213863	161214395	161213863	161213921	161214155	161214395	1474	27,16,21	173133162	17,25,33	118182148	307	73	0.308157	1	0.036,0.028,0.03	0.033,0.032,0.05	-0.007	-0.7	0.7
1475	ENSG00000100075	SLC25A1	22	-	19176420	19176633	19176420	19176494	19176581	19176633	1475	48,15,28	2,2,1	32,29,36	1,2,1	160	73	0.617076	1	0.916,0.774,0.927	0.936,0.869,0.943	-0.044	-4.4	4.4
1476	ENSG00000100075	SLC25A1	22	-	19177726	19178041	19177726	19177865	19177941	19178041	1476	17,8,11	124,85,94	15,26,20	115161144	149	73	0.336852	1	0.063,0.044,0.054	0.06,0.073,0.064	-0.012	-1.2	1.2
1477	ENSG00000100075	SLC25A1	22	-	19176420	19176633	19176420	19176494	19176577	19176633	1477	38,12,20	231156194	25,26,30	196273215	156	73	0.891956	1	0.071,0.035,0.046	0.056,0.043,0.061	-0.003	-0.3	0.3
1478	ENSG00000100075	SLC25A1	22	-	19176420	19176633	19176420	19176494	19176598	19176633	1478	113,38,77	0,0,1	75,82,100	0,0,0	177	73	1	1	1.0,1.0,0.969	1.0,1.0,1.0	-0.01	-1	1
1481	ENSG00000068438	FTSJ1	X	+	48482596	48483027	48482596	48482794	48482985	48483027	1481	49,33,40	26,18,32	34,52,50	22,22,38	264	73	0.872684	1	0.343,0.336,0.257	0.299,0.395,0.267	-0.008	-0.8	0.8
1482	ENSG00000068438	FTSJ1	X	+	48481318	48481528	48481318	48481342	48481425	48481528	1482	11,3,5	27,22,24	7,14,12	56,46,42	156	73	0.918223	1	0.16,0.06,0.089	0.055,0.125,0.118	0.004	0.4	0.4
1483	ENSG00000068438	FTSJ1	X	+	48477960	48478518	48477960	48478168	48478448	48478518	1483	34,22,16	59,25,43	38,37,48	53,49,66	353	73	0.190867	1	0.106,0.154,0.071	0.129,0.135,0.131	-0.021	-2.1	2.1
1484	ENSG00000068438	FTSJ1	X	+	48481425	48481715	48481425	48481528	48481631	48481715	1484	19,4,5	43,23,31	14,9,18	27,46,35	176	73	0.284463	1	0.155,0.067,0.063	0.177,0.075,0.176	-0.048	-4.8	4.8
1485	ENSG00000157191	NECAP2	1	+	16458841	16460077	16458841	16459062	16459273	16460077	1485	98107126	2,0,0	100134116	1,0,0	284	73	1	1	0.926,1.0,1.0	0.963,1.0,1.0	-0.012	-1.2	1.2
1487	ENSG00000157191	NECAP2	1	+	16449092	16452015	16449092	16449201	16451837	16452015	1487	17,17,13	28,16,26	18,15,18	25,40,21	2709	73	0.707859	1	0.016,0.028,0.013	0.019,0.01,0.023	0.002	0.2	0.2
1490	ENSG00000167526	RPL13	16	+	89561352	89561598	89561352	89561372	89561577	89561598	1490	424273324	1,0,0	506582614	0,0,0	278	73	1	1	0.991,1.0,1.0	1.0,1.0,1.0	-0.003	-0.3	0.3
1492	ENSG00000167526	RPL13	16	+	89561226	89561751	89561226	89561368	89561577	89561751	1492	586378469	285019852708	835912873	435745254110	282	73	0.490511	1	0.051,0.047,0.043	0.047,0.05,0.052	-0.003	-0.3	0.3
1493	ENSG00000167526	RPL13	16	+	89561352	89561598	89561352	89561456	89561577	89561598	1493	362233282	0,0,0	416471533	0,0,1	194	73	1	1	1.0,1.0,1.0	1.0,1.0,0.995	0.002	0.2	0.2
1494	ENSG00000167526	RPL13	16	+	89561577	89561751	89561577	89561598	89561739	89561751	1494	995573329603	2,0,0	143421432313143	0,2,0	214	73	1	1	0.999,1.0,1.0	1.0,1.0,1.0	0	0	0
1495	ENSG00000167526	RPL13	16	+	89560710	89561063	89560710	89560784	89560939	89561063	1495	299208262	0,0,0	540524480	0,0,1	228	73	1	1	1.0,1.0,1.0	1.0,1.0,0.994	0.002	0.2	0.2
1496	ENSG00000128567	PODXL	7	-	131508950	131509585	131508950	131509028	131509364	131509585	1496	12,10,15	24,19,22	9,15,10	17,19,17	409	73	0.729307	1	0.082,0.086,0.108	0.086,0.124,0.095	-0.01	-1	1
1498	ENSG00000166840	GLYATL1	11	+	58955422	58955656	58955422	58955502	58955609	58955656	1498	40,38,51	17,6,9	37,42,37	17,5,8	180	73	0.968841	1	0.488,0.72,0.697	0.469,0.773,0.652	0.004	0.4	0.4
1499	ENSG00000166840	GLYATL1	11	+	58955422	58955656	58955422	58955502	58955581	58955656	1499	11,9,15	0,0,0	3,8,7	0,0,2	152	73	1	1	1.0,1.0,1.0	1.0,1.0,0.627	0.124	12.4	12.4
14	ENSG00000166529	ZSCAN21	7	+	100056910	100057405	100056910	100057276	100057387	100057405	14	16,13,24	0,0,2	22,24,27	0,0,1	184	73	1	1	1.0,1.0,0.826	1.0,1.0,0.915	-0.03	-3	3
1501	ENSG00000258643	BCL2L2-PABPN1	14	+	23306966	23307279	23306966	23307076	23307191	23307279	1501	1,2,5	0,0,0	3,8,2	0,2,0	188	73	1	1	1.0,1.0,1.0	1.0,0.608,1.0	0.131	13.1	13.1
1502	ENSG00000110492	MDK	11	+	46381710	46382133	46381710	46381885	46382056	46382133	1502	3,0,1	0,0,0	4,0,4	1,0,0	244	73	1	1	1.0,NA,1.0	0.545,NA,1.0	0.228	22.8	22.8
1503	ENSG00000134575	ACP2	11	-	47247640	47248133	47247640	47247727	47248037	47248133	1503	18,8,8	68,30,46	14,21,18	66,81,73	383	73	0.822795	1	0.048,0.048,0.032	0.039,0.047,0.045	-0.001	-0.1	0.1
1504	ENSG00000154920	EME1	17	+	50379758	50380501	50379758	50379776	50380311	50380501	1504	52,40,46	0,1,0	21,25,30	0,0,0	608	73	1	1	1.0,0.828,1.0	1.0,1.0,1.0	-0.057	-5.7	5.7
1505	ENSG00000154920	EME1	17	+	50375184	50375983	50375184	50375512	50375796	50375983	1505	53,54,75	1,0,1	70,64,48	0,0,0	357	73	1	1	0.916,1.0,0.939	1.0,1.0,1.0	-0.048	-4.8	4.8
1508	ENSG00000135452	TSPAN31	12	+	57746175	57746436	57746175	57746256	57746360	57746436	1508	9,2,6	1,0,0	5,3,7	0,0,0	177	73	1	1	0.788,1.0,1.0	1.0,1.0,1.0	-0.071	-7.1	7.1
1509	ENSG00000204525	HLA-C	6	-	31269337	31269666	31269337	31269385	31269494	31269666	1509	19,12,16	1,1,0	19,26,15	1,0,0	182	73	1	1	0.884,0.828,1.0	0.884,1.0,1.0	-0.057	-5.7	5.7
150	ENSG00000152291	TGOLN2	2	-	85326507	85327685	85326507	85326804	85326978	85327685	150	255146227	9,3,6	225248257	14,3,11	247	73	0.305865	1	0.893,0.935,0.918	0.826,0.961,0.873	0.029	2.9	2.9
1510	ENSG00000204525	HLA-C	6	-	31269492	31270085	31269492	31269525	31269965	31270085	1510	34,29,40	211174188	41,39,48	203288228	513	73	1	1	0.022,0.023,0.029	0.028,0.019,0.029	-0.001	-0.1	0.1
1512	ENSG00000204525	HLA-C	6	-	31269492	31270085	31269492	31269525	31269985	31270085	1512	121,82,118	0,0,0	121129124	0,1,0	533	73	1	1	1.0,1.0,1.0	1.0,0.946,1.0	0.018	1.8	1.8
1513	ENSG00000167671	UBXN6	19	-	4446499	4446920	4446499	4446719	4446835	4446920	1513	51,38,43	191114166	57,58,60	212248234	189	73	0.511343	1	0.093,0.114,0.091	0.094,0.083,0.09	0.01	1	1
1514	ENSG00000167671	UBXN6	19	-	4446048	4446413	4446048	4446197	4446335	4446413	1514	93,75,105	0,0,1	177183197	0,0,0	211	73	1	1	1.0,1.0,0.973	1.0,1.0,1.0	-0.009	-0.9	0.9
1515	ENSG00000167671	UBXN6	19	-	4446499	4446920	4446499	4446672	4446835	4446920	1515	197107163	0,0,0	236218222	0,0,2	236	73	1	1	1.0,1.0,1.0	1.0,1.0,0.972	0.009	0.9	0.9
1516	ENSG00000167671	UBXN6	19	-	4446048	4446413	4446048	4446197	4446282	4446413	1516	20,12,16	99,58,78	26,52,30	138142140	158	73	0.221562	1	0.085,0.087,0.087	0.08,0.145,0.09	-0.019	-1.9	1.9
1517	ENSG00000167671	UBXN6	19	-	4446499	4446920	4446499	4446717	4446835	4446920	1517	53,41,48	1,3,0	73,76,69	3,4,1	191	73	0.248226	1	0.953,0.839,1.0	0.903,0.879,0.963	0.016	1.6	1.6
1520	ENSG00000089327	FXYD5	19	+	35166141	35166325	35166141	35166171	35166250	35166325	1520	1,0,0	1,6,0	0,0,0	0,0,1	152	73	1	1	0.324,0.0,NA	NA,NA,0.0	0.162	16.2	16.2
1522	ENSG00000198056	PRIM1	12	-	56746780	56747032	56746780	56746846	56746925	56747032	1522	18,12,13	0,2,0	27,25,30	0,0,0	152	73	1	1	1.0,0.742,1.0	1.0,1.0,1.0	-0.086	-8.6	8.6
1523	ENSG00000197223	C1D	2	-	68045987	68046410	68045987	68046043	68046343	68046410	1523	5,0,4	78,73,62	4,3,2	54,70,69	373	73	1	1	0.012,0.0,0.012	0.014,0.008,0.006	-0.001	-0.1	0.1
1524	ENSG00000013573	DDX11	12	+	31103576	31104791	31103576	31103731	31103806	31104791	1524	20,16,20	28,11,5	4,20,19	11,6,18	148	73	0.620509	1	0.261,0.418,0.664	0.152,0.622,0.342	0.076	7.6	7.6
1525	ENSG00000013573	DDX11	12	+	31094294	31094634	31094294	31094341	31094589	31094634	1525	7,18,5	0,0,0	9,12,11	0,1,0	321	73	1	1	1.0,1.0,1.0	1.0,0.732,1.0	0.089	8.9	8.9
1526	ENSG00000013573	DDX11	12	+	31089043	31090094	31089043	31089151	31089402	31090094	1526	10,6,10	37,11,19	6,8,16	28,25,33	324	73	0.811762	1	0.057,0.109,0.106	0.046,0.067,0.098	0.02	2	2
1527	ENSG00000013573	DDX11	12	+	31089043	31090094	31089043	31089151	31089885	31090094	1527	65,46,78	0,0,0	72,67,58	0,0,1	807	73	1	1	1.0,1.0,1.0	1.0,1.0,0.84	0.053	5.3	5.3
1528	ENSG00000013573	DDX11	12	+	31089402	31090094	31089402	31089490	31089893	31090094	1528	51,40,63	0,0,1	61,54,42	0,0,0	476	73	1	1	1.0,1.0,0.906	1.0,1.0,1.0	-0.031	-3.1	3.1
1529	ENSG00000013573	DDX11	12	+	31089402	31090094	31089402	31089490	31089885	31090094	1529	50,38,61	9,10,16	58,50,35	15,10,26	468	73	0.222802	1	0.464,0.372,0.373	0.376,0.438,0.174	0.074	7.4	7.4
152	ENSG00000177666	PNPLA2	11	+	823693	824130	823693	823855	823997	824130	152	12,6,12	87,54,65	9,15,23	63,105,81	215	73	0.281929	1	0.045,0.036,0.059	0.046,0.046,0.088	-0.013	-1.3	1.3
1531	ENSG00000013573	DDX11	12	+	31089402	31090094	31089402	31089490	31089890	31090094	1531	50,38,61	0,4,2	60,52,36	2,2,2	473	73	0.547853	1	1.0,0.595,0.825	0.822,0.801,0.735	0.021	2.1	2.1
1532	ENSG00000204628	GNB2L1	5	-	181241491	181242345	181241491	181241639	181242176	181242345	1532	11319591140	0,0,0	121714131410	1,0,2	610	73	1	1	1.0,1.0,1.0	0.993,1.0,0.988	0.006	0.6	0.6
1533	ENSG00000204628	GNB2L1	5	-	181241491	181242345	181241491	181241639	181242173	181242345	1533	9898411001	217915432061	111512901236	252229302509	607	73	0.409798	1	0.052,0.062,0.055	0.05,0.05,0.056	0.004	0.4	0.4
1535	ENSG00000204628	GNB2L1	5	-	181241491	181242345	181241491	181241639	181242169	181242345	1535	721616767	6,1,2	832883956	3,6,3	603	73	0.743954	1	0.936,0.987,0.979	0.971,0.947,0.975	0.003	0.3	0.3
1536	ENSG00000204628	GNB2L1	5	-	181236928	181237719	181236928	181237042	181237608	181237719	1536	365259393	841644836	368455461	9931031906	639	73	0.982569	1	0.047,0.044,0.051	0.041,0.048,0.055	-0.001	-0.1	0.1
1537	ENSG00000204628	GNB2L1	5	-	181239037	181239582	181239037	181239147	181239486	181239582	1537	170713871776	0,0,0	178020872005	0,1,0	412	73	1	1	1.0,1.0,1.0	1.0,0.997,1.0	0.001	0.1	0.1
1538	ENSG00000204628	GNB2L1	5	-	181238205	181239177	181238205	181238267	181239066	181239177	1538	470320377	0,0,0	311377412	0,1,0	872	73	1	1	1.0,1.0,1.0	1.0,0.969,1.0	0.01	1	1
1539	ENSG00000204628	GNB2L1	5	-	181241491	181242345	181241491	181241563	181242259	181242345	1539	661251356646	0,0,0	763186678054	0,0,1	769	73	1	1	1.0,1.0,1.0	1.0,1.0,0.999	0	0	0
1540	ENSG00000204628	GNB2L1	5	-	181241491	181242345	181241491	181241563	181242169	181242345	1540	345927563604	3,0,1	392143324119	0,1,0	679	73	1	1	0.992,1.0,0.997	1.0,0.998,1.0	-0.003	-0.3	0.3
1541	ENSG00000204628	GNB2L1	5	-	181241491	181242345	181241491	181241563	181242173	181242345	1541	372729813838	0,0,0	420447394399	0,0,2	683	73	1	1	1.0,1.0,1.0	1.0,1.0,0.996	0.001	0.1	0.1
1543	ENSG00000085760	MTIF2	2	-	55268577	55269038	55268577	55268739	55268870	55269038	1543	6,8,10	1,0,0	5,10,15	0,0,0	204	73	1	1	0.682,1.0,1.0	1.0,1.0,1.0	-0.106	-10.6	10.6
1544	ENSG00000242372	EIF6	20	-	35284175	35284492	35284175	35284261	35284380	35284492	1544	69,50,35	205163168	90,80,71	229293259	192	73	0.546516	1	0.113,0.104,0.073	0.13,0.094,0.094	-0.009	-0.9	0.9
1549	ENSG00000141002	TCF25	16	+	89904117	89905096	89904117	89904205	89904937	89905096	1549	106105105	96,64,70	107144137	74,118,88	805	73	0.945292	1	0.091,0.13,0.12	0.116,0.1,0.124	0	0	0
1550	ENSG00000141002	TCF25	16	+	89904117	89905096	89904117	89904205	89904941	89905096	1550	112108110	0,1,0	114147141	0,0,1	809	73	1	1	1.0,0.907,1.0	1.0,1.0,0.927	-0.007	-0.7	0.7
1551	ENSG00000141002	TCF25	16	+	89900634	89901039	89900634	89900794	89900922	89901039	1551	28,10,17	0,0,1	15,37,28	0,0,0	201	73	1	1	1.0,1.0,0.861	1.0,1.0,1.0	-0.046	-4.6	4.6
1554	ENSG00000204394	VARS	6	-	31782529	31782845	31782529	31782633	31782720	31782845	1554	22,7,4	92,80,69	13,18,20	80117138	160	73	0.558157	1	0.098,0.038,0.026	0.069,0.066,0.062	-0.012	-1.2	1.2
1555	ENSG00000173020	ADRBK1	11	+	67282270	67282542	67282270	67282363	67282434	67282542	1555	25,12,18	1,2,0	17,28,22	1,1,1	144	73	0.457714	1	0.927,0.753,1.0	0.896,0.934,0.918	-0.023	-2.3	2.3
1556	ENSG00000173020	ADRBK1	11	+	67281821	67282542	67281821	67281952	67282270	67282542	1556	34,20,20	220141148	26,21,35	204262221	391	73	0.341323	1	0.028,0.026,0.025	0.023,0.015,0.029	0.004	0.4	0.4
1557	ENSG00000173020	ADRBK1	11	+	67284846	67285137	67284846	67284983	67285077	67285137	1557	24,16,25	6,2,9	18,40,26	6,8,9	167	73	0.813238	1	0.636,0.778,0.548	0.567,0.686,0.558	0.05	5	5
1559	ENSG00000173020	ADRBK1	11	+	67283706	67283949	67283706	67283773	67283853	67283949	1559	16,7,7	172120164	12,10,17	174199171	153	73	0.695361	1	0.042,0.027,0.02	0.032,0.023,0.045	-0.004	-0.4	0.4
155	ENSG00000186376	ZNF75D	X	-	135341767	135344087	135341767	135341954	135343260	135344087	155	264219222	0,0,1	185263277	1,1,0	1379	73	1	1	1.0,1.0,0.922	0.907,0.933,1.0	0.027	2.7	2.7
1561	ENSG00000173020	ADRBK1	11	+	67282270	67282542	67282270	67282365	67282434	67282542	1561	23,12,17	162118118	17,26,18	120191153	142	73	0.947883	1	0.068,0.05,0.069	0.068,0.065,0.057	-0.001	-0.1	0.1
1562	ENSG00000167751	KLK2	19	+	50876884	50877412	50876884	50877045	50877261	50877412	1562	14317911301	0,0,0	121616921610	0,1,0	289	73	1	1	1.0,1.0,1.0	1.0,0.998,1.0	0.001	0.1	0.1
1563	ENSG00000167751	KLK2	19	+	50876988	50877221	50876988	50877045	50877187	50877221	1563	1079586974	0,0,0	91612771216	0,1,0	215	73	1	1	1.0,1.0,1.0	1.0,0.998,1.0	0.001	0.1	0.1
1564	ENSG00000167751	KLK2	19	+	50876471	50877008	50876471	50876758	50876871	50877008	1564	492324506	756579831	502637638	9421075970	186	73	0.814852	1	0.203,0.18,0.193	0.173,0.189,0.205	0.003	0.3	0.3
1565	ENSG00000167751	KLK2	19	+	50876988	50877221	50876988	50877008	50877115	50877221	1565	1001597926	1,1,1	94012491091	0,1,0	180	73	1	1	0.998,0.996,0.997	1.0,0.998,1.0	-0.002	-0.2	0.2
1566	ENSG00000167751	KLK2	19	+	50876884	50877412	50876884	50877045	50877228	50877412	1566	13267241201	0,0,1	113715751501	0,1,0	256	73	1	1	1.0,1.0,0.997	1.0,0.998,1.0	0	0	0
1567	ENSG00000135535	CD164	6	-	109366513	109369017	109366513	109368325	109368921	109369017	1567	390134924313	0,0,0	404545174487	0,3,0	669	73	1	1	1.0,1.0,1.0	1.0,0.994,1.0	0.002	0.2	0.2
1571	ENSG00000141994	DUS3L	19	-	5786748	5787171	5786748	5786845	5787060	5787171	1571	10,19,13	11,6,8	23,30,23	14,13,20	288	73	0.994915	1	0.187,0.445,0.292	0.294,0.369,0.226	0.012	1.2	1.2
1572	ENSG00000141994	DUS3L	19	-	5786748	5787171	5786748	5786919	5787060	5787171	1572	5,9,7	4,2,3	12,18,14	2,3,7	214	73	0.367464	1	0.299,0.606,0.443	0.672,0.672,0.406	-0.134	-13.4	13.4
1576	ENSG00000130529	TRPM4	19	+	49211163	49211834	49211163	49211269	49211493	49211834	1576	100,60,60	228171227	70,85,108	251277301	297	73	0.471328	1	0.097,0.079,0.061	0.064,0.07,0.081	0.007	0.7	0.7
1577	ENSG00000130529	TRPM4	19	+	49188640	49189091	49188640	49188770	49188945	49189091	1577	6,12,12	25,15,22	4,9,22	19,19,20	248	73	0.643028	1	0.066,0.191,0.138	0.058,0.122,0.245	-0.01	-1	1
1578	ENSG00000215883	CYB5RL	1	-	54184160	54186286	54184160	54184265	54186180	54186286	1578	79,64,68	0,1,0	53,85,68	1,0,0	1988	73	1	1	1.0,0.702,1.0	0.661,1.0,1.0	0.014	1.4	1.4
157	ENSG00000131899	LLGL1	17	+	18240577	18241999	18240577	18240873	18241884	18241999	157	109,79,46	0,0,0	82,87,115	0,0,1	1084	73	1	1	1.0,1.0,1.0	1.0,1.0,0.886	0.038	3.8	3.8
1582	ENSG00000165782	TMEM55B	14	-	20457857	20458702	20457857	20458346	20458588	20458702	1582	254149320	0,0,2	301325294	0,1,0	315	73	1	1	1.0,1.0,0.974	1.0,0.987,1.0	-0.004	-0.4	0.4
1586	ENSG00000104805	NUCB1	19	+	48919029	48919286	48919029	48919122	48919193	48919286	1586	15,7,19	83,55,100	16,19,18	96,73,89	144	73	0.420941	1	0.084,0.061,0.088	0.078,0.117,0.093	-0.018	-1.8	1.8
158	ENSG00000131899	LLGL1	17	+	18236834	18237773	18236834	18236939	18237480	18237773	158	2,0,11	20,10,9	13,9,11	19,38,29	614	73	0.414802	1	0.012,0.0,0.127	0.075,0.027,0.043	-0.002	-0.2	0.2
1590	ENSG00000275023	MLLT6	17	+	38706638	38707029	38706638	38706719	38706949	38707029	1590	18,8,6	0,0,1	9,7,10	0,0,0	303	73	1	1	1.0,1.0,0.591	1.0,1.0,1.0	-0.136	-13.6	13.6
1591	ENSG00000076108	BAZ2A	12	-	56604584	56605327	56604584	56604799	56605072	56605327	1591	11,12,14	23,22,22	19,14,20	18,22,35	346	73	0.336241	1	0.092,0.103,0.118	0.182,0.118,0.108	-0.032	-3.2	3.2
1592	ENSG00000076108	BAZ2A	12	-	56615013	56615607	56615013	56615128	56615218	56615607	1592	95,73,74	0,0,1	64,85,90	0,0,1	163	73	1	1	1.0,1.0,0.971	1.0,1.0,0.976	-0.002	-0.2	0.2
1593	ENSG00000049283	EPN3	17	+	50536420	50537118	50536420	50536625	50536707	50537118	1593	80,63,96	6,3,10	83,102,94	6,10,10	155	73	0.557955	1	0.863,0.908,0.819	0.867,0.828,0.816	0.026	2.6	2.6
1599	ENSG00000179526	SHARPIN	8	-	144099300	144099618	144099300	144099402	144099509	144099618	1599	40,24,43	0,0,1	44,64,43	0,2,2	180	73	0.250705	1	1.0,1.0,0.946	1.0,0.928,0.897	0.04	4	4
159	ENSG00000131899	LLGL1	17	+	18236834	18237773	18236834	18236939	18237651	18237773	159	46,22,55	0,0,0	87,93,105	1,0,0	785	73	1	1	1.0,1.0,1.0	0.89,1.0,1.0	0.037	3.7	3.7
15	ENSG00000082898	XPO1	2	-	61483936	61485962	61483936	61484105	61485767	61485962	15	68,74,58	138106140	69,68,89	98123136	1735	73	0.1961	1	0.02,0.029,0.017	0.029,0.023,0.027	-0.004	-0.4	0.4
1601	ENSG00000179526	SHARPIN	8	-	144102641	144103225	144102641	144102787	144103050	144103225	1601	51,31,20	0,0,0	32,24,43	0,0,2	336	73	1	1	1.0,1.0,1.0	1.0,1.0,0.824	0.059	5.9	5.9
1602	ENSG00000186088	GSAP	7	-	77329332	77330367	77329332	77329391	77330238	77330367	1602	1,4,8	0,0,2	2,2,1	0,0,0	920	73	0.451742	1	1.0,1.0,0.241	1.0,1.0,1.0	-0.253	-25.3	25.3
1603	ENSG00000204209	DAXX	6	-	33320010	33320460	33320010	33320224	33320312	33320460	1603	29,18,14	0,0,1	29,23,18	0,1,0	161	73	1	1	1.0,1.0,0.864	1.0,0.912,1.0	-0.016	-1.6	1.6
1605	ENSG00000204209	DAXX	6	-	33318996	33319219	33318996	33319090	33319201	33319219	1605	285228286	0,0,0	266352305	0,0,2	184	73	1	1	1.0,1.0,1.0	1.0,1.0,0.984	0.005	0.5	0.5
1606	ENSG00000204209	DAXX	6	-	33318996	33319219	33318996	33319049	33319201	33319219	1606	333268319	2,0,0	312405349	0,0,1	225	73	1	1	0.982,1.0,1.0	1.0,1.0,0.991	-0.003	-0.3	0.3
160	ENSG00000131899	LLGL1	17	+	18235469	18236760	18235469	18235537	18236606	18236760	160	6,2,8	19,9,13	0,7,6	18,22,15	1142	73	0.260882	1	0.02,0.014,0.038	0.0,0.02,0.025	0.009	0.9	0.9
1611	ENSG00000061273	HDAC7	12	-	47784078	47785471	47784078	47784217	47785386	47785471	1611	144,64,67	36,17,18	62100117	15,18,26	1242	73	0.349792	1	0.19,0.181,0.18	0.195,0.246,0.209	-0.033	-3.3	3.3
1612	ENSG00000166508	MCM7	7	-	100099022	100099403	100099022	100099203	100099278	100099403	1612	31,32,37	150120148	25,41,34	133186146	148	73	0.544834	1	0.093,0.116,0.11	0.085,0.098,0.103	0.011	1.1	1.1
1616	ENSG00000081791	KIAA0141	5	+	141938520	141938948	141938520	141938760	141938851	141938948	1616	98,39,62	6,3,3	61,55,56	1,0,11	164	73	0.667868	1	0.879,0.853,0.902	0.964,1.0,0.694	-0.008	-0.8	0.8
1617	ENSG00000183010	PYCR1	17	-	81932383	81933376	81932383	81932963	81933306	81933376	1617	174111791658	7,3,3	208322492147	5,12,4	416	73	0.596984	1	0.978,0.986,0.99	0.987,0.97,0.989	0.003	0.3	0.3
1618	ENSG00000183010	PYCR1	17	-	81936747	81937257	81936747	81936861	81937241	81937257	1618	116,51,86	11,13,12	142158148	22,24,19	453	73	0.945396	1	0.63,0.387,0.536	0.51,0.515,0.557	-0.01	-1	1
1620	ENSG00000183010	PYCR1	17	-	81936747	81937257	81936747	81936861	81937210	81937257	1620	116,51,86	0,2,0	142158148	0,0,0	422	73	1	1	1.0,0.815,1.0	1.0,1.0,1.0	-0.062	-6.2	6.2
1621	ENSG00000103260	METRN	16	+	715583	715984	715583	715807	715875	715984	1621	131,70,83	0,0,0	184273259	0,0,1	141	73	1	1	1.0,1.0,1.0	1.0,1.0,0.993	0.002	0.2	0.2
1622	ENSG00000103260	METRN	16	+	716942	717135	716942	716992	717070	717135	1622	135,92,121	119,53,92	162210207	135175126	151	73	0.967279	1	0.354,0.456,0.389	0.367,0.367,0.443	0.007	0.7	0.7
1623	ENSG00000267278	MAP3K14-AS1	17	+	45267112	45267490	45267112	45267328	45267415	45267490	1623	8,3,5	1,0,0	7,13,10	0,1,0	160	73	1	1	0.785,1.0,1.0	1.0,0.856,1.0	-0.024	-2.4	2.4
1626	ENSG00000089682	RBM41	X	-	107088435	107088839	107088435	107088573	107088734	107088839	1626	70,64,118	3,0,0	70,86,116	0,0,0	234	73	0.838826	1	0.879,1.0,1.0	1.0,1.0,1.0	-0.04	-4	4
1627	ENSG00000089682	RBM41	X	-	107069254	107070425	107069254	107069402	107070212	107070425	1627	28,19,18	0,0,1	7,17,14	0,0,0	883	73	1	1	1.0,1.0,0.598	1.0,1.0,1.0	-0.134	-13.4	13.4
1629	ENSG00000164896	FASTK	7	-	151077620	151078092	151077620	151077780	151077878	151078092	1629	33,30,27	68,63,82	33,39,38	71122127	171	73	0.302686	1	0.172,0.169,0.123	0.166,0.12,0.113	0.022	2.2	2.2
1630	ENSG00000164896	FASTK	7	-	151076912	151077780	151076912	151077236	151077309	151077780	1630	59,36,50	80,49,71	52,84,64	93111123	146	73	0.305839	1	0.269,0.269,0.26	0.218,0.275,0.206	0.033	3.3	3.3
1631	ENSG00000164896	FASTK	7	-	151076990	151077144	151076990	151077027	151077100	151077144	1631	45,27,38	95,70,100	55,63,55	117136156	146	73	0.850253	1	0.191,0.162,0.16	0.19,0.188,0.15	-0.005	-0.5	0.5
1632	ENSG00000164896	FASTK	7	-	151077309	151077780	151077309	151077401	151077626	151077780	1632	58,27,48	1,0,0	36,90,74	0,1,2	298	73	0.470399	1	0.934,1.0,1.0	1.0,0.957,0.901	0.025	2.5	2.5
1634	ENSG00000164896	FASTK	7	-	151077100	151077401	151077100	151077214	151077309	151077401	1634	85,52,72	0,0,1	68,114,86	0,0,0	168	73	1	1	1.0,1.0,0.969	1.0,1.0,1.0	-0.01	-1	1
1635	ENSG00000164896	FASTK	7	-	151077309	151077780	151077309	151077401	151077630	151077780	1635	67,36,56	0,0,2	50,95,89	2,1,0	302	73	0.900912	1	1.0,1.0,0.871	0.858,0.958,1.0	0.018	1.8	1.8
1636	ENSG00000164896	FASTK	7	-	151077100	151077401	151077100	151077144	151077309	151077401	1636	232154189	0,0,0	232308271	0,1,0	238	73	1	1	1.0,1.0,1.0	1.0,0.99,1.0	0.003	0.3	0.3
1637	ENSG00000166965	RCCD1	15	+	90956611	90957503	90956611	90956900	90957112	90957503	1637	7,6,3	1,3,5	11,22,21	7,10,4	285	73	0.446842	1	0.642,0.339,0.133	0.287,0.36,0.574	-0.036	-3.6	3.6
1639	ENSG00000186866	POFUT2	21	-	45263927	45267713	45263927	45265635	45267589	45267713	1639	95,53,56	26,9,12	45,79,81	20,19,21	2027	73	0.294269	1	0.116,0.175,0.144	0.075,0.13,0.122	0.036	3.6	3.6
1642	ENSG00000122566	HNRNPA2B1	7	-	26197624	26197866	26197624	26197723	26197830	26197866	1642	598458518	0,0,0	471559540	1,0,0	180	73	1	1	1.0,1.0,1.0	0.995,1.0,1.0	0.002	0.2	0.2
1643	ENSG00000122566	HNRNPA2B1	7	-	26197624	26197866	26197624	26197732	26197830	26197866	1643	212187144	95,79,88	131180162	87,84,98	171	73	0.26523	1	0.488,0.503,0.411	0.391,0.478,0.414	0.04	4	4
1644	ENSG00000122566	HNRNPA2B1	7	-	26196454	26196658	26196454	26196481	26196556	26196658	1644	374280416	11529361137	294400405	111212471184	148	73	0.487459	1	0.138,0.129,0.153	0.115,0.137,0.144	0.008	0.8	0.8
1645	ENSG00000122566	HNRNPA2B1	7	-	26192300	26192528	26192300	26192338	26192494	26192528	1645	386253350	12429141222	291297341	109011751214	229	73	0.365122	1	0.09,0.081,0.084	0.078,0.075,0.082	0.007	0.7	0.7
1648	ENSG00000099992	TBC1D10A	22	-	30293650	30294110	30293650	30293838	30293920	30294110	1648	1,2,0	0,0,0	8,4,2	1,0,0	155	73	1	1	1.0,1.0,NA	0.79,1.0,1.0	0.07	7	7
1651	ENSG00000232859	LYRM9	17	-	27880190	27880366	27880190	27880203	27880273	27880366	1651	7,3,6	0,0,0	0,6,5	0,1,0	143	73	1	1	1.0,1.0,1.0	NA,0.754,1.0	0.123	12.3	12.3
1653	ENSG00000159337	PLA2G4D	15	-	42069908	42070883	42069908	42070095	42070716	42070883	1653	3,6,2	0,4,0	3,5,4	0,0,3	694	73	0.832082	1	1.0,0.136,1.0	1.0,1.0,0.123	0.004	0.4	0.4
1657	ENSG00000177463	NR2C2	3	+	15037999	15039227	15037999	15038099	15039121	15039227	1657	23,29,33	0,0,0	21,20,42	0,0,1	1095	73	1	1	1.0,1.0,1.0	1.0,1.0,0.737	0.088	8.8	8.8
1660	ENSG00000114166	KAT2B	3	+	20148242	20148476	20148242	20148306	20148402	20148476	1660	5,0,6	43,30,40	1,5,2	19,28,21	169	73	0.778553	1	0.048,0.0,0.061	0.022,0.072,0.04	-0.008	-0.8	0.8
1662	ENSG00000196417	ZNF765	19	+	53426017	53426936	53426017	53426215	53426868	53426936	1662	19,10,5	1,0,0	15,17,25	0,0,0	726	73	1	1	0.656,1.0,1.0	1.0,1.0,1.0	-0.115	-11.5	11.5
1663	ENSG00000168071	CCDC88B	11	+	64353053	64353496	64353053	64353240	64353350	64353496	1663	1,0,1	1,0,1	0,1,0	2,3,1	183	73	1	1	0.285,NA,0.285	0.0,0.117,0.0	0.246	24.6	24.6
1664	ENSG00000168071	CCDC88B	11	+	64351159	64351616	64351159	64351255	64351475	64351616	1664	1,0,1	1,0,2	4,7,0	2,3,4	293	73	1	1	0.199,NA,0.111	0.333,0.368,0.0	-0.079	-7.9	7.9
1668	ENSG00000118046	STK11	19	+	1220372	1220717	1220372	1220505	1220580	1220717	1668	14,13,16	66,28,61	23,25,24	54,66,75	148	73	0.208384	1	0.095,0.186,0.115	0.174,0.157,0.136	-0.024	-2.4	2.4
1669	ENSG00000118046	STK11	19	+	1220372	1220717	1220372	1220504	1220580	1220717	1669	18,13,20	0,0,1	25,27,25	0,0,0	149	73	1	1	1.0,1.0,0.907	1.0,1.0,1.0	-0.031	-3.1	3.1
166	ENSG00000182325	FBXL6	8	-	144356680	144356915	144356680	144356708	144356807	144356915	166	14,3,5	0,0,0	2,9,7	0,1,0	172	73	1	1	1.0,1.0,1.0	1.0,0.793,1.0	0.069	6.9	6.9
1670	ENSG00000234608	MAPKAPK5-AS1	12	-	111841326	111841710	111841326	111841470	111841683	111841710	1670	144105149	0,0,0	128199156	0,2,0	286	73	1	1	1.0,1.0,1.0	1.0,0.962,1.0	0.013	1.3	1.3
1671	ENSG00000172809	RPL38	17	+	74203703	74203958	74203703	74203744	74203917	74203958	1671	492507625	0,0,0	554568546	0,1,0	246	73	1	1	1.0,1.0,1.0	1.0,0.994,1.0	0.002	0.2	0.2
1672	ENSG00000172809	RPL38	17	+	74203703	74203958	74203703	74203736	74203917	74203958	1672	502512635	0,0,0	568578558	0,2,1	254	73	1	1	1.0,1.0,1.0	1.0,0.988,0.994	0.006	0.6	0.6
1673	ENSG00000172809	RPL38	17	+	74203703	74203958	74203703	74203790	74203917	74203958	1673	478497620	0,0,0	545549535	1,0,2	200	73	1	1	1.0,1.0,1.0	0.995,1.0,0.99	0.005	0.5	0.5
1674	ENSG00000172809	RPL38	17	+	74203703	74203958	74203703	74203770	74203917	74203958	1674	484503622	0,1,2	547553538	4,2,2	220	73	0.683817	1	1.0,0.994,0.99	0.978,0.989,0.989	0.009	0.9	0.9
1676	ENSG00000242802	AP5Z1	7	+	4789831	4790591	4789831	4789929	4790458	4790591	1676	28,17,26	6,2,3	14,30,31	4,3,5	602	73	0.943758	1	0.361,0.508,0.512	0.298,0.548,0.429	0.035	3.5	3.5
1677	ENSG00000242802	AP5Z1	7	+	4783322	4783798	4783322	4783426	4783688	4783798	1677	12,6,5	0,0,0	15,9,13	0,0,1	335	73	1	1	1.0,1.0,1.0	1.0,1.0,0.739	0.087	8.7	8.7
1678	ENSG00000116128	BCL9	1	+	147612882	147613199	147612882	147612977	147613067	147613199	1678	45,25,49	0,0,0	12,38,25	0,0,1	163	73	1	1	1.0,1.0,1.0	1.0,1.0,0.918	0.027	2.7	2.7
1679	ENSG00000171453	POLR1C	6	+	43519705	43520185	43519705	43519838	43520065	43520185	1679	59,30,52	57,48,53	50,46,56	58,64,61	300	73	0.732992	1	0.201,0.132,0.193	0.173,0.149,0.183	0.007	0.7	0.7
167	ENSG00000182325	FBXL6	8	-	144356299	144356713	144356299	144356531	144356599	144356713	167	17,8,7	23,15,33	10,8,14	31,27,35	141	73	0.441243	1	0.277,0.216,0.099	0.143,0.133,0.172	0.048	4.8	4.8
1680	ENSG00000171453	POLR1C	6	+	43519705	43520185	43519705	43519905	43520065	43520185	1680	45,25,39	0,0,0	35,28,38	1,1,0	233	73	1	1	1.0,1.0,1.0	0.916,0.898,1.0	0.062	6.2	6.2
1681	ENSG00000171453	POLR1C	6	+	43520068	43520310	43520068	43520185	43520274	43520310	1681	29,31,19	91,45,75	29,23,34	72,98,59	162	73	0.981954	1	0.126,0.237,0.102	0.154,0.096,0.206	0.003	0.3	0.3
1682	ENSG00000171453	POLR1C	6	+	43519705	43520185	43519705	43519838	43520068	43520185	1682	62,34,56	3,1,1	52,53,61	4,0,2	303	73	0.543032	1	0.833,0.891,0.931	0.758,1.0,0.88	0.006	0.6	0.6
1683	ENSG00000153107	ANAPC1	2	-	111824965	111825188	111824965	111825036	111825130	111825188	1683	9,12,14	54,28,37	8,14,3	38,39,37	167	73	0.289621	1	0.068,0.158,0.142	0.084,0.136,0.034	0.038	3.8	3.8
1684	ENSG00000130731	C16orf13	16	-	634718	634935	634718	634797	634892	634935	1684	50,32,53	0,0,0	47,51,50	2,0,0	168	73	1	1	1.0,1.0,1.0	0.911,1.0,1.0	0.03	3	3
1685	ENSG00000130731	C16orf13	16	-	634663	634894	634663	634797	634882	634894	1685	32,15,38	0,0,1	23,35,37	0,0,0	158	73	1	1	1.0,1.0,0.946	1.0,1.0,1.0	-0.018	-1.8	1.8
1688	ENSG00000145476	CYP4V2	4	+	186201156	186205302	186201156	186201342	186205199	186205302	1688	126,93,118	12,3,4	78110116	3,5,14	3930	73	0.527712	1	0.163,0.365,0.354	0.326,0.29,0.133	0.044	4.4	4.4
1689	ENSG00000100395	L3MBTL2	22	+	41217122	41219536	41217122	41217202	41219418	41219536	1689	23,24,25	27,12,34	32,17,20	30,24,16	2289	73	0.924317	1	0.026,0.06,0.023	0.033,0.022,0.038	0.005	0.5	0.5
168	ENSG00000176058	TPRN	9	-	137191616	137192365	137191616	137192174	137192258	137192365	168	14,9,9	57,37,53	7,11,13	37,58,51	157	73	0.927928	1	0.102,0.102,0.073	0.081,0.081,0.106	0.003	0.3	0.3
1690	ENSG00000100395	L3MBTL2	22	+	41217122	41219536	41217122	41217198	41219418	41219536	1690	27,26,27	0,0,1	35,18,30	0,0,0	2293	73	1	1	1.0,1.0,0.462	1.0,1.0,1.0	-0.179	-17.9	17.9
1691	ENSG00000100395	L3MBTL2	22	+	41227088	41227869	41227088	41227323	41227803	41227869	1691	4,1,4	12,7,8	4,7,3	19,29,21	553	73	0.634687	1	0.042,0.019,0.062	0.027,0.031,0.019	0.015	1.5	1.5
1692	ENSG00000031003	FAM13B	5	-	137945901	137946395	137945901	137945997	137946231	137946395	1692	10,4,11	1,0,0	7,8,13	0,0,0	307	73	1	1	0.704,1.0,1.0	1.0,1.0,1.0	-0.099	-9.9	9.9
1694	ENSG00000140691	ARMC5	16	+	31462130	31462917	31462130	31462195	31462771	31462917	1694	149,61,104	0,0,1	104140134	0,0,0	649	73	1	1	1.0,1.0,0.921	1.0,1.0,1.0	-0.026	-2.6	2.6
1695	ENSG00000077463	SIRT6	19	-	4175027	4175760	4175027	4175213	4175679	4175760	1695	18,5,24	0,0,0	22,23,27	0,1,0	539	73	1	1	1.0,1.0,1.0	1.0,0.757,1.0	0.081	8.1	8.1
1698	ENSG00000077463	SIRT6	19	-	4175027	4175760	4175027	4175111	4175679	4175760	1698	38,13,40	4,3,1	39,42,41	3,3,1	641	73	0.400902	1	0.52,0.33,0.82	0.597,0.615,0.824	-0.122	-12.2	12.2
1699	ENSG00000077463	SIRT6	19	-	4175027	4175760	4175027	4175151	4175679	4175760	1699	25,5,27	26,13,29	26,31,30	24,34,32	601	73	0.483144	1	0.105,0.045,0.102	0.116,0.1,0.102	-0.022	-2.2	2.2
16	ENSG00000082898	XPO1	2	-	61525491	61526521	61525491	61525521	61526419	61526521	16	76,36,40	3,0,0	33,49,76	1,0,2	971	73	0.625061	1	0.656,1.0,1.0	0.713,1.0,0.741	0.067	6.7	6.7
1702	ENSG00000239282	GATSL3	22	-	30286273	30286948	30286273	30286375	30286824	30286948	1702	4,9,8	1,0,0	5,7,10	0,0,0	522	73	1	1	0.359,1.0,1.0	1.0,1.0,1.0	-0.214	-21.4	21.4
1703	ENSG00000115042	FAHD2A	2	+	95410526	95411026	95410526	95410586	95410863	95411026	1703	20,9,10	22,23,19	9,21,8	12,30,30	350	73	0.647818	1	0.159,0.075,0.099	0.135,0.127,0.053	0.006	0.6	0.6
1704	ENSG00000185359	HGS	17	+	81694814	81695067	81694814	81694853	81694923	81695067	1704	5,6,8	60,25,31	5,15,16	63,58,66	143	73	0.523384	1	0.041,0.109,0.116	0.039,0.117,0.11	0	0	0
1705	ENSG00000185359	HGS	17	+	81694814	81695067	81694814	81694853	81694959	81695067	1705	36,25,33	1,0,0	47,66,44	0,0,0	179	73	1	1	0.936,1.0,1.0	1.0,1.0,1.0	-0.021	-2.1	2.1
1707	ENSG00000115159	GPD2	2	+	156578888	156579164	156578888	156579001	156579085	156579164	1707	10,3,8	38,30,33	5,7,7	28,39,44	157	73	0.592062	1	0.109,0.044,0.101	0.077,0.077,0.069	0.01	1	1
1708	ENSG00000072134	EPN2	17	+	19281954	19283714	19281954	19282077	19282949	19283714	1708	4,2,3	61,41,45	1,13,8	45,40,40	945	73	0.615577	1	0.005,0.004,0.005	0.002,0.024,0.015	-0.009	-0.9	0.9
1709	ENSG00000129968	ABHD17A	19	-	1877507	1880115	1877507	1877687	1879920	1880115	1709	216105177	102,66,82	198286363	138136103	2306	73	0.359417	1	0.063,0.048,0.064	0.043,0.062,0.1	-0.01	-1	1
170	ENSG00000101294	HM13	20	+	31550063	31550471	31550063	31550121	31550301	31550471	170	10,4,7	0,0,0	5,16,19	0,1,2	253	73	0.78712	1	1.0,1.0,1.0	1.0,0.822,0.733	0.148	14.8	14.8
1710	ENSG00000129968	ABHD17A	19	-	1877507	1880115	1877507	1877687	1878663	1880115	1710	98,43,77	0,0,0	93151166	0,0,2	1049	73	1	1	1.0,1.0,1.0	1.0,1.0,0.852	0.049	4.9	4.9
1711	ENSG00000030066	NUP160	11	-	47812063	47812429	47812063	47812224	47812301	47812429	1711	15,7,9	21,24,42	6,10,7	28,41,28	150	73	0.211774	1	0.258,0.124,0.094	0.094,0.106,0.108	0.056	5.6	5.6
1714	ENSG00000136059	VILL	3	+	38006180	38006700	38006180	38006252	38006448	38006700	1714	2,1,0	4,3,1	2,0,2	5,0,7	269	73	1	1	0.119,0.083,0.0	0.098,NA,0.072	-0.018	-1.8	1.8
1716	ENSG00000170364	SETMAR	3	+	4312897	4313761	4312897	4313229	4313666	4313761	1716	211127154	7,2,0	119162156	4,1,0	510	73	0.189097	1	0.812,0.901,1.0	0.81,0.959,1.0	-0.019	-1.9	1.9
1717	ENSG00000170364	SETMAR	3	+	4312897	4313761	4312897	4313229	4313646	4313761	1717	203120148	0,2,5	112160151	0,5,5	490	73	0.287167	1	1.0,0.899,0.815	1.0,0.827,0.818	0.023	2.3	2.3
1718	ENSG00000204650	CRHR1-IT1	17	+	45629903	45630456	45629903	45630158	45630245	45630456	1718	5,9,14	0,0,0	14,19,13	1,2,0	160	73	0.673621	1	1.0,1.0,1.0	0.865,0.813,1.0	0.107	10.7	10.7
171	ENSG00000101294	HM13	20	+	31549030	31549217	31549030	31549114	31549206	31549217	171	27,20,20	238173229	15,40,24	249283275	165	73	0.759772	1	0.048,0.049,0.037	0.026,0.059,0.037	0.004	0.4	0.4
1720	ENSG00000188878	FBF1	17	-	75914121	75914932	75914121	75914298	75914746	75914932	1720	18,6,22	14,10,4	14,19,27	6,13,16	521	73	0.911079	1	0.153,0.078,0.435	0.246,0.17,0.191	0.02	2	2
1722	ENSG00000188878	FBF1	17	-	75913912	75914298	75913912	75914050	75914121	75914298	1722	4,2,1	22,11,12	2,4,7	13,16,21	144	73	0.19837	1	0.084,0.084,0.041	0.072,0.112,0.145	-0.04	-4	4
1723	ENSG00000188878	FBF1	17	-	75914121	75914932	75914121	75914292	75914829	75914932	1723	36,15,48	0,0,0	32,47,52	0,0,2	610	73	1	1	1.0,1.0,1.0	1.0,1.0,0.757	0.081	8.1	8.1
1724	ENSG00000034533	ASTE1	3	-	131024004	131025331	131024004	131024238	131025163	131025331	1724	166101148	0,0,1	170122132	0,0,0	998	73	1	1	1.0,1.0,0.915	1.0,1.0,1.0	-0.028	-2.8	2.8
1728	ENSG00000178921	PFAS	17	+	8256266	8256648	8256266	8256407	8256523	8256648	1728	9,2,5	20,9,11	7,2,7	13,26,18	189	73	0.467955	1	0.148,0.079,0.149	0.172,0.029,0.131	0.015	1.5	1.5
1729	ENSG00000197841	ZNF181	19	+	34734574	34735046	34734574	34734610	34734969	34735046	1729	23,7,5	0,0,1	8,6,13	0,0,0	432	73	1	1	1.0,1.0,0.458	1.0,1.0,1.0	-0.181	-18.1	18.1
172	ENSG00000187741	FANCA	16	-	89798950	89799232	89798950	89799098	89799165	89799232	172	4,1,1	1,0,0	1,1,2	0,0,0	140	73	1	1	0.676,1.0,1.0	1.0,1.0,1.0	-0.108	-10.8	10.8
1730	ENSG00000197841	ZNF181	19	+	34739147	34739621	34739147	34739268	34739522	34739621	1730	7,9,14	2,2,10	8,5,21	4,3,5	327	73	0.743224	1	0.439,0.501,0.238	0.309,0.271,0.484	0.038	3.8	3.8
173	ENSG00000187741	FANCA	16	-	89739740	89740099	89739740	89739800	89739993	89740099	173	44,36,72	1,0,3	52,72,63	0,0,0	266	73	0.463125	1	0.924,1.0,0.868	1.0,1.0,1.0	-0.069	-6.9	6.9
1741	ENSG00000093167	LRRFIP2	3	-	37109526	37109700	37109526	37109571	37109652	37109700	1741	3,2,2	0,1,0	1,1,1	0,0,0	154	73	1	1	1.0,0.487,1.0	1.0,1.0,1.0	-0.171	-17.1	17.1
1743	ENSG00000197114	ZGPAT	20	+	63733586	63734824	63733586	63733739	63734644	63734824	1743	73,52,78	0,0,0	58,78,81	1,0,0	978	73	1	1	1.0,1.0,1.0	0.812,1.0,1.0	0.063	6.3	6.3
1744	ENSG00000197114	ZGPAT	20	+	63733586	63734824	63733586	63733712	63734704	63734824	1744	93,64,106	0,5,0	68100106	0,2,1	1065	73	0.265699	1	1.0,0.467,1.0	1.0,0.774,0.879	-0.062	-6.2	6.2
1746	ENSG00000123349	PFDN5	12	+	53295838	53296275	53295838	53295941	53296218	53296275	1746	155146177	4,0,0	156172206	1,1,0	350	73	0.771196	1	0.89,1.0,1.0	0.97,0.973,1.0	-0.018	-1.8	1.8
1749	ENSG00000123349	PFDN5	12	+	53295838	53296275	53295838	53295941	53296243	53296275	1749	205190242	327312342	219255252	349344306	375	73	0.288408	1	0.109,0.106,0.121	0.109,0.126,0.138	-0.012	-1.2	1.2
174	ENSG00000187741	FANCA	16	-	89739477	89739758	89739477	89739553	89739705	89739758	174	54,24,36	1,0,2	52,55,49	1,2,2	225	73	0.189123	1	0.946,1.0,0.854	0.944,0.899,0.888	0.023	2.3	2.3
1750	ENSG00000123349	PFDN5	12	+	53296429	53297924	53296429	53296551	53297849	53297924	1750	169131159	4,5,9	122150175	2,14,4	1371	73	0.94797	1	0.692,0.582,0.485	0.765,0.363,0.7	-0.023	-2.3	2.3
1751	ENSG00000247240	UBL7-AS1	15	+	74461264	74462031	74461264	74461418	74461882	74462031	1751	81,94,104	1,0,0	125116120	0,0,0	537	73	1	1	0.917,1.0,1.0	1.0,1.0,1.0	-0.028	-2.8	2.8
1752	ENSG00000167645	YIF1B	19	-	38307427	38307752	38307427	38307521	38307596	38307752	1752	18,21,14	145,71,114	31,29,24	199180172	148	73	0.862507	1	0.058,0.127,0.057	0.071,0.074,0.064	0.011	1.1	1.1
1753	ENSG00000167645	YIF1B	19	-	38309223	38309643	38309223	38309328	38309404	38309643	1753	28,27,23	136109136	33,46,55	195196214	149	73	0.624338	1	0.092,0.108,0.077	0.077,0.103,0.112	-0.005	-0.5	0.5
1755	ENSG00000125447	GGA3	17	-	75240341	75241057	75240341	75240412	75240811	75241057	1755	16,7,11	24,18,13	12,13,9	11,12,20	472	73	0.468145	1	0.093,0.057,0.116	0.144,0.144,0.065	-0.029	-2.9	2.9
1757	ENSG00000125447	GGA3	17	-	75241399	75241696	75241399	75241516	75241614	75241696	1757	13,8,13	39,18,24	3,22,14	22,27,15	171	73	0.416449	1	0.125,0.159,0.188	0.055,0.258,0.285	-0.042	-4.2	4.2
1758	ENSG00000125447	GGA3	17	-	75239788	75241057	75239788	75240108	75240341	75241057	1758	6,2,8	11,9,11	3,7,5	8,16,11	306	73	0.736029	1	0.115,0.05,0.148	0.082,0.095,0.098	0.013	1.3	1.3
1759	ENSG00000197323	TRIM33	1	-	114397607	114397990	114397607	114397860	114397939	114397990	1759	12,12,6	33,23,36	14,11,12	27,31,29	152	73	0.375803	1	0.149,0.2,0.074	0.199,0.146,0.166	-0.029	-2.9	2.9
175	ENSG00000187741	FANCA	16	-	89798950	89799232	89798950	89799039	89799165	89799232	175	6,9,6	0,0,0	1,6,7	0,0,1	199	73	1	1	1.0,1.0,1.0	1.0,1.0,0.72	0.093	9.3	9.3
1761	ENSG00000176209	SMIM19	8	+	42548374	42548780	42548374	42548535	42548655	42548780	1761	7,12,20	0,0,1	20,17,18	0,0,0	193	73	1	1	1.0,1.0,0.883	1.0,1.0,1.0	-0.039	-3.9	3.9
1762	ENSG00000168090	COPS6	7	+	100090591	100091152	100090591	100090654	100091037	100091152	1762	58,54,53	2,0,1	37,64,50	0,0,0	456	73	0.682769	1	0.823,1.0,0.895	1.0,1.0,1.0	-0.094	-9.4	9.4
1763	ENSG00000168090	COPS6	7	+	100091255	100091448	100091255	100091330	100091419	100091448	1763	40,18,33	147142164	25,29,30	181175151	162	73	0.314544	1	0.109,0.054,0.083	0.059,0.069,0.082	0.012	1.2	1.2
1770	ENSG00000101158	NELFCD	20	+	58993623	58994239	58993623	58993675	58994109	58994239	1770	410280329	8,5,11	318377375	9,10,8	507	73	0.792286	1	0.881,0.89,0.812	0.836,0.844,0.871	0.011	1.1	1.1
1771	ENSG00000101158	NELFCD	20	+	58992997	58993544	58992997	58993112	58993448	58993544	1771	51,27,49	177116152	37,44,38	137173154	409	73	0.545427	1	0.049,0.04,0.054	0.046,0.043,0.042	0.004	0.4	0.4
1772	ENSG00000101158	NELFCD	20	+	58991311	58991922	58991311	58991446	58991720	58991922	1772	33,32,19	0,0,0	23,23,13	0,0,1	347	73	1	1	1.0,1.0,1.0	1.0,1.0,0.732	0.089	8.9	8.9
1773	ENSG00000101158	NELFCD	20	+	58992997	58993544	58992997	58993112	58993481	58993544	1773	169120175	0,0,3	140158176	2,0,0	442	73	1	1	1.0,1.0,0.906	0.92,1.0,1.0	-0.005	-0.5	0.5
1774	ENSG00000101158	NELFCD	20	+	58988913	58989640	58988913	58989021	58989487	58989640	1774	61,45,46	157140169	43,51,63	128148162	539	73	0.558719	1	0.05,0.042,0.036	0.044,0.045,0.05	-0.004	-0.4	0.4
1775	ENSG00000101158	NELFCD	20	+	58993623	58994239	58993623	58993764	58994109	58994239	1775	164101108	104109127	121130144	97140125	418	73	0.948759	1	0.216,0.139,0.129	0.179,0.14,0.167	-0.001	-0.1	0.1
1776	ENSG00000101158	NELFCD	20	+	58994641	58995133	58994641	58994824	58994925	58995133	1776	404360441	1,3,1	339432380	0,1,2	174	73	1	1	0.994,0.981,0.995	1.0,0.995,0.988	-0.004	-0.4	0.4
1777	ENSG00000101158	NELFCD	20	+	58994641	58995133	58994641	58994824	58994929	58995133	1777	409367449	0,0,1	341439386	0,0,0	178	73	1	1	1.0,1.0,0.995	1.0,1.0,1.0	-0.002	-0.2	0.2
1778	ENSG00000101158	NELFCD	20	+	58994641	58995133	58994641	58994836	58994925	58995133	1778	380335409	0,0,0	316402358	0,1,0	162	73	1	1	1.0,1.0,1.0	1.0,0.995,1.0	0.002	0.2	0.2
1782	ENSG00000261884	CTC-479C5.12	16	-	67935419	67935641	67935419	67935478	67935581	67935641	1782	25,8,8	23,6,22	19,30,27	35,33,26	176	73	0.86635	1	0.311,0.356,0.131	0.184,0.274,0.301	0.013	1.3	1.3
1783	ENSG00000115365	LANCL1	2	-	210476315	210476739	210476315	210476412	210476657	210476739	1783	34,9,43	1,0,0	31,30,28	0,0,0	318	73	1	1	0.886,1.0,1.0	1.0,1.0,1.0	-0.038	-3.8	3.8
1784	ENSG00000167515	TRAPPC2L	16	+	88859344	88859750	88859344	88859443	88859572	88859750	1784	19,17,20	1,0,1	30,33,32	0,0,1	202	73	1	1	0.873,1.0,0.878	1.0,1.0,0.92	-0.056	-5.6	5.6
1787	ENSG00000232677	LINC00665	19	-	36321992	36322222	36321992	36322030	36322129	36322222	1787	3,0,8	13,6,11	5,3,4	10,18,8	172	73	0.782913	1	0.089,0.0,0.236	0.175,0.066,0.175	-0.03	-3	3
1788	ENSG00000162591	MEGF6	1	-	3494370	3494741	3494370	3494499	3494612	3494741	1788	0,0,0	1,0,0	0,0,1	1,0,1	186	73	1	1	0.0,NA,NA	0.0,NA,0.282	-0.141	-14.1	14.1
1789	ENSG00000099860	GADD45B	19	+	2476355	2476630	2476355	2476431	2476528	2476630	1789	1,2,2	2,0,0	4,3,5	0,2,0	170	73	0.726514	1	0.177,1.0,1.0	1.0,0.392,1.0	-0.072	-7.2	7.2
1790	ENSG00000144381	HSPD1	2	-	197490196	197490572	197490196	197490296	197490526	197490572	1790	84,61,106	0,2,4	61,82,80	1,1,0	303	73	1	1	1.0,0.88,0.865	0.936,0.952,1.0	-0.048	-4.8	4.8
1791	ENSG00000162889	MAPKAPK2	1	+	206731838	206732087	206731838	206731919	206732037	206732087	1791	14,2,10	3,3,3	4,9,3	2,6,0	191	73	0.960653	1	0.641,0.203,0.56	0.433,0.364,1.0	-0.131	-13.1	13.1
1796	ENSG00000111261	MANSC1	12	-	12343142	12343414	12343142	12343188	12343275	12343414	1796	150136204	0,0,3	122171132	0,0,0	160	73	1	1	1.0,1.0,0.969	1.0,1.0,1.0	-0.01	-1	1
1797	ENSG00000111261	MANSC1	12	-	12343091	12343414	12343091	12343173	12343275	12343414	1797	169160210	1,8,4	129189148	5,4,3	175	73	0.739722	1	0.986,0.893,0.956	0.915,0.952,0.954	0.005	0.5	0.5
1798	ENSG00000132275	RRP8	11	-	6600925	6601602	6600925	6601055	6601148	6601602	1798	20,4,10	20,14,19	7,10,12	17,24,26	166	73	0.331463	1	0.305,0.112,0.188	0.153,0.155,0.169	0.043	4.3	4.3
1799	ENSG00000078618	NRD1	1	-	51834016	51834170	51834016	51834057	51834158	51834170	1799	287300370	1,0,0	382368334	0,0,0	174	73	1	1	0.992,1.0,1.0	1.0,1.0,1.0	-0.003	-0.3	0.3
179	ENSG00000197756	RPL37A	2	+	216498866	216499398	216498866	216498876	216499269	216499398	179	179143182	1,0,1	209166190	1,1,0	466	73	1	1	0.966,1.0,0.966	0.97,0.963,1.0	0	0	0
1802	ENSG00000102316	MAGED2	X	+	54815247	54816007	54815247	54815690	54815880	54816007	1802	11,7,5	40,23,34	7,14,6	37,54,51	263	73	0.5729	1	0.071,0.078,0.039	0.05,0.067,0.032	0.013	1.3	1.3
1803	ENSG00000102316	MAGED2	X	+	54809721	54810213	54809721	54809817	54809871	54810213	1803	282203285	1,4,3	247316326	1,2,2	127	73	0.698594	1	0.994,0.967,0.982	0.993,0.989,0.989	-0.009	-0.9	0.9
1805	ENSG00000102316	MAGED2	X	+	54809721	54810213	54809721	54809808	54809922	54810213	1805	430298403	1,3,3	382446451	0,2,0	187	73	0.653625	1	0.994,0.975,0.981	1.0,0.989,1.0	-0.013	-1.3	1.3
1806	ENSG00000102316	MAGED2	X	+	54809096	54809376	54809096	54809120	54809302	54809376	1806	181102189	1,0,0	199217216	0,0,0	255	73	1	1	0.981,1.0,1.0	1.0,1.0,1.0	-0.006	-0.6	0.6
1807	ENSG00000073605	GSDMB	17	-	39906110	39906987	39906110	39906271	39906960	39906987	1807	19,20,24	7,4,5	11,21,29	2,3,7	762	73	0.571803	1	0.206,0.324,0.315	0.345,0.401,0.284	-0.062	-6.2	6.2
1810	ENSG00000132436	FIGNL1	7	-	50448180	50449724	50448180	50448289	50449624	50449724	1810	130,74,129	0,0,0	95100152	0,1,0	1408	73	1	1	1.0,1.0,1.0	1.0,0.838,1.0	0.054	5.4	5.4
1811	ENSG00000064490	RFXANK	19	+	19196965	19197434	19196965	19197046	19197202	19197434	1811	25,15,26	0,0,0	29,30,23	0,1,0	229	73	1	1	1.0,1.0,1.0	1.0,0.905,1.0	0.032	3.2	3.2
1812	ENSG00000160753	RUSC1	1	+	155325863	155327132	155325863	155325910	155327002	155327132	1812	274160216	0,0,1	288355251	0,0,0	1165	73	1	1	1.0,1.0,0.931	1.0,1.0,1.0	-0.023	-2.3	2.3
1814	ENSG00000160753	RUSC1	1	+	155325863	155327132	155325863	155325910	155326897	155327132	1814	206,99,150	7,8,7	206236167	10,6,9	1060	73	0.61072	1	0.67,0.46,0.596	0.587,0.73,0.561	-0.051	-5.1	5.1
1815	ENSG00000160753	RUSC1	1	+	155325863	155327132	155325863	155325910	155326609	155327132	1815	33,13,26	1,0,0	23,28,15	0,0,0	772	73	1	1	0.757,1.0,1.0	1.0,1.0,1.0	-0.081	-8.1	8.1
1816	ENSG00000160753	RUSC1	1	+	155325101	155325490	155325101	155325178	155325414	155325490	1816	92,52,83	0,0,0	117130109	0,3,0	309	73	1	1	1.0,1.0,1.0	1.0,0.911,1.0	0.03	3	3
1817	ENSG00000160753	RUSC1	1	+	155325101	155325490	155325101	155325178	155325426	155325490	1817	96,64,85	0,0,0	118134121	0,2,0	321	73	1	1	1.0,1.0,1.0	1.0,0.938,1.0	0.021	2.1	2.1
1818	ENSG00000160753	RUSC1	1	+	155325426	155325672	155325426	155325490	155325600	155325672	1818	32,27,36	0,0,0	45,45,41	0,1,0	183	73	1	1	1.0,1.0,1.0	1.0,0.947,1.0	0.018	1.8	1.8
1819	ENSG00000160753	RUSC1	1	+	155325426	155325672	155325426	155325490	155325566	155325672	1819	12,9,3	47,20,36	13,10,15	40,62,52	149	73	0.774064	1	0.111,0.181,0.039	0.137,0.073,0.124	-0.001	-0.1	0.1
181	ENSG00000197756	RPL37A	2	+	216498824	216499398	216498824	216498877	216499269	216499398	181	179143182	377630844080	209166190	473649944493	465	73	1	1	0.007,0.007,0.007	0.007,0.005,0.007	0.001	0.1	0.1
1820	ENSG00000160753	RUSC1	1	+	155326579	155327132	155326579	155326595	155326897	155327132	1820	191,94,137	0,0,0	199231160	0,1,0	375	73	1	1	1.0,1.0,1.0	1.0,0.978,1.0	0.007	0.7	0.7
1821	ENSG00000160753	RUSC1	1	+	155325101	155325490	155325101	155325178	155325315	155325490	1821	19,9,20	31,29,29	33,37,25	34,64,81	210	73	0.848196	1	0.176,0.097,0.193	0.252,0.167,0.097	-0.017	-1.7	1.7
1825	ENSG00000159023	EPB41	1	+	29096231	29097935	29096231	29096247	29097806	29097935	1825	217181269	0,0,1	192223254	0,0,0	1632	73	1	1	1.0,1.0,0.923	1.0,1.0,1.0	-0.026	-2.6	2.6
1827	ENSG00000095906	NUBP2	16	+	1786536	1786955	1786536	1786655	1786816	1786955	1827	139,78,130	0,1,0	140150149	0,0,0	234	73	1	1	1.0,0.961,1.0	1.0,1.0,1.0	-0.013	-1.3	1.3
1828	ENSG00000095906	NUBP2	16	+	1786536	1786955	1786536	1786655	1786737	1786955	1828	25,14,22	0,0,0	22,23,15	1,0,0	155	73	1	1	1.0,1.0,1.0	0.912,1.0,1.0	0.029	2.9	2.9
1829	ENSG00000095906	NUBP2	16	+	1787940	1788207	1787940	1788051	1788137	1788207	1829	18,7,17	163,74,141	19,23,20	184212181	159	73	0.97862	1	0.048,0.042,0.052	0.045,0.047,0.048	0.001	0.1	0.1
182	ENSG00000197756	RPL37A	2	+	216499948	216501467	216499948	216500031	216501340	216501467	182	9247311010	600347756262	107812431122	719572266684	1382	73	1	1	0.008,0.008,0.008	0.008,0.009,0.009	-0.001	-0.1	0.1
1830	ENSG00000095906	NUBP2	16	+	1787940	1788207	1787940	1788051	1788160	1788207	1830	45,23,33	0,0,0	42,53,43	3,0,0	182	73	0.823628	1	1.0,1.0,1.0	0.849,1.0,1.0	0.05	5	5
1832	ENSG00000095906	NUBP2	16	+	1786536	1787831	1786536	1786955	1787676	1787831	1832	43,46,60	70,46,57	57,90,92	95,84,88	794	73	0.804329	1	0.053,0.084,0.088	0.052,0.09,0.088	-0.002	-0.2	0.2
1833	ENSG00000146918	NCAPG2	7	-	158655117	158655455	158655117	158655258	158655338	158655455	1833	7,3,5	34,28,40	4,10,4	40,42,43	153	73	0.896548	1	0.089,0.049,0.056	0.046,0.102,0.042	0.001	0.1	0.1
1837	ENSG00000197989	SNHG12	1	-	28579532	28580646	28579532	28579981	28580559	28580646	1837	90,56,51	27,22,22	72,72,103	29,29,28	651	73	0.844696	1	0.272,0.222,0.206	0.218,0.218,0.292	-0.009	-0.9	0.9
1839	ENSG00000197989	SNHG12	1	-	28579532	28579981	28579532	28579587	28579941	28579981	1839	170,74,107	1,2,1	100106137	2,1,0	427	73	0.493143	1	0.967,0.863,0.948	0.895,0.948,1.0	-0.022	-2.2	2.2
183	ENSG00000197756	RPL37A	2	+	216499831	216500030	216499831	216499866	216499948	216500030	183	167135171	0,0,0	360333174	0,0,1	155	73	1	1	1.0,1.0,1.0	1.0,1.0,0.988	0.004	0.4	0.4
1841	ENSG00000213741	RPS29	14	-	49585949	49586351	49585949	49586049	49586297	49586351	1841	127211201244	0,0,0	174316791492	0,0,1	321	73	1	1	1.0,1.0,1.0	1.0,1.0,0.997	0.001	0.1	0.1
1842	ENSG00000103121	CMC2	16	-	80998284	80998659	80998284	80998354	80998498	80998659	1842	12,21,26	1,0,0	13,18,12	0,0,0	217	73	1	1	0.801,1.0,1.0	1.0,1.0,1.0	-0.066	-6.6	6.6
1843	ENSG00000108883	EFTUD2	17	-	44853516	44854356	44853516	44853635	44854268	44854356	1843	33,29,46	56,56,81	26,57,32	64,67,76	706	73	0.930404	1	0.057,0.051,0.055	0.04,0.081,0.042	0	0	0
1845	ENSG00000130299	GTPBP3	19	+	17338007	17338451	17338007	17338255	17338364	17338451	1845	3,0,4	12,3,4	5,4,7	16,19,16	182	73	0.875143	1	0.091,0.0,0.286	0.111,0.078,0.149	0.013	1.3	1.3
1846	ENSG00000130299	GTPBP3	19	+	17338953	17339266	17338953	17339026	17339122	17339266	1846	9,5,8	17,9,25	13,21,11	22,26,32	169	73	0.356766	1	0.186,0.194,0.121	0.203,0.259,0.129	-0.03	-3	3
1847	ENSG00000130299	GTPBP3	19	+	17337585	17338255	17337585	17337660	17338007	17338255	1847	29,20,16	0,0,0	8,39,23	0,0,2	420	73	1	1	1.0,1.0,1.0	1.0,1.0,0.667	0.111	11.1	11.1
1848	ENSG00000123384	LRP1	12	+	57204626	57205249	57204626	57204749	57205108	57205249	1848	4,0,1	5,1,3	0,4,2	4,3,4	432	73	0.824137	1	0.119,0.0,0.053	0.0,0.184,0.078	-0.03	-3	3
1849	ENSG00000123384	LRP1	12	+	57208037	57208817	57208037	57208216	57208710	57208817	1849	0,0,2	0,1,5	0,0,10	3,3,5	567	73	1	1	NA,0.0,0.049	0.0,0.0,0.205	-0.044	-4.4	4.4
1850	ENSG00000113716	HMGXB3	5	+	150024261	150024680	150024261	150024448	150024529	150024680	1850	260189230	1,0,0	154224217	0,0,0	154	73	1	1	0.992,1.0,1.0	1.0,1.0,1.0	-0.003	-0.3	0.3
1851	ENSG00000113716	HMGXB3	5	+	150024261	150024680	150024261	150024408	150024504	150024680	1851	260203252	0,0,1	178233234	1,3,0	169	73	1	1	1.0,1.0,0.991	0.987,0.971,1.0	0.011	1.1	1.1
1854	ENSG00000110583	NAA40	11	+	63945839	63947003	63945839	63945935	63946950	63947003	1854	63,51,61	14,9,14	46,66,62	12,12,15	1088	73	0.824506	1	0.232,0.275,0.226	0.205,0.27,0.217	0.014	1.4	1.4
1855	ENSG00000110583	NAA40	11	+	63945839	63947003	63945839	63945877	63946950	63947003	1855	78,58,78	0,0,0	51,72,68	1,0,0	1146	73	1	1	1.0,1.0,1.0	0.765,1.0,1.0	0.078	7.8	7.8
1857	ENSG00000110583	NAA40	11	+	63952368	63952839	63952368	63952475	63952755	63952839	1857	36,36,39	0,0,0	44,36,44	0,1,3	353	73	0.204025	1	1.0,1.0,1.0	1.0,0.882,0.752	0.122	12.2	12.2
1858	ENSG00000110583	NAA40	11	+	63945839	63947003	63945839	63945935	63946724	63947003	1858	52,33,48	0,0,0	35,58,52	1,0,0	862	73	1	1	1.0,1.0,1.0	0.748,1.0,1.0	0.084	8.4	8.4
1859	ENSG00000197140	ADAM32	8	+	39165029	39169997	39165029	39165196	39169915	39169997	1859	5,1,2	0,1,0	8,0,6	0,0,0	4792	73	1	1	1.0,0.015,1.0	1.0,NA,1.0	-0.328	-32.8	32.8
1860	ENSG00000168000	BSCL2	11	-	62690621	62690867	62690621	62690692	62690786	62690867	1860	38,13,30	271209270	30,31,32	302362351	167	73	0.424197	1	0.058,0.026,0.046	0.042,0.036,0.038	0.005	0.5	0.5
1862	ENSG00000115541	HSPE1	2	+	197503038	197503381	197503038	197503128	197503208	197503381	1862	149110169	875822877	132143129	825867812	153	73	0.834917	1	0.075,0.06,0.084	0.071,0.073,0.07	0.002	0.2	0.2
1863	ENSG00000115541	HSPE1	2	+	197503038	197503381	197503038	197503128	197503225	197503381	1863	252201261	3,1,1	239264241	0,3,0	170	73	0.849638	1	0.973,0.989,0.991	1.0,0.974,1.0	-0.007	-0.7	0.7
1865	ENSG00000226476	RP11-776H12.1	1	-	60595537	60596373	60595537	60595699	60596248	60596373	1865	15,20,20	0,1,0	14,11,9	0,0,0	622	73	1	1	1.0,0.701,1.0	1.0,1.0,1.0	-0.1	-10	10
1866	ENSG00000133246	PRAM1	19	-	8490055	8490372	8490055	8490226	8490337	8490372	1866	0,0,0	2,0,2	0,0,1	0,0,1	184	73	1	1	0.0,NA,0.0	NA,NA,0.284	-0.284	-28.4	28.4
1874	ENSG00000206140	TMEM191C	22	+	21469273	21469534	21469273	21469346	21469493	21469534	1874	1,0,0	0,0,2	0,0,0	0,0,1	220	73	1	1	1.0,NA,0.0	NA,NA,0.0	0.5	50	50
1876	ENSG00000206140	TMEM191C	22	+	21469493	21469933	21469493	21469534	21469616	21469933	1876	1,0,2	0,0,0	0,0,0	0,0,2	155	73	1	1	1.0,NA,1.0	NA,NA,0.0	1	100	100
1878	ENSG00000133134	BEX2	X	-	103310357	103310591	103310357	103310433	103310582	103310591	1878	11,6,4	2,3,5	10,14,7	2,2,4	222	73	0.281693	1	0.644,0.397,0.208	0.622,0.697,0.365	-0.145	-14.5	14.5
1880	ENSG00000122545	2007-09-01	7	+	35898247	35903215	35898247	35898383	35903075	35903215	1880	196123145	260225281	89123165	186251298	4765	73	0.847731	1	0.011,0.008,0.008	0.007,0.007,0.008	0.002	0.2	0.2
1882	ENSG00000064687	ABCA7	19	+	1054680	1054878	1054680	1054694	1054779	1054878	1882	1,1,1	14,4,8	1,1,1	6,16,15	158	73	1	1	0.032,0.104,0.055	0.071,0.028,0.03	0.021	2.1	2.1
1883	ENSG00000064687	ABCA7	19	+	1057968	1058157	1057968	1058059	1058145	1058157	1883	8,0,6	24,11,20	3,4,8	19,26,29	159	73	0.85372	1	0.133,0.0,0.121	0.068,0.066,0.112	0.003	0.3	0.3
1884	ENSG00000064687	ABCA7	19	+	1041509	1042176	1041509	1041603	1042063	1042176	1884	33,22,23	1,0,0	18,43,40	0,0,0	533	73	1	1	0.819,1.0,1.0	1.0,1.0,1.0	-0.06	-6	6
1885	ENSG00000115234	SNX17	2	+	27374688	27375153	27374688	27374758	27375060	27375153	1885	18,23,13	109,94,122	26,22,11	140186148	375	73	0.206966	1	0.031,0.045,0.02	0.035,0.023,0.014	0.008	0.8	0.8
1886	ENSG00000115234	SNX17	2	+	27374084	27374433	27374084	27374175	27374345	27374433	1886	4,2,9	109,93,125	8,7,9	135157158	243	73	0.536835	1	0.011,0.006,0.021	0.017,0.013,0.017	-0.003	-0.3	0.3
1888	ENSG00000127837	AAMP	2	-	218265578	218265946	218265578	218265682	218265830	218265946	1888	34,6,20	91,66,78	29,26,31	104120107	221	73	0.815123	1	0.11,0.029,0.078	0.084,0.067,0.087	-0.007	-0.7	0.7
1889	ENSG00000127837	AAMP	2	-	218265578	218266587	218265578	218265946	218266442	218266587	1889	68,76,64	0,0,0	101,95,92	0,1,0	569	73	1	1	1.0,1.0,1.0	1.0,0.924,1.0	0.025	2.5	2.5
188	ENSG00000137700	SLC37A4	11	-	119027627	119028426	119027627	119027770	119028193	119028426	188	129108120	0,0,0	149190156	1,0,1	496	73	1	1	1.0,1.0,1.0	0.956,1.0,0.958	0.029	2.9	2.9
1890	ENSG00000175727	MLXIP	12	+	122127879	122129226	122127879	122128068	122129136	122129226	1890	9,0,2	0,0,0	4,3,5	0,1,0	1141	73	1	1	1.0,NA,1.0	1.0,0.161,1.0	0.28	28	28
1891	ENSG00000175727	MLXIP	12	+	122135488	122137590	122135488	122135666	122137468	122137590	1891	72,34,51	12,20,16	34,75,68	9,17,23	1875	73	0.646166	1	0.189,0.062,0.11	0.128,0.147,0.103	-0.006	-0.6	0.6
1892	ENSG00000175727	MLXIP	12	+	122135488	122137590	122135488	122135647	122137468	122137590	1892	77,40,62	0,0,0	44,85,74	0,2,0	1894	73	1	1	1.0,1.0,1.0	1.0,0.621,1.0	0.126	12.6	12.6
1896	ENSG00000182712	CMC4	X	-	155065363	155065537	155065363	155065399	155065485	155065537	1896	0,0,2	4,4,6	0,2,0	4,8,4	159	73	1	1	0.0,0.0,0.133	0.0,0.103,0.0	0.01	1	1
1898	ENSG00000143126	CELSR2	1	+	109271385	109271722	109271385	109271512	109271599	109271722	1898	5,1,1	14,10,11	3,3,4	10,12,20	160	73	0.588745	1	0.14,0.044,0.04	0.12,0.102,0.084	-0.027	-2.7	2.7
1899	ENSG00000143126	CELSR2	1	+	109271216	109271722	109271216	109271296	109271385	109271722	1899	1,1,2	14,4,8	2,1,3	12,11,8	162	73	0.684605	1	0.031,0.101,0.101	0.07,0.039,0.145	-0.007	-0.7	0.7
189	ENSG00000054148	PHPT1	9	+	136850012	136850560	136850012	136850137	136850502	136850560	189	53,57,54	3,1,2	80125106	2,7,5	438	73	0.406459	1	0.746,0.905,0.818	0.87,0.749,0.779	0.024	2.4	2.4
1900	ENSG00000143126	CELSR2	1	+	109269932	109271039	109269932	109270133	109270926	109271039	1900	36,18,19	0,0,1	14,46,47	0,0,0	866	73	1	1	1.0,1.0,0.616	1.0,1.0,1.0	-0.128	-12.8	12.8
1901	ENSG00000143126	CELSR2	1	+	109272639	109273027	109272639	109272728	109272832	109273027	1901	1,2,3	18,6,8	1,2,11	15,24,26	177	73	0.483223	1	0.022,0.121,0.134	0.027,0.033,0.149	0.023	2.3	2.3
1903	ENSG00000143126	CELSR2	1	+	109272277	109272728	109272277	109272405	109272643	109272728	1903	2,0,3	0,0,0	6,3,2	0,1,0	311	73	1	1	1.0,NA,1.0	1.0,0.413,1.0	0.196	19.6	19.6
1904	ENSG00000115758	ODC1	2	-	10444930	10445162	10444930	10445049	10445154	10445162	1904	107128131	9977941005	83110163	87011101070	178	73	0.258569	1	0.042,0.062,0.051	0.038,0.039,0.059	0.006	0.6	0.6
1905	ENSG00000115758	ODC1	2	-	10444930	10445162	10444930	10445047	10445154	10445162	1905	143166171	2,0,4	125152201	1,1,0	180	73	0.709854	1	0.967,1.0,0.945	0.981,0.984,1.0	-0.018	-1.8	1.8
1907	ENSG00000143416	SELENBP1	1	-	151365188	151365684	151365188	151365281	151365562	151365684	1907	59,42,62	308251305	60,97,83	372437383	354	73	0.630604	1	0.038,0.033,0.04	0.032,0.044,0.043	-0.003	-0.3	0.3
1908	ENSG00000143416	SELENBP1	1	-	151365767	151366453	151365767	151365846	151366274	151366453	1908	108,71,101	299208305	71108141	296333301	501	73	0.915073	1	0.05,0.047,0.046	0.034,0.045,0.064	0	0	0
1909	ENSG00000143416	SELENBP1	1	-	151369003	151369554	151369003	151369177	151369441	151369554	1909	343203282	0,0,0	341405342	0,1,0	337	73	1	1	1.0,1.0,1.0	1.0,0.989,1.0	0.004	0.4	0.4
1911	ENSG00000143416	SELENBP1	1	-	151369003	151369554	151369003	151369156	151369441	151369554	1911	471282392	8,4,5	490539467	6,8,5	358	73	0.719987	1	0.923,0.935,0.941	0.943,0.932,0.95	-0.009	-0.9	0.9
1912	ENSG00000143416	SELENBP1	1	-	151369003	151369554	151369003	151369189	151369441	151369554	1912	281165215	497323450	273319271	546612642	325	73	0.467425	1	0.113,0.103,0.097	0.101,0.105,0.087	0.007	0.7	0.7
1913	ENSG00000143416	SELENBP1	1	-	151369003	151369769	151369003	151369189	151369712	151369769	1913	721488557	0,0,0	736799712	2,1,0	596	73	1	1	1.0,1.0,1.0	0.978,0.99,1.0	0.011	1.1	1.1
1914	ENSG00000205339	IPO7	11	+	9416912	9417148	9416912	9416978	9417058	9417148	1914	10,12,14	1,0,2	8,11,10	0,0,1	153	73	0.838055	1	0.827,1.0,0.77	1.0,1.0,0.827	-0.077	-7.7	7.7
1915	ENSG00000260630	SNAI3-AS1	16	+	88671276	88671693	88671276	88671465	88671565	88671693	1915	0,2,1	0,0,0	2,0,1	0,0,2	173	73	1	1	NA,1.0,1.0	1.0,NA,0.174	0.413	41.3	41.3
1916	ENSG00000129219	PLD2	17	+	4818001	4818385	4818001	4818106	4818296	4818385	1916	11,4,4	5,4,17	8,0,3	7,12,6	263	73	0.206099	1	0.379,0.217,0.061	0.241,0.0,0.122	0.098	9.8	9.8
1917	ENSG00000129219	PLD2	17	+	4818197	4818607	4818197	4818406	4818493	4818607	1917	6,0,3	1,0,0	4,3,6	0,0,0	160	73	1	1	0.732,NA,1.0	1.0,1.0,1.0	-0.134	-13.4	13.4
1918	ENSG00000129219	PLD2	17	+	4818197	4818607	4818197	4818390	4818493	4818607	1918	6,0,4	1,0,0	4,3,6	0,0,0	176	73	1	1	0.713,NA,1.0	1.0,1.0,1.0	-0.143	-14.3	14.3
1920	ENSG00000129219	PLD2	17	+	4807983	4808416	4807983	4808114	4808273	4808416	1920	2,3,3	9,3,7	0,5,0	5,8,9	232	73	0.206146	1	0.065,0.239,0.119	0.0,0.164,0.0	0.086	8.6	8.6
1921	ENSG00000164062	APEH	3	+	49675182	49675787	49675182	49675309	49675693	49675787	1921	48,36,46	296151245	44,61,84	279314297	457	73	0.45884	1	0.025,0.037,0.029	0.025,0.03,0.043	-0.002	-0.2	0.2
1922	ENSG00000164062	APEH	3	+	49676055	49676515	49676055	49676219	49676377	49676515	1922	80,62,88	310226330	68,63,91	316343313	231	73	0.25415	1	0.075,0.08,0.078	0.064,0.055,0.084	0.01	1	1
1923	ENSG00000164062	APEH	3	+	49675890	49676232	49675890	49675966	49676112	49676232	1923	320235284	1,0,1	284294343	3,0,3	219	73	0.569926	1	0.991,1.0,0.99	0.969,1.0,0.974	0.013	1.3	1.3
1924	ENSG00000164062	APEH	3	+	49674384	49674627	49674384	49674413	49674488	49674627	1924	68,36,50	226160257	77,78,76	333402338	148	73	0.504692	1	0.129,0.1,0.088	0.102,0.087,0.1	0.009	0.9	0.9
1925	ENSG00000239665	RP11-295P9.3	10	+	13654352	13655482	13654352	13654427	13655377	13655482	1925	7,6,2	1,1,2	8,1,3	0,3,5	1023	73	0.406891	1	0.333,0.3,0.067	1.0,0.023,0.041	-0.121	-12.1	12.1
1926	ENSG00000065268	WDR18	19	+	990977	991139	990977	990995	991080	991139	1926	10,3,7	53,52,44	7,10,14	63,101,87	158	73	0.949019	1	0.08,0.026,0.068	0.049,0.044,0.069	0.004	0.4	0.4
1927	ENSG00000065268	WDR18	19	+	990977	991145	990977	990995	991089	991145	1927	13,8,12	0,0,0	13,17,17	2,0,0	167	73	1	1	1.0,1.0,1.0	0.74,1.0,1.0	0.087	8.7	8.7
1929	ENSG00000129084	PSMA1	11	-	14513663	14513885	14513663	14513699	14513816	14513885	1929	31,55,43	231179245	42,43,42	227268275	190	73	0.266768	1	0.049,0.106,0.063	0.066,0.058,0.055	0.013	1.3	1.3
192	ENSG00000160271	RALGDS	9	-	133097719	133102139	133097719	133101762	133101937	133102139	192	17,13,14	28,34,33	9,18,37	39,49,65	248	73	0.767361	1	0.152,0.101,0.111	0.064,0.098,0.144	0.019	1.9	1.9
1930	ENSG00000129084	PSMA1	11	-	14513816	14514491	14513816	14513885	14514402	14514491	1930	295237261	0,0,0	268263263	0,1,0	590	73	1	1	1.0,1.0,1.0	1.0,0.97,1.0	0.01	1	1
1931	ENSG00000129084	PSMA1	11	-	14513816	14514491	14513816	14513905	14514402	14514491	1931	268203234	0,0,1	236232234	0,0,0	570	73	1	1	1.0,1.0,0.968	1.0,1.0,1.0	-0.011	-1.1	1.1
1932	ENSG00000129084	PSMA1	11	-	14513816	14514491	14513816	14513887	14514402	14514491	1932	294234260	350281305	263260260	331348315	588	73	0.543681	1	0.094,0.094,0.096	0.09,0.085,0.093	0.005	0.5	0.5
1933	ENSG00000129084	PSMA1	11	-	14513816	14514491	14513816	14513879	14514402	14514491	1933	349274312	0,1,0	305320315	0,0,0	596	73	1	1	1.0,0.971,1.0	1.0,1.0,1.0	-0.01	-1	1
1934	ENSG00000215021	PHB2	12	-	6967675	6968021	6967675	6967779	6967891	6968021	1934	78,59,102	335239331	99126108	351407353	185	73	0.295522	1	0.084,0.089,0.108	0.1,0.109,0.108	-0.012	-1.2	1.2
1935	ENSG00000215021	PHB2	12	-	6970195	6970645	6970195	6970280	6970416	6970645	1935	46,21,46	343263299	52,50,50	391441482	209	73	0.723204	1	0.045,0.027,0.051	0.044,0.038,0.035	0.002	0.2	0.2
1936	ENSG00000215021	PHB2	12	-	6967746	6968021	6967746	6967778	6967891	6968021	1936	83,61,108	0,0,0	105133116	0,0,1	186	73	1	1	1.0,1.0,1.0	1.0,1.0,0.979	0.007	0.7	0.7
1937	ENSG00000215021	PHB2	12	-	6969927	6970280	6969927	6970016	6970195	6970280	1937	29,8,35	1,0,2	37,30,33	0,0,0	252	73	0.544007	1	0.894,1.0,0.835	1.0,1.0,1.0	-0.09	-9	9
1938	ENSG00000213614	HEXA	15	-	72345976	72346325	72345976	72346142	72346234	72346325	1938	28,19,21	0,0,0	10,23,20	0,1,0	165	73	1	1	1.0,1.0,1.0	1.0,0.911,1.0	0.03	3	3
1939	ENSG00000213614	HEXA	15	-	72353690	72355624	72353690	72353737	72355558	72355624	1939	41,13,25	59,25,59	30,23,42	66,56,57	1894	73	0.912328	1	0.026,0.02,0.016	0.017,0.016,0.028	0	0	0
1940	ENSG00000213614	HEXA	15	-	72345976	72346325	72345976	72346128	72346234	72346325	1940	32,20,25	3,2,0	11,24,21	1,2,1	179	73	0.359036	1	0.813,0.803,1.0	0.818,0.83,0.895	0.024	2.4	2.4
1941	ENSG00000094914	AAAS	12	-	53320564	53321208	53320564	53320692	53321093	53321208	1941	107,92,130	1,0,0	92,99,113	0,1,0	474	73	1	1	0.943,1.0,1.0	1.0,0.938,1.0	0.002	0.2	0.2
1942	ENSG00000094914	AAAS	12	-	53320564	53321257	53320564	53320692	53321170	53321257	1942	120,97,138	1,0,1	93109120	2,0,0	551	73	1	1	0.941,1.0,0.948	0.86,1.0,1.0	0.01	1	1
1944	ENSG00000094914	AAAS	12	-	53307737	53308133	53307737	53307926	53308051	53308133	1944	35,21,29	1,1,4	25,27,30	1,0,1	198	73	1	1	0.928,0.886,0.728	0.902,1.0,0.917	-0.092	-9.2	9.2
1947	ENSG00000094914	AAAS	12	-	53307737	53308133	53307737	53307916	53308051	53308133	1947	42,26,33	1,0,0	29,33,35	0,1,0	208	73	1	1	0.936,1.0,1.0	1.0,0.921,1.0	0.005	0.5	0.5
1949	ENSG00000070371	CLTCL1	22	-	19196265	19196656	19196265	19196415	19196488	19196656	1949	1,1,1	7,3,8	4,1,0	4,3,0	146	73	1	1	0.067,0.143,0.059	0.333,0.143,NA	-0.148	-14.8	14.8
1951	ENSG00000104361	NIPAL2	8	-	98252196	98252634	98252196	98252310	98252462	98252634	1951	6,15,7	0,0,0	9,16,17	1,0,0	225	73	1	1	1.0,1.0,1.0	0.745,1.0,1.0	0.085	8.5	8.5
1952	ENSG00000132603	NIP7	16	+	69340005	69340332	69340005	69340092	69340193	69340332	1952	23,15,10	79,58,77	22,17,19	65,66,81	174	73	0.372546	1	0.109,0.098,0.052	0.124,0.098,0.09	-0.018	-1.8	1.8
1953	ENSG00000196975	ANXA4	2	+	69807905	69810673	69807905	69807996	69810593	69810673	1953	37,63,63	85,73,112	51,82,68	106107114	2670	73	0.867259	1	0.012,0.023,0.015	0.013,0.021,0.016	0	0	0
1955	ENSG00000012211	PRICKLE3	X	-	49177992	49178475	49177992	49178179	49178271	49178475	1955	1,1,1	12,7,11	0,0,7	14,17,21	165	73	0.517407	1	0.036,0.059,0.039	0.0,0.0,0.129	0.002	0.2	0.2
1958	ENSG00000172262	ZNF131	5	+	43161248	43161931	43161248	43161613	43161708	43161931	1958	43,26,28	6,3,3	25,28,39	6,1,2	168	73	0.591664	1	0.757,0.79,0.802	0.644,0.924,0.894	-0.038	-3.8	3.8
1961	ENSG00000171720	HDAC3	5	-	141629683	141629972	141629683	141629739	141629818	141629972	1961	3,7,5	0,0,2	6,9,8	0,0,0	152	73	0.855608	1	1.0,1.0,0.546	1.0,1.0,1.0	-0.151	-15.1	15.1
1963	ENSG00000171720	HDAC3	5	-	141629683	141629931	141629683	141629739	141629859	141629931	1963	6,9,8	35,34,46	10,15,11	46,57,50	193	73	0.511178	1	0.061,0.091,0.062	0.076,0.091,0.077	-0.01	-1	1
1964	ENSG00000171720	HDAC3	5	-	141628113	141628639	141628113	141628187	141628558	141628639	1964	22,23,39	44,43,51	24,30,30	55,51,56	444	73	0.471325	1	0.076,0.081,0.112	0.067,0.088,0.081	0.011	1.1	1.1
1965	ENSG00000171720	HDAC3	5	-	141628113	141628639	141628113	141628212	141628558	141628639	1965	11,12,24	1,0,4	17,23,24	3,1,0	419	73	0.673817	1	0.657,1.0,0.511	0.497,0.8,1.0	-0.043	-4.3	4.3
1966	ENSG00000171720	HDAC3	5	-	141629683	141630125	141629683	141629931	141630043	141630125	1966	9,7,11	0,0,0	16,15,14	0,0,1	185	73	1	1	1.0,1.0,1.0	1.0,1.0,0.847	0.051	5.1	5.1
1967	ENSG00000174501	ANKRD36C	2	-	95910372	95910568	95910372	95910445	95910539	95910568	1967	0,0,0	1,0,0	0,1,0	0,0,0	167	73	1	1	0.0,NA,NA	NA,1.0,NA	-1	-100	100
1968	ENSG00000163516	ANKZF1	2	+	219236009	219236651	219236009	219236095	219236321	219236651	1968	19,12,17	56,46,66	15,18,25	48,81,73	299	73	0.949267	1	0.076,0.06,0.059	0.071,0.051,0.077	-0.001	-0.1	0.1
1969	ENSG00000163516	ANKZF1	2	+	219233078	219233463	219233078	219233191	219233288	219233463	1969	29,12,19	0,0,0	22,19,37	0,0,1	170	73	1	1	1.0,1.0,1.0	1.0,1.0,0.941	0.02	2	2
196	ENSG00000163702	IL17RC	3	+	9923880	9924291	9923880	9924020	9924231	9924291	196	58,38,72	94,63,75	57,47,75	93,101,84	284	73	0.484675	1	0.137,0.134,0.198	0.136,0.107,0.187	0.013	1.3	1.3
1970	ENSG00000163516	ANKZF1	2	+	219233078	219233433	219233078	219233191	219233285	219233433	1970	27,10,18	38,36,42	19,17,31	47,48,59	167	73	0.804459	1	0.237,0.108,0.158	0.15,0.134,0.187	0.011	1.1	1.1
1971	ENSG00000163516	ANKZF1	2	+	219235150	219235585	219235150	219235293	219235473	219235585	1971	63,36,86	0,2,0	59,81,81	0,2,1	253	73	0.803673	1	1.0,0.839,1.0	1.0,0.921,0.959	-0.014	-1.4	1.4
1973	ENSG00000163516	ANKZF1	2	+	219234132	219235875	219234132	219234288	219235707	219235875	1973	694551888	0,0,0	677864823	1,0,0	1492	73	1	1	1.0,1.0,1.0	0.971,1.0,1.0	0.01	1	1
1974	ENSG00000163516	ANKZF1	2	+	219234132	219235312	219234132	219234288	219234825	219235312	1974	192137212	49,42,62	209207208	42,59,67	610	73	0.723186	1	0.319,0.281,0.29	0.373,0.296,0.271	-0.017	-1.7	1.7
1975	ENSG00000156873	PHKG2	16	+	30751105	30751603	30751105	30751259	30751548	30751603	1975	71,56,72	1,0,0	63,87,69	0,0,0	362	73	1	1	0.935,1.0,1.0	1.0,1.0,1.0	-0.022	-2.2	2.2
1976	ENSG00000156873	PHKG2	16	+	30751105	30751603	30751105	30751281	30751548	30751603	1976	55,47,62	59,32,73	51,67,60	52,48,73	340	73	0.906295	1	0.167,0.24,0.154	0.174,0.231,0.15	0.002	0.2	0.2
1978	ENSG00000134243	SORT1	1	-	109366782	109367481	109366782	109366904	109367407	109367481	1978	3,2,5	0,0,2	0,4,0	0,0,0	576	73	1	1	1.0,1.0,0.241	NA,1.0,NA	-0.253	-25.3	25.3
1979	ENSG00000164054	SHISA5	3	-	48469360	48469843	48469360	48469573	48469686	48469843	1979	9,16,14	0,0,0	19,22,27	0,1,1	186	73	1	1	1.0,1.0,1.0	1.0,0.896,0.914	0.063	6.3	6.3
1980	ENSG00000164054	SHISA5	3	-	48469360	48469843	48469360	48469573	48469727	48469843	1980	15,19,20	152120151	23,26,33	175224196	227	73	0.656063	1	0.031,0.048,0.041	0.041,0.036,0.051	-0.003	-0.3	0.3
1981	ENSG00000164054	SHISA5	3	-	48469360	48469843	48469360	48469520	48469727	48469843	1981	145129126	1,0,0	182217252	0,2,1	280	73	1	1	0.974,1.0,1.0	1.0,0.966,0.985	0.008	0.8	0.8
1983	ENSG00000164054	SHISA5	3	-	48469360	48469843	48469360	48469573	48469723	48469843	1983	13,16,15	0,0,0	20,23,29	1,0,0	223	73	1	1	1.0,1.0,1.0	0.867,1.0,1.0	0.044	4.4	4.4
1984	ENSG00000164054	SHISA5	3	-	48467875	48469573	48467875	48469186	48469360	48469573	1984	37,20,37	145120114	39,47,60	168194250	247	73	0.898632	1	0.07,0.047,0.088	0.064,0.067,0.066	0.003	0.3	0.3
1985	ENSG00000164054	SHISA5	3	-	48467875	48469573	48467875	48468217	48469360	48469573	1985	295619212415	0,2,0	267532163229	0,0,0	1216	73	1	1	1.0,0.983,1.0	1.0,1.0,1.0	-0.006	-0.6	0.6
1986	ENSG00000184489	PTP4A3	8	+	141421387	141422345	141421387	141421610	141422180	141422345	1986	31,15,27	0,1,0	40,42,50	0,0,0	643	73	1	1	1.0,0.63,1.0	1.0,1.0,1.0	-0.123	-12.3	12.3
1987	ENSG00000088205	DDX18	2	+	117822146	117822780	117822146	117822261	117822752	117822780	1987	33,10,21	0,1,0	30,21,33	0,0,0	564	73	1	1	1.0,0.564,1.0	1.0,1.0,1.0	-0.145	-14.5	14.5
1989	ENSG00000123933	MXD4	4	-	2252407	2255234	2252407	2252522	2255158	2255234	1989	339192258	1,0,0	173232250	0,1,0	2709	73	1	1	0.901,1.0,1.0	1.0,0.862,1.0	0.013	1.3	1.3
198	ENSG00000237765	FAM200B	4	+	15686235	15687148	15686235	15686462	15686931	15687148	198	231240256	1,0,2	262234243	1,0,2	542	73	1	1	0.969,1.0,0.945	0.972,1.0,0.942	0	0	0
1990	ENSG00000123933	MXD4	4	-	2252407	2255234	2252407	2252522	2255006	2255234	1990	313176242	0,0,1	157216225	1,0,1	2557	73	1	1	1.0,1.0,0.874	0.818,1.0,0.865	0.064	6.4	6.4
1991	ENSG00000275835	TUBGCP5	15	-	23004101	23004570	23004101	23004227	23004368	23004570	1991	6,15,8	0,0,0	8,7,17	1,0,0	214	73	1	1	1.0,1.0,1.0	0.732,1.0,1.0	0.089	8.9	8.9
1992	ENSG00000231711	LINC00899	22	-	46042573	46043699	46042573	46042640	46043562	46043699	1992	84,53,69	0,4,0	58,90,92	1,2,0	995	73	0.589096	1	1.0,0.493,1.0	0.81,0.768,1.0	-0.028	-2.8	2.8
1993	ENSG00000008513	ST3GAL1	8	-	133475718	133476600	133475718	133476074	133476277	133476600	1993	85,66,73	50,35,60	69,85,118	58,64,61	276	73	0.776429	1	0.31,0.333,0.243	0.239,0.26,0.338	0.016	1.6	1.6
1995	ENSG00000170703	TTLL6	17	-	48803890	48804991	48803890	48803928	48804771	48804991	1995	11,15,17	2,0,1	16,8,20	0,0,2	916	73	0.248218	1	0.305,1.0,0.575	1.0,1.0,0.443	-0.188	-18.8	18.8
1999	ENSG00000151150	ANK3	10	-	60059339	60060006	60059339	60059430	60059697	60060006	1999	97,50,95	221165195	61,68,72	142183177	340	73	0.83509	1	0.086,0.061,0.095	0.084,0.074,0.08	0.001	0.1	0.1
199	ENSG00000237765	FAM200B	4	+	15686235	15687148	15686235	15686462	15686927	15687148	199	231239256	0,2,0	261233243	1,1,0	538	73	1	1	1.0,0.942,1.0	0.973,0.969,1.0	0	0	0
19	ENSG00000179222	MAGED1	X	+	51901552	51902354	51901552	51901938	51902145	51902354	19	21,21,26	151105111	25,29,21	135140139	280	73	0.925754	1	0.035,0.05,0.058	0.046,0.051,0.038	0.003	0.3	0.3
2000	ENSG00000151150	ANK3	10	-	60138516	60139087	60138516	60138721	60138963	60139087	2000	32,31,23	1,0,1	21,23,20	0,1,2	315	73	0.800368	1	0.881,1.0,0.842	1.0,0.842,0.699	0.061	6.1	6.1
2001	ENSG00000244257	PKD1P1	16	+	16322305	16322551	16322305	16322437	16322523	16322551	2001	8,1,0	0,0,0	1,5,8	1,0,0	159	73	1	1	1.0,1.0,NA	0.315,1.0,1.0	0.228	22.8	22.8
2002	ENSG00000244257	PKD1P1	16	+	16322305	16322551	16322305	16322437	16322533	16322551	2002	11,2,1	0,1,1	1,5,9	2,0,1	169	73	0.274314	1	1.0,0.463,0.302	0.178,1.0,0.795	-0.069	-6.9	6.9
2003	ENSG00000244257	PKD1P1	16	+	16322305	16322551	16322305	16322437	16322527	16322551	2003	8,2,0	3,1,0	1,5,8	0,1,2	163	73	1	1	0.544,0.472,NA	1.0,0.691,0.642	-0.27	-27	27
2004	ENSG00000244257	PKD1P1	16	+	16322305	16322551	16322305	16322437	16322524	16322551	2004	8,1,0	1,0,1	1,5,8	0,0,0	160	73	1	1	0.785,1.0,0.0	1.0,1.0,1.0	-0.405	-40.5	40.5
2005	ENSG00000105364	MRPL4	19	+	10252396	10252701	10252396	10252463	10252550	10252701	2005	6,3,8	93,52,85	11,15,11	115123125	160	73	0.19901	1	0.029,0.026,0.041	0.042,0.053,0.039	-0.013	-1.3	1.3
2006	ENSG00000158545	ZC3H18	16	+	88622196	88623344	88622196	88622388	88623218	88623344	2006	11,3,1	32,17,28	5,4,3	26,39,43	903	73	0.675435	1	0.027,0.014,0.003	0.015,0.008,0.006	0.005	0.5	0.5
2007	ENSG00000123737	EXOSC9	4	+	121813865	121816447	121813865	121814047	121816368	121816447	2007	255183310	36,18,31	205235270	31,37,30	2394	73	0.268031	1	0.178,0.237,0.234	0.168,0.162,0.215	0.035	3.5	3.5
2009	ENSG00000143621	ILF2	1	-	153663018	153663276	153663018	153663133	153663214	153663276	2009	111,84,79	261188270	90124113	317301310	154	73	0.525371	1	0.168,0.175,0.122	0.119,0.163,0.147	0.012	1.2	1.2
200	ENSG00000237765	FAM200B	4	+	15686235	15687148	15686235	15686462	15687000	15687148	200	244261271	7,11,11	281245254	14,16,5	611	73	0.579189	1	0.806,0.739,0.746	0.706,0.647,0.859	0.026	2.6	2.6
2011	ENSG00000105227	PRX	19	-	40393767	40398816	40393767	40397970	40398619	40398816	2011	4,0,3	0,0,0	0,4,0	1,0,0	722	73	1	1	1.0,NA,1.0	0.0,1.0,NA	0.5	50	50
2015	ENSG00000147400	CETN2	X	-	152828536	152829277	152828536	152828674	152829148	152829277	2015	18,12,20	116125131	15,6,21	117133118	547	73	0.490678	1	0.02,0.013,0.02	0.017,0.006,0.023	0.002	0.2	0.2
2017	ENSG00000100124	ANKRD54	22	-	37832957	37833206	37832957	37833082	37833158	37833206	2017	10,9,11	15,3,8	12,19,16	18,20,12	149	73	0.550554	1	0.246,0.595,0.403	0.246,0.318,0.395	0.095	9.5	9.5
2018	ENSG00000091409	ITGA6	2	+	172491026	172491254	172491026	172491122	172491220	172491254	2018	7,5,5	30,49,51	4,2,10	32,46,41	171	73	0.838985	1	0.091,0.042,0.04	0.051,0.018,0.094	0.003	0.3	0.3
201	ENSG00000144481	TRPM8	2	+	233953708	233954019	233953708	233953819	233953916	233954019	201	23,10,12	25,32,28	14,19,14	24,34,22	170	73	0.712074	1	0.283,0.118,0.155	0.2,0.194,0.215	-0.018	-1.8	1.8
2021	ENSG00000215788	TNFRSF25	1	-	6462862	6463127	6462862	6462970	6463071	6463127	2021	2,0,0	0,0,0	2,4,4	1,3,1	174	73	1	1	1.0,NA,NA	0.456,0.359,0.627	0.519	51.9	51.9
2023	ENSG00000006712	PAF1	19	-	39389293	39389537	39389293	39389383	39389479	39389537	2023	15,12,9	107,93,126	3,9,13	113,96,96	169	73	0.264771	1	0.057,0.053,0.03	0.011,0.039,0.055	0.012	1.2	1.2
2024	ENSG00000006712	PAF1	19	-	39390068	39390289	39390068	39390161	39390259	39390289	2024	11,8,3	55,40,55	13,14,10	45,79,55	171	73	0.198198	1	0.079,0.079,0.023	0.11,0.07,0.072	-0.024	-2.4	2.4
2026	ENSG00000006712	PAF1	19	-	39389479	39389761	39389479	39389537	39389639	39389761	2026	15,17,27	0,0,1	29,27,28	1,0,0	175	73	1	1	1.0,1.0,0.918	0.924,1.0,1.0	-0.002	-0.2	0.2
2029	ENSG00000132612	VPS4A	16	+	69320687	69321116	69320687	69320769	69321088	69321116	2029	191100146	0,0,0	156173167	1,1,0	392	73	1	1	1.0,1.0,1.0	0.967,0.97,1.0	0.021	2.1	2.1
2030	ENSG00000188313	PLSCR1	3	-	146521543	146522053	146521543	146521705	146521832	146522053	2030	0,0,0	0,7,2	1,0,0	1,2,0	200	73	1	1	NA,0.0,0.0	0.267,0.0,NA	-0.134	-13.4	13.4
2032	ENSG00000135845	PIGC	1	-	172441456	172444086	172441456	172442830	172443983	172444086	2032	13,14,22	0,2,1	7,9,12	0,2,3	1226	73	0.284017	1	1.0,0.294,0.567	1.0,0.211,0.192	0.153	15.3	15.3
2033	ENSG00000109572	CLCN3	4	+	169697188	169697734	169697188	169697279	169697360	169697734	2033	281201218	0,2,0	229304281	1,1,0	154	73	1	1	1.0,0.979,1.0	0.991,0.993,1.0	-0.002	-0.2	0.2
2035	ENSG00000067048	DDX3Y	Y	+	12914883	12915227	12914883	12914982	12915129	12915227	2035	165125138	0,0,1	115174143	0,0,0	220	73	1	1	1.0,1.0,0.979	1.0,1.0,1.0	-0.007	-0.7	0.7
2036	ENSG00000067048	DDX3Y	Y	+	12914883	12915227	12914883	12914982	12915066	12915227	2036	52,40,47	91,60,72	30,50,55	56,93,64	157	73	0.958163	1	0.21,0.237,0.233	0.199,0.2,0.286	-0.002	-0.2	0.2
2037	ENSG00000067048	DDX3Y	Y	+	12912639	12913062	12912639	12912866	12912962	12913062	2037	76,64,81	0,0,0	51,66,90	1,0,0	169	73	1	1	1.0,1.0,1.0	0.957,1.0,1.0	0.014	1.4	1.4
2038	ENSG00000067048	DDX3Y	Y	+	12912639	12913062	12912639	12912881	12912962	12913062	2038	46,32,40	0,0,1	23,25,51	0,0,0	154	73	1	1	1.0,1.0,0.95	1.0,1.0,1.0	-0.017	-1.7	1.7
2039	ENSG00000067048	DDX3Y	Y	+	12912639	12913062	12912639	12912828	12912962	12913062	2039	124104147	0,1,0	109118154	0,0,0	207	73	1	1	1.0,0.973,1.0	1.0,1.0,1.0	-0.009	-0.9	0.9
2040	ENSG00000129933	MAU2	19	+	19344848	19345369	19344848	19344926	19345303	19345369	2040	9,12,8	40,10,19	2,12,6	13,26,29	450	73	0.217258	1	0.035,0.163,0.064	0.024,0.07,0.032	0.045	4.5	4.5
2041	ENSG00000110075	PPP6R3	11	+	68558195	68558679	68558195	68558349	68558565	68558679	2041	28,13,42	0,0,0	22,30,31	0,1,1	289	73	1	1	1.0,1.0,1.0	1.0,0.883,0.887	0.077	7.7	7.7
2046	ENSG00000164855	TMEM184A	7	-	1550130	1550379	1550130	1550198	1550304	1550379	2046	17,12,10	57,33,43	10,18,14	41,58,53	179	73	0.843661	1	0.108,0.129,0.087	0.09,0.112,0.097	0.008	0.8	0.8
2047	ENSG00000164855	TMEM184A	7	-	1548518	1549945	1548518	1548595	1549853	1549945	2047	409170267	0,0,0	256354384	0,0,1	1331	73	1	1	1.0,1.0,1.0	1.0,1.0,0.955	0.015	1.5	1.5
2048	ENSG00000164855	TMEM184A	7	-	1548518	1549945	1548518	1548688	1549819	1549945	2048	298131211	1,0,3	174248274	0,0,0	1204	73	0.357801	1	0.948,1.0,0.81	1.0,1.0,1.0	-0.081	-8.1	8.1
2049	ENSG00000164855	TMEM184A	7	-	1548518	1549945	1548518	1548688	1549853	1549945	2049	316133213	42,29,61	188263288	45,52,55	1238	73	0.929549	1	0.307,0.213,0.171	0.198,0.23,0.236	0.009	0.9	0.9
204	ENSG00000198755	RPL10A	6	+	35468801	35469027	35468801	35468873	35468946	35469027	204	355336382	148512031514	469521505	182419121828	146	73	0.61339	1	0.107,0.123,0.112	0.114,0.12,0.121	-0.004	-0.4	0.4
2052	ENSG00000149923	PPP4C	16	+	30083393	30083781	30083393	30083567	30083654	30083781	2052	43,31,22	153120156	35,36,27	182179196	160	73	0.18693	1	0.114,0.105,0.06	0.081,0.084,0.059	0.018	1.8	1.8
2054	ENSG00000160058	BSDC1	1	-	32394079	32394425	32394079	32394140	32394403	32394425	2054	2,2,0	26,21,38	4,1,1	31,42,34	336	73	1	1	0.016,0.02,0.0	0.027,0.005,0.006	-0.001	-0.1	0.1
2055	ENSG00000121851	POLR3GL	1	+	145977777	145978096	145977777	145977851	145977979	145978096	2055	2,1,7	0,0,0	5,5,3	0,1,0	201	73	1	1	1.0,1.0,1.0	1.0,0.645,1.0	0.118	11.8	11.8
2056	ENSG00000121851	POLR3GL	1	+	145977777	145978096	145977777	145977851	145977982	145978096	2056	2,2,8	20,25,21	5,7,5	20,25,36	204	73	0.625405	1	0.035,0.028,0.12	0.082,0.091,0.047	-0.012	-1.2	1.2
2058	ENSG00000008130	NADK	1	-	1756770	1757310	1756770	1756874	1757180	1757310	2058	35,30,50	0,1,0	23,56,37	0,2,0	379	73	1	1	1.0,0.852,1.0	1.0,0.844,1.0	0.003	0.3	0.3
205	ENSG00000198755	RPL10A	6	+	35468946	35469529	35468946	35469027	35469380	35469529	205	745488743	196516422086	814937895	245526002364	426	73	0.687169	1	0.061,0.048,0.058	0.054,0.058,0.061	-0.002	-0.2	0.2
2060	ENSG00000187109	NAP1L1	12	-	76049145	76049785	76049145	76049226	76049755	76049785	2060	490441605	0,0,0	526588619	0,0,2	602	73	1	1	1.0,1.0,1.0	1.0,1.0,0.974	0.009	0.9	0.9
2061	ENSG00000198837	DENND4B	1	-	153930691	153931064	153930691	153930857	153931022	153931064	2061	42,7,15	1,1,1	23,24,45	1,1,0	238	73	1	1	0.928,0.682,0.821	0.876,0.88,1.0	-0.108	-10.8	10.8
2062	ENSG00000198837	DENND4B	1	-	153930691	153931064	153930691	153930857	153930946	153931064	2062	16,3,5	17,11,24	4,6,9	7,23,17	162	73	0.932874	1	0.298,0.109,0.086	0.205,0.105,0.193	-0.003	-0.3	0.3
2064	ENSG00000198837	DENND4B	1	-	153930538	153931064	153930538	153930603	153931022	153931064	2064	82,21,45	0,0,1	48,44,84	0,0,0	492	73	1	1	1.0,1.0,0.87	1.0,1.0,1.0	-0.043	-4.3	4.3
2065	ENSG00000198837	DENND4B	1	-	153930538	153931064	153930538	153930603	153930691	153931064	2065	4,3,8	27,9,17	5,4,12	18,29,32	161	73	0.975219	1	0.063,0.131,0.176	0.112,0.059,0.145	0.018	1.8	1.8
2066	ENSG00000198837	DENND4B	1	-	153932860	153933165	153932860	153933030	153933131	153933165	2066	6,0,3	0,0,0	1,3,3	0,1,0	174	73	1	1	1.0,NA,1.0	1.0,0.557,1.0	0.148	14.8	14.8
2067	ENSG00000198837	DENND4B	1	-	153941868	153942113	153941868	153941893	153942050	153942113	2067	20,7,17	0,0,3	25,39,31	0,1,0	230	73	0.550464	1	1.0,1.0,0.643	1.0,0.925,1.0	-0.094	-9.4	9.4
2068	ENSG00000165671	NSD1	5	+	177135086	177136030	177135086	177135200	177135940	177136030	2068	202196197	23,20,23	177213260	22,26,16	813	73	0.635648	1	0.441,0.468,0.435	0.419,0.424,0.593	-0.031	-3.1	3.1
2069	ENSG00000162298	SYVN1	11	-	65132247	65132780	65132247	65132265	65132731	65132780	2069	74,46,75	0,0,0	54,80,67	0,1,0	539	73	1	1	1.0,1.0,1.0	1.0,0.916,1.0	0.028	2.8	2.8
2071	ENSG00000162298	SYVN1	11	-	65130001	65130379	65130001	65130175	65130250	65130379	2071	10,5,9	9,7,8	7,5,12	5,11,15	148	73	0.555255	1	0.354,0.261,0.357	0.408,0.183,0.283	0.033	3.3	3.3
2072	ENSG00000162298	SYVN1	11	-	65132247	65132780	65132247	65132351	65132731	65132780	2072	33,13,31	69,51,51	21,48,27	39,67,66	453	73	0.283935	1	0.072,0.039,0.089	0.08,0.104,0.062	-0.015	-1.5	1.5
2073	ENSG00000162298	SYVN1	11	-	65132247	65132780	65132247	65132308	65132731	65132780	2073	72,46,73	0,0,1	53,78,65	0,0,2	496	73	1	1	1.0,1.0,0.915	1.0,1.0,0.827	0.029	2.9	2.9
2074	ENSG00000162298	SYVN1	11	-	65130994	65131193	65130994	65131036	65131131	65131193	2074	12,1,9	76,46,63	9,7,9	52,63,46	168	73	0.404992	1	0.064,0.009,0.058	0.07,0.046,0.078	-0.021	-2.1	2.1
2075	ENSG00000162298	SYVN1	11	-	65131273	65131596	65131273	65131373	65131469	65131596	2075	8,7,13	52,49,58	11,13,7	43,50,45	169	73	0.411526	1	0.062,0.058,0.088	0.1,0.101,0.063	-0.019	-1.9	1.9
2077	ENSG00000151503	NCAPD3	11	-	134156874	134157095	134156874	134156922	134157017	134157095	2077	50,31,53	0,1,5	29,37,36	1,2,0	168	73	0.268352	1	1.0,0.931,0.822	0.926,0.889,1.0	-0.021	-2.1	2.1
2078	ENSG00000165516	KLHDC2	14	+	49779564	49779806	49779564	49779675	49779759	49779806	2078	65,67,60	0,0,0	42,46,57	0,1,0	157	73	1	1	1.0,1.0,1.0	1.0,0.955,1.0	0.015	1.5	1.5
[truncated: 5,028 more rows]
