# Supplementary material for: KDM7A and KDM1A inhibition suppresses tumour promoting pathways in prostate cancer
Source: Mol Oncol. 2026 Mar 23:10.1002/1878-0261.70238. Online ahead of print. doi: 10.1002/1878-0261.70238 (PMC13398633; doi:10.1002/1878-0261.70238)
Supplement: Supplementary file 18 — Table S7. Alternative splicing events data for LNCaP siScrambled + R1881 (1 nm) and LNCaP siScrambled + R1881 (1 nm) compared to siKDM7A + siKDM1A + R1881 (1 nm), for MXE (MXE = mutually exclusive exon; significant splicing events FDR‐corrected P value < 0.05 highlighted in yellow). [file MOL2-9999-0-s025.xlsx]

## Sheet: MXE
ID	GeneID	geneSymbol	chr	strand	1stExonStart_0base	1stExonEnd	2ndExonStart_0base	2ndExonEnd	upstreamES	upstreamEE	downstreamES	downstreamEE	ID	IC_SAMPLE_1	SC_SAMPLE_1	IC_SAMPLE_2	SC_SAMPLE_2	IncFormLen	SkipFormLen	PValue	FDR	IncLevel1	IncLevel2	IncLevelDifference	dPSI	Abs dPSI
3759	ENSG00000154710	RABGEF1	7	+	66700768	66700952	66712166	66712224	66682163	66682258	66771882	66772078	3759	10,1,5	0,0,0	1,3,0	1,1,2	257	131	0.000114875	0.0168949	1.0,1.0,1.0	0.338,0.605,0.0	0.686	68.6	68.6
5442	ENSG00000261390	MAFTRR	16	-	79751213	79751276	79757650	79757715	79721311	79721621	79769152	79769222	5442	3,3,1	4,0,0	0,0,2	3,2,3	138	136	2.90826e-05	0.00794832	0.425,1.0,1.0	0.0,0.0,0.397	0.676	67.6	67.6
7331	ENSG00000117395	EBNA1BP2	1	-	43181739	43181784	43211449	43211571	43172719	43172863	43215265	43215393	7331	1,1,1	2,1,1	1,4,1	0,0,0	195	118	9.37439e-05	0.0153002	0.232,0.377,0.377	1.0,1.0,1.0	-0.671	-67.1	67.1
3873	ENSG00000137106	GRHPR	9	+	37434837	37434917	37435848	37435956	37432007	37432138	37436660	37436692	3873	0,2,0	2,1,2	2,5,3	0,2,1	153	181	2.43964e-05	0.00747699	0.0,0.703,0.0	1.0,0.747,0.78	-0.608	-60.8	60.8
136	ENSG00000273345	CTD-2410N18.4	5	-	134308573	134308727	134312291	134312380	134308137	134308466	134319357	134319497	136	0,1,0	6,9,7	3,4,6	4,7,0	162	227	8.18977e-08	0.000120448	0.0,0.135,0.0	0.512,0.445,1.0	-0.607	-60.7	60.7
9331	ENSG00000180879	SSR4	X	+	153796926	153797045	153797207	153797305	153796438	153796552	153797457	153797532	9331	0,0,2	1,2,1	3,2,4	0,0,5	192	171	0.000251042	0.0248507	0.0,0.0,0.64	1.0,1.0,0.416	-0.592	-59.2	59.2
9221	ENSG00000105058	FAM32A	19	+	16186452	16186547	16189390	16189511	16185623	16185765	16190519	16190573	9221	0,0,1	2,3,2	1,3,1	0,0,8	168	194	8.70638e-05	0.0151919	0.0,0.0,0.366	1.0,1.0,0.126	-0.587	-58.7	58.7
6995	ENSG00000141084	RANBP10	16	-	67752920	67753072	67759572	67759732	67744287	67744455	67772033	67772086	6995	4,2,5	0,0,0	1,3,0	3,0,4	233	225	1.10954e-05	0.00423065	1.0,1.0,1.0	0.244,1.0,0.0	0.585	58.5	58.5
1059	ENSG00000204138	PHACTR4	1	+	28432930	28433046	28439309	28439361	28407409	28407463	28459084	28459258	1059	3,1,1	0,0,0	0,3,1	3,0,2	189	125	3.72976e-05	0.00872679	1.0,1.0,1.0	0.0,1.0,0.249	0.584	58.4	58.4
439	ENSG00000127952	STYXL1	7	-	76033635	76033706	76040710	76040821	76030420	76030524	76047811	76047988	439	0,1,0	2,3,3	3,2,2	0,1,3	184	144	1.95213e-06	0.00118219	0.0,0.207,0.0	1.0,0.61,0.343	-0.582	-58.2	58.2
9219	ENSG00000105058	FAM32A	19	+	16186452	16186547	16189387	16189511	16185623	16185765	16190519	16190573	9219	0,0,1	2,3,2	1,3,1	0,0,10	168	197	0.00013214	0.0181042	0.0,0.0,0.37	1.0,1.0,0.105	-0.578	-57.8	57.8
8425	ENSG00000171877	FRMD5	15	-	43891980	43892069	43902174	43902262	43888808	43888872	43905827	43905951	8425	1,2,4	1,5,4	5,2,1	0,0,0	161	162	1.44816e-09	7.4544e-06	0.502,0.287,0.502	1.0,1.0,1.0	-0.57	-57	57
7105	ENSG00000114654	EFCC1	3	+	129016085	129016255	129026441	129026554	129003793	129004077	129030702	129030860	7105	0,0,0	2,1,2	1,2,6	2,1,1	243	186	6.51934e-08	0.000111861	0.0,0.0,0.0	0.277,0.605,0.821	-0.568	-56.8	56.8
10433	ENSG00000078403	MLLT10	10	+	21557620	21557824	21571974	21572026	21538832	21538912	21586293	21586348	10433	2,0,3	2,4,0	6,6,3	0,0,0	277	125	3.77529e-06	0.00194333	0.311,0.0,1.0	1.0,1.0,1.0	-0.563	-56.3	56.3
2131	ENSG00000164733	CTSB	8	-	11857857	11857940	11862344	11862478	11853328	11853479	11864375	11864463	2131	1,4,2	0,0,0	2,2,1	1,1,4	207	156	3.33395e-06	0.00180647	1.0,1.0,1.0	0.601,0.601,0.159	0.546	54.6	54.6
7113	ENSG00000114268	PFKFB4	3	-	48553862	48554058	48556085	48556233	48550117	48550234	48556680	48556890	7113	1,0,0	2,2,1	1,3,0	0,0,3	221	269	0.000262006	0.0256891	0.378,0.0,0.0	1.0,1.0,0.0	-0.541	-54.1	54.1
9332	ENSG00000180879	SSR4	X	+	153796926	153797021	153797207	153797305	153796433	153796552	153797457	153797532	9332	0,0,2	1,2,1	1,4,2	0,0,5	168	171	0.000344307	0.0296749	0.0,0.0,0.671	1.0,1.0,0.289	-0.539	-53.9	53.9
7102	ENSG00000114654	EFCC1	3	+	129007425	129007607	129016085	129016255	129003793	129004077	129030702	129030860	7102	4,11,5	0,0,0	2,2,2	1,2,6	255	243	7.26862e-09	2.49435e-05	1.0,1.0,1.0	0.656,0.488,0.241	0.538	53.8	53.8
10269	ENSG00000147316	MCPH1	8	+	6624895	6625037	6642679	6642839	6621451	6621691	6642993	6643370	10269	1,1,2	8,3,7	4,5,4	0,3,3	215	233	0.000122731	0.0177477	0.119,0.265,0.236	1.0,0.644,0.591	-0.538	-53.8	53.8
7114	ENSG00000114268	PFKFB4	3	-	48553862	48554058	48556085	48556222	48550117	48550234	48556680	48556890	7114	1,0,0	2,2,1	1,3,0	0,0,3	210	269	0.000210646	0.0228274	0.39,0.0,0.0	1.0,1.0,0.0	-0.537	-53.7	53.7
4735	ENSG00000137944	CCBL2	1	-	88962931	88963087	88964555	88964712	88962058	88962145	88964828	88964978	4735	3,3,6	8,0,0	2,0,0	1,1,2	230	229	0.000356976	0.0303724	0.272,1.0,1.0	0.666,0.0,0.0	0.535	53.5	53.5
3078	ENSG00000086712	TXLNG	X	+	16790385	16790549	16793676	16793786	16786431	16786589	16818573	16818877	3078	6,2,0	0,0,1	1,1,0	2,5,3	237	183	1.38203e-06	0.000948535	1.0,1.0,0.0	0.279,0.134,0.0	0.529	52.9	52.9
10729	ENSG00000148690	FRA10AC1	10	-	93701675	93701795	93702173	93702244	93700029	93700106	93702374	93702572	10729	2,7,4	8,0,5	1,0,0	5,7,4	144	193	1.93142e-06	0.00118219	0.251,1.0,0.517	0.211,0.0,0.0	0.519	51.9	51.9
7196	ENSG00000139865	TTC6	14	+	37722099	37722182	37722533	37722717	37714654	37714796	37724897	37725002	7196	6,0,4	7,7,10	5,11,6	2,2,2	156	257	0.000131947	0.0181042	0.585,0.0,0.397	0.805,0.901,0.832	-0.519	-51.9	51.9
7518	ENSG00000146416	AIG1	6	+	143335050	143335119	143337324	143337445	143333281	143333445	143339638	143340304	7518	1,0,0	2,2,2	6,5,3	2,1,11	142	194	1.64119e-05	0.00582623	0.406,0.0,0.0	0.804,0.872,0.271	-0.514	-51.4	51.4
4733	ENSG00000005469	CROT	7	+	87364295	87364431	87368342	87368515	87361727	87361852	87369375	87369484	4733	2,0,0	4,5,3	1,2,2	1,4,0	209	246	0.000696728	0.0489657	0.37,0.0,0.0	0.541,0.37,1.0	-0.514	-51.4	51.4
8486	ENSG00000128654	MTX2	2	+	176304240	176304365	176308386	176308533	176297848	176297895	176323391	176323464	8486	5,6,4	0,0,0	8,1,3	3,2,6	198	220	3.34833e-08	8.61777e-05	1.0,1.0,1.0	0.748,0.357,0.357	0.513	51.3	51.3
1247	ENSG00000181090	EHMT1	9	+	137650859	137651037	137669068	137669191	137619002	137619049	137710966	137711030	1247	3,1,1	2,0,0	0,0,1	2,2,0	251	196	1.1584e-06	0.000851841	0.539,1.0,1.0	0.0,0.0,1.0	0.513	51.3	51.3
9001	ENSG00000155111	CDK19	6	-	110698937	110699046	110710558	110710788	110670469	110670541	110746125	110746201	9001	1,10,2	12,1,3	9,3,8	2,0,0	303	182	3.8708e-05	0.00885553	0.048,0.857,0.286	0.73,1.0,1.0	-0.513	-51.3	51.3
8988	ENSG00000155111	CDK19	6	-	110698937	110699050	110710558	110710788	110670469	110670541	110746125	110746201	8988	1,10,2	5,1,4	9,3,8	2,0,0	303	186	8.25786e-05	0.0150666	0.109,0.86,0.235	0.734,1.0,1.0	-0.51	-51	51
4732	ENSG00000005469	CROT	7	+	87364320	87364431	87368342	87368515	87361727	87361852	87369375	87369484	4732	1,1,0	4,5,3	1,2,4	1,4,0	184	246	5.03038e-05	0.0101327	0.251,0.211,0.0	0.572,0.401,1.0	-0.504	-50.4	50.4
2378	ENSG00000104205	SGK3	8	+	66737225	66737337	66790717	66790831	66712776	66712833	66793615	66793832	2378	1,1,1	5,2,1	1,1,2	1,0,0	185	187	2.61691e-06	0.00149672	0.168,0.336,0.503	0.503,1.0,1.0	-0.499	-49.9	49.9
9451	ENSG00000197562	RAB40C	16	+	593423	593603	596316	596448	590295	590433	617207	617268	9451	4,1,3	4,1,5	5,7,3	0,0,1	253	205	5.69079e-07	0.000532606	0.448,0.448,0.327	1.0,1.0,0.709	-0.495	-49.5	49.5
10140	ENSG00000251432	RP11-420A23.1	4	+	128302961	128303035	128466607	128466711	128292750	128293122	128470049	128470216	10140	1,2,2	7,7,3	2,1,6	0,1,2	147	177	0.000137594	0.0181042	0.147,0.256,0.445	1.0,0.546,0.783	-0.494	-49.4	49.4
1708	ENSG00000133943	C14orf159	14	+	91145220	91145313	91147780	91147858	91114387	91114528	91157638	91157690	1708	11,11,6	0,7,1	4,2,7	5,9,11	166	151	0.000167397	0.0196114	1.0,0.588,0.845	0.421,0.168,0.367	0.492	49.2	49.2
8318	ENSG00000144366	GULP1	2	+	188318487	188318637	188320382	188320474	188293817	188294393	188383762	188383889	8318	11,6,2	0,1,0	8,4,8	6,8,4	223	165	2.27029e-07	0.000259696	1.0,0.816,1.0	0.497,0.27,0.597	0.484	48.4	48.4
4874	ENSG00000125459	MSTO1	1	+	155611215	155611241	155611548	155611603	155611038	155611108	155611688	155611827	4874	1,1,0	2,5,5	2,4,1	0,1,5	99	128	0.000109831	0.0165227	0.393,0.205,0.0	1.0,0.838,0.205	-0.482	-48.2	48.2
10759	ENSG00000155506	LARP1	5	+	154717742	154717842	154754641	154754758	154712901	154713130	154790324	154790386	10759	2,0,1	1,3,5	4,3,2	0,1,2	173	190	0.000312977	0.0280341	0.687,0.0,0.18	1.0,0.767,0.523	-0.474	-47.4	47.4
7516	ENSG00000146416	AIG1	6	+	143334077	143334095	143335050	143335119	143333281	143333445	143339638	143340304	7516	8,1,1	1,0,0	3,3,3	6,5,3	91	142	5.09278e-07	0.000524302	0.926,1.0,1.0	0.438,0.484,0.609	0.465	46.5	46.5
2417	ENSG00000151150	ANK3	10	-	60391037	60391102	60508473	60508539	60279537	60279639	60615185	60615224	2417	4,2,0	3,4,6	2,3,5	1,1,1	139	138	0.00069917	0.0489657	0.57,0.332,0.0	0.665,0.749,0.832	-0.448	-44.8	44.8
5179	ENSG00000188372	ZP3	7	+	76414405	76414574	76415014	76415044	76397517	76397797	76425051	76425276	5179	4,1,2	0,0,0	7,3,5	4,1,1	242	103	7.09033e-06	0.00304145	1.0,1.0,1.0	0.427,0.561,0.68	0.444	44.4	44.4
8487	ENSG00000224531	SMIM13	6	+	11117362	11117492	11119716	11119776	11094230	11094389	11134402	11134987	8487	1,1,4	0,1,1	0,1,1	1,1,1	203	133	2.0355e-05	0.0069162	1.0,0.396,0.724	0.0,0.396,0.396	0.443	44.3	44.3
7340	ENSG00000143748	NVL	1	-	224232088	224232182	224232894	224232972	224231225	224231296	224233200	224233289	7340	0,0,2	4,13,10	4,4,2	4,3,4	151	167	6.43488e-06	0.00288031	0.0,0.0,0.181	0.525,0.596,0.356	-0.432	-43.2	43.2
9413	ENSG00000213904	LIPE-AS1	19	+	42400586	42400713	42401168	42401360	42397173	42397224	42408257	42408452	9413	1,0,0	2,4,8	4,3,1	4,1,3	200	265	7.93254e-06	0.00326662	0.398,0.0,0.0	0.57,0.799,0.306	-0.426	-42.6	42.6
7104	ENSG00000114654	EFCC1	3	+	129016085	129016255	129026441	129026644	129003793	129004077	129030702	129030860	7104	0,0,0	4,4,6	1,2,6	7,3,3	243	276	9.07352e-07	0.000718553	0.0,0.0,0.0	0.14,0.431,0.694	-0.422	-42.2	42.2
6803	ENSG00000136144	RCBTB1	13	-	49549742	49549900	49550977	49551091	49549458	49549648	49551325	49551468	6803	2,3,1	0,2,7	0,0,1	3,4,1	187	231	0.000171445	0.0196114	1.0,0.649,0.15	0.0,0.0,0.553	0.415	41.5	41.5
8418	ENSG00000143756	FBXO28	1	+	224155770	224155867	224156489	224156652	224153141	224153337	224157351	224162047	8418	1,1,1	1,3,6	2,2,1	0,1,1	170	236	3.33446e-05	0.00798331	0.581,0.316,0.188	1.0,0.735,0.581	-0.41	-41	41
3114	ENSG00000105372	RPS19	19	+	41862283	41862356	41864173	41864267	41861104	41861212	41869030	41869214	3114	0,1,0	4,4,2	3,5,2	2,4,8	146	167	2.40252e-05	0.00747699	0.0,0.222,0.0	0.632,0.588,0.222	-0.407	-40.7	40.7
4879	ENSG00000183011	NAA38	17	-	7863992	7864166	7866490	7866575	7857014	7857198	7883234	7883335	4879	4,3,2	15,13,8	7,5,10	5,5,5	158	247	8.3328e-05	0.0150666	0.294,0.265,0.281	0.686,0.61,0.758	-0.405	-40.5	40.5
4478	ENSG00000154654	NCAM2	21	+	21210540	21210611	21254220	21254346	20998314	20998618	21280577	21280652	4478	1,0,0	3,2,1	2,2,1	1,3,3	144	199	0.000309725	0.0280341	0.315,0.0,0.0	0.734,0.48,0.315	-0.405	-40.5	40.5
5148	ENSG00000178425	NT5DC1	6	+	116239330	116239465	116241229	116241310	116238954	116239123	116243908	116249497	5148	2,2,3	1,1,0	1,0,0	0,3,1	208	154	6.17418e-06	0.00288031	0.597,0.597,1.0	1.0,0.0,0.0	0.398	39.8	39.8
10615	ENSG00000182165	TP53TG1	7	-	87326262	87326449	87329934	87330094	87325349	87325444	87341522	87341684	10615	0,1,0	2,2,1	5,2,7	4,4,5	233	260	3.08979e-05	0.00795235	0.0,0.358,0.0	0.582,0.358,0.61	-0.397	-39.7	39.7
5150	ENSG00000178425	NT5DC1	6	+	116239326	116239465	116241229	116241310	116238954	116239123	116243908	116249497	5150	2,2,4	1,1,0	1,0,0	0,3,1	212	154	5.75527e-06	0.00282145	0.592,0.592,1.0	1.0,0.0,0.0	0.395	39.5	39.5
9308	ENSG00000072135	PTPN18	2	+	130360194	130360275	130368477	130368554	130359607	130359646	130369132	130369201	9308	7,2,5	0,0,1	4,2,2	2,2,2	154	150	9.57898e-05	0.0153002	1.0,1.0,0.83	0.661,0.493,0.493	0.394	39.4	39.4
10102	ENSG00000103852	TTC23	15	-	99230925	99231138	99234987	99235080	99228532	99228732	99241364	99241559	10102	1,0,4	0,4,0	1,0,1	2,2,3	166	286	0.000152771	0.0190434	1.0,0.0,1.0	0.463,0.0,0.365	0.391	39.1	39.1
5481	ENSG00000213793	ZNF888	19	-	52917607	52917704	52917858	52917931	52915195	52915322	52923368	52923470	5481	3,2,4	0,0,1	3,1,3	0,5,4	146	170	9.4871e-05	0.0153002	1.0,1.0,0.823	1.0,0.189,0.466	0.389	38.9	38.9
10097	ENSG00000103852	TTC23	15	-	99230925	99231141	99234987	99235080	99228532	99228732	99241364	99241559	10097	1,0,4	0,4,0	1,0,1	2,2,3	166	289	0.000151489	0.0190434	1.0,0.0,1.0	0.465,0.0,0.367	0.389	38.9	38.9
1231	ENSG00000229956	ZRANB2-AS2	1	+	71223056	71223114	71237129	71237386	71091663	71091704	71368054	71368088	1231	6,2,1	13,8,3	0,1,0	3,8,4	131	330	2.46933e-05	0.00747699	0.538,0.386,0.456	0.0,0.239,0.0	0.38	38	38
8419	ENSG00000143756	FBXO28	1	+	224155744	224155867	224156489	224156652	224153141	224153337	224157351	224162047	8419	1,1,4	1,3,6	1,2,2	0,1,1	196	236	0.00048044	0.0362814	0.546,0.286,0.445	1.0,0.707,0.707	-0.379	-37.9	37.9
8872	ENSG00000250317	SMIM20	4	+	25917602	25917678	25925631	25925830	25914203	25914422	25928312	25928369	8872	5,2,0	1,1,2	1,0,1	3,1,7	149	272	0.000328438	0.0286918	0.901,0.785,0.0	0.378,0.0,0.207	0.367	36.7	36.7
10616	ENSG00000182165	TP53TG1	7	-	87326266	87326449	87329934	87330094	87325349	87325444	87341522	87341684	10616	0,1,0	2,2,1	5,2,7	7,4,4	233	256	4.38144e-05	0.00933156	0.0,0.355,0.0	0.44,0.355,0.658	-0.366	-36.6	36.6
7519	ENSG00000146416	AIG1	6	+	143334077	143334225	143335050	143335119	143333281	143333445	143339638	143340304	7519	9,10,10	1,0,0	9,14,8	6,5,3	221	142	8.33083e-07	0.000714716	0.853,1.0,1.0	0.491,0.643,0.631	0.363	36.3	36.3
2374	ENSG00000104205	SGK3	8	+	66714800	66714856	66790717	66790831	66712776	66712833	66793615	66793832	2374	1,3,6	5,2,1	5,1,5	1,0,0	129	187	0.000174857	0.0197819	0.225,0.685,0.897	0.879,1.0,1.0	-0.357	-35.7	35.7
1978	ENSG00000132669	RIN2	20	+	19935438	19935607	19935607	19935780	19935098	19935199	19956614	19956807	1978	2,2,3	0,0,1	8,3,3	4,4,2	242	246	5.11805e-05	0.0101327	1.0,1.0,0.753	0.67,0.433,0.604	0.349	34.9	34.9
4494	ENSG00000213401	MAGEA12	X	+	152734023	152734105	152734271	152734382	152733778	152733859	152734701	152734744	4494	0,0,1	2,3,2	1,1,4	1,2,5	155	184	0.000135952	0.0181042	0.0,0.0,0.372	0.543,0.372,0.487	-0.343	-34.3	34.3
8420	ENSG00000143756	FBXO28	1	+	224155788	224155867	224156489	224156652	224153141	224153337	224157351	224162047	8420	1,3,1	1,3,6	1,3,1	0,1,1	152	236	0.000482813	0.0362814	0.608,0.608,0.206	1.0,0.823,0.608	-0.336	-33.6	33.6
5390	ENSG00000119509	INVS	9	+	100131869	100131954	100154363	100154454	100126382	100126549	100226061	100226235	5390	1,6,1	3,0,3	0,1,0	1,1,6	158	164	0.000166462	0.0196114	0.257,1.0,0.257	0.0,0.509,0.0	0.335	33.5	33.5
7231	ENSG00000060138	YBX3	12	-	10702411	10702512	10703522	10703619	10701959	10702134	10704050	10704148	7231	2,0,2	0,2,0	1,0,0	0,4,3	170	174	0.000138925	0.0181042	1.0,0.0,1.0	1.0,0.0,0.0	0.333	33.3	33.3
1023	ENSG00000185122	HSF1	8	+	144293461	144293580	144306547	144306767	144292482	144292619	144308905	144309014	1023	0,0,1	2,8,8	2,4,1	9,4,4	192	293	1.35918e-05	0.0049974	0.0,0.0,0.16	0.253,0.604,0.276	-0.324	-32.4	32.4
2390	ENSG00000174501	ANKRD36C	2	-	95904760	95904833	95910372	95910445	95903052	95903081	95910539	95910568	2390	1,1,4	7,2,4	0,0,0	4,3,2	146	146	0.000379054	0.0309643	0.125,0.333,0.5	0.0,0.0,0.0	0.319	31.9	31.9
1593	ENSG00000123505	AMD1	6	+	110879986	110880098	110886876	110887006	110874784	110875215	110887504	110887591	1593	2,0,0	2,5,6	2,8,1	2,6,2	185	203	0.000248019	0.0247899	0.523,0.0,0.0	0.523,0.594,0.354	-0.316	-31.6	31.6
3353	ENSG00000254286	RP11-89K10.1	8	+	126589191	126589290	126617388	126617500	126557885	126557931	126713285	126713415	3353	5,11,9	0,0,2	2,8,15	2,6,4	172	185	0.000105625	0.01623	1.0,1.0,0.829	0.518,0.589,0.801	0.307	30.7	30.7
536	ENSG00000148688	RPP30	10	+	90896314	90896392	90900546	90900666	90895879	90895917	90905301	90905638	536	6,2,2	5,9,8	0,0,2	13,17,14	151	193	4.42021e-05	0.00933156	0.605,0.221,0.242	0.0,0.0,0.154	0.305	30.5	30.5
9970	ENSG00000137522	RNF121	11	+	71962151	71962289	71978085	71978235	71960749	71960891	71982760	71982915	9970	4,1,5	3,2,1	2,4,2	0,2,0	211	223	0.000622973	0.0451655	0.585,0.346,0.841	1.0,0.679,1.0	-0.302	-30.2	30.2
3529	ENSG00000184672	RALYL	8	+	84184329	84184424	84237609	84237715	84182786	84183007	84529298	84529577	3529	1,2,0	0,5,2	6,2,1	0,1,1	168	179	0.000345895	0.0296749	1.0,0.299,0.0	1.0,0.681,0.516	-0.299	-29.9	29.9
4400	ENSG00000163694	RBM47	4	-	40586543	40586712	40614943	40615118	40544426	40544506	40630462	40630621	4400	0,3,8	5,4,2	0,1,0	2,2,3	248	242	0.00018384	0.0203509	0.0,0.423,0.796	0.0,0.328,0.0	0.297	29.7	29.7
537	ENSG00000148688	RPP30	10	+	90896314	90896392	90900546	90900668	90895879	90895917	90905301	90906065	537	6,2,2	5,10,9	0,0,2	13,17,15	151	195	6.58025e-05	0.0127511	0.608,0.205,0.223	0.0,0.0,0.147	0.296	29.6	29.6
11168	ENSG00000127472	PLA2G5	1	+	20063483	20063602	20066023	20066129	20059631	20059692	20068872	20069032	11168	9,2,6	1,1,0	3,3,5	3,5,1	192	179	0.000228517	0.0242374	0.894,0.651,1.0	0.482,0.359,0.823	0.294	29.4	29.4
2452	ENSG00000136051	KIAA1033	12	+	105154587	105154702	105155061	105155177	105152342	105152451	105156725	105156792	2452	7,3,10	0,1,1	8,2,3	7,5,0	188	189	0.00036545	0.0305879	1.0,0.751,0.91	0.535,0.287,1.0	0.28	28	28
7661	ENSG00000155508	CNOT8	5	+	154859352	154859496	154861596	154861669	154858634	154858768	154863206	154863395	7661	2,1,5	5,0,2	3,2,1	1,0,0	217	146	0.000176825	0.0197871	0.212,1.0,0.627	0.669,1.0,1.0	-0.277	-27.7	27.7
11364	ENSG00000170113	NIPA1	15	+	22814082	22814153	22819287	22819421	22812162	22812253	22820312	22820473	11364	5,8,14	0,1,1	13,6,6	1,10,5	144	207	4.97621e-05	0.0101327	1.0,0.92,0.953	0.949,0.463,0.633	0.276	27.6	27.6
11257	ENSG00000117523	PRRC2C	1	+	171589368	171589605	171591154	171591200	171588378	171588505	171591586	171592223	11257	9,11,19	1,0,0	14,24,25	9,3,2	310	119	2.08258e-05	0.0069162	0.776,1.0,1.0	0.374,0.754,0.828	0.273	27.3	27.3
10475	ENSG00000152380	FAM151B	5	+	80495052	80495283	80499884	80499985	80488123	80488148	80501791	80501917	10475	6,6,13	0,1,0	4,9,9	0,6,5	304	174	2.94555e-05	0.00794832	1.0,0.774,1.0	1.0,0.462,0.507	0.268	26.8	26.8
5149	ENSG00000178425	NT5DC1	6	+	116239326	116239465	116241244	116241310	116238954	116239123	116243908	116249497	5149	2,2,4	2,2,4	1,0,0	1,3,3	212	139	9.66014e-05	0.0153002	0.396,0.396,0.396	0.396,0.0,0.0	0.264	26.4	26.4
1054	ENSG00000204138	PHACTR4	1	+	28438272	28438488	28439309	28439361	28407409	28407463	28457831	28457855	1054	12,13,6	0,0,1	3,4,16	4,0,3	289	125	0.000171205	0.0196114	1.0,1.0,0.722	0.245,1.0,0.698	0.26	26	26
4298	ENSG00000164323	CFAP97	4	-	185177709	185177832	185188950	185189069	185175785	185176051	185190142	185191212	4298	5,4,4	2,0,7	2,6,5	0,1,0	192	196	0.000245333	0.0247618	0.718,1.0,0.368	1.0,0.86,1.0	-0.258	-25.8	25.8
11376	ENSG00000170113	NIPA1	15	+	22814386	22814505	22819287	22819379	22814082	22814153	22820312	22820473	11376	1,2,3	0,0,1	3,5,6	1,4,2	192	165	0.000290284	0.0277627	1.0,1.0,0.721	0.721,0.518,0.721	0.254	25.4	25.4
3	ENSG00000273018	CTD-2303H24.2	17	-	18523776	18523877	18528572	18528747	18519481	18519674	18532505	18532597	3	25,22,29	18,12,7	49,55,37	4,6,7	248	174	0.000153531	0.0190434	0.494,0.563,0.744	0.896,0.865,0.788	-0.249	-24.9	24.9
5147	ENSG00000178425	NT5DC1	6	+	116239330	116239465	116241244	116241310	116238954	116239123	116243908	116249497	5147	2,2,3	2,2,4	1,0,0	1,3,3	208	139	0.000235643	0.0242374	0.401,0.401,0.334	0.401,0.0,0.0	0.245	24.5	24.5
4	ENSG00000273018	CTD-2303H24.2	17	-	18523776	18523877	18528572	18528747	18521078	18521145	18532505	18532597	4	19,19,22	14,6,5	32,45,30	2,4,4	248	174	0.000443476	0.0340716	0.488,0.69,0.755	0.918,0.888,0.84	-0.238	-23.8	23.8
6132	ENSG00000258529	RP11-108O10.8	11	-	111788440	111788569	111805093	111805315	111786285	111786520	111809642	111809773	6132	0,0,1	3,2,3	3,4,0	3,3,6	295	202	0.000324496	0.0286918	0.0,0.0,0.186	0.406,0.477,0.0	-0.232	-23.2	23.2
8445	ENSG00000064012	CASP8	2	+	201272897	201272942	201274888	201274953	201272637	201272776	201276826	201276968	8445	0,5,1	35,23,24	5,7,7	16,13,23	118	138	0.000291245	0.0277627	0.0,0.203,0.046	0.268,0.386,0.263	-0.223	-22.3	22.3
3476	ENSG00000198300	PEG3	19	-	56833642	56833763	56834418	56834462	56833289	56833420	56836017	56836104	3476	4,2,2	18,9,24	0,0,0	23,13,17	117	194	3.01102e-05	0.00794832	0.269,0.269,0.121	0.0,0.0,0.0	0.22	22	22
1661	ENSG00000170954	ZNF415	19	-	53122403	53122612	53122661	53122743	53116312	53116433	53132855	53132904	1661	38,21,39	2,0,7	29,25,14	11,16,13	155	282	2.25763e-07	0.000259696	0.972,1.0,0.91	0.827,0.74,0.662	0.218	21.8	21.8
5273	ENSG00000011021	CLCN6	1	+	11820361	11820551	11822694	11822801	11819487	11819554	11823706	11823833	5273	17,9,6	18,13,23	5,6,0	27,31,19	263	180	0.0003766	0.0309643	0.393,0.321,0.151	0.112,0.117,0.0	0.212	21.2	21.2
3709	ENSG00000197013	ZNF429	19	+	21505984	21506080	21518574	21518697	21505603	21505774	21527389	21527444	3709	1,0,2	21,14,14	9,4,5	19,20,17	169	196	0.000102649	0.0160117	0.052,0.0,0.142	0.355,0.188,0.254	-0.201	-20.1	20.1
1069	ENSG00000204138	PHACTR4	1	+	28438272	28438430	28439309	28439361	28407409	28407463	28457831	28457855	1069	9,13,4	0,0,1	4,5,15	4,0,3	231	125	0.000237783	0.0242374	1.0,1.0,0.684	0.351,1.0,0.73	0.201	20.1	20.1
8163	ENSG00000177565	TBL1XR1	3	-	177160870	177160992	177163977	177164001	177098443	177098541	177197120	177197225	8163	2,2,3	20,12,16	0,0,1	17,12,20	97	195	0.000311358	0.0280341	0.167,0.251,0.274	0.0,0.0,0.091	0.2	20	20
5587	ENSG00000143373	ZNF687	1	+	151283187	151283318	151285205	151286074	151282311	151282395	151286274	151288406	5587	4,1,1	30,15,31	1,0,0	22,32,21	204	942	0.000677871	0.048284	0.381,0.235,0.13	0.173,0.0,0.0	0.191	19.1	19.1
5453	ENSG00000198551	ZNF627	19	+	11564060	11564184	11564444	11564492	11559373	11559616	11575249	11575353	5453	7,4,6	0,0,1	9,3,16	5,0,4	197	121	0.000124122	0.0177477	1.0,1.0,0.787	0.525,1.0,0.711	0.184	18.4	18.4
5704	ENSG00000115827	DCAF17	2	+	171458371	171458477	171460426	171460499	171457970	171458075	171468887	171469030	5704	14,13,17	0,0,0	13,17,13	5,0,3	179	146	8.55824e-05	0.0151909	1.0,1.0,1.0	0.68,1.0,0.779	0.18	18	18
7077	ENSG00000166342	NETO1	18	-	72799687	72799839	72820740	72820947	72794362	72794404	72858825	72859074	7077	6,2,6	34,27,38	13,10,16	27,33,23	280	225	0.00029555	0.0279146	0.124,0.056,0.113	0.279,0.196,0.359	-0.18	-18	18
4866	ENSG00000111371	SLC38A1	12	-	46254813	46254936	46256691	46256769	46243199	46243314	46268864	46269043	4866	1,0,0	14,22,11	1,6,5	15,16,28	151	196	2.85149e-05	0.00794832	0.085,0.0,0.0	0.08,0.327,0.188	-0.17	-17	17
4116	ENSG00000138798	EGF	4	+	110004504	110004622	110008151	110008254	109999678	109999846	110011201	110011689	4116	16,9,18	0,0,1	20,19,17	4,5,3	191	176	2.77731e-05	0.00794832	1.0,1.0,0.943	0.822,0.778,0.839	0.168	16.8	16.8
621	ENSG00000182899	RPL35A	3	+	197952539	197952625	197953487	197953660	197951158	197951311	197954002	197954147	621	0,0,0	14,12,14	1,3,3	19,16,18	159	246	0.000460024	0.0350811	0.0,0.0,0.0	0.075,0.225,0.205	-0.168	-16.8	16.8
9991	ENSG00000131748	STARD3	17	+	39653480	39653750	39657007	39657085	39637064	39637231	39657774	39657852	9991	104101113	45,50,55	121156174	32,32,43	343	151	3.29e-05	0.00798331	0.504,0.471,0.475	0.625,0.682,0.64	-0.166	-16.6	16.6
11194	ENSG00000215548	FRG1JP	9	-	63840082	63840205	63842823	63842910	63837730	63837832	63844210	63844381	11194	8,7,5	6,2,1	9,3,2	0,1,0	160	196	8.92028e-05	0.0153002	0.62,0.811,0.86	1.0,0.786,1.0	-0.165	-16.5	16.5
4642	ENSG00000156170	NDUFAF6	8	+	95036370	95036494	95040705	95040927	95035453	95035576	95041569	95041626	4642	16,10,17	0,0,1	9,8,9	1,1,8	197	295	6.68831e-05	0.0127511	1.0,1.0,0.962	0.931,0.923,0.628	0.16	16	16
9284	ENSG00000160124	CCDC58	3	-	122365335	122365466	122365578	122365633	122362967	122363027	122366452	122366762	9284	3,3,2	17,17,28	1,0,0	24,25,21	128	204	0.000313154	0.0280341	0.22,0.22,0.102	0.062,0.0,0.0	0.16	16	16
782	ENSG00000273841	TAF9	5	-	69366695	69366725	69368626	69368726	69366502	69366595	69369462	69369642	782	4,5,3	0,0,1	9,10,15	2,2,4	173	103	0.000390552	0.0311685	1.0,1.0,0.641	0.728,0.749,0.691	0.158	15.8	15.8
11144	ENSG00000198270	TMEM116	12	-	111936741	111936830	111937159	111937243	111933885	111934030	111938160	111938210	11144	25,23,19	1,2,0	17,27,33	6,3,10	157	162	8.3419e-05	0.0150666	0.963,0.922,1.0	0.745,0.903,0.773	0.155	15.5	15.5
7812	ENSG00000163946	FAM208A	3	-	56633898	56633966	56638705	56638765	56628491	56628614	56639985	56640130	7812	13,9,24	3,2,5	14,17,6	0,1,0	133	141	0.000142566	0.0183465	0.821,0.827,0.836	1.0,0.947,1.0	-0.154	-15.4	15.4
10789	ENSG00000001631	KRIT1	7	-	92244901	92245134	92245464	92245676	92244001	92244149	92245789	92245920	10789	25,13,11	82,62,78	32,37,35	71,64,85	285	306	0.000328861	0.0286918	0.247,0.184,0.132	0.326,0.383,0.307	-0.151	-15.1	15.1
2051	ENSG00000186283	TOR3A	1	+	179082939	179083053	179085627	179085893	179082085	179082387	179087910	179088089	2051	27,19,37	171114159	58,60,56	168197125	187	339	0.000134338	0.0181042	0.223,0.232,0.297	0.385,0.356,0.448	-0.146	-14.6	14.6
781	ENSG00000273841	TAF9	5	-	69366695	69366725	69368824	69368987	69366502	69366595	69369462	69369642	781	20,29,19	0,0,1	27,30,25	2,2,4	236	103	0.000384987	0.0309643	1.0,1.0,0.892	0.855,0.867,0.732	0.146	14.6	14.6
9571	ENSG00000149182	ARFGAP2	11	-	47167908	47168043	47171663	47171800	47166759	47166886	47176515	47176634	9571	37,17,52	124,77,133	45,59,59	87,99,86	210	208	0.000190328	0.020845	0.228,0.179,0.279	0.339,0.371,0.405	-0.143	-14.3	14.3
2745	ENSG00000135597	REPS1	6	-	138915857	138915976	138917554	138917646	138914696	138914761	138920214	138920316	2745	18,6,13	45,37,59	6,4,1	36,53,54	165	192	0.000439403	0.0340124	0.318,0.159,0.204	0.162,0.081,0.021	0.139	13.9	13.9
5236	ENSG00000187735	TCEA1	8	-	54010429	54010492	54022062	54022180	53999944	54000050	54022265	54022448	5236	20,11,6	108,82,123	19,39,35	70,78,87	191	136	6.478e-08	0.000111861	0.116,0.087,0.034	0.162,0.263,0.223	-0.137	-13.7	13.7
3077	ENSG00000121964	GTDC1	2	-	143970652	143970762	144007181	144007535	143952772	143952843	144141881	144142055	3077	52,57,49	0,1,2	49,43,93	5,5,6	427	183	0.000280339	0.0272273	1.0,0.961,0.913	0.808,0.787,0.869	0.137	13.7	13.7
4643	ENSG00000156170	NDUFAF6	8	+	95036301	95036494	95040705	95040927	95035453	95035576	95041569	95041626	4643	25,14,15	0,0,1	15,12,15	1,1,8	266	295	9.15606e-05	0.0153002	1.0,1.0,0.943	0.943,0.93,0.675	0.132	13.2	13.2
11416	ENSG00000124795	DEK	6	-	18258303	18258405	18263842	18263996	18257952	18258062	18264384	18264541	11416	217100157	324278321	210209285	234240312	227	175	1.06369e-05	0.00421181	0.341,0.217,0.274	0.409,0.402,0.413	-0.131	-13.1	13.1
6843	ENSG00000217930	PAM16	16	-	4343482	4343726	4345785	4345856	4343206	4343291	4351231	4351262	6843	1,0,0	15,17,36	6,2,3	36,38,39	144	317	0.00011074	0.0165227	0.128,0.0,0.0	0.268,0.104,0.145	-0.13	-13	13
1447	ENSG00000076067	RBMS2	12	+	56571697	56571855	56580277	56580375	56569898	56569990	56581183	56581263	1447	19,24,19	7,1,1	17,22,28	1,0,0	231	171	0.000232201	0.0242374	0.668,0.947,0.934	0.926,1.0,1.0	-0.126	-12.6	12.6
9749	ENSG00000132199	ENOSF1	18	-	675320	675402	677742	677836	674000	674406	678695	678737	9749	14,9,21	97,64,83	18,29,31	51,74,72	167	155	0.000361643	0.0305174	0.118,0.115,0.19	0.247,0.267,0.286	-0.126	-12.6	12.6
99	ENSG00000162433	AK4	1	+	65148277	65148552	65190709	65190829	65147668	65148057	65218753	65218926	99	369192295	288223341	456494517	276333302	348	193	3.17309e-05	0.00796755	0.415,0.323,0.324	0.478,0.451,0.487	-0.118	-11.8	11.8
100	ENSG00000162433	AK4	1	+	65148277	65148552	65190709	65190829	65147548	65147665	65218753	65218926	100	385200308	294226346	476498528	278340303	348	193	4.44144e-05	0.00933156	0.421,0.329,0.331	0.487,0.448,0.491	-0.115	-11.5	11.5
5632	ENSG00000110651	CD81	11	+	2376820	2376960	2377041	2377162	2376201	2376357	2390411	2390526	5632	7,6,5	0,0,1	11,6,13	6,0,2	213	194	0.000233125	0.0242374	1.0,1.0,0.82	0.625,1.0,0.855	0.113	11.3	11.3
6839	ENSG00000217930	PAM16	16	-	4343482	4343616	4345785	4345856	4343206	4343291	4351231	4351262	6839	1,0,0	19,17,23	6,2,3	38,34,26	144	207	0.000162617	0.0196114	0.07,0.0,0.0	0.185,0.078,0.142	-0.112	-11.2	11.2
10328	ENSG00000205189	ZBTB10	8	+	80486248	80487782	80499493	80500382	80485666	80485883	80513909	80514008	10328	741301609	160211871540	720768961	101712961357	1607	962	2.57515e-10	2.65112e-06	0.217,0.132,0.191	0.298,0.262,0.298	-0.106	-10.6	10.6
8527	ENSG00000197302	ZNF720	16	+	31722625	31722752	31733566	31733627	31713228	31713448	31753765	31753900	8527	30,19,32	0,0,0	32,31,20	4,4,0	200	134	0.000501413	0.037137	1.0,1.0,1.0	0.843,0.839,1.0	0.106	10.6	10.6
6849	ENSG00000217930	PAM16	16	-	4343482	4343594	4345785	4345856	4343206	4343291	4351231	4351262	6849	1,0,0	11,16,17	6,2,3	29,30,27	144	185	0.000299875	0.0280341	0.105,0.0,0.0	0.21,0.079,0.125	-0.103	-10.3	10.3
2126	ENSG00000154582	TCEB1	8	-	73964486	73964625	73970578	73970631	73959764	73959818	73971869	73971908	2126	4,0,3	73,70,98	7,9,10	80,94,82	126	212	0.000406857	0.03222	0.084,0.0,0.049	0.128,0.139,0.17	-0.101	-10.1	10.1
5628	ENSG00000110651	CD81	11	+	2376820	2376920	2377041	2377162	2376201	2376357	2390411	2390526	5628	12,4,6	0,0,1	13,4,12	6,0,2	173	194	0.000219355	0.0235236	1.0,1.0,0.871	0.708,1.0,0.871	0.097	9.7	9.7
2112	ENSG00000154582	TCEB1	8	-	73964486	73964629	73970578	73970631	73959764	73959818	73971869	73971908	2112	4,0,3	82,76,98	7,9,10	87,95,92	126	216	0.000423723	0.0332995	0.077,0.0,0.05	0.121,0.14,0.157	-0.097	-9.7	9.7
5117	ENSG00000149809	TM7SF2	11	+	65112810	65112865	65113349	65113594	65112514	65112711	65114712	65114832	5117	89,50,73	491358416	98138130	431503497	128	318	0.000600418	0.0441522	0.31,0.258,0.304	0.361,0.405,0.394	-0.096	-9.6	9.6
1072	ENSG00000080503	SMARCA2	9	+	2170418	2170472	2181570	2181676	2161685	2161903	2182140	2182242	1072	13,17,26	153166183	6,9,1	105162157	127	179	4.42675e-05	0.00933156	0.107,0.126,0.167	0.075,0.073,0.009	0.081	8.1	8.1
4159	ENSG00000172175	MALT1	18	+	58734306	58734381	58734450	58734566	58733396	58733574	58735201	58735329	4159	146110117	19,23,37	107133120	4,16,12	148	189	0.000126735	0.0178731	0.908,0.859,0.802	0.972,0.914,0.927	-0.081	-8.1	8.1
5115	ENSG00000149809	TM7SF2	11	+	65112810	65112865	65113490	65113594	65112514	65112711	65114712	65114832	5115	89,50,73	456333396	98138130	404460467	128	177	0.000496178	0.0370156	0.213,0.172,0.203	0.251,0.293,0.278	-0.078	-7.8	7.8
10050	ENSG00000137497	NUMA1	11	-	72035901	72035975	72069841	72069911	72029204	72029290	72080319	72080463	10050	10,9,16	114,98,93	3,3,6	79,99,132	143	147	0.000430701	0.0335914	0.083,0.086,0.15	0.038,0.03,0.045	0.069	6.9	6.9
3669	ENSG00000153310	FAM49B	8	-	129879388	129879471	129880375	129880458	129871374	129871496	129896671	129896854	3669	0,1,0	46,18,33	4,3,4	40,52,34	156	156	0.000650763	0.0468504	0.0,0.053,0.0	0.091,0.055,0.105	-0.066	-6.6	6.6
9941	ENSG00000122376	FAM35A	10	+	87151349	87152879	87156749	87156837	87096933	87096989	87158047	87158155	9941	10019041072	2,6,2	794910986	12,12,4	1603	161	0.000608513	0.0444301	0.98,0.938,0.982	0.869,0.884,0.961	0.062	6.2	6.2
11371	ENSG00000170113	NIPA1	15	+	22812162	22812253	22819287	22819421	22810748	22810796	22820312	22820473	11371	44,22,31	0,1,1	51,41,58	1,10,5	164	207	0.000384811	0.0309643	1.0,0.965,0.975	0.985,0.838,0.936	0.06	6	6
2265	ENSG00000119912	IDE	10	-	92479280	92479421	92480792	92480916	92478644	92478789	92483254	92483337	2265	1,1,2	127,66,121	7,7,3	87,81,83	197	214	0.000163815	0.0196114	0.008,0.016,0.018	0.08,0.086,0.038	-0.054	-5.4	5.4
2263	ENSG00000119912	IDE	10	-	92479276	92479421	92480792	92480916	92478644	92478789	92483254	92483337	2263	1,1,2	127,66,125	7,7,3	91,82,83	197	218	0.000170551	0.0196114	0.009,0.016,0.017	0.078,0.086,0.038	-0.053	-5.3	5.3
1301	ENSG00000049759	NEDD4L	18	+	58335477	58335537	58340770	58340902	58333817	58333892	58341037	58341169	1301	143,98,128	16,12,11	130160131	1,7,8	133	205	0.000369843	0.0307059	0.932,0.926,0.947	0.995,0.972,0.962	-0.041	-4.1	4.1
1444	ENSG00000050748	MAPK9	5	-	180247438	180247510	180247854	180247926	180242572	180242755	180248972	180249138	1444	3,0,0	131,85,120	5,6,5	95105117	145	145	0.000680056	0.048284	0.022,0.0,0.0	0.05,0.054,0.041	-0.041	-4.1	4.1
10461	ENSG00000111843	TMEM14C	6	+	10725906	10726008	10728639	10728720	10724960	10725037	10730614	10731129	10461	387284364	20,25,30	431543444	8,9,33	175	154	0.000308904	0.0280341	0.945,0.909,0.914	0.979,0.982,0.922	-0.038	-3.8	3.8
10785	ENSG00000001631	KRIT1	7	-	92244901	92245171	92245464	92245676	92244001	92244149	92245843	92245914	10785	24,13,12	84,67,79	32,37,32	70,69,92	285	343	0.000724264	0.0500423	0.256,0.189,0.155	0.355,0.392,0.295	-0.147	-14.7	14.7
11375	ENSG00000170113	NIPA1	15	+	22814386	22814505	22819287	22819421	22814082	22814153	22820312	22820473	11375	1,2,3	0,1,1	3,5,6	1,11,6	192	207	0.00072356	0.0500423	1.0,0.683,0.764	0.764,0.329,0.519	0.278	27.8	27.8
3646	ENSG00000147121	KRBOX4	X	+	46471141	46471185	46472024	46472143	46463197	46463308	46472752	46473594	3646	1,0,0	6,4,3	1,3,1	4,6,1	117	192	0.000750965	0.0515412	0.215,0.0,0.0	0.291,0.451,0.621	-0.383	-38.3	38.3
5389	ENSG00000119509	INVS	9	+	100131869	100131954	100154363	100154454	100126382	100126549	100214924	100215040	5389	1,7,3	3,0,3	2,0,0	1,1,6	158	164	0.000787859	0.0537153	0.257,1.0,0.509	0.675,0.0,0.0	0.364	36.4	36.4
11009	ENSG00000224897	POT1-AS1	7	+	125080711	125080813	125089689	125089776	125020332	125020413	125099403	125099513	11009	4,0,2	1,3,1	6,7,2	0,2,0	175	160	0.000814041	0.0538281	0.785,0.0,0.646	1.0,0.762,1.0	-0.444	-44.4	44.4
1679	ENSG00000270168	LA16c-380H5.3	16	+	2991377	2991437	2992402	2992438	2991047	2991272	2992930	2992963	1679	2,3,5	0,0,2	2,7,4	1,4,4	133	109	0.000800527	0.0538281	1.0,1.0,0.672	0.621,0.589,0.45	0.337	33.7	33.7
4595	ENSG00000185842	DNAH14	1	+	225153749	225153826	225159313	225159485	225152696	225152883	225167938	225168028	4595	0,2,3	1,3,3	0,0,1	1,1,6	150	245	0.000815656	0.0538281	0.0,0.521,0.62	0.0,0.0,0.214	0.309	30.9	30.9
58	ENSG00000223745	RP4-717I23.3	1	-	93305387	93305470	93337376	93337483	93273473	93273628	93338229	93338268	58	15,10,10	0,0,1	1,2,17	1,3,2	180	156	0.000795532	0.0538281	1.0,1.0,0.897	0.464,0.366,0.88	0.396	39.6	39.6
930	ENSG00000146463	ZMYM4	1	+	35354245	35354306	35356650	35356835	35325359	35325405	35358924	35359229	930	1,1,0	0,0,2	3,0,0	1,3,1	134	258	0.000810581	0.0538281	1.0,1.0,0.0	0.852,0.0,0.0	0.383	38.3	38.3
4665	ENSG00000109118	PHF12	17	-	28939452	28939577	28944502	28944639	28926990	28927063	28950064	28950246	4665	6,9,12	3,3,4	2,6,2	5,6,9	210	198	0.000824939	0.0539103	0.653,0.739,0.739	0.274,0.485,0.173	0.4	40	40
8160	ENSG00000177565	TBL1XR1	3	-	177160870	177160988	177163977	177164001	177098443	177098541	177197120	177197225	8160	2,2,3	29,16,24	0,0,1	18,18,26	97	191	0.000827375	0.0539103	0.12,0.198,0.198	0.0,0.0,0.07	0.149	14.9	14.9
3916	ENSG00000178750	STX19	3	-	94018438	94018498	94028366	94028419	94014368	94015282	94028603	94028610	3916	8,8,3	54,54,63	12,10,12	31,34,44	126	133	0.000852757	0.0552147	0.135,0.135,0.048	0.29,0.237,0.224	-0.144	-14.4	14.4
9348	ENSG00000270011	ZNF559-ZNF177	19	+	9330114	9330218	9331422	9331645	9324711	9324780	9337795	9338017	9348	1,1,4	3,2,1	1,1,0	1,5,5	177	296	0.000881722	0.0567333	0.358,0.455,0.87	0.626,0.251,0.0	0.269	26.9	26.9
4265	ENSG00000280670	CCDC163P	1	-	45495417	45495545	45496555	45496623	45494908	45495166	45497298	45497383	4265	1,1,0	3,3,1	5,3,2	5,2,3	141	201	0.000888932	0.0568419	0.322,0.322,0.0	0.588,0.681,0.487	-0.371	-37.1	37.1
10843	ENSG00000188130	MAPK12	22	-	50257497	50257613	50257903	50257945	50257081	50257193	50258242	50258301	10843	1,0,5	6,4,6	0,0,0	14,13,20	115	189	0.000912592	0.0579947	0.215,0.0,0.578	0.0,0.0,0.0	0.264	26.4	26.4
8216	ENSG00000168958	MFF	2	+	227342744	227342819	227347342	227347384	227340291	227340380	227355676	227355761	8216	9,14,8	7,5,5	12,11,11	2,1,1	148	115	0.000924569	0.0583953	0.5,0.685,0.554	0.823,0.895,0.895	-0.291	-29.1	29.1
7138	ENSG00000161405	IKZF3	17	-	39792672	39792933	39829386	39829488	39791415	39791583	39832097	39832151	7138	0,0,1	7,3,6	0,1,6	6,5,6	175	334	0.00095174	0.0597449	0.0,0.0,0.241	0.0,0.276,0.656	-0.23	-23	23
1126	ENSG00000266412	NCOA4	10	-	46019322	46019455	46027431	46027528	46016539	46016694	46030525	46030615	1126	0,1,0	1,6,9	1,0,5	1,1,3	170	206	0.00105214	0.0656472	0.0,0.168,0.0	0.548,0.0,0.669	-0.35	-35	35
2518	ENSG00000109572	CLCN3	4	+	169638596	169638742	169665756	169665822	169635912	169636088	169680049	169680207	2518	8,13,3	0,0,0	5,3,4	1,3,1	219	139	0.00107665	0.0667715	1.0,1.0,1.0	0.76,0.388,0.717	0.378	37.8	37.8
10558	ENSG00000078369	GNB1	1	-	1839628	1839682	1847877	1848036	1839189	1839238	1890819	1890836	10558	16,5,19	1,1,3	10,14,7	8,5,5	232	127	0.00110837	0.0672304	0.898,0.732,0.776	0.406,0.605,0.434	0.32	32	32
1129	ENSG00000266412	NCOA4	10	-	46019322	46019511	46027431	46027528	46016539	46016694	46030525	46030615	1129	0,1,0	2,6,8	1,0,5	2,3,4	170	262	0.00110277	0.0672304	0.0,0.204,0.0	0.435,0.0,0.658	-0.296	-29.6	29.6
37	ENSG00000021826	CPS1	2	+	210540628	210540716	210549893	210550021	210519550	210519784	210556718	210556859	37	2,4,2	1,2,2	0,1,1	10,0,6	161	201	0.00110197	0.0672304	0.714,0.714,0.555	0.0,1.0,0.172	0.27	27	27
9002	ENSG00000155111	CDK19	6	-	110698937	110699046	110710558	110710654	110670469	110670541	110746125	110746201	9002	0,4,3	12,1,3	2,1,1	2,0,0	169	182	0.00111017	0.0672304	0.0,0.812,0.519	0.519,1.0,1.0	-0.396	-39.6	39.6
10232	ENSG00000172765	TMCC1	3	-	129884879	129884971	129892572	129892795	129880308	129880559	129893493	129893532	10232	6,0,2	0,1,0	2,5,6	2,1,6	296	165	0.00114416	0.068841	1.0,0.0,1.0	0.358,0.736,0.358	0.183	18.3	18.3
9162	ENSG00000172869	DMXL1	5	+	119170189	119171280	119171777	119171969	119167602	119167864	119175260	119175337	9162	795575740	133,78,119	447658635	115134142	1164	265	0.00115014	0.068841	0.576,0.627,0.586	0.469,0.528,0.504	0.096	9.6	9.6
11125	ENSG00000088367	EPB41L1	20	+	36121659	36121816	36125422	36125527	36112425	36112480	36175550	36175715	11125	4,7,9	0,2,1	3,5,3	2,3,4	230	178	0.00115901	0.0689713	1.0,0.73,0.874	0.537,0.563,0.367	0.379	37.9	37.9
2233	ENSG00000103121	CMC2	16	-	80991753	80991957	80996922	80997020	80981805	80981877	80997313	80997429	2233	2,4,6	98,69,75	0,2,1	96,83,111	171	277	0.00121219	0.0717214	0.032,0.086,0.115	0.0,0.038,0.014	0.06	6	6
8641	ENSG00000099814	CEP170B	14	+	104869523	104869646	104869735	104869839	104868423	104868555	104876255	104876345	8641	10,11,9	1,2,2	9,12,9	8,6,7	196	177	0.00122494	0.0720617	0.9,0.832,0.803	0.504,0.644,0.537	0.283	28.3	28.3
6520	ENSG00000119844	AFTPH	2	+	64572945	64573068	64579485	64581273	64569622	64569679	64585421	64585545	6520	99,72,105	78,64,67	56,99,89	24,45,40	196	1861	0.00123213	0.0720725	0.923,0.914,0.937	0.957,0.954,0.955	-0.031	-3.1	3.1
7131	ENSG00000276293	PIP4K2B	17	-	38779634	38779720	38779798	38779949	38779382	38779529	38780451	38780604	7131	0,1,1	3,0,1	0,2,2	3,0,0	224	159	0.0012768	0.0742636	0.0,1.0,0.415	0.0,1.0,1.0	-0.195	-19.5	19.5
3103	ENSG00000101084	C20orf24	20	+	36607714	36607818	36607889	36608000	36605788	36606065	36609600	36609730	3103	521415536	65,49,60	652681687	52,47,52	177	184	0.00129138	0.0746897	0.893,0.898,0.903	0.929,0.938,0.932	-0.035	-3.5	3.5
1924	ENSG00000160191	PDE9A	21	+	42698967	42699011	42732069	42732124	42687916	42687994	42733355	42733426	1924	25,24,23	67,39,47	35,35,40	34,40,42	117	128	0.00129999	0.0747679	0.29,0.402,0.349	0.53,0.489,0.51	-0.163	-16.3	16.3
7152	ENSG00000090905	TNRC6A	16	+	24758438	24758599	24775603	24775724	24758338	24758360	24776932	24777358	7152	0,0,1	1,1,0	3,1,2	0,0,0	234	194	0.00133614	0.0764201	0.0,0.0,1.0	1.0,1.0,1.0	-0.667	-66.7	66.7
2332	ENSG00000123106	CCDC91	12	+	28225794	28225861	28255580	28255662	28198942	28199056	28257201	28257245	2332	4,12,5	4,4,5	5,1,6	12,15,12	140	155	0.00136125	0.0764837	0.525,0.769,0.525	0.316,0.069,0.356	0.359	35.9	35.9
7139	ENSG00000161405	IKZF3	17	-	39792672	39792933	39829386	39829488	39788257	39788374	39832097	39832151	7139	0,0,1	5,1,4	0,1,6	5,5,4	175	334	0.0013744	0.0764837	0.0,0.0,0.323	0.0,0.276,0.741	-0.231	-23.1	23.1
7140	ENSG00000161405	IKZF3	17	-	39792672	39792933	39829386	39829488	39765283	39766493	39832097	39832151	7140	0,0,1	5,1,4	0,1,6	5,5,4	175	334	0.0013744	0.0764837	0.0,0.0,0.323	0.0,0.276,0.741	-0.231	-23.1	23.1
7141	ENSG00000161405	IKZF3	17	-	39792672	39792933	39829386	39829488	39777650	39777767	39832097	39832151	7141	0,0,1	5,1,4	0,1,6	5,5,4	175	334	0.0013744	0.0764837	0.0,0.0,0.323	0.0,0.276,0.741	-0.231	-23.1	23.1
881	ENSG00000132388	UBE2G1	17	-	4331773	4331888	4361816	4361956	4307020	4307123	4366270	4366628	881	9,4,4	1,1,0	2,3,4	1,4,1	213	188	0.00136203	0.0764837	0.888,0.779,1.0	0.638,0.398,0.779	0.284	28.4	28.4
10786	ENSG00000001631	KRIT1	7	-	92244901	92245171	92245464	92245676	92242033	92242137	92245843	92245914	10786	22,15,12	65,43,55	33,34,32	48,50,65	285	343	0.00139238	0.0765575	0.289,0.296,0.208	0.453,0.45,0.372	-0.161	-16.1	16.1
2924	ENSG00000160087	UBE2J2	1	-	1264782	1264880	1266097	1266290	1263345	1263386	1267861	1267992	2924	6,0,6	1,4,4	13,7,6	0,2,1	266	171	0.00140548	0.0765575	0.794,0.0,0.491	1.0,0.692,0.794	-0.4	-40	40
5625	ENSG00000120217	CD274	9	+	5456099	5456165	5457078	5457420	5450524	5450596	5462833	5463121	5625	1,0,1	16,13,10	1,2,3	7,11,12	139	415	0.00138431	0.0765575	0.157,0.0,0.23	0.299,0.352,0.427	-0.23	-23	23
7221	ENSG00000085832	EPS15	1	-	51507535	51507657	51508688	51508771	51481272	51481314	51519198	51519254	7221	5,1,3	0,2,0	2,2,1	1,3,3	156	195	0.00140411	0.0765575	1.0,0.385,1.0	0.714,0.455,0.294	0.307	30.7	30.7
10143	ENSG00000136536	2007-03-01	2	+	159714556	159714598	159715680	159715766	159712488	159712606	159729008	159729175	10143	2,0,3	1,2,1	0,2,0	2,3,3	115	159	0.00144065	0.0773828	0.734,0.0,0.806	0.0,0.48,0.0	0.353	35.3	35.3
1691	ENSG00000226688	ENTPD1-AS1	10	-	95880141	95880258	95897527	95897679	95876517	95876660	95904829	95904938	1691	11,5,4	1,0,0	10,10,6	3,2,1	225	190	0.0014288	0.0773828	0.903,1.0,1.0	0.738,0.809,0.835	0.174	17.4	17.4
2786	ENSG00000110931	CAMKK2	12	-	121276322	121276452	121293151	121293274	121274055	121274585	121296637	121296710	2786	8,2,8	6,1,4	4,3,2	0,2,0	196	203	0.00145069	0.0773828	0.58,0.674,0.674	1.0,0.608,1.0	-0.227	-22.7	22.7
4342	ENSG00000181929	PRKAG1	12	-	49003756	49003922	49004506	49004580	49003557	49003595	49004963	49005018	4342	7,15,5	319213306	1,4,5	293324275	147	239	0.00144605	0.0773828	0.034,0.103,0.026	0.006,0.02,0.029	0.036	3.6	3.6
7925	ENSG00000138814	PPP3CA	4	-	101196829	101196945	101197351	101197563	101195915	101196116	101346738	101347471	7925	3,6,10	1,6,0	3,8,4	1,0,0	285	189	0.00149773	0.0790723	0.665,0.399,1.0	0.665,1.0,1.0	-0.2	-20	20
8989	ENSG00000155111	CDK19	6	-	110698937	110699050	110710558	110710654	110670469	110670541	110746125	110746201	8989	0,4,3	5,1,4	2,1,1	2,0,0	169	186	0.00149618	0.0790723	0.0,0.815,0.452	0.524,1.0,1.0	-0.419	-41.9	41.9
3076	ENSG00000121964	GTDC1	2	-	144294364	144294492	144319718	144319868	144235675	144235737	144332438	144332534	3076	3,0,2	0,1,0	1,3,8	3,2,3	223	201	0.00157586	0.0827729	1.0,0.0,1.0	0.231,0.575,0.706	0.163	16.3	16.3
10763	ENSG00000270136	MINOS1-NBL1	1	+	19611498	19611615	19617257	19617336	19597066	19597109	19622099	19622147	10763	0,0,2	9,4,4	6,1,2	6,4,11	190	152	0.00161502	0.0841306	0.0,0.0,0.286	0.444,0.167,0.127	-0.151	-15.1	15.1
5646	ENSG00000197332	CTC-499B15.5	19	+	11659728	11659976	11678319	11678420	11651652	11652053	11680391	11680972	5646	13,4,10	0,1,2	1,3,11	5,2,2	321	174	0.00161805	0.0841306	1.0,0.684,0.73	0.098,0.448,0.749	0.373	37.3	37.3
4777	ENSG00000166323	C11orf65	11	-	108407095	108407149	108431745	108431838	108406762	108406963	108461478	108461569	4777	2,6,6	0,1,2	0,8,2	2,3,5	166	127	0.00163029	0.0843411	1.0,0.821,0.697	0.0,0.671,0.234	0.538	53.8	53.8
8218	ENSG00000234177	LINC01114	2	-	104754597	104754661	104754835	104754907	104754325	104754440	104755592	104755755	8218	4,3,2	3,1,1	4,6,5	0,0,1	145	137	0.00164529	0.0846915	0.557,0.739,0.654	1.0,1.0,0.825	-0.292	-29.2	29.2
2894	ENSG00000087903	RFX2	19	-	6042043	6042123	6044192	6044282	6039979	6040241	6047406	6047504	2894	1,1,0	1,1,2	1,4,2	4,0,1	163	153	0.00168678	0.0859672	0.484,0.484,0.0	0.19,1.0,0.652	-0.291	-29.1	29.1
7538	ENSG00000114316	USP4	3	-	49295175	49295279	49295545	49295642	49294406	49294598	49297869	49297964	7538	5,3,5	2,0,1	5,3,2	3,4,4	170	177	0.00168469	0.0859672	0.722,1.0,0.839	0.634,0.438,0.342	0.382	38.2	38.2
7816	ENSG00000163946	FAM208A	3	-	56633043	56633843	56633898	56633966	56628491	56628614	56639985	56640130	7816	3,2,5	346236281	0,1,0	221290242	141	873	0.00170158	0.0862943	0.051,0.05,0.099	0.0,0.021,0.0	0.06	6	6
697	ENSG00000188603	CLN3	16	-	28487661	28487741	28488590	28488800	28487455	28487541	28489289	28489386	697	2,1,1	49,47,31	12,5,2	51,75,52	283	153	0.00172961	0.0872857	0.022,0.011,0.017	0.113,0.035,0.02	-0.039	-3.9	3.9
5015	ENSG00000053900	ANAPC4	4	+	25392762	25392851	25393370	25393480	25392337	25392421	25393804	25393891	5015	1,0,4	7,2,1	1,1,1	0,1,1	162	183	0.00179074	0.0899299	0.139,0.0,0.819	1.0,0.53,0.53	-0.367	-36.7	36.7
11170	ENSG00000127472	PLA2G5	1	+	20063526	20063602	20066023	20066129	20059631	20059692	20068872	20069032	11170	7,0,3	1,1,0	2,1,2	3,5,1	149	179	0.00186815	0.092022	0.894,0.0,1.0	0.445,0.194,0.706	0.183	18.3	18.3
1690	ENSG00000226688	ENTPD1-AS1	10	-	95880141	95880258	95897557	95897679	95876517	95876660	95904829	95904938	1690	9,4,4	1,0,0	9,10,5	3,2,1	195	190	0.00185115	0.092022	0.898,1.0,1.0	0.745,0.83,0.83	0.164	16.4	16.4
4869	ENSG00000173166	RAPH1	2	-	203470238	203470313	203477075	203477156	203461847	203461925	203489583	203490089	4869	1,0,4	5,3,2	5,4,4	1,3,0	154	148	0.00185909	0.092022	0.161,0.0,0.658	0.828,0.562,1.0	-0.524	-52.4	52.4
8524	ENSG00000197451	HNRNPAB	5	+	178209329	178209447	178210131	178210272	178207093	178207225	178210552	178211142	8524	716583805	309235279	682725679	317403395	191	214	0.00185987	0.092022	0.722,0.735,0.764	0.707,0.668,0.658	0.063	6.3	6.3
9988	ENSG00000166128	RAB8B	15	+	63249644	63249705	63255506	63255584	63244755	63244816	63256504	63256594	9988	19,22,38	23,30,49	33,43,46	26,30,18	134	151	0.0019387	0.0950423	0.482,0.452,0.466	0.589,0.618,0.742	-0.183	-18.3	18.3
4568	ENSG00000012660	ELOVL5	6	-	53287861	53287942	53290400	53290535	53276178	53276256	53291775	53291963	4568	3,6,4	0,0,2	11,6,11	3,4,4	208	154	0.00200507	0.0978301	1.0,1.0,0.597	0.731,0.526,0.671	0.223	22.3	22.3
2416	ENSG00000151150	ANK3	10	-	60391037	60391102	60508473	60508625	60279537	60279639	60615185	60615224	2416	4,9,5	3,4,6	6,5,9	1,1,1	225	138	0.00201539	0.0978701	0.45,0.58,0.338	0.786,0.754,0.847	-0.34	-34	34
4682	ENSG00000196208	GREB1	2	+	11620904	11621007	11625153	11625259	11618287	11618919	11626961	11627104	4682	44,26,28	39,23,25	36,33,36	13,16,16	176	179	0.00203515	0.097906	0.534,0.535,0.533	0.738,0.677,0.696	-0.17	-17	17
8904	ENSG00000173258	ZNF483	9	+	111527267	111527807	111530874	111530963	111525232	111525262	111533738	111533865	8904	36,41,22	9,12,9	22,39,37	1,6,2	613	162	0.00202937	0.097906	0.514,0.474,0.392	0.853,0.632,0.83	-0.312	-31.2	31.2
3868	ENSG00000058262	SEC61A1	3	+	128065781	128065884	128066608	128066703	128065020	128065256	128066953	128067151	3868	0,1,1	2,1,4	4,2,2	4,4,2	176	168	0.00205921	0.0986028	0.0,0.488,0.193	0.488,0.323,0.488	-0.206	-20.6	20.6
10847	ENSG00000188130	MAPK12	22	-	50257497	50257660	50257903	50257945	50257081	50257193	50258242	50258301	10847	1,0,5	17,8,20	0,0,0	31,32,36	115	236	0.00225134	0.105811	0.108,0.0,0.339	0.0,0.0,0.0	0.149	14.9	14.9
11256	ENSG00000117523	PRRC2C	1	+	171589368	171589605	171591154	171591204	171588378	171588505	171591586	171592223	11256	9,11,19	49,50,48	14,24,25	21,56,36	310	123	0.00226706	0.105811	0.068,0.08,0.136	0.209,0.145,0.216	-0.095	-9.5	9.5
1243	ENSG00000181090	EHMT1	9	+	137646335	137646438	137650859	137651037	137619002	137619049	137710966	137711030	1243	2,1,1	3,1,1	4,3,0	0,0,1	176	251	0.0022681	0.105811	0.487,0.588,0.588	1.0,1.0,0.0	-0.112	-11.2	11.2
52	ENSG00000140374	ETFA	15	-	76243169	76243267	76245184	76245248	76231332	76231398	76274411	76274494	52	3,1,1	3,0,2	0,1,1	3,1,3	137	171	0.00222385	0.105811	0.555,1.0,0.384	0.0,0.555,0.294	0.363	36.3	36.3
8360	ENSG00000140525	FANCI	15	+	89244568	89244653	89247438	89247537	89243989	89244044	89247628	89247726	8360	0,0,0	1,2,1	5,0,1	0,2,2	158	172	0.00227142	0.105811	0.0,0.0,0.0	1.0,0.0,0.352	-0.451	-45.1	45.1
8705	ENSG00000100416	TRMU	22	+	46350331	46350463	46352120	46352174	46346421	46346544	46352263	46352329	8705	41,60,47	29,25,31	38,46,31	34,58,39	205	127	0.00225815	0.105811	0.467,0.598,0.484	0.409,0.329,0.33	0.16	16	16
5274	ENSG00000011021	CLCN6	1	+	11820361	11820551	11822694	11822934	11819487	11819554	11823706	11823833	5274	17,9,6	18,9,23	5,6,0	24,26,16	263	313	0.00228905	0.106152	0.529,0.543,0.237	0.199,0.215,0.0	0.298	29.8	29.8
2052	ENSG00000186283	TOR3A	1	+	179082939	179083053	179087910	179088089	179082085	179082387	179094092	179094217	2052	24,17,36	121,94,114	56,56,51	126156123	187	252	0.00230894	0.106381	0.211,0.196,0.299	0.375,0.326,0.358	-0.118	-11.8	11.8
8539	ENSG00000242288	RP11-464F9.1	10	-	73698261	73698356	73699465	73699588	73697532	73697720	73704985	73705078	8539	12,7,7	7,2,3	4,5,5	9,9,7	196	168	0.00231466	0.106381	0.595,0.75,0.667	0.276,0.323,0.38	0.344	34.4	34.4
497	ENSG00000205336	ADGRG1	16	+	57621690	57621845	57641590	57641708	57620095	57620136	57650252	57650351	497	3,1,9	73,42,60	3,0,0	61,63,56	228	191	0.00235621	0.107333	0.033,0.02,0.112	0.04,0.0,0.0	0.042	4.2	4.2
8525	ENSG00000197451	HNRNPAB	5	+	178209329	178209432	178210131	178210272	178207093	178207225	178210552	178211155	8525	695561779	309235279	665703662	317403395	176	214	0.0023465	0.107333	0.732,0.744,0.772	0.718,0.68,0.671	0.06	6	6
107	ENSG00000099364	FBXL19	16	+	30927744	30927963	30928466	30928499	30927572	30927659	30930072	30930584	107	56,31,29	0,2,1	29,45,41	2,2,7	292	106	0.00236689	0.107344	1.0,0.849,0.913	0.84,0.891,0.68	0.117	11.7	11.7
3950	ENSG00000011638	TMEM159	16	+	21165151	21165247	21166839	21166911	21161084	21161278	21170436	21170605	3950	1,0,0	3,9,4	0,4,2	2,3,7	169	145	0.00252276	0.113414	0.222,0.0,0.0	0.0,0.534,0.197	-0.17	-17	17
7115	ENSG00000277258	PCGF2	17	-	38737006	38737107	38737337	38737435	38736089	38736170	38738352	38738448	7115	2,1,2	2,0,1	0,3,0	2,1,2	171	174	0.00252102	0.113414	0.504,1.0,0.671	0.0,0.753,0.0	0.474	47.4	47.4
10681	ENSG00000269699	ZIM2	19	-	56826387	56826463	56834418	56834462	56824543	56824741	56836017	56836104	10681	3,2,2	23,22,24	0,0,1	26,18,24	117	149	0.00255731	0.114468	0.142,0.104,0.096	0.0,0.0,0.05	0.097	9.7	9.7
1563	ENSG00000125257	ABCC4	13	-	95045859	95045922	95050794	95050921	95044265	95044438	95053094	95053184	1563	9,4,16	4,6,5	3,14,4	0,2,1	200	136	0.00258047	0.11465	0.605,0.312,0.685	1.0,0.826,0.731	-0.318	-31.8	31.8
758	ENSG00000030582	GRN	17	+	44345530	44345605	44346088	44346228	44345301	44345334	44349157	44349302	758	4,3,2	3,0,0	1,8,2	7,2,6	148	213	0.00258365	0.11465	0.657,1.0,1.0	0.171,0.852,0.324	0.437	43.7	43.7
10468	ENSG00000109762	SNX25	4	+	185277392	185277468	185282803	185282891	185266968	185267155	185288011	185288082	10468	0,1,2	3,0,0	0,0,0	2,7,1	149	161	0.00260714	0.114703	0.0,1.0,1.0	0.0,0.0,0.0	0.667	66.7	66.7
1979	ENSG00000132669	RIN2	20	+	19935438	19935607	19935607	19935769	19935098	19935199	19956614	19956807	1979	2,2,3	1,0,1	8,3,3	5,3,1	242	235	0.00260621	0.114703	0.66,1.0,0.744	0.608,0.493,0.744	0.186	18.6	18.6
10154	ENSG00000184903	IMMP2L	7	-	110672165	110672226	110835354	110835493	110663050	110663721	110886592	110886695	10154	1,1,2	0,1,1	0,4,0	4,2,2	212	134	0.00265906	0.115996	1.0,0.387,0.558	0.0,0.558,0.0	0.462	46.2	46.2
1651	ENSG00000149196	C11orf73	11	+	86306244	86306482	86326512	86326676	86302250	86302478	86337378	86337530	1651	259229279	8,18,12	339315396	11,7,5	311	237	0.00265733	0.115996	0.961,0.906,0.947	0.959,0.972,0.984	-0.034	-3.4	3.4
6378	ENSG00000161813	LARP4	12	+	50441589	50441643	50453459	50453672	50440438	50440549	50454313	50454417	6378	63,68,78	235156255	56,53,48	261252260	127	286	0.00267846	0.116349	0.376,0.495,0.408	0.326,0.321,0.294	0.113	11.3	11.3
3553	ENSG00000131171	SH3BGRL	X	+	81202436	81202576	81237117	81237280	81202127	81202245	81276983	81277169	3553	8,0,3	10,25,9	1,0,1	5,9,7	213	236	0.0027146	0.117423	0.47,0.0,0.27	0.181,0.0,0.137	0.141	14.1	14.1
10678	ENSG00000269699	ZIM2	19	-	56826387	56826463	56836017	56836104	56824261	56824514	56840586	56840729	10678	39,18,35	4,0,9	27,21,31	8,11,13	160	149	0.00278446	0.119714	0.901,1.0,0.784	0.759,0.64,0.69	0.199	19.9	19.9
331	ENSG00000257122	RRN3P3	16	-	22422160	22422214	22426212	22426366	22418671	22420594	22429795	22429948	331	8,5,19	6,0,1	7,10,7	0,0,1	227	127	0.00281898	0.119714	0.427,1.0,0.914	1.0,1.0,0.797	-0.152	-15.2	15.2
4218	ENSG00000106077	ABHD11	7	-	73736914	73736990	73737068	73737110	73736093	73736691	73737561	73737735	4218	1,4,2	1,0,0	5,1,0	2,1,2	115	149	0.00280925	0.119714	0.564,1.0,1.0	0.764,0.564,0.0	0.412	41.2	41.2
8223	ENSG00000151092	NGLY1	3	-	25736003	25736149	25736308	25736400	25733871	25733982	25737333	25737455	8223	4,4,3	133141159	15,8,7	133166156	165	219	0.00279988	0.119714	0.038,0.036,0.024	0.13,0.06,0.056	-0.049	-4.9	4.9
9641	ENSG00000259673	IQCH-AS1	15	-	67442284	67442407	67466493	67466711	67430320	67430400	67518999	67519102	9641	3,2,2	0,0,2	2,4,3	2,4,1	291	196	0.00282569	0.119714	1.0,1.0,0.402	0.402,0.402,0.669	0.31	31	31
2180	ENSG00000073605	GSDMB	17	-	39906960	39906987	39909755	39909924	39906110	39906271	39912325	39912497	2180	14,17,12	4,3,3	11,17,19	0,2,1	242	100	0.00291155	0.122344	0.591,0.701,0.623	1.0,0.778,0.887	-0.25	-25	25
8243	ENSG00000230189	GS1-124K5.2	7	-	66467681	66467719	66476258	66476327	66450070	66450236	66479008	66479096	8243	11,1,5	2,0,6	4,7,6	0,0,2	142	111	0.00290532	0.122344	0.811,1.0,0.394	1.0,1.0,0.701	-0.165	-16.5	16.5
10261	ENSG00000006015	C19orf60	19	+	18589412	18589683	18590853	18590933	18588994	18589077	18592107	18592336	10261	169,75,122	81,51,84	224275256	88101104	344	153	0.00294365	0.12319	0.481,0.395,0.392	0.531,0.548,0.523	-0.111	-11.1	11.1
4756	ENSG00000139436	GIT2	12	-	109945259	109945349	109947255	109947504	109939164	109939247	109951166	109951316	4756	105,83,123	5,0,1	90,80,77	8,6,2	322	163	0.00305818	0.127139	0.914,1.0,0.984	0.851,0.871,0.951	0.075	7.5	7.5
7916	ENSG00000008517	IL32	16	+	3067983	3068010	3068179	3068239	3067553	3067613	3068989	3069667	7916	1,1,7	1,0,0	3,7,1	0,6,1	100	133	0.0030627	0.127139	0.571,1.0,1.0	1.0,0.608,0.571	0.131	13.1	13.1
6094	ENSG00000255624	RP11-564D11.3	10	+	122883724	122883931	122884716	122884852	122881597	122881667	122888268	122888723	6094	2,6,1	17,16,9	0,0,2	5,18,11	280	209	0.00311518	0.128798	0.081,0.219,0.077	0.0,0.0,0.119	0.086	8.6	8.6
4542	ENSG00000121644	DESI2	1	+	244653912	244654025	244681867	244681932	244653102	244653355	244686596	244686669	4542	1,4,6	2,0,2	0,2,0	3,0,1	186	138	0.00315206	0.129802	0.271,1.0,0.69	0.0,1.0,0.0	0.32	32	32
7640	ENSG00000115762	PLEKHB2	2	+	131130720	131130760	131132901	131133015	131126683	131126786	131140166	131140275	7640	234145189	129,92,135	163180199	167155166	113	187	0.00322698	0.132358	0.75,0.723,0.699	0.618,0.658,0.665	0.077	7.7	7.7
8706	ENSG00000100416	TRMU	22	+	46350349	46350463	46352120	46352174	46346421	46346544	46352263	46352330	8706	42,49,42	29,25,31	38,43,25	34,58,39	187	127	0.00324218	0.132454	0.496,0.571,0.479	0.432,0.335,0.303	0.159	15.9	15.9
2412	ENSG00000151150	ANK3	10	-	60429898	60429925	60508473	60508625	60279537	60279639	60615185	60615224	2412	4,9,5	1,4,0	6,5,9	0,0,0	225	100	0.00326636	0.132722	0.64,0.5,1.0	1.0,1.0,1.0	-0.287	-28.7	28.7
4541	ENSG00000121644	DESI2	1	+	244653912	244654037	244681867	244681932	244653102	244653355	244686596	244686669	4541	1,4,6	2,0,2	0,2,0	3,0,1	198	138	0.00327453	0.132722	0.258,1.0,0.676	0.0,1.0,0.0	0.311	31.1	31.1
3569	ENSG00000174227	PIGG	4	+	521055	521302	523458	523913	515972	516185	527038	527230	3569	193172170	334206248	144171138	269340329	320	528	0.00334491	0.134384	0.488,0.579,0.531	0.469,0.454,0.409	0.089	8.9	8.9
6899	ENSG00000156958	GALK2	15	+	49308607	49308777	49318971	49319116	49292326	49292537	49319603	49319805	6899	0,0,0	6,6,5	1,2,2	5,3,1	243	218	0.00335054	0.134384	0.0,0.0,0.0	0.152,0.374,0.642	-0.389	-38.9	38.9
7078	ENSG00000166342	NETO1	18	-	72799687	72799839	72820740	72820911	72794362	72794404	72858825	72859074	7078	7,1,7	34,27,38	10,8,20	27,33,23	244	225	0.0033547	0.134384	0.16,0.033,0.145	0.255,0.183,0.445	-0.182	-18.2	18.2
2234	ENSG00000103121	CMC2	16	-	80988539	80988596	80996922	80997020	80981805	80981877	80997313	80997429	2234	2,4,6	15,23,20	0,2,1	17,21,17	171	130	0.0033765	0.134733	0.092,0.117,0.186	0.0,0.068,0.043	0.095	9.5	9.5
2421	ENSG00000283023	FRG1GP	22	+	12624246	12624333	12624355	12624584	12604669	12604739	12625316	12625428	2421	7,6,13	5,14,21	4,0,4	20,8,19	160	302	0.00340365	0.135292	0.725,0.447,0.539	0.274,0.0,0.284	0.384	38.4	38.4
554	ENSG00000197563	PIGN	18	-	62056721	62056844	62070389	62070506	62044548	62045979	62072672	62072725	554	2,4,2	2,0,0	1,2,4	2,1,3	190	196	0.00342025	0.135429	0.508,1.0,1.0	0.34,0.674,0.579	0.305	30.5	30.5
11367	ENSG00000170113	NIPA1	15	+	22813632	22813714	22819287	22819421	22812162	22812253	22820312	22820473	11367	1,0,2	0,1,1	0,1,3	1,10,5	155	207	0.00355683	0.138623	1.0,0.0,0.728	0.0,0.118,0.445	0.388	38.8	38.8
2371	ENSG00000196975	ANXA4	2	+	69781519	69781574	69788053	69788228	69742131	69742175	69804532	69804627	2371	61,44,66	28,32,32	95,90,85	26,29,26	128	248	0.00351736	0.138623	0.808,0.727,0.8	0.876,0.857,0.864	-0.087	-8.7	8.7
4395	ENSG00000188153	COL4A5	X	+	108674744	108674753	108674817	108674900	108668318	108668504	108677499	108677633	4395	6,4,5	2,2,3	7,3,8	0,1,1	82	156	0.00355121	0.138623	0.851,0.792,0.76	1.0,0.851,0.938	-0.129	-12.9	12.9
5023	ENSG00000185379	RAD51D	17	-	35107365	35107447	35116858	35117037	35106987	35107122	35118500	35118619	5023	3,1,0	14,25,19	4,7,3	11,30,17	252	155	0.00359336	0.138623	0.116,0.024,0.0	0.183,0.126,0.098	-0.089	-8.9	8.9
5936	ENSG00000183048	SLC25A10	17	+	81718051	81718207	81719252	81719344	81717783	81717861	81719830	81719887	5936	15,7,21	2,1,0	5,15,13	2,3,4	229	165	0.00354232	0.138623	0.844,0.835,1.0	0.643,0.783,0.701	0.184	18.4	18.4
7744	ENSG00000152465	NMT2	10	-	15130141	15130312	15132816	15132933	15128349	15128458	15133052	15133144	7744	25,25,32	66,66,66	35,48,33	48,57,54	190	244	0.00359215	0.138623	0.327,0.327,0.384	0.484,0.52,0.44	-0.135	-13.5	13.5
9407	ENSG00000180530	NRIP1	21	-	14979200	14979270	14991200	14991306	14961234	14968526	15014343	15014466	9407	3,0,2	0,4,1	3,8,8	0,0,1	179	143	0.00359519	0.138623	1.0,0.0,0.615	1.0,1.0,0.865	-0.417	-41.7	41.7
846	ENSG00000120992	LYPLA1	8	-	54063327	54063375	54065747	54065813	54054452	54055133	54100907	54100939	846	153,99,174	7,1,2	115144166	7,8,11	139	121	0.00363857	0.139773	0.95,0.989,0.987	0.935,0.94,0.929	0.041	4.1	4.1
1052	ENSG00000204138	PHACTR4	1	+	28438272	28438488	28439309	28439361	28407409	28407463	28459084	28459258	1052	12,13,5	0,0,0	4,4,17	3,0,2	289	125	0.00381738	0.144248	1.0,1.0,1.0	0.366,1.0,0.786	0.283	28.3	28.3
1485	ENSG00000261740	RP11-345J4.5	16	-	29450111	29450276	29452108	29452227	29446801	29447026	29454015	29454113	1485	2,1,5	2,4,5	2,1,0	12,6,2	192	238	0.0038247	0.144248	0.553,0.237,0.553	0.171,0.171,0.0	0.334	33.4	33.4
3045	ENSG00000096401	CDC5L	6	+	44432352	44432555	44438721	44438819	44429712	44429910	44445654	44445867	3045	4,0,0	0,1,2	5,3,2	2,1,0	276	171	0.00382024	0.144248	1.0,0.0,0.0	0.608,0.65,1.0	-0.419	-41.9	41.9
6412	ENSG00000105438	KDELR1	19	-	48385943	48386004	48386925	48387061	48384229	48384482	48389552	48389711	6412	2,4,1	0,1,4	1,2,4	0,0,0	209	134	0.00377478	0.144248	1.0,0.719,0.138	1.0,1.0,1.0	-0.381	-38.1	38.1
9168	ENSG00000051382	PIK3CB	3	-	138776778	138776919	138788838	138788936	138759172	138759359	138796462	138796567	9168	6,4,3	5,0,2	0,2,2	9,7,1	171	214	0.00382512	0.144248	0.6,1.0,0.652	0.0,0.263,0.715	0.425	42.5	42.5
6331	ENSG00000128039	SRD5A3	4	+	55359345	55359488	55364073	55364271	55346108	55346557	55367587	55367722	6331	153116135	310243294	175223238	257365341	216	271	0.00388504	0.145973	0.382,0.375,0.366	0.461,0.434,0.467	-0.08	-8	8
2925	ENSG00000160087	UBE2J2	1	-	1264782	1264880	1266097	1266240	1263345	1263386	1267861	1267992	2925	4,0,5	1,4,4	9,5,2	0,2,1	216	171	0.0040555	0.151823	0.76,0.0,0.497	1.0,0.664,0.613	-0.34	-34	34
10260	ENSG00000006015	C19orf60	19	+	18588994	18589683	18590853	18590933	18588808	18588900	18592107	18592327	10260	307134231	76,50,69	401502436	78,92,94	762	153	0.00412568	0.15207	0.448,0.35,0.402	0.508,0.523,0.482	-0.104	-10.4	10.4
1355	ENSG00000086758	HUWE1	X	-	53680048	53680186	53686165	53686368	53654062	53654131	53686587	53686729	1355	11,4,15	217117174	18,13,16	112135143	276	211	0.00408025	0.15207	0.037,0.025,0.062	0.109,0.069,0.079	-0.044	-4.4	4.4
2237	ENSG00000103121	CMC2	16	-	80983181	80983370	80996922	80997020	80981805	80981877	80997313	80997429	2237	2,4,6	7,3,3	0,2,1	6,7,2	171	262	0.00409751	0.15207	0.304,0.671,0.754	0.0,0.304,0.434	0.33	33	33
2553	ENSG00000114982	KANSL3	2	-	96619358	96619544	96631311	96631520	96613487	96613619	96636920	96637185	2553	73,57,57	98,55,69	39,38,54	90,86,80	282	259	0.00413855	0.15207	0.406,0.488,0.431	0.285,0.289,0.383	0.123	12.3	12.3
5908	ENSG00000189180	ZNF33A	10	+	38034277	38034400	38035138	38035260	38017290	38017386	38054374	38054511	5908	2,4,1	4,2,2	6,5,1	2,1,0	196	195	0.00410768	0.15207	0.332,0.666,0.332	0.749,0.833,1.0	-0.417	-41.7	41.7
7220	ENSG00000085832	EPS15	1	-	51507535	51507657	51508684	51508771	51481272	51481314	51519198	51519254	7220	5,1,1	0,2,0	2,4,1	1,3,3	160	195	0.00415072	0.15207	1.0,0.379,1.0	0.709,0.619,0.289	0.254	25.4	25.4
4163	ENSG00000172175	MALT1	18	+	58734306	58734364	58734450	58734566	58733396	58733574	58735201	58735329	4163	53,48,46	19,23,37	31,54,42	4,16,12	131	189	0.00419682	0.153214	0.801,0.751,0.642	0.918,0.83,0.835	-0.13	-13	13
4114	ENSG00000138798	EGF	4	+	109988583	109988709	109993246	109993369	109983421	109983541	109994732	109994880	4114	9,5,13	7,4,17	8,9,2	20,25,14	199	196	0.004241	0.153736	0.559,0.552,0.43	0.283,0.262,0.123	0.291	29.1	29.1
8852	ENSG00000154269	ENPP3	6	+	131732757	131732872	131733587	131733723	131726045	131726200	131737354	131737432	8852	0,0,2	4,3,5	5,0,1	3,4,2	188	209	0.0042281	0.153736	0.0,0.0,0.308	0.649,0.0,0.357	-0.233	-23.3	23.3
3627	ENSG00000243725	TTC4	1	+	54731485	54731700	54737581	54737664	54728345	54728432	54741410	54742307	3627	192137188	29,22,30	159211202	38,59,48	288	156	0.00427601	0.154461	0.782,0.771,0.772	0.694,0.66,0.695	0.092	9.2	9.2
10702	ENSG00000168096	ANKS3	16	-	4714050	4714186	4724749	4724831	4705094	4705253	4729979	4730151	10702	2,4,4	28,22,21	0,1,2	14,36,34	155	209	0.00431793	0.154889	0.088,0.197,0.204	0.0,0.036,0.073	0.127	12.7	12.7
11255	ENSG00000117523	PRRC2C	1	+	171589368	171589605	171591151	171591204	171588378	171588505	171591586	171592223	11255	9,11,19	114,96,96	14,24,25	57,127,75	310	126	0.00431664	0.154889	0.031,0.045,0.074	0.091,0.071,0.119	-0.044	-4.4	4.4
4201	ENSG00000004478	FKBP4	12	+	2797137	2797159	2797728	2797871	2794952	2795244	2798705	2798826	4201	97,51,86	1105788996	110127119	98111191055	95	216	0.00435228	0.155579	0.166,0.128,0.164	0.203,0.205,0.204	-0.051	-5.1	5.1
11174	ENSG00000159873	CCDC117	22	+	28773724	28773778	28780947	28781172	28772673	28773034	28783507	28783645	11174	7,8,9	227128161	20,18,10	160153176	127	298	0.00450138	0.159799	0.067,0.128,0.116	0.227,0.216,0.118	-0.083	-8.3	8.3
6138	ENSG00000093183	SEC22C	3	-	42563764	42563880	42566743	42566836	42563522	42563686	42568864	42569073	6138	1,0,2	34,19,15	4,3,3	12,23,30	166	189	0.0044877	0.159799	0.032,0.0,0.132	0.275,0.129,0.102	-0.114	-11.4	11.4
5114	ENSG00000149809	TM7SF2	11	+	65112810	65112865	65113219	65113414	65112514	65112711	65113490	65113594	5114	89,50,75	682429612	98138130	665725694	128	268	0.00452468	0.160074	0.215,0.196,0.204	0.236,0.285,0.282	-0.063	-6.3	6.3
1481	ENSG00000261740	RP11-345J4.5	16	-	29450181	29450276	29452108	29452227	29446801	29447026	29454015	29454113	1481	2,1,5	7,1,1	2,1,0	9,3,4	192	168	0.00459698	0.161077	0.2,0.467,0.814	0.163,0.226,0.0	0.364	36.4	36.4
2231	ENSG00000103121	CMC2	16	-	80984945	80985039	80996922	80997020	80981805	80981877	80997313	80997429	2231	2,4,6	5,1,5	0,2,1	7,2,4	171	167	0.00458288	0.161077	0.281,0.796,0.54	0.0,0.494,0.196	0.309	30.9	30.9
4219	ENSG00000106077	ABHD11	7	-	73736914	73736990	73737068	73737220	73736093	73736691	73737561	73737735	4219	9,8,4	1,0,0	4,9,7	2,1,2	225	149	0.00459997	0.161077	0.856,1.0,1.0	0.57,0.856,0.699	0.244	24.4	24.4
6141	ENSG00000093183	SEC22C	3	-	42563764	42564009	42566743	42566836	42563522	42563686	42568864	42569073	6141	1,0,2	56,32,32	4,3,3	35,39,46	166	318	0.00462146	0.161281	0.033,0.0,0.107	0.18,0.128,0.111	-0.093	-9.3	9.3
674	ENSG00000187398	LUZP2	11	+	24889803	24889916	24890918	24890974	24887339	24887424	24891753	24891928	674	0,1,0	2,0,1	2,1,4	0,4,3	186	129	0.0046585	0.162024	0.0,1.0,0.0	1.0,0.148,0.48	-0.209	-20.9	20.9
949	ENSG00000103197	TSC2	16	+	2058746	2058873	2060669	2060813	2057104	2057178	2061870	2062008	949	32,25,40	77,49,68	32,51,50	30,69,57	200	217	0.00467457	0.162036	0.311,0.356,0.39	0.536,0.445,0.488	-0.137	-13.7	13.7
8207	ENSG00000168958	MFF	2	+	227347342	227347384	227352513	227352573	227340291	227340380	227355676	227355761	8207	7,5,5	48,44,42	2,1,1	34,33,30	115	133	0.00473648	0.163084	0.144,0.116,0.121	0.064,0.034,0.037	0.082	8.2	8.2
8965	ENSG00000137434	C6orf52	6	-	10683186	10683232	10686965	10687056	10671421	10671598	10694493	10694609	8965	1,0,2	2,3,5	2,3,4	3,3,1	164	119	0.00473089	0.163084	0.266,0.0,0.225	0.326,0.42,0.744	-0.333	-33.3	33.3
5424	ENSG00000162337	LRP5	11	+	68441262	68441381	68445572	68445686	68439872	68439916	68446435	68446533	5424	5,7,3	9,9,5	2,1,1	8,7,8	192	187	0.00475475	0.163167	0.351,0.431,0.369	0.196,0.122,0.109	0.241	24.1	24.1
10561	ENSG00000078369	GNB1	1	-	1839628	1839682	1853151	1853297	1839189	1839238	1890819	1890836	10561	52,36,47	1,1,3	53,54,52	8,5,5	219	127	0.00485824	0.164525	0.968,0.954,0.901	0.793,0.862,0.858	0.103	10.3	10.3
10781	ENSG00000161267	BDH1	3	-	197534094	197534153	197543064	197543243	197533488	197533561	197546360	197546486	10781	6,1,14	2,0,2	4,4,4	2,5,5	252	132	0.004851	0.164525	0.611,1.0,0.786	0.512,0.295,0.295	0.432	43.2	43.2
2992	ENSG00000161010	C5orf45	5	-	179851242	179851337	179853196	179853276	179847977	179848066	179853377	179853437	2992	2,2,0	1,2,3	5,3,4	0,1,2	153	168	0.00482555	0.164525	0.687,0.523,0.0	1.0,0.767,0.687	-0.415	-41.5	41.5
8401	ENSG00000134686	PHC2	1	-	33331624	33331699	33332274	33332404	33331347	33331462	33334184	33334292	8401	136,64,119	6,5,4	106119118	2,1,2	203	148	0.00484011	0.164525	0.943,0.903,0.956	0.975,0.989,0.977	-0.046	-4.6	4.6
5532	ENSG00000102125	TAZ	X	+	154414100	154414190	154419542	154419623	154413481	154413567	154420031	154420094	5532	21,10,12	34,21,20	13,6,7	43,36,24	163	154	0.00494759	0.167002	0.369,0.31,0.362	0.222,0.136,0.216	0.156	15.6	15.6
4382	ENSG00000250151	ARPC4-TTLL3	3	+	9816073	9816202	9825799	9825948	9813247	9813345	9826996	9827240	4382	33,16,15	62,27,47	15,10,14	52,66,55	202	222	0.00500762	0.167673	0.369,0.394,0.26	0.241,0.143,0.219	0.14	14	14
6166	ENSG00000172239	PAIP1	5	-	43547727	43547913	43555829	43555999	43543003	43543116	43556818	43557077	6166	124104147	421321399	142162163	305394333	243	259	0.00501634	0.167673	0.239,0.257,0.282	0.332,0.305,0.343	-0.067	-6.7	6.7
6976	ENSG00000204946	ZNF783	7	+	149276351	149276487	149278135	149278248	149267096	149267222	149278398	149278527	6976	4,0,1	21,18,25	7,4,5	16,19,28	209	186	0.00500779	0.167673	0.145,0.0,0.034	0.28,0.158,0.137	-0.132	-13.2	13.2
8098	ENSG00000140471	LINS1	15	-	100580443	100580736	100580800	100580945	100580262	100580352	100602120	100602174	8098	10,5,10	56,34,53	19,14,17	32,51,44	218	366	0.00509057	0.169603	0.231,0.198,0.241	0.499,0.315,0.393	-0.179	-17.9	17.9
10557	ENSG00000078369	GNB1	1	-	1839628	1839682	1853193	1853297	1839189	1839238	1890819	1890836	10557	25,13,24	1,1,3	28,22,22	8,5,5	177	127	0.0051912	0.171946	0.947,0.903,0.852	0.715,0.759,0.759	0.156	15.6	15.6
3268	ENSG00000076944	STXBP2	19	+	7640760	7641003	7641704	7641853	7639730	7639807	7642033	7642118	3268	55,39,46	140,94,146	36,29,39	128162159	316	222	0.00520037	0.171946	0.216,0.226,0.181	0.165,0.112,0.147	0.066	6.6	6.6
5185	ENSG00000139112	GABARAPL1	12	+	10213835	10214187	10214668	10214779	10212896	10213219	10218062	10218141	5185	16,11,11	3,6,2	7,10,23	14,13,13	425	184	0.00521374	0.171946	0.698,0.443,0.704	0.178,0.25,0.434	0.328	32.8	32.8
59	ENSG00000223745	RP4-717I23.3	1	-	93305387	93305470	93323430	93323591	93264644	93264772	93324634	93324729	59	1,0,1	3,5,8	3,1,4	5,9,10	234	156	0.00522768	0.171946	0.182,0.0,0.077	0.286,0.069,0.211	-0.102	-10.2	10.2
7146	ENSG00000161405	IKZF3	17	-	39791415	39791583	39792672	39792933	39777650	39777767	39829386	39829488	7146	10,2,5	6,2,2	7,5,6	0,3,0	334	241	0.00527802	0.172744	0.546,0.419,0.643	1.0,0.546,1.0	-0.313	-31.3	31.3
8313	ENSG00000144366	GULP1	2	+	188451943	188452048	188465070	188465132	188383762	188383889	188466474	188466568	8313	5,9,4	0,1,5	9,5,7	0,1,0	178	135	0.00528551	0.172744	1.0,0.872,0.378	1.0,0.791,1.0	-0.18	-18	18
2903	ENSG00000134759	ELP2	18	+	36142280	36142347	36142825	36142966	36141136	36141201	36144938	36145034	2903	72,68,45	188174162	76,70,100	150156158	140	214	0.00530485	0.172827	0.369,0.374,0.298	0.436,0.407,0.492	-0.098	-9.8	9.8
10888	ENSG00000104529	EEF1D	8	-	143588990	143590092	143593874	143594067	143586728	143586852	143597347	143597675	10888	51,39,23	656305450	17,31,33	470630668	266	1175	0.00537015	0.174403	0.256,0.361,0.184	0.138,0.179,0.179	0.102	10.2	10.2
1562	ENSG00000125257	ABCC4	13	-	95129856	95130072	95157160	95157322	95115921	95116001	95161188	95161335	1562	1,0,6	1,4,15	0,1,0	2,2,11	235	289	0.00544767	0.175853	0.552,0.0,0.33	0.0,0.381,0.0	0.167	16.7	16.7
2523	ENSG00000154114	TBCEL	11	+	121055051	121055308	121058344	121058471	121053629	121053732	121059968	121060085	2523	71,66,88	76,71,89	76121104	51,75,81	330	200	0.00546606	0.175853	0.362,0.36,0.375	0.475,0.494,0.438	-0.103	-10.3	10.3
9642	ENSG00000259673	IQCH-AS1	15	-	67442284	67442407	67459691	67459975	67430320	67430400	67518999	67519102	9642	17,15,33	0,0,2	27,26,16	2,4,1	357	196	0.00545876	0.175853	1.0,1.0,0.901	0.881,0.781,0.898	0.114	11.4	11.4
10373	ENSG00000187118	CMC1	3	+	28252988	28253085	28253730	28253765	28241594	28241812	28263290	28263380	10373	6,1,0	8,12,8	0,1,0	10,12,11	170	108	0.00550451	0.176464	0.323,0.05,0.0	0.0,0.05,0.0	0.108	10.8	10.8
11305	ENSG00000131844	MCCC2	5	+	71636103	71636167	71641002	71641074	71635150	71635246	71643818	71643895	11305	1,0,0	121109124	6,3,3	110,113,86	137	145	0.00551933	0.176464	0.009,0.0,0.0	0.055,0.027,0.036	-0.036	-3.6	3.6
3366	ENSG00000006125	AP2B1	17	+	35694264	35694386	35707913	35708009	35682694	35682824	35709223	35709308	3366	1,1,0	4,2,7	3,1,2	2,11,1	195	169	0.00556558	0.177392	0.178,0.302,0.0	0.565,0.073,0.634	-0.264	-26.4	26.4
3368	ENSG00000131381	RBSN	3	-	15091338	15091493	15094281	15094506	15090398	15090539	15095972	15096288	3368	2,2,0	21,12,22	4,6,1	10,9,18	298	228	0.00560708	0.178163	0.068,0.113,0.0	0.234,0.338,0.041	-0.144	-14.4	14.4
8158	ENSG00000177565	TBL1XR1	3	-	177098443	177098541	177160870	177160992	177064919	177065022	177197120	177197225	8158	3,5,4	119,81,124	8,8,11	75103116	195	171	0.00563191	0.178402	0.022,0.051,0.028	0.086,0.064,0.077	-0.042	-4.2	4.2
2086	ENSG00000123349	PFDN5	12	+	53296429	53296551	53297849	53297924	53295524	53295639	53298044	53298150	2086	24,18,10	711582781	7,15,8	850823711	195	148	0.0057881	0.180814	0.025,0.023,0.01	0.006,0.014,0.008	0.01	1	1
2414	ENSG00000151150	ANK3	10	-	60391037	60391102	60508473	60508514	60279537	60279639	60615185	60615224	2414	4,6,0	3,4,6	2,2,5	1,1,1	114	138	0.00577925	0.180814	0.617,0.645,0.0	0.708,0.708,0.858	-0.337	-33.7	33.7
2415	ENSG00000151150	ANK3	10	-	60391037	60391102	60429898	60429925	60279537	60279639	60615185	60615224	2415	1,4,0	3,4,6	0,0,0	1,1,1	100	138	0.00581344	0.180814	0.315,0.58,0.0	0.0,0.0,0.0	0.298	29.8	29.8
2822	ENSG00000173482	PTPRM	18	+	7755763	7755920	7774148	7774271	7754972	7755284	7888105	7888377	2822	0,1,0	35,20,26	5,3,0	23,32,28	230	196	0.00574428	0.180814	0.0,0.041,0.0	0.156,0.074,0.0	-0.063	-6.3	6.3
6713	ENSG00000198836	OPA1	3	+	193626091	193626202	193628508	193628616	193618868	193618936	193631611	193631665	6713	102,41,77	5,2,4	71,69,75	0,0,2	184	181	0.00577854	0.180814	0.953,0.953,0.95	1.0,1.0,0.974	-0.039	-3.9	3.9
9537	ENSG00000171552	BCL2L1	20	-	31666990	31667147	31689343	31689423	31666034	31666086	31721654	31722348	9537	0,0,0	5,3,4	4,1,0	6,6,2	153	230	0.00580835	0.180814	0.0,0.0,0.0	0.501,0.2,0.0	-0.234	-23.4	23.4
9820	ENSG00000145012	LPP	3	+	188154188	188154252	188208199	188208318	188153874	188154021	188406111	188406313	9820	0,5,2	8,3,9	0,0,2	9,1,5	137	192	0.00586001	0.181713	0.0,0.7,0.237	0.0,0.0,0.359	0.193	19.3	19.3
3307	ENSG00000114054	PCCB	3	+	136259175	136259235	136260262	136260355	136256554	136256623	136260478	136260535	3307	0,1,1	5,0,1	1,5,0	1,1,1	133	166	0.00592125	0.183061	0.0,1.0,0.555	0.555,0.862,0.0	0.046	4.6	4.6
4715	ENSG00000165934	CPSF2	14	+	92129135	92129278	92130406	92130526	92126121	92126180	92130950	92131133	4715	2,5,5	1,4,2	0,1,1	2,0,2	216	193	0.00603249	0.185942	0.641,0.528,0.691	0.0,1.0,0.309	0.184	18.4	18.4
6842	ENSG00000217930	PAM16	16	-	4343482	4343726	4345763	4345856	4343206	4343291	4351231	4351262	6842	2,0,1	15,17,36	8,2,3	36,38,39	166	317	0.00617662	0.189816	0.203,0.0,0.05	0.298,0.091,0.128	-0.088	-8.8	8.8
4880	ENSG00000183011	NAA38	17	-	7863992	7864166	7866490	7866558	7857014	7857198	7883234	7883335	4880	5,3,9	15,13,8	11,6,9	5,5,5	141	247	0.00632931	0.193354	0.369,0.288,0.663	0.794,0.678,0.759	-0.304	-30.4	30.4
9947	ENSG00000054118	THRAP3	1	+	36224970	36225102	36238750	36238863	36224431	36224505	36259381	36259484	9947	40,34,69	0,2,1	28,27,30	2,2,4	205	186	0.00631174	0.193354	1.0,0.939,0.984	0.927,0.925,0.872	0.066	6.6	6.6
7239	ENSG00000140365	COMMD4	15	+	75338061	75338133	75338354	75338505	75336058	75336092	75338645	75338685	7239	70,46,73	2,0,1	98,94,81	6,4,6	145	224	0.0063876	0.194557	0.982,1.0,0.991	0.962,0.973,0.954	0.028	2.8	2.8
8169	ENSG00000177565	TBL1XR1	3	-	177098465	177098541	177160870	177160992	177064919	177065022	177197120	177197225	8169	3,5,4	208146222	8,8,11	150193193	195	149	0.0064756	0.196656	0.011,0.026,0.014	0.039,0.031,0.042	-0.02	-2	2
3817	ENSG00000132613	MTSS1L	16	-	70679109	70679248	70679314	70679323	70678251	70678409	70679629	70679704	3817	15,7,6	3,3,1	2,8,10	6,8,5	82	212	0.00670843	0.202487	0.928,0.858,0.939	0.463,0.721,0.838	0.234	23.4	23.4
6714	ENSG00000198836	OPA1	3	+	193596799	193596946	193603499	193603557	193593280	193593409	193615673	193615770	6714	5,1,1	7,0,0	1,0,0	0,1,3	220	131	0.00676597	0.202487	0.298,1.0,1.0	1.0,0.0,0.0	0.433	43.3	43.3
6838	ENSG00000217930	PAM16	16	-	4343482	4343616	4345763	4345856	4343206	4343291	4351231	4351262	6838	2,0,1	19,17,23	8,2,3	38,34,26	166	207	0.00671583	0.202487	0.116,0.0,0.051	0.208,0.068,0.126	-0.078	-7.8	7.8
7046	ENSG00000225470	JPX	X	+	73944583	73944662	73994839	73994961	73944323	73944465	73998767	73998844	7046	9,3,9	55,26,45	12,12,19	30,48,37	152	195	0.00676547	0.202487	0.174,0.129,0.204	0.339,0.243,0.397	-0.157	-15.7	15.7
9573	ENSG00000090565	RAB11FIP3	16	+	519508	519709	519753	519891	518942	519024	520121	520277	9573	2,3,3	214133141	9,6,7	130201178	274	211	0.00674138	0.202487	0.007,0.017,0.016	0.051,0.022,0.029	-0.021	-2.1	2.1
3615	ENSG00000198648	STK39	2	-	168074981	168075011	168075108	168075237	168063500	168063570	168129540	168129606	3615	565459564	27,20,43	427466497	35,50,37	202	103	0.00680567	0.203085	0.914,0.921,0.87	0.862,0.826,0.873	0.048	4.8	4.8
10782	ENSG00000161267	BDH1	3	-	197534094	197534153	197538784	197538952	197533488	197533561	197546360	197546486	10782	43,51,34	2,0,2	43,38,33	2,5,5	241	132	0.00689412	0.204539	0.922,1.0,0.903	0.922,0.806,0.783	0.105	10.5	10.5
596	ENSG00000171960	PPIH	1	+	42675287	42675327	42675366	42675448	42667350	42667440	42676583	42676758	596	0,3,3	7,3,5	0,1,1	3,4,5	113	155	0.00688977	0.204539	0.0,0.578,0.451	0.0,0.255,0.215	0.186	18.6	18.6
1062	ENSG00000204138	PHACTR4	1	+	28439309	28439361	28457831	28457881	28407409	28407463	28459084	28459258	1062	0,0,0	2,1,2	3,0,2	3,2,6	125	123	0.00692643	0.204907	0.0,0.0,0.0	0.496,0.0,0.247	-0.248	-24.8	24.8
6715	ENSG00000198836	OPA1	3	+	193596799	193596946	193603499	193603557	193593280	193593409	193614722	193615041	6715	5,1,1	8,1,0	0,1,0	1,2,9	220	131	0.0069704	0.205617	0.271,0.373,1.0	0.0,0.229,0.0	0.472	47.2	47.2
2380	ENSG00000198929	NOS1AP	1	+	162154404	162154476	162287343	162287436	162069773	162070282	162300647	162300706	2380	0,1,1	2,3,4	1,2,2	4,1,4	145	166	0.00705046	0.207384	0.0,0.276,0.223	0.223,0.696,0.364	-0.261	-26.1	26.1
10217	ENSG00000105171	POP4	19	+	29610408	29610457	29611861	29611939	29608656	29608709	29612116	29612178	10217	63,47,63	88,59,86	88,95,115	83,98,74	122	151	0.00715044	0.209726	0.47,0.496,0.476	0.568,0.545,0.658	-0.11	-11	11
3526	ENSG00000213930	GALT	9	+	34647656	34647961	34648114	34648171	34647088	34647258	34648333	34648894	3526	93,69,89	36,19,24	72,98,76	48,40,44	378	130	0.00722083	0.209996	0.47,0.555,0.561	0.34,0.457,0.373	0.139	13.9	13.9
4757	ENSG00000139436	GIT2	12	-	109945259	109945349	109947255	109948846	109939164	109939247	109951166	109951316	4757	183116236	5,0,1	141128159	8,6,2	1664	163	0.00720672	0.209996	0.782,1.0,0.959	0.633,0.676,0.886	0.182	18.2	18.2
8184	ENSG00000138942	RNF185	22	+	31176261	31176417	31182135	31182254	31160207	31160303	31187046	31187270	8184	7,0,11	0,3,2	5,15,11	0,0,0	229	192	0.00719057	0.209996	1.0,0.0,0.822	1.0,1.0,1.0	-0.393	-39.3	39.3
3880	ENSG00000072609	CHFR	12	-	132862332	132862425	132870723	132870783	132861466	132861634	132872284	132872394	3880	36,28,20	0,1,0	17,18,24	2,4,1	133	166	0.00732127	0.212317	1.0,0.972,1.0	0.914,0.849,0.968	0.08	8	8
8185	ENSG00000138942	RNF185	22	+	31176257	31176417	31182135	31182254	31160207	31160303	31187046	31187270	8185	6,0,12	0,3,2	4,13,11	0,0,0	233	192	0.0074443	0.215278	1.0,0.0,0.832	1.0,1.0,1.0	-0.389	-38.9	38.9
10791	ENSG00000001631	KRIT1	7	-	92245426	92245595	92245595	92245676	92244901	92245171	92245789	92245920	10791	3,0,0	20,9,7	2,2,9	18,18,25	154	242	0.00758603	0.216939	0.191,0.0,0.0	0.149,0.149,0.361	-0.156	-15.6	15.6
1323	ENSG00000198431	TXNRD1	12	+	104289465	104289542	104290992	104291104	104288930	104289040	104311289	104311412	1323	0,6,1	6,12,18	0,1,1	12,14,19	150	185	0.00756151	0.216939	0.0,0.381,0.064	0.0,0.081,0.061	0.101	10.1	10.1
1775	ENSG00000052126	PLEKHA5	12	+	19345841	19345888	19348398	19348519	19343322	19343434	19353883	19354002	1775	11,15,21	59,61,82	14,26,28	40,64,54	120	194	0.00757753	0.216939	0.232,0.284,0.293	0.361,0.396,0.456	-0.135	-13.5	13.5
5939	ENSG00000100325	ASCC2	22	-	29825086	29825257	29825757	29825780	29822334	29822395	29832244	29832342	5939	11,6,4	67,64,58	11,15,15	44,72,54	96	244	0.00754207	0.216939	0.294,0.192,0.149	0.389,0.346,0.414	-0.171	-17.1	17.1
11384	ENSG00000109107	ALDOC	17	-	28574066	28574241	28574493	28574577	28573734	28573934	28574695	28574856	11384	285267267	441358478	263380299	593703608	157	248	0.00774258	0.220803	0.505,0.541,0.469	0.412,0.461,0.437	0.068	6.8	6.8
1018	ENSG00000249859	PVT1	8	+	128074072	128074291	128082752	128082848	128070159	128070361	128096517	128096656	1018	4,2,12	7,3,4	2,2,0	3,5,6	292	169	0.0078226	0.222469	0.249,0.278,0.635	0.278,0.188,0.0	0.232	23.2	23.2
9618	ENSG00000103811	CTSH	15	-	78937317	78937423	78939139	78939171	78935679	78935750	78944890	78945091	9618	15,16,15	343260319	41,31,18	365364343	105	179	0.00793572	0.225064	0.069,0.095,0.074	0.161,0.127,0.082	-0.044	-4.4	4.4
3704	ENSG00000088179	PTPN4	2	+	119955156	119955323	119956843	119956934	119951972	119952129	119957015	119957077	3704	28,30,27	29,31,24	36,24,37	17,16,17	240	164	0.00802356	0.22552	0.398,0.398,0.435	0.591,0.506,0.598	-0.155	-15.5	15.5
5113	ENSG00000149809	TM7SF2	11	+	65112810	65112865	65113349	65113414	65112514	65112711	65113490	65113594	5113	89,50,75	251150221	98138130	230271253	128	138	0.00803942	0.22552	0.277,0.264,0.268	0.315,0.354,0.356	-0.072	-7.2	7.2
6139	ENSG00000093183	SEC22C	3	-	42563764	42563980	42566743	42566836	42563522	42563686	42568864	42569073	6139	1,0,2	70,32,38	4,3,3	39,53,58	166	289	0.00798494	0.22552	0.024,0.0,0.084	0.152,0.09,0.083	-0.072	-7.2	7.2
757	ENSG00000109255	NMU	4	-	55605274	55605349	55607297	55607348	55600521	55600575	55607436	55607466	757	13,2,8	6,1,4	4,3,5	6,5,9	124	148	0.0080304	0.22552	0.721,0.705,0.705	0.443,0.417,0.399	0.291	29.1	29.1
932	ENSG00000166797	FAM96A	15	-	64075491	64075537	64081101	64081151	64072980	64073028	64088686	64088851	932	136104114	156149157	103103123	190215198	123	119	0.00806709	0.225681	0.458,0.403,0.413	0.344,0.317,0.375	0.079	7.9	7.9
5093	ENSG00000172243	CLEC7A	12	-	10123244	10123363	10125086	10125177	10118548	10118590	10125296	10125448	5093	1,2,0	34,23,24	3,3,5	34,27,43	164	192	0.0081636	0.227762	0.033,0.092,0.0	0.094,0.115,0.12	-0.068	-6.8	6.8
8081	ENSG00000112972	HMGCS1	5	-	43297528	43297673	43298008	43298116	43297001	43297166	43298517	43298975	8081	603411583	17,10,16	574747649	10,5,12	181	218	0.0083101	0.231223	0.977,0.98,0.978	0.986,0.994,0.985	-0.01	-1	1
8777	ENSG00000229729	RP11-159G9.5	3	+	88126133	88126303	88128808	88129011	88113114	88113196	88129686	88129826	8777	20,21,35	40,29,44	39,44,54	41,35,37	243	276	0.0083644	0.232106	0.362,0.451,0.475	0.519,0.588,0.624	-0.148	-14.8	14.8
5905	ENSG00000187607	ZNF286A	17	+	15701151	15701240	15706476	15706501	15699739	15699777	15708154	15708247	5905	3,1,3	11,2,9	9,4,3	6,5,2	162	98	0.00840717	0.232666	0.142,0.232,0.168	0.476,0.326,0.476	-0.245	-24.5	24.5
8483	ENSG00000255152	MSH5-SAPCD1	6	+	31761817	31761865	31761865	31761955	31761471	31761615	31762111	31762185	8483	7,2,4	20,18,19	11,9,9	17,13,18	121	163	0.00849551	0.234481	0.32,0.13,0.221	0.466,0.483,0.402	-0.227	-22.7	22.7
5125	ENSG00000106591	MRPL32	7	+	42935845	42935915	42937147	42937241	42935020	42935136	42937321	42937857	5125	0,0,0	6,14,16	2,1,3	23,16,13	143	167	0.00864026	0.237487	0.0,0.0,0.0	0.092,0.068,0.212	-0.124	-12.4	12.4
776	ENSG00000273841	TAF9	5	-	69368626	69368650	69368976	69369125	69366502	69366595	69369386	69369477	776	12,6,9	0,1,0	11,18,11	1,2,2	222	97	0.00865056	0.237487	1.0,0.724,1.0	0.828,0.797,0.706	0.131	13.1	13.1
1525	ENSG00000044115	CTNNA1	5	+	138754693	138755163	138778017	138778167	138753417	138753510	138781922	138782029	1525	10,5,9	2,0,1	3,3,2	0,8,2	543	223	0.0086743	0.237505	0.672,1.0,0.787	1.0,0.133,0.291	0.345	34.5	34.5
8707	ENSG00000100416	TRMU	22	+	46350345	46350463	46352120	46352174	46346421	46346544	46352263	46352330	8707	43,64,48	29,25,31	47,46,34	34,58,39	191	127	0.00871839	0.238079	0.496,0.63,0.507	0.479,0.345,0.367	0.147	14.7	14.7
10889	ENSG00000104529	EEF1D	8	-	143588990	143590092	143593892	143594067	143586728	143586852	143597347	143597675	10889	39,35,20	656305450	17,23,28	470630668	248	1175	0.00874342	0.238131	0.22,0.352,0.174	0.146,0.147,0.166	0.096	9.6	9.6
3108	ENSG00000211452	DIO1	1	+	53894438	53894547	53904665	53904809	53894210	53894355	53906094	53906294	3108	3,6,6	35,33,31	11,13,15	47,36,28	182	217	0.00888402	0.240991	0.093,0.178,0.188	0.218,0.301,0.39	-0.15	-15	15
3740	ENSG00000063046	EIF4B	12	+	53022496	53022627	53027781	53027919	53021805	53021860	53033805	53034034	3740	683468675	446236374	527646675	429448480	204	211	0.00889525	0.240991	0.613,0.672,0.651	0.56,0.599,0.593	0.061	6.1	6.1
7495	ENSG00000095485	CWF19L1	10	-	100256261	100256476	100260217	100260319	100253420	100253539	100261978	100262063	7495	5,1,4	38,25,68	8,14,9	56,75,41	175	288	0.00925144	0.249983	0.178,0.062,0.088	0.19,0.235,0.265	-0.121	-12.1	12.1
8736	ENSG00000171302	CANT1	17	-	79007599	79007705	79008062	79008171	79005371	79005481	79009663	79009793	8736	2,2,0	7,0,1	0,4,1	1,0,0	182	179	0.00932973	0.251439	0.219,1.0,0.0	0.0,1.0,1.0	-0.26	-26	26
3729	ENSG00000227354	RBM26-AS1	13	+	79415261	79415364	79417834	79417916	79412681	79412907	79420759	79420815	3729	4,4,9	1,1,2	2,3,3	2,2,5	176	155	0.00943329	0.252176	0.779,0.779,0.799	0.468,0.569,0.346	0.325	32.5	32.5
7208	ENSG00000139865	TTC6	14	+	37715760	37715931	37722533	37722717	37714654	37714796	37724897	37725002	7208	23,19,25	7,7,10	12,10,23	2,2,2	244	257	0.00941629	0.252176	0.776,0.741,0.725	0.863,0.84,0.924	-0.128	-12.8	12.8
7581	ENSG00000123562	MORF4L2	X	-	103678498	103678600	103684680	103684729	103676496	103677051	103685170	103685260	7581	79,44,41	10968601122	41,44,42	112311561218	122	175	0.00939402	0.252176	0.094,0.068,0.05	0.05,0.052,0.047	0.021	2.1	2.1
838	ENSG00000164989	CCDC171	9	+	15874531	15874663	15920269	15920422	15848892	15848947	15971608	15971897	838	11,8,7	2,0,4	2,10,20	4,10,10	205	226	0.00945507	0.252176	0.858,1.0,0.659	0.355,0.524,0.688	0.317	31.7	31.7
3407	ENSG00000174233	ADCY6	12	-	48774690	48774778	48774956	48775054	48774401	48774518	48775302	48775450	3407	35,23,30	16,10,16	28,45,32	23,36,34	171	161	0.00950211	0.252776	0.673,0.684,0.638	0.534,0.541,0.47	0.15	15	15
6557	ENSG00000115459	ELMOD3	2	+	85355075	85355170	85355554	85355598	85354719	85354829	85356966	85357252	6557	22,19,27	3,0,4	17,24,22	10,6,4	168	117	0.00958155	0.252928	0.836,1.0,0.825	0.542,0.736,0.793	0.197	19.7	19.7
7244	ENSG00000137070	IL11RA	9	+	34655604	34655665	34656738	34656908	34655217	34655317	34657034	34657149	7244	4,0,1	20,8,8	5,3,6	10,11,8	134	243	0.0095662	0.252928	0.266,0.0,0.185	0.476,0.331,0.576	-0.311	-31.1	31.1
9335	ENSG00000025800	KPNA6	1	+	32126070	32126215	32148589	32148719	32108037	32108134	32154587	32154721	9335	6,5,5	1,3,2	3,4,7	2,0,0	218	203	0.00955681	0.252928	0.848,0.608,0.7	0.583,1.0,1.0	-0.142	-14.2	14.2
8398	ENSG00000176124	DLEU1	13	+	50415088	50415202	50433412	50433550	50390197	50390291	50527865	50528064	8398	0,1,1	2,0,2	1,5,4	4,3,0	187	211	0.00985333	0.259437	0.0,1.0,0.361	0.22,0.653,1.0	-0.171	-17.1	17.1
9053	ENSG00000178585	CTNNBIP1	1	-	9890193	9890366	9894137	9894243	9877904	9877989	9910094	9910336	9053	4,1,1	5,0,1	1,2,0	7,2,4	179	246	0.00992392	0.260629	0.524,1.0,0.579	0.164,0.579,0.0	0.453	45.3	45.3
7207	ENSG00000139865	TTC6	14	+	37715760	37715931	37722099	37722182	37714654	37714796	37724897	37725002	7207	23,19,25	6,0,4	12,10,23	5,11,6	244	156	0.00998716	0.261623	0.71,1.0,0.8	0.605,0.368,0.71	0.276	27.6	27.6
8342	ENSG00000144366	GULP1	2	+	188483944	188484185	188491435	188491594	188483430	188483492	188522755	188522827	8342	0,3,1	4,13,14	4,6,1	6,7,9	314	232	0.0100235	0.261908	0.0,0.146,0.05	0.33,0.388,0.076	-0.199	-19.9	19.9
10339	ENSG00000144744	UBA3	3	-	69077797	69077918	69080111	69080153	69063438	69063503	69080333	69080408	10339	3,2,5	110102100	11,7,8	130,93,122	115	194	0.0100559	0.262091	0.044,0.032,0.078	0.125,0.113,0.1	-0.061	-6.1	6.1
6153	ENSG00000151746	BICD1	12	+	32338785	32338979	32367659	32367745	32337498	32337706	32377539	32377923	6153	5,5,9	13,5,6	6,20,14	1,7,7	267	159	0.0101083	0.262791	0.186,0.373,0.472	0.781,0.63,0.544	-0.308	-30.8	30.8
9128	ENSG00000152348	ATG10	5	+	82058494	82058602	82164398	82164537	81987558	81987678	82178489	82178587	9128	32,23,36	44,36,59	30,50,37	23,34,44	181	212	0.0102028	0.264578	0.46,0.428,0.417	0.604,0.633,0.496	-0.143	-14.3	14.3
7072	ENSG00000166342	NETO1	18	-	72820740	72820947	72854492	72854645	72794362	72794404	72858825	72859074	7072	19,9,27	6,2,6	23,22,20	13,10,16	226	280	0.0102816	0.265954	0.797,0.848,0.848	0.687,0.732,0.608	0.155	15.5	15.5
4785	ENSG00000255458	RP11-539G18.3	4	+	39650376	39650454	39651265	39651416	39641693	39641792	39653372	39653397	4785	5,4,6	0,2,1	3,6,12	2,7,2	151	224	0.0104605	0.269903	1.0,0.748,0.899	0.69,0.56,0.899	0.166	16.6	16.6
5025	ENSG00000185379	RAD51D	17	-	35107365	35107447	35116858	35117037	35106440	35106481	35118500	35118619	5025	3,1,0	8,5,8	4,7,3	3,11,9	252	155	0.0105365	0.270507	0.187,0.11,0.0	0.451,0.281,0.17	-0.202	-20.2	20.2
760	ENSG00000111711	GOLT1B	12	+	21507116	21507151	21507943	21508109	21506884	21506976	21508382	21508561	760	0,0,0	9,5,15	3,0,2	15,15,11	108	239	0.010536	0.270507	0.0,0.0,0.0	0.307,0.0,0.287	-0.198	-19.8	19.8
2132	ENSG00000164733	CTSB	8	-	11857857	11857940	11864375	11864463	11853328	11853479	11868000	11868106	2132	15,17,18	0,0,0	28,26,33	1,1,5	161	156	0.0105838	0.271045	1.0,1.0,1.0	0.964,0.962,0.865	0.07	7	7
3823	ENSG00000064042	LIMCH1	4	+	41494535	41494606	41524408	41524482	41359606	41359803	41598919	41599026	3823	342349353	21,8,14	388425443	7,7,13	144	147	0.0106103	0.271049	0.943,0.978,0.963	0.983,0.984,0.972	-0.018	-1.8	1.8
1719	ENSG00000135549	PKIB	6	+	122701061	122701166	122701439	122701500	122675077	122675144	122717786	122717963	1719	0,1,2	17,9,8	1,4,3	11,9,6	178	134	0.0107079	0.271761	0.0,0.077,0.158	0.064,0.251,0.273	-0.118	-11.8	11.8
2511	ENSG00000125954	CHURC1-FNTB	14	+	64925990	64926080	64932137	64932292	64924035	64924126	65004248	65004313	2511	15,11,24	204156210	18,28,29	172162176	163	228	0.0107173	0.271761	0.093,0.09,0.138	0.128,0.195,0.187	-0.063	-6.3	6.3
4208	ENSG00000148660	CAMK2G	10	-	73852253	73852319	73853191	73853246	73849260	73849333	73860829	73860889	4208	10,13,16	34,26,28	28,19,29	25,21,40	128	139	0.0107013	0.271761	0.242,0.352,0.383	0.549,0.496,0.44	-0.169	-16.9	16.9
11260	ENSG00000165006	UBAP1	9	+	34196335	34196458	34203380	34203535	34179037	34179240	34220907	34220948	11260	1,0,0	1,1,1	1,1,2	4,2,0	196	228	0.010913	0.275055	0.538,0.0,0.0	0.225,0.368,1.0	-0.352	-35.2	35.2
3531	ENSG00000149476	TKFC	11	+	61335839	61335937	61336203	61336390	61334619	61334731	61337940	61338130	3531	25,20,42	0,6,7	25,17,22	10,10,5	171	260	0.0109643	0.275055	1.0,0.835,0.901	0.792,0.721,0.87	0.118	11.8	11.8
5124	ENSG00000106591	MRPL32	7	+	42935845	42935915	42937163	42937241	42935020	42935136	42937321	42937857	5124	0,0,0	5,9,12	2,1,3	23,17,10	143	151	0.0108769	0.275055	0.0,0.0,0.0	0.084,0.058,0.241	-0.128	-12.8	12.8
8399	ENSG00000176124	DLEU1	13	+	50415088	50415202	50433412	50433550	50390197	50390291	50492650	50492761	8399	0,1,1	2,0,2	1,5,4	4,4,0	187	211	0.0109378	0.275055	0.0,1.0,0.361	0.22,0.585,1.0	-0.148	-14.8	14.8
8836	ENSG00000204842	ATXN2	12	-	111516153	111516363	111518248	111518427	111513356	111513539	111519878	111520076	8836	240143167	98,78,103	117140131	73109102	252	283	0.0109808	0.275055	0.733,0.673,0.645	0.643,0.591,0.591	0.075	7.5	7.5
7584	ENSG00000123562	MORF4L2	X	-	103678498	103678651	103684680	103684729	103676494	103677051	103685170	103685260	7584	79,44,41	125010251316	41,44,42	129713801363	122	226	0.0110289	0.275588	0.105,0.074,0.055	0.055,0.056,0.054	0.023	2.3	2.3
10333	ENSG00000143374	TARS2	1	+	150496481	150496628	150496809	150496908	150492410	150492489	150497529	150497747	10333	138,95,112	94,39,61	98108107	72,91,97	220	172	0.0112997	0.279848	0.534,0.656,0.589	0.516,0.481,0.463	0.106	10.6	10.6
1692	ENSG00000226688	ENTPD1-AS1	10	-	95880141	95880258	95898886	95899018	95876517	95876660	95904829	95904938	1692	9,13,11	1,0,0	14,14,21	3,2,1	205	190	0.0112912	0.279848	0.893,1.0,1.0	0.812,0.866,0.951	0.088	8.8	8.8
9426	ENSG00000169084	DHRSX	X	-	2425196	2425304	2500310	2500496	2408744	2408813	2500816	2500978	9426	3,5,2	56,49,71	6,9,7	53,57,46	259	181	0.0112632	0.279848	0.036,0.067,0.019	0.073,0.099,0.096	-0.049	-4.9	4.9
9475	ENSG00000179912	R3HDM2	12	-	57395748	57395818	57422858	57422959	57310263	57310463	57430719	57431005	9475	7,0,3	51,28,40	2,1,0	42,34,44	174	143	0.0113081	0.279848	0.101,0.0,0.058	0.038,0.024,0.0	0.032	3.2	3.2
1929	ENSG00000160191	PDE9A	21	+	42731769	42731949	42732069	42732124	42698967	42699011	42733355	42733426	1929	85,57,63	97,75,64	84,94,73	72,59,62	253	128	0.0113726	0.28077	0.307,0.278,0.332	0.371,0.446,0.373	-0.091	-9.1	9.1
10994	ENSG00000130165	ELOF1	19	-	11555173	11555253	11555344	11555575	11554231	11554365	11559190	11559236	10994	8,6,14	9,9,11	9,6,6	21,13,23	304	153	0.0114377	0.281701	0.309,0.251,0.39	0.177,0.189,0.116	0.156	15.6	15.6
5001	ENSG00000174238	PITPNA	17	-	1548295	1548387	1553003	1553149	1543019	1543027	1558528	1558559	5001	288205246	262207257	269287307	193221230	219	165	0.0114761	0.281973	0.453,0.427,0.419	0.512,0.495,0.501	-0.07	-7	7
6848	ENSG00000217930	PAM16	16	-	4343482	4343594	4345763	4345856	4343206	4343291	4351231	4351262	6848	2,0,1	11,16,17	8,2,3	29,30,27	166	185	0.0115452	0.282996	0.168,0.0,0.062	0.235,0.069,0.11	-0.061	-6.1	6.1
10066	ENSG00000100814	CCNB1IP1	14	-	20317793	20317974	20318255	20318470	20316226	20316560	20325538	20325653	10066	1,0,4	11,6,10	1,7,5	5,6,6	288	254	0.0116555	0.283785	0.074,0.0,0.261	0.15,0.507,0.424	-0.249	-24.9	24.9
1143	ENSG00000136560	TANK	2	+	161161284	161161412	161177111	161177184	161160348	161160486	161179613	161179761	1143	4,0,9	2,2,0	12,6,16	1,0,0	201	146	0.0116601	0.283785	0.592,0.0,1.0	0.897,1.0,1.0	-0.435	-43.5	43.5
4183	ENSG00000131374	TBC1D5	3	-	17576413	17576549	17622647	17622765	17518901	17518995	17623848	17623913	4183	16,19,10	2,1,3	13,15,17	0,0,1	191	209	0.011605	0.283785	0.897,0.954,0.785	1.0,1.0,0.949	-0.104	-10.4	10.4
3739	ENSG00000063046	EIF4B	12	+	53022492	53022627	53027781	53027919	53021805	53021860	53033805	53034034	3739	155011081427	446236374	122614871507	429448480	208	211	0.0117964	0.285079	0.779,0.826,0.795	0.744,0.771,0.761	0.041	4.1	4.1
4050	ENSG00000188283	ZNF383	19	+	37219687	37219749	37224817	37224939	37217925	37218274	37230408	37230462	4050	2,0,0	9,11,13	1,0,4	2,3,7	135	195	0.0117833	0.285079	0.243,0.0,0.0	0.419,0.0,0.452	-0.209	-20.9	20.9
6494	ENSG00000168385	2002-09-01	2	+	241324215	241324241	241324408	241324662	241315945	241315982	241325992	241326113	6494	384290366	19,4,31	256339310	18,20,39	99	327	0.0117505	0.285079	0.985,0.996,0.975	0.979,0.982,0.963	0.011	1.1	1.1
490	ENSG00000227345	PARG	10	-	49932099	49932283	49935075	49935142	49922546	49922669	49941508	49941824	490	6,12,21	208120184	28,12,24	155155134	140	257	0.0118331	0.285298	0.05,0.155,0.173	0.249,0.124,0.247	-0.081	-8.1	8.1
7583	ENSG00000123562	MORF4L2	X	-	103678498	103678620	103684680	103684729	103676825	103677051	103685170	103685260	7583	79,44,41	10297941073	41,44,42	104610941108	122	195	0.0118812	0.285786	0.109,0.081,0.058	0.059,0.06,0.057	0.024	2.4	2.4
4664	ENSG00000087301	TXNDC16	14	-	52462811	52462970	52463279	52463403	52457089	52457174	52470036	52470173	4664	8,6,2	1,13,1	3,4,2	12,6,12	197	232	0.0119197	0.286044	0.904,0.352,0.702	0.227,0.44,0.164	0.376	37.6	37.6
5079	ENSG00000283088	CTD-2331H12.8	19	-	52893383	52893619	52893778	52893856	52891228	52891346	52894125	52894220	5079	14,10,11	27,31,22	2,8,10	23,41,41	151	309	0.0119789	0.286798	0.515,0.398,0.506	0.151,0.285,0.333	0.217	21.7	21.7
2981	ENSG00000088854	C20orf194	20	-	3296860	3296949	3304439	3304543	3294527	3294629	3315032	3315120	2981	6,1,2	0,0,3	3,6,1	2,2,6	177	162	0.0120116	0.286913	1.0,1.0,0.379	0.579,0.733,0.132	0.312	31.2	31.2
4190	ENSG00000273432	RP5-1165K10.2	7	-	43988085	43988247	44013592	44013732	43986600	43986677	44014605	44014783	4190	1,2,1	12,3,8	5,6,5	8,12,8	213	235	0.0120492	0.287144	0.084,0.424,0.121	0.408,0.356,0.408	-0.181	-18.1	18.1
9412	ENSG00000213904	LIPE-AS1	19	+	42400567	42400713	42401168	42401360	42397173	42397224	42408257	42408452	9412	1,3,0	2,4,8	5,7,1	4,1,3	219	265	0.0124193	0.295281	0.377,0.476,0.0	0.602,0.894,0.287	-0.31	-31	31
11236	ENSG00000096060	FKBP5	6	-	35646162	35646366	35646729	35646850	35642719	35642843	35688803	35688942	11236	56,50,63	105,85,139	73,74,71	84,96,109	194	277	0.012544	0.297559	0.432,0.456,0.393	0.554,0.524,0.482	-0.093	-9.3	9.3
6154	ENSG00000151746	BICD1	12	+	32338785	32338979	32367669	32367745	32337498	32337816	32377539	32377877	6154	5,5,9	11,4,6	6,19,13	3,7,3	267	149	0.0126336	0.298847	0.202,0.411,0.456	0.527,0.602,0.707	-0.256	-25.6	25.6
818	ENSG00000107890	ANKRD26	10	-	27043425	27043567	27044156	27044190	27039964	27040178	27046352	27046523	818	5,6,10	33,14,27	2,3,2	18,25,26	107	215	0.0126564	0.298847	0.233,0.463,0.427	0.183,0.194,0.134	0.204	20.4	20.4
10463	ENSG00000111843	TMEM14C	6	+	10725910	10726008	10728639	10728720	10724960	10725037	10730614	10731129	10463	109,60,89	20,25,30	95,126,96	8,9,33	171	154	0.0126975	0.299021	0.831,0.684,0.728	0.914,0.927,0.724	-0.107	-10.7	10.7
1803	ENSG00000258643	BCL2L2-PABPN1	14	+	23307759	23308199	23319734	23319830	23307191	23307279	23322180	23322295	1803	172,94,138	5,0,10	162233247	2,6,0	513	169	0.0127218	0.299021	0.919,1.0,0.82	0.964,0.927,1.0	-0.051	-5.1	5.1
4365	ENSG00000053501	USE1	19	+	17218363	17218391	17219212	17219387	17217452	17217462	17219630	17219829	4365	13,18,8	113,85,103	37,32,35	159144142	101	248	0.0127932	0.300014	0.22,0.342,0.16	0.364,0.353,0.377	-0.124	-12.4	12.4
11126	ENSG00000088367	EPB41L1	20	+	36121659	36121816	36173763	36173954	36112425	36112480	36175550	36175715	11126	4,7,9	84,30,57	3,5,3	70,109,58	230	264	0.012885	0.300117	0.052,0.211,0.153	0.047,0.05,0.056	0.088	8.8	8.8
2165	ENSG00000162591	MEGF6	1	-	3498697	3498826	3499137	3499266	3498370	3498499	3499587	3499716	2165	1,1,1	5,0,4	2,7,3	0,3,2	202	202	0.012885	0.300117	0.167,1.0,0.2	1.0,0.7,0.6	-0.311	-31.1	31.1
4381	ENSG00000250151	ARPC4-TTLL3	3	+	9816073	9816202	9825799	9825954	9813247	9813345	9826996	9827240	4381	33,16,15	41,17,31	15,10,14	29,51,37	202	228	0.0128705	0.300117	0.476,0.515,0.353	0.369,0.181,0.299	0.165	16.5	16.5
11451	ENSG00000172888	ZNF621	3	+	40529318	40529445	40529494	40529575	40525778	40525864	40530208	40530316	11451	44,31,32	2,7,3	24,39,42	1,3,0	200	154	0.0129148	0.300132	0.944,0.773,0.891	0.949,0.909,1.0	-0.083	-8.3	8.3
6101	ENSG00000074603	DPP8	15	-	65454262	65454415	65455711	65455841	65451959	65452102	65456224	65456371	6101	11,2,7	75,61,99	2,1,5	70,84,81	203	226	0.0129721	0.300784	0.14,0.035,0.073	0.031,0.013,0.064	0.047	4.7	4.7
3069	ENSG00000197785	ATAD3A	1	+	1520547	1520617	1522743	1522899	1520140	1520306	1523510	1523567	3069	63,44,60	119,66,117	50,43,75	152177149	143	229	0.0130527	0.301295	0.459,0.516,0.451	0.345,0.28,0.446	0.118	11.8	11.8
7685	ENSG00000123552	USP45	6	-	99445796	99446463	99464603	99464747	99443564	99443662	99465079	99465136	7685	33,18,29	126112123	29,46,38	88115113	217	740	0.0130395	0.301295	0.472,0.354,0.446	0.529,0.577,0.534	-0.123	-12.3	12.3
3695	ENSG00000111358	GTF2H3	12	+	123659429	123659475	123659515	123659671	123652706	123652735	123659794	123659930	3695	1,2,1	8,0,3	0,1,1	2,2,1	119	229	0.0131194	0.302158	0.194,1.0,0.391	0.0,0.49,0.658	0.146	14.6	14.6
2437	ENSG00000005810	MYCBP2	13	-	77127401	77127479	77129155	77129230	77126317	77126542	77139195	77139336	2437	19,17,9	0,0,0	13,10,23	4,2,0	148	151	0.0131788	0.302172	1.0,1.0,1.0	0.768,0.836,1.0	0.132	13.2	13.2
4037	ENSG00000242021	RP11-268G12.3	X	-	27164550	27164717	27166690	27166822	27162420	27162576	27169035	27169140	4037	1,6,4	5,1,2	0,2,2	5,5,5	205	240	0.0131562	0.302172	0.19,0.875,0.701	0.0,0.319,0.319	0.376	37.6	37.6
771	ENSG00000106305	AIMP2	7	+	6015145	6015352	6017813	6018045	6009254	6009378	6023302	6023695	771	288162224	544325399	323334319	496488442	280	305	0.0133158	0.304637	0.366,0.352,0.379	0.415,0.427,0.44	-0.062	-6.2	6.2
2363	ENSG00000132600	PRMT7	16	+	68312041	68312176	68315896	68316074	68310973	68311099	68321425	68321462	2363	11,10,26	136,98,139	27,29,16	105109116	208	251	0.0134166	0.306262	0.089,0.11,0.184	0.237,0.243,0.143	-0.08	-8	8
2038	ENSG00000137210	TMEM14B	6	+	10749621	10749698	10770076	10770204	10749201	10749268	10829006	10829165	2038	142103123	15,16,15	208220196	12,16,15	150	201	0.013515	0.306469	0.927,0.896,0.917	0.959,0.949,0.946	-0.038	-3.8	3.8
5607	ENSG00000138182	KIF20B	10	+	89709166	89709253	89709344	89709461	89705293	89705441	89709926	89710065	5607	28,30,40	30,22,29	22,24,28	30,37,41	160	190	0.0134925	0.306469	0.526,0.618,0.621	0.465,0.435,0.448	0.139	13.9	13.9
8312	ENSG00000144366	GULP1	2	+	188451943	188452048	188465073	188465132	188383762	188383889	188466474	188466568	8312	5,9,4	0,1,4	9,5,7	1,0,0	178	132	0.0134966	0.306469	1.0,0.87,0.426	0.87,1.0,1.0	-0.191	-19.1	19.1
7633	ENSG00000140006	WDR89	14	-	63602346	63602456	63603915	63604061	63599262	63599973	63624927	63625033	7633	7,6,3	0,0,2	8,1,4	6,1,0	219	183	0.0136058	0.307405	1.0,1.0,0.556	0.527,0.455,1.0	0.191	19.1	19.1
8039	ENSG00000174652	ZNF266	19	-	9434074	9434235	9434797	9434859	9420064	9420218	9435107	9435193	8039	16,6,11	48,23,28	23,23,12	35,35,20	135	234	0.013616	0.307405	0.366,0.311,0.405	0.533,0.533,0.51	-0.165	-16.5	16.5
2500	ENSG00000091409	ITGA6	2	+	172469124	172469380	172470973	172471105	172467480	172467560	172472773	172472890	2500	152,92,130	59,35,48	124135135	28,40,31	329	205	0.0136927	0.308459	0.616,0.621,0.628	0.734,0.678,0.731	-0.093	-9.3	9.3
8636	ENSG00000125885	MCM8	20	+	5972006	5972037	5972575	5972726	5967829	5968025	5973055	5973196	8636	40,20,59	5,10,12	22,33,58	3,4,4	104	224	0.0137585	0.309266	0.945,0.812,0.914	0.94,0.947,0.969	-0.062	-6.2	6.2
11122	ENSG00000188647	PTAR1	9	-	69718649	69718684	69723325	69723630	69718137	69718568	69732138	69732352	11122	65,57,89	2,0,4	30,64,60	2,8,3	378	108	0.0138342	0.31029	0.903,1.0,0.864	0.811,0.696,0.851	0.136	13.6	13.6
778	ENSG00000273841	TAF9	5	-	69368626	69368726	69368824	69368987	69366502	69366595	69369462	69369642	778	20,29,19	4,5,3	27,30,25	9,10,15	236	173	0.0140749	0.315002	0.786,0.81,0.823	0.687,0.687,0.55	0.165	16.5	16.5
7862	ENSG00000179818	PCBP1-AS1	2	-	70053730	70053792	70083506	70083687	70051202	70051305	70085546	70085624	7862	10,14,27	3,3,4	21,27,24	1,2,1	254	135	0.0141402	0.315778	0.639,0.713,0.782	0.918,0.878,0.927	-0.196	-19.6	19.6
10068	ENSG00000100814	CCNB1IP1	14	-	20317794	20317974	20318255	20318470	20316226	20316560	20325538	20325653	10068	1,0,4	10,4,10	1,7,5	5,5,5	288	253	0.0141842	0.316074	0.081,0.0,0.26	0.149,0.552,0.468	-0.276	-27.6	27.6
1662	ENSG00000170954	ZNF415	19	-	53115209	53115307	53115703	53115924	53107878	53109908	53116312	53116433	1662	2,7,6	13,10,23	10,7,6	9,11,3	294	171	0.0142469	0.316786	0.082,0.289,0.132	0.393,0.27,0.538	-0.233	-23.3	23.3
1488	ENSG00000261740	RP11-345J4.5	16	-	29450181	29450274	29452108	29452227	29446801	29447026	29454015	29454113	1488	2,1,5	6,1,1	2,1,0	7,1,2	192	166	0.0143774	0.318313	0.224,0.464,0.812	0.198,0.464,0.0	0.279	27.9	27.9
8979	ENSG00000155111	CDK19	6	-	110632029	110632161	110638648	110638706	110627001	110627145	110746125	110746201	8979	2,2,11	270211326	0,1,1	222321275	131	205	0.0143534	0.318313	0.011,0.015,0.05	0.0,0.005,0.006	0.022	2.2	2.2
1063	ENSG00000204138	PHACTR4	1	+	28439309	28439361	28457831	28457859	28407409	28407463	28459084	28459258	1063	0,0,0	4,2,4	3,0,2	3,4,6	125	101	0.0146261	0.323123	0.0,0.0,0.0	0.447,0.0,0.212	-0.22	-22	22
2922	ENSG00000160087	UBE2J2	1	-	1264782	1264830	1266097	1266290	1263345	1263386	1267861	1267992	2922	6,0,6	2,2,4	13,7,6	0,2,2	266	121	0.0147258	0.323246	0.577,0.0,0.406	1.0,0.614,0.577	-0.403	-40.3	40.3
6383	ENSG00000196873	CBWD3	9	+	68248805	68248897	68256920	68256980	68247612	68247709	68258531	68258569	6383	3,2,6	11,13,5	1,1,2	9,16,14	165	133	0.0147133	0.323246	0.18,0.11,0.492	0.082,0.048,0.103	0.183	18.3	18.3
9803	ENSG00000145012	LPP	3	+	188208199	188208318	188335113	188335197	188153283	188153363	188406111	188406313	9803	7,4,8	4,0,1	9,1,6	0,0,0	192	157	0.0146908	0.323246	0.589,1.0,0.867	1.0,1.0,1.0	-0.181	-18.1	18.1
1810	ENSG00000148153	INIP	9	-	112697438	112697582	112699197	112699309	112694130	112694233	112716460	112716541	1810	6,3,5	7,3,1	2,2,3	5,6,9	185	217	0.014876	0.325155	0.501,0.54,0.854	0.319,0.281,0.281	0.338	33.8	33.8
4862	ENSG00000164111	ANXA5	4	-	121684676	121684771	121686287	121686371	121683363	121683477	121696580	121696975	4862	30,24,20	277258275	48,48,36	314335313	157	168	0.0148692	0.325155	0.104,0.091,0.072	0.141,0.133,0.11	-0.039	-3.9	3.9
4285	ENSG00000138030	KHK	2	+	27094362	27094611	27094799	27094934	27092331	27092448	27096728	27096801	4285	32,32,25	3,0,0	21,31,34	2,2,4	322	208	0.0149186	0.325397	0.873,1.0,1.0	0.872,0.909,0.846	0.082	8.2	8.2
1043	ENSG00000154889	MPPE1	18	-	11897525	11897620	11905737	11905852	11896983	11897356	11906202	11906309	1043	8,13,9	31,17,32	13,16,16	18,16,18	188	168	0.0150429	0.327414	0.187,0.406,0.201	0.392,0.472,0.443	-0.171	-17.1	17.1
6083	ENSG00000141756	FKBP10	17	+	41819529	41819675	41819840	41820023	41819254	41819399	41820268	41820461	6083	355274339	52,36,50	353439468	35,45,43	219	256	0.0150931	0.327735	0.889,0.899,0.888	0.922,0.919,0.927	-0.031	-3.1	3.1
7218	ENSG00000168803	ADAL	15	+	43335695	43335826	43336625	43336686	43331899	43332000	43340264	43340352	7218	31,23,34	18,11,17	20,15,26	22,19,20	204	134	0.0151213	0.327735	0.531,0.579,0.568	0.374,0.341,0.461	0.167	16.7	16.7
6977	ENSG00000204946	ZNF783	7	+	149276351	149276487	149278201	149278248	149267096	149267222	149278398	149278527	6977	4,0,1	5,9,11	7,4,5	8,9,9	209	120	0.0152971	0.330676	0.315,0.0,0.05	0.334,0.203,0.242	-0.138	-13.8	13.8
8896	ENSG00000141556	TBCD	17	+	82900650	82900731	82903404	82903478	82884144	82884202	82905935	82906053	8896	16,7,18	133109126	22,21,29	100132155	154	147	0.0153213	0.330676	0.103,0.058,0.12	0.174,0.132,0.152	-0.059	-5.9	5.9
9788	ENSG00000262621	LA16c-306E5.2	16	+	3390009	3390133	3393648	3393814	3384458	3384941	3397191	3397745	9788	13,13,23	41,30,29	19,26,28	22,28,25	197	239	0.0154677	0.333138	0.278,0.345,0.49	0.512,0.53,0.576	-0.168	-16.8	16.8
4275	ENSG00000198464	ZNF480	19	+	52300393	52300484	52314152	52314279	52297178	52297223	52315833	52315962	4275	10,3,15	121106106	8,2,6	138142130	164	200	0.0156266	0.335858	0.092,0.033,0.147	0.066,0.017,0.053	0.045	4.5	4.5
10642	ENSG00000178927	C17orf62	17	-	82449430	82449480	82450198	82450254	82449169	82449292	82450699	82450775	10642	0,2,0	3,4,3	3,2,2	8,9,10	129	123	0.0158588	0.340138	0.0,0.323,0.0	0.263,0.175,0.16	-0.092	-9.2	9.2
7791	ENSG00000114867	EIF4G1	3	+	184316131	184316218	184317320	184317431	184315762	184315856	184317716	184317816	7791	153,93,142	117,46,84	133171232	134154176	160	184	0.0158958	0.340223	0.601,0.699,0.66	0.533,0.561,0.603	0.088	8.8	8.8
10029	ENSG00000137497	NUMA1	11	-	72029204	72029290	72035901	72035975	72024273	72024353	72069841	72069911	10029	65,64,69	190159214	71,73,72	121157158	147	159	0.0161317	0.341989	0.27,0.303,0.259	0.388,0.335,0.33	-0.074	-7.4	7.4
1067	ENSG00000204138	PHACTR4	1	+	28438272	28438430	28439309	28439361	28407409	28407463	28459084	28459258	1067	12,18,5	0,0,0	7,11,20	3,0,2	231	125	0.016106	0.341989	1.0,1.0,1.0	0.558,1.0,0.844	0.199	19.9	19.9
839	ENSG00000223773	CD99P1	X	+	2612149	2612218	2615815	2615969	2610995	2611038	2618739	2618784	839	1,0,4	3,9,4	0,1,1	2,13,4	142	227	0.0161272	0.341989	0.348,0.0,0.615	0.0,0.11,0.286	0.189	18.9	18.9
9677	ENSG00000064419	TNPO3	7	-	129019870	129019995	129039434	129039556	129017956	129018157	129054650	129054914	9677	1,0,4	5,4,5	1,0,0	2,1,3	195	198	0.0161444	0.341989	0.169,0.0,0.448	0.337,0.0,0.0	0.093	9.3	9.3
9800	ENSG00000145012	LPP	3	+	188208199	188208318	188335113	188335197	188153874	188154021	188406111	188406313	9800	8,3,9	4,0,1	9,1,5	0,0,0	192	157	0.0160502	0.341989	0.621,1.0,0.88	1.0,1.0,1.0	-0.166	-16.6	16.6
9594	ENSG00000101057	MYBL2	20	+	43673707	43673899	43681783	43681855	43667156	43667303	43682793	43682886	9594	12,10,19	52,36,67	17,21,28	56,42,39	265	145	0.0161851	0.342147	0.112,0.132,0.134	0.142,0.215,0.282	-0.087	-8.7	8.7
225	ENSG00000107020	PLGRKT	9	-	5362022	5362081	5381862	5382031	5361757	5361888	5431896	5431983	225	4,3,8	0,2,1	0,1,4	2,2,0	242	132	0.0162458	0.342726	1.0,0.45,0.814	0.0,0.214,1.0	0.35	35	35
1717	ENSG00000135549	PKIB	6	+	122701061	122701224	122701439	122701500	122675077	122675144	122717786	122717963	1717	0,0,0	17,9,8	1,4,1	11,9,6	236	134	0.016386	0.344977	0.0,0.0,0.0	0.049,0.202,0.086	-0.112	-11.2	11.2
8732	ENSG00000171302	CANT1	17	-	79000099	79000270	79005371	79005481	78997839	78997963	79009663	79009793	8732	145100139	273140213	164180172	169228230	183	244	0.0164251	0.345095	0.415,0.488,0.465	0.564,0.513,0.499	-0.069	-6.9	6.9
5835	ENSG00000167766	ZNF83	19	-	52665829	52665992	52666465	52666537	52660761	52660843	52690442	52690474	5835	0,1,1	2,1,2	1,1,2	3,3,2	145	236	0.0165266	0.345995	0.0,0.619,0.449	0.352,0.352,0.619	-0.085	-8.5	8.5
8729	ENSG00000171302	CANT1	17	-	79000099	79000253	79005371	79005481	78997839	78997963	79009663	79009793	8729	145100139	215125179	164180172	136196188	183	227	0.0165351	0.345995	0.456,0.498,0.491	0.599,0.533,0.532	-0.073	-7.3	7.3
4091	ENSG00000100263	RHBDD3	22	-	29260701	29260868	29261199	29261425	29260325	29260613	29265478	29265668	4091	18,12,18	73,37,45	9,13,22	82,99,79	299	240	0.0166819	0.347652	0.165,0.207,0.243	0.081,0.095,0.183	0.085	8.5	8.5
791	ENSG00000106610	STAG3L4	7	+	67305986	67306083	67308934	67309139	67302620	67302885	67309563	67309715	791	49,45,66	176185161	84,92,69	170200178	170	278	0.016654	0.347652	0.313,0.285,0.401	0.447,0.429,0.388	-0.088	-8.8	8.8
2331	ENSG00000123106	CCDC91	12	+	28225794	28225861	28255580	28255662	28190445	28190641	28257201	28257245	2331	13,22,20	4,4,7	8,16,29	9,16,10	140	155	0.0168179	0.349779	0.783,0.859,0.76	0.496,0.525,0.763	0.206	20.6	20.6
9029	ENSG00000255240	RP11-142C4.6	11	-	58999581	58999689	59022019	59022118	58968952	58969073	59044019	59044112	9029	2,0,3	30,12,25	4,8,1	22,14,18	172	181	0.0169004	0.350785	0.066,0.0,0.112	0.161,0.376,0.055	-0.138	-13.8	13.8
1113	ENSG00000079805	DNM2	19	+	10759737	10759811	10772478	10772628	10718207	10718403	10775702	10775906	1113	87,62,73	291226292	93106112	261287286	147	223	0.0172371	0.357055	0.312,0.294,0.275	0.351,0.359,0.373	-0.067	-6.7	6.7
2256	ENSG00000168000	BSCL2	11	-	62702467	62702549	62705300	62705617	62694567	62694711	62706202	62706344	2256	641422539	198160207	760871771	196261209	390	155	0.0174758	0.361272	0.563,0.512,0.509	0.606,0.57,0.595	-0.062	-6.2	6.2
3471	ENSG00000198300	PEG3	19	-	56827967	56828033	56829782	56829921	56826387	56826463	56833289	56833420	3471	14,8,11	0,0,1	14,9,18	1,1,2	212	139	0.0175551	0.362185	1.0,1.0,0.878	0.902,0.855,0.855	0.089	8.9	8.9
11251	ENSG00000096060	FKBP5	6	-	35646729	35646850	35684337	35684485	35642719	35642843	35688803	35688942	11251	17,14,17	56,50,63	13,12,9	73,74,71	221	194	0.0176996	0.363708	0.21,0.197,0.192	0.135,0.125,0.1	0.08	8	8
9233	ENSG00000139620	KANSL2	12	-	48660365	48660619	48662559	48662654	48654940	48655060	48667692	48667789	9233	15,12,10	181112140	3,11,8	135182174	168	327	0.0176976	0.363708	0.139,0.173,0.122	0.041,0.105,0.082	0.069	6.9	6.9
11123	ENSG00000088367	EPB41L1	20	+	36214356	36214440	36218875	36218962	36212271	36212376	36221863	36221944	11123	15,7,10	40,18,23	23,25,19	25,33,32	157	160	0.017738	0.36377	0.276,0.284,0.307	0.484,0.436,0.377	-0.143	-14.3	14.3
10560	ENSG00000078369	GNB1	1	-	1839628	1839682	1846085	1846172	1839189	1839238	1890819	1890836	10560	2,3,0	1,1,3	0,3,0	8,5,5	160	127	0.0178112	0.363823	0.614,0.704,0.0	0.0,0.323,0.0	0.332	33.2	33.2
986	ENSG00000224078	SNHG14	15	+	25089613	25089866	25089911	25090010	25087466	25087599	25091589	25091719	986	334188316	33,26,17	268355359	18,19,18	326	172	0.0177799	0.363823	0.842,0.792,0.907	0.887,0.908,0.913	-0.056	-5.6	5.6
10541	ENSG00000005700	IBTK	6	-	82174897	82175002	82175903	82176001	82173366	82173438	82181878	82182028	10541	17,5,11	2,0,0	3,16,10	2,4,0	171	178	0.0180438	0.364073	0.898,1.0,1.0	0.61,0.806,1.0	0.161	16.1	16.1
2050	ENSG00000186283	TOR3A	1	+	179082924	179083053	179085627	179085893	179081376	179082387	179087910	179088089	2050	17,8,20	171114159	22,32,26	168197125	202	339	0.0179381	0.364073	0.143,0.105,0.174	0.18,0.214,0.259	-0.077	-7.7	7.7
3316	ENSG00000160392	C19orf47	19	-	40341785	40341890	40347188	40347311	40336319	40336407	40348323	40348386	3316	4,1,0	4,1,3	0,2,0	11,6,10	196	178	0.0180963	0.364073	0.476,0.476,0.0	0.0,0.232,0.0	0.24	24	24
4117	ENSG00000138798	EGF	4	+	109994732	109994880	109999678	109999846	109988583	109988709	110004504	110004622	4117	11,10,13	16,5,14	12,8,6	17,32,19	221	241	0.0180481	0.364073	0.428,0.686,0.503	0.435,0.214,0.256	0.237	23.7	23.7
5039	ENSG00000196586	MYO6	6	+	75895245	75895362	75898372	75898411	75892529	75892690	75907604	75907708	5039	10,4,13	180138165	25,15,11	148198173	190	112	0.0179305	0.364073	0.032,0.017,0.044	0.091,0.043,0.036	-0.026	-2.6	2.6
5112	ENSG00000149809	TM7SF2	11	+	65112810	65112865	65113368	65113414	65112514	65112711	65113490	65113594	5112	89,50,75	164,99,121	98138130	141182153	128	119	0.0181064	0.364073	0.335,0.32,0.366	0.393,0.413,0.441	-0.075	-7.5	7.5
7864	ENSG00000179818	PCBP1-AS1	2	-	70053730	70053792	70083537	70083687	70051202	70051305	70085546	70085624	7864	13,14,29	3,3,4	22,27,22	1,2,1	223	135	0.0180796	0.364073	0.724,0.739,0.814	0.93,0.891,0.93	-0.158	-15.8	15.8
9593	ENSG00000101057	MYBL2	20	+	43673805	43673899	43681783	43681855	43667156	43667303	43682793	43682886	9593	35,28,35	52,36,67	40,51,61	56,42,39	167	145	0.0178853	0.364073	0.369,0.403,0.312	0.383,0.513,0.576	-0.129	-12.9	12.9
1749	ENSG00000165983	PTER	10	+	16467131	16467210	16486351	16486617	16437356	16437490	16505019	16505160	1749	6,2,3	164117177	12,8,1	114145101	152	339	0.0182583	0.365698	0.075,0.037,0.036	0.19,0.11,0.022	-0.058	-5.8	5.8
5791	ENSG00000256632	RP13-672B3.2	12	+	132695883	132696046	132701249	132701369	132690262	132690376	132704618	132704794	5791	80,63,71	80,74,72	139135136	99,116,93	236	193	0.018249	0.365698	0.45,0.41,0.446	0.534,0.488,0.545	-0.087	-8.7	8.7
10522	ENSG00000116649	SRM	1	-	11054961	11055084	11055780	11055926	11054588	11054885	11056010	11056094	10522	420292387	286163231	421503424	302393363	219	196	0.0184646	0.365744	0.568,0.616,0.6	0.555,0.534,0.511	0.061	6.1	6.1
2751	ENSG00000250722	SEPP1	5	-	42809759	42809788	42811664	42811741	42808150	42808366	42811835	42811892	2751	0,3,0	7,9,5	2,2,2	3,5,3	150	102	0.0184967	0.365744	0.0,0.185,0.0	0.312,0.214,0.312	-0.218	-21.8	21.8
6104	ENSG00000074603	DPP8	15	-	65454278	65454415	65455711	65455841	65451959	65452102	65456224	65456371	6104	11,2,7	38,36,50	2,1,5	35,52,38	203	210	0.0183652	0.365744	0.23,0.054,0.127	0.056,0.02,0.12	0.072	7.2	7.2
8440	ENSG00000101040	ZMYND8	20	-	47238895	47239138	47246007	47246517	47236325	47236516	47249286	47249439	8440	637449654	153106141	411486505	100163163	583	316	0.0183523	0.365744	0.693,0.697,0.715	0.69,0.618,0.627	0.057	5.7	5.7
8666	ENSG00000123815	ADCK4	19	-	40710058	40710136	40714106	40714133	40705095	40705181	40714277	40714397	8666	31,15,19	3,1,4	36,24,38	9,14,5	100	151	0.0184985	0.365744	0.94,0.958,0.878	0.858,0.721,0.92	0.092	9.2	9.2
8731	ENSG00000171302	CANT1	17	-	79000099	79000270	79005371	79005481	78998147	78998286	79009663	79009793	8731	104,62,109	199108161	121135128	136166179	183	244	0.0184103	0.365744	0.411,0.434,0.474	0.543,0.52,0.488	-0.077	-7.7	7.7
9071	ENSG00000100479	POLE2	14	-	49646569	49646694	49646993	49647092	49643563	49643670	49647292	49647360	9071	1,2,1	2,0,7	6,1,1	0,0,3	172	198	0.0185092	0.365744	0.365,1.0,0.141	1.0,1.0,0.277	-0.257	-25.7	25.7
5935	ENSG00000074266	EED	11	+	86277771	86277874	86277907	86277991	86276979	86277138	86278398	86278578	5935	0,4,5	25,24,37	0,2,1	25,28,41	176	157	0.018636	0.367543	0.0,0.129,0.108	0.0,0.06,0.021	0.052	5.2	5.2
4284	ENSG00000138030	KHK	2	+	27094473	27094611	27094799	27094934	27092331	27092448	27096728	27096801	4284	30,32,26	3,0,0	20,30,33	2,2,4	211	208	0.0187015	0.368131	0.908,1.0,1.0	0.908,0.937,0.891	0.057	5.7	5.7
5427	ENSG00000132361	CLUH	17	-	2697051	2697233	2697282	2697371	2696718	2696942	2697895	2698590	5427	0,0,2	2,2,0	3,1,1	0,5,1	162	255	0.0187534	0.368447	0.0,0.0,1.0	1.0,0.239,0.612	-0.284	-28.4	28.4
2356	ENSG00000223508	RPL23AP53	8	-	219289	219417	223784	223882	213185	213710	230803	230907	2356	2,1,0	7,5,4	2,4,5	9,12,5	171	201	0.0187932	0.368498	0.251,0.19,0.0	0.207,0.282,0.54	-0.196	-19.6	19.6
5656	ENSG00000185480	PARPBP	12	+	102178591	102178770	102195311	102195447	102175482	102175666	102195950	102196667	5656	33,19,39	32,18,36	42,50,44	16,26,32	252	209	0.0188276	0.368498	0.461,0.467,0.473	0.685,0.615,0.533	-0.144	-14.4	14.4
2851	ENSG00000150093	ITGB1	10	-	32936241	32936423	32953592	32953809	32935491	32935558	32958144	32958227	2851	12,14,13	1,0,3	15,12,14	2,7,3	290	255	0.0189826	0.370124	0.913,1.0,0.792	0.868,0.601,0.804	0.144	14.4	14.4
390	ENSG00000164182	NDUFAF2	5	+	61045523	61045604	61045839	61045978	60945128	60945382	61073124	61073214	390	3,0,3	3,1,2	3,2,0	0,1,1	154	212	0.0189724	0.370124	0.579,0.0,0.674	1.0,0.734,0.0	-0.16	-16	16
8287	ENSG00000047578	KIAA0556	16	+	27699479	27699599	27701588	27701695	27698327	27698500	27703895	27703998	8287	0,0,0	21,18,22	4,1,1	10,13,26	193	180	0.0190288	0.370324	0.0,0.0,0.0	0.272,0.067,0.035	-0.125	-12.5	12.5
1037	ENSG00000140157	NIPA2	15	+	22839971	22840197	22843101	22843289	22839654	22839790	22845145	22845267	1037	5,3,1	10,5,14	0,0,4	11,18,12	299	261	0.0190693	0.370413	0.304,0.344,0.059	0.0,0.0,0.225	0.161	16.1	16.1
10258	ENSG00000006015	C19orf60	19	+	18588994	18589077	18590853	18590933	18588795	18588900	18592107	18592336	10258	50,25,34	76,50,69	60,79,79	78,92,94	156	153	0.0192661	0.37353	0.392,0.329,0.326	0.43,0.457,0.452	-0.097	-9.7	9.7
2980	ENSG00000082146	STRADB	2	+	201478562	201478601	201479488	201479531	201478149	201478191	201480031	201480523	2980	4,2,3	22,21,29	1,3,0	28,44,33	112	116	0.0193141	0.373758	0.158,0.09,0.097	0.036,0.066,0.0	0.081	8.1	8.1
1576	ENSG00000125257	ABCC4	13	-	95095954	95096179	95105045	95105103	95083139	95083290	95115921	95116001	1576	2,2,3	49,50,56	6,4,3	26,36,36	131	298	0.019427	0.375237	0.085,0.083,0.109	0.344,0.202,0.159	-0.143	-14.3	14.3
4092	ENSG00000100263	RHBDD3	22	-	29260701	29260864	29261199	29261425	29260325	29260613	29265478	29265668	4092	18,12,18	70,38,46	9,13,22	79,96,79	299	236	0.0196298	0.378443	0.169,0.2,0.236	0.083,0.097,0.18	0.082	8.2	8.2
2242	ENSG00000147905	ZCCHC7	9	+	37126311	37126942	37302187	37302231	37120538	37120623	37304187	37304313	2242	147126143	17,13,22	135190195	7,13,17	704	117	0.0196816	0.378732	0.59,0.617,0.519	0.762,0.708,0.656	-0.133	-13.3	13.3
5402	ENSG00000138303	ASCC1	10	-	72133056	72133181	72152868	72152988	72097253	72097450	72161537	72161674	5402	102,116,86	43,34,38	92,99,104	40,59,70	193	198	0.0197486	0.379314	0.709,0.778,0.699	0.702,0.633,0.604	0.082	8.2	8.2
2778	ENSG00000164024	METAP1	4	+	99035953	99036011	99036042	99036089	99035399	99035460	99039373	99039465	2778	1,5,4	1,1,1	3,2,0	4,1,1	131	120	0.0197976	0.379516	0.478,0.821,0.786	0.407,0.647,0.0	0.344	34.4	34.4
5051	ENSG00000196586	MYO6	6	+	75894813	75894840	75895245	75895362	75892529	75892690	75907604	75907708	5051	132,97,122	10,4,13	104150125	25,15,11	100	190	0.0198329	0.379516	0.962,0.979,0.947	0.888,0.95,0.956	0.031	3.1	3.1
3311	ENSG00000197081	IGF2R	6	+	160064400	160064531	160064803	160064901	160063414	160063630	160068248	160068385	3311	315226255	182121159	228276248	168193208	204	171	0.0199813	0.381647	0.592,0.61,0.573	0.532,0.545,0.5	0.066	6.6	6.6
10710	ENSG00000171084	FAM86JP	3	+	125920824	125920905	125923663	125923796	125918863	125918926	125923878	125924140	10710	3,0,1	2,5,2	5,2,8	3,2,2	154	206	0.0201787	0.383357	0.667,0.0,0.401	0.69,0.572,0.843	-0.346	-34.6	34.6
10899	ENSG00000104529	EEF1D	8	-	143593892	143594071	143596878	143597074	143586728	143586852	143597347	143597675	10899	59,63,57	46,41,24	64,62,81	20,26,31	269	252	0.0201794	0.383357	0.546,0.59,0.69	0.75,0.691,0.71	-0.108	-10.8	10.8
8097	ENSG00000140471	LINS1	15	-	100580488	100580736	100580800	100580945	100580262	100580352	100602120	100602174	8097	10,5,10	35,22,35	19,14,17	20,34,36	218	321	0.0201826	0.383357	0.296,0.251,0.296	0.583,0.377,0.41	-0.176	-17.6	17.6
863	ENSG00000100373	UPK3A	22	+	45287171	45287451	45289060	45289143	45285940	45286096	45293180	45293313	863	32,5,20	18,11,10	43,33,29	10,13,10	353	156	0.0202993	0.384156	0.44,0.167,0.469	0.655,0.529,0.562	-0.223	-22.3	22.3
8704	ENSG00000100416	TRMU	22	+	46350290	46350463	46352120	46352174	46346421	46346544	46352263	46352330	8704	100117136	29,25,31	109114121	34,58,39	246	127	0.0202701	0.384156	0.64,0.707,0.694	0.623,0.504,0.616	0.099	9.9	9.9
9333	ENSG00000025800	KPNA6	1	+	32139754	32139864	32148589	32148719	32108037	32108134	32154587	32154721	9333	14,11,2	1,3,2	7,6,6	2,0,0	183	203	0.0204121	0.385582	0.94,0.803,0.526	0.795,1.0,1.0	-0.175	-17.5	17.5
4119	ENSG00000130402	ACTN4	19	+	38710256	38710342	38711275	38711361	38709394	38709476	38714468	38714561	4119	654405525	57,32,42	543692602	36,37,32	159	159	0.0205818	0.388076	0.92,0.927,0.926	0.938,0.949,0.95	-0.021	-2.1	2.1
4286	ENSG00000138030	KHK	2	+	27094476	27094611	27094799	27094934	27092331	27092448	27096728	27096801	4286	36,40,31	3,0,0	25,34,39	2,2,4	208	208	0.0207579	0.390682	0.923,1.0,1.0	0.926,0.944,0.907	0.049	4.9	4.9
7059	ENSG00000250387	RP11-136K7.2	5	-	71374231	71374378	71405779	71405848	71353486	71353923	71445644	71445785	7059	5,4,4	3,10,5	1,2,0	3,6,2	142	220	0.0208466	0.391635	0.721,0.383,0.553	0.341,0.341,0.0	0.325	32.5	32.5
2104	ENSG00000159267	HLCS	21	-	36946008	36946154	36947332	36948287	36938831	36938994	36962035	36962170	2104	30,17,33	27,9,18	16,26,7	18,26,17	1028	219	0.0210163	0.39401	0.191,0.287,0.281	0.159,0.176,0.081	0.114	11.4	11.4
3568	ENSG00000174227	PIGG	4	+	521055	521302	523458	523651	515972	516185	527038	527230	3568	193172170	123,67,84	144171138	94119107	320	266	0.0210496	0.39401	0.566,0.681,0.627	0.56,0.544,0.517	0.084	8.4	8.4
2726	ENSG00000007202	KIAA0100	17	-	28643101	28643311	28643609	28643659	28642868	28642987	28644057	28644187	2726	137,82,107	192124184	118118152	137160145	123	283	0.0211574	0.39531	0.621,0.603,0.572	0.665,0.629,0.707	-0.068	-6.8	6.8
7642	ENSG00000115762	PLEKHB2	2	+	131130720	131130760	131140166	131140275	131126683	131126786	131146636	131149851	7642	234145187	281240301	162180199	316368350	113	182	0.0212136	0.395642	0.573,0.493,0.5	0.452,0.441,0.478	0.065	6.5	6.5
7405	ENSG00000196549	MME	3	+	155085197	155085397	155112432	155112616	155085058	155085094	155114993	155115155	7405	8,4,3	41,26,30	12,8,8	24,29,30	273	257	0.021262	0.395826	0.155,0.127,0.086	0.32,0.206,0.201	-0.12	-12	12
10556	ENSG00000078369	GNB1	1	-	1839628	1839682	1879786	1879902	1839189	1839238	1890819	1890836	10556	21,18,25	1,1,3	16,51,29	8,5,5	189	127	0.0213126	0.396053	0.934,0.924,0.848	0.573,0.873,0.796	0.155	15.5	15.5
5089	ENSG00000172243	CLEC7A	12	-	10123244	10123311	10125086	10125177	10118548	10118590	10125296	10125448	5089	1,2,0	12,11,4	3,3,5	19,9,20	164	140	0.0215229	0.397614	0.066,0.134,0.0	0.119,0.222,0.176	-0.106	-10.6	10.6
6724	ENSG00000116667	C1orf21	1	+	184590729	184590815	184598400	184598461	184507587	184507682	184619517	184629020	6724	82,47,55	500480589	42,36,47	433522535	159	134	0.0215139	0.397614	0.121,0.076,0.073	0.076,0.055,0.069	0.023	2.3	2.3
6	ENSG00000273018	CTD-2303H24.2	17	-	18521078	18521145	18527560	18527760	18519481	18519674	18528572	18528747	6	9,8,4	1,1,7	5,9,10	0,3,0	273	140	0.0215897	0.397614	0.822,0.804,0.227	1.0,0.606,1.0	-0.251	-25.1	25.1
7173	ENSG00000120158	RCL1	9	+	4823530	4823619	4826857	4827033	4792868	4793227	4833153	4833228	7173	1,5,3	93,74,91	4,7,10	87,94,86	162	249	0.0214374	0.397614	0.016,0.094,0.048	0.066,0.103,0.152	-0.054	-5.4	5.4
8344	ENSG00000144366	GULP1	2	+	188483944	188484185	188499558	188499669	188483430	188483492	188522755	188522827	8344	0,3,1	3,12,11	4,6,1	7,6,10	314	184	0.0215687	0.397614	0.0,0.128,0.051	0.251,0.369,0.055	-0.165	-16.5	16.5
10163	ENSG00000026297	RNASET2	6	-	166948565	166948625	166952083	166952157	166946681	166946739	166952487	166952548	10163	2,2,0	59,39,48	7,6,0	60,79,43	147	133	0.0217009	0.398948	0.03,0.044,0.0	0.095,0.064,0.0	-0.028	-2.8	2.8
2257	ENSG00000168000	BSCL2	11	-	62702467	62702549	62705300	62705617	62694567	62694711	62706258	62706344	2257	607386494	198161203	685814711	195261207	390	155	0.0219402	0.402219	0.549,0.488,0.492	0.583,0.553,0.577	-0.061	-6.1	6.1
7303	ENSG00000115966	ATF2	2	-	175111567	175111654	175113993	175114108	175097443	175097593	175114689	175114868	7303	45,27,47	45,43,54	55,53,60	36,49,43	188	160	0.021957	0.402219	0.46,0.348,0.426	0.565,0.479,0.543	-0.118	-11.8	11.8
7412	ENSG00000105483	CARD8	19	-	48249522	48249633	48249750	48249847	48240961	48241063	48255791	48255898	7412	8,9,26	17,8,21	14,12,10	6,8,2	170	184	0.022084	0.403827	0.337,0.549,0.573	0.716,0.619,0.844	-0.24	-24	24
6555	ENSG00000267254	ZNF790-AS1	19	+	36812509	36812606	36823730	36823812	36801875	36801933	36827649	36828115	6555	2,2,1	4,2,2	1,0,2	3,10,11	170	155	0.0221286	0.403925	0.313,0.477,0.313	0.233,0.0,0.142	0.243	24.3	24.3
5934	ENSG00000074266	EED	11	+	86277771	86277874	86277917	86277991	86276979	86277138	86278398	86278578	5934	0,4,5	53,37,53	0,2,1	38,61,63	176	147	0.0222256	0.404979	0.0,0.083,0.073	0.0,0.027,0.013	0.039	3.9	3.9
1738	ENSG00000214941	ZSWIM7	17	-	15981039	15981144	15987265	15987368	15978043	15978163	15993756	15993778	1738	94,85,125	117122124	105127133	94123101	176	178	0.0223602	0.406311	0.448,0.413,0.505	0.53,0.511,0.571	-0.082	-8.2	8.2
3137	ENSG00000242588	RP11-274B21.14	7	+	128578889	128578933	128579998	128580094	128574750	128574791	128591849	128592017	3137	4,1,7	10,3,19	1,1,3	11,12,15	117	169	0.0224172	0.406311	0.366,0.325,0.347	0.116,0.107,0.224	0.197	19.7	19.7
8597	ENSG00000090661	CERS4	19	+	8210705	8210862	8251043	8251249	8209325	8209494	8254498	8254616	8597	100,66,94	236167221	115132141	223253223	230	279	0.0223845	0.406311	0.339,0.324,0.34	0.385,0.388,0.434	-0.068	-6.8	6.8
10459	ENSG00000111843	TMEM14C	6	+	10725906	10726008	10728639	10728720	10723108	10723241	10730614	10731129	10459	126,72,96	23,27,36	105138110	11,12,38	175	154	0.0225703	0.406963	0.828,0.701,0.701	0.894,0.91,0.718	-0.097	-9.7	9.7
1987	ENSG00000204186	ZDBF2	2	+	206280549	206280593	206280625	206280702	206279539	206279592	206281800	206281909	1987	0,3,0	3,0,3	0,3,1	1,2,0	117	150	0.0226066	0.406963	0.0,1.0,0.0	0.0,0.658,1.0	-0.219	-21.9	21.9
2876	ENSG00000101190	TCFL5	20	-	62854015	62854157	62859363	62859524	62841114	62842097	62860124	62860308	2876	71,61,60	68,62,71	45,38,33	61,56,64	234	215	0.0226068	0.406963	0.49,0.475,0.437	0.404,0.384,0.321	0.098	9.8	9.8
6564	ENSG00000205476	CCDC85C	14	-	99517087	99517183	99522132	99522237	99516187	99516286	99536014	99536088	6564	56,29,33	87,70,75	22,50,38	82136114	178	169	0.0226508	0.406963	0.379,0.282,0.295	0.203,0.259,0.24	0.085	8.5	8.5
7143	ENSG00000161405	IKZF3	17	-	39788257	39788374	39792672	39792933	39777650	39777767	39829386	39829488	7143	10,2,5	3,4,1	7,5,6	0,2,1	334	190	0.022639	0.406963	0.655,0.221,0.74	1.0,0.587,0.773	-0.248	-24.8	24.8
1317	ENSG00000140264	SERF2	15	+	43798868	43799107	43800059	43800148	43792974	43793083	43800494	43800784	1317	16,12,29	12,12,14	25,50,38	10,19,8	312	162	0.0227264	0.407101	0.409,0.342,0.518	0.565,0.577,0.712	-0.195	-19.5	19.5
4796	ENSG00000156113	KCNMA1	10	-	76974486	76974573	77001406	77001580	76969973	76970067	77011966	77012043	4796	22,18,6	20,25,13	7,6,11	16,22,27	247	160	0.0227376	0.407101	0.416,0.318,0.23	0.221,0.15,0.209	0.128	12.8	12.8
2354	ENSG00000024048	UBR2	6	+	42617239	42617338	42617408	42617507	42616001	42616090	42632551	42632715	2354	0,4,5	43,58,31	6,7,7	29,51,45	172	172	0.0229849	0.410816	0.0,0.065,0.139	0.171,0.121,0.135	-0.074	-7.4	7.4
10329	ENSG00000205189	ZBTB10	8	+	80487563	80487782	80499493	80500382	80485666	80485883	80513909	80514008	10329	153102163	160211871540	123130206	101712961357	292	962	0.02335	0.412002	0.239,0.221,0.259	0.285,0.248,0.333	-0.049	-4.9	4.9
2000	ENSG00000221947	XKR9	8	+	70674817	70674899	70680780	70681330	70669364	70669538	70706932	70707153	2000	3,3,13	121,56,90	17,13,12	108,101,78	155	623	0.0235063	0.412002	0.091,0.177,0.367	0.388,0.341,0.382	-0.159	-15.9	15.9
2225	ENSG00000166002	SMCO4	11	-	93481430	93481548	93491427	93491518	93478940	93479269	93499275	93499348	2225	0,0,0	2,1,4	2,2,0	3,1,2	164	191	0.0236056	0.412002	0.0,0.0,0.0	0.437,0.7,0.0	-0.379	-37.9	37.9
3447	ENSG00000116898	MRPS15	1	-	36460691	36460776	36461263	36461312	36457922	36457981	36462087	36462163	3447	100,74,112	326285365	156135144	391388358	122	158	0.0232845	0.412002	0.284,0.252,0.284	0.341,0.311,0.343	-0.058	-5.8	5.8
3591	ENSG00000053747	LAMA3	18	+	23943885	23943971	23946143	23946284	23939222	23939386	23949764	23949924	3591	17,9,22	311206270	16,20,38	207282276	159	214	0.0231339	0.412002	0.069,0.056,0.099	0.094,0.087,0.156	-0.038	-3.8	3.8
3659	ENSG00000153310	FAM49B	8	-	129880375	129880458	129896748	129896854	129879388	129879471	129903311	129903350	3659	4,1,0	5,6,4	0,1,0	8,6,5	179	156	0.0232223	0.412002	0.411,0.127,0.0	0.0,0.127,0.0	0.137	13.7	13.7
471	ENSG00000139644	TMBIM6	12	+	49742437	49742607	49744412	49744542	49741956	49742115	49752463	49752549	471	1,3,3	1,2,4	9,5,2	1,2,1	243	203	0.023809	0.412002	0.455,0.556,0.385	0.883,0.676,0.626	-0.263	-26.3	26.3
499	ENSG00000242259	C22orf39	22	-	19399079	19399192	19405462	19405531	19397991	19398087	19405785	19405880	499	7,4,8	2,5,2	1,4,2	3,2,12	142	186	0.0231654	0.412002	0.821,0.512,0.84	0.304,0.724,0.179	0.322	32.2	32.2
6023	ENSG00000137161	CNPY3	6	+	42934382	42934598	42935411	42935473	42929191	42929721	42935573	42935622	6023	198144169	34,30,32	210229193	27,24,28	289	135	0.0237694	0.412002	0.731,0.692,0.712	0.784,0.817,0.763	-0.076	-7.6	7.6
7653	ENSG00000121897	LIAS	4	+	39465284	39465342	39467517	39467646	39463524	39463605	39470018	39470164	7653	8,4,8	64,47,78	0,5,3	48,54,70	131	202	0.0235656	0.412002	0.162,0.116,0.137	0.0,0.125,0.062	0.076	7.6	7.6
7957	ENSG00000166801	FAM111A	11	+	59143496	59143695	59144743	59144900	59143082	59143304	59145826	59145856	7957	180136169	45,37,59	119173183	60,68,65	272	230	0.0234566	0.412002	0.772,0.757,0.708	0.626,0.683,0.704	0.075	7.5	7.5
8211	ENSG00000168958	MFF	2	+	227342744	227342819	227347342	227347380	227340291	227340380	227352513	227352573	8211	9,7,6	1,1,1	10,10,11	0,0,1	148	111	0.0236239	0.412002	0.871,0.84,0.818	1.0,1.0,0.892	-0.121	-12.1	12.1
8443	ENSG00000101040	ZMYND8	20	-	47212641	47212725	47220257	47220324	47210760	47210897	47221313	47221474	8443	65,41,69	57,32,60	67,76,73	38,42,43	140	157	0.0237322	0.412002	0.561,0.59,0.563	0.664,0.67,0.656	-0.092	-9.2	9.2
8461	ENSG00000066427	ATXN3	14	-	92088729	92088817	92096092	92096137	92083125	92083258	92096673	92096838	8461	18,15,22	45,31,37	20,9,6	55,42,33	118	161	0.023802	0.412002	0.353,0.398,0.448	0.332,0.226,0.199	0.147	14.7	14.7
8730	ENSG00000171302	CANT1	17	-	79000099	79000253	79005371	79005481	78998147	78998286	79009663	79009793	8730	104,62,109	141,93,127	121135128	103134137	183	227	0.0238117	0.412002	0.478,0.453,0.516	0.593,0.555,0.537	-0.079	-7.9	7.9
8776	ENSG00000229729	RP11-159G9.5	3	+	88126133	88126269	88128808	88129011	88113114	88113196	88129686	88129826	8776	17,21,33	40,29,44	35,37,50	41,35,37	209	276	0.0234679	0.412002	0.359,0.489,0.498	0.53,0.583,0.641	-0.136	-13.6	13.6
9105	ENSG00000154122	ANKH	5	-	14779752	14779846	14848775	14848863	14768974	14769191	14871351	14871778	9105	7,5,13	0,0,0	14,19,30	2,2,2	161	167	0.0237826	0.412002	1.0,1.0,1.0	0.879,0.908,0.94	0.091	9.1	9.1
9464	ENSG00000140455	USP3	15	+	63526919	63527037	63528628	63528692	63504733	63504830	63529013	63529166	9464	4,3,2	2,0,2	0,0,4	1,1,0	191	137	0.0234804	0.412002	0.589,1.0,0.418	0.0,0.0,1.0	0.336	33.6	33.6
9948	ENSG00000054118	THRAP3	1	+	36224970	36225102	36259384	36259484	36224431	36224505	36282532	36282700	9948	33,26,40	264198282	24,19,23	252268229	205	173	0.0237161	0.412002	0.095,0.1,0.107	0.074,0.056,0.078	0.031	3.1	3.1
11015	ENSG00000165525	NEMF	14	-	49833422	49833496	49834362	49834413	49832206	49832277	49838138	49838206	11015	3,2,3	42,47,82	0,1,1	53,60,55	124	147	0.023987	0.413645	0.078,0.048,0.042	0.0,0.019,0.021	0.043	4.3	4.3
8093	ENSG00000059378	PARP12	7	-	140037714	140037856	140041643	140041839	140034234	140034331	140054661	140054763	8093	67,56,77	44,27,54	62,57,50	52,49,58	269	215	0.0239684	0.413645	0.549,0.624,0.533	0.488,0.482,0.408	0.109	10.9	10.9
2102	ENSG00000159267	HLCS	21	-	36946008	36946134	36947332	36948287	36938831	36938994	36962035	36962170	2102	30,17,33	20,6,13	16,26,7	16,18,12	1028	199	0.0240435	0.413926	0.225,0.354,0.329	0.162,0.219,0.101	0.142	14.2	14.2
9850	ENSG00000115204	MPV17	2	-	27311898	27311951	27312213	27312246	27309491	27309981	27312493	27312589	9850	66,51,59	80,64,74	41,61,58	86,103,96	106	126	0.0241855	0.415675	0.495,0.486,0.487	0.362,0.413,0.418	0.092	9.2	9.2
11366	ENSG00000170113	NIPA1	15	+	22814082	22814153	22819287	22819379	22812162	22812253	22820312	22820473	11366	5,8,14	0,0,1	13,6,6	1,3,1	144	165	0.024277	0.415769	1.0,1.0,0.941	0.937,0.696,0.873	0.145	14.5	14.5
2907	ENSG00000197498	RPF2	6	+	110991746	110991786	110997182	110997264	110985005	110985138	110999710	110999787	2907	3,1,10	195182214	3,2,0	192192202	113	155	0.0244332	0.415769	0.021,0.007,0.06	0.021,0.014,0.0	0.018	1.8	1.8
3469	ENSG00000198300	PEG3	19	-	56827133	56827246	56827967	56828033	56826387	56826463	56833289	56833420	3469	0,0,1	21,12,10	1,1,2	15,7,16	139	186	0.0244293	0.415769	0.0,0.0,0.118	0.082,0.16,0.143	-0.089	-8.9	8.9
4112	ENSG00000138798	EGF	4	+	109999678	109999846	110004504	110004622	109988583	109988709	110008151	110008230	4112	8,3,9	8,13,14	9,23,18	9,17,10	241	191	0.0243301	0.415769	0.442,0.155,0.338	0.442,0.517,0.588	-0.204	-20.4	20.4
7200	ENSG00000139865	TTC6	14	+	37624078	37624139	37669957	37670041	37622064	37623003	37680150	37680261	7200	1,0,2	1,2,2	1,1,2	2,1,0	134	157	0.0244202	0.415769	0.54,0.0,0.54	0.369,0.54,1.0	-0.276	-27.6	27.6
8254	ENSG00000067955	CBFB	16	+	67066681	67066798	67082212	67082339	67036638	67036755	67098709	67098811	8254	145,98,117	199150188	128155119	102193145	190	200	0.0244331	0.415769	0.434,0.407,0.396	0.569,0.458,0.463	-0.084	-8.4	8.4
1050	ENSG00000204138	PHACTR4	1	+	28438272	28438488	28457831	28457855	28407409	28407463	28459084	28459258	1050	12,13,5	2,2,4	4,4,17	6,8,9	289	97	0.0245613	0.415886	0.668,0.686,0.296	0.183,0.144,0.388	0.312	31.2	31.2
3628	ENSG00000243725	TTC4	1	+	54733628	54733710	54737581	54737664	54731485	54731700	54741410	54742657	3628	54,26,38	30,23,34	26,48,50	41,62,49	155	156	0.0245397	0.415886	0.644,0.532,0.529	0.39,0.438,0.507	0.123	12.3	12.3
5917	ENSG00000189180	ZNF33A	10	+	38034325	38034400	38035138	38035260	38017290	38017386	38054374	38054511	5917	7,2,3	4,2,2	3,5,3	2,1,0	148	195	0.0245205	0.415886	0.697,0.569,0.664	0.664,0.868,1.0	-0.201	-20.1	20.1
6047	ENSG00000106772	PRUNE2	9	-	76857238	76857399	76901027	76901194	76854103	76854208	76905927	76906041	6047	6,5,1	0,1,0	3,12,5	1,2,1	240	234	0.0246672	0.416994	1.0,0.83,1.0	0.745,0.854,0.83	0.134	13.4	13.4
10465	ENSG00000111843	TMEM14C	6	+	10725910	10726008	10728639	10728720	10723108	10723241	10730614	10731129	10465	110,60,89	23,27,36	95,123,96	11,12,38	171	154	0.0248072	0.418446	0.812,0.667,0.69	0.886,0.902,0.695	-0.105	-10.5	10.5
1533	ENSG00000100151	PICK1	22	+	38070837	38070891	38071681	38071744	38069032	38069122	38072476	38072608	1533	39,15,27	58,43,49	33,44,54	39,64,42	127	136	0.0249351	0.418446	0.419,0.272,0.371	0.475,0.424,0.579	-0.139	-13.9	13.9
5303	ENSG00000131023	LATS1	6	-	149663191	149663315	149669021	149669120	149661696	149662238	149676259	149676366	5303	7,2,3	1,0,4	2,0,3	3,3,2	172	197	0.0248906	0.418446	0.889,1.0,0.462	0.433,0.0,0.632	0.429	42.9	42.9
6512	ENSG00000244300	GATA2-AS1	3	+	128496698	128496944	128499539	128499661	128489778	128490069	128501608	128502348	6512	151,80,101	30,16,23	167155181	11,21,33	319	195	0.024997	0.418446	0.755,0.753,0.729	0.903,0.819,0.77	-0.085	-8.5	8.5
8535	ENSG00000164088	PPM1M	3	+	52248320	52248453	52248636	52248700	52248152	52248237	52248955	52249063	8535	8,5,4	4,6,1	4,6,6	10,12,11	206	137	0.0249908	0.418446	0.571,0.357,0.727	0.21,0.25,0.266	0.31	31	31
9027	ENSG00000255240	RP11-142C4.6	11	-	58999581	58999689	59022019	59022142	58968952	58969073	59051259	59051308	9027	3,0,3	29,11,24	4,10,1	22,13,16	196	181	0.0248525	0.418446	0.087,0.0,0.103	0.144,0.415,0.055	-0.141	-14.1	14.1
400	ENSG00000143252	SDHC	1	+	161323613	161323670	161328395	161328497	161314390	161314425	161339561	161339588	400	303272321	103,100,89	352385352	82,86,100	130	175	0.0250612	0.41884	0.798,0.785,0.829	0.852,0.858,0.826	-0.041	-4.1	4.1
2075	ENSG00000093167	LRRFIP2	3	-	37153961	37154168	37154613	37154724	37148893	37149038	37174538	37174605	2075	6,2,6	1,2,2	13,8,9	0,2,0	184	280	0.025184	0.418925	0.901,0.603,0.82	1.0,0.859,1.0	-0.178	-17.8	17.8
4430	ENSG00000099341	PSMD8	19	+	38381148	38381312	38381752	38381824	38380898	38380999	38382116	38382228	4430	1,5,1	2,2,1	0,2,1	5,2,1	237	145	0.0251884	0.418925	0.234,0.605,0.38	0.0,0.38,0.38	0.153	15.3	15.3
5779	ENSG00000188026	RILPL1	12	-	123518381	123518494	123520094	123520183	123499417	123499536	123523494	123523645	5779	6,5,4	7,7,9	2,2,3	5,9,17	162	186	0.0251829	0.418925	0.496,0.451,0.338	0.315,0.203,0.168	0.2	20	20
11365	ENSG00000170113	NIPA1	15	+	22814082	22814153	22819287	22819416	22812162	22812253	22820312	22820473	11365	5,8,14	0,1,4	13,6,6	1,9,5	144	202	0.025255	0.419045	1.0,0.918,0.831	0.948,0.483,0.627	0.23	23	23
931	ENSG00000166797	FAM96A	15	-	64075352	64075537	64081101	64081151	64072980	64073028	64088686	64088851	931	136104114	34,34,28	103103123	41,58,34	123	258	0.025277	0.419045	0.894,0.865,0.895	0.84,0.788,0.884	0.047	4.7	4.7
10139	ENSG00000031823	RANBP3	19	-	5957917	5957968	5965732	5965922	5951392	5951596	5978060	5978093	10139	4,0,1	5,1,1	1,0,0	1,9,3	263	124	0.0261116	0.419318	0.274,0.0,0.32	0.32,0.0,0.0	0.091	9.1	9.1
10707	ENSG00000185414	MRPL30	2	+	99186176	99186254	99186918	99187018	99181151	99181249	99188176	99188257	10707	259213260	4,3,4	196197246	8,7,6	151	173	0.0253973	0.419318	0.987,0.988,0.987	0.966,0.97,0.979	0.016	1.6	1.6
10758	ENSG00000128829	EIF2AK4	15	+	40032168	40032237	40032756	40032801	40030358	40030456	40034325	40034444	10758	79,46,61	61,45,51	57,67,58	31,36,36	142	118	0.025706	0.419318	0.518,0.459,0.498	0.604,0.607,0.572	-0.103	-10.3	10.3
1954	ENSG00000267278	MAP3K14-AS1	17	+	45249514	45249632	45255137	45255218	45247953	45248003	45267112	45267328	1954	0,0,1	5,6,2	1,1,2	5,4,5	191	154	0.0261054	0.419318	0.0,0.0,0.287	0.139,0.168,0.244	-0.088	-8.8	8.8
1965	ENSG00000090487	SPG21	15	-	64976474	64976555	64980863	64981025	64974601	64974747	64983506	64983593	1965	447325392	221225275	449515509	242203263	235	154	0.0260991	0.419318	0.57,0.486,0.483	0.549,0.624,0.559	-0.064	-6.4	6.4
2144	ENSG00000182446	NPLOC4	17	-	81560581	81560676	81563916	81563979	81559395	81559416	81565504	81565607	2144	0,1,3	4,4,0	0,0,1	6,1,6	136	168	0.0260099	0.419318	0.0,0.236,1.0	0.0,0.0,0.171	0.355	35.5	35.5
3388	ENSG00000242612	DECR2	16	+	404955	405024	406345	406397	401916	402043	407424	407580	3388	26,25,26	15,13,14	30,27,45	25,36,37	142	125	0.0256001	0.419318	0.604,0.629,0.62	0.514,0.398,0.517	0.141	14.1	14.1
3684	ENSG00000220804	AC093642.5	2	+	242094886	242095027	242114638	242114741	242088692	242088801	242118964	242119057	3684	41,36,37	26,43,35	45,34,50	26,22,19	214	176	0.0259288	0.419318	0.565,0.408,0.465	0.587,0.56,0.684	-0.131	-13.1	13.1
4684	ENSG00000196208	GREB1	2	+	11620904	11621007	11625153	11625297	11618287	11618919	11626961	11627104	4684	44,26,28	70,43,57	36,33,36	39,36,42	176	217	0.0257462	0.419318	0.437,0.427,0.377	0.532,0.531,0.514	-0.112	-11.2	11.2
5022	ENSG00000185379	RAD51D	17	-	35106987	35107122	35116858	35117037	35106440	35106481	35118500	35118619	5022	3,1,0	23,12,23	4,7,3	26,41,24	252	208	0.0261488	0.419318	0.097,0.064,0.0	0.113,0.124,0.094	-0.057	-5.7	5.7
7409	ENSG00000105483	CARD8	19	-	48233271	48233404	48233828	48233980	48232452	48232493	48234402	48234543	7409	7,4,3	6,0,0	2,1,5	0,0,2	225	206	0.0256799	0.419318	0.516,1.0,1.0	1.0,1.0,0.696	-0.06	-6	6
7787	ENSG00000114867	EIF4G1	3	+	184316135	184316218	184317320	184317431	184315762	184315856	184317716	184317816	7787	20,8,26	117,46,84	15,22,23	134154176	156	184	0.0255209	0.419318	0.168,0.17,0.267	0.117,0.144,0.134	0.07	7	7
8209	ENSG00000168958	MFF	2	+	227347225	227347384	227352513	227352573	227342744	227342819	227355676	227355761	8209	89,68,84	42,40,42	86,69,66	28,26,21	232	133	0.0259461	0.419318	0.548,0.494,0.534	0.638,0.603,0.643	-0.103	-10.3	10.3
8221	ENSG00000151665	PIGF	2	-	46588074	46588126	46591802	46591925	46581284	46581591	46592474	46592583	8221	5,2,4	11,5,9	8,6,3	2,8,2	196	125	0.0259462	0.419318	0.225,0.203,0.221	0.718,0.324,0.489	-0.294	-29.4	29.4
8459	ENSG00000066427	ATXN3	14	-	92093251	92093318	92093745	92093831	92088729	92088817	92096092	92096137	8459	21,22,27	26,36,29	33,38,26	18,24,28	159	140	0.0255756	0.419318	0.416,0.35,0.45	0.617,0.582,0.45	-0.144	-14.4	14.4
8745	ENSG00000110911	SLC11A2	12	-	51008475	51008544	51008585	51008624	51005310	51005436	51010694	51010766	8745	62,43,46	88,49,77	34,35,46	68,90,84	112	142	0.0258952	0.419318	0.472,0.527,0.431	0.388,0.33,0.41	0.101	10.1	10.1
8775	ENSG00000229729	RP11-159G9.5	3	+	88113114	88113196	88126133	88126303	88086256	88086402	88129686	88129826	8775	13,19,26	13,16,22	16,15,19	24,24,32	155	243	0.0255397	0.419318	0.611,0.651,0.649	0.511,0.495,0.482	0.141	14.1	14.1
9154	ENSG00000157020	SEC13	3	-	10319138	10319316	10320508	10320664	10318049	10318094	10321049	10321084	9154	24,13,30	2,2,4	24,16,27	6,5,8	229	251	0.0255702	0.419318	0.929,0.877,0.892	0.814,0.778,0.787	0.106	10.6	10.6
9491	ENSG00000114120	SLC25A36	3	+	140966999	140967036	140968682	140968730	140963126	140963227	140970926	140970993	9491	17,10,5	1,3,3	10,6,8	3,0,0	110	121	0.0254221	0.419318	0.949,0.786,0.647	0.786,1.0,1.0	-0.135	-13.5	13.5
987	ENSG00000224078	SNHG14	15	+	25089755	25089866	25089911	25090010	25087466	25087599	25091589	25091719	987	120,66,103	33,26,17	91126128	18,19,18	184	172	0.0258488	0.419318	0.773,0.704,0.85	0.825,0.861,0.869	-0.076	-7.6	7.6
9898	ENSG00000100603	SNW1	14	-	77720710	77720828	77723180	77723275	77718366	77718530	77730987	77731129	9898	55,42,53	214134220	28,39,47	162209239	168	191	0.0257139	0.419318	0.226,0.263,0.215	0.164,0.175,0.183	0.061	6.1	6.1
5107	ENSG00000149809	TM7SF2	11	+	65112514	65112711	65113219	65113414	65111883	65112067	65113490	65113594	5107	515311409	682429611	557679610	666722693	270	268	0.0262034	0.419387	0.428,0.418,0.399	0.454,0.483,0.466	-0.053	-5.3	5.3
6024	ENSG00000137161	CNPY3	6	+	42934474	42934598	42935411	42935473	42929191	42929721	42935573	42935622	6024	314215278	34,30,32	317337329	27,24,28	197	135	0.0262346	0.419387	0.864,0.831,0.856	0.889,0.906,0.89	-0.045	-4.5	4.5
3972	ENSG00000141582	CBX4	17	-	79835976	79836048	79836091	79836179	79835645	79835712	79837836	79837902	3972	3,8,10	32,17,31	12,13,13	23,23,22	161	145	0.0265021	0.423006	0.078,0.298,0.225	0.32,0.337,0.347	-0.134	-13.4	13.4
10684	ENSG00000269699	ZIM2	19	-	56824543	56824741	56833289	56833420	56824261	56824427	56836017	56836104	10684	95,45,79	39,31,28	58,54,49	44,33,39	204	271	0.0268646	0.42558	0.764,0.659,0.789	0.637,0.685,0.625	0.088	8.8	8.8
1350	ENSG00000033627	ATP6V0A1	17	+	42514288	42514460	42516771	42516905	42513860	42513978	42521026	42522582	1350	81,64,84	6,2,3	75,94,86	7,3,16	245	207	0.0268755	0.42558	0.919,0.964,0.959	0.901,0.964,0.82	0.052	5.2	5.2
259	ENSG00000257621	PSMA3-AS1	14	-	58273986	58274135	58290698	58290864	58266607	58267393	58291634	58291707	259	5,6,3	3,8,5	2,3,1	8,4,11	239	222	0.0268656	0.42558	0.608,0.411,0.358	0.188,0.411,0.078	0.233	23.3	23.3
3269	ENSG00000076944	STXBP2	19	+	7640760	7641003	7641704	7641849	7639730	7639807	7642033	7642118	3269	55,39,46	71,46,76	36,29,39	61,70,82	316	218	0.0270273	0.42558	0.348,0.369,0.295	0.289,0.222,0.247	0.085	8.5	8.5
3616	ENSG00000198648	STK39	2	-	168074981	168075011	168075108	168075231	168063499	168063570	168129540	168129606	3616	961804959	27,20,43	747939908	35,50,37	196	103	0.0269144	0.42558	0.949,0.955,0.921	0.918,0.908,0.928	0.024	2.4	2.4
5913	ENSG00000189180	ZNF33A	10	+	38025347	38025411	38035138	38035260	38017290	38017386	38054374	38054511	5913	8,2,4	4,2,2	2,7,4	2,1,0	137	195	0.0270354	0.42558	0.74,0.587,0.74	0.587,0.909,1.0	-0.143	-14.3	14.3
7639	ENSG00000115762	PLEKHB2	2	+	131130720	131130760	131132901	131132991	131126683	131126786	131140166	131140275	7639	234145189	258157247	163180199	251291269	113	163	0.0269941	0.42558	0.567,0.571,0.525	0.484,0.472,0.516	0.064	6.4	6.4
8438	ENSG00000101040	ZMYND8	20	-	47236325	47236516	47246007	47246517	47229725	47229806	47249286	47249439	8438	636448654	176116151	411485505	134162161	583	264	0.0269152	0.42558	0.621,0.636,0.662	0.581,0.575,0.587	0.059	5.9	5.9
9452	ENSG00000125107	CNOT1	16	-	58624720	58624794	58625558	58625656	58599403	58599511	58629727	58629815	9452	0,0,1	3,6,3	1,2,2	0,6,7	171	147	0.0269672	0.42558	0.0,0.0,0.223	1.0,0.223,0.197	-0.399	-39.9	39.9
10262	ENSG00000006015	C19orf60	19	+	18589460	18589683	18590853	18590933	18588994	18589077	18592107	18592336	10262	136,67,101	81,51,84	163211188	88101104	296	153	0.027253	0.42575	0.465,0.404,0.383	0.489,0.519,0.483	-0.08	-8	8
5659	ENSG00000185480	PARPBP	12	+	102182548	102182627	102195311	102195447	102175482	102175666	102195950	102197361	5659	1,3,3	32,18,36	6,8,2	16,26,32	152	209	0.0271244	0.42575	0.041,0.186,0.103	0.34,0.297,0.079	-0.129	-12.9	12.9
5967	ENSG00000064607	SUGP2	19	-	18991339	18991540	18993276	18993465	18990892	18991149	18993637	18993713	5967	85,53,65	76,61,87	46,77,69	80113111	262	274	0.0272228	0.42575	0.539,0.476,0.439	0.376,0.416,0.394	0.089	8.9	8.9
6657	ENSG00000140987	ZSCAN32	16	-	3390422	3390517	3393648	3393814	3390009	3390133	3397191	3397744	6657	41,30,29	10,10,10	22,26,26	10,27,11	239	168	0.0272513	0.42575	0.742,0.678,0.671	0.607,0.404,0.624	0.152	15.2	15.2
985	ENSG00000224078	SNHG14	15	+	25091589	25091719	25091768	25091931	25089651	25089866	25093833	25093974	985	227120166	9,11,8	154263228	4,4,10	203	236	0.0272453	0.42575	0.967,0.927,0.96	0.978,0.987,0.964	-0.025	-2.5	2.5
10543	ENSG00000005700	IBTK	6	-	82234158	82234255	82240165	82240843	82231717	82231842	82247561	82247754	10543	725447640	136,91,113	529638664	85,97,82	751	170	0.0275628	0.428639	0.547,0.526,0.562	0.585,0.598,0.647	-0.065	-6.5	6.5
1564	ENSG00000125257	ABCC4	13	-	95023921	95024039	95026114	95026231	95019828	95021682	95034604	95034739	1564	3,2,3	7,2,1	1,2,1	0,3,0	190	191	0.0275086	0.428639	0.301,0.501,0.751	1.0,0.401,1.0	-0.283	-28.3	28.3
1896	ENSG00000130985	UBA1	X	+	47196946	47197024	47198308	47198456	47193828	47194024	47198802	47198919	1896	6,5,6	21,3,15	2,1,4	15,14,14	151	221	0.027525	0.428639	0.295,0.709,0.369	0.163,0.095,0.295	0.273	27.3	27.3
1228	ENSG00000117868	ESYT2	7	-	158748193	158748280	158749648	158749723	158743528	158743678	158759485	158759581	1228	4,1,6	82,75,72	5,13,7	90,84,83	148	160	0.0277261	0.42988	0.05,0.014,0.083	0.057,0.143,0.084	-0.046	-4.6	4.6
3283	ENSG00000164081	TEX264	3	+	51672227	51672301	51672340	51672392	51671174	51671288	51674270	51674562	3283	9,6,7	7,2,3	3,11,3	7,10,8	147	125	0.0277207	0.42988	0.522,0.718,0.665	0.267,0.483,0.242	0.304	30.4	30.4
2503	ENSG00000118985	ELL2	5	-	95919423	95919545	95932663	95932713	95913819	95913934	95943001	95943049	2503	7,3,9	440323369	13,14,7	361391342	123	195	0.0279263	0.432333	0.025,0.015,0.037	0.054,0.054,0.031	-0.021	-2.1	2.1
5622	ENSG00000132256	TRIM5	11	-	5679760	5680238	5709134	5709255	5679073	5679169	5937400	5937505	5622	0,2,1	295221378	7,3,2	280374389	194	551	0.0280449	0.433518	0.0,0.025,0.007	0.066,0.022,0.014	-0.023	-2.3	2.3
2064	ENSG00000151116	UEVLD	11	-	18566383	18566482	18575346	18575412	18564891	18565010	18578723	18578808	2064	24,38,23	14,14,19	43,32,38	9,9,15	139	172	0.0281474	0.434449	0.68,0.771,0.6	0.855,0.815,0.758	-0.126	-12.6	12.6
10340	ENSG00000144744	UBA3	3	-	69077797	69077918	69080111	69080153	69075429	69075510	69080333	69080408	10340	4,3,5	183196201	11,6,9	216190221	115	194	0.028402	0.437649	0.036,0.025,0.04	0.079,0.051,0.064	-0.031	-3.1	3.1
6184	ENSG00000182473	EXOC7	17	-	76090328	76090397	76091142	76091235	76089174	76089320	76094413	76094581	6184	122,59,84	111,70,98	81,64,73	87129127	166	142	0.0284397	0.437649	0.485,0.419,0.423	0.443,0.298,0.33	0.085	8.5	8.5
9746	ENSG00000132199	ENOSF1	18	-	677344	677444	677742	677836	675320	675402	678695	678737	9746	19,9,21	65,48,67	18,30,32	54,70,53	167	173	0.0284842	0.437678	0.232,0.163,0.245	0.257,0.307,0.385	-0.103	-10.3	10.3
1540	ENSG00000012817	KDM5D	Y	-	19741299	19741488	19741734	19741857	19739527	19739662	19743161	19743239	1540	46,49,38	55,33,36	35,74,48	27,37,25	196	262	0.0287125	0.437918	0.528,0.665,0.585	0.634,0.728,0.72	-0.101	-10.1	10.1
2145	ENSG00000182446	NPLOC4	17	-	81560581	81560676	81564163	81564238	81559395	81559416	81565504	81565607	2145	0,1,4	4,4,0	2,0,0	6,1,6	148	168	0.0285912	0.437918	0.0,0.221,1.0	0.275,0.0,0.0	0.315	31.5	31.5
2428	ENSG00000123737	EXOSC9	4	+	121815349	121815426	121816143	121816194	121813865	121814047	121816368	121816447	2428	3,2,2	8,8,9	0,0,3	7,9,10	150	124	0.0286833	0.437918	0.237,0.171,0.155	0.0,0.0,0.199	0.121	12.1	12.1
6075	ENSG00000255526	NEDD8-MDP1	14	-	24214491	24214545	24214545	24214599	24214377	24214395	24215551	24215662	6075	27,30,16	43,34,46	40,38,41	40,43,33	127	127	0.0286897	0.437918	0.386,0.469,0.258	0.5,0.469,0.554	-0.137	-13.7	13.7
8931	ENSG00000104643	MTMR9	8	+	11297899	11297951	11298857	11299051	11295193	11295302	11300022	11300148	8931	2,4,1	3,4,1	2,1,0	6,2,3	125	267	0.0286347	0.437918	0.587,0.681,0.681	0.416,0.516,0.0	0.339	33.9	33.9
475	ENSG00000139644	TMBIM6	12	+	49741956	49742280	49743416	49743565	49741556	49741611	49752463	49752549	475	31,19,24	4,7,2	26,42,45	2,4,1	397	222	0.028857	0.439472	0.813,0.603,0.87	0.879,0.854,0.962	-0.136	-13.6	13.6
8092	ENSG00000059378	PARP12	7	-	140037714	140037856	140041643	140041839	140034234	140034331	140046883	140047007	8092	91,72,90	44,26,54	77,73,72	52,50,58	269	215	0.0289019	0.439505	0.623,0.689,0.571	0.542,0.539,0.498	0.101	10.1	10.1
10652	ENSG00000131002	TXLNGY	Y	+	19568873	19568919	19576704	19576822	19567349	19567570	19587209	19587507	10652	0,1,0	16,17,12	1,2,1	17,18,16	119	191	0.0290257	0.440737	0.0,0.086,0.0	0.086,0.151,0.091	-0.081	-8.1	8.1
3598	ENSG00000196177	ACADSB	10	+	123037746	123037847	123040465	123040670	123034355	123034515	123041208	123041379	3598	270223273	352286401	178203200	304368323	174	278	0.0291719	0.442304	0.551,0.555,0.521	0.483,0.468,0.497	0.06	6	6
4108	ENSG00000138658	ZGRF1	4	-	112607808	112607937	112609378	112609429	112606007	112606091	112612523	112612588	4108	9,6,11	2,0,4	7,9,6	0,0,2	124	202	0.0292153	0.442311	0.88,1.0,0.818	1.0,1.0,0.83	-0.044	-4.4	4.4
137	ENSG00000273345	CTD-2410N18.4	5	-	134308573	134308727	134319357	134319497	134308137	134308466	134321790	134321903	137	3,5,4	6,9,7	2,12,10	5,7,0	213	227	0.0293055	0.443025	0.348,0.372,0.378	0.299,0.646,1.0	-0.282	-28.2	28.2
6275	ENSG00000197971	MBP	18	-	77016831	77017268	77066297	77066380	76989955	76990060	77105210	77105286	6275	2,3,0	193147193	4,5,4	149218205	156	510	0.0294713	0.444879	0.033,0.063,0.0	0.081,0.07,0.06	-0.038	-3.8	3.8
980	ENSG00000224078	SNHG14	15	+	25089651	25089866	25089911	25090010	25087466	25087599	25091589	25091719	980	250125236	33,26,17	192249261	18,19,18	288	172	0.0295391	0.445249	0.819,0.742,0.892	0.864,0.887,0.896	-0.065	-6.5	6.5
4296	ENSG00000099246	RAB18	10	+	27526827	27526889	27533734	27533853	27509874	27509930	27533927	27533994	4296	249183205	665556708	233222229	521552582	135	192	0.0296283	0.44547	0.347,0.319,0.292	0.389,0.364,0.359	-0.051	-5.1	5.1
7959	ENSG00000166801	FAM111A	11	+	59143496	59143695	59144743	59144904	59143082	59143304	59145826	59145856	7959	180136169	46,37,60	119173183	60,69,64	272	234	0.0297701	0.44547	0.771,0.76,0.708	0.63,0.683,0.711	0.072	7.2	7.2
8804	ENSG00000137871	ZNF280D	15	-	56658423	56658486	56666394	56666535	56652489	56654503	56666799	56666986	8804	18,10,7	7,9,10	15,24,13	6,2,6	214	136	0.029754	0.44547	0.62,0.414,0.308	0.614,0.884,0.579	-0.245	-24.5	24.5
911	ENSG00000167747	C19orf48	19	-	50800889	50800933	50802026	50802101	50799293	50799357	50802216	50802650	911	0,1,0	1,0,1	2,0,1	0,5,0	148	117	0.029697	0.44547	0.0,1.0,0.0	1.0,0.0,1.0	-0.333	-33.3	33.3
9487	ENSG00000114120	SLC25A36	3	+	140966347	140966434	140968682	140968730	140963126	140963227	140970926	140970993	9487	14,12,17	1,3,3	11,19,19	3,0,0	160	121	0.0296988	0.44547	0.914,0.752,0.811	0.735,1.0,1.0	-0.086	-8.6	8.6
496	ENSG00000270344	RP11-734K2.4	12	+	89526193	89526313	89528110	89528182	89525653	89525796	89540107	89548005	496	0,3,3	3,2,2	1,3,5	2,1,0	193	145	0.0298695	0.446308	0.0,0.53,0.53	0.273,0.693,1.0	-0.302	-30.2	30.2
4295	ENSG00000119801	YPEL5	2	+	30148244	30148463	30155849	30155910	30146940	30147062	30156627	30156792	4295	144,99,140	8,3,9	122114138	3,3,3	292	134	0.0299449	0.446787	0.892,0.938,0.877	0.949,0.946,0.955	-0.048	-4.8	4.8
967	ENSG00000111752	PHC1	12	+	8921600	8921750	8922632	8922788	8920984	8921065	8930434	8930927	967	12,2,6	11,13,8	9,9,21	8,8,6	223	229	0.0300111	0.447127	0.528,0.136,0.435	0.536,0.536,0.782	-0.252	-25.2	25.2
1584	ENSG00000123505	AMD1	6	+	110890274	110890356	110892160	110892203	110888856	110888983	110892298	110892443	1584	115,86,133	700599679	113143160	545715670	155	116	0.0302266	0.44839	0.109,0.097,0.128	0.134,0.13,0.152	-0.027	-2.7	2.7
4827	ENSG00000143995	MEIS1	2	+	66442901	66443048	66461655	66461887	66441413	66441464	66464108	66464220	4827	21,17,26	0,3,4	17,15,16	0,2,0	220	305	0.0301748	0.44839	1.0,0.887,0.9	1.0,0.912,1.0	-0.042	-4.2	4.2
9723	ENSG00000169710	FASN	17	-	82086532	82086661	82087049	82087155	82086259	82086425	82087324	82087504	9723	12536781037	11,4,9	95112971263	24,18,18	179	202	0.0302245	0.44839	0.992,0.995,0.992	0.978,0.988,0.988	0.008	0.8	0.8
971	ENSG00000153113	CAST	5	+	96727488	96727530	96729152	96729209	96695784	96695907	96729611	96729725	971	19,17,15	75,75,114	10,11,8	95,86,75	115	130	0.0302727	0.448428	0.223,0.204,0.129	0.106,0.126,0.108	0.072	7.2	7.2
79	ENSG00000106635	BCL7B	7	-	73543547	73543644	73552232	73552242	73539881	73540052	73557486	73557671	79	1,0,0	56,38,50	1,4,1	42,58,50	83	170	0.0303564	0.449021	0.035,0.0,0.0	0.046,0.124,0.039	-0.058	-5.8	5.8
1697	ENSG00000260238	PMF1-BGLAP	1	+	156233627	156233728	156236287	156236483	156232319	156232425	156242552	156242591	1697	201146194	196117161	170215186	223232187	174	269	0.0304482	0.449137	0.613,0.659,0.651	0.541,0.589,0.606	0.062	6.2	6.2
2072	ENSG00000093167	LRRFIP2	3	-	37065809	37065942	37072789	37072882	37063741	37063791	37075023	37075116	2072	4,9,10	344250391	6,5,1	329381348	166	206	0.0304515	0.449137	0.014,0.043,0.031	0.022,0.016,0.004	0.015	1.5	1.5
10341	ENSG00000144744	UBA3	3	-	69077797	69077918	69080111	69080153	69071534	69071617	69080333	69080408	10341	3,2,6	109100102	11,6,8	130,96,123	115	194	0.0305935	0.449302	0.044,0.033,0.09	0.125,0.095,0.099	-0.051	-5.1	5.1
3277	ENSG00000157954	WIPI2	7	+	5199575	5199658	5214534	5214700	5190195	5190493	5216562	5216659	3277	44,19,58	148,93,155	43,82,50	108154133	156	239	0.0305687	0.449302	0.313,0.238,0.364	0.379,0.449,0.365	-0.093	-9.3	9.3
9849	ENSG00000115204	MPV17	2	-	27311898	27311951	27312008	27312246	27309539	27309981	27312493	27312589	9849	80,61,82	80,64,74	53,79,77	86,103,96	311	126	0.0305641	0.449302	0.288,0.279,0.31	0.2,0.237,0.245	0.065	6.5	6.5
10087	ENSG00000132510	KDM6B	17	+	7840283	7840370	7841910	7842040	7839903	7840024	7844900	7845020	10087	0,0,0	3,4,2	0,1,3	2,2,2	160	203	0.0310769	0.455526	0.0,0.0,0.0	0.0,0.388,0.656	-0.348	-34.8	34.8
3033	ENSG00000073921	PICALM	11	-	86022366	86022469	86026291	86026367	86014869	86014963	86031468	86031611	3033	124105109	190185222	71,81,81	180181184	149	176	0.0311059	0.455526	0.435,0.401,0.367	0.318,0.346,0.342	0.066	6.6	6.6
7782	ENSG00000114867	EIF4G1	3	+	184316048	184316218	184317320	184317431	184315762	184315856	184317716	184317816	7782	63,38,73	117,46,84	68,84,79	134154176	243	184	0.0313475	0.457688	0.29,0.385,0.397	0.278,0.292,0.254	0.083	8.3	8.3
8792	ENSG00000144713	RPL32	3	-	12840634	12840668	12840788	12840889	12840141	12840242	12841493	12841588	8792	6,5,5	2,1,2	14,13,8	0,1,2	174	107	0.0313868	0.457688	0.648,0.755,0.606	1.0,0.889,0.711	-0.197	-19.7	19.7
9444	ENSG00000134851	TMEM165	4	+	55417932	55417985	55418047	55418164	55417802	55417848	55424537	55424643	9444	100107112	6,3,5	166153142	2,3,2	126	190	0.0313326	0.457688	0.962,0.982,0.971	0.992,0.987,0.991	-0.018	-1.8	1.8
1044	ENSG00000154889	MPPE1	18	-	11897525	11897620	11905737	11905950	11896983	11897356	11906202	11906309	1044	21,33,44	31,17,32	31,55,39	18,16,18	286	168	0.0316937	0.460967	0.285,0.533,0.447	0.503,0.669,0.56	-0.156	-15.6	15.6
261	ENSG00000257621	PSMA3-AS1	14	-	58273978	58274010	58290698	58290864	58266607	58267393	58291634	58291707	261	5,6,3	12,17,14	2,3,1	21,12,14	239	105	0.0317013	0.460967	0.155,0.134,0.086	0.04,0.099,0.03	0.069	6.9	6.9
5369	ENSG00000010803	SCMH1	1	-	41070594	41070721	41075218	41075451	41048689	41048890	41113282	41113526	5369	147128108	54,45,62	90168115	59,86,79	306	200	0.031794	0.461663	0.64,0.65,0.532	0.499,0.561,0.488	0.091	9.1	9.1
3162	ENSG00000173818	ENDOV	17	+	80417780	80417945	80421827	80421962	80415649	80415821	80423519	80423632	3162	15,2,16	3,1,0	5,10,13	2,6,2	238	208	0.0318993	0.46189	0.814,0.636,1.0	0.686,0.593,0.85	0.107	10.7	10.7
3828	ENSG00000064042	LIMCH1	4	+	41671554	41671594	41676381	41676461	41666560	41666666	41680005	41680098	3828	3,3,3	65,50,51	2,6,10	43,55,41	113	153	0.0318987	0.46189	0.059,0.075,0.074	0.059,0.129,0.248	-0.076	-7.6	7.6
11211	ENSG00000120071	KANSL1	17	-	46094559	46094701	46170854	46172232	46082440	46082542	46192822	46192906	11211	10008061000	57,54,78	759931975	33,54,46	1451	215	0.0319865	0.462449	0.722,0.689,0.655	0.773,0.719,0.758	-0.061	-6.1	6.1
8125	ENSG00000132670	PTPRA	20	+	3034900	3035133	3035323	3035488	3027706	3027841	3035584	3035710	8125	9,11,15	1,2,2	7,12,12	3,4,5	306	238	0.0320278	0.462449	0.875,0.811,0.854	0.645,0.7,0.651	0.181	18.1	18.1
3322	ENSG00000262152	LA16c-380H5.1	16	+	2991377	2991437	2992804	2992963	2991047	2991272	2994480	2994509	3322	1,5,5	2,1,2	2,7,4	0,2,0	133	232	0.0322785	0.463468	0.466,0.897,0.813	1.0,0.859,1.0	-0.228	-22.8	22.8
4468	ENSG00000273749	CYFIP1	15	-	22927905	22928028	22932222	22932340	22925981	22926107	22933801	22933893	4468	141141136	81,54,82	126111130	83,83,96	191	196	0.032253	0.463468	0.641,0.728,0.63	0.609,0.578,0.582	0.077	7.7	7.7
7289	ENSG00000136527	TRA2B	3	-	185926600	185926714	185931576	185931852	185925463	185925626	185937824	185938029	7289	154114113	364279339	110107136	376406391	349	187	0.0322274	0.463468	0.185,0.18,0.152	0.136,0.124,0.157	0.033	3.3	3.3
969	ENSG00000213380	COG8	16	-	69330812	69331095	69332713	69332882	69326912	69329179	69334520	69335348	969	78,77,71	94,83,97	96,101,87	130180160	242	356	0.032244	0.463468	0.55,0.577,0.518	0.521,0.452,0.444	0.076	7.6	7.6
1655	ENSG00000112964	GHR	5	+	42629037	42629103	42688889	42689019	42565863	42565944	42694916	42695089	1655	8,5,10	31,23,38	18,19,23	43,49,44	139	203	0.0325288	0.466412	0.274,0.241,0.278	0.379,0.362,0.433	-0.127	-12.7	12.7
9098	ENSG00000147421	HMBOX1	8	+	29049289	29049394	29050201	29050253	29048953	29049048	29051017	29051163	9098	3,6,1	5,1,1	6,6,8	1,1,1	178	125	0.0326535	0.466899	0.296,0.808,0.413	0.808,0.808,0.849	-0.316	-31.6	31.6
9569	ENSG00000175115	PACS1	11	+	66217505	66217617	66219307	66219414	66216694	66216775	66219745	66219805	9569	1,0,7	1,5,0	3,5,6	0,0,3	185	180	0.0326183	0.466899	0.493,0.0,1.0	1.0,1.0,0.661	-0.389	-38.9	38.9
2551	ENSG00000050130	JKAMP	14	+	59484989	59485116	59486712	59486804	59484442	59484593	59487673	59487828	2551	12,11,8	179138123	4,8,6	130169179	200	165	0.0328558	0.468142	0.052,0.062,0.051	0.025,0.038,0.027	0.025	2.5	2.5
3135	ENSG00000115310	RTN4	2	-	54973820	54973867	54974694	54974764	54973562	54973621	54982514	54982653	3135	606538586	255197233	465592541	228283275	143	120	0.0328585	0.468142	0.666,0.696,0.679	0.631,0.637,0.623	0.05	5	5
9637	ENSG00000259673	IQCH-AS1	15	-	67442192	67442407	67459691	67459975	67430320	67430400	67518999	67519102	9637	17,15,33	1,0,2	27,26,16	3,3,2	357	288	0.0328768	0.468142	0.932,1.0,0.93	0.879,0.875,0.866	0.081	8.1	8.1
2684	ENSG00000119392	GLE1	9	+	128508875	128509097	128515528	128515639	128504730	128504904	128522667	128522816	2684	133,74,115	108,59,115	130175145	86,114,93	295	184	0.032943	0.468437	0.434,0.439,0.384	0.485,0.489,0.493	-0.07	-7	7
10833	ENSG00000204852	TCTN1	12	+	110634395	110634463	110634669	110634779	110632471	110632559	110636480	110636501	10833	1,0,2	88,113,92	4,3,2	77,90,96	141	183	0.0330371	0.468481	0.015,0.0,0.027	0.063,0.041,0.026	-0.029	-2.9	2.9
4667	ENSG00000109118	PHF12	17	-	28923908	28924302	28926990	28927063	28921687	28921808	28950064	28950246	4667	77,45,68	446336456	43,49,50	383469407	146	467	0.033016	0.468481	0.356,0.3,0.323	0.264,0.25,0.282	0.061	6.1	6.1
4614	ENSG00000051825	MPHOSPH9	12	-	123223037	123223127	123227462	123227613	123221371	123221895	123230260	123230522	4614	88,66,84	153161187	75100107	138149156	224	163	0.0331453	0.468724	0.295,0.23,0.246	0.283,0.328,0.333	-0.058	-5.8	5.8
6998	ENSG00000141084	RANBP10	16	-	67744287	67744455	67772033	67772086	67738012	67738035	67805427	67805539	6998	17,14,28	60,44,49	17,10,15	54,60,88	126	241	0.0331266	0.468724	0.351,0.378,0.522	0.376,0.242,0.246	0.129	12.9	12.9
9230	ENSG00000139620	KANSL2	12	-	48660467	48660619	48662559	48662648	48654940	48655060	48667692	48667789	9230	3,6,0	111,62,90	0,3,0	68,100,95	162	225	0.0332854	0.470059	0.036,0.118,0.0	0.0,0.04,0.0	0.038	3.8	3.8
10662	ENSG00000141696	P3H4	17	-	41807858	41808004	41810862	41811034	41806795	41806879	41811131	41811284	10662	130132129	140126153	174230205	164166170	245	219	0.0333322	0.470076	0.454,0.484,0.43	0.487,0.553,0.519	-0.064	-6.4	6.4
10731	ENSG00000153179	RASSF3	12	+	64684786	64684894	64688215	64688453	64610618	64610743	64691469	64691579	10731	391218329	136411131374	342369437	119313321367	181	311	0.0334738	0.470539	0.33,0.252,0.291	0.33,0.322,0.355	-0.045	-4.5	4.5
1116	ENSG00000228315	GUSBP11	22	-	23640307	23640423	23652478	23652576	23638486	23638942	23652860	23652886	1116	4,0,2	8,8,2	6,7,4	4,4,7	171	189	0.0335936	0.470539	0.356,0.0,0.525	0.624,0.659,0.387	-0.263	-26.3	26.3
1118	ENSG00000228315	GUSBP11	22	-	23695172	23695517	23700725	23700845	23683724	23683867	23705428	23705541	1118	2,5,5	29,8,24	2,2,3	35,33,36	193	418	0.0334928	0.470539	0.13,0.575,0.311	0.11,0.116,0.153	0.212	21.2	21.2
1135	ENSG00000082269	FAM135A	6	+	70426438	70426532	70426569	70426751	70415290	70415376	70428303	70428419	1135	26,25,21	0,5,1	23,14,33	5,5,4	167	255	0.0335775	0.470539	1.0,0.884,0.97	0.875,0.81,0.926	0.081	8.1	8.1
2489	ENSG00000272896	RP11-216L13.17	9	+	136791625	136791777	136791946	136792026	136791378	136791424	136792250	136792358	2489	65,37,72	106125135	145,90,104	173156176	225	153	0.0335557	0.470539	0.294,0.168,0.266	0.363,0.282,0.287	-0.068	-6.8	6.8
8468	ENSG00000197008	ZNF138	7	+	64817273	64817335	64820219	64820323	64815575	64815653	64831450	64832242	8468	0,3,1	5,1,3	1,0,0	4,3,3	135	177	0.0336733	0.470946	0.0,0.797,0.304	0.247,0.0,0.0	0.285	28.5	28.5
8702	ENSG00000089234	BRAP	12	-	111681636	111681835	111683145	111683307	111679150	111679340	111685710	111685986	8702	50,27,25	76,47,69	28,52,70	41,69,74	235	272	0.0337142	0.470946	0.432,0.399,0.295	0.441,0.466,0.523	-0.101	-10.1	10.1
9038	ENSG00000151208	DLG5	10	-	77845210	77845437	77848200	77848327	77843446	77843706	77853353	77853537	9038	6,1,9	0,0,3	16,14,3	3,2,4	200	300	0.0338274	0.471888	1.0,1.0,0.818	0.889,0.913,0.529	0.162	16.2	16.2
2359	ENSG00000132600	PRMT7	16	+	68312037	68312176	68315896	68316074	68311067	68311099	68324682	68324832	2359	5,5,12	92,72,90	14,16,8	73,88,84	212	251	0.0339009	0.472273	0.06,0.076,0.136	0.185,0.177,0.101	-0.064	-6.4	6.4
5091	ENSG00000172243	CLEC7A	12	-	10123244	10123311	10125090	10125177	10118153	10118590	10125296	10125448	5091	1,1,0	12,11,4	2,2,2	19,9,20	160	140	0.0340418	0.473595	0.068,0.074,0.0	0.084,0.163,0.08	-0.062	-6.2	6.2
7901	ENSG00000179818	PCBP1-AS1	2	-	70055655	70055910	70059642	70059680	70051202	70051305	70077300	70077381	7901	0,1,3	10,2,2	0,1,2	5,5,8	111	328	0.0341863	0.474964	0.0,0.596,0.816	0.0,0.371,0.425	0.205	20.5	20.5
10061	ENSG00000118873	RAB3GAP2	1	-	220162197	220162268	220164732	220164799	220159385	220159421	220167292	220167399	10061	45,33,36	40,18,19	17,18,23	19,22,25	140	144	0.0343489	0.475997	0.536,0.653,0.661	0.479,0.457,0.486	0.143	14.3	14.3
2493	ENSG00000272896	RP11-216L13.17	9	+	136791625	136791777	136791781	136792026	136791378	136791424	136792250	136792358	2493	65,37,72	118122125	145,90,104	163169145	225	318	0.0344667	0.475997	0.438,0.3,0.449	0.557,0.429,0.503	-0.101	-10.1	10.1
5524	ENSG00000125826	RBCK1	20	+	420870	421006	421031	421153	419557	419731	422126	422238	5524	43,28,46	11,3,10	52,73,83	10,3,7	209	195	0.0344248	0.475997	0.785,0.897,0.811	0.829,0.958,0.917	-0.07	-7	7
9152	ENSG00000157020	SEC13	3	-	10319138	10319316	10320508	10320554	10318049	10318094	10321049	10321084	9152	7,1,10	2,2,4	5,2,6	6,5,8	119	251	0.0344919	0.475997	0.881,0.513,0.841	0.637,0.458,0.613	0.176	17.6	17.6
9975	ENSG00000167522	ANKRD11	16	-	89329162	89329374	89361494	89361677	89316932	89317075	89418283	89418368	9975	18,3,11	0,0,1	7,7,11	1,0,4	256	285	0.0344826	0.475997	1.0,1.0,0.925	0.886,1.0,0.754	0.095	9.5	9.5
2706	ENSG00000169169	CPT1C	19	+	49700683	49700855	49701316	49701418	49697325	49697465	49701496	49701634	2706	6,1,3	0,2,0	5,4,1	3,2,0	245	175	0.0346939	0.477793	1.0,0.263,1.0	0.543,0.588,1.0	0.044	4.4	4.4
2831	ENSG00000137500	CCDC90B	11	-	83274638	83274740	83278725	83278828	83273950	83273992	83280140	83280260	2831	42,15,15	175144153	27,26,41	136137143	176	175	0.0347148	0.477793	0.193,0.094,0.089	0.165,0.159,0.222	-0.057	-5.7	5.7
10773	ENSG00000259316	CTD-2116N17.1	15	-	64300318	64300723	64376742	64376905	64251544	64251581	64380957	64381038	10773	419256362	61,73,64	378426430	55,65,58	236	478	0.0350469	0.477892	0.933,0.877,0.92	0.933,0.93,0.938	-0.024	-2.4	2.4
10939	ENSG00000186001	LRCH3	3	+	197854391	197854445	197865422	197865471	197852560	197852620	197870159	197870278	10939	22,25,29	1,3,2	11,22,20	1,0,0	127	122	0.0348019	0.477892	0.955,0.889,0.933	0.914,1.0,1.0	-0.046	-4.6	4.6
3219	ENSG00000143543	JTB	1	-	153976692	153976775	153976975	153977013	153975816	153975905	153977169	153977389	3219	124,90,88	378278371	136184171	406473424	111	156	0.0350346	0.477892	0.316,0.313,0.25	0.32,0.353,0.362	-0.052	-5.2	5.2
4081	ENSG00000086300	SNX10	7	+	26354056	26354184	26357006	26357127	26346419	26346466	26360974	26361061	4081	6,3,3	12,7,4	1,1,4	10,7,15	201	194	0.0349788	0.477892	0.326,0.293,0.42	0.088,0.121,0.205	0.208	20.8	20.8
4799	ENSG00000151743	AMN1	12	-	31709292	31709425	31714881	31714951	31701862	31702007	31719217	31719356	4799	3,0,9	33,14,29	0,2,2	28,25,16	143	206	0.0350443	0.477892	0.116,0.0,0.309	0.0,0.103,0.153	0.056	5.6	5.6
4967	ENSG00000175782	SLC35E3	12	+	68747929	68748040	68748078	68748245	68746105	68746779	68752031	68752190	4967	41,42,39	2,3,2	33,42,43	8,3,5	184	240	0.0348778	0.477892	0.964,0.948,0.962	0.843,0.948,0.918	0.055	5.5	5.5
9244	ENSG00000197948	FCHSD1	5	-	141642396	141642503	141643000	141643088	141641701	141641757	141644217	141644438	9244	2,7,3	0,3,2	2,2,1	0,1,1	161	180	0.0350374	0.477892	1.0,0.723,0.626	1.0,0.691,0.528	0.043	4.3	4.3
1356	ENSG00000086758	HUWE1	X	-	53680048	53680186	53686269	53686368	53654062	53654131	53686587	53686729	1356	7,2,12	217117174	14,9,7	112135143	172	211	0.0353121	0.48087	0.038,0.021,0.078	0.133,0.076,0.057	-0.043	-4.3	4.3
4770	ENSG00000135537	LACE1	6	+	108346987	108347039	108355653	108355755	108323824	108324048	108356689	108356751	4770	4,2,4	17,11,14	5,5,7	12,9,7	125	175	0.0353784	0.481137	0.248,0.203,0.286	0.368,0.438,0.583	-0.217	-21.7	21.7
4739	ENSG00000100934	SEC23A	14	-	39045162	39045324	39048651	39048727	39042785	39042872	39055142	39055296	4739	10,3,3	225191275	3,2,2	193246241	149	235	0.0356895	0.484728	0.066,0.024,0.017	0.024,0.013,0.013	0.019	1.9	1.9
5	ENSG00000273018	CTD-2303H24.2	17	-	18521078	18521145	18523776	18523877	18519481	18519674	18528572	18528747	5	17,13,7	1,1,7	6,10,9	0,3,0	174	140	0.0358699	0.486536	0.932,0.913,0.446	1.0,0.728,1.0	-0.146	-14.6	14.6
1531	ENSG00000085719	CPNE3	8	+	86521603	86521714	86524876	86524997	86515461	86515499	86528535	86528677	1531	8,0,1	18,8,6	0,2,1	4,15,8	184	194	0.036274	0.488798	0.319,0.0,0.149	0.0,0.123,0.116	0.076	7.6	7.6
5526	ENSG00000125826	RBCK1	20	+	420870	421031	421031	421153	419557	419731	422126	422238	5526	75,51,75	11,3,10	86119136	10,3,7	234	195	0.0361626	0.488798	0.85,0.934,0.862	0.878,0.971,0.942	-0.048	-4.8	4.8
5717	ENSG00000127663	KDM4B	19	+	4976460	4976586	5001056	5001175	4969120	4969230	5016256	5016339	5717	2,1,1	2,0,0	2,1,4	4,1,0	199	192	0.0362677	0.488798	0.491,1.0,1.0	0.325,0.491,1.0	0.225	22.5	22.5
583	ENSG00000173890	GPR160	3	+	170046806	170046886	170077122	170077923	170038914	170039043	170079773	170079897	583	0,0,0	13,10,17	0,1,3	22,14,15	153	874	0.0361606	0.488798	0.0,0.0,0.0	0.0,0.29,0.533	-0.274	-27.4	27.4
6163	ENSG00000172239	PAIP1	5	-	43543003	43543116	43547727	43547837	43538923	43539035	43555829	43555999	6163	126,67,94	196143173	76,83,83	183265154	183	186	0.0362561	0.488798	0.395,0.323,0.356	0.297,0.241,0.354	0.061	6.1	6.1
10790	ENSG00000001631	KRIT1	7	-	92244901	92245134	92245464	92245595	92244049	92244149	92245843	92245924	10790	14,4,5	78,62,75	12,12,16	67,61,81	204	306	0.0364148	0.490053	0.212,0.088,0.091	0.212,0.228,0.229	-0.093	-9.3	9.3
10901	ENSG00000104529	EEF1D	8	-	143593892	143594071	143596874	143597074	143586728	143586852	143597347	143597675	10901	49,53,42	46,41,24	49,51,57	20,26,31	273	252	0.0365189	0.490172	0.496,0.544,0.618	0.693,0.644,0.629	-0.103	-10.3	10.3
1357	ENSG00000086758	HUWE1	X	-	53680070	53680186	53686165	53686368	53654062	53654131	53686587	53686728	1357	11,4,15	61,30,41	18,13,16	29,44,42	276	189	0.0364874	0.490172	0.11,0.084,0.2	0.298,0.168,0.207	-0.093	-9.3	9.3
2148	ENSG00000182446	NPLOC4	17	-	81560581	81560683	81564163	81564238	81559395	81559416	81565504	81565607	2148	0,1,4	5,6,1	2,0,0	7,3,6	148	175	0.0368198	0.493287	0.0,0.165,0.825	0.253,0.0,0.0	0.246	24.6	24.6
2491	ENSG00000272896	RP11-216L13.17	9	+	136791625	136791777	136791777	136792026	136791378	136791424	136792250	136792358	2491	65,37,72	120122126	145,90,104	162173147	225	322	0.0368468	0.493287	0.437,0.303,0.45	0.562,0.427,0.503	-0.101	-10.1	10.1
5255	ENSG00000165171	WBSCR27	7	-	73841069	73841198	73842017	73842144	73839580	73840120	73842489	73842516	5255	23,18,20	30,28,23	38,35,44	34,33,29	200	202	0.0373516	0.499396	0.436,0.394,0.468	0.53,0.517,0.605	-0.118	-11.8	11.8
4294	ENSG00000119801	YPEL5	2	+	30148244	30148541	30155849	30155910	30146940	30147062	30156627	30156792	4294	210137196	8,3,9	164165180	3,3,3	370	134	0.0374359	0.499874	0.905,0.943,0.887	0.952,0.952,0.956	-0.042	-4.2	4.2
7265	ENSG00000197622	CDC42SE1	1	-	151055849	151055993	151056655	151056786	151055015	151055126	151059478	151059773	7265	80,60,71	267164267	63,92,52	263319327	204	217	0.0375033	0.500125	0.242,0.28,0.22	0.203,0.235,0.145	0.053	5.3	5.3
10005	ENSG00000136699	SMPD4	2	-	130158183	130158265	130161185	130161272	130157250	130157396	130164373	130164445	10005	54,34,44	6,2,6	62,81,66	2,3,4	160	155	0.0379873	0.500742	0.897,0.943,0.877	0.968,0.963,0.941	-0.052	-5.2	5.2
10251	ENSG00000117054	ACADM	1	+	75750769	75750891	75754932	75755093	75750454	75750546	75761121	75761370	10251	5,0,8	6,3,4	4,1,9	0,0,6	195	234	0.0376111	0.500742	0.5,0.0,0.706	1.0,1.0,0.643	-0.479	-47.9	47.9
1812	ENSG00000148153	INIP	9	-	112699197	112699309	112701787	112701880	112694130	112694233	112716460	112716541	1812	10,14,14	6,3,5	13,26,11	2,2,3	166	185	0.0378417	0.500742	0.65,0.839,0.757	0.879,0.935,0.803	-0.124	-12.4	12.4
4790	ENSG00000156113	KCNMA1	10	-	77304386	77304554	77376009	77376133	77251194	77251256	77403861	77404023	4790	2,0,1	6,4,10	2,2,3	2,9,10	197	241	0.0379351	0.500742	0.29,0.0,0.109	0.55,0.214,0.268	-0.211	-21.1	21.1
5254	ENSG00000165171	WBSCR27	7	-	73841069	73841198	73842017	73842144	73834589	73835002	73842489	73842535	5254	23,17,20	29,25,20	38,35,46	32,31,24	200	202	0.0377998	0.500742	0.445,0.407,0.502	0.545,0.533,0.659	-0.128	-12.8	12.8
690	ENSG00000188603	CLN3	16	-	28487455	28487541	28489289	28489386	28484005	28484118	28491481	28491560	690	88,48,69	1,3,4	80,93,90	12,5,4	170	159	0.0379421	0.500742	0.988,0.937,0.942	0.862,0.946,0.955	0.035	3.5	3.5
7256	ENSG00000249141	RP11-514O12.4	6	-	166948569	166948625	166952083	166952157	166946681	166946739	166952487	166952548	7256	2,2,0	112,88,91	7,6,0	124,141,98	147	129	0.0376713	0.500742	0.015,0.02,0.0	0.047,0.036,0.0	-0.016	-1.6	1.6
7708	ENSG00000155158	TTC39B	9	-	15225916	15226012	15267913	15267948	15211265	15211397	15307083	15307360	7708	5,3,8	3,1,1	13,6,5	8,7,3	108	169	0.0377753	0.500742	0.723,0.824,0.926	0.718,0.573,0.723	0.153	15.3	15.3
8439	ENSG00000101040	ZMYND8	20	-	47236325	47236516	47246007	47246517	47227202	47227281	47249286	47249439	8439	636448655	126,75,98	411485502	93102113	583	264	0.037817	0.500742	0.696,0.73,0.752	0.667,0.683,0.668	0.053	5.3	5.3
732	ENSG00000187097	ENTPD5	14	-	73975935	73976015	73976323	73976407	73974923	73974985	73977023	73977059	732	10,8,5	98,62,75	17,12,12	77,78,85	157	153	0.0380454	0.500866	0.09,0.112,0.061	0.177,0.13,0.121	-0.055	-5.5	5.5
8590	ENSG00000113810	SMC4	3	+	160400627	160400965	160401914	160402093	160399668	160399749	160402675	160402867	8590	44,30,48	91,69,93	51,69,79	73112111	411	252	0.0381512	0.500978	0.229,0.21,0.24	0.3,0.274,0.304	-0.066	-6.6	6.6
9232	ENSG00000139620	KANSL2	12	-	48660365	48660619	48662559	48662648	48654940	48655060	48667692	48667789	9232	3,6,0	181112140	0,3,0	135182174	162	327	0.0381112	0.500978	0.032,0.098,0.0	0.0,0.032,0.0	0.033	3.3	3.3
10921	ENSG00000104529	EEF1D	8	-	143593892	143594067	143596878	143597074	143586728	143586852	143597347	143597675	10921	59,63,57	39,35,20	64,62,81	17,23,28	269	248	0.0382289	0.501358	0.582,0.624,0.724	0.776,0.713,0.727	-0.095	-9.5	9.5
2135	ENSG00000182446	NPLOC4	17	-	81560581	81560699	81564163	81564238	81559395	81559416	81565504	81565607	2135	0,1,4	8,9,3	2,0,0	8,4,7	148	191	0.0386815	0.505363	0.0,0.125,0.632	0.244,0.0,0.0	0.171	17.1	17.1
2504	ENSG00000118985	ELL2	5	-	95919423	95919545	95932631	95932713	95913819	95913934	95943001	95943049	2504	9,4,12	440323369	13,16,12	361391342	155	195	0.0386393	0.505363	0.025,0.015,0.039	0.043,0.049,0.042	-0.018	-1.8	1.8
7427	ENSG00000166278	C2	6	+	31933866	31933965	31935922	31936061	31933609	31933783	31937318	31937459	7427	6,14,6	15,14,11	9,16,6	7,8,6	172	212	0.0386734	0.505363	0.33,0.552,0.402	0.613,0.711,0.552	-0.197	-19.7	19.7
11128	ENSG00000088367	EPB41L1	20	+	36125422	36125527	36173763	36173954	36112425	36112480	36175550	36175715	11128	0,2,1	84,30,57	2,3,4	70,109,58	178	264	0.0387641	0.505801	0.0,0.09,0.025	0.041,0.039,0.093	-0.019	-1.9	1.9
10119	ENSG00000167632	TRAPPC9	8	-	140426614	140426641	140435111	140435240	140405576	140405698	140439051	140439197	10119	50,41,50	7,1,3	31,53,58	6,10,7	202	100	0.0390398	0.508105	0.78,0.953,0.892	0.719,0.724,0.804	0.126	12.6	12.6
1061	ENSG00000204138	PHACTR4	1	+	28439309	28439361	28457831	28457855	28407409	28407463	28459084	28459258	1061	0,0,0	2,2,4	3,0,2	6,8,9	125	97	0.0390888	0.508105	0.0,0.0,0.0	0.28,0.0,0.147	-0.142	-14.2	14.2
5588	ENSG00000122085	MTERF4	2	-	241097242	241097427	241099395	241099894	241095565	241096438	241102252	241102332	5588	422260375	228146212	340433464	162195189	572	258	0.0390279	0.508105	0.455,0.445,0.444	0.486,0.5,0.525	-0.056	-5.6	5.6
1035	ENSG00000140157	NIPA2	15	+	22839971	22840197	22843101	22843228	22839654	22839790	22845145	22845267	1035	5,3,1	7,4,11	0,0,4	9,16,5	299	200	0.0391557	0.508333	0.323,0.334,0.057	0.0,0.0,0.349	0.122	12.2	12.2
4062	ENSG00000173041	ZNF680	7	-	64525269	64525352	64535818	64535940	64519883	64522500	64543706	64544219	4062	7,19,7	2,0,1	15,11,8	2,2,3	195	156	0.0392667	0.508424	0.737,1.0,0.848	0.857,0.815,0.681	0.077	7.7	7.7
6954	ENSG00000281566	RP11-485F13.1	X	+	98731530	98731584	98841940	98842001	98644527	98644574	98864610	98864904	6954	10,3,1	2,0,1	4,8,1	5,1,1	127	134	0.0393108	0.508424	0.841,1.0,0.513	0.458,0.894,0.513	0.163	16.3	16.3
8599	ENSG00000090661	CERS4	19	+	8242415	8242519	8250772	8250920	8241340	8241457	8251075	8251249	8599	3,0,5	7,1,2	0,3,0	3,4,2	177	221	0.039252	0.508424	0.349,0.0,0.757	0.0,0.484,0.0	0.207	20.7	20.7
10173	ENSG00000182973	CNOT10	3	+	32737409	32737490	32759457	32759571	32734799	32734976	32762732	32762863	10173	57,39,54	100,90,85	52,60,48	82,68,56	154	187	0.0396207	0.509899	0.409,0.345,0.435	0.435,0.517,0.51	-0.091	-9.1	9.1
4075	ENSG00000172785	CBWD1	9	-	160000	160140	161566	161654	156480	156527	162431	162469	4075	2,3,3	0,3,6	2,5,3	1,1,1	161	213	0.0395886	0.509899	1.0,0.57,0.398	0.726,0.869,0.799	-0.142	-14.2	14.2
5430	ENSG00000266967	AARSD1	17	-	42955841	42955972	42956203	42956320	42955089	42955367	42956403	42956525	5430	129132142	110111129	168165164	115107108	190	204	0.0395222	0.509899	0.557,0.561,0.542	0.611,0.623,0.62	-0.065	-6.5	6.5
5487	ENSG00000163617	CCDC191	3	-	114018677	114018868	114031625	114031779	114010771	114011021	114034924	114035148	5487	6,15,12	26,27,15	13,16,13	9,11,20	227	264	0.039623	0.509899	0.212,0.393,0.482	0.627,0.628,0.431	-0.2	-20	20
2484	ENSG00000272896	RP11-216L13.17	9	+	136791629	136791777	136791781	136792026	136791378	136791424	136792250	136792358	2484	40,23,40	118122125	77,56,59	163169145	221	318	0.039753	0.510466	0.328,0.213,0.315	0.405,0.323,0.369	-0.08	-8	8
6497	ENSG00000152620	NADK2	5	-	36208624	36208690	36210846	36210993	36207169	36207265	36211843	36211922	6497	10,0,2	23,19,36	1,1,2	22,22,23	220	139	0.0397663	0.510466	0.216,0.0,0.034	0.028,0.028,0.052	0.047	4.7	4.7
1017	ENSG00000249859	PVT1	8	+	128073402	128073491	128074072	128074291	128070159	128070361	128096517	128096656	1017	4,1,0	4,2,12	1,2,1	2,2,0	162	292	0.0398449	0.510839	0.643,0.474,0.0	0.474,0.643,1.0	-0.333	-33.3	33.3
8568	ENSG00000120903	CHRNA2	8	-	27474810	27475006	27475212	27475424	27470985	27471194	27478823	27479214	8568	27,25,26	13,10,20	28,38,20	8,10,7	285	269	0.0399707	0.511814	0.662,0.702,0.551	0.768,0.782,0.729	-0.121	-12.1	12.1
2736	ENSG00000277726	RP4-635E18.9	1	+	11015523	11015646	11016122	11016254	11013715	11013965	11016843	11017007	2736	4,3,2	0,1,1	3,0,2	2,2,0	196	205	0.0400255	0.511879	1.0,0.758,0.677	0.611,0.0,1.0	0.275	27.5	27.5
10902	ENSG00000104529	EEF1D	8	-	143593892	143594071	143596841	143597074	143586728	143586852	143597347	143597675	10902	69,61,51	46,41,24	56,65,69	20,26,31	306	252	0.0401097	0.512117	0.553,0.551,0.636	0.698,0.673,0.647	-0.093	-9.3	9.3
2556	ENSG00000114982	KANSL3	2	-	96619671	96619762	96631311	96631520	96619358	96619544	96636920	96637185	2556	77,57,61	33,26,23	43,44,56	28,27,36	282	164	0.0401857	0.512117	0.576,0.56,0.607	0.472,0.487,0.475	0.103	10.3	10.3
5316	ENSG00000269743	SLC25A53	X	-	104131847	104131959	104144505	104144591	104130603	104131223	104156877	104157027	5316	4,2,2	6,2,2	0,5,0	5,3,6	159	185	0.0401933	0.512117	0.437,0.538,0.538	0.0,0.66,0.0	0.284	28.4	28.4
2088	ENSG00000123349	PFDN5	12	+	53295838	53295948	53296453	53296551	53295541	53295639	53297849	53297924	2088	605600797	20,22,13	872863703	7,27,9	183	171	0.0405195	0.514998	0.966,0.962,0.983	0.991,0.968,0.986	-0.011	-1.1	1.1
8115	ENSG00000197857	ZNF44	19	-	12291219	12291250	12292572	12292819	12275955	12276082	12293231	12293375	8115	5,10,13	2,1,1	14,13,6	0,1,1	320	104	0.0405082	0.514998	0.448,0.765,0.809	1.0,0.809,0.661	-0.149	-14.9	14.9
8319	ENSG00000144366	GULP1	2	+	188318487	188318637	188320382	188320474	188292771	188293112	188383762	188383889	8319	10,6,1	0,3,1	7,5,8	5,7,3	223	165	0.0407024	0.516685	1.0,0.597,0.425	0.509,0.346,0.664	0.168	16.8	16.8
477	ENSG00000155256	ZFYVE27	10	+	97738476	97738674	97744728	97744915	97737120	97737321	97748268	97748364	477	57,43,59	61,68,53	66,77,79	49,66,58	271	260	0.0408639	0.51714	0.473,0.378,0.516	0.564,0.528,0.566	-0.097	-9.7	9.7
5109	ENSG00000149809	TM7SF2	11	+	65112514	65112711	65112810	65113414	65111871	65112067	65113490	65113594	5109	515311409	751454668	557679610	738797763	270	677	0.0409015	0.51714	0.632,0.632,0.606	0.654,0.681,0.667	-0.044	-4.4	4.4
6029	ENSG00000163517	HDAC11	3	+	13483463	13483564	13496735	13496852	13481245	13481394	13500712	13500789	6029	38,38,26	8,6,14	34,38,44	11,18,35	174	190	0.0409392	0.51714	0.838,0.874,0.67	0.771,0.697,0.579	0.112	11.2	11.2
8561	ENSG00000169398	PTK2	8	-	140830471	140830526	140846259	140846322	140818879	140819020	140846598	140846678	8561	96,80,79	64,40,33	61,53,73	41,44,59	136	128	0.0408024	0.51714	0.585,0.653,0.693	0.583,0.531,0.538	0.093	9.3	9.3
10098	ENSG00000103852	TTC23	15	-	99245388	99245510	99249621	99249739	99241364	99241559	99251154	99251223	10098	4,1,0	5,9,8	0,2,0	6,12,11	191	195	0.0412806	0.519196	0.45,0.102,0.0	0.0,0.145,0.0	0.136	13.6	13.6
3211	ENSG00000137807	KIF23	15	+	69446282	69446364	69446430	69446587	69446008	69446091	69446870	69446950	3211	74,33,50	0,0,2	42,61,49	1,4,4	155	230	0.0413385	0.519196	1.0,1.0,0.974	0.984,0.958,0.948	0.028	2.8	2.8
4607	ENSG00000051825	MPHOSPH9	12	-	123226287	123226351	123227462	123227616	123223037	123223127	123230260	123230522	4607	179160244	4,7,0	181202238	8,9,6	227	137	0.0412772	0.519196	0.964,0.932,1.0	0.932,0.931,0.96	0.024	2.4	2.4
7145	ENSG00000161405	IKZF3	17	-	39791415	39791583	39792672	39792933	39788257	39788374	39829386	39829488	7145	10,2,5	10,2,2	7,5,6	1,4,0	334	241	0.0412655	0.519196	0.419,0.419,0.643	0.835,0.474,1.0	-0.276	-27.6	27.6
7865	ENSG00000179818	PCBP1-AS1	2	-	70053730	70053792	70055655	70055910	70051202	70051305	70059642	70059680	7865	14,3,7	3,3,3	11,7,12	1,2,1	328	135	0.0413541	0.519196	0.658,0.292,0.49	0.819,0.59,0.832	-0.267	-26.7	26.7
10970	ENSG00000164609	SLU7	5	-	160417111	160417241	160418595	160418685	160415124	160415310	160419022	160419081	10970	2,5,3	17,12,8	1,1,1	12,5,6	163	203	0.0414408	0.519266	0.128,0.342,0.318	0.094,0.199,0.172	0.108	10.8	10.8
11392	ENSG00000101460	MAP1LC3A	20	+	34549904	34550029	34555671	34555794	34546853	34546916	34559207	34559263	11392	8,3,2	0,1,1	5,5,10	0,1,4	198	196	0.0416019	0.519266	1.0,0.748,0.664	1.0,0.832,0.712	-0.044	-4.4	4.4
3535	ENSG00000128739	SNRPN	15	+	24921156	24921255	24950574	24950690	24920010	24920124	24962113	24962209	3535	3,6,14	6,4,16	4,6,1	14,8,12	172	189	0.0416088	0.519266	0.355,0.622,0.49	0.239,0.452,0.084	0.231	23.1	23.1
7341	ENSG00000143748	NVL	1	-	224303722	224303857	224304735	224304812	224300561	224300663	224305033	224305166	7341	123104119	146106135	64,90,119	102144153	150	208	0.0414731	0.519266	0.539,0.576,0.55	0.465,0.464,0.519	0.072	7.2	7.2
937	ENSG00000164904	ALDH7A1	5	-	126582850	126582974	126583931	126584012	126577078	126577211	126592663	126592729	937	0,0,1	1,5,3	0,1,3	2,2,3	154	197	0.0416119	0.519266	0.0,0.0,0.299	0.0,0.39,0.561	-0.217	-21.7	21.7
10673	ENSG00000141522	ARHGDIA	17	-	81869329	81869406	81869541	81869625	81869172	81869236	81869740	81869957	10673	550336466	581384501	442538533	422456470	157	150	0.0421657	0.519817	0.475,0.455,0.471	0.5,0.53,0.52	-0.05	-5	5
10903	ENSG00000104529	EEF1D	8	-	143593892	143594071	143596878	143596980	143586728	143586852	143597347	143597675	10903	26,30,30	46,41,24	33,32,37	20,26,31	175	252	0.0419455	0.519817	0.449,0.513,0.643	0.704,0.639,0.632	-0.123	-12.3	12.3
10918	ENSG00000104529	EEF1D	8	-	143583163	143583276	143586218	143586246	143581228	143581328	143586728	143586852	10918	260141239	15,4,6	282360273	6,4,8	101	186	0.0420504	0.519817	0.97,0.985,0.987	0.989,0.994,0.984	-0.008	-0.8	0.8
1271	ENSG00000137221	TJAP1	6	+	43478658	43478718	43489898	43490028	43478086	43478232	43497880	43497977	1271	4,2,7	1,2,0	5,10,4	1,3,5	133	203	0.0418752	0.519817	0.859,0.604,1.0	0.884,0.836,0.55	0.064	6.4	6.4
18	ENSG00000081154	PCNP	3	+	101579789	101580004	101585439	101585511	101574094	101574279	101590214	101590270	18	817573785	315289342	850819776	243287333	288	145	0.04208	0.519817	0.566,0.5,0.536	0.638,0.59,0.54	-0.055	-5.5	5.5
2482	ENSG00000272896	RP11-216L13.17	9	+	136791629	136791777	136791777	136792026	136791378	136791424	136792250	136792358	2482	40,23,40	120122126	77,56,59	162173147	221	322	0.0417783	0.519817	0.327,0.215,0.316	0.409,0.32,0.369	-0.08	-8	8
2828	ENSG00000168894	RNF181	2	+	85596856	85596931	85597103	85597178	85596518	85596649	85597444	85597604	2828	7,5,8	105104115	19,19,14	178206128	148	148	0.0422115	0.519817	0.063,0.046,0.065	0.096,0.084,0.099	-0.035	-3.5	3.5
464	ENSG00000259399	TGIF2-C20orf24	20	+	36607868	36608000	36609600	36609758	36607714	36607818	36612009	36612384	464	31,24,39	361311406	26,29,27	440465445	205	231	0.0422028	0.519817	0.088,0.08,0.098	0.062,0.066,0.064	0.025	2.5	2.5
4920	ENSG00000276418	RP11-26J3.4	8	-	80002998	80003180	80038119	80038235	79918859	79919148	80042619	80042668	4920	115510291138	491349478	96011511109	517532482	189	255	0.0418317	0.519817	0.76,0.799,0.763	0.715,0.745,0.756	0.035	3.5	3.5
6867	ENSG00000175309	PHYKPL	5	-	178224615	178224729	178229939	178230099	178222851	178222934	178231404	178231523	6867	75,31,68	12,8,12	58,94,64	20,19,27	233	187	0.0417724	0.519817	0.834,0.757,0.82	0.699,0.799,0.655	0.086	8.6	8.6
7250	ENSG00000133318	RTN3	11	+	63704850	63704907	63718701	63721032	63681482	63681778	63749990	63750198	7250	0,0,0	148122220	2,1,1	160112173	130	2404	0.0421521	0.519817	0.0,0.0,0.0	0.188,0.142,0.097	-0.142	-14.2	14.2
10680	ENSG00000269699	ZIM2	19	-	56826387	56826463	56833289	56833420	56824261	56824514	56836017	56836104	10680	84,40,60	23,17,32	44,46,34	26,26,27	204	149	0.0422683	0.519895	0.727,0.632,0.578	0.553,0.564,0.479	0.114	11.4	11.4
1804	ENSG00000134575	ACP2	11	-	47244734	47244867	47245304	47245394	47243238	47243321	47245681	47245834	1804	3,4,4	74,55,67	6,8,12	61,92,88	163	206	0.0423982	0.520236	0.049,0.084,0.07	0.111,0.099,0.147	-0.051	-5.1	5.1
9039	ENSG00000151208	DLG5	10	-	77845210	77845437	77847036	77847213	77843446	77843706	77853353	77853537	9039	6,2,1	0,0,3	11,5,1	3,2,4	250	300	0.0423576	0.520236	1.0,1.0,0.286	0.815,0.75,0.231	0.163	16.3	16.3
9928	ENSG00000004455	AK2	1	-	33021366	33021405	33021592	33021703	33014521	33014594	33024441	33024567	9928	559420594	126101173	684709677	127141148	184	112	0.0424476	0.520236	0.73,0.717,0.676	0.766,0.754,0.736	-0.044	-4.4	4.4
10006	ENSG00000136699	SMPD4	2	-	130158183	130158265	130161090	130161272	130157250	130157396	130164373	130164445	10006	51,33,51	6,2,6	63,78,66	2,3,4	255	155	0.0434162	0.522232	0.838,0.909,0.838	0.95,0.94,0.909	-0.071	-7.1	7.1
10171	ENSG00000099326	MZF1	19	-	58572549	58572719	58572757	58572870	58571298	58571429	58573054	58573311	10171	6,8,9	23,6,12	1,6,8	20,20,23	186	243	0.0431207	0.522232	0.254,0.635,0.495	0.061,0.282,0.312	0.243	24.3	24.3
10542	ENSG00000005700	IBTK	6	-	82174897	82175002	82175903	82176026	82173366	82173438	82181878	82182028	10542	31,6,27	2,0,0	9,25,21	2,4,0	196	178	0.0427181	0.522232	0.934,1.0,1.0	0.803,0.85,1.0	0.094	9.4	9.4
11299	ENSG00000134153	EMC7	15	-	34090316	34090455	34095894	34096009	34088052	34088133	34101603	34101807	11299	149,98,136	366335443	165166150	378399366	188	212	0.0429582	0.522232	0.315,0.248,0.257	0.33,0.319,0.316	-0.048	-4.8	4.8
11324	ENSG00000151612	ZNF827	4	-	145763089	145763122	145763401	145763468	145757626	145761598	145764987	145765165	11324	1,1,3	2,0,6	1,0,1	2,1,1	140	106	0.0436713	0.522232	0.275,1.0,0.275	0.275,0.0,0.431	0.281	28.1	28.1
1279	ENSG00000135776	ABCB10	1	-	229521591	229521635	229525935	229526116	229518840	229518875	229527228	229527308	1279	75,47,82	24,9,27	45,66,85	12,9,11	254	117	0.0438241	0.522232	0.59,0.706,0.583	0.633,0.772,0.781	-0.102	-10.2	10.2
1524	ENSG00000044115	CTNNA1	5	+	138754693	138755163	138778017	138778069	138753417	138753510	138781922	138782029	1524	10,5,9	2,0,0	3,3,2	0,2,1	543	125	0.0436754	0.522232	0.535,1.0,1.0	1.0,0.257,0.315	0.321	32.1	32.1
1527	ENSG00000173276	ZBTB21	21	-	41997120	41997228	42002349	42002500	41993947	41994108	42002896	42002961	1527	12,5,8	1,4,0	9,8,9	2,0,0	224	181	0.0441388	0.522232	0.907,0.502,1.0	0.784,1.0,1.0	-0.125	-12.5	12.5
1793	ENSG00000006607	FARP2	2	+	241436480	241436538	241441303	241441556	241434961	241435030	241456746	241456922	1793	51,30,53	91,46,79	31,54,48	74122106	131	326	0.0430027	0.522232	0.582,0.619,0.625	0.51,0.524,0.53	0.087	8.7	8.7
2103	ENSG00000159267	HLCS	21	-	36946008	36946134	36948165	36948287	36938831	36938994	36962035	36962170	2103	8,7,5	20,6,13	5,2,3	16,18,12	195	199	0.0431998	0.522232	0.29,0.544,0.282	0.242,0.102,0.203	0.19	19	19
3610	ENSG00000176473	WDR25	14	+	100380909	100381746	100468020	100468168	100376432	100376504	100483993	100484124	3610	103,82,104	35,14,17	115102102	16,17,6	910	221	0.0436664	0.522232	0.417,0.587,0.598	0.636,0.593,0.805	-0.144	-14.4	14.4
4309	ENSG00000116906	GNPAT	1	+	231250963	231251143	231258221	231258309	231241206	231241456	231260506	231260683	4309	97,105,72	0,3,5	90,77,80	2,0,0	253	161	0.0437227	0.522232	1.0,0.957,0.902	0.966,1.0,1.0	-0.036	-3.6	3.6
4443	ENSG00000121310	ECHDC2	1	-	52905329	52905417	52906518	52906611	52905033	52905090	52907867	52907954	4443	59,30,47	15,31,20	44,68,62	15,13,16	166	161	0.043605	0.522232	0.792,0.484,0.695	0.74,0.835,0.79	-0.131	-13.1	13.1
4524	ENSG00000138459	SLC35A5	3	+	112580545	112580706	112581178	112581326	112573888	112573956	112582670	112584156	4524	124,94,91	117113102	115148126	102105111	234	221	0.0435176	0.522232	0.5,0.44,0.457	0.516,0.571,0.517	-0.069	-6.9	6.9
5240	ENSG00000112146	FBXO9	6	+	53084688	53084766	53089742	53089854	53082503	53082618	53092428	53092547	5240	1,1,1	5,4,6	0,0,0	1,3,8	151	185	0.0429628	0.522232	0.197,0.234,0.17	0.0,0.0,0.0	0.2	20	20
5278	ENSG00000151090	THRB	3	-	24190073	24190334	24228937	24229001	24152407	24152490	24318357	24318494	5278	6,2,6	177187147	3,6,14	130146140	137	334	0.0433422	0.522232	0.076,0.025,0.091	0.053,0.091,0.196	-0.049	-4.9	4.9
5745	ENSG00000258984	UBE2F-SCLY	2	+	238016565	238016633	238025341	238025412	237987962	237987992	238030555	238030613	5745	3,6,4	89,80,78	1,0,5	76,95,91	141	144	0.044023	0.522232	0.033,0.071,0.05	0.013,0.0,0.053	0.029	2.9	2.9
6074	ENSG00000255526	NEDD8-MDP1	14	-	24214491	24214545	24214545	24214754	24214371	24214395	24215551	24215662	6074	1,6,3	43,34,46	2,1,0	40,43,33	282	127	0.0439714	0.522232	0.01,0.074,0.029	0.022,0.01,0.0	0.027	2.7	2.7
6296	ENSG00000076321	KLHL20	1	+	173716002	173716066	173733712	173734286	173714983	173715078	173751763	173751922	6296	14,6,18	328208332	13,23,22	270282291	137	647	0.0439543	0.522232	0.168,0.12,0.204	0.185,0.278,0.263	-0.078	-7.8	7.8
63	ENSG00000223745	RP4-717I23.3	1	-	93269682	93269758	93273473	93273628	93264637	93264772	93305387	93305470	63	2,3,8	6,0,1	1,3,0	1,3,1	228	149	0.0434804	0.522232	0.179,1.0,0.839	0.395,0.395,0.0	0.409	40.9	40.9
6526	ENSG00000281131	SCHLAP1	2	+	180725212	180725291	180823932	180824070	180724595	180724690	180827240	180827507	6526	7,3,9	29,23,30	3,2,6	27,42,37	152	211	0.0429788	0.522232	0.251,0.153,0.294	0.134,0.062,0.184	0.106	10.6	10.6
7038	ENSG00000137054	POLR1E	9	+	37492100	37492243	37492281	37492375	37489314	37489400	37492656	37492715	7038	1,2,2	5,6,4	4,2,6	4,6,1	216	167	0.0442278	0.522232	0.134,0.205,0.279	0.436,0.205,0.823	-0.282	-28.2	28.2
7081	ENSG00000166342	NETO1	18	-	72810696	72810809	72820740	72820947	72794362	72794404	72858825	72859074	7081	6,2,6	18,13,9	13,10,16	23,18,10	280	186	0.0438877	0.522232	0.181,0.093,0.307	0.273,0.27,0.515	-0.159	-15.9	15.9
7101	ENSG00000114654	EFCC1	3	+	129007425	129007607	129026441	129026644	129003793	129004077	129030702	129030860	7101	4,11,5	4,4,6	2,2,2	7,3,3	255	276	0.0438489	0.522232	0.52,0.749,0.474	0.236,0.419,0.419	0.223	22.3	22.3
7154	ENSG00000090905	TNRC6A	16	+	24815146	24815305	24815354	24815475	24809349	24809481	24816815	24816956	7154	108131118	4,5,6	89141139	1,3,3	232	194	0.04285	0.522232	0.958,0.956,0.943	0.987,0.975,0.975	-0.027	-2.7	2.7
7307	ENSG00000283013	RP11-511P7.5	7	+	150409270	150409508	150409830	150410058	150408641	150408784	150410159	150410249	7307	2,0,6	8,2,4	4,4,5	1,6,1	311	301	0.0438918	0.522232	0.195,0.0,0.592	0.795,0.392,0.829	-0.41	-41	41
8620	ENSG00000006837	CDKL3	5	-	134308573	134308727	134312291	134312380	134308137	134308466	134321790	134321903	8620	0,2,1	6,9,7	0,4,2	5,7,0	162	227	0.0434909	0.522232	0.0,0.237,0.167	0.0,0.445,1.0	-0.347	-34.7	34.7
8774	ENSG00000229729	RP11-159G9.5	3	+	88113114	88113196	88126133	88126303	88086256	88086402	88128808	88129011	8774	13,20,24	13,17,21	17,16,20	24,25,32	155	243	0.0441863	0.522232	0.611,0.648,0.642	0.526,0.501,0.495	0.126	12.6	12.6
9309	ENSG00000072135	PTPN18	2	+	130360194	130360275	130367081	130367171	130359607	130359646	130369132	130369201	9309	7,2,5	3,0,4	4,2,2	3,7,3	154	163	0.0442337	0.522232	0.712,1.0,0.57	0.585,0.232,0.414	0.35	35	35
9428	ENSG00000100401	RANGAP1	22	-	41285362	41285518	41285543	41285697	41284900	41285153	41285985	41286251	9428	9,6,8	3,7,5	13,17,16	3,2,6	227	229	0.0433673	0.522232	0.752,0.464,0.617	0.814,0.896,0.729	-0.202	-20.2	20.2
9919	ENSG00000168802	CHTF8	16	-	69121435	69121493	69124699	69124880	69121052	69121170	69132483	69132567	9919	5,3,7	101,92,115	0,2,2	118133124	254	131	0.0431919	0.522232	0.025,0.017,0.03	0.0,0.008,0.008	0.019	1.9	1.9
9976	ENSG00000167522	ANKRD11	16	-	89329162	89329374	89361494	89361680	89316932	89317075	89418283	89418368	9976	15,2,15	0,0,1	7,9,16	1,0,4	259	285	0.0440392	0.522232	1.0,1.0,0.943	0.885,1.0,0.815	0.081	8.1	8.1
3176	ENSG00000186567	CEACAM19	19	+	44666957	44667321	44671303	44671436	44662277	44662398	44671745	44671986	3176	12,6,10	3,0,3	6,10,14	2,0,1	437	206	0.0444963	0.52413	0.653,1.0,0.611	0.586,1.0,0.868	-0.063	-6.3	6.3
6185	ENSG00000182473	EXOC7	17	-	76090328	76090481	76091142	76091235	76089174	76089320	76094413	76094581	6185	122,59,84	103,59,79	81,64,73	75,94,117	166	226	0.0444522	0.52413	0.617,0.577,0.591	0.595,0.481,0.459	0.083	8.3	8.3
10760	ENSG00000270136	MINOS1-NBL1	1	+	19614500	19614594	19617257	19617336	19597066	19597109	19622099	19622147	10760	0,0,2	9,4,4	3,1,1	6,4,11	167	152	0.0446225	0.524589	0.0,0.0,0.313	0.313,0.185,0.076	-0.087	-8.7	8.7
7067	ENSG00000166342	NETO1	18	-	72820740	72820911	72854492	72854645	72794362	72794404	72858825	72859074	7067	19,9,27	7,1,7	23,22,20	10,8,20	226	244	0.0446372	0.524589	0.746,0.907,0.806	0.713,0.748,0.519	0.16	16	16
2309	ENSG00000143416	SELENBP1	1	-	151367015	151367175	151367218	151367341	151366721	151366904	151368198	151368319	2309	54,13,40	16,3,14	45,43,55	10,8,6	196	233	0.0448148	0.524988	0.8,0.837,0.773	0.843,0.865,0.916	-0.071	-7.1	7.1
5456	ENSG00000215375	MYL5	4	+	678957	679033	679037	679173	678665	678765	679913	680018	5456	102,86,73	1,4,3	85,113,83	9,2,7	149	209	0.0448319	0.524988	0.993,0.968,0.972	0.93,0.988,0.943	0.024	2.4	2.4
6036	ENSG00000119725	ZNF410	14	+	73893796	73893932	73896315	73896530	73886858	73886915	73898070	73898262	6036	62,59,58	107,85,95	61,57,69	121145141	209	288	0.0448752	0.524988	0.444,0.489,0.457	0.41,0.351,0.403	0.075	7.5	7.5
7868	ENSG00000179818	PCBP1-AS1	2	-	70053730	70053792	70055713	70055910	70051202	70051305	70083537	70083687	7868	9,2,2	3,3,3	7,4,6	1,2,1	270	135	0.0447766	0.524988	0.6,0.25,0.25	0.778,0.5,0.75	-0.309	-30.9	30.9
11113	ENSG00000070501	POLB	8	+	42344952	42345019	42352518	42352568	42339011	42339069	42355515	42355567	11113	23,24,30	39,28,46	24,37,32	35,26,16	140	123	0.0449959	0.525804	0.341,0.43,0.364	0.376,0.556,0.637	-0.145	-14.5	14.5
5041	ENSG00000196586	MYO6	6	+	75911671	75911698	75913356	75913421	75908495	75908627	75914062	75914281	5041	5,4,5	4,4,2	3,9,8	0,4,1	100	138	0.0450606	0.525962	0.633,0.58,0.775	1.0,0.756,0.917	-0.228	-22.8	22.8
10732	ENSG00000068078	FGFR3	4	+	1802913	1803064	1803691	1803836	1801834	1802025	1804329	1804520	10732	13,2,15	15,7,8	12,14,18	5,2,12	224	218	0.0459866	0.527539	0.458,0.218,0.646	0.7,0.872,0.593	-0.281	-28.1	28.1
10882	ENSG00000104529	EEF1D	8	-	143583165	143583276	143586218	143586246	143581228	143581328	143586728	143586852	10882	260141239	11,7,6	282360273	6,4,7	101	184	0.0464032	0.527539	0.977,0.973,0.986	0.988,0.994,0.986	-0.011	-1.1	1.1
11334	ENSG00000079277	MKNK1	1	-	46584658	46584803	46585873	46585973	46583227	46583329	46594112	46594280	11334	6,0,4	5,4,7	9,4,7	1,3,7	173	218	0.0457441	0.527539	0.602,0.0,0.419	0.919,0.627,0.558	-0.361	-36.1	36.1
1309	ENSG00000158161	EYA3	1	-	28038838	28038905	28042570	28042650	28035543	28035680	28048382	28048426	1309	27,28,41	32,34,45	42,34,35	30,24,30	153	140	0.0460422	0.527539	0.436,0.43,0.455	0.562,0.565,0.516	-0.107	-10.7	10.7
1899	ENSG00000130985	UBA1	X	+	47196946	47197024	47198385	47198628	47193828	47194024	47198802	47198919	1899	6,5,6	39,21,32	2,1,4	27,27,28	151	316	0.0462263	0.527539	0.244,0.333,0.282	0.134,0.072,0.23	0.141	14.1	14.1
1901	ENSG00000130529	TRPM4	19	+	49166040	49166215	49168259	49168423	49158191	49158259	49168552	49168736	1901	73,41,66	50,32,40	54,58,56	47,60,56	248	237	0.0462349	0.527539	0.583,0.55,0.612	0.523,0.48,0.489	0.084	8.4	8.4
2066	ENSG00000196428	TSC22D2	3	+	150423048	150423120	150438197	150438354	150411178	150411308	150457075	150457127	2066	0,2,2	20,14,8	1,2,5	9,13,4	145	230	0.0462286	0.527539	0.0,0.185,0.284	0.15,0.196,0.665	-0.181	-18.1	18.1
2082	ENSG00000123349	PFDN5	12	+	53295838	53295941	53296453	53296551	53295541	53295639	53297849	53297924	2082	558544728	20,22,13	784795622	7,27,9	176	171	0.0455267	0.527539	0.964,0.96,0.982	0.991,0.966,0.985	-0.012	-1.2	1.2
2105	ENSG00000159267	HLCS	21	-	36946008	36946154	36948165	36948287	36938831	36938994	36962035	36962170	2105	8,7,5	27,9,18	5,2,3	18,26,17	195	219	0.0461972	0.527539	0.25,0.466,0.238	0.238,0.08,0.165	0.157	15.7	15.7
2310	ENSG00000143416	SELENBP1	1	-	151369003	151369189	151369441	151369614	151368198	151368319	151369712	151369769	2310	360276282	985621927	339355355	109212491146	246	259	0.0458264	0.527539	0.278,0.319,0.243	0.246,0.23,0.246	0.039	3.9	3.9
3101	ENSG00000101084	C20orf24	20	+	36607714	36607818	36607889	36608000	36605784	36606065	36612009	36612557	3101	356256365	25,16,35	441471434	24,22,25	177	184	0.045311	0.527539	0.937,0.943,0.916	0.95,0.957,0.947	-0.019	-1.9	1.9
3648	ENSG00000147121	KRBOX4	X	+	46471141	46471185	46472024	46472143	46463197	46463308	46472749	46473669	3648	1,0,0	6,4,5	1,3,0	4,5,1	117	192	0.0459781	0.527539	0.215,0.0,0.0	0.291,0.496,0.0	-0.191	-19.1	19.1
4001	ENSG00000136643	RPS6KC1	1	+	213176399	213176492	213232122	213232255	213167857	213167973	213240701	213242297	4001	42,32,25	32,16,25	28,21,15	31,21,31	166	206	0.0459531	0.527539	0.62,0.713,0.554	0.528,0.554,0.375	0.143	14.3	14.3
5662	ENSG00000171045	TSNARE1	8	-	142345742	142345892	142354636	142354758	142343965	142344472	142403103	142403182	5662	3,1,1	18,13,7	3,5,5	7,12,21	195	223	0.0458892	0.527539	0.16,0.081,0.14	0.329,0.323,0.214	-0.162	-16.2	16.2
5702	ENSG00000115827	DCAF17	2	+	171476859	171476950	171477986	171478104	171468887	171469030	171480037	171480193	5702	9,1,6	6,1,4	3,5,4	8,6,8	164	191	0.0457789	0.527539	0.636,0.538,0.636	0.304,0.493,0.368	0.215	21.5	21.5
5952	ENSG00000108774	RAB5C	17	-	42131606	42131822	42133198	42133366	42130336	42130590	42154892	42154988	5952	4,0,1	4,1,0	0,1,0	1,1,2	241	289	0.0463422	0.527539	0.545,0.0,1.0	0.0,0.545,0.0	0.333	33.3	33.3
6780	ENSG00000133433	GSTT2B	22	-	23958850	23958963	23959539	23959737	23958550	23958701	23960293	23960381	6780	14,7,20	11,8,18	19,23,32	14,11,8	271	186	0.0462896	0.527539	0.466,0.375,0.433	0.482,0.589,0.733	-0.177	-17.7	17.7
7674	ENSG00000137996	RTCA	1	+	100267165	100267245	100267499	100267538	100266523	100266624	100268151	100268295	7674	1,1,0	12,2,2	2,3,0	7,3,6	153	112	0.0461098	0.527539	0.057,0.268,0.0	0.173,0.423,0.0	-0.09	-9	9
7866	ENSG00000179818	PCBP1-AS1	2	-	70053730	70053792	70055713	70055910	70051202	70051305	70059642	70059680	7866	12,3,7	3,3,3	12,6,9	1,2,1	270	135	0.0460162	0.527539	0.667,0.333,0.538	0.857,0.6,0.818	-0.246	-24.6	24.6
823	ENSG00000137878	GCOM1	15	+	57661449	57661533	57674967	57675068	57639439	57639545	57684401	57684674	823	0,1,1	1,1,0	1,1,1	0,2,2	157	174	0.0464255	0.527539	0.0,0.526,1.0	1.0,0.357,0.357	-0.063	-6.3	6.3
8559	ENSG00000169398	PTK2	8	-	140746759	140746860	140752231	140752313	140744651	140744767	140761164	140761262	8559	19,16,19	90,80,117	12,10,11	89,92,100	155	174	0.0464102	0.527539	0.192,0.183,0.154	0.131,0.109,0.11	0.06	6	6
9171	ENSG00000051382	PIK3CB	3	-	138770050	138770117	138788838	138788936	138759172	138759359	138796462	138796567	9171	6,4,3	1,3,7	0,2,2	1,4,4	171	140	0.0455887	0.527539	0.831,0.522,0.26	0.0,0.29,0.29	0.344	34.4	34.4
9544	ENSG00000136280	CCM2	7	+	45068442	45068579	45072725	45072783	45038252	45038426	45073459	45073571	9544	46,24,35	45,50,50	52,68,43	52,57,40	210	131	0.045283	0.527539	0.389,0.23,0.304	0.384,0.427,0.401	-0.096	-9.6	9.6
9636	ENSG00000259673	IQCH-AS1	15	-	67442192	67442407	67466493	67466711	67430320	67430400	67518999	67519102	9636	3,2,2	1,0,2	2,4,3	3,3,2	291	288	0.0456032	0.527539	0.748,1.0,0.497	0.398,0.569,0.598	0.227	22.7	22.7
11228	ENSG00000096060	FKBP5	6	-	35678957	35679074	35684337	35684485	35642719	35642843	35688803	35688942	11228	17,14,17	2,7,4	13,12,9	7,7,7	221	190	0.0464832	0.527612	0.88,0.632,0.785	0.615,0.596,0.525	0.187	18.7	18.7
10772	ENSG00000259316	CTD-2116N17.1	15	-	64300318	64300723	64376742	64376928	64251544	64251581	64380957	64381038	10772	193143215	61,73,64	207221230	55,65,58	259	478	0.0465992	0.527766	0.854,0.783,0.861	0.874,0.863,0.88	-0.04	-4	4
2015	ENSG00000214357	NEURL1B	5	+	172669784	172670330	172683418	172684138	172641265	172641437	172686170	172686296	2015	36,17,12	28,8,10	24,22,31	20,35,41	619	793	0.0465518	0.527766	0.622,0.731,0.606	0.606,0.446,0.492	0.138	13.8	13.8
11344	ENSG00000149187	CELF1	11	-	47506857	47506897	47536619	47536730	47500860	47500932	47552991	47553117	11344	8,4,3	2,0,0	3,4,6	2,1,1	184	113	0.0467286	0.528069	0.711,1.0,1.0	0.479,0.711,0.787	0.245	24.5	24.5
7914	ENSG00000241015	TPM3P9	19	+	53433579	53433750	53439827	53439933	53431983	53432028	53441795	53444670	7914	10,10,19	15,3,12	9,9,13	17,14,21	244	179	0.0467037	0.528069	0.328,0.71,0.537	0.28,0.32,0.312	0.221	22.1	22.1
4766	ENSG00000198920	KIAA0753	17	-	6623508	6623571	6623606	6623688	6622881	6623097	6624754	6624861	4766	11,12,5	11,10,6	5,4,2	7,10,7	155	136	0.0468577	0.528368	0.467,0.513,0.422	0.385,0.26,0.2	0.186	18.6	18.6
7636	ENSG00000115762	PLEKHB2	2	+	131126683	131126786	131132901	131133015	131125752	131125905	131140166	131140275	7636	457362539	128,92,135	456545483	165155165	176	187	0.0468189	0.528368	0.791,0.807,0.809	0.746,0.789,0.757	0.038	3.8	3.8
5262	ENSG00000116918	TSNAX	1	+	231529260	231529359	231537212	231537327	231528666	231528826	231542480	231542611	5262	84,73,93	262236241	55,58,67	215250233	172	188	0.0471082	0.530444	0.259,0.253,0.297	0.219,0.202,0.239	0.05	5	5
8947	ENSG00000187605	TET3	2	+	74003109	74003166	74046277	74048411	73986403	73986706	74073548	74073639	8947	14,2,3	302177181	12,12,10	179253225	130	2207	0.0471774	0.530444	0.44,0.161,0.22	0.532,0.446,0.43	-0.196	-19.6	19.6
9492	ENSG00000114120	SLC25A36	3	+	140966347	140966427	140968682	140968730	140963126	140963227	140970926	140970993	9492	9,8,8	1,3,3	4,13,8	3,0,0	153	121	0.0471964	0.530444	0.877,0.678,0.678	0.513,1.0,1.0	-0.093	-9.3	9.3
9436	ENSG00000136122	BORA	13	+	72728925	72729093	72731280	72731387	72727922	72728007	72734959	72735005	9436	4,9,7	5,4,4	13,9,7	3,2,2	241	180	0.0472639	0.530623	0.374,0.627,0.567	0.764,0.771,0.723	-0.23	-23	23
129	ENSG00000135250	SRPK2	7	-	105268805	105268869	105306499	105306571	105203627	105203785	105388647	105388702	129	5,0,0	14,6,2	1,1,0	5,11,12	145	137	0.0473503	0.530808	0.252,0.0,0.0	0.159,0.079,0.0	0.005	0.5	0.5
5554	ENSG00000239779	WBP1	2	+	74459651	74459745	74459872	74460049	74458468	74458671	74460220	74460856	5554	57,41,66	309234307	56,57,61	363425417	167	250	0.0473835	0.530808	0.216,0.208,0.243	0.188,0.167,0.18	0.044	4.4	4.4
2046	ENSG00000005801	ZNF195	11	-	3361975	3362032	3362545	3362602	3361742	3361889	3370974	3371070	2046	3,2,3	0,2,0	2,0,3	1,1,2	130	130	0.0474438	0.530819	1.0,0.5,1.0	0.667,0.0,0.6	0.411	41.1	41.1
9990	ENSG00000116406	EDEM3	1	-	184736949	184737020	184737020	184737064	184734530	184734643	184737610	184737736	9990	32,27,36	0,2,5	35,41,35	0,0,0	117	144	0.0474875	0.530819	1.0,0.943,0.899	1.0,1.0,1.0	-0.053	-5.3	5.3
3044	ENSG00000128059	PPAT	4	-	56403705	56403763	56403986	56404118	56403288	56403401	56406494	56406701	3044	4,4,3	0,2,0	1,4,2	0,3,1	205	131	0.0479009	0.532136	1.0,0.561,1.0	1.0,0.46,0.561	0.18	18	18
3332	ENSG00000006576	PHTF2	7	+	77929152	77929327	77937709	77937838	77922622	77922778	77940029	77940459	3332	57,58,46	42,29,30	38,49,55	33,45,53	248	202	0.0479835	0.532136	0.525,0.62,0.555	0.484,0.47,0.458	0.096	9.6	9.6
3478	ENSG00000198300	PEG3	19	-	56829782	56829921	56833289	56833420	56826387	56826463	56836017	56836104	3478	86,47,58	13,6,12	46,48,37	14,8,16	204	212	0.0479013	0.532136	0.873,0.891,0.834	0.773,0.862,0.706	0.086	8.6	8.6
4064	ENSG00000173041	ZNF680	7	-	64525269	64525352	64535818	64535936	64519883	64522500	64543706	64544219	4064	13,22,13	2,0,1	26,14,9	2,2,3	191	156	0.0479698	0.532136	0.841,1.0,0.914	0.914,0.851,0.71	0.093	9.3	9.3
8366	ENSG00000163512	AZI2	3	-	28341511	28341647	28348072	28348111	28340401	28340622	28348600	28348819	8366	0,0,0	3,6,1	1,0,1	0,1,2	112	209	0.0478058	0.532136	0.0,0.0,0.0	1.0,0.0,0.483	-0.494	-49.4	49.4
8395	ENSG00000176124	DLEU1	13	+	50390197	50390291	50415088	50415202	50082170	50082557	50433412	50433550	8395	1,0,0	0,1,2	4,0,1	1,5,3	167	187	0.0479295	0.532136	1.0,0.0,0.0	0.817,0.0,0.272	-0.03	-3	3
9454	ENSG00000120742	SERP1	3	-	150573908	150574045	150583116	150583202	150566384	150567106	150602943	150603174	9454	16,11,6	16,1,4	10,21,8	2,6,0	159	210	0.0480189	0.532136	0.569,0.936,0.665	0.868,0.822,1.0	-0.173	-17.3	17.3
9490	ENSG00000114120	SLC25A36	3	+	140966933	140967036	140968682	140968730	140963126	140963227	140970926	140970993	9490	36,34,24	1,3,3	29,26,31	3,0,0	176	121	0.0477363	0.532136	0.961,0.886,0.846	0.869,1.0,1.0	-0.059	-5.9	5.9
1898	ENSG00000130985	UBA1	X	+	47196946	47197024	47198308	47198355	47193828	47194024	47198802	47198919	1898	6,5,6	5,1,4	2,1,4	3,5,4	151	120	0.0481145	0.532622	0.488,0.799,0.544	0.346,0.137,0.443	0.302	30.2	30.2
5055	ENSG00000196586	MYO6	6	+	75894813	75894840	75895245	75895362	75892529	75892690	75898372	75898411	5055	135,94,123	12,4,14	104148125	25,15,11	100	190	0.048219	0.533205	0.955,0.978,0.943	0.888,0.949,0.956	0.028	2.8	2.8
5345	ENSG00000239382	ALKBH6	19	-	36011403	36011464	36013020	36013089	36010737	36011045	36013343	36013422	5345	57,45,73	44,32,44	47,37,42	33,51,51	142	134	0.0483434	0.533422	0.55,0.57,0.61	0.573,0.406,0.437	0.105	10.5	10.5
8396	ENSG00000176124	DLEU1	13	+	50390197	50390291	50415089	50415202	50274931	50275046	50433412	50433550	8396	1,0,0	0,1,2	4,0,1	1,5,3	167	186	0.048394	0.533422	1.0,0.0,0.0	0.817,0.0,0.271	-0.029	-2.9	2.9
993	ENSG00000205250	E2F4	16	+	67192989	67193119	67193421	67193515	67192760	67192870	67194397	67194459	993	50,31,53	19,9,32	29,44,45	27,27,30	203	167	0.0483415	0.533422	0.684,0.739,0.577	0.469,0.573,0.552	0.135	13.5	13.5
5499	ENSG00000100201	DDX17	22	-	38494885	38495046	38495795	38495937	38494629	38494802	38498084	38498150	5499	532405529	695570722	472511538	516629568	215	234	0.0484796	0.533794	0.454,0.436,0.444	0.499,0.469,0.508	-0.047	-4.7	4.7
10849	ENSG00000185721	DRG1	22	+	31403028	31403204	31411011	31411081	31400619	31400743	31420255	31420425	10849	317246335	98119109	314353334	92,94,91	249	143	0.0485669	0.534184	0.65,0.543,0.638	0.662,0.683,0.678	-0.064	-6.4	6.4
3847	ENSG00000064042	LIMCH1	4	+	41604226	41604273	41605449	41605597	41603874	41603905	41605893	41606004	3847	57,46,72	8,18,10	91,101,55	7,15,7	120	221	0.0487429	0.534679	0.929,0.825,0.93	0.96,0.925,0.935	-0.045	-4.5	4.5
4451	ENSG00000121310	ECHDC2	1	-	52905316	52905417	52906518	52906611	52905033	52905090	52907867	52907954	4451	59,30,47	20,30,26	44,68,62	17,13,26	166	174	0.0487677	0.534679	0.756,0.512,0.655	0.731,0.846,0.714	-0.123	-12.3	12.3
5239	ENSG00000112146	FBXO9	6	+	53084688	53084766	53089658	53089854	53082503	53082618	53092428	53092547	5239	1,1,1	9,7,8	0,0,0	3,6,11	151	269	0.0486768	0.534679	0.165,0.203,0.182	0.0,0.0,0.0	0.183	18.3	18.3
11020	ENSG00000165525	NEMF	14	-	49796232	49796328	49797372	49797465	49795790	49795944	49799474	49799524	11020	5,0,0	6,5,7	0,1,0	7,9,6	166	169	0.0488886	0.535435	0.459,0.0,0.0	0.0,0.102,0.0	0.119	11.9	11.9
4331	ENSG00000118518	RNF146	6	+	127282286	127282395	127285207	127285348	127280230	127280340	127286049	127286177	4331	2,6,2	5,5,6	0,4,1	5,8,12	182	214	0.0490988	0.535457	0.32,0.585,0.282	0.0,0.37,0.089	0.243	24.3	24.3
4519	ENSG00000130695	CEP85	1	+	26244165	26244318	26255170	26255865	26239761	26239838	26257596	26257730	4519	21,15,27	144128148	20,36,23	99104129	226	768	0.0490843	0.535457	0.331,0.285,0.383	0.407,0.541,0.377	-0.109	-10.9	10.9
7829	ENSG00000145819	ARHGAP26	5	+	143207197	143207308	143207382	143207473	143147230	143147381	143213996	143214088	7829	26,21,26	5,0,1	14,31,8	1,4,7	184	164	0.0490438	0.535457	0.823,1.0,0.959	0.926,0.874,0.505	0.159	15.9	15.9
9193	ENSG00000255717	SNHG1	11	-	62854887	62854938	62855132	62855216	62854518	62854551	62855423	62855488	9193	137,83,142	37,31,52	122131111	51,50,71	157	124	0.0490932	0.535457	0.745,0.679,0.683	0.654,0.674,0.553	0.075	7.5	7.5
1511	ENSG00000066557	LRRC40	1	-	70159329	70159438	70173464	70173510	70155688	70155796	70173621	70173709	1511	27,15,25	82,68,67	30,45,23	64,89,58	119	182	0.0491758	0.53573	0.335,0.252,0.363	0.418,0.436,0.378	-0.094	-9.4	9.4
686	ENSG00000171428	NAT1	8	+	18212390	18212545	18216876	18216994	18211284	18211342	18219410	18219489	686	5,3,6	6,2,11	1,5,1	9,6,11	228	191	0.0492329	0.535785	0.411,0.557,0.314	0.085,0.411,0.071	0.238	23.8	23.8
250	ENSG00000185813	PCYT2	17	-	81905381	81905447	81905669	81905735	81905065	81905154	81906099	81906177	250	92,67,97	62,58,78	83,77,82	75,98,82	139	139	0.0493614	0.53605	0.597,0.536,0.554	0.525,0.44,0.5	0.074	7.4	7.4
5674	ENSG00000166295	ANAPC16	10	+	72223887	72224056	72230365	72230430	72220053	72220379	72233000	72235858	5674	372276420	15,13,12	381468382	13,9,6	242	138	0.0493183	0.53605	0.934,0.924,0.952	0.944,0.967,0.973	-0.025	-2.5	2.5
9496	ENSG00000140153	WDR20	14	+	102208602	102209862	102221556	102221658	102194937	102195120	102222829	102223667	9496	460315395	1,1,2	420410442	2,3,5	1333	175	0.0494604	0.536559	0.984,0.976,0.963	0.965,0.947,0.921	0.03	3	3
1098	ENSG00000163644	PPM1K	4	-	88271094	88271189	88274425	88274454	88268761	88268906	88277142	88277243	1098	0,2,1	6,0,1	0,1,0	3,2,1	102	168	0.0495325	0.536776	0.0,1.0,0.622	0.0,0.452,0.0	0.39	39	39
4609	ENSG00000051825	MPHOSPH9	12	-	123226287	123226351	123227462	123227613	123223037	123223127	123230260	123230522	4609	134109165	4,7,0	123147177	8,9,6	224	137	0.049637	0.536779	0.953,0.905,1.0	0.904,0.909,0.947	0.033	3.3	3.3
7374	ENSG00000089022	MAPKAPK5	12	+	111865249	111865323	111866155	111866231	111842625	111842769	111867571	111867669	7374	26,23,24	51,37,40	26,39,30	39,41,26	147	149	0.0496116	0.536779	0.341,0.387,0.378	0.403,0.491,0.539	-0.109	-10.9	10.9
6529	ENSG00000281131	SCHLAP1	2	+	180725212	180725291	180823907	180824070	180724595	180724690	180827240	180827507	6529	7,3,9	24,17,26	3,2,6	24,31,30	152	236	0.0497828	0.537791	0.312,0.215,0.35	0.163,0.091,0.237	0.129	12.9	12.9
10896	ENSG00000104529	EEF1D	8	-	143593892	143594071	143596854	143597074	143586728	143586849	143597347	143597675	10896	62,59,49	46,39,24	52,56,63	18,26,29	293	252	0.0499002	0.538307	0.537,0.565,0.637	0.713,0.649,0.651	-0.091	-9.1	9.1
6084	ENSG00000141756	FKBP10	17	+	41819569	41819675	41819840	41820023	41819254	41819399	41820268	41820461	6084	162139177	52,36,50	171192222	35,45,43	179	256	0.0499352	0.538307	0.817,0.847,0.835	0.875,0.859,0.881	-0.039	-3.9	3.9
11193	ENSG00000196756	SNHG17	20	-	38422290	38422368	38425934	38426052	38421005	38421098	38426418	38426503	11193	5,5,4	0,0,3	4,8,8	0,1,4	191	151	0.0500131	0.538583	1.0,1.0,0.513	1.0,0.863,0.613	0.012	1.2	1.2
9923	ENSG00000156374	PCGF6	10	-	103333924	103333952	103345023	103345132	103326533	103326632	103347237	103347319	9923	12,15,20	4,2,3	13,18,21	8,10,5	182	101	0.0501147	0.539113	0.625,0.806,0.787	0.474,0.5,0.7	0.181	18.1	18.1
3080	ENSG00000179104	TMTC2	12	+	82756982	82757126	82801109	82801220	82687480	82687669	82857009	82857580	3080	14,13,14	3,2,0	23,8,25	1,1,0	217	184	0.0502025	0.539493	0.798,0.846,1.0	0.951,0.872,1.0	-0.06	-6	6
10503	ENSG00000153406	NMRAL1	16	-	4469226	4469465	4474092	4474166	4466162	4466402	4474553	4474651	10503	66,42,64	436357474	69,96,101	481521514	147	312	0.0509304	0.539742	0.243,0.2,0.223	0.233,0.281,0.294	-0.047	-4.7	4.7
10911	ENSG00000104529	EEF1D	8	-	143593874	143594067	143596878	143597074	143586728	143586852	143597347	143597675	10911	59,63,57	51,39,23	64,62,81	17,31,33	269	266	0.0509047	0.539742	0.534,0.615,0.71	0.788,0.664,0.708	-0.1	-10	10
2147	ENSG00000182446	NPLOC4	17	-	81560581	81560683	81563916	81563979	81559395	81559416	81565504	81565607	2147	0,1,3	5,6,1	0,0,1	7,3,6	136	175	0.0509596	0.539742	0.0,0.177,0.794	0.0,0.0,0.177	0.265	26.5	26.5
3731	ENSG00000227354	RBM26-AS1	13	+	79415110	79415364	79417834	79417916	79412681	79412907	79420759	79420815	3731	6,11,15	1,1,2	6,15,4	2,2,5	327	155	0.0509442	0.539742	0.74,0.839,0.78	0.587,0.78,0.275	0.239	23.9	23.9
4442	ENSG00000121310	ECHDC2	1	-	52905329	52905417	52906518	52906608	52905033	52905090	52907867	52907954	4442	26,8,18	15,31,20	18,29,29	15,13,16	163	161	0.0507141	0.539742	0.631,0.203,0.471	0.542,0.688,0.642	-0.189	-18.9	18.9
4608	ENSG00000051825	MPHOSPH9	12	-	123226287	123226351	123227545	123227616	123223037	123223127	123230260	123230522	4608	46,49,72	4,7,0	58,55,64	8,9,6	144	137	0.0505361	0.539742	0.916,0.869,1.0	0.873,0.853,0.91	0.05	5	5
544	ENSG00000259768	RP5-991G20.1	16	+	72747016	72747182	72781727	72781819	72745404	72745466	72787162	72791624	544	2,0,3	13,15,21	2,9,1	22,15,8	239	165	0.0503642	0.539742	0.096,0.0,0.09	0.059,0.293,0.079	-0.082	-8.2	8.2
5680	ENSG00000166295	ANAPC16	10	+	72223892	72224056	72230365	72230430	72220053	72220379	72233000	72235858	5680	287206322	15,13,12	295361282	13,9,6	237	138	0.0503118	0.539742	0.918,0.902,0.94	0.93,0.959,0.965	-0.031	-3.1	3.1
6247	ENSG00000205581	HMGN1	21	-	39347246	39347292	39347915	39347952	39345145	39345274	39348291	39348339	6247	1,0,0	2,2,3	2,1,1	2,4,3	110	119	0.0509163	0.539742	0.351,0.0,0.0	0.52,0.213,0.265	-0.216	-21.6	21.6
7402	ENSG00000196549	MME	3	+	155080744	155080899	155081152	155081262	155080020	155080466	155084157	155084327	7402	35,19,22	21,4,7	35,29,24	5,5,7	228	183	0.0509095	0.539742	0.572,0.792,0.716	0.849,0.823,0.733	-0.108	-10.8	10.8
7933	ENSG00000112584	FAM120B	6	+	170348150	170348323	170358225	170358420	170330448	170330550	170388286	170388493	7933	51,53,46	17,21,15	53,61,53	8,11,17	246	268	0.0505756	0.539742	0.766,0.733,0.77	0.878,0.858,0.773	-0.08	-8	8
8343	ENSG00000144366	GULP1	2	+	188483944	188484185	188517524	188517658	188483430	188483492	188522755	188522827	8343	0,3,1	1,1,2	4,6,1	0,1,3	314	207	0.0506701	0.539742	0.0,0.664,0.248	1.0,0.798,0.18	-0.355	-35.5	35.5
8382	ENSG00000166743	ACSM1	16	-	20627188	20627316	20636738	20636840	20624095	20624215	20637370	20637451	8382	19,15,18	32,18,46	21,12,10	48,49,38	175	201	0.0505391	0.539742	0.405,0.489,0.31	0.334,0.22,0.232	0.139	13.9	13.9
8693	ENSG00000204832	ST8SIA6-AS1	10	+	17391039	17391195	17398775	17398976	17386935	17387075	17399104	17399202	8693	1,1,1	0,3,2	3,1,4	0,3,0	229	274	0.0504252	0.539742	1.0,0.285,0.374	1.0,0.285,1.0	-0.209	-20.9	20.9
2304	ENSG00000168615	ADAM9	8	+	39071297	39071413	39076146	39076275	39055576	39055772	39077227	39077411	2304	661535711	21,14,4	598810700	6,10,10	189	202	0.0510519	0.540164	0.971,0.976,0.995	0.991,0.989,0.987	-0.008	-0.8	0.8
3348	ENSG00000167272	POP5	12	-	120579773	120579923	120580995	120581257	120579153	120579412	120581342	120581381	3348	168111168	182126153	218247177	185176162	335	223	0.0512647	0.541858	0.381,0.37,0.422	0.44,0.483,0.421	-0.057	-5.7	5.7
2749	ENSG00000250722	SEPP1	5	-	42804655	42804773	42810690	42810778	42801237	42801331	42811835	42811893	2749	9,6,7	659572649	8,13,17	578710652	161	191	0.0514239	0.541872	0.016,0.012,0.013	0.016,0.021,0.03	-0.009	-0.9	0.9
478	ENSG00000155256	ZFYVE27	10	+	97738476	97738674	97744728	97744915	97737120	97737321	97749473	97749586	478	57,43,59	39,54,37	66,75,79	30,41,46	271	260	0.0513355	0.541872	0.584,0.433,0.605	0.679,0.637,0.622	-0.105	-10.5	10.5
815	ENSG00000107890	ANKRD26	10	-	27060817	27060881	27061143	27061242	27060511	27060540	27063987	27064081	815	21,14,14	0,2,1	11,14,20	1,2,3	172	137	0.0514156	0.541872	1.0,0.848,0.918	0.898,0.848,0.842	0.059	5.9	5.9
7915	ENSG00000241015	TPM3P9	19	+	53433592	53433750	53439827	53439933	53431983	53432028	53441795	53444670	7915	9,10,16	15,3,12	8,7,13	17,14,21	231	179	0.0514918	0.542032	0.317,0.721,0.508	0.267,0.279,0.324	0.225	22.5	22.5
11300	ENSG00000134153	EMC7	15	-	34090316	34090455	34095894	34096009	34084363	34084486	34101603	34101807	11300	149,98,136	194178242	165165149	196219188	188	212	0.0517229	0.542674	0.464,0.383,0.388	0.487,0.459,0.472	-0.061	-6.1	6.1
1526	ENSG00000173276	ZBTB21	21	-	41997120	41997228	42002349	42002563	41993947	41994108	42002896	42002961	1526	13,10,18	1,4,0	12,11,16	2,0,0	287	181	0.0516811	0.542674	0.891,0.612,1.0	0.791,1.0,1.0	-0.096	-9.6	9.6
9725	ENSG00000169710	FASN	17	-	82089249	82089261	82089314	82089414	82088968	82089172	82089631	82089726	9725	33,20,26	132,71,104	15,28,32	127169131	173	85	0.0517636	0.542674	0.109,0.122,0.109	0.055,0.075,0.107	0.034	3.4	3.4
9807	ENSG00000145012	LPP	3	+	188335113	188335197	188341662	188341719	188153283	188153363	188406111	188406313	9807	4,0,1	8,10,10	0,0,0	22,10,12	157	130	0.0517195	0.542674	0.293,0.0,0.076	0.0,0.0,0.0	0.123	12.3	12.3
2713	ENSG00000136813	KIAA0368	9	-	111383142	111383332	111384521	111384569	111378579	111378730	111385336	111385442	2713	123,76,101	154,86,161	72,92,100	140162155	121	263	0.0519665	0.544247	0.635,0.658,0.577	0.528,0.552,0.584	0.069	6.9	6.9
2133	ENSG00000065600	TMEM206	1	-	212375192	212375300	212377561	212377706	212364475	212365376	212379894	212380037	2133	35,31,32	31,27,30	49,48,40	24,33,24	218	181	0.052163	0.544643	0.484,0.488,0.47	0.629,0.547,0.581	-0.105	-10.5	10.5
8253	ENSG00000166783	KIAA0430	16	-	15625371	15625800	15630331	15630504	15625015	15625173	15631380	15631498	8253	42,35,53	136115140	27,40,28	130151117	246	502	0.0520633	0.544643	0.387,0.383,0.436	0.298,0.351,0.328	0.076	7.6	7.6
93	ENSG00000239900	ADSL	22	+	40353072	40353117	40354247	40354327	40349831	40350035	40358863	40359035	93	65,50,58	161131152	59,66,62	196239205	118	153	0.0521187	0.544643	0.344,0.331,0.331	0.281,0.264,0.282	0.06	6	6
10580	ENSG00000078369	GNB1	1	-	1839189	1839238	1853151	1853297	1825396	1825499	1890819	1890836	10580	32,18,33	711432615	43,42,40	568674694	219	122	0.0524407	0.545391	0.024,0.023,0.029	0.04,0.034,0.031	-0.01	-1	1
1930	ENSG00000160191	PDE9A	21	+	42731750	42731949	42732069	42732124	42698967	42699011	42733355	42733426	1930	84,44,47	97,75,64	60,81,59	72,59,62	272	128	0.0523699	0.545391	0.29,0.216,0.257	0.282,0.392,0.309	-0.073	-7.3	7.3
4450	ENSG00000121310	ECHDC2	1	-	52905316	52905417	52906518	52906608	52905033	52905090	52907867	52907954	4450	26,8,18	20,30,26	18,29,29	17,13,26	163	174	0.0524465	0.545391	0.581,0.222,0.425	0.531,0.704,0.544	-0.184	-18.4	18.4
7964	ENSG00000166801	FAM111A	11	+	59143496	59143695	59144743	59144896	59143082	59143304	59148835	59148953	7964	164133165	44,37,59	115159178	58,63,62	272	226	0.0524001	0.545391	0.756,0.749,0.699	0.622,0.677,0.705	0.067	6.7	6.7
2923	ENSG00000160087	UBE2J2	1	-	1264782	1264830	1266097	1266240	1263345	1263386	1267861	1267992	2923	4,0,5	2,2,4	9,5,2	0,2,2	216	121	0.0526333	0.546781	0.528,0.0,0.412	1.0,0.583,0.359	-0.334	-33.4	33.4
10647	ENSG00000131002	TXLNGY	Y	+	19567840	19567992	19568873	19568919	19567349	19567570	19587209	19587507	10647	8,9,6	0,1,0	5,10,14	1,2,1	225	119	0.0527727	0.547125	1.0,0.826,1.0	0.726,0.726,0.881	0.164	16.4	16.4
1750	ENSG00000165983	PTER	10	+	16467131	16467210	16484336	16484816	16437356	16437490	16486351	16486617	1750	6,2,3	309267308	12,8,1	262309295	152	553	0.0527694	0.547125	0.066,0.027,0.034	0.143,0.086,0.012	-0.038	-3.8	3.8
1769	ENSG00000003249	DBNDD1	16	-	90013143	90013259	90014429	90014676	90009283	90009430	90019310	90019473	1769	10,5,5	3,3,2	6,4,6	7,3,7	320	189	0.0529693	0.547144	0.663,0.496,0.596	0.336,0.441,0.336	0.214	21.4	21.4
3416	ENSG00000197548	ATG7	3	+	11299361	11299416	11306942	11307060	11298685	11298855	11308983	11309061	3416	28,17,21	66,49,78	18,38,22	38,61,49	128	191	0.0528647	0.547144	0.388,0.341,0.287	0.414,0.482,0.401	-0.094	-9.4	9.4
6496	ENSG00000152620	NADK2	5	-	36207169	36207265	36211843	36211922	36201105	36201161	36217747	36217884	6496	116,77,121	163151150	85114127	112130122	152	169	0.052931	0.547144	0.442,0.362,0.473	0.458,0.494,0.536	-0.07	-7	7
7823	ENSG00000181666	HKR1	19	+	37346422	37346492	37346887	37347052	37335168	37335257	37347189	37347316	7823	0,3,5	8,9,12	4,4,9	10,4,10	143	238	0.0529871	0.547144	0.0,0.357,0.409	0.4,0.625,0.6	-0.286	-28.6	28.6
6072	ENSG00000255526	NEDD8-MDP1	14	-	24218142	24218215	24218383	24218554	24217185	24217223	24232249	24232285	6072	8,1,5	0,1,0	10,1,4	2,1,1	244	146	0.053192	0.548554	1.0,0.374,1.0	0.749,0.374,0.705	0.182	18.2	18.2
8867	ENSG00000261130	RP11-1021N1.1	16	+	15400786	15400857	15434394	15434759	15395949	15396207	15515304	15515333	8867	3,2,11	4,4,10	7,11,9	1,4,7	144	438	0.0532303	0.548554	0.695,0.603,0.77	0.955,0.893,0.796	-0.192	-19.2	19.2
5620	ENSG00000183020	AP2A2	11	+	972061	972255	977094	977224	970168	970311	981197	981299	5620	282231255	121,92,114	186304265	103148154	267	203	0.0533898	0.549098	0.639,0.656,0.63	0.579,0.61,0.567	0.056	5.6	5.6
9237	ENSG00000092621	PHGDH	1	+	119724318	119724469	119724784	119724875	119723375	119723441	119726850	119726905	9237	3,6,6	0,2,7	3,5,9	1,1,1	224	164	0.0533686	0.549098	1.0,0.687,0.386	0.687,0.785,0.868	-0.089	-8.9	8.9
4681	ENSG00000196208	GREB1	2	+	11620904	11621007	11625153	11625306	11618287	11618919	11626961	11627104	4681	44,26,28	71,46,60	36,33,36	42,42,46	176	226	0.0536747	0.551478	0.443,0.421,0.375	0.524,0.502,0.501	-0.096	-9.6	9.6
10574	ENSG00000078369	GNB1	1	-	1846085	1846172	1847877	1848036	1839189	1839238	1890819	1890836	10574	16,5,19	2,3,0	10,14,7	0,3,0	232	160	0.0539849	0.554072	0.847,0.535,1.0	1.0,0.763,1.0	-0.127	-12.7	12.7
4033	ENSG00000101126	ADNP	20	-	50904765	50904849	50918738	50918781	50903888	50904001	50928650	50928825	4033	1,2,3	13,18,16	2,0,0	3,13,6	116	157	0.0540803	0.554072	0.094,0.131,0.202	0.474,0.0,0.0	-0.016	-1.6	1.6
9888	ENSG00000182149	IST1	16	+	71923291	71923380	71924810	71924817	71922473	71922680	71927613	71930639	9888	25,13,19	8,2,4	21,29,28	3,2,3	162	80	0.0540887	0.554072	0.607,0.762,0.701	0.776,0.877,0.822	-0.135	-13.5	13.5
11411	ENSG00000108651	UTP6	17	-	31889284	31889403	31892259	31892323	31887235	31887313	31892746	31892794	11411	79,59,86	154141145	72,92,108	131119155	137	192	0.0542138	0.554802	0.418,0.37,0.454	0.435,0.52,0.494	-0.069	-6.9	6.9
1087	ENSG00000138382	METTL5	2	-	169812456	169812506	169815476	169815528	169811756	169811858	169819560	169819643	1087	79,72,73	106,96,106	94,89,90	67101106	125	123	0.0543697	0.554978	0.423,0.425,0.404	0.58,0.464,0.455	-0.082	-8.2	8.2
1988	ENSG00000027001	MIPEP	13	-	23760532	23760733	23798723	23798855	23760087	23760217	23805949	23806069	1988	5,10,1	4,6,2	3,4,3	6,7,8	205	274	0.0546504	0.554978	0.626,0.69,0.401	0.401,0.433,0.334	0.183	18.3	18.3
4065	ENSG00000173041	ZNF680	7	-	64525269	64525352	64541729	64541917	64519883	64522500	64543706	64544219	4065	11,5,4	2,0,1	11,5,9	2,2,3	261	156	0.0546731	0.554978	0.767,1.0,0.705	0.767,0.599,0.642	0.155	15.5	15.5
8413	ENSG00000115020	PIKFYVE	2	+	208276711	208276830	208285725	208285933	208273583	208273733	208288728	208288818	8413	12,24,15	79,48,78	12,23,36	36,62,54	192	281	0.0544508	0.554978	0.182,0.423,0.22	0.328,0.352,0.494	-0.116	-11.6	11.6
8441	ENSG00000101040	ZMYND8	20	-	47238757	47239138	47246007	47246517	47236325	47236516	47249286	47249439	8441	637449654	165105152	411486505	99153174	583	454	0.0547161	0.554978	0.75,0.769,0.77	0.764,0.712,0.693	0.04	4	4
8538	ENSG00000242288	RP11-464F9.1	10	-	73698261	73698356	73703856	73703964	73697532	73697720	73704985	73705078	8538	4,3,3	7,2,3	2,2,3	9,9,7	181	168	0.0546825	0.554978	0.347,0.582,0.481	0.171,0.171,0.285	0.261	26.1	26.1
9356	ENSG00000165501	LRR1	14	+	49603551	49603618	49607399	49608121	49602369	49602468	49614255	49614671	9356	10,4,10	251245232	5,6,5	281299336	140	795	0.0545042	0.554978	0.184,0.085,0.197	0.092,0.102,0.078	0.065	6.5	6.5
9453	ENSG00000120742	SERP1	3	-	150573908	150574045	150583116	150583250	150566384	150567106	150602943	150603174	9453	16,9,9	16,1,4	15,14,12	2,6,0	207	210	0.0546036	0.554978	0.504,0.901,0.695	0.884,0.703,1.0	-0.162	-16.2	16.2
9978	ENSG00000167522	ANKRD11	16	-	89361494	89361677	89372971	89373134	89316932	89317078	89418283	89418368	9978	5,0,0	20,3,7	0,0,0	5,7,9	236	256	0.0546695	0.554978	0.213,0.0,0.0	0.0,0.0,0.0	0.071	7.1	7.1
1900	ENSG00000130985	UBA1	X	+	47196946	47197024	47198526	47198651	47193828	47194024	47198802	47198919	1900	6,5,6	10,6,19	2,1,4	7,18,10	151	198	0.0551532	0.557763	0.44,0.522,0.293	0.273,0.068,0.344	0.19	19	19
5555	ENSG00000239779	WBP1	2	+	74459437	74459745	74459872	74460049	74458638	74458671	74460220	74460310	5555	132,90,133	309234307	123145131	363425417	381	250	0.0550801	0.557763	0.219,0.202,0.221	0.182,0.183,0.171	0.035	3.5	3.5
5813	ENSG00000127527	EPS15L1	19	-	16361778	16361984	16377121	16377254	16355238	16355851	16385128	16385211	5813	66,41,34	74,51,69	34,40,43	67,99,76	206	279	0.0550991	0.557763	0.547,0.521,0.4	0.407,0.354,0.434	0.091	9.1	9.1
3453	ENSG00000154743	TSEN2	3	+	12505153	12505231	12516610	12516661	12503261	12503784	12519058	12519197	3453	20,16,34	15,4,10	22,24,25	9,28,27	151	124	0.0555444	0.560137	0.523,0.767,0.736	0.667,0.413,0.432	0.171	17.1	17.1
3596	ENSG00000053747	LAMA3	18	+	23851380	23851398	23851473	23851573	23847463	23847668	23857843	23857988	3596	6,3,1	29,25,26	1,3,0	25,22,25	91	173	0.0557846	0.560137	0.282,0.186,0.068	0.071,0.206,0.0	0.086	8.6	8.6
3879	ENSG00000072609	CHFR	12	-	132862332	132862425	132869618	132869834	132861466	132861634	132870723	132870783	3879	82,54,52	0,1,0	49,51,42	2,4,0	289	166	0.0557608	0.560137	1.0,0.969,1.0	0.934,0.88,1.0	0.052	5.2	5.2
4063	ENSG00000173041	ZNF680	7	-	64525269	64525352	64541837	64541917	64519883	64522500	64543706	64544219	4063	1,3,2	2,0,1	3,2,1	2,2,3	153	156	0.0558233	0.560137	0.338,1.0,0.671	0.605,0.505,0.254	0.215	21.5	21.5
5322	ENSG00000102890	ELMO3	16	+	67199872	67200001	67200191	67200361	67199683	67199756	67200656	67200808	5322	2,6,3	94,79,109	3,2,1	123141108	202	243	0.055499	0.560137	0.025,0.084,0.032	0.029,0.017,0.011	0.028	2.8	2.8
8183	ENSG00000187987	ZSCAN23	6	-	28435858	28436343	28440074	28440207	28434451	28435078	28443398	28443480	8183	2,3,7	37,26,26	1,1,2	19,25,23	206	558	0.0557246	0.560137	0.128,0.238,0.422	0.125,0.098,0.191	0.125	12.5	12.5
8376	ENSG00000130733	YIPF2	19	-	10927629	10927769	10927798	10927959	10925685	10925773	10928379	10928440	8376	157,92,138	75,33,49	203186210	54,61,65	234	213	0.0556703	0.560137	0.656,0.717,0.719	0.774,0.735,0.746	-0.054	-5.4	5.4
8377	ENSG00000130733	YIPF2	19	-	10927629	10927769	10927798	10927920	10925685	10925773	10928379	10928440	8377	62,41,54	75,33,49	84,82,90	54,61,65	195	213	0.0556038	0.560137	0.475,0.576,0.546	0.63,0.595,0.602	-0.077	-7.7	7.7
2968	ENSG00000186020	ZNF529	19	-	36556103	36556197	36572332	36572392	36554669	36554796	36589614	36589701	2968	1,2,2	24,6,18	0,2,0	9,24,21	133	167	0.0558883	0.560244	0.05,0.295,0.122	0.0,0.095,0.0	0.124	12.4	12.4
8895	ENSG00000141556	TBCD	17	+	82900650	82900731	82905935	82906053	82884144	82884202	82911757	82911789	8895	19,6,19	87,67,90	21,20,28	63,85,102	154	191	0.0560266	0.561083	0.213,0.1,0.208	0.292,0.226,0.254	-0.084	-8.4	8.4
10207	ENSG00000164647	STEAP1	7	+	90162973	90163110	90163657	90163741	90161913	90162078	90164476	90164829	10207	34,27,44	1,4,4	19,33,31	2,5,9	210	157	0.0561141	0.561413	0.962,0.835,0.892	0.877,0.831,0.72	0.087	8.7	8.7
7663	ENSG00000173660	UQCRH	1	+	46309100	46309127	46310154	46310316	46303708	46303820	46316551	46316776	7663	208177270	198618652247	191244227	251925842403	100	235	0.0561712	0.56144	0.198,0.182,0.22	0.151,0.182,0.182	0.028	2.8	2.8
1045	ENSG00000154889	MPPE1	18	-	11897525	11897620	11905737	11905953	11896983	11897356	11906202	11906309	1045	30,49,61	31,17,32	42,76,48	18,16,18	289	168	0.0565363	0.563993	0.36,0.626,0.526	0.576,0.734,0.608	-0.135	-13.5	13.5
9231	ENSG00000139620	KANSL2	12	-	48660467	48660619	48662559	48662654	48654940	48655060	48667692	48667789	9231	15,12,10	111,62,90	3,11,8	68,100,95	168	225	0.0564902	0.563993	0.153,0.206,0.13	0.056,0.128,0.101	0.068	6.8	6.8
7404	ENSG00000196549	MME	3	+	155085302	155085397	155112432	155112616	155085058	155085094	155114993	155115077	7404	3,0,0	41,26,30	2,2,2	24,29,30	168	257	0.056607	0.564152	0.101,0.0,0.0	0.113,0.095,0.093	-0.067	-6.7	6.7
8004	ENSG00000128309	MPST	22	+	37025001	37025077	37026998	37027188	37024191	37024810	37029215	37029822	8004	0,0,1	2,4,0	1,1,2	3,7,3	149	263	0.0568209	0.565736	0.0,0.0,1.0	0.37,0.201,0.541	-0.037	-3.7	3.7
988	ENSG00000109381	ELF2	4	-	139116648	139116751	139125163	139125329	139101590	139102353	139137629	139137867	988	40,50,64	6,8,1	52,48,56	4,1,2	239	176	0.0572737	0.569531	0.831,0.822,0.979	0.905,0.972,0.954	-0.066	-6.6	6.6
9977	ENSG00000167522	ANKRD11	16	-	89361494	89361680	89372971	89373134	89316932	89317078	89418283	89418368	9977	5,0,0	17,2,11	0,0,0	5,9,14	236	259	0.0573127	0.569531	0.244,0.0,0.0	0.0,0.0,0.0	0.081	8.1	8.1
8987	ENSG00000155111	CDK19	6	-	110670469	110670541	110746125	110746199	110667433	110667574	110815008	110815204	8987	4,2,2	2,2,1	0,1,4	2,2,5	147	145	0.0576486	0.572317	0.664,0.497,0.664	0.0,0.33,0.441	0.351	35.1	35.1
10070	ENSG00000100814	CCNB1IP1	14	-	20318255	20318470	20319011	20319103	20316226	20316560	20325538	20325653	10070	2,1,2	1,0,4	2,1,1	1,7,5	165	288	0.0578394	0.57254	0.777,1.0,0.466	0.777,0.2,0.259	0.336	33.6	33.6
1036	ENSG00000140157	NIPA2	15	+	22839971	22840197	22843101	22843321	22839654	22839790	22845145	22845267	1036	5,3,1	15,5,14	0,0,4	11,22,7	299	293	0.0578935	0.57254	0.246,0.37,0.065	0.0,0.0,0.359	0.107	10.7	10.7
710	ENSG00000198721	ECI2	6	-	4117307	4117451	4119185	4119284	4115705	4116029	4125249	4125370	710	227240282	145412941480	250317279	117114091383	172	217	0.0578842	0.57254	0.165,0.19,0.194	0.212,0.221,0.203	-0.029	-2.9	2.9
8672	ENSG00000125746	EML2	19	-	45624718	45624818	45626704	45626839	45621482	45621637	45629950	45630046	8672	56,23,65	14,6,27	59,70,44	31,27,29	208	173	0.0577458	0.57254	0.769,0.761,0.667	0.613,0.683,0.558	0.114	11.4	11.4
7641	ENSG00000115762	PLEKHB2	2	+	131130720	131130760	131132901	131132991	131126683	131126786	131146636	131147602	7641	234145187	80,55,78	162180199	81,95,88	113	163	0.0579974	0.573017	0.808,0.792,0.776	0.743,0.732,0.765	0.045	4.5	4.5
327	ENSG00000121578	B4GALT4	3	-	119229846	119230244	119235144	119235227	119226808	119227041	119236852	119237070	327	0,5,5	250190287	8,6,6	241269249	156	471	0.0583428	0.575877	0.0,0.074,0.05	0.091,0.063,0.068	-0.033	-3.3	3.3
9100	ENSG00000147421	HMBOX1	8	+	29049289	29049394	29050318	29050386	29048959	29049048	29051017	29051163	9100	3,6,1	3,0,1	6,6,8	0,0,1	178	141	0.0585421	0.57729	0.442,1.0,0.442	1.0,1.0,0.864	-0.327	-32.7	32.7
9006	ENSG00000087470	DNM1L	12	+	32679935	32679987	32682873	32683054	32679319	32679465	32701414	32701562	9006	4,0,0	1,8,3	0,1,0	1,3,5	125	254	0.0587563	0.578848	0.89,0.0,0.0	0.0,0.404,0.0	0.162	16.2	16.2
2697	ENSG00000175455	CCDC14	3	-	123955842	123956115	123956739	123956795	123948895	123949132	123961143	123961209	2697	15,26,18	48,47,60	14,17,16	71,67,63	129	346	0.0588492	0.579209	0.456,0.597,0.446	0.346,0.405,0.405	0.114	11.4	11.4
5329	ENSG00000114956	DGUOK	2	+	73946718	73946906	73957124	73957240	73938909	73939022	73958145	73958245	5329	239203287	141106124	289271271	105,133,99	261	189	0.058946	0.579359	0.551,0.581,0.626	0.666,0.596,0.665	-0.056	-5.6	5.6
8475	ENSG00000114374	USP9Y	Y	+	12707668	12707881	12708633	12708693	12701230	12702055	12709387	12709543	8475	3,8,6	18,29,18	12,8,8	9,21,23	286	133	0.058977	0.579359	0.072,0.114,0.134	0.383,0.15,0.139	-0.117	-11.7	11.7
256	ENSG00000230091	TMEM254-AS1	10	-	80055915	80056126	80060789	80060933	80053395	80053586	80078726	80078912	256	14,8,10	21,22,39	22,14,18	26,21,29	217	284	0.059067	0.57969	0.466,0.322,0.251	0.525,0.466,0.448	-0.133	-13.3	13.3
5739	ENSG00000131051	RBM39	20	-	35739392	35739547	35740524	35740597	35738967	35739017	35740823	35740887	5739	120,85,110	75,89,57	88117135	50,61,57	146	228	0.0591803	0.580249	0.714,0.599,0.751	0.733,0.75,0.787	-0.069	-6.9	6.9
1199	ENSG00000142192	APP	21	-	25997359	25997416	26000014	26000180	25982343	25982477	26021839	26022042	1199	205013541984	82,55,82	161020661913	47,74,57	239	130	0.0593755	0.580661	0.931,0.931,0.929	0.949,0.938,0.948	-0.015	-1.5	1.5
3609	ENSG00000176473	WDR25	14	+	100380909	100381746	100468020	100468195	100376432	100376504	100483993	100484124	3609	103,82,104	17,9,11	115102102	10,11,2	910	248	0.0593915	0.580661	0.623,0.713,0.72	0.758,0.716,0.933	-0.117	-11.7	11.7
5744	ENSG00000258984	UBE2F-SCLY	2	+	238016565	238016633	238025341	238025412	237987962	237987992	238035877	238035940	5744	3,5,4	0,1,0	1,1,6	1,2,1	141	144	0.0593603	0.580661	1.0,0.836,1.0	0.505,0.338,0.86	0.378	37.8	37.8
2552	ENSG00000114982	KANSL3	2	-	96619358	96619544	96631311	96631462	96613487	96613619	96636920	96637185	2552	47,41,31	98,55,69	28,22,42	90,86,80	224	259	0.0595375	0.581536	0.357,0.463,0.342	0.265,0.228,0.378	0.097	9.7	9.7
11446	ENSG00000089123	TASP1	20	-	13569506	13569586	13580896	13580981	13534021	13534141	13587249	13587370	11446	21,32,16	1,0,2	24,19,24	4,3,0	158	153	0.0599249	0.582556	0.953,1.0,0.886	0.853,0.86,1.0	0.042	4.2	4.2
1963	ENSG00000090487	SPG21	15	-	64984168	64984331	64987171	64987261	64983506	64983593	64988618	64988816	1963	4,5,3	13,14,6	0,5,0	7,13,7	163	236	0.0598749	0.582556	0.308,0.341,0.42	0.0,0.358,0.0	0.237	23.7	23.7
2979	ENSG00000082146	STRADB	2	+	201478356	201478601	201479488	201479531	201478086	201478191	201480031	201480846	2979	179183235	22,21,29	160243219	28,44,33	318	116	0.0597827	0.582556	0.748,0.761,0.747	0.676,0.668,0.708	0.068	6.8	6.8
6478	ENSG00000134602	STK26	X	+	132023507	132023659	132054630	132054861	132023301	132023407	132063432	132063489	6478	12,11,10	30,19,26	19,15,10	15,22,17	225	304	0.059864	0.582556	0.351,0.439,0.342	0.631,0.479,0.443	-0.14	-14	14
7802	ENSG00000162994	CLHC1	2	-	55180509	55180712	55181569	55181744	55177601	55177781	55206269	55206376	7802	6,14,18	40,30,58	9,14,29	20,38,36	248	276	0.0598057	0.582556	0.143,0.342,0.257	0.334,0.291,0.473	-0.119	-11.9	11.9
7106	ENSG00000114026	OGG1	3	+	9751769	9751949	9754703	9754885	9750345	9750423	9756470	9756621	7106	51,33,42	48,36,44	38,51,39	66,64,55	253	255	0.0600242	0.582971	0.517,0.48,0.49	0.367,0.445,0.417	0.086	8.6	8.6
11372	ENSG00000170113	NIPA1	15	+	22812162	22812253	22819287	22819416	22810748	22810796	22820312	22820473	11372	44,22,31	0,1,4	51,41,58	1,9,5	164	202	0.0606676	0.585371	1.0,0.964,0.905	0.984,0.849,0.935	0.034	3.4	3.4
3440	ENSG00000068885	IFT80	3	-	160343650	160343815	160347643	160347768	160319759	160319939	160356012	160356150	3440	0,0,0	1,5,1	3,1,0	1,8,6	198	238	0.0605109	0.585371	0.0,0.0,0.0	0.783,0.131,0.0	-0.305	-30.5	30.5
3822	ENSG00000064042	LIMCH1	4	+	41680005	41680098	41680954	41681059	41671553	41671594	41682332	41682460	3822	282227259	10378721012	288361342	91911261091	166	178	0.0606658	0.585371	0.226,0.218,0.215	0.252,0.256,0.252	-0.034	-3.4	3.4
4460	ENSG00000184047	DIABLO	12	-	122224511	122224644	122224644	122224748	122218265	122218397	122225964	122226052	4460	26,25,17	192168167	17,16,11	168158181	177	206	0.0604813	0.585371	0.136,0.148,0.106	0.105,0.105,0.066	0.038	3.8	3.8
6133	ENSG00000258529	RP11-108O10.8	11	-	111788440	111788569	111796736	111796799	111786285	111786520	111809642	111809773	6133	4,0,2	3,2,3	0,2,1	3,3,6	136	202	0.0605239	0.585371	0.664,0.0,0.498	0.0,0.498,0.198	0.155	15.5	15.5
7717	ENSG00000180229	HERC2P3	15	-	20466194	20466370	20483402	20483517	20462830	20463001	20505390	20505493	7717	23,17,17	13,6,12	8,14,15	13,18,9	188	249	0.0606693	0.585371	0.701,0.79,0.652	0.449,0.507,0.688	0.166	16.6	16.6
7976	ENSG00000129197	RPAIN	17	+	5425970	5426082	5426136	5426299	5422768	5422829	5428070	5428211	7976	137,86,112	94,96,89	146158140	103,81,96	185	236	0.0605556	0.585371	0.65,0.533,0.616	0.644,0.713,0.65	-0.069	-6.9	6.9
6519	ENSG00000158882	TOMM40L	1	+	161226887	161226955	161227257	161227350	161226354	161226604	161227883	161227989	6519	11,5,11	9,2,7	23,14,15	6,6,3	141	166	0.060758	0.585677	0.59,0.746,0.649	0.819,0.733,0.855	-0.141	-14.1	14.1
1922	ENSG00000160191	PDE9A	21	+	42686191	42686262	42687916	42687994	42653778	42653883	42698967	42699011	1922	31,24,14	39,50,36	44,53,44	61,52,55	144	151	0.0609615	0.587089	0.455,0.335,0.29	0.431,0.517,0.456	-0.108	-10.8	10.8
7792	ENSG00000114867	EIF4G1	3	+	184316131	184316218	184317716	184317816	184315762	184315856	184319688	184319801	7792	151,93,141	427253379	132170230	339413397	160	173	0.0612129	0.588959	0.277,0.284,0.287	0.296,0.308,0.385	-0.047	-4.7	4.7
2812	ENSG00000141480	ARRB2	17	+	4719282	4719289	4719289	4719426	4718611	4718684	4720215	4720299	2812	0,0,0	62,43,50	2,1,2	57,55,60	80	210	0.0614205	0.590218	0.0,0.0,0.0	0.084,0.046,0.08	-0.07	-7	7
8433	ENSG00000221823	PPP3R1	2	-	68188513	68188690	68217091	68217131	68187254	68187314	68252124	68252531	8433	26,21,26	235225265	20,34,43	206234225	113	250	0.0614583	0.590218	0.197,0.171,0.178	0.177,0.243,0.297	-0.057	-5.7	5.7
3111	ENSG00000105372	RPS19	19	+	41863870	41863985	41864173	41864899	41861111	41861212	41869030	41869192	3111	11,4,7	79,59,89	15,15,18	90103103	188	799	0.0615411	0.590462	0.372,0.224,0.251	0.415,0.382,0.426	-0.125	-12.5	12.5
1541	ENSG00000012817	KDM5D	Y	-	19741317	19741488	19741734	19741857	19739527	19739662	19743161	19743239	1541	46,49,38	96,50,58	35,74,48	44,60,50	196	244	0.0616198	0.590666	0.374,0.55,0.449	0.498,0.606,0.544	-0.092	-9.2	9.2
2986	ENSG00000167491	GATAD2A	19	+	19465344	19465614	19474032	19474167	19436130	19436219	19492305	19492438	2986	345191321	7,3,4	288329364	2,5,0	343	208	0.0618229	0.592062	0.968,0.975,0.98	0.989,0.976,1.0	-0.014	-1.4	1.4
1269	ENSG00000149657	LSM14B	20	+	62127584	62127701	62129784	62129952	62126303	62126439	62130218	62130296	1269	13,9,15	154106154	14,16,28	124148152	190	241	0.0619782	0.592998	0.097,0.097,0.11	0.125,0.121,0.189	-0.044	-4.4	4.4
10418	ENSG00000184164	CRELD2	22	+	49923233	49923317	49924359	49924455	49922611	49922707	49925416	49925557	10418	90,44,77	141,89,113	127,106,98	144132140	157	169	0.0621019	0.593079	0.407,0.347,0.423	0.487,0.464,0.43	-0.068	-6.8	6.8
2480	ENSG00000272896	RP11-216L13.17	9	+	136791629	136791777	136791946	136792026	136791378	136791424	136792250	136792358	2480	40,23,40	106125135	77,56,59	173156176	221	153	0.0620631	0.593079	0.207,0.113,0.17	0.236,0.199,0.188	-0.044	-4.4	4.4
6207	ENSG00000078699	CBFA2T2	20	+	33611093	33611335	33619516	33619606	33606955	33607099	33623114	33623296	6207	129,84,127	43,15,30	125122105	41,50,37	315	163	0.062172	0.593198	0.608,0.743,0.687	0.612,0.558,0.595	0.091	9.1	9.1
6779	ENSG00000133433	GSTT2B	22	-	23958850	23958963	23959539	23959740	23958550	23958701	23960293	23960381	6779	15,8,19	11,8,18	17,25,32	14,11,8	274	186	0.0622827	0.593704	0.481,0.404,0.417	0.452,0.607,0.731	-0.163	-16.3	16.3
1280	ENSG00000121057	AKAP1	17	+	57086372	57086537	57096590	57096763	57085716	57086074	57105440	57107178	1280	4,4,9	8,0,2	5,7,2	0,1,2	238	246	0.0625051	0.595273	0.341,1.0,0.823	1.0,0.879,0.508	-0.074	-7.4	7.4
2996	ENSG00000131373	HACL1	3	-	15586524	15586602	15596383	15596424	15582876	15582989	15601089	15601194	2996	65,49,68	9,3,2	80,73,75	2,4,2	114	151	0.06267	0.595741	0.905,0.956,0.978	0.981,0.96,0.98	-0.027	-2.7	2.7
7164	ENSG00000131653	TRAF7	16	+	2172190	2172374	2172424	2172599	2171571	2171605	2173181	2173399	7164	154,78,125	157,90,142	128176161	114158128	257	248	0.0626551	0.595741	0.486,0.455,0.459	0.52,0.518,0.548	-0.062	-6.2	6.2
8828	ENSG00000076685	NT5C2	10	-	103111744	103111805	103136248	103136372	103106588	103106706	103139405	103139479	8828	4,2,5	12,3,19	3,2,1	9,18,20	197	134	0.0627675	0.596117	0.185,0.312,0.152	0.185,0.07,0.033	0.12	12	12
4455	ENSG00000132549	VPS13B	8	+	99507136	99507203	99507769	99507911	99502835	99502950	99511103	99511512	4455	22,14,18	10,1,11	6,16,15	1,1,5	140	215	0.0628511	0.596361	0.772,0.956,0.715	0.902,0.961,0.822	-0.081	-8.1	8.1
9463	ENSG00000140455	USP3	15	+	63532646	63532707	63537024	63537156	63504733	63504830	63553714	63553798	9463	29,17,17	149111114	15,28,40	94113113	134	205	0.0631912	0.599036	0.229,0.19,0.186	0.196,0.275,0.351	-0.072	-7.2	7.2
2056	ENSG00000122958	VPS26A	10	+	69157006	69157163	69158119	69158211	69132897	69133047	69162405	69162512	2056	194155209	112117117	214196212	101,98,106	230	165	0.0635832	0.602198	0.554,0.487,0.562	0.603,0.589,0.589	-0.059	-5.9	5.9
8217	ENSG00000112144	ICK	6	-	53045665	53045789	53060935	53061065	53041135	53041408	53061595	53061770	8217	3,2,4	16,10,19	5,3,5	7,6,13	203	197	0.0636427	0.602207	0.154,0.163,0.17	0.409,0.327,0.272	-0.174	-17.4	17.4
712	ENSG00000198721	ECI2	6	-	4117307	4117451	4119185	4119305	4115705	4116029	4125249	4125370	712	227242289	145412941480	250319283	117114091383	193	217	0.0639246	0.604319	0.149,0.174,0.18	0.194,0.203,0.187	-0.027	-2.7	2.7
1051	ENSG00000204138	PHACTR4	1	+	28438272	28438488	28457831	28457881	28407409	28407463	28459084	28459258	1051	12,13,5	2,1,2	4,4,17	3,2,6	289	123	0.0642627	0.606597	0.719,0.847,0.516	0.362,0.46,0.547	0.238	23.8	23.8
3278	ENSG00000157954	WIPI2	7	+	5199575	5199658	5214534	5214704	5190195	5190493	5216562	5216659	3278	44,19,58	235174232	43,82,50	193273223	156	243	0.0643297	0.606597	0.226,0.145,0.28	0.258,0.319,0.259	-0.062	-6.2	6.2
5294	ENSG00000128915	ICE2	15	-	60456651	60456794	60468060	60468162	60455325	60455442	60476062	60476167	5294	62,34,63	43,44,42	42,56,53	58,65,63	175	216	0.0644012	0.606597	0.64,0.488,0.649	0.472,0.515,0.509	0.094	9.4	9.4
5906	ENSG00000074696	HACD3	15	+	65558679	65558731	65562773	65562888	65554886	65554960	65564214	65564342	5906	2,2,2	162138203	3,8,1	135163150	125	188	0.0643641	0.606597	0.018,0.021,0.015	0.032,0.069,0.01	-0.019	-1.9	1.9
2454	ENSG00000136051	KIAA1033	12	+	105154587	105154702	105155061	105155208	105152342	105152451	105156725	105156792	2454	7,3,10	1,1,2	8,2,3	6,4,0	188	220	0.0645509	0.606896	0.891,0.778,0.854	0.609,0.369,1.0	0.182	18.2	18.2
4837	ENSG00000205531	NAP1L4	11	-	2983761	2983813	2989128	2989264	2979206	2979237	2992253	2992377	4837	18,11,25	1,0,1	14,12,12	0,2,3	209	125	0.0645024	0.606896	0.915,1.0,0.937	1.0,0.782,0.705	0.122	12.2	12.2
7251	ENSG00000078177	N4BP2	4	+	40080370	40080479	40095530	40095610	40073454	40073551	40097226	40097569	7251	6,0,0	4,2,1	1,1,0	4,1,1	182	153	0.0646432	0.60721	0.558,0.0,0.0	0.174,0.457,0.0	-0.024	-2.4	2.4
8794	ENSG00000144713	RPL32	3	-	12840634	12840668	12840788	12840956	12840141	12840242	12841493	12841588	8794	20,16,21	2,1,2	25,36,30	0,1,2	241	107	0.0648852	0.608927	0.816,0.877,0.823	1.0,0.941,0.869	-0.098	-9.8	9.8
4918	ENSG00000276418	RP11-26J3.4	8	-	80002998	80003180	80038119	80038228	79918859	79919148	80042619	80042668	4918	395353389	491349478	335411363	517532482	182	255	0.0651459	0.610817	0.53,0.586,0.533	0.476,0.52,0.513	0.047	4.7	4.7
10761	ENSG00000270136	MINOS1-NBL1	1	+	19623776	19623856	19625391	19625632	19623473	19623583	19626386	19626476	10761	0,0,0	9,12,10	0,2,2	2,5,10	153	314	0.0653083	0.611655	0.0,0.0,0.0	0.0,0.451,0.291	-0.247	-24.7	24.7
6516	ENSG00000169139	UBE2V2	8	+	48043498	48043626	48048129	48048184	48043032	48043181	48049852	48049978	6516	8,4,3	3,0,1	2,5,3	0,0,0	201	128	0.0653541	0.611655	0.629,1.0,0.656	1.0,1.0,1.0	-0.238	-23.8	23.8
10940	ENSG00000242086	LINC00969	3	+	195685817	195685939	195686603	195686718	195683749	195683865	195688532	195688797	10940	3,3,4	0,2,2	3,11,2	1,0,0	195	188	0.0655721	0.613138	1.0,0.591,0.658	0.743,1.0,1.0	-0.165	-16.5	16.5
575	ENSG00000169180	XPO6	16	-	28180940	28181031	28206205	28206373	28177219	28177332	28208986	28209122	575	2,0,1	114,77,126	4,6,1	62,102,89	241	164	0.0656641	0.613441	0.012,0.0,0.005	0.042,0.038,0.008	-0.024	-2.4	2.4
10216	ENSG00000163249	CCNYL1	2	+	207737410	207737446	207740654	207740706	207733946	207734047	207742222	207742342	10216	2,5,2	11,7,3	9,9,6	1,11,10	109	125	0.0658215	0.614047	0.173,0.45,0.433	0.912,0.484,0.408	-0.249	-24.9	24.9
1780	ENSG00000182134	TDRKH	1	-	151774703	151774806	151775064	151775166	151774454	151774504	151775391	151775543	1780	45,59,63	16,16,9	41,44,53	14,23,18	175	176	0.0659079	0.614047	0.739,0.788,0.876	0.747,0.658,0.748	0.083	8.3	8.3
7322	ENSG00000258674	CTC-260F20.3	19	+	19533103	19533180	19533739	19533927	19532631	19532740	19535033	19535144	7322	7,0,9	22,19,33	21,9,13	28,34,37	150	261	0.0658585	0.614047	0.356,0.0,0.322	0.566,0.315,0.379	-0.194	-19.4	19.4
8258	ENSG00000147677	EIF3H	8	-	116655855	116656005	116726015	116726172	116648805	116648926	116755665	116755797	8258	10319021039	11029861215	102911701171	101611111045	230	223	0.0659923	0.614278	0.476,0.47,0.453	0.495,0.505,0.521	-0.041	-4.1	4.1
4919	ENSG00000276418	RP11-26J3.4	8	-	80002998	80003180	80038119	80038225	79918859	79919148	80042619	80042668	4919	362326377	491349478	322379336	517532482	179	255	0.0660902	0.614632	0.512,0.571,0.529	0.47,0.504,0.498	0.047	4.7	4.7
866	ENSG00000198874	TYW1	7	+	66998853	66998954	67009582	67009684	66998064	66998195	67014366	67014561	866	13,6,15	37,25,36	15,17,25	30,32,40	174	175	0.066222	0.615303	0.261,0.194,0.295	0.335,0.348,0.386	-0.106	-10.6	10.6
10923	ENSG00000104529	EEF1D	8	-	143593892	143594067	143596874	143597074	143586728	143586852	143597347	143597675	10923	49,53,42	39,35,20	49,51,57	17,23,28	273	248	0.0668391	0.618802	0.533,0.579,0.656	0.724,0.668,0.649	-0.091	-9.1	9.1
1741	ENSG00000172845	SP3	2	-	173954872	173956232	173963760	173963883	173918592	173918785	173964404	173964553	1741	27,18,20	147411361380	22,39,26	117812781374	196	1433	0.0667577	0.618802	0.118,0.104,0.096	0.12,0.182,0.122	-0.035	-3.5	3.5
5218	ENSG00000101901	ALG13	X	+	111689086	111689197	111708964	111709048	111684964	111685103	111711674	111711725	5218	0,4,4	8,9,19	7,3,4	9,5,12	184	157	0.0668296	0.618802	0.0,0.275,0.152	0.399,0.339,0.221	-0.177	-17.7	17.7
7820	ENSG00000183624	HMCES	3	+	129298353	129298535	129301949	129302142	129290678	129290804	129304588	129306186	7820	185171226	292216285	194273212	199261286	255	266	0.0666912	0.618802	0.398,0.452,0.453	0.504,0.522,0.436	-0.053	-5.3	5.3
2775	ENSG00000164024	METAP1	4	+	99036042	99036089	99037869	99037941	99035399	99035460	99039373	99039465	2775	1,1,1	5,1,10	4,1,1	2,5,6	120	145	0.0670912	0.619752	0.195,0.547,0.108	0.707,0.195,0.168	-0.073	-7.3	7.3
6660	ENSG00000136828	RALGPS1	9	+	127034430	127034514	127050042	127050132	126965843	126965951	127052846	127052939	6660	1,0,7	12,10,13	6,4,4	11,10,8	157	163	0.0671222	0.619752	0.08,0.0,0.359	0.362,0.293,0.342	-0.186	-18.6	18.6
944	ENSG00000214174	AMZ2P1	17	-	64973241	64973352	64974950	64975117	64972753	64972927	64975559	64975576	944	24,11,14	23,21,24	7,18,14	32,41,24	240	184	0.0670828	0.619752	0.444,0.287,0.309	0.144,0.252,0.309	0.112	11.2	11.2
5070	ENSG00000137760	ALKBH8	11	-	107510886	107511036	107522298	107522555	107504657	107505215	107525440	107525592	5070	19,17,25	5,5,8	16,19,14	6,11,11	330	223	0.067263	0.619939	0.72,0.697,0.679	0.643,0.539,0.462	0.151	15.1	15.1
7315	ENSG00000148985	PGAP2	11	+	3823612	3823740	3823882	3824135	3808593	3808651	3824269	3824376	7315	9,11,10	325230324	6,9,8	346424370	201	326	0.0672354	0.619939	0.043,0.072,0.048	0.027,0.033,0.034	0.023	2.3	2.3
1778	ENSG00000162004	CCDC78	16	-	724680	724806	724910	724989	724321	724509	725077	725145	1778	27,16,23	20,11,23	11,25,25	27,23,35	152	199	0.0675623	0.619954	0.639,0.656,0.567	0.348,0.587,0.483	0.148	14.8	14.8
2320	ENSG00000164062	APEH	3	+	49681125	49681239	49681721	49681804	49680540	49680629	49681886	49681967	2320	171125146	49,18,35	218263197	40,43,27	187	156	0.0678065	0.619954	0.744,0.853,0.777	0.82,0.836,0.859	-0.047	-4.7	4.7
4087	ENSG00000126249	PDCD2L	19	+	34404929	34404990	34409404	34409510	34404648	34404815	34413736	34413847	4087	20,10,19	75,53,91	24,29,31	85,91,81	134	179	0.0677437	0.619954	0.263,0.201,0.218	0.274,0.299,0.338	-0.076	-7.6	7.6
4546	ENSG00000069956	MAPK6	15	+	52049992	52050137	52058632	52058797	52019200	52019376	52061298	52061500	4546	215185241	664469599	180216276	377557561	218	238	0.0677753	0.619954	0.261,0.301,0.305	0.343,0.297,0.349	-0.041	-4.1	4.1
4982	ENSG00000068305	MEF2A	15	+	99671322	99671454	99671519	99671657	99645560	99645764	99674392	99674612	4982	41,41,39	18,23,15	40,43,41	25,25,38	205	211	0.0674288	0.619954	0.701,0.647,0.728	0.622,0.639,0.526	0.096	9.6	9.6
51	ENSG00000140374	ETFA	15	-	76297227	76297348	76310120	76310249	76295590	76295737	76311349	76311469	51	2,0,5	3,1,1	1,2,0	2,2,3	202	194	0.0677252	0.619954	0.39,0.0,0.828	0.324,0.49,0.0	0.135	13.5	13.5
7458	ENSG00000272645	GTF2IP20	1	-	223955418	223955537	223960514	223960700	223954476	223954667	223961167	223961232	7458	2,7,15	2,1,5	1,3,6	3,3,4	259	192	0.0675624	0.619954	0.426,0.838,0.69	0.198,0.426,0.527	0.268	26.8	26.8
814	ENSG00000107890	ANKRD26	10	-	27060817	27060881	27061168	27061242	27060511	27060540	27063987	27064081	814	13,4,8	0,2,1	5,10,8	1,2,3	147	137	0.0677382	0.619954	1.0,0.651,0.882	0.823,0.823,0.713	0.058	5.8	5.8
8767	ENSG00000078304	PPP2R5C	14	+	101809912	101810036	101824013	101824190	101786017	101786183	101856685	101856885	8767	107132114	4,2,5	125145136	5,6,12	197	250	0.0676115	0.619954	0.971,0.988,0.967	0.969,0.968,0.935	0.018	1.8	1.8
4606	ENSG00000051825	MPHOSPH9	12	-	123226287	123226351	123227462	123227572	123223037	123223127	123230260	123230522	4606	108,87,142	4,7,0	108139141	8,9,6	183	137	0.0679769	0.620104	0.953,0.903,1.0	0.91,0.92,0.946	0.027	2.7	2.7
7771	ENSG00000113971	NPHP3	3	-	132705249	132705355	132705589	132705634	132704197	132704371	132705739	132705814	7771	0,0,0	2,4,7	0,0,3	1,1,0	118	179	0.0679766	0.620104	0.0,0.0,0.0	0.0,0.0,1.0	-0.333	-33.3	33.3
9246	ENSG00000249915	PDCD6	5	+	304176	304221	314416	314596	272710	272772	343892	343964	9246	203154180	426321418	220218245	387400428	118	253	0.0680036	0.620104	0.505,0.507,0.48	0.549,0.539,0.551	-0.049	-4.9	4.9
5382	ENSG00000248751	RP1-130H16.18	22	-	30288705	30288776	30292772	30292851	30287372	30287560	30293650	30293805	5382	19,11,19	34,26,34	33,28,22	32,35,35	152	144	0.0681188	0.620604	0.346,0.286,0.346	0.494,0.431,0.373	-0.107	-10.7	10.7
3861	ENSG00000124214	STAU1	20	-	49165996	49166285	49174194	49174269	49153932	49154071	49188115	49188367	3861	176124167	31,33,39	148164150	54,40,44	148	362	0.0683186	0.621325	0.933,0.902,0.913	0.87,0.909,0.893	0.025	2.5	2.5
4952	ENSG00000198453	ZNF568	19	+	36922585	36922846	36925199	36925258	36917578	36917648	36936745	36936872	4952	43,31,43	18,8,5	46,41,26	20,20,12	334	132	0.068264	0.621325	0.486,0.605,0.773	0.476,0.448,0.461	0.16	16	16
11197	ENSG00000215548	FRG1JP	9	-	63842823	63842949	63844210	63844381	63840082	63840205	63857199	63857268	11197	30,25,33	20,13,15	14,25,33	8,4,9	244	199	0.0684364	0.621378	0.55,0.611,0.642	0.588,0.836,0.749	-0.123	-12.3	12.3
20	ENSG00000081154	PCNP	3	+	101579771	101580004	101585439	101585511	101574094	101574279	101590214	101590270	20	662457635	315289342	665651614	243287333	306	145	0.0684452	0.621378	0.499,0.428,0.468	0.565,0.518,0.466	-0.051	-5.1	5.1
10925	ENSG00000104529	EEF1D	8	-	143593892	143594067	143596878	143596980	143586728	143586852	143597347	143597675	10925	26,30,30	39,35,20	33,32,37	17,23,28	175	248	0.0686371	0.622057	0.486,0.548,0.68	0.733,0.663,0.652	-0.111	-11.1	11.1
4423	ENSG00000144785	RP11-977G19.10	12	-	56291630	56291793	56298608	56298691	56286594	56286645	56300159	56300220	4423	12,14,14	8,4,6	15,12,19	11,15,13	156	236	0.0686408	0.622057	0.694,0.841,0.779	0.674,0.548,0.689	0.134	13.4	13.4
808	ENSG00000129493	HEATR5A	14	-	31302294	31302519	31304904	31305177	31295908	31296063	31306731	31306879	808	71,75,82	74,66,55	98,94,97	65,52,65	346	298	0.068797	0.622924	0.452,0.495,0.562	0.565,0.609,0.562	-0.076	-7.6	7.6
8637	ENSG00000125885	MCM8	20	+	5972006	5972037	5972599	5972726	5967829	5968025	5973055	5973196	8637	40,20,59	4,7,6	22,33,58	4,2,2	104	200	0.068874	0.623074	0.951,0.846,0.95	0.914,0.969,0.982	-0.039	-3.9	3.9
1316	ENSG00000170919	TPT1-AS1	13	+	45383090	45383235	45389734	45389820	45379925	45380001	45391031	45393413	1316	12,2,11	6,2,12	5,6,7	1,3,2	218	159	0.0689978	0.623645	0.593,0.422,0.401	0.785,0.593,0.719	-0.227	-22.7	22.7
2286	ENSG00000178295	GEN1	2	+	17770995	17771098	17771195	17771287	17768737	17768811	17772633	17772784	2286	7,2,3	24,12,22	1,1,4	31,16,18	176	165	0.0690783	0.623826	0.215,0.135,0.113	0.029,0.055,0.172	0.069	6.9	6.9
3590	ENSG00000100731	PCNX	14	+	70988551	70988699	71009633	71009724	70976941	70978648	71011491	71011549	3590	9,2,6	44,36,38	4,9,15	30,30,48	221	164	0.0691693	0.624099	0.132,0.04,0.105	0.09,0.182,0.188	-0.061	-6.1	6.1
4656	ENSG00000071553	ATP6AP1	X	+	154432265	154432376	154433659	154433720	154431829	154431904	154434207	154434446	4656	289186276	126,85,104	223280286	115155144	184	134	0.0692636	0.624404	0.626,0.614,0.659	0.585,0.568,0.591	0.052	5.2	5.2
3820	ENSG00000064042	LIMCH1	4	+	41671553	41671594	41676381	41676461	41666560	41666666	41680005	41680098	3820	411333384	65,50,51	343469422	43,55,41	114	153	0.0695332	0.625738	0.895,0.899,0.91	0.915,0.92,0.932	-0.021	-2.1	2.1
5019	ENSG00000185379	RAD51D	17	-	35116858	35117037	35118500	35118619	35106987	35107122	35119110	35119172	5019	5,10,11	3,1,0	9,19,7	3,5,3	192	252	0.0694833	0.625738	0.686,0.929,1.0	0.797,0.833,0.754	0.077	7.7	7.7
6322	ENSG00000092199	HNRNPC	14	-	21236372	21236460	21262593	21262768	21233952	21234229	21263310	21263336	6322	34,34,33	14,14,5	40,56,50	9,6,10	248	161	0.0695946	0.625744	0.612,0.612,0.811	0.743,0.858,0.764	-0.11	-11	11
2492	ENSG00000272896	RP11-216L13.17	9	+	136791625	136791777	136791946	136792034	136791378	136791424	136792250	136792358	2492	65,37,72	161178209	145,90,104	307264259	225	161	0.0697693	0.62622	0.224,0.129,0.198	0.253,0.196,0.223	-0.04	-4	4
9841	ENSG00000115204	MPV17	2	-	27312993	27313074	27317077	27317234	27312679	27312772	27322447	27322522	9841	32,13,20	125116128	25,19,19	173181172	230	154	0.0697449	0.62622	0.146,0.07,0.095	0.088,0.066,0.069	0.029	2.9	2.9
3975	ENSG00000126461	SCAF1	19	+	49645020	49645134	49645353	49645411	49642124	49642242	49646107	49646202	3975	113,58,74	109,51,66	58101118	43,65,84	187	131	0.0698924	0.626233	0.421,0.443,0.44	0.486,0.521,0.496	-0.066	-6.6	6.6
9214	ENSG00000182087	TMEM259	19	-	1010990	1011095	1011095	1011195	1009647	1010895	1011366	1011499	9214	237136173	3,4,9	170259267	5,19,10	173	178	0.0698385	0.626233	0.988,0.972,0.952	0.972,0.933,0.965	0.014	1.4	1.4
9209	ENSG00000102900	NUP93	16	+	56839520	56839604	56841704	56841833	56838951	56839069	56844498	56844764	9209	121,92,116	164124145	80,90,91	137144157	157	202	0.0699899	0.626561	0.487,0.488,0.507	0.429,0.446,0.427	0.06	6	6
4780	ENSG00000256591	RP11-286N22.8	11	+	61437624	61437848	61438003	61438113	61430149	61430182	61445940	61446231	4780	447328428	133101127	433443420	146168165	297	183	0.07008	0.626648	0.674,0.667,0.675	0.646,0.619,0.611	0.047	4.7	4.7
9929	ENSG00000141568	FOXK2	17	+	82582740	82582934	82584012	82584188	82571723	82571870	82585903	82586200	9929	149,98,186	116,62,106	141149146	106127131	267	249	0.0701213	0.626648	0.545,0.596,0.621	0.554,0.522,0.51	0.059	5.9	5.9
3589	ENSG00000100731	PCNX	14	+	70988566	70988699	71009633	71009724	70976941	70978648	71011491	71011549	3589	18,6,17	44,36,38	15,22,23	30,30,48	206	164	0.0706918	0.629016	0.246,0.117,0.263	0.285,0.369,0.276	-0.101	-10.1	10.1
3902	ENSG00000182552	RWDD4	4	-	183651217	183651323	183655880	183655974	183650979	183651131	183658928	183659156	3902	14,10,10	56,57,54	9,23,21	44,60,58	167	179	0.0705234	0.629016	0.211,0.158,0.166	0.18,0.291,0.28	-0.072	-7.2	7.2
4329	ENSG00000118518	RNF146	6	+	127280515	127280604	127282286	127282395	127280230	127280340	127286049	127286177	4329	4,0,3	2,6,2	3,4,3	0,4,1	162	182	0.0706024	0.629016	0.692,0.0,0.628	1.0,0.529,0.771	-0.327	-32.7	32.7
4683	ENSG00000196208	GREB1	2	+	11620904	11621007	11625153	11625312	11618287	11618919	11626961	11627104	4683	44,26,28	133,80,97	36,33,36	85,77,77	176	232	0.0706865	0.629016	0.304,0.3,0.276	0.358,0.361,0.381	-0.073	-7.3	7.3
5248	ENSG00000165171	WBSCR27	7	-	73838959	73839037	73841069	73841218	73834589	73835002	73842017	73842144	5248	30,26,20	0,0,0	35,38,28	1,2,2	222	151	0.0705146	0.629016	1.0,1.0,1.0	0.96,0.928,0.905	0.069	6.9	6.9
9871	ENSG00000154144	TBRG1	11	+	124626459	124626609	124626692	124626751	124625765	124625903	124626903	124627050	9871	185108186	6,10,7	139186200	5,3,6	223	132	0.0707672	0.629144	0.948,0.865,0.94	0.943,0.973,0.952	-0.038	-3.8	3.8
3229	ENSG00000157326	DHRS4	14	+	23959901	23960003	23965761	23965841	23955034	23955212	23965931	23965983	3229	40,23,38	2,1,1	33,33,35	2,3,4	175	153	0.0709481	0.630207	0.946,0.953,0.971	0.935,0.906,0.884	0.048	4.8	4.8
1198	ENSG00000142192	APP	21	-	25997359	25997416	26000014	26000182	25982343	25982477	26021839	26022042	1198	317022153095	82,55,82	258031712961	47,74,57	241	130	0.0711318	0.63038	0.954,0.956,0.953	0.967,0.959,0.966	-0.01	-1	1
6637	ENSG00000104863	LIN7B	19	+	49115212	49115331	49116262	49116472	49114848	49114967	49117854	49118018	6637	5,1,3	118,72,83	8,8,5	111126113	192	283	0.0711512	0.63038	0.059,0.02,0.051	0.096,0.086,0.061	-0.038	-3.8	3.8
6778	ENSG00000133433	GSTT2B	22	-	23958850	23958988	23959539	23959737	23958550	23958701	23960293	23960381	6778	14,7,20	9,3,12	19,23,32	11,4,6	271	211	0.0711124	0.63038	0.548,0.645,0.565	0.574,0.817,0.806	-0.146	-14.6	14.6
3647	ENSG00000147121	KRBOX4	X	+	46471141	46471185	46472024	46472239	46463197	46463308	46472749	46473669	3647	1,0,0	18,5,6	1,3,0	6,10,3	117	288	0.0712385	0.630611	0.12,0.0,0.0	0.291,0.425,0.0	-0.199	-19.9	19.9
5291	ENSG00000100578	KIAA0586	14	+	58440069	58440160	58441220	58441343	58432387	58432457	58442705	58442880	5291	0,3,1	5,1,2	1,1,0	1,2,2	164	196	0.0714264	0.631731	0.0,0.782,0.374	0.544,0.374,0.0	0.079	7.9	7.9
2048	ENSG00000124788	ATXN1	6	-	16657775	16657901	16753232	16753347	16585779	16585907	16761297	16761460	2048	8,8,5	13,11,19	11,12,8	7,10,13	188	199	0.07154	0.632193	0.394,0.435,0.218	0.625,0.56,0.394	-0.177	-17.7	17.7
8201	ENSG00000161677	JOSD2	19	-	50506377	50506572	50507573	50507699	50505997	50506272	50510285	50510448	8201	114,78,92	106,57,89	165173142	198185156	199	268	0.0717464	0.633473	0.592,0.648,0.582	0.529,0.557,0.551	0.062	6.2	6.2
8507	ENSG00000188917	TRMT2B	X	-	101042041	101042312	101051250	101051733	101041316	101041371	101051816	101052083	8507	44,12,33	93,63,110	32,47,37	88,63,91	556	344	0.0718124	0.633512	0.226,0.105,0.157	0.184,0.316,0.201	-0.071	-7.1	7.1
9279	ENSG00000164347	GFM2	5	-	74725940	74726126	74730259	74730398	74722378	74722561	74733021	74733098	9279	213181264	125155169	240219242	113134136	212	259	0.0719036	0.633773	0.676,0.588,0.656	0.722,0.666,0.685	-0.051	-5.1	5.1
9115	ENSG00000087157	PGS1	17	+	78400676	78400855	78403567	78404089	78399347	78399537	78414878	78415027	9115	41,22,40	151100114	31,43,58	94118123	252	595	0.0719999	0.63408	0.391,0.342,0.453	0.438,0.462,0.527	-0.08	-8	8
10306	ENSG00000123983	ACSL3	2	+	222887829	222887888	222900673	222900780	222860933	222861258	222908732	222909150	10306	969703831	512369412	7979151001	345442393	132	180	0.0721133	0.634535	0.721,0.722,0.733	0.759,0.738,0.776	-0.032	-3.2	3.2
8790	ENSG00000144713	RPL32	3	-	12840634	12840668	12840816	12840956	12840141	12840242	12841493	12841588	8790	15,11,16	2,1,2	14,23,22	0,1,2	213	107	0.0724646	0.636302	0.79,0.847,0.801	1.0,0.92,0.847	-0.11	-11	11
9176	ENSG00000134109	EDEM1	3	+	5192269	5192332	5194813	5194965	5187763	5188314	5195208	5195281	9176	0,1,1	4,6,10	0,1,3	3,4,5	136	225	0.0724416	0.636302	0.0,0.216,0.142	0.0,0.293,0.498	-0.144	-14.4	14.4
9248	ENSG00000249915	PDCD6	5	+	304176	304221	306601	306754	272710	272772	311292	311402	9248	202154180	311239284	220219246	277285311	118	226	0.0724995	0.636302	0.554,0.552,0.548	0.603,0.595,0.602	-0.049	-4.9	4.9
7652	ENSG00000197172	MAGEA6	X	-	152768694	152768847	152769218	152769277	152767795	152767861	152769653	152769677	7652	7,1,5	1,0,0	7,12,6	3,1,1	132	226	0.0725758	0.636429	0.923,1.0,1.0	0.8,0.954,0.911	0.086	8.6	8.6
11077	ENSG00000092841	MYL6	12	+	56158683	56158920	56159586	56159730	56158355	56158404	56159974	56160148	11077	99,80,72	332127543217	130131146	433142173729	310	217	0.0726784	0.636722	0.02,0.02,0.015	0.021,0.021,0.027	-0.005	-0.5	0.5
5100	ENSG00000100439	ABHD4	14	+	22603924	22604079	22605786	22605866	22603389	22603762	22606421	22606533	5100	257182224	0,0,6	224251282	2,8,4	228	153	0.0727328	0.636722	1.0,1.0,0.962	0.987,0.955,0.979	0.014	1.4	1.4
139	ENSG00000273345	CTD-2410N18.4	5	-	134312291	134312380	134319357	134319497	134308137	134308466	134321790	134321903	139	3,5,4	0,2,1	2,12,10	0,4,2	213	162	0.0730251	0.637494	1.0,0.655,0.753	1.0,0.695,0.792	-0.026	-2.6	2.6
2530	ENSG00000110075	PPP6R3	11	+	68558565	68558679	68564302	68564432	68554144	68554257	68567013	68567166	2530	158112139	189170198	148174163	160189184	187	203	0.073098	0.637494	0.476,0.417,0.432	0.501,0.5,0.49	-0.055	-5.5	5.5
2734	ENSG00000011198	ABHD5	3	+	43714946	43715058	43717670	43717857	43711708	43711863	43718442	43719049	2734	50,45,71	116132162	49,68,65	107123112	185	260	0.0729635	0.637494	0.377,0.324,0.381	0.392,0.437,0.449	-0.065	-6.5	6.5
2781	ENSG00000197275	RAD54B	8	-	94418655	94418783	94432610	94432656	94411120	94411315	94458267	94458436	2781	8,9,20	4,1,8	11,12,2	4,7,13	119	201	0.0732154	0.637494	0.772,0.938,0.809	0.823,0.743,0.206	0.249	24.9	24.9
405	ENSG00000105655	ISYNA1	19	-	18436683	18436877	18437598	18437760	18436329	18436479	18437859	18437988	405	12,2,6	22,13,17	13,21,12	14,14,34	235	267	0.0733164	0.637494	0.383,0.149,0.286	0.513,0.63,0.286	-0.204	-20.4	20.4
6815	ENSG00000157349	DDX19B	16	+	70299189	70299354	70314901	70314955	70289662	70289705	70315968	70316104	6815	13,10,20	9,4,7	26,15,35	6,7,2	238	127	0.0729594	0.637494	0.435,0.572,0.604	0.698,0.533,0.903	-0.174	-17.4	17.4
7537	ENSG00000114316	USP4	3	-	49295179	49295279	49295545	49295642	49294406	49294598	49297869	49297964	7537	5,3,5	2,0,3	5,3,2	3,4,3	170	173	0.0732333	0.637494	0.718,1.0,0.629	0.629,0.433,0.404	0.294	29.4	29.4
8720	ENSG00000184182	UBE2F	2	+	237994743	237994809	238016565	238016633	237987962	237987992	238025341	238025412	8720	74,55,63	63,50,70	73,86,79	55,64,50	139	141	0.0732974	0.637494	0.544,0.527,0.477	0.574,0.577,0.616	-0.073	-7.3	7.3
10002	ENSG00000119522	DENND1A	9	-	123769513	123769563	123792586	123792630	123676719	123676789	123878950	123879021	10002	30,22,13	1,1,1	17,25,26	1,3,3	117	123	0.0737932	0.639111	0.969,0.959,0.932	0.947,0.898,0.901	0.038	3.8	3.8
328	ENSG00000069345	DNAJA2	16	-	46971348	46971572	46971895	46971955	46968083	46968164	46973494	46973788	328	105,79,98	571480568	115122129	533631542	133	297	0.0738749	0.639111	0.291,0.269,0.278	0.325,0.302,0.347	-0.045	-4.5	4.5
5880	ENSG00000132471	WBP2	17	-	75847795	75847930	75848569	75848662	75847486	75847609	75849603	75849739	5880	285182231	206143167	208304258	198251247	166	208	0.0737464	0.639111	0.634,0.615,0.634	0.568,0.603,0.567	0.048	4.8	4.8
6240	ENSG00000205581	HMGN1	21	-	39347378	39347478	39347915	39347952	39345145	39345274	39348291	39348339	6240	1,0,0	28,24,26	2,1,1	18,21,21	110	173	0.0737335	0.639111	0.053,0.0,0.0	0.149,0.07,0.07	-0.079	-7.9	7.9
8484	ENSG00000255152	MSH5-SAPCD1	6	+	31761749	31761865	31761865	31761955	31761471	31761615	31762111	31762185	8484	4,0,3	20,18,19	4,6,3	17,13,18	189	163	0.0738483	0.639111	0.147,0.0,0.12	0.169,0.285,0.126	-0.104	-10.4	10.4
9449	ENSG00000175662	TOM1L2	17	-	17882704	17882863	17893660	17893810	17879626	17879743	17898595	17898674	9449	216137186	168,96,115	135171146	100167132	223	232	0.0738377	0.639111	0.572,0.598,0.627	0.584,0.516,0.535	0.054	5.4	5.4
2312	ENSG00000143416	SELENBP1	1	-	151366274	151366453	151366721	151366904	151365767	151365846	151368198	151368319	2312	902508801	944679927	98111631120	99012171044	256	252	0.0740488	0.640077	0.485,0.424,0.46	0.494,0.485,0.514	-0.041	-4.1	4.1
3244	ENSG00000009335	UBE3C	7	+	157223253	157223351	157225406	157225539	157220688	157220776	157231079	157231327	3244	206150221	367249344	206215205	248298311	171	206	0.0741327	0.640265	0.403,0.421,0.436	0.5,0.465,0.443	-0.049	-4.9	4.9
3996	ENSG00000136643	RPS6KC1	1	+	213071005	213071041	213077695	213077816	213051254	213051509	213104453	213104569	3996	3,11,5	43,34,42	9,13,15	36,43,50	109	194	0.0742566	0.640277	0.11,0.365,0.175	0.308,0.35,0.348	-0.119	-11.9	11.9
8986	ENSG00000155111	CDK19	6	-	110670469	110670541	110746125	110746196	110667433	110667574	110815008	110815204	8986	1,0,0	2,2,1	1,0,3	2,2,5	144	145	0.0742585	0.640277	0.335,0.0,0.0	0.335,0.0,0.377	-0.126	-12.6	12.6
5332	ENSG00000114956	DGUOK	2	+	73946718	73946888	73957124	73957240	73938909	73939022	73958145	73958245	5332	180139219	141106124	211204196	105,133,99	243	189	0.0743643	0.640653	0.498,0.505,0.579	0.61,0.544,0.606	-0.059	-5.9	5.9
2998	ENSG00000131373	HACL1	3	-	15586524	15586602	15589539	15589612	15585247	15585342	15591599	15591680	2998	82,53,51	73,39,68	56,66,70	76,85,98	146	151	0.0745118	0.640851	0.537,0.584,0.437	0.432,0.445,0.425	0.085	8.5	8.5
6772	ENSG00000133433	GSTT2B	22	-	23958854	23958963	23959539	23959737	23958550	23958701	23960293	23960381	6772	14,7,20	10,8,18	19,23,32	15,11,8	271	182	0.0744808	0.640851	0.485,0.37,0.427	0.46,0.584,0.729	-0.164	-16.4	16.4
10355	ENSG00000157426	AASDH	4	-	56378147	56378464	56382476	56382597	56371450	56371643	56384069	56384341	10355	29,12,19	84,82,84	27,33,21	79,72,71	194	390	0.0748959	0.642127	0.41,0.227,0.313	0.407,0.48,0.373	-0.103	-10.3	10.3
10607	ENSG00000177200	CHD9	16	+	53099142	53099268	53154446	53154543	53055038	53055077	53155925	53157541	10607	2,0,1	0,1,0	2,0,1	1,1,1	199	170	0.0750207	0.642127	1.0,0.0,1.0	0.631,0.0,0.461	0.303	30.3	30.3
2895	ENSG00000134759	ELP2	18	+	36138794	36138872	36139418	36139613	36138269	36138426	36141136	36141201	2895	92,88,107	11,19,18	95109114	21,33,23	151	268	0.0749679	0.642127	0.937,0.892,0.913	0.889,0.854,0.898	0.034	3.4	3.4
4427	ENSG00000147419	CCDC25	8	-	27748076	27748279	27752511	27752587	27740471	27740517	27756718	27756770	4427	89,83,73	478429459	73,106,92	412399387	149	276	0.0750344	0.642127	0.256,0.264,0.228	0.247,0.33,0.306	-0.045	-4.5	4.5
7264	ENSG00000197622	CDC42SE1	1	-	151055884	151055993	151056655	151056786	151055015	151055126	151059478	151059773	7264	80,60,71	192119188	63,92,52	187218226	204	182	0.074966	0.642127	0.271,0.31,0.252	0.231,0.274,0.17	0.053	5.3	5.3
8890	ENSG00000141556	TBCD	17	+	82893546	82893632	82900650	82900731	82884144	82884202	82903404	82903478	8890	30,23,31	118,88,131	16,25,36	146150141	159	154	0.0747878	0.642127	0.198,0.202,0.186	0.096,0.139,0.198	0.051	5.1	5.1
10344	ENSG00000104635	SLC39A14	8	+	22409945	22410115	22412036	22412206	22408309	22408496	22414779	22414902	10344	7,11,13	137,90,138	5,9,10	125169177	243	243	0.0751739	0.64266	0.049,0.109,0.086	0.038,0.051,0.053	0.034	3.4	3.4
5740	ENSG00000131051	RBM39	20	-	35739392	35739547	35740483	35740597	35738967	35739017	35740823	35740887	5740	98,87,99	75,89,57	81101115	50,61,57	187	228	0.0752215	0.64266	0.614,0.544,0.679	0.664,0.669,0.711	-0.069	-6.9	6.9
2569	ENSG00000197372	ZNF675	19	-	23658059	23658194	23660258	23660366	23652800	23654706	23662113	23662209	2569	3,2,0	8,4,4	1,4,3	3,0,6	181	208	0.0753581	0.643166	0.301,0.365,0.0	0.277,1.0,0.365	-0.325	-32.5	32.5
9036	ENSG00000151208	DLG5	10	-	77845246	77845437	77848200	77848327	77843446	77843706	77853353	77853537	9036	6,1,9	2,0,3	16,14,3	2,0,1	200	264	0.0754057	0.643166	0.798,1.0,0.798	0.913,1.0,0.798	-0.038	-3.8	3.8
3109	ENSG00000176155	CCDC57	17	-	82104193	82104371	82104787	82104922	82101469	82101866	82106269	82106375	3109	7,1,6	32,21,25	3,3,3	37,29,51	208	251	0.0755463	0.643832	0.209,0.054,0.225	0.089,0.111,0.066	0.074	7.4	7.4
3843	ENSG00000064042	LIMCH1	4	+	41680007	41680098	41680954	41681059	41676381	41676462	41682332	41682460	3843	264221249	10378751017	278342318	92211281091	164	178	0.075636	0.644063	0.216,0.215,0.21	0.247,0.248,0.24	-0.031	-3.1	3.1
6953	ENSG00000273294	C1QTNF3-AMACR	5	-	33990838	33991007	33993947	33994120	33987173	33989502	33998640	33998827	6953	70,47,59	25,18,16	48,45,50	7,13,11	246	242	0.0758439	0.644767	0.734,0.72,0.784	0.871,0.773,0.817	-0.074	-7.4	7.4
8531	ENSG00000023318	ERP44	9	-	100052416	100052532	100060099	100060172	100022041	100022226	100098783	100099040	8531	92,57,79	175174180	89,105,97	142194191	146	189	0.0757922	0.644767	0.405,0.298,0.362	0.448,0.412,0.397	-0.064	-6.4	6.4
10924	ENSG00000104529	EEF1D	8	-	143593892	143594067	143596841	143597074	143586728	143586852	143597347	143597675	10924	69,61,51	39,35,20	56,65,69	17,23,28	306	248	0.0759956	0.645031	0.589,0.585,0.674	0.728,0.696,0.666	-0.081	-8.1	8.1
2178	ENSG00000073605	GSDMB	17	-	39906960	39906987	39908175	39908214	39906110	39906271	39908957	39909042	2178	4,0,3	5,3,3	2,0,0	0,2,1	112	100	0.0760002	0.645031	0.417,0.0,0.472	1.0,0.0,0.0	-0.037	-3.7	3.7
11239	ENSG00000096060	FKBP5	6	-	35646162	35646366	35678957	35679074	35642719	35642843	35688803	35688942	11239	2,7,4	105,85,139	7,7,7	84,96,109	190	277	0.0761497	0.645344	0.027,0.107,0.04	0.108,0.096,0.086	-0.039	-3.9	3.9
1203	ENSG00000067113	PLPP1	5	-	55490959	55491114	55528182	55528304	55475298	55475450	55534571	55534969	1203	3,4,0	49,63,64	0,1,1	58,68,60	195	228	0.0763722	0.645344	0.067,0.069,0.0	0.0,0.017,0.019	0.033	3.3	3.3
3315	ENSG00000141027	NCOR1	17	-	16070164	16070298	16070324	16070525	16065484	16065694	16071408	16071665	3315	422313405	120,99,124	294341342	99140126	274	207	0.0762808	0.645344	0.727,0.705,0.712	0.692,0.648,0.672	0.044	4.4	4.4
7045	ENSG00000225470	JPX	X	+	73944583	73944662	73994839	73994961	73944323	73944465	74004269	74004551	7045	10,1,9	42,26,42	8,13,17	35,52,31	152	195	0.0764133	0.645344	0.234,0.047,0.216	0.227,0.243,0.413	-0.129	-12.9	12.9
7838	ENSG00000257103	LSM14A	19	+	34196666	34196763	34208928	34209051	34194477	34194641	34215123	34215300	7838	48,31,38	405308416	56,39,56	325414378	170	196	0.0761974	0.645344	0.12,0.104,0.095	0.166,0.098,0.146	-0.03	-3	3
8455	ENSG00000066427	ATXN3	14	-	92093745	92093831	92096092	92096137	92093251	92093318	92096673	92096838	8455	18,16,23	25,29,52	22,11,9	43,56,29	118	159	0.0763776	0.645344	0.492,0.426,0.373	0.408,0.209,0.295	0.126	12.6	12.6
1480	ENSG00000166004	CEP295	11	+	93702459	93702637	93702775	93702919	93696681	93700186	93706744	93706897	1480	69,39,75	28,28,34	47,65,53	18,20,17	251	217	0.0766887	0.646212	0.681,0.546,0.656	0.693,0.738,0.729	-0.092	-9.2	9.2
3599	ENSG00000196177	ACADSB	10	+	123037746	123037847	123040465	123040672	123034355	123034515	123041208	123041379	3599	270223273	558435613	178203200	457512491	174	280	0.0770181	0.646212	0.438,0.452,0.417	0.385,0.39,0.396	0.045	4.5	4.5
6001	ENSG00000244754	N4BP2L2	13	-	32527457	32527532	32535768	32536005	32522181	32522270	32536932	32537027	6001	172135160	5,10,3	131165151	2,4,3	310	148	0.0770169	0.646212	0.943,0.866,0.962	0.969,0.952,0.96	-0.037	-3.7	3.7
6503	ENSG00000136279	DBNL	7	+	44052866	44052941	44056756	44056903	44050224	44050280	44057781	44057859	6503	1,1,1	244148183	1,8,2	182202206	148	220	0.0769246	0.646212	0.006,0.01,0.008	0.008,0.056,0.014	-0.018	-1.8	1.8
7599	ENSG00000100722	ZC3H14	14	+	88577984	88578140	88596733	88596808	88575839	88575940	88601923	88602083	7599	359238332	60,45,75	297308319	64,95,70	229	148	0.0769436	0.646212	0.795,0.774,0.741	0.75,0.677,0.747	0.045	4.5	4.5
84	ENSG00000124785	NRN1	6	-	6003168	6003273	6003446	6003551	6002352	6002497	6003702	6004044	84	10,2,10	14,4,18	1,8,13	19,27,24	178	178	0.0769787	0.646212	0.417,0.333,0.357	0.05,0.229,0.351	0.159	15.9	15.9
8845	ENSG00000123191	ATP7B	13	-	51944108	51944291	51949661	51949796	51942385	51942554	51950006	51950161	8845	21,11,14	16,14,24	6,10,18	19,24,28	208	256	0.0768456	0.646212	0.618,0.492,0.418	0.28,0.339,0.442	0.156	15.6	15.6
9748	ENSG00000132199	ENOSF1	18	-	691067	691106	691203	691304	690548	690631	693881	693908	9748	13,7,20	39,26,38	4,11,10	34,23,57	174	112	0.0766289	0.646212	0.177,0.148,0.253	0.07,0.235,0.101	0.057	5.7	5.7
6092	ENSG00000160783	PMF1	1	+	156232326	156232425	156233627	156233728	156225556	156225668	156236287	156236483	6092	80,45,51	158104145	51,55,64	164180171	172	174	0.0771219	0.646555	0.339,0.304,0.262	0.239,0.236,0.275	0.052	5.2	5.2
6035	ENSG00000119725	ZNF410	14	+	73893796	73893932	73896315	73896530	73892175	73892208	73898070	73898262	6035	121103104	108,85,95	127110127	121145140	209	288	0.0773667	0.64808	0.607,0.625,0.601	0.591,0.511,0.556	0.058	5.8	5.8
1571	ENSG00000125257	ABCC4	13	-	95105045	95105103	95113472	95113564	95083139	95083290	95115921	95116001	1571	2,6,1	2,2,3	0,1,4	6,4,3	165	131	0.0775195	0.648832	0.443,0.704,0.209	0.0,0.166,0.514	0.225	22.5	22.5
1734	ENSG00000186205	2001-03-01	1	+	220811929	220811999	220812104	220812227	220805202	220805274	220813291	220819657	1734	0,3,4	17,7,11	7,8,2	16,5,10	143	196	0.0776441	0.649347	0.0,0.37,0.333	0.375,0.687,0.215	-0.191	-19.1	19.1
5347	ENSG00000239382	ALKBH6	19	-	36011403	36011464	36013000	36013089	36010893	36011045	36013343	36013422	5347	59,45,74	44,32,44	50,40,45	33,51,51	162	134	0.0777935	0.650068	0.526,0.538,0.582	0.556,0.393,0.422	0.092	9.2	9.2
10914	ENSG00000104529	EEF1D	8	-	143593874	143594067	143596841	143597074	143586728	143586852	143597347	143597675	10914	69,61,51	51,39,23	56,65,69	17,31,33	306	266	0.0778928	0.650345	0.54,0.576,0.658	0.741,0.646,0.645	-0.086	-8.6	8.6
309	ENSG00000124571	XPO5	6	-	43551297	43551328	43553372	43553503	43549892	43549934	43555835	43555964	309	82,57,90	15,13,21	67,67,54	14,22,30	204	104	0.0780735	0.650345	0.736,0.691,0.686	0.709,0.608,0.479	0.106	10.6	10.6
4577	ENSG00000175066	GK5	3	-	142204694	142204788	142213525	142213601	142187703	142187779	142215598	142215692	4577	35,27,30	18,2,9	18,29,22	8,14,15	149	167	0.0780985	0.650345	0.685,0.938,0.789	0.716,0.699,0.622	0.125	12.5	12.5
627	ENSG00000135226	UGT2B28	4	+	69289664	69289752	69290591	69290671	69286751	69286883	69294529	69295050	627	265282254	16,10,11	270302325	12,7,7	161	153	0.0781425	0.650345	0.94,0.964,0.956	0.955,0.976,0.978	-0.016	-1.6	1.6
9842	ENSG00000115204	MPV17	2	-	27312993	27313109	27317077	27317234	27312679	27312772	27322447	27322522	9842	32,13,20	274215257	25,19,19	330356358	230	189	0.0780213	0.650345	0.088,0.047,0.06	0.059,0.042,0.042	0.017	1.7	1.7
724	ENSG00000187097	ENTPD5	14	-	73998610	73998717	74007695	74007812	73987885	73988172	74011090	74011150	724	22,4,9	5,0,1	11,15,17	2,0,1	190	180	0.0785383	0.653112	0.807,1.0,0.895	0.839,1.0,0.942	-0.026	-2.6	2.6
6234	ENSG00000164116	GUCY1A3	4	+	155708235	155708294	155713097	155713583	155703931	155703993	155717158	155717302	6234	167143138	152012241376	94119132	109213781374	132	559	0.0788015	0.654243	0.318,0.331,0.298	0.267,0.268,0.289	0.041	4.1	4.1
7623	ENSG00000101104	PABPC1L	20	+	44931832	44932026	44933071	44933185	44930517	44930726	44935390	44935497	7623	29,28,37	37,19,26	23,37,42	31,43,61	267	187	0.0787691	0.654243	0.354,0.508,0.499	0.342,0.376,0.325	0.106	10.6	10.6
8394	ENSG00000176124	DLEU1	13	+	50390197	50390291	50415088	50415202	50083141	50083194	50433412	50433550	8394	1,0,1	0,1,2	4,0,1	1,5,3	167	187	0.0789956	0.655326	1.0,0.0,0.359	0.817,0.0,0.272	0.09	9	9
10478	ENSG00000135766	EGLN1	1	-	231367568	231367636	231370561	231370698	231366139	231366475	231373979	231374099	10478	132114160	64,67,75	131141197	48,69,65	210	141	0.0791009	0.655671	0.581,0.533,0.589	0.647,0.578,0.671	-0.064	-6.4	6.4
211	ENSG00000037637	FBXO42	1	-	16261000	16261166	16294782	16294917	16256605	16256759	16305802	16305919	211	75,70,68	5,2,4	76,95,86	2,4,0	208	239	0.0791993	0.655959	0.945,0.976,0.951	0.978,0.965,1.0	-0.024	-2.4	2.4
9852	ENSG00000115204	MPV17	2	-	27312547	27312772	27312993	27313109	27312213	27312246	27323051	27323102	9852	80,63,74	54,52,61	88,79,84	72,91,93	189	298	0.079327	0.656488	0.7,0.656,0.657	0.658,0.578,0.587	0.063	6.3	6.3
2179	ENSG00000073605	GSDMB	17	-	39906960	39906987	39908957	39909042	39906110	39906271	39909755	39909924	2179	6,4,6	4,3,3	6,3,6	0,3,1	158	100	0.0797376	0.658584	0.487,0.458,0.559	1.0,0.388,0.792	-0.225	-22.5	22.5
4434	ENSG00000198258	UBL5	19	+	9828332	9828389	9828591	9828672	9827891	9827984	9828836	9828874	4434	0,2,0	76,74,70	6,0,2	88,96,65	130	154	0.0797721	0.658584	0.0,0.031,0.0	0.075,0.0,0.035	-0.026	-2.6	2.6
8795	ENSG00000144713	RPL32	3	-	12840634	12840668	12840769	12840889	12840141	12840242	12841493	12841588	8795	19,10,14	2,1,2	18,19,21	0,1,2	193	107	0.0797465	0.658584	0.84,0.847,0.795	1.0,0.913,0.853	-0.095	-9.5	9.5
2198	ENSG00000043514	TRIT1	1	-	39847219	39847297	39847547	39847660	39844530	39844640	39847985	39848097	2198	68,58,65	60,42,57	49,61,44	49,63,62	186	151	0.0800622	0.658816	0.479,0.529,0.481	0.448,0.44,0.366	0.078	7.8	7.8
3279	ENSG00000164933	SLC25A32	8	-	103403163	103403324	103404775	103404861	103401940	103402054	103407633	103407784	3279	10,13,24	64,50,56	25,26,28	63,67,56	159	234	0.0800303	0.658816	0.187,0.277,0.387	0.369,0.364,0.424	-0.102	-10.2	10.2
5012	ENSG00000163939	PBRM1	3	-	52554723	52554879	52558248	52558413	52550746	52550817	52561766	52561968	5012	25,23,28	157122143	34,38,54	140202175	238	229	0.0801202	0.658816	0.133,0.154,0.159	0.189,0.153,0.229	-0.042	-4.2	4.2
6090	ENSG00000160783	PMF1	1	+	156232319	156232425	156233627	156233728	156225556	156225668	156236287	156236483	6090	102,55,68	158104145	67,72,82	164180171	179	174	0.0800806	0.658816	0.386,0.34,0.313	0.284,0.28,0.318	0.052	5.2	5.2
7863	ENSG00000179818	PCBP1-AS1	2	-	70053730	70053792	70059642	70059680	70051202	70051305	70085546	70085624	7863	1,1,5	3,3,4	3,2,2	1,2,1	111	135	0.0800075	0.658816	0.288,0.288,0.603	0.785,0.549,0.709	-0.288	-28.8	28.8
4301	ENSG00000066117	SMARCD1	12	+	50088520	50088637	50089883	50089985	50086755	50086878	50090240	50090402	4301	25,20,25	23,23,35	17,15,9	17,32,37	190	175	0.0807813	0.663558	0.5,0.445,0.397	0.479,0.302,0.183	0.126	12.6	12.6
9187	ENSG00000265681	RPL17	18	-	49491531	49491584	49491621	49491833	49491404	49491445	49492457	49492479	9187	127111691488	626454216506	188817651517	690267466936	285	126	0.0808258	0.663558	0.082,0.087,0.092	0.108,0.104,0.088	-0.013	-1.3	1.3
5842	ENSG00000139428	MMAB	12	-	109567010	109567161	109567556	109567597	109565118	109565176	109568769	109568863	5842	0,4,0	6,3,17	1,0,0	7,8,17	114	224	0.0809576	0.663905	0.0,0.724,0.0	0.219,0.0,0.0	0.168	16.8	16.8
80	ENSG00000106635	BCL7B	7	-	73543547	73543644	73552166	73552242	73537933	73538013	73557486	73557671	80	32,23,28	25,15,27	29,33,32	14,18,17	149	170	0.0809971	0.663905	0.594,0.636,0.542	0.703,0.677,0.682	-0.097	-9.7	9.7
2913	ENSG00000130023	ERMARD	6	+	169776454	169776673	169779181	169779295	169775939	169776065	169781329	169781516	2913	108,72,111	48,47,39	105133146	31,51,46	292	187	0.0811119	0.664317	0.59,0.495,0.646	0.684,0.625,0.67	-0.083	-8.3	8.3
11266	ENSG00000132676	DAP3	1	+	155725381	155725411	155725991	155726019	155721516	155721618	155727607	155727738	11266	65,54,75	82,63,87	61,58,67	104,111,83	103	101	0.0815571	0.665524	0.437,0.457,0.458	0.365,0.339,0.442	0.069	6.9	6.9
2329	ENSG00000136856	SLC2A8	9	+	127403740	127403803	127403958	127404067	127399906	127400006	127404817	127404991	2329	0,0,3	31,18,23	2,3,2	36,33,35	136	182	0.0814895	0.665524	0.0,0.0,0.149	0.069,0.108,0.071	-0.033	-3.3	3.3
463	ENSG00000259399	TGIF2-C20orf24	20	+	36607868	36608000	36609600	36609730	36607714	36607818	36612009	36612384	463	31,24,39	607483659	26,29,27	660702714	205	203	0.0815825	0.665524	0.048,0.047,0.055	0.038,0.039,0.036	0.012	1.2	1.2
8633	ENSG00000085831	TTC39A	1	-	51296078	51296170	51301571	51301733	51294390	51294511	51302356	51302416	8633	64,50,58	59,39,61	68,93,75	49,65,48	235	165	0.0813725	0.665524	0.432,0.474,0.4	0.494,0.501,0.523	-0.071	-7.1	7.1
9285	ENSG00000160124	CCDC58	3	-	122365564	122365633	122366335	122366549	122365335	122365466	122368175	122368322	9285	23,22,24	8,9,6	19,15,13	11,8,9	287	142	0.0814517	0.665524	0.587,0.547,0.664	0.461,0.481,0.417	0.146	14.6	14.6
11011	ENSG00000165195	PIGA	X	-	15328343	15328537	15331215	15331299	15325913	15326046	15331589	15331723	11011	19,12,17	9,7,5	6,11,14	0,8,0	157	267	0.0818994	0.667581	0.782,0.745,0.853	1.0,0.7,1.0	-0.107	-10.7	10.7
10534	ENSG00000172456	FGGY	1	+	59456960	59457076	59512310	59512439	59378748	59378837	59554123	59554227	10534	48,49,41	48,45,66	55,75,42	46,57,35	189	202	0.0820647	0.66836	0.517,0.538,0.399	0.561,0.584,0.562	-0.084	-8.4	8.4
11060	ENSG00000009954	BAZ1B	7	-	73450846	73450994	73459535	73459718	73449541	73449689	73462921	73463099	11060	326266355	243202217	201248269	214207195	256	221	0.0821569	0.66836	0.537,0.532,0.585	0.448,0.508,0.544	0.051	5.1	5.1
2542	ENSG00000225449	RAB6C-AS1	2	-	129968750	129968802	129975380	129975493	129966591	129968378	129977053	129977208	2542	7,11,10	10,9,30	6,4,8	18,21,19	186	125	0.0823271	0.66836	0.32,0.451,0.183	0.183,0.113,0.221	0.146	14.6	14.6
3722	ENSG00000136682	CBWD2	2	+	113455555	113455643	113457064	113457209	113454740	113454778	113460672	113460719	3722	1,0,0	2,2,4	0,3,1	6,7,2	161	218	0.0824305	0.66836	0.404,0.0,0.0	0.0,0.367,0.404	-0.122	-12.2	12.2
4047	ENSG00000188283	ZNF383	19	+	37224817	37224939	37230408	37230462	37219598	37219749	37235548	37235675	4047	7,4,9	7,8,2	2,1,3	3,4,5	195	127	0.0823044	0.66836	0.394,0.246,0.746	0.303,0.14,0.281	0.221	22.1	22.1
4917	ENSG00000276418	RP11-26J3.4	8	-	80002998	80003180	80038119	80038235	79918859	79919148	80064477	80064593	4917	450395448	482346476	372467430	510519476	189	255	0.0824934	0.66836	0.557,0.606,0.559	0.496,0.548,0.549	0.043	4.3	4.3
774	ENSG00000064489	BORCS8-MEF2B	19	-	19180685	19180761	19182572	19182683	19150681	19150764	19186033	19186098	774	107,55,88	3,5,3	120116108	8,13,5	184	149	0.0825144	0.66836	0.967,0.899,0.96	0.924,0.878,0.946	0.026	2.6	2.6
8246	ENSG00000148737	TCF7L2	10	+	112951482	112951607	113040024	113040126	112951206	112951273	113141183	113141316	8246	2,1,3	4,5,3	4,6,3	1,6,3	198	175	0.0822853	0.66836	0.306,0.15,0.469	0.78,0.469,0.469	-0.264	-26.4	26.4
7445	ENSG00000247828	TMEM161B-AS1	5	+	88282756	88282866	88285740	88285903	88282041	88282106	88287435	88287656	7445	10,14,13	24,16,20	21,15,21	19,19,15	183	236	0.08263	0.66877	0.35,0.53,0.456	0.588,0.504,0.644	-0.133	-13.3	13.3
6865	ENSG00000175309	PHYKPL	5	-	178215275	178215430	178222354	178222580	178214795	178214885	178222851	178222934	6865	100,86,115	58,55,65	106159126	52,57,66	299	228	0.0827389	0.669126	0.568,0.544,0.574	0.609,0.68,0.593	-0.065	-6.5	6.5
1027	ENSG00000140157	NIPA2	15	+	22855500	22855580	22855938	22856153	22853211	22853268	22858539	22858630	1027	6,4,1	5,0,3	9,1,3	6,11,7	153	288	0.0828237	0.669286	0.693,1.0,0.386	0.738,0.146,0.447	0.249	24.9	24.9
10957	ENSG00000114416	FXR1	3	+	180970251	180970358	180975312	180975404	180968050	180968254	180976121	180977155	10957	193199264	47,40,46	156183204	40,48,57	180	165	0.0830732	0.670775	0.79,0.82,0.84	0.781,0.778,0.766	0.042	4.2	4.2
1649	ENSG00000149196	C11orf73	11	+	86318961	86319059	86326512	86326676	86306244	86306482	86337378	86337530	1649	1,1,5	12,21,13	0,2,1	16,9,8	171	237	0.083265	0.671797	0.104,0.062,0.348	0.0,0.235,0.148	0.044	4.4	4.4
3563	ENSG00000163875	MEAF6	1	-	37496546	37496604	37500925	37501017	37495884	37495918	37501803	37501996	3563	2,2,7	42,38,52	4,7,10	39,46,53	165	131	0.0833523	0.671975	0.036,0.04,0.097	0.075,0.108,0.13	-0.047	-4.7	4.7
10913	ENSG00000104529	EEF1D	8	-	143593874	143594067	143596874	143597074	143586728	143586852	143597347	143597675	10913	49,53,42	51,39,23	49,51,57	17,31,33	273	266	0.0838351	0.674283	0.484,0.57,0.64	0.737,0.616,0.627	-0.095	-9.5	9.5
1935	ENSG00000076108	BAZ2A	12	-	56621089	56621253	56630775	56630865	56617394	56617532	56636181	56636293	1935	29,7,7	0,1,2	18,32,23	0,3,5	163	237	0.0838169	0.674283	1.0,0.911,0.836	1.0,0.939,0.87	-0.021	-2.1	2.1
8437	ENSG00000101040	ZMYND8	20	-	47298728	47298872	47310055	47310204	47294665	47294779	47347855	47347926	8437	161101153	199,93,166	143157147	134123135	222	217	0.0837133	0.674283	0.442,0.515,0.474	0.511,0.555,0.516	-0.05	-5	5
2966	ENSG00000214046	SMIM7	19	-	16654036	16654125	16659394	16659447	16647095	16647261	16659958	16660000	2966	184150201	53,36,38	197224211	36,36,41	126	162	0.0839596	0.674757	0.817,0.843,0.872	0.876,0.889,0.869	-0.034	-3.4	3.4
10799	ENSG00000065559	MAP2K4	17	+	12054888	12054991	12081355	12081530	12020869	12021001	12095574	12095694	10799	49,41,58	174169162	46,57,60	125142159	176	248	0.0841314	0.675017	0.284,0.255,0.335	0.341,0.361,0.347	-0.058	-5.8	5.8
2245	ENSG00000113716	HMGXB3	5	+	150006472	150006647	150010110	150010608	150004850	150004989	150012254	150012353	2245	199160207	416354386	181196184	404499485	248	571	0.0843562	0.675017	0.524,0.51,0.553	0.508,0.475,0.466	0.046	4.6	4.6
2370	ENSG00000196975	ANXA4	2	+	69781519	69781574	69788053	69788141	69742131	69742175	69804532	69804627	2370	61,44,66	139,86,126	95,90,85	141143147	128	161	0.0845164	0.675017	0.356,0.392,0.397	0.459,0.442,0.421	-0.059	-5.9	5.9
2906	ENSG00000065911	MTHFD2	2	+	74201381	74201479	74205704	74205889	74198614	74198742	74205981	74206088	2906	29,26,29	483373442	37,47,33	400493463	171	258	0.0841776	0.675017	0.083,0.095,0.09	0.122,0.126,0.097	-0.026	-2.6	2.6
3050	ENSG00000122694	GLIPR2	9	+	36147785	36147894	36150871	36150949	36136744	36136791	36162361	36163913	3050	24,35,41	39,22,29	54,49,65	28,34,32	182	151	0.0844901	0.675017	0.338,0.569,0.54	0.615,0.545,0.628	-0.114	-11.4	11.4
3533	ENSG00000128739	SNRPN	15	+	24921156	24921255	24950574	24950690	24920472	24920547	24962113	24962209	3533	8,7,18	4,3,13	5,8,4	12,5,6	172	189	0.0844846	0.675017	0.687,0.719,0.603	0.314,0.637,0.423	0.212	21.2	21.2
6339	ENSG00000279644	AC008074.1	2	-	64572945	64573068	64579485	64579546	64569622	64569679	64585421	64585542	6339	17,17,17	99,72,105	20,21,25	56,99,89	134	196	0.0844972	0.675017	0.201,0.257,0.191	0.343,0.237,0.291	-0.074	-7.4	7.4
8375	ENSG00000130733	YIPF2	19	-	10925685	10925773	10927629	10927716	10924075	10924192	10927798	10927959	8375	88,57,53	51,38,52	76,78,90	69,79,92	160	161	0.0842885	0.675017	0.635,0.601,0.506	0.526,0.498,0.496	0.074	7.4	7.4
1021	ENSG00000249859	PVT1	8	+	127795893	127796008	127818899	127818998	127794556	127794734	127855154	127855319	1021	12,5,13	0,0,3	10,6,6	3,1,1	188	172	0.0853724	0.675142	1.0,1.0,0.799	0.753,0.846,0.846	0.118	11.8	11.8
1065	ENSG00000204138	PHACTR4	1	+	28438272	28438430	28457831	28457855	28407409	28407463	28459084	28459258	1065	12,18,5	2,2,4	7,11,20	6,8,9	231	97	0.0851244	0.675142	0.716,0.791,0.344	0.329,0.366,0.483	0.224	22.4	22.4
10840	ENSG00000188130	MAPK12	22	-	50257497	50257613	50257903	50258141	50257081	50257193	50258242	50258301	10840	19,7,23	6,4,6	26,30,18	14,13,20	311	189	0.0852877	0.675142	0.658,0.515,0.7	0.53,0.584,0.354	0.135	13.5	13.5
2466	ENSG00000272896	RP11-216L13.17	9	+	136791710	136791777	136791781	136792026	136791378	136791424	136792250	136792358	2466	645468655	118122125	9491003839	163169145	140	318	0.0849659	0.675142	0.925,0.897,0.922	0.93,0.931,0.929	-0.015	-1.5	1.5
4440	ENSG00000111321	LTBR	12	+	6388799	6388825	6390111	6390340	6388397	6388505	6390659	6391224	4440	54,33,37	581327469	38,41,28	417563605	99	302	0.0849771	0.675142	0.221,0.235,0.194	0.218,0.182,0.124	0.042	4.2	4.2
6136	ENSG00000119487	MAPKAP1	9	-	125484442	125484583	125506309	125506417	125467971	125468109	125543058	125543168	6136	106,74,94	302265323	85118124	261292302	181	214	0.0847223	0.675142	0.293,0.248,0.256	0.278,0.323,0.327	-0.044	-4.4	4.4
6457	ENSG00000174917	C19orf70	19	-	5679863	5679978	5680054	5680250	5679585	5679763	5680457	5680488	6457	35,28,24	1,1,1	40,55,43	2,0,7	269	188	0.0850258	0.675142	0.961,0.951,0.944	0.933,1.0,0.811	0.037	3.7	3.7
6507	ENSG00000015171	ZMYND11	10	+	240892	240970	242020	242139	240055	240111	246765	246973	6507	51,49,55	134,87,132	50,73,72	94105136	151	192	0.0846135	0.675142	0.326,0.417,0.346	0.403,0.469,0.402	-0.062	-6.2	6.2
6728	ENSG00000116667	C1orf21	1	+	184507587	184507682	184590738	184590814	184477385	184477603	184598400	184598461	6728	638551713	36,12,29	592714703	26,17,15	168	149	0.0852171	0.675142	0.94,0.976,0.956	0.953,0.974,0.977	-0.011	-1.1	1.1
7413	ENSG00000105483	CARD8	19	-	48249522	48249633	48249750	48249847	48242539	48242644	48255791	48255871	7413	4,7,20	11,0,14	13,8,9	2,2,2	170	184	0.085231	0.675142	0.282,1.0,0.607	0.876,0.812,0.83	-0.21	-21	21
7644	ENSG00000115762	PLEKHB2	2	+	131130720	131130760	131140169	131140271	131126683	131126786	131146636	131149851	7644	234145187	57,66,80	162180199	84,88,79	113	175	0.0851005	0.675142	0.864,0.773,0.784	0.749,0.76,0.796	0.039	3.9	3.9
9097	ENSG00000147421	HMBOX1	8	+	29050201	29050253	29050318	29050386	29048959	29049048	29051017	29051163	9097	5,1,1	3,0,1	1,1,1	0,0,1	125	141	0.0853846	0.675142	0.653,1.0,0.53	1.0,1.0,0.53	-0.116	-11.6	11.6
9726	ENSG00000169710	FASN	17	-	82089249	82089261	82089314	82089401	82088968	82089172	82089631	82089726	9726	31,20,24	132,71,104	15,24,35	127169131	160	85	0.0847459	0.675142	0.111,0.13,0.109	0.059,0.07,0.124	0.032	3.2	3.2
10523	ENSG00000116649	SRM	1	-	11054961	11055084	11055780	11055936	11054588	11054885	11056010	11056094	10523	266164208	286163231	262318245	302393363	229	196	0.0855459	0.675379	0.443,0.463,0.435	0.426,0.409,0.366	0.047	4.7	4.7
7840	ENSG00000179818	PCBP1-AS1	2	-	70018014	70018131	70032132	70032255	69996685	69996888	70051202	70051305	7840	27,10,18	4,1,1	16,22,18	5,3,5	196	190	0.0854837	0.675379	0.867,0.906,0.946	0.756,0.877,0.777	0.103	10.3	10.3
6480	ENSG00000152818	UTRN	6	+	144839172	144839284	144840739	144840832	144836300	144836541	144846804	144846827	6480	144,98,149	109,72,108	83116131	84108116	185	166	0.0857141	0.675929	0.542,0.55,0.553	0.47,0.491,0.503	0.06	6	6
8003	ENSG00000128309	MPST	22	+	37025001	37025077	37026998	37027095	37024191	37024810	37029215	37029822	8003	0,0,1	3,2,0	1,1,2	3,6,1	149	170	0.0857468	0.675929	0.0,0.0,1.0	0.276,0.16,0.695	-0.044	-4.4	4.4
10	ENSG00000131375	CAPN7	3	+	15240753	15240853	15245525	15245671	15240472	15240617	15246731	15246794	10	64,43,54	91,81,85	49,56,70	54,83,73	173	219	0.0858143	0.675943	0.471,0.402,0.446	0.535,0.461,0.548	-0.075	-7.5	7.5
10980	ENSG00000073350	LLGL2	17	+	75525689	75525825	75543396	75543501	75525079	75525174	75556045	75556143	10980	7,5,7	28,20,34	14,17,13	47,41,29	209	178	0.0861245	0.676124	0.176,0.176,0.149	0.202,0.261,0.276	-0.079	-7.9	7.9
11196	ENSG00000215548	FRG1JP	9	-	63842823	63842949	63844210	63844381	63834435	63834527	63857199	63857268	11196	27,25,33	20,12,15	15,25,34	8,4,11	244	199	0.0862107	0.676124	0.524,0.63,0.642	0.605,0.836,0.716	-0.12	-12	12
3261	ENSG00000152457	DCLRE1C	10	-	14945434	14945565	14947524	14947609	14945104	14945189	14949035	14949087	3261	7,4,5	2,5,3	5,14,3	1,3,1	158	204	0.0862313	0.676124	0.819,0.508,0.683	0.866,0.858,0.795	-0.17	-17	17
3705	ENSG00000188243	COMMD6	13	-	75530113	75530266	75530310	75530408	75526435	75526639	75537663	75537675	3705	22,5,4	675599716	5,4,10	652712648	171	226	0.0860778	0.676124	0.041,0.011,0.007	0.01,0.007,0.02	0.007	0.7	0.7
4640	ENSG00000117262	GPR89A	1	+	145608347	145608675	145612201	145612247	145608047	145608175	145616233	145616293	4640	3,0,0	3,1,2	1,4,1	2,4,1	401	119	0.0861246	0.676124	0.229,0.0,0.0	0.129,0.229,0.229	-0.119	-11.9	11.9
6528	ENSG00000281131	SCHLAP1	2	+	180725212	180725291	180814835	180814995	180724595	180724690	180827240	180827507	6528	7,3,9	7,9,5	3,2,6	10,5,14	152	233	0.086153	0.676124	0.605,0.338,0.734	0.315,0.38,0.396	0.195	19.5	19.5
6933	ENSG00000140995	DEF8	16	+	89950066	89950328	89952557	89952682	89949416	89949513	89954242	89954376	6933	1,1,0	0,1,3	0,2,3	4,2,1	335	198	0.0863923	0.676871	1.0,0.371,0.0	0.0,0.371,0.639	0.12	12	12
5381	ENSG00000272968	RBAK-RBAKDN	7	+	5046254	5046396	5048032	5048091	5045910	5045958	5057294	5057421	5381	9,0,6	8,6,11	13,12,10	6,10,14	215	132	0.0864736	0.676993	0.409,0.0,0.251	0.571,0.424,0.305	-0.213	-21.3	21.3
10915	ENSG00000104529	EEF1D	8	-	143593874	143594067	143596878	143596980	143586728	143586852	143597347	143597675	10915	26,30,30	51,39,23	33,32,37	17,31,33	175	266	0.0866935	0.678199	0.437,0.539,0.665	0.747,0.611,0.63	-0.116	-11.6	11.6
3349	ENSG00000167272	POP5	12	-	120579773	120579923	120581114	120581257	120579044	120579412	120581342	120581398	3349	141105161	182126153	197216158	185176162	216	223	0.0868033	0.678542	0.444,0.462,0.521	0.524,0.559,0.502	-0.053	-5.3	5.3
10562	ENSG00000078369	GNB1	1	-	1839628	1839682	1879786	1879902	1839189	1839238	1890363	1890401	10562	12,14,22	1,1,2	15,45,20	7,4,2	189	127	0.0876598	0.680957	0.89,0.904,0.881	0.59,0.883,0.87	0.111	11.1	11.1
10807	ENSG00000093000	NUP50	22	+	45171808	45172037	45173980	45174018	45171599	45171683	45175893	45176080	10807	11,9,6	3,0,1	8,10,4	0,1,0	302	111	0.0876542	0.680957	0.574,1.0,0.688	1.0,0.786,1.0	-0.175	-17.5	17.5
10926	ENSG00000104529	EEF1D	8	-	143593892	143594067	143596854	143597074	143586728	143586849	143597347	143597675	10926	62,59,49	39,33,20	52,56,63	15,23,26	293	248	0.0880184	0.680957	0.574,0.602,0.675	0.746,0.673,0.672	-0.08	-8	8
11124	ENSG00000088367	EPB41L1	20	+	36214359	36214440	36218875	36218962	36212271	36212376	36221863	36221944	11124	11,5,12	40,18,23	14,21,16	25,33,32	154	160	0.0879771	0.680957	0.222,0.224,0.352	0.368,0.398,0.342	-0.103	-10.3	10.3
3319	ENSG00000185437	SH3BGR	21	+	39499822	39499915	39508997	39509027	39475134	39475215	39515087	39515506	3319	25,19,32	0,3,2	19,30,38	0,1,0	166	103	0.087849	0.680957	1.0,0.797,0.908	1.0,0.949,1.0	-0.081	-8.1	8.1
34	ENSG00000134352	IL6ST	5	-	55968275	55968396	55969549	55969855	55964145	55964312	55976214	55976314	34	219207217	81,75,107	142199185	81,93,95	379	194	0.0879081	0.680957	0.581,0.586,0.509	0.473,0.523,0.499	0.06	6	6
3534	ENSG00000128739	SNRPN	15	+	24921156	24921255	24958737	24958868	24920010	24920124	24962113	24962209	3534	3,6,14	17,7,17	4,6,1	19,13,14	172	204	0.0877209	0.680957	0.173,0.504,0.494	0.2,0.354,0.078	0.18	18	18
5219	ENSG00000101901	ALG13	X	+	111689086	111689197	111708026	111708393	111684964	111685103	111711674	111711725	5219	0,4,4	65,29,38	7,3,4	18,39,44	184	440	0.0876879	0.680957	0.0,0.248,0.201	0.482,0.155,0.179	-0.122	-12.2	12.2
5848	ENSG00000139428	MMAB	12	-	109567010	109567167	109567556	109567597	109565118	109565176	109568769	109568863	5848	0,4,0	7,4,19	1,0,0	11,11,18	114	230	0.088	0.680957	0.0,0.669,0.0	0.155,0.0,0.0	0.171	17.1	17.1
6586	ENSG00000132570	PCBD2	5	+	134910334	134910466	134921941	134922115	134904905	134905223	134959039	134959120	6586	76,70,103	21,20,12	96103104	16,16,11	205	247	0.0880383	0.680957	0.813,0.808,0.912	0.878,0.886,0.919	-0.05	-5	5
7448	ENSG00000181722	ZBTB20	3	-	115110086	115110200	115144812	115144907	115027455	115027574	115147218	115147271	7448	2,8,1	0,0,4	4,5,2	0,0,0	168	187	0.0873846	0.680957	1.0,1.0,0.218	1.0,1.0,1.0	-0.261	-26.1	26.1
8458	ENSG00000066427	ATXN3	14	-	92093745	92093831	92096092	92096137	92088729	92088817	92096673	92096838	8458	18,15,22	6,8,12	20,9,7	12,16,5	118	159	0.0874173	0.680957	0.802,0.716,0.712	0.692,0.431,0.654	0.151	15.1	15.1
8926	ENSG00000086062	B4GALT1	9	-	33120418	33120606	33135188	33135424	33115990	33116113	33166757	33167356	8926	277229314	319284325	267403353	228379371	309	261	0.0878176	0.680957	0.423,0.405,0.449	0.497,0.473,0.446	-0.046	-4.6	4.6
9368	ENSG00000225258	AC009478.1	2	-	180579171	180579226	180600733	180600907	180571711	180571831	180692229	180692454	9368	15,8,11	2,6,2	7,17,17	1,0,4	247	128	0.0876725	0.680957	0.795,0.409,0.74	0.784,1.0,0.688	-0.176	-17.6	17.6
2464	ENSG00000272896	RP11-216L13.17	9	+	136791710	136791777	136791777	136792026	136791378	136791424	136792250	136792358	2464	645468655	120122126	9491003839	162173147	140	322	0.0881614	0.681398	0.925,0.898,0.923	0.931,0.93,0.929	-0.015	-1.5	1.5
1115	ENSG00000228315	GUSBP11	22	-	23640307	23640423	23652860	23652944	23638486	23638942	23659864	23660000	1115	3,1,1	8,8,3	8,6,1	7,3,11	157	189	0.0885339	0.681718	0.311,0.131,0.286	0.579,0.707,0.099	-0.219	-21.9	21.9
3830	ENSG00000064042	LIMCH1	4	+	41573493	41573537	41577474	41577572	41524408	41524478	41598919	41599026	3830	0,4,0	1,3,7	0,0,0	3,2,3	117	171	0.0885141	0.681718	0.0,0.661,0.0	0.0,0.0,0.0	0.22	22	22
4090	ENSG00000126249	PDCD2L	19	+	34404648	34404990	34409160	34409510	34404424	34404538	34413736	34413847	4090	81,35,44	261179239	73,84,98	287290286	415	423	0.0885062	0.681718	0.24,0.166,0.158	0.206,0.228,0.259	-0.043	-4.3	4.3
573	ENSG00000169180	XPO6	16	-	28107521	28107677	28111816	28112006	28106382	28106497	28112903	28113050	573	312204277	248217241	231322266	202218186	263	229	0.088331	0.681718	0.523,0.45,0.5	0.499,0.563,0.555	-0.048	-4.8	4.8
6558	ENSG00000115459	ELMOD3	2	+	85377343	85377474	85387097	85387225	85371085	85371209	85389750	85389827	6558	29,25,33	19,3,10	54,36,39	7,6,10	204	201	0.0885308	0.681718	0.601,0.891,0.765	0.884,0.855,0.794	-0.092	-9.2	9.2
1070	ENSG00000182979	MTA1	14	+	105445417	105445511	105449358	105449409	105438671	105438739	105450057	105450184	1070	59,46,44	43,26,27	45,64,62	17,33,28	167	124	0.0889101	0.683592	0.505,0.568,0.548	0.663,0.59,0.622	-0.085	-8.5	8.5
6934	ENSG00000140995	DEF8	16	+	89950066	89950328	89952561	89952682	89949416	89949513	89954242	89954376	6934	1,1,0	0,1,3	0,2,3	4,2,1	335	194	0.0888806	0.683592	1.0,0.367,0.0	0.0,0.367,0.635	0.122	12.2	12.2
5551	ENSG00000141644	MBD1	18	-	50274185	50274353	50274976	50275045	50273563	50273863	50275128	50275245	5551	13,15,16	46,20,51	42,29,40	44,71,49	142	241	0.0891642	0.685034	0.324,0.56,0.347	0.618,0.409,0.581	-0.126	-12.6	12.6
4003	ENSG00000115825	PRKD3	2	-	37293132	37293271	37316236	37316451	37290867	37290999	37324680	37324808	4003	29,18,47	27,15,48	18,21,39	26,42,42	288	212	0.0894713	0.68688	0.442,0.469,0.419	0.338,0.269,0.406	0.106	10.6	10.6
10583	ENSG00000078369	GNB1	1	-	1839189	1839238	1879786	1879902	1825396	1825499	1890363	1890401	10583	3,8,11	451277391	11,20,6	362413417	189	122	0.0897337	0.688382	0.004,0.018,0.018	0.019,0.03,0.009	-0.006	-0.6	0.6
10787	ENSG00000001631	KRIT1	7	-	92244901	92245171	92245426	92245574	92242033	92242137	92245843	92245914	10787	17,11,6	65,43,55	17,19,17	48,50,65	221	343	0.0899796	0.689754	0.289,0.284,0.145	0.355,0.371,0.289	-0.099	-9.9	9.9
6409	ENSG00000112679	DUSP22	6	+	311879	311962	335113	335163	304627	304661	345853	345928	6409	28,21,26	2,4,5	22,14,16	6,7,3	156	123	0.0902154	0.691047	0.917,0.805,0.804	0.743,0.612,0.808	0.121	12.1	12.1
3853	ENSG00000044446	PHKA2	X	-	18943709	18943808	18945077	18945158	18941528	18941675	18948743	18948826	3853	33,21,39	26,28,45	14,13,8	16,22,25	154	172	0.0903432	0.691431	0.586,0.456,0.492	0.494,0.398,0.263	0.126	12.6	12.6
7699	ENSG00000135720	DYNC1LI2	16	-	66734302	66734311	66734336	66734505	66732338	66732505	66736074	66736237	7699	0,2,3	13,1,3	0,0,0	2,7,6	242	82	0.090467	0.691431	0.0,0.404,0.253	0.0,0.0,0.0	0.219	21.9	21.9
8869	ENSG00000250317	SMIM20	4	+	25921600	25921712	25925631	25925830	25914203	25914422	25928312	25928369	8869	5,0,0	1,1,2	1,4,6	3,1,7	185	272	0.0904301	0.691431	0.88,0.0,0.0	0.329,0.855,0.558	-0.287	-28.7	28.7
10976	ENSG00000006695	COX10	17	+	14076734	14077056	14102117	14102242	14074322	14074456	14159876	14159947	10976	180118183	25,12,25	155118157	25,25,27	395	198	0.0907493	0.693074	0.783,0.831,0.786	0.757,0.703,0.745	0.065	6.5	6.5
722	ENSG00000187097	ENTPD5	14	-	73998610	73998717	74004604	74004729	73987885	73988172	74011090	74011150	722	3,9,4	5,0,1	8,6,8	2,0,1	198	180	0.0909938	0.694426	0.353,1.0,0.784	0.784,1.0,0.879	-0.175	-17.5	17.5
4508	ENSG00000168397	ATG4B	2	+	241651911	241651974	241653309	241653369	241651263	241651335	241653511	241653610	4508	0,1,0	8,8,8	0,1,4	12,21,11	136	133	0.0911217	0.694887	0.0,0.109,0.0	0.0,0.044,0.262	-0.066	-6.6	6.6
6987	ENSG00000243955	GSTA1	6	-	52796181	52796314	52797585	52797637	52794124	52794266	52799180	52799297	6987	9,4,2	29,21,32	8,12,10	28,34,30	125	206	0.091374	0.696296	0.338,0.239,0.093	0.32,0.368,0.355	-0.124	-12.4	12.4
8891	ENSG00000141556	TBCD	17	+	82893546	82893632	82903404	82903478	82884144	82884202	82905935	82906053	8891	25,20,25	133109126	10,18,24	100132155	159	147	0.0915414	0.697055	0.148,0.145,0.155	0.085,0.112,0.125	0.042	4.2	4.2
3601	ENSG00000103978	TMEM87A	15	-	42231191	42231260	42231843	42231915	42228711	42228820	42233212	42233306	3601	59,25,53	167175176	62,75,52	142207194	145	142	0.091679	0.697317	0.257,0.123,0.228	0.3,0.262,0.208	-0.054	-5.4	5.4
5330	ENSG00000114956	DGUOK	2	+	73946718	73946906	73957124	73957240	73926825	73927052	73958145	73958245	5330	271234339	142108124	330301314	104135101	261	189	0.0917112	0.697317	0.58,0.611,0.664	0.697,0.618,0.692	-0.051	-5.1	5.1
8124	ENSG00000142273	CBLC	19	+	44782369	44782491	44784263	44784417	44781206	44781363	44790003	44790091	8124	14,4,13	6,1,8	9,18,10	8,14,11	195	227	0.0917933	0.697426	0.731,0.823,0.654	0.567,0.599,0.514	0.176	17.6	17.6
2049	ENSG00000186283	TOR3A	1	+	179082924	179083053	179087910	179088089	179081376	179082387	179094092	179094217	2049	14,6,19	121,94,114	20,28,21	126156123	202	252	0.0922952	0.698661	0.126,0.074,0.172	0.165,0.183,0.176	-0.051	-5.1	5.1
6140	ENSG00000093183	SEC22C	3	-	42565775	42565883	42566743	42566836	42563764	42563980	42568864	42569073	6140	1,0,2	0,2,0	3,3,2	1,3,1	166	181	0.0921417	0.698661	1.0,0.0,1.0	0.766,0.522,0.686	0.009	0.9	0.9
6222	ENSG00000162542	TMCO4	1	-	19789927	19790052	19799173	19799349	19787025	19787117	19799854	19799945	6222	20,11,7	4,0,6	6,6,2	3,4,3	249	198	0.0920524	0.698661	0.799,1.0,0.481	0.614,0.544,0.346	0.259	25.9	25.9
6486	ENSG00000168385	2002-09-01	2	+	241317498	241317599	241324408	241324662	241315945	241315982	241325992	241326113	6486	33,37,28	19,4,31	22,36,26	18,20,39	174	327	0.0922396	0.698661	0.765,0.946,0.629	0.697,0.772,0.556	0.105	10.5	10.5
7977	ENSG00000129197	RPAIN	17	+	5425970	5426082	5426235	5426299	5422768	5422829	5428070	5428211	7977	137,86,112	97,70,79	146158140	86,90,82	185	137	0.0921636	0.698661	0.511,0.476,0.512	0.557,0.565,0.558	-0.06	-6	6
6290	ENSG00000062485	CS	12	-	56283791	56283857	56285915	56286023	56282859	56282991	56286594	56286645	6290	507367398	352270248	443539475	269286281	181	139	0.0923936	0.698892	0.525,0.511,0.552	0.558,0.591,0.565	-0.042	-4.2	4.2
1779	ENSG00000182134	TDRKH	1	-	151774709	151774806	151775064	151775166	151773483	151774504	151775391	151775543	1779	45,59,63	48,50,44	41,44,53	40,52,70	175	170	0.0925447	0.699042	0.477,0.534,0.582	0.499,0.451,0.424	0.073	7.3	7.3
8078	ENSG00000154358	OBSCN	1	+	228291897	228292161	228292522	228292786	228288624	228288888	228293352	228293616	8078	11,2,2	11,4,14	6,9,16	8,13,6	337	337	0.0925493	0.699042	0.5,0.333,0.125	0.429,0.409,0.727	-0.202	-20.2	20.2
1344	ENSG00000173402	DAG1	3	+	49476848	49476905	49492822	49492973	49470131	49470433	49510418	49510819	1344	13,9,10	6,9,10	8,9,6	9,11,16	130	224	0.0927556	0.699144	0.789,0.633,0.633	0.605,0.585,0.393	0.157	15.7	15.7
260	ENSG00000257621	PSMA3-AS1	14	-	58273986	58274010	58290698	58290864	58266607	58267393	58291634	58291707	260	5,6,3	6,11,9	2,3,1	13,6,4	239	97	0.0927664	0.699144	0.253,0.181,0.119	0.059,0.169,0.092	0.078	7.8	7.8
8703	ENSG00000089234	BRAP	12	-	111681760	111681835	111683145	111683307	111679150	111679340	111685710	111685986	8703	50,27,25	2,0,6	28,52,70	1,0,3	235	148	0.0927321	0.699144	0.94,1.0,0.724	0.946,1.0,0.936	-0.073	-7.3	7.3
9341	ENSG00000270011	ZNF559-ZNF177	19	+	9333014	9333113	9337795	9338017	9324694	9324780	9338493	9338582	9341	3,0,2	30,18,34	0,1,0	30,33,38	172	295	0.0929279	0.699848	0.146,0.0,0.092	0.0,0.049,0.0	0.063	6.3	6.3
10521	ENSG00000187889	C1orf168	1	-	56740696	56740795	56742160	56742221	56738624	56738653	56744025	56744066	10521	5,0,5	0,4,3	3,1,0	2,2,9	134	172	0.0932478	0.701026	1.0,0.0,0.681	0.658,0.391,0.0	0.211	21.1	21.1
8961	ENSG00000080224	EPHA6	3	+	96906270	96906348	96936013	96936133	96866824	96866889	96987329	96987993	8961	1,0,0	6,3,3	0,0,4	3,3,2	151	193	0.0932885	0.701026	0.176,0.0,0.0	0.0,0.0,0.719	-0.181	-18.1	18.1
9809	ENSG00000145012	LPP	3	+	188225404	188225527	188335113	188335197	188153874	188154021	188406111	188406313	9809	24,16,19	4,0,1	13,18,28	0,0,0	196	157	0.0932222	0.701026	0.828,1.0,0.938	1.0,1.0,1.0	-0.078	-7.8	7.8
10819	ENSG00000162522	KIAA1522	1	+	32769672	32769786	32769879	32772441	32768651	32768775	32772864	32774970	10819	215115210	426225193312	161234242	389252325093	187	2635	0.0934101	0.701428	0.415,0.391,0.472	0.368,0.387,0.401	0.041	4.1	4.1
7465	ENSG00000135317	SNX14	6	-	85561214	85561340	85565331	85565419	85557975	85558060	85572136	85572215	7465	61,69,92	2,0,0	65,97,59	8,1,0	161	199	0.0935975	0.702323	0.974,1.0,1.0	0.909,0.992,1.0	0.024	2.4	2.4
3347	ENSG00000167272	POP5	12	-	120579773	120579923	120580995	120581257	120579513	120579597	120581342	120581381	3347	169111168	260186268	218245178	287295261	335	223	0.0938277	0.702514	0.302,0.284,0.294	0.336,0.356,0.312	-0.041	-4.1	4.1
8162	ENSG00000177565	TBL1XR1	3	-	177064919	177065022	177079826	177079945	177053772	177053918	177098465	177098541	8162	51,26,51	385279422	35,59,64	310368365	192	176	0.0937584	0.702514	0.108,0.079,0.1	0.094,0.128,0.138	-0.024	-2.4	2.4
878	ENSG00000145014	TMEM44	3	-	194615568	194615670	194616769	194616891	194610915	194611020	194623223	194623310	878	3,0,0	10,9,9	0,3,2	6,7,2	195	175	0.0938198	0.702514	0.212,0.0,0.0	0.0,0.278,0.473	-0.18	-18	18
1771	ENSG00000159459	UBR1	15	-	43047160	43047289	43048391	43048491	43043214	43043395	43054741	43054899	1771	45,28,58	49,47,48	44,48,61	34,34,51	173	202	0.0942639	0.704252	0.517,0.41,0.585	0.602,0.622,0.583	-0.098	-9.8	9.8
8027	ENSG00000236850	BMS1P20	22	+	22306832	22307021	22307105	22307245	22303942	22304114	22308696	22308819	8027	106105112	38,47,42	91,138,98	27,39,30	262	213	0.0942651	0.704252	0.694,0.645,0.684	0.733,0.742,0.726	-0.059	-5.9	5.9
8750	ENSG00000184203	PPP1R2	3	-	195519017	195519185	195523691	195523786	195516924	195516942	195529793	195529901	8750	28,49,38	385256326	19,29,24	254282278	168	241	0.094262	0.704252	0.094,0.215,0.143	0.097,0.129,0.11	0.039	3.9	3.9
7665	ENSG00000181555	SETD2	3	-	47056820	47057490	47062162	47062346	47046486	47046621	47067069	47067118	7665	107,84,119	268183252	67,87,96	214273221	257	743	0.0944402	0.704296	0.536,0.57,0.577	0.475,0.48,0.557	0.057	5.7	5.7
8384	ENSG00000166743	ACSM1	16	-	20627255	20627316	20636738	20636840	20624095	20624215	20637370	20637451	8384	19,15,18	10,2,7	21,12,10	11,9,9	175	134	0.0944762	0.704296	0.593,0.852,0.663	0.594,0.505,0.46	0.183	18.3	18.3
976	ENSG00000153113	CAST	5	+	96722638	96722698	96727488	96727530	96695835	96695907	96729611	96729725	976	78,63,80	19,17,15	58,61,71	10,11,8	133	115	0.0944486	0.704296	0.78,0.762,0.822	0.834,0.827,0.885	-0.061	-6.1	6.1
11321	ENSG00000283047	FRG1FP	22	-	10949211	10949269	10950048	10950135	10947303	10947418	10959066	10959136	11321	8,4,7	23,15,32	11,10,10	19,28,19	160	131	0.0946321	0.704438	0.222,0.179,0.152	0.322,0.226,0.301	-0.099	-9.9	9.9
11420	ENSG00000104419	NDRG1	8	-	133280231	133280267	133284248	133284329	133264546	133264652	133297133	133297256	11420	234208268	208159239	237313263	229313290	154	109	0.0946258	0.704438	0.443,0.481,0.442	0.423,0.414,0.391	0.046	4.6	4.6
3989	ENSG00000237651	C2orf74	2	+	61157861	61158012	61159317	61159439	61145130	61145196	61162841	61162955	3989	17,11,14	3,1,0	13,14,22	3,4,2	224	195	0.0948086	0.704774	0.831,0.905,1.0	0.79,0.753,0.905	0.096	9.6	9.6
9527	ENSG00000141258	SGSM2	17	+	2367270	2367405	2371261	2371415	2365214	2365341	2372189	2372254	9527	21,10,29	95,61,71	14,21,17	86101115	208	227	0.094874	0.704774	0.194,0.152,0.308	0.151,0.185,0.139	0.06	6	6
9848	ENSG00000115204	MPV17	2	-	27312213	27312246	27312493	27312589	27311898	27311951	27312679	27312772	9848	171112182	50,44,57	178249218	53,50,59	169	106	0.0948826	0.704774	0.682,0.615,0.667	0.678,0.757,0.699	-0.057	-5.7	5.7
11004	ENSG00000198814	GK	X	+	30665510	30665584	30668011	30668118	30653358	30653615	30677374	30677452	11004	28,7,10	32,16,31	15,18,19	23,19,13	147	180	0.0950245	0.705319	0.517,0.349,0.283	0.444,0.537,0.642	-0.158	-15.8	15.8
5336	ENSG00000163682	RPL9	4	-	39456405	39456538	39457585	39457681	39454863	39454944	39458193	39458309	5336	328829963515	727682799	475241174257	909826816	169	206	0.0952393	0.706404	0.846,0.843,0.843	0.864,0.859,0.864	-0.018	-1.8	1.8
2323	ENSG00000215367	TMED11P	4	-	1116263	1116410	1123117	1123218	1115196	1115409	1153602	1153726	2323	4,1,8	14,6,13	1,4,1	10,13,11	174	220	0.0953873	0.706483	0.265,0.174,0.438	0.112,0.28,0.103	0.127	12.7	12.7
7319	ENSG00000148985	PGAP2	11	+	3817352	3817535	3823612	3823740	3808293	3808315	3823882	3824135	7319	81,86,86	13,15,16	104160101	9,18,15	256	201	0.0953841	0.706483	0.83,0.818,0.808	0.901,0.875,0.841	-0.054	-5.4	5.4
3507	ENSG00000115761	NOL10	2	-	10644319	10644372	10657741	10657891	10607184	10607311	10659171	10659250	3507	96,61,80	41,23,47	95,92,94	19,42,30	223	126	0.0955017	0.706822	0.57,0.6,0.49	0.739,0.553,0.639	-0.09	-9	9
11226	ENSG00000096060	FKBP5	6	-	35678957	35679074	35684354	35684485	35642719	35642843	35688803	35688942	11226	10,11,11	2,7,4	10,9,7	7,7,7	204	190	0.0956524	0.707429	0.823,0.594,0.719	0.571,0.545,0.482	0.179	17.9	17.9
10928	ENSG00000203875	SNHG5	6	-	85677092	85677191	85677423	85677492	85665851	85666147	85677953	85678032	10928	3,3,3	15,5,7	3,1,1	13,11,11	142	172	0.096127	0.708616	0.195,0.421,0.342	0.218,0.099,0.099	0.181	18.1	18.1
1321	ENSG00000198431	TXNRD1	12	+	104290992	104291104	104309758	104309950	104288930	104289040	104311289	104311412	1321	6,12,18	2,2,2	12,14,19	1,2,0	185	265	0.0959386	0.708616	0.811,0.896,0.928	0.945,0.909,1.0	-0.073	-7.3	7.3
3957	ENSG00000163806	SPDYA	2	+	28788657	28788809	28793920	28793997	28783906	28783978	28799198	28799299	3957	138711391376	895767969	124915361443	736834884	225	150	0.0961364	0.708616	0.508,0.497,0.486	0.531,0.551,0.521	-0.037	-3.7	3.7
4838	ENSG00000205531	NAP1L4	11	-	2983761	2983813	2989128	2989271	2979206	2979237	2992253	2992377	4838	23,12,27	1,0,1	14,15,12	0,2,3	216	125	0.096157	0.708616	0.93,1.0,0.94	1.0,0.813,0.698	0.12	12	12
7529	ENSG00000100983	GSS	20	-	34929034	34929237	34929400	34929590	34928429	34928951	34931335	34931417	7529	781523681	61,44,44	896952851	49,57,53	263	276	0.0960871	0.708616	0.931,0.926,0.942	0.95,0.946,0.944	-0.014	-1.4	1.4
832	ENSG00000163138	PACRGL	4	+	20701757	20701884	20702140	20702221	20700458	20700747	20704465	20704524	832	5,6,1	2,1,5	1,2,4	6,5,4	200	154	0.0963083	0.709223	0.658,0.822,0.133	0.114,0.235,0.435	0.276	27.6	27.6
6033	ENSG00000119725	ZNF410	14	+	73892026	73892208	73893796	73893932	73886858	73886915	73896315	73896534	6033	115,86,123	97,85,103	118,93,90	119106109	255	209	0.0964531	0.709543	0.493,0.453,0.495	0.448,0.418,0.404	0.057	5.7	5.7
9531	ENSG00000103126	AXIN1	16	-	309972	310069	314542	314683	304303	304441	346147	346322	9531	47,17,49	27,22,28	44,61,62	25,23,28	214	170	0.0964895	0.709543	0.58,0.38,0.582	0.583,0.678,0.638	-0.119	-11.9	11.9
10566	ENSG00000078369	GNB1	1	-	1847877	1848036	1879786	1879902	1839189	1839238	1890819	1890836	10566	21,18,25	16,5,19	16,51,29	10,14,7	189	232	0.0966371	0.709614	0.617,0.815,0.618	0.663,0.817,0.836	-0.089	-8.9	8.9
9267	ENSG00000166169	POLL	10	-	101583507	101583681	101585861	101586156	101582762	101582891	101587245	101587406	9267	123,103,91	64,61,44	89,122,87	55,93,58	368	247	0.0966017	0.709614	0.563,0.531,0.581	0.521,0.468,0.502	0.061	6.1	6.1
4772	ENSG00000133961	NUMB	14	-	73297210	73297285	73323129	73323204	73292733	73292874	73355625	73355766	4772	64,51,60	84,88,84	58,71,67	71,69,80	148	148	0.0967763	0.710129	0.432,0.367,0.417	0.45,0.507,0.456	-0.066	-6.6	6.6
10033	ENSG00000137497	NUMA1	11	-	72062588	72062686	72068101	72068231	72035901	72035975	72069841	72069911	10033	16,10,9	0,0,1	4,13,13	1,1,2	203	171	0.0971946	0.712691	1.0,1.0,0.883	0.771,0.916,0.846	0.117	11.7	11.7
1519	ENSG00000106258	CYP3A5	7	-	99666600	99666689	99666712	99666810	99665165	99665314	99666951	99667065	1519	17,3,15	12,19,25	3,3,7	23,17,11	171	162	0.0973812	0.712959	0.573,0.13,0.362	0.11,0.143,0.376	0.145	14.5	14.5
2908	ENSG00000197498	RPF2	6	+	110997182	110997264	110999710	110999787	110991746	110991786	111008037	111008137	2908	240213215	188124155	189215184	155164178	155	150	0.0975044	0.712959	0.553,0.624,0.573	0.541,0.559,0.5	0.05	5	5
8652	ENSG00000134574	DDB2	11	+	47216857	47217049	47232813	47232959	47216335	47216472	47234572	47234672	8652	68,37,59	59,37,56	74,69,76	38,58,54	265	219	0.0975082	0.712959	0.488,0.452,0.465	0.617,0.496,0.538	-0.082	-8.2	8.2
9578	ENSG00000197381	ADARB1	21	+	45134714	45134832	45160100	45160223	45128401	45128573	45171609	45171684	9578	20,16,20	4,4,2	20,28,11	1,2,2	191	196	0.0973942	0.712959	0.837,0.804,0.911	0.954,0.935,0.849	-0.062	-6.2	6.2
161	ENSG00000186448	ZNF197	3	+	44632104	44632196	44632472	44632599	44631061	44631221	44641899	44644220	161	20,6,16	18,13,20	6,13,14	16,25,30	165	200	0.0977845	0.714324	0.574,0.359,0.492	0.313,0.387,0.361	0.121	12.1	12.1
3434	ENSG00000142687	KIAA0319L	1	-	35444160	35444303	35448172	35448332	35442905	35443028	35449866	35450005	3434	254189214	208165198	190213208	137141160	233	216	0.0979872	0.714324	0.531,0.515,0.5	0.562,0.583,0.547	-0.049	-4.9	4.9
5821	ENSG00000102897	LYRM1	16	+	20915555	20915714	20920121	20920210	20900798	20900889	20923999	20925006	5821	127,95,117	32,16,26	94143116	32,30,44	232	162	0.0980065	0.714324	0.735,0.806,0.759	0.672,0.769,0.648	0.07	7	7
7227	ENSG00000148187	MRRF	9	+	122291748	122291840	122313226	122313386	122285168	122285287	122322539	122323461	7227	92,87,120	214182279	75,72,106	218222263	165	233	0.0980418	0.714324	0.378,0.403,0.378	0.327,0.314,0.363	0.052	5.2	5.2
9204	ENSG00000125991	ERGIC3	20	+	35557193	35557216	35557216	35557249	35556972	35557109	35557424	35557546	9204	134,76,150	162125162	116129143	191222205	96	106	0.0979952	0.714324	0.477,0.402,0.506	0.401,0.391,0.435	0.053	5.3	5.3
6609	ENSG00000134240	HMGCS2	1	-	119759117	119759282	119759863	119759989	119757272	119757438	119764171	119764626	6609	375306424	539441559	423455421	468594485	199	238	0.0981947	0.714933	0.454,0.454,0.476	0.519,0.478,0.509	-0.041	-4.1	4.1
8517	ENSG00000204713	TRIM27	6	-	28911695	28911718	28920011	28920242	28908972	28909088	28921891	28921987	8517	499369495	53,43,52	437497478	30,46,44	304	96	0.0983809	0.715782	0.748,0.73,0.75	0.821,0.773,0.774	-0.047	-4.7	4.7
6219	ENSG00000162542	TMCO4	1	-	19793431	19793648	19798136	19798215	19787025	19787117	19799854	19799917	6219	7,7,6	8,12,19	5,9,15	11,9,4	152	290	0.0984987	0.715925	0.625,0.527,0.376	0.464,0.656,0.877	-0.156	-15.6	15.6
6771	ENSG00000133433	GSTT2B	22	-	23958854	23958963	23959539	23959740	23958550	23958701	23960293	23960381	6771	15,8,19	10,8,18	17,25,32	15,11,8	274	182	0.0985458	0.715925	0.499,0.399,0.412	0.429,0.602,0.727	-0.149	-14.9	14.9
8621	ENSG00000126012	KDM5C	X	-	53218275	53218398	53220838	53220916	53217795	53217966	53224739	53225422	8621	38,35,42	99,67,99	51,48,45	68,83,95	151	196	0.0986092	0.715925	0.333,0.404,0.355	0.493,0.429,0.381	-0.07	-7	7
255	ENSG00000105669	COPE	19	-	18910970	18911071	18912983	18913046	18906959	18907112	18919222	18919380	255	277206206	477363420	259300249	555582619	136	174	0.0988934	0.71673	0.426,0.421,0.386	0.374,0.397,0.34	0.041	4.1	4.1
2861	ENSG00000111271	ACAD10	12	+	111702161	111702310	111705784	111705932	111692696	111692896	111709525	111709684	2861	28,30,41	61,77,60	33,52,27	52,48,49	222	221	0.0989801	0.71673	0.314,0.279,0.405	0.387,0.519,0.354	-0.087	-8.7	8.7
3125	ENSG00000146856	AGBL3	7	+	134989249	134989310	134993492	134993678	134987888	134987996	135010041	135012511	3125	2,1,4	6,14,14	7,5,4	10,18,8	134	259	0.0990682	0.71673	0.392,0.121,0.356	0.575,0.349,0.491	-0.182	-18.2	18.2
6063	ENSG00000173473	SMARCC1	3	-	47736033	47736126	47738028	47738110	47729024	47729094	47745907	47745993	6063	73,46,75	99,90,120	61,102,72	76110105	155	166	0.0990372	0.71673	0.441,0.354,0.401	0.462,0.498,0.423	-0.062	-6.2	6.2
8640	ENSG00000187634	SAMD11	1	+	939274	939412	941143	941306	939039	939129	942135	942251	8640	15,31,22	11,11,6	17,31,12	12,18,13	211	236	0.0988536	0.71673	0.604,0.759,0.804	0.613,0.658,0.508	0.129	12.9	12.9
9227	ENSG00000188818	ZDHHC11	5	-	838314	838538	840218	840347	837435	837480	840494	840597	9227	1,3,3	10,2,10	5,5,4	1,6,8	202	297	0.0991386	0.716736	0.128,0.688,0.306	0.88,0.551,0.424	-0.244	-24.4	24.4
8995	ENSG00000155111	CDK19	6	-	110638648	110638706	110667433	110667574	110627001	110627145	110670430	110670541	8995	282260350	1,2,10	271301323	0,1,2	214	131	0.0992332	0.716916	0.994,0.988,0.955	1.0,0.995,0.99	-0.016	-1.6	1.6
10045	ENSG00000137497	NUMA1	11	-	72049418	72049535	72062588	72062686	72035901	72035975	72069841	72069911	10045	0,0,1	16,8,34	1,1,2	17,14,24	171	190	0.0996214	0.717723	0.0,0.0,0.032	0.061,0.074,0.085	-0.063	-6.3	6.3
1471	ENSG00000151414	NEK7	1	+	198232552	198232637	198253039	198253180	198156962	198157276	198262574	198262637	1471	23,20,30	95,64,76	18,36,31	53,77,62	158	214	0.0999026	0.717723	0.247,0.297,0.348	0.315,0.388,0.404	-0.072	-7.2	7.2
33	ENSG00000134352	IL6ST	5	-	55951928	55952075	55952249	55952351	55951463	55951604	55954809	55954992	33	102,76,82	100,84,97	61,65,73	77,83,117	175	220	0.0995495	0.717723	0.562,0.532,0.515	0.499,0.496,0.44	0.058	5.8	5.8
3693	ENSG00000111358	GTF2H3	12	+	123659429	123659475	123659515	123659584	123655770	123655824	123659794	123659930	3693	1,7,5	123101134	2,2,3	114145123	119	142	0.0998259	0.717723	0.01,0.076,0.043	0.021,0.016,0.028	0.021	2.1	2.1
4658	ENSG00000152700	SAR1B	5	-	134612453	134612639	134612690	134612756	134609570	134609674	134613013	134613137	4658	504448484	16,1,8	550553539	18,14,15	139	259	0.0997703	0.717723	0.983,0.999,0.991	0.983,0.987,0.985	0.006	0.6	0.6
4659	ENSG00000008869	HEATR5B	2	-	36990647	36990799	37000585	37000813	36988645	36988859	37002305	37002572	4659	117,87,138	71,61,82	91141104	47,46,63	301	225	0.0997456	0.717723	0.552,0.516,0.557	0.591,0.696,0.552	-0.071	-7.1	7.1
6952	ENSG00000273294	C1QTNF3-AMACR	5	-	33990838	33991007	33994077	33994120	33987173	33989502	33998640	33998827	6952	93,64,92	25,18,16	73,66,53	7,13,11	116	242	0.099868	0.717723	0.886,0.881,0.923	0.956,0.914,0.91	-0.03	-3	3
7144	ENSG00000161405	IKZF3	17	-	39788257	39788374	39791415	39791583	39765789	39766493	39792672	39792933	7144	8,4,4	1,2,1	1,3,2	0,0,1	241	190	0.0994658	0.717723	0.863,0.612,0.759	1.0,1.0,0.612	-0.126	-12.6	12.6
5491	ENSG00000197965	MPZL1	1	+	167765582	167765749	167772274	167772488	167721949	167722242	167773235	167773368	5491	414311373	670520676	311451438	481641607	240	287	0.100266	0.719829	0.425,0.417,0.398	0.436,0.457,0.463	-0.039	-3.9	3.9
5026	ENSG00000152990	ADGRA3	4	-	22461736	22461808	22473771	22473843	22454865	22454937	22515527	22515997	5026	10,6,6	18,14,7	11,12,10	10,14,8	145	145	0.100522	0.720115	0.357,0.3,0.462	0.524,0.462,0.556	-0.141	-14.1	14.1
5366	ENSG00000010803	SCMH1	1	-	41151613	41151684	41152598	41152741	41142877	41143112	41159724	41159933	5366	35,22,42	59,30,53	35,42,49	34,49,48	216	144	0.100624	0.720115	0.283,0.328,0.346	0.407,0.364,0.405	-0.073	-7.3	7.3
6693	ENSG00000213983	AP1G2	14	-	23564045	23564159	23564189	23564221	23563715	23563856	23564332	23564388	6693	13,2,19	209150218	10,6,3	149184186	105	187	0.100507	0.720115	0.1,0.023,0.134	0.107,0.055,0.028	0.022	2.2	2.2
7311	ENSG00000148985	PGAP2	11	+	3811249	3811424	3823612	3823740	3808293	3808315	3823882	3824135	7311	97,68,105	13,15,16	98143144	9,18,15	248	201	0.100655	0.720115	0.858,0.786,0.842	0.898,0.866,0.886	-0.055	-5.5	5.5
8721	ENSG00000184182	UBE2F	2	+	237987962	237987992	238016565	238016633	237973091	237973225	238025341	238025412	8721	20,16,25	62,48,67	29,27,24	54,65,45	103	141	0.100624	0.720115	0.306,0.313,0.338	0.424,0.363,0.422	-0.084	-8.4	8.4
3164	ENSG00000173818	ENDOV	17	+	80421827	80421962	80422205	80422245	80415649	80415821	80423519	80423632	3164	3,1,0	3,3,1	2,6,2	3,4,2	208	113	0.100815	0.720757	0.352,0.153,0.0	0.266,0.449,0.352	-0.187	-18.7	18.7
4525	ENSG00000127720	METTL25	12	+	82438717	82438791	82456726	82456820	82434694	82434724	82476643	82476718	4525	4,3,6	4,8,11	12,6,5	5,11,2	147	167	0.100941	0.721156	0.532,0.299,0.383	0.732,0.383,0.74	-0.214	-21.4	21.4
11261	ENSG00000165006	UBAP1	9	+	34196335	34196458	34216673	34216789	34179037	34179240	34220907	34220948	11261	1,0,0	11,5,2	1,1,2	15,11,9	196	189	0.101095	0.721256	0.081,0.0,0.0	0.06,0.081,0.176	-0.079	-7.9	7.9
8764	ENSG00000078304	PPP2R5C	14	+	101909588	101909690	101912400	101912473	101906401	101906529	101925140	101927685	8764	211198222	38,19,48	160202168	35,39,42	175	146	0.101089	0.721256	0.822,0.897,0.794	0.792,0.812,0.769	0.047	4.7	4.7
3465	ENSG00000185986	SDHAP3	5	-	1576543	1576655	1584983	1585133	1576178	1576309	1589246	1589365	3465	45,58,46	0,1,0	25,40,48	3,1,2	223	185	0.101281	0.721833	1.0,0.98,1.0	0.874,0.971,0.952	0.061	6.1	6.1
502	ENSG00000137814	HAUS2	15	+	42559338	42559408	42560781	42560870	42558197	42558290	42561269	42561402	502	40,30,37	5,5,10	32,52,36	12,13,11	143	162	0.101597	0.721833	0.901,0.872,0.807	0.751,0.819,0.788	0.074	7.4	7.4
6777	ENSG00000133433	GSTT2B	22	-	23958850	23958988	23959539	23959740	23958550	23958701	23960293	23960381	6777	15,8,19	9,3,12	17,25,32	11,4,6	274	211	0.1015	0.721833	0.562,0.673,0.549	0.543,0.828,0.804	-0.13	-13	13
723	ENSG00000187097	ENTPD5	14	-	73998610	73998717	74004604	74004725	73987885	73988172	74011090	74011150	723	3,10,3	5,0,1	7,6,6	2,0,1	194	180	0.101542	0.721833	0.358,1.0,0.736	0.765,1.0,0.848	-0.173	-17.3	17.3
8083	ENSG00000196182	STK40	1	-	36362558	36362656	36367860	36368084	36361220	36361340	36385722	36385884	8083	60,13,29	15,13,24	52,42,41	21,6,15	297	171	0.101467	0.721833	0.697,0.365,0.41	0.588,0.801,0.611	-0.176	-17.6	17.6
9283	ENSG00000160124	CCDC58	3	-	122365335	122365466	122366452	122366549	122362967	122363027	122368175	122368322	9283	6,4,8	21,19,29	6,2,1	24,20,20	170	204	0.101501	0.721833	0.255,0.202,0.249	0.231,0.107,0.057	0.104	10.4	10.4
10003	ENSG00000136699	SMPD4	2	-	130158183	130158265	130159512	130159634	130157250	130157396	130161185	130161272	10003	6,8,8	6,2,6	11,12,10	2,3,4	195	155	0.102041	0.722023	0.443,0.761,0.515	0.814,0.761,0.665	-0.174	-17.4	17.4
11316	ENSG00000165283	STOML2	9	-	35102094	35102194	35102685	35102823	35101903	35101962	35103049	35103195	11316	360214280	349241346	478399434	408413398	211	173	0.101976	0.722023	0.458,0.421,0.399	0.49,0.442,0.472	-0.042	-4.2	4.2
2882	ENSG00000185808	PIGP	21	-	37067261	37067380	37072144	37072310	37065373	37065712	37072433	37072537	2882	81,87,84	271236312	115,113,91	249287305	239	192	0.102044	0.722023	0.194,0.228,0.178	0.271,0.24,0.193	-0.035	-3.5	3.5
569	ENSG00000109534	GAR1	4	+	109815677	109815804	109816152	109816231	109815509	109815545	109817935	109818090	569	28,13,27	0,1,4	27,29,43	2,8,3	200	152	0.1019	0.722023	1.0,0.908,0.837	0.911,0.734,0.916	0.061	6.1	6.1
7070	ENSG00000166342	NETO1	18	-	72748262	72748342	72749013	72749122	72747380	72748164	72750061	72750620	7070	167120220	9,17,10	115172147	4,8,8	182	153	0.101988	0.722023	0.94,0.856,0.949	0.96,0.948,0.939	-0.034	-3.4	3.4
9572	ENSG00000185507	IRF7	11	-	613950	614037	614173	614399	613784	613865	614475	614534	9572	24,21,21	4,3,7	27,28,33	5,15,16	299	160	0.101708	0.722023	0.763,0.789,0.616	0.743,0.5,0.525	0.133	13.3	13.3
4273	ENSG00000103091	WDR59	16	-	74938149	74938266	74942737	74942826	74923925	74924003	74948518	74948556	4273	51,51,65	89,51,94	50,50,41	84,91,89	162	190	0.102282	0.723206	0.402,0.54,0.448	0.411,0.392,0.351	0.079	7.9	7.9
11285	ENSG00000095794	CREM	10	+	35148367	35148491	35188199	35188388	35127062	35127193	35206894	35207051	11285	48,34,23	21,14,9	44,35,55	12,13,11	197	262	0.103041	0.723989	0.752,0.764,0.773	0.83,0.782,0.869	-0.064	-6.4	6.4
1339	ENSG00000126091	ST3GAL3	1	+	43801281	43801545	43810293	43810383	43792101	43792149	43814890	43814933	1339	1,1,6	3,0,0	2,4,4	0,1,0	337	163	0.102868	0.723989	0.139,1.0,1.0	1.0,0.659,1.0	-0.173	-17.3	17.3
160	ENSG00000186448	ZNF197	3	+	44632104	44632196	44632472	44632599	44631061	44631221	44646490	44647504	160	20,6,16	12,11,15	7,12,12	10,20,23	165	200	0.102597	0.723989	0.669,0.398,0.564	0.459,0.421,0.387	0.121	12.1	12.1
2774	ENSG00000164024	METAP1	4	+	99036042	99036089	99037766	99037941	99035399	99035460	99039373	99039465	2774	1,1,1	13,5,14	4,1,1	10,12,11	120	248	0.102794	0.723989	0.137,0.292,0.129	0.453,0.147,0.158	-0.067	-6.7	6.7
5966	ENSG00000064607	SUGP2	19	-	18991339	18991553	18993642	18993740	18990892	18991149	18994365	18994486	5966	104,53,94	85,62,88	72,96,89	82112116	171	287	0.103082	0.723989	0.673,0.589,0.642	0.596,0.59,0.563	0.052	5.2	5.2
6479	ENSG00000152818	UTRN	6	+	144839172	144839284	144840739	144840836	144836300	144836541	144846804	144846827	6479	144,98,149	27,17,27	83116131	26,27,29	185	170	0.102887	0.723989	0.831,0.841,0.835	0.746,0.798,0.806	0.052	5.2	5.2
6680	ENSG00000111364	DDX55	12	+	123606072	123606159	123607431	123607662	123605930	123605981	123608679	123608829	6680	36,22,18	82,58,93	34,28,32	56,64,76	160	304	0.103095	0.723989	0.455,0.419,0.269	0.536,0.454,0.444	-0.097	-9.7	9.7
8047	ENSG00000174652	ZNF266	19	-	9434109	9434235	9434797	9434859	9420064	9420218	9435107	9435193	8047	16,6,11	27,8,11	23,23,12	19,20,9	135	199	0.103025	0.723989	0.466,0.525,0.596	0.641,0.629,0.663	-0.115	-11.5	11.5
8182	ENSG00000132478	UNK	17	+	75792312	75792478	75793442	75793531	75791759	75792019	75809759	75809969	8182	51,48,65	4,0,6	38,50,62	5,4,8	239	162	0.103025	0.723989	0.896,1.0,0.88	0.837,0.894,0.84	0.068	6.8	6.8
8832	ENSG00000104154	SLC30A4	15	-	45490727	45490881	45511137	45511284	45487526	45487632	45521963	45522468	8832	379279380	173110161	331413351	92151146	220	227	0.102566	0.723989	0.693,0.724,0.709	0.788,0.738,0.713	-0.038	-3.8	3.8
4734	ENSG00000005469	CROT	7	+	87355284	87355403	87357506	87357590	87349047	87349183	87359205	87359330	4734	0,1,3	2,3,1	1,2,4	1,4,0	192	157	0.103214	0.724328	0.0,0.214,0.71	0.45,0.29,1.0	-0.272	-27.2	27.2
10099	ENSG00000103852	TTC23	15	-	99245388	99245510	99249621	99249739	99228532	99228732	99251154	99251223	10099	3,1,0	4,7,3	0,4,0	5,7,7	191	195	0.103766	0.724631	0.434,0.127,0.0	0.0,0.368,0.0	0.064	6.4	6.4
10474	ENSG00000152380	FAM151B	5	+	80505942	80506076	80510713	80511086	80501791	80501917	80513603	80513769	10474	2,14,10	13,3,16	2,4,6	9,11,20	207	446	0.10382	0.724631	0.249,0.91,0.574	0.324,0.439,0.393	0.192	19.2	19.2
110	ENSG00000204576	PRR3	6	+	30558149	30558212	30561309	30561508	30556885	30557450	30561833	30562124	110	11,6,11	78,57,87	14,10,15	66,69,64	136	272	0.103736	0.724631	0.22,0.174,0.202	0.298,0.225,0.319	-0.082	-8.2	8.2
11423	ENSG00000173715	C11orf80	11	+	66759042	66759096	66788159	66788242	66744773	66744919	66796280	66796364	11423	12,4,15	9,2,8	11,16,18	3,9,2	127	156	0.103527	0.724631	0.621,0.711,0.697	0.818,0.686,0.917	-0.131	-13.1	13.1
2224	ENSG00000166002	SMCO4	11	-	93479371	93479503	93491427	93491518	93478940	93479269	93499275	93499348	2224	0,0,0	9,10,5	2,2,0	3,8,9	164	205	0.1036	0.724631	0.0,0.0,0.0	0.455,0.238,0.0	-0.231	-23.1	23.1
3587	ENSG00000100731	PCNX	14	+	70988569	70988699	71009633	71009724	70976941	70978648	71011491	71011549	3587	9,2,7	44,36,38	4,11,13	30,30,48	203	164	0.103719	0.724631	0.142,0.043,0.13	0.097,0.229,0.18	-0.064	-6.4	6.4
5816	ENSG00000102897	LYRM1	16	+	20902485	20902717	20911182	20911264	20900449	20900535	20915555	20915714	5816	33,26,39	3,3,1	23,19,38	1,0,2	305	155	0.103593	0.724631	0.848,0.815,0.952	0.921,1.0,0.906	-0.071	-7.1	7.1
6021	ENSG00000106348	IMPDH1	7	-	128403705	128403754	128405766	128405865	128401014	128401116	128409288	128409352	6021	21,10,16	39,36,31	22,9,20	63,57,59	172	122	0.103536	0.724631	0.276,0.165,0.268	0.199,0.101,0.194	0.072	7.2	7.2
10982	ENSG00000156875	HIAT1	1	+	100068455	100068586	100069613	100069685	100067976	100068195	100077164	100077277	10982	106,79,101	96,67,89	102118121	73,86,78	204	145	0.10398	0.725251	0.44,0.456,0.446	0.498,0.494,0.524	-0.058	-5.8	5.8
6939	ENSG00000213096	ZNF254	19	+	24091900	24092015	24103746	24103867	24087252	24087337	24105939	24106066	6939	7,0,4	2,3,6	1,3,11	2,0,4	188	194	0.104463	0.728131	0.783,0.0,0.408	0.34,1.0,0.739	-0.296	-29.6	29.6
2943	ENSG00000206560	ANKRD28	3	-	15796404	15796446	15814239	15814315	15795222	15795306	15859376	15859422	2943	6,10,9	6,2,6	8,17,8	1,4,3	149	115	0.104556	0.728284	0.436,0.794,0.537	0.861,0.766,0.673	-0.178	-17.8	17.8
3488	ENSG00000258644	SYNJ2BP-COX16	14	-	70342657	70342729	70353135	70353252	70329168	70329236	70359518	70359739	3488	8,14,7	377361382	20,23,11	496507439	190	145	0.105201	0.731786	0.016,0.029,0.014	0.03,0.033,0.019	-0.008	-0.8	0.8
4510	ENSG00000142856	ITGB3BP	1	-	63478763	63478833	63490082	63490218	63454889	63454968	63508527	63508570	4510	116,96,115	61,50,62	134138140	54,53,63	209	143	0.105194	0.731786	0.565,0.568,0.559	0.629,0.64,0.603	-0.06	-6	6
11172	ENSG00000104177	MYEF2	15	-	48149031	48149083	48149162	48149371	48134630	48143071	48151099	48151171	11172	107,71,108	28,17,24	81,98,92	7,20,18	282	125	0.105472	0.732682	0.629,0.649,0.666	0.837,0.685,0.694	-0.091	-9.1	9.1
8085	ENSG00000196182	STK40	1	-	36362558	36362656	36367851	36368084	36361220	36361340	36385722	36385879	8085	73,14,35	15,13,24	61,48,48	21,6,15	306	171	0.105418	0.732682	0.731,0.376,0.449	0.619,0.817,0.641	-0.174	-17.4	17.4
9784	ENSG00000047346	FAM214A	15	-	52587055	52587219	52593577	52593736	52584744	52584944	52600126	52600235	9784	197152193	38,27,46	120167158	21,23,24	232	237	0.10559	0.733008	0.841,0.852,0.811	0.854,0.881,0.871	-0.034	-3.4	3.4
5529	ENSG00000223959	AFG3L1P	16	+	89978809	89978878	89980241	89980336	89972585	89972765	89981772	89981923	5529	0,0,0	16,15,19	1,1,2	16,14,21	142	168	0.105775	0.733795	0.0,0.0,0.0	0.069,0.078,0.101	-0.083	-8.3	8.3
10134	ENSG00000031823	RANBP3	19	-	5933802	5933929	5935684	5935839	5933413	5933479	5941620	5941707	10134	5,1,4	5,1,0	2,5,1	5,3,3	228	200	0.106401	0.73391	0.467,0.467,1.0	0.26,0.594,0.226	0.285	28.5	28.5
1548	ENSG00000158435	CNOT11	2	+	101257790	101257955	101262538	101262695	101252801	101253478	101264844	101265047	1548	96,55,101	99,82,104	78106112	86,90,84	238	230	0.10659	0.73391	0.484,0.393,0.484	0.467,0.532,0.563	-0.067	-6.7	6.7
1671	ENSG00000120662	MTRF1	13	-	41261582	41261825	41262214	41262262	41260492	41260915	41262410	41262481	1671	6,1,1	22,7,21	0,2,2	15,23,14	121	316	0.106603	0.73391	0.416,0.272,0.111	0.0,0.185,0.272	0.114	11.4	11.4
4730	ENSG00000163389	POGLUT1	3	+	119490550	119490718	119491517	119491574	119488928	119488987	119492281	119492477	4730	38,36,57	14,20,17	45,53,40	14,15,5	241	130	0.106172	0.73391	0.594,0.493,0.644	0.634,0.656,0.812	-0.124	-12.4	12.4
4783	ENSG00000256591	RP11-286N22.8	11	+	61437600	61437848	61438003	61438113	61430149	61430182	61445940	61446231	4783	277205260	133101127	274271267	146168165	321	183	0.106353	0.73391	0.543,0.536,0.539	0.517,0.479,0.48	0.047	4.7	4.7
6050	ENSG00000106772	PRUNE2	9	-	76846514	76846678	76850462	76850660	76826579	76826732	76854103	76854208	6050	188180197	222181206	132208181	166288225	271	237	0.106607	0.73391	0.425,0.465,0.455	0.41,0.387,0.413	0.045	4.5	4.5
6567	ENSG00000163126	ANKRD23	2	-	96848268	96848444	96853400	96853604	96842364	96842511	96854337	96854441	6567	152,79,103	84,42,64	174142160	72,65,76	277	249	0.106286	0.73391	0.619,0.628,0.591	0.685,0.663,0.654	-0.055	-5.5	5.5
7974	ENSG00000129197	RPAIN	17	+	5426235	5426299	5428070	5428239	5425975	5426082	5432541	5432876	7974	68,70,89	115,90,136	90112103	105133126	137	242	0.106241	0.73391	0.511,0.579,0.536	0.602,0.598,0.591	-0.055	-5.5	5.5
8793	ENSG00000144713	RPL32	3	-	12840634	12840668	12840769	12840956	12840141	12840242	12841493	12841588	8793	33,21,30	2,1,2	29,42,43	0,1,2	260	107	0.106647	0.73391	0.872,0.896,0.861	1.0,0.945,0.898	-0.071	-7.1	7.1
8978	ENSG00000155111	CDK19	6	-	110670430	110670541	110746125	110746199	110638648	110638706	110815008	110815204	8978	4,2,4	71,56,81	0,1,4	49,72,83	147	184	0.106476	0.73391	0.066,0.043,0.058	0.0,0.017,0.057	0.031	3.1	3.1
90	ENSG00000197958	RPL12	9	-	127449280	127449362	127449609	127449708	127448336	127448423	127450730	127450804	90	410331324436	285724762925	523851675003	318632293173	172	155	0.106343	0.73391	0.564,0.533,0.577	0.597,0.591,0.587	-0.034	-3.4	3.4
965	ENSG00000100522	GNPNAT1	14	-	52778757	52778849	52778889	52779008	52775193	52778458	52780678	52780740	965	4,1,3	12,5,6	5,2,11	5,8,9	192	165	0.106498	0.73391	0.223,0.147,0.301	0.462,0.177,0.512	-0.16	-16	16
5758	ENSG00000156802	ATAD2	8	-	123400742	123401175	123412079	123412177	123380528	123380677	123416247	123416350	5758	22,10,11	5,11,8	6,16,14	11,14,12	171	506	0.106886	0.735067	0.929,0.729,0.803	0.617,0.772,0.775	0.099	9.9	9.9
10247	ENSG00000117054	ACADM	1	+	75750454	75750546	75761121	75761370	75749418	75749559	75762691	75763168	10247	24,29,44	746667821	23,30,29	674881951	165	322	0.107309	0.735515	0.059,0.078,0.095	0.062,0.062,0.056	0.017	1.7	1.7
4452	ENSG00000121310	ECHDC2	1	-	52905316	52905436	52906518	52906608	52905033	52905090	52907867	52907954	4452	26,8,18	27,39,47	18,29,29	21,33,46	163	193	0.107107	0.735515	0.533,0.195,0.312	0.504,0.51,0.427	-0.134	-13.4	13.4
4688	ENSG00000196233	LCOR	10	+	96833776	96833841	96886059	96886155	96833405	96833479	96907264	96907330	4688	4,0,2	1,1,0	2,0,1	0,3,1	138	169	0.107307	0.735515	0.83,0.0,1.0	1.0,0.0,0.55	0.093	9.3	9.3
5076	ENSG00000113522	RAD50	5	+	132594868	132595044	132595103	132595201	132591876	132592034	132595572	132595810	5076	184174202	6,3,2	140176197	3,6,9	249	171	0.107097	0.735515	0.955,0.976,0.986	0.97,0.953,0.938	0.019	1.9	1.9
8203	ENSG00000181315	ZNF322	6	-	26643658	26643728	26658557	26658646	26634392	26638728	26659440	26659752	8203	24,13,13	12,11,8	16,24,13	9,4,5	162	143	0.107305	0.735515	0.638,0.511,0.589	0.611,0.841,0.697	-0.137	-13.7	13.7
10842	ENSG00000188130	MAPK12	22	-	50257497	50257613	50257914	50258141	50257081	50257193	50258242	50258301	10842	19,6,19	6,4,6	21,29,19	14,13,20	300	189	0.107781	0.736078	0.666,0.486,0.666	0.486,0.584,0.374	0.125	12.5	12.5
1710	ENSG00000087206	UIMC1	5	-	176968554	176968755	176969052	176969291	176958092	176958154	176969600	176969706	1710	86,59,88	76,59,79	88115100	65,81,72	312	274	0.107558	0.736078	0.498,0.468,0.495	0.543,0.555,0.549	-0.062	-6.2	6.2
2122	ENSG00000154582	TCEB1	8	-	73955910	73956054	73959764	73959818	73946699	73946820	73964486	73964625	2122	20,29,37	975744901	37,40,42	969922898	127	217	0.107632	0.736078	0.034,0.062,0.066	0.061,0.069,0.074	-0.014	-1.4	1.4
6118	ENSG00000184012	TMPRSS2	21	-	41489506	41489593	41494355	41494578	41480475	41480602	41498118	41498189	6118	206914161916	237147204	207026922467	190255221	296	160	0.10782	0.736078	0.825,0.839,0.835	0.855,0.851,0.858	-0.022	-2.2	2.2
7127	ENSG00000161956	SENP3	17	+	7565716	7565764	7566943	7567004	7565439	7565587	7570355	7570493	7127	89,42,75	114,78,125	82,60,62	129138142	121	134	0.10759	0.736078	0.464,0.374,0.399	0.413,0.325,0.326	0.058	5.8	5.8
9160	ENSG00000144306	SCRN3	2	+	174399921	174400103	174400989	174401189	174395742	174395817	174404102	174404315	9160	68,57,71	163146140	67,60,69	115123116	255	273	0.107722	0.736078	0.309,0.295,0.352	0.384,0.343,0.389	-0.053	-5.3	5.3
7180	ENSG00000108639	SYNGR2	17	+	78171765	78171850	78171850	78171942	78171559	78171649	78173090	78173335	7180	109,78,87	138,96,117	91113116	172185154	158	165	0.107894	0.736097	0.452,0.459,0.437	0.356,0.389,0.44	0.054	5.4	5.4
10055	ENSG00000137497	NUMA1	11	-	72050661	72050824	72068101	72068231	72035901	72035975	72069841	72069911	10055	16,10,9	4,0,1	4,13,13	3,1,5	203	236	0.108205	0.737728	0.823,1.0,0.913	0.608,0.938,0.751	0.146	14.6	14.6
11347	ENSG00000196655	TRAPPC4	11	+	119020149	119020253	119021759	119021886	119019142	119019424	119023320	119023394	11347	64,80,73	371322414	85,97,97	389430340	177	200	0.108835	0.738285	0.163,0.219,0.166	0.198,0.203,0.244	-0.032	-3.2	3.2
11351	ENSG00000169379	ARL13B	3	+	93996564	93996684	93997079	93997136	93995873	93995944	94003658	94003908	11351	12,7,9	1,2,1	10,12,9	1,0,0	193	130	0.108423	0.738285	0.89,0.702,0.858	0.871,1.0,1.0	-0.14	-14	14
1701	ENSG00000254536	RP11-108K14.8	10	+	133399528	133399653	133401528	133401590	133399169	133399226	133402148	133402245	1701	162,82,116	50,37,42	151129130	55,78,63	198	135	0.108989	0.738285	0.688,0.602,0.653	0.652,0.53,0.585	0.059	5.9	5.9
4082	ENSG00000141564	RPTOR	17	+	80643727	80643810	80707840	80707999	80625690	80625793	80730559	80730706	4082	38,22,35	44,24,61	14,30,23	27,52,50	156	232	0.108886	0.738285	0.562,0.577,0.46	0.435,0.462,0.406	0.099	9.9	9.9
4475	ENSG00000108424	KPNB1	17	+	47661118	47661178	47668185	47668410	47658507	47658660	47669677	47669869	4475	272259281	11147611036	226261252	92110511117	133	298	0.108926	0.738285	0.354,0.433,0.378	0.355,0.357,0.336	0.039	3.9	3.9
5318	ENSG00000269743	SLC25A53	X	-	104131847	104131945	104144505	104144591	104130603	104131223	104156877	104157027	5318	4,2,2	7,2,2	0,5,0	2,4,4	159	171	0.108847	0.738285	0.381,0.518,0.518	0.0,0.573,0.0	0.281	28.1	28.1
5888	ENSG00000161203	AP2M1	3	+	184176950	184177067	184178856	184179122	184174854	184174959	184180168	184180251	5888	358225337	11929131170	382383385	113611941210	190	339	0.109004	0.738285	0.349,0.305,0.339	0.375,0.364,0.362	-0.036	-3.6	3.6
5943	ENSG00000100325	ASCC2	22	-	29827476	29827600	29832244	29832342	29825621	29825780	29838177	29838274	5943	61,33,49	11,13,5	52,53,43	8,3,7	171	197	0.108932	0.738285	0.865,0.745,0.919	0.882,0.953,0.876	-0.061	-6.1	6.1
8773	ENSG00000229729	RP11-159G9.5	3	+	88113114	88113196	88126133	88126269	88086256	88086402	88128808	88129011	8773	13,20,24	20,21,26	17,16,20	32,24,39	155	209	0.108523	0.738285	0.467,0.562,0.554	0.417,0.473,0.409	0.095	9.5	9.5
9091	ENSG00000181392	SYNE4	19	-	36005332	36005437	36008216	36008362	36003309	36003520	36008553	36008619	9091	72,44,62	100,80,92	93,111,92	119134106	219	178	0.108449	0.738285	0.369,0.309,0.354	0.388,0.402,0.414	-0.057	-5.7	5.7
120	ENSG00000165304	MELK	9	+	36581643	36581739	36589535	36589652	36572923	36573198	36594627	36594771	120	5,14,14	60,41,57	11,26,24	60,74,45	169	190	0.109127	0.738549	0.086,0.277,0.216	0.171,0.283,0.375	-0.083	-8.3	8.3
6019	ENSG00000083720	OXCT1	5	-	41740464	41740558	41745920	41746078	41739389	41739491	41749526	41749607	6019	1,5,5	7,1,2	3,4,7	2,2,0	231	167	0.109186	0.738549	0.094,0.783,0.644	0.52,0.591,1.0	-0.197	-19.7	19.7
1351	ENSG00000033627	ATP6V0A1	17	+	42514288	42514460	42516771	42516949	42513860	42513978	42521026	42522582	1351	81,64,84	8,4,8	75,94,86	10,7,18	245	251	0.109706	0.739185	0.912,0.943,0.915	0.885,0.932,0.83	0.041	4.1	4.1
1384	ENSG00000234741	GAS5	1	-	173865509	173865547	173866176	173866206	173865228	173865282	173866527	173866567	1384	205153187	148102123	163187169	140151141	103	111	0.110032	0.739185	0.599,0.618,0.621	0.556,0.572,0.564	0.049	4.9	4.9
149	ENSG00000166548	TK2	16	-	66536963	66537017	66541878	66541953	66531379	66531469	66548977	66549009	149	34,31,51	37,23,42	34,51,48	44,56,61	148	127	0.109656	0.739185	0.441,0.536,0.51	0.399,0.439,0.403	0.082	8.2	8.2
2017	ENSG00000152520	PAN3	13	+	28220230	28220378	28239578	28239696	28177864	28177935	28256291	28256539	2017	41,43,44	5,6,5	27,35,53	1,2,5	221	191	0.109832	0.739185	0.876,0.861,0.884	0.959,0.938,0.902	-0.059	-5.9	5.9
3043	ENSG00000128059	PPAT	4	-	56403705	56403763	56403979	56404118	56403288	56403401	56406494	56406701	3043	4,1,3	0,2,0	1,4,2	0,3,1	212	131	0.109945	0.739185	1.0,0.236,1.0	1.0,0.452,0.553	0.077	7.7	7.7
444	ENSG00000079819	EPB41L2	6	-	130867458	130867581	130869811	130870126	130865535	130865634	130885095	130885268	444	33,20,29	10,9,17	29,35,44	7,11,11	388	196	0.109823	0.739185	0.625,0.529,0.463	0.677,0.616,0.669	-0.115	-11.5	11.5
4554	ENSG00000181045	SLC26A11	17	+	80221547	80221794	80222654	80222847	80220437	80220496	80223251	80223337	4554	33,29,21	50,37,48	30,41,44	31,55,47	320	266	0.11007	0.739185	0.354,0.394,0.267	0.446,0.383,0.438	-0.084	-8.4	8.4
567	ENSG00000162923	WDR26	1	-	224393827	224394013	224398096	224398226	224389135	224389860	224398514	224398593	567	196136188	280206276	153196214	178227286	203	259	0.110008	0.739185	0.472,0.457,0.465	0.523,0.524,0.488	-0.047	-4.7	4.7
610	ENSG00000149150	SLC43A1	11	-	57496030	57496164	57497752	57497845	57493992	57494171	57500778	57500855	610	112,69,92	238185192	122138137	233272231	166	207	0.109662	0.739185	0.37,0.317,0.374	0.395,0.388,0.425	-0.049	-4.9	4.9
6521	ENSG00000119899	SLC17A5	6	-	73636620	73636707	73638411	73638499	73635232	73635500	73641690	73641924	6521	52,37,54	31,31,34	48,36,43	43,46,32	161	160	0.109526	0.739185	0.625,0.543,0.612	0.526,0.437,0.572	0.082	8.2	8.2
9812	ENSG00000145012	LPP	3	+	188225404	188225527	188335113	188335197	188153283	188153363	188406111	188406313	9812	25,15,23	4,0,1	10,16,26	0,0,0	196	157	0.109384	0.739185	0.834,1.0,0.949	1.0,1.0,1.0	-0.072	-7.2	7.2
2134	ENSG00000182446	NPLOC4	17	-	81560581	81560699	81563916	81563979	81559395	81559416	81565504	81565607	2134	0,1,3	8,9,3	0,0,1	8,4,7	136	191	0.11041	0.739537	0.0,0.135,0.584	0.0,0.0,0.167	0.184	18.4	18.4
3575	ENSG00000076864	RAP1GAP	1	-	21597685	21597728	21597960	21598064	21597007	21597264	21598399	21598502	3575	10,4,3	4,7,4	16,10,9	7,4,4	177	116	0.110406	0.739537	0.621,0.272,0.33	0.6,0.621,0.596	-0.198	-19.8	19.8
7954	ENSG00000166801	FAM111A	11	+	59143609	59143695	59144743	59144896	59143082	59143304	59148835	59148953	7954	28,10,16	44,37,59	14,10,19	58,63,62	159	226	0.110404	0.739537	0.475,0.278,0.278	0.255,0.184,0.303	0.096	9.6	9.6
883	ENSG00000132388	UBE2G1	17	-	4296716	4296814	4307020	4307123	4269258	4272516	4366270	4366482	883	214147206	78,51,71	152221217	44,54,67	176	171	0.110201	0.739537	0.727,0.737,0.738	0.77,0.799,0.759	-0.042	-4.2	4.2
2995	ENSG00000131373	HACL1	3	-	15586524	15586602	15589539	15589612	15582876	15582989	15591599	15591680	2995	79,54,52	10,3,2	52,63,70	2,3,3	146	151	0.110504	0.739685	0.891,0.949,0.964	0.964,0.956,0.96	-0.025	-2.5	2.5
5162	ENSG00000183323	CCDC125	5	-	69292187	69292362	69294792	69294900	69285336	69285467	69300011	69300127	5162	69,81,106	147145187	92,120,94	124158177	181	248	0.110752	0.740866	0.391,0.434,0.437	0.504,0.51,0.421	-0.058	-5.8	5.8
3066	ENSG00000160336	ZNF761	19	+	53433579	53433750	53439827	53439933	53431992	53432028	53445000	53445123	3066	10,9,21	12,2,12	10,9,13	11,10,18	244	179	0.110911	0.741226	0.379,0.768,0.562	0.4,0.398,0.346	0.188	18.8	18.8
7003	ENSG00000213123	TCTEX1D2	3	-	196306942	196307012	196316097	196316231	196296005	196296069	196318039	196318299	7003	42,25,28	8,6,15	38,24,36	12,17,22	207	143	0.110977	0.741226	0.784,0.742,0.563	0.686,0.494,0.531	0.126	12.6	12.6
7308	ENSG00000148985	PGAP2	11	+	3811249	3811424	3823612	3823740	3808293	3808315	3824269	3824376	7308	70,55,80	9,9,11	73118105	6,11,9	248	201	0.111022	0.741226	0.863,0.832,0.855	0.908,0.897,0.904	-0.053	-5.3	5.3
5256	ENSG00000165171	WBSCR27	7	-	73838859	73839037	73841069	73841198	73834589	73835002	73842017	73842144	5256	45,38,32	2,4,5	54,50,44	3,12,9	202	251	0.111118	0.741388	0.965,0.922,0.888	0.957,0.838,0.859	0.04	4	4
11249	ENSG00000096060	FKBP5	6	-	35646729	35646850	35684354	35684485	35642719	35642843	35688803	35688942	11249	10,11,11	56,50,63	10,9,7	73,74,71	204	194	0.111248	0.741775	0.145,0.173,0.142	0.115,0.104,0.086	0.052	5.2	5.2
6461	ENSG00000092148	HECTD1	14	-	31173155	31173426	31173524	31173806	31172045	31172122	31174910	31175138	6461	276213271	323257375	279225333	213335260	355	344	0.111386	0.742213	0.453,0.445,0.412	0.559,0.394,0.554	-0.066	-6.6	6.6
1338	ENSG00000126091	ST3GAL3	1	+	43801281	43801541	43810293	43810383	43792101	43792149	43814890	43814933	1338	1,1,6	3,0,0	3,3,2	0,1,0	333	163	0.111562	0.742283	0.14,1.0,1.0	1.0,0.595,1.0	-0.152	-15.2	15.2
2912	ENSG00000130023	ERMARD	6	+	169776514	169776673	169779181	169779295	169776333	169776411	169781329	169781584	2912	50,21,42	48,47,40	39,64,51	31,51,47	232	187	0.111567	0.742283	0.456,0.265,0.458	0.503,0.503,0.467	-0.098	-9.8	9.8
4398	ENSG00000163694	RBM47	4	-	40432650	40432862	40436440	40436647	40424337	40426143	40437770	40438924	4398	318194260	327216286	240324279	331375366	280	285	0.111613	0.742283	0.497,0.478,0.481	0.425,0.468,0.437	0.042	4.2	4.2
10446	ENSG00000007384	RHBDF1	16	-	59418	59494	59731	59826	59248	59349	60215	60279	10446	56,43,45	31,27,25	43,74,48	33,45,57	168	149	0.111835	0.742694	0.616,0.585,0.615	0.536,0.593,0.428	0.086	8.6	8.6
2271	ENSG00000166411	IDH3A	15	+	78150803	78150960	78154434	78154819	78149376	78149430	78155212	78155275	2271	1,1,3	10,6,0	1,6,5	1,2,4	230	458	0.112032	0.742694	0.166,0.249,1.0	0.666,0.857,0.713	-0.274	-27.4	27.4
2427	ENSG00000123737	EXOSC9	4	+	121811582	121811671	121813233	121813380	121809966	121810099	121813865	121814047	2427	107,85,92	186173164	76,87,80	174185195	162	220	0.111842	0.742694	0.439,0.4,0.432	0.372,0.39,0.358	0.05	5	5
4212	ENSG00000164073	MFSD8	4	-	127939852	127939997	127942044	127942158	127932984	127933093	127943751	127943992	4212	35,16,16	25,16,37	20,23,16	8,19,13	187	218	0.111947	0.742694	0.62,0.538,0.335	0.745,0.585,0.589	-0.142	-14.2	14.2
9037	ENSG00000151208	DLG5	10	-	77845246	77845437	77847036	77847213	77843446	77843706	77853353	77853537	9037	6,2,1	2,0,3	11,5,1	2,0,1	250	264	0.112035	0.742694	0.76,1.0,0.26	0.853,1.0,0.514	-0.116	-11.6	11.6
11258	ENSG00000117523	PRRC2C	1	+	171589368	171589605	171591151	171591200	171588378	171588505	171591586	171592223	11258	9,11,19	57,37,36	14,24,25	45,59,37	310	122	0.112555	0.745658	0.059,0.105,0.172	0.109,0.138,0.21	-0.04	-4	4
8570	ENSG00000148341	SH3GLB2	9	-	129015737	129015864	129021090	129021219	129014770	129014904	129022281	129022423	8570	397266388	9,3,10	389453465	4,8,4	202	200	0.112826	0.746973	0.978,0.989,0.975	0.99,0.982,0.991	-0.007	-0.7	0.7
1508	ENSG00000125877	ITPA	20	+	3213168	3213226	3213318	3213383	3209359	3209617	3213984	3214058	1508	21,20,28	27,19,41	34,31,34	64,55,59	131	138	0.113131	0.74792	0.45,0.526,0.418	0.359,0.373,0.378	0.095	9.5	9.5
3962	ENSG00000117335	CD46	1	+	207767778	207767823	207770320	207770362	207767012	207767195	207783291	207783330	3962	84,71,118	170112176	56,98,91	134189185	118	115	0.113344	0.74792	0.325,0.382,0.395	0.289,0.336,0.324	0.051	5.1	5.1
5887	ENSG00000161203	AP2M1	3	+	184176950	184177067	184178856	184179191	184174904	184174959	184180168	184180212	5887	358225337	933711899	382383385	907922920	190	408	0.11338	0.74792	0.452,0.405,0.446	0.475,0.471,0.473	-0.039	-3.9	3.9
6239	ENSG00000205581	HMGN1	21	-	39347378	39347483	39347915	39347952	39345145	39345274	39348291	39348339	6239	1,0,0	22,31,29	2,1,1	16,22,25	110	178	0.113239	0.74792	0.069,0.0,0.0	0.168,0.069,0.061	-0.076	-7.6	7.6
9342	ENSG00000270011	ZNF559-ZNF177	19	+	9333014	9333113	9337795	9337858	9324694	9324780	9338493	9338582	9342	3,0,2	14,15,11	0,1,0	23,20,21	172	136	0.113405	0.74792	0.145,0.0,0.126	0.0,0.038,0.0	0.078	7.8	7.8
9499	ENSG00000183648	NDUFB1	14	-	92118848	92118946	92121323	92121399	92117497	92117642	92121641	92121917	9499	0,2,3	11,11,8	0,3,0	18,11,13	149	171	0.113252	0.74792	0.0,0.173,0.301	0.0,0.238,0.0	0.079	7.9	7.9
5974	ENSG00000169359	SLC33A1	3	-	155833856	155834041	155842431	155842553	155829687	155829903	155853222	155853317	5974	68,46,72	118111134	61,82,51	101,122,75	195	258	0.113623	0.747922	0.433,0.354,0.416	0.444,0.471,0.474	-0.062	-6.2	6.2
6766	ENSG00000133433	GSTT2B	22	-	23958854	23958988	23959539	23959737	23958550	23958701	23960293	23960381	6766	14,7,20	8,3,12	19,23,32	12,4,6	271	207	0.113696	0.747922	0.572,0.641,0.56	0.547,0.815,0.803	-0.131	-13.1	13.1
7920	ENSG00000154328	NEIL2	8	+	11770252	11770335	11771510	11771585	11769709	11769791	11779597	11779950	7920	1,2,5	27,30,33	0,3,1	20,38,37	156	148	0.113516	0.747922	0.034,0.059,0.126	0.0,0.07,0.025	0.041	4.1	4.1
8467	ENSG00000197008	ZNF138	7	+	64817273	64817335	64830939	64831180	64815575	64815653	64831450	64832242	8467	0,3,1	10,14,13	1,0,0	12,10,7	135	314	0.113626	0.747922	0.0,0.333,0.152	0.162,0.0,0.0	0.108	10.8	10.8
1340	ENSG00000126091	ST3GAL3	1	+	43858134	43858308	43879334	43879507	43838218	43838311	43894382	43894477	1340	20,3,15	3,1,8	13,7,10	9,2,9	247	246	0.11392	0.748294	0.869,0.749,0.651	0.59,0.777,0.525	0.126	12.6	12.6
2026	ENSG00000072134	EPN2	17	+	19285619	19285790	19306092	19306324	19282949	19283714	19309884	19309997	2026	6,2,7	0,2,2	7,3,7	2,6,2	244	305	0.113825	0.748294	1.0,0.556,0.814	0.814,0.385,0.814	0.119	11.9	11.9
7922	ENSG00000154328	NEIL2	8	+	11770183	11770335	11771510	11771585	11769709	11769791	11779597	11779950	7922	17,14,16	27,30,33	18,21,35	20,38,37	225	148	0.11397	0.748294	0.293,0.235,0.242	0.372,0.267,0.384	-0.084	-8.4	8.4
2074	ENSG00000093167	LRRFIP2	3	-	37153961	37154168	37154613	37154656	37148893	37149038	37174538	37174605	2074	8,3,10	1,2,2	3,8,8	0,2,0	116	280	0.114217	0.748961	0.951,0.784,0.923	1.0,0.906,1.0	-0.083	-8.3	8.3
9532	ENSG00000103126	AXIN1	16	-	309972	310069	314542	314683	304303	304441	352368	352673	9532	30,14,36	27,22,27	32,41,46	25,23,29	214	170	0.114148	0.748961	0.469,0.336,0.514	0.504,0.586,0.558	-0.11	-11	11
10117	ENSG00000004142	POLDIP2	17	-	28349078	28349162	28350437	28350563	28347176	28348231	28350765	28350792	10117	504326403	33,20,34	451475471	49,40,38	199	157	0.115526	0.750844	0.923,0.928,0.903	0.879,0.904,0.907	0.021	2.1	2.1
10688	ENSG00000137764	MAP2K5	15	+	67703336	67703408	67727915	67727945	67693517	67693568	67748230	67748257	10688	34,26,20	11,3,7	31,29,47	3,6,6	145	103	0.114919	0.750844	0.687,0.86,0.67	0.88,0.774,0.848	-0.095	-9.5	9.5
11181	ENSG00000066322	ELOVL1	1	-	43364927	43365097	43365185	43365376	43364737	43364794	43365563	43365623	11181	533523542	276219254	601702668	247293245	264	243	0.115151	0.750844	0.64,0.687,0.663	0.691,0.688,0.715	-0.035	-3.5	3.5
3062	ENSG00000160336	ZNF761	19	+	53433592	53433750	53439827	53439933	53431992	53432028	53445000	53445123	3062	9,9,18	12,2,12	9,7,13	11,10,18	231	179	0.115483	0.750844	0.368,0.777,0.538	0.388,0.352,0.359	0.195	19.5	19.5
3500	ENSG00000231500	RPS18	6	+	33272634	33272726	33275796	33275880	33272095	33272122	33275963	33276066	3500	192015502045	233720012592	250225032398	269125102956	165	157	0.115315	0.750844	0.439,0.424,0.429	0.469,0.487,0.436	-0.033	-3.3	3.3
4166	ENSG00000162241	SLC25A45	11	-	65379375	65379561	65379866	65379938	65376817	65377076	65380131	65380175	4166	34,33,33	49,42,44	39,46,32	52,90,83	145	259	0.114579	0.750844	0.553,0.584,0.573	0.573,0.477,0.408	0.084	8.4	8.4
4349	ENSG00000011347	SYT7	11	-	61546030	61546255	61547176	61547308	61542210	61542579	61551383	61551463	4349	63,30,40	71,41,39	39,45,49	44,75,91	205	298	0.115234	0.750844	0.563,0.515,0.599	0.563,0.466,0.439	0.07	7	7
4448	ENSG00000121310	ECHDC2	1	-	52905329	52905436	52906518	52906608	52905033	52905090	52907867	52907954	4448	26,8,18	22,40,41	18,29,29	19,33,36	163	180	0.115395	0.750844	0.566,0.181,0.327	0.511,0.492,0.471	-0.133	-13.3	13.3
4943	ENSG00000083896	YTHDC1	4	-	68332793	68332841	68333307	68333397	68332102	68332197	68337026	68337450	4943	66,69,86	60,37,65	82,76,70	35,42,45	163	121	0.115389	0.750844	0.45,0.581,0.496	0.635,0.573,0.536	-0.072	-7.2	7.2
639	ENSG00000124191	TOX2	20	+	44064776	44064857	44065711	44066107	44054298	44054526	44066729	44066857	639	1,0,4	3,3,4	1,2,0	5,7,6	154	469	0.114939	0.750844	0.504,0.0,0.753	0.379,0.465,0.0	0.138	13.8	13.8
7069	ENSG00000166342	NETO1	18	-	72748262	72748342	72749013	72749088	72747380	72748164	72750061	72750620	7069	234182291	9,17,10	163227202	4,8,8	148	153	0.114943	0.750844	0.964,0.917,0.968	0.977,0.967,0.963	-0.019	-1.9	1.9
8084	ENSG00000196182	STK40	1	-	36362558	36362656	36367847	36368084	36361220	36361340	36385722	36385884	8084	67,14,34	15,13,24	57,45,45	21,6,15	310	171	0.114867	0.750844	0.711,0.373,0.439	0.6,0.805,0.623	-0.168	-16.8	16.8
8549	ENSG00000168393	DTYMK	2	-	241680228	241680319	241681918	241682333	241678451	241678649	241685768	241685877	8549	11,10,14	154119158	9,10,7	150175168	488	164	0.1152	0.750844	0.023,0.027,0.029	0.02,0.019,0.014	0.009	0.9	0.9
8916	ENSG00000196821	C6orf106	6	-	34606800	34606904	34646600	34646798	34587287	34590600	34654624	34654779	8916	228181204	50,30,58	209211223	40,24,46	271	177	0.115312	0.750844	0.749,0.798,0.697	0.773,0.852,0.76	-0.047	-4.7	4.7
4088	ENSG00000126249	PDCD2L	19	+	34404929	34404990	34409160	34409510	34404648	34404815	34413736	34413847	4088	20,10,19	261179239	24,29,31	287289286	134	423	0.116022	0.753511	0.195,0.15,0.201	0.209,0.241,0.255	-0.053	-5.3	5.3
8213	ENSG00000168958	MFF	2	+	227342744	227342819	227347225	227347384	227340291	227340380	227352513	227352573	8213	9,7,6	160121154	10,10,11	135136121	148	232	0.116082	0.753511	0.081,0.083,0.058	0.104,0.103,0.125	-0.037	-3.7	3.7
11140	ENSG00000198270	TMEM116	12	-	111932585	111932659	111933885	111934030	111931369	111931827	111937159	111937243	11140	23,14,41	16,14,23	18,25,23	19,22,29	218	147	0.116841	0.755629	0.492,0.403,0.546	0.39,0.434,0.348	0.09	9	9
2927	ENSG00000160087	UBE2J2	1	-	1267732	1267992	1271509	1271637	1263345	1263386	1273665	1273854	2927	6,3,6	166,94,172	11,5,11	143161183	201	333	0.116849	0.755629	0.056,0.05,0.055	0.113,0.049,0.091	-0.031	-3.1	3.1
4008	ENSG00000068745	IP6K2	3	-	48708119	48708237	48711366	48711459	48695089	48695418	48717156	48717214	4008	2,0,1	4,1,0	0,2,3	2,1,1	166	191	0.116573	0.755629	0.365,0.0,1.0	0.0,0.697,0.775	-0.036	-3.6	3.6
6018	ENSG00000083720	OXCT1	5	-	41740464	41740558	41745916	41746078	41739389	41739491	41749526	41749607	6018	1,5,6	7,1,2	4,3,8	2,2,0	235	167	0.116691	0.755629	0.092,0.78,0.681	0.587,0.516,1.0	-0.183	-18.3	18.3
6672	ENSG00000143164	DCAF6	1	+	168022987	168023047	168038370	168038488	168004532	168004793	168043024	168043140	6672	90,84,92	782634790	108,89,111	601755760	133	191	0.116624	0.755629	0.142,0.16,0.143	0.205,0.145,0.173	-0.026	-2.6	2.6
9416	ENSG00000075711	DLG1	3	-	197075836	197075870	197076585	197076685	197069218	197069260	197081050	197081117	9416	62,47,70	49,32,33	59,68,80	35,26,33	173	107	0.11672	0.755629	0.439,0.476,0.567	0.51,0.618,0.6	-0.082	-8.2	8.2
10870	ENSG00000145833	DDX46	5	+	134763903	134764092	134766916	134767060	134758780	134758955	134770902	134770999	10870	296168282	273213286	202305290	198241259	262	217	0.117009	0.756138	0.473,0.395,0.45	0.458,0.512,0.481	-0.044	-4.4	4.4
1137	ENSG00000082269	FAM135A	6	+	70426438	70426532	70426569	70426751	70418374	70418492	70428303	70428419	1137	16,15,11	0,5,1	15,9,26	5,4,4	167	255	0.117075	0.756138	1.0,0.821,0.944	0.821,0.775,0.908	0.087	8.7	8.7
8298	ENSG00000228486	LINC01125	2	+	97674455	97674557	97675630	97675721	97671193	97671306	97675844	97675928	8298	5,3,1	8,3,1	1,3,0	0,5,6	175	164	0.117288	0.756567	0.369,0.484,0.484	1.0,0.36,0.0	-0.008	-0.8	0.8
9401	ENSG00000164219	PGGT1B	5	-	115221823	115222008	115230975	115231021	115216864	115216973	115236389	115236522	9401	57,51,56	175166198	26,35,42	134150150	119	258	0.117282	0.756567	0.414,0.4,0.38	0.296,0.336,0.378	0.061	6.1	6.1
11386	ENSG00000150401	DCUN1D2	13	-	113462739	113462891	113474123	113474254	113461053	113461136	113480574	113480743	11386	15,11,21	20,17,19	13,16,29	11,16,15	204	225	0.117595	0.75745	0.453,0.416,0.549	0.566,0.524,0.681	-0.118	-11.8	11.8
3694	ENSG00000111358	GTF2H3	12	+	123659429	123659475	123659515	123659671	123655770	123655824	123659794	123659930	3694	1,7,5	64,51,57	2,2,3	63,74,52	119	229	0.117646	0.75745	0.029,0.209,0.144	0.058,0.049,0.1	0.058	5.8	5.8
9429	ENSG00000100401	RANGAP1	22	-	41285362	41285518	41285543	41285697	41280932	41281082	41285985	41286251	9429	16,15,14	4,6,5	21,23,21	3,2,6	227	229	0.117567	0.75745	0.801,0.716,0.739	0.876,0.921,0.779	-0.107	-10.7	10.7
3909	ENSG00000090054	SPTLC1	9	-	92076797	92077035	92079433	92079566	92067965	92068098	92080015	92080088	3909	11,13,16	12,13,8	11,10,19	4,4,11	206	311	0.117861	0.758363	0.581,0.602,0.751	0.806,0.791,0.723	-0.129	-12.9	12.9
1349	ENSG00000133030	MPRIP	17	+	17137915	17138075	17138246	17138429	17136218	17136450	17142626	17142765	1349	114,81,86	95,59,82	105137151	83,84,95	233	256	0.118083	0.758839	0.569,0.601,0.535	0.582,0.642,0.636	-0.052	-5.2	5.2
9614	ENSG00000084676	NCOA1	2	+	24665748	24665915	24673365	24673463	24658660	24658766	24682950	24683128	9614	115,65,101	39,30,33	62,74,88	35,32,42	240	171	0.11802	0.758839	0.678,0.607,0.686	0.558,0.622,0.599	0.064	6.4	6.4
10054	ENSG00000137497	NUMA1	11	-	72050661	72050824	72068078	72068231	72035901	72035975	72069841	72069911	10054	16,11,9	4,0,1	4,14,14	3,1,5	226	236	0.118369	0.759734	0.807,1.0,0.904	0.582,0.936,0.745	0.149	14.9	14.9
11362	ENSG00000258728	RP11-195F19.29	9	+	34647831	34647961	34648114	34648171	34647088	34647258	34648333	34648456	11362	64,43,53	36,19,24	52,77,65	48,40,44	203	130	0.118306	0.759734	0.532,0.592,0.586	0.41,0.552,0.486	0.087	8.7	8.7
2584	ENSG00000065833	ME1	6	-	83398366	83398516	83407767	83407901	83352063	83352139	83430876	83431071	2584	261235270	446340407	254324335	368413421	207	223	0.118641	0.761004	0.387,0.427,0.417	0.426,0.458,0.462	-0.038	-3.8	3.8
231	ENSG00000103248	MTHFSD	16	-	86552032	86552146	86552178	86552292	86548463	86548577	86554644	86554748	231	26,18,21	40,21,26	20,28,25	20,20,26	187	187	0.118736	0.761022	0.394,0.462,0.447	0.5,0.583,0.49	-0.09	-9	9
9455	ENSG00000120742	SERP1	3	-	150573908	150574045	150583116	150583220	150566384	150567106	150602943	150603174	9455	11,8,5	16,1,4	8,9,8	2,6,0	177	210	0.118792	0.761022	0.449,0.905,0.597	0.826,0.64,1.0	-0.172	-17.2	17.2
1952	ENSG00000120519	SLC10A7	4	-	146283191	146283265	146292928	146292980	146258691	146258837	146293929	146294095	1952	19,17,28	36,38,53	21,20,30	29,34,35	125	147	0.11899	0.761543	0.383,0.345,0.383	0.46,0.409,0.502	-0.087	-8.7	8.7
2815	ENSG00000099797	TECR	19	+	14562524	14562575	14563205	14563257	14529629	14529711	14563657	14563903	2815	78,68,77	222170197	80,119,91	208232180	124	125	0.119021	0.761543	0.262,0.287,0.283	0.279,0.341,0.338	-0.042	-4.2	4.2
9144	ENSG00000119661	DNAL1	14	+	73654846	73654885	73658846	73658956	73644998	73645042	73661986	73662042	9144	10,8,9	49,36,49	5,6,6	41,55,42	112	183	0.119178	0.762076	0.25,0.266,0.231	0.166,0.151,0.189	0.08	8	8
8238	ENSG00000126653	NSRP1	17	+	30156539	30156662	30163066	30163162	30118079	30118173	30172541	30172598	8238	3,1,2	4,2,4	1,6,9	1,3,8	196	169	0.119295	0.762346	0.393,0.301,0.301	0.463,0.633,0.492	-0.198	-19.8	19.8
9811	ENSG00000145012	LPP	3	+	188225404	188225527	188341662	188341719	188153283	188153363	188406111	188406313	9811	25,15,23	8,10,10	10,16,26	22,10,12	196	130	0.119502	0.763199	0.675,0.499,0.604	0.232,0.515,0.59	0.147	14.7	14.7
3372	ENSG00000109184	DCUN1D4	4	+	51887122	51887244	51889271	51889351	51886567	51886638	51891759	51891851	3372	8,7,14	3,0,3	7,12,8	1,2,0	195	153	0.119637	0.763512	0.677,1.0,0.785	0.846,0.825,1.0	-0.07	-7	7
5331	ENSG00000114956	DGUOK	2	+	73946718	73946888	73957124	73957240	73926825	73927052	73958145	73958245	5331	212170271	142108124	252234239	104135101	243	189	0.119774	0.763512	0.537,0.55,0.63	0.653,0.574,0.648	-0.053	-5.3	5.3
7415	ENSG00000160712	IL6R	1	+	154445046	154445094	154445949	154446042	154435968	154436110	154448124	154448171	7415	4,0,1	0,3,1	1,1,0	0,0,1	121	166	0.119734	0.763512	1.0,0.0,0.578	1.0,1.0,0.0	-0.141	-14.1	14.1
4111	ENSG00000138798	EGF	4	+	109999678	109999846	110004504	110004622	109994732	109994880	110008151	110008230	4111	14,9,15	8,7,14	19,35,25	9,18,9	241	191	0.120238	0.764773	0.581,0.505,0.459	0.626,0.606,0.688	-0.125	-12.5	12.5
4689	ENSG00000196233	LCOR	10	+	96858291	96858416	96886059	96886155	96833405	96833479	96907264	96907330	4689	3,2,1	1,1,0	3,3,0	0,3,1	198	169	0.120269	0.764773	0.719,0.631,1.0	1.0,0.46,0.0	0.297	29.7	29.7
5616	ENSG00000152683	SLC30A6	2	+	32206885	32206933	32209492	32209561	32204589	32204692	32220212	32224112	5616	39,35,31	30,20,36	34,40,31	36,45,42	121	142	0.120228	0.764773	0.604,0.673,0.503	0.526,0.511,0.464	0.093	9.3	9.3
9048	ENSG00000130164	LDLR	19	+	11123175	11123344	11128007	11128085	11120369	11120522	11129512	11129670	9048	116,62,87	89,53,76	100156140	62,103,96	242	151	0.120173	0.764773	0.449,0.422,0.417	0.502,0.486,0.476	-0.059	-5.9	5.9
10259	ENSG00000006015	C19orf60	19	+	18589478	18589683	18590853	18590933	18588994	18589077	18592107	18592336	10259	138,84,108	81,51,84	163203190	88101104	278	153	0.121316	0.764818	0.484,0.475,0.414	0.505,0.525,0.501	-0.053	-5.3	5.3
10675	ENSG00000141522	ARHGDIA	17	-	81869172	81869236	81869329	81869406	81867720	81869075	81869541	81869625	10675	463292364	349273328	411485476	282359364	150	137	0.121057	0.764818	0.548,0.494,0.503	0.571,0.552,0.544	-0.041	-4.1	4.1
11319	ENSG00000113645	WWC1	5	+	168371423	168371533	168385210	168385414	168292245	168292271	168397723	168397800	11319	89,40,82	279241267	57,76,71	170249189	183	277	0.120548	0.764818	0.326,0.201,0.317	0.337,0.316,0.362	-0.057	-5.7	5.7
1343	ENSG00000173402	DAG1	3	+	49470964	49471049	49492822	49492973	49470131	49470433	49510418	49510819	1343	2,4,2	6,9,10	0,3,2	9,11,16	158	224	0.120932	0.764818	0.321,0.387,0.221	0.0,0.279,0.151	0.166	16.6	16.6
1594	ENSG00000123505	AMD1	6	+	110890253	110890356	110892160	110892203	110888856	110888983	110892298	110892443	1594	126110721373	700599679	123915801330	545715670	176	116	0.120958	0.764818	0.543,0.541,0.571	0.6,0.593,0.567	-0.035	-3.5	3.5
2926	ENSG00000160087	UBE2J2	1	-	1267861	1267992	1271509	1271637	1263345	1263386	1273665	1273854	2926	6,3,6	268162260	11,5,11	227252305	201	204	0.120378	0.764818	0.022,0.018,0.023	0.047,0.02,0.035	-0.013	-1.3	1.3
3130	ENSG00000170606	HSPA4	5	+	133067416	133067557	133070373	133070496	133064979	133065037	133073229	133073329	3130	455351481	584515548	426457504	456565515	214	196	0.120641	0.764818	0.416,0.384,0.446	0.461,0.426,0.473	-0.038	-3.8	3.8
4504	ENSG00000168397	ATG4B	2	+	241651883	241651974	241653306	241653369	241651263	241651335	241653511	241653610	4504	4,6,2	27,21,18	5,9,14	27,37,27	164	136	0.120978	0.764818	0.109,0.192,0.084	0.133,0.168,0.301	-0.072	-7.2	7.2
4851	ENSG00000178685	PARP10	8	-	143983311	143983811	143984034	143984104	143982931	143983065	143984209	143984431	4851	74,35,53	422227281	67,78,60	444536487	143	573	0.121169	0.764818	0.413,0.382,0.43	0.377,0.368,0.331	0.05	5	5
5626	ENSG00000110651	CD81	11	+	2391074	2391482	2393355	2393430	2390411	2390526	2394094	2394192	5626	5,3,3	0,0,0	7,1,3	0,0,3	481	148	0.121141	0.764818	1.0,1.0,1.0	1.0,1.0,0.235	0.255	25.5	25.5
6373	ENSG00000141380	SS18	18	-	26082362	26082528	26084051	26084175	26079010	26079146	26087500	26087577	6373	1,2,3	5,5,6	6,5,3	7,2,8	197	239	0.121046	0.764818	0.195,0.327,0.378	0.51,0.752,0.313	-0.225	-22.5	22.5
7675	ENSG00000108599	AKAP10	17	-	19941825	19941910	19947406	19947505	19936285	19936430	19958013	19958571	7675	65,64,56	21,14,14	52,60,57	4,11,15	172	158	0.120459	0.764818	0.74,0.808,0.786	0.923,0.834,0.777	-0.067	-6.7	6.7
8478	ENSG00000114374	USP9Y	Y	+	12707759	12707881	12708633	12708693	12701230	12702055	12709387	12709543	8478	6,10,5	18,29,18	11,7,12	9,21,23	195	133	0.121122	0.764818	0.185,0.19,0.159	0.455,0.185,0.262	-0.123	-12.3	12.3
9891	ENSG00000182149	IST1	16	+	71923287	71923380	71924810	71924817	71922473	71922680	71927613	71928049	9891	135130156	8,2,4	118155174	3,2,3	166	80	0.121277	0.764818	0.891,0.969,0.949	0.95,0.974,0.965	-0.027	-2.7	2.7
3333	ENSG00000119684	MLH3	14	-	75042378	75042477	75046375	75046589	75041614	75041700	75051379	75051532	3333	104,60,97	36,22,23	77,79,92	27,32,46	287	172	0.121494	0.765471	0.634,0.62,0.717	0.631,0.597,0.545	0.066	6.6	6.6
7494	ENSG00000095485	CWF19L1	10	-	100260217	100260319	100260965	100261044	100253420	100253539	100261978	100262063	7494	10,11,10	5,1,4	9,20,26	8,14,9	152	175	0.121691	0.766243	0.697,0.927,0.742	0.564,0.622,0.769	0.137	13.7	13.7
480	ENSG00000131508	UBE2D2	5	+	139600371	139600435	139614585	139614617	139561725	139561815	139614696	139614774	480	103,75,82	83,46,69	93126106	64,69,60	137	105	0.122133	0.768555	0.487,0.555,0.477	0.527,0.583,0.575	-0.055	-5.5	5.5
4368	ENSG00000250151	ARPC4-TTLL3	3	+	9797658	9797777	9801660	9801756	9793081	9793124	9803842	9804013	4368	461350451	523436551	503507414	464526475	192	169	0.122347	0.769434	0.437,0.414,0.419	0.488,0.459,0.434	-0.037	-3.7	3.7
509	ENSG00000062716	VMP1	17	+	59735337	59735473	59737452	59737543	59731420	59731522	59738836	59738947	509	628549615	204162225	622665590	222247255	209	164	0.122448	0.769595	0.707,0.727,0.682	0.687,0.679,0.645	0.035	3.5	3.5
1916	ENSG00000143797	MBOAT2	2	-	8908620	8908716	8943186	8943264	8888017	8888073	8958496	8958642	1916	275223253	614558554	266326256	500599566	151	169	0.122736	0.769891	0.334,0.309,0.338	0.373,0.379,0.336	-0.036	-3.6	3.6
4600	ENSG00000121064	SCPEP1	17	+	56981081	56981230	56985377	56985467	56978133	56978235	56987694	56987850	4600	71,39,65	62,51,77	82,89,93	72,84,67	222	163	0.122796	0.769891	0.457,0.36,0.383	0.455,0.438,0.505	-0.066	-6.6	6.6
7387	ENSG00000103067	ESRP2	16	-	68232245	68232288	68232576	68232663	68231801	68232103	68232760	68232815	7387	34,22,26	60,45,50	15,38,31	66,81,72	160	116	0.12269	0.769891	0.291,0.262,0.274	0.141,0.254,0.238	0.065	6.5	6.5
9218	ENSG00000105058	FAM32A	19	+	16189390	16189511	16189699	16189818	16185623	16185765	16190519	16190573	9218	2,3,2	0,0,0	0,0,8	1,1,1	194	192	0.122797	0.769891	1.0,1.0,1.0	0.0,0.0,0.888	0.704	70.4	70.4
973	ENSG00000153113	CAST	5	+	96695835	96695907	96722638	96722698	96675538	96675601	96727488	96727530	973	78,66,76	160,94,131	83,85,95	120129117	145	133	0.122868	0.769891	0.309,0.392,0.347	0.388,0.377,0.427	-0.048	-4.8	4.8
7320	ENSG00000148985	PGAP2	11	+	3822908	3822993	3823612	3823740	3808293	3808315	3823882	3824135	7320	5,3,4	13,15,16	6,12,4	9,18,15	158	201	0.123476	0.772756	0.329,0.203,0.241	0.459,0.459,0.253	-0.133	-13.3	13.3
8857	ENSG00000165905	GYLTL1B	11	+	45924784	45924889	45926038	45926151	45924505	45924677	45926221	45926347	8857	8,16,19	12,11,18	24,20,27	16,18,5	178	186	0.123425	0.772756	0.411,0.603,0.524	0.611,0.537,0.849	-0.153	-15.3	15.3
4401	ENSG00000163694	RBM47	4	-	40551321	40551449	40586543	40586712	40544426	40544506	40629395	40629529	4401	8,3,2	1,0,1	2,2,3	0,5,0	242	201	0.123644	0.773341	0.869,1.0,0.624	1.0,0.249,1.0	0.081	8.1	8.1
346	ENSG00000088766	CRLS1	20	+	6006666	6006834	6008112	6008214	6006092	6006552	6009774	6009912	346	21,20,25	0,3,5	26,16,25	0,3,1	241	175	0.123882	0.773884	1.0,0.829,0.784	1.0,0.795,0.948	-0.043	-4.3	4.3
4647	ENSG00000067560	RHOA	3	-	49362499	49362626	49368427	49368548	49360121	49360382	49375433	49375591	4647	11098401048	595502644	110412451169	558626592	194	200	0.123849	0.773884	0.658,0.633,0.627	0.671,0.672,0.671	-0.032	-3.2	3.2
10032	ENSG00000137497	NUMA1	11	-	72062588	72062686	72068078	72068231	72035901	72035975	72069841	72069911	10032	16,11,9	0,0,1	4,14,14	1,1,2	226	171	0.124139	0.774207	1.0,1.0,0.872	0.752,0.914,0.841	0.122	12.2	12.2
1895	ENSG00000130985	UBA1	X	+	47196946	47197024	47198526	47198628	47193828	47194024	47198802	47198919	1895	6,5,6	6,3,8	2,1,4	3,5,7	151	175	0.124266	0.774207	0.537,0.659,0.465	0.436,0.188,0.398	0.213	21.3	21.3
3746	ENSG00000165660	FAM175B	10	+	124816575	124816612	124819383	124819450	124806830	124806921	124826594	124826785	3746	16,3,14	33,9,35	8,7,7	35,25,24	110	140	0.124311	0.774207	0.382,0.298,0.337	0.225,0.263,0.271	0.086	8.6	8.6
4299	ENSG00000172183	ISG20	15	+	88639342	88639594	88652109	88652310	88638742	88639076	88655414	88656483	4299	147,91,176	117,108,99	175233198	107143120	325	274	0.124275	0.774207	0.514,0.415,0.6	0.58,0.579,0.582	-0.071	-7.1	7.1
4941	ENSG00000112078	KCTD20	6	+	36470051	36470257	36479120	36479223	36443020	36443111	36481561	36481759	4941	145128177	55,30,45	143213187	41,35,41	279	176	0.124385	0.774207	0.624,0.729,0.713	0.688,0.793,0.742	-0.052	-5.2	5.2
7174	ENSG00000120158	RCL1	9	+	4826857	4827033	4833153	4833228	4823547	4823619	4834140	4834265	7174	93,65,90	23,25,33	82,97,108	31,47,48	249	148	0.124032	0.774207	0.706,0.607,0.618	0.611,0.551,0.572	0.066	6.6	6.6
3658	ENSG00000153310	FAM49B	8	-	129880375	129880458	129896671	129896854	129879388	129879471	129903311	129903350	3658	2,4,1	5,6,4	1,3,0	8,6,5	256	156	0.124811	0.776395	0.196,0.289,0.132	0.071,0.234,0.0	0.104	10.4	10.4
5395	ENSG00000182919	C11orf54	11	+	93747296	93747448	93750345	93750444	93741593	93741728	93753681	93753755	5395	115102146	131,99,180	132136107	97124118	225	172	0.125312	0.778566	0.402,0.441,0.383	0.51,0.456,0.409	-0.05	-5	5
7785	ENSG00000114867	EIF4G1	3	+	184316135	184316218	184317320	184317497	184315762	184315856	184317749	184317816	7785	18,10,25	309185229	14,21,21	321368381	156	250	0.125285	0.778566	0.085,0.08,0.149	0.065,0.084,0.081	0.028	2.8	2.8
4850	ENSG00000178685	PARP10	8	-	143983166	143983811	143984034	143984104	143982931	143983065	143984209	143984431	4850	74,35,53	571306428	67,78,60	622744685	143	718	0.125761	0.780416	0.394,0.365,0.383	0.351,0.345,0.305	0.047	4.7	4.7
5180	ENSG00000188372	ZP3	7	+	76414405	76414574	76415014	76415224	76397517	76397797	76425051	76425276	5180	4,1,2	9,2,3	7,3,5	3,5,5	242	283	0.125706	0.780416	0.342,0.369,0.438	0.732,0.412,0.539	-0.178	-17.8	17.8
10170	ENSG00000099326	MZF1	19	-	58572549	58572719	58572761	58572870	58571298	58571429	58573054	58573311	10170	4,6,9	23,6,12	1,7,7	20,20,23	182	243	0.127502	0.784434	0.188,0.572,0.5	0.063,0.318,0.289	0.197	19.7	19.7
1491	ENSG00000261740	RP11-345J4.5	16	-	29452108	29452227	29453653	29453732	29446801	29447026	29454015	29454113	1491	0,0,0	2,1,5	0,1,2	2,1,0	152	192	0.127179	0.784434	0.0,0.0,0.0	0.0,0.558,1.0	-0.519	-51.9	51.9
1936	ENSG00000076108	BAZ2A	12	-	56621089	56621253	56630775	56630925	56617394	56617532	56636181	56636293	1936	17,6,8	0,1,2	17,32,20	0,3,5	223	237	0.127686	0.784434	1.0,0.864,0.81	1.0,0.919,0.81	-0.018	-1.8	1.8
2186	ENSG00000117151	CTBS	1	-	84565840	84566012	84570581	84570720	84563734	84563832	84574238	84574480	2186	205164210	276234313	239225219	220311278	212	245	0.127478	0.784434	0.462,0.447,0.437	0.557,0.455,0.477	-0.048	-4.8	4.8
3399	ENSG00000198931	APRT	16	-	88810069	88810148	88810422	88810550	88809338	88809840	88811549	88811656	3399	417268280	444240372	582592565	529523551	201	152	0.126813	0.784434	0.415,0.458,0.363	0.454,0.461,0.437	-0.039	-3.9	3.9
3662	ENSG00000153310	FAM49B	8	-	129879596	129879789	129896671	129896854	129879388	129879471	129903311	129903350	3662	2,4,1	0,5,2	1,3,0	0,5,3	256	266	0.127041	0.784434	1.0,0.454,0.342	1.0,0.384,0.0	0.137	13.7	13.7
4017	ENSG00000105662	CRTC1	19	+	18768484	18768793	18774899	18774986	18765403	18765528	18775640	18775821	4017	27,17,19	17,17,20	26,28,68	19,22,17	382	160	0.127114	0.784434	0.399,0.295,0.285	0.364,0.348,0.626	-0.12	-12	12
452	ENSG00000139734	DIAPH3	13	-	60093627	60093732	60112009	60112186	60042689	60042820	60163586	60163766	452	16,9,19	21,12,19	10,12,14	25,18,24	250	178	0.127004	0.784434	0.352,0.348,0.416	0.222,0.322,0.293	0.093	9.3	9.3
5293	ENSG00000108406	DHX40	17	+	59579696	59579879	59586152	59586233	59579471	59579558	59587895	59588053	5293	112116121	52,43,72	125129120	45,53,39	256	154	0.127727	0.784434	0.564,0.619,0.503	0.626,0.594,0.649	-0.061	-6.1	6.1
5295	ENSG00000128915	ICE2	15	-	60456651	60456794	60468060	60468322	60455325	60455442	60476062	60476167	5295	151132183	43,44,42	173172186	58,65,63	335	216	0.127521	0.784434	0.694,0.659,0.737	0.658,0.63,0.656	0.049	4.9	4.9
570	ENSG00000109534	GAR1	4	+	109815677	109815804	109816152	109816378	109815509	109815545	109817935	109818090	570	28,13,27	145105133	27,29,43	127157129	200	299	0.126997	0.784434	0.224,0.156,0.233	0.241,0.216,0.333	-0.059	-5.9	5.9
6890	ENSG00000112787	FBRSL1	12	+	132571067	132571231	132571306	132571524	132569925	132570241	132572287	132572344	6890	31,22,32	57,26,36	35,24,28	48,57,70	237	291	0.127644	0.784434	0.4,0.51,0.522	0.472,0.341,0.329	0.097	9.7	9.7
8026	ENSG00000236850	BMS1P20	22	+	22306789	22307021	22307105	22307245	22303942	22304114	22308696	22308819	8026	134138149	38,47,42	117163132	27,39,30	305	213	0.127308	0.784434	0.711,0.672,0.712	0.752,0.745,0.754	-0.052	-5.2	5.2
8580	ENSG00000148341	SH3GLB2	9	-	129021090	129021219	129022281	129022423	129015739	129015864	129028091	129028198	8580	239133239	164100161	262281294	140174175	215	202	0.127398	0.784434	0.578,0.555,0.582	0.637,0.603,0.612	-0.046	-4.6	4.6
8663	ENSG00000123815	ADCK4	19	-	40715052	40715188	40716861	40716979	40714530	40714635	40718077	40718207	8663	4,4,5	2,1,4	14,18,16	3,4,1	191	209	0.127579	0.784434	0.686,0.814,0.578	0.836,0.831,0.946	-0.178	-17.8	17.8
8712	ENSG00000091127	PUS7	7	-	105465312	105465414	105470687	105470848	105459167	105459259	105472131	105472193	8712	86,79,90	17,6,19	68,68,68	16,13,20	234	175	0.127695	0.784434	0.791,0.908,0.78	0.761,0.796,0.718	0.068	6.8	6.8
9558	ENSG00000157625	TAB3	X	-	30834050	30834152	30842965	30843049	30827441	30831575	30846550	30846644	9558	112,55,74	161111122	42,62,46	67143110	157	175	0.12778	0.784434	0.437,0.356,0.403	0.411,0.326,0.318	0.047	4.7	4.7
9727	ENSG00000169710	FASN	17	-	82089249	82089261	82089314	82089384	82088968	82089172	82089631	82089726	9727	173910761556	132,71,104	142918511875	127169131	143	85	0.127489	0.784434	0.887,0.9,0.899	0.87,0.867,0.895	0.018	1.8	1.8
3522	ENSG00000213930	GALT	9	+	34648091	34648171	34648333	34648456	34647831	34647961	34648761	34648828	3522	3,2,2	75,67,73	0,2,0	72,98,77	153	196	0.127945	0.784508	0.049,0.037,0.034	0.0,0.025,0.0	0.032	3.2	3.2
8622	ENSG00000126012	KDM5C	X	-	53218265	53218398	53220838	53220916	53217795	53217966	53224739	53225422	8622	38,35,42	63,43,48	51,48,45	35,48,57	151	206	0.127904	0.784508	0.451,0.526,0.544	0.665,0.577,0.519	-0.08	-8	8
6333	ENSG00000122483	CCDC18	1	+	93232425	93232593	93236247	93236390	93226332	93226449	93239309	93239473	6333	38,21,49	33,22,33	21,23,34	26,32,33	241	216	0.128228	0.784844	0.508,0.461,0.571	0.42,0.392,0.48	0.083	8.3	8.3
7226	ENSG00000148187	MRRF	9	+	122270863	122271075	122280442	122280598	122264655	122264938	122285168	122285287	7226	198179201	183190207	206215229	168183196	285	229	0.1281	0.784844	0.465,0.431,0.438	0.496,0.486,0.484	-0.044	-4.4	4.4
8918	ENSG00000124783	SSR1	6	-	7295384	7295485	7298746	7298823	7289675	7289931	7301309	7301572	8918	280225349	89,70,117	270300324	103120125	150	174	0.128166	0.784844	0.785,0.789,0.776	0.753,0.744,0.75	0.034	3.4	3.4
2934	ENSG00000243927	MRPS6	21	+	34073698	34073745	34102834	34102908	34073223	34073268	34125340	34125480	2934	37,20,30	2,4,0	49,53,46	0,1,1	120	147	0.128466	0.785836	0.958,0.86,1.0	1.0,0.985,0.983	-0.05	-5	5
10107	ENSG00000119979	FAM45A	10	+	119104763	119105022	119105310	119105495	119104091	119104197	119107947	119108096	10107	95,68,84	7,11,10	114,94,70	9,7,4	332	258	0.128952	0.78804	0.913,0.828,0.867	0.908,0.913,0.932	-0.048	-4.8	4.8
10145	ENSG00000103202	NME4	16	+	406684	406735	406735	406889	406345	406397	407424	407560	10145	3,3,3	12,9,8	5,4,15	9,17,7	124	227	0.130342	0.78804	0.314,0.379,0.407	0.504,0.301,0.797	-0.167	-16.7	16.7
10480	ENSG00000102878	HSF4	16	+	67167474	67167599	67167823	67167947	67167302	67167402	67168830	67168936	10480	53,33,43	64,50,67	52,45,57	80,93,109	198	197	0.129354	0.78804	0.452,0.396,0.39	0.393,0.325,0.342	0.059	5.9	5.9
10515	ENSG00000165219	GAPVD1	9	+	125268935	125268984	125295457	125295574	125261910	125261959	125298889	125299106	10515	5,7,6	17,9,8	11,6,9	5,15,4	122	190	0.130059	0.78804	0.314,0.548,0.539	0.774,0.384,0.778	-0.178	-17.8	17.8
11333	ENSG00000055211	GINM1	6	+	149572506	149572603	149578821	149578973	149572284	149572344	149579833	149579990	11333	95,58,94	272242268	95103109	241275287	170	225	0.129066	0.78804	0.316,0.241,0.317	0.343,0.331,0.335	-0.045	-4.5	4.5
1755	ENSG00000164675	IQUB	7	-	123479794	123479970	123496695	123496906	123469213	123469384	123511943	123512344	1755	8,3,2	3,5,6	1,2,11	1,0,6	284	249	0.129835	0.78804	0.7,0.345,0.226	0.467,1.0,0.616	-0.271	-27.1	27.1
1808	ENSG00000148153	INIP	9	-	112697438	112697582	112701831	112701880	112694130	112694233	112716460	112716541	1808	5,8,2	7,3,1	1,8,4	5,6,9	122	217	0.129725	0.78804	0.56,0.826,0.781	0.262,0.703,0.442	0.253	25.3	25.3
3209	ENSG00000178761	FAM219B	15	-	74900495	74900631	74901168	74901256	74899991	74900137	74901949	74902063	3209	14,5,15	79,62,77	12,17,15	58,67,66	161	209	0.129118	0.78804	0.187,0.095,0.202	0.212,0.248,0.228	-0.068	-6.8	6.8
3878	ENSG00000072609	CHFR	12	-	132862332	132862425	132869618	132869798	132861466	132861634	132870723	132870783	3878	98,47,59	0,1,0	50,60,52	2,4,0	253	166	0.130228	0.78804	1.0,0.969,1.0	0.943,0.908,1.0	0.039	3.9	3.9
5663	ENSG00000171045	TSNARE1	8	-	142345742	142345892	142354636	142354763	142343965	142344472	142403103	142403182	5663	8,5,4	18,13,7	7,11,13	7,12,21	200	223	0.129651	0.78804	0.331,0.3,0.389	0.527,0.505,0.408	-0.14	-14	14
6873	ENSG00000100526	CDKN3	14	+	54411483	54411706	54415898	54415930	54408744	54408789	54417847	54417951	6873	300178301	28,14,44	316345331	34,53,54	296	105	0.129283	0.78804	0.792,0.819,0.708	0.767,0.698,0.685	0.056	5.6	5.6
7082	ENSG00000166342	NETO1	18	-	72810696	72810809	72820740	72820911	72794362	72794404	72858825	72859074	7082	7,1,7	18,13,9	10,8,20	23,18,10	244	186	0.130358	0.78804	0.229,0.055,0.372	0.249,0.253,0.604	-0.15	-15	15
7156	ENSG00000090905	TNRC6A	16	+	24750725	24750813	24776932	24777358	24729694	24729846	24789231	24791817	7156	3,2,4	142152148	3,8,5	125165159	161	499	0.129672	0.78804	0.061,0.039,0.077	0.069,0.131,0.089	-0.037	-3.7	3.7
7617	ENSG00000126804	ZBTB1	14	+	64511652	64511800	64516599	64516754	64511248	64511384	64521486	64523898	7617	17,23,17	46,49,55	15,21,29	30,47,42	221	228	0.129746	0.78804	0.276,0.326,0.242	0.34,0.316,0.416	-0.076	-7.6	7.6
7973	ENSG00000129197	RPAIN	17	+	5426235	5426299	5428070	5428239	5422768	5422829	5432541	5432876	7973	38,21,32	114,90,135	35,53,39	105132125	137	242	0.130134	0.78804	0.371,0.292,0.295	0.371,0.415,0.355	-0.061	-6.1	6.1
8210	ENSG00000168958	MFF	2	+	227342744	227342819	227347225	227347380	227340291	227340380	227352513	227352573	8210	9,7,6	119,88,104	10,10,11	99,90,95	148	228	0.129783	0.78804	0.104,0.109,0.082	0.135,0.146,0.151	-0.046	-4.6	4.6
8472	ENSG00000197008	ZNF138	7	+	64815575	64815653	64820219	64820323	64814917	64815044	64830939	64831076	8472	4,7,10	5,2,4	10,11,9	3,0,4	151	177	0.129527	0.78804	0.484,0.804,0.746	0.796,1.0,0.725	-0.162	-16.2	16.2
942	ENSG00000214174	AMZ2P1	17	-	64973231	64973352	64974950	64975117	64972753	64972927	64975559	64975576	942	24,11,14	13,6,18	7,18,14	15,17,18	240	194	0.130244	0.78804	0.599,0.597,0.386	0.274,0.461,0.386	0.154	15.4	15.4
9664	ENSG00000100387	RBX1	22	+	40964046	40964117	40967798	40967884	40953554	40953633	40972475	40973309	9664	299285312	266222325	313326375	341359369	144	159	0.130258	0.78804	0.554,0.586,0.515	0.503,0.501,0.529	0.041	4.1	4.1
9881	ENSG00000143450	OAZ3	1	+	151765893	151766029	151766701	151766888	151762898	151763167	151767162	151767511	9881	8,6,5	7,15,10	2,4,3	16,4,16	209	260	0.130151	0.78804	0.587,0.332,0.383	0.135,0.554,0.189	0.141	14.1	14.1
11179	ENSG00000066322	ELOVL1	1	-	43364927	43365008	43365185	43365376	43364737	43364794	43365563	43365623	11179	533523542	252202253	601702668	240269235	264	154	0.13046	0.788184	0.552,0.602,0.555	0.594,0.604,0.624	-0.038	-3.8	3.8
613	ENSG00000132323	ILKAP	2	-	238185180	238185287	238188130	238188291	238184019	238184113	238189862	238189972	613	35,25,27	107,78,99	34,36,26	75,89,71	234	180	0.130535	0.788184	0.201,0.198,0.173	0.259,0.237,0.22	-0.048	-4.8	4.8
10158	ENSG00000165997	ARL5B	10	+	18666574	18666635	18668529	18668677	18659404	18659683	18672621	18672705	10158	17,11,14	57,36,45	18,20,24	41,45,56	134	221	0.131031	0.789793	0.33,0.335,0.339	0.42,0.423,0.414	-0.084	-8.4	8.4
1613	ENSG00000075151	EIF4G3	1	-	20981047	20981227	21002712	21002808	20980333	20980448	21050865	21050994	1613	46,26,46	93,43,76	37,50,46	80102130	169	253	0.130941	0.789793	0.425,0.475,0.475	0.409,0.423,0.346	0.066	6.6	6.6
218	ENSG00000103145	HCFC1R1	16	-	3023232	3023361	3023846	3023968	3022917	3022998	3024180	3024286	218	42,39,34	56,35,69	41,45,58	80,102,93	195	202	0.131258	0.789793	0.437,0.536,0.338	0.347,0.314,0.392	0.086	8.6	8.6
3056	ENSG00000171475	WIPF2	17	+	40260534	40260667	40264489	40265146	40256390	40256522	40273789	40273999	3056	68,34,46	141100155	42,44,37	113153198	206	730	0.131508	0.789793	0.631,0.546,0.513	0.568,0.505,0.398	0.073	7.3	7.3
3758	ENSG00000154710	RABGEF1	7	+	66783674	66783841	66795510	66795592	66775226	66775393	66797373	66797506	3758	80,65,106	30,22,38	73,53,59	36,29,24	240	155	0.131281	0.789793	0.633,0.656,0.643	0.567,0.541,0.614	0.07	7	7
4314	ENSG00000128604	IRF5	7	+	128947022	128947056	128947277	128947535	128946500	128946562	128947728	128948121	4314	1,3,3	32,11,23	6,6,6	22,34,28	107	331	0.131452	0.789793	0.088,0.458,0.287	0.458,0.353,0.399	-0.126	-12.6	12.6
4700	ENSG00000117602	RCAN3	1	+	24514313	24514567	24531217	24531391	24502350	24502463	24533082	24533254	4700	70,40,67	55,44,68	54,51,59	36,41,41	327	247	0.131567	0.789793	0.49,0.407,0.427	0.531,0.484,0.521	-0.071	-7.1	7.1
6817	ENSG00000123415	SMUG1	12	-	54186892	54187011	54187818	54187905	54183655	54183959	54188950	54188974	6817	28,29,25	8,5,1	57,71,44	4,3,7	160	192	0.131162	0.789793	0.808,0.874,0.968	0.945,0.966,0.883	-0.048	-4.8	4.8
6818	ENSG00000123415	SMUG1	12	-	54186892	54187011	54187818	54187905	54183655	54183959	54188514	54188596	6818	28,23,19	8,4,1	50,56,34	4,3,5	160	192	0.131568	0.789793	0.808,0.873,0.958	0.938,0.957,0.891	-0.049	-4.9	4.9
9019	ENSG00000006468	ETV1	7	-	13931501	13931749	13935707	13935883	13911238	13911307	13939116	13939246	9019	388275326	10478331077	318442389	87810761012	249	321	0.131405	0.789793	0.323,0.299,0.281	0.318,0.346,0.331	-0.031	-3.1	3.1
1015	ENSG00000249859	PVT1	8	+	128073402	128073491	128074069	128074291	128070159	128070272	128096517	128096656	1015	2,2,0	6,1,12	2,1,1	2,4,0	162	295	0.131734	0.790329	0.378,0.785,0.0	0.646,0.313,1.0	-0.265	-26.5	26.5
10356	ENSG00000157426	AASDH	4	-	56343561	56343684	56345126	56345290	56342834	56342966	56349262	56350058	10356	27,26,30	29,16,24	19,27,39	28,38,36	237	196	0.133426	0.790329	0.435,0.573,0.508	0.359,0.37,0.473	0.105	10.5	10.5
10906	ENSG00000104529	EEF1D	8	-	143583161	143583276	143586218	143586246	143581228	143581328	143586728	143586852	10906	260141239	14,5,6	282360273	7,7,8	101	188	0.13341	0.790329	0.972,0.981,0.987	0.987,0.99,0.985	-0.007	-0.7	0.7
11452	ENSG00000100644	HIF1A	14	+	61738086	61738373	61740504	61740627	61736888	61737109	61740754	61741188	11452	729632716	319297287	533657654	263331339	360	196	0.132423	0.790329	0.554,0.537,0.576	0.525,0.519,0.512	0.037	3.7	3.7
1509	ENSG00000125877	ITPA	20	+	3218937	3218994	3221419	3221466	3218516	3218632	3221840	3221917	1509	2,2,0	7,3,5	0,1,0	8,11,4	130	120	0.132635	0.790329	0.209,0.381,0.0	0.0,0.077,0.0	0.171	17.1	17.1
158	ENSG00000108825	PTGES3L-AARSD1	17	-	42955841	42955972	42956203	42956320	42955157	42955224	42956403	42956504	158	129132142	190182182	169165163	198192180	190	204	0.133027	0.790329	0.422,0.438,0.456	0.478,0.48,0.493	-0.045	-4.5	4.5
1640	ENSG00000140043	PTGR2	14	+	73874073	73874214	73876997	73880176	73860538	73860657	73881204	73881292	1640	117,92,149	685500658	135146127	536615626	214	3252	0.133528	0.790329	0.722,0.737,0.775	0.793,0.783,0.755	-0.032	-3.2	3.2
2246	ENSG00000113716	HMGXB3	5	+	150006513	150006647	150010110	150010608	150004850	150004989	150012254	150012353	2246	93,69,93	416354386	79,89,84	404499485	207	571	0.132773	0.790329	0.381,0.35,0.399	0.35,0.33,0.323	0.042	4.2	4.2
2311	ENSG00000143416	SELENBP1	1	-	151369003	151369189	151369441	151369554	151368198	151368319	151369712	151369769	2311	542436501	985621927	560617614	109212491146	186	259	0.132818	0.790329	0.434,0.494,0.429	0.417,0.408,0.427	0.035	3.5	3.5
2346	ENSG00000129084	PSMA1	11	-	14513569	14513641	14513816	14513905	14510871	14510951	14514402	14514491	2346	21,20,21	272250328	15,12,24	277343335	162	145	0.133294	0.790329	0.065,0.067,0.054	0.046,0.03,0.06	0.017	1.7	1.7
2683	ENSG00000119392	GLE1	9	+	128508959	128509097	128515528	128515639	128504730	128504904	128522667	128522816	2683	54,25,42	108,59,115	44,73,45	86,114,93	211	184	0.131883	0.790329	0.304,0.27,0.242	0.309,0.358,0.297	-0.049	-4.9	4.9
2849	ENSG00000150093	ITGB1	10	-	32911885	32912124	32919884	32920084	32911447	32911670	32920244	32920385	2849	12729331303	141412131549	114913201305	148918451832	273	312	0.1325	0.790329	0.507,0.468,0.49	0.469,0.45,0.449	0.032	3.2	3.2
3636	ENSG00000076604	TRAF4	17	+	28747821	28747947	28748016	28748178	28747212	28747264	28748261	28748326	3636	81,49,89	380301365	99136119	426505481	199	235	0.133615	0.790329	0.201,0.161,0.224	0.215,0.241,0.226	-0.032	-3.2	3.2
3894	ENSG00000166575	TMEM135	11	+	87091361	87091395	87157340	87157406	87071522	87071615	87236637	87236684	3894	12,4,21	54,37,62	14,14,15	38,43,39	107	139	0.132906	0.790329	0.224,0.123,0.306	0.324,0.297,0.333	-0.1	-10	10
4297	ENSG00000130768	SMPDL3B	1	+	27949064	27949162	27953214	27953358	27945231	27945445	27954353	27954526	4297	42,27,36	77,75,91	46,51,43	67,115,65	171	217	0.132285	0.790329	0.409,0.314,0.334	0.466,0.36,0.456	-0.075	-7.5	7.5
4713	ENSG00000182010	RTKN2	10	-	62245998	62246057	62262624	62262821	62241141	62241195	62268550	62268707	4713	46,17,45	10,3,9	32,33,45	9,11,15	270	132	0.132045	0.790329	0.692,0.735,0.71	0.635,0.595,0.595	0.104	10.4	10.4
5153	ENSG00000198663	C6orf89	6	+	36894503	36894692	36898796	36898946	36885853	36886028	36899425	36899633	5153	6,1,9	1,4,2	7,11,10	1,4,0	262	223	0.133009	0.790329	0.836,0.175,0.793	0.856,0.701,1.0	-0.251	-25.1	25.1
6196	ENSG00000166153	DEPDC4	12	-	100262263	100262409	100263496	100263893	100256048	100256226	100266919	100267079	6196	27,21,33	9,4,12	26,28,24	12,13,13	470	219	0.132955	0.790329	0.583,0.71,0.562	0.502,0.501,0.462	0.13	13	13
7041	ENSG00000225470	JPX	X	+	73944583	73944662	73984443	73984541	73944366	73944465	73994839	73994961	7041	13,7,13	1,1,1	11,18,24	0,1,0	152	171	0.13345	0.790329	0.936,0.887,0.936	1.0,0.953,1.0	-0.065	-6.5	6.5
7060	ENSG00000119004	CYP20A1	2	+	203280058	203280113	203289764	203289876	203278646	203278688	203292261	203292326	7060	26,6,18	21,19,38	10,9,9	29,25,26	128	185	0.133654	0.790329	0.642,0.313,0.406	0.333,0.342,0.333	0.118	11.8	11.8
7097	ENSG00000029725	RABEP1	17	+	5350471	5350629	5354358	5354490	5346789	5346925	5361207	5361675	7097	172121154	273192279	115154173	157219238	231	205	0.132102	0.790329	0.359,0.359,0.329	0.394,0.384,0.392	-0.041	-4.1	4.1
7117	ENSG00000069275	NUCKS1	1	-	205727699	205727805	205729571	205729621	205723925	205723981	205749956	205750276	7117	461320502	11248971077	426468536	97210051041	123	179	0.133632	0.790329	0.374,0.342,0.404	0.389,0.404,0.428	-0.034	-3.4	3.4
7182	ENSG00000111206	FOXM1	12	-	2865354	2865399	2866392	2866521	2864682	2864755	2868562	2868754	7182	118,54,130	5,3,3	89101140	5,6,9	202	118	0.13314	0.790329	0.932,0.913,0.962	0.912,0.908,0.901	0.029	2.9	2.9
7597	ENSG00000100722	ZC3H14	14	+	88609678	88609803	88610833	88610940	88609266	88609403	88611744	88611872	7597	28,17,34	114107162	34,37,36	105149144	198	180	0.132843	0.790329	0.183,0.126,0.16	0.227,0.184,0.185	-0.042	-4.2	4.2
7780	ENSG00000114867	EIF4G1	3	+	184316048	184316218	184317716	184317816	184315762	184315856	184319688	184319801	7780	61,38,72	427253379	67,83,77	339413397	243	173	0.132883	0.790329	0.092,0.097,0.119	0.123,0.125,0.121	-0.02	-2	2
8971	ENSG00000155111	CDK19	6	-	110623180	110623362	110623362	110623478	110622814	110622912	110627001	110627145	8971	1,1,7	24,16,29	5,2,5	9,27,11	189	255	0.132311	0.790329	0.053,0.078,0.246	0.428,0.091,0.38	-0.174	-17.4	17.4
3891	ENSG00000105778	AVL9	7	+	32543140	32543261	32544693	32544779	32495488	32495802	32548846	32548918	3891	83,54,77	85,45,63	54,83,77	37,53,60	194	159	0.134107	0.791758	0.445,0.496,0.5	0.545,0.562,0.513	-0.06	-6	6
5778	ENSG00000206562	METTL6	3	-	15414020	15414162	15415497	15415583	15411329	15411437	15415771	15415942	5778	16,3,22	68,31,46	13,15,26	28,52,45	159	215	0.134126	0.791758	0.241,0.116,0.393	0.386,0.281,0.439	-0.119	-11.9	11.9
6034	ENSG00000119725	ZNF410	14	+	73893796	73893932	73896315	73896534	73892175	73892208	73898070	73898262	6034	121103104	168114145	127110127	174214189	209	292	0.134124	0.791758	0.502,0.558,0.501	0.505,0.418,0.484	0.051	5.1	5.1
1295	ENSG00000143612	C1orf43	1	-	154212457	154212624	154214456	154214574	154206705	154207648	154219835	154219937	1295	717479604	852660858	710805735	787974837	191	240	0.134322	0.792463	0.514,0.477,0.469	0.531,0.509,0.525	-0.035	-3.5	3.5
8840	ENSG00000123191	ATP7B	13	-	51946283	51946478	51949661	51949796	51944108	51944291	51950006	51950161	8840	24,11,14	23,12,14	6,9,18	17,18,18	208	268	0.134806	0.794861	0.573,0.542,0.563	0.313,0.392,0.563	0.137	13.7	13.7
3548	ENSG00000128739	SNRPN	15	+	24920472	24920547	24921156	24921255	24920010	24920124	24962113	24962209	3548	11,11,5	3,6,14	8,17,6	4,6,1	148	172	0.135316	0.796499	0.81,0.681,0.293	0.699,0.767,0.875	-0.186	-18.6	18.6
3741	ENSG00000120910	PPP3CC	8	+	22539468	22539498	22539731	22539845	22532920	22533018	22540614	22541056	3741	10,9,10	4,2,4	10,9,8	1,1,3	103	187	0.135207	0.796499	0.819,0.891,0.819	0.948,0.942,0.829	-0.063	-6.3	6.3
5976	ENSG00000169359	SLC33A1	3	-	155833856	155834041	155842431	155842553	155833467	155833585	155853222	155853317	5976	68,45,72	181169225	58,82,51	161180136	195	258	0.135253	0.796499	0.332,0.261,0.297	0.323,0.376,0.332	-0.047	-4.7	4.7
10036	ENSG00000137497	NUMA1	11	-	72049418	72049539	72050661	72050824	72035901	72035975	72069841	72069911	10036	4,0,1	24,17,44	3,1,5	25,22,32	236	194	0.136106	0.798026	0.12,0.0,0.018	0.09,0.036,0.114	-0.034	-3.4	3.4
10147	ENSG00000103202	NME4	16	+	406684	406735	406735	406952	406345	406397	407424	407560	10147	3,3,3	12,10,10	5,4,15	11,18,9	124	290	0.136788	0.798026	0.369,0.412,0.412	0.515,0.342,0.796	-0.153	-15.3	15.3
10376	ENSG00000204764	RANBP17	5	+	171028871	171028989	171161406	171161466	170968241	170968377	171170129	171170203	10376	4,3,8	0,4,0	2,10,8	1,0,0	191	133	0.136893	0.798026	1.0,0.343,1.0	0.582,1.0,1.0	-0.08	-8	8
10377	ENSG00000204764	RANBP17	5	+	170892386	170892553	170896049	170896115	170881805	170881896	170909660	170909765	10377	18,25,23	7,2,8	18,26,29	11,13,9	240	139	0.135654	0.798026	0.598,0.879,0.625	0.487,0.537,0.651	0.142	14.2	14.2
10947	ENSG00000242086	LINC00969	3	+	195701379	195701495	195708133	195708435	195699029	195699207	195708746	195708807	10947	8,0,3	26,6,11	3,4,5	5,12,7	189	375	0.136572	0.798026	0.379,0.0,0.351	0.543,0.398,0.586	-0.266	-26.6	26.6
11149	ENSG00000081923	ATP8B1	18	-	57701214	57701313	57706489	57706587	57701038	57701100	57731626	57731807	11149	82,66,98	80,75,84	76,83,94	61,77,55	171	172	0.136072	0.798026	0.508,0.47,0.54	0.556,0.52,0.632	-0.063	-6.3	6.3
3742	ENSG00000120910	PPP3CC	8	+	22539468	22539498	22539731	22539936	22532920	22533018	22540614	22541056	3742	10,9,10	6,7,8	10,9,8	4,2,5	103	278	0.13653	0.798026	0.818,0.776,0.771	0.871,0.924,0.812	-0.081	-8.1	8.1
3844	ENSG00000064042	LIMCH1	4	+	41438101	41438298	41473004	41473130	41359606	41359803	41494535	41494606	3844	11,6,4	46,42,51	1,5,10	58,64,59	270	199	0.136002	0.798026	0.15,0.095,0.055	0.013,0.054,0.111	0.041	4.1	4.1
3995	ENSG00000136643	RPS6KC1	1	+	213071005	213071041	213104453	213104569	213051232	213051509	213117316	213117410	3995	3,10,5	36,19,43	8,13,15	40,27,37	109	189	0.136053	0.798026	0.126,0.477,0.168	0.257,0.455,0.413	-0.118	-11.8	11.8
4707	ENSG00000138592	USP8	15	+	50462279	50462322	50465046	50465191	50458999	50459162	50471632	50471795	4707	17,20,18	103,75,67	13,9,12	53,76,95	116	218	0.136443	0.798026	0.237,0.334,0.335	0.316,0.182,0.192	0.072	7.2	7.2
5627	ENSG00000110651	CD81	11	+	2376820	2376920	2387416	2387510	2376201	2376357	2390411	2390526	5627	12,4,6	0,4,0	13,4,12	0,0,0	173	167	0.136498	0.798026	1.0,0.491,1.0	1.0,1.0,1.0	-0.17	-17	17
6102	ENSG00000074603	DPP8	15	-	65454262	65454415	65456224	65456371	65451959	65452102	65463760	65463906	6102	67,70,91	53,48,77	59,69,56	57,62,64	220	226	0.136218	0.798026	0.565,0.6,0.548	0.515,0.533,0.473	0.064	6.4	6.4
7386	ENSG00000103067	ESRP2	16	-	68232245	68232288	68232576	68232708	68231801	68232103	68232760	68232815	7386	110,70,92	60,45,50	88114102	66,81,72	205	116	0.136706	0.798026	0.509,0.468,0.51	0.43,0.443,0.445	0.056	5.6	5.6
7990	ENSG00000124664	SPDEF	6	-	34540983	34541181	34544019	34544484	34539514	34539562	34555928	34556314	7990	12507341028	663442611	115815711578	624785738	538	271	0.136731	0.798026	0.487,0.455,0.459	0.483,0.502,0.519	-0.034	-3.4	3.4
8791	ENSG00000144713	RPL32	3	-	12840634	12840668	12840816	12840889	12840141	12840242	12841493	12841588	8791	1,0,0	2,1,2	3,0,0	0,1,2	146	107	0.136871	0.798026	0.268,0.0,0.0	1.0,0.0,0.0	-0.244	-24.4	24.4
8920	ENSG00000160294	MCM3AP	21	-	46272560	46272829	46273387	46273585	46270400	46270563	46275185	46275325	8920	160100111	227169172	103174149	146200196	271	342	0.136061	0.798026	0.471,0.428,0.449	0.471,0.523,0.49	-0.045	-4.5	4.5
9177	ENSG00000134109	EDEM1	3	+	5192269	5192357	5194813	5194965	5187763	5188314	5195208	5195281	9177	2,2,0	4,6,10	1,2,3	3,4,5	161	225	0.136615	0.798026	0.411,0.318,0.0	0.318,0.411,0.456	-0.152	-15.2	15.2
11304	ENSG00000131844	MCCC2	5	+	71636103	71636167	71641002	71641075	71635150	71635246	71643818	71643895	11304	1,0,0	191178219	6,3,3	182194158	137	146	0.137253	0.798359	0.006,0.0,0.0	0.034,0.016,0.02	-0.021	-2.1	2.1
11354	ENSG00000169379	ARL13B	3	+	93996562	93996684	93997079	93997136	93995873	93995944	94003658	94003908	11354	15,9,14	1,2,1	12,14,10	1,0,0	195	130	0.137283	0.798359	0.909,0.75,0.903	0.889,1.0,1.0	-0.109	-10.9	10.9
2499	ENSG00000091409	ITGA6	2	+	172467480	172467560	172469124	172469380	172465538	172465663	172470973	172471105	2499	35,11,26	163,90,126	29,39,31	118138139	153	329	0.137163	0.798359	0.316,0.208,0.307	0.346,0.378,0.324	-0.072	-7.2	7.2
7962	ENSG00000166801	FAM111A	11	+	59143496	59143695	59145826	59145856	59143082	59143304	59148835	59148953	7962	164133165	12,14,19	115159178	19,25,17	272	103	0.137051	0.798359	0.838,0.782,0.767	0.696,0.707,0.799	0.062	6.2	6.2
8510	ENSG00000188917	TRMT2B	X	-	101036973	101037073	101051250	101051733	101035612	101035683	101051816	101052083	8510	44,11,32	61,55,68	31,46,37	51,82,51	556	173	0.137338	0.798359	0.183,0.059,0.128	0.159,0.149,0.184	-0.041	-4.1	4.1
10108	ENSG00000181481	RNF135	17	+	30987943	30988106	30993839	30993904	30984616	30984760	30997241	30997331	10108	93,51,63	5,1,1	86,95,61	6,3,5	236	138	0.137661	0.799386	0.916,0.968,0.974	0.893,0.949,0.877	0.046	4.6	4.6
1260	ENSG00000245958	RP11-33B1.1	4	+	119461716	119461851	119462895	119462979	119460730	119460827	119493332	119493437	1260	25,26,22	9,4,12	22,28,14	20,14,5	208	157	0.13767	0.799386	0.677,0.831,0.581	0.454,0.602,0.679	0.118	11.8	11.8
7161	ENSG00000127804	METTL16	17	-	2467760	2467876	2473523	2473664	2464207	2464350	2477685	2477885	7161	71,56,72	43,41,30	58,70,68	42,59,49	214	189	0.137751	0.799406	0.593,0.547,0.679	0.549,0.512,0.551	0.069	6.9	6.9
10169	ENSG00000099326	MZF1	19	-	58571610	58571851	58572757	58572870	58571298	58571429	58573054	58573311	10169	6,8,9	22,9,10	1,6,8	14,15,20	186	314	0.138511	0.800105	0.315,0.6,0.603	0.108,0.403,0.403	0.201	20.1	20.1
11024	ENSG00000180900	SCRIB	8	-	143793256	143793340	143793455	143793611	143792975	143793083	143793899	143793962	11024	1,2,5	5,0,2	1,1,6	10,4,6	229	157	0.138571	0.800105	0.121,1.0,0.632	0.064,0.146,0.407	0.379	37.9	37.9
4247	ENSG00000099783	HNRNPM	19	+	8462528	8462589	8463496	8463504	8455404	8455574	8463592	8463686	4247	303272326	29,34,26	296269351	23,24,22	134	81	0.137989	0.800105	0.863,0.829,0.883	0.886,0.871,0.906	-0.029	-2.9	2.9
4373	ENSG00000250151	ARPC4-TTLL3	3	+	9825799	9825948	9826996	9827072	9813247	9813345	9828959	9829395	4373	41,17,31	3,0,3	29,49,36	2,3,8	222	149	0.138551	0.800105	0.902,1.0,0.874	0.907,0.916,0.751	0.067	6.7	6.7
6191	ENSG00000153317	ASAP1	8	-	130091972	130092143	130112093	130112322	130079901	130079971	130115627	130115735	6191	49,37,61	16,16,16	45,59,64	24,27,26	302	244	0.138405	0.800105	0.712,0.651,0.755	0.602,0.638,0.665	0.071	7.1	7.1
7385	ENSG00000103067	ESRP2	16	-	68232245	68232288	68232576	68232717	68231801	68232103	68232760	68232815	7385	110,69,92	60,45,50	88114101	66,81,72	214	116	0.138319	0.800105	0.498,0.454,0.499	0.42,0.433,0.432	0.055	5.5	5.5
7643	ENSG00000115762	PLEKHB2	2	+	131130720	131130760	131140166	131140271	131126683	131126786	131146636	131149851	7643	234145187	63,67,89	162180199	87,92,81	113	178	0.138376	0.800105	0.854,0.773,0.768	0.746,0.755,0.795	0.033	3.3	3.3
8212	ENSG00000168958	MFF	2	+	227342744	227342819	227347342	227347384	227340291	227340380	227352513	227352573	8212	9,7,6	28,16,25	10,10,11	24,15,21	148	115	0.138429	0.800105	0.2,0.254,0.157	0.245,0.341,0.289	-0.088	-8.8	8.8
9845	ENSG00000115204	MPV17	2	-	27312993	27313154	27317077	27317234	27312679	27312772	27322447	27322522	9845	32,13,20	209185189	25,19,19	248261262	230	234	0.138446	0.800105	0.135,0.067,0.097	0.093,0.069,0.069	0.023	2.3	2.3
2846	ENSG00000150093	ITGB1	10	-	32953592	32953809	32954458	32954487	32935491	32935558	32958144	32958227	2846	7,0,0	12,14,13	0,3,0	15,12,14	102	290	0.138957	0.801126	0.624,0.0,0.0	0.0,0.415,0.0	0.07	7	7
4675	ENSG00000111596	CNOT2	12	+	70294236	70294294	70301704	70301861	70278131	70278274	70310894	70311017	4675	5,1,5	6,4,5	2,0,3	4,3,9	131	230	0.138863	0.801126	0.594,0.305,0.637	0.467,0.0,0.369	0.233	23.3	23.3
9346	ENSG00000270011	ZNF559-ZNF177	19	+	9341101	9341184	9364861	9364948	9324694	9324780	9376315	9376423	9346	4,9,9	0,7,1	7,5,3	4,4,2	156	160	0.138981	0.801126	1.0,0.569,0.902	0.642,0.562,0.606	0.22	22	22
2373	ENSG00000104205	SGK3	8	+	66841023	66841110	66843451	66843547	66840210	66840247	66847192	66847348	2373	57,41,39	56,62,59	38,41,51	28,47,50	160	169	0.139214	0.802007	0.518,0.411,0.411	0.589,0.48,0.519	-0.083	-8.3	8.3
3824	ENSG00000064042	LIMCH1	4	+	41494535	41494606	41524408	41524478	41359606	41359803	41598919	41599026	3824	342349353	432375381	388425443	350469416	144	143	0.13929	0.802007	0.44,0.48,0.479	0.524,0.474,0.514	-0.038	-3.8	3.8
2366	ENSG00000196975	ANXA4	2	+	69781522	69781574	69788053	69788228	69742131	69742175	69804532	69804627	2366	1,2,0	28,32,32	0,2,4	26,29,26	125	248	0.139518	0.802127	0.066,0.11,0.0	0.0,0.12,0.234	-0.059	-5.9	5.9
6048	ENSG00000106772	PRUNE2	9	-	76857238	76857399	76886303	76886395	76854103	76854208	76905927	76906041	6048	4,4,4	0,1,0	1,7,2	1,2,1	165	234	0.139437	0.802127	1.0,0.85,1.0	0.586,0.832,0.739	0.231	23.1	23.1
6201	ENSG00000154727	GABPA	21	+	25741540	25741675	25745209	25745354	25735388	25735578	25749035	25749120	6201	29,27,23	85,50,84	33,28,24	68,53,47	208	218	0.139544	0.802127	0.263,0.361,0.223	0.337,0.356,0.349	-0.065	-6.5	6.5
4604	ENSG00000051825	MPHOSPH9	12	-	123198246	123198334	123202163	123202325	123194385	123194601	123202623	123203084	4604	108109110	128,87,104	86,94,105	106115121	235	161	0.139643	0.802244	0.366,0.462,0.42	0.357,0.359,0.373	0.053	5.3	5.3
902	ENSG00000112715	VEGFA	6	+	43780731	43780803	43781955	43782052	43778888	43778918	43784540	43784562	902	28,14,31	163136187	19,13,17	96212154	145	170	0.139865	0.803075	0.168,0.108,0.163	0.188,0.067,0.115	0.023	2.3	2.3
4630	ENSG00000122507	BBS9	7	+	33351218	33351323	33352858	33352873	33349067	33349170	33357854	33357995	4630	19,16,13	4,2,0	14,19,19	1,0,3	178	88	0.140118	0.804076	0.701,0.798,1.0	0.874,1.0,0.758	-0.044	-4.4	4.4
2453	ENSG00000136051	KIAA1033	12	+	105154587	105154702	105155061	105155230	105152342	105152451	105156725	105156792	2453	7,3,10	1,0,5	8,2,3	7,5,0	188	242	0.140232	0.804282	0.9,1.0,0.72	0.595,0.34,1.0	0.228	22.8	22.8
6708	ENSG00000047849	MAP4	3	-	47915950	47917174	47918718	47918841	47914816	47914939	47921764	47921878	6708	282225307	322623583110	257329306	241528832952	196	1297	0.140354	0.804533	0.366,0.387,0.395	0.413,0.43,0.407	-0.034	-3.4	3.4
470	ENSG00000139644	TMBIM6	12	+	49742437	49742607	49749617	49749856	49741956	49742115	49752463	49752549	470	1,3,3	5,5,4	9,5,2	10,3,2	243	312	0.140518	0.804577	0.204,0.435,0.491	0.536,0.682,0.562	-0.217	-21.7	21.7
746	ENSG00000125835	SNRPB	20	-	2464742	2464873	2465343	2465586	2463746	2463899	2465707	2465819	746	15,4,7	6,3,5	10,12,18	1,4,6	316	204	0.140477	0.804577	0.617,0.463,0.475	0.866,0.659,0.659	-0.21	-21	21
8542	ENSG00000146872	TLK2	17	+	62523133	62523177	62536169	62536337	62522203	62522273	62552301	62552339	8542	29,16,20	35,25,31	26,25,20	40,62,40	117	241	0.140607	0.804642	0.631,0.569,0.571	0.572,0.454,0.507	0.079	7.9	7.9
1173	ENSG00000128973	CLN6	15	-	68211648	68211863	68214289	68214388	68211262	68211318	68218535	68218650	1173	73,37,62	108,54,95	54,59,49	87105119	172	288	0.140919	0.805047	0.531,0.534,0.522	0.51,0.485,0.408	0.061	6.1	6.1
157	ENSG00000108825	PTGES3L-AARSD1	17	-	42955841	42955972	42956203	42956325	42955157	42955367	42956403	42956504	157	80,90,85	110111129	109,96,91	115107108	195	204	0.140831	0.805047	0.432,0.459,0.408	0.498,0.484,0.469	-0.051	-5.1	5.1
2010	ENSG00000031003	FAM13B	5	-	138018954	138019146	138019880	138019977	138018478	138018514	138021030	138021197	2010	1,0,2	68,29,56	2,2,2	51,53,63	170	265	0.141	0.805047	0.022,0.0,0.053	0.058,0.056,0.047	-0.029	-2.9	2.9
2750	ENSG00000250722	SEPP1	5	-	42809759	42809788	42811664	42811746	42808150	42808366	42811835	42811892	2750	0,4,3	7,9,5	2,5,2	3,5,3	155	102	0.140987	0.805047	0.0,0.226,0.283	0.305,0.397,0.305	-0.166	-16.6	16.6
75	ENSG00000177479	ARIH2	3	+	48927461	48927813	48964918	48964982	48922747	48922811	48967124	48967275	75	636406494	88,55,74	513577508	49,74,63	425	137	0.141069	0.805047	0.7,0.704,0.683	0.771,0.715,0.722	-0.04	-4	4
[truncated: 8,491 more rows]
