# Supplementary material for: KDM7A and KDM1A inhibition suppresses tumour promoting pathways in prostate cancer
Source: Mol Oncol. 2026 Mar 23:10.1002/1878-0261.70238. Online ahead of print. doi: 10.1002/1878-0261.70238 (PMC13398633; doi:10.1002/1878-0261.70238)
Supplement: Supplementary file 19 — Table S8. Alternative splicing events data for C4‐2 siScrambled + R1881 (1 nm) and LNCaP siScrambled + R1881 (1 nm) compared to siKDM7A + siKDM1A + R1881 (1 nm), for 5′SS (5′SS = 5′ splice site, significant splicing events FDR‐corrected P value < 0.05 highlighted in yellow). [file MOL2-9999-0-s018.xlsx]

## Sheet: summary
C4-2 siRNA KDM alternative splicing data
############################# MATS Report #############################
======================================================================
EventType	NumEvents.JC.only	SigEvents.JC.only	NumEvents.JC+readsOnTarget	SigEvents.JC+readsOnTarget
======================================================================
SE	67668	1368 (550:818)	69304	1622 (669:953)
MXE	13826	348 (193:155)	14185	358 (175:183)
A5SS	20936	194 (98:96)	20969	203 (108:95)
A3SS	26511	166 (118:48)	26543	182 (128:54)
RI	7346	108 (74:34)	7392	198 (135:63)
======================================================================
################# Report Legend ################
EventType: Type of AS event
	SE: Skipped exon
	MXE: Mutually exclusive exon
	A5SS: Alternative 5' splice site
	A3SS: Alternative 3' splice site
	RI: Retained intron

## Sheet: A5SS
ID	GeneID	geneSymbol	chr	strand	longExonStart_0base	longExonEnd	shortES	shortEE	flankingES	flankingEE	ID	IC_SAMPLE_1	SC_SAMPLE_1	IC_SAMPLE_2	SC_SAMPLE_2	IncFormLen	SkipFormLen	PValue	FDR	IncLevel1	IncLevel2	IncLevelDifference	dPSI	Abs dPSI
18819	ENSG00000152556	PFKM	12	+	48106105	48106252	48106105	48106137	48107364	48107455	18819	2,3,1	0,0,0	0,0,0	2,2,3	188	73	6.67244e-14	1.39914e-09	1.0,1.0,1.0	0.0,0.0,0.0	1	100	100
5608	ENSG00000182326	C1S	12	+	7067038	7067211	7067038	7067117	7067642	7067771	5608	0,0,1	2,2,1	1,1,1	0,0,0	167	73	8.68905e-12	9.11003e-08	0.0,0.0,0.304	1.0,1.0,1.0	-0.899	-89.9	89.9
15073	ENSG00000102967	DHODH	16	+	72015683	72015858	72015683	72015792	72017023	72017106	15073	5,2,1	0,0,0	0,0,1	2,2,1	139	73	3.66397e-11	2.56099e-07	1.0,1.0,1.0	0.0,0.0,0.344	0.885	88.5	88.5
10152	ENSG00000163608	C3orf17	3	-	113013948	113014032	113013952	113014032	113008170	113008430	10152	0,1,1	7,3,1	2,1,6	1,0,0	77	73	1.11892e-09	5.86565e-06	0.0,0.24,0.487	0.655,1.0,1.0	-0.643	-64.3	64.3
12739	ENSG00000260276	RP11-77H9.2	16	+	8849848	8850058	8849848	8849993	8855033	8855217	12739	6,4,1	3,4,1	7,2,1	0,0,0	138	73	7.74444e-09	2.67771e-05	0.514,0.346,0.346	1.0,1.0,1.0	-0.598	-59.8	59.8
19418	ENSG00000071462	WBSCR22	7	+	73683591	73683804	73683591	73683673	73686635	73686731	19418	213221192	22,17,24	277187211	8,3,4	204	73	8.61325e-09	2.67771e-05	0.776,0.823,0.741	0.925,0.957,0.95	-0.164	-16.4	16.4
20917	ENSG00000059573	ALDH18A1	10	-	95633490	95633649	95633496	95633649	95632958	95633049	20917	100131102	39,57,51	116160139	18,20,28	79	73	1.02159e-08	2.67771e-05	0.703,0.68,0.649	0.856,0.881,0.821	-0.175	-17.5	17.5
2406	ENSG00000221874	ZNF816-ZNF321P	19	-	52962716	52962823	52962726	52962823	52956026	52956104	2406	5,1,5	2,3,1	0,0,0	5,3,4	83	73	9.79666e-09	2.67771e-05	0.687,0.227,0.815	0.0,0.0,0.0	0.576	57.6	57.6
11268	ENSG00000137154	RPS6	9	-	19379462	19379618	19379486	19379618	19378706	19378918	11268	164121135	340026692705	262154559	438427993275	97	73	1.33151e-08	3.10228e-05	0.035,0.033,0.036	0.043,0.04,0.114	-0.031	-3.1	3.1
12086	ENSG00000117143	UAP1	1	+	162590310	162590515	162590310	162590511	162592731	162592782	12086	63,70,53	190207188	132,73,28	599519485	77	73	3.75802e-08	7.8802e-05	0.239,0.243,0.211	0.173,0.118,0.052	0.117	11.7	11.7
21071	ENSG00000198561	CTNND1	11	+	57761796	57762119	57761796	57762046	57789036	57789155	21071	16,18,18	13,12,17	22,41,31	4,5,2	146	73	4.35322e-08	8.29842e-05	0.381,0.429,0.346	0.733,0.804,0.886	-0.422	-42.2	42.2
17395	ENSG00000125611	CHCHD5	2	+	112584871	112585001	112584871	112584918	112585973	112586114	17395	0,1,1	2,5,1	4,1,1	1,0,0	156	73	8.9749e-08	0.000156829	0.0,0.086,0.319	0.652,1.0,1.0	-0.749	-74.9	74.9
1407	ENSG00000182899	RPL35A	3	+	197950193	197950270	197950193	197950266	197950935	197950978	1407	2,3,1	0,1,1	0,0,1	3,1,1	77	73	1.18851e-07	0.000178014	1.0,0.74,0.487	0.0,0.0,0.487	0.58	58	58
182	ENSG00000179915	NRXN1	2	-	49943703	49943791	49943712	49943791	49918504	49922251	182	0,0,0	2,1,1	4,2,3	3,4,0	82	73	1.16867e-07	0.000178014	0.0,0.0,0.0	0.543,0.308,1.0	-0.617	-61.7	61.7
20342	ENSG00000179988	PSTK	10	+	122983291	122983522	122983291	122983514	122986299	122986375	20342	0,0,0	1,4,1	5,5,1	10,1,2	81	73	2.70204e-07	0.000377727	0.0,0.0,0.0	0.311,0.818,0.311	-0.48	-48	48
11267	ENSG00000137154	RPS6	9	-	19379377	19379618	19379486	19379618	19378706	19378918	11267	183144169	340026692705	273182580	438427993275	182	73	5.56134e-07	0.000700528	0.021,0.021,0.024	0.024,0.025,0.066	-0.016	-1.6	1.6
19222	ENSG00000177917	ARL6IP6	2	+	152717892	152718119	152717892	152717995	152720532	152720586	19222	7,5,3	1,0,0	3,2,5	1,3,2	197	73	5.67932e-07	0.000700528	0.722,1.0,1.0	0.526,0.198,0.481	0.506	50.6	50.6
17196	ENSG00000154358	OBSCN	1	+	228356150	228356344	228356150	228356193	228359596	228361250	17196	6,17,14	0,0,1	11,10,8	1,8,6	224	73	6.56644e-07	0.000764954	1.0,1.0,0.82	0.782,0.289,0.303	0.482	48.2	48.2
11543	ENSG00000163320	CGGBP1	3	-	88149567	88149815	88149710	88149815	88140969	88141078	11543	7,3,1	0,0,0	5,5,3	3,1,2	216	73	6.95938e-07	0.00076806	1.0,1.0,1.0	0.36,0.628,0.336	0.559	55.9	55.9
19370	ENSG00000229117	RPL41	12	+	56116753	56116839	56116753	56116799	56117188	56117207	19370	195167132	453038743251	160,120,53	514039554124	113	73	7.33566e-07	0.000769108	0.027,0.027,0.026	0.02,0.019,0.008	0.011	1.1	1.1
19367	ENSG00000229117	RPL41	12	+	56116774	56116806	56116774	56116799	56117188	56117207	19367	135,118,88	453038743251	103,90,26	514039554124	80	73	9.94778e-07	0.000993309	0.026,0.027,0.024	0.018,0.02,0.006	0.011	1.1	1.1
14057	ENSG00000196498	NCOR2	12	-	124327408	124327633	124327546	124327633	124326190	124326370	14057	209225215	1,0,0	227182178	6,4,9	211	73	1.16512e-06	0.001039	0.986,1.0,1.0	0.929,0.94,0.872	0.082	8.2	8.2
17829	ENSG00000239523	MYLK-AS1	3	+	123585555	123585801	123585555	123585794	123611234	123611355	17829	6,8,3	1,0,0	4,3,3	2,2,7	80	73	1.18918e-06	0.001039	0.846,1.0,1.0	0.646,0.578,0.281	0.447	44.7	44.7
447	ENSG00000125744	RTN2	19	-	45494117	45494420	45494165	45494420	45489345	45489553	447	0,0,1	5,2,0	3,6,1	0,1,1	121	73	1.14376e-06	0.001039	0.0,0.0,1.0	1.0,0.784,0.376	-0.387	-38.7	38.7
19360	ENSG00000229117	RPL41	12	+	56116775	56116829	56116775	56116799	56117188	56117207	19360	178162134	453038743251	148,120,54	514039554124	103	73	1.32222e-06	0.00110903	0.027,0.029,0.028	0.02,0.021,0.009	0.011	1.1	1.1
7525	ENSG00000082258	CCNT2	2	+	134946100	134946465	134946100	134946146	134947735	134947899	7525	50,69,59	19,12,17	21,23,29	26,22,24	392	73	1.54872e-06	0.00124904	0.329,0.517,0.393	0.131,0.163,0.184	0.254	25.4	25.4
626	ENSG00000121578	B4GALT4	3	-	119240315	119240530	119240360	119240530	119236852	119237070	626	1,0,0	2,2,1	2,2,5	1,1,1	118	73	1.67733e-06	0.00130267	0.236,0.0,0.0	0.553,0.553,0.756	-0.542	-54.2	54.2
14290	ENSG00000213983	AP1G2	14	-	23565097	23565199	23565118	23565199	23564561	23564660	14290	2,5,0	73,89,98	14,13,8	93,86,76	94	73	2.09633e-06	0.00151579	0.021,0.042,0.0	0.105,0.105,0.076	-0.074	-7.4	7.4
16590	ENSG00000002016	RAD52	12	-	949601	949665	949605	949665	932974	933076	16590	0,2,5	3,3,1	6,7,1	0,0,0	77	73	2.06609e-06	0.00151579	0.0,0.387,0.826	1.0,1.0,1.0	-0.596	-59.6	59.6
13400	ENSG00000138668	HNRNPD	4	-	82373923	82374155	82374118	82374155	82359470	82359639	13400	1,3,3	0,0,0	2,2,6	3,0,3	268	73	2.36188e-06	0.00165087	1.0,1.0,1.0	0.154,1.0,0.353	0.498	49.8	49.8
14536	ENSG00000123415	SMUG1	12	-	54188715	54188957	54188725	54188957	54188510	54188596	14536	3,3,0	1,0,1	0,0,0	3,2,2	83	73	2.61305e-06	0.00171801	0.725,1.0,0.0	0.0,0.0,0.0	0.575	57.5	57.5
7770	ENSG00000214078	CPNE1	20	-	35632162	35632385	35632310	35632385	35631944	35632025	7770	142176120	15,10,5	181162152	1,2,3	221	73	2.62178e-06	0.00171801	0.758,0.853,0.888	0.984,0.964,0.944	-0.131	-13.1	13.1
10609	ENSG00000127452	FBXL12	19	-	9818727	9819079	9818753	9819079	9818544	9818617	10609	6,8,11	0,0,0	15,21,10	5,7,0	99	73	2.86924e-06	0.00182319	1.0,1.0,1.0	0.689,0.689,1.0	0.207	20.7	20.7
23386	ENSG00000196655	TRAPPC4	11	+	119019142	119019424	119019142	119019317	119021759	119021886	23386	6,8,10	2,4,2	10,8,14	1,0,0	180	73	3.92347e-06	0.0023517	0.549,0.448,0.67	0.802,1.0,1.0	-0.378	-37.8	37.8
5294	ENSG00000187109	NAP1L1	12	-	76049603	76049785	76049755	76049785	76049199	76049250	5294	932656663	235228254	1000902847	495486509	225	73	3.92529e-06	0.0023517	0.563,0.483,0.459	0.396,0.376,0.351	0.127	12.7	12.7
12212	ENSG00000047056	WDR37	10	+	1124909	1125035	1124909	1125024	1129212	1132297	12212	4,5,5	21,24,27	0,0,0	22,11,14	84	73	4.24247e-06	0.00247112	0.142,0.153,0.139	0.0,0.0,0.0	0.145	14.5	14.5
2668	ENSG00000129351	ILF3	19	+	10688068	10688176	10688068	10688114	10688549	10688678	2668	2,5,2	0,1,1	1,0,1	1,1,1	135	73	4.41298e-06	0.00249621	1.0,0.73,0.52	0.351,0.0,0.351	0.516	51.6	51.6
4686	ENSG00000163870	TPRA1	3	-	127598054	127598251	127598195	127598251	127594799	127594933	4686	13,13,14	0,0,0	19,20,25	5,2,1	214	73	4.52363e-06	0.00249621	1.0,1.0,1.0	0.565,0.773,0.895	0.256	25.6	25.6
11597	ENSG00000229809	ZNF688	16	-	30571433	30572734	30572121	30572734	30571009	30571123	11597	46,28,25	0,1,0	48,32,24	2,4,1	761	73	5.42376e-06	0.00291618	1.0,0.729,1.0	0.697,0.434,0.697	0.3	30	30
1987	ENSG00000114062	UBE3A	15	-	25408571	25408684	25408619	25408684	25407066	25407262	1987	5,0,4	7,5,3	4,3,1	0,0,1	121	73	5.85579e-06	0.00306975	0.301,0.0,0.446	1.0,1.0,0.376	-0.543	-54.3	54.3
3072	ENSG00000175970	UNC119B	12	+	120711589	120711756	120711589	120711745	120713273	120713387	3072	4,1,1	7,5,1	2,1,2	0,1,0	84	73	6.98065e-06	0.00348517	0.332,0.148,0.465	1.0,0.465,1.0	-0.507	-50.7	50.7
3910	ENSG00000141002	TCF25	16	+	89910211	89910356	89910211	89910234	89910590	89910663	3910	16,12,6	5,1,1	6,7,1	0,0,0	195	73	6.83998e-06	0.00348517	0.545,0.818,0.692	1.0,1.0,1.0	-0.315	-31.5	31.5
1706	ENSG00000261183	RP11-532F12.5	15	-	40838032	40838266	40838168	40838266	40835996	40836282	1706	1,0,0	0,4,2	2,2,1	0,0,1	209	73	7.71517e-06	0.00368583	1.0,0.0,0.0	1.0,1.0,0.259	-0.42	-42	42
19674	ENSG00000180879	SSR4	X	+	153794174	153794422	153794174	153794334	153794673	153794754	19674	53,57,51	5,1,5	96,60,52	0,0,0	161	73	7.7341e-06	0.00368583	0.828,0.963,0.822	1.0,1.0,1.0	-0.129	-12.9	12.9
8564	ENSG00000171097	CCBL1	9	-	128881896	128881929	128881902	128881929	128845352	128845411	8564	3,7,9	0,0,0	14,8,10	3,2,4	79	73	8.04721e-06	0.00374982	1.0,1.0,1.0	0.812,0.787,0.698	0.234	23.4	23.4
12766	ENSG00000117682	DHDDS	1	+	26432370	26432594	26432370	26432492	26432890	26433008	12766	7,7,5	0,1,0	9,8,6	5,1,1	175	73	9.54381e-06	0.00435053	1.0,0.745,1.0	0.429,0.769,0.715	0.277	27.7	27.7
12762	ENSG00000166704	ZNF606	19	-	58002395	58002819	58002779	58002819	58001288	58001370	12762	8,9,4	3,1,1	8,8,9	0,0,0	457	73	1.0399e-05	0.00451133	0.299,0.59,0.39	1.0,1.0,1.0	-0.574	-57.4	57.4
14596	ENSG00000173457	PPP1R14B	11	-	64246042	64246193	64246053	64246193	64245203	64245287	14596	2,3,5	7,7,3	1,0,0	13,5,1	84	73	1.04187e-05	0.00451133	0.199,0.271,0.592	0.063,0.0,0.0	0.333	33.3	33.3
14865	ENSG00000273294	C1QTNF3-AMACR	5	-	34033303	34033458	34033404	34033458	34028753	34028883	14865	7,9,9	0,0,1	6,3,13	5,1,2	174	73	1.0542e-05	0.00451133	1.0,1.0,0.791	0.335,0.557,0.732	0.389	38.9	38.9
12768	ENSG00000117682	DHDDS	1	+	26432370	26432641	26432370	26432492	26432890	26433008	12768	8,7,7	0,1,0	12,11,6	5,1,1	222	73	1.09872e-05	0.00460138	1.0,0.697,1.0	0.441,0.783,0.664	0.27	27	27
2179	ENSG00000136936	XPA	9	-	97697217	97697295	97697223	97697295	97693643	97693759	2179	2,4,8	0,0,0	12,5,16	6,0,4	79	73	1.11913e-05	0.00460138	1.0,1.0,1.0	0.649,1.0,0.787	0.188	18.8	18.8
22720	ENSG00000196305	IARS	9	-	92269840	92269983	92269877	92269983	92268287	92268300	22720	1,0,0	0,1,2	1,2,1	1,0,0	110	73	1.17136e-05	0.00472352	1.0,0.0,0.0	0.399,1.0,1.0	-0.466	-46.6	46.6
14356	ENSG00000090097	PCBP4	3	-	51961748	51962088	51961940	51962088	51961159	51961304	14356	9,5,12	4,3,3	2,2,0	9,3,3	265	73	1.38517e-05	0.00538844	0.383,0.315,0.524	0.058,0.155,0.0	0.336	33.6	33.6
17201	ENSG00000154358	OBSCN	1	+	228275759	228276026	228275759	228275950	228276449	228276716	17201	5,8,7	0,0,0	5,9,4	0,4,3	149	73	1.38765e-05	0.00538844	1.0,1.0,1.0	1.0,0.524,0.395	0.36	36	36
19676	ENSG00000180879	SSR4	X	+	153794174	153794391	153794174	153794334	153794673	153794754	19676	51,53,45	5,1,5	86,59,52	0,0,0	130	73	1.48949e-05	0.00567874	0.851,0.967,0.835	1.0,1.0,1.0	-0.116	-11.6	11.6
12344	ENSG00000143537	ADAM15	1	+	155061903	155062117	155061903	155061975	155062244	155062369	12344	54,40,17	17,18,11	46,35,20	61,42,29	215	73	1.54906e-05	0.00569866	0.519,0.43,0.344	0.204,0.221,0.19	0.226	22.6	22.6
3909	ENSG00000141002	TCF25	16	+	89910211	89910351	89910211	89910234	89910590	89910663	3909	17,12,10	5,1,1	9,7,2	0,0,0	190	73	1.54431e-05	0.00569866	0.566,0.822,0.793	1.0,1.0,1.0	-0.273	-27.3	27.3
2277	ENSG00000008441	NFIX	19	+	13024584	13024751	13024584	13024682	13025020	13025552	2277	2,0,1	1,1,2	1,1,1	0,0,0	142	73	1.61898e-05	0.00584815	0.507,0.0,0.204	1.0,1.0,1.0	-0.763	-76.3	76.3
23003	ENSG00000092841	MYL6	12	+	56158901	56158940	56158901	56158920	56159586	56159696	23003	1,1,1	0,0,1	1,1,1	1,3,1	93	73	1.64548e-05	0.00584815	1.0,1.0,0.44	0.44,0.207,0.44	0.451	45.1	45.1
7442	ENSG00000094804	CDC6	17	+	40291468	40291700	40291468	40291668	40293455	40293631	7442	2,5,9	29,53,44	1,0,1	71,60,45	105	73	1.70885e-05	0.00597214	0.046,0.062,0.125	0.01,0.0,0.015	0.069	6.9	6.9
13369	ENSG00000141380	SS18	18	-	26091091	26091217	26091095	26091217	26087500	26087577	13369	4,7,5	3,5,4	1,0,1	6,2,3	77	73	1.79653e-05	0.00617565	0.558,0.57,0.542	0.136,0.0,0.24	0.431	43.1	43.1
18986	ENSG00000150995	ITPR1	3	+	4675067	4675248	4675067	4675221	4676613	4676801	18986	2,4,2	4,6,6	0,0,0	3,5,3	100	73	1.9992e-05	0.0067615	0.267,0.327,0.196	0.0,0.0,0.0	0.263	26.3	26.3
18413	ENSG00000169981	ZNF35	3	+	44648740	44648834	44648740	44648811	44650943	44651259	18413	1,2,2	1,4,1	2,5,1	1,0,0	96	73	2.10284e-05	0.00699912	0.432,0.275,0.603	0.603,1.0,1.0	-0.431	-43.1	43.1
5821	ENSG00000132424	PNISR	6	-	99403828	99404702	99404602	99404702	99402537	99402710	5821	162221207	17,14,15	191226239	0,5,7	847	73	2.36279e-05	0.00762237	0.451,0.576,0.543	1.0,0.796,0.746	-0.324	-32.4	32.4
6049	ENSG00000162244	RPL29	3	-	51995662	51995830	51995768	51995830	51995424	51995469	6049	5,10,11	0,0,0	6,7,8	3,2,1	179	73	2.36197e-05	0.00762237	1.0,1.0,1.0	0.449,0.588,0.765	0.399	39.9	39.9
11455	ENSG00000074356	NCBP3	17	-	3813085	3813250	3813116	3813250	3812539	3812654	11455	30,19,27	9,7,10	21,24,20	28,25,19	104	73	2.71954e-05	0.00864031	0.701,0.656,0.655	0.345,0.403,0.425	0.28	28	28
7310	ENSG00000078246	TULP3	12	+	2931036	2931240	2931036	2931147	2933417	2933530	7310	53,41,43	0,0,0	57,49,59	1,10,1	166	73	2.91109e-05	0.00911083	1.0,1.0,1.0	0.962,0.683,0.963	0.131	13.1	13.1
19052	ENSG00000147421	HMBOX1	8	+	29050201	29050386	29050201	29050253	29051017	29053270	19052	3,2,4	0,1,0	2,4,1	1,3,1	206	73	3.04374e-05	0.00938591	1.0,0.415,1.0	0.415,0.321,0.262	0.472	47.2	47.2
16753	ENSG00000182670	TTC3	21	+	37073270	37073483	37073270	37073364	37087246	37087401	16753	7,15,25	0,1,0	32,22,13	3,7,1	192	73	3.15201e-05	0.00957892	1.0,0.851,1.0	0.802,0.544,0.832	0.224	22.4	22.4
12552	ENSG00000133313	CNDP2	18	+	74499341	74499387	74499341	74499375	74499881	74500033	12552	1,0,0	0,1,2	2,1,3	0,0,0	85	73	3.20901e-05	0.00961283	1.0,0.0,0.0	1.0,1.0,1.0	-0.667	-66.7	66.7
6755	ENSG00000183696	UPP1	7	+	48101823	48101982	48101823	48101870	48106872	48107082	6755	1,3,6	0,0,0	10,12,5	0,5,2	185	73	3.27174e-05	0.00966271	1.0,1.0,1.0	1.0,0.486,0.497	0.339	33.9	33.9
5580	ENSG00000164024	METAP1	4	+	99005768	99005892	99005768	99005836	99028866	99028918	5580	10,3,6	1,5,3	6,3,6	0,0,1	129	73	3.31902e-05	0.00966619	0.85,0.253,0.531	1.0,1.0,0.772	-0.379	-37.9	37.9
3534	ENSG00000277072	STAG3L2	7	-	74884006	74884223	74884143	74884223	74883727	74883835	3534	24,14,20	7,8,6	5,18,8	15,16,21	210	73	3.38793e-05	0.0097317	0.544,0.378,0.537	0.104,0.281,0.117	0.319	31.9	31.9
22104	ENSG00000237413	MGC27382	1	+	78250183	78251010	78250183	78250373	78251493	78251677	22104	9,11,6	0,0,1	3,5,1	3,1,0	710	73	3.7643e-05	0.0105245	1.0,1.0,0.382	0.093,0.34,1.0	0.316	31.6	31.6
2660	ENSG00000130254	SAFB2	19	-	5612510	5612567	5612539	5612567	5611119	5611630	2660	1,4,2	42,39,45	9,14,10	51,49,40	102	73	3.75353e-05	0.0105245	0.017,0.068,0.031	0.112,0.17,0.152	-0.106	-10.6	10.6
10786	ENSG00000147050	KDM6A	X	+	45106541	45106713	45106541	45106649	45107409	45107536	10786	24,25,23	4,3,5	27,30,28	0,0,2	137	73	3.87065e-05	0.0105407	0.762,0.816,0.71	1.0,1.0,0.882	-0.198	-19.8	19.8
18516	ENSG00000134900	TPP2	13	+	102616395	102616504	102616395	102616500	102618721	102618846	18516	1,0,5	45,64,66	4,9,10	35,51,50	77	73	3.85716e-05	0.0105407	0.021,0.0,0.067	0.098,0.143,0.159	-0.104	-10.4	10.4
1351	ENSG00000269897	COMMD3-BMI1	10	+	22318104	22318352	22318104	22318168	22318652	22318713	1351	5,7,1	5,3,0	1,6,2	0,1,0	257	73	4.07814e-05	0.0109634	0.221,0.399,1.0	1.0,0.63,1.0	-0.337	-33.7	33.7
5581	ENSG00000164024	METAP1	4	+	99005768	99005870	99005768	99005836	99028866	99028918	5581	7,2,5	1,5,3	4,3,3	0,0,1	107	73	4.5451e-05	0.0120597	0.827,0.214,0.532	1.0,1.0,0.672	-0.366	-36.6	36.6
7409	ENSG00000173933	RBM4	11	+	66638704	66638833	66638704	66638752	66639699	66640123	7409	7,15,9	231198195	28,24,19	201179195	154	73	4.60095e-05	0.0120597	0.014,0.035,0.021	0.062,0.06,0.044	-0.032	-3.2	3.2
20059	ENSG00000130349	C6orf203	6	+	107028773	107028924	107028773	107028797	107030024	107030107	20059	27,14,18	1,0,0	16,21,14	1,2,5	200	73	4.70721e-05	0.0121859	0.908,1.0,1.0	0.854,0.793,0.505	0.252	25.2	25.2
10787	ENSG00000147050	KDM6A	X	+	45106541	45106676	45106541	45106649	45107409	45107536	10787	10,11,10	4,3,5	17,15,7	0,0,2	100	73	4.77986e-05	0.012223	0.646,0.728,0.593	1.0,1.0,0.719	-0.251	-25.1	25.1
12365	ENSG00000172613	RAD9A	11	+	67396110	67396175	67396110	67396171	67396262	67396400	12365	5,11,18	0,0,0	20,7,7	1,5,2	77	73	5.02424e-05	0.0125421	1.0,1.0,1.0	0.95,0.57,0.768	0.237	23.7	23.7
8655	ENSG00000272917	RP11-705C15.5	12	+	9656567	9656697	9656567	9656649	9656920	9657070	8655	7,7,12	3,1,4	3,7,3	0,1,0	121	73	4.9665e-05	0.0125421	0.585,0.809,0.644	1.0,0.809,1.0	-0.257	-25.7	25.7
6247	ENSG00000204387	C6orf48	6	+	31834907	31835200	31834907	31835057	31835410	31835462	6247	623608564	7,14,10	635453429	32,14,19	216	73	5.09396e-05	0.0125665	0.968,0.936,0.95	0.87,0.916,0.884	0.061	6.1	6.1
10316	ENSG00000125459	MSTO1	1	+	155611215	155611355	155611215	155611291	155611548	155611603	10316	9,13,8	4,3,0	5,4,7	0,0,0	137	73	5.30737e-05	0.0127984	0.545,0.698,1.0	1.0,1.0,1.0	-0.252	-25.2	25.2
16941	ENSG00000059122	FLYWCH1	16	+	2939827	2939957	2939827	2939878	2940031	2940092	16941	3,1,1	2,3,0	9,7,6	0,0,0	152	73	5.31004e-05	0.0127984	0.419,0.138,1.0	1.0,1.0,1.0	-0.481	-48.1	48.1
11123	ENSG00000254772	EEF1G	11	-	62560059	62560193	62560068	62560193	62559602	62559837	11123	9,10,10	291723702336	10,15,133	316126592369	82	73	5.38862e-05	0.0128402	0.003,0.004,0.004	0.003,0.005,0.048	-0.015	-1.5	1.5
714	ENSG00000145425	RPS3A	4	+	151099627	151099887	151099627	151099714	151100484	151100588	714	129,74,64	12431035907	104,65,15	123312021207	246	73	5.52828e-05	0.0128803	0.03,0.021,0.021	0.024,0.016,0.004	0.009	0.9	0.9
725	ENSG00000223756	TSSC2	11	+	3406498	3406610	3406498	3406560	3407621	3407697	725	12,16,13	0,0,0	20,24,10	5,0,3	123	73	5.49255e-05	0.0128803	1.0,1.0,1.0	0.704,1.0,0.664	0.211	21.1	21.1
16854	ENSG00000179818	PCBP1-AS1	2	-	70086054	70086273	70086123	70086273	70085546	70085624	16854	1,0,0	2,4,1	3,5,3	2,3,7	142	73	5.65781e-05	0.0129809	0.204,0.0,0.0	0.435,0.461,0.181	-0.291	-29.1	29.1
21035	ENSG00000146909	NOM1	7	+	156954111	156954303	156954111	156954298	156958605	156958856	21035	1,4,4	0,1,1	3,4,2	7,7,1	78	73	5.69527e-05	0.0129809	1.0,0.789,0.789	0.286,0.348,0.652	0.431	43.1	43.1
20220	ENSG00000012171	SEMA3B	3	+	50275011	50275459	50275011	50275053	50275559	50275615	20220	13,7,6	0,3,2	18,12,5	0,0,0	479	73	5.85735e-05	0.0132067	1.0,0.262,0.314	1.0,1.0,1.0	-0.475	-47.5	47.5
16840	ENSG00000156467	UQCRB	8	-	96231770	96231940	96231773	96231940	96230476	96231132	16840	81,52,83	197216111539	73,79,148	156814001343	76	73	5.94585e-05	0.0132637	0.038,0.03,0.049	0.043,0.051,0.096	-0.024	-2.4	2.4
5577	ENSG00000164024	METAP1	4	+	99005768	99005866	99005768	99005836	99028866	99028918	5577	11,4,6	1,5,3	5,4,5	0,0,1	103	73	6.08369e-05	0.0133062	0.886,0.362,0.586	1.0,1.0,0.78	-0.315	-31.5	31.5
7639	ENSG00000078114	NEBL	10	-	20818703	20819516	20819423	20819516	20817599	20817692	7639	56,14,22	0,1,6	23,41,28	0,0,0	793	73	6.09181e-05	0.0133062	1.0,0.563,0.252	1.0,1.0,1.0	-0.395	-39.5	39.5
20811	ENSG00000213995	CARKD	13	+	110625189	110625303	110625189	110625278	110627438	110627547	20811	6,11,3	20,26,26	1,1,2	41,22,20	98	73	6.29471e-05	0.0135851	0.183,0.24,0.079	0.018,0.033,0.069	0.127	12.7	12.7
7731	ENSG00000088179	PTPN4	2	+	119915178	119916690	119915178	119915242	119920068	119920241	7731	18,21,10	12,16,11	26,37,41	7,7,10	1521	73	6.34907e-05	0.0135851	0.067,0.059,0.042	0.151,0.202,0.164	-0.116	-11.6	11.6
715	ENSG00000145425	RPS3A	4	+	151099628	151099836	151099628	151099714	151100484	151100588	715	124,72,64	12431035907	104,61,15	123312021207	195	73	6.4651e-05	0.0136936	0.036,0.025,0.026	0.031,0.019,0.005	0.011	1.1	1.1
4998	ENSG00000094914	AAAS	12	-	53321093	53321208	53321170	53321208	53320564	53320692	4998	5,7,7	1,3,6	13,6,10	0,0,2	150	73	6.57033e-05	0.0137773	0.709,0.532,0.362	1.0,1.0,0.709	-0.369	-36.9	36.9
4115	ENSG00000183010	PYCR1	17	-	81937192	81937239	81937210	81937239	81936751	81936861	4115	1,1,1	1,1,2	5,1,1	0,0,1	91	73	6.7116e-05	0.0139342	0.445,0.445,0.286	1.0,1.0,0.445	-0.423	-42.3	42.3
18308	ENSG00000214655	ZSWIM8	10	+	73796773	73797019	73796773	73797014	73797112	73797271	18308	0,0,0	22,30,23	0,10,1	28,30,16	78	73	6.95068e-05	0.0141504	0.0,0.0,0.0	0.0,0.238,0.055	-0.098	-9.8	9.8
8291	ENSG00000169733	RFNG	17	-	82050926	82051016	82051011	82051016	82050661	82050764	8291	3,7,2	0,0,0	5,1,3	3,1,1	158	73	6.94987e-05	0.0141504	1.0,1.0,1.0	0.435,0.316,0.581	0.556	55.6	55.6
3696	ENSG00000120265	PCMT1	6	+	149802199	149802424	149802199	149802369	149810615	149811420	3696	75,38,53	83,65,82	65,71,76	57,42,46	128	73	7.56673e-05	0.0151144	0.34,0.25,0.269	0.394,0.491,0.485	-0.17	-17	17
5283	ENSG00000107864	CPEB3	10	-	92192476	92192636	92192545	92192636	92180962	92181019	5283	9,4,7	7,3,3	11,17,19	1,1,2	142	73	7.56835e-05	0.0151144	0.398,0.407,0.545	0.85,0.897,0.83	-0.409	-40.9	40.9
7208	ENSG00000111639	MRPL51	12	-	6493108	6493295	6493250	6493295	6492861	6492972	7208	668698549	13,14,8	947646580	7,3,2	215	73	7.89355e-05	0.0156151	0.946,0.944,0.959	0.979,0.987,0.99	-0.036	-3.6	3.6
15398	ENSG00000185043	CIB1	15	-	90232978	90233092	90233000	90233092	90232218	90232327	15398	2,1,3	0,0,1	7,3,7	4,3,3	95	73	7.97975e-05	0.0156381	1.0,1.0,0.697	0.574,0.435,0.642	0.349	34.9	34.9
3664	ENSG00000052126	PLEKHA5	12	+	19343322	19343434	19343322	19343419	19345841	19345888	3664	47,35,37	0,0,0	40,42,38	1,9,1	88	73	8.19937e-05	0.0159197	1.0,1.0,1.0	0.971,0.795,0.969	0.088	8.8	8.8
6931	ENSG00000182795	C1orf116	1	-	207032578	207032747	207032706	207032747	207018520	207023480	6931	227266255	2,2,1	256249209	7,7,8	201	73	8.40628e-05	0.0161717	0.976,0.98,0.989	0.93,0.928,0.905	0.061	6.1	6.1
10927	ENSG00000012061	ERCC1	19	-	45423780	45423989	45423822	45423989	45423284	45423381	10927	1,2,1	0,1,0	8,1,2	1,2,4	115	73	8.68008e-05	0.0165466	1.0,0.559,1.0	0.835,0.241,0.241	0.414	41.4	41.4
22175	ENSG00000006432	MAP3K9	14	-	70739897	70740164	70740041	70740164	70738244	70738398	22175	1,5,3	4,3,4	1,0,0	6,11,4	217	73	8.91251e-05	0.0168366	0.078,0.359,0.201	0.053,0.0,0.0	0.195	19.5	19.5
15492	ENSG00000197555	SIPA1L1	14	+	71704720	71704807	71704720	71704783	71705221	71705340	15492	3,1,1	0,0,2	0,0,3	7,1,2	97	73	9.10897e-05	0.0170541	1.0,1.0,0.273	0.0,0.0,0.53	0.581	58.1	58.1
3371	ENSG00000235109	ZSCAN31	6	-	28354091	28354204	28354130	28354204	28353861	28353952	3371	18,9,8	0,1,0	24,13,7	2,2,5	112	73	9.37056e-05	0.0173886	1.0,0.854,1.0	0.887,0.809,0.477	0.227	22.7	22.7
20001	ENSG00000160194	NDUFV3	21	+	42879643	42879865	42879643	42879791	42883605	42883795	20001	19,16,13	1,3,3	12,17,10	0,0,0	147	73	9.46984e-05	0.0174187	0.904,0.726,0.683	1.0,1.0,1.0	-0.229	-22.9	22.9
20279	ENSG00000005189	AC004381.6	16	+	20816115	20816269	20816115	20816212	20821761	20821834	20279	1,1,0	18,21,22	2,6,4	12,17,16	130	73	9.58658e-05	0.0174801	0.03,0.026,0.0	0.086,0.165,0.123	-0.106	-10.6	10.6
21034	ENSG00000146909	NOM1	7	+	156954111	156954341	156954111	156954298	156958605	156958856	21034	1,3,5	0,1,1	3,4,2	7,7,1	116	73	0.000100208	0.0180408	1.0,0.654,0.759	0.212,0.264,0.557	0.46	46	46
5529	ENSG00000160688	FLAD1	1	+	154983364	154983549	154983364	154983397	154983841	154984066	5529	60,55,53	125,107,82	25,29,20	130,67,78	225	73	0.000100662	0.0180408	0.135,0.143,0.173	0.059,0.123,0.077	0.064	6.4	6.4
2262	ENSG00000102103	PQBP1	X	+	48902232	48902517	48902232	48902384	48902731	48902795	2262	535504454	9,8,5	426382334	20,15,11	206	73	0.000101978	0.0181218	0.955,0.957,0.97	0.883,0.9,0.915	0.061	6.1	6.1
5574	ENSG00000164024	METAP1	4	+	99005768	99005852	99005768	99005836	99028866	99028918	5574	19,10,7	1,5,3	10,8,7	0,0,1	89	73	0.000107853	0.0190048	0.94,0.621,0.657	1.0,1.0,0.852	-0.211	-21.1	21.1
17667	ENSG00000167635	ZNF146	19	+	36225953	36226121	36225953	36226073	36228747	36228819	17667	4,3,6	9,1,1	0,2,0	3,4,3	121	73	0.000116113	0.0202898	0.211,0.644,0.784	0.0,0.232,0.0	0.469	46.9	46.9
8290	ENSG00000169733	RFNG	17	-	82050876	82051016	82051011	82051016	82050661	82050764	8290	3,9,3	0,0,0	5,3,6	3,1,1	208	73	0.000117506	0.0203128	1.0,1.0,1.0	0.369,0.513,0.678	0.48	48	48
8605	ENSG00000145781	COMMD10	5	+	116085473	116085606	116085473	116085578	116087496	116087587	8605	0,0,2	2,2,0	1,4,0	0,0,1	101	73	0.000119151	0.0203128	0.0,0.0,1.0	1.0,1.0,0.0	-0.333	-33.3	33.3
9275	ENSG00000053501	USE1	19	+	17217452	17217684	17217452	17217462	17218363	17218391	9275	20,15,25	53,65,49	16,8,11	99,76,72	295	73	0.000118846	0.0203128	0.085,0.054,0.112	0.038,0.025,0.036	0.051	5.1	5.1
11624	ENSG00000168395	ING5	2	+	241704652	241704768	241704652	241704724	241709215	241709382	11624	4,3,6	15,10,20	2,0,0	19,15,10	117	73	0.000121482	0.0204153	0.143,0.158,0.158	0.062,0.0,0.0	0.132	13.2	13.2
22613	ENSG00000138002	IFT172	2	-	27484027	27484266	27484226	27484266	27483871	27483937	22613	0,1,0	6,6,11	2,8,2	10,8,5	272	73	0.000121699	0.0204153	0.0,0.043,0.0	0.051,0.212,0.097	-0.106	-10.6	10.6
13200	ENSG00000181991	MRPS11	15	+	88467907	88469145	88467907	88468024	88472626	88472725	13200	135143150	190159183	102,88,92	207177186	1194	73	0.000124721	0.0207214	0.042,0.052,0.048	0.029,0.03,0.029	0.018	1.8	1.8
6817	ENSG00000178149	DALRD3	3	-	49016611	49016844	49016773	49016844	49016428	49016511	6817	81,37,47	4,1,6	71,64,63	0,2,0	235	73	0.000125501	0.0207214	0.863,0.92,0.709	1.0,0.909,1.0	-0.139	-13.9	13.9
4632	ENSG00000132436	FIGNL1	7	-	50449117	50449723	50449544	50449723	50448180	50448289	4632	41,69,47	0,0,1	64,76,94	2,6,1	500	73	0.000128257	0.0210111	1.0,1.0,0.873	0.824,0.649,0.932	0.156	15.6	15.6
20625	ENSG00000197180	CH17-340M24.3	X	-	154428127	154428479	154428392	154428479	154424379	154424625	20625	117,145,96	0,1,0	89,102,71	4,1,4	338	73	0.000131942	0.0214472	1.0,0.969,1.0	0.828,0.957,0.793	0.13	13	13
16403	ENSG00000185633	NDUFA4L2	12	-	57236323	57236681	57236556	57236681	57235748	57235809	16403	3,1,2	2,1,1	10,8,2	2,0,0	306	73	0.000136236	0.0219749	0.264,0.193,0.323	0.544,1.0,1.0	-0.588	-58.8	58.8
5510	ENSG00000135597	REPS1	6	-	138926400	138930098	138929976	138930098	138921036	138921124	5510	84,88,77	0,1,4	43,52,31	11,7,12	3649	73	0.000139537	0.0223356	1.0,0.638,0.278	0.073,0.129,0.049	0.555	55.5	55.5
16493	ENSG00000167842	MIS12	17	+	5487000	5487199	5487000	5487063	5488195	5488589	16493	16,29,17	9,1,8	16,18,9	0,1,1	209	73	0.000142002	0.0225579	0.383,0.91,0.426	1.0,0.863,0.759	-0.301	-30.1	30.1
11270	ENSG00000137154	RPS6	9	-	19378706	19378918	19378707	19378918	19378392	19378511	11270	19,32,19	13,4,7	14,22,131	3,3,4	74	73	0.000144308	0.0227294	0.59,0.888,0.728	0.822,0.879,0.97	-0.155	-15.5	15.5
13334	ENSG00000198933	TBKBP1	17	+	47694080	47694194	47694080	47694103	47696078	47696337	13334	28,45,23	2,2,1	21,23,20	8,4,6	164	73	0.000145249	0.0227294	0.862,0.909,0.911	0.539,0.719,0.597	0.276	27.6	27.6
15319	ENSG00000130725	UBE2M	19	-	58556890	58556930	58556891	58556930	58556686	58556796	15319	2,4,3	0,2,0	2,1,2	1,4,3	74	73	0.000149831	0.0229117	1.0,0.664,1.0	0.664,0.198,0.397	0.468	46.8	46.8
18882	ENSG00000137434	C6orf52	6	-	10683080	10683232	10683186	10683232	10672546	10672636	18882	2,6,1	10,5,6	0,0,0	1,11,5	179	73	0.000150785	0.0229117	0.075,0.329,0.064	0.0,0.0,0.0	0.156	15.6	15.6
19554	ENSG00000237441	RGL2	6	-	33296027	33296325	33296217	33296325	33295507	33295759	19554	195178186	1,0,0	171139106	3,3,5	263	73	0.000149772	0.0229117	0.982,1.0,1.0	0.941,0.928,0.855	0.086	8.6	8.6
6815	ENSG00000178149	DALRD3	3	-	49016629	49016847	49016773	49016847	49016428	49016511	6815	13,6,7	4,1,6	7,12,8	0,2,0	217	73	0.000147847	0.0229117	0.522,0.669,0.282	1.0,0.669,1.0	-0.399	-39.9	39.9
817	ENSG00000105926	MPP6	7	+	24665587	24665708	24665587	24665687	24666020	24666089	817	0,0,2	15,16,21	0,5,10	17,24,22	94	73	0.000155811	0.0235051	0.0,0.0,0.069	0.0,0.139,0.261	-0.11	-11	11
6044	ENSG00000162244	RPL29	3	-	51995766	51995942	51995856	51995942	51995424	51995469	6044	100100102	188618701707	87,53,70	227418111931	163	73	0.000158525	0.0237436	0.023,0.023,0.026	0.017,0.013,0.016	0.009	0.9	0.9
15043	ENSG00000185522	LMNTD2	11	-	555733	555930	555753	555930	555304	555503	15043	4,4,3	3,2,1	10,2,3	0,0,1	93	73	0.000160754	0.0239068	0.511,0.611,0.702	1.0,1.0,0.702	-0.293	-29.3	29.3
3325	ENSG00000090006	LTBP4	19	+	40616888	40617042	40616888	40617020	40619346	40619493	3325	1,1,0	2,0,7	1,2,1	0,0,2	95	73	0.000162944	0.0240619	0.278,1.0,0.0	1.0,1.0,0.278	-0.333	-33.3	33.3
3330	ENSG00000278615	C11orf98	11	-	62665056	62665181	62665122	62665181	62664848	62664973	3330	25,22,26	2,1,2	25,19,15	9,5,6	139	73	0.000165366	0.0240802	0.868,0.92,0.872	0.593,0.666,0.568	0.278	27.8	27.8
4634	ENSG00000132436	FIGNL1	7	-	50449499	50449723	50449544	50449723	50448180	50448289	4634	8,13,10	0,0,1	15,12,21	2,6,1	118	73	0.000165148	0.0240802	1.0,1.0,0.861	0.823,0.553,0.929	0.185	18.5	18.5
18057	ENSG00000113810	SMC4	3	+	160399642	160399749	160399642	160399697	160411919	160412147	18057	16,52,25	4,6,6	69,51,36	0,2,3	125	73	0.00017348	0.0250877	0.7,0.835,0.709	1.0,0.937,0.875	-0.189	-18.9	18.9
23287	ENSG00000149925	ALDOA	16	+	30068817	30068990	30068817	30068978	30069305	30069389	23287	91,75,51	209418201608	93,79,149	224216531387	85	73	0.000181986	0.0257842	0.036,0.034,0.027	0.034,0.039,0.084	-0.02	-2	2
6050	ENSG00000162244	RPL29	3	-	51995662	51995881	51995856	51995881	51995424	51995469	6050	101110113	188618701707	89,59,78	227418111931	267	73	0.000181612	0.0257842	0.014,0.016,0.018	0.011,0.009,0.011	0.006	0.6	0.6
6619	ENSG00000131778	CHD1L	1	+	147268781	147268885	147268781	147268878	147272170	147272281	6619	5,2,1	10,9,11	2,7,10	2,5,0	80	73	0.000179859	0.0257842	0.313,0.169,0.077	0.477,0.561,1.0	-0.493	-49.3	49.3
4476	ENSG00000251192	ZNF674	X	-	46545358	46545457	46545370	46545457	46544500	46544611	4476	6,0,2	2,3,0	0,0,0	10,5,2	85	73	0.000184751	0.0260002	0.72,0.0,1.0	0.0,0.0,0.0	0.573	57.3	57.3
8035	ENSG00000183207	RUVBL2	19	+	49015020	49015190	49015020	49015150	49015571	49015686	8035	15,11,8	109,106,94	1,8,2	120,90,115	113	73	0.000189619	0.0265074	0.082,0.063,0.052	0.005,0.054,0.011	0.042	4.2	4.2
12708	ENSG00000198492	YTHDF2	1	+	28738258	28738334	28738258	28738329	28742402	28742604	12708	4,5,11	2,3,2	7,8,15	0,1,0	78	73	0.000193347	0.0267219	0.652,0.609,0.837	1.0,0.882,1.0	-0.261	-26.1	26.1
8010	ENSG00000083168	KAT6A	8	-	41974685	41974822	41974703	41974822	41955295	41955411	8010	4,4,0	10,5,9	0,1,0	13,18,11	91	73	0.000193702	0.0267219	0.243,0.391,0.0	0.0,0.043,0.0	0.197	19.7	19.7
19425	ENSG00000163625	WDFY3	4	-	84721390	84721572	84721408	84721572	84718421	84718570	19425	7,5,4	24,35,18	0,0,2	16,18,12	91	73	0.000195884	0.0268464	0.19,0.103,0.151	0.0,0.0,0.118	0.109	10.9	10.9
9294	ENSG00000188153	COL4A5	X	+	108674744	108674900	108674744	108674753	108677499	108677633	9294	8,4,11	2,0,3	2,3,1	4,3,6	220	73	0.000202508	0.0275739	0.57,1.0,0.549	0.142,0.249,0.052	0.559	55.9	55.9
13006	ENSG00000272410	RP11-438J1.1	3	+	10278884	10279063	10278884	10279034	10279220	10279927	13006	17,13,13	6,7,2	8,5,9	14,12,10	102	73	0.000205397	0.0277869	0.67,0.571,0.823	0.29,0.23,0.392	0.384	38.4	38.4
10437	ENSG00000133116	KL	13	+	33055046	33055365	33055046	33055315	33060678	33061780	10437	11,2,2	2,2,2	3,2,5	1,0,0	123	73	0.00021463	0.0288499	0.765,0.372,0.372	0.64,1.0,1.0	-0.377	-37.7	37.7
1330	ENSG00000151176	PLBD2	12	+	113369115	113369221	113369115	113369209	113372648	113372807	1330	4,6,5	31,42,52	2,0,1	44,49,41	85	73	0.000217203	0.0290097	0.1,0.109,0.076	0.038,0.0,0.021	0.075	7.5	7.5
22085	ENSG00000164172	MOCS2	5	-	53101332	53101509	53101358	53101509	53100410	53100534	22085	15,5,8	110149119	0,1,6	113,94,134	99	73	0.000220363	0.0290616	0.091,0.024,0.047	0.0,0.008,0.032	0.041	4.1	4.1
4451	ENSG00000123349	PFDN5	12	+	53296429	53296551	53296429	53296467	53297849	53297924	4451	12,20,23	0,0,2	21,11,14	3,6,1	157	73	0.000220323	0.0290616	1.0,1.0,0.842	0.765,0.46,0.867	0.25	25	25
139	ENSG00000197958	RPL12	9	-	127451049	127451405	127451284	127451405	127450730	127450804	139	182209152	1,1,0	320202176	8,5,2	308	73	0.000224547	0.0294283	0.977,0.98,1.0	0.905,0.905,0.954	0.064	6.4	6.4
6717	ENSG00000267618	RAD51L3-RFFL	17	-	35107359	35107447	35107365	35107447	35106987	35107122	6717	7,1,0	11,4,4	1,0,0	12,9,9	79	73	0.000228422	0.0297502	0.37,0.188,0.0	0.071,0.0,0.0	0.162	16.2	16.2
22437	ENSG00000141552	ANAPC11	17	+	81891745	81891863	81891745	81891853	81893551	81893614	22437	16,21,18	0,0,0	40,14,20	7,1,1	83	73	0.000230951	0.0298939	1.0,1.0,1.0	0.834,0.925,0.946	0.098	9.8	9.8
6239	ENSG00000172977	KAT5	11	+	65716888	65716986	65716888	65716982	65718589	65718749	6239	1,3,1	56,35,24	5,5,10	35,27,39	77	73	0.000238235	0.0306475	0.017,0.075,0.038	0.119,0.149,0.196	-0.111	-11.1	11.1
10357	ENSG00000198720	ANKRD13B	17	+	29609354	29609514	29609354	29609421	29610684	29610766	10357	2,7,3	17,21,16	1,1,0	27,31,18	166	73	0.000241376	0.0306752	0.049,0.128,0.076	0.016,0.014,0.0	0.074	7.4	7.4
21774	ENSG00000204406	MBD5	2	+	148483109	148484135	148483109	148483436	148485741	148485950	21774	17,42,17	3,1,3	3,14,1	0,1,0	772	73	0.000239972	0.0306752	0.349,0.799,0.349	1.0,0.57,1.0	-0.358	-35.8	35.8
14087	ENSG00000118705	RPN2	20	+	37238401	37238515	37238401	37238449	37241302	37241619	14087	2,3,4	7,7,6	0,2,0	9,16,14	139	73	0.000243771	0.0307274	0.13,0.184,0.259	0.0,0.062,0.0	0.17	17	17
22370	ENSG00000180385	EMC3-AS1	3	+	9987214	9987418	9987214	9987264	9987814	9987905	22370	13,6,8	7,0,1	12,4,5	0,0,1	227	73	0.000244717	0.0307274	0.374,1.0,0.72	1.0,1.0,0.617	-0.174	-17.4	17.4
1636	ENSG00000125868	DSTN	20	+	17570089	17570295	17570089	17570211	17600737	17601045	1636	18,16,21	253187188	30,31,48	240185204	157	73	0.000248731	0.0310455	0.032,0.038,0.049	0.055,0.072,0.099	-0.036	-3.6	3.6
5275	ENSG00000004961	HCCS	X	+	11120906	11121032	11120906	11120993	11121611	11121879	5275	5,0,0	96,61,66	5,2,16	90,81,78	112	73	0.000264086	0.0327669	0.033,0.0,0.0	0.035,0.016,0.118	-0.045	-4.5	4.5
10241	ENSG00000141401	IMPA2	18	+	12012169	12012349	12012169	12012215	12014264	12014373	10241	10,5,7	45,50,29	11,3,1	125,101,94	207	73	0.00027391	0.0333931	0.073,0.034,0.078	0.03,0.01,0.004	0.047	4.7	4.7
13232	ENSG00000181135	ZNF707	8	+	143691072	143691232	143691072	143691199	143691599	143691713	13232	1,1,1	12,2,2	6,4,4	1,4,5	106	73	0.000273274	0.0333931	0.054,0.256,0.256	0.805,0.408,0.355	-0.334	-33.4	33.4
19364	ENSG00000229117	RPL41	12	+	56116776	56116930	56116776	56116799	56117188	56117207	19364	306241231	453038743251	278201144	514039554124	204	73	0.00027147	0.0333931	0.024,0.022,0.025	0.019,0.018,0.012	0.007	0.7	0.7
19841	ENSG00000100401	RANGAP1	22	-	41280238	41280368	41280305	41280368	41274599	41274727	19841	1,1,2	0,0,0	2,0,3	0,5,1	140	73	0.000275795	0.0334286	1.0,1.0,1.0	1.0,0.0,0.61	0.463	46.3	46.3
6695	ENSG00000157954	WIPI2	7	+	5216562	5216722	5216562	5216671	5217089	5217187	6695	3,2,2	2,1,5	0,1,0	3,2,4	124	73	0.000277426	0.033433	0.469,0.541,0.191	0.0,0.227,0.0	0.325	32.5	32.5
22855	ENSG00000154134	ROBO3	11	+	124877518	124878131	124877518	124877752	124878297	124878436	22855	21,26,6	0,0,0	45,35,25	1,3,2	452	73	0.00028332	0.0339483	1.0,1.0,1.0	0.879,0.653,0.669	0.266	26.6	26.6
9819	ENSG00000054654	SYNE2	14	+	64218397	64218549	64218397	64218512	64219207	64219410	9819	2,1,1	43,45,36	8,4,3	24,28,37	110	73	0.000290093	0.0345622	0.03,0.015,0.018	0.181,0.087,0.051	-0.085	-8.5	8.5
12251	ENSG00000198626	RYR2	1	+	237655820	237656051	237655820	237655984	237657943	237658022	12251	2,5,2	6,1,4	1,3,6	0,0,2	140	73	0.000293369	0.0346832	0.148,0.723,0.207	1.0,1.0,0.61	-0.511	-51.1	51.1
15630	ENSG00000148985	PGAP2	11	+	3808009	3808218	3808009	3808087	3808293	3808315	15630	4,3,5	2,0,3	1,3,4	0,0,0	204	73	0.000294416	0.0346832	0.417,1.0,0.374	1.0,1.0,1.0	-0.403	-40.3	40.3
5425	ENSG00000185621	LMLN	3	+	197960199	197960440	197960199	197960319	197974376	197974474	5425	18,13,34	2,6,1	30,21,46	0,2,0	194	73	0.000301394	0.0351245	0.772,0.449,0.928	1.0,0.798,1.0	-0.216	-21.6	21.6
8007	ENSG00000163041	H3F3A	1	+	226062713	226062948	226062713	226062815	226064328	226064479	8007	5,6,3	5,1,0	2,2,1	0,0,0	206	73	0.000301512	0.0351245	0.262,0.68,1.0	1.0,1.0,1.0	-0.353	-35.3	35.3
6980	ENSG00000131067	GGT7	20	-	34849917	34850060	34849967	34850060	34844719	34845491	6980	6,5,5	2,3,1	11,2,5	0,1,0	123	73	0.000311437	0.0360803	0.64,0.497,0.748	1.0,0.543,1.0	-0.219	-21.9	21.9
5774	ENSG00000111271	ACAD10	12	+	111710272	111710437	111710272	111710365	111712497	111712657	5774	1,3,6	3,2,2	5,5,5	0,0,2	145	73	0.000330728	0.0381046	0.144,0.43,0.602	1.0,1.0,0.557	-0.46	-46	46
8093	ENSG00000023516	AKAP11	13	+	42295074	42295274	42295074	42295168	42295694	42295742	8093	12,9,3	3,3,0	15,4,9	1,0,0	179	73	0.000344311	0.0394527	0.62,0.55,1.0	0.859,1.0,1.0	-0.23	-23	23
12226	ENSG00000242828	RP11-47P18.1	3	-	80761437	80761573	80761457	80761573	80761041	80761205	12226	3,2,3	0,0,0	7,1,10	2,1,3	93	73	0.000349553	0.0398357	1.0,1.0,1.0	0.733,0.44,0.723	0.368	36.8	36.8
8240	ENSG00000132749	MTL5	11	-	68749628	68749742	68749678	68749742	68747207	68747366	8240	2,4,4	4,2,0	4,8,3	0,1,0	123	73	0.000357697	0.0405435	0.229,0.543,1.0	1.0,0.826,1.0	-0.351	-35.1	35.1
17903	ENSG00000168488	ATXN2L	16	+	28835932	28836485	28835932	28836122	28836727	28837237	17903	68,56,62	8,4,2	88,67,40	0,3,0	436	73	0.000366294	0.0412947	0.587,0.701,0.838	1.0,0.789,1.0	-0.221	-22.1	22.1
19371	ENSG00000229117	RPL41	12	+	56116753	56116863	56116753	56116799	56117188	56117207	19371	244209187	453038743251	227173112	514039554124	137	73	0.000374656	0.0420115	0.028,0.028,0.03	0.023,0.023,0.014	0.009	0.9	0.9
18258	ENSG00000155066	PROM2	2	+	95276602	95276680	95276602	95276657	95276971	95277061	18258	0,0,1	49,49,45	2,2,9	69,39,40	96	73	0.000386915	0.0430261	0.0,0.0,0.017	0.022,0.038,0.146	-0.063	-6.3	6.3
20801	ENSG00000114423	CBLB	3	-	105868911	105869422	105869336	105869422	105867409	105867591	20801	9,6,3	1,1,1	7,3,2	0,1,0	498	73	0.000387807	0.0430261	0.569,0.468,0.305	1.0,0.305,1.0	-0.321	-32.1	32.1
16909	ENSG00000129197	RPAIN	17	+	5425970	5426299	5425970	5426071	5432541	5432876	16909	81,67,75	0,0,0	77,87,65	0,4,4	301	73	0.000393105	0.0432986	1.0,1.0,1.0	1.0,0.841,0.798	0.12	12	12
23561	ENSG00000143156	NME7	1	-	169169432	169169554	169169446	169169554	169132530	169132817	23561	9,3,3	63,31,27	2,1,1	56,47,56	87	73	0.000396431	0.0432986	0.107,0.075,0.085	0.029,0.018,0.015	0.068	6.8	6.8
4631	ENSG00000132436	FIGNL1	7	-	50449544	50449723	50449562	50449723	50448180	50448289	4631	2,0,2	5,6,4	7,10,9	4,9,3	91	73	0.000396458	0.0432986	0.243,0.0,0.286	0.584,0.471,0.706	-0.411	-41.1	41.1
10107	ENSG00000092439	TRPM7	15	-	50578558	50578664	50578638	50578664	50575868	50575919	10107	11,17,25	78,83,69	9,5,3	61,67,65	153	73	0.000406059	0.04389	0.063,0.089,0.147	0.066,0.034,0.022	0.059	5.9	5.9
7469	ENSG00000136068	FLNB	3	+	58131926	58132019	58131926	58131989	58132807	58132931	7469	4,20,15	1,0,0	38,47,44	3,10,2	103	73	0.00040516	0.04389	0.739,1.0,1.0	0.9,0.769,0.94	0.043	4.3	4.3
5895	ENSG00000160087	UBE2J2	1	-	1267732	1267992	1267861	1267992	1263345	1263386	5895	46,43,33	127,109,97	21,19,15	116,103,75	202	73	0.000408449	0.0439219	0.116,0.125,0.109	0.061,0.062,0.067	0.053	5.3	5.3
10803	ENSG00000168152	THAP9	4	+	82904735	82904941	82904735	82904931	82906323	82906627	10803	2,3,1	5,5,4	0,0,0	4,7,6	83	73	0.000411325	0.0440055	0.26,0.345,0.18	0.0,0.0,0.0	0.262	26.2	26.2
10570	ENSG00000174238	PITPNA	17	-	1562557	1562780	1562655	1562780	1558528	1558559	10570	64,56,63	5,6,6	90,45,57	2,1,1	171	73	0.000418705	0.0443848	0.845,0.799,0.818	0.951,0.951,0.961	-0.134	-13.4	13.4
23416	ENSG00000198198	SZT2	1	+	43419733	43419961	43419733	43419944	43420152	43420323	23416	4,2,2	4,12,9	0,1,0	7,4,13	90	73	0.000420335	0.0443848	0.448,0.119,0.153	0.0,0.169,0.0	0.184	18.4	18.4
77	ENSG00000140374	ETFA	15	-	76284804	76284927	76284852	76284927	76283756	76283825	77	14,12,1	8,0,2	11,9,6	0,1,0	121	73	0.000421221	0.0443848	0.514,1.0,0.232	1.0,0.844,1.0	-0.366	-36.6	36.6
7428	ENSG00000269313	MAGIX	X	+	49162676	49162822	49162676	49162745	49163782	49163929	7428	3,5,1	2,0,0	5,0,1	5,2,0	150	73	0.000423569	0.0444091	0.422,1.0,1.0	0.327,0.0,1.0	0.365	36.5	36.5
13366	ENSG00000172819	RARG	12	-	53214445	53214606	53214505	53214606	53213939	53214235	13366	56,34,36	0,1,0	100,96,66	2,4,7	133	73	0.000428715	0.044725	1.0,0.949,1.0	0.965,0.929,0.838	0.072	7.2	7.2
7281	ENSG00000132768	DPH2	1	+	43970595	43970726	43970595	43970708	43970965	43971189	7281	1,0,0	48,47,49	2,7,4	67,51,41	91	73	0.000440113	0.0456868	0.016,0.0,0.0	0.023,0.099,0.073	-0.06	-6	6
21515	ENSG00000205189	ZBTB10	8	+	80513909	80514012	80513909	80514008	80518402	80518474	21515	3,1,4	83,94,76	5,3,15	56,68,66	77	73	0.000480403	0.0496235	0.033,0.01,0.048	0.078,0.04,0.177	-0.068	-6.8	6.8
7192	ENSG00000100532	CGRRF1	14	+	54515275	54515393	54515275	54515369	54522453	54522593	7192	1,5,2	0,0,0	4,3,1	1,2,2	97	73	0.000496558	0.0510408	1.0,1.0,1.0	0.751,0.53,0.273	0.482	48.2	48.2
21739	ENSG00000129757	CDKN1C	11	-	2884669	2885466	2885201	2885466	2883998	2884134	21739	22,29,30	0,0,0	67,13,18	5,1,0	605	73	0.000501757	0.0510844	1.0,1.0,1.0	0.618,0.611,1.0	0.257	25.7	25.7
619	ENSG00000188848	BEND4	4	-	42125563	42125674	42125582	42125674	42120053	42120294	619	0,1,0	24,24,24	4,3,4	34,26,31	92	73	0.000501854	0.0510844	0.0,0.032,0.0	0.085,0.084,0.093	-0.077	-7.7	7.7
3695	ENSG00000120265	PCMT1	6	+	149802199	149802416	149802199	149802369	149810615	149811420	3695	79,44,63	83,65,82	68,69,72	57,42,46	120	73	0.000506461	0.0513043	0.367,0.292,0.319	0.421,0.5,0.488	-0.144	-14.4	14.4
12994	ENSG00000176261	ZBTB8OS	1	-	32634701	32634792	32634767	32634792	32633950	32634072	12994	57,39,41	52,31,38	41,29,28	66,58,45	139	73	0.000512254	0.0516416	0.365,0.398,0.362	0.246,0.208,0.246	0.142	14.2	14.2
18673	ENSG00000128578	STRIP2	7	+	129460300	129460487	129460300	129460372	129462965	129463040	18673	5,4,2	2,8,3	0,3,0	9,15,3	188	73	0.000525929	0.0527665	0.493,0.163,0.206	0.0,0.072,0.0	0.263	26.3	26.3
16418	ENSG00000134809	TIMM10	11	-	57530522	57530765	57530657	57530765	57530118	57530234	16418	7,9,4	398350318	18,15,28	505296309	208	73	0.000534172	0.0533384	0.006,0.009,0.004	0.012,0.017,0.031	-0.014	-1.4	1.4
14493	ENSG00000142185	TRPM2	21	+	44426659	44426839	44426659	44426736	44427009	44427111	14493	7,8,8	101,102,69	2,1,0	97,79,45	176	73	0.000540277	0.0536922	0.028,0.032,0.046	0.008,0.005,0.0	0.031	3.1	3.1
5004	ENSG00000094914	AAAS	12	-	53321093	53321257	53321200	53321257	53320564	53320692	5004	6,8,12	3,4,1	20,7,10	0,2,0	180	73	0.000545044	0.0539105	0.448,0.448,0.83	1.0,0.587,1.0	-0.287	-28.7	28.7
12550	ENSG00000133313	CNDP2	18	+	74501385	74501617	74501385	74501472	74505848	74506047	12550	46,56,61	750807675	102,57,95	863758585	218	73	0.000554566	0.0539609	0.02,0.023,0.029	0.038,0.025,0.052	-0.014	-1.4	1.4
18121	ENSG00000147687	TATDN1	8	-	124504270	124504347	124504274	124504347	124503839	124503951	18121	18,11,5	6,1,5	14,4,6	1,1,0	77	73	0.000550465	0.0539609	0.74,0.912,0.487	0.93,0.791,1.0	-0.194	-19.4	19.4
23643	ENSG00000168411	RFWD3	16	-	74666682	74666859	74666785	74666859	74664623	74664745	23643	3,5,1	3,4,6	1,1,0	9,6,3	176	73	0.000554172	0.0539609	0.293,0.341,0.065	0.044,0.065,0.0	0.197	19.7	19.7
724	ENSG00000223756	TSSC2	11	+	3406498	3406697	3406498	3406560	3407621	3407697	724	55,64,54	0,0,0	69,58,43	5,0,3	210	73	0.000555847	0.0539609	1.0,1.0,1.0	0.828,1.0,0.833	0.113	11.3	11.3
11934	ENSG00000110651	CD81	11	+	2376820	2376960	2376820	2376920	2390411	2390522	11934	1,2,9	0,2,0	2,0,5	4,1,2	113	73	0.000569136	0.0549964	1.0,0.392,1.0	0.244,0.0,0.618	0.51	51	51
9573	ENSG00000197256	KANK2	19	-	11195555	11195820	11195621	11195820	11194474	11194590	9573	37,35,44	1,1,3	44,33,44	6,9,6	139	73	0.000575689	0.0553744	0.951,0.948,0.885	0.794,0.658,0.794	0.179	17.9	17.9
14293	ENSG00000160299	PCNT	21	+	46430758	46430973	46430758	46430809	46431528	46432215	14293	9,9,2	0,1,0	12,7,6	2,1,1	237	73	0.000586796	0.0559297	1.0,0.735,1.0	0.649,0.683,0.649	0.251	25.1	25.1
17477	ENSG00000038274	MAT2B	5	+	163512001	163513669	163512001	163512196	163513841	163513994	17477	190197168	2,2,2	168188226	0,0,0	1546	73	0.000584877	0.0559297	0.818,0.823,0.799	1.0,1.0,1.0	-0.187	-18.7	18.7
14789	ENSG00000183960	KCNH8	3	+	19342586	19342721	19342586	19342714	19347724	19347965	14789	0,0,1	62,52,45	1,8,3	38,70,54	80	73	0.000599533	0.0568334	0.0,0.0,0.02	0.023,0.094,0.048	-0.048	-4.8	4.8
8663	ENSG00000123643	SLC36A1	5	+	151447768	151447993	151447768	151447813	151458787	151458935	8663	5,8,6	42,32,27	37,14,24	65,30,68	253	73	0.000601699	0.0568334	0.033,0.067,0.06	0.141,0.119,0.092	-0.064	-6.4	6.4
22423	ENSG00000130816	DNMT1	19	-	10135438	10135852	10135735	10135852	10134216	10134307	22423	0,5,3	57,46,38	18,4,4	37,46,43	370	73	0.000607254	0.0569279	0.0,0.021,0.015	0.088,0.017,0.018	-0.029	-2.9	2.9
6575	ENSG00000178761	FAM219B	15	-	74906156	74906365	74906323	74906365	74905153	74905231	6575	41,41,45	4,1,2	55,31,26	0,0,0	240	73	0.000608128	0.0569279	0.757,0.926,0.873	1.0,1.0,1.0	-0.148	-14.8	14.8
10001	ENSG00000119408	NEK6	9	+	124286439	124286592	124286439	124286490	124301935	124302054	10001	4,4,5	1,3,1	1,1,1	0,0,1	175	73	0.000633753	0.0583291	0.625,0.357,0.676	1.0,1.0,0.294	-0.212	-21.2	21.2
11345	ENSG00000136870	ZNF189	9	+	101399394	101399612	101399394	101399466	101399925	101400010	11345	7,15,14	4,1,1	8,12,6	0,0,1	219	73	0.00063647	0.0583291	0.368,0.833,0.824	1.0,1.0,0.667	-0.214	-21.4	21.4
17847	ENSG00000164074	ABHD18	4	+	128020079	128020180	128020079	128020169	128028474	128028853	17847	2,0,0	1,1,1	1,3,2	0,1,0	84	73	0.000639419	0.0583291	0.635,0.0,0.0	1.0,0.723,1.0	-0.696	-69.6	69.6
18683	ENSG00000169519	METTL15	11	+	28108319	28108454	28108319	28108452	28110165	28110401	18683	0,0,1	3,5,0	3,2,3	1,3,3	75	73	0.000629032	0.0583291	0.0,0.0,1.0	0.745,0.394,0.493	-0.211	-21.1	21.1
19983	ENSG00000283103	LLNLR-245B6.1	19	-	58325171	58325361	58325274	58325361	58314805	58315036	19983	11,8,3	24,9,10	2,2,1	14,15,13	176	73	0.000627348	0.0583291	0.16,0.269,0.111	0.056,0.052,0.031	0.134	13.4	13.4
22549	ENSG00000185475	TMEM179B	11	+	62787414	62787550	62787414	62787527	62789022	62789210	22549	1,0,2	73,61,53	9,4,2	90,41,48	96	73	0.000639787	0.0583291	0.01,0.0,0.028	0.071,0.069,0.031	-0.044	-4.4	4.4
18702	ENSG00000261008	LINC01572	16	-	72570434	72570515	72570450	72570515	72555264	72555326	18702	2,1,1	1,0,1	1,0,2	1,2,2	89	73	0.000652009	0.0591861	0.621,1.0,0.451	0.451,0.0,0.451	0.39	39	39
19056	ENSG00000154122	ANKH	5	-	14716950	14717088	14716984	14717088	14716705	14716835	19056	21,21,20	0,0,1	27,24,16	3,4,1	107	73	0.000658009	0.0594733	1.0,1.0,0.932	0.86,0.804,0.916	0.117	11.7	11.7
9592	ENSG00000125691	RPL23	17	-	38853016	38853105	38853021	38853105	38852603	38852732	9592	177135163	310024072609	192147480	330826182729	78	73	0.000667412	0.0600642	0.051,0.05,0.055	0.052,0.05,0.141	-0.029	-2.9	2.9
18146	ENSG00000215012	C22orf29	22	-	19854646	19854840	19854659	19854840	19854442	19854539	18146	2,5,0	3,6,7	1,0,0	8,3,9	86	73	0.000676637	0.0603761	0.361,0.414,0.0	0.096,0.0,0.0	0.226	22.6	22.6
7729	ENSG00000083312	TNPO1	5	+	72848169	72848251	72848169	72848247	72848384	72848498	7729	43,42,46	0,2,0	72,49,44	1,4,8	77	73	0.000673945	0.0603761	1.0,0.952,1.0	0.986,0.921,0.839	0.069	6.9	6.9
5564	ENSG00000266472	MRPS21	1	+	150293719	150293915	150293719	150293882	150294334	150294449	5564	0,0,3	1,2,0	2,2,1	0,0,0	106	73	0.000687056	0.0610461	0.0,0.0,1.0	1.0,1.0,1.0	-0.667	-66.7	66.7
8772	ENSG00000126214	KLC1	14	+	103679383	103679545	103679383	103679518	103687080	103687211	8772	48,36,37	28,31,23	41,49,38	12,8,15	100	73	0.000693807	0.0613859	0.556,0.459,0.54	0.714,0.817,0.649	-0.208	-20.8	20.8
19407	ENSG00000071462	WBSCR22	7	+	73683608	73683850	73683608	73683673	73686635	73686731	19407	14,4,8	22,17,24	17,6,4	8,3,4	250	73	0.000719996	0.0634353	0.157,0.064,0.089	0.383,0.369,0.226	-0.223	-22.3	22.3
39	ENSG00000120690	ELF1	13	-	40943818	40943925	40943841	40943925	40942951	40943144	39	0,3,1	36,34,18	4,2,9	22,24,24	96	73	0.000724764	0.0635205	0.0,0.063,0.041	0.121,0.06,0.222	-0.1	-10	10
8964	ENSG00000025434	NR1H3	11	+	47248915	47249100	47248915	47248999	47259790	47259979	8964	9,13,4	10,13,12	22,16,13	6,7,6	174	73	0.000730051	0.0635205	0.274,0.296,0.123	0.606,0.49,0.476	-0.293	-29.3	29.3
9231	ENSG00000131470	PSMC3IP	17	-	42574098	42574210	42574195	42574210	42573477	42573623	9231	83,86,72	6,5,11	114126113	4,2,3	170	73	0.000729434	0.0635205	0.856,0.881,0.738	0.924,0.964,0.942	-0.118	-11.8	11.8
3119	ENSG00000133739	LRRCC1	8	+	85107237	85107718	85107237	85107399	85110114	85110180	3119	6,2,4	0,4,3	0,0,0	3,4,9	392	73	0.000745292	0.0645786	1.0,0.085,0.199	0.0,0.0,0.0	0.428	42.8	42.8
9803	ENSG00000173559	NABP1	2	+	191678135	191678705	191678135	191678241	191678989	191679128	9803	45,46,54	0,0,2	53,69,86	4,3,3	537	73	0.000755849	0.0652239	1.0,1.0,0.786	0.643,0.758,0.796	0.196	19.6	19.6
11152	ENSG00000110344	UBE4A	11	+	118372506	118372687	118372506	118372666	118373085	118373288	11152	6,12,11	71,60,59	2,4,2	45,62,59	94	73	0.000763774	0.0655105	0.062,0.134,0.126	0.033,0.048,0.026	0.072	7.2	7.2
17394	ENSG00000066468	FGFR2	10	-	121515116	121515319	121515122	121515319	121503789	121503941	17394	1,2,4	2,0,5	3,5,1	0,0,1	79	73	0.000765419	0.0655105	0.316,1.0,0.425	1.0,1.0,0.48	-0.246	-24.6	24.6
22979	ENSG00000117308	GALE	1	-	23796508	23796782	23796696	23796782	23796150	23796265	22979	150136121	7,2,1	184134120	1,0,0	261	73	0.000769979	0.0656329	0.857,0.95,0.971	0.981,1.0,1.0	-0.068	-6.8	6.8
17928	ENSG00000152102	FAM168B	2	-	131093310	131093428	131093331	131093428	131082576	131082657	17928	15,15,11	2,1,4	27,21,5	0,1,0	94	73	0.000773483	0.0656647	0.853,0.921,0.681	1.0,0.942,1.0	-0.162	-16.2	16.2
23106	ENSG00000112062	MAPK14	6	+	36072872	36072999	36072872	36072984	36073690	36073720	23106	6,4,2	58,44,53	0,1,0	47,57,45	88	73	0.000794526	0.0671791	0.079,0.07,0.03	0.0,0.014,0.0	0.055	5.5	5.5
12171	ENSG00000123154	WDR83	19	+	12669976	12670097	12669976	12670080	12670179	12670285	12171	10,25,15	1,3,5	16,22,14	1,1,0	90	73	0.000800599	0.0674208	0.89,0.871,0.709	0.928,0.947,1.0	-0.135	-13.5	13.5
18317	ENSG00000138081	FBXO11	2	-	47808194	47808441	47808328	47808441	47789321	47789440	18317	1,9,6	5,1,0	6,6,5	0,0,0	207	73	0.000806098	0.0674938	0.066,0.76,1.0	1.0,1.0,1.0	-0.391	-39.1	39.1
7353	ENSG00000174227	PIGG	4	+	521055	521273	521055	521249	521659	521941	7353	55,41,48	3,2,6	57,58,33	1,1,0	97	73	0.000810755	0.0674938	0.932,0.939,0.858	0.977,0.978,1.0	-0.075	-7.5	7.5
8959	ENSG00000148660	CAMK2G	10	-	73825278	73825347	73825320	73825347	73824039	73824084	8959	46,54,35	0,1,0	31,39,23	4,1,3	115	73	0.000811123	0.0674938	1.0,0.972,1.0	0.831,0.961,0.83	0.117	11.7	11.7
14682	ENSG00000008710	PKD1	16	-	2093533	2093738	2093543	2093738	2092885	2093093	14682	5,1,1	7,11,9	1,0,0	25,26,16	83	73	0.000815256	0.0675695	0.386,0.074,0.089	0.034,0.0,0.0	0.172	17.2	17.2
13272	ENSG00000092199	HNRNPC	14	-	21263619	21263829	21263666	21263829	21263310	21263336	13272	23,40,16	3,4,1	23,28,15	8,9,7	120	73	0.000829582	0.0684862	0.823,0.859,0.907	0.636,0.654,0.566	0.244	24.4	24.4
23670	ENSG00000147403	RPL10	X	+	154398889	154399037	154398889	154398998	154399337	154399396	23670	7,12,6	0,1,0	12,19,10	3,3,1	112	73	0.000833393	0.068531	1.0,0.887,1.0	0.723,0.805,0.867	0.164	16.4	16.4
7555	ENSG00000095564	BTAF1	10	+	91994534	91994720	91994534	91994644	91996368	91996570	7555	1,1,4	69,63,45	3,5,11	50,43,51	149	73	0.000842076	0.0689746	0.007,0.008,0.042	0.029,0.054,0.096	-0.041	-4.1	4.1
4189	ENSG00000001460	STPG1	1	-	24383866	24384003	24383901	24384003	24379652	24379823	4189	2,0,0	8,7,8	1,2,6	11,4,8	108	73	0.000883773	0.0721083	0.145,0.0,0.0	0.058,0.253,0.336	-0.167	-16.7	16.7
16228	ENSG00000028310	BRD9	5	-	891106	891287	891154	891287	889586	889647	16228	12,6,7	52,46,40	2,2,2	43,29,42	121	73	0.000888605	0.0722215	0.122,0.073,0.095	0.027,0.04,0.028	0.065	6.5	6.5
478	ENSG00000144481	TRPM8	2	+	233983052	233983351	233983052	233983224	233985687	233985865	478	5,6,2	16,27,17	0,1,1	23,15,14	200	73	0.000902257	0.073048	0.102,0.075,0.041	0.0,0.024,0.025	0.056	5.6	5.6
9202	ENSG00000132535	DLG4	17	-	7208074	7208239	7208173	7208239	7204198	7204252	9202	5,14,5	0,4,2	4,2,1	2,8,5	172	73	0.000911236	0.0734912	1.0,0.598,0.515	0.459,0.096,0.078	0.493	49.3	49.3
1444	ENSG00000234420	ZNF37BP	10	-	42552378	42552451	42552387	42552451	42551989	42552280	1444	3,1,3	0,3,1	2,0,0	1,2,1	82	73	0.000921916	0.0740676	1.0,0.229,0.728	0.64,0.0,0.0	0.439	43.9	43.9
11888	ENSG00000107404	DVL1	1	-	1339286	1339379	1339361	1339379	1338521	1338653	11888	120166135	17,10,11	208116149	48,19,23	148	73	0.000927081	0.0741983	0.777,0.891,0.858	0.681,0.751,0.762	0.111	11.1	11.1
3114	ENSG00000261740	RP11-345J4.5	16	-	29450111	29450276	29450181	29450276	29446801	29447026	3114	0,10,4	3,2,0	4,3,2	0,0,0	143	73	0.000931851	0.0742965	0.0,0.719,1.0	1.0,1.0,1.0	-0.427	-42.7	42.7
2364	ENSG00000083223	ZCCHC6	9	-	86354270	86354454	86354380	86354454	86352679	86353230	2364	47,37,40	3,2,2	43,43,43	0,0,0	183	73	0.000994079	0.0789578	0.862,0.881,0.889	1.0,1.0,1.0	-0.123	-12.3	12.3
11346	ENSG00000136870	ZNF189	9	+	101399394	101399530	101399394	101399466	101399925	101400010	11346	6,13,11	4,1,1	10,14,9	0,0,1	137	73	0.00100723	0.0793195	0.444,0.874,0.854	1.0,1.0,0.827	-0.218	-21.8	21.8
15339	ENSG00000059377	TBXAS1	7	+	139778337	139778530	139778337	139778471	139787337	139787426	15339	25,28,13	16,17,8	12,19,17	3,1,4	132	73	0.00100998	0.0793195	0.464,0.477,0.473	0.689,0.913,0.702	-0.297	-29.7	29.7
18249	ENSG00000214826	DDX12P	12	-	9421322	9421491	9421387	9421491	9420514	9420664	18249	4,3,1	0,1,0	4,9,2	1,3,1	138	73	0.00100561	0.0793195	1.0,0.613,1.0	0.679,0.613,0.514	0.269	26.9	26.9
23070	ENSG00000168522	FNTA	8	+	43077215	43080441	43077215	43077364	43083117	43083180	23070	784656637	123,82,79	421445376	85,77,91	3150	73	0.00101554	0.0794586	0.129,0.156,0.157	0.103,0.118,0.087	0.045	4.5	4.5
22570	ENSG00000143217	PVRL4	1	-	161073707	161073795	161073719	161073795	161073157	161073299	22570	1,3,3	6,11,6	0,0,1	6,6,4	85	73	0.0010301	0.0800839	0.125,0.19,0.3	0.0,0.0,0.177	0.146	14.6	14.6
5835	ENSG00000167555	ZNF528	19	+	52397871	52397904	52397871	52397900	52398366	52398619	5835	16,22,12	2,0,2	17,15,14	8,5,3	77	73	0.00103117	0.0800839	0.884,1.0,0.85	0.668,0.74,0.816	0.17	17	17
3340	ENSG00000179218	CALR	19	+	12938613	12938844	12938613	12938770	12939133	12939235	3340	12,18,9	618585637	39,35,11	878555617	147	73	0.00104859	0.0808435	0.01,0.015,0.007	0.022,0.03,0.009	-0.01	-1	1
6786	ENSG00000172534	HCFC1	X	-	153951579	153951707	153951588	153951707	153951349	153951487	6786	1,1,2	23,50,36	5,4,7	41,37,28	82	73	0.00104866	0.0808435	0.037,0.017,0.047	0.098,0.088,0.182	-0.089	-8.9	8.9
12654	ENSG00000244754	N4BP2L2	13	-	32527407	32527532	32527457	32527532	32522181	32522270	12654	220193171	8,6,5	185192183	4,1,0	123	73	0.0010658	0.0811002	0.942,0.95,0.953	0.965,0.991,1.0	-0.037	-3.7	3.7
18946	ENSG00000161692	DBF4B	17	+	44732177	44732406	44732177	44732265	44734089	44734163	18946	0,3,2	1,2,5	3,7,9	1,2,1	214	73	0.00106746	0.0811002	0.0,0.338,0.12	0.506,0.544,0.754	-0.449	-44.9	44.9
5354	ENSG00000226853	AC010894.3	2	+	174487402	174487529	174487402	174487416	174488034	174488300	5354	18,15,12	0,0,1	18,9,20	4,1,1	186	73	0.001064	0.0811002	1.0,1.0,0.825	0.638,0.779,0.887	0.174	17.4	17.4
6629	ENSG00000198160	MIER1	1	+	66984571	66984652	66984571	66984592	66986402	66988619	6629	7,5,8	2,0,0	9,18,9	5,4,2	133	73	0.00106146	0.0811002	0.658,1.0,1.0	0.497,0.712,0.712	0.246	24.6	24.6
5687	ENSG00000117280	RAB29	1	-	205775373	205775449	205775401	205775449	205772495	205772567	5687	3,6,3	1,0,0	7,14,10	2,4,1	101	73	0.00109065	0.0824083	0.684,1.0,1.0	0.717,0.717,0.878	0.124	12.4	12.4
8734	ENSG00000173041	ZNF680	7	-	64543702	64543802	64543706	64543802	64519883	64522500	8734	3,3,2	13,12,10	0,0,2	8,20,18	77	73	0.00109254	0.0824083	0.18,0.192,0.159	0.0,0.0,0.095	0.145	14.5	14.5
9945	ENSG00000042445	RETSAT	2	-	85345512	85346094	85345845	85346094	85344593	85344732	9945	2,4,8	0,2,2	5,8,8	0,0,1	406	73	0.00109893	0.0825929	1.0,0.264,0.418	1.0,1.0,0.59	-0.303	-30.3	30.3
10809	ENSG00000183258	DDX41	5	-	177515524	177515731	177515684	177515731	177515185	177515258	10809	18,19,24	162185164	30,24,23	124100109	233	73	0.00112595	0.082842	0.034,0.031,0.044	0.07,0.07,0.062	-0.031	-3.1	3.1
17671	ENSG00000167635	ZNF146	19	+	36215105	36215196	36215105	36215189	36228747	36228819	17671	16,20,23	0,1,0	16,27,18	8,1,0	80	73	0.00112343	0.082842	1.0,0.948,1.0	0.646,0.961,1.0	0.114	11.4	11.4
21025	ENSG00000196268	ZNF493	19	+	21397132	21397422	21397132	21397267	21405128	21405255	21025	0,1,1	5,2,0	7,2,2	0,5,0	228	73	0.00110932	0.082842	0.0,0.138,1.0	1.0,0.114,1.0	-0.325	-32.5	32.5
23618	ENSG00000055917	PUM2	2	-	20331716	20331937	20331729	20331937	20327309	20327378	23618	10,12,11	4,2,1	5,7,9	0,1,0	86	73	0.0011257	0.082842	0.68,0.836,0.903	1.0,0.856,1.0	-0.146	-14.6	14.6
4151	ENSG00000090487	SPG21	15	-	64989624	64989815	64989664	64989815	64983506	64983593	4151	5,1,5	85,101,74	14,3,13	98,72,74	113	73	0.00111341	0.082842	0.037,0.006,0.042	0.084,0.026,0.102	-0.042	-4.2	4.2
726	ENSG00000223756	TSSC2	11	+	3406498	3406715	3406498	3406560	3407621	3407697	726	68,73,73	0,0,0	91,76,53	5,0,3	228	73	0.00111686	0.082842	1.0,1.0,1.0	0.854,1.0,0.85	0.099	9.9	9.9
20591	ENSG00000255320	RP11-755F10.1	11	-	66246115	66246239	66246175	66246239	66244839	66245112	20591	6,1,4	5,10,5	1,0,1	3,10,2	133	73	0.00114532	0.083973	0.397,0.052,0.305	0.155,0.0,0.215	0.128	12.8	12.8
22497	ENSG00000233927	RPS28	19	+	8321499	8321711	8321499	8321569	8321952	8322097	22497	9,17,4	2,1,2	26,13,10	1,0,0	215	73	0.0011556	0.0844315	0.604,0.852,0.404	0.898,1.0,1.0	-0.346	-34.6	34.6
22756	ENSG00000214226	C17orf67	17	-	56833617	56833896	56833689	56833896	56832897	56833342	22756	10,4,4	0,0,2	10,2,9	3,2,4	145	73	0.00116906	0.0848428	1.0,1.0,0.502	0.627,0.335,0.531	0.336	33.6	33.6
735	ENSG00000184436	THAP7	22	-	21001706	21001795	21001717	21001795	21000646	21001411	735	2,2,3	0,1,0	4,6,0	2,0,5	84	73	0.00116932	0.0848428	1.0,0.635,1.0	0.635,1.0,0.0	0.333	33.3	33.3
18475	ENSG00000273299	CTB-13L3.1	7	+	90405518	90405612	90405518	90405608	90466409	90466513	18475	2,1,2	7,2,4	9,3,8	3,2,4	77	73	0.00117928	0.0852699	0.213,0.322,0.322	0.74,0.587,0.655	-0.375	-37.5	37.5
21966	ENSG00000132376	INPP5K	17	-	1509167	1509353	1509177	1509353	1508114	1508226	21966	11,3,4	21,27,27	3,1,2	44,31,33	83	73	0.00120069	0.08652	0.315,0.089,0.115	0.057,0.028,0.051	0.128	12.8	12.8
16486	ENSG00000256206	RP11-140L24.4	11	-	14494531	14494727	14494572	14494727	14494209	14494439	16486	6,1,2	4,1,2	1,0,1	0,1,0	114	73	0.00120784	0.0865811	0.49,0.39,0.39	1.0,0.0,1.0	-0.243	-24.3	24.3
6214	ENSG00000138430	OLA1	2	-	174246710	174246815	174246714	174246815	174229307	174229451	6214	0,1,1	176133152	1,1,17	194172151	77	73	0.0012098	0.0865811	0.0,0.007,0.006	0.005,0.005,0.096	-0.031	-3.1	3.1
17150	ENSG00000174652	ZNF266	19	-	9418761	9419299	9419216	9419299	9418504	9418631	17150	57,69,69	7,7,8	52,73,78	0,1,5	528	73	0.00121643	0.0867599	0.53,0.577,0.544	1.0,0.91,0.683	-0.314	-31.4	31.4
13705	ENSG00000152818	UTRN	6	+	144840739	144840836	144840739	144840832	144846804	144846827	13705	5,5,4	54,61,50	1,1,1	52,54,38	77	73	0.00126354	0.0895107	0.081,0.072,0.07	0.018,0.017,0.024	0.055	5.5	5.5
20002	ENSG00000160194	NDUFV3	21	+	42879643	42879791	42879643	42879721	42883605	42883795	20002	9,16,14	4,2,2	23,5,11	0,1,1	143	73	0.00126287	0.0895107	0.535,0.803,0.781	1.0,0.719,0.849	-0.15	-15	15
11355	ENSG00000163069	SGCB	4	-	52031851	52031961	52031874	52031961	52029774	52029863	11355	0,2,0	3,0,2	0,3,2	1,1,0	96	73	0.00127782	0.089536	0.0,1.0,0.0	0.0,0.695,1.0	-0.232	-23.2	23.2
13370	ENSG00000141380	SS18	18	-	26091003	26091192	26091091	26091192	26087500	26087577	13370	11,2,5	1,6,3	3,6,4	1,0,1	161	73	0.00128821	0.089536	0.833,0.131,0.43	0.576,1.0,0.645	-0.276	-27.6	27.6
15776	ENSG00000167995	BEST1	11	+	61958145	61958501	61958145	61958298	61959497	61959578	15776	3,4,7	0,0,0	1,0,1	1,1,0	276	73	0.00128771	0.089536	1.0,1.0,1.0	0.209,0.0,1.0	0.597	59.7	59.7
17084	ENSG00000166887	VPS39	15	-	42179996	42180089	42180040	42180089	42178449	42178570	17084	5,1,4	1,2,4	0,2,3	1,0,0	117	73	0.00127801	0.089536	0.757,0.238,0.384	0.0,1.0,1.0	-0.207	-20.7	20.7
18934	ENSG00000065000	AP3D1	19	-	2130393	2130478	2130407	2130478	2129317	2129457	18934	4,9,11	59,59,46	1,5,5	81,91,64	87	73	0.00127929	0.089536	0.054,0.113,0.167	0.01,0.044,0.062	0.073	7.3	7.3
5851	ENSG00000162910	MRPL55	1	-	228108436	228109021	228108954	228109021	228108234	228108318	5851	325428339	35,30,32	286246224	52,38,29	591	73	0.00128952	0.089536	0.534,0.638,0.567	0.405,0.444,0.488	0.134	13.4	13.4
18178	ENSG00000205593	DENND6B	22	-	50314387	50314442	50314399	50314442	50314206	50314272	18178	1,0,0	8,11,2	2,5,1	16,3,15	85	73	0.00129406	0.0895549	0.097,0.0,0.0	0.097,0.589,0.054	-0.214	-21.4	21.4
17872	ENSG00000255152	MSH5-SAPCD1	6	+	31761817	31761955	31761817	31761865	31762111	31762185	17872	21,17,15	0,0,0	21,24,24	2,2,2	163	73	0.00130244	0.089838	1.0,1.0,1.0	0.825,0.843,0.843	0.163	16.3	16.3
10843	ENSG00000183323	CCDC125	5	-	69300007	69300127	69300011	69300127	69285336	69285467	10843	3,1,0	6,3,3	3,3,5	2,2,1	77	73	0.00131472	0.0901926	0.322,0.24,0.0	0.587,0.587,0.826	-0.479	-47.9	47.9
12853	ENSG00000213445	SIPA1	11	+	65647383	65647658	65647383	65647611	65649261	65649480	12853	78,61,48	0,2,1	152,53,34	5,2,7	120	73	0.00131707	0.0901926	1.0,0.949,0.967	0.949,0.942,0.747	0.093	9.3	9.3
17512	ENSG00000154767	XPC	3	-	14164729	14164933	14164812	14164933	14159740	14159830	17512	8,13,9	27,30,36	3,5,2	29,32,33	156	73	0.00132048	0.0901926	0.122,0.169,0.105	0.046,0.068,0.028	0.085	8.5	8.5
13727	ENSG00000168385	2002-09-01	2	+	241316421	241316575	241316421	241316555	241317498	241317594	13727	1,0,1	4,1,2	6,2,0	1,0,3	93	73	0.00132668	0.0903222	0.164,0.0,0.282	0.825,1.0,0.0	-0.46	-46	46
2	ENSG00000146263	MMS22L	6	-	97161993	97162045	97162001	97162045	97151577	97151867	2	1,2,5	4,5,10	1,0,2	15,17,22	81	73	0.00135592	0.0920142	0.184,0.265,0.311	0.057,0.0,0.076	0.209	20.9	20.9
10495	ENSG00000170638	TRABD	22	+	50185914	50186005	50185914	50185976	50193026	50193093	10495	1,3,3	23,40,26	13,16,7	66,41,47	102	73	0.00137255	0.0925447	0.03,0.051,0.076	0.124,0.218,0.096	-0.094	-9.4	9.4
2700	ENSG00000181090	EHMT1	9	+	137814430	137814541	137814430	137814508	137815946	137816062	2700	1,0,3	45,43,35	7,4,3	37,36,29	106	73	0.00137257	0.0925447	0.015,0.0,0.056	0.115,0.071,0.067	-0.061	-6.1	6.1
12296	ENSG00000111641	NOP2	12	-	6568118	6568297	6568138	6568297	6567815	6567922	12296	7,2,1	29,20,23	1,1,0	20,33,28	93	73	0.00139299	0.0934001	0.159,0.073,0.033	0.038,0.023,0.0	0.068	6.8	6.8
8955	ENSG00000258539	RP11-12J10.3	10	-	124789038	124789157	124789042	124789157	124774674	124774782	8955	13,7,11	14,10,16	18,20,22	11,9,6	77	73	0.00139416	0.0934001	0.468,0.399,0.395	0.608,0.678,0.777	-0.267	-26.7	26.7
4799	ENSG00000115541	HSPE1	2	+	197501483	197501581	197501483	197501549	197503038	197503382	4799	1,1,1	11,11,15	2,4,5	7,10,9	105	73	0.00140259	0.0936656	0.059,0.059,0.044	0.166,0.218,0.279	-0.167	-16.7	16.7
12791	ENSG00000264668	RP13-582O9.6	8	+	143247109	143247193	143247109	143247142	143249689	143251340	12791	6,6,7	1,0,1	7,6,4	0,7,2	124	73	0.00141801	0.0937986	0.779,1.0,0.805	1.0,0.335,0.541	0.236	23.6	23.6
14488	ENSG00000196684	HSH2D	19	+	16153042	16153208	16153042	16153204	16154398	16154491	14488	12,4,4	0,2,0	10,2,8	0,5,6	77	73	0.00141634	0.0937986	1.0,0.655,1.0	1.0,0.275,0.558	0.274	27.4	27.4
600	ENSG00000272752	STAG3L5P-PVRIG2P-PILRB	7	+	100353372	100354012	100353372	100353483	100355142	100355240	600	220377314	0,1,4	321328220	6,5,6	602	73	0.00140946	0.0937986	1.0,0.979,0.905	0.866,0.888,0.816	0.105	10.5	10.5
20549	ENSG00000033178	UBA6	4	-	67701025	67701148	67701048	67701148	67696644	67696707	20549	0,0,1	19,25,10	3,5,1	19,16,28	96	73	0.00143688	0.0944664	0.0,0.0,0.071	0.107,0.192,0.026	-0.085	-8.5	8.5
20713	ENSG00000118965	WDR35	2	-	19938229	19938401	19938264	19938401	19937742	19937946	20713	2,0,1	11,13,23	4,4,6	13,22,26	108	73	0.00144162	0.0944664	0.109,0.0,0.029	0.172,0.109,0.135	-0.093	-9.3	9.3
4124	ENSG00000183010	PYCR1	17	-	81936735	81936775	81936747	81936775	81936122	81936193	4124	20,27,29	305373319	40,38,76	478377302	85	73	0.00144103	0.0944664	0.053,0.059,0.072	0.067,0.08,0.178	-0.047	-4.7	4.7
20969	ENSG00000118873	RAB3GAP2	1	-	220151574	220151764	220151605	220151764	220151255	220151406	20969	1,1,2	43,45,41	7,4,2	34,27,33	104	73	0.00146434	0.0956563	0.016,0.015,0.033	0.126,0.094,0.041	-0.066	-6.6	6.6
11500	ENSG00000107521	HPS1	10	-	98433939	98434091	98433982	98434091	98430570	98430670	11500	16,18,15	0,0,0	20,11,14	3,2,1	116	73	0.00147607	0.0958258	1.0,1.0,1.0	0.808,0.776,0.898	0.173	17.3	17.3
21181	ENSG00000146701	MDH2	7	+	76054829	76055040	76054829	76054998	76057409	76057493	21181	24,30,24	149214621308	32,33,48	144111941000	115	73	0.0014724	0.0958258	0.01,0.013,0.012	0.014,0.017,0.03	-0.009	-0.9	0.9
2144	ENSG00000178607	ERN1	17	-	64053214	64053371	64053271	64053371	64052779	64052979	2144	2,5,3	19,22,12	1,0,1	18,16,21	130	73	0.00148443	0.0960306	0.056,0.113,0.123	0.03,0.0,0.026	0.079	7.9	7.9
5952	ENSG00000143575	HAX1	1	+	154272867	154273048	154272867	154272985	154273335	154273534	5952	5,14,4	0,2,0	8,7,6	5,0,2	136	73	0.00148838	0.0960306	1.0,0.79,1.0	0.462,1.0,0.617	0.237	23.7	23.7
11358	ENSG00000156990	RPUSD3	3	-	9843815	9844014	9843889	9844014	9843464	9843601	11358	1,10,3	45,38,37	17,11,12	53,37,39	147	73	0.0014967	0.096068	0.011,0.116,0.039	0.137,0.129,0.133	-0.078	-7.8	7.8
13580	ENSG00000132591	ERAL1	17	+	28858397	28858633	28858397	28858486	28858963	28859104	13580	6,14,11	5,2,0	17,10,19	0,0,2	220	73	0.00149813	0.096068	0.285,0.699,1.0	1.0,1.0,0.759	-0.258	-25.8	25.8
19064	ENSG00000067225	PKM	15	-	72231018	72231181	72231115	72231181	72218943	72219110	19064	28,42,25	130114231086	47,36,74	145812351180	170	73	0.00151926	0.0965556	0.009,0.013,0.01	0.014,0.012,0.026	-0.007	-0.7	0.7
3240	ENSG00000078487	ZCWPW1	7	-	100419001	100419189	100419110	100419189	100417065	100417183	3240	1,3,1	1,1,0	1,2,0	1,0,1	182	73	0.00151333	0.0965556	0.286,0.546,1.0	0.286,1.0,0.0	0.182	18.2	18.2
7761	ENSG00000113387	SUB1	5	+	32594570	32594872	32594570	32594615	32598960	32599069	7761	2,6,10	2,2,0	7,7,13	0,0,0	330	73	0.00151954	0.0965556	0.181,0.399,1.0	1.0,1.0,1.0	-0.473	-47.3	47.3
1430	ENSG00000114812	VIPR1	3	+	42530778	42530932	42530778	42530912	42531470	42531531	1430	12,15,16	4,2,2	8,5,2	0,0,1	93	73	0.00153594	0.0970091	0.702,0.855,0.863	1.0,1.0,0.611	-0.064	-6.4	6.4
23543	ENSG00000173715	C11orf80	11	+	66801030	66801197	66801030	66801161	66803994	66804194	23543	3,5,1	1,1,0	3,2,5	1,1,5	109	73	0.00153181	0.0970091	0.668,0.77,1.0	0.668,0.573,0.401	0.265	26.5	26.5
13430	ENSG00000130713	EXOSC2	9	+	130695491	130695606	130695491	130695593	130699328	130699394	13430	6,9,4	3,0,3	8,6,1	0,1,0	86	73	0.00154242	0.0971264	0.629,1.0,0.531	1.0,0.836,1.0	-0.225	-22.5	22.5
2532	ENSG00000182004	SNRPE	1	+	203861614	203861858	203861614	203861749	203862181	203862226	2532	18,7,15	2,0,0	30,11,10	5,0,4	182	73	0.00154997	0.0973093	0.783,1.0,1.0	0.706,1.0,0.501	0.192	19.2	19.2
10959	ENSG00000114850	SSR3	3	-	156548804	156548998	156548886	156548998	156544307	156544439	10959	7,7,11	1,0,1	11,8,8	5,0,3	155	73	0.00156745	0.098052	0.767,1.0,0.838	0.509,1.0,0.557	0.18	18	18
11301	ENSG00000105792	CFAP69	7	+	90268285	90268384	90268285	90268330	90271525	90271675	11301	11,18,26	0,1,0	13,29,23	1,5,1	127	73	0.00157115	0.098052	1.0,0.912,1.0	0.882,0.769,0.93	0.11	11	11
8272	ENSG00000105202	FBL	19	-	39840619	39840787	39840655	39840787	39840413	39840515	8272	2,3,8	1,3,1	9,7,4	1,0,0	109	73	0.0015777	0.0981687	0.573,0.401,0.843	0.858,1.0,1.0	-0.347	-34.7	34.7
23484	ENSG00000120688	WBP4	13	+	41062643	41062874	41062643	41062716	41065015	41065078	23484	8,7,10	41,54,30	19,19,14	36,35,39	231	73	0.00159352	0.0988301	0.058,0.039,0.095	0.143,0.146,0.102	-0.066	-6.6	6.6
623	ENSG00000162302	RPS6KA4	11	+	64359377	64359433	64359377	64359403	64360162	64360381	623	7,5,8	2,2,4	11,9,3	0,0,2	103	73	0.00159776	0.0988301	0.713,0.639,0.586	1.0,1.0,0.515	-0.192	-19.2	19.2
20844	ENSG00000280987	MATR3	5	+	139293749	139293820	139293749	139293805	139314674	139314736	20844	2,5,4	19,27,11	0,0,2	11,18,9	88	73	0.00160858	0.099207	0.08,0.133,0.232	0.0,0.0,0.156	0.096	9.6	9.6
11782	ENSG00000196422	PPP1R26	9	+	135479078	135479186	135479078	135479111	135482682	135482815	11782	9,2,1	0,0,1	3,1,0	3,0,1	148	73	0.00162921	0.0998917	1.0,1.0,0.33	0.33,1.0,0.0	0.333	33.3	33.3
2731	ENSG00000245958	RP11-33B1.1	4	+	119457970	119458170	119457970	119458077	119460182	119460280	2731	5,3,2	2,1,1	3,1,2	0,0,0	166	73	0.00162792	0.0998917	0.524,0.569,0.468	1.0,1.0,1.0	-0.48	-48	48
22459	ENSG00000071082	RPL31	2	+	101004157	101004361	101004157	101004283	101005958	101006069	22459	195138114	442735493270	169,136,56	464038764181	151	73	0.001642	0.100382	0.021,0.018,0.017	0.017,0.017,0.006	0.005	0.5	0.5
12322	ENSG00000110171	TRIM3	11	-	6473764	6473984	6473790	6473984	6465564	6465732	12322	0,0,0	14,6,5	2,4,1	16,16,6	99	73	0.00165092	0.100634	0.0,0.0,0.0	0.084,0.156,0.109	-0.116	-11.6	11.6
3273	ENSG00000125257	ABCC4	13	-	95266098	95266264	95266111	95266264	95247642	95247753	3273	7,2,0	21,12,13	0,0,2	13,20,16	86	73	0.00166347	0.100813	0.221,0.124,0.0	0.0,0.0,0.096	0.083	8.3	8.3
9992	ENSG00000073803	MAP3K13	3	+	185428496	185429056	185428496	185428946	185437446	185437630	9992	10,2,0	0,0,1	4,11,4	1,3,4	183	73	0.00166214	0.100813	1.0,1.0,0.0	0.615,0.594,0.285	0.169	16.9	16.9
9225	ENSG00000181929	PRKAG1	12	-	49016599	49016839	49016606	49016839	49013061	49013110	9225	2,2,1	3,0,4	0,0,0	1,9,2	80	73	0.00168299	0.101702	0.378,1.0,0.186	0.0,0.0,0.0	0.521	52.1	52.1
1397	ENSG00000184470	TXNRD2	22	-	19877031	19877234	19877039	19877234	19875521	19875807	1397	5,4,5	61,58,58	23,13,16	139,81,57	81	73	0.00170332	0.102635	0.069,0.059,0.072	0.13,0.126,0.202	-0.086	-8.6	8.6
10245	ENSG00000141576	RNF157	17	-	76154279	76154328	76154282	76154328	76152354	76152465	10245	3,5,1	19,29,36	0,1,0	24,23,18	76	73	0.00171249	0.102892	0.132,0.142,0.026	0.0,0.04,0.0	0.087	8.7	8.7
10492	ENSG00000170638	TRABD	22	+	50185917	50186045	50185917	50186005	50193026	50193093	10492	3,2,0	0,0,1	5,2,3	3,2,1	113	73	0.00172773	0.103511	1.0,1.0,0.0	0.518,0.392,0.66	0.143	14.3	14.3
6762	ENSG00000278610	RP11-455P21.3	1	+	222815063	222815171	222815063	222815078	222823883	222823945	6762	8,6,2	0,2,0	7,5,4	1,1,4	166	73	0.0017357	0.103692	1.0,0.569,1.0	0.755,0.687,0.305	0.274	27.4	27.4
11825	ENSG00000163406	SLC15A2	3	+	121923221	121923394	121923221	121923266	121924350	121924383	11825	0,0,2	6,9,13	2,5,2	7,10,7	201	73	0.00180982	0.10517	0.0,0.0,0.053	0.094,0.154,0.094	-0.096	-9.6	9.6
12115	ENSG00000085978	ATG16L1	2	+	233251713	233251955	233251713	233251942	233256101	233256195	12115	7,4,2	15,13,18	3,0,0	13,16,9	86	73	0.00182564	0.10517	0.284,0.207,0.086	0.164,0.0,0.0	0.138	13.8	13.8
13187	ENSG00000062485	CS	12	-	56299790	56300023	56299827	56300023	56298608	56298691	13187	1,2,1	1,6,0	2,2,2	1,1,0	110	73	0.00181428	0.10517	0.399,0.181,1.0	0.57,0.57,1.0	-0.187	-18.7	18.7
13694	ENSG00000189007	ADAT2	6	-	143438585	143438694	143438589	143438694	143433830	143433981	13694	5,0,2	12,13,9	1,0,0	10,14,14	77	73	0.00180306	0.10517	0.283,0.0,0.174	0.087,0.0,0.0	0.123	12.3	12.3
14912	ENSG00000087274	ADD1	4	+	2904763	2905108	2904763	2905015	2907742	2907844	14912	69,78,67	65,62,43	43,55,50	77,54,77	166	73	0.00182451	0.10517	0.318,0.356,0.407	0.197,0.309,0.222	0.118	11.8	11.8
16586	ENSG00000002016	RAD52	12	-	914410	914532	914430	914532	913893	914121	16586	2,1,0	3,8,10	2,4,5	3,8,5	93	73	0.00178556	0.10517	0.344,0.089,0.0	0.344,0.282,0.44	-0.211	-21.1	21.1
19054	ENSG00000154122	ANKH	5	-	14716941	14717088	14716984	14717088	14716705	14716835	19054	28,27,28	0,0,1	43,39,27	3,4,1	116	73	0.00178937	0.10517	1.0,1.0,0.946	0.9,0.86,0.944	0.081	8.1	8.1
19471	ENSG00000168070	C11orf85	11	-	64954042	64954802	64954756	64954802	64950354	64950430	19471	18,30,31	1,0,0	45,33,32	1,3,1	787	73	0.0018183	0.10517	0.625,1.0,1.0	0.807,0.505,0.748	0.188	18.8	18.8
20470	ENSG00000175470	PPP2R2D	10	+	131940581	131940841	131940581	131940792	131943967	131943997	20470	2,2,2	9,5,1	1,5,3	3,0,0	122	73	0.00179093	0.10517	0.117,0.193,0.545	0.166,1.0,1.0	-0.437	-43.7	43.7
22498	ENSG00000233927	RPS28	19	+	8321499	8321699	8321499	8321569	8321952	8322097	22498	12,16,4	2,1,2	26,14,10	1,0,0	203	73	0.00179978	0.10517	0.683,0.852,0.418	0.903,1.0,1.0	-0.317	-31.7	31.7
4987	ENSG00000213614	HEXA	15	-	72353690	72355624	72355558	72355624	72353067	72353178	4987	121104100	16,13,14	90,105,74	2,1,5	1941	73	0.00178444	0.10517	0.221,0.231,0.212	0.629,0.798,0.358	-0.374	-37.4	37.4
6628	ENSG00000198160	MIER1	1	+	66984571	66984775	66984571	66984592	66986402	66986670	6628	93,86,69	2,0,0	94151116	5,4,2	256	73	0.0017824	0.10517	0.93,1.0,1.0	0.843,0.915,0.943	0.076	7.6	7.6
9555	ENSG00000122034	GTF3A	13	+	27426253	27426479	27426253	27426426	27427091	27427192	9555	6,1,3	2,0,0	1,6,1	2,2,1	126	73	0.00178331	0.10517	0.635,1.0,1.0	0.225,0.635,0.367	0.469	46.9	46.9
3183	ENSG00000127586	CHTF18	16	+	795946	796098	795946	796077	796716	796861	3183	1,0,1	4,23,14	6,3,3	33,22,18	94	73	0.0018476	0.106143	0.163,0.0,0.053	0.124,0.096,0.115	-0.04	-4	4
16797	ENSG00000104365	IKBKB	8	+	42322346	42322498	42322346	42322494	42325969	42326097	16797	0,1,0	35,25,29	2,5,2	23,50,24	77	73	0.00186768	0.107004	0.0,0.037,0.0	0.076,0.087,0.073	-0.066	-6.6	6.6
3912	ENSG00000141002	TCF25	16	+	89908965	89909107	89908965	89909083	89910590	89910663	3912	7,5,6	1,0,1	11,13,3	4,1,3	97	73	0.00191016	0.109139	0.84,1.0,0.819	0.674,0.907,0.429	0.216	21.6	21.6
18731	ENSG00000085998	POMGNT1	1	-	46198008	46198102	46198050	46198102	46197701	46197871	18731	2,2,2	0,1,0	2,4,2	3,2,0	115	73	0.00192587	0.109738	1.0,0.559,1.0	0.297,0.559,1.0	0.234	23.4	23.4
17148	ENSG00000174652	ZNF266	19	-	9419050	9419299	9419216	9419299	9418504	9418631	17148	22,31,30	7,7,8	19,26,37	0,1,5	239	73	0.00196331	0.110965	0.49,0.575,0.534	1.0,0.888,0.693	-0.327	-32.7	32.7
17670	ENSG00000167635	ZNF146	19	+	36215095	36215189	36215095	36215155	36228747	36228819	17670	1,3,0	6,3,4	10,1,3	2,2,1	107	73	0.00195798	0.110965	0.102,0.406,0.0	0.773,0.254,0.672	-0.397	-39.7	39.7
19073	ENSG00000100567	PSMA3	14	+	58257903	58257998	58257903	58257997	58260958	58261020	19073	0,9,0	2,1,1	0,4,2	1,1,0	74	73	0.00196857	0.110965	0.0,0.899,0.0	0.0,0.798,1.0	-0.3	-30	30
8686	ENSG00000204438	GPANK1	6	-	31665089	31665185	31665094	31665185	31664840	31665003	8686	0,0,1	1,1,0	1,1,1	0,1,0	78	73	0.00196766	0.110965	0.0,0.0,1.0	1.0,0.483,1.0	-0.494	-49.4	49.4
622	ENSG00000162302	RPS6KA4	11	+	64359377	64359449	64359377	64359403	64360162	64360381	622	31,28,40	2,2,4	69,46,31	0,0,2	119	73	0.00198218	0.111433	0.905,0.896,0.86	1.0,1.0,0.905	-0.081	-8.1	8.1
9074	ENSG00000149806	FAU	11	-	65122047	65122153	65122089	65122153	65121738	65121821	9074	25,50,26	151014471178	75,51,51	212713781128	115	73	0.00200233	0.112265	0.01,0.021,0.014	0.022,0.023,0.028	-0.009	-0.9	0.9
15377	ENSG00000166971	AKTIP	16	-	53503117	53503209	53503121	53503209	53500217	53500329	15377	1,0,0	3,2,1	0,1,5	1,1,4	77	73	0.00203398	0.113131	0.24,0.0,0.0	0.0,0.487,0.542	-0.263	-26.3	26.3
1758	ENSG00000095787	WAC	10	+	28534021	28534182	28534021	28534034	28535561	28535757	1758	10,4,5	48,62,61	2,0,3	66,51,69	221	73	0.00203309	0.113131	0.064,0.021,0.026	0.01,0.0,0.014	0.029	2.9	2.9
18131	ENSG00000090266	NDUFB2	7	+	140697295	140697516	140697295	140697391	140702865	140703010	18131	15,9,11	17,18,17	16,12,9	9,5,4	198	73	0.00202582	0.113131	0.245,0.156,0.193	0.396,0.469,0.453	-0.241	-24.1	24.1
21191	ENSG00000145216	FIP1L1	4	+	53452919	53453142	53452919	53453133	53458652	53458790	21191	3,1,1	65,59,64	5,9,2	43,71,48	82	73	0.00207096	0.114884	0.039,0.015,0.014	0.094,0.101,0.036	-0.054	-5.4	5.4
15896	ENSG00000090621	PABPC4	1	-	39564422	39564542	39564470	39564542	39563613	39563741	15896	78,110,89	0,1,2	106,116,75	1,7,5	121	73	0.0020851	0.115363	1.0,0.985,0.964	0.985,0.909,0.9	0.052	5.2	5.2
3706	ENSG00000100028	SNRPD3	22	+	24556006	24556228	24556006	24556076	24557656	24557803	3706	6,17,3	0,1,0	11,12,6	3,0,2	225	73	0.0021648	0.119201	1.0,0.847,1.0	0.543,1.0,0.493	0.27	27	27
4131	ENSG00000183010	PYCR1	17	-	81937241	81937300	81937257	81937300	81936747	81936861	4131	26,36,22	4,3,1	53,27,30	10,9,12	89	73	0.00216585	0.119201	0.842,0.908,0.947	0.813,0.711,0.672	0.167	16.7	16.7
14494	ENSG00000142185	TRPM2	21	+	44426659	44426839	44426659	44426736	44435130	44435217	14494	4,9,8	95,118,82	2,0,0	112,49,77	176	73	0.00219121	0.119525	0.017,0.031,0.039	0.007,0.0,0.0	0.027	2.7	2.7
21845	ENSG00000149743	TRPT1	11	-	64224800	64225580	64225498	64225580	64224545	64224717	21845	377360351	2,6,1	394259247	0,1,0	771	73	0.00219113	0.119525	0.947,0.85,0.971	1.0,0.961,1.0	-0.064	-6.4	6.4
2459	ENSG00000248101	AC002116.8	19	-	36013000	36013046	36013020	36013046	36011403	36011464	2459	11,8,9	84,65,50	4,2,3	79,49,53	93	73	0.00219065	0.119525	0.093,0.088,0.124	0.038,0.031,0.043	0.064	6.4	6.4
6427	ENSG00000144224	UBXN4	2	+	135742541	135742753	135742541	135742594	135748266	135748369	6427	4,4,1	0,1,3	6,4,2	0,0,0	232	73	0.00219454	0.119525	1.0,0.557,0.095	1.0,1.0,1.0	-0.449	-44.9	44.9
8521	ENSG00000111581	NUP107	12	+	68689532	68689656	68689532	68689619	68690630	68690746	8521	2,6,2	36,58,36	10,15,6	42,55,50	110	73	0.0022232	0.120773	0.036,0.064,0.036	0.136,0.153,0.074	-0.076	-7.6	7.6
13734	ENSG00000116030	SUMO1	2	-	202238389	202238576	202238439	202238576	202220031	202220106	13734	6,4,2	212129166	10,3,18	169163169	123	73	0.00223712	0.120903	0.017,0.018,0.007	0.034,0.011,0.059	-0.021	-2.1	2.1
5251	ENSG00000050130	JKAMP	14	+	59498726	59498921	59498726	59498908	59501190	59501267	5251	6,4,3	61,58,67	2,0,1	63,76,52	86	73	0.00223646	0.120903	0.077,0.055,0.037	0.026,0.0,0.016	0.042	4.2	4.2
14873	ENSG00000125676	THOC2	X	-	123640525	123640622	123640537	123640622	123638933	123639027	14873	3,10,12	70,85,66	18,23,13	77,67,72	85	73	0.00226182	0.12161	0.036,0.092,0.135	0.167,0.228,0.134	-0.089	-8.9	8.9
20283	ENSG00000155329	ZCCHC10	5	-	133022797	133022906	133022840	133022906	133019037	133019203	20283	1,2,0	13,7,16	3,5,3	16,10,7	116	73	0.00225631	0.12161	0.046,0.152,0.0	0.106,0.239,0.212	-0.12	-12	12
16716	ENSG00000008283	CYB561	17	-	63436619	63436826	63436713	63436826	63436053	63436152	16716	40,69,64	0,8,6	105,92,61	5,0,0	167	73	0.00228301	0.122436	1.0,0.79,0.823	0.902,1.0,1.0	-0.096	-9.6	9.6
21300	ENSG00000014824	SLC30A9	4	+	42078211	42078450	42078211	42078325	42086081	42090457	21300	113,69,92	97,73,65	90,84,64	102101124	198	73	0.00232606	0.12317	0.3,0.258,0.343	0.245,0.235,0.16	0.087	8.7	8.7
3589	ENSG00000070610	GBA2	9	-	35744218	35744391	35744296	35744391	35743275	35743326	3589	24,24,19	1,2,1	28,19,11	4,6,4	151	73	0.00231209	0.12317	0.921,0.853,0.902	0.772,0.605,0.571	0.243	24.3	24.3
6593	ENSG00000143578	CREB3L4	1	+	153968236	153968381	153968236	153968310	153968521	153968682	6593	9,10,7	112106115	3,9,2	188154151	144	73	0.00231479	0.12317	0.039,0.046,0.03	0.008,0.029,0.007	0.024	2.4	2.4
7451	ENSG00000053747	LAMA3	18	+	23822251	23822384	23822251	23822375	23824422	23824565	7451	1,0,0	18,13,15	2,3,4	28,31,24	82	73	0.00231776	0.12317	0.047,0.0,0.0	0.06,0.079,0.129	-0.074	-7.4	7.4
8218	ENSG00000086205	FOLH1	11	-	49186638	49186769	49186643	49186769	49183150	49183242	8218	139156102	56,53,44	188203168	40,35,55	78	73	0.00232091	0.12317	0.699,0.734,0.685	0.815,0.844,0.741	-0.094	-9.4	9.4
12783	ENSG00000160445	ZER1	9	-	128750615	128750789	128750621	128750789	128742529	128742745	12783	29,48,39	8,5,2	34,57,37	10,27,9	79	73	0.00234452	0.123666	0.77,0.899,0.947	0.759,0.661,0.792	0.135	13.5	13.5
14014	ENSG00000092931	MFSD11	17	+	76736852	76737095	76736852	76737086	76738281	76738448	14014	18,14,6	0,0,0	35,12,19	4,1,2	82	73	0.00234724	0.123666	1.0,1.0,1.0	0.886,0.914,0.894	0.102	10.2	10.2
9488	ENSG00000152795	HNRNPDL	4	-	82428749	82428886	82428761	82428886	82428277	82428446	9488	0,6,3	1,1,0	2,2,1	4,1,3	85	73	0.00236638	0.124362	0.0,0.837,1.0	0.3,0.632,0.223	0.227	22.7	22.7
21444	ENSG00000149136	SSRP1	11	-	57326666	57326889	57326702	57326889	57325984	57326478	21444	14,22,10	403404331	12,11,60	359384324	109	73	0.00237301	0.124399	0.023,0.035,0.02	0.022,0.019,0.11	-0.024	-2.4	2.4
22608	ENSG00000163444	TMEM183A	1	+	203020800	203020948	203020800	203020891	203022854	203024848	22608	127151110	2,6,4	116139121	2,0,0	130	73	0.00238063	0.124487	0.973,0.934,0.939	0.97,1.0,1.0	-0.041	-4.1	4.1
18837	ENSG00000223546	LINC00630	X	+	102839825	102839972	102839825	102839863	102845856	102846020	18837	5,8,9	0,2,0	6,7,2	2,2,1	182	73	0.00238693	0.124507	1.0,0.616,1.0	0.546,0.584,0.445	0.347	34.7	34.7
21180	ENSG00000146701	MDH2	7	+	76054829	76055063	76054829	76054998	76057409	76057493	21180	24,32,27	149214621308	33,35,49	144111941000	138	73	0.00242333	0.126091	0.008,0.011,0.011	0.012,0.015,0.025	-0.007	-0.7	0.7
6905	ENSG00000131381	RBSN	3	-	15085860	15086112	15085870	15086112	15084999	15085045	6905	24,22,20	0,1,0	9,25,25	2,2,3	83	73	0.00244434	0.12687	1.0,0.951,1.0	0.798,0.917,0.88	0.119	11.9	11.9
11254	ENSG00000134684	YARS	1	-	32817182	32817244	32817187	32817244	32810910	32811057	11254	5,6,9	202200178	6,13,39	258264236	78	73	0.00245796	0.127262	0.023,0.027,0.045	0.021,0.044,0.134	-0.035	-3.5	3.5
16578	ENSG00000066651	TRMT11	6	+	125995966	125996077	125995966	125996040	125998052	125998134	16578	6,0,2	20,10,20	0,0,0	16,16,12	110	73	0.00247201	0.127674	0.166,0.0,0.062	0.0,0.0,0.0	0.076	7.6	7.6
23425	ENSG00000278259	MYO19	17	-	36507790	36507881	36507802	36507881	36507398	36507512	23425	6,5,5	49,41,49	18,14,18	65,72,49	85	73	0.00249413	0.1285	0.095,0.095,0.081	0.192,0.143,0.24	-0.101	-10.1	10.1
19308	ENSG00000142186	SCYL1	11	+	65525920	65526048	65525920	65526040	65526123	65526350	19308	14,16,17	0,1,0	14,15,17	5,0,2	81	73	0.00250452	0.128719	1.0,0.935,1.0	0.716,1.0,0.885	0.111	11.1	11.1
14887	ENSG00000117616	RSRP1	1	-	25244176	25245301	25245149	25245301	25243549	25243633	14887	91,88,104	8,5,2	66,73,77	2,0,1	1046	73	0.00252014	0.129205	0.443,0.551,0.784	0.697,1.0,0.843	-0.254	-25.4	25.4
13051	ENSG00000095059	DHPS	19	-	12680149	12680325	12680195	12680325	12679800	12679922	13051	45,68,50	0,0,1	89,52,46	5,1,3	119	73	0.0025534	0.130044	1.0,1.0,0.968	0.916,0.97,0.904	0.059	5.9	5.9
16673	ENSG00000131238	PPT1	1	-	40097110	40097245	40097114	40097245	40092397	40092507	16673	2,0,5	81,72,61	12,4,11	110,97,88	77	73	0.0025551	0.130044	0.023,0.0,0.072	0.094,0.038,0.106	-0.048	-4.8	4.8
9474	ENSG00000132549	VPS13B	8	+	99013265	99013347	99013265	99013271	99013759	99013935	9474	11,5,14	0,2,0	5,9,5	2,1,3	149	73	0.0025427	0.130044	1.0,0.551,1.0	0.551,0.815,0.45	0.245	24.5	24.5
2719	ENSG00000105258	POLR2I	19	-	36114150	36114251	36114176	36114251	36114014	36114066	2719	66,61,33	154106112	35,37,12	150,99,107	99	73	0.00256406	0.130183	0.24,0.298,0.178	0.147,0.216,0.076	0.092	9.2	9.2
18945	ENSG00000161692	DBF4B	17	+	44732177	44732349	44732177	44732265	44734089	44734163	18945	0,2,3	1,2,5	2,6,8	1,2,1	157	73	0.00257056	0.130198	0.0,0.317,0.218	0.482,0.582,0.788	-0.439	-43.9	43.9
11359	ENSG00000156990	RPUSD3	3	-	9843724	9843942	9843815	9843942	9843464	9843601	11359	9,4,6	0,1,0	21,12,12	1,1,4	164	73	0.00260154	0.130986	1.0,0.64,1.0	0.903,0.842,0.572	0.108	10.8	10.8
1964	ENSG00000102781	KATNAL1	13	-	30240897	30241086	30240958	30241086	30240459	30240565	1964	4,3,3	22,18,13	1,2,0	15,32,26	134	73	0.00260485	0.130986	0.09,0.083,0.112	0.035,0.033,0.0	0.072	7.2	7.2
4014	ENSG00000275023	MLLT6	17	+	38707762	38707991	38707762	38707872	38709172	38709276	4014	2,5,3	35,41,55	7,12,10	44,53,40	192	73	0.00259459	0.130986	0.021,0.044,0.02	0.057,0.079,0.087	-0.046	-4.6	4.6
19435	ENSG00000115548	KDM3A	2	+	86484941	86485043	86484941	86485029	86485728	86485859	19435	12,6,6	48,47,39	3,4,1	41,59,33	87	73	0.00263541	0.132205	0.173,0.097,0.114	0.058,0.054,0.025	0.082	8.2	8.2
10884	ENSG00000128609	NDUFA5	7	-	123545599	123545676	123545610	123545676	123541029	123542220	10884	12,13,6	984778674	12,8,33	622714708	84	73	0.00264612	0.132426	0.01,0.014,0.008	0.016,0.01,0.039	-0.011	-1.1	1.1
21563	ENSG00000139631	CSAD	12	-	53171877	53171988	53171881	53171988	53171325	53171441	21563	1,0,1	10,10,17	3,3,2	16,6,15	77	73	0.00266841	0.133223	0.087,0.0,0.053	0.151,0.322,0.112	-0.148	-14.8	14.8
2365	ENSG00000101333	PLCB4	20	+	9407916	9408070	9407916	9408058	9408632	9408717	2365	1,0,3	31,44,59	3,5,6	53,37,37	85	73	0.00269466	0.134215	0.027,0.0,0.042	0.046,0.104,0.122	-0.068	-6.8	6.8
5197	ENSG00000196678	ERI2	16	-	20806009	20806450	20806046	20806450	20803602	20803670	5197	2,15,7	0,0,0	8,10,6	2,2,1	110	73	0.00272108	0.135209	1.0,1.0,1.0	0.726,0.768,0.799	0.236	23.6	23.6
9855	ENSG00000092068	SLC7A8	14	-	23154216	23154450	23154258	23154450	23143078	23143204	9855	3,3,1	55,53,42	11,3,6	52,44,37	115	73	0.00273377	0.135519	0.033,0.035,0.015	0.118,0.041,0.093	-0.056	-5.6	5.6
23011	ENSG00000092841	MYL6	12	+	56158683	56159730	56158683	56158711	56159974	56160148	23011	363031282848	99,77,69	395024872611	62,42,51	1092	73	0.00274325	0.135668	0.71,0.731,0.734	0.81,0.798,0.774	-0.069	-6.9	6.9
10848	ENSG00000183323	CCDC125	5	-	69332662	69332793	69332671	69332793	69320454	69320580	10848	5,1,0	0,3,2	5,1,6	1,1,0	82	73	0.00276424	0.136064	1.0,0.229,0.0	0.817,0.471,1.0	-0.353	-35.3	35.3
9176	ENSG00000073578	SDHA	5	+	235143	235345	235143	235339	236427	236599	9176	7,7,9	239277217	15,22,6	266188169	79	73	0.00276267	0.136064	0.026,0.023,0.037	0.05,0.098,0.032	-0.031	-3.1	3.1
20302	ENSG00000113504	SLC12A7	5	-	1075890	1076236	1076137	1076236	1075370	1075490	20302	17,36,27	10,16,17	8,20,18	21,22,15	320	73	0.00278952	0.136987	0.279,0.339,0.266	0.08,0.172,0.215	0.139	13.9	13.9
13435	ENSG00000086189	DIMT1	5	-	62398428	62398560	62398510	62398560	62394484	62394607	13435	13,14,13	38,22,37	5,12,4	41,42,40	155	73	0.00281019	0.137679	0.139,0.231,0.142	0.054,0.119,0.045	0.098	9.8	9.8
16080	ENSG00000169914	OTUD3	1	+	19882512	19882734	19882512	19882720	19890384	19890533	16080	4,2,3	0,0,0	1,2,1	1,0,4	87	73	0.00283816	0.138108	1.0,1.0,1.0	0.456,1.0,0.173	0.457	45.7	45.7
3395	ENSG00000092203	TOX4	14	+	21487450	21487693	21487450	21487602	21488589	21488850	3395	100145135	2,8,5	164159131	1,3,1	164	73	0.0028343	0.138108	0.957,0.89,0.923	0.986,0.959,0.983	-0.053	-5.3	5.3
4755	ENSG00000123213	NLN	5	+	65792453	65792655	65792453	65792601	65809514	65809701	4755	123,116,96	0,0,3	136,136,97	7,3,3	127	73	0.00283868	0.138108	1.0,1.0,0.948	0.918,0.963,0.949	0.039	3.9	3.9
13953	ENSG00000125434	SLC25A35	17	-	8290436	8290678	8290614	8290678	8289853	8289984	13953	23,31,18	0,0,1	21,32,35	0,3,3	251	73	0.00285145	0.138408	1.0,1.0,0.84	1.0,0.756,0.772	0.104	10.4	10.4
990	ENSG00000066279	ASPM	1	-	197125028	197125191	197125045	197125191	197124869	197124955	990	0,1,0	5,6,11	1,2,4	9,13,13	90	73	0.00287178	0.139072	0.0,0.119,0.0	0.083,0.111,0.2	-0.092	-9.2	9.2
1553	ENSG00000198721	ECI2	6	-	4135407	4135597	4135510	4135597	4133552	4133711	1553	12,28,12	524534410	22,22,22	371329308	176	73	0.00290058	0.139501	0.009,0.021,0.012	0.024,0.027,0.029	-0.013	-1.3	1.3
511	ENSG00000179178	TMEM125	1	+	43272183	43272351	43272183	43272339	43272577	43272769	511	23,24,18	92,81,88	20,17,10	149110104	85	73	0.0028959	0.139501	0.177,0.203,0.149	0.103,0.117,0.076	0.078	7.8	7.8
6120	ENSG00000095066	HOOK2	19	-	12774634	12774741	12774668	12774741	12772873	12773044	6120	30,31,13	33,30,20	29,19,20	56,58,42	107	73	0.00288908	0.139501	0.383,0.413,0.307	0.261,0.183,0.245	0.138	13.8	13.8
8094	ENSG00000180104	EXOC3	5	+	465110	465287	465110	465272	465717	465845	8094	6,3,2	38,40,31	2,0,1	45,41,36	88	73	0.00291975	0.140101	0.116,0.059,0.051	0.036,0.0,0.023	0.056	5.6	5.6
21132	ENSG00000196547	MAN2A2	15	+	90903230	90903734	90903230	90903432	90904189	90904339	21132	2,3,3	9,16,3	10,5,9	13,4,6	375	73	0.00292724	0.14014	0.041,0.035,0.163	0.13,0.196,0.226	-0.104	-10.4	10.4
12425	ENSG00000204385	SLC44A4	6	-	31875809	31875930	31875851	31875930	31874928	31875028	12425	1,10,4	251319224	9,24,7	279348288	115	73	0.00294984	0.1409	0.003,0.02,0.011	0.02,0.042,0.015	-0.014	-1.4	1.4
22460	ENSG00000071082	RPL31	2	+	101004158	101004308	101004158	101004283	101005958	101006069	22460	192145116	442735493270	175,148,54	464038764181	98	73	0.00296108	0.141116	0.031,0.03,0.026	0.027,0.028,0.01	0.007	0.7	0.7
12522	ENSG00000079313	REXO1	19	-	1818678	1818735	1818705	1818735	1818481	1818595	12522	4,2,3	15,13,6	0,3,0	23,15,14	100	73	0.00298605	0.141342	0.163,0.101,0.267	0.0,0.127,0.0	0.135	13.5	13.5
12999	ENSG00000198208	RPS6KL1	14	-	74921977	74922485	74922340	74922485	74921276	74921561	12999	70,67,54	0,0,0	60,58,46	0,5,1	436	73	0.00298563	0.141342	1.0,1.0,1.0	1.0,0.66,0.885	0.152	15.2	15.2
16723	ENSG00000008283	CYB561	17	-	63436006	63436152	63436053	63436152	63435693	63435791	16723	13,16,16	232230186	37,34,25	309259208	120	73	0.00298453	0.141342	0.033,0.041,0.05	0.068,0.074,0.068	-0.029	-2.9	2.9
13693	ENSG00000189007	ADAT2	6	-	143438508	143438694	143438585	143438694	143433830	143433981	13693	1,2,1	3,0,1	1,1,5	1,0,0	150	73	0.00299887	0.141435	0.14,1.0,0.327	0.327,1.0,1.0	-0.287	-28.7	28.7
2195	ENSG00000271810	RP11-426L16.10	1	-	112705052	112705168	112705099	112705168	112703643	112703806	2195	26,28,25	93103109	24,13,16	153118105	120	73	0.00301499	0.141435	0.145,0.142,0.122	0.087,0.063,0.085	0.058	5.8	5.8
2416	ENSG00000180776	ZDHHC20	13	-	21401570	21401685	21401652	21401685	21400372	21400493	2416	6,2,13	65,57,67	5,3,1	77,87,85	155	73	0.00300229	0.141435	0.042,0.016,0.084	0.03,0.016,0.006	0.03	3	3
4478	ENSG00000251192	ZNF674	X	-	46545272	46545424	46545370	46545424	46544500	46544611	4478	6,1,1	2,3,0	0,0,0	10,5,2	171	73	0.00301191	0.141435	0.562,0.125,1.0	0.0,0.0,0.0	0.562	56.2	56.2
10975	ENSG00000128923	FAM63B	15	+	58821716	58821823	58821716	58821819	58831773	58831916	10975	0,1,2	19,27,14	1,3,6	14,20,16	77	73	0.00303696	0.142147	0.0,0.034,0.119	0.063,0.125,0.262	-0.099	-9.9	9.9
14608	ENSG00000159352	PSMD4	1	+	151264831	151265073	151264831	151265028	151265165	151265234	14608	1,4,5	0,1,4	8,4,2	0,0,0	118	73	0.0030447	0.142192	1.0,0.712,0.436	1.0,1.0,1.0	-0.284	-28.4	28.4
15784	ENSG00000090615	GOLGA3	12	-	132786688	132786787	132786692	132786787	132786338	132786555	15784	1,1,1	69,81,89	1,10,3	92,95,74	77	73	0.00305909	0.142547	0.014,0.012,0.011	0.01,0.091,0.037	-0.034	-3.4	3.4
9255	ENSG00000099194	SCD	10	+	100352621	100352868	100352621	100352723	100354426	100354632	9255	13,8,11	0,1,0	21,28,10	0,5,1	218	73	0.00307125	0.142796	1.0,0.728,1.0	1.0,0.652,0.77	0.102	10.2	10.2
10689	ENSG00000168092	PAFAH1B2	11	+	117163769	117163906	117163769	117163892	117167420	117171048	10689	0,1,2	110102113	10,2,8	182167147	87	73	0.00309751	0.14296	0.0,0.008,0.015	0.044,0.01,0.044	-0.025	-2.5	2.5
10695	ENSG00000179632	MAF1	8	+	144106075	144106247	144106075	144106241	144106342	144106674	10695	9,14,12	82,98,99	11,5,6	135143130	79	73	0.00312564	0.14296	0.092,0.117,0.101	0.07,0.031,0.041	0.056	5.6	5.6
15627	ENSG00000115966	ATF2	2	-	175113985	175114108	175113993	175114108	175111567	175111654	15627	5,3,3	37,26,22	0,1,3	47,53,32	81	73	0.00313387	0.14296	0.109,0.094,0.109	0.0,0.017,0.078	0.072	7.2	7.2
16719	ENSG00000008283	CYB561	17	-	63436654	63436826	63436713	63436826	63436053	63436152	16719	24,31,29	0,8,6	57,49,34	5,0,0	132	73	0.00313613	0.14296	1.0,0.682,0.728	0.863,1.0,1.0	-0.151	-15.1	15.1
17927	ENSG00000152102	FAM168B	2	-	131093230	131093428	131093331	131093428	131082576	131082657	17927	47,46,51	2,1,4	76,60,54	0,1,0	174	73	0.00313194	0.14296	0.908,0.951,0.842	1.0,0.962,1.0	-0.087	-8.7	8.7
20171	ENSG00000011485	PPP5C	19	+	46387092	46387259	46387092	46387235	46387365	46387453	20171	0,0,2	61,66,63	3,4,6	77,68,63	97	73	0.00311893	0.14296	0.0,0.0,0.023	0.028,0.042,0.067	-0.038	-3.8	3.8
6833	ENSG00000108773	KAT2A	17	-	42117357	42117596	42117387	42117596	42117034	42117161	6833	12,7,9	96,89,75	6,5,1	102,110,79	103	73	0.00310969	0.14296	0.081,0.053,0.078	0.04,0.031,0.009	0.044	4.4	4.4
8498	ENSG00000237595	RP11-112L6.3	20	-	50165968	50166102	50166029	50166102	50163463	50164123	8498	2,3,7	6,0,0	0,6,0	4,1,2	134	73	0.00312922	0.14296	0.154,1.0,1.0	0.0,0.766,0.0	0.463	46.3	46.3
8712	ENSG00000270647	TAF15	17	+	35824077	35824198	35824077	35824099	35833906	35833941	8712	338420318	43,44,43	378446435	73,88,70	172	73	0.00311117	0.14296	0.769,0.802,0.758	0.687,0.683,0.725	0.078	7.8	7.8
14023	ENSG00000099203	TMED1	19	-	10835462	10835632	10835578	10835632	10835255	10835353	14023	8,6,7	0,0,0	1,0,4	2,1,0	189	73	0.00314952	0.143259	1.0,1.0,1.0	0.162,0.0,1.0	0.613	61.3	61.3
21562	ENSG00000139631	CSAD	12	-	53159485	53159671	53159622	53159671	53158138	53158684	21562	2,5,1	18,26,14	6,11,17	39,28,20	210	73	0.00318645	0.144312	0.037,0.063,0.024	0.051,0.12,0.228	-0.092	-9.2	9.2
8133	ENSG00000179364	PACS2	14	+	105368458	105368539	105368458	105368515	105369840	105369900	8133	70,103,67	5,4,8	62,45,57	11,12,7	97	73	0.00317986	0.144312	0.913,0.951,0.863	0.809,0.738,0.86	0.107	10.7	10.7
12129	ENSG00000101236	RNF24	20	-	3934851	3935073	3934993	3935073	3931420	3934201	12129	5,4,11	16,18,26	3,4,0	24,26,19	215	73	0.0032714	0.14784	0.096,0.07,0.126	0.041,0.05,0.0	0.067	6.7	6.7
12858	ENSG00000130517	PGPEP1	19	+	18355894	18356055	18355894	18356011	18357382	18357615	12858	1,5,3	21,17,17	1,1,0	28,21,12	117	73	0.00329203	0.148075	0.029,0.155,0.099	0.022,0.029,0.0	0.077	7.7	7.7
1551	ENSG00000198721	ECI2	6	-	4130640	4130865	4130766	4130865	4130371	4130560	1551	14,19,6	674578603	22,18,44	675618562	199	73	0.00331774	0.148075	0.008,0.012,0.004	0.012,0.011,0.028	-0.009	-0.9	0.9
18820	ENSG00000152556	PFKM	12	+	48106115	48106252	48106115	48106181	48107364	48107455	18820	2,3,1	0,2,6	0,0,0	4,2,3	144	73	0.00331702	0.148075	1.0,0.432,0.078	0.0,0.0,0.0	0.503	50.3	50.3
329	ENSG00000108825	PTGES3L-AARSD1	17	-	42964401	42964478	42964442	42964478	42964105	42964237	329	59,73,49	0,1,0	103,81,62	4,5,1	114	73	0.00330789	0.148075	1.0,0.979,1.0	0.943,0.912,0.975	0.05	5	5
6796	ENSG00000159063	ALG8	11	-	78123988	78124214	78124020	78124214	78121064	78121174	6796	3,1,5	117,97,88	3,11,10	114,82,91	105	73	0.00330745	0.148075	0.018,0.007,0.038	0.018,0.085,0.071	-0.037	-3.7	3.7
7285	ENSG00000132768	DPH2	1	+	43970965	43971220	43970965	43971189	43971386	43971414	7285	1,3,2	28,38,27	7,8,7	39,38,35	104	73	0.00331896	0.148075	0.024,0.053,0.049	0.112,0.129,0.123	-0.079	-7.9	7.9
11985	ENSG00000236305	RP11-126L15.4	7	-	100852459	100852616	100852513	100852616	100837313	100837579	11985	5,4,9	1,1,1	8,0,2	4,1,3	127	73	0.00336126	0.149327	0.742,0.697,0.838	0.535,0.0,0.277	0.488	48.8	48.8
7934	ENSG00000101544	ADNP2	18	+	80109292	80109476	80109292	80109472	80117529	80117685	7934	1,2,4	18,17,13	1,0,0	21,8,20	77	73	0.00335448	0.149327	0.05,0.1,0.226	0.043,0.0,0.0	0.111	11.1	11.1
12163	ENSG00000275066	SYNRG	17	-	37561459	37561589	37561470	37561589	37561194	37561257	12163	0,0,0	41,47,38	3,3,3	33,34,50	84	73	0.00337076	0.149432	0.0,0.0,0.0	0.073,0.071,0.05	-0.065	-6.5	6.5
2188	ENSG00000167740	CYB5D2	17	+	4143210	4143763	4143210	4143345	4149890	4150031	2188	76,60,73	4,0,2	68,77,62	0,0,0	491	73	0.00337964	0.14951	0.739,1.0,0.844	1.0,1.0,1.0	-0.139	-13.9	13.9
1649	ENSG00000147535	PLPP5	8	-	38268298	38268461	38268370	38268461	38267896	38267960	1649	25,21,30	119,83,69	24,39,28	212199166	145	73	0.00338772	0.149552	0.096,0.113,0.18	0.054,0.09,0.078	0.056	5.6	5.6
1169	ENSG00000116857	TMEM9	1	-	201154227	201154418	201154361	201154418	201153857	201153959	1169	1,4,4	0,0,1	10,8,0	0,2,2	207	73	0.00339764	0.149674	1.0,1.0,0.585	1.0,0.585,0.0	0.333	33.3	33.3
13131	ENSG00000110713	NUP98	11	-	3760387	3760626	3760487	3760626	3753315	3753408	13131	2,4,6	19,19,20	1,1,1	21,15,17	173	73	0.00341318	0.14973	0.043,0.082,0.112	0.02,0.027,0.024	0.055	5.5	5.5
17001	ENSG00000215039	CD27-AS1	12	-	6443542	6443717	6443545	6443717	6439000	6439676	17001	2,0,0	4,10,1	3,1,3	3,5,7	76	73	0.00340863	0.14973	0.324,0.0,0.0	0.49,0.161,0.292	-0.206	-20.6	20.6
10254	ENSG00000139163	ETNK1	12	+	22668597	22668722	22668597	22668700	22671271	22671355	10254	2,4,2	1,0,1	4,2,3	1,2,3	95	73	0.00343901	0.150235	0.606,1.0,0.606	0.755,0.435,0.435	0.196	19.6	19.6
16846	ENSG00000127980	PEX1	7	-	92489713	92489911	92489718	92489911	92489292	92489423	16846	21,12,19	0,0,0	13,10,18	0,0,7	78	73	0.00343822	0.150235	1.0,1.0,1.0	1.0,1.0,0.706	0.098	9.8	9.8
14139	ENSG00000254995	STX16-NPEPL1	20	+	58691723	58691830	58691723	58691780	58693736	58693922	14139	2,9,4	0,3,0	4,3,5	3,3,3	123	73	0.00346223	0.150621	1.0,0.64,1.0	0.442,0.372,0.497	0.443	44.3	44.3
18009	ENSG00000120903	CHRNA2	8	-	27478823	27479214	27479019	27479214	27470985	27471194	18009	100,90,78	7,3,2	84,63,55	3,0,0	269	73	0.00346174	0.150621	0.795,0.891,0.914	0.884,1.0,1.0	-0.095	-9.5	9.5
23570	ENSG00000091136	LAMB1	7	-	107932141	107932377	107932173	107932377	107931355	107931500	23570	5,4,3	22,30,16	1,3,0	40,22,26	105	73	0.00346948	0.150624	0.136,0.085,0.115	0.017,0.087,0.0	0.077	7.7	7.7
9233	ENSG00000131470	PSMC3IP	17	-	42573818	42574210	42574195	42574210	42573477	42573623	9233	62,81,61	6,5,11	80,97,93	4,2,3	450	73	0.0034769	0.150634	0.626,0.724,0.474	0.764,0.887,0.834	-0.22	-22	22
10413	ENSG00000127511	SIN3B	19	+	16862883	16863024	16862883	16862979	16863679	16863796	10413	0,4,1	1,0,3	2,2,6	0,1,0	118	73	0.00350125	0.151019	0.0,1.0,0.171	1.0,0.553,1.0	-0.461	-46.1	46.1
16635	ENSG00000158985	CDC42SE2	5	+	131385542	131385648	131385542	131385644	131390992	131391108	16635	1,1,4	70,66,73	5,13,5	88,93,103	77	73	0.00349503	0.151019	0.013,0.014,0.049	0.051,0.117,0.044	-0.045	-4.5	4.5
8220	ENSG00000086205	FOLH1	11	-	49174739	49174977	49174891	49174977	49173356	49173476	8220	57,67,60	714673575	97124152	959931872	225	73	0.00350737	0.151019	0.025,0.031,0.033	0.032,0.041,0.054	-0.013	-1.3	1.3
1250	ENSG00000049167	ERCC8	5	-	60903566	60903716	60903647	60903716	60902441	60902508	1250	10,3,6	16,11,17	22,13,15	12,13,17	154	73	0.0035216	0.15132	0.229,0.114,0.143	0.465,0.322,0.295	-0.199	-19.9	19.9
12599	ENSG00000139926	FRMD6	14	+	51701055	51701159	51701055	51701135	51702511	51702588	12599	1,1,0	2,0,1	2,1,3	0,4,0	97	73	0.00354417	0.151979	0.273,1.0,0.0	1.0,0.158,1.0	-0.295	-29.5	29.5
278	ENSG00000169228	RAB24	5	-	177302364	177302496	177302396	177302496	177302127	177302178	278	13,19,30	90,96,120	12,8,7	79,110,80	105	73	0.00355913	0.152309	0.091,0.121,0.148	0.096,0.048,0.057	0.053	5.3	5.3
10314	ENSG00000125459	MSTO1	1	+	155613656	155613766	155613656	155613733	155614058	155614935	10314	2,4,4	19,13,19	4,11,7	9,8,13	106	73	0.00357876	0.152837	0.068,0.175,0.127	0.234,0.486,0.271	-0.207	-20.7	20.7
11344	ENSG00000136870	ZNF189	9	+	101399394	101399612	101399394	101399530	101399925	101400010	11344	4,6,4	3,4,1	2,2,0	4,4,3	155	73	0.00359858	0.153289	0.386,0.414,0.653	0.191,0.191,0.0	0.357	35.7	35.7
16965	ENSG00000182109	RP11-69E11.4	1	-	39529015	39529164	39529054	39529164	39522279	39522505	16965	1,1,1	4,2,2	2,5,6	2,2,4	112	73	0.00360397	0.153289	0.14,0.246,0.246	0.395,0.62,0.494	-0.292	-29.2	29.2
20320	ENSG00000100387	RBX1	22	+	40964046	40964234	40964046	40964117	40972475	40973309	20320	16,11,14	0,0,3	16,12,9	3,5,2	190	73	0.00363939	0.154482	1.0,1.0,0.642	0.672,0.48,0.634	0.285	28.5	28.5
6373	ENSG00000143375	CGN	1	+	151532401	151532578	151532401	151532572	151533974	151534136	6373	1,0,0	12,16,24	1,7,1	27,34,30	79	73	0.00368048	0.155911	0.071,0.0,0.0	0.033,0.16,0.03	-0.051	-5.1	5.1
22112	ENSG00000232936	RP11-80H5.2	10	+	89648922	89649021	89648922	89648998	89650058	89650231	22112	2,1,1	5,0,1	0,1,1	1,0,0	96	73	0.00370346	0.156568	0.233,1.0,0.432	0.0,1.0,1.0	-0.112	-11.2	11.2
4744	ENSG00000147905	ZCCHC7	9	+	37120597	37120894	37120597	37120627	37126311	37126942	4744	1,0,4	10,9,6	9,5,7	12,13,7	340	73	0.00372867	0.157317	0.021,0.0,0.125	0.139,0.076,0.177	-0.082	-8.2	8.2
7966	ENSG00000173221	GLRX	5	-	95816495	95816560	95816506	95816560	95813978	95814389	7966	3,4,0	70,47,39	8,9,12	79,85,85	84	73	0.00377453	0.158932	0.036,0.069,0.0	0.081,0.084,0.109	-0.056	-5.6	5.6
21343	ENSG00000268575	RP1-283E3.8	1	-	1722587	1722831	1722707	1722831	1721595	1721711	21343	4,2,0	20,23,39	7,5,7	30,24,27	193	73	0.00378485	0.159047	0.07,0.032,0.0	0.081,0.073,0.089	-0.047	-4.7	4.7
18433	ENSG00000109332	UBE2D3	4	-	102827416	102827522	102827511	102827522	102826484	102826636	18433	122,124,98	7,11,6	182109100	3,5,2	168	73	0.00386478	0.161758	0.883,0.83,0.877	0.963,0.905,0.956	-0.078	-7.8	7.8
18442	ENSG00000109332	UBE2D3	4	-	102827420	102827566	102827511	102827566	102826484	102826636	18442	121,124,98	7,11,6	182108100	3,5,2	164	73	0.00386097	0.161758	0.885,0.834,0.879	0.964,0.906,0.957	-0.076	-7.6	7.6
23044	ENSG00000070501	POLB	8	+	42339011	42339197	42339011	42339069	42344952	42345019	23044	4,4,2	10,18,15	0,1,1	9,14,14	201	73	0.00387921	0.162038	0.127,0.075,0.046	0.0,0.025,0.025	0.066	6.6	6.6
11561	ENSG00000165699	TSC1	9	-	132903650	132903817	132903692	132903817	132902604	132902787	11561	8,19,15	2,0,0	29,14,23	4,2,3	115	73	0.00392778	0.163741	0.717,1.0,1.0	0.821,0.816,0.83	0.083	8.3	8.3
13689	ENSG00000089597	GANAB	11	-	62639929	62640069	62639931	62640069	62639626	62639731	13689	4,5,9	0,1,0	7,5,0	1,2,2	75	73	0.00396493	0.1643	1.0,0.83,1.0	0.872,0.709,0.0	0.416	41.6	41.6
18712	ENSG00000099949	LZTR1	22	+	20992793	20992904	20992793	20992897	20993661	20993754	18712	14,15,17	0,0,0	12,11,13	1,1,4	80	73	0.00397253	0.1643	1.0,1.0,1.0	0.916,0.909,0.748	0.142	14.2	14.2
22690	ENSG00000120318	ARAP3	5	-	141671569	141671752	141671691	141671752	141671324	141671400	22690	5,3,3	0,0,0	15,10,10	2,2,1	195	73	0.00396137	0.1643	1.0,1.0,1.0	0.737,0.652,0.789	0.274	27.4	27.4
4746	ENSG00000147905	ZCCHC7	9	+	37120604	37120776	37120604	37120627	37126311	37126942	4746	1,0,3	10,9,6	8,4,5	12,13,7	222	73	0.00396286	0.1643	0.032,0.0,0.141	0.18,0.092,0.19	-0.096	-9.6	9.6
13543	ENSG00000115970	THADA	2	-	43292072	43292222	43292103	43292222	43291695	43291768	13543	6,1,0	14,9,7	0,1,0	8,10,7	104	73	0.00402887	0.165801	0.231,0.072,0.0	0.0,0.066,0.0	0.079	7.9	7.9
2131	ENSG00000103197	TSC2	16	+	2082435	2082594	2082435	2082504	2083694	2083816	2131	5,10,2	0,1,0	6,6,5	4,1,0	163	73	0.00403254	0.165801	1.0,0.817,1.0	0.402,0.729,1.0	0.229	22.9	22.9
3305	ENSG00000075151	EIF4G3	1	-	20879281	20879520	20879322	20879520	20865115	20865262	3305	19,9,14	71,73,53	3,3,5	34,49,39	114	73	0.00402624	0.165801	0.146,0.073,0.145	0.053,0.038,0.076	0.066	6.6	6.6
737	ENSG00000184436	THAP7	22	-	21001563	21001742	21001717	21001742	21000646	21001411	737	75,60,67	0,1,0	97,43,30	2,0,5	227	73	0.00405046	0.166211	1.0,0.951,1.0	0.94,1.0,0.659	0.117	11.7	11.7
9966	ENSG00000185324	CDK10	16	+	89689200	89689324	89689200	89689306	89690552	89690599	9966	53,44,19	6,4,0	62,39,47	1,1,1	91	73	0.00405839	0.166212	0.876,0.898,1.0	0.98,0.969,0.974	-0.05	-5	5
10417	ENSG00000170632	ARMC10	7	+	103083681	103084062	103083681	103083830	103086629	103086764	10417	16,12,12	200155194	14,26,25	161149164	305	73	0.00415051	0.168197	0.019,0.018,0.015	0.02,0.04,0.035	-0.014	-1.4	1.4
15125	ENSG00000173905	GOLIM4	3	-	168024489	168024594	168024522	168024594	168010742	168010823	15125	3,0,0	1,1,1	3,3,6	1,1,1	106	73	0.00414899	0.168197	0.674,0.0,0.0	0.674,0.674,0.805	-0.493	-49.3	49.3
157	ENSG00000125652	ALKBH7	19	+	6373470	6373663	6373470	6373557	6374202	6374376	157	0,0,0	5,1,1	2,1,2	0,1,1	179	73	0.00415499	0.168197	0.0,0.0,0.0	1.0,0.29,0.449	-0.58	-58	58
4562	ENSG00000120137	PANK3	5	-	168559026	168559157	168559031	168559157	168557610	168557621	4562	14,13,16	94,87,101	11,13,6	132136145	78	73	0.00414241	0.168197	0.122,0.123,0.129	0.072,0.082,0.037	0.061	6.1	6.1
5486	ENSG00000107833	NPM3	10	-	101782143	101782346	101782257	101782346	101781726	101781854	5486	24,21,33	354326256	20,20,7	394303299	187	73	0.00412003	0.168197	0.026,0.025,0.048	0.019,0.025,0.009	0.015	1.5	1.5
8346	ENSG00000106028	SSBP1	7	+	141738602	141738944	141738602	141738699	141739123	141739189	8346	10,23,29	1,7,5	18,15,19	2,0,1	318	73	0.00413046	0.168197	0.697,0.43,0.571	0.674,1.0,0.813	-0.263	-26.3	26.3
12123	ENSG00000015475	BID	22	-	17774354	17774489	17774380	17774489	17739348	17739488	12123	5,1,4	5,7,9	10,7,6	7,3,1	99	73	0.00419335	0.169423	0.424,0.095,0.247	0.513,0.632,0.816	-0.398	-39.8	39.8
4019	ENSG00000125844	RRBP1	20	-	17616722	17616839	17616731	17616839	17615925	17616009	4019	1,4,3	113108129	10,3,11	163,158,70	82	73	0.00421051	0.169789	0.008,0.032,0.02	0.052,0.017,0.123	-0.044	-4.4	4.4
14233	ENSG00000111364	DDX55	12	+	123613169	123613408	123613169	123613306	123615184	123615316	14233	4,8,3	3,2,2	3,3,3	1,1,0	175	73	0.00428173	0.17233	0.357,0.625,0.385	0.556,0.556,1.0	-0.248	-24.8	24.8
22966	ENSG00000198740	ZNF652	17	-	49316825	49317983	49317365	49317983	49312697	49312845	22966	375482423	13,18,14	358338307	15,32,24	613	73	0.00430981	0.173127	0.775,0.761,0.783	0.74,0.557,0.604	0.139	13.9	13.9
5506	ENSG00000149483	TMEM138	11	+	61364475	61364527	61364475	61364518	61366044	61366557	5506	8,10,7	88,68,55	4,2,3	74,68,62	82	73	0.00435223	0.174164	0.075,0.116,0.102	0.046,0.026,0.041	0.06	6	6
9380	ENSG00000066933	MYO9A	15	-	71951701	71951896	71951776	71951896	71938851	71938927	9380	0,0,1	2,3,5	1,2,4	7,10,2	148	73	0.00434603	0.174164	0.0,0.0,0.09	0.066,0.09,0.497	-0.188	-18.8	18.8
12181	ENSG00000076242	MLH1	3	+	36993803	36993939	36993803	36993890	36996618	36996709	12181	0,3,1	24,8,7	4,4,1	10,2,2	122	73	0.00440985	0.17556	0.0,0.183,0.079	0.193,0.545,0.23	-0.235	-23.5	23.5
18290	ENSG00000165819	METTL3	14	-	21500494	21500682	21500498	21500682	21499763	21499802	18290	27,20,43	0,0,0	44,38,27	2,3,3	77	73	0.00440275	0.17556	1.0,1.0,1.0	0.954,0.923,0.895	0.076	7.6	7.6
3161	ENSG00000185246	PRPF39	14	+	45095405	45095533	45095405	45095419	45096102	45096228	3161	158152144	1,2,0	142152132	2,4,5	187	73	0.00441224	0.17556	0.984,0.967,1.0	0.965,0.937,0.912	0.046	4.6	4.6
10711	ENSG00000169740	ZNF32	10	-	43645957	43646275	43646059	43646275	43644648	43644801	10711	32,27,25	16,13,18	21,8,16	22,16,18	175	73	0.00446764	0.176094	0.455,0.464,0.367	0.285,0.173,0.27	0.186	18.6	18.6
16177	ENSG00000106327	TFR2	7	-	100628072	100628306	100628223	100628306	100627910	100627974	16177	19,20,10	4,2,0	26,27,16	0,1,1	224	73	0.00446187	0.176094	0.608,0.765,1.0	1.0,0.898,0.839	-0.121	-12.1	12.1
1788	ENSG00000125633	CCDC93	2	-	117936585	117936739	117936701	117936739	117935494	117935579	1788	7,5,10	11,9,5	2,7,0	14,13,11	189	73	0.00446165	0.176094	0.197,0.177,0.436	0.052,0.172,0.0	0.195	19.5	19.5
18435	ENSG00000109332	UBE2D3	4	-	102827367	102827553	102827511	102827553	102826484	102826636	18435	126130102	7,11,6	188109102	3,5,2	217	73	0.00446684	0.176094	0.858,0.799,0.851	0.955,0.88,0.945	-0.091	-9.1	9.1
18485	ENSG00000168612	ZSWIM1	20	+	45881240	45881418	45881240	45881261	45882532	45884398	18485	1,4,0	27,33,24	3,10,2	28,20,24	230	73	0.00443825	0.176094	0.012,0.037,0.0	0.033,0.137,0.026	-0.049	-4.9	4.9
10319	ENSG00000183011	NAA38	17	-	7857505	7857722	7857694	7857722	7857014	7857198	10319	107112104	1,0,0	195140133	5,3,1	262	73	0.00448398	0.176406	0.968,1.0,1.0	0.916,0.929,0.974	0.05	5	5
18429	ENSG00000109332	UBE2D3	4	-	102827426	102827551	102827511	102827551	102826484	102826636	18429	229237194	7,11,6	324218187	3,5,2	158	73	0.00450115	0.17675	0.938,0.909,0.937	0.98,0.953,0.977	-0.042	-4.2	4.2
736	ENSG00000184436	THAP7	22	-	21001545	21001742	21001717	21001742	21000646	21001411	736	81,69,74	0,1,0	106,47,42	2,0,5	245	73	0.00451048	0.176786	1.0,0.954,1.0	0.94,1.0,0.715	0.1	10	10
9234	ENSG00000131470	PSMC3IP	17	-	42574138	42574210	42574195	42574210	42573477	42573623	9234	38,42,32	6,5,11	45,43,52	4,2,3	130	73	0.00455403	0.178159	0.781,0.825,0.62	0.863,0.924,0.907	-0.156	-15.6	15.6
115	ENSG00000106635	BCL7B	7	-	73557411	73557609	73557486	73557609	73552166	73552242	115	5,5,5	73,68,67	12,8,10	60,51,58	148	73	0.00460872	0.178633	0.033,0.035,0.036	0.09,0.072,0.078	-0.045	-4.5	4.5
3063	ENSG00000113742	CPEB4	5	+	173951823	173952037	173951823	173951938	173953090	173953272	3063	2,1,2	37,35,33	6,6,0	14,27,18	172	73	0.00460749	0.178633	0.022,0.012,0.025	0.154,0.086,0.0	-0.06	-6	6
5540	ENSG00000144674	GOLGA4	3	+	37281957	37282272	37281957	37282074	37286013	37286061	5540	46,63,77	7,0,0	44,64,53	0,0,0	271	73	0.00460854	0.178633	0.639,1.0,1.0	1.0,1.0,1.0	-0.12	-12	12
6301	ENSG00000176155	CCDC57	17	-	82207846	82208048	82207859	82208048	82201537	82201952	6301	0,0,1	1,1,1	2,1,2	3,3,2	86	73	0.00460687	0.178633	0.0,0.0,0.459	0.361,0.221,0.459	-0.194	-19.4	19.4
7853	ENSG00000165060	FXN	9	+	69064937	69065043	69064937	69065035	69072611	69072830	7853	25,12,6	67,56,56	10,8,6	100,77,60	81	73	0.00459468	0.178633	0.252,0.162,0.088	0.083,0.086,0.083	0.083	8.3	8.3
16683	ENSG00000158483	FAM86C1	11	+	71787536	71787730	71787536	71787632	71789782	71789845	16683	0,1,0	5,3,2	5,1,1	9,4,6	171	73	0.00462398	0.178893	0.0,0.125,0.0	0.192,0.096,0.066	-0.076	-7.6	7.6
11742	ENSG00000167797	CDK2AP2	11	-	67507849	67508091	67508000	67508091	67507591	67507689	11742	71,78,87	98,74,64	118,71,60	163125100	224	73	0.00469743	0.1814	0.191,0.256,0.307	0.191,0.156,0.164	0.081	8.1	8.1
21740	ENSG00000160460	SPTBN4	19	+	40571038	40571231	40571038	40571093	40572018	40572192	21740	2,0,6	3,4,8	2,0,0	5,1,3	211	73	0.00471435	0.181719	0.187,0.0,0.206	0.122,0.0,0.0	0.09	9	9
20876	ENSG00000248710	RP11-432B6.3	3	-	160449683	160449829	160449716	160449829	160438231	160439186	20876	2,2,1	4,2,1	0,0,1	3,7,3	106	73	0.00473239	0.18208	0.256,0.408,0.408	0.0,0.0,0.187	0.295	29.5	29.5
14998	ENSG00000168028	RPSA	3	+	39407620	39407821	39407620	39407786	39408605	39408724	14998	120,69,91	405935373367	133,57,17	439337523590	108	73	0.00474307	0.182156	0.02,0.013,0.018	0.02,0.01,0.003	0.006	0.6	0.6
3	ENSG00000146263	MMS22L	6	-	97267871	97268002	97267881	97268002	97263334	97263448	3	14,9,14	4,1,1	5,21,10	0,1,0	83	73	0.00481277	0.184495	0.755,0.888,0.925	1.0,0.949,1.0	-0.127	-12.7	12.7
21143	ENSG00000150459	SAP18	13	+	21146804	21146931	21146804	21146927	21147185	21147319	21143	50,27,31	13811124997	18,28,9	1102934925	77	73	0.00482325	0.18456	0.033,0.022,0.029	0.015,0.028,0.009	0.011	1.1	1.1
16052	ENSG00000095485	CWF19L1	10	-	100267434	100267631	100267570	100267631	100253420	100253539	16052	7,3,6	1,0,0	2,3,3	1,0,3	209	73	0.00483681	0.184741	0.71,1.0,1.0	0.411,1.0,0.259	0.347	34.7	34.7
21595	ENSG00000167280	ENGASE	17	+	79081897	79082877	79081897	79082063	79083019	79083123	21595	23,50,28	20,16,19	84,57,50	23,17,13	887	73	0.00492378	0.187721	0.086,0.205,0.108	0.231,0.216,0.24	-0.096	-9.6	9.6
15421	ENSG00000132694	ARHGEF11	1	-	156984285	156984437	156984338	156984437	156980436	156980486	15421	4,8,6	22,27,20	3,1,0	18,12,16	126	73	0.00495956	0.18806	0.095,0.147,0.148	0.088,0.046,0.0	0.085	8.5	8.5
19604	ENSG00000115677	HDLBP	2	-	241268957	241269295	241269200	241269295	241268476	241268541	19604	24,38,37	0,0,0	44,65,35	1,0,5	316	73	0.00495446	0.18806	1.0,1.0,1.0	0.91,1.0,0.618	0.157	15.7	15.7
7308	ENSG00000078246	TULP3	12	+	2930905	2931147	2930905	2931139	2933417	2933530	7308	3,2,2	4,1,0	5,13,3	0,0,0	81	73	0.00495846	0.18806	0.403,0.643,1.0	1.0,1.0,1.0	-0.318	-31.8	31.8
1102	ENSG00000068400	GRIPAP1	X	-	48997247	48997357	48997249	48997357	48993447	48993578	1102	6,2,1	45,59,37	0,0,0	71,60,47	75	73	0.00500078	0.188261	0.115,0.032,0.026	0.0,0.0,0.0	0.058	5.8	5.8
16656	ENSG00000129235	TXNDC17	17	+	6640757	6641227	6640757	6640796	6641752	6641834	16656	173214291283	3,2,2	178413111457	2,9,10	504	73	0.00499409	0.188261	0.988,0.99,0.989	0.992,0.955,0.955	0.022	2.2	2.2
18640	ENSG00000136167	LCP1	13	-	46143194	46143404	46143289	46143404	46142291	46142425	18640	0,2,3	51,35,41	3,9,4	55,38,34	168	73	0.00498172	0.188261	0.0,0.024,0.031	0.023,0.093,0.049	-0.037	-3.7	3.7
3041	ENSG00000204116	CHIC1	X	+	73679653	73679724	73679653	73679713	73680954	73684411	3041	0,0,1	15,3,3	3,0,3	5,5,12	84	73	0.00498298	0.188261	0.0,0.0,0.225	0.343,0.0,0.178	-0.099	-9.9	9.9
16286	ENSG00000185133	INPP5J	22	+	31124844	31126010	31124844	31124906	31126375	31126489	16286	84,74,89	0,1,0	99,79,37	1,0,4	1177	73	0.00507521	0.190379	1.0,0.821,1.0	0.86,1.0,0.365	0.199	19.9	19.9
5972	ENSG00000075407	ZNF37A	10	+	38115215	38115340	38115215	38115290	38117389	38125544	5972	1,2,2	9,12,14	2,6,14	11,17,12	123	73	0.00506986	0.190379	0.062,0.09,0.078	0.097,0.173,0.409	-0.15	-15	15
6017	ENSG00000197928	ZNF677	19	-	53243709	53243897	53243743	53243897	53235384	53238557	6017	3,0,1	0,3,0	1,0,1	1,2,1	107	73	0.0051251	0.191908	1.0,0.0,1.0	0.406,0.0,0.406	0.396	39.6	39.6
12410	ENSG00000074582	BCS1L	2	+	218660306	218660475	218660306	218660421	218660938	218661307	12410	13,13,17	2,9,8	8,15,14	17,20,14	127	73	0.00516184	0.192347	0.789,0.454,0.55	0.213,0.301,0.365	0.305	30.5	30.5
4974	ENSG00000149658	YTHDF1	20	-	63215447	63215635	63215576	63215635	63213863	63213943	4974	4,5,12	59,62,46	4,1,5	73,82,70	202	73	0.00517354	0.192347	0.024,0.028,0.086	0.019,0.004,0.025	0.03	3	3
7047	ENSG00000183049	CAMK1D	10	+	12825572	12825694	12825572	12825690	12828768	12835545	7047	0,0,1	7,12,8	2,0,3	4,2,3	77	73	0.00517108	0.192347	0.0,0.0,0.106	0.322,0.0,0.487	-0.234	-23.4	23.4
81	ENSG00000178028	DMAP1	1	+	44213482	44213582	44213482	44213527	44213708	44213858	81	19,10,13	35,53,32	8,3,13	56,49,50	128	73	0.00515007	0.192347	0.236,0.097,0.188	0.075,0.034,0.129	0.094	9.4	9.4
1288	ENSG00000145494	NDUFS6	5	+	1801420	1801669	1801420	1801664	1802320	1802374	1288	6,5,6	2,6,9	1,2,0	4,3,3	78	73	0.00519939	0.192966	0.737,0.438,0.384	0.19,0.384,0.0	0.328	32.8	32.8
15494	ENSG00000267216	AC010642.1	19	+	58312265	58312462	58312265	58312403	58314747	58315197	15494	186190143	10,5,5	184162167	0,3,4	132	73	0.00522321	0.193248	0.911,0.955,0.941	1.0,0.968,0.958	-0.04	-4	4
19465	ENSG00000122203	KIAA1191	5	-	176359805	176359918	176359810	176359918	176359461	176359567	19465	3,2,3	91,94,62	11,5,7	79,108,76	78	73	0.00522541	0.193248	0.03,0.02,0.043	0.115,0.042,0.079	-0.048	-4.8	4.8
7182	ENSG00000146729	GBAS	7	+	55965112	55965174	55965112	55965150	55978125	55978263	7182	0,0,1	3,1,4	2,2,1	1,5,2	97	73	0.00524083	0.193477	0.0,0.0,0.158	0.601,0.231,0.273	-0.316	-31.6	31.6
14936	ENSG00000155660	PDIA4	7	-	149014898	149015042	149014903	149015042	149012237	149012360	14936	23,23,20	401382328	17,21,5	473430395	78	73	0.00526687	0.194097	0.051,0.053,0.054	0.033,0.044,0.012	0.023	2.3	2.3
1991	ENSG00000112514	CUTA	6	-	33417884	33418086	33417958	33418086	33417480	33417695	1991	4,5,2	16,19,25	21,10,6	31,32,15	147	73	0.00527836	0.194179	0.11,0.116,0.038	0.252,0.134,0.166	-0.096	-9.6	9.6
11744	ENSG00000167797	CDK2AP2	11	-	67507845	67508091	67508000	67508091	67507591	67507689	11744	70,77,87	98,74,64	117,71,60	163125100	228	73	0.00535618	0.19544	0.186,0.25,0.303	0.187,0.154,0.161	0.079	7.9	7.9
15268	ENSG00000116001	TIA1	2	-	70236072	70236175	70236078	70236175	70230755	70230854	15268	12,2,6	24,32,34	5,1,1	37,33,35	79	73	0.00536857	0.19544	0.316,0.055,0.14	0.111,0.027,0.026	0.116	11.6	11.6
21926	ENSG00000112739	PRPF4B	6	+	4062556	4062760	4062556	4062633	4063073	4063119	21926	13,31,24	7,7,4	39,32,19	3,3,1	200	73	0.00533947	0.19544	0.404,0.618,0.687	0.826,0.796,0.874	-0.262	-26.2	26.2
4966	ENSG00000123106	CCDC91	12	+	28305648	28305806	28305648	28305779	28306741	28306945	4966	39,31,46	1,2,0	42,43,23	3,5,2	100	73	0.00536315	0.19544	0.966,0.919,1.0	0.911,0.863,0.894	0.072	7.2	7.2
5478	ENSG00000170832	USP32	17	-	60219627	60219787	60219669	60219787	60214619	60214774	5478	6,15,5	53,43,51	9,23,13	41,31,32	115	73	0.0053276	0.19544	0.067,0.181,0.059	0.122,0.32,0.205	-0.113	-11.3	11.3
7823	ENSG00000169714	CNBP	3	-	129171633	129171771	129171654	129171771	129171445	129171538	7823	240227220	288307263	305266223	289256189	94	73	0.00534095	0.19544	0.393,0.365,0.394	0.45,0.447,0.478	-0.074	-7.4	7.4
8348	ENSG00000106028	SSBP1	7	+	141738606	141738998	141738606	141738699	141739123	141739189	8348	11,32,31	1,7,5	18,15,25	2,0,1	372	73	0.00538034	0.195529	0.683,0.473,0.549	0.638,1.0,0.831	-0.255	-25.5	25.5
10860	ENSG00000177595	PIDD1	11	-	800984	801120	801001	801120	800761	800912	10860	11,8,6	5,2,3	25,6,10	3,0,1	90	73	0.00539203	0.195615	0.641,0.764,0.619	0.871,1.0,0.89	-0.246	-24.6	24.6
847	ENSG00000137133	HINT2	9	-	35815006	35815354	35815128	35815354	35813643	35813784	847	14,16,3	0,1,0	16,10,16	1,2,2	195	73	0.00542297	0.196398	1.0,0.857,1.0	0.857,0.652,0.75	0.199	19.9	19.9
11095	ENSG00000100578	KIAA0586	14	+	58427727	58427857	58427727	58427813	58429362	58429433	11095	15,7,10	1,1,1	11,13,24	3,10,3	117	73	0.005475	0.19786	0.903,0.814,0.862	0.696,0.448,0.833	0.201	20.1	20.1
18060	ENSG00000113810	SMC4	3	+	160411919	160412084	160411919	160411977	160412325	160412453	18060	365280293	6,7,1	291360369	2,1,0	180	73	0.00548222	0.19786	0.961,0.942,0.992	0.983,0.993,1.0	-0.027	-2.7	2.7
14949	ENSG00000165795	NDRG2	14	-	21023985	21024096	21024029	21024096	21023240	21023321	14949	6,2,9	6,14,21	1,2,2	19,10,15	117	73	0.00549382	0.197938	0.384,0.082,0.211	0.032,0.111,0.077	0.152	15.2	15.2
8841	ENSG00000155229	MMS19	10	-	97462010	97462119	97462016	97462119	97461827	97461896	8841	2,0,0	68,62,35	2,4,5	68,71,50	79	73	0.00552487	0.198715	0.026,0.0,0.0	0.026,0.049,0.085	-0.045	-4.5	4.5
11069	ENSG00000135441	BLOC1S1	12	+	55716037	55716268	55716037	55716196	55716932	55717005	11069	8,3,4	321191165	12,6,10	196165160	145	73	0.00554879	0.198831	0.012,0.008,0.012	0.03,0.018,0.031	-0.016	-1.6	1.6
14907	ENSG00000072071	ADGRL1	19	-	14152685	14152850	14152783	14152850	14152516	14152613	14907	6,10,7	54,55,56	1,5,1	50,54,31	171	73	0.00553923	0.198831	0.045,0.072,0.051	0.008,0.038,0.014	0.036	3.6	3.6
9186	ENSG00000117411	B4GALT2	1	+	43985516	43985748	43985516	43985621	43990297	43991170	9186	47,27,45	133130132	30,16,28	168137101	200	73	0.00555653	0.198831	0.114,0.07,0.111	0.061,0.041,0.092	0.034	3.4	3.4
12917	ENSG00000184012	TMPRSS2	21	-	41468148	41468356	41468175	41468356	41467765	41467886	12917	2,6,5	0,2,0	7,8,1	3,2,1	100	73	0.00561237	0.200146	1.0,0.687,1.0	0.63,0.745,0.422	0.297	29.7	29.7
22144	ENSG00000100823	APEX1	14	+	20455200	20455283	20455200	20455240	20455577	20455703	22144	12,12,12	1,1,1	15,8,8	8,2,1	116	73	0.00561232	0.200146	0.883,0.883,0.883	0.541,0.716,0.834	0.186	18.6	18.6
8623	ENSG00000271816	BMS1P4	10	-	73730317	73730487	73730458	73730487	73728378	73728587	8623	6,2,19	2,1,0	10,7,14	8,10,5	214	73	0.00562594	0.200289	0.506,0.406,1.0	0.299,0.193,0.489	0.31	31	31
17114	ENSG00000242338	BMS1P4	10	-	73730315	73730469	73730458	73730469	73728378	73728587	17114	5,2,15	2,1,0	7,5,10	8,10,5	216	73	0.00565554	0.200323	0.458,0.403,1.0	0.228,0.145,0.403	0.362	36.2	36.2
19002	ENSG00000100029	PES1	22	-	30584364	30584454	30584415	30584454	30581527	30581644	19002	98104100	1,0,1	144,89,119	5,3,3	124	73	0.00564736	0.200323	0.983,1.0,0.983	0.944,0.946,0.959	0.039	3.9	3.9
6569	ENSG00000158796	DEDD	1	-	161124339	161124526	161124413	161124526	161124137	161124210	6569	52,62,43	0,0,1	79,80,45	4,1,3	147	73	0.00564635	0.200323	1.0,1.0,0.955	0.907,0.975,0.882	0.064	6.4	6.4
10072	ENSG00000198363	ASPH	8	-	61517464	61517661	61517527	61517661	61500556	61503509	10072	9,11,13	105,87,75	9,4,6	129112106	136	73	0.00572301	0.202371	0.044,0.064,0.085	0.036,0.019,0.029	0.036	3.6	3.6
16412	ENSG00000114745	GORASP1	3	-	39102677	39102881	39102692	39102881	39101022	39101102	16412	28,28,23	0,0,1	40,24,18	1,3,3	88	73	0.00577035	0.202702	1.0,1.0,0.95	0.971,0.869,0.833	0.092	9.2	9.2
18650	ENSG00000105404	RABAC1	19	-	41959114	41959275	41959240	41959275	41958737	41958948	18650	3,2,5	7,3,4	8,8,15	4,4,0	199	73	0.00577103	0.202702	0.136,0.197,0.314	0.423,0.423,1.0	-0.4	-40	40
20584	ENSG00000198830	HMGN2	1	+	26473482	26473585	26473482	26473515	26473702	26473732	20584	10,5,13	1,2,2	3,3,7	0,0,1	143	73	0.0057526	0.202702	0.836,0.561,0.768	1.0,1.0,0.781	-0.205	-20.5	20.5
5379	ENSG00000176986	SEC24C	10	+	73770279	73770471	73770279	73770393	73770708	73770798	5379	117161126	0,1,1	171204147	5,5,2	151	73	0.00576349	0.202702	1.0,0.987,0.984	0.943,0.952,0.973	0.034	3.4	3.4
2204	ENSG00000010256	UQCRC1	3	-	48600396	48600567	48600481	48600567	48600062	48600151	2204	26,22,24	633533509	23,11,5	702492406	158	73	0.00578439	0.202831	0.019,0.019,0.021	0.015,0.01,0.006	0.009	0.9	0.9
15337	ENSG00000059377	TBXAS1	7	+	139778399	139778530	139778399	139778471	139780739	139780828	15337	22,26,16	10,18,14	17,15,16	25,23,23	132	73	0.00580701	0.202945	0.549,0.444,0.387	0.273,0.265,0.278	0.188	18.8	18.8
5688	ENSG00000117280	RAB29	1	-	205775272	205775451	205775401	205775451	205772495	205772567	5688	19,25,25	1,0,0	61,49,48	2,4,1	202	73	0.00580696	0.202945	0.873,1.0,1.0	0.917,0.816,0.945	0.065	6.5	6.5
17050	ENSG00000111602	TIMELESS	12	-	56420800	56420881	56420812	56420881	56420568	56420687	17050	0,2,3	67,69,79	5,4,8	98,90,60	85	73	0.00582353	0.203184	0.0,0.024,0.032	0.042,0.037,0.103	-0.042	-4.2	4.2
18597	ENSG00000179889	PDXDC1	16	+	15001775	15001887	15001775	15001856	15004186	15004333	18597	0,0,3	61,51,39	7,4,3	56,90,58	104	73	0.00585628	0.203987	0.0,0.0,0.051	0.081,0.03,0.035	-0.032	-3.2	3.2
9243	ENSG00000004866	ST7	7	+	117136080	117136240	117136080	117136235	117138434	117138532	9243	27,12,17	93,61,58	17,12,8	85,89,98	78	73	0.0058831	0.204582	0.214,0.155,0.215	0.158,0.112,0.071	0.081	8.1	8.1
2129	ENSG00000103197	TSC2	16	+	2082435	2082594	2082435	2082558	2083694	2083816	2129	1,6,0	2,1,3	0,0,1	1,3,4	109	73	0.00590661	0.205059	0.251,0.801,0.0	0.0,0.0,0.143	0.303	30.3	30.3
13822	ENSG00000241837	ATP5O	21	-	33915135	33915724	33915651	33915724	33914449	33914500	13822	50,36,42	0,2,3	26,36,16	0,0,0	589	73	0.0059413	0.205613	1.0,0.69,0.634	1.0,1.0,1.0	-0.225	-22.5	22.5
19553	ENSG00000237441	RGL2	6	-	33297797	33297993	33297930	33297993	33297213	33297343	19553	3,5,3	2,0,2	2,4,2	1,0,0	206	73	0.00594218	0.205613	0.347,1.0,0.347	0.415,1.0,1.0	-0.24	-24	24
4439	ENSG00000093167	LRRFIP2	3	-	37065614	37065852	37065809	37065852	37063741	37063791	4439	9,16,13	109103105	5,9,2	87101106	268	73	0.00596432	0.206039	0.022,0.041,0.033	0.015,0.024,0.005	0.017	1.7	1.7
11038	ENSG00000165171	WBSCR27	7	-	73838859	73839037	73838959	73839037	73834589	73835002	11038	5,6,12	4,1,0	11,3,5	0,0,1	173	73	0.00599266	0.206678	0.345,0.717,1.0	1.0,1.0,0.678	-0.205	-20.5	20.5
12385	ENSG00000183474	GTF2H2C	5	+	69560258	69560601	69560258	69560277	69562672	69562770	12385	16,16,23	2,1,2	31,16,11	1,0,1	397	73	0.00606617	0.208836	0.595,0.746,0.679	0.851,1.0,0.669	-0.167	-16.7	16.7
5256	ENSG00000149923	PPP4C	16	+	30082745	30082963	30082745	30082847	30083393	30083567	5256	16,12,7	152147132	20,17,26	164158100	189	73	0.00607516	0.208836	0.039,0.031,0.02	0.045,0.04,0.091	-0.029	-2.9	2.9
19757	ENSG00000267001	AC006538.4	19	-	2739940	2740048	2739944	2740048	2737047	2737379	19757	0,3,0	35,40,34	6,1,5	56,37,44	77	73	0.00615702	0.211304	0.0,0.066,0.0	0.092,0.025,0.097	-0.049	-4.9	4.9
13536	ENSG00000178999	AURKB	17	-	8207175	8207367	8207317	8207367	8206490	8206639	13536	78,82,55	0,4,3	100127114	1,0,0	215	73	0.00619702	0.211655	1.0,0.874,0.862	0.971,1.0,1.0	-0.078	-7.8	7.8
13586	ENSG00000131148	EMC8	16	-	85788880	85789050	85788973	85789050	85781210	85781280	13586	5,7,2	107,71,76	13,9,7	87,66,66	166	73	0.00622446	0.211655	0.02,0.042,0.011	0.062,0.057,0.045	-0.03	-3	3
14041	ENSG00000149328	GLB1L2	11	+	134347324	134347439	134347324	134347433	134356300	134356393	14041	4,2,1	19,16,29	1,0,0	25,19,24	79	73	0.00624293	0.211655	0.163,0.104,0.031	0.036,0.0,0.0	0.087	8.7	8.7
21297	ENSG00000014824	SLC30A9	4	+	42060190	42060420	42060190	42060246	42062985	42063121	21297	3,9,5	122147123	10,18,7	120107137	247	73	0.00621862	0.211655	0.007,0.018,0.012	0.024,0.047,0.015	-0.016	-1.6	1.6
2626	ENSG00000142192	APP	21	-	25891717	25891868	25891721	25891868	25880549	25881771	2626	5,14,13	660625546	28,7,39	881746731	77	73	0.00623911	0.211655	0.007,0.021,0.022	0.029,0.009,0.048	-0.012	-1.2	1.2
2811	ENSG00000150316	CWC15	11	-	94973490	94973612	94973497	94973612	94972054	94972193	2811	24,8,5	264242208	21,18,23	231237192	80	73	0.00618863	0.211655	0.077,0.029,0.021	0.077,0.065,0.099	-0.038	-3.8	3.8
6119	ENSG00000095066	HOOK2	19	-	12774560	12774741	12774668	12774741	12772873	12773044	6119	43,43,45	33,30,20	60,41,36	56,58,42	181	73	0.00624802	0.211655	0.344,0.366,0.476	0.302,0.222,0.257	0.135	13.5	13.5
7005	ENSG00000163482	STK36	2	+	218672740	218673017	218672740	218672913	218673624	218673765	7005	12,5,11	15,26,22	3,10,2	18,36,36	177	73	0.00623345	0.211655	0.248,0.073,0.171	0.064,0.103,0.022	0.101	10.1	10.1
23535	ENSG00000173715	C11orf80	11	+	66744891	66745074	66744891	66745020	66748378	66748517	23535	2,1,1	0,3,1	4,1,1	0,0,1	127	73	0.00629193	0.212493	1.0,0.161,0.365	1.0,1.0,0.365	-0.28	-28	28
2976	ENSG00000164713	BRI3	7	+	98252378	98252528	98252378	98252495	98282350	98282453	2976	7,10,3	4,3,2	12,8,3	2,0,1	106	73	0.00629302	0.212493	0.547,0.697,0.508	0.805,1.0,0.674	-0.242	-24.2	24.2
11867	ENSG00000161265	U2AF1L4	19	-	35744011	35744145	35744069	35744145	35743808	35743904	11867	3,5,0	16,26,14	9,6,4	21,13,9	131	73	0.00631609	0.212701	0.095,0.097,0.0	0.193,0.205,0.199	-0.135	-13.5	13.5
16055	ENSG00000095485	CWF19L1	10	-	100267434	100267680	100267570	100267680	100261978	100262063	16055	8,4,5	8,19,4	2,3,3	12,14,25	209	73	0.0063296	0.212701	0.259,0.068,0.304	0.055,0.07,0.04	0.155	15.5	15.5
7243	ENSG00000086232	EIF2AK1	7	-	6046988	6047091	6046991	6047091	6046070	6046151	7243	12,5,7	211216235	18,12,13	196176212	76	73	0.0063211	0.212701	0.052,0.022,0.028	0.081,0.061,0.056	-0.032	-3.2	3.2
12264	ENSG00000116127	ALMS1	2	+	73455161	73455374	73455161	73455295	73489633	73491498	12264	2,4,2	9,7,4	0,0,2	3,7,4	152	73	0.00636719	0.213281	0.096,0.215,0.194	0.0,0.0,0.194	0.104	10.4	10.4
1768	ENSG00000163812	ZDHHC3	3	-	44933113	44933199	44933117	44933199	44929305	44929436	1768	6,3,4	79,56,59	2,1,0	47,50,37	77	73	0.00636661	0.213281	0.067,0.048,0.06	0.039,0.019,0.0	0.039	3.9	3.9
11241	ENSG00000198546	ZNF511	10	+	133311720	133311841	133311720	133311816	133312787	133313158	11241	441376368	10,3,4	598388392	19,12,10	98	73	0.00641638	0.213714	0.97,0.989,0.986	0.959,0.96,0.967	0.02	2	2
22057	ENSG00000001629	ANKIB1	7	+	92397722	92397859	92397722	92397769	92398211	92401384	22057	87,99,78	3,6,4	75,94,94	13,11,7	163	73	0.0064209	0.213714	0.929,0.881,0.897	0.721,0.793,0.857	0.112	11.2	11.2
7863	ENSG00000178719	GRINA	8	+	143990082	143990315	143990082	143990311	143991199	143991602	7863	0,2,0	14,37,30	5,4,0	59,21,17	77	73	0.00641425	0.213714	0.0,0.049,0.0	0.074,0.153,0.0	-0.059	-5.9	5.9
7870	ENSG00000136169	SETDB2	13	+	49476475	49477039	49476475	49476698	49480218	49480335	7870	115145146	0,3,4	126155137	0,0,1	414	73	0.00641304	0.213714	1.0,0.895,0.866	1.0,1.0,0.96	-0.066	-6.6	6.6
12087	ENSG00000117143	UAP1	1	+	162590310	162590515	162590310	162590511	162592734	162592782	12087	63,70,55	63,58,43	132,73,28	136,115,97	77	73	0.00645758	0.214255	0.487,0.534,0.548	0.479,0.376,0.215	0.166	16.6	16.6
21066	ENSG00000198561	CTNND1	11	+	57761796	57762119	57761796	57762046	57791384	57791673	21066	20,15,20	11,14,18	23,44,31	11,7,11	146	73	0.00645111	0.214255	0.476,0.349,0.357	0.511,0.759,0.585	-0.224	-22.4	22.4
12587	ENSG00000175334	BANF1	11	+	66002781	66003039	66002781	66002819	66003234	66003373	12587	128149110	1,1,0	125103116	6,1,1	293	73	0.00653642	0.216528	0.97,0.974,1.0	0.838,0.962,0.967	0.059	5.9	5.9
4137	ENSG00000164896	FASTK	7	-	151076912	151077236	151077100	151077236	151076625	151076832	4137	417345306	13,14,7	745353318	12,6,3	261	73	0.00654774	0.216561	0.9,0.873,0.924	0.946,0.943,0.967	-0.053	-5.3	5.3
1843	ENSG00000172428	MYEOV2	2	-	240136151	240136303	240136221	240136303	240133932	240134005	1843	36,18,33	554408404	57,29,35	513365328	143	73	0.00658165	0.216657	0.032,0.022,0.04	0.054,0.039,0.052	-0.017	-1.7	1.7
20993	ENSG00000181038	METTL23	17	+	76726829	76727213	76726829	76726879	76729689	76729794	20993	280288214	19,6,10	470284249	37,24,23	407	73	0.00657282	0.216657	0.726,0.896,0.793	0.695,0.68,0.66	0.127	12.7	12.7
9667	ENSG00000198440	ZNF583	19	+	56397965	56398048	56397965	56397988	56398276	56398383	9667	7,3,4	3,2,2	1,0,2	1,2,2	133	73	0.00658079	0.216657	0.562,0.452,0.523	0.354,0.0,0.354	0.276	27.6	27.6
1878	ENSG00000120992	LYPLA1	8	-	54065747	54065813	54065787	54065813	54063327	54063375	1878	169194188	2,5,4	205145183	8,7,11	113	73	0.00660492	0.217082	0.982,0.962,0.968	0.943,0.93,0.915	0.041	4.1	4.1
14145	ENSG00000205629	LCMT1	16	+	25161082	25161204	25161082	25161188	25164597	25164718	14145	41,41,50	5,2,2	54,67,58	2,1,0	89	73	0.00664173	0.21761	0.871,0.944,0.954	0.957,0.982,1.0	-0.057	-5.7	5.7
2184	ENSG00000167740	CYB5D2	17	+	4143255	4144005	4143255	4143345	4149890	4150031	2184	138153117	4,0,2	185143131	0,0,0	733	73	0.00663202	0.21761	0.775,1.0,0.854	1.0,1.0,1.0	-0.124	-12.4	12.4
4367	ENSG00000254505	CHMP4A	14	-	24211410	24211506	24211414	24211506	24210653	24210768	4367	14,12,2	49,51,45	4,0,8	74,50,46	77	73	0.00665656	0.217756	0.213,0.182,0.04	0.049,0.0,0.142	0.081	8.1	8.1
16416	ENSG00000134809	TIMM10	11	-	57530058	57530234	57530118	57530234	57528625	57528918	16416	12,7,7	544455411	27,12,13	613406415	133	73	0.00669564	0.218693	0.012,0.008,0.009	0.024,0.016,0.017	-0.009	-0.9	0.9
18570	ENSG00000133935	C14orf1	14	-	75654881	75654976	75654885	75654976	75649790	75651634	18570	9,8,5	7,0,0	13,11,10	1,0,0	77	73	0.00671061	0.218841	0.549,1.0,1.0	0.925,1.0,1.0	-0.125	-12.5	12.5
11378	ENSG00000170448	NFXL1	4	-	47896508	47896647	47896522	47896647	47894179	47894302	11378	7,0,0	14,10,12	0,1,0	20,9,14	87	73	0.00678151	0.219032	0.296,0.0,0.0	0.0,0.085,0.0	0.07	7	7
12140	ENSG00000167608	TMC4	19	-	54163652	54163887	54163723	54163887	54163032	54163159	12140	0,2,3	14,25,17	6,4,6	19,27,12	144	73	0.00677031	0.219032	0.0,0.039,0.082	0.138,0.07,0.202	-0.096	-9.6	9.6
14928	ENSG00000100997	ABHD12	20	-	25339615	25339749	25339694	25339749	25339219	25339351	14928	12,4,7	25,25,25	5,4,3	33,40,35	152	73	0.00678463	0.219032	0.187,0.071,0.119	0.068,0.046,0.04	0.074	7.4	7.4
19921	ENSG00000181610	MRPS23	17	-	57849838	57850056	57849966	57850056	57849263	57849410	19921	8,13,6	408399306	12,13,18	338237242	201	73	0.00676054	0.219032	0.007,0.012,0.007	0.013,0.02,0.026	-0.011	-1.1	1.1
3155	ENSG00000185246	PRPF39	14	+	45095220	45095563	45095220	45095419	45096102	45096228	3155	233257229	1,2,0	215236183	2,4,5	217	73	0.00678685	0.219032	0.987,0.977,1.0	0.973,0.952,0.925	0.038	3.8	3.8
3531	ENSG00000157916	RER1	1	+	2391889	2392126	2391889	2391958	2395783	2395871	3531	17,24,36	162144153	43,33,34	176121108	241	73	0.0067896	0.219032	0.031,0.048,0.067	0.069,0.076,0.087	-0.029	-2.9	2.9
7527	ENSG00000122705	CLTA	9	+	36190855	36191273	36190855	36190911	36197550	36197588	7527	949890891	10,5,0	18851145880	2,2,1	435	73	0.00677406	0.219032	0.941,0.968,1.0	0.994,0.99,0.993	-0.023	-2.3	2.3
16616	ENSG00000219481	NBPF1	1	-	16613259	16613487	16613337	16613487	16608507	16608779	16616	5,1,1	46,34,40	8,6,13	86,46,59	151	73	0.00683373	0.220117	0.05,0.014,0.012	0.043,0.059,0.096	-0.041	-4.1	4.1
5630	ENSG00000113643	RARS	5	+	168488152	168488270	168488152	168488228	168488601	168488736	5630	3,1,4	0,4,0	0,2,0	1,0,1	115	73	0.00690178	0.221968	1.0,0.137,1.0	0.0,1.0,0.0	0.379	37.9	37.9
12273	ENSG00000109917	ZPR1	11	-	116787461	116787643	116787481	116787643	116786968	116787059	12273	10,18,20	60,53,59	6,6,7	58,36,51	93	73	0.0069249	0.222233	0.116,0.21,0.21	0.075,0.116,0.097	0.083	8.3	8.3
15141	ENSG00000114026	OGG1	3	+	9751769	9751957	9751769	9751949	9754703	9754885	15141	0,0,3	14,16,19	5,0,8	36,22,20	81	73	0.0069312	0.222233	0.0,0.0,0.125	0.111,0.0,0.265	-0.084	-8.4	8.4
20773	ENSG00000139651	ZNF740	12	+	53181676	53182190	53181676	53181992	53184890	53185040	20773	29,38,40	35,27,25	24,42,29	47,56,38	271	73	0.00698448	0.223599	0.182,0.275,0.301	0.121,0.168,0.171	0.099	9.9	9.9
16708	ENSG00000259429	UBE2Q2P2	15	+	82355141	82355374	82355141	82355324	82400659	82400716	16708	7,5,5	2,3,0	4,5,1	0,0,1	123	73	0.00703566	0.224894	0.675,0.497,1.0	1.0,1.0,0.372	-0.067	-6.7	6.7
11240	ENSG00000198546	ZNF511	10	+	133311716	133311946	133311716	133311816	133312787	133313158	11240	203151140	10,3,4	225171178	19,12,10	203	73	0.00706578	0.224971	0.88,0.948,0.926	0.81,0.837,0.865	0.081	8.1	8.1
1574	ENSG00000103194	USP10	16	+	84762988	84763140	84762988	84763088	84764085	84764263	1574	13,8,8	189142163	6,4,1	148150143	125	73	0.00707024	0.224971	0.039,0.032,0.028	0.023,0.015,0.004	0.019	1.9	1.9
18196	ENSG00000100239	PPP6R2	22	+	50432264	50432441	50432264	50432329	50434965	50435081	18196	0,0,2	48,44,37	6,4,4	66,53,31	185	73	0.00705523	0.224971	0.0,0.0,0.021	0.035,0.029,0.048	-0.03	-3	3
15894	ENSG00000090621	PABPC4	1	-	39564422	39564542	39564470	39564542	39563835	39563922	15894	149197156	42,41,45	201180149	78,61,64	121	73	0.00710747	0.22549	0.682,0.744,0.677	0.609,0.64,0.584	0.09	9	9
16457	ENSG00000132432	SEC61G	7	-	54759037	54759182	54759139	54759182	54757494	54757594	16457	3,3,4	1,2,1	11,6,8	0,0,2	175	73	0.00715107	0.22549	0.556,0.385,0.625	1.0,1.0,0.625	-0.353	-35.3	35.3
20835	ENSG00000280987	MATR3	5	+	139279050	139279149	139279050	139279129	139307238	139308327	20835	3,2,7	3,7,7	3,1,15	1,0,5	93	73	0.00713273	0.22549	0.44,0.183,0.44	0.702,1.0,0.702	-0.447	-44.7	44.7
23398	ENSG00000122417	ODF2L	1	-	86386914	86387086	86386918	86387086	86385457	86385590	23398	15,15,10	0,4,2	16,8,6	0,0,0	77	73	0.00714481	0.22549	1.0,0.78,0.826	1.0,1.0,1.0	-0.131	-13.1	13.1
2690	ENSG00000116750	UCHL5	1	-	193059082	193059217	193059184	193059217	193051753	193051817	2690	8,5,6	65,56,64	16,15,16	88,64,70	175	73	0.00713127	0.22549	0.049,0.036,0.038	0.07,0.089,0.087	-0.041	-4.1	4.1
7480	ENSG00000103978	TMEM87A	15	-	42272011	42272123	42272062	42272123	42267946	42268032	7480	1,4,6	167205156	11,9,6	164189159	124	73	0.0071216	0.22549	0.004,0.011,0.022	0.038,0.027,0.022	-0.017	-1.7	1.7
7206	ENSG00000185986	SDHAP3	5	-	1574171	1574295	1574181	1574295	1572221	1572286	7206	0,3,2	4,1,2	0,0,1	4,3,1	83	73	0.00721088	0.227034	0.0,0.725,0.468	0.0,0.0,0.468	0.242	24.2	24.2
3100	ENSG00000133706	LARS	5	-	146142855	146143084	146142871	146143084	146140203	146140261	3100	12,7,9	108,99,85	3,9,3	134121112	89	73	0.00723632	0.227244	0.084,0.055,0.08	0.018,0.058,0.021	0.041	4.1	4.1
8361	ENSG00000132305	IMMT	2	-	86161951	86162079	86161975	86162079	86159535	86159671	8361	19,7,11	152204174	4,6,8	206170172	97	73	0.00723922	0.227244	0.086,0.025,0.045	0.014,0.026,0.034	0.027	2.7	2.7
17779	ENSG00000135945	REV1	2	-	99424772	99424899	99424791	99424899	99424151	99424280	17779	0,4,1	1,2,1	1,2,4	1,0,1	92	73	0.00731973	0.229428	0.0,0.613,0.442	0.442,1.0,0.76	-0.382	-38.2	38.2
11986	ENSG00000236305	RP11-126L15.4	7	-	100852464	100852616	100852513	100852616	100837313	100837579	11986	5,4,9	1,1,1	7,0,4	4,1,3	122	73	0.00735105	0.229628	0.749,0.705,0.843	0.512,0.0,0.444	0.447	44.7	44.7
12847	ENSG00000162927	PUS10	2	-	61017048	61017193	61017148	61017193	61011764	61011905	12847	3,4,2	2,2,0	3,3,3	0,0,0	173	73	0.00738596	0.229628	0.388,0.458,1.0	1.0,1.0,1.0	-0.385	-38.5	38.5
14950	ENSG00000165795	NDRG2	14	-	21023975	21024096	21024029	21024096	21023240	21023321	14950	5,2,9	6,14,21	1,2,2	19,10,15	127	73	0.00736576	0.229628	0.324,0.076,0.198	0.029,0.103,0.071	0.132	13.2	13.2
17285	ENSG00000183605	SFXN4	10	-	119165068	119165302	119165201	119165302	119164130	119164196	17285	13,3,10	34,28,18	1,6,8	41,34,44	206	73	0.00739099	0.229628	0.119,0.037,0.164	0.009,0.059,0.061	0.064	6.4	6.4
20531	ENSG00000278540	ACACA	17	-	37200305	37200483	37200426	37200483	37200138	37200183	20531	17,25,22	175203221	8,14,15	176239210	194	73	0.00736019	0.229628	0.035,0.044,0.036	0.017,0.022,0.026	0.017	1.7	1.7
531	ENSG00000087266	SH3BP2	4	+	2831570	2831715	2831570	2831679	2831922	2831978	531	3,3,3	25,23,19	0,0,3	26,29,29	109	73	0.0073918	0.229628	0.074,0.08,0.096	0.0,0.0,0.065	0.062	6.2	6.2
492	ENSG00000267645	RP11-577H5.5	7	-	102671522	102671641	102671551	102671641	102668914	102669004	492	3,1,1	1,3,4	0,0,0	5,6,3	102	73	0.00740703	0.22976	0.682,0.193,0.152	0.0,0.0,0.0	0.342	34.2	34.2
13602	ENSG00000143314	MRPL24	1	-	156740378	156740548	156740463	156740548	156738521	156738764	13602	10,2,5	2,2,1	3,7,3	1,1,0	158	73	0.00748746	0.230817	0.698,0.316,0.698	0.581,0.764,1.0	-0.211	-21.1	21.1
1382	ENSG00000244687	UBE2V1	20	-	50088154	50088275	50088203	50088275	50084128	50084254	1382	5,0,5	2,2,0	2,1,4	0,0,0	122	73	0.00747277	0.230817	0.599,0.0,1.0	1.0,1.0,1.0	-0.467	-46.7	46.7
15371	ENSG00000142197	DOPEY2	21	+	36277020	36277212	36277020	36277100	36277974	36278084	15371	8,5,3	41,31,16	5,0,1	35,41,25	185	73	0.00749614	0.230817	0.071,0.06,0.069	0.053,0.0,0.016	0.044	4.4	4.4
17290	ENSG00000114315	HES1	3	+	194136960	194137136	194136960	194137048	194137682	194138732	17290	9,8,3	37,39,44	1,4,0	36,32,10	161	73	0.00748794	0.230817	0.099,0.085,0.03	0.012,0.054,0.0	0.049	4.9	4.9
279	ENSG00000169228	RAB24	5	-	177302370	177302496	177302396	177302496	177302127	177302178	279	13,17,27	90,96,120	12,8,6	79,110,80	99	73	0.00748293	0.230817	0.096,0.115,0.142	0.101,0.051,0.052	0.05	5	5
1873	ENSG00000103319	EEF2K	16	+	22258493	22258827	22258493	22258695	22260461	22260529	1873	1,2,2	25,38,24	4,9,6	36,44,39	205	73	0.00752471	0.231357	0.014,0.018,0.029	0.038,0.068,0.052	-0.032	-3.2	3.2
18974	ENSG00000071054	MAP4K4	2	+	101887087	101887261	101887087	101887237	101887777	101887937	18974	4,5,11	58,75,75	9,11,9	41,45,44	97	73	0.00755522	0.231698	0.049,0.048,0.099	0.142,0.155,0.133	-0.078	-7.8	7.8
4859	ENSG00000167880	EVPL	17	-	76017734	76017879	76017738	76017879	76015449	76015628	4859	1,0,0	12,20,12	2,4,0	8,19,10	77	73	0.00755788	0.231698	0.073,0.0,0.0	0.192,0.166,0.0	-0.095	-9.5	9.5
3385	ENSG00000137411	VARS2	6	+	30908241	30908436	30908241	30908403	30909033	30909173	3385	3,1,4	26,29,22	0,1,0	30,31,34	106	73	0.00761799	0.233199	0.074,0.023,0.111	0.0,0.022,0.0	0.062	6.2	6.2
15324	ENSG00000124593	PRICKLE4	6	+	41783461	41783685	41783461	41783605	41784130	41784238	15324	11,10,6	0,1,1	12,13,10	1,4,1	153	73	0.00763647	0.233425	1.0,0.827,0.741	0.851,0.608,0.827	0.094	9.4	9.4
17660	ENSG00000108384	RAD51C	17	+	58694989	58695216	58694989	58695189	58696692	58696859	17660	36,33,18	64,51,59	23,20,16	63,88,68	100	73	0.00771324	0.234849	0.291,0.321,0.182	0.21,0.142,0.147	0.098	9.8	9.8
2964	ENSG00000137074	APTX	9	-	32988082	32988129	32988091	32988129	32987543	32987731	2964	29,30,29	0,0,1	30,27,30	3,1,3	82	73	0.00771666	0.234849	1.0,1.0,0.963	0.899,0.96,0.899	0.068	6.8	6.8
5683	ENSG00000255571	MIR9-3HG	15	+	89388503	89388746	89388503	89388581	89389344	89389482	5683	4,3,1	3,1,3	3,4,1	0,0,2	238	73	0.00770913	0.234849	0.29,0.479,0.093	1.0,1.0,0.133	-0.424	-42.4	42.4
20508	ENSG00000266338	NBPF15	1	-	144442669	144442920	144442816	144442920	144440140	144440295	20508	24,26,23	2,2,2	22,34,20	2,0,0	220	73	0.00777781	0.236366	0.799,0.812,0.792	0.785,1.0,1.0	-0.127	-12.7	12.7
18357	ENSG00000089234	BRAP	12	-	111649934	111650042	111649938	111650042	111642145	111644562	18357	1,1,0	54,60,55	4,4,1	49,50,40	77	73	0.00779069	0.236415	0.017,0.016,0.0	0.072,0.07,0.023	-0.044	-4.4	4.4
16692	ENSG00000104218	CSPP1	8	+	67115913	67116156	67115913	67116122	67118247	67118369	16692	0,0,2	10,15,13	3,4,0	13,8,10	107	73	0.00781305	0.236751	0.0,0.0,0.095	0.136,0.254,0.0	-0.098	-9.8	9.8
1071	ENSG00000072849	DERL2	17	-	5477843	5477999	5477847	5477999	5474609	5474789	1071	1,1,7	0,3,1	0,2,1	1,2,3	77	73	0.00789354	0.238845	1.0,0.24,0.869	0.0,0.487,0.24	0.461	46.1	46.1
16010	ENSG00000258366	RTEL1	20	+	63673939	63674093	63673939	63674051	63678144	63678183	16010	24,19,20	0,2,4	21,26,30	0,0,0	115	73	0.00792122	0.238998	1.0,0.858,0.76	1.0,1.0,1.0	-0.127	-12.7	12.7
20263	ENSG00000157036	EXOG	3	+	38500089	38500325	38500089	38500164	38501354	38501494	20263	9,11,4	0,1,1	8,6,4	2,1,1	234	73	0.00793277	0.238998	1.0,0.774,0.555	0.555,0.652,0.555	0.189	18.9	18.9
21648	ENSG00000086102	NFX1	9	+	33365232	33366009	33365232	33365314	33366628	33366774	21648	60,43,39	0,0,0	58,44,44	2,1,1	768	73	0.00793174	0.238998	1.0,1.0,1.0	0.734,0.807,0.807	0.217	21.7	21.7
11706	ENSG00000187446	CHP1	15	+	41234138	41234284	41234138	41234234	41243666	41243739	11706	0,2,5	1,2,2	2,0,0	1,1,1	123	73	0.0079781	0.240018	0.0,0.372,0.597	0.543,0.0,0.0	0.142	14.2	14.2
8711	ENSG00000270647	TAF15	17	+	35809483	35809616	35809483	35809576	35817715	35817755	8711	12,8,11	195187171	24,10,49	298282252	113	73	0.00800197	0.240392	0.038,0.027,0.04	0.049,0.022,0.112	-0.026	-2.6	2.6
17827	ENSG00000239523	MYLK-AS1	3	+	123585555	123585801	123585555	123585794	123629490	123629681	17827	4,3,4	6,1,0	4,6,3	1,0,1	80	73	0.00802031	0.240598	0.378,0.732,1.0	0.785,1.0,0.732	-0.136	-13.6	13.6
8046	ENSG00000151276	MAGI1	3	-	65478585	65478798	65478591	65478798	65470282	65470484	8046	0,0,1	7,15,14	4,0,2	10,13,12	79	73	0.00805602	0.241324	0.0,0.0,0.062	0.27,0.0,0.133	-0.114	-11.4	11.4
19603	ENSG00000115677	HDLBP	2	-	241268953	241269295	241269200	241269295	241268476	241268541	19603	34,46,43	0,0,0	48,76,49	1,0,5	320	73	0.00806878	0.241361	1.0,1.0,1.0	0.916,1.0,0.691	0.131	13.1	13.1
6979	ENSG00000131067	GGT7	20	-	34851984	34852212	34852154	34852212	34851230	34851368	6979	4,8,3	18,23,18	20,12,8	30,22,16	243	73	0.00813234	0.242916	0.063,0.095,0.048	0.167,0.141,0.131	-0.078	-7.8	7.8
18649	ENSG00000112796	ENPP5	6	-	46170807	46170971	46170943	46170971	46167433	46168297	18649	18,16,13	1,3,1	8,10,16	1,0,0	209	73	0.00819066	0.24431	0.863,0.651,0.82	0.736,1.0,1.0	-0.134	-13.4	13.4
996	ENSG00000104936	DMPK	19	-	45777326	45777590	45777341	45777590	45774948	45775034	996	5,8,1	1,1,0	3,3,3	2,3,0	88	73	0.00822104	0.244868	0.806,0.869,1.0	0.554,0.453,1.0	0.223	22.3	22.3
1337	ENSG00000130779	CLIP1	12	-	122340752	122340908	122340847	122340908	122336631	122336748	1337	132127134	4,5,7	99136116	1,1,3	168	73	0.00823911	0.245058	0.935,0.917,0.893	0.977,0.983,0.944	-0.053	-5.3	5.3
15566	ENSG00000166845	C18orf54	18	+	54361642	54362431	54361642	54361891	54362770	54362921	15566	2,10,10	5,0,0	12,8,27	0,0,0	613	73	0.0082614	0.245373	0.045,1.0,1.0	1.0,1.0,1.0	-0.318	-31.8	31.8
936	ENSG00000180992	MRPL14	6	-	44127254	44127457	44127382	44127457	44116540	44116629	936	41,39,16	2,2,1	47,21,26	0,0,1	201	73	0.00828419	0.245702	0.882,0.876,0.853	1.0,1.0,0.904	-0.098	-9.8	9.8
22483	ENSG00000168002	POLR2G	11	+	62762866	62763026	62762866	62762951	62765181	62765404	22483	578605567	5,4,3	521481441	7,4,13	148	73	0.00830695	0.246029	0.983,0.987,0.989	0.973,0.983,0.944	0.02	2	2
6530	ENSG00000145919	BOD1	5	-	173613126	173613255	173613130	173613255	173609577	173609670	6530	17,6,2	5,0,3	9,6,2	1,0,1	77	73	0.00833363	0.246187	0.763,1.0,0.387	0.895,1.0,0.655	-0.133	-13.3	13.3
8814	ENSG00000168538	TRAPPC11	4	+	183674712	183674870	183674712	183674812	183675163	183675237	8814	5,3,4	52,45,39	1,1,0	25,27,32	131	73	0.00833576	0.246187	0.051,0.036,0.054	0.022,0.02,0.0	0.033	3.3	3.3
19982	ENSG00000283103	LLNLR-245B6.1	19	-	58325246	58325361	58325274	58325361	58314805	58315036	19982	8,5,3	24,9,10	3,1,1	14,15,13	101	73	0.00839799	0.247676	0.194,0.286,0.178	0.134,0.046,0.053	0.142	14.2	14.2
1798	ENSG00000163938	GNL3	3	+	52686015	52686202	52686015	52686055	52686768	52686827	1798	39,25,18	4,6,5	22,34,30	1,1,3	220	73	0.00847277	0.24953	0.764,0.58,0.544	0.88,0.919,0.768	-0.226	-22.6	22.6
5557	ENSG00000140854	KATNB1	16	+	57753944	57754004	57753944	57753995	57754929	57754997	5557	6,3,0	19,13,21	1,1,1	35,21,16	82	73	0.00851396	0.250392	0.219,0.17,0.0	0.025,0.041,0.053	0.09	9	9
14525	ENSG00000107798	LIPA	10	-	89223668	89223830	89223683	89223830	89222510	89222582	14525	14,6,3	70,75,78	4,0,5	60,92,72	88	73	0.00854302	0.250488	0.142,0.062,0.031	0.052,0.0,0.054	0.043	4.3	4.3
17763	ENSG00000119650	IFT43	14	+	75985793	75986308	75985793	75985955	75988884	75988977	17763	10,21,12	3,3,1	39,18,17	0,1,2	426	73	0.00858402	0.250488	0.364,0.545,0.673	1.0,0.755,0.593	-0.255	-25.5	25.5
1985	ENSG00000114062	UBE3A	15	-	25354515	25354683	25354527	25354683	25354352	25354426	1985	2,6,6	294250259	5,5,15	166242193	85	73	0.00854954	0.250488	0.006,0.02,0.02	0.025,0.017,0.063	-0.02	-2	2
20732	ENSG00000111707	SUDS3	12	+	118383279	118383462	118383279	118383384	118384011	118384067	20732	2,2,9	2,0,0	3,9,3	2,6,0	151	73	0.00857106	0.250488	0.326,1.0,1.0	0.42,0.42,1.0	0.162	16.2	16.2
360	ENSG00000114631	PODXL2	3	+	127668440	127668611	127668440	127668597	127669140	127669202	360	11,17,12	172166153	20,20,23	191122123	87	73	0.00858014	0.250488	0.051,0.079,0.062	0.081,0.121,0.136	-0.049	-4.9	4.9
5933	ENSG00000090861	AARS	16	-	70262345	70262524	70262366	70262524	70261043	70261157	5933	176208204	10,11,5	241274238	19,15,27	94	73	0.0085889	0.250488	0.932,0.936,0.969	0.908,0.934,0.873	0.041	4.1	4.1
4442	ENSG00000197114	ZGPAT	20	+	63733586	63733739	63733586	63733712	63734704	63734824	4442	28,50,27	5,2,1	30,30,28	0,2,0	100	73	0.00868201	0.252852	0.803,0.948,0.952	1.0,0.916,1.0	-0.071	-7.1	7.1
10558	ENSG00000067248	DHX29	5	-	55283115	55283811	55283202	55283811	55281371	55281515	10558	1,3,2	37,54,33	2,9,12	55,67,68	160	73	0.00872246	0.253088	0.012,0.025,0.027	0.016,0.058,0.075	-0.028	-2.8	2.8
15690	ENSG00000125734	GPR108	19	-	6732471	6732549	6732475	6732549	6732262	6732380	15690	3,1,1	83,100,78	5,5,2	63,72,51	77	73	0.00872634	0.253088	0.033,0.009,0.012	0.07,0.062,0.036	-0.038	-3.8	3.8
9545	ENSG00000165526	RPUSD4	11	-	126209490	126209722	126209520	126209722	126205687	126205781	9545	0,4,12	37,47,44	5,1,0	60,44,44	103	73	0.00870528	0.253088	0.0,0.057,0.162	0.056,0.016,0.0	0.049	4.9	4.9
22319	ENSG00000111897	SERINC1	6	-	122471693	122471822	122471698	122471822	122458519	122458681	22319	4,9,5	113,80,85	2,1,3	113,73,67	78	73	0.00875487	0.253565	0.032,0.095,0.052	0.016,0.013,0.04	0.037	3.7	3.7
10236	ENSG00000204599	TRIM39	6	+	30327258	30327696	30327258	30327455	30328888	30329041	10236	15,24,12	0,0,2	5,7,32	2,1,2	314	73	0.00878859	0.25419	1.0,1.0,0.582	0.368,0.619,0.788	0.269	26.9	26.9
19963	ENSG00000132437	DDC	7	-	50476517	50476643	50476623	50476643	50470072	50470171	19963	3,5,3	152125120	13,14,7	212169168	179	73	0.00882841	0.25499	0.008,0.016,0.01	0.024,0.033,0.017	-0.013	-1.3	1.3
306	ENSG00000105063	PPP6R1	19	-	55242369	55242488	55242375	55242488	55242165	55242279	306	3,9,8	79,94,87	16,9,4	61,54,47	79	73	0.00884457	0.255106	0.034,0.081,0.078	0.195,0.133,0.073	-0.069	-6.9	6.9
894	ENSG00000173207	CKS1B	1	+	154975538	154975739	154975538	154975608	154977986	154978114	894	0,4,1	1,0,0	7,6,5	3,0,2	204	73	0.00886354	0.255302	0.0,1.0,1.0	0.455,1.0,0.472	0.024	2.4	2.4
8705	ENSG00000174080	CTSF	11	-	66565830	66565927	66565890	66565927	66565670	66565751	8705	56,68,54	5,1,0	100,58,67	9,3,8	133	73	0.00887631	0.255319	0.86,0.974,1.0	0.859,0.914,0.821	0.08	8	8
12383	ENSG00000174437	ATP2A2	12	+	110344885	110345130	110344885	110344971	110345248	110345382	12383	8,7,8	217289255	18,13,14	266264197	232	73	0.00889745	0.255576	0.011,0.008,0.01	0.021,0.015,0.022	-0.01	-1	1
11609	ENSG00000116560	SFPQ	1	-	35187921	35188042	35187972	35188042	35187202	35187251	11609	30,18,20	723662538	18,21,76	662702670	124	73	0.00896472	0.256248	0.024,0.016,0.021	0.016,0.017,0.063	-0.012	-1.2	1.2
13752	ENSG00000134697	GNL2	1	-	37590698	37590845	37590705	37590845	37587310	37587495	13752	2,4,2	179173158	5,7,7	171147137	80	73	0.00895817	0.256248	0.01,0.021,0.011	0.026,0.042,0.045	-0.024	-2.4	2.4
14006	ENSG00000092931	MFSD11	17	+	76737765	76737918	76737765	76737883	76738281	76738448	14006	2,5,8	0,1,0	2,3,3	1,1,1	108	73	0.00899414	0.256248	1.0,0.772,1.0	0.575,0.67,0.67	0.286	28.6	28.6
21052	ENSG00000104064	GABPB1	15	-	50301220	50301368	50301256	50301368	50300788	50300902	21052	18,24,23	32,30,26	30,31,26	21,16,23	109	73	0.00898127	0.256248	0.274,0.349,0.372	0.489,0.565,0.431	-0.163	-16.3	16.3
3333	ENSG00000278615	C11orf98	11	-	62665122	62665217	62665130	62665217	62664848	62664973	3333	20,37,18	517590429	39,26,37	589384364	81	73	0.00898848	0.256248	0.034,0.053,0.036	0.056,0.058,0.084	-0.025	-2.5	2.5
7120	ENSG00000142687	KIAA0319L	1	-	35470829	35470960	35470862	35470960	35466607	35466695	7120	6,7,9	112,111,93	10,22,12	111,110,94	106	73	0.0089933	0.256248	0.036,0.042,0.062	0.058,0.121,0.081	-0.04	-4	4
14108	ENSG00000120860	CCDC53	12	-	102061933	102062149	102062105	102062149	102061247	102061346	14108	16,26,19	2,0,3	28,21,20	1,0,0	245	73	0.0090365	0.256742	0.704,1.0,0.654	0.893,1.0,1.0	-0.178	-17.8	17.8
22477	ENSG00000188010	MORN2	2	+	38875990	38876196	38875990	38876110	38880178	38880229	22477	4,2,4	55,31,46	9,5,10	38,40,48	159	73	0.009046	0.256742	0.032,0.029,0.038	0.098,0.054,0.087	-0.047	-4.7	4.7
6136	ENSG00000171469	ZNF561	19	-	9617044	9617171	9617048	9617171	9614020	9614103	6136	27,26,18	0,0,1	23,32,29	1,2,4	77	73	0.00904821	0.256742	1.0,1.0,0.945	0.956,0.938,0.873	0.059	5.9	5.9
18392	ENSG00000197586	ENTPD6	20	+	25216647	25216801	25216647	25216736	25217501	25217581	18392	7,16,12	108,136,87	8,4,1	96,87,80	138	73	0.00906448	0.256856	0.033,0.059,0.068	0.042,0.024,0.007	0.029	2.9	2.9
5811	ENSG00000136830	FAM129B	9	-	127517807	127517941	127517825	127517941	127517111	127517216	5811	11,9,10	137157160	4,8,2	179168124	91	73	0.00909025	0.257238	0.061,0.044,0.048	0.018,0.037,0.013	0.028	2.8	2.8
1269	ENSG00000037474	NSUN2	5	-	6602395	6602500	6602456	6602500	6600029	6600232	1269	6,12,4	1,2,1	10,10,9	0,0,0	134	73	0.00911644	0.257632	0.766,0.766,0.685	1.0,1.0,1.0	-0.261	-26.1	26.1
23179	ENSG00000166171	DPCD	10	+	101600737	101600880	101600737	101600862	101601202	101601336	23179	15,6,9	161139131	4,5,3	131145114	91	73	0.00913853	0.257908	0.07,0.033,0.052	0.024,0.027,0.021	0.028	2.8	2.8
451	ENSG00000160271	RALGDS	9	-	133100495	133101762	133101519	133101762	133100267	133100382	451	85,136,97	74,84,69	141,105,79	69,54,33	1097	73	0.00920138	0.259109	0.071,0.097,0.086	0.12,0.115,0.137	-0.039	-3.9	3.9
5404	ENSG00000244560	RP4-800G7.2	7	+	149285280	149285696	149285280	149285496	149287564	149287776	5404	21,12,17	2,1,0	22,4,14	1,3,4	273	73	0.00920578	0.259109	0.737,0.762,1.0	0.855,0.263,0.483	0.299	29.9	29.9
9407	ENSG00000147419	CCDC25	8	-	27765163	27765251	27765203	27765251	27762418	27762458	9407	6,2,2	81,70,82	5,10,7	64,68,70	113	73	0.00923016	0.259447	0.046,0.018,0.016	0.048,0.087,0.061	-0.039	-3.9	3.9
12208	ENSG00000047056	WDR37	10	+	1056857	1056968	1056857	1056879	1072115	1072293	12208	23,24,36	10,5,8	26,30,16	1,4,2	162	73	0.00927219	0.260041	0.509,0.684,0.67	0.921,0.772,0.783	-0.204	-20.4	20.4
15553	ENSG00000172270	BSG	19	+	582519	582613	582519	582582	582749	583487	15553	48,31,27	482391368	20,16,22	428362303	104	73	0.0092761	0.260041	0.065,0.053,0.049	0.032,0.03,0.048	0.019	1.9	1.9
17057	ENSG00000167969	ECI1	16	-	2244233	2244438	2244271	2244438	2243317	2243439	17057	0,1,1	2,2,0	6,3,1	3,1,4	111	73	0.00934387	0.261242	0.0,0.247,1.0	0.568,0.664,0.141	-0.042	-4.2	4.2
18709	ENSG00000103111	MON1B	16	+	77193743	77193789	77193743	77193777	77194334	77194360	18709	4,1,0	19,17,15	5,3,12	36,16,17	85	73	0.00933872	0.261242	0.153,0.048,0.0	0.107,0.139,0.377	-0.141	-14.1	14.1
2377	ENSG00000167721	TSR1	17	-	2335255	2335394	2335259	2335394	2334471	2334896	2377	4,2,1	108138125	3,8,8	122133123	77	73	0.00935917	0.261321	0.034,0.014,0.008	0.023,0.054,0.058	-0.026	-2.6	2.6
20983	ENSG00000137200	CMTR1	6	+	37475320	37475916	37475320	37475412	37476125	37476194	20983	52,35,59	45,33,29	60,56,47	28,21,20	577	73	0.00937516	0.26142	0.128,0.118,0.205	0.213,0.252,0.229	-0.081	-8.1	8.1
5000	ENSG00000094914	AAAS	12	-	53321170	53321257	53321200	53321257	53320564	53320692	5000	2,4,11	3,4,1	7,1,2	0,2,0	103	73	0.00939972	0.261757	0.321,0.415,0.886	1.0,0.262,1.0	-0.213	-21.3	21.3
12960	ENSG00000136271	DDX56	7	-	44572562	44572744	44572573	44572744	44572346	44572437	12960	23,18,16	151154128	7,12,7	126118123	84	73	0.00956257	0.265706	0.117,0.092,0.098	0.046,0.081,0.047	0.044	4.4	4.4
13396	ENSG00000134369	NAV1	1	+	201790688	201790850	201790688	201790766	201793791	201793875	13396	0,3,0	3,4,2	2,3,3	5,2,1	157	73	0.00957275	0.265706	0.0,0.259,0.0	0.157,0.411,0.582	-0.297	-29.7	29.7
15744	ENSG00000106603	COA1	7	-	43640559	43640649	43640572	43640649	43639246	43639681	15744	13,11,9	153,125,87	7,2,3	113,101,75	86	73	0.00957956	0.265706	0.067,0.07,0.081	0.05,0.017,0.033	0.039	3.9	3.9
19467	ENSG00000168070	C11orf85	11	-	64959292	64959422	64959304	64959422	64954756	64954802	19467	1,1,0	16,10,9	1,5,1	14,13,9	85	73	0.0096349	0.265835	0.051,0.079,0.0	0.058,0.248,0.087	-0.088	-8.8	8.8
22277	ENSG00000174943	KCTD13	16	-	29911660	29911867	29911814	29911867	29911531	29911557	22277	5,4,4	0,0,0	5,0,2	0,1,2	227	73	0.00961493	0.265835	1.0,1.0,1.0	1.0,0.0,0.243	0.586	58.6	58.6
7696	ENSG00000121988	ZRANB3	2	-	135531126	135531236	135531159	135531236	135504328	135504496	7696	12,6,12	3,4,0	14,25,10	3,0,0	106	73	0.00962388	0.265835	0.734,0.508,1.0	0.763,1.0,1.0	-0.174	-17.4	17.4
7942	ENSG00000126460	PRRG2	19	+	49583206	49583717	49583206	49583304	49588496	49588632	7942	56,62,60	0,1,2	47,57,27	5,1,1	486	73	0.00963056	0.265835	1.0,0.903,0.818	0.585,0.895,0.802	0.146	14.6	14.6
3071	ENSG00000175970	UNC119B	12	+	120711589	120711775	120711589	120711756	120713273	120713387	3071	1,0,1	2,1,1	0,2,4	2,1,2	92	73	0.00968129	0.266413	0.284,0.0,0.442	0.0,0.613,0.613	-0.167	-16.7	16.7
437	ENSG00000137700	SLC37A4	11	-	119026505	119026688	119026602	119026688	119025966	119026080	437	3,5,3	32,30,28	11,10,7	40,26,29	170	73	0.00967553	0.266413	0.039,0.067,0.044	0.106,0.142,0.094	-0.064	-6.4	6.4
11567	ENSG00000028116	VRK2	2	+	58084880	58084999	58084880	58084950	58086338	58086426	11567	0,9,6	25,19,18	3,1,2	24,37,22	122	73	0.00979961	0.268734	0.0,0.221,0.166	0.07,0.016,0.052	0.083	8.3	8.3
12265	ENSG00000116127	ALMS1	2	+	73489633	73491498	73489633	73490158	73519774	73520016	12265	77,90,65	1,1,1	85,129,76	1,0,0	1413	73	0.00984252	0.268734	0.799,0.823,0.771	0.815,1.0,1.0	-0.141	-14.1	14.1
12418	ENSG00000074582	BCS1L	2	+	218660306	218660482	218660306	218660421	218660938	218661307	12418	17,14,23	2,9,8	11,17,22	17,20,14	134	73	0.00979489	0.268734	0.822,0.459,0.61	0.261,0.317,0.461	0.284	28.4	28.4
17439	ENSG00000161677	JOSD2	19	-	50510959	50511159	50511125	50511159	50510285	50510448	17439	1,10,6	0,1,0	14,1,4	2,2,0	239	73	0.00983534	0.268734	1.0,0.753,1.0	0.681,0.132,1.0	0.313	31.3	31.3
21441	ENSG00000085415	SEH1L	18	+	12955462	12955692	12955462	12955609	12963159	12963371	21441	5,3,7	68,61,64	1,2,3	93,83,75	156	73	0.0098043	0.268734	0.033,0.022,0.049	0.005,0.011,0.018	0.023	2.3	2.3
5522	ENSG00000110628	SLC22A18	11	+	2902282	2902447	2902282	2902360	2903213	2903489	5522	10,11,16	1,1,2	17,16,9	0,0,0	160	73	0.00982584	0.268734	0.82,0.834,0.785	1.0,1.0,1.0	-0.187	-18.7	18.7
23662	ENSG00000147403	RPL10	X	+	154398889	154399113	154398889	154399103	154399337	154399396	23662	35,32,33	4,7,3	24,15,26	6,9,9	83	73	0.00987209	0.268797	0.885,0.801,0.906	0.779,0.594,0.718	0.167	16.7	16.7
4780	ENSG00000080371	RAB21	12	+	71782569	71782662	71782569	71782658	71785530	71800285	4780	3,9,7	175148156	16,13,6	121175127	77	73	0.00986353	0.268797	0.016,0.055,0.041	0.111,0.066,0.043	-0.036	-3.6	3.6
9569	ENSG00000121680	PEX16	11	-	45917703	45917949	45917773	45917949	45917457	45917493	9569	144158126	4,1,6	184111121	3,0,0	143	73	0.00988328	0.268797	0.948,0.988,0.915	0.969,1.0,1.0	-0.039	-3.9	3.9
9022	ENSG00000250420	AACSP1	5	-	178797417	178797611	178797530	178797611	178776141	178776276	9022	7,6,3	2,1,6	1,5,2	8,7,7	186	73	0.00990356	0.269	0.579,0.702,0.164	0.047,0.219,0.101	0.359	35.9	35.9
3709	ENSG00000101150	TPD52L2	20	+	63882718	63882869	63882718	63882820	63889189	63889238	3709	15,21,8	138116110	9,7,12	162159130	122	73	0.00993844	0.269598	0.061,0.098,0.042	0.032,0.026,0.052	0.03	3	3
4923	ENSG00000267228	RP11-49K24.6	18	-	47136301	47136449	47136338	47136449	47134655	47134677	4923	15,25,20	0,5,1	13,8,8	0,0,0	110	73	0.0099863	0.270546	1.0,0.768,0.93	1.0,1.0,1.0	-0.101	-10.1	10.1
23620	ENSG00000055917	PUM2	2	-	20350637	20350834	20350809	20350834	20327309	20327378	23620	3,6,2	2,0,0	10,5,0	3,0,2	245	73	0.0100316	0.271422	0.309,1.0,1.0	0.498,1.0,0.0	0.27	27	27
22494	ENSG00000233927	RPS28	19	+	8321641	8321711	8321641	8321703	8321952	8322097	22494	30,29,22	214314331553	33,35,56	242713211485	81	73	0.0100462	0.271467	0.012,0.018,0.013	0.012,0.023,0.033	-0.008	-0.8	0.8
14528	ENSG00000257261	RP11-96H19.1	12	+	46383678	46383735	46383678	46383695	46387746	46387972	14528	1,0,0	1,1,2	1,1,0	0,0,1	113	73	0.0100667	0.271605	0.392,0.0,0.0	1.0,1.0,0.0	-0.536	-53.6	53.6
3974	ENSG00000130529	TRPM4	19	+	49182577	49182922	49182577	49182867	49183077	49183212	3974	19,13,22	0,0,0	32,20,22	5,1,0	128	73	0.0100772	0.271605	1.0,1.0,1.0	0.785,0.919,1.0	0.099	9.9	9.9
17890	ENSG00000159214	CCDC24	1	+	43991846	43992053	43991846	43992004	43993889	43993964	17890	4,4,4	1,1,0	12,0,2	3,1,1	122	73	0.0101078	0.27208	0.705,0.705,1.0	0.705,0.0,0.545	0.387	38.7	38.7
18186	ENSG00000139998	RAB15	14	-	64950578	64951151	64951073	64951151	64950324	64950414	18186	24,15,9	6,6,7	12,15,22	10,24,19	568	73	0.0101984	0.273503	0.34,0.243,0.142	0.134,0.074,0.13	0.129	12.9	12.9
18884	ENSG00000155111	CDK19	6	-	110623180	110623362	110623289	110623362	110622814	110622912	18884	2,4,2	78,69,66	12,7,3	64,83,86	182	73	0.0102259	0.273503	0.01,0.023,0.012	0.07,0.033,0.014	-0.024	-2.4	2.4
4072	ENSG00000196632	WNK3	X	-	54238867	54239099	54239008	54239099	54238341	54238472	4072	2,3,3	9,11,16	0,0,1	8,6,6	214	73	0.0102139	0.273503	0.07,0.085,0.06	0.0,0.0,0.054	0.054	5.4	5.4
5423	ENSG00000140464	PML	15	+	74033155	74033422	74033155	74033414	74034477	74036394	5423	1,2,0	15,12,13	0,2,7	9,10,15	81	73	0.0102105	0.273503	0.057,0.131,0.0	0.0,0.153,0.296	-0.087	-8.7	8.7
6778	ENSG00000160392	C19orf47	19	-	40341785	40341890	40341838	40341890	40336319	40336407	6778	0,5,2	14,7,5	6,4,4	6,4,3	126	73	0.0101896	0.273503	0.0,0.293,0.188	0.367,0.367,0.436	-0.23	-23	23
8424	ENSG00000117335	CD46	1	+	207767012	207770362	207767012	207767195	207783291	207783330	8424	109610511055	7,4,1	98311261013	0,4,0	3240	73	0.0102478	0.27374	0.779,0.855,0.96	1.0,0.864,1.0	-0.09	-9	9
22398	ENSG00000156869	FRRS1	1	-	99711941	99712163	99712104	99712163	99711354	99711532	22398	4,5,1	0,1,1	3,5,6	1,2,3	236	73	0.0103575	0.27632	1.0,0.607,0.236	0.481,0.436,0.382	0.181	18.1	18.1
16229	ENSG00000028310	BRD9	5	-	891095	891287	891154	891287	889586	889647	16229	12,6,6	52,46,40	3,2,3	43,29,42	132	73	0.0104596	0.277709	0.113,0.067,0.077	0.037,0.037,0.038	0.048	4.8	4.8
20932	ENSG00000215472	RPL17-C18orf32	18	-	49492257	49492479	49492457	49492479	49491516	49491584	20932	529484386	151213231126	744519464	149412941043	273	73	0.0104861	0.277709	0.086,0.089,0.084	0.118,0.097,0.106	-0.021	-2.1	2.1
21116	ENSG00000269082	CTD-2620I22.1	19	-	52980835	52980972	52980891	52980972	52970623	52970842	21116	0,0,1	3,4,8	2,4,0	8,7,6	129	73	0.0105042	0.277709	0.0,0.0,0.066	0.124,0.244,0.0	-0.101	-10.1	10.1
21277	ENSG00000148719	DNAJB12	10	-	72335785	72335931	72335833	72335931	72334080	72334617	21277	56,27,23	26,14,27	49,41,38	9,16,12	121	73	0.0104521	0.277709	0.565,0.538,0.339	0.767,0.607,0.656	-0.196	-19.6	19.6
5819	ENSG00000105325	FZR1	19	+	3534420	3534522	3534420	3534513	3534794	3534836	5819	9,9,3	25,22,22	2,3,2	17,24,23	82	73	0.0104708	0.277709	0.243,0.267,0.108	0.095,0.1,0.072	0.117	11.7	11.7
5959	ENSG00000214046	SMIM7	19	-	16659954	16660000	16659958	16660000	16659394	16659447	5959	8,9,2	215238185	2,2,2	241193189	77	73	0.0105156	0.277709	0.034,0.035,0.01	0.008,0.01,0.01	0.017	1.7	1.7
8248	ENSG00000258555	SPECC1L-ADORA2A	22	+	24321287	24322918	24321287	24321323	24324219	24324427	8248	305330813031	6,7,4	333639273571	10,16,14	1668	73	0.010468	0.277709	0.957,0.951,0.971	0.936,0.915,0.918	0.037	3.7	3.7
9764	ENSG00000148459	PDSS1	10	+	26724013	26724127	26724013	26724123	26735239	26735320	9764	1,7,3	43,43,26	7,12,12	54,45,37	77	73	0.0105026	0.277709	0.022,0.134,0.099	0.109,0.202,0.235	-0.097	-9.7	9.7
12951	ENSG00000269893	SNHG8	4	+	118278754	118278809	118278754	118278792	118279106	118279137	12951	2,2,2	5,5,5	2,0,1	18,10,14	90	73	0.0105905	0.279337	0.245,0.245,0.245	0.083,0.0,0.055	0.199	19.9	19.9
11489	ENSG00000118369	USP35	11	+	78198582	78198718	78198582	78198697	78199594	78199724	11489	2,1,3	0,0,0	0,3,7	2,2,0	94	73	0.0106327	0.279745	1.0,1.0,1.0	0.0,0.538,1.0	0.487	48.7	48.7
8128	ENSG00000179364	PACS2	14	+	105368084	105368244	105368084	105368143	105368458	105368515	8128	1,4,6	3,0,1	7,6,3	0,1,0	174	73	0.0106215	0.279745	0.123,1.0,0.716	1.0,0.716,1.0	-0.292	-29.2	29.2
10029	ENSG00000088247	KHSRP	19	-	6415533	6415734	6415608	6415734	6415379	6415457	10029	99,117,90	3,2,5	151,112,95	8,12,7	148	73	0.0106653	0.2799	0.942,0.967,0.899	0.903,0.822,0.87	0.071	7.1	7.1
3205	ENSG00000198690	FAN1	15	+	30925126	30925306	30925126	30925291	30925788	30925939	3205	12,10,6	17,18,14	9,5,8	32,28,33	88	73	0.0106573	0.2799	0.369,0.315,0.262	0.189,0.129,0.167	0.154	15.4	15.4
22475	ENSG00000188010	MORN2	2	+	38875990	38876211	38875990	38876110	38880178	38880229	22475	4,1,3	55,31,46	7,4,9	38,40,48	174	73	0.0107132	0.280807	0.03,0.013,0.027	0.072,0.04,0.073	-0.038	-3.8	3.8
5036	ENSG00000144362	PHOSPHO2	2	+	169694453	169694741	169694453	169694622	169695214	169695247	5036	7,8,7	10,4,13	23,15,29	9,9,11	192	73	0.0107349	0.281023	0.21,0.432,0.17	0.493,0.388,0.501	-0.19	-19	19
10061	ENSG00000104341	LAPTM4B	8	+	97805352	97805468	97805352	97805464	97815327	97815401	10061	3,3,1	36,19,21	0,1,1	53,40,45	77	73	0.0108084	0.282036	0.073,0.13,0.043	0.0,0.023,0.021	0.067	6.7	6.7
3282	ENSG00000141295	SCRN2	17	-	47838269	47838450	47838335	47838450	47837719	47838002	3282	26,25,22	0,1,0	64,50,37	5,1,1	139	73	0.0108016	0.282036	1.0,0.929,1.0	0.871,0.963,0.951	0.048	4.8	4.8
8996	ENSG00000146963	LUC7L2	7	+	139398598	139398718	139398598	139398697	139402136	139402247	8996	7,8,12	298250256	16,13,15	203249236	94	73	0.0108139	0.282036	0.018,0.024,0.035	0.058,0.039,0.047	-0.022	-2.2	2.2
12933	ENSG00000103495	MAZ	16	+	29807787	29807830	29807787	29807828	29808229	29808293	12933	22,18,16	508496430	35,19,38	510549416	75	73	0.0108839	0.28351	0.04,0.034,0.035	0.063,0.033,0.082	-0.023	-2.3	2.3
108	ENSG00000177479	ARIH2	3	+	48974957	48975048	48974957	48974979	48979481	48979611	108	10,27,13	105,78,75	9,12,9	93,112,91	142	73	0.010904	0.28368	0.047,0.151,0.082	0.047,0.052,0.048	0.044	4.4	4.4
22740	ENSG00000257808	RP11-1136G11.8	12	+	53159585	53159678	53159585	53159595	53159934	53160280	22740	0,2,0	1,0,1	2,5,10	4,3,3	156	73	0.0109774	0.285236	0.0,1.0,0.0	0.19,0.438,0.609	-0.079	-7.9	7.9
3571	ENSG00000262481	TMEM256-PLSCR3	17	-	7403920	7404097	7403999	7404097	7403626	7403689	3571	19,16,17	157139121	25,22,24	144,118,74	152	73	0.0109914	0.285246	0.055,0.052,0.063	0.077,0.082,0.135	-0.041	-4.1	4.1
17055	ENSG00000105717	PBX4	19	-	19570585	19570833	19570686	19570833	19570108	19570299	17055	0,5,2	1,1,0	2,2,0	3,2,2	174	73	0.011079	0.287164	0.0,0.677,1.0	0.219,0.296,0.0	0.387	38.7	38.7
1167	ENSG00000116857	TMEM9	1	-	201154227	201154464	201154448	201154464	201153857	201153959	1167	1,4,4	3,1,1	10,8,1	0,3,0	294	73	0.011115	0.28774	0.076,0.498,0.498	1.0,0.398,1.0	-0.442	-44.2	44.2
11654	ENSG00000223959	AFG3L1P	16	+	89984530	89984622	89984530	89984599	89988851	89988951	11654	4,8,2	11,4,6	12,7,9	8,1,2	96	73	0.0111481	0.288243	0.217,0.603,0.202	0.533,0.842,0.774	-0.376	-37.6	37.6
8151	ENSG00000240344	PPIL3	2	-	200889113	200889303	200889243	200889303	200887612	200887685	8151	7,6,5	7,4,7	4,1,4	11,12,7	203	73	0.0111891	0.288946	0.264,0.35,0.204	0.116,0.029,0.17	0.168	16.8	16.8
20464	ENSG00000175470	PPP2R2D	10	+	131940581	131940804	131940581	131940694	131944094	131944145	20464	43,34,26	4,6,5	21,8,26	13,6,5	183	73	0.0112221	0.289087	0.811,0.693,0.675	0.392,0.347,0.675	0.255	25.5	25.5
23663	ENSG00000147403	RPL10	X	+	154398889	154399103	154398889	154398998	154399337	154399396	23663	66,89,52	0,1,0	74,81,59	3,3,1	178	73	0.0112127	0.289087	1.0,0.973,1.0	0.91,0.917,0.96	0.062	6.2	6.2
17000	ENSG00000215039	CD27-AS1	12	-	6443539	6443717	6443545	6443717	6439000	6439676	17000	0,1,0	4,10,1	3,0,2	3,5,7	79	73	0.0112569	0.289271	0.0,0.085,0.0	0.48,0.0,0.209	-0.201	-20.1	20.1
22547	ENSG00000185475	TMEM179B	11	+	62789611	62789728	62789611	62789679	62789885	62790110	22547	21,24,18	119114115	21,7,6	136,104,91	122	73	0.0112562	0.289271	0.096,0.112,0.086	0.085,0.039,0.038	0.044	4.4	4.4
15404	ENSG00000060138	YBX3	12	-	10704050	10704148	10704059	10704148	10701959	10702134	15404	332344293	8,13,10	392356354	22,18,22	82	73	0.0113094	0.29024	0.974,0.959,0.963	0.941,0.946,0.935	0.025	2.5	2.5
17822	ENSG00000064012	CASP8	2	+	201276826	201277104	201276826	201276968	201284815	201285317	17822	2,3,6	23,29,36	3,12,4	20,25,8	209	73	0.0113222	0.29024	0.029,0.035,0.055	0.05,0.144,0.149	-0.075	-7.5	7.5
19872	ENSG00000156521	TYSND1	10	-	70146532	70146676	70146652	70146676	70143841	70143972	19872	52,47,26	1,2,3	57,24,21	0,0,1	193	73	0.0113623	0.290664	0.952,0.899,0.766	1.0,1.0,0.888	-0.09	-9	9
5047	ENSG00000156873	PHKG2	16	+	30751105	30751304	30751105	30751281	30751548	30751603	5047	0,6,3	45,42,27	14,4,7	54,36,41	96	73	0.0113665	0.290664	0.0,0.098,0.078	0.165,0.078,0.115	-0.061	-6.1	6.1
13442	ENSG00000177225	PDDC1	11	-	773427	773629	773521	773629	772426	772521	13442	5,5,5	9,23,25	5,1,3	41,34,31	167	73	0.0114219	0.291175	0.195,0.087,0.08	0.051,0.013,0.041	0.086	8.6	8.6
14032	ENSG00000163528	CHCHD4	3	-	14124543	14124749	14124698	14124749	14116425	14116524	14032	74,67,52	3,0,4	69,70,61	0,2,0	228	73	0.0114233	0.291175	0.888,1.0,0.806	1.0,0.918,1.0	-0.075	-7.5	7.5
19209	ENSG00000167964	RAB26	16	+	2149981	2150215	2149981	2150051	2151568	2151610	19209	5,3,3	18,28,25	15,13,4	42,28,19	237	73	0.011442	0.291175	0.079,0.032,0.036	0.099,0.125,0.061	-0.046	-4.6	4.6
21876	ENSG00000130706	ADRM1	20	+	62302895	62303049	62302895	62303045	62303567	62303781	21876	236197168	26,20,26	315185181	12,16,20	77	73	0.0114372	0.291175	0.896,0.903,0.86	0.961,0.916,0.896	-0.038	-3.8	3.8
7190	ENSG00000155629	PIK3AP1	10	-	96603885	96604049	96603978	96604049	96602279	96602398	7190	6,2,7	27,18,26	3,4,4	64,61,36	166	73	0.0114664	0.291442	0.089,0.047,0.106	0.02,0.028,0.047	0.049	4.9	4.9
11335	ENSG00000162337	LRP5	11	+	68416327	68416531	68416327	68416527	68423488	68423697	11335	3,2,3	38,40,38	1,0,0	38,26,32	77	73	0.0115026	0.291654	0.07,0.045,0.07	0.024,0.0,0.0	0.054	5.4	5.4
14380	ENSG00000144659	SLC25A38	3	+	39390422	39390595	39390422	39390507	39391440	39391620	14380	10,16,13	55,42,38	8,5,8	49,59,42	161	73	0.0114948	0.291654	0.076,0.147,0.134	0.069,0.037,0.079	0.057	5.7	5.7
4785	ENSG00000168000	BSCL2	11	-	62706202	62706344	62706258	62706344	62705300	62705617	4785	99,95,99	26,17,20	179110101	19,17,12	129	73	0.0115311	0.292023	0.683,0.76,0.737	0.842,0.785,0.826	-0.091	-9.1	9.1
20840	ENSG00000280987	MATR3	5	+	139293749	139293820	139293749	139293805	139307238	139308327	20840	3,5,3	73,71,70	0,0,2	72,70,60	88	73	0.0115839	0.293008	0.033,0.055,0.034	0.0,0.0,0.027	0.032	3.2	3.2
20805	ENSG00000255508	RP11-864I4.1	11	-	62591403	62591531	62591519	62591531	62589030	62589221	20805	137123101	5,8,3	169,111,90	3,0,3	189	73	0.0116356	0.293959	0.914,0.856,0.929	0.956,1.0,0.921	-0.059	-5.9	5.9
20296	ENSG00000125629	INSIG2	2	+	118096418	118096800	118096418	118096426	118103196	118103321	20296	118142153	4,0,1	116138153	6,4,4	447	73	0.0116583	0.294131	0.828,1.0,0.962	0.759,0.849,0.862	0.107	10.7	10.7
2138	ENSG00000187147	RNF220	1	+	44635544	44635666	44635544	44635641	44636029	44636162	2138	50,64,50	2,1,0	74,50,45	5,0,5	98	73	0.0116844	0.294131	0.949,0.979,1.0	0.917,1.0,0.87	0.047	4.7	4.7
9698	ENSG00000006744	ELAC2	17	-	12994411	12994503	12994424	12994503	12993686	12993831	9698	12,19,15	104130140	9,11,4	139119114	86	73	0.0116748	0.294131	0.089,0.11,0.083	0.052,0.073,0.029	0.043	4.3	4.3
12571	ENSG00000175334	BANF1	11	+	66002781	66002839	66002781	66002835	66003234	66003373	12571	0,0,2	12,13,7	6,1,0	7,10,11	77	73	0.0118132	0.29604	0.0,0.0,0.213	0.448,0.087,0.0	-0.107	-10.7	10.7
12992	ENSG00000176261	ZBTB8OS	1	-	32634732	32634792	32634767	32634792	32633950	32634072	12992	30,17,22	52,31,38	19,18,17	66,58,45	108	73	0.0118309	0.29604	0.281,0.27,0.281	0.163,0.173,0.203	0.098	9.8	9.8
18016	ENSG00000110801	PSMD9	12	+	121899633	121899889	121899633	121899845	121903005	121903107	18016	39,33,19	194164164	16,16,25	204172157	117	73	0.0118304	0.29604	0.111,0.112,0.067	0.047,0.055,0.09	0.033	3.3	3.3
20660	ENSG00000183765	CHEK2	22	-	28724885	28725120	28724976	28725120	28711908	28712017	20660	3,0,0	3,3,3	3,2,2	1,6,0	164	73	0.0118276	0.29604	0.308,0.0,0.0	0.572,0.129,1.0	-0.464	-46.4	46.4
2303	ENSG00000239521	GATS	7	-	100212952	100213133	100213022	100213133	100211934	100211994	2303	15,14,12	0,1,0	14,13,18	2,1,2	143	73	0.0118108	0.29604	1.0,0.877,1.0	0.781,0.869,0.821	0.135	13.5	13.5
1027	ENSG00000242259	C22orf39	22	-	19408431	19408588	19408482	19408588	19407183	19407274	1027	13,11,14	35,48,35	10,16,19	20,24,25	124	73	0.0119066	0.296975	0.179,0.119,0.191	0.227,0.282,0.309	-0.11	-11	11
12668	ENSG00000243147	MRPL33	2	+	27771738	27771821	27771738	27771766	27772673	27772690	12668	6,14,11	2,0,4	9,4,6	2,5,12	128	73	0.0119107	0.296975	0.631,1.0,0.611	0.72,0.313,0.222	0.329	32.9	32.9
22858	ENSG00000154134	ROBO3	11	+	124877518	124877752	124877518	124877658	124877936	124878131	22858	2,13,5	0,0,1	16,11,17	1,1,2	167	73	0.0118936	0.296975	1.0,1.0,0.686	0.875,0.828,0.788	0.065	6.5	6.5
21731	ENSG00000158286	RNF207	1	+	6212681	6212898	6212681	6212733	6213065	6213183	21731	14,21,17	0,0,0	24,22,13	0,4,1	238	73	0.011937	0.297277	1.0,1.0,1.0	1.0,0.628,0.799	0.191	19.1	19.1
12703	ENSG00000169689	STRA13	17	-	82019292	82019381	82019307	82019381	82018702	82019219	12703	511388410	49,69,54	618385362	52,30,42	88	73	0.011966	0.297293	0.896,0.823,0.863	0.908,0.914,0.877	-0.039	-3.9	3.9
18536	ENSG00000144713	RPL32	3	-	12840634	12840882	12840788	12840882	12840141	12840242	18536	15,20,16	0,0,0	12,8,14	1,1,2	227	73	0.0119554	0.297293	1.0,1.0,1.0	0.794,0.72,0.692	0.265	26.5	26.5
1796	ENSG00000163938	GNL3	3	+	52686004	52686105	52686004	52686055	52686768	52686827	1796	252254240	4,6,5	272278243	1,1,3	123	73	0.0120272	0.298107	0.974,0.962,0.966	0.994,0.994,0.98	-0.022	-2.2	2.2
21442	ENSG00000137713	PPP2R1B	11	-	111766156	111766382	111766247	111766382	111765293	111765384	21442	10,3,8	58,45,71	5,3,2	71,64,73	164	73	0.0120198	0.298107	0.071,0.029,0.048	0.03,0.02,0.012	0.029	2.9	2.9
12039	ENSG00000101361	NOP56	20	+	2655933	2656214	2655933	2656034	2656400	2656549	12039	187175169	97119101	278298217	128,121,96	253	73	0.0120452	0.298201	0.357,0.298,0.326	0.385,0.415,0.395	-0.071	-7.1	7.1
13878	ENSG00000106367	AP1S1	7	+	101155261	101155382	101155261	101155328	101156593	101156772	13878	6,2,4	0,1,1	5,2,0	2,0,2	127	73	0.0121273	0.299878	1.0,0.535,0.697	0.59,1.0,0.0	0.214	21.4	21.4
3859	ENSG00000164659	KIAA1324L	7	-	86938026	86938214	86938125	86938214	86926735	86926916	3859	0,11,2	75,67,50	11,14,2	52,70,54	172	73	0.012195	0.301197	0.0,0.065,0.017	0.082,0.078,0.015	-0.031	-3.1	3.1
21039	ENSG00000134452	FBXO18	10	+	5936455	5936665	5936455	5936587	5937109	5937128	21039	4,1,1	77,85,79	4,2,9	69,77,54	151	73	0.0122229	0.301532	0.024,0.006,0.006	0.027,0.012,0.075	-0.026	-2.6	2.6
19475	ENSG00000168283	BMI1	10	+	22326020	22326232	22326020	22326076	22326430	22326831	19475	9,11,6	4,5,5	4,3,17	12,15,12	229	73	0.0122549	0.301965	0.418,0.412,0.277	0.096,0.06,0.311	0.213	21.3	21.3
19174	ENSG00000168259	DNAJC7	17	-	41982245	41982401	41982254	41982401	41981983	41982007	19174	24,19,25	423345330	14,12,7	329299283	82	73	0.0123822	0.304744	0.048,0.047,0.063	0.037,0.034,0.022	0.022	2.2	2.2
3965	ENSG00000130985	UBA1	X	+	47198308	47198456	47198308	47198355	47198802	47198919	3965	13,9,15	1,1,1	13,13,8	3,6,1	174	73	0.0124395	0.305796	0.845,0.791,0.863	0.645,0.476,0.77	0.203	20.3	20.3
2128	ENSG00000103197	TSC2	16	+	2082435	2082558	2082435	2082504	2083694	2083816	2128	6,5,5	0,1,0	7,9,8	4,1,0	127	73	0.0124896	0.306668	1.0,0.742,1.0	0.501,0.838,1.0	0.134	13.4	13.4
4474	ENSG00000251192	ZNF674	X	-	46545353	46545457	46545370	46545457	46544500	46544611	4474	6,0,1	2,3,0	0,0,0	10,5,2	90	73	0.0125053	0.306695	0.709,0.0,1.0	0.0,0.0,0.0	0.57	57	57
3860	ENSG00000164659	KIAA1324L	7	-	86938022	86938214	86938125	86938214	86926735	86926916	3860	0,11,2	75,67,50	12,14,1	52,70,54	176	73	0.0125753	0.308051	0.0,0.064,0.016	0.087,0.077,0.008	-0.031	-3.1	3.1
14585	ENSG00000242110	AMACR	5	-	33993172	33993375	33993196	33993375	33989110	33989502	14585	1,7,3	2,1,1	0,1,2	3,1,1	97	73	0.0126109	0.308563	0.273,0.84,0.693	0.0,0.429,0.601	0.259	25.9	25.9
7346	ENSG00000198408	MGEA5	10	-	101790866	101791088	101790895	101791088	101787363	101787523	7346	15,9,7	120,132,94	2,11,1	88140102	102	73	0.0126291	0.308649	0.082,0.047,0.051	0.016,0.053,0.007	0.035	3.5	3.5
1119	ENSG00000148688	RPP30	10	+	90894774	90895483	90894774	90894891	90895879	90895917	1119	113,87,62	0,0,2	121,85,72	4,1,1	665	73	0.0126551	0.308923	1.0,1.0,0.773	0.769,0.903,0.888	0.071	7.1	7.1
22157	ENSG00000100823	APEX1	14	+	20455225	20455424	20455225	20455389	20455577	20455703	22157	22,27,31	5,2,0	41,18,24	11,7,3	108	73	0.0126884	0.309376	0.748,0.901,1.0	0.716,0.635,0.844	0.151	15.1	15.1
10494	ENSG00000170638	TRABD	22	+	50185914	50186045	50185914	50185976	50193026	50193093	10494	4,5,2	23,40,26	15,16,9	66,41,47	142	73	0.0127067	0.309462	0.082,0.06,0.038	0.105,0.167,0.09	-0.061	-6.1	6.1
3516	ENSG00000087206	UIMC1	5	-	176911302	176911389	176911310	176911389	176908632	176908694	3516	2,3,7	36,37,42	0,1,3	39,44,31	81	73	0.0128929	0.313543	0.048,0.068,0.131	0.0,0.02,0.08	0.049	4.9	4.9
9199	ENSG00000170310	STX8	17	-	9557301	9557528	9557425	9557528	9505147	9505162	9199	39,37,20	7,0,2	37,25,26	1,2,0	197	73	0.0129042	0.313543	0.674,1.0,0.787	0.932,0.822,1.0	-0.098	-9.8	9.8
1072	ENSG00000072849	DERL2	17	-	5486064	5486217	5486068	5486217	5485150	5485216	1072	4,2,2	52,37,33	1,0,0	35,37,49	77	73	0.0130066	0.315665	0.068,0.049,0.054	0.026,0.0,0.0	0.048	4.8	4.8
870	ENSG00000243678	NME2	17	+	51166436	51166502	51166436	51166497	51166826	51167319	870	248315236	9131039817	504292423	1446938941	78	73	0.0130425	0.31617	0.203,0.221,0.213	0.246,0.226,0.296	-0.044	-4.4	4.4
13157	ENSG00000223501	VPS52	6	-	33263764	33263879	33263771	33263879	33263483	33263549	13157	3,12,2	55,61,70	2,0,3	62,38,44	80	73	0.0130857	0.316203	0.047,0.152,0.025	0.029,0.0,0.059	0.045	4.5	4.5
20643	ENSG00000112110	MRPL18	6	+	159797286	159797518	159797286	159797369	159798051	159798436	20643	795709697	10,5,6	878845725	16,16,12	222	73	0.0130777	0.316203	0.963,0.979,0.974	0.947,0.946,0.952	0.024	2.4	2.4
994	ENSG00000144959	NCEH1	3	-	172647861	172648114	172647895	172648114	172645622	172645692	994	4,1,5	0,0,0	1,3,3	1,1,2	107	73	0.013089	0.316203	1.0,1.0,1.0	0.406,0.672,0.506	0.472	47.2	47.2
5914	ENSG00000140416	TPM1	15	+	63048812	63048986	63048812	63048920	63056984	63057118	5914	1,4,2	1,0,0	5,6,1	0,4,1	139	73	0.0131329	0.316624	0.344,1.0,1.0	1.0,0.441,0.344	0.186	18.6	18.6
9610	ENSG00000142856	ITGB3BP	1	-	63509947	63510181	63510064	63510181	63508527	63508570	9610	5,1,6	2,4,1	2,0,1	1,1,4	190	73	0.0131367	0.316624	0.49,0.088,0.697	0.435,0.0,0.088	0.251	25.1	25.1
13937	ENSG00000128641	MYO1B	2	+	191385883	191386084	191385883	191385973	191387223	191387450	13937	167190167	0,0,3	222279270	4,1,8	184	73	0.013166	0.316921	1.0,1.0,0.957	0.957,0.991,0.931	0.026	2.6	2.6
15255	ENSG00000126456	IRF3	19	-	49665544	49665780	49665671	49665780	49664673	49664846	15255	56,65,41	0,1,0	76,41,32	0,4,2	200	73	0.0131888	0.316921	1.0,0.96,1.0	1.0,0.789,0.854	0.106	10.6	10.6
3972	ENSG00000141994	DUS3L	19	-	5786748	5787171	5787060	5787171	5786466	5786542	3972	26,40,35	0,0,0	48,30,31	3,1,1	385	73	0.0131944	0.316921	1.0,1.0,1.0	0.752,0.85,0.855	0.181	18.1	18.1
19770	ENSG00000169045	HNRNPH1	5	-	179616868	179617110	179617020	179617110	179616125	179616218	19770	302353257	19,20,17	393415347	12,14,15	225	73	0.0132202	0.317179	0.838,0.851,0.831	0.914,0.906,0.882	-0.061	-6.1	6.1
12010	ENSG00000115756	HPCAL1	2	+	10422982	10423091	10422982	10423088	10426723	10427616	12010	1,2,0	32,19,33	4,2,3	38,25,24	76	73	0.0133608	0.319454	0.029,0.092,0.0	0.092,0.071,0.107	-0.05	-5	5
12718	ENSG00000198000	NOL8	9	-	92324905	92325350	92325317	92325350	92324022	92324209	12718	8,18,14	4,0,0	9,15,9	4,2,6	485	73	0.0133465	0.319454	0.231,1.0,1.0	0.253,0.53,0.184	0.421	42.1	42.1
22598	ENSG00000203875	SNHG5	6	-	85677794	85678032	85677953	85678032	85677423	85677492	22598	97,83,89	6,4,5	89,74,72	2,0,3	232	73	0.0133443	0.319454	0.836,0.867,0.849	0.933,1.0,0.883	-0.088	-8.8	8.8
22599	ENSG00000115685	PPP1R7	2	+	241158483	241158549	241158483	241158531	241159212	241159343	22599	256247225	7,2,8	230178204	8,10,12	91	73	0.0134374	0.320921	0.967,0.99,0.958	0.958,0.935,0.932	0.03	3	3
14723	ENSG00000105048	TNNT1	19	-	55146659	55146707	55146680	55146707	55145543	55145565	14723	0,0,1	5,6,1	2,1,3	11,9,7	94	73	0.0134814	0.321606	0.0,0.0,0.437	0.124,0.079,0.25	-0.005	-0.5	0.5
3428	ENSG00000125863	MKKS	20	-	10408623	10408803	10408627	10408803	10407615	10407726	3428	9,5,3	80,68,67	4,1,1	78,65,56	77	73	0.013511	0.321946	0.096,0.065,0.041	0.046,0.014,0.017	0.042	4.2	4.2
11769	ENSG00000239779	WBP1	2	+	74459437	74459562	74459437	74459552	74459642	74459745	11769	7,2,3	0,2,0	7,11,7	4,3,0	83	73	0.0135599	0.322745	1.0,0.468,1.0	0.606,0.763,1.0	0.033	3.3	3.3
12168	ENSG00000079616	KIF22	16	+	29803997	29804107	29803997	29804065	29804813	29805029	12168	12,5,10	123,82,64	12,15,13	67,75,62	115	73	0.0136448	0.32403	0.058,0.037,0.09	0.102,0.113,0.117	-0.049	-4.9	4.9
8522	ENSG00000111581	NUP107	12	+	68734707	68734936	68734707	68734833	68735230	68735344	8522	4,0,1	45,36,35	3,6,4	30,35,37	176	73	0.0136329	0.32403	0.036,0.0,0.012	0.04,0.066,0.043	-0.034	-3.4	3.4
2242	ENSG00000224078	SNHG14	15	+	25108971	25109103	25108971	25109099	25109197	25109403	2242	83,114,93	1,9,0	104,157,98	8,11,8	77	73	0.0136755	0.324185	0.987,0.923,1.0	0.925,0.931,0.921	0.044	4.4	4.4
2328	ENSG00000144029	MRPS5	2	-	95108174	95108408	95108253	95108408	95106422	95106457	2328	388407336	7,2,9	396383347	1,3,3	152	73	0.0136823	0.324185	0.964,0.99,0.947	0.995,0.984,0.982	-0.02	-2	2
20184	ENSG00000161647	MPP3	17	-	43825622	43825841	43825755	43825841	43823930	43824005	20184	24,15,16	2,5,1	13,8,16	8,10,3	206	73	0.0137226	0.324519	0.81,0.515,0.85	0.365,0.221,0.654	0.312	31.2	31.2
9897	ENSG00000247271	ZBED5-AS1	11	+	10858267	10858942	10858267	10858351	10865260	10865327	9897	27,15,21	9,2,3	33,36,29	0,5,1	664	73	0.0137273	0.324519	0.248,0.452,0.435	1.0,0.442,0.761	-0.356	-35.6	35.6
3948	ENSG00000167751	KLK2	19	+	50877228	50877334	50877228	50877296	50877706	50877756	3948	26,21,14	0,2,1	36,27,18	3,5,2	111	73	0.0137549	0.324805	1.0,0.874,0.902	0.888,0.78,0.855	0.084	8.4	8.4
11505	ENSG00000138363	ATIC	2	+	215334918	215335032	215334918	215335004	215336034	215336124	11505	16,14,16	261215207	24,29,25	235230239	101	73	0.0138344	0.326315	0.042,0.045,0.053	0.069,0.084,0.07	-0.028	-2.8	2.8
4895	ENSG00000157181	C1orf27	1	+	186398953	186399050	186398953	186399044	186406082	186406268	4895	0,4,1	38,42,25	1,6,4	22,25,22	79	73	0.0138569	0.326479	0.0,0.081,0.036	0.04,0.182,0.144	-0.083	-8.3	8.3
10894	ENSG00000013306	SLC25A39	17	-	44321666	44321817	44321699	44321817	44320628	44321558	10894	18,12,10	331297261	9,9,2	391242225	106	73	0.0141355	0.330813	0.036,0.027,0.026	0.016,0.025,0.006	0.014	1.4	1.4
18318	ENSG00000173486	FKBP2	11	+	64242418	64242644	64242418	64242558	64243198	64243497	18318	71,49,59	304278238	64,39,52	460292268	159	73	0.0141002	0.330813	0.097,0.075,0.102	0.06,0.058,0.082	0.025	2.5	2.5
22531	ENSG00000188130	MAPK12	22	-	50257426	50257613	50257497	50257613	50257081	50257193	22531	20,26,34	4,3,2	28,20,24	1,0,2	144	73	0.0140862	0.330813	0.717,0.815,0.896	0.934,1.0,0.859	-0.122	-12.2	12.2
23654	ENSG00000165714	BORCS5	12	+	12357120	12357509	12357120	12357151	12361205	12361349	23654	18,40,19	0,0,0	34,25,29	2,1,1	431	73	0.0141033	0.330813	1.0,1.0,1.0	0.742,0.809,0.831	0.206	20.6	20.6
3679	ENSG00000178980	SEPW1	19	+	47780814	47780964	47780814	47780917	47781107	47781182	3679	11,5,13	186121125	7,2,1	129,90,100	120	73	0.0141318	0.330813	0.035,0.025,0.06	0.032,0.013,0.006	0.023	2.3	2.3
869	ENSG00000243678	NME2	17	+	51166436	51166601	51166436	51166497	51166826	51167319	869	253334245	9131039817	531302432	1446938941	177	73	0.0141185	0.330813	0.103,0.117,0.11	0.132,0.117,0.159	-0.026	-2.6	2.6
1875	ENSG00000103319	EEF2K	16	+	22273625	22273779	22273625	22273750	22280197	22280376	1875	2,2,2	27,32,24	2,8,6	27,23,28	102	73	0.0142186	0.331647	0.05,0.043,0.056	0.05,0.199,0.133	-0.078	-7.8	7.8
4649	ENSG00000133114	GPALPP1	13	+	45008794	45009000	45008794	45008879	45014951	45015083	4649	13,6,9	2,6,4	4,0,6	5,5,6	194	73	0.0142186	0.331647	0.71,0.273,0.458	0.231,0.0,0.273	0.312	31.2	31.2
4703	ENSG00000095906	NUBP2	16	+	1786536	1786955	1786536	1786655	1787676	1787831	4703	201208173	14,14,14	408238215	18,8,8	373	73	0.0142099	0.331647	0.738,0.744,0.707	0.816,0.853,0.84	-0.107	-10.7	10.7
20239	ENSG00000141577	CEP131	17	-	81198105	81198297	81198114	81198297	81197711	81197888	20239	5,8,8	9,3,6	8,7,2	17,14,17	82	73	0.0142406	0.331791	0.331,0.704,0.543	0.295,0.308,0.095	0.293	29.3	29.3
12578	ENSG00000175334	BANF1	11	+	66002580	66003070	66002580	66002819	66003234	66003373	12578	239256199	1,1,0	193175200	6,1,1	324	73	0.0143247	0.332297	0.982,0.983,1.0	0.879,0.975,0.978	0.044	4.4	4.4
16222	ENSG00000028310	BRD9	5	-	891095	891287	891154	891287	889586	889766	16222	13,6,6	17,11,10	3,2,2	6,6,16	132	73	0.014324	0.332297	0.297,0.232,0.249	0.217,0.156,0.065	0.113	11.3	11.3
23428	ENSG00000278259	MYO19	17	-	36511358	36511455	36511364	36511455	36510745	36510917	23428	0,0,4	39,41,37	3,3,10	71,72,55	79	73	0.0143252	0.332297	0.0,0.0,0.091	0.038,0.037,0.144	-0.043	-4.3	4.3
9682	ENSG00000196531	NACA	12	-	56713003	56713190	56713061	56713190	56712785	56712908	9682	555417379	364926692971	423336223	293327872631	131	73	0.0143257	0.332297	0.078,0.08,0.066	0.074,0.063,0.045	0.014	1.4	1.4
17450	ENSG00000196535	MYO18A	17	-	29118030	29118189	29118044	29118189	29115663	29115840	17450	7,3,0	0,5,1	3,3,4	0,0,0	87	73	0.0143425	0.332319	1.0,0.335,0.0	1.0,1.0,1.0	-0.555	-55.5	55.5
17711	ENSG00000163743	RCHY1	4	-	75508814	75508935	75508819	75508935	75494100	75494179	17711	0,1,0	86,90,68	4,3,3	52,84,80	78	73	0.0143901	0.333054	0.0,0.01,0.0	0.067,0.032,0.034	-0.041	-4.1	4.1
11756	ENSG00000109475	RPL34	4	+	108620565	108620706	108620565	108620600	108621950	108622024	11756	44,42,50	126511091003	47,28,35	147312381263	179	73	0.014463	0.333561	0.014,0.015,0.02	0.013,0.009,0.011	0.005	0.5	0.5
19272	ENSG00000055130	CUL1	7	+	148766560	148766746	148766560	148766723	148767618	148767749	19272	5,8,3	165174144	5,14,13	153155159	96	73	0.0144757	0.333561	0.023,0.034,0.016	0.024,0.064,0.059	-0.025	-2.5	2.5
22857	ENSG00000154134	ROBO3	11	+	124877518	124878131	124877518	124877658	124878297	124878436	22857	23,39,10	0,0,1	60,44,42	1,2,2	546	73	0.0144525	0.333561	1.0,1.0,0.572	0.889,0.746,0.737	0.067	6.7	6.7
7621	ENSG00000122783	C7orf49	7	-	135168748	135169060	135168968	135169060	135167731	135167807	7621	652604595	7,5,10	649653520	23,7,11	293	73	0.0144604	0.333561	0.959,0.968,0.937	0.875,0.959,0.922	0.036	3.6	3.6
4636	ENSG00000132436	FIGNL1	7	-	50449555	50449723	50449562	50449723	50448180	50448289	4636	1,1,2	5,6,4	3,5,6	4,9,3	80	73	0.0145219	0.334258	0.154,0.132,0.313	0.406,0.336,0.646	-0.263	-26.3	26.3
22050	ENSG00000163481	RNF25	2	-	218668238	218668341	218668278	218668341	218668078	218668146	22050	68,47,38	4,4,3	55,62,40	0,0,4	113	73	0.0146366	0.336529	0.917,0.884,0.891	1.0,1.0,0.866	-0.058	-5.8	5.8
7314	ENSG00000184916	JAG2	14	-	105151611	105151739	105151625	105151739	105151282	105151396	7314	0,1,3	40,53,47	4,4,3	53,46,29	87	73	0.0146864	0.337306	0.0,0.016,0.051	0.06,0.068,0.08	-0.047	-4.7	4.7
23009	ENSG00000092841	MYL6	12	+	56158683	56158920	56158683	56158711	56159974	56160148	23009	18,13,12	99,77,69	20,11,19	62,42,51	282	73	0.0147749	0.338965	0.045,0.042,0.043	0.077,0.063,0.088	-0.033	-3.3	3.3
16718	ENSG00000008283	CYB561	17	-	63436695	63436826	63436713	63436826	63436053	63436152	16718	9,5,10	0,8,6	18,24,9	5,0,0	91	73	0.014825	0.339743	1.0,0.334,0.572	0.743,1.0,1.0	-0.279	-27.9	27.9
7275	ENSG00000070010	UFD1L	22	-	19474903	19475100	19475067	19475100	19471686	19471808	7275	19,17,18	95127104	17,13,11	141141154	237	73	0.0148818	0.340674	0.058,0.04,0.051	0.036,0.028,0.022	0.021	2.1	2.1
20086	ENSG00000130414	NDUFA10	2	-	240014694	240014860	240014738	240014860	240011616	240011696	20086	21,10,13	186192172	4,8,11	184186168	117	73	0.0149706	0.34221	0.066,0.031,0.045	0.013,0.026,0.039	0.021	2.1	2.1
5265	ENSG00000100284	TOM1	22	+	35346929	35346972	35346929	35346969	35347054	35347992	5265	6,8,2	35,31,32	13,13,8	32,26,35	76	73	0.0149816	0.34221	0.141,0.199,0.057	0.281,0.324,0.18	-0.129	-12.9	12.9
12631	ENSG00000198087	CD2AP	6	+	47576512	47576602	47576512	47576590	47577008	47577103	12631	99,107,96	1,2,0	219209229	5,5,8	85	73	0.0150085	0.342328	0.988,0.979,1.0	0.974,0.973,0.961	0.02	2	2
18674	ENSG00000110046	ATG2A	11	-	64907515	64907664	64907524	64907664	64907254	64907415	18674	0,0,0	7,12,22	3,2,1	25,13,9	82	73	0.0150194	0.342328	0.0,0.0,0.0	0.097,0.12,0.09	-0.102	-10.2	10.2
10216	ENSG00000143995	MEIS1	2	+	66567452	66567592	66567452	66567511	66568666	66568714	10216	3,2,2	12,16,10	0,1,1	16,14,17	154	73	0.0151535	0.343907	0.106,0.056,0.087	0.0,0.033,0.027	0.063	6.3	6.3
16643	ENSG00000122390	NAA60	16	+	3484698	3485083	3484698	3485061	3485466	3486952	16643	11,21,11	40,17,26	19,20,8	17,14,5	95	73	0.0151871	0.343907	0.174,0.487,0.245	0.462,0.523,0.551	-0.21	-21	21
16863	ENSG00000179818	PCBP1-AS1	2	-	70083506	70083687	70083537	70083687	70059642	70059680	16863	1,0,1	1,1,1	2,1,2	2,5,0	104	73	0.0151852	0.343907	0.412,0.0,0.412	0.412,0.123,1.0	-0.237	-23.7	23.7
21729	ENSG00000158286	RNF207	1	+	6212667	6212903	6212667	6212733	6213065	6213183	21729	17,22,18	0,0,0	28,25,14	0,4,1	243	73	0.0151581	0.343907	1.0,1.0,1.0	1.0,0.652,0.808	0.18	18	18
22449	ENSG00000119688	ABCD4	14	-	74288659	74288765	74288715	74288765	74288206	74288259	22449	3,8,2	30,24,18	4,1,1	51,29,24	129	73	0.0151669	0.343907	0.054,0.159,0.059	0.042,0.019,0.023	0.063	6.3	6.3
8150	ENSG00000240344	PPIL3	2	-	200889105	200889303	200889243	200889303	200887612	200887685	8150	8,3,6	7,4,7	3,2,4	11,12,7	211	73	0.0151817	0.343907	0.283,0.206,0.229	0.086,0.055,0.165	0.137	13.7	13.7
11047	ENSG00000129187	DCTD	4	-	182916285	182916539	182916418	182916539	182915880	182915888	11047	9,5,6	1,1,2	11,8,8	1,0,0	206	73	0.0152075	0.343998	0.761,0.639,0.515	0.796,1.0,1.0	-0.294	-29.4	29.4
706	ENSG00000116521	SCAMP3	1	-	155256641	155256791	155256655	155256791	155256240	155256419	706	2,2,2	1,1,1	0,1,1	1,1,0	87	73	0.0152563	0.34473	0.627,0.627,0.627	0.0,0.456,1.0	0.142	14.2	14.2
14875	ENSG00000125676	THOC2	X	-	123620374	123620965	123620906	123620965	123619400	123619436	14875	150117123	142109107	70,99,105	105144100	605	73	0.0152907	0.345134	0.113,0.115,0.122	0.074,0.077,0.112	0.029	2.9	2.9
10537	ENSG00000265408	RP11-361L15.4	16	+	66942711	66942785	66942711	66942737	66943298	66943371	10537	48,43,51	4,2,7	38,46,33	2,2,0	121	73	0.0153809	0.346054	0.879,0.928,0.815	0.92,0.933,1.0	-0.077	-7.7	7.7
11169	ENSG00000172667	ZMAT3	3	-	179027641	179027812	179027645	179027812	179027422	179027523	11169	3,4,4	24,17,15	2,0,1	11,12,11	77	73	0.0153554	0.346054	0.106,0.182,0.202	0.147,0.0,0.079	0.088	8.8	8.8
16066	ENSG00000149532	CPSF7	11	-	61420469	61421608	61421389	61421608	61419921	61420094	16066	174196197	4,2,2	193211158	3,0,0	993	73	0.0153742	0.346054	0.762,0.878,0.879	0.825,1.0,1.0	-0.102	-10.2	10.2
11556	ENSG00000165699	TSC1	9	-	132944542	132944621	132944571	132944621	132935032	132935095	11556	8,15,2	0,0,2	21,14,15	4,3,2	102	73	0.0155117	0.348623	1.0,1.0,0.417	0.79,0.77,0.843	0.005	0.5	0.5
8598	ENSG00000115233	PSMD14	2	+	161385463	161385574	161385463	161385571	161391103	161391178	8598	12,10,4	284291227	5,7,1	289283306	76	73	0.0155297	0.348653	0.039,0.032,0.017	0.016,0.023,0.003	0.015	1.5	1.5
21568	ENSG00000139631	CSAD	12	-	53171877	53171988	53171881	53171988	53170422	53170502	21568	2,0,1	8,4,2	3,3,1	4,5,2	77	73	0.0155754	0.348932	0.192,0.0,0.322	0.416,0.363,0.322	-0.196	-19.6	19.6
3684	ENSG00000182134	TDRKH	1	-	151776083	151776268	151776095	151776268	151775819	151775884	3684	1,0,3	22,32,22	5,1,6	30,21,28	85	73	0.0155628	0.348932	0.038,0.0,0.105	0.125,0.039,0.155	-0.059	-5.9	5.9
18206	ENSG00000161999	JMJD8	16	-	683860	684155	683909	684155	683684	683781	18206	36,33,37	3,3,2	92,49,37	13,14,4	122	73	0.0156178	0.349509	0.878,0.868,0.917	0.809,0.677,0.847	0.11	11	11
18758	ENSG00000131584	ACAP3	1	-	1300622	1300817	1300649	1300817	1300195	1300202	18758	26,25,9	1,1,1	21,19,21	2,4,3	100	73	0.0156752	0.349674	0.95,0.948,0.868	0.885,0.776,0.836	0.09	9	9
4219	ENSG00000163626	COX18	4	-	73061808	73061920	73061812	73061920	73058075	73058287	4219	3,4,5	35,26,25	4,1,1	44,48,41	77	73	0.0156725	0.349674	0.075,0.127,0.159	0.079,0.019,0.023	0.08	8	8
8413	ENSG00000106628	POLD2	7	-	44117549	44117742	44117618	44117742	44117095	44117247	8413	42,41,30	281292235	41,21,25	390288258	142	73	0.0156668	0.349674	0.071,0.067,0.062	0.051,0.036,0.047	0.022	2.2	2.2
559	ENSG00000166451	CENPN	16	+	81014135	81014391	81014135	81014181	81017325	81017385	559	68,69,59	564591505	53,76,41	634698668	283	73	0.0157135	0.349838	0.03,0.029,0.029	0.021,0.027,0.016	0.008	0.8	0.8
5846	ENSG00000032219	ARID4A	14	+	58366023	58366230	58366023	58366068	58366882	58367029	5846	66,74,61	3,2,1	44,62,53	0,0,1	235	73	0.0157159	0.349838	0.872,0.92,0.95	1.0,1.0,0.943	-0.067	-6.7	6.7
23544	ENSG00000102931	ARL2BP	16	+	57250391	57250511	57250391	57250507	57252165	57252424	23544	9,5,5	64,66,56	2,1,6	76,72,70	77	73	0.0157525	0.350279	0.118,0.067,0.078	0.024,0.013,0.075	0.05	5	5
15603	ENSG00000184009	ACTG1	17	-	81512614	81512780	81512619	81512780	81512231	81512360	15603	3,4,2	3,1,3	15,9,13	3,1,1	78	73	0.0158123	0.351055	0.483,0.789,0.384	0.824,0.894,0.924	-0.329	-32.9	32.9
6747	ENSG00000110711	AIP	11	+	67490315	67490457	67490315	67490449	67490787	67491103	6747	158131120	9,3,1	189118132	2,0,2	81	73	0.0158218	0.351055	0.941,0.975,0.991	0.988,1.0,0.983	-0.021	-2.1	2.1
9851	ENSG00000146414	SHPRH	6	-	145910415	145910636	145910447	145910636	145894884	145894977	9851	1,1,0	3,3,6	1,1,5	6,12,1	105	73	0.0158376	0.351055	0.188,0.188,0.0	0.104,0.055,0.777	-0.187	-18.7	18.7
12466	ENSG00000146247	PHIP	6	-	78945294	78945497	78945299	78945497	78935866	78941330	12466	7,3,4	53,32,32	1,3,2	45,59,37	78	73	0.0158974	0.351814	0.11,0.081,0.105	0.02,0.045,0.048	0.061	6.1	6.1
16207	ENSG00000165458	INPPL1	11	+	72223943	72224184	72223943	72223960	72224779	72225037	16207	8,8,11	15,16,12	10,1,10	35,23,22	297	73	0.0159222	0.351814	0.116,0.109,0.184	0.066,0.011,0.1	0.077	7.7	7.7
5763	ENSG00000198055	GRK6	5	+	177433535	177433669	177433535	177433665	177433913	177434104	5763	8,4,7	2,0,3	6,11,5	0,0,1	77	73	0.0159114	0.351814	0.791,1.0,0.689	1.0,1.0,0.826	-0.115	-11.5	11.5
12525	ENSG00000170473	PYM1	12	-	55903379	55903480	55903386	55903480	55902343	55902355	12525	16,10,14	131156115	4,6,11	151114138	80	73	0.0159724	0.352552	0.1,0.055,0.1	0.024,0.046,0.068	0.039	3.9	3.9
22110	ENSG00000234585	CCT6P3	7	+	65068708	65068813	65068708	65068790	65069660	65069757	22110	0,1,0	2,3,1	1,4,0	2,1,2	96	73	0.0159952	0.352685	0.0,0.202,0.0	0.275,0.753,0.0	-0.275	-27.5	27.5
11656	ENSG00000223959	AFG3L1P	16	+	89984530	89984648	89984530	89984599	89988851	89988951	11656	8,11,4	11,4,6	11,15,17	8,1,2	122	73	0.0160466	0.353446	0.303,0.622,0.285	0.451,0.9,0.836	-0.326	-32.6	32.6
120	ENSG00000204310	AGPAT1	6	-	32171249	32171505	32171296	32171505	32170936	32171070	120	4,10,8	83,88,58	3,7,0	91,93,58	120	73	0.0160867	0.353957	0.028,0.065,0.077	0.02,0.044,0.0	0.035	3.5	3.5
15821	ENSG00000074657	ZNF532	18	+	58953183	58953282	58953183	58953256	58953517	58953799	15821	0,3,3	3,0,1	4,5,5	0,1,0	99	73	0.0161368	0.354688	0.0,1.0,0.689	1.0,0.787,1.0	-0.366	-36.6	36.6
17380	ENSG00000138028	CGREF1	2	-	27102014	27102221	27102096	27102221	27100415	27100491	17380	19,6,7	1,2,0	11,17,9	3,4,2	155	73	0.0161565	0.354749	0.899,0.586,1.0	0.633,0.667,0.679	0.169	16.9	16.9
5896	ENSG00000160087	UBE2J2	1	-	1267755	1267992	1267861	1267992	1263345	1263386	5896	27,34,18	127,109,97	16,17,9	116,103,75	179	73	0.016327	0.358118	0.08,0.113,0.07	0.053,0.063,0.047	0.033	3.3	3.3
17378	ENSG00000073060	SCARB1	12	-	124786356	124786503	124786440	124786503	124782682	124782811	17378	224266228	3,7,3	364310267	9,14,11	157	73	0.0164561	0.360197	0.972,0.946,0.972	0.95,0.911,0.919	0.037	3.7	3.7
7979	ENSG00000135373	EHF	11	+	34651736	34651832	34651736	34651805	34656907	34656970	7979	36,36,43	289334374	28,34,31	388421392	100	73	0.0164509	0.360197	0.083,0.073,0.077	0.05,0.056,0.055	0.024	2.4	2.4
10210	ENSG00000136908	DPM2	9	-	127937283	127937523	127937433	127937523	127936552	127936655	10210	38,54,60	66,84,60	50,46,36	99,104,75	223	73	0.0164849	0.360449	0.159,0.174,0.247	0.142,0.126,0.136	0.059	5.9	5.9
5411	ENSG00000124222	STX16	20	+	58652072	58652138	58652072	58652087	58659622	58659634	5411	24,31,21	31,24,23	26,20,21	12,6,15	124	73	0.0165073	0.360563	0.313,0.432,0.35	0.561,0.662,0.452	-0.193	-19.3	19.3
22856	ENSG00000154134	ROBO3	11	+	124877518	124877752	124877518	124877658	124878297	124878436	22856	2,13,4	0,0,1	16,12,19	1,2,2	167	73	0.0165804	0.361784	1.0,1.0,0.636	0.875,0.724,0.806	0.077	7.7	7.7
2843	ENSG00000158161	EYA3	1	-	27978364	27978474	27978373	27978474	27970346	27974546	2843	8,7,3	57,29,29	4,2,0	33,29,33	82	73	0.0166501	0.362755	0.111,0.177,0.084	0.097,0.058,0.0	0.072	7.2	7.2
4055	ENSG00000125971	DYNLRB1	20	+	34533523	34533632	34533523	34533605	34534627	34534795	4055	3,1,1	0,3,3	2,0,0	2,1,3	100	73	0.0166595	0.362755	1.0,0.196,0.196	0.422,0.0,0.0	0.323	32.3	32.3
12918	ENSG00000184012	TMPRSS2	21	-	41471777	41471981	41471805	41471981	41470647	41470743	12918	15,16,16	610603580	22,14,42	730621514	101	73	0.0167439	0.363838	0.017,0.019,0.02	0.021,0.016,0.056	-0.012	-1.2	1.2
7394	ENSG00000157992	KRTCAP3	2	+	27442744	27442932	27442744	27442901	27443073	27443280	7394	0,2,2	77,81,61	5,6,4	137,87,73	104	73	0.016736	0.363838	0.0,0.017,0.022	0.025,0.046,0.037	-0.023	-2.3	2.3
12092	ENSG00000117143	UAP1	1	+	162590322	162590515	162590322	162590511	162597791	162597858	12092	72,72,52	503451433	133,73,31	316360284	77	73	0.0167633	0.363882	0.119,0.131,0.102	0.285,0.161,0.094	-0.063	-6.3	6.3
15035	ENSG00000132359	RAP1GAP2	17	+	2991296	2991483	2991296	2991397	2995336	2995466	15035	3,4,3	34,42,30	0,0,1	34,33,26	159	73	0.0168257	0.364508	0.039,0.042,0.044	0.0,0.0,0.017	0.036	3.6	3.6
16132	ENSG00000147439	BIN3	8	-	22644554	22644803	22644754	22644803	22636921	22636962	16132	6,9,7	9,24,16	5,2,1	20,13,11	273	73	0.0168603	0.364508	0.151,0.091,0.105	0.063,0.04,0.024	0.073	7.3	7.3
17599	ENSG00000025770	NCAPH2	22	+	50522670	50522730	50522670	50522720	50522820	50522922	17599	1,2,0	41,23,27	5,4,3	57,55,40	83	73	0.0168617	0.364508	0.021,0.071,0.0	0.072,0.06,0.062	-0.034	-3.4	3.4
4777	ENSG00000110583	NAA40	11	+	63945839	63947003	63945839	63945935	63952237	63952333	4777	82,95,61	4,7,3	107,145,73	4,0,2	1141	73	0.0168419	0.364508	0.567,0.465,0.565	0.631,1.0,0.7	-0.245	-24.5	24.5
14844	ENSG00000103657	HERC1	15	-	63706773	63706831	63706779	63706831	63698727	63698996	14844	0,0,2	6,10,11	0,4,2	8,12,9	79	73	0.0168932	0.364814	0.0,0.0,0.144	0.0,0.235,0.17	-0.087	-8.7	8.7
2222	ENSG00000273000	KB-1572G7.2	22	-	23690231	23690356	23690235	23690356	23686830	23686995	2222	2,2,2	0,0,0	1,1,3	1,2,1	77	73	0.0169532	0.365731	1.0,1.0,1.0	0.487,0.322,0.74	0.484	48.4	48.4
12131	ENSG00000015133	CCDC88C	14	-	91325817	91326056	91325909	91326056	91324778	91324923	12131	1,6,7	25,36,43	3,0,1	23,28,27	165	73	0.0169979	0.36632	0.017,0.069,0.067	0.055,0.0,0.016	0.027	2.7	2.7
13798	ENSG00000090013	BLVRB	19	-	40457498	40458244	40458154	40458244	40451363	40451492	13798	50,36,31	300264250	37,23,13	425297215	729	73	0.0171706	0.369282	0.016,0.013,0.012	0.009,0.008,0.006	0.006	0.6	0.6
5045	ENSG00000163516	ANKZF1	2	+	219235473	219235621	219235473	219235585	219235707	219235875	5045	17,15,13	61,58,64	11,6,15	85,83,73	109	73	0.017158	0.369282	0.157,0.148,0.12	0.08,0.046,0.121	0.059	5.9	5.9
15607	ENSG00000119041	GTF3C3	2	-	196791334	196791460	196791336	196791460	196789878	196790070	15607	0,1,0	60,56,56	2,3,4	55,74,53	75	73	0.0172018	0.369573	0.0,0.017,0.0	0.034,0.038,0.068	-0.041	-4.1	4.1
5175	ENSG00000272896	RP11-216L13.17	9	+	136791625	136791869	136791625	136791777	136791946	136792030	5175	13,18,8	463465421	28,11,21	584299345	165	73	0.0172364	0.369938	0.012,0.017,0.008	0.021,0.016,0.026	-0.009	-0.9	0.9
8581	ENSG00000068745	IP6K2	3	-	48715314	48715527	48715388	48715527	48695089	48695418	8581	15,11,11	3,0,2	4,8,3	0,0,1	147	73	0.017317	0.371288	0.713,1.0,0.732	1.0,1.0,0.598	-0.051	-5.1	5.1
1322	ENSG00000156931	VPS8	3	+	184930469	184930647	184930469	184930568	184936245	184936335	1322	3,7,2	36,22,18	1,3,0	20,35,19	152	73	0.0174001	0.372344	0.038,0.133,0.051	0.023,0.04,0.0	0.053	5.3	5.3
20507	ENSG00000266338	NBPF15	1	-	144448774	144448916	144448856	144448916	144440140	144440295	20507	18,33,27	1,2,3	24,20,21	0,0,2	155	73	0.0174018	0.372344	0.894,0.886,0.809	1.0,1.0,0.832	-0.081	-8.1	8.1
8271	ENSG00000105202	FBL	19	-	39840616	39840787	39840655	39840787	39840413	39840515	8271	15,15,13	1,3,1	25,11,12	1,0,0	112	73	0.0174637	0.373288	0.907,0.765,0.894	0.942,1.0,1.0	-0.125	-12.5	12.5
10347	ENSG00000164253	WDR41	5	-	77437313	77437420	77437335	77437420	77436260	77436394	10347	0,6,1	110,101,88	8,8,5	148138104	95	73	0.0175579	0.373721	0.0,0.044,0.009	0.04,0.043,0.036	-0.022	-2.2	2.2
16694	ENSG00000104218	CSPP1	8	+	67113804	67115264	67113804	67113862	67115913	67116156	16694	0,5,5	7,14,13	6,5,11	7,13,8	1475	73	0.0175501	0.373721	0.0,0.017,0.019	0.041,0.019,0.064	-0.029	-2.9	2.9
23626	ENSG00000136518	ACTL6A	3	+	179581139	179581251	179581139	179581220	179583352	179583448	23626	22,7,8	96119125	16,34,14	106129101	104	73	0.017573	0.373721	0.139,0.04,0.043	0.096,0.156,0.089	-0.04	-4	4
23668	ENSG00000147403	RPL10	X	+	154398889	154399113	154398889	154398998	154399337	154399396	23668	97,114,82	0,1,0	92,87,76	3,3,1	188	73	0.0175421	0.373721	1.0,0.978,1.0	0.923,0.918,0.967	0.057	5.7	5.7
4933	ENSG00000170271	FAXDC2	5	-	154823307	154823592	154823386	154823592	154822471	154822577	4933	4,4,0	0,1,1	7,3,1	1,4,3	152	73	0.0175675	0.373721	1.0,0.658,0.0	0.771,0.265,0.138	0.161	16.1	16.1
8336	ENSG00000106028	SSBP1	7	+	141738599	141738699	141738599	141738678	141739123	141739189	8336	3,11,9	0,4,1	6,6,3	1,0,0	94	73	0.0176061	0.374045	1.0,0.681,0.875	0.823,1.0,1.0	-0.089	-8.9	8.9
2748	ENSG00000166311	SMPD1	11	+	6391383	6392196	6391383	6392156	6393215	6393387	2748	4,5,2	56,66,70	6,7,7	55,49,41	113	73	0.017624	0.374047	0.044,0.047,0.018	0.066,0.084,0.099	-0.047	-4.7	4.7
18211	ENSG00000114346	ECT2	3	+	172752149	172752472	172752149	172752436	172754508	172754660	18211	5,3,1	1,1,0	4,6,5	0,2,3	109	73	0.0177307	0.37593	0.77,0.668,1.0	1.0,0.668,0.527	0.081	8.1	8.1
11429	ENSG00000198551	ZNF627	19	+	11559373	11559616	11559373	11559402	11564060	11564184	11429	6,12,24	0,0,0	6,6,15	1,3,0	287	73	0.0178026	0.376183	1.0,1.0,1.0	0.604,0.337,1.0	0.353	35.3	35.3
18333	ENSG00000136731	UGGT1	2	+	128091207	128091408	128091207	128091397	128097428	128097564	18333	2,1,0	1,0,1	1,2,4	2,4,1	84	73	0.017811	0.376183	0.635,1.0,0.0	0.303,0.303,0.777	0.084	8.4	8.4
21984	ENSG00000177200	CHD9	16	+	53307680	53307953	53307680	53307905	53308685	53308854	21984	8,15,25	0,1,2	11,15,14	5,3,0	121	73	0.0178144	0.376183	1.0,0.9,0.883	0.57,0.751,1.0	0.154	15.4	15.4
22967	ENSG00000186951	PPARA	22	+	46218262	46218405	46218262	46218401	46219811	46219969	22967	2,1,0	19,11,11	1,2,3	9,2,5	77	73	0.0178022	0.376183	0.091,0.079,0.0	0.095,0.487,0.363	-0.258	-25.8	25.8
4308	ENSG00000115137	DNAJC27	2	-	24971415	24971616	24971555	24971616	24967210	24967293	4308	2,3,8	0,1,0	3,3,6	0,1,3	213	73	0.0178342	0.376224	1.0,0.507,1.0	1.0,0.507,0.407	0.198	19.8	19.8
12730	ENSG00000135297	MTO1	6	+	73479935	73480159	73479935	73480126	73480292	73480367	12730	5,4,3	1,3,0	2,0,1	2,2,0	106	73	0.0178716	0.376263	0.775,0.479,1.0	0.408,0.0,1.0	0.282	28.2	28.2
2432	ENSG00000003509	NDUFAF7	2	+	37241577	37241791	37241577	37241637	37242634	37242693	2432	51,44,33	1,0,0	22,22,41	3,1,1	227	73	0.017872	0.376263	0.943,1.0,1.0	0.702,0.876,0.93	0.145	14.5	14.5
9655	ENSG00000276550	HERC2P2	15	+	22556909	22557092	22556909	22557060	22559788	22559970	9655	2,20,14	3,2,0	22,13,12	0,0,0	105	73	0.0179646	0.377834	0.317,0.874,1.0	1.0,1.0,1.0	-0.27	-27	27
22989	ENSG00000131467	PSME3	17	+	42833398	42833509	42833398	42833505	42834343	42834376	22989	13,11,11	0,1,2	16,15,11	1,3,5	77	73	0.0180116	0.378441	1.0,0.912,0.839	0.938,0.826,0.676	0.104	10.4	10.4
21073	ENSG00000157538	DSCR3	21	-	37228227	37228373	37228241	37228373	37227653	37227806	21073	19,9,16	0,0,0	28,16,9	2,2,1	87	73	0.0180562	0.378999	1.0,1.0,1.0	0.922,0.87,0.883	0.108	10.8	10.8
11178	ENSG00000239382	ALKBH6	19	-	36013000	36013046	36013020	36013046	36010893	36011045	11178	9,5,8	5,1,1	3,2,3	0,2,0	93	73	0.0181839	0.380538	0.586,0.797,0.863	1.0,0.44,1.0	-0.065	-6.5	6.5
18822	ENSG00000152556	PFKM	12	+	48139284	48139504	48139284	48139349	48139848	48139912	18822	6,10,9	233281215	20,17,10	263275218	228	73	0.0181741	0.380538	0.008,0.011,0.013	0.024,0.019,0.014	-0.008	-0.8	0.8
21015	ENSG00000132510	KDM6B	17	+	7852494	7852653	7852494	7852636	7852999	7853126	21015	2,5,4	53,49,49	7,5,7	37,40,29	90	73	0.018164	0.380538	0.03,0.076,0.062	0.133,0.092,0.164	-0.074	-7.4	7.4
10726	ENSG00000101391	CDK5RAP1	20	-	33392134	33392242	33392141	33392242	33385649	33385770	10726	4,6,3	0,3,2	6,8,2	2,0,0	80	73	0.0182759	0.380942	1.0,0.646,0.578	0.732,1.0,1.0	-0.169	-16.9	16.9
16223	ENSG00000028310	BRD9	5	-	891148	891287	891154	891287	889586	889766	16223	10,3,6	17,11,10	2,2,1	6,6,16	79	73	0.0182694	0.380942	0.352,0.201,0.357	0.235,0.235,0.055	0.128	12.8	12.8
2027	ENSG00000146463	ZMYM4	1	+	35269032	35269094	35269032	35269085	35295926	35295988	2027	0,1,0	14,8,7	3,0,2	2,6,9	82	73	0.0182392	0.380942	0.0,0.1,0.0	0.572,0.0,0.165	-0.212	-21.2	21.2
21597	ENSG00000131626	PPFIA1	11	+	70331959	70332097	70331959	70332094	70333469	70333553	21597	6,0,1	35,52,62	5,7,6	46,58,49	76	73	0.0182736	0.380942	0.141,0.0,0.015	0.095,0.104,0.105	-0.049	-4.9	4.9
10549	ENSG00000080815	PSEN1	14	+	73211768	73211985	73211768	73211942	73217125	73217244	10549	5,5,2	60,76,68	8,8,11	81,74,59	116	73	0.0183469	0.381523	0.05,0.04,0.018	0.059,0.064,0.105	-0.04	-4	4
19162	ENSG00000173638	SLC19A1	21	-	45541605	45541838	45541786	45541838	45537926	45538008	19162	5,5,7	0,2,2	7,0,0	0,1,2	254	73	0.0183584	0.381523	1.0,0.418,0.501	1.0,0.0,0.0	0.306	30.6	30.6
20602	ENSG00000262621	LA16c-306E5.2	16	+	3390009	3390183	3390009	3390133	3390422	3390517	20602	2,1,1	8,1,5	4,4,3	7,3,1	123	73	0.0183248	0.381523	0.129,0.372,0.106	0.253,0.442,0.64	-0.243	-24.3	24.3
12112	ENSG00000085978	ATG16L1	2	+	233272965	233273777	233272965	233273052	233274675	233274778	12112	5,3,8	9,25,15	10,15,5	15,15,9	798	73	0.0184477	0.382367	0.048,0.011,0.047	0.057,0.084,0.048	-0.028	-2.8	2.8
2833	ENSG00000049759	NEDD4L	18	+	58149332	58149569	58149332	58149559	58165787	58165861	2833	14,23,19	49,32,28	29,39,21	27,31,29	83	73	0.0184719	0.382367	0.201,0.387,0.374	0.486,0.525,0.389	-0.146	-14.6	14.6
6562	ENSG00000136273	HUS1	7	-	47979409	47979553	47979420	47979553	47978688	47978816	6562	12,17,11	8,6,3	17,22,14	3,4,1	84	73	0.0184657	0.382367	0.566,0.711,0.761	0.831,0.827,0.924	-0.181	-18.1	18.1
7618	ENSG00000122783	C7orf49	7	-	135168785	135169060	135168968	135169060	135167731	135167807	7618	489444430	7,5,10	487487390	23,7,11	256	73	0.0184588	0.382367	0.952,0.962,0.925	0.858,0.952,0.91	0.04	4	4
15314	ENSG00000111206	FOXM1	12	-	2861345	2861412	2861378	2861412	2857680	2859663	15314	6,0,0	3,6,4	3,11,5	3,5,7	106	73	0.0185193	0.38297	0.579,0.0,0.0	0.408,0.602,0.33	-0.254	-25.4	25.4
3592	ENSG00000100209	HSCB	22	+	28743881	28743978	28743881	28743923	28744614	28744704	3592	29,34,29	0,0,0	37,31,25	2,4,0	128	73	0.0185464	0.383151	1.0,1.0,1.0	0.913,0.815,1.0	0.091	9.1	9.1
14072	ENSG00000141959	PFKL	21	+	44313637	44313743	44313637	44313682	44313912	44316339	14072	13,4,7	101,88,89	2,3,8	149,102,85	134	73	0.0186211	0.384316	0.066,0.024,0.041	0.007,0.016,0.049	0.02	2	2
21557	ENSG00000100938	GMPR2	14	+	24232421	24232847	24232421	24232788	24233218	24233340	21557	18,38,21	17,20,24	17,13,17	36,22,19	132	73	0.0186593	0.384535	0.369,0.512,0.326	0.207,0.246,0.331	0.141	14.1	14.1
22387	ENSG00000163872	YEATS2	3	+	183800465	183800633	183800465	183800568	183801454	183801528	22387	7,3,2	36,46,48	7,5,11	32,39,37	138	73	0.0186683	0.384535	0.093,0.033,0.022	0.104,0.064,0.136	-0.052	-5.2	5.2
18512	ENSG00000238105	GOLGA2P5	12	-	100158678	100158873	100158797	100158873	100157996	100158077	18512	1,1,2	0,0,2	4,3,1	1,1,4	192	73	0.0187864	0.386586	1.0,1.0,0.275	0.603,0.533,0.087	0.351	35.1	35.1
10615	ENSG00000172590	MRPL52	14	+	22833417	22833489	22833417	22833482	22834171	22834346	10615	8,6,5	127148126	2,5,2	189119144	80	73	0.0188386	0.386902	0.054,0.036,0.035	0.01,0.037,0.013	0.022	2.2	2.2
12925	ENSG00000093183	SEC22C	3	-	42582178	42582327	42582192	42582327	42568864	42569073	12925	0,3,2	1,1,3	0,3,4	2,0,0	87	73	0.0188213	0.386902	0.0,0.716,0.359	0.0,1.0,1.0	-0.308	-30.8	30.8
1064	ENSG00000163882	POLR2H	3	+	184365132	184365243	184365132	184365226	184366716	184366800	1064	53,45,33	290261221	40,28,27	322255245	90	73	0.0188871	0.387519	0.129,0.123,0.108	0.092,0.082,0.082	0.035	3.5	3.5
13428	ENSG00000130713	EXOSC2	9	+	130697581	130698251	130697581	130697627	130702133	130702310	13428	77,82,89	1,0,0	68,89,77	3,2,0	697	73	0.0190304	0.390077	0.89,1.0,1.0	0.704,0.823,1.0	0.121	12.1	12.1
20021	ENSG00000104763	ASAH1	8	-	18083940	18084064	18083980	18084064	18075540	18075587	20021	20,27,29	188159131	39,28,50	190133161	113	73	0.0190672	0.390158	0.064,0.099,0.125	0.117,0.12,0.167	-0.039	-3.9	3.9
6689	ENSG00000139624	CERS5	12	-	50134399	50134702	50134545	50134702	50129798	50130694	6689	8,9,4	25,29,22	7,4,1	48,26,31	219	73	0.0190716	0.390158	0.096,0.094,0.057	0.046,0.049,0.011	0.047	4.7	4.7
10025	ENSG00000183495	EP400	12	+	132064667	132064892	132064667	132064886	132066773	132066969	10025	0,1,1	7,7,4	2,3,1	9,11,10	79	73	0.0192857	0.391588	0.0,0.117,0.188	0.17,0.201,0.085	-0.05	-5	5
1176	ENSG00000198131	ZNF544	19	+	58230393	58230497	58230393	58230462	58237248	58237334	1176	1,6,5	0,0,0	5,4,7	1,1,2	108	73	0.0192525	0.391588	1.0,1.0,1.0	0.772,0.73,0.703	0.265	26.5	26.5
14558	ENSG00000074219	TEAD2	19	-	49343230	49343398	49343269	49343398	49342437	49342590	14558	1,5,6	0,2,0	7,4,4	3,0,2	112	73	0.0191907	0.391588	1.0,0.62,1.0	0.603,1.0,0.566	0.15	15	15
18651	ENSG00000105404	RABAC1	19	-	41959236	41959266	41959240	41959266	41958737	41958948	18651	65,95,70	7,3,4	155,99,107	4,4,0	77	73	0.0193076	0.391588	0.898,0.968,0.943	0.974,0.959,1.0	-0.041	-4.1	4.1
18691	ENSG00000089060	SLC8B1	12	-	113332722	113332960	113332748	113332960	113321195	113321348	18691	12,17,11	2,0,0	15,7,14	1,5,0	99	73	0.0192504	0.391588	0.816,1.0,1.0	0.917,0.508,1.0	0.13	13	13
5023	ENSG00000132600	PRMT7	16	+	68311055	68311111	68311055	68311099	68315896	68316074	5023	2,5,7	10,6,9	2,3,1	15,9,11	85	73	0.0192142	0.391588	0.147,0.417,0.4	0.103,0.223,0.072	0.189	18.9	18.9
606	ENSG00000272752	STAG3L5P-PVRIG2P-PILRB	7	+	100338772	100338894	100338772	100338889	100345864	100345968	606	10,8,13	56,83,65	5,7,3	68,74,60	78	73	0.0193096	0.391588	0.143,0.083,0.158	0.064,0.081,0.045	0.065	6.5	6.5
9312	ENSG00000107651	SEC23IP	10	+	119933685	119933787	119933685	119933785	119940585	119944658	9312	103113111	15,3,5	83,80,73	13,12,8	75	73	0.0193045	0.391588	0.87,0.973,0.956	0.861,0.866,0.899	0.058	5.8	5.8
9567	ENSG00000117114	ADGRL2	1	+	81936727	81936841	81936727	81936837	81942968	81943769	9567	0,4,2	17,21,17	0,1,0	20,17,18	77	73	0.0192566	0.391588	0.0,0.153,0.1	0.0,0.053,0.0	0.067	6.7	6.7
9934	ENSG00000105323	HNRNPUL1	19	+	41264734	41264882	41264734	41264798	41268222	41268345	9934	10,8,11	29,36,25	3,7,5	29,38,33	157	73	0.0193509	0.392047	0.138,0.094,0.17	0.046,0.079,0.066	0.07	7	7
10795	ENSG00000120798	NR2C1	12	-	95049067	95049233	95049079	95049233	95040475	95040597	10795	29,20,15	0,0,1	23,20,28	1,1,4	85	73	0.0194569	0.392381	1.0,1.0,0.928	0.952,0.945,0.857	0.058	5.8	5.8
11016	ENSG00000137364	TPMT	6	-	18148973	18149171	18148987	18149171	18147822	18147915	11016	5,8,8	175140113	12,12,10	120121114	87	73	0.0193887	0.392381	0.023,0.046,0.056	0.077,0.077,0.069	-0.033	-3.3	3.3
11327	ENSG00000241973	PI4KA	22	-	20765531	20765693	20765584	20765693	20765099	20765236	11327	4,6,4	45,35,33	1,3,2	48,41,42	126	73	0.0194206	0.392381	0.049,0.09,0.066	0.012,0.041,0.027	0.042	4.2	4.2
11699	ENSG00000148343	FAM73B	9	+	129068197	129068975	129068197	129068332	129069075	129069129	11699	66,92,46	9,10,13	75,59,68	29,15,21	716	73	0.0194609	0.392381	0.428,0.484,0.265	0.209,0.286,0.248	0.145	14.5	14.5
21779	ENSG00000148218	ALAD	9	-	113389427	113389524	113389437	113389524	113388976	113389106	21779	5,6,5	32,35,29	6,3,1	68,53,36	83	73	0.019437	0.392381	0.121,0.131,0.132	0.072,0.047,0.024	0.08	8	8
8416	ENSG00000106628	POLD2	7	-	44117583	44117742	44117618	44117742	44117095	44117247	8416	43,39,26	281292235	42,19,23	390288258	108	73	0.0196455	0.395722	0.094,0.083,0.07	0.068,0.043,0.057	0.026	2.6	2.6
11650	ENSG00000223959	AFG3L1P	16	+	89981772	89981923	89981772	89981918	89984530	89984648	11650	14,15,18	0,1,1	17,9,11	2,5,0	78	73	0.0196659	0.395753	1.0,0.934,0.944	0.888,0.628,1.0	0.121	12.1	12.1
14570	ENSG00000041357	PSMA4	15	+	78542176	78542645	78542176	78542219	78544189	78544267	14570	148113081216	3,4,3	125312581212	4,6,11	499	73	0.0196883	0.395823	0.986,0.98,0.983	0.979,0.968,0.942	0.02	2	2
6129	ENSG00000070669	ASNS	7	-	97859209	97859398	97859212	97859398	97858853	97858955	6129	16,7,6	310394255	5,13,6	507551529	76	73	0.0197357	0.396396	0.047,0.017,0.022	0.009,0.022,0.011	0.015	1.5	1.5
19326	ENSG00000139620	KANSL2	12	-	48660365	48660619	48660467	48660619	48654940	48655060	19326	143114119	6,3,3	91,113,94	12,6,4	175	73	0.0197889	0.397085	0.909,0.941,0.943	0.76,0.887,0.907	0.08	8	8
7620	ENSG00000122783	C7orf49	7	-	135168744	135169060	135168968	135169060	135167731	135167807	7620	535491486	7,5,10	541551430	23,7,11	297	73	0.0198111	0.397149	0.949,0.96,0.923	0.853,0.951,0.906	0.041	4.1	4.1
5421	ENSG00000205707	LYRM5	12	+	25195276	25195426	25195276	25195337	25195707	25196184	5421	7,6,1	20,21,13	0,2,3	19,19,16	162	73	0.0198521	0.397592	0.136,0.114,0.034	0.0,0.045,0.078	0.054	5.4	5.4
13587	ENSG00000173821	RNF213	17	+	80291627	80291827	80291627	80291708	80294719	80295003	13587	49,71,62	0,1,0	45,60,51	1,5,0	192	73	0.0199039	0.397897	1.0,0.964,1.0	0.945,0.82,1.0	0.066	6.6	6.6
2593	ENSG00000225138	CTD-2228K2.7	5	+	477243	477465	477243	477336	477805	477849	2593	12,21,11	0,1,2	5,2,2	4,0,1	202	73	0.0199053	0.397897	1.0,0.884,0.665	0.311,1.0,0.42	0.273	27.3	27.3
20928	ENSG00000215472	RPL17-C18orf32	18	-	49491351	49491584	49491531	49491584	49490802	49490927	20928	132,101,80	3,4,6	108,111,91	3,2,0	253	73	0.0199328	0.398068	0.927,0.879,0.794	0.912,0.941,1.0	-0.084	-8.4	8.4
14183	ENSG00000143164	DCAF6	1	+	168004736	168004803	168004736	168004793	168019544	168019667	14183	11,7,10	0,3,2	6,9,10	2,5,7	83	73	0.0199894	0.398818	1.0,0.672,0.815	0.725,0.613,0.557	0.197	19.7	19.7
14161	ENSG00000172053	QARS	3	-	49104356	49104471	49104372	49104471	49103901	49103972	14161	53,65,44	2,1,0	74,48,49	6,2,1	89	73	0.0200629	0.399707	0.956,0.982,1.0	0.91,0.952,0.976	0.033	3.3	3.3
17642	ENSG00000144040	SFXN5	2	-	73001476	73001578	73001524	73001578	73000430	73000487	17642	0,0,0	4,15,11	4,2,1	24,17,19	121	73	0.0200721	0.399707	0.0,0.0,0.0	0.091,0.066,0.031	-0.063	-6.3	6.3
17865	ENSG00000099917	MED15	22	+	20537116	20537215	20537116	20537204	20551435	20551487	17865	2,1,1	33,37,24	2,0,8	19,24,23	84	73	0.0200966	0.399815	0.05,0.023,0.035	0.084,0.0,0.232	-0.069	-6.9	6.9
702	ENSG00000110717	NDUFS8	11	+	68032285	68032523	68032285	68032336	68032922	68033012	702	31,33,32	258254209	44,14,11	330223223	260	73	0.0201309	0.400119	0.033,0.035,0.041	0.036,0.017,0.014	0.014	1.4	1.4
1095	ENSG00000066135	KDM4A	1	+	43650157	43650308	43650157	43650252	43653136	43653313	1095	1,6,5	18,17,22	1,1,2	17,19,20	129	73	0.02019	0.400913	0.03,0.166,0.114	0.032,0.029,0.054	0.065	6.5	6.5
15992	ENSG00000135317	SNX14	6	-	85513797	85513895	85513799	85513895	85507967	85508059	15992	1,2,0	62,43,63	3,1,6	65,72,54	75	73	0.0203063	0.402842	0.015,0.043,0.0	0.043,0.013,0.098	-0.032	-3.2	3.2
14507	ENSG00000135596	MICAL1	6	-	109454679	109454890	109454800	109454890	109453938	109454239	14507	13,24,25	0,0,3	33,18,9	4,0,2	194	73	0.0203674	0.403461	1.0,1.0,0.758	0.756,1.0,0.629	0.124	12.4	12.4
19776	ENSG00000169045	HNRNPH1	5	-	179616880	179617110	179617020	179617110	179616125	179616218	19776	98,117,80	19,20,17	115137115	12,14,15	213	73	0.020376	0.403461	0.639,0.667,0.617	0.767,0.77,0.724	-0.113	-11.3	11.3
13925	ENSG00000173915	USMG5	10	-	103396297	103396441	103396408	103396441	103395745	103396032	13925	50,32,45	114,110,86	30,36,39	164102119	184	73	0.0204373	0.404292	0.148,0.103,0.172	0.068,0.123,0.115	0.039	3.9	3.9
2722	ENSG00000211455	STK38L	12	+	27312548	27312742	27312548	27312672	27314503	27314658	2722	7,0,4	47,44,39	4,8,10	46,41,28	143	73	0.020493	0.405012	0.071,0.0,0.05	0.043,0.091,0.154	-0.056	-5.6	5.6
20530	ENSG00000278540	ACACA	17	-	37358993	37359121	37358998	37359121	37330172	37330425	20530	7,14,12	12,2,0	4,15,13	1,0,2	78	73	0.0205734	0.405836	0.353,0.868,1.0	0.789,1.0,0.859	-0.142	-14.2	14.2
7000	ENSG00000005156	LIG3	17	+	34999306	34999529	34999306	34999449	34999781	34999856	7000	6,3,7	39,68,39	0,4,3	43,63,55	153	73	0.0205721	0.405836	0.068,0.021,0.079	0.0,0.029,0.025	0.038	3.8	3.8
20065	ENSG00000130349	C6orf203	6	+	107028773	107028924	107028773	107028797	107039748	107040230	20065	14,11,15	2,1,1	11,16,8	0,0,1	200	73	0.0207113	0.407333	0.719,0.801,0.846	1.0,1.0,0.745	-0.126	-12.6	12.6
21511	ENSG00000170584	NUDCD2	5	-	163459858	163460055	163459861	163460055	163457561	163457610	21511	1,1,1	239193130	9,3,5	283190170	76	73	0.0207069	0.407333	0.004,0.005,0.007	0.03,0.015,0.027	-0.019	-1.9	1.9
2546	ENSG00000175003	SLC22A1	6	+	160136543	160136778	160136543	160136650	160139652	160139867	2546	9,6,5	1,0,0	6,12,9	1,1,2	201	73	0.020727	0.407333	0.766,1.0,1.0	0.685,0.813,0.62	0.216	21.6	21.6
7553	ENSG00000095564	BTAF1	10	+	91994534	91994657	91994534	91994644	91996368	91996570	7553	1,1,5	69,63,45	3,3,9	50,43,51	86	73	0.0207249	0.407333	0.012,0.013,0.086	0.048,0.056,0.13	-0.041	-4.1	4.1
11266	ENSG00000137154	RPS6	9	-	19380070	19380198	19380087	19380198	19379377	19379618	11266	2,4,3	2,2,0	2,5,1	7,4,4	90	73	0.020812	0.407856	0.448,0.619,1.0	0.188,0.503,0.169	0.402	40.2	40.2
15993	ENSG00000135317	SNX14	6	-	85547083	85547226	85547111	85547226	85543604	85543760	15993	1,5,8	61,51,29	13,12,6	32,51,59	101	73	0.0208079	0.407856	0.012,0.066,0.166	0.227,0.145,0.068	-0.065	-6.5	6.5
4350	ENSG00000129968	ABHD17A	19	-	1878663	1880115	1879920	1880115	1877507	1877687	4350	170143152	68,93,63	150,113,88	106,64,65	1330	73	0.0207815	0.407856	0.121,0.078,0.117	0.072,0.088,0.069	0.029	2.9	2.9
13491	ENSG00000068079	IFI35	17	+	43013266	43013379	43013266	43013373	43013475	43013662	13491	3,2,7	1,0,2	20,8,8	5,5,7	79	73	0.0210932	0.41297	0.735,1.0,0.764	0.787,0.597,0.514	0.2	20	20
14664	ENSG00000228794	LINC01128	1	+	827660	827849	827660	827775	829002	829104	14664	2,2,1	6,10,5	1,0,0	19,10,13	147	73	0.0211123	0.41297	0.142,0.09,0.09	0.025,0.0,0.0	0.099	9.9	9.9
12614	ENSG00000064607	SUGP2	19	-	19033410	19033539	19033488	19033539	19030950	19031082	12614	3,3,2	1,1,0	3,1,5	2,0,2	151	73	0.0211568	0.41307	0.592,0.592,1.0	0.42,1.0,0.547	0.072	7.2	7.2
1484	ENSG00000140382	HMG20A	15	+	77458403	77458558	77458403	77458496	77464239	77464387	1484	1,3,5	30,26,41	1,1,0	31,35,17	135	73	0.0211426	0.41307	0.018,0.059,0.062	0.017,0.015,0.0	0.036	3.6	3.6
12779	ENSG00000205664	RP11-706O15.1	X	-	3826482	3826729	3826600	3826729	3825087	3825231	12779	6,1,1	0,2,0	1,4,4	0,3,2	191	73	0.0212671	0.414075	1.0,0.16,1.0	1.0,0.338,0.433	0.13	13	13
18760	ENSG00000131584	ACAP3	1	-	1300508	1300692	1300649	1300692	1300195	1300202	18760	123127123	1,1,1	164142109	2,4,3	214	73	0.0212544	0.414075	0.977,0.977,0.977	0.965,0.924,0.925	0.039	3.9	3.9
4722	ENSG00000131196	NFATC1	18	+	79486247	79486937	79486247	79486630	79527527	79529323	4722	6,9,4	1,0,0	3,5,1	0,2,1	380	73	0.0212873	0.414075	0.535,1.0,1.0	1.0,0.324,0.161	0.35	35	35
9163	ENSG00000160948	VPS28	8	-	144425921	144426059	144426025	144426059	144425660	144425772	9163	9,11,15	145116106	19,16,16	131,92,84	177	73	0.0212783	0.414075	0.025,0.038,0.055	0.056,0.067,0.073	-0.026	-2.6	2.6
17354	ENSG00000245571	AP001258.4	11	-	59136034	59136281	59136056	59136281	59134223	59135588	17354	0,3,2	1,1,6	4,2,2	1,1,1	95	73	0.0213151	0.414233	0.0,0.697,0.204	0.755,0.606,0.606	-0.355	-35.5	35.5
1168	ENSG00000116857	TMEM9	1	-	201154147	201154433	201154227	201154433	201153857	201153959	1168	17,26,30	0,1,1	51,34,28	6,1,0	153	73	0.0213918	0.415338	1.0,0.925,0.935	0.802,0.942,1.0	0.039	3.9	3.9
9818	ENSG00000054654	SYNE2	14	+	64218397	64218554	64218397	64218512	64219207	64219410	9818	0,4,3	43,45,36	7,4,3	24,28,37	115	73	0.0214258	0.415612	0.0,0.053,0.05	0.156,0.083,0.049	-0.062	-6.2	6.2
6552	ENSG00000129810	SGOL1	3	-	20185947	20186206	20185959	20186206	20183885	20184034	6552	15,13,10	2,2,1	21,16,11	0,1,0	85	73	0.0214648	0.415985	0.866,0.848,0.896	1.0,0.932,1.0	-0.107	-10.7	10.7
17132	ENSG00000236850	BMS1P20	22	+	22306789	22307021	22306789	22306903	22307105	22307245	17132	185192161	21,11,20	184169144	9,11,7	191	73	0.0216439	0.417525	0.771,0.87,0.755	0.887,0.854,0.887	-0.077	-7.7	7.7
21746	ENSG00000175203	DCTN2	12	-	57534287	57534452	57534291	57534452	57533952	57534097	21746	3,0,2	166167146	3,5,8	210178141	77	73	0.0216086	0.417525	0.017,0.0,0.013	0.013,0.026,0.051	-0.02	-2	2
22943	ENSG00000111229	ARPC3	12	-	110436546	110436683	110436556	110436683	110436109	110436204	22943	19,19,20	909692698	32,27,20	729683594	83	73	0.0216247	0.417525	0.018,0.024,0.025	0.037,0.034,0.029	-0.011	-1.1	1.1
3130	ENSG00000256269	HMBS	11	+	119084906	119085157	119084906	119085133	119088254	119088308	3130	4,7,9	1,0,1	4,12,6	2,0,3	97	73	0.0216151	0.417525	0.751,1.0,0.871	0.601,1.0,0.601	0.14	14	14
9166	ENSG00000150712	MTMR12	5	-	32270816	32270967	32270844	32270967	32268700	32268794	9166	107,101,93	7,10,4	69,70,83	6,0,1	101	73	0.0216049	0.417525	0.917,0.88,0.944	0.893,1.0,0.984	-0.045	-4.5	4.5
6236	ENSG00000103254	FAM173A	16	+	721800	721980	721800	721941	722083	722216	6236	88,89,68	106,82,69	164,59,53	174113114	112	73	0.0217536	0.419256	0.351,0.414,0.391	0.381,0.254,0.233	0.096	9.6	9.6
8192	ENSG00000153339	TRAPPC8	18	-	31870356	31870502	31870371	31870502	31867401	31867476	8192	0,6,6	40,52,33	2,2,0	40,42,33	88	73	0.0218061	0.419882	0.0,0.087,0.131	0.04,0.038,0.0	0.047	4.7	4.7
14223	ENSG00000156253	RWDD2B	21	-	29008239	29008621	29008394	29008621	29007760	29008123	14223	73,52,54	21,19,14	68,54,65	14,10,6	228	73	0.0219075	0.4207	0.527,0.467,0.553	0.609,0.634,0.776	-0.157	-15.7	15.7
20134	ENSG00000111481	COPZ1	12	+	54342205	54342291	54342205	54342287	54347766	54347840	20134	11,9,10	1,1,3	16,12,10	1,0,0	77	73	0.0218748	0.4207	0.912,0.895,0.76	0.938,1.0,1.0	-0.124	-12.4	12.4
9697	ENSG00000006744	ELAC2	17	-	12994421	12994503	12994424	12994503	12993686	12993831	9697	13,18,17	104130140	10,11,6	139119114	76	73	0.0219087	0.4207	0.107,0.117,0.104	0.065,0.082,0.048	0.044	4.4	4.4
16796	ENSG00000104365	IKBKB	8	+	42293442	42293568	42293442	42293512	42305186	42305275	16796	2,1,3	8,9,15	0,2,0	20,15,13	129	73	0.0220158	0.42237	0.124,0.059,0.102	0.0,0.07,0.0	0.072	7.2	7.2
11306	ENSG00000105792	CFAP69	7	+	90255422	90255564	90255422	90255482	90258097	90258163	11306	3,0,0	3,5,3	0,10,2	5,4,4	155	73	0.0220898	0.423402	0.32,0.0,0.0	0.0,0.541,0.191	-0.137	-13.7	13.7
20887	ENSG00000090686	USP48	1	-	21728565	21728719	21728569	21728719	21723897	21724095	20887	0,7,1	33,31,31	6,12,5	46,34,38	77	73	0.0221336	0.423853	0.0,0.176,0.03	0.11,0.251,0.111	-0.089	-8.9	8.9
20284	ENSG00000155329	ZCCHC10	5	-	133022810	133022906	133022840	133022906	133019037	133019203	20284	4,2,0	13,7,16	3,11,3	16,10,7	103	73	0.0221542	0.423861	0.179,0.168,0.0	0.117,0.438,0.233	-0.147	-14.7	14.7
16769	ENSG00000114867	EIF4G1	3	+	184323779	184323988	184323779	184323977	184324200	184324347	16769	21,25,25	521621511	15,24,11	593656589	84	73	0.0222236	0.424802	0.034,0.034,0.041	0.022,0.031,0.016	0.013	1.3	1.3
14051	ENSG00000122406	RPL5	1	+	92837488	92837632	92837488	92837630	92840550	92840638	14051	75,45,36	86,41,37	46,48,27	79,57,66	75	73	0.0222632	0.425171	0.459,0.517,0.486	0.362,0.45,0.285	0.122	12.2	12.2
11034	ENSG00000112146	FBXO9	6	+	53093884	53093993	53093884	53093978	53095512	53095668	11034	1,1,0	190154171	3,0,12	159147149	88	73	0.0223068	0.425228	0.004,0.005,0.0	0.015,0.0,0.063	-0.023	-2.3	2.3
14398	ENSG00000134644	PUM1	1	-	30941921	30942123	30941997	30942123	30941150	30941272	14398	10,7,10	102,68,59	12,17,15	67,74,63	149	73	0.0222981	0.425228	0.046,0.048,0.077	0.081,0.101,0.104	-0.038	-3.8	3.8
17316	ENSG00000057757	PITHD1	1	+	23785191	23785311	23785191	23785279	23785674	23785779	17316	5,5,3	0,0,2	2,1,2	2,0,2	105	73	0.0223399	0.425473	1.0,1.0,0.51	0.41,1.0,0.41	0.23	23	23
14220	ENSG00000268061	NAPA-AS1	19	+	47493446	47493638	47493446	47493601	47495027	47495144	14220	1,1,0	1,2,1	1,3,1	2,5,1	110	73	0.0225534	0.428673	0.399,0.249,0.0	0.249,0.285,0.399	-0.095	-9.5	9.5
14560	ENSG00000074219	TEAD2	19	-	49355302	49355419	49355311	49355419	49355147	49355206	14560	1,2,1	5,0,0	1,0,3	2,3,2	82	73	0.0227545	0.428673	0.151,1.0,1.0	0.308,0.0,0.572	0.424	42.4	42.4
1459	ENSG00000135124	P2RX4	12	+	121228532	121228628	121228532	121228613	121228724	121228866	1459	3,2,2	16,44,26	0,0,1	27,24,18	88	73	0.022772	0.428673	0.135,0.036,0.06	0.0,0.0,0.044	0.062	6.2	6.2
15392	ENSG00000055147	FAM114A2	5	-	154038346	154038434	154038387	154038434	154034743	154034967	15392	6,6,7	1,0,1	8,23,9	4,2,0	114	73	0.0227737	0.428673	0.793,1.0,0.818	0.562,0.88,1.0	0.056	5.6	5.6
19275	ENSG00000215187	FAM166B	9	-	35563153	35563389	35563165	35563389	35562874	35563080	19275	0,0,0	7,8,7	1,4,0	8,6,1	85	73	0.0226986	0.428673	0.0,0.0,0.0	0.097,0.364,0.0	-0.154	-15.4	15.4
19928	ENSG00000166233	ARIH1	15	+	72580730	72580991	72580730	72580877	72582074	72582187	19928	168172168	2,1,1	159183181	3,3,5	187	73	0.022688	0.428673	0.97,0.985,0.985	0.954,0.96,0.934	0.031	3.1	3.1
21164	ENSG00000159593	NAE1	16	-	66826667	66826780	66826676	66826780	66826522	66826583	21164	2,4,10	117,88,59	3,2,1	67,100,74	82	73	0.0227484	0.428673	0.015,0.039,0.131	0.038,0.017,0.012	0.039	3.9	3.9
314	ENSG00000135090	TAOK3	12	-	118199023	118199252	118199050	118199252	118189806	118189941	314	10,9,7	117115105	9,16,20	100,136,89	100	73	0.0226924	0.428673	0.059,0.054,0.046	0.062,0.079,0.141	-0.041	-4.1	4.1
6006	ENSG00000184900	SUMO3	21	-	44808996	44809118	44809046	44809118	44805616	44807040	6006	14,15,10	241235243	5,6,7	236203177	123	73	0.0226879	0.428673	0.033,0.036,0.024	0.012,0.017,0.023	0.014	1.4	1.4
7700	ENSG00000121988	ZRANB3	2	-	135531098	135531199	135531159	135531199	135504328	135504496	7700	4,1,1	3,4,0	2,2,2	3,0,0	134	73	0.0226506	0.428673	0.421,0.12,1.0	0.266,1.0,1.0	-0.242	-24.2	24.2
8190	ENSG00000150527	CTAGE5	14	+	39291018	39291111	39291018	39291096	39293270	39293381	8190	7,4,6	23,32,23	4,3,3	33,50,35	88	73	0.0225958	0.428673	0.202,0.094,0.178	0.091,0.047,0.066	0.09	9	9
8658	ENSG00000101126	ADNP	20	-	50918660	50918781	50918738	50918781	50904765	50904849	8658	2,7,2	3,1,0	1,3,6	0,0,0	151	73	0.0226441	0.428673	0.244,0.772,1.0	1.0,1.0,1.0	-0.328	-32.8	32.8
9080	ENSG00000119801	YPEL5	2	+	30148244	30148541	30148244	30148463	30156627	30156792	9080	20,16,23	4,3,2	37,20,19	4,0,0	151	73	0.0227621	0.428673	0.707,0.721,0.848	0.817,1.0,1.0	-0.18	-18	18
18168	ENSG00000125885	MCM8	20	+	5952010	5952167	5952010	5952163	5952423	5952528	18168	0,0,3	29,53,32	3,4,3	45,56,56	77	73	0.0228452	0.429634	0.0,0.0,0.082	0.059,0.063,0.048	-0.029	-2.9	2.9
4344	ENSG00000077514	POLD3	11	+	74592604	74593037	74592604	74592718	74594060	74594116	4344	0,1,0	14,6,6	3,2,3	7,8,9	392	73	0.0229271	0.430788	0.0,0.03,0.0	0.074,0.044,0.058	-0.049	-4.9	4.9
20690	ENSG00000115204	MPV17	2	-	27322989	27323097	27323051	27323097	27322447	27322522	20690	22,13,10	36,35,40	10,8,9	45,47,36	135	73	0.0229826	0.431444	0.248,0.167,0.119	0.107,0.084,0.119	0.075	7.5	7.5
20203	ENSG00000182199	SHMT2	12	+	57230166	57230256	57230166	57230235	57230802	57231000	20203	12,11,5	0,1,0	10,11,17	1,1,2	94	73	0.0230368	0.432073	1.0,0.895,1.0	0.886,0.895,0.868	0.082	8.2	8.2
10092	ENSG00000143319	ISG20L2	1	-	156728276	156728429	156728353	156728429	156727210	156727769	10092	61,77,44	2,1,1	56,45,42	1,6,3	150	73	0.0230773	0.43212	0.937,0.974,0.955	0.965,0.785,0.872	0.081	8.1	8.1
22251	ENSG00000110031	LPXN	11	-	58554824	58554940	58554840	58554940	58551064	58551232	22251	1,4,3	13,10,11	2,1,0	6,10,17	89	73	0.0230805	0.43212	0.059,0.247,0.183	0.215,0.076,0.0	0.066	6.6	6.6
18481	ENSG00000162601	MYSM1	1	-	58690225	58690425	58690339	58690425	58685152	58685251	18481	2,4,3	0,2,2	2,5,5	0,2,1	187	73	0.0232443	0.434167	1.0,0.438,0.369	1.0,0.494,0.661	-0.116	-11.6	11.6
20534	ENSG00000163611	SPICE1	3	-	113515004	113515187	113515079	113515187	113506506	113506605	20534	0,2,0	4,4,8	3,3,0	8,7,2	148	73	0.0232519	0.434167	0.0,0.198,0.0	0.156,0.175,0.0	-0.044	-4.4	4.4
8633	ENSG00000147586	MRPS28	8	-	80030020	80030254	80030053	80030254	80002998	80003120	8633	61,57,39	0,0,2	76,29,39	4,2,1	106	73	0.023223	0.434167	1.0,1.0,0.931	0.929,0.909,0.964	0.043	4.3	4.3
8210	ENSG00000086205	FOLH1	11	-	49207763	49207895	49207867	49207895	49206066	49206172	8210	27,26,18	8,12,9	48,46,33	9,12,3	177	73	0.0232891	0.434475	0.582,0.472,0.452	0.687,0.613,0.819	-0.204	-20.4	20.4
3043	ENSG00000075413	MARK3	14	+	103465971	103466099	103465971	103466091	103466342	103466442	3043	10,2,4	92,82,74	3,1,2	55,95,78	81	73	0.0233413	0.43506	0.089,0.022,0.046	0.047,0.009,0.023	0.026	2.6	2.6
13356	ENSG00000272897	RP1-309K20.6	20	-	35674225	35674431	35674349	35674431	35673600	35673684	13356	14,14,9	116102104	5,3,9	111,102,68	197	73	0.0235979	0.439063	0.043,0.048,0.031	0.016,0.011,0.047	0.016	1.6	1.6
17631	ENSG00000198816	ZNF358	19	+	7518083	7518255	7518083	7518186	7519204	7519751	17631	3,2,4	0,0,0	1,4,4	1,0,3	142	73	0.0235823	0.439063	1.0,1.0,1.0	0.34,1.0,0.407	0.418	41.8	41.8
22888	ENSG00000105221	AKT2	19	-	40236247	40236385	40236256	40236385	40236023	40236104	22888	4,2,1	88,55,94	10,9,6	178,131,98	82	73	0.0236557	0.439358	0.039,0.031,0.009	0.048,0.058,0.052	-0.026	-2.6	2.6
9327	ENSG00000198826	ARHGAP11A	15	+	32629594	32629762	32629594	32629675	32632978	32633108	9327	99,102,93	7,13,4	84143120	3,5,5	160	73	0.0236442	0.439358	0.866,0.782,0.914	0.927,0.929,0.916	-0.07	-7	7
4437	ENSG00000258534	CTD-2134A5.4	14	-	103879963	103880111	103879997	103880111	103879343	103879456	4437	0,2,2	1,1,0	1,3,0	1,1,1	107	73	0.023834	0.442279	0.0,0.577,1.0	0.406,0.672,0.0	0.166	16.6	16.6
12778	ENSG00000205664	RP11-706O15.1	X	-	3826484	3826729	3826600	3826729	3825087	3825231	12778	6,1,1	0,2,0	2,3,4	0,3,2	189	73	0.0238905	0.442936	1.0,0.162,1.0	1.0,0.279,0.436	0.149	14.9	14.9
8586	ENSG00000171219	CDC42BPG	11	-	64826985	64827167	64827049	64827167	64826670	64826794	8586	4,6,1	45,22,25	3,0,0	25,24,13	137	73	0.0240644	0.445766	0.045,0.127,0.021	0.06,0.0,0.0	0.044	4.4	4.4
19651	ENSG00000109685	WHSC1	4	+	1938450	1938540	1938450	1938532	1939653	1939778	19651	8,8,8	60,38,62	5,6,0	54,60,44	81	73	0.0241711	0.446839	0.107,0.159,0.104	0.077,0.083,0.0	0.07	7	7
21958	ENSG00000101138	CSTF1	20	+	56392650	56392818	56392650	56392739	56395520	56395759	21958	22,16,11	3,0,0	18,14,6	2,0,3	152	73	0.0241444	0.446839	0.779,1.0,1.0	0.812,1.0,0.49	0.159	15.9	15.9
2678	ENSG00000079432	CIC	19	+	42294172	42294304	42294172	42294298	42294603	42294735	2678	7,14,12	6,6,3	7,21,17	2,2,3	79	73	0.0241863	0.446839	0.519,0.683,0.787	0.764,0.907,0.84	-0.174	-17.4	17.4
16023	ENSG00000166224	SGPL1	10	+	70815960	70816185	70815960	70816118	70816810	70816880	16023	2,1,0	0,2,1	7,5,3	1,2,1	140	73	0.0242186	0.447041	1.0,0.207,0.0	0.785,0.566,0.61	-0.251	-25.1	25.1
2695	ENSG00000116750	UCHL5	1	-	193059315	193059521	193059412	193059521	193051753	193051817	2695	2,3,4	7,6,2	14,4,8	5,2,6	170	73	0.0243812	0.449648	0.109,0.177,0.462	0.546,0.462,0.364	-0.208	-20.8	20.8
5141	ENSG00000143436	MRPL9	1	-	151762954	151763146	151762989	151763146	151762375	151762500	5141	10,16,8	164147141	7,2,10	167145165	108	73	0.0244262	0.450083	0.04,0.069,0.037	0.028,0.009,0.039	0.023	2.3	2.3
1063	ENSG00000168852	TPTE2P5	13	-	40921473	40921715	40921618	40921715	40908158	40908212	1063	4,0,6	0,2,1	1,1,1	1,3,2	218	73	0.0245001	0.450734	1.0,0.0,0.668	0.251,0.1,0.143	0.391	39.1	39.1
3765	ENSG00000125871	MGME1	20	+	17969800	17970370	17969800	17970130	17975683	17975903	3765	175230180	7,0,1	262271305	2,1,0	313	73	0.0245046	0.450734	0.854,1.0,0.977	0.968,0.984,1.0	-0.04	-4	4
4063	ENSG00000049283	EPN3	17	+	50532737	50532985	50532737	50532844	50536420	50536625	4063	180176183	1,11,7	200137125	11,5,18	214	73	0.0245648	0.451049	0.984,0.845,0.899	0.861,0.903,0.703	0.087	8.7	8.7
9046	ENSG00000103091	WDR59	16	-	74916101	74916259	74916126	74916259	74915869	74915994	9046	2,11,1	36,55,44	2,2,2	48,46,64	98	73	0.0245605	0.451049	0.04,0.13,0.017	0.03,0.031,0.023	0.034	3.4	3.4
5380	ENSG00000176986	SEC24C	10	+	73744390	73744465	73744390	73744437	73746629	73746716	5380	0,0,0	1,5,3	3,2,0	4,4,10	101	73	0.0245995	0.451293	0.0,0.0,0.0	0.352,0.265,0.0	-0.206	-20.6	20.6
15168	ENSG00000111652	COPS7A	12	+	6724305	6724388	6724305	6724378	6724613	6724755	15168	0,1,2	11,1,4	5,2,1	5,2,6	83	73	0.0246517	0.451855	0.0,0.468,0.305	0.468,0.468,0.128	-0.097	-9.7	9.7
22536	ENSG00000188130	MAPK12	22	-	50249102	50249454	50249327	50249454	50248697	50248751	22536	11,15,15	1,1,2	4,6,4	0,0,0	298	73	0.024691	0.45218	0.729,0.786,0.648	1.0,1.0,1.0	-0.279	-27.9	27.9
7840	ENSG00000166145	SPINT1	15	+	40853710	40853929	40853710	40853881	40854059	40854086	7840	144144134	193159123	147,113,92	193161168	121	73	0.0247198	0.452312	0.31,0.353,0.397	0.315,0.297,0.248	0.067	6.7	6.7
17710	ENSG00000163743	RCHY1	4	-	75508814	75508935	75508823	75508935	75494100	75494179	17710	5,12,6	2,0,0	9,5,6	1,2,2	82	73	0.0247429	0.45234	0.69,1.0,1.0	0.889,0.69,0.728	0.128	12.8	12.8
10801	ENSG00000105193	RPS16	19	-	39433493	39433569	39433521	39433569	39433206	39433418	10801	508370349	240917681875	511398218	274618562105	101	73	0.025001	0.456325	0.132,0.131,0.119	0.119,0.134,0.07	0.02	2	2
22822	ENSG00000156650	KAT6B	10	+	74838682	74838783	74838682	74838752	74842599	74843478	22822	2,0,2	14,12,9	4,5,6	21,23,15	104	73	0.0250044	0.456325	0.091,0.0,0.135	0.118,0.132,0.219	-0.081	-8.1	8.1
17491	ENSG00000072778	ACADVL	17	+	7224479	7224551	7224479	7224548	7224641	7224714	17491	8,3,3	3,0,3	7,5,6	1,0,2	76	73	0.025033	0.45645	0.719,1.0,0.49	0.871,1.0,0.742	-0.135	-13.5	13.5
20930	ENSG00000215472	RPL17-C18orf32	18	-	49492274	49492479	49492457	49492479	49491516	49491584	20930	520453407	151213231126	678504467	149412941043	256	73	0.0250945	0.457173	0.089,0.089,0.093	0.115,0.1,0.113	-0.019	-1.9	1.9
1324	ENSG00000176386	CDC26	9	-	113275377	113275589	113275381	113275589	113273328	113273438	1324	2,4,5	117,109,76	8,11,5	118,92,102	77	73	0.0251376	0.457562	0.016,0.034,0.059	0.06,0.102,0.044	-0.032	-3.2	3.2
18143	ENSG00000008256	CYTH3	7	-	6170781	6170978	6170829	6170978	6170534	6170646	18143	1,5,2	25,19,15	1,1,1	22,27,23	121	73	0.025263	0.459183	0.024,0.137,0.074	0.027,0.022,0.026	0.053	5.3	5.3
7609	ENSG00000012048	BRCA1	17	-	43106455	43106533	43106477	43106533	43104867	43104956	7609	22,23,11	1,0,5	18,27,20	2,0,0	95	73	0.0252783	0.459183	0.944,1.0,0.628	0.874,1.0,1.0	-0.101	-10.1	10.1
9725	ENSG00000137413	TAF8	6	+	42055951	42056034	42055951	42056014	42057388	42057513	9725	0,3,1	19,18,20	0,6,4	18,10,19	93	73	0.0252924	0.459183	0.0,0.116,0.038	0.0,0.32,0.142	-0.103	-10.3	10.3
22576	ENSG00000158805	ZNF276	16	+	89727278	89727426	89727278	89727357	89729234	89729318	22576	3,7,5	11,9,11	3,1,0	4,9,7	142	73	0.0253163	0.45922	0.123,0.286,0.189	0.278,0.054,0.0	0.089	8.9	8.9
16289	ENSG00000185133	INPP5J	22	+	31125832	31126035	31125832	31126010	31126375	31126489	16289	0,2,0	7,10,6	3,1,1	3,7,4	98	73	0.0253561	0.459543	0.0,0.13,0.0	0.427,0.096,0.157	-0.183	-18.3	18.3
6907	ENSG00000114650	SCAP	3	-	47466276	47466447	47466375	47466447	47442871	47443091	6907	0,1,1	8,2,1	2,2,2	0,5,7	172	73	0.0254502	0.460852	0.0,0.175,0.298	1.0,0.145,0.108	-0.26	-26	26
14287	ENSG00000213983	AP1G2	14	-	23564505	23564660	23564561	23564660	23564332	23564388	14287	6,4,4	62,82,98	13,8,10	109,82,81	129	73	0.0254835	0.461056	0.052,0.027,0.023	0.063,0.052,0.065	-0.026	-2.6	2.6
11802	ENSG00000011405	PIK3C2A	11	-	17114293	17114465	17114360	17114465	17112573	17112666	11802	1,7,3	76,96,60	8,5,8	69,68,64	140	73	0.0255966	0.461907	0.007,0.037,0.025	0.057,0.037,0.061	-0.029	-2.9	2.9
12636	ENSG00000179965	ZNF771	16	+	30407628	30407838	30407628	30407664	30408044	30408194	12636	6,5,1	5,8,2	3,3,0	8,10,7	247	73	0.0255818	0.461907	0.262,0.156,0.129	0.1,0.081,0.0	0.122	12.2	12.2
19111	ENSG00000111237	VPS29	12	-	110499456	110499546	110499534	110499546	110496011	110496203	19111	41,78,59	186145126	44,48,59	201171188	151	73	0.0255831	0.461907	0.096,0.206,0.185	0.096,0.119,0.132	0.047	4.7	4.7
1799	ENSG00000163938	GNL3	3	+	52688108	52688206	52688108	52688192	52689073	52689206	1799	49,41,31	324257312	23,33,31	272324334	87	73	0.0256965	0.463247	0.113,0.118,0.077	0.066,0.079,0.072	0.03	3	3
5273	ENSG00000163166	IWS1	2	-	127486528	127486664	127486552	127486664	127480805	127481175	5273	5,6,9	96,83,68	6,1,2	79,85,83	97	73	0.0257151	0.463247	0.038,0.052,0.091	0.054,0.009,0.018	0.033	3.3	3.3
12411	ENSG00000074582	BCS1L	2	+	218660306	218660482	218660306	218660475	218660938	218661307	12411	6,1,6	2,0,0	5,3,10	2,1,2	80	73	0.0257631	0.463316	0.732,1.0,1.0	0.695,0.732,0.82	0.162	16.2	16.2
20020	ENSG00000104763	ASAH1	8	-	18083898	18084064	18083980	18084064	18075540	18075587	20020	24,27,28	188159131	41,26,52	190133161	155	73	0.0257487	0.463316	0.057,0.074,0.091	0.092,0.084,0.132	-0.029	-2.9	2.9
10901	ENSG00000114544	SLC41A3	3	-	126050897	126051050	126050942	126051050	126033606	126033678	10901	2,1,1	26,36,26	6,3,2	38,35,18	118	73	0.0258914	0.464427	0.045,0.017,0.023	0.089,0.05,0.064	-0.039	-3.9	3.9
11118	ENSG00000177889	UBE2N	12	-	93411052	93411299	93411125	93411299	93410733	93410874	11118	120711581111	23,12,3	939927834	4,8,4	146	73	0.0259018	0.464427	0.963,0.98,0.995	0.992,0.983,0.99	-0.009	-0.9	0.9
14513	ENSG00000135596	MICAL1	6	-	109448160	109448393	109448202	109448393	109447874	109447963	14513	6,14,9	87,106,88	11,11,16	88,60,53	115	73	0.0259334	0.464427	0.042,0.077,0.061	0.074,0.104,0.161	-0.053	-5.3	5.3
6322	ENSG00000101596	SMCHD1	18	+	2769988	2770162	2769988	2770108	2771532	2771618	6322	3,10,8	55,63,52	13,20,14	75,88,50	127	73	0.0259283	0.464427	0.03,0.084,0.081	0.091,0.116,0.139	-0.05	-5	5
8951	ENSG00000258539	RP11-12J10.3	10	-	124760385	124760503	124760412	124760503	124706635	124706887	8951	23,16,16	0,0,1	24,25,36	5,1,0	100	73	0.0259356	0.464427	1.0,1.0,0.921	0.778,0.948,1.0	0.065	6.5	6.5
10402	ENSG00000154723	ATP5J	21	-	25734840	25735030	25734938	25735030	25729626	25729801	10402	2,2,4	7,4,3	14,7,9	2,8,6	171	73	0.0260424	0.464752	0.109,0.176,0.363	0.749,0.272,0.39	-0.254	-25.4	25.4
14213	ENSG00000101311	FERMT1	20	-	6119403	6119572	6119420	6119572	6115810	6116044	14213	11,8,9	4,0,1	5,13,7	0,0,1	90	73	0.0260355	0.464752	0.69,1.0,0.88	1.0,1.0,0.85	-0.093	-9.3	9.3
15295	ENSG00000104687	GSR	8	-	30727516	30727667	30727529	30727667	30712061	30712088	15295	6,7,14	272227251	19,14,14	268248240	86	73	0.0259778	0.464752	0.018,0.026,0.045	0.057,0.046,0.047	-0.02	-2	2
2080	ENSG00000142937	RPS8	1	+	44776674	44776729	44776674	44776714	44777613	44777788	2080	796679626	34,29,28	1004711767	38,9,26	88	73	0.0260161	0.464752	0.951,0.951,0.949	0.956,0.985,0.961	-0.017	-1.7	1.7
2336	ENSG00000066084	DIP2B	12	+	50683137	50683248	50683137	50683230	50685832	50685956	2336	41,45,31	1,0,0	26,20,16	2,2,1	91	73	0.0260964	0.465319	0.97,1.0,1.0	0.912,0.889,0.928	0.08	8	8
934	ENSG00000180992	MRPL14	6	-	44127338	44127457	44127382	44127457	44116540	44116629	934	39,34,16	2,2,1	44,21,24	0,0,1	117	73	0.0261776	0.466371	0.924,0.914,0.909	1.0,1.0,0.937	-0.063	-6.3	6.3
14986	ENSG00000145041	VPRBP	3	-	51463099	51463227	51463113	51463227	51443765	51443903	14986	0,2,1	12,21,25	2,4,3	18,32,19	87	73	0.0262238	0.466798	0.0,0.074,0.032	0.085,0.095,0.117	-0.064	-6.4	6.4
17338	ENSG00000164294	GPX8	5	+	55160329	55160400	55160329	55160396	55160993	55161255	17338	0,2,0	61,35,47	1,3,6	86,76,64	77	73	0.0262687	0.4672	0.0,0.051,0.0	0.011,0.036,0.082	-0.026	-2.6	2.6
2924	ENSG00000099817	POLR2E	19	-	1093903	1095375	1095258	1095375	1091791	1091907	2924	975857837	15,20,12	1144768832	15,8,5	1428	73	0.0263567	0.468368	0.769,0.687,0.781	0.796,0.831,0.895	-0.095	-9.5	9.5
18829	ENSG00000104142	VPS18	15	+	40895937	40896165	40895937	40896079	40898906	40898998	18829	2,3,1	31,47,42	4,3,7	40,40,30	159	73	0.0264161	0.468628	0.029,0.028,0.011	0.044,0.033,0.097	-0.035	-3.5	3.5
22564	ENSG00000179958	DCTPP1	16	-	30429558	30429800	30429588	30429800	30429056	30429167	22564	2,3,2	0,1,0	1,3,3	3,1,0	103	73	0.0263992	0.468628	1.0,0.68,1.0	0.191,0.68,1.0	0.27	27	27
12950	ENSG00000269893	SNHG8	4	+	118278708	118278809	118278708	118278792	118279388	118279431	12950	4,4,5	122,95,91	2,1,1	124,57,86	90	73	0.0264461	0.468764	0.026,0.033,0.043	0.013,0.014,0.009	0.022	2.2	2.2
823	ENSG00000221829	FANCG	9	-	35074370	35074494	35074373	35074494	35073837	35074216	823	30,27,45	2,4,2	69,54,57	0,1,3	76	73	0.0265097	0.469495	0.935,0.866,0.956	1.0,0.981,0.948	-0.057	-5.7	5.7
1524	ENSG00000030419	IKZF2	2	-	213056832	213057099	213056910	213057099	213049712	213049880	1524	4,5,4	2,1,0	6,0,1	1,2,1	151	73	0.0265466	0.469567	0.492,0.707,1.0	0.744,0.0,0.326	0.376	37.6	37.6
15638	ENSG00000148985	PGAP2	11	+	3824269	3824455	3824269	3824376	3825019	3825128	15638	52,32,38	107,79,86	22,24,23	88,89,57	152	73	0.0266022	0.469567	0.189,0.163,0.175	0.107,0.115,0.162	0.048	4.8	4.8
21998	ENSG00000114503	NCBP2	3	-	196939196	196939432	196939211	196939432	196937509	196937631	21998	3,4,3	2,0,0	3,1,2	1,1,2	88	73	0.0265714	0.469567	0.554,1.0,1.0	0.713,0.453,0.453	0.312	31.2	31.2
3495	ENSG00000161202	DVL3	3	+	184165112	184165206	184165112	184165188	184165421	184165491	3495	88,77,64	0,3,0	67,53,52	5,0,3	91	73	0.0266034	0.469567	1.0,0.954,1.0	0.915,1.0,0.933	0.035	3.5	3.5
1445	ENSG00000234420	ZNF37BP	10	-	42552378	42552596	42552569	42552596	42551989	42552280	1445	13,12,15	0,0,0	10,10,14	1,1,1	264	73	0.0266998	0.470477	1.0,1.0,1.0	0.734,0.734,0.795	0.246	24.6	24.6
16020	ENSG00000166224	SGPL1	10	+	70816810	70816914	70816810	70816880	70844472	70844638	16020	1,2,3	15,20,18	1,0,0	34,32,37	107	73	0.0266775	0.470477	0.044,0.064,0.102	0.02,0.0,0.0	0.063	6.3	6.3
11963	ENSG00000148396	SEC16A	9	-	136471926	136472111	136471974	136472111	136468414	136468512	11963	2,4,7	52,60,60	10,12,6	50,76,57	121	73	0.0267684	0.47129	0.023,0.039,0.066	0.108,0.087,0.06	-0.042	-4.2	4.2
4121	ENSG00000183010	PYCR1	17	-	81937210	81937257	81937227	81937257	81936751	81936861	4121	1,1,2	2,3,8	0,0,1	3,5,2	90	73	0.0268179	0.471369	0.289,0.213,0.169	0.0,0.0,0.289	0.127	12.7	12.7
9395	ENSG00000144785	RP11-977G19.10	12	-	56315716	56315943	56315820	56315943	56315129	56315242	9395	8,10,8	215219180	28,6,17	296218188	177	73	0.0267972	0.471369	0.015,0.018,0.018	0.038,0.011,0.036	-0.011	-1.1	1.1
14281	ENSG00000213983	AP1G2	14	-	23563184	23563223	23563199	23563223	23562503	23562593	14281	3,2,1	0,0,3	3,2,0	1,1,3	88	73	0.0268952	0.472333	1.0,1.0,0.217	0.713,0.624,0.0	0.293	29.3	29.3
14210	ENSG00000178982	EIF3K	19	+	38632429	38632673	38632429	38632496	38634992	38635118	14210	53,46,45	5,3,6	59,50,49	3,1,2	250	73	0.0269529	0.472932	0.756,0.817,0.687	0.852,0.936,0.877	-0.135	-13.5	13.5
4825	ENSG00000116288	PARK7	1	+	7961662	7961793	7961662	7961735	7962762	7962875	4825	477446393	298280222	491369390	374289288	131	73	0.0269744	0.472932	0.471,0.47,0.497	0.422,0.416,0.43	0.057	5.7	5.7
13771	ENSG00000136279	DBNL	7	+	44044701	44044866	44044701	44044820	44050224	44050280	13771	1,1,3	48,74,70	5,5,5	100,69,79	119	73	0.0270142	0.473235	0.013,0.008,0.026	0.03,0.043,0.037	-0.021	-2.1	2.1
1053	ENSG00000103264	FBXO31	16	-	87347058	87347250	87347173	87347250	87343597	87343765	1053	7,7,4	51,63,40	3,2,1	42,35,38	188	73	0.0270782	0.47344	0.051,0.041,0.037	0.027,0.022,0.01	0.023	2.3	2.3
14206	ENSG00000178982	EIF3K	19	+	38619195	38619327	38619195	38619317	38620336	38620435	14206	509484412	13,15,7	742556544	9,9,7	83	73	0.0271605	0.47344	0.972,0.966,0.981	0.986,0.982,0.986	-0.012	-1.2	1.2
1464	ENSG00000152894	PTPRK	6	-	127976617	127976782	127976656	127976782	127973663	127973827	1464	2,0,7	8,6,6	2,1,0	10,4,6	112	73	0.027164	0.47344	0.14,0.0,0.432	0.115,0.14,0.0	0.106	10.6	10.6
16042	ENSG00000184428	TOP1MT	8	-	143317971	143318086	143318017	143318086	143317722	143317837	16042	7,4,4	29,29,21	2,0,3	19,21,23	119	73	0.0272321	0.47344	0.129,0.078,0.105	0.061,0.0,0.074	0.059	5.9	5.9
16050	ENSG00000117408	IPO13	1	+	43958460	43958599	43958460	43958595	43958745	43958889	16050	5,2,6	71,43,46	5,0,0	53,54,42	77	73	0.0271527	0.47344	0.063,0.042,0.11	0.082,0.0,0.0	0.044	4.4	4.4
17122	ENSG00000113593	PPWD1	5	+	65567512	65567619	65567512	65567615	65569631	65569732	17122	0,0,0	27,31,39	2,2,2	20,28,29	77	73	0.0271959	0.47344	0.0,0.0,0.0	0.087,0.063,0.061	-0.07	-7	7
19583	ENSG00000101752	MIB1	18	+	21798083	21798225	21798083	21798090	21799840	21799974	19583	10,19,13	1,2,1	11,16,11	0,2,0	208	73	0.02717	0.47344	0.778,0.769,0.82	1.0,0.737,1.0	-0.123	-12.3	12.3
19979	ENSG00000181852	RNF41	12	-	56221703	56221933	56221902	56221933	56216428	56216613	19979	73,65,71	22,20,18	133,107,86	25,17,16	272	73	0.0271758	0.47344	0.471,0.466,0.514	0.588,0.628,0.591	-0.119	-11.9	11.9
3982	ENSG00000111669	TPI1	12	+	6868099	6868314	6868099	6868255	6868863	6868987	3982	19,11,4	7,2,4	14,11,14	2,2,1	132	73	0.0272743	0.47344	0.6,0.753,0.356	0.795,0.753,0.886	-0.242	-24.2	24.2
6944	ENSG00000167037	SGSM1	22	+	24895222	24895373	24895222	24895291	24897971	24898559	6944	0,1,0	4,5,1	3,1,1	0,2,4	155	73	0.0272099	0.47344	0.0,0.086,0.0	1.0,0.191,0.105	-0.403	-40.3	40.3
9007	ENSG00000213923	CSNK1E	22	-	38300613	38300763	38300723	38300763	38299894	38300065	9007	8,9,8	172183123	3,5,2	182156132	183	73	0.0272682	0.47344	0.018,0.019,0.025	0.007,0.013,0.006	0.012	1.2	1.2
6453	ENSG00000107537	PHYH	10	-	13291824	13291912	13291830	13291912	13288359	13288541	6453	19,16,12	118,123,89	8,6,6	89,86,74	79	73	0.0273209	0.473855	0.13,0.107,0.111	0.077,0.061,0.07	0.047	4.7	4.7
18561	ENSG00000073169	SELO	22	+	50206316	50206520	50206316	50206462	50208535	50208716	18561	52,40,46	1,2,0	40,38,38	1,5,2	131	73	0.0274052	0.474925	0.967,0.918,1.0	0.957,0.809,0.914	0.068	6.8	6.8
20147	ENSG00000103266	STUB1	16	+	681792	681907	681792	681880	682019	682076	20147	86,77,62	333337305	116,86,79	380269269	100	73	0.0274399	0.475134	0.159,0.143,0.129	0.182,0.189,0.177	-0.039	-3.9	3.9
12401	ENSG00000074582	BCS1L	2	+	218659716	218659802	218659716	218659743	218660306	218660475	12401	0,0,1	7,6,11	3,1,2	18,12,8	132	73	0.0274793	0.475423	0.0,0.0,0.048	0.084,0.044,0.121	-0.067	-6.7	6.7
12747	ENSG00000159596	TMEM69	1	+	45688195	45688432	45688195	45688303	45690973	45691110	12747	4,7,1	0,0,0	5,5,7	0,1,3	202	73	0.0276489	0.477502	1.0,1.0,1.0	1.0,0.644,0.457	0.3	30	30
16214	ENSG00000164329	PAPD4	5	+	79640850	79640995	79640850	79640965	79641104	79641196	16214	5,5,7	54,65,28	3,1,3	56,46,41	103	73	0.0277303	0.477502	0.062,0.052,0.151	0.037,0.015,0.049	0.055	5.5	5.5
16587	ENSG00000002016	RAD52	12	-	929972	930144	930050	930144	929818	929886	16587	0,3,0	11,10,9	2,1,5	7,11,15	151	73	0.0277816	0.477502	0.0,0.127,0.0	0.121,0.042,0.139	-0.058	-5.8	5.8
17239	ENSG00000196182	STK40	1	-	36367851	36368084	36367860	36368084	36361220	36361340	17239	11,9,11	3,2,0	8,17,13	11,6,2	82	73	0.0277811	0.477502	0.765,0.8,1.0	0.393,0.716,0.853	0.201	20.1	20.1
2585	ENSG00000167220	HDHD2	18	-	47136301	47136449	47136338	47136449	47134495	47134704	2585	40,61,44	42,40,50	34,24,28	37,42,51	110	73	0.027751	0.477502	0.387,0.503,0.369	0.379,0.275,0.267	0.113	11.3	11.3
3515	ENSG00000087206	UIMC1	5	-	176969596	176969706	176969600	176969706	176968554	176969291	3515	4,3,2	22,38,34	8,5,4	24,24,24	77	73	0.0276679	0.477502	0.147,0.07,0.053	0.24,0.165,0.136	-0.09	-9	9
3698	ENSG00000100028	SNRPD3	22	+	24556006	24556071	24556006	24556057	24557656	24557803	3698	876867703	19,14,1	871772686	13,20,20	87	73	0.0277089	0.477502	0.975,0.981,0.998	0.983,0.97,0.966	0.012	1.2	1.2
5567	ENSG00000266472	MRPS21	1	+	150293919	150294106	150293919	150293952	150294334	150294449	5567	145154130	0,2,1	158,89,87	2,0,6	227	73	0.0277393	0.477502	1.0,0.961,0.977	0.962,1.0,0.823	0.051	5.1	5.1
15577	ENSG00000182484	WASH6P	X	+	156025031	156025100	156025031	156025049	156025240	156025554	15577	2,3,7	0,0,1	6,1,3	2,0,2	124	73	0.0278135	0.477659	1.0,1.0,0.805	0.638,1.0,0.469	0.233	23.3	23.3
15393	ENSG00000055147	FAM114A2	5	-	154038292	154038434	154038387	154038434	154034743	154034967	15393	10,33,24	1,0,1	32,36,32	4,2,0	168	73	0.0278382	0.477692	0.813,1.0,0.912	0.777,0.887,1.0	0.02	2	2
10539	ENSG00000134419	RPS15A	16	-	18790243	18790334	18790309	18790334	18788980	18789118	10539	596549449	174317061518	547515484	218517661978	139	73	0.0278854	0.477719	0.152,0.145,0.134	0.116,0.133,0.114	0.023	2.3	2.3
7788	ENSG00000133619	KRBA1	7	+	149730427	149730713	149730427	149730568	149731671	149731776	7788	0,0,1	6,8,5	4,2,0	8,1,5	218	73	0.0278711	0.477719	0.0,0.0,0.063	0.143,0.401,0.0	-0.16	-16	16
10720	ENSG00000185262	UBALD2	17	+	76265906	76266057	76265906	76265969	76270193	76270383	10720	3,3,5	44,42,31	2,2,1	83,33,38	161	73	0.0279778	0.477977	0.03,0.031,0.068	0.011,0.027,0.012	0.026	2.6	2.6
17876	ENSG00000255152	MSH5-SAPCD1	6	+	31744189	31744303	31744189	31744299	31744545	31744581	17876	7,4,2	3,12,4	1,4,3	12,25,6	77	73	0.0279916	0.477977	0.689,0.24,0.322	0.073,0.132,0.322	0.241	24.1	24.1
4704	ENSG00000162813	BPNT1	1	-	220089685	220089827	220089817	220089827	220079726	220079854	4704	136,98,106	2,0,1	135129110	2,1,6	205	73	0.0279417	0.477977	0.96,1.0,0.974	0.96,0.979,0.867	0.043	4.3	4.3
9127	ENSG00000127884	ECHS1	10	-	133364653	133364725	133364698	133364725	133362479	133362933	9127	638530504	10,11,14	449395385	13,11,20	118	73	0.0279503	0.477977	0.975,0.968,0.957	0.955,0.957,0.923	0.022	2.2	2.2
23143	ENSG00000169016	E2F6	2	-	11450007	11450126	11450011	11450126	11447626	11447774	23143	4,0,3	44,25,28	0,2,0	31,38,31	77	73	0.0280788	0.479076	0.079,0.0,0.092	0.0,0.048,0.0	0.041	4.1	4.1
13143	ENSG00000167986	DDB1	11	-	61321582	61321697	61321594	61321697	61316491	61316567	13143	10,6,6	152156122	2,2,5	142119111	85	73	0.0281091	0.479204	0.053,0.032,0.041	0.012,0.014,0.037	0.021	2.1	2.1
15174	ENSG00000111652	COPS7A	12	+	6724305	6724409	6724305	6724378	6724613	6724818	15174	0,2,2	11,1,4	6,3,4	5,2,6	104	73	0.0281783	0.479214	0.0,0.584,0.26	0.457,0.513,0.319	-0.148	-14.8	14.8
15925	ENSG00000178467	P4HTM	3	+	49002499	49002651	49002499	49002596	49004097	49004260	15925	2,1,4	33,57,41	7,0,8	42,34,35	128	73	0.0281614	0.479214	0.033,0.01,0.053	0.087,0.0,0.115	-0.035	-3.5	3.5
4463	ENSG00000134077	THUMPD3	3	+	9363097	9363728	9363097	9363316	9365015	9365320	4463	67,56,59	0,0,1	79,79,51	1,3,1	485	73	0.0281363	0.479214	1.0,1.0,0.899	0.922,0.799,0.885	0.098	9.8	9.8
14968	ENSG00000142515	KLK3	19	+	50858028	50858333	50858028	50858315	50858458	50858595	14968	38,60,37	456448408	49,27,16	521398339	91	73	0.0282078	0.479327	0.063,0.097,0.068	0.07,0.052,0.036	0.023	2.3	2.3
16252	ENSG00000007866	TEAD3	6	-	35476280	35476435	35476322	35476435	35475918	35476092	16252	6,5,9	1,1,1	5,21,4	1,0,0	115	73	0.0282454	0.479578	0.792,0.76,0.851	0.76,1.0,1.0	-0.119	-11.9	11.9
19456	ENSG00000125458	NT5C	17	-	75131042	75131105	75131044	75131105	75130752	75130867	19456	3,0,1	42,58,45	6,2,3	69,46,40	75	73	0.0283361	0.480728	0.065,0.0,0.021	0.078,0.041,0.068	-0.034	-3.4	3.4
13358	ENSG00000272897	RP1-309K20.6	20	-	35674239	35674431	35674349	35674431	35673600	35673684	13358	14,15,9	116102104	6,3,9	111,102,68	183	73	0.0284559	0.482282	0.046,0.055,0.033	0.021,0.012,0.05	0.017	1.7	1.7
156	ENSG00000125652	ALKBH7	19	+	6374464	6374653	6374464	6374589	6374810	6375251	156	12,18,11	109,60,84	11,5,12	145,75,88	137	73	0.0284888	0.482282	0.055,0.138,0.065	0.039,0.034,0.068	0.039	3.9	3.9
20752	ENSG00000143774	GUK1	1	+	228141123	228141507	228141123	228141288	228145510	228145624	20752	66,95,55	94,101,63	59,40,43	121,66,57	292	73	0.0284967	0.482282	0.149,0.19,0.179	0.109,0.132,0.159	0.039	3.9	3.9
3669	ENSG00000136861	CDK5RAP2	9	-	120443602	120443742	120443619	120443742	120439398	120439972	3669	1,2,3	38,41,42	5,7,5	46,53,52	90	73	0.0285531	0.482653	0.021,0.038,0.055	0.081,0.097,0.072	-0.045	-4.5	4.5
5973	ENSG00000075407	ZNF37A	10	+	38094335	38094490	38094335	38094415	38094930	38095224	5973	15,13,19	1,0,0	31,25,11	2,1,1	148	73	0.0285647	0.482653	0.881,1.0,1.0	0.884,0.925,0.844	0.076	7.6	7.6
22978	ENSG00000117308	GALE	1	-	23800307	23800492	23800386	23800492	23799365	23799436	22978	1,1,2	1,1,0	4,0,2	2,1,2	152	73	0.0286179	0.483162	0.324,0.324,1.0	0.49,0.0,0.324	0.278	27.8	27.8
21832	ENSG00000130270	ATP8B3	19	-	1811488	1811884	1811600	1811884	1810621	1810683	21832	3,2,0	0,1,1	4,0,4	1,1,0	185	73	0.0286548	0.483198	1.0,0.441,0.0	0.612,0.0,1.0	-0.057	-5.7	5.7
5405	ENSG00000244560	RP4-800G7.2	7	+	149293750	149294016	149293750	149293842	149294379	149294412	5405	24,23,18	2,1,1	22,25,15	0,0,0	247	73	0.028666	0.483198	0.78,0.872,0.842	1.0,1.0,1.0	-0.169	-16.9	16.9
16507	ENSG00000088280	ASAP3	1	-	23435722	23436028	23435850	23436028	23434532	23434618	16507	0,0,0	13,8,2	0,5,2	12,9,14	201	73	0.0287114	0.483573	0.0,0.0,0.0	0.0,0.168,0.049	-0.072	-7.2	7.2
22077	ENSG00000119969	HELLS	10	+	94576661	94576805	94576661	94576709	94581325	94581522	22077	30,20,13	2,3,0	18,44,39	1,0,0	169	73	0.0288035	0.484736	0.866,0.742,1.0	0.886,1.0,1.0	-0.093	-9.3	9.3
8874	ENSG00000169231	THBS3	1	-	155203416	155203539	155203512	155203539	155203222	155203305	8874	0,4,2	4,3,4	1,1,0	1,2,4	169	73	0.0288859	0.485732	0.0,0.365,0.178	0.302,0.178,0.0	0.021	2.1	2.1
771	ENSG00000164182	NDUFAF2	5	+	61045523	61045616	61045523	61045604	61073124	61073214	771	4,1,3	2,3,1	2,0,1	3,2,1	85	73	0.0289393	0.48624	0.632,0.223,0.72	0.364,0.0,0.462	0.25	25	25
15743	ENSG00000106603	COA1	7	-	43650492	43650712	43650611	43650712	43648599	43648652	15743	31,31,34	29,29,33	53,45,50	43,19,24	192	73	0.0290621	0.487913	0.289,0.289,0.281	0.319,0.474,0.442	-0.125	-12.5	12.5
20039	ENSG00000130811	EIF3G	19	-	10119066	10119171	10119087	10119171	10118867	10118956	20039	23,16,12	237259214	14,7,11	288230227	94	73	0.0291733	0.488997	0.07,0.046,0.042	0.036,0.023,0.036	0.021	2.1	2.1
3190	ENSG00000131788	PIAS3	1	-	145851019	145851153	145851050	145851153	145850770	145850939	3190	39,51,46	3,4,3	46,45,31	8,7,5	104	73	0.0291528	0.488997	0.901,0.899,0.915	0.801,0.819,0.813	0.094	9.4	9.4
22686	ENSG00000160818	GPATCH4	1	-	156598022	156598124	156598034	156598124	156596080	156596478	22686	12,11,10	178174136	13,22,15	159164116	85	73	0.0292548	0.48997	0.055,0.051,0.059	0.066,0.103,0.1	-0.035	-3.5	3.5
22329	ENSG00000141456	PELP1	17	-	4676356	4676507	4676500	4676507	4676074	4676162	22329	173179171	3,5,1	277225200	1,3,0	217	73	0.0294049	0.492093	0.951,0.923,0.983	0.989,0.962,1.0	-0.031	-3.1	3.1
15382	ENSG00000085832	EPS15	1	-	51463648	51463798	51463672	51463798	51460943	51461150	15382	15,11,17	83,64,76	10,13,5	81,84,92	97	73	0.0294391	0.492126	0.12,0.115,0.144	0.085,0.104,0.039	0.05	5	5
7652	ENSG00000102471	NDFIP2	13	+	79481452	79481524	79481452	79481521	79520809	79520975	7652	244251229	4,3,9	257211210	13,5,11	76	73	0.0294539	0.492126	0.983,0.988,0.961	0.95,0.976,0.948	0.019	1.9	1.9
13129	ENSG00000110713	NUP98	11	-	3771747	3771928	3771774	3771928	3768580	3768744	13129	114147126	4,8,4	125134119	10,12,8	100	73	0.0295161	0.492773	0.954,0.931,0.958	0.901,0.891,0.916	0.045	4.5	4.5
11635	ENSG00000254870	ATP6V1G2-DDX39B	6	-	31538752	31538939	31538762	31538939	31536499	31536683	11635	11,20,13	124114132	26,26,41	179164166	83	73	0.0296463	0.494553	0.072,0.134,0.08	0.113,0.122,0.178	-0.042	-4.2	4.2
1930	ENSG00000041880	PARP3	3	+	51944777	51944917	51944777	51944910	51944997	51945224	1930	2,3,1	36,19,11	0,1,0	21,13,21	80	73	0.0296706	0.494564	0.048,0.126,0.077	0.0,0.066,0.0	0.062	6.2	6.2
16442	ENSG00000198130	HIBCH	2	-	190319711	190319797	190319715	190319797	190310753	190310796	16442	3,1,1	84,90,57	2,7,6	94,115,93	77	73	0.0297196	0.494988	0.033,0.01,0.016	0.02,0.055,0.058	-0.025	-2.5	2.5
10770	ENSG00000147548	WHSC1L1	8	-	38281466	38281583	38281499	38281583	38279539	38279681	10770	10,4,6	6,8,6	8,12,12	2,5,5	106	73	0.0298522	0.496015	0.534,0.256,0.408	0.734,0.623,0.623	-0.261	-26.1	26.1
12669	ENSG00000243147	MRPL33	2	+	27771716	27771798	27771716	27771766	27772673	27772690	12669	3,7,5	2,0,4	5,3,2	2,5,12	105	73	0.0298198	0.496015	0.51,1.0,0.465	0.635,0.294,0.104	0.314	31.4	31.4
20164	ENSG00000197381	ADARB1	21	+	45222017	45223577	45222017	45222107	45225546	45226560	20164	446438421	8,3,1	334375312	0,1,3	1543	73	0.0298338	0.496015	0.725,0.874,0.952	1.0,0.947,0.831	-0.076	-7.6	7.6
20017	ENSG00000104763	ASAH1	8	-	18083916	18084064	18083980	18084064	18075540	18075587	20017	20,32,28	188159131	43,27,49	190133161	137	73	0.0299061	0.496517	0.054,0.097,0.102	0.108,0.098,0.14	-0.031	-3.1	3.1
18072	ENSG00000170791	CHCHD7	8	+	56216388	56216531	56216388	56216506	56216679	56216754	18072	44,19,33	4,0,2	24,23,26	0,0,1	98	73	0.0299544	0.496926	0.891,1.0,0.925	1.0,1.0,0.951	-0.045	-4.5	4.5
18062	ENSG00000113810	SMC4	3	+	160412325	160412849	160412325	160412453	160413472	160413613	18062	20,19,22	132,80,85	25,35,45	98118119	469	73	0.0300309	0.497407	0.023,0.036,0.039	0.038,0.044,0.056	-0.013	-1.3	1.3
2237	ENSG00000224078	SNHG14	15	+	25095718	25095828	25095718	25095728	25097320	25097439	2237	178200143	17,13,14	237238172	12,10,10	173	73	0.0300295	0.497407	0.815,0.867,0.812	0.893,0.909,0.879	-0.062	-6.2	6.2
482	ENSG00000144481	TRPM8	2	+	233969694	233969833	233969694	233969807	233970209	233970539	482	6,2,0	21,23,17	2,0,0	5,9,12	99	73	0.0300998	0.498156	0.174,0.06,0.0	0.228,0.0,0.0	0.002	0.2	0.2
11632	ENSG00000132383	RPA1	17	+	1895008	1895099	1895008	1895095	1897070	1899554	11632	13,11,10	214205216	15,23,28	269254247	77	73	0.0301548	0.498517	0.054,0.048,0.042	0.05,0.079,0.097	-0.027	-2.7	2.7
4239	ENSG00000196417	ZNF765	19	+	53426017	53426215	53426017	53426042	53426489	53426584	4239	4,5,6	0,0,0	4,0,8	0,3,0	246	73	0.0301692	0.498517	1.0,1.0,1.0	1.0,0.0,1.0	0.333	33.3	33.3
18087	ENSG00000111203	ITFG2	12	+	2818105	2818353	2818105	2818277	2820085	2820225	18087	6,10,5	8,19,12	3,5,4	18,16,19	149	73	0.030253	0.499508	0.269,0.205,0.17	0.075,0.133,0.093	0.114	11.4	11.4
20985	ENSG00000137200	CMTR1	6	+	37475318	37475431	37475318	37475412	37476125	37476194	20985	5,4,5	45,33,29	17,7,1	28,21,20	92	73	0.0303192	0.500207	0.081,0.088,0.12	0.325,0.209,0.038	-0.094	-9.4	9.4
14552	ENSG00000123415	SMUG1	12	-	54188510	54188596	54188514	54188596	54183655	54183959	14552	2,2,1	0,4,0	1,2,1	2,2,2	77	73	0.0303653	0.500575	1.0,0.322,1.0	0.322,0.487,0.322	0.397	39.7	39.7
12179	ENSG00000076242	MLH1	3	+	36993803	36994037	36993803	36993890	36996618	36996709	12179	5,2,1	24,8,7	4,4,3	10,2,2	220	73	0.0304025	0.500793	0.065,0.077,0.045	0.117,0.399,0.332	-0.22	-22	22
15286	ENSG00000175387	SMAD2	18	-	47930744	47930842	47930799	47930842	47896520	47896809	15286	1,2,2	8,10,13	4,3,4	7,12,1	128	73	0.0304781	0.501251	0.067,0.102,0.081	0.246,0.125,0.695	-0.272	-27.2	27.2
18776	ENSG00000198265	HELZ	17	-	67239233	67239468	67239432	67239468	67218594	67218822	18776	1,1,1	17,19,24	4,6,0	23,18,21	272	73	0.0304643	0.501251	0.016,0.014,0.011	0.045,0.082,0.0	-0.029	-2.9	2.9
2088	ENSG00000142937	RPS8	1	+	44776674	44776739	44776674	44776714	44777613	44777788	2088	11921010969	34,29,28	151710701116	38,9,26	98	73	0.0305251	0.501469	0.963,0.963,0.963	0.967,0.989,0.97	-0.012	-1.2	1.2
2414	ENSG00000165475	CRYL1	13	-	20512408	20512550	20512442	20512550	20489369	20489496	2414	7,5,5	141,86,95	12,8,3	80,57,70	107	73	0.0305392	0.501469	0.033,0.038,0.035	0.093,0.087,0.028	-0.034	-3.4	3.4
1439	ENSG00000185722	ANKFY1	17	-	4216890	4217118	4216982	4217118	4209823	4209947	1439	7,3,4	38,45,57	2,1,1	23,29,36	165	73	0.0307351	0.502448	0.075,0.029,0.03	0.037,0.015,0.012	0.023	2.3	2.3
14966	ENSG00000142515	KLK3	19	+	50854914	50855424	50854914	50855001	50856239	50856399	14966	296336267	450415395	308230170	585337331	496	73	0.0306927	0.502448	0.088,0.106,0.09	0.072,0.091,0.07	0.017	1.7	1.7
17183	ENSG00000169241	SLC50A1	1	+	155136245	155136396	155136245	155136376	155137978	155138098	17183	5,10,4	7,9,15	14,7,18	11,6,8	93	73	0.0306354	0.502448	0.359,0.466,0.173	0.5,0.478,0.638	-0.206	-20.6	20.6
18316	ENSG00000214655	ZSWIM8	10	+	73793587	73793719	73793587	73793698	73793864	73794044	18316	36,54,38	1,6,0	38,30,45	2,0,0	94	73	0.0307665	0.502448	0.965,0.875,1.0	0.937,1.0,1.0	-0.032	-3.2	3.2
19136	ENSG00000004975	DVL2	17	-	7230045	7230155	7230057	7230155	7229807	7229943	19136	31,30,27	22,16,9	47,52,35	19,10,8	85	73	0.0307307	0.502448	0.548,0.617,0.72	0.68,0.817,0.79	-0.134	-13.4	13.4
22785	ENSG00000130165	ELOF1	19	-	11555344	11555575	11555521	11555575	11554231	11554365	22785	6,3,4	4,3,4	15,13,5	4,1,3	250	73	0.0306694	0.502448	0.305,0.226,0.226	0.523,0.791,0.327	-0.295	-29.5	29.5
3182	ENSG00000127586	CHTF18	16	+	790524	792367	790524	792347	792438	792590	3182	3,1,1	11,9,13	4,8,4	23,10,11	93	73	0.0307462	0.502448	0.176,0.08,0.057	0.12,0.386,0.222	-0.138	-13.8	13.8
12618	ENSG00000100796	PPP4R3A	14	-	91475810	91475966	91475849	91475966	91473238	91473370	12618	69,51,60	52,30,47	28,29,44	35,36,39	112	73	0.0307962	0.502464	0.464,0.526,0.454	0.343,0.344,0.424	0.111	11.1	11.1
22542	ENSG00000188130	MAPK12	22	-	50255607	50255694	50255614	50255694	50255452	50255531	22542	6,9,7	41,57,44	5,5,1	69,35,48	80	73	0.0308155	0.502464	0.118,0.126,0.127	0.062,0.115,0.019	0.058	5.8	5.8
12949	ENSG00000269893	SNHG8	4	+	118278708	118278877	118278708	118278809	118279388	118279431	12949	125,78,108	3,2,3	167,87,102	0,1,0	141	73	0.03086	0.502799	0.956,0.953,0.949	1.0,0.978,1.0	-0.04	-4	4
10502	ENSG00000172766	NAA16	13	+	41362030	41362873	41362030	41362159	41367438	41367652	10502	15,24,14	10,19,14	19,33,15	8,10,9	787	73	0.0310376	0.503406	0.122,0.105,0.085	0.181,0.234,0.134	-0.079	-7.9	7.9
14249	ENSG00000118690	ARMC2	6	+	108848415	108848560	108848415	108848546	108854224	108854485	14249	0,0,1	6,8,3	0,4,1	2,4,9	87	73	0.0309752	0.503406	0.0,0.0,0.219	0.0,0.456,0.085	-0.107	-10.7	10.7
16560	ENSG00000130544	ZNF557	19	+	7069704	7069773	7069704	7069761	7070561	7070653	16560	8,11,6	5,1,0	9,8,10	0,0,3	85	73	0.0309632	0.503406	0.579,0.904,1.0	1.0,1.0,0.741	-0.086	-8.6	8.6
23545	ENSG00000102931	ARL2BP	16	+	57245349	57245486	57245349	57245405	57246079	57246141	23545	0,3,2	73,52,53	9,2,2	57,65,54	154	73	0.0309631	0.503406	0.0,0.027,0.018	0.07,0.014,0.017	-0.019	-1.9	1.9
9576	ENSG00000205356	TECPR1	7	-	98244884	98245067	98244927	98245067	98244570	98244693	9576	9,10,10	4,2,1	18,12,15	1,1,1	116	73	0.0310205	0.503406	0.586,0.759,0.863	0.919,0.883,0.904	-0.166	-16.6	16.6
9635	ENSG00000169696	ASPSCR1	17	+	81976806	81976979	81976806	81976849	81979183	81979239	9635	3,9,5	2,1,1	1,7,4	0,0,2	203	73	0.0310413	0.503406	0.35,0.764,0.643	1.0,1.0,0.418	-0.22	-22	22
15442	ENSG00000105726	ATP13A1	19	-	19656049	19656183	19656053	19656183	19655865	19655933	15442	2,7,0	26,47,36	3,0,0	31,22,36	77	73	0.0311082	0.504103	0.068,0.124,0.0	0.084,0.0,0.0	0.036	3.6	3.6
12627	ENSG00000196365	LONP1	19	-	5708279	5708403	5708341	5708403	5707696	5707826	12627	34,21,21	196196163	16,15,24	245190186	135	73	0.0311828	0.504532	0.086,0.055,0.065	0.034,0.041,0.065	0.022	2.2	2.2
16812	ENSG00000271147	ARMCX5-GPRASP2	X	+	102601879	102602108	102601879	102601977	102605481	102605653	16812	24,38,25	2,5,2	50,51,45	4,0,1	204	73	0.0311723	0.504532	0.811,0.731,0.817	0.817,1.0,0.942	-0.133	-13.3	13.3
13304	ENSG00000088970	KIZ	20	+	21205490	21205584	21205490	21205530	21214534	21214700	13304	10,12,9	0,1,0	18,24,9	1,1,3	127	73	0.0313373	0.505471	1.0,0.873,1.0	0.912,0.932,0.633	0.132	13.2	13.2
2084	ENSG00000142937	RPS8	1	+	44776674	44776765	44776674	44776714	44777613	44777788	2084	308324822425	34,29,28	379926322887	38,9,26	124	73	0.0313121	0.505471	0.982,0.981,0.981	0.983,0.994,0.985	-0.006	-0.6	0.6
3230	ENSG00000108654	DDX5	17	-	64502432	64502549	64502438	64502549	64502161	64502223	3230	117,87,61	558513457	96109231	581572547	79	73	0.0313133	0.505471	0.162,0.135,0.11	0.132,0.15,0.281	-0.052	-5.2	5.2
9927	ENSG00000168256	NKIRAS2	17	+	42020050	42020276	42020050	42020204	42021563	42021671	9927	11,8,5	61,45,41	4,1,4	60,31,24	145	73	0.0312704	0.505471	0.083,0.082,0.058	0.032,0.016,0.077	0.033	3.3	3.3
6337	ENSG00000136631	VPS45	1	+	150082715	150082951	150082715	150082883	150091936	150092095	6337	0,4,4	34,48,46	7,6,4	37,28,54	141	73	0.0314017	0.506119	0.0,0.041,0.043	0.089,0.1,0.037	-0.047	-4.7	4.7
7057	ENSG00000104852	SNRNP70	19	+	49102113	49103587	49102113	49102173	49104633	49104735	7057	186179141	4,0,1	247178180	0,2,0	1487	73	0.0314313	0.506208	0.695,1.0,0.874	1.0,0.814,1.0	-0.082	-8.2	8.2
9544	ENSG00000165526	RPUSD4	11	-	126209493	126209722	126209520	126209722	126205687	126205781	9544	2,4,12	37,47,44	5,4,0	60,44,44	100	73	0.0314572	0.506236	0.038,0.058,0.166	0.057,0.062,0.0	0.048	4.8	4.8
23089	ENSG00000130714	POMT1	9	+	131511336	131511472	131511336	131511467	131512040	131512136	23089	3,5,4	8,23,17	1,1,2	15,13,12	78	73	0.0315307	0.50703	0.26,0.169,0.18	0.059,0.067,0.135	0.116	11.6	11.6
20016	ENSG00000104763	ASAH1	8	-	18062247	18062423	18062278	18062423	18061685	18061740	20016	64,54,66	262262260	55,54,13	244248217	104	73	0.0317643	0.510395	0.146,0.126,0.151	0.137,0.133,0.04	0.038	3.8	3.8
12032	ENSG00000189221	MAOA	X	+	43657861	43657967	43657861	43657929	43683512	43683607	12032	27,16,26	4,2,0	6,16,21	1,1,0	111	73	0.031857	0.510563	0.816,0.84,1.0	0.798,0.913,1.0	-0.018	-1.8	1.8
4464	ENSG00000110921	MVK	12	+	109595027	109595192	109595027	109595181	109596425	109596677	4464	5,3,5	32,24,29	1,3,2	43,24,33	84	73	0.0318109	0.510563	0.12,0.098,0.13	0.02,0.098,0.05	0.06	6	6
5006	ENSG00000094914	AAAS	12	-	53308436	53308528	53308444	53308528	53308281	53308349	5006	8,12,11	2,3,0	25,22,22	0,1,0	81	73	0.0318755	0.510563	0.783,0.783,1.0	1.0,0.952,1.0	-0.129	-12.9	12.9
5987	ENSG00000094841	UPRT	X	+	75300866	75301011	75300866	75300965	75303404	75304572	5987	6,6,13	15,19,10	3,4,3	9,26,9	119	73	0.0318933	0.510563	0.197,0.162,0.444	0.17,0.086,0.17	0.126	12.6	12.6
9049	ENSG00000103091	WDR59	16	-	74921795	74921960	74921946	74921960	74917928	74918008	9049	2,2,2	44,34,26	2,13,3	40,51,48	224	73	0.0318965	0.510563	0.015,0.019,0.024	0.016,0.077,0.02	-0.018	-1.8	1.8
17234	ENSG00000221838	AP4M1	7	+	100101879	100102393	100101879	100101989	100102674	100102781	17234	62,32,32	0,2,4	36,53,20	3,8,5	477	73	0.0319393	0.510858	1.0,0.71,0.55	0.647,0.503,0.38	0.243	24.3	24.3
20467	ENSG00000175470	PPP2R2D	10	+	131940581	131940792	131940581	131940694	131943967	131943997	20467	51,38,27	166127160	24,8,26	118111106	171	73	0.0320439	0.511674	0.116,0.113,0.067	0.08,0.03,0.095	0.03	3	3
5261	ENSG00000149923	PPP4C	16	+	30076031	30076145	30076031	30076100	30076314	30076475	5261	3,0,0	42,52,41	3,3,5	83,40,54	118	73	0.0320626	0.511674	0.042,0.0,0.0	0.022,0.044,0.054	-0.026	-2.6	2.6
6691	ENSG00000054282	SDCCAG8	1	+	243489013	243489245	243489013	243489140	243499755	243500092	6691	2,1,0	59,42,44	4,2,8	93,60,47	178	73	0.0320635	0.511674	0.014,0.01,0.0	0.017,0.013,0.065	-0.024	-2.4	2.4
2905	ENSG00000198431	TXNRD1	12	+	104287056	104287218	104287056	104287109	104311289	104311411	2905	43,51,29	59,70,40	105,65,55	71,77,57	182	73	0.0321675	0.512944	0.226,0.226,0.225	0.372,0.253,0.279	-0.076	-7.6	7.6
17566	ENSG00000174606	ANGEL2	1	-	213015608	213015826	213015612	213015826	213008209	213008466	17566	1,5,0	12,17,12	0,0,2	8,8,12	77	73	0.0323018	0.513082	0.073,0.218,0.0	0.0,0.0,0.136	0.052	5.2	5.2
19581	ENSG00000101752	MIB1	18	+	21798083	21798188	21798083	21798090	21799840	21799974	19581	6,11,6	1,2,1	6,10,7	0,2,0	171	73	0.0322088	0.513082	0.719,0.701,0.719	1.0,0.681,1.0	-0.181	-18.1	18.1
21260	ENSG00000170412	GPRC5C	17	+	74439744	74440827	74439744	74440046	74443817	74443912	21260	540505444	3,0,0	667413429	1,3,4	854	73	0.0323205	0.513082	0.939,1.0,1.0	0.983,0.922,0.902	0.044	4.4	4.4
22583	ENSG00000115084	SLC35F5	2	-	113755854	113756693	113756467	113756693	113755453	113755544	22583	53,51,42	0,1,0	117,98,72	1,3,1	686	73	0.032279	0.513082	1.0,0.844,1.0	0.926,0.777,0.885	0.085	8.5	8.5
5297	ENSG00000187109	NAP1L1	12	-	76054929	76055090	76055018	76055090	76053769	76053909	5297	30,15,20	141312841099	47,43,60	164317681616	162	73	0.0323475	0.513082	0.009,0.005,0.008	0.013,0.011,0.016	-0.006	-0.6	0.6
8661	ENSG00000174177	CTU2	16	+	88712273	88712417	88712273	88712383	88712621	88712905	8661	0,1,3	17,10,8	4,1,4	10,6,11	107	73	0.0323019	0.513082	0.0,0.064,0.204	0.214,0.102,0.199	-0.082	-8.2	8.2
946	ENSG00000160207	HSF2BP	21	-	43659332	43659493	43659385	43659493	43658060	43658320	946	2,0,0	3,7,2	3,1,1	5,2,3	126	73	0.0323403	0.513082	0.279,0.0,0.0	0.258,0.225,0.162	-0.122	-12.2	12.2
23085	ENSG00000067182	TNFRSF1A	12	-	6333360	6333516	6333366	6333516	6333068	6333147	23085	4,3,3	51,60,61	4,9,6	46,58,43	79	73	0.0324516	0.513956	0.068,0.044,0.043	0.074,0.125,0.114	-0.053	-5.3	5.3
3209	ENSG00000085719	CPNE3	8	+	86514503	86514661	86514503	86514541	86515461	86515499	3209	11,2,8	77,83,83	5,10,7	37,52,29	193	73	0.0324442	0.513956	0.051,0.009,0.035	0.049,0.068,0.084	-0.035	-3.5	3.5
17756	ENSG00000143258	USP21	1	+	161159536	161159766	161159536	161159678	161160619	161161240	17756	0,0,0	4,9,5	2,1,2	9,6,5	161	73	0.0325209	0.514256	0.0,0.0,0.0	0.092,0.07,0.154	-0.105	-10.5	10.5
5431	ENSG00000136813	KIAA0368	9	-	111396992	111397153	111397029	111397153	111394159	111394305	5431	2,4,5	61,66,61	11,9,4	63,51,86	110	73	0.0325441	0.514256	0.021,0.039,0.052	0.104,0.105,0.03	-0.042	-4.2	4.2
5686	ENSG00000117280	RAB29	1	-	205774832	205775459	205775401	205775459	205772495	205772567	5686	226266221	1,0,0	391321365	2,4,1	642	73	0.0325095	0.514256	0.963,1.0,1.0	0.957,0.901,0.976	0.043	4.3	4.3
21027	ENSG00000164010	ERMAP	1	+	42840269	42840390	42840269	42840296	42842516	42844985	21027	1,0,0	3,7,1	1,1,3	6,1,3	167	73	0.0326637	0.515757	0.127,0.0,0.0	0.068,0.304,0.304	-0.183	-18.3	18.3
6936	ENSG00000225518	RP11-396C23.2	1	+	226083638	226083968	226083638	226083641	226086795	226087053	6936	13,18,12	1,1,1	34,12,17	0,0,0	400	73	0.0326931	0.515832	0.703,0.767,0.687	1.0,1.0,1.0	-0.281	-28.1	28.1
9604	ENSG00000122299	ZC3H7A	16	-	11761405	11761511	11761467	11761511	11758430	11758539	9604	74,69,70	5,2,0	112127100	0,1,1	135	73	0.0327765	0.516372	0.889,0.949,1.0	1.0,0.986,0.982	-0.043	-4.3	4.3
9788	ENSG00000157895	C12orf43	12	-	121011010	121011146	121011103	121011146	121010827	121010926	9788	8,1,2	48,45,34	1,2,0	41,28,30	166	73	0.0327739	0.516372	0.068,0.01,0.025	0.011,0.03,0.0	0.021	2.1	2.1
19220	ENSG00000265681	RPL17	18	-	49491516	49491584	49491531	49491584	49490792	49490927	19220	109,78,61	3,4,6	85,80,60	3,2,0	88	73	0.0329699	0.519028	0.968,0.942,0.894	0.959,0.971,1.0	-0.042	-4.2	4.2
21939	ENSG00000150787	PTS	11	+	112226364	112226543	112226364	112226526	112228593	112228673	21939	4,6,7	190173138	11,7,8	161123105	90	73	0.0330498	0.519506	0.017,0.027,0.04	0.053,0.044,0.058	-0.024	-2.4	2.4
5553	ENSG00000140854	KATNB1	16	+	57735738	57735855	57735738	57735800	57736977	57737063	5553	31,19,25	0,1,0	51,39,33	0,4,2	128	73	0.0330286	0.519506	1.0,0.916,1.0	1.0,0.848,0.904	0.055	5.5	5.5
5100	ENSG00000158545	ZC3H18	16	+	88577109	88577726	88577109	88577375	88586599	88586684	5100	269299265	1,0,2	300264243	2,3,3	424	73	0.0331917	0.521346	0.979,1.0,0.958	0.963,0.938,0.933	0.034	3.4	3.4
14648	ENSG00000100591	AHSA1	14	+	77457869	77457982	77457869	77457887	77459615	77459806	14648	3,8,8	6,0,0	6,6,5	0,1,0	168	73	0.0332424	0.52136	0.178,1.0,1.0	1.0,0.723,1.0	-0.182	-18.2	18.2
3435	ENSG00000152455	SUV39H2	10	+	14896845	14897517	14896845	14896977	14899538	14899685	3435	495481469	1,1,7	367470459	0,3,0	613	73	0.0332176	0.52136	0.983,0.983,0.889	1.0,0.949,1.0	-0.031	-3.1	3.1
20639	ENSG00000221968	FADS3	11	-	61877410	61877587	61877510	61877587	61876865	61876963	20639	11,4,7	22,28,22	5,2,3	39,14,20	173	73	0.0337164	0.528005	0.174,0.057,0.118	0.051,0.057,0.06	0.06	6	6
9159	ENSG00000160948	VPS28	8	-	144425660	144425772	144425682	144425772	144424945	144425051	9159	7,6,5	130124105	12,12,6	122,97,97	95	73	0.0336957	0.528005	0.04,0.036,0.035	0.07,0.087,0.045	-0.03	-3	3
1402	ENSG00000182899	RPL35A	3	+	197950193	197950431	197950193	197950270	197950935	197950978	1402	74,86,77	2,3,1	97,76,119	0,0,1	234	73	0.0337836	0.528663	0.92,0.899,0.96	1.0,1.0,0.974	-0.065	-6.5	6.5
11549	ENSG00000058063	ATP11B	3	+	182836034	182836153	182836034	182836142	182836341	182836470	11549	17,12,8	68,86,79	11,10,2	93,92,77	84	73	0.0338794	0.529435	0.178,0.108,0.081	0.093,0.086,0.022	0.055	5.5	5.5
5012	ENSG00000242687	AC004893.11	7	+	99030594	99030764	99030594	99030757	99030884	99031000	5012	2,1,1	0,1,3	1,7,6	1,0,0	80	73	0.0338918	0.529435	1.0,0.477,0.233	0.477,1.0,1.0	-0.256	-25.6	25.6
5112	ENSG00000108799	EZH1	17	-	42727634	42727763	42727661	42727763	42724304	42724424	5112	19,20,12	0,0,1	14,8,16	0,1,4	100	73	0.0339087	0.529435	1.0,1.0,0.898	1.0,0.854,0.745	0.1	10	10
20288	ENSG00000071894	CPSF1	8	-	144398945	144399038	144398957	144399038	144398778	144398868	20288	7,9,9	31,25,21	4,4,6	26,33,32	85	73	0.033947	0.529639	0.162,0.236,0.269	0.117,0.094,0.139	0.106	10.6	10.6
14081	ENSG00000104129	DNAJC17	15	-	40779083	40779310	40779222	40779310	40776541	40776627	14081	13,2,1	26,30,32	1,5,1	34,29,29	212	73	0.0340462	0.530004	0.147,0.022,0.011	0.01,0.056,0.012	0.034	3.4	3.4
3704	ENSG00000100028	SNRPD3	22	+	24556006	24556076	24556006	24556057	24557656	24557803	3704	53,71,49	19,14,1	57,41,49	13,20,20	92	73	0.0340453	0.530004	0.689,0.801,0.975	0.777,0.619,0.66	0.136	13.6	13.6
8428	ENSG00000005075	POLR2J	7	-	102478778	102478907	102478807	102478907	102476180	102476270	8428	28,24,15	178212174	35,29,30	224177136	102	73	0.0340358	0.530004	0.101,0.075,0.058	0.101,0.105,0.136	-0.036	-3.6	3.6
13766	ENSG00000179335	CLK3	15	+	74627538	74627672	74627538	74627668	74627969	74628052	13766	5,3,2	96108122	3,4,14	101,125,98	77	73	0.0341161	0.530698	0.047,0.026,0.015	0.027,0.029,0.119	-0.029	-2.9	2.9
5176	ENSG00000272896	RP11-216L13.17	9	+	136791378	136791432	136791378	136791424	136791946	136792030	5176	15,29,10	133,132,84	25,19,29	125,99,77	81	73	0.0344306	0.535193	0.092,0.165,0.097	0.153,0.147,0.253	-0.066	-6.6	6.6
6518	ENSG00000214135	AC024560.3	3	-	197627729	197627871	197627779	197627871	197624111	197624197	6518	0,5,0	17,6,12	5,6,1	15,9,5	123	73	0.0344676	0.535372	0.0,0.331,0.0	0.165,0.283,0.106	-0.074	-7.4	7.4
4361	ENSG00000030066	NUP160	11	-	47812866	47813047	47812881	47813047	47812301	47812429	4361	1,5,6	27,22,34	2,1,2	38,29,27	88	73	0.0346514	0.537632	0.03,0.159,0.128	0.042,0.028,0.058	0.063	6.3	6.3
5937	ENSG00000090861	AARS	16	-	70289420	70289543	70289529	70289543	70282619	70282784	5937	186259189	4,1,4	235260218	4,10,7	182	73	0.0346644	0.537632	0.949,0.99,0.95	0.959,0.913,0.926	0.03	3	3
22481	ENSG00000168002	POLR2G	11	+	62761582	62761664	62761582	62761660	62761794	62762184	22481	3,4,1	344404341	6,3,11	363254266	77	73	0.0347126	0.537981	0.008,0.009,0.003	0.015,0.011,0.038	-0.015	-1.5	1.5
21395	ENSG00000112877	CEP72	5	+	647804	647926	647804	647916	652987	653553	21395	1,1,1	23,14,14	4,1,3	14,17,13	83	73	0.0347708	0.538485	0.037,0.059,0.059	0.201,0.049,0.169	-0.088	-8.8	8.8
14285	ENSG00000213983	AP1G2	14	-	23560187	23560418	23560254	23560418	23559937	23560036	14285	4,9,7	50,75,55	15,13,8	54,64,59	140	73	0.0348394	0.539149	0.04,0.059,0.062	0.127,0.096,0.066	-0.043	-4.3	4.3
14658	ENSG00000175309	PHYKPL	5	-	178222847	178222934	178222851	178222934	178215275	178215430	14658	1,3,2	0,0,0	1,4,1	2,2,0	77	73	0.03492	0.539601	1.0,1.0,1.0	0.322,0.655,1.0	0.341	34.1	34.1
19306	ENSG00000049541	RFC2	7	-	74237288	74237442	74237361	74237442	74235531	74235645	19306	4,6,1	98,103,92	13,6,6	126106103	146	73	0.0348963	0.539601	0.02,0.028,0.005	0.049,0.028,0.028	-0.017	-1.7	1.7
7826	ENSG00000169714	CNBP	3	-	129171633	129171771	129171654	129171771	129171445	129171508	7826	108,106,85	9,0,1	136106106	3,0,1	94	73	0.0349895	0.540276	0.903,1.0,0.985	0.972,1.0,0.988	-0.024	-2.4	2.4
2137	ENSG00000187147	RNF220	1	+	44632342	44632572	44632342	44632385	44635544	44635666	2137	11,13,10	107,128,89	26,15,9	136,76,71	260	73	0.0350173	0.540307	0.028,0.028,0.031	0.051,0.053,0.034	-0.017	-1.7	1.7
7088	ENSG00000151849	CENPJ	13	-	24883897	24884068	24883962	24884068	24882283	24883369	7088	1,5,14	27,14,23	3,0,10	37,46,26	138	73	0.035202	0.542758	0.019,0.159,0.244	0.041,0.0,0.169	0.071	7.1	7.1
7083	ENSG00000151849	CENPJ	13	-	24907999	24908126	24908017	24908126	24907090	24907193	7083	8,2,2	30,17,18	1,0,5	23,32,31	91	73	0.0352335	0.542844	0.176,0.086,0.082	0.034,0.0,0.115	0.065	6.5	6.5
3751	ENSG00000184117	NIPSNAP1	22	-	29580968	29581100	29580984	29581100	29570404	29570532	3751	16,20,9	230219183	22,12,17	186120135	89	73	0.0353273	0.54389	0.054,0.07,0.039	0.088,0.076,0.094	-0.032	-3.2	3.2
7465	ENSG00000136068	FLNB	3	+	58141857	58141929	58141857	58141896	58142649	58142752	7465	88,120,80	20,22,30	167223179	36,33,21	106	73	0.0353976	0.544572	0.752,0.79,0.647	0.762,0.823,0.854	-0.083	-8.3	8.3
14720	ENSG00000105953	OGDH	7	+	44606594	44606784	44606594	44606653	44624320	44624565	14720	11,9,11	1,1,1	8,12,6	0,0,0	204	73	0.0354679	0.544645	0.797,0.763,0.797	1.0,1.0,1.0	-0.214	-21.4	21.4
1554	ENSG00000198721	ECI2	6	-	4135114	4135459	4135407	4135459	4133552	4133711	1554	5,24,7	0,0,0	11,10,7	0,0,4	366	73	0.0354803	0.544645	1.0,1.0,1.0	1.0,1.0,0.259	0.247	24.7	24.7
20070	ENSG00000141258	SGSM2	17	+	2379035	2379243	2379035	2379203	2379431	2379516	20070	1,0,2	35,33,42	1,2,5	28,37,29	113	73	0.0354634	0.544645	0.018,0.0,0.03	0.023,0.034,0.1	-0.036	-3.6	3.6
1394	ENSG00000184470	TXNRD2	22	-	19898035	19898041	19898038	19898041	19895406	19895581	1394	13,15,7	140166130	13,4,7	209168157	76	73	0.0355169	0.544809	0.082,0.08,0.049	0.056,0.022,0.041	0.031	3.1	3.1
18775	ENSG00000198265	HELZ	17	-	67128494	67128855	67128650	67128855	67123962	67124014	18775	6,15,10	24,35,40	1,3,8	18,28,27	229	73	0.0357468	0.547534	0.074,0.12,0.074	0.017,0.033,0.086	0.044	4.4	4.4
2110	ENSG00000172893	DHCR7	11	-	71448266	71448344	71448276	71448344	71447609	71447734	2110	0,0,0	1,6,1	1,0,3	1,1,1	83	73	0.0357381	0.547534	0.0,0.0,0.0	0.468,0.0,0.725	-0.398	-39.8	39.8
12015	ENSG00000166295	ANAPC16	10	+	72215999	72216232	72215999	72216138	72230365	72230440	12015	22,20,11	60,48,29	26,20,12	30,31,26	167	73	0.0358548	0.548787	0.138,0.154,0.142	0.275,0.22,0.168	-0.076	-7.6	7.6
1992	ENSG00000112514	CUTA	6	-	33417870	33418086	33417958	33418086	33417480	33417695	1992	7,10,3	16,19,25	27,14,9	31,32,15	161	73	0.0359217	0.549411	0.166,0.193,0.052	0.283,0.166,0.214	-0.084	-8.4	8.4
16674	ENSG00000152465	NMT2	10	-	15133240	15133363	15133244	15133363	15133052	15133144	16674	0,3,0	21,22,19	0,3,4	25,16,12	77	73	0.0359937	0.549747	0.0,0.114,0.0	0.0,0.151,0.24	-0.092	-9.2	9.2
19822	ENSG00000197136	PCNXL3	11	+	65623928	65624019	65623928	65623961	65624194	65624366	19822	0,2,1	10,23,13	6,6,1	39,29,34	131	73	0.0359961	0.549747	0.0,0.046,0.041	0.079,0.103,0.016	-0.037	-3.7	3.7
12461	ENSG00000112874	NUDT12	5	-	103560042	103560254	103560096	103560254	103558878	103559468	12461	86,90,86	8,4,13	90113115	7,3,5	127	73	0.0360762	0.549871	0.861,0.928,0.792	0.881,0.956,0.93	-0.062	-6.2	6.2
14979	ENSG00000127419	TMEM175	4	+	948115	948615	948115	948154	950420	950518	14979	3,11,15	7,12,3	14,16,12	3,3,5	534	73	0.0360472	0.549871	0.055,0.111,0.406	0.389,0.422,0.247	-0.162	-16.2	16.2
2662	ENSG00000130254	SAFB2	19	-	5612510	5612567	5612539	5612567	5610638	5610688	2662	1,4,3	3,5,4	7,14,10	7,6,3	102	73	0.0360829	0.549871	0.193,0.364,0.349	0.417,0.625,0.705	-0.28	-28	28
14643	ENSG00000166681	NGFRAP1	X	+	103377027	103377261	103377027	103377106	103377462	103378077	14643	19,12,8	122,100,94	14,9,20	70,60,73	228	73	0.0361591	0.550631	0.047,0.037,0.027	0.06,0.046,0.081	-0.025	-2.5	2.5
2151	ENSG00000103365	GGA2	16	-	23495688	23495778	23495693	23495778	23494302	23494378	2151	2,1,0	38,47,34	1,2,5	46,35,36	78	73	0.0362492	0.551603	0.047,0.02,0.0	0.02,0.051,0.115	-0.04	-4	4
4685	ENSG00000163870	TPRA1	3	-	127598006	127598204	127598054	127598204	127594799	127594933	4685	0,0,2	1,1,0	1,3,5	2,2,7	121	73	0.0363058	0.551664	0.0,0.0,1.0	0.232,0.475,0.301	-0.003	-0.3	0.3
7997	ENSG00000070061	IKBKAP	9	-	108896920	108897038	108896952	108897038	108896495	108896644	7997	1,0,3	36,31,19	5,1,4	20,27,36	105	73	0.0362921	0.551664	0.019,0.0,0.099	0.148,0.025,0.072	-0.042	-4.2	4.2
19167	ENSG00000173638	SLC19A1	21	-	45537766	45538008	45537770	45538008	45531388	45532148	19167	1,4,2	22,32,24	9,7,3	49,29,19	77	73	0.0363742	0.551977	0.041,0.106,0.073	0.148,0.186,0.13	-0.081	-8.1	8.1
2962	ENSG00000187742	SECISBP2	9	+	89328659	89328891	89328659	89328886	89332907	89332986	2962	3,0,4	23,29,38	4,5,8	38,36,25	78	73	0.036379	0.551977	0.109,0.0,0.09	0.09,0.115,0.23	-0.079	-7.9	7.9
1917	ENSG00000132388	UBE2G1	17	-	4289224	4289408	4289229	4289408	4271979	4272516	1917	5,4,13	2,2,3	4,10,7	0,1,2	78	73	0.0364238	0.552078	0.701,0.652,0.802	1.0,0.903,0.766	-0.171	-17.1	17.1
6579	ENSG00000178761	FAM219B	15	-	74904663	74905231	74905153	74905231	74902658	74902786	6579	75,95,70	1,2,2	99,67,71	0,0,0	563	73	0.0364384	0.552078	0.907,0.86,0.819	1.0,1.0,1.0	-0.138	-13.8	13.8
3465	ENSG00000226688	ENTPD1-AS1	10	-	95897527	95897679	95897557	95897679	95876517	95876660	3465	3,3,2	1,1,1	4,2,1	0,1,1	103	73	0.036473	0.552203	0.68,0.68,0.586	1.0,0.586,0.415	-0.018	-1.8	1.8
19939	ENSG00000105819	PMPCB	7	+	103299442	103299533	103299442	103299529	103300177	103300307	19939	51,56,41	418352335	29,64,36	445425443	77	73	0.0365178	0.552483	0.104,0.131,0.104	0.058,0.125,0.072	0.028	2.8	2.8
8665	ENSG00000123643	SLC36A1	5	+	151447800	151447993	151447800	151447879	151458787	151458935	8665	4,8,3	2,3,4	30,10,14	2,5,2	187	73	0.0365678	0.55284	0.438,0.51,0.226	0.854,0.438,0.732	-0.283	-28.3	28.3
10094	ENSG00000108587	GOSR1	17	+	30480855	30481030	30480855	30480947	30481142	30481257	10094	1,1,1	0,4,3	1,6,3	1,2,4	156	73	0.036722	0.554373	1.0,0.105,0.135	0.319,0.584,0.26	0.026	2.6	2.6
2590	ENSG00000005001	PRSS22	16	-	2856734	2856848	2856821	2856848	2856081	2856253	2590	1,6,0	6,11,6	2,0,0	3,3,2	160	73	0.0367097	0.554373	0.071,0.199,0.0	0.233,0.0,0.0	0.012	1.2	1.2
19101	ENSG00000071859	FAM50A	X	+	154449220	154449304	154449220	154449297	154449680	154449928	19101	20,19,7	205193199	20,23,32	265217160	80	73	0.0368594	0.556047	0.082,0.082,0.031	0.064,0.088,0.154	-0.037	-3.7	3.7
3917	ENSG00000141002	TCF25	16	+	89883393	89883605	89883393	89883512	89884581	89884656	3917	5,11,5	112,120,98	4,4,22	92,80,75	166	73	0.036929	0.556696	0.019,0.039,0.022	0.019,0.022,0.114	-0.025	-2.5	2.5
8491	ENSG00000126522	ASL	7	+	66086584	66086671	66086584	66086662	66087333	66087386	8491	2,4,3	27,26,22	6,6,4	24,21,11	82	73	0.0371267	0.559274	0.062,0.12,0.108	0.182,0.203,0.245	-0.113	-11.3	11.3
13242	ENSG00000121691	CAT	11	+	34438924	34439111	34438924	34439079	34449191	34449363	13242	7,1,3	81,74,79	0,0,3	108,88,87	105	73	0.0372408	0.559783	0.057,0.009,0.026	0.0,0.0,0.023	0.023	2.3	2.3
20554	ENSG00000152061	RABGAP1L	1	+	174219124	174219295	174219124	174219184	174220971	174221164	20554	9,16,25	0,0,0	31,25,23	1,4,0	184	73	0.0372222	0.559783	1.0,1.0,1.0	0.925,0.713,1.0	0.121	12.1	12.1
4639	ENSG00000132436	FIGNL1	7	-	50449117	50449723	50449499	50449723	50448180	50448289	4639	33,60,38	0,4,1	57,68,79	8,4,6	455	73	0.0371961	0.559783	1.0,0.706,0.859	0.533,0.732,0.679	0.207	20.7	20.7
6981	ENSG00000131067	GGT7	20	-	34849960	34850060	34849967	34850060	34844719	34845491	6981	26,30,26	2,3,1	42,32,20	0,1,0	80	73	0.0372673	0.559783	0.922,0.901,0.96	1.0,0.967,1.0	-0.061	-6.1	6.1
15252	ENSG00000090905	TNRC6A	16	+	24750725	24750816	24750725	24750813	24758338	24758360	15252	1,6,8	47,32,16	1,3,2	36,30,24	76	73	0.0373269	0.560197	0.02,0.153,0.324	0.026,0.088,0.074	0.103	10.3	10.3
3658	ENSG00000159459	UBR1	15	-	43025373	43025429	43025380	43025429	43024828	43024983	3658	0,2,1	63,49,37	1,5,2	38,57,40	80	73	0.0373483	0.560197	0.0,0.036,0.024	0.023,0.074,0.044	-0.027	-2.7	2.7
16728	ENSG00000008283	CYB561	17	-	63435914	63436152	63436053	63436152	63435686	63435791	16728	13,16,17	232230186	28,30,25	309259208	212	73	0.0374136	0.560375	0.019,0.023,0.031	0.03,0.038,0.04	-0.012	-1.2	1.2
17144	ENSG00000174652	ZNF266	19	-	9434109	9434235	9434189	9434235	9433667	9433786	17144	15,19,17	0,0,5	19,13,11	0,0,0	153	73	0.0374106	0.560375	1.0,1.0,0.619	1.0,1.0,1.0	-0.127	-12.7	12.7
16889	ENSG00000106211	HSPB1	7	+	76303697	76303882	76303697	76303865	76303983	76304260	16889	72,62,63	160513961252	190121264	442329982452	90	73	0.0374602	0.560673	0.035,0.035,0.039	0.034,0.032,0.08	-0.012	-1.2	1.2
15201	ENSG00000103253	HAGHL	16	+	728115	728424	728115	728233	728503	728584	15201	43,63,46	0,0,0	107,50,46	3,1,1	264	73	0.037515	0.561059	1.0,1.0,1.0	0.908,0.933,0.927	0.077	7.7	7.7
9232	ENSG00000131470	PSMC3IP	17	-	42573818	42574210	42574138	42574210	42573477	42573623	9232	27,40,31	3,1,2	35,55,43	0,1,2	393	73	0.0375395	0.561059	0.626,0.881,0.742	1.0,0.911,0.8	-0.154	-15.4	15.4
9360	ENSG00000100528	CNIH1	14	-	54430247	54430404	54430260	54430404	54427328	54427841	9360	31,24,22	243211217	28,13,10	246221201	86	73	0.0376631	0.562505	0.098,0.088,0.079	0.088,0.048,0.041	0.029	2.9	2.9
18558	ENSG00000176393	RNPEP	1	+	202003236	202003474	202003236	202003461	202004353	202004496	18558	2,8,9	80,80,78	20,14,4	88,102,72	86	73	0.0377179	0.562923	0.021,0.078,0.089	0.162,0.104,0.045	-0.041	-4.1	4.1
1423	ENSG00000142731	PLK4	4	+	127885707	127886728	127885707	127886626	127887395	127887496	1423	48,40,33	1,3,4	46,42,62	13,6,4	175	73	0.0377682	0.563273	0.952,0.848,0.775	0.596,0.745,0.866	0.123	12.3	12.3
21001	ENSG00000131165	CHMP1A	16	-	89647034	89647331	89647202	89647331	89646526	89646714	21001	11,18,19	60,71,77	13,8,6	86,70,43	241	73	0.0378933	0.564736	0.053,0.071,0.07	0.044,0.033,0.041	0.025	2.5	2.5
17053	ENSG00000111602	TIMELESS	12	-	56421246	56421493	56421350	56421493	56420962	56421134	17053	6,4,9	65,98,80	12,16,9	97,76,92	177	73	0.0379989	0.565507	0.037,0.017,0.044	0.049,0.08,0.039	-0.023	-2.3	2.3
4568	ENSG00000089048	ESF1	20	-	13771320	13771483	13771330	13771483	13769906	13770021	4568	6,5,0	48,37,41	1,0,3	43,41,34	83	73	0.0379768	0.565507	0.099,0.106,0.0	0.02,0.0,0.072	0.038	3.8	3.8
23403	ENSG00000124523	SIRT5	6	+	13574600	13574832	13574600	13574624	13579450	13579609	23403	0,1,3	6,10,15	3,7,2	14,17,9	281	73	0.0380744	0.566228	0.0,0.025,0.049	0.053,0.097,0.055	-0.044	-4.4	4.4
17474	ENSG00000168958	MFF	2	+	227328677	227328899	227328677	227328789	227329605	227329783	17474	6,8,3	2,0,3	4,4,7	9,6,4	183	73	0.0381492	0.566939	0.545,1.0,0.285	0.151,0.21,0.411	0.353	35.3	35.3
10757	ENSG00000106591	MRPL32	7	+	42932375	42932520	42932375	42932516	42934954	42935044	10757	75,61,57	170168145	37,31,42	149110122	77	73	0.0382932	0.568676	0.295,0.256,0.271	0.191,0.211,0.246	0.058	5.8	5.8
1408	ENSG00000182899	RPL35A	3	+	197950193	197950422	197950193	197950270	197950935	197950978	1408	73,86,77	2,3,1	96,76,115	0,0,1	225	73	0.0383485	0.569094	0.922,0.903,0.962	1.0,1.0,0.974	-0.062	-6.2	6.2
2273	ENSG00000137337	MDC1	6	-	30707565	30708357	30708135	30708357	30707383	30707454	2273	179221196	6,5,7	208246218	13,9,15	643	73	0.0384164	0.569232	0.772,0.834,0.761	0.645,0.756,0.623	0.114	11.4	11.4
7300	ENSG00000149476	TKFC	11	+	61333548	61333776	61333548	61333650	61334619	61334731	7300	24,19,18	11,11,5	31,15,14	20,18,14	199	73	0.0384393	0.569232	0.445,0.388,0.569	0.362,0.234,0.268	0.179	17.9	17.9
9770	ENSG00000124074	ENKD1	16	-	67663652	67663820	67663656	67663820	67663419	67663556	9770	0,2,0	26,13,21	3,1,2	32,12,13	77	73	0.038392	0.569232	0.0,0.127,0.0	0.082,0.073,0.127	-0.052	-5.2	5.2
12121	ENSG00000146955	RAB19	7	+	140404042	140404217	140404042	140404200	140407623	140407811	12121	24,39,32	3,1,1	29,31,31	3,7,2	90	73	0.0385275	0.569735	0.866,0.969,0.963	0.887,0.782,0.926	0.068	6.8	6.8
9717	ENSG00000108840	HDAC5	17	-	44092380	44092527	44092395	44092527	44092171	44092284	9717	10,8,12	0,0,1	18,9,9	4,1,0	88	73	0.0385212	0.569735	1.0,1.0,0.909	0.789,0.882,1.0	0.079	7.9	7.9
5726	ENSG00000170430	MGMT	10	+	129467228	129467441	129467228	129467296	129536240	129536377	5726	5,3,3	101107100	10,9,0	82,81,81	218	73	0.0385571	0.56977	0.016,0.009,0.01	0.039,0.036,0.0	-0.013	-1.3	1.3
21862	ENSG00000153406	NMRAL1	16	-	4463641	4463850	4463659	4463850	4461693	4461959	21862	6,7,12	116125101	19,9,12	138,90,87	91	73	0.0386688	0.571018	0.04,0.043,0.087	0.099,0.074,0.1	-0.034	-3.4	3.4
19135	ENSG00000004975	DVL2	17	-	7226865	7226958	7226892	7226958	7226420	7226639	19135	1,3,1	2,3,1	3,0,0	5,3,5	100	73	0.0388335	0.573047	0.267,0.422,0.422	0.305,0.0,0.0	0.269	26.9	26.9
11679	ENSG00000102125	TAZ	X	+	154419542	154419746	154419542	154419623	154420031	154420094	11679	11,12,11	18,23,18	13,20,20	18,19,10	196	73	0.0388946	0.573141	0.185,0.163,0.185	0.212,0.282,0.427	-0.129	-12.9	12.9
18390	ENSG00000197586	ENTPD6	20	+	25223102	25223318	25223102	25223226	25224100	25224157	18390	10,10,11	0,1,0	18,18,20	1,1,1	165	73	0.0388747	0.573141	1.0,0.816,1.0	0.888,0.888,0.898	0.047	4.7	4.7
12042	ENSG00000147144	CCDC120	X	+	49062234	49062325	49062234	49062289	49062467	49062601	12042	10,20,8	0,2,0	15,15,11	0,2,3	109	73	0.0389787	0.573977	1.0,0.87,1.0	1.0,0.834,0.711	0.108	10.8	10.8
1645	ENSG00000147535	PLPP5	8	-	38268794	38268990	38268822	38268990	38268298	38268461	1645	11,8,7	0,3,0	14,20,10	1,5,3	101	73	0.0390424	0.574512	1.0,0.658,1.0	0.91,0.743,0.707	0.099	9.9	9.9
15727	ENSG00000102699	PARP4	13	-	24512705	24512810	24512709	24512810	24503644	24503777	15727	94,89,91	4,4,3	70,89,72	0,3,1	77	73	0.0392506	0.577065	0.957,0.955,0.966	1.0,0.966,0.986	-0.025	-2.5	2.5
21157	ENSG00000283050	GTF2IP12	4	-	119454245	119454638	119454550	119454638	119450040	119450150	21157	32,19,20	0,2,0	23,17,9	1,1,2	378	73	0.0392709	0.577065	1.0,0.647,1.0	0.816,0.767,0.465	0.2	20	20
14295	ENSG00000160299	PCNT	21	+	46431528	46432215	46431528	46431978	46435903	46436148	14295	93,96,87	11,11,11	69,77,72	9,2,2	310	73	0.0393549	0.577894	0.666,0.673,0.651	0.644,0.901,0.894	-0.15	-15	15
11852	ENSG00000065243	PKN2	1	+	88784638	88784824	88784638	88784776	88786103	88786213	11852	94,98,89	4,7,0	85,72,82	11,7,2	121	73	0.0394154	0.578378	0.934,0.894,1.0	0.823,0.861,0.961	0.061	6.1	6.1
16406	ENSG00000185633	NDUFA4L2	12	-	57236323	57236681	57236592	57236681	57235748	57235809	16406	10,7,7	57,55,35	17,11,7	66,19,32	342	73	0.0395792	0.579154	0.036,0.026,0.041	0.052,0.11,0.045	-0.035	-3.5	3.5
16527	ENSG00000232956	SNHG15	7	-	44984289	44984426	44984356	44984426	44983821	44984046	16527	11,9,6	37,31,56	18,13,18	61,32,42	140	73	0.0396584	0.579154	0.134,0.131,0.053	0.133,0.175,0.183	-0.058	-5.8	5.8
17079	ENSG00000100429	HDAC10	22	-	50250973	50251405	50251101	50251405	50250770	50250905	17079	22,41,19	5,3,5	44,25,24	4,0,2	201	73	0.0396439	0.579154	0.615,0.832,0.58	0.8,1.0,0.813	-0.195	-19.5	19.5
17871	ENSG00000255152	MSH5-SAPCD1	6	+	31747386	31747432	31747386	31747407	31753300	31753439	17871	9,8,3	0,1,0	16,15,7	2,0,3	98	73	0.0396616	0.579154	1.0,0.856,1.0	0.856,1.0,0.635	0.122	12.2	12.2
19378	ENSG00000122565	CBX3	7	+	26201764	26202013	26201764	26201830	26202970	26203022	19378	28,16,25	3,3,0	33,13,15	7,3,4	256	73	0.0396027	0.579154	0.727,0.603,1.0	0.573,0.553,0.517	0.229	22.9	22.9
4768	ENSG00000127914	AKAP9	7	+	92042045	92042258	92042045	92042186	92042667	92042771	4768	0,3,4	6,11,20	1,0,1	2,9,5	145	73	0.0395886	0.579154	0.0,0.121,0.091	0.201,0.0,0.091	-0.027	-2.7	2.7
9642	ENSG00000196419	XRCC6	22	+	41621284	41621445	41621284	41621410	41621989	41622086	9642	2,9,2	0,4,8	2,2,0	5,2,5	108	73	0.0396124	0.579154	1.0,0.603,0.145	0.213,0.403,0.0	0.377	37.7	37.7
4268	ENSG00000221947	XKR9	8	+	70669397	70669543	70669397	70669538	70674817	70674899	4268	2,3,2	22,24,39	3,4,7	24,25,17	78	73	0.0397038	0.579366	0.078,0.105,0.046	0.105,0.13,0.278	-0.095	-9.5	9.5
1499	ENSG00000204536	CCHCR1	6	-	31144628	31144788	31144686	31144788	31143261	31143413	1499	3,5,1	12,14,14	4,0,0	22,12,13	131	73	0.0398634	0.58129	0.122,0.166,0.038	0.092,0.0,0.0	0.078	7.8	7.8
23203	ENSG00000154265	ABCA5	17	-	69255728	69255850	69255732	69255850	69255542	69255634	23203	1,3,3	6,5,5	1,0,2	9,4,3	77	73	0.0398928	0.581314	0.136,0.363,0.363	0.095,0.0,0.387	0.127	12.7	12.7
7205	ENSG00000158195	WASF2	1	-	27414828	27414963	27414832	27414963	27412571	27412727	7205	12,0,3	106115110	2,4,1	115130116	77	73	0.0399303	0.581457	0.097,0.0,0.025	0.016,0.028,0.008	0.023	2.3	2.3
18269	ENSG00000085733	CTTN	11	+	70407517	70407726	70407517	70407591	70409830	70409957	18269	41,72,37	330345326	42,40,22	310365285	208	73	0.039977	0.581734	0.042,0.068,0.038	0.045,0.037,0.026	0.013	1.3	1.3
19462	ENSG00000122203	KIAA1191	5	-	176359805	176359918	176359810	176359918	176355570	176355749	19462	3,2,3	17,17,10	11,5,7	18,23,16	78	73	0.0400568	0.58249	0.142,0.099,0.219	0.364,0.169,0.291	-0.121	-12.1	12.1
4187	ENSG00000053371	AKR7A2	1	-	19308428	19308642	19308454	19308642	19308157	19308262	4187	14,4,3	60,45,46	3,5,3	71,59,40	99	73	0.0401035	0.582765	0.147,0.062,0.046	0.03,0.059,0.052	0.038	3.8	3.8
1403	ENSG00000182899	RPL35A	3	+	197950193	197950431	197950193	197950299	197950935	197950978	1403	39,58,55	337276266	60,56,94	355285267	205	73	0.0401723	0.583361	0.04,0.07,0.069	0.057,0.065,0.111	-0.018	-1.8	1.8
1316	ENSG00000171960	PPIH	1	+	42658424	42658512	42658424	42658494	42658843	42658908	1316	134152113	5,1,2	187139160	5,2,13	91	73	0.0403325	0.583945	0.956,0.992,0.978	0.968,0.982,0.908	0.023	2.3	2.3
13365	ENSG00000228106	RP11-452F19.3	1	+	222836995	222837090	222836995	222837066	222837218	222837384	13365	9,6,2	1,0,0	8,5,11	2,1,1	97	73	0.0403421	0.583945	0.871,1.0,1.0	0.751,0.79,0.892	0.146	14.6	14.6
16105	ENSG00000146416	AIG1	6	+	143334077	143334225	143334077	143334095	143335050	143335530	16105	9,5,6	6,7,11	9,13,11	4,10,1	203	73	0.0403515	0.583945	0.35,0.204,0.164	0.447,0.319,0.798	-0.282	-28.2	28.2
18091	ENSG00000003756	RBM5	3	+	50110681	50110776	50110681	50110770	50113382	50113544	18091	2,2,1	46,41,39	5,2,5	46,45,35	79	73	0.0403518	0.583945	0.039,0.043,0.023	0.091,0.039,0.117	-0.047	-4.7	4.7
22486	ENSG00000168002	POLR2G	11	+	62762809	62763026	62762809	62762866	62765181	62765404	22486	661692655	10,20,3	579533509	8,7,0	233	73	0.0402636	0.583945	0.954,0.916,0.986	0.958,0.96,1.0	-0.021	-2.1	2.1
18299	ENSG00000198753	PLXNB3	X	+	153778599	153778674	153778599	153778661	153778934	153779346	18299	47,30,21	0,2,2	21,23,18	1,5,2	86	73	0.0405186	0.585955	1.0,0.927,0.899	0.947,0.796,0.884	0.066	6.6	6.6
11741	ENSG00000169217	CD2BP2	16	-	30355080	30355291	30355211	30355291	30354603	30354707	11741	9,6,1	65,70,52	2,1,4	70,50,63	204	73	0.0407244	0.587603	0.047,0.03,0.007	0.01,0.007,0.022	0.015	1.5	1.5
14854	ENSG00000167193	CRK	17	-	1436619	1437155	1436789	1437155	1420688	1423650	14854	146154179	50,52,59	147142123	59,62,67	243	73	0.0406893	0.587603	0.467,0.471,0.477	0.428,0.408,0.355	0.075	7.5	7.5
16924	ENSG00000100711	ZFYVE21	14	+	103727897	103728116	103727897	103727914	103728907	103728983	16924	4,4,9	85,56,57	9,7,7	44,48,39	275	73	0.0407216	0.587603	0.012,0.019,0.04	0.052,0.037,0.045	-0.021	-2.1	2.1
18596	ENSG00000177853	ZNF518A	10	+	96130071	96130118	96130071	96130106	96132585	96132670	18596	7,0,1	2,2,0	6,9,1	0,0,1	85	73	0.0407976	0.587603	0.75,0.0,1.0	1.0,1.0,0.462	-0.237	-23.7	23.7
23540	ENSG00000173715	C11orf80	11	+	66801030	66801161	66801030	66801097	66803994	66804194	23540	8,6,8	1,1,1	11,15,11	0,0,0	137	73	0.0407595	0.587603	0.81,0.762,0.81	1.0,1.0,1.0	-0.206	-20.6	20.6
898	ENSG00000184056	VPS33B	15	-	90999658	90999793	90999676	90999793	90998674	90999054	898	21,12,15	19,14,13	14,12,19	26,24,27	91	73	0.0408007	0.587603	0.47,0.407,0.481	0.302,0.286,0.361	0.136	13.6	13.6
2801	ENSG00000143612	C1orf43	1	-	154220341	154220606	154220418	154220606	154219835	154219937	2801	10491029977	4,5,6	144510711075	16,9,8	150	73	0.0408327	0.587661	0.992,0.99,0.988	0.978,0.983,0.985	0.008	0.8	0.8
5142	ENSG00000143436	MRPL9	1	-	151762949	151763146	151762989	151763146	151762375	151762500	5142	10,15,6	164147141	7,2,9	167145165	113	73	0.0408716	0.587817	0.038,0.062,0.027	0.026,0.009,0.034	0.019	1.9	1.9
1622	ENSG00000017260	ATP2C1	3	+	130956103	130956190	130956103	130956179	130959274	130959341	1622	17,16,14	67,75,60	5,10,11	55,72,62	84	73	0.0411419	0.591299	0.181,0.156,0.169	0.073,0.108,0.134	0.064	6.4	6.4
11754	ENSG00000109475	RPL34	4	+	108620565	108620801	108620565	108620600	108621950	108622024	11754	53,57,61	126511091003	55,38,53	147312381263	274	73	0.0412358	0.591836	0.011,0.014,0.016	0.01,0.008,0.011	0.004	0.4	0.4
3035	ENSG00000116580	GON4L	1	-	155774962	155775173	155775001	155775173	155773065	155773210	3035	0,0,0	9,12,11	1,3,1	12,18,6	112	73	0.0412303	0.591836	0.0,0.0,0.0	0.052,0.098,0.098	-0.083	-8.3	8.3
13621	ENSG00000135723	FHOD1	16	-	67231187	67231344	67231295	67231344	67230600	67230791	13621	128,79,43	2,0,2	94,93,83	3,2,5	181	73	0.0413019	0.591974	0.963,1.0,0.897	0.927,0.949,0.87	0.038	3.8	3.8
13974	ENSG00000100632	ERH	14	-	69398203	69398299	69398230	69398299	69394824	69394912	13974	20,25,16	9861091715	23,8,9	982982986	100	73	0.0412869	0.591974	0.015,0.016,0.016	0.017,0.006,0.007	0.006	0.6	0.6
16026	ENSG00000166224	SGPL1	10	+	70815969	70816185	70815969	70816126	70816810	70816880	16026	0,1,0	19,12,10	2,3,2	21,22,25	132	73	0.041384	0.592004	0.0,0.044,0.0	0.05,0.07,0.042	-0.039	-3.9	3.9
16392	ENSG00000178234	GALNT11	7	+	152120830	152121015	152120830	152120968	152121545	152122347	16392	6,5,3	64,65,70	3,3,0	88,54,52	120	73	0.0413886	0.592004	0.054,0.045,0.025	0.02,0.033,0.0	0.024	2.4	2.4
322	ENSG00000166548	TK2	16	-	66549932	66550122	66549937	66550122	66548977	66549009	322	0,6,1	4,9,11	2,0,1	12,14,9	78	73	0.0413693	0.592004	0.0,0.384,0.078	0.135,0.0,0.094	0.078	7.8	7.8
17119	ENSG00000180376	CCDC66	3	+	56557227	56557263	56557227	56557253	56558845	56558910	17119	0,0,0	7,9,3	2,1,1	10,8,8	83	73	0.0414637	0.59227	0.0,0.0,0.0	0.15,0.099,0.099	-0.116	-11.6	11.6
17440	ENSG00000161677	JOSD2	19	-	50511099	50511145	50511125	50511145	50510285	50510448	17440	1,7,5	0,1,0	6,1,4	2,2,0	99	73	0.0414529	0.59227	1.0,0.838,1.0	0.689,0.269,1.0	0.293	29.3	29.3
11954	ENSG00000146282	RARS2	6	-	87569515	87569590	87569516	87569590	87564129	87564232	11954	0,0,0	8,13,10	2,0,3	12,11,8	74	73	0.0416214	0.592304	0.0,0.0,0.0	0.141,0.0,0.27	-0.137	-13.7	13.7
23292	ENSG00000138600	SPPL2A	15	-	50726215	50726377	50726320	50726377	50726072	50726126	23292	17,16,21	28,45,40	13,20,15	51,57,58	178	73	0.0416355	0.592304	0.199,0.127,0.177	0.095,0.126,0.096	0.062	6.2	6.2
2605	ENSG00000114439	BBX	3	+	107645835	107645927	107645835	107645909	107710451	107710622	2605	7,4,7	48,81,65	14,7,10	62,67,51	91	73	0.0415433	0.592304	0.105,0.038,0.08	0.153,0.077,0.136	-0.048	-4.8	4.8
489	ENSG00000064933	PMS1	2	+	189784512	189784614	189784512	189784564	189791789	189791941	489	12,20,8	0,5,0	8,8,9	0,0,0	123	73	0.0415	0.592304	1.0,0.704,1.0	1.0,1.0,1.0	-0.099	-9.9	9.9
8182	ENSG00000112365	ZBTB24	6	-	109467591	109467734	109467652	109467734	109462593	109466574	8182	10,26,16	50,51,42	3,8,11	34,53,24	134	73	0.0416032	0.592304	0.098,0.217,0.172	0.046,0.076,0.2	0.055	5.5	5.5
827	ENSG00000105402	NAPA	19	-	47503392	47503502	47503422	47503502	47500632	47500749	827	7,23,16	197189190	16,21,21	199152116	103	73	0.0416251	0.592304	0.025,0.079,0.056	0.054,0.089,0.114	-0.032	-3.2	3.2
11105	ENSG00000108406	DHX40	17	+	59565557	59565800	59565557	59565783	59566626	59566794	11105	4,4,2	106,91,77	8,8,4	117,80,69	90	73	0.0417069	0.592744	0.03,0.034,0.021	0.053,0.075,0.045	-0.029	-2.9	2.9
11471	ENSG00000071539	TRIP13	5	+	904147	904230	904147	904220	907129	907193	11471	1,2,1	57,69,48	4,2,4	52,67,59	83	73	0.041723	0.592744	0.015,0.025,0.018	0.063,0.026,0.056	-0.029	-2.9	2.9
21775	ENSG00000204406	MBD5	2	+	148462581	148462728	148462581	148462684	148463738	148463919	21775	1,1,1	2,3,2	0,0,0	1,4,1	117	73	0.0418117	0.593601	0.238,0.172,0.238	0.0,0.0,0.0	0.216	21.6	21.6
22046	ENSG00000132294	EFR3A	8	+	131940498	131940644	131940498	131940575	131944744	131944872	22046	0,1,6	17,20,19	0,0,0	13,21,12	142	73	0.0418458	0.593683	0.0,0.025,0.14	0.0,0.0,0.0	0.055	5.5	5.5
19579	ENSG00000101752	MIB1	18	+	21798083	21798228	21798083	21798090	21799840	21799974	19579	14,28,19	1,2,1	30,22,23	0,2,0	211	73	0.0419389	0.594602	0.829,0.829,0.868	1.0,0.792,1.0	-0.089	-8.9	8.9
20832	ENSG00000204859	ZBTB48	1	+	6588059	6588201	6588059	6588196	6588277	6588442	20832	2,3,3	28,32,26	2,1,0	28,22,27	78	73	0.0419739	0.594697	0.063,0.081,0.097	0.063,0.041,0.0	0.046	4.6	4.6
12638	ENSG00000163945	UVSSA	4	+	1347315	1347760	1347315	1347503	1348089	1348189	12638	2,5,10	0,0,1	12,3,9	0,4,0	330	73	0.0420169	0.594858	1.0,1.0,0.689	1.0,0.142,1.0	0.182	18.2	18.2
17698	ENSG00000160410	SHKBP1	19	+	40577556	40577709	40577556	40577630	40578153	40578212	17698	3,7,5	61,63,65	8,17,6	73,77,60	152	73	0.0420704	0.594858	0.023,0.051,0.036	0.05,0.096,0.046	-0.027	-2.7	2.7
21655	ENSG00000108591	DRG2	17	+	18099632	18099732	18099632	18099723	18100362	18100435	21655	6,10,11	67,64,65	3,5,8	83,60,78	82	73	0.0420618	0.594858	0.074,0.122,0.131	0.031,0.069,0.084	0.048	4.8	4.8
2378	ENSG00000167721	TSR1	17	-	2335255	2335394	2335307	2335394	2334471	2334896	2378	112,92,77	1,5,2	94120117	0,0,0	125	73	0.0422339	0.596768	0.985,0.915,0.957	1.0,1.0,1.0	-0.048	-4.8	4.8
14756	ENSG00000135040	NAA35	9	+	85941181	85941405	85941181	85941273	85942154	85942283	14756	13,14,9	17,10,17	19,12,20	9,9,13	205	73	0.0422703	0.596879	0.214,0.333,0.159	0.429,0.322,0.354	-0.133	-13.3	13.3
11594	ENSG00000183569	SERHL2	22	+	42571120	42571901	42571120	42571203	42572435	42572529	11594	7,20,11	0,0,0	27,30,15	4,0,0	771	73	0.0424005	0.598302	1.0,1.0,1.0	0.39,1.0,1.0	0.203	20.3	20.3
19390	ENSG00000099991	CABIN1	22	+	24056191	24056363	24056191	24056360	24059226	24059363	19390	0,1,0	24,30,40	2,2,2	14,34,24	76	73	0.0424709	0.598302	0.0,0.031,0.0	0.121,0.053,0.074	-0.072	-7.2	7.2
23539	ENSG00000173715	C11orf80	11	+	66801030	66801197	66801030	66801097	66803994	66804194	23539	10,10,9	1,1,1	13,16,11	0,0,0	173	73	0.0424615	0.598302	0.808,0.808,0.792	1.0,1.0,1.0	-0.197	-19.7	19.7
8578	ENSG00000142606	MMEL1	1	-	2592799	2592966	2592832	2592966	2592654	2592720	8578	8,3,4	0,3,6	2,3,1	5,3,4	106	73	0.0424852	0.598302	1.0,0.408,0.315	0.216,0.408,0.147	0.317	31.7	31.7
4386	ENSG00000175544	CABP4	11	+	67457572	67457699	67457572	67457682	67458370	67458518	4386	0,2,0	17,14,5	3,1,2	16,19,16	90	73	0.0425153	0.598325	0.0,0.104,0.0	0.132,0.041,0.092	-0.054	-5.4	5.4
18840	ENSG00000125166	GOT2	16	-	58722118	58722278	58722149	58722278	58719195	58719255	18840	11,7,6	385370366	14,15,12	407375356	104	73	0.0426054	0.598387	0.02,0.013,0.011	0.024,0.027,0.023	-0.01	-1	1
20889	ENSG00000090686	USP48	1	-	21736429	21736625	21736445	21736625	21729703	21729832	20889	1,5,0	49,41,41	4,3,7	39,57,42	89	73	0.0425871	0.598387	0.016,0.091,0.0	0.078,0.041,0.12	-0.044	-4.4	4.4
5229	ENSG00000129933	MAU2	19	+	19347279	19347370	19347279	19347366	19348888	19348938	5229	0,0,1	5,7,5	1,1,1	9,7,8	77	73	0.0425535	0.598387	0.0,0.0,0.159	0.095,0.119,0.106	-0.054	-5.4	5.4
17547	ENSG00000126653	NSRP1	17	+	30117301	30117383	30117301	30117332	30118079	30118173	17547	1,3,0	4,10,3	1,4,4	10,2,2	124	73	0.04265	0.598613	0.128,0.15,0.0	0.056,0.541,0.541	-0.287	-28.7	28.7
10916	ENSG00000152240	HAUS1	18	+	46105193	46105408	46105193	46105368	46118180	46118316	10916	11,4,3	65,71,44	4,1,5	62,72,83	113	73	0.0426862	0.598721	0.099,0.035,0.042	0.04,0.009,0.037	0.03	3	3
21400	ENSG00000213563	C8orf82	8	-	144528267	144528492	144528357	144528492	144528023	144528072	21400	221239203	23,26,17	142119123	27,24,11	163	73	0.0428271	0.600294	0.811,0.805,0.842	0.702,0.689,0.834	0.078	7.8	7.8
8076	ENSG00000135747	ZNF670-ZNF695	1	-	246999911	247000074	246999947	247000074	246999347	246999440	8076	12,9,11	7,7,7	22,17,20	5,5,8	109	73	0.0432683	0.606074	0.534,0.463,0.513	0.747,0.695,0.626	-0.186	-18.6	18.6
1092	ENSG00000129657	SEC14L1	17	+	77088748	77088985	77088748	77088949	77089152	77089271	1092	1,3,4	4,13,8	1,1,1	11,11,5	109	73	0.0433833	0.606875	0.143,0.134,0.251	0.057,0.057,0.118	0.099	9.9	9.9
11517	ENSG00000107862	GBF1	10	+	102379520	102379729	102379520	102379651	102379852	102379954	11517	4,5,6	104,106,63	9,13,10	122,117,83	151	73	0.0433628	0.606875	0.018,0.022,0.044	0.034,0.051,0.055	-0.019	-1.9	1.9
19382	ENSG00000122565	CBX3	7	+	26201764	26202013	26201764	26201826	26202970	26203022	19382	83,76,71	652580550	73,57,69	666660684	260	73	0.0434265	0.607073	0.035,0.035,0.035	0.03,0.024,0.028	0.008	0.8	0.8
5829	ENSG00000185808	PIGP	21	-	37073060	37073170	37073096	37073170	37072433	37072537	5829	4,8,6	4,3,1	21,10,7	3,0,2	109	73	0.0435493	0.608385	0.401,0.641,0.801	0.824,1.0,0.701	-0.227	-22.7	22.7
2196	ENSG00000271810	RP11-426L16.10	1	-	112705025	112705168	112705099	112705168	112703643	112703806	2196	5,10,16	93103109	10,6,5	153118105	147	73	0.0436078	0.608797	0.026,0.046,0.068	0.031,0.025,0.023	0.02	2	2
2089	ENSG00000142937	RPS8	1	+	44776674	44776772	44776674	44776714	44777613	44777788	2089	360528952836	34,29,28	432130733242	38,9,26	131	73	0.0436515	0.609	0.983,0.982,0.983	0.984,0.995,0.986	-0.006	-0.6	0.6
18154	ENSG00000155957	TMBIM4	12	-	66168914	66169353	66169289	66169353	66153339	66153448	18154	26,15,23	2,2,0	6,16,14	0,0,0	448	73	0.0437356	0.609769	0.679,0.55,1.0	1.0,1.0,1.0	-0.257	-25.7	25.7
3714	ENSG00000101150	TPD52L2	20	+	63875815	63875976	63875815	63875875	63882718	63882869	3714	8,14,6	51,71,55	10,5,8	97,87,90	174	73	0.0438285	0.610657	0.062,0.076,0.044	0.041,0.024,0.036	0.027	2.7	2.7
22119	ENSG00000134996	OSTF1	9	+	75088542	75088735	75088542	75088726	75117503	75117550	22119	13,17,10	172194182	17,20,17	165147156	82	73	0.0439564	0.612033	0.063,0.072,0.047	0.084,0.108,0.088	-0.033	-3.3	3.3
1943	ENSG00000112715	VEGFA	6	+	43780731	43780854	43780731	43780803	43781955	43782087	1943	9,18,7	39,31,31	9,4,4	36,26,35	124	73	0.0442326	0.615062	0.12,0.255,0.117	0.128,0.083,0.063	0.073	7.3	7.3
2472	ENSG00000172046	USP19	3	-	49116720	49116943	49116726	49116943	49116450	49116607	2472	6,7,6	47,63,45	11,10,10	51,45,41	79	73	0.0442281	0.615062	0.106,0.093,0.11	0.166,0.17,0.184	-0.07	-7	7
22225	ENSG00000133104	SPG20	13	-	36346224	36346283	36346239	36346283	36335020	36335832	22225	29,22,34	0,1,2	46,48,47	3,2,5	88	73	0.0443429	0.615371	1.0,0.948,0.934	0.927,0.952,0.886	0.039	3.9	3.9
852	ENSG00000167508	MVD	16	-	88657734	88658029	88657914	88658029	88657435	88657582	852	15,3,2	44,58,36	18,16,12	71,61,55	253	73	0.0443032	0.615371	0.09,0.015,0.016	0.068,0.07,0.059	-0.025	-2.5	2.5
858	ENSG00000153006	SREK1IP1	5	-	64768379	64768599	64768504	64768599	64754314	64754362	858	2,2,4	40,31,22	8,5,4	38,19,33	198	73	0.0443407	0.615371	0.018,0.023,0.063	0.072,0.088,0.043	-0.033	-3.3	3.3
7495	ENSG00000142230	SAE1	19	+	47130781	47130983	47130781	47130858	47143493	47143605	7495	36,39,40	1,1,2	59,36,37	2,1,10	198	73	0.0444267	0.616127	0.93,0.935,0.881	0.916,0.93,0.577	0.108	10.8	10.8
18228	ENSG00000177830	CHID1	11	-	899325	899395	899339	899395	893426	893519	18228	12,17,11	166145126	9,5,10	207130109	87	73	0.0446169	0.618356	0.057,0.09,0.068	0.035,0.031,0.071	0.026	2.6	2.6
14429	ENSG00000100600	LGMN	14	-	92712722	92712871	92712804	92712871	92711836	92711955	14429	2,3,5	124125107	5,9,4	98,111,92	155	73	0.0448613	0.620922	0.008,0.011,0.022	0.023,0.037,0.02	-0.013	-1.3	1.3
6496	ENSG00000006704	GTF2IRD1	7	+	74595013	74595119	74595013	74595051	74601043	74601177	6496	0,0,2	24,40,22	3,2,2	23,26,13	141	73	0.0448608	0.620922	0.0,0.0,0.045	0.063,0.038,0.074	-0.043	-4.3	4.3
1480	ENSG00000182307	C8orf33	8	+	145052377	145052555	145052377	145052497	145052715	145052936	1480	7,10,6	0,0,0	9,7,2	2,0,2	131	73	0.0449262	0.62141	1.0,1.0,1.0	0.715,1.0,0.358	0.309	30.9	30.9
2570	ENSG00000011426	ANLN	7	+	36419319	36419479	36419319	36419467	36420168	36420314	2570	54,75,58	7,11,14	81,84,90	3,13,8	85	73	0.0450763	0.622299	0.869,0.854,0.781	0.959,0.847,0.906	-0.069	-6.9	6.9
4122	ENSG00000183010	PYCR1	17	-	81936969	81937248	81937210	81937248	81936751	81936861	4122	38,61,60	1,1,2	117,87,80	0,0,1	314	73	0.0450715	0.622299	0.898,0.934,0.875	1.0,1.0,0.949	-0.081	-8.1	8.1
6998	ENSG00000005156	LIG3	17	+	34980511	34980618	34980511	34980597	34983001	34983552	6998	18,12,12	1,4,0	15,9,13	0,0,0	94	73	0.0450795	0.622299	0.933,0.7,1.0	1.0,1.0,1.0	-0.122	-12.2	12.2
19186	ENSG00000169592	INO80E	16	+	29996250	29996460	29996250	29996391	29996546	29996617	19186	6,5,7	85,62,62	8,10,15	78,62,73	142	73	0.0453323	0.624966	0.035,0.04,0.055	0.05,0.077,0.096	-0.031	-3.1	3.1
23430	ENSG00000278259	MYO19	17	-	36534672	36534810	36534683	36534810	36533952	36534104	23430	10,0,1	0,2,0	4,1,2	1,2,2	84	73	0.0453289	0.624966	1.0,0.0,1.0	0.777,0.303,0.465	0.152	15.2	15.2
17383	ENSG00000104886	PLEKHJ1	19	-	2233995	2234061	2233997	2234061	2233154	2233905	17383	1,1,2	129118130	4,4,5	179135125	75	73	0.0454261	0.625437	0.007,0.008,0.015	0.021,0.028,0.037	-0.019	-1.9	1.9
5084	ENSG00000116698	SMG7	1	+	183542075	183542502	183542075	183542364	183544352	183544497	5084	89,92,106	43,31,47	63,54,50	27,48,34	211	73	0.0454017	0.625437	0.417,0.507,0.438	0.447,0.28,0.337	0.099	9.9	9.9
3388	ENSG00000137411	VARS2	6	+	30921924	30922000	30921924	30921995	30922115	30922241	3388	0,0,3	31,24,21	4,0,3	24,24,22	78	73	0.0454876	0.625873	0.0,0.0,0.118	0.135,0.0,0.113	-0.043	-4.3	4.3
6216	ENSG00000138430	OLA1	2	-	174246710	174246815	174246739	174246815	174229307	174229451	6216	52,43,38	4,3,0	56,47,70	1,1,1	102	73	0.0455681	0.626569	0.903,0.911,1.0	0.976,0.971,0.98	-0.038	-3.8	3.8
4818	ENSG00000175215	CTDSP2	12	-	57827533	57827590	57827551	57827590	57826995	57827097	4818	8,9,5	46,66,55	13,14,8	50,50,49	91	73	0.0456974	0.627934	0.122,0.099,0.068	0.173,0.183,0.116	-0.061	-6.1	6.1
12604	ENSG00000204227	RING1	6	+	33209625	33209822	33209625	33209786	33209914	33210132	12604	0,2,7	52,61,59	7,6,7	57,79,54	109	73	0.0458061	0.629016	0.0,0.021,0.074	0.076,0.048,0.08	-0.036	-3.6	3.6
12089	ENSG00000117143	UAP1	1	+	162566011	162566158	162566011	162566019	162576776	162576981	12089	882804758	5,6,5	118410811021	19,9,9	212	73	0.0458605	0.629351	0.984,0.979,0.981	0.955,0.976,0.975	0.013	1.3	1.3
21396	ENSG00000213563	C8orf82	8	-	144528301	144528492	144528357	144528492	144528023	144528072	21396	107142115	23,26,17	78,65,63	27,24,11	129	73	0.045969	0.630428	0.725,0.756,0.793	0.62,0.605,0.764	0.095	9.5	9.5
16907	ENSG00000129197	RPAIN	17	+	5425970	5426299	5425970	5426082	5428070	5428239	16907	85,92,101	8,2,2	140126156	1,2,4	290	73	0.0460985	0.63179	0.728,0.921,0.927	0.972,0.941,0.908	-0.082	-8.2	8.2
11340	ENSG00000160957	RECQL4	8	-	144511901	144512067	144511910	144512067	144511680	144511789	11340	1,1,4	25,22,19	1,0,0	40,33,18	82	73	0.0463416	0.634294	0.034,0.039,0.158	0.022,0.0,0.0	0.07	7	7
21199	ENSG00000161011	SQSTM1	5	+	179806407	179806563	179806407	179806449	179811573	179811682	21199	31,33,34	3,1,1	61,37,18	2,0,0	187	73	0.0463393	0.634294	0.801,0.928,0.93	0.923,1.0,1.0	-0.088	-8.8	8.8
7573	ENSG00000091640	SPAG7	17	-	4966400	4966622	4966603	4966622	4960785	4960853	7573	34,18,22	2,5,0	22,24,18	1,0,2	276	73	0.0464327	0.634711	0.818,0.488,1.0	0.853,1.0,0.704	-0.084	-8.4	8.4
7772	ENSG00000214078	CPNE1	20	-	35664358	35664900	35664759	35664900	35658929	35659014	7772	2,11,6	29,35,37	12,14,12	38,37,39	474	73	0.0464269	0.634711	0.011,0.046,0.024	0.046,0.055,0.045	-0.022	-2.2	2.2
17597	ENSG00000025770	NCAPH2	22	+	50522497	50522730	50522497	50522717	50522820	50522922	17597	1,3,1	3,1,0	10,4,5	0,1,1	86	73	0.0465036	0.635266	0.221,0.718,1.0	1.0,0.772,0.809	-0.214	-21.4	21.4
13982	ENSG00000161249	DMKN	19	-	35510179	35510252	35510183	35510252	35509910	35509961	13982	0,0,4	13,3,15	5,2,6	24,17,13	77	73	0.0465981	0.636143	0.0,0.0,0.202	0.165,0.1,0.304	-0.122	-12.2	12.2
3174	ENSG00000140750	ARHGAP17	16	-	24968607	24968772	24968660	24968772	24968350	24968427	3174	7,0,0	63,50,40	1,4,7	30,36,38	126	73	0.0466472	0.636399	0.06,0.0,0.0	0.019,0.06,0.096	-0.038	-3.8	3.8
11591	ENSG00000000419	DPM1	20	-	50945839	50945923	50945846	50945923	50942030	50942126	11591	4,5,6	5,6,4	9,8,7	2,5,2	80	73	0.0468309	0.638316	0.422,0.432,0.578	0.804,0.593,0.762	-0.242	-24.2	24.2
7771	ENSG00000214078	CPNE1	20	-	35664759	35664932	35664878	35664932	35632794	35632923	7771	76,83,91	0,4,3	155,82,87	2,1,0	192	73	0.0468486	0.638316	1.0,0.888,0.92	0.967,0.969,1.0	-0.043	-4.3	4.3
16173	ENSG00000106327	TFR2	7	-	100629252	100629372	100629262	100629372	100628223	100628306	16173	18,24,20	0,0,0	22,30,23	0,0,6	83	73	0.0471085	0.640151	1.0,1.0,1.0	1.0,1.0,0.771	0.076	7.6	7.6
19511	ENSG00000137098	SPAG8	9	-	35810873	35811057	35810882	35811057	35810207	35810682	19511	0,2,1	1,2,8	0,2,1	6,0,0	82	73	0.0471629	0.640151	0.0,0.471,0.1	0.0,1.0,1.0	-0.476	-47.6	47.6
19804	ENSG00000100650	SRSF5	14	+	69767092	69767380	69767092	69767255	69768137	69768282	19804	51,59,58	59,62,66	79,94,56	63,60,57	198	73	0.0471304	0.640151	0.242,0.26,0.245	0.316,0.366,0.266	-0.067	-6.7	6.7
20678	ENSG00000172530	BANP	16	+	87975047	87975203	87975047	87975185	87981035	87981127	20678	3,2,0	13,31,17	3,0,7	12,17,14	91	73	0.0470219	0.640151	0.156,0.049,0.0	0.167,0.0,0.286	-0.083	-8.3	8.3
8139	ENSG00000132849	INADL	1	+	61927729	61927853	61927729	61927829	61990167	61990364	8139	7,4,8	39,27,26	4,6,2	38,45,41	97	73	0.0471664	0.640151	0.119,0.1,0.188	0.073,0.091,0.035	0.069	6.9	6.9
9529	ENSG00000154654	NCAM2	21	+	21534536	21534692	21534536	21534656	21537845	21543329	9529	3,1,1	45,42,36	4,2,3	14,33,27	109	73	0.0471452	0.640151	0.043,0.016,0.018	0.161,0.039,0.069	-0.064	-6.4	6.4
19825	ENSG00000075711	DLG1	3	-	197085295	197085756	197085579	197085756	197081050	197081117	19825	0,5,3	37,53,43	5,6,9	52,48,61	357	73	0.047415	0.643108	0.0,0.019,0.014	0.019,0.025,0.029	-0.013	-1.3	1.3
11096	ENSG00000268614	CTD-2207O23.10	19	+	7535126	7535328	7535126	7535202	7535508	7535577	11096	4,2,5	0,0,0	4,6,0	0,1,2	199	73	0.0474587	0.643285	1.0,1.0,1.0	1.0,0.688,0.0	0.437	43.7	43.7
10987	ENSG00000116922	C1orf109	1	-	37689490	37689689	37689605	37689689	37686272	37686452	10987	10,12,10	42,40,47	7,8,4	63,33,44	188	73	0.0475134	0.643307	0.085,0.104,0.076	0.041,0.086,0.034	0.035	3.5	3.5
11593	ENSG00000000419	DPM1	20	-	50945736	50945887	50945846	50945887	50942030	50942126	11593	124,84,117	5,6,4	133162136	2,5,2	183	73	0.0475831	0.643307	0.908,0.848,0.921	0.964,0.928,0.964	-0.06	-6	6
21895	ENSG00000112159	MDN1	6	-	89667956	89668151	89668013	89668151	89664486	89664628	21895	3,1,1	13,4,12	0,0,0	12,9,9	130	73	0.047562	0.643307	0.115,0.123,0.045	0.0,0.0,0.0	0.094	9.4	9.4
22627	ENSG00000242086	LINC00969	3	+	195708153	195708513	195708153	195708268	195708746	195708841	22627	1,1,6	0,2,3	7,10,7	1,1,2	318	73	0.0475512	0.643307	1.0,0.103,0.315	0.616,0.697,0.446	-0.114	-11.4	11.4
683	ENSG00000257727	CNPY2	12	-	56315877	56316000	56315906	56316000	56315129	56315242	683	69,72,51	1,7,3	85,53,70	8,10,5	102	73	0.0476292	0.643516	0.98,0.88,0.924	0.884,0.791,0.909	0.067	6.7	6.7
23204	ENSG00000154265	ABCA5	17	-	69273942	69274128	69273958	69274128	69271161	69271289	23204	4,5,9	1,6,5	0,3,1	1,4,2	89	73	0.0477225	0.644361	0.766,0.406,0.596	0.0,0.381,0.291	0.365	36.5	36.5
1264	ENSG00000037474	NSUN2	5	-	6602373	6602500	6602456	6602500	6600029	6600232	1264	12,12,6	1,2,1	10,10,9	0,0,0	156	73	0.0477754	0.644407	0.849,0.737,0.737	1.0,1.0,1.0	-0.226	-22.6	22.6
5277	ENSG00000008130	NADK	1	-	1761890	1762035	1761951	1762035	1757180	1757310	5277	6,12,14	100116118	23,18,16	143116118	134	73	0.0477874	0.644407	0.032,0.053,0.061	0.081,0.078,0.069	-0.027	-2.7	2.7
22946	ENSG00000111229	ARPC3	12	-	110450128	110450268	110450254	110450268	110445453	110445551	22946	31,30,22	778684657	17,16,17	681621653	199	73	0.0479296	0.64591	0.014,0.016,0.012	0.009,0.009,0.009	0.005	0.5	0.5
18349	ENSG00000138688	KIAA1109	4	+	122348566	122348743	122348566	122348717	122349157	122349315	18349	6,5,1	25,22,28	3,0,2	25,20,28	99	73	0.0479629	0.645943	0.15,0.144,0.026	0.081,0.0,0.05	0.063	6.3	6.3
22337	ENSG00000155506	LARP1	5	+	154793799	154794000	154793799	154793922	154794099	154794262	22337	220285214	11,14,16	287253242	7,12,8	151	73	0.04803	0.646432	0.906,0.908,0.866	0.952,0.911,0.936	-0.04	-4	4
49	ENSG00000035115	SH3YL1	2	-	230546	231191	231022	231191	229965	230044	49	19,26,26	56,56,58	10,20,25	24,26,29	549	73	0.0480856	0.64661	0.043,0.058,0.056	0.052,0.093,0.103	-0.03	-3	3
7557	ENSG00000095564	BTAF1	10	+	92008122	92008292	92008122	92008275	92008828	92008950	7557	8,2,5	70,73,45	0,4,2	54,55,52	90	73	0.0481049	0.64661	0.085,0.022,0.083	0.0,0.056,0.03	0.035	3.5	3.5
12216	ENSG00000196914	ARHGEF12	11	+	120420752	120420856	120420752	120420851	120421802	120421852	12216	11,16,0	84,89,80	5,4,5	90,81,87	78	73	0.0484484	0.648733	0.109,0.144,0.0	0.049,0.044,0.051	0.036	3.6	3.6
17046	ENSG00000225663	FAM195B	17	-	81823201	81823311	81823208	81823311	81822360	81822907	17046	0,2,1	2,6,2	2,1,2	4,0,2	80	73	0.0483715	0.648733	0.0,0.233,0.313	0.313,1.0,0.477	-0.415	-41.5	41.5
21273	ENSG00000117791	2002-03-01	1	+	220781777	220781939	220781777	220781932	220783918	220784815	21273	2,2,11	16,15,29	4,3,1	20,37,23	80	73	0.0484405	0.648733	0.102,0.108,0.257	0.154,0.069,0.038	0.069	6.9	6.9
3236	ENSG00000136381	IREB2	15	+	78465298	78465488	78465298	78465388	78466270	78466489	3236	9,10,11	67,48,60	8,4,7	64,69,69	173	73	0.0483055	0.648733	0.054,0.081,0.072	0.05,0.024,0.041	0.031	3.1	3.1
7008	ENSG00000242612	DECR2	16	+	410690	410780	410690	410753	410971	411076	7008	18,19,10	3,1,1	25,13,7	1,0,1	100	73	0.0484027	0.648733	0.814,0.933,0.88	0.948,1.0,0.836	-0.052	-5.2	5.2
9258	ENSG00000104765	BNIP3L	8	+	26407999	26408107	26407999	26408103	26408226	26408376	9258	3,4,6	347286266	3,11,9	258288276	77	73	0.048384	0.648733	0.008,0.013,0.021	0.011,0.035,0.03	-0.011	-1.1	1.1
19	ENSG00000273018	CTD-2303H24.2	17	-	18523650	18523877	18523776	18523877	18519481	18519674	19	10,2,4	1,2,3	2,7,3	7,6,7	199	73	0.0486105	0.65037	0.786,0.268,0.328	0.095,0.3,0.136	0.284	28.4	28.4
20935	ENSG00000081760	AACS	12	+	125128160	125128312	125128160	125128274	125129334	125129460	20935	2,2,4	113128102	4,5,6	119,103,70	111	73	0.0486327	0.65037	0.012,0.01,0.025	0.022,0.031,0.053	-0.02	-2	2
10274	ENSG00000122786	CALD1	7	+	134932987	134934077	134932987	134933390	134941091	134941237	10274	165133135	429346292	172160180	330304370	760	73	0.0486952	0.650376	0.036,0.036,0.043	0.048,0.048,0.045	-0.009	-0.9	0.9
14330	ENSG00000141499	WRAP53	17	+	7702742	7702910	7702742	7702846	7702992	7703120	14330	4,1,0	25,21,28	6,3,7	52,38,28	137	73	0.0486715	0.650376	0.079,0.025,0.0	0.058,0.04,0.118	-0.037	-3.7	3.7
8493	ENSG00000126522	ASL	7	+	66089090	66089335	66089090	66089175	66089611	66089695	8493	101,97,86	1,2,1	131,93,105	7,3,1	233	73	0.0487447	0.650622	0.969,0.938,0.964	0.854,0.907,0.97	0.047	4.7	4.7
22905	ENSG00000147604	RPL7	8	-	73293460	73293633	73293603	73293633	73292688	73292797	22905	7,7,7	1,1,0	11,17,12	1,1,1	216	73	0.048902	0.651176	0.703,0.703,1.0	0.788,0.852,0.802	-0.012	-1.2	1.2
6976	ENSG00000167113	COQ4	9	+	128322535	128322928	128322535	128322771	128323015	128323147	6976	144180133	1,1,1	219153125	5,3,0	230	73	0.0489415	0.651176	0.979,0.983,0.977	0.933,0.942,1.0	0.021	2.1	2.1
7669	ENSG00000164941	INTS8	8	+	94865505	94865700	94865505	94865690	94866157	94866191	7669	7,10,8	62,46,61	11,17,10	58,43,45	83	73	0.0489413	0.651176	0.09,0.161,0.103	0.143,0.258,0.163	-0.07	-7	7
8385	ENSG00000142541	RPL13A	19	+	49489849	49490090	49489849	49489922	49490231	49490297	8385	59,82,49	172715571425	88,81,130	255416501668	241	73	0.0489145	0.651176	0.01,0.016,0.01	0.01,0.015,0.023	-0.004	-0.4	0.4
9580	ENSG00000093217	XYLB	3	+	38376116	38376266	38376116	38376232	38376917	38376991	9580	1,2,3	11,14,12	0,2,0	6,7,6	107	73	0.0488714	0.651176	0.058,0.089,0.146	0.0,0.163,0.0	0.043	4.3	4.3
4339	ENSG00000153827	TRIP12	2	-	229807704	229807864	229807707	229807864	229805729	229805883	4339	8,13,8	59,56,47	17,11,12	41,48,40	76	73	0.0489858	0.651353	0.115,0.182,0.141	0.285,0.18,0.224	-0.084	-8.4	8.4
21012	ENSG00000110321	EIF4G2	11	-	10800949	10801087	10800961	10801087	10800730	10800835	21012	72,80,64	782798793	50,60,72	838940819	85	73	0.0490554	0.651864	0.073,0.079,0.065	0.049,0.052,0.07	0.015	1.5	1.5
6842	ENSG00000158158	CNNM4	2	+	96797512	96797749	96797512	96797647	96799056	96799184	6842	5,1,2	26,23,25	1,0,0	20,19,19	175	73	0.0491241	0.652364	0.074,0.018,0.032	0.02,0.0,0.0	0.035	3.5	3.5
15495	ENSG00000267216	AC010642.1	19	+	58278965	58280609	58278965	58279147	58285716	58285843	15495	27,27,18	7,6,3	28,36,19	2,4,1	1535	73	0.0492555	0.653695	0.155,0.176,0.222	0.4,0.3,0.475	-0.207	-20.7	20.7
15782	ENSG00000090615	GOLGA3	12	-	132780685	132780914	132780797	132780914	132777665	132777805	15782	5,17,9	52,51,54	10,8,4	76,54,74	185	73	0.0493749	0.654452	0.037,0.116,0.062	0.049,0.055,0.021	0.03	3	3
21614	ENSG00000162650	ATXN7L2	1	+	109484766	109484909	109484766	109484831	109486056	109486122	21614	0,1,3	3,0,0	1,1,2	0,0,0	151	73	0.0493588	0.654452	0.0,1.0,1.0	1.0,1.0,1.0	-0.333	-33.3	33.3
17990	ENSG00000132879	FBXO44	1	+	11662624	11662731	11662624	11662680	11662815	11662928	17990	6,6,5	1,0,5	17,12,7	0,2,1	124	73	0.0494557	0.655109	0.779,1.0,0.371	1.0,0.779,0.805	-0.145	-14.5	14.5
17958	ENSG00000130177	CDC16	13	+	114259334	114259564	114259334	114259398	114261886	114261946	17958	10,11,9	55,51,51	4,8,6	61,65,46	239	73	0.0495212	0.655562	0.053,0.062,0.051	0.02,0.036,0.038	0.024	2.4	2.4
840	ENSG00000128581	IFT22	7	-	101318016	101318205	101318123	101318205	101316339	101316542	840	14,8,6	114,102,85	10,2,4	124,97,94	180	73	0.0498588	0.659614	0.047,0.031,0.028	0.032,0.008,0.017	0.016	1.6	1.6
11269	ENSG00000137154	RPS6	9	-	19379377	19379618	19379462	19379618	19378706	19378918	11269	23,25,36	4,2,2	20,30,29	9,2,8	158	73	0.0499401	0.659858	0.727,0.852,0.893	0.507,0.874,0.626	0.155	15.5	15.5
17493	ENSG00000072778	ACADVL	17	+	7224479	7224556	7224479	7224548	7224641	7224714	17493	18,8,10	3,0,3	29,16,14	1,0,2	81	73	0.0499234	0.659858	0.844,1.0,0.75	0.963,1.0,0.863	-0.077	-7.7	7.7
2733	ENSG00000133627	ACTR3B	7	+	152820298	152820442	152820298	152820347	152823341	152823515	2733	106110107	1,4,5	77,65,46	1,2,0	168	73	0.0499953	0.660171	0.979,0.923,0.903	0.971,0.934,1.0	-0.033	-3.3	3.3
13858	ENSG00000122678	POLM	7	-	44078739	44078811	44078755	44078811	44076508	44076629	13858	16,11,7	0,0,0	23,9,9	2,2,1	89	73	0.0501406	0.66062	1.0,1.0,1.0	0.904,0.787,0.881	0.143	14.3	14.3
15843	ENSG00000204308	RNF5	6	+	32178436	32178645	32178436	32178485	32179540	32179559	15843	53,86,40	0,2,5	83,54,41	0,0,3	233	73	0.0501167	0.66062	1.0,0.931,0.715	1.0,1.0,0.811	-0.055	-5.5	5.5
18847	ENSG00000123124	WWP1	8	+	86427642	86427831	86427642	86427817	86430696	86430751	18847	3,5,4	122124125	11,6,4	111105112	87	73	0.0501554	0.66062	0.02,0.033,0.026	0.077,0.046,0.029	-0.024	-2.4	2.4
8235	ENSG00000158201	ABHD3	18	-	21663677	21664230	21664117	21664230	21659169	21659343	8235	38,16,20	27,25,28	40,31,37	31,22,22	513	73	0.05009	0.66062	0.167,0.083,0.092	0.155,0.167,0.193	-0.058	-5.8	5.8
23080	ENSG00000164611	PTTG1	5	+	160427714	160427877	160427714	160427873	160428601	160428739	23080	0,1,3	167141127	4,7,6	230256202	77	73	0.0504196	0.663684	0.0,0.007,0.022	0.016,0.025,0.027	-0.013	-1.3	1.3
13870	ENSG00000115459	ELMOD3	2	+	85371085	85371562	85371085	85371209	85377343	85377474	13870	33,28,20	0,4,2	26,26,30	5,9,3	426	73	0.050493	0.664129	1.0,0.545,0.631	0.471,0.331,0.631	0.248	24.8	24.8
14205	ENSG00000178982	EIF3K	19	+	38619195	38619317	38619195	38619302	38620336	38620435	14205	196206154	4,7,3	259204166	0,3,4	88	73	0.0505215	0.664129	0.976,0.961,0.977	1.0,0.983,0.972	-0.014	-1.4	1.4
4317	ENSG00000115042	FAHD2A	2	+	95410526	95411026	95410526	95410586	95412433	95412676	4317	40,47,30	0,1,0	35,40,27	1,1,2	513	73	0.0505484	0.664129	1.0,0.87,1.0	0.833,0.851,0.658	0.176	17.6	17.6
12948	ENSG00000269893	SNHG8	4	+	118278708	118278877	118278708	118278792	118279388	118279431	12948	126,80,110	122,95,91	169,87,103	124,57,86	158	73	0.0506774	0.664765	0.323,0.28,0.358	0.386,0.414,0.356	-0.065	-6.5	6.5
19568	ENSG00000240800	ATP8A2P1	10	+	37309096	37309328	37309096	37309180	37314377	37314441	19568	1,2,1	2,0,0	3,6,11	3,3,0	221	73	0.0506919	0.664765	0.142,1.0,1.0	0.248,0.398,1.0	0.165	16.5	16.5
2779	ENSG00000173171	MTX1	1	+	155210547	155212219	155210547	155210627	155212384	155212567	2779	309387349	7,4,2	405373325	10,7,10	1665	73	0.0506783	0.664765	0.659,0.809,0.884	0.64,0.7,0.588	0.141	14.1	14.1
15807	ENSG00000103067	ESRP2	16	-	68235847	68236070	68235875	68236070	68235633	68235762	15807	41,47,45	6,7,13	62,33,34	7,5,1	101	73	0.0507326	0.664883	0.832,0.829,0.714	0.865,0.827,0.961	-0.093	-9.3	9.3
10089	ENSG00000143319	ISG20L2	1	-	156728276	156728441	156728414	156728441	156727241	156727808	10089	61,89,49	6,4,4	67,44,45	2,1,2	211	73	0.0508291	0.665732	0.779,0.885,0.809	0.921,0.938,0.886	-0.091	-9.1	9.1
9852	ENSG00000146414	SHPRH	6	-	145919249	145919491	145919347	145919491	145918130	145918232	9852	2,2,0	4,5,8	2,5,5	5,10,10	171	73	0.0509046	0.666304	0.176,0.146,0.0	0.146,0.176,0.176	-0.059	-5.9	5.9
23344	ENSG00000244038	DDOST	1	-	20652610	20652727	20652620	20652727	20651776	20652528	23344	1,5,3	245230179	3,7,7	247174159	83	73	0.0509712	0.666343	0.004,0.019,0.015	0.011,0.034,0.037	-0.015	-1.5	1.5
5603	ENSG00000110931	CAMKK2	12	-	121255718	121255804	121255782	121255804	121255513	121255638	5603	13,11,7	132118137	6,4,6	136114104	137	73	0.0509596	0.666343	0.05,0.047,0.027	0.023,0.018,0.03	0.018	1.8	1.8
14298	ENSG00000173064	HECTD4	12	-	112231497	112231715	112231512	112231715	112230686	112230822	14298	2,1,0	23,23,41	5,0,3	38,21,34	88	73	0.0510792	0.66688	0.067,0.035,0.0	0.098,0.0,0.068	-0.021	-2.1	2.1
14946	ENSG00000165795	NDRG2	14	-	21021746	21021879	21021816	21021879	21020826	21020844	14946	0,2,1	25,18,22	2,2,4	25,24,26	143	73	0.0510523	0.66688	0.0,0.054,0.023	0.039,0.041,0.073	-0.025	-2.5	2.5
9854	ENSG00000226321	CROCC2	2	+	240989653	240989833	240989653	240989812	240991195	240991278	9854	1,7,5	4,0,0	3,4,1	4,4,0	94	73	0.0511076	0.66688	0.163,1.0,1.0	0.368,0.437,1.0	0.119	11.9	11.9
10300	ENSG00000099901	RANBP1	22	+	20118260	20118402	20118260	20118313	20119012	20119149	10300	3,5,8	8,4,2	4,4,2	15,8,5	162	73	0.0511681	0.667075	0.145,0.36,0.643	0.107,0.184,0.153	0.235	23.5	23.5
21355	ENSG00000143207	RFWD2	1	-	176163814	176163891	176163826	176163891	176162868	176162988	21355	22,30,11	6,10,8	26,30,28	10,1,4	85	73	0.051218	0.667075	0.759,0.72,0.541	0.691,0.963,0.857	-0.164	-16.4	16.4
3841	ENSG00000144580	RQCD1	2	+	218582970	218583099	218582970	218583086	218584611	218584721	3841	10,2,7	57,47,71	4,4,4	87,78,67	86	73	0.0512051	0.667075	0.13,0.035,0.077	0.038,0.042,0.048	0.038	3.8	3.8
3019	ENSG00000234741	GAS5	1	-	173865470	173865565	173865509	173865565	173864674	173864704	3019	200178169	4,3,4	195168180	2,1,0	112	73	0.0512848	0.66753	0.97,0.975,0.965	0.985,0.991,1.0	-0.022	-2.2	2.2
6898	ENSG00000006125	AP2B1	17	+	35587530	35587630	35587530	35587597	35594007	35594067	6898	4,4,3	27,41,32	10,7,11	35,57,44	106	73	0.0513716	0.668245	0.093,0.063,0.061	0.164,0.078,0.147	-0.057	-5.7	5.7
10026	ENSG00000183495	EP400	12	+	131979693	131979793	131979693	131979784	131981488	131981596	10026	12,7,9	1,3,1	6,5,1	2,0,0	82	73	0.051474	0.66826	0.914,0.675,0.889	0.728,1.0,1.0	-0.083	-8.3	8.3
14603	ENSG00000159352	PSMD4	1	+	151254757	151254808	151254757	151254803	151262160	151262910	14603	533576391	37,39,28	584532494	29,28,23	78	73	0.0514713	0.66826	0.931,0.933,0.929	0.95,0.947,0.953	-0.019	-1.9	1.9
16589	ENSG00000002016	RAD52	12	-	926795	927263	927144	927263	925390	925525	16589	0,6,1	4,5,3	6,3,11	10,2,2	422	73	0.0514272	0.66826	0.0,0.172,0.055	0.094,0.206,0.488	-0.187	-18.7	18.7
17145	ENSG00000174652	ZNF266	19	-	9434074	9434235	9434189	9434235	9433667	9433786	17145	24,27,27	0,0,5	23,26,24	0,0,0	188	73	0.0515002	0.66826	1.0,1.0,0.677	1.0,1.0,1.0	-0.108	-10.8	10.8
2895	ENSG00000167967	E4F1	16	+	2232755	2232917	2232755	2232908	2233010	2233183	2895	3,1,3	35,48,31	0,1,0	46,47,25	82	73	0.0515836	0.668927	0.071,0.018,0.079	0.0,0.019,0.0	0.05	5	5
15306	ENSG00000164051	CCDC51	3	-	48439832	48440065	48439987	48440065	48434816	48435136	15306	6,18,5	19,35,28	22,10,17	33,27,21	228	73	0.0517277	0.670382	0.092,0.141,0.054	0.176,0.106,0.206	-0.067	-6.7	6.7
5458	ENSG00000007202	KIAA0100	17	-	28639560	28639642	28639574	28639642	28639314	28639460	5458	19,17,16	156178147	10,9,16	154158196	87	73	0.0517764	0.670599	0.093,0.074,0.084	0.052,0.046,0.064	0.03	3	3
7819	ENSG00000025293	PHF20	20	+	35927779	35927909	35927779	35927879	35931248	35931444	7819	4,6,0	65,71,58	1,2,0	56,46,47	103	73	0.0518437	0.671056	0.042,0.057,0.0	0.012,0.03,0.0	0.019	1.9	1.9
18550	ENSG00000137871	ZNF280D	15	-	56666678	56666986	56666799	56666986	56666394	56666535	18550	73,55,58	0,4,0	44,66,54	3,5,0	194	73	0.0520272	0.672589	1.0,0.838,1.0	0.847,0.832,1.0	0.053	5.3	5.3
21331	ENSG00000184661	CDCA2	8	+	25503372	25503563	25503372	25503544	25506509	25507920	21331	1,2,1	34,23,32	5,3,2	30,31,35	92	73	0.0520575	0.672589	0.023,0.065,0.024	0.117,0.071,0.043	-0.04	-4	4
23536	ENSG00000173715	C11orf80	11	+	66744891	66745020	66744891	66744919	66756352	66756505	23536	2,2,2	0,1,0	5,0,2	1,2,0	174	73	0.0520584	0.672589	1.0,0.456,1.0	0.677,0.0,1.0	0.26	26	26
15489	ENSG00000141664	ZCCHC2	18	+	62558541	62558776	62558541	62558770	62560586	62560644	15489	8,10,8	19,32,31	5,2,4	14,24,32	79	73	0.0522481	0.674625	0.28,0.224,0.193	0.248,0.071,0.104	0.091	9.1	9.1
14896	ENSG00000204946	ZNF783	7	+	149262170	149262357	149262170	149262232	149266334	149266730	14896	16,23,25	0,4,1	22,14,20	0,2,0	198	73	0.0523766	0.675868	1.0,0.679,0.902	1.0,0.721,1.0	-0.047	-4.7	4.7
9638	ENSG00000169696	ASPSCR1	17	+	81983553	81983672	81983553	81983668	81985506	81985607	9638	5,2,3	37,46,42	5,8,7	51,36,36	77	73	0.0524163	0.675964	0.114,0.04,0.063	0.085,0.174,0.156	-0.066	-6.6	6.6
20684	ENSG00000115204	MPV17	2	-	27312480	27312589	27312493	27312589	27312213	27312246	20684	4,9,6	101,87,83	8,7,14	93,73,62	86	73	0.0525819	0.676021	0.033,0.081,0.058	0.068,0.075,0.161	-0.044	-4.4	4.4
22980	ENSG00000143363	PRUNE	1	+	151008529	151008756	151008529	151008671	151017811	151017904	22980	4,0,3	20,10,14	1,0,2	22,19,10	158	73	0.052569	0.676021	0.085,0.0,0.09	0.021,0.0,0.085	0.023	2.3	2.3
3009	ENSG00000108055	SMC3	10	+	110567690	110567868	110567690	110567831	110568937	110569013	3009	1,2,2	61,63,56	5,3,3	62,52,55	110	73	0.0524823	0.676021	0.011,0.021,0.023	0.051,0.037,0.035	-0.023	-2.3	2.3
3099	ENSG00000133706	LARS	5	-	146144623	146144709	146144662	146144709	146144471	146144537	3099	272284252	2,8,6	262299291	3,4,1	112	73	0.0525082	0.676021	0.989,0.959,0.965	0.983,0.98,0.995	-0.015	-1.5	1.5
7703	ENSG00000107185	RGP1	9	+	35749736	35749892	35749736	35749871	35750242	35750379	7703	8,4,11	39,52,52	4,6,4	63,58,50	94	73	0.052565	0.676021	0.137,0.056,0.141	0.047,0.074,0.058	0.052	5.2	5.2
2851	ENSG00000132466	ANKRD17	4	-	73076869	73077061	73076939	73077061	73073375	73076290	2851	15,9,2	72,87,61	5,9,1	76,78,81	143	73	0.0526156	0.67604	0.096,0.05,0.016	0.032,0.056,0.006	0.023	2.3	2.3
1460	ENSG00000163312	HELQ	4	-	83443503	83443614	83443516	83443614	83441304	83441403	1460	0,0,3	4,4,2	3,0,2	1,3,2	86	73	0.0527067	0.676796	0.0,0.0,0.56	0.718,0.0,0.459	-0.206	-20.6	20.6
3383	ENSG00000137411	VARS2	6	+	30908241	30908453	30908241	30908403	30909033	30909173	3383	2,1,4	26,29,22	1,1,0	30,31,34	123	73	0.0527636	0.677112	0.044,0.02,0.097	0.019,0.019,0.0	0.041	4.1	4.1
2591	ENSG00000187954	CYHR1	8	-	144462282	144462861	144462833	144462861	144453221	144453460	2591	49,42,50	1,1,1	99,31,34	1,1,0	624	73	0.0528371	0.677551	0.851,0.831,0.854	0.921,0.784,1.0	-0.056	-5.6	5.6
6310	ENSG00000176485	PLA2G16	11	-	63614357	63614469	63614384	63614469	63613999	63614068	6310	1,0,2	49,51,46	4,7,1	123,79,68	100	73	0.0528624	0.677551	0.015,0.0,0.031	0.023,0.061,0.011	-0.016	-1.6	1.6
1374	ENSG00000132323	ILKAP	2	-	238194654	238194870	238194804	238194870	238194274	238194331	1374	0,3,3	44,21,25	3,7,7	56,39,32	223	73	0.0528998	0.677616	0.0,0.045,0.038	0.017,0.055,0.067	-0.019	-1.9	1.9
17470	ENSG00000100592	DAAM1	14	+	59188679	59188914	59188679	59188768	59263440	59263660	17470	3,7,7	25,34,35	2,3,1	23,26,18	219	73	0.053011	0.678211	0.038,0.064,0.063	0.028,0.037,0.018	0.027	2.7	2.7
3180	ENSG00000127586	CHTF18	16	+	790524	790671	790524	790666	791160	791370	3180	0,5,3	8,14,8	3,1,0	20,13,13	78	73	0.0530028	0.678211	0.0,0.251,0.26	0.123,0.067,0.0	0.107	10.7	10.7
9987	ENSG00000198298	ZNF485	10	+	43606406	43606550	43606406	43606546	43606996	43607074	9987	1,1,0	5,10,6	1,1,1	5,6,7	77	73	0.0531315	0.679338	0.159,0.087,0.0	0.159,0.136,0.119	-0.056	-5.6	5.6
16061	ENSG00000149532	CPSF7	11	-	61420464	61420563	61420469	61420563	61419969	61420094	16061	1,9,5	66,89,94	6,11,8	79,86,57	78	73	0.0532768	0.680773	0.014,0.086,0.047	0.066,0.107,0.116	-0.047	-4.7	4.7
19788	ENSG00000198901	PRC1	15	-	90969446	90969623	90969523	90969623	90969078	90969120	19788	56,66,57	2,2,8	96,113,94	4,3,1	150	73	0.0533087	0.680773	0.932,0.941,0.776	0.921,0.948,0.979	-0.066	-6.6	6.6
6467	ENSG00000079246	XRCC5	2	+	216194918	216194996	216194918	216194986	216204321	216204396	6467	16,13,6	750560531	9,15,24	543512547	83	73	0.0533999	0.681524	0.018,0.02,0.01	0.014,0.025,0.037	-0.009	-0.9	0.9
21826	ENSG00000149932	TMEM219	16	+	29962103	29962232	29962103	29962132	29963106	29963308	21826	2,6,0	15,18,19	3,0,1	43,21,18	173	73	0.0535189	0.682626	0.053,0.123,0.0	0.029,0.0,0.023	0.041	4.1	4.1
9128	ENSG00000127884	ECHS1	10	-	133364657	133364725	133364698	133364725	133362479	133362933	9128	186215781434	10,11,14	136512461208	13,11,20	114	73	0.0536006	0.683253	0.992,0.989,0.985	0.985,0.986,0.975	0.007	0.7	0.7
6135	ENSG00000171469	ZNF561	19	-	9620915	9621231	9621161	9621231	9619431	9619582	6135	20,11,12	17,20,32	11,23,12	19,9,8	319	73	0.0536976	0.684074	0.212,0.112,0.079	0.117,0.369,0.256	-0.113	-11.3	11.3
15773	ENSG00000089022	MAPKAPK5	12	+	111888884	111889006	111888884	111889000	111890039	111890144	15773	59,51,37	55,49,34	36,45,37	28,29,16	79	73	0.0537974	0.684792	0.498,0.49,0.501	0.543,0.589,0.681	-0.108	-10.8	10.8
16935	ENSG00000100242	SUN2	22	-	38740888	38741050	38741006	38741050	38740266	38740432	16935	9,20,13	35,64,54	15,13,7	78,77,58	191	73	0.0538644	0.684792	0.089,0.107,0.084	0.068,0.061,0.044	0.036	3.6	3.6
20588	ENSG00000198830	HMGN2	1	+	26473702	26473817	26473702	26473732	26474084	26474135	20588	38,34,47	675683652	22,36,25	687660581	158	73	0.0538502	0.684792	0.025,0.022,0.032	0.015,0.025,0.019	0.007	0.7	0.7
23577	ENSG00000124243	BCAS4	20	+	50818210	50818368	50818210	50818282	50830278	50830380	23577	0,0,2	12,13,12	4,1,3	37,14,24	159	73	0.0538846	0.684792	0.0,0.0,0.071	0.047,0.032,0.054	-0.021	-2.1	2.1
1414	ENSG00000182899	RPL35A	3	+	197950193	197950422	197950193	197950299	197950935	197950978	1414	38,58,55	337276266	59,56,90	355285267	196	73	0.0539304	0.684959	0.04,0.073,0.072	0.058,0.068,0.112	-0.018	-1.8	1.8
20378	ENSG00000106526	ACTR3C	7	-	150289449	150289593	150289544	150289593	150286366	150286540	20378	14,23,11	1,2,0	20,21,14	2,4,1	168	73	0.0541248	0.687011	0.859,0.833,1.0	0.813,0.695,0.859	0.108	10.8	10.8
17749	ENSG00000180488	FAM73A	1	+	77779907	77780192	77779907	77779967	77783237	77783351	17749	23,23,26	2,9,1	84,57,58	2,4,3	298	73	0.0542609	0.687906	0.738,0.385,0.864	0.911,0.777,0.826	-0.176	-17.6	17.6
3615	ENSG00000137842	TMEM62	15	+	43133841	43134014	43133841	43133982	43134256	43134368	3615	0,0,0	6,6,2	3,1,1	9,11,3	105	73	0.0542517	0.687906	0.0,0.0,0.0	0.188,0.059,0.188	-0.145	-14.5	14.5
16967	ENSG00000143761	ARF1	1	+	228082659	228082850	228082659	228082765	228097077	228097232	16967	33,30,24	115713181011	36,34,36	1150987927	158	73	0.0543254	0.688307	0.013,0.01,0.011	0.014,0.016,0.018	-0.005	-0.5	0.5
2967	ENSG00000137074	APTX	9	-	32984621	32984857	32984630	32984857	32974457	32974561	2967	32,31,24	117138126	23,21,12	130110117	82	73	0.0543859	0.688658	0.196,0.167,0.145	0.136,0.145,0.084	0.048	4.8	4.8
10493	ENSG00000170638	TRABD	22	+	50185917	50186005	50185917	50186001	50193026	50193093	10493	0,1,2	5,6,3	5,5,3	25,10,8	77	73	0.0548713	0.694248	0.0,0.136,0.387	0.159,0.322,0.262	-0.073	-7.3	7.3
4822	ENSG00000175215	CTDSP2	12	-	57827533	57827590	57827551	57827590	57826345	57826402	4822	3,6,7	0,0,0	4,7,2	1,2,1	91	73	0.0548935	0.694248	1.0,1.0,1.0	0.762,0.737,0.616	0.295	29.5	29.5
17618	ENSG00000106462	EZH2	7	-	148846469	148846587	148846496	148846587	148832633	148832750	17618	40,33,47	9,7,6	37,61,42	6,5,2	100	73	0.0550166	0.695384	0.764,0.775,0.851	0.818,0.899,0.939	-0.089	-8.9	8.9
18521	ENSG00000198925	ATG9A	2	-	219223871	219224022	219223927	219224022	219223584	219223764	18521	54,56,47	2,3,1	62,55,52	0,2,0	129	73	0.0550953	0.69596	0.939,0.914,0.964	1.0,0.94,1.0	-0.041	-4.1	4.1
10355	ENSG00000198720	ANKRD13B	17	+	29607741	29608110	29607741	29607999	29608194	29608240	10355	28,38,26	1,0,0	50,32,31	2,2,1	184	73	0.0551913	0.696334	0.917,1.0,1.0	0.908,0.864,0.925	0.073	7.3	7.3
2194	ENSG00000271810	RP11-426L16.10	1	-	112705025	112705168	112705052	112705168	112703643	112703806	2194	1,2,2	22,20,11	5,2,3	19,9,14	100	73	0.0551651	0.696334	0.032,0.068,0.117	0.161,0.14,0.135	-0.073	-7.3	7.3
20071	ENSG00000141258	SGSM2	17	+	2373451	2373634	2373451	2373513	2375491	2375875	20071	1,4,3	22,14,9	11,5,3	22,10,18	194	73	0.0552639	0.69683	0.017,0.097,0.111	0.158,0.158,0.059	-0.05	-5	5
7686	ENSG00000186787	SPIN2B	X	-	57121275	57121491	57121292	57121491	57119681	57120634	7686	12,14,9	1,4,11	5,7,0	7,4,3	90	73	0.0553275	0.697213	0.907,0.74,0.399	0.367,0.587,0.0	0.364	36.4	36.4
15786	ENSG00000090615	GOLGA3	12	-	132827805	132827902	132827807	132827902	132827606	132827713	15786	0,0,1	12,7,8	3,2,0	15,10,9	75	73	0.0553924	0.697612	0.0,0.0,0.108	0.163,0.163,0.0	-0.073	-7.3	7.3
12230	ENSG00000269609	RPARP-AS1	10	+	102450196	102450360	102450196	102450330	102451398	102451632	12230	9,3,3	16,14,8	6,7,3	3,6,6	103	73	0.0554408	0.697801	0.285,0.132,0.21	0.586,0.453,0.262	-0.225	-22.5	22.5
17054	ENSG00000105717	PBX4	19	-	19570098	19570299	19570108	19570299	19569448	19569584	17054	0,0,0	2,2,5	1,0,3	1,1,3	83	73	0.055637	0.699073	0.0,0.0,0.0	0.468,0.0,0.468	-0.312	-31.2	31.2
19191	ENSG00000169592	INO80E	16	+	29996807	29996902	29996807	29996860	30000757	30000836	19191	9,4,1	109,110,84	4,0,3	114115112	115	73	0.0556418	0.699073	0.05,0.023,0.008	0.022,0.0,0.017	0.014	1.4	1.4
3976	ENSG00000215883	CYB5RL	1	-	54190737	54190896	54190747	54190896	54187651	54187739	3976	1,0,0	8,7,10	1,1,3	11,10,10	83	73	0.0556067	0.699073	0.099,0.0,0.0	0.074,0.081,0.209	-0.088	-8.8	8.8
21606	ENSG00000133028	SCO1	17	-	10686722	10686842	10686726	10686842	10672473	10681253	21606	16,17,10	123,98,90	36,23,30	139165135	77	73	0.0556768	0.699094	0.11,0.141,0.095	0.197,0.117,0.174	-0.047	-4.7	4.7
13842	ENSG00000175376	EIF1AD	11	-	66002000	66002156	66002039	66002156	66000302	66000481	13842	19,34,24	7,8,5	24,24,16	4,1,3	112	73	0.0557562	0.699672	0.639,0.735,0.758	0.796,0.94,0.777	-0.127	-12.7	12.7
19396	ENSG00000105298	CACTIN	19	-	3614385	3614589	3614396	3614589	3613463	3613586	19396	4,1,1	10,12,8	0,1,2	30,12,4	84	73	0.0559077	0.700331	0.258,0.068,0.098	0.0,0.068,0.303	0.018	1.8	1.8
22478	ENSG00000168002	POLR2G	11	+	62761794	62762184	62761794	62761904	62762866	62763026	22478	48,51,48	318306257	30,29,32	315218211	353	73	0.05587	0.700331	0.03,0.033,0.037	0.019,0.027,0.03	0.008	0.8	0.8
2431	ENSG00000003509	NDUFAF7	2	+	37241577	37241791	37241577	37241637	37243862	37243973	2431	42,38,22	7,1,7	19,12,30	7,11,5	227	73	0.0559089	0.700331	0.659,0.924,0.503	0.466,0.26,0.659	0.234	23.4	23.4
10113	ENSG00000107937	GTPBP4	10	+	1012464	1012666	1012464	1012662	1014246	1014312	10113	37,25,26	349320259	31,38,36	269283246	77	73	0.056194	0.701805	0.091,0.069,0.087	0.098,0.113,0.122	-0.029	-2.9	2.9
1165	ENSG00000167674	CTB-50L17.10	19	+	4501190	4501321	4501190	4501317	4501910	4502211	1165	3,5,3	43,42,33	12,1,10	49,31,38	77	73	0.0561696	0.701805	0.062,0.101,0.079	0.188,0.03,0.2	-0.059	-5.9	5.9
16384	ENSG00000100722	ZC3H14	14	+	88602827	88603060	88602827	88603045	88607242	88607362	16384	112,126,98	5,11,5	130162119	14,9,19	88	73	0.0561493	0.701805	0.949,0.905,0.942	0.885,0.937,0.839	0.045	4.5	4.5
16567	ENSG00000197535	MYO5A	15	-	52364553	52364702	52364556	52364702	52359967	52360081	16567	31,53,56	0,0,0	33,39,53	1,2,4	76	73	0.0561633	0.701805	1.0,1.0,1.0	0.969,0.949,0.927	0.052	5.2	5.2
17894	ENSG00000188917	TRMT2B	X	-	101042197	101042312	101042232	101042312	101041316	101041371	17894	32,23,19	9,13,4	15,18,12	10,10,11	108	73	0.056142	0.701805	0.706,0.545,0.763	0.503,0.549,0.424	0.179	17.9	17.9
12988	ENSG00000176261	ZBTB8OS	1	-	32650401	32650525	32650432	32650525	32627507	32627544	12988	34,22,31	2,4,4	16,20,18	1,1,1	104	73	0.0563274	0.702845	0.923,0.794,0.845	0.918,0.934,0.927	-0.072	-7.2	7.2
17012	ENSG00000112245	PTP4A1	6	+	63572680	63572817	63572680	63572719	63576435	63576531	17012	6,11,5	69,69,54	8,2,8	114,99,93	171	73	0.0564728	0.702845	0.036,0.064,0.038	0.029,0.009,0.035	0.022	2.2	2.2
2025	ENSG00000146463	ZMYM4	1	+	35268966	35269089	35268966	35269085	35325359	35325405	2025	0,0,2	11,17,21	2,2,1	15,17,9	77	73	0.0564537	0.702845	0.0,0.0,0.083	0.112,0.1,0.095	-0.075	-7.5	7.5
20576	ENSG00000047346	FAM214A	15	-	52678439	52678623	52678571	52678623	52678005	52678122	20576	59,62,53	14,13,12	89,67,84	9,12,11	205	73	0.0563943	0.702845	0.6,0.629,0.611	0.779,0.665,0.731	-0.112	-11.2	11.2
22080	ENSG00000117266	CDK18	1	+	205523482	205523715	205523482	205523625	205524231	205524357	22080	0,0,1	2,3,0	4,4,1	10,12,7	163	73	0.0564149	0.702845	0.0,0.0,1.0	0.152,0.13,0.06	0.219	21.9	21.9
475	ENSG00000237765	FAM200B	4	+	15681755	15681901	15681755	15681784	15686235	15686462	475	74,75,78	6,2,1	60,42,62	6,0,11	190	73	0.0564783	0.702845	0.826,0.935,0.968	0.793,1.0,0.684	0.084	8.4	8.4
6445	ENSG00000149761	NUDT22	11	+	64226289	64226487	64226289	64226427	64226634	64227132	6445	19,7,12	84,58,60	35,12,10	98,42,51	133	73	0.0565205	0.702952	0.11,0.062,0.099	0.164,0.136,0.097	-0.042	-4.2	4.2
1530	ENSG00000148290	SURF1	9	-	133356132	133356320	133356268	133356320	133354823	133354957	1530	26,5,10	45,43,30	16,2,11	74,32,42	209	73	0.0568	0.70601	0.168,0.039,0.104	0.07,0.021,0.084	0.045	4.5	4.5
21196	ENSG00000135940	COX5B	2	+	97646494	97646666	97646494	97646634	97647066	97647140	21196	8,10,8	1,1,1	10,4,5	1,1,0	105	73	0.0570462	0.708651	0.848,0.874,0.848	0.874,0.736,1.0	-0.013	-1.3	1.3
13644	ENSG00000160752	FDPS	1	+	155318168	155318377	155318168	155318332	155318855	155318928	13644	5,17,19	0,7,5	16,17,7	0,1,3	118	73	0.0573403	0.710199	1.0,0.6,0.702	1.0,0.913,0.591	-0.067	-6.7	6.7
20148	ENSG00000103266	STUB1	16	+	681792	681903	681792	681880	682019	682076	20148	80,74,63	333337305	110,80,72	380269269	96	73	0.05731	0.710199	0.154,0.143,0.136	0.18,0.184,0.169	-0.033	-3.3	3.3
6700	ENSG00000157954	WIPI2	7	+	5193117	5193345	5193117	5193171	5199575	5199658	6700	5,9,3	12,11,20	5,1,0	11,8,11	247	73	0.0573184	0.710199	0.11,0.195,0.042	0.118,0.036,0.0	0.064	6.4	6.4
8259	ENSG00000115464	USP34	2	-	61294887	61295032	61294948	61295032	61293463	61293550	8259	7,1,2	22,31,36	1,3,0	28,41,21	134	73	0.0572144	0.710199	0.148,0.017,0.029	0.019,0.038,0.0	0.046	4.6	4.6
8966	ENSG00000106077	ABHD11	7	-	73737220	73737735	73737561	73737735	73736937	73737110	8966	389421420	4,3,6	375313227	6,7,6	414	73	0.0573297	0.710199	0.945,0.961,0.925	0.917,0.887,0.87	0.052	5.2	5.2
14704	ENSG00000142188	TMEM50B	21	-	33455598	33455784	33455726	33455784	33450546	33450863	14704	1,8,6	72,73,62	1,3,3	90,82,50	201	73	0.05767	0.71302	0.005,0.038,0.034	0.004,0.013,0.021	0.013	1.3	1.3
16279	ENSG00000196151	WDSUB1	2	-	159286535	159286669	159286582	159286669	159282671	159283093	16279	2,0,0	8,4,1	2,0,3	8,5,2	120	73	0.0576462	0.71302	0.132,0.0,0.0	0.132,0.0,0.477	-0.159	-15.9	15.9
9187	ENSG00000117411	B4GALT2	1	+	43981271	43981486	43981271	43981473	43981688	43981924	9187	14,17,4	75,104,93	10,7,4	118,75,88	86	73	0.0576642	0.71302	0.137,0.122,0.035	0.067,0.073,0.037	0.039	3.9	3.9
1504	ENSG00000204536	CCHCR1	6	-	31157357	31157500	31157384	31157500	31157022	31157089	1504	3,0,2	4,6,8	0,0,2	9,2,6	100	73	0.0577752	0.7139	0.354,0.0,0.154	0.0,0.0,0.196	0.104	10.4	10.4
11014	ENSG00000137364	TPMT	6	-	18148973	18149171	18149076	18149171	18147822	18147915	11014	147127114	0,2,0	112101118	0,5,2	176	73	0.057811	0.713922	1.0,0.963,1.0	1.0,0.893,0.961	0.036	3.6	3.6
5691	ENSG00000117280	RAB29	1	-	205775328	205775460	205775401	205775460	205774832	205775086	5691	14,16,13	0,4,3	46,37,34	0,0,5	146	73	0.0578711	0.713994	1.0,0.667,0.684	1.0,1.0,0.773	-0.141	-14.1	14.1
5862	ENSG00000183283	DAZAP2	12	+	51239294	51239402	51239294	51239335	51240342	51240461	5862	2,1,2	1,2,3	1,0,1	0,1,5	140	73	0.0578849	0.713994	0.51,0.207,0.258	1.0,0.0,0.094	-0.04	-4	4
12213	ENSG00000047056	WDR37	10	+	1124909	1125073	1124909	1125024	1129212	1132297	12213	8,6,2	21,24,27	1,2,2	22,11,14	122	73	0.0583179	0.718187	0.186,0.13,0.042	0.026,0.098,0.079	0.052	5.2	5.2
23390	ENSG00000108465	CDK5RAP3	17	+	47973930	47974035	47973930	47974031	47974399	47975337	23390	18,11,20	83,98,84	12,13,7	94,104,78	77	73	0.0582984	0.718187	0.171,0.096,0.184	0.108,0.106,0.078	0.053	5.3	5.3
4333	ENSG00000072134	EPN2	17	+	19276396	19276548	19276396	19276538	19281954	19282077	4333	3,5,1	0,5,2	3,2,0	5,4,3	83	73	0.0583276	0.718187	1.0,0.468,0.305	0.345,0.305,0.0	0.374	37.4	37.4
21933	ENSG00000075336	TIMM21	18	+	74155144	74155224	74155144	74155207	74155305	74155493	21933	2,6,1	90,60,71	6,8,3	70,74,59	90	73	0.0584427	0.719181	0.018,0.075,0.011	0.065,0.081,0.04	-0.027	-2.7	2.7
8404	ENSG00000106628	POLD2	7	-	44116360	44116510	44116429	44116510	44116114	44116272	8404	44,22,25	304267280	47,40,36	356264229	142	73	0.0586624	0.721461	0.069,0.041,0.044	0.064,0.072,0.075	-0.019	-1.9	1.9
17028	ENSG00000265491	RNF115	1	-	145788838	145788966	145788907	145788966	145784538	145784596	17028	6,1,0	40,42,32	4,4,4	33,26,24	142	73	0.0587059	0.721573	0.072,0.012,0.0	0.059,0.073,0.079	-0.042	-4.2	4.2
20186	ENSG00000099624	ATP5D	19	+	1242455	1242663	1242455	1242609	1244096	1244185	20186	23,24,15	529372403	34,19,37	634357354	127	73	0.0587466	0.721651	0.024,0.036,0.021	0.03,0.03,0.057	-0.012	-1.2	1.2
18607	ENSG00000076685	NT5C2	10	-	103181184	103181332	103181230	103181332	103174857	103174982	18607	40,41,42	5,8,15	39,29,44	4,2,7	119	73	0.0588947	0.722993	0.831,0.759,0.632	0.857,0.899,0.794	-0.109	-10.9	10.9
22485	ENSG00000168002	POLR2G	11	+	62761794	62762866	62761794	62761904	62765181	62765404	22485	190195169	1,0,1	112132107	4,1,0	1035	73	0.0589248	0.722993	0.931,1.0,0.923	0.664,0.903,1.0	0.096	9.6	9.6
11174	ENSG00000173442	EHBP1L1	11	+	65579081	65579164	65579081	65579135	65579340	65579436	11174	1,2,1	6,15,8	0,1,0	11,2,14	102	73	0.059106	0.723566	0.107,0.087,0.082	0.0,0.264,0.0	0.004	0.4	0.4
16612	ENSG00000109805	NCAPG	4	+	17825381	17825567	17825381	17825561	17828277	17828388	16612	10,3,0	22,22,23	4,1,2	35,34,32	79	73	0.0590784	0.723566	0.296,0.112,0.0	0.096,0.026,0.055	0.077	7.7	7.7
19376	ENSG00000122565	CBX3	7	+	26201756	26202609	26201756	26201830	26202970	26203022	19376	99,88,86	3,3,0	146,64,78	7,3,4	852	73	0.0591096	0.723566	0.739,0.715,1.0	0.641,0.646,0.626	0.18	18	18
3758	ENSG00000167526	RPL13	16	+	89561352	89561456	89561352	89561368	89561577	89561598	3758	158131100	222320431752	275159158	369820541846	161	73	0.0590154	0.723566	0.031,0.028,0.025	0.033,0.034,0.037	-0.007	-0.7	0.7
21330	ENSG00000007341	ST7L	1	-	112618783	112618928	112618926	112618928	112616812	112616895	21330	8,13,9	1,0,0	13,6,4	3,0,1	216	73	0.0593246	0.725774	0.73,1.0,1.0	0.594,1.0,0.575	0.187	18.7	18.7
13539	ENSG00000158552	ZFAND2B	2	+	219207647	219207779	219207647	219207774	219207886	219208038	13539	12,14,22	0,0,1	19,13,11	1,1,3	78	73	0.0594377	0.726311	1.0,1.0,0.954	0.947,0.924,0.774	0.103	10.3	10.3
15037	ENSG00000136940	PDCL	9	-	122822961	122823082	122823015	122823082	122818343	122820636	15037	1,0,0	23,41,33	4,1,4	50,54,39	127	73	0.0594272	0.726311	0.024,0.0,0.0	0.044,0.011,0.056	-0.029	-2.9	2.9
20293	ENSG00000071894	CPSF1	8	-	144409010	144409172	144409014	144409172	144401645	144401673	20293	1,1,1	25,34,31	3,5,0	50,25,16	77	73	0.0596191	0.728103	0.037,0.027,0.03	0.054,0.159,0.0	-0.04	-4	4
8783	ENSG00000100991	TRPC4AP	20	-	35005670	35005803	35005694	35005803	35004457	35004570	8783	20,12,15	80,97,81	15,10,12	114,111,97	97	73	0.0597761	0.729595	0.158,0.085,0.122	0.09,0.063,0.085	0.042	4.2	4.2
1307	ENSG00000145494	NDUFS6	5	+	1801414	1801661	1801414	1801549	1802320	1802374	1307	36,29,34	531396396	24,17,20	514312321	185	73	0.0598136	0.729628	0.026,0.028,0.033	0.018,0.021,0.024	0.008	0.8	0.8
12603	ENSG00000204227	RING1	6	+	33209914	33210132	33209914	33210130	33211157	33211187	12603	0,1,1	61,103,75	7,2,0	96,81,68	75	73	0.0599133	0.729843	0.0,0.009,0.013	0.066,0.023,0.0	-0.022	-2.2	2.2
13360	ENSG00000141458	NPC1	18	-	23534400	23534557	23534445	23534557	23533354	23533517	13360	4,12,11	66,50,48	9,8,16	44,26,43	118	73	0.0599356	0.729843	0.036,0.129,0.124	0.112,0.16,0.187	-0.057	-5.7	5.7
7449	ENSG00000053747	LAMA3	18	+	23822251	23822380	23822251	23822375	23824422	23824565	7449	1,0,0	18,13,15	0,2,4	28,31,24	78	73	0.0598834	0.729843	0.049,0.0,0.0	0.0,0.057,0.135	-0.048	-4.8	4.8
16499	ENSG00000255468	RP11-867G23.8	11	+	66348214	66348348	66348214	66348284	66349334	66349470	16499	3,1,3	0,0,0	1,4,0	1,0,1	137	73	0.0600529	0.730423	1.0,1.0,1.0	0.348,1.0,0.0	0.551	55.1	55.1
1994	ENSG00000112514	CUTA	6	-	33417246	33417310	33417250	33417310	33417096	33417142	1994	27,19,27	206173143	30,27,6	271163228	77	73	0.0600264	0.730423	0.111,0.094,0.152	0.095,0.136,0.024	0.034	3.4	3.4
22741	ENSG00000257808	RP11-1136G11.8	12	+	53159585	53159640	53159585	53159595	53159934	53160280	22741	0,3,0	1,0,1	2,3,5	4,3,3	118	73	0.0600927	0.730483	0.0,1.0,0.0	0.236,0.382,0.508	-0.042	-4.2	4.2
5419	ENSG00000205707	LYRM5	12	+	25195276	25195479	25195276	25195337	25195707	25196184	5419	7,6,2	20,21,13	0,2,5	19,19,16	215	73	0.0601312	0.730528	0.106,0.088,0.05	0.0,0.035,0.096	0.038	3.8	3.8
10921	ENSG00000130545	CRB3	19	+	6465544	6465629	6465544	6465618	6466465	6467221	10921	7,5,3	49,88,60	6,2,2	151,78,54	84	73	0.0602501	0.730753	0.11,0.047,0.042	0.033,0.022,0.031	0.038	3.8	3.8
14553	ENSG00000123130	ACOT9	X	-	23734331	23734367	23734340	23734367	23733171	23733217	14553	1,0,2	11,14,11	8,6,4	68,78,50	82	73	0.0602543	0.730753	0.075,0.0,0.139	0.095,0.064,0.066	-0.004	-0.4	0.4
16183	ENSG00000206573	THUMPD3-AS1	3	-	9391597	9391826	9391678	9391826	9390289	9390497	16183	31,35,18	3,5,8	28,15,40	12,11,11	154	73	0.0602104	0.730753	0.83,0.768,0.516	0.525,0.393,0.633	0.188	18.8	18.8
19946	ENSG00000104381	GDAP1	8	+	74351273	74351466	74351273	74351321	74360136	74360310	19946	40,45,43	0,0,0	35,40,44	2,3,0	218	73	0.06039	0.731131	1.0,1.0,1.0	0.854,0.817,1.0	0.11	11	11
22948	ENSG00000111229	ARPC3	12	-	110450194	110450268	110450254	110450268	110445453	110445551	22948	32,26,23	778684657	17,16,19	681621653	133	73	0.0603372	0.731131	0.022,0.02,0.019	0.014,0.014,0.016	0.006	0.6	0.6
2341	ENSG00000140157	NIPA2	15	+	22843101	22843289	22843101	22843228	22845145	22845267	2341	3,18,4	0,0,3	8,4,11	3,0,2	134	73	0.0603739	0.731131	1.0,1.0,0.421	0.592,1.0,0.75	0.026	2.6	2.6
14842	ENSG00000140463	BBS4	15	+	72735112	72735339	72735112	72735203	72735824	72735966	14842	6,11,5	0,0,0	11,10,12	0,2,2	209	73	0.0604949	0.731633	1.0,1.0,1.0	1.0,0.636,0.677	0.229	22.9	22.9
1904	ENSG00000165097	KDM1B	6	+	18159882	18159985	18159882	18159982	18161326	18161454	1904	1,7,1	15,26,28	3,1,0	19,34,23	76	73	0.0605282	0.731633	0.06,0.205,0.033	0.132,0.027,0.0	0.046	4.6	4.6
5569	ENSG00000266472	MRPS21	1	+	150293719	150293952	150293719	150293915	150294334	150294449	5569	6,5,4	0,0,3	4,1,8	2,2,1	110	73	0.060557	0.731633	1.0,1.0,0.469	0.57,0.249,0.841	0.27	27	27
9736	ENSG00000154059	IMPACT	18	+	24448138	24448189	24448138	24448183	24449818	24449953	9736	2,2,0	59,51,57	5,5,0	54,66,66	79	73	0.0605711	0.731633	0.03,0.035,0.0	0.079,0.065,0.0	-0.026	-2.6	2.6
12716	ENSG00000198000	NOL8	9	-	92325305	92325350	92325317	92325350	92324022	92324209	12716	6,5,8	4,0,0	10,6,10	4,2,6	85	73	0.0608873	0.732699	0.563,1.0,1.0	0.682,0.72,0.589	0.191	19.1	19.1
1489	ENSG00000063438	AHRR	5	+	306601	306760	306601	306754	311292	311402	1489	280266227	37,39,35	219203154	44,32,37	79	73	0.0609039	0.732699	0.875,0.863,0.857	0.821,0.854,0.794	0.042	4.2	4.2
17322	ENSG00000130758	MAP3K10	19	+	40204484	40204657	40204484	40204633	40205120	40205296	17322	3,6,1	8,12,11	1,3,0	15,8,5	97	73	0.0607603	0.732699	0.22,0.273,0.064	0.048,0.22,0.0	0.096	9.6	9.6
1746	ENSG00000112651	MRPL2	6	-	43059285	43059806	43059782	43059806	43058064	43058233	1746	113137126	1,2,2	168100121	2,0,0	570	73	0.0608507	0.732699	0.935,0.898,0.89	0.915,1.0,1.0	-0.064	-6.4	6.4
6615	ENSG00000162300	ZFPL1	11	+	65085114	65085314	65085114	65085226	65086414	65086608	6615	7,6,5	27,29,26	5,5,2	54,39,21	161	73	0.060874	0.732699	0.105,0.086,0.08	0.04,0.055,0.041	0.045	4.5	4.5
809	ENSG00000011243	AKAP8L	19	-	15398629	15399410	15399301	15399410	15397713	15397855	809	47,78,67	54,34,44	75,74,61	39,28,34	745	73	0.0607343	0.732699	0.079,0.184,0.13	0.159,0.206,0.15	-0.041	-4.1	4.1
9394	ENSG00000144785	RP11-977G19.10	12	-	56315820	56315943	56315906	56315943	56315129	56315242	9394	393381326	1,7,3	544374344	8,10,5	159	73	0.0608573	0.732699	0.994,0.962,0.98	0.969,0.945,0.969	0.018	1.8	1.8
17869	ENSG00000114021	NIT2	3	+	100345584	100346255	100345584	100345678	100348802	100348881	17869	232209239	2,3,3	167197170	1,1,1	650	73	0.0609586	0.732937	0.929,0.887,0.899	0.949,0.957,0.95	-0.047	-4.7	4.7
22441	ENSG00000141552	ANAPC11	17	+	81891722	81891853	81891722	81891833	81894466	81894586	22441	89,67,47	33,33,26	130,68,95	45,26,20	93	73	0.0611121	0.734361	0.679,0.614,0.587	0.694,0.672,0.789	-0.092	-9.2	9.2
1475	ENSG00000117620	SLC35A3	1	+	99993602	99993745	99993602	99993741	99999260	99999415	1475	7,6,1	48,32,32	1,2,3	36,46,24	77	73	0.0613685	0.73702	0.121,0.151,0.029	0.026,0.04,0.106	0.043	4.3	4.3
21391	ENSG00000140543	DET1	15	-	88531608	88531715	88531612	88531715	88531370	88531473	21391	0,1,3	10,0,1	0,0,1	2,1,4	77	73	0.0614636	0.737739	0.0,1.0,0.74	0.0,0.0,0.192	0.516	51.6	51.6
1905	ENSG00000276291	FRG1HP	9	+	40992260	40992775	40992260	40992479	40993252	40993434	1905	15,16,16	8,4,4	52,42,39	8,9,5	369	73	0.061657	0.739637	0.271,0.442,0.442	0.563,0.48,0.607	-0.165	-16.5	16.5
471	ENSG00000163702	IL17RC	3	+	9918499	9918609	9918499	9918598	9920490	9920535	471	23,26,14	3,4,1	42,24,17	1,2,1	84	73	0.0617193	0.739962	0.869,0.85,0.924	0.973,0.912,0.937	-0.06	-6	6
3357	ENSG00000140043	PTGR2	14	+	73851945	73852116	73851945	73852004	73858815	73858899	3357	11,16,11	1,3,4	8,9,7	3,7,3	185	73	0.0617744	0.740199	0.813,0.678,0.52	0.513,0.337,0.479	0.227	22.7	22.7
15838	ENSG00000204308	RNF5	6	+	32178353	32178651	32178353	32178485	32179540	32179559	15838	118155102	0,2,5	201116109	0,0,3	239	73	0.0619243	0.740603	1.0,0.959,0.862	1.0,1.0,0.917	-0.032	-3.2	3.2
196	ENSG00000130175	PRKCSH	19	+	11447438	11447618	11447438	11447597	11447692	11447789	196	44,71,37	64,62,36	72,58,66	61,45,41	94	73	0.0618849	0.740603	0.348,0.471,0.444	0.478,0.5,0.556	-0.09	-9	9
20381	ENSG00000166507	NDST2	10	-	73802971	73803081	73803008	73803081	73802673	73802776	20381	13,23,33	2,3,2	24,23,14	2,1,0	110	73	0.0619494	0.740603	0.812,0.836,0.916	0.888,0.939,1.0	-0.088	-8.8	8.8
21512	ENSG00000005889	ZFX	X	+	24172755	24172933	24172755	24172800	24175388	24175443	21512	6,6,2	1,3,1	2,2,3	1,2,5	206	73	0.0618868	0.740603	0.68,0.415,0.415	0.415,0.262,0.175	0.219	21.9	21.9
11470	ENSG00000126088	UROD	1	+	45013593	45013796	45013593	45013791	45013908	45014836	11470	3,10,3	163129115	20,9,9	260178153	78	73	0.0620569	0.741042	0.017,0.068,0.024	0.067,0.045,0.052	-0.018	-1.8	1.8
17098	ENSG00000071537	SEL1L	14	-	81526729	81526961	81526732	81526961	81506073	81506241	17098	3,0,3	79,87,79	5,4,1	46,54,60	76	73	0.0620548	0.741042	0.035,0.0,0.035	0.095,0.066,0.016	-0.036	-3.6	3.6
10176	ENSG00000137877	SPTBN5	15	-	41851270	41851369	41851282	41851369	41851058	41851150	10176	0,1,0	1,13,14	1,3,1	16,15,10	85	73	0.0623742	0.744381	0.0,0.062,0.0	0.051,0.147,0.079	-0.072	-7.2	7.2
11298	ENSG00000166333	ILK	11	+	6604225	6604373	6604225	6604360	6608045	6608211	11298	4,7,4	55,65,60	9,0,1	92,77,93	86	73	0.0624075	0.744381	0.058,0.084,0.054	0.077,0.0,0.009	0.037	3.7	3.7
16180	ENSG00000206573	THUMPD3-AS1	3	-	9391595	9391826	9391678	9391826	9390289	9390497	16180	32,35,18	3,5,8	31,14,39	12,11,11	156	73	0.0626044	0.745035	0.833,0.766,0.513	0.547,0.373,0.624	0.189	18.9	18.9
18267	ENSG00000085733	CTTN	11	+	70407517	70407645	70407517	70407591	70409830	70409957	18267	33,58,30	330345326	36,33,16	310365285	127	73	0.0625981	0.745035	0.054,0.088,0.05	0.063,0.049,0.031	0.016	1.6	1.6
21935	ENSG00000165416	SUGT1	13	+	52652865	52652960	52652865	52652958	52653045	52653103	21935	5,3,1	47,36,38	0,3,2	69,51,56	75	73	0.0625847	0.745035	0.094,0.075,0.025	0.0,0.054,0.034	0.035	3.5	3.5
8016	ENSG00000102977	ACD	16	-	67659701	67659795	67659719	67659795	67659536	67659613	8016	30,27,20	1,1,1	32,24,16	0,6,2	91	73	0.0625736	0.745035	0.96,0.956,0.941	1.0,0.762,0.865	0.077	7.7	7.7
13085	ENSG00000099330	OCEL1	19	+	17226252	17226469	17226252	17226316	17226692	17226869	13085	1,2,5	7,7,6	16,8,4	15,14,7	226	73	0.062645	0.745095	0.044,0.084,0.212	0.256,0.156,0.156	-0.076	-7.6	7.6
3144	ENSG00000125877	ITPA	20	+	3209512	3209583	3209512	3209566	3213168	3213226	3144	7,5,11	2,1,0	13,13,11	1,3,4	90	73	0.0626811	0.745102	0.74,0.802,1.0	0.913,0.779,0.69	0.053	5.3	5.3
17945	ENSG00000130255	RPL36	19	+	5691318	5691457	5691318	5691453	5691531	5691667	17945	166154127	140913821018	158114125	168312191241	77	73	0.0628172	0.746297	0.1,0.096,0.106	0.082,0.081,0.087	0.017	1.7	1.7
16767	ENSG00000114867	EIF4G1	3	+	184328890	184329135	184328890	184328990	184331265	184331332	16767	11,23,17	445469384	28,30,25	590464427	218	73	0.0628644	0.746434	0.008,0.016,0.015	0.016,0.021,0.019	-0.006	-0.6	0.6
10258	ENSG00000164111	ANXA5	4	-	121678351	121678493	121678414	121678493	121677893	121677950	10258	8,6,6	167194139	21,14,30	381341351	136	73	0.0629983	0.747178	0.025,0.016,0.023	0.029,0.022,0.044	-0.01	-1	1
3937	ENSG00000167751	KLK2	19	+	50874720	50874966	50874720	50874880	50876471	50876676	3937	36,45,45	161197156	57,55,40	357229253	159	73	0.0629681	0.747178	0.093,0.095,0.117	0.068,0.099,0.068	0.023	2.3	2.3
7049	ENSG00000174233	ADCY6	12	-	48773802	48774024	48773939	48774024	48773468	48773647	7049	1,4,4	12,22,11	9,4,7	20,9,21	210	73	0.0630381	0.747228	0.028,0.059,0.112	0.135,0.134,0.104	-0.058	-5.8	5.8
2346	ENSG00000183401	CCDC159	19	+	11346530	11346634	11346530	11346627	11349653	11349687	2346	10,12,4	12,12,7	5,2,5	10,16,7	80	73	0.0630914	0.747437	0.432,0.477,0.343	0.313,0.102,0.395	0.147	14.7	14.7
19718	ENSG00000170892	TSEN34	19	+	54190267	54190450	54190267	54190371	54191360	54191607	19718	14,13,15	0,1,0	37,15,15	1,1,1	152	73	0.0633154	0.749667	1.0,0.862,1.0	0.947,0.878,0.878	0.053	5.3	5.3
20774	ENSG00000139651	ZNF740	12	+	53185386	53185480	53185386	53185476	53185953	53186031	20774	10,9,9	32,30,22	10,10,6	46,57,38	77	73	0.0634385	0.750277	0.229,0.221,0.279	0.171,0.143,0.13	0.095	9.5	9.5
22780	ENSG00000173575	CHD2	15	+	92984329	92984508	92984329	92984500	92985497	92985673	22780	5,7,15	37,51,45	5,5,5	46,44,48	81	73	0.0634044	0.750277	0.109,0.11,0.231	0.089,0.093,0.086	0.061	6.1	6.1
13605	ENSG00000143314	MRPL24	1	-	156740930	156741088	156741011	156741088	156738521	156738764	13605	18,23,13	144140106	26,31,31	169150126	154	73	0.0636751	0.752057	0.056,0.072,0.055	0.068,0.089,0.104	-0.026	-2.6	2.6
13722	ENSG00000161996	WDR90	16	+	661050	661241	661050	661172	661341	661501	13722	4,4,6	12,12,6	4,1,1	10,11,8	142	73	0.0636701	0.752057	0.146,0.146,0.34	0.171,0.045,0.06	0.119	11.9	11.9
6243	ENSG00000204387	C6orf48	6	+	31834907	31834975	31834907	31834945	31835410	31835462	6243	0,0,2	1,2,4	2,2,0	2,0,3	103	73	0.0636966	0.752057	0.0,0.0,0.262	0.415,1.0,0.0	-0.384	-38.4	38.4
15052	ENSG00000266173	STRADA	17	-	63741453	63741796	63741740	63741796	63728333	63728413	15052	2,0,3	13,25,16	9,0,2	12,13,21	360	73	0.0637525	0.752294	0.03,0.0,0.037	0.132,0.0,0.019	-0.028	-2.8	2.8
10032	ENSG00000141428	C18orf21	18	+	35972624	35972840	35972624	35972805	35974895	35975095	10032	15,14,14	5,0,0	11,7,16	1,0,0	108	73	0.0639648	0.75275	0.67,1.0,1.0	0.881,1.0,1.0	-0.07	-7	7
18448	ENSG00000109332	UBE2D3	4	-	102825580	102825780	102825721	102825780	102825238	102825317	18448	5,2,2	3,0,1	1,0,2	1,1,0	214	73	0.0638699	0.75275	0.362,1.0,0.406	0.254,0.0,1.0	0.171	17.1	17.1
2755	ENSG00000133895	MEN1	11	-	64807890	64808099	64807995	64808099	64807551	64807680	2755	62,77,70	1,2,3	111,119,69	2,1,0	178	73	0.0639706	0.75275	0.962,0.94,0.905	0.958,0.98,1.0	-0.044	-4.4	4.4
3229	ENSG00000108654	DDX5	17	-	64500998	64501143	64501056	64501143	64500548	64500773	3229	89,90,88	7,14,9	140133118	22,22,23	131	73	0.0639462	0.75275	0.876,0.782,0.845	0.78,0.771,0.741	0.07	7	7
9230	ENSG00000131470	PSMC3IP	17	-	42574098	42574210	42574138	42574210	42573477	42573623	9230	48,45,42	3,1,2	69,84,63	0,1,2	113	73	0.0638977	0.75275	0.912,0.967,0.931	1.0,0.982,0.953	-0.042	-4.2	4.2
10913	ENSG00000103018	CYB5B	16	+	69424677	69424923	69424677	69424857	69447149	69447278	10913	13,10,12	146115146	20,12,7	279211260	139	73	0.0644801	0.754957	0.045,0.044,0.041	0.036,0.029,0.014	0.017	1.7	1.7
14050	ENSG00000122406	RPL5	1	+	92837488	92837633	92837488	92837630	92840550	92840638	14050	172412191298	86,41,37	152813311273	79,57,66	76	73	0.064399	0.754957	0.951,0.966,0.971	0.949,0.957,0.949	0.011	1.1	1.1
14970	ENSG00000133872	SARAF	8	-	30073756	30073988	30073876	30073988	30069792	30070059	14970	23,19,31	405319313	14,17,12	330291268	193	73	0.0643447	0.754957	0.021,0.022,0.036	0.016,0.022,0.017	0.008	0.8	0.8
15952	ENSG00000165410	CFL2	14	-	34713253	34713561	34713507	34713561	34713059	34713136	15952	190179210	0,1,1	354383376	4,0,5	327	73	0.0643971	0.754957	1.0,0.976,0.979	0.952,1.0,0.944	0.02	2	2
1876	ENSG00000103319	EEF2K	16	+	22273625	22273798	22273625	22273779	22280197	22280376	1876	2,1,5	0,0,0	2,1,3	0,4,0	92	73	0.0642006	0.754957	1.0,1.0,1.0	1.0,0.166,1.0	0.278	27.8	27.8
19321	ENSG00000143398	PIP5K1A	1	+	151238181	151238370	151238181	151238265	151239129	151239178	19321	1,8,8	76,83,83	7,13,13	84,103,90	178	73	0.0644289	0.754957	0.005,0.038,0.038	0.033,0.049,0.056	-0.019	-1.9	1.9
6532	ENSG00000162066	AMDHD2	16	+	2528451	2528718	2528451	2528559	2528993	2529095	6532	49,44,41	1,4,2	57,33,32	4,7,3	232	73	0.0644822	0.754957	0.939,0.776,0.866	0.818,0.597,0.77	0.132	13.2	13.2
9162	ENSG00000160948	VPS28	8	-	144425874	144426059	144426025	144426059	144425660	144425772	9162	10,16,15	145116106	21,19,13	131,92,84	224	73	0.064367	0.754957	0.022,0.043,0.044	0.05,0.063,0.048	-0.017	-1.7	1.7
9244	ENSG00000004866	ST7	7	+	117209786	117209937	117209786	117209922	117219083	117219176	9244	101,82,67	2,2,1	129,102,90	5,6,2	88	73	0.0643254	0.754957	0.977,0.971,0.982	0.955,0.934,0.974	0.022	2.2	2.2
11828	ENSG00000162819	BROX	1	+	222725449	222725569	222725449	222725555	222727167	222727257	11828	4,5,4	101,65,92	11,3,6	47,94,61	87	73	0.064673	0.756085	0.032,0.061,0.035	0.164,0.026,0.076	-0.046	-4.6	4.6
18136	ENSG00000126012	KDM5C	X	-	53193772	53193851	53193781	53193851	53193436	53193636	18136	27,25,24	34,45,29	42,36,28	44,32,24	82	73	0.0646867	0.756085	0.414,0.331,0.424	0.459,0.5,0.509	-0.1	-10	10
33	ENSG00000051009	FAM160A2	11	-	6218557	6218763	6218599	6218763	6217370	6218150	33	4,11,4	14,13,11	14,9,8	11,10,10	115	73	0.0646159	0.756085	0.154,0.349,0.188	0.447,0.364,0.337	-0.152	-15.2	15.2
1009	ENSG00000013441	CLK1	2	-	200864520	200864744	200864563	200864744	200861701	200861862	1009	0,5,4	4,9,17	1,3,1	19,22,15	116	73	0.0648091	0.757093	0.0,0.259,0.129	0.032,0.079,0.04	0.079	7.9	7.9
3702	ENSG00000100028	SNRPD3	22	+	24556006	24556228	24556006	24556057	24557656	24557803	3702	59,87,52	19,14,1	65,53,53	13,20,20	244	73	0.0649534	0.758356	0.482,0.65,0.94	0.599,0.442,0.442	0.196	19.6	19.6
2111	ENSG00000172893	DHCR7	11	-	71448266	71448387	71448289	71448387	71447609	71447734	2111	12,6,4	156194157	13,12,11	190150163	96	73	0.0650428	0.758977	0.055,0.023,0.019	0.049,0.057,0.049	-0.019	-1.9	1.9
9917	ENSG00000011295	TTC19	17	+	16000117	16000382	16000117	16000245	16001914	16002025	9917	5,11,10	28,21,28	25,19,35	44,46,60	210	73	0.0652557	0.761038	0.058,0.154,0.11	0.165,0.126,0.169	-0.046	-4.6	4.6
4638	ENSG00000132436	FIGNL1	7	-	50449117	50449723	50449555	50449723	50448180	50448289	4638	42,69,48	0,1,2	68,77,99	2,2,3	511	73	0.065304	0.761178	1.0,0.908,0.774	0.829,0.846,0.825	0.061	6.1	6.1
20419	ENSG00000144028	SNRNP200	2	-	96293282	96293509	96293315	96293509	96292971	96293095	20419	12,10,9	102132111	4,8,6	105109128	106	73	0.0653673	0.761493	0.075,0.05,0.053	0.026,0.048,0.031	0.024	2.4	2.4
21991	ENSG00000128513	POT1	7	-	124827200	124827305	124827213	124827305	124825253	124825357	21991	12,8,7	67,64,75	3,8,5	68,90,59	86	73	0.06544	0.761916	0.132,0.096,0.073	0.036,0.07,0.067	0.043	4.3	4.3
15938	ENSG00000171163	ZNF692	1	-	248856287	248856422	248856372	248856422	248855557	248855946	15938	45,54,50	2,3,1	82,62,62	1,1,1	158	73	0.0658003	0.765426	0.912,0.893,0.959	0.974,0.966,0.966	-0.047	-4.7	4.7
6688	ENSG00000139624	CERS5	12	-	50132961	50134068	50133932	50134068	50129797	50130694	6688	14,25,11	1,3,0	23,23,14	6,5,6	1044	73	0.0658145	0.765426	0.495,0.368,1.0	0.211,0.243,0.14	0.423	42.3	42.3
17550	ENSG00000256950	RP11-87C12.2	12	+	121888808	121889000	121888808	121888994	121894738	121894841	17550	7,7,4	269222213	3,3,2	238214171	79	73	0.0658879	0.765786	0.023,0.028,0.017	0.012,0.013,0.011	0.011	1.1	1.1
5181	ENSG00000091409	ITGA6	2	+	172489484	172489658	172489484	172489613	172491023	172491122	5181	51,39,34	0,2,0	47,48,53	1,3,2	118	73	0.0659184	0.765786	1.0,0.923,1.0	0.967,0.908,0.943	0.035	3.5	3.5
328	ENSG00000131473	ACLY	17	-	41908978	41909068	41908988	41909068	41907441	41907572	328	6,12,20	282319292	11,3,8	294307241	83	73	0.0660189	0.766529	0.018,0.032,0.057	0.032,0.009,0.028	0.013	1.3	1.3
22755	ENSG00000138385	SSB	2	+	169799278	169799520	169799278	169799516	169800951	169801026	22755	2,1,1	2,2,5	2,0,0	3,1,2	77	73	0.0662495	0.76878	0.487,0.322,0.159	0.387,0.0,0.0	0.194	19.4	19.4
23189	ENSG00000136982	DSCC1	8	-	119841793	119841948	119841817	119841948	119838258	119838407	23189	52,33,31	3,2,1	27,40,48	2,0,0	97	73	0.0665521	0.771011	0.929,0.925,0.959	0.91,1.0,1.0	-0.032	-3.2	3.2
4043	ENSG00000006530	AGK	7	+	141611194	141611322	141611194	141611287	141614145	141614178	4043	26,37,14	228189165	13,15,14	152182130	108	73	0.0665415	0.771011	0.072,0.117,0.054	0.055,0.053,0.068	0.022	2.2	2.2
8949	ENSG00000258539	RP11-12J10.3	10	-	124760317	124760503	124760412	124760503	124706635	124706887	8949	71,43,39	0,0,1	72,71,67	5,1,0	168	73	0.0665462	0.771011	1.0,1.0,0.944	0.862,0.969,1.0	0.038	3.8	3.8
16750	ENSG00000182670	TTC3	21	+	37073280	37073483	37073280	37073364	37108391	37108446	16750	8,16,26	9,14,16	33,25,15	13,8,10	192	73	0.0666782	0.772046	0.253,0.303,0.382	0.491,0.543,0.363	-0.153	-15.3	15.3
2647	ENSG00000172878	METAP1D	2	+	172063710	172063946	172063710	172063860	172065603	172065752	2647	12,5,8	14,7,8	12,17,14	9,9,8	159	73	0.0667811	0.772671	0.282,0.247,0.315	0.38,0.464,0.446	-0.149	-14.9	14.9
3257	ENSG00000169813	HNRNPF	10	-	43409089	43409166	43409130	43409166	43396455	43396590	3257	30,38,19	141189136	23,27,22	186192169	114	73	0.0668428	0.772671	0.12,0.114,0.082	0.073,0.083,0.077	0.028	2.8	2.8
6764	ENSG00000213619	NDUFS3	11	+	47579268	47579338	47579268	47579334	47580524	47580622	6764	2,0,5	264242185	3,1,12	284196181	77	73	0.0668408	0.772671	0.007,0.0,0.025	0.01,0.005,0.059	-0.014	-1.4	1.4
836	ENSG00000087128	TMPRSS11E	4	+	68477368	68477583	68477368	68477568	68478848	68478991	836	2,1,6	0,4,0	7,1,5	0,0,0	88	73	0.0669277	0.773227	1.0,0.172,1.0	1.0,1.0,1.0	-0.276	-27.6	27.6
6617	ENSG00000131778	CHD1L	1	+	147267425	147267554	147267425	147267518	147268781	147268885	6617	21,9,10	40,59,53	6,13,5	55,60,42	109	73	0.067153	0.775402	0.26,0.093,0.112	0.068,0.127,0.074	0.065	6.5	6.5
1	ENSG00000146263	MMS22L	6	-	97278837	97278898	97278848	97278898	97272974	97273062	1	0,1,0	15,14,9	1,2,1	15,17,8	84	73	0.0672362	0.775936	0.0,0.058,0.0	0.055,0.093,0.098	-0.063	-6.3	6.3
12162	ENSG00000275066	SYNRG	17	-	37520178	37520210	37520179	37520210	37518886	37519071	12162	25,26,13	2,2,1	21,12,12	4,3,2	74	73	0.0672986	0.776229	0.925,0.928,0.928	0.838,0.798,0.855	0.097	9.7	9.7
11711	ENSG00000250462	LRRC37BP1	17	+	30631754	30632099	30631754	30631943	30633097	30633390	11711	48,33,35	0,0,0	35,43,38	1,2,1	229	73	0.0674422	0.777212	1.0,1.0,1.0	0.918,0.873,0.924	0.095	9.5	9.5
20862	ENSG00000110888	CAPRIN2	12	-	30714958	30716676	30716507	30716676	30713784	30713885	20862	212202167	3,2,0	204268193	3,6,3	1622	73	0.0674579	0.777212	0.761,0.82,1.0	0.754,0.668,0.743	0.139	13.9	13.9
882	ENSG00000089775	ZBTB25	14	-	64504486	64505213	64505206	64505213	64490360	64490540	882	133180148	0,4,1	197122105	0,0,0	793	73	0.0675211	0.777513	1.0,0.806,0.932	1.0,1.0,1.0	-0.087	-8.7	8.7
16351	ENSG00000166946	CCNDBP1	15	+	43185819	43186233	43185819	43185879	43189198	43189280	16351	54,89,75	3,3,4	80,88,74	1,1,3	427	73	0.06759	0.777878	0.755,0.835,0.762	0.932,0.938,0.808	-0.109	-10.9	10.9
14236	ENSG00000111364	DDX55	12	+	123605930	123605994	123605930	123605981	123606072	123606159	14236	2,3,2	36,47,36	0,1,0	35,28,32	86	73	0.0676306	0.777919	0.045,0.051,0.045	0.0,0.029,0.0	0.037	3.7	3.7
2464	ENSG00000082269	FAM135A	6	+	70426527	70426760	70426527	70426532	70428303	70428419	2464	6,11,18	7,6,8	8,5,8	7,11,9	301	73	0.0677265	0.778594	0.172,0.308,0.353	0.217,0.099,0.177	0.113	11.3	11.3
12214	ENSG00000047056	WDR37	10	+	1124909	1125073	1124909	1125035	1129212	1132297	12214	4,1,0	0,0,3	1,2,2	0,0,0	111	73	0.0677875	0.778802	1.0,1.0,0.0	1.0,1.0,1.0	-0.333	-33.3	33.3
14382	ENSG00000168906	MAT2A	2	+	85542966	85543043	85542966	85543034	85543669	85545280	14382	4,19,11	178196176	13,5,7	256213203	82	73	0.0678188	0.778802	0.02,0.079,0.053	0.043,0.02,0.03	0.02	2	2
21619	ENSG00000165929	TC2N	14	-	91836260	91836447	91836370	91836447	91813702	91813825	21619	15,6,6	27,17,18	19,17,12	15,28,21	183	73	0.067962	0.780019	0.181,0.123,0.117	0.336,0.195,0.186	-0.099	-9.9	9.9
17989	ENSG00000132879	FBXO44	1	+	11658266	11658393	11658266	11658364	11658735	11658871	17989	4,6,7	15,17,25	10,11,9	27,15,12	102	73	0.0680101	0.780144	0.16,0.202,0.167	0.21,0.344,0.349	-0.125	-12.5	12.5
16199	ENSG00000165458	INPPL1	11	+	72234526	72234646	72234526	72234615	72235115	72235203	16199	12,14,7	71,92,95	13,3,4	85,104,75	104	73	0.0681648	0.781491	0.106,0.097,0.049	0.097,0.02,0.036	0.033	3.3	3.3
10883	ENSG00000128609	NDUFA5	7	-	123546582	123546817	123546657	123546817	123545610	123545676	10883	9,14,23	2,4,1	10,5,10	2,1,11	148	73	0.0682716	0.781861	0.689,0.633,0.919	0.712,0.712,0.31	0.169	16.9	16.9
5983	ENSG00000132950	ZMYM5	13	-	19851354	19852190	19851688	19852190	19838699	19838985	5983	45,42,42	1,1,1	31,57,31	1,0,1	407	73	0.0682472	0.781861	0.89,0.883,0.883	0.848,1.0,0.848	-0.013	-1.3	1.3
8962	ENSG00000025434	NR1H3	11	+	47248955	47249100	47248955	47248999	47259179	47259259	8962	9,13,4	3,1,0	22,18,13	11,4,3	174	73	0.0683638	0.782489	0.557,0.845,1.0	0.456,0.654,0.645	0.216	21.6	21.6
11164	ENSG00000114956	DGUOK	2	+	73946718	73946906	73946718	73946888	73958145	73958245	11164	70,84,73	3,5,0	70,63,67	3,0,0	91	73	0.0685343	0.782732	0.949,0.931,1.0	0.949,1.0,1.0	-0.023	-2.3	2.3
21924	ENSG00000112739	PRPF4B	6	+	4062556	4062681	4062556	4062633	4063073	4063119	21924	4,13,11	7,7,4	16,9,2	3,3,1	121	73	0.0684284	0.782732	0.256,0.528,0.624	0.763,0.644,0.547	-0.182	-18.2	18.2
22339	ENSG00000155506	LARP1	5	+	154793799	154794000	154793799	154793901	154794099	154794262	22339	278354279	9,17,8	347328298	3,7,12	172	73	0.0685137	0.782732	0.929,0.898,0.937	0.98,0.952,0.913	-0.027	-2.7	2.7
22422	ENSG00000130816	DNMT1	19	-	10166591	10166666	10166597	10166666	10163325	10163360	22422	6,8,10	83,79,61	6,6,4	88,85,97	79	73	0.0685057	0.782732	0.063,0.086,0.132	0.059,0.061,0.037	0.041	4.1	4.1
839	ENSG00000128581	IFT22	7	-	101318123	101319032	101318955	101319032	101316339	101316542	839	158163142	17,8,11	189155150	9,6,7	905	73	0.0686248	0.783338	0.428,0.622,0.51	0.629,0.676,0.633	-0.126	-12.6	12.6
10329	ENSG00000084072	PPIE	1	+	39741894	39742031	39741894	39741921	39743215	39743297	10329	3,3,6	219173165	6,6,11	193137153	183	73	0.0687083	0.783865	0.005,0.007,0.014	0.012,0.017,0.028	-0.01	-1	1
10840	ENSG00000105983	LMBR1	7	-	156833738	156833792	156833752	156833792	156826604	156826744	10840	1,2,2	49,52,63	1,8,2	49,60,50	87	73	0.0687706	0.784149	0.017,0.031,0.026	0.017,0.101,0.032	-0.025	-2.5	2.5
11531	ENSG00000168439	STIP1	11	+	64194188	64194334	64194188	64194330	64194478	64194620	11531	19,23,9	458445429	27,19,27	483440410	77	73	0.0688702	0.784859	0.038,0.047,0.02	0.05,0.039,0.059	-0.014	-1.4	1.4
10226	ENSG00000205531	NAP1L4	11	-	2951254	2951308	2951258	2951308	2944430	2945646	10226	9,11,2	244240228	15,8,10	244206191	77	73	0.069111	0.787175	0.034,0.042,0.008	0.055,0.036,0.047	-0.018	-1.8	1.8
20178	ENSG00000101057	MYBL2	20	+	43682793	43682915	43682793	43682886	43686851	43687072	20178	5,2,1	103117103	6,5,5	110,122,94	102	73	0.0691793	0.787524	0.034,0.012,0.007	0.038,0.028,0.037	-0.017	-1.7	1.7
12639	ENSG00000163945	UVSSA	4	+	1347265	1347609	1347265	1347503	1348089	1348189	12639	2,2,2	0,0,1	6,1,4	0,4,0	179	73	0.0693682	0.788818	1.0,1.0,0.449	1.0,0.093,1.0	0.119	11.9	11.9
15772	ENSG00000089022	MAPKAPK5	12	+	111868752	111868876	111868752	111868861	111871084	111871180	15772	2,2,4	0,1,0	5,2,8	2,2,0	88	73	0.0693618	0.788818	1.0,0.624,1.0	0.675,0.453,1.0	0.165	16.5	16.5
19131	ENSG00000276234	TADA2A	17	+	37437737	37437922	37437737	37437829	37440504	37440662	19131	18,3,10	19,15,14	6,4,9	24,19,18	166	73	0.0695358	0.789868	0.294,0.081,0.239	0.099,0.085,0.18	0.083	8.3	8.3
8916	ENSG00000112379	ARFGEF3	6	+	138253879	138254097	138253879	138253984	138255435	138255769	8916	9,6,6	53,94,64	7,3,3	93,97,55	186	73	0.069531	0.789868	0.062,0.024,0.035	0.029,0.012,0.021	0.02	2	2
11426	ENSG00000182180	MRPS16	10	-	73252119	73252324	73252223	73252324	73251762	73252023	11426	2,6,9	0,0,1	9,7,8	1,3,0	177	73	0.069754	0.791101	1.0,1.0,0.788	0.788,0.49,1.0	0.17	17	17
1871	ENSG00000259692	RP11-499F3.2	15	-	81661999	81662138	81662034	81662138	81660481	81660710	1871	6,1,0	0,0,3	3,1,6	0,0,0	108	73	0.0697418	0.791101	1.0,1.0,0.0	1.0,1.0,1.0	-0.333	-33.3	33.3
18748	ENSG00000140988	RPS2	16	-	1963652	1964365	1964275	1964365	1963148	1963256	18748	101128121	121130111	171173162	174,97,149	696	73	0.0697952	0.791101	0.081,0.094,0.103	0.093,0.158,0.102	-0.025	-2.5	2.5
9006	ENSG00000213923	CSNK1E	22	-	38303126	38303248	38303137	38303248	38302860	38303009	9006	8,4,17	107,97,112	9,7,5	161120119	84	73	0.0697583	0.791101	0.061,0.035,0.117	0.046,0.048,0.035	0.028	2.8	2.8
11682	ENSG00000003393	ALS2	2	-	201767160	201767383	201767228	201767383	201765652	201765827	11682	0,2,1	1,1,3	2,6,2	6,2,3	141	73	0.0698456	0.791244	0.0,0.509,0.147	0.147,0.608,0.257	-0.119	-11.9	11.9
20693	ENSG00000116353	MECR	1	-	29200409	29200589	29200515	29200589	29196197	29196258	20693	8,13,15	68,57,48	12,6,7	78,61,60	179	73	0.0700112	0.792692	0.046,0.085,0.113	0.059,0.039,0.045	0.034	3.4	3.4
7289	ENSG00000213930	GALT	9	+	34649372	34649608	34649372	34649564	34650368	34650529	7289	15,1,15	56,57,38	5,8,1	52,39,34	117	73	0.0700687	0.792915	0.143,0.011,0.198	0.057,0.113,0.018	0.055	5.5	5.5
20096	ENSG00000188186	LAMTOR4	7	+	100148912	100149033	100148912	100148975	100149498	100149552	20096	15,17,16	196214165	18,17,8	316243228	131	73	0.0701703	0.793636	0.041,0.042,0.051	0.031,0.038,0.019	0.015	1.5	1.5
1371	ENSG00000134057	CCNB1	5	+	69174876	69175119	69174876	69175113	69175396	69175537	1371	5,4,6	295272217	10,15,8	316375350	79	73	0.0704314	0.795043	0.015,0.013,0.025	0.028,0.036,0.021	-0.011	-1.1	1.1
17404	ENSG00000177565	TBL1XR1	3	-	177196266	177196478	177196339	177196478	177098443	177098541	17404	0,2,1	7,3,0	2,5,1	3,1,3	146	73	0.0704209	0.795043	0.0,0.25,1.0	0.25,0.714,0.143	0.048	4.8	4.8
17620	ENSG00000106462	EZH2	7	-	148826453	148826500	148826468	148826500	148819595	148819687	17620	12,9,8	50,50,28	6,4,6	41,37,46	88	73	0.0704428	0.795043	0.166,0.13,0.192	0.108,0.082,0.098	0.067	6.7	6.7
8987	ENSG00000176101	SSNA1	9	+	137189109	137189265	137189109	137189151	137189806	137190370	8987	856754647	7,8,4	1142757822	15,4,18	187	73	0.0704463	0.795043	0.979,0.974,0.984	0.967,0.987,0.947	0.012	1.2	1.2
3103	ENSG00000137409	MTCH1	6	-	36972651	36972796	36972702	36972796	36970646	36970694	3103	182210165	261186205	179112105	260203128	124	73	0.0704883	0.795089	0.291,0.399,0.322	0.288,0.245,0.326	0.051	5.1	5.1
16639	ENSG00000162734	PEA15	1	+	160211542	160211716	160211542	160211650	160213109	160213265	16639	337314332	1,1,8	393349327	7,6,7	139	73	0.0706553	0.79647	0.994,0.994,0.956	0.967,0.968,0.961	0.016	1.6	1.6
7615	ENSG00000122783	C7orf49	7	-	135168930	135169060	135168968	135169060	135167731	135167807	7615	90,71,71	7,5,10	92,84,75	23,7,11	111	73	0.0706868	0.79647	0.894,0.903,0.824	0.725,0.888,0.818	0.063	6.3	6.3
4908	ENSG00000175727	MLXIP	12	+	122138447	122138643	122138447	122138551	122138814	122138938	4908	10,9,1	25,40,62	2,9,2	57,49,50	165	73	0.0707356	0.796593	0.15,0.091,0.007	0.015,0.075,0.017	0.047	4.7	4.7
11328	ENSG00000241973	PI4KA	22	-	20765537	20765693	20765584	20765693	20765099	20765236	11328	4,5,4	45,35,33	1,3,3	48,41,42	120	73	0.0707909	0.796787	0.051,0.08,0.069	0.013,0.043,0.042	0.034	3.4	3.4
14530	ENSG00000257261	RP11-96H19.1	12	+	46383678	46383713	46383678	46383695	46387746	46387972	14530	15,14,12	1,1,2	28,15,18	0,0,1	91	73	0.0708424	0.796928	0.923,0.918,0.828	1.0,1.0,0.935	-0.089	-8.9	8.9
4324	ENSG00000096433	ITPR3	6	+	33677014	33677112	33677014	33677089	33677503	33677629	4324	0,0,0	29,52,25	4,2,2	44,52,45	96	73	0.0708794	0.796928	0.0,0.0,0.0	0.065,0.028,0.033	-0.042	-4.2	4.2
4186	ENSG00000101773	RBBP8	18	+	22984885	22985084	22984885	22984990	22989220	22989318	4186	5,6,2	22,11,15	4,4,0	24,24,17	167	73	0.071117	0.79917	0.09,0.193,0.055	0.068,0.068,0.0	0.067	6.7	6.7
24	ENSG00000082898	XPO1	2	-	61536709	61537110	61536869	61537110	61533771	61533903	24	3,6,8	8,0,0	3,3,3	1,1,3	233	73	0.0712684	0.800443	0.105,1.0,1.0	0.485,0.485,0.239	0.299	29.9	29.9
13926	ENSG00000173915	USMG5	10	-	103392370	103392466	103392381	103392466	103392190	103392283	13926	15507591014	23,9,16	12126881002	10,6,11	84	73	0.0713479	0.800907	0.983,0.987,0.982	0.991,0.99,0.988	-0.006	-0.6	0.6
21664	ENSG00000184164	CRELD2	22	+	49925649	49925730	49925649	49925666	49927254	49927540	21664	4,1,1	0,3,3	2,1,0	3,3,2	137	73	0.07155	0.802746	1.0,0.151,0.151	0.262,0.151,0.0	0.296	29.6	29.6
1812	ENSG00000163138	PACRGL	4	+	20700458	20700747	20700458	20700617	20704465	20704533	1812	10,21,15	0,0,0	17,18,13	1,1,1	203	73	0.0719265	0.806538	1.0,1.0,1.0	0.859,0.866,0.824	0.15	15	15
1287	ENSG00000145494	NDUFS6	5	+	1801420	1801664	1801420	1801549	1802148	1802221	1287	37,29,35	3,6,1	25,17,20	1,1,1	188	73	0.0720508	0.807501	0.827,0.652,0.931	0.907,0.868,0.886	-0.084	-8.4	8.4
6572	ENSG00000178761	FAM219B	15	-	74906277	74906365	74906323	74906365	74905153	74905231	6572	78,67,69	4,1,2	96,62,58	0,0,0	119	73	0.072131	0.807967	0.923,0.976,0.955	1.0,1.0,1.0	-0.049	-4.9	4.9
1813	ENSG00000163138	PACRGL	4	+	20700458	20700706	20700458	20700617	20704465	20704533	1813	8,13,9	0,0,0	12,9,7	1,1,1	162	73	0.0722647	0.808601	1.0,1.0,1.0	0.844,0.802,0.759	0.198	19.8	19.8
8885	ENSG00000046647	GEMIN8	X	-	14026051	14026221	14026139	14026221	14021463	14021511	8885	8,6,5	31,29,20	11,10,11	28,31,17	161	73	0.0722398	0.808601	0.105,0.086,0.102	0.151,0.128,0.227	-0.071	-7.1	7.1
13806	ENSG00000171766	GATM	15	-	45401938	45402218	45402135	45402218	45399545	45399595	13806	3,2,13	0,3,0	9,21,22	0,0,0	270	73	0.0724994	0.810363	1.0,0.153,1.0	1.0,1.0,1.0	-0.282	-28.2	28.2
18464	ENSG00000003147	ICA1	7	-	8138839	8138881	8138842	8138881	8127872	8128142	18464	88,71,59	16,11,6	68,43,58	17,11,13	76	73	0.0724742	0.810363	0.841,0.861,0.904	0.793,0.79,0.811	0.071	7.1	7.1
926	ENSG00000102317	RBM3	X	+	48575560	48576083	48575560	48575667	48576313	48576350	926	91,85,94	291310276	104,103,94	417408404	489	73	0.0725503	0.810499	0.045,0.039,0.048	0.036,0.036,0.034	0.009	0.9	0.9
14576	ENSG00000141526	SLC16A3	17	+	82232231	82232374	82232231	82232241	82235982	82236231	14576	170183147	8,6,4	280155151	7,3,1	206	73	0.0727731	0.812555	0.883,0.915,0.929	0.934,0.948,0.982	-0.046	-4.6	4.6
10983	ENSG00000101901	ALG13	X	+	111682131	111682300	111682131	111682235	111684964	111685103	10983	70,76,66	2,0,1	96,96,75	1,2,5	138	73	0.0729125	0.813678	0.949,1.0,0.972	0.981,0.962,0.888	0.03	3	3
9706	ENSG00000108523	RNF167	17	+	4940082	4940308	4940082	4940230	4940872	4940993	9706	20,20,17	1,0,0	34,29,24	4,0,1	151	73	0.0729649	0.81383	0.906,1.0,1.0	0.804,1.0,0.921	0.06	6	6
10386	ENSG00000214193	SH3D21	1	+	36321055	36321209	36321055	36321129	36321723	36321778	10386	19,16,10	5,0,0	25,10,16	0,2,0	153	73	0.0731646	0.815624	0.645,1.0,1.0	1.0,0.705,1.0	-0.02	-2	2
2698	ENSG00000181090	EHMT1	9	+	137762674	137762824	137762674	137762820	137775108	137775252	2698	1,5,6	42,58,63	2,2,2	54,71,53	77	73	0.0733643	0.817415	0.022,0.076,0.083	0.034,0.026,0.035	0.029	2.9	2.9
4914	ENSG00000115687	PASK	2	-	241123887	241124133	241123948	241124133	241122731	241122899	4914	1,1,6	54,58,40	9,5,6	95,56,59	134	73	0.0736025	0.819199	0.01,0.009,0.076	0.049,0.046,0.052	-0.017	-1.7	1.7
8200	ENSG00000086205	FOLH1	11	-	49208291	49208602	49208557	49208602	49206066	49206172	8200	203519191737	109103105	403927042835	110128182	339	73	0.0735815	0.819199	0.801,0.8,0.781	0.888,0.82,0.77	-0.032	-3.2	3.2
20101	ENSG00000188186	LAMTOR4	7	+	100148993	100149205	100148993	100149033	100149498	100149565	20101	5,4,10	12,16,16	13,8,10	16,15,7	245	73	0.0738346	0.821346	0.11,0.069,0.157	0.195,0.137,0.299	-0.098	-9.8	9.8
15962	ENSG00000135912	TTLL4	2	+	218753120	218753266	218753120	218753185	218753583	218753669	15962	1,2,0	10,9,4	5,1,4	22,13,11	154	73	0.0739117	0.821768	0.045,0.095,0.0	0.097,0.035,0.147	-0.046	-4.6	4.6
10501	ENSG00000172766	NAA16	13	+	41358809	41358986	41358809	41358962	41362030	41362873	10501	1,2,0	21,13,14	2,3,1	14,19,12	97	73	0.0739792	0.821921	0.035,0.104,0.0	0.097,0.106,0.059	-0.041	-4.1	4.1
16452	ENSG00000139684	ESD	13	-	46797004	46797232	46797104	46797232	46793396	46793444	16452	7,7,7	162176120	4,1,2	173166144	173	73	0.0740773	0.821921	0.018,0.017,0.024	0.01,0.003,0.006	0.013	1.3	1.3
18791	ENSG00000087269	NOP14	4	-	2953402	2953645	2953510	2953645	2952274	2952397	18791	8,20,8	124,99,98	8,9,6	108115113	181	73	0.0741001	0.821921	0.025,0.075,0.032	0.029,0.031,0.021	0.017	1.7	1.7
21686	ENSG00000136270	TBRG4	7	-	45102280	45102491	45102346	45102491	45101824	45102070	21686	12,5,9	156,123,99	13,11,12	128,104,90	139	73	0.0741215	0.821921	0.039,0.021,0.046	0.051,0.053,0.065	-0.021	-2.1	2.1
8277	ENSG00000078070	MCCC1	3	-	183057287	183057422	183057310	183057422	183052158	183052240	8277	10,13,13	149152165	9,4,3	86124128	96	73	0.0740687	0.821921	0.049,0.061,0.057	0.074,0.024,0.018	0.017	1.7	1.7
14806	ENSG00000184983	NDUFA6	22	-	42090618	42090779	42090651	42090779	42087059	42087175	14806	162157148	4,3,3	190117161	1,0,1	106	73	0.0741664	0.821984	0.965,0.973,0.971	0.992,1.0,0.991	-0.025	-2.5	2.5
7817	ENSG00000115392	FANCL	2	-	58198578	58198662	58198593	58198662	58165723	58165874	7817	0,2,7	3,1,3	5,0,0	1,7,8	88	73	0.0745964	0.826314	0.0,0.624,0.659	0.806,0.0,0.0	0.159	15.9	15.9
20161	ENSG00000185507	IRF7	11	-	614398	614534	614475	614534	613950	614037	20161	6,5,4	4,4,6	3,6,1	10,9,4	150	73	0.0746654	0.826471	0.422,0.378,0.245	0.127,0.245,0.108	0.188	18.8	18.8
5259	ENSG00000149923	PPP4C	16	+	30076031	30076166	30076031	30076100	30076314	30076475	5259	3,1,0	42,52,41	3,4,4	83,40,54	139	73	0.0747289	0.826471	0.036,0.01,0.0	0.019,0.05,0.037	-0.02	-2	2
9229	ENSG00000131470	PSMC3IP	17	-	42573818	42574210	42574098	42574210	42573477	42573623	9229	16,20,9	37,25,20	4,18,20	38,47,40	353	73	0.0747211	0.826471	0.082,0.142,0.085	0.021,0.073,0.094	0.04	4	4
18111	ENSG00000153982	GDPD1	17	+	59257121	59257298	59257121	59257240	59257750	59257840	18111	3,6,1	38,24,50	5,13,3	46,34,43	131	73	0.0748695	0.82759	0.042,0.122,0.011	0.057,0.176,0.037	-0.032	-3.2	3.2
21375	ENSG00000164535	DAGLB	7	-	6416626	6416754	6416667	6416754	6412965	6413034	21375	24,28,14	0,0,0	23,16,20	2,1,1	114	73	0.0749669	0.828231	1.0,1.0,1.0	0.88,0.911,0.928	0.094	9.4	9.4
2054	ENSG00000084693	AGBL5	2	+	27055074	27055507	27055074	27055253	27055681	27056138	2054	2,7,2	32,26,32	9,16,3	54,45,34	327	73	0.0750424	0.828472	0.014,0.057,0.014	0.036,0.074,0.019	-0.015	-1.5	1.5
4915	ENSG00000115687	PASK	2	-	241123909	241124133	241123948	241124133	241122731	241122899	4915	1,1,6	54,58,40	9,4,7	95,56,59	112	73	0.0750678	0.828472	0.012,0.011,0.089	0.058,0.044,0.072	-0.021	-2.1	2.1
14555	ENSG00000123130	ACOT9	X	-	23706618	23706739	23706627	23706739	23705767	23705858	14555	1,1,0	50,40,39	3,5,1	71,76,85	82	73	0.0752594	0.83015	0.017,0.022,0.0	0.036,0.055,0.01	-0.021	-2.1	2.1
19999	ENSG00000160194	NDUFV3	21	+	42879643	42879791	42879643	42879755	42883605	42883795	19999	6,10,11	8,2,2	12,2,4	7,5,7	109	73	0.0754414	0.831323	0.334,0.77,0.786	0.534,0.211,0.277	0.289	28.9	28.9
667	ENSG00000175931	UBE2O	17	-	76402045	76402127	76402063	76402127	76401010	76401154	667	2,4,3	22,34,29	7,7,4	40,20,25	91	73	0.0754451	0.831323	0.068,0.086,0.077	0.123,0.219,0.114	-0.075	-7.5	7.5
2340	ENSG00000140157	NIPA2	15	+	22843101	22843321	22843101	22843228	22845145	22845267	2340	5,13,6	0,0,3	7,9,14	3,0,2	166	73	0.0755022	0.831516	1.0,1.0,0.468	0.506,1.0,0.755	0.069	6.9	6.9
19524	ENSG00000166169	POLL	10	-	101582727	101582891	101582762	101582891	101580247	101580416	19524	4,3,7	23,27,24	5,8,6	26,7,15	108	73	0.0755452	0.831553	0.105,0.07,0.165	0.115,0.436,0.213	-0.141	-14.1	14.1
2234	ENSG00000224078	SNHG14	15	+	25111764	25111918	25111764	25111894	25115298	25115656	2234	19,10,10	155128102	7,15,7	125168163	97	73	0.0757973	0.83389	0.084,0.056,0.069	0.04,0.063,0.031	0.025	2.5	2.5
5129	ENSG00000146007	ZMAT2	5	+	140703917	140704004	140703917	140703991	140704425	140704571	5129	15,15,9	303333255	17,15,15	247235224	86	73	0.0758567	0.834105	0.04,0.037,0.029	0.055,0.051,0.054	-0.018	-1.8	1.8
16407	ENSG00000185633	NDUFA4L2	12	-	57236323	57236681	57236586	57236681	57235748	57235809	16407	6,3,2	9,22,15	12,9,5	23,11,25	336	73	0.0759483	0.834675	0.127,0.029,0.028	0.102,0.151,0.042	-0.037	-3.7	3.7
1098	ENSG00000066135	KDM4A	1	+	43697842	43698013	43697842	43698010	43703616	43703736	1098	48,46,48	5,1,1	29,30,26	0,0,0	76	73	0.0760549	0.835409	0.902,0.978,0.979	1.0,1.0,1.0	-0.047	-4.7	4.7
17867	ENSG00000114021	NIT2	3	+	100345584	100345730	100345584	100345678	100346180	100346255	17867	23,9,18	164141162	5,10,14	145133135	125	73	0.0762598	0.836783	0.076,0.036,0.061	0.02,0.042,0.057	0.018	1.8	1.8
20858	ENSG00000167522	ANKRD11	16	-	89313316	89313436	89313350	89313436	89305205	89305344	20858	8,4,10	0,3,0	8,8,5	5,0,1	107	73	0.076259	0.836783	1.0,0.476,1.0	0.522,1.0,0.773	0.06	6	6
15785	ENSG00000090615	GOLGA3	12	-	132816539	132816812	132816659	132816812	132813306	132813419	15785	77,107,87	29,19,20	76,122,74	33,41,28	193	73	0.076363	0.837477	0.501,0.681,0.622	0.466,0.53,0.5	0.103	10.3	10.3
18534	ENSG00000144713	RPL32	3	-	12840769	12840882	12840788	12840882	12840141	12840242	18534	4,4,3	0,0,0	3,6,5	1,1,2	92	73	0.0764071	0.837523	1.0,1.0,1.0	0.704,0.826,0.665	0.268	26.8	26.8
4322	ENSG00000101928	MOSPD1	X	-	134896813	134897034	134896816	134897034	134891478	134891640	4322	2,2,2	12,13,20	0,1,2	9,21,11	76	73	0.076494	0.838037	0.138,0.129,0.088	0.0,0.044,0.149	0.054	5.4	5.4
22330	ENSG00000267750	RUNDC3A-AS1	17	-	44315164	44315315	44315236	44315315	44311384	44311455	22330	9,8,7	7,4,3	5,12,4	2,2,1	145	73	0.0766698	0.839087	0.393,0.502,0.54	0.557,0.751,0.668	-0.18	-18	18
5296	ENSG00000187109	NAP1L1	12	-	76049752	76049785	76049755	76049785	76049199	76049250	5296	80,35,63	235228254	120,84,74	495486509	76	73	0.0766347	0.839087	0.246,0.129,0.192	0.189,0.142,0.123	0.038	3.8	3.8
15136	ENSG00000013563	DNASE1L1	X	-	154404769	154404914	154404827	154404914	154403521	154403622	15136	1,2,0	33,25,27	2,2,5	45,48,36	131	73	0.0768757	0.8409	0.017,0.043,0.0	0.024,0.023,0.072	-0.02	-2	2
10172	ENSG00000130741	EIF2S3	X	+	24073090	24073216	24073090	24073181	24076721	24077971	10172	228171168	8,14,7	211230245	16,16,21	108	73	0.0769568	0.841294	0.951,0.892,0.942	0.899,0.907,0.887	0.031	3.1	3.1
10201	ENSG00000204256	BRD2	6	+	32978125	32978388	32978125	32978314	32979827	32980132	10201	581512487	5,0,7	542568506	5,9,8	147	73	0.0769919	0.841294	0.983,1.0,0.972	0.982,0.969,0.969	0.012	1.2	1.2
14226	ENSG00000110074	FOXRED1	11	+	126276064	126276246	126276064	126276219	126276393	126276523	14226	0,1,6	92,87,54	5,2,8	115,66,73	100	73	0.0770379	0.841359	0.0,0.008,0.075	0.031,0.022,0.074	-0.015	-1.5	1.5
13962	ENSG00000197021	CXorf40B	X	-	149937413	149937480	149937432	149937480	149934004	149934137	13962	9,16,13	75,52,42	13,15,20	51,38,42	92	73	0.0770966	0.841561	0.087,0.196,0.197	0.168,0.239,0.274	-0.067	-6.7	6.7
15095	ENSG00000115694	STK25	2	-	241501477	241501698	241501527	241501698	241500739	241500796	15095	240201201	1,2,1	250212182	3,3,5	123	73	0.0771925	0.842169	0.993,0.984,0.992	0.98,0.977,0.956	0.019	1.9	1.9
7743	ENSG00000188243	COMMD6	13	-	75537381	75537618	75537483	75537618	75530113	75530266	7743	14,22,14	2,1,1	18,19,16	0,0,1	175	73	0.0772793	0.842678	0.745,0.902,0.854	1.0,1.0,0.87	-0.123	-12.3	12.3
22032	ENSG00000258653	RP5-1021I20.4	14	+	73851970	73852120	73851970	73852004	73858815	73858899	22032	21,20,14	1,3,4	9,17,12	3,7,3	189	73	0.0773677	0.843204	0.89,0.72,0.575	0.537,0.484,0.607	0.186	18.6	18.6
7528	ENSG00000122705	CLTA	9	+	36190855	36191000	36190855	36190911	36197550	36197588	7528	8,15,5	10,5,0	17,13,14	2,2,1	162	73	0.0774363	0.843513	0.265,0.575,1.0	0.793,0.745,0.863	-0.187	-18.7	18.7
14257	ENSG00000119943	PYROXD2	10	-	98410855	98410958	98410938	98410958	98407903	98407997	14257	7,1,2	7,5,3	9,7,4	8,5,0	156	73	0.0777841	0.845107	0.319,0.086,0.238	0.345,0.396,1.0	-0.366	-36.6	36.6
14660	ENSG00000175309	PHYKPL	5	-	178222843	178222934	178222851	178222934	178222354	178222580	14660	1,3,3	2,4,8	1,4,0	17,11,4	81	73	0.0777427	0.845107	0.311,0.403,0.253	0.05,0.247,0.0	0.223	22.3	22.3
14897	ENSG00000204946	ZNF783	7	+	149289937	149290083	149289937	149290038	149292210	149292308	14897	0,1,2	2,4,3	2,5,2	8,6,7	118	73	0.0776886	0.845107	0.0,0.134,0.292	0.134,0.34,0.15	-0.066	-6.6	6.6
2174	ENSG00000100522	GNPNAT1	14	-	52780659	52780736	52780678	52780736	52776556	52778458	2174	7,14,9	344317246	7,25,21	311377376	92	73	0.0776244	0.845107	0.016,0.034,0.028	0.018,0.05,0.042	-0.011	-1.1	1.1
8403	ENSG00000198858	R3HDM4	19	-	901419	901546	901421	901546	900828	900952	8403	3,2,2	35,50,55	1,1,1	63,57,56	75	73	0.0777842	0.845107	0.077,0.037,0.034	0.015,0.017,0.017	0.033	3.3	3.3
4053	ENSG00000125971	DYNLRB1	20	+	34533523	34533677	34533523	34533605	34534627	34534795	4053	2,3,2	0,3,3	4,0,0	2,1,3	145	73	0.0779034	0.845964	1.0,0.335,0.251	0.502,0.0,0.0	0.361	36.1	36.1
3537	ENSG00000141524	TMC6	17	-	78119256	78119396	78119296	78119396	78118970	78119046	3537	18,19,20	167177144	21,11,5	186150130	113	73	0.0780182	0.846334	0.065,0.065,0.082	0.068,0.045,0.024	0.025	2.5	2.5
4650	ENSG00000133114	GPALPP1	13	+	45008794	45008906	45008794	45008879	45014951	45015083	4650	11,12,12	2,6,4	5,9,7	5,5,6	100	73	0.0780139	0.846334	0.801,0.593,0.687	0.422,0.568,0.46	0.21	21	21
11008	ENSG00000120656	TAF12	1	-	28642654	28643005	28642921	28643005	28621913	28622165	11008	27,27,6	2,2,0	8,26,14	0,1,0	340	73	0.0783982	0.848752	0.743,0.743,1.0	1.0,0.848,1.0	-0.121	-12.1	12.1
17849	ENSG00000182606	TRAK1	3	+	42209766	42209985	42209766	42209922	42219493	42219596	17849	27,16,26	3,6,5	21,25,17	3,0,3	136	73	0.0783741	0.848752	0.828,0.589,0.736	0.79,1.0,0.753	-0.13	-13	13
3296	ENSG00000213672	NCKIPSD	3	-	48678852	48678969	48678876	48678969	48678553	48678736	3296	4,2,5	57,53,50	0,1,3	39,44,23	97	73	0.0783198	0.848752	0.05,0.028,0.07	0.0,0.017,0.089	0.014	1.4	1.4
441	ENSG00000054148	PHPT1	9	+	136850012	136850560	136850012	136850137	136850754	136851022	441	71,115,87	201213190	183,118,72	312170175	496	73	0.078403	0.848752	0.049,0.074,0.063	0.079,0.093,0.057	-0.014	-1.4	1.4
1438	ENSG00000185722	ANKFY1	17	-	4183363	4183551	4183397	4183551	4182180	4182352	1438	1,1,2	6,8,11	1,3,3	3,3,6	107	73	0.0786665	0.851165	0.102,0.079,0.11	0.185,0.406,0.254	-0.185	-18.5	18.5
10173	ENSG00000130741	EIF2S3	X	+	24073090	24073263	24073090	24073181	24076721	24077971	10173	965762735	8,14,7	94210521021	16,16,21	155	73	0.0788379	0.85158	0.983,0.962,0.98	0.965,0.969,0.958	0.011	1.1	1.1
1184	ENSG00000119616	FCF1	14	+	74713169	74713259	74713169	74713200	74713484	74713552	1184	46,38,25	50,51,36	32,31,28	42,60,63	132	73	0.0791642	0.85158	0.337,0.292,0.277	0.296,0.222,0.197	0.064	6.4	6.4
13226	ENSG00000156502	SUPV3L1	10	+	69195187	69195396	69195187	69195265	69196991	69197083	13226	4,9,11	93,62,58	4,8,2	79,67,74	204	73	0.0788359	0.85158	0.015,0.049,0.064	0.018,0.041,0.01	0.02	2	2
16399	ENSG00000129158	SERGEF	11	-	18010070	18010139	18010074	18010139	18007940	18008076	16399	8,6,16	0,0,3	11,4,3	1,2,2	77	73	0.0790612	0.85158	1.0,1.0,0.835	0.912,0.655,0.587	0.227	22.7	22.7
1756	ENSG00000134910	STT3A	11	+	125608108	125608289	125608108	125608243	125609433	125609589	1756	227213199	1,0,2	304297262	5,7,1	119	73	0.0789209	0.85158	0.993,1.0,0.984	0.974,0.963,0.994	0.015	1.5	1.5
22705	ENSG00000164609	SLU7	5	-	160418595	160419081	160419022	160419081	160415124	160415310	22705	10,25,15	66,42,59	8,18,4	44,42,70	500	73	0.0787749	0.85158	0.022,0.08,0.036	0.026,0.059,0.008	0.015	1.5	1.5
5692	ENSG00000117280	RAB29	1	-	205775272	205775446	205775401	205775446	205774832	205775086	5692	21,27,23	0,4,3	65,51,48	0,0,5	202	73	0.0790779	0.85158	1.0,0.709,0.735	1.0,1.0,0.776	-0.111	-11.1	11.1
614	ENSG00000232119	MCTS1	X	+	120608247	120608463	120608247	120608358	120611010	120611078	614	12,11,23	165134143	34,23,17	166153178	178	73	0.0791131	0.85158	0.029,0.033,0.062	0.077,0.058,0.038	-0.016	-1.6	1.6
6157	ENSG00000148303	RPL7A	9	+	133348251	133348817	133348251	133348408	133348921	133349042	6157	28,24,15	0,0,2	32,16,16	1,3,0	482	73	0.0789499	0.85158	1.0,1.0,0.532	0.829,0.447,1.0	0.085	8.5	8.5
6843	ENSG00000022976	ZNF839	14	+	102339093	102339229	102339093	102339223	102341322	102342367	6843	0,2,0	14,8,4	0,2,3	18,11,7	79	73	0.0791008	0.85158	0.0,0.188,0.0	0.0,0.144,0.284	-0.08	-8	8
8028	ENSG00000007923	DNAJC11	1	-	6644968	6645057	6645040	6645057	6644557	6644674	8028	13,9,2	120138129	9,4,1	136140126	145	73	0.0790112	0.85158	0.052,0.032,0.008	0.032,0.014,0.004	0.014	1.4	1.4
8958	ENSG00000148660	CAMK2G	10	-	73817014	73817117	73817022	73817117	73815002	73815247	8958	1,2,2	27,39,14	4,5,1	20,23,24	81	73	0.0791922	0.85158	0.032,0.044,0.114	0.153,0.164,0.036	-0.054	-5.4	5.4
1534	ENSG00000148290	SURF1	9	-	133352056	133352142	133352060	133352142	133351804	133351982	1534	12,6,6	244162143	14,6,15	176158161	77	73	0.0793381	0.852469	0.045,0.034,0.038	0.07,0.035,0.081	-0.023	-2.3	2.3
16634	ENSG00000158985	CDC42SE2	5	+	131359208	131359558	131359208	131359547	131385542	131385644	16634	1,0,1	110,80,86	5,4,2	92141108	84	73	0.0793561	0.852469	0.008,0.0,0.01	0.045,0.024,0.016	-0.022	-2.2	2.2
16534	ENSG00000135404	CD63	12	-	55729281	55729393	55729370	55729393	55728275	55728352	16534	115113109	5,0,2	118,51,60	2,0,0	162	73	0.0794583	0.853129	0.912,1.0,0.961	0.964,1.0,1.0	-0.03	-3	3
17431	ENSG00000100083	GGA1	22	+	37616921	37617048	37616921	37616997	37618447	37618546	17431	6,10,8	15,40,28	15,12,11	33,28,17	124	73	0.0797871	0.856221	0.191,0.128,0.144	0.211,0.201,0.276	-0.075	-7.5	7.5
16788	ENSG00000128833	MYO5C	15	-	52248681	52248783	52248699	52248783	52247457	52247592	16788	1,1,5	46,58,44	9,3,4	55,64,59	91	73	0.0803239	0.86154	0.017,0.014,0.084	0.116,0.036,0.052	-0.03	-3	3
14241	ENSG00000258890	CEP95	17	+	64530925	64531022	64530925	64531018	64531889	64532022	14241	5,4,7	15,8,17	6,14,6	2,14,14	77	73	0.0804204	0.861694	0.24,0.322,0.281	0.74,0.487,0.289	-0.224	-22.4	22.4
21963	ENSG00000101138	CSTF1	20	+	56395520	56395759	56395520	56395721	56397206	56397484	21963	9,10,14	95,117,86	8,10,4	122103100	111	73	0.0804176	0.861694	0.059,0.053,0.097	0.041,0.06,0.026	0.027	2.7	2.7
12633	ENSG00000055044	NOP58	2	+	202284437	202284654	202284437	202284481	202287659	202287724	12633	12,10,15	229187177	11,3,11	226219195	246	73	0.0805521	0.862499	0.015,0.016,0.025	0.014,0.004,0.016	0.007	0.7	0.7
2221	ENSG00000273000	KB-1572G7.2	22	-	23690231	23690293	23690235	23690293	23683724	23683867	2221	0,7,5	1,0,1	4,4,1	0,1,4	77	73	0.0805777	0.862499	0.0,1.0,0.826	1.0,0.791,0.192	-0.052	-5.2	5.2
12329	ENSG00000167653	PSCA	8	+	142681326	142681434	142681326	142681361	142681920	142682299	12329	21,35,39	0,2,0	81,54,46	4,1,1	146	73	0.0807619	0.863498	1.0,0.897,1.0	0.91,0.964,0.958	0.022	2.2	2.2
13233	ENSG00000221978	CCNL2	1	-	1392595	1392798	1392789	1392798	1390765	1391575	13233	337323257	1,7,4	280318201	6,4,9	267	73	0.0807324	0.863498	0.989,0.927,0.946	0.927,0.956,0.859	0.04	4	4
18908	ENSG00000185974	GRK1	13	+	113732883	113733115	113732883	113733085	113735067	113735236	18908	0,3,0	17,7,8	0,1,5	15,6,6	103	73	0.0808668	0.863498	0.0,0.233,0.0	0.0,0.106,0.371	-0.081	-8.1	8.1
19660	ENSG00000115648	MLPH	2	+	237510988	237511115	237510988	237511101	237518538	237518652	19660	13,21,16	68,83,65	8,11,11	70,67,63	87	73	0.0808349	0.863498	0.138,0.175,0.171	0.088,0.121,0.128	0.049	4.9	4.9
9396	ENSG00000144785	RP11-977G19.10	12	-	56315716	56315943	56315906	56315943	56315129	56315242	9396	186172154	1,7,3	276162173	8,10,5	263	73	0.080877	0.863498	0.981,0.872,0.934	0.905,0.818,0.906	0.053	5.3	5.3
4312	ENSG00000239282	GATSL3	22	-	30289301	30289505	30289384	30289505	30288705	30288776	4312	0,4,4	5,5,11	2,2,2	31,7,20	156	73	0.0810767	0.865189	0.0,0.272,0.145	0.029,0.118,0.045	0.075	7.5	7.5
5362	ENSG00000175455	CCDC14	3	-	123955842	123956115	123956045	123956115	123948895	123949132	5362	74,65,60	5,3,2	79,73,78	6,7,8	276	73	0.0811939	0.865583	0.797,0.851,0.888	0.777,0.734,0.721	0.101	10.1	10.1
5940	ENSG00000163629	PTPN13	4	+	86764592	86764739	86764592	86764724	86765394	86765488	5940	7,10,16	16,28,19	11,7,3	24,27,23	88	73	0.0811962	0.865583	0.266,0.229,0.411	0.275,0.177,0.098	0.119	11.9	11.9
17327	ENSG00000143379	SETDB1	1	+	150926423	150926658	150926423	150926463	150927703	150927974	17327	21,21,14	6,4,5	10,7,10	4,5,6	268	73	0.081348	0.866321	0.488,0.588,0.433	0.405,0.276,0.312	0.172	17.2	17.2
18594	ENSG00000134987	WDR36	5	+	111105294	111105492	111105294	111105360	111106056	111106143	18594	3,4,4	68,30,36	1,0,2	38,35,24	205	73	0.0813464	0.866321	0.015,0.045,0.038	0.009,0.0,0.029	0.02	2	2
13793	ENSG00000068912	ERLEC1	2	+	53808298	53808512	53808298	53808460	53809213	53809273	13793	11,6,2	39,45,38	5,3,0	29,35,29	125	73	0.0815599	0.867684	0.141,0.072,0.03	0.091,0.048,0.0	0.035	3.5	3.5
1712	ENSG00000124215	CDH26	20	+	59971961	59972186	59971961	59972123	59982922	59983070	1712	3,0,1	2,9,3	5,3,2	6,6,3	136	73	0.0816194	0.867684	0.446,0.0,0.152	0.309,0.212,0.264	-0.062	-6.2	6.2
4602	ENSG00000078618	NRD1	1	-	51789563	51789657	51789567	51789657	51789190	51789433	4602	11,8,11	154122139	6,5,5	124128116	77	73	0.0816415	0.867684	0.063,0.059,0.07	0.044,0.036,0.039	0.024	2.4	2.4
8721	ENSG00000270647	TAF15	17	+	35820163	35820248	35820163	35820239	35820331	35820437	8721	329344314	51,57,60	423461398	51,62,57	82	73	0.0815629	0.867684	0.852,0.843,0.823	0.881,0.869,0.861	-0.031	-3.1	3.1
20641	ENSG00000221968	FADS3	11	-	61877410	61877587	61877528	61877587	61876865	61876963	20641	25,15,13	1,0,0	14,10,10	2,0,2	191	73	0.0818188	0.868248	0.905,1.0,1.0	0.728,1.0,0.656	0.174	17.4	17.4
5325	ENSG00000171204	TMEM126B	11	+	85629131	85629262	85629131	85629203	85631686	85631808	5325	17,8,9	0,0,0	20,4,15	0,4,0	132	73	0.0817868	0.868248	1.0,1.0,1.0	1.0,0.356,1.0	0.215	21.5	21.5
7168	ENSG00000116898	MRPS15	1	-	36463802	36463869	36463805	36463869	36462087	36462163	7168	15,23,22	301318301	48,36,17	451344331	76	73	0.0818124	0.868248	0.046,0.065,0.066	0.093,0.091,0.047	-0.018	-1.8	1.8
14988	ENSG00000145041	VPRBP	3	-	51414623	51414857	51414644	51414857	51413949	51414043	14988	31,32,33	0,0,0	30,34,26	1,2,2	94	73	0.0818764	0.86842	1.0,1.0,1.0	0.959,0.93,0.91	0.067	6.7	6.7
10259	ENSG00000164111	ANXA5	4	-	121678346	121678494	121678414	121678494	121677893	121677950	10259	8,6,7	167194139	22,14,30	381341351	141	73	0.0821058	0.869689	0.024,0.016,0.025	0.029,0.021,0.042	-0.009	-0.9	0.9
11821	ENSG00000140263	SORD	15	+	45043258	45043430	45043258	45043421	45061066	45061226	11821	64,53,43	190119001652	65,64,61	194216911494	82	73	0.0821034	0.869689	0.029,0.024,0.023	0.029,0.033,0.035	-0.007	-0.7	0.7
13765	ENSG00000197530	MIB2	1	+	1616491	1616737	1616491	1616614	1623388	1623699	13765	7,7,7	0,8,0	15,5,2	3,2,4	196	73	0.0821506	0.869689	1.0,0.246,1.0	0.651,0.482,0.157	0.319	31.9	31.9
8624	ENSG00000271816	BMS1P4	10	-	73730438	73730487	73730458	73730487	73728378	73728587	8624	0,3,4	2,1,0	1,3,5	8,10,5	93	73	0.082162	0.869689	0.0,0.702,1.0	0.089,0.191,0.44	0.327	32.7	32.7
5306	ENSG00000198734	F5	1	-	169530781	169531022	169530785	169531022	169529607	169529818	5306	3,1,1	17,26,7	0,1,0	4,14,10	77	73	0.0822806	0.870506	0.143,0.035,0.119	0.0,0.063,0.0	0.078	7.8	7.8
15939	ENSG00000171163	ZNF692	1	-	248856205	248856422	248856372	248856422	248855557	248855946	15939	27,49,44	2,3,1	64,58,60	1,1,1	240	73	0.0823987	0.871315	0.804,0.832,0.93	0.951,0.946,0.948	-0.093	-9.3	9.3
20912	ENSG00000162227	TAF6L	11	+	62771402	62771606	62771402	62771490	62775770	62775930	20912	3,4,2	21,19,17	13,4,2	30,8,21	189	73	0.0824798	0.871734	0.052,0.075,0.043	0.143,0.162,0.035	-0.057	-5.7	5.7
20586	ENSG00000198830	HMGN2	1	+	26473703	26473738	26473703	26473732	26474084	26474135	20586	22,20,21	675683652	16,15,11	687660581	79	73	0.0825864	0.871742	0.029,0.026,0.029	0.021,0.021,0.017	0.008	0.8	0.8
23091	ENSG00000130714	POMT1	9	+	131502901	131503313	131502901	131503073	131506402	131506453	23091	7,2,2	6,10,6	5,6,3	2,4,4	313	73	0.0826885	0.871742	0.214,0.045,0.072	0.368,0.259,0.149	-0.148	-14.8	14.8
3105	ENSG00000166004	CEP295	11	+	93696681	93700186	93696681	93696854	93702459	93702637	3105	109912011073	2,2,1	90811741008	0,0,0	3405	73	0.0825351	0.871742	0.922,0.928,0.958	1.0,1.0,1.0	-0.064	-6.4	6.4
4462	ENSG00000134077	THUMPD3	3	+	9363097	9363316	9363097	9363312	9365015	9365320	4462	3,6,3	0,6,3	2,4,2	2,5,9	77	73	0.0826765	0.871742	1.0,0.487,0.487	0.487,0.431,0.174	0.294	29.4	29.4
5533	ENSG00000179195	ZNF664	12	+	123973218	123973352	123973218	123973303	123973885	123974553	5533	32,64,38	22,32,15	98,52,65	29,15,29	122	73	0.0826073	0.871742	0.465,0.545,0.603	0.669,0.675,0.573	-0.101	-10.1	10.1
13725	ENSG00000168385	2002-09-01	2	+	241316421	241316555	241316421	241316540	241317498	241317599	13725	5,2,2	1,3,3	1,3,3	4,8,6	88	73	0.0828182	0.872671	0.806,0.356,0.356	0.172,0.237,0.293	0.272	27.2	27.2
4640	ENSG00000132436	FIGNL1	7	-	50449499	50449723	50449555	50449723	50448180	50448289	4640	9,13,11	0,1,2	19,13,26	2,2,3	129	73	0.0828822	0.872907	1.0,0.88,0.757	0.843,0.786,0.831	0.059	5.9	5.9
[truncated: 18,978 more rows]
