# Supplementary material for: KDM7A and KDM1A inhibition suppresses tumour promoting pathways in prostate cancer
Source: Mol Oncol. 2026 Mar 23:10.1002/1878-0261.70238. Online ahead of print. doi: 10.1002/1878-0261.70238 (PMC13398633; doi:10.1002/1878-0261.70238)
Supplement: Supplementary file 20 — Table S9. Alternative splicing events data for C4‐2 siScrambled + R1881 (1 nm) and LNCaP siScrambled + R1881 (1 nm) compared to siKDM7A + siKDM1A + R1881 (1 nm), for 3′SS (3′ SS = 3′ splice site, significant splicing events FDR‐corrected P value < 0.05 highlighted in yellow). [file MOL2-9999-0-s030.xlsx]

## Sheet: A3SS
ID	GeneID	geneSymbol	chr	strand	longExonStart_0base	longExonEnd	shortES	shortEE	flankingES	flankingEE	ID	IC_SAMPLE_1	SC_SAMPLE_1	IC_SAMPLE_2	SC_SAMPLE_2	IncFormLen	SkipFormLen	PValue	FDR	IncLevel1	IncLevel2	IncLevelDifference	dPSI	Abs dPSI
25409	ENSG00000250802	ZBED3-AS1	5	+	77098476	77098669	77098654	77098669	77092491	77092533	25409	4,1,5	0,0,0	0,0,5	3,5,3	251	73	0	0	1.0,1.0,1.0	0.0,0.0,0.326	0.891	89.1	89.1
26637	ENSG00000166444	ST5	11	-	8702571	8703611	8702571	8702720	8707084	8707225	26637	3,6,6	0,0,1	2,1,0	1,3,3	964	73	8.33462e-07	0.00116435	1.0,1.0,0.312	0.132,0.025,0.0	0.718	71.8	71.8
949	ENSG00000167604	NFKBID	19	-	35896912	35897103	35896912	35897058	35897650	35897856	949	1,4,3	1,0,0	2,0,0	4,2,3	118	73	7.09968e-09	3.76894e-05	0.382,1.0,1.0	0.236,0.0,0.0	0.715	71.5	71.5
22130	ENSG00000085552	IGSF9	1	-	159931452	159931624	159931452	159931603	159931811	159931928	22130	2,2,1	0,5,0	1,0,0	3,4,1	94	73	0.000213086	0.0351301	1.0,0.237,1.0	0.206,0.0,0.0	0.677	67.7	67.7
26088	ENSG00000083544	TDRD3	13	+	60547243	60547491	60547404	60547491	60535107	60535233	26088	10,3,2	0,0,0	1,5,3	1,2,2	234	73	5.24117e-06	0.00377278	1.0,1.0,1.0	0.238,0.438,0.319	0.668	66.8	66.8
22275	ENSG00000138028	CGREF1	2	-	27100415	27100542	27100415	27100491	27102014	27102221	22275	1,0,0	1,1,1	1,3,5	1,0,0	124	73	1.96975e-06	0.00201089	0.371,0.0,0.0	0.371,1.0,1.0	-0.667	-66.7	66.7
23253	ENSG00000101213	PTK6	20	-	63532525	63532670	63532525	63532667	63533550	63533704	23253	0,4,0	4,0,2	3,2,2	0,0,0	76	73	7.34383e-06	0.00487318	0.0,1.0,0.0	1.0,1.0,1.0	-0.667	-66.7	66.7
25072	ENSG00000160124	CCDC58	3	-	122366452	122366552	122366452	122366549	122368175	122368321	25072	0,1,0	1,0,2	3,6,3	0,0,0	76	73	5.0089e-05	0.0144512	0.0,1.0,0.0	1.0,1.0,1.0	-0.667	-66.7	66.7
11185	ENSG00000068745	IP6K2	3	-	48695089	48695421	48695089	48695418	48715314	48715527	11185	2,1,0	4,4,4	4,2,6	0,2,0	76	73	1.95816e-07	0.00039981	0.324,0.194,0.0	1.0,0.49,1.0	-0.657	-65.7	65.7
12516	ENSG00000093217	XYLB	3	+	38355741	38357158	38357013	38357158	38348549	38348632	12516	6,4,10	0,0,0	3,0,5	2,3,0	1345	73	2.64487e-10	1.97059e-06	1.0,1.0,1.0	0.075,0.0,1.0	0.642	64.2	64.2
8019	ENSG00000241058	NSUN6	10	-	18548111	18548247	18548111	18548237	18551717	18551822	8019	2,5,3	0,0,1	0,0,2	1,3,0	83	73	0.000125654	0.0273379	1.0,1.0,0.725	0.0,0.0,1.0	0.575	57.5	57.5
28024	ENSG00000158286	RNF207	1	+	6212667	6212898	6212681	6212898	6212217	6212416	28024	2,1,2	0,0,1	1,4,0	2,2,1	87	73	0.000156562	0.0296662	1.0,1.0,0.627	0.296,0.627,0.0	0.568	56.8	56.8
20716	ENSG00000170906	NDUFA3	19	+	54109078	54109257	54109081	54109257	54108827	54108894	20716	3,1,1	0,0,1	1,0,1	1,1,2	76	73	1.7452e-05	0.00890821	1.0,1.0,0.49	0.49,0.0,0.324	0.559	55.9	55.9
4173	ENSG00000111196	MAGOHB	12	-	10612826	10613005	10612826	10612978	10613438	10613605	4173	0,1,0	1,5,4	3,1,2	2,2,0	100	73	0.000112393	0.0255908	0.0,0.127,0.0	0.523,0.267,1.0	-0.554	-55.4	55.4
17424	ENSG00000196189	SEMA4A	1	+	156158701	156158824	156158718	156158824	156158069	156158132	17424	6,7,5	0,1,0	4,0,1	0,3,3	90	73	5.63136e-05	0.0159014	1.0,0.85,1.0	1.0,0.0,0.213	0.546	54.6	54.6
3165	ENSG00000135336	ORC3	6	+	87656902	87656982	87656905	87656982	87653115	87653249	3165	0,1,6	3,3,11	11,4,7	3,3,1	76	73	0.000331593	0.048627	0.0,0.243,0.344	0.779,0.562,0.871	-0.542	-54.2	54.2
7226	ENSG00000244560	RP4-800G7.2	7	+	149291555	149291745	149291688	149291745	149289937	149290038	7226	9,7,5	0,1,0	4,1,6	1,1,6	206	73	1.42858e-06	0.00180566	1.0,0.713,1.0	0.586,0.262,0.262	0.534	53.4	53.4
16224	ENSG00000127481	UBR4	1	-	19139082	19139238	19139082	19139214	19140787	19140892	16224	3,0,4	2,5,3	4,4,8	1,0,1	97	73	1.1651e-05	0.00702847	0.53,0.0,0.501	0.751,1.0,0.858	-0.526	-52.6	52.6
21791	ENSG00000160959	LRRC14	8	+	144518717	144518815	144518748	144518815	144518004	144518041	21791	4,5,3	0,0,0	1,4,2	4,1,1	104	73	1.42547e-05	0.0079167	1.0,1.0,1.0	0.149,0.737,0.584	0.51	51	51
14851	ENSG00000136870	ZNF189	9	+	101399883	101400010	101399925	101400010	101399394	101399612	14851	3,5,3	3,2,2	4,5,7	0,0,0	115	73	3.13034e-07	0.000593491	0.388,0.613,0.488	1.0,1.0,1.0	-0.504	-50.4	50.4
26663	ENSG00000258839	MC1R	16	+	89917826	89918047	89917875	89918047	89913417	89915140	26663	3,1,3	0,0,1	1,1,5	3,2,1	122	73	1.95056e-06	0.00201089	1.0,1.0,0.642	0.166,0.23,0.749	0.499	49.9	49.9
27107	ENSG00000004142	POLDIP2	17	-	28349496	28349626	28349496	28349624	28350437	28350563	27107	3,1,3	0,1,0	3,0,0	0,2,3	75	73	3.44932e-05	0.0113031	1.0,0.493,1.0	1.0,0.0,0.0	0.498	49.8	49.8
13511	ENSG00000125459	MSTO1	1	+	155611426	155611603	155611548	155611603	155611215	155611291	13511	4,3,10	4,3,0	2,2,7	0,0,0	195	73	3.4302e-06	0.00303493	0.272,0.272,1.0	1.0,1.0,1.0	-0.485	-48.5	48.5
12966	ENSG00000134748	PRPF38A	1	+	52414731	52414859	52414740	52414859	52414620	52414647	12966	2,0,0	5,4,2	2,1,3	0,2,4	82	73	0.000273552	0.0427112	0.263,0.0,0.0	1.0,0.308,0.4	-0.482	-48.2	48.2
5759	ENSG00000215067	ALOX12-AS1	17	-	6999398	6999591	6999398	6999586	7002483	7002620	5759	2,4,1	0,0,0	2,0,5	0,4,3	78	73	0.000140732	0.0282988	1.0,1.0,1.0	1.0,0.0,0.609	0.464	46.4	46.4
4246	ENSG00000125877	ITPA	20	+	3221754	3221917	3221840	3221917	3221419	3221466	4246	24,18,17	2,0,0	12,12,9	4,6,6	159	73	7.09419e-08	0.000188301	0.846,1.0,1.0	0.579,0.479,0.408	0.46	46	46
24879	ENSG00000110841	PPFIBP1	12	+	27679485	27679639	27679488	27679639	27677063	27677096	24879	6,9,5	4,3,10	3,3,2	26,38,8	76	73	6.53867e-06	0.00445015	0.59,0.742,0.324	0.1,0.07,0.194	0.431	43.1	43.1
20601	ENSG00000102796	DHRS12	13	-	51769155	51769355	51769155	51769293	51773929	51774124	20601	4,4,5	1,1,0	4,2,1	1,5,2	135	73	0.000120426	0.0266373	0.684,0.684,1.0	0.684,0.178,0.213	0.431	43.1	43.1
18034	ENSG00000054267	ARID4B	1	-	235135651	235135769	235135651	235135767	235136033	235136073	18034	1,4,2	3,1,7	0,0,0	3,4,3	75	73	2.96762e-05	0.0110804	0.245,0.796,0.218	0.0,0.0,0.0	0.42	42	42
24765	ENSG00000215187	FAM166B	9	-	35562379	35562528	35562379	35562506	35562648	35562700	24765	2,3,1	0,0,0	7,2,6	1,6,2	95	73	1.8373e-06	0.00201089	1.0,1.0,1.0	0.843,0.204,0.697	0.419	41.9	41.9
2754	ENSG00000178752	FAM132B	2	+	238167871	238168875	238168370	238168875	238165605	238165684	2754	5,14,8	0,0,0	23,15,8	0,2,3	572	73	0.000167001	0.0305703	1.0,1.0,1.0	1.0,0.489,0.254	0.419	41.9	41.9
6743	ENSG00000170703	TTLL6	17	-	48803890	48804523	48803890	48803928	48804771	48804991	6743	1,7,4	0,0,0	24,8,17	2,4,0	668	73	1.39879e-05	0.0079167	1.0,1.0,1.0	0.567,0.179,1.0	0.418	41.8	41.8
22070	ENSG00000108515	ENO3	17	+	4951720	4951914	4951827	4951914	4951142	4951182	22070	0,5,6	4,0,2	3,3,9	0,0,1	180	73	7.83755e-05	0.0198126	0.0,1.0,0.549	1.0,1.0,0.785	-0.412	-41.2	41.2
1799	ENSG00000161328	LRRC56	11	+	540670	540861	540673	540861	539579	539726	1799	1,2,1	0,0,0	2,2,2	3,3,0	76	73	0.000128032	0.0274061	1.0,1.0,1.0	0.39,0.39,1.0	0.407	40.7	40.7
14336	ENSG00000164048	ZNF589	3	+	48256710	48257022	48256844	48257022	48247624	48247677	14336	5,6,3	0,0,0	12,16,9	3,4,2	207	73	3.87921e-07	0.000686439	1.0,1.0,1.0	0.585,0.585,0.613	0.406	40.6	40.6
2329	ENSG00000147535	PLPP5	8	-	38268370	38268407	38268370	38268404	38268881	38268962	2329	2,3,2	0,0,0	3,4,3	4,1,2	76	73	4.7152e-06	0.00363353	1.0,1.0,1.0	0.419,0.793,0.59	0.399	39.9	39.9
25641	ENSG00000145730	PAM	5	+	103028181	103028238	103028184	103028238	103025133	103025334	25641	0,0,0	11,4,1	2,5,7	5,12,4	76	73	5.35315e-08	0.000188301	0.0,0.0,0.0	0.278,0.286,0.627	-0.397	-39.7	39.7
22438	ENSG00000072778	ACADVL	17	+	7224649	7224825	7224714	7224825	7224479	7224552	22438	3,6,11	0,1,1	5,5,6	3,2,5	138	73	6.40107e-05	0.0178431	1.0,0.76,0.853	0.469,0.569,0.388	0.396	39.6	39.6
24428	ENSG00000141699	FAM134C	17	-	42586764	42586913	42586764	42586891	42592055	42592162	24428	3,6,5	3,4,3	3,7,3	0,0,1	95	73	9.12981e-06	0.00567356	0.435,0.535,0.562	1.0,1.0,0.697	-0.388	-38.8	38.8
12924	ENSG00000163931	TKT	3	-	53237796	53237921	53237796	53237820	53240250	53240348	12924	6,8,4	1,0,0	9,8,5	2,2,5	174	73	1.8973e-05	0.00933293	0.716,1.0,1.0	0.654,0.627,0.296	0.38	38	38
22442	ENSG00000234177	LINC01114	2	-	104754325	104754661	104754325	104754440	104754835	104754875	22442	26,35,19	2,0,0	22,12,13	1,4,6	294	73	3.20916e-05	0.0110804	0.763,1.0,1.0	0.845,0.427,0.35	0.38	38	38
9090	ENSG00000166313	APBB1	11	-	6401344	6401465	6401344	6401429	6401573	6401694	9090	2,2,3	1,3,6	0,0,0	1,3,5	109	73	4.16191e-05	0.0126149	0.573,0.309,0.251	0.0,0.0,0.0	0.378	37.8	37.8
23781	ENSG00000152910	CNTNAP4	16	+	76449714	76449858	76449719	76449858	76448766	76448951	23781	4,4,3	0,0,0	15,9,1	2,4,2	78	73	2.75497e-05	0.0110804	1.0,1.0,1.0	0.875,0.678,0.319	0.376	37.6	37.6
17506	ENSG00000244486	SCARF2	22	-	20429224	20429355	20429224	20429340	20429535	20429653	17506	14,6,8	9,8,9	4,0,1	18,7,7	88	73	2.13992e-05	0.00984957	0.563,0.384,0.424	0.156,0.0,0.106	0.37	37	37
588	ENSG00000103145	HCFC1R1	16	-	3023232	3023530	3023232	3023412	3023846	3023990	588	13,19,22	7,5,6	33,26,23	2,0,2	191	73	3.16194e-05	0.0110804	0.415,0.592,0.584	0.863,1.0,0.815	-0.362	-36.2	36.2
308	ENSG00000110844	PRPF40B	12	+	49633013	49633547	49633426	49633547	49632854	49632880	308	34,26,31	0,0,0	38,29,20	2,3,2	486	73	3.88918e-06	0.0031282	1.0,1.0,1.0	0.741,0.592,0.6	0.356	35.6	35.6
11509	ENSG00000130402	ACTN4	19	+	38714321	38714561	38714468	38714561	38710832	38711361	11509	22,40,37	23,20,22	21,28,16	5,3,2	220	73	9.43457e-05	0.0227656	0.241,0.399,0.358	0.582,0.756,0.726	-0.355	-35.5	35.5
17378	ENSG00000160298	C21orf58	21	-	46314715	46315049	46314715	46314880	46315473	46315547	17378	11,9,3	0,1,0	5,19,7	3,1,2	242	73	3.0862e-05	0.0110804	1.0,0.731,1.0	0.335,0.851,0.514	0.344	34.4	34.4
8611	ENSG00000173818	ENDOV	17	+	80422139	80422245	80422205	80422245	80415649	80415821	8611	0,0,0	4,1,3	4,1,3	5,4,1	139	73	3.22669e-05	0.0110804	0.0,0.0,0.0	0.296,0.116,0.612	-0.341	-34.1	34.1
3695	ENSG00000104047	DTWD1	15	+	49630955	49631058	49631000	49631058	49625112	49625431	3695	0,3,1	12,6,4	6,8,5	5,3,6	118	73	0.000139289	0.0282225	0.0,0.236,0.134	0.426,0.623,0.34	-0.34	-34	34
21790	ENSG00000160959	LRRC14	8	+	144519614	144519758	144519700	144519758	144518717	144518815	21790	3,6,13	1,0,1	15,8,11	6,4,7	159	73	9.56871e-05	0.0228813	0.579,1.0,0.856	0.534,0.479,0.419	0.334	33.4	33.4
24257	ENSG00000170471	RALGAPB	20	+	38535073	38535207	38535085	38535207	38532729	38532859	24257	33,39,34	6,11,11	17,37,16	21,28,24	85	73	1.60196e-06	0.00193277	0.825,0.753,0.726	0.41,0.532,0.364	0.333	33.3	33.3
2955	ENSG00000103197	TSC2	16	+	2060917	2061039	2060952	2061039	2060669	2060813	2955	0,2,2	1,0,0	0,0,1	2,1,0	108	73	3.15331e-05	0.0110804	0.0,1.0,1.0	0.0,0.0,1.0	0.333	33.3	33.3
25739	ENSG00000067606	PRKCZ	1	+	2145337	2145511	2145388	2145511	2144209	2144341	25739	1,0,4	0,1,0	3,0,0	0,1,1	124	73	7.71869e-05	0.0198126	1.0,0.0,1.0	1.0,0.0,0.0	0.333	33.3	33.3
5698	ENSG00000152520	PAN3	13	+	28292371	28292539	28292381	28292539	28281314	28281379	5698	2,6,4	0,0,0	4,3,4	0,3,3	83	73	0.000273274	0.0427112	1.0,1.0,1.0	1.0,0.468,0.54	0.331	33.1	33.1
24764	ENSG00000215187	FAM166B	9	-	35562379	35562574	35562379	35562506	35562648	35562700	24764	18,16,18	0,0,0	24,6,13	1,6,2	141	73	4.79123e-06	0.00363353	1.0,1.0,1.0	0.926,0.341,0.771	0.321	32.1	32.1
13607	ENSG00000255104	TBC1D26	17	+	15700047	15700366	15700207	15700366	15699740	15699777	13607	9,11,9	4,2,0	15,20,11	0,0,0	233	73	0.000127611	0.0274061	0.413,0.633,1.0	1.0,1.0,1.0	-0.318	-31.8	31.8
11662	ENSG00000108848	LUC7L3	17	+	50751274	50751362	50751296	50751362	50750751	50750852	11662	9,10,10	3,0,0	10,12,15	6,7,7	95	73	0.000163454	0.0301288	0.697,1.0,1.0	0.562,0.568,0.622	0.315	31.5	31.5
4582	ENSG00000116120	FARSB	2	-	222646800	222646996	222646800	222646970	222648739	222648795	4582	1,4,9	4,3,0	2,2,7	1,0,0	99	73	0.000320757	0.0475634	0.156,0.496,1.0	0.596,1.0,1.0	-0.315	-31.5	31.5
10668	ENSG00000119397	CNTRL	9	+	121118345	121118571	121118420	121118571	121115090	121115200	10668	9,3,4	0,0,0	10,8,8	2,1,3	148	73	0.000132577	0.0277895	1.0,1.0,1.0	0.712,0.798,0.568	0.307	30.7	30.7
21180	ENSG00000088280	ASAP3	1	-	23441101	23441217	23441101	23441211	23441386	23441473	21180	1,3,3	3,7,3	1,0,0	10,8,6	79	73	7.27251e-05	0.0189865	0.235,0.284,0.48	0.085,0.0,0.0	0.305	30.5	30.5
21275	ENSG00000135720	DYNC1LI2	16	-	66724661	66724780	66724661	66724748	66725827	66725935	21275	2,3,2	0,0,1	5,3,2	0,6,2	105	73	0.000161356	0.0299501	1.0,1.0,0.582	1.0,0.258,0.41	0.305	30.5	30.5
22681	ENSG00000130158	DOCK6	19	-	11252118	11252282	11252118	11252248	11252481	11252550	22681	4,3,2	2,10,7	0,0,0	5,8,10	107	73	8.29511e-06	0.00537018	0.577,0.17,0.163	0.0,0.0,0.0	0.303	30.3	30.3
29151	ENSG00000075624	ACTB	7	-	5529534	5529733	5529534	5529684	5530523	5530602	29151	6,11,6	3,2,1	7,7,13	0,0,0	122	73	0.000198003	0.0334751	0.545,0.767,0.782	1.0,1.0,1.0	-0.302	-30.2	30.2
16197	ENSG00000074582	BCS1L	2	+	218662473	218662679	218662514	218662679	218662196	218662260	16197	8,15,6	1,0,0	8,6,9	3,3,2	114	73	3.0112e-05	0.0110804	0.837,1.0,1.0	0.631,0.562,0.742	0.301	30.1	30.1
17227	ENSG00000066027	PPP2R5A	1	+	212345789	212345933	212345802	212345933	212333496	212333598	17227	3,20,14	4,6,0	11,22,8	0,0,0	86	73	3.5588e-05	0.0115197	0.389,0.739,1.0	1.0,1.0,1.0	-0.291	-29.1	29.1
9912	ENSG00000169727	GPS1	17	+	82052258	82052459	82052377	82052459	82051896	82051964	9912	39,42,32	2,0,0	50,16,13	3,3,5	192	73	2.93269e-05	0.0110804	0.881,1.0,1.0	0.864,0.67,0.497	0.283	28.3	28.3
30087	ENSG00000272721	RP11-778D9.12	3	-	184134535	184134759	184134535	184134593	184135194	184135238	30087	14,13,21	0,0,0	16,15,17	2,3,1	239	73	0.000177717	0.0314477	1.0,1.0,1.0	0.71,0.604,0.839	0.282	28.2	28.2
18700	ENSG00000135596	MICAL1	6	-	109445770	109445962	109445770	109445901	109446135	109446412	18700	10,14,13	4,5,1	13,7,15	1,0,0	134	73	1.93298e-05	0.00933293	0.577,0.604,0.876	0.876,1.0,1.0	-0.273	-27.3	27.3
21276	ENSG00000135720	DYNC1LI2	16	-	66724669	66724807	66724669	66724748	66725827	66725935	21276	5,3,4	0,0,1	3,8,3	0,6,2	132	73	7.82669e-05	0.0198126	1.0,1.0,0.689	1.0,0.424,0.453	0.271	27.1	27.1
25659	ENSG00000105982	RNF32	7	+	156676294	156677130	156676418	156677130	156675695	156675863	25659	12,4,6	0,0,1	13,9,9	1,3,3	197	73	1.33535e-05	0.00787649	1.0,1.0,0.69	0.828,0.526,0.526	0.27	27	27
19724	ENSG00000122966	CIT	12	-	119718698	119718861	119718698	119718816	119720477	119720585	19724	5,9,5	1,1,0	6,12,7	1,5,6	118	73	0.000293418	0.0447597	0.756,0.848,1.0	0.788,0.598,0.419	0.266	26.6	26.6
9913	ENSG00000169727	GPS1	17	+	82052255	82052459	82052377	82052459	82051896	82051964	9913	41,46,34	2,0,0	57,19,15	3,3,5	195	73	4.39325e-05	0.0129567	0.885,1.0,1.0	0.877,0.703,0.529	0.259	25.9	25.9
29494	ENSG00000056736	IL17RB	3	+	53858570	53858818	53858718	53858818	53857615	53857690	29494	2,8,5	0,0,1	7,7,11	4,1,1	221	73	0.000276861	0.0429749	1.0,1.0,0.623	0.366,0.698,0.784	0.258	25.8	25.8
13248	ENSG00000020577	SAMD4A	14	+	54784339	54784620	54784536	54784620	54776413	54776540	13248	2,1,1	0,1,0	1,2,2	0,5,1	270	73	8.02564e-05	0.0199088	1.0,0.213,1.0	1.0,0.098,0.351	0.255	25.5	25.5
11184	ENSG00000068745	IP6K2	3	-	48694770	48694936	48694770	48694824	48695089	48695421	11184	19,30,15	1,0,0	11,20,9	0,4,4	185	73	6.78244e-05	0.0181845	0.882,1.0,1.0	1.0,0.664,0.47	0.249	24.9	24.9
14688	ENSG00000113430	IRX4	5	-	1880065	1880149	1880065	1880143	1880724	1880834	14688	2,6,0	6,7,3	0,0,0	7,7,3	79	73	3.31235e-05	0.0110804	0.235,0.442,0.0	0.0,0.0,0.0	0.226	22.6	22.6
22343	ENSG00000077458	FAM76B	11	-	95778821	95778957	95778821	95778954	95779606	95779687	22343	20,18,23	12,10,4	13,33,19	2,0,2	76	73	1.65769e-05	0.00862746	0.616,0.634,0.847	0.862,1.0,0.901	-0.222	-22.2	22.2
153	ENSG00000114859	CLCN2	3	-	184355693	184355936	184355693	184355778	184356992	184357094	153	8,10,2	2,18,16	2,1,0	10,12,14	231	73	0.000239415	0.0382818	0.558,0.149,0.038	0.059,0.026,0.0	0.22	22	22
16776	ENSG00000176261	ZBTB8OS	1	-	32633950	32634110	32633950	32634072	32634767	32634792	16776	87,61,56	52,31,38	49,37,29	66,58,45	111	73	5.96606e-07	0.000879761	0.524,0.564,0.492	0.328,0.296,0.298	0.219	21.9	21.9
10614	ENSG00000196757	ZNF700	19	+	11947171	11947307	11947180	11947307	11925067	11925273	10614	2,1,5	5,8,3	0,1,0	5,2,6	82	73	0.000156021	0.0296662	0.263,0.1,0.597	0.0,0.308,0.0	0.217	21.7	21.7
26710	ENSG00000225083	GRTP1-AS1	13	+	113355165	113355734	113355676	113355734	113351672	113351970	26710	81,76,96	0,0,0	121,81,57	1,2,5	584	73	2.36965e-05	0.010483	1.0,1.0,1.0	0.938,0.835,0.588	0.213	21.3	21.3
8930	ENSG00000267618	RAD51L3-RFFL	17	-	35106987	35107153	35106987	35107122	35107365	35107447	8930	12,1,1	11,4,4	2,0,0	12,9,9	104	73	3.81248e-05	0.012047	0.434,0.149,0.149	0.105,0.0,0.0	0.209	20.9	20.9
23944	ENSG00000165905	GYLTL1B	11	+	45927382	45927593	45927444	45927593	45926710	45926871	23944	33,44,29	0,3,1	65,33,23	8,5,8	135	73	0.00021064	0.0349439	1.0,0.888,0.94	0.815,0.781,0.609	0.208	20.8	20.8
18697	ENSG00000135596	MICAL1	6	-	109445770	109445952	109445770	109445901	109446135	109446412	18697	16,17,19	4,5,1	16,7,17	1,0,0	124	73	5.28726e-05	0.0150903	0.702,0.667,0.918	0.904,1.0,1.0	-0.206	-20.6	20.6
26036	ENSG00000113282	CLINT1	5	-	157789362	157789567	157789362	157789513	157791702	157791995	26036	102,114,82	36,36,34	54,83,66	49,54,62	127	73	3.07952e-06	0.00281861	0.62,0.645,0.581	0.388,0.469,0.38	0.203	20.3	20.3
9944	ENSG00000148399	DPH7	9	-	137574751	137574846	137574751	137574843	137575708	137575866	9944	10,3,10	0,1,0	13,8,15	7,6,1	76	73	3.2857e-05	0.0110804	1.0,0.742,1.0	0.641,0.562,0.935	0.201	20.1	20.1
27933	ENSG00000065883	CDK13	7	+	40092784	40093237	40092964	40093237	40088125	40088331	27933	47,51,50	19,15,20	34,24,23	25,21,27	253	73	0.000133588	0.0277895	0.416,0.495,0.419	0.282,0.248,0.197	0.201	20.1	20.1
18569	ENSG00000134644	PUM1	1	-	30965981	30966278	30965981	30966197	30967166	30967310	18569	58,89,75	1,6,2	72,73,60	9,12,15	154	73	1.49468e-05	0.00809661	0.965,0.875,0.947	0.791,0.743,0.655	0.199	19.9	19.9
8727	ENSG00000148444	COMMD3	10	+	22318352	22318713	22318652	22318713	22318104	22318168	8727	40,30,16	5,3,0	25,26,21	0,1,0	373	73	7.05859e-05	0.0187356	0.61,0.662,1.0	1.0,0.836,1.0	-0.188	-18.8	18.8
7092	ENSG00000113356	POLR3G	5	+	90501905	90501988	90501908	90501988	90497655	90497706	7092	4,4,3	0,0,0	18,18,23	3,5,5	76	73	1.98653e-05	0.00941579	1.0,1.0,1.0	0.852,0.776,0.815	0.186	18.6	18.6
12898	ENSG00000243943	ZNF512	2	+	27598066	27598254	27598069	27598254	27582968	27583142	12898	11,12,8	3,5,1	12,12,12	0,0,1	76	73	4.37063e-05	0.0129567	0.779,0.697,0.885	1.0,1.0,0.92	-0.186	-18.6	18.6
12016	ENSG00000120549	KIAA1217	10	+	24531829	24531993	24531832	24531993	24527935	24528119	12016	16,20,16	0,0,1	16,7,11	3,2,3	76	73	0.000114717	0.0258045	1.0,1.0,0.939	0.837,0.771,0.779	0.184	18.4	18.4
15612	ENSG00000146282	RARS2	6	-	87555407	87555520	87555407	87555505	87562701	87562785	15612	8,5,3	15,27,11	0,2,0	7,19,11	88	73	6.52068e-05	0.0178431	0.307,0.133,0.184	0.0,0.08,0.0	0.181	18.1	18.1
19052	ENSG00000103657	HERC1	15	-	63686358	63686535	63686358	63686532	63689588	63689699	19052	15,7,7	10,0,2	4,9,10	0,1,0	76	73	9.91612e-05	0.0235003	0.59,1.0,0.771	1.0,0.896,1.0	-0.178	-17.8	17.8
12897	ENSG00000243943	ZNF512	2	+	27598066	27598254	27598069	27598254	27583548	27583716	12897	8,6,8	0,0,1	8,9,13	0,4,6	76	73	0.000135058	0.0277895	1.0,1.0,0.885	1.0,0.684,0.675	0.175	17.5	17.5
400	ENSG00000196693	ZNF33B	10	-	42594594	42594699	42594594	42594696	42631928	42632024	400	12,12,9	0,1,0	10,15,10	3,2,3	76	73	0.000328996	0.0485142	1.0,0.92,1.0	0.762,0.878,0.762	0.173	17.3	17.3
29796	ENSG00000066322	ELOVL1	1	-	43364927	43365376	43364927	43365008	43365563	43365623	29796	683663554	80,61,54	646579427	29,29,16	441	73	1.14782e-07	0.00027697	0.586,0.643,0.629	0.787,0.768,0.815	-0.171	-17.1	17.1
1343	ENSG00000179820	MYADM	19	+	53869689	53869838	53869753	53869838	53867882	53867943	1343	19,19,21	0,0,1	29,22,15	6,3,1	137	73	3.6506e-05	0.0116744	1.0,1.0,0.918	0.72,0.796,0.889	0.171	17.1	17.1
18924	ENSG00000196199	MPHOSPH8	13	+	19670839	19670914	19670843	19670914	19670339	19670363	18924	8,8,8	0,0,0	15,18,6	3,4,1	77	73	0.000157591	0.0296662	1.0,1.0,1.0	0.826,0.81,0.85	0.171	17.1	17.1
5033	ENSG00000158864	NDUFS2	1	+	161210146	161210389	161210303	161210389	161209842	161209931	5033	94,66,56	7,2,7	50,60,65	0,1,0	230	73	2.42962e-06	0.00238849	0.81,0.913,0.717	1.0,0.95,1.0	-0.17	-17	17
6737	ENSG00000116698	SMG7	1	+	183517625	183517820	183517687	183517820	183515873	183515991	6737	22,23,27	30,39,35	7,13,9	38,51,43	135	73	5.25912e-06	0.00377278	0.284,0.242,0.294	0.091,0.121,0.102	0.169	16.9	16.9
24159	ENSG00000161904	LEMD2	6	-	33784351	33784519	33784351	33784427	33786733	33787001	24159	11,14,15	15,19,19	14,3,3	31,31,27	165	73	0.000170235	0.030949	0.245,0.246,0.259	0.167,0.041,0.047	0.165	16.5	16.5
10171	ENSG00000156504	FAM122B	X	-	134769566	134772283	134769566	134771354	134781820	134781917	10171	486444408	0,0,0	333386381	9,3,4	1002	73	6.71705e-08	0.000188301	1.0,1.0,1.0	0.729,0.904,0.874	0.164	16.4	16.4
23965	ENSG00000143702	CEP170	1	-	243156220	243156455	243156220	243156347	243164283	243166116	23965	46,39,31	0,0,0	34,36,32	3,3,2	181	73	8.16453e-05	0.0200659	1.0,1.0,1.0	0.82,0.829,0.866	0.162	16.2	16.2
2193	ENSG00000198721	ECI2	6	-	4133548	4133711	4133548	4133701	4135510	4135597	2193	551558427	309290230	395359353	388387356	83	73	2.96966e-10	1.97059e-06	0.611,0.629,0.62	0.472,0.449,0.466	0.158	15.8	15.8
25314	ENSG00000011009	LYPLA2	1	+	23793007	23793198	23793150	23793198	23792556	23792760	25314	102,89,94	4,9,6	136,86,105	1,0,0	216	73	6.71059e-08	0.000188301	0.896,0.77,0.841	0.979,1.0,1.0	-0.157	-15.7	15.7
22256	ENSG00000198563	DDX39B	6	-	31540321	31540664	31540321	31540534	31541949	31542448	22256	310316283	60,95,63	414303261	161117147	203	73	3.06488e-05	0.0110804	0.65,0.545,0.618	0.48,0.482,0.39	0.154	15.4	15.4
7013	ENSG00000149923	PPP4C	16	+	30082745	30083567	30083393	30083567	30082483	30082534	7013	285277236	2,0,4	356287228	14,11,3	721	73	0.0001761	0.0314477	0.935,1.0,0.857	0.72,0.725,0.885	0.154	15.4	15.4
26693	ENSG00000182149	IST1	16	+	71924772	71924817	71924810	71924817	71923291	71923380	26693	50,52,53	1,0,2	45,47,38	4,9,6	111	73	3.72513e-06	0.00308988	0.97,1.0,0.946	0.881,0.774,0.806	0.152	15.2	15.2
5748	ENSG00000153827	TRIP12	2	-	229805729	229805883	229805729	229805802	229807707	229807864	5748	149157147	4,11,10	101166108	22,19,17	154	73	4.1823e-05	0.0126149	0.946,0.871,0.875	0.685,0.806,0.751	0.15	15	15
14957	ENSG00000139220	PPFIA2	12	-	81281256	81281450	81281256	81281432	81294834	81295035	14957	3,15,3	0,0,1	15,14,18	4,4,4	91	73	0.000116912	0.0260773	1.0,1.0,0.706	0.751,0.737,0.783	0.145	14.5	14.5
12567	ENSG00000085788	DDHD2	8	+	38251911	38252028	38251920	38252028	38249774	38249803	12567	35,19,30	0,9,5	37,39,37	0,2,1	82	73	0.000263921	0.0416979	1.0,0.653,0.842	1.0,0.946,0.971	-0.141	-14.1	14.1
24213	ENSG00000141452	C18orf8	18	+	23527713	23527901	23527794	23527901	23526636	23526765	24213	13,8,21	48,31,23	6,2,3	36,40,47	154	73	1.54434e-05	0.00819828	0.114,0.109,0.302	0.073,0.023,0.029	0.133	13.3	13.3
13076	ENSG00000185324	CDK10	16	+	89695594	89696354	89695728	89696354	89695292	89695345	13076	107,92,72	0,0,0	155106101	4,7,7	207	73	5.15518e-07	0.000804905	1.0,1.0,1.0	0.932,0.842,0.836	0.13	13	13
13359	ENSG00000115524	SF3B1	2	-	197398968	197399038	197398968	197398975	197400054	197400166	13359	7,5,6	0,0,1	21,18,10	1,6,1	136	73	0.000202666	0.0340466	1.0,1.0,0.763	0.919,0.617,0.843	0.128	12.8	12.8
1987	ENSG00000064393	HIPK2	7	-	139614285	139614493	139614285	139614412	139620400	139620563	1987	234346247	33,37,48	179202161	62,51,35	154	73	0.000309353	0.0466544	0.771,0.816,0.709	0.578,0.652,0.686	0.127	12.7	12.7
14881	ENSG00000189091	SF3B3	16	+	70554445	70554597	70554493	70554597	70548369	70548442	14881	126168147	15,14,8	106152119	0,0,1	121	73	8.63686e-11	1.14624e-06	0.835,0.879,0.917	1.0,1.0,0.986	-0.118	-11.8	11.8
20964	ENSG00000123562	MORF4L2	X	-	103678498	103678651	103678498	103678600	103684680	103684729	20964	240212211	47,25,25	242257272	76,57,71	124	73	0.000147483	0.0289348	0.75,0.833,0.832	0.652,0.726,0.693	0.115	11.5	11.5
250	ENSG00000214087	ARL16	17	-	81682033	81682675	81682033	81682149	81683012	81683118	250	98,103,92	63,67,42	130114102	52,29,27	599	73	0.000229584	0.0371576	0.159,0.158,0.211	0.234,0.324,0.315	-0.115	-11.5	11.5
11003	ENSG00000174547	MRPL11	11	-	66436815	66436909	66436815	66436817	66437103	66437263	11003	62,72,72	2,7,4	161132114	1,1,0	165	73	5.69333e-06	0.00397679	0.932,0.82,0.888	0.986,0.983,1.0	-0.11	-11	11
15232	ENSG00000145907	G3BP1	5	+	151786571	151786715	151786602	151786715	151771953	151772036	15232	157168151	12,23,28	297245270	79,66,62	104	73	0.000175385	0.0314477	0.902,0.837,0.791	0.725,0.723,0.753	0.11	11	11
20959	ENSG00000123562	MORF4L2	X	-	103678498	103678651	103678498	103678600	103685170	103685260	20959	280253258	83,100,84	300310310	185138166	124	73	0.000220376	0.0358862	0.665,0.598,0.644	0.488,0.569,0.524	0.109	10.9	10.9
7669	ENSG00000112130	RNF8	6	+	37368377	37369218	37368483	37369218	37360455	37360574	7669	7,17,16	27,26,31	3,1,5	26,38,18	179	73	2.64695e-05	0.0110804	0.096,0.211,0.174	0.045,0.011,0.102	0.108	10.8	10.8
8939	ENSG00000139197	PEX5	12	+	7202213	7202343	7202240	7202343	7201750	7201841	8939	0,1,1	30,37,22	5,11,2	43,24,37	100	73	3.2659e-05	0.0110804	0.0,0.019,0.032	0.078,0.251,0.038	-0.105	-10.5	10.5
2235	ENSG00000145191	EIF2B5	3	+	184141920	184142070	184141924	184142070	184140691	184140730	2235	12,6,6	35,74,53	2,5,1	79,71,61	77	73	0.00031634	0.0471721	0.245,0.071,0.097	0.023,0.063,0.015	0.104	10.4	10.4
18837	ENSG00000166681	NGFRAP1	X	+	103377462	103378077	103377509	103378077	103377027	103377106	18837	327285267	326243246	217181208	360233288	120	73	3.96028e-05	0.012223	0.379,0.416,0.398	0.268,0.321,0.305	0.1	10	10
6224	ENSG00000070214	SLC44A1	9	+	105389032	105397346	105389903	105397346	105385421	105385502	6224	453462371	3,3,7	520661573	0,3,0	944	73	0.000134185	0.0277895	0.921,0.923,0.804	1.0,0.945,1.0	-0.099	-9.9	9.9
15345	ENSG00000155827	RNF20	9	+	101535375	101535552	101535397	101535552	101533887	101533914	15345	2,1,1	48,40,37	9,2,6	27,30,37	95	73	0.000106966	0.0247978	0.031,0.019,0.02	0.204,0.049,0.111	-0.098	-9.8	9.8
14645	ENSG00000010803	SCMH1	1	-	41033982	41034119	41033982	41034048	41037361	41037541	14645	5,10,9	23,36,22	3,3,2	39,38,39	144	73	0.000142508	0.0284404	0.099,0.123,0.172	0.038,0.038,0.025	0.098	9.8	9.8
16889	ENSG00000164116	GUCY1A3	4	+	155696805	155697122	155696934	155697122	155667345	155667419	16889	260291314	4,5,6	218235303	18,12,14	202	73	1.43165e-05	0.0079167	0.959,0.955,0.95	0.814,0.876,0.887	0.096	9.6	9.6
10951	ENSG00000155959	VBP1	X	+	155220162	155220307	155220186	155220307	155216365	155216575	10951	50,26,25	10,3,1	34,37,43	1,2,0	97	73	0.000315616	0.0471721	0.79,0.867,0.95	0.962,0.933,1.0	-0.096	-9.6	9.6
16888	ENSG00000164116	GUCY1A3	4	+	155696755	155697122	155696934	155697122	155667345	155667419	16888	363393404	4,5,6	273324389	18,12,14	252	73	9.19124e-06	0.00567356	0.963,0.958,0.951	0.815,0.887,0.889	0.094	9.4	9.4
23835	ENSG00000127054	CPSF3L	1	-	1313731	1314105	1313731	1313921	1314300	1314365	23835	50,62,74	56,54,61	64,56,37	107,93,69	257	73	0.000194911	0.0332266	0.202,0.246,0.256	0.145,0.146,0.132	0.094	9.4	9.4
26081	ENSG00000243989	ACY1	3	+	51985206	51985450	51985360	51985450	51984046	51984158	26081	168187175	10,8,10	230150162	1,3,4	227	73	0.000193404	0.0332266	0.844,0.883,0.849	0.987,0.941,0.929	-0.094	-9.4	9.4
2325	ENSG00000147535	PLPP5	8	-	38267896	38268072	38267896	38267960	38268370	38268461	2325	47,58,43	119,83,69	49,63,34	212199166	185	73	1.82585e-06	0.00201089	0.135,0.216,0.197	0.084,0.111,0.075	0.093	9.3	9.3
8364	ENSG00000091073	DTX2	7	+	76503389	76503587	76503425	76503587	76502297	76502456	8364	1,3,0	53,65,59	10,7,3	33,53,30	109	73	3.56122e-06	0.00304921	0.012,0.03,0.0	0.169,0.081,0.063	-0.09	-9	9
17906	ENSG00000089053	ANAPC5	12	-	121328315	121328497	121328315	121328458	121330582	121330672	17906	346411363	54,45,27	401354343	88,70,61	112	73	9.113e-05	0.0221914	0.807,0.856,0.898	0.748,0.767,0.786	0.087	8.7	8.7
21570	ENSG00000128833	MYO5C	15	-	52242047	52242213	52242047	52242129	52244355	52244567	21570	100,99,90	3,7,3	132171115	0,1,0	157	73	2.45831e-05	0.0106969	0.939,0.868,0.933	1.0,0.988,1.0	-0.083	-8.3	8.3
3829	ENSG00000148180	GSN	9	+	121301923	121302167	121301962	121302167	121281469	121281562	3829	0,1,0	13,3,9	4,7,3	23,18,15	112	73	0.000185293	0.0323569	0.0,0.178,0.0	0.102,0.202,0.115	-0.08	-8	8
11892	ENSG00000125944	HNRNPR	1	-	23318482	23318697	23318482	23318688	23321527	23321663	11892	21,29,17	159113131	13,12,5	150175147	82	73	3.33962e-05	0.0110804	0.105,0.186,0.104	0.072,0.058,0.029	0.079	7.9	7.9
14863	ENSG00000259522	RP11-468E2.2	14	-	24183249	24183386	24183249	24183355	24183455	24183513	14863	7,10,8	54,50,37	1,1,6	57,61,49	104	73	0.000283594	0.0437641	0.083,0.123,0.132	0.012,0.011,0.079	0.079	7.9	7.9
1397	ENSG00000068120	COASY	17	+	42562611	42563322	42562932	42563322	42562127	42562219	1397	447501440	4,0,5	779535511	16,15,11	394	73	3.19395e-05	0.0110804	0.954,1.0,0.942	0.9,0.869,0.896	0.077	7.7	7.7
28491	ENSG00000163848	ZNF148	3	-	125313563	125313656	125313563	125313652	125323308	125323444	28491	38,35,43	9,1,1	40,42,35	0,1,0	77	73	0.000306559	0.0464971	0.8,0.971,0.976	1.0,0.976,1.0	-0.076	-7.6	7.6
2696	ENSG00000172932	ANKRD13D	11	+	67290591	67291521	67291475	67291521	67290329	67290446	2696	96117105	65,43,55	37,32,35	52,50,29	957	73	4.16641e-07	0.000691181	0.101,0.172,0.127	0.051,0.047,0.084	0.073	7.3	7.3
22731	ENSG00000165669	FAM204A	10	-	118336232	118336423	118336232	118336420	118341726	118341927	22731	83,49,65	1,1,0	67,65,59	8,4,5	76	73	2.56404e-05	0.010977	0.988,0.979,1.0	0.889,0.94,0.919	0.073	7.3	7.3
26694	ENSG00000182149	IST1	16	+	71924768	71924817	71924810	71924817	71923291	71923380	26694	116,123,95	1,0,2	106107102	4,9,6	115	73	2.15226e-05	0.00984957	0.987,1.0,0.968	0.944,0.883,0.915	0.071	7.1	7.1
28314	ENSG00000196497	IPO4	14	-	24187666	24187813	24187666	24187796	24188215	24188257	28314	0,1,0	25,33,24	1,6,6	44,48,35	90	73	0.000339965	0.0495807	0.0,0.024,0.0	0.018,0.092,0.122	-0.069	-6.9	6.9
11446	ENSG00000126214	KLC1	14	+	103679308	103679518	103679383	103679518	103677414	103677523	11446	15,16,18	70,85,63	7,6,5	83,96,73	148	73	3.01423e-05	0.0110804	0.096,0.085,0.124	0.04,0.03,0.033	0.067	6.7	6.7
25181	ENSG00000120709	FAM53C	5	+	138344824	138345609	138345395	138345609	138341808	138341866	25181	397454311	0,0,0	580471423	3,7,2	644	73	0.000291039	0.0446534	1.0,1.0,1.0	0.956,0.884,0.96	0.067	6.7	6.7
5351	ENSG00000076108	BAZ2A	12	-	56599963	56600117	56599963	56600096	56600200	56600490	5351	1,0,2	54,59,42	6,4,5	49,42,38	94	73	0.000161313	0.0299501	0.014,0.0,0.036	0.087,0.069,0.093	-0.066	-6.6	6.6
4605	ENSG00000158941	CCAR2	8	+	22617695	22617778	22617698	22617778	22617422	22617564	4605	67,84,52	9,4,3	79,82,44	1,0,1	76	73	7.29619e-05	0.0189865	0.877,0.953,0.943	0.987,1.0,0.977	-0.064	-6.4	6.4
16227	ENSG00000127481	UBR4	1	-	19151642	19151889	19151642	19151859	19152312	19152476	16227	1,5,9	44,43,50	0,1,0	22,44,36	103	73	0.000121891	0.0267384	0.016,0.076,0.113	0.0,0.016,0.0	0.063	6.3	6.3
17479	ENSG00000178999	AURKB	17	-	8207175	8207370	8207175	8207367	8207570	8207625	17479	0,2,0	44,51,39	6,2,9	63,64,70	76	73	0.000176782	0.0314477	0.0,0.036,0.0	0.084,0.029,0.11	-0.062	-6.2	6.2
18237	ENSG00000136875	PRPF4	9	+	113286192	113286290	113286231	113286290	113284294	113284389	18237	6,3,9	63,56,40	0,1,2	55,52,45	112	73	0.000131526	0.0277895	0.058,0.034,0.128	0.0,0.012,0.028	0.06	6	6
19503	ENSG00000103253	HAGHL	16	+	728793	728868	728796	728868	728503	728604	19503	67,63,49	0,2,1	133,60,72	11,8,2	76	73	0.000148255	0.0289348	1.0,0.968,0.979	0.921,0.878,0.972	0.059	5.9	5.9
20958	ENSG00000123562	MORF4L2	X	-	103678498	103678651	103678498	103678620	103685170	103685260	20958	227218214	9,6,4	236235256	10,26,19	104	73	0.00015433	0.0296662	0.947,0.962,0.974	0.943,0.864,0.904	0.057	5.7	5.7
25635	ENSG00000117528	ABCD3	1	+	94506495	94506642	94506537	94506642	94499494	94499614	25635	16,13,10	88,87,77	2,9,2	90,79,92	115	73	0.00015437	0.0296662	0.103,0.087,0.076	0.014,0.067,0.014	0.057	5.7	5.7
25359	ENSG00000129255	MPDU1	17	+	7585694	7585797	7585731	7585797	7583859	7583965	25359	20,7,17	96108119	7,8,4	157147124	110	73	4.65666e-05	0.0135826	0.121,0.041,0.087	0.029,0.035,0.021	0.055	5.5	5.5
11459	ENSG00000277972	CISD3	17	+	38730666	38730795	38730759	38730795	38730234	38730406	11459	130125112	299256206	131,81,100	516250265	166	73	0.000233592	0.0375772	0.161,0.177,0.193	0.1,0.125,0.142	0.055	5.5	5.5
16651	ENSG00000010017	RANBP9	6	-	13632369	13632521	13632369	13632518	13634430	13634552	16651	102,92,89	0,0,2	86,89,94	9,4,4	76	73	6.77604e-05	0.0181845	1.0,1.0,0.977	0.902,0.955,0.958	0.054	5.4	5.4
17534	ENSG00000121892	PDS5A	4	-	39876992	39877171	39876992	39877153	39879727	39879833	17534	0,3,1	79,70,72	6,8,6	67,74,76	91	73	0.000107439	0.0247978	0.0,0.033,0.011	0.067,0.08,0.06	-0.054	-5.4	5.4
6544	ENSG00000143416	SELENBP1	1	-	151365767	151366453	151365767	151365846	151366721	151366904	6544	947878812	15,7,3	140910711012	4,5,0	680	73	0.000208934	0.0348788	0.871,0.931,0.967	0.974,0.958,1.0	-0.054	-5.4	5.4
23842	ENSG00000127054	CPSF3L	1	-	1320455	1320682	1320455	1320529	1320995	1321093	23842	35,21,26	91,79,93	20,11,11	142,98,78	226	73	6.47691e-05	0.0178431	0.111,0.079,0.083	0.044,0.035,0.044	0.05	5	5
2332	ENSG00000170004	CHD3	17	+	7894414	7894488	7894432	7894488	7894114	7894265	2332	107,111,85	10,4,2	141138109	1,1,1	91	73	0.00013799	0.0281744	0.896,0.957,0.972	0.991,0.991,0.989	-0.049	-4.9	4.9
23646	ENSG00000173153	ESRRA	11	+	64314740	64314911	64314743	64314911	64314238	64314367	23646	130120111	3,3,1	182137108	8,14,7	76	73	0.000256118	0.0407074	0.977,0.975,0.991	0.956,0.904,0.937	0.049	4.9	4.9
14939	ENSG00000089157	RPLP0	12	-	120200729	120200891	120200729	120200831	120201082	120201211	14939	476511394	160415781339	808626574	188616621166	133	73	0.000180952	0.0318081	0.14,0.151,0.139	0.19,0.171,0.213	-0.048	-4.8	4.8
29790	ENSG00000066322	ELOVL1	1	-	43364927	43365097	43364927	43365008	43365185	43365260	29790	51,44,29	228194160	23,16,15	204194158	162	73	1.93388e-05	0.00933293	0.092,0.093,0.076	0.048,0.036,0.041	0.045	4.5	4.5
8807	ENSG00000124207	CSE1L	20	+	49096175	49096952	49096348	49096952	49094731	49094963	8807	123,73,94	233233170	61,61,81	250280206	246	73	0.000194505	0.0332266	0.135,0.085,0.141	0.068,0.061,0.104	0.043	4.3	4.3
164	ENSG00000168118	RAB4A	1	+	229297481	229297636	229297519	229297636	229295847	229295910	164	752600598	7,7,14	463367337	19,17,12	111	73	2.24713e-05	0.0101094	0.986,0.983,0.966	0.941,0.934,0.949	0.037	3.7	3.7
14726	ENSG00000137154	RPS6	9	-	19376493	19376667	19376493	19376651	19378367	19378412	14726	914704675	535041964002	933,909,90	569550285023	89	73	1.4446e-07	0.000319534	0.123,0.121,0.122	0.118,0.129,0.014	0.035	3.5	3.5
28351	ENSG00000078369	GNB1	1	-	1790564	1790608	1790564	1790596	1793244	1793311	28351	60,67,63	633616562	41,40,21	659573482	85	73	0.000107199	0.0247978	0.075,0.085,0.088	0.051,0.057,0.036	0.035	3.5	3.5
28250	ENSG00000188554	NBR1	17	+	43186200	43186444	43186249	43186444	43180794	43180817	28250	10,7,14	124120130	1,3,3	96,115,90	122	73	0.000195281	0.0332266	0.046,0.034,0.061	0.006,0.015,0.02	0.033	3.3	3.3
23837	ENSG00000127054	CPSF3L	1	-	1319380	1319843	1319380	1319524	1320455	1320496	23837	26,29,35	123,99,77	25,14,14	153127101	392	73	0.000112803	0.0255908	0.038,0.052,0.078	0.03,0.02,0.025	0.031	3.1	3.1
10339	ENSG00000181163	NPM1	5	+	171392912	171392945	171392913	171392945	171392709	171392816	10339	257251200	271723692247	259,231,24	277825322601	74	73	2.74476e-06	0.00260193	0.085,0.095,0.081	0.084,0.083,0.009	0.028	2.8	2.8
4889	ENSG00000130640	TUBGCP2	10	-	133299984	133300547	133299984	133300113	133302791	133302998	4889	5,16,7	69,84,87	23,13,20	62,49,66	507	73	8.00948e-05	0.0199088	0.01,0.027,0.011	0.051,0.037,0.042	-0.027	-2.7	2.7
14728	ENSG00000137154	RPS6	9	-	19376493	19376705	19376493	19376651	19378367	19378412	14728	922707678	535041964002	938,912,93	569550285023	127	73	8.94106e-09	3.95537e-05	0.09,0.088,0.089	0.086,0.094,0.011	0.025	2.5	2.5
19244	ENSG00000142515	KLK3	19	+	50858028	50858315	50858157	50858315	50856239	50856399	19244	167715261412	11,8,14	183314131128	36,12,23	202	73	0.000147557	0.0289348	0.982,0.986,0.973	0.948,0.977,0.947	0.023	2.3	2.3
27422	ENSG00000115286	NDUFS7	19	+	1394417	1395589	1395390	1395589	1393241	1393330	27422	103,118,87	181158124	88,54,48	279127109	1046	73	3.90769e-05	0.0122026	0.038,0.05,0.047	0.022,0.029,0.03	0.018	1.8	1.8
10946	ENSG00000142541	RPL13A	19	+	49491019	49491099	49491039	49491099	49490778	49490864	10946	264226200	302227332383	332,250,56	433230842665	93	73	0.000218957	0.0358751	0.064,0.061,0.062	0.057,0.06,0.016	0.018	1.8	1.8
22838	ENSG00000171863	RPS7	2	+	3575556	3575684	3575591	3575684	3575204	3575350	22838	23,10,24	1076963895	25,16,114	141610511284	108	73	2.74871e-05	0.0110804	0.014,0.007,0.018	0.012,0.01,0.057	-0.013	-1.3	1.3
2932	ENSG00000142937	RPS8	1	+	44777610	44777789	44777613	44777789	44776674	44776774	2932	72,53,66	656457865444	66,73,256	709060616040	76	73	1.24415e-06	0.00165118	0.01,0.009,0.012	0.009,0.011,0.039	-0.009	-0.9	0.9
10023	ENSG00000124357	NAGK	2	+	71075554	71076701	71076603	71076701	71073462	71073594	10023	76,61,46	5,0,1	87,73,57	0,0,0	1122	73	0.000347791	0.0504449	0.497,1.0,0.75	1.0,1.0,1.0	-0.251	-25.1	25.1
10139	ENSG00000172939	OXSR1	3	+	38242546	38242778	38242742	38242778	38236838	38236961	10139	14,5,6	41,53,40	4,2,4	64,70,61	269	73	0.000351296	0.0506764	0.085,0.025,0.039	0.017,0.008,0.017	0.036	3.6	3.6
14445	ENSG00000011021	CLCN6	1	+	11834463	11834590	11834483	11834590	11834235	11834395	14445	0,1,0	4,10,11	4,2,2	8,12,7	93	73	0.00035473	0.0508951	0.0,0.073,0.0	0.282,0.116,0.183	-0.169	-16.9	16.9
11491	ENSG00000134222	PSRC1	1	-	109280769	109281008	109280769	109280969	109281107	109281251	11491	19,17,8	7,4,1	32,13,16	2,0,1	112	73	0.00039594	0.0564356	0.639,0.735,0.839	0.912,1.0,0.912	-0.204	-20.4	20.4
5079	ENSG00000134575	ACP2	11	-	47240051	47240249	47240051	47240166	47242722	47242898	5079	107,91,132	0,3,1	157,108,81	10,5,3	156	73	0.000397598	0.0564356	1.0,0.934,0.984	0.88,0.91,0.927	0.067	6.7	6.7
16456	ENSG00000112339	HBS1L	6	-	135002781	135002833	135002781	135002830	135039572	135039767	16456	7,2,6	1,1,4	12,8,15	0,0,0	76	73	0.000400042	0.0564804	0.871,0.658,0.59	1.0,1.0,1.0	-0.294	-29.4	29.4
17562	ENSG00000186298	PPP1CC	12	-	110724659	110724722	110724659	110724698	110731883	110731901	17562	0,2,0	3,0,2	1,2,0	0,0,1	97	73	0.000404055	0.0567452	0.0,1.0,0.0	1.0,1.0,0.0	-0.333	-33.3	33.3
27381	ENSG00000140577	CRTC3	15	+	90617882	90617968	90617885	90617968	90614452	90614488	27381	4,5,7	3,1,2	8,7,4	0,0,0	76	73	0.000419105	0.058549	0.562,0.828,0.771	1.0,1.0,1.0	-0.28	-28	28
13776	ENSG00000257135	RP11-320M2.1	2	+	10450052	10450281	10450172	10450281	10449693	10449871	13776	33,35,33	1,0,0	28,27,28	2,2,3	193	73	0.0004238	0.0585881	0.926,1.0,1.0	0.841,0.836,0.779	0.157	15.7	15.7
17148	ENSG00000124789	NUP153	6	-	17669429	17669560	17669429	17669546	17674904	17675033	17148	6,3,5	48,53,53	1,2,0	57,61,66	87	73	0.000421925	0.0585881	0.095,0.045,0.073	0.015,0.027,0.0	0.057	5.7	5.7
2625	ENSG00000138448	ITGAV	2	+	186630796	186630858	186630799	186630858	186625472	186625587	2625	55,56,53	7,2,4	48,54,60	1,0,1	76	73	0.000430419	0.0591948	0.883,0.964,0.927	0.979,1.0,0.983	-0.063	-6.3	6.3
10948	ENSG00000142541	RPL13A	19	+	49490957	49491099	49491039	49491099	49490778	49490864	10948	272236204	302227332383	346,260,63	433230842665	155	73	0.000432691	0.0592006	0.041,0.039,0.039	0.036,0.038,0.011	0.011	1.1	1.1
23941	ENSG00000165905	GYLTL1B	11	+	45927314	45927593	45927444	45927593	45926770	45926871	23941	129132101	0,3,1	251137104	8,5,8	203	73	0.000435057	0.059219	1.0,0.941,0.973	0.919,0.908,0.824	0.088	8.8	8.8
18409	ENSG00000166436	TRIM66	11	-	8621031	8621321	8621031	8621237	8621644	8621819	18409	3,10,12	0,0,2	8,6,12	1,3,5	157	73	0.000440238	0.0595221	1.0,1.0,0.736	0.788,0.482,0.527	0.313	31.3	31.3
22397	ENSG00000157870	FAM213B	1	+	2588529	2588625	2588549	2588625	2588389	2588453	22397	15,5,13	48,54,40	6,4,2	76,52,41	93	73	0.000443185	0.0595221	0.197,0.068,0.203	0.058,0.057,0.037	0.105	10.5	10.5
30301	ENSG00000217442	SYCE3	22	-	50551196	50551402	50551196	50551397	50556296	50556432	30301	10,17,7	1,3,3	5,5,2	0,0,0	78	73	0.000444011	0.0595221	0.903,0.841,0.686	1.0,1.0,1.0	-0.19	-19	19
14262	ENSG00000130244	FAM98C	19	+	38405358	38405421	38405374	38405421	38404922	38405113	14262	3,3,4	0,3,3	3,8,1	0,1,0	89	73	0.000454142	0.0605743	1.0,0.451,0.522	1.0,0.868,1.0	-0.298	-29.8	29.8
28566	ENSG00000152223	EPG5	18	-	45882273	45882487	45882273	45882431	45884616	45884811	28566	10,17,15	0,0,0	19,18,9	0,6,1	129	73	0.000464934	0.0617037	1.0,1.0,1.0	1.0,0.629,0.836	0.178	17.8	17.8
11041	ENSG00000126522	ASL	7	+	66086498	66086662	66086584	66086662	66083076	66083174	11041	6,7,13	81,62,54	2,5,1	81,67,62	159	73	0.0004765	0.0623041	0.033,0.049,0.1	0.011,0.033,0.007	0.044	4.4	4.4
13606	ENSG00000255104	TBC1D26	17	+	15700134	15700366	15700207	15700366	15699740	15699777	13606	10,12,5	4,2,0	15,22,10	0,0,0	146	73	0.000473543	0.0623041	0.556,0.75,1.0	1.0,1.0,1.0	-0.231	-23.1	23.1
17102	ENSG00000112357	PEX7	6	+	136826313	136826469	136826318	136826469	136825213	136825271	17102	0,2,7	17,16,19	1,0,0	15,16,14	78	73	0.000474245	0.0623041	0.0,0.105,0.256	0.059,0.0,0.0	0.101	10.1	10.1
11767	ENSG00000197603	C5orf42	5	-	37213829	37214056	37213829	37213891	37221323	37221488	11767	1,3,1	0,0,0	1,0,3	1,2,0	238	73	0.000482167	0.0627361	1.0,1.0,1.0	0.235,0.0,1.0	0.588	58.8	58.8
21177	ENSG00000251602	RP11-521B24.3	14	-	105418938	105419109	105418938	105419080	105419563	105419739	21177	4,12,12	1,1,0	6,4,11	9,3,0	102	73	0.000495027	0.0640951	0.741,0.896,1.0	0.323,0.488,1.0	0.275	27.5	27.5
12497	ENSG00000117114	ADGRL2	1	+	81981789	81981976	81981807	81981976	81979868	81979960	12497	5,4,1	36,20,25	0,0,0	12,21,14	91	73	0.000505629	0.0650018	0.1,0.138,0.031	0.0,0.0,0.0	0.09	9	9
30270	ENSG00000067900	ROCK1	18	-	20967751	20967940	20967751	20967887	20968771	20968860	30270	82,72,49	3,4,4	116136105	2,1,0	126	73	0.000506927	0.0650018	0.941,0.912,0.877	0.971,0.987,1.0	-0.076	-7.6	7.6
13922	ENSG00000123836	PFKFB2	1	+	207060824	207060930	207060845	207060930	207054700	207054802	13922	1,0,3	3,5,1	1,1,3	1,0,1	94	73	0.000515121	0.0654204	0.206,0.0,0.7	0.437,1.0,0.7	-0.41	-41	41
14489	ENSG00000170248	PDCD6IP	3	+	33828837	33828969	33828852	33828969	33826479	33826580	14489	36,32,26	133,117,73	17,25,13	109138126	88	73	0.000513553	0.0654204	0.183,0.185,0.228	0.115,0.131,0.079	0.09	9	9
19150	ENSG00000117616	RSRP1	1	-	25243549	25244224	25243549	25243633	25245149	25245301	19150	185,154,94	8,5,2	123,98,126	2,0,1	664	73	0.00052664	0.0665647	0.718,0.772,0.838	0.871,1.0,0.933	-0.159	-15.9	15.9
26150	ENSG00000237289	CKMT1B	15	+	43597375	43598327	43598192	43598327	43596407	43596531	26150	51,101,57	95,136,89	85,117,95	79,108,89	890	73	0.000534051	0.0666096	0.042,0.057,0.05	0.081,0.082,0.081	-0.032	-3.2	3.2
30552	ENSG00000113119	TMCO6	5	+	140642906	140643041	140642924	140643041	140642585	140642671	30552	0,2,0	10,14,15	5,5,2	19,17,17	91	73	0.000534523	0.0666096	0.0,0.103,0.0	0.174,0.191,0.086	-0.116	-11.6	11.6
6162	ENSG00000110435	PDHX	11	+	34957362	34957583	34957383	34957583	34947505	34947606	6162	11,13,15	325356310	20,13,34	298248258	94	73	0.000530628	0.0666096	0.026,0.028,0.036	0.05,0.039,0.093	-0.031	-3.1	3.1
13000	ENSG00000158106	RHPN1	8	+	143379828	143380175	143380061	143380175	143379314	143379508	13000	26,35,14	0,0,0	39,33,19	2,2,2	306	73	0.000547952	0.0674914	1.0,1.0,1.0	0.823,0.797,0.694	0.229	22.9	22.9
25929	ENSG00000135956	TMEM127	2	-	96254832	96254997	96254832	96254977	96265137	96265512	25929	39,28,46	0,1,0	35,16,22	3,2,3	93	73	0.000549227	0.0674914	1.0,0.956,1.0	0.902,0.863,0.852	0.113	11.3	11.3
7881	ENSG00000197498	RPF2	6	+	110988987	110989064	110989027	110989064	110985009	110985138	7881	30,29,33	260230210	17,20,7	228209224	113	73	0.000545107	0.0674914	0.069,0.075,0.092	0.046,0.058,0.02	0.037	3.7	3.7
22882	ENSG00000138107	ACTR1A	10	-	102480794	102480989	102480794	102480965	102481131	102481172	22882	22,24,18	202185159	13,9,3	172154153	97	73	0.000560308	0.0679529	0.076,0.089,0.079	0.054,0.042,0.015	0.044	4.4	4.4
27440	ENSG00000007341	ST7L	1	-	112616812	112616895	112616812	112616844	112618908	112619189	27440	21,26,23	1,1,0	20,26,19	2,4,3	124	73	0.000560663	0.0679529	0.925,0.939,1.0	0.855,0.793,0.789	0.142	14.2	14.2
3237	ENSG00000140157	NIPA2	15	+	22858531	22858630	22858539	22858630	22853211	22853268	3237	7,13,17	154124121	6,6,4	177142152	81	73	0.000557127	0.0679529	0.039,0.086,0.112	0.03,0.037,0.023	0.049	4.9	4.9
28697	ENSG00000109046	WSB1	17	+	27307743	27309272	27309099	27309272	27306781	27306882	28697	502523467	48,43,36	631696685	31,37,31	1429	73	0.000569993	0.0687696	0.348,0.383,0.399	0.51,0.49,0.53	-0.133	-13.3	13.3
2373	ENSG00000173145	NOC3L	10	-	94361318	94361561	94361318	94361441	94361664	94361872	2373	4,2,1	0,0,0	0,2,1	2,0,1	193	73	0.000573096	0.0688312	1.0,1.0,1.0	0.0,1.0,0.274	0.575	57.5	57.5
9213	ENSG00000160305	DIP2A	21	+	46504357	46504489	46504360	46504489	46498581	46498833	9213	0,0,0	13,14,8	3,1,3	6,13,14	76	73	0.000578408	0.0691562	0.0,0.0,0.0	0.324,0.069,0.171	-0.188	-18.8	18.8
2943	ENSG00000112306	RPS12	6	+	132814711	132814782	132814731	132814782	132814440	132814613	2943	105,94,84	238820401787	171,100,54	432129573109	93	73	0.000601215	0.0715607	0.033,0.035,0.036	0.03,0.026,0.013	0.012	1.2	1.2
22483	ENSG00000115355	CCDC88A	2	-	55328293	55328435	55328293	55328432	55332565	55332693	22483	1,9,4	0,0,1	13,6,11	3,1,4	76	73	0.000605313	0.0717269	1.0,1.0,0.793	0.806,0.852,0.725	0.137	13.7	13.7
11059	ENSG00000160345	C9orf116	9	-	135498584	135498682	135498584	135498663	135499442	135499518	11059	4,5,2	19,14,17	5,8,3	3,1,5	92	73	0.000623202	0.0725511	0.143,0.221,0.085	0.569,0.864,0.323	-0.436	-43.6	43.6
21951	ENSG00000166887	VPS39	15	-	42162331	42162501	42162331	42162481	42163349	42163395	21951	2,4,7	49,37,39	0,2,0	32,48,34	93	73	0.000620527	0.0725511	0.031,0.078,0.123	0.0,0.032,0.0	0.067	6.7	6.7
23884	ENSG00000076685	NT5C2	10	-	103100778	103100964	103100778	103100943	103101044	103101102	23884	0,1,1	7,7,3	0,6,4	2,5,7	94	73	0.000620424	0.0725511	0.0,0.1,0.206	0.0,0.482,0.307	-0.161	-16.1	16.1
25798	ENSG00000103126	AXIN1	16	-	304303	304456	304303	304441	309972	310069	25798	1,3,4	11,9,9	2,0,0	22,11,16	88	73	0.000616401	0.0725511	0.07,0.217,0.269	0.07,0.0,0.0	0.162	16.2	16.2
3986	ENSG00000104517	UBR5	8	-	102293954	102294136	102293954	102294115	102294981	102295111	3986	6,11,15	51,59,46	1,3,4	33,45,49	94	73	0.000632387	0.0732989	0.084,0.126,0.202	0.023,0.049,0.06	0.093	9.3	9.3
1223	ENSG00000174197	MGA	15	+	41740036	41740203	41740056	41740203	41736180	41736698	1223	2,7,5	1,4,2	1,1,0	1,2,1	93	73	0.000647	0.0746666	0.611,0.579,0.662	0.44,0.282,0.0	0.377	37.7	37.7
10780	ENSG00000258555	SPECC1L-ADORA2A	22	+	24330242	24330431	24330255	24330431	24328851	24328919	10780	4,10,4	121125150	4,21,25	137157137	86	73	0.00065361	0.0751029	0.027,0.064,0.022	0.024,0.102,0.134	-0.049	-4.9	4.9
8054	ENSG00000082146	STRADB	2	+	201454745	201454852	201454748	201454852	201451733	201451938	8054	31,32,23	0,1,0	58,37,32	2,8,1	76	73	0.000661203	0.0756478	1.0,0.968,1.0	0.965,0.816,0.968	0.073	7.3	7.3
18179	ENSG00000143442	POGZ	1	-	151411624	151411798	151411624	151411771	151412295	151412396	18179	6,4,4	40,32,29	3,0,0	31,42,26	100	73	0.000678269	0.0758954	0.099,0.084,0.091	0.066,0.0,0.0	0.069	6.9	6.9
25671	ENSG00000132437	DDC	7	-	50492992	50493117	50492992	50493005	50495349	50495417	25671	14,9,9	0,2,0	26,20,19	3,7,4	185	73	0.000677392	0.0758954	1.0,0.64,1.0	0.774,0.53,0.652	0.228	22.8	22.8
27318	ENSG00000115414	FN1	2	-	215371908	215372300	215371908	215372015	215373321	215373411	27318	63,48,35	0,2,1	43,40,32	4,7,1	358	73	0.000668387	0.0758954	1.0,0.83,0.877	0.687,0.538,0.867	0.205	20.5	20.5
28150	ENSG00000259146	RP1-261D10.2	14	-	71294036	71294280	71294036	71294156	71295262	71295456	28150	5,3,3	0,0,0	10,4,5	0,2,3	197	73	0.000676838	0.0758954	1.0,1.0,1.0	1.0,0.426,0.382	0.397	39.7	39.7
28151	ENSG00000259146	RP1-261D10.2	14	-	71294036	71294267	71294036	71294156	71295262	71295456	28151	7,2,3	0,0,0	10,4,4	0,2,3	184	73	0.000669963	0.0758954	1.0,1.0,1.0	1.0,0.442,0.346	0.404	40.4	40.4
6022	ENSG00000124535	WRNIP1	6	+	2770119	2770361	2770194	2770361	2768690	2768882	6022	192149161	7,10,6	165150146	2,2,2	148	73	0.000680522	0.0758954	0.931,0.88,0.93	0.976,0.974,0.973	-0.061	-6.1	6.1
20514	ENSG00000105576	TNPO2	19	-	12702071	12702219	12702071	12702147	12702822	12702918	20514	31,19,10	70,62,49	17,16,7	87,98,88	145	73	0.000685542	0.0761353	0.182,0.134,0.093	0.09,0.076,0.039	0.068	6.8	6.8
15020	ENSG00000074356	NCBP3	17	-	3812493	3812722	3812493	3812654	3813116	3813250	15020	31,48,26	9,7,10	31,36,34	28,25,19	141	73	0.000705657	0.0780428	0.641,0.78,0.574	0.364,0.427,0.481	0.241	24.1	24.1
7230	ENSG00000116809	ZBTB17	1	-	15946153	15946316	15946153	15946294	15946934	15947123	7230	1,0,2	17,20,12	6,3,2	19,5,10	95	73	0.000712032	0.078421	0.043,0.0,0.114	0.195,0.316,0.133	-0.162	-16.2	16.2
8299	ENSG00000144161	ZC3H8	2	-	112230702	112230950	112230702	112230851	112231837	112231930	8299	40,48,48	0,0,1	23,34,26	2,1,4	172	73	0.000717645	0.0787126	1.0,1.0,0.953	0.83,0.935,0.734	0.151	15.1	15.1
10355	ENSG00000126460	PRRG2	19	+	49583374	49583717	49583544	49583717	49583206	49583304	10355	6,10,16	3,3,0	8,12,3	0,0,1	243	73	0.000722814	0.0789533	0.375,0.5,1.0	1.0,1.0,0.474	-0.2	-20	20
16935	ENSG00000110713	NUP98	11	-	3712563	3712808	3712563	3712728	3713817	3713991	16935	23,11,13	137125116	8,6,6	115128153	153	73	0.000733924	0.0798383	0.074,0.04,0.051	0.032,0.022,0.018	0.031	3.1	3.1
903	ENSG00000067066	SP100	2	+	230473323	230473440	230473383	230473440	230470014	230470098	903	2,2,1	1,4,0	3,6,2	0,0,0	133	73	0.00073709	0.0798554	0.523,0.215,1.0	1.0,1.0,1.0	-0.421	-42.1	42.1
16796	ENSG00000265401	RP11-138I1.4	17	-	16382151	16382351	16382151	16382339	16382567	16382669	16796	257169184	4,9,4	250195186	16,19,9	85	73	0.00075974	0.0819747	0.982,0.942,0.975	0.931,0.898,0.947	0.041	4.1	4.1
16327	ENSG00000079313	REXO1	19	-	1817218	1817458	1817218	1817329	1817706	1817780	16327	17,4,6	20,18,19	3,2,1	21,14,15	202	73	0.000768236	0.0825559	0.235,0.074,0.102	0.049,0.049,0.024	0.096	9.6	9.6
14363	ENSG00000272980	RP11-517H2.6	6	+	167033841	167033971	167033874	167033971	167032602	167032642	14363	1,1,1	50,49,50	2,6,6	32,62,43	106	73	0.000775947	0.0829927	0.014,0.014,0.014	0.041,0.062,0.088	-0.05	-5	5
17763	ENSG00000104131	EIF3J	15	+	44562810	44563029	44562950	44563029	44561017	44561742	17763	129,93,96	3,4,2	73,109,88	8,11,6	213	73	0.000778555	0.0829927	0.936,0.888,0.943	0.758,0.773,0.834	0.134	13.4	13.4
5292	ENSG00000127863	TNFRSF19	13	+	23668670	23668917	23668691	23668917	23667979	23668082	5292	4,8,1	28,36,32	0,1,2	48,29,29	94	73	0.000790548	0.083934	0.1,0.147,0.024	0.0,0.026,0.051	0.065	6.5	6.5
8870	ENSG00000213585	VDAC1	5	-	134002592	134002800	134002592	134002797	134004646	134004742	8870	6,4,4	0,0,1	3,2,2	2,2,1	76	73	0.000805655	0.0851973	1.0,1.0,0.793	0.59,0.49,0.658	0.352	35.2	35.2
23313	ENSG00000100239	PPP6R2	22	+	50388985	50389111	50389033	50389111	50372071	50372150	23313	11,5,2	1,2,3	6,11,1	0,0,1	121	73	0.000809938	0.0853103	0.869,0.601,0.287	1.0,1.0,0.376	-0.206	-20.6	20.6
9825	ENSG00000053747	LAMA3	18	+	23775748	23775923	23775791	23775923	23773496	23773587	9825	2,0,1	10,18,20	5,7,5	24,30,20	116	73	0.000817501	0.0857665	0.112,0.0,0.031	0.116,0.128,0.136	-0.079	-7.9	7.9
1903	ENSG00000138867	GUCD1	22	-	24543841	24544083	24543841	24543954	24546913	24547005	1903	253293252	1,1,2	341283267	6,10,2	202	73	0.00082813	0.0862002	0.989,0.991,0.979	0.954,0.911,0.98	0.038	3.8	3.8
21199	ENSG00000232956	SNHG15	7	-	44983821	44984067	44983821	44984046	44984356	44984426	21199	2,6,4	37,31,56	0,0,2	61,32,42	94	73	0.000826949	0.0862002	0.04,0.131,0.053	0.0,0.0,0.036	0.063	6.3	6.3
17515	ENSG00000109881	CCDC34	11	-	27338097	27338239	27338097	27338235	27338880	27339035	17515	2,2,2	4,10,5	0,0,0	3,4,2	77	73	0.000835222	0.0865988	0.322,0.159,0.275	0.0,0.0,0.0	0.252	25.2	25.2
11316	ENSG00000160999	SH2B2	7	+	102314511	102314547	102314514	102314547	102314335	102314427	11316	9,17,8	3,1,3	21,13,7	1,0,0	76	73	0.000843478	0.0869899	0.742,0.942,0.719	0.953,1.0,1.0	-0.183	-18.3	18.3
16486	ENSG00000243147	MRPL33	2	+	27774405	27774526	27774423	27774526	27772673	27772692	16486	46,44,47	336248268	26,33,17	297269254	91	73	0.000845548	0.0869899	0.099,0.125,0.123	0.066,0.09,0.051	0.047	4.7	4.7
3743	ENSG00000149657	LSM14B	20	+	62126225	62126439	62126303	62126439	62124616	62124780	3743	12,19,13	48,41,36	13,8,2	66,63,36	151	73	0.000859032	0.0880358	0.108,0.183,0.149	0.087,0.058,0.026	0.09	9	9
7677	ENSG00000023191	RNH1	11	-	502061	502249	502061	502181	504823	505022	7677	311274234	25,40,38	289248188	53,55,51	141	73	0.000891928	0.0910555	0.866,0.78,0.761	0.738,0.7,0.656	0.104	10.4	10.4
21168	ENSG00000137996	RTCA	1	+	100268073	100268295	100268136	100268295	100266523	100266624	21168	4,9,4	3,2,2	16,11,18	2,0,1	136	73	0.000897837	0.0913076	0.417,0.707,0.518	0.811,1.0,0.906	-0.358	-35.8	35.8
8953	ENSG00000108509	CAMTA2	17	-	4982088	4982227	4982088	4982175	4982756	4982892	8953	3,7,3	10,8,6	10,5,5	3,2,2	125	73	0.000905248	0.0917099	0.149,0.338,0.226	0.661,0.593,0.593	-0.378	-37.8	37.8
27681	ENSG00000149100	EIF3M	11	+	32586981	32587144	32587011	32587144	32583831	32583929	27681	46,25,26	383304307	19,19,23	408377373	103	73	0.000912054	0.0920481	0.078,0.055,0.057	0.032,0.034,0.042	0.027	2.7	2.7
18835	ENSG00000105618	PRPF31	19	+	54129251	54129370	54129271	54129370	54129056	54129185	18835	1,1,2	60,43,51	6,11,1	71,65,45	93	73	0.000923963	0.0925462	0.013,0.018,0.03	0.062,0.117,0.017	-0.045	-4.5	4.5
5078	ENSG00000134575	ACP2	11	-	47240051	47240198	47240051	47240166	47242722	47242898	5078	21,23,33	0,3,1	43,21,23	10,5,3	105	73	0.000921717	0.0925462	1.0,0.842,0.958	0.749,0.745,0.842	0.155	15.5	15.5
10791	ENSG00000102547	CAB39L	13	-	49331946	49332162	49331946	49332090	49339676	49339742	10791	8,12,8	119,107,77	6,0,6	130130126	145	73	0.00095559	0.0953542	0.033,0.053,0.05	0.023,0.0,0.023	0.03	3	3
19714	ENSG00000130725	UBE2M	19	-	58556686	58556827	58556686	58556796	58556891	58556930	19714	2,2,1	0,2,0	1,3,1	1,4,3	104	73	0.000978182	0.0971106	1.0,0.412,1.0	0.412,0.345,0.19	0.488	48.8	48.8
6030	ENSG00000154582	TCEB1	8	-	73955646	73955779	73955646	73955761	73955910	73956054	6030	0,1,0	2,3,2	2,1,3	2,3,6	91	73	0.000980509	0.0971106	0.0,0.211,0.0	0.445,0.211,0.286	-0.244	-24.4	24.4
10643	ENSG00000179364	PACS2	14	+	105380953	105381099	105380956	105381099	105380079	105380154	10643	5,4,3	27,23,19	1,1,0	21,12,9	76	73	0.000990478	0.0977333	0.151,0.143,0.132	0.044,0.074,0.0	0.103	10.3	10.3
28552	ENSG00000099977	DDT	22	-	23973103	23973347	23973103	23973185	23973767	23973943	28552	7,11,9	0,1,0	10,10,8	1,3,1	235	73	0.00101315	0.0996006	1.0,0.774,1.0	0.756,0.509,0.713	0.265	26.5	26.5
16875	ENSG00000080839	RBL1	20	-	37040152	37040303	37040152	37040285	37044085	37044250	16875	0,0,0	11,4,7	0,4,3	8,14,6	91	73	0.00102151	0.0999259	0.0,0.0,0.0	0.0,0.186,0.286	-0.157	-15.7	15.7
957	ENSG00000135341	MAP3K7	6	-	90560075	90560234	90560075	90560214	90561621	90561667	957	7,1,2	5,11,6	2,0,0	7,10,3	93	73	0.00102399	0.0999259	0.524,0.067,0.207	0.183,0.0,0.0	0.205	20.5	20.5
3180	ENSG00000117399	CDC20	1	+	43360481	43360593	43360498	43360593	43360192	43360389	3180	15,8,7	149125119	6,8,3	216209190	90	73	0.00103567	0.100695	0.075,0.049,0.046	0.022,0.03,0.013	0.035	3.5	3.5
19705	ENSG00000111206	FOXM1	12	-	2864682	2864755	2864682	2864752	2865354	2865399	19705	19,11,8	30,44,31	8,16,10	87,112,66	76	73	0.0010488	0.101329	0.378,0.194,0.199	0.081,0.121,0.127	0.147	14.7	14.7
29804	ENSG00000196756	SNHG17	20	-	38425934	38426052	38425934	38426048	38426418	38426503	29804	0,2,4	1,2,6	0,0,2	4,9,7	77	73	0.00104982	0.101329	0.0,0.487,0.387	0.0,0.0,0.213	0.22	22	22
17391	ENSG00000242114	MTFP1	22	+	30427101	30427151	30427121	30427151	30426761	30426844	17391	0,0,1	2,2,2	1,3,1	1,1,2	93	73	0.00105403	0.101367	0.0,0.0,0.282	0.44,0.702,0.282	-0.381	-38.1	38.1
10011	ENSG00000116198	CEP104	1	-	3847474	3847631	3847474	3847613	3848607	3848781	10011	10,4,10	17,18,26	1,4,3	22,34,19	91	73	0.00106643	0.101858	0.321,0.151,0.236	0.035,0.086,0.112	0.158	15.8	15.8
3780	ENSG00000109819	PPARGC1A	4	-	23824279	23824384	23824279	23824353	23824462	23824508	3780	0,2,0	2,5,4	4,4,1	5,5,5	104	73	0.00106681	0.101858	0.0,0.219,0.0	0.36,0.36,0.123	-0.208	-20.8	20.8
23363	ENSG00000100908	EMC9	14	-	24139544	24139789	24139544	24139614	24140888	24140965	23363	48,52,65	37,29,29	48,49,61	103,44,50	248	73	0.00108246	0.102614	0.276,0.345,0.398	0.121,0.247,0.264	0.129	12.9	12.9
28887	ENSG00000073331	ALPK1	4	+	112377677	112377898	112377729	112377898	112315800	112315852	28887	4,4,8	0,1,0	2,4,2	3,2,0	125	73	0.00107872	0.102614	1.0,0.7,1.0	0.28,0.539,1.0	0.294	29.4	29.4
28152	ENSG00000259146	RP1-261D10.2	14	-	71294036	71294252	71294036	71294156	71295262	71295456	28152	2,1,4	0,0,0	9,4,5	0,2,3	169	73	0.0010902	0.10298	1.0,1.0,1.0	1.0,0.463,0.419	0.373	37.3	37.3
5636	ENSG00000130731	C16orf13	16	-	634736	634935	634736	634923	635280	635340	5636	35,37,31	9,0,1	36,14,17	0,0,1	85	73	0.00109702	0.103256	0.77,1.0,0.964	1.0,1.0,0.936	-0.067	-6.7	6.7
27317	ENSG00000115414	FN1	2	-	215371908	215372375	215371908	215372015	215373321	215373411	27317	90,79,56	0,2,1	73,72,63	4,7,1	433	73	0.00111722	0.104432	1.0,0.869,0.904	0.755,0.634,0.914	0.157	15.7	15.7
2885	ENSG00000173898	SPTBN2	11	-	66686993	66687215	66686993	66687167	66687426	66687647	2885	11,10,0	50,62,34	1,3,1	50,42,35	121	73	0.00111738	0.104432	0.117,0.089,0.0	0.012,0.041,0.017	0.045	4.5	4.5
2317	ENSG00000166997	CNPY4	7	+	100124431	100124631	100124513	100124631	100122783	100122906	2317	4,8,5	2,6,6	1,5,3	12,14,12	155	73	0.00113051	0.105264	0.485,0.386,0.282	0.038,0.144,0.105	0.289	28.9	28.9
5077	ENSG00000134575	ACP2	11	-	47240051	47240247	47240051	47240166	47242722	47242898	5077	52,43,68	0,3,1	84,66,50	10,5,3	154	73	0.00113422	0.105264	1.0,0.872,0.97	0.799,0.862,0.888	0.098	9.8	9.8
15145	ENSG00000165699	TSC1	9	-	132906730	132906855	132906730	132906835	132907300	132907370	15145	0,0,0	13,10,8	2,4,1	11,17,9	93	73	0.0011541	0.106365	0.0,0.0,0.0	0.125,0.156,0.08	-0.12	-12	12
8017	ENSG00000241058	NSUN6	10	-	18548111	18548247	18548111	18548237	18551822	18551971	8017	2,4,3	21,16,21	0,0,2	22,27,28	83	73	0.00115379	0.106365	0.077,0.18,0.112	0.0,0.0,0.059	0.103	10.3	10.3
8728	ENSG00000148444	COMMD3	10	+	22318271	22318713	22318652	22318713	22318104	22318168	8728	159,123,78	5,3,0	119,110,91	0,1,0	454	73	0.00116563	0.107056	0.836,0.868,1.0	1.0,0.946,1.0	-0.081	-8.1	8.1
30046	ENSG00000139178	C1RL	12	-	7099685	7099807	7099685	7099760	7099900	7100026	30046	0,1,0	2,5,2	3,3,2	5,9,8	120	73	0.0011782	0.107838	0.0,0.108,0.0	0.267,0.169,0.132	-0.153	-15.3	15.3
26993	ENSG00000154174	TOMM70A	3	-	100369037	100369178	100369037	100369135	100372605	100372722	26993	13,12,12	145135117	17,23,22	99110108	116	73	0.00118253	0.107863	0.053,0.053,0.061	0.098,0.116,0.114	-0.054	-5.4	5.4
11058	ENSG00000160345	C9orf116	9	-	135498584	135498680	135498584	135498663	135499442	135499518	11058	4,5,3	19,14,17	5,7,3	3,1,5	90	73	0.00121222	0.109194	0.146,0.225,0.125	0.575,0.85,0.327	-0.419	-41.9	41.9
15608	ENSG00000049245	VAMP3	1	+	7773434	7773511	7773441	7773511	7772706	7773198	15608	0,0,1	10,5,7	2,5,1	14,12,13	80	73	0.00121664	0.109194	0.0,0.0,0.115	0.115,0.275,0.066	-0.114	-11.4	11.4
1871	ENSG00000171960	PPIH	1	+	42675287	42675448	42675366	42675448	42667363	42667440	1871	4,10,11	0,0,2	9,25,9	7,3,1	152	73	0.0012177	0.109194	1.0,1.0,0.725	0.382,0.8,0.812	0.244	24.4	24.4
19028	ENSG00000124333	VAMP7	X	+	155900496	155900587	155900499	155900587	155898111	155898249	19028	94101121	6,7,1	121133111	0,2,0	76	73	0.00120149	0.109194	0.938,0.933,0.991	1.0,0.985,1.0	-0.041	-4.1	4.1
3595	ENSG00000234722	LINC01287	7	-	153405492	153405693	153405492	153405598	153413612	153413936	3595	1,1,0	1,8,4	5,5,5	9,16,5	168	73	0.00120841	0.109194	0.303,0.052,0.0	0.194,0.12,0.303	-0.087	-8.7	8.7
23033	ENSG00000280927	CTBP1-AS	4	+	1215545	1215690	1215592	1215690	1212674	1212770	23033	2,3,8	2,3,0	16,5,10	0,0,0	120	73	0.0012225	0.109255	0.378,0.378,1.0	1.0,1.0,1.0	-0.415	-41.5	41.5
8431	ENSG00000105372	RPS19	19	+	41861099	41861212	41861111	41861212	41860774	41860845	8431	196155152	139412971054	241,177,38	189813701218	85	73	0.00123254	0.109416	0.108,0.093,0.11	0.098,0.1,0.026	0.029	2.9	2.9
9951	ENSG00000148399	DPH7	9	-	137575708	137575923	137575708	137575894	137576079	137576167	9951	1,3,9	0,1,1	6,3,4	4,1,2	102	73	0.00123071	0.109416	1.0,0.682,0.866	0.518,0.682,0.589	0.253	25.3	25.3
3810	ENSG00000049759	NEDD4L	18	+	58340990	58341169	58341037	58341169	58335477	58335537	3810	46,66,56	91,114,80	41,58,31	144120111	120	73	0.00125314	0.110873	0.235,0.26,0.299	0.148,0.227,0.145	0.091	9.1	9.1
5040	ENSG00000100075	SLC25A1	22	-	19176420	19176633	19176420	19176494	19176845	19176903	5040	10,23,17	3,3,0	26,14,11	0,1,0	212	73	0.0012676	0.111781	0.534,0.725,1.0	1.0,0.828,1.0	-0.19	-19	19
14770	ENSG00000105792	CFAP69	7	+	90287501	90287749	90287723	90287749	90286280	90286399	14770	13,19,31	2,0,4	15,30,30	2,0,0	295	73	0.00128132	0.112616	0.617,1.0,0.657	0.65,1.0,1.0	-0.125	-12.5	12.5
27057	ENSG00000185100	ADSSL1	14	+	104739749	104739816	104739766	104739816	104739327	104739378	27057	15,12,16	2,3,2	10,12,10	1,0,0	90	73	0.00128575	0.112633	0.859,0.764,0.866	0.89,1.0,1.0	-0.134	-13.4	13.4
30066	ENSG00000054965	FAM168A	11	-	73407534	73407679	73407534	73407643	73409486	73409661	30066	2,12,4	16,39,28	3,0,1	26,26,18	109	73	0.00129504	0.113073	0.077,0.171,0.087	0.072,0.0,0.036	0.076	7.6	7.6
16577	ENSG00000111676	ATN1	12	+	6933839	6934028	6933855	6934028	6928312	6928384	16577	88,85,97	0,3,4	45,57,56	6,5,5	89	73	0.00130185	0.113295	1.0,0.959,0.952	0.86,0.903,0.902	0.082	8.2	8.2
8825	ENSG00000160917	CPSF4	7	+	99453965	99454136	99454040	99454136	99452352	99452440	8825	118,105,90	62,45,33	74,106,73	70,66,57	148	73	0.00132113	0.114598	0.484,0.535,0.574	0.343,0.442,0.387	0.14	14	14
1472	ENSG00000141013	GAS8	16	+	90042312	90042526	90042469	90042526	90040299	90040509	1472	10,7,11	10,20,8	6,7,7	40,23,29	230	73	0.00132779	0.1148	0.241,0.1,0.304	0.045,0.088,0.071	0.147	14.7	14.7
13921	ENSG00000123836	PFKFB2	1	+	207060821	207060930	207060845	207060930	207054700	207054802	13921	6,0,4	3,5,1	2,2,3	1,0,1	97	73	0.00133884	0.115379	0.601,0.0,0.751	0.601,1.0,0.693	-0.314	-31.4	31.4
26125	ENSG00000125629	INSIG2	2	+	118107051	118107189	118107089	118107189	118106736	118106903	26125	4,3,6	49,38,51	0,0,2	36,46,40	111	73	0.00135008	0.115597	0.051,0.049,0.072	0.0,0.0,0.032	0.047	4.7	4.7
9871	ENSG00000142733	MAP3K6	1	-	27355390	27355469	27355390	27355426	27355668	27355745	9871	60,49,41	0,4,5	67,53,48	0,0,1	116	73	0.0013459	0.115597	1.0,0.885,0.838	1.0,1.0,0.968	-0.082	-8.2	8.2
14862	ENSG00000259522	RP11-468E2.2	14	-	24183249	24183383	24183249	24183355	24183455	24183513	14862	7,9,8	54,50,37	2,1,6	57,61,49	101	73	0.00136708	0.116677	0.086,0.115,0.135	0.025,0.012,0.081	0.073	7.3	7.3
27446	ENSG00000143847	PPFIA4	1	+	203049131	203049286	203049164	203049286	203048917	203048980	27446	1,0,3	0,2,2	3,1,1	0,0,0	106	73	0.00138007	0.117408	1.0,0.0,0.508	1.0,1.0,1.0	-0.497	-49.7	49.7
27526	ENSG00000213563	C8orf82	8	-	144528023	144528230	144528023	144528072	144528760	144529132	27526	119,109,85	75,84,53	67,61,44	93,55,46	231	73	0.00140744	0.119052	0.334,0.291,0.336	0.185,0.26,0.232	0.095	9.5	9.5
5100	ENSG00000148153	INIP	9	-	112689526	112689643	112689526	112689617	112694130	112694233	5100	1,1,5	86,86,73	7,7,8	81,73,81	99	73	0.00140837	0.119052	0.009,0.009,0.048	0.06,0.066,0.068	-0.043	-4.3	4.3
22045	ENSG00000107223	EDF1	9	-	136862525	136862761	136862525	136862726	136862905	136862999	22045	18,13,16	0,2,1	33,20,12	5,3,7	108	73	0.00141657	0.119365	1.0,0.815,0.915	0.817,0.818,0.537	0.186	18.6	18.6
9314	ENSG00000197724	PHF2	9	+	93659370	93659600	93659510	93659600	93658144	93658236	9314	6,9,4	29,18,20	0,0,3	10,18,8	213	73	0.00143681	0.120688	0.066,0.146,0.064	0.0,0.0,0.114	0.054	5.4	5.4
9586	ENSG00000231500	RPS18	6	+	33275940	33276066	33275964	33276066	33275796	33275883	9586	575496445	693366465588	622523230	825770136845	97	73	0.00145579	0.121896	0.059,0.053,0.057	0.054,0.053,0.025	0.012	1.2	1.2
14463	ENSG00000179832	MROH1	8	+	144259223	144259354	144259239	144259354	144258776	144258914	14463	2,0,0	7,3,17	3,3,3	18,13,3	89	73	0.00146127	0.12197	0.19,0.0,0.0	0.12,0.159,0.451	-0.18	-18	18
9155	ENSG00000124608	AARS2	6	-	44304180	44304329	44304180	44304321	44304419	44304533	9155	1,6,5	19,12,11	1,1,1	21,12,16	81	73	0.00147551	0.122772	0.045,0.311,0.291	0.041,0.07,0.053	0.161	16.1	16.1
1173	ENSG00000215068	AC025171.1	5	+	43044392	43045268	43044698	43045268	43042132	43043567	1173	23,14,17	0,0,0	18,22,14	2,1,2	379	73	0.00148213	0.122888	1.0,1.0,1.0	0.634,0.809,0.574	0.328	32.8	32.8
24698	ENSG00000170776	AKAP13	15	+	85710578	85710645	85710581	85710645	85708018	85708086	24698	33,14,16	0,0,0	22,12,20	3,1,3	76	73	0.00148615	0.122888	1.0,1.0,1.0	0.876,0.92,0.865	0.113	11.3	11.3
3299	ENSG00000167721	TSR1	17	-	2325303	2325432	2325303	2325420	2329342	2329475	3299	14,9,10	108,100,73	2,11,3	131112111	85	73	0.00149303	0.123073	0.1,0.072,0.105	0.013,0.078,0.023	0.054	5.4	5.4
10563	ENSG00000072609	CHFR	12	-	132869618	132869834	132869618	132869675	132870723	132870783	10563	53,54,42	0,0,1	55,56,39	2,3,2	232	73	0.00151976	0.123767	1.0,1.0,0.93	0.896,0.855,0.86	0.106	10.6	10.6
11330	ENSG00000197713	RPE	2	+	210017771	210017887	210017789	210017887	210017472	210017559	11330	4,4,5	0,1,2	2,1,2	2,3,2	91	73	0.00151768	0.123767	1.0,0.762,0.667	0.445,0.211,0.445	0.443	44.3	44.3
12077	ENSG00000181929	PRKAG1	12	-	49005742	49005881	49005742	49005852	49013061	49013110	12077	19,18,13	130,86,103	13,11,7	168155108	102	73	0.00152476	0.123767	0.095,0.13,0.083	0.052,0.048,0.044	0.055	5.5	5.5
30255	ENSG00000089009	RPL6	12	-	112405198	112405380	112405198	112405376	112405852	112406037	30255	27,25,24	260019522067	31,26,74	245921282131	77	73	0.00152252	0.123767	0.01,0.012,0.011	0.012,0.011,0.032	-0.007	-0.7	0.7
30551	ENSG00000113119	TMCO6	5	+	140642921	140643012	140642924	140643012	140642585	140642671	30551	0,1,0	10,14,15	2,5,1	19,17,17	76	73	0.00151438	0.123767	0.0,0.064,0.0	0.092,0.22,0.053	-0.1	-10	10
16811	ENSG00000011143	MKS1	17	-	58208104	58208250	58208104	58208174	58208512	58208583	16811	2,3,5	20,24,17	0,0,1	21,14,20	149	73	0.00156159	0.123837	0.047,0.058,0.126	0.0,0.0,0.024	0.069	6.9	6.9
22440	ENSG00000072778	ACADVL	17	+	7224636	7224884	7224714	7224884	7224479	7224552	22440	27,39,31	0,1,1	41,26,68	3,2,5	151	73	0.00155449	0.123837	1.0,0.95,0.937	0.869,0.863,0.868	0.096	9.6	9.6
23795	ENSG00000104872	PIH1D1	19	-	49447826	49448059	49447826	49447908	49449474	49449654	23795	37,21,20	6,0,1	36,26,15	2,0,0	224	73	0.00153794	0.123837	0.668,1.0,0.867	0.854,1.0,1.0	-0.106	-10.6	10.6
23822	ENSG00000130150	MOSPD2	X	+	14919671	14920002	14919805	14920002	14918679	14918782	23822	47,38,34	0,6,1	49,36,39	0,0,0	207	73	0.0015468	0.123837	1.0,0.691,0.923	1.0,1.0,1.0	-0.129	-12.9	12.9
25473	ENSG00000100650	SRSF5	14	+	69769510	69770540	69770466	69770540	69769181	69769251	25473	598629509	213193182	472501449	195249231	1029	73	0.0015666	0.123837	0.166,0.188,0.166	0.147,0.125,0.121	0.042	4.2	4.2
2632	ENSG00000103319	EEF2K	16	+	22263063	22263187	22263109	22263187	22260461	22260529	2632	6,8,4	17,20,30	3,1,2	31,35,19	119	73	0.00157024	0.123837	0.178,0.197,0.076	0.056,0.017,0.061	0.106	10.6	10.6
28112	ENSG00000148218	ALAD	9	-	113392118	113392335	113392118	113392169	113393446	113393634	28112	11,12,9	34,23,18	6,3,4	33,33,22	239	73	0.00156785	0.123837	0.09,0.137,0.132	0.053,0.027,0.053	0.075	7.5	7.5
4154	ENSG00000214265	RP11-701H24.9	15	+	24967917	24968082	24967931	24968082	24962113	24962209	4154	134,115,95	621506582	132,114,42	751620702	87	73	0.00157229	0.123837	0.153,0.16,0.12	0.129,0.134,0.048	0.041	4.1	4.1
6350	ENSG00000116793	PHTF1	1	-	113758658	113758848	113758658	113758733	113759022	113759476	6350	5,2,0	0,0,1	3,2,1	0,2,2	188	73	0.0015524	0.123837	1.0,1.0,0.0	1.0,0.28,0.163	0.186	18.6	18.6
8430	ENSG00000105372	RPS19	19	+	41861104	41861212	41861111	41861212	41860774	41860845	8430	195155150	139412971054	239,177,39	189813701218	80	73	0.00153615	0.123837	0.113,0.098,0.115	0.103,0.105,0.028	0.03	3	3
27283	ENSG00000150593	PDCD4	10	+	110881232	110881535	110881274	110881535	110875965	110876070	27283	260276241	6,14,14	185198182	13,17,22	115	73	0.00160398	0.125513	0.965,0.926,0.916	0.9,0.881,0.84	0.062	6.2	6.2
5311	ENSG00000164344	KLKB1	4	+	186209092	186209272	186209095	186209272	186208978	186208999	5311	23,28,16	0,0,2	21,16,24	3,5,1	76	73	0.00160775	0.125513	1.0,1.0,0.885	0.871,0.755,0.958	0.1	10	10
9266	ENSG00000242612	DECR2	16	+	406684	406833	406735	406833	406345	406397	9266	9,15,14	1,4,1	13,19,12	1,0,0	124	73	0.00160754	0.125513	0.841,0.688,0.892	0.884,1.0,1.0	-0.154	-15.4	15.4
2073	ENSG00000173599	PC	11	-	66853238	66853451	66853238	66853383	66863773	66863956	2073	4,5,5	22,16,16	1,0,3	28,18,19	141	73	0.00162591	0.126559	0.086,0.139,0.139	0.018,0.0,0.076	0.09	9	9
5755	ENSG00000153827	TRIP12	2	-	229830755	229830839	229830755	229830821	229836847	229836990	5755	58,59,54	0,1,0	57,58,57	4,3,3	91	73	0.00163083	0.12657	1.0,0.979,1.0	0.92,0.939,0.938	0.061	6.1	6.1
17656	ENSG00000167965	MLST8	16	+	2208209	2208613	2208449	2208613	2207192	2207345	17656	302300296	6,0,0	367292252	11,4,5	313	73	0.00164079	0.126603	0.922,1.0,1.0	0.886,0.945,0.922	0.056	5.6	5.6
19196	ENSG00000123472	ATPAF1	1	-	46643193	46643316	46643193	46643301	46645160	46645256	19196	53,42,30	362351353	25,38,11	294399381	88	73	0.00164039	0.126603	0.108,0.09,0.066	0.066,0.073,0.023	0.034	3.4	3.4
15222	ENSG00000254870	ATP6V1G2-DDX39B	6	-	31530824	31530949	31530824	31530926	31531052	31531181	15222	28,42,18	314260202	26,18,16	338315309	96	73	0.00164803	0.126793	0.064,0.109,0.063	0.055,0.042,0.038	0.034	3.4	3.4
6972	ENSG00000110075	PPP6R3	11	+	68587926	68588024	68587944	68588024	68575957	68576043	6972	44,43,36	3,4,7	49,45,47	0,2,2	91	73	0.00167275	0.128323	0.922,0.896,0.805	1.0,0.948,0.95	-0.092	-9.2	9.2
11569	ENSG00000155229	MMS19	10	-	97468965	97469126	97468965	97469104	97469645	97469723	11569	12,10,7	34,57,49	5,2,6	68,63,48	95	73	0.00168701	0.12893	0.213,0.119,0.099	0.053,0.024,0.088	0.089	8.9	8.9
27938	ENSG00000182934	SRPR	11	-	126265079	126265199	126265079	126265172	126265267	126265440	27938	2,4,1	59,70,71	7,11,9	109,80,74	100	73	0.00169038	0.12893	0.024,0.04,0.01	0.045,0.091,0.082	-0.048	-4.8	4.8
11052	ENSG00000174669	SLC29A2	11	-	66366125	66366231	66366125	66366191	66366430	66366564	11052	56,62,55	3,15,9	59,56,38	21,19,17	113	73	0.00171053	0.129732	0.923,0.728,0.798	0.645,0.656,0.591	0.186	18.6	18.6
26209	ENSG00000064419	TNPO3	7	-	128993806	128993971	128993806	128993914	128997388	128997531	26209	17,4,6	97114101	3,1,5	98,118,88	130	73	0.00171067	0.129732	0.09,0.019,0.032	0.017,0.005,0.031	0.029	2.9	2.9
7991	ENSG00000280571	RP4-613B23.5	3	-	42794156	42794289	42794156	42794275	42804435	42804518	7991	26,32,22	639620583	17,19,10	699669601	87	73	0.00173216	0.130616	0.033,0.042,0.031	0.02,0.023,0.014	0.016	1.6	1.6
9639	ENSG00000132768	DPH2	1	+	43970595	43970726	43970607	43970726	43970009	43970270	9639	10,5,8	1,4,1	8,15,9	1,0,0	85	73	0.00172831	0.130616	0.896,0.518,0.873	0.873,1.0,1.0	-0.195	-19.5	19.5
19446	ENSG00000174365	SNHG11	20	+	38448661	38448730	38448665	38448730	38447465	38447623	19446	10,10,10	0,1,0	20,10,6	4,3,0	77	73	0.00175547	0.131267	1.0,0.905,1.0	0.826,0.76,1.0	0.106	10.6	10.6
25799	ENSG00000214106	PAXIP1-AS2	7	+	154947692	154947773	154947730	154947773	154946561	154946791	25799	3,10,17	1,6,1	7,8,7	1,1,0	111	73	0.00175563	0.131267	0.664,0.523,0.918	0.822,0.84,1.0	-0.186	-18.6	18.6
4493	ENSG00000134986	NREP	5	-	111755769	111755926	111755769	111755830	111757135	111757179	4493	4,9,3	37,59,36	5,0,0	62,53,50	169	73	0.0017496	0.131267	0.045,0.062,0.035	0.034,0.0,0.0	0.036	3.6	3.6
23285	ENSG00000167614	TTYH1	19	+	54436087	54436171	54436090	54436171	54435827	54435873	23285	0,0,1	1,1,1	3,1,3	9,5,5	76	73	0.00176409	0.131529	0.0,0.0,0.49	0.243,0.161,0.366	-0.093	-9.3	9.3
26798	ENSG00000121775	TMEM39B	1	+	32091671	32091744	32091674	32091744	32076762	32076846	26798	1,1,2	6,0,0	0,2,0	1,2,1	76	73	0.00178738	0.132521	0.138,1.0,1.0	0.0,0.49,0.0	0.549	54.9	54.9
29892	ENSG00000197442	MAP3K5	6	-	136592436	136592617	136592436	136592614	136601021	136601042	29892	0,0,2	16,3,6	0,2,6	7,7,7	76	73	0.00178304	0.132521	0.0,0.0,0.243	0.0,0.215,0.452	-0.141	-14.1	14.1
27989	ENSG00000111325	OGFOD2	12	+	122978359	122978569	122978441	122978569	122976870	122976970	27989	27,32,22	15,13,10	26,18,19	29,20,19	155	73	0.00180075	0.13314	0.459,0.537,0.509	0.297,0.298,0.32	0.197	19.7	19.7
13633	ENSG00000154723	ATP5J	21	-	25734169	25734375	25734169	25734244	25734852	25735030	13633	25,9,9	5,0,1	11,15,8	0,0,1	204	73	0.00181136	0.133552	0.641,1.0,0.763	1.0,1.0,0.741	-0.112	-11.2	11.2
22354	ENSG00000134698	AGO4	1	+	35825604	35825815	35825678	35825815	35825312	35825494	22354	2,5,5	15,12,13	1,1,2	24,20,22	147	73	0.00182711	0.134341	0.062,0.171,0.16	0.02,0.024,0.043	0.102	10.2	10.2
10560	ENSG00000072609	CHFR	12	-	132869618	132869789	132869618	132869675	132870723	132870783	10560	42,50,36	0,0,1	44,50,35	2,3,2	187	73	0.00183957	0.134883	1.0,1.0,0.934	0.896,0.867,0.872	0.1	10	10
24674	ENSG00000105705	SUGP1	19	-	19303723	19304043	19303723	19303912	19305848	19306076	24674	4,5,6	0,0,0	1,4,4	1,1,2	204	73	0.00185188	0.135412	1.0,1.0,1.0	0.264,0.589,0.417	0.577	57.7	57.7
21143	ENSG00000256206	RP11-140L24.4	11	-	14513569	14513699	14513569	14513643	14514389	14514491	21143	415347337	4,2,1	419407380	6,6,12	129	73	0.00190015	0.13856	0.983,0.99,0.995	0.975,0.975,0.947	0.024	2.4	2.4
22683	ENSG00000130158	DOCK6	19	-	11222992	11223122	11222992	11223106	11227336	11227477	22683	1,0,0	3,3,8	1,4,2	15,7,1	89	73	0.00191326	0.138766	0.215,0.0,0.0	0.052,0.319,0.621	-0.259	-25.9	25.9
6834	ENSG00000106006	HOXA6	7	-	27147307	27147569	27147307	27147422	27150307	27150603	6834	2,18,4	0,1,0	18,7,9	1,6,0	220	73	0.00191344	0.138766	1.0,0.857,1.0	0.857,0.279,1.0	0.24	24	24
15879	ENSG00000255439	RP11-196G11.1	16	-	31093311	31093482	31093311	31093321	31094556	31094916	15879	108,107,92	0,0,3	163,99,103	3,1,9	234	73	0.00195694	0.140044	1.0,1.0,0.905	0.944,0.969,0.781	0.07	7	7
16748	ENSG00000136271	DDX56	7	-	44568117	44568282	44568117	44568223	44568902	44568992	16748	5,4,6	216174156	10,15,8	150181140	132	73	0.00195743	0.140044	0.013,0.013,0.021	0.036,0.044,0.031	-0.021	-2.1	2.1
24587	ENSG00000143321	HDGF	1	-	156745007	156745164	156745007	156745146	156745296	156745373	24587	58,63,59	336311317	57,50,24	374375346	91	73	0.00194573	0.140044	0.122,0.14,0.13	0.109,0.097,0.053	0.044	4.4	4.4
28730	ENSG00000135454	B4GALNT1	12	-	57629047	57629296	57629047	57629146	57630151	57630332	28730	1,3,0	16,18,15	8,5,3	13,21,17	223	73	0.00194163	0.140044	0.02,0.052,0.0	0.168,0.072,0.055	-0.074	-7.4	7.4
29820	ENSG00000254986	DPP3	11	+	66504587	66504774	66504611	66504774	66497297	66497477	29820	7,10,10	102,96,97	1,1,4	81,58,51	97	73	0.00195081	0.140044	0.049,0.073,0.072	0.009,0.013,0.056	0.039	3.9	3.9
26877	ENSG00000110888	CAPRIN2	12	-	30719078	30720915	30719078	30719225	30723258	30723314	26877	74,73,84	0,0,6	78,63,69	4,17,6	1763	73	0.00196841	0.14045	1.0,1.0,0.367	0.447,0.133,0.323	0.488	48.8	48.8
20286	ENSG00000089022	MAPKAPK5	12	+	111893476	111893585	111893513	111893585	111892966	111893022	20286	0,5,0	2,1,5	1,7,1	1,2,0	110	73	0.00198053	0.140936	0.0,0.768,0.0	0.399,0.699,1.0	-0.443	-44.3	44.3
10651	ENSG00000115368	WDR75	2	+	189449244	189450968	189450902	189450968	189448378	189448508	10651	27,41,47	95,80,68	48,71,54	60,93,62	1731	73	0.00199568	0.141634	0.012,0.021,0.028	0.033,0.031,0.035	-0.013	-1.3	1.3
16208	ENSG00000204385	SLC44A4	6	-	31870602	31870726	31870602	31870702	31870811	31871047	16208	23,12,7	110,110,87	13,7,6	181128125	97	73	0.00202878	0.1436	0.136,0.076,0.057	0.051,0.04,0.035	0.048	4.8	4.8
12313	ENSG00000256966	RP11-613M10.8	9	-	37588810	37588949	37588810	37588932	37592411	37592469	12313	33,29,11	710512543	31,21,61	670466480	90	73	0.00205889	0.145344	0.036,0.044,0.016	0.036,0.035,0.093	-0.023	-2.3	2.3
7053	ENSG00000088035	ALG6	1	+	63411139	63411331	63411145	63411331	63407061	63407126	7053	0,2,0	33,13,17	2,4,1	13,11,8	79	73	0.00212869	0.149873	0.0,0.124,0.0	0.124,0.252,0.104	-0.119	-11.9	11.9
19277	ENSG00000127419	TMEM175	4	+	950420	950518	950423	950518	948410	948615	19277	1,0,0	0,1,1	1,2,1	0,0,0	76	73	0.00213841	0.150158	1.0,0.0,0.0	1.0,1.0,1.0	-0.667	-66.7	66.7
14068	ENSG00000101004	NINL	20	-	25489874	25490018	25489874	25489985	25491350	25491525	14068	6,7,3	0,3,2	1,3,3	3,5,6	106	73	0.00214494	0.150219	1.0,0.616,0.508	0.187,0.292,0.256	0.463	46.3	46.3
29646	ENSG00000092841	MYL6	12	+	56159586	56160148	56159974	56160148	56158653	56158711	29646	448141643461	99,77,69	501332103269	62,42,51	461	73	0.00218697	0.15276	0.878,0.895,0.888	0.928,0.924,0.91	-0.034	-3.4	3.4
19076	ENSG00000140995	DEF8	16	+	89949416	89949513	89949419	89949513	89948754	89948814	19076	5,1,6	2,0,1	6,3,5	5,3,6	76	73	0.00220859	0.153126	0.706,1.0,0.852	0.535,0.49,0.445	0.363	36.3	36.3
23636	ENSG00000109332	UBE2D3	4	-	102809067	102809184	102809067	102809159	102809671	102809847	23636	0,0,2	4,4,2	0,3,3	1,1,2	98	73	0.00220952	0.153126	0.0,0.0,0.427	0.0,0.691,0.528	-0.264	-26.4	26.4
8657	ENSG00000101193	GID8	20	+	62938599	62938789	62938723	62938789	62938152	62938253	8657	8,11,18	2,0,1	11,9,7	3,3,4	197	73	0.00219915	0.153126	0.597,1.0,0.87	0.576,0.526,0.393	0.324	32.4	32.4
19727	ENSG00000124593	PRICKLE4	6	+	41783733	41784238	41784130	41784238	41783461	41783605	19727	25,64,27	0,1,1	31,40,17	1,4,1	470	73	0.00223086	0.154203	1.0,0.909,0.807	0.828,0.608,0.725	0.185	18.5	18.5
15499	ENSG00000226232	RP11-419C5.2	16	-	69982349	69982545	69982349	69982494	69982657	69982757	15499	1,2,4	11,6,7	0,0,1	7,12,7	124	73	0.00224001	0.154249	0.051,0.164,0.252	0.0,0.0,0.078	0.13	13	13
21169	ENSG00000137996	RTCA	1	+	100268047	100268295	100268136	100268295	100266523	100266624	21169	4,7,3	3,2,2	12,8,11	2,0,1	162	73	0.00224316	0.154249	0.375,0.612,0.403	0.73,1.0,0.832	-0.391	-39.1	39.1
17026	ENSG00000165733	BMS1	10	+	42801987	42802218	42802136	42802218	42798467	42798625	17026	5,6,8	49,60,43	3,3,1	76,62,56	222	73	0.00226414	0.155251	0.032,0.032,0.058	0.013,0.016,0.006	0.029	2.9	2.9
18815	ENSG00000107372	ZFAND5	9	-	72360627	72360787	72360627	72360784	72363469	72363631	18815	70,49,51	0,2,0	75,72,54	4,4,4	76	73	0.00226943	0.155251	1.0,0.959,1.0	0.947,0.945,0.928	0.046	4.6	4.6
23462	ENSG00000173486	FKBP2	11	+	64243155	64243311	64243198	64243311	64242356	64242558	23462	15,23,26	304278238	28,9,5	460292268	116	73	0.00228436	0.155871	0.03,0.049,0.064	0.037,0.019,0.012	0.025	2.5	2.5
29163	ENSG00000163444	TMEM183A	1	+	203015938	203016094	203015959	203016094	203014891	203015048	29163	32,16,14	128133124	15,12,5	140149116	94	73	0.00230916	0.157159	0.163,0.085,0.081	0.077,0.059,0.032	0.054	5.4	5.4
4020	ENSG00000033627	ATP6V0A1	17	+	42477638	42477742	42477659	42477742	42470089	42470218	4020	11,12,10	40,47,41	14,13,17	22,29,17	94	73	0.00231717	0.157301	0.176,0.165,0.159	0.331,0.258,0.437	-0.175	-17.5	17.5
6034	ENSG00000154582	TCEB1	8	-	73955646	73955763	73955646	73955761	73955910	73956054	6034	0,2,0	2,3,2	4,3,1	2,3,6	75	73	0.002327	0.157565	0.0,0.394,0.0	0.661,0.493,0.14	-0.3	-30	30
12594	ENSG00000130695	CEP85	1	+	26269459	26269614	26269465	26269614	26268482	26268635	12594	11,9,16	0,1,0	14,15,14	3,4,0	79	73	0.00233806	0.157911	1.0,0.893,1.0	0.812,0.776,1.0	0.102	10.2	10.2
15163	ENSG00000138399	FASTKD1	2	-	169569183	169569273	169569183	169569252	169571652	169572171	15163	4,3,2	30,18,38	0,0,1	33,25,29	94	73	0.00235026	0.157932	0.094,0.115,0.039	0.0,0.0,0.026	0.074	7.4	7.4
20632	ENSG00000101412	E2F1	20	-	33677425	33677541	33677425	33677540	33678200	33678353	20632	0,0,2	38,21,19	5,7,1	55,63,30	74	73	0.00234438	0.157932	0.0,0.0,0.094	0.082,0.099,0.032	-0.04	-4	4
10329	ENSG00000126001	CEP250	20	+	35466033	35466054	35466038	35466054	35465742	35465825	10329	1,1,1	13,22,16	5,7,0	15,17,13	78	73	0.00247494	0.158479	0.067,0.041,0.055	0.238,0.278,0.0	-0.118	-11.8	11.8
11612	ENSG00000162241	SLC25A45	11	-	65380131	65380234	65380131	65380175	65381874	65381969	11612	1,4,8	4,2,1	2,3,7	0,2,0	132	73	0.00241073	0.158479	0.121,0.525,0.816	1.0,0.453,1.0	-0.33	-33	33
11778	ENSG00000183137	CEP57L1	6	+	109150117	109150239	109150165	109150239	109146769	109146937	11778	30,21,22	0,0,2	34,40,40	3,3,4	121	73	0.00242289	0.158479	1.0,1.0,0.869	0.872,0.889,0.858	0.083	8.3	8.3
11858	ENSG00000138030	KHK	2	+	27094473	27094611	27094476	27094611	27092331	27092448	11858	1,0,0	2,6,4	1,3,3	14,9,7	76	73	0.00247278	0.158479	0.324,0.0,0.0	0.064,0.243,0.292	-0.092	-9.2	9.2
12069	ENSG00000181929	PRKAG1	12	-	49005742	49005895	49005742	49005852	49013061	49013110	12069	19,19,14	130,86,103	13,13,8	168155108	116	73	0.00250231	0.158479	0.084,0.122,0.079	0.046,0.05,0.045	0.048	4.8	4.8
13269	ENSG00000133961	NUMB	14	-	73323129	73323229	73323129	73323204	73355625	73355766	13269	3,3,1	57,77,45	9,4,16	83,94,90	98	73	0.00246473	0.158479	0.038,0.028,0.016	0.075,0.031,0.117	-0.047	-4.7	4.7
13634	ENSG00000154723	ATP5J	21	-	25734169	25734398	25734169	25734244	25734852	25735030	13634	6,4,9	5,0,1	4,6,2	0,0,1	227	73	0.00249485	0.158479	0.278,1.0,0.743	1.0,1.0,0.391	-0.123	-12.3	12.3
14771	ENSG00000105792	CFAP69	7	+	90287629	90287749	90287723	90287749	90286280	90286399	14771	7,7,17	2,0,4	6,10,9	2,0,0	167	73	0.0024239	0.158479	0.605,1.0,0.65	0.567,1.0,1.0	-0.104	-10.4	10.4
16311	ENSG00000099377	HSD3B7	16	+	30985459	30985824	30985656	30985824	30985206	30985297	16311	41,44,43	1,0,4	26,16,18	3,5,3	270	73	0.00241179	0.158479	0.917,1.0,0.744	0.701,0.464,0.619	0.292	29.2	29.2
17461	ENSG00000171103	TRMT61B	2	-	28850327	28850427	28850327	28850405	28851071	28851272	17461	11,3,3	8,18,11	4,1,1	31,21,16	95	73	0.00241567	0.158479	0.514,0.114,0.173	0.09,0.035,0.046	0.21	21	21
17737	ENSG00000130429	ARPC1B	7	+	99394342	99394801	99394450	99394801	99394032	99394119	17737	33,20,34	441328343	75,34,68	638390387	181	73	0.00237995	0.158479	0.029,0.024,0.038	0.045,0.034,0.066	-0.018	-1.8	1.8
18310	ENSG00000081014	AP4E1	15	+	50915424	50915571	50915447	50915571	50912077	50912149	18310	3,1,3	16,7,8	1,0,0	13,4,6	96	73	0.002431	0.158479	0.125,0.098,0.222	0.055,0.0,0.0	0.13	13	13
19319	ENSG00000213221	DNLZ	9	-	136362988	136363132	136362988	136363128	136363486	136363789	19319	8,12,7	53,39,60	6,4,1	81,47,46	77	73	0.00250237	0.158479	0.125,0.226,0.1	0.066,0.075,0.02	0.097	9.7	9.7
19606	ENSG00000090905	TNRC6A	16	+	24804159	24804319	24804176	24804319	24797914	24797966	19606	3,6,7	34,35,60	2,3,0	45,62,37	90	73	0.00252305	0.158479	0.067,0.122,0.086	0.035,0.038,0.0	0.067	6.7	6.7
19947	ENSG00000172354	GNB2	7	+	100677739	100677818	100677751	100677818	100677497	100677660	19947	25,31,35	790766647	27,25,6	1035763640	85	73	0.00242919	0.158479	0.026,0.034,0.044	0.022,0.027,0.008	0.016	1.6	1.6
19988	ENSG00000100577	GSTZ1	14	+	77330230	77330359	77330309	77330359	77329754	77329807	19988	12,8,9	159104111	21,19,17	149106102	152	73	0.00251473	0.158479	0.035,0.036,0.037	0.063,0.079,0.074	-0.036	-3.6	3.6
21557	ENSG00000037757	MRI1	19	+	13768614	13768737	13768634	13768737	13768358	13768447	21557	9,16,15	0,1,0	21,13,4	3,2,1	93	73	0.0024242	0.158479	1.0,0.926,1.0	0.846,0.836,0.758	0.162	16.2	16.2
23362	ENSG00000100908	EMC9	14	-	24139544	24139816	24139544	24139614	24140888	24140965	23362	45,42,57	37,29,29	42,50,55	103,44,50	275	73	0.0024041	0.158479	0.244,0.278,0.343	0.098,0.232,0.226	0.103	10.3	10.3
23859	ENSG00000169026	MFSD7	4	-	682780	682890	682780	682886	683209	683367	23859	7,8,15	0,0,0	11,15,7	1,3,2	77	73	0.00252559	0.158479	1.0,1.0,1.0	0.912,0.826,0.768	0.165	16.5	16.5
25353	ENSG00000164171	ITGA2	5	+	53065799	53065977	53065840	53065977	53064911	53065115	25353	0,2,0	10,14,15	4,2,2	8,17,6	114	73	0.00247795	0.158479	0.0,0.084,0.0	0.243,0.07,0.176	-0.135	-13.5	13.5
27259	ENSG00000040487	PQLC2	1	+	19325494	19325582	19325525	19325582	19324632	19324762	27259	9,14,12	0,1,0	13,12,7	4,2,0	104	73	0.00249986	0.158479	1.0,0.908,1.0	0.695,0.808,1.0	0.135	13.5	13.5
28146	ENSG00000141279	NPEPPS	17	+	47591903	47592060	47591955	47592060	47590716	47590881	28146	11,7,3	75,73,67	4,3,1	52,121,84	125	73	0.00246107	0.158479	0.079,0.053,0.025	0.043,0.014,0.007	0.031	3.1	3.1
29574	ENSG00000110442	COMMD9	11	-	36278476	36278637	36278476	36278616	36280711	36280837	29574	10,11,8	95,70,69	20,15,11	66,59,42	94	73	0.00241874	0.158479	0.076,0.109,0.083	0.191,0.165,0.169	-0.086	-8.6	8.6
4724	ENSG00000044090	CUL7	6	-	43038266	43038484	43038266	43038472	43038565	43038692	4724	0,3,0	10,8,10	3,7,3	18,8,8	85	73	0.00248694	0.158479	0.0,0.244,0.0	0.125,0.429,0.244	-0.185	-18.5	18.5
587	ENSG00000103145	HCFC1R1	16	-	3023232	3023530	3023232	3023361	3023846	3023990	587	15,25,26	15,4,12	37,34,24	2,6,2	242	73	0.00239773	0.158479	0.232,0.653,0.395	0.848,0.631,0.784	-0.328	-32.8	32.8
6029	ENSG00000154582	TCEB1	8	-	73955646	73955779	73955646	73955757	73955910	73956054	6029	0,1,0	2,0,3	3,1,3	3,4,0	95	73	0.00251588	0.158479	0.0,1.0,0.0	0.435,0.161,1.0	-0.199	-19.9	19.9
7527	ENSG00000141198	TOM1L1	17	+	54961132	54961314	54961237	54961314	54960565	54960627	7527	25,30,19	0,3,1	30,25,33	8,2,8	178	73	0.00248633	0.158479	1.0,0.804,0.886	0.606,0.837,0.628	0.206	20.6	20.6
9429	ENSG00000100116	GCAT	22	+	37812854	37812988	37812886	37812988	37809948	37810157	9429	20,16,16	137,105,93	6,2,9	116,80,52	105	73	0.0024443	0.158479	0.092,0.096,0.107	0.035,0.017,0.107	0.045	4.5	4.5
24316	ENSG00000197150	ABCB8	7	+	151034428	151034599	151034504	151034599	151033604	151033917	24316	5,6,7	2,3,0	11,12,8	0,0,1	149	73	0.00253766	0.158861	0.551,0.495,1.0	1.0,1.0,0.797	-0.25	-25	25
27528	ENSG00000213563	C8orf82	8	-	144528023	144528190	144528023	144528072	144528760	144529132	27528	87,90,64	75,84,53	52,41,40	93,55,46	191	73	0.00255778	0.159502	0.307,0.291,0.316	0.176,0.222,0.249	0.089	8.9	8.9
28551	ENSG00000099977	DDT	22	-	23973103	23973343	23973103	23973185	23973767	23973943	28551	13,7,12	0,1,0	13,10,11	1,3,1	231	73	0.00255992	0.159502	1.0,0.689,1.0	0.804,0.513,0.777	0.198	19.8	19.8
29648	ENSG00000092841	MYL6	12	+	56158680	56158920	56158683	56158920	56158355	56158404	29648	68,59,44	216521541636	44,38,25	242317061691	76	73	0.00259072	0.161043	0.029,0.026,0.025	0.017,0.021,0.014	0.009	0.9	0.9
7828	ENSG00000162910	MRPL55	1	-	228108436	228108533	228108436	228108508	228108954	228109013	7828	16,14,6	0,0,2	15,12,10	1,1,6	98	73	0.00261346	0.162077	1.0,1.0,0.691	0.918,0.899,0.554	0.107	10.7	10.7
1219	ENSG00000174197	MGA	15	+	41740036	41740203	41740052	41740203	41736180	41736698	1219	1,5,4	7,4,5	1,1,0	2,2,3	89	73	0.00262777	0.162207	0.105,0.506,0.396	0.291,0.291,0.0	0.142	14.2	14.2
6271	ENSG00000154370	TRIM11	1	-	228400963	228401194	228400963	228401191	228402065	228405904	6271	19,20,34	3,0,0	30,26,25	8,2,2	76	73	0.00262735	0.162207	0.859,1.0,1.0	0.783,0.926,0.923	0.076	7.6	7.6
2418	ENSG00000011566	MAP4K3	2	-	39254449	39254545	39254449	39254520	39258347	39258440	2418	2,5,8	10,14,20	3,0,2	18,13,26	98	73	0.00263651	0.162369	0.13,0.21,0.23	0.11,0.0,0.054	0.135	13.5	13.5
18139	ENSG00000196498	NCOR2	12	-	124332318	124332467	124332318	124332464	124333129	124333279	18139	53,52,34	5,2,4	56,66,50	8,10,19	76	73	0.00266707	0.16387	0.911,0.961,0.891	0.871,0.864,0.717	0.104	10.4	10.4
21706	ENSG00000106211	HSPB1	7	+	76303697	76303865	76303801	76303865	76302543	76303076	21706	291254208	167816101389	694466316	563334373093	177	73	0.00267557	0.163917	0.067,0.061,0.058	0.048,0.053,0.04	0.015	1.5	1.5
5699	ENSG00000152520	PAN3	13	+	28266714	28266876	28266717	28266876	28261400	28261458	5699	28,21,18	1,1,0	11,9,14	1,5,1	76	73	0.00268017	0.163917	0.964,0.953,1.0	0.914,0.634,0.931	0.146	14.6	14.6
14665	ENSG00000186318	BACE1	11	-	117293870	117294008	117293870	117293933	117295130	117295347	14665	8,12,9	0,0,0	9,6,6	2,1,1	148	73	0.00269841	0.164653	1.0,1.0,1.0	0.689,0.747,0.747	0.272	27.2	27.2
27321	ENSG00000126870	WDR60	7	+	158900141	158900264	158900145	158900264	158891264	158891333	27321	0,0,0	2,1,1	2,1,1	2,1,0	77	73	0.00273995	0.166463	0.0,0.0,0.0	0.487,0.487,1.0	-0.658	-65.8	65.8
29095	ENSG00000101452	DHX35	20	+	38988792	38988917	38988812	38988917	38983698	38983776	29095	6,3,3	9,16,10	0,1,2	12,16,5	93	73	0.00274062	0.166463	0.344,0.128,0.191	0.0,0.047,0.239	0.126	12.6	12.6
4826	ENSG00000141524	TMC6	17	-	78124523	78124781	78124523	78124655	78125157	78125263	4826	141186173	0,1,2	226125124	10,2,0	199	73	0.00275849	0.167165	1.0,0.986,0.969	0.892,0.958,1.0	0.035	3.5	3.5
14130	ENSG00000120798	NR2C1	12	-	95028386	95028524	95028386	95028509	95031348	95031488	14130	12,11,9	2,1,3	5,12,9	0,1,0	88	73	0.00279261	0.168464	0.833,0.901,0.713	1.0,0.909,1.0	-0.154	-15.4	15.4
21410	ENSG00000012174	MBTPS2	X	+	21843149	21843318	21843169	21843318	21839653	21839809	21410	0,5,4	43,53,48	8,9,3	34,34,33	93	73	0.00278891	0.168464	0.0,0.069,0.061	0.156,0.172,0.067	-0.088	-8.8	8.8
1160	ENSG00000111788	RP11-22B23.1	12	+	9309872	9310020	9309947	9310020	9307201	9307314	1160	2,2,4	0,1,0	4,8,1	2,3,0	148	73	0.00281826	0.16886	1.0,0.497,1.0	0.497,0.568,1.0	0.144	14.4	14.4
21644	ENSG00000118620	ZNF430	19	+	21034085	21034188	21034088	21034188	21033455	21033582	21644	9,3,8	1,2,0	8,6,2	3,4,4	76	73	0.00281287	0.16886	0.896,0.59,1.0	0.719,0.59,0.324	0.284	28.4	28.4
27643	ENSG00000136636	KCTD3	1	+	215577928	215578081	215578000	215578081	215577669	215577728	27643	33,25,22	89,96,86	9,23,8	88,89,80	145	73	0.00281641	0.16886	0.157,0.116,0.114	0.049,0.115,0.048	0.058	5.8	5.8
10026	ENSG00000124357	NAGK	2	+	71073462	71073594	71073481	71073594	71072640	71072751	10026	4,3,12	29,37,28	2,4,2	63,48,30	92	73	0.00283702	0.169589	0.099,0.06,0.254	0.025,0.062,0.05	0.092	9.2	9.2
13024	ENSG00000165138	ANKS6	9	-	98773876	98774094	98773876	98774080	98777404	98777454	13024	2,2,1	8,7,3	0,0,1	7,9,8	87	73	0.0028432	0.169589	0.173,0.193,0.219	0.0,0.0,0.095	0.163	16.3	16.3
23599	ENSG00000135486	HNRNPA1	12	+	54284239	54284317	54284257	54284317	54283811	54283967	23599	77,84,85	175315571512	88,109,24	226219671915	91	73	0.0028748	0.171089	0.034,0.041,0.043	0.03,0.043,0.01	0.012	1.2	1.2
28482	ENSG00000117906	RCN2	15	+	76932322	76932466	76932360	76932466	76931618	76931985	28482	17,6,10	112123101	5,7,7	213143113	111	73	0.00292145	0.173477	0.091,0.031,0.061	0.015,0.031,0.039	0.033	3.3	3.3
3765	ENSG00000137221	TJAP1	6	+	43498922	43499100	43498977	43499100	43497880	43497977	3765	13,10,6	6,8,7	3,6,3	14,10,8	128	73	0.00293224	0.173729	0.553,0.416,0.328	0.109,0.255,0.176	0.252	25.2	25.2
22577	ENSG00000165912	PACSIN3	11	-	47182673	47182809	47182673	47182764	47183003	47183069	22577	5,10,8	39,31,21	4,2,2	46,28,23	118	73	0.00294608	0.17416	0.073,0.166,0.191	0.051,0.042,0.051	0.095	9.5	9.5
5246	ENSG00000237298	TTN-AS1	2	+	178537360	178537691	178537603	178537691	178535731	178535828	5246	4,5,3	0,1,2	1,3,1	1,8,5	316	73	0.00295287	0.174173	1.0,0.536,0.257	0.188,0.08,0.044	0.494	49.4	49.4
12503	ENSG00000197256	KANK2	19	-	11178344	11178471	11178344	11178447	11178552	11178720	12503	0,2,0	16,12,7	4,4,0	7,16,14	97	73	0.00297981	0.175039	0.0,0.111,0.0	0.301,0.158,0.0	-0.116	-11.6	11.6
9398	ENSG00000161298	ZNF382	19	+	36609901	36610053	36609926	36610053	36607551	36607622	9398	2,1,1	1,2,9	8,2,5	2,1,3	98	73	0.00298073	0.175039	0.598,0.271,0.076	0.749,0.598,0.554	-0.319	-31.9	31.9
10228	ENSG00000165660	FAM175B	10	+	124806830	124806921	124806834	124806921	124801784	124801901	10228	5,16,8	0,0,0	12,14,12	2,2,2	77	73	0.00300621	0.176146	1.0,1.0,1.0	0.85,0.869,0.85	0.144	14.4	14.4
14708	ENSG00000119509	INVS	9	+	100292325	100292436	100292374	100292436	100284319	100284603	14708	6,23,18	6,1,0	25,13,22	0,0,0	122	73	0.00302031	0.176582	0.374,0.932,1.0	1.0,1.0,1.0	-0.231	-23.1	23.1
20940	ENSG00000054523	KIF1B	1	+	10282321	10282533	10282399	10282533	10277985	10278128	20940	25,25,18	33,50,30	17,18,18	65,59,51	151	73	0.00303564	0.177088	0.268,0.195,0.225	0.112,0.129,0.146	0.1	10	10
22808	ENSG00000060749	QSER1	11	+	32955972	32956121	32955987	32956121	32955295	32955412	22808	0,2,2	49,34,20	6,1,4	18,24,18	88	73	0.00304855	0.177451	0.0,0.047,0.077	0.217,0.033,0.156	-0.094	-9.4	9.4
7526	ENSG00000141198	TOM1L1	17	+	54961132	54961314	54961234	54961314	54960565	54960627	7526	21,29,17	57,47,60	28,22,28	116136115	175	73	0.003067	0.178134	0.133,0.205,0.106	0.091,0.063,0.092	0.066	6.6	6.6
13865	ENSG00000077044	DGKD	2	+	233449958	233450131	233449981	233450131	233449102	233449376	13865	0,2,0	11,21,22	3,2,3	18,17,12	96	73	0.00310033	0.178776	0.0,0.068,0.0	0.112,0.082,0.16	-0.095	-9.5	9.5
1452	ENSG00000168255	POLR2J3	7	-	102543524	102543702	102543524	102543697	102544705	102544776	1452	4,1,2	0,0,0	3,8,0	1,2,2	78	73	0.00310499	0.178776	1.0,1.0,1.0	0.737,0.789,0.0	0.491	49.1	49.1
20956	ENSG00000166946	CCNDBP1	15	+	43194080	43194461	43194414	43194461	43192742	43192803	20956	71,66,65	19,25,20	60,72,51	32,44,30	407	73	0.00309673	0.178776	0.401,0.321,0.368	0.252,0.227,0.234	0.126	12.6	12.6
26807	ENSG00000113240	CLK4	5	-	178619837	178620673	178619837	178619896	178623255	178623416	26807	27,23,16	2,0,0	14,26,32	1,2,2	850	73	0.00308892	0.178776	0.537,1.0,1.0	0.546,0.528,0.579	0.295	29.5	29.5
918	ENSG00000171298	GAA	17	+	80110711	80110840	80110726	80110840	80109944	80110055	918	5,2,2	26,21,16	1,0,1	20,12,21	88	73	0.00311342	0.178874	0.138,0.073,0.094	0.04,0.0,0.038	0.076	7.6	7.6
29749	ENSG00000067182	TNFRSF1A	12	-	6333736	6333890	6333736	6333865	6334090	6334244	29749	9,8,15	65,62,66	2,5,3	61,61,35	98	73	0.00312453	0.179124	0.093,0.088,0.145	0.024,0.058,0.06	0.061	6.1	6.1
2010	ENSG00000143549	TPM3	1	-	154170399	154170478	154170399	154170465	154170648	154170700	2010	39,24,18	5,9,5	30,31,39	3,2,2	86	73	0.00314336	0.179815	0.869,0.694,0.753	0.895,0.929,0.943	-0.15	-15	15
9318	ENSG00000226002	GTF2IP14	7	+	65098653	65098832	65098754	65098832	65091879	65091952	9318	5,7,6	4,1,0	5,7,8	0,0,0	174	73	0.0031531	0.179984	0.344,0.746,1.0	1.0,1.0,1.0	-0.303	-30.3	30.3
16265	ENSG00000138698	RAP1GDS1	4	+	98421254	98421394	98421257	98421394	98420018	98420144	16265	48,40,41	3,2,3	40,33,30	7,7,6	76	73	0.0031842	0.18137	0.939,0.951,0.929	0.846,0.819,0.828	0.109	10.9	10.9
8797	ENSG00000132329	RAMP1	2	+	237874572	237874705	237874644	237874705	237859622	237859727	8797	1,0,3	0,3,1	0,4,1	1,0,0	145	73	0.00322135	0.183093	1.0,0.0,0.602	0.0,1.0,1.0	-0.133	-13.3	13.3
25281	ENSG00000089356	FXYD3	19	+	35122677	35122839	35122764	35122839	35121221	35121245	25281	21,7,15	57,82,50	22,15,13	190134145	160	73	0.0032415	0.183844	0.144,0.037,0.12	0.05,0.049,0.039	0.054	5.4	5.4
12049	ENSG00000161036	LRWD1	7	+	102472881	102473168	102472908	102473168	102472691	102472804	12049	3,6,6	34,21,40	2,3,0	47,34,33	100	73	0.00327118	0.185072	0.061,0.173,0.099	0.03,0.061,0.0	0.081	8.1	8.1
17785	ENSG00000168003	SLC3A2	11	+	62888112	62888218	62888134	62888218	62885464	62885608	17785	19,21,20	258231198	28,33,37	218234197	95	73	0.00328406	0.185072	0.054,0.065,0.072	0.09,0.098,0.126	-0.041	-4.1	4.1
20421	ENSG00000146576	C7orf26	7	+	6594411	6594600	6594434	6594600	6591752	6591867	20421	1,6,2	34,28,22	9,8,3	23,21,13	96	73	0.00328228	0.185072	0.022,0.14,0.065	0.229,0.225,0.149	-0.125	-12.5	12.5
8359	ENSG00000149782	PLCB3	11	+	64262406	64262561	64262420	64262561	64261951	64262076	8359	9,6,14	2,1,2	11,14,17	1,0,0	87	73	0.00334017	0.187835	0.791,0.834,0.855	0.902,1.0,1.0	-0.141	-14.1	14.1
23439	ENSG00000142632	ARHGEF19	1	-	16205086	16205248	16205086	16205176	16205350	16205567	23439	23,10,10	15,9,15	12,11,1	25,16,24	145	73	0.00342792	0.192062	0.436,0.359,0.251	0.195,0.257,0.021	0.191	19.1	19.1
5263	ENSG00000215883	CYB5RL	1	-	54187651	54187882	54187651	54187739	54190737	54190896	5263	1,1,5	0,0,0	3,3,2	1,0,3	216	73	0.0034298	0.192062	1.0,1.0,1.0	0.503,1.0,0.184	0.438	43.8	43.8
16812	ENSG00000011143	MKS1	17	-	58216665	58216745	58216665	58216736	58218619	58218729	16812	4,2,3	40,29,25	0,1,1	42,41,24	82	73	0.00346459	0.192574	0.082,0.058,0.097	0.0,0.021,0.036	0.06	6	6
19022	ENSG00000074201	CLNS1A	11	-	77622499	77622689	77622499	77622673	77624962	77625070	19022	34,39,18	184190219	15,27,7	189212164	89	73	0.00346186	0.192574	0.132,0.144,0.063	0.061,0.095,0.034	0.05	5	5
25138	ENSG00000175061	LRRC75A-AS1	17	+	16441065	16441130	16441073	16441130	16440184	16440253	25138	168164153	12659901049	187,154,46	129510221210	81	73	0.00346798	0.192574	0.107,0.13,0.116	0.115,0.12,0.033	0.028	2.8	2.8
8234	ENSG00000128059	PPAT	4	-	56406494	56406701	56406494	56406618	56407649	56407716	8234	126145114	1,2,1	214177217	15,2,2	156	73	0.00346178	0.192574	0.983,0.971,0.982	0.87,0.976,0.981	0.036	3.6	3.6
16830	ENSG00000118418	HMGN3	6	-	79202275	79202388	79202275	79202385	79203579	79203630	16830	14,17,15	0,0,1	20,20,10	3,0,4	76	73	0.00348017	0.192848	1.0,1.0,0.935	0.865,1.0,0.706	0.121	12.1	12.1
27813	ENSG00000168067	MAP4K2	11	-	64789729	64789807	64789729	64789785	64789888	64789959	27813	8,12,7	46,43,36	5,5,2	55,45,50	95	73	0.00351497	0.193966	0.118,0.177,0.13	0.065,0.079,0.03	0.084	8.4	8.4
29669	ENSG00000163040	CCDC74A	2	+	131531580	131531802	131531663	131531802	131530578	131530827	29669	0,0,0	12,11,8	3,5,2	25,29,20	156	73	0.00351353	0.193966	0.0,0.0,0.0	0.053,0.075,0.045	-0.058	-5.8	5.8
2550	ENSG00000148362	C9orf142	9	+	136993092	136993243	136993120	136993243	136992928	136992974	2550	22,26,21	1,0,0	43,23,16	3,2,2	101	73	0.00354624	0.194882	0.941,1.0,1.0	0.912,0.893,0.853	0.094	9.4	9.4
28655	ENSG00000090372	STRN4	19	-	46727451	46727691	46727451	46727546	46727893	46728007	28655	10,14,10	22,22,24	8,6,5	41,30,26	218	73	0.00354052	0.194882	0.132,0.176,0.122	0.061,0.063,0.061	0.082	8.2	8.2
11973	ENSG00000160948	VPS28	8	-	144425660	144425784	144425660	144425772	144426025	144426207	11973	2,5,1	145116106	7,4,9	131,92,84	85	73	0.00360777	0.197853	0.012,0.036,0.008	0.044,0.036,0.084	-0.036	-3.6	3.6
18762	ENSG00000041357	PSMA4	15	+	78542176	78542645	78542482	78542645	78541904	78541930	18762	499460430	5,5,2	478377412	1,0,0	379	73	0.00363455	0.198094	0.951,0.947,0.976	0.989,1.0,1.0	-0.038	-3.8	3.8
23485	ENSG00000100359	SGSM3	22	+	40409198	40409372	40409256	40409372	40408932	40409018	23485	8,8,4	0,0,0	21,15,18	0,2,4	131	73	0.00362916	0.198094	1.0,1.0,1.0	1.0,0.807,0.715	0.159	15.9	15.9
726	ENSG00000075275	CELSR1	22	-	46390391	46390514	46390391	46390486	46391185	46391287	726	2,1,3	5,6,12	1,0,0	10,8,3	101	73	0.00363271	0.198094	0.224,0.108,0.153	0.067,0.0,0.0	0.139	13.9	13.9
19412	ENSG00000048991	R3HDM1	2	+	135638866	135639074	135638895	135639074	135638738	135638789	19412	1,3,2	45,55,63	6,8,6	50,57,72	102	73	0.00365366	0.198116	0.016,0.038,0.022	0.079,0.091,0.056	-0.05	-5	5
19809	ENSG00000148187	MRRF	9	+	122313204	122313386	122313226	122313386	122291755	122291840	19809	3,8,11	140170169	11,12,21	156167128	95	73	0.00365733	0.198116	0.016,0.035,0.048	0.051,0.052,0.112	-0.039	-3.9	3.9
21862	ENSG00000077232	DNAJC10	2	+	182739544	182740388	182740298	182740388	182736248	182736386	21862	68,81,75	50,54,37	72,94,79	77,84,87	827	73	0.00364554	0.198116	0.107,0.117,0.152	0.076,0.09,0.074	0.045	4.5	4.5
15987	ENSG00000146063	TRIM41	5	+	181233412	181233763	181233635	181233763	181232658	181232889	15987	75,39,47	0,2,0	75,69,46	3,3,2	296	73	0.00368287	0.198285	1.0,0.828,1.0	0.86,0.85,0.85	0.089	8.9	8.9
27901	ENSG00000112941	PAPD7	5	+	6752872	6753037	6752925	6753037	6751038	6751197	27901	25,31,30	2,3,0	34,22,24	4,6,6	126	73	0.00367531	0.198285	0.879,0.857,1.0	0.831,0.68,0.699	0.175	17.5	17.5
9394	ENSG00000170037	CNTROB	17	+	7934404	7934546	7934464	7934546	7934137	7934222	9394	3,5,9	23,35,18	1,3,4	53,37,35	133	73	0.00368076	0.198285	0.067,0.073,0.215	0.01,0.043,0.059	0.081	8.1	8.1
5521	ENSG00000122566	HNRNPA2B1	7	-	26193574	26193710	26193574	26193694	26195846	26195939	5521	12,7,5	721831570	18,6,33	959742707	89	73	0.00370513	0.19908	0.013,0.007,0.007	0.015,0.007,0.037	-0.011	-1.1	1.1
10562	ENSG00000072609	CHFR	12	-	132869618	132869798	132869618	132869675	132870723	132870783	10562	53,67,45	0,0,1	61,60,49	2,3,2	196	73	0.00371439	0.199174	1.0,1.0,0.944	0.919,0.882,0.901	0.081	8.1	8.1
10213	ENSG00000063046	EIF4B	12	+	53021715	53021860	53021805	53021860	53019909	53020026	10213	46,48,44	520558534	43,42,9	569569589	163	73	0.00372214	0.199187	0.038,0.037,0.036	0.033,0.032,0.007	0.013	1.3	1.3
581	ENSG00000197756	RPL37A	2	+	216499925	216500030	216499948	216500030	216499269	216499398	581	145,82,134	522433393913	190,87,213	528131933719	96	73	0.0037648	0.201065	0.021,0.018,0.025	0.027,0.02,0.042	-0.008	-0.8	0.8
20505	ENSG00000032742	IFT88	13	+	20574369	20574475	20574379	20574475	20573020	20573151	20505	0,5,1	2,2,3	7,0,2	0,1,1	83	73	0.00379288	0.202158	0.0,0.687,0.227	1.0,0.0,0.638	-0.241	-24.1	24.1
16989	ENSG00000244026	FAM86DP	3	-	75426449	75426621	75426449	75426599	75430831	75430914	16989	2,2,3	6,6,3	0,1,1	8,4,2	95	73	0.00382531	0.202262	0.204,0.204,0.435	0.0,0.161,0.278	0.135	13.5	13.5
17169	ENSG00000107819	SFXN3	10	+	101035943	101036101	101036002	101036101	101035496	101035667	17169	2,10,3	15,12,10	5,2,0	33,29,10	132	73	0.00381537	0.202262	0.069,0.315,0.142	0.077,0.037,0.0	0.137	13.7	13.7
196	ENSG00000155287	SLC25A28	10	-	99612542	99612617	99612542	99612599	99613695	99613924	196	1,0,6	17,8,7	0,0,0	14,16,7	91	73	0.00381858	0.202262	0.045,0.0,0.407	0.0,0.0,0.0	0.151	15.1	15.1
22023	ENSG00000129667	RHBDF2	17	-	76479732	76479941	76479732	76479854	76481374	76481545	22023	3,1,2	12,10,10	9,10,7	16,19,10	160	73	0.00381112	0.202262	0.102,0.044,0.084	0.204,0.194,0.242	-0.137	-13.7	13.7
28717	ENSG00000070778	PTPN21	14	-	88485781	88485860	88485781	88485842	88496412	88496488	28717	7,6,9	36,40,52	2,5,2	46,63,43	91	73	0.00383757	0.202506	0.135,0.107,0.122	0.034,0.06,0.036	0.078	7.8	7.8
25144	ENSG00000175061	LRRC75A-AS1	17	+	16439580	16439703	16439659	16439703	16439326	16439414	25144	897754748	59,35,41	797648612	76,51,48	152	73	0.00386715	0.203662	0.88,0.912,0.898	0.834,0.859,0.86	0.046	4.6	4.6
17668	ENSG00000172508	CARNS1	11	+	67416102	67416202	67416175	67416202	67415677	67415763	17668	1,5,1	0,0,0	5,5,7	4,1,0	146	73	0.00388969	0.204444	1.0,1.0,1.0	0.385,0.714,1.0	0.3	30	30
9492	ENSG00000147854	UHRF2	9	+	6496943	6497103	6496959	6497103	6493825	6493932	9492	8,1,2	1,0,0	2,2,2	1,1,2	89	73	0.00394924	0.207163	0.868,1.0,1.0	0.621,0.621,0.451	0.392	39.2	39.2
4764	ENSG00000122643	NT5C3A	7	-	33035933	33035988	33035933	33035985	33062567	33062796	4764	8,12,5	3,1,3	7,11,5	1,0,1	76	73	0.00397252	0.207973	0.719,0.92,0.616	0.871,1.0,0.828	-0.148	-14.8	14.8
11322	ENSG00000120805	ARL1	12	-	101395487	101395688	101395487	101395670	101396398	101396577	11322	60,52,36	281268248	33,39,48	366348300	91	73	0.00398634	0.208286	0.146,0.135,0.104	0.067,0.082,0.114	0.041	4.1	4.1
15740	ENSG00000101361	NOP56	20	+	2654388	2654575	2654413	2654575	2654175	2654308	15740	11,13,15	0,0,1	15,21,11	2,2,2	98	73	0.00399618	0.20839	1.0,1.0,0.918	0.848,0.887,0.804	0.126	12.6	12.6
10111	ENSG00000175854	SWI5	9	+	128288165	128288375	128288274	128288375	128285938	128286033	10111	2,9,3	4,1,0	1,9,1	0,1,0	182	73	0.00403953	0.209213	0.167,0.783,1.0	1.0,0.783,1.0	-0.278	-27.8	27.8
11342	ENSG00000128159	TUBGCP6	22	-	50224140	50224274	50224140	50224256	50224331	50224420	11342	12,5,4	15,22,27	5,2,1	29,33,25	91	73	0.00404349	0.209213	0.391,0.154,0.106	0.122,0.046,0.031	0.151	15.1	15.1
26450	ENSG00000112290	WASF1	6	-	110105406	110105579	110105406	110105576	110107076	110107194	26450	34,17,21	1,2,0	30,37,23	0,6,6	76	73	0.00404299	0.209213	0.97,0.891,1.0	1.0,0.856,0.786	0.073	7.3	7.3
30404	ENSG00000062598	ELMO2	20	-	46394404	46394532	46394404	46394503	46398696	46398771	30404	21,20,19	1,3,3	28,13,23	10,6,7	102	73	0.00402786	0.209213	0.938,0.827,0.819	0.667,0.608,0.702	0.202	20.2	20.2
15379	ENSG00000263809	RP11-849F2.7	17	-	8382142	8382363	8382142	8382338	8383156	8383187	15379	1,2,2	3,0,0	1,1,1	0,3,3	98	73	0.00405691	0.209499	0.199,1.0,1.0	1.0,0.199,0.199	0.267	26.7	26.7
14247	ENSG00000013306	SLC25A39	17	-	44322418	44322552	44322418	44322528	44322807	44322852	14247	116,86,65	172162141	150110111	197131129	97	73	0.00407684	0.209759	0.337,0.285,0.258	0.364,0.387,0.393	-0.088	-8.8	8.8
25129	ENSG00000185596	WASH3P	15	+	101972592	101972694	101972595	101972694	101966066	101966223	25129	1,0,0	5,1,9	3,1,1	3,4,3	76	73	0.00408174	0.209759	0.161,0.0,0.0	0.49,0.194,0.243	-0.255	-25.5	25.5
25146	ENSG00000175061	LRRC75A-AS1	17	+	16439531	16439703	16439659	16439703	16439326	16439414	25146	1078916942	59,35,41	996775758	76,51,48	201	73	0.00408565	0.209759	0.869,0.905,0.893	0.826,0.847,0.852	0.047	4.7	4.7
14265	ENSG00000114544	SLC41A3	3	-	126012614	126012768	126012614	126012749	126015493	126015573	14265	9,8,2	41,31,24	2,3,2	38,38,36	92	73	0.00409647	0.209908	0.148,0.17,0.062	0.04,0.059,0.042	0.08	8	8
11419	ENSG00000104983	CCDC61	19	+	46002982	46003166	46003007	46003166	45995460	45995504	11419	2,4,1	0,3,0	2,2,0	3,3,3	98	73	0.00412613	0.211021	1.0,0.498,1.0	0.332,0.332,0.0	0.611	61.1	61.1
23753	ENSG00000198925	ATG9A	2	-	219227921	219228079	219227921	219228053	219228433	219228485	23753	8,5,5	34,38,37	0,2,5	58,37,39	99	73	0.00414506	0.211581	0.148,0.088,0.091	0.0,0.038,0.086	0.068	6.8	6.8
16523	ENSG00000198000	NOL8	9	-	92319942	92320379	92319942	92320137	92321667	92321746	16523	14,14,20	0,1,0	11,22,3	4,1,0	315	73	0.00415596	0.21173	1.0,0.764,1.0	0.389,0.836,1.0	0.18	18	18
19149	ENSG00000117616	RSRP1	1	-	25243549	25244224	25243549	25243633	25244453	25244498	19149	185,155,94	4,1,3	123,98,126	0,2,0	664	73	0.00418734	0.212921	0.836,0.945,0.775	1.0,0.843,1.0	-0.096	-9.6	9.6
12254	ENSG00000100575	TIMM9	14	-	58409033	58409189	58409033	58409168	58410842	58410938	12254	6,3,0	175131141	3,10,10	135154127	94	73	0.00421244	0.213379	0.026,0.017,0.0	0.017,0.048,0.058	-0.027	-2.7	2.7
25145	ENSG00000175061	LRRC75A-AS1	17	+	16439527	16439703	16439659	16439703	16439326	16439414	25145	127510611125	59,35,41	1168908912	76,51,48	205	73	0.00421219	0.213379	0.885,0.915,0.907	0.846,0.864,0.871	0.042	4.2	4.2
11413	ENSG00000223478	RP11-545E17.3	9	+	128730031	128730248	128730063	128730248	128724444	128724635	11413	8,5,8	6,10,8	18,14,13	10,0,4	105	73	0.00425593	0.213518	0.481,0.258,0.41	0.556,1.0,0.693	-0.367	-36.7	36.7
12252	ENSG00000100575	TIMM9	14	-	58409033	58409197	58409033	58409168	58410842	58410938	12252	5,3,1	175131141	3,10,10	135154127	102	73	0.00429562	0.213518	0.02,0.016,0.005	0.016,0.044,0.053	-0.024	-2.4	2.4
15103	ENSG00000173653	RCE1	11	+	66845444	66845562	66845499	66845562	66845165	66845237	15103	1,6,6	21,22,22	2,0,2	26,24,25	128	73	0.00429206	0.213518	0.026,0.135,0.135	0.042,0.0,0.044	0.07	7	7
15782	ENSG00000127663	KDM4B	19	+	5137913	5138070	5137961	5138070	5137620	5137676	15782	10,8,9	55,48,49	6,2,5	73,60,57	121	73	0.00424519	0.213518	0.099,0.091,0.1	0.047,0.02,0.05	0.058	5.8	5.8
19146	ENSG00000114107	CEP70	3	-	138572858	138572984	138572858	138572932	138591853	138591956	19146	30,37,30	14,14,11	35,24,29	21,22,34	125	73	0.00426223	0.213518	0.556,0.607,0.614	0.493,0.389,0.332	0.188	18.8	18.8
23865	ENSG00000179889	PDXDC1	16	+	14998339	14998405	14998342	14998405	14997752	14997826	23865	134113138	2,1,2	134148159	4,11,3	76	73	0.00428048	0.213518	0.985,0.991,0.985	0.97,0.928,0.981	0.027	2.7	2.7
24406	ENSG00000063245	EPN1	19	+	55678506	55678696	55678526	55678696	55675225	55675435	24406	14,19,14	63,51,47	10,6,6	80,43,41	93	73	0.00426883	0.213518	0.149,0.226,0.19	0.089,0.099,0.103	0.091	9.1	9.1
2730	ENSG00000265257	RP11-21J18.1	18	+	9134162	9134292	9134185	9134292	9126833	9126907	2730	18,14,9	505315312	9,3,5	382282359	96	73	0.00428329	0.213518	0.026,0.033,0.021	0.018,0.008,0.01	0.015	1.5	1.5
29696	ENSG00000155313	USP25	21	+	15765996	15766141	15766001	15766141	15762890	15762968	29696	16,15,17	0,0,1	30,24,33	1,3,4	78	73	0.00424375	0.213518	1.0,1.0,0.941	0.966,0.882,0.885	0.069	6.9	6.9
810	ENSG00000272752	STAG3L5P-PVRIG2P-PILRB	7	+	100358898	100359079	100358932	100359079	100358263	100358366	810	35,43,35	0,1,0	40,50,47	3,1,4	107	73	0.00428032	0.213518	1.0,0.967,1.0	0.901,0.972,0.889	0.068	6.8	6.8
28321	ENSG00000048828	FAM120A	9	+	93515666	93515767	93515669	93515767	93498789	93498886	28321	165179157	8,20,19	150185151	24,27,30	76	73	0.00431155	0.213909	0.952,0.896,0.888	0.857,0.868,0.829	0.061	6.1	6.1
3306	ENSG00000119977	TCTN3	10	-	95683100	95683192	95683100	95683180	95683521	95683629	3306	5,11,3	2,1,3	6,16,3	0,1,1	85	73	0.00431966	0.213912	0.682,0.904,0.462	1.0,0.932,0.72	-0.201	-20.1	20.1
30471	ENSG00000132964	CDK8	13	+	26397138	26397225	26397152	26397225	26396284	26396354	30471	0,1,3	78,89,74	4,6,3	50,91,65	87	73	0.00439287	0.217132	0.0,0.009,0.033	0.063,0.052,0.037	-0.037	-3.7	3.7
10151	ENSG00000100519	PSMC6	14	+	52723804	52724036	52723964	52724036	52721109	52721190	10151	51,54,51	182168160	31,53,22	169199173	233	73	0.0044461	0.21887	0.081,0.091,0.091	0.054,0.077,0.038	0.031	3.1	3.1
20549	ENSG00000254413	CHKB-CPT1B	22	-	50579726	50579830	50579726	50579802	50579973	50580082	20549	59,41,36	3,5,1	39,32,34	4,9,8	101	73	0.00448574	0.21887	0.934,0.856,0.963	0.876,0.72,0.754	0.134	13.4	13.4
21945	ENSG00000100429	HDAC10	22	-	50248697	50248890	50248697	50248751	50249327	50249454	21945	3,5,5	1,1,2	9,11,9	0,0,0	212	73	0.00445402	0.21887	0.508,0.633,0.463	1.0,1.0,1.0	-0.465	-46.5	46.5
23541	ENSG00000196591	HDAC2	6	-	113956012	113956175	113956012	113956151	113956618	113956693	23541	27,19,19	225243220	28,39,35	245201199	97	73	0.00448361	0.21887	0.083,0.056,0.061	0.079,0.127,0.117	-0.041	-4.1	4.1
25425	ENSG00000125037	EMC3	3	-	9981633	9981759	9981633	9981747	9986506	9986682	25425	3,3,1	5,4,4	0,1,1	3,1,6	85	73	0.00448319	0.21887	0.34,0.392,0.177	0.0,0.462,0.125	0.107	10.7	10.7
28554	ENSG00000099977	DDT	22	-	23971377	23971626	23971377	23971623	23973767	23973943	28554	55,36,41	819783652	53,24,18	1104760649	76	73	0.00446489	0.21887	0.061,0.042,0.057	0.044,0.029,0.026	0.02	2	2
8149	ENSG00000005844	ITGAL	16	+	30505243	30505300	30505246	30505300	30504174	30504264	8149	2,0,2	2,1,0	0,0,0	1,3,1	76	73	0.00444166	0.21887	0.49,0.0,1.0	0.0,0.0,0.0	0.497	49.7	49.7
11417	ENSG00000111912	NCOA7	6	+	125888938	125889981	125888971	125889981	125885158	125885343	11417	19,8,6	0,0,3	10,9,8	3,1,8	106	73	0.0045108	0.219688	1.0,1.0,0.579	0.697,0.861,0.408	0.204	20.4	20.4
5882	ENSG00000067836	ROGDI	16	-	4797713	4797861	4797713	4797840	4797937	4797987	5882	12,18,11	41,55,36	11,5,9	81,49,48	94	73	0.00452624	0.220037	0.185,0.203,0.192	0.095,0.073,0.127	0.095	9.5	9.5
27501	ENSG00000125089	SH3TC1	4	+	8209664	8209822	8209747	8209822	8205166	8205366	27501	3,4,4	2,0,0	5,4,1	4,2,0	156	73	0.0045604	0.221292	0.412,1.0,1.0	0.369,0.483,1.0	0.187	18.7	18.7
5951	ENSG00000176209	SMIM19	8	+	42548374	42548780	42548655	42548780	42546468	42546606	5951	24,19,12	80,56,43	10,6,6	57,38,55	354	73	0.00458509	0.222084	0.058,0.065,0.054	0.035,0.032,0.022	0.029	2.9	2.9
11085	ENSG00000197070	ARRDC1	9	+	137613422	137613664	137613614	137613664	137612895	137613006	11085	21,25,29	0,1,0	37,14,7	0,3,2	265	73	0.00461771	0.222851	1.0,0.873,1.0	1.0,0.562,0.491	0.273	27.3	27.3
24009	ENSG00000214776	RP11-726G1.1	12	+	9570762	9570892	9570765	9570892	9567489	9569202	24009	0,0,0	1,1,1	1,2,1	1,1,1	76	73	0.00461059	0.222851	0.0,0.0,0.0	0.49,0.658,0.49	-0.546	-54.6	54.6
10985	ENSG00000106628	POLD2	7	-	44116114	44116209	44116114	44116206	44116429	44116510	10985	18,23,18	0,0,1	26,13,20	0,4,3	76	73	0.00464032	0.223535	1.0,1.0,0.945	1.0,0.757,0.865	0.108	10.8	10.8
9426	ENSG00000142687	KIAA0319L	1	-	35451627	35451791	35451627	35451776	35453556	35453689	9426	8,6,4	116,93,94	5,16,14	90,86,79	88	73	0.00466816	0.224469	0.054,0.051,0.034	0.044,0.134,0.128	-0.056	-5.6	5.6
7524	ENSG00000141198	TOM1L1	17	+	54949539	54949623	54949550	54949623	54947260	54947312	7524	18,12,14	2,3,3	19,20,18	12,9,9	84	73	0.0046796	0.224612	0.887,0.777,0.802	0.579,0.659,0.635	0.198	19.8	19.8
17427	ENSG00000196189	SEMA4A	1	+	156158701	156158824	156158718	156158824	156158387	156158486	17427	7,6,5	44,56,37	4,0,1	37,39,39	90	73	0.00471396	0.225381	0.114,0.08,0.099	0.081,0.0,0.02	0.064	6.4	6.4
23635	ENSG00000109332	UBE2D3	4	-	102826484	102826844	102826484	102826636	102827511	102827741	23635	115161145	7,11,6	198136131	3,5,2	281	73	0.00472573	0.225381	0.81,0.792,0.863	0.945,0.876,0.944	-0.1	-10	10
25137	ENSG00000175061	LRRC75A-AS1	17	+	16441010	16441130	16441073	16441130	16440184	16440253	25137	169164154	12659901049	194,155,48	129510221210	136	73	0.00473807	0.225381	0.067,0.082,0.073	0.074,0.075,0.021	0.017	1.7	1.7
3959	ENSG00000126091	ST3GAL3	1	+	43920380	43920550	43920403	43920550	43899540	43899727	3959	6,2,4	12,21,17	0,3,0	19,12,5	96	73	0.00472279	0.225381	0.275,0.068,0.152	0.0,0.16,0.0	0.112	11.2	11.2
8941	ENSG00000139197	PEX5	12	+	7202213	7202351	7202261	7202351	7201750	7201841	8941	5,14,6	0,0,0	15,24,16	0,3,3	121	73	0.00472991	0.225381	1.0,1.0,1.0	1.0,0.828,0.763	0.136	13.6	13.6
9952	ENSG00000186918	ZNF395	8	-	28349124	28349247	28349124	28349228	28350063	28350156	9952	3,0,3	10,8,6	0,0,0	13,9,10	92	73	0.00474752	0.225426	0.192,0.0,0.284	0.0,0.0,0.0	0.159	15.9	15.9
6585	ENSG00000136856	SLC2A8	9	+	127403654	127403803	127403737	127403803	127399906	127400006	6585	39,29,25	0,0,0	38,22,20	1,3,2	156	73	0.00475729	0.225487	1.0,1.0,1.0	0.947,0.774,0.824	0.152	15.2	15.2
12078	ENSG00000181929	PRKAG1	12	-	49005794	49005903	49005794	49005852	49013061	49013110	12078	19,19,13	130,86,103	13,15,7	168155108	124	73	0.004767	0.225544	0.079,0.115,0.069	0.044,0.054,0.037	0.043	4.3	4.3
21317	ENSG00000184060	ADAP2	17	+	30926808	30926918	30926826	30926918	30922939	30923070	21317	1,1,0	5,4,3	9,1,0	14,5,9	91	73	0.00480777	0.226665	0.138,0.167,0.0	0.34,0.138,0.0	-0.058	-5.8	5.8
2409	ENSG00000142546	NOSIP	19	-	49557089	49557945	49557089	49557249	49558896	49558973	2409	17,21,21	71,88,54	8,8,16	102,58,69	769	73	0.00480362	0.226665	0.022,0.022,0.036	0.007,0.013,0.022	0.013	1.3	1.3
17150	ENSG00000124789	NUP153	6	-	17639938	17640064	17639938	17640046	17646066	17646154	17150	65,73,60	8,19,8	55,53,50	0,7,4	91	73	0.0048434	0.22794	0.867,0.755,0.857	1.0,0.859,0.909	-0.096	-9.6	9.6
2084	ENSG00000141385	AFG3L2	18	-	12353004	12353184	12353004	12353158	12356693	12356831	2084	3,12,5	202194174	12,12,11	163152133	99	73	0.00492287	0.230875	0.011,0.044,0.021	0.051,0.055,0.057	-0.029	-2.9	2.9
8119	ENSG00000147274	RBMX	X	-	136879016	136879158	136879016	136879123	136879318	136879453	8119	7,20,7	223264201	23,21,18	220238216	108	73	0.00492316	0.230875	0.021,0.049,0.023	0.066,0.056,0.053	-0.027	-2.7	2.7
27313	ENSG00000175220	ARHGAP1	11	-	46679216	46679244	46679216	46679225	46679364	46679468	27313	0,1,4	37,39,44	6,4,9	62,58,37	92	73	0.00496009	0.232197	0.0,0.02,0.067	0.071,0.052,0.162	-0.066	-6.6	6.6
22664	ENSG00000126215	XRCC3	14	-	103711032	103711239	103711032	103711180	103711465	103711567	22664	32,65,29	0,1,0	59,52,45	0,7,1	132	73	0.0050055	0.233089	1.0,0.973,1.0	1.0,0.804,0.961	0.069	6.9	6.9
4661	ENSG00000004897	CDC27	17	-	47154671	47154864	47154671	47154786	47156912	47157113	4661	13,5,7	60,52,49	4,5,3	74,56,74	151	73	0.00499688	0.233089	0.095,0.044,0.065	0.025,0.041,0.019	0.04	4	4
7306	ENSG00000007202	KIAA0100	17	-	28643101	28643332	28643101	28643226	28643609	28643659	7306	178195177	0,2,1	164156153	4,3,4	179	73	0.00499599	0.233089	1.0,0.975,0.986	0.944,0.955,0.94	0.041	4.1	4.1
14263	ENSG00000130244	FAM98C	19	+	38405343	38405421	38405374	38405421	38404922	38405113	14263	14,20,13	0,3,3	21,20,13	0,1,0	104	73	0.00503125	0.233469	1.0,0.824,0.753	1.0,0.934,1.0	-0.119	-11.9	11.9
15175	ENSG00000000419	DPM1	20	-	50940864	50940958	50940864	50940933	50942030	50942142	15175	14,8,12	155138133	7,5,5	170164150	98	73	0.00502378	0.233469	0.063,0.041,0.063	0.03,0.022,0.024	0.03	3	3
2149	ENSG00000105856	HBP1	7	+	107179816	107180062	107179882	107180062	107168999	107169027	2149	5,14,16	1,2,2	11,12,9	0,0,0	139	73	0.00505058	0.23355	0.724,0.786,0.808	1.0,1.0,1.0	-0.227	-22.7	22.7
29343	ENSG00000156261	CCT8	21	-	29069422	29069513	29069422	29069502	29070246	29070337	29343	106,82,83	665497561	77,82,30	568549591	84	73	0.00504561	0.23355	0.122,0.125,0.114	0.105,0.115,0.042	0.033	3.3	3.3
12850	ENSG00000197858	GPAA1	8	+	144085557	144085743	144085572	144085743	144085333	144085479	12850	10,10,5	117,119,77	24,13,11	107,95,90	88	73	0.00508456	0.234712	0.066,0.065,0.051	0.157,0.102,0.092	-0.056	-5.6	5.6
10469	ENSG00000183207	RUVBL2	19	+	49007257	49007368	49007301	49007368	49007017	49007147	10469	7,8,6	177131129	5,2,0	200147112	117	73	0.00517185	0.235294	0.024,0.037,0.028	0.015,0.008,0.0	0.022	2.2	2.2
10557	ENSG00000072609	CHFR	12	-	132848084	132848223	132848084	132848155	132848640	132848724	10557	3,8,6	14,10,18	1,1,3	16,17,9	141	73	0.00517696	0.235294	0.1,0.293,0.147	0.031,0.03,0.147	0.111	11.1	11.1
15194	ENSG00000011258	MBTD1	17	-	51225007	51225209	51225007	51225183	51259142	51259206	15194	11,19,13	4,2,0	13,20,16	0,0,0	99	73	0.00513423	0.235294	0.67,0.875,1.0	1.0,1.0,1.0	-0.152	-15.2	15.2
20082	ENSG00000148985	PGAP2	11	+	3817304	3817535	3817352	3817535	3811249	3811424	20082	7,5,9	1,1,3	3,14,3	0,0,1	121	73	0.00514906	0.235294	0.809,0.751,0.644	1.0,1.0,0.644	-0.147	-14.7	14.7
21475	ENSG00000143412	ANXA9	1	+	150983882	150984069	150983974	150984069	150983337	150983434	21475	6,3,2	12,4,11	0,1,4	17,15,23	165	73	0.00513235	0.235294	0.181,0.249,0.074	0.0,0.029,0.071	0.135	13.5	13.5
3405	ENSG00000082269	FAM135A	6	+	70524342	70526698	70524930	70526698	70523966	70524121	3405	66,41,39	4,3,3	28,45,28	9,4,11	661	73	0.00516943	0.235294	0.646,0.601,0.589	0.256,0.554,0.219	0.269	26.9	26.9
8792	ENSG00000139974	SLC38A6	14	+	61078809	61078927	61078829	61078927	61052079	61052135	8792	2,0,0	2,2,1	4,3,1	5,5,2	93	73	0.00515374	0.235294	0.44,0.0,0.0	0.386,0.32,0.282	-0.183	-18.3	18.3
9319	ENSG00000226002	GTF2IP14	7	+	65098630	65098832	65098754	65098832	65091879	65091952	9319	8,11,11	4,1,0	8,13,12	0,0,0	197	73	0.00514079	0.235294	0.426,0.803,1.0	1.0,1.0,1.0	-0.257	-25.7	25.7
9551	ENSG00000118181	RPS25	11	-	119017361	119017563	119017361	119017552	119017957	119018044	9551	5,4,4	0,3,2	5,12,6	0,0,0	84	73	0.00514664	0.235294	1.0,0.537,0.635	1.0,1.0,1.0	-0.276	-27.6	27.6
22989	ENSG00000196998	WDR45	X	-	49075544	49075753	49075544	49075663	49075865	49075945	22989	169145125	6,14,6	227139110	2,4,5	163	73	0.00518928	0.235452	0.927,0.823,0.903	0.981,0.94,0.908	-0.059	-5.9	5.9
17835	ENSG00000137494	ANKRD42	11	+	83212652	83215200	83212978	83215200	83211294	83211430	17835	50,48,46	3,1,3	40,36,23	0,1,1	399	73	0.00521489	0.23621	0.753,0.898,0.737	1.0,0.868,0.808	-0.096	-9.6	9.6
21517	ENSG00000004534	RBM6	3	+	50061882	50062108	50061961	50062108	50061461	50061547	21517	34,28,24	35,46,38	19,12,11	31,31,57	152	73	0.00524872	0.236933	0.318,0.226,0.233	0.227,0.157,0.085	0.103	10.3	10.3
9161	ENSG00000136895	GARNL3	9	+	127393082	127393134	127393093	127393134	127390640	127390767	9161	6,0,1	1,2,2	1,1,1	2,0,0	84	73	0.00524729	0.236933	0.839,0.0,0.303	0.303,1.0,1.0	-0.387	-38.7	38.7
14357	ENSG00000101901	ALG13	X	+	111727331	111727445	111727355	111727445	111726817	111727055	14357	11,10,29	3,2,1	7,17,12	0,0,0	97	73	0.00526916	0.237452	0.734,0.79,0.956	1.0,1.0,1.0	-0.173	-17.3	17.3
17904	ENSG00000089053	ANAPC5	12	-	121328315	121328473	121328315	121328458	121330582	121330672	17904	72,68,71	54,45,27	95,58,61	88,70,61	88	73	0.0052786	0.237474	0.525,0.556,0.686	0.472,0.407,0.453	0.145	14.5	14.5
28264	ENSG00000138190	EXOC6	10	+	92893329	92893520	92893348	92893520	92848519	92848634	28264	2,5,5	16,13,28	1,3,0	17,28,26	92	73	0.00530328	0.238181	0.09,0.234,0.124	0.045,0.078,0.0	0.108	10.8	10.8
13096	ENSG00000131351	HAUS8	19	-	17059996	17060092	17059996	17060089	17062697	17062779	13096	30,21,14	0,3,2	31,20,17	5,4,8	76	73	0.00535799	0.23902	1.0,0.871,0.871	0.856,0.828,0.671	0.129	12.9	12.9
22227	ENSG00000143379	SETDB1	1	+	150962973	150963741	150963529	150963741	150962586	150962719	22227	101,140,65	0,3,3	94,114,61	1,0,0	629	73	0.00535464	0.23902	1.0,0.844,0.715	0.916,1.0,1.0	-0.119	-11.9	11.9
6442	ENSG00000108819	PPP1R9B	17	-	50140092	50140359	50140092	50140228	50141268	50141373	6442	16,17,11	52,57,54	23,20,21	44,39,39	204	73	0.00535702	0.23902	0.099,0.096,0.068	0.158,0.155,0.162	-0.071	-7.1	7.1
7131	ENSG00000151503	NCAPD3	11	-	134159889	134160108	134159889	134160074	134161780	134161891	7131	19,19,12	103,76,64	3,3,7	47,49,41	107	73	0.0053486	0.23902	0.112,0.146,0.113	0.042,0.04,0.104	0.062	6.2	6.2
29640	ENSG00000198952	SMG5	1	-	156259004	156259189	156259004	156259163	156260450	156260626	29640	1,3,1	51,51,57	7,9,6	96,92,70	99	73	0.00537546	0.239398	0.014,0.042,0.013	0.051,0.067,0.059	-0.036	-3.6	3.6
24217	ENSG00000141452	C18orf8	18	+	23530386	23530612	23530510	23530612	23530206	23530297	24217	142127115	7,5,3	120,111,87	2,2,0	197	73	0.00538956	0.239623	0.883,0.904,0.934	0.957,0.954,1.0	-0.063	-6.3	6.3
27765	ENSG00000133731	IMPA1	8	-	81681497	81681582	81681497	81681560	81686251	81686315	27765	8,2,5	1,0,0	9,6,8	2,1,2	95	73	0.00544795	0.241814	0.86,1.0,1.0	0.776,0.822,0.755	0.169	16.9	16.9
14649	ENSG00000010803	SCMH1	1	-	41028641	41028864	41028641	41028745	41033982	41034119	14649	6,9,6	1,2,2	7,6,6	1,1,0	192	73	0.00550431	0.243908	0.695,0.631,0.533	0.727,0.695,1.0	-0.188	-18.8	18.8
9323	ENSG00000174233	ADCY6	12	-	48770765	48770989	48770765	48770970	48771709	48771973	9323	0,2,0	3,13,9	2,3,3	9,13,16	92	73	0.00553799	0.244991	0.0,0.109,0.0	0.15,0.155,0.13	-0.109	-10.9	10.9
583	ENSG00000197756	RPL37A	2	+	216499831	216500030	216499948	216500030	216499269	216499398	583	152,86,139	522433393913	200,89,217	528131933719	190	73	0.00560033	0.246926	0.011,0.01,0.013	0.014,0.011,0.022	-0.004	-0.4	0.4
9111	ENSG00000198715	GLMP	1	-	156293319	156293576	156293319	156293429	156294017	156294230	9111	480555482	8,7,4	442293266	13,11,5	220	73	0.00559156	0.246926	0.952,0.963,0.976	0.919,0.898,0.946	0.043	4.3	4.3
2699	ENSG00000172932	ANKRD13D	11	+	67290292	67290446	67290321	67290446	67290077	67290213	2699	3,4,8	58,50,54	2,1,1	69,35,29	102	73	0.00569392	0.250636	0.036,0.054,0.096	0.02,0.02,0.024	0.041	4.1	4.1
906	ENSG00000110514	MADD	11	+	47285408	47285590	47285477	47285590	47284940	47285194	906	30,24,24	1,2,3	19,28,16	0,1,0	142	73	0.00574713	0.25256	0.939,0.861,0.804	1.0,0.935,1.0	-0.11	-11	11
22338	ENSG00000077458	FAM76B	11	-	95779878	95779948	95779878	95779926	95783064	95783268	22338	5,13,11	30,48,41	3,6,2	47,37,30	95	73	0.00582748	0.255667	0.114,0.172,0.171	0.047,0.111,0.049	0.083	8.3	8.3
2355	ENSG00000133226	SRRM1	1	+	24652833	24653032	24652912	24653032	24652433	24652628	2355	2,8,4	56,64,65	1,1,0	51,77,56	152	73	0.00594644	0.26037	0.017,0.057,0.029	0.009,0.006,0.0	0.029	2.9	2.9
8954	ENSG00000108509	CAMTA2	17	-	4982088	4982175	4982088	4982160	4982756	4982892	8954	17,11,10	32,39,35	6,4,3	30,34,24	88	73	0.00595428	0.26037	0.306,0.19,0.192	0.142,0.089,0.094	0.121	12.1	12.1
4770	ENSG00000152422	XRCC4	5	+	83353124	83353711	83353130	83353711	83258529	83258677	4770	2,2,2	3,7,4	1,0,1	7,2,3	79	73	0.00601741	0.262697	0.381,0.209,0.316	0.117,0.0,0.235	0.185	18.5	18.5
19776	ENSG00000168803	ADAL	15	+	43333270	43333434	43333310	43333434	43331899	43332000	19776	0,0,1	17,22,13	6,1,2	20,32,28	113	73	0.00603115	0.262865	0.0,0.0,0.047	0.162,0.02,0.044	-0.06	-6	6
6325	ENSG00000137171	KLC4	6	+	43062885	43063147	43062916	43063147	43061310	43061593	6325	0,2,1	4,10,11	4,6,1	11,6,10	104	73	0.00606265	0.263805	0.0,0.123,0.06	0.203,0.412,0.066	-0.166	-16.6	16.6
919	ENSG00000171298	GAA	17	+	80112844	80113027	80112875	80113027	80112577	80112711	919	0,2,0	13,30,18	4,3,1	26,11,17	104	73	0.00614608	0.266997	0.0,0.045,0.0	0.097,0.161,0.04	-0.084	-8.4	8.4
1372	ENSG00000205336	ADGRG1	16	+	57651184	57651622	57651242	57651622	57650252	57650351	1372	43,50,33	1,3,3	38,35,26	1,0,0	131	73	0.00618357	0.267314	0.96,0.903,0.86	0.955,1.0,1.0	-0.077	-7.7	7.7
24072	ENSG00000131584	ACAP3	1	-	1300153	1300376	1300153	1300202	1300508	1300692	24072	40,39,51	32,38,40	41,28,24	66,36,35	247	73	0.00618328	0.267314	0.27,0.233,0.274	0.155,0.187,0.169	0.089	8.9	8.9
3832	ENSG00000167548	KMT2D	12	-	49034409	49034491	49034409	49034476	49034581	49034662	3832	2,3,6	18,16,23	1,2,0	21,18,14	88	73	0.00618174	0.267314	0.084,0.135,0.178	0.038,0.084,0.0	0.092	9.2	9.2
5706	ENSG00000103942	HOMER2	15	-	82859028	82859186	82859028	82859135	82864166	82864259	5706	32,23,27	171179155	11,13,15	143152129	124	73	0.00619407	0.267332	0.099,0.07,0.093	0.043,0.048,0.064	0.036	3.6	3.6
13989	ENSG00000055609	KMT2C	7	-	152157760	152157925	152157760	152157922	152158856	152159072	13989	4,8,12	0,0,0	5,6,3	1,3,1	76	73	0.00624767	0.268895	1.0,1.0,1.0	0.828,0.658,0.742	0.257	25.7	25.7
6562	ENSG00000109205	ODAM	4	+	70200493	70200573	70200496	70200573	70198578	70198626	6562	0,0,1	4,7,5	2,2,2	7,12,13	76	73	0.00625054	0.268895	0.0,0.0,0.161	0.215,0.138,0.129	-0.107	-10.7	10.7
14898	ENSG00000135632	SMYD5	2	+	73219951	73220190	73220069	73220190	73218860	73218969	14898	7,8,7	1,3,1	11,7,5	2,0,0	191	73	0.00631703	0.269744	0.728,0.505,0.728	0.678,1.0,1.0	-0.239	-23.9	23.9
18682	ENSG00000101247	NDUFAF5	20	+	13816451	13816546	13816462	13816546	13808841	13808902	18682	4,2,3	90,49,32	5,11,5	56,40,46	84	73	0.00634142	0.269744	0.037,0.034,0.075	0.072,0.193,0.086	-0.068	-6.8	6.8
25954	ENSG00000172493	AFF1	4	+	87134473	87134694	87134518	87134694	87132270	87132408	25954	32,21,14	3,1,2	14,24,27	0,0,0	118	73	0.00630506	0.269744	0.868,0.929,0.812	1.0,1.0,1.0	-0.13	-13	13
29251	ENSG00000125967	NECAB3	20	-	33658702	33658858	33658702	33658834	33659496	33659732	29251	6,9,15	69,83,72	5,5,3	101,59,72	97	73	0.00631335	0.269744	0.061,0.075,0.136	0.036,0.06,0.03	0.049	4.9	4.9
3083	ENSG00000224078	SNHG14	15	+	25055073	25055230	25055078	25055230	25053827	25053967	3083	6,0,1	0,1,0	5,5,1	0,6,2	78	73	0.00633272	0.269744	1.0,0.0,1.0	1.0,0.438,0.319	0.081	8.1	8.1
4549	ENSG00000145214	DGKQ	4	-	967879	968043	967879	968027	968281	968407	4549	6,1,0	2,9,3	0,0,0	7,1,5	89	73	0.00633732	0.269744	0.711,0.084,0.0	0.0,0.0,0.0	0.265	26.5	26.5
5931	ENSG00000125447	GGA3	17	-	75243062	75243258	75243062	75243166	75243446	75243570	5931	13,7,7	31,57,44	1,4,2	34,22,32	165	73	0.00628876	0.269744	0.156,0.052,0.066	0.013,0.074,0.027	0.053	5.3	5.3
10199	ENSG00000150455	TIRAP	11	+	126291272	126291569	126291424	126291569	126290802	126290961	10199	0,1,2	3,1,2	3,1,7	2,1,3	225	73	0.00641394	0.271748	0.0,0.245,0.245	0.327,0.245,0.431	-0.171	-17.1	17.1
12110	ENSG00000167978	SRRM2	16	+	2770603	2770717	2770606	2770717	2770351	2770465	12110	78,84,106	4,0,2	141,120,84	12,4,5	76	73	0.00644997	0.271748	0.949,1.0,0.981	0.919,0.966,0.942	0.034	3.4	3.4
14743	ENSG00000087460	GNAS	20	+	58903520	58903585	58903527	58903585	58895611	58895684	14743	25,26,17	612535587	36,36,29	608536447	80	73	0.00644053	0.271748	0.036,0.042,0.026	0.051,0.058,0.056	-0.02	-2	2
24873	ENSG00000143158	MPC2	1	-	167919978	167920109	167919978	167920090	167920546	167920631	24873	156119128	13071039967	204,154,67	169614821386	92	73	0.00641803	0.271748	0.087,0.083,0.095	0.087,0.076,0.037	0.022	2.2	2.2
24943	ENSG00000071462	WBSCR22	7	+	73697355	73697516	73697465	73697516	73693991	73694050	24943	11,22,21	4,0,3	10,10,14	1,0,1	183	73	0.00644026	0.271748	0.523,1.0,0.736	0.8,1.0,0.848	-0.13	-13	13
5661	ENSG00000130731	C16orf13	16	-	634888	635063	634888	634923	635280	635340	5661	175188164	9,0,1	196104129	0,0,1	213	73	0.00642728	0.271748	0.87,1.0,0.983	1.0,1.0,0.978	-0.042	-4.2	4.2
8269	ENSG00000078674	PCM1	8	+	17957536	17957775	17957539	17957775	17957263	17957421	8269	4,1,3	29,46,24	3,10,7	20,40,25	76	73	0.0064823	0.272678	0.117,0.02,0.107	0.126,0.194,0.212	-0.096	-9.6	9.6
8239	ENSG00000136840	ST6GALNAC4	9	-	127909950	127910528	127909950	127910058	127912267	127912338	8239	52,83,55	22,30,28	95,80,45	66,44,45	543	73	0.00652958	0.274232	0.241,0.271,0.209	0.162,0.196,0.119	0.081	8.1	8.1
4599	ENSG00000066777	ARFGEF1	8	-	67251316	67251465	67251316	67251450	67253450	67253622	4599	1,0,1	46,66,71	5,0,6	38,73,75	88	73	0.00654304	0.274363	0.018,0.0,0.012	0.098,0.0,0.062	-0.043	-4.3	4.3
11068	ENSG00000154814	OXNAD1	3	+	16270928	16271071	16270944	16271071	16269125	16269275	11068	10,8,2	18,10,14	8,0,0	21,26,12	89	73	0.00656502	0.274851	0.313,0.396,0.105	0.238,0.0,0.0	0.192	19.2	19.2
10798	ENSG00000115464	USP34	2	-	61241765	61241846	61241765	61241819	61245209	61245288	10798	4,1,2	31,35,32	3,8,6	24,23,30	100	73	0.0065955	0.275692	0.086,0.02,0.044	0.084,0.202,0.127	-0.088	-8.8	8.8
3106	ENSG00000109381	ELF2	4	-	139116648	139116807	139116648	139116751	139125163	139125329	3106	5,2,4	0,0,2	10,5,2	2,3,1	129	73	0.00663049	0.276719	1.0,1.0,0.531	0.739,0.485,0.531	0.259	25.9	25.9
7191	ENSG00000182903	ZNF721	4	-	426788	427119	426788	426973	435769	435879	7191	5,9,4	1,0,7	11,3,5	0,0,2	219	73	0.00664295	0.276804	0.625,1.0,0.16	1.0,1.0,0.455	-0.223	-22.3	22.3
24816	ENSG00000049541	RFC2	7	-	74249011	74249220	74249011	74249118	74249738	74249780	24816	14,18,20	57,66,45	10,12,16	65,102,73	175	73	0.00668172	0.277634	0.093,0.102,0.156	0.06,0.047,0.084	0.053	5.3	5.3
32	ENSG00000082898	XPO1	2	-	61534557	61534678	61534557	61534654	61537561	61537591	32	1,8,5	3,2,0	4,2,4	0,0,1	97	73	0.00668379	0.277634	0.201,0.751,1.0	1.0,1.0,0.751	-0.266	-26.6	26.6
10752	ENSG00000086205	FOLH1	11	-	49162802	49162999	49162802	49162890	49164704	49164772	10752	15,16,9	3,1,4	34,44,29	2,1,1	182	73	0.00674067	0.278365	0.667,0.865,0.474	0.872,0.946,0.921	-0.244	-24.4	24.4
12177	ENSG00000107651	SEC23IP	10	+	119933004	119933167	119933007	119933167	119932132	119932318	12177	103,92,93	4,5,8	117,92,88	14,16,8	76	73	0.00672581	0.278365	0.961,0.946,0.918	0.889,0.847,0.914	0.058	5.8	5.8
25244	ENSG00000075568	TMEM131	2	-	97802651	97802813	97802651	97802790	97805087	97805205	25244	8,4,7	18,53,32	2,3,2	38,38,34	96	73	0.00675385	0.278365	0.253,0.054,0.143	0.038,0.057,0.043	0.104	10.4	10.4
26410	ENSG00000157353	FUK	16	+	70474527	70474694	70474625	70474694	70474128	70474339	26410	15,22,18	0,3,0	22,18,15	5,3,1	171	73	0.00671766	0.278365	1.0,0.758,1.0	0.653,0.719,0.865	0.174	17.4	17.4
6986	ENSG00000164855	TMEM184A	7	-	1550304	1550395	1550304	1550379	1550816	1550982	6986	32,49,44	2,5,6	52,36,36	9,15,8	89	73	0.00674933	0.278365	0.929,0.889,0.857	0.826,0.663,0.787	0.133	13.3	13.3
23192	ENSG00000143771	CNIH4	1	+	224375794	224379452	224379068	224379452	224371329	224371423	23192	1016722781	16,31,9	12519771076	15,7,5	3347	73	0.00679446	0.279605	0.581,0.337,0.654	0.645,0.753,0.824	-0.217	-21.7	21.7
20340	ENSG00000137166	FOXP4	6	+	41587660	41587897	41587792	41587897	41587301	41587512	20340	5,1,4	13,20,19	0,1,1	21,15,7	205	73	0.00681361	0.279959	0.12,0.017,0.07	0.0,0.023,0.048	0.045	4.5	4.5
1247	ENSG00000139546	TARBP2	12	+	53503692	53503808	53503712	53503808	53503026	53503129	1247	10,7,13	33,40,44	5,10,2	59,55,43	93	73	0.00691374	0.281557	0.192,0.121,0.188	0.062,0.125,0.035	0.093	9.3	9.3
22041	ENSG00000130684	ZNF337	20	-	25685995	25686249	25685995	25686122	25686390	25686466	22041	5,5,3	18,14,17	6,5,5	6,6,4	200	73	0.00690914	0.281557	0.092,0.115,0.061	0.267,0.233,0.313	-0.182	-18.2	18.2
2836	ENSG00000259529	RP11-468E2.4	14	+	24159837	24159960	24159863	24159960	24158166	24158199	2836	2,7,4	31,30,12	3,0,1	32,25,18	99	73	0.00690279	0.281557	0.045,0.147,0.197	0.065,0.0,0.039	0.095	9.5	9.5
29555	ENSG00000072310	SREBF1	17	-	17816206	17816396	17816206	17816373	17816456	17816718	29555	69,39,40	201195159	99,60,22	419294291	96	73	0.00692296	0.281557	0.207,0.132,0.161	0.152,0.134,0.054	0.053	5.3	5.3
4155	ENSG00000214265	RP11-701H24.9	15	+	24967928	24968082	24967931	24968082	24962113	24962209	4155	84,66,54	621506582	71,70,31	751620702	76	73	0.00688322	0.281557	0.115,0.111,0.082	0.083,0.098,0.041	0.029	2.9	2.9
4943	ENSG00000132196	HSD17B7	1	+	162804248	162804319	162804266	162804319	162802917	162803535	4943	0,6,4	41,40,25	1,0,1	33,18,23	91	73	0.00690266	0.281557	0.0,0.107,0.114	0.024,0.0,0.034	0.054	5.4	5.4
9374	ENSG00000100580	TMED8	14	-	77346348	77346480	77346348	77346478	77351672	77351749	9374	0,3,0	15,17,11	6,0,5	22,20,14	75	73	0.00692675	0.281557	0.0,0.147,0.0	0.21,0.0,0.258	-0.107	-10.7	10.7
28265	ENSG00000138190	EXOC6	10	+	92952272	92952382	92952275	92952382	92948273	92948379	28265	22,32,18	11,3,1	36,42,38	1,3,2	76	73	0.00696057	0.282262	0.658,0.911,0.945	0.972,0.931,0.948	-0.112	-11.2	11.2
473	ENSG00000028528	SNX1	15	+	64130206	64130321	64130227	64130321	64129915	64130029	473	5,1,4	121146109	10,4,12	143144110	94	73	0.00696537	0.282262	0.031,0.005,0.028	0.052,0.021,0.078	-0.029	-2.9	2.9
5452	ENSG00000275410	HNF1B	17	-	37733556	37733821	37733556	37733743	37739439	37739639	5452	19,8,15	0,2,1	21,17,14	8,2,2	151	73	0.00699134	0.282883	1.0,0.659,0.879	0.559,0.804,0.772	0.134	13.4	13.4
11535	ENSG00000066923	STAG3	7	+	100201933	100202041	100201948	100202041	100201785	100201866	11535	0,3,4	8,6,2	1,1,0	8,3,2	88	73	0.0070659	0.284631	0.0,0.293,0.624	0.094,0.217,0.0	0.202	20.2	20.2
17590	ENSG00000107854	TNKS2	10	+	91836795	91836998	91836918	91836998	91833852	91834024	17590	10,12,7	92,92,116	2,6,5	104104108	196	73	0.00706496	0.284631	0.039,0.046,0.022	0.007,0.021,0.017	0.021	2.1	2.1
3088	ENSG00000224078	SNHG14	15	+	25105718	25105824	25105787	25105824	25103872	25103970	3088	26,31,26	3,1,2	21,30,43	1,0,0	142	73	0.00706672	0.284631	0.817,0.941,0.87	0.915,1.0,1.0	-0.096	-9.6	9.6
27791	ENSG00000139631	CSAD	12	-	53158510	53158727	53158510	53158684	53159622	53159712	27791	0,3,0	18,26,14	5,6,2	39,28,20	116	73	0.0071505	0.287134	0.0,0.068,0.0	0.075,0.119,0.059	-0.062	-6.2	6.2
4393	ENSG00000188223	AC002398.9	19	+	35745834	35745991	35745872	35745991	35745677	35745700	4393	344322218	9,7,7	409242273	13,15,19	111	73	0.0071421	0.287134	0.962,0.968,0.953	0.954,0.914,0.904	0.037	3.7	3.7
5652	ENSG00000130731	C16orf13	16	-	634888	635022	634888	634923	635280	635340	5652	145156135	9,0,1	150,88,113	0,0,1	172	73	0.00720088	0.28872	0.872,1.0,0.983	1.0,1.0,0.98	-0.042	-4.2	4.2
21596	ENSG00000184863	RBM33	7	+	155711172	155711455	155711202	155711455	155706868	155707068	21596	12,10,18	5,11,3	3,9,3	7,12,6	103	73	0.00722746	0.289349	0.63,0.392,0.81	0.233,0.347,0.262	0.33	33	33
7678	ENSG00000023191	RNH1	11	-	504823	505022	504823	505001	507112	507264	7678	4,2,5	0,5,2	0,7,2	1,0,0	94	73	0.00729057	0.291436	1.0,0.237,0.66	0.0,1.0,1.0	-0.034	-3.4	3.4
22201	ENSG00000142273	CBLC	19	+	44794101	44794281	44794203	44794281	44793473	44793620	22201	5,8,4	1,7,7	6,0,3	16,11,9	175	73	0.0073026	0.291478	0.676,0.323,0.192	0.135,0.0,0.122	0.311	31.1	31.1
8861	ENSG00000080189	SLC35C2	20	-	46355072	46355279	46355072	46355178	46355801	46355874	8861	20,14,22	6,7,6	51,39,40	6,7,2	174	73	0.00732372	0.291882	0.583,0.456,0.606	0.781,0.7,0.894	-0.243	-24.3	24.3
26799	ENSG00000121775	TMEM39B	1	+	32075602	32075822	32075666	32075822	32074950	32075077	26799	51,51,36	0,0,0	48,43,58	3,2,2	137	73	0.00738794	0.293831	1.0,1.0,1.0	0.895,0.92,0.939	0.082	8.2	8.2
6195	ENSG00000160753	RUSC1	1	+	155326609	155327132	155326897	155327132	155325863	155325910	6195	218223169	3,9,2	266193153	17,7,8	361	73	0.00739475	0.293831	0.936,0.834,0.945	0.76,0.848,0.795	0.104	10.4	10.4
17485	ENSG00000158552	ZFAND2B	2	+	219206966	219207042	219206969	219207042	219206783	219206845	17485	0,1,1	14,15,4	4,2,0	9,8,4	76	73	0.0074326	0.294161	0.0,0.06,0.194	0.299,0.194,0.0	-0.08	-8	8
24505	ENSG00000071859	FAM50A	X	+	154450177	154450312	154450208	154450312	154450028	154450099	24505	45,38,32	162130114	47,37,8	190159172	104	73	0.0074363	0.294161	0.163,0.17,0.165	0.148,0.14,0.032	0.059	5.9	5.9
3762	ENSG00000137221	TJAP1	6	+	43498922	43499100	43498974	43499100	43497880	43497977	3762	8,8,5	6,13,4	2,3,2	10,7,8	125	73	0.00741853	0.294161	0.438,0.264,0.422	0.105,0.2,0.127	0.231	23.1	23.1
23780	ENSG00000167543	TP53I13	17	+	29571831	29572057	29571856	29572057	29571590	29571719	23780	2,8,4	24,23,13	2,3,1	41,24,24	98	73	0.00746862	0.294999	0.058,0.206,0.186	0.035,0.085,0.03	0.1	10	10
17225	ENSG00000198933	TBKBP1	17	+	47708024	47708240	47708149	47708240	47699635	47699697	17225	15,16,14	5,2,0	8,7,7	2,0,0	198	73	0.00748678	0.295277	0.525,0.747,1.0	0.596,1.0,1.0	-0.108	-10.8	10.8
10930	ENSG00000234545	FAM133B	7	-	92577654	92577811	92577654	92577717	92578149	92578180	10930	15,8,6	60,55,56	6,2,6	52,65,79	167	73	0.00754695	0.295657	0.099,0.06,0.045	0.048,0.013,0.032	0.037	3.7	3.7
14142	ENSG00000105193	RPS16	19	-	39433664	39433905	39433664	39433761	39435606	39435708	14142	302282234	228419751842	357287111	303119862030	217	73	0.00753895	0.295657	0.043,0.046,0.041	0.038,0.046,0.018	0.009	0.9	0.9
15235	ENSG00000100056	DGCR14	22	-	19139854	19140027	19139854	19140024	19142537	19142633	15235	11,11,8	36,31,24	4,4,1	20,18,33	76	73	0.00753084	0.295657	0.227,0.254,0.243	0.161,0.176,0.028	0.12	12	12
15530	ENSG00000228714	RP11-284G10.1	9	-	115741461	115741562	115741461	115741541	115744156	115744239	15530	72,52,65	8,1,0	45,44,46	0,0,0	94	73	0.00752345	0.295657	0.875,0.976,1.0	1.0,1.0,1.0	-0.05	-5	5
24214	ENSG00000141452	C18orf8	18	+	23515829	23515886	23515855	23515886	23509192	23509279	24214	10,6,3	25,55,37	3,3,1	37,43,45	99	73	0.0075521	0.295657	0.228,0.074,0.056	0.056,0.049,0.016	0.079	7.9	7.9
2412	ENSG00000142546	NOSIP	19	-	49557089	49558199	49557089	49557249	49558896	49558978	2412	21,29,27	71,88,54	13,16,17	102,58,69	1023	73	0.00762543	0.298088	0.021,0.023,0.034	0.009,0.019,0.017	0.011	1.1	1.1
6552	ENSG00000129219	PLD2	17	+	4818740	4818823	4818773	4818823	4818493	4818607	6552	1,0,2	27,14,15	4,5,2	30,22,16	106	73	0.007677	0.299663	0.025,0.0,0.084	0.084,0.135,0.079	-0.063	-6.3	6.3
21137	ENSG00000131495	NDUFA2	5	-	140645473	140645718	140645473	140645678	140647255	140647391	21137	46,42,32	581494432	33,20,24	610442459	113	73	0.00770135	0.30004	0.049,0.052,0.046	0.034,0.028,0.033	0.017	1.7	1.7
5664	ENSG00000130731	C16orf13	16	-	634892	635012	634892	634923	635280	635340	5664	142146129	9,0,1	138,84,114	0,0,1	162	73	0.00770928	0.30004	0.877,1.0,0.983	1.0,1.0,0.981	-0.04	-4	4
9884	ENSG00000127995	CASD1	7	+	94533188	94533249	94533204	94533249	94528187	94528250	9884	10,5,5	21,9,11	4,6,5	29,36,23	89	73	0.00775447	0.301357	0.281,0.313,0.272	0.102,0.12,0.151	0.164	16.4	16.4
13289	ENSG00000163608	C3orf17	3	-	113005943	113006030	113005943	113006004	113008170	113008430	13289	0,1,0	40,55,51	0,3,7	49,51,48	99	73	0.00778171	0.301565	0.0,0.013,0.0	0.0,0.042,0.097	-0.042	-4.2	4.2
16649	ENSG00000108176	DNAJC12	10	-	67816039	67816133	67816039	67816129	67823313	67823392	16649	8,5,4	0,0,0	5,6,3	0,2,3	77	73	0.00778982	0.301565	1.0,1.0,1.0	1.0,0.74,0.487	0.258	25.8	25.8
18442	ENSG00000173064	HECTD4	12	-	112243619	112243782	112243619	112243761	112243873	112244009	18442	0,3,0	7,17,12	3,1,3	5,11,6	94	73	0.0077939	0.301565	0.0,0.121,0.0	0.318,0.066,0.28	-0.181	-18.1	18.1
12412	ENSG00000104412	EMC2	8	+	108455848	108456073	108455872	108456073	108453061	108453147	12412	21,12,12	73,75,59	9,8,8	67,83,83	97	73	0.0078899	0.30395	0.178,0.107,0.133	0.092,0.068,0.068	0.063	6.3	6.3
21729	ENSG00000129197	RPAIN	17	+	5426136	5426299	5426235	5426299	5422768	5422829	21729	19,18,25	7,7,13	15,28,19	24,19,19	172	73	0.0078818	0.30395	0.535,0.522,0.449	0.21,0.385,0.298	0.204	20.4	20.4
5634	ENSG00000130731	C16orf13	16	-	634736	634980	634736	634923	635280	635340	5634	116,122,99	9,0,1	128,64,73	0,0,1	130	73	0.00787016	0.30395	0.879,1.0,0.982	1.0,1.0,0.976	-0.038	-3.8	3.8
30425	ENSG00000143156	NME7	1	-	169324392	169324500	169324392	169324469	169367707	169367946	30425	81,53,62	7,5,6	88,88,74	20,19,9	104	73	0.00791254	0.30438	0.89,0.882,0.879	0.755,0.765,0.852	0.093	9.3	9.3
1	ENSG00000146263	MMS22L	6	-	97281236	97281384	97281236	97281362	97282313	97282553	1	1,3,2	11,15,8	1,0,0	14,22,12	95	73	0.00796457	0.305497	0.065,0.133,0.161	0.052,0.0,0.0	0.102	10.2	10.2
21653	ENSG00000156467	UQCRB	8	-	96231378	96231618	96231378	96231515	96231773	96231940	21653	15,15,9	2,11,1	3,10,4	11,5,6	176	73	0.00796205	0.305497	0.757,0.361,0.789	0.102,0.453,0.217	0.378	37.8	37.8
29259	ENSG00000186480	INSIG1	7	+	155303806	155303895	155303824	155303895	155302746	155302846	29259	13,15,8	27,71,38	9,12,13	100,67,111	91	73	0.00800339	0.30566	0.279,0.145,0.144	0.067,0.126,0.086	0.096	9.6	9.6
5467	ENSG00000164896	FASTK	7	-	151076625	151077027	151076625	151076832	151077100	151077214	5467	435365311	13,14,7	693377371	12,6,3	268	73	0.00800293	0.30566	0.901,0.877,0.924	0.94,0.945,0.971	-0.051	-5.1	5.1
9032	ENSG00000136238	RAC1	7	+	6398644	6398677	6398661	6398677	6391923	6392041	9032	0,0,2	29,20,11	4,6,4	59,66,50	90	73	0.00798491	0.30566	0.0,0.0,0.129	0.052,0.069,0.061	-0.018	-1.8	1.8
30032	ENSG00000116044	NFE2L2	2	-	177231850	177232030	177231850	177232008	177232391	177232583	30032	4,1,4	69,58,51	8,5,12	63,71,66	95	73	0.00807993	0.30814	0.043,0.013,0.057	0.089,0.051,0.123	-0.05	-5	5
10952	ENSG00000155959	VBP1	X	+	155220182	155220307	155220186	155220307	155216365	155216575	10952	152122147	10,3,1	151133144	1,2,0	77	73	0.00811279	0.30836	0.935,0.975,0.993	0.993,0.984,1.0	-0.025	-2.5	2.5
1585	ENSG00000270580	PKD1P6	16	-	15104722	15104936	15104722	15104758	15105548	15105818	1585	3,5,7	3,1,0	7,6,8	1,0,0	251	73	0.00812487	0.30836	0.225,0.593,1.0	0.671,1.0,1.0	-0.284	-28.4	28.4
22056	ENSG00000154358	OBSCN	1	+	228339941	228340101	228339944	228340101	228338852	228339026	22056	1,2,0	9,6,4	6,3,1	9,9,3	76	73	0.00811366	0.30836	0.096,0.243,0.0	0.39,0.243,0.243	-0.179	-17.9	17.9
22396	ENSG00000157870	FAM213B	1	+	2588335	2588453	2588389	2588453	2587740	2587792	22396	6,5,3	67,53,48	3,1,1	77,66,45	127	73	0.00813216	0.30836	0.049,0.051,0.035	0.022,0.009,0.013	0.03	3	3
11192	ENSG00000184154	LRTOMT	11	+	72088191	72088380	72088296	72088380	72080858	72080885	11192	0,12,6	21,25,14	3,2,3	29,35,23	178	73	0.00816143	0.308926	0.0,0.164,0.149	0.041,0.023,0.051	0.066	6.6	6.6
200	ENSG00000239900	ADSL	22	+	40358854	40358979	40358863	40358979	40354247	40354327	200	23,11,14	218208166	11,11,8	279239190	82	73	0.00817037	0.308926	0.086,0.045,0.07	0.034,0.039,0.036	0.031	3.1	3.1
1614	ENSG00000111961	SASH1	6	+	148440186	148440407	148440357	148440407	148390133	148390262	1614	3,2,1	5,1,0	4,2,2	0,1,1	244	73	0.00820666	0.309417	0.152,0.374,1.0	1.0,0.374,0.374	-0.074	-7.4	7.4
21330	ENSG00000028203	VEZT	12	+	95270038	95270188	95270050	95270188	95266356	95266632	21330	61,61,63	41,39,48	71,53,52	63,60,75	85	73	0.00820174	0.309417	0.561,0.573,0.53	0.492,0.431,0.373	0.123	12.3	12.3
1269	ENSG00000025423	HSD17B6	12	+	56763197	56763414	56763203	56763414	56752452	56752581	1269	0,0,3	1,3,0	4,4,2	2,2,0	79	73	0.00825192	0.310161	0.0,0.0,1.0	0.649,0.649,1.0	-0.433	-43.3	43.3
15628	ENSG00000229043	AC091729.9	7	+	1162634	1162728	1162684	1162728	1162456	1162543	15628	6,2,3	7,0,0	1,1,2	6,1,1	123	73	0.00828327	0.310161	0.337,1.0,1.0	0.09,0.372,0.543	0.444	44.4	44.4
21861	ENSG00000077232	DNAJC10	2	+	182756298	182756469	182756313	182756469	182755002	182755104	21861	28,8,10	63,83,66	17,18,6	123151147	88	73	0.00827648	0.310161	0.269,0.074,0.112	0.103,0.09,0.033	0.076	7.6	7.6
2258	ENSG00000108349	CASC3	17	+	40161737	40161911	40161752	40161911	40141569	40141607	2258	3,4,4	46,57,51	2,1,2	92,78,86	88	73	0.00828395	0.310161	0.051,0.055,0.061	0.018,0.011,0.019	0.04	4	4
4142	ENSG00000214265	RP11-701H24.9	15	+	24974287	24974456	24974310	24974456	24967928	24968082	4142	48,54,62	537476436	61,54,34	637667611	96	73	0.00828883	0.310161	0.064,0.079,0.098	0.068,0.058,0.041	0.025	2.5	2.5
9669	ENSG00000213930	GALT	9	+	34648047	34648171	34648114	34648171	34647743	34647961	9669	11,4,15	43,36,36	4,5,4	44,36,41	140	73	0.00829652	0.310161	0.118,0.055,0.178	0.045,0.068,0.048	0.063	6.3	6.3
748	ENSG00000166451	CENPN	16	+	81014259	81014391	81014279	81014391	81014135	81014181	748	19,13,16	1,2,1	10,9,8	3,3,3	93	73	0.00832142	0.310655	0.937,0.836,0.926	0.723,0.702,0.677	0.199	19.9	19.9
21996	ENSG00000236850	BMS1P20	22	+	22306789	22307021	22306832	22307021	22303942	22304114	21996	72,65,68	17,27,13	76,82,64	8,15,7	116	73	0.00835683	0.311101	0.727,0.602,0.767	0.857,0.775,0.852	-0.129	-12.9	12.9
2215	ENSG00000171634	BPTF	17	+	67891843	67892034	67891846	67892034	67886127	67886316	2215	29,31,25	3,3,2	23,19,28	2,0,0	76	73	0.0083509	0.311101	0.903,0.908,0.923	0.917,1.0,1.0	-0.061	-6.1	6.1
6426	ENSG00000064687	ABCA7	19	+	1057865	1058059	1057914	1058059	1057313	1057429	6426	0,1,0	15,11,7	4,1,2	18,16,10	122	73	0.00844106	0.313797	0.0,0.052,0.0	0.117,0.036,0.107	-0.069	-6.9	6.9
9193	ENSG00000148481	FAM188A	10	-	15838227	15838305	15838227	15838279	15841425	15841599	9193	6,3,2	40,43,45	1,0,2	49,32,32	99	73	0.0084898	0.315168	0.1,0.049,0.032	0.015,0.0,0.044	0.041	4.1	4.1
5686	ENSG00000100395	L3MBTL2	22	+	41213880	41214026	41213892	41214026	41209695	41209933	5686	6,2,2	32,44,40	9,7,4	31,24,28	85	73	0.00852987	0.315332	0.139,0.038,0.041	0.2,0.2,0.109	-0.097	-9.7	9.7
6194	ENSG00000160753	RUSC1	1	+	155326579	155327132	155326897	155327132	155325863	155325910	6194	271279209	3,9,2	350231204	17,7,8	391	73	0.00852278	0.315332	0.944,0.853,0.951	0.794,0.86,0.826	0.089	8.9	8.9
779	ENSG00000124571	XPO5	6	-	43528827	43528928	43528827	43528925	43530687	43530824	779	1,2,3	20,33,25	5,10,2	23,30,19	76	73	0.0085119	0.315332	0.046,0.055,0.103	0.173,0.243,0.092	-0.101	-10.1	10.1
22596	ENSG00000157764	BRAF	7	-	140800361	140800481	140800361	140800462	140801411	140801560	22596	35,59,36	8,0,0	37,57,63	1,0,0	92	73	0.00854976	0.315628	0.776,1.0,1.0	0.967,1.0,1.0	-0.064	-6.4	6.4
1139	ENSG00000162236	STX5	11	-	62831018	62831262	62831018	62831110	62831953	62832051	1139	93,106,79	0,0,1	136112113	3,3,2	225	73	0.00867779	0.319264	1.0,1.0,0.962	0.936,0.924,0.948	0.051	5.1	5.1
25363	ENSG00000129255	MPDU1	17	+	7587141	7587271	7587160	7587271	7586898	7587017	25363	15,19,10	120174141	14,12,3	218184154	92	73	0.00867368	0.319264	0.09,0.08,0.053	0.048,0.049,0.015	0.037	3.7	3.7
7534	ENSG00000141198	TOM1L1	17	+	54905471	54905567	54905488	54905567	54903708	54903792	7534	7,7,8	57,51,73	6,2,9	113118121	90	73	0.00868433	0.319264	0.091,0.1,0.082	0.041,0.014,0.057	0.054	5.4	5.4
23415	ENSG00000145087	STXBP5L	3	+	121114924	121115059	121114952	121115059	121045434	121045535	23415	57,64,79	1,0,1	67,103,77	4,3,3	101	73	0.00871212	0.319842	0.976,1.0,0.983	0.924,0.961,0.949	0.042	4.2	4.2
24353	ENSG00000130164	LDLR	19	+	11129450	11129670	11129512	11129670	11128007	11128085	24353	0,2,1	41,23,29	4,5,4	52,42,39	135	73	0.00873759	0.320334	0.0,0.045,0.018	0.04,0.06,0.053	-0.03	-3	3
8418	ENSG00000145901	TNIP1	5	-	151033607	151033811	151033607	151033799	151035001	151035067	8418	5,7,4	77,57,47	15,7,13	76,51,53	85	73	0.00878825	0.321747	0.053,0.095,0.068	0.145,0.105,0.174	-0.069	-6.9	6.9
16882	ENSG00000099330	OCEL1	19	+	17228430	17229215	17228802	17229215	17228255	17228309	16882	58,31,44	71,38,38	26,34,16	56,43,41	445	73	0.00880492	0.321913	0.118,0.118,0.16	0.071,0.115,0.06	0.05	5	5
7201	ENSG00000075234	TTC38	22	+	46285210	46285279	46285240	46285279	46283972	46284032	7201	4,3,2	38,35,29	1,1,0	33,45,33	103	73	0.00881747	0.321929	0.069,0.057,0.047	0.021,0.016,0.0	0.045	4.5	4.5
20046	ENSG00000136527	TRA2B	3	-	185917714	185917748	185917714	185917725	185918364	185918438	20046	2,2,3	165131139	6,6,8	163165136	96	73	0.00886903	0.323348	0.009,0.011,0.016	0.027,0.027,0.043	-0.02	-2	2
30495	ENSG00000100644	HIF1A	14	+	61744687	61744813	61744704	61744813	61740754	61741188	30495	33,31,37	246251211	20,18,8	168182180	90	73	0.0088807	0.323348	0.098,0.091,0.125	0.088,0.074,0.035	0.039	3.9	3.9
23380	ENSG00000137073	UBAP2	9	-	33971650	33971754	33971650	33971737	33973182	33973237	23380	50,57,43	0,2,0	45,66,50	6,2,1	90	73	0.00893788	0.324984	1.0,0.959,1.0	0.859,0.964,0.976	0.053	5.3	5.3
27122	ENSG00000118200	CAMSAP2	1	+	200847209	200847292	200847257	200847292	200844781	200844869	27122	35,43,36	3,2,2	28,24,26	3,6,6	121	73	0.00896532	0.325536	0.876,0.928,0.916	0.849,0.707,0.723	0.147	14.7	14.7
23721	ENSG00000156232	WHAMM	15	+	82826387	82826496	82826409	82826496	82823099	82823287	23721	11,11,4	15,22,24	5,5,4	31,32,29	95	73	0.00898913	0.325954	0.36,0.278,0.114	0.11,0.107,0.096	0.146	14.6	14.6
634	ENSG00000163702	IL17RC	3	+	9929848	9929897	9929851	9929897	9928582	9928630	634	7,4,4	23,32,24	2,3,0	30,26,21	76	73	0.00900373	0.326038	0.226,0.107,0.138	0.06,0.1,0.0	0.104	10.4	10.4
13687	ENSG00000184216	IRAK1	X	-	154013042	154013433	154013042	154013343	154016031	154016097	13687	149125119	4,3,3	202132126	2,1,0	163	73	0.00905755	0.326848	0.943,0.949,0.947	0.978,0.983,1.0	-0.041	-4.1	4.1
3271	ENSG00000182979	MTA1	14	+	105460713	105460953	105460764	105460953	105460357	105460457	3271	2,6,4	74,66,70	9,15,3	70,67,62	124	73	0.00906303	0.326848	0.016,0.051,0.033	0.07,0.116,0.028	-0.038	-3.8	3.8
4125	ENSG00000101457	DNTTIP1	20	+	45803329	45803378	45803332	45803378	45801998	45802057	4125	0,1,1	52,46,32	5,1,2	39,32,33	76	73	0.0090485	0.326848	0.0,0.02,0.029	0.11,0.029,0.055	-0.048	-4.8	4.8
10636	ENSG00000105778	AVL9	7	+	32558928	32559464	32559222	32559464	32558558	32558628	10636	255259296	2,2,5	271281194	10,5,6	367	73	0.00913036	0.326944	0.962,0.963,0.922	0.844,0.918,0.865	0.073	7.3	7.3
10732	ENSG00000086205	FOLH1	11	-	49185668	49185871	49185668	49185855	49186643	49186769	10732	150173143	874779728	238,231,59	113411561154	89	73	0.00915191	0.326944	0.123,0.154,0.139	0.147,0.141,0.04	0.029	2.9	2.9
12798	ENSG00000167701	GPT	8	+	144504992	144505131	144504997	144505131	144504770	144504879	12798	4,5,0	23,16,12	1,1,1	28,30,11	78	73	0.00909846	0.326944	0.14,0.226,0.0	0.032,0.03,0.078	0.075	7.5	7.5
20605	ENSG00000078061	ARAF	X	+	47566623	47566780	47566638	47566780	47565251	47565350	20605	2,1,0	31,17,23	6,2,1	16,19,20	88	73	0.00910851	0.326944	0.051,0.047,0.0	0.237,0.08,0.04	-0.086	-8.6	8.6
26146	ENSG00000138380	CARF	2	+	202924296	202924415	202924356	202924415	202917876	202918043	26146	2,0,9	1,3,2	1,4,1	1,0,1	133	73	0.00911926	0.326944	0.523,0.0,0.712	0.354,1.0,0.354	-0.158	-15.8	15.8
29358	ENSG00000073350	LLGL2	17	+	75570330	75570498	75570347	75570498	75569962	75570255	29358	1,3,0	26,40,35	8,4,4	58,50,38	90	73	0.00914527	0.326944	0.03,0.057,0.0	0.101,0.061,0.079	-0.051	-5.1	5.1
9801	ENSG00000262633	RP11-156P1.2	17	+	46931098	46931207	46931101	46931207	46929523	46929584	9801	41,38,39	0,1,7	39,48,51	1,0,0	76	73	0.00914252	0.326944	1.0,0.973,0.843	0.974,1.0,1.0	-0.053	-5.3	5.3
15891	ENSG00000079616	KIF22	16	+	29804575	29805026	29804813	29805026	29803997	29804065	15891	103106101	123,82,64	129113117	67,75,62	311	73	0.00917233	0.327233	0.164,0.233,0.27	0.311,0.261,0.307	-0.071	-7.1	7.1
17840	ENSG00000105290	APLP1	19	+	35878571	35878654	35878592	35878654	35878084	35878108	17840	27,24,32	5,0,4	36,36,32	0,2,1	94	73	0.00919674	0.327357	0.807,1.0,0.861	1.0,0.933,0.961	-0.075	-7.5	7.5
25174	ENSG00000072135	PTPN18	2	+	130364171	130364410	130364347	130364410	130359607	130359646	25174	9,8,26	0,0,0	14,25,22	3,2,0	249	73	0.00920048	0.327357	1.0,1.0,1.0	0.578,0.786,1.0	0.212	21.2	21.2
6675	ENSG00000198929	NOS1AP	1	+	162300632	162300706	162300647	162300706	162287343	162287436	6675	1,4,5	3,3,2	0,0,3	2,7,1	88	73	0.00922641	0.32784	0.217,0.525,0.675	0.0,0.0,0.713	0.235	23.5	23.5
12332	ENSG00000175054	ATR	3	-	142522727	142522847	142522727	142522841	142523992	142524199	12332	2,0,1	18,32,17	7,1,3	28,31,24	79	73	0.00924499	0.328	0.093,0.0,0.052	0.188,0.029,0.104	-0.059	-5.9	5.9
26225	ENSG00000168297	PXK	3	+	58412900	58412963	58412903	58412963	58410089	58410159	26225	3,7,7	0,1,0	9,2,5	2,2,1	76	73	0.00925562	0.328	1.0,0.871,1.0	0.812,0.49,0.828	0.247	24.7	24.7
18933	ENSG00000105953	OGDH	7	+	44675144	44675268	44675177	44675268	44674410	44674557	18933	10,20,16	332374350	17,21,22	304297190	106	73	0.00928722	0.328243	0.02,0.036,0.031	0.037,0.046,0.074	-0.023	-2.3	2.3
616	ENSG00000160271	RALGDS	9	-	133104667	133104810	133104667	133104784	133105931	133106016	616	1,5,0	0,1,1	1,1,2	2,3,0	99	73	0.00928479	0.328243	1.0,0.787,0.0	0.269,0.197,1.0	0.107	10.7	10.7
10754	ENSG00000086205	FOLH1	11	-	49162802	49163033	49162802	49162890	49164704	49164772	10754	22,22,15	3,1,4	44,60,39	2,1,1	216	73	0.00931617	0.328392	0.713,0.881,0.559	0.881,0.953,0.929	-0.203	-20.3	20.3
5435	ENSG00000139842	CUL4A	13	+	113218929	113219048	113218944	113219048	113209972	113210088	5435	3,4,4	100,77,75	6,8,8	82,61,57	88	73	0.00930512	0.328392	0.024,0.041,0.042	0.057,0.098,0.104	-0.051	-5.1	5.1
20568	ENSG00000153291	SLC25A27	6	+	46676549	46676743	46676646	46676743	46671125	46671228	20568	4,9,4	1,1,1	4,0,5	2,1,4	170	73	0.00933594	0.328652	0.632,0.794,0.632	0.462,0.0,0.349	0.416	41.6	41.6
19275	ENSG00000061938	TNK2	3	-	195867168	195867280	195867168	195867258	195867360	195868709	19275	5,7,5	1,0,0	6,7,9	2,1,2	95	73	0.00939478	0.329413	0.793,1.0,1.0	0.697,0.843,0.776	0.159	15.9	15.9
26115	ENSG00000071894	CPSF1	8	-	144397742	144397879	144397742	144397876	144397953	144398132	26115	28,29,26	0,0,0	40,22,23	3,1,3	76	73	0.00937654	0.329413	1.0,1.0,1.0	0.928,0.955,0.88	0.079	7.9	7.9
29484	ENSG00000176731	C8orf59	8	-	85219321	85219377	85219321	85219363	85220305	85220339	29484	10,13,9	120,113,73	2,5,4	85,92,58	87	73	0.00938843	0.329413	0.065,0.088,0.094	0.019,0.044,0.055	0.043	4.3	4.3
25049	ENSG00000166169	POLL	10	-	101587245	101587449	101587245	101587403	101588203	101588232	25049	7,6,6	0,0,0	8,11,7	0,3,2	119	73	0.00945557	0.329951	1.0,1.0,1.0	1.0,0.692,0.682	0.209	20.9	20.9
3662	ENSG00000113758	DBN1	5	-	177467480	177467630	177467480	177467627	177467742	177467817	3662	6,11,5	171183185	5,3,1	212177160	76	73	0.0094403	0.329951	0.033,0.055,0.025	0.022,0.016,0.006	0.023	2.3	2.3
6275	ENSG00000130348	QRSL1	6	+	106654696	106654922	106654729	106654922	106652466	106652582	6275	3,2,1	28,36,28	9,4,4	28,31,31	106	73	0.0094339	0.329951	0.069,0.037,0.024	0.181,0.082,0.082	-0.072	-7.2	7.2
7861	ENSG00000039523	FAM65A	16	+	67543347	67543469	67543350	67543469	67541866	67543264	7861	36,37,20	4,2,2	31,18,25	2,0,0	76	73	0.00945985	0.329951	0.896,0.947,0.906	0.937,1.0,1.0	-0.063	-6.3	6.3
13196	ENSG00000198363	ASPH	8	-	61626140	61626300	61626140	61626280	61633682	61633727	13196	57,59,58	213206197	86,115,43	368460408	93	73	0.00947874	0.330176	0.174,0.184,0.188	0.155,0.164,0.076	0.05	5	5
16394	ENSG00000178773	CPNE7	16	+	89595706	89595924	89595833	89595924	89595366	89595603	16394	10,26,6	0,3,0	30,32,23	8,3,3	200	73	0.0095191	0.330714	1.0,0.76,1.0	0.578,0.796,0.737	0.216	21.6	21.6
29739	ENSG00000198270	TMEM116	12	-	111936691	111936858	111936691	111936830	111937159	111937243	29739	0,2,2	13,25,14	4,9,1	20,13,23	101	73	0.00950727	0.330714	0.0,0.055,0.094	0.126,0.334,0.03	-0.114	-11.4	11.4
10736	ENSG00000086205	FOLH1	11	-	49185683	49185875	49185683	49185855	49186643	49186769	10736	150172142	874779728	238,231,59	113411561154	93	73	0.00956039	0.331714	0.119,0.148,0.133	0.141,0.136,0.039	0.028	2.8	2.8
7141	ENSG00000123240	OPTN	10	+	13118887	13119040	13118905	13119040	13116266	13116340	7141	19,31,25	1,7,1	28,35,44	17,14,5	91	73	0.00958796	0.332237	0.938,0.78,0.953	0.569,0.667,0.876	0.186	18.6	18.6
10357	ENSG00000126460	PRRG2	19	+	49583541	49583717	49583544	49583717	49583206	49583304	10357	11,16,15	3,3,0	11,15,8	0,0,1	76	73	0.00961347	0.332686	0.779,0.837,1.0	1.0,1.0,0.885	-0.09	-9	9
12211	ENSG00000146828	SLC12A9	7	+	100861011	100861262	100861137	100861262	100860149	100860232	12211	4,12,10	37,43,49	6,5,1	63,41,39	199	73	0.00965557	0.333708	0.038,0.093,0.07	0.034,0.043,0.009	0.038	3.8	3.8
14153	ENSG00000183258	DDX41	5	-	177515185	177515339	177515185	177515258	177515684	177515821	14153	10,25,13	162185164	24,18,14	124100109	154	73	0.00974135	0.336174	0.028,0.06,0.036	0.084,0.079,0.057	-0.032	-3.2	3.2
17038	ENSG00000148384	INPP5E	9	-	136434036	136434186	136434036	136434134	136434739	136434863	17038	0,0,0	8,10,7	1,4,1	9,10,1	125	73	0.00975226	0.336174	0.0,0.0,0.0	0.061,0.189,0.369	-0.206	-20.6	20.6
10678	ENSG00000187240	DYNC2H1	11	+	103209853	103209960	103209875	103209960	103204910	103204964	10678	0,1,5	13,7,8	0,0,0	10,19,12	95	73	0.00977909	0.336586	0.0,0.099,0.324	0.0,0.0,0.0	0.141	14.1	14.1
9780	ENSG00000076864	RAP1GAP	1	-	21597960	21598095	21597960	21598040	21598399	21598502	9780	4,10,0	9,2,3	9,11,7	3,2,1	128	73	0.00978956	0.336586	0.202,0.74,0.0	0.631,0.758,0.8	-0.416	-41.6	41.6
10385	ENSG00000109775	UFSP2	4	-	185405779	185405959	185405779	185405856	185407935	185408060	10385	10,8,4	39,28,40	3,1,6	46,36,43	176	73	0.00980795	0.336782	0.096,0.106,0.04	0.026,0.011,0.055	0.05	5	5
13421	ENSG00000204599	TRIM39	6	+	30328888	30329041	30328908	30329041	30327258	30327455	13421	0,1,6	3,1,0	3,9,4	0,0,0	93	73	0.00982441	0.336911	0.0,0.44,1.0	1.0,1.0,1.0	-0.52	-52	52
11284	ENSG00000259332	ST20-MTHFS	15	-	79907628	79907706	79907628	79907684	79923451	79923744	11284	14,2,4	21,24,16	3,1,1	17,13,19	95	73	0.00986257	0.336914	0.339,0.06,0.161	0.119,0.056,0.039	0.115	11.5	11.5
16221	ENSG00000127481	UBR4	1	-	19086144	19086300	19086144	19086270	19086678	19086821	16221	3,3,3	39,42,36	7,10,4	32,40,32	103	73	0.00985236	0.336914	0.052,0.048,0.056	0.134,0.151,0.081	-0.07	-7	7
23431	ENSG00000198753	PLXNB3	X	+	153775881	153775968	153775886	153775968	153775593	153775660	23431	4,2,5	22,25,24	1,0,2	19,19,20	78	73	0.00984918	0.336914	0.145,0.07,0.163	0.047,0.0,0.086	0.082	8.2	8.2
28517	ENSG00000171608	PIK3CD	1	+	9720741	9720909	9720744	9720909	9720610	9720661	28517	37,24,22	3,7,3	54,54,38	5,1,1	76	73	0.00991059	0.338119	0.922,0.767,0.876	0.912,0.981,0.973	-0.1	-10	10
12678	ENSG00000108840	HDAC5	17	-	44110728	44110803	44110728	44110800	44117493	44117704	12678	2,5,5	2,3,4	0,1,2	1,7,1	76	73	0.00997997	0.340049	0.49,0.616,0.546	0.0,0.121,0.658	0.291	29.1	29.1
2452	ENSG00000106610	STAG3L4	7	+	67308576	67309139	67308934	67309139	67305986	67306083	2452	49,42,42	50,62,55	49,58,65	52,45,37	431	73	0.0100044	0.340445	0.142,0.103,0.115	0.138,0.179,0.229	-0.062	-6.2	6.2
10324	ENSG00000266820	RP13-104F24.1	17	-	64758241	64758398	64758241	64758379	64758528	64758603	10324	2,1,0	11,18,10	3,2,2	9,8,7	92	73	0.0100311	0.340916	0.126,0.042,0.0	0.209,0.166,0.185	-0.131	-13.1	13.1
10014	ENSG00000153310	FAM49B	8	-	129879388	129879480	129879388	129879471	129903311	129903350	10014	7,3,5	34,26,25	2,3,3	54,48,36	82	73	0.0101809	0.342066	0.155,0.093,0.151	0.032,0.053,0.069	0.082	8.2	8.2
1190	ENSG00000197608	ZNF841	19	-	52093845	52093971	52093845	52093911	52095574	52095765	1190	12,13,8	3,1,1	10,5,9	0,0,0	133	73	0.0101361	0.342066	0.687,0.877,0.815	1.0,1.0,1.0	-0.207	-20.7	20.7
15626	ENSG00000112531	QKI	6	+	163564666	163570145	163565945	163570145	163563419	163563719	15626	19,22,11	5,0,0	16,9,37	0,0,0	1352	73	0.0101049	0.342066	0.17,1.0,1.0	1.0,1.0,1.0	-0.277	-27.7	27.7
16220	ENSG00000267748	CTB-102L5.4	19	+	38290517	38290575	38290536	38290575	38290118	38290280	16220	12,14,12	541521450	33,16,23	687500482	92	73	0.010112	0.342066	0.017,0.021,0.021	0.037,0.025,0.036	-0.013	-1.3	1.3
19156	ENSG00000172831	CES2	16	+	66941741	66941848	66941767	66941848	66941505	66941646	19156	0,3,2	37,31,36	8,0,3	20,20,16	99	73	0.010168	0.342066	0.0,0.067,0.039	0.228,0.0,0.121	-0.081	-8.1	8.1
19443	ENSG00000114654	EFCC1	3	+	129006361	129006478	129006411	129006478	129003793	129004077	19443	0,3,0	1,2,1	2,3,2	3,1,0	123	73	0.0101537	0.342066	0.0,0.471,0.0	0.283,0.64,1.0	-0.484	-48.4	48.4
2041	ENSG00000170390	DCLK2	4	+	150220702	150220778	150220705	150220778	150203794	150203889	2041	0,3,2	1,3,4	4,2,8	1,3,0	76	73	0.0101365	0.342066	0.0,0.49,0.324	0.793,0.39,1.0	-0.456	-45.6	45.6
25044	ENSG00000176087	SLC35A4	5	+	140565747	140565971	140565872	140565971	140564834	140564858	25044	35,31,29	145132116	35,30,21	234172164	198	73	0.0100954	0.342066	0.082,0.08,0.084	0.052,0.06,0.045	0.03	3	3
7152	ENSG00000108854	SMURF2	17	-	64578491	64578594	64578491	64578576	64580788	64580991	7152	1,5,4	41,39,38	1,1,1	41,42,32	91	73	0.0101711	0.342066	0.019,0.093,0.078	0.019,0.019,0.024	0.043	4.3	4.3
7667	ENSG00000113048	MRPS27	5	-	72223682	72223916	72223682	72223850	72226056	72226199	7667	73,85,82	278295237	73,45,45	270276233	139	73	0.0102037	0.342397	0.121,0.131,0.154	0.124,0.079,0.092	0.037	3.7	3.7
10518	ENSG00000088298	EDEM2	20	-	35142372	35142497	35142372	35142478	35146824	35146935	10518	3,2,5	5,2,0	5,1,1	0,1,1	92	73	0.0102604	0.342569	0.323,0.442,1.0	1.0,0.442,0.442	-0.04	-4	4
24506	ENSG00000071859	FAM50A	X	+	154450180	154450312	154450208	154450312	154450028	154450099	24506	45,38,32	162130114	49,37,8	190159172	101	73	0.0102599	0.342569	0.167,0.174,0.169	0.157,0.144,0.033	0.059	5.9	5.9
27460	ENSG00000155366	RHOC	1	-	112705025	112705201	112705025	112705123	112707077	112707102	27460	5,8,23	0,4,5	9,5,5	8,3,9	151	73	0.0102286	0.342569	1.0,0.492,0.69	0.352,0.446,0.212	0.391	39.1	39.1
417	ENSG00000108825	PTGES3L-AARSD1	17	-	42952473	42952668	42952473	42952500	42953723	42953778	417	10,12,14	6,0,0	8,9,10	0,0,0	241	73	0.0102582	0.342569	0.335,1.0,1.0	1.0,1.0,1.0	-0.222	-22.2	22.2
10109	ENSG00000175854	SWI5	9	+	128288271	128288375	128288274	128288375	128285938	128286033	10109	2,2,2	4,1,0	4,1,3	0,1,0	76	73	0.0102806	0.342811	0.324,0.658,1.0	1.0,0.49,1.0	-0.169	-16.9	16.9
19267	ENSG00000061938	TNK2	3	-	195870113	195870284	195870113	195870205	195872275	195872470	19267	1,1,1	9,20,11	6,6,3	32,30,19	152	73	0.0103001	0.343032	0.051,0.023,0.042	0.083,0.088,0.07	-0.042	-4.2	4.2
11407	ENSG00000223478	RP11-545E17.3	9	+	128730031	128730248	128730059	128730248	128724444	128724635	11407	6,5,8	4,1,0	14,9,12	0,0,1	101	73	0.0103962	0.344932	0.52,0.783,1.0	1.0,1.0,0.897	-0.198	-19.8	19.8
17403	ENSG00000228812	LAMA5-AS1	20	+	62355267	62355480	62355270	62355480	62353011	62353208	17403	9,2,2	0,3,3	4,4,0	0,0,1	76	73	0.0103737	0.344932	1.0,0.39,0.39	1.0,1.0,0.0	-0.073	-7.3	7.3
8545	ENSG00000168710	AHCYL1	1	+	110018874	110019119	110019050	110019119	110018551	110018650	8545	15,19,24	111137104	17,14,12	152161153	249	73	0.0103871	0.344932	0.038,0.039,0.063	0.032,0.025,0.022	0.02	2	2
1024	ENSG00000171603	CLSTN1	1	-	9743883	9744020	9743883	9744005	9744394	9744643	1024	16,34,29	272204196	11,17,16	209217200	88	73	0.0104141	0.345097	0.047,0.121,0.109	0.042,0.061,0.062	0.037	3.7	3.7
20515	ENSG00000105576	TNPO2	19	-	12702071	12702219	12702071	12702177	12702822	12702918	20515	5,1,0	9,8,8	1,0,0	12,9,14	115	73	0.0104741	0.346652	0.261,0.074,0.0	0.05,0.0,0.0	0.095	9.5	9.5
13137	ENSG00000145555	MYO10	5	-	16779544	16779648	16779544	16779645	16780523	16780608	13137	52,38,46	0,1,1	19,32,23	0,1,6	76	73	0.0104947	0.346899	1.0,0.973,0.978	1.0,0.968,0.786	0.066	6.6	6.6
20518	ENSG00000105576	TNPO2	19	-	12705681	12705797	12705681	12705768	12706195	12706367	20518	9,11,8	47,58,54	6,9,1	71,73,62	102	73	0.0105461	0.348165	0.121,0.12,0.096	0.057,0.081,0.011	0.063	6.3	6.3
10070	ENSG00000111358	GTF2H3	12	+	123652523	123652561	123652531	123652561	123650993	123651056	10070	6,3,4	91,71,79	7,7,14	64,91,72	81	73	0.0105653	0.348367	0.056,0.037,0.044	0.09,0.065,0.149	-0.056	-5.6	5.6
17041	ENSG00000147955	SIGMAR1	9	-	34636996	34637112	34636996	34637089	34637219	34637732	17041	33,37,28	164154123	21,35,21	255166138	96	73	0.0106384	0.350342	0.133,0.154,0.148	0.059,0.138,0.104	0.045	4.5	4.5
3489	ENSG00000095397	DFNB31	9	-	114403895	114404077	114403895	114404074	114406354	114406892	3489	3,5,0	3,1,1	10,5,3	0,2,0	76	73	0.0107406	0.35327	0.49,0.828,0.0	1.0,0.706,1.0	-0.463	-46.3	46.3
3619	ENSG00000127328	RAB3IP	12	+	69812777	69813033	69812963	69813033	69801618	69801721	3619	49,67,74	1,3,0	69,99,76	5,2,7	259	73	0.0107983	0.354728	0.932,0.863,1.0	0.795,0.933,0.754	0.104	10.4	10.4
13351	ENSG00000204256	BRD2	6	+	32977259	32977570	32977441	32977570	32976561	32976936	13351	59,70,56	163193172	56,50,32	190230157	255	73	0.0108509	0.355016	0.094,0.094,0.085	0.078,0.059,0.055	0.027	2.7	2.7
23710	ENSG00000143390	RFX5	1	-	151344198	151344299	151344198	151344278	151344416	151344536	23710	6,5,2	58,88,71	10,6,18	99,84,78	94	73	0.0108411	0.355016	0.074,0.042,0.021	0.073,0.053,0.152	-0.047	-4.7	4.7
29852	ENSG00000166441	RPL27A	11	+	8683187	8683265	8683201	8683265	8682791	8682816	29852	556500394	976863823	578496123	1245859998	87	73	0.0108556	0.355016	0.323,0.327,0.287	0.28,0.326,0.094	0.079	7.9	7.9
6909	ENSG00000196678	ERI2	16	-	20805714	20805945	20805714	20805785	20806407	20806676	6909	58,93,84	7,0,0	89,90,53	0,0,0	233	73	0.0108606	0.355016	0.722,1.0,1.0	1.0,1.0,1.0	-0.093	-9.3	9.3
25835	ENSG00000104133	SPG11	15	-	44570552	44570721	44570552	44570673	44572682	44572820	25835	2,3,2	0,1,0	6,2,0	5,0,1	121	73	0.0108777	0.355139	1.0,0.644,1.0	0.42,1.0,0.0	0.408	40.8	40.8
3252	ENSG00000154889	MPPE1	18	-	11885675	11885847	11885675	11885816	11886498	11886778	3252	2,1,1	6,11,9	6,3,4	13,7,8	104	73	0.0109018	0.355488	0.19,0.06,0.072	0.245,0.231,0.26	-0.138	-13.8	13.8
15772	ENSG00000175606	TMEM70	8	+	73979058	73979134	73979078	73979134	73978755	73978861	15772	1,0,1	3,4,4	3,5,0	5,17,4	93	73	0.0109717	0.357327	0.207,0.0,0.164	0.32,0.188,0.0	-0.046	-4.6	4.6
25001	ENSG00000122203	KIAA1191	5	-	176348249	176348381	176348249	176348356	176359480	176359567	25001	11,19,13	6,7,4	11,12,10	10,12,11	98	73	0.0110349	0.358945	0.577,0.669,0.708	0.45,0.427,0.404	0.224	22.4	22.4
10266	ENSG00000169714	CNBP	3	-	129171445	129171538	129171445	129171508	129171633	129171771	10266	271287251	17,22,25	336302257	44,26,41	103	73	0.0110688	0.359169	0.919,0.902,0.877	0.844,0.892,0.816	0.049	4.9	4.9
25921	ENSG00000149182	ARFGAP2	11	-	47173762	47173958	47173762	47173882	47175014	47175118	25921	6,7,2	1,2,1	0,5,3	1,6,3	149	73	0.0110634	0.359169	0.746,0.632,0.495	0.0,0.29,0.329	0.418	41.8	41.8
13686	ENSG00000184216	IRAK1	X	-	154013042	154013433	154013042	154013343	154014041	154014278	13686	204208197	6,8,7	378239221	23,10,21	163	73	0.0111599	0.361249	0.938,0.921,0.926	0.88,0.915,0.825	0.055	5.5	5.5
19266	ENSG00000061938	TNK2	3	-	195870113	195870220	195870113	195870205	195872275	195872470	19266	2,1,0	9,20,11	5,5,3	32,30,19	88	73	0.0112554	0.361249	0.156,0.04,0.0	0.115,0.121,0.116	-0.052	-5.2	5.2
22407	ENSG00000168958	MFF	2	+	227347247	227347384	227347342	227347384	227340291	227340380	22407	136101112	3,0,0	82,111,87	5,4,0	168	73	0.011246	0.361249	0.952,1.0,1.0	0.877,0.923,1.0	0.051	5.1	5.1
24410	ENSG00000063245	EPN1	19	+	55678506	55678696	55678526	55678696	55677045	55677218	24410	10,14,12	9,16,7	10,6,4	19,16,9	93	73	0.0112351	0.361249	0.466,0.407,0.574	0.292,0.227,0.259	0.223	22.3	22.3
25303	ENSG00000270011	ZNF559-ZNF177	19	+	9381147	9382617	9382384	9382617	9380056	9380139	25303	101,61,83	1,1,1	60,65,42	0,0,1	1310	73	0.0112492	0.361249	0.849,0.773,0.822	1.0,1.0,0.701	-0.086	-8.6	8.6
26629	ENSG00000164327	RICTOR	5	-	38945490	38945724	38945490	38945703	38946467	38946552	26629	12,16,8	6,0,0	4,17,12	0,0,0	94	73	0.0112342	0.361249	0.608,1.0,1.0	1.0,1.0,1.0	-0.131	-13.1	13.1
5702	ENSG00000239282	GATSL3	22	-	30286015	30286142	30286015	30286098	30286262	30286376	5702	3,7,3	28,23,12	4,1,0	27,25,24	117	73	0.0112509	0.361249	0.063,0.16,0.135	0.085,0.024,0.0	0.083	8.3	8.3
8134	ENSG00000129925	TMEM8A	16	-	372614	372748	372614	372727	374004	374151	8134	3,5,0	56,57,51	9,1,8	62,43,28	94	73	0.0111618	0.361249	0.04,0.064,0.0	0.101,0.018,0.182	-0.066	-6.6	6.6
8761	ENSG00000081692	JMJD4	1	-	227732928	227733027	227732928	227732955	227733413	227733645	8761	106,132,97	0,3,1	140,93,88	7,0,5	145	73	0.0112205	0.361249	1.0,0.957,0.98	0.91,1.0,0.899	0.043	4.3	4.3
29476	ENSG00000165548	TMEM63C	14	+	77213445	77213508	77213448	77213508	77196070	77196230	29476	19,13,9	0,5,1	10,13,7	0,0,1	76	73	0.0113427	0.363611	1.0,0.714,0.896	1.0,1.0,0.871	-0.087	-8.7	8.7
23252	ENSG00000101213	PTK6	20	-	63532525	63532687	63532525	63532667	63533550	63533704	23252	17,22,18	4,0,2	27,19,21	0,0,0	93	73	0.0114101	0.365329	0.769,1.0,0.876	1.0,1.0,1.0	-0.118	-11.8	11.8
26395	ENSG00000175470	PPP2R2D	10	+	131943967	131944145	131944094	131944145	131940581	131940694	26395	445389373	4,6,5	277281279	13,6,5	200	73	0.011447	0.366069	0.976,0.959,0.965	0.886,0.945,0.953	0.039	3.9	3.9
17822	ENSG00000103460	TOX3	16	-	52463933	52464188	52463933	52464185	52468508	52468574	17822	4,7,8	6,3,6	11,13,17	3,4,2	76	73	0.0115233	0.367568	0.39,0.691,0.562	0.779,0.757,0.891	-0.261	-26.1	26.1
23741	ENSG00000226057	PHF2P2	13	-	18946901	18946994	18946901	18946906	18951669	18951829	23741	10,16,12	0,2,1	8,13,7	4,0,5	161	73	0.0115169	0.367568	1.0,0.784,0.845	0.476,1.0,0.388	0.255	25.5	25.5
4314	ENSG00000100151	PICK1	22	+	38072433	38072610	38072476	38072610	38071681	38071744	4314	2,10,3	87,66,60	1,4,1	102,66,77	116	73	0.0115493	0.367568	0.014,0.087,0.031	0.006,0.037,0.008	0.027	2.7	2.7
6033	ENSG00000154582	TCEB1	8	-	73955646	73955763	73955646	73955757	73955910	73956054	6033	0,2,0	2,0,3	5,3,1	3,4,0	79	73	0.0115368	0.367568	0.0,1.0,0.0	0.606,0.409,1.0	-0.338	-33.8	33.8
14251	ENSG00000013306	SLC25A39	17	-	44321699	44321817	44321699	44321767	44322418	44322552	14251	19,11,10	265274259	11,8,2	319272229	123	73	0.0116657	0.37083	0.041,0.023,0.022	0.02,0.017,0.005	0.015	1.5	1.5
1132	ENSG00000137133	HINT2	9	-	35812959	35813156	35812959	35813145	35813265	35813338	1132	11,17,7	178138132	30,21,12	198125135	84	73	0.0117488	0.373025	0.051,0.097,0.044	0.116,0.127,0.072	-0.041	-4.1	4.1
12112	ENSG00000167978	SRRM2	16	+	2758984	2759047	2758987	2759047	2758469	2758547	12112	105141118	3,8,2	89127106	11,6,9	76	73	0.0117716	0.373301	0.971,0.944,0.983	0.886,0.953,0.919	0.047	4.7	4.7
18922	ENSG00000067601	PMS2P4	7	-	67299284	67299424	67299284	67299419	67302375	67302419	18922	11,16,8	3,2,2	20,23,16	1,0,2	78	73	0.0118349	0.37486	0.774,0.882,0.789	0.949,1.0,0.882	-0.129	-12.9	12.9
4278	ENSG00000044115	CTNNA1	5	+	138812163	138812302	138812182	138812302	138810037	138810204	4278	18,28,20	282267240	17,21,8	290341300	92	73	0.0118665	0.375414	0.048,0.077,0.062	0.044,0.047,0.021	0.025	2.5	2.5
8750	ENSG00000178761	FAM219B	15	-	74904981	74905059	74904981	74905039	74905153	74905231	8750	2,7,6	1,2,2	4,6,4	9,5,4	93	73	0.0119749	0.378393	0.611,0.733,0.702	0.259,0.485,0.44	0.287	28.7	28.7
6679	ENSG00000205084	TMEM231	16	-	75545825	75546077	75545825	75545954	75555803	75555973	6679	1,1,4	0,2,0	2,1,4	12,1,0	196	73	0.0120523	0.380386	1.0,0.157,1.0	0.058,0.271,1.0	0.276	27.6	27.6
7990	ENSG00000280571	RP4-613B23.5	3	-	42794156	42794299	42794156	42794275	42804435	42804518	7990	31,39,29	639620583	23,31,14	699669601	97	73	0.0121527	0.3831	0.035,0.045,0.036	0.024,0.034,0.017	0.014	1.4	1.4
13843	ENSG00000087152	ATXN7L3	17	-	44197227	44197399	44197227	44197397	44197597	44197751	13843	33,32,35	0,0,1	33,23,30	2,5,0	75	73	0.0122028	0.383767	1.0,1.0,0.971	0.941,0.817,1.0	0.071	7.1	7.1
4935	ENSG00000184634	MED12	X	+	71130025	71130214	71130034	71130214	71129679	71129855	4935	0,1,5	14,12,13	0,0,1	15,12,11	82	73	0.0122024	0.383767	0.0,0.069,0.255	0.0,0.0,0.075	0.083	8.3	8.3
8609	ENSG00000137941	TTLL7	1	-	83906328	83906523	83906328	83906463	83907455	83907661	8609	2,3,7	10,15,15	2,1,2	22,22,15	133	73	0.0123406	0.387642	0.099,0.099,0.204	0.048,0.024,0.068	0.087	8.7	8.7
16977	ENSG00000146826	C7orf43	7	-	100155136	100155181	100155136	100155164	100155261	100155455	16977	7,3,4	23,16,23	5,2,0	38,34,22	90	73	0.0123578	0.387724	0.198,0.132,0.124	0.096,0.046,0.0	0.104	10.4	10.4
22176	ENSG00000133794	ARNTL	11	+	13378321	13378445	13378336	13378445	13376639	13376728	22176	2,2,1	14,10,7	0,1,0	9,8,5	88	73	0.0124171	0.389122	0.106,0.142,0.106	0.0,0.094,0.0	0.087	8.7	8.7
25302	ENSG00000270011	ZNF559-ZNF177	19	+	9380667	9382615	9382384	9382615	9380056	9380139	25302	138114100	1,1,1	76,77,58	0,0,1	1790	73	0.0124538	0.389811	0.849,0.823,0.803	1.0,1.0,0.703	-0.076	-7.6	7.6
3094	ENSG00000224078	SNHG14	15	+	25088578	25088741	25088607	25088741	25087466	25087599	3094	15,6,15	1,2,0	14,6,8	3,4,1	102	73	0.0125141	0.390328	0.915,0.682,1.0	0.77,0.518,0.851	0.153	15.3	15.3
6483	ENSG00000099625	CBARP	19	-	1234190	1234331	1234190	1234290	1234570	1234742	6483	3,4,9	4,0,0	4,1,5	3,4,2	114	73	0.0125109	0.390328	0.324,1.0,1.0	0.461,0.138,0.616	0.37	37	37
693	ENSG00000087266	SH3BP2	4	+	2831922	2832412	2832330	2832412	2831570	2831679	693	28,30,31	5,4,0	33,34,43	0,3,0	481	73	0.0125144	0.390328	0.459,0.532,1.0	1.0,0.632,1.0	-0.214	-21.4	21.4
7571	ENSG00000255571	MIR9-3HG	15	+	89388500	89388581	89388503	89388581	89387816	89387881	7571	0,4,1	2,0,0	2,1,2	2,4,1	76	73	0.012531	0.390388	0.0,1.0,1.0	0.49,0.194,0.658	0.219	21.9	21.9
19420	ENSG00000106266	SNX8	7	-	2271849	2271992	2271849	2271971	2275111	2275229	19420	0,11,4	25,18,12	3,0,2	19,24,21	94	73	0.0125708	0.391168	0.0,0.322,0.206	0.109,0.0,0.069	0.117	11.7	11.7
26682	ENSG00000111707	SUDS3	12	+	118391087	118391282	118391125	118391282	118389926	118389946	26682	9,6,2	98,85,125	3,2,3	119134136	111	73	0.0126139	0.392049	0.057,0.044,0.01	0.016,0.01,0.014	0.024	2.4	2.4
17497	ENSG00000169925	BRD3	9	-	134034700	134034829	134034700	134034826	134036031	134036324	17497	65,73,76	10,23,17	56,59,50	1,10,8	76	73	0.0126533	0.392087	0.862,0.753,0.811	0.982,0.85,0.857	-0.088	-8.8	8.8
25861	ENSG00000013392	RWDD2A	6	+	83195179	83195271	83195194	83195271	83194530	83194652	25861	2,7,3	0,1,0	10,12,6	2,2,1	88	73	0.0126633	0.392087	1.0,0.853,1.0	0.806,0.833,0.833	0.127	12.7	12.7
27798	ENSG00000187172	BAGE2	21	+	10473009	10473729	10473027	10473729	10464861	10464976	27798	0,0,4	21,29,19	3,3,3	7,17,18	91	73	0.0126501	0.392087	0.0,0.0,0.144	0.256,0.124,0.118	-0.118	-11.8	11.8
8011	ENSG00000131504	DIAPH1	5	-	141534334	141534442	141534334	141534433	141571925	141572040	8011	9,8,8	7,4,3	13,9,7	3,2,0	82	73	0.0126742	0.392087	0.534,0.64,0.704	0.794,0.8,1.0	-0.239	-23.9	23.9
11910	ENSG00000104859	CLASRP	19	+	45069943	45070104	45070021	45070104	45069201	45069248	11910	5,2,7	44,41,26	2,0,3	53,36,27	151	73	0.0126911	0.392152	0.052,0.023,0.115	0.018,0.0,0.051	0.04	4	4
11847	ENSG00000103091	WDR59	16	-	74938149	74938283	74938149	74938266	74942737	74942826	11847	4,3,0	60,27,40	9,5,7	55,49,50	90	73	0.0127128	0.392366	0.051,0.083,0.0	0.117,0.076,0.102	-0.054	-5.4	5.4
11855	ENSG00000113761	ZNF346	5	+	177050702	177050936	177050750	177050936	177044388	177044533	11855	19,11,16	12,13,11	9,6,11	16,17,15	121	73	0.0128002	0.39367	0.489,0.338,0.467	0.253,0.176,0.307	0.186	18.6	18.6
12336	ENSG00000198258	UBL5	19	+	9828584	9828675	9828591	9828675	9828326	9828393	12336	55,30,57	528373393	76,42,41	430270297	80	73	0.0127824	0.39367	0.087,0.068,0.117	0.139,0.124,0.112	-0.034	-3.4	3.4
12675	ENSG00000108523	RNF167	17	+	4943425	4943519	4943429	4943519	4943178	4943284	12675	286242207	6,3,9	329273212	2,0,2	77	73	0.0127875	0.39367	0.978,0.987,0.956	0.994,1.0,0.99	-0.021	-2.1	2.1
13470	ENSG00000033050	ABCF2	7	-	151214057	151214205	151214057	151214191	151214878	151215099	13470	25,23,26	162159149	20,21,7	150181177	87	73	0.0128885	0.39367	0.115,0.108,0.128	0.101,0.089,0.032	0.043	4.3	4.3
17081	ENSG00000128585	MKLN1	7	+	131487606	131487844	131487682	131487844	131478622	131478677	17081	548502494	18,10,9	458521508	10,3,5	149	73	0.0128435	0.39367	0.937,0.961,0.964	0.957,0.988,0.98	-0.021	-2.1	2.1
26234	ENSG00000105793	GTPBP10	7	+	90354454	90354549	90354457	90354549	90352815	90353009	26234	2,2,1	145116112	3,8,2	97109102	76	73	0.0128766	0.39367	0.013,0.016,0.009	0.029,0.066,0.018	-0.025	-2.5	2.5
27004	ENSG00000157881	PANK4	1	-	2510677	2510782	2510677	2510748	2511337	2511387	27004	54,55,69	3,2,5	42,33,32	8,7,2	107	73	0.0128746	0.39367	0.925,0.949,0.904	0.782,0.763,0.916	0.106	10.6	10.6
30201	ENSG00000099282	TSPAN15	10	+	69498208	69498396	69498232	69498396	69495593	69495689	30201	0,3,4	1,0,1	3,2,4	3,1,2	97	73	0.0128383	0.39367	0.0,1.0,0.751	0.429,0.601,0.601	0.04	4	4
4992	ENSG00000162004	CCDC78	16	-	725793	725908	725793	725880	725965	726085	4992	0,1,2	33,33,36	3,5,3	56,30,47	101	73	0.0128484	0.39367	0.0,0.021,0.039	0.037,0.108,0.044	-0.043	-4.3	4.3
21955	ENSG00000166887	VPS39	15	-	42189113	42189265	42189113	42189208	42191124	42191167	21955	11,6,4	37,34,58	3,2,2	45,27,36	130	73	0.0129322	0.394217	0.143,0.09,0.037	0.036,0.04,0.03	0.055	5.5	5.5
7887	ENSG00000130023	ERMARD	6	+	169755282	169755422	169755287	169755422	169753863	169754032	7887	14,24,21	0,4,3	24,15,19	1,0,1	78	73	0.0129361	0.394217	1.0,0.849,0.868	0.957,1.0,0.947	-0.062	-6.2	6.2
21167	ENSG00000137996	RTCA	1	+	100268136	100268295	100268151	100268295	100266523	100266624	21167	23,18,7	111107100	16,9,12	164160131	88	73	0.0129705	0.394361	0.147,0.122,0.055	0.075,0.045,0.071	0.044	4.4	4.4
26565	ENSG00000184445	KNTC1	12	+	122547897	122547969	122547914	122547969	122547414	122547530	26565	0,2,0	17,17,15	1,6,0	14,18,13	90	73	0.0129572	0.394361	0.0,0.087,0.0	0.055,0.213,0.0	-0.06	-6	6
9453	ENSG00000006757	PNPLA4	X	-	7901988	7902141	7901988	7902138	7912027	7912093	9453	53,47,37	4,0,4	42,37,20	0,0,0	76	73	0.0130399	0.396017	0.927,1.0,0.899	1.0,1.0,1.0	-0.058	-5.8	5.8
22933	ENSG00000255152	MSH5-SAPCD1	6	+	31744138	31744303	31744189	31744303	31743903	31744025	22933	2,5,3	5,6,7	1,4,1	15,22,10	124	73	0.0131205	0.39801	0.191,0.329,0.201	0.038,0.097,0.056	0.177	17.7	17.7
17158	ENSG00000153207	AHCTF1	1	-	246851904	246852038	246851904	246851996	246853090	246853299	17158	5,2,2	2,0,0	1,2,2	2,0,2	115	73	0.0131525	0.398139	0.613,1.0,1.0	0.241,1.0,0.388	0.328	32.8	32.8
4288	ENSG00000127586	CHTF18	16	+	794039	794201	794053	794201	793143	793274	4288	6,1,0	10,7,4	1,0,2	21,17,10	87	73	0.0131548	0.398139	0.335,0.107,0.0	0.038,0.0,0.144	0.087	8.7	8.7
11893	ENSG00000088833	NSFL1C	20	-	1445665	1446149	1445665	1445830	1452492	1452630	11893	10,20,3	79,97,78	24,22,13	103,92,60	392	73	0.0132369	0.399257	0.023,0.037,0.007	0.042,0.043,0.039	-0.019	-1.9	1.9
7154	ENSG00000144815	NXPE3	3	+	101779682	101779900	101779733	101779900	101779201	101779324	7154	13,17,6	8,6,10	26,14,26	9,4,1	124	73	0.0132177	0.399257	0.489,0.625,0.261	0.63,0.673,0.939	-0.289	-28.9	28.9
9438	ENSG00000111666	CHPT1	12	+	101714883	101715076	101714994	101715076	101714503	101714645	9438	11,7,9	0,0,2	13,21,13	2,2,2	184	73	0.0132285	0.399257	1.0,1.0,0.641	0.721,0.806,0.721	0.131	13.1	13.1
17596	ENSG00000204348	DXO	6	-	31970108	31970267	31970108	31970203	31970342	31970478	17596	7,7,2	30,25,22	11,7,15	27,20,24	137	73	0.0132841	0.399773	0.111,0.13,0.046	0.178,0.157,0.25	-0.099	-9.9	9.9
3329	ENSG00000265590	AP000275.65	21	-	32609837	32610005	32609837	32609954	32612104	32612146	3329	267268244	0,1,1	221239212	5,4,4	124	73	0.0132766	0.399773	1.0,0.994,0.993	0.963,0.972,0.969	0.028	2.8	2.8
21077	ENSG00000140006	WDR89	14	-	63641298	63641490	63641298	63641407	63641803	63641853	21077	5,11,4	0,3,0	16,14,13	3,9,3	156	73	0.0133729	0.401559	1.0,0.632,1.0	0.714,0.421,0.67	0.276	27.6	27.6
25784	ENSG00000164169	PRMT9	4	-	147670640	147670743	147670640	147670708	147672958	147673126	25784	45,22,19	4,1,1	13,18,22	0,0,1	108	73	0.0133737	0.401559	0.884,0.937,0.928	1.0,1.0,0.937	-0.063	-6.3	6.3
6020	ENSG00000167130	DOLPP1	9	+	129085019	129085107	129085022	129085107	129084667	129084768	6020	8,3,0	48,29,44	3,1,0	60,40,46	76	73	0.0134237	0.402604	0.138,0.09,0.0	0.046,0.023,0.0	0.053	5.3	5.3
14659	ENSG00000173992	CCS	11	+	66605469	66605592	66605488	66605592	66605153	66605416	14659	4,4,0	71,56,59	9,6,5	79,51,57	92	73	0.0134506	0.402729	0.043,0.054,0.0	0.083,0.085,0.065	-0.045	-4.5	4.5
19061	ENSG00000173598	NUDT4	12	+	93398767	93398855	93398770	93398855	93395488	93395533	19061	39,39,37	78,51,58	22,25,27	66,79,54	76	73	0.0134734	0.402729	0.324,0.423,0.38	0.243,0.233,0.324	0.109	10.9	10.9
25862	ENSG00000013392	RWDD2A	6	+	83195099	83195271	83195194	83195271	83194530	83194652	25862	6,13,11	0,1,0	15,20,17	2,2,1	168	73	0.0134671	0.402729	1.0,0.85,1.0	0.765,0.813,0.881	0.13	13	13
20136	ENSG00000140395	WDR61	15	-	78285260	78285724	78285260	78285339	78286040	78286133	20136	30,35,24	95,92,82	27,29,19	151114103	458	73	0.01356	0.4048	0.048,0.057,0.045	0.028,0.039,0.029	0.018	1.8	1.8
25025	ENSG00000181433	SAGE1	X	+	135907700	135907841	135907787	135907841	135907312	135907453	25025	10,22,6	0,1,0	17,23,10	1,2,1	160	73	0.0135732	0.4048	1.0,0.909,1.0	0.886,0.84,0.82	0.121	12.1	12.1
6587	ENSG00000136856	SLC2A8	9	+	127403659	127403803	127403737	127403803	127399906	127400006	6587	40,32,27	0,0,0	51,26,26	1,3,2	151	73	0.0137137	0.408533	1.0,1.0,1.0	0.961,0.807,0.863	0.123	12.3	12.3
22054	ENSG00000169241	SLC50A1	1	+	155138164	155138368	155138195	155138368	155137978	155138098	22054	136130108	5,1,7	185169164	2,1,3	104	73	0.0137501	0.409158	0.95,0.989,0.915	0.985,0.992,0.975	-0.033	-3.3	3.3
17133	ENSG00000109787	KLF3	4	+	38694665	38694906	38694745	38694906	38689728	38689879	17133	8,4,8	21,38,31	6,1,2	32,29,40	153	73	0.013963	0.414751	0.154,0.048,0.11	0.082,0.016,0.023	0.064	6.4	6.4
21846	ENSG00000198026	ZNF335	20	-	45949799	45949897	45949799	45949877	45949965	45950069	21846	10,5,8	27,19,18	4,4,2	25,23,22	93	73	0.0139693	0.414751	0.225,0.171,0.259	0.112,0.12,0.067	0.119	11.9	11.9
3224	ENSG00000197056	ZMYM1	1	+	35111775	35111912	35111824	35111912	35110293	35110447	3224	13,14,8	0,0,2	12,12,14	0,2,4	122	73	0.014003	0.415287	1.0,1.0,0.705	1.0,0.782,0.677	0.082	8.2	8.2
11597	ENSG00000169231	THBS3	1	-	155198408	155198737	155198408	155198602	155199803	155199856	11597	1,1,1	11,18,11	1,4,5	12,17,16	208	73	0.0140491	0.415726	0.031,0.019,0.031	0.028,0.076,0.099	-0.041	-4.1	4.1
20769	ENSG00000214160	ALG3	3	-	184243553	184243799	184243553	184243630	184244600	184244721	20769	8,13,10	2,0,1	9,9,7	4,2,2	242	73	0.0140344	0.415726	0.547,1.0,0.751	0.404,0.576,0.514	0.268	26.8	26.8
16618	ENSG00000082641	NFE2L1	17	+	48056385	48056598	48056418	48056598	48050606	48051628	16618	264239277	2,7,4	226190187	6,7,10	106	73	0.0141805	0.419146	0.989,0.959,0.979	0.963,0.949,0.928	0.029	2.9	2.9
11294	ENSG00000174177	CTU2	16	+	88712060	88712383	88712273	88712383	88711517	88711695	11294	10,7,4	22,15,15	4,1,4	20,17,21	286	73	0.0141967	0.419157	0.104,0.106,0.064	0.049,0.015,0.046	0.055	5.5	5.5
9121	ENSG00000135913	USP37	2	-	218510006	218510143	218510006	218510140	218529955	218530040	9121	1,2,2	11,15,13	1,0,0	6,19,17	76	73	0.0142188	0.419343	0.08,0.114,0.129	0.138,0.0,0.0	0.062	6.2	6.2
14856	ENSG00000259522	RP11-468E2.2	14	-	24182975	24183185	24182975	24183169	24183249	24183386	14856	5,5,14	58,61,41	7,2,3	84,59,50	89	73	0.0142921	0.421037	0.066,0.063,0.219	0.064,0.027,0.047	0.07	7	7
15334	ENSG00000077147	TM9SF3	10	-	96547894	96547998	96547894	96547989	96551244	96551411	15334	23,29,14	206190237	15,21,5	234221205	82	73	0.0143828	0.422771	0.09,0.12,0.05	0.054,0.078,0.021	0.036	3.6	3.6
28350	ENSG00000101940	WDR13	X	+	48598716	48598957	48598750	48598957	48597957	48598037	28350	138168123	8,15,10	188127105	25,19,13	107	73	0.0143744	0.422771	0.922,0.884,0.894	0.837,0.82,0.846	0.066	6.6	6.6
14318	ENSG00000102858	MGRN1	16	+	4665098	4665151	4665101	4665151	4664708	4664932	14318	4,3,5	1,0,1	5,1,0	0,4,1	76	73	0.0144242	0.423518	0.793,1.0,0.828	1.0,0.194,0.0	0.476	47.6	47.6
9798	ENSG00000092010	PSME1	14	+	24136860	24137017	24136984	24137017	24136157	24136301	9798	6,17,11	171163175	3,5,11	229199150	197	73	0.014494	0.425098	0.013,0.037,0.023	0.005,0.009,0.026	0.011	1.1	1.1
14735	ENSG00000130751	NPAS1	19	+	47040977	47041125	47041024	47041125	47040443	47040550	14735	2,2,2	3,1,2	2,5,1	3,0,0	120	73	0.0145398	0.425971	0.289,0.549,0.378	0.289,1.0,1.0	-0.358	-35.8	35.8
14253	ENSG00000013306	SLC25A39	17	-	44323477	44323719	44323477	44323576	44324710	44324822	14253	48,59,48	0,1,0	60,60,46	3,3,0	216	73	0.0146028	0.426766	1.0,0.952,1.0	0.871,0.871,1.0	0.07	7	7
21175	ENSG00000251602	RP11-521B24.3	14	-	105419021	105419144	105419021	105419109	105419563	105419739	21175	10,8,4	1,0,0	12,5,2	1,0,4	108	73	0.0146634	0.426766	0.871,1.0,1.0	0.89,1.0,0.253	0.243	24.3	24.3
21338	ENSG00000181085	MAPK15	8	+	143720591	143720840	143720702	143720840	143720062	143720287	21338	2,4,2	1,2,1	3,12,6	0,2,1	184	73	0.0146381	0.426766	0.442,0.442,0.442	1.0,0.704,0.704	-0.361	-36.1	36.1
22714	ENSG00000177034	MTX3	5	-	79988538	79988666	79988538	79988644	79989151	79989244	22714	2,0,0	13,15,19	5,1,3	21,33,33	95	73	0.0146546	0.426766	0.106,0.0,0.0	0.155,0.023,0.065	-0.046	-4.6	4.6
28085	ENSG00000139625	MAP3K12	12	-	53483606	53483765	53483606	53483723	53483910	53484020	28085	13,3,6	10,18,9	4,1,3	21,13,9	115	73	0.0146526	0.426766	0.452,0.096,0.297	0.108,0.047,0.175	0.172	17.2	17.2
30390	ENSG00000102931	ARL2BP	16	+	57250391	57250507	57250410	57250507	57249766	57249852	30390	2,0,2	107,98,76	2,3,8	99,99,78	92	73	0.0146537	0.426766	0.015,0.0,0.02	0.016,0.023,0.075	-0.026	-2.6	2.6
12900	ENSG00000092108	SCFD1	14	+	30721694	30721917	30721883	30721917	30719324	30719377	12900	17,8,17	104,133,94	9,10,7	126138124	262	73	0.0147552	0.428958	0.044,0.016,0.048	0.02,0.02,0.015	0.018	1.8	1.8
8628	ENSG00000268895	A1BG-AS1	19	+	58352813	58353044	58352940	58353044	58347752	58347844	8628	3,3,5	0,0,0	6,3,4	0,1,3	200	73	0.014771	0.428958	1.0,1.0,1.0	1.0,0.523,0.327	0.383	38.3	38.3
2438	ENSG00000134910	STT3A	11	+	125611297	125611519	125611427	125611519	125609709	125609780	2438	15,11,9	2,4,3	14,25,16	2,1,1	203	73	0.0147916	0.429086	0.73,0.497,0.519	0.716,0.9,0.852	-0.241	-24.1	24.1
1726	ENSG00000167716	WDR81	17	+	1736038	1736218	1736135	1736218	1735571	1735717	1726	48,51,28	0,3,3	52,33,25	1,0,0	170	73	0.0148393	0.430001	1.0,0.88,0.8	0.957,1.0,1.0	-0.092	-9.2	9.2
21971	ENSG00000110367	DDX6	11	-	118765208	118765361	118765208	118765355	118768222	118768352	21971	12,10,17	138149148	6,7,5	116143134	79	73	0.0148624	0.4302	0.074,0.058,0.096	0.046,0.043,0.033	0.035	3.5	3.5
30040	ENSG00000138835	RGS3	9	+	113482952	113483117	113483058	113483117	113479490	113479541	30040	2,1,6	12,15,19	0,2,1	11,18,21	179	73	0.0148796	0.430228	0.064,0.026,0.114	0.0,0.043,0.019	0.047	4.7	4.7
8399	ENSG00000158813	EDA	X	+	70033397	70033486	70033406	70033486	70030468	70030520	8399	5,13,6	2,0,3	11,6,6	0,0,0	82	73	0.0149264	0.431111	0.69,1.0,0.64	1.0,1.0,1.0	-0.223	-22.3	22.3
13253	ENSG00000198920	KIAA0753	17	-	6590509	6590655	6590509	6590578	6594971	6595052	13253	14,26,9	1,0,0	15,5,23	3,2,0	150	73	0.0150874	0.432	0.872,1.0,1.0	0.709,0.549,1.0	0.205	20.5	20.5
17426	ENSG00000196189	SEMA4A	1	+	156158671	156158824	156158718	156158824	156158387	156158486	17426	6,7,5	44,56,37	4,1,1	37,39,39	120	73	0.0150845	0.432	0.077,0.071,0.076	0.062,0.015,0.015	0.044	4.4	4.4
19086	ENSG00000005339	CREBBP	16	-	3751725	3751836	3751725	3751806	3757287	3757376	19086	3,4,2	16,15,10	2,1,0	9,15,10	103	73	0.0150755	0.432	0.117,0.159,0.124	0.136,0.045,0.0	0.073	7.3	7.3
20785	ENSG00000106327	TFR2	7	-	100627906	100628125	100627906	100627974	100628223	100628306	20785	5,6,3	4,2,0	5,2,2	0,1,1	224	73	0.0150398	0.432	0.289,0.494,1.0	1.0,0.395,0.395	-0.002	-0.2	0.2
24325	ENSG00000154222	CC2D1B	1	-	52360073	52360246	52360073	52360233	52360423	52360549	24325	2,3,5	14,13,9	3,1,0	12,15,22	86	73	0.0149818	0.432	0.108,0.164,0.32	0.175,0.054,0.0	0.121	12.1	12.1
26706	ENSG00000143774	GUK1	1	+	228146802	228146938	228146841	228146938	228146025	228146067	26706	44,31,43	394396322	56,42,57	494297237	112	73	0.015065	0.432	0.068,0.049,0.08	0.069,0.084,0.136	-0.031	-3.1	3.1
4989	ENSG00000136861	CDK5RAP2	9	-	120471747	120471878	120471747	120471862	120477349	120477354	4989	43,31,31	3,0,4	58,47,29	0,0,0	89	73	0.0150661	0.432	0.922,1.0,0.864	1.0,1.0,1.0	-0.071	-7.1	7.1
9789	ENSG00000171853	TRAPPC12	2	+	3477691	3477795	3477694	3477795	3465596	3465695	9789	1,1,1	19,17,24	2,4,2	16,20,7	76	73	0.0150229	0.432	0.048,0.053,0.038	0.107,0.161,0.215	-0.115	-11.5	11.5
15834	ENSG00000085978	ATG16L1	2	+	233264891	233265143	233265012	233265143	233263991	233264065	15834	81,78,85	0,2,5	63,61,54	0,0,1	194	73	0.0151289	0.432722	1.0,0.936,0.865	1.0,1.0,0.953	-0.051	-5.1	5.1
28832	ENSG00000181513	ACBD4	17	+	45137891	45137988	45137927	45137988	45137759	45137830	28832	1,2,2	3,0,1	13,6,4	0,0,0	109	73	0.0152059	0.434457	0.183,1.0,0.573	1.0,1.0,1.0	-0.415	-41.5	41.5
12826	ENSG00000185842	DNAH14	1	+	224952669	224952779	224952673	224952779	224929681	224929835	12826	29,26,20	0,0,0	25,36,21	0,7,0	77	73	0.0152495	0.435233	1.0,1.0,1.0	1.0,0.83,1.0	0.057	5.7	5.7
14180	ENSG00000107938	EDRF1	10	+	125730271	125730399	125730287	125730399	125729357	125729479	14180	3,3,6	4,11,10	2,3,3	21,14,26	89	73	0.0153886	0.436903	0.381,0.183,0.33	0.072,0.149,0.086	0.196	19.6	19.6
18115	ENSG00000175216	CKAP5	11	-	46751117	46751276	46751117	46751255	46751345	46751534	18115	15,17,13	143110112	9,7,4	98105103	94	73	0.0153718	0.436903	0.075,0.107,0.083	0.067,0.049,0.029	0.04	4	4
22846	ENSG00000128928	IVD	15	+	40414822	40414982	40414873	40414982	40412990	40413087	22846	17,34,24	2,3,1	29,30,16	3,10,4	124	73	0.0153702	0.436903	0.833,0.87,0.934	0.851,0.638,0.702	0.149	14.9	14.9
23347	ENSG00000167468	GPX4	19	+	1106241	1106463	1106399	1106463	1105725	1105809	23347	603514505	8,5,4	649455378	4,2,0	231	73	0.0154067	0.436903	0.96,0.97,0.976	0.981,0.986,1.0	-0.02	-2	2
29839	ENSG00000166441	RPL27A	11	+	8684696	8684892	8684717	8684892	8683862	8684081	29839	98,75,100	458833823632	104,71,35	499432583646	94	73	0.0153779	0.436903	0.016,0.017,0.021	0.016,0.017,0.007	0.005	0.5	0.5
30314	ENSG00000136770	DNAJC1	10	-	21805979	21806102	21805979	21806099	21882281	21882439	30314	13,14,10	200198164	8,7,3	185171180	76	73	0.0153991	0.436903	0.059,0.064,0.055	0.04,0.038,0.016	0.028	2.8	2.8
17827	ENSG00000198646	NCOA6	20	-	34754721	34754868	34754721	34754835	34757219	34758104	17827	32,43,49	2,1,1	41,42,31	3,5,3	106	73	0.015437	0.437293	0.917,0.967,0.971	0.904,0.853,0.877	0.074	7.4	7.4
18573	ENSG00000134644	PUM1	1	-	30980061	30980178	30980061	30980163	30981311	30981405	18573	7,2,9	11,20,10	13,17,13	19,8,6	88	73	0.0154859	0.438213	0.346,0.077,0.427	0.362,0.638,0.643	-0.264	-26.4	26.4
18040	ENSG00000055483	USP36	17	-	78802323	78802538	78802323	78802535	78803384	78803978	18040	5,2,5	23,16,11	1,1,2	18,18,15	76	73	0.0155784	0.44036	0.173,0.107,0.304	0.051,0.051,0.114	0.123	12.3	12.3
16392	ENSG00000178773	CPNE7	16	+	89595771	89595976	89595833	89595976	89595366	89595603	16392	6,15,5	0,3,0	21,28,13	8,3,3	135	73	0.015612	0.440841	1.0,0.73,1.0	0.587,0.835,0.701	0.202	20.2	20.2
6492	ENSG00000143126	CELSR2	1	+	109274021	109274309	109274160	109274309	109273435	109273670	6492	13,18,8	0,1,1	18,16,11	1,3,1	212	73	0.0156696	0.441996	1.0,0.861,0.734	0.861,0.647,0.791	0.099	9.9	9.9
19813	ENSG00000148187	MRRF	9	+	122270836	122271075	122270863	122271075	122264913	122264938	19813	12,17,19	112,123,98	26,28,20	109,105,94	100	73	0.0157748	0.443643	0.073,0.092,0.124	0.148,0.163,0.134	-0.052	-5.2	5.2
2637	ENSG00000108641	B9D1	17	-	19343169	19343495	19343169	19343461	19343789	19343857	2637	6,1,4	3,5,3	5,3,0	21,11,10	107	73	0.0157658	0.443643	0.577,0.12,0.476	0.14,0.157,0.0	0.292	29.2	29.2
8956	ENSG00000268902	CSAG2	X	-	152708834	152709007	152708834	152709000	152709460	152709575	8956	1,1,2	1,0,2	3,0,0	4,4,3	80	73	0.0157781	0.443643	0.477,1.0,0.477	0.406,0.0,0.0	0.516	51.6	51.6
14254	ENSG00000013306	SLC25A39	17	-	44323477	44323690	44323477	44323576	44324710	44324822	14254	44,53,41	0,1,0	54,49,44	3,3,0	187	73	0.0158575	0.445258	1.0,0.954,1.0	0.875,0.864,1.0	0.072	7.2	7.2
26930	ENSG00000106330	MOSPD3	7	+	100613476	100613706	100613506	100613706	100613193	100613269	26930	121111123	7,1,3	142,103,86	0,2,1	103	73	0.0158691	0.445258	0.925,0.987,0.967	1.0,0.973,0.984	-0.026	-2.6	2.6
21939	ENSG00000100429	HDAC10	22	-	50248697	50248859	50248697	50248751	50249102	50249168	21939	3,6,7	1,1,2	13,10,11	0,0,0	181	73	0.0159492	0.447033	0.547,0.708,0.585	1.0,1.0,1.0	-0.387	-38.7	38.7
11223	ENSG00000143494	VASH2	1	+	212973423	212974070	212973954	212974070	212972579	212972961	11223	4,10,0	4,8,8	2,2,1	1,15,8	604	73	0.0160955	0.449235	0.108,0.131,0.0	0.195,0.016,0.015	0.004	0.4	0.4
15807	ENSG00000050405	LIMA1	12	-	50192451	50192564	50192451	50192561	50195829	50195887	15807	8,9,5	34,42,55	14,12,19	43,53,33	76	73	0.0160514	0.449235	0.184,0.171,0.08	0.238,0.179,0.356	-0.113	-11.3	11.3
17830	ENSG00000241837	ATP5O	21	-	33903455	33903675	33903455	33903656	33903934	33904021	17830	8,2,0	2,4,1	0,0,3	6,2,5	92	73	0.0160816	0.449235	0.76,0.284,0.0	0.0,0.0,0.323	0.24	24	24
9663	ENSG00000213930	GALT	9	+	34647474	34647567	34647491	34647567	34647088	34647258	9663	14,13,5	50,40,46	2,6,5	43,42,36	90	73	0.0160651	0.449235	0.185,0.209,0.081	0.036,0.104,0.101	0.078	7.8	7.8
12378	ENSG00000143198	MGST3	1	+	165654264	165654351	165654278	165654351	165651977	165652035	12378	22,28,24	80,70,76	26,23,8	118,89,84	87	73	0.0161323	0.449455	0.187,0.251,0.209	0.156,0.178,0.074	0.08	8	8
19451	ENSG00000070366	SMG6	17	-	2292870	2292989	2292870	2292977	2297242	2297353	19451	0,0,0	24,20,22	0,5,1	9,19,11	85	73	0.0161372	0.449455	0.0,0.0,0.0	0.0,0.184,0.072	-0.085	-8.5	8.5
17705	ENSG00000161996	WDR90	16	+	665907	666124	665949	666124	665678	665801	17705	6,2,2	21,12,13	2,2,0	32,15,13	115	73	0.0161775	0.449478	0.154,0.096,0.089	0.038,0.078,0.0	0.074	7.4	7.4
24247	ENSG00000137434	C6orf52	6	-	10686965	10687146	10686965	10687056	10694493	10694609	24247	16,23,8	2,3,0	16,15,6	0,0,0	163	73	0.01618	0.449478	0.782,0.774,1.0	1.0,1.0,1.0	-0.148	-14.8	14.8
24329	ENSG00000154222	CC2D1B	1	-	52357780	52357916	52357780	52357898	52358330	52358461	24329	3,3,0	8,14,24	5,4,7	17,11,13	91	73	0.0161889	0.449478	0.231,0.147,0.0	0.191,0.226,0.302	-0.114	-11.4	11.4
11328	ENSG00000092020	PPP2R3C	14	-	35116609	35116744	35116609	35116737	35121901	35122101	11328	0,1,0	19,27,35	0,3,5	31,49,42	80	73	0.0162825	0.450539	0.0,0.033,0.0	0.0,0.053,0.098	-0.039	-3.9	3.9
15775	ENSG00000183077	AFMID	17	+	78197134	78197332	78197145	78197332	78190969	78191060	15775	0,3,2	2,0,0	5,4,5	11,4,2	84	73	0.0163195	0.450539	0.0,1.0,1.0	0.283,0.465,0.685	0.189	18.9	18.9
21879	ENSG00000092847	AGO1	1	+	35893591	35893810	35893673	35893810	35893096	35893278	21879	2,8,6	17,31,20	5,3,0	42,27,25	155	73	0.0163028	0.450539	0.052,0.108,0.124	0.053,0.05,0.0	0.06	6	6
27049	ENSG00000242599	CSAG4	X	+	152740243	152740401	152740250	152740401	152739682	152739879	27049	4,2,2	1,0,5	0,0,4	2,2,1	80	73	0.0163267	0.450539	0.785,1.0,0.267	0.0,0.0,0.785	0.422	42.2	42.2
28920	ENSG00000282826	FRG1CP	20	-	28591393	28591541	28591393	28591519	28600391	28600461	28920	8,12,14	114,80,97	4,7,4	78,97,85	95	73	0.0163289	0.450539	0.051,0.103,0.1	0.038,0.053,0.035	0.043	4.3	4.3
3153	ENSG00000110697	PITPNM1	11	-	67493409	67493593	67493409	67493552	67493687	67493837	3153	33,22,24	1,1,0	43,26,25	5,0,2	114	73	0.0163283	0.450539	0.955,0.934,1.0	0.846,1.0,0.889	0.051	5.1	5.1
24999	ENSG00000122203	KIAA1191	5	-	176359524	176359647	176359524	176359567	176359810	176359918	24999	4,9,7	91,94,62	10,13,18	79,108,76	153	73	0.0163549	0.450789	0.021,0.044,0.051	0.057,0.054,0.102	-0.032	-3.2	3.2
27312	ENSG00000175220	ARHGAP1	11	-	46680204	46680371	46680204	46680282	46680486	46680563	27312	5,7,9	21,27,35	10,1,4	63,47,36	162	73	0.0164143	0.451956	0.097,0.105,0.104	0.067,0.009,0.048	0.061	6.1	6.1
11546	ENSG00000196312	HIATL2	9	-	96943990	96944085	96943990	96944082	96949554	96949682	11546	12,7,9	0,1,0	12,20,11	1,3,1	76	73	0.0164785	0.453254	1.0,0.871,1.0	0.92,0.865,0.914	0.057	5.7	5.7
18080	ENSG00000092931	MFSD11	17	+	76741928	76742048	76741993	76742048	76740956	76741064	18080	6,7,5	4,2,0	13,15,6	0,2,1	138	73	0.0165159	0.453811	0.442,0.649,1.0	1.0,0.799,0.76	-0.156	-15.6	15.6
21581	ENSG00000104365	IKBKB	8	+	42288597	42288728	42288633	42288728	42272082	42272205	21581	0,1,3	14,11,12	1,5,5	7,15,11	109	73	0.0165707	0.454376	0.0,0.057,0.143	0.087,0.183,0.233	-0.101	-10.1	10.1
3215	ENSG00000197056	ZMYM1	1	+	35111807	35111907	35111824	35111907	35110293	35110447	3215	5,8,4	0,0,2	9,7,6	0,2,4	90	73	0.0165631	0.454376	1.0,1.0,0.619	1.0,0.74,0.549	0.11	11	11
2065	ENSG00000162419	GMEB1	1	+	28690073	28690186	28690103	28690186	28683582	28683740	2065	5,6,15	21,14,16	5,3,3	15,26,18	103	73	0.0167068	0.457635	0.144,0.233,0.399	0.191,0.076,0.106	0.134	13.4	13.4
10599	ENSG00000196465	MYL6B	12	+	56159480	56159647	56159497	56159647	56158683	56158711	10599	4,6,3	28,10,12	1,1,1	8,14,7	90	73	0.01679	0.458968	0.104,0.327,0.169	0.092,0.055,0.104	0.116	11.6	11.6
15932	ENSG00000133460	SLC2A11	22	+	23875084	23875241	23875116	23875241	23868480	23868641	15932	4,1,1	10,8,11	1,1,0	13,19,10	105	73	0.0167731	0.458968	0.218,0.08,0.059	0.051,0.035,0.0	0.09	9	9
3594	ENSG00000167807	CTD-2369P2.10	19	-	10315385	10315553	10315385	10315492	10315704	10315768	3594	14,21,18	112,80,85	14,4,8	110,67,66	134	73	0.0168883	0.461179	0.064,0.125,0.103	0.065,0.031,0.062	0.045	4.5	4.5
17440	ENSG00000009307	CSDE1	1	-	114733988	114734123	114733988	114734117	114734441	114734523	17440	83,89,72	595625615	65,81,42	559692674	79	73	0.0169214	0.461261	0.114,0.116,0.098	0.097,0.098,0.054	0.026	2.6	2.6
19182	ENSG00000130803	ZNF317	19	+	9157886	9158075	9157979	9158075	9156611	9157394	19182	0,2,5	16,12,18	8,6,3	18,11,12	166	73	0.016926	0.461261	0.0,0.068,0.109	0.163,0.193,0.099	-0.093	-9.3	9.3
25917	ENSG00000149182	ARFGAP2	11	-	47173732	47173958	47173732	47173840	47175014	47175118	25917	26,26,16	46,35,35	15,18,8	48,40,36	191	73	0.0169454	0.461315	0.178,0.221,0.149	0.107,0.147,0.078	0.072	7.2	7.2
8301	ENSG00000144161	ZC3H8	2	-	112238314	112238528	112238314	112238523	112250190	112250272	8301	28,55,40	0,1,1	31,26,36	3,4,0	78	73	0.0170165	0.462776	1.0,0.981,0.974	0.906,0.859,1.0	0.063	6.3	6.3
16592	ENSG00000086666	ZFAND6	15	+	80137473	80137678	80137479	80137678	80131179	80131293	16592	5,10,11	219192184	19,15,7	170183148	79	73	0.0170363	0.46284	0.021,0.046,0.052	0.094,0.07,0.042	-0.029	-2.9	2.9
29920	ENSG00000117523	PRRC2C	1	+	171512994	171513172	171513000	171513172	171512031	171512200	29920	59,68,73	9,7,7	55,73,55	13,20,8	79	73	0.017116	0.46453	0.858,0.9,0.906	0.796,0.771,0.864	0.078	7.8	7.8
15537	ENSG00000107404	DVL1	1	-	1337976	1338183	1337976	1338158	1338268	1338436	15537	181185175	3,5,5	259178159	1,2,0	98	73	0.0171371	0.464628	0.978,0.965,0.963	0.995,0.985,1.0	-0.025	-2.5	2.5
10484	ENSG00000151276	MAGI1	3	-	65375744	65375945	65375744	65375912	65379260	65379554	10484	13,8,8	0,1,0	7,5,15	0,1,4	106	73	0.0171896	0.4651	1.0,0.846,1.0	1.0,0.775,0.721	0.117	11.7	11.7
14768	ENSG00000105792	CFAP69	7	+	90303968	90304106	90303993	90304106	90299939	90300059	14768	29,28,40	0,1,0	19,20,21	2,1,2	98	73	0.0171735	0.4651	1.0,0.954,1.0	0.876,0.937,0.887	0.085	8.5	8.5
11031	ENSG00000138834	MAPK8IP3	16	+	1743331	1743476	1743334	1743476	1729486	1729578	11031	1,1,4	8,6,11	6,5,4	5,6,9	76	73	0.0173683	0.468027	0.107,0.138,0.259	0.535,0.445,0.299	-0.258	-25.8	25.8
18892	ENSG00000100526	CDKN3	14	+	54399893	54399912	54399898	54399912	54396994	54397077	18892	63,66,54	1,3,0	79,83,88	1,9,4	78	73	0.0173678	0.468027	0.983,0.954,1.0	0.987,0.896,0.954	0.033	3.3	3.3
26109	ENSG00000171530	TBCA	5	-	77693265	77693367	77693265	77693352	77708241	77708347	26109	25,30,25	170813411325	24,30,47	131111841154	88	73	0.0173632	0.468027	0.012,0.018,0.015	0.015,0.021,0.033	-0.008	-0.8	0.8
4568	ENSG00000030110	BAK1	6	-	33575863	33575928	33575863	33575866	33577534	33577635	4568	72,66,58	4,2,2	106,80,54	1,0,2	135	73	0.017327	0.468027	0.907,0.947,0.94	0.983,1.0,0.936	-0.042	-4.2	4.2
15383	ENSG00000140740	UQCRC2	16	+	21958460	21958599	21958534	21958599	21957487	21957566	15383	45,40,34	507559470	25,44,22	591587552	147	73	0.0174741	0.468771	0.042,0.034,0.035	0.021,0.036,0.019	0.012	1.2	1.2
17516	ENSG00000109881	CCDC34	11	-	27338097	27338241	27338097	27338235	27338880	27339035	17516	3,1,1	4,10,5	0,0,0	3,4,2	79	73	0.0174665	0.468771	0.409,0.085,0.156	0.0,0.0,0.0	0.217	21.7	21.7
26650	ENSG00000154144	TBRG1	11	+	124626812	124627050	124626903	124627050	124625670	124625903	26650	379347323	158170154	268229247	138169147	164	73	0.017433	0.468771	0.516,0.476,0.483	0.464,0.376,0.428	0.069	6.9	6.9
27335	ENSG00000005007	UPF1	19	+	18854593	18854709	18854600	18854709	18853251	18853350	27335	3,2,3	38,53,36	1,0,0	48,53,24	80	73	0.0174842	0.468771	0.067,0.033,0.071	0.019,0.0,0.0	0.051	5.1	5.1
29647	ENSG00000092841	MYL6	12	+	56158653	56158711	56158683	56158711	56158363	56158404	29647	95,79,63	216521541636	66,61,42	242317061691	103	73	0.017443	0.468771	0.03,0.025,0.027	0.019,0.025,0.017	0.007	0.7	0.7
10051	ENSG00000129083	COPB1	11	-	14468680	14468887	14468680	14468860	14469335	14469563	10051	20,15,17	186179173	21,16,7	257292234	100	73	0.0175786	0.470827	0.073,0.058,0.067	0.056,0.038,0.021	0.028	2.8	2.8
2648	ENSG00000048405	ZNF800	7	-	127374945	127375061	127374945	127375034	127377185	127377329	2648	2,1,0	51,60,49	1,0,9	45,59,40	100	73	0.0176072	0.471118	0.028,0.012,0.0	0.016,0.0,0.141	-0.039	-3.9	3.9
11720	ENSG00000174748	RPL15	3	+	23917836	23918031	23917849	23918031	23916803	23917173	11720	59,65,65	12391107963	96,55,165	169011041243	86	73	0.0176482	0.471428	0.039,0.047,0.054	0.046,0.041,0.101	-0.016	-1.6	1.6
14245	ENSG00000160214	RRP1	21	+	43793268	43793404	43793318	43793404	43792671	43792729	14245	10,9,7	66,77,66	3,6,3	72,75,63	123	73	0.0177318	0.471428	0.083,0.065,0.059	0.024,0.045,0.027	0.037	3.7	3.7
14379	ENSG00000159348	CYB5R1	1	-	202965886	202966109	202965886	202965993	202966527	202966600	14379	16,10,16	89,111,89	8,8,6	112,96,77	189	73	0.0177209	0.471428	0.065,0.034,0.065	0.027,0.031,0.029	0.026	2.6	2.6
17587	ENSG00000085231	AK6	5	-	69355648	69355823	69355648	69355794	69355894	69355953	17587	12,16,8	300197209	8,16,17	167129143	102	73	0.0177493	0.471428	0.028,0.055,0.027	0.033,0.082,0.078	-0.028	-2.8	2.8
18233	ENSG00000103042	SLC38A7	16	-	58683954	58684178	58683954	58684083	58684716	58684770	18233	58,48,55	1,2,4	38,43,36	1,1,0	168	73	0.0177538	0.471428	0.962,0.912,0.857	0.943,0.949,1.0	-0.054	-5.4	5.4
19299	ENSG00000162755	KLHDC9	1	+	161099578	161099796	161099597	161099796	161099345	161099505	19299	0,0,2	4,2,5	4,1,1	7,6,6	92	73	0.0177845	0.471428	0.0,0.0,0.241	0.312,0.117,0.117	-0.102	-10.2	10.2
26053	ENSG00000132423	COQ3	6	-	99376117	99376200	99376117	99376182	99377385	99377485	26053	0,4,0	41,34,27	4,4,6	50,51,49	91	73	0.0177527	0.471428	0.0,0.086,0.0	0.06,0.059,0.089	-0.041	-4.1	4.1
561	ENSG00000185303	SFTPA2	10	-	79558051	79558237	79558051	79558129	79558885	79559005	561	1,0,1	16,13,15	3,2,2	15,8,11	181	73	0.0177665	0.471428	0.025,0.0,0.026	0.075,0.092,0.068	-0.061	-6.1	6.1
6048	ENSG00000100726	TELO2	16	+	1506224	1506329	1506237	1506329	1505409	1505601	6048	4,7,6	6,11,13	4,4,2	18,12,20	86	73	0.0177512	0.471428	0.361,0.351,0.281	0.159,0.221,0.078	0.178	17.8	17.8
6992	ENSG00000114982	KANSL3	2	-	96604778	96604863	96604778	96604857	96605319	96605511	6992	33,37,40	2,5,3	27,28,33	1,1,1	79	73	0.0177964	0.471428	0.938,0.872,0.925	0.961,0.963,0.968	-0.052	-5.2	5.2
23234	ENSG00000041988	THAP3	1	+	6630287	6630353	6630290	6630353	6628498	6628691	23234	30,41,41	2,3,3	28,26,22	7,5,3	76	73	0.0178354	0.471989	0.935,0.929,0.929	0.793,0.833,0.876	0.097	9.7	9.7
14821	ENSG00000132361	CLUH	17	-	2701406	2701538	2701406	2701520	2701612	2701733	14821	28,24,37	97,137,76	24,20,11	132,104,82	91	73	0.0179158	0.472749	0.188,0.123,0.281	0.127,0.134,0.097	0.078	7.8	7.8
25973	ENSG00000148541	FAM13C	10	-	59252798	59252998	59252798	59252995	59254347	59254443	25973	0,4,1	2,2,1	0,1,1	2,0,0	76	73	0.0178878	0.472749	0.0,0.658,0.49	0.0,1.0,1.0	-0.284	-28.4	28.4
3087	ENSG00000224078	SNHG14	15	+	25105699	25105824	25105787	25105824	25103872	25103970	3087	34,50,50	3,1,2	38,55,54	1,0,0	161	73	0.0179354	0.472749	0.837,0.958,0.919	0.945,1.0,1.0	-0.077	-7.7	7.7
757	ENSG00000127922	SHFM1	7	-	96688768	96688991	96688768	96688966	96694797	96694876	757	15,17,13	1146887984	17,11,35	1000768782	98	73	0.017919	0.472749	0.01,0.014,0.01	0.013,0.011,0.032	-0.007	-0.7	0.7
16710	ENSG00000184012	TMPRSS2	21	-	41466008	41466153	41466008	41466149	41467733	41467886	16710	627586595	5,9,7	801648512	15,14,13	77	73	0.0181606	0.478211	0.992,0.984,0.988	0.981,0.978,0.974	0.01	1	1
11241	ENSG00000127838	PNKD	2	+	218344474	218344570	218344490	218344570	218341980	218342144	11241	10,19,26	0,0,0	30,15,23	3,2,1	89	73	0.0182405	0.47984	1.0,1.0,1.0	0.891,0.86,0.95	0.1	10	10
26155	ENSG00000164405	UQCRQ	5	+	132867489	132867687	132867496	132867687	132866953	132867035	26155	96,68,60	6,4,4	84,61,113	5,1,0	80	73	0.0182923	0.480724	0.936,0.939,0.932	0.939,0.982,1.0	-0.038	-3.8	3.8
18246	ENSG00000140987	ZSCAN32	16	-	3390009	3390183	3390009	3390133	3390422	3390517	18246	2,1,1	8,1,5	4,4,3	7,3,1	123	73	0.0183248	0.481103	0.129,0.372,0.106	0.253,0.442,0.64	-0.243	-24.3	24.3
16431	ENSG00000196776	CD47	3	-	108049618	108049710	108049618	108049651	108050577	108050602	16431	2,7,4	49,19,33	0,2,1	15,20,17	132	73	0.0183879	0.481333	0.022,0.169,0.063	0.0,0.052,0.032	0.057	5.7	5.7
18893	ENSG00000100526	CDKN3	14	+	54417847	54417951	54417850	54417951	54415898	54415930	18893	113,124,88	11,8,2	147133156	5,5,2	76	73	0.018373	0.481333	0.908,0.937,0.977	0.966,0.962,0.987	-0.031	-3.1	3.1
25218	ENSG00000111786	SRSF9	12	-	120463949	120464154	120463949	120464107	120465626	120465779	25218	182158176	7,9,6	218164146	4,2,4	120	73	0.018352	0.481333	0.941,0.914,0.947	0.971,0.98,0.957	-0.035	-3.5	3.5
16625	ENSG00000173473	SMARCC1	3	-	47635189	47635344	47635189	47635341	47636021	47636136	16625	138114106	3,1,2	84,91,102	5,5,3	76	73	0.0184227	0.481767	0.978,0.991,0.981	0.942,0.946,0.97	0.031	3.1	3.1
16749	ENSG00000136271	DDX56	7	-	44568902	44569005	44568902	44568992	44569129	44569203	16749	10,2,5	234222189	10,7,12	207172160	86	73	0.0184838	0.482889	0.035,0.008,0.022	0.039,0.033,0.06	-0.022	-2.2	2.2
26801	ENSG00000103174	NAGPA	16	-	5028296	5028398	5028296	5028365	5028879	5029008	26801	6,2,2	1,3,2	6,3,6	1,0,2	106	73	0.0185091	0.483075	0.805,0.315,0.408	0.805,1.0,0.674	-0.317	-31.7	31.7
10409	ENSG00000135373	EHF	11	+	34656907	34656970	34656910	34656970	34651541	34651610	10409	60,56,50	6,20,15	25,48,48	2,6,6	76	73	0.0186455	0.486155	0.906,0.729,0.762	0.923,0.885,0.885	-0.099	-9.9	9.9
10163	ENSG00000214078	CPNE1	20	-	35626566	35626826	35626566	35626803	35627279	35627413	10163	13,9,9	55,80,69	8,7,3	101,78,61	96	73	0.018984	0.494011	0.152,0.079,0.09	0.057,0.064,0.036	0.055	5.5	5.5
28274	ENSG00000172113	NME6	3	-	48296118	48296236	48296118	48296158	48296726	48296829	28274	12,19,6	20,12,7	9,12,2	20,16,24	151	73	0.0189741	0.494011	0.225,0.434,0.293	0.179,0.266,0.039	0.156	15.6	15.6
6129	ENSG00000102316	MAGED2	X	+	54812084	54812251	54812156	54812251	54811573	54811653	6129	7,10,5	108,92,126	15,14,17	127135110	145	73	0.0190518	0.49529	0.032,0.052,0.02	0.056,0.05,0.072	-0.025	-2.5	2.5
1415	ENSG00000119411	BSPRY	9	+	113362368	113362394	113362371	113362394	113360506	113360737	1415	41,52,66	3,5,2	63,73,54	0,0,4	76	73	0.0191084	0.495745	0.929,0.909,0.969	1.0,1.0,0.928	-0.04	-4	4
22052	ENSG00000169241	SLC50A1	1	+	155138161	155138415	155138195	155138415	155137978	155138098	22052	164142126	5,1,7	209180171	2,1,3	107	73	0.0191218	0.495745	0.957,0.99,0.925	0.986,0.992,0.975	-0.027	-2.7	2.7
6664	ENSG00000104205	SGK3	8	+	66804344	66804447	66804374	66804447	66798541	66798625	6664	2,3,0	54,73,56	4,5,3	60,44,50	103	73	0.0191253	0.495745	0.026,0.028,0.0	0.045,0.075,0.041	-0.036	-3.6	3.6
4739	ENSG00000161202	DVL3	3	+	184164477	184164601	184164512	184164601	184164266	184164388	4739	21,24,21	0,0,0	28,19,19	2,1,2	108	73	0.0191993	0.497179	1.0,1.0,1.0	0.904,0.928,0.865	0.101	10.1	10.1
4618	ENSG00000111642	CHD4	12	-	6601959	6602175	6601959	6602154	6602375	6602497	4618	36,51,73	78,77,70	55,73,71	60,58,57	94	73	0.0192748	0.498646	0.264,0.34,0.447	0.416,0.494,0.492	-0.117	-11.7	11.7
4611	ENSG00000111642	CHD4	12	-	6578028	6578135	6578028	6578117	6578408	6578546	4611	71,54,44	11,0,3	49,63,56	1,2,2	91	73	0.019309	0.499044	0.838,1.0,0.922	0.975,0.962,0.957	-0.045	-4.5	4.5
24359	ENSG00000112695	COX7A2	6	-	75237788	75238012	75237788	75237988	75240300	75240385	24359	85,47,62	1328939931	79,43,27	13069871061	97	73	0.0193499	0.499616	0.046,0.036,0.048	0.044,0.032,0.019	0.012	1.2	1.2
30107	ENSG00000113645	WWC1	5	+	168385138	168385326	168385210	168385326	168371423	168371533	30107	33,28,30	134176189	10,24,6	115117116	145	73	0.0194324	0.501184	0.11,0.074,0.074	0.042,0.094,0.025	0.032	3.2	3.2
6284	ENSG00000103121	CMC2	16	-	80980807	80980883	80980807	80980879	81006733	81006897	6284	29,27,33	9,2,2	30,26,20	1,2,1	77	73	0.0194484	0.501184	0.753,0.928,0.94	0.966,0.925,0.95	-0.073	-7.3	7.3
21763	ENSG00000105223	PLD3	19	+	40366378	40366510	40366418	40366510	40365717	40365930	21763	6,10,3	44,33,26	12,14,9	47,28,17	113	73	0.0195105	0.502295	0.081,0.164,0.069	0.142,0.244,0.255	-0.109	-10.9	10.9
483	ENSG00000058272	PPP1R12A	12	-	79806165	79806333	79806165	79806297	79807225	79807330	483	114108122	5,7,3	114126110	1,4,1	109	73	0.0195599	0.503079	0.939,0.912,0.965	0.987,0.955,0.987	-0.038	-3.8	3.8
18420	ENSG00000213983	AP1G2	14	-	23563184	23563302	23563184	23563282	23563379	23563502	18420	0,1,1	4,7,2	2,1,2	2,5,5	93	73	0.0195895	0.503352	0.0,0.101,0.282	0.44,0.136,0.239	-0.144	-14.4	14.4
15059	ENSG00000118369	USP35	11	+	78200118	78200234	78200132	78200234	78199594	78199724	15059	2,1,1	6,6,4	0,1,0	9,8,9	87	73	0.019671	0.504524	0.219,0.123,0.173	0.0,0.095,0.0	0.14	14	14
23742	ENSG00000226057	PHF2P2	13	-	18946901	18946927	18946901	18946906	18951669	18951829	23742	2,6,4	0,2,1	3,1,4	4,0,5	94	73	0.0196731	0.504524	1.0,0.7,0.756	0.368,1.0,0.383	0.235	23.5	23.5
10771	ENSG00000142207	URB1	21	-	32322477	32322649	32322477	32322584	32324490	32324602	10771	11,18,7	29,34,23	4,12,3	37,31,26	138	73	0.0197429	0.505338	0.167,0.219,0.139	0.054,0.17,0.058	0.081	8.1	8.1
4735	ENSG00000161202	DVL3	3	+	184165082	184165206	184165112	184165206	184164795	184164931	4735	5,7,7	42,44,37	7,16,12	34,43,34	103	73	0.0197332	0.505338	0.078,0.101,0.118	0.127,0.209,0.2	-0.08	-8	8
3217	ENSG00000197056	ZMYM1	1	+	35111771	35111907	35111824	35111907	35110293	35110447	3217	37,26,10	0,0,2	19,21,23	0,2,4	126	73	0.0197758	0.505691	1.0,1.0,0.743	1.0,0.859,0.769	0.038	3.8	3.8
27895	ENSG00000248498	ASNSP1	8	-	46595114	46595315	46595114	46595241	46595686	46595780	27895	2,6,4	2,1,1	6,3,3	1,0,1	147	73	0.0198692	0.507113	0.332,0.749,0.665	0.749,1.0,0.598	-0.2	-20	20
9290	ENSG00000163344	PMVK	1	-	154929023	154929231	154929023	154929176	154932351	154932415	9290	7,7,4	114122120	14,10,11	135,124,98	128	73	0.0198695	0.507113	0.034,0.032,0.019	0.056,0.044,0.06	-0.025	-2.5	2.5
10595	ENSG00000196465	MYL6B	12	+	56159470	56159647	56159497	56159647	56158683	56158711	10595	15,7,7	28,10,12	2,3,2	8,14,7	100	73	0.0199492	0.507863	0.281,0.338,0.299	0.154,0.135,0.173	0.152	15.2	15.2
19016	ENSG00000184939	ZFP90	16	+	68558374	68558568	68558472	68558568	68557997	68558124	19016	5,3,5	8,7,5	3,1,1	8,12,4	171	73	0.0199755	0.507863	0.211,0.155,0.299	0.138,0.034,0.096	0.132	13.2	13.2
22040	ENSG00000184575	XPOT	12	+	64434492	64434623	64434506	64434623	64433413	64433603	22040	32,36,38	409448412	15,34,20	372445417	87	73	0.0199256	0.507863	0.062,0.063,0.072	0.033,0.06,0.039	0.022	2.2	2.2
6626	ENSG00000094914	AAAS	12	-	53307844	53307971	53307844	53307929	53308051	53308133	6626	17,26,13	92,75,70	11,13,11	108,77,75	115	73	0.0199596	0.507863	0.105,0.18,0.105	0.061,0.097,0.085	0.049	4.9	4.9
26080	ENSG00000243989	ACY1	3	+	51985206	51985450	51985400	51985450	51984046	51984158	26080	364352311	10,3,2	439326297	1,4,1	267	73	0.0200255	0.508649	0.909,0.97,0.977	0.992,0.957,0.988	-0.027	-2.7	2.7
4976	ENSG00000159459	UBR1	15	-	42970519	42970621	42970519	42970607	42976716	42976867	4976	1,0,0	23,37,26	2,0,5	32,29,20	87	73	0.0201097	0.510297	0.035,0.0,0.0	0.05,0.0,0.173	-0.063	-6.3	6.3
21449	ENSG00000259429	UBE2Q2P2	15	+	82400632	82400716	82400659	82400716	82355141	82355374	21449	3,3,4	4,3,2	2,5,4	2,1,0	100	73	0.0201414	0.510614	0.354,0.422,0.593	0.422,0.785,1.0	-0.279	-27.9	27.9
2459	ENSG00000156304	SCAF4	21	-	31685048	31685240	31685048	31685174	31685397	31685484	2459	15,25,30	2,4,1	23,37,26	15,8,3	139	73	0.0201933	0.510614	0.798,0.766,0.94	0.446,0.708,0.82	0.177	17.7	17.7
25860	ENSG00000013392	RWDD2A	6	+	83195099	83195271	83195179	83195271	83194530	83194652	25860	4,8,8	0,2,0	8,9,12	3,1,1	153	73	0.0201991	0.510614	1.0,0.656,1.0	0.56,0.811,0.851	0.145	14.5	14.5
3314	ENSG00000182504	CEP97	3	+	101728813	101728937	101728835	101728937	101727382	101727541	3314	1,3,4	19,12,14	0,1,2	21,19,14	95	73	0.0201812	0.510614	0.039,0.161,0.18	0.0,0.039,0.099	0.081	8.1	8.1
24972	ENSG00000171792	RHNO1	12	+	2885161	2885534	2885282	2885534	2877222	2877282	24972	5,6,3	45,52,33	4,2,0	51,54,45	194	73	0.0202623	0.511725	0.04,0.042,0.033	0.029,0.014,0.0	0.024	2.4	2.4
22059	ENSG00000154358	OBSCN	1	+	228216420	228216702	228216570	228216702	228215562	228215829	22059	4,1,6	0,1,1	5,3,1	3,0,1	223	73	0.0203674	0.513891	1.0,0.247,0.663	0.353,1.0,0.247	0.103	10.3	10.3
25622	ENSG00000181610	MRPS23	17	-	57841182	57841260	57841182	57841256	57849239	57849410	25622	556431435	12,2,15	360346298	5,3,1	77	73	0.0204154	0.514611	0.978,0.995,0.965	0.986,0.991,0.996	-0.012	-1.2	1.2
1170	ENSG00000035403	VCL	10	+	74089192	74089349	74089195	74089349	74083365	74083513	1170	9,15,11	142170176	6,10,5	185197177	76	73	0.0205517	0.514625	0.057,0.078,0.057	0.03,0.046,0.026	0.03	3	3
1621	ENSG00000124614	RPS10	6	-	34417797	34417927	34417797	34417897	34418368	34418424	1621	8,6,4	7,7,5	1,2,2	6,8,2	103	73	0.0205514	0.514625	0.448,0.378,0.362	0.106,0.151,0.415	0.172	17.2	17.2
25596	ENSG00000120742	SERP1	3	-	150583116	150583220	150583116	150583202	150602943	150603174	25596	0,2,4	3,3,4	0,1,0	2,0,1	91	73	0.0204991	0.514625	0.0,0.348,0.445	0.0,1.0,0.0	-0.069	-6.9	6.9
25642	ENSG00000145730	PAM	5	+	103025130	103025334	103025133	103025334	103019789	103019843	25642	6,4,6	6,0,0	4,6,13	0,1,0	76	73	0.0204611	0.514625	0.49,1.0,1.0	1.0,0.852,1.0	-0.121	-12.1	12.1
488	ENSG00000058272	PPP1R12A	12	-	79786776	79786918	79786776	79786858	79788647	79788752	488	4,4,2	0,0,0	3,5,2	1,0,3	133	73	0.0205098	0.514625	1.0,1.0,1.0	0.622,1.0,0.268	0.37	37	37
5600	ENSG00000171566	PLRG1	4	-	154548828	154548935	154548828	154548897	154550299	154550397	5600	108,91,87	3,1,5	122124116	0,0,0	111	73	0.0205248	0.514625	0.959,0.984,0.92	1.0,1.0,1.0	-0.046	-4.6	4.6
6772	ENSG00000132963	POMP	13	+	28659818	28659919	28659821	28659919	28659103	28659187	6772	3,2,6	3,1,2	0,1,5	1,0,1	76	73	0.0205083	0.514625	0.49,0.658,0.742	0.0,1.0,0.828	0.021	2.1	2.1
19459	ENSG00000197969	VPS13A	9	+	77209404	77209532	77209422	77209532	77205977	77206079	19459	14,10,4	57,51,47	6,7,1	43,71,50	91	73	0.0206194	0.51535	0.165,0.136,0.064	0.101,0.073,0.016	0.058	5.8	5.8
8722	ENSG00000065882	TBC1D1	4	+	38018301	38018443	38018353	38018443	38014508	38014973	8722	7,2,4	51,66,46	4,0,1	75,59,34	125	73	0.0206188	0.51535	0.074,0.017,0.048	0.03,0.0,0.017	0.031	3.1	3.1
20496	ENSG00000171163	ZNF692	1	-	248853936	248854051	248853936	248854002	248855379	248855458	20496	66,72,62	4,2,2	89,79,79	2,0,1	122	73	0.0207969	0.51874	0.908,0.956,0.949	0.964,1.0,0.979	-0.043	-4.3	4.3
29931	ENSG00000270149	RP11-544M22.13	1	-	161021009	161021136	161021009	161021112	161021387	161021474	29931	18,19,22	5,0,1	25,33,19	2,0,0	97	73	0.020805	0.51874	0.73,1.0,0.943	0.904,1.0,1.0	-0.077	-7.7	7.7
9524	ENSG00000063241	ISOC2	19	-	55455259	55455378	55455259	55455330	55455635	55455845	9524	39,44,37	91,87,63	71,36,40	190130115	121	73	0.0208137	0.51874	0.205,0.234,0.262	0.184,0.143,0.173	0.067	6.7	6.7
18241	ENSG00000135686	KLHL36	16	+	84659677	84659917	84659759	84659917	84656870	84657913	18241	4,8,11	0,0,2	10,12,7	3,2,0	155	73	0.0208511	0.519183	1.0,1.0,0.721	0.611,0.739,1.0	0.124	12.4	12.4
12873	ENSG00000150076	CCDC7	10	+	32583033	32583307	32583167	32583307	32571858	32571893	12873	2,0,7	2,1,0	1,2,1	0,0,0	207	73	0.0209463	0.520091	0.261,0.0,1.0	1.0,1.0,1.0	-0.58	-58	58
24989	ENSG00000105854	PON2	7	-	95411652	95411779	95411652	95411743	95412311	95412477	24989	285310275	19,30,26	255262262	35,38,28	109	73	0.0209431	0.520091	0.909,0.874,0.876	0.83,0.822,0.862	0.048	4.8	4.8
3913	ENSG00000135365	PHF21A	11	-	45971346	45971367	45971346	45971364	45979759	45979961	3913	26,22,23	0,2,4	19,19,28	4,8,3	76	73	0.020946	0.520091	1.0,0.914,0.847	0.82,0.695,0.9	0.115	11.5	11.5
5984	ENSG00000008838	MED24	17	-	40020272	40020389	40020272	40020353	40021954	40022054	5984	7,6,2	48,27,33	4,1,1	42,34,37	109	73	0.0210241	0.521535	0.089,0.13,0.039	0.06,0.019,0.018	0.054	5.4	5.4
28594	ENSG00000168096	ANKS3	16	-	4726658	4726854	4726658	4726780	4726978	4727177	28594	12,11,9	3,1,3	8,8,7	7,3,6	147	73	0.0211246	0.523539	0.665,0.845,0.598	0.362,0.57,0.367	0.27	27	27
13691	ENSG00000261373	VPS9D1-AS1	16	+	89712673	89712818	89712688	89712818	89711855	89712222	13691	2,4,6	35,29,26	9,11,9	42,32,27	88	73	0.0211694	0.524161	0.045,0.103,0.161	0.151,0.222,0.217	-0.094	-9.4	9.4
13577	ENSG00000204120	GIGYF2	2	+	232791257	232791446	232791260	232791446	232791007	232791170	13577	95,82,71	3,1,0	66,69,69	2,6,2	76	73	0.0212564	0.525824	0.968,0.987,1.0	0.969,0.917,0.971	0.033	3.3	3.3
10414	ENSG00000064042	LIMCH1	4	+	41438101	41438298	41438162	41438298	41359606	41359803	10414	4,6,0	0,0,6	1,3,1	5,3,1	134	73	0.0212961	0.526316	1.0,1.0,0.0	0.098,0.353,0.353	0.399	39.9	39.9
13007	ENSG00000158106	RHPN1	8	+	143378893	143379078	143378911	143379078	143378695	143378820	13007	0,2,0	13,6,13	4,2,1	21,12,14	91	73	0.0213362	0.526663	0.0,0.211,0.0	0.133,0.118,0.054	-0.031	-3.1	3.1
14965	ENSG00000111361	EIF2B1	12	-	123624786	123624878	123624786	123624862	123626424	123626493	14965	15,13,16	101,85,99	10,12,8	102146102	89	73	0.0213697	0.526663	0.109,0.111,0.117	0.074,0.063,0.06	0.047	4.7	4.7
28395	ENSG00000148803	FUOM	10	-	133355737	133355844	133355737	133355811	133356639	133356738	28395	18,18,26	76,73,64	22,18,12	128,90,82	106	73	0.0213505	0.526663	0.14,0.145,0.219	0.106,0.121,0.092	0.062	6.2	6.2
20507	ENSG00000105576	TNPO2	19	-	12702071	12702177	12702071	12702147	12702822	12702912	20507	35,26,18	70,62,49	28,25,21	87,98,88	103	73	0.0214079	0.527068	0.262,0.229,0.207	0.186,0.153,0.145	0.071	7.1	7.1
26634	ENSG00000105698	USF2	19	+	35278945	35279074	35278969	35279074	35278697	35278792	26634	309217259	2,3,1	246208217	5,2,8	97	73	0.0214258	0.527068	0.991,0.982,0.995	0.974,0.987,0.953	0.018	1.8	1.8
14456	ENSG00000151090	THRB	3	-	24297225	24297371	24297225	24297323	24337299	24337371	14456	4,7,7	0,0,1	5,9,6	1,1,1	121	73	0.0214663	0.527573	1.0,1.0,0.809	0.751,0.844,0.784	0.143	14.3	14.3
18473	ENSG00000177963	RIC8A	11	+	209174	209318	209270	209318	208799	208938	18473	23,6,13	69,77,59	15,17,7	138,132,79	169	73	0.0216358	0.531248	0.126,0.033,0.087	0.045,0.053,0.037	0.037	3.7	3.7
23697	ENSG00000117640	MTFR1L	1	+	25829508	25829830	25829617	25829830	25826614	25826826	23697	140173148	4,11,10	119,109,91	10,11,12	182	73	0.0218663	0.536412	0.934,0.863,0.856	0.827,0.799,0.753	0.091	9.1	9.1
10432	ENSG00000099821	POLRMT	19	-	617645	617870	617645	617849	618487	618586	10432	8,8,10	44,37,41	2,4,4	37,33,32	94	73	0.0219969	0.539116	0.124,0.144,0.159	0.04,0.086,0.088	0.071	7.1	7.1
19157	ENSG00000172831	CES2	16	+	66941747	66941848	66941767	66941848	66941505	66941646	19157	0,4,2	37,31,36	8,1,2	20,20,16	93	73	0.0221057	0.540786	0.0,0.092,0.042	0.239,0.038,0.089	-0.077	-7.7	7.7
8346	ENSG00000204387	C6orf48	6	+	31836294	31836517	31836298	31836517	31835410	31835451	8346	3,0,3	1,2,1	2,1,1	1,0,1	77	73	0.0220966	0.540786	0.74,0.0,0.74	0.655,1.0,0.487	-0.221	-22.1	22.1
18662	ENSG00000177427	MIEF2	17	+	18263415	18263604	18263513	18263604	18263085	18263248	18662	3,2,3	0,0,0	2,0,3	2,1,0	171	73	0.0221509	0.541391	1.0,1.0,1.0	0.299,0.0,1.0	0.567	56.7	56.7
18802	ENSG00000173457	PPP1R14B	11	-	64244929	64245054	64244929	64244962	64245203	64245287	18802	84,79,61	1083984871	79,36,45	1230801798	165	73	0.0223046	0.544648	0.033,0.034,0.03	0.028,0.019,0.024	0.009	0.9	0.9
8860	ENSG00000080189	SLC35C2	20	-	46355072	46355241	46355072	46355178	46355801	46355874	8860	45,41,51	6,7,6	105,78,70	6,7,2	136	73	0.02243	0.547205	0.801,0.759,0.82	0.904,0.857,0.949	-0.11	-11	11
3289	ENSG00000138382	METTL5	2	-	169812456	169812524	169812456	169812506	169819560	169819643	3289	1,4,2	8,14,7	0,0,2	10,7,2	91	73	0.0224854	0.547551	0.091,0.186,0.186	0.0,0.0,0.445	0.006	0.6	0.6
4686	ENSG00000142327	RNPEPL1	2	+	240572330	240572563	240572422	240572563	240568860	240569114	4686	9,4,4	33,32,21	2,2,3	35,29,24	165	73	0.0224765	0.547551	0.108,0.052,0.078	0.025,0.03,0.052	0.044	4.4	4.4
22138	ENSG00000267120	AD000671.6	19	-	35745124	35745212	35745124	35745187	35745347	35745432	22138	10,4,7	4,3,4	2,3,6	3,9,6	98	73	0.0225766	0.549269	0.651,0.498,0.566	0.332,0.199,0.427	0.252	25.2	25.2
2523	ENSG00000106853	PTGR1	9	-	111564156	111564274	111564156	111564262	111570090	111570209	2523	6,7,2	11,21,10	3,3,4	29,22,30	85	73	0.0225991	0.549311	0.319,0.223,0.147	0.082,0.105,0.103	0.133	13.3	13.3
10259	ENSG00000162078	ZG16B	16	+	2830676	2830796	2830693	2830796	2830392	2830493	10259	8,17,18	178151107	22,16,27	162132103	90	73	0.0226713	0.550562	0.035,0.084,0.12	0.099,0.09,0.175	-0.042	-4.2	4.2
20562	ENSG00000120699	EXOSC8	13	+	37004476	37004561	37004515	37004561	37002933	37003007	20562	17,21,11	80,74,100	16,17,9	128120130	112	73	0.0227312	0.551512	0.122,0.156,0.067	0.075,0.085,0.043	0.047	4.7	4.7
8007	ENSG00000089685	BIRC5	17	+	78215965	78216781	78216663	78216781	78214679	78214789	8007	55,33,22	121,141,97	94,98,62	215192185	771	73	0.0228018	0.552721	0.041,0.022,0.021	0.04,0.046,0.031	-0.011	-1.1	1.1
10316	ENSG00000060339	CCAR1	10	+	68722329	68722577	68722454	68722577	68721225	68721288	10316	1,6,7	17,25,29	7,16,6	25,24,19	198	73	0.0228265	0.552814	0.021,0.081,0.082	0.094,0.197,0.104	-0.07	-7	7
12337	ENSG00000198258	UBL5	19	+	9828586	9828675	9828591	9828675	9828326	9828393	12337	57,30,58	528373393	74,42,41	430270297	78	73	0.02287	0.553362	0.092,0.07,0.121	0.139,0.127,0.114	-0.032	-3.2	3.2
18523	ENSG00000170322	NFRKB	11	-	129876720	129876921	129876720	129876895	129877324	129877385	18523	2,2,0	55,49,51	2,6,3	56,55,46	99	73	0.0229564	0.554306	0.026,0.029,0.0	0.026,0.074,0.046	-0.03	-3	3
19610	ENSG00000126456	IRF3	19	-	49660712	49660844	49660712	49660828	49661947	49662328	19610	12,13,4	46,38,26	3,9,3	65,31,31	89	73	0.0229831	0.554306	0.176,0.219,0.112	0.036,0.192,0.074	0.068	6.8	6.8
28930	ENSG00000104885	DOT1L	19	+	2202699	2202779	2202736	2202779	2199883	2199939	28930	50,51,32	0,0,0	31,29,23	1,3,2	110	73	0.0229925	0.554306	1.0,1.0,1.0	0.954,0.865,0.884	0.099	9.9	9.9
8658	ENSG00000101193	GID8	20	+	62943473	62943692	62943494	62943692	62942961	62943183	8658	11,14,8	215182155	6,4,4	164171120	94	73	0.0229595	0.554306	0.038,0.056,0.039	0.028,0.018,0.025	0.021	2.1	2.1
7460	ENSG00000104980	TIMM44	19	-	7935064	7935253	7935064	7935133	7938026	7938197	7460	38,70,45	0,4,2	57,39,37	0,0,0	193	73	0.0230328	0.554773	1.0,0.869,0.895	1.0,1.0,1.0	-0.079	-7.9	7.9
26394	ENSG00000175470	PPP2R2D	10	+	131944061	131944145	131944094	131944145	131940581	131940694	26394	72,74,70	4,6,5	44,51,56	13,6,5	106	73	0.0231134	0.556209	0.925,0.895,0.906	0.7,0.854,0.885	0.096	9.6	9.6
880	ENSG00000267110	CTD-2587H24.4	19	-	55159532	55159720	55159532	55159607	55159898	55160013	880	0,1,1	4,0,1	5,3,1	4,3,0	186	73	0.0232268	0.558432	0.0,1.0,0.282	0.329,0.282,1.0	-0.11	-11	11
27756	ENSG00000257923	CUX1	7	+	102196633	102197305	102196939	102197305	102195506	102195603	27756	73,84,67	4,2,6	40,39,30	5,5,5	379	73	0.023319	0.559634	0.779,0.89,0.683	0.606,0.6,0.536	0.203	20.3	20.3
4909	ENSG00000130762	ARHGEF16	1	+	3473348	3473521	3473392	3473521	3473077	3473230	4909	8,5,3	25,59,45	2,1,3	45,40,35	117	73	0.0233089	0.559634	0.166,0.05,0.04	0.027,0.015,0.051	0.054	5.4	5.4
1891	ENSG00000176386	CDC26	9	-	113273328	113273438	113273328	113273410	113275381	113275549	1891	162143101	4,5,4	164139144	9,16,4	101	73	0.0233781	0.560547	0.967,0.954,0.948	0.929,0.863,0.963	0.038	3.8	3.8
12484	ENSG00000004139	SARM1	17	+	28388349	28388539	28388359	28388539	28388173	28388276	12484	49,57,46	6,6,4	46,71,47	3,2,2	83	73	0.02356	0.560575	0.878,0.893,0.91	0.931,0.969,0.954	-0.058	-5.8	5.8
13738	ENSG00000142675	CNKSR1	1	+	26184031	26184195	26184070	26184195	26183728	26183830	13738	0,0,1	5,2,5	4,0,1	6,3,3	112	73	0.0235694	0.560575	0.0,0.0,0.115	0.303,0.0,0.178	-0.122	-12.2	12.2
18783	ENSG00000217930	PAM16	16	-	4341367	4341672	4341367	4341504	4343206	4343329	18783	97,91,97	123116137	116,71,61	208117122	241	73	0.023552	0.560575	0.193,0.192,0.177	0.145,0.155,0.132	0.043	4.3	4.3
21129	ENSG00000160325	CACFD1	9	+	133463406	133463555	133463482	133463555	133462170	133462219	21129	10,6,9	1,4,0	7,3,8	1,0,1	149	73	0.0235686	0.560575	0.83,0.424,1.0	0.774,1.0,0.797	-0.106	-10.6	10.6
21372	ENSG00000115616	SLC9A2	2	+	102701054	102701231	102701069	102701231	102695042	102695113	21372	1,2,0	30,38,32	2,3,3	25,39,27	88	73	0.0235689	0.560575	0.027,0.042,0.0	0.062,0.06,0.084	-0.046	-4.6	4.6
25707	ENSG00000125520	SLC2A4RG	20	+	63741868	63742230	63742129	63742230	63741438	63741479	25707	325308288	9,7,10	401300241	6,3,4	334	73	0.0235272	0.560575	0.888,0.906,0.863	0.936,0.956,0.929	-0.055	-5.5	5.5
26082	ENSG00000243989	ACY1	3	+	51985360	51985465	51985400	51985465	51984046	51984158	26082	206173146	10,3,2	210179139	1,4,1	113	73	0.0235202	0.560575	0.93,0.974,0.979	0.993,0.967,0.989	-0.022	-2.2	2.2
4878	ENSG00000070610	GBA2	9	-	35739001	35739150	35739001	35739109	35739314	35739419	4878	17,10,10	81,93,71	6,9,7	120,79,76	114	73	0.0234529	0.560575	0.118,0.064,0.083	0.031,0.068,0.056	0.037	3.7	3.7
8101	ENSG00000248333	CDK11B	1	-	1637080	1637235	1637080	1637202	1637407	1637513	8101	13,11,8	53,62,55	11,6,4	77,71,71	106	73	0.0234935	0.560575	0.145,0.109,0.091	0.09,0.055,0.037	0.054	5.4	5.4
5135	ENSG00000013573	DDX11	12	+	31102935	31103020	31102974	31103020	31102426	31102527	5135	12,24,14	0,0,0	37,29,23	2,0,4	112	73	0.0236039	0.560894	1.0,1.0,1.0	0.923,1.0,0.789	0.096	9.6	9.6
26470	ENSG00000160199	PKNOX1	21	+	43016907	43017007	43016910	43017007	43013067	43013238	26470	26,33,22	0,0,0	24,14,19	5,1,0	76	73	0.0236568	0.561146	1.0,1.0,1.0	0.822,0.931,1.0	0.082	8.2	8.2
2744	ENSG00000187239	FNBP1	9	-	129923843	129924026	129923843	129923996	129924959	129925157	2744	6,10,10	2,1,3	12,5,5	7,7,2	103	73	0.0236387	0.561146	0.68,0.876,0.703	0.549,0.336,0.639	0.245	24.5	24.5
1025	ENSG00000171603	CLSTN1	1	-	9743883	9744038	9743883	9744005	9744394	9744643	1025	13,34,29	272204196	12,17,16	209217200	106	73	0.0237452	0.562576	0.032,0.103,0.092	0.038,0.051,0.052	0.029	2.9	2.9
11787	ENSG00000164808	SPIDR	8	+	47330703	47330895	47330779	47330895	47291032	47291137	11787	3,0,3	0,4,0	0,0,5	2,1,2	149	73	0.0237807	0.562576	1.0,0.0,1.0	0.0,0.0,0.551	0.483	48.3	48.3
19248	ENSG00000142515	KLK3	19	+	50859563	50859812	50859744	50859812	50858028	50858595	19248	405374376	7,1,0	377273218	4,8,3	254	73	0.0237639	0.562576	0.943,0.991,1.0	0.964,0.907,0.954	0.036	3.6	3.6
20341	ENSG00000137166	FOXP4	6	+	41587277	41587512	41587301	41587512	41587008	41587156	20341	1,2,2	3,0,2	1,2,0	0,1,1	97	73	0.0238329	0.56331	0.201,1.0,0.429	1.0,0.601,0.0	0.01	1	1
19370	ENSG00000167972	ABCA3	16	-	2284278	2284437	2284278	2284422	2284778	2284998	19370	26,23,23	2,2,0	19,19,9	4,0,5	88	73	0.0239687	0.56566	0.915,0.905,1.0	0.798,1.0,0.599	0.141	14.1	14.1
7157	ENSG00000144815	NXPE3	3	+	101782655	101782780	101782659	101782780	101782109	101782290	7157	6,12,8	37,38,26	9,5,4	45,46,60	77	73	0.023975	0.56566	0.133,0.23,0.226	0.159,0.093,0.059	0.093	9.3	9.3
23443	ENSG00000204832	ST8SIA6-AS1	10	+	17407967	17408286	17408062	17408286	17399104	17399202	23443	261190192	81,77,71	145160177	113,80,68	168	73	0.0240233	0.566297	0.583,0.517,0.54	0.358,0.465,0.531	0.095	9.5	9.5
20791	ENSG00000106327	TFR2	7	-	100631805	100631980	100631805	100631945	100632081	100632198	20791	3,2,1	12,9,16	2,0,0	20,12,9	108	73	0.0241003	0.567607	0.145,0.131,0.041	0.063,0.0,0.0	0.085	8.5	8.5
13715	ENSG00000198231	DDX42	17	+	63804959	63805175	63805070	63805175	63800467	63800617	13715	19,13,16	110102114	13,10,10	112174106	184	73	0.0243459	0.567688	0.064,0.048,0.053	0.044,0.022,0.036	0.021	2.1	2.1
14419	ENSG00000116885	OSCP1	1	-	36431801	36431882	36431801	36431860	36432421	36432529	14419	21,31,33	1,2,2	25,21,22	1,7,4	95	73	0.0242758	0.567688	0.942,0.923,0.927	0.951,0.697,0.809	0.112	11.2	11.2
18541	ENSG00000171466	ZNF562	19	-	9658008	9658190	9658008	9658135	9660719	9660874	18541	4,3,1	0,1,3	1,3,1	0,0,1	128	73	0.0241535	0.567688	1.0,0.631,0.16	1.0,1.0,0.363	-0.191	-19.1	19.1
20299	ENSG00000141503	MINK1	17	+	4891455	4891716	4891515	4891716	4890950	4891124	20299	39,61,49	1,5,2	78,56,41	10,7,4	133	73	0.0243507	0.567688	0.955,0.87,0.931	0.811,0.815,0.849	0.094	9.4	9.4
22295	ENSG00000140400	MAN2C1	15	-	75359619	75359790	75359619	75359775	75359902	75359988	22295	1,1,0	42,31,22	2,3,2	29,30,24	88	73	0.0242965	0.567688	0.019,0.026,0.0	0.054,0.077,0.065	-0.05	-5	5
23414	ENSG00000164828	SUN1	7	+	849831	850033	849922	850033	849519	849603	23414	9,20,10	28,54,43	14,8,7	63,55,57	164	73	0.0242509	0.567688	0.125,0.142,0.094	0.09,0.061,0.052	0.053	5.3	5.3
23731	ENSG00000238105	GOLGA2P5	12	-	100157164	100157445	100157164	100157256	100157527	100157739	23731	5,0,9	0,1,1	12,6,1	2,2,4	262	73	0.0243603	0.567688	1.0,0.0,0.715	0.626,0.455,0.065	0.19	19	19
24959	ENSG00000163625	WDFY3	4	-	84780107	84780298	84780107	84780254	84782962	84783074	24959	23,39,31	1,0,5	16,25,25	0,0,0	117	73	0.024345	0.567688	0.935,1.0,0.795	1.0,1.0,1.0	-0.09	-9	9
26482	ENSG00000120334	CENPL	1	-	173807266	173807518	173807266	173807310	173811131	173811306	26482	45,74,60	0,0,0	71,81,79	2,0,4	281	73	0.0241744	0.567688	1.0,1.0,1.0	0.902,1.0,0.837	0.087	8.7	8.7
29246	ENSG00000125967	NECAB3	20	-	33659884	33660058	33659884	33660003	33660258	33660395	29246	26,17,23	58,57,62	21,9,10	81,47,52	128	73	0.0241685	0.567688	0.204,0.145,0.175	0.129,0.098,0.099	0.066	6.6	6.6
30202	ENSG00000100296	THOC5	22	-	29550727	29550843	29550727	29550835	29553447	29553655	30202	12,7,7	4,0,1	7,7,11	0,0,1	81	73	0.0243459	0.567688	0.73,1.0,0.863	1.0,1.0,0.908	-0.105	-10.5	10.5
9283	ENSG00000162694	EXTL2	1	-	100888752	100888864	100888752	100888828	100892816	100892869	9283	11,7,6	2,3,0	10,7,9	2,0,0	109	73	0.0242882	0.567688	0.786,0.61,1.0	0.77,1.0,1.0	-0.125	-12.5	12.5
5391	ENSG00000186088	GSAP	7	-	77353571	77353695	77353571	77353641	77355212	77355305	5391	3,0,0	7,8,7	2,2,4	10,7,7	127	73	0.0244186	0.568546	0.198,0.0,0.0	0.103,0.141,0.247	-0.098	-9.8	9.8
4376	ENSG00000174562	KLK15	19	-	50827661	50827815	50827661	50827812	50831449	50831523	4376	5,6,10	9,9,9	6,1,0	8,11,5	76	73	0.0244415	0.56858	0.348,0.39,0.516	0.419,0.08,0.0	0.252	25.2	25.2
6757	ENSG00000151150	ANK3	10	-	60134270	60134382	60134270	60134373	60138963	60139087	6757	9,19,10	154191157	3,9,4	134141117	82	73	0.0245071	0.569607	0.049,0.081,0.054	0.02,0.054,0.03	0.027	2.7	2.7
28795	ENSG00000148334	PTGES2	9	-	128122361	128122646	128122361	128122479	128122933	128123134	28795	32,49,50	196205154	56,27,21	271197161	240	73	0.0245826	0.570366	0.047,0.068,0.09	0.059,0.04,0.038	0.023	2.3	2.3
4366	ENSG00000144218	AFF3	2	-	99649625	99649666	99649625	99649663	99672537	99672589	4366	36,41,33	3,0,6	30,28,23	8,7,2	76	73	0.0245827	0.570366	0.92,1.0,0.841	0.783,0.793,0.917	0.089	8.9	8.9
18743	ENSG00000102030	NAA10	X	-	153930762	153930966	153930762	153930846	153932315	153932431	18743	20,16,28	6,10,8	31,13,10	22,14,8	193	73	0.0246123	0.570553	0.558,0.377,0.57	0.348,0.26,0.321	0.192	19.2	19.2
3375	ENSG00000115525	ST3GAL5	2	-	85847860	85848381	85847860	85848204	85861180	85861292	3375	3,9,6	12,14,8	3,0,1	4,7,5	250	73	0.0246813	0.571654	0.068,0.158,0.18	0.18,0.0,0.055	0.057	5.7	5.7
23492	ENSG00000157637	SLC38A10	17	-	81246884	81247061	81246884	81247058	81251492	81251612	23492	47,28,32	3,3,1	53,37,35	1,1,0	76	73	0.0247326	0.572342	0.938,0.9,0.968	0.981,0.973,1.0	-0.049	-4.9	4.9
20277	ENSG00000111845	PAK1IP1	6	+	10703356	10703457	10703404	10703457	10702566	10702639	20277	28,34,31	407342331	12,18,12	222223308	121	73	0.024782	0.572987	0.04,0.057,0.053	0.032,0.046,0.023	0.016	1.6	1.6
15825	ENSG00000131051	RBM39	20	-	35729311	35729365	35729311	35729362	35729461	35729527	15825	348333330	1,8,16	311368392	16,15,15	76	73	0.0248907	0.57454	0.997,0.976,0.952	0.949,0.959,0.962	0.018	1.8	1.8
30217	ENSG00000258728	RP11-195F19.29	9	+	34647388	34647567	34647474	34647567	34647088	34647258	30217	4,7,4	2,1,1	5,9,4	0,0,0	159	73	0.0249141	0.57454	0.479,0.763,0.647	1.0,1.0,1.0	-0.37	-37	37
4284	ENSG00000127586	CHTF18	16	+	790330	790399	790346	790399	790176	790269	4284	4,2,0	9,9,9	1,0,1	25,4,15	89	73	0.0248938	0.57454	0.267,0.154,0.0	0.032,0.0,0.052	0.112	11.2	11.2
14742	ENSG00000087460	GNAS	20	+	58903520	58903585	58903530	58903585	58895611	58895684	14742	66,85,62	305272279	92,90,79	285248248	83	73	0.0249877	0.575416	0.16,0.216,0.163	0.221,0.242,0.219	-0.048	-4.8	4.8
19582	ENSG00000161509	GRIN2C	17	-	74850205	74850371	74850205	74850368	74850555	74850767	19582	32,41,20	3,3,3	31,27,21	2,1,0	76	73	0.0250127	0.575416	0.911,0.929,0.865	0.937,0.963,1.0	-0.065	-6.5	6.5
7577	ENSG00000168894	RNF181	2	+	85596806	85596931	85596821	85596931	85596518	85596649	7577	4,2,3	231205167	9,4,8	273179187	88	73	0.0250171	0.575416	0.014,0.008,0.015	0.027,0.018,0.034	-0.014	-1.4	1.4
15027	ENSG00000104960	PTOV1	19	+	49860055	49860183	49860093	49860183	49858548	49858653	15027	62,80,58	0,3,0	81,57,41	6,1,1	111	73	0.0251286	0.577479	1.0,0.946,1.0	0.899,0.974,0.964	0.036	3.6	3.6
26924	ENSG00000133704	IPO8	12	-	30631894	30632051	30631894	30632011	30634082	30634286	26924	7,6,11	92121105	15,11,12	91,93,89	113	73	0.0251847	0.578268	0.047,0.031,0.063	0.096,0.071,0.08	-0.035	-3.5	3.5
6362	ENSG00000182841	RRP7BP	22	-	42577843	42577962	42577843	42577959	42580216	42580359	6362	5,3,4	0,1,0	7,12,7	2,2,1	76	73	0.0252274	0.578747	1.0,0.742,1.0	0.771,0.852,0.871	0.083	8.3	8.3
12592	ENSG00000225648	SBDSP1	7	+	72830691	72830825	72830750	72830825	72829655	72829783	12592	48,16,42	3,0,0	31,21,26	1,4,2	132	73	0.0253513	0.580585	0.898,1.0,1.0	0.945,0.744,0.878	0.11	11	11
27784	ENSG00000100938	GMPR2	14	+	24237041	24237152	24237070	24237152	24235966	24236140	27784	7,3,7	72,76,66	15,9,8	67,84,55	102	73	0.0253423	0.580585	0.065,0.027,0.071	0.138,0.071,0.094	-0.047	-4.7	4.7
29458	ENSG00000180900	SCRIB	8	-	143804954	143805041	143804954	143805014	143805111	143805435	29458	6,3,3	20,25,23	0,4,1	47,22,9	100	73	0.0253981	0.581156	0.18,0.081,0.087	0.0,0.117,0.075	0.052	5.2	5.2
24449	ENSG00000253729	PRKDC	8	-	47881911	47882130	47881911	47882097	47885943	47886147	24449	6,14,13	65,82,77	8,8,1	74,90,59	106	73	0.0255756	0.584713	0.06,0.105,0.104	0.069,0.058,0.012	0.043	4.3	4.3
17248	ENSG00000213593	TMX2	11	+	57739109	57739280	57739130	57739280	57738973	57739039	17248	31,31,20	369290283	37,25,13	458424418	94	73	0.0256977	0.587	0.061,0.077,0.052	0.059,0.044,0.024	0.021	2.1	2.1
25382	ENSG00000139514	SLC7A1	13	-	29516137	29516313	29516137	29516246	29517143	29517310	25382	12,18,10	98174128	16,7,5	171204128	140	73	0.0257885	0.587847	0.06,0.051,0.039	0.047,0.018,0.02	0.022	2.2	2.2
5802	ENSG00000186283	TOR3A	1	+	179082924	179083053	179082939	179083053	179081376	179082387	5802	0,1,1	37,37,28	2,4,1	39,24,22	88	73	0.0258012	0.587847	0.0,0.022,0.029	0.041,0.121,0.036	-0.049	-4.9	4.9
6357	ENSG00000175215	CTDSP2	12	-	57823877	57824089	57823877	57824005	57824226	57824319	6357	144,152,80	6,2,7	159137140	3,1,3	157	73	0.0257958	0.587847	0.918,0.972,0.842	0.961,0.985,0.956	-0.057	-5.7	5.7
18142	ENSG00000196498	NCOR2	12	-	124356641	124356803	124356641	124356782	124362125	124362294	18142	3,5,6	0,1,0	11,10,10	3,2,0	94	73	0.0258269	0.587926	1.0,0.795,1.0	0.74,0.795,1.0	0.087	8.7	8.7
23179	ENSG00000100605	ITPK1	14	-	92962750	92962867	92962750	92962849	92993879	92993997	23179	17,16,4	144115110	7,7,2	114,105,78	91	73	0.0258817	0.588669	0.087,0.1,0.028	0.047,0.051,0.02	0.032	3.2	3.2
25082	ENSG00000165125	TRPV6	7	-	142877928	142878050	142877928	142878026	142885388	142885762	25082	3,6,1	16,22,13	0,1,3	13,24,23	97	73	0.025933	0.589182	0.124,0.17,0.055	0.0,0.03,0.089	0.077	7.7	7.7
28034	ENSG00000007384	RHBDF1	16	-	63586	63922	63586	63800	64698	64829	28034	5,3,3	5,13,14	1,1,2	13,11,11	195	73	0.0259486	0.589182	0.272,0.08,0.074	0.028,0.033,0.064	0.1	10	10
12058	ENSG00000101210	EEF1A2	20	-	63497619	63497803	63497619	63497783	63499057	63499315	12058	209177167	0,3,1	142138109	5,3,3	93	73	0.0261183	0.591014	1.0,0.979,0.992	0.957,0.973,0.966	0.025	2.5	2.5
7843	ENSG00000146409	SLC18B1	6	-	132772131	132772249	132772131	132772206	132772992	132773088	7843	3,4,1	22,21,23	1,1,1	28,19,26	116	73	0.0261111	0.591014	0.079,0.107,0.027	0.022,0.032,0.024	0.045	4.5	4.5
8591	ENSG00000099810	MTAP	9	+	21859285	21859425	21859302	21859425	21854630	21854870	8591	2,4,0	89,85,50	4,4,7	92,78,63	90	73	0.0260719	0.591014	0.018,0.037,0.0	0.034,0.04,0.083	-0.034	-3.4	3.4
9064	ENSG00000123104	ITPR2	12	-	26663684	26663869	26663684	26663846	26665909	26666051	9064	0,4,4	4,14,12	0,1,2	5,11,5	96	73	0.0260859	0.591014	0.0,0.178,0.202	0.0,0.065,0.233	0.027	2.7	2.7
9070	ENSG00000119684	MLH3	14	-	75030557	75030702	75030557	75030652	75032067	75032179	9070	88,67,70	0,0,1	55,66,48	0,7,0	123	73	0.0261537	0.59131	1.0,1.0,0.976	1.0,0.848,1.0	0.043	4.3	4.3
26505	ENSG00000163214	DHX57	2	-	38855056	38855275	38855056	38855252	38856339	38856461	26505	0,0,0	14,14,10	1,3,2	15,11,17	96	73	0.0261818	0.591441	0.0,0.0,0.0	0.048,0.172,0.082	-0.101	-10.1	10.1
24623	ENSG00000130511	SSBP4	19	+	18432683	18432735	18432699	18432735	18432558	18432604	24623	4,1,3	27,23,20	5,7,5	33,9,17	89	73	0.0262542	0.592572	0.108,0.034,0.11	0.111,0.389,0.194	-0.147	-14.7	14.7
22278	ENSG00000104886	PLEKHJ1	19	-	2234009	2234240	2234009	2234061	2235761	2235804	22278	193183154	1,5,7	259197199	3,1,2	252	73	0.026361	0.594477	0.982,0.914,0.864	0.962,0.983,0.966	-0.05	-5	5
19910	ENSG00000187953	PMS2CL	7	+	6747002	6747105	6747035	6747105	6746087	6746188	19910	0,2,0	13,17,13	3,2,1	9,18,11	106	73	0.0264213	0.595331	0.0,0.075,0.0	0.187,0.071,0.059	-0.081	-8.1	8.1
12551	ENSG00000122299	ZC3H7A	16	-	11762670	11762764	11762670	11762747	11763477	11763659	12551	3,0,2	80,55,51	3,8,4	56,97,85	90	73	0.0265236	0.596118	0.03,0.0,0.031	0.042,0.063,0.037	-0.027	-2.7	2.7
16991	ENSG00000130707	ASS1	9	+	130454270	130454373	130454304	130454373	130452223	130452333	16991	5,7,9	200155166	13,10,14	243143118	107	73	0.0265155	0.596118	0.017,0.03,0.036	0.035,0.046,0.075	-0.024	-2.4	2.4
3738	ENSG00000168036	CTNNB1	3	+	41239659	41240443	41239818	41240443	41239133	41239354	3738	333301283	27,28,38	523426405	30,28,34	232	73	0.0264883	0.596118	0.795,0.772,0.701	0.846,0.827,0.789	-0.065	-6.5	6.5
20196	ENSG00000143748	NVL	1	-	224268033	224268149	224268033	224268133	224275338	224275458	20196	1,4,2	93,116,68	5,4,10	137,108,94	89	73	0.0265839	0.596967	0.009,0.028,0.024	0.029,0.029,0.08	-0.026	-2.6	2.6
10761	ENSG00000147162	OGT	X	+	71544549	71544635	71544566	71544635	71537828	71538072	10761	12,13,15	46,66,74	16,11,3	88,70,98	90	73	0.0266791	0.598093	0.175,0.138,0.141	0.129,0.113,0.024	0.063	6.3	6.3
18735	ENSG00000139668	WDFY2	13	+	51703577	51703650	51703595	51703650	51675169	51675243	18735	2,0,2	18,15,28	2,5,3	18,21,16	91	73	0.0266696	0.598093	0.082,0.0,0.054	0.082,0.16,0.131	-0.079	-7.9	7.9
4273	ENSG00000158793	NIT1	1	+	161118684	161118881	161118785	161118881	161118117	161118178	4273	26,22,23	17,31,21	26,29,19	48,38,41	174	73	0.0267861	0.599479	0.391,0.229,0.315	0.185,0.243,0.163	0.115	11.5	11.5
5507	ENSG00000044524	EPHA3	3	+	89399317	89399480	89399320	89399480	89395836	89395961	5507	23,12,13	9,6,2	12,27,18	5,1,1	76	73	0.0267694	0.599479	0.711,0.658,0.862	0.697,0.963,0.945	-0.125	-12.5	12.5
10767	ENSG00000142207	URB1	21	-	32363155	32363329	32363155	32363272	32366617	32366755	10767	61,68,57	0,0,2	54,69,61	4,1,2	130	73	0.0268358	0.600087	1.0,1.0,0.941	0.883,0.975,0.945	0.046	4.6	4.6
12658	ENSG00000006744	ELAC2	17	-	13013206	13013286	13013206	13013275	13014438	13014496	12658	9,14,8	231255183	12,18,14	174186187	84	73	0.0268862	0.600707	0.033,0.046,0.037	0.057,0.078,0.061	-0.027	-2.7	2.7
12048	ENSG00000161036	LRWD1	7	+	102467664	102467823	102467718	102467823	102467338	102467479	12048	3,5,5	23,26,35	2,4,0	45,30,27	127	73	0.0270831	0.602764	0.07,0.1,0.076	0.025,0.071,0.0	0.05	5	5
1879	ENSG00000155096	AZIN1	8	-	102843550	102843755	102843550	102843729	102858012	102858044	1879	31,34,29	4,1,1	24,25,9	1,0,0	99	73	0.0270471	0.602764	0.851,0.962,0.955	0.947,1.0,1.0	-0.06	-6	6
20811	ENSG00000165458	INPPL1	11	+	72229007	72229230	72229023	72229230	72228657	72228847	20811	3,8,8	0,3,0	7,3,4	3,3,0	89	73	0.0270952	0.602764	1.0,0.686,1.0	0.657,0.451,1.0	0.193	19.3	19.3
2642	ENSG00000196502	SULT1A1	16	-	28606055	28606274	28606055	28606236	28606760	28606855	2642	2,3,4	32,27,29	7,9,5	35,27,29	111	73	0.0271145	0.602764	0.039,0.068,0.083	0.116,0.18,0.102	-0.069	-6.9	6.9
3392	ENSG00000248101	AC002116.8	19	-	36010893	36011077	36010893	36011045	36011403	36011464	3392	33,21,13	51,47,42	22,19,6	78,54,40	105	73	0.0270417	0.602764	0.31,0.237,0.177	0.164,0.197,0.094	0.09	9	9
6458	ENSG00000157181	C1orf27	1	+	186398298	186398441	186398312	186398441	186393946	186394015	6458	8,4,3	56,32,32	2,1,2	32,30,33	87	73	0.0270193	0.602764	0.107,0.095,0.073	0.05,0.027,0.048	0.05	5	5
19153	ENSG00000065548	ZC3H15	2	+	186508529	186508690	186508542	186508690	186506712	186506836	19153	14,11,13	197142173	4,6,9	150161156	86	73	0.0271464	0.602967	0.057,0.062,0.06	0.022,0.031,0.047	0.026	2.6	2.6
8369	ENSG00000160799	CCDC12	3	-	46976636	46976843	46976636	46976780	46979473	46979561	8369	4,3,3	2,2,0	4,5,2	1,1,0	136	73	0.0272276	0.604265	0.518,0.446,1.0	0.682,0.729,1.0	-0.149	-14.9	14.9
12524	ENSG00000100023	PPIL2	22	+	21695393	21695496	21695397	21695496	21694936	21695070	12524	43,36,29	1,5,1	37,49,35	2,0,0	77	73	0.0272947	0.605204	0.976,0.872,0.965	0.946,1.0,1.0	-0.044	-4.4	4.4
19053	ENSG00000103657	HERC1	15	-	63686358	63686535	63686358	63686529	63689588	63689699	19053	15,7,7	0,0,0	4,9,10	0,4,1	79	73	0.0273155	0.605204	1.0,1.0,1.0	1.0,0.675,0.902	0.141	14.1	14.1
20583	ENSG00000101347	SAMHD1	20	-	36916948	36917096	36916948	36917049	36919363	36919519	20583	1,1,2	63,40,37	2,6,3	36,64,46	120	73	0.0273461	0.605379	0.01,0.015,0.032	0.033,0.054,0.038	-0.023	-2.3	2.3
14381	ENSG00000138326	RPS24	10	+	78035280	78035416	78035351	78035416	78033873	78033904	14381	826832733	523547484248	825873545	559352775069	144	73	0.0274301	0.606732	0.074,0.082,0.08	0.07,0.077,0.052	0.012	1.2	1.2
21655	ENSG00000270231	NBPF8	1	+	120463666	120463727	120463675	120463727	120462793	120462966	21655	0,1,0	8,10,7	1,1,3	8,9,8	82	73	0.027499	0.60775	0.0,0.082,0.0	0.1,0.09,0.25	-0.119	-11.9	11.9
11343	ENSG00000128159	TUBGCP6	22	-	50222453	50222568	50222453	50222554	50224140	50224274	11343	5,4,7	0,0,2	10,9,2	1,2,2	87	73	0.0276385	0.608696	1.0,1.0,0.746	0.894,0.791,0.456	0.202	20.2	20.2
1495	ENSG00000068400	GRIPAP1	X	-	48975154	48975309	48975154	48975291	48976017	48976111	1495	23,34,29	0,2,5	53,52,49	1,1,1	91	73	0.0276289	0.608696	1.0,0.932,0.823	0.977,0.977,0.975	-0.058	-5.8	5.8
16002	ENSG00000103544	C16orf62	16	+	19644834	19644949	19644885	19644949	19642395	19642476	16002	2,6,2	45,32,56	0,2,1	47,38,35	124	73	0.0276138	0.608696	0.025,0.099,0.021	0.0,0.03,0.017	0.033	3.3	3.3
19769	ENSG00000101216	GMEB2	20	-	63602964	63603095	63602964	63603092	63604742	63604840	19769	2,2,1	11,21,13	5,3,3	11,9,13	76	73	0.0276066	0.608696	0.149,0.084,0.069	0.304,0.243,0.181	-0.142	-14.2	14.2
7522	ENSG00000141198	TOM1L1	17	+	54949517	54949623	54949550	54949623	54947260	54947312	7522	69,76,67	2,3,3	138143122	12,9,9	106	73	0.0276795	0.608696	0.96,0.946,0.939	0.888,0.916,0.903	0.046	4.6	4.6
9052	ENSG00000108352	RAPGEFL1	17	+	40188833	40188978	40188865	40188978	40184580	40184678	9052	0,2,1	2,2,6	3,3,3	5,4,5	105	73	0.0276568	0.608696	0.0,0.41,0.104	0.294,0.343,0.294	-0.139	-13.9	13.9
21362	ENSG00000175110	MRPS22	3	+	139350976	139351060	139351030	139351060	139350178	139350322	21362	329269256	0,4,3	266263296	10,4,2	127	73	0.027703	0.60871	1.0,0.975,0.98	0.939,0.974,0.988	0.018	1.8	1.8
16558	ENSG00000106772	PRUNE2	9	-	76644735	76644912	76644735	76644909	76652482	76652683	16558	151145104	71,62,74	259271262	185218170	76	73	0.0277879	0.609221	0.671,0.692,0.574	0.574,0.544,0.597	0.074	7.4	7.4
25495	ENSG00000197136	PCNXL3	11	+	65625152	65625280	65625170	65625280	65624924	65625016	25495	0,2,2	9,16,7	3,11,3	19,23,20	91	73	0.0278181	0.609221	0.0,0.091,0.186	0.112,0.277,0.107	-0.073	-7.3	7.3
29544	ENSG00000072310	SREBF1	17	-	17818259	17818445	17818259	17818347	17819012	17819234	29544	205164187	11,1,1	304290226	2,3,2	171	73	0.0278005	0.609221	0.888,0.986,0.988	0.985,0.976,0.98	-0.026	-2.6	2.6
9373	ENSG00000100580	TMED8	14	-	77343696	77343838	77343696	77343823	77346348	77346478	9373	2,3,4	13,16,15	3,1,1	17,28,35	88	73	0.0277553	0.609221	0.113,0.135,0.181	0.128,0.029,0.023	0.083	8.3	8.3
21688	ENSG00000138814	PPP3CA	4	-	101195915	101196132	101195915	101196116	101346738	101347471	21688	18,26,19	118135130	57,37,26	176166144	89	73	0.0278511	0.609315	0.111,0.136,0.107	0.21,0.155,0.129	-0.047	-4.7	4.7
28833	ENSG00000181513	ACBD4	17	+	45137891	45137988	45137912	45137988	45137759	45137830	28833	0,0,1	8,13,9	3,2,1	25,16,12	94	73	0.0278683	0.609315	0.0,0.0,0.079	0.085,0.088,0.061	-0.052	-5.2	5.2
14213	ENSG00000185627	PSMD13	11	+	244040	244216	244160	244216	238997	239076	14213	293304315	3,6,2	385323257	9,11,4	193	73	0.027978	0.611211	0.974,0.95,0.983	0.942,0.917,0.96	0.029	2.9	2.9
26271	ENSG00000185917	SETD4	21	-	36058815	36058973	36058815	36058924	36060346	36060526	26271	12,4,11	5,5,10	7,6,5	15,18,5	122	73	0.0280164	0.611242	0.59,0.324,0.397	0.218,0.166,0.374	0.184	18.4	18.4
4922	ENSG00000177054	ZDHHC13	11	+	19172680	19172820	19172722	19172820	19166301	19170568	4922	3,2,3	26,38,46	6,9,5	39,40,44	115	73	0.0280255	0.611242	0.068,0.032,0.04	0.089,0.125,0.067	-0.047	-4.7	4.7
16196	ENSG00000074582	BCS1L	2	+	218662509	218662679	218662514	218662679	218662196	218662260	16196	53,66,40	1,0,0	54,54,60	3,3,2	78	73	0.0280585	0.611458	0.98,1.0,1.0	0.944,0.944,0.966	0.042	4.2	4.2
18458	ENSG00000004487	KDM1A	1	+	23073273	23073403	23073291	23073403	23072123	23072197	18458	1,4,6	119126130	2,5,0	12,18,7	91	73	0.0281804	0.611889	0.007,0.025,0.036	0.118,0.182,0.0	-0.077	-7.7	7.7
18699	ENSG00000135596	MICAL1	6	-	109445770	109445901	109445770	109445862	109446135	109446412	18699	22,25,30	112157138	16,15,11	141,113,97	112	73	0.0281413	0.611889	0.113,0.094,0.124	0.069,0.08,0.069	0.038	3.8	3.8
20725	ENSG00000198793	MTOR	1	-	11259247	11259450	11259247	11259423	11262444	11262507	20725	10,5,6	38,43,38	3,2,7	60,58,35	100	73	0.0281831	0.611889	0.161,0.078,0.103	0.035,0.025,0.127	0.052	5.2	5.2
2806	ENSG00000181789	COPG1	3	+	129271662	129271909	129271766	129271909	129268931	129269000	2806	26,34,30	226312216	29,32,11	343288266	177	73	0.0281935	0.611889	0.045,0.043,0.054	0.034,0.044,0.017	0.016	1.6	1.6
30041	ENSG00000138835	RGS3	9	+	113595580	113595765	113595598	113595765	113594918	113594980	30041	6,9,3	36,30,38	1,6,0	26,32,34	91	73	0.028185	0.611889	0.118,0.194,0.06	0.03,0.131,0.0	0.07	7	7
11878	ENSG00000087502	ERGIC2	12	-	29345442	29345557	29345442	29345540	29349078	29349177	11878	5,4,7	146114116	4,10,16	121117123	90	73	0.0283086	0.613886	0.027,0.028,0.047	0.026,0.065,0.095	-0.028	-2.8	2.8
13997	ENSG00000065029	ZNF76	6	+	35290252	35290382	35290265	35290382	35287648	35287845	13997	0,3,0	25,26,18	0,1,8	32,40,16	86	73	0.0285094	0.61523	0.0,0.089,0.0	0.0,0.021,0.298	-0.077	-7.7	7.7
14116	ENSG00000147548	WHSC1L1	8	-	38331430	38331600	38331430	38331585	38337304	38337467	14116	0,1,2	45,18,33	3,4,2	44,31,40	88	73	0.0285097	0.61523	0.0,0.044,0.048	0.054,0.097,0.04	-0.033	-3.3	3.3
16809	ENSG00000272410	RP11-438J1.1	3	+	10260136	10260670	10260185	10260670	10249371	10249614	16809	38,60,63	3,3,5	79,71,50	1,2,2	122	73	0.0284982	0.61523	0.883,0.923,0.883	0.979,0.955,0.937	-0.061	-6.1	6.1
19686	ENSG00000167792	NDUFV1	11	+	67612051	67612265	67612119	67612265	67611896	67611978	19686	30,26,25	293317252	31,11,18	437264266	141	73	0.0284071	0.61523	0.05,0.041,0.049	0.035,0.021,0.034	0.017	1.7	1.7
6233	ENSG00000197345	MRPL21	11	-	68891282	68891417	68891282	68891395	68892889	68892992	6233	32,44,36	269223204	51,37,49	240207153	95	73	0.0284559	0.61523	0.084,0.132,0.119	0.14,0.121,0.197	-0.041	-4.1	4.1
7525	ENSG00000141198	TOM1L1	17	+	54961234	54961314	54961237	54961314	54960565	54960627	7525	61,48,62	0,3,1	118139120	8,2,8	76	73	0.0285051	0.61523	1.0,0.939,0.983	0.934,0.985,0.935	0.023	2.3	2.3
21258	ENSG00000130544	ZNF557	19	+	7075654	7075743	7075675	7075743	7074995	7075105	21258	10,19,8	2,7,3	9,11,5	8,8,4	94	73	0.0285744	0.616125	0.795,0.678,0.674	0.466,0.516,0.493	0.224	22.4	22.4
11198	ENSG00000171219	CDC42BPG	11	-	64836738	64836819	64836738	64836798	64836921	64837019	11198	32,48,39	3,2,0	28,27,23	5,4,1	94	73	0.0286304	0.616826	0.892,0.949,1.0	0.813,0.84,0.947	0.08	8	8
7754	ENSG00000104522	TSTA3	8	-	143616105	143616440	143616105	143616220	143616566	143616723	7754	20,23,18	144140142	41,40,34	241155149	293	73	0.0286534	0.616826	0.033,0.039,0.031	0.041,0.06,0.054	-0.017	-1.7	1.7
28445	ENSG00000198468	FLVCR1-AS1	1	-	212856603	212857172	212856603	212856918	212857765	212858088	28445	47,25,48	1,1,2	24,30,21	0,0,0	327	73	0.0287443	0.617781	0.913,0.848,0.843	1.0,1.0,1.0	-0.132	-13.2	13.2
30108	ENSG00000113645	WWC1	5	+	168467839	168467964	168467842	168467964	168464710	168464962	30108	169195145	69,95,64	114,94,88	68,64,51	76	73	0.0287403	0.617781	0.702,0.663,0.685	0.617,0.585,0.624	0.075	7.5	7.5
18624	ENSG00000150961	SEC24D	4	-	118815027	118815158	118815027	118815155	118815450	118815726	18624	5,9,9	10,14,9	11,6,10	40,22,27	76	73	0.0288555	0.619168	0.324,0.382,0.49	0.209,0.208,0.262	0.172	17.2	17.2
30021	ENSG00000215041	NEURL4	17	-	7324394	7324609	7324394	7324480	7324798	7324980	30021	1,3,3	44,32,39	6,2,8	45,34,30	202	73	0.0288441	0.619168	0.008,0.033,0.027	0.046,0.021,0.088	-0.029	-2.9	2.9
14122	ENSG00000182272	B4GALNT4	11	+	380670	380951	380824	380951	380291	380445	14122	6,5,6	31,20,27	4,2,2	45,25,18	227	73	0.028926	0.619179	0.059,0.074,0.067	0.028,0.025,0.034	0.038	3.8	3.8
14501	ENSG00000196295	AC005154.6	7	-	30563730	30563998	30563730	30563893	30568832	30568989	14501	22,26,20	2,3,0	22,31,33	1,0,0	178	73	0.0289225	0.619179	0.819,0.78,1.0	0.9,1.0,1.0	-0.1	-10	10
22001	ENSG00000113369	ARRDC3	5	-	91373683	91373876	91373683	91373838	91374113	91374276	22001	9,9,3	27,21,10	1,9,4	36,34,20	111	73	0.0289233	0.619179	0.18,0.22,0.165	0.018,0.148,0.116	0.094	9.4	9.4
22406	ENSG00000168958	MFF	2	+	227347225	227347379	227347342	227347379	227340291	227340380	22406	245194202	3,0,0	177189161	5,4,0	190	73	0.0290429	0.62118	0.969,1.0,1.0	0.932,0.948,1.0	0.03	3	3
1242	ENSG00000155256	ZFYVE27	10	+	97751375	97751462	97751390	97751462	97750330	97750470	1242	33,18,22	5,20,17	13,19,19	24,25,20	88	73	0.0290949	0.62176	0.846,0.427,0.518	0.31,0.387,0.441	0.218	21.8	21.8
7454	ENSG00000104980	TIMM44	19	-	7934088	7934241	7934088	7934238	7935064	7935133	7454	7,13,8	127106125	9,4,2	151115109	76	73	0.0291168	0.62176	0.05,0.105,0.058	0.054,0.032,0.017	0.037	3.7	3.7
9491	ENSG00000147854	UHRF2	9	+	6495584	6497103	6496959	6497103	6493825	6493932	9491	89126113	1,0,0	80158130	1,1,2	1448	73	0.0292573	0.624258	0.818,1.0,1.0	0.801,0.888,0.766	0.121	12.1	12.1
27904	ENSG00000108591	DRG2	17	+	18101893	18101997	18101920	18101997	18101492	18101590	27904	4,6,11	120116128	16,12,9	127,131,94	100	73	0.0293351	0.625414	0.024,0.036,0.059	0.084,0.063,0.065	-0.031	-3.1	3.1
14406	ENSG00000168268	NT5DC2	3	-	52524386	52524731	52524386	52524611	52524816	52524881	14406	382320271	2,8,2	503321296	11,10,6	193	73	0.029404	0.625732	0.986,0.938,0.981	0.945,0.924,0.949	0.029	2.9	2.9
15057	ENSG00000144591	GMPPA	2	+	219501906	219502037	219501911	219502037	219501475	219501579	15057	1,6,5	0,5,0	4,5,8	0,0,0	78	73	0.0293759	0.625732	1.0,0.529,1.0	1.0,1.0,1.0	-0.157	-15.7	15.7
9396	ENSG00000170037	CNTROB	17	+	7934918	7935145	7934988	7935145	7934404	7934546	9396	4,2,7	38,41,44	7,12,9	44,42,45	143	73	0.0294207	0.625732	0.051,0.024,0.075	0.075,0.127,0.093	-0.048	-4.8	4.8
10301	ENSG00000160408	ST6GALNAC6	9	-	127894511	127894685	127894511	127894629	127896241	127896332	10301	46,38,27	0,2,3	26,22,16	3,3,3	129	73	0.0297879	0.627828	1.0,0.915,0.836	0.831,0.806,0.751	0.121	12.1	12.1
14644	ENSG00000010803	SCMH1	1	-	41033982	41034102	41033982	41034048	41037361	41037541	14644	6,5,7	23,36,22	2,7,2	39,38,39	127	73	0.0298031	0.627828	0.13,0.074,0.155	0.029,0.096,0.029	0.068	6.8	6.8
16145	ENSG00000172613	RAD9A	11	+	67393690	67393790	67393722	67393790	67393495	67393610	16145	10,25,21	0,2,0	20,28,22	4,2,0	105	73	0.0296653	0.627828	1.0,0.897,1.0	0.777,0.907,1.0	0.071	7.1	7.1
19217	ENSG00000122435	TRMT13	1	+	100140864	100141019	100140966	100141019	100140407	100140514	19217	59,50,40	1,1,2	43,57,62	4,4,3	175	73	0.0296432	0.627828	0.961,0.954,0.893	0.818,0.856,0.896	0.079	7.9	7.9
19400	ENSG00000115694	STK25	2	-	241501477	241501799	241501477	241501708	241508005	241508135	19400	8,12,6	72,87,75	7,3,5	118,81,74	164	73	0.0295656	0.627828	0.047,0.058,0.034	0.026,0.016,0.029	0.023	2.3	2.3
23985	ENSG00000110046	ATG2A	11	-	64903589	64903676	64903589	64903660	64905562	64905655	23985	0,1,0	12,16,18	2,0,4	24,20,10	89	73	0.0297606	0.627828	0.0,0.049,0.0	0.064,0.0,0.247	-0.087	-8.7	8.7
29278	ENSG00000160818	GPATCH4	1	-	156598967	156599104	156598967	156599030	156601408	156601470	29278	161200188	4,3,3	199182196	10,7,5	147	73	0.0296798	0.627828	0.952,0.971,0.969	0.908,0.928,0.951	0.035	3.5	3.5
4606	ENSG00000158941	CCAR2	8	+	22618601	22618728	22618616	22618728	22618348	22618495	4606	18,14,6	61,63,65	8,3,9	77,75,41	88	73	0.029707	0.627828	0.197,0.156,0.071	0.079,0.032,0.154	0.053	5.3	5.3
4	ENSG00000166012	TAF1D	11	-	93733349	93733505	93733349	93733397	93734624	93734660	4	75,80,60	65,45,51	65,55,64	68,71,63	181	73	0.0297325	0.627828	0.318,0.418,0.322	0.278,0.238,0.291	0.084	8.4	8.4
5176	ENSG00000261801	LOXL1-AS1	15	-	73919160	73919383	73919160	73919206	73919837	73920038	5176	10,18,10	0,0,1	14,15,13	0,5,0	250	73	0.0296651	0.627828	1.0,1.0,0.745	1.0,0.467,1.0	0.093	9.3	9.3
7155	ENSG00000144815	NXPE3	3	+	101779655	101779900	101779733	101779900	101779201	101779324	7155	15,28,10	8,6,10	31,18,31	9,4,1	151	73	0.0297722	0.627828	0.475,0.693,0.326	0.625,0.685,0.937	-0.251	-25.1	25.1
8321	ENSG00000107951	MTPAP	10	-	30336802	30337031	30336802	30337027	30340225	30340450	8321	15,17,10	40,32,34	5,6,11	36,30,39	77	73	0.0295742	0.627828	0.262,0.335,0.218	0.116,0.159,0.211	0.11	11	11
21883	ENSG00000164924	YWHAZ	8	-	100951955	100952308	100951955	100952128	100952849	100953057	21883	30,34,39	2,3,0	65,39,29	0,0,0	253	73	0.0299279	0.629958	0.812,0.766,1.0	1.0,1.0,1.0	-0.141	-14.1	14.1
12858	ENSG00000161905	ALOX15	17	-	4638580	4638757	4638580	4638684	4638849	4638972	12858	25,12,14	118,108,93	14,9,1	104,74,79	146	73	0.0300199	0.630404	0.096,0.053,0.07	0.063,0.057,0.006	0.031	3.1	3.1
22297	ENSG00000140400	MAN2C1	15	-	75356350	75356473	75356350	75356449	75356605	75356721	22297	2,0,1	10,7,8	12,1,0	19,15,10	97	73	0.0300495	0.630404	0.131,0.0,0.086	0.322,0.048,0.0	-0.051	-5.1	5.1
27370	ENSG00000111679	PTPN6	12	+	6951911	6952177	6952112	6952177	6951608	6951731	27370	119127112	4,1,0	111,81,98	6,5,0	274	73	0.0300458	0.630404	0.888,0.971,1.0	0.831,0.812,1.0	0.072	7.2	7.2
2886	ENSG00000173898	SPTBN2	11	-	66715829	66716071	66715829	66715981	66721083	66721262	2886	7,4,3	12,25,16	3,4,1	27,38,18	163	73	0.0300464	0.630404	0.207,0.067,0.077	0.047,0.045,0.024	0.078	7.8	7.8
5	ENSG00000166012	TAF1D	11	-	93733349	93733419	93733349	93733397	93734624	93734660	5	52,47,54	65,45,51	45,41,45	68,71,63	95	73	0.0300679	0.630404	0.381,0.445,0.449	0.337,0.307,0.354	0.092	9.2	9.2
10248	ENSG00000143624	INTS3	1	+	153769731	153769844	153769768	153769844	153768892	153768961	10248	1,2,1	71,59,70	3,4,4	53,73,61	110	73	0.0301501	0.630606	0.009,0.022,0.009	0.036,0.035,0.042	-0.024	-2.4	2.4
15204	ENSG00000227372	TP73-AS1	1	-	3742803	3742983	3742803	3742957	3743060	3743190	15204	3,4,0	8,7,9	3,0,0	6,9,4	99	73	0.0301938	0.630606	0.217,0.296,0.0	0.269,0.0,0.0	0.081	8.1	8.1
19671	ENSG00000004700	RECQL	12	-	21501169	21501372	21501169	21501215	21501462	21501669	19671	94,72,69	5,4,4	59,77,36	6,12,3	230	73	0.0301094	0.630606	0.856,0.851,0.846	0.757,0.671,0.792	0.111	11.1	11.1
23244	ENSG00000112640	PPP2R5D	6	+	43006445	43006679	43006462	43006679	42989610	42989688	23244	1,1,1	25,28,41	3,2,2	32,19,19	90	73	0.0301963	0.630606	0.031,0.028,0.019	0.071,0.079,0.079	-0.05	-5	5
5749	ENSG00000153827	TRIP12	2	-	229805729	229805883	229805729	229805802	229807704	229807864	5749	95108103	1,1,1	72,125,78	1,2,5	154	73	0.0301721	0.630606	0.978,0.981,0.98	0.972,0.967,0.881	0.04	4	4
20782	ENSG00000114316	USP4	3	-	49335468	49335617	49335468	49335596	49339923	49340071	20782	2,0,5	39,17,23	1,1,0	39,33,14	94	73	0.0302314	0.630844	0.038,0.0,0.144	0.02,0.023,0.0	0.046	4.6	4.6
7493	ENSG00000178821	TMEM52	1	-	1918252	1918934	1918252	1918431	1919044	1919088	7493	81,95,51	0,2,1	215149102	5,0,6	576	73	0.0302614	0.630973	1.0,0.858,0.866	0.845,1.0,0.683	0.065	6.5	6.5
13104	ENSG00000258881	AC007040.11	2	-	70988914	70989033	70988914	70989017	70989748	70989816	13104	0,3,2	85,78,49	3,6,2	57,56,58	89	73	0.0303927	0.631231	0.0,0.031,0.032	0.041,0.081,0.028	-0.029	-2.9	2.9
14383	ENSG00000138326	RPS24	10	+	78035187	78035416	78035351	78035416	78033873	78033904	14383	829832731	523547484248	827877546	559352775069	237	73	0.0303504	0.631231	0.047,0.051,0.05	0.044,0.049,0.032	0.008	0.8	0.8
18019	ENSG00000197021	CXorf40B	X	-	149934004	149934232	149934004	149934137	149937432	149937676	18019	8,15,7	75,52,42	15,16,11	51,38,42	168	73	0.0303418	0.631231	0.044,0.111,0.068	0.113,0.155,0.102	-0.049	-4.9	4.9
4214	ENSG00000256269	HMBS	11	+	119088545	119088707	119088634	119088707	119088254	119088308	4214	7,4,3	118,130,90	14,17,9	211167158	162	73	0.0303578	0.631231	0.026,0.014,0.015	0.029,0.044,0.025	-0.014	-1.4	1.4
5788	ENSG00000005801	ZNF195	11	-	3373576	3373675	3373576	3373656	3379037	3379139	5788	4,3,3	5,11,8	0,3,1	7,11,8	92	73	0.0303698	0.631231	0.388,0.178,0.229	0.0,0.178,0.09	0.176	17.6	17.6
10485	ENSG00000151276	MAGI1	3	-	65375764	65375948	65375764	65375912	65379260	65379554	10485	9,8,9	0,1,0	10,12,16	0,1,4	109	73	0.030565	0.631492	1.0,0.843,1.0	1.0,0.889,0.728	0.075	7.5	7.5
12515	ENSG00000083642	PDS5B	13	+	32770650	32770878	32770653	32770878	32770120	32770560	12515	32,24,19	100104101	7,26,15	87111112	76	73	0.0305552	0.631492	0.235,0.181,0.153	0.072,0.184,0.114	0.066	6.6	6.6
15182	ENSG00000116957	TBCE	1	+	235419416	235419561	235419472	235419561	235414432	235414618	15182	5,11,7	56,30,37	4,3,5	59,39,40	129	73	0.0305256	0.631492	0.048,0.172,0.097	0.037,0.042,0.066	0.057	5.7	5.7
16222	ENSG00000127481	UBR4	1	-	19154917	19155078	19154917	19155075	19155440	19155668	16222	4,8,4	23,38,22	2,0,5	27,36,25	76	73	0.0304913	0.631492	0.143,0.168,0.149	0.066,0.0,0.161	0.078	7.8	7.8
20343	ENSG00000137166	FOXP4	6	+	41587298	41587512	41587301	41587512	41587008	41587156	20343	5,12,6	3,0,2	12,12,5	0,1,1	76	73	0.0306607	0.631492	0.616,1.0,0.742	1.0,0.92,0.828	-0.13	-13	13
25227	ENSG00000109180	OCIAD1	4	+	48849819	48850036	48849946	48850036	48848398	48848446	25227	8,6,7	274208249	13,10,11	210207215	200	73	0.030437	0.631492	0.011,0.01,0.01	0.022,0.017,0.018	-0.009	-0.9	0.9
25930	ENSG00000135956	TMEM127	2	-	96265137	96265512	96265137	96265489	96265868	96265994	25930	3,3,13	10,4,7	12,9,8	6,3,3	96	73	0.0306021	0.631492	0.186,0.363,0.585	0.603,0.695,0.67	-0.278	-27.8	27.8
29866	ENSG00000215910	C1orf167	1	+	11788163	11788378	11788242	11788378	11787872	11788047	29866	8,8,21	0,1,0	29,18,24	2,1,1	152	73	0.0305191	0.631492	1.0,0.793,1.0	0.874,0.896,0.92	0.034	3.4	3.4
3718	ENSG00000166925	TSC22D4	7	-	100477276	100478307	100477276	100477462	100478793	100479169	3718	640626627	1,2,2	865530427	5,3,4	918	73	0.0306736	0.631492	0.981,0.961,0.961	0.932,0.934,0.895	0.047	4.7	4.7
4259	ENSG00000269713	NBPF9	1	-	149092754	149092853	149092754	149092785	149098437	149098706	4259	4,6,4	0,0,0	7,2,6	1,3,0	141	73	0.0306908	0.631492	1.0,1.0,1.0	0.784,0.257,1.0	0.32	32	32
8238	ENSG00000161526	SAP30BP	17	+	75705610	75706092	75706007	75706092	75704755	75704814	8238	18,31,16	84,91,73	38,29,18	64,62,83	470	73	0.0305743	0.631492	0.032,0.05,0.033	0.084,0.068,0.033	-0.023	-2.3	2.3
9902	ENSG00000162735	PEX19	1	-	160279483	160279634	160279483	160279582	160279800	160279845	9902	80,116,92	7,0,2	186193163	0,4,1	125	73	0.030684	0.631492	0.87,1.0,0.964	1.0,0.966,0.99	-0.041	-4.1	4.1
23810	ENSG00000047634	SCML1	X	+	17746014	17746098	17746017	17746098	17744070	17744219	23810	9,10,1	8,3,4	8,5,7	2,2,1	76	73	0.0307587	0.6324	0.519,0.762,0.194	0.793,0.706,0.871	-0.298	-29.8	29.8
5231	ENSG00000171316	CHD7	8	+	60862195	60862336	60862198	60862336	60860903	60861125	5231	8,9,9	1,0,0	4,13,9	3,2,0	76	73	0.0309845	0.636549	0.885,1.0,1.0	0.562,0.862,1.0	0.154	15.4	15.4
21636	ENSG00000172725	CORO1B	11	-	67440334	67440484	67440334	67440439	67441124	67441244	21636	18,14,8	221192226	12,22,22	228180146	118	73	0.0310191	0.636767	0.048,0.043,0.021	0.032,0.07,0.085	-0.025	-2.5	2.5
8481	ENSG00000120616	EPC1	10	-	32271713	32271941	32271713	32271917	32272025	32272167	8481	5,3,2	28,36,19	2,0,2	36,19,33	97	73	0.0311135	0.638212	0.118,0.059,0.073	0.04,0.0,0.044	0.055	5.5	5.5
8040	ENSG00000166197	NOLC1	10	+	102157185	102157328	102157188	102157328	102157018	102157074	8040	155190145	119155110	188159144	128,64,91	76	73	0.031237	0.64025	0.556,0.541,0.559	0.585,0.705,0.603	-0.079	-7.9	7.9
29847	ENSG00000166441	RPL27A	11	+	8684685	8684892	8684717	8684892	8684005	8684081	29847	100,77,97	458833823632	112,72,35	499432583646	105	73	0.0312709	0.64045	0.015,0.016,0.018	0.015,0.015,0.007	0.004	0.4	0.4
5519	ENSG00000122566	HNRNPA2B1	7	-	26192494	26192592	26192494	26192577	26193250	26193373	5519	24,27,19	585595520	45,30,39	707589622	88	73	0.0314467	0.643058	0.033,0.036,0.029	0.05,0.041,0.049	-0.014	-1.4	1.4
6167	ENSG00000157657	ZNF618	9	+	114032644	114032728	114032647	114032728	114016694	114016784	6167	4,1,1	3,1,8	1,0,1	4,2,0	76	73	0.0314349	0.643058	0.562,0.49,0.107	0.194,0.0,1.0	-0.012	-1.2	1.2
27040	ENSG00000110321	EIF4G2	11	-	10798991	10799062	10798991	10799059	10799212	10799266	27040	10,8,10	0,0,0	5,5,23	1,4,0	76	73	0.031476	0.643163	1.0,1.0,1.0	0.828,0.546,1.0	0.209	20.9	20.9
15745	ENSG00000140990	NDUFB10	16	+	1961076	1961295	1961152	1961295	1959543	1959754	15745	65,62,57	870714693	70,55,95	887611563	149	73	0.0315655	0.644496	0.035,0.041,0.039	0.037,0.042,0.076	-0.013	-1.3	1.3
21332	ENSG00000028203	VEZT	12	+	95274741	95274889	95274745	95274889	95270038	95270188	21332	78,89,102	3,3,4	109,99,83	2,1,0	77	73	0.031648	0.645682	0.961,0.966,0.96	0.981,0.989,1.0	-0.028	-2.8	2.8
11982	ENSG00000150712	MTMR12	5	-	32270816	32270967	32270816	32270947	32271832	32271905	11982	4,7,10	53,56,55	6,5,0	60,60,65	93	73	0.0317306	0.646869	0.056,0.089,0.125	0.073,0.061,0.0	0.045	4.5	4.5
19221	ENSG00000122435	TRMT13	1	+	100140844	100141019	100140966	100141019	100140407	100140514	19221	64,62,52	1,1,2	58,67,73	4,4,3	195	73	0.0319465	0.648026	0.96,0.959,0.907	0.844,0.862,0.901	0.073	7.3	7.3
20592	ENSG00000258366	RTEL1	20	+	63662395	63662627	63662545	63662627	63661849	63661943	20592	5,3,2	11,17,14	1,2,1	17,23,8	223	73	0.0319246	0.648026	0.13,0.055,0.045	0.019,0.028,0.039	0.048	4.8	4.8
26699	ENSG00000143774	GUK1	1	+	228146012	228146067	228146025	228146067	228145510	228145624	26699	13,4,13	422324309	17,13,17	477264251	86	73	0.0319582	0.648026	0.025,0.01,0.034	0.029,0.04,0.054	-0.018	-1.8	1.8
28671	ENSG00000129484	PARP2	14	+	20355692	20355815	20355751	20355815	20354838	20354947	28671	4,7,5	55,51,44	9,16,9	54,61,53	132	73	0.0319517	0.648026	0.039,0.071,0.059	0.084,0.127,0.086	-0.043	-4.3	4.3
29775	ENSG00000112062	MAPK14	6	+	36075820	36075962	36075847	36075962	36074048	36074096	29775	13,21,17	60,61,57	15,5,8	51,53,67	100	73	0.031929	0.648026	0.137,0.201,0.179	0.177,0.064,0.08	0.065	6.5	6.5
6457	ENSG00000157181	C1orf27	1	+	186383021	186383156	186383059	186383156	186379766	186379884	6457	44,57,56	4,1,3	53,62,50	1,1,1	111	73	0.0319117	0.648026	0.879,0.974,0.925	0.972,0.976,0.97	-0.047	-4.7	4.7
8654	ENSG00000113569	NUP155	5	-	37352736	37352859	37352736	37352829	37358080	37358151	8654	2,7,6	44,53,49	5,0,2	60,65,39	103	73	0.0318825	0.648026	0.031,0.086,0.08	0.056,0.0,0.035	0.035	3.5	3.5
22860	ENSG00000109576	AADAT	4	-	170084724	170084828	170084724	170084810	170087115	170087248	22860	0,0,3	3,1,1	3,4,2	2,7,2	91	73	0.0320562	0.648588	0.0,0.0,0.706	0.546,0.314,0.445	-0.2	-20	20
5226	ENSG00000167751	KLK2	19	+	50877643	50877756	50877706	50877756	50877228	50877296	5226	45,33,23	0,2,1	64,47,53	3,5,2	136	73	0.032059	0.648588	1.0,0.899,0.925	0.92,0.835,0.934	0.045	4.5	4.5
7492	ENSG00000178821	TMEM52	1	-	1918385	1918487	1918385	1918431	1919044	1919269	7492	14,13,7	0,2,1	31,19,16	5,0,6	129	73	0.0320592	0.648588	1.0,0.786,0.798	0.778,1.0,0.601	0.068	6.8	6.8
23470	ENSG00000155636	RBM45	2	+	178121173	178121359	178121179	178121359	178120286	178120409	23470	11,7,2	30,22,21	3,3,2	13,28,29	79	73	0.0320929	0.648774	0.253,0.227,0.081	0.176,0.09,0.06	0.078	7.8	7.8
3579	ENSG00000096384	HSP90AB1	6	+	44248595	44248776	44248616	44248776	44247086	44247195	3579	2,0,3	4,11,6	0,0,1	6,7,7	94	73	0.0321679	0.649796	0.28,0.0,0.28	0.0,0.0,0.1	0.153	15.3	15.3
9778	ENSG00000182224	CYB5D1	17	+	7859347	7859505	7859381	7859505	7858605	7858824	9778	17,16,9	28,40,28	11,8,15	44,45,53	107	73	0.0322209	0.650371	0.293,0.214,0.18	0.146,0.108,0.162	0.09	9	9
26981	ENSG00000106123	EPHB6	7	+	142870195	142870407	142870213	142870407	142869930	142869966	26981	1,0,0	2,6,6	2,0,3	7,4,8	91	73	0.0323917	0.651534	0.286,0.0,0.0	0.186,0.0,0.231	-0.044	-4.4	4.4
27727	ENSG00000085433	WDR47	1	-	108982608	108982785	108982608	108982779	108983281	108983451	27727	4,3,5	7,6,19	1,2,2	9,21,6	79	73	0.0323445	0.651534	0.346,0.316,0.196	0.093,0.081,0.235	0.15	15	15
30068	ENSG00000149925	ALDOA	16	+	30069769	30069892	30069829	30069892	30069498	30069673	30068	362322276	161712451293	331257216	189212731146	133	73	0.0324012	0.651534	0.109,0.124,0.105	0.088,0.1,0.094	0.019	1.9	1.9
30566	ENSG00000196476	C20orf96	20	-	289558	289685	289558	289676	290258	290307	30566	9,4,7	72,58,50	11,10,8	51,34,49	82	73	0.0323875	0.651534	0.1,0.058,0.111	0.161,0.208,0.127	-0.076	-7.6	7.6
8001	ENSG00000075407	ZNF37A	10	+	38095391	38095559	38095537	38095559	38094930	38095224	8001	9,10,18	4,19,3	11,7,4	14,10,15	219	73	0.0323824	0.651534	0.429,0.149,0.667	0.208,0.189,0.082	0.255	25.5	25.5
17117	ENSG00000153303	FRMD1	6	-	168066754	168067129	168066754	168066831	168067366	168067446	17117	14,7,9	10,9,8	4,8,5	14,6,16	371	73	0.0325453	0.653588	0.216,0.133,0.181	0.053,0.208,0.058	0.07	7	7
20090	ENSG00000148985	PGAP2	11	+	3817322	3817535	3817352	3817535	3816188	3816254	20090	6,1,6	48,77,67	2,13,2	45,30,21	103	73	0.0325526	0.653588	0.081,0.009,0.06	0.031,0.235,0.063	-0.06	-6	6
811	ENSG00000272752	STAG3L5P-PVRIG2P-PILRB	7	+	100358689	100359079	100358932	100359079	100358263	100358366	811	202279196	0,1,0	262232226	3,1,4	316	73	0.0326338	0.654724	1.0,0.985,1.0	0.953,0.982,0.929	0.04	4	4
9671	ENSG00000213930	GALT	9	+	34648047	34648171	34648091	34648171	34647743	34647961	9671	11,4,12	5,2,1	1,1,2	2,0,0	117	73	0.0326738	0.65503	0.579,0.555,0.882	0.238,1.0,1.0	-0.074	-7.4	7.4
15058	ENSG00000118369	USP35	11	+	78198528	78198718	78198582	78198718	78197935	78198068	15058	1,5,6	0,4,0	7,4,6	4,3,6	127	73	0.0328709	0.656504	1.0,0.418,1.0	0.501,0.434,0.365	0.373	37.3	37.3
16867	ENSG00000166532	RIMKLB	12	+	8780574	8780739	8780577	8780739	8777589	8777802	16867	2,3,1	0,2,2	3,2,1	1,0,0	76	73	0.0328228	0.656504	1.0,0.59,0.324	0.742,1.0,1.0	-0.276	-27.6	27.6
19332	ENSG00000198625	MDM4	1	+	204537429	204537497	204537458	204537497	204532190	204532246	19332	14,20,17	2,2,1	18,17,12	0,1,0	102	73	0.0328649	0.656504	0.834,0.877,0.924	1.0,0.924,1.0	-0.096	-9.6	9.6
3732	ENSG00000156042	CFAP70	10	-	73275445	73275672	73275445	73275598	73278178	73278337	3732	0,4,4	3,0,5	0,0,1	1,3,0	147	73	0.0328197	0.656504	0.0,1.0,0.284	0.0,0.0,1.0	0.095	9.5	9.5
7259	ENSG00000136813	KIAA0368	9	-	111440371	111440521	111440371	111440456	111442305	111442424	7259	165192158	3,5,2	151205180	1,1,0	138	73	0.0327808	0.656504	0.967,0.953,0.977	0.988,0.991,1.0	-0.027	-2.7	2.7
28384	ENSG00000132953	XPO4	13	-	20862968	20863139	20862968	20863123	20868595	20868701	28384	2,0,5	2,5,7	1,2,0	5,5,4	89	73	0.032981	0.657711	0.451,0.0,0.369	0.141,0.247,0.0	0.144	14.4	14.4
6808	ENSG00000143436	MRPL9	1	-	151761961	151762025	151761961	151762010	151762104	151762155	6808	2,0,0	0,1,1	1,1,2	0,1,0	88	73	0.0329655	0.657711	1.0,0.0,0.0	1.0,0.453,1.0	-0.484	-48.4	48.4
13542	ENSG00000160714	UBE2Q1	1	-	154555429	154555579	154555429	154555532	154555859	154555964	13542	39,19,13	155148195	9,23,12	177136176	120	73	0.0330237	0.658068	0.133,0.072,0.039	0.03,0.093,0.04	0.027	2.7	2.7
5279	ENSG00000119682	AREL1	14	-	74663898	74664094	74663898	74664074	74664835	74664925	5279	5,8,4	61,22,48	2,2,2	40,35,29	93	73	0.0331512	0.659619	0.06,0.222,0.061	0.038,0.043,0.051	0.07	7	7
8332	ENSG00000173465	SSSCA1	11	+	65570603	65570760	65570606	65570760	65570486	65570510	8332	80,75,54	5,3,3	121,55,75	1,3,1	76	73	0.0331373	0.659619	0.939,0.96,0.945	0.991,0.946,0.986	-0.026	-2.6	2.6
4143	ENSG00000214265	RP11-701H24.9	15	+	24974310	24974456	24974386	24974456	24967928	24968082	4143	138511271033	11,17,14	148614861331	4,14,12	149	73	0.0331829	0.659756	0.984,0.97,0.973	0.995,0.981,0.982	-0.01	-1	1
1140	ENSG00000167508	MVD	16	-	88656104	88656561	88656104	88656304	88657435	88657582	1140	6,13,1	26,45,19	19,8,14	37,32,31	330	73	0.0332416	0.659823	0.049,0.06,0.012	0.102,0.052,0.091	-0.041	-4.1	4.1
28623	ENSG00000196576	PLXNB2	22	-	50276133	50276307	50276133	50276227	50276628	50276704	28623	5,2,6	0,6,5	7,7,2	1,2,0	153	73	0.0332456	0.659823	1.0,0.137,0.364	0.77,0.625,1.0	-0.298	-29.8	29.8
5968	ENSG00000138095	LRPPRC	2	-	43918024	43918151	43918024	43918133	43918255	43918398	5968	14,11,10	254216198	7,5,6	212218192	91	73	0.0332609	0.659823	0.042,0.039,0.039	0.026,0.018,0.024	0.017	1.7	1.7
13404	ENSG00000175467	SART1	11	+	65978544	65978689	65978599	65978689	65977764	65977899	13404	2,0,5	117,102,96	7,2,6	103,104,71	128	73	0.0335595	0.662805	0.01,0.0,0.029	0.037,0.011,0.046	-0.018	-1.8	1.8
14229	ENSG00000183323	CCDC125	5	-	69292187	69292362	69292187	69292347	69300011	69300127	14229	20,10,11	0,0,1	10,6,7	1,1,1	88	73	0.0337072	0.662805	1.0,1.0,0.901	0.892,0.833,0.853	0.108	10.8	10.8
15115	ENSG00000107036	RIC1	9	+	5732387	5732479	5732390	5732479	5720616	5720750	15115	21,31,14	6,0,0	19,24,23	0,0,1	76	73	0.0337108	0.662805	0.771,1.0,1.0	1.0,1.0,0.957	-0.062	-6.2	6.2
16063	ENSG00000140612	SEC11A	15	-	84687624	84687797	84687624	84687774	84691534	84691644	16063	15,18,20	568441418	34,23,18	456405459	96	73	0.0335847	0.662805	0.02,0.03,0.035	0.054,0.041,0.029	-0.013	-1.3	1.3
18156	ENSG00000206195	DUXAP8	22	+	15791009	15791152	15791016	15791152	15790660	15790798	18156	0,2,2	1,6,3	4,7,4	6,4,3	80	73	0.0336356	0.662805	0.0,0.233,0.378	0.378,0.615,0.549	-0.31	-31	31
18879	ENSG00000008710	PKD1	16	-	2105321	2105707	2105321	2105474	2105864	2106024	18879	16,9,8	5,9,7	12,11,4	16,12,15	306	73	0.0334466	0.662805	0.433,0.193,0.214	0.152,0.179,0.06	0.15	15	15
19405	ENSG00000147133	TAF1	X	+	71376949	71377191	71377012	71377191	71375166	71375286	19405	16,16,15	1,2,2	15,22,15	0,0,2	136	73	0.033528	0.662805	0.896,0.811,0.801	1.0,1.0,0.801	-0.098	-9.8	9.8
195	ENSG00000213185	FAM24B	10	-	122850423	122850550	122850423	122850520	122855644	122855786	195	12,11,7	7,5,5	17,7,6	1,3,2	103	73	0.0335083	0.662805	0.549,0.609,0.498	0.923,0.623,0.68	-0.19	-19	19
19835	ENSG00000060138	YBX3	12	-	10699477	10699675	10699477	10699654	10701253	10701353	19835	23,30,27	259260220	13,30,12	270273221	94	73	0.0336619	0.662805	0.065,0.082,0.087	0.036,0.079,0.04	0.026	2.6	2.6
20731	ENSG00000198894	CIPC	14	+	77113384	77113545	77113429	77113545	77109811	77109981	20731	4,3,3	2,2,3	8,7,4	2,2,0	118	73	0.0335499	0.662805	0.553,0.481,0.382	0.712,0.684,1.0	-0.327	-32.7	32.7
21310	ENSG00000112031	MTRF1L	6	-	152991184	152991416	152991184	152991321	152992856	152992974	21310	5,4,4	14,18,20	7,6,10	14,10,17	168	73	0.0335977	0.662805	0.134,0.088,0.08	0.178,0.207,0.204	-0.096	-9.6	9.6
26642	ENSG00000165637	VDAC2	10	+	75217887	75217991	75217945	75217991	75214020	75214070	26642	13,19,8	0,0,3	10,19,7	2,4,0	131	73	0.0336848	0.662805	1.0,1.0,0.598	0.736,0.726,1.0	0.045	4.5	4.5
29666	ENSG00000163040	CCDC74A	2	+	131531622	131531802	131531663	131531802	131530578	131530827	29666	2,0,0	12,11,8	3,3,2	25,29,20	114	73	0.0337387	0.662862	0.096,0.0,0.0	0.071,0.062,0.06	-0.032	-3.2	3.2
15075	ENSG00000138363	ATIC	2	+	215325179	215325329	215325240	215325329	215319664	215319731	15075	14,11,17	233255193	12,8,9	278273253	134	73	0.0338118	0.663807	0.032,0.023,0.046	0.023,0.016,0.019	0.014	1.4	1.4
13394	ENSG00000205531	NAP1L4	11	-	2989128	2989271	2989128	2989197	2992228	2992258	13394	20,6,8	1,2,3	2,9,3	2,0,0	147	73	0.0338644	0.664348	0.909,0.598,0.57	0.332,1.0,1.0	-0.085	-8.5	8.5
7047	ENSG00000104728	ARHGEF10	8	+	1922948	1923079	1922963	1923079	1909294	1909470	7047	1,4,0	3,7,12	0,0,1	12,17,8	88	73	0.0339547	0.665627	0.217,0.322,0.0	0.0,0.0,0.094	0.148	14.8	14.8
19717	ENSG00000130725	UBE2M	19	-	58556686	58556827	58556686	58556794	58556891	58556930	19717	6,7,10	1,4,3	4,7,3	9,3,4	106	73	0.0339947	0.665919	0.805,0.547,0.697	0.234,0.616,0.341	0.286	28.6	28.6
11852	ENSG00000198464	ZNF480	19	+	52300246	52300484	52300393	52300484	52297178	52297223	11852	1,0,1	1,2,1	1,3,1	1,2,2	220	73	0.034231	0.670054	0.249,0.0,0.249	0.249,0.332,0.142	-0.075	-7.5	7.5
22662	ENSG00000126215	XRCC3	14	-	103711032	103711245	103711032	103711180	103711465	103711661	22662	86,124,67	0,1,0	112,106,96	0,7,1	138	73	0.0342858	0.67043	1.0,0.985,1.0	1.0,0.889,0.981	0.038	3.8	3.8
27180	ENSG00000150459	SAP18	13	+	21145091	21145284	21145161	21145284	21140885	21140995	27180	13,11,5	1,2,2	2,4,8	0,2,0	143	73	0.0343408	0.67043	0.869,0.737,0.561	1.0,0.505,1.0	-0.113	-11.3	11.3
27779	ENSG00000106771	TMEM245	9	-	109033306	109033520	109033306	109033501	109036205	109036380	27779	2,2,1	57,61,55	3,7,3	61,88,40	92	73	0.0343513	0.67043	0.027,0.025,0.014	0.038,0.059,0.056	-0.029	-2.9	2.9
8351	ENSG00000204387	C6orf48	6	+	31836298	31836517	31836412	31836517	31835413	31835451	8351	18,25,20	1,3,0	18,18,8	2,2,4	187	73	0.0343416	0.67043	0.875,0.765,1.0	0.778,0.778,0.438	0.215	21.5	21.5
3835	ENSG00000167548	KMT2D	12	-	49043867	49044023	49043867	49043998	49044199	49044304	3835	1,1,2	10,14,3	7,4,1	8,16,5	98	73	0.034482	0.672487	0.069,0.051,0.332	0.395,0.157,0.13	-0.077	-7.7	7.7
29288	ENSG00000148248	SURF4	9	-	133365984	133366130	133365984	133366028	133366598	133366675	29288	12,21,14	364410354	9,16,7	481449377	175	73	0.0346036	0.673868	0.014,0.021,0.016	0.008,0.015,0.008	0.007	0.7	0.7
3022	ENSG00000124588	NQO2	6	+	3010024	3010189	3010056	3010189	3006467	3006559	3022	201193198	11,10,7	214196154	4,7,3	105	73	0.0345991	0.673868	0.927,0.931,0.952	0.974,0.951,0.973	-0.029	-2.9	2.9
12510	ENSG00000205356	TECPR1	7	-	98231803	98232025	98231803	98231959	98232826	98232972	12510	0,2,0	4,2,7	3,2,1	8,6,4	139	73	0.0347	0.674262	0.0,0.344,0.0	0.165,0.149,0.116	-0.029	-2.9	2.9
18271	ENSG00000198242	RPL23A	17	+	28722698	28722899	28722722	28722899	28720724	28720890	18271	153,72,83	594750584382	109,66,73	528353945578	97	73	0.0346967	0.674262	0.019,0.011,0.014	0.015,0.009,0.01	0.003	0.3	0.3
8942	ENSG00000139197	PEX5	12	+	7203431	7203551	7203455	7203551	7202611	7202704	8942	98,89,78	4,3,4	99,66,71	8,10,3	97	73	0.0346633	0.674262	0.949,0.957,0.936	0.903,0.832,0.947	0.053	5.3	5.3
23730	ENSG00000142528	ZNF473	19	+	50030891	50031091	50031013	50031091	50025892	50026122	23730	4,4,7	2,0,2	1,5,2	4,1,4	195	73	0.0347255	0.674264	0.428,1.0,0.567	0.086,0.652,0.158	0.366	36.6	36.6
10455	ENSG00000140326	CDAN1	15	-	42735260	42735374	42735260	42735327	42735509	42735679	10455	15,21,13	0,1,4	14,28,11	0,0,0	120	73	0.0350235	0.676547	1.0,0.927,0.664	1.0,1.0,1.0	-0.136	-13.6	13.6
11733	ENSG00000025434	NR1H3	11	+	47268154	47268355	47268260	47268355	47267912	47268026	11733	1,1,1	31,30,25	6,2,1	29,30,21	179	73	0.0350207	0.676547	0.013,0.013,0.016	0.078,0.026,0.019	-0.027	-2.7	2.7
22676	ENSG00000164050	PLXNB1	3	-	48422104	48422224	48422104	48422205	48422330	48422459	22676	1,0,1	11,8,12	2,1,2	8,10,8	92	73	0.0349348	0.676547	0.067,0.0,0.062	0.166,0.074,0.166	-0.092	-9.2	9.2
30429	ENSG00000104973	MED25	19	+	49832277	49832415	49832307	49832415	49832103	49832157	30429	0,4,1	26,27,24	6,3,3	27,20,29	103	73	0.0350685	0.676547	0.0,0.095,0.029	0.136,0.096,0.068	-0.059	-5.9	5.9
6174	ENSG00000118058	KMT2A	11	+	118489791	118489887	118489794	118489887	118488613	118488760	6174	23,23,23	0,0,2	14,28,23	2,4,0	76	73	0.0350454	0.676547	1.0,1.0,0.917	0.871,0.871,1.0	0.058	5.8	5.8
6682	ENSG00000062194	GPBP1	5	+	57231052	57231148	57231097	57231148	57230845	57230969	6682	17,18,9	71,97,89	9,8,5	68,80,76	118	73	0.0350725	0.676547	0.129,0.103,0.059	0.076,0.058,0.039	0.039	3.9	3.9
8532	ENSG00000121940	CLCC1	1	-	108962308	108962481	108962308	108962464	108963360	108963457	8532	1,0,2	0,1,0	3,4,0	2,0,2	90	73	0.0350236	0.676547	1.0,0.0,1.0	0.549,1.0,0.0	0.15	15	15
9192	ENSG00000153201	RANBP2	2	+	108775707	108775936	108775731	108775936	108772867	108773046	9192	15,17,24	270277246	19,14,22	151177161	97	73	0.0349255	0.676547	0.04,0.044,0.068	0.087,0.056,0.093	-0.028	-2.8	2.8
95	ENSG00000099875	MKNK2	19	-	2037464	2039856	2037464	2037829	2040133	2040204	95	464745783732	115,113,92	453728712647	156,102,67	2100	73	0.034946	0.676547	0.584,0.585,0.585	0.503,0.495,0.579	0.059	5.9	5.9
11347	ENSG00000128159	TUBGCP6	22	-	50222453	50222588	50222453	50222554	50224140	50224274	11347	9,11,17	0,0,2	14,14,12	1,2,2	107	73	0.0351376	0.677311	1.0,1.0,0.853	0.905,0.827,0.804	0.106	10.6	10.6
20037	ENSG00000076201	PTPN23	3	+	47405914	47406046	47405944	47406046	47405748	47405798	20037	13,36,31	0,1,3	28,34,22	3,4,3	103	73	0.0352155	0.677945	1.0,0.962,0.88	0.869,0.858,0.839	0.092	9.2	9.2
23960	ENSG00000103342	GSPT1	16	-	11896557	11896785	11896557	11896782	11897839	11897881	23960	155166148	46,52,38	222170167	45,38,32	76	73	0.0352216	0.677945	0.764,0.754,0.789	0.826,0.811,0.834	-0.055	-5.5	5.5
2361	ENSG00000178691	SUZ12	17	+	31940253	31940332	31940285	31940332	31937066	31937520	2361	1,3,1	64,59,40	1,10,2	40,68,63	105	73	0.0352619	0.67823	0.011,0.034,0.017	0.017,0.093,0.022	-0.023	-2.3	2.3
10321	ENSG00000068308	OTUD5	X	-	48944189	48944283	48944189	48944280	48956976	48957631	10321	40,49,53	0,0,0	55,54,59	5,2,1	76	73	0.0353482	0.678364	1.0,1.0,1.0	0.914,0.963,0.983	0.047	4.7	4.7
15330	ENSG00000136986	DERL1	8	-	123014148	123019305	123014148	123015585	123021446	123021499	15330	239244245	0,3,0	185189222	1,2,3	3793	73	0.0353398	0.678364	1.0,0.61,1.0	0.781,0.645,0.587	0.199	19.9	19.9
24106	ENSG00000160294	MCM3AP	21	-	46254391	46254592	46254391	46254526	46254775	46254844	24106	6,2,5	42,35,31	2,3,1	51,36,37	139	73	0.0353711	0.678364	0.07,0.029,0.078	0.02,0.042,0.014	0.034	3.4	3.4
28545	ENSG00000139746	RBM26	13	-	79370944	79371162	79370944	79371159	79371841	79371930	28545	18,32,25	1,3,2	19,45,26	0,1,0	76	73	0.0353686	0.678364	0.945,0.911,0.923	1.0,0.977,1.0	-0.066	-6.6	6.6
25304	ENSG00000121152	NCAPH	2	+	96341674	96341894	96341713	96341894	96335800	96335848	25304	34,30,19	2,1,2	25,27,24	3,3,6	112	73	0.0353994	0.678416	0.917,0.951,0.861	0.845,0.854,0.723	0.102	10.2	10.2
22199	ENSG00000142273	CBLC	19	+	44794106	44794281	44794203	44794281	44793473	44793620	22199	6,8,5	1,7,7	11,1,3	16,11,9	170	73	0.0354326	0.678563	0.72,0.329,0.235	0.228,0.038,0.125	0.298	29.8	29.8
18460	ENSG00000004487	KDM1A	1	+	23081422	23081573	23081445	23081573	23079552	23079667	18460	12,6,1	90,90,115	3,1,4	7,16,2	96	73	0.035503	0.678911	0.092,0.048,0.007	0.246,0.045,0.603	-0.249	-24.9	24.9
19120	ENSG00000125676	THOC2	X	-	123610917	123610963	123610917	123610957	123611439	123611516	19120	140,100,76	37,26,12	100123121	17,19,16	79	73	0.0355056	0.678911	0.778,0.78,0.854	0.845,0.857,0.875	-0.055	-5.5	5.5
24475	ENSG00000100567	PSMA3	14	+	58257903	58257998	58257924	58257998	58257744	58257846	24475	82,61,53	487449395	65,53,54	518552497	94	73	0.0355276	0.678911	0.116,0.095,0.094	0.089,0.069,0.078	0.023	2.3	2.3
12130	ENSG00000053501	USE1	19	+	17216142	17216321	17216168	17216321	17215991	17216070	12130	6,8,4	89,53,56	19,14,12	125,82,76	99	73	0.0356903	0.680063	0.047,0.1,0.05	0.101,0.112,0.104	-0.04	-4	4
25184	ENSG00000115677	HDLBP	2	-	241239900	241240140	241239900	241240122	241242459	241242678	25184	68,92,57	484518429	74,49,72	630602482	91	73	0.0356289	0.680063	0.101,0.125,0.096	0.086,0.061,0.107	0.023	2.3	2.3
6368	ENSG00000116830	TTF2	1	+	117081827	117081947	117081830	117081947	117079567	117079649	6368	38,35,21	8,4,5	22,32,35	1,3,3	76	73	0.0356567	0.680063	0.82,0.894,0.801	0.955,0.911,0.918	-0.09	-9	9
8353	ENSG00000204387	C6orf48	6	+	31836294	31836517	31836412	31836517	31835413	31835451	8353	20,23,22	1,3,0	19,19,8	2,2,4	191	73	0.0356822	0.680063	0.884,0.746,1.0	0.784,0.784,0.433	0.21	21	21
27363	ENSG00000111679	PTPN6	12	+	6952047	6952177	6952112	6952177	6951608	6951731	27363	48,67,55	4,1,0	61,29,51	6,5,0	138	73	0.0358077	0.68181	0.864,0.973,1.0	0.843,0.754,1.0	0.08	8	8
6031	ENSG00000154582	TCEB1	8	-	73955646	73955779	73955646	73955765	73955910	73956054	6031	0,0,0	8,5,4	1,1,2	6,1,0	87	73	0.0358742	0.682588	0.0,0.0,0.0	0.123,0.456,1.0	-0.526	-52.6	52.6
28296	ENSG00000158062	UBXN11	1	-	26300925	26301053	26300925	26301024	26301693	26301719	28296	5,3,3	5,4,0	3,1,1	3,8,3	102	73	0.0359664	0.683852	0.417,0.349,1.0	0.417,0.082,0.193	0.358	35.8	35.8
12680	ENSG00000279073	RP11-229P13.27	9	-	137039970	137040155	137039970	137040067	137040356	137040436	12680	26,32,32	215186174	42,30,15	382242186	161	73	0.0360515	0.684978	0.052,0.072,0.077	0.047,0.053,0.035	0.022	2.2	2.2
25703	ENSG00000173726	TOMM20	1	-	235119338	235119417	235119338	235119406	235119817	235119899	25703	5,3,5	40,15,22	2,0,2	12,18,19	84	73	0.0361362	0.686098	0.098,0.148,0.165	0.127,0.0,0.084	0.067	6.7	6.7
23699	ENSG00000117640	MTFR1L	1	+	25829544	25829830	25829617	25829830	25826614	25826826	23699	72,99,77	4,11,10	68,63,45	10,11,12	146	73	0.0361693	0.686235	0.9,0.818,0.794	0.773,0.741,0.652	0.115	11.5	11.5
21336	ENSG00000028203	VEZT	12	+	95257149	95257239	95257153	95257239	95251939	95252071	21336	81,75,62	0,10,4	86,95,86	4,1,2	77	73	0.0363699	0.688564	1.0,0.877,0.936	0.953,0.989,0.976	-0.035	-3.5	3.5
636	ENSG00000183111	ARHGEF37	5	+	149623982	149624140	149624011	149624140	149621732	149622062	636	2,1,0	10,16,13	5,3,2	33,20,23	102	73	0.0363571	0.688564	0.125,0.043,0.0	0.098,0.097,0.059	-0.029	-2.9	2.9
8440	ENSG00000151461	UPF2	10	-	11964008	11964149	11964008	11964125	11967340	11967454	8440	3,3,1	39,32,16	0,0,1	33,32,25	97	73	0.0363699	0.688564	0.055,0.066,0.045	0.0,0.0,0.029	0.046	4.6	4.6
10616	ENSG00000077380	DYNC1I2	2	+	171728702	171728850	171728716	171728850	171728304	171728418	10616	7,4,13	65,88,51	8,5,1	92,68,78	87	73	0.0365201	0.690422	0.083,0.037,0.176	0.068,0.058,0.011	0.053	5.3	5.3
20187	ENSG00000124587	PEX6	6	-	42974002	42974105	42974002	42974086	42974874	42975038	20187	5,3,1	8,12,14	0,2,1	12,5,5	92	73	0.0365074	0.690422	0.332,0.166,0.054	0.0,0.241,0.137	0.058	5.8	5.8
11588	ENSG00000198176	TFDP1	13	+	113585952	113586180	113585965	113586180	113585773	113585849	11588	3,1,1	55,54,50	8,4,7	132,85,85	86	73	0.0367518	0.693322	0.044,0.015,0.017	0.049,0.038,0.065	-0.025	-2.5	2.5
21335	ENSG00000028203	VEZT	12	+	95299093	95301172	95300164	95301172	95296050	95296258	21335	67,58,58	51,80,48	38,31,37	40,63,47	1144	73	0.0367082	0.693322	0.077,0.044,0.072	0.057,0.03,0.048	0.019	1.9	1.9
29594	ENSG00000167861	HID1	17	-	74958326	74958505	74958326	74958478	74958672	74958763	29594	5,10,9	125,89,85	5,6,5	123132141	100	73	0.0367368	0.693322	0.028,0.076,0.072	0.029,0.032,0.025	0.03	3	3
11897	ENSG00000088833	NSFL1C	20	-	1455713	1455870	1455713	1455719	1458199	1458274	11897	2,2,0	4,6,6	0,5,3	1,1,2	224	73	0.0368695	0.693985	0.14,0.098,0.0	0.0,0.62,0.328	-0.237	-23.7	23.7
15674	ENSG00000171045	TSNARE1	8	-	142300485	142300647	142300485	142300644	142314383	142314440	15674	6,0,0	1,4,1	4,3,0	3,0,1	76	73	0.0368212	0.693985	0.852,0.0,0.0	0.562,1.0,0.0	-0.237	-23.7	23.7
18476	ENSG00000198836	OPA1	3	+	193642747	193642845	193642764	193642845	193637951	193638065	18476	7,2,11	127128123	3,6,2	124159162	90	73	0.0368548	0.693985	0.043,0.013,0.068	0.019,0.03,0.01	0.022	2.2	2.2
22527	ENSG00000051620	HEBP2	6	+	138405124	138405280	138405144	138405280	138404218	138404597	22527	29,19,26	287201190	31,26,24	473309329	93	73	0.0368916	0.693985	0.073,0.069,0.097	0.049,0.062,0.054	0.025	2.5	2.5
13747	ENSG00000170638	TRABD	22	+	50197436	50197588	50197448	50197588	50197240	50197351	13747	2,5,2	95,89,56	7,10,7	130,91,104	85	73	0.0370866	0.695218	0.018,0.046,0.03	0.044,0.086,0.055	-0.03	-3	3
24111	ENSG00000139613	SMARCC2	12	-	56172584	56172704	56172584	56172701	56172936	56173029	24111	5,7,17	3,1,1	15,13,9	0,2,0	76	73	0.0370881	0.695218	0.616,0.871,0.942	1.0,0.862,1.0	-0.144	-14.4	14.4
24639	ENSG00000167964	RAB26	16	+	2153113	2153222	2153145	2153222	2153041	2153045	24639	16,4,4	21,29,11	5,8,8	60,43,29	105	73	0.0370148	0.695218	0.346,0.088,0.202	0.055,0.115,0.161	0.102	10.2	10.2
8294	ENSG00000118564	FBXL5	4	-	15636589	15636673	15636589	15636670	15638507	15638694	8294	3,3,10	0,1,0	3,5,5	1,1,1	76	73	0.037023	0.695218	1.0,0.742,1.0	0.742,0.828,0.828	0.115	11.5	11.5
9154	ENSG00000124608	AARS2	6	-	44304180	44304347	44304180	44304321	44304419	44304533	9154	1,5,4	19,12,11	2,1,1	21,12,16	99	73	0.0370572	0.695218	0.037,0.235,0.211	0.066,0.058,0.044	0.105	10.5	10.5
14700	ENSG00000066855	MTFR1	8	+	65682327	65682451	65682352	65682451	65669872	65670018	14700	15,6,5	73,68,62	10,5,2	95,89,74	98	73	0.037167	0.695714	0.133,0.062,0.057	0.073,0.04,0.02	0.04	4	4
29160	ENSG00000163444	TMEM183A	1	+	203018480	203018561	203018500	203018561	203015959	203016140	29160	190149171	4,3,5	165145151	7,6,9	93	73	0.0371499	0.695714	0.974,0.975,0.964	0.949,0.95,0.929	0.028	2.8	2.8
6686	ENSG00000062194	GPBP1	5	+	57249408	57249576	57249453	57249576	57247074	57247215	6686	246208189	3,3,1	186165135	4,4,5	118	73	0.0372031	0.695899	0.981,0.977,0.992	0.966,0.962,0.944	0.026	2.6	2.6
15686	ENSG00000068878	PSME4	2	-	53932055	53932124	53932055	53932100	53932667	53933169	15686	3,2,7	22,31,28	4,1,2	43,56,31	97	73	0.0373258	0.697703	0.093,0.046,0.158	0.065,0.013,0.046	0.058	5.8	5.8
22876	ENSG00000239523	MYLK-AS1	3	+	123629490	123629566	123629493	123629566	123585555	123585794	22876	6,1,0	5,3,3	2,0,1	6,3,5	76	73	0.0374002	0.698598	0.535,0.243,0.0	0.243,0.0,0.161	0.125	12.5	12.5
24088	ENSG00000198265	HELZ	17	-	67149866	67150018	67149866	67149985	67151045	67151224	24088	0,4,0	26,23,20	0,9,1	16,14,27	106	73	0.0374263	0.698598	0.0,0.107,0.0	0.0,0.307,0.025	-0.075	-7.5	7.5
16001	ENSG00000103544	C16orf62	16	+	19569243	19569591	19569423	19569591	19564850	19564950	16001	3,11,5	24,28,26	5,3,2	42,22,28	253	73	0.0374747	0.69901	0.035,0.102,0.053	0.033,0.038,0.02	0.033	3.3	3.3
18340	ENSG00000110074	FOXRED1	11	+	126276997	126277175	126277073	126277175	126276393	126276523	18340	7,9,5	9,3,6	12,7,12	5,1,3	149	73	0.0375532	0.699328	0.276,0.595,0.29	0.54,0.774,0.662	-0.272	-27.2	27.2
18516	ENSG00000170322	NFRKB	11	-	129892714	129892888	129892714	129892870	129893296	129893385	18516	9,4,4	3,6,1	3,2,3	4,6,5	91	73	0.0375427	0.699328	0.706,0.348,0.762	0.376,0.211,0.325	0.301	30.1	30.1
18905	ENSG00000131944	FAAP24	19	+	32973425	32973562	32973483	32973562	32973183	32973302	18905	21,26,23	1,3,0	22,24,28	4,0,7	131	73	0.0375708	0.699328	0.921,0.828,1.0	0.754,1.0,0.69	0.102	10.2	10.2
28801	ENSG00000155975	VPS37A	8	+	17280374	17280443	17280392	17280443	17280238	17280297	28801	74,71,67	0,4,4	72,60,74	1,1,0	91	73	0.037827	0.703603	1.0,0.934,0.931	0.983,0.98,1.0	-0.033	-3.3	3.3
24496	ENSG00000110060	PUS3	11	-	125895660	125895810	125895660	125895789	125895906	125896330	24496	8,2,6	43,57,41	8,12,12	50,48,51	94	73	0.0379821	0.704776	0.126,0.027,0.102	0.111,0.163,0.154	-0.058	-5.8	5.8
410	ENSG00000131473	ACLY	17	-	41906527	41906728	41906527	41906646	41907441	41907569	410	56,40,39	318377353	40,36,12	314338295	155	73	0.0379962	0.704776	0.077,0.048,0.049	0.057,0.048,0.019	0.017	1.7	1.7
6238	ENSG00000197345	MRPL21	11	-	68896514	68896838	68896514	68896678	68897926	68898012	6238	26,25,24	401330337	20,18,10	439313284	233	73	0.0379553	0.704776	0.02,0.023,0.022	0.014,0.018,0.011	0.007	0.7	0.7
8056	ENSG00000082146	STRADB	2	+	201475597	201475742	201475618	201475742	201474646	201474755	8056	1,2,6	32,49,45	3,13,5	56,54,32	94	73	0.0379272	0.704776	0.024,0.031,0.094	0.04,0.158,0.108	-0.052	-5.2	5.2
13628	ENSG00000103148	NPRL3	16	-	138149	138366	138149	138334	138641	138860	13628	3,4,2	2,0,2	9,1,4	2,0,0	105	73	0.0380402	0.705099	0.51,1.0,0.41	0.758,1.0,1.0	-0.279	-27.9	27.9
2792	ENSG00000137274	BPHL	6	+	3138040	3140509	3140385	3140509	3137361	3137493	2792	61,86,51	79,64,59	107,86,57	70,66,46	2418	73	0.0380719	0.705193	0.023,0.039,0.025	0.044,0.038,0.036	-0.01	-1	1
8770	ENSG00000112414	ADGRG6	6	+	142411190	142411411	142411304	142411411	142409873	142409919	8770	35,46,37	247296289	34,34,35	320342362	187	73	0.038132	0.705814	0.052,0.057,0.048	0.04,0.037,0.036	0.015	1.5	1.5
10853	ENSG00000128731	HERC2	15	-	28176686	28176771	28176686	28176768	28176949	28177127	10853	1,1,1	35,35,22	2,6,0	19,23,35	76	73	0.0382443	0.705924	0.027,0.027,0.042	0.092,0.2,0.0	-0.065	-6.5	6.5
14421	ENSG00000121653	MAPK8IP1	11	+	45903286	45903440	45903364	45903440	45902371	45903184	14421	5,3,8	74,60,62	4,1,0	51,45,33	151	73	0.038234	0.705924	0.032,0.024,0.059	0.037,0.011,0.0	0.022	2.2	2.2
23652	ENSG00000003147	ICA1	7	-	8138842	8139047	8138842	8138881	8141764	8141817	23652	94,83,84	0,3,3	61,62,51	1,0,0	239	73	0.0382415	0.705924	1.0,0.894,0.895	0.949,1.0,1.0	-0.053	-5.3	5.3
25431	ENSG00000198901	PRC1	15	-	90981498	90981696	90981498	90981669	90981747	90981977	25431	11,8,5	74,51,54	14,22,26	84,114,85	100	73	0.0382356	0.705924	0.098,0.103,0.063	0.108,0.123,0.183	-0.05	-5	5
30252	ENSG00000109107	ALDOC	17	-	28575416	28575556	28575416	28575544	28575964	28576020	30252	36,23,18	82,100,77	23,13,17	120,77,86	85	73	0.0382906	0.706288	0.274,0.165,0.167	0.141,0.127,0.145	0.064	6.4	6.4
17751	ENSG00000112855	HARS2	5	+	140695540	140695770	140695737	140695770	140693934	140694054	17751	55,49,43	0,1,0	40,30,34	1,1,2	270	73	0.0384361	0.708479	1.0,0.93,1.0	0.915,0.89,0.821	0.101	10.1	10.1
26049	ENSG00000168970	JMJD7-PLA2G4B	15	+	41836051	41836243	41836147	41836243	41835587	41835644	26049	0,2,1	10,10,8	6,5,0	21,17,9	169	73	0.0384645	0.708511	0.0,0.08,0.051	0.11,0.113,0.0	-0.031	-3.1	3.1
1406	ENSG00000105520	PLPPR2	19	+	11363681	11363768	11363712	11363768	11362512	11362689	1406	4,7,2	37,39,51	4,1,0	47,42,25	104	73	0.0387144	0.709423	0.071,0.112,0.027	0.056,0.016,0.0	0.046	4.6	4.6
1656	ENSG00000100968	NFATC4	14	+	24372077	24372603	24372440	24372603	24369498	24370594	1656	0,0,0	1,1,1	3,0,3	4,1,3	436	73	0.0387546	0.709423	0.0,0.0,0.0	0.112,0.0,0.143	-0.085	-8.5	8.5
19184	ENSG00000130803	ZNF317	19	+	9157833	9158075	9157979	9158075	9157267	9157394	19184	0,2,5	16,12,18	6,6,3	18,11,12	219	73	0.0386345	0.709423	0.0,0.053,0.085	0.1,0.154,0.077	-0.064	-6.4	6.4
20093	ENSG00000148985	PGAP2	11	+	3817310	3817535	3817352	3817535	3816188	3816254	20093	7,4,6	48,77,67	3,14,3	45,30,21	115	73	0.0385676	0.709423	0.085,0.032,0.054	0.041,0.229,0.083	-0.061	-6.1	6.1
2557	ENSG00000148362	C9orf142	9	+	136993057	136993243	136993120	136993243	136992928	136992974	2557	65,70,53	1,0,0	114,59,56	3,2,2	136	73	0.0387126	0.709423	0.972,1.0,1.0	0.953,0.941,0.938	0.047	4.7	4.7
28562	ENSG00000160352	ZNF714	19	+	21098811	21098910	21098814	21098910	21098184	21098311	28562	11,3,9	1,0,5	5,5,5	6,6,1	76	73	0.0386143	0.709423	0.914,1.0,0.634	0.445,0.445,0.828	0.277	27.7	27.7
29319	ENSG00000196305	IARS	9	-	92255534	92255620	92255534	92255604	92256679	92256800	29319	2,4,1	0,0,9	8,5,1	7,8,9	89	73	0.0385517	0.709423	1.0,1.0,0.084	0.484,0.339,0.084	0.392	39.2	39.2
319	ENSG00000127564	PKMYT1	16	-	2973137	2973308	2973137	2973215	2973999	2974157	319	80,60,73	16,21,6	106,57,42	28,25,21	166	73	0.0387326	0.709423	0.687,0.557,0.843	0.625,0.501,0.468	0.164	16.4	16.4
7302	ENSG00000007202	KIAA0100	17	-	28641888	28642097	28641888	28642078	28642274	28642335	7302	22,24,23	185212178	30,29,28	186159146	92	73	0.0387465	0.709423	0.086,0.082,0.093	0.113,0.126,0.132	-0.037	-3.7	3.7
2977	ENSG00000159884	CCDC107	9	+	35660558	35660588	35660564	35660588	35660400	35660461	2977	15,3,4	0,0,1	5,5,5	2,1,1	79	73	0.038832	0.710351	1.0,1.0,0.787	0.698,0.822,0.822	0.148	14.8	14.8
7126	ENSG00000151503	NCAPD3	11	-	134168468	134168626	134168468	134168602	134168916	134169054	7126	13,19,5	111,89,96	4,5,4	51,78,59	97	73	0.0389031	0.71116	0.081,0.138,0.038	0.056,0.046,0.049	0.035	3.5	3.5
20466	ENSG00000116670	MAD2L2	1	-	11675657	11675853	11675657	11675731	11676045	11676140	20466	14,6,12	83,90,96	13,6,4	127,140,86	195	73	0.0389848	0.712164	0.059,0.024,0.045	0.037,0.016,0.017	0.019	1.9	1.9
2832	ENSG00000114062	UBE3A	15	-	25407066	25407212	25407066	25407137	25409087	25409207	2832	22,24,28	1,2,1	9,13,16	0,1,0	148	73	0.0390599	0.713045	0.916,0.855,0.932	1.0,0.865,1.0	-0.054	-5.4	5.4
17605	ENSG00000135723	FHOD1	16	-	67238379	67238471	67238379	67238447	67238902	67238967	17605	0,0,1	32,20,29	1,6,0	33,24,30	97	73	0.0392315	0.713714	0.0,0.0,0.025	0.022,0.158,0.0	-0.052	-5.2	5.2
19586	ENSG00000161509	GRIN2C	17	-	74846065	74846253	74846065	74846203	74846759	74846914	19586	61,59,49	7,3,0	70,48,43	4,0,0	123	73	0.039173	0.713714	0.838,0.921,1.0	0.912,1.0,1.0	-0.051	-5.1	5.1
19977	ENSG00000137822	TUBGCP4	15	+	43398037	43398179	43398040	43398179	43397213	43397321	19977	12,11,12	15,14,17	3,8,8	16,15,20	76	73	0.0392035	0.713714	0.435,0.43,0.404	0.153,0.339,0.278	0.166	16.6	16.6
21728	ENSG00000129197	RPAIN	17	+	5425970	5426299	5426235	5426299	5422768	5422829	21728	199169142	7,7,13	253230206	24,19,19	338	73	0.0393152	0.713714	0.86,0.839,0.702	0.695,0.723,0.701	0.094	9.4	9.4
2398	ENSG00000198612	COPS8	2	+	237093662	237094197	237094089	237094197	237089861	237089994	2398	28,14,35	195145109	11,13,26	146151143	500	73	0.0393307	0.713714	0.021,0.014,0.045	0.011,0.012,0.026	0.01	1	1
25045	ENSG00000176087	SLC35A4	5	+	140565803	140565971	140565872	140565971	140564834	140564858	25045	33,24,24	145132116	33,26,20	234172164	142	73	0.0393647	0.713714	0.105,0.085,0.096	0.068,0.072,0.059	0.029	2.9	2.9
27199	ENSG00000141627	DYM	18	-	49391592	49391645	49391592	49391642	49430254	49430447	27199	37,37,32	0,2,3	42,39,41	5,4,4	76	73	0.0392765	0.713714	1.0,0.947,0.911	0.89,0.904,0.908	0.052	5.2	5.2
5520	ENSG00000122566	HNRNPA2B1	7	-	26191055	26191173	26191055	26191128	26192494	26192592	5520	31,51,31	32,34,21	43,60,45	59,54,67	118	73	0.0393654	0.713714	0.375,0.481,0.477	0.311,0.407,0.294	0.107	10.7	10.7
5709	ENSG00000103942	HOMER2	15	-	82852141	82852264	82852141	82852252	82854643	82854795	5709	59,78,65	209172183	47,38,43	162151175	85	73	0.0391431	0.713714	0.195,0.28,0.234	0.199,0.178,0.174	0.053	5.3	5.3
8859	ENSG00000080189	SLC35C2	20	-	46355072	46355279	46355072	46355241	46355801	46355874	8859	0,1,2	25,28,31	6,3,1	60,42,31	111	73	0.039217	0.713714	0.0,0.023,0.041	0.062,0.045,0.021	-0.021	-2.1	2.1
17362	ENSG00000177225	PDDC1	11	-	770992	771212	770992	771104	771332	771426	17362	13,2,8	19,19,26	4,4,10	57,37,23	181	73	0.0394526	0.714318	0.216,0.041,0.11	0.028,0.042,0.149	0.049	4.9	4.9
19282	ENSG00000130881	LRP3	19	+	33206555	33206733	33206600	33206733	33205245	33206362	19282	5,11,4	35,37,30	14,10,6	41,27,11	118	73	0.0394261	0.714318	0.081,0.155,0.076	0.174,0.186,0.252	-0.1	-10	10
21406	ENSG00000168724	DNAJC21	5	+	34945721	34945803	34945760	34945803	34944866	34945025	21406	26,21,14	76,100,75	15,5,18	76,84,91	112	73	0.0395851	0.716228	0.182,0.12,0.108	0.114,0.037,0.114	0.048	4.8	4.8
11100	ENSG00000111581	NUP107	12	+	68690602	68690746	68690630	68690746	68689532	68689619	11100	1,2,2	36,58,36	4,3,6	42,55,50	101	73	0.039786	0.718745	0.02,0.024,0.039	0.064,0.038,0.08	-0.033	-3.3	3.3
13016	ENSG00000011295	TTC19	17	+	16002656	16002831	16002792	16002831	16001914	16002025	13016	3,5,6	47,44,18	1,4,4	60,59,54	209	73	0.0398054	0.718745	0.022,0.038,0.104	0.006,0.023,0.025	0.037	3.7	3.7
27509	ENSG00000198892	SHISA4	1	+	201890315	201890493	201890453	201890493	201888933	201889616	27509	2,6,3	30,27,18	9,4,7	23,16,23	211	73	0.0397942	0.718745	0.023,0.071,0.055	0.119,0.08,0.095	-0.048	-4.8	4.8
14228	ENSG00000183323	CCDC125	5	-	69292187	69292362	69292187	69292347	69294792	69294900	14228	30,17,31	6,0,4	26,31,33	8,6,10	88	73	0.0398962	0.718916	0.806,1.0,0.865	0.729,0.811,0.732	0.133	13.3	13.3
15848	ENSG00000075856	SART3	12	-	108543111	108543194	108543111	108543152	108544426	108544944	15848	5,1,2	48,79,55	4,7,7	57,66,68	115	73	0.0398675	0.718916	0.062,0.008,0.023	0.043,0.063,0.061	-0.025	-2.5	2.5
7380	ENSG00000141449	GREB1L	18	+	21508383	21508591	21508386	21508591	21508117	21508279	7380	0,1,4	2,6,5	1,0,1	1,5,6	76	73	0.0398902	0.718916	0.0,0.138,0.435	0.49,0.0,0.138	-0.018	-1.8	1.8
24346	ENSG00000071054	MAP4K4	2	+	101866427	101866579	101866430	101866579	101864929	101865036	24346	50,53,55	17,15,12	36,57,29	6,6,7	76	73	0.0399501	0.719401	0.739,0.772,0.815	0.852,0.901,0.799	-0.075	-7.5	7.5
15033	ENSG00000126088	UROD	1	+	45013574	45013796	45013593	45013796	45013135	45013354	15033	43,46,27	135,164,96	51,42,27	224200152	92	73	0.039995	0.71972	0.202,0.182,0.182	0.153,0.143,0.124	0.049	4.9	4.9
11708	ENSG00000243156	MICAL3	22	-	17841821	17842039	17841821	17842017	17864898	17864986	11708	5,8,3	10,21,9	2,4,3	22,20,12	95	73	0.0402032	0.722977	0.278,0.226,0.204	0.065,0.133,0.161	0.116	11.6	11.6
1902	ENSG00000006118	TMEM132A	11	+	60934371	60934608	60934487	60934608	60933541	60933744	1902	0,6,9	31,25,33	6,1,1	53,32,25	189	73	0.040405	0.726115	0.0,0.085,0.095	0.042,0.012,0.015	0.037	3.7	3.7
12741	ENSG00000148459	PDSS1	10	+	26740593	26740675	26740644	26740675	26735465	26735579	12741	2,3,1	0,2,1	1,2,1	1,2,5	124	73	0.0405845	0.727098	1.0,0.469,0.371	0.371,0.371,0.105	0.331	33.1	33.1
2512	ENSG00000122557	HERPUD2	7	-	35634311	35634434	35634311	35634429	35635134	35635458	2512	4,2,0	16,15,17	0,0,2	10,19,7	78	73	0.0405588	0.727098	0.19,0.111,0.0	0.0,0.0,0.211	0.03	3	3
27438	ENSG00000268400	CTD-3214H19.4	19	+	7630623	7630846	7630822	7630846	7629795	7629860	27438	20,21,22	0,2,1	32,18,18	7,1,0	272	73	0.0405967	0.727098	1.0,0.738,0.855	0.551,0.828,1.0	0.071	7.1	7.1
5679	ENSG00000144566	RAB5A	3	+	19975586	19975752	19975600	19975752	19950805	19951061	5679	4,8,6	62,55,35	4,5,1	61,65,56	87	73	0.0405811	0.727098	0.051,0.109,0.126	0.052,0.061,0.015	0.053	5.3	5.3
9371	ENSG00000131115	ZNF227	19	+	44229732	44229816	44229753	44229816	44228445	44228572	9371	17,10,11	3,2,2	5,20,12	2,0,1	94	73	0.0405796	0.727098	0.815,0.795,0.81	0.66,1.0,0.903	-0.048	-4.8	4.8
25134	ENSG00000095383	TBC1D2	9	-	98203287	98203427	98203287	98203408	98208667	98209144	25134	0,0,1	1,8,4	0,1,4	5,8,8	92	73	0.040668	0.727851	0.0,0.0,0.166	0.0,0.09,0.284	-0.069	-6.9	6.9
9074	ENSG00000089159	PXN	12	-	120215102	120215417	120215102	120215273	120221622	120221758	9074	38,39,36	36,49,25	70,45,40	32,25,35	217	73	0.0406936	0.727851	0.262,0.211,0.326	0.424,0.377,0.278	-0.093	-9.3	9.3
29275	ENSG00000160818	GPATCH4	1	-	156598226	156598343	156598226	156598319	156598420	156598494	29275	6,10,8	144147132	1,8,4	139149158	97	73	0.0408352	0.729891	0.03,0.049,0.044	0.005,0.039,0.019	0.02	2	2
346	ENSG00000109814	UGDH	4	-	39521449	39521544	39521449	39521519	39527282	39527437	346	3,10,3	100,102,81	19,11,11	151139135	98	73	0.0409553	0.731397	0.022,0.068,0.027	0.086,0.056,0.057	-0.027	-2.7	2.7
8335	ENSG00000121964	GTDC1	2	-	144208602	144208804	144208602	144208803	144211514	144211579	8335	1,10,7	1,3,1	7,4,1	0,1,1	74	73	0.0409745	0.731397	0.497,0.767,0.874	1.0,0.798,0.497	-0.052	-5.2	5.2
13440	ENSG00000229089	ANKRD20A8P	2	-	94832006	94832091	94832006	94832088	94836059	94836129	13440	8,4,8	0,4,3	2,0,2	2,3,1	76	73	0.0410609	0.731954	1.0,0.49,0.719	0.49,0.0,0.658	0.354	35.4	35.4
14635	ENSG00000160226	C21orf2	21	-	44330822	44330919	44330822	44330916	44331842	44332014	14635	0,1,2	3,1,2	7,5,6	8,3,6	76	73	0.0410396	0.731954	0.0,0.49,0.49	0.457,0.616,0.49	-0.194	-19.4	19.4
8649	ENSG00000101624	CEP76	18	-	12698978	12699203	12698978	12699165	12699829	12699905	8649	33,21,29	4,0,1	25,14,15	4,4,1	111	73	0.0411013	0.732182	0.844,1.0,0.95	0.804,0.697,0.908	0.128	12.8	12.8
4869	ENSG00000262481	TMEM256-PLSCR3	17	-	7392790	7392978	7392790	7392952	7393143	7393364	4869	0,0,4	10,10,10	5,0,3	6,8,6	99	73	0.0411705	0.732923	0.0,0.0,0.228	0.381,0.0,0.269	-0.141	-14.1	14.1
8348	ENSG00000204387	C6orf48	6	+	31836298	31836517	31836423	31836517	31835410	31835451	8348	41,42,30	71,76,77	31,26,18	103,57,60	198	73	0.0414075	0.736647	0.176,0.169,0.126	0.1,0.144,0.1	0.042	4.2	4.2
3063	ENSG00000177425	PAWR	12	-	79593902	79594075	79593902	79593997	79594328	79594433	3063	1,4,0	1,0,2	1,1,4	0,0,3	151	73	0.041475	0.737354	0.326,1.0,0.0	1.0,1.0,0.392	-0.355	-35.5	35.5
25061	ENSG00000075790	BCAP29	7	+	107618327	107621870	107621632	107621870	107613331	107613432	25061	181913321402	4,5,2	201521722176	1,3,2	3378	73	0.0415524	0.738042	0.908,0.852,0.938	0.978,0.94,0.959	-0.06	-6	6
2825	ENSG00000114062	UBE3A	15	-	25407066	25407312	25407066	25407137	25409087	25409207	2825	36,52,46	1,2,1	19,31,27	0,1,0	248	73	0.0415693	0.738042	0.914,0.884,0.931	1.0,0.901,1.0	-0.057	-5.7	5.7
17931	ENSG00000204463	BAG6	6	-	31647590	31647844	31647590	31647826	31648676	31648751	17931	9,7,4	105,112,98	17,13,3	100,102,84	91	73	0.0416274	0.738304	0.064,0.048,0.032	0.12,0.093,0.028	-0.032	-3.2	3.2
6352	ENSG00000156599	ZDHHC5	11	+	57690328	57690437	57690334	57690437	57690030	57690203	6352	5,5,3	34,41,35	2,2,3	53,55,37	79	73	0.0416397	0.738304	0.12,0.101,0.073	0.034,0.033,0.07	0.052	5.2	5.2
2830	ENSG00000114062	UBE3A	15	-	25407066	25407232	25407066	25407137	25409087	25409207	2830	25,29,36	1,2,1	11,15,19	0,1,0	168	73	0.0417193	0.739223	0.916,0.863,0.94	1.0,0.867,1.0	-0.049	-4.9	4.9
2968	ENSG00000123992	DNPEP	2	-	219386891	219386980	219386891	219386948	219387069	219387163	2968	86,74,61	19,21,17	88,53,66	20,10,2	105	73	0.0417884	0.739953	0.759,0.71,0.714	0.754,0.787,0.958	-0.105	-10.5	10.5
17242	ENSG00000187266	EPOR	19	-	11381055	11381313	11381055	11381209	11381691	11381849	17242	7,3,1	5,6,1	3,4,1	15,6,10	177	73	0.0418813	0.740503	0.366,0.171,0.292	0.076,0.216,0.04	0.166	16.6	16.6
20501	ENSG00000247828	TMEM161B-AS1	5	+	88282714	88282866	88282756	88282866	88282041	88282106	20501	19,18,24	0,0,2	32,32,28	2,0,4	115	73	0.041879	0.740503	1.0,1.0,0.884	0.91,1.0,0.816	0.053	5.3	5.3
24080	ENSG00000131584	ACAP3	1	-	1300622	1300817	1300622	1300692	1301987	1302046	24080	41,44,35	43,38,29	32,27,36	50,47,36	198	73	0.0419562	0.740503	0.26,0.299,0.308	0.191,0.175,0.269	0.077	7.7	7.7
27735	ENSG00000162869	PPP1R21	2	+	48459716	48459918	48459753	48459918	48458125	48458227	27735	2,3,4	45,32,33	7,3,5	22,25,29	110	73	0.0419181	0.740503	0.029,0.059,0.074	0.174,0.074,0.103	-0.063	-6.3	6.3
3938	ENSG00000107758	PPP3CB	10	-	73470686	73470796	73470686	73470775	73470886	73470964	3938	2,0,1	0,1,0	2,2,1	2,2,0	94	73	0.0419669	0.740503	1.0,0.0,1.0	0.437,0.437,1.0	0.042	4.2	4.2
413	ENSG00000131473	ACLY	17	-	41901695	41901837	41901695	41901813	41904728	41904790	413	8,13,16	406485383	19,19,15	401428320	97	73	0.0419869	0.740503	0.015,0.02,0.03	0.034,0.032,0.034	-0.012	-1.2	1.2
14618	ENSG00000065485	PDIA5	3	+	123145507	123145592	123145521	123145592	123124271	123124343	14618	6,4,4	6,4,5	3,1,2	6,7,4	87	73	0.0420685	0.740959	0.456,0.456,0.402	0.296,0.107,0.296	0.205	20.5	20.5
23782	ENSG00000152910	CNTNAP4	16	+	76489639	76489883	76489685	76489883	76479418	76479538	23782	5,7,7	3,4,1	2,3,4	2,7,3	119	73	0.0420513	0.740959	0.506,0.518,0.811	0.38,0.208,0.45	0.266	26.6	26.6
4241	ENSG00000188747	NOXA1	9	+	137430621	137430843	137430783	137430843	137429275	137429383	4241	1,3,4	5,11,3	0,2,1	6,6,7	235	73	0.0421714	0.742279	0.058,0.078,0.293	0.0,0.094,0.042	0.098	9.8	9.8
1456	ENSG00000168255	POLR2J3	7	-	102566996	102568184	102566996	102567083	102569834	102569924	1456	21,32,31	44,37,27	43,40,35	43,35,21	1174	73	0.0423604	0.744617	0.029,0.051,0.067	0.059,0.066,0.094	-0.024	-2.4	2.4
18332	ENSG00000183527	PSMG1	21	-	39179923	39179986	39179923	39179971	39180284	39180436	18332	67,76,57	4,4,0	113,99,97	0,0,0	88	73	0.0423497	0.744617	0.933,0.94,1.0	1.0,1.0,1.0	-0.042	-4.2	4.2
4601	ENSG00000066777	ARFGEF1	8	-	67216607	67216698	67216607	67216662	67217781	67217920	4601	1,2,1	43,36,33	5,2,4	42,52,40	109	73	0.0425209	0.746471	0.015,0.036,0.02	0.074,0.025,0.063	-0.03	-3	3
9955	ENSG00000112312	GMNN	6	+	24777176	24777297	24777221	24777297	24775412	24775502	9955	11,4,6	5,2,1	9,14,8	0,3,1	118	73	0.0425221	0.746471	0.576,0.553,0.788	1.0,0.743,0.832	-0.219	-21.9	21.9
20106	ENSG00000226942	IL9RP3	16	-	34846	34992	34846	34965	35538	35715	20106	0,4,2	4,0,0	2,2,1	0,0,0	100	73	0.0425615	0.746669	0.0,1.0,1.0	1.0,1.0,1.0	-0.333	-33.3	33.3
10852	ENSG00000128731	HERC2	15	-	28238601	28238772	28238601	28238757	28245880	28246066	10852	16,16,15	2,1,1	10,14,11	1,0,0	88	73	0.042716	0.748885	0.869,0.93,0.926	0.892,1.0,1.0	-0.056	-5.6	5.6
22418	ENSG00000072778	ACADVL	17	+	7223421	7223730	7223643	7223730	7223195	7223237	22418	62,68,66	451439373	75,74,35	572498482	295	73	0.0428269	0.749838	0.033,0.037,0.042	0.031,0.035,0.018	0.009	0.9	0.9
2486	ENSG00000136717	BIN1	2	-	127050801	127050935	127050801	127050912	127057472	127057601	2486	1,5,4	2,4,5	4,1,2	1,0,2	96	73	0.0428206	0.749838	0.275,0.487,0.378	0.753,1.0,0.432	-0.348	-34.8	34.8
23564	ENSG00000197586	ENTPD6	20	+	25223932	25224157	25224100	25224157	25222837	25222978	23564	18,29,21	109,97,84	36,35,24	75,106,93	241	73	0.0429342	0.751221	0.048,0.083,0.07	0.127,0.091,0.073	-0.03	-3	3
13755	ENSG00000117533	VAMP4	1	-	171709664	171709800	171709664	171709744	171710759	171710814	13755	12,12,7	1,1,3	5,1,6	1,5,2	129	73	0.0429813	0.751271	0.872,0.872,0.569	0.739,0.102,0.629	0.281	28.1	28.1
4589	ENSG00000137411	VARS2	6	+	30922381	30922554	30922449	30922554	30922115	30922241	4589	1,2,0	18,28,17	3,2,3	31,13,26	141	73	0.0429937	0.751271	0.028,0.036,0.0	0.048,0.074,0.056	-0.038	-3.8	3.8
18953	ENSG00000091527	CDV3	3	+	133584001	133584150	133584004	133584150	133575038	133575115	18953	106,96,111	7,8,1	195187151	25,9,12	76	73	0.0430869	0.752147	0.936,0.92,0.991	0.882,0.952,0.924	0.03	3	3
8236	ENSG00000039139	DNAH5	5	-	13919175	13919401	13919175	13919352	13920479	13920617	8236	1,3,1	0,3,5	1,0,0	7,6,3	122	73	0.0431005	0.752147	1.0,0.374,0.107	0.079,0.0,0.0	0.467	46.7	46.7
10300	ENSG00000160408	ST6GALNAC6	9	-	127894511	127894691	127894511	127894629	127896241	127896332	10300	86,89,76	0,2,3	56,53,51	3,3,3	135	73	0.0433495	0.754637	1.0,0.96,0.932	0.91,0.905,0.902	0.058	5.8	5.8
18143	ENSG00000196498	NCOR2	12	-	124356641	124356806	124356641	124356782	124362125	124362294	18143	8,10,11	0,1,0	13,14,16	3,2,0	97	73	0.043325	0.754637	1.0,0.883,1.0	0.765,0.84,1.0	0.093	9.3	9.3
3896	ENSG00000198431	TXNRD1	12	+	104318908	104319055	104318912	104319055	104315776	104315896	3896	5,4,9	308296283	12,6,26	426468410	77	73	0.0433569	0.754637	0.015,0.013,0.029	0.026,0.012,0.057	-0.013	-1.3	1.3
9727	ENSG00000198408	MGEA5	10	-	101810183	101810328	101810183	101810314	101813029	101813127	9727	11,15,12	80,73,87	8,5,8	81,77,73	87	73	0.0433544	0.754637	0.103,0.147,0.104	0.077,0.052,0.084	0.047	4.7	4.7
22871	ENSG00000064012	CASP8	2	+	201266460	201266791	201266486	201266791	201234015	201234112	22871	16,11,9	3,1,0	9,3,12	1,6,2	99	73	0.043414	0.755137	0.797,0.89,1.0	0.869,0.269,0.816	0.244	24.4	24.4
10773	ENSG00000142207	URB1	21	-	32322477	32322726	32322477	32322584	32324490	32324602	10773	16,23,13	29,34,23	5,22,6	37,31,26	215	73	0.0434524	0.755309	0.158,0.187,0.161	0.044,0.194,0.073	0.065	6.5	6.5
25822	ENSG00000136280	CCM2	7	+	45071696	45071872	45071749	45071872	45069825	45069961	25822	1,1,3	3,9,5	0,0,0	1,1,2	126	73	0.0434888	0.755446	0.162,0.06,0.258	0.0,0.0,0.0	0.16	16	16
694	ENSG00000087266	SH3BP2	4	+	2832846	2833049	2832989	2833049	2832330	2832412	694	15,5,3	20,20,34	10,3,2	41,36,26	216	73	0.0435856	0.756634	0.202,0.078,0.029	0.076,0.027,0.025	0.06	6	6
27903	ENSG00000108591	DRG2	17	+	18104543	18104681	18104622	18104681	18103800	18103889	27903	8,10,4	85,88,58	14,13,19	91,115,83	152	73	0.0436436	0.757145	0.043,0.052,0.032	0.069,0.051,0.099	-0.031	-3.1	3.1
16204	ENSG00000204385	SLC44A4	6	-	31864680	31864923	31864680	31864910	31865009	31865126	16204	10,9,5	119126117	5,6,5	200135134	86	73	0.0437372	0.757284	0.067,0.057,0.035	0.021,0.036,0.031	0.024	2.4	2.4
22389	ENSG00000112039	FANCE	6	+	35458296	35458440	35458317	35458440	35457915	35457984	22389	14,30,19	0,2,0	20,10,12	4,1,0	94	73	0.0437301	0.757284	1.0,0.921,1.0	0.795,0.886,1.0	0.08	8	8
28530	ENSG00000071889	FAM3A	X	-	154508473	154508652	154508473	154508597	154511847	154512017	28530	9,4,13	50,68,67	17,10,11	84,34,37	128	73	0.0436867	0.757284	0.093,0.032,0.1	0.103,0.144,0.145	-0.056	-5.6	5.6
28106	ENSG00000109762	SNX25	4	+	185362589	185362711	185362610	185362711	185361923	185362105	28106	11,3,3	111,94,98	9,9,5	71,64,72	94	73	0.0438065	0.757496	0.071,0.024,0.023	0.09,0.098,0.051	-0.04	-4	4
6827	ENSG00000088930	XRN2	20	+	21356567	21356665	21356585	21356665	21356079	21356177	6827	10,8,5	56,71,61	17,13,9	49,64,68	91	73	0.0438045	0.757496	0.125,0.083,0.062	0.218,0.14,0.096	-0.061	-6.1	6.1
2823	ENSG00000114062	UBE3A	15	-	25407066	25407312	25407066	25407262	25409087	25409207	2823	4,11,2	3,5,1	2,3,2	3,0,0	123	73	0.0438406	0.757551	0.442,0.566,0.543	0.283,1.0,1.0	-0.244	-24.4	24.4
30449	ENSG00000125482	TTF1	9	-	132379058	132379144	132379058	132379105	132386555	132386621	30449	25,40,37	0,0,1	36,30,47	0,0,6	112	73	0.0438668	0.757551	1.0,1.0,0.96	1.0,1.0,0.836	0.041	4.1	4.1
15442	ENSG00000106692	FKTN	9	+	105619905	105620061	105619933	105620061	105617958	105618092	15442	2,7,4	12,17,10	0,4,3	16,15,23	101	73	0.0439774	0.758664	0.108,0.229,0.224	0.0,0.162,0.086	0.104	10.4	10.4
7737	ENSG00000137207	YIPF3	6	-	43513056	43513200	43513056	43513098	43513358	43513441	7737	228202162	0,1,0	265249182	4,3,3	175	73	0.0439884	0.758664	1.0,0.988,1.0	0.965,0.972,0.962	0.03	3	3
17776	ENSG00000179335	CLK3	15	+	74619966	74620225	74620008	74620225	74619196	74619348	17776	20,23,35	119,125,81	24,13,12	116,97,101	115	73	0.0441569	0.760158	0.096,0.105,0.215	0.116,0.078,0.07	0.051	5.1	5.1
1845	ENSG00000064961	HMG20B	19	+	3575501	3575660	3575539	3575660	3574369	3574586	1845	17,16,15	192179213	41,33,25	332246246	111	73	0.044161	0.760158	0.055,0.056,0.044	0.075,0.081,0.063	-0.021	-2.1	2.1
1936	ENSG00000149150	SLC43A1	11	-	57489250	57489480	57489250	57489392	57491715	57491862	1936	58,61,52	0,5,1	63,58,48	1,0,0	161	73	0.0441467	0.760158	1.0,0.847,0.959	0.966,1.0,1.0	-0.053	-5.3	5.3
21111	ENSG00000139684	ESD	13	-	46782666	46782806	46782666	46782791	46784251	46784350	21111	11,3,6	233260215	13,16,7	248271216	88	73	0.0442722	0.761579	0.038,0.009,0.023	0.042,0.047,0.026	-0.015	-1.5	1.5
13242	ENSG00000092439	TRPM7	15	-	50583088	50583159	50583088	50583156	50586391	50586488	13242	68,50,42	32,27,30	40,35,49	12,13,19	76	73	0.0444476	0.763833	0.671,0.64,0.574	0.762,0.721,0.712	-0.103	-10.3	10.3
14040	ENSG00000101391	CDK5RAP1	20	-	33384776	33384961	33384776	33384873	33385649	33385770	14040	0,2,2	1,2,0	1,2,1	0,3,0	161	73	0.0445183	0.763833	0.0,0.312,1.0	1.0,0.232,1.0	-0.307	-30.7	30.7
19500	ENSG00000103253	HAGHL	16	+	729008	729715	729287	729715	728796	728895	19500	169132135	2,0,1	292118116	8,1,0	352	73	0.044509	0.763833	0.946,1.0,0.966	0.883,0.961,1.0	0.023	2.3	2.3
3703	ENSG00000118939	UCHL3	13	+	75566634	75566851	75566694	75566851	75560752	75560881	3703	12,20,17	139130119	14,9,10	119139167	133	73	0.0445084	0.763833	0.045,0.078,0.073	0.061,0.034,0.032	0.023	2.3	2.3
15831	ENSG00000131051	RBM39	20	-	35709223	35709274	35709223	35709256	35714184	35714389	15831	2,0,1	1,5,1	2,2,6	5,0,4	91	73	0.0446502	0.764457	0.616,0.0,0.445	0.243,1.0,0.546	-0.243	-24.3	24.3
22478	ENSG00000245750	DRAIC	15	+	69563065	69563302	69563115	69563302	69561722	69562017	22478	1,1,2	13,7,4	8,4,4	17,26,7	123	73	0.0446699	0.764457	0.044,0.078,0.229	0.218,0.084,0.253	-0.068	-6.8	6.8
27178	ENSG00000196547	MAN2A2	15	+	90912516	90912664	90912541	90912664	90912042	90912279	27178	13,9,8	1,3,7	6,12,10	13,14,4	98	73	0.0446603	0.764457	0.906,0.691,0.46	0.256,0.39,0.651	0.253	25.3	25.3
8347	ENSG00000204387	C6orf48	6	+	31836294	31836517	31836423	31836517	31835410	31835451	8347	43,40,32	71,76,77	32,27,18	103,57,60	202	73	0.0445921	0.764457	0.18,0.16,0.131	0.101,0.146,0.098	0.042	4.2	4.2
6156	ENSG00000080345	RIF1	2	+	151468620	151468756	151468640	151468756	151468473	151468551	6156	1,7,4	27,30,31	3,8,7	21,21,16	93	73	0.0447026	0.764524	0.028,0.155,0.092	0.101,0.23,0.256	-0.104	-10.4	10.4
20107	ENSG00000226942	IL9RP3	16	-	34846	34987	34846	34965	35538	35715	20107	0,3,1	4,0,0	1,1,1	0,0,0	95	73	0.0448111	0.765394	0.0,1.0,1.0	1.0,1.0,1.0	-0.333	-33.3	33.3
27366	ENSG00000111679	PTPN6	12	+	6951982	6952177	6952112	6952177	6951608	6951731	27366	132159133	4,1,0	148,98,126	6,5,0	203	73	0.0447926	0.765394	0.922,0.983,1.0	0.899,0.876,1.0	0.043	4.3	4.3
16773	ENSG00000176261	ZBTB8OS	1	-	32627507	32627628	32627507	32627544	32633644	32633727	16773	2,2,4	28,20,29	0,0,0	22,24,14	157	73	0.0449789	0.766779	0.032,0.044,0.06	0.0,0.0,0.0	0.045	4.5	4.5
20930	ENSG00000196235	SUPT5H	19	+	39473946	39474121	39473962	39474121	39473415	39473521	20930	7,2,6	27,37,27	5,0,3	46,39,25	89	73	0.044952	0.766779	0.175,0.042,0.154	0.082,0.0,0.09	0.066	6.6	6.6
4468	ENSG00000228727	SAPCD1	6	+	31764044	31764159	31764063	31764159	31763414	31763555	4468	0,0,0	1,1,3	5,0,0	3,1,2	92	73	0.0449603	0.766779	0.0,0.0,0.0	0.569,0.0,0.0	-0.19	-19	19
1264	ENSG00000121900	TMEM54	1	-	32894740	32894933	32894740	32894879	32895304	32895439	1264	39,48,23	309257221	41,21,6	299186198	127	73	0.045182	0.767094	0.068,0.097,0.056	0.073,0.061,0.017	0.023	2.3	2.3
20548	ENSG00000254413	CHKB-CPT1B	22	-	50581419	50581567	50581419	50581553	50581748	50582965	20548	4,3,3	13,20,9	2,2,1	29,20,10	87	73	0.0452864	0.767094	0.205,0.112,0.219	0.055,0.077,0.077	0.109	10.9	10.9
22625	ENSG00000141030	COPS3	17	-	17267884	17268045	17267884	17267977	17270757	17271008	22625	34,25,23	139122125	23,26,21	156171160	141	73	0.0451621	0.767094	0.112,0.096,0.087	0.071,0.073,0.064	0.029	2.9	2.9
24743	ENSG00000114770	ABCC5	3	-	183971562	183972034	183971562	183971919	183977516	183977624	24743	0,2,1	7,11,14	5,1,2	15,12,7	188	73	0.0451159	0.767094	0.0,0.066,0.027	0.115,0.031,0.1	-0.051	-5.1	5.1
25115	ENSG00000063177	RPL18	19	-	48616078	48616220	48616078	48616202	48616725	48616824	25115	148,125,94	168917001462	184,131,33	248016551393	91	73	0.045078	0.767094	0.066,0.056,0.049	0.056,0.06,0.019	0.012	1.2	1.2
29158	ENSG00000163444	TMEM183A	1	+	203014845	203015048	203014888	203015048	203008642	203008810	29158	3,7,8	154159143	2,5,1	142152152	116	73	0.0452535	0.767094	0.012,0.027,0.034	0.009,0.02,0.004	0.013	1.3	1.3
5125	ENSG00000013573	DDX11	12	+	31089839	31090094	31089885	31090094	31089402	31089490	5125	0,0,1	4,8,8	1,2,2	6,9,10	119	73	0.0452678	0.767094	0.0,0.0,0.071	0.093,0.12,0.109	-0.084	-8.4	8.4
5752	ENSG00000153827	TRIP12	2	-	229813869	229814046	229813869	229814031	229814232	229814325	5752	1,1,4	71,83,72	3,6,6	77,107,81	88	73	0.0451171	0.767094	0.012,0.01,0.044	0.031,0.044,0.058	-0.022	-2.2	2.2
7099	ENSG00000087365	SF3B2	11	+	66057265	66057375	66057268	66057375	66056841	66056955	7099	145141119	12,9,16	164141163	11,5,9	76	73	0.0452505	0.767094	0.921,0.938,0.877	0.935,0.964,0.946	-0.036	-3.6	3.6
7217	ENSG00000169169	CPT1C	19	+	49705006	49705114	49705039	49705114	49704709	49704787	7217	40,36,25	4,0,2	27,37,18	0,2,0	106	73	0.0451865	0.767094	0.873,1.0,0.896	1.0,0.927,1.0	-0.053	-5.3	5.3
21813	ENSG00000124664	SPDEF	6	-	34539514	34539737	34539514	34539562	34540983	34541181	21813	34,64,53	210191189	66,38,36	307256182	248	73	0.0453648	0.767932	0.045,0.09,0.076	0.06,0.042,0.055	0.018	1.8	1.8
22117	ENSG00000119446	RBM18	9	-	122251936	122252029	122251936	122251973	122261379	122261498	22117	13,2,13	133,113,92	3,8,3	110,109,91	129	73	0.0455407	0.768951	0.052,0.01,0.074	0.015,0.04,0.018	0.021	2.1	2.1
26050	ENSG00000128487	SPECC1	17	+	20306000	20306082	20306022	20306082	20260191	20260294	26050	3,4,4	6,6,4	6,4,4	2,0,5	95	73	0.0455409	0.768951	0.278,0.339,0.435	0.697,1.0,0.381	-0.342	-34.2	34.2
2769	ENSG00000137312	FLOT1	6	-	30741189	30741704	30741189	30741333	30742146	30742225	2769	62,68,68	21,14,7	130,112,94	12,12,12	444	73	0.0454908	0.768951	0.327,0.444,0.615	0.64,0.605,0.563	-0.141	-14.1	14.1
9906	ENSG00000169727	GPS1	17	+	82055161	82055222	82055164	82055222	82054897	82054975	9906	202203158	36,18,19	180,166,96	32,23,29	76	73	0.0454565	0.768951	0.843,0.915,0.889	0.844,0.874,0.761	0.056	5.6	5.6
12281	ENSG00000100150	DEPDC5	22	+	31758526	31758633	31758545	31758633	31754861	31754979	12281	6,5,1	31,18,22	4,1,1	42,34,17	92	73	0.0455806	0.769059	0.133,0.181,0.035	0.07,0.023,0.045	0.07	7	7
19685	ENSG00000164051	CCDC51	3	-	48434816	48435015	48434816	48435010	48439987	48440081	19685	24,16,13	1,1,0	8,16,10	2,1,2	78	73	0.0456052	0.769059	0.957,0.937,1.0	0.789,0.937,0.824	0.115	11.5	11.5
2242	ENSG00000103194	USP10	16	+	84759351	84759472	84759362	84759472	84758715	84758807	2242	12,6,10	141129117	8,3,4	124147112	84	73	0.0457061	0.769783	0.069,0.039,0.069	0.053,0.017,0.03	0.026	2.6	2.6
30478	ENSG00000132964	CDK8	13	+	26349068	26349187	26349071	26349187	26337566	26337642	30478	1,1,2	60,61,56	3,1,6	69,62,47	76	73	0.0456825	0.769783	0.016,0.016,0.033	0.04,0.015,0.109	-0.033	-3.3	3.3
8158	ENSG00000186166	CCDC84	11	+	119012129	119012177	119012148	119012177	119011944	119012003	8158	4,3,1	16,28,14	4,5,16	27,30,20	92	73	0.0457624	0.770241	0.166,0.078,0.054	0.105,0.117,0.388	-0.104	-10.4	10.4
6041	ENSG00000154582	TCEB1	8	-	73955646	73955765	73955646	73955761	73955910	73956054	6041	8,6,4	2,3,2	7,1,1	2,3,6	77	73	0.0458102	0.770558	0.791,0.655,0.655	0.768,0.24,0.136	0.319	31.9	31.9
13509	ENSG00000151718	WWC2	4	+	183265849	183265951	183265864	183265951	183265687	183265768	13509	3,1,1	0,1,1	2,2,2	0,2,2	88	73	0.04593	0.770715	1.0,0.453,0.453	1.0,0.453,0.453	0	0	0
14389	ENSG00000138326	RPS24	10	+	78037164	78037286	78037193	78037286	78035510	78035720	14389	460399475	584448204858	506470751	576152605454	102	73	0.0459357	0.770715	0.053,0.056,0.065	0.059,0.06,0.09	-0.012	-1.2	1.2
22142	ENSG00000118855	MFSD1	3	+	158804318	158804371	158804322	158804371	158801925	158802315	22142	67,65,54	4,1,3	71,49,60	1,0,0	77	73	0.0459329	0.770715	0.941,0.984,0.945	0.985,1.0,1.0	-0.038	-3.8	3.8
25487	ENSG00000168883	USP39	2	+	85619164	85619289	85619219	85619289	85612102	85612359	25487	5,6,4	10,6,4	0,1,7	14,10,5	128	73	0.0458922	0.770715	0.222,0.363,0.363	0.0,0.054,0.444	0.15	15	15
12927	ENSG00000152256	PDK1	2	+	172595813	172596023	172595828	172596023	172592934	172593048	12927	22,21,13	96,86,110	9,15,6	78,83,89	88	73	0.0461799	0.773666	0.16,0.168,0.089	0.087,0.13,0.053	0.049	4.9	4.9
21812	ENSG00000124664	SPDEF	6	-	34539514	34539703	34539514	34539562	34540983	34541181	21812	37,54,50	210191189	66,33,32	307256182	214	73	0.0462463	0.773666	0.057,0.088,0.083	0.068,0.042,0.057	0.02	2	2
22611	ENSG00000179406	LINC00174	7	-	66400922	66401027	66400922	66400980	66401194	66401338	22611	8,12,10	4,0,1	16,8,6	2,6,6	120	73	0.0463156	0.773666	0.549,1.0,0.859	0.83,0.448,0.378	0.251	25.1	25.1
23389	ENSG00000125746	EML2	19	-	45616764	45616896	45616764	45616853	45619059	45619191	23389	1,5,3	0,0,0	7,4,3	1,1,2	116	73	0.0462428	0.773666	1.0,1.0,1.0	0.815,0.716,0.486	0.328	32.8	32.8
29868	ENSG00000215910	C1orf167	1	+	11788148	11788378	11788242	11788378	11787872	11788047	29868	9,18,28	0,1,0	42,25,29	2,1,1	167	73	0.0462983	0.773666	1.0,0.887,1.0	0.902,0.916,0.927	0.047	4.7	4.7
30051	ENSG00000131844	MCCC2	5	+	71643770	71643895	71643818	71643895	71635125	71635246	30051	45,18,30	3,2,1	26,24,19	0,8,5	121	73	0.0462324	0.773666	0.9,0.844,0.948	1.0,0.644,0.696	0.117	11.7	11.7
7417	ENSG00000054967	RELT	11	+	73393812	73393917	73393836	73393917	73392210	73392468	7417	2,5,2	3,3,9	1,2,1	8,6,6	97	73	0.0462886	0.773666	0.334,0.556,0.143	0.086,0.201,0.111	0.212	21.2	21.2
26054	ENSG00000132423	COQ3	6	-	99371427	99371627	99371427	99371587	99375939	99376182	26054	5,7,8	35,30,27	10,17,16	41,25,43	113	73	0.0464294	0.774537	0.084,0.131,0.161	0.136,0.305,0.194	-0.086	-8.6	8.6
27369	ENSG00000111679	PTPN6	12	+	6952016	6952177	6952112	6952177	6951608	6951731	27369	56,85,67	4,1,0	76,55,59	6,5,0	169	73	0.0464191	0.774537	0.858,0.973,1.0	0.845,0.826,1.0	0.053	5.3	5.3
5685	ENSG00000100395	L3MBTL2	22	+	41213850	41214026	41213892	41214026	41209695	41209933	5685	7,3,4	32,44,40	9,8,4	31,24,28	115	73	0.0464553	0.774537	0.122,0.041,0.06	0.156,0.175,0.083	-0.064	-6.4	6.4
24170	ENSG00000163798	SLC4A1AP	2	+	27685036	27685277	27685039	27685277	27682247	27682359	24170	91,97,61	6,3,0	61,70,45	1,0,0	76	73	0.0465289	0.775277	0.936,0.969,1.0	0.983,1.0,1.0	-0.026	-2.6	2.6
16427	ENSG00000169359	SLC33A1	3	-	155828181	155828391	155828181	155828377	155829687	155829903	16427	5,3,7	73,78,97	2,5,0	73,105,75	87	73	0.0467252	0.778059	0.054,0.031,0.057	0.022,0.038,0.0	0.027	2.7	2.7
17522	ENSG00000140829	DHX38	16	+	72097613	72097781	72097676	72097781	72096926	72097009	17522	2,1,5	51,60,47	5,4,7	46,48,51	136	73	0.046799	0.7788	0.021,0.009,0.054	0.055,0.043,0.069	-0.028	-2.8	2.8
7418	ENSG00000054967	RELT	11	+	73394225	73394317	73394235	73394317	73393836	73393917	7418	0,5,0	4,3,2	0,0,0	8,8,6	83	73	0.0468367	0.778938	0.0,0.594,0.0	0.0,0.0,0.0	0.198	19.8	19.8
13117	ENSG00000269237	CTD-2561J22.3	19	+	21405757	21405856	21405760	21405856	21405158	21405255	13117	3,1,2	0,0,0	0,4,1	1,4,0	76	73	0.0469144	0.778947	1.0,1.0,1.0	0.0,0.49,1.0	0.503	50.3	50.3
29408	ENSG00000130165	ELOF1	19	-	11555173	11555255	11555173	11555253	11559190	11559223	29408	0,1,0	7,4,6	3,2,0	10,13,9	75	73	0.0469438	0.778947	0.0,0.196,0.0	0.226,0.13,0.0	-0.053	-5.3	5.3
6411	ENSG00000135951	TSGA10	2	-	99109388	99109556	99109388	99109512	99110849	99110915	6411	2,4,6	0,5,1	3,1,1	4,2,1	117	73	0.0469546	0.778947	1.0,0.333,0.789	0.319,0.238,0.384	0.394	39.4	39.4
7260	ENSG00000132300	PTCD3	2	+	86110977	86111158	86111112	86111158	86108499	86108536	7260	6,11,7	125,114,96	6,4,2	102100120	208	73	0.0468866	0.778947	0.017,0.033,0.025	0.02,0.014,0.006	0.012	1.2	1.2
30347	ENSG00000181523	SGSH	17	-	80214614	80214783	80214614	80214765	80215032	80215138	30347	0,1,2	12,26,18	3,1,3	19,13,20	91	73	0.0470719	0.779919	0.0,0.03,0.082	0.112,0.058,0.107	-0.055	-5.5	5.5
7615	ENSG00000106617	PRKAG2	7	-	151595344	151595454	151595344	151595451	151632068	151632138	7615	5,6,16	8,6,4	15,12,11	6,2,2	76	73	0.0470652	0.779919	0.375,0.49,0.793	0.706,0.852,0.841	-0.247	-24.7	24.7
21183	ENSG00000108599	AKAP10	17	-	19909180	19909295	19909180	19909276	19909925	19909978	21183	2,10,7	54,51,56	10,11,14	49,63,54	92	73	0.047135	0.779964	0.029,0.135,0.09	0.139,0.122,0.171	-0.059	-5.9	5.9
28589	ENSG00000108219	TSPAN14	10	+	80507198	80507322	80507227	80507322	80504727	80504778	28589	10,5,4	68,79,92	11,17,5	90,81,60	102	73	0.0471628	0.779964	0.095,0.043,0.03	0.08,0.131,0.056	-0.033	-3.3	3.3
2969	ENSG00000123992	DNPEP	2	-	219385423	219385549	219385423	219385531	219385630	219385686	2969	2,3,4	63,64,81	8,7,3	77,50,72	91	73	0.0471481	0.779964	0.025,0.036,0.038	0.077,0.101,0.032	-0.037	-3.7	3.7
10556	ENSG00000072609	CHFR	12	-	132859184	132859249	132859184	132859227	132861466	132861634	10556	6,4,3	29,34,35	1,4,0	32,24,24	95	73	0.0475178	0.785346	0.137,0.083,0.062	0.023,0.114,0.0	0.048	4.8	4.8
13717	ENSG00000198231	DDX42	17	+	63805043	63805175	63805070	63805175	63800467	63800617	13717	20,14,18	110102114	14,12,13	112174106	100	73	0.0475518	0.785418	0.117,0.091,0.103	0.084,0.048,0.082	0.032	3.2	3.2
25814	ENSG00000187049	TMEM216	11	+	61397727	61397975	61397773	61397975	61393883	61393976	25814	1,2,2	8,7,4	0,0,0	7,3,4	119	73	0.047659	0.786699	0.071,0.149,0.235	0.0,0.0,0.0	0.152	15.2	15.2
21086	ENSG00000162402	USP24	1	-	55177966	55178132	55177966	55178129	55214789	55215113	21086	5,6,8	0,0,1	11,8,5	1,2,1	76	73	0.0477625	0.787918	1.0,1.0,0.885	0.914,0.793,0.828	0.117	11.7	11.7
30079	ENSG00000188735	TMEM120B	12	+	121775465	121775702	121775608	121775702	121775061	121775130	30079	5,5,2	34,39,20	18,8,5	51,42,36	216	73	0.0480006	0.791354	0.047,0.042,0.033	0.107,0.06,0.045	-0.03	-3	3
19145	ENSG00000114107	CEP70	3	-	138572858	138572984	138572858	138572914	138591853	138591956	19145	41,50,37	1,0,3	39,34,43	4,4,1	143	73	0.0480637	0.791902	0.954,1.0,0.863	0.833,0.813,0.956	0.072	7.2	7.2
7387	ENSG00000160688	FLAD1	1	+	154989559	154989707	154989579	154989707	154988104	154988849	7387	10,28,22	0,2,0	38,26,17	1,5,0	93	73	0.0481	0.792009	1.0,0.917,1.0	0.968,0.803,1.0	0.049	4.9	4.9
11408	ENSG00000223478	RP11-545E17.3	9	+	128730059	128730248	128730063	128730248	128724444	128724635	11408	6,1,0	6,10,8	4,5,2	10,0,4	77	73	0.0481965	0.792963	0.487,0.087,0.0	0.275,1.0,0.322	-0.341	-34.1	34.1
17331	ENSG00000102901	CENPT	16	-	67832011	67832136	67832011	67832108	67832227	67832315	17331	2,1,2	18,30,21	6,2,5	36,17,27	101	73	0.0482476	0.792963	0.074,0.024,0.064	0.108,0.078,0.118	-0.047	-4.7	4.7
17556	ENSG00000173821	RNF213	17	+	80369760	80369867	80369767	80369867	80369501	80369671	17556	1,2,2	48,48,42	4,7,0	34,52,29	80	73	0.048227	0.792963	0.019,0.037,0.042	0.097,0.109,0.0	-0.036	-3.6	3.6
7357	ENSG00000101246	ARFRP1	20	-	63700601	63700754	63700601	63700702	63701829	63701900	7357	2,2,2	56,19,36	6,9,5	86,58,48	125	73	0.0482793	0.792994	0.02,0.058,0.031	0.039,0.083,0.057	-0.023	-2.3	2.3
6637	ENSG00000024048	UBR2	6	+	42688212	42688386	42688215	42688386	42684793	42684871	6637	0,0,3	31,25,21	2,1,4	31,24,19	76	73	0.0484259	0.79491	0.0,0.0,0.121	0.058,0.038,0.168	-0.048	-4.8	4.8
13	ENSG00000143870	PDIA6	2	-	10791795	10791929	10791795	10791925	10793095	10793202	13	55,45,38	618535460	40,45,25	590609541	77	73	0.0485088	0.795779	0.078,0.074,0.073	0.06,0.065,0.042	0.019	1.9	1.9
27547	ENSG00000145979	TBC1D7	6	-	13326786	13326963	13326786	13326906	13328455	13328531	27547	26,16,15	13,13,16	15,6,6	15,13,11	130	73	0.0485744	0.796363	0.529,0.409,0.345	0.36,0.206,0.234	0.161	16.1	16.1
15622	ENSG00000112531	QKI	6	+	163563419	163563719	163563443	163563719	163561981	163562069	15622	9,11,12	0,2,2	20,27,19	3,9,4	97	73	0.0486602	0.796785	1.0,0.805,0.819	0.834,0.693,0.781	0.105	10.5	10.5
29062	ENSG00000185475	TMEM179B	11	+	62789101	62789210	62789125	62789210	62787414	62787527	29062	54,72,49	2,2,6	76,48,38	1,0,3	97	73	0.0486419	0.796785	0.953,0.964,0.86	0.983,1.0,0.905	-0.037	-3.7	3.7
30444	ENSG00000165792	METTL17	14	+	20996784	20997030	20996811	20997030	20996526	20996711	30444	72,57,40	2,1,2	56,55,44	6,3,2	100	73	0.0488635	0.799127	0.963,0.977,0.936	0.872,0.93,0.941	0.044	4.4	4.4
7717	ENSG00000215301	DDX3X	X	+	41339023	41339083	41339035	41339083	41337407	41337465	7717	23,38,32	262219229	30,46,49	236235216	85	73	0.0488377	0.799127	0.07,0.13,0.107	0.098,0.144,0.163	-0.033	-3.3	3.3
17855	ENSG00000186104	CYP2R1	11	-	14879113	14879443	14879113	14879207	14880135	14880768	17855	116,79,94	5,3,1	90105125	8,6,6	309	73	0.0489387	0.799589	0.846,0.862,0.957	0.727,0.805,0.831	0.101	10.1	10.1
17925	ENSG00000182628	SKA2	17	-	59112261	59112366	59112261	59112345	59119318	59119416	17925	19,13,13	140114125	13,5,6	110,128,95	94	73	0.0490122	0.799589	0.095,0.081,0.075	0.084,0.029,0.047	0.03	3	3
23357	ENSG00000167468	GPX4	19	+	1105129	1105280	1105185	1105280	1104007	1104127	23357	24,22,12	570686424	16,10,10	715512391	129	73	0.0489921	0.799589	0.023,0.018,0.016	0.013,0.011,0.014	0.006	0.6	0.6
26473	ENSG00000112308	C6orf62	6	-	24708776	24708941	24708776	24708911	24714317	24714440	26473	9,13,7	187178137	16,20,9	158174144	103	73	0.0489736	0.799589	0.033,0.049,0.035	0.067,0.075,0.042	-0.022	-2.2	2.2
6111	ENSG00000078618	NRD1	1	-	51803813	51803991	51803813	51803964	51805509	51805561	6111	9,9,14	187192185	6,17,19	150169129	100	73	0.0490707	0.800052	0.034,0.033,0.052	0.028,0.068,0.097	-0.025	-2.5	2.5
19633	ENSG00000116001	TIA1	2	-	70225327	70225568	70225327	70225393	70227734	70227822	19633	37,31,17	10,7,1	28,37,25	4,1,2	248	73	0.0491119	0.800232	0.521,0.566,0.833	0.673,0.916,0.786	-0.152	-15.2	15.2
21980	ENSG00000013810	TACC3	4	+	1723701	1723870	1723727	1723870	1723420	1723583	21980	7,7,6	64,73,66	4,6,0	72,75,56	99	73	0.0491524	0.8004	0.075,0.066,0.063	0.039,0.056,0.0	0.036	3.6	3.6
2363	ENSG00000167930	FAM234A	16	+	259968	260160	259995	260160	259482	259599	2363	82,56,57	2,4,9	99,90,82	3,2,4	100	73	0.0491877	0.800483	0.968,0.911,0.822	0.96,0.97,0.937	-0.055	-5.5	5.5
24968	ENSG00000070423	RNF126	19	-	648881	649052	648881	648975	649678	649748	24968	16,11,17	31,52,34	13,12,8	64,43,43	150	73	0.0494054	0.803042	0.201,0.093,0.196	0.09,0.12,0.083	0.066	6.6	6.6
25435	ENSG00000198901	PRC1	15	-	90980883	90981113	90980883	90981033	90981498	90981669	25435	15,12,10	64,61,75	9,18,12	137114109	153	73	0.0493821	0.803042	0.101,0.086,0.06	0.03,0.07,0.05	0.032	3.2	3.2
13856	ENSG00000163939	PBRM1	3	-	52587352	52587510	52587352	52587435	52589069	52589255	13856	77,98,73	2,4,1	83,103,86	5,5,6	148	73	0.0494426	0.803154	0.95,0.924,0.973	0.891,0.91,0.876	0.057	5.7	5.7
28956	ENSG00000119688	ABCD4	14	-	74293153	74293279	74293153	74293248	74295147	74295198	28956	2,7,2	37,24,30	2,2,1	33,31,45	104	73	0.0495143	0.803336	0.037,0.17,0.045	0.041,0.043,0.015	0.051	5.1	5.1
6578	ENSG00000077097	TOP2B	3	-	25632692	25632819	25632692	25632794	25633840	25634014	6578	4,1,4	48,61,58	0,1,2	45,70,49	98	73	0.0494908	0.803336	0.058,0.012,0.049	0.0,0.011,0.03	0.026	2.6	2.6
12596	ENSG00000130695	CEP85	1	+	26270985	26271107	26271013	26271107	26269459	26269614	12596	3,0,0	15,20,20	3,3,1	17,22,17	101	73	0.0497897	0.803551	0.126,0.0,0.0	0.113,0.09,0.041	-0.039	-3.9	3.9
17573	ENSG00000157800	SLC37A3	7	-	140352061	140352181	140352061	140352146	140355667	140355764	17573	3,9,10	33,54,40	8,8,4	88,90,54	108	73	0.0497385	0.803551	0.058,0.101,0.145	0.058,0.057,0.048	0.047	4.7	4.7
20019	ENSG00000105426	PTPRS	19	-	5218786	5218964	5218786	5218798	5219309	5219467	20019	11,6,13	22,10,16	4,5,6	17,16,14	239	73	0.049635	0.803551	0.132,0.155,0.199	0.067,0.087,0.116	0.072	7.2	7.2
21719	ENSG00000166801	FAM111A	11	+	59148796	59148953	59148843	59148953	59144808	59144896	21719	16,12,19	1,0,0	11,16,14	1,1,1	120	73	0.049692	0.803551	0.907,1.0,1.0	0.87,0.907,0.895	0.078	7.8	7.8
21923	ENSG00000168778	TCTN2	12	+	123673614	123673810	123673617	123673810	123672055	123672132	21923	5,4,3	8,2,4	6,12,3	4,4,0	76	73	0.049744	0.803551	0.375,0.658,0.419	0.59,0.742,1.0	-0.293	-29.3	29.3
23302	ENSG00000099814	CEP170B	14	+	104889514	104889758	104889619	104889758	104886274	104887978	23302	51,68,65	1,0,0	81,48,39	2,1,2	178	73	0.0498	0.803551	0.954,1.0,1.0	0.943,0.952,0.889	0.057	5.7	5.7
27445	ENSG00000143847	PPFIA4	1	+	203056374	203056501	203056451	203056501	203056119	203056155	27445	4,7,7	3,1,2	4,3,7	4,9,3	150	73	0.0497775	0.803551	0.394,0.773,0.63	0.327,0.14,0.532	0.266	26.6	26.6
29923	ENSG00000117523	PRRC2C	1	+	171517585	171517814	171517590	171517814	171515733	171515859	29923	11,6,12	56,80,81	4,3,8	67,80,59	78	73	0.049604	0.803551	0.155,0.066,0.122	0.053,0.034,0.113	0.048	4.8	4.8
7305	ENSG00000007202	KIAA0100	17	-	28643163	28643332	28643163	28643311	28643609	28643659	7305	11,11,8	167178163	2,6,5	133128132	94	73	0.0495771	0.803551	0.049,0.046,0.037	0.012,0.035,0.029	0.019	1.9	1.9
3291	ENSG00000138382	METTL5	2	-	169812456	169812524	169812456	169812506	169815476	169815528	3291	4,7,3	185112142	4,0,0	145155154	91	73	0.0498306	0.803557	0.017,0.048,0.017	0.022,0.0,0.0	0.02	2	2
10181	ENSG00000175893	ZDHHC21	9	-	14677297	14677500	14677297	14677404	14680032	14680162	10181	8,2,5	3,4,1	2,4,0	1,8,2	169	73	0.0499143	0.804417	0.535,0.178,0.684	0.463,0.178,0.0	0.252	25.2	25.2
19620	ENSG00000131653	TRAF7	16	+	2165856	2165936	2165878	2165936	2163882	2164001	19620	17,8,8	49,52,51	10,6,5	68,55,52	95	73	0.0500712	0.806456	0.21,0.106,0.108	0.102,0.077,0.069	0.059	5.9	5.9
15635	ENSG00000068903	SIRT2	19	-	38893818	38893971	38893818	38893867	38898378	38898425	15635	19,6,11	3,6,7	8,6,10	14,10,7	177	73	0.0501497	0.806529	0.723,0.292,0.393	0.191,0.198,0.371	0.216	21.6	21.6
21022	ENSG00000178234	GALNT11	7	+	152108037	152108287	152108040	152108287	152105244	152105370	21022	65,96,56	0,1,3	88,86,50	3,1,6	76	73	0.050112	0.806529	1.0,0.989,0.947	0.966,0.988,0.889	0.031	3.1	3.1
25686	ENSG00000114120	SLC25A36	3	+	140970900	140970992	140970926	140970992	140966933	140967036	25686	4,0,2	5,9,17	2,8,5	4,16,10	99	73	0.0501672	0.806529	0.371,0.0,0.08	0.269,0.269,0.269	-0.119	-11.9	11.9
9779	ENSG00000076864	RAP1GAP	1	-	21597960	21598064	21597960	21598040	21598399	21598502	9779	12,14,10	9,2,3	10,21,12	3,2,1	97	73	0.0501973	0.806529	0.501,0.84,0.715	0.715,0.888,0.9	-0.149	-14.9	14.9
17174	ENSG00000110330	BIRC2	11	+	102377826	102377898	102377856	102377898	102377495	102377750	17174	11,2,5	41,22,28	4,1,6	35,44,40	103	73	0.0502855	0.807071	0.16,0.061,0.112	0.075,0.016,0.096	0.049	4.9	4.9
24970	ENSG00000122644	ARL4A	7	+	12688165	12689176	12688168	12689176	12686907	12687043	24970	7,14,6	2,1,2	13,11,23	11,6,3	76	73	0.0502918	0.807071	0.771,0.931,0.742	0.532,0.638,0.88	0.131	13.1	13.1
1447	ENSG00000072849	DERL2	17	-	5485150	5485216	5485150	5485213	5486068	5486148	1447	52,37,33	3,0,5	35,37,49	1,0,2	76	73	0.0504061	0.807543	0.943,1.0,0.864	0.971,1.0,0.959	-0.041	-4.1	4.1
18571	ENSG00000134644	PUM1	1	-	30980061	30980166	30980061	30980163	30981311	30981405	18571	7,16,13	11,20,10	23,15,19	19,8,6	76	73	0.0504134	0.807543	0.379,0.435,0.555	0.538,0.643,0.753	-0.188	-18.8	18.8
29082	ENSG00000145833	DDX46	5	+	134777381	134777624	134777573	134777624	134773784	134773861	29082	19,17,13	297253205	6,7,8	175184166	265	73	0.05039	0.807543	0.017,0.018,0.017	0.009,0.01,0.013	0.007	0.7	0.7
5609	ENSG00000242802	AP5Z1	7	+	4790213	4790591	4790458	4790591	4789831	4789929	5609	13,10,6	6,4,1	7,7,6	11,4,5	318	73	0.0504429	0.807543	0.332,0.365,0.579	0.127,0.287,0.216	0.215	21.5	21.5
19521	ENSG00000069275	NUCKS1	1	-	205727699	205727824	205727699	205727805	205729571	205729615	19521	43,24,36	451372372	32,18,17	369357371	92	73	0.0504954	0.807896	0.07,0.049,0.071	0.064,0.038,0.035	0.018	1.8	1.8
26361	ENSG00000120253	NUP43	6	-	149728378	149728560	149728378	149728478	149731612	149731735	26361	3,13,12	0,2,2	10,4,11	4,1,4	155	73	0.0505703	0.808608	1.0,0.754,0.739	0.541,0.653,0.564	0.245	24.5	24.5
13781	ENSG00000176974	SHMT1	17	-	18352995	18353161	18352995	18353087	18353671	18353817	13781	2,3,3	0,0,0	3,0,1	0,3,0	147	73	0.0507512	0.81101	1.0,1.0,1.0	1.0,0.0,1.0	0.333	33.3	33.3
5145	ENSG00000204628	GNB2L1	5	-	181240215	181240345	181240215	181240327	181241491	181241639	5145	5,7,6	1,1,3	4,5,5	7,1,5	91	73	0.0507855	0.811071	0.8,0.849,0.616	0.314,0.8,0.445	0.235	23.5	23.5
15594	ENSG00000151923	TIAL1	10	-	119582458	119582608	119582458	119582557	119588151	119588248	15594	80,78,71	77,67,70	55,71,62	84,73,83	124	73	0.0509723	0.813564	0.38,0.407,0.374	0.278,0.364,0.305	0.071	7.1	7.1
6017	ENSG00000143952	VPS54	2	-	63981645	63981887	63981645	63981690	63983863	63984019	6017	116,85,99	4,0,0	96100106	3,3,3	270	73	0.0510296	0.81399	0.887,1.0,1.0	0.896,0.9,0.905	0.062	6.2	6.2
12210	ENSG00000198826	ARHGAP11A	15	+	32632978	32633108	32633062	32633108	32629594	32629762	12210	124,109,99	0,3,1	84136145	2,3,5	157	73	0.0512076	0.816338	1.0,0.944,0.979	0.951,0.955,0.931	0.029	2.9	2.9
23319	ENSG00000100239	PPP6R2	22	+	50437502	50437603	50437505	50437603	50436366	50436452	23319	0,1,4	4,11,5	0,0,2	10,4,7	76	73	0.0512625	0.816723	0.0,0.08,0.435	0.0,0.0,0.215	0.1	10	10
18666	ENSG00000175029	CTBP2	10	-	124997963	124998191	124997963	124998170	125002959	125003104	18666	17,7,11	91,75,101	37,16,17	146,119,83	94	73	0.0513819	0.818134	0.127,0.068,0.078	0.164,0.095,0.137	-0.041	-4.1	4.1
932	ENSG00000279516	FAM230C	13	+	18222433	18222581	18222494	18222581	18219525	18219550	932	3,10,6	1,4,6	7,9,1	7,11,9	134	73	0.0514631	0.818935	0.62,0.577,0.353	0.353,0.308,0.057	0.277	27.7	27.7
10198	ENSG00000133619	KRBA1	7	+	149721379	149721535	149721382	149721535	149720834	149720990	10198	4,1,2	6,3,4	6,4,4	3,1,5	76	73	0.0515385	0.819153	0.39,0.243,0.324	0.658,0.793,0.435	-0.31	-31	31
9747	ENSG00000105701	FKBP8	19	-	18532663	18532814	18532663	18532795	18533269	18533347	9747	69,42,53	512449399	68,48,20	651454377	92	73	0.0515167	0.819153	0.097,0.069,0.095	0.077,0.077,0.04	0.022	2.2	2.2
14367	ENSG00000116922	C1orf109	1	-	37683318	37683476	37683318	37683441	37686272	37686452	14367	0,1,2	7,11,6	3,1,3	13,8,8	108	73	0.0517818	0.82185	0.0,0.058,0.184	0.135,0.078,0.202	-0.058	-5.8	5.8
6015	ENSG00000143952	VPS54	2	-	63981645	63981845	63981645	63981690	63983863	63984019	6015	93,66,69	4,0,0	72,75,84	3,3,3	228	73	0.0518011	0.82185	0.882,1.0,1.0	0.885,0.889,0.9	0.069	6.9	6.9
9760	ENSG00000131697	NPHP4	1	-	5865101	5865215	5865101	5865110	5866372	5866458	9760	6,8,5	0,1,0	5,7,9	1,3,0	178	73	0.0517598	0.82185	1.0,0.766,1.0	0.672,0.489,1.0	0.202	20.2	20.2
27084	ENSG00000131966	ACTR10	14	+	58223600	58223701	58223621	58223701	58219693	58219729	27084	20,10,12	78,68,51	10,7,11	65,79,76	94	73	0.0518366	0.821923	0.166,0.102,0.154	0.107,0.064,0.101	0.05	5	5
8821	ENSG00000121716	PILRB	7	+	100356393	100356883	100356749	100356883	100355142	100355240	8821	66,91,93	47,53,48	81,72,69	76,68,40	429	73	0.051921	0.82277	0.193,0.226,0.248	0.154,0.153,0.227	0.044	4.4	4.4
10785	ENSG00000096063	SRPK1	6	-	35872562	35872776	35872562	35872728	35874232	35874339	10785	8,18,14	90,100,97	9,12,6	87120118	121	73	0.0519569	0.822848	0.051,0.098,0.08	0.059,0.057,0.03	0.028	2.8	2.8
11082	ENSG00000197070	ARRDC1	9	+	137613412	137613510	137613459	137613510	137612895	137613006	11082	44,34,23	85,90,79	48,19,16	117,89,95	120	73	0.052012	0.823229	0.239,0.187,0.15	0.2,0.115,0.093	0.056	5.6	5.6
30443	ENSG00000165792	METTL17	14	+	20996769	20997005	20996784	20997005	20996526	20996711	30443	5,9,3	51,38,22	9,19,3	32,36,28	88	73	0.0521709	0.825252	0.075,0.164,0.102	0.189,0.305,0.082	-0.078	-7.8	7.8
1081	ENSG00000011243	AKAP8L	19	-	15397149	15397320	15397149	15397280	15397519	15397625	1081	8,6,3	57,81,46	4,3,0	57,58,39	113	73	0.0522347	0.825769	0.083,0.046,0.04	0.043,0.032,0.0	0.031	3.1	3.1
8934	ENSG00000174567	GOLT1A	1	-	204199199	204199390	204199199	204199258	204201632	204201701	8934	8,6,7	65,48,42	1,8,1	58,46,41	205	73	0.0524514	0.828701	0.042,0.043,0.056	0.006,0.058,0.009	0.023	2.3	2.3
1750	ENSG00000169180	XPO6	16	-	28177219	28177362	28177219	28177332	28180940	28181031	1750	11,4,4	50,82,73	3,1,6	61,80,73	103	73	0.0525164	0.829134	0.135,0.033,0.037	0.034,0.009,0.055	0.036	3.6	3.6
26539	ENSG00000108344	PSMD3	17	+	39997146	39997380	39997329	39997380	39996245	39996338	26539	74,79,50	314255243	63,54,21	287220216	256	73	0.0525413	0.829134	0.063,0.081,0.055	0.059,0.065,0.027	0.016	1.6	1.6
14900	ENSG00000135632	SMYD5	2	+	73220050	73220190	73220069	73220190	73218860	73218969	14900	10,16,19	1,3,1	17,16,15	2,0,0	92	73	0.0525824	0.82929	0.888,0.809,0.938	0.871,1.0,1.0	-0.079	-7.9	7.9
10482	ENSG00000151276	MAGI1	3	-	65470282	65470487	65470282	65470484	65478591	65478798	10482	0,4,0	7,15,14	5,4,0	10,13,12	76	73	0.0526687	0.829539	0.0,0.204,0.0	0.324,0.228,0.0	-0.116	-11.6	11.6
11178	ENSG00000142606	MMEL1	1	-	2591556	2591725	2591556	2591633	2591931	2592027	11178	16,12,14	23,25,23	12,3,3	29,14,11	165	73	0.0528552	0.829539	0.235,0.175,0.212	0.155,0.087,0.108	0.091	9.1	9.1
13408	ENSG00000175467	SART1	11	+	65964005	65964131	65964073	65964131	65961728	65962093	13408	1,9,6	35,37,44	3,4,1	53,43,32	141	73	0.0529392	0.829539	0.015,0.112,0.066	0.028,0.046,0.016	0.034	3.4	3.4
13532	ENSG00000126934	MAP2K2	19	-	4099408	4099462	4099408	4099414	4101018	4101157	13532	3,2,5	135,134,82	13,5,3	154,98,122	121	73	0.0527429	0.829539	0.013,0.009,0.035	0.048,0.03,0.015	-0.012	-1.2	1.2
1666	ENSG00000183735	TBK1	12	+	64495680	64495775	64495698	64495775	64495482	64495604	1666	29,27,21	95,85,113	15,23,11	81,109,88	91	73	0.0528232	0.829539	0.197,0.203,0.13	0.129,0.145,0.091	0.055	5.5	5.5
21676	ENSG00000179818	PCBP1-AS1	2	-	70050139	70050268	70050139	70050252	70051202	70051305	21676	2,2,1	11,8,1	2,3,5	4,5,4	89	73	0.0529027	0.829539	0.13,0.17,0.451	0.291,0.33,0.506	-0.125	-12.5	12.5
2439	ENSG00000251595	ABCA11P	4	-	467616	467721	467616	467681	472574	472701	2439	1,2,2	0,0,4	0,3,1	4,0,1	113	73	0.052942	0.829539	1.0,1.0,0.244	0.0,1.0,0.392	0.284	28.4	28.4
27054	ENSG00000146909	NOM1	7	+	156952470	156952598	156952473	156952598	156949722	156950724	27054	5,8,3	50,56,50	2,4,1	39,47,57	76	73	0.0529348	0.829539	0.088,0.121,0.054	0.047,0.076,0.017	0.041	4.1	4.1
30401	ENSG00000062598	ELMO2	20	-	46387337	46387437	46387337	46387431	46389038	46389220	30401	28,27,27	7,1,1	39,39,31	3,0,1	79	73	0.0527409	0.829539	0.787,0.961,0.961	0.923,1.0,0.966	-0.06	-6	6
6199	ENSG00000022840	RNF10	12	+	120563331	120563623	120563346	120563623	120562944	120563070	6199	82,67,70	217207203	88,63,65	282274249	88	73	0.0528576	0.829539	0.239,0.212,0.222	0.206,0.16,0.178	0.043	4.3	4.3
7834	ENSG00000117859	OSBPL9	1	+	51760665	51760780	51760689	51760780	51756319	51756358	7834	4,5,6	9,16,13	2,3,6	25,19,22	97	73	0.0528264	0.829539	0.251,0.19,0.258	0.057,0.106,0.17	0.122	12.2	12.2
15486	ENSG00000161265	U2AF1L4	19	-	35743154	35743208	35743154	35743205	35743295	35743345	15486	1,1,4	0,2,3	1,2,0	2,3,1	76	73	0.0530088	0.830096	1.0,0.324,0.562	0.324,0.39,0.0	0.391	39.1	39.1
28226	ENSG00000159208	CIART	1	+	150283207	150283633	150283461	150283633	150282542	150282618	28226	7,8,12	12,11,11	17,19,13	14,5,11	327	73	0.053252	0.833412	0.115,0.14,0.196	0.213,0.459,0.209	-0.143	-14.3	14.3
18948	ENSG00000112787	FBRSL1	12	+	132581312	132581516	132581438	132581516	132576798	132576931	18948	25,23,14	39,54,26	17,13,12	57,46,26	199	73	0.0533211	0.833511	0.19,0.135,0.165	0.099,0.094,0.145	0.051	5.1	5.1
19603	ENSG00000130653	PNPLA7	9	-	137464339	137464504	137464339	137464456	137467316	137467473	19603	3,0,0	6,7,10	1,3,3	11,6,9	121	73	0.053296	0.833511	0.232,0.0,0.0	0.052,0.232,0.167	-0.073	-7.3	7.3
7762	ENSG00000205352	PRR13	12	+	53443390	53443773	53443486	53443773	53442694	53442733	7762	326380356	3,0,2	461348265	6,4,3	169	73	0.0534039	0.834315	0.979,1.0,0.987	0.971,0.974,0.974	0.016	1.6	1.6
16167	ENSG00000121067	SPOP	17	-	49607873	49607938	49607873	49607929	49611279	49611457	16167	10,5,1	72,81,67	2,5,0	72,69,58	82	73	0.0535439	0.835398	0.11,0.052,0.013	0.024,0.061,0.0	0.03	3	3
213	ENSG00000138031	ADCY3	2	-	24841258	24841401	24841258	24841386	24841555	24841667	213	3,1,1	14,12,9	0,0,1	11,9,17	88	73	0.0535677	0.835398	0.151,0.065,0.084	0.0,0.0,0.047	0.084	8.4	8.4
6019	ENSG00000143952	VPS54	2	-	63981645	63981851	63981645	63981690	63983863	63984019	6019	108,76,76	4,0,0	82,90,94	3,3,3	234	73	0.0535268	0.835398	0.894,1.0,1.0	0.895,0.903,0.907	0.063	6.3	6.3
16522	ENSG00000198000	NOL8	9	-	92299889	92300810	92299889	92300016	92301550	92301822	16522	18,20,15	34,20,18	21,32,24	21,32,11	867	73	0.0536255	0.835808	0.043,0.078,0.066	0.078,0.078,0.155	-0.041	-4.1	4.1
11700	ENSG00000048162	NOP16	5	-	176384207	176384283	176384207	176384254	176385220	176385327	11700	198129127	2,4,6	148141127	2,0,3	102	73	0.0537103	0.836639	0.986,0.958,0.938	0.981,1.0,0.968	-0.022	-2.2	2.2
16937	ENSG00000168291	PDHB	3	-	58429707	58429941	58429707	58429799	58430127	58430238	16937	46,58,54	253246226	43,43,42	294227269	215	73	0.0538431	0.838216	0.058,0.074,0.075	0.047,0.06,0.05	0.017	1.7	1.7
11701	ENSG00000048162	NOP16	5	-	176384100	176384286	176384100	176384254	176385220	176385327	11701	159118118	2,4,6	133121108	2,0,3	105	73	0.053918	0.83889	0.982,0.954,0.932	0.979,1.0,0.962	-0.024	-2.4	2.4
14846	ENSG00000280081	MGC39584	21	-	9808714	9808911	9808714	9808765	9809066	9809181	14846	3,9,9	0,1,0	3,12,5	4,0,0	219	73	0.0540592	0.840594	1.0,0.75,1.0	0.2,1.0,1.0	0.183	18.3	18.3
14842	ENSG00000280081	MGC39584	21	-	9808714	9808924	9808714	9808765	9809066	9809181	14842	3,13,10	0,1,0	4,14,6	4,0,0	232	73	0.0542476	0.843029	1.0,0.804,1.0	0.239,1.0,1.0	0.188	18.8	18.8
5953	ENSG00000168090	COPS6	7	+	100091400	100091520	100091419	100091520	100091237	100091330	5953	46,34,35	425412358	44,63,42	398391363	92	73	0.0542938	0.843253	0.079,0.061,0.072	0.081,0.113,0.084	-0.022	-2.2	2.2
11240	ENSG00000127838	PNKD	2	+	218344454	218344570	218344490	218344570	218341980	218342144	11240	41,44,41	0,0,0	59,39,49	3,2,1	109	73	0.0543646	0.843413	1.0,1.0,1.0	0.929,0.929,0.97	0.057	5.7	5.7
19214	ENSG00000122435	TRMT13	1	+	100140851	100141019	100140966	100141019	100140407	100140514	19214	76,70,58	1,1,2	65,103,96	4,4,3	188	73	0.0543676	0.843413	0.967,0.965,0.918	0.863,0.909,0.926	0.051	5.1	5.1
26814	ENSG00000103707	MTFMT	15	-	65004853	65004959	65004853	65004936	65006112	65006191	26814	2,1,5	88,90,78	8,3,3	72,67,61	96	73	0.0544379	0.84401	0.017,0.008,0.046	0.078,0.033,0.036	-0.025	-2.5	2.5
13944	ENSG00000149428	HYOU1	11	-	119049017	119049370	119049017	119049203	119049555	119049635	13944	3,9,2	182169161	16,12,9	239216211	240	73	0.0546969	0.846924	0.005,0.016,0.004	0.02,0.017,0.013	-0.008	-0.8	0.8
21035	ENSG00000115361	ACADL	2	-	210216346	210216511	210216346	210216491	210217964	210218102	21035	200159147	3,2,4	130144113	3,6,6	93	73	0.0547296	0.846924	0.981,0.984,0.966	0.971,0.95,0.937	0.024	2.4	2.4
2553	ENSG00000148362	C9orf142	9	+	136993028	136993243	136993120	136993243	136992928	136992974	2553	80,86,67	1,0,0	155,80,72	3,2,2	165	73	0.054681	0.846924	0.973,1.0,1.0	0.958,0.947,0.941	0.042	4.2	4.2
27907	ENSG00000108591	DRG2	17	+	18101484	18101586	18101494	18101586	18100568	18100659	27907	8,9,14	2,1,3	11,15,9	2,0,1	83	73	0.0547535	0.846924	0.779,0.888,0.804	0.829,1.0,0.888	-0.082	-8.2	8.2
21303	ENSG00000002016	RAD52	12	-	916343	916535	916343	916483	916638	916820	21303	0,3,4	5,9,4	8,7,2	5,4,6	125	73	0.0548671	0.84771	0.0,0.163,0.369	0.483,0.505,0.163	-0.206	-20.6	20.6
28951	ENSG00000147140	NONO	X	+	71297360	71297571	71297376	71297571	71296850	71297047	28951	31,39,24	473564487	47,33,49	566527451	89	73	0.0548764	0.84771	0.051,0.054,0.039	0.064,0.049,0.082	-0.017	-1.7	1.7
554	ENSG00000187741	FANCA	16	-	89798990	89799098	89798990	89799079	89799165	89799232	554	0,3,4	5,3,6	0,3,0	4,4,1	92	73	0.054964	0.84771	0.0,0.442,0.346	0.0,0.373,0.0	0.138	13.8	13.8
6928	ENSG00000170899	GSTA4	6	-	52994156	52994401	52994156	52994261	52995248	52995378	6928	16,3,0	6,7,8	7,0,1	8,15,18	213	73	0.0549093	0.84771	0.478,0.128,0.0	0.231,0.0,0.019	0.119	11.9	11.9
7748	ENSG00000177311	ZBTB38	3	+	141438242	141438365	141438267	141438365	141403926	141404031	7748	2,4,2	0,0,4	2,4,3	2,2,3	98	73	0.0549371	0.84771	1.0,1.0,0.271	0.427,0.598,0.427	0.273	27.3	27.3
19758	ENSG00000198604	BAZ1A	14	-	34874491	34874666	34874491	34874662	34875137	34875647	19758	3,11,3	37,49,35	2,6,1	63,37,39	77	73	0.0550132	0.847977	0.071,0.175,0.075	0.029,0.133,0.024	0.045	4.5	4.5
15237	ENSG00000125826	RBCK1	20	+	428927	429094	428950	429094	428490	428589	15237	3,3,2	22,18,21	9,9,9	42,34,34	96	73	0.0551231	0.849177	0.094,0.112,0.068	0.14,0.168,0.168	-0.067	-6.7	6.7
23437	ENSG00000142632	ARHGEF19	1	-	16205537	16205667	16205537	16205567	16205930	16206083	23437	16,35,27	0,3,0	19,7,14	2,2,1	173	73	0.0552146	0.850093	1.0,0.831,1.0	0.8,0.596,0.855	0.193	19.3	19.3
10405	ENSG00000135373	EHF	11	+	34656907	34656970	34656910	34656970	34651736	34651805	10405	303343384	51,94,65	399439420	71,73,52	76	73	0.0553375	0.851217	0.851,0.778,0.85	0.844,0.852,0.886	-0.034	-3.4	3.4
23143	ENSG00000150967	ABCB9	12	-	122928999	122930180	122928999	122930171	122932191	122932328	23143	2,0,0	8,6,17	2,1,2	12,12,5	82	73	0.0553517	0.851217	0.182,0.0,0.0	0.129,0.069,0.263	-0.093	-9.3	9.3
2279	ENSG00000214753	HNRNPUL2	11	-	62716988	62717218	62716988	62717189	62720022	62720191	2279	7,12,23	448460382	11,13,32	382425322	102	73	0.0554271	0.85139	0.011,0.018,0.041	0.02,0.021,0.066	-0.012	-1.2	1.2
26688	ENSG00000242485	MRPL20	1	-	1402181	1402425	1402181	1402279	1405808	1407019	26688	24,30,30	0,1,0	22,25,33	1,1,1	219	73	0.0553969	0.85139	1.0,0.909,1.0	0.88,0.893,0.917	0.073	7.3	7.3
428	ENSG00000143924	EML4	2	+	42326044	42326252	42326153	42326252	42325466	42325554	428	0,2,2	29,15,39	0,7,2	18,32,22	182	73	0.0554636	0.851458	0.0,0.051,0.02	0.0,0.081,0.035	-0.015	-1.5	1.5
20468	ENSG00000116670	MAD2L2	1	-	11676045	11676215	11676045	11676140	11676847	11676948	20468	12,4,4	94,82,79	22,12,5	114,98,85	148	73	0.0557887	0.854408	0.059,0.023,0.024	0.087,0.057,0.028	-0.022	-2.2	2.2
22018	ENSG00000184840	TMED9	5	+	177594108	177594285	177594138	177594285	177593649	177593775	22018	51,42,48	349337323	58,51,26	491420373	103	73	0.0557839	0.854408	0.094,0.081,0.095	0.077,0.079,0.047	0.022	2.2	2.2
23145	ENSG00000150967	ABCB9	12	-	122949787	122949918	122949787	122949904	122950450	122950565	23145	8,16,19	1,4,0	17,11,5	0,0,0	87	73	0.0558088	0.854408	0.87,0.77,1.0	1.0,1.0,1.0	-0.12	-12	12
4242	ENSG00000188747	NOXA1	9	+	137434202	137434406	137434223	137434406	137433964	137434079	4242	3,5,4	4,5,0	3,1,0	4,1,2	94	73	0.0558055	0.854408	0.368,0.437,1.0	0.368,0.437,0.0	0.333	33.3	33.3
9189	ENSG00000153201	RANBP2	2	+	108729131	108729199	108729134	108729199	108719606	108719678	9189	36,24,30	7,3,3	28,34,29	0,2,4	76	73	0.0558167	0.854408	0.832,0.885,0.906	1.0,0.942,0.874	-0.064	-6.4	6.4
9644	ENSG00000144893	MED12L	3	+	151364978	151365206	151364981	151365206	151360473	151360605	9644	2,3,1	0,1,3	1,4,1	1,0,0	76	73	0.055855	0.8545	1.0,0.742,0.243	0.49,1.0,1.0	-0.168	-16.8	16.8
16623	ENSG00000173473	SMARCC1	3	-	47720665	47720735	47720665	47720732	47729024	47729094	16623	63,105,77	0,4,6	51,89,83	1,2,1	76	73	0.055981	0.855442	1.0,0.962,0.925	0.98,0.977,0.988	-0.019	-1.9	1.9
27967	ENSG00000168872	DDX19A	16	+	70365932	70366262	70366084	70366262	70365016	70365131	27967	12,8,12	58,64,49	8,3,3	44,39,49	225	73	0.055951	0.855442	0.063,0.039,0.074	0.056,0.024,0.019	0.026	2.6	2.6
11017	ENSG00000163374	YY1AP1	1	-	155672559	155672731	155672559	155672727	155675009	155675096	11017	62,102,75	5,4,0	63,73,68	2,1,0	77	73	0.056068	0.856129	0.922,0.96,1.0	0.968,0.986,1.0	-0.024	-2.4	2.4
14361	ENSG00000272980	RP11-517H2.6	6	+	167024781	167024894	167024784	167024894	167022409	167022635	14361	69,48,85	1,0,0	57,67,66	1,4,3	76	73	0.0560904	0.856129	0.985,1.0,1.0	0.982,0.941,0.955	0.036	3.6	3.6
15039	ENSG00000160193	WDR4	21	-	42862245	42862484	42862245	42862394	42863439	42863596	15039	6,3,1	14,25,26	2,0,2	16,23,27	163	73	0.056279	0.857068	0.161,0.051,0.017	0.053,0.0,0.032	0.048	4.8	4.8
19397	ENSG00000115694	STK25	2	-	241498742	241498833	241498742	241498784	241498988	241499146	19397	3,6,4	132124150	7,10,7	165134105	122	73	0.0563378	0.857068	0.013,0.028,0.016	0.025,0.043,0.038	-0.016	-1.6	1.6
27186	ENSG00000105185	PDCD5	19	+	32584954	32585009	32584957	32585009	32582194	32582232	27186	53,48,32	2,1,4	25,43,34	2,0,0	76	73	0.0563735	0.857068	0.962,0.979,0.885	0.923,1.0,1.0	-0.032	-3.2	3.2
28957	ENSG00000119688	ABCD4	14	-	74293153	74293310	74293153	74293248	74295147	74295198	28957	2,9,7	37,24,30	3,3,4	33,31,45	135	73	0.0561931	0.857068	0.028,0.169,0.112	0.047,0.05,0.046	0.055	5.5	5.5
30555	ENSG00000113119	TMCO6	5	+	140642494	140642671	140642585	140642671	140642314	140642419	30555	12,4,7	7,12,8	8,4,8	28,12,17	164	73	0.056378	0.857068	0.433,0.129,0.28	0.113,0.129,0.173	0.142	14.2	14.2
7040	ENSG00000008130	NADK	1	-	1752974	1753081	1752974	1753060	1753566	1753649	7040	9,3,8	99,83,77	16,18,11	151,113,95	94	73	0.0563248	0.857068	0.066,0.027,0.075	0.076,0.11,0.083	-0.034	-3.4	3.4
9609	ENSG00000148337	CIZ1	9	-	128179213	128179448	128179213	128179415	128180414	128180523	9609	3,1,4	38,50,41	5,5,7	48,46,40	106	73	0.0562526	0.857068	0.052,0.014,0.063	0.067,0.07,0.108	-0.039	-3.9	3.9
13658	ENSG00000026950	BTN3A1	6	+	26409893	26410032	26410005	26410032	26409532	26409733	13658	6,2,1	0,1,0	4,5,12	0,2,2	185	73	0.056553	0.858839	1.0,0.441,1.0	1.0,0.497,0.703	0.08	8	8
14351	ENSG00000110756	HPS5	11	-	18283794	18283956	18283794	18283901	18285345	18285459	14351	1,1,3	35,24,14	3,3,3	12,16,21	128	73	0.0565665	0.858839	0.016,0.023,0.109	0.125,0.097,0.075	-0.05	-5	5
22044	ENSG00000107223	EDF1	9	-	136862118	136862496	136862118	136862345	136862905	136862999	22044	279237209	851801684	341240200	857578628	224	73	0.0565915	0.858839	0.097,0.088,0.091	0.115,0.119,0.094	-0.017	-1.7	1.7
16121	ENSG00000143537	ADAM15	1	+	155055701	155055852	155055786	155055852	155054313	155054506	16121	1,10,2	1,8,3	8,8,7	5,1,2	158	73	0.0566389	0.859066	0.316,0.366,0.235	0.425,0.787,0.618	-0.304	-30.4	30.4
25555	ENSG00000133835	HSD17B4	5	+	119456299	119456368	119456314	119456368	119452537	119452633	25555	18,23,23	115,124,98	31,22,22	123,77,68	88	73	0.0566879	0.859318	0.115,0.133,0.163	0.173,0.192,0.212	-0.055	-5.5	5.5
10310	ENSG00000060339	CCAR1	10	+	68722329	68722577	68722454	68722577	68721213	68721282	10310	1,6,8	98,79,71	7,15,6	81,86,89	198	73	0.0568626	0.861475	0.004,0.027,0.04	0.031,0.06,0.024	-0.015	-1.5	1.5
30200	ENSG00000099282	TSPAN15	10	+	69498208	69498396	69498279	69498396	69495593	69495689	30200	13,17,22	97,93,86	23,26,11	178162152	144	73	0.0569358	0.861601	0.064,0.085,0.115	0.061,0.075,0.035	0.031	3.1	3.1
322	ENSG00000127564	PKMYT1	16	-	2973137	2973445	2973137	2973215	2973999	2974157	322	156103133	16,21,6	201,108,87	28,25,21	303	73	0.0569267	0.861601	0.701,0.542,0.842	0.634,0.51,0.5	0.147	14.7	14.7
593	ENSG00000137700	SLC37A4	11	-	119028240	119028443	119028240	119028426	119029221	119029564	593	6,10,6	53,74,51	10,5,2	93,88,85	90	73	0.0570862	0.863384	0.084,0.099,0.087	0.08,0.044,0.019	0.042	4.2	4.2
23106	ENSG00000120903	CHRNA2	8	-	27475212	27475424	27475212	27475363	27478823	27479214	23106	6,3,10	2,2,0	2,4,4	1,0,0	134	73	0.0571318	0.863447	0.62,0.45,1.0	0.521,1.0,1.0	-0.15	-15	15
5214	ENSG00000167751	KLK2	19	+	50877661	50877756	50877706	50877756	50876887	50877045	5214	32,23,19	1,3,2	55,35,41	2,1,0	118	73	0.0571554	0.863447	0.952,0.826,0.855	0.944,0.956,1.0	-0.089	-8.9	8.9
28121	ENSG00000164068	RNF123	3	+	49697044	49697222	49697142	49697222	49691424	49691509	28121	6,5,5	6,23,23	1,3,3	18,17,15	171	73	0.0572326	0.864121	0.299,0.085,0.085	0.023,0.07,0.079	0.099	9.9	9.9
1306	ENSG00000163930	BAP1	3	-	52406252	52406476	52406252	52406338	52406828	52406907	1306	44,42,36	1,0,0	46,41,30	1,4,0	211	73	0.0573801	0.8655	0.938,1.0,1.0	0.941,0.78,1.0	0.072	7.2	7.2
25236	ENSG00000109685	WHSC1	4	+	1951998	1952231	1952107	1952231	1951071	1951203	25236	5,4,2	37,32,31	2,2,1	29,35,42	182	73	0.0573891	0.8655	0.051,0.048,0.025	0.027,0.022,0.009	0.022	2.2	2.2
18339	ENSG00000110074	FOXRED1	11	+	126277070	126277175	126277073	126277175	126276393	126276523	18339	143,101,79	9,3,6	148,89,85	5,1,3	76	73	0.0574935	0.866581	0.939,0.97,0.927	0.966,0.988,0.965	-0.028	-2.8	2.8
17244	ENSG00000213593	TMX2	11	+	57737785	57738026	57737835	57738026	57737607	57737668	17244	4,6,6	4,12,12	5,4,5	3,5,0	123	73	0.0576288	0.867144	0.372,0.229,0.229	0.497,0.322,1.0	-0.33	-33	33
30024	ENSG00000132485	ZRANB2	1	-	71065718	71065752	71065718	71065748	71066775	71066934	30024	11,24,12	0,1,0	14,16,18	1,2,2	77	73	0.0575693	0.867144	1.0,0.958,1.0	0.93,0.884,0.895	0.083	8.3	8.3
8422	ENSG00000261611	AC010547.9	16	-	71478878	71479100	71478878	71479005	71482081	71482143	8422	9,1,2	0,1,0	4,0,4	0,2,1	168	73	0.0576242	0.867144	1.0,0.303,1.0	1.0,0.0,0.635	0.223	22.3	22.3
914	ENSG00000108175	ZMIZ1	10	+	79162052	79162133	79162055	79162133	79139681	79139777	914	27,39,35	1,3,0	42,29,32	1,5,4	76	73	0.0576967	0.867673	0.963,0.926,1.0	0.976,0.848,0.885	0.06	6	6
17442	ENSG00000009307	CSDE1	1	-	114732716	114732868	114732716	114732816	114733731	114733857	17442	95,80,80	869815718	61,81,67	771897834	125	73	0.0578067	0.868231	0.06,0.054,0.061	0.044,0.05,0.045	0.012	1.2	1.2
17828	ENSG00000198646	NCOA6	20	-	34727258	34727407	34727258	34727404	34732558	34732968	17828	82,65,50	4,4,3	47,57,44	0,1,3	76	73	0.0577911	0.868231	0.952,0.94,0.941	1.0,0.982,0.934	-0.028	-2.8	2.8
8403	ENSG00000163597	SNHG16	17	+	76563110	76563160	76563118	76563160	76561287	76561402	8403	7,4,4	7,8,4	7,6,7	2,5,3	81	73	0.0578319	0.868231	0.474,0.311,0.474	0.759,0.52,0.678	-0.233	-23.3	23.3
1421	ENSG00000169683	LRRC45	17	+	82025366	82025440	82025439	82025440	82024999	82025178	1421	25,27,24	4,0,1	21,35,22	1,0,0	146	73	0.0580172	0.869428	0.758,1.0,0.923	0.913,1.0,1.0	-0.077	-7.7	7.7
1807	ENSG00000112851	ERBB2IP	5	+	66076848	66076949	66076874	66076949	66076315	66076408	1807	10,4,5	91,92,87	3,3,1	61,67,63	99	73	0.0580973	0.869428	0.075,0.031,0.041	0.035,0.032,0.012	0.023	2.3	2.3
19216	ENSG00000122435	TRMT13	1	+	100140844	100141019	100140851	100141019	100140407	100140514	19216	1,8,8	13,16,14	8,3,0	15,39,23	80	73	0.0580487	0.869428	0.066,0.313,0.343	0.327,0.066,0.0	0.11	11	11
29612	ENSG00000131467	PSME3	17	+	42834313	42834376	42834343	42834376	42833436	42833673	29612	17,20,18	315291252	15,15,10	370290292	103	73	0.0581409	0.869428	0.037,0.046,0.048	0.028,0.035,0.024	0.015	1.5	1.5
5846	ENSG00000198863	RUNDC1	17	+	42990847	42991036	42990850	42991036	42990316	42990436	5846	5,2,0	42,43,50	8,6,5	56,80,58	76	73	0.0580744	0.869428	0.103,0.043,0.0	0.121,0.067,0.076	-0.039	-3.9	3.9
8411	ENSG00000145901	TNIP1	5	-	151032286	151032394	151032286	151032383	151033607	151033799	8411	8,2,2	32,25,16	2,3,2	38,29,40	84	73	0.0581286	0.869428	0.178,0.065,0.098	0.044,0.082,0.042	0.058	5.8	5.8
989	ENSG00000116521	SCAMP3	1	-	155258825	155258954	155258825	155258912	155260329	155260652	989	249226215	3,2,3	241188179	7,6,2	115	73	0.0580772	0.869428	0.981,0.986,0.978	0.956,0.952,0.983	0.018	1.8	1.8
10818	ENSG00000145734	BDP1	5	+	71466092	71466221	71466095	71466221	71464057	71464117	10818	2,1,0	60,52,52	3,3,2	38,82,47	76	73	0.0582042	0.869493	0.031,0.018,0.0	0.07,0.034,0.039	-0.031	-3.1	3.1
5981	ENSG00000008838	MED24	17	-	40033344	40033771	40033344	40033456	40034915	40034972	5981	16,19,15	3,6,4	18,13,8	7,10,5	388	73	0.0582108	0.869493	0.501,0.373,0.414	0.326,0.197,0.231	0.178	17.8	17.8
10483	ENSG00000151276	MAGI1	3	-	65375744	65375948	65375744	65375945	65379260	65379554	10483	4,4,5	8,4,4	6,8,6	3,1,5	76	73	0.0583472	0.87104	0.324,0.49,0.546	0.658,0.885,0.535	-0.239	-23.9	23.9
1189	ENSG00000197608	ZNF841	19	-	52076043	52076175	52076043	52076172	52076957	52077084	1189	1,3,1	16,11,8	0,0,0	10,7,5	76	73	0.0584702	0.872256	0.057,0.208,0.107	0.0,0.0,0.0	0.124	12.4	12.4
23366	ENSG00000123815	ADCK4	19	-	40705095	40705190	40705095	40705181	40705324	40705447	23366	14,14,10	26,13,21	11,9,17	61,43,22	82	73	0.0584944	0.872256	0.324,0.489,0.298	0.138,0.157,0.408	0.136	13.6	13.6
3618	ENSG00000008735	MAPK8IP2	22	+	50605540	50605734	50605561	50605734	50605367	50605443	3618	2,1,0	25,12,7	5,1,2	24,14,6	94	73	0.05864	0.873937	0.058,0.061,0.0	0.139,0.053,0.206	-0.093	-9.3	9.3
6904	ENSG00000112249	ASCC3	6	-	100805759	100805883	100805759	100805880	100848147	100848707	6904	17,6,9	61,60,74	6,3,6	42,73,50	76	73	0.0586938	0.874247	0.211,0.088,0.105	0.121,0.038,0.103	0.047	4.7	4.7
27371	ENSG00000111679	PTPN6	12	+	6951911	6952177	6952016	6952177	6951608	6951731	27371	63,43,45	0,1,0	37,28,40	2,2,1	178	73	0.0588091	0.875474	1.0,0.946,1.0	0.884,0.852,0.943	0.089	8.9	8.9
944	ENSG00000176444	CLK2	1	-	155268707	155268795	155268707	155268792	155269487	155269716	944	24,23,24	8,16,11	29,22,19	10,2,6	76	73	0.0588589	0.875724	0.742,0.58,0.677	0.736,0.914,0.753	-0.135	-13.5	13.5
10660	ENSG00000132849	INADL	1	+	62116494	62116679	62116531	62116679	62114089	62114246	10660	19,8,19	41,26,28	7,9,9	40,24,27	110	73	0.0589167	0.876093	0.235,0.17,0.31	0.104,0.199,0.181	0.077	7.7	7.7
28637	ENSG00000151498	ACAD8	11	+	134261606	134261890	134261737	134261890	134261274	134261372	28637	13,3,10	71,78,86	8,17,8	80,51,41	204	73	0.0590828	0.878072	0.061,0.014,0.04	0.035,0.107,0.065	-0.031	-3.1	3.1
10060	ENSG00000185340	GAS2L1	22	+	29311887	29312094	29311975	29312094	29310826	29310998	10060	47,44,50	6,3,3	92,62,54	17,7,8	161	73	0.059364	0.879297	0.78,0.869,0.883	0.71,0.801,0.754	0.089	8.9	8.9
11211	ENSG00000171219	CDC42BPG	11	-	64841812	64841904	64841812	64841900	64844409	64844569	11211	7,21,16	0,0,0	15,10,11	2,1,1	77	73	0.0593005	0.879297	1.0,1.0,1.0	0.877,0.905,0.912	0.102	10.2	10.2
14134	ENSG00000124541	RRP36	6	+	43027142	43027252	43027192	43027252	43026036	43026141	14134	47,45,41	6,0,0	40,61,51	0,1,0	123	73	0.0592082	0.879297	0.823,1.0,1.0	1.0,0.973,1.0	-0.05	-5	5
23946	ENSG00000165905	GYLTL1B	11	+	45928147	45928372	45928176	45928372	45927748	45928069	23946	6,2,6	33,34,37	4,3,2	82,37,33	102	73	0.0592978	0.879297	0.115,0.04,0.104	0.034,0.055,0.042	0.043	4.3	4.3
27589	ENSG00000258864	CTC-554D6.1	5	+	112867371	112867582	112867403	112867582	112864621	112864732	27589	43,30,24	244209193	45,41,50	242213215	105	73	0.0593485	0.879297	0.109,0.091,0.08	0.114,0.118,0.139	-0.03	-3	3
2975	ENSG00000159884	CCDC107	9	+	35660765	35660858	35660770	35660858	35660556	35660647	2975	3,5,8	1,1,1	8,7,4	6,1,1	78	73	0.0592342	0.879297	0.737,0.824,0.882	0.555,0.868,0.789	0.077	7.7	7.7
9135	ENSG00000006125	AP2B1	17	+	35593985	35594067	35594007	35594067	35587321	35587428	9135	5,6,10	49,59,67	10,15,12	54,62,66	95	73	0.0594235	0.879687	0.073,0.072,0.103	0.125,0.157,0.123	-0.052	-5.2	5.2
20990	ENSG00000102181	CD99L2	X	-	150814861	150814948	150814861	150814936	150816006	150816078	20990	0,3,0	34,46,41	0,5,1	25,15,15	85	73	0.0594679	0.879853	0.0,0.053,0.0	0.0,0.223,0.054	-0.075	-7.5	7.5
14701	ENSG00000066855	MTFR1	8	+	65669850	65670018	65669872	65670018	65644738	65644784	14701	0,4,3	130,94,61	4,7,3	97,78,88	95	73	0.0595425	0.880466	0.0,0.032,0.036	0.031,0.065,0.026	-0.018	-1.8	1.8
21204	ENSG00000198911	SREBF2	22	+	41877195	41877421	41877228	41877421	41875542	41875724	21204	11,17,13	109127131	12,5,13	169159110	106	73	0.0596815	0.881273	0.065,0.084,0.064	0.047,0.021,0.075	0.023	2.3	2.3
22106	ENSG00000145506	NKD2	5	+	1036140	1036384	1036256	1036384	1035410	1035473	22106	1,1,2	2,4,2	5,1,3	1,5,0	189	73	0.0596559	0.881273	0.162,0.088,0.279	0.659,0.072,1.0	-0.401	-40.1	40.1
3778	ENSG00000259848	AC097374.2	2	-	94873388	94873552	94873388	94873549	94881271	94881438	3778	3,0,0	2,1,1	3,3,2	3,7,2	76	73	0.0596967	0.881273	0.59,0.0,0.0	0.49,0.292,0.49	-0.227	-22.7	22.7
2828	ENSG00000114062	UBE3A	15	-	25407066	25407262	25407066	25407137	25409087	25409207	2828	35,46,45	1,2,1	20,28,25	0,1,0	198	73	0.0597746	0.881933	0.928,0.895,0.943	1.0,0.912,1.0	-0.049	-4.9	4.9
20702	ENSG00000160208	RRP1B	21	+	43673822	43673955	43673869	43673955	43672307	43672365	20702	1,4,6	63,52,64	2,2,0	42,46,49	120	73	0.0598238	0.882169	0.01,0.045,0.054	0.028,0.026,0.0	0.018	1.8	1.8
20963	ENSG00000123562	MORF4L2	X	-	103678500	103678620	103678500	103678600	103684680	103684729	20963	61,43,54	47,25,25	83,83,63	76,57,71	93	73	0.0599646	0.883754	0.505,0.574,0.629	0.462,0.533,0.411	0.101	10.1	10.1
10080	ENSG00000281844	FBF1	17	-	75921944	75922096	75921944	75922046	75923185	75923638	10080	2,2,1	2,2,4	2,0,1	4,8,6	123	73	0.0600987	0.884747	0.372,0.372,0.129	0.229,0.0,0.09	0.185	18.5	18.5
23987	ENSG00000077254	USP33	1	-	77740876	77740939	77740876	77740934	77741375	77741429	23987	69,55,73	3,4,1	51,93,73	2,0,1	78	73	0.0600738	0.884747	0.956,0.928,0.986	0.96,1.0,0.986	-0.025	-2.5	2.5
20593	ENSG00000258366	RTEL1	20	+	63662473	63662627	63662545	63662627	63661849	63661943	20593	6,3,2	11,17,14	1,2,2	17,23,8	145	73	0.0601484	0.884989	0.215,0.082,0.067	0.029,0.042,0.112	0.06	6	6
11794	ENSG00000160293	VAV2	9	-	133796428	133796569	133796428	133796524	133797709	133797809	11794	0,2,0	34,43,36	1,0,6	27,27,27	118	73	0.0605426	0.886764	0.0,0.028,0.0	0.022,0.0,0.121	-0.038	-3.8	3.8
13535	ENSG00000084072	PPIE	1	+	39745374	39745561	39745413	39745561	39743832	39743924	13535	223214198	1,11,9	223209181	7,12,15	112	73	0.0604891	0.886764	0.993,0.927,0.935	0.954,0.919,0.887	0.032	3.2	3.2
14331	ENSG00000157450	RNF111	15	+	59092512	59092640	59092536	59092640	59091058	59091154	14331	22,14,21	29,21,10	11,13,11	22,24,22	97	73	0.060529	0.886764	0.363,0.334,0.612	0.273,0.29,0.273	0.158	15.8	15.8
15119	ENSG00000114480	GBE1	3	-	81646391	81646504	81646391	81646482	81648855	81648991	15119	4,13,4	86,82,57	3,3,4	72,74,60	95	73	0.0605597	0.886764	0.035,0.109,0.051	0.031,0.03,0.049	0.028	2.8	2.8
2291	ENSG00000206418	RAB12	18	+	8636234	8636357	8636252	8636357	8635532	8635622	2291	2,8,4	90,101,72	1,3,3	101,87,95	91	73	0.0605883	0.886764	0.018,0.06,0.043	0.008,0.027,0.025	0.02	2	2
25775	ENSG00000116478	HDAC1	1	+	32327405	32327640	32327535	32327640	32326938	32327077	25775	38,52,30	208244228	30,48,29	328286217	203	73	0.0604177	0.886764	0.062,0.071,0.045	0.032,0.057,0.046	0.014	1.4	1.4
4139	ENSG00000214265	RP11-701H24.9	15	+	24974357	24974456	24974386	24974456	24967928	24968082	4139	369275256	11,17,14	375347304	4,14,12	102	73	0.060536	0.886764	0.96,0.92,0.929	0.985,0.947,0.948	-0.024	-2.4	2.4
4379	ENSG00000156976	EIF4A2	3	+	186787478	186787584	186787494	186787584	186787126	186787264	4379	29,17,27	400393343	20,8,13	344281303	89	73	0.0606032	0.886764	0.056,0.034,0.061	0.046,0.023,0.034	0.016	1.6	1.6
6942	ENSG00000107560	RAB11FIP2	10	-	118009081	118009242	118009081	118009225	118015064	118015110	6942	5,9,1	22,28,25	1,3,3	19,30,30	90	73	0.0604089	0.886764	0.156,0.207,0.031	0.041,0.075,0.075	0.068	6.8	6.8
9144	ENSG00000204427	ABHD16A	6	-	31687772	31687930	31687772	31687900	31688040	31688305	9144	4,1,1	59,58,43	7,3,2	63,42,37	103	73	0.0605253	0.886764	0.046,0.012,0.016	0.073,0.048,0.037	-0.028	-2.8	2.8
28091	ENSG00000111843	TMEM14C	6	+	10724489	10724650	10724575	10724650	10723108	10723241	28091	17,28,23	2,1,0	29,22,16	2,3,1	159	73	0.06067	0.886764	0.796,0.928,1.0	0.869,0.771,0.88	0.068	6.8	6.8
7661	ENSG00000100031	GGT1	22	+	24611074	24611245	24611077	24611245	24610360	24610531	7661	71,54,68	10,17,7	70,48,48	20,24,8	76	73	0.0606596	0.886764	0.872,0.753,0.903	0.771,0.658,0.852	0.082	8.2	8.2
23198	ENSG00000108561	C1QBP	17	-	5434872	5434975	5434872	5434966	5438122	5438273	23198	154,83,123	1024895922	102124154	851739850	82	73	0.0607382	0.887273	0.118,0.076,0.106	0.096,0.13,0.139	-0.022	-2.2	2.2
24043	ENSG00000085998	POMGNT1	1	-	46195810	46195942	46195810	46195924	46196011	46196077	24043	7,9,6	65,64,73	16,27,8	108,89,87	91	73	0.0608152	0.887602	0.08,0.101,0.062	0.106,0.196,0.069	-0.043	-4.3	4.3
29200	ENSG00000182196	ARL6IP4	12	+	122981570	122981879	122981594	122981879	122981128	122981266	29200	57,60,62	162164124	64,58,54	220174189	97	73	0.0608276	0.887602	0.209,0.216,0.273	0.18,0.201,0.177	0.047	4.7	4.7
22932	ENSG00000255152	MSH5-SAPCD1	6	+	31744177	31744303	31744189	31744303	31743903	31744025	22932	2,4,0	5,6,7	1,2,0	15,22,10	85	73	0.060893	0.887603	0.256,0.364,0.0	0.054,0.072,0.0	0.165	16.5	16.5
24680	ENSG00000255717	SNHG1	11	-	62853800	62854064	62853800	62853833	62854518	62854551	24680	138126107	15,4,3	159215166	5,7,3	304	73	0.060928	0.887603	0.688,0.883,0.895	0.884,0.881,0.93	-0.076	-7.6	7.6
7055	ENSG00000088035	ALG6	1	+	63414032	63414146	63414060	63414146	63411925	63412061	7055	3,3,1	29,28,23	3,9,1	23,22,14	101	73	0.06091	0.887603	0.07,0.072,0.03	0.086,0.228,0.049	-0.064	-6.4	6.4
17356	ENSG00000052344	PRSS8	16	-	31132681	31132953	31132681	31132845	31133225	31133388	17356	82,85,91	2,3,2	122,76,57	2,1,0	181	73	0.0610202	0.88801	0.943,0.92,0.948	0.961,0.968,1.0	-0.039	-3.9	3.9
3763	ENSG00000137221	TJAP1	6	+	43498927	43499100	43498977	43499100	43497880	43497977	3763	9,6,4	6,8,7	3,6,3	14,10,8	123	73	0.0610229	0.88801	0.471,0.308,0.253	0.113,0.263,0.182	0.158	15.8	15.8
14210	ENSG00000114735	HEMK1	3	+	50572076	50572208	50572114	50572208	50571709	50571801	14210	0,1,0	10,10,5	3,3,0	18,19,23	111	73	0.0610979	0.888615	0.0,0.062,0.0	0.099,0.094,0.0	-0.044	-4.4	4.4
12382	ENSG00000077150	NFKB2	10	+	102402251	102402524	102402254	102402524	102402024	102402159	12382	28,19,14	28,19,23	23,6,7	30,26,16	76	73	0.0612193	0.889893	0.49,0.49,0.369	0.424,0.181,0.296	0.149	14.9	14.9
10062	ENSG00000185340	GAS2L1	22	+	29311920	29312094	29311975	29312094	29310826	29310998	10062	29,23,34	6,3,3	61,34,30	17,7,8	128	73	0.0612713	0.890161	0.734,0.814,0.866	0.672,0.735,0.681	0.109	10.9	10.9
17572	ENSG00000157800	SLC37A3	7	-	140351272	140351969	140351272	140351451	140352061	140352146	17572	68,63,50	69,74,68	44,70,55	89,105,74	591	73	0.0613778	0.89122	0.109,0.095,0.083	0.058,0.076,0.084	0.023	2.3	2.3
13830	ENSG00000080815	PSEN1	14	+	73147942	73148106	73147966	73148106	73147794	73147876	13830	4,5,9	47,45,49	9,19,7	44,58,55	97	73	0.0614235	0.891298	0.06,0.077,0.121	0.133,0.198,0.087	-0.053	-5.3	5.3
479	ENSG00000173230	GOLGB1	3	-	121719645	121719768	121719645	121719753	121722261	121722378	479	9,12,26	12,9,12	21,34,21	10,13,5	88	73	0.0614503	0.891298	0.384,0.525,0.643	0.635,0.685,0.777	-0.182	-18.2	18.2
11598	ENSG00000169231	THBS3	1	-	155201956	155202114	155201956	155202034	155202260	155202401	11598	3,8,1	3,4,2	5,1,3	8,8,7	153	73	0.0615544	0.891836	0.323,0.488,0.193	0.23,0.056,0.17	0.183	18.3	18.3
11731	ENSG00000025434	NR1H3	11	+	47261546	47262018	47261918	47262018	47261240	47261449	11731	74,76,71	0,0,1	131,95,76	3,1,1	445	73	0.0615546	0.891836	1.0,1.0,0.921	0.878,0.94,0.926	0.059	5.9	5.9
12169	ENSG00000105821	DNAJC2	7	-	103341763	103341979	103341763	103341954	103344558	103344666	12169	12,7,7	81107104	3,4,8	113,104,86	98	73	0.0616007	0.892016	0.099,0.046,0.048	0.019,0.028,0.065	0.027	2.7	2.7
12385	ENSG00000077150	NFKB2	10	+	102402024	102402159	102402047	102402159	102401744	102401917	12385	2,3,1	47,27,29	5,3,4	42,27,22	96	73	0.0616441	0.892082	0.031,0.078,0.026	0.083,0.078,0.121	-0.049	-4.9	4.9
5643	ENSG00000130731	C16orf13	16	-	634718	634923	634718	634797	635280	635340	5643	50,34,30	48,57,36	49,24,25	67,49,59	199	73	0.0616724	0.892082	0.276,0.18,0.234	0.212,0.152,0.135	0.064	6.4	6.4
1302	ENSG00000163930	BAP1	3	-	52406252	52406470	52406252	52406338	52406828	52406907	1302	45,42,36	1,0,0	45,41,30	1,4,0	205	73	0.0617719	0.892548	0.941,1.0,1.0	0.941,0.785,1.0	0.072	7.2	7.2
13254	ENSG00000198920	KIAA0753	17	-	6590509	6590630	6590509	6590578	6594971	6595052	13254	35,40,29	1,0,0	25,14,30	3,2,0	125	73	0.0617699	0.892548	0.953,1.0,1.0	0.83,0.803,1.0	0.107	10.7	10.7
5022	ENSG00000151552	QDPR	4	-	17504378	17504478	17504378	17504475	17509270	17509363	5022	7,3,3	40,44,38	3,3,1	70,45,33	76	73	0.061835	0.892975	0.144,0.061,0.07	0.04,0.06,0.028	0.049	4.9	4.9
26578	ENSG00000168904	LRRC28	15	+	99333922	99334129	99334017	99334129	99287813	99287951	26578	38,31,26	0,0,0	32,28,32	1,4,0	168	73	0.0619169	0.89367	1.0,1.0,1.0	0.933,0.753,1.0	0.105	10.5	10.5
1776	ENSG00000163507	KIAA1524	3	-	108582976	108583083	108582976	108583080	108585064	108585212	1776	4,14,9	0,0,1	7,9,17	1,1,1	76	73	0.0620192	0.89466	1.0,1.0,0.896	0.871,0.896,0.942	0.062	6.2	6.2
12644	ENSG00000134318	ROCK2	2	-	11215509	11215656	11215509	11215645	11216157	11216206	12644	0,3,0	28,30,24	1,4,2	29,29,32	84	73	0.0621309	0.895001	0.0,0.08,0.0	0.029,0.107,0.052	-0.036	-3.6	3.6
13756	ENSG00000117533	VAMP4	1	-	171709664	171709800	171709664	171709744	171710713	171710814	13756	10,15,7	16,26,27	6,1,6	15,20,18	129	73	0.0621703	0.895001	0.261,0.246,0.128	0.185,0.028,0.159	0.088	8.8	8.8
23928	ENSG00000145725	PPIP5K2	5	+	103158451	103158573	103158454	103158573	103158187	103158313	23928	31,19,28	0,4,2	24,19,12	5,6,0	76	73	0.0622789	0.895001	1.0,0.82,0.931	0.822,0.753,1.0	0.059	5.9	5.9
27480	ENSG00000161204	ABCF3	3	+	184189233	184189443	184189254	184189443	184189087	184189144	27480	4,4,5	70,48,58	2,2,2	68,55,51	94	73	0.0622099	0.895001	0.042,0.061,0.063	0.022,0.027,0.03	0.029	2.9	2.9
5513	ENSG00000120784	ZFP30	19	-	37643264	37643363	37643264	37643360	37644609	37644736	5513	1,4,3	4,2,2	3,5,4	1,1,2	76	73	0.0622632	0.895001	0.194,0.658,0.59	0.742,0.828,0.658	-0.262	-26.2	26.2
5726	ENSG00000077549	CAPZB	1	-	19484189	19484309	19484189	19484265	19485435	19485539	5726	5,5,6	3,0,1	6,5,3	0,0,0	117	73	0.0622262	0.895001	0.51,1.0,0.789	1.0,1.0,1.0	-0.234	-23.4	23.4
6331	ENSG00000168000	BSCL2	11	-	62690786	62690873	62690786	62690867	62691074	62691141	6331	17,28,20	322308315	33,27,20	316272226	79	73	0.0621579	0.895001	0.047,0.077,0.055	0.088,0.084,0.076	-0.023	-2.3	2.3
29262	ENSG00000186480	INSIG1	7	+	155302728	155302846	155302746	155302846	155302250	155302417	29262	35,52,43	614737495	38,45,31	742747668	91	73	0.0623944	0.896177	0.044,0.054,0.065	0.039,0.046,0.036	0.014	1.4	1.4
16405	ENSG00000064607	SUGP2	19	-	18993637	18993799	18993637	18993740	18994365	18994486	16405	23,21,19	21,23,28	18,14,26	29,41,38	132	73	0.0625951	0.898203	0.377,0.336,0.273	0.256,0.159,0.275	0.099	9.9	9.9
26751	ENSG00000173085	COQ2	4	-	83272086	83272172	83272086	83272167	83273495	83273639	26751	39,63,49	0,0,0	50,34,52	1,4,2	78	73	0.0626031	0.898203	1.0,1.0,1.0	0.979,0.888,0.961	0.057	5.7	5.7
15640	ENSG00000148396	SEC16A	9	-	136446854	136447006	136446854	136446949	136447226	136447364	15640	12,10,21	61,55,40	29,23,13	59,54,34	130	73	0.0626739	0.898733	0.099,0.093,0.228	0.216,0.193,0.177	-0.055	-5.5	5.5
9479	ENSG00000116898	MRPS15	1	-	36462087	36462167	36462087	36462163	36463805	36463869	9479	38,59,35	301318301	57,38,26	451344331	77	73	0.0627336	0.899102	0.107,0.15,0.099	0.107,0.095,0.069	0.028	2.8	2.8
26431	ENSG00000266338	NBPF15	1	-	144459365	144459488	144459365	144459483	144460842	144460961	26431	1,0,1	6,9,4	1,1,1	6,6,9	78	73	0.0629429	0.89919	0.135,0.0,0.19	0.135,0.135,0.094	-0.013	-1.3	1.3
27184	ENSG00000174292	TNK1	17	+	7383688	7383864	7383708	7383864	7383424	7383616	27184	0,1,0	15,9,12	2,3,0	11,9,9	93	73	0.062836	0.89919	0.0,0.08,0.0	0.125,0.207,0.0	-0.084	-8.4	8.4
28330	ENSG00000112739	PRPF4B	6	+	4062212	4062299	4062214	4062299	4061654	4061700	28330	3,1,5	3,1,0	6,2,7	0,0,0	75	73	0.0628891	0.89919	0.493,0.493,1.0	1.0,1.0,1.0	-0.338	-33.8	33.8
29614	ENSG00000131467	PSME3	17	+	42834313	42834376	42834357	42834376	42833436	42833673	29614	36,51,31	2,2,1	41,35,38	0,1,0	117	73	0.0627788	0.89919	0.918,0.941,0.951	1.0,0.956,1.0	-0.049	-4.9	4.9
3155	ENSG00000147676	MAL2	8	+	119240141	119240320	119240164	119240320	119221586	119221757	3155	12,17,10	153147121	28,32,32	242239211	96	73	0.0628888	0.89919	0.056,0.081,0.059	0.081,0.092,0.103	-0.027	-2.7	2.7
7668	ENSG00000112130	RNF8	6	+	37376904	37377033	37376925	37377033	37374619	37374709	7668	5,4,4	46,49,30	3,0,3	45,43,35	94	73	0.0629253	0.89919	0.078,0.06,0.094	0.049,0.0,0.062	0.04	4	4
10027	ENSG00000124357	NAGK	2	+	71072825	71073594	71073481	71073594	71072640	71072751	10027	14,21,17	29,37,28	21,16,11	63,48,30	729	73	0.063056	0.900017	0.046,0.054,0.057	0.032,0.032,0.035	0.019	1.9	1.9
1461	ENSG00000169220	RGS14	5	+	177368583	177368804	177368716	177368804	177368156	177368266	1461	6,11,4	34,44,33	4,6,1	47,33,33	206	73	0.0630799	0.900017	0.059,0.081,0.041	0.029,0.061,0.011	0.027	2.7	2.7
7153	ENSG00000144815	NXPE3	3	+	101779655	101779900	101779682	101779900	101779201	101779324	7153	3,12,6	1,1,2	11,7,7	6,3,2	100	73	0.0631026	0.900017	0.687,0.898,0.687	0.572,0.63,0.719	0.117	11.7	11.7
21043	ENSG00000130119	GNL3L	X	+	54532446	54532585	54532519	54532585	54530210	54530302	21043	2,6,6	22,16,21	2,0,2	11,11,9	146	73	0.0631701	0.900497	0.043,0.158,0.125	0.083,0.0,0.1	0.048	4.8	4.8
28740	ENSG00000115760	BIRC6	2	+	32482407	32482582	32482428	32482582	32481319	32481453	28740	4,11,10	24,35,41	2,6,1	24,18,26	94	73	0.0633961	0.902613	0.115,0.196,0.159	0.061,0.206,0.029	0.058	5.8	5.8
6250	ENSG00000234127	TRIM26	6	-	30198665	30199264	30198665	30199153	30201034	30201138	6250	1,3,6	22,56,32	2,1,2	40,66,38	184	73	0.0633568	0.902613	0.018,0.021,0.069	0.019,0.006,0.02	0.021	2.1	2.1
8153	ENSG00000178381	ZFAND2A	7	-	1152906	1153241	1152906	1153224	1155452	1155584	8153	8,8,7	81,59,54	12,10,7	48,35,54	90	73	0.0634206	0.902613	0.074,0.099,0.095	0.169,0.188,0.095	-0.061	-6.1	6.1
5824	ENSG00000170364	SETMAR	3	+	4313646	4313761	4313666	4313761	4312897	4313229	5824	2,8,2	3,1,0	1,3,13	0,0,1	93	73	0.0634608	0.902701	0.344,0.863,1.0	1.0,1.0,0.911	-0.235	-23.5	23.5
17856	ENSG00000186104	CYP2R1	11	-	14880135	14880768	14880135	14880359	14885775	14885917	17856	194212159	0,1,0	197229182	1,2,3	482	73	0.0635568	0.90271	1.0,0.97,1.0	0.968,0.945,0.902	0.052	5.2	5.2
21448	ENSG00000164066	INTU	4	+	127685441	127687867	127687677	127687867	127684408	127684486	21448	60,83,63	1,2,0	29,33,24	3,0,2	2309	73	0.0635286	0.90271	0.655,0.567,1.0	0.234,1.0,0.275	0.238	23.8	23.8
5430	ENSG00000082781	ITGB5	3	-	124764456	124764686	124764456	124764557	124766225	124766345	5430	3,5,2	18,37,24	1,1,4	42,36,43	202	73	0.0635635	0.90271	0.057,0.047,0.029	0.009,0.01,0.033	0.027	2.7	2.7
7535	ENSG00000174996	KLC2	11	+	66258546	66258822	66258583	66258822	66257702	66257871	7535	3,8,9	14,15,12	22,15,18	33,14,15	110	73	0.0636351	0.903244	0.125,0.261,0.332	0.307,0.416,0.443	-0.149	-14.9	14.9
17063	ENSG00000221978	CCNL2	1	-	1395393	1395537	1395393	1395514	1398232	1398418	17063	17,32,16	121147102	15,11,15	126123103	96	73	0.0637568	0.904206	0.097,0.142,0.107	0.083,0.064,0.1	0.033	3.3	3.3
18635	ENSG00000109065	NAT9	17	-	74771959	74772093	74771959	74772054	74772217	74772277	18635	8,7,9	26,38,24	5,3,7	45,28,31	112	73	0.0638051	0.904206	0.167,0.107,0.196	0.068,0.065,0.128	0.07	7	7
23613	ENSG00000178038	ALS2CL	3	-	46681499	46681598	46681499	46681573	46682028	46682094	23613	4,1,4	0,4,0	8,4,8	1,0,0	98	73	0.0637744	0.904206	1.0,0.157,1.0	0.856,1.0,1.0	-0.233	-23.3	23.3
29334	ENSG00000130699	TAF4	20	-	62007546	62007747	62007546	62007636	62009051	62009174	29334	2,4,3	21,25,14	2,1,0	20,6,12	184	73	0.0638617	0.904526	0.036,0.06,0.078	0.038,0.062,0.0	0.025	2.5	2.5
23848	ENSG00000164032	H2AFZ	4	-	99948813	99949056	99948813	99948940	99949272	99950299	23848	49,39,43	188918261520	77,85,68	248322612123	189	73	0.0639415	0.905173	0.01,0.008,0.011	0.012,0.014,0.012	-0.003	-0.3	0.3
5757	ENSG00000153827	TRIP12	2	-	229778875	229779080	229778875	229778990	229785756	229785855	5757	10,13,24	124121122	7,13,5	107,96,106	163	73	0.063987	0.905335	0.035,0.046,0.081	0.028,0.057,0.021	0.019	1.9	1.9
22277	ENSG00000104886	PLEKHJ1	19	-	2234009	2234255	2234009	2234061	2235761	2235804	22277	53,46,38	1,5,7	66,49,34	3,1,2	267	73	0.0641962	0.906844	0.935,0.716,0.597	0.857,0.931,0.823	-0.121	-12.1	12.1
23611	ENSG00000178038	ALS2CL	3	-	46671487	46671768	46671487	46671584	46671883	46672033	23611	0,2,1	2,3,7	2,3,2	9,1,4	257	73	0.0641857	0.906844	0.0,0.159,0.039	0.059,0.46,0.124	-0.148	-14.8	14.8
25329	ENSG00000197111	PCBP2	12	+	53468776	53468832	53468779	53468832	53467220	53467293	25329	94120106	3,8,2	130,120,66	1,3,2	76	73	0.0641514	0.906844	0.968,0.935,0.981	0.992,0.975,0.969	-0.017	-1.7	1.7
14385	ENSG00000138326	RPS24	10	+	78035187	78035416	78035280	78035416	78033873	78033904	14385	5,3,1	2,3,3	4,4,2	2,0,1	166	73	0.0643523	0.908082	0.524,0.305,0.128	0.468,1.0,0.468	-0.326	-32.6	32.6
18930	ENSG00000105953	OGDH	7	+	44666647	44666851	44666735	44666851	44624316	44624565	18930	27,19,36	3,1,1	27,21,15	0,2,0	161	73	0.0643232	0.908082	0.803,0.896,0.942	1.0,0.826,1.0	-0.062	-6.2	6.2
6395	ENSG00000197912	SPG7	16	+	89551096	89551256	89551147	89551256	89550493	89550609	6395	0,1,4	1,2,1	3,4,4	1,3,0	124	73	0.0644097	0.908409	0.0,0.227,0.702	0.638,0.44,1.0	-0.383	-38.3	38.3
3664	ENSG00000138032	PPM1B	2	+	44217942	44218078	44217966	44218078	44209209	44209327	3664	4,5,1	48,38,17	0,5,0	43,42,33	97	73	0.0644488	0.908479	0.059,0.09,0.042	0.0,0.082,0.0	0.036	3.6	3.6
1175	ENSG00000151893	CACUL1	10	-	118685958	118686180	118685958	118686168	118686597	118686781	1175	1,2,0	27,47,40	2,2,2	33,24,16	85	73	0.0646262	0.910496	0.031,0.035,0.0	0.049,0.067,0.097	-0.049	-4.9	4.9
18043	ENSG00000055483	USP36	17	-	78795652	78797902	78795652	78797879	78798399	78798551	18043	16,19,18	13,3,3	21,14,8	13,9,9	96	73	0.0649252	0.910916	0.483,0.828,0.82	0.551,0.542,0.403	0.212	21.2	21.2
2200	ENSG00000198721	ECI2	6	-	4130371	4130642	4130371	4130560	4130766	4130865	2200	72,76,64	674578603	60,68,38	675618562	155	73	0.0649104	0.910916	0.048,0.058,0.048	0.04,0.049,0.031	0.011	1.1	1.1
22235	ENSG00000001167	NFYA	6	+	41079004	41079164	41079028	41079164	41072944	41073084	22235	1,0,0	12,12,2	2,0,3	11,12,8	97	73	0.0648969	0.910916	0.059,0.0,0.0	0.12,0.0,0.22	-0.094	-9.4	9.4
25106	ENSG00000137135	ARHGEF39	9	-	35662525	35662774	35662525	35662741	35663321	35663392	25106	2,2,0	6,4,3	3,5,3	7,8,2	106	73	0.0649306	0.910916	0.187,0.256,0.0	0.228,0.301,0.508	-0.198	-19.8	19.8
28454	ENSG00000188976	NOC2L	1	-	954003	954523	954003	954082	955922	956028	28454	88,113,93	206271226	134,112,91	240223173	514	73	0.0649002	0.910916	0.057,0.056,0.055	0.073,0.067,0.07	-0.014	-1.4	1.4
3279	ENSG00000083223	ZCCHC6	9	-	86318957	86319085	86318957	86319058	86319583	86319670	3279	4,6,5	41,46,34	1,5,0	28,33,33	100	73	0.0648058	0.910916	0.066,0.087,0.097	0.025,0.1,0.0	0.042	4.2	4.2
5243	ENSG00000204839	MROH6	8	-	143569950	143570065	143569950	143569952	143570242	143570417	5243	5,14,9	4,0,0	9,6,3	0,0,0	186	73	0.0647924	0.910916	0.329,1.0,1.0	1.0,1.0,1.0	-0.224	-22.4	22.4
830	ENSG00000272752	STAG3L5P-PVRIG2P-PILRB	7	+	100353372	100354012	100353894	100354012	100353209	100353270	830	209324267	0,0,0	303304201	2,1,3	595	73	0.0647485	0.910916	1.0,1.0,1.0	0.949,0.974,0.892	0.062	6.2	6.2
19587	ENSG00000161509	GRIN2C	17	-	74846065	74846277	74846065	74846203	74846759	74846914	19587	30,36,34	7,3,0	31,32,18	4,0,0	147	73	0.0653568	0.914478	0.68,0.856,1.0	0.794,1.0,1.0	-0.086	-8.6	8.6
20103	ENSG00000146833	TRIM4	7	-	99903487	99903648	99903487	99903598	99908581	99908722	20103	13,14,10	104137122	10,7,3	87103135	123	73	0.0653041	0.914478	0.069,0.057,0.046	0.064,0.039,0.013	0.019	1.9	1.9
24476	ENSG00000139990	DCAF5	14	-	69118138	69118278	69118138	69118275	69119193	69119233	24476	23,37,35	7,4,5	32,12,31	10,8,7	76	73	0.0653265	0.914478	0.759,0.899,0.871	0.755,0.59,0.81	0.125	12.5	12.5
26465	ENSG00000278540	ACACA	17	-	37200138	37200334	37200138	37200183	37200426	37200483	26465	8,16,8	175203221	3,10,5	176239210	224	73	0.0652635	0.914478	0.015,0.025,0.012	0.006,0.013,0.008	0.008	0.8	0.8
3096	ENSG00000224078	SNHG14	15	+	25095659	25095728	25095718	25095728	25093833	25093974	3096	82,89,77	3,3,1	118,120,78	1,1,1	132	73	0.0652523	0.914478	0.938,0.943,0.977	0.985,0.985,0.977	-0.03	-3	3
18854	ENSG00000002586	CD99	X	+	2738199	2738256	2738202	2738256	2726259	2726373	18854	197184211	12,23,17	194164151	11,9,9	76	73	0.0654646	0.915036	0.94,0.885,0.923	0.944,0.946,0.942	-0.028	-2.8	2.8
19464	ENSG00000197969	VPS13A	9	+	77389950	77390142	77390045	77390142	77381975	77382087	19464	11,7,13	3,2,3	11,15,10	0,3,1	168	73	0.0656725	0.915036	0.614,0.603,0.653	1.0,0.685,0.813	-0.209	-20.9	20.9
2192	ENSG00000198721	ECI2	6	-	4133548	4133726	4133548	4133701	4135510	4135597	2192	67,75,65	309290230	63,65,93	388387356	98	73	0.0656244	0.915036	0.139,0.162,0.174	0.108,0.111,0.163	0.031	3.1	3.1
25150	ENSG00000175061	LRRC75A-AS1	17	+	16439580	16440253	16440184	16440253	16439326	16439414	25150	118510921113	562521506	1071936892	673472480	677	73	0.065642	0.915036	0.185,0.184,0.192	0.146,0.176,0.167	0.024	2.4	2.4
26241	ENSG00000147813	NAPRT	8	-	143577268	143577441	143577268	143577399	143577656	143577915	26241	4,5,3	81,72,61	10,4,7	97,46,54	115	73	0.065576	0.915036	0.03,0.042,0.03	0.061,0.052,0.076	-0.029	-2.9	2.9
27864	ENSG00000198917	C9orf114	9	-	128823795	128823894	128823795	128823863	128824071	128824174	27864	34,68,38	2,1,1	72,44,45	6,1,3	104	73	0.0655934	0.915036	0.923,0.979,0.964	0.894,0.969,0.913	0.03	3	3
568	ENSG00000197226	TBC1D9B	5	-	179867777	179867854	179867777	179867849	179869768	179869834	568	12,6,7	151130105	4,8,3	146148121	78	73	0.0656056	0.915036	0.069,0.041,0.059	0.025,0.048,0.023	0.024	2.4	2.4
5906	ENSG00000123349	PFDN5	12	+	53296218	53296467	53296429	53296467	53295838	53295941	5906	26,9,14	0,0,2	13,14,5	2,2,0	284	73	0.0655436	0.915036	1.0,1.0,0.643	0.626,0.643,1.0	0.125	12.5	12.5
5590	ENSG00000184990	SIVA1	14	+	104759396	104759578	104759427	104759578	104756603	104756760	5590	6,9,9	90,72,69	10,5,6	181,94,96	104	73	0.065719	0.915205	0.045,0.081,0.084	0.037,0.036,0.042	0.032	3.2	3.2
19562	ENSG00000169738	DCXR	17	-	82036383	82036471	82036383	82036467	82036543	82036643	19562	9,13,10	0,3,3	6,10,4	2,6,2	77	73	0.0658072	0.915584	1.0,0.804,0.76	0.74,0.612,0.655	0.186	18.6	18.6
28640	ENSG00000119689	DLST	14	+	74889274	74889349	74889276	74889349	74889094	74889147	28640	156213167	4,9,2	184235179	4,1,3	75	73	0.0658153	0.915584	0.974,0.958,0.988	0.978,0.996,0.983	-0.012	-1.2	1.2
28531	ENSG00000071889	FAM3A	X	-	154508473	154508811	154508473	154508652	154511847	154512017	28531	10,11,11	4,0,1	4,6,12	6,1,3	232	73	0.0659336	0.916749	0.44,1.0,0.776	0.173,0.654,0.557	0.277	27.7	27.7
10438	ENSG00000102977	ACD	16	-	67658927	67659111	67658927	67659062	67659228	67659263	10438	3,7,2	2,2,0	8,8,5	2,0,0	122	73	0.0660478	0.917377	0.473,0.677,1.0	0.705,1.0,1.0	-0.185	-18.5	18.5
266	ENSG00000138641	HERC3	4	+	88652868	88653090	88653030	88653090	88652011	88652088	266	158219194	1,0,2	267270218	4,3,2	235	73	0.066044	0.917377	0.98,1.0,0.968	0.954,0.965,0.971	0.019	1.9	1.9
13696	ENSG00000135823	STX6	1	-	181002605	181002704	181002605	181002700	181005293	181005463	13696	2,2,0	54,39,31	3,4,2	51,36,36	77	73	0.0662912	0.919986	0.034,0.046,0.0	0.053,0.095,0.05	-0.039	-3.9	3.9
19591	ENSG00000161509	GRIN2C	17	-	74846065	74846249	74846065	74846203	74846759	74846920	19591	19,18,25	7,3,0	21,19,13	4,0,0	119	73	0.0663206	0.919986	0.625,0.786,1.0	0.763,1.0,1.0	-0.117	-11.7	11.7
24197	ENSG00000123124	WWP1	8	+	86398571	86398638	86398574	86398638	86398341	86398479	24197	79,77,84	5,4,4	66,67,72	6,7,8	76	73	0.0664436	0.919986	0.938,0.949,0.953	0.914,0.902,0.896	0.043	4.3	4.3
25051	ENSG00000166169	POLL	10	-	101587245	101587406	101587245	101587403	101588203	101588232	25051	8,22,17	0,0,0	17,13,12	0,3,2	76	73	0.0664211	0.919986	1.0,1.0,1.0	1.0,0.806,0.852	0.114	11.4	11.4
265	ENSG00000138641	HERC3	4	+	88686729	88686802	88686735	88686802	88681158	88681325	265	5,6,4	76,83,81	3,3,3	112,93,97	79	73	0.0663676	0.919986	0.057,0.063,0.044	0.024,0.029,0.028	0.028	2.8	2.8
9756	ENSG00000131697	NPHP4	1	-	5874873	5875094	5874873	5875058	5877092	5877298	9756	3,3,2	0,0,1	5,4,3	2,2,0	109	73	0.0664353	0.919986	1.0,1.0,0.573	0.626,0.573,1.0	0.125	12.5	12.5
13095	ENSG00000131351	HAUS8	19	-	17059996	17060223	17059996	17060089	17062697	17062779	13095	5,4,5	0,3,2	9,2,3	5,4,8	207	73	0.0665756	0.921332	1.0,0.32,0.469	0.388,0.15,0.117	0.378	37.8	37.8
23655	ENSG00000003147	ICA1	7	-	8232589	8232773	8232589	8232755	8235909	8236005	23655	5,3,7	52,55,54	5,2,0	48,58,46	91	73	0.0666591	0.922008	0.072,0.042,0.094	0.077,0.027,0.0	0.035	3.5	3.5
14226	ENSG00000183323	CCDC125	5	-	69313984	69314046	69313984	69314043	69320236	69320400	14226	5,7,10	33,38,29	6,4,4	28,39,58	76	73	0.0668026	0.922514	0.127,0.15,0.249	0.171,0.09,0.062	0.068	6.8	6.8
16554	ENSG00000106772	PRUNE2	9	-	76854103	76854220	76854103	76854208	76905927	76906041	16554	12,14,10	75,99,74	16,12,15	142163181	85	73	0.0667687	0.922514	0.121,0.108,0.104	0.088,0.059,0.066	0.04	4	4
29632	ENSG00000133112	TPT1	13	-	45333470	45337553	45333470	45337388	45338659	45338776	29632	155,132,79	358127472720	111,96,92	379731753303	238	73	0.0667447	0.922514	0.013,0.015,0.009	0.009,0.009,0.008	0.004	0.4	0.4
9196	ENSG00000006327	TNFRSF12A	16	+	3020997	3021207	3021159	3021207	3020378	3020491	9196	3,4,3	0,0,1	4,0,1	1,1,0	235	73	0.0668348	0.922514	1.0,1.0,0.482	0.554,0.0,1.0	0.309	30.9	30.9
25953	ENSG00000172493	AFF1	4	+	87134470	87134694	87134518	87134694	87132270	87132408	25953	55,39,35	3,1,2	39,50,37	0,0,0	121	73	0.0669227	0.9231	0.917,0.959,0.913	1.0,1.0,1.0	-0.07	-7	7
3887	ENSG00000167967	E4F1	16	+	2232151	2232364	2232170	2232364	2229569	2229675	3887	1,6,2	26,22,18	3,1,1	58,23,23	92	73	0.0669468	0.9231	0.03,0.178,0.081	0.039,0.033,0.033	0.061	6.1	6.1
21946	ENSG00000100429	HDAC10	22	-	50249102	50249198	50249102	50249168	50249327	50249454	21946	1,1,0	29,20,16	0,2,4	30,15,18	103	73	0.0670498	0.923117	0.024,0.034,0.0	0.0,0.086,0.136	-0.055	-5.5	5.5
23379	ENSG00000137073	UBAP2	9	-	33933489	33933646	33933489	33933628	33935838	33935878	23379	4,4,0	39,31,28	2,5,6	32,27,13	91	73	0.0670871	0.923117	0.076,0.094,0.0	0.048,0.129,0.27	-0.092	-9.2	9.2
24396	ENSG00000124532	MRS2	6	+	24418080	24418189	24418083	24418189	24416410	24416513	24396	1,7,4	99,95,85	5,0,1	104,99,106	76	73	0.0670486	0.923117	0.01,0.066,0.043	0.044,0.0,0.009	0.022	2.2	2.2
25185	ENSG00000115677	HDLBP	2	-	241239900	241240164	241239900	241240122	241242459	241242678	25185	69,95,58	484518429	77,54,76	630602482	115	73	0.0670858	0.923117	0.083,0.104,0.079	0.072,0.054,0.091	0.016	1.6	1.6
18514	ENSG00000116667	C1orf21	1	+	184477369	184477603	184477385	184477603	184387057	184387368	18514	12,12,7	139144140	4,9,0	109,101,85	89	73	0.0672744	0.925214	0.066,0.064,0.039	0.029,0.068,0.0	0.024	2.4	2.4
4149	ENSG00000214265	RP11-701H24.9	15	+	24974287	24974456	24974386	24974456	24967928	24968082	4149	896705659	11,17,14	910873754	4,14,12	172	73	0.0674018	0.926486	0.972,0.946,0.952	0.99,0.964,0.964	-0.016	-1.6	1.6
18680	ENSG00000101247	NDUFAF5	20	+	13816451	13816546	13816462	13816546	13814417	13814515	18680	8,2,3	12,5,11	4,11,5	5,6,7	84	73	0.0676147	0.927972	0.367,0.258,0.192	0.41,0.614,0.383	-0.197	-19.7	19.7
26581	ENSG00000221968	FADS3	11	-	61875850	61876003	61875850	61875976	61876110	61876190	26581	6,8,0	28,31,40	4,0,1	36,18,14	100	73	0.0675941	0.927972	0.135,0.159,0.0	0.075,0.0,0.05	0.056	5.6	5.6
735	ENSG00000257621	PSMA3-AS1	14	-	58273986	58274135	58273986	58274010	58290698	58290864	735	5,3,5	0,0,0	4,9,1	0,0,3	198	73	0.0675597	0.927972	1.0,1.0,1.0	1.0,1.0,0.109	0.297	29.7	29.7
18048	ENSG00000100632	ERH	14	-	69397629	69397754	69397629	69397751	69398230	69398271	18048	1,3,0	0,0,1	2,0,2	0,3,1	76	73	0.0677221	0.928966	1.0,1.0,0.0	1.0,0.0,0.658	0.114	11.4	11.4
27508	ENSG00000198892	SHISA4	1	+	201890426	201890587	201890453	201890587	201889444	201889616	27508	0,4,1	30,27,18	6,1,3	23,16,23	100	73	0.0677951	0.929486	0.0,0.098,0.039	0.16,0.044,0.087	-0.051	-5.1	5.1
22950	ENSG00000159214	CCDC24	1	+	43993803	43993964	43993886	43993964	43992522	43992639	22950	35,28,23	3,4,1	33,28,34	8,6,4	156	73	0.0679215	0.930738	0.845,0.766,0.915	0.659,0.686,0.799	0.127	12.7	12.7
13808	ENSG00000134419	RPS15A	16	-	18788062	18788155	18788062	18788142	18788980	18789118	13808	358279254	319622502494	359270481	340223172540	86	73	0.0679743	0.930981	0.087,0.095,0.08	0.082,0.09,0.138	-0.016	-1.6	1.6
15856	ENSG00000167608	TMC4	19	-	54168170	54168362	54168170	54168292	54168447	54168680	15856	3,1,0	4,23,13	6,1,2	15,18,4	143	73	0.0680827	0.931504	0.277,0.022,0.0	0.17,0.028,0.203	-0.034	-3.4	3.4
30008	ENSG00000149485	FADS1	11	-	61803031	61803188	61803031	61803111	61803362	61803459	30008	40,32,42	239303225	41,47,30	377362326	150	73	0.0680656	0.931504	0.075,0.049,0.083	0.05,0.059,0.043	0.018	1.8	1.8
6147	ENSG00000169750	RAC3	17	+	82032236	82032458	82032386	82032458	82031623	82031796	6147	182185145	38,17,24	180,85,82	39,19,21	223	73	0.0682918	0.933885	0.611,0.781,0.664	0.602,0.594,0.561	0.1	10	10
29631	ENSG00000133112	TPT1	13	-	45338659	45338797	45338659	45338776	45339496	45339602	29631	908892710	392431443154	998917582	412237323848	94	73	0.0685838	0.937394	0.152,0.181,0.149	0.158,0.16,0.105	0.02	2	2
15785	ENSG00000073614	KDM5A	12	-	295572	295808	295572	295793	297040	297200	15785	0,4,1	10,11,11	0,1,0	13,15,18	88	73	0.0686423	0.937711	0.0,0.232,0.07	0.0,0.052,0.0	0.083	8.3	8.3
23630	ENSG00000215305	VPS16	20	+	2865387	2865495	2865398	2865495	2865147	2865317	23630	4,4,4	36,49,35	0,3,2	45,31,27	84	73	0.0688015	0.939402	0.088,0.066,0.09	0.0,0.078,0.06	0.035	3.5	3.5
13810	ENSG00000134419	RPS15A	16	-	18788062	18788159	18788062	18788142	18788980	18789118	13810	358280255	319622502494	359271482	340223172540	90	73	0.0688485	0.939561	0.083,0.092,0.077	0.079,0.087,0.133	-0.016	-1.6	1.6
15364	ENSG00000132781	MUTYH	1	-	45331660	45331872	45331660	45331849	45332022	45332086	15364	1,0,2	8,9,9	2,3,3	17,17,14	96	73	0.0689145	0.939978	0.087,0.0,0.145	0.082,0.118,0.14	-0.036	-3.6	3.6
754	ENSG00000082516	GEMIN5	5	-	154931457	154931577	154931457	154931574	154932098	154932250	754	7,5,9	0,0,0	10,17,13	2,1,2	76	73	0.0689956	0.940601	1.0,1.0,1.0	0.828,0.942,0.862	0.123	12.3	12.3
15706	ENSG00000105173	CCNE1	19	+	29812968	29813037	29812977	29813037	29812688	29812776	15706	17,27,21	2,0,2	26,14,10	2,2,4	82	73	0.0690485	0.940839	0.883,1.0,0.903	0.92,0.862,0.69	0.105	10.5	10.5
12666	ENSG00000181045	SLC26A11	17	+	80221417	80221794	80221547	80221794	80220437	80220496	12666	3,5,4	0,0,0	16,6,4	2,2,0	203	73	0.0693937	0.944285	1.0,1.0,1.0	0.742,0.519,1.0	0.246	24.6	24.6
14529	ENSG00000173137	ADCK5	8	+	144392220	144392345	144392253	144392345	144392091	144392170	14529	0,0,1	2,3,6	1,1,2	10,7,19	106	73	0.0693951	0.944285	0.0,0.0,0.103	0.064,0.09,0.068	-0.04	-4	4
2652	ENSG00000182902	SLC25A18	22	+	17579744	17579964	17579876	17579964	17569923	17569986	2652	10,8,7	3,1,0	5,4,1	0,0,0	205	73	0.06943	0.944285	0.543,0.74,1.0	1.0,1.0,1.0	-0.239	-23.9	23.9
9807	ENSG00000100731	PCNX	14	+	71018993	71019162	71019008	71019162	71013030	71013202	9807	2,0,0	11,23,15	0,1,5	16,29,17	88	73	0.0694437	0.944285	0.131,0.0,0.0	0.0,0.028,0.196	-0.031	-3.1	3.1
4197	ENSG00000166004	CEP295	11	+	93723040	93723289	93723052	93723289	93721953	93722050	4197	43,40,24	6,0,1	22,50,36	0,0,3	85	73	0.0696038	0.945684	0.86,1.0,0.954	1.0,1.0,0.912	-0.033	-3.3	3.3
5577	ENSG00000118046	STK11	19	+	1226453	1226663	1226458	1226663	1222984	1223172	5577	55,47,41	8,2,3	53,47,42	3,2,1	78	73	0.0696178	0.945684	0.865,0.957,0.927	0.943,0.957,0.975	-0.042	-4.2	4.2
7551	ENSG00000099797	TECR	19	+	14564758	14564992	14564785	14564992	14564218	14564287	7551	34,27,40	111126105	24,33,13	140,107,87	100	73	0.0696886	0.946161	0.183,0.135,0.218	0.111,0.184,0.098	0.048	4.8	4.8
7360	ENSG00000101246	ARFRP1	20	-	63701829	63701950	63701829	63701895	63702135	63702217	7360	6,1,3	3,1,0	5,5,5	1,0,1	128	73	0.0697266	0.946192	0.533,0.363,1.0	0.74,1.0,0.74	-0.195	-19.5	19.5
21050	ENSG00000101104	PABPC1L	20	+	44933056	44933185	44933071	44933185	44930520	44930726	21050	4,5,4	2,2,0	4,18,2	0,0,0	88	73	0.0698341	0.946809	0.624,0.675,1.0	1.0,1.0,1.0	-0.234	-23.4	23.4
8072	ENSG00000072682	P4HA2	5	-	132218544	132218668	132218544	132218644	132227085	132227221	8072	2,0,1	15,26,17	0,7,1	22,6,19	97	73	0.0698433	0.946809	0.091,0.0,0.042	0.0,0.468,0.038	-0.124	-12.4	12.4
15636	ENSG00000068903	SIRT2	19	-	38893818	38894050	38893818	38893867	38899505	38899862	15636	20,17,13	24,43,22	12,8,10	36,26,25	256	73	0.0699537	0.947789	0.192,0.101,0.144	0.087,0.081,0.102	0.056	5.6	5.6
29157	ENSG00000163444	TMEM183A	1	+	203014845	203015048	203014891	203015048	203008642	203008810	29157	5,13,12	52,37,45	5,9,1	50,31,39	119	73	0.0700227	0.947789	0.056,0.177,0.141	0.058,0.151,0.015	0.05	5	5
30010	ENSG00000065413	ANKRD44	2	-	197088710	197088828	197088710	197088774	197089949	197090032	30010	0,1,4	1,6,9	1,0,1	4,4,1	127	73	0.0699936	0.947789	0.0,0.087,0.203	0.126,0.0,0.365	-0.067	-6.7	6.7
11067	ENSG00000154814	OXNAD1	3	+	16272144	16272321	16272247	16272321	16271658	16271722	11067	10,5,7	1,3,0	6,1,8	1,0,1	176	73	0.0701309	0.947802	0.806,0.409,1.0	0.713,1.0,0.768	-0.089	-8.9	8.9
21723	ENSG00000166801	FAM111A	11	+	59148796	59148953	59148835	59148953	59145826	59145856	21723	26,23,34	9,15,14	17,18,17	10,17,15	112	73	0.0701223	0.947802	0.653,0.5,0.613	0.526,0.408,0.425	0.136	13.6	13.6
22947	ENSG00000159214	CCDC24	1	+	43993839	43993964	43993886	43993964	43992522	43992639	22947	22,20,16	3,4,1	24,16,23	8,6,4	120	73	0.0701145	0.947802	0.817,0.753,0.907	0.646,0.619,0.778	0.145	14.5	14.5
22909	ENSG00000066427	ATXN3	14	-	92083125	92083258	92083125	92083235	92088729	92088817	22909	47,47,37	1,0,0	33,49,35	3,2,1	96	73	0.0701867	0.948075	0.973,1.0,1.0	0.893,0.949,0.964	0.056	5.6	5.6
18148	ENSG00000115274	INO80B	2	+	74455801	74455936	74455817	74455936	74455405	74455598	18148	5,4,9	47,50,49	3,4,1	42,46,37	89	73	0.0702608	0.948109	0.08,0.062,0.131	0.055,0.067,0.022	0.043	4.3	4.3
19307	ENSG00000168028	RPSA	3	+	39407596	39407786	39407602	39407786	39406732	39406764	19307	0,2,0	28,23,22	1,1,4	28,30,25	79	73	0.070232	0.948109	0.0,0.074,0.0	0.032,0.03,0.129	-0.039	-3.9	3.9
15417	ENSG00000166471	TMEM41B	11	-	9288441	9288542	9288441	9288535	9295258	9295387	15417	0,4,3	43,30,27	1,9,7	39,47,37	80	73	0.0705259	0.949725	0.0,0.108,0.092	0.023,0.149,0.147	-0.04	-4	4
20558	ENSG00000111678	C12orf57	12	+	6944379	6944652	6944475	6944652	6944036	6944173	20558	94,84,64	388299343	90,61,64	570305304	169	73	0.0704897	0.949725	0.095,0.108,0.075	0.064,0.08,0.083	0.017	1.7	1.7
25607	ENSG00000070526	ST6GALNAC1	17	-	76626005	76626140	76626005	76626095	76626288	76626392	25607	34,37,30	202176172	72,64,26	436393350	118	73	0.0704977	0.949725	0.094,0.115,0.097	0.093,0.092,0.044	0.026	2.6	2.6
7855	ENSG00000184205	TSPYL2	X	+	53084511	53084622	53084544	53084622	53082366	53083305	7855	3,1,3	15,28,24	6,1,5	10,25,12	106	73	0.0705594	0.949725	0.121,0.024,0.079	0.292,0.027,0.223	-0.106	-10.6	10.6
9845	ENSG00000243406	MRPS31P5	13	-	52169986	52170099	52169986	52170056	52171157	52171248	9845	14,15,5	2,1,1	9,8,9	3,4,1	116	73	0.0704672	0.949725	0.815,0.904,0.759	0.654,0.557,0.85	0.139	13.9	13.9
4993	ENSG00000162004	CCDC78	16	-	724321	724806	724321	724509	724910	724989	4993	65,78,77	1,2,0	94,76,47	3,2,1	370	73	0.0706333	0.950237	0.928,0.885,1.0	0.861,0.882,0.903	0.056	5.6	5.6
10279	ENSG00000135241	PNPLA8	7	-	108497482	108497610	108497482	108497577	108502490	108502642	10279	8,7,10	169155132	12,14,10	121137144	106	73	0.0708159	0.950767	0.032,0.03,0.05	0.064,0.066,0.046	-0.021	-2.1	2.1
10520	ENSG00000138092	CENPO	2	+	24815496	24815756	24815597	24815756	24814375	24814493	10520	61,60,44	0,3,1	69,66,62	1,5,4	174	73	0.070753	0.950767	1.0,0.894,0.949	0.967,0.847,0.867	0.054	5.4	5.4
22834	ENSG00000103066	PLA2G15	16	+	68255705	68255990	68255765	68255990	68255281	68255380	22834	0,0,1	6,12,7	4,0,1	3,8,8	133	73	0.0707754	0.950767	0.0,0.0,0.073	0.423,0.0,0.064	-0.138	-13.8	13.8
9806	ENSG00000100731	PCNX	14	+	70988566	70988699	70988569	70988699	70976941	70978648	9806	7,5,4	3,3,1	11,9,5	2,2,0	76	73	0.0707971	0.950767	0.691,0.616,0.793	0.841,0.812,1.0	-0.184	-18.4	18.4
1283	ENSG00000204149	AGAP6	10	+	50008499	50008588	50008503	50008588	50008024	50008076	1283	6,3,0	4,0,1	2,7,1	0,0,0	77	73	0.070884	0.951009	0.587,1.0,0.0	1.0,1.0,1.0	-0.471	-47.1	47.1
5031	ENSG00000158864	NDUFS2	1	+	161212341	161212435	161212350	161212435	161210590	161210710	5031	100,74,63	795821701	66,58,35	763618592	82	73	0.0709056	0.951009	0.101,0.074,0.074	0.072,0.077,0.05	0.017	1.7	1.7
29402	ENSG00000173575	CHD2	15	+	92978147	92978383	92978233	92978383	92974878	92974950	29402	15,13,5	23,35,46	9,7,4	41,44,27	159	73	0.0709475	0.951091	0.23,0.146,0.048	0.092,0.068,0.064	0.067	6.7	6.7
10907	ENSG00000102226	USP11	X	+	47240274	47240450	47240304	47240450	47239789	47239907	10907	0,0,1	27,28,33	1,2,3	22,20,16	103	73	0.0710307	0.951725	0.0,0.0,0.021	0.031,0.066,0.117	-0.064	-6.4	6.4
11040	ENSG00000126522	ASL	7	+	66089250	66089335	66089275	66089335	66089090	66089175	11040	14,11,11	114110117	18,15,23	139,128,84	98	73	0.0713001	0.954125	0.084,0.069,0.065	0.088,0.08,0.169	-0.04	-4	4
17168	ENSG00000107819	SFXN3	10	+	101036666	101036808	101036722	101036808	101036485	101036561	17168	8,3,1	17,10,21	1,3,2	23,17,20	129	73	0.0713304	0.954125	0.21,0.145,0.026	0.024,0.091,0.054	0.071	7.1	7.1
30181	ENSG00000158850	B4GALT3	1	-	161175807	161176095	161175807	161175893	161176433	161176579	30181	246238219	2,2,0	280227194	6,2,1	275	73	0.0713536	0.954125	0.97,0.969,1.0	0.925,0.968,0.981	0.022	2.2	2.2
6130	ENSG00000102316	MAGED2	X	+	54809286	54809376	54809302	54809376	54809059	54809223	6130	13,27,15	47,55,50	19,22,18	103,76,76	89	73	0.0712696	0.954125	0.185,0.287,0.197	0.131,0.192,0.163	0.061	6.1	6.1
14034	ENSG00000171202	TMEM126A	11	+	85654040	85654234	85654062	85654234	85650248	85650341	14034	10,11,11	108,88,95	10,4,8	124108103	95	73	0.0714804	0.955076	0.066,0.088,0.082	0.058,0.028,0.056	0.031	3.1	3.1
4995	ENSG00000162004	CCDC78	16	-	725077	725166	725077	725145	725236	725293	4995	2,2,0	40,31,25	6,2,2	46,39,30	94	73	0.0714967	0.955076	0.037,0.048,0.0	0.092,0.038,0.049	-0.031	-3.1	3.1
14650	ENSG00000010803	SCMH1	1	-	41028583	41028745	41028583	41028726	41033982	41034119	14650	12,18,8	62,65,38	13,13,1	74,56,65	92	73	0.0715965	0.955929	0.133,0.18,0.143	0.122,0.156,0.012	0.055	5.5	5.5
11110	ENSG00000075292	ZNF638	2	+	71418599	71418639	71418601	71418639	71408121	71408247	11110	3,0,0	45,42,59	1,4,2	35,57,40	75	73	0.0719127	0.957261	0.061,0.0,0.0	0.027,0.064,0.046	-0.025	-2.5	2.5
16745	ENSG00000256683	ZNF350	19	-	51969004	51969145	51969004	51969131	51974345	51974531	16745	0,2,0	7,2,12	1,0,4	6,7,2	87	73	0.071738	0.957261	0.0,0.456,0.0	0.123,0.0,0.627	-0.098	-9.8	9.8
24541	ENSG00000174720	LARP7	4	+	112654047	112654159	112654067	112654159	112653076	112653236	24541	2,4,3	107,77,98	9,5,5	92117109	93	73	0.071845	0.957261	0.014,0.039,0.023	0.071,0.032,0.035	-0.021	-2.1	2.1
4041	ENSG00000130723	PRRC2B	9	+	131491421	131491580	131491424	131491580	131487855	131488096	4041	11,12,6	50,55,46	9,3,6	76,58,31	76	73	0.0719041	0.957261	0.174,0.173,0.111	0.102,0.047,0.157	0.051	5.1	5.1
4387	ENSG00000186891	TNFRSF18	1	-	1205369	1205528	1205369	1205492	1206384	1206571	4387	2,1,1	10,12,7	1,0,0	15,19,11	109	73	0.0718623	0.957261	0.118,0.053,0.087	0.043,0.0,0.0	0.072	7.2	7.2
[truncated: 24,550 more rows]
