# Supplementary material for: KDM7A and KDM1A inhibition suppresses tumour promoting pathways in prostate cancer
Source: Mol Oncol. 2026 Mar 23:10.1002/1878-0261.70238. Online ahead of print. doi: 10.1002/1878-0261.70238 (PMC13398633; doi:10.1002/1878-0261.70238)
Supplement: Supplementary file 21 — Table S10. Alternative splicing events data for C4‐2 siScrambled + R1881 (1 nm) and LNCaP siScrambled + R1881 (1 nm) compared to siKDM7A + siKDM1A + R1881 (1 nm), for SE (SE = skipped exon, significant splicing events FDR‐corrected P value < 0.05 highlighted in yellow). [file MOL2-9999-0-s039.xlsx]

## Sheet: SE
ID	GeneID	geneSymbol	chr	strand	exonStart_0base	exonEnd	upstreamES	upstreamEE	downstreamES	downstreamEE	ID	IC_SAMPLE_1	SC_SAMPLE_1	IC_SAMPLE_2	SC_SAMPLE_2	IncFormLen	SkipFormLen	PValue	FDR	IncLevel1	IncLevel2	IncLevelDifference	dPSI	Abs dPSI
48388	ENSG00000260276	RP11-77H9.2	16	+	8850932	8851050	8849848	8849993	8855033	8855217	48388	0,0,0	3,4,1	5,1,1	0,0,0	191	73	1.9984e-14	4.19689e-11	0.0,0.0,0.0	1.0,1.0,1.0	-1	-100	100
68251	ENSG00000090661	CERS4	19	+	8214365	8214481	8210705	8210862	8241340	8241457	68251	0,0,1	1,2,2	1,2,2	0,0,0	189	73	1.73583e-12	2.55958e-09	0.0,0.0,0.162	1.0,1.0,1.0	-0.946	-94.6	94.6
56038	ENSG00000067798	NAV3	12	+	78127166	78127208	78119236	78119945	78128705	78128866	56038	0,0,2	1,2,3	1,2,2	0,0,0	115	73	5.53215e-11	5.63824e-08	0.0,0.0,0.297	1.0,1.0,1.0	-0.901	-90.1	90.1
73147	ENSG00000204104	TRAF3IP1	2	+	238338361	238338457	238333959	238334035	238344496	238344598	73147	2,5,4	0,0,0	0,0,1	1,1,1	169	73	5.89656e-07	0.000161524	1.0,1.0,1.0	0.0,0.0,0.302	0.899	89.9	89.9
72034	ENSG00000063978	RNF4	4	+	2512441	2512499	2511955	2511965	2513082	2513131	72034	0,0,1	1,1,1	1,1,1	0,0,0	131	73	1.65456e-06	0.000378107	0.0,0.0,0.358	1.0,1.0,1.0	-0.881	-88.1	88.1
70333	ENSG00000136167	LCP1	13	-	46203100	46203230	46183908	46183972	46211731	46211871	70333	2,5,1	0,0,0	3,0,1	2,1,3	203	73	3.35041e-10	2.73173e-07	1.0,1.0,1.0	0.35,0.0,0.107	0.848	84.8	84.8
72170	ENSG00000067208	EVI5	1	-	92773905	92774027	92736559	92736627	92784835	92784966	72170	2,1,2	0,0,0	3,0,0	1,5,3	195	73	4.88498e-15	1.16741e-11	1.0,1.0,1.0	0.529,0.0,0.0	0.824	82.4	82.4
30572	ENSG00000251569	RP11-724O16.1	2	+	169499166	169499325	169493740	169493836	169499485	169499620	30572	1,6,3	2,5,5	2,3,6	0,0,0	232	73	9.39249e-14	1.80816e-10	0.136,0.274,0.159	1.0,1.0,1.0	-0.81	-81	81
15106	ENSG00000237298	TTN-AS1	2	+	178548354	178548554	178542221	178542361	178571299	178571449	15106	1,1,8	0,0,0	5,1,0	2,1,2	273	73	7.23212e-08	2.90917e-05	1.0,1.0,1.0	0.401,0.211,0.0	0.796	79.6	79.6
72163	ENSG00000067208	EVI5	1	-	92662718	92662865	92636201	92636336	92663419	92663452	72163	1,3,2	0,0,0	0,4,3	4,2,3	220	73	1.34559e-13	2.5204e-10	1.0,1.0,1.0	0.0,0.399,0.249	0.784	78.4	78.4
45913	ENSG00000127663	KDM4B	19	+	5111374	5111544	5110681	5110818	5111774	5113340	45913	1,1,4	0,0,0	5,1,0	2,1,2	243	73	1.72079e-07	5.99284e-05	1.0,1.0,1.0	0.429,0.231,0.0	0.78	78	78
37847	ENSG00000228274	RP3-508I15.9	22	-	38669687	38669924	38667861	38668325	38681725	38681787	37847	12,5,2	0,0,0	6,7,0	3,3,5	310	73	6.55032e-15	1.51321e-11	1.0,1.0,1.0	0.32,0.355,0.0	0.775	77.5	77.5
35920	ENSG00000100614	PPM1A	14	+	60258963	60259044	60256823	60256866	60268292	60268435	35920	1,6,4	0,0,0	0,0,5	2,2,1	154	73	1.29551e-07	4.72548e-05	1.0,1.0,1.0	0.0,0.0,0.703	0.766	76.6	76.6
56839	ENSG00000106100	NOD1	7	-	30450917	30451073	30448297	30448381	30451215	30453040	56839	1,2,1	0,0,0	2,4,1	2,2,3	229	73	5.32318e-11	5.56228e-08	1.0,1.0,1.0	0.242,0.389,0.096	0.758	75.8	75.8
72168	ENSG00000067208	EVI5	1	-	92773905	92774023	92736559	92736627	92784835	92784966	72168	1,1,3	0,0,0	3,0,2	1,5,3	191	73	3.83027e-13	6.80649e-10	1.0,1.0,1.0	0.534,0.0,0.203	0.754	75.4	75.4
2269	ENSG00000113719	ERGIC1	5	+	172921526	172921626	172920363	172920484	172924004	172924109	2269	1,2,3	0,0,1	1,0,0	1,1,1	173	73	4.0124e-08	1.75997e-05	1.0,1.0,0.559	0.297,0.0,0.0	0.754	75.4	75.4
3887	ENSG00000164418	GRIK2	6	+	101402854	101402960	101398787	101399392	101495966	101496182	3887	0,1,2	1,1,1	2,1,3	0,0,0	179	73	0.000997508	0.0451839	0.0,0.29,0.449	1.0,1.0,1.0	-0.754	-75.4	75.4
58371	ENSG00000197622	CDC42SE1	1	-	151055884	151055919	151055015	151055126	151059478	151059649	58371	0,0,0	4,2,3	1,2,2	0,4,0	108	73	0.000226543	0.0159092	0.0,0.0,0.0	1.0,0.253,1.0	-0.751	-75.1	75.1
62639	ENSG00000149091	DGKZ	11	+	46368820	46368974	46368177	46368303	46369493	46369550	62639	0,2,2	3,1,4	6,9,5	0,1,0	227	73	2.6043e-09	1.75231e-06	0.0,0.391,0.139	1.0,0.743,1.0	-0.738	-73.8	73.8
25578	ENSG00000070814	TCOF1	5	+	150383064	150383172	150379655	150379732	150383737	150384253	25578	3,5,3	0,0,0	7,2,2	4,7,2	181	73	2.28706e-13	4.17111e-10	1.0,1.0,1.0	0.414,0.103,0.287	0.732	73.2	73.2
37574	ENSG00000243943	ZNF512	2	+	27583548	27583716	27583029	27583142	27598069	27598254	37574	4,0,1	3,5,1	4,6,8	0,0,1	241	73	7.91818e-09	4.35525e-06	0.288,0.0,0.232	1.0,1.0,0.708	-0.729	-72.9	72.9
78098	ENSG00000008277	ADAM22	7	+	87964633	87964684	87935025	87935186	87971293	87971375	78098	0,2,3	3,1,4	1,1,1	0,0,0	124	73	2.74521e-10	2.26493e-07	0.0,0.541,0.306	1.0,1.0,1.0	-0.718	-71.8	71.8
86105	ENSG00000233927	RPS28	19	+	8321664	8321699	8321494	8321569	8321952	8322091	86105	0,0,1	2,1,2	1,1,1	1,0,0	108	73	9.11682e-05	0.00833552	0.0,0.0,0.253	0.403,1.0,1.0	-0.717	-71.7	71.7
88243	ENSG00000134744	ZCCHC11	1	-	52481803	52481842	52477707	52477882	52488908	52489035	88243	3,1,2	0,0,0	2,0,3	2,1,2	112	73	2.94974e-05	0.00380548	1.0,1.0,1.0	0.395,0.0,0.494	0.704	70.4	70.4
26646	ENSG00000131381	RBSN	3	-	15091461	15091493	15090134	15090340	15095972	15096288	26646	3,1,1	0,0,0	0,2,2	1,1,3	105	73	2.30794e-05	0.00313627	1.0,1.0,1.0	0.0,0.582,0.317	0.7	70	70
89802	ENSG00000170113	NIPA1	15	+	22819287	22819379	22810748	22810796	22820312	22820473	89802	1,2,3	0,0,0	2,1,1	1,1,3	165	73	5.19513e-07	0.000146956	1.0,1.0,1.0	0.469,0.307,0.129	0.698	69.8	69.8
78465	ENSG00000115204	MPV17	2	-	27316158	27316186	27312993	27313109	27317077	27317173	78465	0,1,1	10,4,2	3,2,5	1,0,1	101	73	1.6672e-09	1.19117e-06	0.0,0.153,0.265	0.684,1.0,0.783	-0.683	-68.3	68.3
66672	ENSG00000196793	ZNF239	10	-	43573636	43573677	43556343	43558171	43574470	43574584	66672	2,3,1	2,1,0	0,0,0	1,4,2	114	73	2.28304e-05	0.00311464	0.39,0.658,1.0	0.0,0.0,0.0	0.683	68.3	68.3
65345	ENSG00000172890	NADSYN1	11	+	71460040	71460213	71458427	71458544	71460721	71460947	65345	3,7,5	0,0,0	5,3,2	2,2,2	246	73	4.14291e-08	1.80579e-05	1.0,1.0,1.0	0.426,0.308,0.229	0.679	67.9	67.9
16207	ENSG00000185515	BRCC3	X	+	155072326	155072343	155071419	155071650	155077169	155077289	16207	1,0,0	1,1,1	3,4,4	1,1,0	90	73	7.65797e-06	0.00134158	0.448,0.0,0.0	0.709,0.764,1.0	-0.675	-67.5	67.5
43660	ENSG00000139220	PPFIA2	12	-	81284240	81284303	81281256	81281432	81294834	81295035	43660	1,2,1	0,0,1	1,2,0	4,4,4	136	73	1.08698e-05	0.0017438	1.0,1.0,0.349	0.118,0.212,0.0	0.673	67.3	67.3
30117	ENSG00000181163	NPM1	5	+	171390026	171390088	171387850	171388006	171391304	171391424	30117	3,2,0	6,7,2	1,1,2	0,1,0	135	73	3.78231e-05	0.00447333	0.213,0.134,0.0	1.0,0.351,1.0	-0.668	-66.8	66.8
88954	ENSG00000154265	ABCA5	17	-	69325698	69325817	69314313	69314430	69327051	69327111	88954	5,3,4	0,0,0	8,1,1	1,4,2	192	73	7.88584e-09	4.35525e-06	1.0,1.0,1.0	0.753,0.087,0.16	0.667	66.7	66.7
34255	ENSG00000100379	KCTD17	22	+	37061103	37061175	37059312	37059438	37061538	37061629	34255	1,0,0	0,1,3	1,1,2	0,0,0	145	73	5.65216e-07	0.000157316	1.0,0.0,0.0	1.0,1.0,1.0	-0.667	-66.7	66.7
29237	ENSG00000277363	SRCIN1	17	-	38574875	38574974	38564117	38564313	38578489	38578791	29237	1,0,0	0,2,1	4,2,1	0,0,0	172	73	1.95495e-06	0.000435645	1.0,0.0,0.0	1.0,1.0,1.0	-0.667	-66.7	66.7
72081	ENSG00000135451	TROAP	12	+	49323896	49323946	49323603	49323752	49325500	49325658	72081	0,1,0	2,0,1	1,4,1	0,0,0	123	73	7.38598e-06	0.00130581	0.0,1.0,0.0	1.0,1.0,1.0	-0.667	-66.7	66.7
67147	ENSG00000144182	LIPT1	2	+	99155481	99155544	99155073	99155368	99161956	99162711	67147	2,0,0	0,2,1	1,2,1	0,0,0	136	73	7.82567e-05	0.00746011	1.0,0.0,0.0	1.0,1.0,1.0	-0.667	-66.7	66.7
52271	ENSG00000151914	DST	6	-	56468981	56468999	56466077	56466195	56469882	56469957	52271	0,5,2	4,2,3	13,9,15	0,0,0	91	73	1.93478e-09	1.34088e-06	0.0,0.667,0.348	1.0,1.0,1.0	-0.662	-66.2	66.2
14382	ENSG00000090932	DLL3	19	+	39504070	39504288	39502814	39503057	39505228	39505653	14382	3,5,2	0,0,0	3,1,5	2,1,1	291	73	0.00024269	0.0165872	1.0,1.0,1.0	0.273,0.201,0.556	0.657	65.7	65.7
19405	ENSG00000164054	SHISA5	3	-	48502320	48502543	48501178	48501293	48503094	48503193	19405	11,5,4	0,1,0	3,0,2	2,1,1	296	73	7.98463e-07	0.000205712	1.0,0.552,1.0	0.27,0.0,0.33	0.651	65.1	65.1
68044	ENSG00000120903	CHRNA2	8	-	27475212	27475272	27471001	27471194	27479019	27479214	68044	4,1,1	7,3,2	7,6,3	3,0,0	133	73	3.04832e-05	0.00389062	0.239,0.155,0.215	0.562,1.0,1.0	-0.651	-65.1	65.1
50579	ENSG00000106009	BRAT1	7	-	2549065	2549124	2548437	2548496	2554304	2554447	50579	0,1,2	1,2,1	4,2,1	1,0,0	132	73	3.07544e-05	0.00390367	0.0,0.217,0.525	0.689,1.0,1.0	-0.649	-64.9	64.9
33518	ENSG00000131374	TBC1D5	3	-	17586352	17586557	17562018	17562142	17742480	17742644	33518	4,15,19	0,0,0	8,7,5	4,4,2	278	73	2.25787e-10	1.95599e-07	1.0,1.0,1.0	0.344,0.315,0.396	0.648	64.8	64.8
25364	ENSG00000111554	MDM1	12	-	68325171	68325247	68323072	68323240	68326656	68327021	25364	6,4,1	0,1,0	2,1,1	1,5,3	149	73	1.25636e-07	4.63142e-05	1.0,0.662,1.0	0.495,0.089,0.14	0.646	64.6	64.6
38625	ENSG00000214331	RP11-252A24.2	16	-	74349741	74349859	74348866	74349015	74350616	74350738	38625	2,7,4	3,1,0	0,0,0	2,3,2	191	73	2.58227e-07	8.28525e-05	0.203,0.728,1.0	0.0,0.0,0.0	0.644	64.4	64.4
15823	ENSG00000186866	POFUT2	21	-	45282803	45283046	45282348	45282459	45283351	45283527	15823	2,1,5	1,3,4	5,5,2	1,0,0	316	73	3.8572e-06	0.000755139	0.316,0.071,0.224	0.536,1.0,1.0	-0.642	-64.2	64.2
73164	ENSG00000001461	NIPAL3	1	+	24416024	24416232	24415813	24415904	24440171	24440240	73164	7,5,2	0,0,0	3,3,3	1,1,3	281	73	1.73815e-06	0.000392379	1.0,1.0,1.0	0.438,0.438,0.206	0.639	63.9	63.9
16981	ENSG00000093167	LRRFIP2	3	-	37065614	37065852	37063741	37063791	37075023	37075116	16981	7,8,13	0,0,1	3,2,1	1,1,2	311	73	4.82244e-06	0.000908191	1.0,1.0,0.753	0.413,0.319,0.105	0.639	63.9	63.9
62018	ENSG00000183597	TANGO2	22	+	20019180	20019299	20017030	20017192	20036759	20036854	62018	1,2,3	0,0,1	2,3,0	1,5,1	192	73	1.64383e-05	0.00243428	1.0,1.0,0.533	0.432,0.186,0.0	0.638	63.8	63.8
53880	ENSG00000232593	KANTR	X	+	53131018	53131127	53099471	53099608	53141847	53142094	53880	0,1,0	2,7,3	4,2,4	1,0,3	182	73	3.00004e-06	0.000625569	0.0,0.054,0.0	0.616,1.0,0.348	-0.637	-63.7	63.7
20319	ENSG00000083454	P2RX5	17	-	3690955	3691027	3690604	3690680	3691643	3691794	20319	0,6,2	2,2,1	8,9,4	0,0,0	145	73	3.68885e-05	0.00439265	0.0,0.602,0.502	1.0,1.0,1.0	-0.632	-63.2	63.2
51423	ENSG00000176834	VSIG10	12	-	118070905	118071067	118068376	118068597	118071358	118071469	51423	2,5,2	1,3,1	2,5,6	0,0,0	235	73	6.15771e-07	0.000165409	0.383,0.341,0.383	1.0,1.0,1.0	-0.631	-63.1	63.1
64853	ENSG00000102780	DGKH	13	+	42221263	42221394	42219685	42219794	42229098	42229750	64853	9,15,19	2,1,4	2,2,1	5,18,9	204	73	7.69385e-13	1.26956e-09	0.617,0.843,0.63	0.125,0.038,0.038	0.63	63	63
47303	ENSG00000198794	SCAMP5	15	+	75016592	75016749	75012676	75012805	75017869	75017971	47303	6,6,11	0,3,1	2,0,2	4,2,4	230	73	3.62659e-05	0.00435593	1.0,0.388,0.777	0.137,0.0,0.137	0.63	63	63
87741	ENSG00000198740	ZNF652	17	-	49352665	49352790	49322384	49322508	49361908	49361993	87741	2,3,2	0,0,1	1,1,0	1,1,1	198	73	2.45469e-07	7.98686e-05	1.0,1.0,0.424	0.269,0.269,0.0	0.629	62.9	62.9
65370	ENSG00000138942	RNF185	22	+	31182968	31183066	31176261	31176417	31187046	31187270	65370	2,3,7	3,6,1	3,7,4	0,0,0	171	73	8.83655e-10	6.80454e-07	0.222,0.176,0.749	1.0,1.0,1.0	-0.618	-61.8	61.8
80503	ENSG00000283050	GTF2IP12	4	-	119429419	119429609	119422450	119422574	119431836	119431901	80503	4,4,2	3,1,1	1,4,4	0,0,0	263	73	5.02905e-06	0.000934405	0.27,0.526,0.357	1.0,1.0,1.0	-0.616	-61.6	61.6
14954	ENSG00000107968	MAP3K8	10	+	30434636	30434748	30433936	30434378	30438915	30439274	14954	1,0,3	1,2,1	5,6,1	1,0,0	185	73	2.23814e-05	0.00307153	0.283,0.0,0.542	0.664,1.0,1.0	-0.613	-61.3	61.3
35497	ENSG00000104164	BLOC1S6	15	+	45597879	45597891	45587351	45587525	45603099	45603187	35497	0,0,1	5,4,6	2,1,5	10,0,1	85	73	9.29081e-05	0.00846111	0.0,0.0,0.125	0.147,1.0,0.811	-0.611	-61.1	61.1
35479	ENSG00000221994	ZNF630	X	-	47988523	47988617	47983355	47983411	48002594	48002653	35479	1,1,2	0,0,1	3,0,5	2,2,7	167	73	0.000111788	0.00973263	1.0,1.0,0.466	0.396,0.0,0.238	0.611	61.1	61.1
73055	ENSG00000143398	PIP5K1A	1	+	151224370	151224406	151198574	151199081	151227319	151227400	73055	0,0,2	1,1,1	3,1,1	0,0,1	109	73	5.163e-07	0.000146646	0.0,0.0,0.573	1.0,1.0,0.401	-0.609	-60.9	60.9
84846	ENSG00000108219	TSPAN14	10	+	80463087	80463131	80459301	80459507	80489216	80489314	84846	1,1,1	0,1,0	1,1,0	3,1,2	117	73	0.000127053	0.0105706	1.0,0.384,1.0	0.172,0.384,0.0	0.609	60.9	60.9
76417	ENSG00000197381	ADARB1	21	+	45144630	45144701	45134756	45134832	45171609	45171684	76417	5,1,5	1,0,3	0,2,3	6,6,6	144	73	0.000993152	0.0450454	0.717,1.0,0.458	0.0,0.145,0.202	0.609	60.9	60.9
10719	ENSG00000179362	HMGN2P46	15	+	45554433	45554600	45536084	45536209	45555489	45556730	10719	7,1,1	0,0,0	4,3,9	3,2,2	240	73	1.17403e-08	6.02701e-06	1.0,1.0,1.0	0.289,0.313,0.578	0.607	60.7	60.7
15507	ENSG00000049283	EPN3	17	+	50538883	50538964	50538078	50538197	50539186	50539315	15507	23,20,12	55,69,63	164,95,96	31,16,17	154	73	0	0	0.165,0.121,0.083	0.715,0.738,0.728	-0.604	-60.4	60.4
35481	ENSG00000221994	ZNF630	X	-	47988523	47988659	47983355	47983411	48002594	48002653	35481	2,1,2	0,0,1	3,1,3	2,2,7	209	73	7.22576e-05	0.00705315	1.0,1.0,0.411	0.344,0.149,0.13	0.596	59.6	59.6
34490	ENSG00000248429	RP11-597D13.9	4	+	158198787	158198870	158179660	158179735	158199087	158200913	34490	1,5,4	0,1,0	6,0,1	1,2,2	156	73	4.81311e-06	0.000908191	1.0,0.701,1.0	0.737,0.0,0.19	0.591	59.1	59.1
15035	ENSG00000167751	KLK2	19	+	50877228	50877296	50876887	50877045	50877706	50877756	15035	0,2,1	1,3,2	4,5,2	2,1,0	141	73	0.000291998	0.0191634	0.0,0.257,0.206	0.509,0.721,1.0	-0.589	-58.9	58.9
34471	ENSG00000130768	SMPDL3B	1	+	27941423	27941576	27935109	27935244	27942274	27942364	34471	5,3,5	0,0,0	1,1,1	3,0,2	226	73	2.21304e-07	7.4093e-05	1.0,1.0,1.0	0.097,1.0,0.139	0.588	58.8	58.8
17871	ENSG00000163870	TPRA1	3	-	127595451	127595690	127594799	127594933	127598054	127598251	17871	4,12,3	1,1,0	4,1,1	2,2,7	312	73	4.96687e-06	0.000925333	0.483,0.737,1.0	0.319,0.105,0.032	0.588	58.8	58.8
10537	ENSG00000135541	AHI1	6	-	135290422	135290525	135283985	135285647	135300499	135300558	10537	3,1,6	4,1,1	5,8,9	0,0,0	176	73	1.65856e-06	0.000378107	0.237,0.293,0.713	1.0,1.0,1.0	-0.586	-58.6	58.6
32798	ENSG00000111912	NCOA7	6	+	125796679	125796797	125790939	125791067	125815290	125815404	32798	0,5,2	3,6,2	1,2,3	1,0,0	191	73	3.62317e-05	0.00435593	0.0,0.242,0.277	0.277,1.0,1.0	-0.586	-58.6	58.6
45397	ENSG00000196526	AFAP1	4	-	7781375	7781627	7778761	7778876	7786193	7786311	45397	5,12,14	1,2,1	1,0,1	3,3,5	325	73	1.2242e-09	9.02572e-07	0.529,0.574,0.759	0.07,0.0,0.043	0.583	58.3	58.3
57477	ENSG00000214022	REPIN1	7	+	150369670	150369697	150368271	150368318	150371227	150371655	57477	3,3,1	0,1,0	3,2,0	4,1,2	100	73	6.26412e-06	0.00112761	1.0,0.687,1.0	0.354,0.593,0.0	0.58	58	58
60656	ENSG00000099840	IZUMO4	19	+	2098975	2099029	2098786	2098804	2099254	2099590	60656	5,8,3	2,0,0	3,2,1	3,2,4	127	73	9.04261e-06	0.00150646	0.59,1.0,1.0	0.365,0.365,0.126	0.578	57.8	57.8
64856	ENSG00000102780	DGKH	13	+	42221268	42221394	42219685	42219794	42229098	42229750	64856	8,9,11	2,1,4	1,2,1	5,18,9	199	73	1.67063e-10	1.52343e-07	0.595,0.768,0.502	0.068,0.039,0.039	0.573	57.3	57.3
86352	ENSG00000136933	RABEPK	9	+	125205537	125205652	125203007	125203066	125213369	125213522	86352	0,2,1	2,0,1	1,2,1	0,0,0	188	73	0.000626403	0.0328431	0.0,1.0,0.28	1.0,1.0,1.0	-0.573	-57.3	57.3
35914	ENSG00000100614	PPM1A	14	+	60259896	60260010	60258963	60259044	60268292	60268435	35914	1,0,2	0,1,2	3,1,3	0,0,0	187	73	0.000920523	0.0428448	1.0,0.0,0.281	1.0,1.0,1.0	-0.573	-57.3	57.3
76937	ENSG00000259673	IQCH-AS1	15	-	67411895	67412020	67403618	67408475	67421334	67421498	76937	4,3,1	0,5,3	1,1,4	0,0,0	198	73	4.93491e-07	0.000142504	1.0,0.181,0.109	1.0,1.0,1.0	-0.57	-57	57
36766	ENSG00000196531	NACA	12	-	56715870	56716206	56714602	56714687	56719536	56719596	36766	15,15,16	0,0,0	17,21,8	5,2,4	409	73	5.96353e-11	5.9898e-08	1.0,1.0,1.0	0.378,0.652,0.263	0.569	56.9	56.9
22935	ENSG00000187764	SEMA4D	9	-	89474538	89474623	89455887	89455953	89475484	89475550	22935	1,1,0	1,0,2	3,1,1	0,0,0	158	73	0.000114684	0.00989792	0.316,1.0,0.0	1.0,1.0,1.0	-0.561	-56.1	56.1
60658	ENSG00000099840	IZUMO4	19	+	2098975	2099122	2098786	2098804	2099254	2099580	60658	3,3,6	2,0,0	2,4,1	3,2,4	220	73	0.000240854	0.0165177	0.332,1.0,1.0	0.181,0.399,0.077	0.558	55.8	55.8
43281	ENSG00000004777	ARHGAP33	19	+	35784494	35784706	35784171	35784317	35784952	35785106	43281	0,2,2	4,3,5	6,7,14	2,2,0	285	73	1.10473e-05	0.00176411	0.0,0.146,0.093	0.435,0.473,1.0	-0.556	-55.6	55.6
33519	ENSG00000131374	TBC1D5	3	-	17586352	17586557	17562018	17562142	17623848	17623913	33519	4,16,19	0,3,0	8,8,5	6,6,2	278	73	6.7893e-05	0.00684899	1.0,0.583,1.0	0.259,0.259,0.396	0.556	55.6	55.6
75567	ENSG00000105982	RNF32	7	+	156642976	156643087	156640783	156641004	156643800	156643892	75567	1,1,2	2,2,0	1,4,5	0,0,0	184	73	0.000124217	0.0104348	0.166,0.166,1.0	1.0,1.0,1.0	-0.556	-55.6	55.6
1780	ENSG00000137700	SLC37A4	11	-	119026505	119026684	119025966	119026080	119026936	119027095	1780	6,5,8	4,4,3	16,14,14	0,0,2	252	73	1.3412e-06	0.000314628	0.303,0.266,0.436	1.0,1.0,0.67	-0.555	-55.5	55.5
49287	ENSG00000109265	KIAA1211	4	+	56298213	56298349	56272320	56272492	56307534	56307699	49287	3,2,1	0,3,2	9,6,2	0,0,0	209	73	1.81338e-05	0.00262369	1.0,0.189,0.149	1.0,1.0,1.0	-0.554	-55.4	55.4
37741	ENSG00000168172	HOOK3	8	+	43000270	43000276	42997589	42997637	43002106	43002141	37741	8,3,6	4,0,1	3,2,7	11,10,7	79	73	0.000177816	0.0134241	0.649,1.0,0.847	0.201,0.156,0.48	0.553	55.3	55.3
73430	ENSG00000168070	C11orf85	11	-	64960088	64960157	64959304	64959422	64971876	64972085	73430	10,4,7	1,0,0	2,3,5	8,1,3	142	73	1.8944e-07	6.49949e-05	0.837,1.0,1.0	0.114,0.607,0.461	0.552	55.2	55.2
8606	ENSG00000109381	ELF2	4	-	139117828	139117950	139116648	139116807	139125163	139125329	8606	2,7,4	1,0,0	4,0,4	7,1,1	195	73	5.26086e-06	0.000972264	0.428,1.0,1.0	0.176,0.0,0.6	0.551	55.1	55.1
76939	ENSG00000259673	IQCH-AS1	15	-	67442192	67442407	67430320	67430400	67459691	67459975	76939	0,2,2	2,4,1	8,3,2	1,1,0	288	73	4.56685e-05	0.00512967	0.0,0.112,0.336	0.67,0.432,1.0	-0.551	-55.1	55.1
28642	ENSG00000136068	FLNB	3	+	58141857	58141896	58138281	58138529	58142649	58142752	28642	91,85,89	102,90,96	151168128	9,6,8	112	73	0	0	0.368,0.381,0.377	0.916,0.948,0.912	-0.55	-55	55
89616	ENSG00000136754	ABI1	10	-	26755654	26755741	26751597	26751783	26765217	26765318	89616	22,21,15	1,1,1	10,14,11	13,10,8	160	73	4.36158e-10	3.51482e-07	0.909,0.905,0.873	0.26,0.39,0.386	0.55	55	55
1133	ENSG00000273345	CTD-2410N18.4	5	-	134308573	134308727	134308137	134308466	134319357	134319497	1133	6,5,7	0,0,2	6,1,6	3,3,3	227	73	0.000130666	0.0107806	1.0,1.0,0.53	0.391,0.097,0.391	0.55	55	55
19408	ENSG00000164054	SHISA5	3	-	48503094	48503193	48501136	48501293	48504422	48504776	19408	1,1,0	1,2,2	6,1,1	0,3,0	172	73	0.00038703	0.0232931	0.298,0.175,0.0	1.0,0.124,1.0	-0.55	-55	55
64922	ENSG00000259345	RP11-624L4.1	15	-	39109700	39109798	39071502	39071608	39273839	39273883	64922	2,7,1	3,3,4	6,3,20	2,0,1	171	73	0.000132732	0.0108862	0.222,0.499,0.096	0.562,1.0,0.895	-0.547	-54.7	54.7
68664	ENSG00000100239	PPP6R2	22	+	50393749	50393799	50391866	50392015	50393892	50394135	68664	6,2,7	5,2,3	11,2,1	0,0,0	123	73	1.70043e-09	1.20251e-06	0.416,0.372,0.581	1.0,1.0,1.0	-0.544	-54.4	54.4
85716	ENSG00000001631	KRIT1	7	-	92245595	92245676	92244901	92245134	92245789	92245920	85716	2,7,4	0,2,1	3,1,2	4,7,2	154	73	0.000375221	0.022871	1.0,0.624,0.655	0.262,0.063,0.322	0.544	54.4	54.4
65157	ENSG00000204580	DDR1	6	+	30883077	30883326	30882954	30882983	30884057	30884145	65157	12,11,5	0,0,0	1,4,3	1,0,3	322	73	0.000618585	0.0325516	1.0,1.0,1.0	0.185,1.0,0.185	0.543	54.3	54.3
65149	ENSG00000204580	DDR1	6	+	30883080	30883326	30882927	30882983	30884057	30884145	65149	10,12,5	0,0,0	1,4,3	1,0,3	319	73	0.000646255	0.0335491	1.0,1.0,1.0	0.186,1.0,0.186	0.543	54.3	54.3
43187	ENSG00000241852	C8orf58	8	+	22602560	22602643	22602199	22602312	22603194	22604133	43187	1,1,1	1,1,1	3,1,2	1,0,0	156	73	3.40151e-05	0.00417236	0.319,0.319,0.319	0.584,1.0,1.0	-0.542	-54.2	54.2
76933	ENSG00000259673	IQCH-AS1	15	-	67411895	67412041	67403618	67408475	67421334	67421498	76933	4,4,2	0,5,3	1,2,2	0,0,0	219	73	6.97908e-07	0.000183908	1.0,0.211,0.182	1.0,1.0,1.0	-0.536	-53.6	53.6
50780	ENSG00000141380	SS18	18	-	26084051	26084175	26082362	26082528	26087500	26087577	50780	6,5,6	0,0,1	2,5,3	1,2,5	197	73	1.39122e-06	0.000323547	1.0,1.0,0.69	0.426,0.481,0.182	0.534	53.4	53.4
39728	ENSG00000104979	C19orf53	19	+	13774671	13774903	13774517	13774574	13778051	13778462	39728	2,1,3	3,0,2	2,5,4	0,0,0	305	73	2.48799e-06	0.000533584	0.138,1.0,0.264	1.0,1.0,1.0	-0.533	-53.3	53.3
9677	ENSG00000136560	TANK	2	+	161161284	161161412	161160348	161160486	161177111	161177252	9677	3,7,2	1,3,1	7,7,2	0,0,0	201	73	9.48215e-06	0.00155723	0.521,0.459,0.421	1.0,1.0,1.0	-0.533	-53.3	53.3
80820	ENSG00000115414	FN1	2	-	215392930	215393203	215391631	215391814	215394527	215394719	80820	21,21,23	3,8,1	2,1,7	9,20,10	346	73	2.69536e-09	1.79615e-06	0.596,0.356,0.829	0.045,0.01,0.129	0.532	53.2	53.2
34830	ENSG00000118518	RNF146	6	+	127280515	127280604	127280230	127280340	127282286	127282395	34830	2,1,3	0,0,0	0,2,3	2,0,2	162	73	0.000384237	0.0232366	1.0,1.0,1.0	0.0,1.0,0.403	0.532	53.2	53.2
49486	ENSG00000215386	MIR99AHG	21	+	16214256	16214378	16181590	16181687	16231055	16231115	49486	0,0,0	3,2,1	1,5,3	1,4,0	195	73	7.47491e-05	0.00723521	0.0,0.0,0.0	0.272,0.319,1.0	-0.53	-53	53
34283	ENSG00000198464	ZNF480	19	+	52300393	52300587	52297176	52297223	52314152	52314279	34283	2,3,1	0,2,2	1,2,4	0,0,0	267	73	0.00013211	0.0108609	1.0,0.291,0.12	1.0,1.0,1.0	-0.53	-53	53
43818	ENSG00000273061	CDC37L1-AS1	9	-	4679139	4679165	4676599	4676749	4679386	4679502	43818	0,1,2	4,0,2	1,1,4	0,0,0	99	73	7.63598e-06	0.00134158	0.0,1.0,0.424	1.0,1.0,1.0	-0.525	-52.5	52.5
4182	ENSG00000168852	TPTE2P5	13	-	40921473	40921531	40908158	40908212	40921618	40921715	4182	1,3,3	0,2,1	1,1,0	1,3,2	131	73	0.000302745	0.0196455	1.0,0.455,0.626	0.358,0.157,0.0	0.522	52.2	52.2
25317	ENSG00000169752	NRG4	15	-	75959021	75959140	75955931	75956011	75961827	75961974	25317	2,0,2	0,1,0	0,1,4	5,2,4	192	73	0.00115289	0.0494736	1.0,0.0,1.0	0.0,0.16,0.275	0.522	52.2	52.2
59998	ENSG00000239791	AC002310.7	16	+	30581723	30582148	30572249	30572411	30582529	30582892	59998	8,13,3	0,0,0	8,6,4	3,0,3	498	73	9.28696e-07	0.000235284	1.0,1.0,1.0	0.281,1.0,0.163	0.519	51.9	51.9
47711	ENSG00000100325	ASCC2	22	-	29827476	29827624	29825693	29825707	29832244	29832342	47711	9,1,2	3,1,1	5,8,7	0,0,1	221	73	4.07122e-05	0.00471039	0.498,0.248,0.398	1.0,1.0,0.698	-0.518	-51.8	51.8
64855	ENSG00000102780	DGKH	13	+	42221161	42221394	42219685	42219794	42229098	42229250	64855	8,12,12	2,1,4	1,2,1	5,18,9	306	73	1.40226e-10	1.29576e-07	0.488,0.741,0.417	0.046,0.026,0.026	0.516	51.6	51.6
54664	ENSG00000108932	SLC16A6	17	-	68282996	68283123	68278088	68278327	68291085	68291116	54664	2,3,1	8,4,3	4,2,3	0,1,1	200	73	0.000135461	0.0110114	0.084,0.215,0.108	1.0,0.422,0.523	-0.513	-51.3	51.3
39130	ENSG00000136802	LRRC8A	9	+	128892384	128892445	128892066	128892158	128907156	128909321	39130	0,0,1	1,2,0	2,2,1	1,0,0	134	73	5.20753e-06	0.00096498	0.0,0.0,1.0	0.521,1.0,1.0	-0.507	-50.7	50.7
72324	ENSG00000262468	LINC01569	16	-	4248251	4248428	4246988	4247061	4253646	4253779	72324	4,4,6	3,1,7	4,4,3	1,0,0	250	73	1.25033e-05	0.00195549	0.28,0.539,0.2	0.539,1.0,1.0	-0.507	-50.7	50.7
56386	ENSG00000127419	TMEM175	4	+	948115	948154	932479	932540	950420	950518	56386	5,7,3	2,4,4	1,1,3	0,0,0	112	73	4.52837e-09	2.77729e-06	0.62,0.533,0.328	1.0,1.0,1.0	-0.506	-50.6	50.6
59046	ENSG00000175792	RUVBL1	3	-	128092914	128093009	128091475	128091582	128097299	128097498	59046	0,5,4	1,1,0	1,0,1	6,2,4	168	73	6.20068e-05	0.00641391	0.0,0.685,1.0	0.068,0.0,0.098	0.506	50.6	50.6
21522	ENSG00000197885	NKIRAS1	3	-	23914588	23914654	23911328	23911450	23916932	23916952	21522	1,2,1	0,1,0	0,1,0	1,0,1	139	73	0.000316391	0.0202094	1.0,0.512,1.0	0.0,1.0,0.0	0.504	50.4	50.4
80502	ENSG00000283050	GTF2IP12	4	-	119410516	119410716	119410231	119410289	119412351	119412542	80502	4,3,5	0,1,0	1,4,2	1,1,2	273	73	2.10105e-05	0.00297632	1.0,0.445,1.0	0.211,0.517,0.211	0.502	50.2	50.2
28244	ENSG00000198408	MGEA5	10	-	101793685	101793744	101792838	101792943	101797979	101798017	28244	0,0,0	3,1,1	3,1,2	1,1,1	132	73	3.73772e-05	0.0044432	0.0,0.0,0.0	0.624,0.356,0.525	-0.502	-50.2	50.2
32058	ENSG00000171097	CCBL1	9	-	128847432	128847643	128845352	128845411	128881902	128882075	32058	1,5,2	0,0,0	13,9,12	3,2,4	284	73	2.682e-08	1.20697e-05	1.0,1.0,1.0	0.527,0.536,0.435	0.501	50.1	50.1
19678	ENSG00000005810	MYCBP2	13	-	77126436	77126485	77125335	77125468	77139195	77139336	19678	0,0,0	14,8,8	3,5,4	6,8,0	122	73	1.37844e-06	0.000321654	0.0,0.0,0.0	0.23,0.272,1.0	-0.501	-50.1	50.1
46245	ENSG00000156802	ATAD2	8	-	123400742	123401175	123380528	123380677	123416247	123416350	46245	3,6,6	0,0,1	3,3,8	1,1,2	506	73	7.54337e-05	0.00725972	1.0,1.0,0.464	0.302,0.302,0.366	0.498	49.8	49.8
56391	ENSG00000127419	TMEM175	4	+	947708	948154	932474	932540	950420	950491	56391	21,30,19	2,4,4	22,19,31	0,0,0	519	73	6.89553e-10	5.41282e-07	0.596,0.513,0.401	1.0,1.0,1.0	-0.497	-49.7	49.7
84232	ENSG00000138111	TMEM180	10	+	102470922	102471117	102469992	102470075	102471272	102471396	84232	9,12,12	0,0,0	23,10,10	5,3,3	268	73	1.14313e-08	5.91222e-06	1.0,1.0,1.0	0.556,0.476,0.476	0.497	49.7	49.7
32054	ENSG00000171097	CCBL1	9	-	128846679	128846859	128845352	128845411	128881902	128882053	32054	7,4,7	0,0,0	18,6,10	3,2,4	253	73	8.04662e-09	4.37188e-06	1.0,1.0,1.0	0.634,0.464,0.419	0.494	49.4	49.4
43156	ENSG00000130751	NPAS1	19	+	47041024	47041125	47040443	47040550	47042809	47042904	43156	6,2,3	0,1,0	10,0,1	1,2,2	174	73	9.1714e-06	0.00152426	1.0,0.456,1.0	0.808,0.0,0.173	0.492	49.2	49.2
29333	ENSG00000111358	GTF2H3	12	+	123654932	123654998	123652706	123652735	123659515	123659584	29333	0,1,0	3,2,1	0,4,2	1,1,0	139	73	0.000185681	0.0137429	0.0,0.208,0.0	0.0,0.677,1.0	-0.49	-49	49
24059	ENSG00000179104	TMTC2	12	+	82756982	82757126	82687480	82687669	82895817	82896646	24059	9,7,14	0,1,0	8,12,7	5,3,5	217	73	5.64213e-07	0.000157316	1.0,0.702,1.0	0.35,0.574,0.32	0.486	48.6	48.6
47849	ENSG00000178773	CPNE7	16	+	89592197	89592291	89591006	89591058	89595366	89595423	47849	0,1,1	2,0,2	2,2,4	0,0,1	167	73	1.28618e-06	0.000306315	0.0,1.0,0.179	1.0,1.0,0.636	-0.486	-48.6	48.6
33580	ENSG00000108848	LUC7L3	17	+	50751296	50751362	50750746	50750852	50752199	50752585	33580	3,0,0	3,6,3	6,5,10	2,3,2	139	73	1.1327e-05	0.00180462	0.344,0.0,0.0	0.612,0.467,0.724	-0.486	-48.6	48.6
49425	ENSG00000078699	CBFA2T2	20	+	33573973	33574261	33562379	33562674	33606955	33607099	49425	2,1,6	0,0,0	3,3,1	1,3,0	361	73	0.000221837	0.0156355	1.0,1.0,1.0	0.378,0.168,1.0	0.485	48.5	48.5
35529	ENSG00000154305	MIA3	1	+	222662887	222663031	222662457	222662529	222663997	222664050	35529	12,5,13	0,0,0	7,18,15	5,4,3	217	73	1.36476e-09	9.8524e-07	1.0,1.0,1.0	0.32,0.602,0.627	0.484	48.4	48.4
20439	ENSG00000197372	ZNF675	19	-	23660258	23660366	23658602	23658672	23662113	23662209	20439	3,0,0	1,4,2	2,3,0	0,0,1	181	73	0.000134889	0.0109851	0.547,0.0,0.0	1.0,1.0,0.0	-0.484	-48.4	48.4
59995	ENSG00000175449	RFESD	5	+	95653116	95653214	95652136	95652331	95654060	95654236	59995	2,2,1	8,8,5	6,12,13	2,5,3	171	73	2.20922e-07	7.4093e-05	0.096,0.096,0.079	0.562,0.506,0.649	-0.482	-48.2	48.2
23432	ENSG00000196670	ZFP62	5	-	180851987	180852060	180851380	180851493	180861073	180861276	23432	3,1,1	0,0,1	4,1,1	1,6,3	146	73	4.5265e-05	0.00510919	1.0,1.0,0.333	0.667,0.077,0.143	0.482	48.2	48.2
84225	ENSG00000138111	TMEM180	10	+	102470664	102471117	102469992	102470075	102471272	102471396	84225	38,38,35	0,0,0	47,23,20	5,3,3	526	73	5.03968e-09	3.01095e-06	1.0,1.0,1.0	0.566,0.516,0.481	0.479	47.9	47.9
1060	ENSG00000135775	COG2	1	+	230682921	230683033	230678912	230679052	230683129	230683329	1060	2,3,2	0,0,0	1,4,3	1,4,0	185	73	0.000990062	0.0449603	1.0,1.0,1.0	0.283,0.283,1.0	0.478	47.8	47.8
38847	ENSG00000137177	KIF13A	6	-	17789871	17789910	17787775	17787875	17794248	17794395	38847	11,10,10	28,14,14	24,33,15	3,5,6	112	73	6.77321e-09	3.84763e-06	0.204,0.318,0.318	0.839,0.811,0.62	-0.477	-47.7	47.7
43955	ENSG00000163617	CCDC191	3	-	114031625	114031779	114018677	114018868	114034924	114035148	43955	1,2,3	0,2,2	6,7,5	0,0,0	227	73	0.000426092	0.0250418	1.0,0.243,0.325	1.0,1.0,1.0	-0.477	-47.7	47.7
59827	ENSG00000151575	TEX9	15	+	56383951	56384031	56373440	56373504	56391242	56391418	59827	3,6,8	2,5,1	5,3,5	0,0,0	153	73	8.89441e-08	3.42455e-05	0.417,0.364,0.792	1.0,1.0,1.0	-0.476	-47.6	47.6
22459	ENSG00000175600	SUGCT	7	+	40274512	40274656	40237634	40237726	40316759	40316855	22459	7,10,13	0,0,1	12,1,7	1,2,3	217	73	8.19486e-06	0.00139886	1.0,1.0,0.814	0.801,0.144,0.44	0.476	47.6	47.6
69446	ENSG00000111445	RFC5	12	+	118017689	118017815	118016700	118016892	118017994	118018053	69446	2,4,3	1,0,0	1,2,2	2,1,1	199	73	1.90231e-05	0.00272955	0.423,1.0,1.0	0.155,0.423,0.423	0.474	47.4	47.4
87495	ENSG00000143061	IGSF3	1	-	116606491	116606551	116603623	116604025	116607941	116608331	87495	2,4,2	0,5,3	0,1,0	5,3,12	133	73	0.000180337	0.0135388	1.0,0.305,0.268	0.0,0.155,0.0	0.473	47.3	47.3
74817	ENSG00000113594	LIFR	5	-	38594828	38595065	38530505	38530666	38595260	38595383	74817	4,1,1	1,0,0	0,1,1	1,0,3	310	73	5.96493e-07	0.000162115	0.485,1.0,1.0	0.0,1.0,0.073	0.471	47.1	47.1
34219	ENSG00000185864	NPIPB4	16	-	21851769	21851855	21847412	21847541	21857258	21857416	34219	1,2,0	0,3,2	4,5,2	1,0,0	159	73	3.7982e-06	0.000749105	1.0,0.234,0.0	0.647,1.0,1.0	-0.471	-47.1	47.1
7714	ENSG00000114062	UBE3A	15	-	25420655	25420752	25415714	25415842	25438488	25438513	7714	12,5,6	2,2,1	3,1,3	4,4,5	170	73	0.000136203	0.0110334	0.72,0.518,0.72	0.244,0.097,0.205	0.471	47.1	47.1
66249	ENSG00000099889	ARVCF	22	-	19971215	19971335	19969895	19970743	19971885	19971971	66249	80,64,48	1,2,2	41,24,19	18,7,13	193	73	9.04166e-13	1.42414e-09	0.968,0.924,0.901	0.463,0.565,0.356	0.47	47	47
59628	ENSG00000261824	LINC00662	19	-	27774637	27774792	27773962	27774252	27792999	27793232	59628	6,6,1	0,0,0	5,15,14	4,2,3	228	73	2.16464e-08	1.02053e-05	1.0,1.0,1.0	0.286,0.706,0.599	0.47	47	47
53080	ENSG00000092931	MFSD11	17	+	76737765	76737883	76736852	76737086	76738281	76738448	53080	1,3,3	0,0,0	7,5,6	4,1,2	191	73	1.85595e-07	6.39923e-05	1.0,1.0,1.0	0.401,0.656,0.534	0.47	47	47
12078	ENSG00000133706	LARS	5	-	146181011	146181187	146177546	146177665	146182561	146182649	12078	7,7,4	2,5,1	14,10,10	0,0,1	249	73	1.09716e-06	0.000270596	0.506,0.291,0.54	1.0,1.0,0.746	-0.47	-47	47
48883	ENSG00000228775	WEE2-AS1	7	-	141714188	141714374	141704631	141705757	141723915	141724024	48883	4,3,4	0,0,1	2,6,4	2,1,3	259	73	3.37173e-05	0.00415052	1.0,1.0,0.53	0.22,0.628,0.273	0.47	47	47
37612	ENSG00000109670	FBXW7	4	-	152412479	152412529	152411302	152411872	152534940	152535001	37612	3,6,13	4,1,3	0,3,1	6,4,6	123	73	0.000133883	0.0109418	0.308,0.781,0.72	0.0,0.308,0.09	0.47	47	47
28539	ENSG00000196604	POTEF	2	-	130102109	130102180	130100675	130100720	130108008	130108079	28539	1,8,11	0,0,0	6,12,2	1,3,5	144	73	1.54338e-07	5.4853e-05	1.0,1.0,1.0	0.753,0.67,0.169	0.469	46.9	46.9
80501	ENSG00000283050	GTF2IP12	4	-	119410516	119410712	119410231	119410289	119412351	119412542	80501	5,2,4	0,1,0	1,4,2	1,1,2	269	73	3.68415e-05	0.00439265	1.0,0.352,1.0	0.213,0.52,0.213	0.469	46.9	46.9
65386	ENSG00000077458	FAM76B	11	-	95779077	95779135	95778835	95778954	95779606	95779687	65386	4,9,4	12,10,4	6,11,6	2,0,2	131	73	0.00015067	0.011853	0.157,0.334,0.358	0.626,1.0,0.626	-0.468	-46.8	46.8
33405	ENSG00000162241	SLC25A45	11	-	65380475	65380622	65380131	65380175	65381874	65381969	33405	5,5,1	4,2,1	5,4,4	0,2,0	220	73	0.00095887	0.0440102	0.293,0.453,0.249	1.0,0.399,1.0	-0.468	-46.8	46.8
7980	ENSG00000109756	RAPGEF2	4	+	159243773	159243791	159241200	159241368	159304341	159304473	7980	0,2,0	1,4,8	7,10,3	4,3,4	91	73	5.67035e-06	0.00102605	0.0,0.286,0.0	0.584,0.728,0.376	-0.467	-46.7	46.7
19542	ENSG00000151150	ANK3	10	-	60068648	60068869	60067934	60068009	60069977	60072569	19542	1,2,6	0,1,0	4,6,0	2,1,3	294	73	8.28081e-05	0.00772956	1.0,0.332,1.0	0.332,0.598,0.0	0.467	46.7	46.7
89799	ENSG00000170113	NIPA1	15	+	22819287	22819416	22810748	22810796	22820312	22820473	89799	5,8,4	0,0,0	4,6,4	1,1,3	202	73	0.000143045	0.0114333	1.0,1.0,1.0	0.591,0.684,0.325	0.467	46.7	46.7
32361	ENSG00000147586	MRPS28	8	-	80028694	80028796	80002998	80003120	80030053	80030232	32361	2,4,6	0,0,2	3,8,1	4,2,1	175	73	0.00090779	0.0424517	1.0,1.0,0.556	0.238,0.625,0.294	0.466	46.6	46.6
25371	ENSG00000111554	MDM1	12	-	68316580	68316610	68316077	68316253	68321346	68321446	25371	3,13,7	11,7,19	15,21,11	9,4,0	103	73	0.000682079	0.0348091	0.162,0.568,0.207	0.542,0.788,1.0	-0.464	-46.4	46.4
6847	ENSG00000136717	BIN1	2	-	127068162	127068255	127063932	127064018	127068923	127069031	6847	103,78,71	27,41,37	12,6,6	72,73,50	166	73	0	0	0.627,0.456,0.458	0.068,0.035,0.05	0.463	46.3	46.3
10914	ENSG00000249196	RP11-669N7.2	12	+	129111419	129111515	129110992	129111139	129113064	129113293	10914	0,3,5	3,2,1	2,4,2	0,0,1	169	73	2.9039e-05	0.00377174	0.0,0.393,0.684	1.0,1.0,0.463	-0.462	-46.2	46.2
17054	ENSG00000247240	UBL7-AS1	15	+	74465036	74465274	74461264	74462031	74466035	74466130	17054	5,8,7	1,1,1	0,1,4	5,1,3	311	73	7.55404e-05	0.00725972	0.54,0.653,0.622	0.0,0.19,0.238	0.462	46.2	46.2
23648	ENSG00000073921	PICALM	11	-	85978069	85978093	85976622	85976682	85981128	85981228	23648	78,69,55	76,84,75	115136122	23,16,10	97	73	0	0	0.436,0.382,0.356	0.79,0.865,0.902	-0.461	-46.1	46.1
80815	ENSG00000115414	FN1	2	-	215393077	215393203	215391631	215391814	215394527	215394719	80815	7,7,10	3,8,1	1,0,2	9,20,10	199	73	4.32846e-08	1.87159e-05	0.461,0.243,0.786	0.039,0.0,0.068	0.461	46.1	46.1
10912	ENSG00000249196	RP11-669N7.2	12	+	129111422	129111515	129110992	129111139	129113064	129113293	10912	0,3,5	3,2,1	2,3,2	0,0,1	166	73	3.62077e-05	0.00435593	0.0,0.397,0.687	1.0,1.0,0.468	-0.461	-46.1	46.1
21347	ENSG00000135597	REPS1	6	-	138926400	138926478	138921036	138921124	138929976	138929997	21347	50,41,48	0,1,4	21,18,16	11,7,12	151	73	7.17413e-11	7.1028e-08	1.0,0.952,0.853	0.48,0.554,0.392	0.46	46	46
16384	ENSG00000115137	DNAJC27	2	-	24958542	24958601	24957809	24957974	24963404	24963474	16384	3,0,4	5,7,4	1,3,2	1,1,0	132	73	0.000831445	0.0401866	0.249,0.0,0.356	0.356,0.624,1.0	-0.458	-45.8	45.8
54944	ENSG00000123130	ACOT9	X	-	23734340	23734367	23733171	23733217	23735918	23736016	54944	7,10,12	42,43,45	76,85,61	32,35,42	100	73	0	0	0.108,0.145,0.163	0.634,0.639,0.515	-0.457	-45.7	45.7
60795	ENSG00000177058	SLC38A9	5	-	55704321	55704434	55697845	55697992	55712216	55712329	60795	12,8,6	11,1,4	16,9,10	0,0,1	186	73	4.40108e-07	0.000129792	0.3,0.758,0.371	1.0,1.0,0.797	-0.456	-45.6	45.6
83993	ENSG00000234062	RP11-308D16.2	X	+	136921243	136922776	136909394	136909780	136925246	136925379	83993	5,20,11	4,2,1	30,25,21	1,0,1	1606	73	0.000179816	0.0135309	0.054,0.313,0.333	0.577,1.0,0.488	-0.455	-45.5	45.5
28646	ENSG00000136068	FLNB	3	+	58141857	58141929	58138281	58138529	58142649	58142752	28646	191224175	102,90,96	365407353	9,6,8	145	73	0	0	0.485,0.556,0.479	0.953,0.972,0.957	-0.454	-45.4	45.4
57391	ENSG00000130653	PNPLA7	9	-	137461029	137461159	137460633	137460737	137461535	137461620	57391	10,5,7	10,2,1	2,0,0	7,4,9	203	73	3.98711e-07	0.00011962	0.264,0.473,0.716	0.093,0.0,0.0	0.453	45.3	45.3
31262	ENSG00000096063	SRPK1	6	-	35904878	35904974	35890894	35891013	35917298	35917438	31262	6,1,1	3,0,2	1,5,3	0,0,0	169	73	0.000220034	0.0155421	0.463,1.0,0.178	1.0,1.0,1.0	-0.453	-45.3	45.3
76350	ENSG00000149182	ARFGAP2	11	-	47172709	47172751	47172280	47172333	47173425	47173482	76350	5,8,3	40,40,29	25,41,28	17,19,15	115	73	0	0	0.074,0.113,0.062	0.483,0.578,0.542	-0.451	-45.1	45.1
89783	ENSG00000170113	NIPA1	15	+	22814082	22814153	22812162	22812253	22814386	22814505	89783	4,4,7	2,2,2	5,4,4	0,0,0	144	73	1.25332e-05	0.00195549	0.503,0.503,0.64	1.0,1.0,1.0	-0.451	-45.1	45.1
18294	ENSG00000127914	AKAP9	7	+	91992157	91992211	91980288	91980333	91992884	91993055	18294	49,56,39	35,26,40	93110100	2,4,14	127	73	1.55431e-15	3.98963e-12	0.446,0.553,0.359	0.964,0.941,0.804	-0.45	-45	45
53078	ENSG00000092931	MFSD11	17	+	76737765	76737918	76736852	76737086	76738281	76738448	53078	3,7,11	0,0,0	8,7,8	4,1,2	226	73	2.53326e-07	8.16581e-05	1.0,1.0,1.0	0.392,0.693,0.564	0.45	45	45
16214	ENSG00000255284	AP006621.5	11	+	780242	780381	778112	778218	783529	784180	16214	10,12,12	0,0,3	17,11,8	16,6,2	212	73	0.000180515	0.0135388	1.0,1.0,0.579	0.268,0.387,0.579	0.448	44.8	44.8
69473	ENSG00000169981	ZNF35	3	+	44652556	44652701	44650943	44651259	44658700	44658765	69473	32,13,16	2,6,1	5,7,10	7,5,10	218	73	0.00030438	0.0197332	0.843,0.42,0.843	0.193,0.319,0.251	0.448	44.8	44.8
27456	ENSG00000120647	CCDC77	12	+	405510	405564	389349	389486	411746	411978	27456	1,3,4	1,2,4	2,3,4	1,0,0	127	73	1.40107e-05	0.00213609	0.365,0.463,0.365	0.535,1.0,1.0	-0.447	-44.7	44.7
48470	ENSG00000105879	CBLL1	7	+	107747421	107747496	107744436	107744837	107748879	107749047	48470	0,2,1	4,2,1	0,1,3	1,0,0	148	73	0.000541397	0.0297313	0.0,0.33,0.33	0.0,1.0,1.0	-0.447	-44.7	44.7
20003	ENSG00000188313	PLSCR1	3	-	146536539	146536565	146533469	146533550	146544466	146544727	20003	1,4,2	1,0,0	6,1,0	1,2,3	99	73	4.6677e-05	0.00520081	0.424,1.0,1.0	0.816,0.269,0.0	0.446	44.6	44.6
49318	ENSG00000181031	RPH3AL	17	-	327711	327828	327466	327579	386196	386233	49318	0,1,0	4,2,1	4,3,1	3,0,2	190	73	0.00065062	0.0337	0.0,0.161,0.0	0.339,1.0,0.161	-0.446	-44.6	44.6
85248	ENSG00000132356	PRKAA1	5	-	40774927	40774972	40771718	40771827	40775409	40775523	85248	1,2,4	5,1,0	6,4,3	0,0,0	118	73	0.000706519	0.0356366	0.11,0.553,1.0	1.0,1.0,1.0	-0.446	-44.6	44.6
23779	ENSG00000078018	MAP2	2	+	209723594	209723687	209709913	209710254	209725708	209725790	23779	10,13,11	5,6,5	35,20,24	2,1,0	166	73	1.30967e-07	4.75211e-05	0.468,0.488,0.492	0.885,0.898,1.0	-0.445	-44.5	44.5
18207	ENSG00000130299	GTPBP3	19	+	17336819	17337030	17334999	17335122	17338007	17338255	18207	7,12,13	0,0,0	7,3,2	6,1,0	284	73	2.95965e-05	0.00380548	1.0,1.0,1.0	0.231,0.435,1.0	0.445	44.5	44.5
74763	ENSG00000233452	STXBP5-AS1	6	-	146864383	146864602	146850824	146851331	146972044	146972070	74763	5,2,2	0,0,1	1,0,0	0,2,2	292	73	6.50918e-07	0.000173505	1.0,1.0,0.333	1.0,0.0,0.0	0.444	44.4	44.4
19473	ENSG00000008513	ST3GAL1	8	-	133507198	133507317	133499134	133499189	133571692	133571888	19473	1,8,2	4,1,1	2,9,8	0,0,2	192	73	0.000457139	0.0263355	0.087,0.753,0.432	1.0,1.0,0.603	-0.444	-44.4	44.4
83933	ENSG00000049130	KITLG	12	-	88515533	88515617	88507027	88507137	88516333	88516490	83933	4,4,3	0,0,0	8,5,4	2,2,2	157	73	1.45141e-05	0.00220106	1.0,1.0,1.0	0.65,0.538,0.482	0.443	44.3	44.3
55366	ENSG00000008710	PKD1	16	-	2115034	2115145	2114169	2114925	2115377	2115625	55366	0,0,1	1,1,1	2,2,5	4,1,0	184	73	0.000126944	0.0105706	0.0,0.0,0.284	0.166,0.442,1.0	-0.441	-44.1	44.1
32063	ENSG00000171097	CCBL1	9	-	128846679	128846856	128845352	128845411	128847432	128847643	32063	7,5,7	0,0,0	15,6,10	5,2,1	250	73	7.84842e-08	3.07304e-05	1.0,1.0,1.0	0.467,0.467,0.745	0.44	44	44
26641	ENSG00000131381	RBSN	3	-	15090505	15090539	15090134	15090340	15095972	15096288	26641	6,2,1	0,0,0	2,2,5	1,1,3	107	73	3.26019e-05	0.00405645	1.0,1.0,1.0	0.577,0.577,0.532	0.438	43.8	43.8
38537	ENSG00000139436	GIT2	12	-	109945259	109945349	109939164	109939247	109947255	109947504	38537	0,0,2	19,19,25	11,16,14	8,18,3	163	73	1.92646e-12	2.78149e-09	0.0,0.0,0.035	0.381,0.285,0.676	-0.436	-43.6	43.6
73266	ENSG00000071462	WBSCR22	7	+	73683767	73684000	73683625	73683673	73686635	73686731	73266	23,14,11	22,17,24	33,25,26	8,3,4	306	73	3.80647e-09	2.37661e-06	0.2,0.164,0.099	0.496,0.665,0.608	-0.435	-43.5	43.5
24065	ENSG00000179104	TMTC2	12	+	82690247	82690437	82687480	82687669	82895817	82896646	24065	13,0,4	0,1,0	10,2,4	5,3,5	263	73	0.000517923	0.0287844	1.0,0.0,1.0	0.357,0.156,0.182	0.435	43.5	43.5
74987	ENSG00000168883	USP39	2	+	85645813	85645899	85644947	85645083	85648760	85649111	74987	3,6,6	0,0,0	4,3,8	1,2,2	159	73	0.000494476	0.0277708	1.0,1.0,1.0	0.647,0.408,0.647	0.433	43.3	43.3
12124	ENSG00000261740	RP11-345J4.5	16	-	29452108	29452206	29450111	29450276	29454015	29454113	12124	0,2,2	4,2,4	2,4,5	1,1,1	171	73	0.000717069	0.0359853	0.0,0.299,0.176	0.461,0.631,0.681	-0.433	-43.3	43.3
56393	ENSG00000127419	TMEM175	4	+	947708	947892	932460	932540	950420	950518	56393	15,17,13	2,4,4	20,18,25	0,0,0	257	73	4.78614e-09	2.88434e-06	0.681,0.547,0.48	1.0,1.0,1.0	-0.431	-43.1	43.1
61052	ENSG00000227038	GTF2IP7	7	-	76101344	76101414	76099897	76099956	76108230	76108309	61052	13,4,3	0,0,0	6,5,2	0,2,6	143	73	1.74755e-05	0.00256238	1.0,1.0,1.0	1.0,0.561,0.145	0.431	43.1	43.1
73253	ENSG00000071462	WBSCR22	7	+	73683767	73683923	73683625	73683673	73686635	73686731	73253	16,9,7	22,17,24	25,20,14	8,3,4	229	73	2.13318e-08	1.01259e-05	0.188,0.144,0.085	0.499,0.68,0.527	-0.43	-43	43
57392	ENSG00000130653	PNPLA7	9	-	137461029	137461119	137460633	137460737	137461535	137461620	57392	10,2,8	10,2,1	2,0,0	7,4,9	163	73	2.88812e-06	0.000608384	0.309,0.309,0.782	0.113,0.0,0.0	0.429	42.9	42.9
68608	ENSG00000138594	TMOD3	15	+	51925600	51925678	51924391	51924578	51934249	51934354	68608	3,1,1	0,0,1	2,3,2	2,5,1	151	73	7.51597e-05	0.00725972	1.0,1.0,0.326	0.326,0.225,0.492	0.428	42.8	42.8
1320	ENSG00000197558	SSPO	7	+	149822511	149822679	149821861	149822197	149823351	149823482	1320	2,4,2	0,0,0	4,5,4	3,2,0	241	73	0.00017141	0.0130543	1.0,1.0,1.0	0.288,0.431,1.0	0.427	42.7	42.7
54902	ENSG00000111052	LIN7A	12	-	80849554	80849622	80848250	80848322	80937640	80937704	54902	9,5,2	6,2,1	8,7,7	0,0,1	141	73	2.49453e-06	0.000533584	0.437,0.564,0.509	1.0,1.0,0.784	-0.425	-42.5	42.5
84663	ENSG00000139746	RBM26	13	-	79318820	79318876	79311823	79314993	79319534	79319694	84663	4,1,5	1,2,2	2,6,4	0,1,0	129	73	0.00031146	0.0199932	0.694,0.221,0.586	1.0,0.772,1.0	-0.424	-42.4	42.4
73254	ENSG00000071462	WBSCR22	7	+	73683767	73683901	73683625	73683673	73686635	73686731	73254	12,8,7	22,17,24	22,12,16	8,3,4	207	73	7.27515e-09	4.09569e-06	0.161,0.142,0.093	0.492,0.585,0.585	-0.422	-42.2	42.2
32056	ENSG00000171097	CCBL1	9	-	128846679	128846859	128845352	128845411	128847432	128847643	32056	8,4,8	0,0,0	17,6,12	5,2,1	253	73	1.54339e-07	5.4853e-05	1.0,1.0,1.0	0.495,0.464,0.776	0.422	42.2	42.2
53421	ENSG00000188706	ZDHHC9	X	-	129842029	129842080	129828980	129829141	129843695	129843884	53421	1,4,1	1,0,0	1,0,1	0,3,5	124	73	4.28729e-07	0.000126977	0.371,1.0,1.0	1.0,0.0,0.105	0.422	42.2	42.2
7109	ENSG00000256594	RP11-705C15.2	12	+	9656567	9656649	9655872	9655979	9656920	9657302	7109	5,9,8	2,3,3	1,5,0	2,8,7	155	73	7.98592e-05	0.00754027	0.541,0.586,0.557	0.191,0.227,0.0	0.422	42.2	42.2
45909	ENSG00000121073	SLC35B1	17	-	49707342	49707444	49705865	49706309	49707729	49707949	45909	22,14,14	3,0,1	9,6,7	3,6,3	175	73	0.000276268	0.0183571	0.754,1.0,0.854	0.556,0.294,0.493	0.422	42.2	42.2
36946	ENSG00000153094	BCL2L11	2	+	111153779	111153904	111123732	111124139	111164132	111164643	36946	1,10,4	0,0,1	3,6,9	2,2,4	198	73	2.27991e-05	0.00311464	1.0,1.0,0.596	0.356,0.525,0.453	0.421	42.1	42.1
77395	ENSG00000151338	MIPOL1	14	+	37240432	37240569	37227725	37227838	37247102	37247240	77395	3,11,11	4,5,9	10,9,12	2,1,1	210	73	0.000782152	0.0384987	0.207,0.433,0.298	0.635,0.758,0.807	-0.421	-42.1	42.1
82280	ENSG00000109618	SEPSECS	4	-	25159509	25159764	25158944	25159107	25160255	25160398	82280	6,13,8	4,4,2	3,6,4	1,0,0	328	73	6.46462e-05	0.00661778	0.25,0.42,0.471	0.4,1.0,1.0	-0.42	-42	42
42798	ENSG00000159140	SON	21	+	33569223	33569302	33568970	33569087	33572550	33572630	42798	0,2,0	7,11,6	1,4,6	6,0,8	152	73	0.000787412	0.0386753	0.0,0.08,0.0	0.074,1.0,0.265	-0.42	-42	42
87183	ENSG00000105699	LSR	19	+	35261924	35261981	35258944	35259064	35266358	35266427	87183	8,7,5	3,1,6	9,3,3	20,16,9	130	73	0.00106527	0.0471742	0.6,0.797,0.319	0.202,0.095,0.158	0.42	42	42
19871	ENSG00000091409	ITGA6	2	+	172501771	172501901	172497974	172498100	172504090	172504534	19871	6,9,6	13,11,15	26,27,21	12,5,4	203	73	7.52093e-07	0.000194489	0.142,0.227,0.126	0.438,0.66,0.654	-0.419	-41.9	41.9
60789	ENSG00000177058	SLC38A9	5	-	55711351	55711499	55697845	55697992	55712216	55712291	60789	13,14,14	11,1,4	18,21,25	0,0,1	221	73	4.02138e-07	0.000120128	0.281,0.822,0.536	1.0,1.0,0.892	-0.418	-41.8	41.8
19026	ENSG00000136856	SLC2A8	9	+	127397375	127397538	127397141	127397286	127399906	127400002	19026	34,17,26	1,2,0	47,11,16	7,8,7	236	73	1.32372e-05	0.00204318	0.913,0.724,1.0	0.675,0.298,0.414	0.417	41.7	41.7
73080	ENSG00000139620	KANSL2	12	-	48661194	48661243	48660365	48660619	48662559	48662592	73080	4,1,6	3,3,1	3,2,7	1,0,0	122	73	2.12743e-05	0.0029846	0.444,0.166,0.782	0.642,1.0,1.0	-0.417	-41.7	41.7
50743	ENSG00000152601	MBNL1	3	+	152446703	152446757	152445281	152445539	152447619	152447773	50743	57,59,43	11,6,4	66,51,43	41,52,42	127	73	1.66056e-12	2.51352e-09	0.749,0.85,0.861	0.481,0.361,0.37	0.416	41.6	41.6
57747	ENSG00000059377	TBXAS1	7	+	139780739	139780824	139778255	139778471	139787337	139787426	57747	18,25,23	16,17,8	38,30,30	3,1,4	158	73	3.85047e-07	0.000116248	0.342,0.405,0.571	0.854,0.933,0.776	-0.415	-41.5	41.5
12311	ENSG00000277693	AP003900.6	21	-	10340413	10340478	10338454	10338566	10342615	10342669	12311	7,5,1	0,1,0	5,5,3	4,3,1	138	73	1.26653e-05	0.00196807	1.0,0.726,1.0	0.398,0.469,0.613	0.415	41.5	41.5
33794	ENSG00000174628	IQCK	16	+	19763847	19764112	19733697	19733827	19788837	19789238	33794	0,0,4	1,3,0	3,3,3	0,2,0	338	73	0.00100077	0.0452431	0.0,0.0,1.0	1.0,0.245,1.0	-0.415	-41.5	41.5
26148	ENSG00000183696	UPP1	7	+	48103296	48103411	48101823	48101870	48106872	48107082	26148	1,5,5	0,0,0	10,12,2	0,5,2	188	73	7.38034e-05	0.00717373	1.0,1.0,1.0	1.0,0.482,0.28	0.413	41.3	41.3
61794	ENSG00000167842	MIS12	17	+	5487556	5487694	5486926	5487063	5488195	5488589	61794	8,12,11	9,1,8	6,12,11	0,1,1	211	73	6.17184e-05	0.00640319	0.235,0.806,0.322	1.0,0.806,0.792	-0.412	-41.2	41.2
89867	ENSG00000177556	ATOX1	5	-	151751703	151751776	151742821	151742959	151758545	151758779	89867	1,2,8	2,1,6	1,2,1	1,0,0	146	73	0.000148552	0.0117526	0.2,0.5,0.4	0.333,1.0,1.0	-0.411	-41.1	41.1
59202	ENSG00000029153	ARNTL2	12	+	27370128	27370230	27368316	27368412	27376345	27376387	59202	3,2,3	2,3,1	6,5,5	1,0,1	175	73	0.000183293	0.0136444	0.385,0.218,0.556	0.715,1.0,0.676	-0.411	-41.1	41.1
39754	ENSG00000204120	GIGYF2	2	+	232724573	232724691	232697330	232697392	232735154	232735238	39754	4,8,6	9,5,8	11,8,6	2,2,1	191	73	0.000529043	0.0292616	0.145,0.379,0.223	0.678,0.605,0.696	-0.411	-41.1	41.1
14451	ENSG00000213799	ZNF845	19	+	53340823	53340925	53333748	53333792	53341234	53341322	14451	9,2,1	1,5,1	0,0,0	5,7,1	175	73	6.43684e-06	0.0011557	0.79,0.143,0.294	0.0,0.0,0.0	0.409	40.9	40.9
22787	ENSG00000123473	STIL	1	-	47312947	47313021	47310275	47310362	47314035	47314147	22787	15,4,6	6,1,5	4,3,1	7,14,10	147	73	5.6494e-05	0.00602347	0.554,0.665,0.373	0.221,0.096,0.047	0.409	40.9	40.9
65879	ENSG00000230189	GS1-124K5.2	7	-	66455658	66455853	66450070	66450236	66476258	66476327	65879	3,7,6	1,4,0	4,3,4	0,0,0	268	73	0.000882287	0.0418872	0.45,0.323,1.0	1.0,1.0,1.0	-0.409	-40.9	40.9
73271	ENSG00000071462	WBSCR22	7	+	73683767	73683946	73683625	73683673	73686635	73686731	73271	12,12,8	22,17,24	25,16,16	8,3,4	252	73	9.13568e-09	4.8703e-06	0.136,0.17,0.088	0.475,0.607,0.537	-0.408	-40.8	40.8
11971	ENSG00000176092	AIM1L	1	-	26336094	26336207	26331488	26331618	26336337	26336370	11971	3,4,8	0,0,0	11,12,4	5,2,1	186	73	1.13565e-07	4.27744e-05	1.0,1.0,1.0	0.463,0.702,0.611	0.408	40.8	40.8
73238	ENSG00000105298	CACTIN	19	-	3611228	3611364	3610659	3610971	3611903	3612413	73238	25,23,12	2,1,2	14,5,7	6,5,3	209	73	0.0002139	0.0152668	0.814,0.889,0.677	0.449,0.259,0.449	0.408	40.8	40.8
12129	ENSG00000261740	RP11-345J4.5	16	-	29452108	29452227	29450181	29450276	29454015	29454113	12129	0,2,2	4,2,4	3,6,2	1,1,1	192	73	0.000985693	0.0448539	0.0,0.275,0.16	0.533,0.695,0.432	-0.408	-40.8	40.8
58653	ENSG00000182484	WASH6P	X	+	156022698	156022834	156022322	156022459	156023011	156023213	58653	9,19,15	3,8,4	10,26,21	0,3,0	209	73	4.54494e-05	0.00511335	0.512,0.453,0.567	1.0,0.752,1.0	-0.407	-40.7	40.7
17004	ENSG00000093167	LRRFIP2	3	-	37091466	37091538	37083644	37083806	37094791	37094908	17004	12,7,16	110,131,88	110,77,87	51,49,61	145	73	0	0	0.052,0.026,0.084	0.521,0.442,0.418	-0.406	-40.6	40.6
37888	ENSG00000158106	RHPN1	8	+	143379924	143379985	143379314	143379508	143380061	143380175	37888	7,4,7	0,0,0	8,5,4	2,2,2	134	73	3.19317e-05	0.00399505	1.0,1.0,1.0	0.685,0.577,0.521	0.406	40.6	40.6
37860	ENSG00000111596	CNOT2	12	+	70294810	70294883	70294070	70294294	70297758	70297879	37860	0,2,0	2,1,2	5,0,5	1,1,0	146	73	7.04633e-05	0.00695196	0.0,0.5,0.0	0.714,0.0,1.0	-0.405	-40.5	40.5
57751	ENSG00000059377	TBXAS1	7	+	139780739	139780957	139778255	139778471	139787337	139787426	57751	29,33,33	16,17,8	34,34,42	3,1,4	291	73	8.54464e-06	0.00144369	0.313,0.327,0.509	0.74,0.895,0.725	-0.404	-40.4	40.4
8928	ENSG00000197056	ZMYM1	1	+	35093319	35093441	35079385	35079442	35095818	35095891	8928	2,11,4	6,0,2	8,4,9	1,0,0	195	73	5.26279e-05	0.00569005	0.111,1.0,0.428	0.75,1.0,1.0	-0.404	-40.4	40.4
74496	ENSG00000140511	HAPLN3	15	-	88879417	88880610	88878966	88879269	88881356	88881725	74496	4,0,2	0,1,1	3,8,3	0,1,0	1266	73	0.000309739	0.0199314	1.0,0.0,0.103	1.0,0.316,1.0	-0.404	-40.4	40.4
34649	ENSG00000150712	MTMR12	5	-	32259449	32259545	32255692	32255768	32268700	32268794	34649	3,2,6	0,3,2	6,1,2	0,0,0	169	73	0.00043582	0.0254029	1.0,0.224,0.564	1.0,1.0,1.0	-0.404	-40.4	40.4
69453	ENSG00000111445	RFC5	12	+	118017689	118017852	118016728	118016892	118017994	118018053	69453	5,3,3	1,0,0	5,3,3	2,1,1	236	73	5.26167e-05	0.00569005	0.607,1.0,1.0	0.436,0.481,0.481	0.403	40.3	40.3
27804	ENSG00000106133	NSUN5P2	7	-	72952151	72952295	72950057	72950196	72954624	72954717	27804	15,10,11	10,6,7	17,25,15	5,0,2	217	73	0.000923294	0.0428736	0.335,0.359,0.346	0.534,1.0,0.716	-0.403	-40.3	40.3
24174	ENSG00000055950	MRPL43	10	-	100983947	100984074	100983754	100983817	100987089	100987270	24174	3,5,0	4,0,3	10,4,6	0,2,0	200	73	0.000663399	0.0342339	0.215,1.0,0.0	1.0,0.422,1.0	-0.402	-40.2	40.2
8256	ENSG00000227742	CALR4P	1	-	51567552	51567638	51567173	51567332	51567751	51567843	8256	6,3,0	0,1,1	1,1,1	5,2,4	159	73	0.000785327	0.0386002	1.0,0.579,0.0	0.084,0.187,0.103	0.402	40.2	40.2
21468	ENSG00000144674	GOLGA4	3	+	37289234	37289289	37281957	37282272	37294978	37295077	21468	3,3,7	1,3,1	3,3,1	0,0,0	128	73	0.000879548	0.0418124	0.631,0.363,0.8	1.0,1.0,1.0	-0.402	-40.2	40.2
33449	ENSG00000205133	TRIQK	8	-	92921502	92921660	92916928	92917010	92966006	92966144	33449	12,18,16	4,3,8	17,11,20	2,0,0	231	73	1.287e-05	0.00199094	0.487,0.655,0.387	0.729,1.0,1.0	-0.4	-40	40
8965	ENSG00000186575	NF2	22	+	29683019	29683079	29681438	29681601	29694751	29694811	8965	11,14,14	35,18,29	24,20,22	11,4,9	133	73	2.48829e-07	8.05834e-05	0.147,0.299,0.209	0.545,0.733,0.573	-0.399	-39.9	39.9
82558	ENSG00000187118	CMC1	3	+	28298218	28298350	28297100	28297161	28316332	28316423	82558	3,5,1	2,0,0	1,1,0	0,2,1	205	73	6.01646e-05	0.0063017	0.348,1.0,1.0	1.0,0.151,0.0	0.399	39.9	39.9
59831	ENSG00000151575	TEX9	15	+	56391242	56391418	56373440	56373504	56412301	56412436	59831	8,20,8	8,1,2	15,5,14	1,0,0	249	73	1.48872e-05	0.00225271	0.227,0.854,0.54	0.815,1.0,1.0	-0.398	-39.8	39.8
22765	ENSG00000104067	TJP1	15	-	29719776	29720016	29718265	29719138	29720357	29720708	22765	242285272	237218188	779974661	121,117,99	313	73	0	0	0.192,0.234,0.252	0.6,0.66,0.609	-0.397	-39.7	39.7
70820	ENSG00000139737	SLAIN1	13	+	77743015	77743165	77719531	77719671	77744282	77744432	70820	25,47,31	4,6,5	23,21,12	14,16,14	223	73	2.75825e-07	8.7687e-05	0.672,0.719,0.67	0.35,0.301,0.219	0.397	39.7	39.7
55314	ENSG00000175309	PHYKPL	5	-	178224615	178224729	178222847	178222934	178229939	178230073	55314	11,12,5	0,5,4	16,16,10	0,0,0	187	73	2.11003e-06	0.000465712	1.0,0.484,0.328	1.0,1.0,1.0	-0.396	-39.6	39.6
63730	ENSG00000160959	LRRC14	8	+	144518748	144518815	144518004	144518041	144519614	144520054	63730	0,0,0	2,1,1	5,4,1	6,1,2	140	73	3.11669e-06	0.000642854	0.0,0.0,0.0	0.303,0.676,0.207	-0.395	-39.5	39.5
70560	ENSG00000123636	BAZ2B	2	-	159548673	159548797	159478574	159478721	159555822	159555865	70560	4,1,4	1,2,3	1,4,1	1,0,0	197	73	0.000162538	0.0125022	0.597,0.156,0.331	0.27,1.0,1.0	-0.395	-39.5	39.5
54477	ENSG00000235257	ITGA9-AS1	3	-	37818679	37818930	37808495	37808880	37821013	37821100	54477	10,2,9	0,1,1	2,10,7	5,6,2	324	73	0.000478536	0.0272958	1.0,0.311,0.67	0.083,0.273,0.441	0.395	39.5	39.5
55902	ENSG00000125122	LRRC29	16	-	67226629	67226787	67223825	67223927	67226974	67227027	55902	0,3,1	1,0,2	6,4,3	0,0,2	231	73	0.00111566	0.0485676	0.0,1.0,0.136	1.0,1.0,0.322	-0.395	-39.5	39.5
53082	ENSG00000092931	MFSD11	17	+	76737765	76737998	76736852	76737086	76738281	76738448	53082	6,11,13	0,0,0	17,14,10	4,1,2	306	73	9.84329e-07	0.000246903	1.0,1.0,1.0	0.503,0.77,0.544	0.394	39.4	39.4
29245	ENSG00000078114	NEBL	10	-	20818703	20818834	20817597	20817692	20819423	20819480	29245	5,4,5	0,1,6	2,2,1	0,0,0	204	73	0.000105546	0.00929449	1.0,0.589,0.23	1.0,1.0,1.0	-0.394	-39.4	39.4
54730	ENSG00000175029	CTBP2	10	-	125074742	125074843	125003337	125003492	125160318	125160513	54730	1,0,1	1,3,3	3,4,5	4,3,0	174	73	0.000349267	0.0216702	0.296,0.0,0.123	0.239,0.359,1.0	-0.393	-39.3	39.3
77806	ENSG00000266338	NBPF15	1	-	144440401	144440581	144440140	144440295	144442816	144442920	77806	6,7,5	2,2,2	9,13,9	2,0,0	253	73	0.000366952	0.0224856	0.464,0.502,0.419	0.565,1.0,1.0	-0.393	-39.3	39.3
50736	ENSG00000152601	MBNL1	3	+	152446709	152446757	152445281	152445539	152447619	152447773	50736	20,21,20	11,6,4	29,25,24	41,52,42	121	73	5.07671e-07	0.000144789	0.523,0.679,0.751	0.299,0.225,0.256	0.391	39.1	39.1
64292	ENSG00000174652	ZNF266	19	-	9418761	9418895	9418504	9418631	9419216	9419299	64292	12,19,16	7,7,8	26,24,18	0,1,5	207	73	0.000603386	0.0319627	0.377,0.489,0.414	1.0,0.894,0.559	-0.391	-39.1	39.1
26610	ENSG00000215126	CBWD7	9	-	41158122	41158329	41156382	41156439	41160937	41161021	26610	7,7,14	8,1,0	9,22,14	0,0,0	280	73	6.00482e-05	0.0063017	0.186,0.646,1.0	1.0,1.0,1.0	-0.389	-38.9	38.9
19539	ENSG00000184381	PLA2G6	22	-	38127406	38127458	38126370	38126449	38128268	38128430	19539	2,0,0	17,10,12	2,3,2	2,1,4	125	73	9.00237e-05	0.00825264	0.064,0.0,0.0	0.369,0.637,0.226	-0.389	-38.9	38.9
28910	ENSG00000186918	ZNF395	8	-	28385079	28385328	28360884	28361142	28386003	28386138	28910	3,6,8	1,0,1	2,1,4	1,2,1	322	73	0.000670677	0.03443	0.405,1.0,0.645	0.312,0.102,0.476	0.387	38.7	38.7
90354	ENSG00000173715	C11orf80	11	+	66796419	66796598	66788159	66788269	66800640	66800696	90354	9,7,6	2,3,2	10,6,5	2,0,0	252	73	0.000990628	0.0449603	0.566,0.403,0.465	0.592,1.0,1.0	-0.386	-38.6	38.6
7634	ENSG00000137274	BPHL	6	+	3139346	3139480	3137361	3137422	3140385	3140509	7634	1,2,0	1,0,2	4,5,2	0,0,1	207	73	0.000386367	0.0232842	0.261,1.0,0.0	1.0,1.0,0.414	-0.384	-38.4	38.4
8374	ENSG00000136936	XPA	9	-	97675770	97675959	97675066	97675587	97682199	97682430	8374	9,5,8	0,0,1	5,9,1	0,3,3	262	73	4.41702e-05	0.00501831	1.0,1.0,0.69	1.0,0.455,0.085	0.383	38.3	38.3
61126	ENSG00000196235	SUPT5H	19	+	39458290	39458305	39457674	39457740	39458817	39458887	61126	36,31,24	42,35,32	26,26,42	7,6,7	88	73	9.16661e-11	8.70251e-08	0.416,0.424,0.384	0.755,0.782,0.833	-0.382	-38.2	38.2
66380	ENSG00000106608	URGCP	7	-	43907011	43907242	43887414	43887485	43926131	43926411	66380	10,9,10	2,3,2	5,1,8	0,0,1	304	73	8.55481e-05	0.0079051	0.546,0.419,0.546	1.0,1.0,0.658	-0.382	-38.2	38.2
30165	ENSG00000139350	NEDD1	12	+	96907603	96907624	96907229	96907300	96909751	96909895	30165	3,5,7	0,0,0	5,4,2	4,1,1	94	73	4.88902e-05	0.00536122	1.0,1.0,1.0	0.493,0.756,0.608	0.381	38.1	38.1
87424	ENSG00000154134	ROBO3	11	+	124877160	124877184	124876485	124876932	124877266	124877309	87424	1,1,2	0,0,1	7,2,2	7,2,1	97	73	7.05187e-05	0.00695196	1.0,1.0,0.601	0.429,0.429,0.601	0.381	38.1	38.1
9500	ENSG00000180776	ZDHHC20	13	-	21425651	21425678	21413651	21413772	21459053	21459369	9500	5,8,7	0,0,1	14,9,4	4,7,3	100	73	3.09856e-06	0.000641022	1.0,1.0,0.836	0.719,0.484,0.493	0.38	38	38
73440	ENSG00000168070	C11orf85	11	-	64960088	64960135	64959304	64959422	64971876	64971886	73440	14,8,14	1,0,0	8,8,6	8,1,3	120	73	1.48226e-06	0.000342421	0.895,1.0,1.0	0.378,0.83,0.549	0.379	37.9	37.9
37576	ENSG00000243943	ZNF512	2	+	27583657	27583716	27583029	27583142	27598069	27598254	37576	4,8,10	3,5,1	6,11,13	0,0,1	132	73	9.92111e-06	0.00161782	0.424,0.469,0.847	1.0,1.0,0.878	-0.379	-37.9	37.9
18398	ENSG00000119929	CUTC	10	+	99754528	99754576	99747256	99747390	99755624	99755708	18398	5,5,3	0,2,5	4,4,5	0,0,0	121	73	4.6976e-05	0.00522572	1.0,0.601,0.266	1.0,1.0,1.0	-0.378	-37.8	37.8
4596	ENSG00000254101	RP11-30J20.1	8	+	136563076	136563240	136536977	136537059	136731318	136731619	4596	0,0,1	2,1,0	4,1,5	0,2,0	237	73	5.94319e-05	0.00626921	0.0,0.0,1.0	1.0,0.133,1.0	-0.378	-37.8	37.8
88422	ENSG00000230185	C9orf147	9	-	112484929	112485163	112484528	112484624	112486389	112486505	88422	2,0,4	3,3,0	16,9,6	0,1,1	307	73	6.02855e-05	0.0063017	0.137,0.0,1.0	1.0,0.682,0.588	-0.378	-37.8	37.8
84588	ENSG00000278931	bP-2189O9.2	21	+	8866712	8866899	8863997	8864082	8866990	8867063	84588	9,5,5	3,2,0	3,8,7	0,0,0	260	73	0.000463162	0.0266161	0.457,0.412,1.0	1.0,1.0,1.0	-0.377	-37.7	37.7
13017	ENSG00000241878	PISD	22	-	31628002	31628210	31625762	31626016	31628852	31628981	13017	5,9,3	0,1,0	6,5,5	1,2,1	281	73	0.000818841	0.039768	1.0,0.7,1.0	0.609,0.394,0.565	0.377	37.7	37.7
82559	ENSG00000187118	CMC1	3	+	28298268	28298350	28297084	28297161	28316332	28316423	82559	2,3,2	2,0,0	1,1,0	0,2,1	155	73	0.000237049	0.016363	0.32,1.0,1.0	1.0,0.191,0.0	0.376	37.6	37.6
32036	ENSG00000116586	LAMTOR2	1	+	156055570	156055675	156055084	156055425	156058314	156058506	32036	4,2,1	4,2,1	0,2,4	1,0,0	178	73	0.000882515	0.0418872	0.291,0.291,0.291	0.0,1.0,1.0	-0.376	-37.6	37.6
68068	ENSG00000148341	SH3GLB2	9	-	129015739	129015864	129014770	129014904	129028091	129028198	68068	8,7,15	1,0,1	10,14,3	3,8,1	198	73	3.11968e-05	0.00393411	0.747,1.0,0.847	0.551,0.392,0.525	0.375	37.5	37.5
17881	ENSG00000163870	TPRA1	3	-	127584315	127584445	127580021	127580163	127591889	127591950	17881	7,9,3	0,1,0	7,5,2	0,3,2	203	73	0.000521941	0.0289612	1.0,0.764,1.0	1.0,0.375,0.264	0.375	37.5	37.5
85132	ENSG00000244627	RP3-449O17.1	22	-	38369985	38370045	38361398	38361560	38380369	38380423	85132	1,1,1	8,3,3	5,6,3	2,1,9	133	73	0.00112386	0.0487583	0.064,0.155,0.155	0.578,0.767,0.155	-0.375	-37.5	37.5
53079	ENSG00000092931	MFSD11	17	+	76737765	76737976	76736852	76737086	76738281	76738448	53079	7,11,13	0,0,0	17,15,10	4,1,2	284	73	1.77784e-06	0.000400037	1.0,1.0,1.0	0.522,0.794,0.562	0.374	37.4	37.4
32481	ENSG00000123643	SLC36A1	5	+	151452111	151452216	151447626	151447813	151452342	151452416	32481	1,1,4	1,0,0	1,1,1	4,0,5	178	73	8.75118e-06	0.0014685	0.291,1.0,1.0	0.093,1.0,0.076	0.374	37.4	37.4
35035	ENSG00000162408	NOL9	1	-	6544825	6545002	6533279	6533441	6549570	6549698	35035	14,26,15	6,2,2	7,9,21	0,0,0	250	73	7.37178e-08	2.93617e-05	0.405,0.791,0.687	1.0,1.0,1.0	-0.372	-37.2	37.2
83524	ENSG00000169660	HEXDC	17	+	82440472	82440613	82439999	82440334	82440996	82441075	83524	5,5,10	0,0,0	6,9,9	1,2,2	214	73	6.57507e-05	0.00671103	1.0,1.0,1.0	0.672,0.606,0.606	0.372	37.2	37.2
85715	ENSG00000001631	KRIT1	7	-	92245595	92245676	92244901	92245134	92245905	92246166	85715	3,7,4	1,1,0	3,1,1	0,3,4	154	73	0.000393742	0.0236259	0.587,0.768,1.0	1.0,0.136,0.106	0.371	37.1	37.1
5641	ENSG00000174796	THAP6	4	+	75539858	75539959	75516771	75516979	75542408	75542486	5641	2,0,2	0,1,0	2,3,1	2,3,1	174	73	0.00116357	0.0498162	1.0,0.0,1.0	0.296,0.296,0.296	0.371	37.1	37.1
71231	ENSG00000144554	FANCD2	3	+	10064355	10064602	10063791	10063911	10064728	10064875	71231	14,12,8	3,0,3	16,22,11	0,0,0	320	73	4.35881e-05	0.00496272	0.516,1.0,0.378	1.0,1.0,1.0	-0.369	-36.9	36.9
65804	ENSG00000178226	PRSS36	16	-	31141468	31141610	31140491	31140757	31141722	31141960	65804	0,3,1	5,0,2	3,1,1	0,1,0	215	73	0.000100073	0.00893745	0.0,1.0,0.145	1.0,0.253,1.0	-0.369	-36.9	36.9
82166	ENSG00000157193	LRP8	1	-	53272603	53272642	53271226	53271346	53275630	53275663	82166	2,5,6	12,9,11	21,24,17	14,13,5	112	73	6.85115e-05	0.00688134	0.098,0.266,0.262	0.494,0.546,0.689	-0.368	-36.8	36.8
8971	ENSG00000186575	NF2	22	+	29683019	29683064	29681438	29681601	29694751	29694811	8971	28,26,24	35,18,29	39,29,41	11,4,9	118	73	1.26345e-07	4.63293e-05	0.331,0.472,0.339	0.687,0.818,0.738	-0.367	-36.7	36.7
75964	ENSG00000130349	C6orf203	6	+	107028773	107028797	107028212	107028271	107030024	107030107	75964	0,0,0	3,2,1	1,1,5	2,2,3	97	73	1.05665e-05	0.00171098	0.0,0.0,0.0	0.273,0.273,0.556	-0.367	-36.7	36.7
87069	ENSG00000187583	PLEKHN1	1	+	973185	973326	972860	973010	973499	973640	87069	7,16,4	5,0,1	24,18,9	0,0,0	214	73	0.000465057	0.0266807	0.323,1.0,0.577	1.0,1.0,1.0	-0.367	-36.7	36.7
29905	ENSG00000154710	RABGEF1	7	+	66700768	66700849	66682163	66682258	66712166	66712224	29905	6,5,7	1,0,0	3,5,4	0,5,4	154	73	3.0072e-05	0.00385233	0.74,1.0,1.0	1.0,0.322,0.322	0.365	36.5	36.5
22770	ENSG00000104067	TJP1	15	-	29719776	29719915	29718892	29719138	29720357	29720708	22770	104124122	237218188	358433293	121,117,99	212	73	0	0	0.131,0.164,0.183	0.505,0.56,0.505	-0.364	-36.4	36.4
47690	ENSG00000100325	ASCC2	22	-	29827476	29827600	29825621	29825707	29832244	29832342	47690	5,3,8	3,1,1	7,9,8	0,0,1	197	73	0.000309428	0.0199314	0.382,0.526,0.748	1.0,1.0,0.748	-0.364	-36.4	36.4
66477	ENSG00000114209	PDCD10	3	-	167725400	167725473	167720061	167720273	167734213	167734345	66477	2,8,11	13,5,7	17,12,14	4,3,3	146	73	0.000924854	0.0428736	0.071,0.444,0.44	0.68,0.667,0.7	-0.364	-36.4	36.4
73993	ENSG00000072135	PTPN18	2	+	130359607	130359646	130358866	130358975	130369132	130369201	73993	0,0,3	14,5,10	11,8,3	6,7,5	112	73	1.22933e-06	0.0002948	0.0,0.0,0.164	0.544,0.427,0.281	-0.363	-36.3	36.3
16926	ENSG00000196428	TSC22D2	3	+	150438197	150438354	150423048	150423120	150457075	150457127	16926	4,7,7	1,4,1	16,5,14	0,0,2	230	73	5.96554e-05	0.00628322	0.559,0.357,0.69	1.0,1.0,0.69	-0.361	-36.1	36.1
6412	ENSG00000170004	CHD3	17	+	7894432	7894488	7894114	7894265	7894916	7895150	6412	11,4,4	1,4,1	5,8,4	0,0,0	129	73	0.000147406	0.011702	0.862,0.361,0.694	1.0,1.0,1.0	-0.361	-36.1	36.1
34790	ENSG00000059588	TARBP1	1	-	234400852	234400944	234393645	234393837	234401180	234401216	34790	1,7,1	2,2,3	4,0,4	0,1,0	165	73	0.000569424	0.0308307	0.181,0.608,0.129	1.0,0.0,1.0	-0.361	-36.1	36.1
57386	ENSG00000130653	PNPLA7	9	-	137461029	137461116	137460633	137460737	137461535	137461620	57386	10,3,2	10,2,1	2,0,0	7,4,9	160	73	4.40784e-06	0.000848559	0.313,0.406,0.477	0.115,0.0,0.0	0.36	36	36
66671	ENSG00000196793	ZNF239	10	-	43573636	43573677	43556343	43558171	43574539	43574584	66671	4,4,4	1,10,9	0,1,0	6,9,3	114	73	1.97616e-05	0.00282384	0.719,0.204,0.222	0.0,0.066,0.0	0.36	36	36
3830	ENSG00000157578	LCA5L	21	-	39444643	39444745	39444134	39444201	39445724	39445775	3830	1,2,4	3,1,1	0,0,1	1,1,3	175	73	0.000427463	0.0250842	0.122,0.455,0.625	0.0,0.0,0.122	0.36	36	36
67558	ENSG00000197020	ZNF100	19	-	21744940	21745067	21722765	21727989	21765693	21765786	67558	10,7,7	0,0,0	5,6,10	3,0,3	200	73	6.9006e-05	0.00689127	1.0,1.0,1.0	0.378,1.0,0.549	0.358	35.8	35.8
57755	ENSG00000059377	TBXAS1	7	+	139782665	139782729	139778247	139778471	139787337	139787426	57755	29,17,21	16,17,8	38,24,17	3,1,4	137	73	2.25784e-05	0.00309244	0.491,0.348,0.583	0.871,0.927,0.694	-0.357	-35.7	35.7
45884	ENSG00000183077	AFMID	17	+	78204827	78204900	78202702	78202751	78205439	78205518	45884	11,8,2	3,3,1	24,15,16	0,2,0	146	73	0.000120506	0.0102097	0.647,0.571,0.5	1.0,0.789,1.0	-0.357	-35.7	35.7
7242	ENSG00000119686	FLVCR2	14	+	75639351	75639462	75634909	75635013	75640954	75641060	7242	1,1,7	0,0,0	3,10,8	1,0,5	184	73	0.00048118	0.0273682	1.0,1.0,1.0	0.543,1.0,0.388	0.356	35.6	35.6
34222	ENSG00000185864	NPIPB4	16	-	21851769	21852046	21847481	21847541	21857258	21857416	34222	10,8,4	0,3,2	12,12,10	1,0,0	350	73	0.000289842	0.0190581	1.0,0.357,0.294	0.715,1.0,1.0	-0.355	-35.5	35.5
56707	ENSG00000119004	CYP20A1	2	+	203277560	203277658	203266513	203266681	203278572	203278688	56707	4,1,1	2,1,1	0,0,0	2,1,1	171	73	0.000322886	0.0205485	0.461,0.299,0.299	0.0,0.0,0.0	0.353	35.3	35.3
45462	ENSG00000148396	SEC16A	9	-	136445051	136445111	136443822	136443900	136446854	136446949	45462	2,4,1	3,13,4	18,20,6	12,3,6	133	73	0.000605299	0.0320187	0.268,0.144,0.121	0.452,0.785,0.354	-0.353	-35.3	35.3
49236	ENSG00000198208	RPS6KL1	14	-	74922340	74922485	74921276	74921561	74923179	74923302	49236	7,20,16	0,1,0	17,17,16	4,4,3	218	73	3.74109e-06	0.000742902	1.0,0.87,1.0	0.587,0.587,0.641	0.352	35.2	35.2
21261	ENSG00000157216	SSBP3	1	-	54258068	54258149	54257126	54257186	54281437	54281527	21261	95,99,86	13,16,21	44,42,46	34,32,38	154	73	1.26849e-11	1.56984e-08	0.776,0.746,0.66	0.38,0.384,0.365	0.351	35.1	35.1
79794	ENSG00000185090	MANEAL	1	+	37796743	37796820	37795736	37795846	37799843	37801133	79794	25,17,42	0,0,0	10,17,4	1,5,2	150	73	9.86843e-07	0.000246903	1.0,1.0,1.0	0.83,0.623,0.493	0.351	35.1	35.1
70559	ENSG00000123636	BAZ2B	2	-	159397073	159397100	159395768	159395834	159397344	159397389	70559	0,0,0	6,4,9	0,4,7	3,4,3	100	73	3.6696e-06	0.000732906	0.0,0.0,0.0	0.0,0.422,0.63	-0.351	-35.1	35.1
51082	ENSG00000108518	PFN1	17	-	4946672	4946712	4945651	4945997	4948262	4949014	51082	2,3,2	2,1,0	0,1,0	1,0,1	113	73	0.000134807	0.0109851	0.392,0.66,1.0	0.0,1.0,0.0	0.351	35.1	35.1
83790	ENSG00000068784	SRBD1	2	-	45488239	45488331	45419787	45419894	45546731	45546839	83790	6,20,9	3,2,2	19,6,17	0,0,0	165	73	1.1482e-05	0.00182511	0.469,0.816,0.666	1.0,1.0,1.0	-0.35	-35	35
43154	ENSG00000130751	NPAS1	19	+	47040977	47041125	47040443	47040550	47042809	47042904	43154	5,3,3	0,1,0	9,5,2	1,2,2	221	73	0.000208656	0.0150007	1.0,0.498,1.0	0.748,0.452,0.248	0.35	35	35
46656	ENSG00000145217	SLC26A1	4	-	992720	992964	991127	991730	993300	993376	46656	12,18,13	2,2,2	21,13,10	10,10,7	317	73	0.000924	0.0428736	0.58,0.675,0.599	0.326,0.23,0.248	0.35	35	35
19627	ENSG00000123737	EXOSC9	4	+	121816389	121816447	121813865	121814047	121816771	121816909	19627	18,8,13	7,6,6	16,29,18	0,2,4	131	73	0.000444794	0.0258391	0.589,0.426,0.547	1.0,0.89,0.715	-0.348	-34.8	34.8
73322	ENSG00000122644	ARL4A	7	+	12687634	12687728	12686855	12687043	12688168	12688914	73322	14,18,11	2,1,2	13,9,9	11,6,3	167	73	0.000462236	0.0265849	0.754,0.887,0.706	0.341,0.396,0.567	0.348	34.8	34.8
46655	ENSG00000145217	SLC26A1	4	-	992720	992935	991127	991730	993300	993436	46655	12,13,10	2,2,2	15,11,9	10,10,7	288	73	0.00101648	0.0457147	0.603,0.622,0.559	0.275,0.218,0.246	0.348	34.8	34.8
38597	ENSG00000103415	HMOX2	16	+	4499176	4499394	4496145	4496266	4505483	4505610	38597	11,10,3	2,4,3	0,2,3	9,7,12	291	73	3.48457e-06	0.000706125	0.58,0.385,0.201	0.0,0.067,0.059	0.347	34.7	34.7
6185	ENSG00000164403	SHROOM1	5	-	132826276	132826587	132825162	132826182	132827460	132827607	6185	4,17,9	0,0,1	11,12,15	4,7,0	384	73	6.33175e-05	0.00651062	1.0,1.0,0.631	0.343,0.246,1.0	0.347	34.7	34.7
89469	ENSG00000283047	FRG1FP	22	-	10950048	10950135	10947303	10947418	10959066	10959136	89469	4,8,11	4,2,0	8,5,2	0,0,0	160	73	0.000226573	0.0159092	0.313,0.646,1.0	1.0,1.0,1.0	-0.347	-34.7	34.7
54472	ENSG00000235257	ITGA9-AS1	3	-	37818809	37818930	37808495	37808880	37821013	37821100	54472	6,2,3	0,1,1	3,7,4	5,6,2	194	73	0.00101204	0.045574	1.0,0.429,0.53	0.184,0.305,0.429	0.347	34.7	34.7
62307	ENSG00000028203	VEZT	12	+	95257153	95257239	95256549	95256622	95266356	95266632	62307	5,8,15	5,2,0	7,15,13	0,0,0	159	73	6.11773e-05	0.00638432	0.315,0.647,1.0	1.0,1.0,1.0	-0.346	-34.6	34.6
64582	ENSG00000166024	R3HCC1L	10	+	98162882	98162975	98134670	98134706	98163292	98163397	64582	17,7,23	0,0,0	12,6,6	1,1,4	166	73	0.000103168	0.009146	1.0,1.0,1.0	0.841,0.725,0.397	0.346	34.6	34.6
16421	ENSG00000185359	HGS	17	+	81701243	81701422	81701044	81701131	81701537	81701974	16421	4,6,4	2,0,3	13,5,15	0,0,2	252	73	0.000486118	0.027502	0.367,1.0,0.279	1.0,1.0,0.685	-0.346	-34.6	34.6
5377	ENSG00000272414	FAM47E-STBD1	4	+	76256177	76256523	76251720	76251820	76263703	76263843	5377	5,5,3	0,1,0	11,9,2	0,4,2	419	73	6.64292e-05	0.00675365	1.0,0.466,1.0	1.0,0.282,0.148	0.345	34.5	34.5
36308	ENSG00000117114	ADGRL2	1	+	81986900	81987029	81985258	81985355	81990390	81991368	36308	52,43,81	5,5,7	25,24,34	14,16,9	202	73	4.61243e-06	0.000883039	0.79,0.757,0.807	0.392,0.352,0.577	0.344	34.4	34.4
33803	ENSG00000025434	NR1H3	11	+	47259179	47259259	47248955	47248999	47259790	47259979	33803	8,3,1	10,13,12	20,7,13	6,7,6	153	73	0.000105345	0.00928861	0.276,0.099,0.038	0.614,0.323,0.508	-0.344	-34.4	34.4
19936	ENSG00000118985	ELL2	5	-	95932663	95932713	95913770	95913934	95943001	95943048	19936	20,20,19	0,0,2	19,15,17	6,9,5	123	73	2.35643e-07	7.73982e-05	1.0,1.0,0.849	0.653,0.497,0.669	0.343	34.3	34.3
80044	ENSG00000103852	TTC23	15	-	99245388	99245510	99241364	99241559	99249170	99249558	80044	14,6,11	3,2,1	9,8,10	0,0,0	195	73	8.27978e-05	0.00772956	0.636,0.529,0.805	1.0,1.0,1.0	-0.343	-34.3	34.3
53076	ENSG00000138386	NAB1	2	+	190649845	190649982	190649232	190649360	190655976	190656153	53076	3,2,4	0,0,1	4,11,7	2,5,1	210	73	0.000103688	0.00917751	1.0,1.0,0.582	0.41,0.433,0.709	0.343	34.3	34.3
26168	ENSG00000149548	CCDC15	11	+	124991460	124991583	124987126	124988134	124992579	124992687	26168	1,7,10	0,1,1	8,12,3	2,4,2	196	73	0.00097357	0.0445068	1.0,0.723,0.788	0.598,0.528,0.358	0.342	34.2	34.2
82299	ENSG00000140563	MCTP2	15	+	94442918	94442960	94401899	94402019	94458136	94458246	82299	29,31,25	22,11,17	31,53,54	3,9,2	115	73	3.65989e-07	0.000112232	0.456,0.641,0.483	0.868,0.789,0.945	-0.341	-34.1	34.1
52223	ENSG00000090013	BLVRB	19	-	40463106	40463216	40451363	40451492	40465609	40465745	52223	0,0,0	3,8,3	3,3,1	5,1,1	183	73	0.000195388	0.0142991	0.0,0.0,0.0	0.193,0.545,0.285	-0.341	-34.1	34.1
41459	ENSG00000106443	PHF14	7	+	11061790	11061851	11051611	11051780	11061963	11062085	41459	78,49,70	11,5,6	39,42,25	17,28,15	134	73	2.7661e-09	1.82573e-06	0.794,0.842,0.864	0.556,0.45,0.476	0.339	33.9	33.9
65679	ENSG00000234177	LINC01114	2	-	104754559	104754661	104754325	104754440	104754835	104754907	65679	11,22,16	2,0,0	17,10,6	1,4,6	175	73	0.00010699	0.00939774	0.696,1.0,1.0	0.876,0.51,0.294	0.339	33.9	33.9
43289	ENSG00000226259	GTF2H2B	5	+	70421734	70421771	70421279	70421357	70422112	70422199	43289	3,17,11	0,1,2	4,8,7	2,3,5	110	73	0.000663058	0.0342339	1.0,0.919,0.785	0.57,0.639,0.482	0.338	33.8	33.8
32147	ENSG00000068745	IP6K2	3	-	48694701	48694824	48694174	48694240	48695089	48695418	32147	11,15,11	6,5,6	7,16,10	2,0,1	196	73	0.00107048	0.0472841	0.406,0.528,0.406	0.566,1.0,0.788	-0.338	-33.8	33.8
21353	ENSG00000135597	REPS1	6	-	138926400	138926481	138921036	138921124	138929976	138930098	21353	79,76,73	0,1,4	36,31,34	11,7,12	154	73	3.21488e-11	3.53658e-08	1.0,0.973,0.896	0.608,0.677,0.573	0.337	33.7	33.7
39046	ENSG00000111424	VDR	12	-	47882693	47882774	47878967	47879115	47899836	47899958	39046	15,9,9	2,5,5	16,10,19	1,1,0	154	73	1.80799e-05	0.00262136	0.78,0.46,0.46	0.884,0.826,1.0	-0.337	-33.7	33.7
12329	ENSG00000140750	ARHGAP17	16	-	24939363	24939597	24935469	24935639	24941986	24942143	12329	67,103,89	1,9,6	61,39,50	12,13,13	307	73	2.1916e-05	0.00303773	0.941,0.731,0.779	0.547,0.416,0.478	0.337	33.7	33.7
18247	ENSG00000130413	STK33	11	-	8476686	8476751	8474714	8475066	8477249	8477283	18247	4,9,2	8,2,1	4,6,3	1,1,0	138	73	0.000476498	0.027202	0.209,0.704,0.514	0.679,0.76,1.0	-0.337	-33.7	33.7
79169	ENSG00000121775	TMEM39B	1	+	32076156	32076254	32075602	32075822	32076762	32076846	79169	2,0,0	4,6,3	1,3,6	5,2,1	171	73	0.000482829	0.0274054	0.176,0.0,0.0	0.079,0.39,0.719	-0.337	-33.7	33.7
48943	ENSG00000136161	RCBTB2	13	-	48522307	48522403	48515585	48515741	48533027	48533233	48943	3,3,0	0,0,1	1,1,4	2,2,1	169	73	0.000644503	0.0334833	1.0,1.0,0.0	0.178,0.178,0.633	0.337	33.7	33.7
33484	ENSG00000124496	TRERF1	6	-	42263259	42263430	42259338	42259723	42264703	42264854	33484	18,21,35	0,1,0	15,14,8	3,0,7	244	73	3.15693e-05	0.00396354	1.0,0.863,1.0	0.599,1.0,0.255	0.336	33.6	33.6
71620	ENSG00000071054	MAP4K4	2	+	101860824	101860986	101859735	101859864	101864929	101865036	71620	71127101	18,17,11	44,58,27	21,35,25	235	73	2.78809e-07	8.82309e-05	0.551,0.699,0.74	0.394,0.34,0.251	0.335	33.5	33.5
65325	ENSG00000177565	TBL1XR1	3	-	177080380	177080421	177079826	177079945	177098465	177098541	65325	6,7,2	6,3,6	2,0,1	13,11,8	114	73	2.9559e-05	0.00380548	0.39,0.599,0.176	0.09,0.0,0.074	0.334	33.4	33.4
33478	ENSG00000124496	TRERF1	6	-	42263319	42263430	42259338	42259723	42264703	42264854	33478	10,20,13	0,1,0	15,12,5	3,0,7	184	73	7.47488e-05	0.00723521	1.0,0.888,1.0	0.665,1.0,0.221	0.334	33.4	33.4
18219	ENSG00000130413	STK33	11	-	8476686	8476754	8474714	8475066	8477249	8477283	18219	5,4,3	8,2,1	3,6,4	1,1,0	141	73	0.000236905	0.016363	0.244,0.509,0.608	0.608,0.756,1.0	-0.334	-33.4	33.4
22757	ENSG00000104067	TJP1	15	-	29719776	29719868	29718265	29719138	29720357	29720708	22757	68,86,83	237218188	229273190	121,117,99	165	73	0	0	0.113,0.149,0.163	0.456,0.508,0.459	-0.333	-33.3	33.3
41327	ENSG00000254469	RP11-849H4.2	11	-	71923308	71923475	71918884	71919026	71928448	71928624	41327	6,9,6	7,2,0	12,11,12	1,0,0	240	73	4.31979e-05	0.00494024	0.207,0.578,1.0	0.785,1.0,1.0	-0.333	-33.3	33.3
2917	ENSG00000223756	TSSC2	11	+	3406495	3406560	3404832	3404963	3407621	3407697	2917	2,0,0	0,1,1	7,0,4	0,2,0	138	73	0.000557877	0.0303478	1.0,0.0,0.0	1.0,0.0,1.0	-0.333	-33.3	33.3
24319	ENSG00000034053	APBA2	15	+	28893873	28894044	28886162	28886278	28895519	28895609	24319	0,1,0	1,0,1	2,2,0	0,0,1	244	73	0.000876573	0.0417813	0.0,1.0,0.0	1.0,1.0,0.0	-0.333	-33.3	33.3
46157	ENSG00000163492	CCDC141	2	-	178834786	178835003	178829756	178834440	178836893	178837744	46157	2,0,1	4,3,0	6,4,1	1,1,0	290	73	0.00012967	0.0107111	0.112,0.0,1.0	0.602,0.502,1.0	-0.331	-33.1	33.1
32133	ENSG00000068745	IP6K2	3	-	48694693	48694824	48693487	48694240	48695089	48695418	32133	15,18,14	6,5,6	10,21,15	2,0,1	204	73	0.000306648	0.0198155	0.472,0.563,0.455	0.641,1.0,0.843	-0.331	-33.1	33.1
30579	ENSG00000251569	RP11-724O16.1	2	+	169497626	169497689	169493740	169493836	169499485	169499620	30579	13,14,16	2,5,5	18,18,11	0,0,0	136	73	2.83427e-08	1.26727e-05	0.777,0.6,0.632	1.0,1.0,1.0	-0.33	-33	33
66502	ENSG00000164050	PLXNB1	3	-	48413423	48413537	48413068	48413169	48413669	48413818	66502	1,2,2	5,13,11	5,4,7	3,2,5	187	73	3.32475e-05	0.00411771	0.072,0.057,0.066	0.394,0.438,0.353	-0.33	-33	33
83571	ENSG00000127124	HIVEP3	1	-	41898610	41898729	41848870	41849089	41918412	41918707	83571	4,2,1	1,2,3	0,0,0	12,1,1	192	73	0.000292382	0.0191705	0.603,0.275,0.112	0.0,0.0,0.0	0.33	33	33
13532	ENSG00000226688	ENTPD1-AS1	10	-	95897557	95897679	95876517	95876660	95898886	95899018	13532	11,6,4	2,6,1	1,14,3	0,0,1	195	73	3.80806e-05	0.00447977	0.673,0.272,0.6	1.0,1.0,0.529	-0.328	-32.8	32.8
45968	ENSG00000117143	UAP1	1	+	162592731	162592782	162590326	162590511	162597791	162597858	45968	429412357	503451433	11461086982	316360284	124	73	0	0	0.334,0.35,0.327	0.681,0.64,0.671	-0.327	-32.7	32.7
80632	ENSG00000203485	INF2	14	+	104715283	104715340	104714202	104714856	104718794	104719603	80632	9,15,7	2,2,4	33,24,22	0,0,0	130	73	1.20346e-06	0.000293678	0.716,0.808,0.496	1.0,1.0,1.0	-0.327	-32.7	32.7
22912	ENSG00000118482	PHF3	6	+	63678827	63678971	63646526	63646795	63679999	63680161	22912	2,6,4	2,3,2	1,0,0	4,3,1	217	73	8.50172e-06	0.0014406	0.252,0.402,0.402	0.078,0.0,0.0	0.326	32.6	32.6
81218	ENSG00000149054	ZNF215	11	+	6943545	6943641	6941570	6941653	6955689	6956105	81218	15,8,15	0,0,0	11,9,5	4,1,1	169	73	7.14759e-05	0.00702634	1.0,1.0,1.0	0.543,0.795,0.684	0.326	32.6	32.6
12330	ENSG00000140750	ARHGAP17	16	-	24927683	24927732	24919394	24920260	24930783	24931160	12330	9,11,12	40,30,27	15,18,17	12,11,8	122	73	4.57699e-07	0.000134278	0.119,0.18,0.21	0.428,0.495,0.56	-0.325	-32.5	32.5
88646	ENSG00000115904	SOS1	2	-	38989269	38989314	38987472	38987591	38995122	38995387	88646	10,8,12	3,4,3	11,17,14	0,1,0	118	73	2.59991e-06	0.000552713	0.673,0.553,0.712	1.0,0.913,1.0	-0.325	-32.5	32.5
28787	ENSG00000259024	TVP23C-CDRT4	17	-	15553764	15553829	15547058	15547148	15555281	15555364	28787	4,3,6	6,2,0	8,12,3	2,0,0	138	73	0.00103382	0.0461945	0.261,0.442,1.0	0.679,1.0,1.0	-0.325	-32.5	32.5
70239	ENSG00000123191	ATP7B	13	-	51958310	51958544	51957515	51957607	51964871	51964876	70239	21,18,20	3,4,2	19,27,11	1,0,0	307	73	1.06909e-05	0.00171908	0.625,0.517,0.704	0.819,1.0,1.0	-0.324	-32.4	32.4
69642	ENSG00000229729	RP11-159G9.5	3	+	88128808	88129011	88113114	88113196	88129686	88129826	69642	42,42,23	2,0,1	20,36,35	7,5,5	276	73	2.58382e-05	0.00345028	0.847,1.0,0.859	0.43,0.656,0.649	0.324	32.4	32.4
22624	ENSG00000117859	OSBPL9	1	+	51756319	51756358	51750144	51750195	51760689	51760780	22624	19,22,21	20,15,6	36,26,31	1,4,6	112	73	6.67677e-05	0.00675514	0.382,0.489,0.695	0.959,0.809,0.771	-0.324	-32.4	32.4
58920	ENSG00000075539	FRYL	4	-	48598828	48598873	48595896	48596000	48602019	48602121	58920	34,36,28	0,1,1	24,23,16	10,4,8	118	73	5.9883e-09	3.4875e-06	1.0,0.957,0.945	0.598,0.781,0.553	0.323	32.3	32.3
66510	ENSG00000130158	DOCK6	19	-	11229297	11229390	11229000	11229035	11232184	11232289	66510	10,19,6	0,0,0	9,9,7	1,1,4	166	73	0.000116845	0.0100219	1.0,1.0,1.0	0.798,0.798,0.435	0.323	32.3	32.3
77823	ENSG00000243069	ARHGEF26-AS1	3	-	154108668	154108785	154030276	154030376	154121071	154121332	77823	0,1,0	1,0,2	2,3,1	1,1,0	190	73	0.000158362	0.0122654	0.0,1.0,0.0	0.435,0.535,1.0	-0.323	-32.3	32.3
71429	ENSG00000087470	DNM1L	12	+	32698220	32698361	32679707	32679987	32701414	32701562	71429	8,2,0	0,0,1	5,3,1	1,3,2	214	73	0.00087395	0.0417137	1.0,1.0,0.0	0.63,0.254,0.146	0.323	32.3	32.3
81075	ENSG00000129317	PUS7L	12	-	43755216	43755261	43748449	43748609	43758729	43758759	81075	3,8,5	1,0,5	2,3,2	0,0,0	118	73	0.000884717	0.0418872	0.65,1.0,0.382	1.0,1.0,1.0	-0.323	-32.3	32.3
36095	ENSG00000273749	CYFIP1	15	-	22916476	22916590	22914693	22914882	22916881	22917029	36095	79,84,81	25,25,31	146137124	12,13,2	187	73	1.80676e-10	1.62618e-07	0.552,0.567,0.505	0.826,0.804,0.96	-0.322	-32.2	32.2
87544	ENSG00000056736	IL17RB	3	+	53858348	53858435	53857615	53857690	53858718	53858818	87544	4,1,2	0,0,1	5,3,3	4,1,1	160	73	0.000118922	0.0101499	1.0,1.0,0.477	0.363,0.578,0.578	0.319	31.9	31.9
10318	ENSG00000142192	APP	21	-	25997359	25997416	25982343	25982477	26021839	26022042	10318	65,86,73	147125147	138111109	61,45,59	130	73	0	0	0.199,0.279,0.218	0.56,0.581,0.509	-0.318	-31.8	31.8
71273	ENSG00000080224	EPHA6	3	+	97448124	97448172	97405149	97405274	97448567	97448730	71273	6,2,2	2,2,6	1,0,0	2,4,6	121	73	2.97674e-05	0.00382038	0.644,0.376,0.167	0.232,0.0,0.0	0.318	31.8	31.8
11411	ENSG00000144354	CDCA7	2	+	173359254	173359491	173358711	173358837	173363225	173363462	11411	10,15,14	2,9,3	8,6,7	7,19,13	310	73	0.000216811	0.0153954	0.541,0.282,0.524	0.212,0.069,0.113	0.318	31.8	31.8
32424	ENSG00000223705	NSUN5P1	7	+	75412788	75412932	75410367	75410460	75414884	75415023	32424	19,19,16	19,15,6	34,41,27	6,3,9	217	73	0.000714514	0.0359091	0.252,0.299,0.473	0.656,0.821,0.502	-0.318	-31.8	31.8
86663	ENSG00000242086	LINC00969	3	+	195701379	195701669	195699029	195699207	195708133	195708268	86663	1,2,5	0,2,2	19,20,18	0,2,1	363	73	0.000626495	0.0328431	1.0,0.167,0.335	1.0,0.668,0.784	-0.317	-31.7	31.7
19940	ENSG00000118985	ELL2	5	-	95932631	95932713	95913819	95913934	95943001	95943049	19940	23,24,23	0,0,2	28,22,22	6,9,5	155	73	6.70279e-07	0.000177981	1.0,1.0,0.844	0.687,0.535,0.675	0.316	31.6	31.6
59250	ENSG00000106603	COA1	7	-	43651749	43651829	43650611	43650712	43665657	43665722	59250	0,0,0	3,2,1	6,1,1	3,3,1	153	73	1.60669e-05	0.00240497	0.0,0.0,0.0	0.488,0.137,0.323	-0.316	-31.6	31.6
10629	ENSG00000151500	THYN1	11	-	134248808	134248836	134248278	134248484	134249166	134249262	10629	20,34,20	15,13,22	37,16,26	5,5,1	101	73	9.67456e-05	0.00872584	0.491,0.654,0.397	0.842,0.698,0.949	-0.316	-31.6	31.6
26769	ENSG00000148481	FAM188A	10	-	15837541	15837633	15837203	15837318	15841425	15841599	26769	4,10,3	3,4,9	0,1,0	12,5,6	165	73	7.50798e-07	0.000194489	0.371,0.525,0.129	0.0,0.081,0.0	0.315	31.5	31.5
18227	ENSG00000130413	STK33	11	-	8477249	8477283	8474680	8475066	8594082	8594160	18227	8,1,1	4,4,1	0,1,0	4,3,6	107	73	2.61409e-05	0.00348398	0.577,0.146,0.406	0.0,0.185,0.0	0.315	31.5	31.5
52940	ENSG00000172728	FUT10	8	-	33388962	33389075	33372643	33372804	33453215	33453510	52940	6,8,11	4,0,2	11,11,9	0,0,0	186	73	0.000201275	0.0146065	0.371,1.0,0.683	1.0,1.0,1.0	-0.315	-31.5	31.5
38168	ENSG00000119408	NEK6	9	+	124292848	124293013	124286412	124286490	124301935	124302054	38168	9,9,4	1,3,1	11,3,8	0,0,1	238	73	0.000422841	0.0249188	0.734,0.479,0.551	1.0,1.0,0.71	-0.315	-31.5	31.5
57221	ENSG00000204179	PTPN20	10	+	46932376	46932533	46911434	46911501	46940622	46940717	57221	26,25,37	1,0,0	18,18,26	3,6,2	230	73	1.55547e-06	0.00035814	0.892,1.0,1.0	0.656,0.488,0.805	0.314	31.4	31.4
30616	ENSG00000135747	ZNF670-ZNF695	1	-	246967694	246967792	246945546	246945827	246988120	246988255	30616	18,13,7	1,0,1	14,14,14	3,4,8	171	73	2.33183e-05	0.00316253	0.885,1.0,0.749	0.666,0.599,0.428	0.314	31.4	31.4
72323	ENSG00000262468	LINC01569	16	-	4251321	4252034	4246988	4247061	4253646	4253789	72323	52,46,63	3,1,7	49,48,39	1,0,0	786	73	8.13499e-06	0.00139551	0.617,0.81,0.455	0.82,1.0,1.0	-0.313	-31.3	31.3
60742	ENSG00000206573	THUMPD3-AS1	3	-	9395505	9395579	9391311	9391826	9397423	9397504	60742	0,0,0	5,3,5	4,2,2	4,1,8	147	73	5.08583e-05	0.00555943	0.0,0.0,0.0	0.332,0.498,0.11	-0.313	-31.3	31.3
29908	ENSG00000154710	RABGEF1	7	+	66700768	66700952	66682163	66682258	66712166	66712224	29908	3,9,15	1,0,0	7,5,6	0,5,4	257	73	7.19702e-05	0.00705315	0.46,1.0,1.0	1.0,0.221,0.299	0.313	31.3	31.3
6819	ENSG00000183814	LIN9	1	-	226295841	226295946	226287663	226287797	226297718	226297813	6819	25,19,16	3,11,4	32,40,35	2,1,1	178	73	4.29609e-05	0.00492126	0.774,0.415,0.621	0.868,0.943,0.935	-0.312	-31.2	31.2
69640	ENSG00000229729	RP11-159G9.5	3	+	88126133	88126269	88113114	88113196	88129686	88129826	69640	15,21,13	2,0,1	19,16,21	7,5,5	209	73	0.000297612	0.0194216	0.724,1.0,0.82	0.487,0.528,0.595	0.311	31.1	31.1
79674	ENSG00000137497	NUMA1	11	-	72012400	72012442	72010785	72010854	72012894	72016260	79674	86,84,73	170154149	179151168	89,81,82	115	73	0	0	0.243,0.257,0.237	0.561,0.542,0.565	-0.31	-31	31
64343	ENSG00000127603	MACF1	1	+	39480919	39481030	39479797	39480009	39484600	39486217	64343	5,8,13	29,42,16	21,40,21	14,19,9	184	73	8.07459e-09	4.37188e-06	0.064,0.07,0.244	0.373,0.455,0.481	-0.31	-31	31
23414	ENSG00000108448	TRIM16L	17	+	18699346	18699457	18699214	18699275	18701356	18701445	23414	22,29,24	9,6,2	24,22,34	1,0,0	184	73	2.38982e-07	7.81245e-05	0.492,0.657,0.826	0.905,1.0,1.0	-0.31	-31	31
53748	ENSG00000134490	TMEM241	18	-	23370215	23370261	23356593	23356663	23371421	23371469	53748	6,6,4	1,0,0	5,11,3	3,1,2	119	73	0.000387187	0.0232931	0.786,1.0,1.0	0.506,0.871,0.479	0.31	31	31
13381	ENSG00000225265	TAF1A-AS1	1	+	222590257	222590407	222589930	222589962	222592165	222592733	13381	24,14,8	0,0,0	24,13,9	2,2,2	223	73	0.000181992	0.0136017	1.0,1.0,1.0	0.797,0.68,0.596	0.309	30.9	30.9
33731	ENSG00000164850	GPER1	7	+	1087788	1087892	1086806	1087244	1088197	1088321	33731	0,2,0	3,5,1	7,6,1	4,2,4	177	73	0.00026093	0.0175129	0.0,0.142,0.0	0.419,0.553,0.093	-0.308	-30.8	30.8
83377	ENSG00000204406	MBD5	2	+	148439758	148439797	148342213	148342336	148458202	148458358	83377	4,5,2	9,4,4	0,0,0	2,2,2	112	73	1.33018e-06	0.000314628	0.225,0.449,0.246	0.0,0.0,0.0	0.307	30.7	30.7
31090	ENSG00000137310	TCF19	6	+	31158896	31159035	31158541	31158722	31159142	31159707	31090	14,13,20	0,0,0	35,41,30	4,9,4	212	73	9.32596e-08	3.57087e-05	1.0,1.0,1.0	0.751,0.611,0.721	0.306	30.6	30.6
89687	ENSG00000169379	ARL13B	3	+	93997246	93997301	93996562	93996684	94003658	94003908	89687	0,0,1	1,3,0	4,1,8	1,2,0	128	73	7.33221e-05	0.00714699	0.0,0.0,1.0	0.695,0.222,1.0	-0.306	-30.6	30.6
82087	ENSG00000005889	ZFX	X	+	24151690	24151858	24149744	24149794	24152719	24152830	82087	7,7,9	2,0,4	20,17,17	0,0,1	241	73	0.000175121	0.0132785	0.515,1.0,0.405	1.0,1.0,0.837	-0.306	-30.6	30.6
53753	ENSG00000134490	TMEM241	18	-	23368714	23368750	23356593	23356663	23371421	23371469	53753	1,5,3	1,0,0	1,4,4	3,1,2	109	73	0.000193711	0.0142214	0.401,1.0,1.0	0.183,0.728,0.573	0.306	30.6	30.6
31083	ENSG00000185015	CA13	8	+	85224954	85225295	85220926	85221125	85230084	85230200	31083	30,18,11	3,1,7	20,41,13	0,0,2	414	73	0.000380963	0.023105	0.638,0.76,0.217	1.0,1.0,0.534	-0.306	-30.6	30.6
58953	ENSG00000260565	CTD-2270P14.1	16	-	2672706	2672859	2672325	2672570	2673282	2673415	58953	5,4,7	2,2,2	10,3,12	0,1,1	226	73	0.00062825	0.032898	0.447,0.392,0.531	1.0,0.492,0.795	-0.306	-30.6	30.6
74003	ENSG00000180628	PCGF5	10	+	91271637	91271697	91264430	91264520	91278268	91284329	74003	15,24,16	18,8,6	30,39,40	3,7,4	133	73	0.000404327	0.0240941	0.314,0.622,0.594	0.846,0.754,0.846	-0.305	-30.5	30.5
16419	ENSG00000185359	HGS	17	+	81701214	81701422	81701044	81701131	81701537	81701974	16419	9,7,3	2,0,3	12,5,15	0,0,2	281	73	0.000906579	0.0424237	0.539,1.0,0.206	1.0,1.0,0.661	-0.305	-30.5	30.5
8090	ENSG00000182986	ZNF320	19	-	52893383	52893619	52891228	52891346	52897519	52897655	8090	17,19,20	0,0,1	22,14,13	1,7,1	309	73	3.24985e-05	0.00405085	1.0,1.0,0.825	0.839,0.321,0.754	0.304	30.4	30.4
80146	ENSG00000198561	CTNND1	11	+	57791384	57791673	57761796	57762119	57794009	57794081	80146	167168142	15,21,7	100,114,91	27,32,33	362	73	3.36118e-07	0.000103993	0.692,0.617,0.804	0.428,0.418,0.357	0.303	30.3	30.3
45867	ENSG00000183077	AFMID	17	+	78205602	78205753	78205439	78205518	78205945	78206050	45867	22,22,22	9,6,7	52,48,37	2,5,4	224	73	0.000232781	0.0162137	0.443,0.544,0.506	0.894,0.758,0.751	-0.303	-30.3	30.3
19222	ENSG00000132600	PRMT7	16	+	68347630	68347678	68346144	68346280	68348341	68348433	19222	9,6,8	1,3,2	19,11,10	0,0,0	121	73	0.000209253	0.0150125	0.844,0.547,0.707	1.0,1.0,1.0	-0.301	-30.1	30.1
45978	ENSG00000117143	UAP1	1	+	162592734	162592782	162590310	162590511	162597791	162597858	45978	299254212	503451433	680663587	316360284	121	73	0	0	0.264,0.254,0.228	0.565,0.526,0.555	-0.3	-30	30
9607	ENSG00000244045	TMEM199	17	+	28358313	28358356	28357656	28357703	28358915	28358989	9607	2,1,6	1,3,3	0,1,0	4,1,5	116	73	7.18719e-05	0.00705315	0.557,0.173,0.557	0.0,0.386,0.0	0.3	30	30
15220	ENSG00000256061	DYX1C1	15	-	55432496	55432602	55430307	55430779	55434904	55435058	15220	6,5,5	1,0,0	7,5,8	0,5,3	179	73	9.42254e-05	0.00855858	0.71,1.0,1.0	1.0,0.29,0.521	0.3	30	30
53744	ENSG00000134490	TMEM241	18	-	23421366	23421444	23384989	23385067	23430630	23430677	53744	6,6,15	3,2,1	23,13,24	0,1,0	151	73	0.000240959	0.0165177	0.492,0.592,0.879	1.0,0.863,1.0	-0.3	-30	30
49505	ENSG00000166532	RIMKLB	12	+	8780034	8780112	8777589	8777802	8780574	8780739	49505	0,0,1	2,3,1	1,2,3	3,1,1	151	73	0.0011563	0.0495892	0.0,0.0,0.326	0.139,0.492,0.592	-0.299	-29.9	29.9
74675	ENSG00000250802	ZBED3-AS1	5	+	77089345	77089403	77087486	77087619	77098654	77098747	74675	5,4,4	0,1,0	4,4,3	6,2,0	131	73	6.72187e-05	0.00679086	1.0,0.69,1.0	0.271,0.527,1.0	0.297	29.7	29.7
74679	ENSG00000250802	ZBED3-AS1	5	+	77089365	77089403	77087486	77087619	77098654	77098747	74679	2,2,4	0,1,0	2,3,2	6,2,0	111	73	0.000110049	0.00962983	1.0,0.568,1.0	0.18,0.497,1.0	0.297	29.7	29.7
62256	ENSG00000109805	NCAPG	4	+	17840607	17840696	17840070	17840209	17842309	17842379	62256	9,18,9	0,0,0	21,14,23	3,3,5	162	73	7.40609e-07	0.000192959	1.0,1.0,1.0	0.759,0.678,0.675	0.296	29.6	29.6
28943	ENSG00000144724	PTPRG	3	+	62231224	62231311	62218850	62218983	62243806	62243898	28943	2,2,7	5,10,1	1,1,0	11,6,4	160	73	0.000805875	0.0392483	0.154,0.084,0.762	0.04,0.071,0.0	0.296	29.6	29.6
16578	ENSG00000137210	TMEM14B	6	+	10827696	10827824	10770076	10770204	10829006	10829186	16578	2,3,9	2,1,4	0,2,1	3,3,2	201	73	0.00106924	0.0472725	0.266,0.521,0.45	0.0,0.195,0.154	0.296	29.6	29.6
56648	ENSG00000134278	SPIRE1	18	-	12459754	12459928	12454345	12454483	12463350	12463493	56648	7,7,18	21,26,14	23,23,25	10,10,7	247	73	3.21925e-06	0.00066008	0.09,0.074,0.275	0.405,0.405,0.514	-0.295	-29.5	29.5
39559	ENSG00000168137	SETD5	3	+	9434589	9434630	9434333	9434485	9434823	9434882	39559	12,34,24	33,32,36	36,51,35	19,19,15	114	73	7.87521e-06	0.00136108	0.189,0.405,0.299	0.548,0.632,0.599	-0.295	-29.5	29.5
83840	ENSG00000172113	NME6	3	-	48296118	48296158	48295074	48295235	48296726	48296829	83840	21,13,9	15,15,9	26,27,38	8,6,11	113	73	0.000149704	0.0118302	0.475,0.359,0.392	0.677,0.744,0.691	-0.295	-29.5	29.5
41550	ENSG00000197043	ANXA6	5	-	151110626	151110644	151109752	151109846	151117126	151117180	41550	82,116,91	16,26,16	116,116,98	86,96,75	91	73	7.66054e-15	1.65908e-11	0.804,0.782,0.82	0.52,0.492,0.512	0.294	29.4	29.4
55603	ENSG00000156958	GALK2	15	+	49366519	49366691	49327951	49328130	49367490	49367697	55603	11,3,2	4,1,6	0,1,0	3,2,1	245	73	6.55839e-05	0.00670388	0.45,0.472,0.09	0.0,0.13,0.0	0.294	29.4	29.4
33145	ENSG00000196792	STRN3	14	-	30929200	30929311	30913523	30913657	30935162	30935304	33145	109131145	16,20,37	64,84,69	40,54,39	184	73	2.90523e-09	1.89947e-06	0.73,0.722,0.609	0.388,0.382,0.412	0.293	29.3	29.3
60450	ENSG00000169914	OTUD3	1	+	19894367	19894480	19890384	19890533	19897539	19897662	60450	6,3,8	0,0,0	10,11,9	5,2,0	186	73	3.59402e-05	0.00434695	1.0,1.0,1.0	0.44,0.683,1.0	0.292	29.2	29.2
329	ENSG00000182600	C2orf82	2	+	232866657	232866711	232857269	232857455	232869046	232869101	329	1,0,0	2,1,1	2,1,1	2,1,1	127	73	0.000628882	0.032898	0.223,0.0,0.0	0.365,0.365,0.365	-0.291	-29.1	29.1
11100	ENSG00000143612	C1orf43	1	-	154212285	154212377	154207175	154207648	154212457	154212624	11100	46,30,40	14,10,4	67,50,36	3,0,1	165	73	5.04004e-07	0.000144337	0.592,0.57,0.816	0.908,1.0,0.941	-0.29	-29	29
87403	ENSG00000180900	SCRIB	8	-	143807551	143807614	143806923	143807013	143808608	143809025	87403	84,97,100	6,2,2	69,58,65	21,18,17	136	73	3.04823e-12	4.14224e-09	0.883,0.963,0.964	0.638,0.634,0.672	0.289	28.9	28.9
9224	ENSG00000083223	ZCCHC6	9	-	86297124	86297210	86287732	86288744	86298766	86298830	9224	12,8,10	8,18,7	0,2,2	8,20,14	159	73	7.38487e-07	0.000192959	0.408,0.169,0.396	0.0,0.044,0.062	0.289	28.9	28.9
58842	ENSG00000148985	PGAP2	11	+	3822908	3822993	3808297	3808315	3823612	3823740	58842	1,7,8	1,0,0	3,8,3	3,3,1	158	73	9.90937e-05	0.00887286	0.316,1.0,1.0	0.316,0.552,0.581	0.289	28.9	28.9
55094	ENSG00000171700	RGS19	20	-	64076856	64076954	64076524	64076646	64079872	64079988	55094	9,11,6	0,0,0	15,9,9	3,2,1	171	73	0.000148337	0.0117526	1.0,1.0,1.0	0.681,0.658,0.793	0.289	28.9	28.9
3020	ENSG00000146067	FAM193B	5	-	177531281	177531521	177524184	177525205	177532442	177532533	3020	52,29,42	10,7,6	53,48,59	3,2,2	313	73	0.000185806	0.0137429	0.548,0.491,0.62	0.805,0.848,0.873	-0.289	-28.9	28.9
88291	ENSG00000138756	BMP2K	4	+	78887173	78887284	78878733	78878891	78910609	78916372	88291	2,10,10	0,1,1	8,6,8	3,1,3	184	73	0.000933543	0.0431035	1.0,0.799,0.799	0.514,0.704,0.514	0.289	28.9	28.9
18903	ENSG00000140262	TCF12	15	+	57252420	57252492	57251349	57251423	57253261	57253468	18903	40,51,42	23,23,23	12,22,9	22,33,27	145	73	1.25261e-07	4.63142e-05	0.467,0.527,0.479	0.215,0.251,0.144	0.288	28.8	28.8
22468	ENSG00000132424	PNISR	6	-	99403828	99403882	99402537	99402710	99404602	99404702	22468	42,40,45	17,14,15	50,56,64	0,5,7	127	73	4.13715e-07	0.000123056	0.587,0.622,0.633	1.0,0.866,0.84	-0.288	-28.8	28.8
34773	ENSG00000059588	TARBP1	1	-	234427316	234427388	234425672	234425793	234427575	234427766	34773	30,26,23	9,6,5	21,49,38	0,2,1	145	73	5.72916e-07	0.000158189	0.627,0.686,0.698	1.0,0.925,0.95	-0.288	-28.8	28.8
14425	ENSG00000157077	ZFYVE9	1	+	52266654	52266831	52263772	52263872	52268462	52268632	14425	59,54,42	14,9,9	62,65,67	4,2,2	250	73	4.8125e-06	0.000908191	0.552,0.637,0.577	0.819,0.905,0.907	-0.288	-28.8	28.8
77385	ENSG00000151338	MIPOL1	14	+	37227725	37227838	37197949	37198104	37247102	37247240	77385	14,20,10	9,5,15	7,7,4	19,20,17	186	73	0.000397788	0.0237453	0.379,0.611,0.207	0.126,0.121,0.085	0.288	28.8	28.8
5751	ENSG00000100241	SBF1	22	-	50457033	50457111	50456491	50456673	50459254	50459392	5751	11,12,7	18,28,25	33,35,18	13,16,19	151	73	1.71538e-05	0.00252405	0.228,0.172,0.119	0.551,0.514,0.314	-0.287	-28.7	28.7
43658	ENSG00000139220	PPFIA2	12	-	81312159	81312168	81299300	81299382	81325776	81325870	43658	0,2,0	8,5,12	8,2,4	5,6,8	82	73	3.45806e-05	0.00420452	0.0,0.263,0.0	0.588,0.229,0.308	-0.287	-28.7	28.7
41367	ENSG00000258830	RP11-123K3.4	12	-	57292571	57292667	57283823	57284056	57295398	57295507	41367	25,28,18	3,11,7	25,27,24	3,0,1	169	73	0.000238178	0.0163919	0.783,0.524,0.526	0.783,1.0,0.912	-0.287	-28.7	28.7
76197	ENSG00000133247	SUV420H2	19	+	55342239	55342380	55341793	55342046	55342741	55342851	76197	7,9,9	2,3,6	26,4,10	1,1,1	214	73	0.00072984	0.0364678	0.544,0.506,0.338	0.899,0.577,0.773	-0.287	-28.7	28.7
43244	ENSG00000100099	HPS4	22	-	26466050	26466138	26465454	26465551	26466225	26466262	43244	1,8,2	13,15,9	13,10,12	14,4,10	161	73	0.000436407	0.0254055	0.034,0.195,0.092	0.296,0.531,0.352	-0.286	-28.6	28.6
74053	ENSG00000115677	HDLBP	2	-	241268957	241269066	241268476	241268541	241269200	241269295	74053	6,6,10	0,0,0	9,10,7	1,0,5	182	73	0.000851198	0.0408811	1.0,1.0,1.0	0.783,1.0,0.36	0.286	28.6	28.6
1760	ENSG00000103145	HCFC1R1	16	-	3023473	3023530	3023232	3023361	3023846	3023968	1760	21,34,29	15,4,12	62,52,42	2,6,2	130	73	0.000114432	0.00988854	0.44,0.827,0.576	0.946,0.83,0.922	-0.285	-28.5	28.5
3659	ENSG00000259399	TGIF2-C20orf24	20	+	36607868	36608000	36607714	36607818	36612009	36612384	3659	37,33,22	42,20,22	61,48,47	15,14,12	205	73	9.30217e-07	0.000235284	0.239,0.37,0.263	0.592,0.55,0.582	-0.284	-28.4	28.4
49226	ENSG00000198208	RPS6KL1	14	-	74921977	74922442	74921276	74921561	74923179	74923251	49226	70,70,57	0,1,0	63,60,52	4,4,3	538	73	2.27361e-06	0.000494905	1.0,0.905,1.0	0.681,0.671,0.702	0.284	28.4	28.4
67899	ENSG00000130921	C12orf65	12	+	123233739	123233894	123233461	123233531	123256812	123256891	67899	7,12,6	1,6,2	13,12,5	1,0,1	228	73	0.000254357	0.0171879	0.691,0.39,0.49	0.806,1.0,0.616	-0.284	-28.4	28.4
56008	ENSG00000114107	CEP70	3	-	138542690	138542789	138537177	138537347	138571033	138571157	56008	5,2,1	1,1,4	7,2,4	0,1,1	172	73	0.000889826	0.0419799	0.68,0.459,0.096	1.0,0.459,0.629	-0.284	-28.4	28.4
35534	ENSG00000154305	MIA3	1	+	222624411	222624501	222623306	222623351	222624767	222624854	35534	0,0,0	6,8,7	2,5,2	2,5,3	163	73	5.56649e-06	0.00101521	0.0,0.0,0.0	0.309,0.309,0.23	-0.283	-28.3	28.3
5273	ENSG00000219435	TEX40	11	+	64303486	64303561	64300445	64300987	64303772	64303839	5273	14,14,9	4,2,3	17,12,16	0,1,0	148	73	9.46064e-06	0.00155723	0.633,0.775,0.597	1.0,0.855,1.0	-0.283	-28.3	28.3
6909	ENSG00000107890	ANKRD26	10	-	27060817	27060881	27060511	27060540	27063987	27064081	6909	1,1,0	3,0,1	2,0,3	0,1,0	137	73	1.10362e-05	0.00176411	0.151,1.0,0.0	1.0,0.0,1.0	-0.283	-28.3	28.3
82217	ENSG00000197818	SLC9A8	20	+	49850809	49850844	49849578	49849680	49855437	49855581	82217	19,12,16	2,1,0	5,15,16	3,7,3	108	73	0.000254416	0.0171879	0.865,0.89,1.0	0.53,0.592,0.783	0.283	28.3	28.3
52938	ENSG00000172728	FUT10	8	-	33388962	33389182	33372643	33372804	33453215	33453510	52938	13,25,19	4,0,2	27,20,14	0,0,0	293	73	0.000310325	0.0199506	0.447,1.0,0.703	1.0,1.0,1.0	-0.283	-28.3	28.3
66564	ENSG00000157985	AGAP1	2	+	236036560	236036715	235968461	235968623	236040750	236040841	66564	38,28,28	0,2,0	21,13,14	2,4,2	228	73	6.18339e-05	0.00640558	1.0,0.818,1.0	0.771,0.51,0.691	0.282	28.2	28.2
17053	ENSG00000247240	UBL7-AS1	15	+	74465036	74465274	74461335	74462098	74466035	74466130	17053	8,9,7	5,3,3	0,1,3	10,3,5	311	73	7.11441e-06	0.00126102	0.273,0.413,0.354	0.0,0.073,0.123	0.281	28.1	28.1
80299	ENSG00000107077	KDM4C	9	+	7105401	7105500	7103684	7103870	7128065	7128236	80299	14,20,32	13,7,10	3,9,5	4,14,13	172	73	0.000594958	0.0317177	0.314,0.548,0.576	0.241,0.214,0.14	0.281	28.1	28.1
29249	ENSG00000111247	RAD51AP1	12	+	4545218	4545312	4543762	4543911	4546308	4546418	29249	0,0,0	7,4,6	2,2,4	5,3,2	167	73	3.06694e-05	0.00390367	0.0,0.0,0.0	0.149,0.226,0.466	-0.28	-28	28
53883	ENSG00000232593	KANTR	X	+	53099471	53099608	53094399	53094474	53141847	53142094	53883	7,19,11	4,0,3	5,1,10	0,0,1	210	73	8.33252e-05	0.00774098	0.378,1.0,0.56	1.0,1.0,0.777	-0.28	-28	28
70738	ENSG00000141556	TBCD	17	+	82903404	82903478	82893546	82893632	82911757	82911765	70738	3,5,7	2,2,1	3,4,4	1,0,0	147	73	0.000976578	0.0445561	0.427,0.554,0.777	0.598,1.0,1.0	-0.28	-28	28
23611	ENSG00000166839	ANKDD1A	15	+	64917385	64917514	64911901	64911964	64921920	64922019	23611	0,2,0	1,3,3	5,5,3	7,2,2	202	73	0.0004483	0.0259341	0.0,0.194,0.0	0.205,0.475,0.352	-0.279	-27.9	27.9
36093	ENSG00000273749	CYFIP1	15	-	22916881	22917029	22916482	22916630	22917787	22917935	36093	56,49,52	34,35,37	13,15,6	72,69,68	221	73	0	0	0.352,0.316,0.317	0.056,0.067,0.028	0.278	27.8	27.8
82484	ENSG00000139631	CSAD	12	-	53164715	53164755	53161272	53161389	53170071	53170126	82484	0,1,0	12,11,9	6,5,3	10,5,7	113	73	4.71834e-07	0.00013682	0.0,0.055,0.0	0.279,0.392,0.217	-0.278	-27.8	27.8
75143	ENSG00000171105	INSR	19	-	7150496	7150532	7142815	7143090	7152725	7152927	75143	0,0,0	4,13,9	3,0,7	7,11,3	109	73	7.14316e-05	0.00702634	0.0,0.0,0.0	0.223,0.0,0.61	-0.278	-27.8	27.8
82095	ENSG00000005889	ZFX	X	+	24151690	24151800	24149744	24149794	24152719	24152830	82095	7,9,9	2,0,4	25,24,20	0,0,1	183	73	0.000321284	0.0204657	0.583,1.0,0.473	1.0,1.0,0.889	-0.278	-27.8	27.8
79379	ENSG00000110888	CAPRIN2	12	-	30753343	30753559	30751070	30751133	30754680	30754853	79379	35,43,45	4,0,0	28,36,33	2,7,8	289	73	0.000639428	0.0332945	0.688,1.0,1.0	0.78,0.565,0.51	0.278	27.8	27.8
78428	ENSG00000144504	ANKMY1	2	-	240529036	240529509	240525803	240525849	240552913	240553057	78428	26,20,27	7,1,2	26,17,17	0,2,0	546	73	0.00112684	0.0487784	0.332,0.728,0.643	1.0,0.532,1.0	-0.276	-27.6	27.6
56313	ENSG00000177045	SIX5	19	-	45766349	45767155	45764784	45766111	45768041	45769226	56313	88,92,75	0,0,1	131,53,71	2,3,4	879	73	1.54055e-05	0.00232606	1.0,1.0,0.862	0.845,0.595,0.596	0.275	27.5	27.5
19688	ENSG00000005810	MYCBP2	13	-	77127401	77127479	77126425	77126542	77129155	77129230	19688	5,4,4	4,6,4	0,2,0	6,7,6	151	73	2.22551e-05	0.00306634	0.377,0.244,0.326	0.0,0.121,0.0	0.275	27.5	27.5
24043	ENSG00000121964	GTDC1	2	-	143970652	143970762	143952772	143952843	144007181	144007535	24043	8,6,12	2,1,3	3,8,7	0,1,0	183	73	0.000208893	0.0150022	0.615,0.705,0.615	1.0,0.761,1.0	-0.275	-27.5	27.5
33783	ENSG00000148660	CAMK2G	10	-	73825320	73825347	73824039	73824084	73837467	73837511	33783	5,13,13	0,0,1	12,11,17	9,3,2	100	73	8.42365e-06	0.00143086	1.0,1.0,0.905	0.493,0.728,0.861	0.274	27.4	27.4
70562	ENSG00000123636	BAZ2B	2	-	159397067	159397100	159395768	159395834	159397344	159397389	70562	0,0,1	6,4,9	2,2,2	3,4,3	106	73	0.000362285	0.0222784	0.0,0.0,0.071	0.315,0.256,0.315	-0.272	-27.2	27.2
78512	ENSG00000164327	RICTOR	5	-	38949355	38949427	38947263	38947441	38949711	38950720	78512	3,6,4	9,20,10	8,9,6	5,5,6	145	73	0.000909589	0.0424786	0.144,0.131,0.168	0.446,0.475,0.335	-0.271	-27.1	27.1
80250	ENSG00000174373	RALGAPA1	14	-	35548507	35548538	35538351	35539690	35549109	35549242	80250	5,2,2	46,34,33	16,6,18	21,20,16	104	73	6.31112e-08	2.58808e-05	0.071,0.04,0.041	0.348,0.174,0.441	-0.27	-27	27
11837	ENSG00000282851	BISPR	19	+	17413220	17413305	17406076	17406296	17414390	17414449	11837	14,12,8	4,0,4	21,12,21	1,0,0	158	73	5.41353e-05	0.00580773	0.618,1.0,0.48	0.907,1.0,1.0	-0.27	-27	27
76198	ENSG00000133247	SUV420H2	19	+	55342214	55342380	55341793	55342046	55342741	55342851	76198	14,16,14	2,3,6	36,11,17	1,1,1	239	73	0.000625664	0.0328431	0.681,0.62,0.416	0.917,0.771,0.839	-0.27	-27	27
19686	ENSG00000005810	MYCBP2	13	-	77118339	77118519	77098067	77099013	77121372	77121495	19686	85121113	20,15,29	89,124,85	57,61,60	253	73	5.71591e-07	0.000158189	0.551,0.699,0.529	0.311,0.37,0.29	0.269	26.9	26.9
78089	ENSG00000008277	ADAM22	7	+	87971293	87971375	87935025	87935186	87978335	87978412	78089	5,4,4	8,6,3	0,0,1	4,5,10	155	73	4.4367e-06	0.000851748	0.227,0.239,0.386	0.0,0.0,0.045	0.269	26.9	26.9
261	ENSG00000250299	MRPS31P4	13	+	52629770	52629906	52629218	52629359	52632421	52632494	261	4,3,4	4,2,0	2,4,4	1,0,0	209	73	0.000141492	0.0113626	0.259,0.344,1.0	0.411,1.0,1.0	-0.269	-26.9	26.9
44350	ENSG00000100038	TOP3B	22	-	21982413	21982449	21975639	21975807	21982729	21982766	44350	0,1,0	2,7,15	2,3,1	4,2,4	109	73	0.000856759	0.0410628	0.0,0.087,0.0	0.251,0.501,0.143	-0.269	-26.9	26.9
45889	ENSG00000183077	AFMID	17	+	78205602	78205738	78205439	78205518	78205945	78206050	45889	25,32,20	9,6,7	52,48,40	2,5,4	209	73	0.000974577	0.0445234	0.492,0.651,0.499	0.901,0.77,0.777	-0.269	-26.9	26.9
49222	ENSG00000198208	RPS6KL1	14	-	74921977	74922485	74921276	74921561	74923179	74923396	49222	77,87,70	0,1,0	77,70,61	4,4,3	581	73	2.88267e-06	0.000608384	1.0,0.916,1.0	0.707,0.687,0.719	0.268	26.8	26.8
46416	ENSG00000060237	WNK1	12	+	880720	880999	878211	878361	881691	881789	46416	167207167	22,21,17	108156119	51,36,41	352	73	2.04357e-07	6.96451e-05	0.612,0.672,0.671	0.305,0.473,0.376	0.267	26.7	26.7
82317	ENSG00000143367	TUFT1	1	+	151562095	151562165	151540322	151540426	151562584	151562686	82317	0,1,3	9,8,9	14,10,18	13,15,14	143	73	8.56168e-06	0.00144369	0.0,0.06,0.145	0.355,0.254,0.396	-0.267	-26.7	26.7
83198	ENSG00000008382	MPND	19	+	4357950	4358172	4357514	4357585	4359162	4359223	83198	27,19,29	0,0,0	27,20,23	4,1,2	295	73	1.82598e-05	0.00263641	1.0,1.0,1.0	0.626,0.832,0.74	0.267	26.7	26.7
28895	ENSG00000148399	DPH7	9	-	137577576	137577603	137576308	137576402	137578624	137578717	28895	6,12,4	0,1,0	11,7,2	4,1,1	100	73	0.000704027	0.0355626	1.0,0.898,1.0	0.667,0.836,0.593	0.267	26.7	26.7
8931	ENSG00000197056	ZMYM1	1	+	35093913	35094009	35079381	35079442	35095818	35095888	8931	6,13,13	6,0,2	12,13,7	1,0,0	169	73	0.000207344	0.0149621	0.302,1.0,0.737	0.838,1.0,1.0	-0.266	-26.6	26.6
88185	ENSG00000088367	EPB41L1	20	+	36173883	36173954	36154749	36154896	36175550	36175715	88185	35,35,30	0,0,1	32,40,21	8,9,3	144	73	1.08513e-08	5.6544e-06	1.0,1.0,0.938	0.67,0.693,0.78	0.265	26.5	26.5
54736	ENSG00000175029	CTBP2	10	-	125008582	125008667	125003337	125003492	125110989	125111093	54736	1,0,0	2,1,1	6,4,1	3,4,2	158	73	8.50161e-05	0.00786643	0.188,0.0,0.0	0.48,0.316,0.188	-0.265	-26.5	26.5
8556	ENSG00000224078	SNHG14	15	+	24998365	24998486	24981774	24982437	24998969	24999078	8556	50,44,47	6,9,13	39,55,46	26,26,28	194	73	0.000121691	0.010285	0.758,0.648,0.576	0.361,0.443,0.382	0.265	26.5	26.5
22442	ENSG00000120658	ENOX1	13	-	43484008	43484149	43412844	43412988	43667478	43667544	22442	28,12,26	0,0,0	18,14,15	2,3,1	214	73	0.000250138	0.017029	1.0,1.0,1.0	0.754,0.614,0.837	0.265	26.5	26.5
82699	ENSG00000108946	PRKAR1A	17	+	68514986	68515119	68512899	68512970	68515393	68515576	82699	5,6,4	3,1,2	1,7,2	1,0,0	206	73	0.000262076	0.0175657	0.371,0.68,0.415	0.262,1.0,1.0	-0.265	-26.5	26.5
18157	ENSG00000103121	CMC2	16	-	80991753	80991957	80980769	80980879	80997313	80997429	18157	104,62,82	41,41,35	112,93,87	21,8,21	277	73	0.00010417	0.00919671	0.401,0.285,0.382	0.584,0.754,0.522	-0.264	-26.4	26.4
66514	ENSG00000130158	DOCK6	19	-	11232184	11232289	11229297	11229390	11233202	11233366	66514	0,0,2	8,4,8	6,1,5	5,8,2	178	73	0.000184521	0.0136771	0.0,0.0,0.093	0.33,0.049,0.506	-0.264	-26.4	26.4
3656	ENSG00000259399	TGIF2-C20orf24	20	+	36607889	36608000	36607714	36607818	36612009	36612384	3656	51,42,42	42,20,22	73,76,58	15,14,12	184	73	2.95222e-06	0.000618128	0.325,0.454,0.431	0.659,0.683,0.657	-0.263	-26.3	26.3
27025	ENSG00000226002	GTF2IP14	7	+	65087114	65087246	65084102	65084257	65087752	65087825	27025	4,1,4	0,2,3	2,1,1	0,1,0	205	73	0.000533923	0.029461	1.0,0.151,0.322	1.0,0.263,1.0	-0.263	-26.3	26.3
19689	ENSG00000005810	MYCBP2	13	-	77118339	77118495	77098067	77099013	77121372	77121495	19689	92117125	20,15,29	100,136,92	57,61,60	229	73	2.28197e-07	7.60335e-05	0.595,0.713,0.579	0.359,0.415,0.328	0.262	26.2	26.2
8094	ENSG00000182986	ZNF320	19	-	52893778	52893856	52891228	52891346	52897519	52897649	8094	6,9,8	0,0,1	5,11,14	1,7,1	151	73	6.02434e-05	0.0063017	1.0,1.0,0.795	0.707,0.432,0.871	0.262	26.2	26.2
10678	ENSG00000108423	TUBD1	17	-	59874538	59874700	59863663	59863847	59878102	59878276	10678	26,21,12	0,1,7	19,21,19	0,0,0	235	73	0.000341884	0.0214231	1.0,0.867,0.347	1.0,1.0,1.0	-0.262	-26.2	26.2
61799	ENSG00000167842	MIS12	17	+	5487000	5487063	5486576	5486684	5488195	5488589	61799	9,1,9	9,9,4	0,1,2	13,8,9	136	73	0.000116988	0.0100219	0.349,0.056,0.547	0.0,0.063,0.107	0.261	26.1	26.1
54666	ENSG00000149503	INCENP	11	+	62141499	62141511	62140912	62141044	62144981	62145091	54666	3,6,6	23,26,22	17,15,10	14,18,19	85	73	0.000122813	0.0103419	0.101,0.165,0.19	0.51,0.417,0.311	-0.261	-26.1	26.1
58276	ENSG00000133318	RTN3	11	+	63704850	63704907	63681482	63681778	63718701	63721032	58276	0,0,0	1,4,3	1,3,2	4,4,2	130	73	0.00111507	0.0485676	0.0,0.0,0.0	0.123,0.296,0.36	-0.26	-26	26
13590	ENSG00000044090	CUL7	6	-	43047946	43047989	43046879	43047107	43048147	43048160	13590	1,2,1	4,14,10	5,7,6	7,6,8	116	73	0.000167311	0.0127702	0.136,0.082,0.059	0.31,0.423,0.321	-0.259	-25.9	25.9
65125	ENSG00000204580	DDR1	6	+	30885624	30885680	30882954	30882983	30888687	30888814	65125	5,11,5	20,20,18	24,23,16	16,17,15	129	73	3.32725e-05	0.00411771	0.124,0.237,0.136	0.459,0.434,0.376	-0.257	-25.7	25.7
70146	ENSG00000076685	NT5C2	10	-	103111744	103111805	103105705	103105801	103139405	103139479	70146	5,9,8	0,0,0	7,20,14	3,3,1	134	73	8.61063e-05	0.00794608	1.0,1.0,1.0	0.56,0.784,0.884	0.257	25.7	25.7
59144	ENSG00000005893	LAMP2	X	-	120439075	120439293	120431247	120431462	120441729	120441894	59144	141139131	69,42,59	407450398	60,59,58	291	73	4.47791e-11	4.77441e-08	0.339,0.454,0.358	0.63,0.657,0.633	-0.256	-25.6	25.6
4443	ENSG00000259768	RP5-991G20.1	16	+	72747016	72747182	72745404	72745466	72781727	72781819	4443	2,0,0	3,4,3	3,4,2	1,3,3	239	73	0.000483808	0.027438	0.169,0.0,0.0	0.478,0.289,0.169	-0.256	-25.6	25.6
4422	ENSG00000010244	ZNF207	17	+	32366664	32366757	32365329	32365487	32367771	32368014	4422	240228228	47,62,48	164199176	136,117,96	166	73	6.93334e-13	1.20127e-09	0.692,0.618,0.676	0.347,0.428,0.446	0.255	25.5	25.5
70977	ENSG00000126777	KTN1	14	+	55588907	55589031	55580209	55580354	55601756	55601880	70977	3,5,4	2,9,3	3,1,0	17,11,5	197	73	0.000471944	0.0269642	0.357,0.171,0.331	0.061,0.033,0.0	0.255	25.5	25.5
23828	ENSG00000114378	HYAL1	3	-	50301014	50301077	50300310	50300800	50302056	50303572	23828	14,7,2	0,0,0	18,10,8	2,2,2	136	73	0.000496968	0.0278431	1.0,1.0,1.0	0.828,0.729,0.682	0.254	25.4	25.4
34767	ENSG00000059588	TARBP1	1	-	234400852	234400948	234393645	234393837	234401180	234401262	34767	4,14,10	2,2,3	10,3,15	0,1,0	169	73	0.000152874	0.011985	0.463,0.751,0.59	1.0,0.564,1.0	-0.253	-25.3	25.3
89135	ENSG00000139116	KIF21A	12	-	39318072	39318201	39311416	39311553	39319905	39320007	89135	80,83,82	12,15,24	40,58,26	27,22,19	202	73	0.00022963	0.0160913	0.707,0.667,0.553	0.349,0.488,0.331	0.253	25.3	25.3
79157	ENSG00000137076	TLN1	9	-	35718355	35718406	35717618	35717786	35718811	35718910	79157	24,29,23	12,8,7	50,60,45	9,1,3	124	73	0.00014235	0.0114051	0.541,0.681,0.659	0.766,0.972,0.898	-0.252	-25.2	25.2
71234	ENSG00000144554	FANCD2	3	+	10064355	10064429	10063791	10063911	10064728	10064875	71234	9,14,11	3,0,3	20,31,20	0,0,0	147	73	0.000591583	0.0317085	0.598,1.0,0.645	1.0,1.0,1.0	-0.252	-25.2	25.2
74485	ENSG00000099308	MAST3	19	+	18147442	18147624	18146880	18147017	18149190	18151692	74485	23,16,22	3,2,1	14,22,17	0,0,0	255	73	0.000326428	0.0206317	0.687,0.696,0.863	1.0,1.0,1.0	-0.251	-25.1	25.1
27016	ENSG00000152443	ZNF776	19	+	57753290	57753379	57750784	57750911	57756871	57757194	27016	9,10,7	2,3,3	8,12,5	0,1,1	162	73	0.000675795	0.0345903	0.67,0.6,0.513	1.0,0.844,0.693	-0.251	-25.1	25.1
32146	ENSG00000068745	IP6K2	3	-	48694693	48694936	48693455	48694240	48695089	48695421	32146	33,48,29	6,5,6	21,37,20	2,0,1	316	73	0.000969207	0.0443659	0.56,0.689,0.528	0.708,1.0,0.822	-0.251	-25.1	25.1
8943	ENSG00000197056	ZMYM1	1	+	35095818	35095888	35093913	35094083	35097316	35097566	8943	7,21,14	4,2,3	30,24,20	0,0,3	143	73	0.000986398	0.0448565	0.472,0.843,0.704	1.0,1.0,0.773	-0.251	-25.1	25.1
54946	ENSG00000123130	ACOT9	X	-	23734331	23734367	23733171	23733217	23735918	23736016	54946	3,1,3	42,43,45	25,21,18	32,35,42	109	73	7.3741e-13	1.24647e-09	0.046,0.015,0.043	0.343,0.287,0.223	-0.25	-25	25
23814	ENSG00000078674	PCM1	8	+	17940041	17940158	17939690	17939861	17941646	17941835	23814	18,24,16	0,0,0	21,29,26	1,4,6	190	73	5.02743e-07	0.000144337	1.0,1.0,1.0	0.89,0.736,0.625	0.25	25	25
34216	ENSG00000185864	NPIPB4	16	-	21851914	21852046	21847412	21847541	21857258	21857345	34216	6,4,6	0,3,2	4,5,7	1,0,0	205	73	0.00104495	0.0465421	1.0,0.322,0.517	0.588,1.0,1.0	-0.25	-25	25
55301	ENSG00000175309	PHYKPL	5	-	178224447	178224564	178222851	178222934	178229939	178230099	55301	26,17,23	0,5,4	38,22,25	0,0,0	190	73	4.7723e-06	0.000908191	1.0,0.566,0.688	1.0,1.0,1.0	-0.249	-24.9	24.9
5627	ENSG00000122008	POLK	5	+	75520413	75520557	75511890	75511914	75552471	75552591	5627	0,1,1	1,1,0	2,1,0	0,0,1	217	73	1.5539e-05	0.00234112	0.0,0.252,1.0	1.0,1.0,0.0	-0.249	-24.9	24.9
14711	ENSG00000148153	INIP	9	-	112689526	112689643	112687096	112687633	112694130	112694233	14711	39,45,53	14,16,13	53,65,76	7,4,8	190	73	9.13151e-05	0.00833795	0.517,0.519,0.61	0.744,0.862,0.785	-0.248	-24.8	24.8
89104	ENSG00000144061	NPHP1	2	-	110125188	110125323	110123707	110124063	110125636	110125681	89104	4,0,6	0,1,0	2,2,0	0,2,1	208	73	0.00034601	0.0215515	1.0,0.0,1.0	1.0,0.26,0.0	0.247	24.7	24.7
55518	ENSG00000105048	TNNT1	19	-	55146433	55146466	55145543	55145565	55146680	55146707	55518	0,0,0	5,6,1	8,6,1	11,9,7	106	73	1.0393e-06	0.000257241	0.0,0.0,0.0	0.334,0.315,0.09	-0.246	-24.6	24.6
68918	ENSG00000116731	PRDM2	1	+	13715540	13715614	13700239	13700300	13730999	13731117	68918	4,3,5	5,1,1	4,5,1	0,0,1	147	73	0.000167132	0.0127702	0.284,0.598,0.713	1.0,1.0,0.332	-0.246	-24.6	24.6
23078	ENSG00000075407	ZNF37A	10	+	38094930	38095224	38094335	38094490	38095537	38095629	23078	38,42,46	1,2,0	76,56,59	8,11,3	367	73	0.000217445	0.0154246	0.883,0.807,1.0	0.654,0.503,0.796	0.246	24.6	24.6
33532	ENSG00000131374	TBC1D5	3	-	17623848	17623913	17562018	17562142	17742480	17742615	33532	13,17,16	0,0,0	19,17,23	4,4,2	138	73	1.9261e-06	0.000430602	1.0,1.0,1.0	0.715,0.692,0.859	0.245	24.5	24.5
27637	ENSG00000100266	PACSIN2	22	-	42946896	42947089	42912020	42912157	42959571	42959899	27637	1,1,2	11,9,9	11,6,2	3,4,10	266	73	0.000230933	0.01615	0.024,0.03,0.057	0.502,0.292,0.052	-0.245	-24.5	24.5
48324	ENSG00000163517	HDAC11	3	+	13500712	13500789	13483463	13483564	13501870	13501933	48324	6,14,9	0,4,4	21,16,12	0,1,0	150	73	5.14643e-05	0.00560071	1.0,0.63,0.523	1.0,0.886,1.0	-0.244	-24.4	24.4
33697	ENSG00000070269	TMEM260	14	+	56593114	56593317	56585693	56585912	56603814	56603941	33697	6,7,10	7,9,3	3,0,1	13,4,7	276	73	7.56308e-05	0.00725972	0.185,0.171,0.469	0.058,0.0,0.036	0.244	24.4	24.4
52346	ENSG00000241837	ATP5O	21	-	33906668	33906794	33906448	33906500	33907340	33907412	52346	3,2,2	0,1,0	2,6,4	0,3,4	199	73	0.000153373	0.0120106	1.0,0.423,1.0	1.0,0.423,0.268	0.244	24.4	24.4
79246	ENSG00000110768	GTF2H1	11	+	18324235	18324296	18322566	18322740	18325946	18326153	79246	0,1,1	10,3,3	1,3,4	3,1,6	134	73	0.00115134	0.0494379	0.0,0.154,0.154	0.154,0.62,0.266	-0.244	-24.4	24.4
87433	ENSG00000154134	ROBO3	11	+	124877936	124878131	124877518	124877752	124878297	124878436	87433	15,13,5	0,0,0	29,24,17	1,3,2	268	73	0.000479295	0.0273167	1.0,1.0,1.0	0.888,0.685,0.698	0.243	24.3	24.3
46409	ENSG00000060237	WNK1	12	+	879572	880031	878214	878361	881691	881789	46409	72,79,78	22,21,17	27,44,32	51,36,41	532	73	2.93099e-14	5.97439e-11	0.31,0.34,0.386	0.068,0.144,0.097	0.242	24.2	24.2
5737	ENSG00000129103	SUMF2	7	+	56074592	56074639	56072996	56073111	56076833	56076889	5737	0,1,0	7,6,2	3,6,1	2,11,6	120	73	0.000134234	0.0109576	0.0,0.092,0.0	0.477,0.249,0.092	-0.242	-24.2	24.2
79290	ENSG00000280987	MATR3	5	+	139279934	139280058	139279050	139279129	139307238	139307556	79290	23,33,32	3,7,7	38,56,53	1,0,5	197	73	0.00038848	0.0233506	0.74,0.636,0.629	0.934,1.0,0.797	-0.242	-24.2	24.2
83376	ENSG00000204406	MBD5	2	+	148439758	148439865	148342213	148342336	148458202	148458358	83376	4,9,1	9,4,4	0,0,0	2,2,2	180	73	1.00238e-05	0.00163073	0.153,0.477,0.092	0.0,0.0,0.0	0.241	24.1	24.1
10760	ENSG00000159788	RGS12	4	+	3428557	3428711	3428089	3428169	3430406	3430955	10760	26,15,28	1,1,0	11,13,15	1,4,2	227	73	0.000385402	0.0232592	0.893,0.828,1.0	0.78,0.511,0.707	0.241	24.1	24.1
77675	ENSG00000147044	CASK	X	-	41557031	41557100	41555599	41555635	41559778	41559847	77675	19,31,40	0,3,0	21,37,19	4,7,5	142	73	3.1112e-05	0.00393411	1.0,0.842,1.0	0.73,0.731,0.661	0.24	24	24
8886	ENSG00000249859	PVT1	8	+	128070159	128070272	127989161	127989291	128096517	128096654	8886	36,17,10	1,5,2	20,18,17	1,0,0	186	73	0.000133138	0.0109067	0.934,0.572,0.662	0.887,1.0,1.0	-0.24	-24	24
57669	ENSG00000111206	FOXM1	12	-	2865354	2865399	2864682	2864752	2866392	2866521	57669	62,63,55	19,17,27	143160114	17,8,10	118	73	1.84553e-08	8.88211e-06	0.669,0.696,0.558	0.839,0.925,0.876	-0.239	-23.9	23.9
89844	ENSG00000137404	NRM	6	-	30689275	30689452	30688046	30688942	30690046	30690243	89844	16,17,7	0,0,0	33,34,26	2,5,2	250	73	4.87064e-06	0.000914783	1.0,1.0,1.0	0.828,0.665,0.791	0.239	23.9	23.9
20441	ENSG00000197372	ZNF675	19	-	23658602	23658672	23652800	23654706	23662113	23662209	20441	1,4,3	6,2,6	0,0,1	4,9,7	143	73	0.000254744	0.0171879	0.078,0.505,0.203	0.0,0.0,0.068	0.239	23.9	23.9
19559	ENSG00000151150	ANK3	10	-	60166590	60166653	60138963	60139087	60166823	60166896	19559	83107103	30,47,32	119165104	18,17,8	136	73	5.10462e-09	3.02368e-06	0.598,0.55,0.633	0.78,0.839,0.875	-0.238	-23.8	23.8
22791	ENSG00000123473	STIL	1	-	47312947	47312977	47310275	47310362	47313846	47313946	22791	7,0,3	2,1,0	1,0,0	0,1,1	103	73	0.000295632	0.0193287	0.713,0.0,1.0	1.0,0.0,0.0	0.238	23.8	23.8
22448	ENSG00000120658	ENOX1	13	-	43484008	43484152	43412844	43412988	43667478	43667544	22448	32,18,32	0,0,0	25,15,17	2,3,1	217	73	0.000494097	0.0277708	1.0,1.0,1.0	0.808,0.627,0.851	0.238	23.8	23.8
21332	ENSG00000149483	TMEM138	11	+	61364432	61364527	61364251	61364315	61366044	61366557	21332	24,24,19	6,7,3	16,19,17	1,2,0	168	73	0.00057768	0.0312046	0.635,0.598,0.733	0.874,0.805,1.0	-0.238	-23.8	23.8
8874	ENSG00000249859	PVT1	8	+	128073402	128073491	128070159	128070361	128096517	128096656	8874	6,1,1	3,4,3	0,0,0	7,1,3	162	73	0.000120495	0.0102097	0.474,0.101,0.131	0.0,0.0,0.0	0.235	23.5	23.5
82184	ENSG00000147601	TERF1	8	+	73030335	73030395	73026939	73027052	73032041	73032133	82184	28,33,26	18,15,21	17,11,19	23,37,27	133	73	0.000159334	0.0123104	0.461,0.547,0.405	0.289,0.14,0.279	0.235	23.5	23.5
28797	ENSG00000259024	TVP23C-CDRT4	17	-	15553684	15553829	15547058	15547148	15555281	15555364	28797	18,9,12	6,2,0	25,23,13	2,0,0	218	73	0.000667921	0.0343905	0.501,0.601,1.0	0.807,1.0,1.0	-0.235	-23.5	23.5
48562	ENSG00000197128	ZNF772	19	-	57476633	57476672	57473149	57474421	57477276	57477566	48562	7,4,1	0,1,0	3,3,7	1,1,2	112	73	0.000848678	0.040845	1.0,0.723,1.0	0.662,0.662,0.695	0.235	23.5	23.5
57752	ENSG00000059377	TBXAS1	7	+	139884425	139884515	139875584	139875637	139911224	139911321	57752	5,2,2	7,5,2	0,0,0	4,1,7	163	73	1.64925e-05	0.00243709	0.242,0.152,0.309	0.0,0.0,0.0	0.234	23.4	23.4
27969	ENSG00000070010	UFD1L	22	-	19475067	19475100	19471686	19471808	19479082	19479215	27969	50,72,52	50,53,39	79,82,74	30,33,13	106	73	2.38889e-05	0.00323359	0.408,0.483,0.479	0.645,0.631,0.797	-0.234	-23.4	23.4
89513	ENSG00000172366	FAM195A	16	+	646471	646604	641848	642043	647416	647884	89513	80,70,68	3,2,1	96,54,28	12,6,7	206	73	3.34736e-05	0.00412786	0.904,0.925,0.96	0.739,0.761,0.586	0.234	23.4	23.4
11840	ENSG00000282851	BISPR	19	+	17413096	17413305	17406076	17406296	17414390	17415164	11840	32,38,19	4,0,4	50,58,55	1,0,0	282	73	3.9876e-05	0.00463686	0.674,1.0,0.551	0.928,1.0,1.0	-0.234	-23.4	23.4
29688	ENSG00000133816	MICAL2	11	+	12255642	12255750	12249183	12249246	12256784	12256968	29688	4,13,16	8,10,9	3,0,3	9,9,10	181	73	0.000139235	0.0112204	0.168,0.344,0.418	0.119,0.0,0.108	0.234	23.4	23.4
259	ENSG00000250299	MRPS31P4	13	+	52629768	52629906	52629218	52629359	52632421	52632494	259	6,5,5	4,2,0	3,4,5	1,0,0	211	73	0.000162827	0.0125106	0.342,0.464,1.0	0.509,1.0,1.0	-0.234	-23.4	23.4
36285	ENSG00000164144	ARFIP1	4	+	152870752	152870848	152863605	152863714	152872451	152872564	36285	19,27,19	54,68,62	75,88,97	54,87,59	169	73	7.8999e-12	1.03301e-08	0.132,0.146,0.117	0.375,0.304,0.415	-0.233	-23.3	23.3
73272	ENSG00000071462	WBSCR22	7	+	73683766	73684000	73683591	73683673	73686635	73686731	73272	190214162	22,17,24	258180188	8,3,4	307	73	2.04522e-08	9.77529e-06	0.673,0.75,0.616	0.885,0.934,0.918	-0.233	-23.3	23.3
83342	ENSG00000139625	MAP3K12	12	-	53493698	53493860	53486946	53487428	53499426	53499458	83342	4,0,4	1,1,2	0,0,1	4,1,1	235	73	0.000873564	0.0417137	0.554,0.0,0.383	0.0,0.0,0.237	0.233	23.3	23.3
69281	ENSG00000040341	STAU2	8	-	73739755	73739868	73738283	73738349	73747386	73747473	69281	48,59,58	0,0,1	43,44,49	8,3,7	186	73	3.45449e-08	1.53468e-05	1.0,1.0,0.958	0.678,0.852,0.733	0.232	23.2	23.2
4050	ENSG00000068120	COASY	17	+	42562369	42562487	42562146	42562219	42562932	42563146	4050	69,72,57	4,0,5	87,66,62	16,15,11	191	73	2.10434e-05	0.00297632	0.868,1.0,0.813	0.675,0.627,0.683	0.232	23.2	23.2
63085	ENSG00000181666	HKR1	19	+	37357961	37358039	37347776	37347872	37362105	37362296	63085	0,1,0	5,8,2	3,3,1	9,2,2	151	73	0.00100449	0.0453224	0.0,0.057,0.0	0.139,0.42,0.195	-0.232	-23.2	23.2
38971	ENSG00000168876	ANKRD49	11	+	94497901	94497964	94496603	94496951	94498070	94498214	38971	8,5,9	10,9,19	0,1,0	19,13,24	136	73	2.0456e-09	1.40365e-06	0.3,0.23,0.203	0.0,0.04,0.0	0.231	23.1	23.1
82310	ENSG00000140563	MCTP2	15	+	94440175	94440298	94401899	94402019	94458136	94458246	82310	89,84,80	22,11,17	81,109,87	3,9,2	196	73	8.23663e-06	0.00140253	0.601,0.74,0.637	0.91,0.819,0.942	-0.231	-23.1	23.1
41229	ENSG00000147548	WHSC1L1	8	-	38299443	38299590	38295795	38295952	38304586	38304757	41229	40,34,40	0,1,0	40,32,20	3,2,5	220	73	1.21883e-05	0.00191542	1.0,0.919,1.0	0.816,0.841,0.57	0.231	23.1	23.1
61048	ENSG00000227038	GTF2IP7	7	-	76101259	76101414	76099897	76099956	76108230	76108307	61048	23,11,16	0,0,0	24,31,17	0,2,6	228	73	5.68837e-05	0.00605418	1.0,1.0,1.0	1.0,0.832,0.476	0.231	23.1	23.1
17697	ENSG00000132436	FIGNL1	7	-	50449117	50449723	50448180	50448289	50450300	50450390	17697	70,107,76	0,1,2	125140139	6,9,6	679	73	0.000154053	0.012023	1.0,0.92,0.803	0.691,0.626,0.714	0.231	23.1	23.1
59349	ENSG00000074054	CLASP1	2	-	121445448	121445496	121430072	121430177	121447336	121447507	59349	5,6,1	14,22,18	13,12,16	16,18,13	121	73	0.000161962	0.0124718	0.177,0.141,0.032	0.329,0.287,0.426	-0.231	-23.1	23.1
6316	ENSG00000169249	ZRSR2	X	+	15800208	15800329	15799882	15799953	15803687	15803796	6316	6,5,6	20,20,18	11,13,15	8,10,12	194	73	2.11479e-05	0.00297894	0.101,0.086,0.111	0.341,0.328,0.32	-0.23	-23	23
18840	ENSG00000167397	VKORC1	16	-	31093311	31093321	31091103	31091342	31094556	31094956	18840	1,0,5	11,22,19	13,7,13	24,21,17	83	73	0.000150408	0.011853	0.074,0.0,0.188	0.323,0.227,0.402	-0.23	-23	23
35911	ENSG00000100614	PPM1A	14	+	60268292	60268435	60250430	60250481	60282683	60283266	35911	14,15,20	0,0,0	23,11,11	4,2,0	216	73	0.000540971	0.0297313	1.0,1.0,1.0	0.66,0.65,1.0	0.23	23	23
38889	ENSG00000151743	AMN1	12	-	31709292	31709425	31701862	31702007	31728970	31729057	38889	27,15,17	1,2,5	18,20,23	1,0,0	206	73	4.3472e-05	0.00496272	0.905,0.727,0.546	0.864,1.0,1.0	-0.229	-22.9	22.9
12507	ENSG00000131876	SNRPA1	15	-	101291961	101292040	101286907	101287010	101295096	101295211	12507	7,5,8	1,4,2	5,2,22	0,1,0	152	73	0.000121894	0.0102896	0.771,0.375,0.658	1.0,0.49,1.0	-0.229	-22.9	22.9
51755	ENSG00000122482	ZNF644	1	-	91021061	91021201	90982309	90982370	91021688	91021725	51755	8,17,15	0,0,0	22,17,13	3,0,3	213	73	0.000686733	0.0349049	1.0,1.0,1.0	0.715,1.0,0.598	0.229	22.9	22.9
83510	ENSG00000173889	PHC3	3	-	170128339	170128408	170122590	170122744	170128683	170129552	83510	5,1,3	2,13,17	0,0,0	7,13,8	142	73	0.00066973	0.03443	0.562,0.038,0.083	0.0,0.0,0.0	0.228	22.8	22.8
74990	ENSG00000172244	C5orf34	5	-	43509144	43509375	43508576	43508666	43514805	43515145	74990	31,21,28	0,1,0	12,23,40	2,2,2	304	73	0.000733522	0.0365464	1.0,0.835,1.0	0.59,0.734,0.828	0.228	22.8	22.8
19558	ENSG00000151150	ANK3	10	-	60166590	60166653	60145968	60146021	60166823	60166896	19558	132142136	100,85,93	158213142	37,77,31	136	73	2.29734e-08	1.05754e-05	0.415,0.473,0.44	0.696,0.598,0.711	-0.226	-22.6	22.6
55315	ENSG00000175309	PHYKPL	5	-	178224615	178224729	178214795	178214885	178229939	178230073	55315	8,5,2	0,0,1	16,8,5	2,2,3	187	73	0.000324034	0.0205699	1.0,1.0,0.438	0.757,0.61,0.394	0.226	22.6	22.6
18659	ENSG00000274211	SOCS7	17	+	38364751	38364856	38361710	38361775	38366286	38366417	18659	16,23,18	11,11,11	12,18,6	28,22,13	178	73	0.000326385	0.0206317	0.374,0.462,0.402	0.149,0.251,0.159	0.226	22.6	22.6
58834	ENSG00000148985	PGAP2	11	+	3823612	3823740	3808297	3808315	3824269	3824364	58834	8,15,19	0,0,0	27,23,12	2,2,2	201	73	0.000751926	0.0373024	1.0,1.0,1.0	0.831,0.807,0.685	0.226	22.6	22.6
20844	ENSG00000119392	GLE1	9	+	128507215	128507340	128504730	128504904	128508875	128509097	20844	71,88,89	22,15,8	60,64,57	24,33,25	198	73	0.000961141	0.0440548	0.543,0.684,0.804	0.48,0.417,0.457	0.226	22.6	22.6
36434	ENSG00000168397	ATG4B	2	+	241653306	241653369	241651263	241651335	241653511	241653610	36434	21,16,28	84,73,72	36,28,44	30,41,34	136	73	2.18442e-08	1.0229e-05	0.118,0.105,0.173	0.392,0.268,0.41	-0.225	-22.5	22.5
60791	ENSG00000177058	SLC38A9	5	-	55711451	55711499	55697845	55697992	55712216	55712290	60791	27,24,20	11,1,4	31,30,37	0,0,1	121	73	6.19819e-07	0.000165853	0.597,0.935,0.751	1.0,1.0,0.957	-0.225	-22.5	22.5
76143	ENSG00000168502	MTCL1	18	+	8779035	8779110	8777832	8777892	8783529	8784843	76143	3,5,3	8,6,5	0,0,0	5,10,3	148	73	3.55733e-06	0.000714601	0.156,0.291,0.228	0.0,0.0,0.0	0.225	22.5	22.5
41155	ENSG00000119185	ITGB1BP1	2	-	9419989	9420100	9418625	9418732	9422965	9423176	41155	21,17,16	8,0,3	16,26,20	1,0,0	184	73	4.11664e-05	0.00475499	0.51,1.0,0.679	0.864,1.0,1.0	-0.225	-22.5	22.5
18535	ENSG00000109320	NFKB1	4	+	102533847	102533885	102529835	102529914	102537857	102537956	18535	8,7,16	2,1,3	12,15,11	0,0,0	111	73	0.000381394	0.023105	0.725,0.822,0.778	1.0,1.0,1.0	-0.225	-22.5	22.5
27026	ENSG00000226002	GTF2IP14	7	+	65087118	65087246	65084102	65084257	65087752	65087825	27026	4,4,4	0,2,3	1,2,2	0,1,0	201	73	0.000888136	0.0419573	1.0,0.421,0.326	1.0,0.421,1.0	-0.225	-22.5	22.5
24959	ENSG00000267002	RP11-242D8.1	17	-	43159422	43159727	43148367	43148783	43170125	43170316	24959	11,15,7	5,1,0	13,6,6	1,0,0	378	73	0.000914598	0.0426263	0.298,0.743,1.0	0.715,1.0,1.0	-0.225	-22.5	22.5
84482	ENSG00000178927	C17orf62	17	-	82447579	82447646	82446622	82446696	82449169	82449320	84482	20,17,21	4,4,1	14,18,8	0,0,0	140	73	6.75866e-06	0.00120722	0.723,0.689,0.916	1.0,1.0,1.0	-0.224	-22.4	22.4
45567	ENSG00000141956	PRDM15	21	-	41823289	41823449	41821902	41822037	41825959	41826054	45567	27,30,18	1,1,5	35,45,29	0,0,0	233	73	0.000137221	0.011071	0.894,0.904,0.53	1.0,1.0,1.0	-0.224	-22.4	22.4
38931	ENSG00000137877	SPTBN5	15	-	41860585	41860758	41858889	41858980	41861418	41861496	38931	29,42,45	0,1,0	22,30,18	1,2,4	246	73	0.000128654	0.0106526	1.0,0.926,1.0	0.867,0.817,0.572	0.223	22.3	22.3
86954	ENSG00000187017	ESPN	1	+	6436689	6436784	6428225	6428419	6440253	6440440	86954	2,1,5	6,7,2	0,1,0	10,11,5	168	73	0.000715548	0.0359351	0.127,0.058,0.521	0.0,0.038,0.0	0.223	22.3	22.3
80152	ENSG00000198561	CTNND1	11	+	57789036	57789155	57761796	57762046	57791491	57791701	80152	39,33,38	1,0,1	14,9,15	1,1,4	192	73	0.00104071	0.0464425	0.937,1.0,0.935	0.842,0.774,0.588	0.223	22.3	22.3
33471	ENSG00000124496	TRERF1	6	-	42263259	42263568	42259338	42259723	42264703	42264854	33471	52,68,70	0,1,0	56,42,34	3,0,7	382	73	3.28405e-05	0.00407882	1.0,0.929,1.0	0.781,1.0,0.481	0.222	22.2	22.2
12299	ENSG00000185246	PRPF39	14	+	45096595	45096758	45096197	45096228	45096886	45097005	12299	66,65,42	36,42,23	90,63,70	24,17,12	236	73	4.19956e-05	0.00482663	0.362,0.324,0.361	0.537,0.534,0.643	-0.222	-22.2	22.2
66326	ENSG00000144366	GULP1	2	+	188466474	188466568	188383791	188383889	188477658	188477730	66326	3,3,1	15,11,8	6,5,8	6,6,7	167	73	0.000628966	0.032898	0.08,0.107,0.052	0.304,0.267,0.333	-0.222	-22.2	22.2
80147	ENSG00000198561	CTNND1	11	+	57791384	57791673	57761817	57762046	57794009	57794081	80147	174182158	43,51,40	110118102	85,69,91	362	73	2.913e-12	4.03766e-09	0.449,0.418,0.443	0.207,0.256,0.184	0.221	22.1	22.1
88160	ENSG00000088367	EPB41L1	20	+	36173763	36173954	36154749	36154896	36175550	36175715	88160	88,84,61	0,0,1	72,84,60	8,9,3	264	73	1.59406e-08	7.89104e-06	1.0,1.0,0.944	0.713,0.721,0.847	0.221	22.1	22.1
53773	ENSG00000183527	PSMG1	21	-	39179923	39179966	39178445	39178647	39180284	39180436	53773	88,56,53	24,19,23	79,84,95	6,12,7	116	73	9.70249e-07	0.000244517	0.698,0.65,0.592	0.892,0.815,0.895	-0.221	-22.1	22.1
71839	ENSG00000063245	EPN1	19	+	55677045	55677218	55675225	55675435	55678506	55678696	71839	30,45,27	5,5,2	66,63,33	0,0,2	246	73	9.24177e-06	0.00153228	0.64,0.728,0.8	1.0,1.0,0.83	-0.221	-22.1	22.1
46193	ENSG00000015133	CCDC88C	14	-	91285394	91285836	91283328	91283517	91289104	91289331	46193	17,31,34	21,18,16	69,45,38	13,10,9	515	73	2.20279e-05	0.00304714	0.103,0.196,0.231	0.429,0.389,0.374	-0.221	-22.1	22.1
52516	ENSG00000115107	STEAP3	2	+	119230619	119231034	119223830	119223888	119245488	119245988	52516	37,50,45	11,10,10	20,29,13	15,14,18	488	73	5.35955e-05	0.00577665	0.335,0.428,0.402	0.166,0.237,0.098	0.221	22.1	22.1
32291	ENSG00000133019	CHRM3	1	+	239492708	239492807	239386564	239387227	239545640	239545749	32291	39,35,28	4,9,6	36,48,26	2,1,1	172	73	0.000173011	0.0131617	0.805,0.623,0.664	0.884,0.953,0.917	-0.221	-22.1	22.1
61049	ENSG00000227038	GTF2IP7	7	-	76104084	76104275	76099897	76099956	76108230	76108309	61049	7,14,18	0,0,0	20,28,26	0,2,6	264	73	2.21327e-05	0.00305555	1.0,1.0,1.0	1.0,0.795,0.545	0.22	22	22
80396	ENSG00000100092	SH3BP1	22	+	37641125	37641168	37639049	37639846	37641373	37641478	80396	8,3,4	5,0,1	11,8,7	1,0,0	116	73	0.00100227	0.0452813	0.502,1.0,0.716	0.874,1.0,1.0	-0.219	-21.9	21.9
14154	ENSG00000042088	TDP1	14	+	89956577	89956800	89955901	89955970	89966146	89966190	14154	49,28,46	3,5,2	51,31,43	0,1,0	296	73	2.18308e-05	0.00303773	0.801,0.58,0.85	1.0,0.884,1.0	-0.218	-21.8	21.8
72725	ENSG00000170776	AKAP13	15	+	85658536	85658590	85655416	85655787	85664562	85664755	72725	0,3,2	14,16,11	4,6,13	9,11,11	127	73	8.47462e-05	0.00785194	0.0,0.097,0.095	0.203,0.239,0.405	-0.218	-21.8	21.8
56390	ENSG00000127419	TMEM175	4	+	948510	948615	948115	948154	950420	950518	56390	1,0,0	7,12,3	4,2,2	3,3,5	178	73	0.000150677	0.011853	0.055,0.0,0.0	0.354,0.215,0.141	-0.218	-21.8	21.8
11283	ENSG00000140264	SERF2	15	+	43792116	43792355	43785409	43785534	43792974	43793083	11283	7,17,12	0,1,0	15,20,3	3,3,0	312	73	9.24506e-05	0.00843052	1.0,0.799,1.0	0.539,0.609,1.0	0.217	21.7	21.7
19630	ENSG00000123737	EXOSC9	4	+	121816368	121816447	121813865	121814047	121816771	121816909	19630	48,22,34	7,6,6	45,52,52	0,2,4	152	73	0.000252242	0.0171386	0.767,0.638,0.731	1.0,0.926,0.862	-0.217	-21.7	21.7
80452	ENSG00000233184	RP11-421L21.3	1	+	101083460	101083574	101077362	101077508	101086851	101087171	80452	24,37,13	6,5,0	17,17,15	0,0,0	187	73	2.30108e-06	0.000498357	0.61,0.743,1.0	1.0,1.0,1.0	-0.216	-21.6	21.6
52937	ENSG00000172728	FUT10	8	-	33388962	33389798	33372263	33372804	33453215	33453510	52937	78,67,72	4,0,2	99,74,86	0,0,0	909	73	0.000536724	0.0295685	0.61,1.0,0.743	1.0,1.0,1.0	-0.216	-21.6	21.6
73101	ENSG00000110841	PPFIBP1	12	+	27677063	27677096	27676427	27676599	27679488	27679639	73101	7,4,14	67,94,81	22,42,15	41,50,39	106	73	7.30735e-11	7.1328e-08	0.067,0.028,0.106	0.27,0.366,0.209	-0.215	-21.5	21.5
12254	ENSG00000125877	ITPA	20	+	3213318	3213426	3213168	3213226	3213984	3214000	12254	32,13,28	3,4,1	54,41,48	0,1,0	181	73	5.76346e-05	0.00610751	0.811,0.567,0.919	1.0,0.943,1.0	-0.215	-21.5	21.5
61045	ENSG00000227038	GTF2IP7	7	-	76101231	76101414	76099897	76099956	76108230	76108307	61045	34,18,19	0,0,0	35,46,20	0,2,6	256	73	0.0001032	0.009146	1.0,1.0,1.0	1.0,0.868,0.487	0.215	21.5	21.5
69865	ENSG00000164118	CEP44	4	+	174316529	174316567	174316165	174316290	174317334	174320331	69865	9,6,10	7,1,0	9,14,6	0,1,0	111	73	0.000492858	0.0277696	0.458,0.798,1.0	1.0,0.902,1.0	-0.215	-21.5	21.5
74057	ENSG00000115677	HDLBP	2	-	241268828	241269066	241268476	241268541	241269200	241269295	74057	26,17,20	0,0,0	22,28,23	1,0,5	311	73	0.00110248	0.0482361	1.0,1.0,1.0	0.838,1.0,0.519	0.214	21.4	21.4
4944	ENSG00000112851	ERBB2IP	5	+	66068876	66069020	66053405	66054951	66075023	66075230	4944	52,61,71	19,27,19	27,16,35	21,22,24	217	73	0.000383348	0.0232031	0.479,0.432,0.557	0.302,0.197,0.329	0.213	21.3	21.3
37890	ENSG00000158106	RHPN1	8	+	143379870	143379985	143379314	143379508	143380061	143380175	37890	22,16,11	0,0,0	26,22,13	2,2,2	188	73	0.000737988	0.0367161	1.0,1.0,1.0	0.835,0.81,0.716	0.213	21.3	21.3
33436	ENSG00000090989	EXOC1	4	+	55888887	55888932	55883822	55883928	55890222	55890386	33436	42,45,48	1,3,3	22,32,24	7,6,6	118	73	0.000165847	0.0127004	0.963,0.903,0.908	0.66,0.767,0.712	0.212	21.2	21.2
30316	ENSG00000137776	SLTM	15	-	58921445	58921638	58916934	58917020	58932355	58932443	30316	9,3,1	0,0,1	1,5,0	0,1,3	266	73	0.00029073	0.0190983	1.0,1.0,0.215	1.0,0.578,0.0	0.212	21.2	21.2
80161	ENSG00000198561	CTNND1	11	+	57815914	57816001	57815393	57815500	57816296	57819178	80161	245211200	55,53,58	192183180	106117111	160	73	1.92334e-10	1.70891e-07	0.67,0.645,0.611	0.452,0.416,0.425	0.211	21.1	21.1
41457	ENSG00000106443	PHF14	7	+	11061790	11061841	11051611	11051780	11061963	11062085	41457	136,92,136	11,5,6	94,79,60	17,28,15	124	73	6.80542e-08	2.77437e-05	0.879,0.915,0.93	0.765,0.624,0.702	0.211	21.1	21.1
81123	ENSG00000114656	KIAA1257	3	-	128991478	128991541	128988727	128988918	128993042	128993236	81123	8,7,6	10,18,13	0,1,0	12,13,10	136	73	2.31757e-07	7.68502e-05	0.3,0.173,0.199	0.0,0.04,0.0	0.211	21.1	21.1
10691	ENSG00000108423	TUBD1	17	-	59866612	59866749	59863663	59863847	59878102	59878276	10691	16,35,16	0,1,7	16,18,26	0,0,0	210	73	0.000374658	0.0228568	1.0,0.924,0.443	1.0,1.0,1.0	-0.211	-21.1	21.1
73249	ENSG00000071462	WBSCR22	7	+	73683766	73683946	73683567	73683673	73686635	73686731	73249	179212159	22,17,24	250171178	8,3,4	253	73	2.33766e-08	1.06585e-05	0.701,0.783,0.657	0.9,0.943,0.928	-0.21	-21	21
49421	ENSG00000078699	CBFA2T2	20	+	33618447	33618600	33611093	33611335	33619516	33619606	49421	1,14,10	12,14,5	0,0,2	18,21,20	226	73	1.19141e-07	4.4632e-05	0.026,0.244,0.392	0.0,0.0,0.031	0.21	21	21
69169	ENSG00000138688	KIAA1109	4	+	122316347	122316548	122315587	122315688	122316731	122316794	69169	42,29,55	19,17,16	17,18,16	24,23,17	274	73	6.32963e-05	0.00651062	0.371,0.312,0.478	0.159,0.173,0.2	0.21	21	21
36406	ENSG00000100023	PPIL2	22	+	21670298	21670360	21669912	21669962	21670565	21670611	36406	13,16,17	8,25,27	5,3,9	36,20,19	135	73	0.000562084	0.0305287	0.468,0.257,0.254	0.07,0.075,0.204	0.21	21	21
6205	ENSG00000170633	RNF34	12	+	121402038	121402095	121400141	121400218	121402741	121402807	6205	0,0,1	2,8,11	2,0,5	2,5,6	130	73	0.00112132	0.0487583	0.0,0.0,0.049	0.36,0.0,0.319	-0.21	-21	21
38471	ENSG00000144283	PKP4	2	+	158678580	158678654	158673882	158674000	158680428	158681429	38471	78,93,63	14,9,17	92,83,84	1,1,5	147	73	2.70586e-07	8.6418e-05	0.735,0.837,0.648	0.979,0.976,0.893	-0.209	-20.9	20.9
33481	ENSG00000124496	TRERF1	6	-	42263319	42263568	42259338	42259723	42264703	42264854	33481	44,67,48	0,1,0	56,40,31	3,0,7	322	73	4.6555e-05	0.00519557	1.0,0.938,1.0	0.809,1.0,0.501	0.209	20.9	20.9
29914	ENSG00000154710	RABGEF1	7	+	66768830	66769025	66712166	66712224	66771882	66772078	29914	17,27,29	0,3,4	24,12,13	0,0,0	268	73	6.97542e-05	0.00693579	1.0,0.71,0.664	1.0,1.0,1.0	-0.209	-20.9	20.9
17698	ENSG00000132436	FIGNL1	7	-	50449562	50449723	50448180	50448289	50450300	50450350	17698	32,44,32	0,1,2	60,69,40	6,9,6	234	73	0.000125738	0.0105116	1.0,0.932,0.833	0.757,0.705,0.675	0.209	20.9	20.9
39560	ENSG00000168137	SETD5	3	+	9434589	9434715	9434333	9434485	9434823	9434882	39560	13,20,20	33,32,36	30,38,19	19,19,15	199	73	8.13314e-06	0.00139551	0.126,0.187,0.169	0.367,0.423,0.317	-0.208	-20.8	20.8
23413	ENSG00000108448	TRIM16L	17	+	18699359	18699457	18699214	18699275	18701356	18701445	23413	37,46,51	9,6,2	37,43,54	1,0,0	171	73	5.80961e-07	0.000159774	0.637,0.766,0.916	0.94,1.0,1.0	-0.207	-20.7	20.7
53772	ENSG00000183527	PSMG1	21	-	39179923	39179971	39178445	39178647	39180284	39180436	53772	107,64,61	24,19,23	92101102	6,12,7	121	73	1.20991e-06	0.000294217	0.729,0.67,0.615	0.902,0.835,0.898	-0.207	-20.7	20.7
27966	ENSG00000070010	UFD1L	22	-	19475469	19475602	19471686	19471808	19479082	19479185	27966	138145103	50,53,39	175139163	30,33,13	206	73	0.00019171	0.0141043	0.494,0.492,0.483	0.674,0.599,0.816	-0.207	-20.7	20.7
47028	ENSG00000174718	KIAA1551	12	+	31970188	31970356	31960776	31960871	31980877	31985957	47028	34,26,26	0,0,1	20,26,23	4,1,2	241	73	0.000203922	0.0147831	1.0,1.0,0.887	0.602,0.887,0.777	0.207	20.7	20.7
17696	ENSG00000132436	FIGNL1	7	-	50449555	50449723	50448180	50448289	50450300	50450324	17696	28,39,30	0,1,2	59,65,43	6,9,6	241	73	0.000250994	0.0170706	1.0,0.922,0.82	0.749,0.686,0.685	0.207	20.7	20.7
45890	ENSG00000183077	AFMID	17	+	78202702	78202751	78190969	78191060	78205945	78206050	45890	21,10,15	1,0,0	12,17,10	3,0,4	122	73	0.000394197	0.0236327	0.926,1.0,1.0	0.705,1.0,0.599	0.207	20.7	20.7
47898	ENSG00000064607	SUGP2	19	-	18993647	18993740	18990889	18991149	18994365	18995280	47898	38,44,49	10,11,22	47,78,55	7,10,4	166	73	0.000842172	0.0405882	0.626,0.638,0.495	0.747,0.774,0.858	-0.207	-20.7	20.7
38502	ENSG00000267106	ZNF561-AS1	19	+	9627715	9627806	9621502	9621645	9632227	9632417	38502	3,0,4	4,6,3	0,0,0	3,4,6	164	73	0.000966327	0.0442633	0.25,0.0,0.372	0.0,0.0,0.0	0.207	20.7	20.7
80888	ENSG00000149084	HSD17B12	11	+	43750910	43750957	43680708	43680987	43798319	43798427	80888	10,14,9	1,1,5	22,14,12	0,1,0	120	73	0.000323826	0.0205699	0.859,0.895,0.523	1.0,0.895,1.0	-0.206	-20.6	20.6
12293	ENSG00000185246	PRPF39	14	+	45096423	45096758	45096102	45096228	45096886	45097005	12293	127133116	36,42,23	162158135	24,17,12	408	73	0.000125114	0.0104848	0.387,0.362,0.474	0.547,0.624,0.668	-0.205	-20.5	20.5
68204	ENSG00000113810	SMC4	3	+	160404488	160404504	160399649	160399697	160411919	160412084	68204	22,23,13	4,6,6	11,24,45	0,2,3	89	73	0.000813798	0.0395508	0.819,0.759,0.64	1.0,0.908,0.925	-0.205	-20.5	20.5
77537	ENSG00000109171	SLAIN2	4	+	48394575	48394653	48383646	48383784	48420124	48420443	77537	26,29,23	65,73,68	64,84,66	59,80,49	151	73	6.95113e-10	5.41282e-07	0.162,0.161,0.141	0.344,0.337,0.394	-0.204	-20.4	20.4
47726	ENSG00000112367	FIG4	6	+	109741443	109741544	109735149	109735298	109743109	109743272	47726	32,38,35	0,1,0	32,20,28	5,4,1	174	73	1.25562e-05	0.00195549	1.0,0.941,1.0	0.729,0.677,0.922	0.204	20.4	20.4
12607	ENSG00000174562	KLK15	19	-	50827661	50827815	50825288	50825948	50837114	50837213	12607	22,22,19	0,0,1	23,18,30	0,8,2	227	73	0.000257011	0.0173099	1.0,1.0,0.859	1.0,0.42,0.828	0.204	20.4	20.4
63342	ENSG00000179818	PCBP1-AS1	2	-	70055713	70055910	70051202	70051305	70085546	70085624	63342	3,2,3	10,3,10	10,10,6	6,8,3	270	73	0.000899145	0.042247	0.075,0.153,0.075	0.311,0.253,0.351	-0.204	-20.4	20.4
65145	ENSG00000204580	DDR1	6	+	30895403	30895514	30894587	30894671	30896620	30896865	65145	33,56,34	31,24,28	98,61,45	22,20,16	184	73	0.000946667	0.0436222	0.297,0.481,0.325	0.639,0.548,0.527	-0.204	-20.4	20.4
42191	ENSG00000165171	WBSCR27	7	-	73838959	73839115	73834589	73835002	73840030	73840120	42191	7,7,8	6,16,6	1,1,1	25,9,9	229	73	4.60396e-07	0.000134278	0.271,0.122,0.298	0.013,0.034,0.034	0.203	20.3	20.3
57393	ENSG00000090905	TNRC6A	16	+	24795906	24795939	24794543	24794719	24797489	24797503	57393	26,38,34	7,9,6	38,40,28	1,0,2	106	73	1.12448e-06	0.000276351	0.719,0.744,0.796	0.963,1.0,0.906	-0.203	-20.3	20.3
35756	ENSG00000147419	CCDC25	8	-	27756718	27756770	27752511	27752587	27762418	27762458	35756	87,99,88	41,51,47	94116105	14,24,29	125	73	6.65742e-06	0.00119221	0.553,0.531,0.522	0.797,0.738,0.679	-0.203	-20.3	20.3
35749	ENSG00000147419	CCDC25	8	-	27756718	27756769	27752511	27752587	27762418	27762458	35749	33,58,39	41,51,47	35,58,45	14,24,29	124	73	0.000315794	0.0201899	0.322,0.401,0.328	0.595,0.587,0.477	-0.203	-20.3	20.3
24957	ENSG00000267002	RP11-242D8.1	17	-	43159583	43159727	43148367	43148783	43170125	43170316	24957	8,6,2	5,1,0	5,2,2	1,0,0	217	73	0.000806853	0.0392683	0.35,0.669,1.0	0.627,1.0,1.0	-0.203	-20.3	20.3
3119	ENSG00000038219	BOD1L1	4	-	13615291	13615497	13614195	13614810	13619942	13620067	3119	25,35,31	3,1,2	22,19,21	0,0,0	279	73	0.00102684	0.0460013	0.686,0.902,0.802	1.0,1.0,1.0	-0.203	-20.3	20.3
47141	ENSG00000126858	RHOT1	17	+	32209349	32209445	32208106	32208309	32224615	32225727	47141	124,87,103	31,25,23	69,82,77	46,42,43	169	73	5.64013e-06	0.00102326	0.633,0.601,0.659	0.393,0.458,0.436	0.202	20.2	20.2
18779	ENSG00000117625	RCOR3	1	+	211312354	211312487	211304010	211304140	211312719	211313025	18779	86,91,73	20,24,17	50,60,59	25,35,34	206	73	5.39374e-05	0.00579547	0.604,0.573,0.603	0.415,0.378,0.381	0.202	20.2	20.2
20326	ENSG00000149923	PPP4C	16	+	30082749	30082838	30082483	30082534	30083393	30083805	20326	44,52,46	2,0,4	53,47,38	14,11,3	162	73	0.000182848	0.0136306	0.908,1.0,0.838	0.63,0.658,0.851	0.202	20.2	20.2
12603	ENSG00000174562	KLK15	19	-	50827661	50827812	50825755	50825948	50837114	50837213	12603	19,23,16	0,0,1	23,17,29	0,8,2	224	73	0.00023063	0.016145	1.0,1.0,0.839	1.0,0.409,0.825	0.202	20.2	20.2
37459	ENSG00000161905	ALOX15	17	-	4638580	4638757	4633413	4633500	4638849	4638972	37459	55,54,51	8,7,2	43,39,34	1,1,0	250	73	2.14987e-05	0.00300393	0.667,0.693,0.882	0.926,0.919,1.0	-0.201	-20.1	20.1
86018	ENSG00000228623	ZNF883	9	-	113011140	113011213	113001993	113002073	113012149	113012227	86018	10,7,11	0,2,4	18,9,22	0,1,0	146	73	0.000821997	0.0398934	1.0,0.636,0.579	1.0,0.818,1.0	-0.201	-20.1	20.1
52962	ENSG00000081803	CADPS2	7	-	122360787	122360820	122345573	122345681	122360929	122361013	52962	15,20,14	5,3,1	7,32,12	0,0,0	106	73	6.83631e-06	0.00121795	0.674,0.821,0.906	1.0,1.0,1.0	-0.2	-20	20
4179	ENSG00000116237	ICMT	1	-	6234404	6234511	6223490	6225262	6234885	6234974	4179	28,23,19	0,0,0	21,16,21	1,2,3	180	73	0.000879638	0.0418124	1.0,1.0,1.0	0.895,0.764,0.74	0.2	20	20
45344	ENSG00000151923	TIAL1	10	-	119580780	119580846	119580470	119580538	119581921	119582009	45344	11,14,7	4,5,1	7,7,4	1,1,0	139	73	0.00113261	0.0489365	0.591,0.595,0.786	0.786,0.786,1.0	-0.2	-20	20
89609	ENSG00000136754	ABI1	10	-	26759061	26759234	26751597	26751783	26765217	26765309	89609	122136106	1,1,1	130,125,98	13,10,8	246	73	3.10818e-09	1.99453e-06	0.973,0.976,0.969	0.748,0.788,0.784	0.199	19.9	19.9
80160	ENSG00000198561	CTNND1	11	+	57815917	57816001	57815393	57815500	57816296	57819178	80160	117,107,96	55,53,58	81,90,99	106117111	157	73	4.68317e-09	2.84704e-06	0.497,0.484,0.435	0.262,0.263,0.293	0.199	19.9	19.9
58323	ENSG00000249141	RP11-514O12.4	6	-	166952083	166952157	166946681	166946739	166952487	166952548	58323	0,1,0	7,17,13	4,3,1	3,7,9	147	73	0.000340006	0.0213564	0.0,0.028,0.0	0.398,0.175,0.052	-0.199	-19.9	19.9
68045	ENSG00000120903	CHRNA2	8	-	27475212	27475272	27471001	27471194	27478823	27479059	68045	3,2,1	21,11,14	9,8,4	8,13,11	133	73	0.000348186	0.0216419	0.073,0.091,0.038	0.382,0.252,0.166	-0.199	-19.9	19.9
55031	ENSG00000137103	TMEM8B	9	+	35834460	35834650	35829497	35829955	35841133	35841267	55031	17,25,29	2,2,6	21,20,14	1,0,1	263	73	0.000436597	0.0254055	0.702,0.776,0.573	0.854,1.0,0.795	-0.199	-19.9	19.9
73250	ENSG00000071462	WBSCR22	7	+	73683766	73683923	73683591	73683673	73686635	73686731	73250	183209158	22,17,24	250175176	8,3,4	230	73	1.77068e-08	8.5815e-06	0.725,0.796,0.676	0.908,0.949,0.933	-0.198	-19.8	19.8
35032	ENSG00000162408	NOL9	1	-	6541829	6541927	6533279	6533441	6549570	6549698	35032	29,33,28	6,2,2	36,23,27	0,0,0	171	73	4.15385e-06	0.000804129	0.674,0.876,0.857	1.0,1.0,1.0	-0.198	-19.8	19.8
90860	ENSG00000160953	MUM1	19	+	1364508	1364579	1362249	1362351	1369264	1369340	90860	18,32,32	3,5,2	24,18,28	0,0,0	144	73	5.32968e-06	0.000982251	0.753,0.764,0.89	1.0,1.0,1.0	-0.198	-19.8	19.8
17694	ENSG00000132436	FIGNL1	7	-	50449544	50449723	50448180	50448289	50450300	50450336	17694	29,38,30	0,1,2	63,70,46	6,9,6	252	73	0.000396931	0.0237336	1.0,0.917,0.813	0.753,0.693,0.69	0.198	19.8	19.8
76431	ENSG00000197381	ADARB1	21	+	45134756	45134832	45128401	45128573	45171609	45171759	76431	1,0,3	15,11,10	7,10,6	14,11,9	149	73	3.64605e-05	0.00437173	0.032,0.0,0.128	0.197,0.308,0.246	-0.197	-19.7	19.7
17699	ENSG00000132436	FIGNL1	7	-	50449499	50449723	50448180	50448289	50450300	50450390	17699	37,51,39	0,1,2	76,76,66	6,9,6	297	73	0.000231761	0.0161765	1.0,0.926,0.827	0.757,0.675,0.73	0.197	19.7	19.7
42737	ENSG00000106460	TMEM106B	7	+	12214200	12214394	12211299	12211425	12214808	12214885	42737	0,0,2	12,7,12	1,4,2	1,3,3	267	73	0.000941227	0.0434293	0.0,0.0,0.044	0.215,0.267,0.154	-0.197	-19.7	19.7
53943	ENSG00000140474	ULK3	15	-	74842534	74842674	74842279	74842420	74843003	74843124	53943	12,34,15	27,38,34	44,54,35	34,26,21	213	73	2.85259e-05	0.00373011	0.132,0.235,0.131	0.307,0.416,0.364	-0.196	-19.6	19.6
11290	ENSG00000140264	SERF2	15	+	43792116	43792351	43785409	43785534	43792974	43793083	11290	9,10,10	0,1,0	16,16,4	3,3,0	308	73	0.000103952	0.00918917	1.0,0.703,1.0	0.558,0.558,1.0	0.196	19.6	19.6
55915	ENSG00000011332	DPF1	19	-	38216352	38216403	38216139	38216259	38217459	38217591	55915	8,9,2	5,5,0	7,5,9	0,1,1	124	73	0.000642263	0.033417	0.485,0.514,1.0	1.0,0.746,0.841	-0.196	-19.6	19.6
58638	ENSG00000100227	POLDIP3	22	-	42601969	42602044	42599697	42599793	42602769	42603160	58638	68,70,48	18,24,14	67,67,44	7,6,6	148	73	0.000127468	0.0105797	0.651,0.59,0.628	0.825,0.846,0.783	-0.195	-19.5	19.5
81506	ENSG00000112877	CEP72	5	+	624470	624579	620068	620261	633768	633947	81506	20,20,20	3,4,1	33,16,7	2,0,0	182	73	0.000795101	0.0389425	0.728,0.667,0.889	0.869,1.0,1.0	-0.195	-19.5	19.5
88483	ENSG00000066322	ELOVL1	1	-	43365185	43365260	43364927	43365008	43365563	43365623	88483	230197161	80,61,54	204194164	29,29,16	148	73	1.46463e-08	7.30249e-06	0.586,0.614,0.595	0.776,0.767,0.835	-0.194	-19.4	19.4
56478	ENSG00000083097	DOPEY1	6	+	83164659	83164719	83162789	83162919	83167861	83168471	56478	0,2,1	17,10,7	5,7,5	8,12,8	133	73	3.15027e-05	0.00396236	0.0,0.099,0.073	0.255,0.243,0.255	-0.194	-19.4	19.4
18643	ENSG00000115234	SNX17	2	+	27373039	27373104	27371268	27371343	27373246	27373288	18643	6,2,1	4,9,4	0,1,0	4,6,4	138	73	0.000259666	0.0174548	0.442,0.105,0.117	0.0,0.081,0.0	0.194	19.4	19.4
10649	ENSG00000181090	EHMT1	9	+	137646335	137646438	137619002	137619049	137716625	137717182	10649	2,1,1	8,12,4	5,6,4	5,9,4	176	73	0.00116009	0.0497209	0.094,0.033,0.094	0.293,0.217,0.293	-0.194	-19.4	19.4
45461	ENSG00000148396	SEC16A	9	-	136445051	136445111	136443822	136443900	136445644	136445719	45461	5,8,1	33,44,47	28,32,13	43,37,34	133	73	9.943e-09	5.22037e-06	0.077,0.091,0.012	0.263,0.322,0.173	-0.193	-19.3	19.3
1405	ENSG00000173230	GOLGB1	3	-	121719645	121719768	121718387	121718501	121722261	121722378	1405	42,59,78	20,43,30	80,110,92	21,20,24	196	73	0.000427975	0.0250842	0.439,0.338,0.492	0.587,0.672,0.588	-0.193	-19.3	19.3
70694	ENSG00000106070	GRB10	7	-	50710874	50710990	50674435	50674658	50755886	50756056	70694	27,34,26	6,3,1	29,36,20	0,1,0	189	73	2.86456e-05	0.00373168	0.635,0.814,0.909	1.0,0.933,1.0	-0.192	-19.2	19.2
88861	ENSG00000139323	POC1B	12	-	89425160	89425294	89421153	89421257	89459637	89459718	88861	51,56,40	5,5,6	49,70,57	1,1,1	207	73	2.86009e-05	0.00373168	0.782,0.798,0.702	0.945,0.961,0.953	-0.192	-19.2	19.2
19653	ENSG00000108799	EZH1	17	-	42724304	42724424	42722794	42722915	42727634	42727763	19653	22,33,28	1,3,4	18,22,38	0,0,0	193	73	2.93453e-05	0.00379431	0.893,0.806,0.726	1.0,1.0,1.0	-0.192	-19.2	19.2
58635	ENSG00000100227	POLDIP3	22	-	42601969	42602047	42599697	42599793	42602769	42603160	58635	76,81,50	18,24,14	72,75,53	7,6,6	151	73	9.5301e-05	0.00864495	0.671,0.62,0.633	0.833,0.858,0.81	-0.192	-19.2	19.2
89615	ENSG00000136754	ABI1	10	-	26755654	26755741	26751597	26751783	26759061	26759238	89615	32,44,25	21,22,26	18,14,18	30,37,24	160	73	0.000361494	0.0222693	0.41,0.477,0.305	0.215,0.147,0.255	0.192	19.2	19.2
82562	ENSG00000187118	CMC1	3	+	28253730	28253765	28241623	28241901	28316332	28316423	82562	4,0,2	0,1,1	0,0,1	1,1,0	108	73	0.000385617	0.0232592	1.0,0.0,0.575	0.0,0.0,1.0	0.192	19.2	19.2
37995	ENSG00000196233	LCOR	10	+	96954952	96955834	96952102	96952196	96958411	96964431	37995	96,128,88	3,1,3	82193108	0,2,0	955	73	0.000567566	0.0307782	0.71,0.907,0.692	1.0,0.881,1.0	-0.191	-19.1	19.1
78995	ENSG00000275464	CH507-9B2.5	21	-	5134360	5134479	5133901	5134120	5135088	5135154	78995	6,4,3	7,4,3	3,0,0	4,2,10	192	73	0.000885398	0.0418872	0.246,0.275,0.275	0.222,0.0,0.0	0.191	19.1	19.1
58640	ENSG00000100227	POLDIP3	22	-	42601969	42602107	42599697	42599793	42602769	42603160	58640	99,108,68	18,24,14	92,89,70	7,6,6	211	73	0.000182911	0.0136306	0.656,0.609,0.627	0.82,0.837,0.801	-0.189	-18.9	18.9
52345	ENSG00000241837	ATP5O	21	-	33906668	33906821	33906448	33906500	33907340	33907416	52345	3,1,4	0,1,0	8,5,6	0,3,4	226	73	0.000558853	0.0303771	1.0,0.244,1.0	1.0,0.35,0.326	0.189	18.9	18.9
53435	ENSG00000281649	EBLN3	9	+	37080341	37080536	37079928	37080038	37086667	37090507	53435	103114115	6,2,7	128153126	18,19,17	268	73	0.000148403	0.0117526	0.824,0.939,0.817	0.66,0.687,0.669	0.188	18.8	18.8
19692	ENSG00000005810	MYCBP2	13	-	77103208	77103310	77098775	77099013	77121372	77121495	19692	19,14,8	20,15,29	3,8,5	57,61,60	175	73	1.30137e-08	6.58323e-06	0.284,0.28,0.103	0.021,0.052,0.034	0.187	18.7	18.7
5812	ENSG00000164038	SLC9B2	4	-	103057800	103057971	103050239	103050382	103066326	103066507	5812	52,60,54	12,4,1	45,44,71	1,0,1	244	73	2.80513e-05	0.00368195	0.565,0.818,0.942	0.931,1.0,0.955	-0.187	-18.7	18.7
56814	ENSG00000188997	KCTD21	11	-	78186680	78186816	78174058	78174583	78188572	78188618	56814	6,10,6	9,7,8	4,5,2	21,21,22	209	73	0.000123265	0.0103674	0.189,0.333,0.208	0.062,0.077,0.031	0.187	18.7	18.7
8939	ENSG00000197056	ZMYM1	1	+	35093913	35094083	35079366	35079442	35095818	35095888	8939	23,58,38	6,0,2	58,56,47	1,0,0	243	73	0.000307068	0.0198155	0.535,1.0,0.851	0.946,1.0,1.0	-0.187	-18.7	18.7
33567	ENSG00000108848	LUC7L3	17	+	50738111	50738199	50737286	50737479	50740305	50740345	33567	0,0,1	1,4,5	2,1,7	6,6,4	161	73	0.000324114	0.0205699	0.0,0.0,0.083	0.131,0.07,0.442	-0.187	-18.7	18.7
39767	ENSG00000204120	GIGYF2	2	+	232703423	232703489	232697298	232697392	232735154	232735238	39767	36,49,34	9,5,8	39,36,38	2,2,1	139	73	0.000422813	0.0249188	0.677,0.837,0.691	0.911,0.904,0.952	-0.187	-18.7	18.7
72523	ENSG00000169592	INO80E	16	+	30003649	30003670	30001413	30001530	30004567	30004657	72523	0,1,0	4,5,3	4,2,1	8,4,5	94	73	0.000647525	0.0335899	0.0,0.134,0.0	0.28,0.28,0.134	-0.187	-18.7	18.7
73258	ENSG00000071462	WBSCR22	7	+	73683766	73683901	73683606	73683673	73686635	73686731	73258	179208158	22,17,24	247167178	8,3,4	208	73	1.70876e-08	8.39885e-06	0.741,0.811,0.698	0.916,0.951,0.94	-0.186	-18.6	18.6
36941	ENSG00000153094	BCL2L11	2	+	111150043	111150147	111124049	111124139	111164132	111168445	36941	30,42,27	0,0,1	40,22,18	2,2,4	177	73	0.000140734	0.011328	1.0,1.0,0.918	0.892,0.819,0.65	0.186	18.6	18.6
85241	ENSG00000135931	ARMC9	2	+	231239942	231240041	231235223	231235381	231256585	231256620	85241	27,20,32	2,0,0	27,16,25	2,1,8	172	73	0.000174915	0.0132774	0.851,1.0,1.0	0.851,0.872,0.57	0.186	18.6	18.6
62452	ENSG00000178904	DPY19L3	19	+	32438942	32439027	32437193	32437339	32439111	32439235	62452	4,1,3	3,4,10	1,0,0	9,6,8	158	73	0.000470287	0.0268917	0.381,0.104,0.122	0.049,0.0,0.0	0.186	18.6	18.6
19338	ENSG00000062194	GPBP1	5	+	57237112	57237172	57235965	57236032	57246299	57246484	19338	156147161	44,54,54	88,112,84	75,70,53	133	73	1.22698e-06	0.0002948	0.661,0.599,0.621	0.392,0.468,0.465	0.185	18.5	18.5
899	ENSG00000243789	JMJD7	15	+	41829103	41829197	41828112	41828188	41834739	41834920	899	4,4,2	6,4,16	0,1,0	14,15,5	167	73	9.31372e-05	0.00847084	0.226,0.304,0.052	0.0,0.028,0.0	0.185	18.5	18.5
34672	ENSG00000137818	RPLP1	15	+	69453649	69453749	69452813	69453020	69455169	69455287	34672	87,61,46	60,33,31	86,80,162	30,30,32	173	73	0.000201046	0.0146051	0.38,0.438,0.385	0.547,0.529,0.681	-0.185	-18.5	18.5
1401	ENSG00000173230	GOLGB1	3	-	121719645	121719750	121718387	121718501	121722261	121722378	1401	39,49,55	20,43,30	65,79,77	21,20,24	178	73	0.000446425	0.0259024	0.444,0.318,0.429	0.559,0.618,0.568	-0.185	-18.5	18.5
8491	ENSG00000129007	CALML4	15	-	68205120	68205151	68199540	68199681	68205244	68205488	8491	79,77,71	43,45,42	114,96,67	29,19,21	104	73	1.20313e-05	0.00189935	0.563,0.546,0.543	0.734,0.78,0.691	-0.184	-18.4	18.4
33920	ENSG00000100281	HMGXB4	22	+	35262322	35262421	35257497	35257557	35263077	35263226	33920	20,22,22	34,35,23	21,35,37	17,21,16	172	73	0.000723401	0.0362244	0.2,0.211,0.289	0.344,0.414,0.495	-0.184	-18.4	18.4
6125	ENSG00000204130	RUFY2	10	-	68396779	68396881	68394327	68394451	68401619	68401737	6125	42,32,29	1,5,6	48,32,36	1,0,1	175	73	6.12601e-05	0.00638432	0.946,0.727,0.668	0.952,1.0,0.938	-0.183	-18.3	18.3
25838	ENSG00000152457	DCLRE1C	10	-	14936537	14936593	14935462	14935564	14939809	14939869	25838	12,19,15	5,1,1	9,26,9	0,1,0	129	73	0.000584235	0.0313875	0.576,0.915,0.895	1.0,0.936,1.0	-0.183	-18.3	18.3
4704	ENSG00000130396	MLLT4	6	+	167913402	167913423	167911283	167911489	167914167	167914313	4704	0,0,5	37,19,16	4,4,8	8,17,14	94	73	0.00026435	0.0176839	0.0,0.0,0.195	0.28,0.154,0.307	-0.182	-18.2	18.2
41764	ENSG00000012061	ERCC1	19	-	45423822	45423989	45423269	45423381	45449172	45449244	41764	0,2,1	5,2,3	11,4,12	6,6,7	240	73	0.000365967	0.0224488	0.0,0.233,0.092	0.358,0.169,0.343	-0.182	-18.2	18.2
67767	ENSG00000152102	FAM168B	2	-	131091808	131091960	131082576	131082657	131093331	131093428	67767	25,23,23	2,1,4	24,23,17	0,1,0	225	73	0.000377604	0.0229758	0.802,0.882,0.651	1.0,0.882,1.0	-0.182	-18.2	18.2
13921	ENSG00000148950	IMMP1L	11	-	31463171	31463305	31456312	31456386	31509518	31509592	13921	70,54,59	2,3,0	43,45,45	2,8,7	207	73	0.000581205	0.0312975	0.925,0.864,1.0	0.883,0.665,0.694	0.182	18.2	18.2
8347	ENSG00000100522	GNPNAT1	14	-	52778931	52779008	52778757	52778849	52780678	52780736	8347	0,1,1	10,8,3	3,1,5	8,3,3	150	73	0.00068495	0.0349049	0.0,0.057,0.14	0.154,0.14,0.448	-0.182	-18.2	18.2
9585	ENSG00000266412	NCOA4	10	-	46019322	46019511	46016539	46016694	46023329	46023455	9585	0,2,0	8,5,3	3,6,4	4,5,4	262	73	7.82029e-05	0.00746011	0.0,0.1,0.0	0.173,0.251,0.218	-0.181	-18.1	18.1
84471	ENSG00000100288	CHKB	22	-	50582028	50582095	50581748	50581862	50582248	50582357	84471	9,5,3	10,12,8	4,1,0	21,18,18	140	73	9.63697e-05	0.00871549	0.319,0.178,0.164	0.09,0.028,0.0	0.181	18.1	18.1
26050	ENSG00000139197	PEX5	12	+	7202213	7202351	7201750	7201841	7202611	7202704	26050	49,53,40	46,43,44	80,77,68	48,28,24	211	73	0.000219286	0.0155076	0.269,0.299,0.239	0.366,0.488,0.495	-0.181	-18.1	18.1
47111	ENSG00000126858	RHOT1	17	+	32211115	32211238	32208301	32208309	32224615	32225727	47111	59,60,53	31,25,23	49,44,37	46,42,43	196	73	6.66673e-05	0.00675484	0.415,0.472,0.462	0.284,0.281,0.243	0.18	18	18
89605	ENSG00000136754	ABI1	10	-	26759061	26759235	26751597	26751783	26765217	26765318	89605	139157124	1,1,1	141147119	13,10,8	247	73	2.99929e-09	1.94264e-06	0.976,0.979,0.973	0.762,0.813,0.815	0.179	17.9	17.9
80148	ENSG00000198561	CTNND1	11	+	57791493	57791673	57761796	57762046	57794009	57794081	80148	98,104,81	43,51,40	65,82,61	85,69,91	253	73	5.0609e-08	2.1257e-05	0.397,0.37,0.369	0.181,0.255,0.162	0.179	17.9	17.9
10029	ENSG00000138119	MYOF	10	-	93392916	93392955	93389029	93389154	93396141	93396224	10029	0,0,1	20,15,26	1,10,10	17,17,20	112	73	1.83882e-07	6.37188e-05	0.0,0.0,0.024	0.037,0.277,0.246	-0.179	-17.9	17.9
32993	ENSG00000106459	NRF1	7	+	129744155	129744229	129727240	129727365	129755017	129756015	32993	0,0,0	8,10,13	4,3,3	5,12,9	147	73	1.59779e-05	0.00239682	0.0,0.0,0.0	0.284,0.11,0.142	-0.179	-17.9	17.9
24264	ENSG00000138802	SEC24B	4	+	109481676	109481781	109473003	109473186	109491326	109491407	24264	37,45,47	34,26,28	25,23,16	33,39,34	178	73	9.78657e-05	0.00879699	0.309,0.415,0.408	0.237,0.195,0.162	0.179	17.9	17.9
643	ENSG00000047249	ATP6V1H	8	-	53811163	53811217	53801798	53801896	53814661	53814766	643	164143114	22,16,27	107,87,92	6,1,0	127	73	8.9722e-09	4.82023e-06	0.811,0.837,0.708	0.911,0.98,1.0	-0.178	-17.8	17.8
29672	ENSG00000156504	FAM122B	X	-	134772142	134772283	134771095	134771354	134781820	134781917	29672	83,101,84	0,0,0	66,85,64	9,3,4	214	73	5.69581e-08	2.36373e-05	1.0,1.0,1.0	0.714,0.906,0.845	0.178	17.8	17.8
49177	ENSG00000176261	ZBTB8OS	1	-	32634732	32634792	32633950	32634072	32650432	32650560	49177	41,35,35	1,0,1	28,36,27	6,2,5	133	73	1.9678e-05	0.0028177	0.957,1.0,0.951	0.719,0.908,0.748	0.178	17.8	17.8
52016	ENSG00000112855	HARS2	5	+	140696095	140696201	140695738	140695845	140696520	140696614	52016	151149149	15,17,11	133146136	2,0,0	179	73	1.66833e-12	2.51352e-09	0.804,0.781,0.847	0.964,1.0,1.0	-0.177	-17.7	17.7
8089	ENSG00000182986	ZNF320	19	-	52893778	52893927	52891228	52891346	52897519	52897654	8089	9,24,9	0,0,1	15,24,18	1,7,1	222	73	7.85879e-05	0.00746702	1.0,1.0,0.747	0.831,0.53,0.855	0.177	17.7	17.7
43065	ENSG00000157470	FAM81A	15	+	59439023	59439064	59438244	59438282	59458549	59458646	43065	0,0,1	8,9,9	3,2,3	5,11,7	114	73	0.000356554	0.0220434	0.0,0.0,0.066	0.278,0.104,0.215	-0.177	-17.7	17.7
20328	ENSG00000149923	PPP4C	16	+	30082749	30082963	30082483	30082534	30083393	30083567	20328	82,88,85	2,0,4	105,99,82	14,11,3	287	73	0.00042553	0.0250348	0.912,1.0,0.844	0.656,0.696,0.874	0.177	17.7	17.7
75800	ENSG00000138640	FAM13A	4	-	88949325	88949438	88938088	88938241	88990972	88991150	75800	0,0,1	10,6,7	2,1,5	7,4,3	186	73	0.000592778	0.0317106	0.0,0.0,0.053	0.101,0.089,0.395	-0.177	-17.7	17.7
80155	ENSG00000198561	CTNND1	11	+	57791491	57791673	57761800	57762046	57794009	57794081	80155	99,104,82	43,51,40	66,83,65	85,69,91	255	73	7.262e-08	2.90917e-05	0.397,0.369,0.37	0.182,0.256,0.17	0.176	17.6	17.6
36313	ENSG00000117114	ADGRL2	1	+	81987288	81987341	81985258	81985355	81990390	81990681	36313	0,0,1	5,5,7	6,4,6	14,16,9	126	73	3.62197e-05	0.00435593	0.0,0.0,0.076	0.199,0.127,0.279	-0.176	-17.6	17.6
11942	ENSG00000109452	INPP4B	4	-	142160357	142160534	142145839	142145996	142173631	142173809	11942	28,45,39	0,1,1	38,21,27	2,1,5	250	73	0.000489319	0.0276605	1.0,0.929,0.919	0.847,0.86,0.612	0.176	17.6	17.6
59080	ENSG00000143748	NVL	1	-	224326390	224326453	224317877	224317930	224330070	224330168	59080	33,36,35	50,29,36	45,46,39	20,25,22	136	73	0.00102935	0.0460841	0.262,0.4,0.343	0.547,0.497,0.488	-0.176	-17.6	17.6
25523	ENSG00000131778	CHD1L	1	+	147270931	147271005	147268781	147268878	147272170	147272281	25523	74,66,66	10,9,11	94,79,66	2,5,0	147	73	7.66468e-06	0.00134158	0.786,0.785,0.749	0.959,0.887,1.0	-0.175	-17.5	17.5
38715	ENSG00000133961	NUMB	14	-	73279280	73279424	73275215	73277293	73282358	73282505	38715	122131112	6,4,8	166153128	23,26,17	217	73	1.99221e-05	0.00284091	0.872,0.917,0.825	0.708,0.664,0.717	0.175	17.5	17.5
67269	ENSG00000164074	ABHD18	4	+	127989720	127989821	127984338	127984423	128008919	128008957	67269	29,29,30	5,6,0	59,36,39	1,0,1	174	73	6.89671e-05	0.00689127	0.709,0.67,1.0	0.961,1.0,0.942	-0.175	-17.5	17.5
65724	ENSG00000151665	PIGF	2	-	46591802	46591925	46581284	46581591	46592474	46592583	65724	20,6,11	16,15,10	3,6,8	26,23,33	196	73	8.00329e-05	0.00754639	0.318,0.13,0.291	0.041,0.089,0.083	0.175	17.5	17.5
40852	ENSG00000055609	KMT2C	7	-	152195906	152196011	152194439	152194568	152199278	152199459	40852	86,80,96	19,14,10	46,81,86	2,4,5	178	73	0.000277363	0.0184122	0.65,0.701,0.797	0.904,0.893,0.876	-0.175	-17.5	17.5
1464	ENSG00000163072	NOSTRIN	2	+	168855885	168856210	168855421	168855460	168856689	168856778	1464	32,32,20	20,13,10	15,14,7	25,30,11	398	73	4.89792e-06	0.000917279	0.227,0.311,0.268	0.099,0.079,0.105	0.174	17.4	17.4
51142	ENSG00000196189	SEMA4A	1	+	156154549	156154717	156153526	156153764	156156413	156156574	51142	102,124,93	2,4,3	65,51,56	8,3,8	241	73	0.000686977	0.0349049	0.939,0.904,0.904	0.711,0.837,0.68	0.173	17.3	17.3
31101	ENSG00000150527	CTAGE5	14	+	39315697	39315718	39314738	39314799	39317943	39318011	31101	21,32,16	0,3,2	28,25,24	8,9,4	94	73	0.00116375	0.0498162	1.0,0.892,0.861	0.731,0.683,0.823	0.172	17.2	17.2
49420	ENSG00000078699	CBFA2T2	20	+	33618450	33618600	33611093	33611335	33619516	33619606	49420	1,11,7	12,14,5	0,0,2	18,21,20	223	73	8.01555e-07	0.000205744	0.027,0.205,0.314	0.0,0.0,0.032	0.171	17.1	17.1
49872	ENSG00000163689	C3orf67	3	-	58806394	58806456	58753768	58753863	58831685	58831889	49872	15,12,16	0,0,2	16,17,18	5,1,3	135	73	0.000749665	0.0372436	1.0,1.0,0.812	0.634,0.902,0.764	0.171	17.1	17.1
70088	ENSG00000138674	SEC31A	4	-	82861630	82861708	82857688	82857764	82862533	82862572	70088	72,87,64	0,7,8	54,70,82	12,11,17	151	73	0.000877947	0.0417893	1.0,0.857,0.795	0.685,0.755,0.7	0.171	17.1	17.1
61084	ENSG00000143569	UBAP2L	1	+	154269361	154269412	154268759	154268954	154270880	154271173	61084	0,1,1	4,3,2	9,2,3	5,8,5	124	73	0.000889302	0.0419799	0.0,0.164,0.227	0.514,0.128,0.261	-0.171	-17.1	17.1
89614	ENSG00000136754	ABI1	10	-	26759061	26759238	26751597	26751783	26765217	26765318	89614	160172141	1,1,1	162157125	13,10,8	250	73	2.11754e-09	1.43876e-06	0.979,0.98,0.976	0.784,0.821,0.82	0.17	17	17
56095	ENSG00000151292	CSNK1G3	5	+	123605338	123605362	123604723	123604830	123614341	123614853	56095	16,11,14	43,38,37	2,4,3	70,60,53	97	73	3.52329e-09	2.2198e-06	0.219,0.179,0.222	0.021,0.048,0.041	0.17	17	17
1779	ENSG00000137700	SLC37A4	11	-	119026505	119026688	119025966	119026080	119026936	119027095	1779	57,50,40	4,4,3	67,77,54	0,0,2	256	73	4.87075e-05	0.00535814	0.803,0.781,0.792	1.0,1.0,0.885	-0.17	-17	17
13946	ENSG00000148950	IMMP1L	11	-	31460625	31460714	31456292	31456386	31463171	31463305	13946	71,56,56	13,5,9	62,71,57	3,4,0	162	73	0.000180433	0.0135388	0.711,0.835,0.737	0.903,0.889,1.0	-0.17	-17	17
59074	ENSG00000143748	NVL	1	-	224326390	224326464	224317877	224317930	224330070	224330179	59074	104,118,98	50,29,36	113156147	20,25,22	147	73	0.000182131	0.0136017	0.508,0.669,0.575	0.737,0.756,0.768	-0.17	-17	17
59339	ENSG00000089022	MAPKAPK5	12	+	111868752	111868876	111867571	111867669	111870270	111870307	59339	98,87,67	13,10,12	70,84,74	4,4,2	197	73	0.000344336	0.0215283	0.736,0.763,0.674	0.866,0.886,0.932	-0.17	-17	17
26043	ENSG00000139197	PEX5	12	+	7202261	7202351	7201750	7201841	7202611	7202704	26043	44,39,34	46,43,44	65,56,55	48,28,24	163	73	0.000670139	0.03443	0.3,0.289,0.257	0.378,0.472,0.506	-0.17	-17	17
22535	ENSG00000186312	CA5BP1	X	+	15692962	15693058	15688660	15688858	15702781	15703349	22535	12,31,22	1,1,0	22,28,12	2,1,5	169	73	0.00103044	0.0461029	0.838,0.931,1.0	0.826,0.924,0.509	0.17	17	17
10916	ENSG00000115504	EHBP1	2	+	62987930	62988038	62979187	62979335	62990715	62990840	10916	102122110	0,1,1	66,64,46	4,10,3	181	73	6.86916e-08	2.78398e-05	1.0,0.98,0.978	0.869,0.721,0.861	0.169	16.9	16.9
14505	ENSG00000100075	SLC25A1	22	-	19176581	19176633	19176420	19176494	19176845	19176950	14505	5,6,4	3,3,0	5,2,4	0,1,0	125	73	0.000845762	0.0407329	0.493,0.539,1.0	1.0,0.539,1.0	-0.169	-16.9	16.9
18277	ENSG00000127914	AKAP9	7	+	92042045	92042186	92040673	92040898	92042667	92042771	18277	27,42,48	45,51,43	4,21,8	52,73,56	214	73	2.87709e-11	3.21603e-08	0.17,0.219,0.276	0.026,0.089,0.046	0.168	16.8	16.8
30654	ENSG00000088298	EDEM2	20	-	35131641	35131783	35126250	35126375	35142372	35142478	30654	39,36,32	5,1,2	64,60,59	0,0,0	215	73	4.78384e-05	0.00527928	0.726,0.924,0.845	1.0,1.0,1.0	-0.168	-16.8	16.8
59716	ENSG00000165802	NSMF	9	-	137455238	137455331	137454390	137454443	137456410	137456486	59716	183208224	76,55,49	222167151	33,20,19	166	73	5.69567e-05	0.00605418	0.514,0.624,0.668	0.747,0.786,0.778	-0.168	-16.8	16.8
74473	ENSG00000215114	UBXN2B	8	+	58434857	58434948	58434394	58434504	58445906	58446068	74473	3,2,2	0,1,0	6,13,4	0,3,4	164	73	0.000510056	0.0284384	1.0,0.471,1.0	1.0,0.659,0.308	0.168	16.8	16.8
77153	ENSG00000171307	ZDHHC16	10	+	97453798	97453846	97453529	97453663	97454713	97454799	77153	49,55,36	10,19,16	118119113	16,13,17	121	73	0.00108227	0.0475926	0.747,0.636,0.576	0.816,0.847,0.8	-0.168	-16.8	16.8
67770	ENSG00000152102	FAM168B	2	-	131091808	131091963	131082576	131082657	131093331	131093428	67770	28,26,25	2,1,4	24,23,18	0,1,0	228	73	0.000532019	0.0293793	0.818,0.893,0.667	1.0,0.88,1.0	-0.167	-16.7	16.7
35308	ENSG00000009413	REV3L	6	-	111411963	111412161	111411479	111411554	111416282	111416472	35308	1,6,6	4,3,4	0,2,1	7,4,3	271	73	0.00107783	0.0474372	0.063,0.35,0.288	0.0,0.119,0.082	0.167	16.7	16.7
70090	ENSG00000138674	SEC31A	4	-	82862533	82862572	82861630	82861708	82863317	82863392	70090	48,55,51	12,7,4	53,60,59	0,1,1	112	73	7.61281e-08	3.01485e-05	0.723,0.837,0.893	1.0,0.975,0.975	-0.166	-16.6	16.6
25908	ENSG00000054282	SDCCAG8	1	+	243307786	243307883	243304712	243304777	243307988	243308177	25908	3,5,5	4,10,12	3,2,0	29,26,17	170	73	0.000158984	0.0122971	0.244,0.177,0.152	0.043,0.032,0.0	0.166	16.6	16.6
61125	ENSG00000196235	SUPT5H	19	+	39458293	39458305	39457674	39457740	39458817	39458887	61125	160143157	42,35,32	140129166	7,6,7	85	73	7.89813e-13	1.27296e-09	0.766,0.778,0.808	0.945,0.949,0.953	-0.165	-16.5	16.5
9211	ENSG00000080503	SMARCA2	9	+	2161000	2161035	2159813	2159909	2161685	2161903	9211	1,1,2	18,21,19	9,4,2	14,9,13	108	73	0.000274655	0.0183198	0.036,0.031,0.066	0.303,0.231,0.094	-0.165	-16.5	16.5
81100	ENSG00000114656	KIAA1257	3	-	128991478	128991536	128988727	128988918	128993042	128993236	81100	8,4,3	10,18,13	0,1,0	12,13,10	131	73	1.06176e-05	0.00171524	0.308,0.11,0.114	0.0,0.041,0.0	0.164	16.4	16.4
49267	ENSG00000065613	SLK	10	+	104010815	104010908	104008176	104008356	104018159	104018289	49267	33,38,40	66,59,46	76,97,98	70,68,50	166	73	4.7435e-05	0.00525149	0.18,0.221,0.277	0.323,0.385,0.463	-0.164	-16.4	16.4
48424	ENSG00000106772	PRUNE2	9	-	76619339	76619387	76611480	76614600	76625022	76625058	48424	5,3,2	0,1,0	9,15,12	5,3,1	121	73	0.000302114	0.0196229	1.0,0.644,1.0	0.521,0.751,0.879	0.164	16.4	16.4
10682	ENSG00000108423	TUBD1	17	-	59866608	59866749	59863663	59863847	59878102	59878334	10682	30,47,27	0,1,7	30,31,40	0,0,0	214	73	0.000340847	0.0213775	1.0,0.941,0.568	1.0,1.0,1.0	-0.164	-16.4	16.4
10153	ENSG00000114439	BBX	3	+	107789786	107789876	107778370	107778519	107791239	107791299	10153	117,129,95	45,55,55	122157117	36,41,18	163	73	0.00100076	0.0452431	0.538,0.512,0.436	0.603,0.632,0.744	-0.164	-16.4	16.4
49561	ENSG00000164116	GUCY1A3	4	+	155696755	155696849	155667345	155667419	155696934	155697122	49561	88,101,94	4,5,6	74,112,93	18,12,14	167	73	0.000282622	0.0186541	0.906,0.898,0.873	0.642,0.803,0.744	0.163	16.3	16.3
17205	ENSG00000159267	HLCS	21	-	36946008	36946154	36938831	36938994	36962035	36962170	17205	14,11,11	26,32,12	19,28,21	12,18,17	219	73	0.00043075	0.0251921	0.152,0.103,0.234	0.345,0.341,0.292	-0.163	-16.3	16.3
5065	ENSG00000155096	AZIN1	8	-	102849998	102850165	102843550	102843729	102858012	102858150	5065	23,24,18	4,1,1	19,33,28	1,0,0	240	73	0.00107453	0.0473892	0.636,0.88,0.846	0.852,1.0,1.0	-0.163	-16.3	16.3
33137	ENSG00000196792	STRN3	14	-	30918965	30919106	30913523	30913657	30935162	30935304	33137	34,23,44	16,20,37	20,27,31	40,54,39	214	73	0.00038539	0.0232592	0.42,0.282,0.289	0.146,0.146,0.213	0.162	16.2	16.2
69363	ENSG00000112759	SLC29A1	6	+	44225972	44226167	44223613	44223641	44227262	44227342	69363	7,18,14	8,14,8	15,6,8	26,26,21	268	73	0.000551526	0.0300732	0.192,0.259,0.323	0.136,0.059,0.094	0.162	16.2	16.2
66707	ENSG00000163743	RCHY1	4	-	75491582	75491637	75490580	75490701	75491723	75491782	66707	35,36,33	0,0,0	21,36,21	2,1,5	128	73	0.000141764	0.0113713	1.0,1.0,1.0	0.857,0.954,0.705	0.161	16.1	16.1
85176	ENSG00000109046	WSB1	17	+	27307743	27307919	27306781	27306882	27309099	27309272	85176	74,86,92	48,43,36	125146112	31,37,31	249	73	0.000325969	0.0206317	0.311,0.37,0.428	0.542,0.536,0.514	-0.161	-16.1	16.1
59728	ENSG00000165802	NSMF	9	-	137455238	137455298	137454390	137454443	137456410	137456486	59728	163174205	76,55,49	185140143	33,20,19	133	73	8.25343e-05	0.00772956	0.541,0.635,0.697	0.755,0.793,0.805	-0.16	-16	16
67441	ENSG00000255152	MSH5-SAPCD1	6	+	31742876	31742957	31741162	31741286	31743107	31743170	67441	20,13,10	0,1,0	14,26,11	4,4,0	154	73	0.000116872	0.0100219	1.0,0.86,1.0	0.624,0.755,1.0	0.16	16	16
81874	ENSG00000136636	KCTD3	1	+	215578024	215578081	215577669	215577728	215578999	215579137	81874	74,88,60	8,10,10	58,70,71	2,0,1	130	73	1.43712e-07	5.16052e-05	0.839,0.832,0.771	0.942,1.0,0.976	-0.159	-15.9	15.9
5537	ENSG00000048544	MRPS10	6	-	42214119	42214218	42211780	42211917	42214279	42214344	5537	130,98,116	27,16,18	126,94,98	6,12,3	172	73	0.000312863	0.0200579	0.671,0.722,0.732	0.899,0.769,0.933	-0.159	-15.9	15.9
34017	ENSG00000183137	CEP57L1	6	+	109100191	109100286	109095495	109095575	109145218	109145307	34017	0,2,0	3,5,6	5,1,7	9,3,7	168	73	0.00034611	0.0215515	0.0,0.148,0.0	0.194,0.127,0.303	-0.159	-15.9	15.9
53624	ENSG00000154845	PPP4R1	18	-	9562921	9563046	9561979	9562075	9563377	9563550	53624	17,7,16	12,16,18	4,16,5	32,34,29	198	73	0.000603706	0.0319627	0.343,0.139,0.247	0.044,0.148,0.06	0.159	15.9	15.9
45566	ENSG00000141956	PRDM15	21	-	41823317	41823449	41821902	41822037	41825959	41826054	45566	36,58,25	1,1,5	53,66,43	0,0,0	205	73	0.00105127	0.0467589	0.928,0.954,0.64	1.0,1.0,1.0	-0.159	-15.9	15.9
33791	ENSG00000148660	CAMK2G	10	-	73825278	73825347	73824039	73824084	73837467	73837511	33791	50,65,48	0,0,1	39,48,37	9,3,2	142	73	2.04225e-06	0.000452191	1.0,1.0,0.961	0.69,0.892,0.905	0.158	15.8	15.8
53016	ENSG00000161249	DMKN	19	-	35506125	35506185	35505938	35505986	35509910	35509961	53016	1,0,0	7,5,12	7,1,2	6,9,10	133	73	0.000195367	0.0142991	0.073,0.0,0.0	0.39,0.057,0.099	-0.158	-15.8	15.8
10687	ENSG00000108423	TUBD1	17	-	59874538	59874703	59863663	59863847	59878102	59878334	10687	40,48,33	0,1,7	30,34,26	0,0,0	238	73	0.000305123	0.0197629	1.0,0.936,0.591	1.0,1.0,1.0	-0.158	-15.8	15.8
37551	ENSG00000146414	SHPRH	6	-	145951790	145951923	145950263	145950482	145952348	145952478	37551	8,6,0	6,6,7	1,0,2	7,12,11	206	73	0.000354114	0.0219317	0.321,0.262,0.0	0.048,0.0,0.061	0.158	15.8	15.8
33991	ENSG00000213923	CSNK1E	22	-	38295386	38295447	38294341	38294534	38298785	38298934	33991	9,8,8	80,84,91	29,29,18	77,46,40	134	73	1.97693e-10	1.7343e-07	0.058,0.049,0.046	0.17,0.256,0.197	-0.157	-15.7	15.7
6931	ENSG00000106853	PTGR1	9	-	111564156	111564262	111562576	111563231	111570090	111570209	6931	26,39,22	124,92,73	64,46,53	74,61,48	179	73	1.26063e-09	9.19647e-07	0.079,0.147,0.109	0.261,0.235,0.31	-0.157	-15.7	15.7
57565	ENSG00000103591	AAGAB	15	-	67203530	67203597	67201672	67202898	67204043	67204148	57565	86115111	11,17,11	95,95,97	0,0,6	140	73	2.81209e-07	8.85861e-05	0.803,0.779,0.84	1.0,1.0,0.894	-0.157	-15.7	15.7
25376	ENSG00000111554	MDM1	12	-	68325440	68325575	68323072	68323240	68326656	68327021	25376	39,40,42	0,1,0	39,36,38	1,5,3	208	73	6.1714e-05	0.00640319	1.0,0.934,1.0	0.932,0.716,0.816	0.157	15.7	15.7
18817	ENSG00000111832	RWDD1	6	+	116572857	116572985	116571508	116571655	116574057	116574171	18817	16,9,14	13,27,22	2,5,1	16,24,16	201	73	7.53323e-05	0.00725972	0.309,0.108,0.188	0.043,0.07,0.022	0.157	15.7	15.7
1771	ENSG00000137700	SLC37A4	11	-	119026602	119026684	119025966	119026080	119026936	119027095	1771	35,30,33	4,4,3	45,30,36	0,0,2	155	73	0.000114827	0.00989796	0.805,0.779,0.838	1.0,1.0,0.894	-0.157	-15.7	15.7
57237	ENSG00000204179	PTPN20	10	+	46943917	46944015	46911427	46911501	46946562	46946675	57237	43,30,34	2,0,0	33,25,32	4,3,2	171	73	0.000484196	0.027438	0.902,1.0,1.0	0.779,0.781,0.872	0.157	15.7	15.7
10311	ENSG00000142192	APP	21	-	26000014	26000164	25982343	25982477	26021839	26022042	10311	138314611334	147125147	207820811790	61,45,59	223	73	0	0	0.755,0.793,0.748	0.918,0.938,0.909	-0.156	-15.6	15.6
59252	ENSG00000106603	COA1	7	-	43650492	43650712	43648599	43648652	43729428	43729489	59252	92113101	70,59,63	160123121	38,51,39	293	73	0.000136449	0.0110344	0.247,0.323,0.285	0.512,0.375,0.436	-0.156	-15.6	15.6
1934	ENSG00000080603	SRCAP	16	+	30721188	30721476	30720712	30720978	30722121	30722286	1934	60,89,104	0,1,0	81,65,51	2,3,3	361	73	0.000235929	0.016363	1.0,0.947,1.0	0.891,0.814,0.775	0.156	15.6	15.6
17864	ENSG00000043514	TRIT1	1	-	39852730	39852951	39850122	39850261	39853969	39854068	17864	159137149	16,12,14	166149129	6,5,4	294	73	0.000298355	0.0194476	0.712,0.739,0.725	0.873,0.881,0.889	-0.156	-15.6	15.6
2507	ENSG00000009830	POMT2	14	-	77284100	77284340	77283796	77283873	77284949	77285041	2507	2,7,13	33,40,24	8,13,27	13,16,12	313	73	9.26987e-06	0.00153327	0.014,0.039,0.112	0.126,0.159,0.344	-0.155	-15.5	15.5
64985	ENSG00000130758	MAP3K10	19	+	40203671	40203718	40198442	40198555	40204484	40204616	64985	0,1,0	2,11,11	1,4,5	11,8,10	120	73	0.000117976	0.0100817	0.0,0.052,0.0	0.052,0.233,0.233	-0.155	-15.5	15.5
36131	ENSG00000064270	ATP2C2	16	+	84459505	84459592	84459269	84459386	84460653	84460801	36131	0,1,4	15,9,14	11,8,10	22,13,16	160	73	0.000206111	0.0149105	0.0,0.048,0.115	0.186,0.219,0.222	-0.155	-15.5	15.5
6028	ENSG00000171634	BPTF	17	+	67875555	67875744	67874816	67875020	67891843	67892034	6028	51,47,39	29,20,30	20,25,17	24,28,29	262	73	0.000576546	0.0311677	0.329,0.396,0.266	0.188,0.199,0.14	0.155	15.5	15.5
65615	ENSG00000168958	MFF	2	+	227342744	227342819	227340291	227340380	227355676	227355761	65615	28,30,28	31,24,35	19,15,10	33,38,35	148	73	0.000674817	0.0345659	0.308,0.381,0.283	0.221,0.163,0.124	0.155	15.5	15.5
73270	ENSG00000071462	WBSCR22	7	+	73683766	73683850	73683570	73683673	73686635	73686731	73270	173201154	22,17,24	231160163	8,3,4	157	73	2.46549e-08	1.11678e-05	0.785,0.846,0.749	0.931,0.961,0.95	-0.154	-15.4	15.4
28810	ENSG00000082258	CCNT2	2	+	134945786	134945982	134942611	134942674	134946100	134946214	28810	24,20,7	19,15,11	2,9,6	22,16,30	269	73	7.69185e-06	0.00134276	0.255,0.266,0.147	0.024,0.132,0.051	0.154	15.4	15.4
16477	ENSG00000153827	TRIP12	2	-	229860405	229860531	229859347	229859574	229879981	229880128	16477	175211247	29,19,31	124146130	34,31,36	199	73	0.000217791	0.0154333	0.689,0.803,0.745	0.572,0.633,0.57	0.154	15.4	15.4
58056	ENSG00000060138	YBX3	12	-	10709907	10710114	10704022	10704148	10713210	10713333	58056	574525492	137125143	496448331	255200158	280	73	9.39042e-09	4.96789e-06	0.522,0.523,0.473	0.336,0.369,0.353	0.153	15.3	15.3
69314	ENSG00000171302	CANT1	17	-	78998147	78998286	78997839	78997963	79009663	79009778	69314	21,27,19	53,49,59	44,34,45	40,32,37	212	73	1.45584e-06	0.000337444	0.12,0.159,0.1	0.275,0.268,0.295	-0.153	-15.3	15.3
10316	ENSG00000142192	APP	21	-	26000014	26000180	25982343	25982477	26021839	26022042	10316	154516131481	147125147	228822891993	61,45,59	239	73	0	0	0.762,0.798,0.755	0.92,0.94,0.912	-0.152	-15.2	15.2
12632	ENSG00000156976	EIF4A2	3	+	186788309	186788416	186787802	186787882	186789124	186789881	12632	216211172	241220185	255236251	138145124	180	73	6.60395e-09	3.78248e-06	0.267,0.28,0.274	0.428,0.398,0.451	-0.152	-15.2	15.2
89509	ENSG00000172366	FAM195A	16	+	646471	646608	641845	642043	647416	647544	89509	168111117	3,2,1	156,93,64	12,6,7	210	73	9.66818e-06	0.00158029	0.951,0.951,0.976	0.819,0.843,0.761	0.152	15.2	15.2
8744	ENSG00000105865	DUS4L	7	+	107564587	107564676	107563987	107564247	107567049	107567186	8744	38,47,36	6,2,2	41,21,32	0,0,0	162	73	1.7983e-05	0.00261278	0.741,0.914,0.89	1.0,1.0,1.0	-0.152	-15.2	15.2
149	ENSG00000128886	ELL3	15	-	43776038	43776151	43775721	43775923	43776508	43776572	149	56,58,43	3,4,6	105,81,78	2,1,0	186	73	3.45364e-05	0.00420452	0.88,0.851,0.738	0.954,0.97,1.0	-0.152	-15.2	15.2
1994	ENSG00000185813	PCYT2	17	-	81907203	81907257	81906777	81906898	81907553	81907598	1994	30,38,28	136109117	86,67,58	110,91,102	127	73	3.36402e-09	2.1389e-06	0.113,0.167,0.121	0.31,0.297,0.246	-0.151	-15.1	15.1
15032	ENSG00000167751	KLK2	19	+	50874720	50874880	50873457	50873519	50876471	50876758	15032	551593462	229226226	1213704794	232187195	233	73	7.32808e-09	4.09569e-06	0.43,0.451,0.39	0.621,0.541,0.561	-0.151	-15.1	15.1
27498	ENSG00000134283	PPHLN1	12	+	42384939	42384996	42374862	42375074	42387455	42387535	27498	159134144	30,19,25	222201237	8,10,14	130	73	1.76128e-08	8.5815e-06	0.749,0.798,0.764	0.94,0.919,0.905	-0.151	-15.1	15.1
42406	ENSG00000268614	CTD-2207O23.10	19	+	7535126	7535202	7534749	7534902	7535508	7535577	42406	0,1,0	3,8,9	5,4,3	11,7,12	149	73	6.898e-05	0.00689127	0.0,0.058,0.0	0.182,0.219,0.109	-0.151	-15.1	15.1
16261	ENSG00000130731	C16orf13	16	-	634888	635063	634718	634797	636093	636239	16261	246230225	15,17,18	249133162	36,21,27	248	73	9.89116e-05	0.00886801	0.828,0.799,0.786	0.671,0.651,0.638	0.151	15.1	15.1
75049	ENSG00000075711	DLG1	3	-	197297352	197297426	197297185	197297235	197297672	197297733	75049	4,0,7	11,3,5	0,1,0	5,4,2	147	73	0.000338204	0.0212879	0.153,0.0,0.41	0.0,0.11,0.0	0.151	15.1	15.1
11977	ENSG00000214265	RP11-701H24.9	15	+	24967028	24967152	24962113	24962209	24974310	24974456	11977	120,97,117	28,15,10	196151149	5,15,9	197	73	0.000945523	0.0435985	0.614,0.706,0.813	0.936,0.789,0.86	-0.151	-15.1	15.1
4036	ENSG00000242259	C22orf39	22	-	19408273	19408407	19407183	19407274	19408482	19408593	4036	45,47,30	35,48,35	41,45,55	20,24,25	207	73	0.00115052	0.0494333	0.312,0.257,0.232	0.42,0.398,0.437	-0.151	-15.1	15.1
53774	ENSG00000183527	PSMG1	21	-	39179923	39179986	39178448	39178647	39180284	39180436	53774	178150124	24,19,23	224215216	6,12,7	136	73	1.43153e-08	7.18918e-06	0.799,0.809,0.743	0.952,0.906,0.943	-0.15	-15	15
81873	ENSG00000136636	KCTD3	1	+	215577928	215578081	215577669	215577728	215578999	215579137	81873	144144113	8,10,10	97122109	2,0,1	226	73	3.28128e-07	0.000101976	0.853,0.823,0.785	0.94,1.0,0.972	-0.15	-15	15
1476	ENSG00000144357	UBR3	2	+	170013840	170013972	170008839	170008940	170015280	170015366	1476	4,4,7	11,10,8	0,0,2	17,13,26	205	73	2.20794e-06	0.000485776	0.115,0.125,0.238	0.0,0.0,0.027	0.15	15	15
87257	ENSG00000198814	GK	X	+	30668011	30668118	30665510	30665584	30677374	30677452	87257	36,44,39	7,0,5	27,44,38	0,0,2	180	73	0.000284086	0.0187329	0.676,1.0,0.76	1.0,1.0,0.885	-0.15	-15	15
73267	ENSG00000071462	WBSCR22	7	+	73683767	73683804	73683625	73683673	73686635	73686731	73267	113129115	22,17,24	133,98,98	8,3,4	110	73	3.75829e-07	0.000114239	0.773,0.834,0.761	0.917,0.956,0.942	-0.149	-14.9	14.9
66655	ENSG00000179409	GEMIN4	17	-	749813	749909	747166	748032	752132	752185	66655	2,3,4	26,38,25	11,11,15	32,16,23	169	73	3.35645e-06	0.000684164	0.032,0.033,0.065	0.129,0.229,0.22	-0.149	-14.9	14.9
29595	ENSG00000213047	DENND1B	1	-	197658299	197658369	197652234	197652315	197672036	197672156	29595	15,24,34	0,0,0	24,38,28	2,1,5	143	73	0.000176225	0.0133476	1.0,1.0,1.0	0.86,0.951,0.741	0.149	14.9	14.9
16944	ENSG00000067836	ROGDI	16	-	4801049	4801321	4800497	4800578	4801502	4801585	16944	49,46,48	1,2,4	80,59,45	0,0,1	345	73	0.000524467	0.0290781	0.912,0.83,0.717	1.0,1.0,0.905	-0.149	-14.9	14.9
79673	ENSG00000137497	NUMA1	11	-	72012198	72012442	72010785	72010854	72012894	72012926	79673	48,60,43	170154149	104,99,98	89,81,82	317	73	0	0	0.061,0.082,0.062	0.212,0.22,0.216	-0.148	-14.8	14.8
12637	ENSG00000156976	EIF4A2	3	+	186788309	186788420	186787802	186787882	186789124	186789291	12637	235238202	241220185	285255271	138145124	184	73	2.30418e-08	1.05754e-05	0.279,0.3,0.302	0.45,0.411,0.464	-0.148	-14.8	14.8
36454	ENSG00000168397	ATG4B	2	+	241653309	241653369	241651263	241651335	241653511	241653524	36454	6,4,12	84,73,72	16,8,23	30,41,34	133	73	6.04259e-07	0.000163478	0.038,0.029,0.084	0.226,0.097,0.271	-0.148	-14.8	14.8
12941	ENSG00000090006	LTBP4	19	+	40616888	40617020	40614314	40614446	40617099	40617225	12941	30,26,21	0,1,0	39,46,21	8,1,1	205	73	0.000153612	0.0120157	1.0,0.903,1.0	0.634,0.942,0.882	0.148	14.8	14.8
49013	ENSG00000093183	SEC22C	3	-	42553253	42553448	42547968	42548657	42555929	42555995	49013	53,46,45	53,49,40	67,58,52	29,24,31	268	73	0.000200019	0.0145478	0.214,0.204,0.235	0.386,0.397,0.314	-0.148	-14.8	14.8
38488	ENSG00000144283	PKP4	2	+	158676738	158676867	158673882	158674000	158678580	158678654	38488	52,51,38	27,37,24	33,38,28	49,42,36	202	73	0.000416136	0.0246705	0.41,0.332,0.364	0.196,0.246,0.219	0.148	14.8	14.8
19694	ENSG00000005810	MYCBP2	13	-	77126370	77126542	77125335	77125468	77139195	77139336	19694	106109114	14,8,8	143182156	6,8,0	245	73	0.000578967	0.0312255	0.693,0.802,0.809	0.877,0.871,1.0	-0.148	-14.8	14.8
5156	ENSG00000130779	CLIP1	12	-	122417345	122417463	122400131	122400243	122422520	122422612	5156	7,8,5	2,2,1	1,3,8	1,0,0	191	73	0.000731235	0.0364849	0.572,0.605,0.656	0.277,1.0,1.0	-0.148	-14.8	14.8
67359	ENSG00000137955	RABGGTB	1	+	75786699	75786797	75786227	75786274	75787496	75787604	67359	11,8,10	46,41,35	20,18,13	28,18,24	171	73	8.29403e-05	0.00772956	0.093,0.077,0.109	0.234,0.299,0.188	-0.147	-14.7	14.7
32991	ENSG00000106459	NRF1	7	+	129744172	129744229	129727240	129727365	129755017	129756015	32991	1,0,0	8,10,13	2,2,5	5,12,9	130	73	0.000215517	0.0153445	0.066,0.0,0.0	0.183,0.086,0.238	-0.147	-14.7	14.7
20164	ENSG00000110075	PPP6R3	11	+	68505144	68505271	68460737	68460827	68519500	68519651	20164	104,75,62	47,46,28	46,65,56	60,52,49	200	73	0.00034908	0.0216702	0.447,0.373,0.447	0.219,0.313,0.294	0.147	14.7	14.7
31187	ENSG00000147162	OGT	X	+	71544549	71544635	71537828	71538072	71547906	71548023	31187	38,24,27	3,2,2	39,33,33	0,0,0	159	73	0.000468394	0.0268277	0.853,0.846,0.861	1.0,1.0,1.0	-0.147	-14.7	14.7
37991	ENSG00000196233	LCOR	10	+	96833405	96833479	96832259	96832399	96907264	96907330	37991	16,17,17	3,0,4	22,13,26	2,0,0	147	73	0.00083152	0.0401866	0.726,1.0,0.679	0.845,1.0,1.0	-0.147	-14.7	14.7
16276	ENSG00000130731	C16orf13	16	-	634888	634956	634718	634797	636093	636302	16276	186167162	15,17,18	182,99,100	36,21,27	141	73	4.62121e-05	0.00517002	0.865,0.836,0.823	0.724,0.709,0.657	0.145	14.5	14.5
30648	ENSG00000088298	EDEM2	20	-	35134737	35134949	35126250	35126375	35142372	35142497	30648	60,64,51	5,1,2	70,76,69	0,0,0	285	73	0.000130879	0.0107853	0.755,0.943,0.867	1.0,1.0,1.0	-0.145	-14.5	14.5
88858	ENSG00000139323	POC1B	12	-	89459637	89459718	89425160	89425379	89466769	89466922	88858	58,45,38	0,3,0	37,44,29	2,2,8	154	73	0.000631321	0.0329963	1.0,0.877,1.0	0.898,0.912,0.632	0.145	14.5	14.5
2087	ENSG00000100226	GTPBP1	22	+	38735173	38735310	38734323	38734397	38736028	38736175	2087	25,40,21	0,0,1	35,25,30	1,3,3	210	73	0.00076363	0.0376673	1.0,1.0,0.88	0.924,0.743,0.777	0.145	14.5	14.5
28638	ENSG00000136068	FLNB	3	+	58131926	58132019	58130740	58130908	58132807	58132931	28638	15,35,21	177253182	88,92,80	156186144	166	73	0	0	0.036,0.057,0.048	0.199,0.179,0.196	-0.144	-14.4	14.4
10640	ENSG00000116750	UCHL5	1	-	193027874	193027955	193023843	193023946	193028084	193028148	10640	48,52,54	66,51,56	31,18,19	47,59,80	154	73	2.91164e-05	0.00377174	0.256,0.326,0.314	0.238,0.126,0.101	0.144	14.4	14.4
26416	ENSG00000178149	DALRD3	3	-	49016629	49016673	49016428	49016511	49016773	49016844	26416	39,24,20	4,1,6	39,30,22	0,2,0	117	73	0.000228143	0.0160032	0.859,0.937,0.675	1.0,0.903,1.0	-0.144	-14.4	14.4
56411	ENSG00000184277	TM2D3	15	-	101642409	101642644	101632976	101633728	101645086	101646422	56411	113,95,87	4,3,10	123,103,79	3,0,1	308	73	0.000618085	0.03255	0.87,0.882,0.673	0.907,1.0,0.949	-0.144	-14.4	14.4
33657	ENSG00000056972	TRAF3IP2	6	-	111601195	111601306	111591257	111592094	111605775	111606278	33657	2,1,1	15,25,16	4,11,4	23,10,9	184	73	7.65929e-05	0.00733176	0.05,0.016,0.024	0.065,0.304,0.15	-0.143	-14.3	14.3
5536	ENSG00000048544	MRPS10	6	-	42214119	42214189	42211780	42211917	42214279	42214344	5536	131,97,116	27,16,18	123,98,99	6,12,3	143	73	0.000179009	0.0134848	0.712,0.756,0.767	0.913,0.807,0.944	-0.143	-14.3	14.3
72698	ENSG00000152952	PLOD2	3	-	146077861	146077924	146076781	146076895	146079115	146079257	72698	42,45,32	50,49,39	127134143	75,99,83	136	73	0.000282309	0.0186512	0.311,0.33,0.306	0.476,0.421,0.48	-0.143	-14.3	14.3
57656	ENSG00000167792	NDUFV1	11	+	67607365	67607496	67606932	67607076	67608399	67608478	57656	10,17,14	0,2,0	15,11,18	3,0,3	204	73	0.000798931	0.0390031	1.0,0.753,1.0	0.641,1.0,0.682	0.143	14.3	14.3
11618	ENSG00000173848	NET1	10	+	5424504	5424638	5412550	5412820	5426654	5426721	11618	4,2,6	4,6,12	0,1,4	19,19,19	207	73	0.000835284	0.0403124	0.261,0.105,0.15	0.0,0.018,0.069	0.143	14.3	14.3
35309	ENSG00000009413	REV3L	6	-	111330185	111330312	111329531	111329738	111331675	111331784	35309	7,7,5	17,9,12	0,1,1	15,11,14	200	73	3.49826e-06	0.000706831	0.131,0.221,0.132	0.0,0.032,0.025	0.142	14.2	14.2
33224	ENSG00000118900	UBN1	16	+	4877384	4877488	4876870	4877111	4880082	4880294	33224	33,39,33	3,4,2	39,40,27	0,0,1	177	73	0.000117965	0.0100817	0.819,0.801,0.872	1.0,1.0,0.918	-0.142	-14.2	14.2
35044	ENSG00000163075	CFAP221	2	+	119556036	119556239	119549084	119549185	119559688	119559775	35044	5,1,5	8,2,4	1,0,0	3,4,4	276	73	0.000180714	0.0135388	0.142,0.117,0.248	0.081,0.0,0.0	0.142	14.2	14.2
42719	ENSG00000143850	PLEKHA6	1	-	204223461	204223585	204221220	204222779	204228082	204228228	42719	51,49,46	2,1,0	76,49,55	6,3,7	197	73	0.000340204	0.0213564	0.904,0.948,1.0	0.824,0.858,0.744	0.142	14.2	14.2
36598	ENSG00000120008	WDR11	10	+	120867121	120867169	120866574	120866764	120871169	120871346	36598	14,18,24	0,0,0	21,39,29	4,1,3	121	73	0.000366027	0.0224488	1.0,1.0,1.0	0.76,0.959,0.854	0.142	14.2	14.2
40574	ENSG00000077044	DGKD	2	+	233468422	233468553	233467085	233467203	233469370	233472096	40574	61,48,36	0,0,1	36,29,30	2,4,1	204	73	0.000674818	0.0345659	1.0,1.0,0.928	0.866,0.722,0.915	0.142	14.2	14.2
80159	ENSG00000198561	CTNND1	11	+	57791493	57791701	57761796	57762046	57794009	57794081	80159	68,84,56	43,51,40	43,72,42	85,69,91	281	73	1.03514e-06	0.00025713	0.291,0.3,0.267	0.116,0.213,0.107	0.141	14.1	14.1
76204	ENSG00000123159	GIPC1	19	-	14482688	14482787	14480592	14480778	14491655	14491743	76204	164193145	36,49,24	258206134	16,24,17	172	73	5.81697e-05	0.0061548	0.659,0.626,0.719	0.873,0.785,0.77	-0.141	-14.1	14.1
40240	ENSG00000172766	NAA16	13	+	41336649	41336756	41331273	41331369	41355143	41355216	40240	52,42,52	0,1,0	26,44,28	1,4,3	180	73	0.000220223	0.0155421	1.0,0.945,1.0	0.913,0.817,0.791	0.141	14.1	14.1
47800	ENSG00000178209	PLEC	8	-	143922503	143925884	143916176	143922395	143926783	143926882	47800	112415691310	7,8,5	166712051044	3,2,0	3454	73	0.000379311	0.0230594	0.772,0.806,0.847	0.922,0.927,1.0	-0.141	-14.1	14.1
89884	ENSG00000109107	ALDOC	17	-	28575964	28576020	28575416	28575544	28576800	28576948	89884	144177125	283237193	215128150	173139102	129	73	2.51364e-06	0.000536017	0.224,0.297,0.268	0.413,0.343,0.454	-0.14	-14	14
16206	ENSG00000185515	BRCC3	X	+	155072326	155072343	155071419	155071650	155073376	155073431	16206	22,13,14	3,4,0	23,23,28	0,0,0	90	73	0.00113601	0.0490226	0.856,0.725,1.0	1.0,1.0,1.0	-0.14	-14	14
61019	ENSG00000231925	TAPBP	6	-	33313216	33313477	33304988	33305387	33313693	33313864	61019	130166102	10,3,2	241134113	0,0,0	334	73	3.85794e-07	0.000116248	0.74,0.924,0.918	1.0,1.0,1.0	-0.139	-13.9	13.9
86546	ENSG00000203875	SNHG5	6	-	85677794	85677875	85677423	85677492	85678135	85678736	86546	85,65,66	9,6,6	74,64,58	2,0,1	154	73	8.09163e-06	0.00139498	0.817,0.837,0.839	0.946,1.0,0.965	-0.139	-13.9	13.9
76362	ENSG00000149182	ARFGAP2	11	-	47175014	47175118	47173732	47173840	47175181	47175313	76362	48,38,41	6,1,5	61,42,45	0,2,0	177	73	6.92684e-05	0.0069073	0.767,0.94,0.772	1.0,0.896,1.0	-0.139	-13.9	13.9
5274	ENSG00000219435	TEX40	11	+	64303481	64303561	64300445	64300987	64303772	64303839	5274	43,30,23	4,2,3	38,23,25	0,1,0	153	73	0.000184172	0.0136709	0.837,0.877,0.785	1.0,0.916,1.0	-0.139	-13.9	13.9
64579	ENSG00000166024	R3HCC1L	10	+	98186466	98186563	98163292	98163397	98208100	98209899	64579	4,6,5	10,8,12	2,0,0	6,4,8	170	73	0.000321236	0.0204657	0.147,0.244,0.152	0.125,0.0,0.0	0.139	13.9	13.9
57562	ENSG00000103591	AAGAB	15	-	67203547	67203614	67201706	67202898	67204043	67204148	57562	121127116	11,17,11	90120114	0,0,6	140	73	3.45441e-07	0.000106402	0.852,0.796,0.846	1.0,1.0,0.908	-0.138	-13.8	13.8
80157	ENSG00000198561	CTNND1	11	+	57791491	57791701	57761800	57762046	57794009	57794081	80157	69,84,57	43,51,40	44,73,46	85,69,91	283	73	1.71603e-06	0.000389927	0.293,0.298,0.269	0.118,0.214,0.115	0.138	13.8	13.8
87189	ENSG00000105699	LSR	19	+	35262545	35262692	35258944	35259064	35266358	35266532	87189	158139115	3,1,6	225164119	20,16,9	220	73	2.74194e-05	0.00360716	0.946,0.979,0.864	0.789,0.773,0.814	0.138	13.8	13.8
86771	ENSG00000070081	NUCB2	11	+	17277196	17277297	17276733	17276848	17295323	17295467	86771	0,1,0	6,3,3	4,6,4	9,11,7	174	73	0.000108517	0.00951979	0.0,0.123,0.0	0.157,0.186,0.193	-0.138	-13.8	13.8
905	ENSG00000110844	PRPF40B	12	+	49633013	49633124	49632854	49632880	49633426	49633547	905	34,36,34	0,0,0	50,33,32	2,3,2	184	73	0.000761868	0.0376072	1.0,1.0,1.0	0.908,0.814,0.864	0.138	13.8	13.8
78688	ENSG00000222011	FAM185A	7	+	102757853	102757944	102751691	102751801	102761272	102761411	78688	43,26,27	2,0,0	34,21,21	4,0,4	164	73	0.00110984	0.0484666	0.905,1.0,1.0	0.791,1.0,0.7	0.138	13.8	13.8
75756	ENSG00000160194	NDUFV3	21	+	42903181	42904276	42896926	42897047	42908863	42909105	75756	115512601050	247154185	145113851282	152116104	1168	73	5.94005e-07	0.000162074	0.226,0.338,0.262	0.374,0.427,0.435	-0.137	-13.7	13.7
46397	ENSG00000188026	RILPL1	12	-	123520094	123520230	123499417	123499536	123523494	123523645	46397	1,4,8	36,22,20	9,14,11	23,11,18	209	73	0.000212662	0.0151941	0.01,0.06,0.123	0.12,0.308,0.176	-0.137	-13.7	13.7
21249	ENSG00000011114	BTBD7	14	-	93263784	93263993	93261601	93261677	93293857	93294617	21249	37,39,48	4,1,2	30,65,47	1,0,0	282	73	0.000707887	0.0356796	0.705,0.91,0.861	0.886,1.0,1.0	-0.137	-13.7	13.7
4038	ENSG00000068120	COASY	17	+	42562355	42562487	42562150	42562219	42562611	42563322	4038	96,105,96	33,39,28	134,91,89	77,44,64	205	73	0.00111318	0.0485206	0.509,0.489,0.55	0.383,0.424,0.331	0.137	13.7	13.7
19989	ENSG00000166272	WBP1L	10	+	102763683	102763774	102743969	102744143	102797992	102798095	19989	4,4,3	8,11,14	0,0,0	17,22,15	164	73	1.74883e-05	0.00256238	0.182,0.139,0.087	0.0,0.0,0.0	0.136	13.6	13.6
44034	ENSG00000197965	MPZL1	1	+	167776069	167776166	167773235	167773368	167787819	167791919	44034	214234192	47,53,51	203275189	24,28,27	170	73	3.44603e-05	0.00420452	0.662,0.655,0.618	0.784,0.808,0.75	-0.136	-13.6	13.6
70512	ENSG00000109390	NDUFC1	4	-	139297384	139297443	139295731	139295960	139300601	139301210	70512	0,0,1	5,10,10	1,5,5	6,13,11	132	73	6.29919e-05	0.00649641	0.0,0.0,0.052	0.084,0.175,0.201	-0.136	-13.6	13.6
744	ENSG00000214087	ARL16	17	-	81682474	81682675	81682033	81682149	81683012	81683126	744	61,46,45	63,67,42	76,67,50	52,29,27	274	73	0.000156076	0.0121326	0.205,0.155,0.222	0.28,0.381,0.33	-0.136	-13.6	13.6
81870	ENSG00000136636	KCTD3	1	+	215578004	215578081	215577669	215577728	215578999	215579137	81870	100,118,88	8,10,10	76,97,97	2,0,1	150	73	1.69097e-07	5.91875e-05	0.859,0.852,0.811	0.949,1.0,0.979	-0.135	-13.5	13.5
19675	ENSG00000005810	MYCBP2	13	-	77126317	77126485	77125335	77125468	77139195	77139336	19675	102140135	14,8,8	158196177	6,8,0	241	73	0.00100942	0.0455151	0.688,0.841,0.836	0.889,0.881,1.0	-0.135	-13.5	13.5
15037	ENSG00000167751	KLK2	19	+	50874720	50874966	50873432	50873519	50876471	50876676	15037	426441351	229226226	913530581	232187195	319	73	4.64739e-08	1.97597e-05	0.299,0.309,0.262	0.474,0.393,0.405	-0.134	-13.4	13.4
12625	ENSG00000156976	EIF4A2	3	+	186788309	186788412	186787802	186787882	186789124	186789477	12625	165162144	241220185	198181188	138145124	176	73	7.77168e-08	3.06027e-05	0.221,0.234,0.244	0.373,0.341,0.386	-0.134	-13.4	13.4
78590	ENSG00000154144	TBRG1	11	+	124626472	124626609	124625670	124625903	124626903	124627050	78590	203205194	158170154	347345319	138169147	210	73	6.06226e-07	0.000163478	0.309,0.295,0.305	0.466,0.415,0.43	-0.134	-13.4	13.4
33442	ENSG00000205133	TRIQK	8	-	92954405	92954564	92916928	92917010	92966006	92966145	33442	121,90,73	4,3,8	131122127	2,0,0	232	73	5.35743e-06	0.000982251	0.905,0.904,0.742	0.954,1.0,1.0	-0.134	-13.4	13.4
29017	ENSG00000138078	PREPL	2	-	44359496	44359596	44346267	44346390	44361523	44361805	29017	34,35,30	1,0,0	42,45,47	4,1,6	173	73	6.65125e-05	0.00675365	0.935,1.0,1.0	0.816,0.95,0.768	0.134	13.4	13.4
38853	ENSG00000137177	KIF13A	6	-	17794248	17794395	17787775	17787875	17794571	17794704	38853	82,82,61	6,3,6	45,65,41	1,1,0	220	73	9.08928e-05	0.00832131	0.819,0.901,0.771	0.937,0.956,1.0	-0.134	-13.4	13.4
49151	ENSG00000176261	ZBTB8OS	1	-	32633644	32633727	32621829	32621948	32650432	32650560	49151	33,42,32	2,0,6	41,58,36	0,0,0	156	73	0.000326166	0.0206317	0.885,1.0,0.714	1.0,1.0,1.0	-0.134	-13.4	13.4
39482	ENSG00000188895	MSL1	17	+	40131536	40131584	40129244	40129627	40132033	40132042	39482	43,38,57	3,13,4	60,41,47	1,3,1	121	73	0.00116932	0.0499623	0.896,0.638,0.896	0.973,0.892,0.966	-0.134	-13.4	13.4
43100	ENSG00000119509	INVS	9	+	100251967	100252073	100246649	100246787	100252282	100252438	43100	3,3,5	15,5,14	0,0,0	14,16,13	179	73	4.52136e-05	0.00510919	0.075,0.197,0.127	0.0,0.0,0.0	0.133	13.3	13.3
70207	ENSG00000204842	ATXN2	12	-	111516153	111516363	111513356	111513539	111518248	111518427	70207	156203168	5,3,5	157128110	10,6,13	283	73	0.00109603	0.0480011	0.889,0.946,0.897	0.802,0.846,0.686	0.133	13.3	13.3
36278	ENSG00000164144	ARFIP1	4	+	152870752	152870942	152863605	152863714	152872451	152872564	36278	16,17,11	54,68,62	50,57,62	54,87,59	263	73	2.4091e-10	2.0361e-07	0.076,0.065,0.047	0.204,0.154,0.226	-0.132	-13.2	13.2
59249	ENSG00000106603	COA1	7	-	43650492	43650708	43648599	43648652	43729428	43729541	59249	43,49,43	70,59,63	74,63,61	38,51,39	289	73	1.27442e-05	0.00197589	0.134,0.173,0.147	0.33,0.238,0.283	-0.132	-13.2	13.2
88975	ENSG00000082458	DLG3	X	+	70455983	70456102	70455095	70455263	70479149	70479264	88975	9,15,8	48,44,41	21,10,21	24,25,22	192	73	0.000129217	0.0106865	0.067,0.115,0.069	0.25,0.132,0.266	-0.132	-13.2	13.2
53563	ENSG00000170293	CMTM8	3	+	32340236	32340406	32238678	32239119	32357372	32357546	53563	2,2,2	16,21,21	5,10,8	25,12,8	243	73	0.000146564	0.0116619	0.036,0.028,0.028	0.057,0.2,0.231	-0.132	-13.2	13.2
55323	ENSG00000049246	PER3	1	+	7787197	7787246	7786720	7786836	7788044	7788338	55323	0,0,1	7,9,7	3,2,5	9,14,10	122	73	0.000232555	0.0162137	0.0,0.0,0.079	0.166,0.079,0.23	-0.132	-13.2	13.2
11946	ENSG00000109452	INPP4B	4	-	142160357	142160561	142145839	142145996	142173631	142173809	11946	56,65,61	0,1,1	53,35,47	2,1,5	277	73	0.000954498	0.0438955	1.0,0.945,0.941	0.875,0.902,0.712	0.132	13.2	13.2
62365	ENSG00000158985	CDC42SE2	5	+	131354650	131354769	131264061	131264166	131359208	131359382	62365	1,0,0	2,2,3	2,4,3	3,10,4	192	73	0.00114686	0.0493679	0.16,0.0,0.0	0.202,0.132,0.222	-0.132	-13.2	13.2
21331	ENSG00000149483	TMEM138	11	+	61364475	61364518	61362668	61364315	61366044	61368556	21331	43,46,32	6,7,3	36,42,45	1,2,0	116	73	0.000114378	0.00988854	0.819,0.805,0.87	0.958,0.93,1.0	-0.131	-13.1	13.1
3487	ENSG00000124635	HIST1H2BJ	6	-	27127263	27127401	27125896	27126462	27132366	27132750	3487	78,71,61	94,91,75	94,64,86	65,50,43	211	73	0.000116632	0.0100219	0.223,0.213,0.22	0.333,0.307,0.409	-0.131	-13.1	13.1
57236	ENSG00000204179	PTPN20	10	+	46947840	46947955	46946562	46946675	46964985	46965137	57236	1,0,0	1,2,6	4,0,5	4,2,3	188	73	0.000234366	0.0162913	0.28,0.0,0.0	0.28,0.0,0.393	-0.131	-13.1	13.1
49487	ENSG00000215386	MIR99AHG	21	+	16537378	16537439	16487489	16487538	16606993	16607136	49487	97,96,91	57,42,53	78,98,69	67,81,73	134	73	0.000979513	0.0446606	0.481,0.555,0.483	0.388,0.397,0.34	0.131	13.1	13.1
11081	ENSG00000143612	C1orf43	1	-	154213892	154213961	154212457	154212624	154214456	154214574	11081	627534478	116108104	688568528	61,59,44	142	73	1.09342e-09	8.23678e-07	0.735,0.718,0.703	0.853,0.832,0.861	-0.13	-13	13
2455	ENSG00000188848	BEND4	4	-	42145566	42145686	42143427	42143994	42151656	42152376	2455	0,0,0	3,8,9	6,2,1	10,4,8	193	73	0.000239551	0.0164701	0.0,0.0,0.0	0.185,0.159,0.045	-0.13	-13	13
59333	ENSG00000089022	MAPKAPK5	12	+	111868752	111868861	111867571	111867669	111870270	111870360	59333	122,121,96	13,10,12	100,108,91	4,4,2	182	73	0.000358604	0.0221306	0.79,0.829,0.762	0.909,0.915,0.948	-0.13	-13	13
48429	ENSG00000106772	PRUNE2	9	-	76641971	76641980	76638185	76638288	76644738	76644909	48429	107132121	98,75,63	319359315	123,153,94	82	73	0.000526056	0.0291196	0.493,0.61,0.631	0.698,0.676,0.749	-0.13	-13	13
745	ENSG00000214087	ARL16	17	-	81682442	81682675	81682033	81682149	81683012	81683118	745	68,52,52	63,67,42	80,71,58	52,29,27	306	73	0.00032129	0.0204657	0.205,0.156,0.228	0.268,0.369,0.339	-0.129	-12.9	12.9
69485	ENSG00000162585	FAAP20	1	-	2193997	2194133	2193638	2193910	2198006	2198142	69485	143154122	2,3,6	153,83,86	13,8,7	209	73	0.000332014	0.0209371	0.961,0.947,0.877	0.804,0.784,0.811	0.129	12.9	12.9
10220	ENSG00000099910	KLHL22	22	-	20456219	20456467	20446442	20446676	20457807	20458000	10220	9,13,11	9,14,7	5,6,0	21,6,10	321	73	0.00112587	0.0487669	0.185,0.174,0.263	0.051,0.185,0.0	0.129	12.9	12.9
39340	ENSG00000136108	CKAP2	13	+	52460895	52460974	52456522	52456607	52461057	52461926	39340	173163173	9,6,5	98147126	13,17,15	152	73	2.82112e-05	0.00369593	0.902,0.929,0.943	0.784,0.806,0.801	0.128	12.8	12.8
70690	ENSG00000106070	GRB10	7	-	50732271	50732368	50674435	50674658	50755886	50756056	70690	41,56,45	6,3,1	72,74,65	0,1,0	170	73	4.22943e-05	0.00485292	0.746,0.889,0.951	1.0,0.969,1.0	-0.128	-12.8	12.8
48247	ENSG00000169689	STRA13	17	-	82019640	82019694	82019307	82019381	82019857	82019906	48247	387322324	78,107,83	414226236	162115108	127	73	5.72023e-05	0.00607097	0.74,0.634,0.692	0.595,0.53,0.557	0.128	12.8	12.8
9398	ENSG00000083290	ULK2	17	-	19809607	19809705	19804692	19804830	19810377	19810438	9398	4,3,1	7,7,6	0,1,0	5,12,6	171	73	0.000956367	0.0439523	0.196,0.155,0.066	0.0,0.034,0.0	0.128	12.8	12.8
65322	ENSG00000177565	TBL1XR1	3	-	177160870	177160988	177064919	177065022	177197120	177197225	65322	1,1,2	37,42,30	13,12,8	28,23,25	191	73	1.12316e-09	8.3698e-07	0.01,0.009,0.025	0.151,0.166,0.109	-0.127	-12.7	12.7
19324	ENSG00000135525	MAP7	6	-	136383670	136383781	136377754	136377868	136388392	136388510	19324	152196173	4,3,2	167147170	13,16,10	184	73	1.34108e-06	0.000314628	0.938,0.963,0.972	0.836,0.785,0.871	0.127	12.7	12.7
76213	ENSG00000123159	GIPC1	19	-	14482688	14483006	14480592	14480778	14491655	14491743	76213	469558492	36,49,24	915559467	16,24,17	391	73	1.41904e-05	0.00215669	0.709,0.68,0.793	0.914,0.813,0.837	-0.127	-12.7	12.7
89520	ENSG00000172366	FAM195A	16	+	646483	646608	642119	642249	647416	647884	89520	153106111	83,80,73	138,90,57	154,94,83	198	73	2.14267e-05	0.00299992	0.405,0.328,0.359	0.248,0.261,0.202	0.127	12.7	12.7
76895	ENSG00000005189	AC004381.6	16	+	20841641	20841748	20840330	20840468	20843933	20844026	76895	0,0,0	15,22,19	2,6,2	5,14,8	180	73	3.43945e-05	0.00420452	0.0,0.0,0.0	0.14,0.148,0.092	-0.127	-12.7	12.7
89506	ENSG00000172366	FAM195A	16	+	646471	646608	642119	642249	647416	647544	89506	193120144	83,80,73	177,106,79	154,94,83	210	73	0.000113366	0.0098455	0.447,0.343,0.407	0.285,0.282,0.249	0.127	12.7	12.7
26342	ENSG00000136238	RAC1	7	+	6398661	6398718	6391923	6392041	6400125	6400188	26342	38,31,24	244234199	97,117,96	281218223	130	73	6.88338e-15	1.53886e-11	0.08,0.069,0.063	0.162,0.232,0.195	-0.126	-12.6	12.6
14132	ENSG00000137145	DENND4C	9	+	19371755	19371820	19369836	19369987	19372036	19372594	14132	67,71,74	1,0,1	54,56,69	3,4,10	138	73	2.278e-06	0.000494905	0.973,1.0,0.975	0.905,0.881,0.785	0.126	12.6	12.6
44193	ENSG00000116560	SFPQ	1	-	35177318	35177399	35176377	35176474	35177988	35178036	44193	81,53,59	7,5,4	60,75,48	2,0,0	154	73	1.18788e-05	0.00187956	0.846,0.834,0.875	0.934,1.0,1.0	-0.126	-12.6	12.6
87806	ENSG00000143363	PRUNE	1	+	151024610	151024795	151017811	151017904	151025514	151025673	87806	56,57,51	6,0,3	65,73,47	0,0,1	258	73	0.000122332	0.010314	0.725,1.0,0.828	1.0,1.0,0.93	-0.126	-12.6	12.6
15310	ENSG00000125844	RRBP1	20	-	17679998	17680075	17658595	17660528	17682027	17682233	15310	18,22,20	53,66,48	54,56,37	79,54,56	150	73	0.000127238	0.0105733	0.142,0.14,0.169	0.25,0.335,0.243	-0.126	-12.6	12.6
59612	ENSG00000169118	CSNK1G1	15	-	64259200	64259241	64251511	64251581	64300318	64300723	59612	20,18,20	2,0,6	19,22,22	1,0,0	114	73	0.000458019	0.0263642	0.865,1.0,0.681	0.924,1.0,1.0	-0.126	-12.6	12.6
55024	ENSG00000137103	TMEM8B	9	+	35835010	35835218	35829517	35829955	35841133	35841261	55024	42,42,39	2,2,6	31,29,16	1,0,1	281	73	0.00102091	0.0458583	0.845,0.845,0.628	0.89,1.0,0.806	-0.126	-12.6	12.6
48374	ENSG00000185238	PRMT3	11	+	20392210	20392260	20389743	20389826	20392896	20392999	48374	34,25,18	1,4,3	45,56,30	0,0,2	123	73	0.00103219	0.0461516	0.953,0.788,0.781	1.0,1.0,0.899	-0.126	-12.6	12.6
85866	ENSG00000088727	KIF9	3	-	47280951	47281195	47277281	47277379	47282494	47282847	85866	3,8,14	32,20,17	21,20,14	19,12,17	317	73	0.000292897	0.0191861	0.021,0.084,0.159	0.203,0.277,0.159	-0.125	-12.5	12.5
1210	ENSG00000196693	ZNF33B	10	-	42614281	42614358	42594594	42594696	42631928	42632024	1210	8,8,9	0,1,0	20,24,25	3,2,3	150	73	0.000860563	0.0411881	1.0,0.796,1.0	0.764,0.854,0.802	0.125	12.5	12.5
70971	ENSG00000126777	KTN1	14	+	55673171	55673255	55672928	55673012	55675834	55675918	70971	77,56,75	220219184	169201206	232261274	157	73	8.61768e-11	8.295e-08	0.14,0.106,0.159	0.253,0.264,0.259	-0.124	-12.4	12.4
46550	ENSG00000269609	RPARP-AS1	10	+	102451398	102451632	102450196	102450330	102455336	102456293	46550	39,33,26	21,37,33	23,20,20	63,53,41	307	73	5.14783e-05	0.00560071	0.306,0.175,0.158	0.08,0.082,0.104	0.124	12.4	12.4
741	ENSG00000214087	ARL16	17	-	81682490	81682675	81682033	81682149	81683012	81683126	741	73,48,44	63,67,42	78,64,48	52,29,27	258	73	0.000876365	0.0417813	0.247,0.169,0.229	0.298,0.384,0.335	-0.124	-12.4	12.4
25444	ENSG00000112414	ADGRG6	6	+	142440884	142440953	142438211	142438364	142443336	142446248	25444	191181208	16,15,20	276277285	3,4,3	142	73	1.38076e-11	1.67881e-08	0.86,0.861,0.842	0.979,0.973,0.98	-0.123	-12.3	12.3
58636	ENSG00000100227	POLDIP3	22	-	42601969	42602056	42599697	42599793	42602769	42603160	58636	166161119	18,24,14	147148122	7,6,6	160	73	8.31144e-05	0.00773176	0.808,0.754,0.795	0.905,0.918,0.903	-0.123	-12.3	12.3
65296	ENSG00000177565	TBL1XR1	3	-	177098465	177098541	177064919	177065022	177197120	177197396	65296	119168119	37,42,30	178187150	28,23,25	149	73	0.000864834	0.041364	0.612,0.662,0.66	0.757,0.799,0.746	-0.123	-12.3	12.3
88484	ENSG00000066322	ELOVL1	1	-	43365185	43365376	43364927	43365008	43365563	43365623	88484	837801672	80,61,54	813743563	29,29,16	264	73	1.26932e-08	6.46831e-06	0.743,0.784,0.775	0.886,0.876,0.907	-0.122	-12.2	12.2
16113	ENSG00000165806	CASP7	10	+	113691963	113692070	113679939	113679978	113697493	113697603	16113	0,0,0	12,8,9	7,6,8	27,24,15	180	73	4.00518e-06	0.000779705	0.0,0.0,0.0	0.095,0.092,0.178	-0.122	-12.2	12.2
81523	ENSG00000213563	C8orf82	8	-	144528301	144528492	144528023	144528072	144528760	144529132	81523	210242222	75,84,53	154,116,97	93,55,46	264	73	0.000877217	0.0417833	0.436,0.443,0.537	0.314,0.368,0.368	0.122	12.2	12.2
63574	ENSG00000100711	ZFYVE21	14	+	103729792	103729846	103729090	103729182	103732619	103732762	63574	26,33,31	70,44,40	11,14,11	72,34,37	127	73	0.000892505	0.042049	0.176,0.301,0.308	0.081,0.191,0.146	0.122	12.2	12.2
49102	ENSG00000140265	ZSCAN29	15	-	43368922	43369127	43361072	43361941	43369595	43369910	49102	34,49,56	1,2,4	41,55,41	0,0,1	278	73	0.000911748	0.0425307	0.899,0.865,0.786	1.0,1.0,0.915	-0.122	-12.2	12.2
85119	ENSG00000099290	FAM21A	10	+	50092173	50092233	50091430	50091518	50093267	50093386	85119	45,58,49	8,2,4	19,24,24	0,0,1	133	73	9.86978e-05	0.0088603	0.755,0.941,0.871	1.0,1.0,0.929	-0.121	-12.1	12.1
1409	ENSG00000058272	PPP1R12A	12	-	79806165	79806250	79805591	79805768	79807225	79807330	1409	96119102	4,3,2	79,95,87	7,13,7	158	73	0.000195212	0.0142991	0.917,0.948,0.959	0.839,0.771,0.852	0.121	12.1	12.1
33987	ENSG00000213923	CSNK1E	22	-	38295386	38295464	38294341	38294534	38298785	38298934	33987	8,2,6	80,84,91	19,23,14	77,46,40	151	73	1.05195e-09	8.0115e-07	0.046,0.011,0.031	0.107,0.195,0.145	-0.12	-12	12
75454	ENSG00000140455	USP3	15	+	63533802	63533918	63532646	63532707	63537024	63537156	75454	38,39,22	56,60,50	12,5,11	55,74,42	189	73	3.5828e-08	1.58155e-05	0.208,0.201,0.145	0.078,0.025,0.092	0.12	12	12
52445	ENSG00000122678	POLM	7	-	44075483	44075571	44074130	44074530	44076508	44076629	52445	3,6,3	23,13,9	0,0,0	17,10,10	161	73	3.80529e-05	0.00447977	0.056,0.173,0.131	0.0,0.0,0.0	0.12	12	12
77314	ENSG00000196236	XPNPEP3	22	+	40909121	40909235	40886312	40886515	40914238	40914324	77314	51,50,37	5,2,1	28,30,20	0,0,0	187	73	0.000421212	0.0248652	0.799,0.907,0.935	1.0,1.0,1.0	-0.12	-12	12
52022	ENSG00000112855	HARS2	5	+	140696102	140696201	140695737	140695845	140696520	140696614	52022	243219236	15,17,11	202213206	2,0,0	172	73	1.03643e-11	1.30597e-08	0.873,0.845,0.901	0.977,1.0,1.0	-0.119	-11.9	11.9
29627	ENSG00000136682	CBWD2	2	+	113471032	113471089	113465128	113465173	113482176	113482228	29627	143,88,85	24,12,10	93111133	9,2,5	130	73	0.000101453	0.00902577	0.77,0.805,0.827	0.853,0.969,0.937	-0.119	-11.9	11.9
88852	ENSG00000139323	POC1B	12	-	89425160	89425379	89419717	89421257	89459637	89459718	88852	142120102	5,5,6	98138126	1,1,1	292	73	0.000111194	0.00970556	0.877,0.857,0.81	0.961,0.972,0.969	-0.119	-11.9	11.9
5189	ENSG00000269897	COMMD3-BMI1	10	+	22318271	22318439	22317937	22318168	22318652	22318713	5189	71,32,28	5,3,0	48,46,25	0,1,0	241	73	0.000375919	0.0228934	0.811,0.764,1.0	1.0,0.933,1.0	-0.119	-11.9	11.9
39463	ENSG00000164039	BDH2	4	-	103085698	103085740	103085348	103085462	103086479	103086540	39463	2,0,0	21,3,14	6,2,2	18,19,6	115	73	0.00105252	0.0467589	0.057,0.0,0.0	0.175,0.063,0.175	-0.119	-11.9	11.9
19153	ENSG00000213614	HEXA	15	-	72353690	72353737	72353067	72353178	72355558	72355624	19153	163106120	16,13,14	114123103	2,1,5	120	73	1.21863e-06	0.0002948	0.861,0.832,0.839	0.972,0.987,0.926	-0.118	-11.8	11.8
16111	ENSG00000165806	CASP7	10	+	113691996	113692070	113679668	113679978	113697493	113697603	16111	0,0,0	12,8,9	4,4,8	27,24,15	147	73	2.49539e-05	0.00335155	0.0,0.0,0.0	0.069,0.076,0.209	-0.118	-11.8	11.8
85174	ENSG00000109046	WSB1	17	+	27308603	27308695	27306781	27306882	27309099	27309272	85174	10,8,5	48,43,36	13,15,25	31,37,31	165	73	0.000154006	0.012023	0.084,0.076,0.058	0.156,0.152,0.263	-0.118	-11.8	11.8
48254	ENSG00000169689	STRA13	17	-	82019653	82019694	82019307	82019381	82019857	82019906	48254	92,79,73	78,107,83	100,65,44	162115108	114	73	0.000869512	0.0415591	0.43,0.321,0.36	0.283,0.266,0.207	0.118	11.8	11.8
42567	ENSG00000152359	POC5	5	-	75712853	75712951	75707736	75707875	75717305	75717425	42567	45,29,40	2,2,5	47,39,33	1,1,0	171	73	0.00106404	0.0471497	0.906,0.861,0.774	0.953,0.943,1.0	-0.118	-11.8	11.8
10222	ENSG00000099910	KLHL22	22	-	20456219	20456278	20446442	20446676	20457807	20458000	10222	5,2,1	9,14,7	1,0,0	21,6,10	132	73	0.00111163	0.0484835	0.235,0.073,0.073	0.026,0.0,0.0	0.118	11.8	11.8
38720	ENSG00000133961	NUMB	14	-	73316389	73316422	73297210	73297285	73323129	73323204	38720	1,4,0	45,66,35	18,6,18	55,65,64	106	73	2.15747e-07	7.29371e-05	0.015,0.04,0.0	0.184,0.06,0.162	-0.117	-11.7	11.7
23039	ENSG00000214046	SMIM7	19	-	16654036	16654125	16647095	16647261	16659394	16659473	23039	276261240	65,47,41	317260272	35,26,26	162	73	5.38422e-05	0.00579422	0.657,0.714,0.725	0.803,0.818,0.825	-0.117	-11.7	11.7
56878	ENSG00000157224	CLDN12	7	+	90412006	90412061	90405518	90405612	90412643	90413238	56878	1,1,0	9,15,9	5,6,6	26,21,13	128	73	0.00016818	0.0128224	0.06,0.037,0.0	0.099,0.14,0.208	-0.117	-11.7	11.7
44282	ENSG00000125826	RBCK1	20	+	410411	410522	409829	410025	417525	417619	44282	184159125	2,1,11	138135136	16,9,14	184	73	0.000259571	0.0174548	0.973,0.984,0.818	0.774,0.856,0.794	0.117	11.7	11.7
55619	ENSG00000156958	GALK2	15	+	49281986	49282089	49239220	49239367	49283565	49283718	55619	118136121	17,12,7	144128109	6,4,2	176	73	0.000424246	0.0249804	0.742,0.825,0.878	0.909,0.93,0.958	-0.117	-11.7	11.7
90132	ENSG00000213551	DNAJC9	10	-	73246438	73246586	73245921	73246176	73246687	73246828	90132	48,43,39	57,67,50	26,25,19	77,92,86	221	73	1.56375e-07	5.52929e-05	0.218,0.175,0.205	0.1,0.082,0.068	0.116	11.6	11.6
10627	ENSG00000151500	THYN1	11	-	134248808	134248959	134248278	134248484	134249166	134249262	10627	227287261	15,13,22	247190221	5,5,1	224	73	2.94029e-06	0.000617497	0.831,0.878,0.795	0.942,0.925,0.986	-0.116	-11.6	11.6
1417	ENSG00000058272	PPP1R12A	12	-	79806165	79806262	79805591	79805768	79807225	79807330	1417	111127106	4,3,2	90,107,95	7,13,7	170	73	0.000264193	0.0176839	0.923,0.948,0.958	0.847,0.779,0.854	0.116	11.6	11.6
19389	ENSG00000179021	C3orf38	3	+	88150880	88151072	88149742	88150185	88153229	88153346	19389	0,3,0	15,15,16	2,8,4	25,9,5	265	73	0.000449341	0.0259726	0.0,0.052,0.0	0.022,0.197,0.181	-0.116	-11.6	11.6
7970	ENSG00000141446	ESCO1	18	-	21539919	21540009	21536041	21536185	21564202	21564317	7970	21,20,34	0,0,8	15,33,30	0,0,0	163	73	0.000670322	0.03443	1.0,1.0,0.656	1.0,1.0,1.0	-0.115	-11.5	11.5
19040	ENSG00000123106	CCDC91	12	+	28256001	28256078	28255580	28255662	28257201	28257245	19040	0,0,0	5,17,11	1,5,2	8,9,12	150	73	0.000924695	0.0428736	0.0,0.0,0.0	0.057,0.213,0.075	-0.115	-11.5	11.5
8737	ENSG00000008441	NFIX	19	+	13078612	13078735	13075534	13075671	13081679	13081855	8737	338403342	2,4,4	392362260	17,22,20	196	73	1.02913e-10	9.63822e-08	0.984,0.974,0.97	0.896,0.86,0.829	0.114	11.4	11.4
9502	ENSG00000180776	ZDHHC20	13	-	21421060	21421164	21413651	21413772	21459053	21459370	9502	73,74,82	0,0,1	74,84,77	4,7,3	177	73	1.00826e-05	0.00163645	1.0,1.0,0.971	0.884,0.832,0.914	0.114	11.4	11.4
86548	ENSG00000203875	SNHG5	6	-	85677794	85678032	85677423	85677492	85678135	85678722	86548	213166170	9,6,6	183141140	2,0,1	311	73	1.23315e-05	0.00193353	0.847,0.867,0.869	0.956,1.0,0.97	-0.114	-11.4	11.4
33053	ENSG00000124786	SLC35B3	6	-	8418743	8418885	8417401	8417494	8419579	8419677	33053	7,2,7	15,8,8	0,1,2	17,14,8	215	73	6.90082e-05	0.00689127	0.137,0.078,0.229	0.0,0.024,0.078	0.114	11.4	11.4
53566	ENSG00000170293	CMTM8	3	+	32340236	32340450	32238678	32239119	32357372	32357546	53566	1,2,3	16,21,21	4,10,8	25,12,8	287	73	0.000236722	0.016363	0.016,0.024,0.035	0.039,0.175,0.203	-0.114	-11.4	11.4
73187	ENSG00000229117	RPL41	12	+	56117188	56117207	56116753	56116799	56117481	56117710	73187	171,89,138	42,24,35	88,71,78	8,8,12	92	73	0.000506378	0.0283016	0.764,0.746,0.758	0.897,0.876,0.838	-0.114	-11.4	11.4
18293	ENSG00000127914	AKAP9	7	+	92042045	92042258	92040673	92040898	92042667	92042771	18293	21,34,32	45,51,43	3,12,4	52,73,56	286	73	2.48113e-12	3.50922e-09	0.106,0.145,0.16	0.015,0.04,0.018	0.113	11.3	11.3
6172	ENSG00000108349	CASC3	17	+	40141569	40141607	40141206	40141234	40161752	40161909	6172	65,84,74	12,5,4	134111125	0,3,0	111	73	1.37216e-07	4.95294e-05	0.781,0.917,0.924	1.0,0.961,1.0	-0.113	-11.3	11.3
67121	ENSG00000101040	ZMYND8	20	-	47262287	47262428	47249286	47249439	47276313	47276795	67121	94,103,92	3,7,3	109,123,74	0,0,0	214	73	4.9104e-06	0.000917279	0.914,0.834,0.913	1.0,1.0,1.0	-0.113	-11.3	11.3
61401	ENSG00000126787	DLGAP5	14	-	55148593	55148684	55148111	55148473	55150798	55150848	61401	31,17,11	60,25,32	12,7,12	51,73,65	164	73	1.62479e-05	0.00241394	0.187,0.232,0.133	0.095,0.041,0.076	0.113	11.3	11.3
47608	ENSG00000248592	TMEM110-MUSTN1	3	-	52895877	52895955	52855395	52855444	52897290	52897562	47608	4,3,2	17,9,9	0,0,0	20,15,10	151	73	0.000275323	0.0183295	0.102,0.139,0.097	0.0,0.0,0.0	0.113	11.3	11.3
64174	ENSG00000144597	EAF1	3	+	15432086	15432223	15429912	15430007	15434347	15434538	64174	59,58,42	5,1,2	94122113	0,1,0	210	73	0.000414924	0.0246198	0.804,0.953,0.88	1.0,0.977,1.0	-0.113	-11.3	11.3
18030	ENSG00000146918	NCAPG2	7	-	158650831	158650972	158646459	158646563	158652292	158652480	18030	162171168	1,8,6	205177165	15,17,12	214	73	0.000481779	0.0273682	0.982,0.879,0.905	0.823,0.78,0.824	0.113	11.3	11.3
5910	ENSG00000171428	NAT1	8	+	18212390	18212774	18211284	18211342	18219410	18219489	5910	98,64,53	8,0,0	61,51,52	0,0,0	457	73	0.000513788	0.0285775	0.662,1.0,1.0	1.0,1.0,1.0	-0.113	-11.3	11.3
12566	ENSG00000134291	TMEM106C	12	+	47965281	47965345	47964240	47964423	47968132	47968211	12566	241291228	38,28,21	362349311	16,14,8	137	73	6.18782e-08	2.55262e-05	0.772,0.847,0.853	0.923,0.93,0.954	-0.112	-11.2	11.2
3287	ENSG00000063601	MTMR1	X	+	150712341	150712365	150699202	150699300	150718624	150718700	3287	0,1,3	56,36,31	9,6,6	29,42,28	97	73	9.02513e-06	0.00150646	0.0,0.02,0.068	0.189,0.097,0.139	-0.112	-11.2	11.2
62260	ENSG00000109805	NCAPG	4	+	17840606	17840696	17840070	17840209	17842309	17842379	62260	39,45,34	0,0,0	64,64,65	3,3,5	163	73	8.63044e-05	0.00795377	1.0,1.0,1.0	0.905,0.905,0.853	0.112	11.2	11.2
89543	ENSG00000079277	MKNK1	1	-	46574946	46575020	46572157	46572167	46576574	46576654	89543	65,50,64	7,4,4	59,72,71	2,0,1	147	73	0.000108974	0.00954785	0.822,0.861,0.888	0.936,1.0,0.972	-0.112	-11.2	11.2
66489	ENSG00000167635	ZNF146	19	+	36218121	36218195	36215132	36215189	36228747	36228819	66489	31,34,24	0,1,0	37,21,28	8,1,0	147	73	0.000236599	0.016363	1.0,0.944,1.0	0.697,0.912,1.0	0.112	11.2	11.2
10061	ENSG00000170266	GLB1	3	-	33077093	33077237	33072543	33072713	33096718	33096792	10061	3,1,0	18,20,9	5,5,5	11,13,9	217	73	0.000431578	0.0252193	0.053,0.017,0.0	0.133,0.115,0.157	-0.112	-11.2	11.2
79701	ENSG00000124574	ABCC10	6	+	43438336	43438390	43437933	43438013	43438623	43438795	79701	3,3,3	15,10,18	0,0,0	11,7,6	127	73	0.000585846	0.0314496	0.103,0.147,0.087	0.0,0.0,0.0	0.112	11.2	11.2
424	ENSG00000101290	CDS2	20	+	5175182	5175279	5126926	5127149	5176647	5176745	424	56,61,39	3,2,3	58,65,44	0,0,0	170	73	0.00059483	0.0317177	0.889,0.929,0.848	1.0,1.0,1.0	-0.111	-11.1	11.1
59713	ENSG00000165802	NSMF	9	-	137453726	137453820	137453055	137453180	137454390	137454492	59713	336290283	10,11,6	302188165	17,18,21	167	73	1.33371e-05	0.00205404	0.936,0.92,0.954	0.886,0.82,0.774	0.11	11	11
75231	ENSG00000181704	YIPF6	X	+	68511855	68511977	68498322	68499123	68513326	68513641	75231	197169198	3,3,4	197176184	5,16,18	195	73	2.68596e-05	0.00356316	0.961,0.955,0.949	0.937,0.805,0.793	0.11	11	11
14150	ENSG00000042088	TDP1	14	+	89963107	89963248	89955906	89955970	89966146	89966190	14150	81,64,64	3,5,2	63,72,71	0,1,0	214	73	0.000183959	0.0136709	0.902,0.814,0.916	1.0,0.961,1.0	-0.11	-11	11
46967	ENSG00000198125	MB	22	-	35621965	35622091	35610969	35611106	35622477	35622561	46967	4,1,7	7,26,12	2,1,0	34,30,25	199	73	0.000221997	0.0156355	0.173,0.014,0.176	0.021,0.012,0.0	0.11	11	11
48978	ENSG00000119487	MAPKAP1	9	-	125506309	125506417	125484442	125484583	125543058	125543168	48978	143162128	110116127	208190151	100,83,96	181	73	0.000594085	0.0317177	0.344,0.36,0.289	0.456,0.48,0.388	-0.11	-11	11
19693	ENSG00000005810	MYCBP2	13	-	77103208	77103310	77098775	77099013	77118339	77118462	19693	21,15,9	26,32,26	5,11,5	29,44,38	175	73	0.00059983	0.0318549	0.252,0.164,0.126	0.067,0.094,0.052	0.11	11	11
42136	ENSG00000040531	CTNS	17	+	3648846	3648931	3647443	3647522	3654997	3655101	42136	39,49,51	3,1,4	54,42,34	0,0,0	158	73	0.000702661	0.0355626	0.857,0.958,0.855	1.0,1.0,1.0	-0.11	-11	11
33715	ENSG00000175182	FAM131A	3	+	184340660	184340803	184337310	184337371	184341723	184341817	33715	0,1,0	11,7,11	3,4,2	9,5,10	216	73	0.000922795	0.0428736	0.0,0.046,0.0	0.101,0.213,0.063	-0.11	-11	11
14716	ENSG00000148153	INIP	9	-	112689526	112689617	112683925	112687633	112694130	112694233	14716	124130121	14,16,13	127131149	7,4,8	164	73	0.000970407	0.0443915	0.798,0.783,0.806	0.89,0.936,0.892	-0.11	-11	11
89880	ENSG00000109107	ALDOC	17	-	28575964	28576017	28575416	28575544	28576800	28576895	89880	78,91,76	283237193	113,73,85	173139102	126	73	4.71494e-06	0.000900177	0.138,0.182,0.186	0.275,0.233,0.326	-0.109	-10.9	10.9
88966	ENSG00000082458	DLG3	X	+	70455868	70456102	70455095	70455263	70479149	70479263	88966	17,30,18	48,44,41	28,21,32	24,25,22	307	73	0.000369212	0.0225643	0.078,0.14,0.095	0.217,0.166,0.257	-0.109	-10.9	10.9
43924	ENSG00000164615	CAMLG	5	+	134741062	134741523	134738500	134738792	134750758	134752160	43924	567494496	22,21,8	655554519	14,5,3	534	73	0.000447527	0.0259131	0.779,0.763,0.894	0.865,0.938,0.959	-0.109	-10.9	10.9
10313	ENSG00000142192	APP	21	-	26000014	26000182	25982343	25982477	26021839	26022042	10313	243925152443	147125147	365335903135	61,45,59	241	73	0	0	0.834,0.859,0.834	0.948,0.96,0.942	-0.108	-10.8	10.8
28643	ENSG00000136068	FLNB	3	+	58131926	58131989	58130740	58130908	58132807	58132931	28643	12,14,6	177253182	54,53,35	156186144	136	73	0	0	0.035,0.029,0.017	0.157,0.133,0.115	-0.108	-10.8	10.8
12628	ENSG00000156976	EIF4A2	3	+	186788291	186788420	186787775	186787882	186789124	186789291	12628	138139138	241220185	168158150	138145124	202	73	1.22419e-06	0.0002948	0.171,0.186,0.212	0.306,0.283,0.304	-0.108	-10.8	10.8
21045	ENSG00000124222	STX16	20	+	58671163	58671297	58670511	58670603	58673630	58673711	21045	76,128,89	1,1,1	121,83,110	5,8,4	207	73	8.2542e-05	0.00772956	0.964,0.978,0.969	0.895,0.785,0.907	0.108	10.8	10.8
88974	ENSG00000082458	DLG3	X	+	70455786	70456102	70455106	70455263	70479149	70479263	88974	24,33,23	48,44,41	34,27,39	24,25,22	389	73	0.000155092	0.012077	0.086,0.123,0.095	0.21,0.169,0.25	-0.108	-10.8	10.8
7965	ENSG00000141446	ESCO1	18	-	21560858	21560990	21536041	21536185	21564202	21564317	7965	32,34,47	0,0,8	45,44,40	0,0,0	205	73	0.000751796	0.0373024	1.0,1.0,0.677	1.0,1.0,1.0	-0.108	-10.8	10.8
53858	ENSG00000048707	VPS13D	1	+	12415086	12415221	12403824	12403973	12455997	12456071	53858	44,54,53	5,4,0	55,56,46	2,0,0	208	73	0.00113795	0.0490427	0.755,0.826,1.0	0.906,1.0,1.0	-0.108	-10.8	10.8
12627	ENSG00000156976	EIF4A2	3	+	186788291	186788416	186787775	186787882	186789124	186789881	12627	119112108	241220185	138139130	138145124	198	73	3.67798e-07	0.00011229	0.154,0.158,0.177	0.269,0.261,0.279	-0.107	-10.7	10.7
29658	ENSG00000214078	CPNE1	20	-	35632162	35632248	35631944	35632025	35632310	35632385	29658	132168111	15,10,5	176155144	1,2,3	159	73	1.62018e-06	0.000371805	0.802,0.885,0.911	0.988,0.973,0.957	-0.107	-10.7	10.7
5196	ENSG00000269897	COMMD3-BMI1	10	+	22318271	22318352	22318104	22318168	22318652	22318713	5196	56,23,27	5,3,0	43,37,20	0,1,0	154	73	0.000832116	0.0401874	0.841,0.784,1.0	1.0,0.946,1.0	-0.107	-10.7	10.7
55807	ENSG00000140463	BBS4	15	+	72727939	72727994	72724527	72724655	72731304	72731457	55807	30,32,18	7,0,1	28,28,29	1,0,0	128	73	0.000908676	0.0424645	0.71,1.0,0.911	0.941,1.0,1.0	-0.107	-10.7	10.7
7530	ENSG00000112715	VEGFA	6	+	43781955	43782087	43778888	43778918	43784540	43784902	7530	552483479	96,61,51	298239235	68,57,45	205	73	0.00104159	0.0464518	0.672,0.738,0.77	0.609,0.599,0.65	0.107	10.7	10.7
64731	ENSG00000118855	MFSD1	3	+	158805340	158805474	158804318	158804371	158807039	158807082	64731	99144102	11,6,2	148117119	2,0,2	207	73	9.6285e-05	0.00871549	0.76,0.894,0.947	0.963,1.0,0.955	-0.106	-10.6	10.6
11997	ENSG00000175970	UNC119B	12	+	120711589	120711745	120710516	120710718	120713273	120713387	11997	26,19,26	27,33,37	19,11,8	49,39,37	229	73	0.000344495	0.0215283	0.235,0.155,0.183	0.11,0.082,0.064	0.106	10.6	10.6
23416	ENSG00000108448	TRIM16L	17	+	18720465	18720664	18720101	18720325	18722236	18722332	23416	2,3,5	9,6,8	0,0,0	6,5,10	272	73	0.000353336	0.021903	0.056,0.118,0.144	0.0,0.0,0.0	0.106	10.6	10.6
19700	ENSG00000005810	MYCBP2	13	-	77126317	77126542	77125335	77125468	77139195	77139336	19700	188214212	14,8,8	253319286	6,8,0	298	73	0.000605994	0.0320187	0.767,0.868,0.867	0.912,0.907,1.0	-0.106	-10.6	10.6
79053	ENSG00000054118	THRAP3	1	+	36225411	36225463	36224432	36224505	36282532	36282684	79053	0,2,0	15,11,6	6,2,3	15,12,11	125	73	0.000791556	0.0388238	0.0,0.096,0.0	0.189,0.089,0.137	-0.106	-10.6	10.6
37632	ENSG00000152256	PDK1	2	+	172562740	172562800	172562219	172562291	172564502	172564687	37632	17,17,18	77,57,49	38,33,24	46,65,51	133	73	0.00112192	0.0487583	0.108,0.141,0.168	0.312,0.218,0.205	-0.106	-10.6	10.6
86772	ENSG00000070081	NUCB2	11	+	17277196	17277297	17276733	17276848	17282788	17282943	86772	0,0,1	24,25,17	9,14,9	37,31,39	174	73	8.38954e-08	3.26645e-05	0.0,0.0,0.024	0.093,0.159,0.088	-0.105	-10.5	10.5
86536	ENSG00000203875	SNHG5	6	-	85677953	85678032	85677423	85677492	85678135	85678720	86536	122,87,86	9,6,6	96,67,71	2,0,1	152	73	2.28925e-05	0.00311698	0.867,0.874,0.873	0.958,1.0,0.972	-0.105	-10.5	10.5
31172	ENSG00000086205	FOLH1	11	-	49185683	49185774	49183150	49183242	49186643	49186769	31172	295268306	56,53,44	483428430	40,35,55	164	73	6.95713e-05	0.00692755	0.701,0.692,0.756	0.843,0.845,0.777	-0.105	-10.5	10.5
68823	ENSG00000125746	EML2	19	-	45618821	45618943	45617629	45617697	45619059	45619191	68823	0,1,0	8,7,14	8,2,2	15,5,10	195	73	9.64559e-05	0.00871549	0.0,0.051,0.0	0.166,0.13,0.07	-0.105	-10.5	10.5
46513	ENSG00000196914	ARHGEF12	11	+	120429711	120429834	120429439	120429517	120431770	120431911	46513	181187187	1,6,4	143146169	12,13,6	196	73	0.000154756	0.0120644	0.985,0.921,0.946	0.816,0.807,0.913	0.105	10.5	10.5
89517	ENSG00000172366	FAM195A	16	+	646471	646604	642119	642249	647416	647884	89517	105,79,95	83,80,73	117,67,43	154,94,83	206	73	0.000173534	0.0131871	0.31,0.259,0.316	0.212,0.202,0.155	0.105	10.5	10.5
59260	ENSG00000106603	COA1	7	-	43665657	43665722	43648599	43648652	43729428	43729505	59260	14,15,13	70,59,63	22,16,25	38,51,39	138	73	0.0010225	0.0458663	0.096,0.119,0.098	0.234,0.142,0.253	-0.105	-10.5	10.5
30339	ENSG00000135373	EHF	11	+	34651736	34651832	34651543	34651610	34656907	34656970	30339	402438439	46,47,40	474487521	14,30,20	169	73	2.35043e-07	7.73982e-05	0.791,0.801,0.826	0.936,0.875,0.918	-0.104	-10.4	10.4
44031	ENSG00000197965	MPZL1	1	+	167776063	167776166	167773235	167773368	167787819	167788753	44031	367419344	47,53,51	362456357	24,28,27	176	73	2.16416e-05	0.00301781	0.764,0.766,0.737	0.862,0.871,0.846	-0.104	-10.4	10.4
46037	ENSG00000117448	AKR1A1	1	+	45552435	45552563	45550542	45551155	45561788	45561878	46037	226238215	197177153	634499445	326253206	201	73	4.16698e-05	0.00479715	0.294,0.328,0.338	0.414,0.417,0.44	-0.104	-10.4	10.4
5538	ENSG00000048544	MRPS10	6	-	42214119	42214192	42211780	42211917	42214279	42214344	5538	212153196	27,16,18	208159168	6,12,3	146	73	5.24383e-05	0.0056873	0.797,0.827,0.845	0.945,0.869,0.966	-0.104	-10.4	10.4
76986	ENSG00000163006	CCDC138	2	+	108839184	108839301	108815940	108816105	108846737	108846930	76986	79,70,71	4,3,4	58,69,78	0,0,1	190	73	0.000127836	0.0105975	0.884,0.9,0.872	1.0,1.0,0.968	-0.104	-10.4	10.4
22095	ENSG00000250349	RP5-972B16.2	X	+	37386598	37386689	37349329	37349395	37406208	37406259	22095	2,0,0	11,7,16	0,6,6	9,17,8	164	73	0.000450859	0.0260386	0.075,0.0,0.0	0.0,0.136,0.25	-0.104	-10.4	10.4
31099	ENSG00000150527	CTAGE5	14	+	39315682	39315718	39314738	39314799	39317943	39318011	31099	48,60,61	0,3,2	62,68,54	8,9,4	109	73	0.000484938	0.0274576	1.0,0.931,0.953	0.838,0.835,0.9	0.104	10.4	10.4
43113	ENSG00000119509	INVS	9	+	100251967	100252093	100246649	100246787	100252282	100252438	43113	1,3,7	15,5,14	1,1,0	14,16,13	199	73	0.000546914	0.0299394	0.024,0.18,0.155	0.026,0.022,0.0	0.104	10.4	10.4
7401	ENSG00000172932	ANKRD13D	11	+	67289828	67289965	67289347	67289550	67290077	67290213	7401	19,12,12	24,19,31	9,2,5	33,30,17	210	73	0.000631923	0.0330029	0.216,0.18,0.119	0.087,0.023,0.093	0.104	10.4	10.4
17857	ENSG00000043514	TRIT1	1	-	39852730	39852876	39850118	39850261	39853969	39854068	17857	212165187	16,12,14	200172154	6,5,4	219	73	0.000644383	0.0334833	0.815,0.821,0.817	0.917,0.92,0.928	-0.104	-10.4	10.4
54678	ENSG00000164548	TRA2A	7	-	23522131	23522432	23521706	23521840	23531180	23531270	54678	111130107	5,1,5	57,103,82	0,1,1	374	73	0.000754159	0.0373597	0.812,0.962,0.807	1.0,0.953,0.941	-0.104	-10.4	10.4
56054	ENSG00000156026	MCU	10	+	72715853	72715902	72692142	72692301	72834358	72834428	56054	6,1,1	16,5,9	0,1,0	18,14,7	122	73	0.000850195	0.0408612	0.183,0.107,0.062	0.0,0.041,0.0	0.104	10.4	10.4
27630	ENSG00000100266	PACSIN2	22	-	42876887	42877010	42876132	42876333	42879047	42879169	27630	424455400	31,38,22	542476351	15,9,7	196	73	4.57433e-08	1.95691e-05	0.836,0.817,0.871	0.931,0.952,0.949	-0.103	-10.3	10.3
48443	ENSG00000106772	PRUNE2	9	-	76641904	76641980	76638185	76638288	76644738	76644909	48443	20,24,23	98,75,63	75,87,61	123,153,94	149	73	1.4024e-05	0.00213609	0.091,0.136,0.152	0.23,0.218,0.241	-0.103	-10.3	10.3
87720	ENSG00000141376	BCAS3	17	+	60688931	60689046	60683981	60684036	60689685	60689761	87720	5,4,1	12,9,16	0,0,0	15,9,4	188	73	0.000408275	0.0242668	0.139,0.147,0.024	0.0,0.0,0.0	0.103	10.3	10.3
8183	ENSG00000108262	GIT1	17	-	29578961	29578988	29578730	29578779	29581337	29581380	8183	4,2,5	50,54,41	7,10,10	41,42,27	100	73	0.000783872	0.0385561	0.055,0.026,0.082	0.111,0.148,0.213	-0.103	-10.3	10.3
55799	ENSG00000140463	BBS4	15	+	72729615	72729684	72724527	72724655	72731304	72731458	55799	32,30,25	7,0,1	30,43,24	1,0,0	142	73	0.000900304	0.0422728	0.702,1.0,0.928	0.939,1.0,1.0	-0.103	-10.3	10.3
7568	ENSG00000137312	FLOT1	6	-	30741791	30741867	30741189	30741333	30742146	30742225	7568	108,115,82	21,14,7	282190166	12,12,12	149	73	0.00105052	0.0467589	0.716,0.801,0.852	0.92,0.886,0.871	-0.103	-10.3	10.3
35586	ENSG00000100150	DEPDC5	22	+	31815415	31815511	31814991	31815212	31819021	31819225	35586	0,0,1	10,12,8	2,2,4	6,8,11	169	73	0.00113145	0.048917	0.0,0.0,0.051	0.126,0.097,0.136	-0.103	-10.3	10.3
51496	ENSG00000131148	EMC8	16	-	85780378	85780469	85779640	85779867	85781210	85781280	51496	161156158	3,2,3	146128109	9,9,9	164	73	4.86039e-05	0.00535524	0.96,0.972,0.959	0.878,0.864,0.844	0.102	10.2	10.2
39342	ENSG00000136108	CKAP2	13	+	52460898	52460974	52456522	52456607	52461057	52461926	39342	201189195	9,6,5	119192155	13,17,15	149	73	0.000100471	0.00896143	0.916,0.939,0.95	0.818,0.847,0.835	0.102	10.2	10.2
29014	ENSG00000138078	PREPL	2	-	44359496	44359750	44346267	44346390	44361523	44361805	29014	88,85,69	1,0,0	108119127	4,1,6	327	73	0.000150019	0.0118416	0.952,1.0,1.0	0.858,0.964,0.825	0.102	10.2	10.2
46617	ENSG00000214413	BBIP1	10	-	110918120	110918213	110901537	110901612	110919120	110919274	46617	257245243	22,25,22	299276240	50,44,42	166	73	0.000543068	0.0297995	0.837,0.812,0.829	0.724,0.734,0.715	0.102	10.2	10.2
43253	ENSG00000166333	ILK	11	+	6608045	6608211	6604179	6604360	6608393	6608489	43253	203239214	18,7,18	349307296	13,2,9	239	73	0.00063767	0.0332279	0.775,0.913,0.784	0.891,0.979,0.909	-0.102	-10.2	10.2
64126	ENSG00000060982	BCAT1	12	-	24881300	24881411	24878529	24878649	24894274	24894475	64126	15,24,32	0,0,0	51,54,56	0,3,5	184	73	0.00089154	0.0420322	1.0,1.0,1.0	1.0,0.877,0.816	0.102	10.2	10.2
39256	ENSG00000132623	ANKEF1	20	+	10038257	10038647	10035048	10035333	10043121	10043321	39256	186210251	5,4,2	214230175	0,0,0	463	73	7.20602e-05	0.00705315	0.854,0.892,0.952	1.0,1.0,1.0	-0.101	-10.1	10.1
33227	ENSG00000118900	UBN1	16	+	4877384	4877474	4876874	4877111	4880082	4880445	33227	45,54,48	3,4,2	62,55,39	0,0,1	163	73	0.000331913	0.0209371	0.87,0.858,0.915	1.0,1.0,0.946	-0.101	-10.1	10.1
85874	ENSG00000088727	KIF9	3	-	47280969	47281195	47277093	47277379	47282494	47282847	85874	1,6,11	32,20,17	17,13,10	19,12,17	299	73	0.000582679	0.0313476	0.008,0.068,0.136	0.179,0.209,0.126	-0.101	-10.1	10.1
62679	ENSG00000064115	TM7SF3	12	-	27003235	27003265	26999525	26999676	27014077	27014394	62679	22,28,18	0,0,2	34,20,24	4,6,0	103	73	0.00107806	0.0474372	1.0,1.0,0.864	0.858,0.703,1.0	0.101	10.1	10.1
51004	ENSG00000176454	LPCAT4	15	-	34361168	34361229	34360110	34360209	34361399	34361532	51004	5,5,1	15,13,17	3,1,0	39,35,19	134	73	0.00109017	0.0478183	0.154,0.173,0.031	0.04,0.015,0.0	0.101	10.1	10.1
12854	ENSG00000075151	EIF4G3	1	-	21002712	21002808	20981047	20981227	21050865	21050994	12854	101,130,91	1,0,1	58,91,74	5,0,7	169	73	7.93998e-05	0.00750713	0.978,1.0,0.975	0.834,1.0,0.82	0.1	10	10
28647	ENSG00000136068	FLNB	3	+	58131926	58132001	58130740	58130908	58132807	58132931	28647	11,17,6	177253182	54,48,38	156186144	148	73	0	0	0.03,0.032,0.016	0.146,0.113,0.115	-0.099	-9.9	9.9
59725	ENSG00000165802	NSMF	9	-	137455238	137455307	137454390	137454443	137456410	137456486	59725	394424404	76,55,49	406311270	33,20,19	142	73	1.78836e-05	0.00260379	0.727,0.799,0.809	0.863,0.889,0.88	-0.099	-9.9	9.9
39601	ENSG00000155393	HEATR3	16	+	50072604	50072714	50070177	50070290	50075570	50075711	39601	75,93,82	3,4,5	85,106,80	0,1,0	183	73	5.5286e-05	0.00590376	0.909,0.903,0.867	1.0,0.977,1.0	-0.099	-9.9	9.9
40380	ENSG00000068305	MEF2A	15	+	99620872	99621080	99598429	99598511	99632977	99633173	40380	0,4,9	14,5,13	0,0,2	16,13,19	281	73	0.000167281	0.0127702	0.0,0.172,0.152	0.0,0.0,0.027	0.099	9.9	9.9
7546	ENSG00000112715	VEGFA	6	+	43780731	43780803	43778888	43778918	43781955	43782087	7546	68,52,45	144145128	50,40,48	71,63,60	145	73	0.000435424	0.0254012	0.192,0.153,0.15	0.262,0.242,0.287	-0.099	-9.9	9.9
41777	ENSG00000108039	XPNPEP1	10	-	109915022	109915099	109907690	109907815	109923401	109923436	41777	152165164	14,11,13	198154112	4,7,0	150	73	7.79675e-05	0.00745304	0.841,0.88,0.86	0.96,0.915,1.0	-0.098	-9.8	9.8
62257	ENSG00000109805	NCAPG	4	+	17840607	17840693	17840070	17840209	17842309	17842379	62257	48,32,45	0,0,0	89,57,78	3,3,5	159	73	0.000190035	0.0140258	1.0,1.0,1.0	0.932,0.897,0.877	0.098	9.8	9.8
53647	ENSG00000143164	DCAF6	1	+	168004736	168004793	168003872	168003989	168022987	168023047	53647	93,63,58	0,3,1	52,53,64	3,9,3	130	73	0.000510643	0.0284482	1.0,0.922,0.97	0.907,0.768,0.923	0.098	9.8	9.8
30657	ENSG00000088298	EDEM2	20	-	35137879	35138005	35126250	35126375	35142372	35142478	30657	67,66,59	5,1,2	86,90,90	0,0,0	199	73	0.000804463	0.0392071	0.831,0.96,0.915	1.0,1.0,1.0	-0.098	-9.8	9.8
36314	ENSG00000117114	ADGRL2	1	+	81987259	81987341	81985258	81985355	81990390	81990840	36314	0,0,1	5,5,7	3,5,3	14,16,9	155	73	0.000823703	0.0399202	0.0,0.0,0.063	0.092,0.128,0.136	-0.098	-9.8	9.8
46564	ENSG00000111490	TBC1D30	12	+	64870980	64871040	64870643	64870808	64875000	64875788	46564	7,10,8	47,50,42	24,50,18	73,71,65	133	73	0.000859003	0.0411419	0.076,0.099,0.095	0.153,0.279,0.132	-0.098	-9.8	9.8
59515	ENSG00000167703	SLC43A2	17	-	1585912	1586051	1583203	1583336	1590801	1590948	59515	107103105	7,2,3	64,76,75	0,0,0	212	73	3.91935e-05	0.00458055	0.84,0.947,0.923	1.0,1.0,1.0	-0.097	-9.7	9.7
11076	ENSG00000143612	C1orf43	1	-	154219835	154219960	154214457	154214574	154220341	154220606	11076	503487383	277234232	579550572	230197198	198	73	0.000180898	0.0135388	0.401,0.434,0.378	0.481,0.507,0.516	-0.097	-9.7	9.7
27027	ENSG00000131437	KIF3A	5	-	132700215	132700284	132699170	132699295	132700646	132700700	27027	77,95,54	0,1,1	75,100,74	6,4,6	142	73	3.45625e-05	0.00420452	1.0,0.98,0.965	0.865,0.928,0.864	0.096	9.6	9.6
49485	ENSG00000215386	MIR99AHG	21	+	16214256	16214378	16194564	16194633	16231055	16231115	49485	0,0,0	22,11,12	3,5,4	12,19,12	195	73	6.65581e-05	0.00675365	0.0,0.0,0.0	0.086,0.09,0.111	-0.096	-9.6	9.6
89497	ENSG00000172366	FAM195A	16	+	646483	646604	642119	642249	647416	647884	89497	65,65,62	83,80,73	78,51,21	154,94,83	194	73	0.000224803	0.015817	0.228,0.234,0.242	0.16,0.17,0.087	0.096	9.6	9.6
45945	ENSG00000144331	ZNF385B	2	-	179719862	179720094	179544826	179544969	179769502	179769802	45945	17,8,10	56,43,44	26,33,17	29,39,36	305	73	7.78718e-06	0.00135259	0.068,0.043,0.052	0.177,0.168,0.102	-0.095	-9.5	9.5
54331	ENSG00000100503	NIN	14	-	50756491	50758630	50754741	50754867	50759856	50760359	54331	59,103,71	28,26,24	179204230	24,37,30	2212	73	1.21348e-05	0.00191134	0.065,0.116,0.089	0.198,0.154,0.202	-0.095	-9.5	9.5
81270	ENSG00000268575	RP1-283E3.8	1	-	1722587	1722634	1721595	1721711	1722707	1722831	81270	0,0,1	20,23,39	6,4,5	30,24,27	120	73	1.87475e-05	0.0026956	0.0,0.0,0.015	0.108,0.092,0.101	-0.095	-9.5	9.5
74111	ENSG00000109685	WHSC1	4	+	1954536	1954685	1953323	1953524	1955160	1955339	74111	10,4,2	11,24,18	1,0,2	25,20,33	222	73	6.82637e-05	0.0068664	0.23,0.052,0.035	0.013,0.0,0.02	0.095	9.5	9.5
23825	ENSG00000078674	PCM1	8	+	17941646	17941835	17939690	17939861	17947185	17947363	23825	6,1,3	14,18,21	8,21,18	15,28,30	262	73	0.000209815	0.0150308	0.107,0.015,0.038	0.129,0.173,0.143	-0.095	-9.5	9.5
88835	ENSG00000165006	UBAP1	9	+	34220907	34220948	34179044	34179240	34234215	34234340	88835	103,58,73	11,6,10	106,69,71	2,3,4	114	73	0.000905967	0.0424237	0.857,0.861,0.824	0.971,0.936,0.919	-0.095	-9.5	9.5
73054	ENSG00000143398	PIP5K1A	1	+	151238181	151238370	151236633	151236763	151239129	151239178	73054	69,105,87	3,1,5	129,125,95	2,0,0	262	73	0.00109411	0.0479608	0.865,0.967,0.829	0.947,1.0,1.0	-0.095	-9.5	9.5
46518	ENSG00000196914	ARHGEF12	11	+	120409393	120409450	120407737	120407823	120420752	120420851	46518	20,21,18	76,68,84	30,33,32	49,72,68	130	73	0.00112426	0.0487583	0.129,0.148,0.107	0.256,0.205,0.209	-0.095	-9.5	9.5
46030	ENSG00000117448	AKR1A1	1	+	45552435	45552562	45550542	45551155	45561788	45561878	46030	148162135	197177153	439331287	326253206	200	73	3.97042e-05	0.00463242	0.215,0.25,0.244	0.33,0.323,0.337	-0.094	-9.4	9.4
11092	ENSG00000143612	C1orf43	1	-	154219835	154219937	154214456	154214574	154220341	154220606	11092	981946778	277234232	124710931094	230197198	175	73	4.45512e-05	0.00504506	0.596,0.628,0.583	0.693,0.698,0.697	-0.094	-9.4	9.4
89341	ENSG00000177410	ZFAS1	20	+	49280902	49280964	49280484	49280570	49289044	49289260	89341	225177197	376259232	221167161	179157164	135	73	0.000102553	0.00911199	0.244,0.27,0.315	0.4,0.365,0.347	-0.094	-9.4	9.4
21333	ENSG00000149483	TMEM138	11	+	61364432	61364518	61364249	61364315	61366044	61366216	21333	104,83,67	6,7,3	86,85,76	1,2,0	159	73	0.000135529	0.0110114	0.888,0.845,0.911	0.975,0.951,1.0	-0.094	-9.4	9.4
7533	ENSG00000112715	VEGFA	6	+	43780739	43780803	43778888	43778918	43781955	43782087	7533	36,31,31	144145128	35,25,34	71,63,60	137	73	0.000136278	0.0110334	0.118,0.102,0.114	0.208,0.175,0.232	-0.094	-9.4	9.4
25006	ENSG00000151806	GUF1	4	+	44680440	44680552	44678428	44678787	44680693	44680842	25006	49,83,67	2,6,2	66,78,61	1,0,0	185	73	0.000235524	0.0163555	0.906,0.845,0.93	0.963,1.0,1.0	-0.094	-9.4	9.4
40532	ENSG00000174238	PITPNA	17	-	1558528	1558559	1553003	1553149	1562540	1562816	40532	99,114,97	7,15,21	151,131,93	7,7,5	104	73	0.00055015	0.0300595	0.908,0.842,0.764	0.938,0.929,0.929	-0.094	-9.4	9.4
53979	ENSG00000213983	AP1G2	14	-	23561961	23562053	23561511	23561635	23562287	23562415	53979	104,94,90	8,2,10	101,95,84	2,2,1	165	73	0.000724772	0.0362407	0.852,0.954,0.799	0.957,0.955,0.974	-0.094	-9.4	9.4
80959	ENSG00000183943	PRKX	X	-	3641851	3641971	3626418	3626514	3655148	3655412	80959	52,39,48	4,0,4	37,42,26	1,0,0	193	73	0.001021	0.0458583	0.831,1.0,0.819	0.933,1.0,1.0	-0.094	-9.4	9.4
45665	ENSG00000166295	ANAPC16	10	+	72223887	72224056	72216047	72216138	72230365	72230440	45665	472382345	60,48,29	533445384	30,31,26	242	73	0.000530064	0.0292947	0.704,0.706,0.782	0.843,0.812,0.817	-0.093	-9.3	9.3
56870	ENSG00000157224	CLDN12	7	+	90412006	90412049	90405518	90405608	90412643	90413411	56870	9,3,4	56,33,39	27,33,24	126,72,90	116	73	0.000927394	0.0429203	0.092,0.054,0.061	0.119,0.224,0.144	-0.093	-9.3	9.3
31960	ENSG00000087087	SRRT	7	+	100881658	100881805	100881284	100881413	100882052	100882241	31960	156170147	14,5,8	243210180	7,1,4	220	73	0.000975962	0.0445561	0.787,0.919,0.859	0.92,0.986,0.937	-0.093	-9.3	9.3
88153	ENSG00000088367	EPB41L1	20	+	36209487	36209898	36197858	36198041	36212271	36212376	88153	34,39,28	29,39,43	70,63,65	47,33,31	484	73	0.000504947	0.0282444	0.15,0.131,0.089	0.183,0.224,0.24	-0.092	-9.2	9.2
10023	ENSG00000138119	MYOF	10	-	93349807	93349969	93347616	93347782	93351196	93351295	10023	45,56,41	0,1,1	77,76,62	2,9,1	235	73	0.000721673	0.0361814	1.0,0.946,0.927	0.923,0.724,0.951	0.092	9.2	9.2
33662	ENSG00000056972	TRAF3IP2	6	-	111601195	111601318	111591257	111592094	111605775	111605870	33662	1,1,1	15,25,16	2,8,2	23,10,9	196	73	0.000930358	0.0430137	0.024,0.015,0.023	0.031,0.23,0.076	-0.092	-9.2	9.2
55322	ENSG00000049246	PER3	1	+	7785104	7785246	7784702	7785005	7785440	7785586	55322	0,0,0	2,8,3	2,5,3	6,15,13	215	73	0.00107491	0.0473892	0.0,0.0,0.0	0.102,0.102,0.073	-0.092	-9.2	9.2
90427	ENSG00000214765	SEPT7P2	7	-	45746826	45746948	45744996	45745048	45747214	45747311	90427	9,0,3	13,17,16	0,0,0	12,13,14	195	73	0.000156156	0.0121326	0.206,0.0,0.066	0.0,0.0,0.0	0.091	9.1	9.1
58460	ENSG00000172671	ZFAND4	10	-	45641050	45641170	45639815	45639963	45648293	45648534	58460	0,0,0	16,9,10	2,6,2	13,14,9	193	73	0.000346641	0.0215652	0.0,0.0,0.0	0.055,0.139,0.078	-0.091	-9.1	9.1
64414	ENSG00000076043	REXO2	11	+	114443855	114443933	114440655	114440739	114445978	114446087	64414	119147143	9,12,14	214178170	6,8,3	151	73	0.000389688	0.0234029	0.865,0.856,0.832	0.945,0.915,0.965	-0.091	-9.1	9.1
24931	ENSG00000165675	ENOX2	X	-	130679541	130679748	130669964	130670198	130688862	130689018	24931	108,93,63	0,1,0	98112117	3,5,2	280	73	0.000446632	0.0259024	1.0,0.96,1.0	0.895,0.854,0.938	0.091	9.1	9.1
40535	ENSG00000174238	PITPNA	17	-	1543019	1543027	1541565	1541640	1548295	1548387	40535	220146149	30,14,18	125172127	4,0,5	81	73	3.92623e-09	2.4295e-06	0.869,0.904,0.882	0.966,1.0,0.958	-0.09	-9	9
46025	ENSG00000117448	AKR1A1	1	+	45552435	45552603	45550542	45551155	45561788	45561878	46025	168173152	197177153	484358324	326253206	241	73	3.81372e-05	0.00447977	0.205,0.228,0.231	0.31,0.3,0.323	-0.09	-9	9
38876	ENSG00000163608	C3orf17	3	-	113011044	113011406	113008170	113008430	113013952	113014032	38876	206175157	7,3,1	204224178	1,0,0	435	73	8.11579e-05	0.0076317	0.832,0.907,0.963	0.972,1.0,1.0	-0.09	-9	9
14162	ENSG00000042088	TDP1	14	+	90033105	90033214	90019315	90019418	90043069	90043341	14162	82,80,78	2,4,6	91,75,91	1,1,0	182	73	0.000215692	0.0153445	0.943,0.889,0.839	0.973,0.968,1.0	-0.09	-9	9
5795	ENSG00000138101	DTNB	2	-	25558242	25558407	25531472	25531597	25576837	25577004	5795	5,3,1	16,24,18	10,10,11	19,22,19	238	73	0.000760178	0.0376041	0.087,0.037,0.017	0.139,0.122,0.151	-0.09	-9	9
38259	ENSG00000112282	MED23	6	-	131614069	131614238	131610045	131610246	131615906	131616002	38259	0,1,1	23,14,12	5,2,4	6,13,16	242	73	0.00085381	0.0409498	0.0,0.021,0.025	0.201,0.044,0.07	-0.09	-9	9
11098	ENSG00000143612	C1orf43	1	-	154213892	154213946	154212457	154212624	154214456	154214574	11098	1070885816	116108104	11781030949	61,59,44	127	73	5.37737e-11	5.56228e-08	0.841,0.825,0.819	0.917,0.909,0.925	-0.089	-8.9	8.9
80001	ENSG00000146909	NOM1	7	+	156958605	156958856	156954111	156954298	156959850	156960118	80001	4,11,11	33,46,35	29,23,18	30,35,35	324	73	1.58484e-05	0.00238255	0.027,0.051,0.066	0.179,0.129,0.104	-0.089	-8.9	8.9
4786	ENSG00000198912	C1orf174	1	-	3895294	3896183	3892882	3892996	3900171	3900247	4786	36,42,28	18,11,24	8,36,9	34,19,24	962	73	6.34711e-05	0.00651594	0.132,0.225,0.081	0.018,0.126,0.028	0.089	8.9	8.9
22779	ENSG00000123473	STIL	1	-	47260288	47260539	47250138	47251922	47262902	47263116	22779	104,106,90	0,0,1	110148128	1,6,4	324	73	0.000163115	0.0125188	1.0,1.0,0.953	0.961,0.848,0.878	0.089	8.9	8.9
26733	ENSG00000182795	C1orf116	1	-	207024925	207025053	207020694	207023480	207032706	207032747	26733	133146148	2,2,1	167137141	7,7,8	201	73	0.00019217	0.0141232	0.96,0.964,0.982	0.897,0.877,0.865	0.089	8.9	8.9
40795	ENSG00000177600	RPLP2	11	+	810271	810497	809646	810039	811596	811645	40795	566432496	15,17,25	848577594	67,44,35	299	73	0.000208649	0.0150007	0.902,0.861,0.829	0.756,0.762,0.806	0.089	8.9	8.9
1421	ENSG00000058272	PPP1R12A	12	-	79806165	79806297	79805591	79805768	79807225	79807330	1421	174180149	4,3,2	144173150	7,13,7	205	73	0.000595863	0.0317269	0.939,0.955,0.964	0.88,0.826,0.884	0.089	8.9	8.9
27059	ENSG00000139645	ANKRD52	12	-	56255783	56255984	56254864	56254952	56257014	56257085	27059	18,32,31	0,0,1	80,94,71	4,5,1	274	73	0.000885443	0.0418872	1.0,1.0,0.892	0.842,0.834,0.95	0.089	8.9	8.9
54227	ENSG00000069869	NEDD4	15	-	55846968	55847034	55841933	55842163	55848371	55848430	54227	35,17,35	9,0,0	29,44,28	1,0,0	139	73	0.00106954	0.0472725	0.671,1.0,1.0	0.938,1.0,1.0	-0.089	-8.9	8.9
41904	ENSG00000155100	OTUD6B	8	+	91082776	91082945	91080668	91080730	91084007	91084114	41904	8,2,4	13,17,11	2,2,1	62,65,54	242	73	7.66573e-06	0.00134158	0.157,0.034,0.099	0.01,0.009,0.006	0.088	8.8	8.8
6935	ENSG00000106853	PTGR1	9	-	111564156	111564274	111562576	111563231	111570090	111570209	6935	21,25,14	124,92,73	38,27,27	74,61,48	191	73	1.62056e-05	0.00241394	0.061,0.094,0.068	0.164,0.145,0.177	-0.088	-8.8	8.8
73463	ENSG00000168283	BMI1	10	+	22326020	22326076	22321210	22321696	22326430	22326831	73463	4,4,4	36,87,55	12,14,11	47,46,48	129	73	2.19139e-05	0.00303773	0.059,0.025,0.04	0.126,0.147,0.115	-0.088	-8.8	8.8
60914	ENSG00000028310	BRD9	5	-	869244	869404	865413	865581	870472	870575	60914	3,3,6	40,53,34	8,9,12	22,32,18	233	73	4.42756e-05	0.00502205	0.023,0.017,0.052	0.102,0.081,0.173	-0.088	-8.8	8.8
15820	ENSG00000186866	POFUT2	21	-	45277232	45277773	45277016	45277142	45278102	45278169	15820	8,17,6	23,29,18	24,30,27	22,23,17	614	73	5.09753e-05	0.00556345	0.04,0.065,0.038	0.115,0.134,0.159	-0.088	-8.8	8.8
54191	ENSG00000154380	ENAH	1	-	225505011	225505053	225500991	225501070	225507950	225508017	54191	30,41,44	117,106,88	34,32,24	166169152	115	73	0.000147077	0.0116892	0.14,0.197,0.241	0.115,0.107,0.091	0.088	8.8	8.8
34123	ENSG00000099783	HNRNPM	19	+	8483157	8483211	8474166	8474244	8485602	8486405	34123	311335297	38,36,31	330284232	80,46,41	127	73	0.000280701	0.0185804	0.825,0.842,0.846	0.703,0.78,0.765	0.088	8.8	8.8
68599	ENSG00000125885	MCM8	20	+	5972599	5972726	5972006	5972037	5973055	5973196	68599	6,7,7	18,13,27	1,3,2	28,18,30	200	73	0.000420177	0.0248652	0.108,0.164,0.086	0.013,0.057,0.024	0.088	8.8	8.8
90832	ENSG00000166199	ALKBH3	11	+	43892040	43892129	43889724	43889828	43901515	43901725	90832	75,102,82	5,8,4	89,127,94	3,1,1	162	73	0.000780074	0.0384238	0.871,0.852,0.902	0.93,0.983,0.977	-0.088	-8.8	8.8
48228	ENSG00000106348	IMPDH1	7	-	128400831	128400891	128400332	128400539	128401014	128401116	48228	171176141	17,12,8	243184177	5,1,5	133	73	4.11258e-06	0.000798371	0.847,0.89,0.906	0.964,0.99,0.951	-0.087	-8.7	8.7
17655	ENSG00000117360	PRPF3	1	+	150327556	150327652	150325750	150325881	150328319	150328466	17655	4,17,7	74,91,61	10,18,17	34,53,37	169	73	7.53253e-05	0.00725972	0.023,0.075,0.047	0.113,0.128,0.166	-0.087	-8.7	8.7
65364	ENSG00000138942	RNF185	22	+	31187046	31187270	31160210	31160303	31192683	31192702	65364	172212187	0,1,3	184165138	2,6,7	297	73	0.000622861	0.0327517	1.0,0.981,0.939	0.958,0.871,0.829	0.087	8.7	8.7
26276	ENSG00000136243	NUPL2	7	+	23196378	23196449	23195838	23195915	23196679	23196766	26276	3,12,8	50,23,30	3,2,4	47,57,40	144	73	0.000923203	0.0428736	0.03,0.209,0.119	0.031,0.017,0.048	0.087	8.7	8.7
72795	ENSG00000125970	RALY	20	+	34073818	34073866	34073562	34073635	34075873	34076229	72795	385346273	46,42,36	475399328	35,24,11	121	73	8.68737e-06	0.00146133	0.835,0.832,0.821	0.891,0.909,0.947	-0.086	-8.6	8.6
54825	ENSG00000135596	MICAL1	6	-	109451985	109452119	109451599	109451700	109452245	109452401	54825	68,79,87	172138151	89,77,82	105,97,79	207	73	0.000119261	0.0101664	0.122,0.168,0.169	0.23,0.219,0.268	-0.086	-8.6	8.6
41414	ENSG00000198663	C6orf89	6	+	36898796	36898946	36885863	36886028	36899425	36899633	41414	3,4,5	13,11,12	1,0,0	8,8,19	223	73	0.000191669	0.0141043	0.07,0.106,0.12	0.039,0.0,0.0	0.086	8.6	8.6
44290	ENSG00000125826	RBCK1	20	+	410411	410637	409880	410025	417525	417619	44290	472390346	2,1,11	352369326	16,9,14	299	73	8.69504e-05	0.00800267	0.983,0.99,0.885	0.843,0.909,0.85	0.085	8.5	8.5
77810	ENSG00000178078	STAP2	19	-	4328674	4328809	4327315	4327385	4329960	4330061	77810	223234208	3,3,1	241165136	4,13,6	208	73	0.000200047	0.0145478	0.963,0.965,0.986	0.955,0.817,0.888	0.085	8.5	8.5
28133	ENSG00000078043	PIAS2	18	-	46864163	46864248	46855564	46855615	46890579	46891054	28133	80,70,83	4,3,3	75,50,93	0,0,0	158	73	0.000298572	0.0194476	0.902,0.915,0.927	1.0,1.0,1.0	-0.085	-8.5	8.5
25381	ENSG00000178761	FAM219B	15	-	74904981	74905039	74904663	74904712	74905153	74905231	25381	6,3,2	59,55,39	13,8,10	61,28,40	131	73	0.000309632	0.0199314	0.054,0.029,0.028	0.106,0.137,0.122	-0.085	-8.5	8.5
20073	ENSG00000109572	CLCN3	4	+	169717791	169717867	169713078	169713295	169719906	169720545	20073	11,22,17	59,79,74	31,36,31	70,68,71	149	73	0.000839722	0.0404983	0.084,0.12,0.101	0.178,0.206,0.176	-0.085	-8.5	8.5
31622	ENSG00000117335	CD46	1	+	207790252	207790345	207785655	207785682	207793518	207793873	31622	38,41,38	297276246	66,69,89	209182198	166	73	3.52285e-11	3.8148e-08	0.053,0.061,0.064	0.122,0.143,0.165	-0.084	-8.4	8.4
39712	ENSG00000120832	MTERF2	12	-	106980620	106980713	106978455	106978771	106985114	106985286	39712	1,1,4	82,50,60	7,5,7	20,27,33	166	73	3.05136e-06	0.000633148	0.005,0.009,0.028	0.133,0.075,0.085	-0.084	-8.4	8.4
34533	ENSG00000066117	SMARCD1	12	+	50096849	50096972	50094436	50094572	50098713	50098815	34533	168160145	7,9,5	148160162	1,3,0	196	73	3.87327e-05	0.00453435	0.899,0.869,0.915	0.982,0.952,1.0	-0.084	-8.4	8.4
51837	ENSG00000089597	GANAB	11	-	62634309	62634375	62633444	62633514	62634820	62635000	51837	126116130	180264208	86,79,73	257240209	139	73	4.05981e-05	0.00470503	0.269,0.187,0.247	0.149,0.147,0.155	0.084	8.4	8.4
23030	ENSG00000214046	SMIM7	19	-	16654034	16654125	16647119	16647261	16659394	16659447	23030	465470402	65,47,41	569454419	35,26,26	164	73	5.48934e-05	0.00587089	0.761,0.817,0.814	0.879,0.886,0.878	-0.084	-8.4	8.4
20324	ENSG00000149923	PPP4C	16	+	30082745	30082963	30082485	30082534	30083393	30083567	20324	249232214	2,0,4	312256208	14,11,3	291	73	7.87743e-05	0.00746836	0.969,1.0,0.931	0.848,0.854,0.946	0.084	8.4	8.4
45318	ENSG00000181444	ZNF467	7	-	149767728	149767858	149764362	149766239	149769089	149769200	45318	10,12,4	20,26,46	4,1,0	28,16,30	203	73	0.000204364	0.0147996	0.152,0.142,0.03	0.049,0.022,0.0	0.084	8.4	8.4
13827	ENSG00000141524	TMC6	17	-	78120652	78120832	78119296	78119392	78121012	78121164	13827	439386391	29,22,16	603383334	7,20,3	253	73	0.000209942	0.0150308	0.814,0.835,0.876	0.961,0.847,0.97	-0.084	-8.4	8.4
87415	ENSG00000068137	PLEKHH3	17	-	42675900	42676072	42674353	42674409	42676401	42676992	87415	4,14,11	47,40,35	27,16,17	52,26,25	245	73	0.000563994	0.0306085	0.025,0.094,0.086	0.134,0.155,0.168	-0.084	-8.4	8.4
22903	ENSG00000141905	NFIC	19	+	3456549	3456635	3453762	3453916	3462751	3462900	22903	85119103	1,1,0	76,74,56	4,1,5	159	73	0.000597481	0.0317789	0.975,0.982,1.0	0.897,0.971,0.837	0.084	8.4	8.4
37100	ENSG00000257379	RP11-793H13.8	12	+	53464759	53464852	53462492	53462567	53465931	53465973	37100	683711510	262305227	901858650	243258210	166	73	0.000704018	0.0355626	0.534,0.506,0.497	0.62,0.594,0.576	-0.084	-8.4	8.4
38631	ENSG00000113269	RNF130	5	-	179963470	179963561	179955479	179955669	179966805	179967010	38631	99,74,59	3,2,4	94,87,95	0,0,0	164	73	0.000799151	0.0390031	0.936,0.943,0.868	1.0,1.0,1.0	-0.084	-8.4	8.4
19507	ENSG00000116698	SMG7	1	+	183547102	183547252	183545965	183546337	183549207	183549288	19507	37,36,35	55,68,43	14,35,10	57,59,63	223	73	0.00101459	0.0456591	0.18,0.148,0.21	0.074,0.163,0.049	0.084	8.4	8.4
20288	ENSG00000050130	JKAMP	14	+	59486680	59486804	59484568	59484593	59487673	59487828	20288	127119126	6,9,4	121120116	2,2,1	197	73	0.00103656	0.0462872	0.887,0.83,0.921	0.957,0.957,0.977	-0.084	-8.4	8.4
87709	ENSG00000110442	COMMD9	11	-	36277088	36277123	36276136	36276240	36278476	36278616	87709	151115107	9,9,7	126,111,95	1,1,0	108	73	4.61131e-07	0.000134278	0.919,0.896,0.912	0.988,0.987,1.0	-0.083	-8.3	8.3
33118	ENSG00000114302	PRKAR2A	3	-	48807648	48807684	48793996	48794049	48847334	48847804	33118	61,62,59	5,2,7	64,86,79	1,2,0	109	73	0.000151322	0.0118902	0.891,0.954,0.85	0.977,0.966,1.0	-0.083	-8.3	8.3
86290	ENSG00000185475	TMEM179B	11	+	62789611	62789679	62789329	62789426	62789885	62790110	86290	119114115	8,10,6	136,105,91	1,4,1	141	73	0.00026642	0.0178052	0.885,0.855,0.908	0.986,0.931,0.979	-0.083	-8.3	8.3
59340	ENSG00000089022	MAPKAPK5	12	+	111868752	111868876	111867571	111867669	111871084	111871180	59340	93,87,66	3,2,4	68,84,76	0,1,0	197	73	0.00110635	0.048375	0.92,0.942,0.859	1.0,0.969,1.0	-0.083	-8.3	8.3
35440	ENSG00000058799	YIPF1	1	-	53882942	53883031	53878641	53878722	53883112	53883276	35440	32,20,20	90,71,79	9,9,1	97,64,65	162	73	5.56541e-07	0.000156791	0.138,0.113,0.102	0.04,0.06,0.007	0.082	8.2	8.2
65294	ENSG00000177565	TBL1XR1	3	-	177160870	177160992	177064919	177065022	177197120	177197163	65294	0,1,0	37,42,30	6,5,8	28,23,25	195	73	8.39557e-07	0.000214704	0.0,0.009,0.0	0.074,0.075,0.107	-0.082	-8.2	8.2
860	ENSG00000023041	ZDHHC6	10	-	112433540	112433616	112433239	112433281	112434296	112434464	860	11,6,4	36,32,28	0,1,3	45,44,68	149	73	1.34379e-06	0.000314628	0.13,0.084,0.065	0.0,0.011,0.021	0.082	8.2	8.2
90133	ENSG00000213551	DNAJC9	10	-	73246438	73246613	73245921	73246176	73246687	73246828	90133	39,30,31	57,67,50	21,23,15	77,92,86	248	73	7.75861e-06	0.00135101	0.168,0.116,0.154	0.074,0.069,0.049	0.082	8.2	8.2
78895	ENSG00000122490	PQLC1	18	-	79930227	79930311	79919183	79919400	79943328	79943462	78895	0,1,0	31,20,19	8,5,2	26,19,25	157	73	3.06996e-05	0.00390367	0.0,0.023,0.0	0.125,0.109,0.036	-0.082	-8.2	8.2
88039	ENSG00000070501	POLB	8	+	42361095	42361202	42357319	42357392	42361294	42361365	88039	18,13,16	40,41,38	4,4,8	42,42,31	180	73	0.000356286	0.0220434	0.154,0.114,0.146	0.037,0.037,0.095	0.082	8.2	8.2
38969	ENSG00000159692	CTBP1	4	-	1241324	1241515	1228198	1228343	1248915	1249112	38969	195207158	0,1,0	213163136	4,5,4	264	73	6.35573e-05	0.00651594	1.0,0.983,1.0	0.936,0.9,0.904	0.081	8.1	8.1
19275	ENSG00000104205	SGK3	8	+	66841007	66841110	66840210	66840247	66843451	66843547	19275	94,82,87	11,2,0	68,75,90	1,0,0	176	73	9.92528e-05	0.00887563	0.78,0.944,1.0	0.966,1.0,1.0	-0.081	-8.1	8.1
31148	ENSG00000086205	FOLH1	11	-	49185596	49185774	49183150	49183242	49186643	49186769	31148	625619575	56,53,44	912885879	40,35,55	251	73	0.000189349	0.01399	0.764,0.773,0.792	0.869,0.88,0.823	-0.081	-8.1	8.1
28733	ENSG00000198648	STK39	2	-	168065318	168065381	168063499	168063570	168074981	168075011	28733	650581568	185171161	755789746	154142155	136	73	0.000495236	0.0277725	0.653,0.646,0.654	0.725,0.749,0.721	-0.081	-8.1	8.1
19815	ENSG00000213341	CHUK	10	-	100192458	100192693	100190868	100190968	100193297	100193431	19815	7,6,4	16,9,10	3,2,0	14,18,18	308	73	0.00054481	0.0298478	0.094,0.136,0.087	0.048,0.026,0.0	0.081	8.1	8.1
78894	ENSG00000122490	PQLC1	18	-	79930227	79930311	79919183	79919400	79933968	79934022	78894	0,2,1	17,16,12	6,9,3	25,19,24	157	73	0.000652846	0.03379	0.0,0.055,0.037	0.1,0.18,0.055	-0.081	-8.1	8.1
70958	ENSG00000126777	KTN1	14	+	55673198	55673255	55672928	55673012	55675834	55675918	70958	32,27,37	220219184	69,83,112	232261274	130	73	8.88259e-08	3.42455e-05	0.076,0.065,0.101	0.143,0.152,0.187	-0.08	-8	8
19263	ENSG00000104205	SGK3	8	+	66841042	66841110	66840210	66840247	66843451	66843514	19263	76,66,74	11,2,0	56,61,72	1,0,0	141	73	0.000111125	0.00970556	0.782,0.945,1.0	0.967,1.0,1.0	-0.08	-8	8
68933	ENSG00000085733	CTTN	11	+	70421469	70421580	70420399	70420510	70422939	70422995	68933	626694686	41,28,44	624594529	44,62,72	184	73	0.000143196	0.0114333	0.858,0.908,0.861	0.849,0.792,0.745	0.08	8	8
35219	ENSG00000160072	ATAD3B	1	+	1487862	1487914	1486543	1486668	1489203	1489274	35219	61,48,36	5,2,2	77,45,36	0,1,0	125	73	0.000739764	0.0367781	0.877,0.933,0.913	1.0,0.963,1.0	-0.08	-8	8
81871	ENSG00000136636	KCTD3	1	+	215578000	215578081	215577669	215577728	215578999	215579137	81871	200215177	8,10,10	176188181	2,0,1	154	73	2.97854e-07	9.3405e-05	0.922,0.911,0.894	0.977,1.0,0.988	-0.079	-7.9	7.9
2941	ENSG00000223756	TSSC2	11	+	3381704	3381932	3380992	3381044	3383461	3383546	2941	15,17,8	64,52,50	16,38,33	46,56,36	301	73	4.12497e-05	0.00475669	0.054,0.073,0.037	0.078,0.141,0.182	-0.079	-7.9	7.9
24060	ENSG00000179104	TMTC2	12	+	82857009	82857580	82687000	82687669	82895817	82896646	24060	432535431	0,1,0	472466346	5,3,5	644	73	6.82337e-05	0.0068664	1.0,0.984,1.0	0.915,0.946,0.887	0.079	7.9	7.9
82298	ENSG00000140563	MCTP2	15	+	94442918	94442960	94440258	94440298	94458136	94458246	82298	82,68,59	3,2,7	84,98,102	1,0,0	115	73	0.000100788	0.00897815	0.946,0.956,0.843	0.982,1.0,1.0	-0.079	-7.9	7.9
46046	ENSG00000117448	AKR1A1	1	+	45552415	45552563	45550965	45551155	45561788	45561873	46046	149159128	197177153	404300281	326253206	221	73	0.000237825	0.0163839	0.2,0.229,0.217	0.29,0.281,0.311	-0.079	-7.9	7.9
26417	ENSG00000178149	DALRD3	3	-	49016611	49016673	49016428	49016511	49016773	49016847	26417	94,57,53	4,1,6	105,88,78	0,2,0	135	73	0.000405429	0.0241391	0.927,0.969,0.827	1.0,0.96,1.0	-0.079	-7.9	7.9
44084	ENSG00000028116	VRK2	2	+	58154753	58154802	58146315	58146474	58159348	58159871	44084	0,1,0	30,21,28	6,1,4	19,31,25	122	73	0.000511265	0.02846	0.0,0.028,0.0	0.159,0.019,0.087	-0.079	-7.9	7.9
63576	ENSG00000100711	ZFYVE21	14	+	103729793	103729846	103729090	103729182	103732619	103732762	63576	9,16,12	70,44,40	4,7,1	72,34,37	126	73	0.000884323	0.0418872	0.069,0.174,0.148	0.031,0.107,0.015	0.079	7.9	7.9
5586	ENSG00000117595	IRF6	1	-	209801971	209802043	209796347	209796552	209805946	209806044	5586	54,63,50	2,6,1	69,45,37	1,0,0	145	73	0.00113806	0.0490427	0.931,0.841,0.962	0.972,1.0,1.0	-0.079	-7.9	7.9
84442	ENSG00000188976	NOC2L	1	-	954463	954523	954003	954082	955922	956028	84442	23,36,31	206271226	84,63,49	240223173	133	73	2.20198e-08	1.0242e-05	0.058,0.068,0.07	0.161,0.134,0.135	-0.078	-7.8	7.8
3091	ENSG00000164182	NDUFAF2	5	+	61098991	61099032	61073124	61073214	61152703	61153026	3091	400309323	30,42,27	309355347	11,15,11	114	73	1.32733e-06	0.000314628	0.895,0.825,0.885	0.947,0.938,0.953	-0.078	-7.8	7.8
1778	ENSG00000137700	SLC37A4	11	-	119026602	119026688	119025966	119026080	119026936	119027095	1778	86,75,65	4,4,3	96,93,76	0,0,2	159	73	0.000421005	0.0248652	0.908,0.896,0.909	1.0,1.0,0.946	-0.078	-7.8	7.8
46020	ENSG00000117448	AKR1A1	1	+	45552460	45552563	45550965	45551155	45561788	45561873	46020	118127106	197177153	312249223	326253206	176	73	0.000490216	0.0276672	0.199,0.229,0.223	0.284,0.29,0.31	-0.078	-7.8	7.8
22705	ENSG00000065911	MTHFD2	2	+	74201381	74201479	74198614	74198742	74205704	74205889	22705	28,44,23	95,101,84	81,65,68	147106109	171	73	0.000538679	0.0296291	0.112,0.157,0.105	0.19,0.207,0.21	-0.078	-7.8	7.8
73661	ENSG00000075790	BCAP29	7	+	107613653	107613732	107613331	107613432	107618327	107618664	73661	124,76,81	210106112	65,74,59	149163162	152	73	0.000927066	0.0429203	0.221,0.256,0.258	0.173,0.179,0.149	0.078	7.8	7.8
557	ENSG00000130332	LSM7	19	-	2325979	2326139	2324124	2324192	2328386	2328477	557	17,16,10	32,32,22	6,6,4	36,22,30	233	73	0.000985565	0.0448539	0.143,0.135,0.125	0.05,0.079,0.04	0.078	7.8	7.8
4667	ENSG00000144895	EIF2A	3	+	150558387	150558461	150552355	150552425	150562541	150562660	4667	130124114	0,0,0	163183133	8,7,5	147	73	1.72449e-06	0.000390569	1.0,1.0,1.0	0.91,0.928,0.93	0.077	7.7	7.7
6538	ENSG00000261183	RP11-532F12.5	15	-	40838168	40838266	40835996	40836282	40838542	40838686	6538	2,8,3	19,15,16	0,0,2	22,20,11	171	73	0.000249611	0.0170266	0.043,0.185,0.074	0.0,0.0,0.072	0.077	7.7	7.7
29494	ENSG00000088179	PTPN4	2	+	119885297	119885466	119882502	119882623	119885794	119885882	29494	3,11,2	9,15,9	2,1,0	7,12,9	242	73	0.000649906	0.0336882	0.091,0.181,0.063	0.079,0.025,0.0	0.077	7.7	7.7
48243	ENSG00000169689	STRA13	17	-	82019857	82019906	82019307	82019381	82022825	82022858	48243	52,70,64	4,2,7	118,85,71	0,1,3	122	73	0.000927719	0.0429203	0.886,0.954,0.845	1.0,0.981,0.934	-0.077	-7.7	7.7
18170	ENSG00000103121	CMC2	16	-	80981805	80981877	80980769	80980879	80997313	80997429	18170	664473525	41,41,35	745565597	21,8,21	145	73	4.34788e-08	1.87159e-05	0.891,0.853,0.883	0.947,0.973,0.935	-0.076	-7.6	7.6
57564	ENSG00000103591	AAGAB	15	-	67203547	67203597	67202739	67202898	67204043	67204148	57564	194234195	11,17,11	186199177	0,0,6	123	73	2.05004e-07	6.96451e-05	0.913,0.891,0.913	1.0,1.0,0.946	-0.076	-7.6	7.6
48360	ENSG00000119725	ZNF410	14	+	73922142	73922206	73920979	73921105	73923394	73923522	48360	61,71,67	0,1,0	66,67,64	2,9,0	137	73	0.00024998	0.017029	1.0,0.974,1.0	0.946,0.799,1.0	0.076	7.6	7.6
68372	ENSG00000147687	TATDN1	8	-	124522936	124523002	124518817	124518881	124539024	124539082	68372	76,71,81	1,7,2	68,45,83	0,0,0	139	73	0.000611016	0.0322267	0.976,0.842,0.955	1.0,1.0,1.0	-0.076	-7.6	7.6
24690	ENSG00000165480	SKA3	13	-	21159901	21159987	21157951	21158125	21176374	21176602	24690	68,62,71	7,2,0	58,108,95	0,0,1	159	73	0.00112284	0.0487583	0.817,0.934,1.0	1.0,1.0,0.978	-0.076	-7.6	7.6
86893	ENSG00000148090	AUH	9	-	91325317	91325404	91297990	91298076	91355882	91355970	86893	240157239	15,8,5	158193167	1,0,2	160	73	1.00104e-06	0.000249555	0.88,0.9,0.956	0.986,1.0,0.974	-0.075	-7.5	7.5
57863	ENSG00000186111	PIP5K1C	19	-	3661372	3661526	3660965	3661083	3661870	3662001	57863	13,3,3	20,22,21	0,1,1	22,17,23	227	73	2.39449e-05	0.00323484	0.173,0.042,0.044	0.0,0.019,0.014	0.075	7.5	7.5
46512	ENSG00000196914	ARHGEF12	11	+	120429711	120429831	120429439	120429517	120431770	120431911	46512	251285288	1,6,4	212232233	12,13,6	193	73	0.000106588	0.00937436	0.99,0.947,0.965	0.87,0.871,0.936	0.075	7.5	7.5
84837	ENSG00000108219	TSPAN14	10	+	80463087	80463127	80454352	80454371	80489216	80489314	84837	0,1,0	26,40,30	8,1,3	35,19,23	113	73	0.000111926	0.00973263	0.0,0.016,0.0	0.129,0.033,0.078	-0.075	-7.5	7.5
56662	ENSG00000085274	MYNN	3	+	169783729	169783858	169783476	169783560	169784621	169784676	56662	5,2,0	34,23,24	6,6,12	28,19,29	202	73	0.000687733	0.0349177	0.05,0.03,0.0	0.072,0.102,0.13	-0.075	-7.5	7.5
55608	ENSG00000156958	GALK2	15	+	49281986	49282085	49239220	49239367	49283565	49283718	55608	205202190	17,12,7	204183165	6,4,2	172	73	0.00072202	0.0361814	0.837,0.877,0.92	0.935,0.951,0.972	-0.075	-7.5	7.5
43197	ENSG00000138303	ASCC1	10	-	72128081	72128167	72096031	72097450	72133056	72133181	43197	151125118	8,7,7	123158154	2,4,1	159	73	0.00080185	0.0391073	0.897,0.891,0.886	0.966,0.948,0.986	-0.075	-7.5	7.5
24543	ENSG00000115310	RTN4	2	-	54973820	54973848	54973562	54973621	54982514	54982653	24543	46,39,48	6,2,2	69,42,48	1,0,1	101	73	0.00108671	0.0476967	0.847,0.934,0.945	0.98,1.0,0.972	-0.075	-7.5	7.5
78865	ENSG00000132780	NASP	1	+	45607320	45608337	45606481	45606591	45613168	45613248	78865	116911761046	294353333	735871736	362444401	1090	73	1.75839e-09	1.23095e-06	0.21,0.182,0.174	0.12,0.116,0.109	0.074	7.4	7.4
37334	ENSG00000054654	SYNE2	14	+	64209133	64209319	64208757	64208945	64209427	64209578	37334	1,0,0	15,17,14	5,7,3	16,19,12	259	73	7.01617e-05	0.00694641	0.018,0.0,0.0	0.081,0.094,0.066	-0.074	-7.4	7.4
21046	ENSG00000124222	STX16	20	+	58671153	58671297	58670511	58670603	58673630	58673711	21046	125185146	1,1,1	191142165	5,8,4	217	73	0.000124723	0.0104646	0.977,0.984,0.98	0.928,0.857,0.933	0.074	7.4	7.4
46075	ENSG00000131051	RBM39	20	-	35729461	35729551	35729311	35729365	35731940	35732135	46075	349333335	9,15,13	312372392	27,28,29	163	73	0.000191298	0.0141039	0.946,0.909,0.92	0.838,0.856,0.858	0.074	7.4	7.4
38081	ENSG00000085117	CD82	11	+	44585142	44585292	44565679	44565736	44587474	44587556	38081	0,0,0	10,20,23	0,8,3	15,13,17	223	73	0.000592422	0.0317106	0.0,0.0,0.0	0.0,0.168,0.055	-0.074	-7.4	7.4
68365	ENSG00000147687	TATDN1	8	-	124522150	124522200	124518817	124518881	124539024	124539072	68365	60,66,74	1,7,2	47,29,45	0,0,0	123	73	0.000723996	0.036228	0.973,0.848,0.956	1.0,1.0,1.0	-0.074	-7.4	7.4
48428	ENSG00000106772	PRUNE2	9	-	76641789	76641980	76638185	76638288	76644738	76645138	48428	23,35,28	98,75,63	94,101,72	123,153,94	264	73	2.91151e-05	0.00377174	0.061,0.114,0.109	0.174,0.154,0.175	-0.073	-7.3	7.3
69222	ENSG00000145868	FBXO38	5	+	148416636	148416701	148415927	148416070	148416993	148417204	69222	4,4,5	27,32,29	0,0,0	17,31,25	138	73	0.000136769	0.0110474	0.073,0.062,0.084	0.0,0.0,0.0	0.073	7.3	7.3
47021	ENSG00000122696	SLC25A51	9	-	37893690	37893799	37887650	37888592	37899828	37899950	47021	1,1,1	22,15,23	5,8,4	24,20,23	182	73	0.00025479	0.0171879	0.018,0.026,0.017	0.077,0.138,0.065	-0.073	-7.3	7.3
41243	ENSG00000184281	TSSC4	11	+	2401838	2402147	2400762	2400798	2402293	2402450	41243	75,64,59	59,76,43	47,47,40	86,68,62	382	73	0.000548094	0.0299803	0.195,0.139,0.208	0.095,0.117,0.11	0.073	7.3	7.3
43765	ENSG00000153786	ZDHHC7	16	-	84988762	84988873	84981869	84981994	84990303	84990635	43765	5,9,10	39,66,56	19,17,15	51,46,41	184	73	0.000712264	0.035848	0.048,0.051,0.066	0.129,0.128,0.127	-0.073	-7.3	7.3
20512	ENSG00000184349	EFNA5	5	-	107387234	107387311	107376888	107381376	107387705	107387771	20512	138144123	6,0,1	109135128	5,11,6	150	73	0.000829988	0.0401686	0.918,1.0,0.984	0.914,0.857,0.912	0.073	7.3	7.3
2833	ENSG00000145425	RPS3A	4	+	151100974	151101085	151099628	151099714	151102870	151103079	2833	384322278	25,6,14	294345396	6,3,2	184	73	1.20305e-06	0.000293678	0.859,0.955,0.887	0.951,0.979,0.987	-0.072	-7.2	7.2
66474	ENSG00000114209	PDCD10	3	-	167725400	167725473	167720061	167720273	167734805	167734939	66474	22,27,26	165168154	51,56,45	162157134	146	73	4.80664e-06	0.000908191	0.062,0.074,0.078	0.136,0.151,0.144	-0.072	-7.2	7.2
51497	ENSG00000131148	EMC8	16	-	85780378	85780473	85779640	85779867	85781210	85781270	51497	267241238	3,2,3	221203169	9,9,9	168	73	3.85188e-05	0.00451693	0.975,0.981,0.972	0.914,0.907,0.891	0.072	7.2	7.2
70212	ENSG00000204842	ATXN2	12	-	111510384	111510582	111509890	111509998	111513356	111513539	70212	229224259	1,1,0	163210159	2,5,6	271	73	9.74807e-05	0.00877377	0.984,0.984,1.0	0.956,0.919,0.877	0.072	7.2	7.2
26553	ENSG00000198715	GLMP	1	-	156294758	156295016	156294364	156294565	156295525	156295689	26553	568598491	18,15,13	544365312	10,0,3	331	73	0.000502602	0.028136	0.874,0.898,0.893	0.923,1.0,0.958	-0.072	-7.2	7.2
17309	ENSG00000124535	WRNIP1	6	+	2770119	2770260	2766051	2766444	2779262	2779492	17309	103,82,100	0,2,0	95,75,82	7,1,2	214	73	0.000849497	0.040856	1.0,0.933,1.0	0.822,0.962,0.933	0.072	7.2	7.2
64006	ENSG00000130702	LAMA5	20	-	62336903	62336986	62336733	62336786	62337589	62337626	64006	0,0,0	18,19,13	2,6,4	46,26,17	156	73	0.00112332	0.0487583	0.0,0.0,0.0	0.02,0.097,0.099	-0.072	-7.2	7.2
49856	ENSG00000184432	COPB2	3	-	139385003	139385200	139383297	139383435	139389547	139389670	49856	53,51,64	71,86,103	39,32,41	150,138,88	270	73	3.69148e-06	0.000735156	0.168,0.138,0.144	0.066,0.059,0.112	0.071	7.1	7.1
65324	ENSG00000177565	TBL1XR1	3	-	177160870	177161016	177064919	177065022	177197120	177197163	65324	0,1,0	37,42,30	6,5,7	28,23,25	219	73	3.80476e-06	0.000749105	0.0,0.008,0.0	0.067,0.068,0.085	-0.071	-7.1	7.1
59480	ENSG00000122970	IFT81	12	+	110167870	110167994	110162918	110163065	110180421	110180571	59480	1,0,3	32,32,38	9,3,9	35,21,26	197	73	1.62662e-05	0.00241394	0.011,0.0,0.028	0.087,0.05,0.114	-0.071	-7.1	7.1
75233	ENSG00000181704	YIPF6	X	+	68511848	68511977	68498322	68499123	68513326	68513405	75233	314274310	3,3,4	321302325	5,16,18	202	73	2.68893e-05	0.00356316	0.974,0.971,0.966	0.959,0.872,0.867	0.071	7.1	7.1
37446	ENSG00000161905	ALOX15	17	-	4638580	4638684	4633413	4633500	4638849	4638972	37446	148150130	8,7,2	133104112	1,1,0	177	73	4.72054e-05	0.00523576	0.884,0.898,0.964	0.982,0.977,1.0	-0.071	-7.1	7.1
84133	ENSG00000166348	USP54	10	-	73529679	73529911	73526646	73526780	73530142	73530523	84133	256314208	3,0,1	304336262	8,6,8	305	73	7.04683e-05	0.00695196	0.953,1.0,0.98	0.901,0.931,0.887	0.071	7.1	7.1
47233	ENSG00000001497	LAS1L	X	-	65524563	65524614	65524055	65524262	65524964	65525050	47233	13,18,7	48,70,55	6,7,5	91,84,68	124	73	0.000237291	0.0163634	0.138,0.131,0.07	0.037,0.047,0.041	0.071	7.1	7.1
46392	ENSG00000138768	USO1	4	+	75795335	75795356	75793689	75793901	75799621	75799732	46392	5,3,0	79,84,51	7,12,6	64,70,46	94	73	0.000278293	0.0184563	0.047,0.027,0.0	0.078,0.117,0.092	-0.071	-7.1	7.1
89986	ENSG00000125386	FAM193A	4	+	2655027	2655129	2646684	2646832	2657802	2657880	89986	3,4,7	20,22,19	2,0,0	16,28,9	175	73	0.000368303	0.0225286	0.059,0.07,0.133	0.05,0.0,0.0	0.071	7.1	7.1
29352	ENSG00000174353	STAG3L3	7	-	73000357	73000481	72999760	72999859	73003020	73003137	29352	1,2,1	9,15,26	6,11,8	26,33,21	197	73	0.000454669	0.0262149	0.04,0.047,0.014	0.079,0.11,0.124	-0.071	-7.1	7.1
2835	ENSG00000145425	RPS3A	4	+	151100466	151100588	151099638	151099714	151102870	151104205	2835	455219308	25,6,14	491191227	6,3,2	195	73	7.07278e-06	0.00125685	0.872,0.932,0.892	0.968,0.96,0.977	-0.07	-7	7
39562	ENSG00000168137	SETD5	3	+	9454004	9454101	9453738	9453868	9464424	9464954	39562	14,14,11	42,56,46	4,6,2	43,47,61	170	73	8.73447e-05	0.0080283	0.125,0.097,0.093	0.038,0.052,0.014	0.07	7	7
75042	ENSG00000075711	DLG1	3	-	197130801	197130978	197130526	197130671	197136541	197136678	75042	14,10,8	60,21,22	3,6,2	38,53,37	250	73	0.000133657	0.0109362	0.064,0.122,0.096	0.023,0.032,0.016	0.07	7	7
65161	ENSG00000204580	DDR1	6	+	30883077	30883323	30882954	30882983	30888687	30888814	65161	12,11,5	20,20,18	1,3,2	16,17,15	319	73	0.000396986	0.0237336	0.121,0.112,0.06	0.014,0.039,0.03	0.07	7	7
76364	ENSG00000149182	ARFGAP2	11	-	47175014	47175098	47173758	47173840	47175181	47175313	76364	93,70,80	6,1,5	91,66,83	0,2,0	157	73	0.000397249	0.0237336	0.878,0.97,0.882	1.0,0.939,1.0	-0.07	-7	7
73940	ENSG00000120686	UFM1	13	+	38360040	38360076	38359300	38359333	38360710	38363619	73940	72,65,78	207154174	58,48,42	216170206	109	73	0.00105226	0.0467589	0.189,0.22,0.231	0.152,0.159,0.12	0.07	7	7
48128	ENSG00000243147	MRPL33	2	+	27774423	27774530	27771716	27771799	27779432	27779741	48128	406239315	22,14,29	311221257	10,12,3	180	73	0.00114885	0.0493922	0.882,0.874,0.815	0.927,0.882,0.972	-0.07	-7	7
31653	ENSG00000174547	MRPL11	11	-	66436815	66436909	66435837	66436112	66437103	66437263	31653	53,59,53	331194239	130,107,90	302230222	167	73	3.08619e-07	9.63446e-05	0.065,0.117,0.088	0.158,0.169,0.151	-0.069	-6.9	6.9
48725	ENSG00000108176	DNAJC12	10	-	67830901	67831022	67823313	67823392	67837933	67838164	48725	15,10,11	64,38,39	1,4,4	80,66,43	194	73	6.86187e-07	0.000181509	0.081,0.09,0.096	0.005,0.022,0.034	0.069	6.9	6.9
10352	ENSG00000067113	PLPP1	5	-	55475301	55475450	55467868	55468149	55534571	55535050	10352	506385482	34,20,18	1067916822	30,20,17	222	73	4.91398e-05	0.00538007	0.83,0.864,0.898	0.921,0.938,0.941	-0.069	-6.9	6.9
11075	ENSG00000143612	C1orf43	1	-	154219835	154219960	154212457	154212624	154220341	154220606	11075	160178143	7,4,5	188195194	1,1,1	198	73	7.00348e-05	0.00694376	0.894,0.943,0.913	0.986,0.986,0.986	-0.069	-6.9	6.9
51506	ENSG00000173821	RNF213	17	+	80352260	80352371	80351684	80351803	80352939	80353059	51506	0,0,0	19,19,25	2,8,4	19,32,19	184	73	7.63456e-05	0.0073182	0.0,0.0,0.0	0.04,0.09,0.077	-0.069	-6.9	6.9
81265	ENSG00000105171	POP4	19	+	29610319	29610632	29608656	29608709	29611861	29611939	81265	261301266	3,6,4	380255276	0,0,1	386	73	8.93187e-05	0.00819887	0.943,0.905,0.926	1.0,1.0,0.981	-0.069	-6.9	6.9
60435	ENSG00000149532	CPSF7	11	-	61421053	61421130	61420493	61420573	61421389	61421638	60435	3,12,8	74,90,88	11,19,18	56,75,58	150	73	0.000121659	0.010285	0.019,0.061,0.042	0.087,0.11,0.131	-0.069	-6.9	6.9
46195	ENSG00000015133	CCDC88C	14	-	91281161	91281308	91279237	91279306	91281456	91281525	46195	1,0,4	34,31,26	5,6,7	36,23,14	220	73	0.000480317	0.0273524	0.01,0.0,0.049	0.044,0.08,0.142	-0.069	-6.9	6.9
26345	ENSG00000136238	RAC1	7	+	6398644	6398718	6391923	6392041	6400125	6400188	26345	22,16,14	244234199	51,60,56	281218223	147	73	2.52214e-10	2.10596e-07	0.043,0.033,0.034	0.083,0.12,0.111	-0.068	-6.8	6.8
45238	ENSG00000108256	NUFIP2	17	-	29285991	29287716	29267497	29267530	29293782	29294118	45238	277429452721	11,7,11	289434833125	1,1,2	1798	73	1.23355e-07	4.59624e-05	0.911,0.945,0.909	0.992,0.993,0.984	-0.068	-6.8	6.8
74403	ENSG00000011009	LYPLA2	1	+	23793007	23793039	23792556	23792760	23793150	23793198	74403	133122106	4,9,6	197126135	1,0,0	105	73	1.92197e-06	0.000430602	0.959,0.904,0.925	0.993,1.0,1.0	-0.068	-6.8	6.8
65178	ENSG00000073060	SCARB1	12	-	124782671	124782811	124778498	124778586	124786356	124786503	65178	220233160	6,8,4	323247230	2,1,0	213	73	1.34021e-05	0.00205947	0.926,0.909,0.932	0.982,0.988,1.0	-0.068	-6.8	6.8
66841	ENSG00000134294	SLC38A2	12	-	46363020	46363040	46362493	46362638	46363725	46363826	66841	97,77,62	0,0,1	81,60,48	5,4,3	93	73	0.000178995	0.0134848	1.0,1.0,0.98	0.927,0.922,0.926	0.068	6.8	6.8
29413	ENSG00000277957	SENP3-EIF4A1	17	+	7570857	7570933	7570680	7570764	7571372	7571479	29413	88,86,83	0,1,2	104,112,91	2,5,8	149	73	0.000588878	0.0315879	1.0,0.977,0.953	0.962,0.916,0.848	0.068	6.8	6.8
65162	ENSG00000204580	DDR1	6	+	30883080	30883323	30882927	30882983	30888687	30888814	65162	10,12,5	20,20,18	1,3,2	16,17,15	316	73	0.000600956	0.0318903	0.104,0.122,0.06	0.014,0.039,0.03	0.068	6.8	6.8
23485	ENSG00000076351	SLC46A1	17	-	28402237	28402321	28400609	28400766	28404615	28405468	23485	59,98,92	0,1,1	96,106,79	3,6,3	157	73	0.000712075	0.035848	1.0,0.979,0.977	0.937,0.891,0.924	0.068	6.8	6.8
71928	ENSG00000141699	FAM134C	17	-	42587833	42587864	42586764	42586891	42592055	42592162	71928	67,51,44	3,4,3	54,50,29	0,0,1	104	73	0.00099498	0.0450988	0.94,0.899,0.911	1.0,1.0,0.953	-0.068	-6.8	6.8
49163	ENSG00000176261	ZBTB8OS	1	-	32634767	32634792	32633950	32634072	32650432	32650535	49163	67,45,48	1,0,1	73,66,55	6,2,5	98	73	0.000583041	0.0313476	0.98,1.0,0.973	0.901,0.961,0.891	0.067	6.7	6.7
47484	ENSG00000189180	ZNF33A	10	+	38034277	38034395	38017290	38017386	38054374	38054511	47484	0,11,6	19,24,18	1,0,3	19,20,26	191	73	0.000730551	0.036477	0.0,0.149,0.113	0.02,0.0,0.042	0.067	6.7	6.7
73260	ENSG00000071462	WBSCR22	7	+	73683766	73683804	73683625	73683673	73686635	73686731	73260	353399311	22,17,24	467321359	8,3,4	111	73	5.4293e-09	3.18875e-06	0.913,0.939,0.895	0.975,0.986,0.983	-0.066	-6.6	6.6
5044	ENSG00000171960	PPIH	1	+	42675366	42675448	42667363	42667440	42676583	42676758	5044	1,1,4	66,42,44	11,6,7	57,36,29	155	73	3.78916e-05	0.00447366	0.007,0.011,0.041	0.083,0.073,0.102	-0.066	-6.6	6.6
44406	ENSG00000115875	SRSF7	2	-	38746143	38746179	38744917	38745187	38746693	38746747	44406	373291311	23,41,28	340385386	10,20,18	109	73	6.0254e-05	0.0063017	0.916,0.826,0.881	0.958,0.928,0.935	-0.066	-6.6	6.6
38960	ENSG00000159692	CTBP1	4	-	1241324	1241519	1228198	1228343	1248915	1249112	38960	229254203	0,1,0	278197179	4,5,4	268	73	0.000176888	0.0133763	1.0,0.986,1.0	0.95,0.915,0.924	0.066	6.6	6.6
861	ENSG00000023041	ZDHHC6	10	-	112433540	112433638	112433239	112433281	112434296	112434464	861	10,8,5	36,32,28	3,1,6	45,44,68	171	73	0.000406536	0.0241842	0.106,0.096,0.071	0.028,0.01,0.036	0.066	6.6	6.6
50048	ENSG00000160679	CHTOP	1	+	153643226	153643364	153642245	153642429	153645063	153646306	50048	170223163	9,6,4	265225190	3,2,1	211	73	0.000625309	0.0328431	0.867,0.928,0.934	0.968,0.975,0.985	-0.066	-6.6	6.6
51523	ENSG00000024526	DEPDC1	1	-	68482640	68482876	68481439	68481612	68483949	68484090	51523	145135142	0,0,1	148219183	2,5,4	309	73	0.000632994	0.0330339	1.0,1.0,0.971	0.946,0.912,0.915	0.066	6.6	6.6
20284	ENSG00000050130	JKAMP	14	+	59486730	59486804	59484502	59484593	59487673	59487828	20284	126130108	6,9,4	127117112	2,2,1	147	73	0.000958928	0.0440102	0.912,0.878,0.931	0.969,0.967,0.982	-0.066	-6.6	6.6
11176	ENSG00000101558	VAPA	18	+	9944923	9945058	9936985	9937066	9950394	9950568	11176	146165132	248236208	87,70,95	206219236	208	73	3.10493e-05	0.0039339	0.171,0.197,0.182	0.129,0.101,0.124	0.065	6.5	6.5
12634	ENSG00000156976	EIF4A2	3	+	186788291	186788412	186787775	186787882	186789124	186789477	12634	68,63,80	241220185	81,84,67	138145124	194	73	8.29792e-05	0.00772956	0.096,0.097,0.14	0.181,0.179,0.169	-0.065	-6.5	6.5
14182	ENSG00000161533	ACOX1	17	-	75973624	75973785	75960214	75960375	75978533	75978693	14182	9,9,14	47,71,42	23,21,11	46,35,35	234	73	0.000911933	0.0425307	0.056,0.038,0.094	0.135,0.158,0.089	-0.065	-6.5	6.5
29659	ENSG00000214078	CPNE1	20	-	35632162	35632234	35631959	35632025	35632310	35632385	29659	215267177	15,10,5	251246202	1,2,3	145	73	3.00581e-06	0.000625569	0.878,0.931,0.947	0.992,0.984,0.971	-0.064	-6.4	6.4
20327	ENSG00000149923	PPP4C	16	+	30082749	30082847	30082483	30082534	30083393	30083805	20327	218223210	2,0,4	249240156	14,11,3	171	73	1.76927e-05	0.00258142	0.979,1.0,0.957	0.884,0.903,0.957	0.064	6.4	6.4
7136	ENSG00000047410	TPR	1	-	186356646	186356739	186356285	186356449	186357396	186357623	7136	11,7,10	37,52,51	5,2,1	54,61,71	166	73	2.0918e-05	0.0029707	0.116,0.056,0.079	0.039,0.014,0.006	0.064	6.4	6.4
4563	ENSG00000198131	ZNF544	19	+	58230141	58230231	58229464	58229570	58230393	58230462	4563	1,2,0	43,23,28	10,4,2	27,31,21	163	73	0.000113819	0.00987251	0.01,0.037,0.0	0.142,0.055,0.041	-0.064	-6.4	6.4
3385	ENSG00000079819	EPB41L2	6	-	130878103	130878250	130869562	130870126	130885095	130885268	3385	0,4,6	44,30,31	16,9,14	36,49,38	220	73	0.000196576	0.0143557	0.0,0.042,0.06	0.129,0.057,0.109	-0.064	-6.4	6.4
40797	ENSG00000177600	RPLP2	11	+	810271	810356	809646	810039	811596	811839	40797	463349407	15,17,25	684494492	67,44,35	158	73	0.000296889	0.0193927	0.934,0.905,0.883	0.825,0.838,0.867	0.064	6.4	6.4
38443	ENSG00000198363	ASPH	8	-	61646749	61646878	61644599	61644632	61651049	61651124	38443	8641016848	76,77,64	130614571436	157187148	202	73	0.000899025	0.042247	0.804,0.827,0.827	0.75,0.738,0.778	0.064	6.4	6.4
61005	ENSG00000035681	NSMAF	8	-	58637233	58637389	58635467	58635546	58642983	58643073	61005	17,6,6	36,33,37	2,2,1	31,40,32	229	73	7.87535e-06	0.00136108	0.131,0.055,0.049	0.02,0.016,0.01	0.063	6.3	6.3
20322	ENSG00000149923	PPP4C	16	+	30082745	30082838	30082483	30082534	30083393	30083805	20322	211196175	2,0,4	260204164	14,11,3	166	73	4.54392e-05	0.00511335	0.979,1.0,0.951	0.891,0.891,0.96	0.063	6.3	6.3
9919	ENSG00000106785	TRIM14	9	-	98110068	98110234	98109888	98109984	98118981	98119136	9919	17,24,14	44,47,50	15,13,9	99,73,73	239	73	0.000136056	0.0110334	0.106,0.135,0.079	0.044,0.052,0.036	0.063	6.3	6.3
1415	ENSG00000058272	PPP1R12A	12	-	79806165	79806333	79805591	79805768	79807225	79807330	1415	283281268	4,3,2	257295259	7,13,7	241	73	0.000885176	0.0418872	0.955,0.966,0.976	0.917,0.873,0.918	0.063	6.3	6.3
62262	ENSG00000109805	NCAPG	4	+	17840606	17840693	17840070	17840209	17842309	17842379	62262	78,59,70	0,0,0	132107120	3,3,5	160	73	0.00100293	0.0452817	1.0,1.0,1.0	0.953,0.942,0.916	0.063	6.3	6.3
55708	ENSG00000183960	KCNH8	3	+	19350340	19350432	19347724	19347965	19390480	19390638	55708	0,3,4	33,49,31	6,5,9	28,26,34	165	73	0.00116526	0.0498501	0.0,0.026,0.054	0.087,0.078,0.105	-0.063	-6.3	6.3
85343	ENSG00000090060	PAPOLA	14	+	96560648	96560711	96556174	96556413	96562818	96562893	85343	316316337	12,17,18	320392328	4,7,1	136	73	5.64542e-07	0.000157316	0.934,0.909,0.909	0.977,0.968,0.994	-0.062	-6.2	6.2
36049	ENSG00000160439	RDH13	19	-	55050699	55051002	55048656	55048763	55056652	55056808	36049	2,5,6	29,35,29	6,16,20	34,29,25	376	73	0.000132437	0.0108749	0.013,0.027,0.039	0.033,0.097,0.134	-0.062	-6.2	6.2
73146	ENSG00000204104	TRAF3IP1	2	+	238338361	238338457	238333959	238334035	238347454	238347475	73146	2,6,5	32,24,26	0,0,1	25,41,28	169	73	0.000289546	0.0190567	0.026,0.097,0.077	0.0,0.0,0.015	0.062	6.2	6.2
48167	ENSG00000148700	ADD3	10	+	110132304	110132409	110130362	110130486	110133325	110135565	48167	223220183	5,2,2	358383299	17,8,19	178	73	0.000311564	0.0199932	0.948,0.978,0.974	0.896,0.952,0.866	0.062	6.2	6.2
81003	ENSG00000251022	THAP9-AS1	4	-	82895691	82895774	82893008	82894847	82897988	82898062	81003	121107127	4,7,2	108142115	0,0,2	156	73	0.000413861	0.0245777	0.934,0.877,0.967	1.0,1.0,0.964	-0.062	-6.2	6.2
79273	ENSG00000280987	MATR3	5	+	139307238	139308327	139293749	139294028	139314674	139314736	79273	247025822336	30,15,20	234325812513	10,11,9	1162	73	0.000420834	0.0248652	0.838,0.915,0.88	0.936,0.936,0.946	-0.062	-6.2	6.2
70105	ENSG00000171517	LPAR3	1	-	84865384	84866138	84813403	84814171	84893015	84893213	70105	738832708	4,10,6	157214881213	2,3,5	827	73	0.000426372	0.0250418	0.942,0.88,0.912	0.986,0.978,0.955	-0.062	-6.2	6.2
85120	ENSG00000099290	FAM21A	10	+	50092161	50092233	50091430	50091518	50093267	50093386	85120	118145112	8,2,4	55,79,75	0,0,1	145	73	0.000429344	0.0251311	0.881,0.973,0.934	1.0,1.0,0.974	-0.062	-6.2	6.2
73944	ENSG00000116874	WARS2	1	-	119140267	119140458	119076520	119076607	119140554	119140638	73944	18,8,10	28,24,38	6,3,2	23,21,44	264	73	0.000481743	0.0273682	0.151,0.084,0.068	0.067,0.038,0.012	0.062	6.2	6.2
87027	ENSG00000172663	TMEM134	11	-	67465055	67465267	67464802	67464856	67467311	67467388	87027	246224203	4,5,7	332189182	1,1,2	285	73	0.000697236	0.0353743	0.94,0.92,0.881	0.988,0.98,0.959	-0.062	-6.2	6.2
32009	ENSG00000136643	RPS6KC1	1	+	213108168	213108237	213104453	213104569	213117316	213117410	32009	6,3,3	22,34,41	0,1,0	33,31,44	142	73	0.000752862	0.0373221	0.123,0.043,0.036	0.0,0.016,0.0	0.062	6.2	6.2
86438	ENSG00000135624	CCT7	2	+	73244543	73244694	73234308	73234384	73247761	73247926	86438	504427417	15,10,13	507464441	7,1,1	224	73	2.27419e-06	0.000494905	0.916,0.933,0.913	0.959,0.993,0.993	-0.061	-6.1	6.1
8723	ENSG00000198586	TLK1	2	-	171117738	171117857	171082780	171082852	171160289	171160495	8723	181247215	7,6,4	161171153	0,1,0	192	73	6.60181e-05	0.00672841	0.908,0.94,0.953	1.0,0.985,1.0	-0.061	-6.1	6.1
33134	ENSG00000114302	PRKAR2A	3	-	48756378	48756444	48751338	48751718	48765003	48765078	33134	103121113	12,0,1	90107120	0,0,1	139	73	0.000345796	0.0215515	0.818,1.0,0.983	1.0,1.0,0.984	-0.061	-6.1	6.1
18131	ENSG00000164151	ICE1	5	+	5465998	5466178	5460435	5465226	5466333	5466502	18131	0,1,5	35,28,16	7,9,2	14,21,14	253	73	0.000381142	0.023105	0.0,0.01,0.083	0.126,0.11,0.04	-0.061	-6.1	6.1
35273	ENSG00000163694	RBM47	4	-	40544421	40544506	40466576	40466699	40629395	40629864	35273	111110109	5,6,2	163175168	1,1,2	158	73	0.000602534	0.0319495	0.911,0.894,0.962	0.987,0.988,0.975	-0.061	-6.1	6.1
63762	ENSG00000109919	MTCH2	11	-	47635544	47635571	47634671	47634734	47638698	47638791	63762	555564495	66,57,47	662529535	38,23,28	100	73	3.45363e-06	0.000701908	0.86,0.878,0.885	0.927,0.944,0.933	-0.06	-6	6
59715	ENSG00000165802	NSMF	9	-	137453730	137453820	137453055	137453180	137454390	137454432	59715	644656592	10,11,6	551424342	17,18,21	163	73	3.96252e-06	0.000773574	0.966,0.964,0.978	0.936,0.913,0.879	0.06	6	6
72023	ENSG00000063978	RNF4	4	+	2494563	2494752	2490336	2490502	2497006	2497079	72023	38,43,45	100,115,94	27,13,9	114,96,78	262	73	5.35071e-06	0.000982251	0.096,0.094,0.118	0.062,0.036,0.031	0.06	6	6
41259	ENSG00000147050	KDM6A	X	+	45106541	45106649	45090816	45090864	45107409	45107536	41259	14,27,30	115,78,82	13,10,17	125138125	181	73	3.77198e-05	0.00447333	0.047,0.123,0.129	0.04,0.028,0.052	0.06	6	6
78821	ENSG00000131242	RAB11FIP4	17	+	31509076	31509481	31488117	31488272	31517650	31517708	78821	10,0,6	16,21,9	0,0,0	15,7,9	478	73	0.000592995	0.0317106	0.087,0.0,0.092	0.0,0.0,0.0	0.06	6	6
82427	ENSG00000134480	CCNH	5	-	87394404	87394484	87391493	87392904	87395043	87395104	82427	95,62,94	9,1,1	151162118	2,1,0	153	73	0.000678906	0.0347239	0.834,0.967,0.978	0.973,0.987,1.0	-0.06	-6	6
75302	ENSG00000125107	CNOT1	16	-	58624672	58624794	58599235	58599511	58629727	58629825	75302	7,13,11	75,70,50	23,10,27	48,54,63	195	73	0.0010259	0.0459891	0.034,0.065,0.076	0.152,0.065,0.138	-0.06	-6	6
30333	ENSG00000135373	EHF	11	+	34651736	34651805	34651541	34651610	34656907	34656970	30333	683772804	46,47,40	859905899	14,30,20	142	73	9.71528e-08	3.69949e-05	0.884,0.894,0.912	0.969,0.939,0.959	-0.059	-5.9	5.9
15927	ENSG00000122566	HNRNPA2B1	7	-	26192300	26192338	26191055	26191128	26192494	26192592	15927	753686618	32,34,21	705679654	59,54,67	111	73	1.28384e-06	0.000306315	0.939,0.93,0.951	0.887,0.892,0.865	0.059	5.9	5.9
4032	ENSG00000242259	C22orf39	22	-	19399079	19399192	19397991	19398087	19405785	19405880	4032	6,10,12	31,45,42	0,2,5	36,29,37	186	73	0.000537293	0.0295763	0.071,0.08,0.101	0.0,0.026,0.05	0.059	5.9	5.9
50227	ENSG00000170852	KBTBD2	7	-	32874706	32874823	32868171	32870880	32874991	32875157	50227	6,2,8	44,22,19	0,0,3	31,23,24	190	73	0.000593519	0.0317141	0.05,0.034,0.139	0.0,0.0,0.046	0.059	5.9	5.9
31632	ENSG00000117335	CD46	1	+	207790252	207790324	207785655	207785682	207793518	207795513	31632	22,24,24	297276246	39,37,54	209182198	145	73	4.7816e-08	2.02063e-05	0.036,0.042,0.047	0.086,0.093,0.121	-0.058	-5.8	5.8
48670	ENSG00000113649	TCERG1	5	+	146507632	146507778	146507027	146507207	146507872	146507956	48670	27,22,15	86,82,62	8,7,3	67,87,71	219	73	1.9808e-06	0.000439991	0.095,0.082,0.075	0.038,0.026,0.014	0.058	5.8	5.8
54635	ENSG00000143776	CDC42BPA	1	-	227219262	227219420	227213135	227213219	227254063	227254155	54635	4,10,14	42,34,43	0,3,2	38,52,42	231	73	3.84053e-06	0.000754006	0.029,0.085,0.093	0.0,0.018,0.015	0.058	5.8	5.8
72029	ENSG00000063978	RNF4	4	+	2494566	2494752	2490336	2490502	2497006	2497079	72029	38,39,45	100,115,94	27,13,8	114,96,78	259	73	8.17886e-06	0.00139886	0.097,0.087,0.119	0.063,0.037,0.028	0.058	5.8	5.8
65269	ENSG00000189079	ARID2	12	+	45904341	45904398	45893630	45893721	45904933	45908040	65269	11,8,1	53,50,48	0,1,1	57,41,54	130	73	1.35172e-05	0.00207256	0.104,0.082,0.012	0.0,0.014,0.01	0.058	5.8	5.8
12818	ENSG00000134313	KIDINS220	2	-	8766514	8766705	8751465	8751644	8770669	8770832	12818	4,2,12	40,33,21	0,1,0	26,51,34	264	73	7.37522e-05	0.00717373	0.027,0.016,0.136	0.0,0.005,0.0	0.058	5.8	5.8
58917	ENSG00000075539	FRYL	4	-	48572928	48573071	48570826	48570918	48573185	48573243	58917	10,2,4	25,23,22	2,1,0	32,33,31	216	73	0.000111893	0.00973263	0.119,0.029,0.058	0.021,0.01,0.0	0.058	5.8	5.8
40800	ENSG00000177600	RPLP2	11	+	810271	810360	809646	810039	811596	811645	40800	550414477	15,17,25	827564569	67,44,35	162	73	0.000236373	0.016363	0.943,0.916,0.896	0.848,0.852,0.88	0.058	5.8	5.8
11582	ENSG00000137074	APTX	9	-	32984621	32984857	32974457	32974561	32985970	32986010	11582	491442401	13,14,4	464419396	4,4,1	309	73	0.000248305	0.0169542	0.899,0.882,0.959	0.965,0.961,0.989	-0.058	-5.8	5.8
53985	ENSG00000213983	AP1G2	14	-	23561961	23562066	23561511	23561635	23562287	23562415	53985	183182185	8,2,10	182189173	2,2,1	178	73	0.000440742	0.0256251	0.904,0.974,0.884	0.974,0.975,0.986	-0.058	-5.8	5.8
14974	ENSG00000141002	TCF25	16	+	89908965	89909083	89907242	89907322	89910590	89910663	14974	15,11,13	104,84,82	24,24,20	95,72,51	191	73	0.000666665	0.0343769	0.052,0.048,0.057	0.088,0.113,0.13	-0.058	-5.8	5.8
59242	ENSG00000163319	MRPS18C	4	+	83458345	83458429	83456908	83456958	83459739	83459797	59242	403314314	31,16,19	339325334	13,10,7	157	73	0.000761751	0.0376072	0.858,0.901,0.885	0.924,0.938,0.957	-0.058	-5.8	5.8
64946	ENSG00000057757	PITHD1	1	+	23779437	23779481	23778404	23778713	23779863	23779941	64946	83,62,64	8,0,3	104,66,64	2,0,0	117	73	0.000952066	0.0438127	0.866,1.0,0.93	0.97,1.0,1.0	-0.058	-5.8	5.8
78990	ENSG00000004455	AK2	1	-	33021366	33021461	33014521	33014594	33021592	33021703	78990	753729636	32,52,30	11541055832	39,16,19	168	73	2.80266e-06	0.000593992	0.911,0.859,0.902	0.928,0.966,0.95	-0.057	-5.7	5.7
53086	ENSG00000108389	MTMR4	17	-	58507502	58507602	58507122	58507319	58508160	58508274	53086	0,1,0	22,13,25	6,3,4	24,28,25	173	73	0.000544478	0.0298478	0.0,0.031,0.0	0.095,0.043,0.063	-0.057	-5.7	5.7
42371	ENSG00000125818	PSMF1	20	+	1127425	1127604	1125497	1125650	1135120	1135306	42371	187164168	8,2,2	200182162	1,1,0	252	73	0.000685989	0.0349049	0.871,0.96,0.961	0.983,0.981,1.0	-0.057	-5.7	5.7
20280	ENSG00000050130	JKAMP	14	+	59486712	59486804	59484536	59484593	59487673	59487828	20280	161163183	6,9,4	170174163	2,2,1	165	73	0.000776996	0.0382994	0.922,0.889,0.953	0.974,0.975,0.986	-0.057	-5.7	5.7
2772	ENSG00000166747	AP1G1	16	-	71765488	71765584	71764645	71764726	71769622	71769699	2772	117129135	5,3,3	101131128	0,0,1	169	73	0.001134	0.0489664	0.91,0.949,0.951	1.0,1.0,0.982	-0.057	-5.7	5.7
18132	ENSG00000103121	CMC2	16	-	81001247	81001334	80997313	80997429	81006733	81006858	18132	86,68,53	320263260	49,25,26	406284283	160	73	6.44637e-09	3.72299e-06	0.109,0.106,0.085	0.052,0.039,0.04	0.056	5.6	5.6
33132	ENSG00000114302	PRKAR2A	3	-	48752175	48752317	48751584	48751718	48765003	48765078	33132	171234210	12,0,1	159211181	0,0,1	215	73	0.00058112	0.0312975	0.829,1.0,0.986	1.0,1.0,0.984	-0.056	-5.6	5.6
64263	ENSG00000159263	SIM2	21	+	36712848	36713014	36712532	36712622	36719820	36719929	64263	1,2,2	40,29,41	4,6,4	20,25,13	239	73	0.000606149	0.0320187	0.008,0.021,0.015	0.058,0.068,0.086	-0.056	-5.6	5.6
29401	ENSG00000277957	SENP3-EIF4A1	17	+	7565716	7565764	7565439	7565587	7566926	7567004	29401	151150160	8,9,10	228172181	1,8,2	121	73	0.000658988	0.0340825	0.919,0.91,0.906	0.993,0.928,0.982	-0.056	-5.6	5.6
65596	ENSG00000168958	MFF	2	+	227329605	227329783	227328677	227328789	227330625	227330846	65596	24,14,11	86,72,81	21,32,25	70,51,64	251	73	0.000853226	0.0409498	0.075,0.054,0.038	0.08,0.154,0.102	-0.056	-5.6	5.6
2466	ENSG00000162302	RPS6KA4	11	+	64365300	64365465	64361906	64362002	64368131	64368403	2466	111160114	1,0,0	160,142,88	3,7,0	238	73	0.00110764	0.0484008	0.971,1.0,1.0	0.942,0.862,1.0	0.056	5.6	5.6
83316	ENSG00000267048	RP11-566K11.7	16	+	89908965	89909107	89907116	89907322	89910590	89910663	83316	21,16,18	104,84,82	31,36,20	95,72,51	215	73	0.0011291	0.0488458	0.064,0.061,0.069	0.1,0.145,0.118	-0.056	-5.6	5.6
83995	ENSG00000165416	SUGT1	13	+	52658098	52658226	52657531	52657622	52658398	52658468	83995	22,21,8	69,71,70	3,7,8	96,83,83	201	73	4.35375e-06	0.000840479	0.104,0.097,0.04	0.011,0.03,0.034	0.055	5.5	5.5
76552	ENSG00000126226	PCID2	13	-	113183802	113184028	113181129	113181230	113184345	113184487	76552	17,34,33	83,75,57	16,15,8	85,95,74	299	73	2.00218e-05	0.00284926	0.048,0.1,0.124	0.044,0.037,0.026	0.055	5.5	5.5
1064	ENSG00000135775	COG2	1	+	230671258	230671404	230669355	230669535	230671515	230671640	1064	17,4,4	32,39,28	3,7,0	67,47,84	219	73	2.71532e-05	0.00359128	0.15,0.033,0.045	0.015,0.047,0.0	0.055	5.5	5.5
4894	ENSG00000173890	GPR160	3	+	170082620	170082758	170079773	170079897	170083904	170084461	4894	15,5,11	62,26,41	3,3,3	56,49,48	211	73	5.29056e-05	0.00571116	0.077,0.062,0.085	0.018,0.021,0.021	0.055	5.5	5.5
21595	ENSG00000197275	RAD54B	8	-	94405473	94405688	94404076	94404239	94407438	94407720	21595	0,0,1	19,13,18	6,7,5	20,31,23	288	73	0.000196195	0.0143429	0.0,0.0,0.014	0.071,0.054,0.052	-0.054	-5.4	5.4
31657	ENSG00000174547	MRPL11	11	-	66436801	66436909	66435833	66436112	66437103	66437222	31657	41,45,54	331194239	99,97,71	302230222	181	73	3.52394e-06	0.00070995	0.048,0.086,0.084	0.117,0.145,0.114	-0.053	-5.3	5.3
79031	ENSG00000122376	FAM35A	10	+	87156693	87156837	87151349	87152879	87158047	87158155	79031	1,1,1	40,39,39	10,9,11	53,45,55	217	73	3.76645e-06	0.0007458	0.008,0.009,0.009	0.06,0.063,0.063	-0.053	-5.3	5.3
64728	ENSG00000118855	MFSD1	3	+	158805361	158805474	158804318	158804371	158807039	158807082	64728	199269197	11,6,2	248200219	2,0,2	186	73	0.000157692	0.0122382	0.877,0.946,0.975	0.98,1.0,0.977	-0.053	-5.3	5.3
87879	ENSG00000198952	SMG5	1	-	156281792	156281924	156278935	156279034	156282606	156282825	87879	6,12,10	28,36,51	3,2,6	74,56,37	205	73	0.000184241	0.0136709	0.071,0.106,0.065	0.014,0.013,0.055	0.053	5.3	5.3
76070	ENSG00000136280	CCM2	7	+	45071749	45071872	45069825	45069961	45072725	45072786	76070	10,13,17	72,57,49	6,3,5	74,67,48	196	73	0.00021884	0.0154918	0.049,0.078,0.114	0.029,0.016,0.037	0.053	5.3	5.3
19406	ENSG00000164054	SHISA5	3	-	48502320	48502452	48501136	48501293	48504018	48504154	19406	7,8,1	34,30,28	1,0,0	38,18,15	205	73	0.000254294	0.0171879	0.068,0.087,0.013	0.009,0.0,0.0	0.053	5.3	5.3
28188	ENSG00000010270	STARD3NL	7	+	38217024	38217078	38215027	38215105	38217187	38217305	28188	185142142	2,1,2	154160164	7,6,8	127	73	0.000285552	0.0188117	0.982,0.988,0.976	0.927,0.939,0.922	0.053	5.3	5.3
84734	ENSG00000197429	IPP	1	-	45708908	45709030	45700069	45700190	45714245	45714466	84734	5,2,6	32,21,21	0,0,1	19,23,14	195	73	0.000791546	0.0388238	0.055,0.034,0.097	0.0,0.0,0.026	0.053	5.3	5.3
11452	ENSG00000126091	ST3GAL3	1	+	43801281	43801541	43792101	43792149	43814890	43814933	11452	0,8,12	17,16,23	0,5,0	23,24,9	333	73	0.00099925	0.0452332	0.0,0.099,0.103	0.0,0.044,0.0	0.053	5.3	5.3
45764	ENSG00000101361	NOP56	20	+	2657372	2657488	2657080	2657218	2657928	2658393	45764	41,46,36	226229234	90,87,62	219243242	189	73	9.54273e-06	0.00156347	0.065,0.072,0.056	0.137,0.121,0.09	-0.052	-5.2	5.2
31168	ENSG00000086205	FOLH1	11	-	49185683	49185875	49183150	49183242	49186643	49186769	31168	125912061223	56,53,44	201818901675	40,35,55	265	73	8.24926e-05	0.00772956	0.861,0.862,0.884	0.933,0.937,0.893	-0.052	-5.2	5.2
1783	ENSG00000054148	PHPT1	9	+	136850505	136850560	136850012	136850137	136850754	136851022	1783	23,23,22	201213190	55,45,40	312170175	128	73	0.000158397	0.0122654	0.061,0.058,0.062	0.091,0.131,0.115	-0.052	-5.2	5.2
41785	ENSG00000108039	XPNPEP1	10	-	109915010	109915099	109907690	109907815	109923401	109923470	41785	346347318	14,11,13	356289263	4,7,0	162	73	0.000160543	0.0123858	0.918,0.934,0.917	0.976,0.949,1.0	-0.052	-5.2	5.2
48962	ENSG00000119487	MAPKAP1	9	-	125672315	125672540	125669886	125669907	125706970	125707212	48962	535541537	1,5,5	486577544	17,13,4	298	73	0.000267259	0.0178441	0.992,0.964,0.963	0.875,0.916,0.971	0.052	5.2	5.2
86289	ENSG00000185475	TMEM179B	11	+	62789600	62789728	62789291	62789426	62789885	62790110	86289	354250269	8,10,6	329262210	1,4,1	201	73	0.000345816	0.0215515	0.941,0.901,0.942	0.992,0.96,0.987	-0.052	-5.2	5.2
73480	ENSG00000103051	COG4	16	-	70490329	70490392	70483852	70483969	70496265	70496431	73480	107128116	0,1,1	141143126	4,8,3	136	73	0.000362057	0.0222784	1.0,0.986,0.984	0.95,0.906,0.958	0.052	5.2	5.2
46044	ENSG00000117448	AKR1A1	1	+	45552415	45552603	45550965	45551155	45561788	45561878	46044	91,94,65	197177153	254159160	326253206	261	73	0.000493652	0.0277696	0.114,0.129,0.106	0.179,0.149,0.178	-0.052	-5.2	5.2
30921	ENSG00000166575	TMEM135	11	+	87091361	87091395	87071522	87071615	87157340	87157406	30921	108,89,92	14,3,0	92117100	0,2,2	107	73	0.000518522	0.0287946	0.84,0.953,1.0	1.0,0.976,0.972	-0.052	-5.2	5.2
50735	ENSG00000152601	MBNL1	3	+	152456266	152456361	152455541	152455577	152459270	152459345	50735	65,82,82	1,0,0	139169133	3,9,2	168	73	0.000596047	0.0317269	0.966,1.0,1.0	0.953,0.891,0.967	0.052	5.2	5.2
441	ENSG00000168118	RAB4A	1	+	229288728	229288843	229271131	229271370	229295847	229295910	441	731618657	13,7,4	466403352	26,11,7	188	73	2.42531e-05	0.00327011	0.956,0.972,0.985	0.874,0.934,0.951	0.051	5.1	5.1
65174	ENSG00000073060	SCARB1	12	-	124782682	124782811	124778498	124778586	124786356	124786503	65174	287308211	6,8,4	445347317	2,1,0	202	73	3.12213e-05	0.00393411	0.945,0.933,0.95	0.988,0.992,1.0	-0.051	-5.1	5.1
31127	ENSG00000086205	FOLH1	11	-	49185683	49185871	49183150	49183242	49186643	49186769	31127	125912071224	56,53,44	201818901675	40,35,55	261	73	8.38457e-05	0.0077789	0.863,0.864,0.886	0.934,0.938,0.895	-0.051	-5.1	5.1
11690	ENSG00000086758	HUWE1	X	-	53562830	53562929	53562110	53562244	53563745	53563821	11690	300326244	14,13,5	252278275	3,4,2	172	73	0.000234144	0.0162913	0.901,0.914,0.954	0.973,0.967,0.983	-0.051	-5.1	5.1
12164	ENSG00000089006	SNX5	20	-	17953995	17954231	17952586	17952710	17955364	17955475	12164	286262215	10,1,1	346343306	1,0,0	309	73	0.000447564	0.0259131	0.871,0.984,0.981	0.988,1.0,1.0	-0.051	-5.1	5.1
79357	ENSG00000167522	ANKRD11	16	-	89313350	89313589	89305205	89305344	89316932	89317078	79357	10,36,22	89,90,98	32,35,31	86,54,64	312	73	0.000554524	0.0302128	0.026,0.086,0.05	0.08,0.132,0.102	-0.051	-5.1	5.1
61085	ENSG00000143569	UBAP2L	1	+	154269361	154269412	154268759	154268954	154270199	154270564	61085	1,2,1	41,45,47	12,2,3	45,50,38	124	73	0.000659907	0.0341045	0.014,0.025,0.012	0.136,0.023,0.044	-0.051	-5.1	5.1
46032	ENSG00000117448	AKR1A1	1	+	45552415	45552562	45550965	45551155	45561788	45561878	46032	71,83,48	197177153	209132123	326253206	220	73	0.000736765	0.0366816	0.107,0.135,0.094	0.175,0.148,0.165	-0.051	-5.1	5.1
21221	ENSG00000107833	NPM3	10	-	101782838	101782924	101782477	101782597	101783272	101783375	21221	402394293	32,12,6	569395394	11,8,4	159	73	0.000160666	0.0123858	0.852,0.938,0.957	0.96,0.958,0.978	-0.05	-5	5
3662	ENSG00000259399	TGIF2-C20orf24	20	+	36609600	36609758	36607714	36607818	36612009	36612384	3662	842720690	42,20,22	935681734	15,14,12	231	73	0.000163475	0.0125326	0.864,0.919,0.908	0.952,0.939,0.951	-0.05	-5	5
33837	ENSG00000106077	ABHD11	7	-	73737875	73738142	73737645	73737735	73738327	73738383	33837	52,67,46	82,76,86	45,41,20	142,76,62	340	73	0.000810921	0.0394386	0.12,0.159,0.103	0.064,0.104,0.065	0.05	5	5
2773	ENSG00000166747	AP1G1	16	-	71767876	71767885	71765488	71765584	71769622	71769699	2773	3,7,3	44,61,58	1,1,0	31,59,51	82	73	0.000906415	0.0424237	0.057,0.093,0.044	0.028,0.015,0.0	0.05	5	5
49859	ENSG00000184432	COPB2	3	-	139385003	139385429	139383297	139383435	139389547	139389626	49859	58,67,60	71,86,103	46,32,41	150,138,88	499	73	7.34122e-07	0.000192718	0.107,0.102,0.079	0.043,0.033,0.064	0.049	4.9	4.9
35523	ENSG00000154305	MIA3	1	+	222662457	222662529	222662252	222662332	222663997	222664148	35523	0,0,1	44,45,22	6,7,8	87,71,42	145	73	0.000145758	0.011611	0.0,0.0,0.022	0.034,0.047,0.088	-0.049	-4.9	4.9
60622	ENSG00000100983	GSS	20	-	34929034	34929237	34928827	34928951	34929400	34929590	60622	92,98,89	172155131	68,57,69	218157150	276	73	0.000338498	0.0212879	0.124,0.143,0.152	0.076,0.088,0.108	0.049	4.9	4.9
12175	ENSG00000089006	SNX5	20	-	17953995	17954223	17952630	17952710	17955364	17955475	12175	289258211	10,1,1	348343305	1,0,0	301	73	0.00049046	0.0276672	0.875,0.984,0.981	0.988,1.0,1.0	-0.049	-4.9	4.9
19259	ENSG00000104205	SGK3	8	+	66841023	66841110	66840210	66840247	66843451	66843547	19259	155142154	11,2,0	113129147	1,0,0	160	73	0.000550842	0.0300595	0.865,0.97,1.0	0.981,1.0,1.0	-0.049	-4.9	4.9
7164	ENSG00000146858	ZC3HAV1L	7	-	139029747	139029841	139028701	139028960	139034542	139034678	7164	0,0,3	33,26,48	4,6,6	37,40,37	167	73	0.000704986	0.0355851	0.0,0.0,0.027	0.045,0.062,0.066	-0.049	-4.9	4.9
67464	ENSG00000128654	MTX2	2	+	176270289	176270419	176269451	176269669	176296859	176296907	67464	11,8,9	97,111,74	12,15,35	119,86,67	203	73	0.000959531	0.0440102	0.039,0.025,0.042	0.035,0.059,0.158	-0.049	-4.9	4.9
46680	ENSG00000256500	RP11-73M18.2	14	+	103571622	103571820	103562961	103563124	103587273	103587364	46680	382363290	4,7,9	388369325	1,3,2	271	73	0.00112524	0.0487669	0.963,0.933,0.897	0.991,0.971,0.978	-0.049	-4.9	4.9
67172	ENSG00000115419	GLS	2	+	190954754	190954818	190954583	190954660	190962829	190963158	67172	150148130	5,5,3	88,93,120	0,0,1	137	73	0.00114885	0.0493922	0.941,0.94,0.958	1.0,1.0,0.985	-0.049	-4.9	4.9
75746	ENSG00000173726	TOMM20	1	-	235119338	235119406	235113767	235113910	235119817	235119899	75746	80,45,69	273246247	36,39,48	319297278	141	73	4.36093e-05	0.00496272	0.132,0.087,0.126	0.055,0.064,0.082	0.048	4.8	4.8
11598	ENSG00000137074	APTX	9	-	32984630	32984857	32974457	32974561	32985970	32986030	11598	576549503	13,14,4	571508501	4,4,1	300	73	0.000208436	0.0150007	0.915,0.905,0.968	0.972,0.969,0.992	-0.048	-4.8	4.8
75373	ENSG00000070526	ST6GALNAC1	17	-	76637599	76637736	76629011	76629711	76643507	76643786	75373	81,105,62	169179144	148,87,130	399394351	210	73	0.000434567	0.0253726	0.143,0.169,0.13	0.114,0.071,0.114	0.048	4.8	4.8
69758	ENSG00000134900	TPP2	13	+	102667737	102667883	102664794	102664925	102674282	102674411	69758	10,3,4	50,61,54	9,20,18	53,59,59	219	73	0.000490635	0.0276672	0.063,0.016,0.024	0.054,0.102,0.092	-0.048	-4.8	4.8
80176	ENSG00000157538	DSCR3	21	-	37226121	37226185	37225543	37225626	37227653	37227806	80176	0,0,1	31,33,42	6,3,5	48,42,43	137	73	0.000732614	0.0365274	0.0,0.0,0.013	0.062,0.037,0.058	-0.048	-4.8	4.8
70475	ENSG00000077254	USP33	1	-	77746398	77746556	77741616	77741748	77759642	77759689	70475	1,5,5	47,37,48	11,11,6	38,38,32	231	73	0.00106634	0.0471915	0.007,0.041,0.032	0.084,0.084,0.056	-0.048	-4.8	4.8
10347	ENSG00000067113	PLPP1	5	-	55475298	55475450	55467868	55468149	55534571	55535050	10347	810629767	34,20,18	169614601348	30,20,17	225	73	4.78253e-05	0.00527928	0.885,0.911,0.933	0.948,0.959,0.963	-0.047	-4.7	4.7
63994	ENSG00000106682	EIF4H	7	+	74190246	74190306	74189821	74189918	74194740	74194878	63994	191236180	511571510	169166131	588611584	133	73	0.000467591	0.0268039	0.17,0.185,0.162	0.136,0.13,0.11	0.047	4.7	4.7
55223	ENSG00000166681	NGFRAP1	X	+	103377027	103377261	103376394	103376613	103377462	103378077	55223	685570515	9,8,9	737560470	1,1,3	307	73	1.85511e-05	0.0026729	0.948,0.944,0.932	0.994,0.993,0.974	-0.046	-4.6	4.6
63249	ENSG00000257103	LSM14A	19	+	34219390	34219573	34215595	34215661	34219705	34219877	63249	497544445	0,1,1	365389403	3,9,6	256	73	3.65278e-05	0.00437223	1.0,0.994,0.992	0.972,0.925,0.95	0.046	4.6	4.6
78832	ENSG00000196262	PPIA	7	+	44799391	44799480	44796680	44796793	44801286	44803117	78832	227168181	6,2,6	210169186	0,0,1	162	73	0.000451742	0.0260679	0.945,0.974,0.931	1.0,1.0,0.988	-0.046	-4.6	4.6
6304	ENSG00000017260	ATP2C1	3	+	130979248	130979419	130975331	130975488	130980581	130980679	6304	298341279	0,1,3	233277230	2,8,5	244	73	0.000597961	0.03178	1.0,0.99,0.965	0.972,0.912,0.932	0.046	4.6	4.6
61311	ENSG00000102181	CD99L2	X	-	150816278	150816455	150816006	150816078	150831230	150831293	61311	2,11,4	20,31,21	1,0,1	16,13,15	250	73	0.000701294	0.0355541	0.028,0.094,0.053	0.018,0.0,0.019	0.046	4.6	4.6
19150	ENSG00000213614	HEXA	15	-	72353067	72353178	72351132	72351234	72355558	72355624	19150	217183179	9,4,3	150151143	1,0,2	184	73	0.000983558	0.0448156	0.905,0.948,0.959	0.983,1.0,0.966	-0.046	-4.6	4.6
38958	ENSG00000159692	CTBP1	4	-	1238182	1238337	1228198	1228343	1248915	1249137	38958	270321200	0,1,0	315257222	4,5,4	228	73	0.000988123	0.0449055	1.0,0.99,1.0	0.962,0.943,0.947	0.046	4.6	4.6
25452	ENSG00000112414	ADGRG6	6	+	142440907	142440953	142438211	142438364	142443336	142446248	25452	469483499	16,15,20	598635607	3,4,3	119	73	4.66383e-10	3.7152e-07	0.947,0.952,0.939	0.992,0.99,0.992	-0.045	-4.5	4.5
65589	ENSG00000168958	MFF	2	+	227329605	227329697	227328677	227328789	227330625	227330822	65589	4,1,3	86,72,81	11,10,5	70,51,64	165	73	7.84105e-05	0.00746451	0.02,0.006,0.016	0.065,0.08,0.033	-0.045	-4.5	4.5
16462	ENSG00000072134	EPN2	17	+	19285619	19285790	19282949	19283714	19309884	19309997	16462	14,17,15	49,79,64	2,8,4	72,72,40	244	73	7.86524e-05	0.00746702	0.079,0.06,0.066	0.008,0.032,0.029	0.045	4.5	4.5
38700	ENSG00000133961	NUMB	14	-	73316389	73316465	73297210	73297285	73323129	73323204	38700	1,1,0	45,66,35	6,7,7	55,65,64	149	73	0.000145404	0.0115962	0.011,0.007,0.0	0.051,0.05,0.051	-0.045	-4.5	4.5
26977	ENSG00000163479	SSR2	1	-	156014960	156015069	156011809	156011887	156018131	156018357	26977	406397320	22,15,4	589560424	10,6,6	182	73	0.000394871	0.0236527	0.881,0.914,0.97	0.959,0.974,0.966	-0.045	-4.5	4.5
62663	ENSG00000008283	CYB561	17	-	63434371	63434620	63433144	63433415	63435085	63435184	62663	479534489	4,3,0	862654553	9,11,11	322	73	0.000419801	0.0248652	0.964,0.976,1.0	0.956,0.931,0.919	0.045	4.5	4.5
62385	ENSG00000162734	PEA15	1	+	160207129	160207237	160205379	160205522	160211542	160211716	62385	17,19,12	87,68,73	11,11,5	109103101	181	73	0.00055572	0.0302542	0.073,0.101,0.062	0.039,0.041,0.02	0.045	4.5	4.5
55604	ENSG00000156958	GALK2	15	+	49283565	49283718	49239220	49239367	49292326	49292537	55604	353306261	3,5,9	253264237	1,2,0	226	73	0.000686543	0.0349049	0.974,0.952,0.904	0.988,0.977,1.0	-0.045	-4.5	4.5
85291	ENSG00000115760	BIRC6	2	+	32521664	32521812	32518816	32518946	32524887	32525019	85291	10,7,5	28,46,42	4,2,1	35,49,45	221	73	0.00109641	0.0480011	0.106,0.048,0.038	0.036,0.013,0.007	0.045	4.5	4.5
16860	ENSG00000171940	ZNF217	20	-	53570303	53570435	53568819	53569264	53571720	53571853	16860	43,25,17	107137130	8,19,23	151161200	205	73	3.47512e-05	0.00421786	0.125,0.061,0.044	0.019,0.04,0.039	0.044	4.4	4.4
80479	ENSG00000184903	IMMP2L	7	-	111532517	111532585	111521312	111521449	111561850	111561923	80479	0,3,0	85,87,74	9,4,4	76,55,35	141	73	0.00012533	0.0104901	0.0,0.018,0.0	0.058,0.036,0.056	-0.044	-4.4	4.4
36517	ENSG00000142856	ITGB3BP	1	-	63509947	63510181	63508527	63508570	63523128	63523194	36517	15,3,10	43,23,26	4,5,2	51,36,45	307	73	0.000274913	0.0183198	0.077,0.03,0.084	0.018,0.032,0.01	0.044	4.4	4.4
20516	ENSG00000184349	EFNA5	5	-	107387234	107387315	107376888	107381376	107387705	107387771	20516	267262251	6,0,1	220254223	5,11,6	154	73	0.000703937	0.0355626	0.955,1.0,0.992	0.954,0.916,0.946	0.044	4.4	4.4
69383	ENSG00000197586	ENTPD6	20	+	25210002	25210193	25209848	25209925	25213262	25213406	69383	11,16,10	82,103,80	23,22,12	79,51,52	264	73	0.00082568	0.0399881	0.036,0.041,0.033	0.075,0.107,0.06	-0.044	-4.4	4.4
48442	ENSG00000106772	PRUNE2	9	-	76636465	76636557	76629191	76629290	76637417	76637549	48442	221249217	7,6,4	504537484	1,3,3	165	73	0.000120226	0.0102097	0.933,0.948,0.96	0.996,0.988,0.986	-0.043	-4.3	4.3
34408	ENSG00000087502	ERGIC2	12	-	29356381	29356477	29350012	29350068	29357622	29357724	34408	291276277	0,5,0	256290321	7,12,3	169	73	0.000197425	0.0144025	1.0,0.96,1.0	0.94,0.913,0.979	0.043	4.3	4.3
56307	ENSG00000142515	KLK3	19	+	50858028	50858086	50856239	50856399	50858157	50858315	56307	509462395	11,8,14	552440358	36,12,23	131	73	0.000357284	0.0220688	0.963,0.97,0.94	0.895,0.953,0.897	0.043	4.3	4.3
45906	ENSG00000121073	SLC35B1	17	-	49707342	49707444	49706964	49707068	49707729	49707949	45906	42,23,28	148105112	20,18,16	181128114	175	73	0.000525752	0.0291196	0.106,0.084,0.094	0.044,0.055,0.055	0.043	4.3	4.3
36293	ENSG00000122034	GTF3A	13	+	27429171	27429389	27427091	27427192	27429869	27429966	36293	229180157	638579571	95,93,84	728701680	291	73	3.9968e-15	9.89266e-12	0.083,0.072,0.065	0.032,0.032,0.03	0.042	4.2	4.2
87907	ENSG00000092841	MYL6	12	+	56160625	56160670	56160247	56160320	56161386	56161575	87907	156112116	975618684	261151160	1006581632	118	73	0.000126705	0.0105669	0.09,0.101,0.095	0.138,0.139,0.135	-0.042	-4.2	4.2
37439	ENSG00000161905	ALOX15	17	-	4638216	4638377	4633413	4633500	4638849	4638972	37439	313364361	8,7,2	258250191	1,1,0	234	73	0.000679555	0.0347315	0.924,0.942,0.983	0.988,0.987,1.0	-0.042	-4.2	4.2
84968	ENSG00000196576	PLXNB2	22	-	50276133	50276227	50275888	50275963	50276628	50276704	84968	6,20,23	97,89,92	6,6,3	87,78,52	167	73	0.000755191	0.0373841	0.026,0.089,0.099	0.029,0.033,0.025	0.042	4.2	4.2
45887	ENSG00000183077	AFMID	17	+	78197145	78197332	78190969	78191060	78202498	78202606	45887	11,17,15	87,82,78	41,28,21	105,73,78	260	73	0.000898989	0.042247	0.034,0.055,0.051	0.099,0.097,0.07	-0.042	-4.2	4.2
81267	ENSG00000105171	POP4	19	+	29610408	29610632	29608656	29608709	29611861	29611939	81267	322408354	3,6,4	498356376	0,0,1	297	73	0.00105667	0.0469131	0.963,0.944,0.956	1.0,1.0,0.989	-0.042	-4.2	4.2
36814	ENSG00000069956	MAPK6	15	+	52042753	52042833	52019237	52019376	52045829	52046109	36814	3,7,5	130100106	19,16,19	161114118	153	73	3.3426e-05	0.00412786	0.011,0.032,0.022	0.053,0.063,0.071	-0.041	-4.1	4.1
75378	ENSG00000070526	ST6GALNAC1	17	-	76626288	76626392	76626005	76626095	76626650	76626789	75378	503466417	18,6,16	1083956861	12,7,11	177	73	7.91137e-05	0.00749029	0.92,0.97,0.915	0.974,0.983,0.97	-0.041	-4.1	4.1
25238	ENSG00000065882	TBC1D1	4	+	38051898	38052060	38049756	38049898	38054198	38054338	25238	20,5,6	53,62,37	1,3,4	57,54,39	235	73	0.000120264	0.0102097	0.105,0.024,0.048	0.005,0.017,0.031	0.041	4.1	4.1
48986	ENSG00000119487	MAPKAP1	9	-	125672315	125672643	125669817	125669907	125706970	125707231	48986	800876841	1,5,5	841970875	17,13,4	401	73	0.000509043	0.0284048	0.993,0.97,0.968	0.9,0.931,0.976	0.041	4.1	4.1
35444	ENSG00000058799	YIPF1	1	-	53882942	53883025	53878641	53878722	53883112	53883261	35444	18,13,10	90,71,79	3,8,4	97,64,65	156	73	0.00111061	0.0484696	0.086,0.079,0.056	0.014,0.055,0.028	0.041	4.1	4.1
49795	ENSG00000168291	PDHB	3	-	58433630	58433684	58431876	58431984	58433767	58433820	49795	297311252	14,3,4	366271256	0,0,0	127	73	3.37998e-05	0.0041533	0.924,0.983,0.973	1.0,1.0,1.0	-0.04	-4	4
3291	ENSG00000063601	MTMR1	X	+	150751029	150751240	150750730	150750843	150755688	150755865	3291	2,1,4	53,67,42	7,12,7	47,49,27	284	73	3.78242e-05	0.00447333	0.01,0.004,0.024	0.037,0.059,0.062	-0.04	-4	4
28083	ENSG00000128739	SNRPN	15	+	24974357	24974456	24967931	24968082	24974641	24974957	28083	356280260	5,4,11	362333294	1,2,2	172	73	0.000293746	0.0192236	0.968,0.967,0.909	0.994,0.986,0.984	-0.04	-4	4
21555	ENSG00000164024	METAP1	4	+	99035953	99036011	99035399	99035460	99039373	99039465	21555	7,10,3	73,60,58	0,2,2	55,54,48	131	73	0.000610038	0.0321996	0.051,0.085,0.028	0.0,0.02,0.023	0.04	4	4
83513	ENSG00000173889	PHC3	3	-	170098896	170099029	170087583	170097384	170102478	170102710	83513	1,1,0	29,8,29	4,10,1	19,36,25	206	73	0.000671197	0.0344313	0.012,0.042,0.0	0.069,0.09,0.014	-0.04	-4	4
20039	ENSG00000162961	DPY30	2	-	31893241	31893321	31891991	31892134	31917925	31918037	20039	0,0,0	62,66,64	8,4,3	66,55,44	153	73	0.000714003	0.0359091	0.0,0.0,0.0	0.055,0.034,0.032	-0.04	-4	4
30336	ENSG00000135373	EHF	11	+	34622874	34622971	34621110	34621228	34642627	34642727	30336	22,19,31	146172165	10,10,9	208190172	170	73	2.22458e-06	0.000487888	0.061,0.045,0.075	0.02,0.022,0.022	0.039	3.9	3.9
48227	ENSG00000106348	IMPDH1	7	-	128400816	128400891	128400332	128400539	128401014	128401116	48227	446510372	17,12,8	580477443	5,1,5	148	73	1.37971e-05	0.00211081	0.928,0.954,0.958	0.983,0.996,0.978	-0.039	-3.9	3.9
20323	ENSG00000149923	PPP4C	16	+	30082745	30082847	30082483	30082534	30083393	30083567	20323	385367339	2,0,4	456397282	14,11,3	175	73	3.19355e-05	0.00399505	0.988,1.0,0.972	0.931,0.938,0.975	0.039	3.9	3.9
12636	ENSG00000156976	EIF4A2	3	+	186787478	186787584	186787126	186787264	186787802	186787882	12636	524483453	8,17,9	444373339	2,3,2	179	73	4.87871e-05	0.00535839	0.964,0.921,0.954	0.989,0.981,0.986	-0.039	-3.9	3.9
6107	ENSG00000103194	USP10	16	+	84775159	84775225	84772540	84772685	84778894	84779194	6107	313319292	11,6,4	303328222	1,0,0	139	73	5.87329e-05	0.00620492	0.937,0.965,0.975	0.994,1.0,1.0	-0.039	-3.9	3.9
50200	ENSG00000101166	PRELID3B	20	-	59037190	59037299	59036689	59036760	59038465	59038634	50200	597588641	22,17,8	627603573	5,2,9	182	73	7.43044e-05	0.00721232	0.916,0.933,0.97	0.981,0.992,0.962	-0.039	-3.9	3.9
46068	ENSG00000131051	RBM39	20	-	35729461	35729527	35729311	35729365	35731940	35732135	46068	690601651	9,15,13	620674701	27,28,29	139	73	9.68223e-05	0.00872584	0.976,0.955,0.963	0.923,0.927,0.927	0.039	3.9	3.9
76844	ENSG00000243989	ACY1	3	+	51985206	51985271	51984046	51984158	51985360	51985450	76844	293266271	10,8,10	355263202	1,3,4	138	73	0.000298936	0.019453	0.939,0.946,0.935	0.995,0.979,0.964	-0.039	-3.9	3.9
75318	ENSG00000125107	CNOT1	16	-	58624672	58624770	58599235	58599511	58629727	58629834	75318	1,3,3	75,70,50	9,2,12	48,54,63	171	73	0.000367864	0.0225216	0.006,0.018,0.025	0.074,0.016,0.075	-0.039	-3.9	3.9
30049	ENSG00000060339	CCAR1	10	+	68756272	68756483	68755369	68755536	68757293	68757377	30049	550503519	13,6,6	587697545	2,5,2	284	73	0.000702613	0.0355626	0.916,0.956,0.957	0.987,0.973,0.986	-0.039	-3.9	3.9
34158	ENSG00000106484	MEST	7	+	130500788	130500890	130500461	130500532	130502643	130502720	34158	204187152	0,3,1	301252206	7,11,2	175	73	0.000905303	0.0424237	1.0,0.963,0.984	0.947,0.905,0.977	0.039	3.9	3.9
18148	ENSG00000103121	CMC2	16	-	80998284	80998354	80997313	80997429	81006733	81006875	18148	87,63,70	320263260	59,48,53	406284283	143	73	0.00108333	0.047609	0.122,0.109,0.121	0.069,0.079,0.087	0.039	3.9	3.9
73243	ENSG00000131828	PDHA1	X	+	19354490	19354583	19353081	19353173	19355348	19355504	73243	653567553	13,14,23	568555477	9,5,3	166	73	0.000176989	0.0133763	0.957,0.947,0.914	0.965,0.98,0.986	-0.038	-3.8	3.8
88384	ENSG00000137198	GMPR	6	+	16289425	16289568	16285792	16285835	16290461	16290621	88384	17,1,1	38,25,36	0,3,1	52,35,31	216	73	0.000241339	0.0165274	0.131,0.013,0.009	0.0,0.028,0.011	0.038	3.8	3.8
65321	ENSG00000177565	TBL1XR1	3	-	177160870	177160988	177098443	177098541	177197120	177197225	65321	1,5,5	52,87,56	15,18,8	90,89,68	191	73	0.000373688	0.0228177	0.007,0.021,0.033	0.06,0.072,0.043	-0.038	-3.8	3.8
48667	ENSG00000113649	TCERG1	5	+	146507744	146507778	146507027	146507207	146507872	146507956	48667	8,5,4	86,82,62	1,1,1	67,87,71	107	73	0.000636017	0.0331667	0.06,0.04,0.042	0.01,0.008,0.01	0.038	3.8	3.8
4483	ENSG00000224051	CPTP	1	+	1326835	1327032	1324766	1325102	1327240	1327471	4483	377371311	1,2,2	414397301	13,3,3	270	73	0.00101153	0.045574	0.99,0.98,0.977	0.896,0.973,0.964	0.038	3.8	3.8
86127	ENSG00000108312	UBTF	17	-	44208618	44209001	44207863	44207911	44209351	44209422	86127	13,18,7	93,82,61	41,33,25	85,76,79	456	73	1.0687e-05	0.00171908	0.022,0.034,0.018	0.072,0.065,0.048	-0.037	-3.7	3.7
72919	ENSG00000070495	JMJD6	17	-	76721262	76721356	76720359	76720498	76721797	76721933	72919	4,15,12	81,85,85	6,0,3	96106104	167	73	2.54636e-05	0.00340682	0.021,0.072,0.058	0.027,0.0,0.012	0.037	3.7	3.7
26729	ENSG00000182795	C1orf116	1	-	207024886	207025053	207020694	207023480	207032706	207032747	26729	431499442	2,2,1	516462450	7,7,8	240	73	0.000276169	0.0183571	0.985,0.987,0.993	0.957,0.953,0.945	0.037	3.7	3.7
45762	ENSG00000101361	NOP56	20	+	2657372	2657493	2657084	2657218	2657928	2658393	45762	36,40,34	226229234	75,69,49	219243242	194	73	0.000363242	0.0223175	0.057,0.062,0.052	0.114,0.097,0.071	-0.037	-3.7	3.7
48168	ENSG00000148700	ADD3	10	+	110132304	110132400	110130362	110130486	110133325	110134211	48168	321329286	5,2,2	536589513	17,8,19	169	73	0.000495308	0.0277725	0.965,0.986,0.984	0.932,0.97,0.921	0.037	3.7	3.7
36998	ENSG00000175416	CLTB	5	-	176396478	176396532	176392454	176392945	176397606	176397718	36998	26,21,27	321279299	5,5,3	361265232	127	73	2.33183e-10	1.99513e-07	0.044,0.041,0.049	0.008,0.011,0.007	0.036	3.6	3.6
4670	ENSG00000144895	EIF2A	3	+	150558387	150558462	150552355	150552425	150562541	150562660	4670	311291253	0,0,0	367364340	8,7,5	148	73	0.000215873	0.0153445	1.0,1.0,1.0	0.958,0.962,0.971	0.036	3.6	3.6
69361	ENSG00000110911	SLC11A2	12	-	51005595	51005677	51005310	51005436	51008475	51008624	69361	0,2,2	43,51,51	9,12,5	70,93,74	155	73	0.000381338	0.023105	0.0,0.018,0.018	0.057,0.057,0.031	-0.036	-3.6	3.6
12245	ENSG00000125877	ITPA	20	+	3221419	3221466	3218516	3218632	3221840	3221917	12245	2,0,0	55,55,40	8,10,2	106,77,83	120	73	0.000794512	0.0389412	0.022,0.0,0.0	0.044,0.073,0.014	-0.036	-3.6	3.6
79491	ENSG00000119522	DENND1A	9	-	123411775	123411829	123403401	123403490	123440359	123440491	79491	1,0,0	109,73,75	4,3,9	79,82,74	127	73	0.00102229	0.0458663	0.005,0.0,0.0	0.028,0.021,0.065	-0.036	-3.6	3.6
25604	ENSG00000108559	NUP88	17	-	5418014	5418141	5416552	5416682	5419353	5419676	25604	0,1,0	23,46,51	2,11,5	66,51,55	200	73	0.00116854	0.0499597	0.0,0.008,0.0	0.011,0.073,0.032	-0.036	-3.6	3.6
20480	ENSG00000187109	NAP1L1	12	-	76059776	76059878	76056032	76056161	76060137	76060278	20480	962885780	24,22,11	126913201290	6,12,5	175	73	1.05559e-07	3.99761e-05	0.944,0.944,0.967	0.989,0.979,0.991	-0.035	-3.5	3.5
86882	ENSG00000186480	INSIG1	7	+	155303824	155303895	155302728	155302846	155308240	155308960	86882	59,126,74	751779597	178149188	840863836	144	73	5.3914e-06	0.000985872	0.038,0.076,0.059	0.097,0.08,0.102	-0.035	-3.5	3.5
59593	ENSG00000196549	MME	3	+	155142236	155142330	155140190	155140292	155143442	155143571	59593	730651622	4,16,20	398509412	5,0,0	167	73	5.73159e-06	0.00103443	0.988,0.947,0.931	0.972,1.0,1.0	-0.035	-3.5	3.5
79275	ENSG00000280987	MATR3	5	+	139315696	139315738	139314674	139314736	139316075	139316188	79275	411414362	12,11,12	331385378	2,3,2	115	73	8.95093e-06	0.00149839	0.956,0.96,0.95	0.991,0.988,0.992	-0.035	-3.5	3.5
31147	ENSG00000086205	FOLH1	11	-	49185683	49185855	49183150	49183242	49186643	49186768	31147	198318131809	56,53,44	291428152770	40,35,55	245	73	6.98848e-05	0.00693882	0.913,0.911,0.925	0.956,0.96,0.938	-0.035	-3.5	3.5
70812	ENSG00000140988	RPS2	16	-	1963652	1964365	1963148	1963256	1964448	1964631	70812	464945493926	33,26,28	695243104419	25,12,12	786	73	7.21977e-05	0.00705315	0.929,0.942,0.929	0.963,0.971,0.972	-0.035	-3.5	3.5
31117	ENSG00000086205	FOLH1	11	-	49185668	49185774	49183148	49183242	49186643	49186769	31117	129813251218	56,53,44	189919491780	40,35,55	179	73	0.000198054	0.0144332	0.904,0.911,0.919	0.951,0.958,0.93	-0.035	-3.5	3.5
26730	ENSG00000182795	C1orf116	1	-	207024886	207025064	207018520	207023480	207032706	207032747	26730	485559486	2,2,1	577499490	7,7,8	251	73	0.000279692	0.0185314	0.986,0.988,0.993	0.96,0.954,0.947	0.035	3.5	3.5
44260	ENSG00000254870	ATP6V1G2-DDX39B	6	-	31541152	31541327	31540413	31540534	31541949	31542148	44260	23,15,11	60,95,63	15,17,11	161117147	248	73	0.00108539	0.0476691	0.101,0.044,0.049	0.027,0.041,0.022	0.035	3.5	3.5
77627	ENSG00000197746	PSAP	10	-	71823887	71823896	71821875	71822007	71825836	71825893	77627	19,19,17	607581621	34,41,33	572532406	82	73	2.31247e-06	0.000499263	0.027,0.028,0.024	0.05,0.064,0.067	-0.034	-3.4	3.4
84444	ENSG00000188976	NOC2L	1	-	954416	954523	954003	954082	955922	956028	84444	14,20,18	206271226	49,37,22	240223173	180	73	1.17182e-05	0.0018584	0.027,0.029,0.031	0.076,0.063,0.049	-0.034	-3.4	3.4
30334	ENSG00000135373	EHF	11	+	34651736	34651805	34651541	34651610	34656910	34656970	30334	445532495	6,20,15	542557559	2,6,6	142	73	3.20156e-05	0.00399786	0.974,0.932,0.944	0.993,0.979,0.98	-0.034	-3.4	3.4
34735	ENSG00000087191	PSMC5	17	+	63827673	63827923	63827459	63827514	63828137	63828209	34735	139155142	314332310	118,77,80	352329294	323	73	5.46557e-05	0.0058545	0.091,0.095,0.094	0.07,0.05,0.058	0.034	3.4	3.4
58019	ENSG00000185043	CIB1	15	-	90232218	90232447	90231356	90231507	90233668	90233703	58019	772706639	10,7,7	1330965843	4,1,3	302	73	6.1445e-05	0.00639397	0.949,0.961,0.957	0.988,0.996,0.985	-0.034	-3.4	3.4
61236	ENSG00000123562	MORF4L2	X	-	103686637	103686747	103685170	103685260	103687988	103688122	61236	0,7,4	85,92,102	18,21,6	105117149	183	73	0.000131334	0.0108099	0.0,0.029,0.015	0.064,0.067,0.016	-0.034	-3.4	3.4
25658	ENSG00000160917	CPSF4	7	+	99447772	99448040	99444788	99444839	99448120	99448273	25658	14,15,17	60,48,50	6,11,8	90,67,57	341	73	0.000760751	0.0376056	0.048,0.063,0.068	0.014,0.034,0.029	0.034	3.4	3.4
34732	ENSG00000087191	PSMC5	17	+	63827828	63827923	63827445	63827514	63828137	63828209	34732	69,55,50	314332310	40,21,33	352329294	168	73	3.98735e-05	0.00463686	0.087,0.067,0.065	0.047,0.027,0.047	0.033	3.3	3.3
41107	ENSG00000149809	TM7SF2	11	+	65115774	65115822	65115496	65115598	65115892	65115957	41107	35,25,24	308268235	7,4,10	219149137	121	73	8.10706e-05	0.0076317	0.064,0.053,0.058	0.019,0.016,0.042	0.033	3.3	3.3
18829	ENSG00000115687	PASK	2	-	241108466	241108807	241108166	241108300	241112239	241112425	18829	16,22,3	86,58,64	48,30,38	105,72,108	414	73	0.000359557	0.0221697	0.032,0.063,0.008	0.075,0.068,0.058	-0.033	-3.3	3.3
10933	ENSG00000113615	SEC24A	5	+	134693030	134693104	134692601	134692657	134693726	134693933	10933	1,1,2	83,67,72	7,7,8	80,102,75	147	73	0.000469237	0.0268539	0.006,0.007,0.014	0.042,0.033,0.05	-0.033	-3.3	3.3
18177	ENSG00000103121	CMC2	16	-	80981805	80981877	80975806	80976179	81006733	81006873	18177	430351312	18,9,6	465451404	4,3,7	145	73	0.000578623	0.0312255	0.923,0.952,0.963	0.983,0.987,0.967	-0.033	-3.3	3.3
15344	ENSG00000116171	SCP2	1	+	53038916	53039046	53027977	53028071	53047857	53047937	15344	114711671103	41,28,26	108911301054	13,20,15	203	73	0.000667715	0.0343905	0.91,0.937,0.938	0.968,0.953,0.962	-0.033	-3.3	3.3
31155	ENSG00000086205	FOLH1	11	-	49185668	49185875	49183148	49183242	49186643	49186769	31155	226222632135	56,53,44	343434113025	40,35,55	280	73	0.000141475	0.0113626	0.913,0.918,0.927	0.957,0.962,0.935	-0.032	-3.2	3.2
31166	ENSG00000086205	FOLH1	11	-	49185668	49185871	49183150	49183242	49186643	49186769	31166	226222642136	56,53,44	343434113025	40,35,55	276	73	0.000142784	0.0114266	0.914,0.919,0.928	0.958,0.963,0.936	-0.032	-3.2	3.2
79051	ENSG00000054118	THRAP3	1	+	36225411	36225463	36224432	36224505	36259381	36259484	79051	1,2,0	58,83,84	10,6,5	94,106,93	125	73	0.000573665	0.0310361	0.01,0.014,0.0	0.058,0.032,0.03	-0.032	-3.2	3.2
48125	ENSG00000243147	MRPL33	2	+	27772673	27772692	27771738	27771799	27779432	27779731	48125	496379395	22,14,29	401327327	10,12,3	92	73	0.000795908	0.0389545	0.947,0.956,0.915	0.97,0.956,0.989	-0.032	-3.2	3.2
11077	ENSG00000143612	C1orf43	1	-	154212319	154212377	154206719	154207648	154212457	154212603	11077	446455431	14,10,4	556465477	3,0,1	131	73	1.61531e-05	0.00241267	0.947,0.962,0.984	0.99,1.0,0.996	-0.031	-3.1	3.1
34726	ENSG00000087191	PSMC5	17	+	63827850	63827923	63827459	63827514	63828137	63828209	34726	53,45,37	314332310	29,16,24	352329294	146	73	4.61082e-05	0.00517002	0.078,0.063,0.056	0.04,0.024,0.039	0.031	3.1	3.1
3654	ENSG00000259399	TGIF2-C20orf24	20	+	36609600	36609730	36607714	36607818	36612009	36612384	3654	130111861104	42,20,22	148111421175	15,14,12	203	73	0.000116212	0.0100049	0.918,0.955,0.947	0.973,0.967,0.972	-0.031	-3.1	3.1
31655	ENSG00000174547	MRPL11	11	-	66436681	66436909	66435074	66436112	66437103	66437263	31655	52,63,67	331194239	110,107,86	302230222	301	73	0.000120112	0.0102097	0.037,0.073,0.064	0.081,0.101,0.086	-0.031	-3.1	3.1
75747	ENSG00000173726	TOMM20	1	-	235119338	235119417	235113767	235113910	235119817	235119899	75747	45,30,47	273246247	24,21,31	319297278	152	73	0.000261037	0.0175129	0.073,0.055,0.084	0.035,0.033,0.051	0.031	3.1	3.1
19943	ENSG00000118985	ELL2	5	-	95919423	95919545	95913770	95913934	95943001	95943049	19943	535426408	0,0,2	467512447	6,9,5	195	73	0.00034294	0.0214698	1.0,1.0,0.987	0.967,0.955,0.971	0.031	3.1	3.1
86288	ENSG00000185475	TMEM179B	11	+	62789600	62789679	62789271	62789426	62789885	62790405	86288	452340366	8,10,6	444359295	1,4,1	152	73	0.000428181	0.0250842	0.964,0.942,0.967	0.995,0.977,0.993	-0.031	-3.1	3.1
58538	ENSG00000105197	TIMM50	19	+	39485543	39485602	39483134	39483156	39485687	39485807	58538	309310333	5,10,5	312301275	2,1,0	132	73	0.000550776	0.0300595	0.972,0.945,0.974	0.989,0.994,1.0	-0.031	-3.1	3.1
55114	ENSG00000159352	PSMD4	1	+	151262160	151262301	151254702	151254808	151264831	151264918	55114	881869624	13,15,16	964793805	9,7,4	214	73	0.000917546	0.0427349	0.959,0.952,0.93	0.973,0.975,0.986	-0.031	-3.1	3.1
61235	ENSG00000123562	MORF4L2	X	-	103686637	103686791	103685170	103685260	103687988	103688122	61235	0,7,2	85,92,102	18,19,8	105117149	227	73	2.53938e-05	0.00340404	0.0,0.024,0.006	0.052,0.05,0.017	-0.03	-3	3
62664	ENSG00000008283	CYB561	17	-	63434371	63434594	63433144	63433415	63435085	63435399	62664	713789718	4,3,0	1240904807	9,11,11	296	73	0.000337292	0.0212506	0.978,0.985,1.0	0.971,0.953,0.948	0.03	3	3
16743	ENSG00000114391	RPL24	3	-	101682428	101682482	101681091	101681215	101682770	101682907	16743	890667771	25,15,18	979807835	6,8,5	127	73	8.76097e-07	0.000223224	0.953,0.962,0.961	0.989,0.983,0.99	-0.029	-2.9	2.9
86433	ENSG00000135624	CCT7	2	+	73244543	73244715	73234237	73234384	73247761	73247926	86433	117610151067	15,10,13	118910901019	7,1,1	245	73	9.39361e-06	0.00155004	0.959,0.968,0.961	0.981,0.997,0.997	-0.029	-2.9	2.9
34916	ENSG00000004866	ST7	7	+	117190132	117190268	117189320	117189393	117190833	117190932	34916	7,5,19	103,94,96	0,4,3	128130117	209	73	1.76582e-05	0.00258142	0.023,0.018,0.065	0.0,0.011,0.009	0.029	2.9	2.9
30345	ENSG00000135373	EHF	11	+	34622876	34622971	34621110	34621228	34642627	34642727	30345	20,16,16	146172165	8,7,6	208190172	168	73	3.0244e-05	0.00386721	0.056,0.039,0.04	0.016,0.016,0.015	0.029	2.9	2.9
55045	ENSG00000242110	AMACR	5	-	34006235	34006376	34005755	34005899	34007772	34008028	55045	26,23,23	138185138	11,9,8	179122115	214	73	0.000214384	0.0152857	0.06,0.041,0.054	0.021,0.025,0.023	0.029	2.9	2.9
73745	ENSG00000090263	MRPS33	7	-	141014550	141014649	141010418	141010660	141014910	141014949	73745	177156129	668595524	112109103	676592571	172	73	0.000823572	0.0399202	0.101,0.1,0.095	0.066,0.072,0.071	0.029	2.9	2.9
75926	ENSG00000116478	HDAC1	1	+	32302620	32302865	32292136	32292218	32316664	32316782	75926	703673602	11,4,4	706768710	2,1,2	318	73	0.000887699	0.0419573	0.936,0.975,0.972	0.988,0.994,0.988	-0.029	-2.9	2.9
55139	ENSG00000159352	PSMD4	1	+	151263913	151264028	151254762	151254808	151264831	151264918	55139	731812593	13,15,16	790817679	9,7,4	188	73	0.0010426	0.046467	0.956,0.955,0.935	0.971,0.978,0.985	-0.029	-2.9	2.9
4353	ENSG00000143819	EPHX1	1	+	225810559	225810615	225810091	225810169	225828724	225828912	4353	20,34,33	414477298	71,64,47	536449393	129	73	0.000151921	0.0119238	0.027,0.039,0.059	0.07,0.075,0.063	-0.028	-2.8	2.8
76177	ENSG00000227500	SCAMP4	19	+	1920647	1920851	1918888	1918990	1923069	1923187	76177	7,12,14	86,57,82	6,1,3	105,55,63	277	73	0.000300834	0.0195582	0.021,0.053,0.043	0.015,0.005,0.012	0.028	2.8	2.8
3660	ENSG00000259399	TGIF2-C20orf24	20	+	36607868	36608000	36607714	36607818	36609600	36609730	3660	63,50,48	398372339	95,85,79	451331343	205	73	0.000536662	0.0295685	0.053,0.046,0.048	0.07,0.084,0.076	-0.028	-2.8	2.8
44818	ENSG00000122085	MTERF4	2	-	241097679	241097823	241097242	241097427	241099395	241099894	44818	3,1,0	60,52,49	6,13,0	54,56,42	217	73	0.000898745	0.042247	0.017,0.006,0.0	0.036,0.072,0.0	-0.028	-2.8	2.8
55197	ENSG00000141759	TXNL4A	18	-	79976717	79976787	79973533	79973856	79977597	79977701	55197	14,8,8	418344284	46,31,20	461395268	143	73	1.65801e-07	5.83285e-05	0.017,0.012,0.014	0.048,0.039,0.037	-0.027	-2.7	2.7
87232	ENSG00000130165	ELOF1	19	-	11555173	11555253	11554231	11554365	11559190	11559223	87232	8,7,6	257305239	19,18,18	246220181	153	73	3.27734e-06	0.000670008	0.015,0.011,0.012	0.036,0.038,0.045	-0.027	-2.7	2.7
18599	ENSG00000122545	2007-09-01	7	+	35838563	35838657	35832797	35832900	35863551	35863658	18599	10,18,8	173141144	1,2,4	149139145	167	73	2.73797e-05	0.00360716	0.025,0.053,0.024	0.003,0.006,0.012	0.027	2.7	2.7
44575	ENSG00000077147	TM9SF3	10	-	96559658	96559736	96552927	96553059	96561977	96562138	44575	444430530	19,3,8	391517444	3,5,2	151	73	0.00093145	0.0430355	0.919,0.986,0.97	0.984,0.98,0.991	-0.027	-2.7	2.7
83884	ENSG00000060491	OGFR	20	+	62806032	62806261	62804834	62805030	62807536	62807605	83884	6,7,8	55,44,43	2,2,2	69,61,48	302	73	0.00105979	0.0469913	0.026,0.037,0.043	0.007,0.008,0.01	0.027	2.7	2.7
3421	ENSG00000243678	NME2	17	+	51169927	51170044	51168241	51168343	51171486	51171608	3421	196716671523	58,41,55	219716831580	46,22,32	190	73	0.00107311	0.0473697	0.929,0.94,0.914	0.948,0.967,0.95	-0.027	-2.7	2.7
43605	ENSG00000089157	RPLP0	12	-	120198553	120198634	120197371	120197462	120198853	120199000	43605	556644164067	112,111,94	709953074903	55,63,48	154	73	7.87692e-12	1.03301e-08	0.959,0.95,0.954	0.984,0.976,0.98	-0.026	-2.6	2.6
43616	ENSG00000089157	RPLP0	12	-	120198553	120198631	120197321	120197462	120198853	120199000	43616	540142903938	112,111,94	689251164742	55,63,48	151	73	9.21874e-12	1.18314e-08	0.959,0.949,0.953	0.984,0.975,0.979	-0.026	-2.6	2.6
33570	ENSG00000108848	LUC7L3	17	+	50749218	50749344	50746544	50746702	50750500	50750550	33570	18,25,15	323248273	35,43,37	241303235	199	73	2.45669e-05	0.00330599	0.02,0.036,0.02	0.051,0.049,0.055	-0.026	-2.6	2.6
51474	ENSG00000100804	PSMB5	14	-	23027744	23027829	23025857	23026375	23033367	23033674	51474	18,15,29	420326253	60,57,29	473340324	158	73	2.74295e-05	0.00360716	0.019,0.021,0.05	0.055,0.072,0.04	-0.026	-2.6	2.6
59595	ENSG00000196549	MME	3	+	155141990	155142127	155140190	155140292	155143442	155143571	59595	121710181096	4,16,20	610743672	5,0,0	210	73	4.05825e-05	0.00470503	0.991,0.957,0.95	0.977,1.0,1.0	-0.026	-2.6	2.6
41670	ENSG00000267261	CTD-2132N18.3	17	-	42137761	42137878	42130336	42130590	42154892	42154916	41670	41,54,23	275239237	24,14,21	337203199	190	73	0.000207471	0.0149621	0.054,0.08,0.036	0.027,0.026,0.039	0.026	2.6	2.6
31146	ENSG00000086205	FOLH1	11	-	49185668	49185855	49183148	49183242	49186643	49186769	31146	298628702721	56,53,44	433043364120	40,35,55	260	73	0.000114252	0.00988854	0.937,0.938,0.946	0.968,0.972,0.955	-0.025	-2.5	2.5
33285	ENSG00000120705	ETF1	5	-	138529554	138529678	138518691	138518867	138542832	138542936	33285	28,21,18	202174138	12,16,5	233176190	197	73	0.000126012	0.0105219	0.049,0.043,0.046	0.019,0.033,0.01	0.025	2.5	2.5
21458	ENSG00000123416	TUBA1B	12	-	49130118	49130274	49129499	49129722	49131297	49131397	21458	121,87,110	888936815	84,62,47	182014851267	229	73	0	0	0.042,0.029,0.041	0.014,0.013,0.012	0.024	2.4	2.4
11088	ENSG00000143612	C1orf43	1	-	154212285	154212378	154207175	154207648	154212457	154212603	11088	785710726	14,10,4	881811762	3,0,1	166	73	0.000207459	0.0149621	0.961,0.969,0.988	0.992,1.0,0.997	-0.024	-2.4	2.4
69471	ENSG00000135486	HNRNPA1	12	+	54283078	54283234	54282799	54282874	54283811	54283967	69471	170194168	9221017794	393271301	119211041093	229	73	0.000240929	0.0165177	0.056,0.057,0.063	0.095,0.073,0.081	-0.024	-2.4	2.4
58010	ENSG00000185043	CIB1	15	-	90232218	90232345	90231356	90231507	90233668	90233703	58010	736679606	10,7,7	1266934818	4,1,3	200	73	0.000326576	0.0206317	0.964,0.973,0.969	0.991,0.997,0.99	-0.024	-2.4	2.4
21456	ENSG00000123416	TUBA1B	12	-	49130118	49130344	49129499	49129722	49131297	49131395	21456	146109132	888936815	106,72,56	182014851267	299	73	0	0	0.039,0.028,0.038	0.014,0.012,0.011	0.023	2.3	2.3
22713	ENSG00000197498	RPF2	6	+	110996983	110997105	110991746	110991786	110997182	110997264	22713	32,11,23	235209180	8,7,12	194285220	195	73	1.68918e-05	0.00249079	0.049,0.019,0.046	0.015,0.009,0.02	0.023	2.3	2.3
43606	ENSG00000089157	RPLP0	12	-	120198553	120198770	120197322	120197462	120198853	120199000	43606	1198397648779	112,111,94	148011142010584	55,63,48	290	73	2.28522e-11	2.63958e-08	0.964,0.957,0.959	0.985,0.979,0.982	-0.022	-2.2	2.2
50199	ENSG00000101166	PRELID3B	20	-	59037190	59037280	59036689	59036760	59038465	59038634	50199	104810061001	22,17,8	11001115986	5,2,9	163	73	3.55733e-05	0.00431009	0.955,0.964,0.982	0.99,0.996,0.98	-0.022	-2.2	2.2
39133	ENSG00000115524	SF3B1	2	-	197398968	197399038	197398460	197398581	197400054	197400166	39133	7,3,6	239251228	21,16,10	211245240	143	73	5.18959e-05	0.0056373	0.015,0.006,0.013	0.048,0.032,0.021	-0.022	-2.2	2.2
54080	ENSG00000047849	MAP4	3	-	47912247	47912421	47877416	47877523	47914816	47914939	54080	2,5,1	92116111	5,15,15	128119107	247	73	0.000253722	0.0171879	0.006,0.013,0.003	0.011,0.036,0.04	-0.022	-2.2	2.2
87895	ENSG00000092841	MYL6	12	+	56159586	56159622	56158683	56158711	56159974	56160148	87895	193619541466	99,77,69	222815511545	62,42,51	109	73	0.000614632	0.0323928	0.929,0.944,0.934	0.96,0.961,0.953	-0.022	-2.2	2.2
43618	ENSG00000089157	RPLP0	12	-	120198553	120198735	120197321	120197462	120198853	120199000	43618	1152892438395	112,111,94	142061082010371	55,63,48	255	73	1.58686e-11	1.89614e-08	0.967,0.96,0.962	0.987,0.98,0.984	-0.021	-2.1	2.1
16742	ENSG00000114391	RPL24	3	-	101682428	101682524	101681090	101681215	101682770	101682907	16742	160412741309	25,15,18	169614111340	6,8,5	169	73	3.63223e-06	0.000727537	0.965,0.973,0.969	0.992,0.987,0.991	-0.021	-2.1	2.1
12620	ENSG00000156976	EIF4A2	3	+	186787494	186787584	186787126	186787264	186787802	186787882	12620	894859769	8,17,9	768646629	2,3,2	163	73	0.000242509	0.0165872	0.98,0.958,0.975	0.994,0.99,0.993	-0.021	-2.1	2.1
53671	ENSG00000143164	DCAF6	1	+	167967748	167967873	167966628	167966721	167974829	167975015	53671	16,18,14	200189140	5,8,3	160158136	198	73	0.000465	0.0266807	0.029,0.034,0.036	0.011,0.018,0.008	0.021	2.1	2.1
45758	ENSG00000101361	NOP56	20	+	2657638	2657692	2657080	2657218	2657928	2658393	45758	2,0,2	226229234	11,9,11	219243242	127	73	0.000507112	0.0283198	0.005,0.0,0.005	0.028,0.021,0.025	-0.021	-2.1	2.1
28091	ENSG00000128739	SNRPN	15	+	24974641	24974957	24974310	24974456	24975357	24975509	28091	100148136	755648683	63,66,66	880939825	389	73	8.33777e-14	1.65097e-10	0.024,0.041,0.036	0.013,0.013,0.015	0.02	2	2
43620	ENSG00000089157	RPLP0	12	-	120198553	120198737	120197371	120197462	120198853	120199000	43620	1180596488643	112,111,94	146071126010444	55,63,48	257	73	2.26208e-11	2.63958e-08	0.968,0.961,0.963	0.987,0.981,0.984	-0.02	-2	2
16067	ENSG00000027001	MIPEP	13	-	23760532	23760733	23760087	23760217	23805949	23806069	16067	17,12,14	169137132	3,2,3	197142120	274	73	3.66146e-05	0.00437506	0.026,0.023,0.027	0.004,0.004,0.007	0.02	2	2
21457	ENSG00000123416	TUBA1B	12	-	49130118	49130402	49129499	49129722	49131297	49131395	21457	146110132	888936815	106,74,56	182014851267	357	73	0	0	0.033,0.023,0.032	0.012,0.01,0.009	0.019	1.9	1.9
68334	ENSG00000108561	C1QBP	17	-	5435920	5436037	5434664	5434966	5438122	5438273	68334	40,61,43	1024895922	88,77,91	851739850	190	73	5.23101e-08	2.18391e-05	0.015,0.026,0.018	0.038,0.038,0.04	-0.019	-1.9	1.9
16745	ENSG00000114391	RPL24	3	-	101682428	101682509	101681090	101681215	101682770	101682907	16745	160512691308	25,15,18	169614091340	6,8,5	154	73	5.58368e-06	0.00101567	0.968,0.976,0.972	0.993,0.988,0.992	-0.019	-1.9	1.9
2826	ENSG00000145425	RPS3A	4	+	151100484	151100588	151099627	151099714	151102870	151104205	2826	169812541214	25,6,14	172113921434	6,3,2	177	73	2.61994e-05	0.00348507	0.966,0.989,0.973	0.992,0.995,0.997	-0.019	-1.9	1.9
54729	ENSG00000175029	CTBP2	10	-	125008582	125008715	125003337	125003492	125038996	125039155	54729	4,4,2	126144108	23,12,6	187161131	206	73	0.000254952	0.0171879	0.011,0.01,0.007	0.042,0.026,0.016	-0.019	-1.9	1.9
68190	ENSG00000113810	SMC4	3	+	160412529	160412849	160412325	160412453	160413472	160413596	68190	11,10,8	132,80,85	17,23,30	98118119	393	73	0.00105868	0.0469721	0.015,0.023,0.017	0.031,0.035,0.045	-0.019	-1.9	1.9
18958	ENSG00000143416	SELENBP1	1	-	151366274	151366453	151365767	151365846	151366721	151366904	18958	1111982941	15,7,3	160412781244	4,5,0	252	73	0.0011386	0.0490427	0.955,0.976,0.989	0.991,0.987,1.0	-0.019	-1.9	1.9
31171	ENSG00000086205	FOLH1	11	-	49174007	49174132	49173356	49173476	49174891	49174977	31171	54,40,36	714673575	110104106	959931872	198	73	2.1091e-05	0.00297697	0.027,0.021,0.023	0.041,0.04,0.043	-0.018	-1.8	1.8
10308	ENSG00000142192	APP	21	-	25905023	25905077	25897572	25897673	25911740	25911962	10308	140213951321	0,7,4	190017021366	19,19,25	127	73	2.23443e-05	0.00307153	1.0,0.991,0.995	0.983,0.981,0.969	0.018	1.8	1.8
3663	ENSG00000259399	TGIF2-C20orf24	20	+	36607868	36608005	36607714	36607818	36609600	36609730	3663	36,23,21	398372339	55,43,42	451331343	210	73	0.000797884	0.0389962	0.03,0.021,0.021	0.041,0.043,0.041	-0.018	-1.8	1.8
5991	ENSG00000198721	ECI2	6	-	4134312	4134526	4133548	4133701	4135510	4135597	5991	47,23,26	309290230	21,19,13	388387356	287	73	2.34592e-06	0.000504912	0.037,0.02,0.028	0.014,0.012,0.009	0.017	1.7	1.7
51767	ENSG00000167965	MLST8	16	+	2206742	2206929	2206496	2206659	2207034	2207110	51767	8,4,5	150151121	14,16,11	166124110	260	73	0.000906067	0.0424237	0.015,0.007,0.011	0.023,0.035,0.027	-0.017	-1.7	1.7
11982	ENSG00000214265	RP11-701H24.9	15	+	24967928	24968082	24962113	24962209	24974310	24974456	11982	171814931403	28,15,10	197818141750	5,15,9	227	73	0.000949285	0.0437138	0.952,0.97,0.978	0.992,0.975,0.984	-0.017	-1.7	1.7
25064	ENSG00000273173	SNURF	15	+	24967917	24968082	24962113	24962209	24974310	24974456	25064	176815421444	28,15,10	203918581761	5,15,9	238	73	0.00107679	0.0474372	0.951,0.969,0.978	0.992,0.974,0.984	-0.017	-1.7	1.7
86809	ENSG00000114416	FXR1	3	+	180914651	180914995	180912684	180912736	180933333	180933386	86809	40,29,23	276308238	56,35,45	204227229	417	73	0.000212655	0.0151941	0.025,0.016,0.017	0.046,0.026,0.033	-0.016	-1.6	1.6
3419	ENSG00000243678	NME2	17	+	51169936	51170044	51168241	51168343	51171486	51171608	3419	351430432847	58,41,55	428031452958	46,22,32	181	73	0.000401424	0.0239417	0.961,0.968,0.954	0.974,0.983,0.974	-0.016	-1.6	1.6
3418	ENSG00000243678	NME2	17	+	51169936	51170041	51168018	51168343	51171486	51171608	3418	340529472759	58,41,55	413430422804	46,22,32	178	73	0.000493331	0.0277696	0.96,0.967,0.954	0.974,0.983,0.973	-0.016	-1.6	1.6
20459	ENSG00000187109	NAP1L1	12	-	76059797	76059878	76056032	76056161	76060137	76060279	20459	209218511645	24,22,11	252227732497	6,12,5	154	73	6.2754e-05	0.00648153	0.976,0.976,0.986	0.995,0.991,0.996	-0.015	-1.5	1.5
88749	ENSG00000096060	FKBP5	6	-	35646162	35646366	35642719	35642843	35688803	35688942	88749	90,63,68	499493507	30,43,34	403416410	277	73	0.000281545	0.0186185	0.045,0.033,0.034	0.019,0.027,0.021	0.015	1.5	1.5
1165	ENSG00000135090	TAOK3	12	-	118235794	118236693	118235557	118235671	118238072	118238169	1165	31,31,46	80,100,77	8,27,28	120,89,93	972	73	0.000307079	0.0198155	0.028,0.023,0.043	0.005,0.022,0.022	0.015	1.5	1.5
78839	ENSG00000196262	PPIA	7	+	44798747	44798904	44796680	44796793	44799246	44799275	78839	253222200	171413321403	205169125	197813501435	230	73	0.000315255	0.0201899	0.045,0.05,0.043	0.032,0.038,0.027	0.014	1.4	1.4
43610	ENSG00000089157	RPLP0	12	-	120198553	120198739	120197321	120197462	120198853	120199000	43610	177411465513373	112,111,94	221211724115948	55,63,48	259	73	2.40885e-11	2.73677e-08	0.978,0.974,0.976	0.991,0.987,0.989	-0.013	-1.3	1.3
28101	ENSG00000128739	SNRPN	15	+	24967931	24968082	24962113	24962209	24974310	24974456	28101	225519331931	28,15,10	265823642420	5,15,9	224	73	0.00079713	0.0389868	0.963,0.977,0.984	0.994,0.981,0.989	-0.013	-1.3	1.3
7504	ENSG00000265257	RP11-21J18.1	18	+	9103091	9103324	9102735	9102797	9117837	9117903	7504	45,57,36	568499472	25,25,12	549560457	306	73	3.19053e-06	0.000656132	0.019,0.027,0.018	0.011,0.011,0.006	0.012	1.2	1.2
40799	ENSG00000177600	RPLP2	11	+	810271	810357	809646	810039	811596	811839	40799	361229672894	15,17,25	523233973514	67,44,35	159	73	4.72173e-05	0.00523576	0.991,0.988,0.982	0.973,0.973,0.979	0.012	1.2	1.2
68337	ENSG00000108561	C1QBP	17	-	5435968	5436037	5434664	5434966	5438122	5438273	68337	25,30,24	1024895922	43,36,46	851739850	142	73	0.00023178	0.0161765	0.012,0.017,0.013	0.025,0.024,0.027	-0.011	-1.1	1.1
41587	ENSG00000128609	NDUFA5	7	-	123551367	123551576	123550469	123550586	123557403	123557448	41587	79,74,69	988858644	51,27,37	739793805	282	73	2.11935e-05	0.0029793	0.02,0.022,0.027	0.018,0.009,0.012	0.01	1	1
64358	ENSG00000107223	EDF1	9	-	136862525	136862726	136862118	136862345	136862905	136862999	64358	47,39,61	851801684	94,66,56	857578628	274	73	0.000254733	0.0171879	0.015,0.013,0.023	0.028,0.03,0.023	-0.01	-1	1
64356	ENSG00000107223	EDF1	9	-	136862525	136862761	136862118	136862345	136862905	136862999	64356	65,50,76	851801684	122,83,61	857578628	309	73	0.000568014	0.0307784	0.018,0.015,0.026	0.033,0.033,0.022	-0.01	-1	1
7507	ENSG00000265257	RP11-21J18.1	18	+	9103096	9103324	9102735	9102797	9117837	9117903	7507	37,42,27	568499472	14,22,10	549560457	301	73	0.000681875	0.0348091	0.016,0.02,0.014	0.006,0.009,0.005	0.01	1	1
3420	ENSG00000243678	NME2	17	+	51169936	51170049	51168241	51168343	51171486	51171744	3420	595950844896	58,41,55	700552364994	46,22,32	186	73	0.000685403	0.0349049	0.976,0.98,0.972	0.984,0.989,0.984	-0.01	-1	1
40802	ENSG00000177600	RPLP2	11	+	810233	810360	809646	810039	811596	811839	40802	461243213712	15,17,25	773149704842	67,44,35	200	73	0.000307021	0.0198155	0.991,0.989,0.982	0.977,0.976,0.981	0.009	0.9	0.9
40801	ENSG00000177600	RPLP2	11	+	810233	810356	809646	810039	811596	811839	40801	452542563642	15,17,25	758849004765	67,44,35	196	73	0.000315573	0.0201899	0.991,0.989,0.982	0.977,0.976,0.981	0.009	0.9	0.9
73852	ENSG00000155368	DBI	2	+	119367558	119367644	119366988	119367060	119368187	119368305	73852	60,80,57	240522752006	123,67,81	200717431698	159	73	4.62515e-05	0.00517002	0.011,0.016,0.013	0.027,0.017,0.021	-0.008	-0.8	0.8
40981	ENSG00000172243	CLEC7A	12	-	10125086	10125177	10123244	10123363	10125296	10125448	40981	5,3,3	4,5,7	2,0,0	5,3,1	164	73	0.00117295	0.0500862	0.357,0.211,0.16	0.151,0.0,0.0	0.192
11412	ENSG00000144354	CDCA7	2	+	173359342	173359491	173358714	173358837	173363225	173363462	11412	6,6,6	2,9,3	5,2,2	7,19,13	222	73	0.00118033	0.0503086	0.497,0.18,0.397	0.19,0.033,0.048	0.268
60356	ENSG00000184428	TOP1MT	8	-	143332486	143332601	143331223	143331339	143334739	143334854	60356	2,1,6	14,2,13	0,1,0	16,8,5	188	73	0.00117899	0.0503086	0.053,0.163,0.152	0.0,0.046,0.0	0.107
76746	ENSG00000084676	NCOA1	2	+	24556014	24556055	24554388	24554573	24564294	24564430	76746	2,3,4	0,2,3	5,9,2	0,0,0	114	73	0.00118027	0.0503086	1.0,0.49,0.461	1.0,1.0,1.0	-0.35
30937	ENSG00000240344	PPIL3	2	-	200885261	200885367	200881420	200881488	200885697	200885772	30937	8,12,12	2,5,3	9,18,17	0,1,2	179	73	0.00118469	0.0504631	0.62,0.495,0.62	1.0,0.88,0.776	-0.307
51896	ENSG00000161547	SRSF2	17	-	76735771	76735875	76735060	76735158	76736153	76736464	51896	53,59,45	263237215	79,88,81	258255208	177	73	0.00118551	0.0504671	0.077,0.093,0.079	0.112,0.125,0.138	-0.042
66999	ENSG00000135945	REV1	2	-	99431740	99431940	99429839	99429948	99434331	99434448	66999	5,13,2	6,11,11	14,9,11	3,3,5	273	73	0.00118673	0.0504881	0.182,0.24,0.046	0.555,0.445,0.37	-0.301
82826	ENSG00000248498	ASNSP1	8	-	46593463	46593531	46580081	46580237	46595114	46595241	82826	1,1,3	0,1,0	0,0,9	1,2,0	141	73	0.00119202	0.0506822	1.0,0.341,1.0	0.0,0.0,1.0	0.447
18135	ENSG00000103121	CMC2	16	-	80997313	80997429	80976049	80976179	81006733	81006871	18135	874657704	18,9,6	1017707796	4,3,7	189	73	0.00119588	0.0508151	0.949,0.966,0.978	0.99,0.989,0.978	-0.021
90431	ENSG00000214765	SEPT7P2	7	-	45728831	45729023	45728177	45728313	45736786	45736910	90431	9,8,4	11,10,16	3,0,3	8,17,17	265	73	0.00119733	0.0508455	0.184,0.181,0.064	0.094,0.0,0.046	0.096
42417	ENSG00000186868	MAPT	17	+	45989877	45990075	45987039	45987095	45991459	45991586	42417	20,48,47	7,5,5	13,11,8	7,6,7	271	73	0.00120408	0.0510855	0.435,0.721,0.717	0.333,0.331,0.235	0.325
59879	ENSG00000071189	SNX13	7	-	17803418	17803580	17801587	17801659	17814833	17814944	59879	172140132	1,0,2	105117114	1,8,2	235	73	0.00120446	0.0510855	0.982,1.0,0.953	0.97,0.82,0.947	0.066
3486	ENSG00000124635	HIST1H2BJ	6	-	27127263	27127401	27125896	27126462	27132524	27132548	3486	92,87,84	210139131	113,81,105	114106126	211	73	0.00120807	0.0512075	0.132,0.178,0.182	0.255,0.209,0.224	-0.065
56324	ENSG00000110721	CHKA	11	-	68072731	68072825	68070723	68070857	68074716	68074830	56324	10,7,12	170186175	25,12,33	230211179	167	73	0.00121146	0.0513197	0.025,0.016,0.029	0.045,0.024,0.075	-0.025
48107	ENSG00000244754	N4BP2L2	13	-	32535768	32537027	32527407	32527532	32538617	32538782	48107	254325752364	15,7,6	258830642736	5,4,2	1332	73	0.00121438	0.0513435	0.903,0.953,0.956	0.966,0.977,0.987	-0.039
48973	ENSG00000119487	MAPKAP1	9	-	125672399	125672643	125669817	125669907	125706970	125707198	48973	412489444	1,5,5	493566486	17,13,4	317	73	0.00121499	0.0513435	0.99,0.957,0.953	0.87,0.909,0.965	0.052
68506	ENSG00000235374	SSR4P1	21	-	45073472	45073661	45071732	45072323	45073789	45074165	68506	13,2,4	2,3,2	5,9,6	2,0,0	262	73	0.00121328	0.0513435	0.644,0.157,0.358	0.411,1.0,1.0	-0.417
87953	ENSG00000078687	TNRC6C	17	+	78097744	78097861	78093619	78093763	78098342	78098537	87953	11,9,19	1,1,5	11,23,15	1,0,1	190	73	0.00121439	0.0513435	0.809,0.776,0.593	0.809,1.0,0.852	-0.161
406	ENSG00000114859	CLCN2	3	-	184352012	184352131	184346934	184347021	184352292	184352331	406	31,37,29	1,1,0	26,21,42	3,4,1	192	73	0.00121576	0.0513451	0.922,0.934,1.0	0.767,0.666,0.941	0.161
38501	ENSG00000267106	ZNF561-AS1	19	+	9627715	9627806	9626783	9626860	9632227	9632417	38501	3,0,4	2,5,6	0,0,0	6,2,2	164	73	0.00121992	0.0514893	0.4,0.0,0.229	0.0,0.0,0.0	0.21
19682	ENSG00000005810	MYCBP2	13	-	77126425	77126542	77125335	77125468	77139195	77139336	19682	77,66,71	14,8,8	83111104	6,8,0	190	73	0.00122342	0.0516054	0.679,0.76,0.773	0.842,0.842,1.0	-0.157
5903	ENSG00000171428	NAT1	8	+	18212390	18212545	18211284	18211342	18219410	18219489	5903	21,11,5	8,0,0	14,13,14	0,0,0	228	73	0.00122733	0.0517388	0.457,1.0,1.0	1.0,1.0,1.0	-0.181
3417	ENSG00000243678	NME2	17	+	51169927	51170049	51168241	51168343	51171486	51171608	3417	441237083572	58,41,55	492237743616	46,22,32	195	73	0.00122851	0.0517572	0.966,0.971,0.96	0.976,0.985,0.977	-0.014
25600	ENSG00000108559	NUP88	17	-	5388801	5388957	5387778	5387904	5391560	5391662	25600	168177115	0,0,1	191222182	3,9,0	229	73	0.00123357	0.0519387	1.0,1.0,0.973	0.953,0.887,1.0	0.044
58403	ENSG00000197555	SIPA1L1	14	+	71400793	71400918	71321121	71321181	71512742	71512845	58403	6,4,3	2,5,6	0,0,2	6,3,1	198	73	0.00124051	0.0521994	0.525,0.228,0.156	0.0,0.0,0.424	0.162
12093	ENSG00000243317	C7orf73	7	+	135672752	135672806	135662495	135662594	135674090	135676412	12093	347311334	17,7,4	374322331	5,1,4	127	73	0.00124224	0.0522405	0.921,0.962,0.98	0.977,0.995,0.979	-0.029
42483	ENSG00000186635	ARAP1	11	-	72692752	72692933	72688454	72688537	72693324	72693470	42483	9,13,5	39,35,32	13,21,4	22,19,10	254	73	0.00125131	0.0525581	0.062,0.096,0.043	0.145,0.241,0.103	-0.096
90567	ENSG00000089123	TASP1	20	-	13616856	13617123	13587249	13587370	13623445	13623514	90567	17,11,15	11,11,8	8,8,4	9,18,17	340	73	0.00125128	0.0525581	0.249,0.177,0.287	0.16,0.087,0.048	0.139
34224	ENSG00000185864	NPIPB4	16	-	21851914	21852052	21847412	21847541	21857258	21857345	34224	5,6,6	0,3,2	4,4,3	1,0,0	211	73	0.00125423	0.052617	1.0,0.409,0.509	0.581,1.0,1.0	-0.221
3488	ENSG00000135828	RNASEL	1	-	182579957	182580007	182576255	182576389	182581224	182581357	3488	0,0,1	3,4,7	2,1,3	5,2,3	123	73	0.00125361	0.052617	0.0,0.0,0.078	0.192,0.229,0.372	-0.238
83225	ENSG00000121864	ZNF639	3	+	179324949	179324993	179323245	179323291	179327560	179327631	83225	1,1,0	8,3,2	1,5,1	2,1,2	117	73	0.00125803	0.0527442	0.072,0.172,0.0	0.238,0.757,0.238	-0.33
17624	ENSG00000110274	CEP164	11	+	117382795	117382942	117381700	117381868	117390776	117390908	17624	4,7,6	1,3,2	7,8,4	0,1,1	220	73	0.00126233	0.0528607	0.57,0.436,0.499	1.0,0.726,0.57	-0.264
71525	ENSG00000161692	DBF4B	17	+	44709303	44709366	44708655	44708839	44722879	44722921	71525	26,25,23	10,8,1	21,21,33	0,0,4	136	73	0.00126193	0.0528607	0.583,0.627,0.925	1.0,1.0,0.816	-0.227
3578	ENSG00000107679	PLEKHA1	10	+	122428275	122428420	122426941	122427031	122429623	122432354	3578	6,14,1	27,19,16	4,1,7	47,53,39	218	73	0.00126817	0.0530734	0.069,0.198,0.02	0.028,0.006,0.057	0.065
42233	ENSG00000129187	DCTD	4	-	182916672	182916857	182916418	182916539	182917287	182917345	42233	18,19,17	1,0,0	27,16,14	2,0,4	258	73	0.0012726	0.0532062	0.836,1.0,1.0	0.793,1.0,0.498	0.182
54091	ENSG00000047849	MAP4	3	-	47918718	47918841	47915950	47917174	47921764	47921878	54091	178233210	6,10,12	242323261	18,31,27	196	73	0.00127288	0.0532062	0.917,0.897,0.867	0.834,0.795,0.783	0.09
79469	ENSG00000219626	FAM228B	2	+	24167626	24167683	24164197	24164335	24169355	24169640	79469	4,2,4	0,6,2	1,0,1	2,1,1	130	73	0.00128071	0.0535011	1.0,0.158,0.529	0.219,0.0,0.36	0.369
23109	ENSG00000089685	BIRC5	17	+	78215965	78216034	78214679	78214789	78216663	78216781	23109	32,26,22	121,141,97	83,85,54	215192185	142	73	0.00128578	0.0536484	0.12,0.087,0.104	0.166,0.185,0.13	-0.057
53358	ENSG00000120860	CCDC53	12	-	102017719	102017805	102012941	102013192	102025973	102026038	53358	41,30,38	190146179	53,56,45	155137141	159	73	0.00128534	0.0536484	0.09,0.086,0.089	0.136,0.158,0.128	-0.052
54823	ENSG00000135596	MICAL1	6	-	109451985	109452122	109451599	109451700	109452245	109452401	54823	63,66,79	172138151	77,64,64	105,97,79	210	73	0.0012876	0.0536917	0.113,0.143,0.154	0.203,0.187,0.22	-0.067
40300	ENSG00000162775	RBM15	1	+	110345538	110345649	110339322	110342268	110346307	110346681	40300	21,11,15	4,2,0	11,9,6	6,4,7	184	73	0.00128999	0.0537591	0.676,0.686,1.0	0.421,0.472,0.254	0.405
33407	ENSG00000162241	SLC25A45	11	-	65380475	65380632	65380131	65380175	65381874	65381976	33407	9,4,1	4,2,1	5,4,6	0,2,0	230	73	0.00129867	0.0540882	0.417,0.388,0.241	1.0,0.388,1.0	-0.447
12505	ENSG00000131876	SNRPA1	15	-	101286213	101286293	101285725	101285801	101286907	101287010	12505	699558519	8,3,1	375383356	5,9,9	153	73	0.00130155	0.0541415	0.977,0.989,0.996	0.973,0.953,0.95	0.029
1797	ENSG00000125744	RTN2	19	-	45493159	45493378	45489345	45489553	45494165	45494420	1797	7,10,13	5,2,0	22,7,18	0,1,1	292	73	0.00130203	0.0541415	0.259,0.556,1.0	1.0,0.636,0.818	-0.213
25834	ENSG00000152457	DCLRE1C	10	-	14911189	14911330	14909169	14909330	14919737	14919832	25834	1,4,2	22,14,8	9,8,3	8,6,14	214	73	0.00130229	0.0541415	0.015,0.089,0.079	0.277,0.313,0.068	-0.158
42310	ENSG00000166130	IKBIP	12	-	98634295	98634413	98613404	98614340	98644522	98645113	42310	16,17,13	0,1,1	45,48,29	5,5,3	191	73	0.00130617	0.0542702	1.0,0.867,0.832	0.775,0.786,0.787	0.117
12642	ENSG00000267080	ASB16-AS1	17	-	44182929	44183093	44181622	44181720	44186564	44186671	12642	11,19,5	0,0,1	15,15,10	6,1,0	237	73	0.00130696	0.0542706	1.0,1.0,0.606	0.435,0.822,1.0	0.116
24401	ENSG00000153487	ING1	13	+	110717675	110717842	110713277	110714285	110719228	110721071	24401	2,8,3	7,9,9	1,0,1	5,3,5	240	73	0.00131049	0.0543723	0.08,0.213,0.092	0.057,0.0,0.057	0.09
5904	ENSG00000171428	NAT1	8	+	18211192	18211342	18210108	18210180	18219410	18219489	5904	17,6,2	63,77,63	3,2,1	52,52,56	223	73	0.00131098	0.0543723	0.081,0.025,0.01	0.019,0.012,0.006	0.026
56334	ENSG00000110721	CHKA	11	-	68081817	68081848	68081403	68081457	68082490	68082520	56334	1,1,1	9,13,8	2,7,7	18,12,6	104	73	0.00131179	0.0543736	0.072,0.051,0.081	0.072,0.291,0.45	-0.203
41586	ENSG00000128609	NDUFA5	7	-	123546582	123546817	123545610	123545676	123550469	123550586	41586	34,41,59	713522532	23,15,32	539495542	308	73	0.0013126	0.0543744	0.011,0.018,0.026	0.01,0.007,0.014	0.008
78322	ENSG00000113068	PFDN1	5	-	140300415	140300582	140280959	140281533	140303040	140303086	78322	506496512	7,22,20	415448425	27,25,27	240	73	0.00131784	0.0545588	0.956,0.873,0.886	0.824,0.845,0.827	0.073
48417	ENSG00000106772	PRUNE2	9	-	76636470	76636557	76629191	76629290	76637417	76637549	48417	333397339	7,6,4	760849786	1,3,3	160	73	0.00132571	0.0548192	0.956,0.968,0.975	0.997,0.992,0.992	-0.027
62556	ENSG00000158483	FAM86C1	11	+	71791735	71791819	71789782	71789845	71793379	71793481	62556	18,14,15	3,3,2	13,21,5	0,2,0	157	73	0.00132528	0.0548192	0.736,0.685,0.777	1.0,0.83,1.0	-0.211
46291	ENSG00000079616	KIF22	16	+	29804575	29804726	29803997	29804065	29804813	29805026	46291	22,22,23	123,82,64	31,36,30	67,75,62	224	73	0.00132751	0.0548281	0.055,0.08,0.105	0.131,0.135,0.136	-0.054
70683	ENSG00000106070	GRB10	7	-	50732271	50732368	50703820	50703908	50782423	50782567	70683	35,40,40	5,5,0	68,57,54	1,0,2	170	73	0.00132689	0.0548281	0.75,0.775,1.0	0.967,1.0,0.921	-0.121
73972	ENSG00000148356	LRSAM1	9	+	127486404	127486694	127485735	127485835	127487494	127487553	73972	2,2,1	0,1,2	1,4,10	0,1,0	363	73	0.00132951	0.0548782	1.0,0.287,0.091	1.0,0.446,1.0	-0.356
19676	ENSG00000005810	MYCBP2	13	-	77126436	77126542	77125335	77125468	77139195	77139336	19676	64,61,61	14,8,8	71,102,89	6,8,0	179	73	0.00133965	0.0552637	0.651,0.757,0.757	0.828,0.839,1.0	-0.167
26554	ENSG00000198715	GLMP	1	-	156294896	156295016	156294364	156294565	156295525	156295672	26554	187180175	18,15,13	175101105	10,0,3	193	73	0.0013419	0.05527	0.797,0.819,0.836	0.869,1.0,0.93	-0.116
43697	ENSG00000120802	TMPO	12	+	98544441	98544537	98537474	98537572	98544950	98545061	43697	106,93,102	1,0,0	145161138	4,3,5	169	73	0.00134183	0.05527	0.979,1.0,1.0	0.94,0.959,0.923	0.052
69619	ENSG00000078304	PPP2R5C	14	+	101917830	101917947	101912400	101912473	101925140	101927977	69619	59,82,71	37,35,26	65,49,41	42,57,45	190	73	0.00134219	0.05527	0.38,0.474,0.512	0.373,0.248,0.259	0.162
64362	ENSG00000197892	KIF13B	8	-	29075280	29075432	29071619	29072316	29092744	29092878	64362	7,8,5	0,1,0	6,7,6	1,1,1	225	73	0.00134538	0.0553683	1.0,0.722,1.0	0.661,0.694,0.661	0.235
23106	ENSG00000089685	BIRC5	17	+	78215965	78216066	78214679	78214789	78216663	78216781	23106	19,16,10	121,141,97	47,52,36	215192185	174	73	0.00135048	0.0555273	0.062,0.045,0.041	0.084,0.102,0.075	-0.038
59332	ENSG00000089022	MAPKAPK5	12	+	111868752	111868861	111867571	111867669	111871084	111871180	59332	91,86,62	3,2,4	65,84,68	0,1,0	182	73	0.00135085	0.0555273	0.924,0.945,0.861	1.0,0.971,1.0	-0.08
3655	ENSG00000259399	TGIF2-C20orf24	20	+	36607889	36608000	36607714	36607818	36609600	36609730	3655	77,59,68	398372339	107,113,90	451331343	184	73	0.00136544	0.0560937	0.071,0.059,0.074	0.086,0.119,0.094	-0.032
89690	ENSG00000169379	ARL13B	3	+	93997079	93997301	93995873	93995944	94003658	94003908	89690	0,0,1	4,12,10	5,1,6	15,8,16	295	73	0.00136954	0.056229	0.0,0.0,0.024	0.076,0.03,0.085	-0.056
26632	ENSG00000006125	AP2B1	17	+	35670856	35670898	35657598	35657791	35671753	35671900	26632	76,100,75	116,106,86	111104105	85,87,74	115	73	0.00137575	0.0563924	0.294,0.375,0.356	0.453,0.431,0.474	-0.111
44128	ENSG00000000419	DPM1	20	-	50941104	50941209	50940864	50940955	50942030	50942142	44128	13,5,10	0,1,1	19,16,10	4,3,2	178	73	0.00137529	0.0563924	1.0,0.672,0.804	0.661,0.686,0.672	0.152
45886	ENSG00000183077	AFMID	17	+	78204827	78204900	78202702	78202751	78205945	78206050	45886	15,14,6	28,17,20	33,19,25	18,20,15	146	73	0.00137596	0.0563924	0.211,0.292,0.13	0.478,0.322,0.455	-0.207
86268	ENSG00000188130	MAPK12	22	-	50257497	50257613	50257081	50257193	50258242	50258301	86268	14,16,18	64,36,41	27,15,17	22,30,19	189	73	0.00138169	0.0565939	0.078,0.147,0.145	0.322,0.162,0.257	-0.124
86769	ENSG00000070081	NUCB2	11	+	17277196	17277297	17276764	17276828	17295323	17295467	86769	0,1,0	23,18,19	3,6,7	58,40,31	174	73	0.00138326	0.0566245	0.0,0.023,0.0	0.021,0.059,0.087	-0.048
77822	ENSG00000243069	ARHGEF26-AS1	3	-	154108668	154108785	154030276	154030379	154121071	154121332	77822	0,3,0	7,1,3	4,4,2	1,1,2	190	73	0.00138826	0.0567958	0.0,0.535,0.0	0.606,0.606,0.278	-0.318
21405	ENSG00000110628	SLC22A18	11	+	2918905	2919008	2917963	2918095	2919306	2919407	21405	2,4,0	39,35,50	3,7,8	41,28,30	176	73	0.00139126	0.0568514	0.021,0.045,0.0	0.029,0.094,0.1	-0.052
81513	ENSG00000213563	C8orf82	8	-	144528267	144528492	144528023	144528072	144528760	144529132	81513	324339310	75,84,53	218170157	93,55,46	298	73	0.00139109	0.0568514	0.514,0.497,0.589	0.365,0.431,0.455	0.116
62329	ENSG00000143740	SNAP47	1	+	227731584	227731747	227728538	227728786	227732388	227734352	62329	129,116,94	0,0,0	74,47,47	4,2,1	236	73	0.00139624	0.0569867	1.0,1.0,1.0	0.851,0.879,0.936	0.111
66637	ENSG00000134686	PHC2	1	-	33331624	33331699	33331347	33331462	33332274	33332404	66637	10,9,10	44,45,62	3,4,4	52,60,55	148	73	0.00139785	0.0569867	0.101,0.09,0.074	0.028,0.032,0.035	0.057
7105	ENSG00000256594	RP11-705C15.2	12	+	9656567	9656697	9655872	9655979	9656920	9656982	7105	9,15,16	2,3,3	4,11,3	2,8,7	203	73	0.00139786	0.0569867	0.618,0.643,0.657	0.418,0.331,0.134	0.345
76059	ENSG00000136280	CCM2	7	+	45071696	45071872	45069825	45069961	45072725	45072786	76059	8,5,15	72,57,49	5,2,3	74,67,48	249	73	0.00139758	0.0569867	0.032,0.025,0.082	0.019,0.009,0.018	0.031
1399	ENSG00000173230	GOLGB1	3	-	121722261	121722378	121718387	121718501	121726912	121727041	1399	97151127	1,1,3	100126138	1,10,7	190	73	0.00139983	0.0570336	0.974,0.983,0.942	0.975,0.829,0.883	0.071
87420	ENSG00000068137	PLEKHH3	17	-	42675930	42676072	42674353	42674409	42676401	42676992	87420	5,13,9	47,40,35	29,14,11	52,26,25	215	73	0.00140354	0.0571511	0.035,0.099,0.08	0.159,0.155,0.13	-0.077
72337	ENSG00000119661	DNAL1	14	+	73651166	73651327	73645016	73645042	73653169	73653215	72337	15,11,11	2,2,1	9,11,6	4,5,9	234	73	0.00140571	0.0572058	0.701,0.632,0.774	0.412,0.407,0.172	0.372
37891	ENSG00000158106	RHPN1	8	+	143379828	143379985	143379324	143379508	143380061	143380175	37891	30,34,20	0,0,0	43,32,23	2,2,2	230	73	0.00140999	0.0573461	1.0,1.0,1.0	0.872,0.835,0.785	0.169
51894	ENSG00000161547	SRSF2	17	-	76735771	76735803	76734146	76735158	76736153	76736464	51894	5,4,9	263237215	13,15,15	258255208	105	73	0.00141154	0.0573757	0.013,0.012,0.028	0.034,0.039,0.048	-0.023
76238	ENSG00000069998	CECR5	22	-	17141058	17141218	17138549	17138738	17143097	17143131	76238	348362313	9,3,3	441332282	2,1,0	233	73	0.00141686	0.057558	0.924,0.974,0.97	0.986,0.99,1.0	-0.036
32277	ENSG00000105662	CRTC1	19	+	18771441	18771546	18768484	18768793	18774899	18774986	32277	39,50,39	2,0,0	59,38,40	2,1,6	178	73	0.00142079	0.0576779	0.889,1.0,1.0	0.924,0.94,0.732	0.098
72824	ENSG00000168301	KCTD6	3	+	58494152	58494408	58492118	58492169	58498712	58498782	72824	16,1,3	3,4,0	3,1,0	12,14,8	329	73	0.00142147	0.0576779	0.542,0.053,1.0	0.053,0.016,0.0	0.509
46744	ENSG00000187790	FANCM	14	+	45140631	45140709	45137068	45137241	45148836	45148995	46744	9,8,9	6,2,4	23,19,18	0,1,4	151	73	0.00142315	0.057712	0.42,0.659,0.521	1.0,0.902,0.685	-0.329
17361	ENSG00000100726	TELO2	16	+	1493850	1494052	1493343	1493605	1494245	1494616	17361	1,1,2	10,12,9	6,8,1	10,10,5	275	73	0.00142451	0.0577336	0.026,0.022,0.056	0.137,0.175,0.05	-0.086
20614	ENSG00000171204	TMEM126B	11	+	85631144	85631316	85628604	85628688	85631686	85631808	20614	158135118	133,97,95	196170171	94,83,101	245	73	0.00143239	0.0580189	0.261,0.293,0.27	0.383,0.379,0.335	-0.091
28072	ENSG00000149476	TKFC	11	+	61336203	61336371	61334619	61334731	61337940	61338102	28072	17,9,10	105,81,85	7,6,8	189100110	241	73	0.00143573	0.0580771	0.047,0.033,0.034	0.011,0.018,0.022	0.021
60425	ENSG00000149532	CPSF7	11	-	61421191	61421257	61420469	61420573	61421389	61421608	60425	6,4,1	74,90,88	8,8,9	56,75,58	139	73	0.00143692	0.0580771	0.041,0.023,0.006	0.07,0.053,0.075	-0.043
6404	ENSG00000170004	CHD3	17	+	7907606	7907702	7907352	7907488	7907890	7908019	6404	33,44,51	3,3,2	64,62,60	0,2,0	169	73	0.00143718	0.0580771	0.826,0.864,0.917	1.0,0.931,1.0	-0.108
84566	ENSG00000163935	SFMBT1	3	-	53043135	53043254	52969100	52969258	53046459	53046750	84566	3,0,2	7,2,3	4,4,3	2,1,0	192	73	0.00143548	0.0580771	0.14,0.0,0.202	0.432,0.603,1.0	-0.564
4043	ENSG00000068120	COASY	17	+	42562295	42562487	42562150	42562219	42562611	42562919	4043	151201181	33,39,28	235174159	77,44,64	265	73	0.00143988	0.0581186	0.558,0.587,0.64	0.457,0.521,0.406	0.134
46619	ENSG00000214413	BBIP1	10	-	110918120	110918308	110901537	110901612	110919120	110919274	46619	125129119	22,25,22	153143120	50,44,42	261	73	0.00143967	0.0581186	0.614,0.591,0.602	0.461,0.476,0.444	0.142
15930	ENSG00000122566	HNRNPA2B1	7	-	26191421	26191667	26191055	26191128	26192494	26192577	15930	163165148	32,34,21	180214157	59,54,67	319	73	0.00144226	0.0581467	0.538,0.526,0.617	0.411,0.476,0.349	0.148
65910	ENSG00000148737	TCF7L2	10	+	113158666	113158717	113158020	113158069	113165554	113167678	65910	0,2,1	5,3,5	1,1,3	0,3,0	124	73	0.00144159	0.0581467	0.0,0.282,0.105	1.0,0.164,1.0	-0.592
38546	ENSG00000179029	TMEM107	17	-	8175958	8176026	8174002	8174272	8176199	8176374	38546	14,14,17	17,16,17	26,16,24	14,6,7	141	73	0.00144618	0.0582708	0.299,0.312,0.341	0.49,0.58,0.64	-0.253
74166	ENSG00000115648	MLPH	2	+	237540801	237540957	237540347	237540533	237542566	237542659	74166	322360316	33,37,27	342333268	54,73,34	229	73	0.0014481	0.0582977	0.757,0.756,0.789	0.669,0.593,0.715	0.108
86689	ENSG00000242086	LINC00969	3	+	195701379	195701495	195699029	195699207	195708133	195708807	86689	1,0,2	0,2,2	6,4,7	0,2,1	189	73	0.00144853	0.0582977	1.0,0.0,0.279	1.0,0.436,0.73	-0.296
78362	ENSG00000139531	SUOX	12	+	56001308	56001472	55997297	55997339	56002211	56002271	78362	4,9,5	9,10,6	1,1,0	4,1,2	237	73	0.00145201	0.0584042	0.12,0.217,0.204	0.071,0.235,0.0	0.078
5424	ENSG00000234420	ZNF37BP	10	-	42525539	42525627	42523611	42523738	42550556	42550577	5424	3,9,3	2,7,1	1,0,4	1,9,10	161	73	0.00145326	0.0584204	0.405,0.368,0.576	0.312,0.0,0.154	0.294
14678	ENSG00000105722	ERF	19	-	42251059	42251164	42250330	42250565	42254977	42255157	14678	0,1,0	14,5,5	4,2,3	18,6,8	178	73	0.00146482	0.0587696	0.0,0.076,0.0	0.084,0.12,0.133	-0.087
31646	ENSG00000129514	FOXA1	14	-	37594075	37594176	37592515	37592711	37594900	37594973	31646	15,24,20	192219143	53,59,36	322271207	174	73	0.00146592	0.0587696	0.032,0.044,0.055	0.065,0.084,0.068	-0.029
43019	ENSG00000113430	IRX4	5	-	1880724	1880829	1879503	1879832	1881807	1882059	43019	67,79,67	0,0,1	73,51,57	4,1,3	178	73	0.00146482	0.0587696	1.0,1.0,0.965	0.882,0.954,0.886	0.081
83199	ENSG00000008382	MPND	19	+	4358082	4358172	4357514	4357585	4359162	4359255	83199	40,28,47	0,0,0	56,34,30	4,1,2	163	73	0.00146334	0.0587696	1.0,1.0,1.0	0.862,0.938,0.87	0.11
8796	ENSG00000048028	USP28	11	-	113830866	113830943	113829220	113829345	113833419	113833552	8796	35,36,32	4,1,2	42,32,32	0,0,0	150	73	0.00146619	0.0587696	0.81,0.946,0.886	1.0,1.0,1.0	-0.119
1211	ENSG00000196693	ZNF33B	10	-	42614281	42614358	42594594	42594699	42631928	42632024	1211	14,16,10	9,12,8	28,44,35	8,11,9	150	73	0.00147085	0.0588299	0.431,0.394,0.378	0.63,0.661,0.654	-0.247
18295	ENSG00000127914	AKAP9	7	+	92086227	92086416	92085494	92085686	92089384	92089529	18295	277283265	0,2,0	322385398	4,9,2	262	73	0.0014713	0.0588299	1.0,0.975,1.0	0.957,0.923,0.982	0.038
29277	ENSG00000080298	RFX3	9	-	3301545	3301620	3293076	3293258	3330258	3330517	29277	11,9,4	8,1,1	7,6,4	2,0,0	148	73	0.00147088	0.0588299	0.404,0.816,0.664	0.633,1.0,1.0	-0.25
77734	ENSG00000132199	ENOSF1	18	-	691203	691276	691067	691106	693881	693908	77734	49,26,29	4,4,1	42,28,29	1,1,0	146	73	0.00147194	0.0588299	0.86,0.765,0.935	0.955,0.933,1.0	-0.109
82065	ENSG00000145996	CDKAL1	6	+	21199090	21199159	21198020	21198104	21201109	21201274	82065	8,1,1	16,10,13	0,0,2	10,13,14	142	73	0.00146988	0.0588299	0.204,0.049,0.038	0.0,0.0,0.068	0.074
48968	ENSG00000119487	MAPKAP1	9	-	125672399	125672540	125669817	125669907	125706970	125707212	48968	147154140	1,5,5	138173155	17,13,4	214	73	0.0014744	0.0588943	0.98,0.913,0.905	0.735,0.819,0.93	0.105
56902	ENSG00000282508	LINC01002	19	-	218727	218917	214307	214451	221140	221205	56902	9,7,12	3,2,0	14,19,12	0,2,0	263	73	0.00147708	0.0589673	0.454,0.493,1.0	1.0,0.725,1.0	-0.259
11068	ENSG00000204219	TCEA3	1	-	23419076	23419139	23417903	23418009	23424564	23424740	11068	30,11,20	2,2,5	20,22,11	0,0,2	136	73	0.00147829	0.0589819	0.89,0.747,0.682	1.0,1.0,0.747	-0.143
45885	ENSG00000183077	AFMID	17	+	78204827	78204900	78202702	78202751	78206910	78207405	45885	6,6,1	14,18,10	15,10,14	19,11,10	146	73	0.00148233	0.0590751	0.176,0.143,0.048	0.283,0.313,0.412	-0.214
61078	ENSG00000185133	INPP5J	22	+	31125832	31126057	31124844	31124906	31126375	31126489	61078	12,12,12	0,1,0	8,7,5	1,0,4	298	73	0.001482	0.0590751	1.0,0.746,1.0	0.662,1.0,0.234	0.283
56323	ENSG00000110721	CHKA	11	-	68081726	68081848	68081403	68081457	68097018	68097130	56323	36,54,57	35,50,51	96,116,65	55,39,39	195	73	0.00148498	0.0591464	0.278,0.288,0.295	0.395,0.527,0.384	-0.148
55220	ENSG00000166681	NGFRAP1	X	+	103377027	103377106	103376394	103376613	103377462	103378077	55220	788658601	9,8,9	793611523	1,1,3	152	73	0.001487	0.059193	0.977,0.975,0.97	0.997,0.997,0.988	-0.02
50463	ENSG00000124789	NUP153	6	-	17651833	17651926	17649162	17649300	17661652	17661755	50463	6,5,3	44,50,42	1,1,0	68,41,61	166	73	0.00148824	0.0592085	0.057,0.042,0.03	0.006,0.011,0.0	0.037
45861	ENSG00000183077	AFMID	17	+	78197145	78197358	78190969	78191060	78202498	78202606	45861	14,21,17	87,82,78	43,33,26	105,73,78	286	73	0.00148973	0.0592335	0.039,0.061,0.053	0.095,0.103,0.078	-0.041
54067	ENSG00000047849	MAP4	3	-	47909037	47912421	47877416	47877523	47914816	47914939	54067	124128121	92116111	132303208	128119107	3457	73	0.0014975	0.0595084	0.028,0.023,0.023	0.021,0.051,0.039	-0.012
3890	ENSG00000164418	GRIK2	6	+	101495966	101496182	101398787	101399392	101621948	101622116	3890	4,1,3	3,4,4	1,0,0	5,2,4	289	73	0.00149937	0.0595487	0.252,0.059,0.159	0.048,0.0,0.0	0.141
34156	ENSG00000106484	MEST	7	+	130500790	130500890	130500461	130500532	130502643	130502720	34156	111,113,83	0,3,1	181160120	7,11,2	173	73	0.00150123	0.0595541	1.0,0.941,0.972	0.916,0.86,0.962	0.058
46683	ENSG00000256500	RP11-73M18.2	14	+	103574106	103574170	103562961	103563124	103587273	103587364	46683	170159156	4,7,9	149166177	1,3,2	137	73	0.0015005	0.0595541	0.958,0.924,0.902	0.988,0.967,0.979	-0.05
50278	ENSG00000092199	HNRNPC	14	-	21262600	21262768	21233952	21234229	21263310	21263336	50278	33,57,56	241210224	47,35,39	370254298	241	73	0.00150605	0.0597074	0.04,0.076,0.07	0.037,0.04,0.038	0.024
56797	ENSG00000253293	HOXA10	7	-	27172563	27172620	27171776	27172173	27173348	27173617	56797	0,0,0	26,31,14	3,4,6	56,53,31	130	73	0.00150681	0.0597074	0.0,0.0,0.0	0.029,0.041,0.098	-0.056
14165	ENSG00000042088	TDP1	14	+	89963224	89963673	89955940	89955970	89966146	89966190	14165	366337324	3,5,2	357397340	0,1,0	522	73	0.00151247	0.0598373	0.945,0.904,0.958	1.0,0.982,1.0	-0.058
31473	ENSG00000011638	TMEM159	16	+	21178713	21178932	21177136	21177327	21179474	21179987	31473	1,6,6	1,1,2	2,8,3	0,1,0	292	73	0.00151341	0.0598373	0.2,0.6,0.429	1.0,0.667,1.0	-0.479
4531	ENSG00000111961	SASH1	6	+	148393664	148393772	148390133	148390262	148440183	148440234	4531	0,2,9	16,21,29	1,0,0	28,30,28	181	73	0.00151165	0.0598373	0.0,0.037,0.111	0.014,0.0,0.0	0.045
53737	ENSG00000134490	TMEM241	18	-	23371421	23371470	23356593	23356663	23373711	23373763	53737	15,6,15	1,1,0	12,14,14	2,2,4	122	73	0.00151355	0.0598373	0.9,0.782,1.0	0.782,0.807,0.677	0.139
17549	ENSG00000009844	VTA1	6	+	142203984	142204065	142198438	142198615	142218497	142219067	17549	345377305	12,6,9	380424384	3,2,6	154	73	0.00151509	0.0598536	0.932,0.968,0.941	0.984,0.99,0.968	-0.034
76618	ENSG00000012171	SEMA3B	3	+	50275301	50275459	50275011	50275053	50275559	50275615	76618	9,9,9	0,3,2	18,7,3	0,0,0	231	73	0.00151568	0.0598536	1.0,0.487,0.587	1.0,1.0,1.0	-0.309
19658	ENSG00000108799	EZH1	17	-	42730827	42730918	42728824	42728952	42745010	42745037	19658	7,16,20	3,3,0	10,13,15	0,0,1	164	73	0.00152787	0.0601974	0.509,0.704,1.0	1.0,1.0,0.87	-0.219
23335	ENSG00000108528	SLC25A11	17	-	4939158	4939212	4938768	4938975	4939815	4940251	23335	153157103	0,2,1	137109122	2,8,3	127	73	0.00152616	0.0601974	1.0,0.978,0.983	0.975,0.887,0.959	0.047
45717	ENSG00000062822	POLD1	19	+	50395024	50395150	50384341	50384390	50398850	50399053	45717	0,1,0	12,18,13	3,3,6	24,16,25	199	73	0.00152567	0.0601974	0.0,0.02,0.0	0.044,0.064,0.081	-0.056
68661	ENSG00000100239	PPP6R2	22	+	50389033	50389111	50372071	50372150	50393892	50394079	68661	4,7,6	36,43,30	2,0,2	42,30,23	151	73	0.00152712	0.0601974	0.051,0.073,0.088	0.023,0.0,0.04	0.05
79821	ENSG00000137200	CMTR1	6	+	37475845	37475916	37475318	37475412	37476125	37476194	79821	8,2,1	45,33,29	8,10,5	28,21,20	144	73	0.0015315	0.0603065	0.083,0.03,0.017	0.127,0.194,0.112	-0.101
13121	ENSG00000149196	C11orf73	11	+	86345093	86345198	86344602	86344721	86345583	86345663	13121	7,12,5	85,48,49	4,6,0	82,62,91	178	73	0.00153693	0.0604676	0.033,0.093,0.04	0.02,0.038,0.0	0.036
18290	ENSG00000127914	AKAP9	7	+	92043281	92043377	92042667	92042771	92045007	92045213	18290	8,17,13	45,59,65	4,4,7	60,62,51	169	73	0.00153741	0.0604676	0.071,0.111,0.08	0.028,0.027,0.056	0.05
89496	ENSG00000172366	FAM195A	16	+	642119	642249	641928	642043	647416	647544	89496	279274218	3,2,1	545262248	12,6,7	203	73	0.00153828	0.0604676	0.971,0.98,0.987	0.942,0.94,0.927	0.043
8989	ENSG00000140157	NIPA2	15	+	22839654	22839790	22839061	22839174	22851638	22851870	8989	106121113	2,4,1	145155121	6,10,10	209	73	0.00153909	0.0604676	0.949,0.914,0.975	0.894,0.844,0.809	0.097
43149	ENSG00000158856	DMTN	8	+	22067084	22067159	22066704	22066893	22067526	22067682	43149	15,18,18	1,0,0	18,18,14	2,2,2	148	73	0.00154018	0.0604762	0.881,1.0,1.0	0.816,0.816,0.775	0.158
88523	ENSG00000196756	SNHG17	20	-	38425934	38426052	38421005	38421098	38426418	38426503	88523	1,9,6	23,12,12	8,10,9	8,4,7	191	73	0.00154158	0.0604971	0.016,0.223,0.16	0.277,0.489,0.329	-0.232
52746	ENSG00000163681	SLMAP	3	+	57925844	57925934	57922888	57923023	57927295	57927947	52746	10,4,7	31,40,26	16,27,18	39,40,40	163	73	0.00154422	0.0605664	0.126,0.043,0.108	0.155,0.232,0.168	-0.093
78166	ENSG00000022277	RTFDC1	20	+	56472325	56472415	56468584	56468766	56473300	56473395	78166	22,20,9	162137160	11,6,9	193170151	163	73	0.00154901	0.0606856	0.057,0.061,0.025	0.025,0.016,0.026	0.025
80606	ENSG00000006740	ARHGAP44	17	+	12984530	12984908	12980057	12980233	12990031	12991642	80606	24,58,41	6,1,0	66,44,36	1,0,0	451	73	0.00154833	0.0606856	0.393,0.904,1.0	0.914,1.0,1.0	-0.206
31592	ENSG00000198858	R3HDM4	19	-	901421	901546	900828	900952	901975	902067	31592	116125145	13,11,10	192145151	9,4,4	198	73	0.00155188	0.0607635	0.767,0.807,0.842	0.887,0.93,0.933	-0.111
18533	ENSG00000109320	NFKB1	4	+	102533844	102533885	102529835	102529914	102537857	102537956	18533	18,12,14	2,1,3	16,13,23	0,0,0	114	73	0.00155454	0.0608335	0.852,0.885,0.749	1.0,1.0,1.0	-0.171
19590	ENSG00000105364	MRPL4	19	+	10259171	10259407	10258608	10258685	10259616	10260043	19590	105,88,91	178167107	87,71,49	221151134	309	73	0.0015589	0.0609352	0.122,0.111,0.167	0.085,0.1,0.08	0.045
45337	ENSG00000151923	TIAL1	10	-	119580777	119580846	119580470	119580538	119581921	119582009	45337	15,14,10	4,5,1	9,7,4	1,1,0	142	73	0.00155837	0.0609352	0.658,0.59,0.837	0.822,0.783,1.0	-0.173
12317	ENSG00000158793	NIT1	1	+	161118684	161118881	161118117	161118178	161119133	161119388	12317	81,71,70	2,0,3	78,85,63	3,11,5	270	73	0.00156414	0.0611056	0.916,1.0,0.863	0.875,0.676,0.773	0.152
17440	ENSG00000115365	LANCL1	2	-	210442018	210442197	210441307	210441443	210455106	210455314	17440	1,10,7	34,46,43	2,1,2	44,57,46	252	73	0.0015689	0.0612281	0.008,0.059,0.045	0.013,0.005,0.012	0.027
78991	ENSG00000004455	AK2	1	-	33031543	33031661	33024441	33024567	33036735	33036902	78991	11,26,25	308265244	24,16,6	495353342	191	73	0.00156905	0.0612281	0.013,0.036,0.038	0.018,0.017,0.007	0.015
76551	ENSG00000126226	PCID2	13	-	113208023	113208206	113200426	113200516	113208598	113208669	76551	14,13,10	47,76,62	4,10,6	70,83,97	256	73	0.00157279	0.0613399	0.078,0.047,0.044	0.016,0.033,0.017	0.034
52404	ENSG00000124104	SNX21	20	+	45835593	45835693	45835032	45835116	45840447	45840458	52404	0,0,1	3,4,2	3,2,2	4,6,1	173	73	0.00157626	0.0614059	0.0,0.0,0.174	0.24,0.123,0.458	-0.216
90335	ENSG00000173715	C11orf80	11	+	66796280	66796364	66788159	66788269	66800640	66800696	90335	30,19,12	2,3,2	39,31,25	2,0,0	157	73	0.00157624	0.0614059	0.875,0.747,0.736	0.901,1.0,1.0	-0.181
67853	ENSG00000130177	CDC16	13	+	114257077	114257230	114250548	114250674	114259334	114259398	67853	142146110	2,4,4	158193154	0,1,1	226	73	0.00158428	0.0616837	0.958,0.922,0.899	1.0,0.984,0.98	-0.062
32025	ENSG00000196456	ZNF775	7	+	150387471	150387598	150379334	150379392	150388421	150388501	32025	2,2,4	5,8,10	1,0,0	11,8,10	200	73	0.00158628	0.0617269	0.127,0.084,0.127	0.032,0.0,0.0	0.102
68198	ENSG00000113810	SMC4	3	+	160404377	160404504	160399642	160399697	160411919	160412084	68198	228192179	4,6,6	205238252	0,2,3	200	73	0.00159025	0.0618466	0.954,0.921,0.916	1.0,0.977,0.968	-0.051
59143	ENSG00000118520	ARG1	6	+	131582620	131582715	131579110	131579285	131583059	131583164	59143	36,33,23	5,1,1	25,33,36	0,0,1	168	73	0.00159159	0.0618642	0.758,0.935,0.909	1.0,1.0,0.94	-0.113
47893	ENSG00000064607	SUGP2	19	-	18993637	18993740	18990887	18991149	18994365	18994486	47893	46,50,57	10,11,22	51,86,60	7,10,4	176	73	0.00159272	0.0618733	0.656,0.653,0.518	0.751,0.781,0.862	-0.189
89736	ENSG00000099282	TSPAN15	10	+	69485140	69485215	69451472	69451690	69495593	69495689	89736	62,92,79	4,7,0	211178164	4,1,0	148	73	0.00159423	0.0618973	0.884,0.866,1.0	0.963,0.989,1.0	-0.067
45415	ENSG00000146282	RARS2	6	-	87569515	87569590	87564129	87564232	87589921	87590003	45415	2,11,6	3,1,1	9,9,7	0,1,0	148	73	0.0015972	0.0619779	0.247,0.844,0.747	1.0,0.816,1.0	-0.326
62110	ENSG00000066651	TRMT11	6	+	126006844	126006954	125999539	125999613	126008391	126008472	62110	0,4,0	11,11,6	5,7,4	7,9,12	183	73	0.00160071	0.0620794	0.0,0.127,0.0	0.222,0.237,0.117	-0.15
60252	ENSG00000258366	RTEL1	20	+	63695617	63695650	63695327	63695480	63695777	63696248	60252	6,2,0	13,4,5	2,0,0	12,12,7	106	73	0.00160815	0.0623331	0.241,0.256,0.0	0.103,0.0,0.0	0.131
8798	ENSG00000048028	USP28	11	-	113830866	113830946	113829196	113829345	113833419	113833517	8798	38,39,32	4,1,2	43,34,33	0,0,0	153	73	0.00161047	0.0623878	0.819,0.949,0.884	1.0,1.0,1.0	-0.116
84394	ENSG00000229703	XX-CR54.1	1	+	248695872	248696076	248692190	248692218	248697030	248697207	84394	1,7,2	1,0,1	0,0,2	2,3,1	277	73	0.0016139	0.0624857	0.209,1.0,0.345	0.0,0.0,0.345	0.403
22795	ENSG00000160087	UBE2J2	1	-	1268201	1268385	1267861	1267992	1272852	1273471	22795	1,2,3	6,4,4	6,2,9	1,1,4	257	73	0.00161505	0.0624954	0.045,0.124,0.176	0.63,0.362,0.39	-0.346
65310	ENSG00000177565	TBL1XR1	3	-	177098443	177098541	177064919	177065022	177197120	177197396	65310	62,97,65	37,42,30	105,103,78	28,23,25	171	73	0.00161694	0.0625337	0.417,0.496,0.481	0.616,0.657,0.571	-0.15
21034	ENSG00000124222	STX16	20	+	58659622	58659634	58652072	58652087	58667489	58667597	21034	29,22,28	17,18,17	15,11,17	23,18,25	85	73	0.00161784	0.0625338	0.594,0.512,0.586	0.359,0.344,0.369	0.207
83248	ENSG00000069943	PIGB	15	+	55343505	55343695	55341737	55341802	55350698	55350912	83248	2,0,0	41,31,33	4,8,1	30,22,21	263	73	0.0016193	0.0625553	0.013,0.0,0.0	0.036,0.092,0.013	-0.043
75064	ENSG00000184640	2009-09-01	17	+	77294773	77294903	77281436	77281554	77307140	77307197	75064	0,2,1	22,14,9	5,6,0	9,12,10	203	73	0.00162631	0.0627911	0.0,0.049,0.038	0.167,0.152,0.0	-0.077
31596	ENSG00000198858	R3HDM4	19	-	901421	901541	900828	900952	901975	902067	31596	59,85,81	13,11,10	110,95,90	9,4,4	193	73	0.00162753	0.062803	0.632,0.745,0.754	0.822,0.9,0.895	-0.162
31263	ENSG00000096063	SRPK1	6	-	35904878	35904974	35890894	35891041	35920467	35920528	31263	8,1,1	7,11,3	5,6,4	1,0,3	169	73	0.00163133	0.0629147	0.331,0.038,0.126	0.684,1.0,0.365	-0.518
14500	ENSG00000150938	CRIM1	2	+	36537354	36537546	36522091	36522313	36544375	36544498	14500	30,27,20	3,3,2	26,25,16	0,0,2	265	73	0.00163294	0.0629166	0.734,0.713,0.734	1.0,1.0,0.688	-0.169
80353	ENSG00000031823	RANBP3	19	-	5951392	5951596	5941798	5941835	5957917	5957973	80353	3,10,9	37,39,24	17,15,19	34,28,34	277	73	0.00163319	0.0629166	0.021,0.063,0.09	0.116,0.124,0.128	-0.065
22899	ENSG00000141905	NFIC	19	+	3453762	3453916	3452481	3452666	3456549	3456635	22899	72,88,52	31,30,29	47,40,39	42,36,26	227	73	0.00163705	0.0630301	0.428,0.485,0.366	0.265,0.263,0.325	0.142
55606	ENSG00000156958	GALK2	15	+	49281971	49282089	49239220	49239367	49283565	49283718	55606	50,56,44	17,12,7	58,42,49	6,4,2	191	73	0.00163866	0.063057	0.529,0.641,0.706	0.787,0.801,0.904	-0.205
16382	ENSG00000115137	DNAJC27	2	-	24958546	24958601	24957809	24957974	24963404	24963474	16382	3,3,6	5,7,4	2,3,1	1,1,0	128	73	0.00163981	0.0630662	0.255,0.196,0.461	0.533,0.631,1.0	-0.417
3416	ENSG00000243678	NME2	17	+	51169927	51170041	51168241	51168343	51171486	51171608	3416	185815711435	58,41,55	205115801426	46,22,32	187	73	0.00165316	0.063474	0.926,0.937,0.911	0.946,0.966,0.946	-0.028
36161	ENSG00000169612	FAM103A1	15	+	82987100	82987196	82986206	82986369	82987335	82987384	36161	3,8,4	170195128	10,9,10	132,125,95	169	73	0.00165267	0.063474	0.008,0.017,0.013	0.032,0.03,0.043	-0.022
60904	ENSG00000028310	BRD9	5	-	869244	869394	865413	865581	870472	870575	60904	3,3,6	40,53,34	6,4,13	22,32,18	223	73	0.00165259	0.063474	0.024,0.018,0.055	0.082,0.039,0.191	-0.072
18151	ENSG00000103121	CMC2	16	-	80998284	80998473	80997313	80997429	81006733	81006894	18151	91,66,73	320263260	62,50,59	406284283	262	73	0.00165795	0.0634822	0.073,0.065,0.073	0.041,0.047,0.055	0.023
21219	ENSG00000107833	NPM3	10	-	101782883	101782924	101782477	101782597	101783272	101783375	21219	96,79,56	32,12,6	124,88,83	11,8,4	114	73	0.00165555	0.0634822	0.658,0.808,0.857	0.878,0.876,0.93	-0.12
2638	ENSG00000163864	NMNAT3	3	-	139637962	139638062	139627615	139627764	139677704	139677828	2638	3,4,3	0,0,0	4,5,2	0,1,4	173	73	0.00165714	0.0634822	1.0,1.0,1.0	1.0,0.678,0.174	0.383
35184	ENSG00000188153	COL4A5	X	+	108674744	108674900	108668318	108668504	108677499	108677633	35184	7,2,5	29,26,27	1,1,0	25,21,24	229	73	0.00165624	0.0634822	0.071,0.024,0.056	0.013,0.015,0.0	0.041
81729	ENSG00000048342	CC2D2A	4	+	15511316	15511423	15510138	15510240	15514706	15514869	81729	7,10,7	3,1,1	9,12,9	0,0,0	180	73	0.00165535	0.0634822	0.486,0.802,0.74	1.0,1.0,1.0	-0.324
20052	ENSG00000162961	DPY30	2	-	32029593	32029619	32024101	32024256	32039278	32039326	20052	38,55,45	4,4,1	53,40,40	0,1,0	99	73	0.00165923	0.0634959	0.875,0.91,0.971	1.0,0.967,1.0	-0.07
36903	ENSG00000108523	RNF167	17	+	4943158	4943284	4942850	4942941	4944557	4944619	36903	137119143	1,1,3	176119106	9,8,1	199	73	0.00166288	0.0635158	0.98,0.978,0.946	0.878,0.845,0.975	0.069
42042	ENSG00000138326	RPS24	10	+	78040203	78040225	78037164	78037304	78040614	78040670	42042	229181177	344728162967	177148133	342633003259	95	73	0.00166091	0.0635158	0.049,0.047,0.044	0.038,0.033,0.03	0.013
7745	ENSG00000112514	CUTA	6	-	33417884	33418010	33417480	33417695	33418086	33418187	7745	3,2,1	21,28,15	18,8,4	48,27,30	199	73	0.00166263	0.0635158	0.05,0.026,0.024	0.121,0.098,0.047	-0.055
8934	ENSG00000197056	ZMYM1	1	+	35095818	35095891	35093913	35094083	35097316	35097566	8934	29,37,20	4,2,3	53,50,38	0,0,3	146	73	0.00166341	0.0635158	0.784,0.902,0.769	1.0,1.0,0.864	-0.136
41368	ENSG00000258830	RP11-123K3.4	12	-	57289008	57289040	57283823	57284056	57295398	57295507	41368	18,10,11	3,11,7	11,13,13	3,0,1	105	73	0.00166792	0.063645	0.807,0.387,0.522	0.718,1.0,0.9	-0.301
78111	ENSG00000047346	FAM214A	15	-	52658660	52658797	52613672	52613857	52678005	52678122	78111	13,20,8	45,55,55	19,56,26	57,58,58	210	73	0.00166955	0.063645	0.091,0.112,0.048	0.104,0.251,0.135	-0.08
83903	ENSG00000158062	UBXN11	1	-	26303042	26303167	26302812	26302918	26306591	26306645	83903	4,4,3	4,7,6	2,0,0	4,4,2	198	73	0.001669	0.063645	0.269,0.174,0.156	0.156,0.0,0.0	0.148
82318	ENSG00000143367	TUFT1	1	+	151562090	151562165	151540333	151540426	151562584	151562686	82318	1,2,9	9,8,9	27,15,24	13,15,14	148	73	0.00167353	0.0637615	0.052,0.11,0.33	0.506,0.33,0.458	-0.267
73711	ENSG00000160124	CCDC58	3	-	122365335	122365466	122362967	122363027	122368175	122368322	73711	23,22,22	231183191	15,12,10	212235217	204	73	0.00167787	0.0638569	0.034,0.041,0.04	0.025,0.018,0.016	0.019
80253	ENSG00000174373	RALGAPA1	14	-	35542026	35542029	35538356	35539690	35549109	35549234	80253	0,0,2	46,34,33	4,4,0	21,20,16	76	73	0.00167711	0.0638569	0.0,0.0,0.055	0.155,0.161,0.0	-0.087
64197	ENSG00000180376	CCDC66	3	+	56565133	56565204	56563683	56564125	56566593	56566738	64197	0,0,0	7,6,3	2,0,5	4,7,8	144	73	0.00167936	0.0638784	0.0,0.0,0.0	0.202,0.0,0.241	-0.148
68314	ENSG00000003756	RBM5	3	+	50104247	50104308	50102336	50103166	50105076	50105142	68314	80,93,79	7,1,2	89,94,77	0,1,0	134	73	0.00169367	0.0643872	0.862,0.981,0.956	1.0,0.981,1.0	-0.061
86067	ENSG00000226124	FTCDNL1	2	-	199783684	199783843	199760543	199760835	199846074	199846170	86067	1,1,1	0,0,1	0,2,0	2,0,1	232	73	0.00169848	0.0645349	1.0,1.0,0.239	0.0,1.0,0.0	0.413
37517	ENSG00000198791	CNOT7	8	-	17243441	17243622	17242993	17243185	17245035	17245247	37517	4,7,5	177172156	11,20,9	133187166	254	73	0.00169995	0.0645535	0.006,0.012,0.009	0.023,0.03,0.015	-0.014
68311	ENSG00000003756	RBM5	3	+	50110678	50110776	50109602	50109688	50113382	50113544	68311	20,19,17	4,1,1	24,24,26	0,1,0	171	73	0.00170084	0.0645535	0.681,0.89,0.879	1.0,0.911,1.0	-0.154
36113	ENSG00000070882	OSBPL3	7	-	24863199	24863292	24861612	24861769	24863495	24863599	36113	5,9,12	1,1,1	6,3,8	2,4,4	166	73	0.00170363	0.064624	0.687,0.798,0.841	0.569,0.248,0.468	0.347
25819	ENSG00000213585	VDAC1	5	-	134001521	134001713	133992945	133993018	134004646	134004742	25819	14,25,21	537496386	34,41,24	446433431	265	73	0.00171435	0.0649953	0.007,0.014,0.015	0.021,0.025,0.015	-0.008
81136	ENSG00000164647	STEAP1	7	+	90162973	90163110	90161913	90162078	90164476	90164829	81136	38,32,29	788545575	19,24,21	752724706	210	73	0.0017195	0.0651547	0.016,0.02,0.017	0.009,0.011,0.01	0.008
16873	ENSG00000107625	DDX50	10	+	68902688	68902719	68901427	68901471	68906225	68906337	16873	0,0,0	6,1,11	2,3,1	3,6,7	104	73	0.00172317	0.0652583	0.0,0.0,0.0	0.319,0.26,0.091	-0.223
24956	ENSG00000267002	RP11-242D8.1	17	-	43159583	43159727	43148367	43148783	43166979	43167150	24956	8,5,2	1,0,0	5,4,5	4,1,0	217	73	0.00172916	0.0654491	0.729,1.0,1.0	0.296,0.574,1.0	0.286
12946	ENSG00000090006	LTBP4	19	+	40617099	40617225	40616909	40617020	40619346	40619493	12946	26,29,16	2,0,7	36,37,14	0,0,2	199	73	0.00173434	0.0656094	0.827,1.0,0.456	1.0,1.0,0.72	-0.146
80819	ENSG00000115414	FN1	2	-	215380810	215381080	215379129	215379317	215382211	215382325	80819	56,48,40	4,7,1	34,33,38	9,9,11	343	73	0.00173871	0.0657388	0.749,0.593,0.895	0.446,0.438,0.424	0.31
33594	ENSG00000167291	TBC1D16	17	-	79992226	79992343	79952656	79952818	79992798	79992864	33594	6,9,5	0,0,0	9,8,6	0,3,2	190	73	0.00174033	0.0657645	1.0,1.0,1.0	1.0,0.506,0.535	0.32
4693	ENSG00000114126	TFDP2	3	-	142000251	142000354	141995019	141995141	142005440	142005544	4693	5,6,2	36,48,31	0,0,0	32,33,34	176	73	0.00174153	0.0657739	0.054,0.049,0.026	0.0,0.0,0.0	0.043
28809	ENSG00000082258	CCNT2	2	+	134945888	134945975	134942611	134942674	134946100	134946146	28809	13,5,5	19,15,11	2,4,4	22,16,30	160	73	0.00174359	0.0658158	0.238,0.132,0.172	0.04,0.102,0.057	0.114
8426	ENSG00000153113	CAST	5	+	96766052	96766145	96765220	96765325	96767437	96767482	8426	430329338	4,8,5	394476391	13,17,15	166	73	0.00174461	0.0658183	0.979,0.948,0.967	0.93,0.925,0.92	0.04
27373	ENSG00000142687	KIAA0319L	1	-	35448174	35448332	35444160	35444303	35449866	35450005	27373	225210237	5,4,3	208251266	1,1,0	231	73	0.00174665	0.0658238	0.934,0.943,0.961	0.985,0.988,1.0	-0.045
59091	ENSG00000143748	NVL	1	-	224311799	224311859	224305033	224305166	224317693	224317793	59091	2,3,3	1,1,4	4,2,2	2,0,0	133	73	0.00174607	0.0658238	0.523,0.622,0.292	0.523,1.0,1.0	-0.362
70117	ENSG00000076685	NT5C2	10	-	103187124	103187246	103181230	103181328	103193235	103193298	70117	1,2,0	18,22,16	4,5,2	13,19,10	195	73	0.00175138	0.0659661	0.02,0.033,0.0	0.103,0.09,0.07	-0.07
24536	ENSG00000115310	RTN4	2	-	54974694	54974763	54973512	54973621	54982514	54982653	24536	2,8,3	6,2,2	4,5,1	1,0,1	142	73	0.00175491	0.0659914	0.146,0.673,0.435	0.673,1.0,0.34	-0.253
34472	ENSG00000130768	SMPDL3B	1	+	27941423	27941576	27935109	27935244	27945231	27945445	34472	9,5,5	39,35,33	2,4,1	54,40,45	226	73	0.00175452	0.0659914	0.069,0.044,0.047	0.012,0.031,0.007	0.037
47340	ENSG00000169371	SNUPN	15	-	75624714	75624935	75620893	75621056	75625335	75625688	47340	0,4,9	12,4,5	1,0,2	6,7,11	294	73	0.00175462	0.0659914	0.0,0.199,0.309	0.04,0.0,0.043	0.142
73104	ENSG00000110841	PPFIBP1	12	+	27658815	27658848	27656615	27656730	27660883	27660945	73104	1,4,5	120126137	10,8,5	106,100,82	106	73	0.00175846	0.0660891	0.006,0.021,0.025	0.061,0.052,0.04	-0.034
58288	ENSG00000133318	RTN3	11	+	63756111	63756170	63753661	63753708	63758155	63759885	58288	1044912880	39,33,35	9691002878	23,15,24	132	73	0.00176051	0.0661303	0.937,0.939,0.933	0.959,0.974,0.953	-0.026
57740	ENSG00000059377	TBXAS1	7	+	139789263	139789387	139787337	139787426	139797209	139797483	57740	25,16,24	51,33,31	46,35,33	44,22,34	197	73	0.00176209	0.0661538	0.154,0.152,0.223	0.279,0.371,0.265	-0.129
48347	ENSG00000119725	ZNF410	14	+	73922065	73922206	73920979	73921105	73923394	73923522	48347	209187185	0,1,0	192175164	2,9,0	214	73	0.00176447	0.0662073	1.0,0.985,1.0	0.97,0.869,1.0	0.049
15306	ENSG00000125844	RRBP1	20	-	17679994	17680075	17658595	17660528	17682027	17682283	15306	13,8,12	53,66,48	31,25,21	79,54,56	154	73	0.0017697	0.0663656	0.104,0.054,0.106	0.157,0.18,0.151	-0.075
25997	ENSG00000184014	DENND5A	11	-	9140188	9140248	9139514	9139854	9141939	9142108	25997	6,5,2	60,53,66	11,15,6	57,65,40	133	73	0.00177061	0.0663656	0.052,0.049,0.016	0.096,0.112,0.076	-0.056
7539	ENSG00000112715	VEGFA	6	+	43781955	43782052	43778888	43778918	43784540	43784562	7539	199191186	96,61,51	112,90,76	68,57,45	170	73	0.00177265	0.0663706	0.471,0.573,0.61	0.414,0.404,0.42	0.139
8880	ENSG00000249859	PVT1	8	+	127982359	127982479	127939507	127939676	127983903	127984204	8880	3,2,1	1,2,0	0,1,0	2,2,4	193	73	0.00177177	0.0663706	0.532,0.274,1.0	0.0,0.159,0.0	0.549
68666	ENSG00000100239	PPP6R2	22	+	50393749	50393799	50389033	50389111	50393892	50394135	68666	6,4,7	3,4,2	11,1,1	1,0,1	123	73	0.00177736	0.0665107	0.543,0.372,0.675	0.867,1.0,0.372	-0.216
52176	ENSG00000161395	PGAP3	17	-	39684596	39684749	39674622	39674679	39685921	39686019	52176	26,40,15	0,0,0	43,37,19	7,0,0	226	73	0.00178603	0.0667991	1.0,1.0,1.0	0.665,1.0,1.0	0.112
34666	ENSG00000137818	RPLP1	15	+	69453649	69453721	69452813	69453020	69455169	69455287	34666	474939613511	60,33,31	662045174142	30,30,32	145	73	0.00178866	0.0668614	0.976,0.984,0.983	0.991,0.987,0.985	-0.007
12094	ENSG00000243317	C7orf73	7	+	135672752	135672875	135662495	135662594	135674090	135676412	12094	166150169	17,7,4	167182162	5,1,4	196	73	0.00179459	0.067047	0.784,0.889,0.94	0.926,0.985,0.938	-0.079
9386	ENSG00000083290	ULK2	17	-	19816364	19816488	19810377	19810438	19816748	19816920	9386	0,6,3	10,12,8	1,0,0	7,14,8	197	73	0.00179614	0.067069	0.0,0.156,0.122	0.05,0.0,0.0	0.076
10355	ENSG00000106479	ZNF862	7	+	149856266	149856361	149850193	149850338	149859421	149859526	10355	2,0,1	5,1,3	4,5,5	2,2,6	168	73	0.00179871	0.0671287	0.148,0.0,0.127	0.465,0.521,0.266	-0.326
5173	ENSG00000064545	TMEM161A	19	-	19134783	19134916	19133129	19133210	19138425	19138467	5173	46,61,58	0,1,1	42,45,43	4,3,1	206	73	0.00180132	0.0671898	1.0,0.956,0.954	0.788,0.842,0.938	0.114
24958	ENSG00000267002	RP11-242D8.1	17	-	43159422	43159727	43148367	43148783	43166979	43167849	24958	11,14,7	1,0,0	13,8,9	4,1,0	378	73	0.00180408	0.0672136	0.68,1.0,1.0	0.386,0.607,1.0	0.229
40649	ENSG00000165238	WNK2	9	+	93300050	93300149	93299069	93299261	93308327	93308551	40649	5,9,2	6,7,14	12,9,9	6,3,2	172	73	0.00180301	0.0672136	0.261,0.353,0.057	0.459,0.56,0.656	-0.335
60431	ENSG00000149532	CPSF7	11	-	61421053	61421127	61420469	61420573	61421389	61421553	60431	4,8,5	74,90,88	11,13,9	56,75,58	147	73	0.00180487	0.0672136	0.026,0.042,0.027	0.089,0.079,0.072	-0.048
8335	ENSG00000124588	NQO2	6	+	3002049	3002286	2999973	3000085	3003668	3003789	8335	29,18,29	0,1,0	30,26,18	5,0,1	310	73	0.00180843	0.0673101	1.0,0.809,1.0	0.586,1.0,0.809	0.138
19028	ENSG00000136856	SLC2A8	9	+	127402556	127402753	127399906	127400006	127403659	127403803	19028	63,68,58	3,4,3	84,69,44	15,8,7	270	73	0.00180943	0.0673112	0.85,0.821,0.839	0.602,0.7,0.63	0.193
49317	ENSG00000181031	RPH3AL	17	-	327711	327828	327466	327579	352711	352842	49317	0,1,0	7,14,4	2,4,1	5,8,3	190	73	0.00181324	0.0674167	0.0,0.027,0.0	0.133,0.161,0.114	-0.127
33661	ENSG00000056972	TRAF3IP2	6	-	111595702	111595820	111591257	111592094	111601195	111601306	33661	2,1,3	0,0,1	5,9,2	0,3,2	191	73	0.00181757	0.0675416	1.0,1.0,0.534	1.0,0.534,0.277	0.241
14161	ENSG00000042088	TDP1	14	+	89963107	89963673	89955937	89955970	89966146	89966190	14161	477426412	3,5,2	456495443	0,1,0	639	73	0.00182361	0.0677296	0.948,0.907,0.959	1.0,0.983,1.0	-0.056
17700	ENSG00000132436	FIGNL1	7	-	50447967	50448055	50447127	50447297	50448180	50448289	17700	7,4,2	11,20,14	16,26,19	22,22,30	161	73	0.00182715	0.0678249	0.224,0.083,0.061	0.248,0.349,0.223	-0.151
52683	ENSG00000023909	GCLM	1	-	93904522	93904588	93901584	93901669	93909037	93909410	52683	90,63,63	10,6,5	116,134,75	6,2,2	139	73	0.00182921	0.067865	0.825,0.846,0.869	0.91,0.972,0.952	-0.098
87739	ENSG00000198740	ZNF652	17	-	49321135	49321232	49317365	49317983	49322384	49322508	87739	0,1,0	3,1,3	3,0,4	3,1,1	170	73	0.0018308	0.0678876	0.0,0.3,0.0	0.3,0.0,0.632	-0.211
70359	ENSG00000165905	GYLTL1B	11	+	45928176	45928372	45927748	45928069	45928629	45929096	70359	159178159	3,0,2	355186143	4,14,4	269	73	0.00183195	0.067894	0.935,1.0,0.956	0.96,0.783,0.907	0.08
28182	ENSG00000266929	RP11-400F19.8	17	+	42536816	42536873	42536509	42536655	42538338	42538485	28182	1,0,0	0,2,1	3,7,0	1,1,1	130	73	0.00184265	0.0682445	1.0,0.0,0.0	0.628,0.797,0.0	-0.142
57775	ENSG00000139865	TTC6	14	+	37680370	37680537	37680150	37680261	37682757	37682964	57775	12,10,5	35,31,32	3,8,4	44,73,41	240	73	0.00184338	0.0682445	0.094,0.089,0.045	0.02,0.032,0.029	0.049
18142	ENSG00000103121	CMC2	16	-	80980769	80980879	80975801	80976179	81006733	81006871	18142	452342358	18,9,6	434440374	4,3,7	183	73	0.00185316	0.06857	0.909,0.938,0.96	0.977,0.983,0.955	-0.036
16286	ENSG00000130731	C16orf13	16	-	634892	635063	634718	634797	636093	636239	16286	56,60,62	15,17,18	61,33,57	36,21,27	244	73	0.00185974	0.0687766	0.528,0.514,0.508	0.336,0.32,0.387	0.169
24961	ENSG00000267002	RP11-242D8.1	17	-	43166979	43167150	43148367	43148783	43170125	43170441	24961	26,16,16	5,1,0	22,23,8	1,0,0	244	73	0.00186411	0.0689015	0.609,0.827,1.0	0.868,1.0,1.0	-0.144
48953	ENSG00000100418	DESI1	22	-	41607261	41607331	41604043	41604153	41620751	41621096	48953	79,76,86	7,8,8	123,76,89	4,3,2	143	73	0.00186514	0.0689029	0.852,0.829,0.846	0.94,0.928,0.958	-0.1
64882	ENSG00000267751	AC009005.2	19	-	571696	571871	571439	571596	572108	572228	64882	8,10,18	1,0,0	13,15,11	1,0,5	248	73	0.00186777	0.068963	0.702,1.0,1.0	0.793,1.0,0.393	0.172
81287	ENSG00000171522	PTGER4	5	+	40685370	40685483	40681701	40681860	40691778	40692043	81287	1,2,0	7,10,11	5,1,5	1,9,5	186	73	0.00187382	0.0691497	0.053,0.073,0.0	0.662,0.042,0.282	-0.287
32015	ENSG00000136643	RPS6KC1	1	+	213061381	213061527	213051232	213051509	213071005	213071041	32015	6,4,5	20,28,23	1,1,2	31,27,16	219	73	0.0018756	0.0691787	0.091,0.045,0.068	0.011,0.012,0.04	0.047
2015	ENSG00000179178	TMEM125	1	+	43270923	43271164	43270680	43270793	43272183	43272338	2015	71,74,56	88,89,85	67,61,44	159100106	314	73	0.00188415	0.0694353	0.158,0.162,0.133	0.089,0.124,0.088	0.051
66132	ENSG00000078902	TOLLIP	11	-	1295644	1295794	1290094	1290409	1309465	1309623	66132	162236178	7,5,2	274204164	2,1,1	223	73	0.00188456	0.0694353	0.883,0.939,0.967	0.978,0.985,0.982	-0.052
63173	ENSG00000105357	MYH14	19	+	50224153	50224334	50223246	50223349	50225584	50225677	63173	1,9,6	16,7,20	11,12,7	5,8,7	254	73	0.00188574	0.0694417	0.018,0.27,0.079	0.387,0.301,0.223	-0.181
740	ENSG00000214087	ARL16	17	-	81682606	81682675	81682033	81682149	81683012	81683126	740	21,16,14	63,67,42	25,31,15	52,29,27	142	73	0.00188886	0.0695085	0.146,0.109,0.146	0.198,0.355,0.222	-0.125
86124	ENSG00000108312	UBTF	17	-	44208833	44209001	44207863	44207911	44209351	44209422	86124	4,5,0	93,82,61	8,10,9	85,76,79	241	73	0.00188956	0.0695085	0.013,0.018,0.0	0.028,0.038,0.033	-0.023
33924	ENSG00000146963	LUC7L2	7	+	139363365	139363452	139363175	139363259	139371386	139371463	33924	17,19,14	0,3,3	33,28,13	0,0,1	160	73	0.00189122	0.0695327	1.0,0.743,0.68	1.0,1.0,0.856	-0.144
37657	ENSG00000156170	NDUFAF6	8	+	95044476	95044595	95041569	95041626	95045544	95045647	37657	6,22,10	28,29,39	5,8,2	37,41,29	192	73	0.00189452	0.0696009	0.075,0.224,0.089	0.049,0.069,0.026	0.081
70366	ENSG00000165905	GYLTL1B	11	+	45928147	45928372	45927748	45928069	45928629	45929082	70366	132146128	3,0,2	277152112	4,14,4	298	73	0.00189508	0.0696009	0.915,1.0,0.94	0.944,0.727,0.873	0.104
24954	ENSG00000267002	RP11-242D8.1	17	-	43166979	43167849	43148367	43148783	43170125	43170316	24954	72,83,78	5,1,0	79,94,59	1,0,0	943	73	0.00190095	0.0697795	0.527,0.865,1.0	0.859,1.0,1.0	-0.156
46019	ENSG00000117448	AKR1A1	1	+	45552460	45552603	45550965	45551155	45561788	45561878	46019	60,62,43	197177153	162108102	326253206	216	73	0.00190268	0.069806	0.093,0.106,0.087	0.144,0.126,0.143	-0.042
59236	ENSG00000125534	PPDPF	20	+	63521283	63521361	63520774	63520894	63521511	63521589	59236	387388349	5,6,12	521294276	28,13,8	151	73	0.00190377	0.069809	0.974,0.969,0.934	0.9,0.916,0.943	0.039
10557	ENSG00000129351	ILF3	19	+	10687345	10687441	10683916	10683970	10688549	10688678	10557	61,97,80	7,5,5	77,87,81	3,2,0	169	73	0.00190492	0.0698141	0.79,0.893,0.874	0.917,0.949,1.0	-0.103
16268	ENSG00000130731	C16orf13	16	-	634888	634935	634718	634797	635280	635340	16268	123,98,109	48,57,36	114,52,58	67,49,59	120	73	0.00191639	0.0701974	0.609,0.511,0.648	0.509,0.392,0.374	0.164
78912	ENSG00000168802	CHTF8	16	-	69121435	69121493	69120960	69121170	69132483	69132567	78912	65,85,74	2,2,0	126,95,77	6,10,2	131	73	0.0019242	0.0704463	0.948,0.959,1.0	0.921,0.841,0.955	0.063
87443	ENSG00000165548	TMEM63C	14	+	77214185	77214301	77213445	77213508	77218800	77218884	87443	10,6,1	15,20,8	0,3,1	15,18,7	189	73	0.00192929	0.0705954	0.205,0.104,0.046	0.0,0.06,0.052	0.081
82316	ENSG00000140563	MCTP2	15	+	94368544	94368724	94367604	94367791	94370086	94370180	82316	15,12,10	91108100	1,9,5	75124102	253	73	0.0019306	0.070606	0.045,0.031,0.028	0.004,0.021,0.014	0.022
74046	ENSG00000115677	HDLBP	2	-	241268953	241269066	241268476	241268541	241269200	241269295	74046	16,14,16	0,0,0	13,21,21	1,0,5	186	73	0.00193172	0.0706095	1.0,1.0,1.0	0.836,1.0,0.622	0.181
51930	ENSG00000168385	2002-09-01	2	+	241317498	241317599	241315943	241315982	241324215	241324241	51930	67,98,75	141157137	117123121	134151149	174	73	0.00193644	0.0707447	0.166,0.208,0.187	0.268,0.255,0.254	-0.072
48293	ENSG00000198000	NOL8	9	-	92323235	92323351	92321667	92321746	92323440	92323503	48293	0,2,2	22,34,19	1,11,2	15,22,24	189	73	0.0019393	0.0708122	0.0,0.022,0.039	0.025,0.162,0.031	-0.052
87921	ENSG00000092841	MYL6	12	+	56159622	56159730	56158653	56158711	56159974	56160148	87921	275023752156	99,77,69	298019392030	62,42,51	181	73	0.00194435	0.070959	0.918,0.926,0.926	0.951,0.949,0.941	-0.024
28070	ENSG00000149476	TKFC	11	+	61335839	61335937	61334619	61334731	61337940	61338083	28070	38,25,25	105,81,85	29,23,18	189100110	171	73	0.00194868	0.0710795	0.134,0.116,0.112	0.061,0.089,0.065	0.049
30958	ENSG00000261408	TEN1-CDK3	17	+	75985172	75985288	75979230	75979511	75986186	75986284	30958	5,12,7	72,74,60	1,1,3	58,48,30	189	73	0.00195193	0.0711607	0.026,0.059,0.043	0.007,0.008,0.037	0.025
36602	ENSG00000120008	WDR11	10	+	120867068	120867169	120866574	120866764	120871169	120871346	36602	38,57,50	0,0,0	58,79,60	4,1,3	174	73	0.00195556	0.0711983	1.0,1.0,1.0	0.859,0.971,0.894	0.092
49268	ENSG00000065613	SLK	10	+	104002171	104003527	104001443	104001572	104005560	104005691	49268	121012851186	7,9,11	169019081825	3,8,4	1429	73	0.00195568	0.0711983	0.898,0.879,0.846	0.966,0.924,0.959	-0.075
50499	ENSG00000170231	FABP6	5	+	160228472	160228692	160213726	160213819	160229545	160229624	50499	0,0,1	2,2,2	6,1,2	1,3,4	293	73	0.00195604	0.0711983	0.0,0.0,0.111	0.599,0.077,0.111	-0.225
10853	ENSG00000134775	FHOD3	18	+	36372679	36372744	36355538	36355645	36501931	36501999	10853	1,7,1	0,2,4	6,6,6	0,2,0	138	73	0.00196052	0.071324	1.0,0.649,0.117	1.0,0.613,1.0	-0.282
69109	ENSG00000184787	UBE2G2	21	-	44774716	44774820	44773547	44773687	44777298	44777417	69109	19,22,19	138162141	13,14,7	186174148	177	73	0.00196492	0.0714463	0.054,0.053,0.053	0.028,0.032,0.019	0.027
51649	ENSG00000173295	FAM86B3P	8	+	8242315	8242432	8241274	8241680	8244098	8244863	51649	5,3,6	0,1,0	3,1,4	2,2,0	190	73	0.00196801	0.0714838	1.0,0.535,1.0	0.366,0.161,1.0	0.336
87915	ENSG00000092841	MYL6	12	+	56159586	56159730	56158680	56158711	56159974	56160148	87915	579552904542	99,77,69	641042264265	62,42,51	217	73	0.00196789	0.0714838	0.952,0.959,0.957	0.972,0.971,0.966	-0.014
21003	ENSG00000244560	RP4-800G7.2	7	+	149291555	149291745	149289937	149290038	149292210	149292308	21003	10,9,7	2,4,3	7,2,4	8,6,7	263	73	0.00197032	0.0714927	0.581,0.384,0.393	0.195,0.085,0.137	0.314
38830	ENSG00000156113	KCNMA1	10	-	76977542	76977638	76974486	76974573	77011966	77012043	38830	5,1,5	10,22,9	0,1,0	3,4,2	169	73	0.00196995	0.0714927	0.178,0.019,0.194	0.0,0.097,0.0	0.098
41191	ENSG00000153048	CARHSP1	16	-	8860104	8860218	8859170	8859335	8866421	8866442	41191	10,4,3	1,0,1	7,3,5	2,1,2	187	73	0.00197823	0.0717403	0.796,1.0,0.539	0.577,0.539,0.494	0.242
49065	ENSG00000256683	ZNF350	19	-	51967257	51967396	51964342	51966214	51968577	51968673	49065	6,6,6	12,7,12	0,0,4	6,8,11	212	73	0.00197921	0.0717403	0.147,0.228,0.147	0.0,0.0,0.111	0.137
18153	ENSG00000103121	CMC2	16	-	80980769	80980883	80976110	80976179	81006733	81006897	18153	472367389	18,9,6	463464393	4,3,7	187	73	0.0019818	0.0717732	0.911,0.941,0.962	0.978,0.984,0.956	-0.035
54758	ENSG00000129353	SLC44A2	19	+	10642896	10643021	10642366	10642451	10643278	10644130	54758	19,22,8	131,94,105	11,10,6	147149102	198	73	0.00198219	0.0717732	0.051,0.079,0.027	0.027,0.024,0.021	0.028
10387	ENSG00000100842	EFS	14	-	23360554	23360833	23360140	23360281	23365007	23365633	10387	41,59,45	2,3,1	82,98,49	18,11,4	352	73	0.00198766	0.071921	0.81,0.803,0.903	0.486,0.649,0.718	0.221
75170	ENSG00000147324	MFHAS1	8	-	8790323	8790434	8785758	8786055	8797364	8797491	75170	10,10,10	53,27,40	25,26,24	54,47,40	184	73	0.00198835	0.071921	0.07,0.128,0.09	0.155,0.18,0.192	-0.08
32128	ENSG00000068745	IP6K2	3	-	48694701	48694936	48694174	48694240	48695089	48695421	32128	29,45,26	6,5,6	18,32,15	2,0,1	308	73	0.0019915	0.0719598	0.534,0.681,0.507	0.681,1.0,0.78	-0.246
47479	ENSG00000074696	HACD3	15	+	65556738	65556903	65554886	65554960	65558679	65558731	47479	685652659	12,24,9	642603545	10,6,2	238	73	0.00199053	0.0719598	0.946,0.893,0.957	0.952,0.969,0.988	-0.038
61077	ENSG00000185133	INPP5J	22	+	31125832	31126035	31124844	31124906	31126375	31126489	61077	12,12,10	0,1,0	9,7,5	1,0,4	276	73	0.00199889	0.072189	1.0,0.76,1.0	0.704,1.0,0.248	0.269
65212	ENSG00000123268	ATF1	12	+	50767030	50767153	50764291	50764404	50780139	50780238	65212	2,4,5	4,3,0	0,1,1	2,1,1	196	73	0.00200182	0.0722573	0.157,0.332,1.0	0.0,0.271,0.271	0.316
56150	ENSG00000072071	ADGRL1	19	-	14156328	14156523	14156109	14156201	14156657	14156724	56150	4,6,2	31,54,40	6,14,4	23,32,25	268	73	0.00200897	0.0724776	0.034,0.029,0.013	0.066,0.106,0.042	-0.046
12481	ENSG00000148110	HIATL1	9	+	94440984	94441099	94438400	94438528	94444963	94445182	12481	121157132	6,9,6	167165154	3,5,0	188	73	0.0020264	0.0729767	0.887,0.871,0.895	0.956,0.928,1.0	-0.077
16277	ENSG00000130731	C16orf13	16	-	634888	634956	634718	634797	635280	635340	16277	318273286	48,57,36	312183189	67,49,59	141	73	0.00202629	0.0729767	0.774,0.713,0.804	0.707,0.659,0.624	0.1
52146	ENSG00000168003	SLC3A2	11	+	62882666	62882807	62881698	62882066	62882907	62882999	52146	28,16,11	248215176	10,11,6	267220176	214	73	0.00202866	0.0729767	0.037,0.025,0.021	0.013,0.017,0.011	0.014
54287	ENSG00000170322	NFRKB	11	-	129893061	129893152	129892714	129892870	129894358	129894438	54287	2,3,3	14,10,3	1,0,0	10,11,6	164	73	0.00202789	0.0729767	0.06,0.118,0.308	0.043,0.0,0.0	0.148
58852	ENSG00000148985	PGAP2	11	+	3817352	3817535	3808460	3808651	3824269	3824460	58852	89,99,105	1,2,1	77,52,44	5,5,1	256	73	0.00202679	0.0729767	0.962,0.934,0.968	0.815,0.748,0.926	0.125
85351	ENSG00000147649	MTDH	8	+	97689037	97689103	97687428	97687605	97690951	97691187	85351	553459520	1,6,1	546731603	12,7,10	139	73	0.00202912	0.0729767	0.997,0.976,0.996	0.96,0.982,0.969	0.019
51328	ENSG00000115970	THADA	2	-	43430212	43430302	43397970	43398139	43485233	43485325	51328	9,8,7	1,1,3	8,10,17	0,0,1	163	73	0.00203086	0.0730013	0.801,0.782,0.511	1.0,1.0,0.884	-0.263
43106	ENSG00000119509	INVS	9	+	100154363	100154454	100131869	100131954	100214924	100215040	43106	1,0,2	0,2,1	2,0,1	0,1,0	164	73	0.00203277	0.0730323	1.0,0.0,0.471	1.0,0.0,1.0	-0.176
11303	ENSG00000185825	BCAP31	X	-	153723507	153723674	153723152	153723288	153724333	153724697	11303	48,52,61	466508393	84,76,59	505389322	240	73	0.00203828	0.0731922	0.03,0.03,0.045	0.048,0.056,0.053	-0.017
54940	ENSG00000123415	SMUG1	12	-	54188514	54188596	54187818	54187905	54188825	54188871	54940	5,6,7	0,1,1	15,3,2	2,2,2	155	73	0.00204405	0.0733613	1.0,0.739,0.767	0.779,0.414,0.32	0.331
74833	ENSG00000183844	FAM3B	21	+	41319457	41320978	41304211	41304310	41322922	41323066	74833	19,18,9	6,11,8	1,9,6	10,11,6	1594	73	0.00204668	0.0734176	0.127,0.07,0.049	0.005,0.036,0.044	0.054
44393	ENSG00000148343	FAM73B	9	+	129068837	129068975	129068197	129068332	129069075	129069934	44393	24,21,14	9,10,13	20,8,15	29,15,21	211	73	0.00205059	0.0734818	0.48,0.421,0.271	0.193,0.156,0.198	0.208
52693	ENSG00000173915	USMG5	10	-	103394198	103394394	103392370	103392466	103395745	103396023	52693	96,53,73	65,66,48	53,44,66	84,64,83	269	73	0.00205025	0.0734818	0.286,0.179,0.292	0.146,0.157,0.177	0.092
1398	ENSG00000173230	GOLGB1	3	-	121719645	121719753	121718387	121718501	121722261	121722378	1398	45,56,64	20,43,30	69,89,76	21,20,24	181	73	0.00205436	0.0735032	0.476,0.344,0.462	0.57,0.642,0.561	-0.164
50444	ENSG00000122483	CCDC18	1	+	93183977	93184146	93183359	93183495	93186344	93186503	50444	10,27,20	1,0,0	23,34,19	1,4,1	242	73	0.00205321	0.0735032	0.751,1.0,1.0	0.874,0.719,0.851	0.102
69866	ENSG00000164118	CEP44	4	+	174316529	174316567	174316165	174316290	174331481	174332293	69866	3,3,2	0,4,2	5,6,6	0,1,1	111	73	0.00205339	0.0735032	1.0,0.33,0.397	1.0,0.798,0.798	-0.29
85192	ENSG00000115129	TP53I3	2	-	24079443	24079616	24077432	24077761	24080818	24081031	85192	67,32,44	2,0,0	51,45,38	2,0,6	246	73	0.00206222	0.073746	0.909,1.0,1.0	0.883,1.0,0.653	0.124
87889	ENSG00000092841	MYL6	12	+	56159586	56159696	56158680	56158711	56159974	56160148	87889	306529462409	99,77,69	345423052256	62,42,51	183	73	0.00206714	0.0738841	0.925,0.939,0.933	0.957,0.956,0.946	-0.021
59177	ENSG00000102699	PARP4	13	-	24503644	24503777	24501632	24501834	24512705	24512810	59177	290267250	13,5,4	211238230	2,4,0	206	73	0.00207312	0.0740594	0.888,0.95,0.957	0.974,0.955,1.0	-0.045
16370	ENSG00000152520	PAN3	13	+	28197184	28197346	28177864	28177935	28220230	28220378	16370	48,56,53	15,13,18	42,39,39	25,19,30	235	73	0.00208099	0.0742211	0.499,0.572,0.478	0.343,0.389,0.288	0.176
40047	ENSG00000189050	RNFT1	17	-	59958623	59958701	59958290	59958444	59962539	59962599	40047	1,1,0	2,3,4	3,2,1	1,2,1	151	73	0.00208241	0.0742211	0.195,0.139,0.0	0.592,0.326,0.326	-0.303
52134	ENSG00000168003	SLC3A2	11	+	62882669	62882807	62881880	62882066	62882907	62882993	52134	20,16,11	248215176	9,9,4	267220176	211	73	0.00208291	0.0742211	0.027,0.025,0.021	0.012,0.014,0.008	0.013
55594	ENSG00000156958	GALK2	15	+	49281971	49282085	49239220	49239367	49283565	49283579	55594	137122113	17,12,7	118,97,105	6,4,2	187	73	0.002083	0.0742211	0.759,0.799,0.863	0.885,0.904,0.953	-0.107
9486	ENSG00000165475	CRYL1	13	-	20439592	20439754	20432101	20432296	20489369	20489496	9486	357284237	30,24,30	282205199	17,5,12	235	73	0.00208218	0.0742211	0.787,0.786,0.71	0.837,0.927,0.837	-0.106
29418	ENSG00000277957	SENP3-EIF4A1	17	+	7565694	7565764	7565458	7565587	7566926	7567004	29418	86,70,80	8,9,10	111,77,94	1,8,2	143	73	0.00208663	0.0742359	0.846,0.799,0.803	0.983,0.831,0.96	-0.109
46213	ENSG00000104331	IMPAD1	8	-	56977511	56977688	56967109	56967218	56978049	56978145	46213	0,2,0	8,7,7	0,5,3	3,4,1	250	73	0.00208578	0.0742359	0.0,0.077,0.0	0.0,0.267,0.467	-0.219
7602	ENSG00000270617	URGCP-MRPS24	7	-	43887789	43887816	43887414	43887485	43906561	43906589	7602	34,50,25	7,5,11	31,32,35	2,3,1	100	73	0.00208544	0.0742359	0.78,0.88,0.624	0.919,0.886,0.962	-0.161
31595	ENSG00000198858	R3HDM4	19	-	901419	901546	900828	900952	901975	902101	31595	84,77,92	13,11,10	130,89,96	9,4,4	200	73	0.00209048	0.0743348	0.702,0.719,0.771	0.841,0.89,0.898	-0.146
70233	ENSG00000123191	ATP7B	13	-	51958310	51958400	51957515	51957607	51960147	51960322	70233	9,3,5	0,0,1	7,13,5	1,2,1	163	73	0.0020936	0.0744078	1.0,1.0,0.691	0.758,0.744,0.691	0.166
44610	ENSG00000239779	WBP1	2	+	74459437	74459552	74458473	74458671	74459642	74459745	44610	5,7,1	59,46,49	13,9,9	62,38,36	188	73	0.00210037	0.0746099	0.032,0.056,0.008	0.075,0.084,0.088	-0.05
49493	ENSG00000215386	MIR99AHG	21	+	16521718	16521951	16487489	16487538	16537378	16537439	49493	2,7,10	68,59,53	12,20,9	49,67,44	306	73	0.00210275	0.0746563	0.007,0.028,0.043	0.055,0.066,0.047	-0.03
19677	ENSG00000005810	MYCBP2	13	-	77126370	77126485	77125335	77125468	77139195	77139336	19677	20,35,37	14,8,8	48,59,47	6,8,0	188	73	0.00211557	0.0750344	0.357,0.629,0.642	0.756,0.741,1.0	-0.29
63516	ENSG00000132952	USPL1	13	+	30621072	30621221	30617782	30618056	30621763	30621892	63516	58,43,53	4,4,1	15,22,26	7,2,8	222	73	0.00211526	0.0750344	0.827,0.779,0.946	0.413,0.783,0.517	0.28
33590	ENSG00000167291	TBC1D16	17	-	79992231	79992343	79952656	79952818	79992798	79992864	33590	6,9,5	0,0,0	9,8,7	0,3,2	185	73	0.00211693	0.0750443	1.0,1.0,1.0	1.0,0.513,0.58	0.302
65705	ENSG00000165119	HNRNPK	9	-	83973901	83973973	83973285	83973399	83974516	83974589	65705	156516321490	69,30,62	168217651698	32,44,36	145	73	0.00212685	0.0753573	0.919,0.965,0.924	0.964,0.953,0.96	-0.023
89849	ENSG00000135047	CTSL	9	+	87730380	87730498	87729572	87729735	87731007	87731392	89849	337324290	7,8,3	335304258	0,1,4	191	73	0.00213408	0.075575	0.948,0.939,0.974	1.0,0.991,0.961	-0.03
36972	ENSG00000175224	ATG13	11	+	46618324	46618375	46617567	46617890	46644278	46644360	36972	1,2,3	24,13,9	6,2,11	10,10,15	124	73	0.00214044	0.0757612	0.024,0.083,0.164	0.261,0.105,0.302	-0.132
45377	ENSG00000066697	MSANTD3	9	+	100444127	100445237	100442148	100442356	100450556	100451229	45377	13,29,16	27,29,19	36,34,35	26,24,15	1183	73	0.00214152	0.0757612	0.029,0.058,0.049	0.079,0.08,0.126	-0.05
29910	ENSG00000154710	RABGEF1	7	+	66795510	66795592	66775226	66775393	66797373	66797506	29910	59,55,44	3,4,1	40,47,36	1,0,0	155	73	0.00214758	0.0759365	0.903,0.866,0.954	0.95,1.0,1.0	-0.076
50289	ENSG00000092199	HNRNPC	14	-	21263310	21263336	21233952	21234229	21269297	21269421	50289	254237230	61,60,63	366315316	58,57,49	99	73	0.00214927	0.0759577	0.754,0.744,0.729	0.823,0.803,0.826	-0.075
79354	ENSG00000167522	ANKRD11	16	-	89313316	89313589	89305205	89305344	89316932	89317078	79354	18,37,32	89,90,98	35,43,35	86,54,64	346	73	0.00215301	0.0760509	0.041,0.08,0.064	0.079,0.144,0.103	-0.047
26044	ENSG00000139197	PEX5	12	+	7202240	7202351	7201750	7201841	7202611	7202704	26044	79,89,61	46,43,44	118,90,103	48,28,24	184	73	0.00216058	0.0762406	0.405,0.451,0.355	0.494,0.56,0.63	-0.158
33228	ENSG00000118900	UBN1	16	+	4871154	4871301	4870843	4870972	4872883	4872934	33228	209193181	7,13,14	187197181	3,6,4	220	73	0.00216038	0.0762406	0.908,0.831,0.811	0.954,0.916,0.938	-0.086
12318	ENSG00000158793	NIT1	1	+	161118803	161118881	161118085	161118178	161119133	161119388	12318	47,33,39	2,0,3	40,44,40	3,11,5	151	73	0.0021671	0.0762421	0.919,1.0,0.863	0.866,0.659,0.795	0.154
18671	ENSG00000136935	GOLGA1	9	-	124908376	124908472	124900451	124900547	124911900	124912026	18671	111153122	4,4,6	124169121	1,1,2	169	73	0.00216552	0.0762421	0.923,0.943,0.898	0.982,0.986,0.963	-0.056
[truncated: 67,338 more rows]
