# Supplementary material for: KDM7A and KDM1A inhibition suppresses tumour promoting pathways in prostate cancer
Source: Mol Oncol. 2026 Mar 23:10.1002/1878-0261.70238. Online ahead of print. doi: 10.1002/1878-0261.70238 (PMC13398633; doi:10.1002/1878-0261.70238)
Supplement: Supplementary file 22 — Table S11. Alternative splicing events data for C4‐2 siScrambled + R1881 (1 nm) and LNCaP siScrambled + R1881 (1 nm) compared to siKDM7A + siKDM1A + R1881 (1 nm), for RI (RI = retained intron, significant splicing events FDR‐corrected P value < 0.05, highlighted in yellow). [file MOL2-9999-0-s031.xlsx]

## Sheet: RI
ID	GeneID	geneSymbol	chr	strand	riExonStart_0base	riExonEnd	upstreamES	upstreamEE	downstreamES	downstreamEE	ID	IC_SAMPLE_1	SC_SAMPLE_1	IC_SAMPLE_2	SC_SAMPLE_2	IncFormLen	SkipFormLen	PValue	FDR	IncLevel1	IncLevel2	IncLevelDifference	dPSI	Abs dPSI
6762	ENSG00000130758	MAP3K10	19	+	40204600	40205296	40204600	40204657	40205120	40205296	6762	3,0,0	1,3,1	6,3,6	0,0,0	536	73	1.80422e-12	2.66736e-09	0.29,0.0,0.0	1.0,1.0,1.0	-0.903	-90.3	90.3
6930	ENSG00000163743	RCHY1	4	-	75490580	75491782	75490580	75490701	75491723	75491782	6930	12,18,10	0,0,0	6,12,9	2,1,5	1095	73	5.07372e-14	1.61947e-10	1.0,1.0,1.0	0.167,0.444,0.107	0.761	76.1	76.1
6167	ENSG00000167995	BEST1	11	+	61955106	61955951	61955106	61955201	61955717	61955951	6167	8,4,4	3,1,2	4,2,4	0,0,0	589	73	1.37347e-09	1.26909e-06	0.248,0.331,0.199	1.0,1.0,1.0	-0.741	-74.1	74.1
3400	ENSG00000185101	ANO9	11	-	419581	420615	419581	419729	420462	420615	3400	4,19,9	0,0,0	17,12,9	7,1,3	806	73	4.42979e-14	1.61947e-10	1.0,1.0,1.0	0.18,0.521,0.214	0.695	69.5	69.5
4195	ENSG00000101004	NINL	20	-	25488982	25489324	25488982	25488995	25489243	25489324	4195	0,2,0	1,0,1	2,1,2	0,0,0	321	73	0.000239117	0.0188037	0.0,1.0,0.0	1.0,1.0,1.0	-0.667	-66.7	66.7
2	ENSG00000146263	MMS22L	6	-	97263334	97268002	97263334	97263448	97267881	97268002	2	25,16,9	4,1,1	4,25,22	0,1,0	4506	73	0.000601972	0.0302706	0.092,0.206,0.127	1.0,0.288,1.0	-0.621	-62.1	62.1
8992	ENSG00000137801	THBS1	15	+	39593396	39594196	39593396	39593668	39594098	39594196	8992	7,9,0	3,9,9	2,5,1	1,0,0	503	73	0.000382229	0.0237147	0.253,0.127,0.0	0.225,1.0,1.0	-0.615	-61.5	61.5
6168	ENSG00000167995	BEST1	11	+	61958145	61959578	61958145	61958298	61959497	61959578	6168	5,4,6	0,0,0	4,0,3	1,1,0	1272	73	0.000967232	0.0418178	1.0,1.0,1.0	0.187,0.0,1.0	0.604	60.4	60.4
4351	ENSG00000173137	ADCK5	8	+	144391579	144391866	144391579	144391711	144391782	144391866	4351	12,10,4	1,1,1	9,2,4	14,10,5	144	73	7.86467e-08	4.47198e-05	0.859,0.835,0.67	0.246,0.092,0.289	0.579	57.9	57.9
3612	ENSG00000185024	BRF1	14	-	105219150	105220130	105219150	105219298	105220068	105220130	3612	12,8,14	1,1,2	12,8,9	0,0,0	843	73	0.000677896	0.0329672	0.51,0.409,0.377	1.0,1.0,1.0	-0.568	-56.8	56.8
6050	ENSG00000137070	IL11RA	9	+	34655217	34655665	34655217	34655317	34655604	34655665	6050	1,3,2	0,1,0	3,4,0	2,1,1	360	73	0.000271025	0.0206538	1.0,0.378,1.0	0.233,0.448,0.0	0.566	56.6	56.6
5888	ENSG00000102967	DHODH	16	+	72015622	72017106	72015622	72015792	72017023	72017106	5888	19,16,22	0,0,0	20,17,30	2,2,1	1304	73	1.12538e-05	0.00237679	1.0,1.0,1.0	0.359,0.322,0.627	0.564	56.4	56.4
2874	ENSG00000099958	DERL3	22	-	23834502	23837154	23834502	23834932	23837063	23837154	2874	32,29,17	0,0,0	36,36,40	1,2,2	2204	73	5.40946e-06	0.00159947	1.0,1.0,1.0	0.544,0.374,0.398	0.561	56.1	56.1
3789	ENSG00000130813	C19orf66	19	+	10091249	10091630	10091249	10091353	10091475	10091630	3789	2,2,2	0,1,0	5,4,1	6,2,3	195	73	4.26712e-05	0.00608254	1.0,0.428,1.0	0.238,0.428,0.111	0.55	55	55
4000	ENSG00000218358	RAET1K	6	-	150000852	150001668	150000852	150001010	150001350	150001668	4000	6,2,3	0,0,0	2,4,4	0,3,2	413	73	6.30883e-06	0.00162898	1.0,1.0,1.0	1.0,0.191,0.261	0.516	51.6	51.6
5880	ENSG00000185522	LMNTD2	11	-	555304	555930	555304	555503	555753	555930	5880	8,7,1	3,2,1	10,6,5	0,0,1	323	73	1.49659e-05	0.00276571	0.376,0.442,0.184	1.0,1.0,0.531	-0.51	-51	51
4428	ENSG00000105792	CFAP69	7	+	90299866	90304820	90299866	90300059	90304743	90304820	4428	111116120	2,3,1	99,155,63	0,0,0	4757	73	6.80702e-07	0.000295985	0.46,0.372,0.648	1.0,1.0,1.0	-0.507	-50.7	50.7
6301	ENSG00000163378	EOGT	3	-	68988505	68989017	68988505	68988577	68988924	68989017	6301	8,8,4	2,7,0	2,1,1	6,6,4	420	73	0.00116025	0.0451347	0.41,0.166,1.0	0.055,0.028,0.042	0.484	48.4	48.4
4846	ENSG00000074582	BCS1L	2	+	218662196	218662679	218662196	218662260	218662514	218662679	4846	17,18,7	1,0,0	12,7,10	3,3,2	327	73	1.93716e-06	0.000739083	0.791,1.0,1.0	0.472,0.342,0.527	0.483	48.3	48.3
6612	ENSG00000105409	ATP1A3	19	-	41966581	41967340	41966581	41966965	41967248	41967340	6612	7,8,6	0,0,0	2,5,6	0,4,2	356	73	3.73552e-06	0.00115054	1.0,1.0,1.0	1.0,0.204,0.381	0.472	47.2	47.2
7666	ENSG00000237441	RGL2	6	-	33293794	33294066	33293794	33293935	33294033	33294066	7666	4,10,10	0,0,0	4,5,12	2,3,2	171	73	6.78167e-07	0.000295985	1.0,1.0,1.0	0.461,0.416,0.719	0.468	46.8	46.8
4340	ENSG00000186635	ARAP1	11	-	72696548	72697195	72696548	72696652	72696982	72697195	4340	13,11,14	1,0,0	6,5,6	2,1,1	403	73	9.88234e-05	0.010903	0.702,1.0,1.0	0.352,0.475,0.521	0.451	45.1	45.1
2066	ENSG00000170703	TTLL6	17	-	48803890	48804991	48803890	48803928	48804771	48804991	2066	1,8,7	0,0,0	26,9,21	2,4,0	916	73	5.84813e-06	0.00162898	1.0,1.0,1.0	0.509,0.152,1.0	0.446	44.6	44.6
9446	ENSG00000183963	SMTN	22	+	31080449	31080754	31080449	31080569	31080675	31080754	9446	18,16,16	0,0,0	7,15,13	1,5,8	179	73	8.18395e-10	8.64225e-07	1.0,1.0,1.0	0.741,0.55,0.399	0.437	43.7	43.7
3934	ENSG00000214331	RP11-252A24.2	16	-	74352039	74352378	74352039	74352203	74352296	74352378	3934	0,0,1	2,4,4	2,4,1	3,0,2	166	73	0.00100403	0.0429005	0.0,0.0,0.099	0.227,1.0,0.18	-0.436	-43.6	43.6
524	ENSG00000100968	NFATC4	14	+	24376293	24379604	24376293	24376878	24377637	24379604	524	23,8,5	0,0,0	32,22,22	2,1,2	832	73	0.000230673	0.0185341	1.0,1.0,1.0	0.584,0.659,0.491	0.422	42.2	42.2
153	ENSG00000197558	SSPO	7	+	149826912	149827985	149826912	149826959	149827768	149827985	153	12,9,2	0,2,2	11,19,6	0,1,0	882	73	3.88787e-05	0.00586513	1.0,0.271,0.076	1.0,0.611,1.0	-0.421	-42.1	42.1
2670	ENSG00000180071	ANKRD18A	9	-	38571357	38573129	38571357	38572059	38573083	38573129	2670	14,9,2	1,0,0	7,4,2	0,2,1	1097	73	0.000305513	0.0215081	0.482,1.0,1.0	1.0,0.117,0.117	0.416	41.6	41.6
2102	ENSG00000135845	PIGC	1	-	172441456	172444086	172441456	172442830	172443983	172444086	2102	18,17,26	3,1,3	8,8,7	0,1,0	1226	73	0.000298934	0.0215081	0.263,0.503,0.34	1.0,0.323,1.0	-0.406	-40.6	40.6
7042	ENSG00000115207	GTF3C2	2	-	27335916	27336425	27335916	27336028	27336192	27336425	7042	2,2,10	0,0,0	4,9,2	2,4,0	237	73	3.03289e-05	0.00498202	1.0,1.0,1.0	0.381,0.409,1.0	0.403	40.3	40.3
6082	ENSG00000132604	TERF2	16	-	69368375	69368595	69368375	69368482	69368586	69368595	6082	7,1,7	5,2,1	12,10,5	0,1,1	177	73	0.000147346	0.0135273	0.366,0.171,0.743	1.0,0.805,0.673	-0.399	-39.9	39.9
7302	ENSG00000123191	ATP7B	13	-	51957515	51960322	51957515	51957607	51960147	51960322	7302	32,42,46	0,0,1	34,53,31	1,2,1	2613	73	5.17169e-05	0.00670687	1.0,1.0,0.562	0.487,0.425,0.464	0.395	39.5	39.5
4841	ENSG00000184922	FMNL1	17	+	45243790	45244244	45243790	45244025	45244175	45244244	4841	9,6,3	6,0,1	1,5,4	0,0,0	223	73	8.44027e-05	0.00959853	0.329,1.0,0.495	1.0,1.0,1.0	-0.392	-39.2	39.2
9461	ENSG00000080709	KCNN2	5	+	114486701	114487177	114486701	114486735	114487049	114487177	9461	17,17,16	2,2,2	19,32,14	0,0,0	387	73	9.32748e-06	0.00211482	0.616,0.616,0.601	1.0,1.0,1.0	-0.389	-38.9	38.9
6387	ENSG00000104907	TRMT1	19	-	13115996	13116159	13115996	13116052	13116135	13116159	6387	6,8,6	0,0,0	3,9,6	1,2,2	156	73	0.000634103	0.0316709	1.0,1.0,1.0	0.584,0.678,0.584	0.385	38.5	38.5
3957	ENSG00000042317	SPATA7	14	+	88427629	88429463	88427629	88427699	88429347	88429463	3957	45,66,31	1,3,2	21,44,27	0,1,0	1721	73	7.17024e-05	0.00841308	0.656,0.483,0.397	1.0,0.651,1.0	-0.372	-37.2	37.2
4066	ENSG00000140983	RHOT2	16	+	672253	672566	672253	672384	672471	672566	4066	7,11,5	0,0,0	12,13,3	3,3,1	160	73	1.02388e-05	0.00222604	1.0,1.0,1.0	0.646,0.664,0.578	0.371	37.1	37.1
4445	ENSG00000177943	MAMDC4	9	+	136858718	136859132	136858718	136858853	136859004	136859132	4445	5,8,9	0,1,0	4,12,7	8,4,0	224	73	4.52304e-05	0.00617586	1.0,0.723,1.0	0.14,0.494,1.0	0.363	36.3	36.3
900	ENSG00000010704	HFE	6	+	26090840	26091589	26090840	26091104	26091313	26091589	900	19,24,14	4,4,5	3,10,2	9,7,3	282	73	0.000114595	0.0121012	0.551,0.608,0.42	0.079,0.27,0.147	0.361	36.1	36.1
7245	ENSG00000238105	GOLGA2P5	12	-	100157164	100157739	100157164	100157256	100157527	100157739	7245	6,4,11	0,1,1	9,8,3	2,2,4	344	73	0.000912114	0.0407539	1.0,0.459,0.7	0.488,0.459,0.137	0.358	35.8	35.8
6908	ENSG00000164050	PLXNB1	3	-	48413068	48413818	48413068	48413169	48413669	48413818	6908	8,24,18	5,13,11	37,24,23	3,2,5	573	73	0.000211869	0.0174015	0.169,0.19,0.173	0.611,0.605,0.369	-0.351	-35.1	35.1
9409	ENSG00000158850	B4GALT3	1	-	161176433	161177106	161176433	161176579	161176911	161177106	9409	12,8,20	1,0,1	6,18,10	1,3,3	405	73	0.000448967	0.0254468	0.684,1.0,0.783	0.52,0.52,0.375	0.351	35.1	35.1
5871	ENSG00000146707	POMZP3	7	-	76618182	76618615	76618182	76618300	76618496	76618615	5871	5,9,7	3,0,4	14,16,7	2,0,0	269	73	0.000967375	0.0418178	0.311,1.0,0.322	0.655,1.0,1.0	-0.341	-34.1	34.1
3229	ENSG00000169733	RFNG	17	-	82050661	82051342	82050661	82050764	82051011	82051342	3229	9,19,8	0,0,0	12,11,16	3,1,1	320	73	0.000977577	0.0420131	1.0,1.0,1.0	0.477,0.715,0.785	0.341	34.1	34.1
3711	ENSG00000100023	PPIL2	22	+	21694936	21695496	21694936	21695070	21695397	21695496	3711	22,17,6	1,5,1	29,25,15	2,0,0	400	73	0.000323705	0.0219526	0.801,0.383,0.523	0.726,1.0,1.0	-0.34	-34	34
3921	ENSG00000179029	TMEM107	17	-	8175756	8176026	8175756	8175875	8175958	8176026	3921	6,3,1	0,0,0	5,11,7	2,0,4	156	73	0.000222207	0.01805	1.0,1.0,1.0	0.539,1.0,0.45	0.337	33.7	33.7
4008	ENSG00000125459	MSTO1	1	+	155611215	155611603	155611215	155611291	155611548	155611603	4008	18,17,23	4,3,0	10,4,14	0,0,0	330	73	1.34209e-05	0.0026503	0.499,0.556,1.0	1.0,1.0,1.0	-0.315	-31.5	31.5
8210	ENSG00000138709	LARP1B	4	+	128107138	128108901	128107138	128107313	128107882	128108901	8210	32,54,53	3,10,6	41,58,35	25,33,16	642	73	3.64886e-06	0.00115054	0.548,0.38,0.501	0.157,0.167,0.199	0.302	30.2	30.2
4262	ENSG00000172771	EFCAB12	3	-	129402522	129404403	129402522	129402579	129404249	129404403	4262	197282283	0,4,1	283335257	9,8,8	1743	73	0.000236989	0.0188037	1.0,0.747,0.922	0.568,0.637,0.574	0.297	29.7	29.7
7687	ENSG00000072135	PTPN18	2	+	130370746	130370964	130370746	130370782	130370874	130370964	7687	14,10,8	8,6,13	3,6,5	35,36,23	165	73	3.47398e-07	0.000171198	0.436,0.424,0.214	0.037,0.069,0.088	0.293	29.3	29.3
2586	ENSG00000268895	A1BG-AS1	19	+	58353713	58355183	58353713	58353857	58354368	58355183	2586	31,34,30	1,1,0	31,31,25	3,2,3	584	73	0.000310151	0.0216286	0.795,0.81,1.0	0.564,0.66,0.51	0.29	29	29
6488	ENSG00000180229	HERC2P3	15	-	20438926	20439655	20438926	20439123	20439507	20439655	6488	10,13,13	3,4,2	4,7,6	9,8,6	457	73	0.00033976	0.0226262	0.347,0.342,0.509	0.066,0.123,0.138	0.29	29	29
1815	ENSG00000168090	COPS6	7	+	100090591	100091152	100090591	100090654	100091037	100091152	1815	119119125	7,9,13	131,123,83	1,0,1	456	73	1.69589e-09	1.35987e-06	0.731,0.679,0.606	0.954,1.0,0.93	-0.289	-28.9	28.9
3995	ENSG00000164039	BDH2	4	-	103085348	103086540	103085348	103085462	103085698	103086540	3995	12,5,12	1,1,0	17,23,20	8,6,3	309	73	0.00047063	0.0256279	0.739,0.542,1.0	0.334,0.475,0.612	0.287	28.7	28.7
4853	ENSG00000169371	SNUPN	15	-	75600790	75601218	75600790	75600890	75601137	75601218	4853	60,52,63	1,1,0	38,43,24	9,5,1	320	73	1.27102e-06	0.000521966	0.932,0.922,1.0	0.491,0.662,0.846	0.285	28.5	28.5
2758	ENSG00000242612	DECR2	16	+	406345	406833	406345	406397	406735	406833	2758	20,21,11	1,4,1	19,20,12	1,0,0	411	73	0.000147454	0.0135273	0.78,0.483,0.661	0.771,1.0,1.0	-0.282	-28.2	28.2
5108	ENSG00000183621	ZNF438	10	-	30848530	30850367	30848530	30849443	30850221	30850367	5108	53,68,44	0,0,0	42,45,33	0,1,5	851	73	0.000379781	0.0237147	1.0,1.0,1.0	1.0,0.794,0.361	0.282	28.2	28.2
1315	ENSG00000149179	C11orf49	11	+	47161126	47162247	47161126	47161190	47161445	47162247	1315	19,26,17	1,2,6	15,20,18	1,0,0	328	73	3.21077e-05	0.0050498	0.809,0.743,0.387	0.77,1.0,1.0	-0.277	-27.7	27.7
9483	ENSG00000092758	COL9A3	20	+	62836186	62836532	62836186	62836333	62836477	62836532	9483	46,41,41	4,4,1	45,23,27	15,7,5	217	73	0.000320265	0.0219204	0.795,0.775,0.932	0.502,0.525,0.645	0.277	27.7	27.7
1007	ENSG00000003509	NDUFAF7	2	+	37241577	37242693	37241577	37241637	37242634	37242693	1007	50,50,38	1,0,0	47,32,42	3,1,1	1070	73	0.000565529	0.0296482	0.773,1.0,1.0	0.517,0.686,0.741	0.276	27.6	27.6
4954	ENSG00000103353	UBFD1	16	+	23559599	23559840	23559599	23559676	23559778	23559840	4954	5,13,4	0,1,0	9,7,9	4,1,1	175	73	0.000255819	0.0199054	1.0,0.844,1.0	0.484,0.745,0.79	0.275	27.5	27.5
4254	ENSG00000177595	PIDD1	11	-	800761	801120	800761	800912	800984	801120	4254	8,13,7	10,5,6	3,5,0	20,5,10	145	73	0.000650651	0.0320641	0.287,0.567,0.37	0.07,0.335,0.0	0.273	27.3	27.3
8973	ENSG00000103037	SETD6	16	+	58515790	58516097	58515790	58515880	58515952	58516097	8973	12,16,14	1,0,2	22,8,6	10,1,3	145	73	0.000682981	0.0329974	0.858,1.0,0.779	0.526,0.801,0.502	0.269	26.9	26.9
5010	ENSG00000182473	EXOC7	17	-	76087653	76088562	76087653	76087720	76088463	76088562	5010	41,47,45	1,3,5	37,35,25	2,0,0	816	73	0.00115845	0.0451347	0.786,0.584,0.446	0.623,1.0,1.0	-0.269	-26.9	26.9
159	ENSG00000158220	ESYT3	3	+	138470059	138471026	138470059	138470146	138470876	138471026	159	21,26,29	0,3,3	23,27,18	0,1,0	803	73	3.60133e-05	0.00554606	1.0,0.441,0.468	1.0,0.711,1.0	-0.267	-26.7	26.7
2490	ENSG00000173209	AHSA2	2	+	61185501	61186497	61185501	61185618	61186445	61186497	2490	140112111	10,10,11	142122150	3,5,3	900	73	0.000569541	0.0296482	0.532,0.476,0.45	0.793,0.664,0.802	-0.267	-26.7	26.7
6329	ENSG00000099840	IZUMO4	19	+	2097928	2098127	2097928	2097955	2098051	2098127	6329	7,3,5	4,7,5	0,0,1	9,6,4	169	73	2.15944e-06	0.000760122	0.43,0.156,0.302	0.0,0.0,0.097	0.264	26.4	26.4
8365	ENSG00000115414	FN1	2	-	215371908	215372300	215371908	215372015	215372108	215372300	8365	18,17,11	17,12,5	10,5,8	21,32,17	166	73	4.45244e-05	0.00617586	0.318,0.384,0.492	0.173,0.064,0.171	0.262	26.2	26.2
6069	ENSG00000197555	SIPA1L1	14	+	71704720	71705340	71704720	71704783	71705221	71705340	6069	20,39,19	0,0,2	21,42,25	7,1,2	511	73	0.00117883	0.0451347	1.0,1.0,0.576	0.3,0.857,0.641	0.259	25.9	25.9
109	ENSG00000260807	RP11-161M6.2	16	-	975760	977029	975760	976400	976777	977029	109	5,4,3	0,1,0	5,2,7	0,3,1	450	73	0.00118066	0.0451347	1.0,0.394,1.0	1.0,0.098,0.532	0.255	25.5	25.5
5117	ENSG00000165733	BMS1	10	+	42801987	42802218	42801987	42802050	42802136	42802218	5117	3,3,6	2,1,2	3,4,1	0,0,1	159	73	0.000464625	0.0256279	0.408,0.579,0.579	1.0,1.0,0.315	-0.25	-25	25
3126	ENSG00000126460	PRRG2	19	+	49583206	49583717	49583206	49583304	49583544	49583717	3126	7,14,23	3,3,0	10,19,7	0,0,1	313	73	0.000159936	0.0140743	0.352,0.521,1.0	1.0,1.0,0.62	-0.249	-24.9	24.9
8282	ENSG00000164010	ERMAP	1	+	42840151	42840390	42840151	42840178	42840269	42840390	8282	0,1,0	1,8,4	5,3,0	8,1,1	164	73	0.00126562	0.0477376	0.0,0.053,0.0	0.218,0.572,0.0	-0.246	-24.6	24.6
5114	ENSG00000185963	BICD2	9	-	92711362	92715463	92711362	92713461	92715252	92715463	5114	104511721033	0,0,0	970914690	11,9,11	1864	73	6.57252e-14	1.61947e-10	1.0,1.0,1.0	0.775,0.799,0.711	0.238	23.8	23.8
8667	ENSG00000164068	RNF123	3	+	49712478	49713587	49712478	49712892	49713512	49713587	8667	21,21,15	3,1,1	20,7,8	0,1,0	693	73	0.000358953	0.0234812	0.424,0.689,0.612	1.0,0.424,1.0	-0.233	-23.3	23.3
1791	ENSG00000197114	ZGPAT	20	+	63733586	63734824	63733586	63733712	63734704	63734824	1791	73,75,76	5,2,1	103,89,63	0,2,0	1065	73	0.00044241	0.0253511	0.5,0.72,0.839	1.0,0.753,1.0	-0.231	-23.1	23.1
6780	ENSG00000073060	SCARB1	12	-	124782682	124786503	124782682	124782811	124786440	124786503	6780	770828825	3,7,3	825733637	9,14,11	3702	73	0.00116065	0.0451347	0.835,0.7,0.844	0.644,0.508,0.533	0.231	23.1	23.1
8794	ENSG00000100288	CHKB	22	-	50580189	50580416	50580189	50580271	50580357	50580416	8794	38,34,18	12,23,17	18,15,19	26,26,34	159	73	0.00104284	0.0440494	0.592,0.404,0.327	0.241,0.209,0.204	0.223	22.3	22.3
319	ENSG00000223756	TSSC2	11	+	3406498	3407697	3406498	3406560	3407621	3407697	319	143137143	0,0,0	158,138,92	5,0,3	1134	73	1.21553e-05	0.00249589	1.0,1.0,1.0	0.67,1.0,0.664	0.222	22.2	22.2
690	ENSG00000103194	USP10	16	+	84733208	84733503	84733208	84733246	84733434	84733503	690	69,62,63	0,0,0	45,30,40	0,6,3	261	73	8.34198e-06	0.00198916	1.0,1.0,1.0	1.0,0.583,0.789	0.209	20.9	20.9
1357	ENSG00000278615	C11orf98	11	-	62664848	62665181	62664848	62664973	62665122	62665181	1357	87,76,78	2,1,2	77,59,36	9,5,6	222	73	3.11557e-05	0.00500658	0.935,0.962,0.928	0.738,0.795,0.664	0.209	20.9	20.9
1795	ENSG00000123349	PFDN5	12	+	53296429	53297924	53296429	53296467	53297849	53297924	1795	149202166	0,0,2	148169156	3,6,1	1455	73	0.000177915	0.0151611	1.0,1.0,0.806	0.712,0.586,0.887	0.207	20.7	20.7
4461	ENSG00000156990	RPUSD3	3	-	9843464	9844018	9843464	9843601	9843815	9844018	4461	17,19,17	0,1,0	31,18,16	1,1,4	287	73	0.000878802	0.0396104	1.0,0.829,1.0	0.887,0.821,0.504	0.206	20.6	20.6
3776	ENSG00000124074	ENKD1	16	-	67666357	67666764	67666357	67666371	67666552	67666764	3776	20,26,23	0,0,0	73,22,24	0,6,1	254	73	0.000843875	0.0382695	1.0,1.0,1.0	1.0,0.513,0.873	0.205	20.5	20.5
1045	ENSG00000112659	CUL9	6	+	43196068	43196862	43196068	43196265	43196644	43196862	1045	20,20,23	8,9,6	10,5,4	8,7,9	452	73	0.000704082	0.0333627	0.288,0.264,0.382	0.168,0.103,0.067	0.199	19.9	19.9
6666	ENSG00000111602	TIMELESS	12	-	56420568	56420881	56420568	56420687	56420800	56420881	6666	11,3,4	0,1,0	7,6,4	4,2,0	186	73	0.000499889	0.0267767	1.0,0.541,1.0	0.407,0.541,1.0	0.198	19.8	19.8
5816	ENSG00000117616	RSRP1	1	-	25243549	25245301	25243549	25243633	25245149	25245301	5816	280243201	8,5,2	190172203	2,0,1	1589	73	0.000823605	0.0380505	0.617,0.691,0.822	0.814,1.0,0.903	-0.196	-19.6	19.6
3892	ENSG00000185324	CDK10	16	+	89693273	89693467	89693273	89693326	89693397	89693467	3892	50,33,23	26,23,15	35,21,19	35,32,44	144	73	0.000283956	0.0210781	0.494,0.421,0.437	0.336,0.25,0.18	0.195	19.5	19.5
546	ENSG00000167716	WDR81	17	+	1735571	1736218	1735571	1735717	1736135	1736218	546	45,48,26	0,3,3	39,26,21	1,0,0	491	73	0.00112313	0.0451347	1.0,0.704,0.563	0.853,1.0,1.0	-0.195	-19.5	19.5
7955	ENSG00000168970	JMJD7-PLA2G4B	15	+	41845202	41845775	41845202	41845320	41845637	41845775	7955	17,3,15	10,7,4	0,4,2	11,7,7	390	73	0.000104531	0.0112407	0.241,0.074,0.412	0.0,0.097,0.051	0.193	19.3	19.3
7743	ENSG00000129255	MPDU1	17	+	7586691	7587271	7586691	7586838	7587160	7587271	7743	179205203	4,6,2	342216195	22,14,18	395	73	9.44115e-06	0.00211482	0.892,0.863,0.949	0.742,0.74,0.667	0.185	18.5	18.5
2707	ENSG00000235106	LINC00094	9	+	134025844	134028102	134025844	134026090	134026207	134028102	2707	19,25,14	20,17,19	8,5,9	31,20,24	190	73	4.27884e-05	0.00608254	0.267,0.361,0.221	0.09,0.088,0.126	0.182	18.2	18.2
4150	ENSG00000172590	MRPL52	14	+	22829912	22830052	22829912	22829940	22830049	22830052	4150	58,67,49	39,42,27	57,32,33	64,56,55	182	73	6.39073e-06	0.00162898	0.374,0.39,0.421	0.263,0.186,0.194	0.181	18.1	18.1
3034	ENSG00000186787	SPIN2B	X	-	57119681	57120631	57119681	57120101	57120404	57120631	3034	57,59,62	7,1,1	39,37,25	0,0,0	376	73	2.30852e-05	0.0039685	0.613,0.92,0.923	1.0,1.0,1.0	-0.181	-18.1	18.1
8792	ENSG00000188976	NOC2L	1	-	954003	954523	954003	954082	954463	954523	8792	76,101,76	14,22,15	91,79,75	43,35,31	454	73	0.000104926	0.0112407	0.466,0.425,0.449	0.254,0.266,0.28	0.18	18	18
8073	ENSG00000278540	ACACA	17	-	37200305	37200483	37200305	37200334	37200426	37200483	8073	23,27,23	3,2,2	9,17,16	0,0,0	165	73	0.000329806	0.022163	0.772,0.857,0.836	1.0,1.0,1.0	-0.178	-17.8	17.8
286	ENSG00000009830	POMT2	14	-	77278728	77279928	77278728	77278869	77279822	77279928	286	38,60,52	21,21,10	83,98,56	12,8,10	1026	73	0.00112902	0.0451347	0.114,0.169,0.27	0.33,0.466,0.285	-0.176	-17.6	17.6
2010	ENSG00000094914	AAAS	12	-	53320564	53321208	53320564	53320692	53321170	53321208	2010	51,92,95	1,3,6	96,98,106	0,0,2	551	73	0.000120062	0.0121575	0.871,0.802,0.677	1.0,1.0,0.875	-0.175	-17.5	17.5
8395	ENSG00000160972	PPP1R16A	8	+	144500266	144500612	144500266	144500391	144500486	144500612	8395	15,10,13	18,19,16	14,3,0	36,24,22	168	73	0.000157688	0.0140437	0.266,0.186,0.261	0.145,0.052,0.0	0.172	17.2	17.2
2013	ENSG00000094914	AAAS	12	-	53320564	53321257	53320564	53320692	53321200	53321257	2013	52,93,100	3,4,1	103,99,106	0,2,0	581	73	0.000440572	0.0253511	0.685,0.745,0.926	1.0,0.861,1.0	-0.168	-16.8	16.8
664	ENSG00000188603	CLN3	16	-	28491713	28492042	28491713	28491835	28492019	28492042	664	18,30,24	29,20,29	74,51,44	35,26,18	257	73	0.000456976	0.0255907	0.15,0.299,0.19	0.375,0.358,0.41	-0.168	-16.8	16.8
9184	ENSG00000056736	IL17RB	3	+	53857615	53858818	53857615	53857690	53858718	53858818	9184	51,67,64	0,0,1	81,105,97	4,1,1	1101	73	0.00118454	0.0451347	1.0,1.0,0.809	0.573,0.874,0.865	0.166	16.6	16.6
3206	ENSG00000137310	TCF19	6	+	31158896	31159707	31158896	31159035	31159142	31159707	3206	23,31,23	0,2,0	43,32,40	4,5,3	180	73	0.00038498	0.0237147	1.0,0.863,1.0	0.813,0.722,0.844	0.161	16.1	16.1
5741	ENSG00000008710	PKD1	16	-	2093910	2094146	2093910	2094013	2094091	2094146	5741	0,0,3	18,11,14	2,10,7	15,10,15	151	73	4.59513e-05	0.00617586	0.0,0.0,0.094	0.061,0.326,0.184	-0.159	-15.9	15.9
3632	ENSG00000154305	MIA3	1	+	222662252	222662508	222662252	222662332	222662457	222662508	3632	13,11,15	0,0,1	17,34,34	1,3,5	198	73	0.000274278	0.0206884	1.0,1.0,0.847	0.862,0.807,0.715	0.154	15.4	15.4
6999	ENSG00000168488	ATXN2L	16	+	28835932	28837237	28835932	28836122	28836727	28837237	6999	172148158	8,4,2	181161115	0,3,0	678	73	0.000399781	0.0242228	0.698,0.799,0.895	1.0,0.852,1.0	-0.153	-15.3	15.3
3889	ENSG00000185324	CDK10	16	+	89693273	89694232	89693273	89693467	89694172	89694232	3889	127133115	18,22,27	128,106,76	49,29,44	778	73	0.000127763	0.0127625	0.398,0.362,0.286	0.197,0.255,0.139	0.152	15.2	15.2
2610	ENSG00000162066	AMDHD2	16	+	2520768	2521123	2520768	2520905	2520983	2521123	2610	1,4,4	17,23,12	9,15,4	16,15,10	151	73	0.000691023	0.0330121	0.028,0.078,0.139	0.214,0.326,0.162	-0.152	-15.2	15.2
140	ENSG00000182944	EWSR1	22	+	29298732	29299851	29298732	29299280	29299598	29299851	140	217158152	7,4,6	272202197	22,11,21	391	73	0.000936651	0.0412126	0.853,0.881,0.825	0.698,0.774,0.637	0.15	15	15
5244	ENSG00000176454	LPCAT4	15	-	34359588	34360209	34359588	34359745	34360110	34360209	5244	61,53,45	29,22,16	38,47,21	38,37,26	438	73	0.00011842	0.0121575	0.26,0.286,0.319	0.143,0.175,0.119	0.143	14.3	14.3
52	ENSG00000100941	PNN	14	+	39177411	39177708	39177411	39177484	39177596	39177708	52	34,18,16	5,1,1	22,21,21	0,0,1	185	73	0.000585693	0.0299483	0.729,0.877,0.863	1.0,1.0,0.892	-0.141	-14.1	14.1
227	ENSG00000198755	RPL10A	6	+	35468419	35468873	35468419	35468439	35468801	35468873	227	248285191	6,7,9	375232238	24,23,13	435	73	0.00113455	0.0451347	0.874,0.872,0.781	0.724,0.629,0.754	0.14	14	14
2500	ENSG00000177380	PPFIA3	19	+	49150079	49151021	49150079	49150151	49150235	49151021	2500	95116101	37,34,38	95,74,73	68,41,42	157	73	0.000765812	0.0358284	0.544,0.613,0.553	0.394,0.456,0.447	0.138	13.8	13.8
5618	ENSG00000079337	RAPGEF3	12	-	47748453	47748931	47748453	47748542	47748818	47748931	5618	7,7,2	3,5,4	0,0,3	5,5,2	349	73	0.000915199	0.0407539	0.328,0.227,0.095	0.0,0.0,0.239	0.137	13.7	13.7
1054	ENSG00000182004	SNRPE	1	+	203861602	203862222	203861602	203861749	203862181	203862222	1054	112,58,65	2,0,0	125,71,63	5,0,4	505	73	0.00117915	0.0451347	0.89,1.0,1.0	0.783,1.0,0.695	0.137	13.7	13.7
3963	ENSG00000115524	SF3B1	2	-	197420180	197420542	197420180	197420231	197420427	197420542	3963	45,62,41	0,0,0	75,105,88	3,7,2	269	73	1.37138e-05	0.0026503	1.0,1.0,1.0	0.872,0.803,0.923	0.134	13.4	13.4
3500	ENSG00000185864	NPIPB4	16	-	21839104	21839310	21839104	21839140	21839249	21839310	3500	5,2,2	6,8,7	0,2,0	10,18,12	182	73	0.000507035	0.026964	0.251,0.091,0.103	0.0,0.043,0.0	0.134	13.4	13.4
1388	ENSG00000235109	ZSCAN31	6	-	28353861	28354204	28353861	28353952	28354130	28354204	1388	61,45,29	0,1,0	90,65,41	2,2,5	251	73	0.000315339	0.0217849	1.0,0.929,1.0	0.929,0.904,0.705	0.13	13	13
6649	ENSG00000036672	USP2	11	-	119359023	119359342	119359023	119359134	119359230	119359342	6649	0,2,1	12,13,12	2,4,7	6,10,12	169	73	0.000411049	0.0247031	0.0,0.062,0.035	0.126,0.147,0.201	-0.126	-12.6	12.6
7511	ENSG00000130511	SSBP4	19	+	18432728	18432883	18432728	18432735	18432828	18432883	7511	8,8,9	24,15,16	5,1,3	28,22,27	166	73	0.000375185	0.0237147	0.128,0.19,0.198	0.073,0.02,0.047	0.125	12.5	12.5
6122	ENSG00000178252	WDR6	3	+	49011634	49014293	49011634	49014116	49014209	49014293	6122	33,36,36	85,79,59	64,69,38	86,56,39	166	73	0.000141198	0.0135273	0.146,0.167,0.212	0.247,0.351,0.3	-0.124	-12.4	12.4
5748	ENSG00000104915	STX10	19	-	13144061	13144671	13144061	13144486	13144576	13144671	5748	32,15,13	44,25,34	17,9,7	93,41,43	163	73	1.39829e-05	0.0026503	0.246,0.212,0.146	0.076,0.09,0.068	0.123	12.3	12.3
939	ENSG00000102103	PQBP1	X	+	48902232	48902795	48902232	48902384	48902731	48902795	939	415417370	9,8,5	356323268	20,15,11	420	73	0.00015754	0.0140437	0.889,0.901,0.928	0.756,0.789,0.809	0.121	12.1	12.1
7884	ENSG00000130414	NDUFA10	2	-	240011616	240014860	240011616	240011696	240014840	240014860	7884	789690677	1,0,0	719722613	2,2,3	3217	73	0.00126577	0.0477376	0.947,1.0,1.0	0.891,0.891,0.823	0.114	11.4	11.4
2633	ENSG00000143578	CREB3L4	1	+	153968929	153969455	153968929	153969176	153969333	153969455	2633	42,55,59	55,91,65	58,28,17	120121117	230	73	4.13749e-08	2.54869e-05	0.195,0.161,0.224	0.133,0.068,0.044	0.112	11.2	11.2
3748	ENSG00000006744	ELAC2	17	-	12994763	12995062	12994763	12994878	12994962	12995062	3748	41,28,33	3,1,5	30,28,45	0,1,1	157	73	0.00105542	0.0441749	0.864,0.929,0.754	1.0,0.929,0.954	-0.112	-11.2	11.2
3331	ENSG00000171219	CDC42BPG	11	-	64833599	64833833	64833599	64833659	64833737	64833833	3331	5,6,12	11,25,28	2,1,1	22,8,16	151	73	0.000432371	0.0253511	0.18,0.104,0.172	0.042,0.057,0.029	0.109	10.9	10.9
5672	ENSG00000135596	MICAL1	6	-	109451599	109452401	109451599	109451700	109452245	109452401	5672	385443415	172138151	466442373	105,97,79	618	73	8.23131e-06	0.00198916	0.209,0.275,0.245	0.344,0.35,0.358	-0.108	-10.8	10.8
8736	ENSG00000112739	PRPF4B	6	+	4060412	4061147	4060412	4060686	4061014	4061147	8736	298229251	11,12,5	259308239	5,3,1	401	73	0.000574142	0.0296787	0.831,0.776,0.901	0.904,0.949,0.978	-0.108	-10.8	10.8
4384	ENSG00000159140	SON	21	+	33568970	33569283	33568970	33569087	33569223	33569283	4384	57,76,65	0,1,0	46,87,57	1,2,6	209	73	0.000371102	0.0237147	1.0,0.964,1.0	0.941,0.938,0.768	0.106	10.6	10.6
5870	ENSG00000198625	MDM4	1	+	204549112	204558119	204549112	204549162	204549265	204558119	5870	49,55,67	8,0,1	44,69,45	0,0,0	176	73	0.00038482	0.0237147	0.718,1.0,0.965	1.0,1.0,1.0	-0.106	-10.6	10.6
7750	ENSG00000215845	TSTD1	1	-	161037630	161038075	161037630	161037826	161037912	161038075	7750	60,67,41	69,68,72	60,41,36	155,82,89	159	73	0.000285148	0.0210781	0.285,0.311,0.207	0.151,0.187,0.157	0.103	10.3	10.3
3869	ENSG00000011295	TTC19	17	+	16026539	16028786	16026539	16026702	16027373	16028786	3869	107122114	52,32,44	113,121,96	73,89,97	744	73	5.98608e-06	0.00162898	0.168,0.272,0.203	0.132,0.118,0.089	0.101	10.1	10.1
3190	ENSG00000261408	TEN1-CDK3	17	+	76002510	76003398	76002510	76002612	76003194	76003398	3190	32,19,28	19,14,10	21,13,12	27,14,26	655	73	0.000450965	0.0254468	0.158,0.131,0.238	0.08,0.094,0.049	0.101	10.1	10.1
7926	ENSG00000099624	ATP5D	19	+	1244314	1244825	1244314	1244440	1244736	1244825	7926	486505429	185127146	1050538505	205120110	369	73	0.000510803	0.0269704	0.342,0.44,0.368	0.503,0.47,0.476	-0.1	-10	10
2923	ENSG00000160789	LMNA	1	+	156137653	156138757	156137653	156137743	156138487	156138757	2923	82,87,68	24,26,30	100,72,52	85,42,35	817	73	4.85214e-05	0.00640483	0.234,0.23,0.168	0.095,0.133,0.117	0.096	9.6	9.6
6722	ENSG00000107223	EDF1	9	-	136862489	136862999	136862489	136862726	136862905	136862999	6722	118,84,108	0,2,1	154,114,96	5,3,7	252	73	0.000499868	0.0267767	1.0,0.924,0.969	0.899,0.917,0.799	0.093	9.3	9.3
6545	ENSG00000004534	RBM6	3	+	50061461	50062108	50061461	50061547	50061961	50062108	6545	92,84,96	35,46,38	49,51,46	31,31,57	487	73	0.00107222	0.0445273	0.283,0.215,0.275	0.192,0.198,0.108	0.092	9.2	9.2
784	ENSG00000130717	UCK1	9	-	131528943	131529270	131528943	131529038	131529127	131529270	784	25,25,14	45,53,38	16,10,3	63,33,51	162	73	0.000644191	0.0319588	0.2,0.175,0.142	0.103,0.12,0.026	0.089	8.9	8.9
7428	ENSG00000164211	STARD4	5	-	111500245	111501116	111500245	111500470	111501001	111501116	7428	206193173	0,2,0	215253256	1,6,5	604	73	0.000398401	0.0242228	1.0,0.921,1.0	0.963,0.836,0.861	0.087	8.7	8.7
3497	ENSG00000099783	HNRNPM	19	+	8465323	8465515	8465323	8465362	8465479	8465515	3497	724647633	240222227	570591548	277265288	190	73	0.000716466	0.0337332	0.537,0.528,0.517	0.442,0.461,0.422	0.086	8.6	8.6
2359	ENSG00000137207	YIPF3	6	-	43513068	43513451	43513068	43513098	43513358	43513451	2359	140133119	0,1,0	184151104	4,3,3	333	73	0.000469205	0.0256279	1.0,0.967,1.0	0.91,0.917,0.884	0.085	8.5	8.5
7591	ENSG00000229117	RPL41	12	+	56116632	56116806	56116632	56116659	56116774	56116806	7591	171913631318	205418161400	9868251066	236117901678	188	73	1.83965e-09	1.35987e-06	0.245,0.226,0.268	0.14,0.152,0.198	0.083	8.3	8.3
7905	ENSG00000103266	STUB1	16	+	681792	682076	681792	681880	682019	682076	7905	344353299	333337305	597439351	380269269	212	73	0.000169072	0.0147033	0.262,0.265,0.252	0.351,0.36,0.31	-0.081	-8.1	8.1
3699	ENSG00000004139	SARM1	17	+	28388173	28388539	28388173	28388276	28388349	28388539	3699	9,14,7	34,40,26	4,4,3	32,51,29	146	73	0.00111219	0.0451347	0.117,0.149,0.119	0.059,0.038,0.049	0.08	8	8
6619	ENSG00000129197	RPAIN	17	+	5425970	5428211	5425970	5426299	5428070	5428211	6619	173216186	47,44,47	158174140	101,77,106	1844	73	2.60358e-10	3.20761e-07	0.127,0.163,0.135	0.058,0.082,0.05	0.078	7.8	7.8
8157	ENSG00000111707	SUDS3	12	+	118401782	118402004	118401782	118401820	118401982	118402004	8157	24,14,33	61,80,39	12,15,8	60,89,78	235	73	0.000178438	0.0151611	0.109,0.052,0.208	0.058,0.05,0.031	0.077	7.7	7.7
8148	ENSG00000154144	TBRG1	11	+	124626695	124626935	124626695	124626751	124626903	124626935	8148	333350325	6,8,9	313316304	25,11,15	225	73	0.000592449	0.0299958	0.947,0.934,0.921	0.802,0.903,0.868	0.076	7.6	7.6
119	ENSG00000169228	RAB24	5	-	177301934	177302178	177301934	177301987	177302127	177302178	119	14,29,28	87,57,75	43,24,38	68,47,49	213	73	0.000922944	0.0408527	0.052,0.148,0.113	0.178,0.149,0.21	-0.075	-7.5	7.5
4003	ENSG00000171793	CTPS1	1	+	41008658	41008890	41008658	41008714	41008793	41008890	4003	56,57,49	122,112,89	35,46,32	117176108	152	73	0.000435567	0.0253511	0.181,0.196,0.209	0.126,0.112,0.125	0.074	7.4	7.4
3286	ENSG00000127445	PIN1	19	+	9849089	9849682	9849089	9849311	9849532	9849682	3286	338259299	0,0,0	470264185	3,5,6	294	73	0.000118239	0.0121575	1.0,1.0,1.0	0.975,0.929,0.884	0.071	7.1	7.1
6306	ENSG00000126581	BECN1	17	-	42818786	42819609	42818786	42818877	42819547	42819609	6306	99123133	77,88,56	100,93,103	153117115	743	73	3.0939e-07	0.000163358	0.112,0.121,0.189	0.06,0.072,0.081	0.07	7	7
1646	ENSG00000076108	BAZ2A	12	-	56615013	56615607	56615013	56615128	56615218	56615607	1646	101145155	1,0,1	121153113	5,4,6	163	73	8.24999e-05	0.00952874	0.978,1.0,0.986	0.916,0.945,0.894	0.07	7	7
7253	ENSG00000135587	SMPD2	6	+	109443331	109443556	109443331	109443420	109443516	109443556	7253	6,12,5	85,74,76	16,13,16	73,45,45	169	73	0.000148229	0.0135273	0.03,0.065,0.028	0.086,0.111,0.133	-0.069	-6.9	6.9
7251	ENSG00000198925	ATG9A	2	-	219216363	219216832	219216363	219216465	219216651	219216832	7251	41,50,39	71,53,87	47,33,45	149132106	259	73	0.000304329	0.0215081	0.14,0.21,0.112	0.082,0.066,0.107	0.069	6.9	6.9
6895	ENSG00000140525	FANCI	15	+	89281764	89283250	89281764	89281835	89283135	89283250	6895	78,94,80	27,32,23	69,97,61	48,61,40	1373	73	0.000138181	0.0135273	0.133,0.135,0.156	0.071,0.078,0.075	0.067	6.7	6.7
8080	ENSG00000107863	ARHGAP21	10	-	24595887	24596882	24595887	24596043	24596739	24596882	8080	10,6,1	17,13,13	13,29,16	14,17,17	769	73	0.000376545	0.0237147	0.053,0.042,0.007	0.081,0.139,0.082	-0.067	-6.7	6.7
4244	ENSG00000185627	PSMD13	11	+	244040	244216	244040	244075	244160	244216	4244	69,82,90	187180188	67,55,46	293213177	158	73	6.17514e-05	0.00760777	0.146,0.174,0.181	0.096,0.107,0.107	0.064	6.4	6.4
6779	ENSG00000073060	SCARB1	12	-	124782682	124786503	124782682	124782811	124786356	124786503	6779	608646654	62,84,57	570502457	109,79,87	3618	73	4.01675e-05	0.00593837	0.165,0.134,0.188	0.095,0.114,0.096	0.061	6.1	6.1
1097	ENSG00000129351	ILF3	19	+	10683916	10685765	10683916	10683970	10684415	10685765	1097	86,68,75	77139105	31,30,34	110117104	518	73	1.32783e-08	8.92301e-06	0.136,0.064,0.091	0.038,0.035,0.044	0.058	5.8	5.8
798	ENSG00000169242	EFNA1	1	+	155133502	155133780	155133502	155133568	155133729	155133780	798	57,62,56	101,107,85	52,62,41	151148138	234	73	0.000820044	0.0380505	0.15,0.153,0.17	0.097,0.116,0.085	0.058	5.8	5.8
5851	ENSG00000142515	KLK3	19	+	50858028	50858595	50858028	50858315	50858458	50858595	5851	271349338	456448408	287183153	521398339	216	73	0.000139284	0.0135273	0.167,0.208,0.219	0.157,0.134,0.132	0.057	5.7	5.7
8759	ENSG00000158092	NCK1	3	+	136945582	136946295	136945582	136945752	136946151	136946295	8759	403484377	0,2,0	398380368	4,3,5	472	73	0.000840438	0.0382695	1.0,0.974,1.0	0.939,0.951,0.919	0.055	5.5	5.5
566	ENSG00000064961	HMG20B	19	+	3573691	3574586	3573691	3573800	3574382	3574586	566	136178154	112,131,78	187143139	254152145	655	73	2.82085e-05	0.00473903	0.119,0.132,0.18	0.076,0.095,0.097	0.054	5.4	5.4
1834	ENSG00000101158	NELFCD	20	+	58993623	58994239	58993623	58993764	58994109	58994239	1834	88112120	179136139	105132110	120,101,98	418	73	0.00132157	0.0493388	0.079,0.126,0.131	0.133,0.186,0.164	-0.049	-4.9	4.9
6144	ENSG00000076382	SPAG5	17	-	28579750	28580120	28579750	28579837	28580008	28580120	6144	11,15,13	82,67,73	27,37,36	102,88,89	244	73	0.000668553	0.0327281	0.039,0.063,0.051	0.073,0.112,0.108	-0.047	-4.7	4.7
6941	ENSG00000134294	SLC38A2	12	-	46362326	46362542	46362326	46362381	46362493	46362542	6941	37,48,36	200161153	67,78,45	170175142	185	73	0.00116311	0.0451347	0.068,0.105,0.085	0.135,0.15,0.111	-0.046	-4.6	4.6
4714	ENSG00000131051	RBM39	20	-	35738967	35740887	35738967	35739017	35740823	35740887	4714	537692654	187149144	699926782	132152141	1879	73	0.000839019	0.0382695	0.1,0.153,0.15	0.171,0.191,0.177	-0.045	-4.5	4.5
2056	ENSG00000164054	SHISA5	3	-	48467875	48469573	48467875	48469186	48469360	48469573	2056	39,42,36	103158119	27,21,10	181,136,78	247	73	6.85405e-05	0.0081718	0.101,0.073,0.082	0.042,0.044,0.037	0.044	4.4	4.4
5638	ENSG00000267673	FDX1L	19	-	10315385	10315759	10315385	10315492	10315704	10315759	5638	27,39,23	112,80,85	15,10,8	110,67,66	285	73	8.80713e-05	0.00986398	0.058,0.111,0.065	0.034,0.037,0.03	0.044	4.4	4.4
4207	ENSG00000119707	RBM25	14	+	73110830	73111802	73110830	73111155	73111527	73111802	4207	111126117	126138137	83,99,84	156176155	445	73	0.000303911	0.0215081	0.126,0.13,0.123	0.08,0.084,0.082	0.044	4.4	4.4
8074	ENSG00000173113	TRMT112	11	-	64316690	64317147	64316690	64316968	64317057	64317147	8074	215200122	528390412	202,107,86	607401382	162	73	0.00114675	0.0451347	0.155,0.188,0.118	0.13,0.107,0.092	0.044	4.4	4.4
458	ENSG00000100911	PSME2	14	-	24145709	24146240	24145709	24145772	24146207	24146240	458	83,73,89	88,92,72	48,64,60	130,85,79	508	73	0.00112483	0.0451347	0.119,0.102,0.151	0.05,0.098,0.098	0.042	4.2	4.2
9377	ENSG00000197355	UAP1L1	9	+	137081997	137084538	137081997	137082064	137082636	137084538	9377	5,2,4	22,26,20	16,7,6	28,19,8	645	73	0.00115655	0.0451347	0.025,0.009,0.022	0.061,0.04,0.078	-0.041	-4.1	4.1
4731	ENSG00000130305	NSUN5	7	-	73303825	73304036	73303825	73303914	73303986	73304036	4731	150158117	0,0,1	187107120	9,1,2	145	73	0.00103236	0.0438576	1.0,1.0,0.983	0.913,0.982,0.968	0.04	4	4
1210	ENSG00000104231	ZFAND1	8	-	81713917	81714895	81713917	81714039	81714803	81714895	1210	62,82,58	110,96,82	128,124,72	86,100,85	837	73	0.000347199	0.0229151	0.047,0.069,0.058	0.115,0.098,0.069	-0.036	-3.6	3.6
9052	ENSG00000111011	RSRC2	12	-	122518838	122521428	122518838	122519029	122521384	122521428	9052	296330328	107,95,85	165249204	88116103	2428	73	6.71374e-05	0.00813573	0.077,0.095,0.104	0.053,0.061,0.056	0.035	3.5	3.5
9286	ENSG00000066322	ELOVL1	1	-	43364927	43365376	43364927	43365008	43365185	43365376	9286	74,56,42	228194160	37,30,22	204194158	250	73	0.000145661	0.0135273	0.087,0.078,0.071	0.05,0.043,0.039	0.035	3.5	3.5
3019	ENSG00000124357	NAGK	2	+	71075554	71076701	71075554	71075642	71076603	71076701	3019	32,18,18	23,35,30	13,19,11	71,48,33	1034	73	5.70703e-05	0.00715023	0.089,0.035,0.041	0.013,0.027,0.023	0.034	3.4	3.4
2826	ENSG00000204356	NELFE	6	-	31956692	31957010	31956692	31956838	31956940	31957010	2826	17,14,10	153187137	24,20,36	160129167	175	73	0.000692219	0.0330121	0.044,0.03,0.03	0.059,0.061,0.083	-0.033	-3.3	3.3
127	ENSG00000135775	COG2	1	+	230669355	230671640	230669355	230669535	230671515	230671640	127	56,75,64	32,39,28	58,87,43	67,47,84	2053	73	5.39518e-05	0.00687607	0.059,0.064,0.075	0.03,0.062,0.018	0.029	2.9	2.9
3976	ENSG00000175467	SART1	11	+	65966075	65966556	65966075	65966218	65966349	65966556	3976	10,11,6	69,89,55	1,3,4	95,77,61	204	73	0.000263994	0.0203275	0.049,0.042,0.038	0.004,0.014,0.023	0.029	2.9	2.9
1925	ENSG00000115541	HSPE1	2	+	197503038	197503381	197503038	197503128	197503208	197503381	1925	176139170	869684685	144176124	1050969972	153	73	0.000432997	0.0253511	0.088,0.088,0.106	0.061,0.08,0.057	0.028	2.8	2.8
386	ENSG00000107679	PLEKHA1	10	+	122417899	122424263	122417899	122417968	122424198	122424263	386	107,95,107	23,39,22	83,99,96	56,60,59	6303	73	1.99968e-06	0.000739083	0.051,0.027,0.053	0.017,0.019,0.018	0.026	2.6	2.6
5849	ENSG00000142515	KLK3	19	+	50854914	50856399	50854914	50855001	50856239	50856399	5849	780898780	450415395	677581455	585337331	1311	73	0.000471509	0.0256279	0.088,0.108,0.099	0.061,0.088,0.071	0.025	2.5	2.5
6765	ENSG00000117155	SSX2IP	1	-	84669680	84670815	84669680	84669893	84670645	84670815	6765	10,10,4	55,55,53	21,16,21	32,52,65	825	73	0.000181407	0.0152382	0.016,0.016,0.007	0.055,0.027,0.028	-0.024	-2.4	2.4
4334	ENSG00000140497	SCAMP2	15	-	74852068	74854119	74852068	74852186	74854020	74854119	4334	43,31,20	23,31,44	46,39,34	102,77,65	1907	73	0.00128457	0.0482006	0.067,0.037,0.017	0.017,0.019,0.02	0.022	2.2	2.2
8412	ENSG00000115286	NDUFS7	19	+	1393241	1395584	1393241	1393330	1395390	1395584	8412	275317276	181158124	229171166	279127109	2133	73	2.23903e-05	0.00394069	0.049,0.064,0.071	0.027,0.044,0.05	0.021	2.1	2.1
2780	ENSG00000103423	DNAJA3	16	+	4442267	4443164	4442267	4442420	4443016	4443164	2780	9,20,16	151145118	37,24,30	122,133,91	669	73	1.65283e-05	0.00297993	0.006,0.015,0.015	0.032,0.019,0.035	-0.017	-1.7	1.7
5487	ENSG00000141959	PFKL	21	+	44319350	44320147	44319350	44319415	44320083	44320147	5487	28,33,35	166139165	66,47,45	186126107	741	73	0.000194356	0.0161424	0.016,0.023,0.02	0.034,0.035,0.04	-0.017	-1.7	1.7
131	ENSG00000117410	ATP6V0B	1	+	43977025	43978295	43977025	43977216	43977980	43978295	131	253226179	507449416	170152124	647516404	837	73	2.61533e-06	0.000878749	0.042,0.042,0.036	0.022,0.025,0.026	0.016	1.6	1.6
3215	ENSG00000115464	USP34	2	-	61206759	61208977	61206759	61206886	61208898	61208977	3215	25,26,31	24,45,41	12,16,11	47,35,42	2085	73	0.000290018	0.0212258	0.035,0.02,0.026	0.009,0.016,0.009	0.016	1.6	1.6
2084	ENSG00000185088	RPS27L	15	-	63153852	63155731	63153852	63154060	63155620	63155731	2084	121107108	217158192	105122121	508449487	1633	73	3.39173e-13	6.26792e-10	0.024,0.029,0.025	0.009,0.012,0.011	0.015	1.5	1.5
3120	ENSG00000181163	NPM1	5	+	171392709	171392942	171392709	171392816	171392913	171392942	3120	350344284	271723692247	334333122	277825322601	170	73	0.00058746	0.0299483	0.052,0.059,0.051	0.049,0.053,0.02	0.013	1.3	1.3
9180	ENSG00000105221	AKT2	19	-	40236256	40238091	40236256	40236385	40237968	40238091	9180	68,98,67	112,105,75	87,90,68	204165128	1656	73	0.00109407	0.0451347	0.026,0.04,0.038	0.018,0.023,0.023	0.013	1.3	1.3
3252	ENSG00000142541	RPL13A	19	+	49490778	49491099	49490778	49490864	49491039	49491099	3252	338312251	302227332383	427,332,93	433230842665	248	73	0.000418691	0.0249594	0.032,0.033,0.03	0.028,0.031,0.01	0.009	0.9	0.9
2395	ENSG00000140416	TPM1	15	+	63061197	63062277	63061197	63061273	63062214	63062277	2395	125123172	370356355	109116103	454388410	1014	73	0.00105776	0.0441749	0.024,0.024,0.034	0.017,0.021,0.018	0.009	0.9	0.9
5342	ENSG00000167642	SPINT2	19	+	38290536	38292468	38290536	38290575	38291839	38292468	5342	183163128	432417357	188101102	588443408	1337	73	0.000954609	0.0417542	0.023,0.021,0.019	0.017,0.012,0.013	0.007	0.7	0.7
6505	ENSG00000178904	DPY19L3	19	+	32467473	32468813	32467473	32467626	32468730	32468813	6505	42,36,58	0,2,3	57,53,58	1,0,0	1177	73	0.00138793	0.0515557	1.0,0.527,0.545	0.78,1.0,1.0	-0.236	-23.6	23.6
1406	ENSG00000111642	CHD4	12	-	6583026	6583378	6583026	6583113	6583197	6583378	1406	87,59,73	175158142	45,61,49	198174165	157	73	0.0013954	0.0515741	0.188,0.148,0.193	0.096,0.14,0.121	0.057	5.7	5.7
2070	ENSG00000151150	ANK3	10	-	60059339	60060006	60059339	60059430	60059697	60060006	2070	121106118	272232285	67,74,54	226255193	340	73	0.00145982	0.0536866	0.087,0.089,0.082	0.06,0.059,0.057	0.027	2.7	2.7
729	ENSG00000132463	GRSF1	4	-	70825295	70826245	70825295	70825431	70826123	70826245	729	122,103,94	247259226	125,86,83	341368296	765	73	0.00146979	0.0537857	0.045,0.037,0.038	0.034,0.022,0.026	0.013	1.3	1.3
3552	ENSG00000160948	VPS28	8	-	144425682	144426208	144425682	144425772	144426025	144426208	3552	12,21,17	145116106	35,26,20	131,92,84	326	73	0.00154535	0.0562722	0.018,0.039,0.035	0.056,0.06,0.051	-0.025	-2.5	2.5
2484	ENSG00000136840	ST6GALNAC4	9	-	127909950	127910528	127909950	127910058	127910414	127910528	2484	37,65,45	0,0,2	83,57,36	6,0,1	429	73	0.00158709	0.0569502	1.0,1.0,0.793	0.702,1.0,0.86	0.077	7.7	7.7
5044	ENSG00000099330	OCEL1	19	+	17226692	17227199	17226692	17226869	17226993	17227199	5044	57,49,44	13,4,5	52,50,33	20,15,17	197	73	0.00157635	0.0569502	0.619,0.819,0.765	0.491,0.553,0.418	0.247	24.7	24.7
5686	ENSG00000102030	NAA10	X	-	153932066	153932431	153932066	153932141	153932315	153932431	5686	27,32,22	0,3,3	25,25,26	0,0,0	247	73	0.00158601	0.0569502	1.0,0.759,0.684	1.0,1.0,1.0	-0.186	-18.6	18.6
3967	ENSG00000136908	DPM2	9	-	127936552	127937523	127936552	127936655	127937433	127937523	3967	326287329	66,84,60	278288238	99,104,75	851	73	0.00160284	0.0572376	0.298,0.227,0.32	0.194,0.192,0.214	0.082	8.2	8.2
4587	ENSG00000239779	WBP1	2	+	74459437	74459745	74459437	74459552	74459642	74459745	4587	19,19,20	0,2,0	36,13,20	4,3,0	163	73	0.00162579	0.057778	1.0,0.81,1.0	0.801,0.66,1.0	0.116	11.6	11.6
7454	ENSG00000154122	ANKH	5	-	14716705	14717088	14716705	14716835	14716984	14717088	7454	57,70,47	0,0,1	90,78,47	3,4,1	222	73	0.00167436	0.0592194	1.0,1.0,0.939	0.908,0.865,0.939	0.076	7.6	7.6
2220	ENSG00000007202	KIAA0100	17	-	28643163	28643659	28643163	28643226	28643609	28643659	2220	181206181	0,2,1	171162158	4,3,4	456	73	0.00170303	0.0599465	1.0,0.943,0.967	0.873,0.896,0.863	0.093	9.3	9.3
7283	ENSG00000127054	CPSF3L	1	-	1320455	1321093	1320455	1320529	1320995	1321093	7283	70,46,51	91,79,93	49,37,33	142,98,78	539	73	0.00173214	0.0603962	0.094,0.073,0.069	0.045,0.049,0.054	0.029	2.9	2.9
9054	ENSG00000162521	RBBP4	1	+	32672641	32672889	32672641	32672699	32672790	32672889	9054	3,14,3	294223245	6,8,21	161185191	164	73	0.00172451	0.0603962	0.005,0.027,0.005	0.016,0.019,0.047	-0.015	-1.5	1.5
2634	ENSG00000143578	CREB3L4	1	+	153972743	153973078	153972743	153972836	153972971	153973078	2634	59,86,47	112,105,94	59,64,36	157149114	208	73	0.00176086	0.0608238	0.156,0.223,0.149	0.117,0.131,0.1	0.06	6	6
5451	ENSG00000131591	C1orf159	1	-	1083914	1084383	1083914	1084086	1084352	1084383	5451	16,24,10	0,0,1	22,7,18	3,1,1	339	73	0.00175768	0.0608238	1.0,1.0,0.683	0.612,0.601,0.795	0.225	22.5	22.5
615	ENSG00000167419	LPO	17	+	58249059	58249695	58249059	58249177	58249565	58249695	615	5,2,2	0,1,0	4,4,5	3,1,0	461	73	0.00180987	0.0619379	1.0,0.241,1.0	0.174,0.388,1.0	0.226	22.6	22.6
9430	ENSG00000278259	MYO19	17	-	36512657	36512883	36512657	36512779	36512873	36512883	9430	1,4,4	0,1,1	5,2,7	3,2,0	167	73	0.00180824	0.0619379	1.0,0.636,0.636	0.421,0.304,1.0	0.182	18.2	18.2
86	ENSG00000214087	ARL16	17	-	81682033	81683126	81682033	81682149	81683012	81683126	86	94113101	63,67,42	124,104,97	52,29,27	936	73	0.00185588	0.0632197	0.104,0.116,0.158	0.157,0.219,0.219	-0.072	-7.2	7.2
1713	ENSG00000118046	STK11	19	+	1221212	1222006	1221212	1221340	1221948	1222006	1713	20,27,16	63,39,47	12,6,18	68,56,56	681	73	0.00187932	0.0637243	0.033,0.069,0.035	0.019,0.011,0.033	0.025	2.5	2.5
7609	ENSG00000197948	FCHSD1	5	-	141646086	141646722	141646086	141646191	141646602	141646722	7609	2,13,0	9,2,1	17,6,8	1,0,2	484	73	0.00198775	0.0670935	0.032,0.495,0.0	0.719,1.0,0.376	-0.523	-52.3	52.3
6756	ENSG00000162032	SPSB3	16	-	1778133	1778612	1778133	1778321	1778434	1778612	6756	9,31,19	12,11,10	33,30,14	2,8,2	186	73	0.00201067	0.0675586	0.227,0.525,0.427	0.866,0.595,0.733	-0.338	-33.8	33.8
7798	ENSG00000100650	SRSF5	14	+	69769181	69770540	69769181	69769251	69770466	69770540	7798	755802663	213193182	592644605	195249231	1288	73	0.00203545	0.0680816	0.167,0.191,0.171	0.147,0.128,0.129	0.042	4.2	4.2
9484	ENSG00000015479	MATR3	5	+	139314674	139316188	139314674	139314736	139316075	139316188	9484	92,110,83	12,11,12	67,61,62	2,3,2	1412	73	0.00204778	0.0681854	0.284,0.341,0.263	0.634,0.512,0.616	-0.291	-29.1	29.1
2207	ENSG00000102225	CDK16	X	+	47225964	47226703	47225964	47226027	47226582	47226703	2207	212212227	5,1,3	256238182	0,0,2	628	73	0.00210643	0.0697599	0.831,0.961,0.898	1.0,1.0,0.914	-0.075	-7.5	7.5
7912	ENSG00000185507	IRF7	11	-	614398	614534	614398	614399	614475	614534	7912	11,15,11	15,27,15	4,13,2	35,26,20	149	73	0.00211394	0.0697599	0.264,0.214,0.264	0.053,0.197,0.047	0.148	14.8	14.8
5410	ENSG00000187535	IFT140	16	-	1523827	1524695	1523827	1523956	1524551	1524695	5410	0,2,1	1,4,10	2,5,4	3,1,4	668	73	0.00214724	0.070544	0.0,0.052,0.011	0.068,0.353,0.099	-0.152	-15.2	15.2
55	ENSG00000177479	ARIH2	3	+	48974816	48975048	48974816	48974867	48974957	48975048	55	23,13,8	103,103,88	10,7,4	94122106	163	73	0.00215925	0.0706248	0.091,0.054,0.039	0.045,0.025,0.017	0.032	3.2	3.2
1281	ENSG00000182173	TSEN54	17	+	75517008	75517240	75517008	75517072	75517160	75517240	1281	1,3,8	30,26,18	0,3,0	48,22,20	161	73	0.00219863	0.0714862	0.015,0.05,0.168	0.0,0.058,0.0	0.058	5.8	5.8
7189	ENSG00000171302	CANT1	17	-	78996991	78997963	78996991	78997644	78997839	78997963	7189	206234255	119,146,98	219175141	160123142	268	73	0.00220493	0.0714862	0.32,0.304,0.415	0.272,0.279,0.213	0.092	9.2	9.2
1745	ENSG00000115042	FAHD2A	2	+	95410526	95411026	95410526	95410586	95410863	95411026	1745	16,7,2	6,9,5	5,6,1	20,16,9	350	73	0.00225204	0.0725738	0.357,0.14,0.077	0.05,0.073,0.023	0.143	14.3	14.3
4443	ENSG00000177943	MAMDC4	9	+	136856463	136856826	136856463	136856575	136856709	136856826	4443	5,3,7	0,1,1	11,9,13	5,4,2	207	73	0.00225811	0.0725738	1.0,0.514,0.712	0.437,0.442,0.696	0.217	21.7	21.7
297	ENSG00000100219	XBP1	22	-	28796046	28796192	28796046	28796121	28796147	28796192	297	147114141	9,12,10	201214173	32,27,28	99	73	0.00230031	0.0732925	0.923,0.875,0.912	0.822,0.854,0.82	0.071	7.1	7.1
8963	ENSG00000147140	NONO	X	+	71297835	71298508	71297835	71297938	71298468	71298508	8963	228279198	642613541	311383277	676644502	603	73	0.00229895	0.0732925	0.041,0.052,0.042	0.053,0.067,0.063	-0.016	-1.6	1.6
274	ENSG00000272752	STAG3L5P-PVRIG2P-PILRB	7	+	100352563	100352914	100352563	100352667	100352760	100352914	274	74,119,59	0,2,0	129,91,100	4,2,5	166	73	0.00238223	0.0755772	1.0,0.963,1.0	0.934,0.952,0.898	0.06	6	6
8666	ENSG00000164068	RNF123	3	+	49713737	49713997	49713737	49713825	49713909	49713997	8666	7,3,3	27,19,13	1,1,1	23,15,13	157	73	0.002416	0.076321	0.108,0.068,0.097	0.02,0.03,0.035	0.063	6.3	6.3
7141	ENSG00000123815	ADCK4	19	-	40705095	40705447	40705095	40705181	40705324	40705447	7141	54,79,45	26,13,21	45,44,43	61,43,22	216	73	0.00244502	0.0769088	0.412,0.673,0.42	0.2,0.257,0.398	0.217	21.7	21.7
8577	ENSG00000108591	DRG2	17	+	18099016	18100435	18099016	18099077	18099632	18100435	8577	27,37,49	68,69,71	27,22,21	100,71,62	628	73	0.00249995	0.0783034	0.044,0.059,0.074	0.03,0.035,0.038	0.025	2.5	2.5
209	ENSG00000054148	PHPT1	9	+	136850012	136850560	136850012	136850137	136850505	136850560	209	56,101,70	6,9,5	148,88,49	22,19,19	441	73	0.00251351	0.078396	0.607,0.65,0.699	0.527,0.434,0.299	0.232	23.2	23.2
7342	ENSG00000085998	POMGNT1	1	-	46197701	46198102	46197701	46197871	46198050	46198102	7342	32,4,11	0,1,0	12,11,6	3,2,0	252	73	0.00252586	0.0784501	1.0,0.537,1.0	0.537,0.614,1.0	0.129	12.9	12.9
6732	ENSG00000156256	USP16	21	+	29042471	29043599	29042471	29042528	29043422	29043599	6732	52,32,20	113,83,93	39,60,52	71,102,78	967	73	0.00254017	0.0785647	0.034,0.028,0.016	0.04,0.043,0.048	-0.018	-1.8	1.8
2609	ENSG00000162066	AMDHD2	16	+	2528451	2528718	2528451	2528559	2528649	2528718	2609	33,25,20	8,15,6	23,21,14	23,21,13	163	73	0.00256884	0.0791202	0.649,0.427,0.599	0.309,0.309,0.325	0.244	24.4	24.4
7191	ENSG00000203965	EFCAB7	1	+	63568309	63571128	63568309	63568519	63571020	63571128	7191	28,6,22	9,5,7	9,16,4	9,11,12	2574	73	0.00264128	0.081014	0.081,0.033,0.082	0.028,0.04,0.009	0.04	4	4
7341	ENSG00000085998	POMGNT1	1	-	46188682	46189357	46188682	46188980	46189241	46189357	7341	500486440	3,2,1	614491437	7,8,5	334	73	0.00272685	0.0832928	0.973,0.982,0.99	0.95,0.931,0.95	0.038	3.8	3.8
2958	ENSG00000142733	MAP3K6	1	-	27356589	27357114	27356589	27356749	27357008	27357114	2958	9,18,13	16,15,9	11,5,11	32,22,19	332	73	0.00281072	0.0855015	0.11,0.209,0.241	0.07,0.048,0.113	0.11	11	11
1977	ENSG00000143416	SELENBP1	1	-	151369003	151369554	151369003	151369189	151369441	151369554	1977	141206180	372368281	244198143	565550445	325	73	0.0028278	0.0856683	0.078,0.112,0.126	0.088,0.075,0.067	0.029	2.9	2.9
2957	ENSG00000136068	FLNB	3	+	58168439	58169793	58168439	58168583	58169589	58169793	2957	431454389	0,2,0	452430412	2,2,5	1079	73	0.0029263	0.0874987	1.0,0.939,1.0	0.939,0.936,0.848	0.072	7.2	7.2
4688	ENSG00000101361	NOP56	20	+	2657080	2658393	2657080	2657218	2657928	2658393	4688	324300279	226229234	444484346	219243242	783	73	0.00293556	0.0874987	0.118,0.109,0.1	0.159,0.157,0.118	-0.036	-3.6	3.6
7206	ENSG00000178038	ALS2CL	3	-	46674565	46675976	46674565	46674739	46675617	46675976	7206	32,39,45	1,1,1	36,46,33	4,5,4	951	73	0.00290466	0.0874987	0.711,0.75,0.775	0.409,0.414,0.388	0.342	34.2	34.2
7900	ENSG00000014914	MTMR11	1	-	149930364	149930965	149930364	149930547	149930791	149930965	7900	15,21,27	7,2,3	9,7,16	13,4,9	317	73	0.00291798	0.0874987	0.33,0.707,0.675	0.138,0.287,0.29	0.332	33.2	33.2
5516	ENSG00000133641	C12orf29	12	+	88043598	88045779	88043598	88043715	88045581	88045779	5516	45,48,29	112,82,87	49,61,59	91,77,68	1939	73	0.00297474	0.0883103	0.015,0.022,0.012	0.02,0.029,0.032	-0.011	-1.1	1.1
3423	ENSG00000126249	PDCD2L	19	+	34404648	34404990	34404648	34404815	34404929	34404990	3423	24,21,20	22,34,25	22,7,9	44,34,24	187	73	0.00300652	0.0888968	0.299,0.194,0.238	0.163,0.074,0.128	0.122	12.2	12.2
4634	ENSG00000065361	ERBB3	12	+	56087576	56087913	56087576	56087642	56087794	56087913	4634	14,11,12	25,51,63	8,6,5	49,72,51	225	73	0.00302524	0.089094	0.154,0.065,0.058	0.05,0.026,0.031	0.057	5.7	5.7
4885	ENSG00000214021	TTLL3	3	+	9817644	9820741	9817644	9818920	9820545	9820741	4885	99111104	1,1,3	107,129,79	0,1,0	1698	73	0.00304009	0.0891761	0.81,0.827,0.598	1.0,0.847,1.0	-0.204	-20.4	20.4
845	ENSG00000112514	CUTA	6	-	33417096	33417310	33417096	33417142	33417246	33417310	845	5,5,8	4,2,8	7,8,4	1,1,1	177	73	0.0030874	0.0902058	0.34,0.508,0.292	0.743,0.767,0.623	-0.331	-33.1	33.1
5285	ENSG00000090061	CCNK	14	+	99500765	99502376	99500765	99500871	99502206	99502376	5285	87,92,81	1,1,3	64,102,76	0,1,0	1408	73	0.0031465	0.0915707	0.819,0.827,0.583	1.0,0.841,1.0	-0.204	-20.4	20.4
5465	ENSG00000197021	CXorf40B	X	-	149937432	149937676	149937432	149937480	149937632	149937676	5465	13,10,14	0,1,1	8,0,12	1,2,1	225	73	0.0032444	0.0940494	1.0,0.764,0.82	0.722,0.0,0.796	0.355	35.5	35.5
139	ENSG00000182944	EWSR1	22	+	29288605	29291599	29288605	29288786	29291564	29291599	139	99211511051	109,99,90	94812741013	145137138	2851	73	0.00332268	0.0956193	0.189,0.229,0.23	0.143,0.192,0.158	0.052	5.2	5.2
5599	ENSG00000213983	AP1G2	14	-	23561511	23562415	23561511	23561635	23561961	23562415	5599	26,39,43	74,69,66	66,74,42	78,76,58	399	73	0.00332443	0.0956193	0.06,0.094,0.107	0.134,0.151,0.117	-0.047	-4.7	4.7
4306	ENSG00000159348	CYB5R1	1	-	202965886	202966600	202965886	202965993	202966527	202966600	4306	35,44,46	89,111,89	29,25,18	112,96,77	607	73	0.00333824	0.0956445	0.045,0.046,0.059	0.03,0.03,0.027	0.021	2.1	2.1
2857	ENSG00000231500	RPS18	6	+	33275964	33276510	33275964	33276066	33276390	33276510	2857	822683650	4,7,11	1033788897	21,14,21	397	73	0.00343133	0.0976029	0.974,0.947,0.916	0.9,0.912,0.887	0.046	4.6	4.6
3447	ENSG00000118900	UBN1	16	+	4860663	4861102	4860663	4860953	4861058	4861102	3447	115,130,91	0,1,3	126110101	5,8,1	178	73	0.003433	0.0976029	1.0,0.982,0.926	0.912,0.849,0.976	0.057	5.7	5.7
2816	ENSG00000122952	ZWINT	10	-	56359686	56360383	56359686	56359853	56360017	56360383	2816	43,44,45	140161120	45,43,40	234197225	237	73	0.00345503	0.0978528	0.086,0.078,0.104	0.056,0.063,0.052	0.032	3.2	3.2
6023	ENSG00000060138	YBX3	12	-	10701959	10704148	10701959	10702134	10704059	10704148	6023	128125117	8,13,10	134121102	22,18,22	1998	73	0.00348084	0.0982075	0.369,0.26,0.299	0.182,0.197,0.145	0.135	13.5	13.5
7632	ENSG00000105204	DYRK1B	19	-	39826671	39826987	39826671	39826867	39826951	39826987	7632	16,14,13	0,0,1	15,8,8	3,1,1	157	73	0.00351569	0.0988137	1.0,1.0,0.858	0.699,0.788,0.788	0.194	19.4	19.4
7278	ENSG00000127054	CPSF3L	1	-	1312938	1313097	1312938	1312949	1313034	1313097	7278	54,33,41	93,82,85	47,49,20	156127105	158	73	0.00353558	0.0989962	0.212,0.157,0.182	0.122,0.151,0.081	0.066	6.6	6.6
2956	ENSG00000136068	FLNB	3	+	58168439	58169793	58168439	58168658	58169589	58169793	2956	106,142,79	340257279	129134146	294246234	1004	73	0.00356954	0.0995701	0.022,0.039,0.02	0.031,0.038,0.043	-0.01	-1	1
2275	ENSG00000250571	GLI4	8	+	143274461	143274802	143274461	143274531	143274719	143274802	2275	16,21,10	2,1,2	36,18,23	0,1,0	261	73	0.00367602	0.102155	0.691,0.855,0.583	1.0,0.834,1.0	-0.235	-23.5	23.5
1265	ENSG00000185246	PRPF39	14	+	45096102	45097005	45096102	45096228	45096886	45097005	1265	159179182	36,42,23	182206159	24,17,12	731	73	0.00378848	0.104886	0.306,0.299,0.441	0.431,0.548,0.57	-0.168	-16.8	16.8
7432	ENSG00000197150	ABCB8	7	+	151034272	151034599	151034272	151034428	151034504	151034599	7432	6,12,10	42,67,67	27,22,20	88,78,53	149	73	0.0038997	0.107562	0.065,0.081,0.068	0.131,0.121,0.156	-0.065	-6.5	6.5
4677	ENSG00000062822	POLD1	19	+	50415723	50416528	50415723	50415826	50416395	50416528	4677	8,16,14	15,16,13	13,5,8	37,22,18	642	73	0.00394983	0.10854	0.057,0.102,0.109	0.038,0.025,0.048	0.052	5.2	5.2
1753	ENSG00000129968	ABHD17A	19	-	1877507	1880115	1877507	1877687	1879920	1880115	1753	314298303	68,93,63	309195154	106,64,65	2306	73	0.00401613	0.109268	0.128,0.092,0.132	0.084,0.088,0.07	0.037	3.7	3.7
5995	ENSG00000124593	PRICKLE4	6	+	41783461	41784238	41783461	41783605	41784130	41784238	5995	49,90,43	0,1,1	52,64,37	1,4,1	598	73	0.00399252	0.109268	1.0,0.917,0.84	0.864,0.661,0.819	0.138	13.8	13.8
7004	ENSG00000204713	TRIM27	6	-	28903001	28908840	28903001	28904665	28908807	28908840	7004	232267252	3,2,0	215197192	0,1,0	4215	73	0.0040305	0.109268	0.573,0.698,1.0	1.0,0.773,1.0	-0.167	-16.7	16.7
8780	ENSG00000121060	TRIM25	17	-	56895520	56895774	56895520	56895604	56895744	56895774	8780	19,17,11	4,0,4	8,12,15	2,0,0	213	73	0.00403546	0.109268	0.619,1.0,0.485	0.578,1.0,1.0	-0.158	-15.8	15.8
7773	ENSG00000256223	ZNF10	12	+	133143868	133144525	133143868	133144021	133144433	133144525	7773	6,9,14	4,1,0	23,11,24	0,1,1	485	73	0.00411979	0.111144	0.184,0.575,1.0	1.0,0.623,0.783	-0.216	-21.6	21.6
155	ENSG00000186815	TPCN1	12	+	113291873	113293073	113291873	113291958	113292933	113293073	155	41,65,49	25,27,17	57,42,25	30,38,33	1048	73	0.00418513	0.112496	0.103,0.144,0.167	0.117,0.071,0.05	0.059	5.9	5.9
6332	ENSG00000161981	SNRNP25	16	+	54959	55549	54959	55203	55458	55549	6332	22,20,16	3,2,0	30,23,27	0,0,0	328	73	0.0042111	0.112784	0.62,0.69,1.0	1.0,1.0,1.0	-0.23	-23	23
1605	ENSG00000204394	VARS	6	-	31780893	31781123	31780893	31780938	31781018	31781123	1605	12,14,10	316309260	18,29,14	302269220	153	73	0.00426416	0.113788	0.018,0.021,0.018	0.028,0.049,0.029	-0.016	-1.6	1.6
2287	ENSG00000174996	KLC2	11	+	66266432	66267859	66266432	66266490	66266872	66267859	2287	8,8,3	25,29,38	23,17,12	42,28,44	455	73	0.00429475	0.113788	0.049,0.042,0.013	0.081,0.089,0.042	-0.036	-3.6	3.6
5273	ENSG00000213316	LTC4S	5	+	179795583	179795856	179795583	179795683	179795785	179795856	5273	7,7,8	0,1,2	4,4,1	2,2,2	175	73	0.00428391	0.113788	1.0,0.745,0.625	0.455,0.455,0.173	0.429	42.9	42.9
6330	ENSG00000161981	SNRNP25	16	+	55776	56613	55776	55882	56538	56613	6330	47,51,41	238183167	31,24,17	198137160	729	73	0.00436956	0.114946	0.019,0.027,0.024	0.015,0.017,0.011	0.009	0.9	0.9
8398	ENSG00000177106	EPS8L2	11	+	709552	710486	709552	709608	710421	710486	8398	55,101,95	113126128	67,58,47	165118104	886	73	0.00435901	0.114946	0.039,0.062,0.058	0.032,0.039,0.036	0.017	1.7	1.7
2774	ENSG00000174233	ADCY6	12	-	48770765	48771973	48770765	48770970	48771709	48771973	2774	48,64,57	3,13,9	37,41,16	9,13,16	812	73	0.00442826	0.116027	0.59,0.307,0.363	0.27,0.221,0.082	0.229	22.9	22.9
3767	ENSG00000136718	IMP4	2	+	130345375	130345699	130345375	130345485	130345566	130345699	3767	64,54,45	184159181	52,39,35	269195167	154	73	0.00445774	0.116027	0.142,0.139,0.105	0.084,0.087,0.09	0.042	4.2	4.2
4129	ENSG00000117480	FAAH	1	+	46405587	46406078	46405587	46405794	46406037	46406078	4129	55,51,44	37,33,17	35,44,19	57,35,17	316	73	0.00444473	0.116027	0.256,0.263,0.374	0.124,0.225,0.205	0.113	11.3	11.3
231	ENSG00000198755	RPL10A	6	+	35468946	35469529	35468946	35469285	35469380	35469529	231	267290253	5,2,3	350308209	8,8,11	168	73	0.00451186	0.117024	0.959,0.984,0.973	0.95,0.944,0.892	0.043	4.3	4.3
6566	ENSG00000037757	MRI1	19	+	13768358	13768680	13768358	13768447	13768634	13768680	6566	39,64,63	0,1,0	74,42,33	3,2,1	260	73	0.00462759	0.119605	1.0,0.947,1.0	0.874,0.855,0.903	0.105	10.5	10.5
2208	ENSG00000102225	CDK16	X	+	47228566	47228990	47228566	47228644	47228730	47228990	2208	27,26,24	151130140	20,14,19	194193130	159	73	0.00470864	0.120855	0.076,0.084,0.073	0.045,0.032,0.063	0.031	3.1	3.1
6773	ENSG00000198563	DDX39B	6	-	31532779	31535485	31532779	31532911	31535366	31535485	6773	167618081599	182213165	186020321634	284284239	2528	73	0.00470621	0.120855	0.21,0.197,0.219	0.159,0.171,0.165	0.044	4.4	4.4
8637	ENSG00000175203	DCTN2	12	-	57532634	57532807	57532634	57532643	57532732	57532807	8637	25,13,13	162178158	7,12,13	210213194	162	73	0.00479216	0.122375	0.065,0.032,0.036	0.015,0.025,0.029	0.021	2.1	2.1
9538	ENSG00000147403	RPL10	X	+	154398311	154398542	154398311	154398394	154398496	154398542	9538	367303289	289282251	486439462	347250297	175	73	0.00480098	0.122375	0.346,0.309,0.324	0.369,0.423,0.394	-0.069	-6.9	6.9
8388	ENSG00000111679	PTPN6	12	+	6951608	6952177	6951608	6951731	6951982	6952177	8388	25,24,18	28,43,29	7,8,19	44,21,38	324	73	0.00481917	0.122417	0.167,0.112,0.123	0.035,0.079,0.101	0.062	6.2	6.2
2377	ENSG00000162910	MRPL55	1	-	228108436	228109016	228108436	228108508	228108954	228109016	2377	279388300	0,0,2	239217177	1,1,6	519	73	0.00487597	0.12318	1.0,1.0,0.955	0.971,0.968,0.806	0.07	7	7
4541	ENSG00000233327	USP32P2	17	-	18519481	18521252	18519481	18519674	18521078	18521252	4541	22,32,36	0,2,0	24,22,26	1,2,1	1477	73	0.00488255	0.12318	1.0,0.442,1.0	0.543,0.352,0.562	0.328	32.8	32.8
5155	ENSG00000092199	HNRNPC	14	-	21263310	21263829	21263310	21263336	21263666	21263829	5155	97,134,84	3,4,1	108113129	8,9,7	403	73	0.00490296	0.123274	0.854,0.859,0.938	0.71,0.695,0.769	0.159	15.9	15.9
8461	ENSG00000006015	C19orf60	19	+	18590853	18592336	18590853	18590933	18592088	18592336	8461	70,77,58	4,1,0	86,55,71	1,0,0	1228	73	0.00492933	0.123517	0.51,0.821,1.0	0.836,1.0,1.0	-0.168	-16.8	16.8
1860	ENSG00000102316	MAGED2	X	+	54815247	54816007	54815247	54815690	54815880	54816007	1860	14,9,7	54,51,39	20,15,22	47,45,42	263	73	0.00496016	0.12387	0.067,0.047,0.047	0.106,0.085,0.127	-0.052	-5.2	5.2
2072	ENSG00000151150	ANK3	10	-	60138516	60139087	60138516	60138721	60138963	60139087	2072	40,46,40	0,2,0	43,29,25	2,1,3	315	73	0.00506011	0.12594	1.0,0.842,1.0	0.833,0.87,0.659	0.16	16	16
6631	ENSG00000100242	SUN2	22	-	38740266	38741050	38740266	38740432	38741006	38741050	6631	33,57,47	35,64,54	48,39,27	78,77,58	647	73	0.0051059	0.126654	0.096,0.091,0.089	0.065,0.054,0.05	0.036	3.6	3.6
8825	ENSG00000099977	DDT	22	-	23973080	23973943	23973080	23973185	23973767	23973943	8825	54,33,42	0,1,0	44,48,43	1,3,1	655	73	0.00512443	0.126688	1.0,0.786,1.0	0.831,0.641,0.827	0.162	16.2	16.2
8956	ENSG00000214706	IFRD2	3	-	50289446	50289762	50289446	50289628	50289711	50289762	8956	28,7,14	57,56,64	23,15,5	134,115,78	156	73	0.00518083	0.127656	0.187,0.055,0.093	0.074,0.058,0.029	0.058	5.8	5.8
7178	ENSG00000100359	SGSM3	22	+	40408932	40409372	40408932	40409018	40409256	40409372	7178	24,35,22	0,0,0	71,52,35	0,2,4	311	73	0.00524646	0.128843	1.0,1.0,1.0	1.0,0.859,0.673	0.156	15.6	15.6
4682	ENSG00000120314	WDR55	5	+	140668890	140669248	140668890	140668990	140669078	140669248	4682	16,9,11	67,67,51	27,24,20	65,61,66	161	73	0.00529815	0.129682	0.098,0.057,0.089	0.158,0.151,0.121	-0.062	-6.2	6.2
8626	ENSG00000185163	DDX51	12	-	132140830	132141420	132140830	132141020	132141102	132141420	8626	4,7,4	5,1,0	4,7,1	0,0,1	155	73	0.00551117	0.134451	0.274,0.767,1.0	1.0,1.0,0.32	-0.093	-9.3	9.3
6801	ENSG00000141736	ERBB2	17	+	39715285	39715506	39715285	39715359	39715445	39715506	6801	26,20,15	60,65,57	12,18,1	75,59,48	159	73	0.00556744	0.135377	0.166,0.124,0.108	0.068,0.123,0.009	0.066	6.6	6.6
333	ENSG00000197448	GSTK1	7	+	143264547	143265092	143264547	143264676	143264991	143265092	333	79,106,82	151138112	111,113,49	226201162	388	73	0.00560364	0.13581	0.09,0.126,0.121	0.085,0.096,0.054	0.034	3.4	3.4
283	ENSG00000179091	CYC1	8	+	144095485	144096029	144095485	144095673	144095832	144096029	283	33,55,60	7,3,3	88,39,27	3,0,1	232	73	0.00563854	0.13621	0.597,0.852,0.863	0.902,1.0,0.895	-0.162	-16.2	16.2
3636	ENSG00000161513	FDXR	17	-	74863895	74864347	74863895	74864067	74864147	74864347	3636	3,3,5	36,41,22	11,8,3	35,15,18	153	73	0.00583708	0.140546	0.038,0.034,0.098	0.13,0.203,0.074	-0.079	-7.9	7.9
4562	ENSG00000100038	TOP3B	22	-	21957026	21958693	21957026	21957595	21958491	21958693	4562	54,83,66	7,10,12	56,48,41	20,12,12	969	73	0.00586062	0.140655	0.368,0.385,0.293	0.174,0.232,0.205	0.145	14.5	14.5
3591	ENSG00000131470	PSMC3IP	17	-	42573477	42574210	42573477	42573623	42574195	42574210	3591	68,101,79	6,5,11	92112102	4,2,3	645	73	0.00593811	0.14114	0.562,0.696,0.448	0.722,0.864,0.794	-0.225	-22.5	22.5
8549	ENSG00000168067	MAP4K2	11	-	64796492	64796708	64796492	64796553	64796633	64796708	8549	14,8,5	26,40,17	6,5,5	37,43,48	153	73	0.00592509	0.14114	0.204,0.087,0.123	0.072,0.053,0.047	0.081	8.1	8.1
8835	ENSG00000100823	APEX1	14	+	20455225	20455703	20455225	20455389	20455577	20455703	8835	79,101,96	5,2,0	143,65,75	11,7,3	261	73	0.00590329	0.14114	0.815,0.934,1.0	0.784,0.722,0.875	0.123	12.3	12.3
7031	ENSG00000180098	TRNAU1AP	1	+	28560632	28561398	28560632	28560732	28561345	28561398	7031	43,29,12	40,39,41	26,33,27	85,67,72	686	73	0.0059627	0.14127	0.103,0.073,0.03	0.032,0.05,0.038	0.029	2.9	2.9
4507	ENSG00000099331	MYO9B	19	+	17202841	17203258	17202841	17202883	17203146	17203258	4507	7,16,6	22,24,29	5,7,0	29,28,22	336	73	0.00606114	0.142859	0.065,0.127,0.043	0.036,0.052,0.0	0.049	4.9	4.9
5076	ENSG00000168291	PDHB	3	-	58429707	58430238	58429707	58429941	58430127	58430238	5076	16,13,18	4,1,0	31,17,37	0,0,0	259	73	0.0060684	0.142859	0.53,0.786,1.0	1.0,1.0,1.0	-0.228	-22.8	22.8
8920	ENSG00000155975	VPS37A	8	+	17280238	17280443	17280238	17280297	17280392	17280443	8920	33,26,27	0,4,4	15,13,21	1,1,0	168	73	0.00613522	0.143973	1.0,0.739,0.746	0.867,0.85,1.0	-0.077	-7.7	7.7
5347	ENSG00000161996	WDR90	16	+	655772	656537	655772	655889	656301	656537	5347	17,41,24	2,7,1	23,16,16	7,8,7	485	73	0.00616398	0.14419	0.561,0.469,0.783	0.331,0.231,0.256	0.332	33.2	33.2
897	ENSG00000165810	BTNL9	5	+	181053468	181054259	181053468	181053501	181054238	181054259	897	40,50,38	0,1,1	36,37,29	3,0,2	810	73	0.00630091	0.146929	1.0,0.818,0.774	0.52,1.0,0.566	0.169	16.9	16.9
8123	ENSG00000139531	SUOX	12	+	55997329	55997723	55997329	55997537	55997614	55997723	8123	13,22,16	0,0,1	9,15,9	2,1,2	150	73	0.00643369	0.149553	1.0,1.0,0.886	0.687,0.88,0.687	0.211	21.1	21.1
5965	ENSG00000105373	GLTSCR2	19	+	47755755	47756604	47755755	47755822	47756527	47756604	5965	57,50,33	54,36,49	61,24,27	83,54,47	778	73	0.00650015	0.149686	0.09,0.115,0.059	0.065,0.04,0.051	0.036	3.6	3.6
7000	ENSG00000168488	ATXN2L	16	+	28835932	28837237	28835932	28836485	28836727	28837237	7000	105,95,96	1,3,0	98,100,77	5,5,2	315	73	0.00647529	0.149686	0.961,0.88,1.0	0.82,0.823,0.899	0.1	10	10
7951	ENSG00000162413	KLHL21	1	-	6590723	6595557	6590723	6593658	6595484	6595557	7951	414423399	23,25,20	280301235	35,19,26	1899	73	0.00649407	0.149686	0.409,0.394,0.434	0.235,0.378,0.258	0.122	12.2	12.2
2985	ENSG00000148399	DPH7	9	-	137575708	137576167	137575708	137575894	137576079	137576167	2985	38,58,49	0,1,1	49,57,38	4,1,2	258	73	0.00654076	0.150153	1.0,0.943,0.933	0.776,0.942,0.843	0.105	10.5	10.5
1064	ENSG00000143033	MTF2	1	+	93110229	93110428	93110229	93110246	93110326	93110428	1064	53,48,64	0,1,2	51,68,43	3,4,3	153	73	0.00665154	0.152223	1.0,0.958,0.939	0.89,0.89,0.872	0.082	8.2	8.2
1177	ENSG00000137074	APTX	9	-	32987543	32988134	32987543	32987731	32988091	32988134	1177	157129132	0,0,1	155161138	3,1,3	433	73	0.00675111	0.153721	1.0,1.0,0.957	0.897,0.964,0.886	0.07	7	7
7498	ENSG00000143321	HDGF	1	-	156745007	156745373	156745007	156745146	156745296	156745373	7498	121110103	336311317	111,95,67	374375346	223	73	0.00675857	0.153721	0.105,0.104,0.096	0.089,0.077,0.06	0.026	2.6	2.6
416	ENSG00000163930	BAP1	3	-	52406252	52406907	52406252	52406376	52406828	52406907	416	21,23,12	65,39,38	35,38,29	62,46,38	525	73	0.00682793	0.153878	0.043,0.076,0.042	0.073,0.103,0.096	-0.037	-3.7	3.7
4748	ENSG00000214293	APTR	7	-	77695895	77696265	77695895	77696018	77696171	77696265	4748	103,163,99	0,1,1	178,130,83	2,6,1	226	73	0.00682728	0.153878	1.0,0.981,0.97	0.966,0.875,0.964	0.049	4.9	4.9
7406	ENSG00000141452	C18orf8	18	+	23530228	23530612	23530228	23530297	23530510	23530612	7406	126113104	7,5,3	88,103,76	2,2,0	286	73	0.00681652	0.153878	0.821,0.852,0.898	0.918,0.929,1.0	-0.092	-9.2	9.2
8615	ENSG00000158286	RNF207	1	+	6212681	6213183	6212681	6212733	6213065	6213183	8615	25,29,26	0,0,0	37,31,16	0,4,1	405	73	0.00692853	0.155671	1.0,1.0,1.0	1.0,0.583,0.743	0.225	22.5	22.5
1190	ENSG00000234741	GAS5	1	-	173864256	173864506	173864256	173864304	173864483	173864506	1190	231200195	626494415	285281218	527481429	252	73	0.00706497	0.157777	0.097,0.105,0.12	0.135,0.145,0.128	-0.029	-2.9	2.9
8143	ENSG00000105698	USF2	19	+	35278697	35279074	35278697	35278792	35278969	35279074	8143	147106125	2,3,1	116,95,87	5,2,8	250	73	0.00705005	0.157777	0.955,0.912,0.973	0.871,0.933,0.761	0.092	9.2	9.2
7436	ENSG00000154222	CC2D1B	1	-	52357780	52358461	52357780	52357916	52358330	52358461	7436	3,20,23	2,0,0	13,9,11	2,2,3	487	73	0.007094	0.157948	0.184,1.0,1.0	0.493,0.403,0.355	0.311	31.1	31.1
1400	ENSG00000092203	TOX4	14	+	21487450	21488850	21487450	21487602	21488589	21488850	1400	101115115	2,8,5	121139116	1,3,1	1060	73	0.00716937	0.159147	0.777,0.497,0.613	0.893,0.761,0.889	-0.219	-21.9	21.9
6813	ENSG00000168958	MFF	2	+	227328677	227330846	227328677	227328789	227330625	227330846	6813	30,46,33	86,72,81	28,56,54	70,51,64	1909	73	0.00729609	0.160993	0.013,0.024,0.015	0.015,0.04,0.031	-0.011	-1.1	1.1
7691	ENSG00000072135	PTPN18	2	+	130370556	130370782	130370556	130370623	130370704	130370782	7691	5,17,4	13,23,11	2,15,2	36,35,23	154	73	0.00728023	0.160993	0.154,0.259,0.147	0.026,0.169,0.04	0.108	10.8	10.8
7264	ENSG00000104872	PIH1D1	19	-	49447826	49448010	49447826	49447908	49448000	49448010	7264	46,24,27	121,86,78	43,32,13	159132133	165	73	0.007344	0.161568	0.144,0.11,0.133	0.107,0.097,0.041	0.047	4.7	4.7
6621	ENSG00000129197	RPAIN	17	+	5425970	5426299	5425970	5426082	5426235	5426299	6621	41,54,59	68,51,73	44,54,54	94,96,111	226	73	0.00740759	0.162483	0.163,0.255,0.207	0.131,0.154,0.136	0.068	6.8	6.8
1893	ENSG00000095906	NUBP2	16	+	1786536	1787831	1786536	1786955	1787676	1787831	1893	57,50,32	59,61,48	57,35,27	107,65,62	794	73	0.00751942	0.163963	0.082,0.07,0.058	0.047,0.047,0.038	0.026	2.6	2.6
3744	ENSG00000006744	ELAC2	17	-	12995939	12996685	12995939	12995978	12996546	12996685	3744	17,33,32	134135145	59,34,36	138140130	641	73	0.00750243	0.163963	0.014,0.027,0.025	0.046,0.027,0.031	-0.013	-1.3	1.3
5016	ENSG00000198208	RPS6KL1	14	-	74903953	74907530	74903953	74907124	74907434	74907530	5016	16,11,19	2,3,5	3,15,7	8,5,6	383	73	0.00757478	0.164685	0.604,0.411,0.42	0.067,0.364,0.182	0.274	27.4	27.4
7060	ENSG00000113810	SMC4	3	+	160412325	160412849	160412325	160412453	160412529	160412849	7060	9,10,14	0,1,0	9,13,17	1,1,2	149	73	0.00766491	0.165773	1.0,0.83,1.0	0.815,0.864,0.806	0.115	11.5	11.5
8037	ENSG00000103502	CDIPT	16	-	29860580	29861259	29860580	29860662	29861105	29861259	8037	16,31,26	39,49,51	22,14,11	67,54,44	516	73	0.00766971	0.165773	0.055,0.082,0.067	0.044,0.035,0.034	0.03	3	3
5553	ENSG00000111364	DDX55	12	+	123607431	123608829	123607431	123607662	123608679	123608829	5553	82114108	64,62,46	56,49,46	48,51,35	1090	73	0.0077153	0.166273	0.079,0.11,0.136	0.072,0.06,0.081	0.037	3.7	3.7
8289	ENSG00000157538	DSCR3	21	-	37223419	37227806	37223419	37225626	37227653	37227806	8289	38,66,50	31,33,42	55,37,23	48,42,43	2100	73	0.00777949	0.167168	0.041,0.065,0.04	0.038,0.03,0.018	0.02	2	2
2919	ENSG00000010270	STARD3NL	7	+	38215027	38217305	38215027	38215105	38217187	38217305	2919	24,38,16	2,1,2	28,13,25	7,6,8	2155	73	0.00791749	0.169151	0.289,0.563,0.213	0.119,0.068,0.096	0.261	26.1	26.1
8122	ENSG00000123374	CDK2	12	+	55966830	55967934	55966830	55967124	55967856	55967934	8122	45,46,45	25,30,16	67,83,69	71,72,53	805	73	0.00790407	0.169151	0.14,0.122,0.203	0.079,0.095,0.106	0.062	6.2	6.2
9405	ENSG00000143224	PPOX	1	+	161167099	161167486	161167099	161167233	161167354	161167486	9405	6,4,6	0,1,0	9,8,8	2,1,1	194	73	0.00811038	0.172772	1.0,0.601,1.0	0.629,0.751,0.751	0.157	15.7	15.7
3231	ENSG00000169733	RFNG	17	-	82049676	82050555	82049676	82050006	82050401	82050555	3231	24,27,37	17,24,23	22,26,13	40,27,18	468	73	0.00814515	0.173014	0.18,0.149,0.201	0.079,0.131,0.101	0.073	7.3	7.3
7683	ENSG00000175061	LRRC75A-AS1	17	+	16439326	16439703	16439326	16439414	16439659	16439703	7683	124511401112	59,35,41	1190950974	76,51,48	318	73	0.00819368	0.173546	0.829,0.882,0.862	0.782,0.81,0.823	0.053	5.3	5.3
9252	ENSG00000092841	MYL6	12	+	56158683	56159730	56158683	56158711	56159588	56159730	9252	220208185	1,4,1	224167163	1,0,0	950	73	0.00825541	0.174354	0.944,0.8,0.934	0.945,1.0,1.0	-0.089	-8.9	8.9
4385	ENSG00000160226	C21orf2	21	-	44330462	44332014	44330462	44330916	44331842	44332014	4385	140,116,89	3,1,2	141,101,79	8,3,6	999	73	0.00879686	0.18526	0.773,0.894,0.765	0.563,0.711,0.49	0.223	22.3	22.3
6058	ENSG00000163703	CRELD1	3	+	9943076	9943515	9943076	9943172	9943380	9943515	6058	10,10,17	28,27,29	8,9,6	49,41,25	281	73	0.00933193	0.195971	0.085,0.088,0.132	0.041,0.054,0.059	0.05	5	5
1144	ENSG00000167548	KMT2D	12	-	49030279	49030768	49030279	49030439	49030600	49030768	1144	0,3,2	19,21,19	4,4,4	12,13,15	234	73	0.00935989	0.196001	0.0,0.043,0.032	0.094,0.088,0.077	-0.061	-6.1	6.1
6296	ENSG00000167110	GOLGA2	9	-	128265787	128266018	128265787	128265881	128265969	128266018	6296	18,36,32	58,91,64	12,21,12	71,63,60	161	73	0.00945654	0.197465	0.123,0.152,0.185	0.071,0.131,0.083	0.058	5.8	5.8
2556	ENSG00000185189	NRBP2	8	-	143838882	143839118	143838882	143838938	143839016	143839118	2556	0,2,0	2,2,1	2,6,0	5,5,6	151	73	0.00952753	0.197983	0.0,0.326,0.0	0.162,0.367,0.0	-0.068	-6.8	6.8
4655	ENSG00000112531	QKI	6	+	163563419	163570145	163563419	163563719	163565945	163570145	4655	35,37,34	5,0,0	30,38,53	0,0,0	2299	73	0.00953488	0.197983	0.182,1.0,1.0	1.0,1.0,1.0	-0.273	-27.3	27.3
7312	ENSG00000105404	RABAC1	19	-	41958735	41959302	41958735	41958948	41959240	41959302	7312	13,19,15	7,3,4	44,31,25	4,4,0	365	73	0.00957507	0.19826	0.271,0.559,0.429	0.688,0.608,1.0	-0.346	-34.6	34.6
4617	ENSG00000111300	NAA25	12	-	112039228	112040578	112039228	112039339	112040480	112040578	4617	52,65,39	36,40,40	58,68,48	23,33,21	1214	73	0.0096061	0.198347	0.08,0.089,0.055	0.132,0.11,0.121	-0.046	-4.6	4.6
3230	ENSG00000169733	RFNG	17	-	82049676	82050006	82049676	82049842	82049917	82050006	3230	19,20,14	30,28,18	17,7,7	38,32,20	148	73	0.00975665	0.200895	0.238,0.261,0.277	0.181,0.097,0.147	0.117	11.7	11.7
839	ENSG00000185896	LAMP1	13	+	113320344	113321470	113320344	113320470	113321403	113321470	839	26,40,44	57,54,75	44,42,29	118,108,89	1006	73	0.00979603	0.201145	0.032,0.051,0.041	0.026,0.027,0.023	0.016	1.6	1.6
924	ENSG00000118193	KIF14	1	-	200620410	200620734	200620410	200620557	200620711	200620734	924	19,16,10	0,0,0	24,8,23	1,4,0	227	73	0.00988071	0.202322	1.0,1.0,1.0	0.885,0.391,1.0	0.241	24.1	24.1
2752	ENSG00000131067	GGT7	20	-	34849967	34850214	34849967	34850060	34850131	34850214	2752	28,28,25	0,0,0	28,37,23	3,3,0	144	73	0.00995185	0.202656	1.0,1.0,1.0	0.826,0.862,1.0	0.104	10.4	10.4
6957	ENSG00000221914	PPP2R2A	8	+	26362683	26363890	26362683	26362848	26363720	26363890	6957	53,57,58	141117120	57,63,42	177179186	945	73	0.0099377	0.202656	0.028,0.036,0.036	0.024,0.026,0.017	0.011	1.1	1.1
7686	ENSG00000072135	PTPN18	2	+	130359267	130359492	130359267	130359309	130359396	130359492	7686	3,3,10	10,7,12	7,2,3	23,22,29	160	73	0.010085	0.204803	0.12,0.164,0.275	0.122,0.04,0.045	0.117	11.7	11.7
8238	ENSG00000106330	MOSPD3	7	+	100612555	100612996	100612555	100612602	100612729	100612996	8238	181209146	1,8,5	258131116	10,12,7	200	73	0.0101442	0.205441	0.985,0.905,0.914	0.904,0.799,0.858	0.081	8.1	8.1
2224	ENSG00000204642	HLA-F	6	+	29726010	29726526	29726010	29726043	29726402	29726526	2224	0,1,0	6,1,2	2,0,5	2,1,1	432	73	0.0101769	0.20554	0.0,0.145,0.0	0.145,0.0,0.458	-0.153	-15.3	15.3
7472	ENSG00000071859	FAM50A	X	+	154449915	154450099	154449915	154449931	154450028	154450099	7472	23,20,16	128,107,97	16,8,15	176112107	170	73	0.0103014	0.207487	0.072,0.074,0.066	0.038,0.03,0.057	0.029	2.9	2.9
1812	ENSG00000176209	SMIM19	8	+	42548374	42548780	42548374	42548535	42548655	42548780	1812	17,13,10	0,0,0	8,4,5	0,0,8	193	73	0.0104832	0.208283	1.0,1.0,1.0	1.0,1.0,0.191	0.27	27	27
3652	ENSG00000198258	UBL5	19	+	9828326	9828675	9828326	9828393	9828591	9828675	3652	264198176	528373393	284160206	430270297	271	73	0.01051	0.208283	0.119,0.125,0.108	0.151,0.138,0.157	-0.031	-3.1	3.1
5575	ENSG00000140474	ULK3	15	-	74842279	74842676	74842279	74842420	74842534	74842676	5575	12,6,7	4,7,6	7,5,8	17,18,11	187	73	0.0103859	0.208283	0.539,0.251,0.313	0.138,0.098,0.221	0.215	21.5	21.5
7296	ENSG00000076685	NT5C2	10	-	103100867	103101100	103100867	103100943	103101044	103101100	7296	2,3,6	7,7,3	8,13,12	2,5,7	174	73	0.0104985	0.208283	0.107,0.152,0.456	0.627,0.522,0.418	-0.284	-28.4	28.4
7373	ENSG00000139613	SMARCC2	12	-	56164302	56164731	56164302	56164368	56164647	56164731	7373	121121108	0,3,0	223,130,96	3,4,3	352	73	0.010456	0.208283	1.0,0.893,1.0	0.939,0.871,0.869	0.071	7.1	7.1
7717	ENSG00000205560	CPT1B	22	-	50571157	50571539	50571157	50571292	50571374	50571539	7717	0,0,2	2,2,3	2,4,2	6,6,5	155	73	0.0103997	0.208283	0.0,0.0,0.239	0.136,0.239,0.159	-0.098	-9.8	9.8
2025	ENSG00000104205	SGK3	8	+	66840022	66840247	66840022	66840115	66840210	66840247	2025	13,11,9	70,48,58	17,17,13	44,40,44	168	73	0.0106042	0.209589	0.075,0.091,0.063	0.144,0.156,0.114	-0.062	-6.2	6.2
3332	ENSG00000171219	CDC42BPG	11	-	64833279	64833659	64833279	64833390	64833599	64833659	3332	2,1,6	1,1,1	3,2,7	1,1,0	282	73	0.0106474	0.209881	0.341,0.206,0.608	0.437,0.341,1.0	-0.208	-20.8	20.8
1168	ENSG00000039650	PNKP	19	-	49861448	49861881	49861448	49861510	49861607	49861881	1168	27,33,26	48,27,35	21,13,9	39,37,27	170	73	0.0107256	0.210302	0.195,0.344,0.242	0.188,0.131,0.125	0.112	11.2	11.2
3364	ENSG00000168610	STAT3	17	-	42329553	42329791	42329553	42329647	42329746	42329791	3364	4,9,8	105,100,99	9,21,12	101,97,107	172	73	0.0107065	0.210302	0.016,0.037,0.033	0.036,0.084,0.045	-0.026	-2.6	2.6
7787	ENSG00000065357	DGKA	12	+	55940896	55941325	55940896	55940980	55941251	55941325	7787	0,1,0	1,4,1	5,2,0	7,3,1	344	73	0.0107753	0.210717	0.0,0.05,0.0	0.132,0.124,0.0	-0.069	-6.9	6.9
5350	ENSG00000161996	WDR90	16	+	653614	653803	653614	653670	653745	653803	5350	0,7,2	20,11,9	1,1,0	8,12,3	148	73	0.0108561	0.211355	0.0,0.239,0.099	0.058,0.039,0.0	0.08	8	8
7799	ENSG00000100650	SRSF5	14	+	69769181	69770540	69769181	69769251	69769510	69770540	7799	158177155	1,4,1	126148160	6,5,4	332	73	0.0108651	0.211355	0.972,0.907,0.971	0.822,0.867,0.898	0.088	8.8	8.8
1655	ENSG00000186088	GSAP	7	-	77329332	77330367	77329332	77329391	77330238	77330367	1655	55,58,54	0,2,2	25,49,26	4,3,2	920	73	0.0109588	0.212617	1.0,0.697,0.682	0.332,0.564,0.508	0.325	32.5	32.5
8310	ENSG00000196547	MAN2A2	15	+	90903230	90903734	90903230	90903432	90903525	90903734	8310	0,1,1	1,0,1	1,0,2	0,1,0	166	73	0.0112503	0.217702	0.0,1.0,0.305	1.0,0.0,1.0	-0.232	-23.2	23.2
6482	ENSG00000096093	EFHC1	6	+	52452687	52454287	52452687	52452837	52454094	52454287	6482	83,88,70	3,9,9	129142163	2,7,3	1330	73	0.0113035	0.217866	0.603,0.349,0.299	0.78,0.527,0.749	-0.268	-26.8	26.8
6685	ENSG00000100429	HDAC10	22	-	50246678	50246966	50246678	50246735	50246874	50246966	6685	12,13,19	18,16,10	5,13,4	19,15,21	212	73	0.0113177	0.217866	0.187,0.219,0.395	0.083,0.23,0.062	0.142	14.2	14.2
485	ENSG00000170485	NPAS2	2	+	100982230	100988276	100982230	100982377	100988078	100988276	485	78,39,63	0,2,1	41,20,27	6,2,5	5774	73	0.0114555	0.21946	1.0,0.198,0.443	0.08,0.112,0.064	0.462	46.2	46.2
5912	ENSG00000173801	JUP	17	-	41754603	41755895	41754603	41755432	41755729	41755895	5912	461422369	67,73,71	524388280	128,79,72	370	73	0.0114599	0.21946	0.576,0.533,0.506	0.447,0.492,0.434	0.081	8.1	8.1
171	ENSG00000186376	ZNF75D	X	-	135341767	135344087	135341767	135341954	135343260	135344087	171	328313295	2,1,0	187176172	1,5,1	1379	73	0.0115206	0.220051	0.897,0.943,1.0	0.908,0.651,0.901	0.127	12.7	12.7
3456	ENSG00000104824	HNRNPL	19	-	38843856	38844102	38843856	38843914	38844007	38844102	3456	85,89,81	442435345	71,88,41	447460409	166	73	0.0115954	0.220909	0.078,0.083,0.094	0.065,0.078,0.042	0.023	2.3	2.3
2193	ENSG00000132300	PTCD3	2	+	86108331	86108536	86108331	86108402	86108499	86108536	2193	27,18,24	79,72,70	11,14,22	85,84,93	170	73	0.0117101	0.221385	0.128,0.097,0.128	0.053,0.067,0.092	0.047	4.7	4.7
4366	ENSG00000107331	ABCA2	9	-	137022940	137023840	137022940	137023052	137023837	137023840	4366	55,82,57	15,13,14	57,58,45	28,22,15	858	73	0.0117015	0.221385	0.238,0.349,0.257	0.148,0.183,0.203	0.103	10.3	10.3
6412	ENSG00000187514	PTMA	2	+	231711347	231711983	231711347	231711419	231711886	231711983	6412	86,107,56	370316290	129,91,91	335272280	540	73	0.0116772	0.221385	0.03,0.044,0.025	0.049,0.043,0.042	-0.012	-1.2	1.2
3815	ENSG00000197858	GPAA1	8	+	144083388	144083861	144083388	144083500	144083713	144083861	3815	27,33,17	86,135,97	34,13,17	178155106	286	73	0.0117481	0.221535	0.074,0.059,0.043	0.046,0.021,0.039	0.023	2.3	2.3
760	ENSG00000182809	CRIP2	14	+	105479124	105479493	105479124	105479219	105479435	105479493	760	1,4,2	7,4,5	1,1,0	14,8,5	289	73	0.01187	0.223264	0.035,0.202,0.092	0.018,0.031,0.0	0.093	9.3	9.3
7276	ENSG00000127054	CPSF3L	1	-	1312225	1312501	1312225	1312368	1312439	1312501	7276	30,31,34	60,73,51	30,27,32	122,87,73	144	73	0.0119072	0.223396	0.202,0.177,0.253	0.111,0.136,0.182	0.068	6.8	6.8
1461	ENSG00000214941	ZSWIM7	17	-	15977578	15977913	15977578	15977700	15977799	15977913	1461	54,43,38	4,2,3	51,35,44	0,1,2	172	73	0.0119954	0.22448	0.851,0.901,0.843	1.0,0.937,0.903	-0.082	-8.2	8.2
2981	ENSG00000148399	DPH7	9	-	137564892	137565154	137564892	137564958	137565084	137565154	2981	16,15,16	18,35,27	15,15,2	45,36,29	199	73	0.0120851	0.224804	0.246,0.136,0.179	0.109,0.133,0.025	0.098	9.8	9.8
6172	ENSG00000138073	PREB	2	-	27133116	27133721	27133116	27133337	27133531	27133721	6172	41,32,32	56,70,57	26,37,21	100,76,62	267	73	0.0121039	0.224804	0.167,0.111,0.133	0.066,0.117,0.085	0.048	4.8	4.8
6291	ENSG00000149532	CPSF7	11	-	61420469	61421608	61420469	61420573	61421389	61421608	6291	47,60,63	74,90,88	66,75,52	56,75,58	889	73	0.0120702	0.224804	0.05,0.052,0.056	0.088,0.076,0.069	-0.025	-2.5	2.5
3983	ENSG00000077454	LRCH4	7	-	100576693	100577005	100576693	100576777	100576901	100577005	3983	38,32,29	36,58,38	33,23,26	89,62,38	197	73	0.0121519	0.225129	0.281,0.17,0.22	0.121,0.121,0.202	0.076	7.6	7.6
4341	ENSG00000186635	ARAP1	11	-	72696548	72697195	72696548	72696654	72696982	72697195	4341	12,11,14	50,45,28	5,5,5	48,32,26	401	73	0.0122544	0.226461	0.042,0.043,0.083	0.019,0.028,0.034	0.029	2.9	2.9
6826	ENSG00000072778	ACADVL	17	+	7224320	7224556	7224320	7224393	7224479	7224556	6826	30,12,24	325367265	60,32,39	554346338	159	73	0.0124867	0.230178	0.041,0.015,0.04	0.047,0.041,0.05	-0.014	-1.4	1.4
5206	ENSG00000163346	PBXIP1	1	-	154951470	154951921	154951470	154951535	154951794	154951921	5206	3,5,4	18,18,13	10,9,5	11,13,13	332	73	0.012547	0.230714	0.035,0.058,0.063	0.167,0.132,0.078	-0.074	-7.4	7.4
2781	ENSG00000100982	PCIF1	20	+	45947262	45948023	45947262	45947438	45947523	45948023	2781	5,5,3	15,13,26	3,2,1	28,25,28	158	73	0.0126419	0.230738	0.133,0.151,0.051	0.047,0.036,0.016	0.079	7.9	7.9
4146	ENSG00000172590	MRPL52	14	+	22830052	22830258	22830052	22830110	22830186	22830258	4146	6,6,7	119,138,83	4,2,2	183111122	149	73	0.0126402	0.230738	0.024,0.021,0.04	0.011,0.009,0.008	0.019	1.9	1.9
9328	ENSG00000076984	MAP2K7	19	+	7910062	7910373	7910062	7910129	7910259	7910373	9328	3,0,2	33,23,15	3,7,4	33,16,17	203	73	0.0126085	0.230738	0.032,0.0,0.046	0.032,0.136,0.078	-0.056	-5.6	5.6
189	ENSG00000187741	FANCA	16	-	89739477	89739758	89739477	89739553	89739705	89739758	189	57,43,51	0,1,0	55,59,51	3,3,0	225	73	0.0128267	0.232961	1.0,0.933,1.0	0.856,0.865,1.0	0.071	7.1	7.1
959	ENSG00000185122	HSF1	8	+	144309771	144311249	144309771	144309896	144311173	144311249	959	30,40,37	53,64,62	35,35,24	91,87,76	1350	73	0.0128089	0.232961	0.03,0.033,0.031	0.02,0.021,0.017	0.012	1.2	1.2
3804	ENSG00000124782	RREB1	6	+	7181123	7182082	7181123	7181246	7181869	7182082	3804	53,95,99	18,23,18	57,57,55	22,21,29	696	73	0.0129924	0.234046	0.236,0.302,0.366	0.214,0.222,0.166	0.101	10.1	10.1
6907	ENSG00000164050	PLXNB1	3	-	48410295	48410493	48410295	48410380	48410454	48410493	6907	1,3,3	15,10,16	0,1,0	10,8,9	147	73	0.0129631	0.234046	0.032,0.13,0.085	0.0,0.058,0.0	0.063	6.3	6.3
8387	ENSG00000111679	PTPN6	12	+	6951608	6952177	6951608	6951731	6952016	6952177	8387	73,56,55	0,1,0	37,32,49	2,2,1	358	73	0.0130353	0.234046	1.0,0.919,1.0	0.79,0.765,0.909	0.152	15.2	15.2
8953	ENSG00000188542	DUSP28	2	+	240561329	240564014	240561329	240561519	240563673	240564014	8953	160224216	3,0,4	167196122	10,4,5	2227	73	0.0130061	0.234046	0.636,1.0,0.639	0.354,0.616,0.444	0.287	28.7	28.7
9036	ENSG00000167536	DHRS13	17	-	28902582	28903071	28902582	28902701	28902817	28903071	9036	16,15,12	21,28,17	39,14,17	33,12,9	189	73	0.0130448	0.234046	0.227,0.171,0.214	0.313,0.311,0.422	-0.145	-14.5	14.5
5517	ENSG00000171953	ATPAF2	17	-	18021122	18021663	18021122	18021238	18021421	18021663	5517	17,12,17	0,0,0	12,2,6	2,1,1	256	73	0.0132036	0.235751	1.0,1.0,1.0	0.631,0.363,0.631	0.458	45.8	45.8
8895	ENSG00000070778	PTPN21	14	-	88469498	88470050	88469498	88469733	88469921	88470050	8895	10,29,28	51,48,46	21,44,33	40,42,40	261	73	0.0131988	0.235751	0.052,0.145,0.145	0.128,0.227,0.187	-0.067	-6.7	6.7
8546	ENSG00000168067	MAP4K2	11	-	64791908	64792422	64791908	64792086	64792171	64792422	8546	4,4,2	26,20,18	11,3,11	31,17,13	158	73	0.0134486	0.238971	0.066,0.085,0.049	0.141,0.075,0.281	-0.099	-9.9	9.9
9291	ENSG00000090581	GNPTG	16	+	1352101	1352306	1352101	1352159	1352238	1352306	9291	1,5,7	33,37,20	7,10,6	25,17,20	152	73	0.0134342	0.238971	0.014,0.061,0.144	0.119,0.22,0.126	-0.082	-8.2	8.2
5970	ENSG00000154803	FLCN	17	-	17223921	17224505	17223921	17224143	17224457	17224505	5970	20,32,52	0,0,0	44,45,27	2,1,2	387	73	0.0136207	0.241449	1.0,1.0,1.0	0.806,0.895,0.718	0.194	19.4	19.4
5779	ENSG00000099622	CIRBP	19	+	1274306	1274810	1274306	1274440	1274648	1274810	5779	53,51,63	3,9,9	78,47,34	21,10,14	281	73	0.0136644	0.241644	0.821,0.595,0.645	0.491,0.55,0.387	0.211	21.1	21.1
8437	ENSG00000161204	ABCF3	3	+	184187396	184187761	184187396	184187443	184187663	184187761	8437	25,49,30	119142104	21,25,18	127116116	293	73	0.0137619	0.242788	0.05,0.079,0.067	0.04,0.051,0.037	0.023	2.3	2.3
6380	ENSG00000035681	NSMAF	8	-	58589521	58590074	58589521	58589558	58590006	58590074	6380	31,9,8	0,1,0	10,19,11	0,2,2	521	73	0.0138615	0.243962	1.0,0.558,1.0	1.0,0.571,0.435	0.184	18.4	18.4
7748	ENSG00000129255	MPDU1	17	+	7586898	7587271	7586898	7587017	7587160	7587271	7748	37,46,41	120174141	54,29,23	218184154	216	73	0.013955	0.245025	0.094,0.082,0.089	0.077,0.051,0.048	0.03	3	3
1879	ENSG00000160753	RUSC1	1	+	155325863	155327132	155325863	155325910	155326897	155327132	1879	244260191	3,9,2	299222171	17,7,8	1060	73	0.0141313	0.246947	0.849,0.665,0.868	0.548,0.686,0.595	0.184	18.4	18.4
675	ENSG00000198721	ECI2	6	-	4117307	4119275	4117307	4117451	4119185	4119275	675	296298311	884904851	239249164	912816719	1807	73	0.0141023	0.246947	0.013,0.013,0.015	0.01,0.012,0.009	0.003	0.3	0.3
3960	ENSG00000204256	BRD2	6	+	32976561	32977570	32976561	32976936	32977441	32977570	3960	145174134	163193172	130131103	190230157	578	73	0.0142102	0.247299	0.101,0.102,0.09	0.08,0.067,0.077	0.023	2.3	2.3
4026	ENSG00000104979	C19orf53	19	+	13774566	13774741	13774566	13774574	13774651	13774741	4026	33,25,25	349303270	31,33,36	326210193	150	73	0.0142184	0.247299	0.044,0.039,0.043	0.044,0.071,0.083	-0.024	-2.4	2.4
4623	ENSG00000161265	U2AF1L4	19	-	35744069	35744421	35744069	35744145	35744322	35744421	4623	20,25,15	9,12,14	14,12,6	13,19,10	250	73	0.0143093	0.248297	0.394,0.378,0.238	0.239,0.156,0.149	0.155	15.5	15.5
4589	ENSG00000005882	PDK2	17	+	50108158	50108322	50108158	50108232	50108318	50108322	4589	1,3,2	25,38,39	4,4,6	31,30,21	159	73	0.0144422	0.250016	0.018,0.035,0.023	0.056,0.058,0.116	-0.051	-5.1	5.1
1093	ENSG00000119636	BBOF1	14	+	74056905	74057151	74056905	74056980	74057143	74057151	1093	59,34,28	2,2,2	23,45,39	8,3,5	236	73	0.0145481	0.250091	0.901,0.84,0.812	0.471,0.823,0.707	0.184	18.4	18.4
2024	ENSG00000196975	ANXA4	2	+	69807905	69810673	69807905	69807996	69810593	69810673	2024	44,42,63	61,60,67	48,22,30	84,60,53	2670	73	0.0145279	0.250091	0.019,0.019,0.025	0.015,0.01,0.015	0.008	0.8	0.8
9326	ENSG00000132676	DAP3	1	+	155738156	155739010	155738156	155738297	155738608	155739010	9326	880723739	4,2,2	727634576	6,7,4	384	73	0.0144885	0.250091	0.977,0.986,0.986	0.958,0.945,0.965	0.027	2.7	2.7
510	ENSG00000103335	PIEZO1	16	-	88727556	88727843	88727556	88727661	88727786	88727843	510	6,2,1	2,1,1	7,1,5	0,2,0	198	73	0.0146064	0.250512	0.525,0.424,0.269	1.0,0.156,1.0	-0.313	-31.3	31.3
374	ENSG00000247556	OIP5-AS1	15	+	41297833	41298069	41297833	41297929	41298040	41298069	374	3,0,2	2,6,6	8,1,4	0,1,4	184	73	0.0147039	0.251601	0.373,0.0,0.117	1.0,0.284,0.284	-0.359	-35.9	35.9
1170	ENSG00000039650	PNKP	19	-	49864178	49864403	49864178	49864236	49864323	49864403	1170	11,15,17	34,20,18	17,6,8	51,32,25	160	73	0.0148194	0.252611	0.129,0.255,0.301	0.132,0.079,0.127	0.116	11.6	11.6
3479	ENSG00000025434	NR1H3	11	+	47261546	47262018	47261546	47261726	47261918	47262018	3479	28,33,34	13,6,9	26,26,17	15,15,15	265	73	0.0148313	0.252611	0.372,0.602,0.51	0.323,0.323,0.238	0.2	20	20
3716	ENSG00000168397	ATG4B	2	+	241653309	241653524	241653309	241653369	241653511	241653524	3716	11,10,9	8,6,12	7,12,3	18,10,26	215	73	0.0149574	0.253783	0.318,0.361,0.203	0.117,0.289,0.038	0.146	14.6	14.6
5619	ENSG00000079337	RAPGEF3	12	-	47748453	47749536	47748453	47748931	47749389	47749536	5619	2,2,4	5,6,3	1,0,0	6,4,3	531	73	0.0149822	0.253783	0.052,0.044,0.155	0.022,0.0,0.0	0.076	7.6	7.6
5778	ENSG00000099622	CIRBP	19	+	1271980	1274440	1271980	1272051	1274306	1274440	5778	245623072000	8,5,4	223218851731	11,8,11	2328	73	0.0150375	0.253783	0.906,0.935,0.94	0.864,0.881,0.831	0.068	6.8	6.8
9434	ENSG00000175166	PSMD2	3	+	184303319	184303749	184303319	184303466	184303642	184303749	9434	43,40,28	340321330	44,42,85	425345292	249	73	0.0150125	0.253783	0.036,0.035,0.024	0.029,0.034,0.079	-0.016	-1.6	1.6
4319	ENSG00000104957	CCDC130	19	+	13758867	13759272	13758867	13759010	13759099	13759272	4319	12,13,5	10,9,7	22,15,10	7,3,5	162	73	0.0151265	0.254705	0.351,0.394,0.243	0.586,0.693,0.474	-0.255	-25.5	25.5
4923	ENSG00000106348	IMPDH1	7	-	128394274	128394510	128394274	128394361	128394455	128394510	4923	24,21,26	333288289	31,31,40	364251240	167	73	0.0153317	0.256988	0.031,0.031,0.038	0.036,0.051,0.068	-0.018	-1.8	1.8
5955	ENSG00000090905	TNRC6A	16	+	24805013	24805733	24805013	24805151	24805604	24805733	5955	5,8,10	11,33,21	8,3,1	23,33,27	526	73	0.0153066	0.256988	0.059,0.033,0.062	0.046,0.012,0.005	0.03	3	3
7332	ENSG00000106263	EIF3B	7	+	2379393	2380740	2379393	2379511	2380203	2380740	7332	104,85,81	180161141	156143107	198169162	765	73	0.0154406	0.258229	0.052,0.048,0.052	0.07,0.075,0.059	-0.017	-1.7	1.7
7627	ENSG00000168070	C11orf85	11	-	64954042	64954802	64954042	64954273	64954756	64954802	7627	14,23,25	0,2,1	33,27,17	7,1,5	556	73	0.0157241	0.262376	1.0,0.602,0.766	0.382,0.78,0.309	0.299	29.9	29.9
7337	ENSG00000106263	EIF3B	7	+	2366316	2366591	2366316	2366448	2366524	2366591	7337	89,78,75	367330277	77,84,48	399381369	149	73	0.0158246	0.263459	0.106,0.104,0.117	0.086,0.097,0.06	0.028	2.8	2.8
8091	ENSG00000198830	HMGN2	1	+	26473482	26473732	26473482	26473515	26473702	26473732	8091	25,30,43	1,2,2	14,17,23	0,0,1	260	73	0.0159234	0.264508	0.875,0.808,0.858	1.0,1.0,0.866	-0.108	-10.8	10.8
3192	ENSG00000261408	TEN1-CDK3	17	+	76001925	76002142	76001925	76001951	76002021	76002142	3192	1,1,2	20,28,27	5,4,4	37,25,28	143	73	0.0159746	0.264762	0.025,0.018,0.036	0.065,0.076,0.068	-0.043	-4.3	4.3
5484	ENSG00000176014	TUBB6	18	+	12308240	12308795	12308240	12308349	12308686	12308795	5484	1,0,0	4,2,2	5,2,1	5,5,8	410	73	0.0160885	0.266054	0.043,0.0,0.0	0.151,0.066,0.022	-0.065	-6.5	6.5
4024	ENSG00000198720	ANKRD13B	17	+	29609085	29609421	29609085	29609275	29609354	29609421	4024	1,5,3	19,22,17	2,0,1	19,19,21	152	73	0.0162083	0.267436	0.025,0.098,0.078	0.048,0.0,0.022	0.044	4.4	4.4
1924	ENSG00000168000	BSCL2	11	-	62690621	62690867	62690621	62690731	62690816	62690867	1924	110104106	0,1,1	110,88,89	3,2,3	158	73	0.0165739	0.27165	1.0,0.98,0.98	0.944,0.953,0.932	0.044	4.4	4.4
1973	ENSG00000143416	SELENBP1	1	-	151365767	151366453	151365767	151365846	151366274	151366453	1973	88,109,85	252213214	134,100,52	329307284	501	73	0.0165015	0.27165	0.048,0.069,0.055	0.056,0.045,0.026	0.015	1.5	1.5
8539	ENSG00000136826	KLF4	9	-	107487027	107488267	107487027	107487192	107487294	107488267	8539	2,3,0	0,1,7	1,0,0	8,4,4	175	73	0.0165612	0.27165	1.0,0.556,0.0	0.05,0.0,0.0	0.502	50.2	50.2
7203	ENSG00000135486	HNRNPA1	12	+	54282572	54282820	54282572	54282665	54282799	54282820	7203	22,43,29	117812181079	73,62,55	174715501390	207	73	0.0166539	0.272357	0.007,0.012,0.009	0.015,0.014,0.014	-0.005	-0.5	0.5
3613	ENSG00000185024	BRF1	14	-	105211121	105212164	105211121	105211293	105212112	105212164	3613	27,30,24	65,61,67	46,25,18	62,33,32	892	73	0.016736	0.272429	0.033,0.039,0.028	0.057,0.058,0.044	-0.02	-2	2
3877	ENSG00000090674	MCOLN1	19	+	7533393	7533653	7533393	7533421	7533522	7533653	3877	36,13,16	1,1,0	18,16,5	4,1,0	174	73	0.0167683	0.272429	0.938,0.845,1.0	0.654,0.87,1.0	0.086	8.6	8.6
7760	ENSG00000169045	HNRNPH1	5	-	179616125	179617110	179616125	179616218	179617020	179617110	7760	302338294	19,20,17	347452360	12,14,15	875	73	0.0167688	0.272429	0.57,0.585,0.591	0.707,0.729,0.667	-0.119	-11.9	11.9
8809	ENSG00000117266	CDK18	1	+	205529520	205530349	205529520	205529563	205530258	205530349	8809	4,4,4	13,10,11	8,8,13	12,14,7	768	73	0.0168387	0.272964	0.028,0.037,0.033	0.06,0.052,0.15	-0.055	-5.5	5.5
3588	ENSG00000131470	PSMC3IP	17	-	42573477	42574210	42573477	42573623	42574098	42574210	3588	22,40,27	37,25,20	16,33,29	38,47,40	548	73	0.0169142	0.273589	0.073,0.176,0.152	0.053,0.086,0.088	0.058	5.8	5.8
2579	ENSG00000149761	NUDT22	11	+	64229301	64229499	64229301	64229344	64229477	64229499	2579	25,23,30	201157160	34,33,29	195109110	206	73	0.0170762	0.27512	0.042,0.049,0.062	0.058,0.097,0.085	-0.029	-2.9	2.9
6288	ENSG00000117408	IPO13	1	+	43956630	43956844	43956630	43956701	43956809	43956844	6288	13,13,10	44,49,39	5,6,5	32,54,34	181	73	0.0170833	0.27512	0.106,0.097,0.094	0.059,0.043,0.056	0.046	4.6	4.6
5694	ENSG00000041357	PSMA4	15	+	78542176	78542645	78542176	78542219	78542575	78542645	5694	11721051958	4,2,1	941933925	4,5,7	429	73	0.0171934	0.276291	0.98,0.989,0.994	0.976,0.969,0.957	0.02	2	2
5719	ENSG00000197774	EME2	16	+	1775040	1775408	1775040	1775132	1775314	1775408	5719	16,16,23	1,4,2	20,21,13	8,8,4	255	73	0.0175125	0.280807	0.821,0.534,0.767	0.417,0.429,0.482	0.265	26.5	26.5
1648	ENSG00000049283	EPN3	17	+	50536420	50537118	50536420	50536625	50536707	50537118	1648	168198172	21,16,6	212150147	24,25,20	155	73	0.0175966	0.281546	0.79,0.854,0.931	0.806,0.739,0.776	0.085	8.5	8.5
3088	ENSG00000143624	INTS3	1	+	153773192	153774808	153773192	153773331	153774517	153774808	3088	559517462	0,2,0	520514409	2,5,0	1259	73	0.0177912	0.282823	1.0,0.937,1.0	0.938,0.856,1.0	0.048	4.8	4.8
5660	ENSG00000129353	SLC44A2	19	+	10634755	10635073	10634755	10634887	10634973	10635073	5660	29,29,28	108,86,104	18,27,16	120,94,125	159	73	0.0177451	0.282823	0.11,0.134,0.11	0.064,0.117,0.056	0.039	3.9	3.9
7204	ENSG00000135486	HNRNPA1	12	+	54282369	54282596	54282369	54282486	54282572	54282596	7204	28,42,35	10931110990	49,51,96	139814021394	159	73	0.0177636	0.282823	0.012,0.017,0.016	0.016,0.016,0.031	-0.006	-0.6	0.6
325	ENSG00000184436	THAP7	22	-	21000646	21001795	21000646	21001411	21001717	21001795	325	212188174	0,1,0	277117112	2,0,5	379	73	0.0179188	0.284239	1.0,0.973,1.0	0.964,1.0,0.812	0.066	6.6	6.6
3228	ENSG00000169733	RFNG	17	-	82050661	82051342	82050661	82050764	82051293	82051342	3228	17,25,14	15,15,17	22,12,21	37,25,28	602	73	0.0180961	0.286438	0.121,0.168,0.091	0.067,0.055,0.083	0.058	5.8	5.8
5230	ENSG00000102901	CENPT	16	-	67832011	67832545	67832011	67832108	67832227	67832545	5230	2,3,3	18,30,21	6,5,11	36,17,27	192	73	0.0181884	0.286672	0.041,0.037,0.052	0.06,0.101,0.134	-0.055	-5.5	5.5
7774	ENSG00000256223	ZNF10	12	+	133130610	133131014	133130610	133130754	133130836	133131014	7774	3,2,4	0,3,0	1,11,0	2,1,2	155	73	0.0181551	0.286672	1.0,0.239,1.0	0.191,0.838,0.0	0.403	40.3	40.3
792	ENSG00000108641	B9D1	17	-	19343169	19343857	19343169	19343461	19343789	19343857	792	11,6,17	3,5,3	14,19,5	21,11,10	401	73	0.018265	0.287265	0.4,0.179,0.508	0.108,0.239,0.083	0.219	21.9	21.9
6355	ENSG00000166987	MBD6	12	+	57524028	57524416	57524028	57524092	57524279	57524416	6355	9,12,10	10,22,8	9,9,3	20,19,23	260	73	0.0184282	0.289217	0.202,0.133,0.26	0.112,0.117,0.035	0.11	11	11
4293	ENSG00000103024	NME3	16	-	1770880	1771410	1770880	1770993	1771069	1771410	4293	27,43,30	87,75,80	49,20,16	169,72,80	149	73	0.0187612	0.291653	0.132,0.219,0.155	0.124,0.12,0.089	0.058	5.8	5.8
4914	ENSG00000177728	TMEM94	17	+	75485870	75486426	75485870	75485998	75486289	75486426	4914	0,15,2	3,4,5	3,1,0	10,2,4	364	73	0.0186718	0.291653	0.0,0.429,0.074	0.057,0.091,0.0	0.118	11.8	11.8
5713	ENSG00000159352	PSMD4	1	+	151264831	151265234	151264831	151265028	151265165	151265234	5713	18,18,28	0,1,4	27,16,19	0,0,0	210	73	0.0187236	0.291653	1.0,0.862,0.709	1.0,1.0,1.0	-0.143	-14.3	14.3
6251	ENSG00000171163	ZNF692	1	-	248855557	248855946	248855557	248855635	248855724	248855946	6251	33,26,28	27,19,22	20,26,14	29,24,34	162	73	0.0186883	0.291653	0.355,0.381,0.364	0.237,0.328,0.157	0.126	12.6	12.6
6373	ENSG00000113108	APBB3	5	-	140561586	140562227	140561586	140561701	140562099	140562227	6373	62,87,63	4,5,6	84,59,58	8,11,13	471	73	0.0187807	0.291653	0.706,0.729,0.619	0.619,0.454,0.409	0.191	19.1	19.1
4004	ENSG00000168137	SETD5	3	+	9474448	9475156	9474448	9474582	9475067	9475156	4004	46,78,71	62,77,47	72,85,59	39,55,44	558	73	0.0189157	0.292521	0.088,0.117,0.165	0.195,0.168,0.149	-0.047	-4.7	4.7
459	ENSG00000100911	PSME2	14	-	24145709	24146240	24145709	24145896	24146207	24146240	459	49,48,65	3,2,1	26,35,34	0,0,2	384	73	0.0188797	0.292521	0.756,0.82,0.925	1.0,1.0,0.764	-0.088	-8.8	8.8
1582	ENSG00000204628	GNB2L1	5	-	181241491	181242345	181241491	181241639	181242169	181242345	1582	728756551	10,9,2	939798709	6,2,3	603	73	0.0190214	0.293064	0.898,0.91,0.971	0.95,0.98,0.966	-0.039	-3.9	3.9
685	ENSG00000145191	EIF2B5	3	+	184143051	184144224	184143051	184143565	184144098	184144224	685	58,84,38	93,80,58	29,62,31	100,87,47	606	73	0.0190301	0.293064	0.07,0.112,0.073	0.034,0.079,0.074	0.023	2.3	2.3
364	ENSG00000094880	CDC23	5	-	138212992	138213215	138212992	138213063	138213151	138213215	364	29,18,19	56,43,41	31,23,15	83,81,82	161	73	0.019222	0.294694	0.19,0.16,0.174	0.145,0.114,0.077	0.063	6.3	6.3
5597	ENSG00000213983	AP1G2	14	-	23565605	23566160	23565605	23565701	23565815	23566160	5597	10,29,19	68,79,56	45,21,29	91,58,58	187	73	0.0192556	0.294694	0.054,0.125,0.117	0.162,0.124,0.163	-0.051	-5.1	5.1
6989	ENSG00000138750	NUP54	4	-	76117663	76118194	76117663	76117742	76118074	76118194	6989	41,63,35	3,1,1	43,49,54	0,0,0	405	73	0.0192385	0.294694	0.711,0.919,0.863	1.0,1.0,1.0	-0.169	-16.9	16.9
7300	ENSG00000103932	RPAP1	15	-	41517797	41518182	41517797	41517857	41518005	41518182	7300	9,5,1	11,13,9	3,4,3	29,21,21	221	73	0.0193187	0.29505	0.213,0.113,0.035	0.033,0.059,0.045	0.075	7.5	7.5
3285	ENSG00000164877	MICALL2	7	-	1440590	1442484	1440590	1440684	1442191	1442484	3285	34,32,39	11,15,16	18,18,14	16,12,10	1580	73	0.0194791	0.296886	0.125,0.09,0.101	0.049,0.065,0.061	0.047	4.7	4.7
5344	ENSG00000161996	WDR90	16	+	655057	655468	655057	655147	655306	655468	5344	5,4,3	5,6,8	15,9,4	5,8,2	232	73	0.0196097	0.298261	0.239,0.173,0.106	0.486,0.261,0.386	-0.205	-20.5	20.5
1592	ENSG00000261801	LOXL1-AS1	15	-	73919039	73920038	73919039	73919206	73919837	73920038	1592	15,30,18	0,0,1	32,32,17	0,5,0	704	73	0.0196888	0.298849	1.0,1.0,0.651	1.0,0.399,1.0	0.084	8.4	8.4
4538	ENSG00000154734	ADAMTS1	21	-	26838438	26839762	26838438	26838614	26839586	26839762	4538	136,96,85	134175148	60,76,99	153187127	1045	73	0.0197704	0.298916	0.066,0.037,0.039	0.027,0.028,0.052	0.012	1.2	1.2
5739	ENSG00000008710	PKD1	16	-	2097727	2097984	2097727	2097777	2097867	2097984	5739	1,0,1	2,2,2	3,2,1	6,4,2	163	73	0.019774	0.298916	0.183,0.0,0.183	0.183,0.183,0.183	-0.061	-6.1	6.1
8137	ENSG00000115204	MPV17	2	-	27312213	27312589	27312213	27312246	27312493	27312589	8137	13,14,17	101,87,83	29,15,19	93,73,62	320	73	0.0199022	0.300239	0.029,0.035,0.045	0.066,0.045,0.065	-0.022	-2.2	2.2
4574	ENSG00000250462	LRRC37BP1	17	+	30632121	30633390	30632121	30632258	30633097	30633390	4574	113103114	0,0,0	60140100	1,2,1	912	73	0.0200421	0.301734	1.0,1.0,1.0	0.828,0.849,0.889	0.145	14.5	14.5
5689	ENSG00000133275	CSNK1G2	19	+	1979167	1979403	1979167	1979248	1979318	1979403	5689	20,26,16	61,43,47	10,20,6	66,49,42	143	73	0.0201679	0.303011	0.143,0.236,0.148	0.072,0.172,0.068	0.072	7.2	7.2
3621	ENSG00000160072	ATAD3B	1	+	1485781	1486235	1485781	1485838	1486109	1486235	3621	3,1,3	19,38,40	8,5,4	41,32,20	344	73	0.0203865	0.304137	0.032,0.006,0.016	0.04,0.032,0.041	-0.02	-2	2
4064	ENSG00000140983	RHOT2	16	+	670715	670940	670715	670773	670891	670940	4064	20,36,24	59,50,47	26,19,9	75,53,48	191	73	0.0202921	0.304137	0.115,0.216,0.163	0.117,0.121,0.067	0.063	6.3	6.3
5475	ENSG00000161249	DMKN	19	-	35500377	35500580	35500377	35500419	35500532	35500580	5475	1,2,1	0,0,2	3,2,1	2,1,4	186	73	0.0204276	0.304137	1.0,1.0,0.164	0.371,0.44,0.089	0.421	42.1	42.1
6300	ENSG00000204371	EHMT2	6	-	31884391	31884799	31884391	31884559	31884644	31884799	6300	6,4,7	37,22,27	12,10,10	33,20,24	158	73	0.0204897	0.304137	0.07,0.077,0.107	0.144,0.188,0.161	-0.08	-8	8
7778	ENSG00000142765	SYTL1	1	+	27347810	27348012	27347810	27347880	27347966	27348012	7778	3,1,0	4,13,17	4,6,0	10,7,5	159	73	0.02035	0.304137	0.256,0.034,0.0	0.155,0.282,0.0	-0.049	-4.9	4.9
7822	ENSG00000215440	NPEPL1	20	+	58713419	58714093	58713419	58713543	58713916	58714093	7822	29,38,55	34,24,31	44,46,30	60,51,34	446	73	0.0204713	0.304137	0.123,0.206,0.225	0.107,0.129,0.126	0.064	6.4	6.4
1833	ENSG00000101158	NELFCD	20	+	58988913	58989640	58988913	58989021	58989487	58989640	1833	30,69,63	199182174	47,61,58	147140114	539	73	0.0206272	0.304384	0.02,0.049,0.047	0.042,0.056,0.064	-0.015	-1.5	1.5
2714	ENSG00000167272	POP5	12	-	120579513	120579923	120579513	120579597	120579773	120579923	2714	55,71,39	98,78,73	45,41,42	106,113,69	249	73	0.0206114	0.304384	0.141,0.211,0.135	0.111,0.096,0.151	0.043	4.3	4.3
4130	ENSG00000117480	FAAH	1	+	46405587	46406078	46405587	46405794	46405870	46406078	4130	34,28,21	3,4,3	16,27,12	4,6,8	149	73	0.0206299	0.304384	0.847,0.774,0.774	0.662,0.688,0.424	0.207	20.7	20.7
5857	ENSG00000127419	TMEM175	4	+	947708	948154	947708	947892	948115	948154	5857	1,7,5	10,11,5	1,0,4	12,9,9	296	73	0.0207645	0.305759	0.024,0.136,0.198	0.02,0.0,0.099	0.08	8	8
1811	ENSG00000196155	PLEKHG4	16	+	67277509	67280806	67277509	67280543	67280710	67280806	1811	25,37,30	2,3,0	60,39,41	1,0,0	240	73	0.0208277	0.305995	0.792,0.79,1.0	0.948,1.0,1.0	-0.122	-12.2	12.2
5740	ENSG00000008710	PKD1	16	-	2105321	2106024	2105321	2105474	2105864	2106024	5740	18,17,11	5,9,7	18,14,8	16,12,15	463	73	0.0208633	0.305995	0.362,0.229,0.199	0.151,0.155,0.078	0.135	13.5	13.5
8514	ENSG00000119888	EPCAM	2	+	47373462	47374048	47373462	47373570	47373807	47374048	8514	47,51,46	248241190	43,36,17	227237187	310	73	0.0209272	0.306325	0.043,0.047,0.054	0.043,0.035,0.021	0.015	1.5	1.5
3916	ENSG00000144283	PKP4	2	+	158669169	158669915	158669169	158669302	158669719	158669915	3916	8,9,21	4,2,2	15,18,14	1,0,2	490	73	0.0213936	0.310691	0.23,0.401,0.61	0.691,1.0,0.51	-0.32	-32	32
424	ENSG00000163930	BAP1	3	-	52406252	52406907	52406252	52406338	52406828	52406907	424	52,59,42	1,0,0	66,73,45	1,4,0	563	73	0.0212733	0.310691	0.871,1.0,1.0	0.895,0.703,1.0	0.091	9.1	9.1
5953	ENSG00000130653	PNPLA7	9	-	137464125	137464456	137464125	137464195	137464339	137464456	5953	5,5,6	3,3,10	1,2,5	14,13,3	217	73	0.0213468	0.310691	0.359,0.359,0.168	0.023,0.049,0.359	0.152	15.2	15.2
8089	ENSG00000198830	HMGN2	1	+	26473482	26474135	26473482	26473527	26473702	26474135	8089	20,30,43	601619585	14,17,23	591591526	248	73	0.0213909	0.310691	0.01,0.014,0.021	0.007,0.008,0.013	0.006	0.6	0.6
4155	ENSG00000149428	HYOU1	11	-	119055492	119055843	119055492	119055571	119055749	119055843	4155	7,16,9	137158139	23,19,27	200200170	251	73	0.0217453	0.313152	0.015,0.029,0.018	0.032,0.027,0.044	-0.014	-1.4	1.4
4295	ENSG00000103024	NME3	16	-	1771069	1771410	1771069	1771171	1771279	1771410	4295	44,46,55	130121114	70,30,45	268127134	181	73	0.0217183	0.313152	0.12,0.133,0.163	0.095,0.087,0.119	0.038	3.8	3.8
4466	ENSG00000089280	FUS	16	+	31184938	31188357	31184938	31185179	31188324	31188357	4466	640898658	0,4,2	530673589	5,3,5	3218	73	0.0216746	0.313152	1.0,0.836,0.882	0.706,0.836,0.728	0.149	14.9	14.9
5916	ENSG00000103253	HAGHL	16	+	728793	729715	728793	728895	729287	729715	5916	77,68,76	2,0,1	140,67,51	8,1,0	465	73	0.0217749	0.313152	0.858,1.0,0.923	0.733,0.913,1.0	0.045	4.5	4.5
6221	ENSG00000165802	NSMF	9	-	137452735	137453180	137452735	137452819	137453055	137453180	6221	33,40,45	211216221	45,43,28	179136117	309	73	0.0216403	0.313152	0.036,0.042,0.046	0.056,0.07,0.054	-0.019	-1.9	1.9
7181	ENSG00000172037	LAMB2	3	-	49121113	49121592	49121113	49121362	49121432	49121592	7181	7,6,5	23,38,17	6,2,5	52,42,46	143	73	0.022026	0.316148	0.134,0.075,0.131	0.056,0.024,0.053	0.069	6.9	6.9
3305	ENSG00000197070	ARRDC1	9	+	137613459	137613664	137613459	137613510	137613614	137613664	3305	30,29,28	90106101	33,12,9	118,90,80	177	73	0.0221632	0.317501	0.121,0.101,0.103	0.103,0.052,0.044	0.042	4.2	4.2
611	ENSG00000204257	HLA-DMA	6	-	32949610	32950803	32949610	32949787	32950518	32950803	611	38,28,22	0,1,0	83,69,61	1,1,1	804	73	0.0223595	0.319314	1.0,0.718,1.0	0.883,0.862,0.847	0.042	4.2	4.2
7628	ENSG00000168283	BMI1	10	+	22327942	22328160	22327942	22328058	22328133	22328160	7628	33,37,31	101,103,96	24,30,13	92102113	148	73	0.0223762	0.319314	0.139,0.151,0.137	0.114,0.127,0.054	0.044	4.4	4.4
7321	ENSG00000087111	PIGS	17	-	28570851	28571188	28570851	28570963	28571048	28571188	7321	23,25,26	47,54,53	36,23,10	103,54,80	158	73	0.0224315	0.319486	0.184,0.176,0.185	0.139,0.164,0.055	0.062	6.2	6.2
1835	ENSG00000101158	NELFCD	20	+	58994641	58995133	58994641	58994824	58994925	58995133	1835	562462474	12,0,7	396352342	2,0,4	174	73	0.0225163	0.320078	0.952,1.0,0.966	0.988,1.0,0.973	-0.014	-1.4	1.4
450	ENSG00000013441	CLK1	2	-	200859679	200861466	200859679	200859746	200861237	200861466	450	166173187	15,21,7	123125105	18,16,22	1564	73	0.0226282	0.321051	0.341,0.278,0.555	0.242,0.267,0.182	0.161	16.1	16.1
1965	ENSG00000143126	CELSR2	1	+	109271216	109271722	109271216	109271296	109271385	109271722	1965	4,3,0	15,11,8	1,1,0	17,3,12	162	73	0.0226745	0.321092	0.107,0.109,0.0	0.026,0.131,0.0	0.02	2	2
1844	ENSG00000232677	LINC00665	19	-	36321992	36322222	36321992	36322030	36322129	36322222	1844	8,0,4	2,8,4	0,2,2	9,9,3	172	73	0.0230483	0.32514	0.629,0.0,0.298	0.0,0.086,0.221	0.207	20.7	20.7
3834	ENSG00000149499	EML3	11	-	62602758	62603247	62602758	62602889	62603148	62603247	3834	11,13,9	18,23,21	8,12,8	47,38,24	332	73	0.0230354	0.32514	0.118,0.111,0.086	0.036,0.065,0.068	0.049	4.9	4.9
2469	ENSG00000095066	HOOK2	19	-	12774668	12774897	12774668	12774741	12774811	12774897	2469	17,19,20	39,46,49	21,14,10	75,62,49	143	73	0.0233038	0.327503	0.182,0.174,0.172	0.125,0.103,0.094	0.069	6.9	6.9
4770	ENSG00000156970	BUB1B	15	+	40202449	40202634	40202449	40202465	40202588	40202634	4770	2,9,4	39,52,37	10,14,11	48,61,44	196	73	0.0233301	0.327503	0.019,0.061,0.039	0.072,0.079,0.085	-0.039	-3.9	3.9
8121	ENSG00000144559	TAMM41	3	-	11807832	11809682	11807832	11807895	11809516	11809682	8121	8,6,15	13,12,27	2,4,2	13,15,9	1694	73	0.0233488	0.327503	0.026,0.021,0.023	0.007,0.011,0.009	0.014	1.4	1.4
7213	ENSG00000092098	RNF31	14	+	24157519	24157908	24157519	24157638	24157831	24157908	7213	10,3,7	3,0,1	2,5,4	0,0,0	266	73	0.0234723	0.328612	0.478,1.0,0.658	1.0,1.0,1.0	-0.288	-28.8	28.8
3391	ENSG00000174080	CTSF	11	-	66565670	66565927	66565670	66565751	66565890	66565927	3391	27,40,30	5,1,0	50,32,40	9,3,8	212	73	0.0235315	0.328819	0.65,0.932,1.0	0.657,0.786,0.633	0.169	16.9	16.9
3766	ENSG00000107159	CA9	9	+	35676156	35676389	35676156	35676206	35676296	35676389	3766	0,3,3	12,9,3	0,0,1	9,3,5	163	73	0.0238071	0.332041	0.0,0.13,0.309	0.0,0.0,0.082	0.119	11.9	11.9
8012	ENSG00000075415	SLC25A3	12	+	98593624	98594135	98593624	98593740	98593974	98594135	8012	146158144	582719561	198159111	1048735698	307	73	0.0238965	0.332661	0.056,0.05,0.058	0.043,0.049,0.036	0.012	1.2	1.2
7814	ENSG00000133835	HSD17B4	5	+	119492099	119493946	119492099	119492124	119493817	119493946	7814	113,100,83	286356291	38,63,70	292331332	1766	73	0.0241242	0.335199	0.016,0.011,0.012	0.005,0.008,0.009	0.006	0.6	0.6
4313	ENSG00000179387	ELMOD2	4	+	140524217	140525570	140524217	140524275	140525419	140525570	4313	11,11,14	1,0,1	17,18,8	0,1,2	1217	73	0.0243488	0.336587	0.398,1.0,0.456	1.0,0.519,0.194	0.047	4.7	4.7
4763	ENSG00000168010	ATG16L2	11	+	72828358	72828776	72828358	72828508	72828728	72828776	4763	16,3,4	2,3,3	8,4,0	8,10,3	293	73	0.0242785	0.336587	0.666,0.199,0.249	0.199,0.091,0.0	0.275	27.5	27.5
9272	ENSG00000065154	OAT	10	-	124408541	124408758	124408541	124408637	124408740	124408758	9272	11,8,13	98,61,61	7,6,7	94,100,74	176	73	0.0243607	0.336587	0.044,0.052,0.081	0.03,0.024,0.038	0.028	2.8	2.8
7160	ENSG00000214655	ZSWIM8	10	+	73800639	73801195	73800639	73800759	73801016	73801195	7160	18,15,18	26,27,22	16,3,8	30,24,20	330	73	0.024646	0.339261	0.133,0.109,0.153	0.106,0.027,0.081	0.06	6	6
725	ENSG00000173145	NOC3L	10	-	94357173	94358215	94357173	94357331	94358082	94358215	725	8,9,13	14,18,27	6,28,11	13,20,10	824	73	0.024613	0.339261	0.048,0.042,0.041	0.039,0.11,0.089	-0.036	-3.6	3.6
1739	ENSG00000077463	SIRT6	19	-	4175027	4175937	4175027	4175760	4175841	4175937	1739	1,3,3	18,29,23	7,6,4	39,16,15	154	73	0.0247456	0.33996	0.026,0.047,0.058	0.078,0.151,0.112	-0.07	-7	7
4159	ENSG00000100258	LMF2	22	-	50504339	50504727	50504339	50504434	50504558	50504727	4159	19,14,16	1,0,0	32,25,19	1,2,2	197	73	0.0249614	0.33996	0.876,1.0,1.0	0.922,0.822,0.779	0.118	11.8	11.8
417	ENSG00000163930	BAP1	3	-	52402778	52403298	52402778	52402940	52403137	52403298	417	14,13,8	3,3,2	11,7,11	0,3,0	270	73	0.0250167	0.33996	0.558,0.54,0.52	1.0,0.387,1.0	-0.256	-25.6	25.6
4548	ENSG00000254870	ATP6V1G2-DDX39B	6	-	31531109	31531357	31531109	31531181	31531295	31531357	4548	114,105,98	1,1,1	147144153	3,5,2	187	73	0.0250844	0.33996	0.978,0.976,0.975	0.95,0.918,0.968	0.031	3.1	3.1
5102	ENSG00000204822	MRPL53	2	-	74472454	74472664	74472454	74472470	74472568	74472664	5102	61,48,45	245256174	53,22,39	303178222	171	73	0.0248045	0.33996	0.096,0.074,0.099	0.069,0.05,0.07	0.027	2.7	2.7
5571	ENSG00000140474	ULK3	15	-	74840233	74840641	74840233	74840316	74840497	74840641	5571	82,65,52	26,51,30	56,37,50	39,45,46	254	73	0.0251106	0.33996	0.475,0.268,0.333	0.292,0.191,0.238	0.118	11.8	11.8
8088	ENSG00000198830	HMGN2	1	+	26473702	26474135	26473702	26473817	26474084	26474135	8088	69,76,50	8,2,2	61,62,55	1,2,1	340	73	0.0250816	0.33996	0.649,0.891,0.843	0.929,0.869,0.922	-0.112	-11.2	11.2
9066	ENSG00000114416	FXR1	3	+	180962882	180963090	180962882	180962940	180963027	180963090	9066	160137118	211207200	113,97,85	214206163	160	73	0.0249881	0.33996	0.257,0.232,0.212	0.194,0.177,0.192	0.046	4.6	4.6
9181	ENSG00000105221	AKT2	19	-	40234497	40235147	40234497	40234553	40235044	40235147	9181	17,21,20	0,0,0	36,20,14	0,1,3	564	73	0.0248546	0.33996	1.0,1.0,1.0	1.0,0.721,0.377	0.301	30.1	30.1
2154	ENSG00000130787	HIP1R	12	+	122860046	122860210	122860046	122860077	122860147	122860210	2154	2,5,4	18,23,20	15,17,5	59,17,21	143	73	0.0253668	0.34234	0.054,0.1,0.093	0.115,0.338,0.108	-0.105	-10.5	10.5
4903	ENSG00000064607	SUGP2	19	-	18994365	18995280	18994365	18994486	18995143	18995280	4903	157149157	27,29,25	119145116	42,51,19	730	73	0.0253791	0.34234	0.368,0.339,0.386	0.221,0.221,0.379	0.091	9.1	9.1
1531	ENSG00000068438	FTSJ1	X	+	48481425	48481715	48481425	48481528	48481631	48481715	1531	5,14,10	34,34,17	9,8,10	53,69,45	176	73	0.0254809	0.343087	0.057,0.146,0.196	0.066,0.046,0.084	0.068	6.8	6.8
321	ENSG00000223756	TSSC2	11	+	3406498	3407697	3406498	3406715	3407621	3407697	321	85,70,78	10,6,8	83,78,47	16,16,8	979	73	0.0256585	0.34485	0.388,0.465,0.421	0.279,0.267,0.305	0.141	14.1	14.1
1257	ENSG00000125877	ITPA	20	+	3218516	3219091	3218516	3218632	3218937	3219091	1257	48,56,40	3,2,0	37,64,39	0,0,0	378	73	0.0258384	0.345384	0.755,0.844,1.0	1.0,1.0,1.0	-0.134	-13.4	13.4
6418	ENSG00000100722	ZC3H14	14	+	88609266	88609803	88609266	88609403	88609711	88609803	6418	63,67,67	106,118,84	44,77,51	122134119	381	73	0.0257825	0.345384	0.102,0.098,0.133	0.065,0.099,0.076	0.031	3.1	3.1
6498	ENSG00000175110	MRPS22	3	+	139350178	139351060	139350178	139350322	139351030	139351060	6498	175150154	0,4,3	155131109	10,4,2	781	73	0.0258343	0.345384	1.0,0.778,0.828	0.592,0.754,0.836	0.141	14.1	14.1
5303	ENSG00000204348	DXO	6	-	31970342	31970825	31970342	31970478	31970605	31970825	5303	20,19,20	21,14,22	30,19,20	11,10,13	200	73	0.0259904	0.34679	0.258,0.331,0.249	0.499,0.41,0.36	-0.144	-14.4	14.4
1763	ENSG00000170364	SETMAR	3	+	4312897	4313761	4312897	4313229	4313646	4313761	1763	75,77,74	0,2,0	60,37,47	1,0,4	490	73	0.0260993	0.346991	1.0,0.852,1.0	0.899,1.0,0.636	0.106	10.6	10.6
5053	ENSG00000205581	HMGN1	21	-	39348421	39348577	39348421	39348451	39348544	39348577	5053	95,101,91	549609478	139,83,76	947612649	166	73	0.0260994	0.346991	0.071,0.068,0.077	0.061,0.056,0.049	0.017	1.7	1.7
160	ENSG00000121022	COPS5	8	-	67043081	67045960	67043081	67043317	67045811	67045960	160	138150192	157123117	82,63,133	127,141,46	2567	73	0.0264459	0.350337	0.024,0.034,0.045	0.018,0.013,0.076	-0.001	-0.1	0.1
1692	ENSG00000166965	RCCD1	15	+	90956611	90957503	90956611	90956900	90957112	90957503	1692	2,3,3	3,2,3	23,20,15	12,4,7	285	73	0.0264109	0.350337	0.146,0.278,0.204	0.329,0.562,0.354	-0.206	-20.6	20.6
757	ENSG00000163938	GNL3	3	+	52690591	52691071	52690591	52690704	52690944	52691071	757	133,97,91	349309232	92,71,71	273311276	313	73	0.0265142	0.350614	0.082,0.068,0.084	0.073,0.051,0.057	0.018	1.8	1.8
6015	ENSG00000166971	AKTIP	16	-	53495104	53495350	53495104	53495173	53495261	53495350	6015	1,4,0	52,38,39	8,5,4	74,58,65	161	73	0.0266083	0.351229	0.009,0.046,0.0	0.047,0.038,0.027	-0.019	-1.9	1.9
3928	ENSG00000092439	TRPM7	15	-	50575723	50575919	50575723	50575789	50575868	50575919	3928	17,21,19	51,62,36	14,16,6	51,63,47	152	73	0.0266902	0.351683	0.138,0.14,0.202	0.116,0.109,0.058	0.066	6.6	6.6
2358	ENSG00000137207	YIPF3	6	-	43513068	43513451	43513068	43513200	43513358	43513451	2358	29,32,40	117,101,83	37,24,13	118,122,91	231	73	0.0267633	0.352018	0.073,0.091,0.132	0.09,0.059,0.043	0.035	3.5	3.5
2800	ENSG00000170037	CNTROB	17	+	7948486	7949137	7948486	7948619	7949084	7949137	2800	18,28,29	7,18,15	21,23,22	20,30,15	538	73	0.0270763	0.355502	0.259,0.174,0.208	0.125,0.094,0.166	0.085	8.5	8.5
5424	ENSG00000115459	ELMOD3	2	+	85390137	85391748	85390137	85390265	85390759	85391748	5424	28,24,20	14,8,16	24,15,12	15,20,17	567	73	0.0274201	0.359378	0.205,0.279,0.139	0.171,0.088,0.083	0.094	9.4	9.4
2449	ENSG00000120254	MTHFD1L	6	+	150877657	150877826	150877657	150877684	150877772	150877826	2449	6,1,6	56,33,41	5,1,0	55,48,56	161	73	0.0275674	0.359724	0.046,0.014,0.062	0.04,0.009,0.0	0.024	2.4	2.4
7339	ENSG00000152332	UHMK1	1	+	162499954	162501104	162499954	162500247	162500912	162501104	7339	27,24,31	88,89,56	26,35,22	107125133	738	73	0.0275133	0.359724	0.029,0.026,0.052	0.023,0.027,0.016	0.014	1.4	1.4
85	ENSG00000214087	ARL16	17	-	81682033	81683126	81682033	81682675	81683012	81683126	85	17,26,23	21,16,14	19,20,10	25,30,15	410	73	0.0275925	0.359724	0.126,0.224,0.226	0.119,0.106,0.106	0.082	8.2	8.2
2136	ENSG00000198837	DENND4B	1	-	153930691	153931064	153930691	153930857	153930946	153931064	2136	8,4,1	10,16,12	10,16,3	17,12,5	162	73	0.0276975	0.360458	0.265,0.101,0.036	0.21,0.375,0.213	-0.132	-13.2	13.2
2630	ENSG00000182774	RPS17	15	-	82538305	82538985	82538305	82538371	82538879	82538985	2630	174157157	377128662949	211197486	401531623083	581	73	0.027834	0.361598	0.006,0.007,0.007	0.007,0.008,0.019	-0.005	-0.5	0.5
1603	ENSG00000204394	VARS	6	-	31782529	31782845	31782529	31782633	31782720	31782845	1603	19,12,11	135129107	15,10,6	201147133	160	73	0.0279062	0.3619	0.06,0.041,0.045	0.033,0.03,0.02	0.021	2.1	2.1
823	ENSG00000137312	FLOT1	6	-	30741613	30741799	30741613	30741704	30741791	30741799	823	28,35,25	66,93,91	50,42,16	190153116	160	73	0.0279623	0.361991	0.162,0.147,0.111	0.107,0.111,0.059	0.048	4.8	4.8
1369	ENSG00000204843	DCTN1	2	-	74365074	74365657	74365074	74365241	74365514	74365657	1369	22,11,7	58,73,65	29,23,21	79,80,62	346	73	0.0282065	0.362398	0.074,0.031,0.022	0.072,0.057,0.067	-0.023	-2.3	2.3
259	ENSG00000166451	CENPN	16	+	81014135	81014391	81014135	81014181	81014279	81014391	259	31,38,31	1,2,1	23,33,19	3,3,3	171	73	0.0282388	0.362398	0.93,0.89,0.93	0.766,0.824,0.73	0.143	14.3	14.3
5431	ENSG00000089053	ANAPC5	12	-	121345838	121347005	121345838	121346031	121346895	121347005	5431	204225203	190190185	193184146	202180222	937	73	0.0280472	0.362398	0.077,0.084,0.079	0.069,0.074,0.049	0.016	1.6	1.6
6523	ENSG00000175197	DDIT3	12	-	57517268	57517753	57517268	57517424	57517705	57517753	6523	95,123,74	2,7,6	86,107,49	8,9,10	354	73	0.0281586	0.362398	0.907,0.784,0.718	0.689,0.71,0.503	0.169	16.9	16.9
7797	ENSG00000100650	SRSF5	14	+	69768797	69769251	69768797	69768896	69769181	69769251	7797	110118100	400386334	84,91,94	430427350	358	73	0.0282217	0.362398	0.053,0.059,0.058	0.038,0.042,0.052	0.013	1.3	1.3
7326	ENSG00000089737	DDX24	14	-	94054995	94057897	94054995	94055184	94057821	94057897	7326	453481494	355316326	437532473	287280236	2710	73	0.0283833	0.363621	0.033,0.039,0.039	0.039,0.049,0.051	-0.009	-0.9	0.9
3884	ENSG00000108309	RUNDC3A	17	+	44316384	44316725	44316384	44316522	44316618	44316725	3884	6,5,3	2,2,5	4,0,1	5,3,2	169	73	0.0285291	0.364857	0.564,0.519,0.206	0.257,0.0,0.178	0.285	28.5	28.5
2063	ENSG00000008513	ST3GAL1	8	-	133475718	133476600	133475718	133476074	133476277	133476600	2063	52,60,44	46,66,43	32,42,42	53,62,56	276	73	0.0288893	0.368825	0.23,0.194,0.213	0.138,0.152,0.166	0.06	6	6
4950	ENSG00000278558	TMEM191B	22	+	18529935	18530196	18529935	18530008	18530155	18530196	4950	2,1,0	0,4,1	13,2,2	8,1,1	220	73	0.028952	0.368989	1.0,0.077,0.0	0.35,0.399,0.399	-0.024	-2.4	2.4
4292	ENSG00000103024	NME3	16	-	1771069	1771410	1771069	1771171	1771268	1771410	4292	29,40,35	5,3,4	61,23,29	14,8,6	170	73	0.0291193	0.370482	0.714,0.851,0.79	0.652,0.552,0.675	0.159	15.9	15.9
1367	ENSG00000204843	DCTN1	2	-	74366243	74366620	74366243	74366375	74366458	74366620	1367	1,8,10	55,70,45	7,3,2	96,87,64	156	73	0.0292032	0.370911	0.008,0.051,0.094	0.033,0.016,0.014	0.03	3	3
8390	ENSG00000111679	PTPN6	12	+	6951608	6952177	6951608	6951731	6952112	6952177	8390	129140122	4,1,0	111,85,107	6,5,0	454	73	0.0293976	0.37274	0.838,0.957,1.0	0.748,0.732,1.0	0.105	10.5	10.5
317	ENSG00000166747	AP1G1	16	-	71808504	71808813	71808504	71808677	71808762	71808813	317	7,15,15	1,1,1	12,15,6	3,3,1	158	73	0.0295799	0.374409	0.764,0.874,0.874	0.649,0.698,0.735	0.143	14.3	14.3
6368	ENSG00000171017	LRRC8E	19	+	7895133	7895741	7895133	7895339	7895598	7895741	6368	10,15,10	1,0,3	19,9,6	0,0,1	332	73	0.0297222	0.374883	0.687,1.0,0.423	1.0,1.0,0.569	-0.153	-15.3	15.3
7168	ENSG00000138081	FBXO11	2	-	47808194	47808441	47808194	47808247	47808328	47808441	7168	2,9,8	25,18,21	7,10,10	14,16,10	154	73	0.0297695	0.374883	0.037,0.192,0.153	0.192,0.229,0.322	-0.12	-12	12
9222	ENSG00000167861	HID1	17	-	74958326	74958763	74958326	74958478	74958672	74958763	9222	17,36,35	125,89,85	36,22,19	123132141	267	73	0.0296863	0.374883	0.036,0.1,0.101	0.074,0.044,0.036	0.028	2.8	2.8
8426	ENSG00000162909	CAPN2	1	+	223769840	223770525	223769840	223769909	223770446	223770525	8426	63,51,71	61,59,52	99,120,84	70,77,53	610	73	0.0298458	0.375205	0.11,0.094,0.14	0.145,0.157,0.159	-0.039	-3.9	3.9
6157	ENSG00000104774	MAN2B1	19	-	12655693	12656687	12655693	12655879	12656570	12656687	6157	45,19,24	26,26,15	28,27,18	42,35,18	764	73	0.0300729	0.376778	0.142,0.065,0.133	0.06,0.069,0.087	0.041	4.1	4.1
8022	ENSG00000147813	NAPRT	8	-	143574784	143575345	143574784	143575093	143575229	143575345	8022	67,75,71	2,2,2	74,55,49	1,0,0	209	73	0.0300649	0.376778	0.921,0.929,0.925	0.963,1.0,1.0	-0.063	-6.3	6.3
1130	ENSG00000106397	PLOD3	7	-	101211845	101212374	101211845	101211950	101212252	101212374	1130	13,17,16	15,29,16	16,9,7	33,19,26	375	73	0.0303131	0.379014	0.144,0.102,0.163	0.086,0.084,0.05	0.063	6.3	6.3
2323	ENSG00000160613	PCSK7	11	-	117223207	117224216	117223207	117223308	117224077	117224216	2323	71,97,67	36,37,35	81,101,82	73,54,51	842	73	0.030354	0.379014	0.146,0.185,0.142	0.088,0.14,0.122	0.041	4.1	4.1
2698	ENSG00000178149	DALRD3	3	-	49017612	49018021	49017612	49017869	49017977	49018021	2698	32,40,24	1,0,0	44,24,27	2,1,2	181	73	0.030486	0.379204	0.928,1.0,1.0	0.899,0.906,0.845	0.093	9.3	9.3
289	ENSG00000174021	GNG5	1	-	84506010	84506565	84506010	84506301	84506435	84506565	289	0,3,3	4,1,2	9,7,6	6,0,2	207	73	0.0306545	0.379204	0.0,0.514,0.346	0.346,1.0,0.514	-0.333	-33.3	33.3
3567	ENSG00000128604	IRF5	7	+	128947277	128947535	128947277	128947306	128947336	128947535	3567	17,13,9	8,2,2	18,18,12	2,0,3	103	73	0.0304261	0.379204	0.601,0.822,0.761	0.864,1.0,0.739	-0.14	-14	14
4055	ENSG00000213639	PPP1CB	2	+	28751852	28752176	28751852	28751871	28752037	28752176	4055	99135123	6,1,0	200134123	0,2,0	239	73	0.0306769	0.379204	0.834,0.976,1.0	1.0,0.953,1.0	-0.048	-4.8	4.8
6242	ENSG00000103245	NARFL	16	-	733840	734347	733840	734076	734228	734347	6242	8,17,9	1,1,3	27,29,28	2,1,0	225	73	0.0306761	0.379204	0.722,0.847,0.493	0.814,0.904,1.0	-0.219	-21.9	21.9
6866	ENSG00000135018	UBQLN1	9	-	83666349	83669327	83666349	83666433	83669184	83669327	6866	160116145	117140133	111,137,99	161149118	2824	73	0.0306726	0.379204	0.034,0.021,0.027	0.018,0.023,0.021	0.007	0.7	0.7
7419	ENSG00000065000	AP3D1	19	-	2112859	2113413	2112859	2112967	2113335	2113413	7419	10,14,11	42,24,34	22,30,10	48,25,27	441	73	0.0307647	0.379289	0.038,0.088,0.051	0.071,0.166,0.058	-0.039	-3.9	3.9
9062	ENSG00000182196	ARL6IP4	12	+	122981956	122982538	122981956	122982074	122982468	122982538	9062	69,77,76	323274268	92,76,32	475277285	467	73	0.0307865	0.379289	0.032,0.042,0.042	0.029,0.041,0.017	0.01	1	1
5920	ENSG00000132793	LPIN3	20	+	41352624	41352867	41352624	41352699	41352797	41352867	5920	1,2,0	12,7,15	0,1,9	17,18,12	171	73	0.0308403	0.37932	0.034,0.109,0.0	0.0,0.023,0.243	-0.041	-4.1	4.1
2000	ENSG00000129084	PSMA1	11	-	14513816	14514491	14513816	14513887	14514402	14514491	2000	224205224	361374317	243298312	382369338	588	73	0.0309146	0.379603	0.072,0.064,0.081	0.073,0.091,0.103	-0.017	-1.7	1.7
1483	ENSG00000105696	TMEM59L	19	+	18618154	18618492	18618154	18618272	18618374	18618492	1483	0,1,2	2,2,5	3,3,3	7,4,2	175	73	0.0311046	0.381302	0.0,0.173,0.143	0.152,0.238,0.385	-0.153	-15.3	15.3
3880	ENSG00000100664	EIF5	14	+	103339171	103339803	103339171	103339333	103339638	103339803	3880	40,33,30	457359366	46,48,55	403455366	378	73	0.0312045	0.381894	0.017,0.017,0.016	0.022,0.02,0.028	-0.007	-0.7	0.7
5801	ENSG00000137802	MAPKBP1	15	+	41815258	41815799	41815258	41815405	41815623	41815799	5801	5,4,7	6,14,7	2,3,3	13,13,11	291	73	0.0314757	0.384207	0.173,0.067,0.201	0.037,0.055,0.064	0.095	9.5	9.5
7034	ENSG00000130177	CDC16	13	+	114272183	114272675	114272183	114272481	114272563	114272675	7034	80,45,49	16,13,4	66,48,55	21,21,17	155	73	0.0314975	0.384207	0.702,0.62,0.852	0.597,0.518,0.604	0.152	15.2	15.2
3135	ENSG00000135373	EHF	11	+	34651543	34651780	34651543	34651610	34651736	34651780	3135	85135125	394438430	108,112,87	471484507	199	73	0.0315594	0.384328	0.073,0.102,0.096	0.078,0.078,0.059	0.019	1.9	1.9
4517	ENSG00000144591	GMPPA	2	+	219501475	219502037	219501475	219501579	219501911	219502037	4517	50,51,34	0,5,0	100,78,72	0,0,0	405	73	0.0316485	0.384779	1.0,0.648,1.0	1.0,1.0,1.0	-0.117	-11.7	11.7
2823	ENSG00000204356	NELFE	6	-	31953728	31954134	31953728	31953831	31954079	31954134	2823	35,53,53	181157118	49,47,15	203148151	321	73	0.031735	0.385197	0.042,0.071,0.093	0.052,0.067,0.022	0.022	2.2	2.2
142	ENSG00000182944	EWSR1	22	+	29298732	29299280	29298732	29298895	29299194	29299280	142	74,35,49	2,7,1	53,55,66	12,12,6	372	73	0.0318251	0.385379	0.879,0.495,0.906	0.464,0.474,0.683	0.22	22	22
3719	ENSG00000125691	RPL23	17	-	38850080	38852732	38850080	38850214	38852603	38852732	3719	362732793091	1,10,0	407837183637	2,1,1	2462	73	0.0318542	0.385379	0.991,0.907,1.0	0.984,0.991,0.991	-0.023	-2.3	2.3
1304	ENSG00000108654	DDX5	17	-	64500548	64502069	64500548	64500773	64502009	64502069	1304	234023432158	500393437	302633912707	531435485	1309	73	0.0322094	0.387391	0.207,0.25,0.216	0.241,0.303,0.237	-0.036	-3.6	3.6
1996	ENSG00000065268	WDR18	19	+	990977	991139	990977	990995	991080	991139	1996	12,8,14	41,78,44	13,11,8	118,96,68	158	73	0.0322302	0.387391	0.119,0.045,0.128	0.048,0.05,0.052	0.047	4.7	4.7
3777	ENSG00000124074	ENKD1	16	-	67666357	67666727	67666357	67666371	67666617	67666727	3777	24,26,29	0,0,0	77,24,26	4,1,0	319	73	0.0321505	0.387391	1.0,1.0,1.0	0.815,0.846,1.0	0.113	11.3	11.3
6985	ENSG00000159214	CCDC24	1	+	43993889	43995162	43993889	43993964	43995107	43995162	6985	53,96,93	39,26,35	130,103,96	33,38,20	1216	73	0.0321442	0.387391	0.075,0.181,0.138	0.191,0.14,0.224	-0.054	-5.4	5.4
1321	ENSG00000174562	KLK15	19	-	50826620	50827161	50826620	50826757	50826877	50827161	1321	20,17,21	12,3,7	9,8,11	15,7,5	193	73	0.0325821	0.387473	0.387,0.682,0.532	0.185,0.302,0.454	0.22	22	22
2452	ENSG00000147274	RBMX	X	-	136879016	136879453	136879016	136879123	136879318	136879453	2452	12,23,11	223264201	28,21,21	220238216	268	73	0.0327093	0.387473	0.014,0.023,0.015	0.034,0.023,0.026	-0.01	-1	1
4235	ENSG00000183258	DDX41	5	-	177516287	177516835	177516287	177516447	177516724	177516835	4235	47,54,44	98,81,91	43,32,18	108,70,72	350	73	0.0327948	0.387473	0.091,0.122,0.092	0.077,0.087,0.05	0.03	3	3
4901	ENSG00000177954	RPS27	1	+	153990762	153991034	153990762	153990802	153990913	153991034	4901	70,64,57	7,4,2	95,57,39	14,4,10	184	73	0.0326584	0.387473	0.799,0.864,0.919	0.729,0.85,0.607	0.132	13.2	13.2
5677	ENSG00000135596	MICAL1	6	-	109446135	109446772	109446135	109446412	109446695	109446772	5677	62,75,75	171169164	86,59,62	146,117,97	356	73	0.0327083	0.387473	0.069,0.083,0.086	0.108,0.094,0.116	-0.027	-2.7	2.7
5837	ENSG00000122435	TRMT13	1	+	100140407	100141019	100140407	100140514	100140966	100141019	5837	92,83,75	1,1,2	80,119,89	4,4,3	525	73	0.0325996	0.387473	0.927,0.92,0.839	0.736,0.805,0.805	0.113	11.3	11.3
5982	ENSG00000167792	NDUFV1	11	+	67606957	67607324	67606957	67607076	67607298	67607324	5982	36,32,45	1,1,2	44,52,28	0,0,0	295	73	0.0324238	0.387473	0.899,0.888,0.848	1.0,1.0,1.0	-0.122	-12.2	12.2
6535	ENSG00000186185	KIF18B	17	-	44932321	44932773	44932321	44932556	44932672	44932773	6535	5,14,7	0,0,0	9,9,9	1,1,1	189	73	0.0328136	0.387473	1.0,1.0,1.0	0.777,0.777,0.777	0.223	22.3	22.3
6678	ENSG00000100429	HDAC10	22	-	50248697	50248890	50248697	50248751	50248830	50248890	6678	8,8,5	29,27,25	10,12,14	32,20,19	152	73	0.0323086	0.387473	0.117,0.125,0.088	0.13,0.224,0.261	-0.095	-9.5	9.5
6750	ENSG00000105135	ILVBL	19	-	15116407	15118015	15116407	15116522	15117880	15118015	6750	40,42,43	54,56,38	59,30,25	72,64,64	1431	73	0.0324146	0.387473	0.036,0.037,0.055	0.04,0.023,0.02	0.015	1.5	1.5
754	ENSG00000099849	RASSF7	11	+	563188	563478	563188	563317	563395	563478	754	75,80,66	15,12,10	119,64,62	10,3,9	151	73	0.0325914	0.387473	0.707,0.763,0.761	0.852,0.912,0.769	-0.101	-10.1	10.1
4751	ENSG00000133460	SLC2A11	22	+	23883771	23884429	23883771	23883873	23884301	23884429	4751	15,9,18	0,0,0	19,2,17	0,3,0	501	73	0.0329139	0.388037	1.0,1.0,1.0	1.0,0.089,1.0	0.304	30.4	30.4
102	ENSG00000206503	HLA-A	6	+	29944499	29945091	29944499	29944616	29945058	29945091	102	19,15,24	82,67,68	12,11,4	76,45,48	515	73	0.0334028	0.393175	0.032,0.031,0.048	0.022,0.033,0.012	0.015	1.5	1.5
4210	ENSG00000148634	HERC4	10	-	67990992	67991199	67990992	67991015	67991139	67991199	4210	18,7,9	63,42,45	6,3,6	41,43,42	197	73	0.0336776	0.395151	0.096,0.058,0.069	0.051,0.025,0.05	0.032	3.2	3.2
6846	ENSG00000072778	ACADVL	17	+	7222666	7223237	7222666	7222865	7223132	7223237	6846	380451376	223236215	599634472	287262215	340	73	0.0336668	0.395151	0.268,0.291,0.273	0.309,0.342,0.32	-0.046	-4.6	4.6
7921	ENSG00000197381	ADARB1	21	+	45222017	45226560	45222017	45222107	45225546	45226560	7921	907899830	8,3,1	693719608	0,1,3	3512	73	0.0340229	0.398569	0.702,0.862,0.945	1.0,0.937,0.808	-0.079	-7.9	7.9
353	ENSG00000113194	FAF2	5	+	176493998	176494275	176493998	176494084	176494183	176494275	353	17,18,8	66,75,75	5,9,6	57,65,56	172	73	0.0340974	0.39881	0.099,0.092,0.043	0.036,0.056,0.043	0.033	3.3	3.3
8924	ENSG00000182208	MOB2	11	-	1480392	1480885	1480392	1480486	1480724	1480885	8924	3,4,1	13,14,11	11,6,2	9,16,11	311	73	0.0343489	0.401117	0.051,0.063,0.021	0.223,0.081,0.041	-0.07	-7	7
2379	ENSG00000162910	MRPL55	1	-	228108289	228108533	228108289	228108318	228108436	228108533	2379	39,39,27	46,42,39	27,19,20	48,30,47	191	73	0.0346557	0.404062	0.245,0.262,0.209	0.177,0.195,0.14	0.068	6.8	6.8
1505	ENSG00000135473	PAN2	12	-	56322614	56323209	56322614	56322758	56323061	56323209	1505	32,46,33	5,18,13	39,46,25	26,18,25	376	73	0.0347715	0.404773	0.554,0.332,0.33	0.226,0.332,0.163	0.165	16.5	16.5
4471	ENSG00000089157	RPLP0	12	-	120198980	120199204	120198980	120199000	120199117	120199204	4471	322347308	467542033849	530422103	615047024376	190	73	0.0351129	0.408105	0.026,0.031,0.03	0.032,0.033,0.009	0.004	0.4	0.4
5147	ENSG00000082014	SMARCD3	7	-	151242136	151242603	151242136	151242232	151242464	151242603	5147	4,8,9	0,1,1	11,10,6	3,0,1	305	73	0.0353757	0.410514	1.0,0.657,0.683	0.467,1.0,0.59	0.094	9.4	9.4
3870	ENSG00000142684	ZNF593	1	+	26170417	26172060	26170417	26170480	26170574	26172060	3870	24,26,23	94,86,56	17,9,11	87,49,54	167	73	0.0357087	0.413728	0.1,0.117,0.152	0.079,0.074,0.082	0.045	4.5	4.5
1116	ENSG00000133895	MEN1	11	-	64807079	64807278	64807079	64807098	64807178	64807278	1116	6,3,4	22,22,18	14,6,6	27,16,16	153	73	0.0359092	0.414332	0.115,0.061,0.096	0.198,0.152,0.152	-0.077	-7.7	7.7
143	ENSG00000165688	PMPCA	9	+	136421831	136423760	136421831	136421976	136423094	136423760	143	61,47,44	165144125	79,47,37	135,114,81	1191	73	0.0361814	0.414332	0.022,0.02,0.021	0.035,0.025,0.027	-0.008	-0.8	0.8
1894	ENSG00000095906	NUBP2	16	+	1786536	1787831	1786536	1786655	1787676	1787831	1894	199197157	14,14,14	358208180	18,8,8	1094	73	0.0358175	0.414332	0.487,0.484,0.428	0.57,0.634,0.6	-0.135	-13.5	13.5
1908	ENSG00000108883	EFTUD2	17	-	44859904	44860543	44859904	44860045	44860431	44860543	1908	54,43,28	174170130	27,27,30	182158122	459	73	0.0360589	0.414332	0.047,0.039,0.033	0.023,0.026,0.038	0.011	1.1	1.1
2553	ENSG00000185189	NRBP2	8	-	143839508	143839825	143839508	143839549	143839735	143839825	2553	1,1,3	0,2,0	3,5,1	7,7,4	259	73	0.0363213	0.414332	1.0,0.124,1.0	0.108,0.168,0.066	0.594	59.4	59.4
3295	ENSG00000173846	PLK3	1	+	44802954	44803391	44802954	44803153	44803267	44803391	3295	1,0,0	0,1,4	5,1,1	3,4,3	187	73	0.0362826	0.414332	1.0,0.0,0.0	0.394,0.089,0.115	0.134	13.4	13.4
4503	ENSG00000071564	TCF3	19	-	1619110	1619474	1619110	1619234	1619315	1619474	4503	0,3,1	10,9,14	4,5,4	23,13,16	154	73	0.0360909	0.414332	0.0,0.136,0.033	0.076,0.154,0.106	-0.056	-5.6	5.6
4619	ENSG00000161265	U2AF1L4	19	-	35743154	35743345	35743154	35743208	35743295	35743345	4619	6,2,6	0,1,3	3,10,13	1,1,0	160	73	0.0363021	0.414332	1.0,0.477,0.477	0.578,0.82,1.0	-0.148	-14.8	14.8
5457	ENSG00000147789	ZNF7	8	+	144829042	144829604	144829042	144829090	144829444	144829604	5457	11,11,14	0,1,1	15,24,14	2,1,1	427	73	0.0361988	0.414332	1.0,0.653,0.705	0.562,0.804,0.705	0.096	9.6	9.6
6449	ENSG00000251602	RP11-521B24.3	14	-	105419021	105419739	105419021	105419109	105419563	105419739	6449	63,68,53	1,0,0	121,42,63	1,0,4	527	73	0.0359946	0.414332	0.897,1.0,1.0	0.944,1.0,0.686	0.089	8.9	8.9
6085	ENSG00000172270	BSG	19	+	582305	582545	582305	582330	582513	582545	6085	31,30,22	567573407	18,12,18	619414352	256	73	0.036787	0.418998	0.015,0.015,0.015	0.008,0.008,0.014	0.005	0.5	0.5
8317	ENSG00000174292	TNK1	17	+	7382835	7383320	7382835	7383089	7383227	7383320	8317	12,5,6	0,5,0	9,7,4	1,0,0	211	73	0.0368744	0.419347	1.0,0.257,1.0	0.757,1.0,1.0	-0.167	-16.7	16.7
2591	ENSG00000160781	PAQR6	1	-	156245781	156246250	156245781	156245987	156246122	156246250	2591	4,4,3	0,0,1	7,1,1	0,2,1	208	73	0.0369446	0.4195	1.0,1.0,0.513	1.0,0.149,0.26	0.368	36.8	36.8
1024	ENSG00000082269	FAM135A	6	+	70524930	70526698	70524930	70525191	70525863	70526698	1024	75,72,80	2,1,0	52,93,93	1,2,4	745	73	0.0370256	0.419775	0.786,0.876,1.0	0.836,0.82,0.695	0.104	10.4	10.4
3844	ENSG00000120896	SORBS3	8	+	22565825	22566484	22565825	22565872	22566344	22566484	3844	0,0,0	4,2,3	3,4,1	9,6,4	545	73	0.0373683	0.420944	0.0,0.0,0.0	0.043,0.082,0.032	-0.052	-5.2	5.2
4178	ENSG00000172243	CLEC7A	12	-	10129979	10130257	10129979	10130097	10130202	10130257	4178	71,67,52	8,1,2	63,52,52	2,0,2	178	73	0.0373405	0.420944	0.784,0.965,0.914	0.928,1.0,0.914	-0.06	-6	6
4505	ENSG00000126088	UROD	1	+	45013135	45013354	45013135	45013215	45013291	45013354	4505	65,86,50	177159147	83,67,73	322205203	149	73	0.0373213	0.420944	0.152,0.209,0.143	0.112,0.138,0.15	0.035	3.5	3.5
8513	ENSG00000104904	OAZ1	19	+	2271384	2271954	2271384	2271530	2271781	2271954	8513	365346278	265823422140	408287164	305323291994	324	73	0.03741	0.420944	0.03,0.032,0.028	0.029,0.027,0.018	0.005	0.5	0.5
9185	ENSG00000056736	IL17RB	3	+	53858570	53858818	53858570	53858610	53858718	53858818	9185	3,7,6	0,2,2	7,15,15	0,1,3	181	73	0.0374135	0.420944	1.0,0.585,0.547	1.0,0.858,0.668	-0.131	-13.1	13.1
4911	ENSG00000177728	TMEM94	17	+	75492928	75493593	75492928	75493102	75493490	75493593	4911	49,37,28	4,9,7	41,48,27	20,19,7	461	73	0.0375297	0.420971	0.66,0.394,0.388	0.245,0.286,0.379	0.177	17.7	17.7
5529	ENSG00000172053	QARS	3	-	49099760	49100091	49099760	49099853	49099960	49100091	5529	45,59,51	223230188	55,40,30	260234215	180	73	0.0374878	0.420971	0.076,0.094,0.099	0.079,0.065,0.054	0.024	2.4	2.4
3288	ENSG00000126522	ASL	7	+	66089090	66089335	66089090	66089175	66089275	66089335	3288	25,17,19	114110117	30,28,35	139,128,84	173	73	0.0377666	0.422986	0.085,0.061,0.064	0.083,0.085,0.15	-0.036	-3.6	3.6
2621	ENSG00000171703	TCEA2	20	+	64069764	64070635	64069764	64070414	64070488	64070635	2621	1,4,5	28,32,9	4,8,10	18,23,25	147	73	0.0378714	0.423518	0.017,0.058,0.216	0.099,0.147,0.166	-0.04	-4	4
411	ENSG00000187531	SIRT7	17	-	81913773	81914167	81913773	81913880	81914086	81914167	411	17,29,17	67,58,73	12,3,15	57,55,42	279	73	0.038033	0.424042	0.062,0.116,0.057	0.052,0.014,0.085	0.028	2.8	2.8
9194	ENSG00000197879	MYO1C	17	-	1470267	1470484	1470267	1470334	1470434	1470484	9194	41,28,16	161174167	34,30,15	306209177	173	73	0.0379791	0.424042	0.097,0.064,0.039	0.045,0.057,0.035	0.021	2.1	2.1
2903	ENSG00000149476	TKFC	11	+	61333548	61334731	61333548	61333650	61334619	61334731	2903	191230205	11,11,5	270220191	20,18,14	1042	73	0.0382772	0.42554	0.549,0.594,0.742	0.486,0.461,0.489	0.15	15	15
6693	ENSG00000004660	CAMKK1	17	-	3881626	3882564	3881626	3881648	3882527	3882564	6693	8,16,21	14,12,4	21,5,4	16,14,14	952	73	0.0383977	0.42554	0.042,0.093,0.287	0.091,0.027,0.021	0.094	9.4	9.4
730	ENSG00000132463	GRSF1	4	-	70825295	70826245	70825295	70825431	70826113	70826245	730	118,98,91	0,1,0	122,81,80	0,5,0	755	73	0.038293	0.42554	1.0,0.905,1.0	1.0,0.61,1.0	0.098	9.8	9.8
7980	ENSG00000071894	CPSF1	8	-	144398793	144399038	144398793	144398868	144398957	144399038	7980	8,7,11	31,25,21	9,2,4	26,33,32	162	73	0.0383723	0.42554	0.104,0.112,0.191	0.135,0.027,0.053	0.064	6.4	6.4
1429	ENSG00000160055	TMEM234	1	-	32215135	32215795	32215135	32215216	32215672	32215795	1429	16,12,18	1,2,0	16,18,7	3,1,0	529	73	0.0387755	0.429084	0.688,0.453,1.0	0.424,0.713,1.0	0.001	0.1	0.1
1193	ENSG00000234741	GAS5	1	-	173865228	173865547	173865228	173865282	173865541	173865547	1193	674562509	0,4,1	674591575	6,4,3	332	73	0.0389846	0.429353	1.0,0.969,0.991	0.961,0.97,0.977	0.017	1.7	1.7
2042	ENSG00000163516	ANKZF1	2	+	219233078	219233463	219233078	219233191	219233288	219233463	2042	24,23,15	0,2,3	20,23,15	2,0,0	170	73	0.0389282	0.429353	1.0,0.832,0.682	0.811,1.0,1.0	-0.099	-9.9	9.9
3895	ENSG00000100316	RPL3	22	-	39313190	39314208	39313190	39313310	39314106	39314208	3895	1095889900	2,0,1	11741064966	5,5,0	869	73	0.0390036	0.429353	0.979,1.0,0.987	0.952,0.947,1.0	0.022	2.2	2.2
4583	ENSG00000130066	SAT1	X	+	23783643	23783883	23783643	23783709	23783799	23783883	4583	31,23,31	343275300	27,34,34	507510476	163	73	0.0390902	0.429353	0.039,0.036,0.044	0.023,0.029,0.031	0.012	1.2	1.2
6716	ENSG00000184575	XPOT	12	+	64425037	64425457	64425037	64425182	64425337	64425457	6716	45,40,36	295356322	54,67,42	328317311	228	73	0.0390403	0.429353	0.047,0.035,0.035	0.05,0.063,0.041	-0.012	-1.2	1.2
5103	ENSG00000042429	MED17	11	+	93793727	93794035	93793727	93793864	93793950	93794035	5103	24,10,10	35,41,32	4,16,2	27,37,36	159	73	0.0394094	0.432217	0.239,0.101,0.125	0.064,0.166,0.025	0.07	7	7
4925	ENSG00000169689	STRA13	17	-	82019292	82019909	82019292	82019381	82019857	82019909	4925	172134143	78,107,83	232155108	162115108	549	73	0.0395143	0.432725	0.227,0.143,0.186	0.16,0.152,0.117	0.042	4.2	4.2
5996	ENSG00000135253	KCP	7	-	128878557	128879623	128878557	128878722	128879521	128879623	5996	6,3,8	5,2,2	10,12,6	1,2,1	872	73	0.0401072	0.438569	0.091,0.112,0.251	0.456,0.334,0.334	-0.223	-22.3	22.3
603	ENSG00000244687	UBE2V1	20	-	50096482	50096820	50096482	50096534	50096671	50096820	603	17,20,10	0,1,2	13,22,24	0,3,5	210	73	0.0403979	0.440445	1.0,0.874,0.635	1.0,0.718,0.625	0.055	5.5	5.5
8204	ENSG00000113240	CLK4	5	-	178617343	178618778	178617343	178617434	178618555	178618778	8204	33,23,30	18,8,11	14,17,18	6,15,17	1194	73	0.040353	0.440445	0.101,0.149,0.143	0.125,0.065,0.061	0.047	4.7	4.7
5284	ENSG00000090061	CCNK	14	+	99502718	99503644	99502718	99502984	99503610	99503644	5284	81,76,77	38,35,38	62,70,69	52,53,33	699	73	0.0405651	0.441616	0.182,0.185,0.175	0.111,0.121,0.179	0.044	4.4	4.4
276	ENSG00000272752	STAG3L5P-PVRIG2P-PILRB	7	+	100353372	100354012	100353372	100353483	100353894	100354012	276	165264226	3,3,4	221229156	11,7,2	484	73	0.0408424	0.443981	0.892,0.93,0.895	0.752,0.831,0.922	0.071	7.1	7.1
6044	ENSG00000105726	ATP13A1	19	-	19649740	19651797	19649740	19649940	19651688	19651797	6044	20,46,42	40,28,23	24,19,29	39,34,23	1821	73	0.0411349	0.446504	0.02,0.062,0.068	0.024,0.022,0.048	0.019	1.9	1.9
6953	ENSG00000184584	TMEM173	5	-	139481158	139481704	139481158	139481342	139481477	139481704	6953	2,7,3	3,5,9	1,3,1	14,3,4	208	73	0.0413253	0.447913	0.19,0.329,0.105	0.024,0.26,0.081	0.086	8.6	8.6
1291	ENSG00000085719	CPNE3	8	+	86551045	86551234	86551045	86551100	86551182	86551234	1291	24,8,16	76,86,105	5,8,5	48,77,45	155	73	0.0416675	0.450783	0.129,0.042,0.067	0.047,0.047,0.05	0.031	3.1	3.1
2428	ENSG00000049656	CLPTM1L	5	-	1321634	1321819	1321634	1321679	1321763	1321819	2428	53,43,37	228218216	37,20,31	229215170	157	73	0.041895	0.450783	0.098,0.084,0.074	0.07,0.041,0.078	0.022	2.2	2.2
2662	ENSG00000076944	STXBP2	19	+	7647161	7647511	7647161	7647247	7647353	7647511	2662	4,12,6	72,91,65	23,10,10	122,68,70	179	73	0.0417196	0.450783	0.022,0.051,0.036	0.071,0.057,0.055	-0.025	-2.5	2.5
5052	ENSG00000205581	HMGN1	21	-	39345145	39348339	39345145	39345274	39348291	39348339	5052	715815648	596610534	712864661	817712641	3090	73	0.0418467	0.450783	0.028,0.031,0.028	0.02,0.028,0.024	0.005	0.5	0.5
8623	ENSG00000092330	TINF2	14	-	24239642	24240155	24239642	24239931	24240063	24240155	8623	133128138	4,3,1	119120124	2,0,1	205	73	0.0418139	0.450783	0.922,0.938,0.98	0.955,1.0,0.978	-0.031	-3.1	3.1
1596	ENSG00000141002	TCF25	16	+	89904117	89905096	89904117	89904205	89904937	89905096	1596	88,88,86	85,70,58	69,62,50	85,70,48	805	73	0.0422892	0.454363	0.086,0.102,0.119	0.069,0.074,0.086	0.026	2.6	2.6
2616	ENSG00000158796	DEDD	1	-	161124137	161124526	161124137	161124210	161124413	161124526	2616	182259160	0,0,1	281221172	4,1,3	276	73	0.0423658	0.454525	1.0,1.0,0.977	0.949,0.983,0.938	0.036	3.6	3.6
2418	ENSG00000089685	BIRC5	17	+	78215965	78216781	78215965	78216066	78216663	78216781	2418	36,19,12	0,2,0	48,50,26	1,4,0	670	73	0.042459	0.454865	1.0,0.509,1.0	0.839,0.577,1.0	0.031	3.1	3.1
8578	ENSG00000108591	DRG2	17	+	18099016	18100435	18099016	18099093	18099632	18100435	8578	27,35,48	1,1,0	27,22,21	1,3,0	612	73	0.0429015	0.458941	0.763,0.807,1.0	0.763,0.467,1.0	0.113	11.3	11.3
2960	ENSG00000162735	PEX19	1	-	160279394	160279845	160279394	160279582	160279800	160279845	2960	39,76,69	7,0,2	125,129,86	0,4,1	291	73	0.0430587	0.459957	0.583,1.0,0.896	1.0,0.89,0.956	-0.122	-12.2	12.2
9497	ENSG00000145247	OCIAD2	4	-	48892771	48894053	48892771	48892889	48894005	48894053	9497	32,14,39	114,92,93	15,10,24	103,72,88	1189	73	0.0432348	0.461171	0.017,0.009,0.025	0.009,0.008,0.016	0.006	0.6	0.6
5257	ENSG00000120533	ENY2	8	+	109334380	109336204	109334380	109334471	109336127	109336204	5257	65,61,67	0,0,0	73,76,87	1,2,1	1729	73	0.0434804	0.462711	1.0,1.0,1.0	0.755,0.616,0.786	0.281	28.1	28.1
8433	ENSG00000161204	ABCF3	3	+	184189087	184189277	184189087	184189144	184189254	184189277	8433	4,6,9	70,48,58	4,3,2	68,55,51	183	73	0.0435669	0.462711	0.022,0.047,0.058	0.023,0.021,0.015	0.023	2.3	2.3
8	ENSG00000166012	TAF1D	11	-	93730676	93731216	93730676	93730712	93731149	93731216	8	203104123	116,100,96	105,125,83	97,117,89	510	73	0.04352	0.462711	0.2,0.13,0.155	0.134,0.133,0.118	0.033	3.3	3.3
1983	ENSG00000129219	PLD2	17	+	4818197	4818607	4818197	4818406	4818493	4818607	1983	3,3,2	1,3,0	5,5,8	0,3,0	160	73	0.0437195	0.463001	0.578,0.313,1.0	1.0,0.432,1.0	-0.18	-18	18
4971	ENSG00000087088	BAX	19	+	48955547	48955833	48955547	48955599	48955686	48955833	4971	38,20,16	44,24,44	25,8,6	47,34,19	160	73	0.0436972	0.463001	0.283,0.275,0.142	0.195,0.097,0.126	0.094	9.4	9.4
7183	ENSG00000137504	CREBZF	11	-	85663523	85665102	85663523	85663601	85663814	85665102	7183	203190206	8,5,8	188203164	6,16,13	286	73	0.0438674	0.463903	0.866,0.907,0.868	0.889,0.764,0.763	0.075	7.5	7.5
8345	ENSG00000167578	RAB4B	19	+	40780018	40780499	40780018	40780099	40780384	40780499	8345	7,10,5	51,35,22	7,2,4	58,34,38	358	73	0.0446689	0.471704	0.027,0.055,0.044	0.024,0.012,0.021	0.023	2.3	2.3
1239	ENSG00000108107	RPL28	19	+	55386569	55388048	55386569	55386693	55387929	55388048	1239	409426378	159215041256	470305304	186615271271	1309	73	0.0448616	0.473062	0.014,0.016,0.017	0.014,0.011,0.013	0.003	0.3	0.3
2257	ENSG00000266472	MRPS21	1	+	150293919	150294449	150293919	150293952	150294334	150294449	2257	467467364	0,2,1	451304300	2,0,6	455	73	0.045183	0.473224	1.0,0.974,0.983	0.973,1.0,0.889	0.032	3.2	3.2
2745	ENSG00000114857	NKTR	3	+	42619019	42619708	42619019	42619127	42619663	42619708	2745	8,23,31	17,7,16	39,59,36	14,20,15	609	73	0.0453571	0.473224	0.053,0.283,0.188	0.25,0.261,0.223	-0.07	-7	7
434	ENSG00000111077	TNS2	12	+	53058315	53058637	53058315	53058445	53058571	53058637	434	7,8,4	40,48,42	7,14,14	48,59,26	199	73	0.0452488	0.473224	0.06,0.058,0.034	0.051,0.08,0.165	-0.048	-4.8	4.8
5280	ENSG00000115970	THADA	2	-	43291695	43292222	43291695	43291768	43292103	43292222	5280	17,11,6	14,9,7	2,11,1	8,10,7	408	73	0.0450438	0.473224	0.178,0.179,0.133	0.043,0.164,0.025	0.086	8.6	8.6
5448	ENSG00000131591	C1orf159	1	-	1084352	1084506	1084352	1084383	1084480	1084506	5448	3,5,0	12,8,17	10,5,5	25,6,10	170	73	0.0452654	0.473224	0.097,0.212,0.0	0.147,0.264,0.177	-0.093	-9.3	9.3
5918	ENSG00000103253	HAGHL	16	+	728115	728424	728115	728233	728315	728424	5918	12,20,13	24,22,31	18,6,9	60,20,22	155	73	0.0453891	0.473224	0.191,0.3,0.165	0.124,0.124,0.162	0.082	8.2	8.2
7621	ENSG00000249915	PDCD6	5	+	304176	306754	304176	304221	306601	306754	7621	99122100	172199189	107,115,79	146136117	2453	73	0.0450273	0.473224	0.017,0.018,0.016	0.021,0.025,0.02	-0.005	-0.5	0.5
7910	ENSG00000185507	IRF7	11	-	613784	614037	613784	613865	613950	614037	7910	10,11,7	23,15,28	10,2,6	37,28,19	158	73	0.0452643	0.473224	0.167,0.253,0.104	0.111,0.032,0.127	0.085	8.5	8.5
8957	ENSG00000214706	IFRD2	3	-	50289928	50290294	50289928	50290086	50290169	50290294	8957	14,26,23	94123104	23,25,15	217145133	156	73	0.0455998	0.474751	0.065,0.09,0.094	0.047,0.075,0.05	0.026	2.6	2.6
3590	ENSG00000131470	PSMC3IP	17	-	42573477	42574210	42573477	42573623	42574138	42574210	3590	33,60,49	3,1,2	47,70,52	0,1,2	588	73	0.0457962	0.475458	0.577,0.882,0.753	1.0,0.897,0.763	-0.149	-14.9	14.9
545	ENSG00000140553	UNC45A	15	+	90948141	90948794	90948141	90948283	90948653	90948794	545	29,31,37	145169136	56,42,36	190136118	443	73	0.0457807	0.475458	0.032,0.029,0.043	0.046,0.048,0.048	-0.013	-1.3	1.3
4152	ENSG00000172590	MRPL52	14	+	22829920	22830052	22829920	22829948	22830049	22830052	4152	58,67,49	16,22,15	57,32,33	34,12,15	174	73	0.0458971	0.475837	0.603,0.561,0.578	0.413,0.528,0.48	0.107	10.7	10.7
6142	ENSG00000076382	SPAG5	17	-	28579140	28579485	28579140	28579252	28579364	28579485	6142	20,21,17	110,79,84	13,24,17	123134139	185	73	0.0461621	0.477914	0.067,0.095,0.074	0.04,0.066,0.046	0.028	2.8	2.8
8366	ENSG00000115414	FN1	2	-	215379129	215382325	215379129	215379317	215382211	215382325	8366	57,70,42	4,7,1	45,63,66	9,9,11	2967	73	0.046237	0.478019	0.26,0.197,0.508	0.11,0.147,0.129	0.193	19.3	19.3
74	ENSG00000130175	PRKCSH	19	+	11448913	11449175	11448913	11448988	11449075	11449175	74	13,9,10	208150144	21,18,18	211210148	160	73	0.0464458	0.478172	0.028,0.027,0.031	0.043,0.038,0.053	-0.016	-1.6	1.6
814	ENSG00000172531	PPP1CA	11	-	67398721	67399163	67398721	67398856	67398939	67399163	814	39,34,38	265268231	37,34,11	330252205	156	73	0.0464389	0.478172	0.064,0.056,0.071	0.05,0.059,0.024	0.019	1.9	1.9
8840	ENSG00000125445	MRPS7	17	+	75265701	75266373	75265701	75265964	75266192	75266373	8840	13481125984	3,11,5	1199928821	1,1,5	301	73	0.0463855	0.478172	0.991,0.961,0.979	0.997,0.996,0.976	-0.013	-1.3	1.3
4795	ENSG00000111641	NOP2	12	-	6560446	6560787	6560446	6560569	6560697	6560787	4795	14,15,9	95,97,96	21,18,18	105,93,75	201	73	0.046635	0.478849	0.051,0.053,0.033	0.068,0.066,0.08	-0.026	-2.6	2.6
6793	ENSG00000172890	NADSYN1	11	+	71484311	71485648	71484311	71484447	71485541	71485648	6793	16,9,9	81,54,49	29,13,13	68,63,50	1167	73	0.0466412	0.478849	0.012,0.01,0.011	0.026,0.013,0.016	-0.007	-0.7	0.7
1548	ENSG00000110492	MDK	11	+	46382586	46383193	46382586	46382748	46382971	46383193	1548	20,27,16	1,1,1	37,17,22	1,1,0	296	73	0.0469416	0.481265	0.831,0.869,0.798	0.901,0.807,1.0	-0.07	-7	7
3277	ENSG00000093009	CDC45	22	+	19479737	19480217	19479737	19480019	19480157	19480217	3277	2,1,5	24,16,14	3,8,12	20,27,31	211	73	0.0472265	0.482905	0.028,0.021,0.11	0.049,0.093,0.118	-0.034	-3.4	3.4
7853	ENSG00000125520	SLC2A4RG	20	+	63741868	63742230	63741868	63742056	63742129	63742230	7853	11,14,13	135112110	20,20,13	122,94,96	146	73	0.0472975	0.482905	0.039,0.059,0.056	0.076,0.096,0.063	-0.027	-2.7	2.7
8357	ENSG00000177731	FLII	17	-	18245229	18245419	18245229	18245272	18245353	18245419	8357	13,14,12	124152120	19,25,24	177135140	154	73	0.0472901	0.482905	0.047,0.042,0.045	0.048,0.081,0.075	-0.023	-2.3	2.3
2328	ENSG00000100031	GGT1	22	+	24610249	24610531	24610249	24610336	24610454	24610531	2328	182163185	2,2,5	252168177	7,5,8	191	73	0.0474726	0.484024	0.972,0.969,0.934	0.932,0.928,0.894	0.04	4	4
2170	ENSG00000176986	SEC24C	10	+	73769346	73769733	73769346	73769485	73769614	73769733	2170	23,13,17	59,66,49	10,10,15	65,67,55	202	73	0.04788	0.487212	0.123,0.066,0.111	0.053,0.051,0.09	0.035	3.5	3.5
9543	ENSG00000160953	MUM1	19	+	1357008	1358464	1357008	1357094	1358393	1358464	9543	47,54,61	20,20,40	77,70,68	23,30,17	1372	73	0.0479171	0.487212	0.111,0.126,0.075	0.151,0.11,0.175	-0.041	-4.1	4.1
2403	ENSG00000143575	HAX1	1	+	154273335	154273961	154273335	154273534	154273773	154273961	2403	448481338	0,2,2	684479425	6,4,2	312	73	0.0480074	0.48746	1.0,0.983,0.975	0.964,0.966,0.98	0.016	1.6	1.6
661	ENSG00000148290	SURF1	9	-	133351912	133352140	133351912	133351982	133352060	133352140	661	21,9,14	244162143	20,16,25	176158161	151	73	0.0482573	0.489325	0.04,0.026,0.045	0.052,0.047,0.07	-0.019	-1.9	1.9
4892	ENSG00000116786	PLEKHM2	1	+	15728078	15728313	15728078	15728148	15728266	15728313	4892	3,0,1	18,16,30	6,0,4	21,25,16	191	73	0.0485703	0.491528	0.06,0.0,0.013	0.098,0.0,0.087	-0.037	-3.7	3.7
6769	ENSG00000132153	DHX30	3	+	47847272	47847515	47847272	47847348	47847431	47847515	6769	20,17,27	40,45,44	13,16,11	57,43,30	156	73	0.0486252	0.491528	0.19,0.15,0.223	0.096,0.148,0.146	0.058	5.8	5.8
8072	ENSG00000278540	ACACA	17	-	37200138	37200334	37200138	37200183	37200305	37200334	8072	13,17,10	2,1,6	4,13,8	0,0,3	195	73	0.048674	0.491528	0.709,0.864,0.384	1.0,1.0,0.5	-0.181	-18.1	18.1
9502	ENSG00000104973	MED25	19	+	49836225	49836979	49836225	49836406	49836846	49836979	9502	5,10,5	8,3,2	14,14,9	3,4,0	513	73	0.0487707	0.491832	0.082,0.322,0.262	0.399,0.332,1.0	-0.355	-35.5	35.5
1360	ENSG00000204351	SKIV2L	6	+	31962713	31963091	31962713	31962798	31962984	31963091	1360	4,5,8	25,17,20	4,6,2	41,32,26	259	73	0.0490025	0.493497	0.043,0.077,0.101	0.027,0.05,0.021	0.041	4.1	4.1
4412	ENSG00000087460	GNAS	20	+	58903534	58903774	58903534	58903585	58903671	58903774	4412	131,99,120	158116081442	91,92,80	156314811347	159	73	0.0491974	0.494785	0.037,0.027,0.037	0.026,0.028,0.027	0.007	0.7	0.7
5029	ENSG00000079134	THOC1	18	-	215428	215778	215428	215504	215621	215778	5029	11,8,5	1,0,0	8,8,4	3,1,0	190	73	0.049297	0.495113	0.809,1.0,1.0	0.506,0.755,1.0	0.183	18.3	18.3
3178	ENSG00000196465	MYL6B	12	+	56158683	56158920	56158683	56158711	56158901	56158920	3178	19,16,10	0,0,5	23,14,18	3,6,4	263	73	0.0494924	0.495826	1.0,1.0,0.357	0.68,0.393,0.555	0.243	24.3	24.3
504	ENSG00000105122	RASAL3	19	-	15451623	15452815	15451623	15451938	15452657	15452815	504	1,8,2	0,0,0	1,6,2	1,0,1	792	73	0.0495021	0.495826	1.0,1.0,1.0	0.084,1.0,0.156	0.587	58.7	58.7
3384	ENSG00000128159	TUBGCP6	22	-	50219287	50219791	50219287	50219456	50219643	50219791	3384	6,10,6	16,8,3	6,6,5	20,17,12	260	73	0.0497811	0.49792	0.095,0.26,0.36	0.078,0.09,0.105	0.147	14.7	14.7
5958	ENSG00000126456	IRF3	19	-	49663187	49663514	49663187	49663258	49663342	49663514	5958	23,42,42	70,69,80	38,20,22	81,88,71	157	73	0.0498459	0.49792	0.133,0.221,0.196	0.179,0.096,0.126	0.05	5	5
7279	ENSG00000127054	CPSF3L	1	-	1313034	1313592	1313034	1313097	1313508	1313592	7279	145152124	0,0,0	207161139	4,0,2	484	73	0.0499927	0.498712	1.0,1.0,1.0	0.886,1.0,0.913	0.067	6.7	6.7
6477	ENSG00000002016	RAD52	12	-	916343	916820	916343	916535	916638	916820	6477	4,8,3	0,0,0	6,7,8	3,1,0	176	73	0.0500764	0.498874	1.0,1.0,1.0	0.453,0.744,1.0	0.268	26.8	26.8
3759	ENSG00000153094	BCL2L11	2	+	111123732	111124139	111123732	111123869	111124049	111124139	3759	43,44,43	0,4,3	23,28,11	2,7,1	253	73	0.0501735	0.499169	1.0,0.76,0.805	0.768,0.536,0.76	0.167	16.7	16.7
748	ENSG00000106610	STAG3L4	7	+	67308576	67309139	67308576	67308652	67308934	67309139	748	41,37,36	0,0,1	40,55,54	5,0,0	355	73	0.0506642	0.503373	1.0,1.0,0.881	0.622,1.0,1.0	0.086	8.6	8.6
8918	ENSG00000148334	PTGES2	9	-	128122361	128123134	128122361	128122646	128122933	128123134	8918	49,64,53	2,2,1	78,51,68	0,0,0	360	73	0.0511351	0.50737	0.832,0.866,0.915	1.0,1.0,1.0	-0.129	-12.9	12.9
5515	ENSG00000103042	SLC38A7	16	-	58675939	58676346	58675939	58676054	58676288	58676346	5515	8,12,18	17,20,15	4,6,11	15,20,19	307	73	0.0512811	0.508118	0.101,0.125,0.222	0.06,0.067,0.121	0.067	6.7	6.7
7977	ENSG00000186591	UBE2H	7	-	129856972	129857563	129856972	129857012	129857510	129857563	7977	22,18,22	4,0,0	28,28,21	0,0,0	571	73	0.0513479	0.508118	0.413,1.0,1.0	1.0,1.0,1.0	-0.196	-19.6	19.6
1538	ENSG00000167526	RPL13	16	+	89560939	89561368	89560939	89561063	89561226	89561368	1538	227179179	167314091212	362149129	298912651379	236	73	0.0516486	0.51041	0.04,0.038,0.044	0.036,0.035,0.028	0.008	0.8	0.8
8429	ENSG00000143207	RFWD2	1	-	175988287	175989479	175988287	175988412	175989380	175989479	8429	14,23,17	0,0,0	16,17,9	0,0,3	1041	73	0.0519853	0.513051	1.0,1.0,1.0	1.0,1.0,0.174	0.275	27.5	27.5
4034	ENSG00000214193	SH3D21	1	+	36321055	36321778	36321055	36321129	36321723	36321778	4034	85,100,57	5,0,0	167,107,86	0,2,0	667	73	0.0521455	0.513946	0.65,1.0,1.0	1.0,0.854,1.0	-0.068	-6.8	6.8
2096	ENSG00000006712	PAF1	19	-	39389479	39389761	39389479	39389546	39389639	39389761	2096	11,8,8	67,78,76	15,17,8	85,63,46	166	73	0.0528446	0.517371	0.067,0.043,0.044	0.072,0.106,0.071	-0.032	-3.2	3.2
2284	ENSG00000170889	RPS9	19	+	54206552	54207647	54206552	54206724	54207397	54207647	2284	75,84,105	5,7,6	151,74,126	19,13,11	746	73	0.0529321	0.517371	0.595,0.54,0.631	0.437,0.358,0.528	0.148	14.8	14.8
4172	ENSG00000065029	ZNF76	6	+	35290640	35291403	35290640	35290716	35291277	35291403	4172	8,7,4	9,23,13	5,3,7	29,24,26	634	73	0.0526139	0.517371	0.093,0.034,0.034	0.019,0.014,0.03	0.033	3.3	3.3
4801	ENSG00000103507	BCKDK	16	+	31109672	31110124	31109672	31109783	31110076	31110124	4801	55,55,22	139114116	29,34,19	116,112,95	366	73	0.0529559	0.517371	0.073,0.088,0.036	0.047,0.057,0.038	0.018	1.8	1.8
5611	ENSG00000136463	TACO1	17	+	63606312	63607464	63606312	63606440	63607348	63607464	5611	211279200	2,0,0	192168177	1,1,3	981	73	0.0529829	0.517371	0.887,1.0,1.0	0.935,0.926,0.814	0.071	7.1	7.1
8440	ENSG00000161204	ABCF3	3	+	184186506	184186875	184186506	184186654	184186795	184186875	8440	12,21,20	105,96,88	11,11,20	129111120	214	73	0.0529597	0.517371	0.038,0.069,0.072	0.028,0.033,0.054	0.021	2.1	2.1
955	ENSG00000160285	LSS	21	-	46188445	46191235	46188445	46188821	46191075	46191235	955	240425442262	3,5,1	373627302611	0,1,3	2327	73	0.0529109	0.517371	0.962,0.941,0.986	1.0,0.988,0.965	-0.021	-2.1	2.1
7840	ENSG00000173531	MST1	3	-	49685011	49685399	49685011	49685089	49685221	49685399	7840	0,4,2	1,1,0	5,3,2	0,0,0	205	73	0.0533502	0.52027	0.0,0.588,1.0	1.0,1.0,1.0	-0.471	-47.1	47.1
306	ENSG00000135341	MAP3K7	6	-	90550467	90552179	90550467	90550549	90552048	90552179	306	7,7,2	16,6,17	6,16,12	12,12,19	1572	73	0.0535835	0.521522	0.02,0.051,0.005	0.023,0.058,0.028	-0.011	-1.1	1.1
5492	ENSG00000141959	PFKL	21	+	44319350	44321875	44319350	44320147	44321728	44321875	5492	41,27,26	115135102	44,49,37	128117102	1654	73	0.0536197	0.521522	0.015,0.009,0.011	0.015,0.018,0.016	-0.005	-0.5	0.5
5357	ENSG00000112855	HARS2	5	+	140693490	140693665	140693490	140693508	140693590	140693665	5357	16,21,8	0,0,1	6,6,9	2,1,1	155	73	0.0539016	0.523575	1.0,1.0,0.79	0.586,0.739,0.809	0.219	21.9	21.9
6903	ENSG00000164050	PLXNB1	3	-	48411862	48412304	48411862	48412009	48412237	48412304	6903	2,2,10	21,23,5	8,10,3	7,11,9	301	73	0.054	0.523843	0.023,0.021,0.327	0.217,0.181,0.075	-0.034	-3.4	3.4
1091	ENSG00000179094	PER1	17	-	8146896	8147381	8146896	8147002	8147249	8147381	1091	2,3,1	11,11,11	3,6,5	16,10,7	320	73	0.0542155	0.525244	0.04,0.059,0.02	0.041,0.12,0.14	-0.061	-6.1	6.1
3768	ENSG00000136718	IMP4	2	+	130345778	130346112	130345778	130345933	130346017	130346112	3768	8,27,11	144173141	20,25,16	170118115	157	73	0.0544855	0.525667	0.025,0.068,0.035	0.052,0.09,0.061	-0.025	-2.5	2.5
5946	ENSG00000169738	DCXR	17	-	82036190	82036643	82036190	82036448	82036543	82036643	5946	126150142	591501461	133,106,76	586452412	168	73	0.0546147	0.525667	0.085,0.115,0.118	0.09,0.092,0.074	0.021	2.1	2.1
6128	ENSG00000143793	C1orf35	1	-	228102079	228102382	228102079	228102195	228102309	228102382	6128	4,8,8	4,0,0	10,6,2	0,0,0	187	73	0.0543959	0.525667	0.281,1.0,1.0	1.0,1.0,1.0	-0.24	-24	24
6593	ENSG00000172936	MYD88	3	+	38140387	38140848	38140387	38140549	38140756	38140848	6593	20,13,18	1,1,0	14,7,17	2,2,0	280	73	0.0544452	0.525667	0.839,0.772,1.0	0.646,0.477,1.0	0.163	16.3	16.3
7861	ENSG00000123136	DDX39A	19	-	14409741	14410334	14409741	14409981	14410215	14410334	7861	47,64,39	0,0,0	61,46,38	2,1,1	307	73	0.0545909	0.525667	1.0,1.0,1.0	0.879,0.916,0.9	0.102	10.2	10.2
3554	ENSG00000160948	VPS28	8	-	144424214	144424819	144424214	144424268	144424717	144424819	3554	20,18,15	83,89,80	26,21,31	115,71,64	522	73	0.054981	0.528504	0.033,0.028,0.026	0.031,0.04,0.063	-0.016	-1.6	1.6
9514	ENSG00000167962	ZNF598	16	-	1999495	2000481	1999495	2000256	2000390	2000481	9514	4,5,5	19,27,19	11,9,10	31,16,28	207	73	0.0551867	0.529792	0.069,0.061,0.085	0.111,0.166,0.112	-0.058	-5.8	5.8
8670	ENSG00000164068	RNF123	3	+	49704649	49705186	49704649	49704756	49704983	49705186	8670	10,6,5	16,15,13	7,5,2	28,21,13	300	73	0.0552896	0.530092	0.132,0.089,0.086	0.057,0.055,0.036	0.053	5.3	5.3
3727	ENSG00000120008	WDR11	10	+	120905875	120906855	120905875	120906021	120906775	120906855	3727	133113107	38,20,22	116,137,73	37,37,31	827	73	0.0554411	0.530304	0.236,0.333,0.3	0.217,0.246,0.172	0.078	7.8	7.8
6489	ENSG00000115307	AUP1	2	-	74528750	74529282	74528750	74528935	74529131	74529282	6489	28,41,12	62,80,65	48,43,37	95,74,64	269	73	0.0554552	0.530304	0.109,0.122,0.048	0.121,0.136,0.136	-0.038	-3.8	3.8
2622	ENSG00000171703	TCEA2	20	+	64071869	64072346	64071869	64071941	64072171	64072346	2622	9,4,2	15,15,5	2,3,3	24,12,8	303	73	0.0557975	0.532888	0.126,0.06,0.088	0.02,0.057,0.083	0.038	3.8	3.8
7235	ENSG00000130734	ATG4D	19	+	10546838	10547253	10546838	10547082	10547188	10547253	7235	41,27,33	0,0,2	42,24,25	3,0,2	179	73	0.0560162	0.534286	1.0,1.0,0.871	0.851,1.0,0.836	0.061	6.1	6.1
1041	ENSG00000125450	NUP85	17	+	75234636	75235201	75234636	75234788	75235099	75235201	1041	48,34,30	50,37,39	28,44,13	50,47,43	384	73	0.056333	0.534549	0.154,0.149,0.128	0.096,0.151,0.054	0.043	4.3	4.3
4128	ENSG00000117480	FAAH	1	+	46405870	46406078	46405870	46405952	46406037	46406078	4128	21,23,22	2,10,7	15,16,7	6,13,5	158	73	0.0562286	0.534549	0.829,0.515,0.592	0.536,0.363,0.393	0.215	21.5	21.5
5799	ENSG00000137802	MAPKBP1	15	+	41819245	41819650	41819245	41819379	41819594	41819650	5799	7,9,3	9,13,4	1,7,1	9,13,5	288	73	0.0562525	0.534549	0.165,0.149,0.16	0.027,0.12,0.048	0.093	9.3	9.3
6618	ENSG00000166801	FAM111A	11	+	59143496	59145856	59143496	59143695	59145826	59145856	6618	420431360	2,3,2	302313259	6,3,3	2204	73	0.0562772	0.534549	0.874,0.826,0.856	0.625,0.776,0.741	0.138	13.8	13.8
559	ENSG00000105707	HPN	19	+	35041721	35042522	35041721	35041872	35042452	35042522	559	85,132,73	26,36,26	111,92,43	48,31,28	653	73	0.0565285	0.535716	0.268,0.291,0.239	0.205,0.249,0.147	0.066	6.6	6.6
3268	ENSG00000129347	KRI1	19	-	10559358	10559708	10559358	10559529	10559612	10559708	3268	21,27,26	47,67,71	10,15,9	40,49,42	156	73	0.0567054	0.536705	0.173,0.159,0.146	0.105,0.125,0.091	0.052	5.2	5.2
178	ENSG00000182325	FBXL6	8	-	144356299	144356713	144356299	144356531	144356680	144356713	178	32,38,50	2,0,3	63,56,49	0,1,0	222	73	0.0570709	0.536728	0.84,1.0,0.846	1.0,0.948,1.0	-0.087	-8.7	8.7
1814	ENSG00000168090	COPS6	7	+	100090406	100090654	100090406	100090487	100090591	100090654	1814	114121101	737648583	95,82,56	645535529	177	73	0.0570518	0.536728	0.06,0.072,0.067	0.057,0.059,0.042	0.014	1.4	1.4
2875	ENSG00000099958	DERL3	22	-	23838710	23839004	23838710	23838776	23838894	23839004	2875	1,1,2	1,0,1	6,1,1	3,1,3	191	73	0.056919	0.536728	0.277,1.0,0.433	0.433,0.277,0.113	0.296	29.6	29.6
4596	ENSG00000132781	MUTYH	1	-	45332762	45333324	45332762	45332834	45332917	45333324	4596	7,8,2	23,22,13	11,12,7	21,15,18	156	73	0.05699	0.536728	0.125,0.145,0.067	0.197,0.272,0.154	-0.095	-9.5	9.5
8929	ENSG00000181513	ACBD4	17	+	45136499	45136776	45136499	45136620	45136691	45136776	8929	10,1,11	4,4,5	9,10,6	27,16,11	144	73	0.0568305	0.536728	0.559,0.112,0.527	0.145,0.241,0.217	0.198	19.8	19.8
2148	ENSG00000151503	NCAPD3	11	-	134156874	134157095	134156874	134156922	134157017	134157095	2148	29,56,37	4,1,4	13,27,24	1,2,0	168	73	0.0573358	0.536746	0.759,0.961,0.801	0.85,0.854,1.0	-0.061	-6.1	6.1
5188	ENSG00000106009	BRAT1	7	-	2542119	2543962	2542119	2542211	2543203	2543962	5188	19,27,30	48,54,38	46,30,31	64,28,42	1065	73	0.0574359	0.536746	0.026,0.033,0.051	0.047,0.068,0.048	-0.018	-1.8	1.8
5589	ENSG00000213983	AP1G2	14	-	23563715	23564221	23563715	23563856	23564045	23564221	5589	21,37,26	60,88,55	38,53,37	101,75,43	262	73	0.0573409	0.536746	0.089,0.105,0.116	0.095,0.165,0.193	-0.048	-4.8	4.8
7405	ENSG00000061656	SPAG4	20	+	35618449	35618720	35618449	35618475	35618611	35618720	7405	5,1,1	3,2,1	0,2,2	3,4,7	209	73	0.0573107	0.536746	0.368,0.149,0.259	0.0,0.149,0.091	0.179	17.9	17.9
8241	ENSG00000174950	CD164L2	1	-	27379175	27380195	27379175	27379509	27380050	27380195	8241	21,25,25	3,0,0	20,16,19	3,3,0	614	73	0.0574356	0.536746	0.454,1.0,1.0	0.442,0.388,1.0	0.208	20.8	20.8
2659	ENSG00000076944	STXBP2	19	+	7640760	7641005	7640760	7640809	7640899	7641005	2659	10,4,7	133134111	5,5,2	140155123	163	73	0.0575813	0.537425	0.033,0.013,0.027	0.016,0.014,0.007	0.012	1.2	1.2
5415	ENSG00000122678	POLM	7	-	44074130	44074530	44074130	44074233	44074397	44074530	5415	9,18,14	3,5,3	16,17,9	6,7,14	237	73	0.0579141	0.53917	0.48,0.526,0.59	0.451,0.428,0.165	0.184	18.4	18.4
6836	ENSG00000072778	ACADVL	17	+	7220121	7220676	7220121	7220197	7220603	7220676	6836	92,101,92	2,3,0	151,95,78	5,3,4	479	73	0.0578983	0.53917	0.875,0.837,1.0	0.822,0.828,0.748	0.105	10.5	10.5
1094	ENSG00000118655	DCLRE1B	1	+	113911130	113914086	113911130	113911838	113912131	113914086	1094	108,110,70	2,1,0	86,103,86	2,4,1	366	73	0.0582025	0.539515	0.915,0.956,1.0	0.896,0.837,0.945	0.064	6.4	6.4
1295	ENSG00000077152	UBE2T	1	-	202333009	202333335	202333009	202333093	202333236	202333335	1295	46,52,33	199164144	27,39,32	157205158	216	73	0.0582229	0.539515	0.072,0.097,0.072	0.055,0.06,0.064	0.021	2.1	2.1
7724	ENSG00000011009	LYPLA2	1	+	23793007	23793198	23793007	23793039	23793150	23793198	7724	11,10,11	93,87,73	10,10,6	143109104	184	73	0.0580544	0.539515	0.045,0.044,0.056	0.027,0.035,0.022	0.02	2	2
8367	ENSG00000126870	WDR60	7	+	158902375	158905283	158902375	158902595	158905165	158905283	8367	48111101	0,0,1	106,108,96	0,0,4	2643	73	0.0582431	0.539515	1.0,1.0,0.736	1.0,1.0,0.399	0.112	11.2	11.2
1078	ENSG00000168438	CDC40	6	+	110210706	110212272	110210706	110210803	110212132	110212272	1078	49,40,44	65,53,63	19,26,34	64,59,32	1402	73	0.0585406	0.540915	0.038,0.038,0.035	0.015,0.022,0.052	0.007	0.7	0.7
9041	ENSG00000138002	IFT172	2	-	27457840	27458223	27457840	27457976	27458125	27458223	9041	1,2,3	18,11,9	2,1,6	5,2,11	222	73	0.0585134	0.540915	0.018,0.056,0.099	0.116,0.141,0.152	-0.079	-7.9	7.9
508	ENSG00000103335	PIEZO1	16	-	88716096	88716252	88716096	88716119	88716197	88716252	508	23,15,13	145,124,91	29,19,14	112,99,77	151	73	0.0588185	0.542804	0.071,0.055,0.065	0.111,0.085,0.081	-0.029	-2.9	2.9
1443	ENSG00000141524	TMC6	17	-	78120176	78121164	78120176	78120832	78121012	78121164	1443	20,25,31	96,78,75	25,20,15	148,72,73	253	73	0.0590889	0.543265	0.057,0.085,0.107	0.046,0.074,0.056	0.024	2.4	2.4
1698	ENSG00000122566	HNRNPA2B1	7	-	26197718	26197866	26197718	26197732	26197830	26197866	1698	149171159	99,83,94	191187172	163121122	171	73	0.0590063	0.543265	0.391,0.468,0.419	0.333,0.398,0.376	0.057	5.7	5.7
1918	ENSG00000110583	NAA40	11	+	63945839	63947003	63945839	63945935	63946950	63947003	1918	67,72,45	34,28,24	86,120,50	29,33,20	1088	73	0.0590436	0.543265	0.117,0.147,0.112	0.166,0.196,0.144	-0.043	-4.3	4.3
2371	ENSG00000076924	XAB2	19	-	7625879	7626270	7625879	7626044	7626135	7626270	2371	4,9,2	42,31,23	5,14,3	35,23,11	164	73	0.0596013	0.546876	0.041,0.114,0.037	0.06,0.213,0.108	-0.063	-6.3	6.3
9175	ENSG00000154134	ROBO3	11	+	124877518	124878131	124877518	124877658	124877936	124878131	9175	8,26,6	0,0,1	32,22,25	1,1,2	351	73	0.0596297	0.546876	1.0,1.0,0.555	0.869,0.821,0.722	0.048	4.8	4.8
271	ENSG00000115661	STK16	2	+	219245895	219246876	219245895	219246085	219246656	219246876	271	81,62,63	18,19,20	73,56,51	35,17,24	644	73	0.059965	0.54927	0.338,0.27,0.263	0.191,0.272,0.194	0.071	7.1	7.1
2022	ENSG00000132603	NIP7	16	+	69340005	69340332	69340005	69340092	69340193	69340332	2022	4,14,13	73,84,84	15,14,18	93,67,69	174	73	0.0605188	0.54981	0.022,0.065,0.061	0.063,0.081,0.099	-0.032	-3.2	3.2
3854	ENSG00000114388	NPRL2	3	-	50348526	50348782	50348526	50348563	50348684	50348782	3854	23,11,8	84,51,43	9,15,3	74,49,69	194	73	0.0602323	0.54981	0.093,0.075,0.065	0.044,0.103,0.016	0.023	2.3	2.3
5008	ENSG00000182473	EXOC7	17	-	76089174	76089808	76089174	76089320	76089674	76089808	5008	78,71,59	0,3,3	48,40,28	2,3,4	427	73	0.0602552	0.54981	1.0,0.802,0.771	0.804,0.695,0.545	0.176	17.6	17.6
7384	ENSG00000155363	MOV10	1	+	112698286	112699810	112698286	112698789	112699684	112699810	7384	23,36,36	11,12,12	71,58,48	18,12,10	968	73	0.0605446	0.54981	0.136,0.184,0.184	0.229,0.267,0.266	-0.086	-8.6	8.6
7391	ENSG00000160766	GBAP1	1	-	155216383	155217029	155216383	155216621	155216856	155217029	7391	4,5,6	2,8,11	1,5,0	7,8,3	308	73	0.0605318	0.54981	0.322,0.129,0.114	0.033,0.129,0.0	0.134	13.4	13.4
7756	ENSG00000187051	RPS19BP1	22	-	39532394	39532738	39532394	39532523	39532641	39532738	7756	10,6,4	4,5,4	8,6,8	3,2,0	191	73	0.0604399	0.54981	0.489,0.314,0.277	0.505,0.534,1.0	-0.32	-32	32
9374	ENSG00000159377	PSMB4	1	+	151401238	151401630	151401238	151401355	151401541	151401630	9374	130118107	648493435	137,108,56	673488475	259	73	0.0603863	0.54981	0.054,0.063,0.065	0.054,0.059,0.032	0.012	1.2	1.2
1027	ENSG00000162191	UBXN1	11	-	62678338	62678601	62678338	62678408	62678494	62678601	1027	23,34,16	145118135	11,23,22	165132151	159	73	0.0614195	0.552327	0.068,0.117,0.052	0.03,0.074,0.063	0.023	2.3	2.3
1253	ENSG00000128596	CCDC136	7	+	128806236	128806858	128806236	128806395	128806687	128806858	1253	20,31,27	6,27,13	28,23,21	21,30,20	365	73	0.0610945	0.552327	0.4,0.187,0.293	0.211,0.133,0.174	0.121	12.1	12.1
4012	ENSG00000183011	NAA38	17	-	7857014	7857854	7857014	7857198	7857694	7857854	4012	503508515	1,0,0	894477601	5,3,1	569	73	0.0612602	0.552327	0.985,1.0,1.0	0.958,0.953,0.987	0.029	2.9	2.9
6707	ENSG00000184840	TMED9	5	+	177593649	177594285	177593649	177593775	177594138	177594285	6707	114,83,95	349337323	137,93,67	491420373	436	73	0.0612982	0.552327	0.052,0.04,0.047	0.045,0.036,0.029	0.01	1	1
7657	ENSG00000165125	TRPV6	7	-	142877141	142877773	142877141	142877279	142877650	142877773	7657	13,18,15	13,14,12	21,53,29	17,14,16	444	73	0.0614122	0.552327	0.141,0.175,0.17	0.169,0.384,0.23	-0.099	-9.9	9.9
7810	ENSG00000075711	DLG1	3	-	197065275	197065809	197065275	197065464	197065707	197065809	7810	32,16,6	6,2,0	11,23,15	2,0,1	316	73	0.0611251	0.552327	0.552,0.649,1.0	0.56,1.0,0.776	-0.045	-4.5	4.5
8762	ENSG00000174483	BBS1	11	+	66515692	66515933	66515692	66515731	66515860	66515933	8762	7,9,7	10,9,9	6,13,3	19,21,17	202	73	0.0610276	0.552327	0.202,0.265,0.219	0.102,0.183,0.06	0.114	11.4	11.4
9219	ENSG00000167861	HID1	17	-	74958140	74958361	74958140	74958219	74958326	74958361	9219	7,13,9	143118118	14,19,14	149126113	180	73	0.0612888	0.552327	0.019,0.043,0.03	0.037,0.058,0.048	-0.017	-1.7	1.7
3531	ENSG00000115282	TTC31	2	+	74492003	74494559	74492003	74492055	74492138	74494559	3531	2,1,4	6,4,5	1,2,0	3,3,6	156	73	0.0617942	0.554952	0.135,0.105,0.272	0.135,0.238,0.0	0.046	4.6	4.6
4169	ENSG00000065029	ZNF76	6	+	35286127	35286399	35286127	35286198	35286321	35286399	4169	6,17,11	0,0,0	12,12,8	0,2,2	196	73	0.0618616	0.554952	1.0,1.0,1.0	1.0,0.691,0.598	0.237	23.7	23.7
3584	ENSG00000181929	PRKAG1	12	-	49005305	49005543	49005305	49005364	49005461	49005543	3584	32,34,41	151162146	31,33,34	199213171	170	73	0.0621809	0.555947	0.083,0.083,0.108	0.063,0.062,0.079	0.023	2.3	2.3
5028	ENSG00000014216	CAPN1	11	+	65210813	65212005	65210813	65210872	65211259	65212005	5028	14,18,9	90,77,77	12,10,7	114,93,76	460	73	0.0621981	0.555947	0.024,0.036,0.018	0.016,0.017,0.014	0.01	1	1
6592	ENSG00000172936	MYD88	3	+	38140387	38140848	38140387	38140568	38140756	38140848	6592	10,5,11	21,10,13	3,4,6	18,14,11	261	73	0.0620855	0.555947	0.118,0.123,0.191	0.045,0.074,0.132	0.06	6	6
739	ENSG00000142546	NOSIP	19	-	49557089	49558978	49557089	49557249	49558896	49558978	739	39,45,40	71,88,54	26,33,35	102,58,69	1720	73	0.0625516	0.558432	0.023,0.021,0.03	0.011,0.024,0.021	0.006	0.6	0.6
1401	ENSG00000066777	ARFGEF1	8	-	67343163	67343677	67343163	67343336	67343509	67343677	1401	17,24,14	2,4,3	46,25,24	4,2,0	246	73	0.0629752	0.560815	0.716,0.64,0.581	0.773,0.788,1.0	-0.208	-20.8	20.8
1861	ENSG00000102316	MAGED2	X	+	54812932	54813160	54812932	54813024	54813117	54813160	1861	25,18,18	136128135	23,28,40	142145130	166	73	0.0631979	0.560815	0.075,0.058,0.055	0.066,0.078,0.119	-0.025	-2.5	2.5
2602	ENSG00000088038	CNOT3	19	+	54143659	54144134	54143659	54143749	54144005	54144134	2602	13,14,17	59,61,52	14,3,9	49,64,53	329	73	0.0631751	0.560815	0.047,0.048,0.068	0.06,0.01,0.036	0.019	1.9	1.9
499	ENSG00000170581	STAT2	12	-	56354777	56355351	56354777	56354863	56355275	56355351	499	28,30,23	29,17,18	19,29,31	36,27,35	485	73	0.0630136	0.560815	0.127,0.21,0.161	0.074,0.139,0.118	0.056	5.6	5.6
9192	ENSG00000197879	MYO1C	17	-	1467839	1468066	1467839	1467910	1467987	1468066	9192	39,44,37	187195198	40,42,37	315245224	150	73	0.0631064	0.560815	0.092,0.099,0.083	0.058,0.077,0.074	0.022	2.2	2.2
4318	ENSG00000168268	NT5DC2	3	-	52527616	52527931	52527616	52527718	52527828	52527931	4318	23,18,20	179199189	40,27,28	250219157	183	73	0.0633311	0.561323	0.049,0.035,0.041	0.06,0.047,0.066	-0.016	-1.6	1.6
5173	ENSG00000144136	SLC20A1	2	+	112660386	112661226	112660386	112660572	112661141	112661226	5173	18,10,18	70,48,41	11,16,13	94,75,55	642	73	0.0635319	0.562429	0.028,0.023,0.048	0.013,0.024,0.026	0.012	1.2	1.2
1313	ENSG00000111615	KRR1	12	-	75506163	75506609	75506163	75506360	75506483	75506609	1313	57,69,52	0,0,0	58,96,58	1,2,3	196	73	0.0641093	0.564162	1.0,1.0,1.0	0.956,0.947,0.878	0.073	7.3	7.3
1408	ENSG00000162231	NXF1	11	-	62798538	62800486	62798538	62798575	62800376	62800486	1408	367450364	38,42,41	369354280	49,49,39	1874	73	0.0639335	0.564162	0.273,0.294,0.257	0.227,0.22,0.219	0.053	5.3	5.3
2286	ENSG00000170889	RPS9	19	+	54206275	54206724	54206275	54206462	54206552	54206724	2286	93,98,85	6,8,10	140,91,39	18,9,13	163	73	0.0639199	0.564162	0.874,0.846,0.792	0.777,0.819,0.573	0.114	11.4	11.4
6125	ENSG00000148985	PGAP2	11	+	3823882	3824376	3823882	3824135	3824269	3824376	6125	58,57,64	100,141,93	48,31,22	93,88,71	207	73	0.0640069	0.564162	0.17,0.125,0.195	0.154,0.111,0.099	0.042	4.2	4.2
7516	ENSG00000167964	RAB26	16	+	2152988	2153222	2152988	2153045	2153145	2153222	7516	22,24,13	21,29,11	39,21,20	60,43,29	173	73	0.0640608	0.564162	0.307,0.259,0.333	0.215,0.171,0.225	0.096	9.6	9.6
916	ENSG00000151093	OXSM	3	+	25790989	25791997	25790989	25791315	25791769	25791997	916	694610626	12,4,4	640586544	13,10,8	527	73	0.0642525	0.56475	0.889,0.955,0.956	0.872,0.89,0.904	0.045	4.5	4.5
218	ENSG00000163702	IL17RC	3	+	9923880	9924291	9923880	9924137	9924231	9924291	218	6,2,5	2,10,3	10,16,4	6,0,3	167	73	0.064411	0.565444	0.567,0.08,0.421	0.421,1.0,0.368	-0.24	-24	24
2417	ENSG00000132950	ZMYM5	13	-	19851354	19852190	19851354	19851448	19851688	19852190	2417	21,22,30	21,17,22	5,18,11	20,16,11	313	73	0.0644845	0.565444	0.189,0.232,0.241	0.055,0.208,0.189	0.07	7	7
5814	ENSG00000167106	FAM102A	9	-	127940880	127944684	127940880	127943237	127944614	127944684	5814	11,16,17	38,35,41	31,18,22	46,43,30	1450	73	0.0645941	0.565734	0.014,0.022,0.02	0.033,0.021,0.036	-0.011	-1.1	1.1
4690	ENSG00000140990	NDUFB10	16	+	1961496	1961975	1961496	1961636	1961796	1961975	4690	803768758	498394368	686644453	444350345	233	73	0.0650708	0.567221	0.336,0.379,0.392	0.326,0.366,0.291	0.041	4.1	4.1
5339	ENSG00000065328	MCM10	10	+	13209090	13211104	13209090	13209133	13209226	13211104	5339	5,4,5	27,30,15	6,4,1	38,54,38	166	73	0.0650515	0.567221	0.075,0.055,0.128	0.065,0.032,0.011	0.05	5	5
7108	ENSG00000205593	DENND6B	22	-	50313813	50314272	50313813	50313878	50314206	50314272	7108	8,6,7	16,11,16	7,4,1	15,20,15	401	73	0.0649564	0.567221	0.083,0.09,0.074	0.078,0.035,0.012	0.041	4.1	4.1
9541	ENSG00000147403	RPL10	X	+	154399802	154400626	154399802	154399941	154400463	154400626	9541	262248223	160215431443	262292254	241818461881	595	73	0.0650405	0.567221	0.02,0.019,0.019	0.013,0.019,0.016	0.003	0.3	0.3
2061	ENSG00000123933	MXD4	4	-	2252407	2255234	2252407	2252522	2255006	2255234	2061	138123117	1,3,0	119127134	0,0,0	2557	73	0.0653821	0.567493	0.798,0.539,1.0	1.0,1.0,1.0	-0.221	-22.1	22.1
4289	ENSG00000025708	TYMP	22	-	50526000	50526476	50526000	50526141	50526245	50526476	4289	4,4,3	27,29,19	17,6,8	63,29,28	177	73	0.0654684	0.567493	0.058,0.054,0.061	0.1,0.079,0.105	-0.037	-3.7	3.7
4716	ENSG00000085978	ATG16L1	2	+	233272965	233273777	233272965	233273052	233273720	233273777	4716	1,3,6	0,3,2	4,12,4	4,0,0	741	73	0.0654858	0.567493	1.0,0.09,0.228	0.09,1.0,1.0	-0.257	-25.7	25.7
8547	ENSG00000168067	MAP4K2	11	-	64797274	64797534	64797274	64797380	64797500	64797534	8547	6,14,18	29,29,34	13,10,7	40,48,38	193	73	0.0653829	0.567493	0.073,0.154,0.167	0.109,0.073,0.065	0.049	4.9	4.9
94	ENSG00000189046	ALKBH2	12	-	109092506	109093472	109092506	109092787	109093246	109093472	94	272258214	18,6,15	225221193	19,20,15	532	73	0.0651996	0.567493	0.675,0.855,0.662	0.619,0.603,0.638	0.111	11.1	11.1
6070	ENSG00000172354	GNB2	7	+	100677497	100677818	100677497	100677660	100677751	100677818	6070	91,83,97	790766647	99,97,45	1035763640	164	73	0.0658562	0.570034	0.049,0.046,0.063	0.041,0.054,0.03	0.011	1.1	1.1
1986	ENSG00000164062	APEH	3	+	49675182	49675787	49675182	49675309	49675693	49675787	1986	39,37,38	213240224	66,53,54	324239216	457	73	0.065973	0.570377	0.028,0.024,0.026	0.032,0.034,0.038	-0.009	-0.9	0.9
9061	ENSG00000182196	ARL6IP4	12	+	122981128	122981879	122981128	122981299	122981594	122981879	9061	115,130,99	101,79,67	149,93,82	133,97,71	368	73	0.0662311	0.57194	0.184,0.246,0.227	0.182,0.16,0.186	0.043	4.3	4.3
8974	ENSG00000233927	RPS28	19	+	8321494	8321699	8321494	8321574	8321655	8321699	8974	44,46,25	7,7,7	74,42,61	9,3,5	154	73	0.0663992	0.572722	0.749,0.757,0.629	0.796,0.869,0.853	-0.128	-12.8	12.8
1796	ENSG00000123349	PFDN5	12	+	53295838	53296275	53295838	53295941	53296243	53296275	1796	279247248	414366344	276159196	436304364	375	73	0.0664864	0.572805	0.116,0.116,0.123	0.11,0.092,0.095	0.019	1.9	1.9
7180	ENSG00000100359	SGSM3	22	+	40407200	40407568	40407200	40407328	40407412	40407568	7180	4,7,9	27,35,24	24,6,10	47,25,27	157	73	0.0665874	0.573008	0.064,0.085,0.148	0.192,0.1,0.147	-0.047	-4.7	4.7
1718	ENSG00000172809	RPL38	17	+	74203703	74203958	74203703	74203770	74203917	74203958	1718	843769656	11,8,2	728583523	9,9,11	220	73	0.0668259	0.574392	0.962,0.97,0.991	0.964,0.956,0.94	0.021	2.1	2.1
1095	ENSG00000129351	ILF3	19	+	10681218	10682192	10681218	10681329	10681992	10682192	1095	214236215	207223227	221234211	174202158	736	73	0.0671087	0.574817	0.093,0.095,0.086	0.112,0.103,0.117	-0.019	-1.9	1.9
1454	ENSG00000070610	GBA2	9	-	35738830	35739041	35738830	35738903	35738983	35739041	1454	4,8,3	4,0,0	11,12,8	0,0,0	153	73	0.0669706	0.574817	0.323,1.0,1.0	1.0,1.0,1.0	-0.226	-22.6	22.6
2730	ENSG00000204427	ABHD16A	6	-	31688040	31688305	31688040	31688103	31688248	31688305	2730	3,5,2	41,33,33	8,9,2	37,37,28	218	73	0.0670692	0.574817	0.024,0.048,0.02	0.068,0.075,0.023	-0.025	-2.5	2.5
5268	ENSG00000107281	NPDC1	9	-	137040356	137040567	137040356	137040436	137040513	137040567	5268	26,25,12	171147135	26,16,20	278206175	150	73	0.0673878	0.57654	0.069,0.076,0.041	0.044,0.036,0.053	0.018	1.8	1.8
134	ENSG00000273345	CTD-2410N18.4	5	-	134370838	134371043	134370838	134370928	134371012	134371043	134	3,1,1	7,2,7	0,0,0	6,2,1	157	73	0.0682022	0.578097	0.166,0.189,0.062	0.0,0.0,0.0	0.139	13.9	13.9
1479	ENSG00000137145	DENND4C	9	+	19336269	19336832	19336269	19336414	19336685	19336832	1479	11,10,8	33,40,41	6,25,9	34,37,20	344	73	0.0683523	0.578097	0.066,0.05,0.04	0.036,0.125,0.087	-0.031	-3.1	3.1
2576	ENSG00000173818	ENDOV	17	+	80429772	80430343	80429772	80429831	80430040	80430343	2576	7,5,3	2,3,5	15,2,9	1,2,1	282	73	0.0681245	0.578097	0.475,0.301,0.134	0.795,0.206,0.7	-0.264	-26.4	26.4
3274	ENSG00000117335	CD46	1	+	207759638	207761446	207759638	207759724	207761248	207761446	3274	87,92,77	314297284	86,98,117	258293277	1597	73	0.0684301	0.578097	0.013,0.014,0.012	0.015,0.015,0.019	-0.003	-0.3	0.3
3778	ENSG00000085999	RAD54L	1	+	46248398	46248623	46248398	46248408	46248511	46248623	3778	5,3,5	17,18,14	3,9,7	11,11,10	176	73	0.0683005	0.578097	0.109,0.065,0.129	0.102,0.253,0.225	-0.092	-9.2	9.2
4224	ENSG00000105193	RPS16	19	-	39433222	39433569	39433222	39433418	39433521	39433569	4224	698522503	240917681875	730551363	274618562105	176	73	0.068214	0.578097	0.107,0.109,0.1	0.099,0.11,0.067	0.013	1.3	1.3
431	ENSG00000111077	TNS2	12	+	53058315	53058637	53058315	53058445	53058620	53058637	431	42,45,40	0,0,2	41,55,44	1,1,3	248	73	0.0676811	0.578097	1.0,1.0,0.855	0.923,0.942,0.812	0.059	5.9	5.9
4772	ENSG00000164631	ZNF12	7	-	6688432	6692703	6688432	6692487	6692601	6692703	4772	65,71,67	2,1,3	48,82,80	0,0,0	187	73	0.0678572	0.578097	0.927,0.965,0.897	1.0,1.0,1.0	-0.07	-7	7
5411	ENSG00000187535	IFT140	16	-	1525886	1526796	1525886	1526077	1526618	1526796	5411	0,2,2	1,3,2	2,4,5	2,3,3	614	73	0.0680817	0.578097	0.0,0.073,0.106	0.106,0.137,0.165	-0.076	-7.6	7.6
624	ENSG00000070756	PABPC1	8	-	100717772	100718280	100717772	100717888	100718086	100718280	624	182190182	108610761042	202218183	8941081908	271	73	0.0682964	0.578097	0.043,0.045,0.045	0.057,0.052,0.051	-0.009	-0.9	0.9
6609	ENSG00000008517	IL32	16	+	3067376	3067613	3067376	3067415	3067553	3067613	6609	62,45,38	67,30,48	42,29,32	72,40,37	211	73	0.0680091	0.578097	0.243,0.342,0.215	0.168,0.201,0.23	0.067	6.7	6.7
461	ENSG00000100911	PSME2	14	-	24144399	24145155	24144399	24144468	24145057	24145155	461	42,41,36	177127157	41,46,17	196156196	662	73	0.0686578	0.579359	0.025,0.034,0.025	0.023,0.031,0.009	0.007	0.7	0.7
2143	ENSG00000162298	SYVN1	11	-	65132247	65132780	65132247	65132351	65132731	65132780	2143	24,47,31	63,66,53	22,26,25	69,63,56	453	73	0.0688807	0.580577	0.058,0.103,0.086	0.049,0.062,0.067	0.023	2.3	2.3
1720	ENSG00000242802	AP5Z1	7	+	4789831	4790591	4789831	4789929	4790458	4790591	1720	22,18,13	6,4,1	14,16,10	11,4,5	602	73	0.0693724	0.583391	0.308,0.353,0.612	0.134,0.327,0.195	0.206	20.6	20.6
6661	ENSG00000008988	RPS20	8	-	56073694	56074159	56073694	56073768	56074059	56074159	6661	436379340	374332052941	463411233	406934403512	364	73	0.0693209	0.583391	0.023,0.023,0.023	0.022,0.023,0.013	0.004	0.4	0.4
3239	ENSG00000102226	USP11	X	+	47247303	47247699	47247303	47247419	47247610	47247699	3239	5,12,7	25,23,14	5,6,1	18,14,27	264	73	0.0695851	0.584514	0.052,0.126,0.121	0.071,0.106,0.01	0.037	3.7	3.7
8350	ENSG00000080823	MOK	14	-	102232534	102233789	102232534	102232708	102233687	102233789	8350	37,61,12	12,8,6	46,64,39	2,7,8	1052	73	0.0697187	0.584973	0.176,0.346,0.122	0.615,0.388,0.253	-0.204	-20.4	20.4
1372	ENSG00000150433	TMEM218	11	-	125102131	125102809	125102131	125102317	125102636	125102809	1372	47,40,52	7,4,3	43,56,44	11,11,6	392	73	0.0699569	0.585183	0.556,0.651,0.763	0.421,0.487,0.577	0.162	16.2	16.2
4635	ENSG00000167778	SPRYD3	12	-	53074648	53075219	53074648	53074784	53075094	53075219	4635	21,9,4	33,42,38	6,8,6	37,38,41	383	73	0.0702884	0.585183	0.108,0.039,0.02	0.03,0.039,0.027	0.024	2.4	2.4
5133	ENSG00000158828	PINK1	1	+	20648504	20649231	20648504	20648632	20648994	20649231	5133	21,30,23	38,34,45	29,41,26	36,33,33	435	73	0.0703771	0.585183	0.085,0.129,0.079	0.119,0.173,0.117	-0.039	-3.9	3.9
5866	ENSG00000168028	RPSA	3	+	39411895	39412434	39411895	39412061	39412273	39412434	5866	136109115	170412141257	189,122,50	203414501462	285	73	0.0703061	0.585183	0.02,0.022,0.023	0.023,0.021,0.009	0.004	0.4	0.4
6017	ENSG00000148187	MRRF	9	+	122285168	122285946	122285168	122285287	122285779	122285946	6017	89,77,66	7,1,4	67,58,55	4,12,5	565	73	0.0700126	0.585183	0.622,0.909,0.681	0.684,0.384,0.587	0.186	18.6	18.6
81	ENSG00000104823	ECH1	19	-	38815856	38816355	38815856	38816007	38816283	38816355	81	65,74,56	412444337	84,46,66	649451438	349	73	0.0702014	0.585183	0.032,0.034,0.034	0.026,0.021,0.031	0.007	0.7	0.7
8535	ENSG00000186765	FSCN2	17	+	81536145	81536789	81536145	81536267	81536621	81536789	8535	9,19,13	5,6,5	15,14,8	9,14,7	427	73	0.0701956	0.585183	0.235,0.351,0.308	0.222,0.146,0.163	0.121	12.1	12.1
868	ENSG00000149582	TMEM25	11	+	118531191	118531871	118531191	118531234	118531774	118531871	868	16,17,10	15,16,10	26,31,26	28,14,3	613	73	0.0699304	0.585183	0.113,0.112,0.106	0.1,0.209,0.508	-0.162	-16.2	16.2
2090	ENSG00000100124	ANKRD54	22	-	37832957	37833206	37832957	37833082	37833158	37833206	2090	9,11,13	13,9,14	12,13,6	25,25,13	149	73	0.0708786	0.588246	0.253,0.375,0.313	0.19,0.203,0.184	0.121	12.1	12.1
8770	ENSG00000132522	GPS2	17	-	7313028	7313291	7313028	7313124	7313211	7313291	8770	4,6,6	36,22,21	4,3,4	44,33,37	160	73	0.0709046	0.588246	0.048,0.111,0.115	0.04,0.04,0.047	0.049	4.9	4.9
5874	ENSG00000161013	MGAT4B	5	-	179801333	179801694	179801333	179801467	179801553	179801694	5874	8,21,15	82,71,75	16,6,11	133,75,64	159	73	0.0713895	0.589339	0.043,0.12,0.084	0.052,0.035,0.073	0.029	2.9	2.9
6423	ENSG00000185633	NDUFA4L2	12	-	57236839	57237085	57236839	57236910	57237028	57237085	6423	7,14,5	0,5,1	15,3,8	2,1,0	191	73	0.0714351	0.589339	1.0,0.517,0.656	0.741,0.534,1.0	-0.034	-3.4	3.4
6591	ENSG00000172725	CORO1B	11	-	67440230	67440409	67440230	67440263	67440334	67440409	6591	76,80,73	209239190	67,60,46	245214161	144	73	0.0713103	0.589339	0.156,0.145,0.163	0.122,0.124,0.127	0.03	3	3
8248	ENSG00000124574	ABCC10	6	+	43437933	43438795	43437933	43438013	43438623	43438795	8248	21,8,6	15,10,18	4,6,1	11,7,6	683	73	0.07112	0.589339	0.13,0.079,0.034	0.037,0.084,0.018	0.035	3.5	3.5
8842	ENSG00000177697	CD151	11	+	836250	837023	836250	836442	836804	837023	8842	206211163	0,4,0	320220198	0,2,8	435	73	0.0713638	0.589339	1.0,0.899,1.0	1.0,0.949,0.806	0.048	4.8	4.8
9407	ENSG00000158850	B4GALT3	1	-	161173604	161174049	161173604	161173727	161173858	161174049	9407	29,43,23	92,71,66	21,26,24	94,78,73	204	73	0.0718575	0.592163	0.101,0.178,0.111	0.074,0.107,0.105	0.035	3.5	3.5
1709	ENSG00000177463	NR2C2	3	+	15037999	15039227	15037999	15038137	15039121	15039227	1709	22,28,38	10,16,6	39,31,33	5,5,9	1057	73	0.0722859	0.59503	0.132,0.108,0.304	0.35,0.3,0.202	-0.103	-10.3	10.3
6485	ENSG00000181085	MAPK15	8	+	143720229	143720840	143720229	143720287	143720702	143720840	6485	15,24,14	1,2,1	39,46,30	0,2,1	488	73	0.0724001	0.595308	0.692,0.642,0.677	1.0,0.775,0.818	-0.194	-19.4	19.4
5915	ENSG00000103253	HAGHL	16	+	729008	729715	729008	729088	729287	729715	5915	50,40,59	63,65,51	86,48,32	125,86,61	272	73	0.0725479	0.59586	0.176,0.142,0.237	0.156,0.13,0.123	0.049	4.9	4.9
1	ENSG00000146263	MMS22L	6	-	97269901	97272881	97269901	97269992	97272703	97272881	1	11,11,7	5,10,11	15,30,12	16,6,6	2784	73	0.0726878	0.595979	0.055,0.028,0.016	0.024,0.116,0.05	-0.03	-3	3
4899	ENSG00000227057	WDR46	6	-	33279107	33279610	33279107	33279374	33279496	33279610	4899	30,31,19	84,56,51	32,27,9	86,65,85	195	73	0.0727237	0.595979	0.118,0.172,0.122	0.122,0.135,0.038	0.039	3.9	3.9
5796	ENSG00000140995	DEF8	16	+	89964220	89964575	89964220	89964310	89964465	89964575	5796	1,0,2	2,5,15	4,1,1	10,4,4	228	73	0.0728261	0.596158	0.138,0.0,0.041	0.114,0.074,0.074	-0.028	-2.8	2.8
3356	ENSG00000170092	SPDYE5	7	+	75501361	75501755	75501361	75501476	75501551	75501755	3356	1,4,5	4,1,2	6,6,5	2,2,0	148	73	0.0729072	0.596161	0.11,0.664,0.552	0.597,0.597,1.0	-0.289	-28.9	28.9
3518	ENSG00000271853	RP1-178F15.5	1	-	153632033	153632240	153632033	153632063	153632154	153632240	3518	25,11,12	0,3,1	16,12,11	3,3,2	164	73	0.073332	0.598973	1.0,0.62,0.842	0.704,0.64,0.71	0.136	13.6	13.6
3930	ENSG00000107937	GTPBP4	10	+	996105	997308	996105	996242	997207	997308	3930	71,67,40	205238188	62,112,59	218210209	1038	73	0.0737242	0.600848	0.024,0.019,0.015	0.02,0.036,0.019	-0.006	-0.6	0.6
9155	ENSG00000206149	HERC2P9	15	+	28655272	28655691	28655272	28655420	28655494	28655691	9155	2,5,6	0,2,1	1,7,3	2,1,2	147	73	0.0737183	0.600848	1.0,0.554,0.749	0.199,0.777,0.427	0.3	30	30
3032	ENSG00000111358	GTF2H3	12	+	123652523	123652734	123652523	123652561	123652706	123652734	3032	5,5,2	76,62,71	11,7,5	75,85,62	218	73	0.0741111	0.601678	0.022,0.026,0.009	0.047,0.027,0.026	-0.014	-1.4	1.4
4452	ENSG00000166140	ZFYVE19	15	+	40809851	40810216	40809851	40809970	40810070	40810216	4452	7,6,12	28,40,23	4,7,3	37,25,32	173	73	0.073945	0.601678	0.095,0.06,0.18	0.044,0.106,0.038	0.049	4.9	4.9
5095	ENSG00000146826	C7orf43	7	-	100156499	100156716	100156499	100156549	100156633	100156716	5095	2,4,4	46,34,38	14,0,6	43,39,38	157	73	0.0741516	0.601678	0.02,0.052,0.047	0.131,0.0,0.068	-0.027	-2.7	2.7
6817	ENSG00000162069	CCDC64B	16	-	3029544	3030595	3029544	3029739	3030448	3030595	6817	47,27,53	14,4,7	57,52,32	23,12,14	782	73	0.0741513	0.601678	0.239,0.387,0.414	0.188,0.288,0.176	0.129	12.9	12.9
1433	ENSG00000143303	RRNAD1	1	+	156731990	156732473	156731990	156732115	156732280	156732473	1433	73,63,59	9,20,17	63,34,61	27,21,16	238	73	0.0745468	0.604222	0.713,0.491,0.516	0.417,0.332,0.539	0.144	14.4	14.4
3415	ENSG00000089094	KDM2B	12	-	121439856	121440977	121439856	121440075	121440815	121440977	3415	4,1,1	24,22,14	7,4,7	27,32,13	813	73	0.0748801	0.606258	0.015,0.004,0.006	0.023,0.011,0.046	-0.018	-1.8	1.8
1455	ENSG00000070610	GBA2	9	-	35738830	35739041	35738830	35738903	35739001	35739041	1455	9,10,5	109,101,78	16,18,11	113,139,93	171	73	0.075042	0.606904	0.034,0.041,0.027	0.057,0.052,0.048	-0.018	-1.8	1.8
1513	ENSG00000115317	HTRA2	2	+	74531338	74531702	74531338	74531411	74531596	74531702	1513	13,6,6	4,0,0	9,10,5	0,0,0	258	73	0.0753501	0.607909	0.479,1.0,1.0	1.0,1.0,1.0	-0.174	-17.4	17.4
2503	ENSG00000173465	SSSCA1	11	+	65570486	65570650	65570486	65570510	65570606	65570650	2503	60,43,33	5,3,3	46,34,47	1,3,1	169	73	0.0755775	0.607909	0.838,0.861,0.826	0.952,0.83,0.953	-0.07	-7	7
3029	ENSG00000185340	GAS2L1	22	+	29310826	29312094	29310826	29310998	29311975	29312094	3029	212226203	6,3,3	476288219	17,7,8	1050	73	0.075431	0.607909	0.711,0.84,0.825	0.661,0.741,0.656	0.106	10.6	10.6
6926	ENSG00000176124	DLEU1	13	+	50527865	50528534	50527865	50528064	50528179	50528534	6926	1,0,2	0,2,0	4,5,1	4,2,0	188	73	0.0755026	0.607909	1.0,0.0,1.0	0.28,0.493,1.0	0.076	7.6	7.6
8487	ENSG00000149136	SSRP1	11	-	57332834	57333071	57332834	57332855	57332958	57333071	8487	30,28,37	189214154	52,41,47	234202177	176	73	0.0753808	0.607909	0.062,0.051,0.091	0.084,0.078,0.099	-0.019	-1.9	1.9
4686	ENSG00000101361	NOP56	20	+	2656773	2657225	2656773	2656895	2657084	2657225	4686	105,112,88	0,0,1	134115108	4,1,1	262	73	0.0757411	0.608563	1.0,1.0,0.961	0.903,0.97,0.968	0.04	4	4
8628	ENSG00000185163	DDX51	12	-	132141497	132142190	132141497	132141956	132142118	132142190	8628	5,9,8	6,2,4	2,14,5	11,8,10	235	73	0.0759479	0.609562	0.206,0.583,0.383	0.053,0.352,0.134	0.211	21.1	21.1
156	ENSG00000186815	TPCN1	12	+	113288162	113288847	113288162	113288234	113288757	113288847	156	34,37,16	11,9,3	63,27,25	19,22,12	596	73	0.0764267	0.610753	0.275,0.335,0.395	0.289,0.131,0.203	0.127	12.7	12.7
3143	ENSG00000007923	DNAJC11	1	-	6637446	6638364	6637446	6637504	6638294	6638364	3143	70,80,60	134120107	65,49,45	118122117	863	73	0.0762693	0.610753	0.042,0.053,0.045	0.045,0.033,0.032	0.01	1	1
600	ENSG00000244687	UBE2V1	20	-	50115484	50115715	50115484	50115621	50115698	50115715	600	34,28,19	0,0,0	36,26,23	1,2,2	150	73	0.0764221	0.610753	1.0,1.0,1.0	0.946,0.864,0.848	0.114	11.4	11.4
8332	ENSG00000172500	FIBP	11	-	65884569	65884998	65884569	65884656	65884934	65884998	8332	45,67,48	194204173	46,32,28	207144150	351	73	0.0763896	0.610753	0.046,0.064,0.055	0.044,0.044,0.037	0.013	1.3	1.3
6842	ENSG00000072778	ACADVL	17	+	7220121	7220676	7220121	7220197	7220463	7220676	6842	33,47,47	184255200	65,56,20	398293239	339	73	0.0765683	0.611224	0.037,0.038,0.048	0.034,0.04,0.018	0.01	1	1
9402	ENSG00000143224	PPOX	1	+	161167099	161167486	161167099	161167234	161167338	161167486	9402	6,4,4	1,1,1	5,7,7	0,0,0	177	73	0.076715	0.611734	0.712,0.623,0.623	1.0,1.0,1.0	-0.347	-34.7	34.7
922	ENSG00000224078	SNHG14	15	+	25103858	25106294	25103858	25103970	25106220	25106294	922	263274264	0,0,3	235328315	1,4,1	2323	73	0.0771364	0.614432	1.0,1.0,0.734	0.881,0.72,0.908	0.075	7.5	7.5
7120	ENSG00000161999	JMJD8	16	-	683321	683598	683321	683441	683529	683598	7120	41,55,50	29,40,39	93,68,70	103,83,54	161	73	0.0772484	0.614527	0.391,0.384,0.368	0.29,0.271,0.37	0.071	7.1	7.1
9236	ENSG00000092841	MYL6	12	+	56158683	56159730	56158683	56158920	56159586	56159730	9236	195189171	0,0,1	194154139	1,3,1	739	73	0.0773147	0.614527	1.0,1.0,0.944	0.95,0.835,0.932	0.076	7.6	7.6
1995	ENSG00000239665	RP11-295P9.3	10	+	13654352	13655482	13654352	13654427	13655377	13655482	1995	12,18,13	3,1,2	6,16,5	2,7,2	1023	73	0.0774504	0.614944	0.222,0.562,0.317	0.176,0.14,0.151	0.211	21.1	21.1
1997	ENSG00000129084	PSMA1	11	-	14513663	14513885	14513663	14513699	14513816	14513885	1997	51,54,46	230247227	49,44,53	327300265	190	73	0.0777842	0.616271	0.079,0.077,0.072	0.054,0.053,0.071	0.017	1.7	1.7
326	ENSG00000184436	THAP7	22	-	21000646	21001411	21000646	21000787	21001255	21001411	326	87,102,67	42,43,35	90,55,55	54,40,34	541	73	0.0777153	0.616271	0.218,0.242,0.205	0.184,0.156,0.179	0.049	4.9	4.9
3661	ENSG00000121310	ECHDC2	1	-	52897436	52899224	52897436	52897484	52899173	52899224	3661	108,88,101	44,44,43	96,83,109	41,32,17	1762	73	0.0779864	0.616622	0.092,0.077,0.089	0.088,0.097,0.21	-0.046	-4.6	4.6
7090	ENSG00000060971	ACAA1	3	-	38126161	38126700	38126161	38126341	38126509	38126700	7090	31,52,58	153186147	83,77,54	222188161	241	73	0.0779953	0.616622	0.058,0.078,0.107	0.102,0.11,0.092	-0.02	-2	2
4243	ENSG00000114735	HEMK1	3	+	50579843	50580229	50579843	50579939	50580115	50580229	4243	2,11,2	13,15,9	3,7,0	23,16,17	249	73	0.0781012	0.616799	0.043,0.177,0.061	0.037,0.114,0.0	0.043	4.3	4.3
1486	ENSG00000203896	LIME1	20	+	63737820	63738060	63737820	63737902	63737972	63738060	1486	0,2,2	1,1,0	1,0,1	1,2,1	143	73	0.0785885	0.618826	0.0,0.505,1.0	0.338,0.0,0.338	0.276	27.6	27.6
6478	ENSG00000002016	RAD52	12	-	916343	916820	916343	916532	916638	916820	6478	4,8,3	0,0,2	6,7,8	1,1,1	179	73	0.0784777	0.618826	1.0,1.0,0.38	0.71,0.741,0.765	0.055	5.5	5.5
9003	ENSG00000145833	DDX46	5	+	134816429	134817714	134816429	134816603	134817495	134817714	9003	22,15,25	32,39,36	20,21,35	30,24,32	965	73	0.078609	0.618826	0.049,0.028,0.05	0.048,0.062,0.076	-0.02	-2	2
1529	ENSG00000068438	FTSJ1	X	+	48482596	48483027	48482596	48482794	48482985	48483027	1529	66,66,38	32,19,21	82,52,56	54,47,25	264	73	0.0789932	0.62056	0.363,0.49,0.333	0.296,0.234,0.382	0.091	9.1	9.1
6798	ENSG00000145916	RMND5B	5	+	178143626	178144108	178143626	178143727	178143941	178144108	6798	20,19,9	49,32,37	22,11,5	63,45,39	287	73	0.0789972	0.62056	0.094,0.131,0.058	0.082,0.059,0.032	0.037	3.7	3.7
2647	ENSG00000117475	BLZF1	1	+	169376539	169377383	169376539	169376979	169377137	169377383	2647	7,16,2	0,3,1	11,16,6	1,0,0	231	73	0.0796022	0.624649	1.0,0.628,0.387	0.777,1.0,1.0	-0.254	-25.4	25.4
3263	ENSG00000149823	VPS51	11	+	65107580	65108022	65107580	65107727	65107802	65108022	3263	36,42,35	63,54,68	35,29,31	107,54,58	148	73	0.0801642	0.627663	0.22,0.277,0.202	0.139,0.209,0.209	0.047	4.7	4.7
5573	ENSG00000140474	ULK3	15	-	74842074	74842420	74842074	74842195	74842279	74842420	5573	41,28,35	51,51,64	29,18,11	59,38,35	157	73	0.080119	0.627663	0.272,0.203,0.203	0.186,0.18,0.128	0.061	6.1	6.1
7049	ENSG00000165533	TTC8	14	+	88841036	88841514	88841036	88841196	88841424	88841514	7049	17,24,19	34,39,35	27,14,23	25,23,26	301	73	0.080241	0.627663	0.108,0.13,0.116	0.208,0.129,0.177	-0.053	-5.3	5.3
4068	ENSG00000140983	RHOT2	16	+	670891	671203	670891	671000	671114	671203	4068	48,72,71	0,6,5	78,55,52	0,3,2	187	73	0.0803273	0.627674	1.0,0.824,0.847	1.0,0.877,0.91	-0.039	-3.9	3.9
2947	ENSG00000147894	C9orf72	9	-	27558490	27560299	27558490	27558607	27560226	27560299	2947	53,61,59	8,24,15	59,61,89	36,29,21	1692	73	0.0807342	0.629896	0.222,0.099,0.145	0.066,0.083,0.155	0.054	5.4	5.4
3142	ENSG00000140326	CDAN1	15	-	42735099	42735327	42735099	42735178	42735260	42735327	3142	1,0,0	10,10,6	3,3,0	10,29,5	155	73	0.0807821	0.629896	0.045,0.0,0.0	0.124,0.046,0.0	-0.042	-4.2	4.2
5926	ENSG00000161956	SENP3	17	+	7564842	7565069	7564842	7564864	7564958	7565069	5926	11,7,16	140130111	20,17,19	173138111	167	73	0.0809362	0.630432	0.033,0.023,0.059	0.048,0.051,0.07	-0.018	-1.8	1.8
290	ENSG00000094631	HDAC6	X	+	48802907	48803136	48802907	48802999	48803127	48803136	290	3,3,2	31,46,31	4,9,4	48,40,32	201	73	0.0810343	0.630532	0.034,0.023,0.023	0.029,0.076,0.043	-0.023	-2.3	2.3
2293	ENSG00000099797	TECR	19	+	14565043	14565290	14565043	14565123	14565201	14565290	2293	22,14,18	92,96,84	12,19,8	132,99,65	151	73	0.081141	0.630698	0.104,0.066,0.094	0.042,0.085,0.056	0.027	2.7	2.7
7551	ENSG00000166391	MOGAT2	11	+	75727969	75728989	75727969	75728144	75728789	75728989	7551	107108125	10,6,6	79,84,61	14,6,7	718	73	0.0812588	0.63095	0.521,0.647,0.679	0.365,0.587,0.47	0.142	14.2	14.2
7612	ENSG00000070423	RNF126	19	-	648881	649748	648881	649052	649678	649748	7612	19,25,16	4,2,4	35,25,7	3,0,1	699	73	0.0814685	0.631915	0.332,0.566,0.295	0.549,1.0,0.422	-0.259	-25.9	25.9
1366	ENSG00000204843	DCTN1	2	-	74367970	74368880	74367970	74368131	74368727	74368880	1366	4,13,16	50,54,50	13,24,12	52,40,55	669	73	0.0816806	0.632211	0.009,0.026,0.034	0.027,0.061,0.023	-0.014	-1.4	1.4
4736	ENSG00000079616	KIF22	16	+	29798592	29799184	29798592	29798747	29798974	29799184	4736	10,14,8	30,58,32	13,6,3	55,44,40	300	73	0.0817632	0.632211	0.075,0.055,0.057	0.054,0.032,0.018	0.028	2.8	2.8
8404	ENSG00000174744	BRMS1	11	-	66340773	66341333	66340773	66341046	66341205	66341333	8404	19,15,17	84,79,61	17,12,13	106,78,96	232	73	0.0817275	0.632211	0.066,0.056,0.081	0.048,0.046,0.041	0.023	2.3	2.3
224	ENSG00000144481	TRPM8	2	+	233953708	233954019	233953708	233953819	233953916	233954019	224	32,13,16	19,16,21	8,9,14	20,19,13	170	73	0.0820147	0.633493	0.42,0.259,0.247	0.147,0.169,0.316	0.098	9.8	9.8
561	ENSG00000105707	HPN	19	+	35059672	35060512	35059672	35059996	35060346	35060512	561	14,17,32	1,1,0	42,23,12	1,2,1	423	73	0.0821839	0.634116	0.707,0.746,1.0	0.879,0.665,0.674	0.078	7.8	7.8
8234	ENSG00000136699	SMPD4	2	-	130172438	130172677	130172438	130172500	130172624	130172677	8234	7,4,2	36,54,44	9,10,12	61,75,56	197	73	0.0822669	0.634116	0.067,0.027,0.017	0.052,0.047,0.074	-0.021	-2.1	2.1
9039	ENSG00000138002	IFT172	2	-	27445754	27445988	27445754	27445843	27445928	27445988	9039	0,0,5	5,8,3	3,4,5	10,6,4	158	73	0.0826786	0.636625	0.0,0.0,0.435	0.122,0.235,0.366	-0.096	-9.6	9.6
547	ENSG00000167716	WDR81	17	+	1735571	1736218	1735571	1735717	1736038	1736218	547	15,13,11	18,16,13	10,5,7	23,12,11	394	73	0.0828865	0.636918	0.134,0.131,0.136	0.075,0.072,0.105	0.05	5	5
8376	ENSG00000005007	UPF1	19	+	18865288	18865778	18865288	18865450	18865560	18865778	8376	3,2,4	49,39,38	7,7,4	57,46,31	183	73	0.082889	0.636918	0.024,0.02,0.04	0.047,0.057,0.049	-0.023	-2.3	2.3
4738	ENSG00000123154	WDR83	19	+	12669754	12670080	12669754	12669893	12669976	12670080	4738	18,17,15	21,15,17	20,14,17	11,13,6	156	73	0.0834477	0.640545	0.286,0.347,0.292	0.46,0.335,0.57	-0.147	-14.7	14.7
2657	ENSG00000080189	SLC35C2	20	-	46349527	46350890	46349527	46350524	46350760	46350890	2657	63,63,42	16,27,14	87,68,66	47,28,35	309	73	0.0836652	0.641549	0.482,0.355,0.415	0.304,0.365,0.308	0.092	9.2	9.2
5260	ENSG00000052749	RRP12	10	-	97358536	97359010	97358536	97358619	97358942	97359010	5260	16,6,8	48,58,47	6,7,9	63,69,59	396	73	0.0837805	0.641767	0.058,0.019,0.03	0.017,0.018,0.027	0.015	1.5	1.5
1670	ENSG00000081791	KIAA0141	5	+	141938520	141938948	141938520	141938760	141938851	141938948	1670	58,48,41	9,8,6	96,76,100	5,13,5	164	73	0.0842359	0.644588	0.742,0.728,0.753	0.895,0.722,0.899	-0.098	-9.8	9.8
24	ENSG00000179222	MAGED1	X	+	51901552	51902354	51901552	51901938	51902145	51902354	24	37,21,16	227157125	41,49,25	228173187	280	73	0.0843945	0.645134	0.041,0.034,0.032	0.045,0.069,0.034	-0.014	-1.4	1.4
5196	ENSG00000133316	WDR74	11	-	62839171	62839378	62839171	62839235	62839321	62839378	5196	20,26,15	92,106,75	34,31,13	110,64,68	159	73	0.0850176	0.647887	0.091,0.101,0.084	0.124,0.182,0.081	-0.037	-3.7	3.7
5545	ENSG00000198951	NAGA	22	-	42070281	42070830	42070281	42070366	42070762	42070830	5545	152152136	3,3,9	208131150	3,2,3	469	73	0.0848646	0.647887	0.887,0.887,0.702	0.915,0.911,0.886	-0.079	-7.9	7.9
6441	ENSG00000161960	EIF4A1	17	+	7574259	7574678	7574259	7574308	7574545	7574678	6441	172134129	259327292310	150,126,83	290826752035	310	73	0.0849492	0.647887	0.015,0.011,0.013	0.012,0.011,0.01	0.002	0.2	0.2
3705	ENSG00000196338	NLGN3	X	+	71147549	71148206	71147549	71147627	71148062	71148206	3705	2,9,3	0,0,1	1,8,0	0,0,2	508	73	0.0851578	0.648287	1.0,1.0,0.301	1.0,1.0,0.0	0.1	10	10
1002	ENSG00000241370	RPP21	6	+	30345297	30345573	30345297	30345398	30345490	30345573	1002	30,27,27	64,55,36	26,15,12	57,35,49	165	73	0.0858258	0.650935	0.172,0.178,0.249	0.168,0.159,0.098	0.058	5.8	5.8
2342	ENSG00000115073	ACTR1B	2	-	97658426	97659003	97658426	97658643	97658878	97659003	2342	33,40,33	39,33,41	44,44,37	80,62,47	308	73	0.0857075	0.650935	0.167,0.223,0.16	0.115,0.144,0.157	0.045	4.5	4.5
6295	ENSG00000149532	CPSF7	11	-	61416104	61416519	61416104	61416162	61416363	61416519	6295	200213198	1,6,4	196203171	1,2,2	274	73	0.085946	0.650935	0.982,0.904,0.93	0.981,0.964,0.958	-0.029	-2.9	2.9
6628	ENSG00000100242	SUN2	22	-	38740266	38741050	38740266	38740432	38740888	38741050	6628	24,38,35	0,1,1	33,27,23	0,1,3	529	73	0.0859264	0.650935	1.0,0.84,0.828	1.0,0.788,0.514	0.122	12.2	12.2
7911	ENSG00000185507	IRF7	11	-	615096	615647	615096	615259	615344	615647	7911	22,44,28	24,29,10	32,21,24	33,21,31	158	73	0.0858338	0.650935	0.298,0.412,0.564	0.309,0.316,0.263	0.129	12.9	12.9
1622	ENSG00000130985	UBA1	X	+	47206077	47206319	47206077	47206113	47206247	47206319	1622	54,38,48	433490326	63,49,71	439461371	207	73	0.0866867	0.65153	0.042,0.027,0.049	0.048,0.036,0.063	-0.01	-1	1
330	ENSG00000197448	GSTK1	7	+	143264991	143265296	143264991	143265092	143265260	143265296	330	57,70,59	99109105	127,131,83	177142132	241	73	0.086434	0.65153	0.149,0.163,0.145	0.179,0.218,0.16	-0.033	-3.3	3.3
4267	ENSG00000013306	SLC25A39	17	-	44320195	44320436	44320195	44320276	44320354	44320436	4267	60,45,52	395345313	74,59,59	416324274	151	73	0.0866929	0.65153	0.068,0.059,0.074	0.079,0.081,0.094	-0.018	-1.8	1.8
5085	ENSG00000197170	PSMD12	17	-	67357302	67357578	67357302	67357431	67357518	67357578	5085	22,33,36	192219176	20,26,17	211185164	160	73	0.0867297	0.65153	0.05,0.064,0.085	0.041,0.06,0.045	0.018	1.8	1.8
5502	ENSG00000165271	NOL6	9	-	33468320	33468557	33468320	33468422	33468507	33468557	5502	9,20,7	73,73,47	8,9,2	63,40,61	158	73	0.0866241	0.65153	0.054,0.112,0.064	0.055,0.094,0.015	0.022	2.2	2.2
5641	ENSG00000145736	GTF2H2	5	-	71048761	71049158	71048761	71048849	71049067	71049158	5641	5,17,23	78,55,89	17,8,5	98,65,65	291	73	0.0862287	0.65153	0.016,0.072,0.061	0.042,0.03,0.019	0.019	1.9	1.9
6668	ENSG00000167969	ECI1	16	-	2242414	2243224	2242414	2242648	2243045	2243224	6668	64,91,56	0,0,0	96,116,92	3,2,0	470	73	0.0861542	0.65153	1.0,1.0,1.0	0.833,0.9,1.0	0.089	8.9	8.9
938	ENSG00000102103	PQBP1	X	+	48902232	48902795	48902232	48902517	48902731	48902795	938	36,50,49	156137133	47,59,36	117118102	287	73	0.0867005	0.65153	0.055,0.085,0.086	0.093,0.113,0.082	-0.021	-2.1	2.1
3075	ENSG00000187961	KLHL17	1	+	961825	962478	961825	962047	962285	962478	3075	14,51,25	2,2,1	42,46,19	6,2,5	311	73	0.086954	0.652552	0.622,0.857,0.854	0.622,0.844,0.471	0.132	13.2	13.2
2741	ENSG00000114857	NKTR	3	+	42627199	42630575	42627199	42627227	42630545	42630575	2741	386445400	2,2,2	404555467	1,1,1	3391	73	0.0872966	0.654459	0.806,0.827,0.812	0.897,0.923,0.91	-0.095	-9.5	9.5
1858	ENSG00000110274	CEP164	11	+	117394919	117395191	117394919	117395003	117395122	117395191	1858	0,1,4	13,4,14	6,3,6	11,24,17	192	73	0.0874239	0.654597	0.0,0.087,0.098	0.172,0.045,0.118	-0.05	-5	5
2401	ENSG00000110719	TCIRG1	11	+	68047646	68047972	68047646	68047804	68047881	68047972	2401	9,7,6	63,52,50	14,14,4	71,47,26	150	73	0.0874922	0.654597	0.065,0.061,0.055	0.088,0.127,0.07	-0.035	-3.5	3.5
4447	ENSG00000132361	CLUH	17	-	2693899	2694276	2693899	2694039	2694122	2694276	4447	9,15,17	112117125	16,18,23	134,118,85	156	73	0.0880773	0.658309	0.036,0.057,0.06	0.053,0.067,0.112	-0.026	-2.6	2.6
490	ENSG00000129657	SEC14L1	17	+	77088748	77089271	77088748	77088949	77089152	77089271	490	13,22,18	4,13,8	17,6,8	11,11,5	276	73	0.0882715	0.659094	0.462,0.309,0.373	0.29,0.126,0.297	0.144	14.4	14.4
4174	ENSG00000004059	ARF5	7	+	127589484	127590137	127589484	127589594	127590065	127590137	4174	214205190	756630594	253169255	733563534	544	73	0.0887918	0.661276	0.037,0.042,0.041	0.044,0.039,0.06	-0.008	-0.8	0.8
5835	ENSG00000122435	TRMT13	1	+	100140407	100141019	100140407	100140514	100140851	100141019	5835	29,29,31	13,16,14	30,55,16	15,39,23	410	73	0.0890111	0.661276	0.284,0.244,0.283	0.263,0.201,0.11	0.079	7.9	7.9
6203	ENSG00000213782	DDX47	12	+	12823202	12824677	12823202	12824016	12824539	12824677	6203	60,26,25	66,76,50	35,44,22	75,85,83	596	73	0.0886948	0.661276	0.1,0.04,0.058	0.054,0.06,0.031	0.018	1.8	1.8
6809	ENSG00000107175	CREB3	9	+	35732995	35733282	35732995	35733143	35733214	35733282	6809	13,16,11	87,84,70	6,10,11	83,91,81	144	73	0.0889282	0.661276	0.07,0.088,0.074	0.035,0.053,0.064	0.027	2.7	2.7
8504	ENSG00000171858	RPS21	20	+	62388308	62388519	62388308	62388364	62388456	62388519	8504	128,83,86	241520251951	120,73,81	279822272223	165	73	0.0888731	0.661276	0.023,0.018,0.019	0.019,0.014,0.016	0.004	0.4	0.4
7194	ENSG00000170242	USP47	11	+	11954896	11955145	11954896	11954944	11955033	11955145	7194	8,10,14	80,79,62	11,7,1	70,74,70	162	73	0.0891018	0.661286	0.043,0.054,0.092	0.066,0.041,0.006	0.025	2.5	2.5
2585	ENSG00000163704	PRRT3	3	-	9945541	9948001	9945541	9945711	9946084	9948001	2585	51,58,49	3,5,2	44,51,24	1,3,0	446	73	0.0892778	0.661892	0.736,0.655,0.8	0.878,0.736,1.0	-0.141	-14.1	14.1
4793	ENSG00000118816	CCNI	4	-	77056084	77056323	77056084	77056102	77056248	77056323	4793	53,79,64	367319308	65,105,84	344358322	219	73	0.0894521	0.661892	0.046,0.076,0.065	0.059,0.089,0.08	-0.014	-1.4	1.4
758	ENSG00000122557	HERPUD2	7	-	35694183	35695135	35694183	35694627	35694800	35695135	758	14,21,20	2,5,4	19,10,10	8,3,5	246	73	0.0893695	0.661892	0.675,0.555,0.597	0.413,0.497,0.372	0.182	18.2	18.2
435	ENSG00000111077	TNS2	12	+	53062619	53063257	53062619	53062697	53063088	53063257	435	10,21,14	53,57,45	17,15,37	74,50,37	464	73	0.0896666	0.662816	0.029,0.055,0.047	0.035,0.045,0.136	-0.028	-2.8	2.8
7119	ENSG00000161999	JMJD8	16	-	683684	684155	683684	683781	683909	684155	7119	18,27,26	3,3,2	68,33,38	13,14,4	201	73	0.0898162	0.663258	0.685,0.766,0.825	0.655,0.461,0.775	0.128	12.8	12.8
1088	ENSG00000159079	C21orf59	21	-	32601666	32603292	32601666	32601973	32603160	32603292	1088	162196158	0,0,2	188169170	1,1,2	1260	73	0.0902123	0.665518	1.0,1.0,0.821	0.916,0.907,0.831	0.056	5.6	5.6
1261	ENSG00000128534	LSM8	7	+	118188277	118192155	118188277	118188405	118191916	118192155	1261	375229281	3,0,2	304344254	5,2,4	3584	73	0.0906253	0.665779	0.718,1.0,0.741	0.553,0.778,0.564	0.188	18.8	18.8
1674	ENSG00000183010	PYCR1	17	-	81936747	81937257	81936747	81936861	81937227	81937257	1674	87165148	2,3,8	265206200	3,5,2	439	73	0.0909157	0.665779	0.879,0.901,0.755	0.936,0.873,0.943	-0.072	-7.2	7.2
2009	ENSG00000213614	HEXA	15	-	72345976	72346325	72345976	72346128	72346234	72346325	2009	21,26,20	2,0,0	13,22,23	1,1,1	179	73	0.0904592	0.665779	0.811,1.0,1.0	0.841,0.9,0.904	0.055	5.5	5.5
2842	ENSG00000111653	ING4	12	-	6652661	6653050	6652661	6652767	6652935	6653050	2842	14,9,5	15,13,13	6,8,2	13,17,13	241	73	0.090538	0.665779	0.22,0.173,0.104	0.123,0.125,0.045	0.068	6.8	6.8
3775	ENSG00000124074	ENKD1	16	-	67663419	67663841	67663419	67663556	67663652	67663841	3775	5,4,6	0,2,0	9,4,10	1,1,2	169	73	0.0909042	0.665779	1.0,0.463,1.0	0.795,0.633,0.684	0.117	11.7	11.7
7087	ENSG00000126012	KDM5C	X	-	53198489	53198888	53198489	53198637	53198763	53198888	7087	10,16,12	72,83,67	21,17,16	69,88,55	199	73	0.0909681	0.665779	0.048,0.066,0.062	0.1,0.066,0.096	-0.029	-2.9	2.9
7855	ENSG00000123136	DDX39A	19	-	14409741	14410334	14409741	14409873	14410215	14410334	7855	66,82,54	121,82,82	86,60,45	141,117,89	415	73	0.090854	0.665779	0.088,0.15,0.104	0.097,0.083,0.082	0.027	2.7	2.7
787	ENSG00000037042	TUBG2	17	+	42660638	42661391	42660638	42660707	42661200	42661391	787	79,57,64	0,1,2	64,51,57	2,1,2	566	73	0.0906914	0.665779	1.0,0.88,0.805	0.805,0.868,0.786	0.075	7.5	7.5
4082	ENSG00000142675	CNKSR1	1	+	26183203	26183408	26183203	26183256	26183345	26183408	4082	0,0,3	9,15,13	2,4,0	11,12,7	162	73	0.0912742	0.667358	0.0,0.0,0.094	0.076,0.131,0.0	-0.038	-3.8	3.8
6712	ENSG00000129667	RHBDF2	17	-	76472685	76473105	76472685	76472839	76473004	76473105	6712	2,7,8	17,16,15	1,4,4	15,19,17	238	73	0.0914285	0.667826	0.035,0.118,0.141	0.02,0.061,0.067	0.049	4.9	4.9
4740	ENSG00000102054	RBBP7	X	-	16852550	16852782	16852550	16852628	16852748	16852782	4740	13,23,25	172149134	20,20,10	197171167	193	73	0.0915775	0.668253	0.028,0.055,0.066	0.037,0.042,0.022	0.016	1.6	1.6
6636	ENSG00000105223	PLD3	19	+	40366437	40366682	40366437	40366510	40366609	40366682	6636	21,14,9	103,62,66	24,16,20	96,75,45	172	73	0.0917422	0.668795	0.08,0.087,0.055	0.096,0.083,0.159	-0.039	-3.9	3.9
1839	ENSG00000261884	CTC-479C5.12	16	-	67934796	67935478	67934796	67934948	67935419	67935478	1839	51,49,43	74,76,65	104,67,37	106,76,53	544	73	0.0921215	0.670899	0.085,0.08,0.082	0.116,0.106,0.086	-0.02	-2	2
6025	ENSG00000060138	YBX3	12	-	10701959	10704148	10701959	10702131	10704050	10704148	6025	104,95,82	3,3,2	92,96,56	7,4,3	1992	73	0.0922687	0.67131	0.56,0.537,0.6	0.325,0.468,0.406	0.166	16.6	16.6
5674	ENSG00000135596	MICAL1	6	-	109446135	109446772	109446135	109446357	109446678	109446772	5674	169157159	0,1,0	200137116	2,1,2	394	73	0.0925523	0.672711	1.0,0.967,1.0	0.949,0.962,0.915	0.047	4.7	4.7
1300	ENSG00000108654	DDX5	17	-	64504077	64504314	64504077	64504116	64504221	64504314	1300	62,86,64	696739608	70,72,50	714860745	178	73	0.0928291	0.673508	0.035,0.046,0.041	0.039,0.033,0.027	0.008	0.8	0.8
5371	ENSG00000197530	MIB2	1	+	1628272	1628722	1628272	1628399	1628488	1628722	5371	1,3,0	5,10,13	4,2,4	14,15,8	162	73	0.0928442	0.673508	0.083,0.119,0.0	0.114,0.057,0.184	-0.051	-5.1	5.1
933	ENSG00000205250	E2F4	16	+	67192760	67193170	67192760	67192870	67193008	67193170	933	26,30,37	53,65,45	51,31,31	57,51,33	211	73	0.0930013	0.673986	0.145,0.138,0.221	0.236,0.174,0.245	-0.05	-5	5
6737	ENSG00000105677	TMEM147	19	+	35546671	35547240	35546671	35546808	35547118	35547240	6737	89,88,91	0,1,2	125,91,72	2,2,2	383	73	0.0932496	0.674463	1.0,0.944,0.897	0.923,0.897,0.873	0.049	4.9	4.9
973	ENSG00000125503	PPP1R12C	19	-	55091649	55091881	55091649	55091700	55091858	55091881	973	1,2,0	15,15,10	4,3,2	36,17,19	231	73	0.0931977	0.674463	0.021,0.04,0.0	0.034,0.053,0.032	-0.019	-1.9	1.9
7857	ENSG00000123136	DDX39A	19	-	14412550	14413224	14412550	14412678	14413012	14413224	7857	27,31,37	123147108	38,39,24	202189153	407	73	0.0935099	0.675684	0.038,0.036,0.058	0.033,0.036,0.027	0.012	1.2	1.2
1337	ENSG00000213672	NCKIPSD	3	-	48678876	48679183	48678876	48678969	48679054	48679183	1337	5,9,13	55,47,27	12,18,5	39,36,22	158	73	0.093959	0.678266	0.04,0.081,0.182	0.124,0.188,0.095	-0.035	-3.5	3.5
2332	ENSG00000007392	LUC7L	16	-	227241	228402	227241	227336	228332	228402	2332	184187184	0,4,2	171178135	4,3,4	1069	73	0.0940688	0.678397	1.0,0.761,0.863	0.745,0.802,0.697	0.127	12.7	12.7
1033	ENSG00000162191	UBXN1	11	-	62677517	62677832	62677517	62677634	62677780	62677832	1033	81,89,74	263256205	90,77,49	310237250	219	73	0.0951566	0.681106	0.093,0.104,0.107	0.088,0.098,0.061	0.019	1.9	1.9
1294	ENSG00000100151	PICK1	22	+	38073772	38074451	38073772	38073823	38074306	38074451	1294	48,36,25	96,85,75	47,39,29	83,77,40	556	73	0.0952328	0.681106	0.062,0.053,0.042	0.069,0.062,0.087	-0.02	-2	2
2171	ENSG00000140848	CPNE2	16	+	57146084	57147964	57146084	57146321	57147550	57147964	2171	15,20,11	15,0,11	4,4,15	12,16,7	1302	73	0.0951308	0.681106	0.053,1.0,0.053	0.018,0.014,0.107	0.322	32.2	32.2
2493	ENSG00000160050	CCDC28B	1	+	32204597	32205387	32204597	32204620	32205193	32205387	2493	76,51,51	46,41,35	63,60,58	34,27,29	646	73	0.0952738	0.681106	0.157,0.123,0.141	0.173,0.201,0.184	-0.046	-4.6	4.6
3237	ENSG00000102226	USP11	X	+	47239350	47239907	47239350	47239481	47239789	47239907	3237	1,3,4	29,30,24	6,2,3	14,20,14	381	73	0.0952735	0.681106	0.007,0.019,0.031	0.076,0.019,0.039	-0.026	-2.6	2.6
4803	ENSG00000103507	BCKDK	16	+	31111868	31112567	31111868	31112027	31112120	31112567	4803	46,54,41	74,86,76	87,49,41	72,73,65	166	73	0.0948537	0.681106	0.215,0.216,0.192	0.347,0.228,0.217	-0.056	-5.6	5.6
5250	ENSG00000175634	RPS6KB2	11	+	67433125	67433447	67433125	67433216	67433339	67433447	5250	33,19,25	139137127	17,16,17	151104114	196	73	0.0947976	0.681106	0.081,0.049,0.068	0.04,0.054,0.053	0.017	1.7	1.7
6008	ENSG00000100462	PRMT5	14	-	22928125	22928615	22928125	22928211	22928496	22928615	6008	78,72,54	128162128	67,61,45	149152152	358	73	0.0949886	0.681106	0.111,0.083,0.079	0.084,0.076,0.057	0.019	1.9	1.9
7555	ENSG00000213918	DNASE1	16	+	3654666	3655044	3654666	3654795	3654960	3655044	7555	43,49,44	0,0,0	38,46,53	1,2,1	238	73	0.0948095	0.681106	1.0,1.0,1.0	0.921,0.876,0.942	0.087	8.7	8.7
4720	ENSG00000101236	RNF24	20	-	3934851	3935073	3934851	3934920	3934993	3935073	4720	5,3,13	0,3,0	2,3,1	0,1,3	146	73	0.09633	0.687611	1.0,0.333,1.0	1.0,0.6,0.143	0.197	19.7	19.7
7982	ENSG00000071894	CPSF1	8	-	144394233	144394555	144394233	144394300	144394378	144394555	7982	1,3,3	32,56,28	4,3,6	29,50,29	151	73	0.0964366	0.687611	0.015,0.025,0.049	0.063,0.028,0.091	-0.031	-3.1	3.1
8202	ENSG00000103174	NAGPA	16	-	5027134	5027379	5027134	5027193	5027277	5027379	8202	8,4,4	4,0,0	2,2,6	0,0,0	157	73	0.0964628	0.687611	0.482,1.0,1.0	1.0,1.0,1.0	-0.173	-17.3	17.3
7874	ENSG00000141258	SGSM2	17	+	2362837	2363134	2362837	2362905	2362988	2363134	7874	8,11,8	13,22,5	15,13,7	13,3,7	156	73	0.096969	0.690554	0.224,0.19,0.428	0.351,0.67,0.319	-0.166	-16.6	16.6
1509	ENSG00000178980	SEPW1	19	+	47780724	47780964	47780724	47780749	47780863	47780964	1509	32,22,15	84,58,65	15,9,14	64,49,53	187	73	0.0970712	0.690616	0.129,0.129,0.083	0.084,0.067,0.093	0.032	3.2	3.2
2356	ENSG00000137207	YIPF3	6	-	43513441	43513633	43513441	43513451	43513587	43513633	2356	16,19,17	118137119	11,14,14	160138116	209	73	0.0971875	0.690779	0.045,0.046,0.048	0.023,0.034,0.04	0.014	1.4	1.4
2064	ENSG00000170703	TTLL6	17	-	48803890	48804991	48803890	48803931	48804771	48804991	2064	1,8,7	2,0,0	26,9,21	0,0,0	913	73	0.0975102	0.692407	0.038,1.0,1.0	1.0,1.0,1.0	-0.321	-32.1	32.1
4926	ENSG00000169689	STRA13	17	-	82019156	82019375	82019156	82019204	82019292	82019375	4926	257257207	1,3,0	328225179	4,3,3	161	73	0.0976158	0.692491	0.991,0.975,1.0	0.974,0.971,0.964	0.019	1.9	1.9
478	ENSG00000159403	C1R	12	-	7088838	7089489	7088838	7088986	7089292	7089489	478	0,0,0	3,10,6	2,3,1	10,6,4	379	73	0.0981481	0.694294	0.0,0.0,0.0	0.037,0.088,0.046	-0.057	-5.7	5.7
6582	ENSG00000177685	CRACR2B	11	+	830249	830713	830249	830337	830620	830713	6582	47,46,36	31,31,29	107,60,39	105,42,56	356	73	0.0980409	0.694294	0.237,0.233,0.203	0.173,0.227,0.125	0.049	4.9	4.9
7935	ENSG00000182199	SHMT2	12	+	57230802	57231913	57230802	57231000	57231712	57231913	7935	205233207	12,15,11	300283248	27,26,17	785	73	0.0981517	0.694294	0.614,0.591,0.636	0.508,0.503,0.576	0.085	8.5	8.5
1017	ENSG00000248101	AC002116.8	19	-	36010566	36011077	36010566	36010683	36010893	36011077	1017	50,35,18	35,26,13	36,24,19	36,21,26	283	73	0.0984988	0.694755	0.269,0.258,0.263	0.205,0.228,0.159	0.066	6.6	6.6
4231	ENSG00000183258	DDX41	5	-	177512495	177512876	177512495	177512645	177512779	177512876	4231	14,25,13	101146115	31,23,15	137101101	207	73	0.0984402	0.694755	0.047,0.057,0.038	0.074,0.074,0.05	-0.019	-1.9	1.9
9171	ENSG00000154134	ROBO3	11	+	124877160	124877309	124877160	124877184	124877266	124877309	9171	0,3,2	2,4,3	3,6,10	8,3,7	155	73	0.0984664	0.694755	0.0,0.261,0.239	0.15,0.485,0.402	-0.179	-17.9	17.9
5080	ENSG00000213780	GTF2H4	6	+	30911683	30912146	30911683	30911767	30912013	30912146	5080	5,8,4	20,11,22	19,9,11	33,21,20	319	73	0.0986545	0.695072	0.054,0.143,0.04	0.116,0.089,0.112	-0.027	-2.7	2.7
6656	ENSG00000167085	PHB	17	-	49409134	49409383	49409134	49409158	49409330	49409383	6656	51,47,45	835905704	65,55,61	956769721	245	73	0.0987319	0.695072	0.018,0.015,0.019	0.02,0.021,0.025	-0.005	-0.5	0.5
2380	ENSG00000162910	MRPL55	1	-	228108436	228109031	228108436	228108474	228108954	228109031	2380	308409312	25,12,8	257230200	26,12,11	553	73	0.099437	0.698995	0.619,0.818,0.837	0.566,0.717,0.706	0.095	9.5	9.5
5261	ENSG00000052749	RRP12	10	-	97370922	97372166	97370922	97371081	97372072	97372166	5261	25,27,39	41,52,46	22,21,13	39,38,45	1064	73	0.0994781	0.698995	0.04,0.034,0.055	0.037,0.037,0.019	0.012	1.2	1.2
7618	ENSG00000115548	KDM3A	2	+	86491140	86492716	86491140	86491275	86492038	86492716	7618	15,8,18	50,37,32	7,12,7	44,46,29	836	73	0.0996657	0.699648	0.026,0.019,0.047	0.014,0.022,0.021	0.012	1.2	1.2
1275	ENSG00000173276	ZBTB21	21	-	41986830	41994108	41986830	41991889	41992492	41994108	1275	181149190	2,2,2	166182158	5,5,2	676	73	0.100095	0.701996	0.907,0.889,0.911	0.782,0.797,0.895	0.078	7.8	7.8
2155	ENSG00000269547	CTC-360G5.8	19	-	38921391	38921562	38921391	38921446	38921526	38921562	2155	1,8,1	15,20,14	4,1,1	31,28,17	153	73	0.100675	0.704285	0.031,0.16,0.033	0.058,0.017,0.027	0.041	4.1	4.1
2938	ENSG00000105443	CYTH2	19	+	48474837	48478145	48474837	48474949	48478068	48478145	2938	43,84,84	15,18,17	64,74,46	25,22,17	3192	73	0.100672	0.704285	0.062,0.096,0.102	0.055,0.071,0.058	0.025	2.5	2.5
5312	ENSG00000160752	FDPS	1	+	155317965	155318213	155317965	155318021	155318168	155318213	5312	94,116,83	421482321	108,95,71	553407441	220	73	0.100755	0.704285	0.069,0.074,0.079	0.061,0.072,0.051	0.013	1.3	1.3
9108	ENSG00000008128	CDK11A	1	-	1704222	1704655	1704222	1704344	1704549	1704655	9108	40,56,37	2,2,5	66,68,44	7,9,6	278	73	0.100803	0.704285	0.84,0.88,0.66	0.712,0.665,0.658	0.115	11.5	11.5
2770	ENSG00000163479	SSR2	1	-	156011809	156012565	156011809	156011887	156012384	156012565	2770	42,50,25	3,1,3	46,52,42	2,2,0	570	73	0.100932	0.704519	0.642,0.865,0.516	0.747,0.769,1.0	-0.164	-16.4	16.4
3783	ENSG00000204564	C6orf136	6	+	30652647	30653109	30652647	30652717	30652801	30653109	3783	13,11,10	34,40,31	26,16,6	39,35,19	157	73	0.101219	0.705856	0.151,0.113,0.13	0.237,0.175,0.128	-0.049	-4.9	4.9
2405	ENSG00000143575	HAX1	1	+	154274949	154275260	154274949	154275001	154275153	154275260	2405	89,69,53	299290265	83,91,56	409384371	225	73	0.101663	0.707113	0.088,0.072,0.061	0.062,0.071,0.047	0.014	1.4	1.4
5139	ENSG00000221978	CCNL2	1	-	1390765	1392803	1390765	1391575	1392789	1392803	5139	11481190994	1,7,4	10231153862	6,4,9	1287	73	0.101607	0.707113	0.985,0.906,0.934	0.906,0.942,0.845	0.044	4.4	4.4
6036	ENSG00000140365	COMMD4	15	+	75338061	75338420	75338061	75338138	75338354	75338420	6036	13,19,16	0,0,4	24,21,16	0,0,0	289	73	0.101686	0.707113	1.0,1.0,0.503	1.0,1.0,1.0	-0.166	-16.6	16.6
282	ENSG00000162302	RPS6KA4	11	+	64359283	64359433	64359283	64359290	64359377	64359433	282	4,3,2	13,9,12	1,1,3	20,12,10	160	73	0.101951	0.707624	0.123,0.132,0.071	0.022,0.037,0.12	0.049	4.9	4.9
5109	ENSG00000179115	FARSA	19	-	12924638	12925003	12924638	12924804	12924903	12925003	5109	41,46,40	0,1,0	53,36,40	1,2,1	172	73	0.101897	0.707624	1.0,0.951,1.0	0.957,0.884,0.944	0.055	5.5	5.5
4889	ENSG00000214021	TTLL3	3	+	9834680	9835404	9834680	9834907	9835093	9835404	4889	15,22,17	0,3,1	17,22,18	1,0,0	259	73	0.102063	0.707741	1.0,0.674,0.827	0.827,1.0,1.0	-0.109	-10.9	10.9
2180	ENSG00000188549	C15orf52	15	-	40338747	40339619	40338747	40338903	40339511	40339619	2180	14,26,33	4,5,12	39,19,18	16,11,11	681	73	0.102389	0.709332	0.273,0.358,0.228	0.207,0.156,0.149	0.116	11.6	11.6
8079	ENSG00000157600	TMEM164	X	+	110003500	110004164	110003500	110003585	110003882	110004164	8079	208192162	2,2,1	386269257	6,5,3	370	73	0.102512	0.709522	0.954,0.95,0.97	0.927,0.914,0.944	0.03	3	3
6265	ENSG00000120699	EXOSC8	13	+	37002933	37004561	37002933	37003007	37004515	37004561	6265	159141132	80,74,100	165167184	128120130	1581	73	0.103111	0.712997	0.084,0.081,0.057	0.056,0.06,0.061	0.015	1.5	1.5
6876	ENSG00000128944	KNSTRN	15	+	40391492	40392000	40391492	40391554	40391958	40392000	6876	42,27,21	1,0,0	32,27,48	0,2,2	477	73	0.103207	0.712997	0.865,1.0,1.0	1.0,0.674,0.786	0.135	13.5	13.5
2677	ENSG00000165282	PIGO	9	-	35091239	35092767	35091239	35091291	35092542	35092767	2677	509397360	12,26,16	544440376	14,15,7	1324	73	0.103681	0.714269	0.7,0.457,0.554	0.682,0.618,0.748	-0.112	-11.2	11.2
4622	ENSG00000161265	U2AF1L4	19	-	35742528	35743904	35742528	35742803	35743808	35743904	4622	57,40,39	5,1,4	31,39,28	12,4,2	1078	73	0.103618	0.714269	0.436,0.73,0.398	0.149,0.398,0.487	0.177	17.7	17.7
647	ENSG00000167695	FAM57A	17	+	732411	733181	732411	732769	733097	733181	647	15,20,17	17,33,16	55,24,19	37,24,22	401	73	0.103663	0.714269	0.138,0.099,0.162	0.213,0.154,0.136	-0.035	-3.5	3.5
1154	ENSG00000167967	E4F1	16	+	2229569	2232364	2229569	2229675	2232170	2232364	1154	77,109,84	26,22,18	110,120,72	58,23,23	2568	73	0.104026	0.71558	0.078,0.123,0.117	0.051,0.129,0.082	0.019	1.9	1.9
3090	ENSG00000162078	ZG16B	16	+	2830414	2830796	2830414	2830493	2830693	2830796	3090	23,47,58	178151107	72,40,42	162132103	273	73	0.104162	0.71558	0.033,0.077,0.127	0.106,0.075,0.098	-0.014	-1.4	1.4
4632	ENSG00000065361	ERBB3	12	+	56098499	56098905	56098499	56098575	56098758	56098905	4632	14,11,15	56,73,51	25,11,21	45,62,66	256	73	0.104074	0.71558	0.067,0.041,0.077	0.137,0.048,0.083	-0.028	-2.8	2.8
1247	ENSG00000256269	HMBS	11	+	119088634	119089131	119088634	119088848	119089081	119089131	1247	10,11,18	5,0,1	12,12,19	1,2,0	306	73	0.104676	0.718141	0.323,1.0,0.811	0.741,0.589,1.0	-0.065	-6.5	6.5
773	ENSG00000148362	C9orf142	9	+	136992639	136992974	136992639	136992700	136992924	136992974	773	90,115,96	58,54,45	122,121,81	96,74,49	297	73	0.104729	0.718141	0.276,0.344,0.344	0.238,0.287,0.289	0.05	5	5
4627	ENSG00000174444	RPL4	15	-	66500948	66501504	66500948	66501105	66501374	66501504	4627	379354337	215919351869	376345337	252722132153	342	73	0.104941	0.71893	0.036,0.038,0.037	0.031,0.032,0.032	0.005	0.5	0.5
6357	ENSG00000006282	SPATA20	17	+	50548282	50548618	50548282	50548453	50548553	50548618	6357	19,21,15	218212231	34,25,12	252193164	173	73	0.105307	0.72072	0.035,0.04,0.027	0.054,0.052,0.03	-0.011	-1.1	1.1
8609	ENSG00000178035	IMPDH2	3	-	49026686	49027047	49026686	49026886	49026959	49027047	8609	122149121	387415365	125,112,94	401416375	146	73	0.105397	0.72072	0.136,0.152,0.142	0.135,0.119,0.111	0.022	2.2	2.2
2799	ENSG00000170037	CNTROB	17	+	7948486	7949137	7948486	7948615	7949084	7949137	2799	22,35,37	1,1,0	29,37,24	0,1,3	542	73	0.105672	0.721264	0.748,0.825,1.0	1.0,0.833,0.519	0.074	7.4	7.4
806	ENSG00000172932	ANKRD13D	11	+	67291475	67291656	67291475	67291521	67291602	67291656	806	7,7,4	46,70,61	2,2,5	68,49,40	154	73	0.105597	0.721264	0.067,0.045,0.03	0.014,0.019,0.056	0.018	1.8	1.8
5887	ENSG00000162512	SDC3	1	-	30876551	30878740	30876551	30877165	30878622	30878740	5887	32,40,32	14,9,17	33,19,36	9,5,5	1530	73	0.10592	0.722286	0.098,0.175,0.082	0.149,0.153,0.256	-0.068	-6.8	6.8
2466	ENSG00000184162	NR2C2AP	19	-	19201415	19202041	19201415	19201563	19201930	19202041	2466	393262287	2,0,5	334200202	0,5,6	440	73	0.106337	0.722468	0.97,1.0,0.905	1.0,0.869,0.848	0.053	5.3	5.3
430	ENSG00000111077	TNS2	12	+	53058620	53058827	53058620	53058637	53058713	53058827	430	3,10,0	48,43,49	2,18,3	46,49,42	149	73	0.106171	0.722468	0.03,0.102,0.0	0.021,0.153,0.034	-0.025	-2.5	2.5
5990	ENSG00000131408	NR1H2	19	+	50376472	50376826	50376472	50376576	50376718	50376826	5990	4,8,15	58,42,57	19,14,11	76,54,38	215	73	0.106327	0.722468	0.023,0.061,0.082	0.078,0.081,0.089	-0.027	-2.7	2.7
7407	ENSG00000141452	C18orf8	18	+	23530228	23530612	23530228	23530297	23530386	23530612	7407	37,31,25	53,45,36	9,21,15	41,29,26	162	73	0.106192	0.722468	0.239,0.237,0.238	0.09,0.246,0.206	0.057	5.7	5.7
6816	ENSG00000038274	MAT2B	5	+	163512001	163513669	163512001	163512196	163513554	163513669	6816	27,36,31	142145163	38,36,57	142187147	1431	73	0.106892	0.725571	0.01,0.013,0.01	0.013,0.01,0.019	-0.003	-0.3	0.3
9393	ENSG00000172366	FAM195A	16	+	647416	647884	647416	647544	647782	647884	9393	77,56,70	257194203	96,34,52	363181187	311	73	0.107073	0.72613	0.066,0.063,0.075	0.058,0.042,0.061	0.014	1.4	1.4
7267	ENSG00000138074	SLC5A6	2	-	27202812	27203345	27202812	27202880	27203232	27203345	7267	5,17,13	34,20,30	0,13,6	24,26,23	425	73	0.107474	0.727516	0.025,0.127,0.069	0.0,0.079,0.043	0.033	3.3	3.3
8288	ENSG00000198561	CTNND1	11	+	57815393	57816011	57815393	57815500	57815917	57816011	8288	93123103	2,1,3	59,65,58	0,5,4	490	73	0.107429	0.727516	0.874,0.948,0.836	1.0,0.659,0.684	0.105	10.5	10.5
5019	ENSG00000143545	RAB13	1	-	153982367	153982600	153982367	153982444	153982534	153982600	5019	37,12,18	377336346	26,22,47	434355344	163	73	0.107772	0.728543	0.042,0.016,0.023	0.026,0.027,0.058	-0.01	-1	1
5048	ENSG00000110057	UNC93B1	11	-	68003021	68003798	68003021	68003175	68003656	68003798	5048	7,13,10	18,21,19	9,9,4	37,24,12	554	73	0.107823	0.728543	0.049,0.075,0.065	0.031,0.047,0.042	0.023	2.3	2.3
5416	ENSG00000122678	POLM	7	-	44073782	44074530	44073782	44074025	44074130	44074530	5416	7,15,10	12,15,16	6,7,3	17,9,12	178	73	0.108008	0.729128	0.193,0.291,0.204	0.126,0.242,0.093	0.076	7.6	7.6
3389	ENSG00000174080	CTSF	11	-	66564087	66564648	66564087	66564146	66564557	66564648	3389	27,13,23	39,30,23	34,27,31	43,28,23	484	73	0.10833	0.730633	0.095,0.061,0.131	0.107,0.127,0.169	-0.039	-3.9	3.9
5898	ENSG00000144395	CCDC150	2	+	196729192	196729861	196729192	196729387	196729792	196729861	5898	4,3,2	1,1,3	3,13,3	1,1,1	478	73	0.109142	0.735441	0.379,0.314,0.092	0.314,0.665,0.314	-0.169	-16.9	16.9
3949	ENSG00000196118	CCDC189	16	-	30759341	30759724	30759341	30759458	30759653	30759724	3949	4,10,3	0,1,1	6,10,2	4,0,0	268	73	0.109265	0.7356	1.0,0.731,0.45	0.29,1.0,1.0	-0.036	-3.6	3.6
772	ENSG00000148362	C9orf142	9	+	136992639	136993243	136992639	136992974	136993052	136993243	772	45,62,46	43,27,24	82,61,39	71,47,42	151	73	0.109565	0.736598	0.336,0.526,0.481	0.358,0.386,0.31	0.096	9.6	9.6
9107	ENSG00000008128	CDK11A	1	-	1704038	1704344	1704038	1704146	1704222	1704344	9107	3,9,7	25,19,15	6,3,3	29,20,22	149	73	0.109613	0.736598	0.056,0.188,0.186	0.092,0.068,0.063	0.069	6.9	6.9
2372	ENSG00000076924	XAB2	19	-	7620274	7620669	7620274	7620446	7620546	7620669	2372	7,9,4	37,50,35	8,3,1	54,35,41	173	73	0.109815	0.736619	0.074,0.071,0.046	0.059,0.035,0.01	0.029	2.9	2.9
2684	ENSG00000213619	NDUFS3	11	+	47580524	47580984	47580524	47580622	47580834	47580984	2684	70,63,66	360343271	69,82,64	348273226	285	73	0.109733	0.736619	0.047,0.045,0.059	0.048,0.071,0.068	-0.012	-1.2	1.2
6042	ENSG00000105726	ATP13A1	19	-	19647413	19647759	19647413	19647528	19647598	19647759	6042	3,11,5	42,35,28	6,2,2	43,32,25	143	73	0.109974	0.737017	0.035,0.138,0.084	0.066,0.031,0.039	0.04	4	4
2889	ENSG00000213930	GALT	9	+	34647088	34647961	34647088	34647567	34647656	34647961	2889	28,19,26	26,37,31	19,17,23	41,29,43	162	73	0.110496	0.73708	0.327,0.188,0.274	0.173,0.209,0.194	0.071	7.1	7.1
3738	ENSG00000081307	UBA5	3	+	132665822	132666068	132665822	132665868	132665983	132666068	3738	15,12,11	35,35,37	8,13,5	46,40,29	188	73	0.110805	0.73708	0.143,0.117,0.103	0.063,0.112,0.063	0.042	4.2	4.2
4050	ENSG00000115271	GCA	2	+	162359043	162359552	162359043	162359157	162359493	162359552	4050	9,16,25	21,26,25	13,21,15	39,35,36	409	73	0.110297	0.73708	0.071,0.099,0.151	0.056,0.097,0.069	0.033	3.3	3.3
5860	ENSG00000116213	WRAP73	1	-	3630766	3631657	3630766	3631117	3631465	3631657	5860	59,47,37	28,36,20	51,26,41	45,25,27	421	73	0.110096	0.73708	0.268,0.185,0.243	0.164,0.153,0.208	0.057	5.7	5.7
6213	ENSG00000248098	BCKDHA	19	+	41410636	41411009	41410636	41410816	41410922	41411009	6213	9,10,15	39,58,45	12,7,0	48,35,43	179	73	0.110981	0.73708	0.086,0.066,0.12	0.093,0.075,0.0	0.035	3.5	3.5
6574	ENSG00000184863	RBM33	7	+	155738059	155740026	155738059	155738403	155739714	155740026	6574	2,4,5	6,9,10	7,9,6	6,13,8	1384	73	0.110978	0.73708	0.017,0.023,0.026	0.058,0.035,0.038	-0.022	-2.2	2.2
7565	ENSG00000182087	TMEM259	19	-	1011095	1011499	1011095	1011195	1011366	1011499	7565	29,16,18	68,79,88	18,10,18	91,82,72	244	73	0.110394	0.73708	0.113,0.057,0.058	0.056,0.035,0.07	0.022	2.2	2.2
7889	ENSG00000142453	CARM1	19	+	10920833	10921127	10920833	10920946	10921049	10921127	7889	3,4,6	25,25,23	3,4,1	36,27,27	176	73	0.110392	0.73708	0.047,0.062,0.098	0.033,0.058,0.015	0.034	3.4	3.4
8299	ENSG00000165280	VCP	9	-	35060312	35060923	35060312	35060525	35060800	35060923	8299	34,39,31	404342315	42,40,42	389306282	348	73	0.110782	0.73708	0.017,0.023,0.02	0.022,0.027,0.03	-0.006	-0.6	0.6
8371	ENSG00000167257	RNF214	11	+	117238600	117239860	117238600	117239111	117239800	117239860	8371	9,12,8	29,31,38	9,10,16	19,24,29	762	73	0.110975	0.73708	0.029,0.036,0.02	0.043,0.038,0.05	-0.015	-1.5	1.5
7538	ENSG00000115816	CEBPZ	2	-	37202787	37203008	37202787	37202865	37202949	37203008	7538	98,64,74	86,73,47	109,99,89	70,80,43	157	73	0.111209	0.737935	0.346,0.29,0.423	0.42,0.365,0.49	-0.072	-7.2	7.2
7088	ENSG00000060971	ACAA1	3	-	38125825	38126700	38125825	38125881	38126161	38126700	7088	45,58,19	173156130	34,39,41	209191169	353	73	0.111441	0.738147	0.051,0.071,0.029	0.033,0.041,0.048	0.01	1	1
943	ENSG00000110697	PITPNM1	11	-	67496177	67497436	67496177	67496348	67497230	67497436	943	12,16,7	4,11,6	17,15,6	14,18,11	955	73	0.111432	0.738147	0.187,0.1,0.082	0.085,0.06,0.04	0.061	6.1	6.1
1085	ENSG00000198832	SELM	22	-	31105929	31107533	31105929	31105965	31107376	31107533	1085	71,73,68	278189238	78,36,47	322168180	1484	73	0.112456	0.742037	0.012,0.019,0.014	0.012,0.01,0.013	0.003	0.3	0.3
1874	ENSG00000164885	CDK5	7	-	151056579	151056775	151056579	151056636	151056735	151056775	1874	12,15,5	184185177	9,23,11	184180130	172	73	0.11222	0.742037	0.027,0.033,0.012	0.02,0.051,0.035	-0.011	-1.1	1.1
4426	ENSG00000166333	ILK	11	+	6608693	6609156	6608693	6608967	6609070	6609156	4426	13,20,21	101,111,86	15,21,16	147152114	176	73	0.112305	0.742037	0.051,0.07,0.092	0.041,0.054,0.055	0.021	2.1	2.1
4852	ENSG00000169371	SNUPN	15	-	75600790	75601218	75600790	75601035	75601137	75601218	4852	41,32,36	0,0,5	20,18,7	0,0,0	175	73	0.11253	0.742037	1.0,1.0,0.75	1.0,1.0,1.0	-0.083	-8.3	8.3
8645	ENSG00000134905	CARS2	13	-	110645966	110647239	110645966	110646090	110647100	110647239	8645	46,40,29	56,75,42	80,46,30	67,51,55	1083	73	0.112482	0.742037	0.052,0.035,0.044	0.074,0.057,0.035	-0.012	-1.2	1.2
3232	ENSG00000169733	RFNG	17	-	82047901	82049116	82047901	82048807	82049030	82049116	3232	6,2,6	19,22,19	5,3,2	39,33,15	296	73	0.112653	0.742184	0.072,0.022,0.072	0.031,0.022,0.032	0.027	2.7	2.7
9515	ENSG00000167962	ZNF598	16	-	1999495	2000481	1999495	2000256	2000408	2000481	9515	12,15,12	25,29,15	22,26,22	45,28,8	225	73	0.112893	0.743101	0.135,0.144,0.206	0.137,0.232,0.472	-0.119	-11.9	11.9
2561	ENSG00000168710	AHCYL1	1	+	110018431	110018587	110018431	110018467	110018551	110018587	2561	15,20,21	121144174	18,12,25	241184187	157	73	0.114166	0.746967	0.054,0.061,0.053	0.034,0.029,0.059	0.015	1.5	1.5
2725	ENSG00000265241	RBM8A	1	-	145926481	145927077	145926481	145926618	145926808	145927077	2725	24,34,47	595553478	35,21,28	629537535	263	73	0.113725	0.746967	0.011,0.017,0.027	0.015,0.011,0.014	0.005	0.5	0.5
2885	ENSG00000213930	GALT	9	+	34648761	34649081	34648761	34648894	34648997	34649081	2885	9,25,22	42,43,26	19,14,13	69,38,36	176	73	0.113961	0.746967	0.082,0.194,0.26	0.103,0.133,0.13	0.057	5.7	5.7
4145	ENSG00000172590	MRPL52	14	+	22829886	22830110	22829886	22829940	22830052	22830110	4145	74,74,53	11,20,30	79,40,38	47,13,20	185	73	0.114187	0.746967	0.726,0.593,0.411	0.399,0.548,0.428	0.118	11.8	11.8
4564	ENSG00000100038	TOP3B	22	-	21962428	21962893	21962428	21962602	21962746	21962893	4564	6,8,1	10,16,11	4,0,5	21,16,9	217	73	0.11387	0.746967	0.168,0.144,0.03	0.06,0.0,0.157	0.042	4.2	4.2
6954	ENSG00000184584	TMEM173	5	-	139480789	139481704	139480789	139480898	139481158	139481704	6954	1,3,8	16,8,9	0,4,2	18,10,8	333	73	0.113685	0.746967	0.014,0.076,0.163	0.0,0.081,0.052	0.04	4	4
7233	ENSG00000130734	ATG4D	19	+	10546838	10547253	10546838	10547115	10547188	10547253	7233	18,10,13	45,34,22	9,13,5	38,32,34	146	73	0.114128	0.746967	0.167,0.128,0.228	0.106,0.169,0.068	0.06	6	6
2531	ENSG00000137965	IFI44	1	+	78655013	78655511	78655013	78655209	78655361	78655511	2531	1,2,2	1,5,8	2,0,0	4,3,6	225	73	0.114315	0.747142	0.245,0.115,0.075	0.14,0.0,0.0	0.098	9.8	9.8
486	ENSG00000141013	GAS8	16	+	90036380	90037399	90036380	90036586	90037231	90037399	486	9,23,11	44,36,37	29,28,29	58,64,46	718	73	0.114557	0.748061	0.02,0.061,0.029	0.048,0.043,0.06	-0.014	-1.4	1.4
8271	ENSG00000110321	EIF4G2	11	-	10801660	10802209	10801660	10801774	10802048	10802209	8271	141142119	920866795	133,125,88	819930908	347	73	0.115072	0.750759	0.031,0.033,0.031	0.033,0.027,0.02	0.005	0.5	0.5
8753	ENSG00000182165	TP53TG1	7	-	87345042	87345515	87345042	87345233	87345304	87345515	8753	331310270	2,5,3	380273224	5,8,4	144	73	0.115184	0.750831	0.988,0.969,0.979	0.975,0.945,0.966	0.017	1.7	1.7
3320	ENSG00000115183	TANC1	2	+	159219237	159219867	159219237	159219361	159219691	159219867	3320	47,61,60	51,73,49	71,62,44	83,79,75	403	73	0.115311	0.750992	0.143,0.131,0.182	0.134,0.124,0.096	0.034	3.4	3.4
4845	ENSG00000074582	BCS1L	2	+	218662196	218662679	218662196	218662260	218662509	218662679	4845	12,7,3	48,55,36	8,4,2	50,51,52	322	73	0.115624	0.752373	0.054,0.028,0.019	0.035,0.017,0.009	0.013	1.3	1.3
8958	ENSG00000214706	IFRD2	3	-	50290169	50290679	50290169	50290294	50290559	50290679	8958	85,73,83	1,2,1	155,91,119	2,0,0	338	73	0.116099	0.754799	0.948,0.887,0.947	0.944,1.0,1.0	-0.054	-5.4	5.4
2786	ENSG00000070404	FSTL3	19	+	681332	681771	681332	681560	681649	681771	2786	1,0,2	4,10,3	2,3,2	15,10,6	162	73	0.116417	0.75487	0.101,0.0,0.231	0.057,0.119,0.131	0.008	0.8	0.8
6132	ENSG00000143793	C1orf35	1	-	228102548	228102688	228102548	228102560	228102642	228102688	6132	6,5,8	28,53,39	16,7,9	63,30,33	155	73	0.116252	0.75487	0.092,0.043,0.088	0.107,0.099,0.114	-0.032	-3.2	3.2
6156	ENSG00000104774	MAN2B1	19	-	12658062	12658295	12658062	12658141	12658223	12658295	6156	2,5,4	30,40,21	5,8,8	43,36,22	155	73	0.116315	0.75487	0.03,0.056,0.082	0.052,0.095,0.146	-0.042	-4.2	4.2
1951	ENSG00000115234	SNX17	2	+	27373039	27373288	27373039	27373113	27373246	27373288	1951	5,20,12	8,6,8	12,15,12	6,1,4	206	73	0.116652	0.755736	0.181,0.542,0.347	0.415,0.842,0.515	-0.234	-23.4	23.4
7954	ENSG00000157379	DHRS1	14	-	24291138	24291625	24291138	24291219	24291555	24291625	7954	18,10,11	12,5,11	18,1,9	21,7,7	409	73	0.117285	0.75917	0.211,0.263,0.151	0.133,0.025,0.187	0.093	9.3	9.3
475	ENSG00000163882	POLR2H	3	+	184365006	184365243	184365006	184365049	184365132	184365243	475	81,99,70	219232219	75,88,67	264236262	156	73	0.117493	0.759763	0.148,0.166,0.13	0.117,0.149,0.107	0.024	2.4	2.4
5724	ENSG00000105618	PRPF31	19	+	54129056	54129370	54129056	54129185	54129271	54129370	5724	13,14,9	60,43,51	17,39,9	71,65,45	159	73	0.117685	0.759763	0.09,0.13,0.075	0.099,0.216,0.084	-0.035	-3.5	3.5
6091	ENSG00000100577	GSTZ1	14	+	77327471	77328037	77327471	77327552	77327911	77328037	6091	24,18,32	105,97,90	43,38,20	126,91,79	432	73	0.11763	0.759763	0.037,0.03,0.057	0.055,0.066,0.041	-0.013	-1.3	1.3
6683	ENSG00000100429	HDAC10	22	-	50246297	50246735	50246297	50246376	50246678	50246735	6683	11,12,14	33,25,31	12,11,17	22,19,19	375	73	0.117827	0.760016	0.061,0.085,0.081	0.096,0.101,0.148	-0.039	-3.9	3.9
926	ENSG00000124713	GNMT	6	+	42963194	42963411	42963194	42963214	42963327	42963411	926	12,9,12	51,51,49	9,11,4	73,62,38	186	73	0.118069	0.760914	0.085,0.065,0.088	0.046,0.065,0.04	0.029	2.9	2.9
6849	ENSG00000234177	LINC01114	2	-	104754325	104755755	104754325	104754661	104755592	104755755	6849	70,92,88	1,0,3	108,89,80	0,1,0	1004	73	0.118354	0.762059	0.836,1.0,0.681	1.0,0.866,1.0	-0.116	-11.6	11.6
8627	ENSG00000185163	DDX51	12	-	132140830	132141420	132140830	132141020	132141274	132141420	8627	18,21,6	2,5,6	11,14,6	11,7,4	327	73	0.118453	0.762059	0.668,0.484,0.183	0.183,0.309,0.251	0.197	19.7	19.7
3360	ENSG00000223705	NSUN5P1	7	+	75415980	75416191	75415980	75416030	75416102	75416191	3360	19,30,24	2,0,2	53,37,34	2,6,3	145	73	0.118797	0.762681	0.827,1.0,0.858	0.93,0.756,0.851	0.049	4.9	4.9
3712	ENSG00000100023	PPIL2	22	+	21694936	21695496	21694936	21695049	21695397	21695496	3712	37,36,18	1,3,0	41,43,24	0,1,1	421	73	0.119063	0.762681	0.865,0.675,1.0	1.0,0.882,0.806	-0.049	-4.9	4.9
3847	ENSG00000114388	NPRL2	3	-	50347758	50348241	50347758	50347901	50348123	50348241	3847	25,29,22	49,61,44	17,16,11	41,47,38	295	73	0.118796	0.762681	0.112,0.105,0.11	0.093,0.078,0.067	0.03	3	3
8265	ENSG00000163468	CCT3	1	-	156334712	156334908	156334712	156334775	156334867	156334908	8265	34,44,49	614620643	53,56,55	753598588	165	73	0.119066	0.762681	0.024,0.03,0.033	0.03,0.04,0.04	-0.008	-0.8	0.8
9125	ENSG00000187583	PLEKHN1	1	+	970685	971006	970685	970758	970878	971006	9125	13,11,15	4,3,1	12,11,8	3,5,6	193	73	0.118959	0.762681	0.551,0.581,0.85	0.602,0.454,0.335	0.197	19.7	19.7
3374	ENSG00000133606	MKRN1	7	-	140455094	140455900	140455094	140455233	140455789	140455900	3374	56,56,37	137119137	60,63,47	212179184	629	73	0.119273	0.762751	0.045,0.052,0.03	0.032,0.039,0.029	0.009	0.9	0.9
4961	ENSG00000082641	NFE2L1	17	+	48050606	48051628	48050606	48050819	48051116	48051628	4961	10051159959	10,7,6	848804749	7,7,14	370	73	0.1193	0.762751	0.952,0.97,0.969	0.96,0.958,0.913	0.02	2	2
7764	ENSG00000169045	HNRNPH1	5	-	179623036	179624669	179623036	179623164	179623635	179624669	7764	36,35,45	95,88,64	44,35,36	125,100,98	544	73	0.119386	0.762751	0.048,0.051,0.086	0.045,0.045,0.047	0.016	1.6	1.6
3876	ENSG00000090674	MCOLN1	19	+	7527519	7527960	7527519	7527628	7527863	7527960	3876	4,10,9	39,33,27	14,10,8	31,32,22	308	73	0.11955	0.763135	0.024,0.067,0.073	0.097,0.069,0.079	-0.027	-2.7	2.7
3106	ENSG00000157796	WDR19	4	+	39272979	39274958	39272979	39273061	39274807	39274958	3106	63,100,52	10,8,5	98,78,59	3,4,6	1819	73	0.119684	0.763332	0.202,0.334,0.294	0.567,0.439,0.283	-0.153	-15.3	15.3
1725	ENSG00000171453	POLR1C	6	+	43520068	43520310	43520068	43520185	43520274	43520310	1725	31,25,25	64,78,71	19,32,14	108,67,64	162	73	0.119932	0.763597	0.179,0.126,0.137	0.073,0.177,0.09	0.034	3.4	3.4
3547	ENSG00000160948	VPS28	8	-	144423600	144424132	144423600	144423922	144424040	144424132	3547	23,22,13	71,79,87	34,24,12	89,56,58	191	73	0.119911	0.763597	0.11,0.096,0.054	0.127,0.141,0.073	-0.027	-2.7	2.7
3510	ENSG00000187796	CARD9	9	-	136367215	136367976	136367215	136367257	136367636	136367976	3510	2,1,0	0,1,1	7,4,0	2,2,1	452	73	0.120039	0.763624	1.0,0.139,0.0	0.361,0.244,0.0	0.178	17.8	17.8
3667	ENSG00000235954	TTC28-AS1	22	+	27997410	27998838	27997410	27997739	27997985	27998838	3667	0,5,7	5,0,0	4,1,2	2,0,0	319	73	0.120502	0.765909	0.0,1.0,1.0	0.314,1.0,1.0	-0.105	-10.5	10.5
7477	ENSG00000276234	TADA2A	17	+	37461819	37462121	37461819	37461912	37462077	37462121	7477	10,13,3	0,0,0	7,9,3	0,0,3	238	73	0.120615	0.765966	1.0,1.0,1.0	1.0,1.0,0.235	0.255	25.5	25.5
7392	ENSG00000160766	GBAP1	1	-	155215562	155215787	155215562	155215651	155215761	155215787	7392	14,21,20	3,2,1	18,9,10	0,0,3	183	73	0.12088	0.766991	0.651,0.807,0.889	1.0,1.0,0.571	-0.075	-7.5	7.5
7435	ENSG00000165055	METTL2B	7	+	128476728	128477173	128476728	128476875	128477081	128477173	7435	56,62,56	30,29,17	86,59,64	46,39,41	279	73	0.121653	0.770573	0.328,0.359,0.463	0.328,0.284,0.29	0.083	8.3	8.3
9445	ENSG00000183963	SMTN	22	+	31096997	31097338	31096997	31097060	31097268	31097338	9445	4,6,6	28,19,20	9,11,6	31,8,24	281	73	0.121602	0.770573	0.036,0.076,0.072	0.07,0.263,0.061	-0.07	-7	7
8795	ENSG00000100288	CHKB	22	-	50581748	50582854	50581748	50581862	50582248	50582854	8795	40,37,53	10,12,8	61,56,39	21,18,18	459	73	0.121841	0.771103	0.389,0.329,0.513	0.316,0.331,0.256	0.109	10.9	10.9
4776	ENSG00000146063	TRIM41	5	+	181233412	181233763	181233412	181233435	181233715	181233763	4776	86,53,72	1,0,0	136,93,60	1,0,4	353	73	0.121976	0.771295	0.947,1.0,1.0	0.966,1.0,0.756	0.075	7.5	7.5
3213	ENSG00000120509	PDZD11	X	-	70289254	70289593	70289254	70289354	70289521	70289593	3213	12,20,12	31,21,25	13,12,9	35,40,19	240	73	0.12239	0.771516	0.105,0.225,0.127	0.102,0.084,0.126	0.048	4.8	4.8
5292	ENSG00000109323	MANBA	4	-	102664684	102669049	102664684	102664852	102668962	102669049	5292	30,54,48	34,33,27	34,47,28	20,14,19	4183	73	0.122218	0.771516	0.015,0.028,0.03	0.029,0.055,0.025	-0.012	-1.2	1.2
5765	ENSG00000111665	CDCA3	12	-	6850466	6851009	6850466	6850596	6850832	6851009	5765	5,13,4	48,52,42	6,24,16	88,61,55	309	73	0.122428	0.771516	0.024,0.056,0.022	0.016,0.085,0.064	-0.021	-2.1	2.1
6735	ENSG00000196182	STK40	1	-	36339623	36343448	36339623	36341973	36343363	36343448	6735	35,26,33	72,95,80	43,37,32	93,82,46	1463	73	0.122237	0.771516	0.024,0.013,0.02	0.023,0.022,0.034	-0.007	-0.7	0.7
7461	ENSG00000135451	TROAP	12	+	49330144	49331407	49330144	49330943	49331213	49331407	7461	25,18,33	7,5,5	48,33,22	14,17,9	343	73	0.122778	0.773064	0.432,0.434,0.584	0.422,0.292,0.342	0.131	13.1	13.1
4309	ENSG00000138326	RPS24	10	+	78035351	78035581	78035351	78035417	78035510	78035581	4309	349285280	570050404899	298329201	581754445070	166	73	0.123259	0.774772	0.026,0.024,0.025	0.022,0.026,0.017	0.003	0.3	0.3
7505	ENSG00000196517	SLC6A9	1	-	44000766	44001055	44000766	44000867	44000955	44001055	7505	3,6,5	5,15,11	3,3,3	19,11,10	161	73	0.123226	0.774772	0.214,0.154,0.171	0.067,0.11,0.12	0.081	8.1	8.1
6572	ENSG00000278311	GGNBP2	17	+	36577982	36579419	36577982	36578186	36579244	36579419	6572	23,30,53	57,81,54	26,19,15	50,46,52	1131	73	0.12348	0.775004	0.025,0.023,0.06	0.032,0.026,0.018	0.011	1.1	1.1
8205	ENSG00000113240	CLK4	5	-	178616881	178618778	178616881	178616948	178618555	178618778	8205	81,50,52	3,6,7	26,46,35	6,6,6	1680	73	0.123506	0.775004	0.54,0.266,0.244	0.158,0.25,0.202	0.147	14.7	14.7
1458	ENSG00000070610	GBA2	9	-	35738036	35738269	35738036	35738152	35738231	35738269	1458	60,70,61	85108118	69,75,46	158,133,99	152	73	0.124069	0.775901	0.253,0.237,0.199	0.173,0.213,0.182	0.04	4	4
3114	ENSG00000068308	OTUD5	X	-	48934463	48934867	48934463	48934612	48934710	48934867	3114	13,16,12	59,65,75	9,18,25	49,59,64	171	73	0.123758	0.775901	0.086,0.095,0.064	0.073,0.115,0.143	-0.029	-2.9	2.9
7917	ENSG00000213213	CCDC183	9	+	136806077	136806672	136806077	136806238	136806503	136806672	7917	21,16,18	3,2,0	40,20,18	6,5,3	338	73	0.123868	0.775901	0.602,0.633,1.0	0.59,0.463,0.564	0.206	20.6	20.6
9294	ENSG00000196756	SNHG17	20	-	38421005	38422241	38421005	38421098	38422095	38422241	9294	95149100	3,1,1	143,124,99	3,0,0	1070	73	0.124039	0.775901	0.684,0.91,0.872	0.765,1.0,1.0	-0.1	-10	10
7532	ENSG00000255717	SNHG1	11	-	62854887	62855216	62854887	62854938	62855132	62855216	7532	57,109,83	28,54,21	79,86,75	47,51,38	267	73	0.124638	0.778802	0.358,0.356,0.519	0.315,0.316,0.35	0.084	8.4	8.4
9179	ENSG00000105221	AKT2	19	-	40235889	40236385	40235889	40236104	40236256	40236385	9179	10,5,4	88,55,94	13,19,15	178,131,98	225	73	0.124843	0.779422	0.036,0.029,0.014	0.023,0.045,0.047	-0.012	-1.2	1.2
5560	ENSG00000111364	DDX55	12	+	123605930	123606159	123605930	123605981	123606072	123606159	5560	10,16,18	36,47,36	3,14,6	35,28,32	164	73	0.1256	0.783488	0.11,0.132,0.182	0.037,0.182,0.077	0.043	4.3	4.3
2894	ENSG00000213930	GALT	9	+	34647088	34647567	34647088	34647258	34647474	34647567	2894	17,27,25	2,1,1	22,24,9	0,0,0	289	73	0.125994	0.783517	0.682,0.872,0.863	1.0,1.0,1.0	-0.194	-19.4	19.4
4361	ENSG00000107331	ABCA2	9	-	137022701	137023052	137022701	137022865	137022940	137023052	4361	9,10,10	29,48,53	8,4,8	58,39,46	148	73	0.12583	0.783517	0.133,0.093,0.085	0.064,0.048,0.079	0.04	4	4
620	ENSG00000135124	P2RX4	12	+	121228724	121229099	121228724	121228866	121228962	121229099	620	19,15,8	31,34,22	8,10,5	33,24,17	169	73	0.126134	0.783517	0.209,0.16,0.136	0.095,0.153,0.113	0.048	4.8	4.8
6392	ENSG00000108963	DPH1	17	+	2035969	2036686	2035969	2036091	2036528	2036686	6392	13,18,8	33,38,35	26,31,9	48,47,29	510	73	0.125716	0.783517	0.053,0.063,0.032	0.072,0.086,0.043	-0.018	-1.8	1.8
7680	ENSG00000175061	LRRC75A-AS1	17	+	16439326	16440253	16439326	16439414	16440184	16440253	7680	153314781477	562521506	146412381254	673472480	843	73	0.126049	0.783517	0.191,0.197,0.202	0.159,0.185,0.184	0.021	2.1	2.1
6331	ENSG00000161981	SNRNP25	16	+	55776	56613	55776	55881	56538	56613	6331	49,53,43	4,0,0	38,26,19	0,0,0	730	73	0.126384	0.784409	0.551,1.0,1.0	1.0,1.0,1.0	-0.15	-15	15
8239	ENSG00000106330	MOSPD3	7	+	100612729	100613269	100612729	100612996	100613193	100613269	8239	14,12,13	75,77,78	15,14,12	60,58,43	270	73	0.126537	0.784697	0.048,0.04,0.043	0.063,0.061,0.07	-0.021	-2.1	2.1
1411	ENSG00000178971	CTC1	17	-	8229890	8230468	8229890	8229968	8230293	8230468	1411	27,14,14	20,16,20	16,15,9	26,22,15	398	73	0.126734	0.785265	0.198,0.138,0.114	0.101,0.111,0.099	0.046	4.6	4.6
1686	ENSG00000164896	FASTK	7	-	151076625	151077027	151076625	151076832	151076912	151077027	1686	69,59,35	235194177	87,45,42	395231190	153	73	0.12688	0.785509	0.123,0.127,0.086	0.095,0.085,0.095	0.02	2	2
255	ENSG00000100897	DCAF11	14	+	24115381	24115726	24115381	24115392	24115542	24115726	255	202283197	3,5,5	219212152	9,6,4	223	73	0.127226	0.786336	0.957,0.949,0.928	0.888,0.92,0.926	0.033	3.3	3.3
6394	ENSG00000108963	DPH1	17	+	2041767	2043424	2041767	2041875	2042604	2043424	6394	167219197	36,16,24	304175140	58,47,18	802	73	0.127194	0.786336	0.297,0.555,0.428	0.323,0.253,0.415	0.096	9.6	9.6
2348	ENSG00000198055	GRK6	5	+	177433197	177433410	177433197	177433239	177433346	177433410	2348	12,5,6	76,62,41	3,7,4	54,57,69	180	73	0.127656	0.787015	0.06,0.032,0.056	0.022,0.047,0.023	0.019	1.9	1.9
3728	ENSG00000120008	WDR11	10	+	120889077	120890009	120889077	120889184	120889894	120890009	3728	12,10,6	62,60,53	12,23,5	54,47,64	783	73	0.127639	0.787015	0.018,0.015,0.01	0.02,0.044,0.007	-0.009	-0.9	0.9
6749	ENSG00000105135	ILVBL	19	-	15116000	15116321	15116000	15116071	15116151	15116321	6749	8,11,6	52,51,39	4,6,8	76,43,50	153	73	0.127488	0.787015	0.068,0.093,0.068	0.024,0.062,0.071	0.024	2.4	2.4
4392	ENSG00000173992	CCS	11	+	66599115	66599636	66599115	66599253	66599458	66599636	4392	54,63,38	34,36,34	59,34,45	58,34,34	278	73	0.128059	0.788843	0.294,0.315,0.227	0.211,0.208,0.258	0.053	5.3	5.3
1562	ENSG00000167671	UBXN6	19	-	4446499	4446920	4446499	4446719	4446835	4446920	1562	21,23,22	140165122	47,40,19	220180117	189	73	0.12822	0.789177	0.055,0.051,0.065	0.076,0.079,0.059	-0.014	-1.4	1.4
1274	ENSG00000158793	NIT1	1	+	161119133	161119612	161119133	161119388	161119508	161119612	1274	35,22,20	43,56,75	23,18,19	78,64,50	193	73	0.128542	0.79023	0.235,0.129,0.092	0.1,0.096,0.126	0.045	4.5	4.5
7556	ENSG00000213918	DNASE1	16	+	3656998	3657341	3656998	3657111	3657186	3657341	7556	23,27,40	4,7,2	19,37,22	7,10,4	148	73	0.128605	0.79023	0.739,0.655,0.908	0.572,0.646,0.731	0.118	11.8	11.8
2959	ENSG00000089041	P2RX7	12	+	121177146	121177446	121177146	121177212	121177296	121177446	2959	0,1,0	1,1,4	0,3,1	2,2,1	157	73	0.128888	0.790833	0.0,0.317,0.0	0.0,0.411,0.317	-0.137	-13.7	13.7
848	ENSG00000204344	STK19	6	+	31979413	31980548	31979413	31979553	31980450	31980548	848	87,64,65	18,38,21	38,65,52	31,19,28	970	73	0.129024	0.790833	0.267,0.112,0.189	0.084,0.205,0.123	0.052	5.2	5.2
8671	ENSG00000102878	HSF4	16	+	67165521	67165846	67165521	67165630	67165718	67165846	8671	9,10,2	5,8,1	6,6,9	9,13,7	161	73	0.128929	0.790833	0.449,0.362,0.476	0.232,0.173,0.368	0.171	17.1	17.1
884	ENSG00000159884	CCDC107	9	+	35660400	35660588	35660400	35660461	35660558	35660588	884	49,39,35	5,0,0	55,65,54	0,0,0	170	73	0.129394	0.791136	0.808,1.0,1.0	1.0,1.0,1.0	-0.064	-6.4	6.4
9166	ENSG00000125733	TRIP10	19	+	6750291	6750633	6750291	6750431	6750511	6750633	9166	1,2,3	25,13,13	10,2,2	23,26,13	153	73	0.129318	0.791136	0.019,0.068,0.099	0.172,0.035,0.068	-0.03	-3	3
9372	ENSG00000177082	WDR73	15	-	84645972	84646348	84645972	84646085	84646183	84646348	9372	23,14,25	10,20,10	16,19,12	20,20,12	171	73	0.12921	0.791136	0.495,0.23,0.516	0.255,0.289,0.299	0.133	13.3	13.3
3068	ENSG00000214078	CPNE1	20	-	35630438	35631034	35630438	35630490	35630900	35631034	3068	67,84,63	4,2,2	62,59,47	4,4,4	483	73	0.129522	0.79126	0.717,0.864,0.826	0.701,0.69,0.64	0.125	12.5	12.5
44	ENSG00000178188	SH2B1	16	+	28871779	28872390	28871779	28871983	28872206	28872390	44	4,11,10	0,3,0	10,8,5	1,2,1	296	73	0.129717	0.791796	1.0,0.475,1.0	0.712,0.497,0.552	0.238	23.8	23.8
4956	ENSG00000144485	HES6	2	-	238239510	238239671	238239510	238239568	238239660	238239671	4956	15,17,21	89,101,82	83,39,32	341143128	165	73	0.129879	0.792131	0.069,0.069,0.102	0.097,0.108,0.1	-0.022	-2.2	2.2
7942	ENSG00000012171	SEMA3B	3	+	50275011	50275459	50275011	50275053	50275301	50275459	7942	4,2,0	0,4,3	4,5,3	4,0,1	321	73	0.130202	0.79345	1.0,0.102,0.0	0.185,1.0,0.406	-0.163	-16.3	16.3
23	ENSG00000179222	MAGED1	X	+	51897794	51898193	51897794	51897886	51898113	51898193	23	19,32,28	226193173	46,35,35	244261167	300	73	0.130681	0.79444	0.02,0.039,0.038	0.044,0.032,0.049	-0.009	-0.9	0.9
4409	ENSG00000087460	GNAS	20	+	58909349	58909579	58909349	58909423	58909520	58909579	4409	238262210	154414051528	250212119	147213631359	170	73	0.130565	0.79444	0.062,0.074,0.056	0.068,0.063,0.036	0.008	0.8	0.8
5828	ENSG00000130803	ZNF317	19	+	9156611	9157394	9156611	9156748	9157267	9157394	5828	18,16,19	10,15,17	17,20,19	8,10,9	592	73	0.130698	0.79444	0.182,0.116,0.121	0.208,0.198,0.207	-0.065	-6.5	6.5
8846	ENSG00000076928	ARHGEF1	19	+	41892024	41892373	41892024	41892123	41892330	41892373	8846	6,6,6	6,11,11	8,6,2	20,11,18	280	73	0.130795	0.79444	0.207,0.125,0.125	0.094,0.125,0.028	0.07	7	7
1731	ENSG00000130731	C16orf13	16	-	634625	634789	634625	634644	634718	634789	1731	43,40,44	295208222	60,36,66	319185229	147	73	0.130946	0.79471	0.067,0.087,0.09	0.085,0.088,0.125	-0.018	-1.8	1.8
3814	ENSG00000197858	GPAA1	8	+	144085288	144085743	144085288	144085479	144085572	144085743	3814	28,22,18	117,119,77	42,24,20	107,95,90	166	73	0.131323	0.796341	0.095,0.075,0.093	0.147,0.1,0.089	-0.024	-2.4	2.4
6046	ENSG00000105726	ATP13A1	19	-	19645646	19645985	19645646	19645790	19645873	19645985	6046	13,9,13	41,57,50	9,10,3	32,59,52	156	73	0.131489	0.796697	0.129,0.069,0.108	0.116,0.073,0.026	0.03	3	3
7247	ENSG00000238105	GOLGA2P5	12	-	100157164	100157739	100157164	100157445	100157527	100157739	7247	1,4,4	0,0,2	2,2,2	5,0,0	155	73	0.131705	0.79735	1.0,1.0,0.485	0.159,1.0,1.0	0.109	10.9	10.9
5234	ENSG00000102901	CENPT	16	-	67829764	67831358	67829764	67830548	67831215	67831358	5234	61,71,56	5,7,13	50,54,47	13,11,9	740	73	0.132024	0.798626	0.546,0.5,0.298	0.275,0.326,0.34	0.134	13.4	13.4
7457	ENSG00000160633	SAFB	19	+	5667352	5667886	5667352	5667450	5667819	5667886	7457	15,20,18	75,61,56	13,13,16	104,61,55	442	73	0.13229	0.799579	0.032,0.051,0.05	0.02,0.034,0.046	0.011	1.1	1.1
1416	ENSG00000066739	ATG2B	14	-	96332304	96332523	96332304	96332410	96332500	96332523	1416	2,5,1	10,19,15	0,2,2	14,16,14	163	73	0.132399	0.799583	0.082,0.105,0.029	0.0,0.053,0.06	0.034	3.4	3.4
141	ENSG00000182944	EWSR1	22	+	29288605	29291599	29288605	29288786	29291561	29291599	141	99011471045	86,105,88	94112641008	104120111	2848	73	0.132819	0.800161	0.228,0.219,0.233	0.188,0.213,0.189	0.03	3	3
1535	ENSG00000090857	PDPR	16	+	70128783	70129122	70128783	70128865	70128958	70129122	1535	2,1,0	6,6,2	2,4,0	5,0,5	166	73	0.132714	0.800161	0.128,0.068,0.0	0.15,1.0,0.0	-0.318	-31.8	31.8
5128	ENSG00000147955	SIGMAR1	9	-	34636996	34637420	34636996	34637089	34637219	34637420	5128	75,75,58	164154123	88,78,46	255166138	203	73	0.132755	0.800161	0.141,0.149,0.145	0.11,0.145,0.107	0.024	2.4	2.4
2515	ENSG00000111801	BTN3A3	6	+	26443956	26445985	26443956	26444304	26445703	26445985	2515	10,8,12	1,1,1	3,16,11	2,4,4	1472	73	0.133146	0.801478	0.332,0.284,0.373	0.069,0.166,0.12	0.211	21.1	21.1
7248	ENSG00000249115	HAUS5	19	+	35619612	35620123	35619612	35619758	35620011	35620123	7248	12,5,13	14,15,11	27,13,7	21,8,9	326	73	0.133271	0.801578	0.161,0.069,0.209	0.224,0.267,0.148	-0.067	-6.7	6.7
6893	ENSG00000141030	COPS3	17	-	17270757	17271008	17270757	17270807	17270895	17271008	6893	4,13,15	166167148	10,13,25	159173173	161	73	0.13339	0.801642	0.011,0.034,0.044	0.028,0.033,0.061	-0.011	-1.1	1.1
4092	ENSG00000102904	TSNAXIP1	16	+	67825666	67826076	67825666	67825836	67826027	67826076	4092	7,4,3	0,3,0	4,8,3	0,0,0	264	73	0.13357	0.802073	1.0,0.269,1.0	1.0,1.0,1.0	-0.244	-24.4	24.4
1111	ENSG00000156042	CFAP70	10	-	73293262	73297173	73293262	73293388	73297041	73297173	1111	226275281	2,3,3	236270206	2,11,3	3726	73	0.133898	0.803386	0.689,0.642,0.647	0.698,0.325,0.574	0.127	12.7	12.7
4088	ENSG00000170638	TRABD	22	+	50197822	50198186	50197822	50197995	50198074	50198186	4088	20,21,21	34,45,24	40,18,18	89,53,38	152	73	0.13417	0.804366	0.22,0.183,0.296	0.178,0.14,0.185	0.065	6.5	6.5
2307	ENSG00000168894	RNF181	2	+	85597103	85597581	85597103	85597178	85597444	85597581	2307	25,25,33	214136135	37,17,11	203156138	339	73	0.134665	0.806679	0.025,0.038,0.05	0.038,0.023,0.017	0.012	1.2	1.2
267	ENSG00000115661	STK16	2	+	219245895	219246876	219245895	219246085	219246717	219246876	267	140118117	1,1,1	130110105	3,2,1	705	73	0.134823	0.806971	0.935,0.924,0.924	0.818,0.851,0.916	0.066	6.6	6.6
4935	ENSG00000198000	NOL8	9	-	92298256	92298954	92298256	92298336	92298883	92298954	4935	34,29,29	33,35,28	17,20,17	30,26,23	620	73	0.134966	0.807173	0.108,0.089,0.109	0.063,0.083,0.08	0.027	2.7	2.7
1146	ENSG00000149480	MTA2	11	-	62597315	62597712	62597315	62597415	62597609	62597712	1146	41,34,37	171174174	54,56,31	183164164	267	73	0.135343	0.807469	0.062,0.051,0.055	0.075,0.085,0.049	-0.014	-1.4	1.4
2953	ENSG00000269313	MAGIX	X	+	49164706	49164908	49164706	49164789	49164862	49164908	2953	15,6,18	6,4,2	14,6,4	7,4,5	146	73	0.135291	0.807469	0.556,0.429,0.818	0.5,0.429,0.286	0.196	19.6	19.6
4363	ENSG00000107331	ABCA2	9	-	137010192	137010737	137010192	137010371	137010619	137010737	4363	16,15,20	80,84,85	38,18,19	101,92,73	321	73	0.135297	0.807469	0.044,0.039,0.051	0.079,0.043,0.056	-0.015	-1.5	1.5
1279	ENSG00000127586	CHTF18	16	+	788930	789360	788930	789125	789209	789360	1279	2,2,2	8,11,11	4,3,4	9,11,6	157	73	0.135706	0.808982	0.104,0.078,0.078	0.171,0.113,0.237	-0.087	-8.7	8.7
8672	ENSG00000102878	HSF4	16	+	67165945	67166395	67165945	67166070	67166319	67166395	8672	27,20,24	4,1,0	33,30,26	2,2,0	322	73	0.136023	0.81022	0.605,0.819,1.0	0.789,0.773,1.0	-0.046	-4.6	4.6
7072	ENSG00000111203	ITFG2	12	+	2821542	2821740	2821542	2821596	2821691	2821740	7072	3,7,8	7,23,23	3,3,4	24,14,14	168	73	0.136287	0.811137	0.157,0.117,0.131	0.052,0.085,0.11	0.053	5.3	5.3
410	ENSG00000187531	SIRT7	17	-	81917889	81918132	81917889	81917967	81918038	81918132	410	14,17,20	14,12,10	20,2,11	18,11,9	144	73	0.137365	0.815826	0.336,0.418,0.503	0.36,0.084,0.383	0.143	14.3	14.3
7827	ENSG00000103653	CSK	15	+	74801694	74802083	74801694	74801890	74801996	74802083	7827	6,7,6	64,53,68	6,6,10	50,50,27	179	73	0.137276	0.815826	0.037,0.051,0.035	0.047,0.047,0.131	-0.034	-3.4	3.4
9187	ENSG00000150776	C11orf57	11	+	112074315	112074916	112074315	112074358	112074886	112074916	9187	220282259	4,1,5	246184150	5,3,6	601	73	0.137406	0.815826	0.87,0.972,0.863	0.857,0.882,0.752	0.071	7.1	7.1
4968	ENSG00000087088	BAX	19	+	48960809	48961798	48960809	48960914	48961531	48961798	4968	208166202	101,85,63	218156152	75,67,40	690	73	0.137595	0.816293	0.179,0.171,0.253	0.235,0.198,0.287	-0.039	-3.9	3.9
1371	ENSG00000241878	PISD	22	-	31621333	31621885	31621333	31621472	31621648	31621885	1371	9,16,8	17,26,24	10,10,4	40,28,10	249	73	0.138666	0.818266	0.134,0.153,0.089	0.068,0.095,0.105	0.036	3.6	3.6
3379	ENSG00000128159	TUBGCP6	22	-	50219956	50221874	50219956	50220015	50220250	50221874	3379	24,15,23	12,11,16	23,17,28	8,6,13	308	73	0.138277	0.818266	0.322,0.244,0.254	0.405,0.402,0.338	-0.108	-10.8	10.8
3698	ENSG00000004139	SARM1	17	+	28388173	28388539	28388173	28388276	28388359	28388539	3698	24,31,27	6,6,4	18,24,21	3,2,2	156	73	0.138516	0.818266	0.652,0.707,0.76	0.737,0.849,0.831	-0.099	-9.9	9.9
4790	ENSG00000143947	RPS27A	2	+	55232687	55232826	55232687	55232708	55232807	55232826	4790	589510545	751698626	608608399	919783629	172	73	0.138466	0.818266	0.25,0.237,0.27	0.219,0.248,0.212	0.026	2.6	2.6
5217	ENSG00000228106	RP11-452F19.3	1	+	222836995	222837384	222836995	222837066	222837218	222837384	5217	65,39,45	1,0,0	85,63,51	2,1,1	225	73	0.13834	0.818266	0.955,1.0,1.0	0.932,0.953,0.943	0.042	4.2	4.2
5906	ENSG00000197969	VPS13A	9	+	77370900	77371149	77370900	77370935	77371025	77371149	5906	11,20,19	84,107,81	16,18,10	88122132	163	73	0.138702	0.818266	0.055,0.077,0.095	0.075,0.062,0.033	0.019	1.9	1.9
6529	ENSG00000149091	DGKZ	11	+	46379202	46379568	46379202	46379236	46379468	46379568	6529	8,10,14	33,36,24	16,3,10	48,53,33	305	73	0.138398	0.818266	0.055,0.062,0.123	0.074,0.013,0.068	0.028	2.8	2.8
2666	ENSG00000184014	DENND5A	11	-	9142721	9143485	9142721	9142845	9143402	9143485	2666	24,26,18	31,24,23	41,40,27	28,29,32	630	73	0.139037	0.818934	0.082,0.112,0.083	0.145,0.138,0.089	-0.032	-3.2	3.2
4547	ENSG00000254870	ATP6V1G2-DDX39B	6	-	31531109	31531357	31531109	31531197	31531295	31531357	4547	26,20,20	324287206	26,28,46	348308293	171	73	0.138992	0.818934	0.033,0.029,0.04	0.031,0.037,0.063	-0.01	-1	1
5308	ENSG00000135723	FHOD1	16	-	67231789	67232194	67231789	67231816	67232038	67232194	5308	8,14,15	0,0,0	14,22,8	0,4,0	295	73	0.140151	0.824835	1.0,1.0,1.0	1.0,0.576,1.0	0.141	14.1	14.1
7228	ENSG00000196839	ADA	20	-	44620298	44621147	44620298	44620401	44621017	44621147	7228	7,4,3	26,21,15	7,10,14	37,22,30	689	73	0.14028	0.824941	0.028,0.02,0.021	0.02,0.046,0.047	-0.015	-1.5	1.5
5726	ENSG00000103549	RNF40	16	+	30769185	30769600	30769185	30769398	30769474	30769600	5726	18,23,12	136111116	7,16,9	140,89,82	149	73	0.140496	0.825555	0.061,0.092,0.048	0.024,0.081,0.051	0.015	1.5	1.5
5338	ENSG00000089597	GANAB	11	-	62633027	62633265	62633027	62633101	62633183	62633265	5338	55,58,46	195237211	50,54,49	284249240	155	73	0.140926	0.826764	0.117,0.103,0.093	0.077,0.093,0.088	0.018	1.8	1.8
7512	ENSG00000130511	SSBP4	19	+	18432558	18432735	18432558	18432604	18432699	18432735	7512	7,1,5	27,23,20	8,6,5	33,9,17	168	73	0.140851	0.826764	0.101,0.019,0.098	0.095,0.225,0.113	-0.072	-7.2	7.2
5954	ENSG00000130653	PNPLA7	9	-	137460633	137461620	137460633	137460737	137461535	137461620	5954	13,11,25	10,2,1	9,11,15	7,4,9	871	73	0.141221	0.827834	0.098,0.316,0.677	0.097,0.187,0.123	0.228	22.8	22.8
7193	ENSG00000174842	GLMN	1	-	92267912	92268130	92267912	92268002	92268104	92268130	7193	14,8,8	30,25,23	7,5,7	14,27,39	175	73	0.141332	0.827834	0.163,0.118,0.127	0.173,0.072,0.07	0.031	3.1	3.1
5319	ENSG00000167965	MLST8	16	+	2208449	2209412	2208449	2208613	2208758	2209412	5319	25,22,25	186179174	29,16,9	237159144	218	73	0.141885	0.830415	0.043,0.04,0.046	0.039,0.033,0.02	0.012	1.2	1.2
4762	ENSG00000168010	ATG16L2	11	+	72826517	72827293	72826517	72826589	72827187	72827293	4762	8,5,5	0,0,0	15,12,9	0,3,0	671	73	0.142016	0.830525	1.0,1.0,1.0	1.0,0.303,1.0	0.232	23.2	23.2
7736	ENSG00000139641	ESYT1	12	+	56131039	56131316	56131039	56131113	56131243	56131316	7736	4,13,5	35,43,36	2,9,7	53,52,52	203	73	0.142235	0.831146	0.039,0.098,0.048	0.013,0.059,0.046	0.022	2.2	2.2
2367	ENSG00000132424	PNISR	6	-	99414571	99416428	99414571	99414686	99416348	99416428	2367	77,87,112	6,4,5	45,75,60	5,8,4	1735	73	0.14276	0.831982	0.351,0.478,0.485	0.275,0.283,0.387	0.123	12.3	12.3
241	ENSG00000185813	PCYT2	17	-	81906099	81906546	81906099	81906177	81906463	81906546	241	27,45,28	103,118,71	30,26,34	127119100	359	73	0.143053	0.831982	0.051,0.072,0.074	0.046,0.043,0.065	0.014	1.4	1.4
3005	ENSG00000092531	SNAP23	15	+	42512954	42513447	42512954	42512996	42513398	42513447	3005	43,35,33	84,77,57	41,37,29	92,88,95	475	73	0.142947	0.831982	0.073,0.065,0.082	0.064,0.061,0.045	0.017	1.7	1.7
3322	ENSG00000113013	HSPA9	5	-	138556773	138557496	138556773	138556866	138557401	138557496	3322	313268223	702599578	250215214	616632603	608	73	0.142853	0.831982	0.051,0.051,0.044	0.046,0.039,0.041	0.007	0.7	0.7
5910	ENSG00000197375	SLC22A5	5	+	132378377	132384301	132378377	132378481	132384146	132384301	5910	184261208	14,18,13	183267189	17,4,6	5738	73	0.14289	0.831982	0.143,0.156,0.169	0.12,0.459,0.286	-0.132	-13.2	13.2
6565	ENSG00000148824	MTG1	10	+	133402148	133402773	133402148	133402245	133402640	133402773	6565	2,3,4	3,0,0	3,5,1	3,1,0	468	73	0.1427	0.831982	0.094,1.0,1.0	0.135,0.438,1.0	0.174	17.4	17.4
1055	ENSG00000077235	GTF3C1	16	-	27463540	27464836	27463540	27463592	27464394	27464836	1055	28,38,29	37,18,29	30,26,32	50,32,27	875	73	0.143882	0.834339	0.059,0.15,0.077	0.048,0.063,0.09	0.028	2.8	2.8
1174	ENSG00000096746	HNRNPH3	10	+	68337198	68338687	68337198	68337333	68338502	68338687	1174	344400320	23,30,17	448418406	30,19,11	1242	73	0.144361	0.834339	0.468,0.439,0.525	0.467,0.564,0.684	-0.094	-9.4	9.4
2410	ENSG00000214046	SMIM7	19	-	16659954	16660157	16659954	16660000	16660084	16660157	2410	22,21,14	249308214	15,16,8	308193228	157	73	0.144109	0.834339	0.039,0.031,0.03	0.022,0.037,0.016	0.008	0.8	0.8
29	ENSG00000147130	ZMYM3	X	-	71247344	71247906	71247344	71247510	71247733	71247906	29	1,3,1	16,22,15	7,1,1	14,17,12	296	73	0.144137	0.834339	0.015,0.033,0.016	0.11,0.014,0.02	-0.027	-2.7	2.7
3402	ENSG00000270647	TAF15	17	+	35820002	35820248	35820002	35820075	35820163	35820248	3402	20,24,25	382352322	49,47,27	518501449	161	73	0.144051	0.834339	0.023,0.03,0.034	0.041,0.041,0.027	-0.007	-0.7	0.7
5919	ENSG00000103253	HAGHL	16	+	728315	728604	728315	728424	728503	728604	5919	33,50,27	13,24,21	60,25,18	49,18,13	152	73	0.144277	0.834339	0.549,0.5,0.382	0.37,0.4,0.399	0.087	8.7	8.7
6026	ENSG00000060138	YBX3	12	-	10709907	10713333	10709907	10710114	10713210	10713333	6026	315349324	136131125	281360318	131,107,81	3169	73	0.143627	0.834339	0.051,0.058,0.056	0.047,0.072,0.083	-0.012	-1.2	1.2
6293	ENSG00000149532	CPSF7	11	-	61415665	61416519	61415665	61415784	61416104	61416519	6293	27,38,30	72,64,68	42,37,52	73,78,65	393	73	0.143738	0.834339	0.065,0.099,0.076	0.097,0.081,0.129	-0.022	-2.2	2.2
9058	ENSG00000182196	ARL6IP4	12	+	122981128	122981879	122981128	122981266	122981594	122981879	9058	192191165	162164124	264168171	220174189	401	73	0.144615	0.835153	0.177,0.175,0.195	0.179,0.149,0.141	0.026	2.6	2.6
1611	ENSG00000173020	ADRBK1	11	+	67280731	67281184	67280731	67280783	67281092	67281184	1611	16,19,31	174213170	22,23,22	164144110	382	73	0.144903	0.836163	0.017,0.017,0.034	0.025,0.03,0.037	-0.008	-0.8	0.8
1896	ENSG00000146918	NCAPG2	7	-	158655117	158655455	158655117	158655258	158655338	158655455	1896	14,4,6	69,45,54	11,19,14	64,76,74	153	73	0.146514	0.836934	0.088,0.041,0.05	0.076,0.107,0.083	-0.029	-2.9	2.9
1928	ENSG00000156599	ZDHHC5	11	+	57690030	57690437	57690030	57690203	57690334	57690437	1928	9,15,4	34,41,35	8,8,7	53,55,37	204	73	0.145731	0.836934	0.087,0.116,0.039	0.051,0.049,0.063	0.026	2.6	2.6
2188	ENSG00000140464	PML	15	+	74034477	74036394	74034477	74034530	74035171	74036394	2188	36,28,21	4,8,3	30,36,28	1,2,5	714	73	0.14632	0.836934	0.479,0.264,0.417	0.754,0.648,0.364	-0.202	-20.2	20.2
2200	ENSG00000131143	COX4I1	16	+	85804936	85805864	85804936	85805104	85805732	85805864	2200	238161170	1056935853	156163210	1349973842	701	73	0.145832	0.836934	0.023,0.018,0.02	0.012,0.017,0.025	0.002	0.2	0.2
2504	ENSG00000173465	SSSCA1	11	+	65570486	65570650	65570486	65570510	65570603	65570650	2504	60,39,32	80,71,53	43,34,40	118,55,68	166	73	0.146578	0.836934	0.248,0.195,0.21	0.138,0.214,0.206	0.032	3.2	3.2
2625	ENSG00000178761	FAM219B	15	-	74899991	74902786	74899991	74902063	74902603	74902786	2625	545504528	0,4,3	557438403	1,1,1	613	73	0.146619	0.836934	1.0,0.938,0.954	0.985,0.981,0.98	-0.018	-1.8	1.8
2764	ENSG00000107959	PITRM1	10	-	3143388	3143731	3143388	3143501	3143605	3143731	2764	12,13,13	3,0,5	11,15,9	1,1,1	177	73	0.146622	0.836934	0.623,1.0,0.517	0.819,0.861,0.788	-0.109	-10.9	10.9
2859	ENSG00000231500	RPS18	6	+	33275964	33276267	33275964	33276066	33276175	33276267	2859	175193177	457838103942	265185285	554442214450	182	73	0.145557	0.836934	0.015,0.02,0.018	0.019,0.017,0.025	-0.003	-0.3	0.3
3030	ENSG00000164941	INTS8	8	+	94867139	94867337	94867139	94867196	94867275	94867337	3030	3,6,2	72,47,41	4,0,2	57,56,49	152	73	0.146498	0.836934	0.02,0.058,0.023	0.033,0.0,0.019	0.016	1.6	1.6
347	ENSG00000094975	SUCO	1	+	172602695	172603205	172602695	172602787	172603063	172603205	347	5,15,5	0,0,0	1,6,5	0,3,0	349	73	0.146433	0.836934	1.0,1.0,1.0	1.0,0.295,1.0	0.235	23.5	23.5
4028	ENSG00000205981	DNAJC19	3	-	180988022	180988224	180988022	180988096	180988177	180988224	4028	19,11,14	205145135	14,25,21	189146149	154	73	0.146069	0.836934	0.042,0.035,0.047	0.034,0.075,0.063	-0.016	-1.6	1.6
408	ENSG00000187531	SIRT7	17	-	81914293	81914702	81914293	81914530	81914603	81914702	408	13,23,20	29,34,36	15,19,17	26,16,18	146	73	0.145589	0.836934	0.183,0.253,0.217	0.224,0.373,0.321	-0.088	-8.8	8.8
4668	ENSG00000133858	ZFC3H1	12	-	71611057	71611887	71611057	71611097	71611785	71611887	4668	18,22,18	10,14,6	24,29,14	17,20,18	761	73	0.146397	0.836934	0.147,0.131,0.223	0.119,0.122,0.069	0.064	6.4	6.4
8293	ENSG00000164463	CREBRF	5	+	173108623	173110711	173108623	173108818	173110521	173110711	8293	3,3,1	3,4,9	4,6,8	10,11,3	1776	73	0.145745	0.836934	0.039,0.03,0.005	0.016,0.022,0.099	-0.021	-2.1	2.1
4168	ENSG00000065029	ZNF76	6	+	35294455	35294976	35294455	35294569	35294779	35294976	4168	16,13,7	3,2,0	13,7,2	5,1,1	283	73	0.147222	0.839709	0.579,0.626,1.0	0.401,0.644,0.34	0.273	27.3	27.3
7803	ENSG00000100490	CDKL1	14	-	50342131	50342609	50342131	50342222	50342384	50342609	7803	2,2,0	0,0,2	1,1,2	0,0,0	235	73	0.147891	0.842652	1.0,1.0,0.0	1.0,1.0,1.0	-0.333	-33.3	33.3
8969	ENSG00000071082	RPL31	2	+	101002292	101002808	101002292	101002315	101002701	101002808	8969	396354309	228819831819	465405478	260019952184	459	73	0.147966	0.842652	0.027,0.028,0.026	0.028,0.031,0.034	-0.004	-0.4	0.4
2114	ENSG00000164855	TMEM184A	7	-	1550130	1550379	1550130	1550198	1550304	1550379	2114	12,15,11	37,34,24	18,12,1	40,30,48	179	73	0.149033	0.84703	0.117,0.152,0.157	0.155,0.14,0.008	0.041	4.1	4.1
2253	ENSG00000140854	KATNB1	16	+	57755840	57756066	57755840	57755917	57755991	57756066	2253	13,4,6	27,25,30	4,8,4	37,30,30	147	73	0.149537	0.84703	0.193,0.074,0.09	0.051,0.117,0.062	0.042	4.2	4.2
261	ENSG00000146083	RNF44	5	-	176529730	176530206	176529730	176529818	176530081	176530206	261	4,6,13	32,27,31	3,7,2	23,37,16	336	73	0.14923	0.84703	0.026,0.046,0.084	0.028,0.039,0.026	0.021	2.1	2.1
6228	ENSG00000146830	GIGYF1	7	-	100684019	100684337	100684019	100684157	100684236	100684337	6228	3,8,6	16,23,14	6,8,0	37,25,18	152	73	0.149205	0.84703	0.083,0.143,0.171	0.072,0.133,0.0	0.064	6.4	6.4
6746	ENSG00000085552	IGSF9	1	-	159929890	159930439	159929890	159929975	159930188	159930439	6746	1,1,0	3,3,1	1,4,0	2,3,1	286	73	0.149428	0.84703	0.078,0.078,0.0	0.113,0.254,0.0	-0.07	-7	7
7210	ENSG00000178038	ALS2CL	3	-	46674565	46676402	46674565	46675976	46676244	46676402	7210	7,2,15	1,2,0	6,3,1	0,1,0	341	73	0.149134	0.84703	0.6,0.176,1.0	1.0,0.391,1.0	-0.205	-20.5	20.5
9505	ENSG00000165792	METTL17	14	+	20993117	20994063	20993117	20993191	20993968	20994063	9505	39,33,57	51,57,57	48,43,51	81,80,77	850	73	0.149375	0.84703	0.062,0.047,0.079	0.048,0.044,0.054	0.014	1.4	1.4
1195	ENSG00000234741	GAS5	1	-	173865856	173866206	173865856	173865894	173866176	173866206	1195	231204205	640428476	296253203	613440493	355	73	0.150456	0.847902	0.069,0.089,0.081	0.09,0.106,0.078	-0.012	-1.2	1.2
2003	ENSG00000215021	PHB2	12	-	6970195	6970645	6970195	6970280	6970416	6970645	2003	43,74,54	493549446	98,68,75	765513472	209	73	0.150246	0.847902	0.03,0.045,0.041	0.043,0.044,0.053	-0.008	-0.8	0.8
3597	ENSG00000167978	SRRM2	16	+	2757471	2757945	2757471	2757579	2757780	2757945	3597	11,19,13	92,113,98	11,8,11	112,121,73	274	73	0.150608	0.847902	0.031,0.043,0.034	0.025,0.017,0.039	0.009	0.9	0.9
5191	ENSG00000106009	BRAT1	7	-	2543203	2543962	2543203	2543323	2543589	2543962	5191	20,24,23	60,60,44	43,46,19	88,55,55	339	73	0.150542	0.847902	0.067,0.079,0.101	0.095,0.153,0.069	-0.023	-2.3	2.3
5539	ENSG00000205517	RGL3	19	-	11416613	11417059	11416613	11416667	11416835	11417059	5539	8,24,10	2,6,5	15,18,4	8,5,9	241	73	0.150347	0.847902	0.548,0.548,0.377	0.362,0.522,0.119	0.157	15.7	15.7
7780	ENSG00000196154	S100A4	1	-	153544653	153545097	153544653	153544809	153545076	153545097	7780	29,9,15	1,2,1	32,15,28	5,3,3	340	73	0.150149	0.847902	0.862,0.491,0.763	0.579,0.518,0.667	0.117	11.7	11.7
797	ENSG00000169242	EFNA1	1	+	155133502	155133780	155133502	155133546	155133729	155133780	797	62,64,70	0,3,0	57,65,48	3,1,1	256	73	0.150062	0.847902	1.0,0.859,1.0	0.844,0.949,0.932	0.045	4.5	4.5
8709	ENSG00000153406	NMRAL1	16	-	4474092	4474792	4474092	4474166	4474553	4474792	8709	102122117	92,105,76	133,88,82	73,58,63	460	73	0.15007	0.847902	0.15,0.156,0.196	0.224,0.194,0.171	-0.029	-2.9	2.9
6164	ENSG00000164080	RAD54L2	3	+	51638143	51639670	51638143	51638321	51639418	51639670	6164	7,29,23	3,10,19	12,10,22	10,20,8	1170	73	0.150831	0.84851	0.127,0.153,0.07	0.07,0.03,0.146	0.035	3.5	3.5
6787	ENSG00000140400	MAN2C1	15	-	75358461	75358808	75358461	75358618	75358703	75358808	6787	5,5,6	11,20,10	7,2,3	30,11,16	158	73	0.150993	0.848776	0.174,0.104,0.217	0.097,0.077,0.08	0.08	8	8
3303	ENSG00000197070	ARRDC1	9	+	137612895	137613510	137612895	137613006	137613459	137613510	3303	92128111	85,90,79	152,96,75	117,89,95	526	73	0.151806	0.852209	0.131,0.165,0.163	0.153,0.13,0.099	0.026	2.6	2.6
6476	ENSG00000002016	RAD52	12	-	916343	916820	916343	916483	916638	916820	6476	4,11,7	5,9,4	11,13,10	5,4,6	228	73	0.151834	0.852209	0.204,0.281,0.359	0.413,0.51,0.348	-0.142	-14.2	14.2
4248	ENSG00000183323	CCDC125	5	-	69320236	69320583	69320236	69320345	69320464	69320583	4248	127,97,105	8,9,6	109,94,114	13,11,9	192	73	0.152184	0.853525	0.858,0.804,0.869	0.761,0.765,0.828	0.059	5.9	5.9
1098	ENSG00000113758	DBN1	5	-	177467480	177467817	177467480	177467627	177467742	177467817	1098	19,29,17	171183185	21,13,15	212177160	188	73	0.152502	0.853777	0.041,0.058,0.034	0.037,0.028,0.035	0.011	1.1	1.1
2318	ENSG00000117280	RAB29	1	-	205774832	205775459	205774832	205775086	205775401	205775459	2318	55,69,58	0,4,3	124,90,97	0,0,5	388	73	0.152671	0.853777	1.0,0.764,0.784	1.0,1.0,0.785	-0.079	-7.9	7.9
3742	ENSG00000196531	NACA	12	-	56712439	56712908	56712439	56712552	56712785	56712908	3742	216164155	162211051244	162169109	130312341245	306	73	0.152691	0.853777	0.031,0.034,0.029	0.029,0.032,0.02	0.004	0.4	0.4
713	ENSG00000170004	CHD3	17	+	7888790	7889100	7888790	7888865	7889073	7889100	713	37,26,34	2,0,2	39,32,39	1,0,0	281	73	0.152594	0.853777	0.828,1.0,0.815	0.91,1.0,1.0	-0.089	-8.9	8.9
6788	ENSG00000140400	MAN2C1	15	-	75361285	75361720	75361285	75361381	75361603	75361720	6788	2,5,4	18,19,25	3,13,3	30,17,13	295	73	0.153017	0.854952	0.027,0.061,0.038	0.024,0.159,0.054	-0.037	-3.7	3.7
5737	ENSG00000127184	COX7C	5	+	86619352	86619878	86619352	86619496	86619738	86619878	5737	69,62,35	1,4,2	50,48,75	0,0,4	315	73	0.153143	0.854992	0.941,0.782,0.802	1.0,1.0,0.813	-0.096	-9.6	9.6
6509	ENSG00000131187	F12	5	-	177403480	177404090	177403480	177403617	177403858	177404090	6509	110,114,75	27,25,24	124,59,64	42,17,25	314	73	0.153255	0.854992	0.486,0.515,0.421	0.407,0.447,0.373	0.065	6.5	6.5
3033	ENSG00000111358	GTF2H3	12	+	123660061	123660250	123660061	123660082	123660165	123660250	3033	7,12,2	46,43,39	5,3,9	54,56,66	156	73	0.154086	0.85898	0.066,0.116,0.023	0.042,0.024,0.06	0.026	2.6	2.6
8373	ENSG00000115947	ORC4	2	-	147938145	147938384	147938145	147938213	147938297	147938384	8373	0,1,3	53,47,54	2,6,1	52,48,45	157	73	0.154261	0.859303	0.0,0.01,0.025	0.018,0.055,0.01	-0.016	-1.6	1.6
1553	ENSG00000154920	EME1	17	+	50375184	50375983	50375184	50375512	50375796	50375983	1553	53,46,63	0,0,1	84,115,64	1,1,1	357	73	0.154971	0.861377	1.0,1.0,0.928	0.945,0.959,0.929	0.032	3.2	3.2
6276	ENSG00000078061	ARAF	X	+	47566883	47567121	47566883	47566911	47566985	47567121	6276	1,5,1	21,27,31	3,9,0	32,22,19	147	73	0.154847	0.861377	0.023,0.084,0.016	0.044,0.169,0.0	-0.03	-3	3
6920	ENSG00000067829	IDH3G	X	-	153785797	153786272	153785797	153785946	153786211	153786272	6920	89,61,41	0,2,0	79,46,49	1,1,1	338	73	0.154983	0.861377	1.0,0.868,1.0	0.945,0.909,0.914	0.033	3.3	3.3
6377	ENSG00000035681	NSMAF	8	-	58585651	58586000	58585651	58585761	58585897	58586000	6377	11,10,14	24,29,25	15,4,7	30,25,34	209	73	0.155337	0.862695	0.138,0.107,0.164	0.149,0.053,0.067	0.047	4.7	4.7
8147	ENSG00000165637	VDAC2	10	+	75219062	75219356	75219062	75219215	75219303	75219356	8147	75,52,57	592507559	57,63,27	553571484	161	73	0.155544	0.863201	0.054,0.044,0.044	0.045,0.048,0.025	0.008	0.8	0.8
6748	ENSG00000105135	ILVBL	19	-	15122692	15123030	15122692	15122804	15122891	15123030	6748	12,8,7	42,39,32	9,6,6	67,35,37	160	73	0.155751	0.863699	0.115,0.086,0.091	0.058,0.073,0.069	0.031	3.1	3.1
1284	ENSG00000131788	PIAS3	1	-	145856346	145857006	145856346	145856431	145856588	145857006	1284	18,22,5	16,29,15	17,23,24	22,22,12	230	73	0.156064	0.864343	0.263,0.194,0.096	0.197,0.249,0.388	-0.094	-9.4	9.4
562	ENSG00000105707	HPN	19	+	35065867	35066571	35065867	35066032	35066248	35066571	562	22,39,34	95,85,57	60,39,31	106,80,64	289	73	0.156101	0.864343	0.055,0.104,0.131	0.125,0.11,0.109	-0.018	-1.8	1.8
2019	ENSG00000070371	CLTCL1	22	-	19196265	19196656	19196265	19196415	19196488	19196656	2019	3,0,2	0,4,4	2,1,0	4,3,5	146	73	0.156231	0.864416	1.0,0.0,0.2	0.2,0.143,0.0	0.286	28.6	28.6
1112	ENSG00000072506	HSD17B10	X	-	53432073	53432322	53432073	53432116	53432246	53432322	1112	52,36,41	340283267	47,34,36	424293298	203	73	0.156695	0.865079	0.052,0.044,0.052	0.038,0.04,0.042	0.009	0.9	0.9
5810	ENSG00000125676	THOC2	X	-	123619400	123620178	123619400	123619436	123620115	123620178	5810	76,50,37	3,1,0	37,44,29	2,0,0	752	73	0.157159	0.865079	0.711,0.829,1.0	0.642,1.0,1.0	-0.034	-3.4	3.4
6777	ENSG00000204580	DDR1	6	+	30888687	30889010	30888687	30888814	30888907	30889010	6777	14,9,4	85,88,92	20,10,7	106,74,67	166	73	0.157078	0.865079	0.068,0.043,0.019	0.077,0.056,0.044	-0.016	-1.6	1.6
7166	ENSG00000214655	ZSWIM8	10	+	73794146	73794639	73794146	73794330	73794540	73794639	7166	12,30,15	15,11,15	19,17,10	21,19,16	283	73	0.156909	0.865079	0.171,0.413,0.205	0.189,0.188,0.139	0.091	9.1	9.1
7566	ENSG00000182087	TMEM259	19	-	1011366	1011612	1011366	1011499	1011579	1011612	7566	8,12,14	68,83,79	14,18,17	102,69,66	153	73	0.157132	0.865079	0.053,0.065,0.078	0.061,0.111,0.109	-0.028	-2.8	2.8
7567	ENSG00000007541	PIGQ	16	+	580182	580972	580182	580263	580857	580972	7567	19,9,24	16,17,10	10,22,13	23,23,13	667	73	0.15717	0.865079	0.115,0.055,0.208	0.045,0.095,0.099	0.046	4.6	4.6
8255	ENSG00000204469	PRRC2A	6	+	31635581	31636049	31635581	31635749	31635966	31636049	8255	15,18,20	166149157	33,24,8	159136130	290	73	0.157131	0.865079	0.022,0.03,0.031	0.05,0.043,0.015	-0.008	-0.8	0.8
2755	ENSG00000163482	STK36	2	+	218692142	218692550	218692142	218692293	218692486	218692550	2755	15,26,33	0,1,0	25,20,32	3,0,1	266	73	0.157375	0.865563	1.0,0.877,1.0	0.696,1.0,0.898	0.094	9.4	9.4
2513	ENSG00000107551	RASSF4	10	+	44970164	44971848	44970164	44970264	44971772	44971848	2513	39,44,12	6,8,7	24,29,27	18,7,6	1581	73	0.157512	0.865579	0.231,0.203,0.073	0.058,0.161,0.172	0.039	3.9	3.9
8541	ENSG00000100938	GMPR2	14	+	24238245	24239242	24238245	24238405	24238588	24239242	8541	33,64,39	71,68,61	47,33,28	90,45,74	256	73	0.157612	0.865579	0.117,0.212,0.154	0.13,0.173,0.097	0.028	2.8	2.8
5923	ENSG00000160200	CBS	21	-	43065465	43065695	43065465	43065521	43065615	43065695	5923	6,9,4	67,80,53	9,14,12	83,92,77	167	73	0.158031	0.867235	0.038,0.047,0.032	0.045,0.062,0.064	-0.018	-1.8	1.8
518	ENSG00000137343	ATAT1	6	+	30646066	30646823	30646066	30646109	30646468	30646823	518	8,15,6	3,7,5	19,27,13	4,12,2	432	73	0.158269	0.867897	0.311,0.266,0.169	0.445,0.275,0.523	-0.166	-16.6	16.6
2407	ENSG00000143575	HAX1	1	+	154275153	154275483	154275153	154275260	154275392	154275483	2407	61,59,62	346295277	83,66,62	509400386	205	73	0.158633	0.869246	0.059,0.066,0.074	0.055,0.055,0.054	0.012	1.2	1.2
1935	ENSG00000166411	IDH3A	15	+	78156907	78157631	78156907	78157162	78157547	78157631	1935	16,13,22	7,11,6	12,25,20	4,3,7	458	73	0.159039	0.869538	0.267,0.159,0.369	0.323,0.57,0.313	-0.137	-13.7	13.7
1970	ENSG00000143416	SELENBP1	1	-	151369003	151369554	151369003	151369156	151369441	151369554	1970	246342264	4,8,5	434359309	3,5,5	358	73	0.159017	0.869538	0.926,0.897,0.915	0.967,0.936,0.926	-0.03	-3	3
6705	ENSG00000174652	ZNF266	19	-	9418761	9419299	9418761	9418895	9419050	9419299	6705	26,24,24	4,2,0	13,24,26	3,2,5	228	73	0.158892	0.869538	0.675,0.793,1.0	0.581,0.793,0.625	0.156	15.6	15.6
6710	ENSG00000129667	RHBDF2	17	-	76478805	76479277	76478805	76479009	76479081	76479277	6710	1,6,0	5,14,8	10,6,0	17,7,8	145	73	0.159255	0.870078	0.091,0.177,0.0	0.228,0.301,0.0	-0.087	-8.7	8.7
3358	ENSG00000223705	NSUN5P1	7	+	75415591	75416191	75415591	75415778	75415980	75416191	3358	18,38,30	9,14,4	59,66,42	8,15,7	275	73	0.159588	0.871252	0.347,0.419,0.666	0.662,0.539,0.614	-0.128	-12.8	12.8
8892	ENSG00000258388	PPT2-EGFL8	6	+	32155767	32155978	32155767	32155783	32155870	32155978	8892	6,12,1	27,13,10	2,8,0	19,19,10	160	73	0.160018	0.872954	0.092,0.296,0.044	0.046,0.161,0.0	0.075	7.5	7.5
6176	ENSG00000141503	MINK1	17	+	4889646	4890735	4889646	4889763	4890516	4890735	6176	28,14,28	31,32,36	33,14,14	50,38,32	826	73	0.160177	0.873175	0.074,0.037,0.064	0.055,0.032,0.037	0.017	1.7	1.7
8048	ENSG00000169710	FASN	17	-	82079356	82079929	82079356	82079608	82079809	82079929	8048	209255217	3,5,1	276246218	7,4,5	274	73	0.160608	0.874882	0.949,0.931,0.983	0.913,0.942,0.921	0.029	2.9	2.9
4424	ENSG00000166333	ILK	11	+	6603815	6604360	6603815	6603877	6604225	6604360	4424	13,37,28	2,0,1	28,23,18	2,3,0	421	73	0.161485	0.879013	0.53,1.0,0.829	0.708,0.571,1.0	0.027	2.7	2.7
1382	ENSG00000140043	PTGR2	14	+	73876997	73880176	73876997	73877168	73880054	73880176	1382	140131127	0,3,1	166158164	8,1,2	2959	73	0.162177	0.882129	1.0,0.519,0.758	0.339,0.796,0.669	0.158	15.8	15.8
1399	ENSG00000092203	TOX4	14	+	21487450	21488850	21487450	21487693	21488589	21488850	1399	34,25,20	33,55,40	14,32,19	57,52,34	969	73	0.162986	0.883925	0.072,0.033,0.036	0.018,0.044,0.04	0.013	1.3	1.3
4063	ENSG00000140983	RHOT2	16	+	670276	670507	670276	670357	670455	670507	4063	7,12,15	91,78,60	8,13,2	93,62,73	171	73	0.162876	0.883925	0.032,0.062,0.096	0.035,0.082,0.012	0.02	2	2
4567	ENSG00000108021	FAM208B	10	+	5720629	5720774	5720629	5720668	5720754	5720774	4567	5,2,5	56,66,53	3,4,9	54,40,40	159	73	0.162922	0.883925	0.039,0.014,0.042	0.025,0.044,0.094	-0.023	-2.3	2.3
8302	ENSG00000165280	VCP	9	-	35062002	35062350	35062002	35062155	35062216	35062350	8302	15,12,18	3,0,2	11,21,22	0,0,4	134	73	0.162933	0.883925	0.731,1.0,0.831	1.0,1.0,0.75	-0.063	-6.3	6.3
5138	ENSG00000221978	CCNL2	1	-	1390765	1392803	1390765	1390865	1392678	1392803	5138	164717911511	0,6,2	154616801309	1,2,1	1886	73	0.163993	0.888485	1.0,0.92,0.967	0.984,0.97,0.981	-0.016	-1.6	1.6
7713	ENSG00000089356	FXYD3	19	+	35122764	35122954	35122764	35122839	35122917	35122954	7713	31,21,36	51,81,91	70,50,55	251158175	151	73	0.164067	0.888485	0.227,0.111,0.161	0.119,0.133,0.132	0.038	3.8	3.8
9295	ENSG00000156515	HK1	10	+	69384332	69384915	69384332	69384481	69384795	69384915	9295	74,47,63	304336340	54,49,58	372333344	387	73	0.164373	0.889492	0.044,0.026,0.034	0.027,0.027,0.031	0.006	0.6	0.6
251	ENSG00000087266	SH3BP2	4	+	2831922	2832412	2831922	2831978	2832330	2832412	251	3,10,13	46,38,47	8,6,16	40,26,31	425	73	0.164761	0.890933	0.011,0.043,0.045	0.033,0.038,0.081	-0.018	-1.8	1.8
6760	ENSG00000133794	ARNTL	11	+	13378336	13381254	13378336	13378445	13381160	13381254	6760	40,54,42	12,24,30	35,37,35	12,10,13	2788	73	0.16488	0.890933	0.08,0.056,0.035	0.071,0.088,0.066	-0.018	-1.8	1.8
1061	ENSG00000124181	PLCG1	20	+	41163714	41163946	41163714	41163833	41163920	41163946	1061	5,9,3	57,77,73	2,9,6	35,47,35	160	73	0.165029	0.891082	0.038,0.051,0.018	0.025,0.08,0.073	-0.024	-2.4	2.4
4531	ENSG00000100201	DDX17	22	-	38487878	38492115	38487878	38488115	38492055	38492115	4531	286133263022	161167168	327838113555	159186152	4013	73	0.165457	0.892092	0.244,0.266,0.247	0.273,0.272,0.298	-0.029	-2.9	2.9
467	ENSG00000068120	COASY	17	+	42564824	42565047	42564824	42564898	42564982	42565047	467	32,25,22	136,99,106	26,27,19	182114115	157	73	0.165406	0.892092	0.099,0.105,0.088	0.062,0.099,0.071	0.02	2	2
2700	ENSG00000178149	DALRD3	3	-	49015972	49016340	49015972	49016086	49016157	49016340	2700	11,14,8	29,40,21	12,12,25	25,34,30	144	73	0.16578	0.892533	0.161,0.151,0.162	0.196,0.152,0.297	-0.057	-5.7	5.7
4910	ENSG00000177728	TMEM94	17	+	75492559	75493102	75492559	75492795	75492928	75493102	4910	0,3,2	2,0,0	2,3,1	0,0,0	206	73	0.165665	0.892533	0.0,1.0,1.0	1.0,1.0,1.0	-0.333	-33.3	33.3
1816	ENSG00000168090	COPS6	7	+	100091255	100091448	100091255	100091330	100091419	100091448	1816	85,63,64	425412358	84,101,61	398391363	162	73	0.165942	0.892752	0.083,0.064,0.075	0.087,0.104,0.07	-0.013	-1.3	1.3
2795	ENSG00000166986	MARS	12	+	57512007	57512353	57512007	57512103	57512235	57512353	2795	43,47,45	217222190	57,43,33	305256208	205	73	0.166233	0.893035	0.066,0.07,0.078	0.062,0.056,0.053	0.014	1.4	1.4
5433	ENSG00000089053	ANAPC5	12	-	121327095	121328497	121327095	121327231	121328315	121328497	5433	157145151	323353296	149158100	407334283	1157	73	0.166357	0.893035	0.03,0.025,0.031	0.023,0.029,0.022	0.004	0.4	0.4
6847	ENSG00000072778	ACADVL	17	+	7224479	7224660	7224479	7224552	7224636	7224660	6847	24,20,23	2,2,2	41,26,28	2,2,0	157	73	0.166237	0.893035	0.848,0.823,0.842	0.905,0.858,1.0	-0.083	-8.3	8.3
1309	ENSG00000131876	SNRPA1	15	-	101285725	101287010	101285725	101285801	101286907	101287010	1309	87,99,89	8,3,1	107,98,95	5,9,9	1179	73	0.166822	0.894456	0.402,0.671,0.846	0.57,0.403,0.395	0.184	18.4	18.4
6237	ENSG00000178467	P4HTM	3	+	49004860	49005867	49004860	49005170	49005717	49005867	6237	60,77,85	0,1,0	53,79,56	0,3,1	620	73	0.166863	0.894456	1.0,0.901,1.0	1.0,0.756,0.868	0.092	9.2	9.2
2271	ENSG00000165233	CARD19	9	+	93110567	93112289	93110567	93110721	93112217	93112289	2271	68,59,54	2,2,5	66,26,35	3,5,4	1569	73	0.167732	0.898286	0.613,0.579,0.334	0.506,0.195,0.289	0.179	17.9	17.9
8141	ENSG00000105698	USF2	19	+	35269445	35269699	35269445	35269492	35269580	35269699	8141	12,5,8	23,34,40	9,6,3	44,40,27	161	73	0.167821	0.898286	0.191,0.063,0.083	0.085,0.064,0.048	0.047	4.7	4.7
6078	ENSG00000106948	AKNA	9	-	114343707	114346009	114343707	114343803	114345862	114346009	6078	21,21,28	3,5,2	25,26,17	5,4,10	2132	73	0.168358	0.900507	0.193,0.126,0.324	0.146,0.182,0.055	0.087	8.7	8.7
6584	ENSG00000187778	MCRS1	12	-	49566076	49566841	49566076	49566215	49566721	49566841	6584	61,92,80	71,46,58	129,65,80	103,82,72	579	73	0.168723	0.901807	0.098,0.201,0.148	0.136,0.091,0.123	0.032	3.2	3.2
2289	ENSG00000167118	URM1	9	+	128389260	128392016	128389260	128389309	128389665	128392016	2289	20,46,31	108154123	40,45,26	223177170	429	73	0.16888	0.901995	0.031,0.048,0.041	0.03,0.041,0.025	0.008	0.8	0.8
9016	ENSG00000158805	ZNF276	16	+	89723136	89723709	89723136	89723183	89723259	89723709	9016	4,10,3	18,15,8	9,8,0	32,31,12	149	73	0.169136	0.90206	0.098,0.246,0.155	0.121,0.112,0.0	0.089	8.9	8.9
9133	ENSG00000073350	LLGL2	17	+	75574212	75574668	75574212	75574260	75574452	75574668	9133	11,12,7	24,39,32	10,10,5	58,35,29	265	73	0.169041	0.90206	0.112,0.078,0.057	0.045,0.073,0.045	0.028	2.8	2.8
1006	ENSG00000003509	NDUFAF7	2	+	37241577	37242693	37241577	37241791	37242634	37242693	1006	8,12,16	9,6,11	29,20,12	4,10,11	916	73	0.170251	0.90575	0.066,0.137,0.104	0.366,0.137,0.08	-0.092	-9.2	9.2
1964	ENSG00000143126	CELSR2	1	+	109271385	109271722	109271385	109271512	109271599	109271722	1964	2,3,2	20,13,7	1,3,5	13,2,5	160	73	0.170074	0.90575	0.044,0.095,0.115	0.034,0.406,0.313	-0.166	-16.6	16.6
350	ENSG00000105655	ISYNA1	19	-	18437859	18438162	18437859	18437988	18438092	18438162	350	9,5,7	71,94,55	19,12,11	155,79,78	177	73	0.170026	0.90575	0.05,0.021,0.05	0.048,0.059,0.055	-0.014	-1.4	1.4
8450	ENSG00000125089	SH3TC1	4	+	8235432	8237670	8235432	8235555	8236277	8237670	8450	0,1,7	6,8,4	10,6,8	9,9,20	795	73	0.170318	0.90575	0.0,0.011,0.138	0.093,0.058,0.035	-0.012	-1.2	1.2
5377	ENSG00000179335	CLK3	15	+	74627437	74627672	74627437	74627446	74627538	74627672	5377	17,11,22	132,99,113	17,14,12	143144122	165	73	0.170487	0.905994	0.054,0.047,0.079	0.05,0.041,0.042	0.016	1.6	1.6
5186	ENSG00000216490	IFI30	19	+	18177139	18177764	18177139	18177292	18177710	18177764	5186	1,0,5	8,3,3	1,0,0	13,2,6	491	73	0.170625	0.906079	0.018,0.0,0.199	0.011,0.0,0.0	0.069	6.9	6.9
590	ENSG00000269897	COMMD3-BMI1	10	+	22317937	22318168	22317937	22317995	22318104	22318168	590	27,7,12	121,101,74	11,14,5	88,94,89	182	73	0.170801	0.90636	0.082,0.027,0.061	0.048,0.056,0.022	0.015	1.5	1.5
7483	ENSG00000149929	HIRIP3	16	-	29995346	29995592	29995346	29995463	29995540	29995592	7483	4,9,7	47,69,54	14,7,12	68,67,56	150	73	0.170959	0.906546	0.04,0.06,0.059	0.091,0.048,0.094	-0.025	-2.5	2.5
2223	ENSG00000118515	SGK1	6	-	134173273	134173566	134173273	134173357	134173461	134173566	2223	2,4,0	17,10,19	0,2,0	3,6,5	177	73	0.171201	0.907181	0.046,0.142,0.0	0.0,0.121,0.0	0.022	2.2	2.2
1842	ENSG00000087077	TRIP6	7	+	100870369	100870743	100870369	100870463	100870573	100870743	1842	5,7,5	5,1,5	4,5,7	13,6,5	183	73	0.172282	0.910126	0.285,0.736,0.285	0.109,0.249,0.358	0.197	19.7	19.7
2117	ENSG00000164855	TMEM184A	7	-	1548518	1549945	1548518	1548688	1549853	1549945	2117	38,107,99	39,44,34	110,96,77	43,24,41	1238	73	0.172191	0.910126	0.054,0.125,0.147	0.131,0.191,0.1	-0.032	-3.2	3.2
367	ENSG00000167508	MVD	16	-	88657435	88658029	88657435	88657582	88657914	88658029	367	22,15,10	44,58,36	37,19,29	71,61,55	405	73	0.172133	0.910126	0.083,0.045,0.048	0.086,0.053,0.087	-0.017	-1.7	1.7
5595	ENSG00000213983	AP1G2	14	-	23565815	23566160	23565815	23565892	23566063	23566160	5595	106,105,98	60,64,51	106,81,73	82,49,52	244	73	0.171994	0.910126	0.346,0.329,0.365	0.279,0.331,0.296	0.045	4.5	4.5
7915	ENSG00000185507	IRF7	11	-	612998	613219	612998	613117	613205	613219	7915	54,41,49	116,94,92	62,33,44	176,104,87	161	73	0.172372	0.910126	0.174,0.165,0.195	0.138,0.126,0.187	0.028	2.8	2.8
1453	ENSG00000070610	GBA2	9	-	35738052	35738632	35738052	35738269	35738525	35738632	1453	216245203	4,2,1	292270181	6,4,3	329	73	0.172738	0.911404	0.923,0.965,0.978	0.915,0.937,0.93	0.028	2.8	2.8
3183	ENSG00000179364	PACS2	14	+	105383358	105384463	105383358	105383513	105384352	105384463	3183	13,18,20	23,24,43	35,10,13	26,29,15	912	73	0.173203	0.913209	0.043,0.057,0.036	0.097,0.027,0.065	-0.018	-1.8	1.8
6838	ENSG00000072778	ACADVL	17	+	7224817	7224976	7224817	7224884	7224956	7224976	6838	57,59,46	275241238	89,59,46	470304323	145	73	0.173443	0.913821	0.094,0.11,0.089	0.087,0.089,0.067	0.017	1.7	1.7
1213	ENSG00000282851	BISPR	19	+	17405823	17406296	17405823	17405995	17406076	17406296	1213	4,2,3	4,1,4	5,5,6	6,1,1	154	73	0.173592	0.913954	0.322,0.487,0.262	0.283,0.703,0.74	-0.218	-21.8	21.8
3045	ENSG00000088179	PTPN4	2	+	119877324	119877542	119877324	119877365	119877463	119877542	3045	3,1,2	12,13,11	0,0,3	10,10,7	171	73	0.174578	0.918489	0.096,0.032,0.072	0.0,0.0,0.155	0.015	1.5	1.5
3198	ENSG00000072121	ZFYVE26	14	-	67761365	67762412	67761365	67761584	67762202	67762412	3198	18,10,17	15,16,13	17,6,8	12,15,19	691	73	0.174809	0.919053	0.113,0.062,0.121	0.13,0.041,0.043	0.027	2.7	2.7
7192	ENSG00000112759	SLC29A1	6	+	44229906	44230481	44229906	44230046	44230346	44230481	7192	13,22,13	27,31,20	10,30,20	49,46,46	373	73	0.175349	0.921237	0.086,0.122,0.113	0.038,0.113,0.078	0.031	3.1	3.1
2243	ENSG00000160688	FLAD1	1	+	154992712	154993111	154992712	154992786	154992901	154993111	2243	8,18,7	23,13,12	19,28,12	20,12,19	188	73	0.175845	0.923185	0.119,0.35,0.185	0.269,0.475,0.197	-0.096	-9.6	9.6
4419	ENSG00000100099	HPS4	22	-	26466225	26468623	26466225	26466262	26468545	26468623	4419	64,43,53	0,0,3	53,66,56	0,0,0	2356	73	0.176532	0.926136	1.0,1.0,0.354	1.0,1.0,1.0	-0.215	-21.5	21.5
1031	ENSG00000162191	UBXN1	11	-	62676497	62677005	62676497	62676639	62676812	62677005	1031	16,16,22	66,45,42	23,15,17	105,53,58	246	73	0.177692	0.929622	0.067,0.095,0.135	0.061,0.077,0.08	0.026	2.6	2.6
3488	ENSG00000085224	ATRX	X	-	77681519	77684593	77681519	77683451	77683538	77684593	3488	168155142	7,8,2	149153147	4,6,15	160	73	0.177344	0.929622	0.916,0.898,0.97	0.944,0.921,0.817	0.034	3.4	3.4
4347	ENSG00000254772	EEF1G	11	-	62572583	62573860	62572583	62572742	62573740	62573860	4347	99,110,98	0,2,3	156130168	4,0,0	1071	73	0.177501	0.929622	1.0,0.789,0.69	0.727,1.0,1.0	-0.083	-8.3	8.3
4513	ENSG00000144591	GMPPA	2	+	219501475	219502037	219501475	219501579	219501906	219502037	4513	49,48,30	0,3,1	96,73,64	0,0,0	400	73	0.1777	0.929622	1.0,0.745,0.846	1.0,1.0,1.0	-0.136	-13.6	13.6
5031	ENSG00000079134	THOC1	18	-	225088	225403	225088	225139	225336	225403	5031	41,28,13	40,28,29	26,41,28	31,26,25	270	73	0.177886	0.92985	0.217,0.213,0.108	0.185,0.299,0.232	-0.059	-5.9	5.9
5722	ENSG00000105618	PRPF31	19	+	54128072	54128377	54128072	54128200	54128304	54128377	5722	15,10,11	47,38,45	16,23,18	50,53,46	177	73	0.177995	0.92985	0.116,0.098,0.092	0.117,0.152,0.139	-0.034	-3.4	3.4
217	ENSG00000163702	IL17RC	3	+	9923880	9924291	9923880	9923981	9924231	9924291	217	49,31,31	2,2,0	47,42,31	0,1,0	323	73	0.178531	0.931994	0.847,0.778,1.0	1.0,0.905,1.0	-0.093	-9.3	9.3
3037	ENSG00000100867	DHRS2	14	+	23639793	23643219	23639793	23639853	23643151	23643219	3037	12,23,31	0,0,0	32,55,43	0,2,1	3371	73	0.178713	0.932015	1.0,1.0,1.0	1.0,0.373,0.482	0.382	38.2	38.2
5715	ENSG00000149577	SIDT2	11	+	117189334	117190025	117189334	117189401	117189951	117190025	5715	6,7,4	48,47,62	12,11,7	55,71,61	623	73	0.178788	0.932015	0.014,0.017,0.008	0.025,0.018,0.013	-0.006	-0.6	0.6
7362	ENSG00000131584	ACAP3	1	-	1299972	1300187	1299972	1300068	1300153	1300187	7362	11,16,10	0,1,3	14,10,9	0,3,4	158	73	0.179269	0.933868	1.0,0.881,0.606	1.0,0.606,0.51	0.124	12.4	12.4
3424	ENSG00000134909	ARHGAP32	11	-	128972452	128975002	128972452	128973432	128974123	128975002	3424	34,38,37	13,14,2	10,33,20	6,14,7	764	73	0.179637	0.935126	0.2,0.206,0.639	0.137,0.184,0.214	0.17	17	17
4369	ENSG00000197037	ZSCAN25	7	+	99619560	99621574	99619560	99619993	99621372	99621574	4369	45,40,31	24,28,16	26,51,60	27,16,13	1452	73	0.180115	0.935636	0.086,0.067,0.089	0.046,0.138,0.188	-0.043	-4.3	4.3
5576	ENSG00000140474	ULK3	15	-	74842279	74842676	74842279	74842420	74842538	74842676	5576	13,6,7	0,2,3	9,9,12	3,5,4	191	73	0.18007	0.935636	1.0,0.534,0.471	0.534,0.408,0.534	0.176	17.6	17.6
8586	ENSG00000189077	TMEM120A	7	-	75988305	75988516	75988305	75988341	75988420	75988516	8586	27,26,28	150109137	34,23,37	132,128,98	152	73	0.180067	0.935636	0.08,0.103,0.089	0.11,0.079,0.153	-0.023	-2.3	2.3
2801	ENSG00000170037	CNTROB	17	+	7944122	7944638	7944122	7944225	7944475	7944638	2801	24,36,43	1,0,0	79,28,27	1,1,1	323	73	0.180738	0.938214	0.844,1.0,1.0	0.947,0.864,0.859	0.058	5.8	5.8
2467	ENSG00000095066	HOOK2	19	-	12772873	12773039	12772873	12772912	12772993	12773039	2467	7,10,4	50,68,49	10,9,16	71,61,61	154	73	0.180999	0.938251	0.062,0.065,0.037	0.063,0.065,0.111	-0.025	-2.5	2.5
5967	ENSG00000166816	LDHD	16	-	75114826	75115339	75114826	75114968	75115259	75115339	5967	91120100	2,2,1	138,87,66	1,2,0	364	73	0.180997	0.938251	0.901,0.923,0.953	0.965,0.897,1.0	-0.028	-2.8	2.8
1775	ENSG00000178921	PFAS	17	+	8256266	8256648	8256266	8256407	8256523	8256648	1775	7,6,3	31,37,47	9,9,6	32,40,39	189	73	0.181376	0.938975	0.08,0.059,0.024	0.098,0.08,0.056	-0.024	-2.4	2.4
4241	ENSG00000102786	INTS6	13	-	51383328	51383741	51383328	51383461	51383588	51383741	4241	9,11,4	56,32,34	2,8,6	46,40,40	200	73	0.181581	0.938975	0.055,0.111,0.041	0.016,0.068,0.052	0.024	2.4	2.4
6130	ENSG00000143793	C1orf35	1	-	228102309	228102560	228102309	228102382	228102477	228102560	6130	8,7,4	51,46,26	10,9,5	45,18,35	168	73	0.181606	0.938975	0.064,0.062,0.063	0.088,0.178,0.058	-0.045	-4.5	4.5
8631	ENSG00000185163	DDX51	12	-	132141497	132141956	132141497	132141606	132141849	132141956	8631	5,11,10	10,3,3	3,12,6	11,6,8	316	73	0.181647	0.938975	0.104,0.459,0.435	0.059,0.316,0.148	0.158	15.8	15.8
6426	ENSG00000114745	GORASP1	3	-	39100746	39101102	39100746	39100877	39101015	39101102	6426	14,6,3	14,32,15	12,2,4	31,27,22	211	73	0.182061	0.940458	0.257,0.061,0.065	0.118,0.025,0.059	0.06	6	6
5558	ENSG00000111364	DDX55	12	+	123607431	123607662	123607431	123607523	123607581	123607662	5558	16,24,20	0,0,0	17,20,12	1,1,1	131	73	0.182397	0.940879	1.0,1.0,1.0	0.905,0.918,0.87	0.102	10.2	10.2
894	ENSG00000165810	BTNL9	5	+	181055432	181056015	181055432	181055453	181055988	181056015	894	11,14,24	1,6,6	26,28,23	6,3,1	608	73	0.182304	0.940879	0.569,0.219,0.324	0.342,0.528,0.734	-0.164	-16.4	16.4
4934	ENSG00000137161	CNPY3	6	+	42935411	42935622	42935411	42935473	42935573	42935622	4934	23,21,15	13,8,5	19,21,14	15,8,16	173	73	0.18288	0.942711	0.427,0.526,0.559	0.348,0.526,0.27	0.123	12.3	12.3
1000	ENSG00000241370	RPP21	6	+	30345158	30345398	30345158	30345228	30345297	30345398	1000	21,18,23	43,44,34	19,19,18	64,42,44	142	73	0.183704	0.945446	0.201,0.174,0.258	0.132,0.189,0.174	0.046	4.6	4.6
1131	ENSG00000106397	PLOD3	7	-	101212841	101213204	101212841	101212943	101213106	101213204	1131	11,10,3	38,41,33	12,11,4	31,27,23	236	73	0.184483	0.945446	0.082,0.07,0.027	0.107,0.112,0.051	-0.03	-3	3
361	ENSG00000137133	HINT2	9	-	35812973	35813338	35812973	35813156	35813265	35813338	361	114,87,52	3,8,5	104,86,65	11,8,6	182	73	0.184557	0.945446	0.938,0.814,0.807	0.791,0.812,0.813	0.048	4.8	4.8
4584	ENSG00000109475	RPL34	4	+	108620625	108622024	108620625	108620801	108621950	108622024	4584	250215216	2,2,0	262248272	0,1,0	1222	73	0.184206	0.945446	0.882,0.865,1.0	1.0,0.937,1.0	-0.063	-6.3	6.3
4618	ENSG00000161265	U2AF1L4	19	-	35744322	35744738	35744322	35744421	35744625	35744738	4618	24,20,10	4,15,8	22,15,1	7,16,8	277	73	0.18441	0.945446	0.613,0.26,0.248	0.453,0.198,0.032	0.146	14.6	14.6
4988	ENSG00000187325	TAF9B	X	-	78137748	78138098	78137748	78137883	78137961	78138098	4988	5,9,7	17,19,20	4,6,4	17,33,11	151	73	0.184561	0.945446	0.124,0.186,0.145	0.102,0.081,0.15	0.041	4.1	4.1
6160	ENSG00000163435	ELF3	1	+	202011956	202012436	202011956	202012178	202012343	202012436	6160	1,4,6	3,11,12	9,14,4	17,11,11	238	73	0.183647	0.945446	0.093,0.1,0.133	0.14,0.281,0.1	-0.065	-6.5	6.5
6830	ENSG00000072778	ACADVL	17	+	7223812	7224069	7223812	7223875	7223967	7224069	6830	106124100	443455399	141,124,88	583556479	165	73	0.183954	0.945446	0.096,0.108,0.1	0.097,0.09,0.075	0.014	1.4	1.4
7164	ENSG00000214655	ZSWIM8	10	+	73800639	73801195	73800639	73800759	73801084	73801195	7164	47,36,46	7,5,3	55,41,37	5,2,2	398	73	0.184051	0.945446	0.552,0.569,0.738	0.669,0.79,0.772	-0.124	-12.4	12.4
1854	ENSG00000111261	MANSC1	12	-	12343091	12343414	12343091	12343173	12343275	12343414	1854	160135120	6,2,7	118142100	2,5,1	175	73	0.184987	0.946969	0.918,0.966,0.877	0.961,0.922,0.977	-0.033	-3.3	3.3
2160	ENSG00000175455	CCDC14	3	-	123955842	123956115	123955842	123955965	123956045	123956115	2160	19,18,7	13,9,15	25,32,26	12,21,12	153	73	0.185811	0.950176	0.411,0.488,0.182	0.498,0.421,0.508	-0.115	-11.5	11.5
677	ENSG00000228474	OST4	2	-	27071325	27071649	27071325	27071463	27071600	27071649	677	67,51,51	392389292	44,39,76	509357360	210	73	0.18587	0.950176	0.056,0.044,0.057	0.029,0.037,0.068	0.008	0.8	0.8
978	ENSG00000182979	MTA1	14	+	105469466	105469992	105469466	105469498	105469840	105469992	978	17,28,10	93,96,80	24,19,15	85,64,61	415	73	0.186131	0.950852	0.031,0.049,0.022	0.047,0.05,0.041	-0.012	-1.2	1.2
5205	ENSG00000213593	TMX2	11	+	57738663	57739039	57738663	57738770	57738973	57739039	5205	21,22,37	292326249	28,26,34	440376406	276	73	0.186712	0.952502	0.019,0.018,0.038	0.017,0.018,0.022	0.006	0.6	0.6
9011	ENSG00000086504	MRPL28	16	-	368500	369220	368500	368635	369067	369220	9011	24,37,30	178145162	24,24,6	155102110	505	73	0.186656	0.952502	0.019,0.036,0.026	0.022,0.033,0.008	0.006	0.6	0.6
2900	ENSG00000213930	GALT	9	+	34647088	34648171	34647088	34647961	34648114	34648171	2900	9,8,18	43,36,36	8,12,5	44,36,41	226	73	0.187032	0.953475	0.063,0.067,0.139	0.055,0.097,0.038	0.026	2.6	2.6
8358	ENSG00000177731	FLII	17	-	18245743	18246062	18245743	18245850	18245933	18246062	8358	37,28,19	128135109	34,24,23	165163135	156	73	0.187177	0.953557	0.119,0.088,0.075	0.088,0.064,0.074	0.019	1.9	1.9
5447	ENSG00000173915	USMG5	10	-	103392190	103392381	103392190	103392283	103392370	103392381	5447	322159232	1374663918	264157120	1086607842	160	73	0.187598	0.954175	0.097,0.099,0.103	0.1,0.106,0.061	0.011	1.1	1.1
655	ENSG00000141349	G6PC3	17	+	44074750	44074975	44074750	44074770	44074968	44074975	655	18,9,11	89,56,47	14,10,10	116,72,59	271	73	0.187497	0.954175	0.052,0.041,0.059	0.031,0.036,0.044	0.014	1.4	1.4
885	ENSG00000159884	CCDC107	9	+	35660400	35660588	35660400	35660461	35660564	35660588	885	59,42,39	0,0,1	60,70,59	2,1,1	176	73	0.187685	0.954175	1.0,1.0,0.942	0.926,0.967,0.961	0.029	2.9	2.9
123	ENSG00000169228	RAB24	5	-	177302576	177302823	177302576	177302644	177302751	177302823	123	11,12,9	92,92,102	13,23,12	106,95,112	180	73	0.188293	0.955294	0.046,0.05,0.035	0.047,0.089,0.042	-0.016	-1.6	1.6
4143	ENSG00000100918	REC8	14	+	24179799	24180254	24179799	24179906	24180009	24180254	4143	1,1,0	0,0,2	4,5,4	0,0,0	176	73	0.188183	0.955294	1.0,1.0,0.0	1.0,1.0,1.0	-0.333	-33.3	33.3
8678	ENSG00000169660	HEXDC	17	+	82440996	82441266	82440996	82441075	82441164	82441266	8678	9,9,9	4,4,6	6,7,6	3,8,7	162	73	0.188075	0.955294	0.503,0.503,0.403	0.474,0.283,0.279	0.124	12.4	12.4
2194	ENSG00000132300	PTCD3	2	+	86130647	86131106	86130647	86130737	86131077	86131106	2194	25,39,32	110,122,98	37,54,25	94112108	413	73	0.188994	0.957614	0.039,0.053,0.055	0.065,0.079,0.039	-0.012	-1.2	1.2
7382	ENSG00000161904	LEMD2	6	-	33776922	33777144	33776922	33777056	33777137	33777144	7382	9,7,9	40,49,25	6,11,6	44,57,61	154	73	0.18901	0.957614	0.096,0.063,0.146	0.061,0.084,0.045	0.038	3.8	3.8
7933	ENSG00000182199	SHMT2	12	+	57232210	57232575	57232210	57232292	57232424	57232575	7933	68,71,38	12,15,7	100,60,40	14,16,31	205	73	0.189482	0.959352	0.669,0.628,0.659	0.718,0.572,0.315	0.117	11.7	11.7
5803	ENSG00000137802	MAPKBP1	15	+	41812515	41813101	41812515	41812653	41812918	41813101	5803	1,5,4	4,8,5	1,5,2	9,12,9	338	73	0.18976	0.960098	0.051,0.119,0.147	0.023,0.083,0.046	0.055	5.5	5.5
1982	ENSG00000129219	PLD2	17	+	4807983	4808416	4807983	4808114	4808273	4808416	1982	4,7,3	12,7,22	4,7,1	32,26,8	232	73	0.18989	0.960102	0.095,0.239,0.041	0.038,0.078,0.038	0.074	7.4	7.4
4832	ENSG00000010322	NISCH	3	+	52477573	52478282	52477573	52477642	52478096	52478282	4832	16,16,31	49,42,37	11,16,8	33,37,27	527	73	0.190216	0.960435	0.043,0.05,0.104	0.044,0.057,0.039	0.019	1.9	1.9
8258	ENSG00000204469	PRRC2A	6	+	31636732	31637136	31636732	31636945	31637041	31637136	8258	24,28,17	182141103	29,28,34	174152115	169	73	0.190117	0.960435	0.054,0.079,0.067	0.067,0.074,0.113	-0.018	-1.8	1.8
7169	ENSG00000173486	FKBP2	11	+	64243198	64243497	64243198	64243311	64243450	64243497	7169	25,26,29	204162185	38,21,13	299166168	212	73	0.190758	0.961858	0.04,0.052,0.051	0.042,0.042,0.026	0.011	1.1	1.1
8946	ENSG00000101365	IDH3B	20	-	2658394	2658837	2658394	2658522	2658758	2658837	8946	421341334	6,8,3	402330282	5,2,3	309	73	0.190667	0.961858	0.943,0.91,0.963	0.95,0.975,0.957	-0.022	-2.2	2.2
2822	ENSG00000204356	NELFE	6	-	31954554	31955096	31954554	31954892	31955058	31955096	2822	23,30,22	133121113	32,20,12	156137112	239	73	0.191393	0.96309	0.05,0.07,0.056	0.059,0.043,0.032	0.014	1.4	1.4
5384	ENSG00000136279	DBNL	7	+	44057781	44058280	44057781	44057859	44058131	44058280	5384	36,37,27	0,0,0	47,42,28	2,0,2	345	73	0.191187	0.96309	1.0,1.0,1.0	0.833,1.0,0.748	0.14	14	14
5387	ENSG00000168003	SLC3A2	11	+	62885176	62885608	62885176	62885357	62885464	62885608	5387	49,39,31	247227225	34,38,36	276290225	180	73	0.191386	0.96309	0.074,0.065,0.053	0.048,0.05,0.061	0.011	1.1	1.1
9414	ENSG00000108465	CDK5RAP3	17	+	47981436	47981768	47981436	47981459	47981586	47981768	9414	337284210	4,4,8	324285224	9,8,7	200	73	0.191721	0.96408	0.969,0.963,0.905	0.929,0.929,0.921	0.019	1.9	1.9
1631	ENSG00000130529	TRPM4	19	+	49188640	49189091	49188640	49188770	49188945	49189091	1631	8,11,7	12,21,12	9,10,1	22,18,15	248	73	0.195316	0.970281	0.164,0.134,0.147	0.107,0.141,0.019	0.059	5.9	5.9
1661	ENSG00000061273	HDAC7	12	-	47789812	47791308	47789812	47789920	47791258	47791308	1661	29,16,28	8,10,11	22,29,11	16,10,11	1411	73	0.194029	0.970281	0.158,0.076,0.116	0.066,0.13,0.049	0.035	3.5	3.5
208	ENSG00000054148	PHPT1	9	+	136850012	136850560	136850012	136850137	136850502	136850560	208	56,94,70	6,7,4	142,83,49	14,7,11	438	73	0.193717	0.970281	0.609,0.691,0.745	0.628,0.664,0.426	0.109	10.9	10.9
2198	ENSG00000131143	COX4I1	16	+	85804936	85805864	85804936	85805153	85805732	85805864	2198	220137153	1,2,2	143152175	1,2,0	652	73	0.194179	0.970281	0.961,0.885,0.895	0.941,0.895,1.0	-0.032	-3.2	3.2
2321	ENSG00000137500	CCDC90B	11	-	83273950	83274740	83273950	83273992	83274638	83274740	2321	36,26,31	72,91,91	37,45,35	123129158	719	73	0.195309	0.970281	0.048,0.028,0.033	0.03,0.034,0.022	0.008	0.8	0.8
234	ENSG00000165959	CLMN	14	-	95193848	95194596	95193848	95193919	95194535	95194596	234	35,32,36	8,6,15	30,35,28	13,17,9	689	73	0.195027	0.970281	0.317,0.361,0.203	0.196,0.179,0.248	0.086	8.6	8.6
3291	ENSG00000174669	SLC29A2	11	-	66365935	66366161	66365935	66366021	66366125	66366161	3291	19,17,23	55,54,49	21,22,9	73,61,54	177	73	0.193833	0.970281	0.125,0.115,0.162	0.106,0.129,0.064	0.034	3.4	3.4
4342	ENSG00000186635	ARAP1	11	-	72687438	72687738	72687438	72687502	72687687	72687738	4342	23,13,5	52,43,41	9,6,7	44,41,20	258	73	0.19491	0.970281	0.111,0.079,0.033	0.055,0.04,0.09	0.013	1.3	1.3
4701	ENSG00000121073	SLC35B1	17	-	49705123	49706309	49705123	49705281	49705865	49706309	4701	59,61,42	185218162	56,33,50	237204154	657	73	0.193387	0.970281	0.034,0.03,0.028	0.026,0.018,0.035	0.004	0.4	0.4
6143	ENSG00000076382	SPAG5	17	-	28578009	28578292	28578009	28578090	28578217	28578292	6143	13,16,14	88,73,66	16,15,11	108,114,87	200	73	0.193344	0.970281	0.051,0.074,0.072	0.051,0.046,0.044	0.019	1.9	1.9
6249	ENSG00000105401	CDC37	19	-	10395020	10395238	10395020	10395143	10395227	10395238	6249	108,80,101	400399367	98,106,61	469434349	157	73	0.194087	0.970281	0.112,0.085,0.113	0.089,0.102,0.075	0.015	1.5	1.5
6956	ENSG00000135945	REV1	2	-	99402243	99402800	99402243	99402346	99402643	99402800	6956	34,35,34	14,14,21	41,44,29	12,19,7	370	73	0.194091	0.970281	0.324,0.33,0.242	0.403,0.314,0.45	-0.09	-9	9
6984	ENSG00000159214	CCDC24	1	+	43992355	43992639	43992355	43992426	43992522	43992639	6984	7,13,14	0,2,0	21,12,10	1,2,1	169	73	0.194039	0.970281	1.0,0.737,1.0	0.901,0.722,0.812	0.101	10.1	10.1
7719	ENSG00000166526	ZNF3	7	-	100075134	100075630	100075134	100075261	100075541	100075630	7719	44,34,41	54,73,68	38,31,21	66,60,61	353	73	0.194721	0.970281	0.144,0.088,0.111	0.106,0.097,0.066	0.025	2.5	2.5
8097	ENSG00000160796	NBEAL2	3	+	47007137	47007350	47007137	47007155	47007240	47007350	8097	0,3,6	31,21,34	6,2,4	23,22,18	158	73	0.194414	0.970281	0.0,0.062,0.075	0.108,0.04,0.093	-0.035	-3.5	3.5
8285	ENSG00000103852	TTC23	15	-	99218587	99219048	99218587	99218713	99218897	99219048	8285	3,1,9	11,11,7	1,0,4	6,7,4	257	73	0.19502	0.970281	0.072,0.025,0.268	0.045,0.0,0.221	0.033	3.3	3.3
8318	ENSG00000174292	TNK1	17	+	7383254	7383468	7383254	7383320	7383424	7383468	8318	5,0,1	5,8,14	8,3,4	13,18,13	177	73	0.195097	0.970281	0.292,0.0,0.029	0.202,0.064,0.113	-0.019	-1.9	1.9
9413	ENSG00000108465	CDK5RAP3	17	+	47973518	47974031	47973518	47973650	47973930	47974031	9413	25,45,35	142186115	27,44,20	168165148	353	73	0.194673	0.970281	0.035,0.048,0.059	0.032,0.052,0.027	0.01	1	1
619	ENSG00000135124	P2RX4	12	+	121222093	121223043	121222093	121222166	121222946	121223043	619	18,33,23	13,31,21	12,15,31	23,22,25	853	73	0.196943	0.977704	0.106,0.083,0.086	0.043,0.055,0.096	0.027	2.7	2.7
1430	ENSG00000260238	PMF1-BGLAP	1	+	156242552	156242790	156242552	156242591	156242761	156242790	1430	2,2,0	18,4,6	4,3,0	10,13,4	243	73	0.197606	0.977888	0.032,0.131,0.0	0.107,0.065,0.0	-0.003	-0.3	0.3
6531	ENSG00000149091	DGKZ	11	+	46378456	46379111	46378456	46378500	46378990	46379111	6531	24,29,15	22,25,34	29,28,18	45,46,32	563	73	0.197326	0.977888	0.124,0.131,0.054	0.077,0.073,0.068	0.03	3	3
6901	ENSG00000164050	PLXNB1	3	-	48410454	48411036	48410454	48410558	48410867	48411036	6901	6,2,8	9,10,8	1,0,6	6,7,5	382	73	0.197641	0.977888	0.113,0.037,0.16	0.031,0.0,0.187	0.031	3.1	3.1
6978	ENSG00000255152	MSH5-SAPCD1	6	+	31753382	31753629	31753382	31753439	31753566	31753629	6978	2,4,9	0,17,7	6,2,3	13,19,8	200	73	0.197495	0.977888	1.0,0.079,0.319	0.144,0.037,0.12	0.366	36.6	36.6
752	ENSG00000185684	EP400NL	12	+	132103996	132105304	132103996	132104170	132104377	132105304	752	8,0,2	4,5,0	9,7,3	6,2,1	280	73	0.197355	0.977888	0.343,0.0,1.0	0.281,0.477,0.439	0.049	4.9	4.9
5930	ENSG00000169738	DCXR	17	-	82036190	82036437	82036190	82036308	82036383	82036437	5930	121128127	554553460	119,87,87	598391433	148	73	0.19806	0.978343	0.097,0.102,0.12	0.089,0.099,0.09	0.014	1.4	1.4
6255	ENSG00000105576	TNPO2	19	-	12705344	12705569	12705344	12705398	12705491	12705569	6255	7,5,11	72,94,77	12,8,11	88,78,60	166	73	0.198027	0.978343	0.041,0.023,0.059	0.057,0.043,0.075	-0.017	-1.7	1.7
6405	ENSG00000166946	CCNDBP1	15	+	43185819	43186233	43185819	43185879	43186153	43186233	6405	12,20,32	37,48,43	28,27,23	50,30,38	347	73	0.19813	0.978343	0.064,0.081,0.135	0.105,0.159,0.113	-0.032	-3.2	3.2
788	ENSG00000138448	ITGAV	2	+	186638277	186638465	186638277	186638336	186638408	186638465	788	2,4,3	0,0,0	2,3,1	0,3,0	145	73	0.198266	0.97836	1.0,1.0,1.0	1.0,0.335,1.0	0.222	22.2	22.2
5500	ENSG00000090447	TFAP4	16	-	4261778	4262422	4261778	4261949	4262323	4262422	5500	4,1,8	5,10,13	5,2,2	17,9,11	447	73	0.198455	0.97864	0.116,0.016,0.091	0.046,0.035,0.029	0.038	3.8	3.8
640	ENSG00000204536	CCHCR1	6	-	31156730	31157089	31156730	31156944	31157022	31157089	640	1,2,2	29,30,24	1,4,3	24,27,18	151	73	0.199082	0.980421	0.016,0.031,0.039	0.02,0.067,0.075	-0.025	-2.5	2.5
7232	ENSG00000130734	ATG4D	19	+	10544782	10545130	10544782	10544866	10544956	10545130	7232	13,4,12	59,45,35	10,3,5	53,41,33	163	73	0.198955	0.980421	0.09,0.038,0.133	0.078,0.032,0.064	0.029	2.9	2.9
5901	ENSG00000122335	SERAC1	6	-	158116184	158117821	158116184	158116282	158117726	158117821	5901	2,5,2	4,3,2	8,13,3	8,2,0	1517	73	0.199274	0.980714	0.023,0.074,0.046	0.046,0.238,1.0	-0.38	-38	38
4018	ENSG00000160714	UBE2Q1	1	-	154551770	154551947	154551770	154551819	154551920	154551947	4018	21,25,15	229185160	20,16,7	193186151	174	73	0.199597	0.981651	0.037,0.054,0.038	0.042,0.035,0.019	0.011	1.1	1.1
3270	ENSG00000129347	KRI1	19	-	10564928	10565790	10564928	10565034	10565716	10565790	3270	6,13,19	35,41,40	7,9,13	41,36,51	755	73	0.199835	0.982166	0.016,0.03,0.044	0.016,0.024,0.024	0.009	0.9	0.9
1758	ENSG00000136059	VILL	3	+	38006180	38006700	38006180	38006252	38006448	38006700	1758	2,0,0	3,4,3	3,2,0	9,4,3	269	73	0.200577	0.98262	0.153,0.0,0.0	0.083,0.119,0.0	-0.016	-1.6	1.6
2389	ENSG00000039523	FAM65A	16	+	67540457	67540704	67540457	67540501	67540578	67540704	2389	1,1,5	17,22,16	3,2,4	14,10,10	150	73	0.200659	0.98262	0.028,0.022,0.132	0.094,0.089,0.163	-0.055	-5.5	5.5
358	ENSG00000128581	IFT22	7	-	101318123	101319032	101318123	101318213	101318955	101319032	358	23,30,27	109,93,83	23,19,30	128,96,108	815	73	0.200192	0.98262	0.019,0.028,0.028	0.016,0.017,0.024	0.006	0.6	0.6
3714	ENSG00000100023	PPIL2	22	+	21694936	21695496	21694936	21695070	21695393	21695496	3714	18,15,6	39,34,29	22,21,14	30,45,34	396	73	0.200279	0.98262	0.078,0.075,0.037	0.119,0.079,0.071	-0.026	-2.6	2.6
6089	ENSG00000137822	TUBGCP4	15	+	43401715	43403799	43401715	43401850	43403682	43403799	6089	75,56,60	22,22,41	59,91,67	28,29,17	1905	73	0.200857	0.98262	0.116,0.089,0.053	0.075,0.107,0.131	-0.018	-1.8	1.8
6245	ENSG00000158769	F11R	1	-	161001019	161001353	161001019	161001127	161001284	161001353	6245	1,7,17	44,56,41	12,4,6	72,59,60	230	73	0.200748	0.98262	0.007,0.038,0.116	0.05,0.021,0.031	0.02	2	2
8154	ENSG00000196642	RABL6	9	+	136831720	136832370	136831720	136831861	136832264	136832370	8154	17,22,15	141146137	27,12,20	152,133,66	476	73	0.200678	0.98262	0.018,0.023,0.017	0.027,0.014,0.044	-0.009	-0.9	0.9
3481	ENSG00000106077	ABHD11	7	-	73737220	73737735	73737220	73737360	73737561	73737735	3481	98144138	1,4,2	134,95,68	4,2,4	274	73	0.201708	0.983386	0.963,0.906,0.948	0.899,0.927,0.819	0.057	5.7	5.7
3908	ENSG00000145555	MYO10	5	-	16780523	16780755	16780523	16780608	16780727	16780755	3908	3,3,4	26,37,22	4,6,5	22,31,23	192	73	0.201351	0.983386	0.042,0.03,0.065	0.065,0.069,0.076	-0.024	-2.4	2.4
4113	ENSG00000135974	C2orf49	2	+	105342847	105343223	105342847	105342974	105343100	105343223	4113	105,105,71	9,2,4	126,94,88	7,0,3	199	73	0.201588	0.983386	0.811,0.951,0.867	0.868,1.0,0.915	-0.051	-5.1	5.1
5505	ENSG00000204569	PPP1R10	6	-	30604611	30605094	30604611	30604674	30604993	30605094	5505	124134121	0,2,0	127145132	2,1,1	392	73	0.201239	0.983386	1.0,0.926,1.0	0.922,0.964,0.961	0.026	2.6	2.6
5551	ENSG00000141510	TP53	17	-	7676381	7676622	7676381	7676403	7676520	7676622	5551	14,14,10	118151131	12,4,6	119,109,92	190	73	0.201812	0.983386	0.044,0.034,0.028	0.037,0.014,0.024	0.01	1	1
6219	ENSG00000165802	NSMF	9	-	137452735	137453820	137452735	137453180	137453730	137453820	6219	23,60,44	313381315	39,46,22	259241184	623	73	0.201787	0.983386	0.009,0.018,0.016	0.017,0.022,0.014	-0.003	-0.3	0.3
8206	ENSG00000113240	CLK4	5	-	178616881	178618778	178616881	178616948	178617343	178618778	8206	31,20,13	30,13,18	11,21,9	17,16,22	468	73	0.202313	0.985178	0.139,0.194,0.101	0.092,0.17,0.06	0.037	3.7	3.7
9028	ENSG00000203875	SNHG5	6	-	85678135	85678736	85678135	85678188	85678693	85678736	9028	198220179	47,19,20	168113151	26,28,28	578	73	0.20249	0.985387	0.347,0.594,0.531	0.449,0.338,0.405	0.093	9.3	9.3
7967	ENSG00000243989	ACY1	3	+	51985206	51985450	51985206	51985271	51985360	51985450	7967	21,26,13	161130124	28,16,29	165,136,92	162	73	0.203058	0.987502	0.056,0.083,0.045	0.071,0.05,0.124	-0.02	-2	2
1232	ENSG00000100417	PMM1	22	-	41583958	41584372	41583958	41584058	41584280	41584372	1232	26,36,25	94,56,29	37,43,22	57,56,42	295	73	0.203198	0.987532	0.064,0.137,0.176	0.138,0.16,0.115	-0.012	-1.2	1.2
1883	ENSG00000022840	RNF10	12	+	120557339	120557569	120557339	120557466	120557545	120557569	1883	44,47,37	350315287	58,51,17	358456318	152	73	0.204212	0.987918	0.057,0.067,0.058	0.072,0.051,0.025	0.011	1.1	1.1
1899	ENSG00000197989	SNHG12	1	-	28579532	28580646	28579532	28579981	28580559	28580646	1899	14,32,22	23,16,12	28,36,33	20,21,11	651	73	0.203871	0.987918	0.064,0.183,0.171	0.136,0.161,0.252	-0.044	-4.4	4.4
2219	ENSG00000007202	KIAA0100	17	-	28639574	28640025	28639574	28639642	28639900	28640025	2219	29,30,36	136154168	22,27,26	156159142	331	73	0.203956	0.987918	0.045,0.041,0.045	0.03,0.036,0.039	0.009	0.9	0.9
3200	ENSG00000141551	CSNK1D	17	-	82245975	82249014	82245975	82246039	82248874	82249014	3200	277311253	135,114,96	334298233	117,112,74	2908	73	0.204128	0.987918	0.049,0.064,0.062	0.067,0.063,0.073	-0.009	-0.9	0.9
5425	ENSG00000115459	ELMOD3	2	+	85355075	85357252	85355075	85355170	85356966	85357252	5425	89,67,80	1,0,3	97,87,74	2,5,1	1869	73	0.204194	0.987918	0.777,1.0,0.51	0.654,0.405,0.743	0.162	16.2	16.2
6752	ENSG00000267120	AD000671.6	19	-	35744322	35744540	35744322	35744421	35744490	35744540	6752	11,10,6	0,3,5	10,9,0	1,1,1	142	73	0.203969	0.987918	1.0,0.631,0.382	0.837,0.822,0.0	0.118	11.8	11.8
7250	ENSG00000198925	ATG9A	2	-	219227769	219228053	219227769	219227813	219227921	219228053	7250	4,3,9	60,78,63	4,4,1	54,60,64	181	73	0.203668	0.987918	0.026,0.015,0.054	0.029,0.026,0.006	0.011	1.1	1.1
5612	ENSG00000136463	TACO1	17	+	63606312	63607464	63606312	63606440	63607286	63607464	5612	27,46,45	164149117	43,24,41	103108100	919	73	0.204772	0.988684	0.013,0.024,0.03	0.032,0.017,0.032	-0.005	-0.5	0.5
6751	ENSG00000267120	AD000671.6	19	-	35744490	35744738	35744490	35744540	35744625	35744738	6751	19,12,5	0,1,5	17,7,1	2,1,0	158	73	0.20469	0.988684	1.0,0.847,0.316	0.797,0.764,1.0	-0.133	-13.3	13.3
6781	ENSG00000104886	PLEKHJ1	19	-	2234009	2234255	2234009	2234061	2234149	2234255	6781	10,16,8	137137119	11,8,8	203107134	161	73	0.204618	0.988684	0.032,0.05,0.03	0.024,0.033,0.026	0.01	1	1
2560	ENSG00000161939	RNASEK-C17orf49	17	+	7014144	7015156	7014144	7014878	7015061	7015156	2560	16,10,13	11,15,5	17,6,8	13,13,13	256	73	0.205538	0.990105	0.293,0.16,0.426	0.272,0.116,0.149	0.114	11.4	11.4
3543	ENSG00000160948	VPS28	8	-	144426026	144426207	144426026	144426063	144426179	144426207	3543	6,12,5	96,97,87	4,2,7	93,85,57	189	73	0.205602	0.990105	0.024,0.046,0.022	0.016,0.009,0.045	0.007	0.7	0.7
4844	ENSG00000074582	BCS1L	2	+	218662196	218662679	218662196	218662260	218662473	218662679	4844	9,3,1	0,0,0	7,1,1	3,0,0	286	73	0.205293	0.990105	1.0,1.0,1.0	0.373,1.0,1.0	0.209	20.9	20.9
6492	ENSG00000115307	AUP1	2	-	74528252	74528489	74528252	74528321	74528416	74528489	6492	4,7,12	86,90,81	6,7,4	100,110,78	168	73	0.205422	0.990105	0.02,0.033,0.06	0.025,0.027,0.022	0.013	1.3	1.3
7327	ENSG00000099949	LZTR1	22	+	20995962	20996801	20995962	20996112	20996695	20996801	7327	15,13,11	5,14,11	38,13,23	18,14,1	656	73	0.205744	0.990141	0.25,0.094,0.1	0.19,0.094,0.719	-0.186	-18.6	18.6
7932	ENSG00000182199	SHMT2	12	+	57234002	57234726	57234002	57234110	57234233	57234726	7932	157144133	812627625	178114138	870745719	196	73	0.206057	0.991005	0.067,0.079,0.073	0.071,0.054,0.067	0.009	0.9	0.9
1673	ENSG00000183010	PYCR1	17	-	81936747	81937257	81936747	81936861	81937241	81937257	1673	87165148	26,36,22	265206200	53,27,30	453	73	0.206593	0.991647	0.35,0.425,0.52	0.446,0.551,0.518	-0.073	-7.3	7.3
5247	ENSG00000160298	C21orf58	21	-	46314870	46315547	46314870	46315049	46315473	46315547	5247	17,7,5	3,2,1	7,17,2	2,8,1	497	73	0.206356	0.991647	0.454,0.34,0.423	0.34,0.238,0.227	0.137	13.7	13.7
9111	ENSG00000183751	TBL3	16	+	1976068	1976317	1976068	1976114	1976210	1976317	9111	2,1,4	43,36,41	3,2,6	45,35,29	169	73	0.206517	0.991647	0.02,0.012,0.04	0.028,0.024,0.082	-0.021	-2.1	2.1
8591	ENSG00000271793	RP11-321N4.5	6	-	85572136	85572371	85572136	85572215	85572297	85572371	8591	14,8,4	63,76,52	15,10,10	61,52,68	155	73	0.206855	0.992258	0.095,0.047,0.035	0.104,0.083,0.065	-0.025	-2.5	2.5
1405	ENSG00000158941	CCAR2	8	+	22619149	22620468	22619149	22619355	22619637	22620468	1405	25,25,39	44,56,54	49,39,29	68,42,49	355	73	0.207039	0.992497	0.105,0.084,0.129	0.129,0.16,0.108	-0.026	-2.6	2.6
2532	ENSG00000176155	CCDC57	17	-	82193755	82194139	82193755	82193830	82193981	82194139	2532	2,3,9	0,1,2	11,9,3	2,2,3	224	73	0.207624	0.994358	1.0,0.494,0.595	0.642,0.595,0.246	0.202	20.2	20.2
6697	ENSG00000134186	PRPF38B	1	+	108697699	108698827	108697699	108697863	108698603	108698827	6697	116,114,77	0,0,0	93,123,66	1,3,0	813	73	0.207965	0.994358	1.0,1.0,1.0	0.893,0.786,1.0	0.107	10.7	10.7
8352	ENSG00000177731	FLII	17	-	18253543	18254182	18253543	18253719	18254078	18254182	8352	20,15,26	51,58,48	23,24,18	96,72,57	432	73	0.207852	0.994358	0.062,0.042,0.084	0.039,0.053,0.051	0.015	1.5	1.5
964	ENSG00000183401	CCDC159	19	+	11353450	11353874	11353450	11353572	11353791	11353874	964	24,23,18	26,29,16	35,40,13	23,15,23	292	73	0.207868	0.994358	0.188,0.165,0.22	0.276,0.4,0.124	-0.076	-7.6	7.6
3293	ENSG00000165609	NUDT5	10	-	12170716	12170908	12170716	12170770	12170899	12170908	3293	33,22,17	152,116,92	39,40,19	137135115	202	73	0.208651	0.996995	0.073,0.064,0.063	0.093,0.097,0.056	-0.015	-1.5	1.5
1028	ENSG00000162191	UBXN1	11	-	62678689	62679073	62678689	62678743	62678864	62679073	1028	29,23,27	89,75,73	43,34,33	117,80,66	194	73	0.209048	0.998243	0.109,0.103,0.122	0.121,0.138,0.158	-0.028	-2.8	2.8
5944	ENSG00000169738	DCXR	17	-	82036190	82036763	82036190	82036308	82036543	82036763	5944	201214207	2,1,6	193137112	0,2,2	308	73	0.209213	0.998389	0.96,0.981,0.891	1.0,0.942,0.93	-0.013	-1.3	1.3
1524	ENSG00000100075	SLC25A1	22	-	19177726	19178041	19177726	19177865	19177941	19178041	1524	40,43,25	195204211	36,25,27	310173143	149	73	0.209594	0.999321	0.091,0.094,0.055	0.054,0.066,0.085	0.012	1.2	1.2
6645	ENSG00000011304	PTBP1	19	+	804291	804702	804291	804438	804531	804702	6645	13,16,19	169157160	21,30,16	217180127	166	73	0.209679	0.999321	0.033,0.043,0.05	0.041,0.068,0.052	-0.012	-1.2	1.2
1003	ENSG00000241370	RPP21	6	+	30345297	30345573	30345297	30345398	30345466	30345573	1003	22,15,21	0,0,1	17,7,6	0,1,0	141	73	1	1	1.0,1.0,0.916	1.0,0.784,1.0	0.044	4.4	4.4
1004	ENSG00000153902	LGI4	19	-	35133692	35134104	35133692	35133764	35134032	35134104	1004	0,0,2	0,0,0	0,0,0	0,1,1	341	73	1	1	NA,NA,1.0	NA,0.0,0.0	1	100	100
1008	ENSG00000100299	ARSA	22	-	50627555	50628170	50627555	50627792	50627945	50628170	1008	13,26,26	5,1,4	58,26,16	5,7,7	226	73	0.507786	1	0.456,0.894,0.677	0.789,0.545,0.425	0.089	8.9	8.9
1009	ENSG00000100299	ARSA	22	-	50625027	50625464	50625027	50625244	50625362	50625464	1009	36,48,31	1,0,0	73,25,29	0,0,0	191	73	1	1	0.932,1.0,1.0	1.0,1.0,1.0	-0.023	-2.3	2.3
1010	ENSG00000100299	ARSA	22	-	50626590	50627406	50626590	50626760	50627165	50627406	1010	31,30,36	0,1,0	87,56,30	0,0,0	478	73	1	1	1.0,0.821,1.0	1.0,1.0,1.0	-0.06	-6	6
1011	ENSG00000127415	IDUA	4	+	1001877	1002069	1001877	1001881	1001981	1002069	1011	8,12,4	4,6,5	8,5,6	5,5,4	173	73	0.796215	1	0.458,0.458,0.252	0.403,0.297,0.388	0.027	2.7	2.7
1012	ENSG00000127415	IDUA	4	+	1001877	1002069	1001877	1001881	1002014	1002069	1012	13,16,14	0,0,0	10,5,8	1,0,0	206	73	1	1	1.0,1.0,1.0	0.78,1.0,1.0	0.073	7.3	7.3
1013	ENSG00000244045	TMEM199	17	+	28360528	28360847	28360528	28360576	28360734	28360847	1013	14,3,9	0,0,0	11,10,7	1,0,0	231	73	1	1	1.0,1.0,1.0	0.777,1.0,1.0	0.074	7.4	7.4
1014	ENSG00000244045	TMEM199	17	+	28360528	28360847	28360528	28360571	28360734	28360847	1014	14,3,10	93,79,81	11,10,7	103,83,63	236	73	0.866493	1	0.044,0.012,0.037	0.032,0.036,0.033	-0.003	-0.3	0.3
1015	ENSG00000248101	AC002116.8	19	-	36013343	36013588	36013343	36013422	36013513	36013588	1015	10,21,10	7,13,6	13,18,5	5,2,9	164	73	0.541581	1	0.389,0.418,0.426	0.536,0.8,0.198	-0.1	-10	10
1016	ENSG00000248101	AC002116.8	19	-	36010566	36011077	36010566	36010683	36011045	36011077	1016	156,118,96	2,0,0	124,106,76	0,0,0	435	73	1	1	0.929,1.0,1.0	1.0,1.0,1.0	-0.024	-2.4	2.4
101	ENSG00000095319	NUP188	9	+	128995135	128995514	128995135	128995228	128995318	128995514	101	1,4,10	1,1,0	7,10,7	1,1,0	163	73	1	1	0.309,0.642,1.0	0.758,0.817,1.0	-0.208	-20.8	20.8
1026	ENSG00000166387	PPFIBP2	11	+	7653023	7653756	7653023	7653200	7653501	7653756	1026	568438428	0,1,1	612454499	1,0,0	374	73	1	1	1.0,0.988,0.988	0.992,1.0,1.0	-0.005	-0.5	0.5
1029	ENSG00000162191	UBXN1	11	-	62677517	62677832	62677517	62677559	62677780	62677832	1029	330326281	0,1,0	391326244	1,1,0	294	73	1	1	1.0,0.988,1.0	0.99,0.988,1.0	0.003	0.3	0.3
1030	ENSG00000162191	UBXN1	11	-	62677517	62677832	62677517	62677563	62677780	62677832	1030	316309265	2,5,1	373301231	1,6,2	290	73	0.830358	1	0.975,0.94,0.985	0.989,0.927,0.967	0.006	0.6	0.6
1032	ENSG00000162191	UBXN1	11	-	62676812	62677832	62676812	62677005	62677517	62677832	1032	61,38,37	192208165	57,43,34	229210166	585	73	0.617922	1	0.038,0.022,0.027	0.03,0.025,0.025	0.002	0.2	0.2
1036	ENSG00000196712	NF1	17	+	31229024	31229974	31229024	31229465	31229834	31229974	1036	8,4,3	54,57,67	4,8,10	42,68,74	442	73	0.290194	1	0.024,0.011,0.007	0.015,0.019,0.022	-0.005	-0.5	0.5
1038	ENSG00000006047	YBX2	17	-	7291092	7292059	7291092	7291182	7292025	7292059	1038	20,18,8	0,7,4	43,41,37	12,5,2	916	73	0.794373	1	1.0,0.17,0.137	0.222,0.395,0.596	0.031	3.1	3.1
1042	ENSG00000101146	RAE1	20	+	57373499	57373738	57373499	57373580	57373662	57373738	1042	27,17,14	0,1,0	14,18,16	0,0,0	155	73	1	1	1.0,0.889,1.0	1.0,1.0,1.0	-0.037	-3.7	3.7
1043	ENSG00000101146	RAE1	20	+	57373499	57373738	57373499	57373581	57373662	57373738	1043	27,17,14	113,94,106	12,17,10	70,74,61	154	73	0.918514	1	0.102,0.079,0.059	0.075,0.098,0.072	-0.002	-0.2	0.2
1046	ENSG00000114902	SPCS1	3	+	52706643	52706812	52706643	52706703	52706792	52706812	1046	23,9,9	327378320	13,12,15	427378369	162	73	0.548341	1	0.031,0.011,0.013	0.014,0.014,0.018	0.003	0.3	0.3
1047	ENSG00000114902	SPCS1	3	+	52706643	52706812	52706643	52706703	52706796	52706812	1047	26,12,13	6,12,6	14,12,15	13,5,9	166	73	0.487616	1	0.656,0.305,0.488	0.321,0.513,0.423	0.064	6.4	6.4
1048	ENSG00000108443	RPS6KB1	17	+	59936214	59936541	59936214	59936277	59936463	59936541	1048	8,4,5	55,64,75	8,4,4	36,44,51	259	73	0.450554	1	0.039,0.017,0.018	0.059,0.025,0.022	-0.011	-1.1	1.1
1049	ENSG00000127824	TUBA4A	2	-	219251193	219251713	219251193	219251323	219251564	219251713	1049	83,83,65	271251248	119,103,59	366252301	314	73	0.906246	1	0.066,0.071,0.057	0.07,0.087,0.044	-0.002	-0.2	0.2
1050	ENSG00000182004	SNRPE	1	+	203861602	203862222	203861602	203861743	203862181	203862222	1050	112,60,68	48,18,19	125,76,64	33,36,41	511	73	0.372712	1	0.25,0.323,0.338	0.351,0.232,0.182	0.049	4.9	4.9
1051	ENSG00000182004	SNRPE	1	+	203861602	203862222	203861602	203861678	203862181	203862222	1051	542376344	0,0,0	576477471	1,1,2	576	73	0.630107	1	1.0,1.0,1.0	0.986,0.984,0.968	0.021	2.1	2.1
1052	ENSG00000182004	SNRPE	1	+	203861602	203862222	203861602	203861762	203862181	203862222	1052	109,56,65	0,0,0	124,71,61	0,1,0	492	73	1	1	1.0,1.0,1.0	1.0,0.913,1.0	0.029	2.9	2.9
1053	ENSG00000182004	SNRPE	1	+	203861602	203862222	203861602	203861695	203862181	203862222	1053	373261218	0,0,0	359291310	0,2,0	559	73	1	1	1.0,1.0,1.0	1.0,0.95,1.0	0.017	1.7	1.7
1056	ENSG00000077235	GTF3C1	16	-	27463540	27464836	27463540	27463592	27464319	27464836	1056	21,18,10	4,11,14	9,15,14	10,5,18	800	73	0.349393	1	0.324,0.13,0.061	0.076,0.215,0.066	0.053	5.3	5.3
1057	ENSG00000117632	STMN1	1	-	25901490	25903813	25901490	25901682	25903640	25903813	1057	111124131	395399329	121128126	368377362	2031	73	0.811583	1	0.01,0.011,0.014	0.012,0.012,0.012	0	0	0
1058	ENSG00000089154	GCN1	12	-	120161879	120162234	120161879	120162058	120162229	120162234	1058	13,38,32	0,0,1	21,33,23	0,0,2	244	73	1	1	1.0,1.0,0.905	1.0,1.0,0.775	0.043	4.3	4.3
1060	ENSG00000185033	SEMA4B	15	+	90224967	90225397	90224967	90225178	90225281	90225397	1060	1,3,3	18,14,14	2,3,2	11,9,16	176	73	0.743462	1	0.023,0.082,0.082	0.07,0.121,0.049	-0.018	-1.8	1.8
1062	ENSG00000124181	PLCG1	20	+	41137236	41137858	41137236	41137301	41137520	41137858	1062	5,3,0	0,0,1	1,3,1	0,0,0	292	73	1	1	1.0,1.0,0.0	1.0,1.0,1.0	-0.333	-33.3	33.3
1063	ENSG00000124181	PLCG1	20	+	41167656	41167929	41167656	41167742	41167851	41167929	1063	5,4,15	0,2,0	13,15,18	0,0,0	182	73	0.70134	1	1.0,0.445,1.0	1.0,1.0,1.0	-0.185	-18.5	18.5
1065	ENSG00000175756	AURKAIP1	1	-	1374243	1374790	1374243	1374361	1374704	1374790	1065	639596553	2,1,0	1019491476	1,0,0	416	73	1	1	0.982,0.991,1.0	0.994,1.0,1.0	-0.007	-0.7	0.7
1066	ENSG00000175756	AURKAIP1	1	-	1374243	1374790	1374243	1374455	1374704	1374790	1066	105,92,72	0,0,0	117,71,60	1,0,0	322	73	1	1	1.0,1.0,1.0	0.964,1.0,1.0	0.012	1.2	1.2
1067	ENSG00000129559	NEDD8	14	-	24231651	24232002	24231651	24231737	24231898	24232002	1067	14,19,15	1,0,0	15,18,11	0,0,0	234	73	1	1	0.814,1.0,1.0	1.0,1.0,1.0	-0.062	-6.2	6.2
106	ENSG00000206503	HLA-A	6	+	29942756	29943543	29942756	29943026	29943267	29943543	106	0,0,2	14,11,12	1,1,0	20,6,3	314	73	1	1	0.0,0.0,0.037	0.011,0.037,0.0	-0.004	-0.4	0.4
1073	ENSG00000152942	RAD17	5	+	69372033	69372217	69372033	69372054	69372156	69372217	1073	90,86,69	0,1,0	67,106,69	1,0,0	175	73	1	1	1.0,0.973,1.0	0.965,1.0,1.0	0.003	0.3	0.3
1074	ENSG00000088881	EBF4	20	+	2751921	2752263	2751921	2751987	2752085	2752263	1074	1,1,0	1,1,0	2,2,3	1,1,1	171	73	1	1	0.299,0.299,NA	0.461,0.461,0.562	-0.196	-19.6	19.6
1075	ENSG00000164649	CDCA7L	7	-	21902653	21903114	21902653	21902727	21902977	21903114	1075	2,7,2	0,1,0	1,11,6	1,0,0	323	73	1	1	1.0,0.613,1.0	0.184,1.0,1.0	0.143	14.3	14.3
1076	ENSG00000100842	EFS	14	-	23359316	23360039	23359316	23359694	23359922	23360039	1076	61,76,59	0,1,0	104,55,58	1,0,0	301	73	1	1	1.0,0.949,1.0	0.962,1.0,1.0	-0.004	-0.4	0.4
1079	ENSG00000186416	NKRF	X	-	119592382	119593150	119592382	119592513	119593098	119593150	1079	4,13,8	0,0,0	15,9,3	0,0,2	658	73	0.341144	1	1.0,1.0,1.0	1.0,1.0,0.143	0.286	28.6	28.6
107	ENSG00000110844	PRPF40B	12	+	49633013	49633547	49633013	49633124	49633426	49633547	107	8,11,9	8,21,12	7,12,7	19,16,19	375	73	0.332408	1	0.163,0.093,0.127	0.067,0.127,0.067	0.041	4.1	4.1
1081	ENSG00000127328	RAB3IP	12	+	69812777	69813033	69812777	69812877	69812963	69813033	1081	4,9,17	30,38,28	14,14,9	44,69,44	159	73	0.480157	1	0.058,0.098,0.218	0.127,0.085,0.086	0.025	2.5	2.5
1082	ENSG00000127328	RAB3IP	12	+	69795140	69796647	69795140	69795344	69796476	69796647	1082	35,17,17	1,0,0	7,10,18	0,0,0	1205	73	1	1	0.68,1.0,1.0	1.0,1.0,1.0	-0.107	-10.7	10.7
1084	ENSG00000175221	MED16	19	-	867963	868499	867963	868251	868415	868499	1084	128,112,86	0,0,0	147,102,91	0,1,0	237	73	1	1	1.0,1.0,1.0	1.0,0.969,1.0	0.01	1	1
1087	ENSG00000198832	SELM	22	-	31105113	31105286	31105113	31105126	31105207	31105286	1087	68,69,44	0,1,0	61,44,33	0,0,0	154	73	1	1	1.0,0.97,1.0	1.0,1.0,1.0	-0.01	-1	1
1089	ENSG00000179094	PER1	17	-	8149238	8149663	8149238	8149304	8149461	8149663	1089	2,0,0	0,1,0	2,0,2	0,0,0	230	73	1	1	1.0,0.0,NA	1.0,NA,1.0	-0.5	-50	50
108	ENSG00000110844	PRPF40B	12	+	49642234	49642675	49642234	49642372	49642579	49642675	108	8,13,17	5,23,18	10,9,10	20,17,10	280	73	0.362001	1	0.294,0.128,0.198	0.115,0.121,0.207	0.059	5.9	5.9
1096	ENSG00000129351	ILF3	19	+	10683916	10685765	10683916	10683970	10684858	10685765	1096	882939815	0,0,0	652675637	1,0,0	961	73	1	1	1.0,1.0,1.0	0.98,1.0,1.0	0.007	0.7	0.7
1099	ENSG00000113758	DBN1	5	-	177467480	177467817	177467480	177467630	177467742	177467817	1099	13,19,12	0,1,0	16,11,14	0,1,0	185	73	1	1	1.0,0.882,1.0	1.0,0.813,1.0	0.023	2.3	2.3
10	ENSG00000166012	TAF1D	11	-	93736693	93737239	93736693	93736844	93737063	93737239	10	88,91,100	0,0,0	73,99,77	0,0,1	292	73	1	1	1.0,1.0,1.0	1.0,1.0,0.951	0.016	1.6	1.6
1101	ENSG00000055955	ITIH4	3	-	52819753	52819990	52819753	52819807	52819939	52819990	1101	0,3,1	0,1,0	2,3,2	0,0,0	205	73	1	1	NA,0.517,1.0	1.0,1.0,1.0	-0.242	-24.2	24.2
1102	ENSG00000055955	ITIH4	3	-	52819753	52819990	52819753	52819792	52819939	52819990	1102	0,3,1	0,0,0	2,3,3	0,0,1	220	73	1	1	NA,1.0,1.0	1.0,1.0,0.499	0.167	16.7	16.7
1103	ENSG00000138398	PPIG	2	+	169614463	169614681	169614463	169614493	169614584	169614681	1103	0,6,1	110,97,62	2,1,4	89,84,82	164	73	1	1	0.0,0.027,0.007	0.01,0.005,0.021	-0.001	-0.1	0.1
1105	ENSG00000105258	POLR2I	19	-	36114658	36114891	36114658	36114713	36114823	36114891	1105	135,134,96	0,0,0	140103100	0,0,1	183	73	1	1	1.0,1.0,1.0	1.0,1.0,0.976	0.008	0.8	0.8
1106	ENSG00000105258	POLR2I	19	-	36114338	36114713	36114338	36114412	36114658	36114713	1106	49,51,48	238161171	49,29,34	210,134,99	319	73	0.84862	1	0.045,0.068,0.06	0.051,0.047,0.073	0.001	0.1	0.1
1107	ENSG00000159788	RGS12	4	+	3414071	3414844	3414071	3414241	3414751	3414844	1107	0,2,0	5,4,0	0,0,4	2,7,4	583	73	1	1	0.0,0.059,NA	0.0,0.0,0.111	-0.007	-0.7	0.7
1109	ENSG00000170049	KCNAB3	17	-	7923967	7924265	7923967	7924062	7924144	7924265	1109	0,0,2	0,0,0	6,7,2	0,6,0	155	73	1	1	NA,NA,1.0	1.0,0.355,1.0	0.215	21.5	21.5
1110	ENSG00000170049	KCNAB3	17	-	7923967	7924265	7923967	7924062	7924181	7924265	1110	0,0,3	1,0,0	6,7,3	0,0,0	192	73	1	1	0.0,NA,1.0	1.0,1.0,1.0	-0.5	-50	50
1113	ENSG00000166311	SMPD1	11	+	6393895	6394373	6393895	6394041	6394218	6394373	1113	93,81,87	1,1,0	55,50,43	0,0,2	250	73	1	1	0.964,0.959,1.0	1.0,1.0,0.863	0.02	2	2
1114	ENSG00000133895	MEN1	11	-	64805634	64806368	64805634	64805770	64806231	64806368	1114	25,28,34	39,30,41	28,45,21	33,40,31	534	73	0.559555	1	0.081,0.113,0.102	0.104,0.133,0.085	-0.009	-0.9	0.9
1118	ENSG00000162139	NEU3	11	+	75005412	75006834	75005412	75005625	75006823	75006834	1118	271318315	0,0,1	445477336	0,0,0	1271	73	1	1	1.0,1.0,0.948	1.0,1.0,1.0	-0.017	-1.7	1.7
1120	ENSG00000137221	TJAP1	6	+	43503622	43506553	43503622	43503706	43504760	43506553	1120	49,44,48	16,15,20	78,62,58	25,20,23	1127	73	0.789877	1	0.166,0.16,0.135	0.168,0.167,0.14	-0.005	-0.5	0.5
1121	ENSG00000137221	TJAP1	6	+	43500743	43501687	43500743	43500772	43501525	43501687	1121	20,26,18	12,22,19	27,16,13	24,21,20	826	73	0.210964	1	0.128,0.095,0.077	0.09,0.063,0.054	0.031	3.1	3.1
1122	ENSG00000137221	TJAP1	6	+	43503622	43504667	43503622	43503706	43504587	43504667	1122	39,38,41	1,1,0	63,52,49	0,0,0	954	73	1	1	0.749,0.744,1.0	1.0,1.0,1.0	-0.169	-16.9	16.9
1124	ENSG00000137221	TJAP1	6	+	43502587	43503508	43502587	43502617	43503400	43503508	1124	2,6,5	0,0,0	2,7,2	0,0,1	856	73	1	1	1.0,1.0,1.0	1.0,1.0,0.146	0.285	28.5	28.5
1125	ENSG00000173171	MTX1	1	+	155210547	155212219	155210547	155210627	155212126	155212219	1125	103171152	129139107	163138129	145110106	1572	73	0.679403	1	0.036,0.054,0.062	0.05,0.055,0.053	-0.002	-0.2	0.2
1126	ENSG00000173171	MTX1	1	+	155210547	155212219	155210547	155210627	155212129	155212219	1126	104176161	0,0,0	168147138	1,1,0	1575	73	1	1	1.0,1.0,1.0	0.886,0.872,1.0	0.081	8.1	8.1
1127	ENSG00000173540	GMPPB	3	-	49722991	49723302	49722991	49723047	49723253	49723302	1127	97,108,89	0,0,0	146,122,96	1,0,0	279	73	1	1	1.0,1.0,1.0	0.974,1.0,1.0	0.009	0.9	0.9
1128	ENSG00000173540	GMPPB	3	-	49723597	49723951	49723597	49723731	49723839	49723951	1128	144102105	5,0,1	229120133	2,3,4	181	73	0.594138	1	0.921,1.0,0.977	0.979,0.942,0.931	0.015	1.5	1.5
1129	ENSG00000106397	PLOD3	7	-	101211845	101212374	101211845	101211934	101212252	101212374	1129	27,30,33	0,0,0	46,18,19	1,2,0	391	73	1	1	1.0,1.0,1.0	0.896,0.627,1.0	0.159	15.9	15.9
1132	ENSG00000106397	PLOD3	7	-	101211845	101212374	101211845	101211950	101212274	101212374	1132	23,25,25	0,0,0	24,18,11	1,0,0	397	73	1	1	1.0,1.0,1.0	0.815,1.0,1.0	0.062	6.2	6.2
1133	ENSG00000106397	PLOD3	7	-	101212841	101213204	101212841	101212937	101213106	101213204	1133	18,12,5	0,1,0	22,16,12	0,0,0	242	73	1	1	1.0,0.784,1.0	1.0,1.0,1.0	-0.072	-7.2	7.2
1134	ENSG00000106397	PLOD3	7	-	101212841	101213204	101212841	101212957	101213106	101213204	1134	3,7,2	0,2,0	3,5,3	0,0,0	222	73	0.832025	1	1.0,0.535,1.0	1.0,1.0,1.0	-0.155	-15.5	15.5
1135	ENSG00000106397	PLOD3	7	-	101210531	101211103	101210531	101210673	101210854	101211103	1135	19,35,23	0,1,2	29,38,16	3,0,0	254	73	0.550321	1	1.0,0.91,0.768	0.735,1.0,1.0	-0.019	-1.9	1.9
1136	ENSG00000121057	AKAP1	17	+	57107822	57108048	57107822	57107835	57107945	57108048	1136	58,57,47	3,0,0	52,62,39	2,1,0	183	73	0.324044	1	0.885,1.0,1.0	0.912,0.961,1.0	0.004	0.4	0.4
1137	ENSG00000121057	AKAP1	17	+	57120249	57121342	57120249	57120293	57121278	57121342	1137	290324292468	0,0,1	207421221947	0,0,0	1058	73	1	1	1.0,1.0,0.994	1.0,1.0,1.0	-0.002	-0.2	0.2
1138	ENSG00000150316	CWC15	11	-	94970976	94971487	94970976	94971065	94971374	94971487	1138	77,93,90	375315287	79,96,66	273306290	382	73	0.809709	1	0.038,0.053,0.057	0.052,0.057,0.042	-0.001	-0.1	0.1
1142	ENSG00000101558	VAPA	18	+	9936109	9936589	9936109	9936213	9936404	9936589	1142	27,33,16	2,1,2	23,29,24	2,2,0	264	73	0.564506	1	0.789,0.901,0.689	0.761,0.8,1.0	-0.061	-6.1	6.1
1143	ENSG00000167548	KMT2D	12	-	49054379	49054539	49054379	49054416	49054527	49054539	1143	0,1,0	16,10,10	0,1,0	9,14,10	184	73	1	1	0.0,0.038,0.0	0.0,0.028,0.0	0.003	0.3	0.3
1145	ENSG00000163156	SCNM1	1	+	151166668	151167022	151166668	151166792	151166933	151167022	1145	8,10,7	0,0,0	15,8,4	0,0,1	214	73	1	1	1.0,1.0,1.0	1.0,1.0,0.577	0.141	14.1	14.1
1147	ENSG00000149480	MTA2	11	-	62597315	62597712	62597315	62597415	62597671	62597712	1147	295292228	0,0,0	276271228	0,1,0	329	73	1	1	1.0,1.0,1.0	1.0,0.984,1.0	0.005	0.5	0.5
1148	ENSG00000149480	MTA2	11	-	62597315	62597712	62597315	62597415	62597602	62597712	1148	31,25,23	2,3,1	43,52,21	0,2,3	260	73	0.407921	1	0.813,0.701,0.866	1.0,0.88,0.663	-0.054	-5.4	5.4
1149	ENSG00000170919	TPT1-AS1	13	+	45379194	45380001	45379194	45379335	45379925	45380001	1149	0,6,11	0,0,0	5,0,0	0,1,0	663	73	1	1	NA,1.0,1.0	1.0,0.0,NA	0.5	50	50
1152	ENSG00000140264	SERF2	15	+	43799357	43800784	43799357	43799549	43800494	43800784	1152	82,71,72	0,0,0	130,136,73	1,0,0	1018	73	1	1	1.0,1.0,1.0	0.903,1.0,1.0	0.032	3.2	3.2
1153	ENSG00000100360	IFT27	22	-	36775673	36776125	36775673	36775794	36776030	36776125	1153	53,62,50	0,0,0	104,55,42	0,1,0	309	73	1	1	1.0,1.0,1.0	1.0,0.929,1.0	0.024	2.4	2.4
1155	ENSG00000167967	E4F1	16	+	2229569	2232364	2229569	2229675	2232151	2232364	1155	76,103,82	0,0,0	108,119,71	1,0,0	2549	73	1	1	1.0,1.0,1.0	0.756,1.0,1.0	0.081	8.1	8.1
1158	ENSG00000074071	MRPS34	16	-	1772421	1772645	1772421	1772534	1772603	1772645	1158	49,61,39	25,17,16	84,52,66	46,18,25	142	73	0.660869	1	0.502,0.648,0.556	0.484,0.598,0.576	0.016	1.6	1.6
1159	ENSG00000074071	MRPS34	16	-	1772421	1772645	1772421	1772547	1772603	1772645	1159	46,54,36	0,0,0	80,48,59	3,0,0	129	73	0.646308	1	1.0,1.0,1.0	0.938,1.0,1.0	0.021	2.1	2.1
115	ENSG00000204576	PRR3	6	+	30557978	30558212	30557978	30558063	30558149	30558212	115	9,21,20	0,0,0	13,9,7	1,0,0	159	73	1	1	1.0,1.0,1.0	0.856,1.0,1.0	0.048	4.8	4.8
1163	ENSG00000074071	MRPS34	16	-	1772381	1772547	1772381	1772387	1772388	1772547	1163	414348294	0,1,0	514366338	0,0,0	74	73	1	1	1.0,0.997,1.0	1.0,1.0,1.0	-0.001	-0.1	0.1
1164	ENSG00000135365	PHF21A	11	-	45969814	45971369	45969814	45969904	45971177	45971369	1164	20,36,31	0,0,0	49,62,44	1,0,2	1346	73	0.615209	1	1.0,1.0,1.0	0.727,1.0,0.544	0.243	24.3	24.3
1165	ENSG00000039650	PNKP	19	-	49861607	49861881	49861607	49861695	49861771	49861881	1165	6,5,2	34,10,21	7,3,4	25,26,23	149	73	0.857162	1	0.08,0.197,0.045	0.121,0.054,0.079	0.023	2.3	2.3
1166	ENSG00000039650	PNKP	19	-	49861252	49861510	49861252	49861361	49861448	49861510	1166	4,14,15	0,1,0	19,10,9	0,2,0	160	73	1	1	1.0,0.865,1.0	1.0,0.695,1.0	0.057	5.7	5.7
1167	ENSG00000039650	PNKP	19	-	49861448	49861881	49861448	49861510	49861771	49861881	1167	39,45,31	0,0,0	45,34,20	1,0,0	334	73	1	1	1.0,1.0,1.0	0.908,1.0,1.0	0.031	3.1	3.1
1169	ENSG00000039650	PNKP	19	-	49862085	49862279	49862085	49862105	49862184	49862279	1169	1,1,4	12,22,14	7,0,1	38,37,18	152	73	0.86744	1	0.038,0.021,0.121	0.081,0.0,0.026	0.024	2.4	2.4
1171	ENSG00000144354	CDCA7	2	+	173363817	173364989	173363817	173363895	173364794	173364989	1171	13,22,8	2,17,9	11,8,20	19,10,10	972	73	0.268063	1	0.328,0.089,0.063	0.042,0.057,0.131	0.083	8.3	8.3
1172	ENSG00000107581	EIF3A	10	-	119056835	119057040	119056835	119056853	119056935	119057040	1172	47,57,35	453387334	51,51,43	364393356	155	73	0.528533	1	0.047,0.065,0.047	0.062,0.058,0.054	-0.005	-0.5	0.5
1173	ENSG00000099817	POLR2E	19	-	1086578	1088720	1086578	1086988	1088573	1088720	1173	187118621548	0,0,0	282117091538	0,0,1	1658	73	1	1	1.0,1.0,1.0	1.0,1.0,0.985	0.005	0.5	0.5
1176	ENSG00000187742	SECISBP2	9	+	89332587	89332986	89332587	89332713	89332907	89332986	1176	8,16,8	0,0,3	7,11,12	1,0,0	267	73	0.276119	1	1.0,1.0,0.422	0.657,1.0,1.0	-0.078	-7.8	7.8
1179	ENSG00000159882	ZNF230	19	+	44006699	44007093	44006699	44006899	44007010	44007093	1179	5,3,0	0,0,2	3,1,0	0,0,0	184	73	1	1	1.0,1.0,0.0	1.0,1.0,NA	-0.333	-33.3	33.3
117	ENSG00000189337	KAZN	1	+	15060171	15063622	15060171	15060297	15063571	15063622	117	10,13,14	1,1,0	11,15,4	1,0,0	3347	73	0.2169	1	0.179,0.221,1.0	0.193,1.0,1.0	-0.264	-26.4	26.4
1180	ENSG00000102908	NFAT5	16	+	69691748	69694239	69691748	69691938	69694085	69694239	1180	637779769	0,0,0	599945707	0,2,0	2220	73	1	1	1.0,1.0,1.0	1.0,0.94,1.0	0.02	2	2
1181	ENSG00000086758	HUWE1	X	-	53631413	53631752	53631413	53631482	53631567	53631752	1181	3,8,5	0,0,0	4,5,13	1,0,0	158	73	1	1	1.0,1.0,1.0	0.649,1.0,1.0	0.117	11.7	11.7
1183	ENSG00000130723	PRRC2B	9	+	131490764	131491580	131490764	131490769	131491424	131491580	1183	86134102	0,0,1	84,130,95	0,0,0	728	73	1	1	1.0,1.0,0.911	1.0,1.0,1.0	-0.03	-3	3
1184	ENSG00000171241	SHCBP1	16	-	46603538	46603844	46603538	46603659	46603743	46603844	1184	1,3,1	2,0,0	4,0,1	0,0,0	157	73	1	1	0.189,1.0,1.0	1.0,NA,1.0	-0.27	-27	27
1186	ENSG00000234741	GAS5	1	-	173866527	173866796	173866527	173866567	173866759	173866796	1186	264269258	0,0,2	351279268	0,0,0	265	73	1	1	1.0,1.0,0.973	1.0,1.0,1.0	-0.009	-0.9	0.9
1187	ENSG00000234741	GAS5	1	-	173863900	173864304	173863900	173864098	173864256	173864304	1187	128,111,84	0,0,0	152,132,98	4,0,1	231	73	0.886411	1	1.0,1.0,1.0	0.923,1.0,0.969	0.036	3.6	3.6
1188	ENSG00000234741	GAS5	1	-	173863900	173864304	173863900	173864075	173864256	173864304	1188	140116101	392292280	161160108	428322264	254	73	0.25329	1	0.093,0.102,0.094	0.098,0.125,0.105	-0.013	-1.3	1.3
1189	ENSG00000234741	GAS5	1	-	173863979	173864304	173863979	173864079	173864256	173864304	1189	134,115,89	3,5,3	157153102	3,6,7	250	73	0.624283	1	0.929,0.87,0.897	0.939,0.882,0.81	0.022	2.2	2.2
118	ENSG00000189337	KAZN	1	+	15060171	15063622	15060171	15060302	15063571	15063622	118	8,11,14	7,4,7	10,15,4	7,4,4	3342	73	0.922085	1	0.024,0.057,0.042	0.03,0.076,0.021	-0.001	-0.1	0.1
1191	ENSG00000234741	GAS5	1	-	173864256	173864704	173864256	173864304	173864674	173864704	1191	468391348	9,9,8	471508383	9,13,4	443	73	0.705804	1	0.895,0.877,0.878	0.896,0.866,0.94	-0.017	-1.7	1.7
1192	ENSG00000234741	GAS5	1	-	173864256	173865282	173864256	173864304	173865228	173865282	1192	810769669	0,2,0	777923640	2,1,0	997	73	1	1	1.0,0.966,1.0	0.966,0.985,1.0	0.005	0.5	0.5
1194	ENSG00000234741	GAS5	1	-	173866527	173866796	173866527	173866567	173866760	173866796	1194	264269258	444355341	352279268	435357355	266	73	0.267445	1	0.14,0.172,0.172	0.182,0.177,0.172	-0.016	-1.6	1.6
1196	ENSG00000234741	GAS5	1	-	173864256	173865282	173864256	173864704	173865228	173865282	1196	491495413	586555443	435527396	644525477	597	73	0.477455	1	0.093,0.098,0.102	0.076,0.109,0.092	0.005	0.5	0.5
1197	ENSG00000234741	GAS5	1	-	173865228	173865547	173865228	173865282	173865509	173865547	1197	296287272	331313298	315305297	351305291	300	73	0.530547	1	0.179,0.182,0.182	0.179,0.196,0.199	-0.01	-1	1
1198	ENSG00000234741	GAS5	1	-	173865228	173865547	173865228	173865282	173865470	173865547	1198	98110103	263256255	122138118	326255255	261	73	0.318728	1	0.094,0.107,0.102	0.095,0.131,0.115	-0.013	-1.3	1.3
1199	ENSG00000234741	GAS5	1	-	173864483	173864704	173864483	173864506	173864674	173864704	1199	361281241	563481416	319336265	516479417	241	73	0.446352	1	0.163,0.15,0.149	0.158,0.175,0.161	-0.011	-1.1	1.1
11	ENSG00000273018	CTD-2303H24.2	17	-	18532505	18532878	18532505	18532597	18532753	18532878	11	23,16,27	0,2,1	21,39,9	0,1,0	229	73	0.769725	1	1.0,0.718,0.896	1.0,0.926,1.0	-0.104	-10.4	10.4
1200	ENSG00000234741	GAS5	1	-	173866527	173866796	173866527	173866581	173866760	173866796	1200	202224194	3,1,4	260237203	2,1,4	252	73	0.621242	1	0.951,0.985,0.934	0.974,0.986,0.936	-0.009	-0.9	0.9
1201	ENSG00000234741	GAS5	1	-	173865856	173866206	173865856	173865893	173866176	173866206	1201	253217217	0,0,0	313265220	1,0,0	356	73	1	1	1.0,1.0,1.0	0.985,1.0,1.0	0.005	0.5	0.5
1203	ENSG00000116580	GON4L	1	-	155815804	155816262	155815804	155815900	155816211	155816262	1203	4,7,13	16,25,19	3,4,11	14,24,19	384	73	0.478587	1	0.045,0.051,0.115	0.039,0.031,0.099	0.014	1.4	1.4
1204	ENSG00000116580	GON4L	1	-	155751766	155752202	155751766	155751869	155751955	155752202	1204	2,8,9	1,0,0	10,1,6	0,0,0	159	73	1	1	0.479,1.0,1.0	1.0,1.0,1.0	-0.174	-17.4	17.4
1205	ENSG00000166710	B2M	15	+	44715422	44716356	44715422	44715701	44716328	44716356	1205	127159154	178814271451	116113166	12741239993	700	73	0.455487	1	0.007,0.011,0.011	0.009,0.009,0.017	-0.002	-0.2	0.2
1206	ENSG00000166710	B2M	15	+	44715422	44715701	44715422	44715459	44715545	44715701	1206	345726282655	0,1,0	270121492122	0,0,0	159	73	1	1	1.0,0.999,1.0	1.0,1.0,1.0	0	0	0
1208	ENSG00000104231	ZFAND1	8	-	81714598	81714895	81714598	81714659	81714803	81714895	1208	11,20,15	6,0,0	35,29,22	1,2,3	217	73	0.829945	1	0.381,1.0,1.0	0.922,0.83,0.712	-0.028	-2.8	2.8
1209	ENSG00000104231	ZFAND1	8	-	81714803	81715114	81714803	81714882	81714986	81715114	1209	16,27,20	2,0,0	38,32,20	0,0,0	177	73	1	1	0.767,1.0,1.0	1.0,1.0,1.0	-0.078	-7.8	7.8
120	ENSG00000169228	RAB24	5	-	177302127	177302496	177302127	177302178	177302364	177302496	120	61,66,65	0,1,0	89,70,51	0,0,0	259	73	1	1	1.0,0.949,1.0	1.0,1.0,1.0	-0.017	-1.7	1.7
1211	ENSG00000104231	ZFAND1	8	-	81714803	81715114	81714803	81714895	81714986	81715114	1211	8,10,6	85,80,82	10,10,5	94,106,94	164	73	0.70122	1	0.04,0.053,0.032	0.045,0.04,0.023	0.006	0.6	0.6
1212	ENSG00000104714	ERICH1	8	-	625674	627238	625674	625968	627002	627238	1212	1,0,4	0,0,0	0,2,5	1,0,0	1107	73	1	1	1.0,NA,1.0	0.0,1.0,1.0	0.333	33.3	33.3
1214	ENSG00000282851	BISPR	19	+	17405823	17406296	17405823	17405987	17406076	17406296	1214	4,2,3	4,1,1	6,7,7	9,10,3	162	73	0.682699	1	0.311,0.474,0.575	0.231,0.24,0.513	0.125	12.5	12.5
1215	ENSG00000282851	BISPR	19	+	17413096	17413305	17413096	17413104	17413220	17413305	1215	14,21,7	11,3,4	23,36,26	10,7,9	189	73	0.520911	1	0.33,0.73,0.403	0.47,0.665,0.527	-0.066	-6.6	6.6
121	ENSG00000169228	RAB24	5	-	177302127	177302496	177302127	177302178	177302370	177302496	121	61,67,69	0,0,1	89,70,52	0,0,0	265	73	1	1	1.0,1.0,0.95	1.0,1.0,1.0	-0.017	-1.7	1.7
1221	ENSG00000131037	EPS8L1	19	+	55082091	55082349	55082091	55082180	55082274	55082349	1221	0,2,0	3,4,3	0,0,0	1,0,0	167	73	1	1	0.0,0.179,0.0	0.0,NA,NA	0.06	6	6
1222	ENSG00000131037	EPS8L1	19	+	55083377	55083644	55083377	55083519	55083615	55083644	1222	0,0,0	0,2,2	1,3,0	1,0,1	169	73	1	1	NA,0.0,0.0	0.302,1.0,0.0	-0.434	-43.4	43.4
1223	ENSG00000175305	CCNE2	8	-	94893890	94894116	94893890	94893944	94894022	94894116	1223	1,1,0	15,7,13	1,0,4	13,27,25	151	73	1	1	0.031,0.065,0.0	0.036,0.0,0.072	-0.004	-0.4	0.4
1224	ENSG00000175305	CCNE2	8	-	94893890	94894116	94893890	94893972	94894022	94894116	1224	1,1,0	0,1,0	1,0,4	0,0,0	123	73	1	1	1.0,0.372,NA	1.0,NA,1.0	-0.314	-31.4	31.4
1225	ENSG00000175305	CCNE2	8	-	94894207	94894650	94894207	94894247	94894480	94894650	1225	4,3,3	0,0,0	5,6,5	0,1,0	306	73	1	1	1.0,1.0,1.0	1.0,0.589,1.0	0.137	13.7	13.7
1226	ENSG00000100764	PSMC1	14	+	90269396	90270352	90269396	90269548	90270197	90270352	1226	39,53,42	390276362	48,47,27	334287320	722	73	0.969849	1	0.01,0.019,0.012	0.014,0.016,0.008	0.001	0.1	0.1
1227	ENSG00000100764	PSMC1	14	+	90263317	90263670	90263317	90263442	90263664	90263670	1227	29,16,12	0,0,0	19,15,17	1,0,0	295	73	1	1	1.0,1.0,1.0	0.825,1.0,1.0	0.058	5.8	5.8
1228	ENSG00000100764	PSMC1	14	+	90269396	90270352	90269396	90269548	90270200	90270352	1228	42,60,43	0,0,0	50,52,31	0,1,0	725	73	1	1	1.0,1.0,1.0	1.0,0.84,1.0	0.053	5.3	5.3
1229	ENSG00000248712	CCDC153	11	-	119193150	119193885	119193150	119193243	119193765	119193885	1229	0,1,1	2,1,1	6,2,4	5,4,1	595	73	1	1	0.0,0.109,0.109	0.128,0.058,0.329	-0.099	-9.9	9.9
122	ENSG00000169228	RAB24	5	-	177302127	177302496	177302127	177302178	177302396	177302496	122	74,84,95	90,96,120	101,78,58	79,110,80	291	73	0.723203	1	0.171,0.18,0.166	0.243,0.151,0.154	-0.01	-1	1
1233	ENSG00000111196	MAGOHB	12	-	10607853	10609941	10607853	10607936	10609830	10609941	1233	50,29,57	124,116,95	52,48,37	102113136	1967	73	0.872356	1	0.015,0.009,0.022	0.019,0.016,0.01	0	0	0
1235	ENSG00000137409	MTCH1	6	-	36970405	36970694	36970405	36970473	36970646	36970694	1235	29,28,20	332309270	17,23,29	340252234	246	73	0.94846	1	0.025,0.026,0.022	0.015,0.026,0.035	-0.001	-0.1	0.1
1237	ENSG00000108107	RPL28	19	+	55385960	55386438	55385960	55386209	55386349	55386438	1237	207202150	0,4,1	247170146	0,0,0	213	73	0.496998	1	1.0,0.945,0.981	1.0,1.0,1.0	-0.025	-2.5	2.5
1238	ENSG00000108107	RPL28	19	+	55386569	55388048	55386569	55386674	55387929	55388048	1238	940881824	0,0,0	1090716747	1,0,0	1328	73	1	1	1.0,1.0,1.0	0.984,1.0,1.0	0.005	0.5	0.5
1240	ENSG00000261740	RP11-345J4.5	16	-	29452108	29454113	29452108	29452206	29454015	29454113	1240	7,2,0	0,0,0	0,5,4	0,0,3	1882	73	1	1	1.0,1.0,NA	NA,1.0,0.049	0.476	47.6	47.6
1241	ENSG00000261740	RP11-345J4.5	16	-	29452108	29454113	29452108	29452227	29454015	29454113	1241	7,2,0	0,0,0	0,3,4	1,0,0	1861	73	1	1	1.0,1.0,NA	0.0,1.0,1.0	0.333	33.3	33.3
1242	ENSG00000256269	HMBS	11	+	119092124	119092811	119092124	119092163	119092757	119092811	1242	106,122,90	2,0,0	224158145	0,0,1	667	73	1	1	0.853,1.0,1.0	1.0,1.0,0.941	-0.029	-2.9	2.9
1243	ENSG00000256269	HMBS	11	+	119092124	119092811	119092124	119092523	119092757	119092811	1243	29,41,32	93,64,70	60,34,34	143106100	307	73	0.258418	1	0.069,0.132,0.098	0.091,0.071,0.075	0.021	2.1	2.1
1244	ENSG00000256269	HMBS	11	+	119088634	119089131	119088634	119088707	119089099	119089131	1244	49,44,50	0,0,0	85,70,49	0,0,1	465	73	1	1	1.0,1.0,1.0	1.0,1.0,0.885	0.038	3.8	3.8
1245	ENSG00000256269	HMBS	11	+	119088634	119089131	119088634	119088707	119089081	119089131	1245	24,23,26	102,120,99	26,27,29	163143141	447	73	0.298292	1	0.037,0.03,0.041	0.025,0.03,0.032	0.007	0.7	0.7
1246	ENSG00000256269	HMBS	11	+	119089682	119090067	119089682	119089760	119089989	119090067	1246	33,31,21	88,105,83	55,37,29	175138126	302	73	0.581561	1	0.083,0.067,0.058	0.071,0.061,0.053	0.008	0.8	0.8
1248	ENSG00000256269	HMBS	11	+	119092124	119092523	119092124	119092163	119092403	119092523	1248	38,35,11	84,57,57	47,38,29	96,76,69	313	73	0.509469	1	0.095,0.125,0.043	0.102,0.104,0.089	-0.011	-1.1	1.1
124	ENSG00000169228	RAB24	5	-	177302127	177302496	177302127	177302208	177302396	177302496	124	72,82,90	3,0,0	92,74,54	0,0,0	261	73	0.808918	1	0.87,1.0,1.0	1.0,1.0,1.0	-0.043	-4.3	4.3
1250	ENSG00000059691	GATB	4	-	151703178	151703895	151703178	151703300	151703850	151703895	1250	31,27,20	0,0,0	8,12,12	0,0,2	623	73	0.651668	1	1.0,1.0,1.0	1.0,1.0,0.413	0.196	19.6	19.6
1252	ENSG00000128596	CCDC136	7	+	128806236	128806858	128806236	128806411	128806687	128806858	1252	18,26,27	0,0,1	21,18,21	0,0,1	349	73	1	1	1.0,1.0,0.85	1.0,1.0,0.815	0.012	1.2	1.2
1254	ENSG00000135924	DNAJB2	2	+	219284631	219286895	219284631	219284835	219286731	219286895	1254	931886838	1,0,0	1249836741	0,0,0	1969	73	1	1	0.972,1.0,1.0	1.0,1.0,1.0	-0.009	-0.9	0.9
1255	ENSG00000135924	DNAJB2	2	+	219280577	219281771	219280577	219280687	219281717	219281771	1255	30,39,31	73,81,70	14,31,28	69,65,64	1103	73	0.315236	1	0.026,0.031,0.028	0.013,0.031,0.028	0.004	0.4	0.4
1256	ENSG00000135924	DNAJB2	2	+	219282836	219283489	219282836	219282929	219283418	219283489	1256	37,45,46	0,1,0	54,33,26	0,0,0	562	73	1	1	1.0,0.854,1.0	1.0,1.0,1.0	-0.049	-4.9	4.9
1258	ENSG00000100276	RASL10A	22	-	29312932	29313987	29312932	29313568	29313862	29313987	1258	0,0,1	1,1,0	0,0,0	1,0,0	367	73	1	1	0.0,0.0,1.0	0.0,NA,NA	0.333	33.3	33.3
1259	ENSG00000066557	LRRC40	1	-	70173464	70173662	70173464	70173510	70173621	70173662	1259	2,7,17	39,46,65	5,7,8	46,45,51	184	73	0.557124	1	0.02,0.057,0.094	0.041,0.058,0.059	0.004	0.4	0.4
125	ENSG00000198105	ZNF248	10	-	37828764	37833116	37828764	37831312	37833024	37833116	125	718618599	14,9,2	434549482	4,9,9	1785	73	0.60997	1	0.677,0.737,0.925	0.816,0.714,0.687	0.041	4.1	4.1
1260	ENSG00000128534	LSM8	7	+	118184155	118185694	118184155	118184325	118185646	118185694	1260	182162113	2,0,0	148191173	0,0,0	1394	73	1	1	0.827,1.0,1.0	1.0,1.0,1.0	-0.058	-5.8	5.8
1263	ENSG00000269713	NBPF9	1	-	149081964	149082311	149081964	149082174	149082271	149082311	1263	5,1,3	10,10,12	4,3,1	8,11,18	170	73	0.644192	1	0.177,0.041,0.097	0.177,0.105,0.023	0.003	0.3	0.3
1264	ENSG00000185246	PRPF39	14	+	45096423	45096758	45096423	45096492	45096595	45096758	1264	47,58,66	0,7,2	53,80,50	1,5,2	176	73	0.821971	1	1.0,0.775,0.932	0.956,0.869,0.912	-0.01	-1	1
1266	ENSG00000185246	PRPF39	14	+	45095220	45095419	45095220	45095305	45095405	45095419	1266	264243215	5,2,5	192208183	5,3,2	173	73	0.911513	1	0.957,0.981,0.948	0.942,0.967,0.975	0.001	0.1	0.1
1267	ENSG00000185246	PRPF39	14	+	45095220	45095563	45095220	45095308	45095405	45095563	1267	256236211	0,0,0	191205177	0,0,1	170	73	1	1	1.0,1.0,1.0	1.0,1.0,0.987	0.004	0.4	0.4
1268	ENSG00000276045	ORAI1	12	+	121626549	121627050	121626549	121626865	121626870	121627050	1268	0,0,3	17,14,13	2,3,0	30,11,10	78	73	0.23852	1	0.0,0.0,0.178	0.059,0.203,0.0	-0.028	-2.8	2.8
126	ENSG00000176953	NFATC2IP	16	+	28958389	28958861	28958389	28958584	28958716	28958861	126	11,10,11	0,0,0	19,15,15	0,0,1	205	73	1	1	1.0,1.0,1.0	1.0,1.0,0.842	0.053	5.3	5.3
1270	ENSG00000106258	CYP3A5	7	-	99672579	99672915	99672579	99672679	99672783	99672915	1270	1,0,0	0,1,0	0,5,0	1,0,0	177	73	1	1	1.0,0.0,NA	0.0,1.0,NA	0	0	0
1277	ENSG00000127586	CHTF18	16	+	788930	789360	788930	789081	789209	789360	1277	8,12,4	0,1,0	22,6,8	0,0,0	201	73	1	1	1.0,0.813,1.0	1.0,1.0,1.0	-0.062	-6.2	6.2
1280	ENSG00000182173	TSEN54	17	+	75516745	75517072	75516745	75516910	75517008	75517072	1280	7,10,9	17,20,9	17,2,6	26,16,21	171	73	0.291675	1	0.15,0.176,0.299	0.218,0.051,0.109	0.082	8.2	8.2
1283	ENSG00000114779	ABHD14B	3	-	51971459	51971892	51971459	51971698	51971811	51971892	1283	16,25,17	0,0,0	24,35,27	0,1,0	186	73	1	1	1.0,1.0,1.0	1.0,0.932,1.0	0.023	2.3	2.3
1285	ENSG00000131788	PIAS3	1	-	145848521	145850269	145848521	145849712	145850231	145850269	1285	26,38,30	33,39,33	39,25,41	34,32,23	592	73	0.215929	1	0.089,0.107,0.101	0.124,0.088,0.18	-0.032	-3.2	3.2
1288	ENSG00000145740	SLC30A5	5	+	69116393	69116602	69116393	69116435	69116523	69116602	1288	154128135	0,0,0	135170124	0,0,1	161	73	1	1	1.0,1.0,1.0	1.0,1.0,0.983	0.006	0.6	0.6
1289	ENSG00000196843	ARID5A	2	+	96549752	96550285	96549752	96549805	96550187	96550285	1289	2,0,1	1,0,0	0,4,1	2,4,0	455	73	1	1	0.243,NA,1.0	0.0,0.138,1.0	0.242	24.2	24.2
128	ENSG00000117410	ATP6V0B	1	+	43974970	43975848	43974970	43975103	43975799	43975848	128	135,96,92	0,0,3	133,80,96	2,0,0	769	73	0.859136	1	1.0,1.0,0.744	0.863,1.0,1.0	-0.04	-4	4
1296	ENSG00000169583	CLIC3	9	-	136995441	136995757	136995441	136995567	136995647	136995757	1296	0,0,1	0,0,0	0,0,0	1,6,2	153	73	1	1	NA,NA,1.0	0.0,0.0,0.0	1	100	100
1297	ENSG00000169583	CLIC3	9	-	136994929	136995292	136994929	136995105	136995185	136995292	1297	2,0,0	0,0,0	0,0,0	3,0,0	153	73	1	1	1.0,NA,NA	0.0,NA,NA	1	100	100
1298	ENSG00000108654	DDX5	17	-	64502161	64502549	64502161	64502223	64502432	64502549	1298	186187187	1,0,0	157175126	0,0,0	282	73	1	1	0.98,1.0,1.0	1.0,1.0,1.0	-0.007	-0.7	0.7
1299	ENSG00000108654	DDX5	17	-	64502161	64502549	64502161	64502223	64502438	64502549	1299	302274248	558513457	253284357	581572547	288	73	0.769873	1	0.121,0.119,0.121	0.099,0.112,0.142	0.003	0.3	0.3
129	ENSG00000117410	ATP6V0B	1	+	43975664	43975848	43975664	43975709	43975799	43975848	129	66,51,40	1,0,0	61,37,41	0,0,0	163	73	1	1	0.967,1.0,1.0	1.0,1.0,1.0	-0.011	-1.1	1.1
12	ENSG00000135749	PCNXL2	1	-	233217898	233218184	233217898	233217931	233218030	233218184	12	0,0,1	11,10,7	0,3,0	6,5,5	172	73	0.78262	1	0.0,0.0,0.057	0.0,0.203,0.0	-0.049	-4.9	4.9
1301	ENSG00000108654	DDX5	17	-	64501875	64502069	64501875	64501891	64502009	64502069	1301	284311317	0,0,0	387468347	0,1,0	191	73	1	1	1.0,1.0,1.0	1.0,0.994,1.0	0.002	0.2	0.2
1302	ENSG00000108654	DDX5	17	-	64503719	64504116	64503719	64503865	64503982	64504116	1302	45,34,41	0,0,0	53,71,73	0,0,1	190	73	1	1	1.0,1.0,1.0	1.0,1.0,0.966	0.011	1.1	1.1
1303	ENSG00000108654	DDX5	17	-	64503094	64503300	64503094	64503098	64503187	64503300	1303	82,68,79	450425437	77,88,80	444546492	162	73	0.697709	1	0.076,0.067,0.075	0.072,0.068,0.068	0.003	0.3	0.3
1305	ENSG00000108654	DDX5	17	-	64503719	64504116	64503719	64503832	64503982	64504116	1305	390387356	2,0,0	468530474	0,0,0	223	73	1	1	0.985,1.0,1.0	1.0,1.0,1.0	-0.005	-0.5	0.5
130	ENSG00000117410	ATP6V0B	1	+	43976301	43976659	43976301	43976379	43976589	43976659	130	51,55,37	463420419	75,76,41	604500470	283	73	0.474487	1	0.028,0.033,0.022	0.031,0.038,0.022	-0.003	-0.3	0.3
1317	ENSG00000108592	FTSJ3	17	-	63826257	63826672	63826257	63826304	63826566	63826672	1317	14,12,14	74,82,64	15,17,10	85,74,68	335	73	0.939228	1	0.04,0.031,0.045	0.037,0.048,0.031	0	0	0
1319	ENSG00000108592	FTSJ3	17	-	63820838	63821115	63820838	63820938	63821029	63821115	1319	17,21,16	111100111	21,15,16	117122132	164	73	0.431344	1	0.064,0.085,0.06	0.074,0.052,0.051	0.011	1.1	1.1
1320	ENSG00000174562	KLK15	19	-	50826620	50827161	50826620	50826757	50826995	50827161	1320	46,38,34	0,1,6	39,40,31	2,0,3	311	73	0.690602	1	1.0,0.899,0.571	0.821,1.0,0.708	-0.02	-2	2
1322	ENSG00000171747	LGALS4	19	-	38812430	38812945	38812430	38812519	38812841	38812945	1322	1,0,0	0,2,0	0,0,0	1,0,2	395	73	1	1	1.0,0.0,NA	0.0,NA,0.0	0.5	50	50
1324	ENSG00000156976	EIF4A2	3	+	186784433	186784659	186784433	186784477	186784565	186784659	1324	37,33,19	0,2,0	30,35,30	0,0,0	161	73	1	1	1.0,0.882,1.0	1.0,1.0,1.0	-0.039	-3.9	3.9
1325	ENSG00000156976	EIF4A2	3	+	186784563	186786051	186784563	186784696	186785882	186786051	1325	639694631	97,77,77	514616516	57,79,59	1259	73	0.557484	1	0.276,0.343,0.322	0.343,0.311,0.336	-0.016	-1.6	1.6
1326	ENSG00000156976	EIF4A2	3	+	186784433	186784659	186784433	186784477	186784563	186784659	1326	32,32,18	277230218	29,29,30	214221195	159	73	0.245196	1	0.05,0.06,0.037	0.059,0.057,0.066	-0.012	-1.2	1.2
132	ENSG00000117410	ATP6V0B	1	+	43975836	43976173	43975836	43975974	43976089	43976173	132	60,73,50	0,3,2	99,59,58	1,2,0	188	73	0.270894	1	1.0,0.904,0.907	0.975,0.92,1.0	-0.028	-2.8	2.8
1332	ENSG00000096070	BRPF3	6	+	36204413	36204814	36204413	36204523	36204657	36204814	1332	2,3,1	0,1,1	0,4,3	0,0,0	207	73	1	1	1.0,0.514,0.261	NA,1.0,1.0	-0.408	-40.8	40.8
1333	ENSG00000123505	AMD1	6	+	110892298	110892827	110892298	110892443	110892734	110892827	1333	69,66,77	661629649	105,86,68	811875715	364	73	0.946466	1	0.021,0.021,0.023	0.025,0.019,0.019	0.001	0.1	0.1
1334	ENSG00000123505	AMD1	6	+	110892298	110892827	110892298	110892443	110892737	110892827	1334	84,74,81	0,1,0	115,96,97	0,0,0	367	73	1	1	1.0,0.936,1.0	1.0,1.0,1.0	-0.021	-2.1	2.1
1336	ENSG00000139192	TAPBPL	12	+	6457405	6457744	6457405	6457543	6457668	6457744	1336	18,18,17	0,0,1	22,17,20	1,0,1	198	73	1	1	1.0,1.0,0.862	0.89,1.0,0.881	0.03	3	3
1338	ENSG00000149636	DSN1	20	-	36770872	36771193	36770872	36770974	36771114	36771193	1338	126146128	0,0,1	155170150	0,0,0	213	73	1	1	1.0,1.0,0.978	1.0,1.0,1.0	-0.007	-0.7	0.7
1339	ENSG00000149636	DSN1	20	-	36770872	36771473	36770872	36771193	36771424	36771473	1339	23,19,30	15,17,19	21,19,30	25,15,14	304	73	0.772865	1	0.269,0.212,0.275	0.168,0.233,0.34	0.005	0.5	0.5
1340	ENSG00000149636	DSN1	20	-	36770872	36771473	36770872	36770977	36771424	36771473	1340	150163161	0,0,0	180188179	1,0,0	520	73	1	1	1.0,1.0,1.0	0.962,1.0,1.0	0.013	1.3	1.3
1341	ENSG00000187994	RINL	19	-	38876330	38876781	38876330	38876490	38876692	38876781	1341	3,1,0	0,0,0	0,1,1	1,1,0	275	73	1	1	1.0,1.0,NA	0.0,0.21,1.0	0.597	59.7	59.7
1345	ENSG00000135423	GLS2	12	-	56475623	56475977	56475623	56475682	56475944	56475977	1345	18,9,9	22,12,9	15,20,21	24,14,18	335	73	0.506858	1	0.151,0.14,0.179	0.12,0.237,0.203	-0.03	-3	3
1346	ENSG00000135423	GLS2	12	-	56475623	56475977	56475623	56475682	56475945	56475977	1346	20,9,11	1,0,0	16,20,21	0,0,0	336	73	1	1	0.813,1.0,1.0	1.0,1.0,1.0	-0.062	-6.2	6.2
1348	ENSG00000142102	ATHL1	11	+	290677	291113	290677	290781	290960	291113	1348	3,14,9	0,0,0	20,13,9	0,0,1	252	73	1	1	1.0,1.0,1.0	1.0,1.0,0.723	0.092	9.2	9.2
1350	ENSG00000142102	ATHL1	11	+	290677	292095	290677	291113	291975	292095	1350	25,34,32	0,3,2	33,46,18	4,0,1	935	73	0.873073	1	1.0,0.469,0.555	0.392,1.0,0.584	0.016	1.6	1.6
1351	ENSG00000187801	ZFP69B	1	+	40456944	40457439	40456944	40457071	40457340	40457439	1351	8,4,4	0,6,0	3,1,3	0,1,1	342	73	0.23496	1	1.0,0.125,1.0	1.0,0.176,0.39	0.186	18.6	18.6
1352	ENSG00000187801	ZFP69B	1	+	40456944	40457439	40456944	40457071	40457343	40457439	1352	8,4,4	6,2,0	4,1,3	0,7,7	345	73	0.227161	1	0.22,0.297,1.0	1.0,0.029,0.083	0.135	13.5	13.5
1354	ENSG00000278615	C11orf98	11	-	62664848	62665181	62664848	62664973	62665056	62665181	1354	63,56,52	1,2,0	52,42,21	0,2,0	156	73	0.501987	1	0.967,0.929,1.0	1.0,0.908,1.0	-0.004	-0.4	0.4
1355	ENSG00000278615	C11orf98	11	-	62663114	62663333	62663114	62663142	62663235	62663333	1355	192197179	0,0,0	189159147	0,0,2	166	73	1	1	1.0,1.0,1.0	1.0,1.0,0.97	0.01	1	1
1356	ENSG00000278615	C11orf98	11	-	62663114	62663333	62663114	62663138	62663235	62663333	1356	216212195	0,0,0	212181163	2,0,0	170	73	1	1	1.0,1.0,1.0	0.979,1.0,1.0	0.007	0.7	0.7
1358	ENSG00000278615	C11orf98	11	-	62664848	62665181	62664848	62664973	62665124	62665181	1358	87,76,78	0,0,0	78,59,36	1,0,0	224	73	1	1	1.0,1.0,1.0	0.962,1.0,1.0	0.013	1.3	1.3
1361	ENSG00000204351	SKIV2L	6	+	31969279	31969751	31969279	31969420	31969514	31969751	1361	39,23,18	37,15,17	19,41,20	31,27,20	167	73	0.592187	1	0.315,0.401,0.316	0.211,0.399,0.304	0.039	3.9	3.9
1362	ENSG00000204351	SKIV2L	6	+	31967955	31968448	31967955	31968082	31968347	31968448	1362	17,39,25	0,0,1	21,26,14	1,0,0	338	73	1	1	1.0,1.0,0.844	0.819,1.0,1.0	0.008	0.8	0.8
1363	ENSG00000204351	SKIV2L	6	+	31967955	31968448	31967955	31968017	31968331	31968448	1363	71,72,55	2,0,0	67,48,36	0,0,0	387	73	1	1	0.87,1.0,1.0	1.0,1.0,1.0	-0.043	-4.3	4.3
1364	ENSG00000204351	SKIV2L	6	+	31968622	31969089	31968622	31968796	31968870	31969089	1364	5,3,5	37,23,18	6,7,6	48,28,35	147	73	0.840424	1	0.063,0.061,0.121	0.058,0.11,0.078	0	0	0
1368	ENSG00000204843	DCTN1	2	-	74366458	74366932	74366458	74366620	74366782	74366932	1368	9,8,14	49,62,62	12,11,11	74,63,62	235	73	0.90359	1	0.054,0.039,0.066	0.048,0.051,0.052	0.003	0.3	0.3
136	ENSG00000143811	PYCR2	1	-	225922203	225923079	225922203	225922383	225923000	225923079	136	158204195	1,1,1	177163127	0,0,0	690	73	0.384164	1	0.944,0.956,0.954	1.0,1.0,1.0	-0.049	-4.9	4.9
1370	ENSG00000241878	PISD	22	-	31620995	31621885	31620995	31621142	31621333	31621885	1370	4,19,2	18,28,21	8,6,4	27,31,16	264	73	0.301902	1	0.058,0.158,0.026	0.076,0.051,0.065	0.017	1.7	1.7
1373	ENSG00000150433	TMEM218	11	-	125102131	125102809	125102131	125102317	125102733	125102809	1373	64,54,77	4,4,7	76,80,69	13,9,2	489	73	0.547745	1	0.705,0.668,0.622	0.466,0.57,0.837	0.041	4.1	4.1
1375	ENSG00000150433	TMEM218	11	-	125102131	125102809	125102131	125102177	125102636	125102809	1375	72,84,82	0,0,0	112,96,97	0,0,1	532	73	1	1	1.0,1.0,1.0	1.0,1.0,0.93	0.023	2.3	2.3
1376	ENSG00000150433	TMEM218	11	-	125102131	125102809	125102131	125102351	125102636	125102809	1376	44,36,48	0,0,5	33,45,39	1,1,0	358	73	1	1	1.0,1.0,0.662	0.871,0.902,1.0	-0.037	-3.7	3.7
1378	ENSG00000150433	TMEM218	11	-	125102131	125102809	125102131	125102351	125102733	125102809	1378	61,50,73	1,2,4	66,69,64	2,3,1	455	73	0.682297	1	0.907,0.8,0.745	0.841,0.787,0.911	-0.029	-2.9	2.9
137	ENSG00000143811	PYCR2	1	-	225923139	225923771	225923139	225923388	225923700	225923771	137	104,65,56	0,0,0	99,63,51	1,0,0	385	73	1	1	1.0,1.0,1.0	0.949,1.0,1.0	0.017	1.7	1.7
1380	ENSG00000241945	PWP2	21	+	44124579	44126119	44124579	44124727	44126010	44126119	1380	1,3,5	10,13,9	2,0,0	17,17,17	1356	73	0.693531	1	0.005,0.012,0.029	0.006,0.0,0.0	0.013	1.3	1.3
1381	ENSG00000241945	PWP2	21	+	44120951	44122357	44120951	44121102	44122176	44122357	1381	0,1,7	3,1,1	4,0,1	1,2,1	1147	73	0.642952	1	0.0,0.06,0.308	0.203,0.0,0.06	0.035	3.5	3.5
1389	ENSG00000235109	ZSCAN31	6	-	28353861	28354204	28353861	28353952	28354091	28354204	1389	43,36,21	0,0,0	66,52,35	0,0,1	212	73	1	1	1.0,1.0,1.0	1.0,1.0,0.923	0.026	2.6	2.6
138	ENSG00000135090	TAOK3	12	-	118152226	118152753	118152226	118152409	118152749	118152753	138	38,42,38	0,0,1	37,29,25	0,0,2	413	73	1	1	1.0,1.0,0.87	1.0,1.0,0.688	0.061	6.1	6.1
1390	ENSG00000115091	ACTR3	2	+	113951719	113955706	113951719	113951845	113955622	113955706	1390	58,86,66	480360379	75,95,80	423406385	3850	73	1	1	0.002,0.005,0.003	0.003,0.004,0.004	0	0	0
1392	ENSG00000137411	VARS2	6	+	30923352	30924560	30923352	30923505	30924353	30924560	1392	7,10,0	6,10,11	15,3,5	29,19,17	921	73	0.274142	1	0.085,0.073,0.0	0.039,0.012,0.023	0.028	2.8	2.8
1393	ENSG00000137411	VARS2	6	+	30923352	30924560	30923352	30923505	30924356	30924560	1393	7,10,0	0,0,0	15,3,6	0,1,0	924	73	1	1	1.0,1.0,NA	1.0,0.192,1.0	0.269	26.9	26.9
1395	ENSG00000105643	ARRDC2	19	+	18008167	18008777	18008167	18008584	18008710	18008777	1395	1,2,2	4,0,0	1,6,0	1,0,1	199	73	0.605053	1	0.084,1.0,1.0	0.268,1.0,0.0	0.272	27.2	27.2
1396	ENSG00000166582	CENPV	17	-	16348615	16349333	16348615	16348685	16349139	16349333	1396	16,19,23	0,0,0	9,10,5	0,0,1	527	73	1	1	1.0,1.0,1.0	1.0,1.0,0.409	0.197	19.7	19.7
1398	ENSG00000092203	TOX4	14	+	21487450	21488850	21487450	21487586	21488589	21488850	1398	145166162	0,0,1	164169151	0,0,0	1076	73	1	1	1.0,1.0,0.917	1.0,1.0,1.0	-0.028	-2.8	2.8
13	ENSG00000135749	PCNXL2	1	-	232984135	232986540	232984135	232984477	232986091	232986540	13	311288249	17,20,11	224205179	22,3,10	1687	73	0.732486	1	0.442,0.384,0.495	0.306,0.747,0.436	-0.056	-5.6	5.6
1402	ENSG00000158941	CCAR2	8	+	22617422	22617564	22617422	22617439	22617440	22617564	1402	28,23,10	2,0,0	28,31,16	0,0,0	74	73	1	1	0.932,1.0,1.0	1.0,1.0,1.0	-0.023	-2.3	2.3
1403	ENSG00000158941	CCAR2	8	+	22618616	22619015	22618616	22618728	22618826	22619015	1403	15,16,3	39,39,47	10,12,6	62,45,35	171	73	0.304513	1	0.141,0.149,0.027	0.064,0.102,0.068	0.028	2.8	2.8
1407	ENSG00000111642	CHD4	12	-	6583026	6583378	6583026	6583113	6583195	6583378	1407	85,55,69	1,0,1	44,58,44	0,1,0	155	73	1	1	0.976,1.0,0.97	1.0,0.965,1.0	-0.006	-0.6	0.6
1409	ENSG00000162231	NXF1	11	-	62800112	62800486	62800112	62800302	62800376	62800486	1409	35,51,34	1,0,0	36,38,39	0,0,0	147	73	1	1	0.946,1.0,1.0	1.0,1.0,1.0	-0.018	-1.8	1.8
1410	ENSG00000178971	CTC1	17	-	8232360	8232648	8232360	8232475	8232619	8232648	1410	6,7,7	0,1,0	3,5,7	0,0,2	217	73	0.842537	1	1.0,0.702,1.0	1.0,1.0,0.541	0.054	5.4	5.4
1412	ENSG00000178971	CTC1	17	-	8229890	8230468	8229890	8229922	8230293	8230468	1412	38,26,33	1,0,0	26,31,20	0,0,0	444	73	1	1	0.862,1.0,1.0	1.0,1.0,1.0	-0.046	-4.6	4.6
1413	ENSG00000178971	CTC1	17	-	8230293	8230468	8230293	8230348	8230446	8230468	1413	33,64,46	0,3,1	56,50,41	1,0,1	171	73	1	1	1.0,0.901,0.952	0.96,1.0,0.946	-0.018	-1.8	1.8
1414	ENSG00000178971	CTC1	17	-	8229141	8229446	8229141	8229206	8229301	8229446	1414	4,10,4	8,20,11	2,4,8	14,14,11	168	73	0.543237	1	0.178,0.178,0.136	0.058,0.11,0.24	0.028	2.8	2.8
1415	ENSG00000278053	DDX52	17	-	37619767	37621277	37619767	37619839	37621126	37621277	1415	33,46,36	0,0,1	48,76,69	0,0,0	1360	73	1	1	1.0,1.0,0.659	1.0,1.0,1.0	-0.114	-11.4	11.4
1417	ENSG00000167566	NCKAP5L	12	-	49803921	49805390	49803921	49804080	49805253	49805390	1417	4,8,14	0,1,0	14,18,16	1,0,0	1246	73	1	1	1.0,0.319,1.0	0.451,1.0,1.0	-0.044	-4.4	4.4
1418	ENSG00000167566	NCKAP5L	12	-	49791145	49792588	49791145	49792051	49792366	49792588	1418	7,3,7	0,0,0	15,3,0	0,0,1	388	73	1	1	1.0,1.0,1.0	1.0,1.0,0.0	0.333	33.3	33.3
1419	ENSG00000167566	NCKAP5L	12	-	49791145	49792588	49791145	49792051	49792445	49792588	1419	7,7,10	3,2,4	16,5,0	4,1,5	467	73	0.447482	1	0.267,0.354,0.281	0.385,0.439,0.0	0.026	2.6	2.6
1423	ENSG00000142327	RNPEPL1	2	+	240573774	240574628	240573774	240573891	240574514	240574628	1423	136173137	0,0,0	209133116	1,0,0	696	73	1	1	1.0,1.0,1.0	0.956,1.0,1.0	0.015	1.5	1.5
1424	ENSG00000142327	RNPEPL1	2	+	240575029	240575610	240575029	240575142	240575501	240575610	1424	9,14,6	72,59,38	11,10,15	76,46,35	432	73	0.284042	1	0.021,0.039,0.026	0.024,0.035,0.068	-0.014	-1.4	1.4
1426	ENSG00000065989	PDE4A	19	+	10461525	10461999	10461525	10461680	10461876	10461999	1426	2,1,2	7,6,3	1,0,0	0,7,1	269	73	0.405491	1	0.072,0.043,0.153	1.0,0.0,0.0	-0.244	-24.4	24.4
1427	ENSG00000065989	PDE4A	19	+	10461525	10461999	10461525	10461668	10461876	10461999	1427	2,1,2	0,1,0	1,0,0	0,0,0	281	73	1	1	1.0,0.206,1.0	1.0,NA,NA	-0.265	-26.5	26.5
1428	ENSG00000160055	TMEM234	1	-	32216196	32217351	32216196	32216947	32217258	32217351	1428	21,18,13	18,17,14	13,17,15	11,25,14	384	73	0.577336	1	0.182,0.168,0.15	0.183,0.114,0.169	0.011	1.1	1.1
1431	ENSG00000005206	SPPL2B	19	+	2342721	2343292	2342721	2342962	2343210	2343292	1431	20,26,22	0,0,0	39,15,18	0,0,1	321	73	1	1	1.0,1.0,1.0	1.0,1.0,0.804	0.065	6.5	6.5
1432	ENSG00000143303	RRNAD1	1	+	156728474	156729215	156728474	156728559	156729008	156729215	1432	269214179	0,0,1	320211201	0,0,0	522	73	1	1	1.0,1.0,0.962	1.0,1.0,1.0	-0.013	-1.3	1.3
1434	ENSG00000161202	DVL3	3	+	184164795	184165206	184164795	184164931	184165112	184165206	1434	23,28,28	42,44,37	20,25,21	34,43,34	254	73	0.71592	1	0.136,0.155,0.179	0.145,0.143,0.151	0.01	1	1
1435	ENSG00000161202	DVL3	3	+	184164795	184165206	184164795	184164931	184165082	184165206	1435	18,21,21	0,0,0	13,9,11	0,0,2	224	73	1	1	1.0,1.0,1.0	1.0,1.0,0.642	0.119	11.9	11.9
1436	ENSG00000161202	DVL3	3	+	184164795	184165206	184164795	184164931	184165121	184165206	1436	31,32,30	1,0,0	27,29,27	0,0,0	263	73	1	1	0.896,1.0,1.0	1.0,1.0,1.0	-0.035	-3.5	3.5
1438	ENSG00000188825	LINC00910	17	-	43377206	43377813	43377206	43377252	43377670	43377813	1438	26,3,5	0,0,0	11,10,12	0,0,2	491	73	0.729703	1	1.0,1.0,1.0	1.0,1.0,0.471	0.176	17.6	17.6
1441	ENSG00000277072	STAG3L2	7	-	74884006	74884223	74884006	74884067	74884143	74884223	1441	27,14,19	0,0,0	5,18,8	0,1,0	149	73	1	1	1.0,1.0,1.0	1.0,0.898,1.0	0.034	3.4	3.4
1442	ENSG00000141524	TMC6	17	-	78125725	78126366	78125725	78125884	78126276	78126366	1442	33,39,28	80,127,81	48,44,22	126,99,73	465	73	0.619132	1	0.061,0.046,0.051	0.056,0.065,0.045	-0.003	-0.3	0.3
1444	ENSG00000141524	TMC6	17	-	78125725	78126366	78125725	78125896	78126276	78126366	1444	20,26,24	0,1,0	34,29,17	0,0,1	453	73	1	1	1.0,0.807,1.0	1.0,1.0,0.733	0.025	2.5	2.5
1445	ENSG00000141524	TMC6	17	-	78113547	78113959	78113547	78113624	78113716	78113959	1445	7,13,12	0,0,0	14,15,12	0,0,1	165	73	1	1	1.0,1.0,1.0	1.0,1.0,0.841	0.053	5.3	5.3
1446	ENSG00000186205	2001-03-01	1	+	220805051	220805277	220805051	220805113	220805202	220805277	1446	12,7,7	294286278	8,9,6	291302271	162	73	0.66712	1	0.018,0.011,0.011	0.012,0.013,0.01	0.002	0.2	0.2
144	ENSG00000197558	SSPO	7	+	149791301	149791706	149791301	149791393	149791474	149791706	144	0,2,0	5,2,4	2,0,0	5,5,5	154	73	1	1	0.0,0.322,0.0	0.159,0.0,0.0	0.054	5.4	5.4
1452	ENSG00000157978	LDLRAP1	1	+	25563660	25565207	25563660	25563791	25565172	25565207	1452	16,23,14	31,22,32	23,15,13	23,27,17	1454	73	0.493716	1	0.025,0.05,0.021	0.048,0.027,0.037	-0.005	-0.5	0.5
1456	ENSG00000070610	GBA2	9	-	35736866	35737939	35736866	35737604	35737747	35737939	1456	41,54,68	3,2,2	66,111,52	3,4,3	216	73	0.75875	1	0.822,0.901,0.92	0.881,0.904,0.854	0.001	0.1	0.1
1457	ENSG00000070610	GBA2	9	-	35738792	35739041	35738792	35738930	35739001	35739041	1457	5,2,2	3,0,0	5,7,3	0,0,0	144	73	0.28203	1	0.458,1.0,1.0	1.0,1.0,1.0	-0.181	-18.1	18.1
1459	ENSG00000070610	GBA2	9	-	35738792	35739041	35738792	35738921	35739001	35739041	1459	5,2,2	0,2,1	5,7,3	2,3,0	153	73	0.568728	1	1.0,0.323,0.488	0.544,0.527,1.0	-0.087	-8.7	8.7
1460	ENSG00000214941	ZSWIM7	17	-	15977732	15978163	15977732	15977913	15978043	15978163	1460	204129157	19,21,11	169117120	21,14,14	203	73	0.570945	1	0.794,0.688,0.837	0.743,0.75,0.755	0.024	2.4	2.4
1462	ENSG00000214941	ZSWIM7	17	-	15976559	15978163	15976559	15977092	15978043	15978163	1462	313227240	7,10,2	272199198	7,7,7	1024	73	0.450098	1	0.761,0.618,0.895	0.735,0.67,0.668	0.067	6.7	6.7
1463	ENSG00000172845	SP3	2	-	173963760	173964219	173963760	173963883	173964188	173964219	1463	15,26,18	0,0,0	50,32,22	2,0,0	378	73	1	1	1.0,1.0,1.0	0.828,1.0,1.0	0.057	5.7	5.7
1464	ENSG00000130640	TUBGCP2	10	-	133299984	133300547	133299984	133300082	133300451	133300547	1464	58,68,49	0,0,0	65,52,50	0,0,1	442	73	1	1	1.0,1.0,1.0	1.0,1.0,0.892	0.036	3.6	3.6
1465	ENSG00000130762	ARHGEF16	1	+	3472768	3473230	3472768	3472979	3473077	3473230	1465	4,5,3	0,0,1	5,4,4	0,0,0	171	73	1	1	1.0,1.0,0.562	1.0,1.0,1.0	-0.146	-14.6	14.6
1466	ENSG00000130762	ARHGEF16	1	+	3477874	3478612	3477874	3478026	3478423	3478612	1466	28,40,29	70,79,46	43,23,19	90,49,45	470	73	0.681929	1	0.058,0.073,0.089	0.069,0.068,0.062	0.007	0.7	0.7
1467	ENSG00000100883	SRP54	14	+	35008630	35008831	35008630	35008693	35008773	35008831	1467	5,16,23	126121131	17,21,18	139159140	153	73	0.630236	1	0.019,0.059,0.077	0.055,0.059,0.058	-0.006	-0.6	0.6
1468	ENSG00000100883	SRP54	14	+	34982972	34983215	34982972	34982978	34983129	34983215	1468	208261193	0,0,0	297284250	1,0,0	224	73	1	1	1.0,1.0,1.0	0.99,1.0,1.0	0.003	0.3	0.3
1469	ENSG00000177054	ZDHHC13	11	+	19166301	19170568	19166301	19166385	19170410	19170568	1469	73,95,83	23,29,28	78,80,87	24,32,31	4098	73	0.598311	1	0.054,0.055,0.05	0.055,0.043,0.048	0.004	0.4	0.4
146	ENSG00000197558	SSPO	7	+	149795538	149796515	149795538	149795666	149796370	149796515	146	0,1,1	0,5,1	4,14,4	5,4,2	777	73	1	1	NA,0.018,0.086	0.07,0.247,0.158	-0.106	-10.6	10.6
1470	ENSG00000177054	ZDHHC13	11	+	19166301	19170568	19166301	19166351	19170410	19170568	1470	74,100,92	0,0,0	84,93,98	1,2,0	4132	73	0.398946	1	1.0,1.0,1.0	0.597,0.451,1.0	0.317	31.7	31.7
1471	ENSG00000159314	ARHGAP27	17	-	45404600	45405106	45404600	45404681	45404923	45405106	1471	1,3,4	13,6,4	3,3,0	9,9,11	315	73	0.427904	1	0.018,0.104,0.188	0.072,0.072,0.0	0.055	5.5	5.5
1472	ENSG00000159314	ARHGAP27	17	-	45404600	45405106	45404600	45404681	45405027	45405106	1472	13,19,11	0,2,1	25,10,8	0,0,0	419	73	0.68692	1	1.0,0.623,0.657	1.0,1.0,1.0	-0.24	-24	24
1473	ENSG00000159314	ARHGAP27	17	-	45403618	45404096	45403618	45403709	45404028	45404096	1473	1,6,1	22,18,20	1,3,0	24,8,13	392	73	0.350774	1	0.008,0.058,0.009	0.008,0.065,0.0	0.001	0.1	0.1
1474	ENSG00000159314	ARHGAP27	17	-	45396206	45396585	45396206	45396284	45396486	45396585	1474	4,1,11	9,7,16	9,6,3	13,13,9	275	73	0.766945	1	0.106,0.037,0.154	0.155,0.109,0.081	-0.016	-1.6	1.6
1475	ENSG00000184634	MED12	X	+	71137725	71137943	71137725	71137780	71137855	71137943	1475	29,25,25	2,2,1	31,23,11	2,1,2	148	73	0.574549	1	0.877,0.86,0.925	0.884,0.919,0.731	0.043	4.3	4.3
1476	ENSG00000136448	NMT1	17	+	45103708	45104322	45103708	45103876	45104120	45104322	1476	10,9,14	0,1,0	11,6,9	0,2,0	317	73	0.650343	1	1.0,0.675,1.0	1.0,0.409,1.0	0.089	8.9	8.9
1477	ENSG00000137145	DENND4C	9	+	19336269	19336832	19336269	19336414	19336687	19336832	1477	12,10,9	0,0,0	7,27,10	0,0,1	346	73	1	1	1.0,1.0,1.0	1.0,1.0,0.678	0.107	10.7	10.7
1478	ENSG00000137145	DENND4C	9	+	19336269	19336832	19336269	19336414	19336703	19336832	1478	19,21,20	1,1,0	17,38,13	0,0,0	362	73	1	1	0.793,0.809,1.0	1.0,1.0,1.0	-0.133	-13.3	13.3
1480	ENSG00000137145	DENND4C	9	+	19336269	19336832	19336269	19336329	19336685	19336832	1480	38,36,39	2,0,2	43,62,38	2,1,0	429	73	0.371951	1	0.764,1.0,0.768	0.785,0.913,1.0	-0.055	-5.5	5.5
1481	ENSG00000132196	HSD17B7	1	+	162802917	162803535	162802917	162802949	162803430	162803535	1481	5,6,7	0,1,2	4,0,3	0,2,0	554	73	0.26059	1	1.0,0.442,0.316	1.0,0.0,1.0	-0.081	-8.1	8.1
1482	ENSG00000125912	NCLN	19	+	3207628	3209575	3207628	3207747	3209477	3209575	1482	930922800	0,0,2	14761072889	0,0,5	1803	73	0.574652	1	1.0,1.0,0.942	1.0,1.0,0.878	0.021	2.1	2.1
1484	ENSG00000143799	PARP1	1	-	226365953	226367608	226365953	226366052	226367479	226367608	1484	40,43,41	371405318	55,75,48	480503531	1500	73	1	1	0.005,0.005,0.006	0.006,0.007,0.004	0	0	0
1485	ENSG00000138443	ABI2	2	+	203427176	203427528	203427176	203427269	203427495	203427528	1485	48,51,39	0,0,0	34,46,43	1,0,0	299	73	1	1	1.0,1.0,1.0	0.892,1.0,1.0	0.036	3.6	3.6
1487	ENSG00000203896	LIME1	20	+	63737820	63738060	63737820	63737902	63738007	63738060	1487	0,3,4	0,1,2	3,2,4	3,3,6	178	73	1	1	NA,0.552,0.451	0.291,0.215,0.215	0.261	26.1	26.1
1488	ENSG00000203896	LIME1	20	+	63738007	63738499	63738007	63738060	63738182	63738499	1488	3,2,4	1,2,7	2,3,3	7,3,4	195	73	0.504278	1	0.529,0.272,0.176	0.097,0.272,0.219	0.13	13	13
1489	ENSG00000241404	EGFL8	6	+	32167349	32167656	32167349	32167429	32167502	32167656	1489	5,9,8	5,0,1	13,11,10	1,1,2	146	73	0.415997	1	0.333,1.0,0.8	0.867,0.846,0.714	-0.098	-9.8	9.8
1492	ENSG00000159459	UBR1	15	-	43025373	43026663	43025373	43025429	43026560	43026663	1492	13,13,12	47,28,31	12,13,6	36,41,36	1204	73	0.340861	1	0.016,0.027,0.023	0.02,0.019,0.01	0.006	0.6	0.6
1493	ENSG00000145632	PLK2	5	-	58458083	58458528	58458083	58458171	58458398	58458528	1493	2,3,0	23,9,16	1,1,0	7,4,13	300	73	1	1	0.021,0.075,0.0	0.034,0.057,0.0	0.002	0.2	0.2
1495	ENSG00000162004	CCDC78	16	-	722921	723936	722921	723161	723856	723936	1495	31,42,28	22,38,28	31,32,20	38,24,29	768	73	0.296653	1	0.118,0.095,0.087	0.072,0.112,0.062	0.018	1.8	1.8
1496	ENSG00000162004	CCDC78	16	-	724926	725166	724926	724989	725077	725166	1496	35,32,27	8,25,16	35,45,21	29,18,12	161	73	0.65633	1	0.665,0.367,0.433	0.354,0.531,0.442	0.046	4.6	4.6
1497	ENSG00000162004	CCDC78	16	-	725077	725293	725077	725166	725236	725293	1497	8,18,14	1,0,0	19,19,17	1,0,0	143	73	1	1	0.803,1.0,1.0	0.907,1.0,1.0	-0.035	-3.5	3.5
1498	ENSG00000162004	CCDC78	16	-	722921	723161	722921	723022	723094	723161	1498	18,15,13	21,19,12	20,21,10	29,27,20	145	73	0.336434	1	0.301,0.284,0.353	0.258,0.281,0.201	0.066	6.6	6.6
1499	ENSG00000162004	CCDC78	16	-	722921	723161	722921	723018	723094	723161	1499	19,15,14	0,1,5	20,21,12	4,2,3	149	73	0.40138	1	1.0,0.88,0.578	0.71,0.837,0.662	0.083	8.3	8.3
14	ENSG00000135749	PCNXL2	1	-	233025145	233025632	233025145	233025399	233025593	233025632	14	59,75,56	0,0,1	45,30,56	1,0,0	267	73	1	1	1.0,1.0,0.939	0.925,1.0,1.0	0.005	0.5	0.5
1500	ENSG00000162004	CCDC78	16	-	725077	725293	725077	725145	725236	725293	1500	9,20,14	40,31,25	24,21,19	46,39,30	164	73	0.377232	1	0.091,0.223,0.2	0.188,0.193,0.22	-0.029	-2.9	2.9
1501	ENSG00000162004	CCDC78	16	-	724321	724806	724321	724509	724680	724806	1501	34,39,50	12,9,11	32,46,27	26,8,4	244	73	0.728805	1	0.459,0.565,0.576	0.269,0.632,0.669	0.01	1	1
1502	ENSG00000135473	PAN2	12	-	56322614	56323209	56322614	56322781	56323061	56323209	1502	31,41,32	0,0,0	36,42,24	1,0,2	353	73	0.74282	1	1.0,1.0,1.0	0.882,1.0,0.713	0.135	13.5	13.5
1503	ENSG00000135473	PAN2	12	-	56319087	56319487	56319087	56319181	56319277	56319487	1503	35,20,13	0,0,1	17,21,32	0,0,0	169	73	1	1	1.0,1.0,0.849	1.0,1.0,1.0	-0.05	-5	5
1504	ENSG00000135473	PAN2	12	-	56319087	56319487	56319087	56319181	56319307	56319487	1504	42,21,13	18,23,13	23,25,35	18,18,25	199	73	0.950649	1	0.461,0.251,0.268	0.319,0.338,0.339	-0.005	-0.5	0.5
1506	ENSG00000135473	PAN2	12	-	56322614	56323209	56322614	56322786	56323061	56323209	1506	31,39,32	0,1,0	36,42,24	0,1,2	348	73	0.75236	1	1.0,0.891,1.0	1.0,0.898,0.716	0.092	9.2	9.2
1508	ENSG00000178980	SEPW1	19	+	47780755	47781182	47780755	47780964	47781107	47781182	1508	1,5,6	1,0,1	7,11,4	2,0,0	216	73	0.844583	1	0.253,1.0,0.67	0.542,1.0,1.0	-0.206	-20.6	20.6
1511	ENSG00000115317	HTRA2	2	+	74531338	74531702	74531338	74531371	74531566	74531702	1511	9,11,0	2,0,0	4,7,2	0,0,0	268	73	1	1	0.551,1.0,NA	1.0,1.0,1.0	-0.224	-22.4	22.4
1512	ENSG00000115317	HTRA2	2	+	74531338	74531702	74531338	74531371	74531596	74531702	1512	17,12,6	85,66,58	11,16,7	62,65,40	298	73	0.50561	1	0.047,0.043,0.025	0.042,0.057,0.041	-0.008	-0.8	0.8
1517	ENSG00000158864	NDUFS2	1	+	161210146	161210389	161210146	161210188	161210303	161210389	1517	108,92,69	702611553	67,77,95	567549458	188	73	0.66134	1	0.056,0.055,0.046	0.044,0.052,0.075	-0.005	-0.5	0.5
1518	ENSG00000158864	NDUFS2	1	+	161213863	161214395	161213863	161213921	161214155	161214395	1518	56,47,30	339273271	34,29,38	311232239	307	73	0.358908	1	0.038,0.039,0.026	0.025,0.029,0.036	0.004	0.4	0.4
1519	ENSG00000100075	SLC25A1	22	-	19176422	19176633	19176422	19176494	19176598	19176633	1519	142130147	0,0,0	143113104	0,2,0	177	73	1	1	1.0,1.0,1.0	1.0,0.959,1.0	0.014	1.4	1.4
151	ENSG00000197558	SSPO	7	+	149826449	149827985	149826449	149826577	149826912	149827985	151	0,4,8	0,0,0	7,2,2	0,0,2	408	73	1	1	NA,1.0,1.0	1.0,1.0,0.152	0.283	28.3	28.3
1520	ENSG00000100075	SLC25A1	22	-	19176422	19176633	19176422	19176494	19176577	19176633	1520	31,36,44	327386392	60,27,28	418308280	156	73	0.480056	1	0.042,0.042,0.05	0.063,0.039,0.045	-0.004	-0.4	0.4
1521	ENSG00000100075	SLC25A1	22	-	19176420	19176633	19176420	19176494	19176581	19176633	1521	39,42,50	5,6,4	73,38,38	5,4,5	160	73	0.614565	1	0.781,0.762,0.851	0.869,0.813,0.776	-0.021	-2.1	2.1
1522	ENSG00000100075	SLC25A1	22	-	19176666	19176903	19176666	19176693	19176845	19176903	1522	60,60,49	385369308	56,54,35	425339263	225	73	0.41429	1	0.048,0.05,0.049	0.041,0.049,0.041	0.005	0.5	0.5
1523	ENSG00000100075	SLC25A1	22	-	19176666	19176903	19176666	19176676	19176845	19176903	1523	144171150	0,0,0	178146116	0,2,0	242	73	1	1	1.0,1.0,1.0	1.0,0.957,1.0	0.014	1.4	1.4
1525	ENSG00000100075	SLC25A1	22	-	19177726	19178041	19177726	19177865	19177946	19178041	1525	49,59,42	0,0,0	55,35,40	0,0,1	154	73	1	1	1.0,1.0,1.0	1.0,1.0,0.95	0.017	1.7	1.7
1526	ENSG00000100075	SLC25A1	22	-	19176420	19176633	19176420	19176494	19176574	19176633	1526	28,30,38	0,0,0	53,26,19	1,0,0	153	73	1	1	1.0,1.0,1.0	0.962,1.0,1.0	0.013	1.3	1.3
1530	ENSG00000068438	FTSJ1	X	+	48477960	48478518	48477960	48478168	48478448	48478518	1530	26,30,18	37,43,43	37,41,13	73,68,47	353	73	0.322476	1	0.127,0.126,0.08	0.095,0.111,0.054	0.024	2.4	2.4
1532	ENSG00000157191	NECAP2	1	+	16458841	16460077	16458841	16459062	16459273	16460077	1532	93,125,74	0,1,0	119,127,74	0,1,0	284	73	1	1	1.0,0.97,1.0	1.0,0.97,1.0	0	0	0
1533	ENSG00000157191	NECAP2	1	+	16449092	16452015	16449092	16449198	16451837	16452015	1533	14,23,20	0,1,0	21,26,25	0,0,0	2712	73	1	1	1.0,0.382,1.0	1.0,1.0,1.0	-0.206	-20.6	20.6
1534	ENSG00000157191	NECAP2	1	+	16449092	16452015	16449092	16449201	16451837	16452015	1534	10,19,17	34,28,21	16,24,24	34,34,29	2709	73	0.469927	1	0.008,0.018,0.021	0.013,0.019,0.022	-0.002	-0.2	0.2
1536	ENSG00000184117	NIPSNAP1	22	-	29569865	29570207	29569865	29569986	29570161	29570207	1536	11,11,12	0,0,0	8,11,38	0,0,1	248	73	1	1	1.0,1.0,1.0	1.0,1.0,0.918	0.027	2.7	2.7
1537	ENSG00000167526	RPL13	16	+	89560710	89561063	89560710	89560839	89560939	89561063	1537	272212184	0,0,3	491159225	0,0,0	173	73	1	1	1.0,1.0,0.963	1.0,1.0,1.0	-0.012	-1.2	1.2
1539	ENSG00000167526	RPL13	16	+	89561226	89561751	89561226	89561368	89561577	89561751	1539	408366307	222320431752	684399364	369820541846	282	73	0.483187	1	0.045,0.044,0.043	0.046,0.048,0.049	-0.004	-0.4	0.4
1540	ENSG00000167526	RPL13	16	+	89560939	89561523	89560939	89561063	89561352	89561523	1540	464442703561	0,0,1	825042723940	0,0,0	362	73	1	1	1.0,1.0,0.999	1.0,1.0,1.0	0	0	0
1541	ENSG00000167526	RPL13	16	+	89561352	89561598	89561352	89561456	89561577	89561598	1541	250235207	0,0,0	409242206	0,2,0	194	73	1	1	1.0,1.0,1.0	1.0,0.979,1.0	0.007	0.7	0.7
1542	ENSG00000167526	RPL13	16	+	89561577	89561751	89561577	89561598	89561739	89561751	1542	826168466437	1,0,0	1127568126551	0,1,0	214	73	1	1	1.0,1.0,1.0	1.0,1.0,1.0	0	0	0
1543	ENSG00000128567	PODXL	7	-	131508950	131509585	131508950	131509028	131509364	131509585	1543	19,34,33	32,15,22	26,48,40	26,19,22	409	73	0.296217	1	0.096,0.288,0.211	0.151,0.311,0.245	-0.037	-3.7	3.7
1544	ENSG00000128567	PODXL	7	-	131508950	131509402	131508950	131509028	131509298	131509402	1544	18,30,28	0,0,0	16,43,28	1,0,0	343	73	1	1	1.0,1.0,1.0	0.773,1.0,1.0	0.076	7.6	7.6
1546	ENSG00000258643	BCL2L2-PABPN1	14	+	23306966	23307279	23306966	23307076	23307191	23307279	1546	9,8,2	1,0,1	11,9,10	1,0,1	188	73	1	1	0.778,1.0,0.437	0.81,1.0,0.795	-0.13	-13	13
1547	ENSG00000110492	MDK	11	+	46381752	46382133	46381752	46381779	46382056	46382133	1547	10,19,8	0,1,0	18,13,9	0,0,0	350	73	1	1	1.0,0.799,1.0	1.0,1.0,1.0	-0.067	-6.7	6.7
1549	ENSG00000110492	MDK	11	+	46381710	46382133	46381710	46381885	46382056	46382133	1549	8,18,7	3,2,2	17,12,8	2,0,3	244	73	0.365208	1	0.444,0.729,0.512	0.718,1.0,0.444	-0.159	-15.9	15.9
154	ENSG00000186815	TPCN1	12	+	113288162	113288695	113288162	113288234	113288596	113288695	154	28,29,12	1,3,2	40,18,17	2,0,2	435	73	0.294427	1	0.825,0.619,0.502	0.77,1.0,0.588	-0.137	-13.7	13.7
1550	ENSG00000110492	MDK	11	+	46381752	46382133	46381752	46381981	46382056	46382133	1550	5,15,6	0,0,3	13,8,7	0,1,0	148	73	0.347353	1	1.0,1.0,0.497	1.0,0.798,1.0	-0.1	-10	10
1551	ENSG00000110492	MDK	11	+	46381752	46382133	46381752	46381754	46382056	46382133	1551	19,29,15	0,3,0	40,14,16	0,0,1	375	73	0.485114	1	1.0,0.653,1.0	1.0,1.0,0.757	-0.035	-3.5	3.5
1552	ENSG00000134575	ACP2	11	-	47247640	47248133	47247640	47247727	47248037	47248133	1552	25,24,22	106,100,81	25,29,11	111,96,84	383	73	0.610825	1	0.043,0.044,0.049	0.041,0.054,0.024	0.006	0.6	0.6
1554	ENSG00000105722	ERF	19	-	42250129	42250565	42250129	42250191	42250330	42250565	1554	2,2,6	0,1,0	5,5,4	0,0,0	212	73	1	1	1.0,0.408,1.0	1.0,1.0,1.0	-0.197	-19.7	19.7
1555	ENSG00000135452	TSPAN31	12	+	57746175	57746720	57746175	57746256	57746588	57746720	1555	10,11,13	29,24,17	20,14,19	22,44,30	405	73	0.563051	1	0.059,0.076,0.121	0.141,0.054,0.102	-0.014	-1.4	1.4
1557	ENSG00000204525	HLA-C	6	-	31269337	31269666	31269337	31269385	31269494	31269666	1557	18,25,9	0,1,0	21,18,16	0,0,0	182	73	1	1	1.0,0.909,1.0	1.0,1.0,1.0	-0.03	-3	3
1558	ENSG00000204525	HLA-C	6	-	31269337	31269666	31269337	31269381	31269488	31269666	1558	34,21,23	1,0,0	26,17,27	0,0,0	180	73	1	1	0.932,1.0,1.0	1.0,1.0,1.0	-0.023	-2.3	2.3
1559	ENSG00000204525	HLA-C	6	-	31269492	31270085	31269492	31269525	31269965	31270085	1559	32,32,37	220228170	25,27,24	217181156	513	73	0.32362	1	0.02,0.02,0.03	0.016,0.021,0.021	0.004	0.4	0.4
1561	ENSG00000204525	HLA-C	6	-	31269492	31270085	31269492	31269525	31269971	31270085	1561	52,46,55	0,0,0	42,55,34	1,0,0	519	73	1	1	1.0,1.0,1.0	0.855,1.0,1.0	0.048	4.8	4.8
1563	ENSG00000167671	UBXN6	19	-	4446048	4446413	4446048	4446197	4446335	4446413	1563	103,83,77	0,0,0	178,92,88	1,0,0	211	73	1	1	1.0,1.0,1.0	0.984,1.0,1.0	0.005	0.5	0.5
1564	ENSG00000167671	UBXN6	19	-	4446499	4446920	4446499	4446672	4446835	4446920	1564	95122124	0,0,0	212128114	0,1,1	236	73	1	1	1.0,1.0,1.0	1.0,0.975,0.972	0.018	1.8	1.8
1565	ENSG00000167671	UBXN6	19	-	4446048	4446413	4446048	4446197	4446282	4446413	1565	31,12,11	71,54,60	31,16,18	159,82,57	158	73	0.271088	1	0.168,0.093,0.078	0.083,0.083,0.127	0.015	1.5	1.5
1566	ENSG00000167671	UBXN6	19	-	4446048	4446413	4446048	4446197	4446313	4446413	1566	69,59,55	0,0,2	128,57,55	0,0,0	189	73	1	1	1.0,1.0,0.914	1.0,1.0,1.0	-0.029	-2.9	2.9
1567	ENSG00000167671	UBXN6	19	-	4446499	4446920	4446499	4446717	4446835	4446920	1567	23,27,30	1,0,2	54,45,24	0,2,2	191	73	0.81267	1	0.898,1.0,0.851	1.0,0.896,0.821	0.011	1.1	1.1
1570	ENSG00000089327	FXYD5	19	+	35166141	35166325	35166141	35166171	35166250	35166325	1570	1,0,0	10,4,4	1,0,0	8,9,12	152	73	1	1	0.046,0.0,0.0	0.057,0.0,0.0	-0.004	-0.4	0.4
1571	ENSG00000198056	PRIM1	12	-	56746780	56747032	56746780	56746854	56746925	56747032	1571	9,17,14	43,48,43	23,13,9	42,57,46	144	73	0.958583	1	0.096,0.152,0.142	0.217,0.104,0.09	-0.007	-0.7	0.7
1572	ENSG00000198056	PRIM1	12	-	56746780	56747032	56746780	56746791	56746925	56747032	1572	54,49,51	0,0,0	61,66,68	2,0,0	207	73	1	1	1.0,1.0,1.0	0.915,1.0,1.0	0.028	2.8	2.8
1573	ENSG00000197223	C1D	2	-	68045987	68046410	68045987	68046043	68046343	68046410	1573	6,0,1	72,60,56	0,7,4	56,42,44	373	73	0.760193	1	0.016,0.0,0.003	0.0,0.032,0.017	-0.01	-1	1
1574	ENSG00000013573	DDX11	12	+	31103576	31104791	31103576	31103731	31103806	31104791	1574	7,9,20	10,10,21	13,4,9	19,21,7	148	73	0.238381	1	0.257,0.307,0.32	0.252,0.086,0.388	0.053	5.3	5.3
1575	ENSG00000013573	DDX11	12	+	31089043	31090094	31089043	31089151	31089402	31090094	1575	8,4,4	23,18,20	7,5,4	24,29,34	324	73	0.430644	1	0.073,0.048,0.043	0.062,0.037,0.026	0.013	1.3	1.3
1576	ENSG00000013573	DDX11	12	+	31089043	31090094	31089043	31089151	31089885	31090094	1576	35,21,33	0,1,2	32,30,41	0,0,0	807	73	0.648487	1	1.0,0.655,0.599	1.0,1.0,1.0	-0.249	-24.9	24.9
1577	ENSG00000013573	DDX11	12	+	31089402	31090094	31089402	31089490	31089885	31090094	1577	21,14,27	4,8,8	20,24,31	6,9,10	468	73	0.876052	1	0.45,0.214,0.345	0.342,0.294,0.326	0.016	1.6	1.6
1579	ENSG00000013573	DDX11	12	+	31089402	31090094	31089402	31089490	31089890	31090094	1579	21,14,27	0,0,0	20,25,32	0,1,1	473	73	1	1	1.0,1.0,1.0	1.0,0.794,0.832	0.125	12.5	12.5
157	ENSG00000186815	TPCN1	12	+	113291608	113291931	113291608	113291677	113291909	113291931	157	13,30,14	0,0,1	21,31,24	0,0,0	305	73	1	1	1.0,1.0,0.77	1.0,1.0,1.0	-0.077	-7.7	7.7
1580	ENSG00000204628	GNB2L1	5	-	181241491	181242345	181241491	181241639	181242173	181242345	1580	923977710	179516971480	12131043947	250620181671	607	73	0.994944	1	0.058,0.065,0.055	0.055,0.059,0.064	0	0	0
1583	ENSG00000204628	GNB2L1	5	-	181236928	181237719	181236928	181237042	181237608	181237719	1583	249218205	704642639	360300178	978779708	639	73	0.927666	1	0.039,0.037,0.035	0.04,0.042,0.028	0	0	0
1584	ENSG00000204628	GNB2L1	5	-	181241491	181242345	181241491	181241563	181242169	181242345	1584	296130722431	4,1,0	411933752932	3,1,1	679	73	1	1	0.988,0.997,1.0	0.993,0.997,0.997	-0.001	-0.1	0.1
1585	ENSG00000204628	GNB2L1	5	-	181241491	181242345	181241491	181241563	181242173	181242345	1585	315632932590	1,0,0	439336203170	1,0,0	683	73	1	1	0.997,1.0,1.0	0.998,1.0,1.0	0	0	0
1586	ENSG00000204628	GNB2L1	5	-	181237019	181237263	181237019	181237042	181237137	181237263	1586	131111113	0,0,0	182,151,54	1,0,0	168	73	1	1	1.0,1.0,1.0	0.988,1.0,1.0	0.004	0.4	0.4
1588	ENSG00000085760	MTIF2	2	-	55268577	55269038	55268577	55268739	55268870	55269038	1588	6,18,12	1,0,0	18,5,8	0,0,0	204	73	1	1	0.682,1.0,1.0	1.0,1.0,1.0	-0.106	-10.6	10.6
1589	ENSG00000242372	EIF6	20	-	35284175	35284492	35284175	35284261	35284380	35284492	1589	55,62,57	231249184	104,66,62	346234222	192	73	0.493398	1	0.083,0.086,0.105	0.103,0.097,0.096	-0.007	-0.7	0.7
158	ENSG00000158220	ESYT3	3	+	138470059	138471026	138470059	138470184	138470876	138471026	158	19,24,29	0,1,0	23,27,18	0,0,0	765	73	1	1	1.0,0.696,1.0	1.0,1.0,1.0	-0.101	-10.1	10.1
1590	ENSG00000242372	EIF6	20	-	35284380	35284715	35284380	35284492	35284635	35284715	1590	47,59,51	0,0,0	111,58,61	1,0,0	216	73	1	1	1.0,1.0,1.0	0.974,1.0,1.0	0.009	0.9	0.9
1597	ENSG00000141002	TCF25	16	+	89900634	89901039	89900634	89900794	89900922	89901039	1597	9,27,12	0,1,0	21,12,8	0,0,0	201	73	1	1	1.0,0.907,1.0	1.0,1.0,1.0	-0.031	-3.1	3.1
1598	ENSG00000141002	TCF25	16	+	89904117	89905096	89904117	89904205	89904941	89905096	1598	89,90,88	0,2,1	72,67,52	1,0,0	809	73	0.753368	1	1.0,0.802,0.888	0.867,1.0,1.0	-0.059	-5.9	5.9
1600	ENSG00000204394	VARS	6	-	31780704	31780923	31780704	31780783	31780893	31780923	1600	148134108	0,1,0	146122116	0,0,0	183	73	1	1	1.0,0.982,1.0	1.0,1.0,1.0	-0.006	-0.6	0.6
1601	ENSG00000204394	VARS	6	-	31780893	31781123	31780893	31780923	31781018	31781123	1601	61,68,59	1,0,0	82,83,42	0,0,0	168	73	1	1	0.964,1.0,1.0	1.0,1.0,1.0	-0.012	-1.2	1.2
1602	ENSG00000204394	VARS	6	-	31780704	31780923	31780704	31780783	31780869	31780923	1602	22,13,14	198197180	20,13,23	198179135	159	73	0.249382	1	0.049,0.029,0.034	0.044,0.032,0.073	-0.012	-1.2	1.2
1604	ENSG00000204394	VARS	6	-	31781690	31781952	31781690	31781761	31781846	31781952	1604	26,11,20	143180165	17,23,14	169181153	158	73	0.704388	1	0.077,0.027,0.053	0.044,0.055,0.041	0.006	0.6	0.6
1606	ENSG00000173020	ADRBK1	11	+	67281821	67282542	67281821	67281952	67282270	67282542	1606	25,31,26	194191174	30,28,12	204180168	391	73	0.435546	1	0.023,0.029,0.027	0.027,0.028,0.013	0.004	0.4	0.4
1607	ENSG00000173020	ADRBK1	11	+	67284846	67285137	67284846	67284983	67285077	67285137	1607	19,25,31	9,5,4	40,18,10	4,4,8	167	73	0.878757	1	0.48,0.686,0.772	0.814,0.663,0.353	0.036	3.6	3.6
1608	ENSG00000173020	ADRBK1	11	+	67282270	67282542	67282270	67282363	67282434	67282542	1608	14,28,28	0,1,0	27,12,17	1,0,0	144	73	1	1	1.0,0.934,1.0	0.932,1.0,1.0	0.001	0.1	0.1
1609	ENSG00000173020	ADRBK1	11	+	67282274	67282477	67282274	67282365	67282434	67282477	1609	12,28,25	131153126	25,11,17	155,120,91	142	73	0.665232	1	0.045,0.086,0.093	0.077,0.045,0.088	0.005	0.5	0.5
1610	ENSG00000173020	ADRBK1	11	+	67283706	67283949	67283706	67283773	67283853	67283949	1610	18,15,17	158189153	21,16,13	141167113	153	73	0.465365	1	0.052,0.036,0.05	0.066,0.044,0.052	-0.008	-0.8	0.8
1612	ENSG00000173020	ADRBK1	11	+	67282124	67282542	67282124	67282361	67282434	67282542	1612	16,31,31	0,0,0	28,13,20	1,0,1	146	73	1	1	1.0,1.0,1.0	0.933,1.0,0.909	0.053	5.3	5.3
1613	ENSG00000173020	ADRBK1	11	+	67284846	67285188	67284846	67284983	67285074	67285188	1613	14,23,30	157202133	34,16,8	184135132	164	73	0.712798	1	0.038,0.048,0.091	0.076,0.05,0.026	0.008	0.8	0.8
1614	ENSG00000173020	ADRBK1	11	+	67282270	67282542	67282270	67282365	67282435	67282542	1614	19,30,27	2,0,0	27,12,20	1,0,0	143	73	1	1	0.829,1.0,1.0	0.932,1.0,1.0	-0.034	-3.4	3.4
1615	ENSG00000167751	KLK2	19	+	50876471	50877008	50876471	50876676	50876871	50877008	1615	773779688	2,0,0	1113848735	0,0,0	268	73	1	1	0.991,1.0,1.0	1.0,1.0,1.0	-0.003	-0.3	0.3
1616	ENSG00000167751	KLK2	19	+	50876471	50877008	50876471	50876758	50876887	50877008	1616	323305310	0,0,0	494338299	0,1,0	202	73	1	1	1.0,1.0,1.0	1.0,0.992,1.0	0.003	0.3	0.3
1617	ENSG00000167751	KLK2	19	+	50876471	50877008	50876471	50876758	50876871	50877008	1617	222221197	229222213	321225201	366282216	186	73	0.338797	1	0.276,0.281,0.266	0.256,0.238,0.268	0.02	2	2
1618	ENSG00000135535	CD164	6	-	109366513	109369017	109366513	109368325	109368921	109369017	1618	304124372614	0,0,1	367137203625	0,2,0	669	73	1	1	1.0,1.0,0.997	1.0,0.995,1.0	0.001	0.1	0.1
161	ENSG00000173230	GOLGB1	3	-	121693740	121698929	121693740	121693913	121698700	121698929	161	683676037695	0,0,0	676690058158	0,1,0	4860	73	1	1	1.0,1.0,1.0	1.0,0.993,1.0	0.002	0.2	0.2
1620	ENSG00000204839	MROH6	8	-	143567610	143567888	143567610	143567676	143567785	143567888	1620	2,1,0	2,2,2	2,1,0	7,0,5	182	73	0.549776	1	0.286,0.167,0.0	0.103,1.0,0.0	-0.217	-21.7	21.7
1623	ENSG00000130985	UBA1	X	+	47206077	47206319	47206077	47206129	47206247	47206319	1623	41,27,28	0,0,1	47,32,51	0,0,0	191	73	1	1	1.0,1.0,0.915	1.0,1.0,1.0	-0.028	-2.8	2.8
1624	ENSG00000141994	DUS3L	19	-	5786748	5787171	5786748	5786845	5787060	5787171	1624	10,7,4	3,17,8	14,11,7	15,13,6	288	73	0.732238	1	0.458,0.095,0.112	0.191,0.177,0.228	0.023	2.3	2.3
1625	ENSG00000141994	DUS3L	19	-	5785602	5785999	5785602	5785791	5785934	5785999	1625	4,3,6	0,0,0	10,6,3	1,0,0	216	73	1	1	1.0,1.0,1.0	0.772,1.0,1.0	0.076	7.6	7.6
1626	ENSG00000141994	DUS3L	19	-	5786748	5787171	5786748	5786919	5787060	5787171	1626	3,3,3	3,5,1	5,2,1	1,0,2	214	73	0.372055	1	0.254,0.17,0.506	0.63,1.0,0.146	-0.282	-28.2	28.2
1630	ENSG00000130529	TRPM4	19	+	49211163	49211834	49211163	49211269	49211493	49211834	1630	6,4,3	23,21,14	5,4,2	23,31,15	297	73	0.441311	1	0.06,0.045,0.05	0.051,0.031,0.032	0.014	1.4	1.4
1632	ENSG00000215883	CYB5RL	1	-	54184160	54186286	54184160	54184265	54186180	54186286	1632	15,47,40	2,0,2	35,50,31	2,3,0	1988	73	0.934266	1	0.216,1.0,0.423	0.391,0.38,1.0	-0.044	-4.4	4.4
1633	ENSG00000221923	ZNF880	19	+	52374298	52374630	52374298	52374427	52374503	52374630	1633	0,0,0	0,1,1	4,1,0	0,0,3	149	73	1	1	NA,0.0,0.0	1.0,1.0,0.0	-0.667	-66.7	66.7
1634	ENSG00000165782	TMEM55B	14	-	20457857	20459296	20457857	20458702	20459205	20459296	1634	9,15,15	31,50,26	30,20,7	59,35,37	576	73	0.491235	1	0.035,0.037,0.068	0.061,0.068,0.023	-0.004	-0.4	0.4
1635	ENSG00000165782	TMEM55B	14	-	20459205	20459393	20459205	20459296	20459387	20459393	1635	6,4,5	52,50,36	6,4,4	48,44,39	164	73	0.947256	1	0.049,0.034,0.058	0.053,0.039,0.044	0.002	0.2	0.2
1636	ENSG00000165782	TMEM55B	14	-	20457857	20458702	20457857	20458346	20458588	20458702	1636	273230197	0,1,0	328243201	0,0,0	315	73	1	1	1.0,0.982,1.0	1.0,1.0,1.0	-0.006	-0.6	0.6
1640	ENSG00000104805	NUCB1	19	+	48919029	48919286	48919029	48919122	48919193	48919286	1640	17,16,16	50,78,100	16,13,17	79,98,66	144	73	0.586026	1	0.147,0.094,0.075	0.093,0.063,0.115	0.015	1.5	1.5
1644	ENSG00000125844	RRBP1	20	-	17618595	17619817	17618595	17618679	17619633	17619817	1644	44,42,53	3,0,0	53,60,45	0,0,0	1027	73	0.315612	1	0.51,1.0,1.0	1.0,1.0,1.0	-0.163	-16.3	16.3
1645	ENSG00000076108	BAZ2A	12	-	56604584	56605327	56604584	56604799	56605072	56605327	1645	14,31,18	39,44,32	30,15,14	36,38,30	346	73	0.905905	1	0.07,0.129,0.106	0.15,0.077,0.09	-0.004	-0.4	0.4
1647	ENSG00000138375	SMARCAL1	2	+	216413855	216414090	216413855	216413892	216414001	216414090	1647	1,0,2	0,2,0	0,2,2	0,0,0	182	73	1	1	1.0,0.0,1.0	NA,1.0,1.0	-0.333	-33.3	33.3
164	ENSG00000152291	TGOLN2	2	-	85326507	85327685	85326507	85326804	85326978	85327685	164	131,114,89	4,10,2	193202178	7,11,10	247	73	0.85262	1	0.906,0.771,0.929	0.891,0.844,0.84	0.01	1	1
1654	ENSG00000179526	SHARPIN	8	-	144099300	144099618	144099300	144099402	144099509	144099618	1654	22,27,12	0,2,1	38,24,21	0,0,0	180	73	0.722294	1	1.0,0.846,0.83	1.0,1.0,1.0	-0.108	-10.8	10.8
1656	ENSG00000176476	SGF29	16	+	28590116	28590442	28590116	28590218	28590295	28590442	1656	5,7,7	0,0,0	9,4,4	1,2,0	150	73	0.530641	1	1.0,1.0,1.0	0.814,0.493,1.0	0.231	23.1	23.1
1657	ENSG00000204209	DAXX	6	-	33320010	33320460	33320010	33320224	33320384	33320460	1657	38,37,29	0,1,3	36,33,30	0,0,1	233	73	0.269398	1	1.0,0.921,0.752	1.0,1.0,0.904	-0.077	-7.7	7.7
1658	ENSG00000204209	DAXX	6	-	33318996	33319219	33318996	33319049	33319201	33319219	1658	242249181	0,0,0	230197166	0,1,0	225	73	1	1	1.0,1.0,1.0	1.0,0.985,1.0	0.005	0.5	0.5
165	ENSG00000152291	TGOLN2	2	-	85324384	85324998	85324384	85324417	85324914	85324998	165	31,33,40	0,1,0	40,30,62	0,0,0	570	73	1	1	1.0,0.809,1.0	1.0,1.0,1.0	-0.064	-6.4	6.4
1662	ENSG00000061273	HDAC7	12	-	47791870	47792669	47791870	47792004	47792537	47792669	1662	9,15,20	0,0,0	18,27,16	1,0,0	606	73	1	1	1.0,1.0,1.0	0.684,1.0,1.0	0.105	10.5	10.5
1663	ENSG00000061273	HDAC7	12	-	47791870	47792669	47791870	47791897	47792537	47792669	1663	29,37,43	0,0,0	44,36,40	1,0,0	713	73	1	1	1.0,1.0,1.0	0.818,1.0,1.0	0.061	6.1	6.1
1664	ENSG00000061273	HDAC7	12	-	47784078	47785471	47784078	47784217	47785386	47785471	1664	83,104,67	18,27,13	47,91,39	14,21,11	1242	73	0.518712	1	0.213,0.185,0.232	0.165,0.203,0.172	0.03	3	3
1665	ENSG00000166508	MCM7	7	-	100099022	100099403	100099022	100099203	100099278	100099403	1665	40,46,55	272236196	52,56,50	333292295	148	73	0.308428	1	0.068,0.088,0.122	0.072,0.086,0.077	0.014	1.4	1.4
1666	ENSG00000166508	MCM7	7	-	100099022	100099403	100099022	100099186	100099278	100099403	1666	86,89,90	0,0,1	131143106	2,0,0	165	73	1	1	1.0,1.0,0.976	0.967,1.0,1.0	0.003	0.3	0.3
1667	ENSG00000166508	MCM7	7	-	100099022	100099753	100099022	100099403	100099588	100099753	1667	45,65,51	155188145	84,72,65	265249249	258	73	0.395855	1	0.076,0.089,0.091	0.082,0.076,0.069	0.01	1	1
1669	ENSG00000167094	TTC16	9	+	127724119	127724897	127724119	127724364	127724755	127724897	1669	2,0,0	0,1,0	3,0,2	0,0,0	464	73	1	1	1.0,0.0,NA	1.0,NA,1.0	-0.5	-50	50
166	ENSG00000198496	NBR2	17	+	43139815	43140333	43139815	43139996	43140160	43140333	166	76,53,56	0,2,0	47,40,38	0,0,0	237	73	1	1	1.0,0.891,1.0	1.0,1.0,1.0	-0.036	-3.6	3.6
1671	ENSG00000183010	PYCR1	17	-	81932383	81933376	81932383	81932963	81933306	81933376	1671	259826742210	5,9,6	401027662384	11,8,8	416	73	0.679634	1	0.989,0.981,0.985	0.985,0.984,0.981	0.002	0.2	0.2
1672	ENSG00000183010	PYCR1	17	-	81936747	81937257	81936747	81936861	81937233	81937257	1672	87165148	3,0,0	265206200	0,0,1	445	73	0.796915	1	0.826,1.0,1.0	1.0,1.0,0.97	-0.048	-4.8	4.8
1675	ENSG00000183010	PYCR1	17	-	81936747	81937257	81936747	81936861	81937210	81937257	1675	87165148	1,1,2	265206200	0,0,1	422	73	0.265155	1	0.938,0.966,0.928	1.0,1.0,0.972	-0.047	-4.7	4.7
1676	ENSG00000103260	METRN	16	+	716942	717135	716942	716992	717070	717135	1676	88,116,99	74,64,48	148,75,76	102,49,59	151	73	0.427324	1	0.365,0.467,0.499	0.412,0.425,0.384	0.037	3.7	3.7
1677	ENSG00000267278	MAP3K14-AS1	17	+	45267112	45267490	45267112	45267328	45267415	45267490	1677	2,12,2	0,2,0	7,5,3	2,0,1	160	73	0.68403	1	1.0,0.732,1.0	0.615,1.0,0.578	0.18	18	18
167	ENSG00000177666	PNPLA2	11	+	823693	824130	823693	823855	823997	824130	167	10,26,11	112119105	21,16,15	196125102	215	73	0.647151	1	0.029,0.069,0.034	0.035,0.042,0.048	0.002	0.2	0.2
1680	ENSG00000089682	RBM41	X	-	107088435	107088839	107088435	107088573	107088734	107088839	1680	82,76,78	0,0,0	60,100,84	1,0,0	234	73	1	1	1.0,1.0,1.0	0.949,1.0,1.0	0.017	1.7	1.7
1681	ENSG00000164896	FASTK	7	-	151077620	151078092	151077620	151077655	151077878	151078092	1681	463493418	0,0,0	693466384	1,1,1	296	73	1	1	1.0,1.0,1.0	0.994,0.991,0.99	0.008	0.8	0.8
1682	ENSG00000164896	FASTK	7	-	151077309	151077780	151077309	151077401	151077620	151077780	1682	65,98,50	222210180	96,63,45	314175170	292	73	0.444228	1	0.068,0.104,0.065	0.071,0.083,0.062	0.007	0.7	0.7
1683	ENSG00000164896	FASTK	7	-	151077620	151078092	151077620	151077780	151077878	151078092	1683	54,82,59	222234172	84,68,67	289220154	171	73	0.594801	1	0.094,0.13,0.128	0.11,0.117,0.157	-0.011	-1.1	1.1
1684	ENSG00000164896	FASTK	7	-	151076912	151077780	151076912	151077236	151077309	151077780	1684	117,112,61	205178190	151,109,78	333204163	146	73	0.866916	1	0.222,0.239,0.138	0.185,0.211,0.193	0.003	0.3	0.3
1685	ENSG00000164896	FASTK	7	-	151077309	151077780	151077309	151077401	151077626	151077780	1685	80,117,59	3,2,3	129,83,59	5,3,1	298	73	0.811408	1	0.867,0.935,0.828	0.863,0.871,0.935	-0.013	-1.3	1.3
1687	ENSG00000164896	FASTK	7	-	151078561	151079049	151078561	151078701	151078845	151079049	1687	48,55,51	0,0,3	71,48,42	0,0,0	217	73	0.798452	1	1.0,1.0,0.851	1.0,1.0,1.0	-0.05	-5	5
1688	ENSG00000164896	FASTK	7	-	151077771	151078092	151077771	151077797	151077878	151078092	1688	28,47,27	0,0,2	53,37,40	0,0,0	154	73	1	1	1.0,1.0,0.865	1.0,1.0,1.0	-0.045	-4.5	4.5
1689	ENSG00000164896	FASTK	7	-	151076990	151077214	151076990	151077027	151077100	151077214	1689	99,97,67	283252214	178,75,59	434285260	146	73	0.308026	1	0.149,0.161,0.135	0.17,0.116,0.102	0.019	1.9	1.9
168	ENSG00000115942	ORC2	2	-	200913294	200913992	200913294	200913413	200913827	200913992	168	30,18,17	0,0,0	27,41,22	1,0,0	487	73	1	1	1.0,1.0,1.0	0.802,1.0,1.0	0.066	6.6	6.6
1690	ENSG00000164896	FASTK	7	-	151077100	151077401	151077100	151077214	151077309	151077401	1690	174,151,91	0,0,0	228155116	0,0,1	168	73	1	1	1.0,1.0,1.0	1.0,1.0,0.981	0.006	0.6	0.6
1691	ENSG00000164896	FASTK	7	-	151077309	151077780	151077309	151077401	151077630	151077780	1691	98,137,77	0,0,2	149,102,74	0,2,0	302	73	1	1	1.0,1.0,0.903	1.0,0.925,1.0	-0.007	-0.7	0.7
1693	ENSG00000186866	POFUT2	21	-	45263927	45267713	45263927	45265635	45267589	45267713	1693	71,92,73	22,24,27	138,100,94	40,26,21	2027	73	0.363817	1	0.104,0.121,0.089	0.111,0.122,0.139	-0.019	-1.9	1.9
1694	ENSG00000162971	TYW5	2	-	199939900	199940133	199939900	199939958	199940088	199940133	1694	2,3,3	0,1,0	6,5,3	0,0,0	203	73	1	1	1.0,0.519,1.0	1.0,1.0,1.0	-0.16	-16	16
1695	ENSG00000105518	TMEM205	19	-	11345519	11345737	11345519	11345558	11345663	11345737	1695	613502417	0,0,1	634399376	0,0,0	178	73	1	1	1.0,1.0,0.994	1.0,1.0,1.0	-0.002	-0.2	0.2
1699	ENSG00000122566	HNRNPA2B1	7	-	26190303	26192577	26190303	26190456	26192494	26192577	1699	717457475509	0,0,0	649668176020	1,0,0	2111	73	1	1	1.0,1.0,1.0	0.996,1.0,1.0	0.001	0.1	0.1
169	ENSG00000115942	ORC2	2	-	200913294	200913992	200913294	200913413	200913930	200913992	169	32,30,25	16,15,23	34,54,39	34,45,26	590	73	0.264205	1	0.198,0.198,0.119	0.11,0.129,0.157	0.04	4	4
[truncated: 5,393 more rows]
