# Supplementary material for: KDM7A and KDM1A inhibition suppresses tumour promoting pathways in prostate cancer
Source: Mol Oncol. 2026 Mar 23:10.1002/1878-0261.70238. Online ahead of print. doi: 10.1002/1878-0261.70238 (PMC13398633; doi:10.1002/1878-0261.70238)
Supplement: Supplementary file 23 — Table S12. Alternative splicing events data for C4‐2 siScrambled + R1881 (1 nm) and LNCaP siScrambled + R1881 (1 nm) compared to siKDM7A + siKDM1A + R1881 (1 nm), for MXE (MXE = mutually exclusive exon, significant splicing events FDR‐corrected P value < 0.05, highlighted in yellow). [file MOL2-9999-0-s032.xlsx]

## Sheet: MXE
ID	GeneID	geneSymbol	chr	strand	1stExonStart_0base	1stExonEnd	2ndExonStart_0base	2ndExonEnd	upstreamES	upstreamEE	downstreamES	downstreamEE	ID	IC_SAMPLE_1	SC_SAMPLE_1	IC_SAMPLE_2	SC_SAMPLE_2	IncFormLen	SkipFormLen	PValue	FDR	IncLevel1	IncLevel2	IncLevelDifference	dPSI	Abs dPSI
5583	ENSG00000130402	ACTN4	19	+	38710256	38710342	38711275	38711361	38709394	38709476	38714468	38714561	5583	379387391	47,43,42	458409387	6,4,5	159	159	0	0	0.89,0.9,0.903	0.987,0.99,0.987	-0.09	-9	9
3983	ENSG00000073921	PICALM	11	-	85974707	85974812	85976622	85976682	85958816	85959060	85981128	85981228	3983	75,76,66	335328303	21,13,11	249302273	133	178	2.22045e-16	1.57485e-12	0.231,0.237,0.226	0.101,0.054,0.051	0.163	16.3	16.3
7696	ENSG00000117143	UAP1	1	+	162590326	162590511	162592734	162592782	162588692	162588833	162597791	162597858	7696	185615231607	237199169	203220821948	547552496	258	121	6.66134e-16	2.75599e-12	0.786,0.782,0.817	0.635,0.639,0.648	0.154	15.4	15.4
7697	ENSG00000117143	UAP1	1	+	162590326	162590511	162592731	162592782	162588692	162588833	162597791	162597858	7697	185615231607	250221185	203220821948	592597527	258	124	7.77156e-16	2.75599e-12	0.781,0.768,0.807	0.623,0.626,0.64	0.156	15.6	15.6
7682	ENSG00000117143	UAP1	1	+	162590310	162590511	162592734	162592782	162588692	162588833	162597791	162597858	7682	198716431714	237199169	222022642087	547552496	274	121	1.44329e-15	4.09461e-12	0.787,0.785,0.817	0.642,0.644,0.65	0.151	15.1	15.1
7683	ENSG00000117143	UAP1	1	+	162590310	162590511	162592731	162592782	162588692	162588833	162597791	162597858	7683	198716431714	250221185	222022642087	592597527	274	124	1.77636e-15	4.1996e-12	0.782,0.771,0.807	0.629,0.632,0.642	0.152	15.2	15.2
4703	ENSG00000128739	SNRPN	15	+	24974386	24974456	24974641	24974957	24967931	24968082	24975357	24975509	4703	765663695	105138136	880950834	60,61,63	143	389	1.23235e-14	2.0998e-11	0.952,0.929,0.933	0.976,0.977,0.973	-0.037	-3.7	3.7
4729	ENSG00000128739	SNRPN	15	+	24974310	24974456	24974641	24974957	24967931	24968082	24975357	24975509	4729	212617641707	105138136	234524012138	60,61,63	219	389	1.33227e-14	2.0998e-11	0.973,0.958,0.957	0.986,0.986,0.984	-0.023	-2.3	2.3
4730	ENSG00000128739	SNRPN	15	+	24974397	24974456	24974641	24974957	24967931	24968082	24975357	24975509	4730	616563602	105138136	758779712	60,61,63	132	389	1.19904e-14	2.0998e-11	0.945,0.923,0.929	0.974,0.974,0.971	-0.041	-4.1	4.1
3327	ENSG00000166272	WBP1L	10	+	102763683	102763774	102797173	102797355	102743969	102744143	102797992	102798095	3327	4,4,3	0,2,2	0,0,0	3,3,3	164	255	3.43059e-14	4.35709e-11	1.0,0.757,0.7	0.0,0.0,0.0	0.819	81.9	81.9
4707	ENSG00000128739	SNRPN	15	+	24974357	24974456	24974641	24974957	24967931	24968082	24975357	24975509	4707	1110912930	105138136	123412621111	60,61,63	172	389	3.68594e-14	4.35709e-11	0.96,0.937,0.939	0.979,0.979,0.976	-0.033	-3.3	3.3
7693	ENSG00000117143	UAP1	1	+	162590322	162590511	162592734	162592782	162588692	162588833	162597791	162597858	7693	274023572374	237199169	320733753007	547552496	262	121	3.26406e-14	4.35709e-11	0.842,0.845,0.866	0.73,0.738,0.737	0.116	11.6	11.6
7694	ENSG00000117143	UAP1	1	+	162590322	162590511	162592731	162592782	162588692	162588833	162597791	162597858	7694	274023572374	250221185	320733753007	592597527	262	124	4.10783e-14	4.48227e-11	0.838,0.835,0.859	0.719,0.728,0.73	0.118	11.8	11.8
4728	ENSG00000128739	SNRPN	15	+	24974287	24974456	24974641	24974957	24967931	24968082	24975357	24975509	4728	163713421333	105138136	176917881561	60,61,63	242	389	1.51434e-13	1.53436e-10	0.962,0.94,0.94	0.979,0.979,0.976	-0.031	-3.1	3.1
7687	ENSG00000117143	UAP1	1	+	162590322	162590515	162592734	162592782	162588692	162588833	162597791	162597858	7687	230919781993	237199169	302430882754	547552496	266	121	4.85187e-11	4.58826e-08	0.816,0.819,0.843	0.715,0.718,0.716	0.11	11	11
12258	ENSG00000204104	TRAF3IP1	2	+	238338361	238338457	238344496	238344598	238333959	238334035	238347454	238347475	12258	2,6,5	0,2,0	0,0,1	6,2,2	169	175	5.45841e-11	4.83922e-08	1.0,0.756,1.0	0.0,0.0,0.341	0.805	80.5	80.5
11022	ENSG00000177565	TBL1XR1	3	-	177131362	177131449	177160870	177160992	177064919	177065022	177197120	177197163	11022	0,1,0	7,13,4	6,5,8	1,4,3	195	160	6.94884e-11	4.92847e-08	0.0,0.059,0.0	0.831,0.506,0.686	-0.655	-65.5	65.5
7679	ENSG00000117143	UAP1	1	+	162590326	162590515	162592734	162592782	162588692	162588833	162597791	162597858	7679	142511441226	237199169	184917951695	547552496	262	121	6.68856e-11	4.92847e-08	0.735,0.726,0.77	0.61,0.6,0.612	0.136	13.6	13.6
7684	ENSG00000117143	UAP1	1	+	162590310	162590515	162592734	162592782	162588692	162588833	162597791	162597858	7684	155612641333	237199169	203719771834	547552496	278	121	6.26368e-11	4.92847e-08	0.741,0.734,0.774	0.618,0.609,0.617	0.135	13.5	13.5
7688	ENSG00000117143	UAP1	1	+	162590322	162590515	162592731	162592782	162588692	162588833	162597791	162597858	7688	230919781993	250221185	302430882754	592597527	266	124	6.29766e-11	4.92847e-08	0.812,0.807,0.834	0.704,0.707,0.709	0.111	11.1	11.1
7685	ENSG00000117143	UAP1	1	+	162590310	162590515	162592731	162592782	162588692	162588833	162597791	162597858	7685	155612641333	250221185	203719771834	592597527	278	124	8.176e-11	5.5227e-08	0.735,0.718,0.763	0.605,0.596,0.608	0.136	13.6	13.6
7680	ENSG00000117143	UAP1	1	+	162590326	162590515	162592731	162592782	162588692	162588833	162597791	162597858	7680	142511441226	250221185	184917951695	592597527	262	124	8.73631e-11	5.63294e-08	0.73,0.71,0.758	0.596,0.587,0.604	0.137	13.7	13.7
11021	ENSG00000177565	TBL1XR1	3	-	177131362	177131449	177160870	177161016	177064919	177065022	177197120	177197163	11021	0,1,0	7,13,4	6,5,7	1,4,3	219	160	2.20708e-10	1.30447e-07	0.0,0.053,0.0	0.814,0.477,0.63	-0.623	-62.3	62.3
177	ENSG00000135090	TAOK3	12	-	118244060	118244198	118244261	118244361	118243414	118243516	118244893	118244965	177	4,3,6	0,8,1	0,0,0	2,1,5	173	211	2.19773e-10	1.30447e-07	1.0,0.314,0.88	0.0,0.0,0.0	0.731	73.1	73.1
2365	ENSG00000132970	WASF3	13	+	26676548	26676724	26680034	26680201	26671871	26671989	26681053	26681320	2365	337350334	11,21,9	189249205	25,39,21	249	240	5.86305e-09	3.32669e-06	0.967,0.941,0.973	0.879,0.86,0.904	0.079	7.9	7.9
10989	ENSG00000204580	DDR1	6	+	30883077	30883323	30885624	30885680	30882954	30882983	30888687	30888814	10989	12,11,5	5,11,5	1,3,2	24,23,16	319	129	1.15036e-08	6.27608e-06	0.493,0.288,0.288	0.017,0.05,0.048	0.318	31.8	31.8
12081	ENSG00000067225	PKM	15	-	72202453	72202620	72203021	72203188	72200473	72200655	72206727	72206880	12081	112,125,86	374837513303	66,68,56	520539063566	240	240	2.86733e-08	1.47733e-05	0.029,0.032,0.025	0.013,0.017,0.015	0.014	1.4	1.4
9151	ENSG00000235257	ITGA9-AS1	3	-	37821013	37821100	37834678	37834767	37808495	37808880	37851423	37851492	9151	3,1,6	0,1,3	0,1,0	6,8,2	162	160	2.91612e-08	1.47733e-05	1.0,0.497,0.664	0.0,0.11,0.0	0.684	68.4	68.4
14176	ENSG00000187889	C1orf168	1	-	56751043	56751203	56767828	56767938	56744151	56744266	56787174	56787208	14176	6,12,5	10,18,7	0,0,0	5,5,1	183	233	4.54457e-08	2.22292e-05	0.433,0.459,0.476	0.0,0.0,0.0	0.456	45.6	45.6
8434	ENSG00000167733	HSD11B1L	19	+	5684988	5685119	5686415	5686527	5684818	5684905	5686899	5686991	8434	12,12,12	0,0,0	15,15,8	8,7,1	204	185	4.87048e-08	2.30293e-05	1.0,1.0,1.0	0.63,0.66,0.879	0.277	27.7	27.7
8435	ENSG00000167733	HSD11B1L	19	+	5684992	5685119	5686415	5686527	5684818	5684905	5686899	5686991	8435	8,4,7	0,0,0	14,12,5	8,7,1	200	185	6.31468e-08	2.88947e-05	1.0,1.0,1.0	0.618,0.613,0.822	0.316	31.6	31.6
1042	ENSG00000187097	ENTPD5	14	-	73996649	73996776	74004604	74004729	73987885	73988172	74011090	74011150	1042	1,0,0	17,5,4	5,7,1	8,4,2	198	200	8.2411e-08	3.54243e-05	0.056,0.0,0.0	0.387,0.639,0.336	-0.435	-43.5	43.5
10985	ENSG00000204580	DDR1	6	+	30883077	30883326	30885624	30885680	30882954	30882983	30888687	30888814	10985	12,12,5	5,11,5	1,4,3	24,23,16	322	129	8.17651e-08	3.54243e-05	0.49,0.304,0.286	0.016,0.065,0.07	0.31	31	31
1043	ENSG00000187097	ENTPD5	14	-	73996649	73996776	74004604	74004725	73987885	73988172	74011090	74011150	1043	1,0,0	17,5,4	4,6,2	8,4,2	194	200	8.72116e-08	3.63852e-05	0.057,0.0,0.0	0.34,0.607,0.508	-0.466	-46.6	46.6
2883	ENSG00000144381	HSPD1	2	-	197490937	197491042	197491575	197491643	197490196	197490296	197493323	197493492	2883	0,0,0	1,4,3	7,1,3	1,7,3	141	178	9.21832e-08	3.65974e-05	0.0,0.0,0.0	0.898,0.153,0.558	-0.536	-53.6	53.6
4557	ENSG00000173436	MINOS1	1	+	19611494	19611615	19615938	19616013	19596990	19597109	19622099	19622147	4557	0,0,4	3,1,2	2,3,1	0,0,0	194	148	9.28802e-08	3.65974e-05	0.0,0.0,0.604	1.0,1.0,1.0	-0.799	-79.9	79.9
12525	ENSG00000250802	ZBED3-AS1	5	+	77089345	77089403	77092491	77092533	77087486	77087619	77098654	77098747	12525	5,4,4	0,0,0	4,4,3	2,4,2	131	115	1.46237e-07	5.60642e-05	1.0,1.0,1.0	0.637,0.467,0.568	0.443	44.3	44.3
9407	ENSG00000213096	ZNF254	19	+	24091900	24092015	24103746	24103867	24087252	24087337	24105939	24106066	9407	1,2,3	3,0,0	0,1,0	3,2,1	188	194	1.51747e-07	5.66456e-05	0.256,1.0,1.0	0.0,0.34,0.0	0.639	63.9	63.9
4053	ENSG00000138430	OLA1	2	-	174144692	174144924	174157754	174157864	174141824	174142000	174223032	174223160	4053	3,0,4	2,1,0	0,0,0	4,4,2	183	305	1.57844e-07	5.74108e-05	0.714,0.0,1.0	0.0,0.0,0.0	0.571	57.1	57.1
7109	ENSG00000110696	C11orf58	11	+	16753883	16754035	16754527	16754689	16752784	16752894	16754870	16755055	7109	4,2,1	1,0,0	0,0,1	1,2,1	225	235	2.54698e-07	9.03224e-05	0.807,1.0,1.0	0.0,0.0,0.511	0.765	76.5	76.5
7556	ENSG00000148396	SEC16A	9	-	136445051	136445111	136445644	136445719	136443822	136443900	136446854	136446949	7556	81,98,79	2,4,1	114,92,81	18,20,6	148	133	2.97828e-07	0.000103041	0.973,0.957,0.986	0.851,0.805,0.924	0.112	11.2	11.2
12529	ENSG00000250802	ZBED3-AS1	5	+	77089365	77089403	77092491	77092533	77087486	77087619	77098654	77098747	12529	2,2,4	0,0,0	2,3,2	2,4,2	111	115	3.22506e-07	0.000106681	1.0,1.0,1.0	0.509,0.437,0.509	0.515	51.5	51.5
4087	ENSG00000255418	RP11-266A24.1	11	+	23166735	23166792	23183399	23183474	23166492	23166613	23192345	23192403	4087	2,2,2	0,1,0	0,1,0	1,2,1	130	148	3.38433e-07	0.000106681	1.0,0.695,1.0	0.0,0.363,0.0	0.777	77.7	77.7
4555	ENSG00000173436	MINOS1	1	+	19611498	19611615	19615938	19616013	19596990	19597109	19622099	19622147	4555	0,0,5	3,1,2	2,3,1	0,0,0	190	148	3.38144e-07	0.000106681	0.0,0.0,0.661	1.0,1.0,1.0	-0.78	-78	78
8877	ENSG00000100632	ERH	14	-	69396783	69396808	69397259	69397432	69394824	69394912	69398230	69398271	8877	1,8,1	3,2,1	10,4,3	0,0,0	246	98	3.28005e-07	0.000106681	0.117,0.614,0.285	1.0,1.0,1.0	-0.661	-66.1	66.1
12933	ENSG00000259673	IQCH-AS1	15	-	67442192	67442407	67454280	67454435	67430320	67430400	67459691	67459975	12933	2,5,1	0,2,2	0,1,0	8,3,2	228	288	3.47204e-07	0.000107067	1.0,0.759,0.387	0.0,0.296,0.0	0.617	61.7	61.7
15016	ENSG00000089505	CMTM1	16	+	66574939	66575137	66577103	66577202	66571136	66571270	66578846	66579135	15016	0,2,2	4,1,1	2,1,2	0,0,0	271	172	3.61066e-07	0.000108973	0.0,0.559,0.559	1.0,1.0,1.0	-0.627	-62.7	62.7
4039	ENSG00000144161	ZC3H8	2	-	112240367	112240492	112241404	112241509	112238314	112238528	112250190	112250272	4039	4,2,3	10,5,2	0,0,0	4,5,4	178	198	4.49049e-07	0.000132703	0.308,0.308,0.625	0.0,0.0,0.0	0.414	41.4	41.4
9503	ENSG00000196141	SPATS2L	2	+	200378140	200378371	200383866	200384017	200329430	200329480	200389222	200389283	9503	0,0,0	6,1,2	2,2,3	2,1,1	304	224	4.66957e-07	0.000135179	0.0,0.0,0.0	0.424,0.596,0.689	-0.57	-57	57
3048	ENSG00000127914	AKAP9	7	+	91992157	91992211	91992884	91993055	91980288	91980333	91994620	91994776	3048	26,34,18	228214206	46,49,50	156176179	127	244	5.49251e-07	0.000155822	0.18,0.234,0.144	0.362,0.348,0.349	-0.167	-16.7	16.7
6952	ENSG00000178425	NT5DC1	6	+	116239330	116239465	116241229	116241310	116239018	116239123	116243908	116249497	6952	4,3,2	0,0,1	3,0,1	5,2,1	208	154	5.78475e-07	0.000160895	1.0,1.0,0.597	0.308,0.0,0.425	0.621	62.1	62.1
14181	ENSG00000172113	NME6	3	-	48296118	48296158	48296726	48296829	48295074	48295235	48298426	48298523	14181	41,46,55	2,2,3	39,42,56	11,13,14	176	113	6.6928e-07	0.000181137	0.929,0.937,0.922	0.695,0.675,0.72	0.233	23.3	23.3
2527	ENSG00000237298	TTN-AS1	2	+	178571299	178571449	178591138	178591314	178542221	178542361	178597595	178597681	2527	0,0,1	4,6,4	6,3,3	6,2,3	223	249	6.76791e-07	0.000181137	0.0,0.0,0.218	0.528,0.626,0.528	-0.488	-48.8	48.8
11024	ENSG00000177565	TBL1XR1	3	-	177098443	177098541	177160870	177160988	177064919	177065022	177197120	177197225	11024	1,1,2	62,97,65	13,12,8	105,103,78	191	171	8.38439e-07	0.000220245	0.014,0.009,0.027	0.1,0.094,0.084	-0.076	-7.6	7.6
6018	ENSG00000100614	PPM1A	14	+	60256823	60256866	60278572	60278702	60249440	60249677	60282683	60283147	6018	4,1,2	3,1,3	0,1,0	7,6,4	116	203	1.12823e-06	0.000290982	0.7,0.636,0.538	0.0,0.226,0.0	0.549	54.9	54.9
15196	ENSG00000131844	MCCC2	5	+	71636103	71636167	71641002	71641075	71635150	71635246	71643818	71643895	15196	20,5,12	187204211	1,3,3	177211186	137	146	1.34319e-06	0.000340236	0.102,0.025,0.057	0.006,0.015,0.017	0.049	4.9	4.9
4962	ENSG00000133816	MICAL2	11	+	12249183	12249246	12255642	12255750	12243986	12244112	12256784	12256971	4962	6,9,8	4,12,11	8,7,10	1,0,2	136	181	1.43678e-06	0.000357556	0.666,0.5,0.492	0.914,1.0,0.869	-0.375	-37.5	37.5
9953	ENSG00000029153	ARNTL2	12	+	27370128	27370230	27376345	27376416	27368261	27368412	27380246	27380404	9953	2,3,3	4,2,1	5,8,5	1,0,0	175	144	1.68377e-06	0.000411798	0.291,0.552,0.712	0.804,1.0,1.0	-0.416	-41.6	41.6
12213	ENSG00000125970	RALY	20	+	34073562	34073635	34073818	34073866	34072065	34072205	34075873	34076040	12213	46,42,36	171,140,88	35,24,11	210159150	146	121	1.94782e-06	0.000468302	0.182,0.199,0.253	0.121,0.111,0.057	0.115	11.5	11.5
4049	ENSG00000138430	OLA1	2	-	174144266	174144376	174144692	174144924	174141824	174142000	174223032	174223160	4049	2,1,0	0,2,4	4,4,2	0,0,0	305	183	2.067e-06	0.000488673	1.0,0.231,0.0	1.0,1.0,1.0	-0.59	-59	59
4801	ENSG00000103978	TMEM87A	15	-	42231191	42231260	42231843	42231915	42228711	42228820	42233212	42233306	4801	5,14,6	183204223	28,24,15	188183164	145	142	2.10622e-06	0.000489782	0.026,0.063,0.026	0.127,0.114,0.082	-0.069	-6.9	6.9
13689	ENSG00000080823	MOK	14	-	102278605	102278694	102280647	102280824	102265822	102265912	102283477	102283592	13689	1,1,10	0,2,2	0,0,0	1,4,1	250	162	2.16717e-06	0.000495828	1.0,0.245,0.764	0.0,0.0,0.0	0.67	67	67
10990	ENSG00000204580	DDR1	6	+	30883080	30883323	30884537	30884710	30882927	30882983	30888687	30888814	10990	10,12,5	16,30,29	1,3,2	59,38,20	316	246	2.3214e-06	0.000522683	0.327,0.237,0.118	0.013,0.058,0.072	0.18	18	18
1039	ENSG00000187097	ENTPD5	14	-	74004604	74004725	74007695	74007812	73987885	73988172	74011090	74011150	1039	4,2,4	1,0,0	3,4,3	4,6,2	190	194	2.39319e-06	0.000524044	0.803,1.0,1.0	0.434,0.405,0.605	0.453	45.3	45.3
8879	ENSG00000100632	ERH	14	-	69396783	69396808	69397259	69397360	69394824	69394912	69398230	69398271	8879	3,5,1	3,2,1	6,5,3	0,0,0	174	98	2.40133e-06	0.000524044	0.36,0.585,0.36	1.0,1.0,1.0	-0.565	-56.5	56.5
11242	ENSG00000130158	DOCK6	19	-	11229297	11229390	11232184	11232289	11228939	11229035	11233202	11233366	11242	0,0,2	18,23,14	7,2,9	14,17,9	178	166	2.44714e-06	0.000525949	0.0,0.0,0.118	0.318,0.099,0.483	-0.261	-26.1	26.1
1449	ENSG00000249859	PVT1	8	+	128073402	128073491	128082752	128082848	128070159	128070361	128096517	128096656	1449	6,1,1	3,2,5	0,0,0	1,2,2	162	169	2.52071e-06	0.000533675	0.676,0.343,0.173	0.0,0.0,0.0	0.397	39.7	39.7
2081	ENSG00000140750	ARHGAP17	16	-	24935469	24935639	24939363	24939597	24930783	24931404	24941986	24942143	2081	54,82,63	46,75,48	48,29,41	75,74,80	307	243	2.73876e-06	0.000571314	0.482,0.464,0.51	0.336,0.237,0.289	0.198	19.8	19.8
2871	ENSG00000144381	HSPD1	2	-	197490526	197490661	197491575	197491643	197490196	197490296	197493323	197493492	2871	0,0,0	13,12,17	7,1,3	20,14,23	141	208	2.93675e-06	0.000603737	0.0,0.0,0.0	0.341,0.095,0.161	-0.199	-19.9	19.9
2273	ENSG00000182150	ERCC6L2	9	+	95928078	95928150	95928150	95928277	95923259	95923379	95928718	95928864	2273	36,26,20	5,4,7	18,22,17	0,0,0	145	200	3.14301e-06	0.000636908	0.909,0.9,0.798	1.0,1.0,1.0	-0.131	-13.1	13.1
5597	ENSG00000196792	STRN3	14	-	30913523	30913657	30929200	30929311	30912006	30912182	30935162	30935304	5597	82,88,104	117156192	47,65,43	168180158	184	207	3.34263e-06	0.00066782	0.441,0.388,0.379	0.239,0.289,0.234	0.149	14.9	14.9
283	ENSG00000107669	ATE1	10	-	121898840	121898969	121899865	121899994	121870005	121870038	121902390	121902620	283	38,53,60	57,84,75	26,29,15	81,84,77	202	202	3.44341e-06	0.0006784	0.4,0.387,0.444	0.243,0.257,0.163	0.189	18.9	18.9
2877	ENSG00000144381	HSPD1	2	-	197490526	197490664	197491575	197491643	197490196	197490296	197493323	197493492	2877	0,0,0	13,12,16	7,1,3	21,15,24	141	211	3.6767e-06	0.000714438	0.0,0.0,0.0	0.333,0.091,0.158	-0.194	-19.4	19.4
9215	ENSG00000213468	FIRRE	X	-	131795808	131796331	131804971	131805037	131794323	131794466	131825221	131825365	9215	1,3,3	4,0,1	0,1,0	4,2,5	139	596	3.85033e-06	0.000738066	0.517,1.0,0.928	0.0,0.682,0.0	0.588	58.8	58.8
1041	ENSG00000187097	ENTPD5	14	-	74004604	74004729	74007695	74007812	73987885	73988172	74011090	74011150	1041	4,2,4	1,0,0	3,4,3	5,7,1	190	198	3.91454e-06	0.000740371	0.807,1.0,1.0	0.385,0.373,0.758	0.43	43	43
6074	ENSG00000168397	ATG4B	2	+	241651263	241651335	241653306	241653369	241651009	241651111	241653511	241653610	6074	142136125	9,4,12	70,92,67	17,10,25	145	136	4.64798e-06	0.000867521	0.937,0.97,0.907	0.794,0.896,0.715	0.136	13.6	13.6
11017	ENSG00000177565	TBL1XR1	3	-	177098465	177098541	177160870	177160988	177064919	177065022	177197120	177197225	11017	1,1,2	119168119	13,12,8	178187150	191	149	4.74968e-06	0.000874989	0.007,0.005,0.013	0.054,0.048,0.04	-0.039	-3.9	3.9
13307	ENSG00000122490	PQLC1	18	-	79930227	79930311	79933968	79934016	79919183	79919400	79943328	79943462	13307	12,13,10	0,1,0	18,13,13	8,5,2	121	157	5.52983e-06	0.000992919	1.0,0.944,1.0	0.745,0.771,0.894	0.178	17.8	17.8
3609	ENSG00000157216	SSBP3	1	-	54257126	54257186	54258068	54258149	54251793	54251860	54281437	54281527	3609	38,54,34	70,64,65	25,15,17	76,80,79	154	133	5.52219e-06	0.000992919	0.319,0.422,0.311	0.221,0.139,0.157	0.178	17.8	17.8
14716	ENSG00000214226	C17orf67	17	-	56825080	56825321	56832897	56833342	56824738	56824853	56833617	56833896	14716	72,77,87	3,5,8	98,84,65	0,1,0	518	314	5.76179e-06	0.00102164	0.936,0.903,0.868	1.0,0.981,1.0	-0.091	-9.1	9.1
13132	ENSG00000008277	ADAM22	7	+	87964633	87964684	87971293	87971375	87935025	87935186	87978335	87978412	13132	0,2,5	5,4,4	1,2,2	0,0,1	124	155	5.93962e-06	0.00103619	0.0,0.385,0.61	1.0,1.0,0.714	-0.573	-57.3	57.3
4155	ENSG00000270757	HSPE1-MOB4	2	+	197503038	197503128	197523623	197523686	197500412	197500439	197535529	197535630	4155	1004728734	129,108,97	1055998977	71,93,75	163	136	5.98997e-06	0.00103619	0.867,0.849,0.863	0.925,0.9,0.916	-0.054	-5.4	5.4
8201	ENSG00000108176	DNAJC12	10	-	67823313	67823392	67830901	67831022	67810841	67811663	67837933	67838164	8201	12,10,6	146119127	1,3,2	158175134	194	152	6.54562e-06	0.00111867	0.061,0.062,0.036	0.005,0.013,0.012	0.043	4.3	4.3
13738	ENSG00000114656	KIAA1257	3	-	128987615	128987829	128999960	129000128	128978044	128978185	129000631	129000670	13738	30,38,38	137118115	74,47,71	106,89,125	241	287	6.79132e-06	0.00114684	0.207,0.277,0.282	0.454,0.386,0.403	-0.159	-15.9	15.9
13063	ENSG00000147044	CASK	X	-	41555599	41555635	41557031	41557100	41553718	41553915	41559778	41559847	13063	39,51,60	0,5,1	34,58,35	6,9,15	142	109	6.90005e-06	0.0011515	1.0,0.887,0.979	0.813,0.832,0.642	0.193	19.3	19.3
13324	ENSG00000122376	FAM35A	10	+	87151654	87151832	87156693	87156837	87096933	87096989	87158047	87158155	13324	79,70,68	1,1,1	79,81,94	9,6,8	251	217	7.72698e-06	0.0012745	0.986,0.984,0.983	0.884,0.921,0.91	0.079	7.9	7.9
4906	ENSG00000111247	RAD51AP1	12	+	4545218	4545312	4545781	4545832	4543762	4543911	4546308	4546418	4906	0,0,0	1,2,2	2,2,4	6,2,7	167	124	8.5016e-06	0.00138615	0.0,0.0,0.0	0.198,0.426,0.298	-0.307	-30.7	30.7
12604	ENSG00000130940	CASZ1	1	-	10683933	10684109	10686456	10686537	10665082	10665571	10693873	10693912	12604	2,0,1	0,1,0	0,0,0	1,1,2	154	249	8.6999e-06	0.00140236	1.0,0.0,1.0	0.0,0.0,0.0	0.667	66.7	66.7
3528	ENSG00000156411	C14orf2	14	-	103915882	103916105	103921032	103921082	103915065	103915189	103921469	103921511	3528	1,1,4	6,4,5	0,0,0	20,7,6	123	296	9.08414e-06	0.00144785	0.286,0.376,0.658	0.0,0.0,0.0	0.44	44	44
5985	ENSG00000147419	CCDC25	8	-	27752511	27752587	27756718	27756770	27748076	27748279	27762418	27762458	5985	40,36,44	50,65,62	52,50,47	23,29,36	125	149	9.30045e-06	0.00146585	0.488,0.398,0.458	0.729,0.673,0.609	-0.222	-22.2	22.2
2036	ENSG00000261740	RP11-345J4.5	16	-	29450181	29450276	29452108	29452227	29446801	29447026	29454015	29454113	2036	0,1,0	8,5,5	1,6,2	4,1,2	192	168	1.07335e-05	0.00167313	0.0,0.149,0.0	0.179,0.84,0.467	-0.446	-44.6	44.6
12199	ENSG00000255717	SNHG1	11	-	62854887	62854938	62855132	62855208	62853074	62853115	62855423	62855867	12199	4,9,8	0,0,0	5,6,6	0,5,3	149	124	1.10195e-05	0.00169904	1.0,1.0,1.0	1.0,0.5,0.625	0.292	29.2	29.2
14725	ENSG00000130165	ELOF1	19	-	11555173	11555229	11555521	11555653	11554231	11554365	11559190	11559223	14725	6,6,6	1,1,0	8,4,7	5,6,5	205	129	1.33943e-05	0.00203554	0.791,0.791,1.0	0.502,0.296,0.468	0.439	43.9	43.9
2039	ENSG00000261740	RP11-345J4.5	16	-	29450111	29450276	29452108	29452227	29446801	29447026	29454015	29454113	2039	0,1,0	5,13,9	1,6,2	8,4,4	192	238	1.36324e-05	0.00203554	0.0,0.087,0.0	0.134,0.65,0.383	-0.36	-36	36
6786	ENSG00000067177	PHKA1	X	-	72588944	72589105	72592277	72592415	72584248	72584302	72593103	72593274	6786	1,1,1	1,1,4	1,1,3	1,0,0	211	234	1.35772e-05	0.00203554	0.526,0.526,0.217	0.526,1.0,1.0	-0.419	-41.9	41.9
1581	ENSG00000079805	DNM2	19	+	10796060	10796199	10797379	10797518	10795371	10795439	10798485	10798572	1581	460520419	66,63,62	422467407	30,33,29	212	212	1.42777e-05	0.00208792	0.875,0.892,0.871	0.934,0.934,0.933	-0.054	-5.4	5.4
6953	ENSG00000178425	NT5DC1	6	+	116239330	116239465	116241244	116241310	116239018	116239123	116243908	116249497	6953	4,3,2	0,1,0	3,0,1	3,1,1	208	139	1.41658e-05	0.00208792	1.0,0.667,1.0	0.401,0.0,0.401	0.622	62.2	62.2
2408	ENSG00000120265	PCMT1	6	+	149772013	149772247	149772554	149772684	149771161	149771266	149773137	149773169	2408	1,1,2	0,0,1	3,1,0	3,0,4	307	203	1.461e-05	0.00211472	1.0,1.0,0.569	0.398,1.0,0.0	0.39	39	39
12842	ENSG00000197381	ADARB1	21	+	45134756	45134832	45144630	45144701	45128401	45128573	45171609	45171684	12842	1,0,3	4,3,6	7,10,6	3,1,2	149	144	1.49194e-05	0.00213769	0.195,0.0,0.326	0.693,0.906,0.744	-0.607	-60.7	60.7
2766	ENSG00000107625	DDX50	10	+	68902050	68902271	68902688	68902719	68901427	68901471	68906225	68906337	2766	17,14,11	0,0,0	4,3,18	2,3,1	294	104	1.50802e-05	0.00213913	1.0,1.0,1.0	0.414,0.261,0.864	0.487	48.7	48.7
2704	ENSG00000185515	BRCC3	X	+	155072326	155072343	155073376	155073431	155071498	155071650	155077169	155077289	2704	1,0,0	28,18,11	3,4,4	17,29,15	90	128	1.60759e-05	0.00225779	0.048,0.0,0.0	0.201,0.164,0.275	-0.197	-19.7	19.7
15238	ENSG00000172366	FAM195A	16	+	642119	642249	646471	646608	641845	642043	647416	647544	15238	279274218	168111117	545262248	156,93,64	203	210	1.73595e-05	0.00241416	0.632,0.719,0.658	0.783,0.745,0.8	-0.106	-10.6	10.6
11051	ENSG00000145916	RMND5B	5	+	178135172	178135312	178136028	178136248	178131236	178131376	178138107	178138258	11051	3,4,1	1,2,0	1,1,0	4,1,2	213	293	1.78469e-05	0.00245785	0.805,0.733,1.0	0.256,0.579,0.0	0.568	56.8	56.8
14375	ENSG00000063761	ADCK1	14	+	77827853	77827971	77856315	77856349	77822434	77822518	77859075	77859279	14375	5,6,2	1,2,3	6,3,1	0,0,0	191	107	1.93095e-05	0.0026337	0.737,0.627,0.272	1.0,1.0,1.0	-0.455	-45.5	45.5
10978	ENSG00000204580	DDR1	6	+	30883080	30883326	30884537	30884710	30882927	30882983	30888687	30888814	10978	10,13,5	16,30,29	1,4,3	59,38,20	319	246	2.0341e-05	0.00274798	0.325,0.25,0.117	0.013,0.075,0.104	0.167	16.7	16.7
8234	ENSG00000184012	TMPRSS2	21	-	41494479	41494506	41497935	41498015	41489506	41489593	41498118	41498189	8234	1,4,2	0,3,1	1,0,0	6,1,2	153	100	2.11947e-05	0.00283629	1.0,0.466,0.567	0.098,0.0,0.0	0.645	64.5	64.5
13586	ENSG00000110723	EXPH5	11	-	108567917	108568124	108592852	108593077	108541651	108541812	108593417	108593504	13586	2,2,4	0,0,0	6,2,5	1,4,2	298	280	2.16876e-05	0.00286946	1.0,1.0,1.0	0.849,0.32,0.701	0.377	37.7	37.7
4650	ENSG00000258644	SYNJ2BP-COX16	14	-	70342657	70342729	70373032	70373131	70329173	70329236	70375675	70375771	4650	55,46,48	305215209	99,98,75	284223229	172	145	2.18471e-05	0.00286946	0.132,0.153,0.162	0.227,0.27,0.216	-0.089	-8.9	8.9
10776	ENSG00000109919	MTCH2	11	-	47625673	47625741	47634671	47634734	47622710	47622776	47638698	47638805	10776	64,54,45	629522517	35,21,28	623577472	136	141	2.22888e-05	0.00290061	0.095,0.097,0.083	0.055,0.036,0.058	0.042	4.2	4.2
1582	ENSG00000079805	DNM2	19	+	10796112	10796199	10797379	10797518	10795371	10795439	10798485	10798572	1582	198218181	66,63,62	174193192	30,33,29	160	212	2.32279e-05	0.00299534	0.799,0.821,0.795	0.885,0.886,0.898	-0.085	-8.5	8.5
4516	ENSG00000148481	FAM188A	10	-	15837541	15837633	15838227	15838305	15837203	15837318	15841425	15841599	4516	56,46,47	4,10,3	38,43,23	0,1,0	151	165	2.36421e-05	0.00302129	0.939,0.834,0.945	1.0,0.979,1.0	-0.087	-8.7	8.7
1584	ENSG00000079805	DNM2	19	+	10797379	10797518	10798485	10798570	10795371	10795439	10802287	10802358	1584	42,26,35	39,42,44	15,14,11	30,64,53	212	158	2.51794e-05	0.0031608	0.445,0.316,0.372	0.271,0.14,0.134	0.196	19.6	19.6
9848	ENSG00000105197	TIMM50	19	+	39484706	39484905	39485151	39485263	39483134	39483156	39485543	39485602	9848	9,3,4	0,0,1	4,3,1	4,4,0	272	185	2.50289e-05	0.0031608	1.0,1.0,0.731	0.405,0.338,1.0	0.329	32.9	32.9
7890	ENSG00000143537	ADAM15	1	+	155059901	155059974	155061903	155061975	155058709	155058787	155062244	155062369	7890	177174123	17,18,11	269196156	61,43,29	146	145	2.59594e-05	0.00323012	0.912,0.906,0.917	0.814,0.819,0.842	0.087	8.7	8.7
4149	ENSG00000270757	HSPE1-MOB4	2	+	197501077	197501238	197523623	197523686	197500412	197500439	197535529	197535630	4149	226415511718	129,108,97	265818632035	71,93,75	234	136	2.62198e-05	0.00323416	0.911,0.893,0.911	0.956,0.921,0.94	-0.034	-3.4	3.4
12553	ENSG00000233452	STXBP5-AS1	6	-	146860617	146860743	146864383	146864602	146850824	146851331	146972044	146972070	12553	5,2,2	10,2,6	1,0,0	11,8,6	292	199	2.86861e-05	0.00350786	0.254,0.405,0.185	0.058,0.0,0.0	0.262	26.2	26.2
1585	ENSG00000079805	DNM2	19	+	10797379	10797518	10798485	10798572	10795371	10795439	10802287	10802358	1585	42,26,35	337391369	15,14,11	324336300	212	160	3.01295e-05	0.00365288	0.086,0.048,0.067	0.034,0.03,0.027	0.037	3.7	3.7
12452	ENSG00000115648	MLPH	2	+	237498439	237498645	237506366	237506476	237493402	237493536	237510573	237510795	12452	0,3,2	1,2,2	7,2,1	0,0,0	279	183	3.0849e-05	0.00367725	0.0,0.496,0.396	1.0,1.0,1.0	-0.703	-70.3	70.3
800	ENSG00000169180	XPO6	16	-	28206205	28206373	28208982	28209055	28180940	28181031	28211365	28211920	800	0,0,1	2,2,3	1,2,5	9,2,0	146	241	3.0791e-05	0.00367725	0.0,0.0,0.355	0.155,0.623,1.0	-0.474	-47.4	47.4
4612	ENSG00000116898	MRPS15	1	-	36460692	36460776	36462087	36462163	36457922	36457981	36463805	36463850	4612	308333317	128104126	468366365	104,93,73	149	157	3.39258e-05	0.00401031	0.717,0.771,0.726	0.826,0.806,0.84	-0.086	-8.6	8.6
15289	ENSG00000169379	ARL13B	3	+	93996562	93996684	93997079	93997301	93995873	93995944	94003658	94003908	15289	4,5,3	0,0,1	6,6,3	5,1,6	195	295	3.56877e-05	0.00411569	1.0,1.0,0.819	0.645,0.901,0.431	0.281	28.1	28.1
2040	ENSG00000261740	RP11-345J4.5	16	-	29450111	29450276	29452108	29452206	29446801	29447026	29454015	29454113	2040	0,1,0	5,13,9	0,4,5	8,4,4	171	238	3.54974e-05	0.00411569	0.0,0.097,0.0	0.0,0.582,0.635	-0.373	-37.3	37.3
9690	ENSG00000111206	FOXM1	12	-	2865354	2865399	2866392	2866521	2864682	2864752	2868562	2868754	9690	159176160	17,30,21	236289181	61,91,42	202	118	3.53085e-05	0.00411569	0.845,0.774,0.817	0.693,0.65,0.716	0.126	12.6	12.6
6068	ENSG00000083642	PDS5B	13	+	32629292	32629440	32629687	32629771	32586568	32586593	32648753	32650617	6068	1,4,0	2,2,1	1,3,2	0,0,0	221	157	3.66559e-05	0.00419326	0.262,0.587,0.0	1.0,1.0,1.0	-0.717	-71.7	71.7
2098	ENSG00000183336	BOLA2	16	-	29450111	29450276	29452108	29452206	29446801	29446922	29454015	29454113	2098	0,0,0	5,8,8	1,1,4	5,2,3	171	238	3.79461e-05	0.00430612	0.0,0.0,0.0	0.218,0.41,0.65	-0.426	-42.6	42.6
10932	ENSG00000268434	AC011530.4	19	-	45780213	45780381	45782192	45782250	45779777	45779869	45785593	45785713	10932	3,1,2	1,2,0	0,1,1	2,6,1	131	241	3.9928e-05	0.00442497	0.847,0.479,1.0	0.0,0.235,0.648	0.481	48.1	48.1
1781	ENSG00000179362	HMGN2P46	15	+	45513697	45513963	45536084	45536209	45511150	45511205	45547079	45547167	1781	144174133	0,3,3	415443316	15,21,20	339	198	3.9928e-05	0.00442497	1.0,0.971,0.963	0.942,0.925,0.902	0.055	5.5	5.5
8202	ENSG00000108176	DNAJC12	10	-	67823313	67823392	67830901	67831019	67810841	67811663	67835391	67835525	8202	8,9,6	83,83,89	1,2,2	78,111,91	191	152	3.99292e-05	0.00442497	0.071,0.079,0.051	0.01,0.014,0.017	0.053	5.3	5.3
15015	ENSG00000089505	CMTM1	16	+	66574939	66575137	66577103	66577202	66571136	66571270	66578830	66579135	15015	0,2,2	9,1,0	2,1,2	0,0,0	271	172	4.08369e-05	0.00449047	0.0,0.559,1.0	1.0,1.0,1.0	-0.48	-48	48
11416	ENSG00000142208	AKT1	14	-	104776874	104777039	104777568	104777628	104776658	104776770	104780087	104780216	11416	2,1,2	1,3,2	0,0,1	2,2,3	133	238	4.1499e-05	0.00450097	0.782,0.374,0.642	0.0,0.0,0.374	0.475	47.5	47.5
2097	ENSG00000183336	BOLA2	16	-	29450111	29450276	29452108	29452227	29446801	29446922	29454015	29454113	2097	0,0,0	5,8,8	2,3,1	5,2,3	192	238	4.1567e-05	0.00450097	0.0,0.0,0.0	0.331,0.65,0.292	-0.424	-42.4	42.4
9962	ENSG00000163319	MRPS18C	4	+	83458345	83458429	83459739	83459796	83456908	83456958	83460972	83461032	9962	188118144	26,15,15	175145173	10,6,6	157	130	4.38695e-05	0.00471431	0.857,0.867,0.888	0.935,0.952,0.96	-0.078	-7.8	7.8
2037	ENSG00000261740	RP11-345J4.5	16	-	29450181	29450276	29452108	29452206	29446801	29447026	29454015	29454113	2037	0,1,0	8,5,5	0,4,5	4,1,2	171	168	4.50822e-05	0.0048082	0.0,0.164,0.0	0.0,0.797,0.711	-0.448	-44.8	44.8
1059	ENSG00000125835	SNRPB	20	-	2464028	2464081	2465343	2465586	2463746	2463899	2465707	2465819	1059	4,16,9	1,0,0	13,11,12	7,2,1	316	126	4.9392e-05	0.00519978	0.615,1.0,1.0	0.425,0.687,0.827	0.225	22.5	22.5
10992	ENSG00000204580	DDR1	6	+	30883077	30883241	30885624	30885680	30882954	30882983	30888687	30888814	10992	7,3,3	5,11,5	1,1,2	24,23,16	237	129	4.98533e-05	0.00519978	0.432,0.129,0.246	0.022,0.023,0.064	0.233	23.3	23.3
14346	ENSG00000108219	TSPAN14	10	+	80463087	80463127	80468546	80468687	80454352	80454371	80489216	80489314	14346	0,1,0	47,49,41	8,1,3	66,42,46	113	214	4.95154e-05	0.00519978	0.0,0.037,0.0	0.187,0.043,0.11	-0.101	-10.1	10.1
13328	ENSG00000122376	FAM35A	10	+	87151349	87152879	87156693	87156837	87096933	87096989	87158047	87158155	13328	852760733	1,1,1	95110191028	9,6,8	1603	217	5.1761e-05	0.00528223	0.991,0.99,0.99	0.935,0.958,0.946	0.044	4.4	4.4
1782	ENSG00000179362	HMGN2P46	15	+	45513697	45513963	45536084	45536209	45511150	45511205	45555489	45556102	1782	144174133	0,3,3	415444316	16,20,19	339	198	5.15948e-05	0.00528223	1.0,0.971,0.963	0.938,0.928,0.907	0.054	5.4	5.4
9834	ENSG00000197555	SIPA1L1	14	+	71400793	71400918	71413947	71414014	71321121	71321181	71512742	71512845	9834	6,4,3	13,13,11	0,0,2	12,17,12	198	140	5.11992e-05	0.00528223	0.246,0.179,0.162	0.0,0.0,0.105	0.161	16.1	16.1
11085	ENSG00000168958	MFF	2	+	227342744	227342819	227347342	227347384	227340291	227340380	227352513	227352573	11085	27,26,22	31,25,26	13,14,10	29,51,32	148	115	5.37829e-05	0.00538875	0.404,0.447,0.397	0.258,0.176,0.195	0.206	20.6	20.6
13239	ENSG00000154144	TBRG1	11	+	124625670	124625903	124626472	124626609	124624930	124625001	124626903	124627050	13239	10671046950	137138138	107011081081	236220217	306	210	5.39445e-05	0.00538875	0.842,0.839,0.825	0.757,0.776,0.774	0.066	6.6	6.6
13306	ENSG00000122490	PQLC1	18	-	79930227	79930311	79933968	79934022	79919183	79919400	79943328	79943462	13306	27,26,16	0,1,0	42,35,30	8,5,2	127	157	5.33959e-05	0.00538875	1.0,0.97,1.0	0.866,0.896,0.949	0.086	8.6	8.6
10756	ENSG00000109686	SH3D19	4	-	151181688	151181729	151183379	151183605	151179354	151179397	151187422	151187463	10756	1,0,4	1,2,1	2,1,2	1,0,0	299	114	6.08607e-05	0.00603713	0.276,0.0,0.604	0.433,1.0,1.0	-0.518	-51.8	51.8
7492	ENSG00000106692	FKTN	9	+	105603698	105603816	105603863	105603947	105601144	105601348	105604214	105604492	7492	0,0,3	2,2,0	3,0,3	0,1,0	191	157	6.23582e-05	0.00614272	0.0,0.0,1.0	1.0,0.0,1.0	-0.333	-33.3	33.3
508	ENSG00000223756	TSSC2	11	+	3403592	3403652	3406498	3406560	3402914	3402952	3407621	3407697	508	12,6,4	0,0,0	7,11,3	3,0,5	133	135	6.46087e-05	0.00632051	1.0,1.0,1.0	0.703,1.0,0.379	0.306	30.6	30.6
10828	ENSG00000100429	HDAC10	22	-	50249102	50249168	50249327	50249516	50248661	50248751	50249634	50249703	10828	23,23,24	5,1,2	32,27,18	0,0,0	262	139	6.62666e-05	0.0064383	0.709,0.924,0.864	1.0,1.0,1.0	-0.168	-16.8	16.8
8801	ENSG00000241837	ATP5O	21	-	33906448	33906500	33906668	33906794	33903934	33904021	33907340	33907412	8801	4,2,2	0,1,0	2,6,3	0,7,5	199	125	6.74559e-05	0.00650926	1.0,0.557,1.0	1.0,0.35,0.274	0.311	31.1	31.1
10941	ENSG00000133794	ARNTL	11	+	13309986	13310059	13326412	13326467	13277884	13277923	13349944	13350070	10941	12,33,17	1,0,0	17,15,22	1,6,3	146	128	6.84662e-05	0.00654643	0.913,1.0,1.0	0.937,0.687,0.865	0.141	14.1	14.1
7618	ENSG00000101361	NOP56	20	+	2657372	2657493	2657638	2657692	2657080	2657218	2657928	2658393	7618	36,40,34	2,0,2	75,69,49	11,9,11	194	127	6.92256e-05	0.00654643	0.922,1.0,0.918	0.817,0.834,0.745	0.148	14.8	14.8
9421	ENSG00000046651	OFD1	X	+	13763715	13763855	13767126	13767284	13762343	13762444	13768053	13768224	9421	1,4,4	48,47,58	8,12,11	33,51,51	213	231	6.90264e-05	0.00654643	0.022,0.084,0.07	0.208,0.203,0.19	-0.142	-14.2	14.2
6732	ENSG00000150457	LATS2	13	-	20995067	20995200	21023062	21023238	20991271	20991404	21045684	21046230	6732	8,2,1	0,0,1	3,3,2	3,1,3	249	206	7.06272e-05	0.00663475	1.0,1.0,0.453	0.453,0.713,0.355	0.311	31.1	31.1
2528	ENSG00000237298	TTN-AS1	2	+	178571299	178571449	178591138	178591314	178528739	178528813	178597595	178597681	2528	0,0,1	3,6,4	4,2,1	6,2,3	223	249	7.32862e-05	0.00679454	0.0,0.0,0.218	0.427,0.528,0.271	-0.336	-33.6	33.6
9916	ENSG00000148985	PGAP2	11	+	3817352	3817535	3823612	3823740	3808293	3808315	3823882	3824135	9916	140154161	16,21,27	115,77,72	34,32,18	256	201	7.28421e-05	0.00679454	0.873,0.852,0.824	0.726,0.654,0.758	0.137	13.7	13.7
5651	ENSG00000108848	LUC7L3	17	+	50737286	50737479	50738136	50738199	50736959	50737026	50740305	50740345	5651	17,25,22	0,0,1	22,38,20	2,2,6	266	136	7.76072e-05	0.00714843	1.0,1.0,0.918	0.849,0.907,0.63	0.177	17.7	17.7
5796	ENSG00000107104	KANK1	9	+	540507	540667	611475	611565	504702	504754	676889	677009	5796	2,3,0	2,0,4	13,8,11	1,0,0	233	163	9.64849e-05	0.00882992	0.412,1.0,0.0	0.901,1.0,1.0	-0.496	-49.6	49.6
5667	ENSG00000175182	FAM131A	3	+	184338386	184338529	184340660	184340803	184337310	184337371	184341723	184341817	5667	2,3,14	0,1,0	11,8,4	3,4,2	216	216	9.86403e-05	0.00896931	1.0,0.75,1.0	0.786,0.667,0.667	0.21	21	21
4153	ENSG00000270757	HSPE1-MOB4	2	+	197501073	197501238	197523623	197523686	197500412	197500439	197535529	197535630	4153	586946164377	129,108,97	678553424828	71,93,75	238	136	0.000100596	0.00898374	0.963,0.961,0.963	0.982,0.97,0.974	-0.013	-1.3	1.3
7648	ENSG00000144331	ZNF385B	2	-	179628407	179628488	179651051	179651166	179544826	179544969	179769502	179769802	7648	11,10,2	0,1,1	3,2,2	1,4,2	188	154	0.000100699	0.00898374	1.0,0.891,0.621	0.711,0.291,0.45	0.353	35.3	35.3
8826	ENSG00000099338	CATSPERG	19	+	38346449	38346605	38352260	38352432	38344295	38344368	38354709	38354847	8826	4,3,1	0,1,0	3,5,7	3,3,3	229	245	9.94512e-05	0.00898374	1.0,0.762,1.0	0.517,0.641,0.714	0.297	29.7	29.7
1172	ENSG00000166762	CATSPER2	15	-	43647916	43648066	43663653	43663716	43647293	43647467	43664417	43664543	1172	0,0,0	9,12,16	4,0,3	11,17,4	136	223	0.000105175	0.0093244	0.0,0.0,0.0	0.374,0.0,0.552	-0.309	-30.9	30.9
1174	ENSG00000166762	CATSPER2	15	-	43647916	43648063	43663653	43663716	43647293	43647467	43664417	43664543	1174	0,0,0	6,13,18	4,0,3	11,17,5	136	220	0.000107638	0.00948347	0.0,0.0,0.0	0.37,0.0,0.493	-0.288	-28.8	28.8
1027	ENSG00000171634	BPTF	17	+	67875555	67875744	67886110	67886316	67874816	67875020	67891843	67892034	1027	51,47,39	125,85,59	20,25,17	78,87,91	262	279	0.000109213	0.00956292	0.303,0.371,0.413	0.214,0.234,0.166	0.158	15.8	15.8
14956	ENSG00000088367	EPB41L1	20	+	36121659	36121816	36173763	36173954	36112425	36112480	36175550	36175715	14956	11,6,7	93,86,67	1,1,3	76,85,61	230	264	0.000113512	0.0098783	0.12,0.074,0.107	0.015,0.013,0.053	0.073	7.3	7.3
7705	ENSG00000117448	AKR1A1	1	+	45552435	45552563	45561788	45561873	45550965	45551155	45566568	45566688	7705	151167137	270238208	444338292	457345304	201	158	0.000115763	0.0100128	0.305,0.355,0.341	0.433,0.435,0.43	-0.099	-9.9	9.9
236	ENSG00000015153	YAF2	12	-	42199135	42199235	42210354	42210454	42161612	42161765	42210547	42210619	236	5,4,12	0,4,4	7,19,11	0,1,0	173	173	0.000116561	0.0100207	1.0,0.5,0.75	1.0,0.95,1.0	-0.233	-23.3	23.3
9919	ENSG00000148985	PGAP2	11	+	3817352	3817535	3823612	3823740	3808293	3808315	3824269	3824376	9919	89,99,105	8,15,19	75,52,45	27,23,12	256	201	0.000118409	0.0101183	0.897,0.838,0.813	0.686,0.64,0.746	0.159	15.9	15.9
453	ENSG00000088766	CRLS1	20	+	6023291	6023422	6028671	6028725	6015360	6015490	6031284	6031370	453	2,8,3	5,2,0	2,5,3	0,0,0	204	127	0.000121338	0.0103065	0.199,0.713,1.0	1.0,1.0,1.0	-0.363	-36.3	36.3
2455	ENSG00000148153	INIP	9	-	112701831	112701880	112710908	112711011	112694130	112694233	112716460	112716541	2455	1,0,0	2,2,2	1,1,4	0,2,1	176	122	0.000122958	0.0103819	0.257,0.0,0.0	1.0,0.257,0.735	-0.578	-57.8	57.8
5562	ENSG00000124786	SLC35B3	6	-	8418743	8418885	8419579	8419644	8417401	8417494	8420720	8420828	5562	16,7,10	7,3,4	18,15,9	0,1,2	138	215	0.000123792	0.0103905	0.781,0.784,0.796	1.0,0.959,0.875	-0.158	-15.8	15.8
1597	ENSG00000248101	AC002116.8	19	-	36013000	36013089	36013343	36013422	36011403	36011464	36014174	36014235	1597	48,46,27	8,11,5	53,38,39	4,0,2	152	162	0.000125487	0.0104708	0.865,0.817,0.852	0.934,1.0,0.954	-0.118	-11.8	11.8
7994	ENSG00000164597	COG5	7	-	107459670	107459788	107485882	107486065	107412501	107412632	107527236	107527357	7994	2,2,3	1,3,4	0,0,1	9,6,1	256	191	0.000131876	0.0108984	0.599,0.332,0.359	0.0,0.0,0.427	0.288	28.8	28.8
8074	ENSG00000064692	SNCAIP	5	+	122422867	122423739	122425351	122425531	122403792	122403865	122431968	122432082	8074	2,2,1	1,1,3	3,4,10	0,2,0	945	253	0.000132149	0.0108984	0.349,0.349,0.082	1.0,0.349,1.0	-0.523	-52.3	52.3
11559	ENSG00000125885	MCM8	20	+	5972006	5972037	5972599	5972726	5967829	5968025	5973055	5973196	11559	28,22,41	6,7,8	32,27,45	1,2,2	104	200	0.000134367	0.0110173	0.9,0.858,0.908	0.984,0.963,0.977	-0.086	-8.6	8.6
12188	ENSG00000265681	RPL17	18	-	49491531	49491607	49491625	49491852	49491404	49491445	49492457	49492485	12188	172814321306	520343413982	124511381084	524544754863	300	149	0.000135173	0.0110197	0.142,0.141,0.14	0.105,0.112,0.1	0.035	3.5	3.5
765	ENSG00000259768	RP5-991G20.1	16	+	72747016	72747182	72781727	72781819	72745404	72745466	72787162	72791624	765	0,0,0	13,10,8	3,5,1	12,16,10	239	165	0.000140005	0.0113484	0.0,0.0,0.0	0.147,0.177,0.065	-0.13	-13	13
12455	ENSG00000115648	MLPH	2	+	237498436	237498645	237506366	237506476	237493402	237493536	237510573	237510795	12455	0,5,2	1,2,2	6,2,1	0,0,0	282	183	0.000141882	0.0114352	0.0,0.619,0.394	1.0,1.0,1.0	-0.662	-66.2	66.2
14954	ENSG00000088367	EPB41L1	20	+	36121659	36121816	36173883	36173954	36112425	36112480	36175550	36175715	14954	11,6,7	36,35,30	1,1,3	32,40,21	230	144	0.000142868	0.0114496	0.161,0.097,0.127	0.019,0.015,0.082	0.09	9	9
9420	ENSG00000046651	OFD1	X	+	13763715	13763855	13767126	13767291	13762343	13762444	13768053	13768224	9420	1,4,4	39,31,41	8,12,11	21,44,36	213	238	0.000145943	0.0116304	0.028,0.126,0.098	0.299,0.234,0.255	-0.179	-17.9	17.9
7619	ENSG00000101361	NOP56	20	+	2657372	2657488	2657638	2657692	2657080	2657218	2657928	2658393	7619	41,46,36	2,0,2	90,87,62	11,9,11	189	127	0.000146937	0.0116442	0.932,1.0,0.924	0.846,0.867,0.791	0.117	11.7	11.7
2193	ENSG00000164237	CMBL	5	-	10300246	10300428	10302638	10302795	10290547	10290781	10307624	10307859	2193	1,0,2	11,2,1	1,6,3	2,1,0	230	255	0.000151066	0.0118568	0.092,0.0,0.689	0.357,0.869,1.0	-0.482	-48.2	48.2
9125	ENSG00000170322	NFRKB	11	-	129893061	129893152	129893290	129893385	129892714	129892870	129894358	129894438	9125	11,13,11	2,3,3	20,12,16	1,0,0	168	164	0.000151292	0.0118568	0.843,0.809,0.782	0.951,1.0,1.0	-0.172	-17.2	17.2
1816	ENSG00000272772	CTD-2410N18.5	5	-	134167756	134167825	134170950	134171038	134167169	134167243	134173925	134174022	1816	1,0,0	8,3,1	0,5,1	3,0,0	161	142	0.000164372	0.0128111	0.099,0.0,0.0	0.0,1.0,1.0	-0.634	-63.4	63.4
12859	ENSG00000203876	ADD3-AS1	10	-	109947195	109947276	109950322	109950458	109945571	109946295	109953755	109953891	12859	0,1,0	1,1,2	1,5,4	4,1,5	209	154	0.000166452	0.0129023	0.0,0.424,0.0	0.156,0.787,0.371	-0.297	-29.7	29.7
172	ENSG00000273345	CTD-2410N18.4	5	-	134308573	134308727	134312291	134312380	134308137	134308466	134319357	134319497	172	1,0,0	6,5,7	3,1,2	6,1,6	162	227	0.000168374	0.0129102	0.189,0.0,0.0	0.412,0.584,0.318	-0.375	-37.5	37.5
7677	ENSG00000144331	ZNF385B	2	-	179651051	179651166	179719862	179720094	179544826	179544969	179769502	179769802	7677	17,8,10	11,10,2	26,33,17	3,2,2	305	188	0.000168337	0.0129102	0.488,0.33,0.755	0.842,0.91,0.84	-0.34	-34	34
12591	ENSG00000075711	DLG1	3	-	197075836	197075870	197076585	197076685	197069218	197069260	197081050	197081117	12591	51,44,37	25,32,27	61,65,62	16,19,16	173	107	0.00017338	0.0132225	0.558,0.46,0.459	0.702,0.679,0.706	-0.203	-20.3	20.3
5652	ENSG00000108848	LUC7L3	17	+	50737286	50737479	50738140	50738199	50736959	50737026	50740305	50740345	5652	17,25,22	0,0,1	22,38,20	2,1,6	266	132	0.000180739	0.0137101	1.0,1.0,0.916	0.845,0.95,0.623	0.166	16.6	16.6
12945	ENSG00000113504	SLC12A7	5	-	1060947	1060992	1063364	1063534	1060343	1060451	1063843	1063975	12945	7,7,9	2,0,0	2,5,6	2,3,1	243	118	0.000186176	0.0139336	0.63,1.0,1.0	0.327,0.447,0.744	0.371	37.1	37.1
14078	ENSG00000175203	DCTN2	12	-	57541363	57541372	57542945	57543182	57538518	57538524	57546027	57546096	14078	5,6,10	1,2,3	6,3,2	0,0,1	310	82	0.000187615	0.0139336	0.569,0.442,0.469	1.0,1.0,0.346	-0.289	-28.9	28.9
14337	ENSG00000197429	IPP	1	-	45708908	45709030	45714245	45714354	45700069	45700190	45716894	45717017	14337	46,26,31	3,3,6	29,35,22	0,0,1	182	195	0.000187528	0.0139336	0.943,0.903,0.847	1.0,1.0,0.959	-0.089	-8.9	8.9
14453	ENSG00000270136	MINOS1-NBL1	1	+	19614500	19614594	19615938	19616013	19597066	19597109	19622099	19622147	14453	6,5,3	3,1,2	5,5,1	0,0,0	167	148	0.000186855	0.0139336	0.639,0.816,0.571	1.0,1.0,1.0	-0.325	-32.5	32.5
14727	ENSG00000130165	ELOF1	19	-	11555173	11555229	11555344	11555575	11554231	11554365	11559190	11559223	14727	9,8,6	1,1,0	19,14,13	5,6,5	304	129	0.000192924	0.0142532	0.792,0.772,1.0	0.617,0.498,0.525	0.308	30.8	30.8
4003	ENSG00000078674	PCM1	8	+	17940041	17940158	17941646	17941835	17939690	17939861	17947185	17947363	4003	31,27,27	6,1,3	34,36,45	8,21,18	190	262	0.000198263	0.0145718	0.877,0.974,0.925	0.854,0.703,0.775	0.148	14.8	14.8
12592	ENSG00000075711	DLG1	3	-	197075836	197075870	197076581	197076685	197069218	197069260	197081050	197081117	12592	26,22,18	25,32,27	33,35,33	16,19,16	177	107	0.00021089	0.0150624	0.386,0.294,0.287	0.555,0.527,0.555	-0.223	-22.3	22.3
12650	ENSG00000125107	CNOT1	16	-	58526458	58526508	58527922	58528105	58525988	58526138	58528474	58528648	12650	5,4,1	0,0,1	2,5,2	1,2,1	256	123	0.000211121	0.0150624	1.0,1.0,0.325	0.49,0.546,0.49	0.266	26.6	26.6
4601	ENSG00000116898	MRPS15	1	-	36460687	36460776	36462087	36462163	36457922	36457981	36463805	36463850	4601	308333317	152121147	468366365	133,114,93	149	162	0.000209746	0.0150624	0.688,0.75,0.701	0.793,0.777,0.81	-0.08	-8	8
4802	ENSG00000103978	TMEM87A	15	-	42231191	42231260	42231843	42231887	42228711	42228820	42233212	42233306	4802	6,0,1	183204223	12,8,4	188183164	117	142	0.000207711	0.0150624	0.038,0.0,0.005	0.072,0.05,0.029	-0.036	-3.6	3.6
7087	ENSG00000100578	KIAA0586	14	+	58440069	58440160	58441220	58441343	58432387	58432457	58442705	58442880	7087	1,2,0	6,1,6	1,4,3	1,1,1	164	196	0.00021237	0.0150624	0.166,0.705,0.0	0.544,0.827,0.782	-0.427	-42.7	42.7
8108	ENSG00000169689	STRA13	17	-	82019640	82019694	82019857	82019906	82019307	82019381	82022825	82022858	8108	52,70,64	259215221	118,85,71	286134174	122	127	0.000212262	0.0150624	0.173,0.253,0.232	0.3,0.398,0.298	-0.113	-11.3	11.3
900	ENSG00000244687	UBE2V1	20	-	50098881	50098981	50111288	50111562	50096671	50096820	50113106	50113198	900	0,3,0	1,8,5	7,8,3	5,9,2	347	173	0.000212002	0.0150624	0.0,0.158,0.0	0.411,0.307,0.428	-0.329	-32.9	32.9
12828	ENSG00000149182	ARFGAP2	11	-	47173425	47173482	47175014	47175118	47172280	47172333	47175181	47175313	12828	2,7,6	34,37,28	13,6,9	17,16,14	177	130	0.000213793	0.0150878	0.041,0.122,0.136	0.36,0.216,0.321	-0.199	-19.9	19.9
3525	ENSG00000156411	C14orf2	14	-	103918004	103918127	103921032	103921082	103915065	103915189	103921469	103921511	3525	1,1,4	12,3,4	0,0,0	3,2,4	123	196	0.000215259	0.0151161	0.117,0.347,0.614	0.0,0.0,0.0	0.359	35.9	35.9
2753	ENSG00000011454	RABGAP1	9	+	123081627	123081720	123086993	123087101	123076633	123076762	123089757	123089850	2753	1,3,2	1,1,2	1,1,0	1,8,1	166	181	0.000221809	0.0154993	0.522,0.766,0.522	0.522,0.12,0.0	0.389	38.9	38.9
8384	ENSG00000205581	HMGN1	21	-	39345829	39345958	39347246	39347292	39345145	39345274	39347378	39347483	8384	13,8,11	38,50,25	5,4,5	61,64,54	119	202	0.000223309	0.0155276	0.367,0.214,0.428	0.122,0.096,0.136	0.218	21.8	21.8
12594	ENSG00000075711	DLG1	3	-	197075836	197075870	197076585	197076682	197069218	197069260	197081050	197081117	12594	40,33,40	25,32,27	54,49,59	16,19,16	170	107	0.000231781	0.015849	0.502,0.394,0.483	0.68,0.619,0.699	-0.206	-20.6	20.6
13426	ENSG00000215472	RPL17-C18orf32	18	-	49491531	49491607	49491625	49491833	49491404	49491445	49492457	49492479	13426	172814121278	520343413982	125211111103	524544754863	281	149	0.000230668	0.015849	0.15,0.147,0.145	0.112,0.116,0.107	0.036	3.6	3.6
9419	ENSG00000046651	OFD1	X	+	13763715	13763855	13767126	13767336	13762343	13762444	13768053	13768224	9419	1,4,4	39,31,43	8,12,11	22,44,41	213	283	0.000231795	0.015849	0.033,0.146,0.11	0.326,0.266,0.263	-0.189	-18.9	18.9
9847	ENSG00000105197	TIMM50	19	+	39484706	39484905	39485148	39485263	39483134	39483156	39485543	39485602	9847	9,3,4	0,1,1	4,3,1	7,5,0	272	188	0.0002324	0.015849	1.0,0.675,0.734	0.283,0.293,1.0	0.278	27.8	27.8
10806	ENSG00000072274	TFRC	3	-	196080947	196081019	196081088	196081240	196077063	196077122	196082042	196082094	10806	1,1,0	1,1,1	3,1,1	0,0,0	225	145	0.000239433	0.0162505	0.392,0.392,0.0	1.0,1.0,1.0	-0.739	-73.9	73.9
12189	ENSG00000265681	RPL17	18	-	49491531	49491607	49491621	49491852	49491404	49491445	49492457	49492485	12189	160913881237	520343413982	119711021033	524544754863	304	149	0.000248127	0.0167604	0.132,0.135,0.132	0.101,0.108,0.094	0.032	3.2	3.2
6231	ENSG00000185842	DNAH14	1	+	225043885	225043983	225051450	225051795	225043743	225043789	225079206	225079548	6231	0,4,2	12,2,4	1,0,0	7,9,8	171	418	0.000251704	0.0169214	0.0,0.83,0.55	0.259,0.0,0.0	0.374	37.4	37.4
7869	ENSG00000143537	ADAM15	1	+	155060762	155060832	155061903	155061975	155060204	155060343	155062244	155062369	7869	98,138,95	18,19,13	183132124	61,43,29	143	145	0.000253566	0.0169662	0.847,0.88,0.881	0.753,0.757,0.813	0.095	9.5	9.5
4515	ENSG00000148481	FAM188A	10	-	15837541	15837633	15838227	15838279	15837203	15837318	15841425	15841599	4515	86,82,84	4,10,3	83,65,51	0,1,0	125	165	0.000256498	0.0170818	0.966,0.915,0.974	1.0,0.988,1.0	-0.044	-4.4	4.4
3726	ENSG00000100031	GGT1	22	+	24607953	24608023	24609961	24610033	24594810	24594886	24610249	24610531	3726	54,70,52	21,38,29	54,34,39	54,44,34	143	145	0.00026638	0.0175749	0.723,0.651,0.645	0.503,0.439,0.538	0.18	18	18
9799	ENSG00000137942	FNBP1L	1	+	93522887	93523091	93523399	93523491	93522081	93522135	93524260	93524323	9799	14,14,13	114155107	3,7,3	109110126	277	165	0.000265322	0.0175749	0.068,0.051,0.067	0.016,0.037,0.014	0.04	4	4
9880	ENSG00000148985	PGAP2	11	+	3808293	3808315	3817352	3817535	3797925	3797982	3823882	3824135	9880	4,12,7	140155161	16,13,8	114,77,71	95	256	0.000268318	0.0176208	0.071,0.173,0.105	0.274,0.313,0.233	-0.157	-15.7	15.7
12462	ENSG00000025800	KPNA6	1	+	32139754	32139864	32148589	32148719	32108037	32108134	32154587	32154721	12462	2,4,0	4,2,3	3,10,5	1,2,0	183	203	0.00027483	0.0179653	0.357,0.689,0.0	0.769,0.847,1.0	-0.523	-52.3	52.3
9284	ENSG00000263470	RP11-160O5.1	17	+	65102488	65102562	65109191	65109252	65101206	65101296	65110715	65111058	9284	1,1,2	1,0,0	1,3,0	4,0,2	147	134	0.000283375	0.0184389	0.477,1.0,1.0	0.186,1.0,0.0	0.43	43	43
5385	ENSG00000151726	ACSL1	4	-	184774177	184774332	184775369	184775415	184773842	184773875	184776483	184776662	5385	0,0,1	20,14,14	5,0,3	16,30,20	119	228	0.000287524	0.0186234	0.0,0.0,0.12	0.375,0.0,0.223	-0.159	-15.9	15.9
4815	ENSG00000259024	TVP23C-CDRT4	17	-	15488180	15488334	15516418	15516659	15440207	15440285	15540432	15540561	4815	3,2,5	0,0,0	6,12,5	2,3,1	314	227	0.000297325	0.0191707	1.0,1.0,1.0	0.684,0.743,0.783	0.263	26.3	26.3
14955	ENSG00000088367	EPB41L1	20	+	36121659	36121816	36125422	36125527	36112425	36112480	36175550	36175715	14955	11,6,7	2,2,3	1,1,3	3,9,2	230	178	0.00030047	0.0192858	0.81,0.699,0.644	0.205,0.079,0.537	0.444	44.4	44.4
3109	ENSG00000115234	SNX17	2	+	27372622	27372740	27373039	27373113	27371268	27371343	27373246	27373311	3109	278195215	14,8,8	315263298	6,2,4	191	147	0.000303604	0.0193608	0.939,0.949,0.954	0.976,0.99,0.983	-0.036	-3.6	3.6
9126	ENSG00000170322	NFRKB	11	-	129893061	129893152	129893296	129893385	129892714	129892870	129894358	129894438	9126	14,19,7	2,3,3	21,16,19	1,0,0	162	164	0.000304367	0.0193608	0.876,0.865,0.703	0.955,1.0,1.0	-0.17	-17	17
3390	ENSG00000197372	ZNF675	19	-	23658602	23658672	23660258	23660366	23652800	23654706	23662113	23662209	3390	2,2,1	1,4,3	2,3,0	0,0,1	181	143	0.00030906	0.0195715	0.612,0.283,0.208	1.0,1.0,0.0	-0.299	-29.9	29.9
12485	ENSG00000215114	UBXN2B	8	+	58434857	58434948	58439632	58439770	58434394	58434504	58445906	58446068	12485	3,2,2	93,74,72	6,13,4	60,73,66	164	211	0.000311219	0.0196206	0.04,0.034,0.035	0.114,0.186,0.072	-0.088	-8.8	8.8
3018	ENSG00000167920	TMEM99	17	+	40823895	40824017	40828103	40828296	40819124	40819208	40833114	40833199	3018	1,0,0	1,6,7	1,3,3	7,4,4	195	266	0.000323419	0.0202101	0.577,0.0,0.0	0.163,0.506,0.506	-0.199	-19.9	19.9
6181	ENSG00000012660	ELOVL5	6	-	53338283	53338341	53348349	53348503	53295641	53295707	53348816	53349179	6181	11,22,16	3,4,0	28,13,18	0,0,0	227	131	0.000322741	0.0202101	0.679,0.76,1.0	1.0,1.0,1.0	-0.187	-18.7	18.7
15369	ENSG00000136770	DNAJC1	10	-	21808803	21808938	21879743	21879883	21805979	21806099	21882281	21882439	15369	7,6,5	2,2,2	2,4,1	0,0,0	213	208	0.000329387	0.0203146	0.774,0.746,0.709	1.0,1.0,1.0	-0.257	-25.7	25.7
2258	ENSG00000120662	MTRF1	13	-	41261750	41261825	41262047	41262262	41260492	41260915	41262410	41262481	2258	1,4,1	0,1,1	1,2,0	0,3,1	288	148	0.000326908	0.0203146	1.0,0.673,0.339	1.0,0.255,0.0	0.252	25.2	25.2
9400	ENSG00000140995	DEF8	16	+	89950066	89950328	89952557	89952682	89949416	89949513	89954242	89954376	9400	0,0,0	3,1,2	6,2,0	1,1,6	335	198	0.000328321	0.0203146	0.0,0.0,0.0	0.78,0.542,0.0	-0.441	-44.1	44.1
6589	ENSG00000198818	SFT2D1	6	-	166331384	166331447	166337809	166337931	166330160	166330247	166342418	166342591	6589	1,0,1	5,2,1	3,3,4	2,2,4	195	136	0.000341311	0.0209428	0.122,0.0,0.411	0.511,0.511,0.411	-0.3	-30	30
6822	ENSG00000134444	KIAA1468	18	+	62279773	62279856	62280359	62280442	62275373	62275473	62280645	62280709	6822	73,42,35	29,28,16	18,13,27	38,26,21	156	156	0.000342525	0.0209428	0.716,0.6,0.686	0.321,0.333,0.563	0.262	26.2	26.2
9800	ENSG00000137942	FNBP1L	1	+	93522887	93523091	93523343	93523491	93522081	93522135	93524260	93524323	9800	14,14,13	239288250	3,7,3	222234230	277	221	0.000358274	0.0218117	0.045,0.037,0.04	0.011,0.023,0.01	0.026	2.6	2.6
14573	ENSG00000188130	MAPK12	22	-	50257903	50257945	50257978	50258141	50257081	50257193	50258242	50258301	14573	18,12,13	5,1,1	25,9,15	0,1,0	236	115	0.000369129	0.0222133	0.637,0.854,0.864	1.0,0.814,1.0	-0.153	-15.3	15.3
3030	ENSG00000103121	CMC2	16	-	80988539	80988596	80988888	80989001	80981805	80981877	80991753	80991955	3030	10,8,12	12,14,13	11,7,5	31,35,38	186	130	0.000369173	0.0222133	0.368,0.285,0.392	0.199,0.123,0.084	0.213	21.3	21.3
314	ENSG00000198755	RPL10A	6	+	35468801	35468873	35468946	35469285	35468419	35468439	35469380	35469529	314	6,8,9	541499435	24,23,14	750480456	145	412	0.000370004	0.0222133	0.031,0.044,0.056	0.083,0.12,0.08	-0.051	-5.1	5.1
9183	ENSG00000175029	CTBP2	10	-	125074742	125074843	125133511	125133612	125003337	125003492	125160318	125160499	9183	8,11,5	1,0,1	8,10,18	3,4,5	174	174	0.000371135	0.0222133	0.889,1.0,0.833	0.727,0.714,0.783	0.166	16.6	16.6
12395	ENSG00000072135	PTPN18	2	+	130359232	130359309	130359607	130359646	130358866	130358975	130369132	130369201	12395	14,10,13	0,0,3	12,27,17	11,8,3	150	112	0.000380429	0.0224106	1.0,1.0,0.764	0.449,0.716,0.809	0.263	26.3	26.3
12956	ENSG00000138380	CARF	2	+	202924356	202924415	202941859	202941980	202917876	202918043	202942739	202942967	12956	1,3,2	9,7,1	1,0,0	10,8,5	132	194	0.000376659	0.0224106	0.14,0.386,0.746	0.128,0.0,0.0	0.381	38.1	38.1
14338	ENSG00000197429	IPP	1	-	45708908	45709030	45714245	45714466	45700069	45700190	45716894	45717017	14338	103,66,62	3,3,6	64,79,68	0,0,1	294	195	0.000380752	0.0224106	0.958,0.936,0.873	1.0,1.0,0.978	-0.07	-7	7
9844	ENSG00000105197	TIMM50	19	+	39483559	39483651	39484706	39484905	39483134	39483156	39485543	39485602	9844	1,1,0	9,3,4	3,1,2	4,3,1	165	272	0.000379916	0.0224106	0.155,0.355,0.0	0.553,0.355,0.767	-0.388	-38.8	38.8
10444	ENSG00000006451	RALA	7	+	39624330	39624427	39629435	39629594	39623482	39623825	39686630	39686781	10444	3,6,2	0,2,1	3,0,2	5,4,2	170	232	0.000393447	0.0230622	1.0,0.804,0.732	0.45,0.0,0.577	0.503	50.3	50.3
7452	ENSG00000101363	MANBAL	20	+	37297295	37297534	37298762	37298879	37289662	37289686	37301207	37301413	7452	85,76,42	141136106	47,28,28	124108112	312	190	0.000404421	0.0236079	0.269,0.254,0.194	0.188,0.136,0.132	0.087	8.7	8.7
12175	ENSG00000265681	RPL17	18	-	49491531	49491584	49491625	49491852	49491404	49491445	49492457	49492485	12175	172814321306	496540883744	124511381084	505441724255	300	126	0.000410096	0.0236472	0.128,0.128,0.128	0.094,0.103,0.097	0.03	3	3
14350	ENSG00000108219	TSPAN14	10	+	80463087	80463131	80468546	80468687	80454352	80454371	80489216	80489314	14350	0,0,0	47,49,41	5,2,2	66,42,46	117	214	0.000408832	0.0236472	0.0,0.0,0.0	0.122,0.08,0.074	-0.092	-9.2	9.2
2514	ENSG00000167751	KLK2	19	+	50874720	50874880	50876471	50876676	50873444	50873519	50876871	50877008	2514	390396307	107411101010	857475541	149612101100	233	278	0.000409701	0.0236472	0.302,0.299,0.266	0.406,0.319,0.37	-0.076	-7.6	7.6
6312	ENSG00000168172	HOOK3	8	+	42997549	42997637	43002106	43002141	42986654	42986795	43007846	43007929	6312	16,11,20	8,13,16	26,37,35	5,8,10	161	108	0.000414515	0.0238052	0.573,0.362,0.456	0.777,0.756,0.701	-0.281	-28.1	28.1
11002	ENSG00000066468	FGFR2	10	-	121517318	121517463	121518681	121518829	121515116	121515319	121519978	121520169	11002	3,9,6	1,2,3	10,14,9	0,0,0	221	218	0.000429053	0.0244009	0.747,0.816,0.664	1.0,1.0,1.0	-0.258	-25.8	25.8
13427	ENSG00000215472	RPL17-C18orf32	18	-	49491531	49491607	49491621	49491833	49491404	49491445	49492457	49492479	13427	160913681209	520343413982	120410751052	524544754863	285	149	0.000426675	0.0244009	0.139,0.141,0.137	0.107,0.112,0.102	0.032	3.2	3.2
4740	ENSG00000173535	TNFRSF10C	8	+	23100636	23100684	23111719	23111825	23090147	23090288	23114656	23114770	4740	10,7,3	2,2,3	10,1,4	0,0,0	121	179	0.000430047	0.0244009	0.881,0.838,0.597	1.0,1.0,1.0	-0.228	-22.8	22.8
3	ENSG00000166012	TAF1D	11	-	93733349	93733397	93734624	93734660	93732243	93732291	93736140	93736304	3	16,19,18	4,3,1	37,35,18	0,0,0	109	121	0.000454698	0.0256968	0.816,0.875,0.952	1.0,1.0,1.0	-0.119	-11.9	11.9
1026	ENSG00000171634	BPTF	17	+	67875555	67875744	67886130	67886316	67874816	67875020	67891843	67892034	1026	51,47,39	122,84,57	20,25,17	73,74,90	262	259	0.000457406	0.0257473	0.292,0.356,0.403	0.213,0.25,0.157	0.144	14.4	14.4
10486	ENSG00000101052	IFT52	20	+	43617787	43617886	43618246	43618353	43613849	43613976	43618939	43619026	10486	0,0,2	6,2,3	4,2,1	0,4,2	172	180	0.000462297	0.0259197	0.0,0.0,0.411	1.0,0.344,0.344	-0.426	-42.6	42.6
6962	ENSG00000185627	PSMD13	11	+	238997	239076	244040	244215	236976	237144	244425	244469	6962	218245213	48,58,63	337256214	46,41,31	152	248	0.000467367	0.0261008	0.881,0.873,0.847	0.923,0.911,0.918	-0.05	-5	5
12466	ENSG00000089356	FXYD3	19	+	35117256	35117378	35119167	35119251	35116261	35116359	35119362	35119416	12466	2,0,0	10,9,11	5,2,8	28,15,15	195	157	0.000481819	0.0268024	0.139,0.0,0.0	0.126,0.097,0.3	-0.128	-12.8	12.8
13249	ENSG00000136048	DRAM1	12	+	101914173	101914232	101920108	101920201	101901290	101901433	101921215	101923623	13249	2,0,0	35,23,18	6,3,3	33,27,45	132	166	0.000487812	0.0270297	0.067,0.0,0.0	0.186,0.123,0.077	-0.106	-10.6	10.6
10783	ENSG00000109919	MTCH2	11	-	47631653	47631711	47634671	47634734	47631035	47631087	47638698	47638805	10783	66,55,49	428366338	41,24,28	377350331	136	131	0.000498421	0.0274035	0.129,0.126,0.123	0.095,0.062,0.075	0.049	4.9	4.9
14739	ENSG00000130165	ELOF1	19	-	11554835	11554946	11555173	11555229	11554231	11554365	11559190	11559223	14739	1,1,0	2,4,9	5,6,5	12,9,11	129	184	0.000496545	0.0274035	0.416,0.263,0.0	0.373,0.487,0.393	-0.191	-19.1	19.1
9561	ENSG00000114654	EFCC1	3	+	129006361	129006478	129016085	129016255	129003793	129004077	129030702	129030860	9561	0,2,0	1,3,2	2,5,2	2,1,3	190	243	0.000522233	0.0286018	0.0,0.46,0.0	0.561,0.865,0.46	-0.475	-47.5	47.5
2504	ENSG00000141002	TCF25	16	+	89908965	89909083	89910211	89910351	89907242	89907322	89910590	89910663	2504	15,11,13	11,10,7	24,24,20	6,6,1	191	213	0.00052597	0.0286957	0.603,0.551,0.674	0.817,0.817,0.957	-0.254	-25.4	25.4
3989	ENSG00000096401	CDC5L	6	+	44432352	44432555	44438721	44438819	44429712	44429910	44445654	44445867	3989	2,1,4	1,0,1	0,1,0	1,0,1	276	171	0.00053137	0.0288792	0.553,1.0,0.712	0.0,1.0,0.0	0.422	42.2	42.2
4403	ENSG00000108509	CAMTA2	17	-	4981677	4981831	4982088	4982175	4981224	4981359	4982756	4982892	4403	13,11,11	104111110	6,4,3	119109119	160	227	0.000538576	0.0291591	0.151,0.123,0.124	0.067,0.049,0.035	0.082	8.2	8.2
13603	ENSG00000164300	SERINC5	5	-	80205206	80205360	80218549	80218666	80202885	80203053	80255895	80256019	13603	0,0,0	9,4,2	1,4,1	8,8,4	190	227	0.000547308	0.0294074	0.0,0.0,0.0	0.13,0.374,0.23	-0.245	-24.5	24.5
6661	ENSG00000076554	TPD52	8	-	80109827	80109935	80127473	80127629	80064477	80064593	80171424	80171508	6661	6,5,11	2,0,1	5,10,1	9,3,2	229	181	0.000545567	0.0294074	0.703,1.0,0.897	0.305,0.725,0.283	0.429	42.9	42.9
12999	ENSG00000087053	MTMR2	11	-	95866383	95866486	95887611	95887759	95865600	95865676	95888155	95888261	12999	4,17,12	4,1,2	9,17,11	0,1,0	221	176	0.000552353	0.0295665	0.443,0.931,0.827	1.0,0.931,1.0	-0.243	-24.3	24.3
9401	ENSG00000140995	DEF8	16	+	89950066	89950328	89952561	89952682	89949416	89949513	89954242	89954376	9401	0,0,0	3,1,2	6,2,0	0,1,6	335	194	0.000557012	0.0297038	0.0,0.0,0.0	1.0,0.537,0.0	-0.512	-51.2	51.2
10971	ENSG00000204580	DDR1	6	+	30884537	30884710	30888687	30888814	30884068	30884145	30888907	30889010	10971	3,12,13	137133150	32,17,11	164124106	246	200	0.000575919	0.0304829	0.017,0.068,0.066	0.137,0.1,0.078	-0.055	-5.5	5.5
13605	ENSG00000164300	SERINC5	5	-	80205225	80205360	80218549	80218666	80202885	80203053	80255895	80256019	13605	0,0,0	8,4,1	1,4,1	9,5,3	190	208	0.000575049	0.0304829	0.0,0.0,0.0	0.108,0.467,0.267	-0.281	-28.1	28.1
15371	ENSG00000198015	MRPL42	12	+	93482336	93482471	93486845	93486941	93479387	93479472	93487496	93487897	15371	1,1,4	5,2,1	1,4,3	1,1,0	208	169	0.000581108	0.0306432	0.14,0.289,0.765	0.448,0.765,1.0	-0.34	-34	34
8109	ENSG00000169689	STRA13	17	-	82019640	82019694	82019857	82019909	82019292	82019381	82022825	82022918	8109	485437407	259215221	736457426	286134174	125	127	0.000586708	0.0308239	0.655,0.674,0.652	0.723,0.776,0.713	-0.077	-7.7	7.7
3324	ENSG00000196678	ERI2	16	-	20804540	20804658	20805714	20805785	20803602	20803670	20806407	20806676	3324	40,30,30	4,3,4	40,54,50	1,1,0	144	191	0.000605154	0.0316757	0.93,0.93,0.909	0.982,0.986,1.0	-0.066	-6.6	6.6
5263	ENSG00000086205	FOLH1	11	-	49204228	49204452	49205126	49205201	49200254	49200441	49206066	49206172	5263	5,1,0	11,3,6	0,0,0	6,13,18	148	297	0.00061123	0.0317593	0.477,0.401,0.0	0.0,0.0,0.0	0.293	29.3	29.3
7860	ENSG00000198125	MB	22	-	35620208	35620324	35621965	35622091	35610969	35611106	35622477	35622561	7860	4,1,7	10,12,7	2,1,0	17,11,17	199	189	0.000610883	0.0317593	0.275,0.073,0.487	0.101,0.079,0.0	0.218	21.8	21.8
7602	ENSG00000136436	CALCOCO2	17	+	48843902	48844026	48846442	48846687	48841697	48841887	48848063	48848166	7602	0,0,1	2,9,9	1,1,4	8,8,4	197	318	0.000628356	0.03253	0.0,0.0,0.152	0.168,0.168,0.617	-0.267	-26.7	26.7
13735	ENSG00000114656	KIAA1257	3	-	128993042	128993236	129000631	129000670	128988727	128988918	129002050	129002234	13735	5,3,2	38,49,31	17,7,8	42,36,29	112	267	0.000638554	0.0329378	0.239,0.127,0.133	0.491,0.317,0.397	-0.235	-23.5	23.5
9813	ENSG00000133318	RTN3	11	+	63704850	63704907	63720849	63721032	63681499	63681778	63749990	63750198	9813	0,1,0	18,35,17	2,3,2	21,25,23	130	256	0.000669071	0.0343868	0.0,0.053,0.0	0.158,0.191,0.146	-0.147	-14.7	14.7
7676	ENSG00000144331	ZNF385B	2	-	179651051	179651166	179728236	179728286	179544826	179544969	179769502	179769802	7676	30,18,17	11,10,2	32,24,26	3,2,2	123	188	0.000674901	0.0345613	0.807,0.733,0.929	0.942,0.948,0.952	-0.124	-12.4	12.4
10192	ENSG00000088986	DYNLL1	12	+	120470491	120470568	120488116	120488177	120469882	120470104	120496415	120496553	10192	2,2,1	2,0,0	0,2,2	2,1,3	150	134	0.000689435	0.0351786	0.472,1.0,1.0	0.0,0.641,0.373	0.486	48.6	48.6
14085	ENSG00000267048	RP11-566K11.7	16	+	89908965	89909107	89910211	89910351	89907139	89907322	89910590	89910663	14085	21,16,18	11,10,7	31,36,20	6,6,1	215	213	0.000698904	0.0355339	0.654,0.613,0.718	0.837,0.856,0.952	-0.22	-22	22
12176	ENSG00000265681	RPL17	18	-	49491531	49491584	49491621	49491852	49491404	49491445	49492457	49492485	12176	160913881237	496540883744	119711021033	505441724255	304	126	0.000720774	0.036385	0.118,0.123,0.12	0.089,0.099,0.091	0.027	2.7	2.7
6408	ENSG00000005469	CROT	7	+	87355284	87355403	87357506	87357590	87349047	87349183	87359205	87359330	6408	4,7,3	4,2,7	1,1,0	3,1,3	192	157	0.000718864	0.036385	0.45,0.741,0.26	0.214,0.45,0.0	0.262	26.2	26.2
2451	ENSG00000148153	INIP	9	-	112700701	112700800	112710908	112711011	112694130	112694233	112716460	112716541	2451	1,0,0	0,1,2	1,1,4	0,2,2	176	172	0.00072374	0.0364051	1.0,0.0,0.0	1.0,0.328,0.662	-0.33	-33	33
1105	ENSG00000273841	TAF9	5	-	69367838	69367991	69368824	69368987	69366502	69366595	69369462	69369642	1105	12,14,9	5,5,9	13,18,30	2,0,5	236	226	0.000732122	0.0366398	0.697,0.728,0.489	0.862,1.0,0.852	-0.267	-26.7	26.7
11484	ENSG00000090661	CERS4	19	+	8210705	8210862	8241340	8241457	8209382	8209494	8254498	8254616	11484	60,56,39	4,2,1	30,18,23	9,3,3	230	190	0.000735071	0.0366398	0.925,0.959,0.97	0.734,0.832,0.864	0.141	14.1	14.1
4400	ENSG00000108509	CAMTA2	17	-	4981677	4981742	4982088	4982175	4981224	4981359	4982756	4982892	4400	13,11,11	44,59,48	6,4,3	66,46,50	160	138	0.000736153	0.0366398	0.203,0.139,0.165	0.073,0.07,0.049	0.105	10.5	10.5
7484	ENSG00000122033	MTIF3	13	-	27448755	27448871	27449851	27449918	27445087	27445156	27450063	27450143	7484	6,6,8	6,0,2	5,6,5	0,1,0	140	189	0.000739618	0.0366835	0.574,1.0,0.844	1.0,0.89,1.0	-0.157	-15.7	15.7
12605	ENSG00000130940	CASZ1	1	-	10683933	10684109	10686436	10686537	10665082	10665571	10693873	10693912	12605	1,0,1	0,1,0	0,0,0	1,1,2	174	249	0.000776734	0.0383901	1.0,0.0,1.0	0.0,0.0,0.0	0.667	66.7	66.7
12791	ENSG00000123159	GIPC1	19	-	14482688	14483006	14491655	14491743	14480592	14480778	14496036	14496132	12791	65,67,36	387477391	48,43,37	769488402	161	391	0.000786633	0.0385804	0.29,0.254,0.183	0.132,0.176,0.183	0.079	7.9	7.9
14396	ENSG00000070778	PTPN21	14	-	88526020	88526082	88526424	88526544	88517091	88517261	88550237	88550530	14396	1,3,1	4,0,2	3,5,2	0,2,0	193	135	0.000784266	0.0385804	0.149,1.0,0.259	1.0,0.636,1.0	-0.409	-40.9	40.9
4585	ENSG00000124313	IQSEC2	X	-	53255799	53256061	53279563	53279659	53254529	53254931	53281495	53281614	4585	7,3,2	34,31,22	11,12,13	43,14,15	169	335	0.000794181	0.0385804	0.29,0.161,0.153	0.336,0.63,0.632	-0.331	-33.1	33.1
7156	ENSG00000010803	SCMH1	1	-	41162778	41162979	41186120	41186250	41161363	41161432	41242058	41242116	7156	121,129,97	17,13,21	94110106	10,3,6	203	274	0.000791349	0.0385804	0.906,0.931,0.862	0.927,0.98,0.96	-0.056	-5.6	5.6
8100	ENSG00000148700	ADD3	10	+	110012790	110012909	110064240	110064309	109996367	109996446	110100624	110100704	8100	1,1,0	0,0,1	2,3,0	2,1,2	192	142	0.000792	0.0385804	1.0,1.0,0.0	0.425,0.689,0.0	0.295	29.5	29.5
11012	ENSG00000177565	TBL1XR1	3	-	177079826	177079945	177080380	177080421	177064919	177065022	177098465	177098541	11012	3,4,2	24,39,41	2,0,0	50,52,41	114	192	0.000799523	0.0387073	0.174,0.147,0.076	0.063,0.0,0.0	0.111	11.1	11.1
7659	ENSG00000144331	ZNF385B	2	-	179576115	179576267	179628407	179628488	179544826	179544969	179769502	179769802	7659	0,1,1	3,5,4	1,4,2	6,1,3	154	225	0.000811523	0.0391546	0.0,0.226,0.268	0.196,0.854,0.493	-0.35	-35	35
901	ENSG00000244687	UBE2V1	20	-	50098881	50098981	50108972	50109111	50096671	50096820	50113106	50113198	901	0,5,2	1,8,5	0,0,1	5,9,2	212	173	0.000816565	0.0392643	0.0,0.338,0.246	0.0,0.0,0.29	0.098	9.8	9.8
1012	ENSG00000143337	TOR1AIP1	1	+	179889312	179889369	179900125	179900178	179884691	179884769	179901301	179901388	1012	29,25,17	3,4,1	18,28,24	0,0,0	130	126	0.000821439	0.0393507	0.904,0.858,0.943	1.0,1.0,1.0	-0.098	-9.8	9.8
2727	ENSG00000137210	TMEM14B	6	+	10770076	10770204	10808276	10808342	10755141	10755232	10829006	10829205	2727	13,19,25	4,2,1	15,15,11	0,0,0	201	139	0.00082391	0.0393507	0.692,0.868,0.945	1.0,1.0,1.0	-0.165	-16.5	16.5
14585	ENSG00000188130	MAPK12	22	-	50257497	50257613	50257903	50257945	50257081	50257193	50258242	50258301	14585	5,1,1	14,16,18	0,1,0	27,15,17	115	189	0.000828925	0.039367	0.37,0.093,0.084	0.0,0.099,0.0	0.149	14.9	14.9
4963	ENSG00000133816	MICAL2	11	+	12249183	12249246	12255642	12255750	12239435	12239585	12256784	12256971	4963	14,15,18	4,12,12	16,14,17	1,3,3	136	181	0.000829802	0.039367	0.823,0.625,0.666	0.955,0.861,0.883	-0.195	-19.5	19.5
8096	ENSG00000166479	TMX3	18	-	68701744	68701790	68710020	68710144	68697931	68698031	68711363	68711403	8096	44,44,59	1,5,2	61,56,47	11,11,7	197	119	0.000833906	0.0394298	0.964,0.842,0.947	0.77,0.755,0.802	0.142	14.2	14.2
6864	ENSG00000100372	SLC25A17	22	-	40794513	40794580	40799022	40799083	40779008	40779125	40819194	40819399	6864	27,34,33	2,3,4	36,26,27	0,0,0	134	140	0.00083828	0.039505	0.934,0.922,0.896	1.0,1.0,1.0	-0.083	-8.3	8.3
7894	ENSG00000143537	ADAM15	1	+	155061452	155061646	155061903	155061975	155060204	155060343	155062244	155062369	7894	14,16,8	18,19,13	15,13,9	61,43,29	267	145	0.000843036	0.0395976	0.297,0.314,0.25	0.118,0.141,0.144	0.153	15.3	15.3
14744	ENSG00000130165	ELOF1	19	-	11554723	11554946	11555173	11555229	11554231	11554365	11559190	11559223	14744	1,1,0	3,6,11	5,6,5	18,11,21	129	296	0.000858868	0.0401367	0.433,0.277,0.0	0.389,0.556,0.353	-0.196	-19.6	19.6
5269	ENSG00000086205	FOLH1	11	-	49204326	49204452	49205126	49205201	49200254	49200441	49206066	49206172	5269	5,1,0	7,2,4	0,0,0	2,5,9	148	199	0.000860173	0.0401367	0.49,0.402,0.0	0.0,0.0,0.0	0.297	29.7	29.7
6660	ENSG00000076554	TPD52	8	-	80109827	80109935	80119814	80119884	80064477	80064593	80171424	80171508	6660	6,15,8	2,0,1	5,9,9	9,3,2	143	181	0.00088444	0.0411337	0.792,1.0,0.91	0.413,0.792,0.851	0.215	21.5	21.5
14406	ENSG00000135454	B4GALNT1	12	-	57629047	57629174	57629278	57629442	57628712	57628903	57630151	57630332	14406	1,0,0	17,20,11	4,4,1	29,21,12	237	200	0.000892179	0.0412897	0.047,0.0,0.0	0.104,0.138,0.066	-0.087	-8.7	8.7
9700	ENSG00000059377	TBXAS1	7	+	139789263	139789387	139796432	139796523	139787337	139787426	139797209	139797483	9700	25,16,24	8,6,2	46,35,33	3,0,3	197	164	0.000893616	0.0412897	0.722,0.689,0.909	0.927,1.0,0.902	-0.17	-17	17
8904	ENSG00000161249	DMKN	19	-	35506125	35506185	35509910	35509961	35505938	35505986	35510183	35510252	8904	16,4,22	1,0,0	23,19,21	4,2,3	124	133	0.000898133	0.0413637	0.945,1.0,1.0	0.86,0.911,0.882	0.097	9.7	9.7
3129	ENSG00000117625	RCOR3	1	+	211291523	211291599	211294167	211294379	211289177	211289396	211295675	211295753	3129	0,0,2	7,3,1	2,0,1	0,4,0	149	285	0.000911779	0.0418563	0.0,0.0,0.793	1.0,0.0,1.0	-0.402	-40.2	40.2
11137	ENSG00000230189	GS1-124K5.2	7	-	66485094	66485153	66487948	66488038	66481540	66481599	66489937	66490059	11137	4,8,2	4,4,12	6,10,4	1,2,1	163	132	0.00093652	0.0421731	0.447,0.618,0.119	0.829,0.802,0.764	-0.404	-40.4	40.4
12024	ENSG00000112695	COX7A2	6	-	75241821	75242007	75243422	75243538	75241175	75241265	75243716	75243873	12024	24,15,19	1,0,0	24,23,9	6,1,2	189	259	0.000935615	0.0421731	0.97,1.0,1.0	0.846,0.969,0.86	0.098	9.8	9.8
12480	ENSG00000109586	GALNT7	4	+	173297794	173297977	173298114	173298297	173295763	173295843	173302046	173302164	12480	16,10,23	353397317	8,17,4	487500415	256	256	0.000933464	0.0421731	0.043,0.025,0.068	0.016,0.033,0.01	0.026	2.6	2.6
1872	ENSG00000198431	TXNRD1	12	+	104290992	104291104	104300118	104300276	104288930	104289040	104311289	104311412	1872	7,13,14	6,6,0	18,19,15	2,0,1	185	231	0.000923908	0.0421731	0.593,0.73,1.0	0.918,1.0,0.949	-0.181	-18.1	18.1
3903	ENSG00000214046	SMIM7	19	-	16654034	16654125	16659394	16659473	16647095	16647261	16659958	16660000	3903	56,39,35	246252198	35,24,20	305241194	152	164	0.000932408	0.0421731	0.197,0.143,0.16	0.11,0.097,0.1	0.064	6.4	6.4
7080	ENSG00000151090	THRB	3	-	24297225	24297323	24318357	24318494	24228937	24229001	24337299	24337371	7080	5,13,17	4,4,6	4,7,6	8,11,10	210	171	0.000932991	0.0421731	0.504,0.726,0.698	0.289,0.341,0.328	0.323	32.3	32.3
3190	ENSG00000186501	TMEM222	1	+	27330984	27331137	27331228	27331399	27330719	27330804	27332069	27332101	3190	17,20,14	0,0,1	16,7,9	1,2,4	226	244	0.000948741	0.0425882	1.0,1.0,0.938	0.945,0.791,0.708	0.165	16.5	16.5
15346	ENSG00000124831	LRRFIP1	2	+	237757455	237757482	237758728	237758821	237756094	237756187	237760063	237760205	15346	0,1,0	14,4,3	1,1,1	3,3,3	100	166	0.000983534	0.0440108	0.0,0.293,0.0	0.356,0.356,0.356	-0.258	-25.8	25.8
3832	ENSG00000123473	STIL	1	-	47312947	47312974	47313846	47313946	47310275	47310362	47314035	47314147	3832	2,1,4	6,0,3	4,3,3	1,0,1	173	100	0.000998595	0.0445442	0.162,1.0,0.435	0.698,1.0,0.634	-0.245	-24.5	24.5
2915	ENSG00000078618	NRD1	1	-	51855225	51855388	51855745	51855865	51840225	51840514	51878274	51878805	2915	0,0,0	8,8,3	0,1,4	1,2,0	193	236	0.00100326	0.0446118	0.0,0.0,0.0	0.0,0.379,1.0	-0.46	-46	46
11070	ENSG00000159166	LAD1	1	-	201391077	201391195	201398486	201398648	201389159	201389303	201399268	201399309	11070	0,8,5	6,7,1	1,0,1	4,4,5	235	191	0.0010097	0.044758	0.0,0.482,0.803	0.169,0.0,0.14	0.325	32.5	32.5
13809	ENSG00000206053	HN1L	16	+	1679778	1679873	1683508	1683620	1678312	1678356	1685438	1685587	13809	0,0,0	23,28,11	4,3,2	38,36,32	168	185	0.00101764	0.0449695	0.0,0.0,0.0	0.104,0.084,0.064	-0.084	-8.4	8.4
11596	ENSG00000125746	EML2	19	-	45624718	45624818	45626704	45626839	45621206	45621332	45629950	45630046	11596	18,23,23	2,4,0	24,18,12	9,6,5	208	173	0.001036	0.045056	0.882,0.827,1.0	0.689,0.714,0.666	0.213	21.3	21.3
12145	ENSG00000051382	PIK3CB	3	-	138760781	138760903	138788838	138788936	138759172	138759359	138796462	138796567	12145	0,0,1	3,3,3	2,2,1	2,3,3	171	195	0.00103865	0.045056	0.0,0.0,0.275	0.533,0.432,0.275	-0.322	-32.2	32.2
3186	ENSG00000213614	HEXA	15	-	72353067	72353178	72355558	72355624	72351132	72351234	72375719	72376003	3186	9,6,3	201171165	1,0,2	148150139	139	184	0.00103749	0.045056	0.056,0.044,0.024	0.009,0.0,0.019	0.032	3.2	3.2
4596	ENSG00000134283	PPHLN1	12	+	42335892	42335974	42355160	42355222	42326177	42326229	42374862	42375074	4596	25,25,34	65,80,76	22,19,25	117102117	155	135	0.00103792	0.045056	0.251,0.214,0.28	0.141,0.14,0.157	0.102	10.2	10.2
4857	ENSG00000153310	FAM49B	8	-	129903311	129903350	129904498	129904585	129879388	129879471	129912469	129912515	4857	11,2,3	22,18,20	3,1,2	42,34,31	160	112	0.00103274	0.045056	0.259,0.072,0.095	0.048,0.02,0.043	0.105	10.5	10.5
5563	ENSG00000124786	SLC35B3	6	-	8418743	8418885	8419579	8419677	8417401	8417494	8420720	8420828	5563	55,39,45	7,3,4	55,42,33	0,1,2	171	215	0.0010345	0.045056	0.908,0.942,0.934	1.0,0.981,0.954	-0.05	-5	5
2505	ENSG00000141002	TCF25	16	+	89908965	89909083	89910211	89910356	89907242	89907322	89910590	89910663	2505	15,11,13	10,10,3	24,24,20	3,6,0	191	218	0.00104827	0.0451969	0.631,0.557,0.832	0.901,0.82,1.0	-0.234	-23.4	23.4
5450	ENSG00000119048	UBE2B	5	+	134376668	134376694	134380718	134380808	134374382	134374463	134388324	134388413	5450	28,19,14	235218232	46,27,35	222208236	99	163	0.00104796	0.0451969	0.164,0.125,0.09	0.254,0.176,0.196	-0.082	-8.2	8.2
12593	ENSG00000075711	DLG1	3	-	197075836	197075870	197076581	197076682	197069218	197069260	197081050	197081117	12593	15,11,21	25,32,27	26,19,30	16,19,16	174	107	0.0010636	0.0455805	0.27,0.174,0.324	0.5,0.381,0.536	-0.216	-21.6	21.6
13326	ENSG00000122376	FAM35A	10	+	87121787	87121907	87133602	87133757	87096933	87096989	87151349	87152879	13326	5,2,2	3,1,3	3,6,3	1,1,0	193	228	0.00106097	0.0455805	0.663,0.703,0.441	0.78,0.876,1.0	-0.283	-28.3	28.3
15362	ENSG00000019144	PHLDB1	11	+	118632158	118632296	118634922	118635051	118631975	118632053	118635392	118635548	15362	7,10,12	8,17,7	23,9,19	5,4,5	211	202	0.00107448	0.0459079	0.456,0.36,0.621	0.815,0.683,0.784	-0.282	-28.2	28.2
10487	ENSG00000101052	IFT52	20	+	43617787	43617886	43618240	43618353	43613849	43613976	43618939	43619026	10487	0,0,2	6,2,4	4,2,1	0,7,3	172	186	0.0010832	0.0460615	0.0,0.0,0.351	1.0,0.236,0.265	-0.383	-38.3	38.3
1917	ENSG00000133030	MPRIP	17	+	17137915	17138075	17138246	17138429	17136218	17136450	17142626	17142765	1917	103158162	39,47,51	129,111,86	71,56,50	233	256	0.00108456	0.0460615	0.744,0.787,0.777	0.666,0.685,0.654	0.101	10.1	10.1
4805	ENSG00000142230	SAE1	19	+	47180145	47180303	47197232	47197377	47169817	47169923	47203670	47203740	4805	16,1,18	472457385	4,3,3	434385359	231	218	0.00109032	0.0461676	0.031,0.002,0.042	0.009,0.007,0.008	0.017	1.7	1.7
12349	ENSG00000160124	CCDC58	3	-	122365335	122365466	122366452	122366552	122362967	122363027	122368175	122368322	12349	3,3,0	23,22,22	3,15,3	15,12,10	173	204	0.00110825	0.0465331	0.133,0.139,0.0	0.191,0.596,0.261	-0.259	-25.9	25.9
13912	ENSG00000005889	ZFX	X	+	24151690	24151800	24161714	24161842	24149744	24149794	24172714	24172800	13912	5,6,7	10,10,10	17,16,15	9,9,6	183	201	0.0011025	0.0465331	0.354,0.397,0.435	0.675,0.661,0.733	-0.294	-29.4	29.4
9838	ENSG00000197555	SIPA1L1	14	+	71418129	71418196	71467046	71467247	71413947	71414014	71512742	71512845	9838	2,8,5	0,1,0	5,5,6	3,2,2	140	274	0.00110879	0.0465331	1.0,0.94,1.0	0.765,0.83,0.854	0.164	16.4	16.4
12572	ENSG00000100650	SRSF5	14	+	69769510	69769547	69770021	69770042	69769181	69769251	69770466	69770540	12572	1,1,0	4,0,4	3,2,3	0,3,1	110	94	0.00111212	0.0465351	0.176,1.0,0.0	1.0,0.363,0.719	-0.302	-30.2	30.2
14732	ENSG00000130165	ELOF1	19	-	11555173	11555255	11555521	11555575	11554231	11554365	11559190	11559223	14732	6,6,6	1,4,0	7,2,11	12,7,9	127	155	0.0011255	0.0469564	0.88,0.647,1.0	0.416,0.259,0.599	0.418	41.8	41.8
11678	ENSG00000197586	ENTPD6	20	+	25196153	25196254	25197104	25197226	25195791	25195867	25206521	25206590	11678	1,2,2	0,0,1	2,0,1	0,7,1	174	195	0.00113146	0.0470668	1.0,1.0,0.691	1.0,0.0,0.528	0.388	38.8	38.8
14083	ENSG00000267048	RP11-566K11.7	16	+	89908965	89909107	89910211	89910356	89907139	89907322	89910590	89910663	14083	21,16,18	10,10,3	31,36,20	3,6,0	215	218	0.00114485	0.0474844	0.68,0.619,0.859	0.913,0.859,1.0	-0.205	-20.5	20.5
14734	ENSG00000130165	ELOF1	19	-	11554819	11554946	11555173	11555229	11554231	11554365	11559190	11559223	14734	1,1,0	2,3,9	5,6,5	13,9,15	129	200	0.0011575	0.0475917	0.437,0.341,0.0	0.374,0.508,0.341	-0.148	-14.8	14.8
6886	ENSG00000101391	CDK5RAP1	20	-	33383479	33383521	33384776	33384961	33379460	33379691	33385649	33385770	6886	0,2,2	1,0,3	2,2,4	1,0,1	258	115	0.00115408	0.0475917	0.0,1.0,0.229	0.471,1.0,0.641	-0.294	-29.4	29.4
798	ENSG00000169180	XPO6	16	-	28206205	28206373	28208982	28209055	28177219	28177332	28211365	28211920	798	1,0,1	2,1,4	1,1,5	7,1,0	146	241	0.00115608	0.0475917	0.452,0.0,0.292	0.191,0.623,1.0	-0.357	-35.7	35.7
11599	ENSG00000133678	TMEM254	10	+	80086230	80086258	80090356	80090431	80082144	80082204	80090796	80090938	11599	3,8,7	0,1,1	5,2,1	1,5,1	101	148	0.00116583	0.0477449	1.0,0.921,0.911	0.88,0.37,0.594	0.329	32.9	32.9
4394	ENSG00000174567	GOLT1A	1	-	204199199	204199258	204201632	204201811	204198159	204198496	204202895	204202987	4394	146169124	3,3,1	120118100	6,1,13	252	132	0.00116796	0.0477449	0.962,0.967,0.985	0.913,0.984,0.801	0.072	7.2	7.2
4259	ENSG00000176720	BOK	2	+	241559454	241559703	241560070	241560264	241558720	241558993	241562347	241562476	4259	58,50,48	3,5,1	143,60,69	24,12,7	322	267	0.00117261	0.0477975	0.941,0.892,0.975	0.832,0.806,0.891	0.093	9.3	9.3
12177	ENSG00000265681	RPL17	18	-	49491531	49491584	49491621	49491833	49491404	49491445	49492457	49492479	12177	160913681209	496540883744	120410751052	505441724255	285	126	0.00119389	0.0483866	0.125,0.129,0.125	0.095,0.102,0.099	0.028	2.8	2.8
12481	ENSG00000109586	GALNT7	4	+	173297794	173297977	173298114	173298297	173295395	173295526	173302046	173302164	12481	15,9,21	249295240	7,16,4	351389318	256	256	0.00119265	0.0483866	0.057,0.03,0.08	0.02,0.04,0.012	0.032	3.2	3.2
533	ENSG00000164182	NDUFAF2	5	+	61036030	61036242	61045523	61045604	60945128	60945382	61073124	61073214	533	0,4,5	4,7,12	2,0,0	6,7,10	285	154	0.00119768	0.0484018	0.0,0.236,0.184	0.153,0.0,0.0	0.089	8.9	8.9
12447	ENSG00000109685	WHSC1	4	+	1893729	1893822	1899220	1899395	1892781	1892891	1900625	1901251	12447	1,1,3	2,3,2	2,4,0	0,0,1	166	248	0.00120874	0.04871	0.428,0.332,0.691	1.0,1.0,0.0	-0.183	-18.3	18.3
14731	ENSG00000130165	ELOF1	19	-	11555173	11555255	11555521	11555653	11554231	11554365	11559190	11559223	14731	6,6,6	1,4,0	8,4,7	12,7,9	205	155	0.00121277	0.0487342	0.819,0.531,1.0	0.335,0.302,0.37	0.448	44.8	44.8
9058	ENSG00000048707	VPS13D	1	+	12368319	12368404	12368467	12368591	12363071	12363247	12369466	12369702	9058	0,3,1	51,63,56	3,7,5	42,59,55	158	197	0.00122016	0.0488924	0.0,0.056,0.022	0.082,0.129,0.102	-0.078	-7.8	7.8
2368	ENSG00000159314	ARHGAP27	17	-	45397179	45397228	45397294	45397448	45396915	45397024	45397948	45398047	2368	10,2,4	2,4,0	3,5,2	0,1,0	227	122	0.0012281	0.0489343	0.729,0.212,1.0	1.0,0.729,1.0	-0.263	-26.3	26.3
9952	ENSG00000029153	ARNTL2	12	+	27370128	27370230	27376345	27376387	27368261	27368412	27380246	27380404	9952	2,3,3	2,4,2	5,8,5	2,0,1	175	115	0.00122718	0.0489343	0.397,0.33,0.496	0.622,1.0,0.767	-0.389	-38.9	38.9
8662	ENSG00000157800	SLC37A3	7	-	140379213	140379304	140379631	140379868	140369589	140369682	140380281	140380390	8662	2,0,5	2,5,3	2,3,1	2,0,0	310	164	0.00123227	0.048963	0.346,0.0,0.469	0.346,1.0,1.0	-0.51	-51	51
2454	ENSG00000148153	INIP	9	-	112700701	112700923	112710908	112711011	112694130	112694233	112716460	112716541	2454	1,0,0	0,4,2	1,1,4	0,5,4	176	295	0.0012466	0.0493938	1.0,0.0,0.0	1.0,0.251,0.626	-0.292	-29.2	29.2
5524	ENSG00000188352	FOCAD	9	+	20658690	20658826	20715321	20715410	20658308	20658459	20717793	20717868	5524	12,3,11	52,48,35	27,15,27	45,51,48	209	162	0.00127181	0.0502523	0.152,0.046,0.196	0.317,0.186,0.304	-0.138	-13.8	13.8
6490	ENSG00000137177	KIF13A	6	-	17789871	17789910	17794248	17794395	17787775	17787875	17794571	17794704	6490	82,82,61	3,4,5	45,65,41	7,19,3	220	112	0.00128107	0.0504779	0.933,0.913,0.861	0.766,0.635,0.874	0.144	14.4	14.4
9915	ENSG00000148985	PGAP2	11	+	3817352	3817535	3823882	3824097	3816188	3816254	3824269	3824376	9915	137176172	222267241	119,82,65	277194130	256	288	0.00129661	0.0509484	0.41,0.426,0.445	0.326,0.322,0.36	0.091	9.1	9.1
6057	ENSG00000164144	ARFIP1	4	+	152829624	152829726	152863605	152863714	152779984	152780226	152872451	152872564	6057	89,82,73	85,89,91	120147142	76,113,93	175	182	0.00130246	0.0510369	0.521,0.489,0.455	0.622,0.575,0.614	-0.115	-11.5	11.5
13083	ENSG00000243069	ARHGEF26-AS1	3	-	154108668	154108785	154119685	154119783	154030276	154030379	154121071	154121332	13083	2,4,3	0,3,0	4,2,0	4,4,2	171	190	0.00132086	0.0516153	1.0,0.597,1.0	0.526,0.357,0.0	0.571	57.1	57.1
10827	ENSG00000100429	HDAC10	22	-	50249102	50249168	50249327	50249454	50248661	50248751	50249634	50249703	10827	36,31,41	5,1,2	46,39,30	0,0,0	200	139	0.00133088	0.0517842	0.833,0.956,0.934	1.0,1.0,1.0	-0.092	-9.2	9.2
3679	ENSG00000088808	PPP1R13B	14	-	103763862	103764479	103778744	103778821	103757649	103757751	103784794	103784914	3679	91,78,100	21,66,48	38,42,56	33,70,34	150	690	0.00133248	0.0517842	0.952,0.845,0.906	0.841,0.734,0.883	0.082	8.2	8.2
1605	ENSG00000136560	TANK	2	+	161163113	161163358	161169036	161169151	161160343	161160484	161179613	161179761	1605	18,3,3	6,0,1	1,8,3	0,0,1	318	188	0.00134992	0.0523185	0.639,1.0,0.639	1.0,1.0,0.639	-0.12	-12	12
2467	ENSG00000148153	INIP	9	-	112701787	112701880	112710908	112711011	112694130	112694233	112716460	112716541	2467	1,0,0	8,10,5	1,1,4	7,5,3	176	166	0.0013667	0.0528248	0.105,0.0,0.0	0.119,0.159,0.557	-0.243	-24.3	24.3
4538	ENSG00000174306	ZHX3	20	-	41213733	41213899	41267462	41267612	41202056	41205066	41268989	41269083	4538	0,0,1	1,7,2	1,2,2	1,3,4	223	239	0.00138089	0.0532279	0.0,0.0,0.349	0.517,0.417,0.349	-0.311	-31.1	31.1
8777	ENSG00000090013	BLVRB	19	-	40458173	40458244	40463106	40463216	40451363	40451492	40465609	40465745	8777	0,0,0	12,11,16	3,3,1	23,12,4	183	144	0.00141014	0.0542083	0.0,0.0,0.0	0.093,0.164,0.164	-0.14	-14	14
7706	ENSG00000117448	AKR1A1	1	+	45552435	45552563	45561788	45561878	45550965	45551155	45566568	45566688	7706	151167137	544471410	444338292	1034729655	201	163	0.00143359	0.0549606	0.184,0.223,0.213	0.258,0.273,0.266	-0.059	-5.9	5.9
2737	ENSG00000137210	TMEM14B	6	+	10749621	10749698	10770076	10770204	10749201	10749268	10829006	10829165	2737	141,93,109	12,17,21	215109114	13,8,8	150	201	0.00144445	0.0552278	0.94,0.88,0.874	0.957,0.948,0.95	-0.054	-5.4	5.4
12172	ENSG00000265681	RPL17	18	-	49491404	49491607	49491625	49491852	49490792	49490927	49492457	49492485	12172	158713651222	210613861586	118310941032	208315651651	300	276	0.0014502	0.0552986	0.409,0.475,0.415	0.343,0.391,0.365	0.067	6.7	6.7
13402	ENSG00000119522	DENND1A	9	-	123676719	123676789	123757702	123757822	123667025	123667079	123792586	123792630	13402	65,64,53	5,3,2	60,68,51	1,0,0	193	143	0.00145769	0.0554353	0.906,0.94,0.952	0.978,1.0,1.0	-0.06	-6	6
11601	ENSG00000133678	TMEM254	10	+	80087311	80087556	80090356	80090431	80082144	80082204	80090796	80090938	11601	4,3,3	0,1,1	2,8,1	1,5,1	318	148	0.00148051	0.0561524	1.0,0.583,0.583	0.482,0.427,0.318	0.313	31.3	31.3
15095	ENSG00000096060	FKBP5	6	-	35643276	35643348	35684426	35684485	35642719	35642843	35688803	35688942	15095	4,3,6	14,15,12	0,0,3	8,18,11	132	145	0.00149756	0.0566477	0.239,0.18,0.355	0.0,0.0,0.231	0.181	18.1	18.1
607	ENSG00000259399	TGIF2-C20orf24	20	+	36607868	36608000	36609600	36609758	36607714	36607818	36612009	36612384	607	37,33,22	842720690	61,48,47	935681734	205	231	0.00151006	0.0568174	0.047,0.049,0.035	0.068,0.074,0.067	-0.026	-2.6	2.6
6673	ENSG00000154723	ATP5J	21	-	25733171	25733363	25734332	25734398	25729630	25729801	25734852	25734904	6673	28,23,32	6,5,11	16,17,21	19,11,11	139	265	0.00150737	0.0568174	0.899,0.898,0.847	0.616,0.747,0.784	0.166	16.6	16.6
8659	ENSG00000157800	SLC37A3	7	-	140355667	140355764	140364407	140364491	140352061	140352146	140369589	140369682	8659	94,84,78	68,82,65	108,87,73	126,138,94	157	170	0.00151626	0.0569	0.599,0.526,0.565	0.481,0.406,0.457	0.115	11.5	11.5
11896	ENSG00000126777	KTN1	14	+	55588907	55589031	55601760	55601880	55580209	55580354	55612018	55612571	11896	3,6,6	13,22,39	5,1,0	46,43,30	197	193	0.00155956	0.0580856	0.184,0.211,0.131	0.096,0.022,0.0	0.136	13.6	13.6
12838	ENSG00000197381	ADARB1	21	+	45144630	45144701	45160100	45160223	45128401	45128573	45171609	45171684	12838	4,3,6	4,4,2	3,1,2	8,11,8	144	196	0.0015666	0.0580856	0.576,0.505,0.803	0.338,0.11,0.254	0.394	39.4	39.4
13692	ENSG00000126870	WDR60	7	+	158892044	158892145	158900145	158900264	158891264	158891333	158901738	158901816	13692	2,0,0	5,1,2	0,4,2	3,5,2	174	192	0.00155528	0.0580856	0.306,0.0,0.0	0.0,0.469,0.525	-0.229	-22.9	22.9
5988	ENSG00000099341	PSMD8	19	+	38381148	38381312	38381752	38381824	38380898	38380999	38382116	38382228	5988	4,2,4	2,2,2	0,2,1	1,0,0	237	145	0.00156292	0.0580856	0.55,0.38,0.55	0.0,1.0,1.0	-0.173	-17.3	17.3
9560	ENSG00000114654	EFCC1	3	+	129006361	129006478	129026441	129026644	129003793	129004077	129030702	129030860	9560	0,2,0	34,18,14	2,5,2	28,19,23	190	276	0.00156833	0.0580856	0.0,0.139,0.0	0.094,0.277,0.112	-0.115	-11.5	11.5
570	ENSG00000127952	STYXL1	7	-	76033635	76033706	76040710	76040821	76030420	76030524	76047811	76047988	570	3,4,1	10,7,3	1,0,1	4,10,6	184	144	0.00158105	0.0582524	0.19,0.309,0.207	0.164,0.0,0.115	0.142	14.2	14.2
7673	ENSG00000144331	ZNF385B	2	-	179443223	179443468	179444875	179444966	179441981	179442177	179445549	179445728	7673	46,47,48	163188182	23,20,25	152169129	164	318	0.00157768	0.0582524	0.354,0.326,0.338	0.227,0.187,0.273	0.11	11	11
12203	ENSG00000152952	PLOD2	3	-	146076781	146076895	146077861	146077924	146073286	146073352	146079115	146079257	12203	27,27,20	191171141	72,90,94	335376352	136	187	0.00161416	0.0592233	0.163,0.178,0.163	0.228,0.248,0.269	-0.08	-8	8
14015	ENSG00000123146	ADGRE5	19	+	14397076	14397223	14397657	14397804	14396341	14396473	14397888	14397935	14015	2,2,1	27,30,41	8,8,4	31,41,40	220	220	0.00161575	0.0592233	0.069,0.063,0.024	0.205,0.163,0.091	-0.101	-10.1	10.1
12030	ENSG00000068985	PAGE1	X	-	49695052	49695165	49695604	49695704	49694707	49694778	49695868	49695993	12030	8,6,5	1,6,2	15,6,20	0,2,1	173	186	0.00162774	0.0595091	0.896,0.518,0.729	1.0,0.763,0.956	-0.192	-19.2	19.2
12986	ENSG00000171307	ZDHHC16	10	+	97454713	97454799	97455659	97455783	97446203	97446353	97455973	97456044	12986	16,5,11	113114108	41,36,25	193205149	159	197	0.00165271	0.0596625	0.149,0.052,0.112	0.208,0.179,0.172	-0.082	-8.2	8.2
13233	ENSG00000147996	CBWD5	9	+	65703879	65703925	65704330	65704547	65702969	65703014	65708901	65708958	13233	1,1,1	8,5,4	4,4,3	9,1,1	119	290	0.00166559	0.0596625	0.233,0.328,0.379	0.52,0.907,0.88	-0.456	-45.6	45.6
14972	ENSG00000198270	TMEM116	12	-	111933885	111934030	111936691	111936858	111932585	111932659	111937159	111937243	14972	9,10,10	33,36,35	19,23,18	25,33,35	240	218	0.00166118	0.0596625	0.199,0.201,0.206	0.408,0.388,0.318	-0.169	-16.9	16.9
2680	ENSG00000027001	MIPEP	13	-	23760532	23760733	23798723	23798855	23760095	23760217	23805949	23806069	2680	1,6,2	17,12,14	2,9,2	3,2,3	205	274	0.00164704	0.0596625	0.073,0.401,0.16	0.471,0.857,0.471	-0.388	-38.8	38.8
6683	ENSG00000154723	ATP5J	21	-	25733267	25733363	25734332	25734398	25729630	25729801	25734852	25734904	6683	28,23,32	5,1,10	16,17,21	15,10,8	139	169	0.00165824	0.0596625	0.872,0.965,0.796	0.565,0.674,0.761	0.211	21.1	21.1
7106	ENSG00000131089	ARHGEF9	X	-	63736989	63737118	63743368	63743446	63724531	63724711	63754314	63754676	7106	2,0,1	0,4,0	1,0,0	1,1,1	151	202	0.00166545	0.0596625	1.0,0.0,1.0	0.572,0.0,0.0	0.476	47.6	47.6
8062	ENSG00000243554	AC004967.7	7	-	97970133	97970227	97971923	97972024	97969769	97969845	97972134	97972254	8062	0,2,1	9,8,9	8,2,2	10,8,6	174	167	0.00165457	0.0596625	0.0,0.194,0.096	0.434,0.194,0.242	-0.193	-19.3	19.3
9885	ENSG00000148985	PGAP2	11	+	3811249	3811424	3817352	3817535	3808293	3808315	3823882	3824135	9885	109,102,67	140154161	122,83,68	115,77,72	248	256	0.0016382	0.0596625	0.446,0.406,0.3	0.523,0.527,0.494	-0.131	-13.1	13.1
14873	ENSG00000092841	MYL6	12	+	56158901	56158920	56159470	56159622	56158683	56158711	56159974	56160148	14873	0,0,3	57,27,40	2,3,4	29,22,30	92	225	0.00168176	0.0600899	0.0,0.0,0.155	0.144,0.25,0.246	-0.162	-16.2	16.2
10986	ENSG00000204580	DDR1	6	+	30883077	30883326	30884057	30884145	30882954	30882983	30884537	30884710	10986	12,13,5	3,2,0	3,4,3	5,1,7	322	161	0.00169016	0.0601105	0.667,0.765,1.0	0.231,0.667,0.176	0.453	45.3	45.3
12893	ENSG00000107614	TRDMT1	10	-	17162165	17162237	17168840	17168917	17160304	17160374	17174550	17174660	12893	3,5,2	0,2,0	5,6,6	0,3,3	150	145	0.00169085	0.0601105	1.0,0.707,1.0	1.0,0.659,0.659	0.13	13	13
4731	ENSG00000128739	SNRPN	15	+	24974448	24974456	24974641	24974957	24967931	24968082	24975357	24975509	4731	36,37,19	105138136	26,35,34	60,61,63	81	389	0.00169504	0.0601105	0.622,0.563,0.402	0.675,0.734,0.722	-0.181	-18.1	18.1
10988	ENSG00000204580	DDR1	6	+	30883080	30883241	30884537	30884710	30882927	30882983	30888687	30888814	10988	5,4,3	16,30,29	1,1,2	59,38,20	234	246	0.00170396	0.0602761	0.247,0.123,0.098	0.018,0.027,0.095	0.109	10.9	10.9
5872	ENSG00000118518	RNF146	6	+	127282286	127282395	127285207	127285348	127280230	127280340	127286049	127286177	5872	0,3,3	12,14,4	4,3,5	4,2,3	182	214	0.00174332	0.0613623	0.0,0.201,0.469	0.54,0.638,0.662	-0.39	-39	39
6311	ENSG00000168172	HOOK3	8	+	42986654	42986795	42997549	42997637	42982626	42982696	43002106	43002141	6311	34,33,20	7,1,3	36,40,54	17,27,10	214	161	0.00173988	0.0613623	0.785,0.961,0.834	0.614,0.527,0.802	0.212	21.2	21.2
12400	ENSG00000072135	PTPN18	2	+	130359396	130359492	130359607	130359646	130359232	130359309	130369132	130369201	12400	14,15,16	0,0,3	30,38,33	11,9,2	169	112	0.00174832	0.0613858	1.0,1.0,0.779	0.644,0.737,0.916	0.161	16.1	16.1
3638	ENSG00000179195	ZNF664	12	+	124004553	124004654	124009910	124010065	123988045	123988138	124011380	124011441	3638	8,4,3	0,2,0	6,3,4	6,1,1	174	228	0.00180374	0.0627924	1.0,0.724,1.0	0.567,0.797,0.84	0.173	17.3	17.3
3980	ENSG00000166839	ANKDD1A	15	+	64912263	64912313	64917385	64917514	64911901	64911964	64921920	64922019	3980	2,0,1	0,2,0	3,0,1	5,5,3	123	202	0.00180608	0.0627924	1.0,0.0,1.0	0.496,0.0,0.354	0.383	38.3	38.3
5472	ENSG00000123643	SLC36A1	5	+	151452111	151452216	151452342	151452416	151447626	151447813	151458787	151458935	5472	1,1,3	4,0,0	1,1,1	4,1,5	178	147	0.00179615	0.0627924	0.171,1.0,1.0	0.171,0.452,0.142	0.469	46.9	46.9
6708	ENSG00000154723	ATP5J	21	-	25733214	25733363	25734332	25734398	25729630	25729801	25734852	25734904	6708	28,23,32	6,6,15	16,17,21	23,13,13	139	222	0.00180032	0.0627924	0.882,0.86,0.773	0.526,0.676,0.721	0.197	19.7	19.7
530	ENSG00000164182	NDUFAF2	5	+	61073124	61073214	61098991	61099032	60945206	60945428	61152703	61153026	530	189149108	137,108,84	103,94,114	103120126	163	114	0.0018155	0.0629656	0.491,0.491,0.473	0.412,0.354,0.388	0.1	10	10
4881	ENSG00000006831	ADIPOR2	12	+	1736078	1736240	1744521	1744614	1691162	1691213	1754257	1754514	4881	4,4,6	0,0,0	0,5,0	2,0,1	235	166	0.00184901	0.0639712	1.0,1.0,1.0	0.0,1.0,0.0	0.667	66.7	66.7
15275	ENSG00000149187	CELF1	11	-	47506857	47506897	47536619	47536730	47500860	47500932	47552991	47553117	15275	8,6,3	0,3,0	5,1,5	3,5,2	184	113	0.00186472	0.0643577	1.0,0.551,1.0	0.506,0.109,0.606	0.443	44.3	44.3
10894	ENSG00000166024	R3HCC1L	10	+	98163292	98163397	98208100	98209899	98134623	98134706	98231511	98231687	10894	2,0,5	496496519	7,4,5	329378258	178	1872	0.00188214	0.0644884	0.041,0.0,0.092	0.183,0.1,0.169	-0.106	-10.6	10.6
1612	ENSG00000136560	TANK	2	+	161161284	161161412	161169036	161169151	161160343	161160484	161179613	161179761	1612	7,4,5	6,0,1	6,5,2	0,0,1	201	188	0.00187548	0.0644884	0.522,1.0,0.824	1.0,1.0,0.652	-0.102	-10.2	10.2
2501	ENSG00000141002	TCF25	16	+	89908965	89909083	89910211	89910234	89907242	89907322	89910590	89910663	2501	15,11,13	5,0,1	24,24,20	0,0,0	191	96	0.00187962	0.0644884	0.601,1.0,0.867	1.0,1.0,1.0	-0.177	-17.7	17.7
8335	ENSG00000181031	RPH3AL	17	-	327711	327828	333758	333934	327466	327579	386196	386233	8335	37,38,36	0,1,0	37,36,28	4,3,1	249	190	0.00190188	0.0650077	1.0,0.967,1.0	0.876,0.902,0.955	0.078	7.8	7.8
12147	ENSG00000051382	PIK3CB	3	-	138770050	138770117	138788838	138788936	138759172	138759359	138796462	138796567	12147	0,0,1	3,2,3	2,2,1	3,2,0	171	140	0.00194218	0.0660835	0.0,0.0,0.214	0.353,0.45,1.0	-0.53	-53	53
1700	ENSG00000103222	ABCC1	16	+	16103714	16103879	16105399	16105460	16102682	16102717	16106737	16106873	1700	26,41,42	0,1,6	19,33,19	4,9,4	238	134	0.00195318	0.0660835	1.0,0.958,0.798	0.728,0.674,0.728	0.209	20.9	20.9
606	ENSG00000259399	TGIF2-C20orf24	20	+	36607868	36608000	36609600	36609730	36607714	36607818	36612009	36612384	606	37,33,22	130111861104	61,48,47	148111421175	205	203	0.00196131	0.0660835	0.027,0.027,0.019	0.039,0.04,0.038	-0.015	-1.5	1.5
6691	ENSG00000154723	ATP5J	21	-	25733214	25733360	25734332	25734398	25729626	25729801	25734852	25734904	6691	28,23,32	5,7,11	16,17,21	15,14,11	139	219	0.00195874	0.0660835	0.898,0.838,0.821	0.627,0.657,0.75	0.174	17.4	17.4
7707	ENSG00000117448	AKR1A1	1	+	45552415	45552563	45561788	45561873	45550965	45551155	45566568	45566688	7707	74,88,50	270238208	214139128	457345304	221	158	0.00194717	0.0660835	0.164,0.209,0.147	0.251,0.224,0.231	-0.062	-6.2	6.2
8700	ENSG00000172508	CARNS1	11	+	67416102	67416202	67417406	67417677	67415677	67415763	67418430	67418520	8700	0,2,0	27,15,9	3,1,3	19,11,12	173	344	0.00195437	0.0660835	0.0,0.21,0.0	0.239,0.153,0.332	-0.171	-17.1	17.1
503	ENSG00000223756	TSSC2	11	+	3404832	3404963	3406498	3406560	3403592	3403652	3407621	3407697	503	19,24,22	0,1,0	23,25,15	3,0,4	204	135	0.00198523	0.0667312	1.0,0.941,1.0	0.835,1.0,0.713	0.131	13.1	13.1
5058	ENSG00000181163	NPM1	5	+	171400149	171400210	171400838	171400925	171392913	171392978	171405301	171405403	5058	111,100,90	405335493366	80,71,76	394840294051	134	160	0.00199104	0.0667679	0.032,0.033,0.031	0.024,0.021,0.022	0.01	1	1
2461	ENSG00000148153	INIP	9	-	112697438	112697582	112710908	112711011	112694130	112694233	112716460	112716541	2461	1,0,0	9,5,9	1,1,4	8,12,3	176	217	0.00199667	0.066799	0.12,0.0,0.0	0.134,0.093,0.622	-0.243	-24.3	24.3
10636	ENSG00000179818	PCBP1-AS1	2	-	70053730	70053792	70055713	70055910	70051202	70051305	70083537	70083687	10636	2,4,3	0,1,1	11,8,6	4,2,0	270	135	0.0020154	0.0669519	1.0,0.667,0.6	0.579,0.667,1.0	0.007	0.7	0.7
3331	ENSG00000125954	CHURC1-FNTB	14	+	64924045	64924126	64926009	64926080	64914492	64914534	65004248	65004313	3331	50,30,20	1,6,2	33,17,27	0,0,1	154	144	0.00201298	0.0669519	0.979,0.824,0.903	1.0,1.0,0.962	-0.085	-8.5	8.5
8134	ENSG00000106772	PRUNE2	9	-	76638185	76638288	76641971	76641980	76637417	76637549	76644738	76644909	8134	10,13,15	235252227	49,61,40	532584472	82	176	0.00201237	0.0669519	0.084,0.1,0.124	0.165,0.183,0.154	-0.065	-6.5	6.5
13606	ENSG00000031823	RANBP3	19	-	5933802	5933929	5935684	5935839	5933413	5933479	5941620	5941707	13606	3,8,1	1,4,5	2,2,3	0,2,0	228	200	0.0020287	0.0671165	0.725,0.637,0.149	1.0,0.467,1.0	-0.319	-31.9	31.9
5884	ENSG00000004866	ST7	7	+	117190132	117190268	117190833	117190936	117189320	117189393	117209786	117209937	5884	1,5,15	228203189	0,3,2	276302248	209	176	0.00203455	0.0671165	0.004,0.02,0.063	0.0,0.008,0.007	0.024	2.4	2.4
8677	ENSG00000102805	CLN5	13	+	76998042	76998085	76999929	76999995	76995901	76996127	77000457	77002517	8677	10,8,3	1,0,1	5,3,7	3,5,0	116	139	0.00203248	0.0671165	0.923,1.0,0.782	0.666,0.418,1.0	0.207	20.7	20.7
6290	ENSG00000117262	GPR89A	1	+	145608347	145608675	145612201	145612247	145608047	145608175	145616233	145616293	6290	1,2,2	0,1,0	1,0,1	0,1,1	401	119	0.00208409	0.0684324	1.0,0.372,1.0	1.0,0.0,0.229	0.381	38.1	38.1
9562	ENSG00000114654	EFCC1	3	+	129006361	129006478	129026441	129026554	129003793	129004077	129030702	129030860	9562	0,2,0	7,6,3	2,5,2	15,6,7	190	186	0.0020835	0.0684324	0.0,0.246,0.0	0.115,0.449,0.219	-0.179	-17.9	17.9
13578	ENSG00000174373	RALGAPA1	14	-	35700161	35700302	35707402	35707583	35689835	35690003	35721687	35721849	13578	4,2,3	2,3,1	2,3,7	1,1,0	254	214	0.00210614	0.0689968	0.628,0.36,0.717	0.628,0.717,1.0	-0.213	-21.3	21.3
13935	ENSG00000140563	MCTP2	15	+	94440258	94440298	94442918	94442960	94401899	94402019	94458136	94458246	13935	3,0,5	29,31,25	0,0,0	31,53,54	113	115	0.00211546	0.0691425	0.095,0.0,0.169	0.0,0.0,0.0	0.088	8.8	8.8
2150	ENSG00000125257	ABCC4	13	-	95121856	95122034	95129997	95130072	95115921	95116001	95161188	95161335	2150	5,3,1	1,0,0	2,5,4	2,1,3	148	251	0.00213226	0.0695314	0.895,1.0,1.0	0.629,0.895,0.693	0.226	22.6	22.6
8833	ENSG00000204463	BAG6	6	-	31640384	31640528	31640644	31640689	31640198	31640306	31640791	31640938	8833	10,9,3	337339347	3,3,1	386338284	118	217	0.00214149	0.0696722	0.052,0.047,0.016	0.014,0.016,0.006	0.026	2.6	2.6
3128	ENSG00000117625	RCOR3	1	+	211295675	211295753	211312354	211312487	211289331	211289396	211312719	211312819	3128	56,41,39	71,66,64	42,65,50	39,45,49	151	206	0.00216163	0.0698469	0.518,0.459,0.454	0.595,0.663,0.582	-0.136	-13.6	13.6
3658	ENSG00000110931	CAMKK2	12	-	121269788	121269881	121270527	121270581	121269527	121269581	121270897	121270945	3658	5,1,8	3,2,2	4,9,5	1,0,1	127	166	0.00216022	0.0698469	0.685,0.395,0.839	0.839,1.0,0.867	-0.262	-26.2	26.2
531	ENSG00000164182	NDUFAF2	5	+	61036030	61036242	61045523	61045616	60945128	60945382	61073124	61073214	531	0,4,5	6,5,14	2,0,0	5,5,10	285	166	0.00215894	0.0698469	0.0,0.318,0.172	0.189,0.0,0.0	0.1	10	10
13795	ENSG00000117054	ACADM	1	+	75728400	75728488	75732643	75732745	75724766	75724817	75732852	75732922	13795	138122135	125,89,106	233216223	142117108	161	175	0.00218625	0.0704817	0.545,0.598,0.581	0.641,0.667,0.692	-0.092	-9.2	9.2
13357	ENSG00000204859	ZBTB48	1	+	6582057	6582299	6585918	6586030	6580540	6581299	6586694	6586787	13357	86,83,97	23,34,32	68,63,57	34,42,37	315	185	0.00221679	0.0713042	0.687,0.589,0.64	0.54,0.468,0.475	0.144	14.4	14.4
1598	ENSG00000248101	AC002116.8	19	-	36013000	36013089	36013343	36013588	36011403	36011464	36014174	36014235	1598	24,32,17	8,11,5	24,22,18	4,0,2	318	162	0.00222703	0.0714717	0.604,0.597,0.634	0.753,1.0,0.821	-0.246	-24.6	24.6
6808	ENSG00000174238	PITPNA	17	-	1543019	1543027	1548295	1548387	1541565	1541640	1558528	1558559	6808	108120114	6,4,0	99,57,77	7,5,9	165	81	0.00224797	0.0719618	0.898,0.936,1.0	0.874,0.848,0.808	0.101	10.1	10.1
9321	ENSG00000100413	POLR3H	22	-	41533521	41533687	41535009	41535085	41532658	41532745	41540698	41540795	9321	0,1,8	17,15,15	0,2,0	21,16,17	149	239	0.00225245	0.0719618	0.0,0.097,0.461	0.0,0.167,0.0	0.13	13	13
8951	ENSG00000136261	BZW2	7	+	16665436	16665501	16674411	16674588	16646159	16646304	16681300	16681404	8951	21,10,26	291367306	8,26,5	486461355	138	250	0.00227417	0.0724925	0.116,0.047,0.133	0.029,0.093,0.025	0.05	5	5
8365	ENSG00000215386	MIR99AHG	21	+	16391613	16391685	16487489	16487538	16231055	16231115	16537378	16537439	8365	5,6,3	43,47,39	12,11,11	40,54,24	145	122	0.00228118	0.0725528	0.089,0.097,0.061	0.202,0.146,0.278	-0.126	-12.6	12.6
6992	ENSG00000188372	ZP3	7	+	76414405	76414574	76415014	76415224	76397517	76397797	76425051	76425276	6992	1,1,8	22,17,19	9,8,7	11,14,14	242	283	0.00229703	0.0728933	0.05,0.064,0.33	0.489,0.401,0.369	-0.272	-27.2	27.2
14822	ENSG00000198740	ZNF652	17	-	49321135	49321232	49352665	49352790	49317365	49317983	49361908	49361993	14822	2,2,4	0,1,0	1,3,0	2,0,2	198	170	0.002305	0.0729831	1.0,0.632,1.0	0.3,1.0,0.0	0.444	44.4	44.4
13422	ENSG00000215472	RPL17-C18orf32	18	-	49491404	49491607	49491625	49491833	49490802	49490927	49492457	49492479	13422	158713451194	210613861586	119010671051	208315651651	281	276	0.00233728	0.0731883	0.425,0.488,0.425	0.359,0.401,0.385	0.064	6.4	6.4
13742	ENSG00000114656	KIAA1257	3	-	128993042	128993336	129000631	129000670	128988727	128988918	129002050	129002234	13742	5,3,2	50,65,51	17,7,8	65,61,48	112	367	0.00233108	0.0731883	0.247,0.131,0.114	0.461,0.273,0.353	-0.198	-19.8	19.8
14865	ENSG00000092841	MYL6	12	+	56158901	56158920	56159480	56159622	56158683	56158711	56159974	56160148	14865	0,0,3	46,26,36	2,3,4	28,20,29	92	215	0.00233057	0.0731883	0.0,0.0,0.163	0.143,0.26,0.244	-0.161	-16.1	16.1
2720	ENSG00000105339	DENND3	8	+	141160631	141160787	141163332	141163429	141155848	141155970	141165185	141165289	2720	1,5,3	0,0,0	1,5,7	2,1,2	229	170	0.00233377	0.0731883	1.0,1.0,1.0	0.271,0.788,0.722	0.406	40.6	40.6
6366	ENSG00000018189	RUFY3	4	+	70800140	70800205	70802955	70802983	70794794	70794894	70804347	70804416	6366	15,18,14	2,4,3	17,25,18	12,12,11	138	101	0.00232262	0.0731883	0.846,0.767,0.774	0.509,0.604,0.545	0.243	24.3	24.3
12927	ENSG00000229267	AC072062.1	2	+	214842736	214842832	214960392	214960590	214833988	214834105	214961809	214962062	12927	5,0,1	3,1,3	1,0,0	1,4,3	169	271	0.0023427	0.0731964	0.728,0.0,0.348	0.616,0.0,0.0	0.153	15.3	15.3
13358	ENSG00000204859	ZBTB48	1	+	6582057	6582299	6585918	6586030	6580087	6580136	6586694	6586787	13358	77,71,85	23,35,32	57,54,48	34,42,37	315	185	0.00235185	0.0733207	0.663,0.544,0.609	0.496,0.43,0.432	0.153	15.3	15.3
9559	ENSG00000114654	EFCC1	3	+	129006361	129006478	129007425	129007607	129003793	129004077	129030702	129030860	9559	0,2,0	11,7,13	2,5,2	21,14,8	190	255	0.0023698	0.0737186	0.0,0.277,0.0	0.113,0.324,0.251	-0.137	-13.7	13.7
6448	ENSG00000103415	HMOX2	16	+	4499176	4499394	4502743	4502959	4496145	4496266	4505483	4505610	6448	11,10,3	4,4,2	0,2,3	4,8,2	291	289	0.00237838	0.0738235	0.732,0.713,0.598	0.0,0.199,0.598	0.415	41.5	41.5
8721	ENSG00000168385	2002-09-01	2	+	241317498	241317599	241324215	241324241	241315945	241315982	241325992	241326113	8721	17,40,33	267259215	48,49,45	215245255	174	99	0.00239905	0.0743026	0.035,0.081,0.08	0.113,0.102,0.091	-0.037	-3.7	3.7
12232	ENSG00000182087	TMEM259	19	-	1010990	1011095	1011095	1011195	1009647	1010895	1011366	1011499	12232	216215210	6,7,3	257209178	17,9,12	173	178	0.0024411	0.0754402	0.974,0.969,0.986	0.94,0.96,0.939	0.03	3	3
13602	ENSG00000164300	SERINC5	5	-	80205206	80205360	80218549	80218647	80202885	80203053	80255895	80256019	13602	0,0,0	9,4,2	2,2,1	8,8,4	171	227	0.00245633	0.0756224	0.0,0.0,0.0	0.249,0.249,0.249	-0.249	-24.9	24.9
1687	ENSG00000103222	ABCC1	16	+	16114765	16115076	16121974	16122174	16111374	16111582	16124788	16124915	1687	331394328	201242248	462452393	234212176	384	273	0.00245766	0.0756224	0.539,0.536,0.485	0.584,0.603,0.614	-0.08	-8	8
13397	ENSG00000119522	DENND1A	9	-	123769513	123769563	123792586	123792630	123676719	123676789	123878950	123879021	13397	44,32,34	1,7,1	42,27,24	0,0,0	117	123	0.00246622	0.0757215	0.979,0.828,0.973	1.0,1.0,1.0	-0.073	-7.3	7.3
3167	ENSG00000239665	RP11-295P9.3	10	+	13652407	13652489	13652845	13652929	13648619	13648768	13654352	13654427	3167	2,5,2	1,0,1	0,1,7	2,2,1	155	157	0.00247169	0.0757254	0.67,1.0,0.67	0.0,0.336,0.876	0.376	37.6	37.6
9780	ENSG00000101266	CSNK2A1	20	-	508450	508660	527932	528049	505117	505229	543671	543821	9780	22,8,17	360531393	19,33,22	339384363	190	283	0.00251237	0.0768061	0.083,0.022,0.061	0.077,0.113,0.083	-0.036	-3.6	3.6
3755	ENSG00000111271	ACAD10	12	+	111702161	111702310	111705737	111705932	111692696	111692896	111709525	111709684	3755	13,27,35	76,52,65	40,49,29	42,60,38	222	268	0.00253128	0.0772151	0.171,0.385,0.394	0.535,0.496,0.48	-0.187	-18.7	18.7
582	ENSG00000247556	OIP5-AS1	15	+	41290304	41290416	41297746	41297929	41286010	41286100	41298040	41298069	582	0,1,1	19,24,16	0,2,5	6,16,12	185	256	0.00253664	0.0772151	0.0,0.055,0.08	0.0,0.147,0.366	-0.126	-12.6	12.6
2749	ENSG00000005801	ZNF195	11	-	3363307	3363391	3369356	3369502	3362545	3362602	3370974	3371070	2749	13,20,14	0,1,1	8,6,6	3,0,3	219	157	0.00255632	0.0776475	1.0,0.935,0.909	0.657,1.0,0.589	0.199	19.9	19.9
14875	ENSG00000092841	MYL6	12	+	56158901	56158920	56159497	56159622	56158683	56158711	56159974	56160148	14875	0,0,3	70,30,45	2,3,4	35,33,35	92	198	0.00258387	0.0783168	0.0,0.0,0.125	0.11,0.164,0.197	-0.115	-11.5	11.5
8069	ENSG00000198087	CD2AP	6	+	47515782	47515962	47526627	47526740	47503279	47503440	47533601	47533755	8069	3,0,4	3,8,8	1,0,0	2,3,2	253	186	0.00262437	0.0793747	0.424,0.0,0.269	0.269,0.0,0.0	0.141	14.1	14.1
9483	ENSG00000145041	VPRBP	3	-	51483718	51483836	51496733	51496780	51470928	51471005	51499872	51499994	9483	1,1,2	28,45,38	3,7,6	44,41,43	120	191	0.00263411	0.0794996	0.054,0.034,0.077	0.098,0.214,0.182	-0.11	-11	11
10088	ENSG00000175449	RFESD	5	+	95652136	95652331	95653116	95653214	95646771	95646817	95654060	95654236	10088	35,23,21	0,2,2	22,36,26	4,7,4	268	171	0.00265129	0.0798483	1.0,0.88,0.87	0.778,0.766,0.806	0.133	13.3	13.3
5149	ENSG00000064042	LIMCH1	4	+	41410518	41410699	41438101	41438298	41359606	41359803	41494535	41494606	5149	0,0,1	6,11,4	2,4,0	3,7,11	254	270	0.00270157	0.0810184	0.0,0.0,0.21	0.415,0.378,0.0	-0.194	-19.4	19.4
7958	ENSG00000267059	AC005943.2	19	-	1599987	1600098	1602036	1602152	1599411	1599560	1605359	1605445	7958	3,9,5	5,1,1	1,1,3	1,4,9	189	184	0.00269734	0.0810184	0.369,0.898,0.83	0.493,0.196,0.245	0.388	38.8	38.8
12266	ENSG00000071462	WBSCR22	7	+	73696405	73696463	73697355	73697516	73693991	73694050	73697604	73697694	12266	2,1,0	15,19,20	3,3,2	10,13,10	131	234	0.00271398	0.0812189	0.192,0.086,0.0	0.349,0.292,0.263	-0.209	-20.9	20.9
3857	ENSG00000118482	PHF3	6	+	63646526	63646795	63678827	63678971	63636110	63636150	63679999	63680161	3857	17,20,12	1,2,3	29,13,13	0,0,0	342	217	0.00274347	0.0819194	0.915,0.864,0.717	1.0,1.0,1.0	-0.168	-16.8	16.8
5641	ENSG00000131374	TBC1D5	3	-	17543372	17543465	17622647	17622765	17508473	17508605	17623848	17623913	5641	12,16,19	2,0,0	11,12,12	3,2,2	191	166	0.00274893	0.0819194	0.839,1.0,1.0	0.761,0.839,0.839	0.133	13.3	13.3
12031	ENSG00000068985	PAGE1	X	-	49695052	49695165	49695615	49695704	49694707	49694778	49695868	49695993	12031	7,2,6	1,6,2	8,10,15	0,2,1	162	186	0.00276454	0.0822118	0.889,0.277,0.775	1.0,0.852,0.945	-0.285	-28.5	28.5
14400	ENSG00000109133	TMEM33	4	+	41936042	41936113	41937194	41937358	41935466	41935529	41938601	41938696	14400	1,1,0	14,2,4	3,1,3	8,9,5	144	237	0.0028034	0.0831931	0.105,0.451,0.0	0.382,0.155,0.497	-0.159	-15.9	15.9
6195	ENSG00000257379	RP11-793H13.8	12	+	53464759	53464852	53465931	53465973	53462492	53462567	53467220	53467528	6195	419433309	619591500	584554397	576616497	166	115	0.0028164	0.0832304	0.319,0.337,0.3	0.413,0.384,0.356	-0.066	-6.6	6.6
9845	ENSG00000105197	TIMM50	19	+	39483559	39483651	39485151	39485263	39483134	39483156	39485543	39485602	9845	1,1,0	0,0,1	3,1,2	4,4,0	165	185	0.00281433	0.0832304	1.0,1.0,0.0	0.457,0.219,1.0	0.108	10.8	10.8
9888	ENSG00000148985	PGAP2	11	+	3811249	3811424	3817352	3817535	3808460	3808651	3823882	3824135	9888	121,104,77	140154161	132,83,71	117,77,71	248	256	0.00282619	0.0833461	0.472,0.411,0.331	0.538,0.527,0.508	-0.12	-12	12
511	ENSG00000223756	TSSC2	11	+	3403592	3403652	3406498	3406560	3402914	3402956	3407621	3407697	511	13,9,3	0,0,0	9,6,10	3,0,3	133	135	0.00284806	0.0838168	1.0,1.0,1.0	0.753,1.0,0.772	0.158	15.8	15.8
11042	ENSG00000138942	RNF185	22	+	31163512	31163605	31176261	31176417	31160210	31160303	31187046	31187270	11042	1,4,1	11,15,7	0,0,1	2,11,5	166	229	0.00287645	0.0843025	0.111,0.269,0.165	0.0,0.0,0.216	0.11	11	11
14087	ENSG00000267048	RP11-566K11.7	16	+	89908965	89909107	89910211	89910234	89907139	89907322	89910590	89910663	14087	21,16,18	5,0,1	31,36,20	0,0,0	215	96	0.00287094	0.0843025	0.652,1.0,0.889	1.0,1.0,1.0	-0.153	-15.3	15.3
1884	ENSG00000135365	PHF21A	11	-	45945839	45946003	45946075	45946098	45938156	45938312	45948885	45948946	1884	1,3,4	84,90,61	0,0,0	72,77,60	96	237	0.00290237	0.0848868	0.029,0.076,0.139	0.0,0.0,0.0	0.081	8.1	8.1
10810	ENSG00000128309	MPST	22	+	37022386	37022463	37023751	37023927	37019767	37019872	37024191	37024810	10810	0,0,0	21,23,19	1,6,0	38,24,17	150	249	0.00291398	0.0850511	0.0,0.0,0.0	0.042,0.293,0.0	-0.112	-11.2	11.2
6716	ENSG00000154723	ATP5J	21	-	25733171	25733360	25734332	25734398	25729630	25729801	25734852	25734904	6716	28,23,32	5,6,7	16,17,21	11,12,9	139	262	0.00292236	0.0851204	0.913,0.878,0.896	0.733,0.728,0.815	0.137	13.7	13.7
7792	ENSG00000060237	WNK1	12	+	879572	880031	880720	880999	878211	878361	881691	881789	7792	72,79,78	167207167	27,44,32	108156119	532	352	0.00293244	0.0852391	0.222,0.202,0.236	0.142,0.157,0.151	0.07	7	7
6887	ENSG00000101391	CDK5RAP1	20	-	33383479	33383521	33384776	33384873	33379460	33379691	33385649	33385770	6887	1,2,0	1,0,3	1,3,3	1,0,1	170	115	0.00296016	0.0858687	0.404,1.0,0.0	0.404,1.0,0.67	-0.223	-22.3	22.3
12643	ENSG00000125107	CNOT1	16	-	58624720	58624770	58625558	58625656	58599260	58599511	58629727	58629834	12643	1,3,1	0,1,1	3,1,0	0,2,2	171	123	0.00299997	0.086846	1.0,0.683,0.418	1.0,0.265,0.0	0.279	27.9	27.9
12682	ENSG00000162600	OMA1	1	-	58492782	58492944	58499218	58499310	58480877	58481174	58506059	58506209	12682	6,1,1	0,2,2	1,1,0	1,2,1	165	235	0.00302756	0.0872946	1.0,0.416,0.416	0.588,0.416,0.0	0.276	27.6	27.6
12826	ENSG00000149182	ARFGAP2	11	-	47173758	47173840	47175014	47175118	47173426	47173482	47175181	47175313	12826	2,3,6	69,49,53	13,2,9	47,39,35	177	155	0.00302777	0.0872946	0.025,0.051,0.09	0.195,0.043,0.184	-0.085	-8.5	8.5
3175	ENSG00000239665	RP11-295P9.3	10	+	13652845	13652929	13654088	13654258	13652407	13652489	13654352	13654427	3175	1,0,1	4,3,2	2,2,1	2,4,2	157	243	0.00303579	0.0873482	0.279,0.0,0.436	0.608,0.436,0.436	-0.255	-25.5	25.5
1265	ENSG00000137274	BPHL	6	+	3138040	3138179	3139346	3139480	3137361	3137422	3140385	3140509	1265	10,5,2	1,2,0	6,3,6	4,5,2	212	207	0.00305024	0.0873672	0.907,0.709,1.0	0.594,0.369,0.745	0.303	30.3	30.3
13416	ENSG00000135926	TMBIM1	2	-	218283243	218283422	218284038	218284200	218281939	218282181	218292465	218292586	13416	2,3,4	3,0,0	3,0,1	4,7,0	235	252	0.00305493	0.0873672	0.417,1.0,1.0	0.446,0.0,1.0	0.324	32.4	32.4
9189	ENSG00000175029	CTBP2	10	-	125004278	125004421	125008582	125008715	125003337	125003492	125038996	125039155	9189	4,4,2	4,5,3	23,12,6	4,5,1	206	216	0.00304324	0.0873672	0.512,0.456,0.411	0.858,0.716,0.863	-0.353	-35.3	35.3
11112	ENSG00000151665	PIGF	2	-	46588074	46588179	46591802	46591925	46581284	46581591	46592474	46592583	11112	20,6,11	13,12,8	3,6,8	12,16,24	196	178	0.00310547	0.0882852	0.583,0.312,0.555	0.185,0.254,0.232	0.26	26	26
661	ENSG00000174775	HRAS	11	-	532728	532755	533276	533358	532241	532630	533452	533612	661	27,18,11	45,39,34	19,10,8	66,59,42	155	100	0.00311192	0.0882852	0.279,0.229,0.173	0.157,0.099,0.109	0.105	10.5	10.5
6899	ENSG00000051341	POLQ	3	-	121449314	121449426	121460049	121460234	121439991	121440116	121467518	121467640	6899	41,37,29	16,27,21	27,42,29	43,50,30	258	185	0.00310155	0.0882852	0.648,0.496,0.498	0.31,0.376,0.409	0.182	18.2	18.2
7641	ENSG00000183077	AFMID	17	+	78204827	78204900	78205439	78205518	78202702	78202751	78205945	78206050	7641	15,14,6	12,9,8	33,19,25	4,9,7	146	152	0.00310928	0.0882852	0.565,0.618,0.438	0.896,0.687,0.788	-0.25	-25	25
9812	ENSG00000133318	RTN3	11	+	63704850	63704907	63718701	63721032	63681482	63681778	63749990	63750198	9812	0,1,0	376351393	2,3,2	316458364	130	2404	0.00313843	0.0888595	0.0,0.05,0.0	0.105,0.108,0.092	-0.085	-8.5	8.5
9038	ENSG00000134490	TMEM241	18	-	23370215	23370261	23371421	23371469	23356593	23356663	23373711	23373763	9038	1,0,1	0,4,1	3,1,2	4,0,0	121	119	0.00314716	0.0889293	1.0,0.0,0.496	0.424,1.0,1.0	-0.309	-30.9	30.9
906	ENSG00000189283	FHIT	3	-	61042046	61042099	61165574	61165828	60821918	60822011	61200616	61200665	906	3,1,4	19,18,15	8,4,3	11,5,7	327	126	0.00323122	0.0911231	0.057,0.021,0.093	0.219,0.236,0.142	-0.142	-14.2	14.2
14397	ENSG00000070778	PTPN21	14	-	88526020	88526082	88547528	88547651	88517091	88517261	88550237	88550530	14397	9,7,9	4,0,2	3,4,4	0,2,0	196	135	0.00323934	0.0911708	0.608,1.0,0.756	1.0,0.579,1.0	-0.072	-7.2	7.2
10939	ENSG00000183605	SFXN4	10	-	119159727	119159753	119160914	119160969	119158008	119158062	119162339	119162414	10939	22,25,26	28,29,33	21,12,16	46,29,47	128	99	0.00325006	0.0912913	0.378,0.4,0.379	0.261,0.242,0.208	0.149	14.9	14.9
10972	ENSG00000204580	DDR1	6	+	30884537	30884710	30888687	30888814	30883263	30883326	30888907	30889010	10972	3,14,13	137134150	32,17,8	164124106	246	200	0.00327647	0.0916702	0.017,0.078,0.066	0.137,0.1,0.058	-0.045	-4.5	4.5
2783	ENSG00000093167	LRRFIP2	3	-	37065614	37065852	37066223	37066325	37063741	37063791	37075023	37075116	2783	6,4,4	7,8,13	4,9,1	3,2,1	175	311	0.00327336	0.0916702	0.604,0.47,0.354	0.703,0.889,0.64	-0.268	-26.8	26.8
1106	ENSG00000273841	TAF9	5	-	69367838	69367991	69368824	69369038	69366502	69366595	69369462	69369642	1106	19,25,15	5,5,9	18,23,36	2,0,5	287	226	0.00331762	0.0917357	0.75,0.797,0.568	0.876,1.0,0.85	-0.204	-20.4	20.4
11949	ENSG00000102024	PLS3	X	+	115610802	115610921	115614152	115614534	115610242	115610323	115622245	115622409	11949	2,5,0	0,1,2	1,0,0	0,2,1	192	455	0.00331303	0.0917357	1.0,0.922,0.0	1.0,0.0,0.0	0.307	30.7	30.7
12265	ENSG00000071462	WBSCR22	7	+	73696405	73696463	73697465	73697516	73693991	73694050	73697604	73697694	12265	2,1,0	10,1,2	3,3,2	2,3,2	131	124	0.00331127	0.0917357	0.159,0.486,0.0	0.587,0.486,0.486	-0.305	-30.5	30.5
12840	ENSG00000197381	ADARB1	21	+	45134756	45134832	45143141	45143231	45128401	45128573	45144630	45144682	12840	1,0,2	6,2,3	1,5,2	2,1,2	149	163	0.00329997	0.0917357	0.154,0.0,0.422	0.354,0.845,0.522	-0.382	-38.2	38.2
6701	ENSG00000154723	ATP5J	21	-	25733267	25733360	25734332	25734398	25729626	25729801	25734852	25734904	6701	28,23,32	4,2,6	16,17,21	7,11,6	139	166	0.00330744	0.0917357	0.893,0.932,0.864	0.732,0.649,0.807	0.167	16.7	16.7
9376	ENSG00000183960	KCNH8	3	+	19150204	19150325	19220603	19220711	19148533	19148795	19253653	19253887	9376	1,1,0	1,1,3	3,4,2	1,3,6	194	181	0.00330166	0.0917357	0.483,0.483,0.0	0.737,0.554,0.237	-0.187	-18.7	18.7
14580	ENSG00000188130	MAPK12	22	-	50257426	50257613	50257903	50257945	50257081	50257193	50258242	50258301	14580	5,1,1	30,39,50	0,1,0	54,35,39	115	260	0.00332903	0.0917527	0.274,0.055,0.043	0.0,0.061,0.0	0.104	10.4	10.4
4171	ENSG00000173818	ENDOV	17	+	80417780	80417945	80422139	80422245	80415649	80415821	80423519	80423632	4171	15,15,12	3,1,2	7,15,1	7,4,4	238	179	0.00333117	0.0917527	0.79,0.919,0.819	0.429,0.738,0.158	0.401	40.1	40.1
13123	ENSG00000153774	CFDP1	16	-	75305023	75305182	75395089	75395209	75293709	75294042	75411824	75411952	13123	343279293	728543563	213227212	685552527	193	232	0.00337429	0.0924874	0.362,0.382,0.385	0.272,0.331,0.326	0.067	6.7	6.7
2385	ENSG00000058056	USP13	3	+	179690240	179690301	179701007	179701179	179652754	179653393	179706933	179707076	2385	2,0,0	44,33,31	1,5,1	22,24,25	134	245	0.00337897	0.0924874	0.077,0.0,0.0	0.077,0.276,0.068	-0.115	-11.5	11.5
7636	ENSG00000183077	AFMID	17	+	78190969	78191060	78197134	78197332	78187400	78187433	78202498	78202603	7636	251226212	9,17,15	286193227	31,26,20	164	271	0.00337154	0.0924874	0.979,0.956,0.959	0.938,0.925,0.949	0.027	2.7	2.7
9903	ENSG00000148985	PGAP2	11	+	3823612	3823740	3823882	3824097	3811249	3811424	3824269	3824376	9903	8,15,21	252276251	26,24,16	284206139	201	288	0.00338392	0.0924874	0.044,0.072,0.107	0.116,0.143,0.142	-0.059	-5.9	5.9
2930	ENSG00000084093	REST	4	+	56910629	56911536	56919786	56919870	56907908	56908213	56929840	56935844	2930	401346386	18,23,25	288404303	24,45,30	980	157	0.00347525	0.0946189	0.781,0.707,0.712	0.658,0.59,0.618	0.111	11.1	11.1
6670	ENSG00000154723	ATP5J	21	-	25733171	25733363	25734332	25734375	25729630	25729801	25734852	25734904	6670	41,23,27	6,5,11	19,24,23	19,11,11	116	265	0.00346953	0.0946189	0.94,0.913,0.849	0.696,0.833,0.827	0.115	11.5	11.5
12235	ENSG00000049541	RFC2	7	-	74238922	74238988	74243145	74243246	74235530	74235645	74249738	74249780	12235	24,23,32	2,2,3	47,31,49	0,0,0	174	139	0.00351498	0.0953345	0.906,0.902,0.895	1.0,1.0,1.0	-0.099	-9.9	9.9
2513	ENSG00000167751	KLK2	19	+	50874720	50874880	50876471	50876676	50873182	50873254	50876871	50877008	2513	206204162	846887787	446255284	12681025906	233	278	0.0035146	0.0953345	0.225,0.215,0.197	0.296,0.229,0.272	-0.053	-5.3	5.3
1269	ENSG00000167747	C19orf48	19	-	50801182	50801410	50802026	50802101	50799285	50799357	50802216	50802650	1269	2,3,2	21,23,10	1,1,0	9,25,15	148	301	0.00352848	0.0954019	0.162,0.21,0.289	0.184,0.075,0.0	0.134	13.4	13.4
13822	ENSG00000268750	CTD-2583A14.10	19	+	57820493	57820549	57854801	57854945	57819718	57819945	57856106	57856233	13822	4,10,11	0,1,0	10,15,16	3,4,1	129	217	0.00353091	0.0954019	1.0,0.944,1.0	0.849,0.863,0.964	0.089	8.9	8.9
1527	ENSG00000204138	PHACTR4	1	+	28432930	28433046	28438272	28438430	28407409	28407463	28459084	28459258	1527	0,1,0	4,3,3	1,2,2	4,11,10	189	231	0.0035472	0.0956598	0.0,0.289,0.0	0.234,0.182,0.196	-0.108	-10.8	10.8
6680	ENSG00000154723	ATP5J	21	-	25733267	25733363	25734332	25734375	25729630	25729801	25734852	25734904	6680	41,23,27	5,1,10	19,24,23	15,10,8	116	169	0.0035682	0.0958877	0.923,0.971,0.797	0.649,0.778,0.807	0.152	15.2	15.2
7650	ENSG00000144331	ZNF385B	2	-	179628407	179628488	179672682	179672795	179544826	179544969	179769502	179769802	7650	4,11,4	0,1,1	9,5,8	1,4,2	186	154	0.00356917	0.0958877	1.0,0.901,0.768	0.882,0.509,0.768	0.17	17	17
237	ENSG00000015153	YAF2	12	-	42199135	42199235	42210547	42210619	42161612	42161765	42237598	42237724	237	4,6,5	0,6,4	4,2,4	0,2,0	145	173	0.00358497	0.0961299	1.0,0.544,0.599	1.0,0.544,1.0	-0.134	-13.4	13.4
2499	ENSG00000107968	MAP3K8	10	+	30434636	30434748	30437175	30437406	30433936	30434378	30438915	30439274	2499	1,0,3	21,35,36	5,6,1	22,32,16	185	304	0.00362697	0.0967902	0.073,0.0,0.12	0.272,0.236,0.093	-0.136	-13.6	13.6
3323	ENSG00000196678	ERI2	16	-	20804540	20804658	20805714	20805945	20803602	20803670	20806407	20806676	3323	90122112	4,3,4	125141102	1,1,0	304	191	0.0036278	0.0967902	0.934,0.962,0.946	0.987,0.989,1.0	-0.045	-4.5	4.5
3666	ENSG00000112983	BRD8	5	-	138157641	138157818	138159554	138159599	138156881	138157267	138160068	138160173	3666	46,55,37	9,21,5	50,71,72	11,7,2	118	250	0.00363688	0.0967902	0.915,0.847,0.94	0.906,0.956,0.987	-0.049	-4.9	4.9
8273	ENSG00000119487	MAPKAP1	9	-	125484442	125484583	125506309	125506417	125467971	125468109	125543058	125543168	8273	101,112,85	481527486	149137105	470467452	181	214	0.00363329	0.0967902	0.199,0.201,0.171	0.273,0.258,0.215	-0.058	-5.8	5.8
2530	ENSG00000237298	TTN-AS1	2	+	178542221	178542361	178571299	178571449	178528739	178528813	178591138	178591314	2530	1,2,5	0,0,2	5,6,1	4,2,1	213	223	0.00367333	0.097577	1.0,1.0,0.724	0.567,0.759,0.511	0.296	29.6	29.6
5151	ENSG00000064042	LIMCH1	4	+	41410518	41410699	41453567	41453686	41359606	41359803	41494535	41494606	5151	0,0,1	1,4,4	2,4,0	5,7,4	254	192	0.00368596	0.0977295	0.0,0.0,0.159	0.232,0.302,0.0	-0.125	-12.5	12.5
13736	ENSG00000114656	KIAA1257	3	-	128993042	128993236	129000631	129000670	128987615	128987829	129002050	129002234	13736	5,5,2	32,35,19	17,7,7	30,25,21	112	267	0.00369793	0.0978639	0.271,0.254,0.201	0.575,0.4,0.443	-0.231	-23.1	23.1
5402	ENSG00000171097	CCBL1	9	-	128846679	128846859	128847432	128847643	128845352	128845411	128881896	128882075	5402	1,4,2	7,8,7	16,9,12	17,8,10	284	253	0.00371876	0.098232	0.113,0.308,0.203	0.456,0.501,0.517	-0.283	-28.3	28.3
457	ENSG00000279516	FAM230C	13	+	18197561	18197626	18215310	18215357	18195296	18195411	18218998	18219057	457	1,1,0	0,0,1	0,0,1	1,1,0	138	120	0.0038179	0.100494	1.0,1.0,0.0	0.0,0.0,1.0	0.333	33.3	33.3
9438	ENSG00000151292	CSNK1G3	5	+	123514407	123514548	123532568	123532653	123512190	123512570	123545416	123545956	9438	3,3,7	4,2,6	6,11,3	1,2,1	214	158	0.00381854	0.100494	0.356,0.525,0.463	0.816,0.802,0.689	-0.321	-32.1	32.1
13848	ENSG00000188002	RP11-43F13.1	5	-	1628754	1629630	1632844	1632906	1626785	1626926	1633807	1634005	13848	14,18,17	458372374	38,22,17	339319303	135	949	0.00383578	0.10073	0.177,0.254,0.242	0.441,0.327,0.283	-0.126	-12.6	12.6
7750	ENSG00000015475	BID	22	-	17743802	17744013	17750104	17750174	17739348	17739488	17774380	17774495	7750	19,23,9	162192122	38,14,29	183105114	143	284	0.00384562	0.10073	0.189,0.192,0.128	0.292,0.209,0.336	-0.109	-10.9	10.9
9902	ENSG00000148985	PGAP2	11	+	3823612	3823740	3823882	3824135	3811249	3811424	3824269	3824364	9902	8,15,21	416483402	26,24,16	448351264	201	326	0.00384881	0.10073	0.03,0.048,0.078	0.086,0.1,0.089	-0.04	-4	4
12696	ENSG00000173726	TOMM20	1	-	235113767	235113910	235119338	235119406	235112024	235112108	235119817	235119899	12696	41,15,22	886716730	12,18,19	952834826	141	216	0.00386217	0.100893	0.066,0.031,0.044	0.019,0.032,0.034	0.019	1.9	1.9
10610	ENSG00000145819	ARHGAP26	5	+	143207197	143207308	143207382	143207473	143147230	143147381	143213996	143214088	10610	13,24,17	0,1,2	31,23,25	5,4,4	184	164	0.00389195	0.101484	1.0,0.955,0.883	0.847,0.837,0.848	0.102	10.2	10.2
14569	ENSG00000188130	MAPK12	22	-	50257497	50257660	50257903	50257945	50257081	50257193	50258242	50258301	14569	5,1,1	34,41,41	0,1,0	59,29,34	115	236	0.00390793	0.101556	0.232,0.048,0.048	0.0,0.066,0.0	0.087	8.7	8.7
9001	ENSG00000165322	ARHGAP12	10	-	31854065	31854206	31861394	31861658	31843460	31843586	31908171	31908926	9001	95,93,124	17,17,16	118,114,91	11,5,9	337	214	0.00390903	0.101556	0.78,0.776,0.831	0.872,0.935,0.865	-0.095	-9.5	9.5
15056	ENSG00000096060	FKBP5	6	-	35643276	35643369	35684426	35684485	35642719	35642843	35688803	35688942	15056	4,3,6	15,15,8	0,0,3	7,12,9	132	166	0.00392549	0.101663	0.251,0.201,0.485	0.0,0.0,0.295	0.214	21.4	21.4
4890	ENSG00000122783	C7orf49	7	-	135167731	135167807	135168748	135168867	135165781	135166871	135168968	135169060	4890	94,95,91	84,93,104	94,107,77	160126146	192	149	0.00392747	0.101663	0.465,0.442,0.404	0.313,0.397,0.29	0.104	10.4	10.4
1296	ENSG00000146463	ZMYM4	1	+	35284672	35284706	35305563	35305686	35268966	35269085	35325359	35325405	1296	0,2,0	4,0,1	0,1,1	1,0,0	107	196	0.00394517	0.101935	0.0,1.0,0.0	0.0,1.0,1.0	-0.333	-33.3	33.3
10223	ENSG00000006282	SPATA20	17	+	50547664	50547767	50548042	50548161	50547183	50547285	50548282	50548453	10223	116130108	1,3,6	184128131	14,4,13	176	192	0.00398224	0.102148	0.992,0.979,0.952	0.935,0.972,0.917	0.033	3.3	3.3
12267	ENSG00000071462	WBSCR22	7	+	73696405	73696463	73697288	73697516	73693991	73694050	73697604	73697694	12267	2,1,0	22,31,28	3,3,2	19,19,18	131	301	0.00397837	0.102148	0.173,0.069,0.0	0.266,0.266,0.203	-0.164	-16.4	16.4
4465	ENSG00000164180	TMEM161B	5	-	88228444	88228528	88240812	88240916	88220562	88220719	88268720	88268848	4465	30,24,28	28,12,24	38,44,23	15,12,9	177	157	0.00397018	0.102148	0.487,0.64,0.509	0.692,0.765,0.694	-0.172	-17.2	17.2
5321	ENSG00000132305	IMMT	2	-	86170748	86170841	86171207	86171288	86166507	86166644	86173649	86173761	5321	6,11,9	208226253	22,13,18	213261226	154	166	0.00396988	0.102148	0.03,0.05,0.037	0.1,0.051,0.079	-0.038	-3.8	3.8
4610	ENSG00000116898	MRPS15	1	-	36460692	36460776	36461263	36461312	36457922	36457981	36462087	36462163	4610	232225198	127104126	278203229	104,94,71	122	157	0.00400212	0.102473	0.702,0.736,0.669	0.775,0.735,0.806	-0.07	-7	7
7196	ENSG00000248751	RP1-130H16.18	22	-	30288705	30288776	30292772	30292851	30287372	30287560	30293650	30293805	7196	17,22,22	25,19,19	28,13,12	56,31,31	152	144	0.0040314	0.103037	0.392,0.523,0.523	0.321,0.284,0.268	0.188	18.8	18.8
11738	ENSG00000111846	GCNT2	6	+	10586760	10586914	10601324	10601470	10528355	10529836	10621350	10621443	11738	0,3,0	2,0,1	4,0,1	0,1,0	227	219	0.00406642	0.103745	0.0,1.0,0.0	1.0,0.0,1.0	-0.333	-33.3	33.3
1402	ENSG00000224078	SNHG14	15	+	25089613	25089866	25089911	25090010	25087466	25087599	25091589	25091719	1402	258357311	44,45,54	416417351	84,102,85	326	172	0.00411706	0.104848	0.756,0.807,0.752	0.723,0.683,0.685	0.075	7.5	7.5
8722	ENSG00000168385	2002-09-01	2	+	241317498	241317599	241324408	241324662	241315945	241315982	241325992	241326113	8722	17,40,33	45,37,36	48,49,45	30,26,29	174	327	0.00413822	0.105198	0.415,0.67,0.633	0.75,0.78,0.745	-0.186	-18.6	18.6
792	ENSG00000167716	WDR81	17	+	1730754	1730945	1731067	1731258	1730379	1730487	1732324	1732490	792	76,95,88	59,67,62	117,92,75	56,46,28	264	264	0.00415224	0.105366	0.563,0.586,0.587	0.676,0.667,0.728	-0.112	-11.2	11.2
8982	ENSG00000205629	LCMT1	16	+	25132401	25132523	25161101	25161188	25111730	25111996	25164597	25164718	8982	32,21,28	30,25,15	46,48,28	18,18,11	195	160	0.00417544	0.105765	0.467,0.408,0.605	0.677,0.686,0.676	-0.186	-18.6	18.6
4918	ENSG00000174353	STAG3L3	7	-	73000357	73000481	73003020	73003137	72999760	72999859	73003644	73003730	4918	22,31,41	1,2,2	43,59,40	4,10,8	190	197	0.00419907	0.106174	0.958,0.941,0.955	0.918,0.859,0.838	0.08	8	8
7078	ENSG00000151090	THRB	3	-	24297225	24297371	24318357	24318494	24228937	24229001	24337299	24337371	7078	5,13,17	8,11,12	4,7,6	12,19,15	210	219	0.00421638	0.106422	0.395,0.552,0.596	0.258,0.278,0.294	0.238	23.8	23.8
11126	ENSG00000165948	IFI27L1	14	+	94100738	94100771	94101813	94101975	94096840	94096965	94102476	94102709	11126	3,6,5	40,45,44	24,10,7	69,36,41	106	235	0.00427446	0.107449	0.143,0.228,0.201	0.435,0.381,0.275	-0.173	-17.3	17.3
16	ENSG00000179222	MAGED1	X	+	51819351	51819408	51884981	51885055	51803006	51803117	51894268	51894349	16	2,5,3	0,4,2	1,2,1	0,2,0	130	147	0.00426838	0.107449	1.0,0.586,0.629	1.0,0.531,1.0	-0.105	-10.5	10.5
5391	ENSG00000087087	SRRT	7	+	100877546	100877664	100880695	100880769	100875572	100875712	100881284	100881413	5391	0,0,0	7,15,10	10,0,0	7,17,10	191	147	0.00427978	0.107449	0.0,0.0,0.0	0.524,0.0,0.0	-0.175	-17.5	17.5
743	ENSG00000143819	EPHX1	1	+	225810594	225810615	225825357	225825445	225810091	225810169	225828724	225828912	743	11,12,16	0,7,1	26,25,25	0,0,2	94	161	0.00429434	0.107624	1.0,0.746,0.965	1.0,1.0,0.955	-0.081	-8.1	8.1
9910	ENSG00000148985	PGAP2	11	+	3817352	3817535	3822908	3822993	3811249	3811424	3823882	3824135	9910	141155164	4,9,7	114,77,72	9,13,6	256	158	0.00431806	0.108028	0.956,0.914,0.935	0.887,0.785,0.881	0.084	8.4	8.4
6024	ENSG00000132549	VPS13B	8	+	99507067	99507203	99507769	99507911	99502835	99502950	99511103	99511512	6024	0,6,8	4,6,2	8,8,9	1,2,1	209	215	0.00432737	0.10807	0.0,0.507,0.804	0.892,0.804,0.903	-0.429	-42.9	42.9
7637	ENSG00000183077	AFMID	17	+	78190969	78191060	78197134	78197358	78187400	78187433	78202498	78202603	7637	251226212	12,21,17	286193227	33,31,25	164	297	0.00433545	0.108081	0.974,0.951,0.958	0.94,0.919,0.943	0.027	2.7	2.7
2372	ENSG00000161533	ACOX1	17	-	75960214	75960375	75973624	75973785	75957458	75957566	75978533	75978693	2372	20,12,21	128203143	33,24,19	156112105	234	234	0.00442261	0.109664	0.135,0.056,0.128	0.175,0.176,0.153	-0.062	-6.2	6.2
4095	ENSG00000034053	APBA2	15	+	28995752	28995806	29053844	29054835	28921639	28921749	29074920	29075001	4095	23,17,24	355406400	15,3,6	425242211	127	1064	0.00442986	0.109664	0.352,0.26,0.335	0.228,0.094,0.192	0.144	14.4	14.4
6809	ENSG00000174238	PITPNA	17	-	1543019	1543027	1548295	1548387	1541565	1541640	1553003	1553149	6809	370331334	6,4,0	287277269	6,7,9	165	81	0.00442928	0.109664	0.968,0.976,1.0	0.959,0.951,0.936	0.033	3.3	3.3
8678	ENSG00000102805	CLN5	13	+	76998042	76998085	76999929	77000044	76995901	76996127	77000457	77002517	8678	10,8,3	0,1,2	5,3,7	3,6,1	116	188	0.00441623	0.109664	1.0,0.928,0.709	0.73,0.448,0.919	0.18	18	18
10443	ENSG00000006451	RALA	7	+	39624330	39624427	39629435	39629557	39623482	39623825	39686630	39686781	10443	3,6,2	0,2,1	3,0,2	3,3,1	170	195	0.00450719	0.111384	1.0,0.775,0.696	0.534,0.0,0.696	0.414	41.4	41.4
10832	ENSG00000166887	VPS39	15	-	42192065	42192098	42198464	42198628	42191495	42191560	42199895	42199961	10832	2,3,1	1,3,1	0,0,2	3,4,2	237	106	0.00454841	0.112079	0.472,0.309,0.309	0.0,0.0,0.309	0.26	26	26
3908	ENSG00000214046	SMIM7	19	-	16654036	16654125	16659394	16659473	16647095	16647261	16659958	16660000	3908	56,39,35	57,43,36	35,24,20	53,47,47	152	162	0.00455111	0.112079	0.512,0.492,0.509	0.413,0.352,0.312	0.145	14.5	14.5
10436	ENSG00000139835	GRTP1	13	-	113351792	113351958	113353768	113353885	113350848	113350973	113355322	113355481	10436	6,1,2	14,13,9	2,1,0	18,15,15	190	239	0.00463914	0.113875	0.35,0.088,0.218	0.123,0.077,0.0	0.152	15.2	15.2
11638	ENSG00000138688	KIAA1109	4	+	122154978	122155138	122161141	122161250	122154024	122154112	122170614	122170744	11638	7,2,0	5,1,1	1,2,2	0,2,0	233	182	0.00464011	0.113875	0.522,0.61,0.0	1.0,0.439,1.0	-0.436	-43.6	43.6
11290	ENSG00000004779	NDUFAB1	16	-	23591092	23591150	23595428	23595638	23587196	23587319	23596122	23596303	11290	6,16,9	2,1,2	7,13,4	0,1,0	283	131	0.00467093	0.114434	0.581,0.881,0.676	1.0,0.858,1.0	-0.24	-24	24
7136	ENSG00000065485	PDIA5	3	+	123130479	123130616	123144581	123144829	123124271	123124343	123145521	123145592	7136	346303284	25,15,20	368366291	8,17,10	210	321	0.00469592	0.114848	0.955,0.969,0.956	0.986,0.971,0.978	-0.018	-1.8	1.8
1089	ENSG00000131061	ZNF341	20	+	33745102	33745299	33748922	33749072	33740901	33741012	33753171	33753423	1089	16,11,14	0,4,1	20,8,8	5,4,8	270	223	0.0047563	0.115932	1.0,0.694,0.92	0.768,0.623,0.452	0.257	25.7	25.7
2637	ENSG00000047579	DTNBP1	6	-	15637743	15637804	15651312	15651408	15615266	15615399	15652086	15652140	2637	0,3,3	6,4,5	0,0,1	5,1,1	169	134	0.00475662	0.115932	0.0,0.373,0.322	0.0,0.0,0.442	0.084	8.4	8.4
14781	ENSG00000068137	PLEKHH3	17	-	42674740	42674875	42675900	42676072	42674353	42674409	42676401	42676992	14781	4,14,11	80,54,46	27,16,17	61,58,54	245	208	0.00478959	0.116536	0.041,0.18,0.169	0.273,0.19,0.211	-0.095	-9.5	9.5
899	ENSG00000244687	UBE2V1	20	-	50088203	50088275	50096482	50096534	50084128	50084254	50096671	50096820	899	4,1,2	3,3,0	5,4,4	0,1,1	125	145	0.004823	0.117148	0.607,0.279,1.0	1.0,0.823,0.823	-0.253	-25.3	25.3
559	ENSG00000127952	STYXL1	7	-	76028641	76028703	76030420	76030524	76005258	76005404	76047661	76048003	559	45,57,49	6,3,5	68,52,61	1,4,0	177	135	0.00485691	0.11777	0.851,0.935,0.882	0.981,0.908,1.0	-0.074	-7.4	7.4
8773	ENSG00000090013	BLVRB	19	-	40457498	40458244	40463106	40463216	40451363	40451492	40465609	40465735	8773	0,0,0	129,107,95	3,3,1	169,81,74	183	819	0.00492326	0.119175	0.0,0.0,0.0	0.074,0.142,0.057	-0.091	-9.1	9.1
12844	ENSG00000197381	ADARB1	21	+	45134714	45134832	45144630	45144701	45128401	45128573	45171609	45171684	12844	19,7,13	4,3,6	23,24,22	3,1,2	191	144	0.00495451	0.119523	0.782,0.638,0.62	0.853,0.948,0.892	-0.218	-21.8	21.8
5786	ENSG00000106484	MEST	7	+	130499874	130499915	130500461	130500532	130498418	130498477	130502643	130502720	5786	68,69,49	2,3,1	70,77,67	7,11,2	114	144	0.0049515	0.119523	0.977,0.967,0.984	0.927,0.898,0.977	0.042	4.2	4.2
10222	ENSG00000006282	SPATA20	17	+	50547719	50547767	50548042	50548161	50547152	50547285	50548282	50548453	10222	71,80,48	1,3,6	102,75,75	14,4,13	121	192	0.004973	0.119766	0.991,0.977,0.927	0.92,0.967,0.902	0.035	3.5	3.5
7666	ENSG00000144331	ZNF385B	2	-	179779622	179779722	179821336	179821422	179770520	179770672	179861100	179861505	7666	4,0,0	3,4,2	1,3,0	1,0,1	159	173	0.00501004	0.120453	0.592,0.0,0.0	0.521,1.0,0.0	-0.31	-31	31
604	ENSG00000259399	TGIF2-C20orf24	20	+	36607889	36608000	36609600	36609758	36607714	36607818	36612009	36612384	604	51,42,42	842720690	73,76,58	935681734	184	231	0.00502011	0.120491	0.071,0.068,0.071	0.089,0.123,0.09	-0.031	-3.1	3.1
9399	ENSG00000140995	DEF8	16	+	89949416	89949513	89950066	89950328	89948790	89948814	89954242	89954376	9399	24,21,12	0,0,0	24,13,13	6,2,0	170	335	0.00505127	0.121034	1.0,1.0,1.0	0.887,0.928,1.0	0.062	6.2	6.2
14870	ENSG00000092841	MYL6	12	+	56158901	56158920	56159622	56159696	56158683	56158711	56159974	56160148	14870	0,0,3	20,31,23	2,3,4	24,18,21	92	147	0.00506321	0.121116	0.0,0.0,0.172	0.118,0.21,0.233	-0.13	-13	13
12023	ENSG00000112695	COX7A2	6	-	75241821	75241869	75243422	75243538	75241175	75241265	75243716	75243873	12023	24,15,19	1,0,0	24,23,9	3,1,2	189	121	0.00510072	0.121808	0.939,1.0,1.0	0.837,0.936,0.742	0.141	14.1	14.1
11040	ENSG00000138942	RNF185	22	+	31182786	31182894	31187046	31187270	31160210	31160303	31201497	31201615	11040	0,2,1	148178142	0,4,8	158132121	181	297	0.00512282	0.12213	0.0,0.018,0.011	0.0,0.047,0.098	-0.039	-3.9	3.9
2031	ENSG00000151414	NEK7	1	+	198232552	198232637	198253039	198253180	198156962	198157276	198262574	198262637	2031	32,38,33	117121106	52,43,60	106,99,119	158	214	0.00514043	0.122139	0.27,0.298,0.297	0.399,0.37,0.406	-0.103	-10.3	10.3
7975	ENSG00000189180	ZNF33A	10	+	38039412	38039492	38042576	38042693	38017290	38017386	38054374	38054511	7975	0,0,0	2,2,1	1,0,4	3,2,0	153	190	0.00513614	0.122139	0.0,0.0,0.0	0.293,0.0,1.0	-0.431	-43.1	43.1
13404	ENSG00000136699	SMPD4	2	-	130173509	130173656	130174913	130174995	130173278	130173354	130176553	130176637	13404	0,4,3	61,51,56	12,6,5	76,58,68	155	220	0.00516884	0.122609	0.0,0.1,0.071	0.183,0.128,0.095	-0.078	-7.8	7.8
9054	ENSG00000111364	DDX55	12	+	123606079	123606159	123607599	123607662	123605930	123605981	123608679	123608829	9054	10,7,4	61,64,46	15,15,6	48,45,34	153	136	0.00521281	0.123445	0.127,0.089,0.072	0.217,0.229,0.136	-0.098	-9.8	9.8
15247	ENSG00000172366	FAM195A	16	+	646483	646608	647416	647544	642119	642249	648119	648474	15247	65,66,64	319341233	79,51,20	455276281	198	201	0.00523271	0.123577	0.171,0.164,0.218	0.15,0.158,0.067	0.059	5.9	5.9
6672	ENSG00000154723	ATP5J	21	-	25733171	25733363	25734169	25734398	25729630	25729801	25734852	25734904	6672	8,6,9	6,5,11	5,6,2	19,11,11	302	265	0.0052358	0.123577	0.539,0.513,0.418	0.188,0.324,0.138	0.273	27.3	27.3
8782	ENSG00000142949	PTPRF	1	+	43538201	43538277	43545030	43545166	43530902	43531090	43553491	43553637	8782	23,20,21	272294303	15,16,4	338283251	149	209	0.00528857	0.124615	0.106,0.087,0.089	0.059,0.073,0.022	0.043	4.3	4.3
6693	ENSG00000154723	ATP5J	21	-	25733214	25733360	25734332	25734375	25729630	25729801	25734852	25734904	6693	41,23,27	5,7,11	19,24,23	15,14,11	116	219	0.00531727	0.125084	0.939,0.861,0.823	0.705,0.764,0.798	0.119	11.9	11.9
6705	ENSG00000154723	ATP5J	21	-	25733214	25733363	25734332	25734375	25729630	25729801	25734852	25734904	6705	41,23,27	6,6,15	19,24,23	23,13,13	116	222	0.00534631	0.125559	0.929,0.88,0.775	0.613,0.779,0.772	0.14	14	14
12938	ENSG00000134086	VHL	3	+	10146513	10146676	10148703	10148814	10142545	10143021	10149786	10152220	12938	57,68,71	8,3,3	82,104,56	2,1,2	236	184	0.00538513	0.125581	0.847,0.946,0.949	0.97,0.988,0.956	-0.057	-5.7	5.7
1374	ENSG00000129007	CALML4	15	-	68197439	68197628	68199540	68199646	68190705	68194112	68205120	68205151	1374	31,27,30	529345401	41,42,34	392340330	179	262	0.00539863	0.125581	0.079,0.103,0.099	0.133,0.153,0.131	-0.045	-4.5	4.5
14685	ENSG00000148090	AUH	9	-	91325317	91325404	91355882	91355970	91297983	91298076	91361627	91361913	14685	36,18,13	127,99,121	7,9,11	91,109,81	161	160	0.0054004	0.125581	0.22,0.153,0.096	0.071,0.076,0.119	0.068	6.8	6.8
14853	ENSG00000092841	MYL6	12	+	56158901	56158920	56159594	56159622	56158683	56158711	56159974	56160148	14853	0,0,3	14,12,13	2,3,4	15,6,12	92	101	0.005365	0.125581	0.0,0.0,0.202	0.128,0.354,0.268	-0.183	-18.3	18.3
14935	ENSG00000250903	GMDS-AS1	6	+	2263600	2263684	2269697	2269799	2248836	2248926	2398576	2398766	14935	4,8,4	9,2,1	9,9,3	1,1,1	157	175	0.0053775	0.125581	0.331,0.817,0.817	0.909,0.909,0.77	-0.208	-20.8	20.8
6073	ENSG00000168397	ATG4B	2	+	241651883	241651974	241653309	241653369	241651263	241651335	241653511	241653610	6073	5,2,7	6,4,12	1,4,2	16,8,23	164	133	0.0053743	0.125581	0.403,0.289,0.321	0.048,0.289,0.066	0.203	20.3	20.3
7689	ENSG00000117143	UAP1	1	+	162594902	162594999	162596200	162596318	162592734	162592782	162597791	162597858	7689	18,9,15	1,9,7	5,9,6	10,9,11	170	191	0.00548131	0.127254	0.953,0.529,0.707	0.36,0.529,0.38	0.307	30.7	30.7
4178	ENSG00000149761	NUDT22	11	+	64227567	64227666	64229246	64229344	64226634	64227132	64229477	64229571	4178	143116124	306248237	187143119	301173193	172	171	0.00551977	0.127585	0.317,0.317,0.342	0.382,0.451,0.38	-0.079	-7.9	7.9
4907	ENSG00000111247	RAD51AP1	12	+	4545218	4545312	4545781	4545832	4543762	4543904	4546308	4546418	4907	0,2,0	6,6,6	3,2,3	10,7,11	167	124	0.00550804	0.127585	0.0,0.198,0.0	0.182,0.175,0.168	-0.109	-10.9	10.9
7811	ENSG00000146063	TRIM41	5	+	181234447	181234620	181234995	181235079	181234173	181234349	181235353	181235397	7811	30,32,34	10,11,7	71,39,47	7,7,4	246	157	0.00552253	0.127585	0.657,0.65,0.756	0.866,0.78,0.882	-0.155	-15.5	15.5
11790	ENSG00000204842	ATXN2	12	-	111461138	111461305	111464661	111464715	111457213	111457359	111470107	111470240	11790	27,26,30	11,6,8	30,28,16	0,3,5	127	240	0.00555754	0.128185	0.823,0.891,0.876	1.0,0.946,0.858	-0.071	-7.1	7.1
5497	ENSG00000172785	CBWD1	9	-	146101	146173	151304	151427	134978	135030	152033	152078	5497	11,8,10	135131115	4,5,2	115118118	196	145	0.00557112	0.128289	0.057,0.043,0.06	0.025,0.03,0.012	0.031	3.1	3.1
11654	ENSG00000184182	UBE2F	2	+	237987964	237987992	238016565	238016633	237973091	237973225	238025341	238025412	11654	8,2,2	73,106,82	1,1,1	84,67,76	101	141	0.00562027	0.129003	0.133,0.026,0.033	0.016,0.02,0.018	0.046	4.6	4.6
6707	ENSG00000154723	ATP5J	21	-	25733214	25733363	25734169	25734398	25729630	25729801	25734852	25734904	6707	8,6,9	6,6,15	5,6,2	23,13,13	302	222	0.00561264	0.129003	0.495,0.424,0.306	0.138,0.253,0.102	0.244	24.4	24.4
10294	ENSG00000100722	ZC3H14	14	+	88596733	88596808	88601923	88602054	88575839	88575940	88602827	88603060	10294	5,5,2	140,97,91	11,5,15	122114121	148	204	0.00566259	0.129555	0.047,0.066,0.029	0.111,0.057,0.146	-0.057	-5.7	5.7
2512	ENSG00000167751	KLK2	19	+	50874740	50874880	50876471	50876676	50873182	50873254	50876871	50877008	2512	178166120	846887787	349212227	12681025906	213	278	0.00565456	0.129555	0.215,0.196,0.166	0.264,0.213,0.246	-0.049	-4.9	4.9
11767	ENSG00000138674	SEC31A	4	-	82861630	82861708	82862533	82862572	82857688	82857764	82863317	82863392	11767	15,30,24	45,54,30	41,39,37	28,37,41	112	151	0.00568381	0.129584	0.31,0.428,0.519	0.664,0.587,0.549	-0.181	-18.1	18.1
867	ENSG00000138376	BARD1	2	-	214780559	214781509	214792296	214792445	214769231	214769312	214797060	214797117	867	42,39,38	677730551	54,54,67	579702641	222	1023	0.00569126	0.129584	0.222,0.198,0.241	0.301,0.262,0.325	-0.076	-7.6	7.6
9900	ENSG00000148985	PGAP2	11	+	3823612	3823740	3823882	3824097	3808297	3808315	3824269	3824376	9900	8,15,19	222267240	27,23,12	267194128	201	288	0.00567599	0.129584	0.049,0.074,0.102	0.127,0.145,0.118	-0.055	-5.5	5.5
2056	ENSG00000059691	GATB	4	-	151672761	151672896	151679812	151679891	151670943	151671302	151686907	151687083	2056	16,11,18	99,99,108	10,6,3	101,85,84	152	208	0.00571361	0.129884	0.181,0.132,0.186	0.119,0.088,0.047	0.082	8.2	8.2
11018	ENSG00000177565	TBL1XR1	3	-	177131362	177131449	177160870	177160992	177098465	177098541	177197120	177197163	11018	0,5,3	5,13,4	8,11,8	2,6,10	195	160	0.00573896	0.130188	0.0,0.24,0.381	0.766,0.601,0.396	-0.381	-38.1	38.1
12128	ENSG00000165240	ATP7A	X	+	77922998	77923042	77962622	77962814	77910655	77910835	77971620	77971761	12128	0,2,0	14,5,5	2,1,4	8,12,12	117	265	0.00576368	0.130188	0.0,0.475,0.0	0.362,0.159,0.43	-0.159	-15.9	15.9
15203	ENSG00000054965	FAM168A	11	-	73412139	73412303	73419873	73419999	73411393	73411536	73430689	73430770	15203	66,60,74	5,7,1	49,57,52	1,0,2	199	237	0.00575553	0.130188	0.94,0.911,0.989	0.983,1.0,0.969	-0.037	-3.7	3.7
9043	ENSG00000134490	TMEM241	18	-	23399565	23399647	23421366	23421444	23384989	23385067	23430630	23430677	9043	6,6,15	24,19,24	23,13,24	25,18,19	151	155	0.00575701	0.130188	0.204,0.245,0.391	0.486,0.426,0.565	-0.212	-21.2	21.2
3971	ENSG00000175354	PTPN2	18	-	12825809	12825944	12830942	12831041	12817155	12817365	12836790	12836891	3971	50,47,48	101,87,72	46,52,47	45,47,65	172	208	0.00577386	0.13021	0.374,0.395,0.446	0.553,0.572,0.467	-0.126	-12.6	12.6
10194	ENSG00000177058	SLC38A9	5	-	55649206	55649314	55656714	55656774	55645788	55645895	55664692	55664863	10194	13,1,8	5,4,10	2,4,3	14,15,14	133	181	0.00585131	0.131085	0.78,0.254,0.521	0.163,0.266,0.226	0.3	30	30
11639	ENSG00000138688	KIAA1109	4	+	122154930	122155138	122161141	122161250	122154024	122154112	122170614	122170744	11639	7,2,0	5,1,1	1,1,3	0,2,0	281	182	0.00587988	0.131085	0.476,0.564,0.0	1.0,0.245,1.0	-0.402	-40.2	40.2
12707	ENSG00000104763	ASAH1	8	-	18062247	18062367	18063184	18063230	18061685	18061740	18067219	18067298	12707	3,4,5	142121155	0,1,1	120116103	119	193	0.00587887	0.131085	0.033,0.051,0.05	0.0,0.014,0.016	0.035	3.5	3.5
13495	ENSG00000100814	CCNB1IP1	14	-	20318255	20318470	20319011	20319103	20316408	20316560	20325538	20325653	13495	0,2,2	1,3,1	0,0,1	2,2,1	165	288	0.00584155	0.131085	0.0,0.538,0.777	0.0,0.0,0.636	0.226	22.6	22.6
13604	ENSG00000164300	SERINC5	5	-	80205225	80205360	80218549	80218647	80202885	80203053	80255895	80256019	13604	0,0,0	8,4,1	2,2,1	9,5,3	171	208	0.00586012	0.131085	0.0,0.0,0.0	0.213,0.327,0.288	-0.276	-27.6	27.6
3526	ENSG00000156411	C14orf2	14	-	103915882	103916105	103918004	103918127	103915065	103915189	103921469	103921511	3526	12,3,4	6,4,5	3,2,4	20,7,6	196	296	0.00584279	0.131085	0.751,0.531,0.547	0.185,0.301,0.502	0.28	28	28
5790	ENSG00000185864	NPIPB4	16	-	21851769	21851855	21851914	21852046	21847412	21847541	21857258	21857416	5790	6,4,6	1,2,0	4,5,7	4,5,2	205	159	0.00589177	0.131085	0.823,0.608,1.0	0.437,0.437,0.731	0.275	27.5	27.5
6703	ENSG00000154723	ATP5J	21	-	25733267	25733360	25734332	25734375	25729630	25729801	25734852	25734904	6703	41,23,27	4,2,6	19,24,23	7,11,6	116	166	0.00583452	0.131085	0.936,0.943,0.866	0.795,0.757,0.846	0.116	11.6	11.6
9891	ENSG00000148985	PGAP2	11	+	3817304	3817535	3822908	3822993	3811249	3811424	3823882	3824135	9891	147159170	4,9,7	117,91,74	9,13,6	304	158	0.0058958	0.131085	0.95,0.902,0.927	0.871,0.784,0.865	0.086	8.6	8.6
10031	ENSG00000074657	ZNF532	18	+	58932126	58932239	58932458	58932528	58931645	58931755	58934432	58934614	10031	2,2,2	0,0,0	1,1,4	4,0,1	186	143	0.00591441	0.131213	1.0,1.0,1.0	0.161,1.0,0.755	0.361	36.1	36.1
10944	ENSG00000133794	ARNTL	11	+	13326412	13326467	13349944	13350051	13309986	13310059	13354300	13354448	10944	0,0,3	25,28,18	5,2,1	14,17,23	128	180	0.00592007	0.131213	0.0,0.0,0.19	0.334,0.142,0.058	-0.115	-11.5	11.5
12793	ENSG00000123159	GIPC1	19	-	14482688	14483006	14491655	14491743	14480592	14480778	14492856	14492912	12793	125144135	386478391	141113116	772491402	161	391	0.00594808	0.131628	0.44,0.423,0.456	0.307,0.359,0.412	0.08	8	8
9055	ENSG00000111364	DDX55	12	+	123606079	123606159	123607431	123607523	123605930	123605981	123607599	123607662	9055	12,7,4	97,75,57	16,16,9	70,55,65	153	165	0.00598717	0.132287	0.118,0.091,0.07	0.198,0.239,0.13	-0.096	-9.6	9.6
5277	ENSG00000258555	SPECC1L-ADORA2A	22	+	24313312	24313466	24321287	24321323	24302194	24302384	24324219	24324427	5277	266297269	1,2,2	283323309	4,9,4	227	109	0.00599708	0.1323	0.992,0.986,0.985	0.971,0.945,0.974	0.024	2.4	2.4
15271	ENSG00000149187	CELF1	11	-	47499452	47499604	47536619	47536730	47488836	47489024	47552991	47553117	15271	11,10,4	17,27,25	5,3,7	41,44,40	184	225	0.00602465	0.132689	0.442,0.312,0.164	0.13,0.077,0.176	0.178	17.8	17.8
9637	ENSG00000116754	SRSF11	1	+	70231094	70231203	70231858	70231975	70228421	70228555	70232267	70232377	9637	23,29,24	29,44,36	20,21,21	60,70,40	182	190	0.00603344	0.132689	0.453,0.408,0.41	0.258,0.238,0.354	0.14	14	14
12837	ENSG00000197381	ADARB1	21	+	45144630	45144701	45160100	45160223	45134725	45134832	45171609	45171684	12837	5,1,5	3,4,2	0,2,3	5,12,8	144	196	0.00606458	0.133167	0.694,0.254,0.773	0.0,0.185,0.338	0.399	39.9	39.9
12114	ENSG00000111237	VPS29	12	-	110496846	110497002	110498819	110498856	110496011	110496203	110499534	110499546	12114	2,3,3	15,18,18	8,3,8	18,9,7	110	229	0.00607654	0.133224	0.217,0.258,0.258	0.481,0.41,0.704	-0.287	-28.7	28.7
11633	ENSG00000180353	HCLS1	3	-	121637145	121637256	121642926	121642981	121636433	121636489	121644817	121644928	11633	2,0,2	0,3,3	0,0,1	3,3,2	128	184	0.00618569	0.135407	1.0,0.0,0.489	0.0,0.0,0.418	0.357	35.7	35.7
9267	ENSG00000159352	PSMD4	1	+	151262160	151262171	151262208	151262278	151254757	151254808	151263913	151264028	9267	2,2,4	0,4,1	1,1,0	2,1,1	84	143	0.00619544	0.135412	1.0,0.46,0.872	0.46,0.63,0.0	0.414	41.4	41.4
14553	ENSG00000144848	ATG3	3	-	112550191	112550262	112553279	112553329	112548532	112548640	112558375	112558417	14553	48,26,50	173141164	79,71,60	184175175	123	144	0.00621653	0.135664	0.245,0.178,0.263	0.335,0.322,0.286	-0.086	-8.6	8.6
13690	ENSG00000112320	SOBP	6	+	107587079	107587175	107633513	107635469	107533458	107533610	107658206	107660167	13690	2,7,5	54,38,30	2,1,0	33,42,30	169	2029	0.00625694	0.136127	0.308,0.689,0.667	0.421,0.222,0.0	0.34	34	34
5146	ENSG00000064042	LIMCH1	4	+	41410518	41410699	41438162	41438298	41359606	41359803	41494535	41494606	5146	0,0,1	2,5,10	2,4,0	7,7,11	254	209	0.0062557	0.136127	0.0,0.0,0.076	0.19,0.32,0.0	-0.145	-14.5	14.5
9901	ENSG00000148985	PGAP2	11	+	3823612	3823740	3823882	3824135	3808293	3808315	3824269	3824364	9901	8,15,19	386474391	27,23,12	431339253	201	326	0.00630146	0.136885	0.033,0.049,0.073	0.092,0.099,0.071	-0.036	-3.6	3.6
6713	ENSG00000154723	ATP5J	21	-	25733171	25733360	25734332	25734375	25729630	25729801	25734852	25734904	6713	41,23,27	5,6,7	19,24,23	11,12,9	116	262	0.00631464	0.136962	0.949,0.896,0.897	0.796,0.819,0.852	0.092	9.2	9.2
11945	ENSG00000080224	EPHA6	3	+	96936013	96936133	96939090	96939252	96866824	96866889	96987329	96987993	11945	2,12,3	0,2,0	11,6,1	1,6,0	193	235	0.00644339	0.139541	1.0,0.88,1.0	0.931,0.549,1.0	0.133	13.3	13.3
14576	ENSG00000188130	MAPK12	22	-	50257426	50257660	50257903	50257945	50257081	50257193	50258242	50258301	14576	5,1,1	50,64,73	0,1,0	86,49,56	115	307	0.00647674	0.14005	0.211,0.04,0.035	0.0,0.052,0.0	0.078	7.8	7.8
7453	ENSG00000101363	MANBAL	20	+	37297295	37297534	37298784	37298879	37289662	37289686	37301207	37301413	7453	85,76,42	90,76,69	47,28,28	67,67,66	312	168	0.00650537	0.140455	0.337,0.35,0.247	0.274,0.184,0.186	0.097	9.7	9.7
3420	ENSG00000165671	NSD1	5	+	177136872	177136974	177169393	177169559	177135940	177136030	177191883	177192019	3420	3,1,1	3,3,2	4,1,3	0,1,2	175	239	0.00652813	0.140732	0.577,0.313,0.406	1.0,0.577,0.672	-0.318	-31.8	31.8
4745	ENSG00000266929	RP11-400F19.8	17	+	42536816	42536873	42537397	42537545	42536509	42536655	42538338	42538485	4745	1,0,0	118,81,82	3,7,0	142,106,74	130	221	0.00655304	0.140953	0.014,0.0,0.0	0.035,0.101,0.0	-0.041	-4.1	4.1
603	ENSG00000259399	TGIF2-C20orf24	20	+	36607889	36608000	36609600	36609730	36607714	36607818	36612009	36612384	603	51,42,42	130111861104	73,76,58	148111421175	184	203	0.00655824	0.140953	0.041,0.038,0.04	0.052,0.068,0.052	-0.018	-1.8	1.8
13410	ENSG00000136699	SMPD4	2	-	130173513	130173656	130174913	130174995	130173278	130173354	130176553	130176637	13410	0,4,3	112,77,76	12,6,5	120107104	155	216	0.00660194	0.141084	0.0,0.068,0.052	0.122,0.072,0.063	-0.046	-4.6	4.6
14404	ENSG00000135454	B4GALNT1	12	-	57629047	57629146	57629278	57629442	57628712	57628903	57630151	57630332	14404	1,0,0	32,37,26	4,4,1	39,40,27	237	172	0.00660845	0.141084	0.022,0.0,0.0	0.069,0.068,0.026	-0.047	-4.7	4.7
15180	ENSG00000157214	STEAP2	7	+	90212275	90212459	90216431	90216603	90211859	90211934	90225049	90225574	15180	21,32,37	458485459	54,69,34	486597514	257	245	0.00660415	0.141084	0.042,0.059,0.071	0.096,0.099,0.059	-0.027	-2.7	2.7
8040	ENSG00000108774	RAB5C	17	-	42126002	42126051	42126506	42126630	42124977	42125898	42126754	42126848	8040	1,6,4	0,4,1	2,1,7	0,1,0	197	122	0.0065755	0.141084	1.0,0.482,0.712	1.0,0.382,1.0	-0.063	-6.3	6.3
8117	ENSG00000163517	HDAC11	3	+	13501870	13501933	13502883	13502980	13483463	13483564	13504093	13504272	8117	0,4,4	16,21,35	0,2,0	21,16,22	136	170	0.0066141	0.141084	0.0,0.192,0.125	0.0,0.135,0.0	0.061	6.1	6.1
6699	ENSG00000154723	ATP5J	21	-	25733267	25733360	25734169	25734398	25729626	25729801	25734852	25734904	6699	8,6,9	4,2,6	5,6,2	7,11,6	302	166	0.00663275	0.141259	0.524,0.623,0.452	0.282,0.231,0.155	0.31	31	31
9912	ENSG00000148985	PGAP2	11	+	3817352	3817535	3823882	3824135	3811249	3811424	3824269	3824376	9912	90100108	416483402	74,52,45	448351264	256	326	0.00664223	0.141259	0.216,0.209,0.255	0.174,0.159,0.178	0.056	5.6	5.6
3737	ENSG00000150093	ITGB1	10	-	32936216	32936423	32953592	32953809	32935491	32935558	32958144	32958227	3737	14,2,2	3,1,0	7,9,3	2,11,6	290	280	0.00667471	0.141738	0.818,0.659,1.0	0.772,0.441,0.326	0.313	31.3	31.3
2549	ENSG00000130985	UBA1	X	+	47196946	47197024	47198308	47198355	47193828	47194024	47198802	47198919	2549	6,1,2	1,0,1	1,2,4	1,6,0	151	120	0.00675256	0.143176	0.827,1.0,0.614	0.443,0.209,1.0	0.263	26.3	26.3
11150	ENSG00000148737	TCF7L2	10	+	113159919	113159992	113160618	113160691	113158666	113158717	113165554	113167678	11150	2,6,0	1,1,7	1,1,0	2,1,1	146	146	0.00678452	0.143639	0.667,0.857,0.0	0.333,0.5,0.0	0.23	23	23
10516	ENSG00000149091	DGKZ	11	+	46368177	46368303	46368789	46368974	46368004	46368079	46369493	46369550	10516	10,7,16	0,2,8	7,11,3	7,9,5	199	258	0.0068143	0.143997	1.0,0.819,0.722	0.565,0.613,0.438	0.308	30.8	30.8
561	ENSG00000127952	STYXL1	7	-	76028641	76028703	76030420	76030527	76005258	76005404	76047661	76047963	561	49,62,57	6,3,5	73,51,64	1,4,0	180	135	0.00682169	0.143997	0.86,0.939,0.895	0.982,0.905,1.0	-0.064	-6.4	6.4
8394	ENSG00000205581	HMGN1	21	-	39345935	39345958	39347378	39347483	39345145	39345274	39348291	39348339	8394	38,46,25	0,0,4	40,44,42	11,4,1	178	96	0.00686272	0.144647	1.0,1.0,0.771	0.662,0.856,0.958	0.098	9.8	9.8
12827	ENSG00000149182	ARFGAP2	11	-	47173425	47173482	47175014	47175098	47172280	47172333	47175181	47175313	12827	47,39,45	34,37,28	43,30,47	17,16,14	157	130	0.00694719	0.146211	0.534,0.466,0.571	0.677,0.608,0.735	-0.15	-15	15
14860	ENSG00000092841	MYL6	12	+	56158901	56158920	56159588	56159622	56158683	56158711	56159974	56160148	14860	0,0,3	19,13,15	2,3,4	18,9,16	92	107	0.0070441	0.14803	0.0,0.0,0.189	0.114,0.279,0.225	-0.143	-14.3	14.3
11697	ENSG00000078304	PPP2R5C	14	+	101909588	101909690	101912400	101912473	101906401	101906529	101925140	101927685	11697	281293293	39,36,27	234274304	42,58,46	175	146	0.00708976	0.14844	0.857,0.872,0.901	0.823,0.798,0.846	0.054	5.4	5.4
12858	ENSG00000203876	ADD3-AS1	10	-	109947195	109947276	109951843	109951965	109945571	109946295	109953755	109953891	12858	0,0,1	1,1,2	2,2,1	4,1,5	195	154	0.00709911	0.14844	0.0,0.0,0.283	0.283,0.612,0.136	-0.249	-24.9	24.9
5501	ENSG00000172785	CBWD1	9	-	146101	146158	151304	151427	134978	135030	152033	152078	5501	11,8,10	220198199	4,5,2	159185206	196	130	0.00710547	0.14844	0.032,0.026,0.032	0.016,0.018,0.006	0.017	1.7	1.7
9402	ENSG00000140995	DEF8	16	+	89950066	89950306	89952557	89952682	89949416	89949513	89954242	89954376	9402	0,0,0	3,1,2	5,1,0	1,1,6	313	198	0.007076	0.14844	0.0,0.0,0.0	0.76,0.387,0.0	-0.382	-38.2	38.2
11020	ENSG00000177565	TBL1XR1	3	-	177131362	177131449	177160870	177161016	177098465	177098541	177197120	177197163	11020	0,5,3	5,13,4	8,11,7	2,6,10	219	160	0.00716538	0.149472	0.0,0.219,0.354	0.745,0.573,0.338	-0.361	-36.1	36.1
1380	ENSG00000224078	SNHG14	15	+	25081090	25081224	25083395	25083527	25078861	25078995	25085189	25085322	1380	67,87,71	125168156	158130116	209208150	207	205	0.00721736	0.150335	0.347,0.339,0.311	0.428,0.382,0.434	-0.082	-8.2	8.2
3690	ENSG00000141198	TOM1L1	17	+	54941306	54941451	54947260	54947312	54938923	54939020	54949517	54949623	3690	4,5,6	74,85,77	2,3,4	187164131	218	125	0.00723914	0.150568	0.03,0.033,0.043	0.006,0.01,0.017	0.024	2.4	2.4
1045	ENSG00000187097	ENTPD5	14	-	73987885	73988172	73996649	73996776	73986813	73986893	74011090	74011150	1045	12,3,3	109101131	9,1,1	208226169	200	360	0.00729321	0.150808	0.165,0.051,0.04	0.072,0.008,0.011	0.055	5.5	5.5
1572	ENSG00000265590	AP000275.65	21	-	32607648	32607716	32609837	32610005	32604124	32604283	32612104	32612281	1572	410363330	196209145	299319301	200207206	241	141	0.00729075	0.150808	0.55,0.504,0.571	0.467,0.474,0.461	0.074	7.4	7.4
3897	ENSG00000214046	SMIM7	19	-	16659394	16659447	16659958	16660000	16647095	16647261	16660084	16660130	3897	123143102	55,40,36	142,94,113	34,23,20	115	126	0.0072755	0.150808	0.71,0.797,0.756	0.821,0.817,0.861	-0.079	-7.9	7.9
9000	ENSG00000165322	ARHGAP12	10	-	31854065	31854206	31861394	31861658	31852516	31852597	31908171	31908926	9000	110107150	26,32,40	131120102	22,18,16	337	214	0.00727441	0.150808	0.729,0.68,0.704	0.791,0.809,0.802	-0.096	-9.6	9.6
11299	ENSG00000143756	FBXO28	1	+	224155788	224155867	224156489	224156652	224153141	224153337	224157351	224162047	11299	4,0,0	7,1,1	6,5,4	2,1,3	152	236	0.00734325	0.151622	0.47,0.0,0.0	0.823,0.886,0.674	-0.638	-63.8	63.8
10315	ENSG00000126804	ZBTB1	14	+	64511248	64511384	64511652	64511800	64504776	64504946	64516599	64516751	10315	72,61,60	19,33,16	37,51,46	27,31,29	209	221	0.00738526	0.152267	0.8,0.662,0.799	0.592,0.635,0.626	0.136	13.6	13.6
5645	ENSG00000131374	TBC1D5	3	-	17518893	17518995	17622647	17622765	17508473	17508605	17623848	17623913	5645	12,16,19	0,2,1	11,12,12	3,3,2	191	175	0.00740552	0.152463	1.0,0.88,0.946	0.771,0.786,0.846	0.141	14.1	14.1
5883	ENSG00000126746	ZNF384	12	-	6676786	6676851	6677166	6677259	6673215	6673440	6678126	6678460	5883	12,13,7	0,0,1	15,9,9	3,1,1	166	138	0.0074535	0.153229	1.0,1.0,0.853	0.806,0.882,0.882	0.094	9.4	9.4
9781	ENSG00000101266	CSNK2A1	20	-	508451	508660	527932	528049	505117	505229	543671	543821	9781	22,8,17	228365262	19,33,22	257242264	190	282	0.00747806	0.153511	0.125,0.032,0.088	0.099,0.168,0.11	-0.044	-4.4	4.4
14565	ENSG00000272762	RP11-155D18.12	3	-	51967325	51967434	51971459	51971698	51961211	51961304	51973964	51974031	14565	65,83,77	38,24,43	152103100	56,21,11	312	182	0.00755144	0.154238	0.499,0.669,0.511	0.613,0.741,0.841	-0.172	-17.2	17.2
174	ENSG00000273345	CTD-2410N18.4	5	-	134330589	134330711	134350248	134350427	134321790	134321903	134370997	134371043	174	9,7,9	0,0,0	4,8,8	2,2,1	252	195	0.00755097	0.154238	1.0,1.0,1.0	0.607,0.756,0.861	0.259	25.9	25.9
588	ENSG00000089775	ZBTB25	14	-	64495829	64495952	64502652	64502815	64490360	64490540	64502900	64503127	588	11,18,13	0,5,3	18,18,16	3,0,0	236	196	0.00753914	0.154238	1.0,0.749,0.783	0.833,1.0,1.0	-0.1	-10	10
6682	ENSG00000154723	ATP5J	21	-	25733267	25733363	25734169	25734398	25729630	25729801	25734852	25734904	6682	8,6,9	5,1,10	5,6,2	15,10,8	302	169	0.00755698	0.154238	0.472,0.771,0.335	0.157,0.251,0.123	0.349	34.9	34.9
14398	ENSG00000204790	BX255923.2	9	-	63996584	63996631	64001661	64001749	63994813	63994900	64002526	64002564	14398	4,4,6	10,5,15	1,0,2	7,4,5	161	120	0.00757574	0.154311	0.23,0.374,0.23	0.096,0.0,0.23	0.169	16.9	16.9
6715	ENSG00000154723	ATP5J	21	-	25733171	25733360	25734169	25734398	25729630	25729801	25734852	25734904	6715	8,6,9	5,6,7	5,6,2	11,12,9	302	262	0.0075823	0.154311	0.581,0.465,0.527	0.283,0.303,0.162	0.275	27.5	27.5
1382	ENSG00000224078	SNHG14	15	+	25089651	25089866	25089911	25090010	25087466	25087599	25091589	25091719	1382	174253223	44,45,54	298311239	84,102,85	288	172	0.00762518	0.154961	0.703,0.771,0.712	0.679,0.646,0.627	0.078	7.8	7.8
5032	ENSG00000135241	PNPLA8	7	-	108479247	108479379	108487944	108487953	108470421	108472675	108491409	108491467	5032	43,34,26	102,85,89	22,19,21	94,104,86	82	205	0.0076562	0.155369	0.513,0.5,0.422	0.369,0.314,0.379	0.124	12.4	12.4
11994	ENSG00000197150	ABCB8	7	+	151037283	151037327	151040267	151040297	151036543	151036649	151040497	151040634	11994	0,0,0	14,16,12	3,2,2	34,22,14	117	103	0.00770254	0.155642	0.0,0.0,0.0	0.072,0.074,0.112	-0.086	-8.6	8.6
126	ENSG00000189159	HN1	17	-	75141943	75142061	75144682	75144850	75135991	75136250	75146665	75146684	126	14,9,12	0,4,3	8,11,6	9,7,3	241	191	0.00770315	0.155642	1.0,0.641,0.76	0.413,0.555,0.613	0.273	27.3	27.3
6451	ENSG00000198920	KIAA0753	17	-	6623508	6623571	6623606	6623688	6622881	6623097	6624754	6624861	6451	6,2,2	21,5,18	1,2,0	23,19,4	155	136	0.00771353	0.155642	0.2,0.26,0.089	0.037,0.085,0.0	0.142	14.2	14.2
7758	ENSG00000104331	IMPAD1	8	-	56967935	56967998	56977511	56977688	56967109	56967218	56978049	56978145	7758	0,2,0	10,1,4	0,5,3	3,2,4	250	136	0.00770867	0.155642	0.0,0.521,0.0	0.0,0.576,0.29	-0.115	-11.5	11.5
2542	ENSG00000130985	UBA1	X	+	47198308	47198355	47198526	47198651	47193828	47194024	47198802	47198919	2542	1,0,1	10,14,6	1,6,0	9,7,9	120	198	0.0077427	0.156009	0.142,0.0,0.216	0.155,0.586,0.0	-0.128	-12.8	12.8
6689	ENSG00000154723	ATP5J	21	-	25733214	25733360	25734169	25734398	25729626	25729801	25734852	25734904	6689	8,6,9	5,7,11	5,6,2	15,14,11	302	219	0.00778173	0.156573	0.537,0.383,0.372	0.195,0.237,0.116	0.248	24.8	24.8
3677	ENSG00000088808	PPP1R13B	14	-	103778744	103778821	103784794	103784914	103763862	103764479	103797370	103797518	3677	49,48,60	8,9,9	26,21,22	11,8,8	193	150	0.00794189	0.159569	0.826,0.806,0.838	0.648,0.671,0.681	0.157	15.7	15.7
13414	ENSG00000135926	TMBIM1	2	-	218284038	218284200	218285762	218285938	218281939	218282181	218292465	218292586	13414	12,13,22	2,3,4	29,20,35	3,0,1	249	235	0.00801714	0.160853	0.85,0.804,0.838	0.901,1.0,0.971	-0.127	-12.7	12.7
6072	ENSG00000168397	ATG4B	2	+	241651883	241651974	241653306	241653369	241651263	241651335	241653511	241653610	6072	5,2,7	21,16,28	1,4,2	36,28,44	164	136	0.00803749	0.161034	0.165,0.094,0.172	0.023,0.106,0.036	0.089	8.9	8.9
1423	ENSG00000198586	TLK1	2	-	171082780	171082852	171117738	171117857	171061080	171061156	171160289	171160900	1423	120176136	96,109,95	106111106	50,56,47	192	145	0.00806905	0.161438	0.486,0.549,0.519	0.616,0.6,0.63	-0.097	-9.7	9.7
15243	ENSG00000172366	FAM195A	16	+	646471	646608	647416	647544	642119	642249	648119	648474	15243	105,80,97	319341233	118,67,42	455276281	210	201	0.00814044	0.162009	0.24,0.183,0.285	0.199,0.189,0.125	0.065	6.5	6.5
3202	ENSG00000104205	SGK3	8	+	66804344	66804447	66813852	66813928	66798541	66798625	66822371	66822459	3202	2,3,0	89,81,105	4,5,3	58,72,60	176	149	0.00812948	0.162009	0.019,0.03,0.0	0.055,0.056,0.041	-0.034	-3.4	3.4
532	ENSG00000164182	NDUFAF2	5	+	61036030	61036242	61045839	61045978	60945128	60945382	61073124	61073214	532	0,4,5	6,9,3	2,0,0	2,3,3	285	212	0.00814328	0.162009	0.0,0.248,0.554	0.427,0.0,0.0	0.125	12.5	12.5
9937	ENSG00000143748	NVL	1	-	224311799	224311859	224313049	224313131	224307992	224308263	224317693	224317793	9937	9,8,2	70,80,65	3,4,3	110,118,84	155	133	0.00812088	0.162009	0.099,0.079,0.026	0.023,0.028,0.03	0.041	4.1	4.1
1644	ENSG00000143033	MTF2	1	+	93120794	93120894	93127231	93127299	93120548	93120672	93129277	93129448	1644	2,0,2	57,61,55	2,6,3	58,34,41	173	141	0.00818424	0.162388	0.028,0.0,0.029	0.027,0.126,0.056	-0.051	-5.1	5.1
2544	ENSG00000130985	UBA1	X	+	47198308	47198355	47198385	47198628	47193828	47194024	47198802	47198919	2544	1,0,1	13,21,19	1,6,0	28,25,10	120	316	0.00819801	0.162388	0.168,0.0,0.122	0.086,0.387,0.0	-0.061	-6.1	6.1
5825	ENSG00000119801	YPEL5	2	+	30148244	30148541	30155849	30155910	30146940	30147062	30156627	30156792	5825	59,66,62	0,4,6	70,49,53	1,0,2	370	134	0.00820811	0.162388	1.0,0.857,0.789	0.962,1.0,0.906	-0.074	-7.4	7.4
6986	ENSG00000130244	FAM98C	19	+	38405518	38405635	38406909	38407077	38404907	38405113	38408750	38409084	6986	5,10,17	53,46,50	25,20,17	52,49,40	190	241	0.00818619	0.162388	0.107,0.216,0.301	0.379,0.341,0.35	-0.149	-14.9	14.9
14766	ENSG00000165525	NEMF	14	-	49796232	49796328	49797372	49797465	49795790	49795944	49799474	49799524	14766	1,0,0	1,7,1	1,1,3	5,6,4	166	169	0.00825702	0.162675	0.504,0.0,0.0	0.169,0.145,0.433	-0.081	-8.1	8.1
4260	ENSG00000176720	BOK	2	+	241559454	241559703	241562347	241562476	241558720	241558993	241570124	241570288	4260	45,30,36	53,54,41	116,41,52	76,44,39	322	202	0.00825673	0.162675	0.348,0.258,0.355	0.489,0.369,0.455	-0.117	-11.7	11.7
5115	ENSG00000064042	LIMCH1	4	+	41406138	41406302	41473004	41473130	41359606	41359803	41494535	41494606	5115	0,1,3	48,40,33	2,9,1	30,35,41	237	199	0.00823944	0.162675	0.0,0.021,0.071	0.053,0.178,0.02	-0.053	-5.3	5.3
12465	ENSG00000025800	KPNA6	1	+	32126070	32126215	32148589	32148719	32108037	32108134	32154587	32154721	12465	2,7,3	4,2,3	2,7,5	1,2,0	218	203	0.00828214	0.162793	0.318,0.765,0.482	0.651,0.765,1.0	-0.284	-28.4	28.4
5999	ENSG00000230124	ACBD6	1	-	180314691	180314722	180397515	180397605	180288269	180288517	180413365	180413471	5999	125143136	25,20,18	132,103,93	25,31,32	163	104	0.00828599	0.162793	0.761,0.82,0.828	0.771,0.679,0.65	0.103	10.3	10.3
1033	ENSG00000103194	USP10	16	+	84704739	84704860	84733052	84733246	84700003	84700111	84733434	84733503	1033	9,4,6	0,2,6	2,1,1	1,8,3	194	267	0.00829905	0.162824	1.0,0.734,0.579	0.734,0.147,0.314	0.373	37.3	37.3
6188	ENSG00000203837	PNLIPRP3	10	+	116436710	116436787	116437220	116437351	116427866	116428061	116443054	116443174	6188	10,7,1	8,10,2	12,13,7	4,2,4	150	204	0.0083248	0.163104	0.63,0.488,0.405	0.803,0.898,0.704	-0.294	-29.4	29.4
1711	ENSG00000118454	ANKRD13C	1	-	70315480	70315566	70324852	70324957	70306223	70306290	70336057	70336099	1711	46,63,58	8,13,14	56,48,35	19,22,15	178	159	0.00837324	0.163827	0.837,0.812,0.787	0.725,0.661,0.676	0.125	12.5	12.5
11086	ENSG00000168958	MFF	2	+	227342744	227342819	227347225	227347384	227340291	227340380	227352513	227352573	11086	27,26,22	265206220	13,14,10	193219181	148	232	0.00842328	0.164579	0.138,0.165,0.136	0.096,0.091,0.08	0.057	5.7	5.7
1375	ENSG00000129007	CALML4	15	-	68197439	68197628	68199540	68199681	68193803	68194112	68205120	68205151	1375	122,90,100	529345401	132123103	392340330	214	262	0.00847547	0.165371	0.22,0.242,0.234	0.292,0.307,0.276	-0.06	-6	6
14266	ENSG00000138111	TMEM180	10	+	102468286	102468332	102468752	102468842	102465980	102466087	102468954	102469197	14266	0,0,0	5,2,2	1,0,4	1,8,5	119	163	0.00852349	0.166079	0.0,0.0,0.0	0.578,0.0,0.523	-0.367	-36.7	36.7
6015	ENSG00000100614	PPM1A	14	+	60259896	60260010	60267092	60267291	60258963	60259044	60268292	60268435	6015	1,0,2	4,5,14	3,1,3	2,8,5	187	272	0.00861127	0.167559	0.267,0.0,0.172	0.686,0.154,0.466	-0.289	-28.9	28.9
747	ENSG00000143819	EPHX1	1	+	225810559	225810615	225825357	225825445	225810091	225810169	225828724	225828912	747	20,34,33	0,7,1	71,64,47	0,0,2	129	161	0.00864914	0.168066	1.0,0.858,0.976	1.0,1.0,0.967	-0.044	-4.4	4.4
11347	ENSG00000066427	ATXN3	14	-	92093745	92093831	92096092	92096137	92088729	92088817	92106528	92106574	11347	5,3,1	3,10,9	1,0,2	7,12,7	118	159	0.00874349	0.169423	0.692,0.288,0.13	0.161,0.0,0.278	0.224	22.4	22.4
13810	ENSG00000206053	HN1L	16	+	1679778	1679873	1683508	1683592	1678312	1678356	1685438	1685587	13810	0,0,0	29,37,15	4,3,2	64,46,42	168	157	0.00875627	0.169423	0.0,0.0,0.0	0.055,0.057,0.043	-0.052	-5.2	5.2
14394	ENSG00000070778	PTPN21	14	-	88526424	88526544	88547528	88547651	88517091	88517261	88550237	88550530	14394	9,7,9	1,3,1	3,4,4	3,5,2	196	193	0.00876677	0.169423	0.899,0.697,0.899	0.496,0.441,0.663	0.298	29.8	29.8
15438	ENSG00000089123	TASP1	20	-	13587249	13587370	13623445	13623514	13580896	13580981	13625184	13625252	15438	20,15,11	34,28,40	22,38,29	22,33,41	142	194	0.00873968	0.169423	0.446,0.423,0.273	0.577,0.611,0.491	-0.179	-17.9	17.9
1877	ENSG00000198431	TXNRD1	12	+	104289465	104289542	104309758	104309950	104288930	104289040	104311289	104311412	1877	2,1,4	1,4,2	0,2,1	2,3,9	150	265	0.00881656	0.170154	0.779,0.306,0.779	0.0,0.541,0.164	0.386	38.6	38.6
11298	ENSG00000143756	FBXO28	1	+	224155770	224155867	224156489	224156652	224153141	224153337	224157351	224162047	11298	4,0,0	7,1,1	3,7,3	2,1,3	170	236	0.00885222	0.17061	0.442,0.0,0.0	0.676,0.907,0.581	-0.574	-57.4	57.4
11558	ENSG00000125885	MCM8	20	+	5972006	5972037	5972575	5972726	5967829	5968025	5973055	5973196	11558	28,22,41	6,9,11	32,27,45	2,5,5	104	224	0.00890819	0.171223	0.91,0.84,0.889	0.972,0.921,0.951	-0.068	-6.8	6.8
5871	ENSG00000118518	RNF146	6	+	127280515	127280604	127285207	127285348	127280230	127280340	127286049	127286177	5871	0,1,3	12,14,4	1,2,5	4,2,3	162	214	0.00890553	0.171223	0.0,0.086,0.498	0.248,0.569,0.688	-0.307	-30.7	30.7
11084	ENSG00000168958	MFF	2	+	227342744	227342819	227347247	227347384	227340291	227340380	227352513	227352573	11084	27,26,22	156113130	13,14,10	98141107	148	210	0.00896954	0.171936	0.197,0.246,0.194	0.158,0.123,0.117	0.08	8	8
9366	ENSG00000177542	SLC25A22	11	-	795408	795534	796042	796367	794986	795169	798216	798267	9366	8,16,14	0,3,2	30,27,16	0,1,0	398	199	0.00896157	0.171936	1.0,0.727,0.778	1.0,0.931,1.0	-0.142	-14.2	14.2
10233	ENSG00000227038	GTF2IP7	7	-	76101231	76101414	76108230	76108307	76099897	76099956	76108434	76108779	10233	2,0,1	21,14,16	0,7,8	29,43,18	150	256	0.00899598	0.172211	0.14,0.0,0.096	0.0,0.217,0.431	-0.137	-13.7	13.7
4503	ENSG00000215126	CBWD7	9	-	41170278	41170423	41171846	41171934	41166783	41166830	41172711	41172749	4503	16,12,21	0,5,2	14,17,10	1,0,0	161	218	0.00903327	0.172227	1.0,0.765,0.934	0.95,1.0,1.0	-0.084	-8.4	8.4
5112	ENSG00000064042	LIMCH1	4	+	41406138	41406302	41473004	41473142	41359606	41359803	41494535	41494606	5112	0,1,3	50,43,35	2,9,1	34,37,44	237	211	0.00902604	0.172227	0.0,0.02,0.071	0.05,0.178,0.02	-0.052	-5.2	5.2
9735	ENSG00000198604	BAZ1A	14	-	34786125	34786221	34792774	34792835	34785776	34786001	34794748	34794887	9735	19,16,13	108,124,86	21,14,21	68,59,76	134	169	0.00901179	0.172227	0.182,0.14,0.16	0.28,0.23,0.258	-0.095	-9.5	9.5
10603	ENSG00000159658	EFCAB14	1	-	46685082	46685145	46685971	46686212	46684490	46684602	46686783	46686929	10603	0,0,3	11,13,5	2,8,1	8,1,11	314	136	0.00914379	0.173867	0.0,0.0,0.206	0.098,0.776,0.038	-0.235	-23.5	23.5
15106	ENSG00000096060	FKBP5	6	-	35646729	35646850	35684426	35684485	35642719	35642843	35688803	35688942	15106	4,3,6	58,33,43	0,0,3	25,28,19	132	194	0.0091379	0.173867	0.092,0.118,0.17	0.0,0.0,0.188	0.064	6.4	6.4
10475	ENSG00000158985	CDC42SE2	5	+	131359208	131359547	131385542	131385648	131315975	131316144	131390992	131391108	10475	472435474	28,19,28	592709590	55,65,36	412	179	0.00920485	0.17456	0.88,0.909,0.88	0.824,0.826,0.877	0.047	4.7	4.7
861	ENSG00000130779	CLIP1	12	-	122340980	122341697	122347374	122347479	122336631	122336748	122352725	122352786	861	14,8,17	730812808	7,3,12	755992886	178	790	0.00920478	0.17456	0.078,0.042,0.085	0.04,0.013,0.057	0.032	3.2	3.2
8329	ENSG00000153317	ASAP1	8	-	130358016	130358143	130401884	130401970	130236921	130236994	130443459	130443537	8329	13,19,12	30,18,23	5,6,9	30,23,26	159	200	0.00921836	0.174583	0.353,0.57,0.396	0.173,0.247,0.303	0.199	19.9	19.9
6993	ENSG00000188372	ZP3	7	+	76414405	76414574	76415014	76415044	76397517	76397797	76425051	76425276	6993	1,1,8	1,9,3	9,8,7	2,3,2	242	103	0.00923314	0.174629	0.299,0.045,0.532	0.657,0.532,0.598	-0.304	-30.4	30.4
4891	ENSG00000122783	C7orf49	7	-	135167731	135167807	135168785	135168867	135165784	135166871	135168968	135169060	4891	27,24,22	84,93,104	18,25,23	160126146	155	149	0.00931867	0.176013	0.236,0.199,0.169	0.098,0.16,0.132	0.071	7.1	7.1
11224	ENSG00000140525	FANCI	15	+	89245606	89245708	89247438	89247537	89243972	89244033	89247628	89247726	11224	2,6,0	0,3,3	7,1,4	1,1,0	175	172	0.00933851	0.176153	1.0,0.663,0.0	0.873,0.496,1.0	-0.235	-23.5	23.5
12242	ENSG00000143398	PIP5K1A	1	+	151224247	151224279	151227319	151227400	151197948	151198117	151231670	151231761	12242	8,2,2	78,100,98	12,10,10	84125119	105	154	0.00935664	0.17626	0.131,0.028,0.029	0.173,0.105,0.11	-0.067	-6.7	6.7
1789	ENSG00000118939	UCHL3	13	+	75552249	75552372	75556373	75556417	75549975	75549987	75560752	75560881	1789	19,11,8	0,1,2	5,7,7	3,0,4	196	117	0.00937164	0.176309	1.0,0.868,0.705	0.499,1.0,0.511	0.188	18.8	18.8
6401	ENSG00000052841	TTC17	11	+	43370078	43370385	43373509	43373669	43358953	43359113	43379232	43379322	6401	12,6,6	0,0,2	14,9,6	2,2,2	380	233	0.00944318	0.177184	1.0,1.0,0.648	0.811,0.734,0.648	0.152	15.2	15.2
9053	ENSG00000111364	DDX55	12	+	123606079	123606159	123607431	123607662	123605930	123605981	123608679	123608829	9053	10,7,4	110,112,85	15,15,6	89,85,71	153	304	0.00943909	0.177184	0.153,0.11,0.086	0.251,0.26,0.144	-0.102	-10.2	10.2
5649	ENSG00000131374	TBC1D5	3	-	17518901	17518995	17622647	17622765	17508473	17508605	17623848	17623913	5649	12,16,19	1,2,1	11,12,12	5,4,2	191	167	0.00945988	0.177263	0.913,0.875,0.943	0.658,0.724,0.84	0.17	17	17
4097	ENSG00000105372	RPS19	19	+	41862283	41862356	41864173	41864267	41861104	41861212	41869030	41869146	4097	0,1,1	3,2,3	2,2,2	8,4,4	146	167	0.00970243	0.181569	0.0,0.364,0.276	0.222,0.364,0.364	-0.103	-10.3	10.3
7072	ENSG00000106400	ZNHIT1	7	+	101218318	101218485	101221632	101221796	101218165	101218217	101222603	101222774	7072	20,32,14	18,34,22	40,24,24	23,15,12	240	237	0.00973891	0.182011	0.523,0.482,0.386	0.632,0.612,0.664	-0.172	-17.2	17.2
4084	ENSG00000101084	C20orf24	20	+	36607714	36607818	36607889	36608000	36605788	36606065	36609600	36609730	4084	10921017977	57,47,42	1418911947	75,74,68	177	184	0.00977055	0.182362	0.952,0.957,0.96	0.952,0.928,0.935	0.018	1.8	1.8
11781	ENSG00000104154	SLC30A4	15	-	45490727	45490881	45511137	45511284	45487526	45487632	45521963	45522468	11781	317317263	125128116	421426404	127116137	220	227	0.0098215	0.183055	0.724,0.719,0.701	0.774,0.791,0.753	-0.058	-5.8	5.8
14784	ENSG00000068137	PLEKHH3	17	-	42674740	42674791	42675900	42676072	42674353	42674409	42676401	42676992	14784	4,14,11	23,13,16	27,16,17	19,10,15	245	124	0.00983347	0.183055	0.081,0.353,0.258	0.418,0.447,0.365	-0.179	-17.9	17.9
2536	ENSG00000130985	UBA1	X	+	47196355	47196469	47198308	47198355	47193828	47194024	47198802	47198919	2536	2,11,6	1,0,1	5,3,5	1,6,0	187	120	0.00985635	0.18324	0.562,1.0,0.794	0.762,0.243,1.0	0.117	11.7	11.7
11751	ENSG00000176393	RNPEP	1	+	201989457	201989531	201996146	201996409	201988903	201989044	201997318	201997554	11751	1,0,0	104,96,93	2,2,4	107,88,86	147	336	0.00995384	0.18469	0.022,0.0,0.0	0.041,0.049,0.096	-0.055	-5.5	5.5
2360	ENSG00000165983	PTER	10	+	16437356	16437490	16467131	16467210	16436983	16437047	16486351	16486617	2360	50,55,34	6,9,6	36,27,34	7,15,13	207	152	0.00996039	0.18469	0.86,0.818,0.806	0.791,0.569,0.658	0.155	15.5	15.5
5698	ENSG00000106077	ABHD11	7	-	73736914	73736990	73737074	73737110	73736093	73736691	73737561	73737735	5698	0,2,4	1,4,1	2,1,2	1,1,0	109	149	0.0100626	0.185857	0.0,0.406,0.845	0.732,0.578,1.0	-0.353	-35.3	35.3
7978	ENSG00000189180	ZNF33A	10	+	38025347	38025411	38039412	38039492	38017290	38017386	38054374	38054511	7978	4,4,9	0,0,0	2,2,6	1,0,4	137	153	0.0100496	0.185857	1.0,1.0,1.0	0.691,1.0,0.626	0.228	22.8	22.8
9889	ENSG00000148985	PGAP2	11	+	3817366	3817535	3823882	3824097	3816188	3816254	3824269	3824376	9889	79,98,99	222267241	69,48,41	277194130	242	288	0.0100612	0.185857	0.298,0.304,0.328	0.229,0.227,0.273	0.067	6.7	6.7
13915	ENSG00000205189	ZBTB10	8	+	80486248	80487782	80499493	80500382	80485666	80485883	80513909	80514008	13915	352462416	879927880	667454435	747916797	1607	962	0.0101028	0.186357	0.193,0.23,0.221	0.348,0.229,0.246	-0.06	-6	6
15084	ENSG00000096060	FKBP5	6	-	35646230	35646366	35684426	35684485	35642719	35642843	35688803	35688942	15084	4,3,6	34,18,33	0,0,3	12,15,16	132	209	0.010129	0.186597	0.157,0.209,0.224	0.0,0.0,0.229	0.12	12	12
6378	ENSG00000138592	USP8	15	+	50449399	50449485	50458999	50459162	50439008	50439177	50462279	50462322	6378	9,20,13	93113129	7,10,13	126168174	159	236	0.0101475	0.186696	0.126,0.208,0.13	0.076,0.081,0.1	0.069	6.9	6.9
10279	ENSG00000102181	CD99L2	X	-	150816278	150816455	150828305	150829604	150816006	150816078	150831230	150831293	10279	11,18,21	2,11,4	1,21,6	1,0,1	1372	250	0.0101937	0.186956	0.501,0.23,0.489	0.154,1.0,0.522	-0.152	-15.2	15.2
1818	ENSG00000272772	CTD-2410N18.5	5	-	134170950	134171038	134173700	134173766	134167169	134167243	134173925	134174022	1818	3,4,6	1,0,0	3,2,6	0,5,1	139	161	0.0101916	0.186956	0.777,1.0,1.0	1.0,0.317,0.874	0.195	19.5	19.5
6810	ENSG00000174238	PITPNA	17	-	1543019	1543027	1553003	1553149	1541565	1541640	1562540	1562739	6810	234182173	7,4,0	178160147	6,7,9	219	81	0.0102012	0.186956	0.925,0.944,1.0	0.916,0.894,0.858	0.067	6.7	6.7
2482	ENSG00000144580	RQCD1	2	+	218580994	218581054	218582397	218582475	218580560	218580740	218582970	218583086	2482	4,1,2	0,0,1	5,1,3	4,0,1	133	151	0.0102218	0.187092	1.0,1.0,0.694	0.587,1.0,0.773	0.111	11.1	11.1
1678	ENSG00000103222	ABCC1	16	+	16052723	16052816	16056091	16056295	16045835	16046013	16068155	16068302	1678	17,9,12	212245245	13,28,19	214203204	166	277	0.010381	0.189273	0.118,0.058,0.076	0.092,0.187,0.135	-0.054	-5.4	5.4
270	ENSG00000187741	FANCA	16	-	89808293	89808367	89810706	89810799	89805279	89805392	89810928	89811071	270	0,2,1	5,8,10	4,3,5	12,16,10	166	147	0.0103729	0.189273	0.0,0.181,0.081	0.228,0.142,0.307	-0.138	-13.8	13.8
7700	ENSG00000117448	AKR1A1	1	+	45552460	45552563	45561788	45561873	45550965	45551155	45566568	45566688	7700	43,56,28	270238208	122,88,70	457345304	176	158	0.0103562	0.189273	0.125,0.174,0.108	0.193,0.186,0.171	-0.048	-4.8	4.8
15279	ENSG00000158850	B4GALT3	1	-	161175807	161176074	161176433	161176508	161174992	161175228	161177422	161177497	15279	3,4,5	312282281	9,4,16	377313265	148	340	0.0104238	0.18981	0.022,0.032,0.039	0.052,0.029,0.122	-0.037	-3.7	3.7
3827	ENSG00000130023	ERMARD	6	+	169776333	169776411	169776454	169776673	169775939	169776065	169779181	169779295	3827	2,1,11	59,80,51	2,2,1	87,65,77	151	292	0.01044	0.189861	0.062,0.024,0.294	0.043,0.056,0.024	0.086	8.6	8.6
15480	ENSG00000093010	COMT	22	+	19947306	19947490	19950872	19951052	19941606	19941897	19961198	19961289	15480	8,3,1	9,4,3	0,1,5	1,1,0	257	253	0.0104603	0.189986	0.467,0.425,0.247	0.0,0.496,1.0	-0.119	-11.9	11.9
11780	ENSG00000104154	SLC30A4	15	-	45490727	45490881	45511137	45511284	45488840	45489042	45521963	45522468	11780	317317264	223228213	421427406	231232243	220	227	0.0105128	0.190367	0.595,0.589,0.561	0.653,0.655,0.633	-0.065	-6.5	6.5
6330	ENSG00000111596	CNOT2	12	+	70310894	70311017	70319297	70319364	70278131	70278274	70335437	70335563	6330	104137109	1,6,1	121133125	4,7,10	196	140	0.0105215	0.190367	0.987,0.942,0.987	0.956,0.931,0.899	0.043	4.3	4.3
6903	ENSG00000149809	TM7SF2	11	+	65112514	65112711	65113349	65113594	65111853	65112067	65114712	65114832	6903	344388300	414387387	432214172	344212153	270	318	0.0105116	0.190367	0.495,0.541,0.477	0.597,0.543,0.57	-0.066	-6.6	6.6
4502	ENSG00000215126	CBWD7	9	-	41170283	41170423	41171846	41171934	41166783	41166830	41172711	41172749	4502	16,12,21	2,5,3	14,17,10	1,0,2	161	213	0.0106076	0.190982	0.914,0.76,0.903	0.949,1.0,0.869	-0.08	-8	8
5111	ENSG00000064042	LIMCH1	4	+	41406138	41406302	41473004	41473195	41359606	41359803	41494535	41494606	5111	0,1,3	70,88,91	2,9,1	67,79,87	237	264	0.0106094	0.190982	0.0,0.012,0.035	0.032,0.113,0.013	-0.037	-3.7	3.7
5648	ENSG00000131374	TBC1D5	3	-	17518901	17518995	17543372	17543465	17508473	17508605	17623848	17623913	5648	2,0,0	1,2,1	3,2,2	5,4,2	166	167	0.0105759	0.190982	0.668,0.0,0.0	0.376,0.335,0.502	-0.182	-18.2	18.2
7455	ENSG00000101363	MANBAL	20	+	37297346	37297534	37298762	37298879	37289662	37289686	37301207	37301413	7455	65,60,38	141136106	44,28,24	124108112	261	190	0.0105839	0.190982	0.251,0.243,0.207	0.205,0.159,0.135	0.067	6.7	6.7
10245	ENSG00000185133	INPP5J	22	+	31124141	31124263	31124844	31124906	31122993	31123119	31126375	31126489	10245	2,4,10	1,1,3	6,1,2	4,2,6	195	135	0.0106884	0.19216	0.581,0.735,0.698	0.509,0.257,0.188	0.353	35.3	35.3
14549	ENSG00000168002	POLR2G	11	+	62762541	62762866	62762866	62763026	62761794	62761904	62765181	62765232	14549	114129102	953975880	71,80,56	868737696	398	233	0.0107393	0.192832	0.065,0.072,0.064	0.046,0.06,0.045	0.017	1.7	1.7
12173	ENSG00000265681	RPL17	18	-	49491404	49491607	49491625	49491852	49490802	49490846	49492457	49492485	12173	158213611218	101,68,54	118010951026	68,74,100	300	276	0.010877	0.194674	0.935,0.948,0.954	0.941,0.932,0.904	0.02	2	2
748	ENSG00000143819	EPHX1	1	+	225810559	225810615	225825357	225825544	225810091	225810169	225828724	225828912	748	20,34,33	6,18,6	71,64,47	6,12,9	129	260	0.0108804	0.194674	0.87,0.792,0.917	0.96,0.915,0.913	-0.07	-7	7
9918	ENSG00000148985	PGAP2	11	+	3817352	3817535	3823882	3824135	3808293	3808315	3824269	3824376	9918	89,99,105	386474391	75,52,45	431339253	256	326	0.0108831	0.194674	0.227,0.21,0.255	0.181,0.163,0.185	0.054	5.4	5.4
498	ENSG00000223756	TSSC2	11	+	3404853	3404963	3406498	3406560	3403592	3403652	3407621	3407697	498	28,26,30	0,1,0	45,36,28	3,0,4	183	135	0.0111015	0.198331	1.0,0.95,1.0	0.917,1.0,0.838	0.065	6.5	6.5
13391	ENSG00000119522	DENND1A	9	-	123792586	123792630	123878950	123879017	123769513	123769563	123929888	123930152	13391	1,6,1	32,37,32	1,0,0	45,23,18	140	117	0.011153	0.199001	0.025,0.119,0.025	0.018,0.0,0.0	0.05	5	5
2709	ENSG00000130731	C16orf13	16	-	634888	634956	635280	635340	634718	634797	635611	635774	2709	187186160	185167166	226156161	185105102	133	141	0.0111726	0.1991	0.517,0.541,0.505	0.564,0.612,0.626	-0.08	-8	8
5647	ENSG00000131374	TBC1D5	3	-	17672544	17672705	17729581	17729629	17623714	17623913	17742480	17742615	5647	2,0,0	5,4,6	2,2,0	2,2,2	121	234	0.0112533	0.200286	0.436,0.0,0.0	0.659,0.659,0.0	-0.294	-29.4	29.4
10148	ENSG00000111906	HDDC2	6	-	125292840	125292909	125298649	125298816	125277101	125277240	125300537	125300659	10148	142,92,98	361317300	117129105	285224256	240	142	0.0112736	0.200395	0.189,0.147,0.162	0.195,0.254,0.195	-0.049	-4.9	4.9
5625	ENSG00000162241	SLC25A45	11	-	65377332	65377423	65379375	65379561	65376817	65377076	65379866	65379938	5625	62,63,53	1,2,0	74,77,49	4,3,3	259	164	0.0113353	0.201241	0.975,0.952,1.0	0.921,0.942,0.912	0.051	5.1	5.1
15479	ENSG00000093010	COMT	22	+	19966625	19966718	19967543	19967621	19964155	19964299	19968535	19968998	15479	7,5,2	10,12,4	9,7,6	6,5,2	166	151	0.0114098	0.20231	0.389,0.275,0.313	0.577,0.56,0.732	-0.297	-29.7	29.7
3826	ENSG00000130023	ERMARD	6	+	169776333	169776411	169776454	169776669	169775939	169776065	169779181	169779295	3826	2,1,11	43,59,42	2,2,1	75,54,54	151	288	0.0114442	0.202667	0.081,0.031,0.333	0.048,0.066,0.034	0.099	9.9	9.9
10675	ENSG00000179818	PCBP1-AS1	2	-	70051202	70051305	70055713	70055908	70018014	70018131	70059642	70059680	10675	2,1,2	7,3,6	10,7,6	9,8,7	268	176	0.0114748	0.202706	0.158,0.18,0.18	0.422,0.365,0.36	-0.21	-21	21
355	ENSG00000108100	CCNY	10	+	35501500	35501535	35516522	35516623	35336873	35337207	35525963	35525999	355	7,3,1	147114134	2,0,0	86,115,95	108	174	0.0114804	0.202706	0.071,0.041,0.012	0.036,0.0,0.0	0.029	2.9	2.9
5892	ENSG00000011347	SYT7	11	-	61546030	61546255	61547176	61547308	61542210	61542579	61551383	61551463	5892	15,7,6	13,14,14	10,7,12	2,5,8	205	298	0.0114893	0.202706	0.626,0.421,0.384	0.879,0.671,0.686	-0.268	-26.8	26.8
2739	ENSG00000137210	TMEM14B	6	+	10751132	10751234	10755141	10755225	10749201	10749268	10756466	10756971	2739	88,90,47	4,6,5	116,100,81	12,10,19	175	157	0.0115238	0.203063	0.952,0.931,0.894	0.897,0.9,0.793	0.062	6.2	6.2
1869	ENSG00000198431	TXNRD1	12	+	104300118	104300276	104309758	104309950	104288930	104289040	104311289	104311412	1869	6,6,0	1,4,2	2,0,1	2,3,9	231	265	0.011542	0.203131	0.873,0.632,0.0	0.534,0.0,0.113	0.286	28.6	28.6
14289	ENSG00000184319	RPL23AP82	22	+	50783979	50784072	50784330	50784424	50783756	50783864	50785172	50785293	14289	0,1,2	2,2,3	2,6,1	2,3,1	166	167	0.0116157	0.203921	0.0,0.335,0.401	0.502,0.668,0.502	-0.312	-31.2	31.2
5787	ENSG00000074416	MGLL	3	-	127694974	127695190	127710575	127710665	127692116	127692323	127721052	127721163	5787	4,0,1	11,9,2	3,14,9	3,11,16	163	289	0.011605	0.203921	0.392,0.0,0.47	0.639,0.693,0.499	-0.323	-32.3	32.3
9182	ENSG00000175029	CTBP2	10	-	125074742	125074843	125110989	125111093	125003337	125003492	125160318	125160513	9182	81,79,67	1,0,1	108,100,95	3,4,5	177	174	0.0116401	0.204097	0.988,1.0,0.985	0.973,0.961,0.949	0.03	3	3
14765	ENSG00000165525	NEMF	14	-	49796208	49796328	49797372	49797465	49795790	49795944	49799474	49799524	14765	1,0,0	1,7,1	1,1,3	6,6,4	166	193	0.0117448	0.205678	0.538,0.0,0.0	0.162,0.162,0.466	-0.084	-8.4	8.4
13567	ENSG00000198561	CTNND1	11	+	57791384	57791673	57793159	57793244	57761796	57762119	57794009	57794081	13567	167168142	3,2,3	100,114,91	4,3,8	362	158	0.0120069	0.210009	0.96,0.973,0.954	0.916,0.943,0.832	0.065	6.5	6.5
14869	ENSG00000092841	MYL6	12	+	56158901	56158920	56159606	56159622	56158683	56158711	56159974	56160148	14869	0,0,3	6,4,5	2,3,4	7,3,6	92	89	0.0120231	0.210034	0.0,0.0,0.367	0.217,0.492,0.392	-0.245	-24.5	24.5
62	ENSG00000101290	CDS2	20	+	5128149	5128750	5178816	5178956	5127008	5127149	5182386	5182445	62	17,4,2	103,101,95	7,26,12	108,126,69	674	213	0.0120627	0.210467	0.05,0.012,0.007	0.02,0.061,0.052	-0.021	-2.1	2.1
15074	ENSG00000096060	FKBP5	6	-	35646162	35646366	35684426	35684485	35642719	35642843	35688803	35688942	15074	4,3,6	90,63,68	0,0,3	30,43,34	132	277	0.0121063	0.210968	0.085,0.091,0.156	0.0,0.0,0.156	0.059	5.9	5.9
1817	ENSG00000272772	CTD-2410N18.5	5	-	134167756	134167825	134173700	134173766	134167169	134167243	134173925	134174022	1817	3,4,6	8,3,1	3,2,6	3,0,0	139	142	0.0122146	0.212594	0.277,0.577,0.86	0.505,1.0,1.0	-0.264	-26.4	26.4
9403	ENSG00000140995	DEF8	16	+	89950066	89950306	89952561	89952682	89949416	89949513	89954242	89954376	9403	0,0,0	3,1,2	5,1,0	0,1,6	313	194	0.0123057	0.213917	0.0,0.0,0.0	1.0,0.383,0.0	-0.461	-46.1	46.1
10295	ENSG00000100722	ZC3H14	14	+	88596733	88596808	88601923	88602083	88575839	88575940	88602827	88603060	10295	5,5,2	305296260	11,5,15	342360344	148	233	0.0123923	0.214436	0.025,0.026,0.012	0.048,0.021,0.064	-0.023	-2.3	2.3
13125	ENSG00000153774	CFDP1	16	-	75305013	75305182	75395089	75395209	75293709	75294042	75411824	75411952	13125	343279293	470376339	213227212	428349322	193	242	0.012396	0.214436	0.478,0.482,0.52	0.384,0.449,0.452	0.065	6.5	6.5
13987	ENSG00000113648	H2AFY	5	-	135350822	135350913	135352945	135353045	135345967	135346057	135360496	135360607	13987	140813191221	97,95,80	11931133916	64,53,45	173	164	0.0123646	0.214436	0.932,0.929,0.935	0.946,0.953,0.951	-0.018	-1.8	1.8
7678	ENSG00000144331	ZNF385B	2	-	179651051	179651166	179672682	179672795	179544826	179544969	179769502	179769802	7678	4,11,4	11,10,2	9,5,8	3,2,2	186	188	0.0123788	0.214436	0.269,0.526,0.669	0.752,0.716,0.802	-0.269	-26.9	26.9
14864	ENSG00000092841	MYL6	12	+	56158901	56158920	56159597	56159622	56158683	56158711	56159974	56160148	14864	0,0,3	10,7,8	2,3,4	11,5,11	92	98	0.0124892	0.215522	0.0,0.0,0.285	0.162,0.39,0.279	-0.182	-18.2	18.2
1932	ENSG00000086758	HUWE1	X	-	53680558	53680694	53683369	53683410	53680070	53680186	53683873	53684169	1932	2,0,3	3,2,0	5,6,2	0,1,0	114	209	0.0124813	0.215522	0.55,0.0,1.0	1.0,0.917,1.0	-0.456	-45.6	45.6
5642	ENSG00000131374	TBC1D5	3	-	17543372	17543465	17562018	17562142	17508473	17508605	17623848	17623913	5642	8,17,6	2,0,0	19,22,7	3,2,2	197	166	0.0125051	0.215535	0.771,1.0,1.0	0.842,0.903,0.747	0.093	9.3	9.3
3665	ENSG00000112983	BRD8	5	-	138157641	138157818	138159554	138159594	138156881	138157267	138160068	138160173	3665	15,24,15	9,21,5	17,35,27	11,7,2	113	250	0.0126474	0.217722	0.787,0.717,0.869	0.774,0.917,0.968	-0.095	-9.5	9.5
13555	ENSG00000119979	FAM45A	10	+	119123468	119123569	119129514	119129622	119117518	119117667	119132514	119132609	13555	4,13,10	50,43,45	18,17,8	43,36,26	174	181	0.0127306	0.218624	0.077,0.239,0.188	0.303,0.329,0.242	-0.123	-12.3	12.3
14525	ENSG00000282826	FRG1CP	20	-	28600590	28600719	28601602	28601756	28600391	28600461	28602608	28602664	14525	74,44,51	8,8,13	40,38,31	11,13,15	227	202	0.0127264	0.218624	0.892,0.83,0.777	0.764,0.722,0.648	0.122	12.2	12.2
3736	ENSG00000150093	ITGB1	10	-	32935894	32936081	32953592	32953809	32935491	32935558	32958144	32958227	3736	14,2,2	0,4,0	7,9,3	7,2,11	290	260	0.012821	0.21991	1.0,0.31,1.0	0.473,0.801,0.196	0.28	28	28
7265	ENSG00000147459	DOCK5	8	+	25268844	25268885	25275385	25275441	25243673	25243757	25278568	25278665	7265	9,5,7	3,5,7	2,2,5	5,11,7	114	129	0.0128483	0.220113	0.772,0.531,0.531	0.312,0.171,0.447	0.301	30.1	30.1
14548	ENSG00000168002	POLR2G	11	+	62762541	62762866	62762866	62762951	62761804	62761904	62765181	62765232	14548	114129102	380374316	71,80,56	354260268	398	158	0.0128754	0.220311	0.106,0.12,0.114	0.074,0.109,0.077	0.027	2.7	2.7
585	ENSG00000089775	ZBTB25	14	-	64499440	64499563	64502652	64502815	64490360	64490540	64502900	64503127	585	11,18,13	12,18,16	18,18,16	10,10,6	236	196	0.0128941	0.220365	0.432,0.454,0.403	0.599,0.599,0.689	-0.199	-19.9	19.9
1405	ENSG00000224078	SNHG14	15	+	25089755	25089866	25089911	25090010	25087466	25087599	25091589	25091719	1405	93106110	44,45,54	152139112	84,102,85	184	172	0.0129657	0.221322	0.664,0.688,0.656	0.628,0.56,0.552	0.089	8.9	8.9
10957	ENSG00000136938	ANP32B	9	+	98014668	98014895	98015089	98015156	98012420	98012472	98015363	98015943	10957	2,8,4	0,1,4	15,10,4	0,2,0	300	140	0.0130438	0.221854	1.0,0.789,0.318	1.0,0.7,1.0	-0.198	-19.8	19.8
728	ENSG00000072849	DERL2	17	-	5481100	5481173	5485150	5485213	5480053	5480144	5486068	5486148	728	10,12,10	4,5,6	4,8,6	4,12,8	136	146	0.0130304	0.221854	0.729,0.72,0.641	0.518,0.417,0.446	0.236	23.6	23.6
9925	ENSG00000075539	FRYL	4	-	48571689	48571895	48572928	48573071	48570826	48570918	48573185	48573243	9925	10,2,4	2,13,11	2,1,0	8,5,2	216	279	0.0130344	0.221854	0.866,0.166,0.32	0.244,0.205,0.0	0.301	30.1	30.1
12399	ENSG00000072135	PTPN18	2	+	130370746	130370964	130371198	130371287	130370556	130370623	130372256	130372483	12399	11,17,13	8,22,13	17,12,12	35,33,24	291	162	0.0131054	0.221904	0.434,0.301,0.358	0.213,0.168,0.218	0.165	16.5	16.5
2354	ENSG00000165983	PTER	10	+	16448479	16448617	16467131	16467210	16437356	16437490	16484336	16484816	2354	3,0,0	13,11,9	2,2,4	13,8,7	211	152	0.0131406	0.221904	0.143,0.0,0.0	0.1,0.153,0.292	-0.134	-13.4	13.4
2545	ENSG00000130985	UBA1	X	+	47198308	47198355	47198526	47198628	47193828	47194024	47198802	47198919	2545	1,0,1	3,5,2	1,6,0	5,3,3	120	175	0.0131144	0.221904	0.327,0.0,0.422	0.226,0.745,0.0	-0.074	-7.4	7.4
8177	ENSG00000167283	ATP5L	11	+	118405656	118405709	118406744	118406834	118401609	118401717	118406936	118407097	8177	12,23,10	1,3,0	9,11,12	6,5,0	126	163	0.0131182	0.221904	0.939,0.908,1.0	0.66,0.74,1.0	0.149	14.9	14.9
8676	ENSG00000173295	FAM86B3P	8	+	8232793	8232874	8234482	8234584	8230842	8230905	8235815	8235949	8676	8,2,1	6,5,6	2,8,5	2,2,2	154	175	0.0131267	0.221904	0.602,0.313,0.159	0.532,0.82,0.74	-0.339	-33.9	33.9
9913	ENSG00000148985	PGAP2	11	+	3817352	3817535	3823882	3824097	3811249	3811424	3824269	3824376	9913	90100108	252276251	74,52,45	284206139	256	288	0.013074	0.221904	0.287,0.29,0.326	0.227,0.221,0.267	0.063	6.3	6.3
12161	ENSG00000134109	EDEM1	3	+	5192269	5192357	5194813	5194965	5187672	5188314	5195208	5195281	12161	0,1,2	2,8,3	2,3,4	9,4,0	161	225	0.0131665	0.222077	0.0,0.149,0.482	0.237,0.512,1.0	-0.373	-37.3	37.3
2405	ENSG00000120265	PCMT1	6	+	149796414	149796500	149802199	149802369	149793548	149793669	149810615	149811420	2405	248225244	480450470	298269284	477407404	159	243	0.0131996	0.222371	0.441,0.433,0.442	0.488,0.503,0.518	-0.064	-6.4	6.4
737	ENSG00000141013	GAS8	16	+	90035632	90035676	90035715	90035879	90032717	90032924	90036380	90036586	737	7,22,22	3,6,7	25,38,21	4,2,3	117	237	0.0132333	0.222675	0.825,0.881,0.864	0.927,0.975,0.934	-0.089	-8.9	8.9
15274	ENSG00000149187	CELF1	11	-	47499452	47499604	47536619	47536730	47494330	47494443	47552991	47553117	15274	8,4,3	11,16,16	3,1,4	25,26,25	184	225	0.013278	0.223102	0.471,0.234,0.187	0.128,0.045,0.164	0.185	18.5	18.5
2483	ENSG00000144580	RQCD1	2	+	218580994	218581054	218581356	218581511	218580560	218580740	218582970	218583086	2483	4,1,2	0,0,2	5,1,3	3,2,1	133	228	0.0132902	0.223102	1.0,1.0,0.632	0.741,0.462,0.837	0.197	19.7	19.7
12655	ENSG00000120029	C10orf76	10	-	102023674	102023749	102025155	102025248	102013967	102014024	102029637	102029745	12655	47,29,28	0,1,0	38,38,24	1,5,1	166	148	0.0133371	0.223394	1.0,0.963,1.0	0.971,0.871,0.955	0.055	5.5	5.5
1425	ENSG00000008441	NFIX	19	+	13081679	13081855	13090298	13090390	13075534	13075671	13094634	13094649	1425	260352319	326348366	391383300	326325279	249	165	0.0133706	0.223394	0.346,0.401,0.366	0.443,0.438,0.416	-0.061	-6.1	6.1
365	ENSG00000166451	CENPN	16	+	81014135	81014167	81014259	81014391	81011929	81012110	81017325	81017385	365	295224215	52,44,37	318288301	38,50,23	105	205	0.0133596	0.223394	0.917,0.909,0.919	0.942,0.918,0.962	-0.026	-2.6	2.6
7435	ENSG00000109066	TMEM104	17	+	74777266	74777375	74777427	74777550	74776519	74776577	74788788	74788870	7435	3,3,5	4,1,0	7,5,5	0,1,0	182	196	0.0133594	0.223394	0.447,0.764,1.0	1.0,0.843,1.0	-0.211	-21.1	21.1
2077	ENSG00000185246	PRPF39	14	+	45095220	45095308	45095357	45095419	45084127	45084249	45096102	45096228	2077	75,62,69	1,2,1	54,67,63	2,4,5	161	135	0.0134297	0.224117	0.984,0.963,0.983	0.958,0.934,0.914	0.041	4.1	4.1
9658	ENSG00000158156	XKR8	1	+	27965350	27965458	27965718	27965881	27963636	27963693	27966502	27966710	9658	1,1,0	4,1,1	1,5,0	3,4,1	181	236	0.0134467	0.224137	0.246,0.566,0.0	0.303,0.62,0.0	-0.037	-3.7	3.7
5469	ENSG00000123643	SLC36A1	5	+	151452342	151452416	151457893	151457991	151447626	151447813	151458787	151458935	5469	4,0,0	0,3,1	4,1,5	1,2,0	147	171	0.0135463	0.225533	1.0,0.0,0.0	0.823,0.368,1.0	-0.397	-39.7	39.7
8005	ENSG00000156642	NPTN	15	-	73563378	73563583	73569713	73569806	73563235	73563257	73570149	73570423	8005	1,4,3	3,8,10	2,0,1	3,20,8	166	278	0.0135736	0.225722	0.358,0.456,0.334	0.528,0.0,0.173	0.149	14.9	14.9
2373	ENSG00000161533	ACOX1	17	-	75960214	75960374	75973624	75973785	75957458	75957566	75978533	75978693	2373	20,12,21	79131101	33,24,19	108,78,70	234	233	0.013861	0.230232	0.201,0.084,0.172	0.233,0.235,0.213	-0.075	-7.5	7.5
6758	ENSG00000120733	KDM3B	5	+	138381515	138381590	138386021	138386621	138379583	138379708	138391012	138392261	6758	34,47,46	444547557	55,46,59	435467456	148	673	0.0139279	0.231045	0.258,0.281,0.273	0.365,0.309,0.37	-0.077	-7.7	7.7
7649	ENSG00000144331	ZNF385B	2	-	179628407	179628488	179719862	179720094	179544826	179544969	179769502	179769802	7649	17,8,10	0,1,1	26,33,17	1,4,2	305	154	0.0139425	0.231045	1.0,0.802,0.835	0.929,0.806,0.811	0.03	3	3
5901	ENSG00000163075	CFAP221	2	+	119549084	119549185	119557007	119557405	119546084	119546270	119559688	119559775	5901	14,8,8	0,2,0	16,6,10	7,0,1	174	471	0.0139667	0.231176	1.0,0.915,1.0	0.861,1.0,0.964	0.03	3	3
7708	ENSG00000117448	AKR1A1	1	+	45552415	45552563	45561788	45561878	45550965	45551155	45566568	45566688	7708	74,88,50	544471410	214139128	1034729655	221	163	0.0140579	0.232413	0.091,0.121,0.083	0.132,0.123,0.126	-0.029	-2.9	2.9
10038	ENSG00000151687	ANKAR	2	+	189728659	189728821	189737682	189737841	189728266	189728420	189741341	189741451	10038	5,4,2	3,1,1	4,3,3	2,0,0	235	232	0.0140761	0.232444	0.622,0.798,0.664	0.664,1.0,1.0	-0.193	-19.3	19.3
4814	ENSG00000180773	SLC36A4	11	-	93170110	93170221	93180796	93180881	93167943	93168171	93181690	93181786	4814	43,32,29	3,6,3	53,53,27	2,0,3	158	184	0.0140986	0.232545	0.943,0.861,0.918	0.969,1.0,0.913	-0.053	-5.3	5.3
9606	ENSG00000204179	PTPN20	10	+	46967956	46968047	46984229	46984564	46964985	46965137	46999911	46999974	9606	14,14,20	18,24,23	12,9,14	28,29,37	164	408	0.0141744	0.233524	0.659,0.592,0.684	0.516,0.436,0.485	0.166	16.6	16.6
9042	ENSG00000134490	TMEM241	18	-	23365633	23365668	23371421	23371469	23356593	23356663	23373711	23373763	9042	1,0,1	2,4,2	3,1,2	4,7,5	121	108	0.0141972	0.233627	0.309,0.0,0.309	0.401,0.113,0.263	-0.053	-5.3	5.3
11665	ENSG00000101003	GINS1	20	+	25413789	25413854	25425210	25425327	25407726	25407895	25441701	25441776	11665	21,36,24	45,70,65	28,26,33	94105116	138	190	0.014343	0.235754	0.391,0.415,0.337	0.291,0.254,0.281	0.106	10.6	10.6
328	ENSG00000172273	HINFP	11	+	119121782	119122013	119123567	119123684	119121608	119121639	119126934	119127125	328	1,1,2	9,17,11	4,2,5	10,12,7	304	190	0.0143698	0.235921	0.065,0.035,0.102	0.2,0.094,0.309	-0.134	-13.4	13.4
524	ENSG00000164182	NDUFAF2	5	+	60956881	60956985	61045839	61045978	60945128	60945382	61073124	61073214	524	0,3,2	6,9,3	0,1,0	2,3,3	177	212	0.0143889	0.235961	0.0,0.285,0.444	0.0,0.285,0.0	0.148	14.8	14.8
12937	ENSG00000134086	VHL	3	+	10146513	10146636	10148703	10148814	10142545	10143021	10149786	10152220	12937	132144149	8,3,3	161185129	2,1,2	196	184	0.0144062	0.235972	0.939,0.978,0.979	0.987,0.994,0.984	-0.023	-2.3	2.3
7734	ENSG00000258984	UBE2F-SCLY	2	+	238068068	238068165	238073782	238073847	238064356	238064469	238081708	238081836	7734	12,28,27	2,2,3	20,22,13	5,10,2	170	138	0.0144905	0.237079	0.83,0.919,0.88	0.765,0.641,0.841	0.127	12.7	12.7
14782	ENSG00000068137	PLEKHH3	17	-	42674740	42674875	42675930	42676072	42674353	42674409	42676401	42676992	14782	5,13,9	80,54,46	29,14,11	61,58,54	215	208	0.0145818	0.238023	0.057,0.189,0.159	0.315,0.189,0.165	-0.088	-8.8	8.8
8867	ENSG00000058453	CROCC	1	+	16931290	16931397	16936636	16936873	16930428	16930594	16937640	16937737	8867	1,4,0	0,2,2	3,0,0	3,5,2	180	310	0.0145781	0.238023	1.0,0.775,0.0	0.633,0.0,0.0	0.381	38.1	38.1
12894	ENSG00000107614	TRDMT1	10	-	17161482	17161548	17162165	17162237	17160304	17160374	17174550	17174660	12894	0,2,0	11,6,4	0,3,3	7,6,10	145	139	0.0146752	0.239068	0.0,0.242,0.0	0.0,0.324,0.223	-0.102	-10.2	10.2
2443	ENSG00000215146	RP11-313J2.1	10	-	42344253	42344408	42360948	42361034	42340515	42340556	42367815	42367974	2443	2,2,1	4,2,1	2,0,1	0,2,0	159	228	0.0146795	0.239068	0.418,0.589,0.589	1.0,0.0,1.0	-0.135	-13.5	13.5
8760	ENSG00000168003	SLC3A2	11	+	62882529	62882618	62882669	62882807	62881880	62882066	62882907	62882999	8760	0,3,0	20,16,11	1,3,2	9,9,4	162	211	0.0147243	0.239523	0.0,0.196,0.0	0.126,0.303,0.394	-0.209	-20.9	20.9
8041	ENSG00000108774	RAB5C	17	-	42126002	42126051	42126506	42126628	42124977	42125898	42126754	42126848	8041	2,4,8	0,4,1	3,1,12	0,1,0	195	122	0.014754	0.239731	1.0,0.385,0.833	1.0,0.385,1.0	-0.056	-5.6	5.6
3660	ENSG00000104980	TIMM44	19	-	7927674	7927767	7928076	7928166	7926739	7927306	7931137	7931188	3660	110,97,78	12,22,19	89,94,86	40,21,26	163	166	0.0148032	0.240255	0.903,0.818,0.807	0.694,0.82,0.771	0.081	8.1	8.1
5833	ENSG00000130768	SMPDL3B	1	+	27935579	27935675	27941423	27941576	27935109	27935244	27945231	27945445	5833	2,1,0	9,5,5	1,2,2	2,4,1	169	226	0.0148468	0.240414	0.229,0.211,0.0	0.401,0.401,0.728	-0.363	-36.3	36.3
9061	ENSG00000118690	ARMC2	6	+	108858198	108858271	108868823	108868995	108854224	108854485	108876142	108876350	9061	4,4,1	22,13,11	8,6,10	15,13,18	146	245	0.0148333	0.240414	0.234,0.341,0.132	0.472,0.436,0.482	-0.228	-22.8	22.8
10307	ENSG00000100722	ZC3H14	14	+	88577984	88578140	88596733	88596808	88575839	88575940	88607242	88607363	10307	586534511	37,37,31	514562507	52,37,59	229	148	0.014899	0.240619	0.911,0.903,0.914	0.865,0.908,0.847	0.036	3.6	3.6
3244	ENSG00000158545	ZC3H18	16	+	88587541	88587613	88598177	88598326	88586599	88586684	88598619	88598712	3244	11,14,6	132126126	22,18,10	137101103	145	222	0.0149783	0.240619	0.113,0.145,0.068	0.197,0.214,0.129	-0.071	-7.1	7.1
3255	ENSG00000115520	COQ10B	2	+	197462540	197462731	197470069	197470171	197459931	197460081	197473756	197475308	3255	191173174	112127129	132132115	136113106	264	175	0.0149268	0.240619	0.531,0.475,0.472	0.391,0.436,0.418	0.078	7.8	7.8
8392	ENSG00000205581	HMGN1	21	-	39345935	39345958	39347378	39347478	39345145	39345274	39348291	39348339	8392	23,34,18	0,0,4	29,33,32	11,4,1	173	96	0.0149695	0.240619	1.0,1.0,0.714	0.594,0.821,0.947	0.117	11.7	11.7
8744	ENSG00000130429	ARPC1B	7	+	99376432	99376574	99377357	99377455	99374729	99374781	99385701	99385778	8744	25,8,6	56,34,26	11,6,8	73,47,37	215	171	0.0149342	0.240619	0.262,0.158,0.155	0.107,0.092,0.147	0.076	7.6	7.6
8986	ENSG00000205629	LCMT1	16	+	25140170	25140247	25161101	25161188	25132401	25132523	25164597	25164718	8986	45,34,42	30,24,17	52,45,51	18,18,11	150	160	0.0149492	0.240619	0.615,0.602,0.725	0.755,0.727,0.832	-0.124	-12.4	12.4
9672	ENSG00000104687	GSR	8	-	30692968	30693055	30696379	30696456	30689160	30689319	30700080	30700135	9672	33,29,39	655549588	40,34,87	689657575	150	160	0.0148904	0.240619	0.051,0.053,0.066	0.058,0.052,0.139	-0.026	-2.6	2.6
2157	ENSG00000096070	BRPF3	6	+	36217916	36218010	36222167	36222265	36211257	36211560	36225266	36225364	2157	8,15,14	21,56,37	4,6,7	38,40,31	167	171	0.0150197	0.240744	0.281,0.215,0.279	0.097,0.133,0.188	0.119	11.9	11.9
736	ENSG00000141013	GAS8	16	+	90035632	90035687	90035715	90035879	90032717	90032924	90036380	90036586	736	44,53,48	3,6,7	83,84,56	4,2,3	128	237	0.0150369	0.240744	0.964,0.942,0.927	0.975,0.987,0.972	-0.034	-3.4	3.4
9897	ENSG00000148985	PGAP2	11	+	3823612	3823740	3823882	3824097	3822908	3822993	3824269	3824376	9897	8,18,20	222263234	26,25,12	265193128	201	288	0.0150358	0.240744	0.049,0.089,0.109	0.123,0.157,0.118	-0.05	-5	5
9657	ENSG00000158156	XKR8	1	+	27965350	27965458	27965718	27965928	27963636	27963693	27966502	27966710	9657	1,1,0	2,3,3	1,5,0	5,4,2	181	283	0.0151415	0.242145	0.439,0.343,0.0	0.238,0.662,0.0	-0.039	-3.9	3.9
12963	ENSG00000100387	RBX1	22	+	40953554	40953633	40964046	40964234	40951358	40951476	40967798	40967884	12963	370287325	84,33,42	370270320	41,31,33	152	261	0.0151977	0.242224	0.883,0.937,0.93	0.939,0.937,0.943	-0.023	-2.3	2.3
1740	ENSG00000127328	RAB3IP	12	+	69755570	69755659	69756404	69756663	69755381	69755478	69784719	69784815	1740	2,7,9	237215157	16,16,11	253253257	162	332	0.0151976	0.242224	0.017,0.063,0.105	0.115,0.115,0.081	-0.042	-4.2	4.2
3330	ENSG00000125954	CHURC1-FNTB	14	+	64924036	64924126	64926009	64926080	64914492	64914534	65004248	65004313	3330	88,52,66	1,6,2	70,43,56	0,0,1	163	144	0.0151929	0.242224	0.987,0.884,0.967	1.0,1.0,0.98	-0.047	-4.7	4.7
2357	ENSG00000165983	PTER	10	+	16437362	16437490	16467131	16467210	16436983	16437047	16486351	16486617	2357	19,24,14	6,9,6	14,8,14	7,15,13	201	152	0.0152455	0.242714	0.705,0.668,0.638	0.602,0.287,0.449	0.224	22.4	22.4
2074	ENSG00000185246	PRPF39	14	+	45095220	45095305	45095357	45095419	45084127	45084249	45096102	45096228	2074	67,55,66	1,2,1	52,64,57	2,4,5	158	135	0.0152732	0.242882	0.983,0.959,0.983	0.957,0.932,0.907	0.043	4.3	4.3
1609	ENSG00000136560	TANK	2	+	161161284	161161412	161177111	161177252	161160348	161160486	161179613	161179761	1609	7,6,6	2,3,3	8,10,2	2,1,0	201	214	0.0153278	0.243477	0.788,0.68,0.68	0.81,0.914,1.0	-0.192	-19.2	19.2
3356	ENSG00000110075	PPP6R3	11	+	68575957	68576043	68583042	68583129	68574108	68574224	68587926	68588024	3356	147124129	113,85,85	156143145	73,77,74	159	160	0.0153942	0.243985	0.567,0.595,0.604	0.683,0.651,0.664	-0.077	-7.7	7.7
9375	ENSG00000183960	KCNH8	3	+	19343799	19343943	19346651	19346734	19342586	19342714	19347724	19347965	9375	2,0,1	8,4,4	1,3,2	1,4,3	217	156	0.0153925	0.243985	0.152,0.0,0.152	0.418,0.35,0.324	-0.263	-26.3	26.3
12852	ENSG00000100461	RBM23	14	-	22911785	22911903	22918575	22918715	22911327	22911403	22918998	22919149	12852	5,5,2	0,1,1	3,0,3	1,2,1	213	191	0.0154749	0.24499	1.0,0.818,0.642	0.729,0.0,0.729	0.334	33.4	33.4
13202	ENSG00000115204	MPV17	2	-	27312993	27313109	27317077	27317234	27312679	27312772	27322447	27322522	13202	15,10,13	200203190	22,14,18	212149123	230	189	0.0155956	0.246078	0.058,0.039,0.053	0.079,0.072,0.107	-0.036	-3.6	3.6
368	ENSG00000166451	CENPN	16	+	81014135	81014181	81014259	81014391	81011929	81012110	81017325	81017385	368	1040959875	52,44,37	115911551176	38,50,23	119	205	0.0155666	0.246078	0.972,0.974,0.976	0.981,0.975,0.989	-0.008	-0.8	0.8
63	ENSG00000101290	CDS2	20	+	5128149	5128750	5176647	5176745	5127008	5127149	5178816	5178956	63	17,4,2	67,57,58	7,26,12	60,76,50	674	171	0.015594	0.246078	0.06,0.017,0.009	0.029,0.08,0.057	-0.027	-2.7	2.7
12897	ENSG00000084676	NCOA1	2	+	24693251	24693347	24697657	24697798	24691480	24691660	24705085	24705233	12897	121160137	226259213	147159137	174229154	169	214	0.0157166	0.247566	0.404,0.439,0.449	0.517,0.468,0.53	-0.074	-7.4	7.4
13000	ENSG00000087053	MTMR2	11	-	95866383	95866486	95887611	95887684	95865600	95865676	95888155	95888261	13000	24,28,25	4,1,2	18,28,25	0,1,0	146	176	0.0157598	0.247566	0.879,0.971,0.938	1.0,0.971,1.0	-0.061	-6.1	6.1
13412	ENSG00000133704	IPO8	12	-	30656683	30656750	30661140	30661266	30652966	30653092	30662326	30662487	13412	131122136	58,74,37	90117115	54,85,81	199	140	0.0157287	0.247566	0.614,0.537,0.721	0.54,0.492,0.5	0.113	11.3	11.3
2328	ENSG00000163933	RFT1	3	-	53119883	53120021	53121698	53121800	53111829	53111908	53122373	53122563	2328	34,41,26	75,76,82	41,66,49	74,79,72	175	211	0.0157458	0.247566	0.353,0.394,0.277	0.4,0.502,0.451	-0.11	-11	11
12860	ENSG00000101057	MYBL2	20	+	43673805	43673899	43681783	43681855	43667156	43667303	43682793	43682886	12860	37,55,40	55,96,74	88,54,58	72,80,61	167	145	0.015791	0.247783	0.369,0.332,0.319	0.515,0.37,0.452	-0.106	-10.6	10.6
15214	ENSG00000224186	C5orf66	5	+	135253948	135254012	135333757	135334161	135174041	135174172	135337930	135338013	15214	0,0,0	34,25,41	1,1,3	26,18,40	137	477	0.0159029	0.249262	0.0,0.0,0.0	0.118,0.162,0.207	-0.162	-16.2	16.2
9896	ENSG00000148985	PGAP2	11	+	3823612	3823740	3823882	3824135	3822908	3822993	3824269	3824376	9896	8,18,20	386470385	26,25,12	429338253	201	326	0.0159311	0.249429	0.033,0.058,0.078	0.089,0.107,0.071	-0.033	-3.3	3.3
6331	ENSG00000111596	CNOT2	12	+	70310894	70311017	70319297	70319364	70243411	70243480	70335437	70335563	6331	48,88,48	1,6,1	66,65,79	4,6,11	196	140	0.016025	0.250622	0.972,0.913,0.972	0.922,0.886,0.837	0.071	7.1	7.1
7736	ENSG00000258984	UBE2F-SCLY	2	+	238068064	238068165	238073782	238073847	238064356	238064469	238081708	238081836	7736	81,84,74	2,2,3	76,82,63	5,10,2	174	138	0.016076	0.251143	0.97,0.971,0.951	0.923,0.867,0.962	0.047	4.7	4.7
379	ENSG00000166451	CENPN	16	+	81014135	81014187	81014259	81014391	81011929	81012110	81017325	81017385	379	495416392	52,44,37	562488536	38,50,23	125	205	0.0161219	0.251584	0.94,0.939,0.946	0.96,0.941,0.975	-0.017	-1.7	1.7
14477	ENSG00000259316	CTD-2116N17.1	15	-	64300318	64300723	64376742	64376905	64251544	64251581	64380957	64381038	14477	412402354	106,122,91	430458437	82,85,102	236	478	0.0161598	0.251897	0.887,0.87,0.887	0.914,0.916,0.897	-0.028	-2.8	2.8
6522	ENSG00000112033	PPARD	6	+	35348916	35349003	35410213	35410362	35347066	35347150	35410986	35411217	6522	1,2,3	2,3,1	3,0,0	2,2,3	160	222	0.0161909	0.252105	0.41,0.481,0.806	0.675,0.0,0.0	0.341	34.1	34.1
10371	ENSG00000155508	CNOT8	5	+	154859352	154859496	154861596	154861669	154858634	154858768	154863206	154863395	10371	3,5,3	0,0,0	11,13,2	0,1,4	217	146	0.0163466	0.252314	1.0,1.0,1.0	1.0,0.897,0.252	0.284	28.4	28.4
14654	ENSG00000242086	LINC00969	3	+	195701379	195701495	195708133	195708435	195699029	195699207	195708746	195708807	14654	1,0,2	1,5,10	6,4,7	9,12,6	189	375	0.0163439	0.252314	0.665,0.0,0.284	0.569,0.398,0.698	-0.239	-23.9	23.9
1573	ENSG00000265590	AP000275.65	21	-	32607648	32607716	32609837	32609954	32604124	32604283	32612104	32612146	1573	143,96,87	196209145	83,84,93	200207206	190	141	0.0163119	0.252314	0.351,0.254,0.308	0.235,0.231,0.251	0.065	6.5	6.5
3833	ENSG00000123473	STIL	1	-	47312947	47313021	47313846	47313946	47310275	47310362	47314035	47314147	3833	2,1,4	15,4,6	4,3,3	4,3,1	173	147	0.016247	0.252314	0.102,0.175,0.362	0.459,0.459,0.718	-0.332	-33.2	33.2
5589	ENSG00000114302	PRKAR2A	3	-	48790543	48790627	48793996	48794049	48772954	48773108	48807648	48807684	5589	41,51,43	16,12,8	42,55,57	7,6,7	126	157	0.0162439	0.252314	0.762,0.841,0.87	0.882,0.919,0.91	-0.079	-7.9	7.9
7691	ENSG00000117143	UAP1	1	+	162594902	162594999	162596196	162596318	162592734	162592782	162597791	162597858	7691	18,9,15	3,11,8	5,9,6	11,11,9	170	195	0.016299	0.252314	0.873,0.484,0.683	0.343,0.484,0.433	0.26	26	26
8724	ENSG00000168385	2002-09-01	2	+	241317498	241317599	241324215	241324241	241316429	241316540	241324408	241325244	8724	5,13,9	0,2,3	9,15,11	1,0,1	174	99	0.0163362	0.252314	1.0,0.787,0.631	0.837,1.0,0.862	-0.094	-9.4	9.4
8739	ENSG00000168385	2002-09-01	2	+	241324215	241324241	241324408	241324662	241317498	241317599	241325992	241326113	8739	176172129	43,36,37	167190191	30,28,30	99	327	0.0163343	0.252314	0.931,0.94,0.92	0.948,0.957,0.955	-0.023	-2.3	2.3
4052	ENSG00000138430	OLA1	2	-	174144692	174144924	174182416	174182524	174141824	174142000	174223032	174223160	4052	2,2,2	2,1,0	3,0,5	4,4,2	181	305	0.0164116	0.252493	0.628,0.771,1.0	0.558,0.0,0.808	0.344	34.4	34.4
4603	ENSG00000116898	MRPS15	1	-	36460687	36460776	36461263	36461312	36457922	36457981	36462087	36462163	4603	232225198	151121147	278203229	133,115,91	122	162	0.0164066	0.252493	0.671,0.712,0.641	0.735,0.701,0.77	-0.061	-6.1	6.1
5059	ENSG00000181163	NPM1	5	+	171400149	171400210	171400838	171400924	171392913	171392978	171405301	171405403	5059	111,100,90	700553665	80,71,76	710600633	134	159	0.0163772	0.252493	0.158,0.177,0.138	0.118,0.123,0.125	0.036	3.6	3.6
13743	ENSG00000114656	KIAA1257	3	-	128993042	128993336	129000631	129000670	128987615	128987829	129002050	129002234	13743	5,5,2	44,51,39	17,7,7	53,50,40	112	367	0.016466	0.25298	0.271,0.243,0.144	0.512,0.314,0.364	-0.177	-17.7	17.7
3176	ENSG00000129084	PSMA1	11	-	14513569	14513675	14513816	14513905	14510871	14510951	14514402	14514491	3176	21,20,22	601542460	10,15,16	562607566	162	179	0.0164789	0.25298	0.037,0.039,0.05	0.019,0.027,0.03	0.017	1.7	1.7
10236	ENSG00000227038	GTF2IP7	7	-	76101259	76101414	76108230	76108307	76099897	76099956	76108434	76108779	10236	2,0,1	10,7,13	0,7,8	18,28,15	150	228	0.0166392	0.25309	0.233,0.0,0.105	0.0,0.275,0.448	-0.128	-12.8	12.8
10528	ENSG00000124356	STAMBP	2	+	73862202	73862304	73870142	73870349	73860076	73860151	73873351	73873633	10528	76,67,72	4,9,7	82,78,72	4,1,4	175	280	0.0166166	0.25309	0.968,0.923,0.943	0.97,0.992,0.966	-0.031	-3.1	3.1
11006	ENSG00000263212	LA16c-306E5.3	16	+	3479470	3479600	3506330	3506415	3458070	3458181	3508288	3508468	11006	52,78,58	20,41,36	54,46,55	38,55,41	203	158	0.016625	0.25309	0.669,0.597,0.556	0.525,0.394,0.511	0.131	13.1	13.1
13359	ENSG00000280987	MATR3	5	+	139293452	139293575	139307238	139308327	139279050	139279129	139314674	139314736	13359	3,12,11	247325832342	5,2,2	234325812517	196	1162	0.0165684	0.25309	0.007,0.027,0.027	0.012,0.005,0.005	0.013	1.3	1.3
13434	ENSG00000081760	AACS	12	+	125124704	125124769	125128160	125128274	125118640	125118765	125129334	125129460	13434	54,45,36	177195166	58,61,42	168157118	138	187	0.0166658	0.25309	0.292,0.238,0.227	0.319,0.345,0.325	-0.077	-7.7	7.7
2745	ENSG00000137210	TMEM14B	6	+	10749201	10749268	10755141	10755225	10747758	10747881	10756466	10756971	2745	186167146	2,6,5	343226182	13,10,15	140	157	0.0166818	0.25309	0.991,0.969,0.97	0.967,0.962,0.932	0.023	2.3	2.3
3824	ENSG00000130023	ERMARD	6	+	169776514	169776673	169779181	169779295	169776333	169776411	169781329	169781584	3824	19,12,16	42,17,27	33,22,15	27,24,17	232	187	0.0166055	0.25309	0.267,0.363,0.323	0.496,0.425,0.416	-0.128	-12.8	12.8
3909	ENSG00000132950	ZMYM5	13	-	19835476	19835689	19838699	19838985	19823481	19825235	19851354	19851796	3909	74,71,68	60,44,47	78,98,77	30,45,43	359	286	0.0166823	0.25309	0.496,0.562,0.535	0.674,0.634,0.588	-0.101	-10.1	10.1
5507	ENSG00000172785	CBWD1	9	-	152033	152078	154708	154795	134978	135030	156480	156527	5507	349274250	16,17,19	197210216	12,25,25	160	118	0.0166778	0.25309	0.941,0.922,0.907	0.924,0.861,0.864	0.04	4	4
6508	ENSG00000112033	PPARD	6	+	35348913	35349003	35410213	35410362	35347066	35347150	35410986	35411217	6508	2,1,3	2,3,1	3,0,0	2,2,3	163	222	0.0165247	0.25309	0.577,0.312,0.803	0.671,0.0,0.0	0.34	34	34
6964	ENSG00000185627	PSMD13	11	+	244040	244075	244160	244215	238997	239076	244425	244469	6964	96,99,104	3,5,0	156134109	9,11,4	108	128	0.0165468	0.25309	0.974,0.959,1.0	0.954,0.935,0.97	0.025	2.5	2.5
363	ENSG00000166451	CENPN	16	+	81014135	81014180	81014259	81014391	81011929	81012110	81017325	81017385	363	484394380	52,44,37	539472517	38,50,23	118	205	0.01673	0.253542	0.942,0.94,0.947	0.961,0.943,0.975	-0.017	-1.7	1.7
5826	ENSG00000119801	YPEL5	2	+	30148244	30148463	30155849	30155910	30146940	30147062	30156627	30156792	5826	43,53,41	0,4,6	37,29,34	1,0,2	292	134	0.0167847	0.254099	1.0,0.859,0.758	0.944,1.0,0.886	-0.071	-7.1	7.1
11890	ENSG00000124783	SSR1	6	-	7295391	7295485	7297922	7298007	7288681	7289931	7298746	7298823	11890	32,40,41	365342328	58,83,64	435470420	158	167	0.0168318	0.25454	0.085,0.11,0.117	0.124,0.157,0.139	-0.036	-3.6	3.6
4699	ENSG00000184672	RALYL	8	+	84804769	84804802	84849979	84850027	84774578	84774654	84862295	84862453	4699	3,4,5	5,3,4	0,3,0	2,3,1	106	121	0.016859	0.254681	0.406,0.603,0.588	0.0,0.533,0.0	0.355	35.5	35.5
857	ENSG00000130779	CLIP1	12	-	122340752	122341697	122347374	122347479	122336631	122336748	122352725	122352786	857	14,8,17	95610341081	7,3,12	95012291058	178	1018	0.0168932	0.254925	0.077,0.042,0.083	0.04,0.014,0.061	0.029	2.9	2.9
13235	ENSG00000147996	CBWD5	9	+	65703879	65703925	65704330	65704414	65702969	65703014	65708901	65708958	13235	1,1,1	1,3,3	4,4,3	4,0,2	119	157	0.0169163	0.255004	0.569,0.305,0.305	0.569,1.0,0.664	-0.351	-35.1	35.1
12068	ENSG00000181392	SYNE4	19	-	36006601	36006671	36006764	36006944	36005332	36005437	36008553	36008793	12068	90,79,73	25,20,19	145,69,73	26,12,6	253	143	0.0169794	0.255683	0.67,0.691,0.685	0.759,0.765,0.873	-0.117	-11.7	11.7
2038	ENSG00000261740	RP11-345J4.5	16	-	29446801	29447026	29454015	29454113	29444397	29444499	29454190	29454651	2038	34,44,31	92,94,76	65,42,42	83,74,76	171	298	0.0170719	0.256803	0.392,0.449,0.415	0.577,0.497,0.491	-0.103	-10.3	10.3
14523	ENSG00000282826	FRG1CP	20	-	28600590	28600719	28601656	28601756	28600391	28600461	28602608	28602664	14523	77,44,54	8,8,13	43,40,37	11,13,15	173	202	0.0172092	0.258319	0.918,0.865,0.829	0.82,0.782,0.742	0.089	8.9	8.9
9843	ENSG00000105197	TIMM50	19	+	39483559	39483651	39485148	39485263	39483134	39483156	39485543	39485602	9843	1,1,0	0,1,1	3,1,2	7,5,0	165	188	0.0172055	0.258319	1.0,0.533,0.0	0.328,0.186,1.0	0.006	0.6	0.6
15064	ENSG00000096060	FKBP5	6	-	35678957	35679074	35684426	35684485	35642719	35642843	35688803	35688942	15064	4,3,6	3,11,9	0,0,3	2,3,6	132	190	0.0172922	0.259292	0.657,0.282,0.49	0.0,0.0,0.419	0.337	33.7	33.7
5626	ENSG00000162241	SLC25A45	11	-	65377332	65377423	65379375	65379481	65376817	65377076	65379866	65379938	5626	18,17,19	1,2,0	31,26,21	4,3,3	179	164	0.0173197	0.25943	0.943,0.886,1.0	0.877,0.888,0.865	0.066	6.6	6.6
14128	ENSG00000169660	HEXDC	17	+	82424393	82424503	82428029	82428127	82419748	82419883	82428557	82428645	14128	6,10,17	0,1,0	13,12,22	2,1,2	183	171	0.0173474	0.259571	1.0,0.903,1.0	0.859,0.918,0.911	0.072	7.2	7.2
15246	ENSG00000172366	FAM195A	16	+	646483	646608	647782	647884	642119	642249	648119	648474	15246	65,66,64	423359324	79,51,20	536311322	198	175	0.0174091	0.26022	0.12,0.14,0.149	0.115,0.127,0.052	0.038	3.8	3.8
12792	ENSG00000123159	GIPC1	19	-	14482688	14483006	14492856	14492912	14480592	14480778	14496036	14496132	12792	14,8,5	387477391	6,5,6	769488402	129	391	0.0174297	0.260253	0.099,0.048,0.037	0.023,0.03,0.043	0.029	2.9	2.9
13415	ENSG00000135926	TMBIM1	2	-	218283243	218283422	218285762	218285938	218281939	218282181	218292465	218292586	13415	12,13,22	3,0,0	29,20,35	4,7,0	249	252	0.0175474	0.261734	0.802,1.0,1.0	0.88,0.743,1.0	0.06	6	6
1388	ENSG00000224078	SNHG14	15	+	25081094	25081224	25083395	25083527	25078861	25078995	25085189	25085322	1388	32,50,44	125168156	91,74,61	209208150	203	205	0.0176006	0.261996	0.205,0.231,0.222	0.305,0.264,0.291	-0.067	-6.7	6.7
14182	ENSG00000172113	NME6	3	-	48296118	48296236	48296726	48296829	48295074	48295235	48298426	48298523	14182	41,46,55	7,9,9	39,42,56	11,18,17	176	191	0.0176018	0.261996	0.864,0.847,0.869	0.794,0.717,0.781	0.096	9.6	9.6
6027	ENSG00000132549	VPS13B	8	+	99507136	99507203	99507769	99507911	99502835	99502950	99511103	99511512	6027	0,20,16	4,6,2	15,13,17	1,2,1	140	215	0.0176328	0.262182	0.0,0.837,0.925	0.958,0.909,0.963	-0.356	-35.6	35.6
8118	ENSG00000163517	HDAC11	3	+	13498512	13498555	13500712	13500789	13496735	13496852	13501870	13501933	8118	7,4,7	5,13,8	6,4,1	21,16,12	116	150	0.0176984	0.262882	0.644,0.285,0.531	0.27,0.244,0.097	0.283	28.3	28.3
4117	ENSG00000010810	FYN	6	-	111699514	111699670	111700103	111700268	111696276	111696456	111702884	111703034	4117	5,3,7	1,5,3	1,0,4	2,6,4	238	229	0.0178223	0.264169	0.828,0.366,0.692	0.325,0.0,0.49	0.357	35.7	35.7
730	ENSG00000072849	DERL2	17	-	5480386	5480557	5481100	5481139	5480053	5480144	5481295	5481389	730	4,3,2	376257234	5,8,5	244234232	112	244	0.0178126	0.264169	0.023,0.025,0.018	0.043,0.069,0.045	-0.03	-3	3
5379	ENSG00000081870	HSPB11	1	-	53930075	53930145	53939984	53940097	53928371	53928440	53945554	53945929	5379	480411359	6,6,2	577496466	5,15,14	186	143	0.0178631	0.264497	0.984,0.981,0.993	0.989,0.962,0.962	0.015	1.5	1.5
9934	ENSG00000143748	NVL	1	-	224311799	224311857	224313049	224313131	224308182	224308263	224317693	224317793	9934	9,8,2	132147117	3,4,3	164192150	155	131	0.0178902	0.264621	0.054,0.044,0.014	0.015,0.017,0.017	0.021	2.1	2.1
14582	ENSG00000188130	MAPK12	22	-	50257914	50257945	50257978	50258141	50257562	50257660	50258242	50258301	14582	17,12,13	4,0,1	25,9,16	0,1,0	236	104	0.0179124	0.264675	0.652,1.0,0.851	1.0,0.799,1.0	-0.099	-9.9	9.9
2352	ENSG00000137842	TMEM62	15	+	43138978	43139132	43146492	43146634	43138573	43138619	43148754	43148879	2352	1,1,0	31,30,46	4,3,1	50,37,33	227	215	0.017946	0.264705	0.03,0.031,0.0	0.07,0.071,0.028	-0.036	-3.6	3.6
8979	ENSG00000254995	STX16-NPEPL1	20	+	58662991	58663057	58667200	58667318	58659622	58659634	58667489	58667597	8979	0,1,0	4,8,8	1,3,0	4,0,3	139	191	0.0179518	0.264705	0.0,0.147,0.0	0.256,1.0,0.0	-0.37	-37	37
7454	ENSG00000101363	MANBAL	20	+	37297295	37297534	37298818	37298879	37289662	37289686	37301207	37301413	7454	85,76,42	59,49,52	47,28,28	43,47,49	312	134	0.0180112	0.265305	0.382,0.4,0.258	0.319,0.204,0.197	0.107	10.7	10.7
7812	ENSG00000146063	TRIM41	5	+	181234505	181234620	181234995	181235079	181234173	181234349	181235353	181235397	7812	23,15,22	10,11,7	36,24,31	7,7,4	188	157	0.0180402	0.265456	0.658,0.532,0.724	0.811,0.741,0.866	-0.168	-16.8	16.8
5098	ENSG00000137776	SLTM	15	-	58901259	58901287	58912591	58912610	58899610	58899709	58913498	58913696	5098	27,44,32	2,2,2	29,41,25	5,8,2	92	101	0.0181689	0.266325	0.937,0.96,0.946	0.864,0.849,0.932	0.066	6.6	6.6
8733	ENSG00000168385	2002-09-01	2	+	241324215	241324241	241325998	241326113	241315269	241315610	241335125	241335212	8733	7,6,6	532499509	10,17,9	497500525	99	188	0.0181743	0.266325	0.024,0.022,0.022	0.037,0.061,0.032	-0.021	-2.1	2.1
8918	ENSG00000134375	TIMM17A	1	+	201957510	201957574	201963615	201963743	201955490	201955552	201965432	201965543	8918	3,3,3	378396321	8,12,5	523443426	137	201	0.0181465	0.266325	0.012,0.011,0.014	0.022,0.038,0.017	-0.013	-1.3	1.3
9899	ENSG00000148985	PGAP2	11	+	3823612	3823740	3823882	3824097	3808593	3808651	3824269	3824376	9899	7,16,20	224265240	27,21,11	269199127	201	288	0.0181536	0.266325	0.043,0.08,0.107	0.126,0.131,0.11	-0.046	-4.6	4.6
12087	ENSG00000063978	RNF4	4	+	2511955	2511965	2512437	2512597	2500658	2500738	2513082	2513131	12087	5,14,7	258314200	5,2,3	236217186	83	233	0.0183261	0.267996	0.052,0.111,0.089	0.056,0.025,0.043	0.043	4.3	4.3
2789	ENSG00000123349	PFDN5	12	+	53295838	53295941	53296453	53296551	53295541	53295639	53297849	53297924	2789	914777731	16,22,25	884615676	15,8,11	176	171	0.018309	0.267996	0.982,0.972,0.966	0.983,0.987,0.984	-0.011	-1.1	1.1
12223	ENSG00000102900	NUP93	16	+	56839520	56839604	56841709	56841833	56837607	56837726	56844498	56844764	12223	3,3,5	118,88,88	12,8,6	116,113,92	157	197	0.0183916	0.268677	0.031,0.041,0.067	0.115,0.082,0.076	-0.045	-4.5	4.5
12966	ENSG00000100387	RBX1	22	+	40953554	40953633	40964046	40964234	40951358	40951476	40972475	40973309	12966	370284323	84,33,41	370271319	41,31,34	152	261	0.0184771	0.269649	0.883,0.937,0.931	0.939,0.938,0.942	-0.023	-2.3	2.3
11568	ENSG00000100239	PPP6R2	22	+	50389033	50389111	50393749	50393799	50372071	50372150	50393892	50394135	11568	4,7,6	6,2,6	2,0,2	11,2,1	151	123	0.0185093	0.26984	0.352,0.74,0.449	0.129,0.0,0.62	0.264	26.4	26.4
10943	ENSG00000133794	ARNTL	11	+	13326412	13326467	13349944	13350070	13309986	13310059	13354300	13354448	10943	0,0,3	38,54,29	5,2,1	30,36,42	128	199	0.0185888	0.270444	0.0,0.0,0.139	0.206,0.08,0.036	-0.061	-6.1	6.1
6486	ENSG00000256591	RP11-286N22.8	11	+	61438003	61438113	61445940	61446231	61437624	61437848	61481781	61481918	6486	131128119	370353292	166170153	378355271	183	364	0.0185785	0.270444	0.413,0.419,0.448	0.466,0.488,0.529	-0.068	-6.8	6.8
7252	ENSG00000146733	PSPH	7	-	56033380	56033494	56033960	56034154	56021072	56021231	56051137	56051288	7252	210198165	13,17,8	296259233	9,12,7	267	187	0.0186534	0.270984	0.919,0.891,0.935	0.958,0.938,0.959	-0.037	-3.7	3.7
7710	ENSG00000131051	RBM39	20	-	35729311	35729365	35729461	35729551	35725123	35725155	35731940	35732135	7710	8,7,9	317294260	2,6,1	275365327	163	127	0.0186642	0.270984	0.019,0.018,0.026	0.006,0.013,0.002	0.014	1.4	1.4
2997	ENSG00000159023	EPB41	1	+	29097806	29097935	29112367	29112595	29064981	29065158	29115698	29115803	2997	118112101	10,6,11	95,116,83	11,18,15	202	301	0.0187185	0.271267	0.946,0.965,0.932	0.928,0.906,0.892	0.039	3.9	3.9
3618	ENSG00000100211	CBY1	22	+	38656955	38657143	38665545	38665685	38656675	38656750	38668016	38668132	3618	12,10,14	10,23,23	14,11,4	26,45,35	261	213	0.0187481	0.271267	0.495,0.262,0.332	0.305,0.166,0.085	0.178	17.8	17.8
5338	ENSG00000162604	TM2D1	1	-	61694696	61694770	61700933	61701024	61683271	61683546	61709328	61709437	5338	18,19,20	37,55,41	29,19,31	38,25,45	164	147	0.0187793	0.271267	0.304,0.236,0.304	0.406,0.405,0.382	-0.116	-11.6	11.6
7988	ENSG00000189180	ZNF33A	10	+	38034325	38034395	38039412	38039492	38017290	38017386	38054374	38054511	7988	3,1,6	0,0,0	5,5,1	1,0,4	143	153	0.0187228	0.271267	1.0,1.0,1.0	0.843,1.0,0.211	0.315	31.5	31.5
9893	ENSG00000148985	PGAP2	11	+	3817304	3817535	3823882	3824135	3811249	3811424	3824269	3824376	9893	96104114	416483402	77,66,47	448351264	304	326	0.0187677	0.271267	0.198,0.188,0.233	0.156,0.168,0.16	0.045	4.5	4.5
10101	ENSG00000135912	TTLL4	2	+	218747002	218747194	218747289	218747372	218746154	218746231	218747596	218747725	10101	19,21,16	7,8,8	31,51,49	6,10,8	265	156	0.0188188	0.271426	0.615,0.607,0.541	0.753,0.75,0.783	-0.174	-17.4	17.4
13308	ENSG00000122490	PQLC1	18	-	79930227	79930311	79933968	79934016	79904140	79904183	79943328	79943462	13308	3,2,2	0,1,0	1,4,0	2,0,2	121	157	0.0188477	0.271426	1.0,0.722,1.0	0.393,1.0,0.0	0.443	44.3	44.3
5696	ENSG00000106077	ABHD11	7	-	73736914	73736990	73737068	73737110	73736093	73736691	73737561	73737735	5696	0,4,4	1,4,1	2,1,3	1,1,0	115	149	0.0188416	0.271426	0.0,0.564,0.838	0.722,0.564,1.0	-0.295	-29.5	29.5
5799	ENSG00000103091	WDR59	16	-	74938149	74938266	74942737	74942826	74923925	74924003	74948518	74948556	5799	78,57,43	85,57,44	49,55,54	97,74,77	162	190	0.0188938	0.271814	0.518,0.54,0.534	0.372,0.466,0.451	0.101	10.1	10.1
12369	ENSG00000165125	TRPV6	7	-	142877141	142877274	142877279	142877504	142876738	142876837	142877650	142877806	12369	8,10,7	25,45,39	16,22,16	49,42,35	298	206	0.0189326	0.272096	0.181,0.133,0.11	0.184,0.266,0.24	-0.089	-8.9	8.9
12401	ENSG00000115677	HDLBP	2	-	241268476	241268541	241268828	241269066	241266793	241266883	241269200	241269295	12401	23,16,19	0,2,0	19,27,19	1,0,5	311	138	0.0190496	0.273223	1.0,0.78,1.0	0.894,1.0,0.628	0.086	8.6	8.6
9898	ENSG00000148985	PGAP2	11	+	3823612	3823740	3823882	3824135	3808593	3808651	3824269	3824376	9898	7,16,20	388472391	27,21,11	433344252	201	326	0.019044	0.273223	0.028,0.052,0.077	0.092,0.09,0.066	-0.03	-3	3
1748	ENSG00000138398	PPIG	2	+	169607103	169607148	169608670	169608758	169606038	169606146	169614463	169614493	1748	53,52,42	182152132	61,61,63	122136153	118	161	0.0191322	0.274019	0.284,0.318,0.303	0.406,0.38,0.36	-0.08	-8	8
1888	ENSG00000173083	HPSE	4	-	83310721	83310890	83313113	83313287	83310030	83310078	83319343	83319469	1888	15,9,18	20,11,11	28,19,14	13,10,4	247	242	0.0191437	0.274019	0.424,0.445,0.616	0.678,0.651,0.774	-0.206	-20.6	20.6
9427	ENSG00000198815	FOXJ3	1	-	42278347	42278672	42311049	42311110	42265114	42265189	42335058	42335221	9427	4,13,11	195206158	12,28,13	174218181	134	398	0.0192089	0.274676	0.057,0.158,0.171	0.17,0.276,0.176	-0.079	-7.9	7.9
15363	ENSG00000213160	KLHL23	2	+	169697892	169697982	169735012	169736227	169697360	169697531	169741384	169741537	15363	7,4,3	226200241	3,4,1	302379359	163	1288	0.0192486	0.274788	0.197,0.136,0.09	0.073,0.077,0.022	0.084	8.4	8.4
6568	ENSG00000164111	ANXA5	4	-	121686287	121686372	121696580	121696624	121684676	121684771	121696862	121696992	6568	17,30,15	95124106	86,79,71	309285247	117	158	0.0192555	0.274788	0.195,0.246,0.16	0.273,0.272,0.28	-0.075	-7.5	7.5
7587	ENSG00000166295	ANAPC16	10	+	72220053	72220379	72230365	72230440	72215999	72216138	72233000	72235858	7587	239202223	341276250	317238240	282254262	399	148	0.0192943	0.275066	0.206,0.214,0.249	0.294,0.258,0.254	-0.046	-4.6	4.6
7876	ENSG00000143537	ADAM15	1	+	155060762	155060832	155061414	155061489	155060204	155060343	155061903	155062117	7876	87,108,74	19,25,7	150114104	21,11,7	143	148	0.019352	0.275611	0.826,0.817,0.916	0.881,0.915,0.939	-0.059	-5.9	5.9
14212	ENSG00000078369	GNB1	1	-	1839628	1839682	1848460	1848529	1839189	1839238	1890819	1890836	14212	4,0,0	1,1,3	1,1,6	1,2,1	142	127	0.0194267	0.276396	0.782,0.0,0.0	0.472,0.309,0.843	-0.281	-28.1	28.1
10308	ENSG00000100722	ZC3H14	14	+	88577984	88578140	88596733	88596808	88575839	88575940	88601923	88602083	10308	551532492	95,70,84	499554492	109100115	229	148	0.0195047	0.276949	0.789,0.831,0.791	0.747,0.782,0.734	0.049	4.9	4.9
10558	ENSG00000114867	EIF4G1	3	+	184316135	184316218	184317320	184317497	184315762	184315856	184317716	184317816	10558	22,23,29	627619511	38,36,56	831740547	156	250	0.0194885	0.276949	0.053,0.056,0.083	0.068,0.072,0.141	-0.03	-3	3
8584	ENSG00000156831	NSMCE2	8	+	125099453	125099557	125102013	125102146	125091869	125091958	125102316	125102487	8584	5,5,4	48,54,71	2,2,1	66,52,42	177	206	0.0195241	0.276949	0.108,0.097,0.062	0.034,0.043,0.027	0.054	5.4	5.4
8735	ENSG00000168385	2002-09-01	2	+	241324215	241324241	241325992	241326113	241315269	241315610	241335125	241335212	8735	7,6,6	589532561	10,17,9	555542580	99	194	0.0195597	0.277177	0.023,0.022,0.021	0.034,0.058,0.03	-0.019	-1.9	1.9
6807	ENSG00000174238	PITPNA	17	-	1543019	1543027	1553003	1553149	1541565	1541640	1558528	1558559	6807	320258234	6,4,0	276257225	7,5,9	219	81	0.019763	0.279779	0.952,0.96,1.0	0.936,0.95,0.902	0.041	4.1	4.1
732	ENSG00000072849	DERL2	17	-	5480386	5480582	5481100	5481139	5480053	5480144	5481295	5481389	732	4,3,2	489384325	5,8,5	359318325	112	269	0.020048	0.283249	0.019,0.018,0.015	0.032,0.057,0.036	-0.024	-2.4	2.4
8686	ENSG00000160752	FDPS	1	+	155312254	155312395	155318691	155318855	155310063	155310205	155319610	155319688	8686	8591003732	15,19,15	12291005972	11,9,13	214	237	0.0200463	0.283249	0.984,0.983,0.982	0.992,0.992,0.988	-0.008	-0.8	0.8
11090	ENSG00000168958	MFF	2	+	227342744	227342819	227347225	227347380	227340291	227340380	227355676	227355761	11090	28,30,28	211166158	19,15,10	152151131	148	228	0.0202337	0.284515	0.17,0.218,0.214	0.161,0.133,0.105	0.068	6.8	6.8
2576	ENSG00000116171	SCP2	1	+	53038916	53039046	53047857	53047933	53027968	53028071	53050608	53051126	2576	748768718	65,39,40	749699694	26,36,34	203	149	0.0202091	0.284515	0.894,0.935,0.929	0.955,0.934,0.937	-0.023	-2.3	2.3
7566	ENSG00000185480	PARPBP	12	+	102175482	102175666	102182548	102182627	102165728	102165883	102195950	102197361	7566	88,76,78	7,10,14	71,108,92	20,20,21	257	152	0.0202053	0.284515	0.881,0.818,0.767	0.677,0.762,0.722	0.102	10.2	10.2
7830	ENSG00000127527	EPS15L1	19	-	16377121	16377254	16386170	16386231	16361580	16361984	16392303	16392440	7830	61,62,56	36,45,22	34,50,27	34,38,32	134	206	0.0201586	0.284515	0.723,0.679,0.796	0.606,0.669,0.565	0.119	11.9	11.9
9853	ENSG00000145687	SSBP2	5	-	81513528	81513717	81615472	81615531	81489249	81489309	81636556	81636618	9853	0,2,0	10,3,6	3,0,2	6,3,7	132	262	0.020238	0.284515	0.0,0.57,0.0	0.498,0.0,0.362	-0.097	-9.7	9.7
3675	ENSG00000165233	CARD19	9	+	93110567	93110721	93111878	93111938	93107673	93107816	93112217	93112289	3675	145,91,146	34,33,40	176,131,94	84,52,33	227	133	0.0202871	0.284923	0.714,0.618,0.681	0.551,0.596,0.625	0.08	8	8
11673	ENSG00000171302	CANT1	17	-	78998147	78998286	79000099	79000270	78997839	78997963	79005371	79005481	11673	52,60,41	23,31,18	63,59,45	47,35,47	244	212	0.0203513	0.284979	0.663,0.627,0.664	0.538,0.594,0.454	0.123	12.3	12.3
14620	ENSG00000256053	APOPT1	14	+	103574106	103574170	103587273	103587364	103563172	103563379	103590180	103590526	14620	7,3,10	216178177	5,1,2	165189172	137	164	0.0203234	0.284979	0.037,0.02,0.063	0.035,0.006,0.014	0.022	2.2	2.2
3674	ENSG00000165233	CARD19	9	+	93110567	93110721	93111878	93111938	93107673	93107827	93112217	93112289	3674	152,92,134	34,34,40	156,120,98	87,51,33	227	133	0.0203449	0.284979	0.724,0.613,0.662	0.512,0.58,0.635	0.091	9.1	9.1
15406	ENSG00000173715	C11orf80	11	+	66762203	66762450	66788159	66788273	66759042	66759096	66796280	66796364	15406	2,7,5	16,15,19	10,12,11	24,14,14	320	187	0.0204482	0.285772	0.068,0.214,0.133	0.196,0.334,0.315	-0.143	-14.3	14.3
1878	ENSG00000198431	TXNRD1	12	+	104289465	104289542	104290992	104291104	104288930	104289040	104311289	104311412	1878	2,1,4	7,13,14	0,2,1	18,19,15	150	185	0.0204359	0.285772	0.261,0.087,0.261	0.0,0.115,0.076	0.139	13.9	13.9
6803	ENSG00000174238	PITPNA	17	-	1548295	1548387	1553003	1553149	1541565	1541640	1558528	1558559	6803	320258234	108120114	276257225	99,57,77	219	165	0.0204916	0.286096	0.691,0.618,0.607	0.677,0.773,0.688	-0.074	-7.4	7.4
6422	ENSG00000198363	ASPH	8	-	61618977	61619019	61633682	61633727	61583943	61584029	61637946	61638003	6422	166171171	76,91,84	244250275	102,100,75	118	115	0.0205164	0.28616	0.68,0.647,0.665	0.7,0.709,0.781	-0.066	-6.6	6.6
10923	ENSG00000162885	B3GALNT2	1	-	235456972	235457103	235458602	235458743	235455558	235455684	235465635	235465714	10923	38,49,37	4,6,8	53,72,45	5,3,2	214	204	0.0205744	0.286688	0.901,0.886,0.815	0.91,0.958,0.955	-0.074	-7.4	7.4
1501	ENSG00000140157	NIPA2	15	+	22848956	22849039	22850939	22851074	22839654	22839790	22851638	22851870	1501	2,0,2	8,6,6	3,5,2	4,6,5	156	208	0.0206327	0.286936	0.25,0.0,0.308	0.5,0.526,0.348	-0.272	-27.2	27.2
6567	ENSG00000164111	ANXA5	4	-	121686293	121686372	121696580	121696624	121684676	121684771	121696862	121696992	6567	17,30,15	5,11,8	86,79,71	18,11,12	117	152	0.0206129	0.286936	0.815,0.78,0.709	0.861,0.903,0.885	-0.115	-11.5	11.5
11349	ENSG00000066427	ATXN3	14	-	92093251	92093318	92096092	92096137	92088729	92088817	92106528	92106574	11349	5,3,1	35,29,28	1,0,2	28,33,31	118	140	0.0207222	0.287623	0.145,0.109,0.041	0.041,0.0,0.071	0.061	6.1	6.1
4500	ENSG00000215126	CBWD7	9	-	41160937	41161021	41161600	41161723	41156382	41156439	41162332	41162377	4500	3,5,6	11,3,1	5,6,8	0,2,2	196	157	0.0207226	0.287623	0.179,0.572,0.828	1.0,0.706,0.762	-0.296	-29.6	29.6
5093	ENSG00000175063	UBE2C	20	+	45815389	45815540	45815540	45815655	45814383	45814470	45815853	45815913	5093	13,7,7	244280215	8,4,5	321352285	224	188	0.0207434	0.28763	0.043,0.021,0.027	0.02,0.009,0.015	0.016	1.6	1.6
9924	ENSG00000075539	FRYL	4	-	48571683	48571895	48572928	48573071	48570826	48570918	48573185	48573243	9924	10,2,4	3,12,11	2,1,0	8,3,2	216	285	0.0207676	0.287684	0.815,0.18,0.324	0.248,0.305,0.0	0.255	25.5	25.5
2485	ENSG00000144580	RQCD1	2	+	218580994	218581114	218581356	218581511	218580560	218580740	218582970	218583086	2485	10,5,3	0,0,2	6,4,13	3,2,1	193	228	0.0208362	0.288245	1.0,1.0,0.639	0.703,0.703,0.939	0.098	9.8	9.8
5390	ENSG00000087087	SRRT	7	+	100877546	100877664	100880697	100880769	100875572	100875712	100881284	100881413	5390	0,0,0	4,7,6	10,0,0	2,11,5	191	145	0.0208487	0.288245	0.0,0.0,0.0	0.791,0.0,0.0	-0.264	-26.4	26.4
7985	ENSG00000189180	ZNF33A	10	+	38034325	38034400	38039412	38039492	38017290	38017386	38054374	38054511	7985	3,8,8	0,0,0	7,8,3	1,0,4	148	153	0.0208813	0.288414	1.0,1.0,1.0	0.879,1.0,0.437	0.228	22.8	22.8
10180	ENSG00000138050	THUMPD2	2	-	39768900	39769093	39769709	39770119	39768423	39768501	39771504	39771640	10180	109116104	19,10,5	93,92,97	7,5,2	483	266	0.0209132	0.288567	0.76,0.865,0.92	0.88,0.91,0.964	-0.07	-7	7
1529	ENSG00000204138	PHACTR4	1	+	28432930	28433046	28457831	28457859	28407409	28407463	28459084	28459258	1529	0,1,0	5,5,9	1,2,2	3,12,11	189	101	0.0209702	0.288567	0.0,0.097,0.0	0.151,0.082,0.089	-0.075	-7.5	7.5
6094	ENSG00000149273	RPS3	11	+	75401639	75401733	75404019	75404175	75399519	75399577	75404759	75404868	6094	169114581208	264424712097	213117121739	483634193182	167	229	0.0210144	0.288567	0.467,0.447,0.441	0.377,0.407,0.428	0.048	4.8	4.8
6437	ENSG00000108587	GOSR1	17	+	30477820	30477993	30480757	30480857	30477419	30477464	30481142	30481257	6437	10,10,22	1,5,3	9,22,4	10,7,5	246	173	0.0209871	0.288567	0.876,0.584,0.838	0.388,0.688,0.36	0.287	28.7	28.7
7905	ENSG00000143537	ADAM15	1	+	155060204	155060343	155060762	155060832	155059901	155059974	155061903	155062117	7905	218190159	8,4,5	357229194	20,10,13	212	143	0.0209493	0.288567	0.948,0.97,0.955	0.923,0.939,0.91	0.034	3.4	3.4
9914	ENSG00000148985	PGAP2	11	+	3817352	3817535	3823882	3824097	3808297	3808315	3824269	3824376	9914	89,99,105	222267240	75,52,45	267194128	256	288	0.0210005	0.288567	0.311,0.294,0.33	0.24,0.232,0.283	0.06	6	6
13601	ENSG00000164300	SERINC5	5	-	80114513	80114651	80116137	80116323	80113571	80113625	80146089	80146234	13601	6,6,5	0,0,2	4,5,9	1,3,1	259	211	0.0210434	0.288685	1.0,1.0,0.671	0.765,0.576,0.88	0.15	15	15
3264	ENSG00000108799	EZH1	17	-	42722794	42722915	42724304	42724424	42720272	42720449	42727634	42727763	3264	19,21,16	23,25,27	15,17,25	4,11,23	193	194	0.0211125	0.289354	0.454,0.458,0.373	0.79,0.608,0.522	-0.212	-21.2	21.2
10218	ENSG00000028310	BRD9	5	-	868602	868804	869244	869291	865413	865581	870472	870575	10218	1,1,0	1,4,6	1,1,2	7,2,4	120	275	0.0211676	0.28941	0.696,0.364,0.0	0.247,0.534,0.534	-0.085	-8.5	8.5
13260	ENSG00000182149	IST1	16	+	71923291	71923380	71924772	71924817	71922473	71922680	71927613	71929010	13260	17,17,11	52,52,54	20,19,25	43,47,40	162	118	0.0211932	0.28941	0.192,0.192,0.129	0.253,0.227,0.313	-0.093	-9.3	9.3
4273	ENSG00000131778	CHD1L	1	+	147254897	147254976	147256530	147256562	147252622	147252735	147259836	147259918	4273	8,6,3	8,16,26	1,1,5	17,19,20	152	105	0.0211983	0.28941	0.409,0.206,0.074	0.039,0.035,0.147	0.156	15.6	15.6
9230	ENSG00000245213	RP11-10K16.1	4	-	173166123	173166299	173166644	173166790	173164977	173165132	173167961	173168113	9230	4,8,6	16,14,7	14,9,9	10,4,10	219	249	0.0211669	0.28941	0.221,0.394,0.494	0.614,0.719,0.506	-0.243	-24.3	24.3
10658	ENSG00000179818	PCBP1-AS1	2	-	70059642	70059680	70083537	70083687	70051202	70051305	70085546	70085624	10658	16,14,3	1,1,1	24,16,12	9,4,0	223	111	0.0212216	0.28945	0.888,0.875,0.599	0.57,0.666,1.0	0.042	4.2	4.2
15416	ENSG00000203705	TATDN3	1	+	212797111	212797196	212802700	212802763	212796516	212796590	212804319	212804429	15416	51,33,52	34,33,27	44,33,32	49,48,32	158	136	0.021309	0.290364	0.564,0.463,0.624	0.436,0.372,0.463	0.127	12.7	12.7
15013	ENSG00000066322	ELOVL1	1	-	43364927	43365008	43365185	43365376	43364737	43364794	43365563	43365623	15013	610607512	435356270	609549405	326246186	264	154	0.0213956	0.290903	0.45,0.499,0.525	0.521,0.566,0.56	-0.058	-5.8	5.8
204	ENSG00000225210	DUXAP9	14	+	19068432	19068568	19074267	19074475	19068076	19068214	19092915	19093006	204	5,5,3	4,16,4	3,1,7	21,20,22	209	281	0.0214024	0.290903	0.627,0.296,0.502	0.161,0.063,0.3	0.3	30	30
4789	ENSG00000053747	LAMA3	18	+	23810365	23810503	23813056	23813103	23784022	23784157	23814402	23814502	4789	26,21,18	14,7,12	42,40,31	12,5,9	211	120	0.0214101	0.290903	0.514,0.63,0.46	0.666,0.82,0.662	-0.181	-18.1	18.1
5694	ENSG00000106077	ABHD11	7	-	73736914	73736990	73737074	73737220	73736093	73736691	73737561	73737735	5694	18,24,18	1,4,1	20,17,14	1,1,0	219	149	0.0214821	0.291601	0.925,0.803,0.925	0.932,0.92,1.0	-0.066	-6.6	6.6
1844	ENSG00000049759	NEDD4L	18	+	58227829	58227907	58230593	58230705	58221570	58221757	58245426	58245508	1844	5,5,7	2,1,2	13,7,4	0,0,0	151	185	0.0216328	0.293367	0.754,0.86,0.811	1.0,1.0,1.0	-0.192	-19.2	19.2
669	ENSG00000137767	SQRDL	15	+	45661954	45662125	45669927	45669981	45658906	45659157	45673606	45673801	669	191181161	64,60,59	299283210	65,61,66	244	127	0.0216951	0.293931	0.608,0.611,0.587	0.705,0.707,0.624	-0.077	-7.7	7.7
10195	ENSG00000177058	SLC38A9	5	-	55649206	55649314	55652528	55652723	55645788	55645895	55656714	55656774	10195	15,13,27	5,4,10	29,20,12	14,16,16	268	181	0.0218945	0.295074	0.67,0.687,0.646	0.583,0.458,0.336	0.209	20.9	20.9
11091	ENSG00000168958	MFF	2	+	227342744	227342819	227347225	227347384	227340291	227340380	227355676	227355761	11091	28,30,28	246178181	19,15,10	168171147	148	232	0.0218707	0.295074	0.151,0.209,0.195	0.151,0.121,0.096	0.062	6.2	6.2
12322	ENSG00000166169	POLL	10	-	101583507	101583681	101584601	101584919	101582762	101582891	101585315	101585478	12322	115130107	86,79,80	121,144,92	58,60,56	391	247	0.0219044	0.295074	0.458,0.51,0.458	0.569,0.603,0.509	-0.085	-8.5	8.5
5829	ENSG00000271853	RP1-178F15.5	1	-	153628120	153628237	153632033	153632240	153627507	153627598	153633957	153634111	5829	30,22,19	5,4,0	20,17,18	12,5,3	280	190	0.0218352	0.295074	0.803,0.789,1.0	0.531,0.698,0.803	0.187	18.7	18.7
5891	ENSG00000011347	SYT7	11	-	61546030	61546255	61547176	61547308	61532988	61533124	61551383	61551463	5891	15,8,8	14,22,17	10,8,15	5,8,10	205	298	0.0218791	0.295074	0.609,0.346,0.406	0.744,0.592,0.686	-0.22	-22	22
8156	ENSG00000106772	PRUNE2	9	-	76637417	76637549	76641971	76641980	76629191	76629290	76644738	76644909	8156	10,13,15	175149125	49,59,41	362419341	82	205	0.0218114	0.295074	0.125,0.179,0.231	0.253,0.26,0.231	-0.07	-7	7
376	ENSG00000166451	CENPN	16	+	81011929	81012110	81014135	81014391	81007262	81007277	81017325	81017385	376	139013091216	63,67,58	162715571526	51,75,40	254	329	0.0219642	0.2956	0.966,0.962,0.964	0.976,0.964,0.98	-0.009	-0.9	0.9
11132	ENSG00000126653	NSRP1	17	+	30156539	30156662	30168813	30169030	30118079	30118173	30172541	30172598	11132	5,8,6	1,2,1	4,4,2	0,0,1	196	290	0.0220849	0.296943	0.881,0.855,0.899	1.0,1.0,0.747	-0.037	-3.7	3.7
14378	ENSG00000148690	FRA10AC1	10	-	93681479	93681598	93684055	93684098	93676652	93676691	93685245	93685359	14378	29,25,23	100,70,70	14,24,11	89,82,88	116	192	0.0222393	0.298654	0.324,0.372,0.352	0.207,0.326,0.171	0.115	11.5	11.5
1820	ENSG00000166734	CASC4	15	+	44338209	44338317	44379689	44379788	44337763	44337907	44380805	44380976	1820	31,52,41	277294274	52,72,78	308376307	181	172	0.0222543	0.298654	0.096,0.144,0.124	0.138,0.154,0.194	-0.041	-4.1	4.1
1601	ENSG00000082269	FAM135A	6	+	70426438	70426532	70426569	70426760	70415290	70415376	70428303	70428419	1601	21,23,14	8,10,24	27,22,24	7,6,7	167	264	0.0223227	0.299289	0.806,0.784,0.48	0.859,0.853,0.844	-0.162	-16.2	16.2
13234	ENSG00000147996	CBWD5	9	+	65703879	65703925	65707012	65707152	65702969	65703014	65708901	65708958	13234	1,1,1	7,10,3	4,4,3	6,13,12	119	213	0.0224176	0.299711	0.204,0.152,0.374	0.544,0.355,0.309	-0.159	-15.9	15.9
15198	ENSG00000131844	MCCC2	5	+	71636071	71636167	71641002	71641075	71635150	71635246	71643818	71643895	15198	8,5,5	187204211	1,4,1	177211186	169	146	0.0223867	0.299711	0.036,0.021,0.02	0.005,0.016,0.005	0.017	1.7	1.7
9531	ENSG00000119004	CYP20A1	2	+	203272645	203272748	203277560	203277658	203266513	203266681	203278572	203278688	9531	30,12,17	4,1,1	14,31,15	0,0,0	176	171	0.02241	0.299711	0.879,0.921,0.943	1.0,1.0,1.0	-0.086	-8.6	8.6
5984	ENSG00000147419	CCDC25	8	-	27748076	27748279	27752511	27752587	27740471	27740517	27756718	27756770	5984	53,70,53	526448396	52,79,60	342385350	149	276	0.0224693	0.30012	0.157,0.224,0.199	0.22,0.275,0.241	-0.052	-5.2	5.2
11333	ENSG00000198954	KIF1BP	10	+	68989716	68989859	68999714	68999814	68988805	68989258	69000423	69000522	11333	2,4,5	0,0,0	3,3,1	0,6,0	216	173	0.0225823	0.301062	1.0,1.0,1.0	1.0,0.286,1.0	0.238	23.8	23.8
9115	ENSG00000090097	PCBP4	3	-	51961940	51962088	51971459	51971698	51961159	51961304	51973964	51974016	9115	65,83,77	19,14,6	152103100	15,8,8	312	221	0.0225655	0.301062	0.708,0.808,0.901	0.878,0.901,0.899	-0.087	-8.7	8.7
11067	ENSG00000181315	ZNF322	6	-	26643658	26643728	26658557	26658646	26634392	26638728	26659440	26659752	11067	16,23,16	5,9,3	16,15,11	11,10,8	162	143	0.0226361	0.301496	0.739,0.693,0.825	0.562,0.57,0.548	0.192	19.2	19.2
14501	ENSG00000001631	KRIT1	7	-	92244001	92244149	92245595	92245676	92242033	92242137	92245905	92246166	14501	3,4,4	40,62,70	3,1,1	57,87,81	154	221	0.0226866	0.301602	0.097,0.085,0.076	0.07,0.016,0.017	0.052	5.2	5.2
14785	ENSG00000068137	PLEKHH3	17	-	42674740	42674791	42675930	42676072	42674353	42674409	42676401	42676992	14785	5,13,9	23,13,16	29,14,11	19,10,15	215	124	0.0226658	0.301602	0.111,0.366,0.245	0.468,0.447,0.297	-0.163	-16.3	16.3
3254	ENSG00000115520	COQ10B	2	+	197462538	197462731	197470069	197470171	197459931	197460081	197473756	197475308	3254	341286313	112127129	242229215	136113106	266	175	0.0228106	0.302885	0.667,0.597,0.615	0.539,0.571,0.572	0.066	6.6	6.6
3540	ENSG00000175455	CCDC14	3	-	123955842	123955965	123956045	123956115	123948895	123949132	123956354	123956427	3540	26,15,20	55,47,54	41,30,25	54,41,52	143	196	0.0228258	0.302885	0.393,0.304,0.337	0.51,0.501,0.397	-0.125	-12.5	12.5
5644	ENSG00000131374	TBC1D5	3	-	17518893	17518995	17543372	17543465	17508473	17508605	17623848	17623913	5644	2,0,0	0,2,1	3,2,2	3,3,2	166	175	0.0229775	0.304612	1.0,0.0,0.0	0.513,0.413,0.513	-0.146	-14.6	14.6
9300	ENSG00000175309	PHYKPL	5	-	178224644	178224729	178225354	178225429	178224447	178224564	178229939	178230099	9300	15,22,11	2,1,2	22,17,12	7,3,4	148	158	0.0231082	0.30606	0.889,0.959,0.854	0.77,0.858,0.762	0.104	10.4	10.4
5403	ENSG00000171097	CCBL1	9	-	128845604	128845750	128846679	128846856	128845352	128845411	128881896	128881929	5403	9,4,7	0,0,3	15,6,10	7,1,2	250	219	0.0231325	0.306096	1.0,1.0,0.671	0.652,0.84,0.814	0.122	12.2	12.2
11950	ENSG00000102024	PLS3	X	+	115568151	115568343	115579757	115579875	115561227	115561260	115610242	115610323	11950	6,2,2	0,2,2	1,3,3	0,0,0	265	191	0.0231683	0.306284	1.0,0.419,0.419	1.0,1.0,1.0	-0.387	-38.7	38.7
2858	ENSG00000182446	NPLOC4	17	-	81560581	81560676	81563916	81563979	81559395	81559416	81565504	81565607	2858	0,3,0	5,2,2	4,3,1	2,9,1	136	168	0.0232105	0.306523	0.0,0.649,0.0	0.712,0.292,0.553	-0.303	-30.3	30.3
364	ENSG00000166451	CENPN	16	+	81014135	81014167	81014255	81014391	81011929	81012110	81017325	81017385	364	295224215	50,41,39	318288301	38,50,24	105	209	0.0232297	0.306523	0.922,0.916,0.916	0.943,0.92,0.961	-0.023	-2.3	2.3
12160	ENSG00000134109	EDEM1	3	+	5192269	5192332	5194813	5194965	5187672	5188314	5195208	5195281	12160	2,0,0	2,8,3	3,1,1	9,4,0	136	225	0.0233422	0.307624	0.623,0.0,0.0	0.355,0.293,1.0	-0.342	-34.2	34.2
14733	ENSG00000130165	ELOF1	19	-	11555173	11555255	11555344	11555575	11554231	11554365	11559190	11559223	14733	9,8,6	1,4,0	19,14,13	12,7,9	304	155	0.0233565	0.307624	0.821,0.505,1.0	0.447,0.505,0.424	0.317	31.7	31.7
671	ENSG00000242259	C22orf39	22	-	19399079	19399192	19405462	19405531	19397991	19398087	19405785	19405880	671	7,9,7	6,10,12	6,7,4	0,2,5	142	186	0.0234251	0.308011	0.604,0.541,0.433	1.0,0.821,0.512	-0.252	-25.2	25.2
8811	ENSG00000118197	DDX59	1	-	200650490	200650676	200659026	200659116	200649073	200649226	200663918	200664086	8811	36,27,33	32,33,22	32,47,23	45,65,43	163	259	0.0234293	0.308011	0.641,0.565,0.704	0.53,0.535,0.459	0.129	12.9	12.9
15242	ENSG00000172366	FAM195A	16	+	646471	646608	647782	647884	642119	642249	648119	648474	15242	105,80,97	423359324	118,67,42	536311322	210	175	0.023465	0.308196	0.171,0.157,0.2	0.155,0.152,0.098	0.041	4.1	4.1
14294	ENSG00000258653	RP5-1021I20.4	14	+	73924697	73924819	73927106	73927228	73923394	73923522	73931502	73932278	14294	2,2,2	1,2,0	2,4,0	3,3,2	195	195	0.02351	0.308501	0.667,0.5,1.0	0.4,0.571,0.0	0.399	39.9	39.9
9895	ENSG00000148985	PGAP2	11	+	3817304	3817535	3823882	3824097	3816188	3816254	3824269	3824376	9895	99110124	222267241	79,68,54	277194130	304	288	0.023639	0.309907	0.297,0.281,0.328	0.213,0.249,0.282	0.054	5.4	5.4
12634	ENSG00000156521	TYSND1	10	-	70142764	70142853	70143841	70143972	70137980	70140141	70145420	70146586	12634	70,94,69	5,6,4	77,61,56	9,10,7	204	162	0.0237332	0.310854	0.917,0.926,0.932	0.872,0.829,0.864	0.07	7	7
11727	ENSG00000144713	RPL32	3	-	12840634	12840677	12840814	12840956	12840141	12840242	12841493	12841588	11727	10,13,9	1,1,1	15,5,13	1,0,0	215	116	0.0237917	0.311334	0.844,0.875,0.829	0.89,1.0,1.0	-0.114	-11.4	11.4
666	ENSG00000205336	ADGRG1	16	+	57621690	57621845	57641590	57641708	57620095	57620136	57650252	57650351	666	6,4,2	80,94,84	2,0,1	68,59,50	228	191	0.0238542	0.311864	0.059,0.034,0.02	0.024,0.0,0.016	0.024	2.4	2.4
2663	ENSG00000144233	AMMECR1L	2	-	127870813	127870928	127871248	127871359	127869453	127869544	127873827	127874272	2663	14,18,12	16,16,19	20,26,11	7,18,7	184	188	0.0239907	0.313359	0.472,0.535,0.392	0.745,0.596,0.616	-0.186	-18.6	18.6
12571	ENSG00000100650	SRSF5	14	+	69768797	69768896	69769181	69770540	69768603	69768674	69770994	69771105	12571	508465454	972989876	562542473	824865843	172	1432	0.0240263	0.313536	0.813,0.797,0.812	0.85,0.839,0.824	-0.03	-3	3
13732	ENSG00000114656	KIAA1257	3	-	128976978	128977066	128978044	128978185	128970979	128971433	128987615	128987829	13732	63,73,70	24,14,10	60,65,76	11,5,8	214	161	0.0240702	0.313819	0.664,0.797,0.84	0.804,0.907,0.877	-0.096	-9.6	9.6
8751	ENSG00000152620	NADK2	5	-	36207169	36207265	36211843	36211922	36201105	36201161	36217747	36217884	8751	164152116	225229213	157164114	157214143	152	169	0.024168	0.314806	0.448,0.425,0.377	0.526,0.46,0.47	-0.069	-6.9	6.9
13064	ENSG00000126822	PLEKHG3	14	+	64730242	64730312	64730641	64730688	64727592	64727982	64730798	64730949	13064	3,1,3	27,31,26	1,0,1	21,37,32	143	120	0.0242368	0.31487	0.085,0.026,0.088	0.038,0.0,0.026	0.045	4.5	4.5
2742	ENSG00000137210	TMEM14B	6	+	10751132	10751234	10755141	10755209	10749621	10749698	10756466	10756971	2742	215202145	10,7,7	387271223	8,7,3	175	141	0.0242396	0.31487	0.945,0.959,0.943	0.975,0.969,0.984	-0.027	-2.7	2.7
6879	ENSG00000101391	CDK5RAP1	20	-	33381983	33382179	33384776	33384873	33379460	33379691	33385649	33385770	6879	1,2,0	1,7,8	1,3,3	4,4,3	170	269	0.0242039	0.31487	0.613,0.311,0.0	0.283,0.543,0.613	-0.172	-17.2	17.2
3993	ENSG00000161526	SAP30BP	17	+	75690670	75690772	75691393	75691535	75671815	75671863	75693439	75693482	3993	1,4,4	4,7,3	2,5,10	3,2,1	175	215	0.024469	0.317421	0.235,0.412,0.621	0.45,0.754,0.925	-0.287	-28.7	28.7
5374	ENSG00000111581	NUP107	12	+	68713908	68713998	68714680	68714753	68713729	68713808	68715626	68715740	5374	0,6,1	1,0,1	5,5,4	2,2,2	163	146	0.0244807	0.317421	0.0,1.0,0.472	0.691,0.691,0.642	-0.184	-18.4	18.4
10485	ENSG00000166402	TUB	11	+	8094045	8094189	8095497	8095665	8090068	8090231	8096684	8096806	10485	23,29,9	26,21,11	21,19,17	32,28,44	217	241	0.0245491	0.317752	0.496,0.605,0.476	0.422,0.43,0.3	0.142	14.2	14.2
11039	ENSG00000138942	RNF185	22	+	31176261	31176417	31182786	31182894	31160210	31160303	31187046	31187270	11039	11,15,7	0,3,1	2,11,5	0,4,7	229	181	0.024551	0.317752	1.0,0.798,0.847	1.0,0.685,0.361	0.2	20	20
12960	ENSG00000100387	RBX1	22	+	40964046	40964234	40967798	40967884	40951358	40951476	40972475	40973309	12960	84,33,41	349340306	41,31,34	383262314	261	159	0.024658	0.318846	0.128,0.056,0.075	0.061,0.067,0.062	0.023	2.3	2.3
1787	ENSG00000118939	UCHL3	13	+	75552249	75552404	75556373	75556417	75549975	75549987	75560752	75560881	1787	13,8,7	0,1,2	8,6,4	3,0,4	228	117	0.0247658	0.319948	1.0,0.804,0.642	0.578,1.0,0.339	0.176	17.6	17.6
14938	ENSG00000188647	PTAR1	9	-	69723325	69723630	69732138	69732352	69718137	69718568	69734149	69734254	14938	62,70,61	61,66,63	63,91,64	47,51,49	287	378	0.0248301	0.320487	0.572,0.583,0.56	0.638,0.701,0.632	-0.085	-8.5	8.5
7959	ENSG00000267059	AC005943.2	19	-	1602036	1602152	1602293	1602426	1599411	1599560	1605359	1605445	7959	35,24,19	3,9,5	29,10,16	1,1,3	206	189	0.0249239	0.321405	0.915,0.71,0.777	0.964,0.902,0.83	-0.098	-9.8	9.8
163	ENSG00000169213	RAB3B	1	-	51925997	51926097	51932973	51933039	51907955	51920114	51933317	51933442	163	0,3,1	1,0,3	1,0,0	1,2,7	139	173	0.0249726	0.321741	0.0,1.0,0.293	0.554,0.0,0.0	0.246	24.6	24.6
5221	ENSG00000166575	TMEM135	11	+	87067693	87067821	87071522	87071615	87037984	87038186	87091361	87091395	5221	113,92,90	108,95,97	134113142	101,90,99	201	166	0.0250011	0.321815	0.464,0.444,0.434	0.523,0.509,0.542	-0.077	-7.7	7.7
14151	ENSG00000138744	NAAA	4	-	75914907	75914985	75918760	75918789	75913656	75914338	75919908	75919975	14151	8,8,18	4,8,8	24,22,23	5,6,5	102	151	0.0251477	0.321972	0.748,0.597,0.769	0.877,0.844,0.872	-0.16	-16	16
173	ENSG00000273345	CTD-2410N18.4	5	-	134308573	134308727	134319357	134319497	134308137	134308466	134321790	134321903	173	7,8,7	8,5,6	17,12,14	6,2,6	213	227	0.0250714	0.321972	0.483,0.63,0.554	0.751,0.865,0.713	-0.221	-22.1	22.1
3054	ENSG00000168000	BSCL2	11	-	62702467	62702549	62705300	62705617	62694567	62694711	62706202	62706344	3054	538565521	219244176	859554480	243198141	390	155	0.0251722	0.321972	0.494,0.479,0.541	0.584,0.527,0.575	-0.057	-5.7	5.7
4611	ENSG00000116898	MRPS15	1	-	36460692	36460776	36462087	36462167	36457922	36457981	36463805	36463850	4611	45,74,51	128104126	74,60,60	104,93,73	153	157	0.0251686	0.321972	0.265,0.422,0.293	0.422,0.398,0.458	-0.099	-9.9	9.9
7102	ENSG00000196295	AC005154.6	7	-	30576563	30576710	30579005	30579128	30568832	30568989	30579230	30579314	7102	12,4,7	0,3,5	3,4,1	3,3,6	196	220	0.0251232	0.321972	1.0,0.599,0.611	0.529,0.599,0.158	0.308	30.8	30.8
7172	ENSG00000156398	SFXN2	10	+	102715990	102716111	102724935	102724996	102714635	102714681	102726611	102726797	7172	1,4,0	1,3,1	3,0,0	12,4,1	194	134	0.0251149	0.321972	0.409,0.479,0.0	0.147,0.0,0.0	0.247	24.7	24.7
9926	ENSG00000117395	EBNA1BP2	1	-	43206345	43206392	43211449	43211567	43194683	43194949	43215265	43215393	9926	3,2,1	0,1,0	1,6,4	2,1,1	191	120	0.025136	0.321972	1.0,0.557,1.0	0.239,0.79,0.715	0.271	27.1	27.1
10731	ENSG00000129197	RPAIN	17	+	5425970	5426071	5426136	5426299	5422768	5422829	5432541	5432876	10731	138,106,74	39,22,32	191161150	30,42,24	174	236	0.0252464	0.322631	0.828,0.867,0.758	0.896,0.839,0.894	-0.059	-5.9	5.9
4591	ENSG00000134283	PPHLN1	12	+	42374862	42375074	42398853	42398994	42335882	42335974	42441314	42441429	4591	215204220	260258237	270303287	264303231	285	214	0.0252857	0.322842	0.383,0.373,0.411	0.434,0.429,0.483	-0.06	-6	6
5	ENSG00000273018	CTD-2303H24.2	17	-	18523776	18523877	18528572	18528747	18519481	18519674	18532505	18532597	5	25,31,31	3,8,6	24,24,30	13,9,10	248	174	0.0253254	0.323058	0.854,0.731,0.784	0.564,0.652,0.678	0.158	15.8	15.8
5695	ENSG00000106077	ABHD11	7	-	73736914	73736990	73737068	73737220	73736093	73736691	73737561	73737735	5695	20,28,20	1,4,1	21,18,13	1,1,0	225	149	0.0253724	0.323367	0.93,0.823,0.93	0.933,0.923,1.0	-0.058	-5.8	5.8
9382	ENSG00000124333	VAMP7	X	+	155900496	155900587	155919812	155919880	155898111	155898249	155939700	155939793	9382	115123140	84,97,95	146160138	141148146	164	141	0.0253992	0.323418	0.541,0.522,0.559	0.471,0.482,0.448	0.074	7.4	7.4
803	ENSG00000122512	PMS2	7	-	5995533	5995633	5997325	5997423	5991972	5992057	5999107	5999275	803	66,60,53	51,57,56	55,32,38	66,45,59	171	173	0.0254446	0.323705	0.567,0.516,0.489	0.457,0.418,0.395	0.101	10.1	10.1
5227	ENSG00000261408	TEN1-CDK3	17	+	75984891	75985012	75985172	75985288	75979230	75979511	75986186	75986284	5227	4,6,2	5,12,7	6,1,3	1,1,3	194	189	0.0255751	0.325074	0.438,0.328,0.218	0.854,0.493,0.493	-0.285	-28.5	28.5
14440	ENSG00000155506	LARP1	5	+	154739203	154739387	154790013	154790151	154712901	154713130	154790324	154790386	14440	0,1,3	7,1,4	7,2,2	2,2,4	257	211	0.0256419	0.325631	0.0,0.451,0.381	0.742,0.451,0.291	-0.217	-21.7	21.7
4290	ENSG00000131778	CHD1L	1	+	147270931	147271005	147272170	147272348	147268781	147268885	147275353	147275468	4290	8,0,1	53,58,47	1,0,2	58,51,44	147	251	0.0257206	0.326338	0.205,0.0,0.035	0.029,0.0,0.072	0.046	4.6	4.6
641	ENSG00000131508	UBE2D2	5	+	139614860	139614966	139623367	139623459	139614696	139614774	139626755	139628433	641	488370333	44,33,34	378373331	18,35,16	179	165	0.0259232	0.328616	0.911,0.912,0.9	0.951,0.908,0.95	-0.029	-2.9	2.9
10958	ENSG00000136938	ANP32B	9	+	98014778	98014895	98015089	98015156	98012420	98012472	98015363	98015943	10958	2,4,3	0,1,4	9,3,1	0,2,0	190	140	0.0259775	0.329009	1.0,0.747,0.356	1.0,0.525,1.0	-0.141	-14.1	14.1
358	ENSG00000108100	CCNY	10	+	35483403	35483478	35501500	35501535	35336873	35337207	35529972	35530030	358	64,63,59	7,1,0	43,67,44	2,0,0	148	108	0.0261465	0.330855	0.87,0.979,1.0	0.94,1.0,1.0	-0.03	-3	3
11386	ENSG00000188917	TRMT2B	X	-	101041316	101041371	101051250	101051733	101037916	101038051	101051816	101052083	11386	62,52,62	26,38,28	34,35,29	30,26,27	556	128	0.0261754	0.330925	0.354,0.24,0.338	0.207,0.237,0.198	0.097	9.7	9.7
13985	ENSG00000131626	PPFIA1	11	+	70349922	70350039	70350993	70351023	70348188	70348420	70354300	70354452	13985	25,26,20	0,0,1	12,22,20	1,1,2	190	103	0.0264041	0.333519	1.0,1.0,0.916	0.867,0.923,0.844	0.094	9.4	9.4
15385	ENSG00000124795	DEK	6	-	18255730	18255851	18256360	18256467	18249650	18249839	18257952	18258062	15385	51,50,44	498445361	60,79,66	416500432	180	194	0.026448	0.333777	0.099,0.108,0.116	0.135,0.146,0.141	-0.033	-3.3	3.3
218	ENSG00000198964	SGMS1	10	-	50327204	50327322	50343491	50344345	50311261	50311415	50433475	50433556	218	279332276	41,42,28	328318253	21,28,26	927	191	0.0265103	0.334265	0.584,0.62,0.67	0.763,0.701,0.667	-0.086	-8.6	8.6
10117	ENSG00000138162	TACC2	10	+	122132608	122132734	122143571	122143706	122088477	122088591	122195039	122195176	10117	42,33,25	23,30,13	55,47,45	14,19,21	199	208	0.0267289	0.334993	0.656,0.535,0.668	0.804,0.721,0.691	-0.119	-11.9	11.9
1395	ENSG00000224078	SNHG14	15	+	25087466	25087599	25089911	25090010	25083395	25083527	25091589	25091719	1395	55,66,72	22,26,31	67,110,92	51,60,53	206	172	0.0266268	0.334993	0.676,0.679,0.66	0.523,0.605,0.592	0.098	9.8	9.8
15094	ENSG00000096060	FKBP5	6	-	35643276	35643348	35646162	35646366	35642719	35642843	35688803	35688942	15094	90,63,68	14,15,12	30,43,34	8,18,11	277	145	0.0267333	0.334993	0.771,0.687,0.748	0.663,0.556,0.618	0.123	12.3	12.3
2386	ENSG00000058056	USP13	3	+	179690240	179690301	179701007	179701129	179652754	179653393	179706933	179707076	2386	2,0,0	62,57,55	1,5,1	43,53,55	134	195	0.0267003	0.334993	0.045,0.0,0.0	0.033,0.121,0.026	-0.045	-4.5	4.5
2484	ENSG00000144580	RQCD1	2	+	218580994	218581114	218582397	218582475	218580560	218580740	218582970	218583086	2484	10,5,3	0,0,1	6,4,13	4,0,1	193	151	0.0267038	0.334993	1.0,1.0,0.701	0.54,1.0,0.91	0.084	8.4	8.4
3056	ENSG00000168000	BSCL2	11	-	62702467	62702549	62705300	62705617	62694567	62694711	62705915	62706234	3056	484522458	222245180	762498425	242199142	390	155	0.0266851	0.334993	0.464,0.459,0.503	0.556,0.499,0.543	-0.057	-5.7	5.7
3548	ENSG00000119321	FKBP15	9	-	113207161	113207296	113211476	113211592	113206508	113206578	113221190	113221361	3548	38,36,28	8,14,8	47,39,65	9,4,9	189	208	0.0267313	0.334993	0.839,0.739,0.794	0.852,0.915,0.888	-0.094	-9.4	9.4
7231	ENSG00000105792	CFAP69	7	+	90305963	90306085	90306900	90307098	90299866	90304820	90307767	90307854	7231	5,3,15	111,86,95	6,14,10	53,65,73	195	271	0.026782	0.335306	0.059,0.046,0.18	0.136,0.23,0.16	-0.08	-8	8
5974	ENSG00000120697	ALG5	13	-	36971976	36972036	36985626	36985740	36965574	36965726	36989483	36989555	5974	186192162	77,64,51	172148166	80,88,69	187	133	0.0270133	0.337905	0.632,0.681,0.693	0.605,0.545,0.631	0.075	7.5	7.5
10282	ENSG00000079841	RIMS1	6	+	72260704	72260767	72291933	72292046	72258985	72259111	72390597	72390736	10282	3,2,0	17,26,17	9,2,4	20,22,26	136	186	0.02715	0.339315	0.194,0.095,0.0	0.381,0.111,0.174	-0.126	-12.6	12.6
11087	ENSG00000168958	MFF	2	+	227342744	227342819	227352513	227352573	227340291	227340380	227355676	227355761	11087	28,30,28	64,36,58	19,15,10	48,50,38	148	133	0.027256	0.34034	0.282,0.428,0.303	0.262,0.212,0.191	0.116	11.6	11.6
367	ENSG00000166451	CENPN	16	+	81014135	81014181	81014255	81014391	81011929	81012110	81017325	81017385	367	1040959875	50,41,39	115911551176	38,50,24	119	209	0.0273206	0.340597	0.973,0.976,0.975	0.982,0.976,0.989	-0.008	-0.8	0.8
962	ENSG00000129103	SUMF2	7	+	56074173	56074218	56074592	56074639	56072996	56073111	56076833	56076889	962	79,76,85	0,1,0	89,87,85	3,6,1	118	120	0.0273246	0.340597	1.0,0.987,1.0	0.968,0.936,0.989	0.031	3.1	3.1
14388	ENSG00000153179	RASSF3	12	+	64617602	64617700	64674230	64674389	64610618	64610743	64684786	64684894	14388	9,5,0	0,1,5	2,5,1	6,9,9	171	232	0.0275614	0.342238	1.0,0.872,0.0	0.311,0.43,0.131	0.333	33.3	33.3
1747	ENSG00000117868	ESYT2	7	-	158748193	158748280	158749648	158749723	158743528	158743678	158759485	158759581	1747	7,16,2	85,103,97	17,13,23	115113121	148	160	0.0275409	0.342238	0.082,0.144,0.022	0.138,0.111,0.17	-0.057	-5.7	5.7
2350	ENSG00000100883	SRP54	14	+	34996676	34996787	34999557	34999649	34982897	34983215	35000935	35001020	2350	164181167	179196200	221187180	163167178	184	165	0.0274984	0.342238	0.451,0.453,0.428	0.549,0.501,0.476	-0.065	-6.5	6.5
4627	ENSG00000155629	PIK3AP1	10	-	96603885	96604049	96609711	96609867	96602279	96602398	96616638	96616711	4627	100,58,77	5,2,6	146155143	1,5,3	229	237	0.0275326	0.342238	0.954,0.968,0.93	0.993,0.97,0.98	-0.03	-3	3
4980	ENSG00000265354	TIMM23	10	+	46000061	46000181	46002360	46002484	45988736	45988847	46003202	46003734	4980	21,9,12	7,8,5	7,16,8	2,3,1	193	197	0.0275769	0.342238	0.754,0.535,0.71	0.781,0.845,0.891	-0.173	-17.3	17.3
13448	ENSG00000137497	NUMA1	11	-	72049418	72049539	72068078	72068231	72035901	72035975	72069841	72069911	13448	8,8,4	14,14,24	12,14,7	13,14,10	226	194	0.0276285	0.342579	0.329,0.329,0.125	0.442,0.462,0.375	-0.165	-16.5	16.5
10266	ENSG00000196663	TECPR2	14	+	102414635	102414793	102424978	102425291	102408487	102408619	102428249	102428382	10266	26,15,14	62,49,45	24,20,28	40,43,40	231	386	0.0277296	0.343532	0.412,0.338,0.342	0.501,0.437,0.539	-0.128	-12.8	12.8
10029	ENSG00000074657	ZNF532	18	+	58898503	58898635	58916504	58916726	58865469	58865579	58918270	58920633	10029	0,1,3	6,0,0	0,2,3	3,6,3	205	295	0.0278914	0.345095	0.0,1.0,1.0	0.0,0.324,0.59	0.362	36.2	36.2
10657	ENSG00000179818	PCBP1-AS1	2	-	70059642	70059680	70083506	70083687	70051202	70051305	70085546	70085624	10657	18,13,3	1,1,1	27,18,12	9,4,0	254	111	0.0279055	0.345095	0.887,0.85,0.567	0.567,0.663,1.0	0.025	2.5	2.5
11773	ENSG00000076685	NT5C2	10	-	103106588	103106706	103111744	103111805	103105705	103105801	103139405	103139479	11773	5,9,8	242262213	7,20,14	242240269	134	191	0.0280019	0.345095	0.029,0.047,0.051	0.04,0.106,0.069	-0.029	-2.9	2.9
14635	ENSG00000203875	SNHG5	6	-	85677092	85677191	85677423	85677492	85665851	85666147	85677953	85678032	14635	6,6,5	8,11,5	2,0,3	7,7,6	142	172	0.028019	0.345095	0.476,0.398,0.548	0.257,0.0,0.377	0.263	26.3	26.3
378	ENSG00000166451	CENPN	16	+	81014135	81014187	81014255	81014391	81011929	81012110	81017325	81017385	378	495416392	50,41,39	562488536	38,50,24	125	209	0.0279759	0.345095	0.943,0.944,0.944	0.961,0.942,0.974	-0.015	-1.5	1.5
6928	ENSG00000170571	EMB	5	-	50399858	50399913	50402285	50402319	50398026	50399290	50403177	50403454	6928	31,38,32	29,32,39	30,43,43	62,63,57	107	128	0.028026	0.345095	0.561,0.587,0.495	0.367,0.449,0.474	0.118	11.8	11.8
8336	ENSG00000181031	RPH3AL	17	-	327671	327828	349257	349330	327466	327579	352711	352842	8336	0,1,0	2,2,2	3,1,0	1,5,1	146	230	0.0279668	0.345095	0.0,0.441,0.0	0.825,0.24,0.0	-0.208	-20.8	20.8
9986	ENSG00000111845	PAK1IP1	6	+	10702566	10702639	10703404	10703457	10702368	10702489	10704506	10704652	9986	12,4,7	339293324	2,1,1	176212258	146	126	0.0280515	0.345108	0.03,0.012,0.018	0.01,0.004,0.003	0.014	1.4	1.4
12061	ENSG00000181392	SYNE4	19	-	36006764	36006944	36007124	36007268	36006422	36006671	36008216	36008367	12061	127160120	89,74,68	155,107,91	142,68,72	217	253	0.028283	0.347656	0.625,0.716,0.673	0.56,0.647,0.596	0.07	7	7
1699	ENSG00000103222	ABCC1	16	+	16103714	16103879	16103892	16104012	16102682	16102717	16106737	16106873	1699	26,41,42	7,11,14	19,33,19	12,17,10	238	193	0.028376	0.348497	0.751,0.751,0.709	0.562,0.612,0.606	0.144	14.4	14.4
7875	ENSG00000143537	ADAM15	1	+	155060762	155060832	155061452	155061489	155060204	155060343	155061903	155062117	7875	87,108,74	13,19,4	150114104	14,9,3	143	110	0.0284269	0.348819	0.837,0.814,0.934	0.892,0.907,0.964	-0.059	-5.9	5.9
5643	ENSG00000131374	TBC1D5	3	-	17543372	17543465	17623848	17623913	17508473	17508605	17742480	17742615	5643	33,30,30	2,0,0	33,23,31	3,2,2	138	166	0.0285101	0.349538	0.952,1.0,1.0	0.93,0.933,0.949	0.047	4.7	4.7
14365	ENSG00000119689	DLST	14	+	74889276	74889349	74889896	74889952	74889094	74889147	74891055	74891167	14365	11,13,8	196213169	9,5,4	196228189	146	129	0.0285671	0.349934	0.047,0.051,0.04	0.039,0.019,0.018	0.021	2.1	2.1
13408	ENSG00000136699	SMPD4	2	-	130157250	130157396	130164373	130164445	130156584	130156675	130167457	130167590	13408	34,40,51	52,62,58	54,42,37	117,80,75	145	219	0.0286363	0.35048	0.497,0.494,0.57	0.411,0.442,0.427	0.094	9.4	9.4
8440	ENSG00000244026	FAM86DP	3	-	75427774	75427908	75430831	75430914	75427426	75427692	75432807	75432870	8440	8,16,8	0,6,5	12,6,7	1,1,1	156	207	0.0286627	0.3505	1.0,0.78,0.68	0.941,0.888,0.903	-0.091	-9.1	9.1
9733	ENSG00000198604	BAZ1A	14	-	34786125	34786221	34792774	34792835	34785776	34786001	34800223	34800390	9733	21,17,13	108,124,84	19,14,22	68,59,79	134	169	0.0286992	0.350645	0.197,0.147,0.163	0.261,0.23,0.26	-0.081	-8.1	8.1
8984	ENSG00000205629	LCMT1	16	+	25140170	25140247	25161082	25161188	25132401	25132523	25164597	25164718	8984	45,34,42	32,29,19	52,45,51	25,19,13	150	179	0.0287762	0.351283	0.627,0.583,0.725	0.713,0.739,0.824	-0.114	-11.4	11.4
7909	ENSG00000238098	ABCA17P	16	+	2345174	2345280	2345818	2345924	2341118	2341373	2361115	2361200	7909	2,4,2	5,2,3	0,2,1	1,3,5	179	179	0.0288434	0.351576	0.286,0.667,0.4	0.0,0.4,0.167	0.262	26.2	26.2
8547	ENSG00000141380	SS18	18	-	26079010	26079125	26084051	26084175	26078075	26078160	26087500	26087577	8547	5,6,8	5,1,3	0,8,3	8,5,4	197	188	0.0288498	0.351576	0.488,0.851,0.718	0.0,0.604,0.417	0.345	34.5	34.5
362	ENSG00000166451	CENPN	16	+	81014135	81014180	81014255	81014391	81011929	81012110	81017325	81017385	362	484394380	50,41,39	539472517	38,50,24	118	209	0.0289646	0.352671	0.945,0.945,0.945	0.962,0.944,0.974	-0.015	-1.5	1.5
12851	ENSG00000100461	RBM23	14	-	22908332	22908380	22909482	22909595	22906194	22906368	22911327	22911403	12851	121138121	11,8,3	120152135	13,9,20	186	121	0.0289912	0.352693	0.877,0.918,0.963	0.857,0.917,0.815	0.056	5.6	5.6
13794	ENSG00000117054	ACADM	1	+	75728400	75728488	75732643	75732741	75724766	75724817	75732852	75732922	13794	138122135	323276274	233216223	411393359	161	171	0.0290313	0.352879	0.312,0.319,0.344	0.376,0.369,0.398	-0.056	-5.6	5.6
1421	ENSG00000137337	MDC1	6	-	30707565	30708357	30711411	30711504	30707383	30707454	30711666	30711726	1421	27,41,38	213285246	42,76,64	273326282	166	865	0.0290858	0.352936	0.398,0.428,0.446	0.445,0.548,0.542	-0.088	-8.8	8.8
5447	ENSG00000259332	ST20-MTHFS	15	-	79846711	79846856	79850281	79850393	79845194	79845442	79889092	79889354	5447	3,2,0	14,11,6	0,0,0	5,7,4	185	218	0.0290711	0.352936	0.202,0.176,0.0	0.0,0.0,0.0	0.126	12.6	12.6
10668	ENSG00000179818	PCBP1-AS1	2	-	69996685	69996888	70032132	70032255	69988741	69988838	70051202	70051305	10668	9,6,3	3,5,9	9,10,10	5,3,0	196	276	0.0292022	0.353441	0.809,0.628,0.319	0.717,0.824,1.0	-0.262	-26.2	26.2
14098	ENSG00000111843	TMEM14C	6	+	10725910	10726008	10728639	10728727	10724960	10725037	10730614	10731129	14098	114,96,97	548511441	107,70,54	532509422	171	161	0.0291789	0.353441	0.164,0.15,0.172	0.159,0.115,0.108	0.035	3.5	3.5
8969	ENSG00000205060	SLC35B4	7	-	134304804	134304854	134306671	134306774	134302028	134302110	134309365	134309479	8969	55,65,72	51,33,64	55,41,47	26,24,13	176	123	0.0292004	0.353441	0.43,0.579,0.44	0.597,0.544,0.716	-0.136	-13.6	13.6
11523	ENSG00000147687	TATDN1	8	-	124495471	124495542	124504274	124504347	124493832	124493959	124508473	124508514	11523	97,87,67	130,98,95	69,64,60	68,55,54	146	144	0.0292868	0.354163	0.424,0.467,0.41	0.5,0.534,0.523	-0.085	-8.5	8.5
3727	ENSG00000100031	GGT1	22	+	24607953	24608023	24609961	24610033	24594813	24594886	24610357	24610531	3727	62,78,67	38,41,28	59,45,42	62,37,24	143	145	0.0294147	0.355104	0.623,0.659,0.708	0.491,0.552,0.64	0.102	10.2	10.2
8022	ENSG00000100325	ASCC2	22	-	29827476	29827600	29832244	29832339	29825621	29825780	29834488	29834550	8022	50,43,36	11,2,6	43,29,40	8,14,11	168	197	0.0294053	0.355104	0.842,0.962,0.876	0.863,0.708,0.81	0.1	10	10
9544	ENSG00000188997	KCTD21	11	-	78180807	78180968	78186680	78186751	78174058	78174583	78188572	78188618	9544	1,2,1	2,7,2	1,1,0	1,6,1	144	234	0.0294864	0.355667	0.448,0.317,0.448	0.619,0.213,0.0	0.127	12.7	12.7
5092	ENSG00000175063	UBE2C	20	+	45815389	45815540	45815540	45815745	45814383	45814470	45815853	45815913	5092	13,7,7	583594483	8,4,5	706798701	224	278	0.0296527	0.35737	0.027,0.014,0.018	0.014,0.006,0.009	0.01	1	1
14072	ENSG00000131323	TRAF3	14	+	102886188	102886269	102889559	102889634	102876357	102876525	102891324	102891417	14072	49,78,47	41,57,47	52,34,41	27,18,24	154	148	0.02969	0.357515	0.535,0.568,0.49	0.649,0.645,0.621	-0.107	-10.7	10.7
9961	ENSG00000163319	MRPS18C	4	+	83458345	83458429	83459739	83459797	83456908	83456958	83460972	83461032	9961	188118144	210183156	175145173	134166148	157	131	0.0297208	0.357582	0.428,0.35,0.435	0.521,0.422,0.494	-0.075	-7.5	7.5
6850	ENSG00000168092	PAFAH1B2	11	+	117159941	117160023	117161144	117161261	117152440	117152528	117163769	117163892	6850	8,10,9	253193234	12,25,26	316351306	155	190	0.0297825	0.358021	0.037,0.06,0.045	0.044,0.08,0.094	-0.025	-2.5	2.5
2721	ENSG00000072134	EPN2	17	+	19285619	19285790	19308487	19308610	19282949	19283714	19309884	19309997	2721	14,17,15	2,10,4	2,8,4	3,10,2	244	196	0.0299231	0.359406	0.849,0.577,0.751	0.349,0.391,0.616	0.274	27.4	27.4
8086	ENSG00000244754	N4BP2L2	13	-	32536932	32537027	32538617	32538684	32527457	32527532	32538777	32538885	8086	14,9,5	59,65,71	5,4,3	61,47,63	140	168	0.0299789	0.359468	0.222,0.142,0.078	0.09,0.093,0.054	0.068	6.8	6.8
9802	ENSG00000137070	IL11RA	9	+	34655604	34655665	34656738	34656908	34655217	34655317	34657034	34657149	9802	0,1,0	1,8,6	2,1,1	10,8,3	134	243	0.0299616	0.359468	0.0,0.185,0.0	0.266,0.185,0.377	-0.214	-21.4	21.4
418	ENSG00000272752	STAG3L5P-PVRIG2P-PILRB	7	+	100353209	100353270	100355142	100355240	100352996	100353123	100356749	100356883	418	27,32,27	61,94,79	66,36,47	99,94,61	134	171	0.0301171	0.36082	0.361,0.303,0.304	0.46,0.328,0.496	-0.105	-10.5	10.5
10572	ENSG00000128833	MYO5C	15	-	52239732	52239879	52242047	52242213	52237481	52237646	52244355	52244567	10572	101,101,94	111118126	136175120	129157102	239	220	0.0302826	0.361582	0.456,0.441,0.407	0.493,0.506,0.52	-0.072	-7.2	7.2
6576	ENSG00000173166	RAPH1	2	-	203470238	203470313	203477075	203477156	203461847	203461925	203489583	203490089	6576	5,0,1	4,2,4	6,1,5	0,5,1	154	148	0.0302508	0.361582	0.546,0.0,0.194	1.0,0.161,0.828	-0.416	-41.6	41.6
9890	ENSG00000148985	PGAP2	11	+	3817322	3817535	3823882	3824097	3816188	3816254	3824269	3824376	9890	95100111	222267241	76,65,46	277194130	286	288	0.0302741	0.361582	0.301,0.274,0.317	0.216,0.252,0.263	0.054	5.4	5.4
999	ENSG00000188603	CLN3	16	-	28487655	28487741	28488590	28488662	28487455	28487541	28489289	28489386	999	55,55,49	16,10,15	107,82,72	16,12,10	145	159	0.0302747	0.361582	0.79,0.858,0.782	0.88,0.882,0.888	-0.073	-7.3	7.3
320	ENSG00000185813	PCYT2	17	-	81905567	81905735	81906099	81906177	81905381	81905447	81906463	81906546	320	107,126,76	7,2,5	129124108	4,0,1	151	241	0.0303357	0.361607	0.961,0.99,0.96	0.981,1.0,0.994	-0.021	-2.1	2.1
8649	ENSG00000186132	C2orf76	2	-	119317465	119317503	119321153	119321204	119311621	119311703	119339826	119339971	8649	66,48,55	100,89,78	59,44,42	61,52,45	124	111	0.0303315	0.361607	0.371,0.326,0.387	0.464,0.431,0.455	-0.089	-8.9	8.9
10571	ENSG00000128833	MYO5C	15	-	52239732	52239766	52242047	52242213	52237481	52237646	52244355	52244567	10571	101,101,94	36,25,34	136175120	37,30,23	239	107	0.0304139	0.361744	0.557,0.644,0.553	0.622,0.723,0.7	-0.097	-9.7	9.7
11534	ENSG00000090266	NDUFB2	7	+	140697295	140697516	140702054	140702121	140696709	140696842	140702865	140703010	11534	15,14,16	6,0,1	21,15,14	1,0,2	294	140	0.0303824	0.361744	0.543,1.0,0.884	0.909,1.0,0.769	-0.084	-8.4	8.4
5190	ENSG00000138092	CENPO	2	+	24793851	24793965	24799674	24799844	24793461	24793520	24814375	24814493	5190	22,30,27	24,39,32	34,23,20	51,59,42	187	243	0.0304237	0.361744	0.544,0.5,0.523	0.464,0.336,0.382	0.128	12.8	12.8
10752	ENSG00000129197	RPAIN	17	+	5426136	5426299	5428070	5428211	5422768	5422829	5432541	5432876	10752	39,22,32	147116110	30,42,24	203180188	236	214	0.0304549	0.361811	0.194,0.147,0.209	0.118,0.175,0.104	0.051	5.1	5.1
14934	ENSG00000250903	GMDS-AS1	6	+	2269697	2269799	2283516	2283763	2248836	2248926	2397220	2397346	14934	9,1,1	13,14,8	1,1,1	15,14,9	175	320	0.0308315	0.365979	0.559,0.116,0.186	0.109,0.116,0.169	0.156	15.6	15.6
3527	ENSG00000156411	C14orf2	14	-	103915882	103916105	103920939	103921082	103915065	103915189	103921469	103921511	3527	47,41,33	6,4,5	42,48,37	20,7,6	216	296	0.0309198	0.366414	0.915,0.934,0.9	0.742,0.904,0.894	0.07	7	7
4697	ENSG00000213930	GALT	9	+	34647474	34647567	34647656	34647705	34647088	34647258	34647831	34647961	4697	21,16,16	26,39,27	9,14,8	41,31,27	166	122	0.0309141	0.366414	0.372,0.232,0.303	0.139,0.249,0.179	0.113	11.3	11.3
13005	ENSG00000133812	SBF2	11	-	9828125	9828221	9829355	9829410	9816839	9817024	9832223	9832420	13005	6,13,8	8,10,4	8,7,11	4,3,1	128	169	0.0309585	0.366566	0.498,0.632,0.725	0.725,0.755,0.936	-0.187	-18.7	18.7
12026	ENSG00000119139	TJP2	9	+	69185086	69185204	69187109	69187224	69151650	69151771	69212547	69212601	12026	0,8,3	6,0,0	2,2,5	0,0,0	191	188	0.0311199	0.367863	0.0,1.0,1.0	1.0,1.0,1.0	-0.333	-33.3	33.3
6934	ENSG00000120798	NR2C1	12	-	95031348	95031488	95049067	95049233	95028386	95028509	95051761	95051943	6934	52,43,33	22,12,22	50,50,37	11,17,4	239	213	0.0311105	0.367863	0.678,0.762,0.572	0.802,0.724,0.892	-0.135	-13.5	13.5
15288	ENSG00000169379	ARL13B	3	+	93996562	93996684	93997246	93997301	93995873	93995944	94003658	94003908	15288	4,5,3	0,0,5	6,6,3	5,3,5	195	128	0.031177	0.368231	1.0,1.0,0.283	0.441,0.568,0.283	0.33	33	33
3428	ENSG00000087365	SF3B2	11	+	66055537	66055585	66056837	66056955	66055075	66055315	66057265	66057375	3428	10,4,1	268264215	12,13,6	312266255	121	191	0.0313455	0.369913	0.056,0.023,0.007	0.057,0.072,0.036	-0.026	-2.6	2.6
4275	ENSG00000131778	CHD1L	1	+	147254897	147254976	147255812	147255927	147252622	147252735	147256530	147256562	4275	8,6,3	36,42,36	2,2,4	38,52,38	152	188	0.0313741	0.369943	0.216,0.15,0.093	0.061,0.045,0.115	0.079	7.9	7.9
5510	ENSG00000089094	KDM2B	12	-	121442991	121443030	121443679	121443793	121442156	121442836	121444011	121444272	5510	21,29,31	22,18,20	32,40,28	16,11,13	187	112	0.0314909	0.371012	0.364,0.491,0.481	0.545,0.685,0.563	-0.152	-15.2	15.2
9879	ENSG00000148985	PGAP2	11	+	3817310	3817535	3823882	3824097	3816188	3816254	3824269	3824376	9879	96103111	222267241	77,66,47	277194130	298	288	0.0315239	0.371093	0.295,0.272,0.308	0.212,0.247,0.259	0.052	5.2	5.2
10755	ENSG00000109686	SH3D19	4	-	151187422	151187463	151226046	151226086	151179354	151179397	151325240	151325632	10755	2,10,2	10,13,13	10,7,12	13,12,3	113	114	0.0315997	0.3715	0.168,0.437,0.134	0.437,0.37,0.801	-0.29	-29	29
14012	ENSG00000086102	NFX1	9	+	33291420	33291578	33294419	33295427	33290511	33290597	33301262	33301421	14012	3,7,6	932982936	2,2,1	748902839	231	1081	0.0316109	0.3715	0.015,0.032,0.029	0.012,0.01,0.006	0.016	1.6	1.6
14315	ENSG00000163935	SFMBT1	3	-	52954316	52954411	52969100	52969258	52943352	52943593	53045815	53046068	14315	55,44,28	21,22,12	42,34,28	28,24,22	231	168	0.031651	0.371664	0.656,0.593,0.629	0.522,0.507,0.481	0.123	12.3	12.3
5031	ENSG00000135241	PNPLA8	7	-	108479183	108479379	108487944	108487953	108470421	108472675	108491409	108491467	5031	43,34,26	403329296	22,19,21	330322262	82	269	0.0317056	0.371997	0.259,0.253,0.224	0.179,0.162,0.208	0.062	6.2	6.2
10104	ENSG00000133612	AGAP3	7	+	151139978	151140116	151140718	151140876	151134424	151134568	151141897	151142052	10104	107121102	15,17,8	98,100,69	4,9,5	211	231	0.0319096	0.372243	0.886,0.886,0.933	0.964,0.924,0.938	-0.04	-4	4
10959	ENSG00000136938	ANP32B	9	+	98014797	98014895	98015089	98015156	98012424	98012472	98015363	98015943	10959	2,3,3	0,1,4	6,2,1	0,2,0	171	140	0.0319103	0.372243	1.0,0.711,0.38	1.0,0.45,1.0	-0.12	-12	12
14127	ENSG00000169660	HEXDC	17	+	82424418	82424503	82428029	82428127	82419748	82419883	82428557	82428645	14127	5,6,9	0,1,0	5,9,11	2,1,2	158	171	0.0318904	0.372243	1.0,0.867,1.0	0.73,0.907,0.856	0.125	12.5	12.5
1845	ENSG00000049759	NEDD4L	18	+	58227829	58227907	58230593	58230705	58165787	58165861	58245426	58245508	1845	5,6,9	1,1,3	12,8,3	0,0,0	151	185	0.0318869	0.372243	0.86,0.88,0.786	1.0,1.0,1.0	-0.158	-15.8	15.8
4977	ENSG00000265354	TIMM23	10	+	46000061	46000181	46002362	46002484	45988736	45988847	46003202	46003734	4977	21,9,12	7,9,4	7,16,8	2,3,1	193	195	0.0318545	0.372243	0.752,0.503,0.752	0.78,0.843,0.89	-0.169	-16.9	16.9
5717	ENSG00000106077	ABHD11	7	-	73736928	73736990	73737068	73737110	73736093	73736691	73737220	73737391	5717	90,85,90	160154121	67,59,32	149107114	115	135	0.0318647	0.372243	0.398,0.393,0.466	0.345,0.393,0.248	0.09	9	9
7264	ENSG00000185658	BRWD1	21	-	39238478	39238573	39247700	39247832	39236594	39236784	39250795	39250889	7264	38,53,39	52,33,39	42,56,54	22,32,33	205	168	0.0318649	0.372243	0.375,0.568,0.45	0.61,0.589,0.573	-0.126	-12.6	12.6
1046	ENSG00000187097	ENTPD5	14	-	73987885	73987936	73996649	73996776	73986813	73986893	74011090	74011150	1046	12,3,3	25,18,15	9,1,1	32,33,23	200	124	0.0320158	0.373166	0.229,0.094,0.11	0.148,0.018,0.026	0.08	8	8
6026	ENSG00000132549	VPS13B	8	+	99507136	99507200	99507769	99507911	99502835	99502950	99511103	99511512	6026	0,14,9	4,6,2	8,7,8	1,2,1	137	215	0.0320782	0.373587	0.0,0.785,0.876	0.926,0.846,0.926	-0.346	-34.6	34.6
670	ENSG00000137767	SQRDL	15	+	45661954	45662125	45669927	45669981	45634739	45635108	45673606	45673801	670	113,110,97	64,60,60	179155129	65,60,66	244	127	0.0321816	0.374484	0.479,0.488,0.457	0.589,0.573,0.504	-0.081	-8.1	8.1
361	ENSG00000166451	CENPN	16	+	81022596	81022698	81024714	81024778	81020099	81020276	81026525	81026638	361	207242176	275281203	265317284	257287287	175	137	0.0323054	0.375616	0.371,0.403,0.404	0.447,0.464,0.437	-0.057	-5.7	5.7
12577	ENSG00000154240	CEP112	17	-	65640963	65641065	65689182	65689218	65637123	65637188	65743067	65743217	12577	2,0,2	5,3,3	0,0,0	3,2,1	109	175	0.0323917	0.376089	0.391,0.0,0.517	0.0,0.0,0.0	0.303	30.3	30.3
14293	ENSG00000258653	RP5-1021I20.4	14	+	73924701	73924819	73927106	73927228	73923394	73923522	73931502	73932278	14293	1,3,2	1,2,0	3,4,0	3,3,2	191	195	0.0323991	0.376089	0.505,0.605,1.0	0.505,0.576,0.0	0.343	34.3	34.3
10763	ENSG00000170903	MSANTD4	11	-	106013945	106014041	106020961	106021127	106010455	106011067	106021835	106022250	10763	5,10,4	1,2,0	11,8,9	2,2,5	239	169	0.0324846	0.376774	0.78,0.78,1.0	0.795,0.739,0.56	0.155	15.5	15.5
14362	ENSG00000151498	ACAD8	11	+	134257087	134257257	134258514	134258624	134256547	134256648	134259007	134259084	14362	135153145	150158141	139,124,98	111,102,70	243	183	0.0325113	0.376775	0.404,0.422,0.436	0.485,0.478,0.513	-0.071	-7.1	7.1
639	ENSG00000131508	UBE2D2	5	+	139600371	139600435	139614585	139614617	139561725	139561815	139614696	139614774	639	131120109	96,94,105	144114112	72,66,83	137	105	0.0327079	0.378744	0.511,0.495,0.443	0.605,0.57,0.508	-0.078	-7.8	7.8
13819	ENSG00000104299	INTS9	8	-	28812326	28812461	28813491	28813612	28796543	28796655	28835291	28835378	13819	31,27,29	22,14,17	16,35,21	27,28,22	194	208	0.0327825	0.379298	0.602,0.674,0.647	0.389,0.573,0.506	0.152	15.2	15.2
9294	ENSG00000175309	PHYKPL	5	-	178215275	178215430	178222354	178222598	178214795	178214885	178222851	178222934	9294	53,52,49	25,24,22	99,80,42	73,43,44	317	228	0.0328744	0.380052	0.604,0.609,0.616	0.494,0.572,0.407	0.119	11.9	11.9
14497	ENSG00000001631	KRIT1	7	-	92244901	92245171	92245595	92245676	92242033	92242137	92245905	92246166	14497	3,4,4	98,115,92	3,1,1	120139102	154	343	0.0329508	0.380624	0.064,0.072,0.088	0.053,0.016,0.021	0.045	4.5	4.5
6547	ENSG00000205531	NAP1L4	11	-	2952837	2952915	2954300	2954410	2951779	2951809	2954526	2954646	6547	6,2,5	0,1,1	5,7,4	4,1,0	183	151	0.0329783	0.380632	1.0,0.623,0.805	0.508,0.852,1.0	0.023	2.3	2.3
11106	ENSG00000234177	LINC01114	2	-	104754325	104754661	104754835	104754907	104749383	104749489	104755592	104755755	11106	3,3,2	65,57,53	4,1,8	33,28,35	145	409	0.0330984	0.381708	0.115,0.129,0.096	0.255,0.092,0.392	-0.133	-13.3	13.3
8596	ENSG00000116133	DHCR24	1	-	54879101	54879319	54879748	54879805	54875941	54876047	54883617	54883773	8596	2,4,4	7,10,10	1,1,2	15,7,8	130	291	0.0332208	0.382808	0.39,0.472,0.472	0.13,0.242,0.359	0.201	20.1	20.1
1301	ENSG00000166797	FAM96A	15	-	64075491	64075537	64081101	64081151	64072980	64073028	64088686	64088851	1301	155138114	451340315	162155143	340332304	123	119	0.0332488	0.38282	0.25,0.282,0.259	0.316,0.311,0.313	-0.05	-5	5
11624	ENSG00000164828	SUN1	7	+	849519	849603	849922	850033	848417	848615	851383	851482	11624	74,85,91	45,75,57	80,64,67	76,94,55	157	184	0.0332844	0.382919	0.658,0.57,0.652	0.552,0.444,0.588	0.099	9.9	9.9
1117	ENSG00000106610	STAG3L4	7	+	67303981	67304103	67304407	67304460	67302658	67302885	67305986	67306083	1117	7,10,6	3,0,1	8,4,4	4,4,1	195	126	0.0335173	0.383113	0.601,1.0,0.795	0.564,0.393,0.721	0.239	23.9	23.9
11681	ENSG00000197586	ENTPD6	20	+	25207075	25207397	25209848	25209925	25206521	25206590	25213262	25213406	11681	243281246	85,119,91	285224188	86,58,57	395	150	0.0334975	0.383113	0.521,0.473,0.507	0.557,0.595,0.556	-0.069	-6.9	6.9
13204	ENSG00000115204	MPV17	2	-	27312993	27313154	27317077	27317234	27312679	27312772	27322447	27322522	13204	15,10,13	149146146	22,14,18	167116101	230	234	0.033353	0.383113	0.093,0.065,0.083	0.118,0.109,0.153	-0.046	-4.6	4.6
1565	ENSG00000163644	PPM1K	4	-	88264942	88265135	88268189	88268334	88261870	88262726	88268740	88268906	1565	156138172	149132139	155189159	111,140,97	218	266	0.0333765	0.383113	0.561,0.561,0.602	0.63,0.622,0.667	-0.065	-6.5	6.5
2414	ENSG00000101150	TPD52L2	20	+	63882718	63882820	63889189	63889238	63873667	63873816	63889849	63891545	2414	110122103	62,87,61	153144101	132103100	175	122	0.0334312	0.383113	0.553,0.494,0.541	0.447,0.494,0.413	0.078	7.8	7.8
4393	ENSG00000174567	GOLT1A	1	-	204199199	204199258	204202895	204202987	204198159	204198496	204213881	204214092	4393	57,47,59	0,1,1	47,34,61	4,0,3	165	132	0.0334969	0.383113	1.0,0.974,0.979	0.904,1.0,0.942	0.036	3.6	3.6
4987	ENSG00000265354	TIMM23	10	+	45998334	45998394	46002360	46002484	45988736	45988847	46003202	46003734	4987	1,6,0	7,8,5	1,5,1	2,3,1	133	197	0.0334507	0.383113	0.175,0.526,0.0	0.425,0.712,0.597	-0.344	-34.4	34.4
7803	ENSG00000196914	ARHGEF12	11	+	120409393	120409450	120418998	120419116	120407737	120407823	120420752	120420851	7803	20,21,18	1,1,5	30,33,32	0,3,0	130	191	0.0334546	0.383113	0.967,0.969,0.841	1.0,0.942,1.0	-0.055	-5.5	5.5
10182	ENSG00000103351	CLUAP1	16	+	3506330	3506415	3508288	3508468	3500981	3501089	3512382	3512478	10182	2,9,4	64,107,74	8,13,10	75,102,92	158	253	0.0336035	0.383172	0.048,0.119,0.08	0.146,0.169,0.148	-0.072	-7.2	7.2
1040	ENSG00000187097	ENTPD5	14	-	73987885	73987971	73996649	73996776	73986813	73986893	74011090	74011150	1040	12,3,3	38,36,38	9,1,1	50,76,40	200	159	0.0335867	0.383172	0.201,0.062,0.059	0.125,0.01,0.019	0.056	5.6	5.6
5202	ENSG00000072609	CHFR	12	-	132862332	132862425	132869618	132869834	132861466	132861634	132870723	132870783	5202	63,79,55	2,0,0	70,72,51	2,5,0	289	166	0.033584	0.383172	0.948,1.0,1.0	0.953,0.892,1.0	0.034	3.4	3.4
1500	ENSG00000140157	NIPA2	15	+	22848956	22849039	22850939	22851074	22845145	22845267	22851638	22851870	1500	4,0,1	8,5,7	4,4,3	4,6,5	156	208	0.0336516	0.383412	0.4,0.0,0.16	0.571,0.471,0.444	-0.309	-30.9	30.9
12107	ENSG00000152348	ATG10	5	+	81976195	81976327	81981308	81981417	81972260	81972306	81987558	81987678	12107	11,8,6	1,1,1	4,7,9	0,0,1	205	182	0.0337405	0.38407	0.907,0.877,0.842	1.0,1.0,0.889	-0.088	-8.8	8.8
14476	ENSG00000259316	CTD-2116N17.1	15	-	64300318	64300723	64376742	64376928	64251544	64251581	64380957	64381038	14476	221212215	106,122,91	241249228	82,85,102	259	478	0.0337635	0.38407	0.794,0.762,0.813	0.844,0.844,0.805	-0.041	-4.1	4.1
11625	ENSG00000164828	SUN1	7	+	849519	849603	849922	850033	843340	843520	851383	851482	11625	12,13,11	45,75,57	9,9,7	74,94,55	157	184	0.0338694	0.384822	0.238,0.169,0.184	0.125,0.101,0.13	0.078	7.8	7.8
9894	ENSG00000148985	PGAP2	11	+	3817304	3817535	3823882	3824097	3811249	3811424	3824269	3824376	9894	96104114	252276251	77,66,47	284206139	304	288	0.0338839	0.384822	0.265,0.263,0.301	0.204,0.233,0.243	0.05	5	5
7071	ENSG00000106400	ZNHIT1	7	+	101218318	101218555	101221632	101221796	101218165	101218217	101222603	101222774	7071	18,26,21	18,34,22	32,21,23	23,15,12	310	237	0.0339503	0.385269	0.433,0.369,0.422	0.515,0.517,0.594	-0.134	-13.4	13.4
5057	ENSG00000181163	NPM1	5	+	171400149	171400210	171400838	171400923	171392913	171392978	171405301	171405403	5057	111,100,90	688547660	80,71,76	705589563	134	158	0.0340762	0.386388	0.16,0.177,0.139	0.118,0.124,0.137	0.032	3.2	3.2
5426	ENSG00000169764	UGP2	2	+	63856305	63856433	63857549	63857716	63840951	63841232	63857828	63857936	5426	287263263	10,10,11	208233194	5,4,4	201	240	0.034192	0.387332	0.972,0.969,0.966	0.98,0.986,0.983	-0.014	-1.4	1.4
8539	ENSG00000152601	MBNL1	3	+	152455541	152455577	152456266	152456361	152447619	152447773	152459270	152459345	8539	11,15,7	53,66,59	36,42,26	108131112	109	168	0.0342141	0.387332	0.242,0.259,0.155	0.339,0.331,0.264	-0.093	-9.3	9.3
525	ENSG00000164182	NDUFAF2	5	+	60956881	60956985	61045523	61045604	60945128	60945382	61073124	61073214	525	0,3,2	4,7,12	0,1,0	6,7,10	177	154	0.0342545	0.38748	0.0,0.272,0.127	0.0,0.111,0.0	0.096	9.6	9.6
14780	ENSG00000068137	PLEKHH3	17	-	42674740	42674875	42675833	42676072	42674353	42674409	42676401	42676992	14780	8,27,23	80,54,46	43,29,24	61,58,54	312	208	0.0343213	0.387926	0.062,0.25,0.25	0.32,0.25,0.229	-0.079	-7.9	7.9
1074	ENSG00000111711	GOLT1B	12	+	21507116	21507151	21507943	21508109	21506884	21506976	21508382	21508561	1074	3,2,0	15,24,29	1,0,0	15,32,22	108	239	0.0343526	0.387971	0.307,0.156,0.0	0.129,0.0,0.0	0.111	11.1	11.1
7744	ENSG00000258984	UBE2F-SCLY	2	+	237994743	237994809	238025341	238025412	237987962	237987992	238030555	238030613	7744	79,101,98	147,137,95	97,98,99	85,92,98	139	144	0.0343807	0.38798	0.358,0.433,0.517	0.542,0.525,0.511	-0.09	-9	9
14512	ENSG00000156869	FRRS1	1	-	99738085	99738268	99740792	99740940	99729649	99729748	99742178	99742273	14512	45,45,62	45,34,33	72,86,84	89,89,91	221	256	0.0344896	0.388899	0.537,0.605,0.685	0.484,0.528,0.517	0.099	9.9	9.9
5097	ENSG00000137776	SLTM	15	-	58916934	58916999	58932355	58932443	58901259	58901287	58933403	58933576	5097	103,107,98	6,5,7	65,106,84	3,12,14	161	138	0.0345278	0.38902	0.936,0.948,0.923	0.949,0.883,0.837	0.046	4.6	4.6
7318	ENSG00000107862	GBF1	10	+	102363255	102363396	102363709	102363798	102362474	102362664	102365396	102365599	7318	173223219	117175160	215242186	115136113	214	162	0.0345953	0.389472	0.528,0.491,0.509	0.586,0.574,0.555	-0.062	-6.2	6.2
7886	ENSG00000143537	ADAM15	1	+	155061414	155061489	155061903	155062117	155060204	155060343	155062244	155062369	7886	1,2,1	55,41,19	3,3,4	46,36,20	148	287	0.0346776	0.390088	0.034,0.086,0.093	0.112,0.139,0.279	-0.106	-10.6	10.6
5334	ENSG00000162604	TM2D1	1	-	61700933	61701025	61709328	61709436	61694696	61694770	61723712	61723772	5334	52,42,35	94,92,82	36,25,30	109,72,95	181	165	0.034726	0.390267	0.335,0.294,0.28	0.231,0.24,0.224	0.071	7.1	7.1
586	ENSG00000089775	ZBTB25	14	-	64499440	64499563	64502900	64503127	64490360	64490540	64504486	64504584	586	28,27,28	12,16,16	33,26,34	10,10,6	300	196	0.0347484	0.390267	0.604,0.524,0.533	0.683,0.629,0.787	-0.146	-14.6	14.6
14159	ENSG00000165219	GAPVD1	9	+	125323797	125323923	125326415	125326589	125321432	125321499	125330077	125330218	14159	48,48,52	123161138	37,32,27	120148120	199	247	0.034801	0.390548	0.326,0.27,0.319	0.277,0.212,0.218	0.069	6.9	6.9
2336	ENSG00000100209	HSCB	22	+	28745863	28746008	28751240	28751288	28743881	28743978	28757077	28757210	2336	40,28,23	14,9,6	24,33,17	14,17,12	218	121	0.0349099	0.391272	0.613,0.633,0.68	0.488,0.519,0.44	0.16	16	16
4983	ENSG00000265354	TIMM23	10	+	45998334	45998394	46002362	46002484	45988736	45988847	46003202	46003734	4983	1,6,0	7,9,4	1,5,1	2,3,1	133	195	0.0349208	0.391272	0.173,0.494,0.0	0.423,0.71,0.595	-0.354	-35.4	35.4
12590	ENSG00000075711	DLG1	3	-	197076581	197076685	197081050	197081117	197069218	197069260	197085579	197085756	12590	37,54,43	7,9,9	52,48,61	17,14,21	140	177	0.0349649	0.391318	0.87,0.884,0.858	0.795,0.813,0.786	0.073	7.3	7.3
2161	ENSG00000096070	BRPF3	6	+	36213879	36214386	36225266	36225364	36211257	36211560	36228901	36229056	2161	223287217	29,56,40	210208189	26,20,25	580	171	0.0350076	0.391318	0.694,0.602,0.615	0.704,0.754,0.69	-0.079	-7.9	7.9
8023	ENSG00000100325	ASCC2	22	-	29827476	29827600	29832244	29832342	29825621	29825780	29834488	29834550	8023	61,50,37	11,2,6	53,35,46	8,14,11	171	197	0.0349847	0.391318	0.865,0.966,0.877	0.884,0.742,0.828	0.085	8.5	8.5
13764	ENSG00000172765	TMCC1	3	-	129838897	129839060	129867009	129867098	129832773	129832826	129880308	129880559	13764	1,1,2	8,3,1	0,0,0	1,4,7	162	236	0.0351189	0.391329	0.154,0.327,0.744	0.0,0.0,0.0	0.408	40.8	40.8
14728	ENSG00000130165	ELOF1	19	-	11555173	11555253	11555521	11555653	11554231	11554365	11559190	11559223	14728	6,6,6	8,7,6	8,4,7	19,18,18	205	153	0.0350549	0.391329	0.359,0.39,0.427	0.239,0.142,0.225	0.19	19	19
3849	ENSG00000243927	MRPS6	21	+	34073611	34073745	34125340	34125480	34073223	34073268	34142407	34143034	3849	36,55,27	179173109	68,56,62	185163179	207	213	0.0350942	0.391329	0.171,0.246,0.203	0.274,0.261,0.263	-0.059	-5.9	5.9
796	ENSG00000169180	XPO6	16	-	28121669	28121762	28125688	28125848	28117317	28117462	28132333	28132403	796	201216211	194191176	265232213	188147162	233	166	0.0350738	0.391329	0.425,0.446,0.461	0.501,0.529,0.484	-0.061	-6.1	6.1
5737	ENSG00000146963	LUC7L2	7	+	139377228	139377347	139382567	139382696	139376061	139376156	139398598	139398697	5737	3,2,7	1,4,2	0,2,3	2,6,3	192	202	0.0351824	0.391503	0.759,0.345,0.786	0.0,0.26,0.513	0.372	37.2	37.2
7957	ENSG00000267059	AC005943.2	19	-	1599987	1600098	1602293	1602426	1599411	1599560	1605359	1605445	7957	35,24,19	5,1,1	29,10,16	1,4,9	206	184	0.0351897	0.391503	0.862,0.955,0.944	0.963,0.691,0.614	0.164	16.4	16.4
8312	ENSG00000176261	ZBTB8OS	1	-	32631826	32631879	32633950	32634072	32627507	32627544	32634701	32634792	8312	242200187	31,27,42	213178186	54,40,38	195	126	0.0353161	0.392601	0.835,0.827,0.742	0.718,0.742,0.76	0.061	6.1	6.1
14241	ENSG00000078369	GNB1	1	-	1806474	1806538	1825396	1825499	1804418	1804581	1890819	1891117	14241	286277273	515511456	243224195	557510396	176	137	0.0354428	0.393608	0.302,0.297,0.318	0.254,0.255,0.277	0.044	4.4	4.4
2073	ENSG00000269713	NBPF9	1	-	149082276	149082430	149090204	149090428	149081964	149082174	149090752	149090894	2073	19,11,19	26,27,31	14,22,27	17,23,20	297	227	0.0354622	0.393608	0.358,0.237,0.319	0.386,0.422,0.508	-0.134	-13.4	13.4
12902	ENSG00000157036	EXOG	3	+	38499680	38499747	38500089	38500164	38497628	38497778	38501354	38501494	12902	2,0,2	1,1,1	0,2,0	2,1,1	140	148	0.0355571	0.393905	0.679,0.0,0.679	0.0,0.679,0.0	0.226	22.6	22.6
6104	ENSG00000272325	NUDT3	6	-	34295640	34295685	34341861	34341972	34293450	34293535	34392263	34392674	6104	76,80,100	153141142	102,93,85	125122110	184	118	0.0355246	0.393905	0.242,0.267,0.311	0.344,0.328,0.331	-0.061	-6.1	6.1
9911	ENSG00000148985	PGAP2	11	+	3817352	3817535	3822908	3822993	3811249	3811424	3824269	3824376	9911	90100108	3,6,7	74,52,45	5,13,3	256	158	0.0355722	0.393905	0.949,0.911,0.905	0.901,0.712,0.903	0.083	8.3	8.3
12075	ENSG00000154122	ANKH	5	-	14813115	14813213	14848775	14848863	14768974	14769191	14871351	14871778	12075	9,3,6	1,1,0	14,5,3	2,1,2	161	171	0.0356757	0.394743	0.905,0.761,1.0	0.881,0.842,0.614	0.11	11	11
1767	ENSG00000181090	EHMT1	9	+	137646335	137646438	137650859	137651037	137619002	137619049	137710966	137711030	1767	4,2,1	7,7,3	6,7,3	3,3,6	176	251	0.0357752	0.395535	0.449,0.29,0.322	0.74,0.769,0.416	-0.288	-28.8	28.8
14999	ENSG00000112062	MAPK14	6	+	36095986	36096066	36100187	36100267	36076536	36076608	36102570	36102649	14999	116,95,90	13,21,19	84,78,87	22,39,15	153	153	0.0358592	0.396111	0.899,0.819,0.826	0.792,0.667,0.853	0.077	7.7	7.7
7578	ENSG00000128595	CALU	7	+	128754261	128754455	128754528	128754722	128748572	128748804	128758870	128759037	7578	127214141188	286295309	170619421666	468527494	267	267	0.0358895	0.396111	0.816,0.827,0.794	0.785,0.787,0.771	0.031	3.1	3.1
7969	ENSG00000074696	HACD3	15	+	65558679	65558731	65562773	65562884	65554886	65554960	65564214	65564342	7969	7,19,10	336296283	10,4,4	287264258	125	184	0.0359111	0.396111	0.03,0.086,0.049	0.049,0.022,0.022	0.024	2.4	2.4
14158	ENSG00000165219	GAPVD1	9	+	125323797	125323923	125326415	125326589	125321432	125321562	125330077	125330218	14158	77,90,98	123164138	42,74,62	120148120	199	247	0.0359773	0.396226	0.437,0.405,0.468	0.303,0.383,0.391	0.078	7.8	7.8
1528	ENSG00000204138	PHACTR4	1	+	28432930	28433046	28457831	28457855	28407409	28407463	28459084	28459258	1528	0,1,0	7,2,5	1,2,2	6,12,10	189	97	0.0359661	0.396226	0.0,0.204,0.0	0.079,0.079,0.093	-0.016	-1.6	1.6
11127	ENSG00000165948	IFI27L1	14	+	94100738	94100771	94101813	94102059	94096906	94096965	94102476	94102709	11127	3,6,5	55,38,28	24,10,7	66,43,46	106	319	0.0361223	0.397513	0.141,0.322,0.35	0.523,0.412,0.314	-0.145	-14.5	14.5
13273	ENSG00000143774	GUK1	1	+	228141123	228141288	228141625	228141829	228140264	228140363	228145510	228145624	13273	340350288	69,59,59	456311226	57,40,42	238	277	0.0362084	0.398152	0.852,0.873,0.85	0.903,0.9,0.862	-0.03	-3	3
15298	ENSG00000100296	THOC5	22	-	29550727	29550843	29553447	29553495	29549051	29549158	29553670	29553741	15298	4,5,1	57,49,45	8,4,7	43,56,32	121	189	0.036286	0.398388	0.099,0.137,0.034	0.225,0.1,0.255	-0.103	-10.3	10.3
8772	ENSG00000090013	BLVRB	19	-	40457498	40458244	40458380	40458545	40451363	40451492	40465609	40465735	8772	753719665	129,107,95	1172749711	169,81,74	238	819	0.0362669	0.398388	0.953,0.959,0.96	0.96,0.97,0.971	-0.01	-1	1
11637	ENSG00000138688	KIAA1109	4	+	122275971	122276022	122278356	122278491	122274342	122274436	122279774	122279981	11637	4,2,4	7,1,2	1,1,2	3,5,5	124	208	0.0364688	0.400085	0.489,0.77,0.77	0.359,0.251,0.402	0.339	33.9	33.9
5718	ENSG00000106077	ABHD11	7	-	73736928	73736990	73737074	73737110	73736093	73736691	73737220	73737391	5718	87,80,80	160154121	67,53,28	149107114	109	135	0.0365565	0.400737	0.402,0.392,0.45	0.358,0.38,0.233	0.091	9.1	9.1
758	ENSG00000119013	NDUFB3	2	+	201072278	201072361	201073055	201073153	201072029	201072059	201078880	201079022	758	54,54,37	5,4,0	58,31,39	5,11,2	156	171	0.0366155	0.401075	0.922,0.937,1.0	0.927,0.755,0.955	0.074	7.4	7.4
587	ENSG00000089775	ZBTB25	14	-	64495829	64495952	64499440	64499563	64490360	64490540	64502900	64503127	587	12,18,16	0,5,3	10,10,6	3,0,0	196	196	0.036681	0.401482	1.0,0.783,0.842	0.769,1.0,1.0	-0.048	-4.8	4.8
13403	ENSG00000119522	DENND1A	9	-	123676719	123676789	123757702	123757822	123667025	123667079	123769513	123769563	13403	141114121	5,3,2	138,114,87	1,0,0	193	143	0.0368344	0.40254	0.954,0.966,0.978	0.99,1.0,1.0	-0.031	-3.1	3.1
9670	ENSG00000104687	GSR	8	-	30692968	30693055	30696379	30696473	30684087	30684199	30700080	30700135	9670	191206193	113,109,98	242240250	116,96,93	167	160	0.0368247	0.40254	0.618,0.644,0.654	0.667,0.705,0.72	-0.059	-5.9	5.9
10296	ENSG00000100722	ZC3H14	14	+	88596733	88596808	88601923	88602054	88594981	88595111	88602827	88603060	10296	5,3,2	140,97,91	5,7,10	122114120	148	204	0.0369659	0.403665	0.047,0.041,0.029	0.053,0.078,0.103	-0.039	-3.9	3.9
9496	ENSG00000083097	DOPEY1	6	+	83152287	83152367	83153510	83153620	83151882	83152027	83153893	83154043	9496	13,7,24	9,7,9	11,13,10	10,22,12	153	183	0.037027	0.404021	0.633,0.545,0.761	0.568,0.414,0.499	0.153	15.3	15.3
11729	ENSG00000144713	RPL32	3	-	12840634	12840677	12840788	12840956	12840141	12840242	12841493	12841588	11729	20,16,11	1,1,1	18,7,17	1,0,0	241	116	0.0371318	0.404853	0.906,0.885,0.841	0.897,1.0,1.0	-0.088	-8.8	8.8
8391	ENSG00000205581	HMGN1	21	-	39345935	39345958	39347246	39347292	39345145	39345274	39348291	39348339	8391	7,6,2	0,0,4	3,7,9	11,4,1	119	96	0.0373787	0.407232	1.0,1.0,0.287	0.18,0.585,0.879	0.214	21.4	21.4
7328	ENSG00000197965	MPZL1	1	+	167765582	167765749	167772274	167772488	167721949	167722242	167773235	167773368	7328	325328297	587611599	394309336	543583452	240	287	0.0374888	0.408119	0.398,0.391,0.372	0.465,0.388,0.471	-0.054	-5.4	5.4
11620	ENSG00000085733	CTTN	11	+	70420399	70420510	70421469	70421580	70419745	70419856	70422939	70422995	11620	444485472	393455435	505474456	377372321	184	184	0.0375366	0.408325	0.53,0.516,0.52	0.573,0.56,0.587	-0.051	-5.1	5.1
14172	ENSG00000188554	NBR1	17	+	43200166	43200608	43201685	43201780	43194963	43195039	43202654	43202712	14172	549624506	164153146	585606532	125145108	515	168	0.0377165	0.409654	0.522,0.571,0.531	0.604,0.577,0.616	-0.058	-5.8	5.8
3902	ENSG00000214046	SMIM7	19	-	16654034	16654125	16659394	16659447	16647095	16647261	16659958	16660000	3902	226235181	246252198	228152159	305241194	126	164	0.0377149	0.409654	0.545,0.548,0.543	0.493,0.451,0.516	0.059	5.9	5.9
8665	ENSG00000143314	MRPL24	1	-	156739436	156739476	156740378	156740548	156738521	156738764	156741052	156741131	8665	10,3,7	1,0,0	3,10,3	2,2,0	243	113	0.0377702	0.409924	0.823,1.0,1.0	0.411,0.699,1.0	0.238	23.8	23.8
2126	ENSG00000134291	TMEM106C	12	+	47966088	47966172	47966682	47966732	47965281	47965345	47967207	47967261	2126	56,63,45	254204184	93,92,76	297255217	157	123	0.0378427	0.410397	0.147,0.195,0.161	0.197,0.22,0.215	-0.043	-4.3	4.3
13554	ENSG00000119979	FAM45A	10	+	119123468	119123569	119129514	119129622	119120340	119120452	119132514	119132609	13554	51,57,56	50,41,44	88,53,46	42,36,26	174	181	0.0379919	0.411386	0.515,0.591,0.57	0.685,0.605,0.648	-0.087	-8.7	8.7
15390	ENSG00000092758	COL9A3	20	+	62836186	62836333	62836477	62836532	62835920	62835953	62837082	62837265	15390	14,23,15	38,49,23	37,24,19	45,19,34	220	128	0.0379752	0.411386	0.177,0.215,0.275	0.324,0.424,0.245	-0.109	-10.9	10.9
2143	ENSG00000125257	ABCC4	13	-	95216174	95216371	95217819	95218011	95210691	95210781	95234609	95234834	2143	67,76,71	68,90,70	64,54,65	93,97,81	265	270	0.0380417	0.411611	0.501,0.462,0.508	0.412,0.362,0.45	0.082	8.2	8.2
15263	ENSG00000136754	ABI1	10	-	26755654	26755741	26759061	26759235	26751597	26751783	26765217	26765318	15263	139157124	22,21,15	141147119	10,14,11	247	160	0.038183	0.412196	0.804,0.829,0.843	0.901,0.872,0.875	-0.057	-5.7	5.7
1546	ENSG00000138382	METTL5	2	-	169819560	169819643	169821091	169821153	169812456	169812506	169821942	169822057	1546	2,4,2	67,54,54	3,0,0	74,59,65	135	156	0.0381421	0.412196	0.033,0.079,0.041	0.045,0.0,0.0	0.036	3.6	3.6
23	ENSG00000265818	EEF1E1-BLOC1S5	6	-	8027206	8027399	8041138	8041268	8026366	8026425	8062533	8062616	23	63,43,79	15,40,40	39,49,56	17,8,14	203	266	0.0381637	0.412196	0.846,0.585,0.721	0.75,0.889,0.84	-0.109	-10.9	10.9
12468	ENSG00000151835	SACS	13	-	23368401	23368487	23371077	23371165	23365165	23365277	23375118	23375269	12468	33,32,34	51,44,62	43,61,62	48,57,75	161	159	0.0382298	0.412388	0.39,0.418,0.351	0.469,0.514,0.449	-0.091	-9.1	9.1
5203	ENSG00000072609	CHFR	12	-	132862332	132862425	132869618	132869789	132861466	132861634	132870723	132870783	5203	52,75,49	2,0,0	59,66,47	2,5,0	244	166	0.03827	0.412508	0.946,1.0,1.0	0.953,0.9,1.0	0.031	3.1	3.1
11522	ENSG00000147687	TATDN1	8	-	124495471	124495542	124504270	124504347	124493823	124493959	124508473	124508514	11522	118,97,72	130,98,95	81,68,66	68,55,54	150	144	0.0383067	0.41259	0.466,0.487,0.421	0.533,0.543,0.54	-0.081	-8.1	8.1
10924	ENSG00000162885	B3GALNT2	1	-	235456972	235457103	235458602	235458786	235455558	235455684	235465635	235465714	10924	75,85,72	4,6,8	96,104,80	5,3,2	257	204	0.03848	0.413514	0.937,0.918,0.877	0.938,0.965,0.969	-0.047	-4.7	4.7
5627	ENSG00000162241	SLC25A45	11	-	65379375	65379561	65379866	65379938	65376817	65377076	65380131	65380175	5627	45,32,25	37,35,42	35,29,16	53,61,34	145	259	0.0384691	0.413514	0.685,0.62,0.515	0.541,0.459,0.457	0.121	12.1	12.1
9653	ENSG00000116001	TIA1	2	-	70228343	70228462	70229058	70229087	70227734	70227822	70229263	70229318	9653	1,4,1	27,10,11	6,12,3	20,26,15	102	192	0.0384659	0.413514	0.065,0.43,0.146	0.361,0.465,0.274	-0.153	-15.3	15.3
11188	ENSG00000106462	EZH2	7	-	148816683	148816778	148817221	148817391	148815505	148815546	148817876	148818117	11188	201180170	66,50,52	165248185	86,88,71	243	168	0.0385513	0.413653	0.678,0.713,0.693	0.57,0.661,0.643	0.07	7	7
5513	ENSG00000223478	RP11-545E17.3	9	+	128730159	128730248	128732394	128732512	128724444	128724635	128732841	128733194	5513	27,24,29	0,1,2	21,20,19	4,1,2	162	191	0.0385399	0.413653	1.0,0.966,0.945	0.861,0.959,0.918	0.058	5.8	5.8
10514	ENSG00000149091	DGKZ	11	+	46367651	46367747	46368004	46368079	46367290	46367399	46369493	46369550	10514	68,53,47	35,41,30	65,42,43	61,41,39	169	148	0.038785	0.414259	0.63,0.531,0.578	0.483,0.473,0.491	0.097	9.7	9.7
14236	ENSG00000078369	GNB1	1	-	1848460	1848529	1853151	1853297	1839189	1839238	1890819	1890836	14236	38,44,31	4,0,0	27,34,24	1,1,6	219	142	0.0386966	0.414259	0.86,1.0,1.0	0.946,0.957,0.722	0.078	7.8	7.8
2140	ENSG00000125257	ABCC4	13	-	95234609	95234834	95246974	95247095	95210691	95210781	95247642	95247753	2140	201224179	487583616	178186145	610627538	194	298	0.0387795	0.414259	0.388,0.371,0.309	0.31,0.313,0.293	0.051	5.1	5.1
3615	ENSG00000135316	SYNCRIP	6	-	85641291	85641451	85642796	85642869	85640445	85640564	85643749	85643792	3615	46,21,33	571601478	21,22,30	546631553	146	233	0.0388122	0.414259	0.114,0.053,0.099	0.058,0.053,0.08	0.025	2.5	2.5
6581	ENSG00000155393	HEATR3	16	+	50094704	50094793	50100229	50100373	50086214	50086351	50102258	50102435	6581	36,34,36	73,74,74	32,32,24	98,100,72	162	217	0.0386875	0.414259	0.398,0.381,0.395	0.304,0.3,0.309	0.087	8.7	8.7
7022	ENSG00000122420	PTGFR	1	+	78505818	78505859	78514530	78514626	78503935	78504077	78536405	78539749	7022	2,1,2	2,6,6	1,0,1	3,2,0	114	169	0.0387639	0.414259	0.597,0.198,0.331	0.331,0.0,1.0	-0.068	-6.8	6.8
8759	ENSG00000168003	SLC3A2	11	+	62882504	62882618	62882669	62882807	62881880	62882066	62882907	62882999	8759	4,5,4	20,16,11	4,7,5	9,9,4	187	211	0.038685	0.414259	0.184,0.261,0.291	0.334,0.467,0.585	-0.217	-21.7	21.7
8736	ENSG00000168385	2002-09-01	2	+	241324215	241324241	241325992	241326109	241315269	241315610	241335125	241335212	8736	7,6,6	191196194	10,17,9	216195213	99	190	0.0389153	0.415048	0.066,0.055,0.056	0.082,0.143,0.075	-0.041	-4.1	4.1
6218	ENSG00000124782	RREB1	6	+	7226466	7226656	7228996	7231907	7211572	7211709	7246423	7247221	6218	77112100	713947759	98,87,84	1144992773	263	2984	0.0390047	0.415689	0.551,0.573,0.599	0.493,0.499,0.552	0.06	6	6
3089	ENSG00000166411	IDH3A	15	+	78150803	78150960	78154434	78154819	78149376	78149430	78155212	78155275	3089	2,2,4	5,9,1	1,3,0	5,15,2	230	458	0.0390753	0.416128	0.443,0.307,0.888	0.285,0.285,0.0	0.356	35.6	35.6
13818	ENSG00000145979	TBC1D7	6	-	13307599	13307745	13316570	13316708	13306397	13306527	13320907	13321095	13818	171109107	199171139	135,124,98	149,99,110	211	219	0.0391637	0.416555	0.471,0.398,0.444	0.485,0.565,0.48	-0.072	-7.2	7.2
14239	ENSG00000078369	GNB1	1	-	1806474	1806538	1825396	1825482	1804418	1804581	1890819	1890836	14239	111,95,101	515511456	88,73,73	557510396	159	137	0.0391741	0.416555	0.157,0.138,0.16	0.12,0.11,0.137	0.029	2.9	2.9
267	ENSG00000101294	HM13	20	+	31527483	31527582	31538178	31538359	31514501	31514734	31544946	31545035	267	256257205	52,73,60	409267209	78,57,35	172	254	0.0394081	0.41873	0.879,0.839,0.835	0.886,0.874,0.898	-0.035	-3.5	3.5
11852	ENSG00000106070	GRB10	7	-	50710874	50710990	50732271	50732368	50674435	50674658	50755886	50756056	11852	41,56,45	27,34,26	72,74,65	29,36,20	170	189	0.0394736	0.419112	0.628,0.647,0.658	0.734,0.696,0.783	-0.093	-9.3	9.3
15262	ENSG00000136754	ABI1	10	-	26755654	26755741	26759061	26759234	26751597	26751783	26765217	26765318	15262	122136106	22,21,15	130,125,98	10,14,11	246	160	0.039551	0.419178	0.783,0.808,0.821	0.894,0.853,0.853	-0.063	-6.3	6.3
1599	ENSG00000082269	FAM135A	6	+	70426438	70426532	70426569	70426709	70415290	70415376	70428303	70428419	1599	21,23,14	6,6,14	27,22,24	6,2,6	167	213	0.0395685	0.419178	0.817,0.83,0.561	0.852,0.933,0.836	-0.138	-13.8	13.8
6686	ENSG00000154723	ATP5J	21	-	25734840	25735030	25735314	25735389	25729630	25729801	25735486	25735639	6686	14,7,13	4,2,9	12,14,11	16,9,10	148	263	0.0395502	0.419178	0.861,0.861,0.72	0.571,0.734,0.662	0.158	15.8	15.8
8746	ENSG00000130429	ARPC1B	7	+	99376432	99376574	99377337	99377455	99374729	99374781	99385701	99385778	8746	25,8,6	55,44,46	11,6,8	80,59,48	215	191	0.0396914	0.420166	0.288,0.139,0.104	0.109,0.083,0.129	0.07	7	7
14460	ENSG00000113312	TTC1	5	+	160049513	160049662	160051128	160051183	160043132	160043169	160064931	160065130	14460	493345340	124,99,79	408437363	85,75,79	222	128	0.0397409	0.420286	0.696,0.668,0.713	0.735,0.771,0.726	-0.052	-5.2	5.2
8734	ENSG00000168385	2002-09-01	2	+	241324215	241324241	241325998	241326109	241315269	241315610	241335125	241335212	8734	7,6,6	134163142	10,17,9	158153158	99	184	0.039762	0.420286	0.088,0.064,0.073	0.105,0.171,0.096	-0.049	-4.9	4.9
12596	ENSG00000075711	DLG1	3	-	197076585	197076685	197081050	197081117	197075836	197075870	197085579	197085756	12596	52,72,61	7,11,8	63,57,72	15,15,16	140	173	0.039822	0.420607	0.902,0.89,0.904	0.838,0.824,0.848	0.062	6.2	6.2
11342	ENSG00000182606	TRAK1	3	+	42200917	42201054	42202435	42202752	42199176	42199253	42209766	42209985	11342	26,28,33	117139120	43,41,35	156,106,97	210	390	0.0398578	0.420659	0.292,0.272,0.338	0.339,0.418,0.401	-0.085	-8.5	8.5
7251	ENSG00000146733	PSPH	7	-	56033380	56033494	56033960	56034103	56021205	56021231	56051137	56051467	7251	114,86,80	13,17,8	138121101	9,12,7	216	187	0.0398862	0.420659	0.884,0.814,0.896	0.93,0.897,0.926	-0.053	-5.3	5.3
3965	ENSG00000135164	DMTF1	7	+	87155454	87155497	87159638	87159821	87154389	87154528	87163494	87163617	3965	0,2,1	9,9,24	0,6,1	8,22,15	116	256	0.0400161	0.421715	0.0,0.329,0.084	0.0,0.376,0.128	-0.03	-3	3
295	ENSG00000183111	ARHGEF37	5	+	149623982	149624140	149627075	149627271	149621732	149622062	149628808	149628966	295	14,9,11	54,51,58	26,25,23	92,61,70	231	269	0.0400825	0.421788	0.232,0.17,0.181	0.248,0.323,0.277	-0.088	-8.8	8.8
7813	ENSG00000146063	TRIM41	5	+	181234508	181234620	181234995	181235079	181234173	181234349	181235353	181235397	7813	22,15,22	10,11,7	31,20,30	7,7,4	185	157	0.0400689	0.421788	0.651,0.536,0.727	0.79,0.708,0.864	-0.149	-14.9	14.9
13616	ENSG00000031823	RANBP3	19	-	5941620	5941707	5957917	5957973	5933413	5933479	5978060	5978093	13616	10,17,19	60,52,44	29,24,22	49,52,50	129	160	0.0401372	0.422051	0.171,0.289,0.349	0.423,0.364,0.353	-0.11	-11	11
10455	ENSG00000219481	NBPF1	1	-	16579192	16579402	16585488	16585698	16577316	16577419	16587049	16587261	10455	11,11,2	23,24,23	25,27,22	40,33,43	283	283	0.0402187	0.422058	0.324,0.314,0.08	0.385,0.45,0.338	-0.152	-15.2	15.2
10560	ENSG00000114867	EIF4G1	3	+	184316135	184316218	184317716	184317816	184315762	184315856	184319688	184319801	10560	21,24,30	432458383	37,36,56	569518476	156	173	0.0402734	0.422058	0.051,0.055,0.08	0.067,0.072,0.115	-0.023	-2.3	2.3
10915	ENSG00000140471	LINS1	15	-	100580443	100580736	100580800	100580945	100580262	100580352	100602120	100602174	10915	13,15,22	71,59,50	6,11,6	53,62,35	218	366	0.040345	0.422058	0.235,0.299,0.425	0.16,0.23,0.223	0.115	11.5	11.5
10935	ENSG00000183605	SFXN4	10	-	119158008	119158062	119160914	119160969	119157870	119157927	119162339	119162414	10935	22,25,26	162163127	20,12,16	181148124	128	127	0.0402347	0.422058	0.119,0.132,0.169	0.099,0.074,0.113	0.045	4.5	4.5
14234	ENSG00000078369	GNB1	1	-	1848460	1848529	1879786	1879902	1839189	1839238	1890819	1890836	14234	27,18,14	4,0,0	17,13,12	1,1,6	189	142	0.0401854	0.422058	0.835,1.0,1.0	0.927,0.907,0.6	0.134	13.4	13.4
4248	ENSG00000111554	MDM1	12	-	68325171	68325247	68325440	68325575	68323072	68323240	68326656	68327021	4248	39,40,42	6,4,1	39,36,38	2,1,1	208	149	0.0403274	0.422058	0.823,0.878,0.968	0.933,0.963,0.965	-0.064	-6.4	6.4
67	ENSG00000168118	RAB4A	1	+	229286485	229286566	229288728	229288843	229271131	229271370	229295847	229295910	67	260223199	731618657	165174175	466403352	154	188	0.0403462	0.422058	0.303,0.306,0.27	0.302,0.345,0.378	-0.049	-4.9	4.9
13654	ENSG00000159593	NAE1	16	-	66823528	66823600	66824854	66824884	66821449	66821559	66826522	66826583	13654	0,1,3	5,4,2	0,0,0	8,2,2	103	145	0.0406045	0.424447	0.0,0.26,0.679	0.0,0.0,0.0	0.313	31.3	31.3
10918	ENSG00000267120	AD000671.6	19	-	35744625	35744738	35745124	35745212	35744322	35744421	35745347	35745432	10918	9,5,8	8,22,11	2,3,6	11,23,16	161	186	0.0407909	0.425818	0.565,0.208,0.457	0.174,0.131,0.302	0.208	20.8	20.8
4082	ENSG00000101084	C20orf24	20	+	36607714	36607818	36607889	36608000	36605784	36606065	36612009	36612557	4082	736665660	31,30,16	982594616	41,37,36	177	184	0.0407956	0.425818	0.961,0.958,0.977	0.961,0.943,0.947	0.015	1.5	1.5
1843	ENSG00000011478	QPCTL	19	+	45693412	45693556	45695436	45695718	45692482	45692910	45698546	45698699	1843	21,22,26	73,58,53	46,38,29	86,62,48	217	355	0.0408882	0.42647	0.32,0.383,0.445	0.467,0.501,0.497	-0.106	-10.6	10.6
14735	ENSG00000130165	ELOF1	19	-	11554819	11554946	11555521	11555653	11554231	11554365	11559190	11559223	14735	6,6,6	2,3,9	8,4,7	13,9,15	205	200	0.0410749	0.42773	0.745,0.661,0.394	0.375,0.302,0.313	0.27	27	27
1600	ENSG00000082269	FAM135A	6	+	70426438	70426532	70426569	70426751	70415290	70415376	70428303	70428419	1600	21,23,14	8,9,23	27,22,24	7,7,7	167	255	0.0411045	0.42773	0.8,0.796,0.482	0.855,0.828,0.84	-0.148	-14.8	14.8
2774	ENSG00000196428	TSC22D2	3	+	150423048	150423120	150438197	150438354	150411178	150411308	150457075	150457127	2774	2,8,2	7,10,12	2,0,3	15,6,15	145	230	0.0410528	0.42773	0.312,0.559,0.209	0.175,0.0,0.241	0.221	22.1	22.1
974	ENSG00000138101	DTNB	2	-	25607235	25607321	25628170	25628384	25596085	25596240	25639013	25639094	974	102,127,87	57,50,29	100125109	39,20,31	287	159	0.0411296	0.42773	0.498,0.585,0.624	0.587,0.776,0.661	-0.106	-10.6	10.6
560	ENSG00000127952	STYXL1	7	-	76028641	76028703	76030420	76030527	76005258	76005404	76047811	76047953	560	72,87,79	5,3,6	103,94,78	2,4,1	180	135	0.0413061	0.428937	0.915,0.956,0.908	0.975,0.946,0.983	-0.042	-4.2	4.2
7732	ENSG00000258984	UBE2F-SCLY	2	+	238083247	238083354	238091217	238091254	238082044	238082209	238093860	238093944	7732	54,61,37	33,19,18	97,65,69	30,17,18	180	110	0.0413002	0.428937	0.5,0.662,0.557	0.664,0.7,0.701	-0.115	-11.5	11.5
14937	ENSG00000188647	PTAR1	9	-	69723325	69723630	69732138	69732352	69718649	69718684	69734149	69734254	14937	68,70,63	81,78,75	66,91,67	62,64,62	287	378	0.0413707	0.429293	0.525,0.542,0.525	0.584,0.652,0.587	-0.077	-7.7	7.7
7579	ENSG00000128595	CALU	7	+	128754265	128754455	128754528	128754722	128748572	128748804	128758870	128759037	7579	9301011889	286295309	124014191241	468527494	263	267	0.0414314	0.429609	0.768,0.777,0.745	0.729,0.732,0.718	0.037	3.7	3.7
1723	ENSG00000067113	PLPP1	5	-	55441850	55441908	55490959	55491114	55425862	55426039	55534571	55534969	1723	59,61,35	278260298	82,78,59	593522470	228	131	0.0416191	0.430297	0.109,0.119,0.063	0.074,0.079,0.067	0.024	2.4	2.4
2681	ENSG00000107643	MAPK8	10	+	48424087	48424159	48424513	48424585	48420154	48420320	48425887	48426070	2681	6,9,6	64,95,62	5,4,2	100,71,65	145	145	0.0415972	0.430297	0.086,0.087,0.088	0.048,0.053,0.03	0.043	4.3	4.3
2835	ENSG00000008838	MED24	17	-	40035721	40035795	40036115	40036154	40035116	40035349	40053297	40053380	2835	48,51,40	38,46,32	52,45,32	65,46,48	112	147	0.0415837	0.430297	0.624,0.593,0.621	0.512,0.562,0.467	0.099	9.9	9.9
8438	ENSG00000244026	FAM86DP	3	-	75427774	75427908	75429135	75429237	75426449	75426599	75430831	75430914	8438	5,1,4	6,3,3	2,1,2	2,0,1	175	207	0.0415793	0.430297	0.496,0.283,0.612	0.542,1.0,0.703	-0.285	-28.5	28.5
13438	ENSG00000137497	NUMA1	11	-	72068078	72068231	72068495	72068613	72035901	72035975	72069841	72069911	13438	3,2,3	8,8,4	2,1,1	12,14,7	191	226	0.0416825	0.43049	0.307,0.228,0.47	0.165,0.078,0.145	0.206	20.6	20.6
3591	ENSG00000007202	KIAA0100	17	-	28641888	28642078	28642274	28642335	28640559	28640683	28642868	28642987	3591	133164133	451477438	108,117,98	474464367	134	263	0.0416985	0.43049	0.367,0.403,0.373	0.309,0.331,0.344	0.053	5.3	5.3
13435	ENSG00000081760	AACS	12	+	125124704	125124769	125128160	125128312	125118640	125118765	125129334	125129460	13435	54,45,36	66,69,68	58,61,42	53,59,54	138	225	0.0418632	0.431249	0.572,0.515,0.463	0.641,0.628,0.559	-0.093	-9.3	9.3
13574	ENSG00000126698	DNAJC8	1	-	28208341	28208413	28209971	28210066	28205257	28205349	28210570	28210637	13574	331342306	398330295	342374354	330276297	168	145	0.0418401	0.431249	0.418,0.472,0.472	0.472,0.539,0.507	-0.052	-5.2	5.2
1935	ENSG00000086758	HUWE1	X	-	53672507	53672586	53679196	53679275	53654062	53654131	53680048	53680186	1935	0,0,4	2,4,0	2,2,1	2,2,0	152	152	0.0418384	0.431249	0.0,0.0,1.0	0.5,0.5,1.0	-0.333	-33.3	33.3
11367	ENSG00000255152	MSH5-SAPCD1	6	+	31742876	31742957	31743107	31743170	31741162	31741286	31743903	31744025	11367	14,6,1	3,13,4	3,7,2	13,27,10	154	136	0.0421712	0.431503	0.805,0.29,0.181	0.169,0.186,0.15	0.257	25.7	25.7
11775	ENSG00000076685	NT5C2	10	-	103111744	103111805	103139405	103139479	103106588	103106706	103174857	103174982	11775	146158160	1,4,9	172144188	12,10,6	147	134	0.0419702	0.431503	0.993,0.973,0.942	0.929,0.929,0.966	0.028	2.8	2.8
11853	ENSG00000106070	GRB10	7	-	50710874	50710990	50732271	50732368	50703820	50703908	50755886	50756056	11853	55,76,63	40,56,49	111,94,91	53,61,43	170	189	0.0420982	0.431503	0.605,0.601,0.588	0.7,0.631,0.702	-0.08	-8	8
12260	ENSG00000128694	OSGEPL1	2	-	189747934	189748081	189750549	189750656	189746659	189747168	189752652	189752724	12260	24,31,20	6,8,6	30,34,24	5,4,2	180	220	0.0421428	0.431503	0.83,0.826,0.803	0.88,0.912,0.936	-0.09	-9	9
13368	ENSG00000138709	LARP1B	4	+	128082164	128082305	128091000	128091144	128077787	128077962	128098185	128098330	13368	63,82,62	40,54,35	100114111	76,114,90	214	217	0.0420683	0.431503	0.615,0.606,0.642	0.572,0.503,0.556	0.077	7.7	7.7
14745	ENSG00000130165	ELOF1	19	-	11554723	11554946	11555521	11555653	11554231	11554365	11559190	11559223	14745	6,6,6	3,6,11	8,4,7	18,11,21	205	296	0.0420437	0.431503	0.743,0.591,0.441	0.391,0.344,0.325	0.238	23.8	23.8
2309	ENSG00000092978	GPATCH2	1	-	217495014	217495075	217498355	217498395	217492500	217492693	217514821	217514889	2309	12,7,11	1,5,8	14,13,10	1,5,0	113	134	0.0421022	0.431503	0.934,0.624,0.62	0.943,0.755,1.0	-0.173	-17.3	17.3
2323	ENSG00000070785	EIF2B3	1	-	44881611	44881739	44897354	44897435	44879817	44880008	44926627	44926655	2323	2,4,4	101,97,81	5,10,4	100,81,71	154	201	0.0421951	0.431503	0.025,0.051,0.061	0.061,0.139,0.068	-0.044	-4.4	4.4
3524	ENSG00000156411	C14orf2	14	-	103918004	103918127	103920939	103921082	103915065	103915189	103921469	103921511	3524	47,41,33	12,3,4	42,48,37	3,2,4	216	196	0.042169	0.431503	0.78,0.925,0.882	0.927,0.956,0.894	-0.063	-6.3	6.3
4083	ENSG00000101084	C20orf24	20	+	36607714	36607818	36607889	36608005	36605784	36606065	36609600	36609730	4083	10921017977	30,20,15	1418911947	35,32,31	177	189	0.0421768	0.431503	0.975,0.982,0.986	0.977,0.968,0.97	0.009	0.9	0.9
6479	ENSG00000256591	RP11-286N22.8	11	+	61438003	61438120	61445940	61446113	61437624	61437848	61468663	61468714	6479	138134121	188176147	172175162	186189142	190	246	0.0422225	0.431503	0.487,0.496,0.516	0.545,0.545,0.596	-0.062	-6.2	6.2
13939	ENSG00000140563	MCTP2	15	+	94440175	94440298	94442918	94442960	94401899	94402019	94458136	94458246	13939	89,84,80	29,31,25	81,109,87	31,53,54	196	115	0.0423092	0.431767	0.643,0.614,0.652	0.605,0.547,0.486	0.09	9	9
14387	ENSG00000153179	RASSF3	12	+	64617602	64617700	64629123	64629244	64610618	64610743	64684786	64684894	14387	9,5,0	13,11,12	2,5,1	27,29,20	171	194	0.0422805	0.431767	0.44,0.34,0.0	0.078,0.164,0.054	0.161	16.1	16.1
2349	ENSG00000100883	SRP54	14	+	34996676	34996787	34999557	34999648	34983104	34983215	35000935	35001020	2349	164181167	38,44,41	221187180	29,28,43	184	164	0.0425257	0.433665	0.794,0.786,0.784	0.872,0.856,0.789	-0.051	-5.1	5.1
1099	ENSG00000273841	TAF9	5	-	69368626	69368683	69368824	69368987	69366502	69366595	69369462	69369642	1099	12,14,9	3,8,6	13,18,30	3,6,2	236	130	0.0427711	0.435228	0.688,0.491,0.452	0.705,0.623,0.892	-0.196	-19.6	19.6
14729	ENSG00000130165	ELOF1	19	-	11555173	11555253	11555521	11555575	11554231	11554365	11559190	11559223	14729	6,6,6	8,7,6	7,2,11	19,18,18	127	153	0.0427452	0.435228	0.475,0.508,0.546	0.307,0.118,0.424	0.227	22.7	22.7
3784	ENSG00000185808	PIGP	21	-	37069551	37069624	37072144	37072310	37067261	37067380	37072433	37072537	3784	78,95,70	214145186	69,58,56	196181180	239	146	0.0427697	0.435228	0.182,0.286,0.187	0.177,0.164,0.16	0.051	5.1	5.1
14842	ENSG00000092841	MYL6	12	+	56159470	56159622	56159622	56159705	56158683	56158711	56159974	56160148	14842	57,27,40	345316251	29,22,30	394207246	225	156	0.0429574	0.436498	0.103,0.056,0.099	0.049,0.069,0.078	0.021	2.1	2.1
8868	ENSG00000058453	CROCC	1	+	16948798	16948926	16950952	16951122	16948330	16948524	16953301	16953481	8868	4,12,4	6,9,6	29,7,10	4,4,9	201	243	0.0429412	0.436498	0.446,0.617,0.446	0.898,0.679,0.573	-0.214	-21.4	21.4
1371	ENSG00000105968	H2AFV	7	-	44835531	44835658	44843276	44843354	44834227	44834562	44847968	44848021	1371	164181172	398385337	229185181	364347317	151	200	0.0430317	0.436663	0.353,0.384,0.403	0.455,0.414,0.431	-0.053	-5.3	5.3
6737	ENSG00000170632	ARMC10	7	+	103086868	103086937	103092476	103092653	103086629	103086764	103097276	103097348	6737	3,5,11	451392446	1,4,3	362406355	142	250	0.0430634	0.436663	0.012,0.022,0.042	0.005,0.017,0.015	0.013	1.3	1.3
9044	ENSG00000134490	TMEM241	18	-	23399565	23399647	23421366	23421444	23377645	23377671	23430630	23430677	9044	6,5,14	4,3,8	15,10,22	7,1,3	151	155	0.043066	0.436663	0.606,0.631,0.642	0.687,0.911,0.883	-0.201	-20.1	20.1
8256	ENSG00000184012	TMPRSS2	21	-	41468175	41468356	41468395	41468526	41467765	41467886	41470647	41470743	8256	126112491220	38,41,24	149113201200	52,51,47	204	254	0.0431381	0.437081	0.976,0.974,0.984	0.973,0.97,0.97	0.007	0.7	0.7
3388	ENSG00000088812	ATRN	20	+	3540221	3540335	3545761	3545890	3535252	3535336	3547283	3547489	3388	31,36,18	21,35,21	11,16,11	20,22,18	187	202	0.0431956	0.437352	0.615,0.526,0.481	0.373,0.44,0.398	0.137	13.7	13.7
13198	ENSG00000144504	ANKMY1	2	-	240507559	240507691	240511860	240512001	240500451	240500565	240512801	240512942	13198	4,1,3	4,7,3	2,0,2	5,3,13	214	205	0.0433801	0.438596	0.489,0.12,0.489	0.277,0.0,0.128	0.231	23.1	23.1
8176	ENSG00000167283	ATP5L	11	+	118405656	118405807	118406744	118406834	118401609	118401717	118406936	118407097	8176	16,12,6	1,3,0	9,14,7	6,5,0	224	163	0.043405	0.438596	0.921,0.744,1.0	0.522,0.671,1.0	0.157	15.7	15.7
8509	ENSG00000129562	DAD1	14	-	22578899	22578968	22580828	22580910	22575058	22575233	22588946	22589269	8509	1,2,6	3,0,0	2,2,0	1,0,8	155	142	0.0434422	0.438596	0.234,1.0,1.0	0.647,1.0,0.0	0.196	19.6	19.6
9502	ENSG00000196141	SPATS2L	2	+	200329430	200329480	200389222	200389283	200306871	200306922	200412310	200412419	9502	5,9,4	19,16,8	4,7,0	17,26,19	123	134	0.0434394	0.438596	0.223,0.38,0.353	0.204,0.227,0.0	0.175	17.5	17.5
8257	ENSG00000184012	TMPRSS2	21	-	41468175	41468356	41468395	41468533	41467765	41467886	41470647	41470743	8257	138714001351	38,41,24	164314801329	52,51,47	211	254	0.0434746	0.438611	0.978,0.976,0.985	0.974,0.972,0.971	0.007	0.7	0.7
14950	ENSG00000088367	EPB41L1	20	+	36218875	36218962	36219760	36219844	36212271	36212376	36221863	36221934	14950	37,48,56	79,95,90	59,44,60	74,70,74	160	157	0.0435063	0.438619	0.315,0.331,0.379	0.439,0.381,0.443	-0.079	-7.9	7.9
11804	ENSG00000091732	ZC3HC1	7	-	130023510	130023723	130024262	130024506	130022318	130022525	130026157	130026312	11804	134151141	107114145	246215177	161145117	317	286	0.0436307	0.439156	0.53,0.544,0.467	0.58,0.572,0.577	-0.063	-6.3	6.3
8725	ENSG00000168385	2002-09-01	2	+	241325966	241326113	241329610	241329839	241324215	241324241	241335125	241335212	8725	602552581	12,5,6	574574596	12,17,12	220	302	0.0436525	0.439156	0.986,0.993,0.993	0.985,0.979,0.986	0.007	0.7	0.7
9032	ENSG00000134490	TMEM241	18	-	23384989	23385067	23399565	23399647	23377645	23377671	23430630	23430677	9032	4,3,8	14,14,12	7,1,3	32,23,20	155	151	0.0435948	0.439156	0.218,0.173,0.394	0.176,0.041,0.127	0.147	14.7	14.7
856	ENSG00000231074	HCG18	6	-	30314268	30314482	30326150	30326207	30296131	30296237	30326353	30326866	856	7,4,2	24,22,23	1,2,3	22,28,30	130	287	0.0437236	0.43956	0.392,0.286,0.161	0.091,0.136,0.181	0.144	14.4	14.4
11961	ENSG00000155111	CDK19	6	-	110638648	110638706	110746125	110746201	110632029	110632161	110815008	110815316	11961	48,23,53	24,38,28	32,35,30	45,47,44	149	131	0.0438911	0.439869	0.637,0.347,0.625	0.385,0.396,0.375	0.151	15.1	15.1
13004	ENSG00000133812	SBF2	11	-	9828125	9828221	9829355	9829496	9816839	9817024	9832223	9832420	13004	62,89,71	8,10,4	51,59,50	4,3,1	214	169	0.0439094	0.439869	0.86,0.875,0.933	0.91,0.94,0.975	-0.052	-5.2	5.2
7718	ENSG00000258984	UBE2F-SCLY	2	+	238069296	238069477	238073782	238073847	238064356	238064469	238081708	238081836	7718	119138127	2,2,3	158170111	5,10,2	254	138	0.0438304	0.439869	0.97,0.974,0.958	0.945,0.902,0.968	0.029	2.9	2.9
7868	ENSG00000143537	ADAM15	1	+	155060762	155060832	155061903	155062117	155060204	155060343	155062244	155062369	7868	98,138,95	55,41,19	183132124	46,36,20	143	287	0.0438317	0.439869	0.781,0.871,0.909	0.889,0.88,0.926	-0.045	-4.5	4.5
9892	ENSG00000148985	PGAP2	11	+	3817304	3817535	3822908	3822993	3811249	3811424	3824269	3824376	9892	96104114	3,6,7	77,66,47	5,13,3	304	158	0.0439051	0.439869	0.943,0.9,0.894	0.889,0.725,0.891	0.077	7.7	7.7
3276	ENSG00000088930	XRN2	20	+	21328558	21328670	21330480	21330539	21326489	21326601	21330615	21330705	3276	125145140	54,56,67	127165192	42,39,72	185	132	0.0441169	0.441636	0.623,0.649,0.599	0.683,0.751,0.655	-0.073	-7.3	7.3
523	ENSG00000164182	NDUFAF2	5	+	60956881	60956985	61045523	61045616	60945128	60945382	61073124	61073214	523	0,3,2	6,5,14	0,1,0	5,5,10	177	166	0.0441701	0.441856	0.0,0.36,0.118	0.0,0.158,0.0	0.107	10.7	10.7
7941	ENSG00000001497	LAS1L	X	-	65524055	65524262	65524563	65524614	65523559	65523707	65524964	65525050	7941	6,5,3	244279220	3,4,1	361348271	124	280	0.0442102	0.441947	0.053,0.039,0.03	0.018,0.025,0.008	0.024	2.4	2.4
9293	ENSG00000175309	PHYKPL	5	-	178215275	178215430	178222354	178222580	178214795	178214885	178222851	178222934	9293	53,55,55	25,24,22	111,87,41	73,43,44	299	228	0.0442484	0.442017	0.618,0.636,0.656	0.537,0.607,0.415	0.117	11.7	11.7
1964	ENSG00000142945	KIF2C	1	+	44750441	44750564	44753131	44753254	44747651	44747700	44753732	44753833	1964	87,93,63	56,64,52	100,115,93	49,53,56	196	196	0.0443505	0.442688	0.608,0.592,0.548	0.671,0.685,0.624	-0.077	-7.7	7.7
3426	ENSG00000163322	FAM175A	4	-	83472221	83472288	83476642	83476679	83470202	83470396	83482153	83482244	3426	2,1,2	8,9,5	6,5,8	9,17,9	110	140	0.0444326	0.442688	0.241,0.124,0.337	0.459,0.272,0.531	-0.187	-18.7	18.7
4384	ENSG00000164081	TEX264	3	+	51672209	51672301	51672340	51672392	51671174	51671288	51674270	51674562	4384	6,11,2	6,4,3	10,12,10	3,3,2	165	125	0.0444404	0.442688	0.431,0.676,0.336	0.716,0.752,0.791	-0.272	-27.2	27.2
5668	ENSG00000164850	GPER1	7	+	1087788	1087892	1088197	1088321	1086806	1087244	1091406	1091949	5668	1,2,1	8,18,3	9,7,1	25,12,18	177	197	0.0444212	0.442688	0.122,0.11,0.271	0.286,0.394,0.058	-0.078	-7.8	7.8
10027	ENSG00000074657	ZNF532	18	+	58918270	58920633	58934432	58934614	58865469	58865579	58939444	58939621	10027	156317361513	117121119	161519711578	110,101,93	2436	255	0.0448051	0.44449	0.583,0.6,0.571	0.606,0.671,0.64	-0.054	-5.4	5.4
12397	ENSG00000072135	PTPN18	2	+	130360194	130360275	130364171	130364410	130359607	130359646	130369132	130369201	12397	0,1,1	9,9,26	0,2,3	13,24,22	154	312	0.0447136	0.44449	0.0,0.184,0.072	0.0,0.144,0.216	-0.035	-3.5	3.5
3991	ENSG00000161526	SAP30BP	17	+	75690670	75690772	75691393	75691531	75671815	75671863	75693439	75693482	3991	1,4,4	4,7,3	2,5,10	3,3,1	175	211	0.0447292	0.44449	0.232,0.408,0.617	0.446,0.668,0.923	-0.26	-26	26
6433	ENSG00000139436	GIT2	12	-	109959846	109959958	109961277	109961375	109953091	109953234	109961612	109961685	6433	38,56,34	35,53,27	31,41,43	40,65,48	171	185	0.044795	0.44449	0.54,0.533,0.577	0.456,0.406,0.492	0.099	9.9	9.9
7456	ENSG00000101363	MANBAL	20	+	37297346	37297534	37298784	37298879	37289662	37289686	37301207	37301413	7456	65,60,38	90,76,69	44,28,24	67,67,66	261	168	0.0447186	0.44449	0.317,0.337,0.262	0.297,0.212,0.19	0.072	7.2	7.2
7892	ENSG00000143537	ADAM15	1	+	155059901	155059974	155061903	155062117	155058709	155058787	155062244	155062369	7892	177174123	54,40,17	269196156	46,36,20	146	287	0.0448093	0.44449	0.866,0.895,0.934	0.92,0.915,0.939	-0.026	-2.6	2.6
12823	ENSG00000175115	PACS1	11	+	66217505	66217617	66219307	66219414	66216694	66216775	66219745	66219805	12823	2,1,5	1,2,0	1,4,1	1,2,4	185	180	0.0452937	0.448667	0.661,0.327,1.0	0.493,0.661,0.196	0.213	21.3	21.3
2068	ENSG00000066557	LRRC40	1	-	70173464	70173510	70173621	70173709	70159329	70159438	70175809	70175982	2068	37,42,39	24,28,27	44,29,40	40,30,45	161	119	0.0452937	0.448667	0.533,0.526,0.516	0.448,0.417,0.397	0.104	10.4	10.4
8651	ENSG00000157800	SLC37A3	7	-	140358639	140358785	140369589	140369682	140355667	140355764	140380281	140380390	8651	111,100,77	95,130,91	97,112,75	173131125	166	219	0.0453404	0.448816	0.607,0.504,0.527	0.425,0.53,0.442	0.08	8	8
3113	ENSG00000253642	RP11-317N12.1	8	+	33927143	33927232	34007855	34007955	33796293	33796436	34034885	34034924	3113	1,0,1	5,4,1	2,2,0	2,1,3	162	173	0.0454862	0.44981	0.176,0.0,0.516	0.516,0.681,0.0	-0.168	-16.8	16.8
6488	ENSG00000156113	KCNMA1	10	-	76974486	76974573	77001406	77001580	76969973	76970067	77011966	77012043	6488	13,11,9	26,35,16	6,7,4	5,7,4	247	160	0.0455042	0.44981	0.245,0.169,0.267	0.437,0.393,0.393	-0.181	-18.1	18.1
13521	ENSG00000163468	CCT3	1	-	156324971	156325089	156333546	156333643	156320838	156321025	156335826	156335888	13521	288298245	144913051225	286343483	140614211449	170	191	0.0455681	0.450128	0.183,0.204,0.183	0.186,0.213,0.272	-0.034	-3.4	3.4
3124	ENSG00000166435	XRRA1	11	-	74921213	74921347	74933800	74933872	74907144	74907273	74936883	74937068	3124	9,7,7	12,21,14	17,8,11	13,13,7	145	207	0.0456259	0.450385	0.517,0.322,0.416	0.651,0.468,0.692	-0.185	-18.5	18.5
297	ENSG00000183111	ARHGEF37	5	+	149624011	149624140	149627075	149627271	149621732	149622062	149628808	149628966	297	22,24,24	54,51,58	54,42,44	92,61,70	202	269	0.0456979	0.450782	0.352,0.385,0.355	0.439,0.478,0.456	-0.094	-9.4	9.4
12201	ENSG00000156110	ADK	10	+	74589281	74589317	74600378	74600493	74525255	74525426	74670182	74670269	12201	129,86,94	376337272	101,89,91	388398363	109	188	0.0459167	0.452626	0.372,0.306,0.373	0.31,0.278,0.302	0.054	5.4	5.4
1485	ENSG00000140157	NIPA2	15	+	22846948	22847046	22850939	22851074	22845145	22845267	22851638	22851870	1485	8,6,5	8,5,7	12,12,10	4,6,5	171	208	0.0464408	0.456594	0.549,0.593,0.465	0.785,0.709,0.709	-0.199	-19.9	19.9
15405	ENSG00000173715	C11orf80	11	+	66762203	66762450	66788159	66788269	66759042	66759096	66796280	66796364	15405	2,7,5	23,24,22	10,12,11	41,29,17	320	183	0.0464323	0.456594	0.047,0.143,0.115	0.122,0.191,0.27	-0.093	-9.3	9.3
6876	ENSG00000101391	CDK5RAP1	20	-	33381983	33382179	33384776	33384961	33379460	33379691	33385649	33385770	6876	0,2,2	1,7,8	2,2,4	4,4,3	258	269	0.046448	0.456594	0.0,0.23,0.207	0.343,0.343,0.582	-0.277	-27.7	27.7
6957	ENSG00000137275	RIPK1	6	+	3083084	3083313	3085258	3085408	3080978	3081116	3089580	3089657	6957	55,47,43	45,44,42	47,67,51	33,37,32	302	223	0.0463779	0.456594	0.474,0.441,0.431	0.513,0.572,0.541	-0.093	-9.3	9.3
13551	ENSG00000119979	FAM45A	10	+	119120340	119120452	119129514	119129622	119117518	119117667	119132514	119132609	13551	74,79,67	50,43,45	83,72,90	43,36,26	185	181	0.0465631	0.457408	0.592,0.643,0.593	0.654,0.662,0.772	-0.087	-8.7	8.7
7287	ENSG00000071564	TCF3	19	-	1612206	1612433	1615284	1615520	1609289	1611849	1615685	1615821	7287	70,52,45	83,72,59	54,48,51	128,72,82	309	300	0.0466207	0.457657	0.45,0.412,0.425	0.291,0.393,0.376	0.076	7.6	7.6
14736	ENSG00000130165	ELOF1	19	-	11554819	11554946	11555521	11555575	11554231	11554365	11559190	11559223	14736	6,6,6	2,3,9	7,2,11	13,9,15	127	200	0.0466919	0.457722	0.825,0.759,0.512	0.459,0.259,0.536	0.281	28.1	28.1
5831	ENSG00000088833	NSFL1C	20	-	1460904	1461003	1463432	1463441	1458029	1458274	1464328	1464426	5831	6,2,1	4,2,0	0,1,2	1,0,0	82	172	0.0466751	0.457722	0.759,0.677,1.0	0.0,1.0,1.0	0.145	14.5	14.5
8758	ENSG00000168003	SLC3A2	11	+	62882504	62882618	62882666	62882807	62881698	62882066	62882907	62882999	8758	4,5,4	28,16,11	4,7,5	10,11,6	187	214	0.0467716	0.458187	0.141,0.263,0.294	0.314,0.421,0.488	-0.175	-17.5	17.5
4706	ENSG00000128739	SNRPN	15	+	24967028	24967152	24967917	24968082	24962113	24962209	24974310	24974456	4706	120,97,117	176815421444	196151149	203918581761	197	238	0.0468207	0.458352	0.076,0.071,0.089	0.104,0.089,0.093	-0.017	-1.7	1.7
3659	ENSG00000104980	TIMM44	19	-	7927656	7927767	7928076	7928166	7926913	7927306	7931137	7931188	3659	110,97,78	94,94,103	89,94,86	151111116	163	184	0.0469331	0.458751	0.569,0.538,0.461	0.4,0.489,0.456	0.074	7.4	7.4
4785	ENSG00000249209	AP000304.12	21	-	33912288	33912387	33912387	33912399	33907340	33907453	33914449	33914500	4785	83,81,72	387285321	70,79,53	425334360	85	172	0.046973	0.458751	0.303,0.365,0.312	0.25,0.324,0.23	0.059	5.9	5.9
5411	ENSG00000115183	TANC1	2	+	159136193	159136298	159163282	159163546	159097636	159097834	159169249	159169372	5411	80,71,71	172258223	55,92,66	255298292	178	337	0.0469722	0.458751	0.468,0.343,0.376	0.29,0.369,0.3	0.076	7.6	7.6
8383	ENSG00000205581	HMGN1	21	-	39345829	39345958	39347378	39347483	39345145	39345274	39348291	39348339	8383	38,46,25	39,51,30	40,44,42	72,73,58	178	202	0.0469909	0.458751	0.525,0.506,0.486	0.387,0.406,0.451	0.091	9.1	9.1
12060	ENSG00000181392	SYNE4	19	-	36006764	36006944	36007124	36007268	36005332	36005437	36008216	36008367	12060	127157116	90,74,68	151,108,88	142,66,71	217	253	0.0473391	0.461333	0.622,0.712,0.665	0.554,0.656,0.591	0.066	6.6	6.6
2060	ENSG00000142405	NLRP12	19	-	53795858	53796029	53798239	53798413	53793742	53794136	53801226	53801397	2060	1,3,4	9,2,4	4,1,2	6,0,0	247	244	0.0474179	0.461333	0.099,0.597,0.497	0.397,1.0,1.0	-0.401	-40.1	40.1
5299	ENSG00000078070	MCCC1	3	-	183039047	183039135	183041566	183041743	183033999	183034077	183045412	183045540	5299	399329310	45,45,51	238260223	32,24,15	250	161	0.0473325	0.461333	0.851,0.825,0.797	0.827,0.875,0.905	-0.045	-4.5	4.5
5364	ENSG00000152969	JAKMIP1	4	-	6078938	6078998	6080171	6080312	6064879	6065008	6081608	6081755	5364	8,9,12	3,1,3	10,6,10	0,2,1	214	133	0.0474026	0.461333	0.624,0.848,0.713	1.0,0.651,0.861	-0.109	-10.9	10.9
605	ENSG00000259399	TGIF2-C20orf24	20	+	36607868	36608000	36611016	36611132	36607714	36607818	36612009	36612384	605	37,33,22	6,6,4	61,48,47	6,1,5	205	189	0.0474009	0.461333	0.85,0.835,0.835	0.904,0.978,0.897	-0.086	-8.6	8.6
8363	ENSG00000162542	TMCO4	1	-	19798136	19798215	19799173	19799349	19787025	19787117	19799854	19799917	8363	0,7,5	5,4,8	10,7,10	10,3,2	249	152	0.0476446	0.46322	0.0,0.517,0.276	0.379,0.588,0.753	-0.309	-30.9	30.9
3636	ENSG00000179195	ZNF664	12	+	123989308	123989442	124009910	124010065	123988045	123988138	124011380	124011441	3636	1,0,1	0,2,0	0,0,0	6,1,1	207	228	0.0477915	0.46433	1.0,0.0,1.0	0.0,0.0,0.0	0.667	66.7	66.7
4367	ENSG00000163913	IFT122	3	+	129451913	129451972	129458598	129458677	129449870	129449937	129461227	129461304	4367	16,12,10	15,12,13	7,8,7	10,21,15	132	152	0.0480277	0.465669	0.551,0.535,0.47	0.446,0.305,0.35	0.152	15.2	15.2
8046	ENSG00000178773	CPNE7	16	+	89591215	89591260	89592197	89592291	89591006	89591058	89595366	89595423	8046	10,14,10	0,1,1	30,26,7	2,2,4	118	167	0.0479704	0.465669	1.0,0.952,0.934	0.955,0.948,0.712	0.09	9	9
9960	ENSG00000135390	ATP5G2	12	-	53669870	53669948	53672575	53672645	53665165	53665428	53676052	53676325	9960	148182138	41,30,38	242211203	33,31,45	143	151	0.0480123	0.465669	0.792,0.865,0.793	0.886,0.878,0.826	-0.047	-4.7	4.7
10213	ENSG00000164329	PAPD4	5	+	79614471	79614560	79615074	79615163	79613010	79613075	79619611	79619785	10213	1,1,1	5,0,0	2,2,4	0,0,0	162	162	0.0481915	0.466301	0.167,1.0,1.0	1.0,1.0,1.0	-0.278	-27.8	27.8
12472	ENSG00000270011	ZNF559-ZNF177	19	+	9338493	9338582	9341101	9341184	9324694	9324780	9364861	9364948	12472	3,1,0	3,2,1	2,4,2	2,1,1	162	156	0.0481881	0.466301	0.491,0.325,0.0	0.491,0.794,0.658	-0.376	-37.6	37.6
9936	ENSG00000143748	NVL	1	-	224311799	224311859	224313049	224313151	224307992	224308263	224317693	224317793	9936	13,21,14	70,80,65	20,13,10	110,118,84	175	133	0.0481407	0.466301	0.124,0.166,0.141	0.121,0.077,0.083	0.05	5	5
11728	ENSG00000144713	RPL32	3	-	12840634	12840677	12840769	12840956	12840141	12840242	12841493	12841588	11728	24,20,14	1,1,1	20,12,20	1,0,0	260	116	0.0482659	0.466702	0.915,0.899,0.862	0.899,1.0,1.0	-0.074	-7.4	7.4
1199	ENSG00000132388	UBE2G1	17	-	4331773	4331888	4361816	4361952	4307020	4307123	4366270	4366628	1199	3,1,0	2,1,2	3,4,5	4,1,0	209	188	0.0483458	0.466838	0.574,0.474,0.0	0.403,0.783,1.0	-0.379	-37.9	37.9
4192	ENSG00000160781	PAQR6	1	-	156245141	156245238	156245534	156245661	156244760	156244911	156245781	156246250	4192	11,7,4	7,0,1	15,8,3	4,14,6	200	170	0.048317	0.466838	0.572,1.0,0.773	0.761,0.327,0.298	0.32	32	32
266	ENSG00000101294	HM13	20	+	31527483	31527582	31538178	31538261	31514427	31514734	31544946	31545035	266	256257205	308278236	409267209	325256224	172	156	0.0484093	0.467133	0.43,0.456,0.441	0.533,0.486,0.458	-0.05	-5	5
9714	ENSG00000139865	TTC6	14	+	37787467	37787637	37792263	37792414	37753098	37753235	37795269	37795352	9714	103,77,79	77,78,76	86,100,74	83122117	243	224	0.0484558	0.467265	0.552,0.476,0.489	0.489,0.43,0.368	0.077	7.7	7.7
11759	ENSG00000127054	CPSF3L	1	-	1315519	1315618	1319071	1319524	1314823	1314962	1320995	1321093	11759	417413371	53,45,51	477393306	85,66,43	526	172	0.0487986	0.467377	0.72,0.75,0.704	0.647,0.661,0.699	0.056	5.6	5.6
1220	ENSG00000132388	UBE2G1	17	-	4282797	4282921	4307020	4307123	4272296	4272516	4366270	4366628	1220	191214173	575543491	203217164	444425444	176	197	0.0489288	0.467377	0.271,0.306,0.283	0.339,0.364,0.293	-0.045	-4.5	4.5
12980	ENSG00000075785	RAB7A	3	+	128797942	128798069	128806371	128806449	128795359	128795420	128807542	128807671	12980	816833795	30,21,24	726681555	31,30,25	200	151	0.0486368	0.467377	0.954,0.968,0.962	0.946,0.945,0.944	0.016	1.6	1.6
12	ENSG00000082898	XPO1	2	-	61534557	61534654	61536869	61536967	61533771	61533903	61537561	61537587	12	15,2,5	10,5,8	1,1,7	7,7,12	171	170	0.0486651	0.467377	0.599,0.285,0.383	0.124,0.124,0.367	0.217	21.7	21.7
4506	ENSG00000131381	RBSN	3	-	15091338	15091493	15094281	15094506	15090398	15090539	15095972	15096288	4506	3,10,1	8,20,16	2,1,1	7,11,10	298	228	0.0487716	0.467377	0.223,0.277,0.046	0.179,0.065,0.071	0.077	7.7	7.7
470	ENSG00000110717	NDUFS8	11	+	68032151	68032209	68032285	68032523	68030683	68030733	68032922	68033012	470	147166123	20,29,24	209150124	35,11,9	131	311	0.0489173	0.467377	0.946,0.931,0.924	0.934,0.97,0.97	-0.024	-2.4	2.4
5676	ENSG00000148660	CAMK2G	10	-	73825320	73825347	73828088	73828121	73824039	73824084	73837467	73837511	5676	0,3,2	5,13,13	0,1,0	12,11,17	106	100	0.0486894	0.467377	0.0,0.179,0.127	0.0,0.079,0.0	0.076	7.6	7.6
722	ENSG00000163882	POLR2H	3	+	184365132	184365226	184366716	184366800	184363433	184363565	184368112	184368596	722	129,99,112	87,88,66	130,90,110	94,95,144	167	157	0.048798	0.467377	0.582,0.514,0.615	0.565,0.471,0.418	0.086	8.6	8.6
7657	ENSG00000144331	ZNF385B	2	-	179719862	179720094	179728236	179728286	179544826	179544969	179769502	179769802	7657	30,18,17	17,8,10	32,24,26	26,33,17	123	305	0.0488169	0.467377	0.814,0.848,0.808	0.753,0.643,0.791	0.094	9.4	9.4
7701	ENSG00000117448	AKR1A1	1	+	45552460	45552563	45561788	45561878	45550965	45551155	45566568	45566688	7701	43,56,28	544471410	122,88,70	1034729655	176	163	0.0486877	0.467377	0.068,0.099,0.059	0.099,0.101,0.09	-0.021	-2.1	2.1
82	ENSG00000177479	ARIH2	3	+	48922747	48922811	48961611	48961679	48918835	48918998	48967124	48967275	82	36,45,50	2,6,3	27,35,44	2,2,0	137	141	0.0488801	0.467377	0.949,0.885,0.945	0.933,0.947,1.0	-0.034	-3.4	3.4
8436	ENSG00000244026	FAM86DP	3	-	75427426	75427692	75427774	75427908	75426449	75426599	75430831	75430914	8436	6,3,3	2,5,4	2,0,1	6,1,1	207	339	0.0486721	0.467377	0.831,0.496,0.551	0.353,0.0,0.621	0.301	30.1	30.1
9383	ENSG00000124333	VAMP7	X	+	155900499	155900587	155919812	155919880	155898111	155898249	155939700	155939793	9383	27,29,20	84,97,95	25,29,27	141148146	161	141	0.0485932	0.467377	0.22,0.208,0.156	0.134,0.146,0.139	0.055	5.5	5.5
9697	ENSG00000135253	KCP	7	-	128879717	128879829	128879912	128880085	128879521	128879623	128880385	128880528	9697	0,4,1	4,9,7	11,1,1	5,5,2	246	185	0.0488859	0.467377	0.0,0.251,0.097	0.623,0.131,0.273	-0.226	-22.6	22.6
14216	ENSG00000078369	GNB1	1	-	1839628	1839682	1848460	1848529	1839189	1839238	1890363	1890401	14216	5,0,0	0,1,2	1,1,2	1,2,0	142	127	0.0493939	0.471502	1.0,0.0,0.0	0.472,0.309,1.0	-0.26	-26	26
6729	ENSG00000112078	KCTD20	6	+	36474788	36475062	36479590	36479711	36470051	36470257	36481561	36481759	6729	295284247	120140116	271320305	97125100	347	194	0.0494733	0.471943	0.579,0.531,0.543	0.61,0.589,0.63	-0.059	-5.9	5.9
10856	ENSG00000174652	ZNF266	19	-	9434074	9434235	9434797	9434859	9420064	9420218	9435107	9435193	10856	16,5,0	22,20,26	9,13,13	18,25,15	135	234	0.0497083	0.473548	0.558,0.302,0.0	0.464,0.474,0.6	-0.226	-22.6	22.6
5628	ENSG00000162241	SLC25A45	11	-	65379375	65379561	65379866	65379938	65377332	65377423	65380131	65380175	5628	41,29,24	25,31,38	31,28,14	46,51,26	145	259	0.0496796	0.473548	0.746,0.626,0.53	0.546,0.495,0.49	0.124	12.4	12.4
3055	ENSG00000168000	BSCL2	11	-	62702467	62702549	62705300	62705617	62694567	62694711	62706258	62706344	3055	499532474	219243176	765508427	242198140	390	155	0.049847	0.47455	0.475,0.465,0.517	0.557,0.505,0.548	-0.051	-5.1	5.1
13451	ENSG00000137497	NUMA1	11	-	72049418	72049539	72068101	72068231	72035901	72035975	72069841	72069911	13451	6,8,2	14,14,24	11,10,5	13,14,10	203	194	0.0500088	0.474816	0.291,0.353,0.074	0.447,0.406,0.323	-0.153	-15.3	15.3
13468	ENSG00000137497	NUMA1	11	-	72068101	72068231	72068495	72068613	72035901	72035975	72069841	72069911	13468	3,2,3	6,8,2	2,1,1	11,10,5	191	203	0.0500076	0.474816	0.347,0.21,0.615	0.162,0.096,0.175	0.246	24.6	24.6
14451	ENSG00000270136	MINOS1-NBL1	1	+	19615938	19616013	19617257	19617336	19597066	19597109	19622099	19622147	14451	3,1,2	35,18,24	0,0,0	24,12,11	148	152	0.0499478	0.474816	0.081,0.054,0.079	0.0,0.0,0.0	0.071	7.1	7.1
7931	ENSG00000010322	NISCH	3	+	52480183	52480295	52480878	52481037	52479748	52479862	52484512	52484637	7931	60,84,75	29,22,19	63,57,45	27,25,30	185	232	0.0499516	0.474816	0.722,0.827,0.832	0.745,0.741,0.653	0.081	8.1	8.1
1550	ENSG00000138382	METTL5	2	-	169812354	169812524	169815476	169815528	169811756	169811858	169819560	169819643	1550	121,104,67	6,7,6	110113121	4,2,5	125	243	0.0500533	0.474921	0.975,0.967,0.956	0.982,0.991,0.979	-0.018	-1.8	1.8
10745	ENSG00000129197	RPAIN	17	+	5425975	5426071	5426136	5426299	5422768	5422829	5432541	5432876	10745	30,35,16	39,22,32	54,53,39	30,42,24	169	236	0.0501307	0.475336	0.518,0.69,0.411	0.715,0.638,0.694	-0.143	-14.3	14.3
6867	ENSG00000119685	TTLL5	14	+	75902141	75902224	75941685	75941780	75882684	75882902	75954423	75955078	6867	40,37,41	1,2,1	47,50,43	7,3,1	156	168	0.0501935	0.475615	0.977,0.952,0.978	0.879,0.947,0.979	0.034	3.4	3.4
318	ENSG00000185813	PCYT2	17	-	81905669	81905735	81906099	81906177	81905381	81905447	81906463	81906546	318	107,126,76	175169147	129124108	164147135	151	139	0.0503253	0.476545	0.36,0.407,0.322	0.42,0.437,0.424	-0.064	-6.4	6.4
14746	ENSG00000130165	ELOF1	19	-	11554723	11554946	11555521	11555575	11554231	11554365	11559190	11559223	14746	6,6,6	3,6,11	7,2,11	18,11,21	127	296	0.0504577	0.47748	0.823,0.7,0.56	0.475,0.298,0.55	0.253	25.3	25.3
411	ENSG00000272752	STAG3L5P-PVRIG2P-PILRB	7	+	100353970	100354012	100354563	100354617	100353372	100353483	100355142	100355240	411	18,48,36	0,1,1	45,41,31	3,4,0	115	127	0.0505105	0.477661	1.0,0.981,0.975	0.943,0.919,1.0	0.031	3.1	3.1
13900	ENSG00000134882	UBAC2	13	+	99318021	99318069	99340319	99340565	99314096	99314220	99367786	99367906	13900	51,43,45	273266255	69,64,53	275292232	121	319	0.050583	0.478028	0.33,0.299,0.318	0.398,0.366,0.376	-0.064	-6.4	6.4
12475	ENSG00000270011	ZNF559-ZNF177	19	+	9339192	9339319	9364861	9364948	9338493	9338582	9371609	9371752	12475	7,8,10	6,7,0	21,17,17	4,1,2	200	160	0.0509438	0.47984	0.483,0.478,1.0	0.808,0.932,0.872	-0.217	-21.7	21.7
12638	ENSG00000175662	TOM1L2	17	-	17850892	17850952	17862730	17862848	17848822	17848859	17866295	17866419	12638	81,96,103	57,52,58	83,65,61	42,21,25	191	133	0.0508982	0.47984	0.497,0.562,0.553	0.579,0.683,0.63	-0.093	-9.3	9.3
14742	ENSG00000130165	ELOF1	19	-	11554835	11554946	11555173	11555255	11554231	11554365	11559190	11559223	14742	1,4,0	2,4,9	12,7,9	12,9,11	155	184	0.0508754	0.47984	0.372,0.543,0.0	0.543,0.48,0.493	-0.2	-20	20
2158	ENSG00000096070	BRPF3	6	+	36222167	36222265	36225266	36225364	36211257	36211560	36228901	36229056	2158	6,18,11	29,56,40	11,15,10	26,20,25	171	171	0.0509093	0.47984	0.171,0.243,0.216	0.297,0.429,0.286	-0.127	-12.7	12.7
2232	ENSG00000112964	GHR	5	+	42565863	42565944	42629037	42629103	42423776	42423955	42688889	42689019	2232	7,4,2	14,9,12	15,6,12	10,13,16	154	139	0.050937	0.47984	0.311,0.286,0.131	0.575,0.294,0.404	-0.182	-18.2	18.2
14522	ENSG00000282826	FRG1CP	20	-	28600590	28600719	28601602	28601839	28600391	28600461	28602608	28602664	14522	54,36,34	8,8,13	36,28,24	11,13,15	310	202	0.0513385	0.483236	0.815,0.746,0.63	0.681,0.584,0.51	0.139	13.9	13.9
11332	ENSG00000198954	KIF1BP	10	+	68989716	68989859	68995203	68995278	68988805	68989258	69000423	69000522	11332	2,4,5	0,1,0	3,3,1	0,5,0	216	148	0.0514392	0.483332	1.0,0.733,1.0	1.0,0.291,1.0	0.147	14.7	14.7
13790	ENSG00000117054	ACADM	1	+	75745834	75745914	75749418	75749559	75739979	75740110	75750450	75750546	13790	13,22,20	362309344	28,42,51	535568489	153	214	0.0514084	0.483332	0.048,0.091,0.075	0.068,0.094,0.127	-0.025	-2.5	2.5
6632	ENSG00000276418	RP11-26J3.4	8	-	80002998	80003180	80038119	80038235	79918859	79919148	80042619	80042668	6632	11111004880	640528506	10049261012	487430454	189	255	0.0514509	0.483332	0.701,0.72,0.701	0.736,0.744,0.75	-0.036	-3.6	3.6
14783	ENSG00000068137	PLEKHH3	17	-	42674740	42674791	42675833	42676072	42674353	42674409	42676401	42676992	14783	8,27,23	23,13,16	43,29,24	19,10,15	312	124	0.051504	0.48351	0.121,0.452,0.364	0.474,0.535,0.389	-0.154	-15.4	15.4
3232	ENSG00000165449	SLC16A9	10	-	59653548	59653616	59653674	59654589	59650760	59652950	59664226	59664322	3232	141108145	2,3,1	58,80,51	0,0,2	988	141	0.0517715	0.4857	0.91,0.837,0.954	1.0,1.0,0.784	-0.028	-2.8	2.8
7275	ENSG00000139220	PPFIA2	12	-	81283009	81283039	81284240	81284303	81281256	81281450	81294834	81295035	7275	1,0,2	0,1,2	2,2,0	0,0,1	136	103	0.0518685	0.486289	1.0,0.0,0.431	1.0,1.0,0.0	-0.19	-19	19
15261	ENSG00000136754	ABI1	10	-	26755654	26755741	26759061	26759238	26751597	26751783	26765217	26765318	15261	160172141	22,21,15	162157125	10,14,11	250	160	0.0519893	0.487099	0.823,0.84,0.857	0.912,0.878,0.879	-0.05	-5	5
13207	ENSG00000115204	MPV17	2	-	27312213	27312246	27312493	27312589	27311898	27311951	27312679	27312772	13207	136143132	36,35,28	143,142,95	58,36,36	169	106	0.0522287	0.488811	0.703,0.719,0.747	0.607,0.712,0.623	0.076	7.6	7.6
3803	ENSG00000039523	FAM65A	16	+	67538423	67538550	67538671	67538824	67537453	67537597	67538989	67539068	3803	16,6,9	20,29,44	8,3,3	52,23,14	200	226	0.0522409	0.488811	0.475,0.189,0.188	0.148,0.128,0.195	0.127	12.7	12.7
11740	ENSG00000137871	ZNF280D	15	-	56654197	56654234	56654384	56654503	56642951	56642997	56658423	56658486	11740	30,27,19	10,0,4	14,9,13	6,3,6	192	110	0.0523186	0.489215	0.632,1.0,0.731	0.572,0.632,0.554	0.202	20.2	20.2
8232	ENSG00000184012	TMPRSS2	21	-	41468182	41468356	41468395	41468526	41467765	41467886	41470647	41470743	8232	126112491220	36,37,23	149113201200	45,47,47	204	247	0.0524164	0.489807	0.977,0.976,0.985	0.976,0.971,0.969	0.007	0.7	0.7
1093	ENSG00000064489	BORCS8-MEF2B	19	-	19180685	19180761	19182572	19182683	19150681	19150764	19186033	19186098	1093	103127115	1,2,1	119,81,74	7,1,1	184	149	0.0525121	0.489997	0.988,0.981,0.989	0.932,0.985,0.984	0.019	1.9	1.9
12958	ENSG00000100387	RBX1	22	+	40964046	40964117	40967798	40967884	40951358	40951476	40972475	40973309	12958	74,25,34	349340306	32,27,29	383262314	144	159	0.0525119	0.489997	0.19,0.075,0.109	0.084,0.102,0.093	0.032	3.2	3.2
13240	ENSG00000154144	TBRG1	11	+	124624930	124625001	124625670	124625903	124622860	124623233	124626903	124627050	13240	206171171	852824735	284227201	825873831	144	306	0.0525404	0.489997	0.339,0.306,0.331	0.422,0.356,0.339	-0.047	-4.7	4.7
10107	ENSG00000272645	GTF2IP20	1	-	223962474	223962568	223962610	223962708	223962076	223962273	223971573	223971763	10107	4,6,1	2,0,2	7,6,12	0,0,0	171	167	0.0528108	0.491227	0.661,1.0,0.328	1.0,1.0,1.0	-0.337	-33.7	33.7
14063	ENSG00000036549	ZZZ3	1	-	77639448	77639602	77641383	77641446	77631849	77633405	77641521	77641655	14063	29,27,36	95,92,93	48,40,47	79103106	136	227	0.0528036	0.491227	0.338,0.329,0.393	0.504,0.393,0.425	-0.087	-8.7	8.7
5413	ENSG00000115183	TANC1	2	+	159136193	159136298	159169249	159169351	159097636	159097834	159170523	159170805	5413	80,71,70	46,41,31	56,92,66	55,61,45	178	175	0.0528093	0.491227	0.631,0.63,0.689	0.5,0.597,0.59	0.088	8.8	8.8
8143	ENSG00000106772	PRUNE2	9	-	76619339	76619387	76625022	76625058	76614449	76614600	76629191	76629290	8143	5,4,5	9,10,10	6,7,1	20,25,28	109	121	0.0527253	0.491227	0.381,0.307,0.357	0.25,0.237,0.038	0.173	17.3	17.3
2383	ENSG00000058056	USP13	3	+	179690240	179690301	179701007	179701129	179681877	179682003	179706933	179707076	2383	24,30,23	63,55,55	12,16,16	45,53,55	134	195	0.0528943	0.49136	0.357,0.443,0.378	0.28,0.305,0.297	0.099	9.9	9.9
8233	ENSG00000184012	TMPRSS2	21	-	41468182	41468356	41468395	41468533	41467765	41467886	41470647	41470743	8233	138714001351	36,37,23	164314801329	45,47,47	211	247	0.0528617	0.49136	0.978,0.978,0.986	0.977,0.974,0.971	0.007	0.7	0.7
13091	ENSG00000083457	ITGAE	17	-	3716687	3716798	3720306	3720402	3714627	3714942	3723687	3723837	13091	208150186	248169189	208163184	176152162	169	184	0.0529677	0.491719	0.477,0.491,0.517	0.563,0.539,0.553	-0.057	-5.7	5.7
8084	ENSG00000244754	N4BP2L2	13	-	32446358	32446480	32478227	32478275	32442387	32444126	32480589	32480638	8084	0,0,0	7,4,1	0,2,2	3,2,10	121	195	0.0531132	0.492748	0.0,0.0,0.0	0.0,0.617,0.244	-0.287	-28.7	28.7
13191	ENSG00000183765	CHEK2	22	-	28719394	28719485	28725242	28725367	28711908	28712017	28734402	28734721	13191	43,35,41	27,26,27	70,73,59	29,34,28	198	164	0.0532199	0.493363	0.569,0.527,0.557	0.667,0.64,0.636	-0.097	-9.7	9.7
13928	ENSG00000085433	WDR47	1	-	108981732	108981864	108982608	108982785	108974535	108974754	108983281	108983451	13928	30,27,26	18,12,28	19,21,20	27,25,20	250	205	0.0532492	0.493363	0.577,0.649,0.432	0.366,0.408,0.451	0.144	14.4	14.4
15001	ENSG00000104177	MYEF2	15	-	48149031	48149083	48149162	48149371	48142651	48143071	48151099	48151171	15001	194198195	26,36,35	148167154	33,33,42	282	125	0.0534345	0.494434	0.768,0.709,0.712	0.665,0.692,0.619	0.071	7.1	7.1
2788	ENSG00000123349	PFDN5	12	+	53295838	53295941	53296453	53296551	53295541	53295639	53298044	53298150	2788	910776730	11,10,18	879613674	12,3,4	176	171	0.0534025	0.494434	0.988,0.987,0.975	0.986,0.995,0.994	-0.008	-0.8	0.8
5954	ENSG00000064726	BTBD1	15	-	83020674	83020762	83028615	83028728	83018739	83018853	83030135	83030328	5954	2,11,7	515473534	11,5,9	348343328	186	161	0.0535419	0.495105	0.003,0.02,0.011	0.027,0.012,0.023	-0.009	-0.9	0.9
8946	ENSG00000143442	POGZ	1	-	151428122	151428413	151430665	151430841	151424954	151425061	151440927	151441086	8946	76,92,74	98,118,72	70,74,62	101113111	249	364	0.0535861	0.495191	0.531,0.533,0.6	0.503,0.489,0.449	0.074	7.4	7.4
717	ENSG00000116237	ICMT	1	-	6231901	6232062	6234885	6234970	6223490	6225262	6235716	6235972	717	10,10,12	307285243	24,15,14	330292262	158	234	0.0536241	0.49522	0.046,0.049,0.068	0.097,0.071,0.073	-0.026	-2.6	2.6
2638	ENSG00000047579	DTNBP1	6	-	15637743	15637804	15651312	15651363	15615266	15615399	15652086	15652140	2638	10,13,7	6,4,5	12,12,9	5,1,1	124	134	0.0536872	0.49548	0.643,0.778,0.602	0.722,0.928,0.907	-0.178	-17.8	17.8
3785	ENSG00000185808	PIGP	21	-	37069551	37069624	37072144	37072310	37065373	37065712	37072433	37072537	3785	80,94,70	81,66,64	69,58,56	76,83,58	239	146	0.0537554	0.495787	0.376,0.465,0.401	0.357,0.299,0.371	0.072	7.2	7.2
12151	ENSG00000051382	PIK3CB	3	-	138684624	138684803	138688874	138688974	138683677	138683787	138690999	138691143	12151	75,82,57	220208171	66,84,86	160170176	173	252	0.0538473	0.495799	0.332,0.365,0.327	0.375,0.419,0.416	-0.062	-6.2	6.2
12822	ENSG00000175115	PACS1	11	+	66217510	66217617	66219307	66219414	66216694	66216775	66219745	66219805	12822	2,1,5	1,2,0	1,4,2	1,2,4	180	180	0.0538615	0.495799	0.667,0.333,1.0	0.5,0.667,0.333	0.167	16.7	16.7
5646	ENSG00000131374	TBC1D5	3	-	17518893	17518995	17562018	17562142	17508473	17508605	17623848	17623913	5646	8,17,6	0,2,1	19,22,7	3,3,2	197	175	0.053798	0.495799	1.0,0.883,0.842	0.849,0.867,0.757	0.084	8.4	8.4
13081	ENSG00000164077	MON1A	3	-	49910118	49910884	49911525	49912011	49909252	49909400	49913219	49913359	13081	101133122	129183143	149102103	268166148	559	839	0.0539671	0.496279	0.54,0.522,0.561	0.455,0.48,0.511	0.059	5.9	5.9
15391	ENSG00000092758	COL9A3	20	+	62836477	62836532	62837082	62837265	62836186	62836333	62838683	62838761	15391	8,4,0	130130129	11,7,3	171,81,93	128	256	0.0539837	0.496279	0.11,0.058,0.0	0.114,0.147,0.061	-0.051	-5.1	5.1
14489	ENSG00000242247	ARFGAP3	22	-	42826939	42826999	42831548	42831636	42823655	42823702	42834241	42834325	14489	158134102	130,84,102	123154111	81,75,74	161	133	0.0540928	0.496362	0.501,0.569,0.452	0.556,0.629,0.553	-0.072	-7.2	7.2
5199	ENSG00000137106	GRHPR	9	+	37434837	37434917	37435848	37435956	37432007	37432138	37436660	37436692	5199	1,2,5	0,1,3	0,3,2	3,2,2	153	181	0.0540306	0.496362	1.0,0.703,0.663	0.0,0.64,0.542	0.395	39.5	39.5
7068	ENSG00000165171	WBSCR27	7	-	73838859	73839037	73841069	73841198	73834589	73835002	73842017	73842144	7068	25,34,19	5,7,12	76,45,26	13,4,5	202	251	0.0540977	0.496362	0.861,0.858,0.663	0.879,0.933,0.866	-0.099	-9.9	9.9
2729	ENSG00000137210	TMEM14B	6	+	10770076	10770204	10808276	10808342	10751132	10751234	10829006	10829205	2729	13,16,23	2,2,1	16,10,9	0,0,0	201	139	0.0541799	0.496684	0.818,0.847,0.941	1.0,1.0,1.0	-0.131	-13.1	13.1
5186	ENSG00000138092	CENPO	2	+	24793851	24793965	24799674	24799844	24793144	24793501	24814375	24814493	5186	27,31,38	21,44,32	42,37,23	57,55,47	187	243	0.0542028	0.496684	0.626,0.478,0.607	0.489,0.466,0.389	0.122	12.2	12.2
3856	ENSG00000102871	TRADD	16	-	67155376	67155654	67156509	67156668	67155095	67155294	67159837	67160298	3856	38,30,24	29,44,38	73,29,29	132,66,49	232	351	0.054276	0.497034	0.665,0.508,0.489	0.456,0.399,0.472	0.112	11.2	11.2
12055	ENSG00000181392	SYNE4	19	-	36006422	36006671	36006764	36006944	36005332	36005437	36008553	36008793	12055	90,79,73	312294241	145,69,73	355215203	253	322	0.0544278	0.497358	0.269,0.255,0.278	0.342,0.29,0.314	-0.048	-4.8	4.8
13793	ENSG00000117054	ACADM	1	+	75728400	75728488	75732645	75732745	75724708	75724817	75732852	75732922	13793	138122135	78,41,68	233216223	88,77,68	161	173	0.0544219	0.497358	0.655,0.762,0.681	0.74,0.751,0.779	-0.057	-5.7	5.7
14385	ENSG00000153179	RASSF3	12	+	64629123	64629244	64674230	64674389	64610618	64610743	64684786	64684894	14385	13,11,12	0,1,5	27,29,20	6,9,9	194	232	0.0544354	0.497358	1.0,0.929,0.742	0.843,0.794,0.727	0.102	10.2	10.2
6747	ENSG00000261373	VPS9D1-AS1	16	+	89712688	89712818	89716470	89716904	89711855	89712222	89717343	89718165	6747	67,69,59	146162117	78,70,62	245204155	203	507	0.0544516	0.497358	0.534,0.515,0.557	0.443,0.461,0.5	0.067	6.7	6.7
10367	ENSG00000155508	CNOT8	5	+	154865191	154865385	154870660	154870822	154863206	154863395	154871729	154871874	10367	225197174	197164154	205213197	135156132	267	235	0.054623	0.497719	0.501,0.514,0.499	0.572,0.546,0.568	-0.057	-5.7	5.7
11402	ENSG00000196998	WDR45	X	-	49076644	49076750	49077642	49077747	49076429	49076524	49077836	49077911	11402	73,71,47	101,74,71	136,87,75	117,90,76	178	179	0.0547163	0.497719	0.421,0.491,0.4	0.539,0.493,0.498	-0.073	-7.3	7.3
11683	ENSG00000197586	ENTPD6	20	+	25207078	25207397	25209848	25209925	25206521	25206590	25213262	25213406	11683	228250236	85,119,91	265198168	86,58,57	392	150	0.0549642	0.497719	0.507,0.446,0.498	0.541,0.566,0.53	-0.062	-6.2	6.2
12053	ENSG00000181392	SYNE4	19	-	36006422	36006671	36006764	36006944	36005332	36005437	36008216	36008367	12053	90,74,68	307279230	142,66,71	344211198	253	322	0.0545794	0.497719	0.272,0.252,0.273	0.344,0.285,0.313	-0.048	-4.8	4.8
12062	ENSG00000181392	SYNE4	19	-	36006749	36006944	36007124	36007268	36006422	36006671	36008216	36008367	12062	127160120	155126110	155,107,91	209110132	217	268	0.0548968	0.497719	0.503,0.611,0.574	0.478,0.546,0.46	0.068	6.8	6.8
14068	ENSG00000036549	ZZZ3	1	-	77631849	77633405	77641383	77641446	77584516	77584655	77641521	77641655	14068	29,26,36	122211451187	48,40,46	123213301316	136	1629	0.0548733	0.497719	0.221,0.214,0.266	0.318,0.265,0.295	-0.059	-5.9	5.9
1407	ENSG00000118193	KIF14	1	-	200619551	200619674	200620410	200620557	200617611	200618838	200620711	200620734	1407	5,11,7	2,0,2	8,10,15	5,6,2	220	196	0.0549343	0.497719	0.69,1.0,0.757	0.588,0.598,0.87	0.13	13	13
14520	ENSG00000093000	NUP50	22	+	45171808	45172037	45173951	45174018	45171599	45171683	45175893	45176080	14520	16,14,12	0,6,2	13,7,12	0,2,1	302	140	0.0546592	0.497719	1.0,0.52,0.736	1.0,0.619,0.848	-0.07	-7	7
2041	ENSG00000261740	RP11-345J4.5	16	-	29446801	29446922	29454015	29454113	29444397	29444499	29454190	29454347	2041	34,44,31	49,50,37	65,42,42	34,44,41	171	194	0.0548884	0.497719	0.44,0.5,0.487	0.684,0.52,0.538	-0.105	-10.5	10.5
3694	ENSG00000145715	RASA1	5	+	87365975	87366021	87366350	87366495	87363347	87363504	87369812	87369900	3694	0,0,0	1,6,5	1,0,1	1,5,0	119	218	0.0549825	0.497719	0.0,0.0,0.0	0.647,0.0,1.0	-0.549	-54.9	54.9
5042	ENSG00000157796	WDR19	4	+	39185725	39185817	39186538	39186604	39182528	39182563	39189655	39189781	5042	5,4,5	4,8,13	6,19,9	5,13,8	165	139	0.0547065	0.497719	0.513,0.296,0.245	0.503,0.552,0.487	-0.163	-16.3	16.3
7704	ENSG00000117448	AKR1A1	1	+	45552435	45552563	45561788	45561873	45550845	45550929	45566568	45566688	7704	68,84,48	73,61,55	201139125	131,93,98	201	158	0.0549734	0.497719	0.423,0.52,0.407	0.547,0.54,0.501	-0.079	-7.9	7.9
8548	ENSG00000141380	SS18	18	-	26082362	26082528	26084051	26084175	26078075	26078160	26087500	26087577	8548	5,6,8	6,2,14	0,8,3	5,9,16	197	239	0.0548897	0.497719	0.503,0.784,0.409	0.0,0.519,0.185	0.331	33.1	33.1
9668	ENSG00000104687	GSR	8	-	30692968	30693055	30696379	30696456	30684087	30684199	30700080	30700135	9668	33,28,32	113,109,98	36,34,86	116,96,93	150	160	0.0546407	0.497719	0.238,0.215,0.258	0.249,0.274,0.497	-0.103	-10.3	10.3
1424	ENSG00000008441	NFIX	19	+	13081697	13081855	13090298	13090390	13078612	13078735	13094634	13094684	1424	233278264	326347367	323292236	327324279	231	165	0.055054	0.498049	0.338,0.364,0.339	0.414,0.392,0.377	-0.047	-4.7	4.7
3753	ENSG00000111271	ACAD10	12	+	111710272	111710437	111712497	111712657	111709525	111709684	111715820	111715962	3753	13,12,27	56,44,54	6,19,7	55,62,45	238	233	0.0551821	0.49889	0.185,0.211,0.329	0.096,0.231,0.132	0.089	8.9	8.9
1856	ENSG00000004864	SLC25A13	7	-	96234772	96234917	96277195	96277338	96208837	96208977	96296897	96296951	1856	321341267	55,55,55	237238212	41,56,67	216	218	0.0552566	0.499245	0.855,0.862,0.83	0.854,0.811,0.762	0.04	4	4
3858	ENSG00000118482	PHF3	6	+	63646526	63646795	63678827	63679020	63636110	63636150	63679999	63680161	3858	17,20,12	2,4,5	29,13,13	1,3,1	342	266	0.055495	0.499808	0.869,0.795,0.651	0.958,0.771,0.91	-0.108	-10.8	10.8
756	ENSG00000226328	NUP50-AS1	22	-	45138823	45138916	45158059	45158174	45133019	45134797	45163666	45163781	756	7,7,3	30,21,17	5,2,2	29,21,28	188	166	0.0554861	0.499808	0.171,0.227,0.135	0.132,0.078,0.059	0.088	8.8	8.8
8157	ENSG00000106772	PRUNE2	9	-	76615190	76615237	76619339	76619387	76611375	76614600	76629191	76629290	8157	9,10,10	2,1,0	20,25,28	3,4,3	121	120	0.0554159	0.499808	0.817,0.908,1.0	0.869,0.861,0.902	0.031	3.1	3.1
8184	ENSG00000255526	NEDD8-MDP1	14	-	24215736	24215797	24217185	24217223	24215551	24215662	24218132	24218215	8184	445377363	24,28,14	392312372	16,12,12	111	134	0.0554482	0.499808	0.957,0.942,0.969	0.967,0.969,0.974	-0.014	-1.4	1.4
9418	ENSG00000046651	OFD1	X	+	13763744	13763855	13767126	13767284	13762343	13762444	13768053	13768224	9418	17,12,10	48,47,58	19,31,12	33,51,51	184	231	0.0554269	0.499808	0.308,0.243,0.178	0.42,0.433,0.228	-0.117	-11.7	11.7
4388	ENSG00000267618	RAD51L3-RFFL	17	-	35107359	35107447	35118500	35118619	35106987	35107122	35119110	35119172	4388	14,6,5	8,9,10	13,15,5	7,6,3	192	161	0.0557044	0.501374	0.595,0.359,0.295	0.609,0.677,0.583	-0.207	-20.7	20.7
3213	ENSG00000062194	GPBP1	5	+	57183796	57183872	57208681	57208799	57175447	57176400	57214073	57214193	3213	1,2,3	1,2,1	5,4,9	2,0,0	149	191	0.0557455	0.501427	0.562,0.562,0.794	0.762,1.0,1.0	-0.281	-28.1	28.1
6387	ENSG00000165934	CPSF2	14	+	92129140	92129278	92130497	92130526	92126121	92126180	92130950	92131133	6387	5,5,11	2,0,2	1,2,4	0,0,0	211	102	0.0559578	0.502699	0.547,1.0,0.727	1.0,1.0,1.0	-0.242	-24.2	24.2
8730	ENSG00000168385	2002-09-01	2	+	241325966	241326109	241329610	241329839	241324215	241324241	241335125	241335212	8730	204216214	12,5,6	235227229	12,17,12	216	302	0.0559542	0.502699	0.96,0.984,0.98	0.965,0.949,0.964	0.015	1.5	1.5
7285	ENSG00000071564	TCF3	19	-	1612206	1612430	1615284	1615520	1611703	1611849	1615685	1615821	7285	70,52,45	71,60,47	54,48,51	105,60,68	309	297	0.0561522	0.504125	0.487,0.454,0.479	0.331,0.435,0.419	0.078	7.8	7.8
6604	ENSG00000204120	GIGYF2	2	+	232819826	232819985	232832856	232833093	232816870	232817032	232839848	232839971	6604	216189149	279277242	129167119	236282229	232	310	0.0563071	0.505197	0.508,0.477,0.451	0.422,0.442,0.41	0.054	5.4	5.4
10561	ENSG00000114867	EIF4G1	3	+	184316131	184316218	184317320	184317497	184315762	184315856	184317716	184317816	10561	138185164	627619511	309220194	831740547	160	250	0.0563803	0.505215	0.256,0.318,0.334	0.367,0.317,0.357	-0.044	-4.4	4.4
10860	ENSG00000127603	MACF1	1	+	39436481	39436490	39437776	39438008	39435557	39435761	39439273	39439500	10860	3,1,1	82,143,82	0,5,6	77,113,87	82	305	0.0563614	0.505215	0.12,0.025,0.043	0.0,0.141,0.204	-0.052	-5.2	5.2
558	ENSG00000127952	STYXL1	7	-	76028641	76028703	76030420	76030524	76005258	76005404	76047811	76047980	558	113,106,99	5,3,6	146,93,104	2,4,1	177	135	0.0564215	0.505264	0.945,0.964,0.926	0.982,0.947,0.988	-0.027	-2.7	2.7
13369	ENSG00000138709	LARP1B	4	+	128082164	128082305	128091000	128091144	128077787	128077962	128091346	128091512	13369	63,82,61	77,83,50	99115111	135168140	214	217	0.0565092	0.505731	0.453,0.5,0.553	0.426,0.41,0.446	0.075	7.5	7.5
387	ENSG00000113719	ERGIC1	5	+	172896976	172897074	172909666	172909761	172888698	172888760	172914713	172914838	387	10,6,14	603650686	23,22,10	831791677	171	168	0.0566837	0.506334	0.016,0.009,0.02	0.026,0.027,0.014	-0.007	-0.7	0.7
4600	ENSG00000116898	MRPS15	1	-	36460687	36460776	36462087	36462167	36457922	36457981	36463805	36463850	4600	45,74,51	152121147	74,60,60	133,114,93	153	162	0.0566617	0.506334	0.239,0.393,0.269	0.371,0.358,0.406	-0.078	-7.8	7.8
770	ENSG00000137343	ATAT1	6	+	30642767	30643011	30645894	30645974	30642175	30642247	30646066	30646109	770	24,34,17	7,13,12	33,26,16	5,7,4	317	153	0.0566571	0.506334	0.623,0.558,0.406	0.761,0.642,0.659	-0.158	-15.8	15.8
2458	ENSG00000148153	INIP	9	-	112697438	112697582	112701831	112701880	112694130	112694233	112716460	112716541	2458	2,2,2	9,5,9	0,2,1	8,12,3	122	217	0.0567608	0.5065	0.283,0.416,0.283	0.0,0.229,0.372	0.127	12.7	12.7
5773	ENSG00000164808	SPIDR	8	+	47293866	47294030	47394977	47395021	47291032	47291137	47396375	47396626	5773	55,40,62	0,3,6	48,50,41	9,4,4	237	117	0.0567738	0.5065	1.0,0.868,0.836	0.725,0.861,0.835	0.094	9.4	9.4
5606	ENSG00000008311	AASS	7	-	122098744	122098866	122101370	122101438	122098449	122098576	122101620	122101680	5606	3,1,9	5,11,12	4,5,6	2,2,9	141	195	0.0568667	0.507011	0.453,0.112,0.509	0.734,0.776,0.48	-0.305	-30.5	30.5
13748	ENSG00000050393	MCUR1	6	-	13791877	13791992	13793893	13794038	13788645	13788704	13798832	13798904	13748	1,7,4	54,43,43	5,0,0	35,43,48	218	188	0.0571911	0.507987	0.016,0.123,0.074	0.11,0.0,0.0	0.034	3.4	3.4
13761	ENSG00000143207	RFWD2	1	-	176149005	176149074	176175909	176176007	176136487	176136547	176184632	176184692	13761	22,23,19	34,14,24	32,49,34	25,27,20	171	142	0.0571465	0.507987	0.35,0.577,0.397	0.515,0.601,0.585	-0.126	-12.6	12.6
13979	ENSG00000204764	RANBP17	5	+	170916464	170916584	170918712	170918859	170914166	170914240	170919440	170919613	13979	3,14,8	16,28,17	13,9,11	14,7,20	193	220	0.0570961	0.507987	0.176,0.363,0.349	0.514,0.594,0.385	-0.202	-20.2	20.2
4597	ENSG00000134283	PPHLN1	12	+	42355160	42355222	42398853	42398994	42335882	42335974	42441314	42441963	4597	46,26,25	260258237	50,47,42	264303231	135	214	0.0570208	0.507987	0.219,0.138,0.143	0.231,0.197,0.224	-0.051	-5.1	5.1
6171	ENSG00000012660	ELOVL5	6	-	53287861	53287942	53290400	53290535	53276178	53276256	53291775	53291963	6171	34,41,27	4,3,1	13,6,9	5,2,1	208	154	0.0570951	0.507987	0.863,0.91,0.952	0.658,0.69,0.87	0.169	16.9	16.9
8142	ENSG00000106772	PRUNE2	9	-	76619339	76619387	76629191	76629290	76611480	76614600	76636470	76636557	8142	295343318	5,3,2	671763762	11,15,12	172	121	0.0571571	0.507987	0.976,0.988,0.991	0.977,0.973,0.978	0.009	0.9	0.9
4704	ENSG00000128739	SNRPN	15	+	24967028	24967152	24967928	24968082	24962113	24962209	24974310	24974456	4704	120,97,117	171814931403	196151149	197818141750	197	227	0.0572274	0.507992	0.074,0.07,0.088	0.102,0.088,0.089	-0.016	-1.6	1.6
6520	ENSG00000112033	PPARD	6	+	35348916	35349003	35352882	35353050	35347066	35347150	35410986	35411217	6520	1,2,3	7,6,5	3,0,0	9,1,6	160	241	0.0572893	0.508223	0.177,0.334,0.475	0.334,0.0,0.0	0.217	21.7	21.7
14831	ENSG00000143363	PRUNE	1	+	151018466	151018669	151025514	151025673	151017811	151017904	151027232	151027327	14831	35,38,40	62,58,50	28,36,20	64,65,53	276	232	0.057367	0.508423	0.322,0.355,0.402	0.269,0.318,0.241	0.084	8.4	8.4
2586	ENSG00000143797	MBOAT2	2	-	8908620	8908716	8943186	8943264	8888017	8888073	8974358	8974435	2586	56,45,54	687779678	79,78,52	798753670	151	169	0.0573836	0.508423	0.084,0.061,0.082	0.1,0.104,0.08	-0.019	-1.9	1.9
5904	ENSG00000168769	TET2	4	+	105233896	105237351	105241338	105241429	105190359	105190505	105242833	105242927	5904	493655559	12,20,15	483545456	8,14,2	3528	164	0.0574728	0.508896	0.656,0.604,0.634	0.737,0.644,0.914	-0.134	-13.4	13.4
14771	ENSG00000156650	KAT6B	10	+	74972506	74972639	74975398	74976330	74959969	74960078	74977315	74977437	14771	27,37,26	196190191	38,50,47	184213227	206	1005	0.0576183	0.509866	0.402,0.487,0.399	0.502,0.534,0.503	-0.084	-8.4	8.4
2387	ENSG00000003249	DBNDD1	16	-	90013143	90013259	90014429	90014676	90009283	90009430	90019310	90019473	2387	3,4,2	0,1,3	1,1,2	2,0,5	320	189	0.057857	0.51134	1.0,0.703,0.283	0.228,1.0,0.191	0.189	18.9	18.9
2603	ENSG00000125971	DYNLRB1	20	+	34529851	34530234	34533523	34533632	34526267	34526343	34534627	34534795	2603	23,10,15	8,6,6	30,27,13	6,1,5	456	182	0.0578387	0.51134	0.534,0.399,0.499	0.666,0.915,0.509	-0.219	-21.9	21.9
11148	ENSG00000148737	TCF7L2	10	+	113158666	113158717	113160618	113160691	113158020	113158069	113165554	113167678	11148	0,2,1	4,7,14	1,1,3	4,6,3	124	146	0.0580837	0.512555	0.0,0.252,0.078	0.227,0.164,0.541	-0.201	-20.1	20.1
14500	ENSG00000001631	KRIT1	7	-	92244901	92245171	92245595	92245676	92242033	92242137	92245821	92245912	14500	2,4,4	92,111,93	3,1,1	115138101	154	343	0.0580451	0.512555	0.046,0.074,0.087	0.055,0.016,0.022	0.038	3.8	3.8
14844	ENSG00000092841	MYL6	12	+	56159470	56159622	56159622	56159730	56158683	56158711	56159974	56160148	14844	57,27,40	275023752156	29,22,30	298019392030	225	181	0.0581028	0.512555	0.016,0.009,0.015	0.008,0.009,0.012	0.004	0.4	0.4
15251	ENSG00000079277	MKNK1	1	-	46572062	46572167	46574946	46575020	46568442	46568498	46576574	46576654	15251	27,28,46	43,57,44	44,43,52	52,29,46	147	178	0.0584064	0.514593	0.432,0.373,0.559	0.506,0.642,0.578	-0.121	-12.1	12.1
7785	ENSG00000206562	METTL6	3	-	15414020	15414162	15415771	15415942	15411016	15411437	15424954	15425089	7785	90,74,61	33,36,29	75,48,57	34,40,42	244	215	0.0583957	0.514593	0.706,0.644,0.65	0.66,0.514,0.545	0.094	9.4	9.4
289	ENSG00000160271	RALGDS	9	-	133104447	133104647	133105239	133105345	133104262	133104331	133105931	133106016	289	1,1,2	16,34,37	2,4,2	15,27,24	179	273	0.0585119	0.515202	0.087,0.043,0.076	0.169,0.184,0.113	-0.087	-8.7	8.7
10376	ENSG00000104375	STK3	8	-	98749275	98749390	98767242	98767371	98596031	98596169	98774738	98774819	10376	34,66,67	15,13,20	50,43,49	27,20,19	202	188	0.0585716	0.515408	0.678,0.825,0.757	0.633,0.667,0.706	0.085	8.5	8.5
5674	ENSG00000258539	RP11-12J10.3	10	-	124774674	124774782	124790282	124790338	124765391	124765608	124791723	124791727	5674	14,14,15	51,38,47	21,20,23	45,47,36	129	181	0.0586369	0.515663	0.278,0.341,0.309	0.396,0.374,0.473	-0.105	-10.5	10.5
1702	ENSG00000099910	KLHL22	22	-	20464857	20465576	20471349	20471515	20457807	20458000	20488984	20489244	1702	32,45,33	122133100	38,38,39	179204139	239	792	0.0587165	0.516044	0.465,0.529,0.522	0.413,0.382,0.482	0.08	8	8
14009	ENSG00000231607	DLEU2	13	-	50029277	50029492	50049583	50049662	50027132	50027406	50068096	50068163	14009	14,10,6	17,24,26	28,18,17	10,31,25	152	288	0.0589071	0.51685	0.609,0.441,0.304	0.841,0.524,0.563	-0.191	-19.1	19.1
14205	ENSG00000150787	PTS	11	+	112228593	112228673	112230207	112230230	112226364	112226526	112230625	112230682	14205	245216208	32,35,32	226177168	40,44,32	153	96	0.0589081	0.51685	0.828,0.795,0.803	0.78,0.716,0.767	0.054	5.4	5.4
7898	ENSG00000143537	ADAM15	1	+	155061417	155061489	155061903	155061975	155060762	155060832	155062244	155062369	7898	7,4,5	25,22,15	7,10,3	80,52,42	145	145	0.0589176	0.51685	0.219,0.154,0.25	0.08,0.161,0.067	0.105	10.5	10.5
1107	ENSG00000273841	TAF9	5	-	69367838	69367991	69368626	69368726	69366502	69366595	69369462	69369642	1107	5,10,10	5,5,9	4,11,7	2,0,5	173	226	0.059021	0.517437	0.566,0.723,0.592	0.723,1.0,0.647	-0.163	-16.3	16.3
11566	ENSG00000187634	SAMD11	1	+	939235	939460	941143	941306	939039	939129	942135	942251	11566	3,5,8	2,4,1	4,1,5	6,3,4	298	236	0.0592494	0.518798	0.543,0.497,0.864	0.346,0.209,0.497	0.284	28.4	28.4
1359	ENSG00000153113	CAST	5	+	96675538	96675601	96695835	96695907	96662402	96662497	96722638	96722698	1359	14,17,16	64,52,67	36,35,37	105,95,88	136	145	0.0592365	0.518798	0.189,0.258,0.203	0.268,0.282,0.31	-0.07	-7	7
12019	ENSG00000178585	CTNNBIP1	1	-	9883704	9883738	9894137	9894243	9877908	9877989	9910094	9910263	12019	1,2,4	13,10,11	0,0,3	17,11,5	179	107	0.0594158	0.519614	0.044,0.107,0.179	0.0,0.0,0.264	0.022	2.2	2.2
9318	ENSG00000142188	TMEM50B	21	-	33455726	33455784	33460412	33460505	33448781	33450863	33465341	33465409	9318	121117106	53,62,52	122,90,72	74,71,41	166	131	0.0594028	0.519614	0.643,0.598,0.617	0.565,0.5,0.581	0.071	7.1	7.1
14552	ENSG00000168002	POLR2G	11	+	62762809	62762866	62762866	62762951	62761804	62761904	62765181	62765232	14552	7,18,3	380374316	7,6,0	354260268	130	158	0.0595741	0.520504	0.022,0.055,0.011	0.023,0.027,0.0	0.013	1.3	1.3
7048	ENSG00000120656	TAF12	1	-	28617952	28618030	28621913	28622165	28613246	28613361	28642991	28643066	7048	251284195	71,70,64	246238223	82,96,79	325	151	0.0596277	0.520504	0.622,0.653,0.586	0.582,0.535,0.567	0.059	5.9	5.9
7996	ENSG00000164597	COG5	7	-	107372594	107372760	107527236	107527357	107362307	107362420	107548110	107548180	7996	183161164	190171160	143184148	198202208	194	239	0.0596149	0.520504	0.543,0.537,0.558	0.471,0.529,0.467	0.057	5.7	5.7
14959	ENSG00000088367	EPB41L1	20	+	36125422	36125527	36173763	36173954	36112425	36112480	36175550	36175715	14959	2,2,3	93,86,67	3,9,2	76,85,61	178	264	0.0596819	0.520519	0.031,0.033,0.062	0.055,0.136,0.046	-0.037	-3.7	3.7
988	ENSG00000188603	CLN3	16	-	28487455	28487541	28489289	28489386	28484005	28484118	28491481	28491560	988	107,77,82	4,3,4	138,89,84	10,12,2	170	159	0.0597028	0.520519	0.962,0.96,0.95	0.928,0.874,0.975	0.032	3.2	3.2
10095	ENSG00000105576	TNPO2	19	-	12705491	12705599	12705681	12705768	12705239	12705398	12706195	12706367	10095	63,86,77	111134118	95,103,81	126,123,95	160	181	0.0599072	0.520863	0.391,0.421,0.425	0.46,0.486,0.491	-0.067	-6.7	6.7
11539	ENSG00000060971	ACAA1	3	-	38131925	38132005	38133951	38134009	38129289	38129388	38136591	38136685	11539	118,100,80	32,24,28	205119112	31,31,23	131	153	0.0598296	0.520863	0.812,0.83,0.769	0.885,0.818,0.85	-0.047	-4.7	4.7
1184	ENSG00000120992	LYPLA1	8	-	54065747	54065813	54100907	54100938	54063327	54063375	54101754	54101828	1184	0,9,3	97127134	1,3,1	136,87,114	104	139	0.0599259	0.520863	0.0,0.087,0.029	0.01,0.044,0.012	0.017	1.7	1.7
5198	ENSG00000104880	ARHGEF18	19	+	7444203	7444454	7447042	7447168	7441911	7442052	7451148	7451266	5198	127196136	82,100,76	118155118	59,61,48	324	199	0.059864	0.520863	0.488,0.546,0.524	0.551,0.609,0.602	-0.068	-6.8	6.8
7751	ENSG00000278535	DHRS11	17	+	36595026	36595180	36598162	36598257	36591886	36592156	36598920	36599050	7751	24,17,17	11,23,18	19,13,12	22,32,21	227	168	0.0598005	0.520863	0.618,0.354,0.411	0.39,0.231,0.297	0.155	15.5	15.5
7428	ENSG00000077147	TM9SF3	10	-	96561977	96562138	96565303	96565426	96552927	96553059	96576633	96576829	7428	408351400	286290334	285372344	281337335	196	234	0.059978	0.520997	0.63,0.591,0.588	0.548,0.569,0.551	0.047	4.7	4.7
11706	ENSG00000078304	PPP2R5C	14	+	101786017	101786183	101818991	101819085	101762904	101762970	101856685	101856885	11706	255255257	5,0,1	237227209	5,8,0	239	167	0.0600519	0.52132	0.973,1.0,0.994	0.971,0.952,1.0	0.015	1.5	1.5
5249	ENSG00000112365	ZBTB24	6	-	109475398	109475482	109476174	109476253	109467652	109467734	109481074	109482054	5249	3,8,8	57,85,35	2,0,3	21,25,36	152	157	0.0601561	0.521657	0.052,0.089,0.191	0.09,0.0,0.079	0.054	5.4	5.4
6402	ENSG00000052841	TTC17	11	+	43370078	43370385	43373506	43373669	43358953	43359113	43379232	43379322	6402	12,6,6	0,1,2	14,9,6	1,4,2	380	236	0.0602379	0.521657	1.0,0.788,0.651	0.897,0.583,0.651	0.103	10.3	10.3
762	ENSG00000119013	NDUFB3	2	+	201072265	201072361	201073055	201073153	201072029	201072059	201078880	201079022	762	42,32,34	5,4,0	45,21,31	5,11,2	169	171	0.0602233	0.521657	0.895,0.89,1.0	0.901,0.659,0.94	0.095	9.5	9.5
8568	ENSG00000151148	UBE3B	12	+	109507563	109507735	109509595	109509714	109503022	109503190	109510343	109510458	8568	78,77,57	32,32,34	43,51,41	32,39,22	245	192	0.0601897	0.521657	0.656,0.653,0.568	0.513,0.506,0.594	0.088	8.8	8.8
14024	ENSG00000248498	ASNSP1	8	-	46592057	46592267	46593463	46593631	46591336	46591508	46595114	46595241	14024	10,15,12	6,4,4	10,9,9	2,0,3	241	283	0.060355	0.522352	0.662,0.815,0.779	0.854,1.0,0.779	-0.126	-12.6	12.6
13251	ENSG00000222011	FAM185A	7	+	102761272	102761411	102772408	102772450	102751691	102751801	102777252	102777348	13251	50,27,34	10,12,21	35,30,32	4,10,5	212	115	0.0604869	0.522729	0.731,0.55,0.468	0.826,0.619,0.776	-0.157	-15.7	15.7
14196	ENSG00000158019	BRE	2	+	28244779	28244862	28298337	28298491	28241322	28241393	28338449	28338901	14196	59,68,59	138133102	69,68,53	170206128	156	227	0.060509	0.522729	0.384,0.427,0.457	0.371,0.324,0.376	0.066	6.6	6.6
6284	ENSG00000152256	PDK1	2	+	172562740	172562800	172564502	172564687	172562219	172562291	172564977	172565073	6284	4,13,6	347273281	22,12,6	306305354	133	258	0.0604401	0.522729	0.022,0.085,0.04	0.122,0.071,0.032	-0.026	-2.6	2.6
15011	ENSG00000066322	ELOVL1	1	-	43364927	43365097	43365185	43365376	43364737	43364794	43365563	43365623	15011	610607512	406340245	609549405	319233185	264	243	0.0606933	0.523568	0.58,0.622,0.658	0.637,0.684,0.668	-0.043	-4.3	4.3
2337	ENSG00000100209	HSCB	22	+	28745863	28746008	28751240	28751288	28744614	28744704	28757077	28757210	2337	56,33,36	14,11,7	44,41,25	16,18,13	218	121	0.0606704	0.523568	0.689,0.625,0.741	0.604,0.558,0.516	0.126	12.6	12.6
3430	ENSG00000162298	SYVN1	11	-	65132247	65132351	65132731	65132780	65131469	65131596	65132921	65133074	3430	33,24,33	72,80,71	51,51,37	69,78,86	122	177	0.0607169	0.523568	0.399,0.303,0.403	0.517,0.487,0.384	-0.094	-9.4	9.4
7925	ENSG00000126858	RHOT1	17	+	32203895	32203973	32206909	32207029	32202769	32202900	32208106	32209738	7925	10,18,14	210170139	8,8,12	184210161	151	193	0.0608334	0.523936	0.057,0.119,0.114	0.053,0.046,0.087	0.035	3.5	3.5
8367	ENSG00000215386	MIR99AHG	21	+	16487489	16487538	16537378	16537439	16391613	16391685	16606993	16607130	8367	139,93,93	30,40,38	110141131	31,32,26	122	134	0.0608275	0.523936	0.836,0.719,0.729	0.796,0.829,0.847	-0.063	-6.3	6.3
9264	ENSG00000159352	PSMD4	1	+	151259068	151259221	151262160	151262278	151254768	151254803	151263913	151264028	9264	2,9,7	264234201	4,2,2	279202249	226	191	0.0609668	0.524766	0.006,0.031,0.029	0.012,0.008,0.007	0.013	1.3	1.3
5201	ENSG00000072609	CHFR	12	-	132862332	132862425	132869618	132869798	132861466	132861634	132870723	132870783	5201	63,92,58	2,0,0	76,76,61	2,5,0	253	166	0.0610071	0.524794	0.954,1.0,1.0	0.961,0.909,1.0	0.028	2.8	2.8
5183	ENSG00000088298	EDEM2	20	-	35131641	35131783	35134737	35134949	35126250	35126375	35137879	35138005	5183	96,105,79	39,38,33	128108113	64,61,61	285	215	0.0610931	0.524817	0.65,0.676,0.644	0.601,0.572,0.583	0.071	7.1	7.1
5216	ENSG00000166575	TMEM135	11	+	87071522	87071615	87091361	87091395	87037891	87038186	87157340	87157885	5216	30,31,28	33,30,32	26,14,26	28,49,40	166	107	0.0610481	0.524817	0.369,0.4,0.361	0.374,0.156,0.295	0.102	10.2	10.2
6385	ENSG00000165934	CPSF2	14	+	92129135	92129278	92130497	92130526	92126121	92126180	92130950	92131133	6385	6,6,11	2,0,2	1,2,2	0,0,0	216	102	0.0611207	0.524817	0.586,1.0,0.722	1.0,1.0,1.0	-0.231	-23.1	23.1
13997	ENSG00000166347	CYB5A	18	-	74266342	74266496	74290885	74291000	74263348	74263477	74291746	74291935	13997	7,10,3	2,17,9	5,2,1	11,13,4	188	227	0.061347	0.526122	0.809,0.415,0.287	0.354,0.157,0.232	0.256	25.6	25.6
5855	ENSG00000100142	POLR2F	22	+	37956772	37956842	37959345	37959476	37953710	37953807	37967098	37967170	5855	161143122	598403488	149132125	446334363	143	204	0.061323	0.526122	0.277,0.336,0.263	0.323,0.361,0.329	-0.046	-4.6	4.6
4988	ENSG00000265354	TIMM23	10	+	45998334	45998394	46002362	46002518	45988736	45988847	46003202	46003734	4988	1,6,0	11,7,6	1,5,1	2,6,1	133	229	0.0614663	0.526827	0.135,0.596,0.0	0.463,0.589,0.633	-0.318	-31.8	31.8
8999	ENSG00000165322	ARHGAP12	10	-	31852516	31852597	31854065	31854206	31843460	31843586	31861394	31861658	8999	28,31,33	52,51,62	15,10,21	44,54,34	214	154	0.0615052	0.526843	0.279,0.304,0.277	0.197,0.118,0.308	0.079	7.9	7.9
4718	ENSG00000128739	SNRPN	15	+	24967015	24967152	24967917	24968082	24962113	24962209	24974310	24974456	4718	74,58,76	176815421444	114,98,99	203918581761	210	238	0.0615949	0.527292	0.045,0.041,0.056	0.06,0.056,0.06	-0.011	-1.1	1.1
8809	ENSG00000167535	CACNB3	12	+	48824948	48824968	48825162	48825243	48824668	48824733	48825433	48825492	8809	5,2,1	39,25,34	3,4,5	22,19,21	93	154	0.0617027	0.527897	0.175,0.117,0.046	0.184,0.258,0.283	-0.129	-12.9	12.9
13791	ENSG00000117054	ACADM	1	+	75745834	75745914	75749418	75749556	75739979	75740110	75750450	75750546	13791	13,22,20	183162179	28,42,51	261311248	153	211	0.0619482	0.529677	0.089,0.158,0.134	0.129,0.157,0.221	-0.042	-4.2	4.2
7663	ENSG00000144331	ZNF385B	2	-	179576115	179576267	179719862	179720094	179544826	179544969	179769502	179769802	7663	17,8,10	3,5,4	26,33,17	6,1,3	305	225	0.0620335	0.530087	0.807,0.541,0.648	0.762,0.961,0.807	-0.178	-17.8	17.8
9612	ENSG00000104147	OIP5	15	-	41313272	41313354	41319657	41319780	41309267	41309849	41331914	41331981	9612	69,47,37	46,25,37	49,54,59	61,49,60	196	155	0.0620913	0.530262	0.543,0.598,0.442	0.388,0.466,0.437	0.097	9.7	9.7
3028	ENSG00000103121	CMC2	16	-	80988539	80988596	80991753	80991957	80981805	80981877	80997313	80997429	3028	152,89,104	33,31,25	171119130	47,56,54	277	130	0.0622248	0.531082	0.684,0.574,0.661	0.631,0.499,0.53	0.086	8.6	8.6
3536	ENSG00000119392	GLE1	9	+	128507215	128507340	128508875	128509097	128504730	128504904	128515528	128515639	3536	65,63,64	242250230	48,47,38	213232212	198	295	0.062297	0.531308	0.286,0.273,0.293	0.251,0.232,0.211	0.053	5.3	5.3
9948	ENSG00000127540	UQCR11	19	-	1599987	1600098	1602036	1602152	1599411	1599560	1602293	1602426	9948	3,9,8	7,1,3	2,1,3	1,3,8	189	184	0.0623261	0.531308	0.294,0.898,0.722	0.661,0.245,0.267	0.247	24.7	24.7
11866	ENSG00000105186	ANKRD27	19	-	32643430	32643484	32643571	32643631	32643286	32643352	32644324	32644479	11866	26,21,24	38,34,16	27,23,30	20,20,14	133	127	0.06258	0.53286	0.395,0.371,0.589	0.563,0.523,0.672	-0.134	-13.4	13.4
14832	ENSG00000143363	PRUNE	1	+	151018466	151018669	151024610	151024795	151017811	151017904	151027232	151027327	14832	35,38,40	36,35,32	28,36,20	44,39,31	276	258	0.0625834	0.53286	0.476,0.504,0.539	0.373,0.463,0.376	0.102	10.2	10.2
744	ENSG00000143819	EPHX1	1	+	225810594	225810615	225825357	225825544	225810091	225810169	225828724	225828912	744	11,12,16	6,18,6	26,25,25	6,12,9	94	260	0.0627537	0.53399	0.835,0.648,0.881	0.923,0.852,0.885	-0.099	-9.9	9.9
2589	ENSG00000143797	MBOAT2	2	-	8943186	8943264	8974358	8974435	8908620	8908716	9003539	9003665	2589	7,7,5	485415467	18,13,5	541557457	150	151	0.0629335	0.534617	0.014,0.017,0.011	0.032,0.023,0.011	-0.008	-0.8	0.8
4617	ENSG00000116898	MRPS15	1	-	36460691	36460776	36462087	36462163	36457922	36457981	36463805	36463850	4617	308333317	719604607	468366365	687672641	149	158	0.0629405	0.534617	0.312,0.369,0.356	0.419,0.366,0.376	-0.041	-4.1	4.1
626	ENSG00000139644	TMBIM6	12	+	49741956	49742280	49743416	49743565	49741556	49741611	49752463	49752549	626	26,25,15	10,4,9	37,33,28	6,4,6	397	222	0.0629199	0.534617	0.592,0.778,0.482	0.775,0.822,0.723	-0.156	-15.6	15.6
847	ENSG00000171960	PPIH	1	+	42675287	42675327	42675366	42675448	42667363	42667440	42676583	42676758	847	2,2,2	1,1,4	1,9,0	11,6,7	113	155	0.0630466	0.535198	0.733,0.733,0.407	0.111,0.673,0.0	0.363	36.3	36.3
2438	ENSG00000166478	ZNF143	11	+	9516200	9516362	9525239	9525386	9512447	9512596	9527529	9527646	2438	63,61,62	103,75,82	67,64,64	68,72,62	235	220	0.0631143	0.535338	0.364,0.432,0.414	0.48,0.454,0.491	-0.072	-7.2	7.2
4215	ENSG00000134250	NOTCH2	1	-	120005328	120005588	120029905	120029987	119996996	119997332	120069333	120069626	4215	15,23,17	78,95,110	19,12,7	108,97,104	155	333	0.0631386	0.535338	0.292,0.342,0.249	0.274,0.21,0.126	0.091	9.1	9.1
2508	ENSG00000141002	TCF25	16	+	89892192	89892275	89893788	89893858	89887651	89887681	89895082	89895137	2508	28,34,35	3,7,5	38,23,21	10,8,6	156	143	0.0632654	0.535453	0.895,0.817,0.865	0.777,0.725,0.762	0.104	10.4	10.4
2601	ENSG00000125971	DYNLRB1	20	+	34529851	34530234	34533523	34533677	34526267	34526343	34534627	34534795	2601	23,10,15	7,8,7	30,27,13	8,1,5	456	227	0.0632096	0.535453	0.621,0.384,0.516	0.651,0.931,0.564	-0.208	-20.8	20.8
6506	ENSG00000112033	PPARD	6	+	35348913	35349003	35352882	35353050	35347066	35347150	35410986	35411217	6506	2,1,3	7,6,5	3,0,0	9,1,6	163	241	0.0632332	0.535453	0.297,0.198,0.47	0.33,0.0,0.0	0.212	21.2	21.2
14637	ENSG00000203875	SNHG5	6	-	85676984	85677191	85677423	85677492	85665851	85666147	85677953	85678032	14637	6,6,5	19,20,13	2,0,3	13,10,10	142	280	0.0633089	0.535502	0.384,0.372,0.431	0.233,0.0,0.372	0.194	19.4	19.4
4289	ENSG00000131778	CHD1L	1	+	147270931	147271005	147272170	147272281	147267425	147267518	147275353	147275468	4289	7,1,1	91122107	1,0,1	113,98,93	147	184	0.0635877	0.536029	0.088,0.01,0.012	0.011,0.0,0.013	0.029	2.9	2.9
6225	ENSG00000054654	SYNE2	14	+	64216247	64216424	64218397	64218549	64214193	64214470	64219207	64219410	6225	37,50,35	24,11,12	46,32,43	32,23,22	250	225	0.0635814	0.536029	0.581,0.804,0.724	0.564,0.556,0.638	0.117	11.7	11.7
751	ENSG00000226328	NUP50-AS1	22	-	45152404	45152623	45157963	45158174	45138823	45138916	45163666	45163781	751	12,7,11	6,2,3	5,3,5	8,8,1	284	292	0.0634367	0.536029	0.673,0.783,0.79	0.391,0.278,0.837	0.247	24.7	24.7
8070	ENSG00000198087	CD2AP	6	+	47504676	47504758	47526627	47526740	47503279	47503440	47533601	47533755	8070	1,2,1	3,8,8	0,0,1	2,3,2	155	186	0.0635979	0.536029	0.286,0.231,0.13	0.0,0.0,0.375	0.091	9.1	9.1
8288	ENSG00000176261	ZBTB8OS	1	-	32627507	32627628	32631826	32631879	32621829	32621948	32633644	32633727	8288	41,30,30	91,91,75	42,43,25	67,76,55	126	194	0.0635103	0.536029	0.41,0.337,0.381	0.491,0.466,0.412	-0.08	-8	8
989	ENSG00000188603	CLN3	16	-	28487455	28487541	28489289	28489386	28482625	28482672	28491481	28491560	989	106,77,82	4,3,4	138,91,84	10,12,2	170	159	0.0635104	0.536029	0.961,0.96,0.95	0.928,0.876,0.975	0.031	3.1	3.1
5113	ENSG00000064042	LIMCH1	4	+	41406138	41406302	41438101	41438298	41359606	41359803	41494535	41494606	5113	0,1,3	6,11,4	2,9,1	3,7,11	237	270	0.0636738	0.536031	0.0,0.094,0.461	0.432,0.594,0.094	-0.188	-18.8	18.8
6636	ENSG00000276418	RP11-26J3.4	8	-	80002998	80003180	80038119	80038228	79918859	79919148	80042619	80042668	6636	370339279	640528506	327315331	487430454	182	255	0.0636627	0.536031	0.448,0.474,0.436	0.485,0.507,0.505	-0.046	-4.6	4.6
4984	ENSG00000265354	TIMM23	10	+	45998334	45998394	46002360	46002518	45988736	45988847	46003202	46003734	4984	1,6,0	11,6,7	1,5,1	2,6,1	133	231	0.0637604	0.536442	0.136,0.635,0.0	0.465,0.591,0.635	-0.307	-30.7	30.7
11686	ENSG00000184203	PPP1R2	3	-	195519017	195519185	195523691	195523786	195514424	195516942	195524818	195524896	11686	180163155	346287290	150117137	317294313	168	241	0.0639121	0.5374	0.427,0.449,0.434	0.404,0.363,0.386	0.052	5.2	5.2
4794	ENSG00000053747	LAMA3	18	+	23899287	23899455	23901126	23901323	23898953	23899065	23903008	23903125	4794	72,77,95	49,78,73	101,112,88	102119106	241	270	0.0639742	0.537603	0.622,0.525,0.593	0.526,0.513,0.482	0.073	7.3	7.3
15244	ENSG00000172366	FAM195A	16	+	646471	646608	647416	647884	642482	643144	648119	648446	15244	107,111,93	746675562	137,73,51	946533578	210	541	0.0640875	0.538236	0.27,0.298,0.299	0.272,0.261,0.185	0.05	5	5
10751	ENSG00000129197	RPAIN	17	+	5426136	5426299	5428070	5428239	5422768	5422829	5432541	5432876	10751	39,22,32	110,81,86	30,42,24	124139142	236	242	0.0641403	0.538361	0.267,0.218,0.276	0.199,0.237,0.148	0.059	5.9	5.9
11093	ENSG00000168958	MFF	2	+	227342744	227342819	227347247	227347384	227340291	227340380	227355676	227355761	11093	28,30,28	137,85,91	19,15,10	73,93,73	148	210	0.0641819	0.538391	0.225,0.334,0.304	0.27,0.186,0.163	0.081	8.1	8.1
11055	ENSG00000134058	CDK7	5	+	69258042	69258153	69259817	69259936	69255459	69255528	69262204	69262304	11055	116,97,83	97,85,69	97,105,78	123,101,86	184	192	0.0645481	0.540045	0.555,0.544,0.557	0.451,0.52,0.486	0.066	6.6	6.6
2990	ENSG00000159023	EPB41	1	+	29109335	29109437	29112367	29112595	29064981	29065158	29115698	29115803	2990	39,47,39	10,6,11	30,61,33	11,18,15	175	301	0.0644476	0.540045	0.87,0.931,0.859	0.824,0.854,0.791	0.064	6.4	6.4
3705	ENSG00000117280	RAB29	1	-	205772495	205772567	205774832	205774958	205771471	205771653	205775373	205775449	3705	34,44,34	40,57,34	65,53,73	62,39,58	199	145	0.0644672	0.540045	0.382,0.36,0.422	0.433,0.498,0.478	-0.082	-8.2	8.2
5073	ENSG00000126460	PRRG2	19	+	49583206	49583304	49583544	49583717	49581415	49581481	49588496	49588632	5073	35,42,24	49,48,37	47,39,20	38,38,20	171	246	0.0645694	0.540045	0.507,0.557,0.483	0.64,0.596,0.59	-0.093	-9.3	9.3
9484	ENSG00000145041	VPRBP	3	-	51492388	51492488	51496733	51496780	51483718	51483836	51499872	51499994	9484	4,5,6	13,6,5	6,9,7	3,6,5	120	173	0.064546	0.540045	0.307,0.546,0.634	0.742,0.684,0.669	-0.203	-20.3	20.3
8306	ENSG00000176261	ZBTB8OS	1	-	32627776	32627865	32632207	32632321	32627507	32627544	32633644	32633727	8306	5,0,2	2,1,0	3,1,0	0,1,5	187	162	0.0647874	0.54155	0.684,0.0,1.0	1.0,0.464,0.0	0.073	7.3	7.3
14606	ENSG00000136933	RABEPK	9	+	125207563	125207721	125220545	125220700	125203007	125203066	125227909	125228059	14606	194166151	169137106	269192205	142138143	231	228	0.0648559	0.541803	0.531,0.545,0.584	0.652,0.579,0.586	-0.052	-5.2	5.2
15306	ENSG00000170113	NIPA1	15	+	22814082	22814153	22819287	22819379	22812162	22812253	22820312	22820473	15306	6,7,5	1,3,3	7,7,9	1,1,1	144	165	0.0650929	0.543364	0.873,0.728,0.656	0.889,0.889,0.912	-0.144	-14.4	14.4
5217	ENSG00000166575	TMEM135	11	+	87071522	87071615	87157340	87157406	87038006	87038186	87236637	87236684	5217	20,28,30	74,96,81	26,12,24	93,104,97	166	139	0.0651194	0.543364	0.185,0.196,0.237	0.19,0.088,0.172	0.056	5.6	5.6
10448	ENSG00000006451	RALA	7	+	39629435	39629594	39665225	39665290	39623482	39623825	39686630	39686781	10448	0,2,1	1,0,1	5,4,2	0,0,2	232	138	0.0652122	0.543499	0.0,1.0,0.373	1.0,1.0,0.373	-0.333	-33.3	33.3
2552	ENSG00000130529	TRPM4	19	+	49190695	49190773	49196439	49196874	49190207	49190320	49200299	49200432	2552	19,25,16	65,57,42	23,18,20	118,92,58	151	508	0.0651862	0.543499	0.496,0.596,0.562	0.396,0.397,0.537	0.108	10.8	10.8
10717	ENSG00000166801	FAM111A	11	+	59143654	59143695	59144808	59144900	59143082	59143304	59145826	59145856	10717	1,2,2	4,8,4	5,3,2	1,6,4	114	165	0.0653707	0.5445	0.266,0.266,0.42	0.879,0.42,0.42	-0.256	-25.6	25.6
290	ENSG00000160271	RALGDS	9	-	133104447	133104644	133105239	133105345	133104262	133104331	133105931	133106016	290	1,1,2	16,32,39	2,4,2	12,27,26	179	270	0.0654365	0.544728	0.086,0.045,0.072	0.201,0.183,0.104	-0.095	-9.5	9.5
11447	ENSG00000169398	PTK2	8	-	140746759	140746860	140752231	140752313	140744651	140744767	140761164	140761262	11447	10,12,13	58,96,92	20,19,12	89,69,71	155	174	0.0656342	0.545734	0.162,0.123,0.137	0.201,0.236,0.159	-0.058	-5.8	5.8
15297	ENSG00000145782	ATG12	5	-	115833511	115833753	115837627	115837747	115832601	115832664	115841389	115841559	15297	214175153	9,14,12	192182189	6,3,13	193	315	0.0656062	0.545734	0.975,0.953,0.954	0.981,0.99,0.96	-0.016	-1.6	1.6
10422	ENSG00000089916	GPATCH2L	14	+	76177891	76177931	76177987	76178042	76176622	76176690	76180763	76180849	10422	3,1,3	20,33,42	1,0,2	40,30,36	113	128	0.0656913	0.545888	0.145,0.033,0.075	0.028,0.0,0.059	0.055	5.5	5.5
15307	ENSG00000170113	NIPA1	15	+	22814082	22814153	22814386	22814505	22812162	22812253	22820312	22820473	15307	6,7,5	2,6,4	7,7,9	3,2,1	144	192	0.065771	0.545929	0.8,0.609,0.625	0.757,0.824,0.923	-0.157	-15.7	15.7
6398	ENSG00000250264	XXbac-BPG246D15.9	6	-	32837536	32837651	32837740	32838237	32835642	32835773	32838652	32838822	6398	81,117,79	48,54,31	205131146	50,54,57	570	188	0.0658116	0.545929	0.358,0.417,0.457	0.575,0.444,0.458	-0.082	-8.2	8.2
8763	ENSG00000214783	POLR2J4	7	-	43986600	43986677	43987677	43987888	43973209	43973323	43988085	43988247	8763	11,19,28	3,1,2	34,13,14	10,5,1	284	150	0.065777	0.545929	0.659,0.909,0.881	0.642,0.579,0.881	0.116	11.6	11.6
9557	ENSG00000122335	SERAC1	6	-	158128107	158128270	158130372	158130486	158120424	158120575	158143055	158143184	9557	8,5,7	5,4,6	6,8,3	10,13,5	187	236	0.0659171	0.546484	0.669,0.612,0.596	0.431,0.437,0.431	0.193	19.3	19.3
10023	ENSG00000173418	NAA20	20	+	20025668	20025767	20026783	20026919	20017358	20017449	20032507	20032653	10023	76,70,65	746665554	66,39,38	622576501	172	209	0.0660316	0.54694	0.11,0.113,0.125	0.114,0.076,0.084	0.025	2.5	2.5
10253	ENSG00000003096	KLHL13	X	-	117920237	117920370	117945433	117945575	117919520	117919717	118116507	118116798	10253	10,10,9	24,17,11	7,17,24	12,14,16	215	206	0.0661982	0.54694	0.285,0.36,0.439	0.359,0.538,0.59	-0.134	-13.4	13.4
1201	ENSG00000132388	UBE2G1	17	-	4296716	4296814	4307020	4307123	4269258	4272516	4366270	4366482	1201	191214173	63,82,50	203217164	52,58,40	176	171	0.0662195	0.54694	0.747,0.717,0.771	0.791,0.784,0.799	-0.046	-4.6	4.6
14524	ENSG00000282826	FRG1CP	20	-	28600590	28600719	28601656	28601839	28600391	28600461	28602608	28602664	14524	57,36,37	8,8,13	39,30,30	11,13,15	256	202	0.0660856	0.54694	0.849,0.78,0.692	0.737,0.646,0.612	0.109	10.9	10.9
1484	ENSG00000140157	NIPA2	15	+	22846948	22847046	22851638	22851870	22845145	22845267	22858539	22858630	1484	1,6,3	344400323	5,10,7	463446384	171	305	0.0662806	0.54694	0.005,0.026,0.016	0.019,0.038,0.031	-0.014	-1.4	1.4
354	ENSG00000108100	CCNY	10	+	35501500	35501535	35529972	35530030	35336873	35337207	35530123	35530243	354	8,1,0	100,102,82	2,0,1	77,80,76	108	131	0.0661726	0.54694	0.088,0.012,0.0	0.031,0.0,0.016	0.018	1.8	1.8
7286	ENSG00000071564	TCF3	19	-	1612213	1612433	1615284	1615520	1609289	1611849	1615685	1615821	7286	70,52,45	69,55,48	54,48,51	98,61,62	309	293	0.0662423	0.54694	0.49,0.473,0.471	0.343,0.427,0.438	0.075	7.5	7.5
9643	ENSG00000102898	NUTF2	16	+	67847277	67847456	67865101	67865229	67846934	67846985	67868339	67868411	9643	25,33,18	877823626	28,10,21	920844808	252	201	0.066139	0.54694	0.022,0.031,0.022	0.024,0.009,0.02	0.007	0.7	0.7
10914	ENSG00000140471	LINS1	15	-	100580488	100580736	100580800	100580945	100580262	100580352	100602120	100602174	10914	13,15,22	47,45,38	6,11,6	39,51,17	218	321	0.066391	0.547533	0.289,0.329,0.46	0.185,0.241,0.342	0.103	10.3	10.3
13104	ENSG00000157600	TMEM164	X	+	110067346	110067396	110109079	110109146	110002634	110002772	110144797	110144876	13104	6,9,6	86,69,74	8,5,3	123,115,92	123	140	0.0666835	0.548034	0.074,0.129,0.084	0.069,0.047,0.036	0.045	4.5	4.5
13213	ENSG00000116353	MECR	1	-	29200409	29200589	29201942	29202045	29196197	29196258	29206761	29206905	13213	27,24,42	10,14,16	48,25,41	14,7,8	176	253	0.0664987	0.548034	0.795,0.711,0.791	0.831,0.837,0.88	-0.084	-8.4	8.4
13248	ENSG00000143450	OAZ3	1	+	151765893	151766029	151766701	151766888	151762898	151763167	151767162	151767511	13248	4,7,2	9,3,4	0,3,2	5,9,3	209	260	0.066646	0.548034	0.356,0.744,0.383	0.0,0.293,0.453	0.246	24.6	24.6
2255	ENSG00000120662	MTRF1	13	-	41261582	41261825	41262047	41262262	41260492	41260915	41262410	41262481	2255	1,4,1	9,16,11	1,2,0	14,28,15	288	316	0.0666559	0.548034	0.109,0.215,0.091	0.073,0.073,0.0	0.09	9	9
2998	ENSG00000159023	EPB41	1	+	29097806	29097935	29112367	29112448	29064981	29065158	29115698	29115803	2998	118112101	76,62,82	95,116,83	87,88,82	202	154	0.0665424	0.548034	0.542,0.579,0.484	0.454,0.501,0.436	0.071	7.1	7.1
712	ENSG00000103264	FBXO31	16	-	87347173	87347250	87360294	87360366	87336154	87336264	87383404	87383757	712	28,17,20	0,5,5	20,14,21	3,0,1	145	150	0.0666701	0.548034	1.0,0.779,0.805	0.873,1.0,0.956	-0.082	-8.2	8.2
6180	ENSG00000012660	ELOVL5	6	-	53292057	53292153	53294265	53294491	53291775	53291963	53295641	53295707	6180	420426391	22,14,13	318285271	16,13,23	299	169	0.0669289	0.549019	0.915,0.945,0.944	0.918,0.925,0.869	0.031	3.1	3.1
6959	ENSG00000153214	TMEM87B	2	+	112097054	112097152	112097232	112097291	112089624	112089718	112098594	112098698	6959	17,22,22	64,54,69	28,28,30	51,75,54	171	132	0.0669371	0.549019	0.17,0.239,0.198	0.298,0.224,0.3	-0.072	-7.2	7.2
8718	ENSG00000168385	2002-09-01	2	+	241325992	241326109	241329610	241329839	241324215	241324241	241335125	241335212	8718	509527460	12,5,6	507530536	12,17,12	190	302	0.0669583	0.549019	0.985,0.994,0.992	0.985,0.98,0.986	0.007	0.7	0.7
9988	ENSG00000089022	MAPKAPK5	12	+	111866155	111866231	111867571	111867669	111865249	111865323	111870270	111870307	9988	42,38,35	34,26,23	39,47,25	19,11,18	149	171	0.0668534	0.549019	0.586,0.626,0.636	0.702,0.831,0.614	-0.1	-10	10
11688	ENSG00000111445	RFC5	12	+	118017689	118017815	118017994	118018053	118016703	118016892	118019071	118019136	11688	2,3,3	2,3,0	2,2,2	3,6,4	199	132	0.067214	0.549115	0.399,0.399,1.0	0.307,0.181,0.249	0.354	35.4	35.4
11817	ENSG00000087111	PIGS	17	-	28561421	28561629	28563430	28563516	28560048	28560191	28563817	28563907	11817	24,22,12	287258224	32,44,27	367316303	159	281	0.067151	0.549115	0.129,0.131,0.086	0.134,0.197,0.136	-0.04	-4	4
14993	ENSG00000137198	GMPR	6	+	16250283	16250367	16254561	16254735	16246841	16246961	16274414	16274496	14993	23,41,17	93,86,98	43,38,43	114,81,90	157	247	0.067162	0.549115	0.28,0.429,0.214	0.372,0.425,0.429	-0.101	-10.1	10.1
2585	ENSG00000143797	MBOAT2	2	-	8908620	8908716	8943186	8943264	8888017	8888073	8958496	8958642	2585	285315274	686781678	420367303	801753671	151	169	0.0672601	0.549115	0.317,0.311,0.311	0.37,0.353,0.336	-0.04	-4	4
413	ENSG00000272752	STAG3L5P-PVRIG2P-PILRB	7	+	100353372	100353483	100353894	100354012	100353209	100353270	100355142	100355240	413	44,61,45	55,113,88	88,80,51	102,100,67	184	191	0.0670099	0.549115	0.454,0.359,0.347	0.472,0.454,0.441	-0.069	-6.9	6.9
5051	ENSG00000161040	FBXL13	7	-	103046808	103047020	103055087	103055178	103029350	103029418	103055643	103055747	5051	0,0,0	3,2,1	0,1,3	2,7,5	164	285	0.0672473	0.549115	0.0,0.0,0.0	0.0,0.199,0.51	-0.236	-23.6	23.6
7039	ENSG00000101901	ALG13	X	+	111689086	111689197	111708964	111709048	111684964	111685103	111711674	111711725	7039	2,2,4	25,9,10	1,3,5	2,6,8	184	157	0.067248	0.549115	0.064,0.159,0.254	0.299,0.299,0.348	-0.156	-15.6	15.6
7230	ENSG00000105792	CFAP69	7	+	90305967	90306085	90306900	90307098	90299866	90304820	90307767	90307854	7230	6,6,19	111,86,95	6,16,13	53,65,73	191	271	0.0672796	0.549115	0.071,0.09,0.221	0.138,0.259,0.202	-0.072	-7.2	7.2
8578	ENSG00000104450	SPAG1	8	+	100220278	100220431	100225172	100225339	100213818	100213918	100231155	100231288	8578	12,14,7	22,33,29	30,38,16	35,57,35	226	240	0.0673188	0.549119	0.367,0.311,0.204	0.477,0.415,0.327	-0.112	-11.2	11.2
1092	ENSG00000064489	BORCS8-MEF2B	19	-	19180685	19180761	19182572	19182730	19150681	19150764	19186033	19186098	1092	38,54,50	1,2,1	43,43,30	7,1,1	231	149	0.0677323	0.550134	0.961,0.946,0.97	0.798,0.965,0.951	0.054	5.4	5.4
11649	ENSG00000091127	PUS7	7	-	105470760	105470848	105472131	105472193	105468336	105468463	105481051	105481177	11649	32,36,19	9,13,17	50,41,50	15,8,12	135	161	0.0675769	0.550134	0.809,0.768,0.571	0.799,0.859,0.832	-0.114	-11.4	11.4
12473	ENSG00000270011	ZNF559-ZNF177	19	+	9341101	9341184	9364861	9364948	9338493	9338582	9376315	9376423	12473	3,2,0	0,3,3	2,1,0	0,0,3	156	160	0.0677535	0.550134	1.0,0.406,0.0	1.0,1.0,0.0	-0.198	-19.8	19.8
15007	ENSG00000066322	ELOVL1	1	-	43366267	43366459	43367485	43367618	43365563	43365623	43367914	43368074	15007	32,48,28	36,35,31	38,52,34	30,24,23	206	265	0.0677295	0.550134	0.533,0.638,0.537	0.62,0.736,0.655	-0.101	-10.1	10.1
3566	ENSG00000188549	C15orf52	15	-	40335783	40335826	40336573	40336664	40331451	40335700	40336759	40336813	3566	5,9,2	9,9,2	20,18,17	7,19,7	164	116	0.0675897	0.550134	0.282,0.414,0.414	0.669,0.401,0.632	-0.197	-19.7	19.7
4978	ENSG00000265354	TIMM23	10	+	46000061	46000181	46002360	46002518	45988736	45988847	46003202	46003734	4978	21,9,12	11,6,7	7,16,8	2,6,1	193	231	0.0675228	0.550134	0.696,0.642,0.672	0.807,0.761,0.905	-0.154	-15.4	15.4
5958	ENSG00000171612	SLC25A33	1	+	9570257	9570358	9573345	9573411	9567283	9567361	9579953	9580234	5958	348257293	33,25,33	327293262	23,25,16	174	139	0.0677218	0.550134	0.894,0.891,0.876	0.919,0.903,0.929	-0.03	-3	3
9942	ENSG00000167182	SP2	17	+	47897814	47897927	47914725	47914838	47896149	47896293	47915311	47915388	9942	1,6,7	4,4,2	8,11,5	3,3,0	186	186	0.0676846	0.550134	0.2,0.6,0.778	0.727,0.786,1.0	-0.312	-31.2	31.2
12073	ENSG00000154122	ANKH	5	-	14839072	14839233	14848775	14848863	14768974	14769191	14871351	14871778	12073	9,3,6	0,4,0	14,5,3	3,2,5	161	234	0.0678157	0.550233	1.0,0.522,1.0	0.872,0.784,0.466	0.133	13.3	13.3
3941	ENSG00000161010	C5orf45	5	-	179844151	179844227	179847977	179848066	179841906	179842064	179853377	179853437	3941	24,6,13	18,13,14	11,10,16	21,25,31	162	149	0.0678433	0.550233	0.551,0.298,0.461	0.325,0.269,0.322	0.131	13.1	13.1
14414	ENSG00000090060	PAPOLA	14	+	96521005	96521072	96525309	96525391	96520054	96520228	96527429	96527539	14414	428436410	274239254	370364356	258256280	140	155	0.0680535	0.550692	0.634,0.669,0.641	0.614,0.612,0.585	0.044	4.4	4.4
1452	ENSG00000249859	PVT1	8	+	127994882	127995093	127996560	127996598	127989260	127989291	128009589	128009718	1452	5,9,17	5,5,3	10,6,8	2,1,1	284	111	0.0679945	0.550692	0.281,0.413,0.689	0.662,0.701,0.758	-0.246	-24.6	24.6
7703	ENSG00000117448	AKR1A1	1	+	45561788	45561878	45566568	45566688	45552435	45552563	45566868	45567020	7703	155143139	516445407	355265282	975701662	163	193	0.0680552	0.550692	0.262,0.276,0.288	0.301,0.309,0.335	-0.04	-4	4
944	ENSG00000122008	POLK	5	+	75590343	75590440	75596221	75597178	75587025	75587058	75597746	75597789	944	53,51,41	422408354	37,59,48	461535541	170	1030	0.0680025	0.550692	0.432,0.431,0.412	0.327,0.401,0.35	0.066	6.6	6.6
14235	ENSG00000078369	GNB1	1	-	1848460	1848529	1852569	1852680	1839189	1839238	1890819	1890836	14235	17,9,5	4,0,0	5,7,4	1,1,6	184	142	0.0682353	0.551834	0.766,1.0,1.0	0.794,0.844,0.34	0.263	26.3	26.3
638	ENSG00000131508	UBE2D2	5	+	139614838	139614966	139623367	139623459	139614696	139614774	139626755	139628433	638	167158128	44,33,34	153126122	18,35,16	201	165	0.068357	0.552504	0.757,0.797,0.756	0.875,0.747,0.862	-0.058	-5.8	5.8
12796	ENSG00000069998	CECR5	22	-	17138549	17138738	17143097	17143131	17137510	17138357	17145023	17145117	12796	53,61,59	525410387	109,79,48	565392391	107	262	0.0684835	0.553211	0.198,0.267,0.272	0.321,0.33,0.231	-0.048	-4.8	4.8
5827	ENSG00000119801	YPEL5	2	+	30148244	30148254	30155849	30155910	30146940	30147062	30156627	30156792	5827	2,3,3	0,4,6	1,3,1	1,0,2	83	134	0.0685869	0.553731	1.0,0.548,0.447	0.618,1.0,0.447	-0.023	-2.3	2.3
13506	ENSG00000117543	DPH5	1	-	101001466	101001544	101013709	101013818	100995109	100995149	101021640	101021765	13506	123149105	112139115	123131119	90,95,99	182	151	0.0686867	0.554221	0.477,0.471,0.431	0.531,0.534,0.499	-0.062	-6.2	6.2
10586	ENSG00000184863	RBM33	7	+	155684932	155685052	155688956	155689118	155680589	155680908	155700772	155701490	10586	8,3,4	0,0,5	4,5,4	0,0,1	193	235	0.0690287	0.55453	1.0,1.0,0.493	1.0,1.0,0.83	-0.112	-11.2	11.2
11823	ENSG00000077254	USP33	1	-	77701368	77701471	77711746	77711855	77697862	77697931	77717866	77718047	11823	80,56,57	134127115	56,57,44	139158108	182	176	0.0688732	0.55453	0.366,0.299,0.324	0.28,0.259,0.283	0.056	5.6	5.6
13230	ENSG00000147996	CBWD5	9	+	65704330	65704547	65707012	65707152	65702969	65703014	65708901	65708958	13230	8,5,4	7,10,3	9,1,1	6,13,12	290	213	0.0689164	0.55453	0.456,0.269,0.495	0.524,0.053,0.058	0.195	19.5	19.5
13703	ENSG00000154640	BTG3	21	-	17601396	17601522	17604144	17604273	17598616	17598824	17604859	17604997	13703	6,8,1	7,6,8	4,12,5	2,6,4	202	199	0.0689632	0.55453	0.458,0.568,0.11	0.663,0.663,0.552	-0.247	-24.7	24.7
2558	ENSG00000179933	C14orf119	14	+	23095828	23096021	23096621	23096719	23095524	23095619	23097657	23100462	2558	1,3,6	0,0,0	7,6,4	0,3,1	266	171	0.0690292	0.55453	1.0,1.0,1.0	1.0,0.563,0.72	0.239	23.9	23.9
3568	ENSG00000124222	STX16	20	+	58659590	58659634	58667200	58667318	58652072	58652087	58667489	58667597	3568	6,1,7	6,7,8	5,6,4	5,0,4	117	191	0.0687955	0.55453	0.62,0.189,0.588	0.62,1.0,0.62	-0.281	-28.1	28.1
360	ENSG00000166451	CENPN	16	+	81022596	81022698	81026525	81026638	81020099	81020276	81028170	81028297	360	206238176	396394419	264316282	422468499	175	186	0.0691159	0.55453	0.356,0.391,0.309	0.399,0.418,0.375	-0.045	-4.5	4.5
4012	ENSG00000159210	SNF8	17	-	48931642	48931714	48933204	48933346	48930373	48930612	48936169	48936242	4012	486586503	238237216	594567513	251169191	215	145	0.0690156	0.55453	0.579,0.625,0.611	0.615,0.694,0.644	-0.046	-4.6	4.6
5006	ENSG00000025293	PHF20	20	+	35927779	35927879	35931248	35931444	35917483	35917662	35938696	35939108	5006	135,90,85	206192154	102,101,70	156,133,94	173	269	0.0691144	0.55453	0.505,0.422,0.462	0.504,0.541,0.537	-0.064	-6.4	6.4
9856	ENSG00000145687	SSBP2	5	-	81489249	81489309	81513627	81513717	81474495	81474562	81615472	81615557	9856	27,30,31	21,16,15	19,22,24	19,24,19	163	133	0.0690737	0.55453	0.512,0.605,0.628	0.449,0.428,0.508	0.12	12	12
7052	ENSG00000204856	FAM216A	12	+	110473077	110473118	110485077	110485199	110468423	110468525	110486324	110486454	7052	4,2,5	213224165	1,0,3	161196147	114	195	0.0691855	0.554774	0.031,0.015,0.049	0.011,0.0,0.034	0.017	1.7	1.7
14958	ENSG00000088367	EPB41L1	20	+	36125422	36125527	36173883	36173954	36112425	36112480	36175550	36175715	14958	2,2,3	36,35,30	3,9,2	32,40,21	178	144	0.0693263	0.555228	0.043,0.044,0.075	0.07,0.154,0.072	-0.045	-4.5	4.5
7968	ENSG00000074696	HACD3	15	+	65558679	65558731	65562773	65562888	65554886	65554960	65564214	65564342	7968	7,19,10	152133142	10,4,4	122126105	125	188	0.0693508	0.555228	0.065,0.177,0.096	0.11,0.046,0.054	0.043	4.3	4.3
8253	ENSG00000184012	TMPRSS2	21	-	41468148	41468356	41468395	41468526	41467765	41467886	41470647	41470743	8253	126112491220	40,45,29	149113201200	56,57,47	204	281	0.0693594	0.555228	0.977,0.975,0.983	0.973,0.97,0.972	0.007	0.7	0.7
4016	ENSG00000159210	SNF8	17	-	48931642	48931717	48933204	48933346	48930503	48930612	48936169	48936242	4016	486586503	272260236	594567513	281199202	215	148	0.0694949	0.555998	0.552,0.608,0.595	0.593,0.662,0.636	-0.045	-4.5	4.5
11088	ENSG00000168958	MFF	2	+	227342744	227342819	227347247	227347380	227340291	227340380	227355676	227355761	11088	28,30,28	102,73,68	19,15,10	57,73,57	148	206	0.0696096	0.556602	0.276,0.364,0.364	0.317,0.222,0.196	0.09	9	9
1171	ENSG00000138448	ITGAV	2	+	186636081	186636207	186637064	186637109	186625472	186625587	186638276	186638320	1171	58,71,56	38,30,32	46,60,51	35,36,56	199	118	0.0700599	0.556771	0.475,0.584,0.509	0.438,0.497,0.351	0.094	9.4	9.4
13701	ENSG00000143093	STRIP1	1	+	110046679	110046751	110047541	110047616	110045014	110045078	110047771	110047869	13701	29,36,29	32,41,31	30,42,35	21,37,22	145	148	0.0699561	0.556771	0.481,0.473,0.488	0.593,0.537,0.619	-0.102	-10.2	10.2
14173	ENSG00000188554	NBR1	17	+	43200166	43200608	43201685	43201780	43196941	43197106	43202654	43202712	14173	722776661	162154147	722751675	125145108	515	168	0.0697781	0.556771	0.592,0.622,0.595	0.653,0.628,0.671	-0.048	-4.8	4.8
14383	ENSG00000099290	FAM21A	10	+	50080757	50080931	50084071	50084165	50078674	50078737	50085496	50085558	14383	59,82,73	30,41,39	45,40,38	24,36,34	247	167	0.07002	0.556771	0.571,0.575,0.559	0.559,0.429,0.43	0.096	9.6	9.6
14886	ENSG00000092841	MYL6	12	+	56159497	56159622	56159622	56159730	56158683	56158711	56159974	56160148	14886	70,30,45	275023752156	35,33,35	298019392030	198	181	0.0700173	0.556771	0.023,0.011,0.019	0.011,0.015,0.016	0.004	0.4	0.4
2823	ENSG00000156689	GLYATL2	11	-	58844433	58844524	58899651	58899758	58839534	58839652	58904155	58904215	2823	4,11,22	0,6,10	2,6,7	5,2,12	180	164	0.0699254	0.556771	1.0,0.626,0.667	0.267,0.732,0.347	0.316	31.6	31.6
4354	ENSG00000213585	VDAC1	5	-	134001521	134001713	134002592	134002800	133992945	133993015	134004646	134004742	4354	29,26,23	16,25,20	32,19,21	33,39,22	281	265	0.0698641	0.556771	0.631,0.495,0.52	0.478,0.315,0.474	0.126	12.6	12.6
4573	ENSG00000087299	L2HGDH	14	-	50279136	50279228	50282327	50282504	50278519	50278554	50283870	50284033	4573	0,3,2	6,0,2	1,0,1	4,2,0	250	165	0.0700624	0.556771	0.0,1.0,0.398	0.142,0.0,1.0	0.085	8.5	8.5
4981	ENSG00000265354	TIMM23	10	+	46000061	46000181	46002362	46002518	45988736	45988847	46003202	46003734	4981	21,9,12	11,7,6	7,16,8	2,6,1	193	229	0.0698947	0.556771	0.694,0.604,0.704	0.806,0.76,0.905	-0.156	-15.6	15.6
5530	ENSG00000106609	TMEM248	7	+	66922145	66922246	66927641	66927777	66921224	66921461	66941847	66942024	5530	11,5,5	2,3,0	3,8,4	7,3,1	174	209	0.0699488	0.556771	0.869,0.667,1.0	0.34,0.762,0.828	0.202	20.2	20.2
8254	ENSG00000184012	TMPRSS2	21	-	41468148	41468356	41468395	41468533	41467765	41467886	41470647	41470743	8254	138714001351	40,45,29	164314801329	56,57,47	211	281	0.0699312	0.556771	0.979,0.976,0.984	0.975,0.972,0.974	0.006	0.6	0.6
13354	ENSG00000110768	GTF2H1	11	+	18338108	18338274	18339563	18339657	18335753	18335946	18341260	18341410	13354	157149163	110107128	164172173	87101108	239	167	0.0703267	0.558	0.499,0.493,0.471	0.568,0.543,0.528	-0.059	-5.9	5.9
14949	ENSG00000088367	EPB41L1	20	+	36214356	36214440	36218875	36218962	36212271	36212376	36221863	36221944	14949	27,32,29	37,48,56	17,31,16	59,44,60	157	160	0.0703516	0.558	0.426,0.405,0.345	0.227,0.418,0.214	0.106	10.6	10.6
1693	ENSG00000103222	ABCC1	16	+	16103892	16104012	16105399	16105460	16102682	16102717	16106737	16106873	1693	7,11,14	0,1,6	12,17,10	4,9,4	193	134	0.0703744	0.558	1.0,0.884,0.618	0.676,0.567,0.634	0.208	20.8	20.8
663	ENSG00000116539	ASH1L	1	-	155459796	155459898	155477885	155482449	155438326	155439068	155521099	155521618	663	192421892084	22,41,38	146621181669	39,41,35	4637	175	0.0702922	0.558	0.767,0.668,0.674	0.587,0.661,0.643	0.073	7.3	7.3
4357	ENSG00000213585	VDAC1	5	-	134001521	134001713	134002592	134002800	133992945	133993018	134004646	134004742	4357	31,29,24	14,25,21	33,25,26	34,41,24	281	265	0.0705396	0.558685	0.676,0.522,0.519	0.478,0.365,0.505	0.123	12.3	12.3
8936	ENSG00000141959	PFKL	21	+	44305187	44305417	44305852	44305935	44304274	44304455	44306680	44306754	8936	24,14,16	4,3,0	15,24,14	5,7,3	303	156	0.0705259	0.558685	0.755,0.706,1.0	0.607,0.638,0.706	0.17	17	17
123	ENSG00000138641	HERC3	4	+	88595556	88595614	88605794	88605901	88592433	88592574	88649839	88649999	123	24,38,35	48,50,55	58,45,44	52,59,51	131	180	0.0705902	0.558773	0.407,0.511,0.466	0.605,0.512,0.542	-0.092	-9.2	9.2
4102	ENSG00000133302	SLF1	5	+	94654629	94654752	94662297	94662351	94653271	94653421	94663749	94663908	4102	30,31,25	13,10,10	22,40,26	14,28,13	196	127	0.0708631	0.560621	0.599,0.668,0.618	0.505,0.481,0.564	0.112	11.2	11.2
13348	ENSG00000213995	CARKD	13	+	110625189	110625278	110627438	110627547	110624233	110624279	110634544	110634595	13348	45,56,48	57,56,59	57,35,37	84,68,53	162	182	0.0709732	0.560866	0.47,0.529,0.478	0.433,0.366,0.44	0.079	7.9	7.9
6872	ENSG00000172243	CLEC7A	12	-	10123244	10123363	10125086	10125173	10118548	10118590	10125296	10125448	6872	7,7,6	20,24,20	7,11,2	13,6,6	160	192	0.0709458	0.560866	0.296,0.259,0.265	0.393,0.688,0.286	-0.182	-18.2	18.2
[truncated: 12,390 more rows]
