# Supplementary material for: KDM7A and KDM1A inhibition suppresses tumour promoting pathways in prostate cancer
Source: Mol Oncol. 2026 Mar 23:10.1002/1878-0261.70238. Online ahead of print. doi: 10.1002/1878-0261.70238 (PMC13398633; doi:10.1002/1878-0261.70238)
Supplement: Supplementary file 24 — Table S13. Differential gene expression data from RNA‐seq analysis of C4‐2 pharmacological inhibition with KDMinhibitors in the presence of R1881. Table 1 differential gene expression data of vehicle treated compared to namoline treated C4‐2 cells. Table 2 differential gene expression data of vehicle treated compared to TCE‐5002 treated C4‐2 cells. Table 3 differential gene expression data of vehicle treated compared to combination namoline & TCE‐5002 treated C4‐2 cells. [file MOL2-9999-0-s019.xlsx]

## Sheet: 1_significant_R18-R18NAM
C42 KDM inhibition - Namoline treatment RNA-seq data showing all FDR-corrected (FDR p-value <0.05) genes									FDR-corrected <0.05, logFC ≥1 annotated genes upon Namoline treatment (sorted by logFC)
									Annotated genes up-regulated					Annotated genes down-regulated
Identifier	logFC	logCPM	LR	PValue	FDR	Gene			Up in Nam treatment	logFC	Gene symbol			Down in Nam treatment	logFC	Gene Symbol
ENSG00000175197	4.31746	8.30367	564.845	7.42361e-125	4.50428e-120	DDIT3			ENSG00000244468	-8.60667	AC093001.1			ENSG00000276600	10.3748	RAB7B
ENSG00000100385	6.58819	3.0484	480.914	1.35181e-106	4.10107e-102	IL2RB			ENSG00000079393	-7.41	DUSP13			ENSG00000226738	9.23685	U62317.1
ENSG00000128965	4.74687	4.23049	462.073	1.70153e-102	3.44135e-98	CHAC1			ENSG00000144339	-7.25868	TMEFF2			ENSG00000154319	8.95328	FAM167A
ENSG00000078081	4.30194	4.35831	397.131	2.31999e-88	3.51913e-84	LAMP3			ENSG00000253266	-7.09019	AC100860.1			ENSG00000159625	8.78821	DRC7
ENSG00000127152	5.00834	2.94726	393.166	1.69298e-87	2.05443e-83	BCL11B			ENSG00000235584	-6.9975	AC008268.1			ENSG00000250310	8.46243	AC006487.2
ENSG00000189057	-3.56956	5.60575	384.145	1.55817e-85	1.5757e-81	FAM111B			ENSG00000182053	-6.9975	TRIM49B			ENSG00000143333	8.43102	RGS16
ENSG00000183671	5.24523	2.73721	372.599	5.08646e-83	4.40888e-79	GPR1			ENSG00000122224	-6.8988	LY9			ENSG00000124749	7.91165	COL21A1
ENSG00000065328	-3.8335	4.33942	370.731	1.29715e-82	9.83805e-79	MCM10			ENSG00000150244	-6.79297	TRIM48			ENSG00000244222	7.71691	OR7E121P
ENSG00000170522	-3.65423	4.728	365.945	1.42939e-81	9.63645e-78	ELOVL6			ENSG00000196196	-6.79271	HRCT1			ENSG00000102445	7.65692	RUBCNL
ENSG00000010810	4.77288	3.46433	334.859	8.40504e-75	5.09976e-71	FYN			ENSG00000233038	-6.6788	AC011899.2			ENSG00000188620	7.61514	HMX3
ENSG00000276043	-4.10679	3.4368	332.546	2.68044e-74	1.47851e-70	UHRF1			ENSG00000227802	-6.6788	DNAJB3			ENSG00000004776	7.54388	HSPB6
ENSG00000198842	3.52247	4.16845	329.886	1.01745e-73	5.14449e-70	DUSP27			ENSG00000260578	-6.67874	AC110597.1			ENSG00000135116	7.48832	HRK
ENSG00000167995	3.39951	4.93955	321.978	5.37102e-72	2.50682e-68	BEST1			ENSG00000215571	-6.67874	GRK6P1			ENSG00000211448	7.35287	DIO2
ENSG00000092853	-3.39734	4.37296	312.542	6.10057e-70	2.64394e-66	CLSPN			ENSG00000184106	-6.67854	TREML3P			ENSG00000257613	7.34597	LINC01481
ENSG00000130487	5.69027	2.20439	306.531	1.24421e-68	5.03281e-65	KLHDC7B			ENSG00000108342	-6.55459	CSF3			ENSG00000233670	7.29784	PIRT
ENSG00000176971	4.7169	2.76221	300.204	2.97403e-67	1.12781e-63	FIBIN			ENSG00000260070	-6.55452	AC006960.3			ENSG00000182050	7.21599	MGAT4C
ENSG00000165244	-3.5323	3.97545	299.309	4.66024e-67	1.66329e-63	ZNF367			ENSG00000182330	-6.55433	PRAMEF8			ENSG00000276775	7.13249	IGHV4-4
ENSG00000084636	2.94425	6.26181	290.503	3.86344e-65	1.3023e-61	COL16A1			ENSG00000137673	-6.55426	MMP7			ENSG00000258088	7.05161	AC078820.1
ENSG00000135842	2.78806	8.2345	282.784	1.85703e-63	5.93028e-60	FAM129A			ENSG00000214391	-6.41852	TUBAP2			ENSG00000179571	7.04926	NBPF17P
ENSG00000171388	-3.20564	4.27314	281.429	3.6661e-63	1.1122e-59	APLN			ENSG00000232762	-6.41839	AL355483.3			ENSG00000235601	6.97768	BARX1-DT
ENSG00000239467	3.2298	4.29715	274.95	9.46481e-62	2.73465e-58	AC007405.3			ENSG00000235522	-6.41832	AC010978.1			ENSG00000216639	6.97292	AL133406.1
ENSG00000171848	-2.87963	5.31833	271.917	4.33602e-61	1.19586e-57	RRM2			ENSG00000253593	-6.41832	AC110741.1			ENSG00000272975	6.97055	MYHAS
ENSG00000197406	-4.18162	7.36259	261.362	8.66244e-59	2.28519e-55	DIO3			ENSG00000269653	-6.26849	AC011479.3			ENSG00000258077	6.96817	AC078923.1
ENSG00000196517	2.74504	5.73614	253.905	3.65698e-57	9.2453e-54	SLC6A9			ENSG00000177791	-6.26842	MYOZ1			ENSG00000235448	6.96817	LURAP1L-AS1
ENSG00000116761	2.8133	5.24181	250.948	1.61386e-56	3.91685e-53	CTH			ENSG00000277586	-6.26842	NEFL			ENSG00000253693	6.87684	AC008415.1
ENSG00000106948	2.75833	5.95153	248.537	5.41234e-56	1.26305e-52	AKNA			ENSG00000144063	-6.26836	MALL			ENSG00000175879	6.87446	HOXD8
ENSG00000093009	-3.02915	3.93917	240.989	2.39402e-54	5.37989e-51	CDC45			ENSG00000124479	-6.26836	NDP			ENSG00000273077	6.87208	AC110609.1
ENSG00000157193	-2.6779	5.39315	236.704	2.0577e-53	4.45897e-50	LRP8			ENSG00000186469	-6.26829	GNG2			ENSG00000164744	6.7792	SUN3
ENSG00000140465	-4.09023	2.19315	234.844	5.23649e-53	1.0956e-49	CYP1A1			ENSG00000249849	-6.26816	AC138819.1			ENSG00000226206	6.76964	BX470209.1
ENSG00000172432	2.51795	7.68161	231.78	2.43839e-52	4.93164e-49	GTPBP2			ENSG00000157111	-6.26816	TMEM171			ENSG00000248648	6.67674	AC113410.1
ENSG00000092295	3.4298	3.20072	229.857	6.4052e-52	1.25366e-48	TGM1			ENSG00000226734	-6.10087	SNRPGP12			ENSG00000054356	6.67432	PTPRN
ENSG00000085840	-3.01214	3.47699	226.333	3.75862e-51	7.1267e-48	ORC1			ENSG00000271849	-6.1008	AC012603.1			ENSG00000251459	6.67191	AC013724.1
ENSG00000157514	2.56955	5.50324	224.84	7.9561e-51	1.46284e-47	TSC22D3			ENSG00000234690	-6.10074	AC106869.1			ENSG00000079263	6.66951	SP140
ENSG00000267259	3.73825	3.21884	224.523	9.32807e-51	1.66465e-47	ERVE-1			ENSG00000258038	-6.10074	LINC02327			ENSG00000178462	6.66951	TUBAL3
ENSG00000130766	2.52763	6.46101	224.012	1.2057e-50	2.09016e-47	SESN2			ENSG00000183150	-6.10067	GPR19			ENSG00000006128	6.66711	TAC1
ENSG00000085999	-3.04442	3.68547	221.941	3.41274e-50	5.75189e-47	RAD54L			ENSG00000270619	-5.91126	AL391358.1			ENSG00000100385	6.58819	IL2RB
ENSG00000127824	-2.4713	6.71074	218.901	1.57113e-49	2.57644e-46	TUBA4A			ENSG00000266117	-5.91126	FBXO36P1			ENSG00000235119	6.56106	AL138895.1
ENSG00000175305	-3.18014	3.10179	217.522	3.13933e-49	5.01259e-46	CCNE2			ENSG00000139292	-5.91126	LGR5			ENSG00000165409	6.55864	TSHR
ENSG00000112759	-2.71847	4.8503	214.962	1.13616e-48	1.7676e-45	SLC29A1			ENSG00000236117	-5.91126	LINC01639			ENSG00000279070	6.55381	AC073263.2
ENSG00000168209	2.42618	6.92901	214.813	1.22412e-48	1.85683e-45	DDIT4			ENSG00000166105	-5.91119	GLB1L3			ENSG00000174145	6.55381	NWD2
ENSG00000169710	-2.34347	11.7524	211.184	7.57983e-48	1.12172e-44	FASN			ENSG00000178726	-5.91119	THBD			ENSG00000117707	6.55139	PROX1
ENSG00000101412	-2.58708	4.7428	209.111	2.14658e-47	3.10104e-44	E2F1			ENSG00000272748	-5.91112	AC063962.1			ENSG00000272635	6.44042	AC006504.7
ENSG00000143476	-2.75145	4.00593	207.913	3.91953e-47	5.53064e-44	DTL			ENSG00000244346	-5.91112	AC092953.1			ENSG00000187140	6.43554	FOXD3
ENSG00000101255	2.34995	8.02167	206.171	9.40249e-47	1.29658e-43	TRIB3			ENSG00000231528	-5.91112	FAM225A			ENSG00000235205	6.43554	TATDN2P3
ENSG00000073146	3.37927	3.56404	204.328	2.37316e-46	3.1998e-43	MOV10L1			ENSG00000126752	-5.91112	SSX1			ENSG00000238711	6.42825	RNY4P25
ENSG00000007968	-3.25587	2.77017	204.17	2.56979e-46	3.3896e-43	E2F2			ENSG00000183566	-5.91106	BPIFA4P			ENSG00000137757	6.42583	CASP5
ENSG00000236404	3.49679	2.56563	204.055	2.7232e-46	3.51553e-43	VLDLR-AS1			ENSG00000236890	-5.91099	AC016027.5			ENSG00000259207	6.42583	ITGB3
ENSG00000248498	2.79634	4.73204	203.371	3.83972e-46	4.85365e-43	ASNSP1			ENSG00000263750	-5.91086	MIR548AV			ENSG00000188859	6.30075	FAM78B
ENSG00000128165	2.35858	6.37342	200.253	1.83907e-45	2.27726e-42	ADM2			ENSG00000241635	-5.83289	UGT1A1			ENSG00000212124	6.30075	TAS2R19
ENSG00000261770	2.65674	3.85983	198.071	5.50523e-45	6.68059e-42	AC006504.1			ENSG00000274191	-5.69289	AC026333.4			ENSG00000228476	6.29586	CSTP1
ENSG00000144354	-2.72982	3.88206	194.046	4.16209e-44	4.95166e-41	CDCA7			ENSG00000165923	-5.69289	AGBL2			ENSG00000140678	6.29586	ITGAX
ENSG00000224511	4.14573	1.59994	193.704	4.94208e-44	5.76656e-41	LINC00365			ENSG00000279235	-5.69282	AC011944.2			ENSG00000252552	6.29586	RNU6-307P
ENSG00000094804	-2.36517	5.44654	191.892	1.22817e-43	1.40602e-40	CDC6			ENSG00000171759	-5.69282	PAH			ENSG00000145283	6.29342	SLC10A6
ENSG00000196230	-2.23581	8.81896	191.721	1.33846e-43	1.5039e-40	TUBB			ENSG00000259191	-5.69275	AC027237.1			ENSG00000261405	6.29098	AC136944.3
ENSG00000106211	-2.23	9.17647	190.956	1.96651e-43	2.16942e-40	HSPB1			ENSG00000258026	-5.69275	AC078955.1			ENSG00000271757	6.29098	AP002360.2
ENSG00000277048	-2.25741	6.9743	188.032	8.54924e-43	9.26294e-40	N/A			ENSG00000255193	-5.69275	AC100768.2			ENSG00000242562	6.29098	DCAF13P1
ENSG00000104738	-2.27953	5.97361	185.932	2.45664e-42	2.61503e-39	MCM4			ENSG00000235843	-5.69275	AL390961.2			ENSG00000260619	6.28855	AC068870.1
ENSG00000162496	2.69417	3.69276	185.118	3.69839e-42	3.86896e-39	DHRS3			ENSG00000102048	-5.69275	ASB9			ENSG00000235672	6.15185	AC090286.2
ENSG00000100297	-2.36265	5.07894	184.961	4.00174e-42	4.11535e-39	MCM5			ENSG00000173641	-5.69275	HSPB7			ENSG00000228956	6.15185	SATB1-AS1
ENSG00000155961	2.98307	3.41876	181.871	1.89185e-41	1.91314e-38	RAB39B			ENSG00000183034	-5.69275	OTOP2			ENSG00000206199	6.14939	ANKUB1
ENSG00000101104	2.17965	8.06086	180.44	3.88526e-41	3.86456e-38	PABPC1L			ENSG00000229207	-5.69275	SERPINH1P1			ENSG00000270547	6.14939	LINC01235
ENSG00000163492	-3.65115	2.01005	180.303	4.16078e-41	4.07186e-38	CCDC141			ENSG00000132821	-5.69275	VSTM2L			ENSG00000267313	6.14693	AC021504.1
ENSG00000172243	-3.58866	2.02411	179.306	6.86919e-41	6.61568e-38	CLEC7A			ENSG00000250994	-5.69269	AC005355.1			ENSG00000257207	6.14693	AC112229.3
ENSG00000113739	2.18126	7.10125	178.347	1.11239e-40	1.0546e-37	STC2			ENSG00000276867	-5.69269	AC074050.4			ENSG00000255421	6.14693	AP002340.1
ENSG00000176046	2.1479	8.56695	176.167	3.32972e-40	3.10816e-37	NUPR1			ENSG00000243849	-5.69269	CFAP44-AS1			ENSG00000196136	6.14693	SERPINA3
ENSG00000155158	2.21565	5.93521	172.099	2.57522e-39	2.36744e-36	TTC39B			ENSG00000266507	-5.69269	MIR4479			ENSG00000237133	6.14447	AC020594.1
ENSG00000164362	-4.24067	1.72948	171.93	2.80339e-39	2.53874e-36	TERT			ENSG00000146070	-5.69269	PLA2G7			ENSG00000267764	6.14447	AC093567.1
ENSG00000149260	2.20995	5.87344	170.958	4.57004e-39	4.07775e-36	CAPN5			ENSG00000222287	-5.69269	RNU6-1043P			ENSG00000112164	6.14447	GLP1R
ENSG00000276600	10.3748	0.30064	170.669	5.28523e-39	4.64756e-36	RAB7B			ENSG00000188488	-5.69269	SERPINA5			ENSG00000218357	6.14447	LINC01644
ENSG00000167103	2.93274	2.56917	169.835	8.03797e-39	6.9672e-36	PIP5KL1			ENSG00000269534	-5.69262	AC011466.3			ENSG00000240280	6.14447	TCAM1P
ENSG00000073331	2.45868	4.00195	166.423	4.47153e-38	3.82127e-35	ALPK1			ENSG00000272606	-5.69262	AC015982.1			ENSG00000254207	6.14202	AC100797.1
ENSG00000123643	-2.14973	5.77552	165.121	8.60814e-38	7.25415e-35	SLC36A1			ENSG00000265246	-5.69262	AC129926.1			ENSG00000250455	6.14202	AC117532.1
ENSG00000134824	-2.05219	9.93416	164.75	1.03752e-37	8.62346e-35	FADS2			ENSG00000132855	-5.69262	ANGPTL3			ENSG00000201955	6.14202	RNY3P1
ENSG00000111981	2.46118	4.21338	162.617	3.03328e-37	2.48708e-34	ULBP1			ENSG00000163464	-5.69262	CXCR1			ENSG00000272610	6.13957	MAGI1-IT1
ENSG00000158079	2.13504	6.04627	162.451	3.2979e-37	2.668e-34	PTPDC1			ENSG00000174500	-5.69262	GCSAM			ENSG00000179799	6.13957	OR7E22P
ENSG00000116584	2.08852	6.76597	161.685	4.84846e-37	3.87079e-34	ARHGEF2			ENSG00000262179	-5.69262	MYMX			ENSG00000251186	5.98802	AC105345.2
ENSG00000151012	2.04092	8.41195	161.179	6.2532e-37	4.92744e-34	SLC7A11			ENSG00000164520	-5.69262	RAET1E			ENSG00000266980	5.98554	AC087289.1
ENSG00000228775	2.65205	3.0747	159.912	1.18253e-36	9.19871e-34	WEE2-AS1			ENSG00000124343	-5.69262	XG			ENSG00000264270	5.98554	AC087749.1
ENSG00000198805	-2.21721	5.28522	159.806	1.24732e-36	9.57986e-34	PNP			ENSG00000253553	-5.69249	AC090568.2			ENSG00000253730	5.98306	AC015909.2
ENSG00000214814	4.237	1.17547	159.174	1.71475e-36	1.30053e-33	FER1L6			ENSG00000225064	-5.69249	LINC01802			ENSG00000263326	5.98306	AC133552.4
ENSG00000123416	-2.03015	7.37773	157.412	4.15983e-36	3.11602e-33	TUBA1B			ENSG00000198074	-5.23719	AKR1B10			ENSG00000223642	5.98059	AC008277.1
ENSG00000060982	2.06096	5.98807	156.695	5.96843e-36	4.41628e-33	BCAT1			ENSG00000148735	-5.08374	PLEKHS1			ENSG00000275542	5.98059	AC027601.3
ENSG00000174371	-2.40678	3.44495	156.234	7.52648e-36	5.50204e-33	EXO1			ENSG00000275591	-4.65702	XKR5			ENSG00000265204	5.98059	AC090772.2
ENSG00000204334	3.09739	2.7806	155.162	1.2905e-35	9.32158e-33	ERICH2			ENSG00000186529	-4.54172	CYP4F3			ENSG00000163618	5.98059	CADPS
ENSG00000165490	-2.2713	4.04	154.861	1.50134e-35	1.07169e-32	DDIAS			ENSG00000007264	-4.53958	MATK			ENSG00000121933	5.98059	TMIGD3
ENSG00000154734	-2.00409	7.7718	154.175	2.12096e-35	1.49638e-32	ADAMTS1			ENSG00000275632	-4.41457	AL035461.2			ENSG00000267390	5.97812	AC036176.1
ENSG00000132688	-3.45707	1.63113	150.821	1.14686e-34	7.99839e-32	NES			ENSG00000116882	-4.35036	HAO2			ENSG00000279817	5.97812	AC073911.3
ENSG00000153879	1.99588	7.15019	149.508	2.22077e-34	1.5312e-31	CEBPG			ENSG00000164362	-4.24067	TERT			ENSG00000272990	5.97812	AC084036.1
ENSG00000152527	3.29808	2.55474	149.314	2.44851e-34	1.66925e-31	PLEKHH2			ENSG00000197406	-4.18162	DIO3			ENSG00000231882	5.97812	F10-AS1
ENSG00000101003	-2.12307	4.66023	148.605	3.49904e-34	2.35894e-31	GINS1			ENSG00000131746	-4.1254	TNS4			ENSG00000203852	5.97812	HIST2H3A
ENSG00000132646	-1.99509	6.48828	148.007	4.72793e-34	3.15239e-31	PCNA			ENSG00000276043	-4.10679	UHRF1			ENSG00000259286	5.97565	AC087639.1
ENSG00000112541	3.21476	2.40979	147.59	5.8326e-34	3.84666e-31	PDE10A			ENSG00000132274	-4.10435	TRIM22			ENSG00000259648	5.97565	AL132640.2
ENSG00000269834	2.50314	3.18555	147.474	6.1824e-34	4.03352e-31	ZNF528-AS1			ENSG00000140465	-4.09023	CYP1A1			ENSG00000279935	5.97565	AL353611.2
ENSG00000261824	2.05434	5.54146	147.079	7.53987e-34	4.86682e-31	LINC00662			ENSG00000144188	-4.04472	TRIM43CP			ENSG00000267702	5.97565	AP005131.6
ENSG00000164850	-2.37568	3.2207	146.572	9.73607e-34	6.21827e-31	GPER1			ENSG00000250510	-4.0383	GPR162			ENSG00000205403	5.97565	CFI
ENSG00000133134	1.98184	6.48589	146.12	1.2221e-33	7.72408e-31	BEX2			ENSG00000148344	-4.03366	PTGES			ENSG00000229463	5.97565	LYST-AS1
ENSG00000074935	2.09654	5.57878	146.073	1.25128e-33	7.82696e-31	TUBE1			ENSG00000123500	-3.86541	COL10A1			ENSG00000122859	5.97565	NEUROG3
ENSG00000112118	-2.00261	5.81974	144.887	2.27383e-33	1.4078e-30	MCM3			ENSG00000065328	-3.8335	MCM10			ENSG00000105559	5.97565	PLEKHA4
ENSG00000197860	2.06822	5.53043	144.805	2.3696e-33	1.45228e-30	SGTB			ENSG00000173702	-3.80458	MUC13			ENSG00000256262	5.97565	USP30-AS1
ENSG00000105550	4.65619	1.6992	144.214	3.19046e-33	1.93581e-30	FGF21			ENSG00000064300	-3.76928	NGFR			ENSG00000271752	5.97319	AC112187.3
ENSG00000131389	-2.57245	2.81147	144.193	3.22411e-33	1.93686e-30	SLC6A6			ENSG00000140505	-3.76317	CYP1A2			ENSG00000120068	5.97319	HOXB8
ENSG00000172478	-2.14111	4.80267	143.598	4.35008e-33	2.58766e-30	C2ORF54			ENSG00000233397	-3.68398	AC008063.2			ENSG00000172061	5.97319	LRRC15
ENSG00000138821	-1.95218	6.59829	143.096	5.60133e-33	3.29962e-30	SLC39A8			ENSG00000279031	-3.66313	AC004232.3			ENSG00000154548	5.97319	SRSF12
ENSG00000210196	-2.01475	5.52152	142.849	6.34322e-33	3.70072e-30	MT-TP			ENSG00000170522	-3.65423	ELOVL6			ENSG00000235621	5.97073	LINC00494
ENSG00000070669	1.90253	9.14011	142.465	7.69469e-33	4.44643e-30	ASNS			ENSG00000163492	-3.65115	CCDC141			ENSG00000175264	5.79724	CHST1
ENSG00000108932	-2.30303	3.43198	141.952	9.96292e-33	5.70283e-30	SLC16A6			ENSG00000172243	-3.58866	CLEC7A			ENSG00000276083	5.79724	MIR7976
ENSG00000115902	2.20273	3.94926	141.669	1.14867e-32	6.5136e-30	SLC1A4			ENSG00000189057	-3.56956	FAM111B			ENSG00000279482	5.79475	AC007683.2
ENSG00000140105	1.89255	7.86813	139.366	3.66373e-32	2.0583e-29	WARS			ENSG00000226363	-3.54903	HAGLROS			ENSG00000225028	5.79475	AC096541.1
ENSG00000105011	-2.18179	3.75817	138.778	4.92457e-32	2.74127e-29	ASF1B			ENSG00000228445	-3.5487	UGT1A2P			ENSG00000231977	5.79475	AL096828.1
ENSG00000132185	5.56051	0.697241	138.233	6.48003e-32	3.57433e-29	FCRLA			ENSG00000163485	-3.54633	ADORA1			ENSG00000066294	5.79475	CD84
ENSG00000181649	-2.06875	4.93327	137.743	8.29627e-32	4.53492e-29	PHLDA2			ENSG00000137270	-3.54633	GCM1			ENSG00000249829	5.79226	AC016559.1
ENSG00000155304	1.9012	7.24345	137.704	8.45882e-32	4.58249e-29	HSPA13			ENSG00000248375	-3.54627	AC104066.1			ENSG00000271265	5.79226	AL355297.3
ENSG00000126500	2.62473	2.26287	137.647	8.70748e-32	4.67545e-29	FLRT1			ENSG00000280486	-3.54614	AC005329.3			ENSG00000256341	5.79226	AP006333.1
ENSG00000181019	-1.86512	8.75584	136.851	1.29984e-31	6.91822e-29	NQO1			ENSG00000230704	-3.54608	AL021940.1			ENSG00000230225	5.79226	MTND5P14
ENSG00000198363	-1.85225	9.55218	135.797	2.20992e-31	1.16597e-28	ASPH			ENSG00000165244	-3.5323	ZNF367			ENSG00000205847	5.79226	OR7E91P
ENSG00000203837	2.19511	3.27193	134.582	4.07535e-31	2.13166e-28	PNLIPRP3			ENSG00000132688	-3.45707	NES			ENSG00000204086	5.79226	RPA4
ENSG00000073111	-1.8945	6.03285	132.63	1.08928e-30	5.6489e-28	MCM2			ENSG00000170577	-3.4358	SIX2			ENSG00000225813	5.78978	AC009299.1
ENSG00000163993	1.89337	5.76355	132.184	1.36378e-30	7.01249e-28	S100P			ENSG00000214782	-3.42468	MS4A18			ENSG00000249328	5.78978	AC036214.1
ENSG00000224259	2.59508	2.15191	131.861	1.60439e-30	8.18034e-28	LINC01133			ENSG00000257519	-3.42461	AC078880.1			ENSG00000236297	5.78978	AC048351.1
ENSG00000176890	-1.96349	4.99173	131.598	1.83177e-30	9.26188e-28	TYMS			ENSG00000182631	-3.42205	RXFP3			ENSG00000260177	5.78978	AC126696.1
ENSG00000170312	-1.85497	6.69466	131.339	2.08764e-30	1.04684e-27	CDK1			ENSG00000133561	-3.42199	GIMAP6			ENSG00000164047	5.78978	CAMP
ENSG00000140941	1.83768	7.53859	130.133	3.83259e-30	1.90609e-27	MAP1LC3B			ENSG00000235370	-3.42192	DNM1P51			ENSG00000239959	5.78978	ENPP7P2
ENSG00000075223	-2.03717	4.58283	129.719	4.72115e-30	2.32891e-27	SEMA3C			ENSG00000092853	-3.39734	CLSPN			ENSG00000278881	5.78978	FP325331.1
ENSG00000109084	-1.87069	6.18241	129.506	5.25592e-30	2.5718e-27	TMEM97			ENSG00000124491	-3.38882	F13A1			ENSG00000224939	5.78978	LINC00184
ENSG00000104413	1.83972	7.02277	129.204	6.11912e-30	2.97022e-27	ESRP1			ENSG00000137507	-3.36455	LRRC32			ENSG00000270923	5.78978	TAS2R6P
ENSG00000100889	1.80947	7.95452	128.659	8.05322e-30	3.87801e-27	PCK2			ENSG00000158887	-3.33996	MPZ			ENSG00000274447	5.7873	AC005790.1
ENSG00000166508	-1.82025	7.49201	128.578	8.3903e-30	4.00852e-27	MCM7			ENSG00000188089	-3.32481	PLA2G4E			ENSG00000275963	5.7873	AC008115.4
ENSG00000164045	-2.07381	4.20292	128.346	9.42722e-30	4.46872e-27	CDC25A			ENSG00000278934	-3.28982	AC117489.1			ENSG00000275476	5.7873	AC009318.4
ENSG00000162511	2.88617	1.95216	128.07	1.08347e-29	5.09611e-27	LAPTM5			ENSG00000224668	-3.28861	IPO8P1			ENSG00000215023	5.7873	AC131097.1
ENSG00000064270	1.86242	6.07441	127.866	1.20056e-29	5.6034e-27	ATP2C2			ENSG00000180871	-3.28855	CXCR2			ENSG00000229272	5.7873	AL157788.1
ENSG00000087074	2.25908	5.08183	127.455	1.47711e-29	6.84149e-27	PPP1R15A			ENSG00000128262	-3.28624	POM121L9P			ENSG00000260571	5.7873	BNIP3P5
ENSG00000141934	-2.35738	3.38725	127.415	1.50716e-29	6.92778e-27	PLPP2			ENSG00000159450	-3.28618	TCHH			ENSG00000223208	5.7873	RNU6-1217P
ENSG00000059377	-2.13411	3.66124	125.422	4.115e-29	1.87728e-26	TBXAS1			ENSG00000269466	-3.28598	H3.Y			ENSG00000238173	5.7873	RPL39P6
ENSG00000127564	-2.09026	3.61527	124.639	6.10614e-29	2.76485e-26	PKMYT1			ENSG00000144596	-3.28592	GRIP2			ENSG00000218336	5.7873	TENM3
ENSG00000158050	-2.15566	3.6959	122.873	1.48638e-28	6.68044e-26	DUSP2			ENSG00000007968	-3.25587	E2F2			ENSG00000248949	5.78482	AC122719.1
ENSG00000162073	-2.05115	3.87057	122.245	2.04039e-28	9.10298e-26	PAQR4			ENSG00000164089	-3.2398	ETNPPL			ENSG00000231482	5.78482	AC141930.2
ENSG00000233441	4.55807	0.469198	121.136	3.56748e-28	1.57998e-25	CYP2AB1P			ENSG00000159261	-3.21508	CLDN14			ENSG00000236961	5.78482	AL136131.2
ENSG00000136492	-2.14386	3.4083	120.508	4.8978e-28	2.15343e-25	BRIP1			ENSG00000223802	-3.21247	CERS1			ENSG00000128573	5.78482	FOXP2
ENSG00000141668	-3.10558	1.7583	120.026	6.24278e-28	2.72504e-25	CBLN2			ENSG00000171388	-3.20564	APLN			ENSG00000183775	5.78482	KCTD16
ENSG00000140534	-2.00331	3.74693	119.498	8.14885e-28	3.53165e-25	TICRR			ENSG00000108602	-3.19792	ALDH3A1			ENSG00000252414	5.78482	RNU6-100P
ENSG00000168496	-1.79995	5.73034	119.104	9.9401e-28	4.27742e-25	FEN1			ENSG00000175305	-3.18014	CCNE2			ENSG00000198597	5.78482	ZNF536
ENSG00000169683	-1.82598	5.52197	118.671	1.23631e-27	5.2826e-25	LRRC45			ENSG00000258028	-3.16952	AL138974.1			ENSG00000199240	5.78235	RNA5SP46
ENSG00000160949	-1.83102	5.39524	118.627	1.26398e-27	5.36307e-25	TONSL			ENSG00000139211	-3.16665	AMIGO2			ENSG00000252172	5.78235	RNU6-720P
ENSG00000186480	-1.72928	8.51217	118.346	1.45632e-27	6.13625e-25	INSIG1			ENSG00000169306	-3.13314	IL1RAPL1			ENSG00000074803	5.78235	SLC12A1
ENSG00000169504	1.74135	7.61139	118.285	1.50199e-27	6.28503e-25	CLIC4			ENSG00000112530	-3.1319	PACRG			ENSG00000130487	5.69027	KLHDC7B
ENSG00000102409	2.02518	4.46597	117.968	1.76173e-27	7.32144e-25	BEX4			ENSG00000121871	-3.13059	SLITRK3			ENSG00000132185	5.56051	FCRLA
ENSG00000153132	1.72667	8.30729	117.894	1.82912e-27	7.54979e-25	CLGN			ENSG00000225173	-3.12798	AL662890.1			ENSG00000256222	5.34044	MTRNR2L3
ENSG00000196584	-1.86154	4.80274	117.742	1.97435e-27	8.09416e-25	XRCC2			ENSG00000225465	-3.12506	RFPL1S			ENSG00000235770	5.32017	LINC00607
ENSG00000153395	-1.73297	7.18402	116.399	3.88747e-27	1.58303e-24	LPCAT1			ENSG00000141668	-3.10558	CBLN2			ENSG00000121807	5.28645	CCR2
ENSG00000148346	2.05091	3.7392	115.82	5.20496e-27	2.10541e-24	LCN2			ENSG00000133116	-3.07411	KL			ENSG00000183671	5.24523	GPR1
ENSG00000208028	2.95237	2.29801	115.705	5.51458e-27	2.21588e-24	MIR616			ENSG00000085999	-3.04442	RAD54L			ENSG00000110680	5.24497	CALCA
ENSG00000072274	-1.7025	9.31237	115.523	6.04547e-27	2.41322e-24	TFRC			ENSG00000265799	-3.04385	AC090844.3			ENSG00000259200	5.22315	AC068722.1
ENSG00000111331	-1.98676	3.59014	114.607	9.59339e-27	3.80444e-24	OAS3			ENSG00000214145	-3.04353	LINC00887			ENSG00000277893	5.08294	SRD5A2
ENSG00000185633	1.95712	3.79601	114.259	1.14364e-26	4.50586e-24	NDUFA4L2			ENSG00000010030	-3.03911	ETV7			ENSG00000150337	5.01805	FCGR1A
ENSG00000170006	2.22668	2.57327	114.233	1.15846e-26	4.5348e-24	TMEM154			ENSG00000093009	-3.02915	CDC45			ENSG00000127152	5.00834	BCL11B
ENSG00000196593	3.94051	0.73963	113.772	1.46176e-26	5.6854e-24	ANKRD20A19P			ENSG00000085840	-3.01214	ORC1			ENSG00000204290	5.00231	BTNL2
ENSG00000227218	2.6231	2.43293	113.743	1.48332e-26	5.73251e-24	AL157935.1			ENSG00000248323	-3.00722	LUCAT1			ENSG00000134548	4.95624	SPX
ENSG00000115884	-1.86099	4.75981	113.366	1.79421e-26	6.89009e-24	SDC1			ENSG00000196562	-2.98054	SULF2			ENSG00000150048	4.95303	CLEC1A
ENSG00000110680	5.24497	0.676946	113.244	1.90784e-26	7.28039e-24	CALCA			ENSG00000178695	-2.9797	KCTD12			ENSG00000144868	4.85248	TMEM108
ENSG00000123329	3.60664	0.658001	112.9	2.26933e-26	8.60574e-24	ARHGAP9			ENSG00000276853	-2.95396	AC026124.2			ENSG00000238117	4.8431	AP000844.2
ENSG00000135269	1.68637	8.16827	112.192	3.24336e-26	1.2223e-23	TES			ENSG00000230747	-2.95154	AC021188.1			ENSG00000171557	4.79434	FGG
ENSG00000175497	-1.98295	3.91321	112.053	3.47929e-26	1.30312e-23	DPP10			ENSG00000236882	-2.95148	LINC01554			ENSG00000010810	4.77288	FYN
ENSG00000140459	-2.30304	2.18643	111.943	3.67767e-26	1.36897e-23	CYP11A1			ENSG00000185942	-2.93714	NKAIN3			ENSG00000128965	4.74687	CHAC1
ENSG00000172216	1.74078	6.06617	111.344	4.97566e-26	1.82968e-23	CEBPB			ENSG00000279058	-2.88813	AGAP14P			ENSG00000095370	4.73972	SH2D3C
ENSG00000178607	1.69777	7.3311	111.344	4.97454e-26	1.82968e-23	ERN1			ENSG00000171848	-2.87963	RRM2			ENSG00000176971	4.7169	FIBIN
ENSG00000261556	2.2325	2.89904	111.114	5.58538e-26	2.04152e-23	SMG1P7			ENSG00000200114	-2.85488	RNA5SP123			ENSG00000105550	4.65619	FGF21
ENSG00000198380	1.66856	8.41322	110.676	6.96702e-26	2.53128e-23	GFPT1			ENSG00000101306	-2.85265	MYLK2			ENSG00000233441	4.55807	CYP2AB1P
ENSG00000074410	-2.21794	3.32087	110.207	8.82702e-26	3.18797e-23	CA12			ENSG00000264365	-2.85253	AC023983.1			ENSG00000081189	4.50834	MEF2C
ENSG00000163273	-2.09007	4.15865	110.183	8.93454e-26	3.20771e-23	NPPC			ENSG00000156587	-2.85029	UBE2L6			ENSG00000182916	4.39664	TCEAL7
ENSG00000175602	-1.80491	5.0128	109.919	1.02086e-25	3.64355e-23	CCDC85B			ENSG00000134762	-2.84331	DSC3			ENSG00000270164	4.3697	LINC01480
ENSG00000186871	-1.98742	3.36891	109.817	1.07459e-25	3.81291e-23	ERCC6L			ENSG00000169174	-2.83527	PCSK9			ENSG00000169550	4.36517	MUC15
ENSG00000149485	-1.65063	8.31309	108.286	2.32696e-25	8.20863e-23	FADS1			ENSG00000006747	-2.83518	SCIN			ENSG00000153071	4.36071	DAB2
ENSG00000124762	-1.67034	8.82364	107.868	2.87306e-25	1.00765e-22	CDKN1A			ENSG00000118513	-2.76003	MYB			ENSG00000175197	4.31746	DDIT3
ENSG00000132837	2.08202	3.90775	107.462	3.52573e-25	1.22945e-22	DMGDH			ENSG00000143476	-2.75145	DTL			ENSG00000227096	4.31667	HMGB3P8
ENSG00000078114	1.65689	7.41115	107.113	4.20496e-25	1.45792e-22	NEBL			ENSG00000111335	-2.74683	OAS2			ENSG00000078081	4.30194	LAMP3
ENSG00000111912	1.7231	5.46997	107.078	4.28037e-25	1.47563e-22	NCOA7			ENSG00000082175	-2.74651	PGR			ENSG00000204929	4.24979	AC007389.1
ENSG00000167513	-1.79108	4.54095	106.421	5.96145e-25	2.04357e-22	CDT1			ENSG00000231296	-2.74389	AL050341.1			ENSG00000214814	4.237	FER1L6
ENSG00000166432	2.66779	1.70687	106.224	6.58557e-25	2.24483e-22	ZMAT1			ENSG00000223400	-2.73299	AP006748.1			ENSG00000118495	4.22736	PLAGL1
ENSG00000139269	3.17423	1.01413	106.116	6.95292e-25	2.35681e-22	INHBE			ENSG00000144354	-2.72982	CDCA7			ENSG00000272267	4.20314	AC021242.3
ENSG00000014138	-1.8149	4.33973	105.864	7.89555e-25	2.66146e-22	POLA2			ENSG00000112759	-2.71847	SLC29A1			ENSG00000128815	4.17782	WDFY4
ENSG00000187720	2.11263	3.16282	105.792	8.1881e-25	2.74482e-22	THSD4			ENSG00000157193	-2.6779	LRP8			ENSG00000224511	4.14573	LINC00365
ENSG00000119969	-1.8695	4.07268	105.727	8.46217e-25	2.82111e-22	HELLS			ENSG00000161103	-2.67383	AC008132.1			ENSG00000101076	4.11638	HNF4A
ENSG00000174669	-1.693	5.84683	105.584	9.09811e-25	3.01654e-22	SLC29A2			ENSG00000100298	-2.66656	APOBEC3H			ENSG00000235513	4.1136	AL035681.1
ENSG00000109576	-1.6848	5.60744	105.261	1.07049e-24	3.53e-22	AADAT			ENSG00000136842	-2.65793	TMOD1			ENSG00000276231	4.04995	PIK3R6
ENSG00000162772	1.67165	8.98801	104.829	1.33154e-24	4.36708e-22	ATF3			ENSG00000100024	-2.65378	UPB1			ENSG00000279220	4.0453	AC007383.4
ENSG00000260916	1.73197	5.48291	104.461	1.60326e-24	5.22998e-22	CCPG1			ENSG00000165376	-2.63482	CLDN2			ENSG00000176597	4.03782	B3GNT5
ENSG00000006652	1.62876	8.13437	104.022	2.00088e-24	6.49217e-22	IFRD1			ENSG00000227621	-2.63476	PHBP11			ENSG00000260953	4.01618	AC009093.4
ENSG00000204388	-1.66764	6.37785	103.824	2.21148e-24	7.1373e-22	HSPA1B			ENSG00000227939	-2.63227	RPL3P2			ENSG00000258581	3.96604	AL157871.3
ENSG00000250899	-2.24857	2.46455	103.672	2.38771e-24	7.6653e-22	AC125807.2			ENSG00000160801	-2.63221	PTH1R			ENSG00000145692	3.96113	BHMT
ENSG00000134278	1.64435	7.05999	103.442	2.68079e-24	8.5609e-22	SPIRE1			ENSG00000075651	-2.61625	PLD1			ENSG00000205927	3.95654	OLIG2
ENSG00000051108	1.62798	7.48034	103.089	3.20473e-24	1.01805e-21	HERPUD1			ENSG00000184185	-2.60847	KCNJ12			ENSG00000196593	3.94051	ANKRD20A19P
ENSG00000196352	1.73683	5.30716	101.814	6.09914e-24	1.92742e-21	CD55			ENSG00000261253	-2.60384	AC137932.2			ENSG00000256944	3.89395	AP003721.3
ENSG00000198496	1.72334	4.88991	101.689	6.49587e-24	2.04216e-21	NBR2			ENSG00000101412	-2.58708	E2F1			ENSG00000260498	3.88776	AC126696.3
ENSG00000004478	-1.59308	8.49512	101.036	9.03225e-24	2.8249e-21	FKBP4			ENSG00000131389	-2.57245	SLC6A6			ENSG00000257743	3.84814	MGAM2
ENSG00000160211	-1.63387	6.57398	100.454	1.21195e-23	3.77102e-21	G6PD			ENSG00000164379	-2.57104	FOXQ1			ENSG00000238107	3.81779	AC245100.6
ENSG00000185561	1.63991	6.16143	100.191	1.38371e-23	4.28349e-21	TLCD2			ENSG00000269915	-2.54679	AP006621.4			ENSG00000269994	3.8155	AL513318.2
ENSG00000232594	2.64779	1.75399	100.101	1.44821e-23	4.46042e-21	AC103563.4			ENSG00000267909	-2.54661	CCDC177			ENSG00000278925	3.80133	AC005753.1
ENSG00000137124	-1.61237	6.68321	100.041	1.49296e-23	4.57501e-21	ALDH1B1			ENSG00000137727	-2.54156	ARHGAP20			ENSG00000238193	3.79906	AC112656.1
ENSG00000101076	4.11638	0.822171	99.3042	2.16543e-23	6.60239e-21	HNF4A			ENSG00000224121	-2.53909	ATG12P2			ENSG00000188451	3.77987	SRP72P2
ENSG00000075643	1.60745	6.61504	99.2116	2.26913e-23	6.88397e-21	MOCOS			ENSG00000165646	-2.5289	SLC18A2			ENSG00000278530	3.75579	CHMP1B2P
ENSG00000235513	4.1136	0.818611	99.0002	2.52476e-23	7.62138e-21	AL035681.1			ENSG00000211689	-2.52111	TRGC1			ENSG00000231691	3.74714	AL592114.3
ENSG00000231691	3.74714	0.488246	98.7188	2.91029e-23	8.74168e-21	AL592114.3			ENSG00000109205	-2.4919	ODAM			ENSG00000253873	3.74487	PCDHGA11
ENSG00000185437	1.86165	4.08972	98.699	2.9395e-23	8.7859e-21	SH3BGR			ENSG00000236333	-2.48899	TRHDE-AS1			ENSG00000267259	3.73825	ERVE-1
ENSG00000146670	-1.6869	4.55431	97.5467	5.26018e-23	1.56452e-20	CDCA5			ENSG00000224415	-2.48689	AC007683.1			ENSG00000172901	3.72965	LVRN
ENSG00000204983	2.365	2.33263	97.5191	5.33383e-23	1.57868e-20	PRSS1			ENSG00000046889	-2.48471	PREX2			ENSG00000102349	3.72498	KLF8
ENSG00000065911	1.56394	7.99917	97.426	5.59072e-23	1.64669e-20	MTHFD2			ENSG00000272115	-2.48241	AC233992.3			ENSG00000111799	3.72262	COL12A1
ENSG00000057593	2.99819	0.936105	97.3103	5.92698e-23	1.73562e-20	F7			ENSG00000132561	-2.47713	MATN2			ENSG00000273542	3.72262	HIST1H4K
ENSG00000101187	-1.70629	5.09478	97.3027	5.94987e-23	1.73562e-20	SLCO4A1			ENSG00000227589	-2.47522	AL136528.1			ENSG00000248925	3.7179	AC021087.1
ENSG00000188229	-1.56276	8.05123	97.2752	6.03324e-23	1.75152e-20	TUBB4B			ENSG00000127824	-2.4713	TUBA4A			ENSG00000215186	3.71547	GOLGA6B
ENSG00000179362	-1.78126	4.28114	97.2622	6.07272e-23	1.75458e-20	HMGN2P46			ENSG00000166292	-2.46448	TMEM100			ENSG00000188660	3.63602	LINC00319
ENSG00000114796	1.6297	6.43177	96.4934	8.954e-23	2.57481e-20	KLHL24			ENSG00000259699	-2.46424	HMGB1P8			ENSG00000254550	3.63602	OMP
ENSG00000179918	1.56089	7.81545	96.4166	9.30855e-23	2.66413e-20	SEPHS2			ENSG00000117148	-2.44784	ACTL8			ENSG00000177096	3.63595	PHETA2
ENSG00000166803	-2.12884	2.47404	96.2036	1.03655e-22	2.95272e-20	PCLAF			ENSG00000182179	-2.43317	UBA7			ENSG00000186300	3.63126	ZNF555
ENSG00000110104	-1.6295	5.55705	96.1054	1.08929e-22	3.08844e-20	CCDC86			ENSG00000100078	-2.41364	PLA2G3			ENSG00000232229	3.63119	LINC00865
ENSG00000140525	-1.59503	5.9505	96.0182	1.1383e-22	3.2124e-20	FANCI			ENSG00000174371	-2.40678	EXO1			ENSG00000277999	3.62888	AC009093.6
ENSG00000136982	-1.9119	3.24611	95.5252	1.46018e-22	4.10168e-20	DSCC1			ENSG00000088726	-2.40223	TMEM40			ENSG00000197893	3.62881	NRAP
ENSG00000182179	-2.43317	2.67295	94.8669	2.03627e-22	5.69358e-20	UBA7			ENSG00000128045	-2.39969	RASL11B			ENSG00000235865	3.62651	GSN-AS1
ENSG00000140044	1.75475	4.08406	94.683	2.23454e-22	6.21929e-20	JDP2			ENSG00000140945	-2.39953	CDH13			ENSG00000280381	3.62407	AC026362.2
ENSG00000147155	-1.59476	5.86767	94.3219	2.68165e-22	7.42963e-20	EBP			ENSG00000118777	-2.39927	ABCG2			ENSG00000235927	3.60804	NEXN-AS1
ENSG00000189060	1.53922	7.96373	93.8627	3.38185e-22	9.32698e-20	H1F0			ENSG00000204261	-2.39661	PSMB8-AS1			ENSG00000123329	3.60664	ARHGAP9
ENSG00000114248	2.63276	1.56866	93.8072	3.47796e-22	9.54531e-20	LRRC31			ENSG00000134940	-2.3942	ACRV1			ENSG00000231367	3.60581	AC011247.1
ENSG00000112715	1.53367	8.91746	93.799	3.49247e-22	9.54531e-20	VEGFA			ENSG00000186019	-2.39179	AC021092.1			ENSG00000261595	3.60135	AL603832.2
ENSG00000131650	-1.80199	3.89125	93.7484	3.58287e-22	9.74845e-20	KREMEN2			ENSG00000215270	-2.37723	AP000523.1			ENSG00000181585	3.5818	TMIE
ENSG00000179406	1.62843	5.12792	93.6659	3.73549e-22	1.01183e-19	LINC00174			ENSG00000100342	-2.37693	APOL1			ENSG00000227192	3.5667	AL023581.2
ENSG00000051341	-1.63383	4.82912	93.4751	4.11352e-22	1.10928e-19	POLQ			ENSG00000164850	-2.37568	GPER1			ENSG00000253775	3.55228	AC100802.1
ENSG00000105649	-1.85149	3.93364	93.2527	4.60255e-22	1.23566e-19	RAB3A			ENSG00000198576	-2.37325	ARC			ENSG00000213440	3.54318	H2AFZP1
ENSG00000101311	-1.81118	3.53688	93.2287	4.6588e-22	1.24525e-19	FERMT1			ENSG00000094804	-2.36517	CDC6			ENSG00000166923	3.53591	GREM1
ENSG00000051180	-1.94765	2.92403	93.117	4.92917e-22	1.31174e-19	RAD51			ENSG00000100297	-2.36265	MCM5			ENSG00000256849	3.5312	TCP1P3
ENSG00000156471	-1.58719	5.71668	92.7436	5.95276e-22	1.57722e-19	PTDSS1			ENSG00000086506	-2.3601	HBQ1			ENSG00000153294	3.53113	ADGRF4
ENSG00000115993	1.53798	7.08525	92.6809	6.14424e-22	1.62088e-19	TRAK2			ENSG00000141934	-2.35738	PLPP2			ENSG00000281974	3.52874	AC025268.1
ENSG00000203814	1.7102	4.64248	92.4608	6.86729e-22	1.80378e-19	HIST2H2BF			ENSG00000169710	-2.34347	FASN			ENSG00000198842	3.52247	DUSP27
ENSG00000131462	-1.55621	6.48052	92.2287	7.72158e-22	2.01943e-19	TUBG1			ENSG00000106128	-2.33654	GHRHR			ENSG00000250318	3.50566	AC003072.1
ENSG00000091986	2.37096	2.46641	91.9871	8.72422e-22	2.27185e-19	CCDC80			ENSG00000137948	-2.33623	BRDT			ENSG00000244578	3.50353	LINC01391
ENSG00000120694	-1.51097	8.64744	91.5188	1.10539e-21	2.86622e-19	HSPH1			ENSG00000249992	-2.32907	TMEM158			ENSG00000258476	3.50128	LINC02207
ENSG00000147536	-1.87083	3.11223	91.313	1.2265e-21	3.16671e-19	GINS4			ENSG00000158089	-2.32643	GALNT14			ENSG00000246100	3.50121	LINC00900
ENSG00000174951	1.74965	4.31969	91.2746	1.25058e-21	3.2152e-19	FUT1			ENSG00000137561	-2.32452	TTPA			ENSG00000237073	3.49902	AL162727.2
ENSG00000099194	-1.49854	10.735	91.1548	1.32859e-21	3.40135e-19	SCD			ENSG00000069206	-2.32281	ADAM7			ENSG00000236404	3.49679	VLDLR-AS1
ENSG00000044574	1.49849	11.4295	91.1036	1.36342e-21	3.47586e-19	HSPA5			ENSG00000187122	-2.31204	SLIT1			ENSG00000269559	3.4838	AC093677.2
ENSG00000226887	-1.70589	4.25798	90.8792	1.5272e-21	3.87711e-19	ERVMER34-1			ENSG00000172365	-2.31047	OR5B2			ENSG00000041982	3.48007	TNC
ENSG00000131153	-1.90143	3.08054	90.0724	2.29608e-21	5.80478e-19	GINS2			ENSG00000140459	-2.30304	CYP11A1			ENSG00000134258	3.47987	VTCN1
ENSG00000150527	1.76065	4.0416	89.4615	3.12667e-21	7.87182e-19	MIA2			ENSG00000108932	-2.30303	SLC16A6			ENSG00000267623	3.45041	AC005357.2
ENSG00000071539	-1.60619	4.81812	89.1831	3.59903e-21	9.0236e-19	TRIP13			ENSG00000262703	-2.29902	AC009121.1			ENSG00000236861	3.43591	AC006378.1
ENSG00000114859	-1.6132	4.84241	89.0588	3.83247e-21	9.56935e-19	CLCN2			ENSG00000251314	-2.2983	AC104123.1			ENSG00000199477	3.43109	SNORA31
ENSG00000159259	-1.62451	4.72677	88.3011	5.62111e-21	1.39779e-18	CHAF1B			ENSG00000057657	-2.29823	PRDM1			ENSG00000092295	3.4298	TGM1
ENSG00000226738	9.23685	-0.596971	88.2205	5.85508e-21	1.45003e-18	U62317.1			ENSG00000212607	-2.29823	SNORA3B			ENSG00000122592	3.42868	HOXA7
ENSG00000134240	-1.48503	7.7682	88.0404	6.41302e-21	1.58175e-18	HMGCS2			ENSG00000145358	-2.29522	DDIT4L			ENSG00000233411	3.42628	AL359962.1
ENSG00000196167	-1.73993	4.27985	87.6582	7.78007e-21	1.91116e-18	COLCA1			ENSG00000163762	-2.29369	TM4SF18			ENSG00000087258	3.42628	GNAO1
ENSG00000005469	-1.50468	6.47827	87.3573	9.05833e-21	2.21619e-18	CROT			ENSG00000268375	-2.29309	AC010325.2			ENSG00000233771	3.42388	CICP5
ENSG00000125885	-1.59367	4.95668	87.1873	9.87145e-21	2.40542e-18	MCM8			ENSG00000126010	-2.29303	GRPR			ENSG00000267677	3.42381	AC016229.2
ENSG00000180264	-2.28797	1.95496	87.1648	9.9844e-21	2.42321e-18	ADGRD2			ENSG00000221500	-2.29215	SNORD100			ENSG00000244268	3.42381	AC117394.2
ENSG00000118513	-2.76003	1.07916	86.9781	1.09728e-20	2.65249e-18	MYB			ENSG00000104951	-2.29186	IL4I1			ENSG00000232486	3.42381	AL592437.2
ENSG00000052802	-1.5423	5.79992	86.8203	1.18842e-20	2.86141e-18	MSMO1			ENSG00000101144	-2.29102	BMP7			ENSG00000255669	3.42149	AC092471.1
ENSG00000159228	-1.51949	5.9286	86.6722	1.28086e-20	3.07178e-18	CBR1			ENSG00000180264	-2.28797	ADGRD2			ENSG00000241965	3.4191	RPS2P25
ENSG00000197321	1.5629	5.36104	86.0694	1.73727e-20	4.14995e-18	SVIL			ENSG00000104738	-2.27953	MCM4			ENSG00000236507	3.41259	BX470209.2
ENSG00000164237	-1.46929	7.76608	85.9757	1.82156e-20	4.33424e-18	CMBL			ENSG00000159337	-2.2761	PLA2G4D			ENSG00000167995	3.39951	BEST1
ENSG00000012660	-1.45536	9.32482	85.6759	2.11984e-20	5.02428e-18	ELOVL5			ENSG00000165490	-2.2713	DDIAS			ENSG00000073146	3.37927	MOV10L1
ENSG00000137834	-1.62298	4.2261	85.0718	2.87726e-20	6.79291e-18	SMAD6			ENSG00000176153	-2.26457	GPX2			ENSG00000181378	3.37242	CFAP65
ENSG00000137193	-1.91024	4.39256	85.051	2.90769e-20	6.83815e-18	PIM1			ENSG00000134765	-2.26378	DSC1			ENSG00000132840	3.3346	BHMT2
ENSG00000075886	-1.66089	3.84364	84.9321	3.08791e-20	7.23394e-18	TUBA3D			ENSG00000144015	-2.25888	TRIM43			ENSG00000272666	3.33432	U62317.2
ENSG00000135069	1.44986	8.61677	84.9148	3.11503e-20	7.26941e-18	PSAT1			ENSG00000164125	-2.25386	FAM198B			ENSG00000249392	3.33228	AC096588.1
ENSG00000161888	-1.6669	3.85461	84.8881	3.15733e-20	7.33987e-18	SPC24			ENSG00000250899	-2.24857	AC125807.2			ENSG00000226777	3.3236	FAM30A
ENSG00000117450	-1.45107	8.56266	84.8307	3.25031e-20	7.52719e-18	PRDX1			ENSG00000196230	-2.23581	TUBB			ENSG00000258831	3.32215	AC103996.2
ENSG00000188064	-1.57146	4.74458	84.6592	3.54486e-20	8.17811e-18	WNT7B			ENSG00000106211	-2.23	HSPB1			ENSG00000215895	3.31782	AL354702.1
ENSG00000142959	2.99021	0.970789	84.6335	3.59127e-20	8.25381e-18	BEST4			ENSG00000074410	-2.21794	CA12			ENSG00000231024	3.3154	AC092431.1
ENSG00000171320	-1.74536	3.24372	84.589	3.67295e-20	8.40968e-18	ESCO2			ENSG00000198805	-2.21721	PNP			ENSG00000232316	3.31298	LINC02518
ENSG00000070526	-1.4535	7.37728	84.1808	4.51541e-20	1.02997e-17	ST6GALNAC1			ENSG00000166833	-2.21619	NAV2			ENSG00000256442	3.31291	AC010186.1
ENSG00000114120	1.44781	8.17873	83.8557	5.3223e-20	1.20948e-17	SLC25A36			ENSG00000152969	-2.21412	JAKMIP1			ENSG00000228700	3.31057	AC010655.1
ENSG00000185813	-1.47804	6.6277	83.8216	5.41495e-20	1.22594e-17	PCYT2			ENSG00000072422	-2.19837	RHOBTB1			ENSG00000223387	3.31057	LINC02068
ENSG00000213903	1.72123	3.49896	83.6117	6.02167e-20	1.35823e-17	LTB4R			ENSG00000170835	-2.19399	CEL			ENSG00000167014	3.31057	TERB2
ENSG00000277972	-1.48811	6.27616	83.6032	6.04738e-20	1.35898e-17	CISD3			ENSG00000105011	-2.18179	ASF1B			ENSG00000152527	3.29808	PLEKHH2
ENSG00000166415	1.65685	3.56385	82.9714	8.32479e-20	1.86386e-17	WDR72			ENSG00000271367	-2.17632	AL034374.1			ENSG00000156509	3.29487	FBXO43
ENSG00000139597	2.67246	1.08426	82.9508	8.41195e-20	1.87645e-17	N4BP2L1			ENSG00000279954	-2.17632	BX324167.2			ENSG00000251441	3.29032	RTEL1P1
ENSG00000076003	-1.48648	5.75247	82.7842	9.15196e-20	2.03405e-17	MCM6			ENSG00000226286	-2.17429	AL008733.1			ENSG00000179869	3.27237	ABCA13
ENSG00000143753	-1.42911	9.19522	82.7089	9.50698e-20	2.10524e-17	DEGS1			ENSG00000186458	-2.1566	DEFB132			ENSG00000254859	3.26544	AC067930.4
ENSG00000012171	1.6618	3.80112	82.5654	1.02233e-19	2.25562e-17	SEMA3B			ENSG00000158050	-2.15566	DUSP2			ENSG00000267709	3.2607	AC024592.2
ENSG00000159231	-2.04303	2.22782	82.3841	1.12051e-19	2.4633e-17	CBR3			ENSG00000134042	-2.15355	MRO			ENSG00000236554	3.25611	ASNSP3
ENSG00000105136	1.64016	4.02519	82.2025	1.22836e-19	2.69064e-17	ZNF419			ENSG00000123643	-2.14973	SLC36A1			ENSG00000198010	3.25396	DLGAP2
ENSG00000122952	-1.49242	5.32358	82.146	1.26393e-19	2.7586e-17	ZWINT			ENSG00000136492	-2.14386	BRIP1			ENSG00000262943	3.25167	ALOX12P2
ENSG00000230189	1.91339	2.8411	81.9457	1.39881e-19	3.04203e-17	AC008267.2			ENSG00000172478	-2.14111	C2ORF54			ENSG00000239467	3.2298	AC007405.3
ENSG00000228594	-1.49243	5.63621	81.6752	1.6039e-19	3.47559e-17	FNDC10			ENSG00000158486	-2.13832	DNAH3			ENSG00000112541	3.21476	PDE10A
ENSG00000233030	2.94349	0.69759	81.3377	1.90265e-19	4.1083e-17	AC243772.2			ENSG00000059377	-2.13411	TBXAS1			ENSG00000130055	3.1979	GDPD2
ENSG00000184709	-1.53389	5.01754	81.1971	2.04295e-19	4.3956e-17	LRRC26			ENSG00000226935	-2.13044	LINC00161			ENSG00000237931	3.19715	CLIC4P3
ENSG00000259200	5.22315	1.27658	80.9615	2.30162e-19	4.93466e-17	AC068722.1			ENSG00000156689	-2.1301	GLYATL2			ENSG00000275491	3.19715	LINC01730
ENSG00000180573	1.44885	6.54255	80.9356	2.33189e-19	4.98196e-17	HIST1H2AC			ENSG00000092607	-2.12936	TBX15			ENSG00000249159	3.19472	AC091965.1
ENSG00000062822	-1.51828	4.92942	80.8758	2.40355e-19	5.11702e-17	POLD1			ENSG00000166803	-2.12884	PCLAF			ENSG00000279659	3.19472	AL451064.2
ENSG00000185482	1.95829	2.45466	80.8411	2.44621e-19	5.18964e-17	STAC3			ENSG00000101003	-2.12307	GINS1			ENSG00000235263	3.19465	AL928921.1
ENSG00000120885	-1.64807	3.74748	80.7042	2.62165e-19	5.54247e-17	CLU			ENSG00000133321	-2.11473	RARRES3			ENSG00000272663	3.18985	AC093635.1
ENSG00000198879	2.2732	2.42321	80.6531	2.69028e-19	5.6678e-17	SFMBT2			ENSG00000147113	-2.11163	CXORF36			ENSG00000184100	3.18985	BRD7P2
ENSG00000160285	-1.42484	7.0748	80.252	3.29572e-19	6.91929e-17	LSS			ENSG00000153012	-2.0997	LGI2			ENSG00000271605	3.18985	MILR1
ENSG00000177989	1.65212	4.50672	80.2126	3.3622e-19	7.03453e-17	ODF3B			ENSG00000256663	-2.09565	AC112777.1			ENSG00000214280	3.18743	AC046134.1
ENSG00000184992	-1.45731	5.93822	80.1888	3.40284e-19	7.09509e-17	BRI3BP			ENSG00000277117	-2.09366	FP565260.3			ENSG00000231940	3.18743	RPS7P3
ENSG00000095370	4.73972	-0.0977175	80.1436	3.48162e-19	7.23451e-17	SH2D3C			ENSG00000153157	-2.09307	SYCP2L			ENSG00000189233	3.18736	NUGGC
ENSG00000173638	-1.50451	4.92671	80.1318	3.50248e-19	7.253e-17	SLC19A1			ENSG00000260190	-2.0929	AL807752.5			ENSG00000117834	3.18736	SLC5A9
ENSG00000181585	3.5818	0.890298	79.8374	4.0653e-19	8.38987e-17	TMIE			ENSG00000204882	-2.0929	GPR20			ENSG00000137101	3.1858	CD72
ENSG00000183048	-1.47954	5.32514	79.6212	4.53534e-19	9.3282e-17	SLC25A10			ENSG00000170190	-2.09037	SLC16A5			ENSG00000260052	3.185	AC023813.3
ENSG00000158089	-2.32643	1.75123	79.4534	4.93726e-19	1.01205e-16	GALNT14			ENSG00000127564	-2.09026	PKMYT1			ENSG00000240634	3.1801	AC145285.1
ENSG00000167703	-1.44975	5.73126	79.417	5.02904e-19	1.0274e-16	SLC43A2			ENSG00000276404	-2.09013	MIR6835			ENSG00000139269	3.17423	INHBE
ENSG00000167799	-1.47085	5.55409	79.2635	5.43541e-19	1.10669e-16	NUDT8			ENSG00000163273	-2.09007	NPPC			ENSG00000121297	3.14952	TSHZ3
ENSG00000106105	1.39844	9.0005	79.1414	5.782e-19	1.17332e-16	GARS			ENSG00000169040	-2.08835	PMCHL2			ENSG00000232479	3.13078	AC010900.1
ENSG00000265646	1.62312	3.76839	79.1067	5.88451e-19	1.19014e-16	TUFMP1			ENSG00000227512	-2.08754	AL592301.1			ENSG00000221866	3.12378	PLXNA4
ENSG00000171124	2.16966	2.24997	78.7172	7.16684e-19	1.44468e-16	FUT3			ENSG00000179715	-2.08748	PCED1B			ENSG00000214617	3.12373	SLC6A10P
ENSG00000163818	1.56646	4.13846	78.3876	8.46805e-19	1.70132e-16	LZTFL1			ENSG00000111181	-2.08533	SLC6A12			ENSG00000198963	3.12153	RORB
ENSG00000235026	-1.6138	3.8348	78.302	8.84306e-19	1.7708e-16	DPP10-AS1			ENSG00000168481	-2.08508	LGI3			ENSG00000272690	3.1191	LINC02018
ENSG00000196562	-2.98054	2.30042	78.1672	9.46796e-19	1.8897e-16	SULF2			ENSG00000219355	-2.08508	RPL31P52			ENSG00000007314	3.09968	SCN4A
ENSG00000137801	1.75706	2.78766	78.1389	9.60449e-19	1.91066e-16	THBS1			ENSG00000204516	-2.08377	MICB			ENSG00000204334	3.09739	ERICH2
ENSG00000196470	1.58929	4.18363	77.8926	1.08798e-18	2.15729e-16	SIAH1			ENSG00000055813	-2.0833	CCDC85A			ENSG00000080031	3.09646	PTPRH
ENSG00000165474	-1.77078	3.44388	77.648	1.23141e-18	2.43374e-16	GJB2			ENSG00000185736	-2.08274	ADARB2			ENSG00000205898	3.06062	AC019155.1
ENSG00000135333	-1.72979	3.11059	77.6338	1.24029e-18	2.44334e-16	EPHA7			ENSG00000271795	-2.07588	AC011337.1			ENSG00000253537	3.05594	PCDHGA7
ENSG00000110619	1.40529	7.25024	77.5577	1.28904e-18	2.53115e-16	CARS			ENSG00000164045	-2.07381	CDC25A			ENSG00000273451	3.05587	AL031666.3
ENSG00000196407	2.38358	1.2982	77.5205	1.31354e-18	2.56268e-16	THEM5			ENSG00000028137	-2.06889	TNFRSF1B			ENSG00000230289	3.0512	AL358781.2
ENSG00000166750	1.42813	6.48342	77.5259	1.30994e-18	2.56268e-16	SLFN5			ENSG00000181649	-2.06875	PHLDA2			ENSG00000103175	3.04654	WFDC1
ENSG00000129173	-1.85923	2.45119	77.4009	1.39549e-18	2.71382e-16	E2F8			ENSG00000134824	-2.05219	FADS2			ENSG00000138079	3.04575	SLC3A1
ENSG00000107731	1.66084	4.43613	77.2211	1.52848e-18	2.96296e-16	UNC5B			ENSG00000235984	-2.0515	GPC5-AS1			ENSG00000250033	3.03024	SLC7A11-AS1
ENSG00000180596	1.5124	4.58197	77.2111	1.53625e-18	2.96854e-16	HIST1H2BC			ENSG00000162073	-2.05115	PAQR4			ENSG00000226744	3.02999	AC005326.1
ENSG00000137393	1.56076	3.86537	77.1945	1.54925e-18	2.98415e-16	RNF144B			ENSG00000127831	-2.05059	VIL1			ENSG00000229017	3.01695	LINC01277
ENSG00000106459	1.48813	4.92285	76.9938	1.715e-18	3.29295e-16	NRF1			ENSG00000159231	-2.04303	CBR3			ENSG00000156510	3.01356	HKDC1
ENSG00000164089	-3.2398	0.190473	76.9463	1.75669e-18	3.36237e-16	ETNPPL			ENSG00000205436	-2.04264	EXOC3L4			ENSG00000235790	3.01025	AC114488.2
ENSG00000114270	2.05613	2.25211	76.9308	1.77057e-18	3.37827e-16	COL7A1			ENSG00000155761	-2.04009	SPAG17			ENSG00000253731	3.00788	PCDHGA6
ENSG00000223564	1.66397	3.67006	76.9225	1.77796e-18	3.38175e-16	CYP4F32P			ENSG00000153162	-2.03771	BMP6			ENSG00000262209	3.00281	PCDHGB3
ENSG00000073060	-1.40996	6.58285	76.9008	1.79767e-18	3.39794e-16	SCARB1			ENSG00000075223	-2.03717	SEMA3C			ENSG00000057593	2.99819	F7
ENSG00000115107	-1.52541	4.47766	76.9053	1.79352e-18	3.39794e-16	STEAP3			ENSG00000113494	-2.03356	PRLR			ENSG00000204581	2.99663	ACOXL-AS1
ENSG00000148700	-1.37707	8.6957	76.8888	1.80861e-18	3.408e-16	ADD3			ENSG00000123416	-2.03015	TUBA1B			ENSG00000171992	2.99609	SYNPO
ENSG00000106853	-1.42097	6.19498	76.807	1.88507e-18	3.54107e-16	PTGR1			ENSG00000197142	-2.02918	ACSL5			ENSG00000171476	2.99493	HOPX
ENSG00000149328	-1.45192	5.5702	76.6799	2.01042e-18	3.76488e-16	GLB1L2			ENSG00000242220	-2.01974	TCP10L			ENSG00000142959	2.99021	BEST4
ENSG00000131470	-1.75949	3.11198	76.6673	2.02323e-18	3.77721e-16	PSMC3IP			ENSG00000152137	-2.01819	HSPB8			ENSG00000137817	2.98984	PARP6
ENSG00000173894	-1.44708	5.30252	76.5293	2.16967e-18	4.03818e-16	CBX2			ENSG00000210196	-2.01475	MT-TP			ENSG00000260613	2.98754	Z98885.2
ENSG00000166165	-1.369	10.0112	76.3139	2.41978e-18	4.48991e-16	CKB			ENSG00000224087	-2.01413	AC018865.1			ENSG00000257443	2.98413	AC068305.2
ENSG00000172731	-1.46143	5.00017	76.2515	2.49748e-18	4.61997e-16	LRRC20			ENSG00000174791	-2.00883	RIN1			ENSG00000187475	2.98329	HIST1H1T
ENSG00000102393	-1.57484	4.3884	76.0975	2.69996e-18	4.97933e-16	GLA			ENSG00000166033	-2.00782	HTRA1			ENSG00000155961	2.98307	RAB39B
ENSG00000172183	1.67862	3.90792	75.9971	2.84083e-18	5.22324e-16	ISG20			ENSG00000203685	-2.00724	STUM			ENSG00000272562	2.98178	AL512343.2
ENSG00000225057	2.60497	0.984844	75.9159	2.96012e-18	5.42613e-16	AC012485.1			ENSG00000138795	-2.00541	LEF1			ENSG00000101203	2.98178	COL20A1
ENSG00000175643	-1.83282	2.6688	75.9032	2.97922e-18	5.4447e-16	RMI2			ENSG00000154734	-2.00409	ADAMTS1			ENSG00000164099	2.98178	PRSS12
ENSG00000073536	-1.48442	4.79622	75.896	2.99002e-18	5.44804e-16	NLE1			ENSG00000140534	-2.00331	TICRR			ENSG00000230798	2.98016	FOXD3-AS1
ENSG00000176454	-1.49226	4.96658	75.8009	3.13762e-18	5.69985e-16	LPCAT4			ENSG00000112118	-2.00261	MCM3			ENSG00000231665	2.97465	OGFOD1P1
ENSG00000148459	-1.5923	3.78656	75.5613	3.54233e-18	6.41585e-16	PDSS1			ENSG00000150676	-2.00161	CCDC83			ENSG00000253661	2.97393	ZFHX4-AS1
ENSG00000224032	1.5058	4.65504	75.5333	3.59301e-18	6.48828e-16	EPB41L4A-AS1			ENSG00000132646	-1.99509	PCNA			ENSG00000234807	2.97244	LINC01135
ENSG00000172893	-1.37944	7.1576	75.3665	3.90966e-18	7.03913e-16	DHCR7			ENSG00000179023	-1.99411	KLHDC7A			ENSG00000208028	2.95237	MIR616
ENSG00000114423	1.47911	4.91993	75.0806	4.51882e-18	8.11181e-16	CBLB			ENSG00000186871	-1.98742	ERCC6L			ENSG00000250326	2.94558	AC104596.1
ENSG00000185303	-1.83964	2.68212	75.0547	4.57848e-18	8.19466e-16	SFTPA2			ENSG00000111331	-1.98676	OAS3			ENSG00000084636	2.94425	COL16A1
ENSG00000140961	-1.64096	4.01982	74.8807	5.00024e-18	8.92323e-16	OSGIN1			ENSG00000175497	-1.98295	DPP10			ENSG00000233030	2.94349	AC243772.2
ENSG00000079156	1.62357	3.6792	74.7959	5.21977e-18	9.28768e-16	OSBPL6			ENSG00000258498	-1.97919	DIO3OS			ENSG00000167103	2.93274	PIP5KL1
ENSG00000152463	2.80647	1.50294	74.7064	5.46201e-18	9.69028e-16	OLAH			ENSG00000065325	-1.97767	GLP2R			ENSG00000012223	2.92548	LTF
ENSG00000174564	2.61283	0.903742	74.6913	5.50383e-18	9.71782e-16	IL20RB			ENSG00000136689	-1.97753	IL1RN			ENSG00000267404	2.92495	AC023043.2
ENSG00000158710	-1.38634	6.57375	74.6892	5.50957e-18	9.71782e-16	TAGLN2			ENSG00000132872	-1.97574	SYT4			ENSG00000277147	2.92093	LINC00869
ENSG00000282988	1.85413	3.07015	74.669	5.56633e-18	9.78947e-16	AL031777.3			ENSG00000102879	-1.97536	CORO1A			ENSG00000140623	2.89852	SEPT12
ENSG00000186470	-1.94433	2.60439	74.6562	5.6026e-18	9.82479e-16	BTN3A2			ENSG00000258986	-1.9731	TMEM179			ENSG00000167281	2.89622	RBFOX3
ENSG00000233822	1.52705	4.15388	74.4714	6.15222e-18	1.07575e-15	HIST1H2BN			ENSG00000164326	-1.97252	CARTPT			ENSG00000272008	2.89615	AL139274.2
ENSG00000151881	1.47662	4.6068	74.2252	6.96954e-18	1.20955e-15	TMEM267			ENSG00000200087	-1.96898	SNORA73B			ENSG00000103355	2.89393	PRSS33
ENSG00000137310	-1.49747	4.36704	74.23	6.95255e-18	1.20955e-15	TCF19			ENSG00000176890	-1.96349	TYMS			ENSG00000178631	2.89386	ACTG1P1
ENSG00000101680	-1.59711	3.39638	74.223	6.97721e-18	1.20955e-15	LAMA1			ENSG00000167800	-1.96173	TBX10			ENSG00000275005	2.89379	AL354950.1
ENSG00000141401	-1.43926	5.22505	74.2094	7.02556e-18	1.21446e-15	IMPA2			ENSG00000171658	-1.96088	NMRAL2P			ENSG00000251393	2.8915	AC005280.1
ENSG00000250033	3.03024	1.59466	74.1703	7.16607e-18	1.23523e-15	SLC7A11-AS1			ENSG00000268262	-1.95881	AC011445.1			ENSG00000270996	2.88922	AC005034.4
ENSG00000250067	1.65569	3.0656	74.145	7.25855e-18	1.24763e-15	YJEFN3			ENSG00000127412	-1.95833	TRPV5			ENSG00000172164	2.88673	SNTB1
ENSG00000154319	8.95328	-0.801512	74.0658	7.55564e-18	1.29502e-15	FAM167A			ENSG00000278965	-1.95517	AC122713.2			ENSG00000162511	2.88617	LAPTM5
ENSG00000109107	-1.39961	6.30581	74.0012	7.80713e-18	1.33436e-15	ALDOC			ENSG00000138821	-1.95218	SLC39A8			ENSG00000163285	2.88438	GABRG1
ENSG00000196787	1.49706	4.33217	73.9175	8.14504e-18	1.3882e-15	HIST1H2AG			ENSG00000051180	-1.94765	RAD51			ENSG00000245534	2.88438	RORA-AS1
ENSG00000167996	-1.34289	11.272	73.7258	8.97574e-18	1.5255e-15	FTH1			ENSG00000158022	-1.94703	TRIM63			ENSG00000150656	2.88324	CNDP1
ENSG00000130164	-1.38199	6.43644	73.5125	1.00001e-17	1.6939e-15	LDLR			ENSG00000077616	-1.94601	NAALAD2			ENSG00000228626	2.84071	AC245100.3
ENSG00000170835	-2.19399	2.22346	73.5081	1.00224e-17	1.6939e-15	CEL			ENSG00000188501	-1.94566	LCTL			ENSG00000266717	2.8168	AC134407.1
ENSG00000280081	1.56889	3.50236	73.4015	1.05785e-17	1.78292e-15	LINC01667			ENSG00000163362	-1.94533	INAVA			ENSG00000116761	2.8133	CTH
ENSG00000149554	-1.44876	4.7445	73.3002	1.11354e-17	1.87159e-15	CHEK1			ENSG00000186470	-1.94433	BTN3A2			ENSG00000185737	2.80802	NRG3
ENSG00000132274	-4.10435	1.48266	72.979	1.31038e-17	2.19634e-15	TRIM22			ENSG00000103316	-1.94311	CRYM			ENSG00000152463	2.80647	OLAH
ENSG00000116717	1.43548	7.02902	72.7925	1.44022e-17	2.40732e-15	GADD45A			ENSG00000087116	-1.94278	ADAMTS2			ENSG00000120327	2.80341	PCDHB14
ENSG00000171798	1.96007	2.29073	72.5481	1.63012e-17	2.71725e-15	KNDC1			ENSG00000184828	-1.94218	ZBTB7C			ENSG00000239392	2.80098	AL354989.2
ENSG00000125780	2.63694	1.03044	72.4873	1.68111e-17	2.79455e-15	TGM3			ENSG00000090402	-1.93757	SI			ENSG00000180610	2.79862	ZBTB12BP
ENSG00000273142	1.55099	3.97936	72.406	1.75177e-17	2.90406e-15	AC073335.2			ENSG00000134020	-1.93545	PEBP4			ENSG00000248498	2.79634	ASNSP1
ENSG00000149428	1.33216	8.88482	72.1235	2.02138e-17	3.34188e-15	HYOU1			ENSG00000082497	-1.93521	SERTAD4			ENSG00000276772	2.79626	AC025271.4
ENSG00000086506	-2.3601	1.65034	72.0651	2.08215e-17	3.433e-15	HBQ1			ENSG00000128805	-1.9313	ARHGAP22			ENSG00000223956	2.79626	LINC01767
ENSG00000113494	-2.03356	1.85051	71.8166	2.36152e-17	3.88307e-15	PRLR			ENSG00000185002	-1.91805	RFX6			ENSG00000135842	2.78806	FAM129A
ENSG00000132436	-1.38882	5.50256	71.5149	2.75166e-17	4.51236e-15	FIGNL1			ENSG00000136982	-1.9119	DSCC1			ENSG00000106948	2.75833	AKNA
ENSG00000169174	-2.83527	0.37041	71.2262	3.18531e-17	5.2094e-15	PCSK9			ENSG00000137193	-1.91024	PIM1			ENSG00000161270	2.74695	NPHS1
ENSG00000188486	-1.37013	5.65613	71.1696	3.27806e-17	5.34668e-15	H2AFX			ENSG00000103196	-1.90829	CRISPLD2			ENSG00000196517	2.74504	SLC6A9
ENSG00000266736	2.00618	2.23345	71.095	3.40439e-17	5.53783e-15	GTF2IP6			ENSG00000131153	-1.90143	GINS2			ENSG00000049249	2.72154	TNFRSF9
ENSG00000105486	-1.53904	4.16115	70.86	3.83502e-17	6.22165e-15	LIG1			ENSG00000075290	-1.89503	WNT8B			ENSG00000253485	2.72011	PCDHGA5
ENSG00000124107	1.69243	3.12781	70.8223	3.90885e-17	6.32452e-15	SLPI			ENSG00000073111	-1.8945	MCM2			ENSG00000106536	2.71922	POU6F2
ENSG00000104889	-1.48838	4.19406	70.755	4.0446e-17	6.52675e-15	RNASEH2A			ENSG00000214456	-1.88655	PLIN5			ENSG00000187800	2.71764	PEAR1
ENSG00000255346	-1.7177	2.70078	70.7431	4.06895e-17	6.54864e-15	NOX5			ENSG00000101670	-1.88073	LIPG			ENSG00000150628	2.71434	SPATA4
ENSG00000069424	-1.39987	5.71414	70.7135	4.13066e-17	6.63036e-15	KCNAB2			ENSG00000267500	-1.87204	ZNF887P			ENSG00000262873	2.71431	AC127496.5
ENSG00000150337	5.01805	-0.529914	70.1926	5.37865e-17	8.61081e-15	FCGR1A			ENSG00000147536	-1.87083	GINS4			ENSG00000107105	2.71431	ELAVL2
ENSG00000005022	-1.31697	8.56746	70.141	5.5214e-17	8.81607e-15	SLC25A5			ENSG00000109084	-1.87069	TMEM97			ENSG00000175287	2.71212	PHYHD1
ENSG00000100304	-1.32844	7.23533	70.1174	5.58766e-17	8.89846e-15	TTLL12			ENSG00000119969	-1.8695	HELLS			ENSG00000248554	2.71206	AC114956.2
ENSG00000076248	-1.36668	5.77441	70.102	5.63147e-17	8.94476e-15	UNG			ENSG00000206177	-1.86877	HBM			ENSG00000253347	2.71193	AC040934.1
ENSG00000166342	-1.38445	5.42468	70.0598	5.75347e-17	9.11467e-15	NETO1			ENSG00000181019	-1.86512	NQO1			ENSG00000270557	2.70979	AC013731.1
ENSG00000148057	1.61067	3.27018	69.8898	6.27114e-17	9.9089e-15	IDNK			ENSG00000196584	-1.86154	XRCC2			ENSG00000140093	2.70288	SERPINA10
ENSG00000101057	-1.36877	5.29772	69.7295	6.80222e-17	1.07201e-14	MYBL2			ENSG00000115884	-1.86099	SDC1			ENSG00000259531	2.70072	AC022306.1
ENSG00000179104	-1.34155	6.24961	69.7089	6.87339e-17	1.08042e-14	TMTC2			ENSG00000268070	-1.86032	AC006539.2			ENSG00000131668	2.69643	BARX1
ENSG00000184445	-1.37497	5.34277	69.6291	7.15717e-17	1.12212e-14	KNTC1			ENSG00000129173	-1.85923	E2F8			ENSG00000004948	2.69614	CALCR
ENSG00000167419	2.0323	1.75308	69.5372	7.49862e-17	1.17263e-14	LPO			ENSG00000170312	-1.85497	CDK1			ENSG00000267302	2.69607	RNFT1-DT
ENSG00000140284	-1.46105	4.43328	69.3806	8.11847e-17	1.26629e-14	SLC27A2			ENSG00000184292	-1.85237	TACSTD2			ENSG00000162496	2.69417	DHRS3
ENSG00000143013	1.35219	5.98771	69.3229	8.35947e-17	1.29759e-14	LMO4			ENSG00000198363	-1.85225	ASPH			ENSG00000243696	2.67819	AC006254.1
ENSG00000007376	-1.3657	5.5877	69.3223	8.36189e-17	1.29759e-14	RPUSD1			ENSG00000105649	-1.85149	RAB3A			ENSG00000139597	2.67246	N4BP2L1
ENSG00000109971	-1.2998	10.7108	69.3126	8.40327e-17	1.30068e-14	HSPA8			ENSG00000184659	-1.84497	FOXD4L4			ENSG00000166432	2.66779	ZMAT1
ENSG00000051596	-1.49096	4.31248	69.2786	8.54922e-17	1.31991e-14	THOC3			ENSG00000165084	-1.83965	C8ORF34			ENSG00000235493	2.66431	LINC01967
ENSG00000163939	1.31471	7.46206	69.0977	9.37033e-17	1.44301e-14	PBRM1			ENSG00000185303	-1.83964	SFTPA2			ENSG00000157330	2.65818	C1ORF158
ENSG00000148344	-4.03366	-0.373576	69.0527	9.58668e-17	1.47144e-14	PTGES			ENSG00000170153	-1.83866	RNF150			ENSG00000261770	2.65674	AC006504.1
ENSG00000241635	-5.83289	-0.673271	69.0493	9.60346e-17	1.47144e-14	UGT1A1			ENSG00000153446	-1.83505	C16ORF89			ENSG00000229020	2.65339	AKR7A2P1
ENSG00000049541	-1.36492	5.78033	69.0295	9.70019e-17	1.48252e-14	RFC2			ENSG00000171631	-1.83484	P2RY6			ENSG00000236204	2.65247	LINC01376
ENSG00000104524	-1.39229	4.83037	68.9925	9.88376e-17	1.50678e-14	PYCR3			ENSG00000175643	-1.83282	RMI2			ENSG00000228775	2.65205	WEE2-AS1
ENSG00000137486	-1.36753	5.2671	68.8783	1.0473e-16	1.5926e-14	ARRB1			ENSG00000149970	-1.83118	CNKSR2			ENSG00000251493	2.65149	FOXD1
ENSG00000265972	1.30069	8.15263	68.8662	1.05375e-16	1.59841e-14	TXNIP			ENSG00000160949	-1.83102	TONSL			ENSG00000257496	2.65106	AC025031.1
ENSG00000179409	-1.34554	5.95611	68.7257	1.13157e-16	1.71218e-14	GEMIN4			ENSG00000107796	-1.82799	ACTA2			ENSG00000279086	2.64941	AC073130.3
ENSG00000197905	-1.52044	3.93991	68.6917	1.15123e-16	1.73759e-14	TEAD4			ENSG00000169683	-1.82598	LRRC45			ENSG00000232594	2.64779	AC103563.4
ENSG00000092607	-2.12936	1.81204	68.6072	1.20164e-16	1.80918e-14	TBX15			ENSG00000259091	-1.8209	LINC00517			ENSG00000125780	2.63694	TGM3
ENSG00000130005	-1.33403	6.27278	68.1446	1.51935e-16	2.28184e-14	GAMT			ENSG00000166508	-1.82025	MCM7			ENSG00000114248	2.63276	LRRC31
ENSG00000100714	-1.31006	7.09383	68.1138	1.54331e-16	2.3121e-14	MTHFD1			ENSG00000232855	-1.81569	AF165147.1			ENSG00000131951	2.62805	LRRC9
ENSG00000143153	-1.31088	7.0648	68.1013	1.55307e-16	2.321e-14	ATP1B1			ENSG00000014138	-1.8149	POLA2			ENSG00000126500	2.62473	FLRT1
ENSG00000113368	-1.31897	6.251	68.0661	1.58105e-16	2.357e-14	LMNB1			ENSG00000101311	-1.81118	FERMT1			ENSG00000227218	2.6231	AL157935.1
ENSG00000133794	1.4266	4.93109	68.0546	1.59028e-16	2.36495e-14	ARNTL			ENSG00000175602	-1.80491	CCDC85B			ENSG00000133067	2.62226	LGR6
ENSG00000104687	-1.29451	8.526	68.0333	1.60762e-16	2.37937e-14	GSR			ENSG00000131650	-1.80199	KREMEN2			ENSG00000253425	2.61962	HSPA8P13
ENSG00000259848	1.65721	3.86537	68.033	1.60782e-16	2.37937e-14	AC097374.1			ENSG00000168496	-1.79995	FEN1			ENSG00000270882	2.61929	HIST2H4A
ENSG00000134324	-1.30807	7.1125	68.0087	1.62775e-16	2.40302e-14	LPIN1			ENSG00000104833	-1.7981	TUBB4A			ENSG00000259370	2.61914	AC103740.1
ENSG00000176428	1.4985	4.30494	67.8432	1.77024e-16	2.60703e-14	VPS37D			ENSG00000167513	-1.79108	CDT1			ENSG00000224892	2.61859	RPS4XP16
ENSG00000125968	-1.48764	3.58205	67.7779	1.82989e-16	2.68834e-14	ID1			ENSG00000104998	-1.78751	IL27RA			ENSG00000232196	2.61814	MTRNR2L4
ENSG00000006327	-1.66266	4.30259	67.7442	1.8614e-16	2.72803e-14	TNFRSF12A			ENSG00000113389	-1.78454	NPR3			ENSG00000272360	2.61681	AC116036.2
ENSG00000164294	1.36808	5.02979	67.6681	1.93466e-16	2.82847e-14	GPX8			ENSG00000179362	-1.78126	HMGN2P46			ENSG00000237637	2.61674	FRY-AS1
ENSG00000271303	-1.58959	4.02098	67.6634	1.93926e-16	2.82847e-14	SRXN1			ENSG00000143502	-1.78007	SUSD4			ENSG00000267724	2.61434	AC012254.3
ENSG00000197978	1.55432	4.0555	67.6549	1.94765e-16	2.83391e-14	GOLGA6L9			ENSG00000149798	-1.77632	CDC42EP2			ENSG00000273724	2.61434	AC106782.5
ENSG00000145692	3.96113	-0.132097	67.6157	1.98681e-16	2.88397e-14	BHMT			ENSG00000165474	-1.77078	GJB2			ENSG00000174564	2.61283	IL20RB
ENSG00000188089	-3.32481	0.676197	67.5131	2.09295e-16	3.03078e-14	PLA2G4E			ENSG00000275160	-1.76088	AL354718.1			ENSG00000233266	2.61195	HMGB1P31
ENSG00000149798	-1.77632	2.63395	67.4495	2.16151e-16	3.12261e-14	CDC42EP2			ENSG00000131470	-1.75949	PSMC3IP			ENSG00000203730	2.61195	TEDDM1
ENSG00000134548	4.95624	0.598704	67.3927	2.22475e-16	3.20633e-14	SPX			ENSG00000249138	-1.75892	AC084871.1			ENSG00000255974	2.60956	CYP2A6
ENSG00000134684	1.28793	8.67967	67.2746	2.36205e-16	3.39615e-14	YARS			ENSG00000158270	-1.75342	COLEC12			ENSG00000265033	2.60869	RN7SL262P
ENSG00000116062	-1.33244	5.938	67.0749	2.61382e-16	3.74925e-14	MSH6			ENSG00000169668	-1.75099	BCRP2			ENSG00000237139	2.60711	RPS26P41
ENSG00000188677	-1.35114	5.65243	66.9848	2.73604e-16	3.91531e-14	PARVB			ENSG00000171320	-1.74536	ESCO2			ENSG00000225057	2.60497	AC012485.1
ENSG00000162062	-1.52778	3.33921	66.9073	2.84573e-16	4.0627e-14	TEDC2			ENSG00000273237	-1.74121	AC004520.1			ENSG00000250509	2.60443	AC034213.1
ENSG00000128805	-1.9313	2.26899	66.8872	2.8749e-16	4.0947e-14	ARHGAP22			ENSG00000196167	-1.73993	COLCA1			ENSG00000185518	2.59831	SV2B
ENSG00000159625	8.78821	-0.80294	66.7825	3.03174e-16	4.30798e-14	DRC7			ENSG00000153395	-1.73297	LPCAT1			ENSG00000234084	2.59531	AL049552.1
ENSG00000176884	-1.54639	3.47407	66.6373	3.26346e-16	4.62641e-14	GRIN1			ENSG00000135333	-1.72979	EPHA7			ENSG00000224259	2.59508	LINC01133
ENSG00000141574	-1.49806	3.88804	66.5684	3.37958e-16	4.77986e-14	SECTM1			ENSG00000186480	-1.72928	INSIG1			ENSG00000106034	2.59245	CPED1
ENSG00000186642	2.28313	2.04746	66.5383	3.43155e-16	4.84207e-14	PDE2A			ENSG00000263257	-1.72687	AC040173.1			ENSG00000254485	2.59096	AC026191.1
ENSG00000104689	-1.40807	4.92981	66.481	3.53284e-16	4.97343e-14	TNFRSF10A			ENSG00000128342	-1.72302	LIF			ENSG00000249306	2.58412	LINC01411
ENSG00000226744	3.02999	0.880009	66.4661	3.55964e-16	4.99957e-14	AC005326.1			ENSG00000089127	-1.71783	OAS1			ENSG00000130948	2.57984	HSD17B3
ENSG00000178531	-1.48	4.00009	66.4104	3.66158e-16	5.13086e-14	CTXN1			ENSG00000255346	-1.7177	NOX5			ENSG00000247473	2.57063	CARS-AS1
ENSG00000259429	1.57481	4.2032	66.051	4.39403e-16	6.14304e-14	UBE2Q2P2			ENSG00000101187	-1.70629	SLCO4A1			ENSG00000157514	2.56955	TSC22D3
ENSG00000090273	-1.2938	7.20953	66.0303	4.44054e-16	6.19379e-14	NUDC			ENSG00000226887	-1.70589	ERVMER34-1			ENSG00000268615	2.56824	AL353803.5
ENSG00000154760	-1.50717	3.53172	66.0025	4.5034e-16	6.26706e-14	SLFN13			ENSG00000261762	-1.70496	AC027228.2			ENSG00000263096	2.56121	AC007638.2
ENSG00000075702	-1.46876	3.76665	65.8508	4.86373e-16	6.75302e-14	WDR62			ENSG00000072274	-1.7025	TFRC			ENSG00000124103	2.55896	FAM209A
ENSG00000102805	-1.37157	4.86823	65.8038	4.98127e-16	6.90042e-14	CLN5			ENSG00000274956	-1.69935	AC120042.3			ENSG00000262001	2.55597	DLGAP1-AS2
ENSG00000171793	-1.29626	6.56967	65.6145	5.48338e-16	7.57868e-14	CTPS1			ENSG00000254827	-1.69392	SLC22A18AS			ENSG00000107485	2.55032	GATA3
ENSG00000261716	1.32007	5.95242	65.5782	5.58541e-16	7.70215e-14	AC239868.1			ENSG00000181215	-1.69341	C4ORF50			ENSG00000151572	2.54891	ANO4
ENSG00000152409	1.30254	6.98056	65.4096	6.08432e-16	8.35218e-14	JMY			ENSG00000080644	-1.69333	CHRNA3			ENSG00000185467	2.54432	KPNA7
ENSG00000160326	-1.375	4.72067	65.4139	6.0708e-16	8.35218e-14	SLC2A6			ENSG00000174669	-1.693	SLC29A2			ENSG00000233929	2.54218	MT1XP1
ENSG00000092470	-1.38466	4.57197	65.3803	6.17527e-16	8.45789e-14	WDR76			ENSG00000188257	-1.69272	PLA2G2A			ENSG00000226864	2.53231	ATE1-AS1
ENSG00000143850	1.28249	6.75625	65.265	6.54752e-16	8.94754e-14	PLEKHA6			ENSG00000109181	-1.69145	UGT2B10			ENSG00000130766	2.52763	SESN2
ENSG00000089847	1.52902	3.47831	65.1966	6.77877e-16	9.24273e-14	ANKRD24			ENSG00000161082	-1.69115	CELF5			ENSG00000248456	2.52408	LINC02485
ENSG00000277496	1.66128	2.89068	64.8334	8.15079e-16	1.10885e-13	AL357033.4			ENSG00000229298	-1.68999	TUBB8P1			ENSG00000109832	2.51879	DDX25
ENSG00000142657	-1.26653	7.6005	64.6088	9.13444e-16	1.23989e-13	PGD			ENSG00000146670	-1.6869	CDCA5			ENSG00000172432	2.51795	GTPBP2
ENSG00000270882	2.61929	0.580334	64.6001	9.17507e-16	1.24263e-13	HIST2H4A			ENSG00000109576	-1.6848	AADAT			ENSG00000256069	2.51688	A2MP1
ENSG00000188191	-1.36068	4.85932	64.5516	9.40395e-16	1.27079e-13	PRKAR1B			ENSG00000277879	-1.68303	AL391988.1			ENSG00000271992	2.51492	AL354872.2
ENSG00000164062	-1.26577	7.71876	64.4511	9.89586e-16	1.33429e-13	APEH			ENSG00000143512	-1.68119	HHIPL2			ENSG00000265386	2.51185	RN7SL219P
ENSG00000141526	-1.27934	6.79314	64.4144	1.00817e-15	1.35633e-13	SLC16A3			ENSG00000148082	-1.68078	SHC3			ENSG00000269834	2.50314	ZNF528-AS1
ENSG00000196890	1.89458	2.65845	64.3488	1.04231e-15	1.39916e-13	HIST3H2BB			ENSG00000101000	-1.6777	PROCR			ENSG00000253305	2.49858	PCDHGB6
ENSG00000275183	-1.44419	3.90833	64.24	1.10151e-15	1.47536e-13	LENG9			ENSG00000124762	-1.67034	CDKN1A			ENSG00000188460	2.49805	ACTBP11
ENSG00000182325	-1.35617	4.94202	64.1888	1.13051e-15	1.51088e-13	FBXL6			ENSG00000168077	-1.66778	SCARA3			ENSG00000104918	2.49578	RETN
ENSG00000064787	-1.61235	3.11668	64.043	1.21734e-15	1.62335e-13	BCAS1			ENSG00000204388	-1.66764	HSPA1B			ENSG00000249476	2.49564	AC008467.1
ENSG00000187741	-1.43711	3.92649	63.767	1.4004e-15	1.86337e-13	FANCA			ENSG00000161888	-1.6669	SPC24			ENSG00000234353	2.49564	AP000346.2
ENSG00000166391	-1.5119	3.43317	63.7434	1.41725e-15	1.88166e-13	MOGAT2			ENSG00000006327	-1.66266	TNFRSF12A			ENSG00000258586	2.49104	LINC02274
ENSG00000111696	-1.41166	4.37022	63.7155	1.43751e-15	1.90439e-13	NT5DC3			ENSG00000075886	-1.66089	TUBA3D			ENSG00000266560	2.49104	MAGEA10-MAGEA5
ENSG00000279602	1.81837	1.99194	63.5064	1.59847e-15	2.11301e-13	AC109326.1			ENSG00000177483	-1.65696	RBM44			ENSG00000147180	2.49104	ZNF711
ENSG00000234614	2.3292	0.897907	63.2903	1.78379e-15	2.34775e-13	AL450992.2			ENSG00000234193	-1.65419	AC013476.1			ENSG00000260088	2.48954	AL445483.1
ENSG00000197785	-1.28088	6.35344	63.2926	1.78172e-15	2.34775e-13	ATAD3A			ENSG00000065989	-1.65352	PDE4A			ENSG00000277494	2.48906	GPIHBP1
ENSG00000171658	-1.96088	1.98273	63.168	1.8981e-15	2.4928e-13	NMRAL2P			ENSG00000154027	-1.65254	AK5			ENSG00000259062	2.48672	ACTN1-AS1
ENSG00000262001	2.55597	1.34514	62.9099	2.16383e-15	2.82953e-13	DLGAP1-AS2			ENSG00000149485	-1.65063	FADS1			ENSG00000266852	2.48672	MIR4482
ENSG00000162174	-1.28575	5.75097	62.91	2.16372e-15	2.82953e-13	ASRGL1			ENSG00000120885	-1.64807	CLU			ENSG00000248863	2.47993	AC097376.1
ENSG00000274173	1.27765	6.23994	62.8336	2.2493e-15	2.93497e-13	AL035661.1			ENSG00000162728	-1.64685	KCNJ9			ENSG00000259315	2.47867	ACTG1P17
ENSG00000168077	-1.66778	2.47297	62.7577	2.33763e-15	3.04368e-13	SCARA3			ENSG00000281566	-1.64317	AL157778.1			ENSG00000279863	2.46218	AC069547.1
ENSG00000226935	-2.13044	1.74656	62.7344	2.36545e-15	3.07331e-13	LINC00161			ENSG00000140961	-1.64096	OSGIN1			ENSG00000111981	2.46118	ULBP1
ENSG00000185697	-1.4677	3.53152	62.658	2.45899e-15	3.18802e-13	MYBL1			ENSG00000132446	-1.63734	FTHL17			ENSG00000259405	2.45945	ISCA1P4
ENSG00000244479	1.65467	3.36413	62.4732	2.70095e-15	3.49425e-13	OR2A1-AS1			ENSG00000133789	-1.63657	SWAP70			ENSG00000073331	2.45868	ALPK1
ENSG00000167775	-1.29416	5.65343	62.4508	2.73184e-15	3.52668e-13	CD320			ENSG00000179431	-1.63525	FJX1			ENSG00000147041	2.45579	SYTL5
ENSG00000187735	1.2463	7.89704	62.435	2.75386e-15	3.54757e-13	TCEA1			ENSG00000160211	-1.63387	G6PD			ENSG00000132832	2.44356	AL139352.1
ENSG00000259768	1.45421	3.49802	62.4151	2.78186e-15	3.57604e-13	AC004943.2			ENSG00000051341	-1.63383	POLQ			ENSG00000233585	2.44025	AC231533.2
ENSG00000182916	4.39664	-0.738414	62.3585	2.8629e-15	3.66842e-13	TCEAL7			ENSG00000110104	-1.6295	CCDC86			ENSG00000273111	2.42924	LYPD4
ENSG00000251676	1.57709	3.04187	62.3565	2.86581e-15	3.66842e-13	SNHG27			ENSG00000159259	-1.62451	CHAF1B			ENSG00000251179	2.42867	TMEM92-AS1
ENSG00000171241	-1.36573	4.05511	62.3427	2.88593e-15	3.6864e-13	SHCBP1			ENSG00000224689	-1.6239	ZNF812P			ENSG00000229122	2.42689	AGBL5-IT1
ENSG00000157470	-1.43952	4.03573	62.3025	2.94548e-15	3.75456e-13	FAM81A			ENSG00000137834	-1.62298	SMAD6			ENSG00000168209	2.42618	DDIT4
ENSG00000139946	1.54343	4.02558	62.1887	3.12066e-15	3.96952e-13	PELI2			ENSG00000080493	-1.61963	SLC4A4			ENSG00000226913	2.42523	BSN-DT
ENSG00000228451	1.79338	2.32139	62.1251	3.22318e-15	4.08485e-13	SDAD1P1			ENSG00000187889	-1.6195	FYB2			ENSG00000120500	2.42221	ARR3
ENSG00000136868	1.23997	7.91034	62.1241	3.22479e-15	4.08485e-13	SLC31A1			ENSG00000235026	-1.6138	DPP10-AS1			ENSG00000144369	2.41918	FAM171B
ENSG00000238117	4.8431	-0.27471	61.9953	3.44284e-15	4.35197e-13	AP000844.2			ENSG00000114859	-1.6132	CLCN2			ENSG00000257526	2.41462	AC107032.2
ENSG00000221829	-1.33296	4.88052	61.9804	3.46886e-15	4.37574e-13	FANCG			ENSG00000137124	-1.61237	ALDH1B1			ENSG00000103313	2.41026	MEFV
ENSG00000244468	-8.60667	-0.124515	61.9592	3.50653e-15	4.41408e-13	AC093001.1			ENSG00000064787	-1.61235	BCAS1			ENSG00000005108	2.40987	THSD7A
ENSG00000169220	-1.32672	5.11117	61.9465	3.52924e-15	4.43347e-13	RGS14			ENSG00000115590	-1.61114	IL1R2			ENSG00000248265	2.40974	AC023794.1
ENSG00000145819	1.27974	5.66679	61.8717	3.66586e-15	4.59558e-13	ARHGAP26			ENSG00000144908	-1.60954	ALDH1L1			ENSG00000124657	2.40897	OR2B6
ENSG00000071537	1.23818	7.95609	61.7122	3.97509e-15	4.97295e-13	SEL1L			ENSG00000117877	-1.60934	CD3EAP			ENSG00000149256	2.40822	TENM4
ENSG00000145700	1.95028	1.48757	61.6041	4.19938e-15	5.24275e-13	ANKRD31			ENSG00000115318	-1.60791	LOXL3			ENSG00000255449	2.40761	AP002812.5
ENSG00000109181	-1.69145	2.74997	61.5978	4.21286e-15	5.24877e-13	UGT2B10			ENSG00000071539	-1.60619	TRIP13			ENSG00000104879	2.40514	CKM
ENSG00000159199	-1.27889	5.91492	61.563	4.28802e-15	5.33147e-13	ATP5MC1			ENSG00000090530	-1.60171	P3H2			ENSG00000232082	2.40501	RPS6KA2-IT1
ENSG00000132382	-1.24361	7.10632	61.4482	4.54538e-15	5.6399e-13	MYBBP1A			ENSG00000101680	-1.59711	LAMA1			ENSG00000274641	2.3877	HIST1H2BO
ENSG00000158406	1.29023	5.42198	61.3691	4.73172e-15	5.85913e-13	HIST1H4H			ENSG00000140525	-1.59503	FANCI			ENSG00000107249	2.38498	GLIS3
ENSG00000267002	1.31654	5.02034	61.3388	4.80507e-15	5.93783e-13	AC060780.1			ENSG00000147155	-1.59476	EBP			ENSG00000196407	2.38358	THEM5
ENSG00000121152	-1.33473	4.34828	61.3081	4.88063e-15	6.01895e-13	NCAPH			ENSG00000106123	-1.59473	EPHB6			ENSG00000277399	2.38254	GPR179
ENSG00000152086	-1.49376	3.3574	61.2024	5.14982e-15	6.33804e-13	TUBA3E			ENSG00000125885	-1.59367	MCM8			ENSG00000091986	2.37096	CCDC80
ENSG00000185432	-1.2699	5.59054	61.173	5.22742e-15	6.42052e-13	METTL7A			ENSG00000004478	-1.59308	FKBP4			ENSG00000267649	2.36983	AC010327.4
ENSG00000164463	1.32787	5.98483	61.0856	5.46472e-15	6.69843e-13	CREBRF			ENSG00000148459	-1.5923	PDSS1			ENSG00000204983	2.365	PRSS1
ENSG00000138346	-1.34498	4.62917	60.9761	5.77731e-15	7.06731e-13	DNA2			ENSG00000248596	-1.5921	AC139491.2			ENSG00000142449	2.36423	FBN3
ENSG00000128272	1.2211	8.9321	60.9266	5.92427e-15	7.23249e-13	ATF4			ENSG00000004399	-1.59077	PLXND1			ENSG00000184260	2.36423	HIST2H2AC
ENSG00000102096	-1.38584	4.33393	60.7873	6.35869e-15	7.74726e-13	PIM2			ENSG00000271303	-1.58959	SRXN1			ENSG00000214102	2.36198	WEE2
ENSG00000226057	1.34079	4.47209	60.6871	6.69063e-15	8.13535e-13	PHF2P2			ENSG00000263427	-1.58739	AC129492.2			ENSG00000233912	2.35987	AC026202.2
ENSG00000165891	-1.48741	3.60459	60.5766	7.07719e-15	8.57103e-13	E2F7			ENSG00000156471	-1.58719	PTDSS1			ENSG00000225953	2.35987	SATB2-AS1
ENSG00000152969	-2.21412	1.99491	60.5773	7.07434e-15	8.57103e-13	JAKMIP1			ENSG00000115295	-1.58281	CLIP4			ENSG00000203812	2.35986	HIST2H2AA3
ENSG00000171903	-1.47162	4.37335	60.4736	7.45713e-15	9.01317e-13	CYP4F11			ENSG00000171611	-1.58212	PTCRA			ENSG00000128165	2.35858	ADM2
ENSG00000281026	1.71501	2.75097	60.4478	7.55549e-15	9.1139e-13	N4BP2L2-IT2			ENSG00000165272	-1.58175	AQP3			ENSG00000189001	2.3577	SBSN
ENSG00000128011	-1.53705	3.01145	60.1466	8.8051e-15	1.06002e-12	LRFN1			ENSG00000179148	-1.58162	ALOXE3			ENSG00000054598	2.3531	FOXC1
ENSG00000204856	-1.33223	4.62363	60.1319	8.87092e-15	1.06583e-12	FAM216A			ENSG00000175793	-1.58087	SFN			ENSG00000101255	2.34995	TRIB3
ENSG00000136840	-1.3123	5.05964	59.8977	9.99192e-15	1.19814e-12	ST6GALNAC4			ENSG00000013619	-1.57793	MAMLD1			ENSG00000133475	2.34268	GGT2
ENSG00000267649	2.36983	0.96396	59.8923	1.00195e-14	1.19907e-12	AC010327.4			ENSG00000196139	-1.5757	AKR1C3			ENSG00000182870	2.33741	GALNT9
ENSG00000129474	1.34825	4.24365	59.8806	1.00789e-14	1.20382e-12	AJUBA			ENSG00000102393	-1.57484	GLA			ENSG00000253180	2.33604	AC104986.1
ENSG00000265778	1.73547	2.2272	59.7856	1.05775e-14	1.26089e-12	AC018413.1			ENSG00000188064	-1.57146	WNT7B			ENSG00000142973	2.33597	CYP4B1
ENSG00000198576	-2.37325	1.09821	59.5297	1.20464e-14	1.43316e-12	ARC			ENSG00000079215	-1.56713	SLC1A3			ENSG00000232946	2.33368	AL354707.3
ENSG00000168003	1.20942	9.19359	59.4954	1.22579e-14	1.45548e-12	SLC3A2			ENSG00000188229	-1.56276	TUBB4B			ENSG00000234614	2.3292	AL450992.2
ENSG00000166823	-1.47018	3.42407	59.4019	1.28548e-14	1.52336e-12	MESP1			ENSG00000091138	-1.56255	SLC26A3			ENSG00000276135	2.32891	FAM27E2
ENSG00000109814	-1.21498	7.65497	59.349	1.32045e-14	1.56176e-12	UGDH			ENSG00000109099	-1.56184	PMP22			ENSG00000180481	2.32777	GLIPR1L2
ENSG00000097021	-1.37489	4.14749	59.2392	1.39621e-14	1.64815e-12	ACOT7			ENSG00000131462	-1.55621	TUBG1			ENSG00000118156	2.32195	ZNF541
ENSG00000158470	-1.24092	5.93146	59.0332	1.55036e-14	1.82656e-12	B4GALT5			ENSG00000185215	-1.55068	TNFAIP2			ENSG00000139352	2.31785	ASCL1
ENSG00000077152	-1.28887	4.88173	59.0191	1.56146e-14	1.83607e-12	UBE2T			ENSG00000005513	-1.55018	SOX8			ENSG00000177359	2.31784	AC024940.2
ENSG00000115255	-1.35337	4.58204	58.7305	1.80819e-14	2.12209e-12	REEP6			ENSG00000181544	-1.54742	FANCB			ENSG00000277977	2.31091	AC010332.1
ENSG00000050555	-1.32133	4.49883	58.7229	1.81514e-14	2.12614e-12	LAMC3			ENSG00000176884	-1.54639	GRIN1			ENSG00000254233	2.30635	LINC02365
ENSG00000115109	1.22035	6.73804	58.7141	1.82332e-14	2.13159e-12	EPB41L5			ENSG00000052802	-1.5423	MSMO1			ENSG00000225871	2.30623	AC245100.2
ENSG00000250486	1.63435	2.58431	58.6861	1.84945e-14	2.15799e-12	FAM218A			ENSG00000105486	-1.53904	LIG1			ENSG00000055955	2.30406	ITIH4
ENSG00000132846	1.25515	5.27475	58.6664	1.86808e-14	2.17555e-12	ZBED3			ENSG00000128011	-1.53705	LRFN1			ENSG00000214650	2.30169	AC073592.1
ENSG00000167900	-1.235	5.7613	58.5804	1.95146e-14	2.26829e-12	TK1			ENSG00000276672	-1.53572	AL161891.1			ENSG00000121905	2.30163	HPCA
ENSG00000049283	-1.231	6.05554	58.5078	2.02491e-14	2.34917e-12	EPN3			ENSG00000184709	-1.53389	LRRC26			ENSG00000253771	2.2971	TPTE2P1
ENSG00000176273	-1.31574	4.42765	58.2915	2.26021e-14	2.61714e-12	SLC35G1			ENSG00000116726	-1.52855	PRAMEF12			ENSG00000259209	2.29709	AC004943.1
ENSG00000031698	1.19488	8.8407	58.2226	2.34073e-14	2.70078e-12	SARS			ENSG00000162062	-1.52778	TEDC2			ENSG00000205212	2.29239	CCDC144NL
ENSG00000164070	-1.22294	6.85169	58.2221	2.34134e-14	2.70078e-12	HSPA4L			ENSG00000249956	-1.52665	UGT2B24P			ENSG00000168032	2.28818	ENTPD3
ENSG00000179627	-1.24559	5.49309	58.1992	2.3687e-14	2.72715e-12	ZBTB42			ENSG00000187808	-1.52658	SOWAHD			ENSG00000170965	2.2846	PLAC1
ENSG00000133119	-1.23401	5.90793	58.1378	2.44385e-14	2.80835e-12	RFC3			ENSG00000115107	-1.52541	STEAP3			ENSG00000186642	2.28313	PDE2A
ENSG00000204054	1.19632	7.82603	57.9275	2.71954e-14	3.11925e-12	LINC00963			ENSG00000151632	-1.5247	AKR1C2			ENSG00000247809	2.27849	NR2F2-AS1
ENSG00000135723	-1.25651	5.17685	57.858	2.81734e-14	3.22532e-12	FHOD1			ENSG00000115290	-1.52288	GRB14			ENSG00000274414	2.27783	AL121772.1
ENSG00000168404	-1.48135	3.16665	57.7951	2.90898e-14	3.32396e-12	MLKL			ENSG00000197905	-1.52044	TEAD4			ENSG00000183971	2.27527	NPW
ENSG00000188290	-1.30423	5.11665	57.6257	3.1706e-14	3.61609e-12	HES4			ENSG00000159228	-1.51949	CBR1			ENSG00000198879	2.2732	SFMBT2
ENSG00000073464	1.25937	4.9837	57.2474	3.84291e-14	4.37465e-12	CLCN4			ENSG00000062822	-1.51828	POLD1			ENSG00000264837	2.27021	VN1R71P
ENSG00000167670	-1.24896	5.26267	57.054	4.24016e-14	4.80881e-12	CHAF1A			ENSG00000250337	-1.51316	PURPL			ENSG00000197153	2.26965	HIST1H3J
ENSG00000253598	2.14309	1.18126	57.0566	4.23453e-14	4.80881e-12	SLC10A5			ENSG00000058404	-1.51289	CAMK2B			ENSG00000147883	2.26289	CDKN2B
ENSG00000177602	-1.49089	2.87913	56.6105	5.31276e-14	6.01402e-12	HASPIN			ENSG00000114200	-1.51194	BCHE			ENSG00000087074	2.25908	PPP1R15A
ENSG00000135245	-1.30757	4.35777	56.4788	5.68071e-14	6.41857e-12	HILPDA			ENSG00000166391	-1.5119	MOGAT2			ENSG00000143845	2.25502	ETNK2
ENSG00000278259	-1.19282	7.01142	56.4296	5.82479e-14	6.56913e-12	MYO19			ENSG00000120694	-1.51097	HSPH1			ENSG00000176293	2.25502	ZNF135
ENSG00000165704	-1.26096	5.1122	56.405	5.89812e-14	6.63948e-12	HPRT1			ENSG00000261320	-1.51046	AC009061.1			ENSG00000236431	2.25416	AC009237.8
ENSG00000281205	1.83842	2.31698	56.3823	5.96661e-14	6.70415e-12	N/A			ENSG00000154760	-1.50717	SLFN13			ENSG00000010438	2.25303	PRSS3
ENSG00000132361	-1.17812	7.87918	56.2647	6.33415e-14	7.10396e-12	CLUH			ENSG00000149599	-1.50583	DUSP15			ENSG00000224462	2.25069	C4BPAP1
ENSG00000090861	1.1717	9.12089	56.1594	6.68264e-14	7.48098e-12	AARS			ENSG00000005469	-1.50468	CROT			ENSG00000276846	2.24985	AC016590.3
ENSG00000263427	-1.58739	2.33611	56.0821	6.95066e-14	7.76669e-12	AC129492.2			ENSG00000173638	-1.50451	SLC19A1			ENSG00000132259	2.24782	CNGA4
ENSG00000164976	-1.33761	3.8621	55.9294	7.51192e-14	8.37841e-12	MYORG			ENSG00000099194	-1.49854	SCD			ENSG00000174715	2.24782	PPIAP72
ENSG00000163617	1.66947	2.52852	55.9134	7.57334e-14	8.43142e-12	CCDC191			ENSG00000260757	-1.49843	AC093520.1			ENSG00000174448	2.24782	STARD6
ENSG00000224660	1.41919	3.35269	55.8879	7.67237e-14	8.52603e-12	SH3BP5-AS1			ENSG00000141574	-1.49806	SECTM1			ENSG00000276832	2.24097	AL354718.3
ENSG00000165271	-1.19085	6.82539	55.8592	7.7851e-14	8.63548e-12	NOL6			ENSG00000120738	-1.49771	EGR1			ENSG00000251287	2.24051	ALG1L2
ENSG00000184207	-1.22821	5.38831	55.738	8.28041e-14	9.16813e-12	PGP			ENSG00000137310	-1.49747	TCF19			ENSG00000224729	2.23844	PCOLCE-AS1
ENSG00000167034	-1.1683	8.3294	55.641	8.69887e-14	9.61392e-12	NKX3-1			ENSG00000126246	-1.49399	IGFLR1			ENSG00000127241	2.23631	MASP1
ENSG00000088826	1.66281	3.06059	55.6127	8.82523e-14	9.73584e-12	SMOX			ENSG00000152086	-1.49376	TUBA3E			ENSG00000260388	2.23608	LINC00562
ENSG00000198554	-1.2475	4.91449	55.6058	8.8563e-14	9.75238e-12	WDHD1			ENSG00000267056	-1.49313	AC005336.1			ENSG00000140254	2.23533	DUOXA1
ENSG00000264734	1.82677	1.91331	55.5722	9.00907e-14	9.90264e-12	AC069061.2			ENSG00000228594	-1.49243	FNDC10			ENSG00000132938	2.23436	MTUS2
ENSG00000079215	-1.56713	2.72242	55.4524	9.57514e-14	1.05058e-11	SLC1A3			ENSG00000122952	-1.49242	ZWINT			ENSG00000261556	2.2325	SMG1P7
ENSG00000253305	2.49858	0.266687	55.3901	9.88341e-14	1.08245e-11	PCDHGB6			ENSG00000176454	-1.49226	LPCAT4			ENSG00000275329	2.23067	AL138781.2
ENSG00000185215	-1.55068	2.98414	55.1944	1.09178e-13	1.19358e-11	TNFAIP2			ENSG00000255471	-1.49137	AP001528.2			ENSG00000170006	2.22668	TMEM154
ENSG00000121350	1.3131	4.35849	55.1607	1.11067e-13	1.21205e-11	PYROXD1			ENSG00000197299	-1.49109	BLM			ENSG00000155158	2.21565	TTC39B
ENSG00000157985	1.21903	5.78129	55.0604	1.16882e-13	1.27285e-11	AGAP1			ENSG00000051596	-1.49096	THOC3			ENSG00000124116	2.2147	WFDC3
ENSG00000016391	-1.20016	5.87554	55.0575	1.17058e-13	1.27285e-11	CHDH			ENSG00000177602	-1.49089	HASPIN			ENSG00000240399	2.2144	AC004801.2
ENSG00000105655	-1.18482	6.58946	54.8309	1.31361e-13	1.42581e-11	ISYNA1			ENSG00000011422	-1.49051	PLAUR			ENSG00000236345	2.21164	AL354719.2
ENSG00000118495	4.22736	-0.910454	54.7769	1.35018e-13	1.46029e-11	PLAGL1			ENSG00000104889	-1.48838	RNASEH2A			ENSG00000271843	2.21115	AC012557.1
ENSG00000144554	-1.25684	4.62998	54.7793	1.34855e-13	1.46029e-11	FANCD2			ENSG00000277972	-1.48811	CISD3			ENSG00000149260	2.20995	CAPN5
ENSG00000147955	-1.17232	7.0241	54.723	1.38776e-13	1.49826e-11	SIGMAR1			ENSG00000125968	-1.48764	ID1			ENSG00000111254	2.20965	AKAP3
ENSG00000080493	-1.61963	2.30626	54.6631	1.43067e-13	1.54185e-11	SLC4A4			ENSG00000165891	-1.48741	E2F7			ENSG00000115902	2.20273	SLC1A4
ENSG00000197299	-1.49109	2.68223	54.6557	1.43604e-13	1.54489e-11	BLM			ENSG00000076003	-1.48648	MCM6			ENSG00000255425	2.19912	OR8G3P
ENSG00000166046	1.44007	4.10396	54.6138	1.46701e-13	1.57541e-11	TCP11L2			ENSG00000275011	-1.48637	AC129492.6			ENSG00000186952	2.19844	TMEM232
ENSG00000176438	1.37148	4.07041	54.5212	1.5378e-13	1.64851e-11	SYNE3			ENSG00000099260	-1.48568	PALMD			ENSG00000203837	2.19511	PNLIPRP3
ENSG00000275011	-1.48637	2.76073	54.5114	1.54545e-13	1.6538e-11	AC129492.6			ENSG00000134240	-1.48503	HMGCS2			ENSG00000226856	2.18378	AC093901.1
ENSG00000136261	-1.19725	5.9037	54.4315	1.60965e-13	1.71946e-11	BZW2			ENSG00000073536	-1.48442	NLE1			ENSG00000113739	2.18126	STC2
ENSG00000115657	-1.29647	4.39635	54.4262	1.61394e-13	1.72102e-11	ABCB6			ENSG00000166813	-1.48202	KIF7			ENSG00000101104	2.17965	PABPC1L
ENSG00000097046	-1.26097	4.34574	54.3517	1.67631e-13	1.78439e-11	CDC7			ENSG00000214999	-1.48168	AC129492.1			ENSG00000224431	2.17946	AC063976.2
ENSG00000023287	1.16851	7.79841	54.3453	1.68181e-13	1.78711e-11	RB1CC1			ENSG00000168404	-1.48135	MLKL			ENSG00000166401	2.17778	SERPINB8
ENSG00000110108	-1.18334	6.33474	54.3374	1.68859e-13	1.79117e-11	TMEM109			ENSG00000166025	-1.48043	AMOTL1			ENSG00000236529	2.17289	AC093582.1
ENSG00000139438	-1.36027	3.63339	54.2988	1.72205e-13	1.82047e-11	FAM222A			ENSG00000178531	-1.48	CTXN1			ENSG00000230445	2.17074	LRRC37A6P
ENSG00000101000	-1.6777	2.13554	54.2986	1.72221e-13	1.82047e-11	PROCR			ENSG00000183048	-1.47954	SLC25A10			ENSG00000171124	2.16966	FUT3
ENSG00000250310	8.46243	-1.14198	54.1843	1.82536e-13	1.92615e-11	AC006487.2			ENSG00000185813	-1.47804	PCYT2			ENSG00000197889	2.16848	MEIG1
ENSG00000231890	2.14504	0.855638	54.0227	1.98188e-13	2.08768e-11	DARS-AS1			ENSG00000068078	-1.47687	FGFR3			ENSG00000135437	2.16767	RDH5
ENSG00000179041	-1.23955	4.80949	53.8516	2.16222e-13	2.27371e-11	RRS1			ENSG00000159753	-1.4731	CARMIL2			ENSG00000271833	2.16466	AL445222.1
ENSG00000221883	1.80957	1.75533	53.843	2.17166e-13	2.27968e-11	ARIH2OS			ENSG00000272711	-1.47254	AC019069.1			ENSG00000147206	2.16459	NXF3
ENSG00000105676	-1.23705	4.83724	53.8385	2.17671e-13	2.28103e-11	ARMC6			ENSG00000171903	-1.47162	CYP4F11			ENSG00000242375	2.16409	AL590705.3
ENSG00000166401	2.17778	1.22791	53.7178	2.31454e-13	2.42129e-11	SERPINB8			ENSG00000168453	-1.47132	HR			ENSG00000256436	2.1622	TAS2R31
ENSG00000274290	1.77832	2.40464	53.7093	2.32459e-13	2.42762e-11	HIST1H2BE			ENSG00000167799	-1.47085	NUDT8			ENSG00000233901	2.16212	LINC01503
ENSG00000134202	-1.17	6.65839	53.5117	2.57061e-13	2.67993e-11	GSTM3			ENSG00000166823	-1.47018	MESP1			ENSG00000186976	2.1554	EFCAB6
ENSG00000261652	1.55525	3.04227	53.4993	2.5868e-13	2.69218e-11	C15ORF65			ENSG00000164237	-1.46929	CMBL			ENSG00000176046	2.1479	NUPR1
ENSG00000136997	-1.15639	6.99924	53.4051	2.71393e-13	2.81966e-11	MYC			ENSG00000075702	-1.46876	WDR62			ENSG00000231890	2.14504	DARS-AS1
ENSG00000115112	2.0711	1.52897	53.393	2.73068e-13	2.83221e-11	TFCP2L1			ENSG00000185697	-1.4677	MYBL1			ENSG00000091128	2.14425	LAMB4
ENSG00000260498	3.88776	-0.108056	53.2835	2.88716e-13	2.98939e-11	AC126696.3			ENSG00000230918	-1.46605	AC008063.1			ENSG00000204173	2.14368	LRRC37A5P
ENSG00000111846	-1.44314	2.77511	53.2756	2.89878e-13	2.99631e-11	GCNT2			ENSG00000215910	-1.46449	C1ORF167			ENSG00000253598	2.14309	SLC10A5
ENSG00000176619	-1.16174	6.46451	53.2621	2.91889e-13	3.01196e-11	LMNB2			ENSG00000146674	-1.46327	IGFBP3			ENSG00000223878	2.14205	PPIAP53
ENSG00000231196	3.01478	-0.0590652	53.1906	3.02699e-13	3.11821e-11	N/A			ENSG00000104059	-1.4628	FAM189A1			ENSG00000224046	2.14066	AC005076.1
ENSG00000012223	2.92548	-0.353798	53.1122	3.15034e-13	3.23978e-11	LTF			ENSG00000172731	-1.46143	LRRC20			ENSG00000188766	2.13575	SPRED3
ENSG00000143333	8.43102	-1.40723	53.0961	3.1763e-13	3.26094e-11	RGS16			ENSG00000140284	-1.46105	SLC27A2			ENSG00000158079	2.13504	PTPDC1
ENSG00000071242	1.16726	6.28722	53.0421	3.26475e-13	3.3461e-11	RPS6KA2			ENSG00000184992	-1.45731	BRI3BP			ENSG00000275580	2.12296	AC022306.2
ENSG00000169689	-1.17887	6.02407	52.9496	3.42218e-13	3.50153e-11	CENPX			ENSG00000184524	-1.45565	CEND1			ENSG00000253372	2.12244	AC016405.1
ENSG00000091128	2.14425	0.565267	52.8486	3.60281e-13	3.68014e-11	LAMB4			ENSG00000012660	-1.45536	ELOVL5			ENSG00000232453	2.1223	AC105277.1
ENSG00000277147	2.92093	0.173065	52.7907	3.71049e-13	3.78376e-11	LINC00869			ENSG00000116014	-1.45496	KISS1R			ENSG00000147003	2.11694	CLTRN
ENSG00000177410	1.16923	6.43095	52.7649	3.75962e-13	3.82743e-11	ZFAS1			ENSG00000124813	-1.45367	RUNX2			ENSG00000187720	2.11263	THSD4
ENSG00000105447	-1.23083	4.80655	52.6382	4.01017e-13	4.07566e-11	GRWD1			ENSG00000070526	-1.4535	ST6GALNAC1			ENSG00000118307	2.10726	CASC1
ENSG00000136718	-1.17469	6.04976	52.6313	4.02434e-13	4.08322e-11	IMP4			ENSG00000149328	-1.45192	GLB1L2			ENSG00000266261	2.10649	AC005324.5
ENSG00000156802	-1.14837	6.84588	52.6065	4.07544e-13	4.12816e-11	ATAD2			ENSG00000171227	-1.45187	TMEM37			ENSG00000120278	2.10074	PLEKHG1
ENSG00000108797	1.80414	1.52573	52.5327	4.23152e-13	4.272e-11	CNTNAP1			ENSG00000117450	-1.45107	PRDX1			ENSG00000074935	2.09654	TUBE1
ENSG00000176170	-1.40598	3.67006	52.5354	4.22553e-13	4.272e-11	SPHK1			ENSG00000102109	-1.45073	PCSK1N			ENSG00000276663	2.09432	AC009090.3
ENSG00000155066	-1.15094	6.90246	52.4954	4.31264e-13	4.34667e-11	PROM2			ENSG00000167703	-1.44975	SLC43A2			ENSG00000240219	2.08979	AL512306.2
ENSG00000138162	1.13854	7.50847	52.4227	4.47524e-13	4.50307e-11	TACC2			ENSG00000149554	-1.44876	CHEK1			ENSG00000161594	2.08965	KLHL10
ENSG00000048162	-1.19609	5.48067	52.398	4.53177e-13	4.5524e-11	NOP16			ENSG00000173894	-1.44708	CBX2			ENSG00000254122	2.08877	PCDHGB7
ENSG00000278970	1.20426	5.92502	52.3944	4.54021e-13	4.55335e-11	HEIH			ENSG00000005844	-1.44517	ITGAL			ENSG00000116584	2.08852	ARHGEF2
ENSG00000164253	1.15258	6.80089	52.3675	4.60271e-13	4.60841e-11	WDR41			ENSG00000107165	-1.44428	TYRP1			ENSG00000183067	2.08749	IGSF5
ENSG00000211689	-2.52111	0.179609	52.2991	4.76603e-13	4.76407e-11	TRGC1			ENSG00000275183	-1.44419	LENG9			ENSG00000279711	2.08746	AP004782.1
ENSG00000174939	-1.22796	4.81272	52.2861	4.79769e-13	4.77997e-11	ASPHD1			ENSG00000104043	-1.44382	ATP8B4			ENSG00000239808	2.08732	RN7SL255P
ENSG00000126953	-1.2697	4.27235	52.2886	4.79157e-13	4.77997e-11	TIMM8A			ENSG00000111846	-1.44314	GCNT2			ENSG00000182264	2.08672	IZUMO1
ENSG00000247400	1.26976	4.20115	52.2736	4.82821e-13	4.80249e-11	DNAJC3-DT			ENSG00000242114	-1.44241	MTFP1			ENSG00000259594	2.08513	AC023034.1
ENSG00000219626	1.52337	2.87998	52.1742	5.07889e-13	5.04357e-11	FAM228B			ENSG00000170271	-1.44012	FAXDC2			ENSG00000179388	2.08506	EGR3
ENSG00000150403	1.14588	6.90539	52.1568	5.12399e-13	5.08003e-11	TMCO3			ENSG00000157470	-1.43952	FAM81A			ENSG00000274849	2.08472	AC023043.4
ENSG00000101928	1.22549	5.32763	52.1382	5.1728e-13	5.12006e-11	MOSPD1			ENSG00000141401	-1.43926	IMPA2			ENSG00000132837	2.08202	DMGDH
ENSG00000128346	1.68528	2.29976	52.1308	5.19245e-13	5.13114e-11	C22ORF23			ENSG00000137976	-1.43862	DNASE2B			ENSG00000187721	2.08142	GTF2IP3
ENSG00000237649	-1.23026	4.13034	51.9901	5.57802e-13	5.50319e-11	KIFC1			ENSG00000187741	-1.43711	FANCA			ENSG00000226874	2.07984	AC005154.2
ENSG00000167874	1.67137	2.13133	51.8575	5.96772e-13	5.87811e-11	TMEM88			ENSG00000135919	-1.43603	SERPINE2			ENSG00000255236	2.07558	AP002992.1
ENSG00000107262	-1.15382	6.38773	51.7699	6.24016e-13	6.1365e-11	BAG1			ENSG00000169684	-1.43024	CHRNA5			ENSG00000180279	2.07558	LINC01869
ENSG00000104369	-1.26338	4.29602	51.7305	6.36658e-13	6.24059e-11	JPH1			ENSG00000143753	-1.42911	DEGS1			ENSG00000115112	2.0711	TFCP2L1
ENSG00000171522	-1.39035	3.10444	51.7309	6.36525e-13	6.24059e-11	PTGER4			ENSG00000160285	-1.42484	LSS			ENSG00000138669	2.06841	PRKG2
ENSG00000168016	1.4795	2.43832	51.6737	6.55332e-13	6.41326e-11	TRANK1			ENSG00000106853	-1.42097	PTGR1			ENSG00000197860	2.06822	SGTB
ENSG00000198734	-1.28491	3.53533	51.6314	6.69617e-13	6.53268e-11	F5			ENSG00000169908	-1.41985	TM4SF1			ENSG00000267681	2.06751	AC135721.1
ENSG00000274414	2.27783	0.458241	51.6312	6.69687e-13	6.53268e-11	AL121772.1			ENSG00000232600	-1.41984	TONSL-AS1			ENSG00000246548	2.06699	LINC02288
ENSG00000101004	1.4469	2.8577	51.6148	6.75308e-13	6.57693e-11	NINL			ENSG00000240583	-1.41778	AQP1			ENSG00000060982	2.06096	BCAT1
ENSG00000136875	-1.18906	5.52046	51.6019	6.7977e-13	6.60978e-11	PRPF4			ENSG00000241360	-1.41647	PDXP			ENSG00000228701	2.05827	TNKS2-AS1
ENSG00000134765	-2.26378	0.615853	51.4536	7.33086e-13	7.1168e-11	DSC1			ENSG00000255650	-1.41534	FAM222A-AS1			ENSG00000260625	2.05774	AC026471.2
ENSG00000176387	-1.20623	4.90472	51.3326	7.79716e-13	7.55739e-11	HSD11B2			ENSG00000235884	-1.41309	LINC00941			ENSG00000231234	2.05772	SKP1P1
ENSG00000179403	-1.16311	5.72837	51.3236	7.83291e-13	7.57993e-11	VWA1			ENSG00000111696	-1.41166	NT5DC3			ENSG00000114270	2.05613	COL7A1
ENSG00000112812	1.321	3.92677	51.3065	7.90149e-13	7.62199e-11	PRSS16			ENSG00000073060	-1.40996	SCARB1			ENSG00000092529	2.05534	CAPN3
ENSG00000182621	1.23029	4.20165	51.307	7.8992e-13	7.62199e-11	PLCB1			ENSG00000104689	-1.40807	TNFRSF10A			ENSG00000273002	2.05494	AL355388.2
ENSG00000118985	-1.13107	7.07596	51.2745	8.0312e-13	7.73481e-11	ELL2			ENSG00000176170	-1.40598	SPHK1			ENSG00000261824	2.05434	LINC00662
ENSG00000223496	1.14807	5.96448	51.1417	8.59314e-13	8.26116e-11	EXOSC6			ENSG00000084710	-1.40322	EFR3B			ENSG00000220575	2.05181	HTR5A-AS1
ENSG00000130713	-1.15516	6.03448	51.139	8.60495e-13	8.26116e-11	EXOSC2			ENSG00000248801	-1.40286	C8ORF34-AS1			ENSG00000148346	2.05091	LCN2
ENSG00000074211	-1.27709	4.43687	51.1253	8.66549e-13	8.30614e-11	PPP2R2C			ENSG00000137267	-1.402	TUBB2A			ENSG00000279114	2.05078	Z99129.3
ENSG00000257698	1.41749	3.55299	51.11	8.73305e-13	8.35769e-11	AC084033.3			ENSG00000164076	-1.40115	CAMKV			ENSG00000237767	2.04518	LINC01370
ENSG00000116574	-1.12425	7.47573	51.1025	8.76686e-13	8.37684e-11	RHOU			ENSG00000279443	-1.40064	AL513497.1			ENSG00000151012	2.04092	SLC7A11
ENSG00000124788	1.16308	5.51781	51.0904	8.82104e-13	8.41536e-11	ATXN1			ENSG00000256235	-1.40001	SMIM3			ENSG00000105784	2.03364	RUNDC3B
ENSG00000101361	-1.12443	7.43627	51.0495	9.00656e-13	8.57512e-11	NOP56			ENSG00000069424	-1.39987	KCNAB2			ENSG00000167419	2.0323	LPO
ENSG00000065325	-1.97767	1.32497	51.0473	9.01678e-13	8.57512e-11	GLP2R			ENSG00000109107	-1.39961	ALDOC			ENSG00000254615	2.02667	AC027031.2
ENSG00000161980	-1.2021	5.05419	50.976	9.3503e-13	8.86583e-11	POLR3K			ENSG00000146411	-1.39828	SLC2A12			ENSG00000102409	2.02518	BEX4
ENSG00000164125	-2.25386	1.64684	50.9757	9.35167e-13	8.86583e-11	FAM198B			ENSG00000104524	-1.39229	PYCR3			ENSG00000274943	2.02263	AC079684.1
ENSG00000100364	-1.1426	6.34085	50.9692	9.38275e-13	8.88141e-11	KIAA0930			ENSG00000196118	-1.39035	CCDC189			ENSG00000265452	2.02211	MIR3682
ENSG00000126822	-1.17634	5.32311	50.9469	9.48998e-13	8.96892e-11	PLEKHG3			ENSG00000171522	-1.39035	PTGER4			ENSG00000264580	2.02205	MIR5692B
ENSG00000125826	1.1339	7.11008	50.9394	9.52629e-13	8.98923e-11	RBCK1			ENSG00000132436	-1.38882	FIGNL1			ENSG00000170909	2.02039	OSCAR
ENSG00000169885	1.67986	1.92959	50.9118	9.66127e-13	9.10244e-11	CALML6			ENSG00000237886	-1.38845	NALT1			ENSG00000185338	2.01793	SOCS1
ENSG00000075290	-1.89503	1.12259	50.8904	9.76707e-13	9.18786e-11	WNT8B			ENSG00000158710	-1.38634	TAGLN2			ENSG00000275294	2.01558	LINC02340
ENSG00000180198	-1.14005	6.26502	50.7896	1.02815e-12	9.65677e-11	RCC1			ENSG00000037280	-1.38593	FLT4			ENSG00000273113	2.01446	AC133528.1
ENSG00000107130	-1.16457	5.83559	50.6784	1.08812e-12	1.02043e-10	NCS1			ENSG00000167207	-1.38585	NOD2			ENSG00000166428	2.01388	PLD4
ENSG00000114450	-1.15256	5.71782	50.6693	1.09318e-12	1.02359e-10	GNB4			ENSG00000102096	-1.38584	PIM2			ENSG00000253667	2.01316	AC100821.1
ENSG00000155846	-1.20299	4.64674	50.5407	1.16721e-12	1.09123e-10	PPARGC1B			ENSG00000092470	-1.38466	WDR76			ENSG00000092054	2.01108	MYH7
ENSG00000273084	1.90364	1.6534	50.4968	1.1936e-12	1.11418e-10	AC092171.5			ENSG00000166342	-1.38445	NETO1			ENSG00000261606	2.00828	AC091230.1
ENSG00000179958	-1.16714	5.42692	50.473	1.20817e-12	1.12605e-10	DCTPP1			ENSG00000196878	-1.3829	LAMB3			ENSG00000272168	2.00623	CASC15
ENSG00000205208	-1.36724	3.06729	50.4244	1.23846e-12	1.15251e-10	C4ORF46			ENSG00000130164	-1.38199	LDLR			ENSG00000266736	2.00618	GTF2IP6
ENSG00000256222	5.34044	-0.997871	50.4143	1.24483e-12	1.1549e-10	MTRNR2L3			ENSG00000172893	-1.37944	DHCR7			ENSG00000224189	2.00341	HAGLR
ENSG00000160193	-1.27284	3.96482	50.4147	1.2446e-12	1.1549e-10	WDR4			ENSG00000010327	-1.37915	STAB1			ENSG00000107242	2.00093	PIP5K1B
ENSG00000170965	2.2846	0.295499	50.391	1.25972e-12	1.16514e-10	PLAC1			ENSG00000026103	-1.37899	FAS			ENSG00000153879	1.99588	CEBPG
ENSG00000231331	1.9882	1.40483	50.3914	1.25945e-12	1.16514e-10	AC103563.3			ENSG00000148700	-1.37707	ADD3			ENSG00000231331	1.9882	AC103563.3
ENSG00000135406	1.8588	1.70009	50.3788	1.26755e-12	1.17061e-10	PRPH			ENSG00000160326	-1.375	SLC2A6			ENSG00000064205	1.98783	WISP2
ENSG00000088854	1.50632	2.79086	50.3482	1.28751e-12	1.18723e-10	C20ORF194			ENSG00000184445	-1.37497	KNTC1			ENSG00000279605	1.98749	AC067930.6
ENSG00000247626	-1.15705	5.51397	50.2652	1.3431e-12	1.23661e-10	MARS2			ENSG00000097021	-1.37489	ACOT7			ENSG00000133134	1.98184	BEX2
ENSG00000173153	-1.12128	7.05751	50.2296	1.36772e-12	1.25737e-10	ESRRA			ENSG00000127423	-1.3721	AUNIP			ENSG00000276952	1.98005	AL121772.3
ENSG00000196526	1.17048	5.34954	50.2214	1.37341e-12	1.26069e-10	AFAP1			ENSG00000102805	-1.37157	CLN5			ENSG00000236761	1.97995	CTAGE9
ENSG00000161267	-1.12802	6.71091	50.1564	1.41967e-12	1.30118e-10	BDH1			ENSG00000215110	-1.37151	UGT2B25P			ENSG00000197496	1.97908	SLC2A10
ENSG00000034152	-1.13735	6.17376	50.1474	1.42622e-12	1.30522e-10	MAP2K3			ENSG00000188486	-1.37013	H2AFX			ENSG00000258334	1.97212	AC125611.4
ENSG00000258986	-1.9731	1.75423	49.9941	1.54209e-12	1.40913e-10	TMEM179			ENSG00000273366	-1.36977	Z83851.2			ENSG00000175189	1.97112	INHBC
ENSG00000247077	-1.12252	6.84989	49.9819	1.55173e-12	1.4158e-10	PGAM5			ENSG00000166165	-1.369	CKB			ENSG00000232653	1.97038	GOLGA8N
ENSG00000188807	-1.17135	5.12854	49.9035	1.61497e-12	1.4713e-10	TMEM201			ENSG00000101057	-1.36877	MYBL2			ENSG00000231454	1.96654	AL935212.3
ENSG00000183971	2.27527	0.876902	49.8631	1.64855e-12	1.49963e-10	NPW			ENSG00000137486	-1.36753	ARRB1			ENSG00000171798	1.96007	KNDC1
ENSG00000235770	5.32017	-1.13097	49.8514	1.65846e-12	1.50639e-10	LINC00607			ENSG00000205208	-1.36724	C4ORF46			ENSG00000259275	1.95981	AC087477.2
ENSG00000159708	1.77105	1.3998	49.7798	1.72008e-12	1.56003e-10	LRRC36			ENSG00000076248	-1.36668	UNG			ENSG00000091106	1.95981	NLRC4
ENSG00000072682	1.15373	6.06842	49.7488	1.74745e-12	1.58249e-10	P4HA2			ENSG00000171241	-1.36573	SHCBP1			ENSG00000185482	1.95829	STAC3
ENSG00000118307	2.10726	0.905971	49.5386	1.94507e-12	1.75882e-10	CASC1			ENSG00000007376	-1.3657	RPUSD1			ENSG00000185633	1.95712	NDUFA4L2
ENSG00000104231	1.12764	6.51364	49.4653	2.01914e-12	1.82309e-10	ZFAND1			ENSG00000049541	-1.36492	RFC2			ENSG00000145700	1.95028	ANKRD31
ENSG00000174738	1.11936	7.01344	49.3512	2.14e-12	1.92469e-10	NR1D2			ENSG00000172818	-1.36382	OVOL1			ENSG00000224316	1.94918	GTF2IP5
ENSG00000273604	-1.22707	4.45356	49.3552	2.13565e-12	1.92469e-10	EPOP			ENSG00000265148	-1.36363	TSPOAP1-AS1			ENSG00000258461	1.94135	AC012651.1
ENSG00000125454	-1.28722	3.85611	49.3501	2.14119e-12	1.92469e-10	SLC25A19			ENSG00000188191	-1.36068	PRKAR1B			ENSG00000239827	1.93763	SUGT1P3
ENSG00000124664	-1.11029	7.14336	49.3071	2.18865e-12	1.96444e-10	SPDEF			ENSG00000139438	-1.36027	FAM222A			ENSG00000189419	1.92869	SPATA41
ENSG00000179115	-1.12486	6.42272	49.2977	2.19919e-12	1.97099e-10	FARSA			ENSG00000198796	-1.35724	ALPK2			ENSG00000049540	1.92728	ELN
ENSG00000232160	1.84155	1.36881	49.2692	2.23144e-12	1.99694e-10	RAP2C-AS1			ENSG00000135643	-1.35713	KCNMB4			ENSG00000254838	1.92606	GVINP1
ENSG00000104447	1.36705	3.19726	49.263	2.23843e-12	2.00025e-10	TRPS1			ENSG00000214226	-1.35663	C17ORF67			ENSG00000106868	1.9249	SUSD1
ENSG00000163931	-1.09528	8.76773	49.1659	2.35202e-12	2.09866e-10	TKT			ENSG00000182325	-1.35617	FBXL6			ENSG00000273374	1.91531	AC069222.1
ENSG00000167325	-1.11548	6.77472	49.1613	2.35753e-12	2.10048e-10	RRM1			ENSG00000281344	-1.35365	HELLPAR			ENSG00000230189	1.91339	AC008267.2
ENSG00000142733	-1.14946	5.70909	49.1465	2.37545e-12	2.11335e-10	MAP3K6			ENSG00000115255	-1.35337	REEP6			ENSG00000188316	1.91337	ENO4
ENSG00000203875	1.18261	4.89104	49.1244	2.40238e-12	2.13418e-10	SNHG5			ENSG00000188677	-1.35114	PARVB			ENSG00000223697	1.91308	AF230666.1
ENSG00000049540	1.92728	0.877829	49.1156	2.41317e-12	2.14063e-10	ELN			ENSG00000237413	-1.35012	AC096531.2			ENSG00000204789	1.90924	ZNF204P
ENSG00000259405	2.45945	0.465209	49.094	2.43982e-12	2.16111e-10	ISCA1P4			ENSG00000128886	-1.34646	ELL3			ENSG00000223820	1.90823	CFL1P1
ENSG00000082641	1.0924	8.74715	49.0442	2.5026e-12	2.21349e-10	NFE2L1			ENSG00000179409	-1.34554	GEMIN4			ENSG00000246982	1.90655	Z84485.1
ENSG00000276952	1.98005	1.10095	49.0065	2.55118e-12	2.25317e-10	AL121772.3			ENSG00000138346	-1.34498	DNA2			ENSG00000273084	1.90364	AC092171.5
ENSG00000112972	-1.10514	7.1904	48.9832	2.58167e-12	2.27679e-10	HMGCS1			ENSG00000167996	-1.34289	FTH1			ENSG00000070669	1.90253	ASNS
ENSG00000070814	-1.12121	6.2818	48.9709	2.59792e-12	2.28779e-10	TCOF1			ENSG00000178718	-1.34164	RPP25			ENSG00000272906	1.90224	AL353708.3
ENSG00000147041	2.45579	0.0973264	48.9354	2.64531e-12	2.32615e-10	SYTL5			ENSG00000179104	-1.34155	TMTC2			ENSG00000261135	1.90195	AL137802.2
ENSG00000196549	-1.09177	8.7181	48.8975	2.69701e-12	2.36818e-10	MME			ENSG00000178409	-1.34052	BEND3			ENSG00000155304	1.9012	HSPA13
ENSG00000150768	-1.09995	7.34536	48.8008	2.8333e-12	2.48426e-10	DLAT			ENSG00000041353	-1.34003	RAB27B			ENSG00000133710	1.89789	SPINK5
ENSG00000186104	1.1656	5.1654	48.7642	2.88661e-12	2.52735e-10	CYP2R1			ENSG00000054967	-1.33987	RELT			ENSG00000235100	1.89665	AL157400.3
ENSG00000188451	3.77987	-0.89365	48.759	2.89429e-12	2.53042e-10	SRP72P2			ENSG00000066735	-1.33925	KIF26A			ENSG00000137474	1.89549	MYO7A
ENSG00000165496	1.40083	2.76198	48.7151	2.95978e-12	2.58395e-10	RPL10L			ENSG00000164976	-1.33761	MYORG			ENSG00000196890	1.89458	HIST3H2BB
ENSG00000085465	1.32939	3.18197	48.7007	2.98161e-12	2.59927e-10	OVGP1			ENSG00000239911	-1.33679	PRKAG2-AS1			ENSG00000163993	1.89337	S100P
ENSG00000142611	1.55337	3.10194	48.6565	3.0495e-12	2.65464e-10	PRDM16			ENSG00000257951	-1.33655	AC126177.6			ENSG00000169302	1.89321	STK32A
ENSG00000080298	1.40569	3.36462	48.5553	3.21099e-12	2.79121e-10	RFX3			ENSG00000121152	-1.33473	NCAPH			ENSG00000140105	1.89255	WARS
ENSG00000114626	1.35582	3.7645	48.5502	3.21937e-12	2.7945e-10	ABTB1			ENSG00000130005	-1.33403	GAMT			ENSG00000258819	1.87188	LINC02289
ENSG00000011347	-1.16122	5.51415	48.5352	3.24419e-12	2.81202e-10	SYT7			ENSG00000086570	-1.33306	FAT2			ENSG00000173678	1.86492	SPDYE2B
ENSG00000143799	-1.08729	8.43457	48.4752	3.345e-12	2.89526e-10	PARP1			ENSG00000221829	-1.33296	FANCG			ENSG00000064270	1.86242	ATP2C2
ENSG00000081189	4.50834	-1.00734	48.4598	3.37123e-12	2.91381e-10	MEF2C			ENSG00000154146	-1.33251	NRGN			ENSG00000181097	1.86213	AC105219.1
ENSG00000121807	5.28645	-0.205622	48.4523	3.3843e-12	2.92094e-10	CCR2			ENSG00000116062	-1.33244	MSH6			ENSG00000185437	1.86165	SH3BGR
ENSG00000173531	1.25174	4.17927	48.3673	3.53409e-12	3.0459e-10	MST1			ENSG00000204856	-1.33223	FAM216A			ENSG00000246350	1.8605	AL049543.1
ENSG00000223473	1.74549	1.78604	48.3153	3.6291e-12	3.12335e-10	N/A			ENSG00000142677	-1.33153	IL22RA1			ENSG00000276997	1.86007	AL513314.2
ENSG00000234028	1.48409	2.60238	48.3083	3.64213e-12	3.13012e-10	AC062029.1			ENSG00000204588	-1.32989	LINC01123			ENSG00000259663	1.85944	AC010478.1
ENSG00000141540	-1.1906	4.57573	48.239	3.77302e-12	3.23802e-10	TTYH2			ENSG00000121753	-1.32911	ADGRB2			ENSG00000197748	1.85904	CFAP43
ENSG00000149527	-1.28584	3.82914	48.1235	4.00207e-12	3.42974e-10	PLCH2			ENSG00000100304	-1.32844	TTLL12			ENSG00000135406	1.8588	PRPH
ENSG00000224046	2.14066	0.785528	48.0789	4.09412e-12	3.50368e-10	AC005076.1			ENSG00000124126	-1.32834	PREX1			ENSG00000232352	1.85763	SEMA3B-AS1
ENSG00000188735	-1.1213	6.01207	48.068	4.11694e-12	3.51824e-10	TMEM120B			ENSG00000169220	-1.32672	RGS14			ENSG00000142621	1.85717	FHAD1
ENSG00000136720	-1.15993	4.78428	48.0328	4.19149e-12	3.57692e-10	HS6ST1			ENSG00000266208	-1.32639	AC080112.1			ENSG00000258102	1.85659	MAP1LC3B2
ENSG00000005249	1.18378	4.18527	47.9691	4.32994e-12	3.68987e-10	PRKAR2B			ENSG00000265912	-1.32317	AC037487.1			ENSG00000282988	1.85413	AL031777.3
ENSG00000109819	1.31843	2.91123	47.8792	4.5331e-12	3.85758e-10	PPARGC1A			ENSG00000204264	-1.32204	PSMB8			ENSG00000163297	1.85389	ANTXR2
ENSG00000074696	-1.08845	7.69022	47.8686	4.55756e-12	3.87297e-10	HACD3			ENSG00000050555	-1.32133	LAMC3			ENSG00000267185	1.85282	PTP4A2P1
ENSG00000203685	-2.00724	0.937494	47.829	4.65063e-12	3.94653e-10	STUM			ENSG00000176842	-1.31936	IRX5			ENSG00000255837	1.85275	TAS2R20
ENSG00000128050	-1.08247	8.03381	47.7764	4.77696e-12	4.04808e-10	PAICS			ENSG00000113368	-1.31897	LMNB1			ENSG00000251323	1.85133	AP003086.1
ENSG00000033327	1.27372	4.34598	47.7382	4.87115e-12	4.12214e-10	GAB2			ENSG00000005022	-1.31697	SLC25A5			ENSG00000242021	1.85046	AC112493.1
ENSG00000180817	-1.08962	7.35214	47.7242	4.90586e-12	4.14572e-10	PPA1			ENSG00000238062	-1.31592	SPATA3-AS1			ENSG00000260425	1.84677	AL031709.1
ENSG00000232352	1.85763	1.31005	47.6847	5.00576e-12	4.22426e-10	SEMA3B-AS1			ENSG00000176273	-1.31574	SLC35G1			ENSG00000230006	1.84559	ANKRD36BP2
ENSG00000196981	1.19012	4.67071	47.6635	5.06023e-12	4.2643e-10	WDR5B			ENSG00000136840	-1.3123	ST6GALNAC4			ENSG00000232160	1.84155	RAP2C-AS1
ENSG00000138092	-1.22852	3.71635	47.6277	5.15357e-12	4.33693e-10	CENPO			ENSG00000143153	-1.31088	ATP1B1			ENSG00000229325	1.84018	ACAP2-IT1
ENSG00000110092	-1.086	7.3864	47.6124	5.1939e-12	4.36481e-10	CCND1			ENSG00000100714	-1.31006	MTHFD1			ENSG00000269901	1.84001	AC010531.5
ENSG00000275342	-1.18835	4.91689	47.6016	5.2226e-12	4.38286e-10	PRAG1			ENSG00000265579	-1.30919	AC023301.1			ENSG00000179082	1.83997	C9ORF106
ENSG00000074621	1.21081	4.17657	47.5755	5.29265e-12	4.43552e-10	SLC24A1			ENSG00000134324	-1.30807	LPIN1			ENSG00000104413	1.83972	ESRP1
ENSG00000280193	1.70589	1.55347	47.5563	5.34464e-12	4.47291e-10	AC132219.2			ENSG00000135245	-1.30757	HILPDA			ENSG00000140941	1.83768	MAP1LC3B
ENSG00000124126	-1.32834	3.41795	47.5005	5.49907e-12	4.59581e-10	PREX1			ENSG00000188290	-1.30423	HES4			ENSG00000169629	1.83732	RGPD8
ENSG00000136270	-1.10059	6.5942	47.496	5.51177e-12	4.60009e-10	TBRG4			ENSG00000110811	-1.30233	P3H3			ENSG00000261270	1.83692	AC012181.2
ENSG00000274641	2.3877	0.580532	47.4678	5.59152e-12	4.66024e-10	HIST1H2BO			ENSG00000125319	-1.30207	C17ORF53			ENSG00000269985	1.83335	AL021328.1
ENSG00000130829	-1.19643	4.35731	47.4343	5.68794e-12	4.7341e-10	DUSP9			ENSG00000110436	-1.30121	SLC1A2			ENSG00000274363	1.82797	AC087742.1
ENSG00000168924	-1.08707	7.16222	47.4112	5.7554e-12	4.77217e-10	LETM1			ENSG00000232748	-1.30007	AC135050.1			ENSG00000264734	1.82677	AC069061.2
ENSG00000116830	-1.12319	5.54783	47.4105	5.75727e-12	4.77217e-10	TTF2			ENSG00000109971	-1.2998	HSPA8			ENSG00000228878	1.8238	SEPT7-AS1
ENSG00000120539	-1.20095	4.2745	47.4156	5.74241e-12	4.77217e-10	MASTL			ENSG00000173221	-1.29958	GLRX			ENSG00000109927	1.82363	TECTA
ENSG00000244558	1.64882	2.06948	47.4046	5.77469e-12	4.78008e-10	KCNK15-AS1			ENSG00000152253	-1.29895	SPC25			ENSG00000162849	1.81979	KIF26B
ENSG00000100139	1.1048	6.28233	47.3703	5.87652e-12	4.85773e-10	MICALL1			ENSG00000118520	-1.29859	ARG1			ENSG00000245688	1.81853	AC008659.1
ENSG00000141522	-1.09087	7.05708	47.3562	5.91915e-12	4.88632e-10	ARHGDIA			ENSG00000115657	-1.29647	ABCB6			ENSG00000279602	1.81837	AC109326.1
ENSG00000160752	-1.09589	6.56291	47.3239	6.01754e-12	4.96079e-10	FDPS			ENSG00000185818	-1.29638	NAT8L			ENSG00000179698	1.81771	WDR97
ENSG00000204394	-1.07888	7.88209	47.3018	6.08574e-12	5.0102e-10	VARS			ENSG00000171793	-1.29626	CTPS1			ENSG00000173918	1.81162	C1QTNF1
ENSG00000204815	1.33635	2.83499	47.2943	6.10907e-12	5.0226e-10	TTC25			ENSG00000104687	-1.29451	GSR			ENSG00000104213	1.8103	PDGFRL
ENSG00000267681	2.06751	1.12086	47.2256	6.32688e-12	5.19463e-10	AC135721.1			ENSG00000167775	-1.29416	CD320			ENSG00000221883	1.80957	ARIH2OS
ENSG00000104998	-1.78751	1.91331	47.2067	6.38829e-12	5.23797e-10	IL27RA			ENSG00000257167	-1.2941	TMPO-AS1			ENSG00000100889	1.80947	PCK2
ENSG00000100075	-1.08811	6.96693	47.2	6.41001e-12	5.24868e-10	SLC25A1			ENSG00000090273	-1.2938	NUDC			ENSG00000100253	1.80878	MIOX
ENSG00000113231	1.37961	2.91302	47.1346	6.62757e-12	5.41951e-10	PDE8B			ENSG00000136237	-1.29159	RAPGEF5			ENSG00000215022	1.80495	AL008729.1
ENSG00000049449	1.08198	7.14606	47.103	6.73528e-12	5.50017e-10	RCN1			ENSG00000099958	-1.2894	DERL3			ENSG00000233355	1.8042	CHRM3-AS2
ENSG00000128973	-1.12552	5.25086	47.0184	7.03228e-12	5.735e-10	CLN6			ENSG00000077152	-1.28887	UBE2T			ENSG00000108797	1.80414	CNTNAP1
ENSG00000283050	1.33053	3.22909	46.8074	7.83156e-12	6.37825e-10	GTF2IP12			ENSG00000274897	-1.28757	PANO1			ENSG00000226067	1.80154	LINC00623
ENSG00000176749	-1.27892	3.39339	46.5938	8.73365e-12	7.10341e-10	CDK5R1			ENSG00000125454	-1.28722	SLC25A19			ENSG00000242759	1.80001	LINC00882
ENSG00000229089	1.44033	3.04888	46.5451	8.95333e-12	7.27233e-10	ANKRD20A8P			ENSG00000133863	-1.28655	TEX15			ENSG00000231551	1.79987	AC245100.4
ENSG00000157578	1.41183	2.58573	46.4013	9.63499e-12	7.80902e-10	LCA5L			ENSG00000149527	-1.28584	PLCH2			ENSG00000279080	1.7969	AL022322.2
ENSG00000170779	-1.20274	3.97397	46.4004	9.63981e-12	7.80902e-10	CDCA4			ENSG00000162174	-1.28575	ASRGL1			ENSG00000272341	1.79624	AL137003.2
ENSG00000116237	-1.0787	6.76447	46.3174	1.00568e-11	8.13592e-10	ICMT			ENSG00000198734	-1.28491	F5			ENSG00000228451	1.79338	SDAD1P1
ENSG00000260953	4.01618	-1.12629	46.2991	1.01511e-11	8.20128e-10	AC009093.4			ENSG00000188368	-1.28287	PRR19			ENSG00000274827	1.79247	LINC01297
ENSG00000117877	-1.60934	1.90317	46.1833	1.07693e-11	8.68918e-10	CD3EAP			ENSG00000072954	-1.28174	TMEM38A			ENSG00000251173	1.79106	UCHL1-AS1
ENSG00000276141	1.37533	3.06253	46.1742	1.08193e-11	8.71792e-10	WHAMMP3			ENSG00000229422	-1.28136	AL512625.2			ENSG00000274512	1.78854	TBC1D3L
ENSG00000167553	-1.07262	6.92483	46.048	1.15393e-11	9.2858e-10	TUBA1C			ENSG00000197785	-1.28088	ATAD3A			ENSG00000181690	1.78619	PLAG1
ENSG00000130066	1.06809	7.76243	46.0252	1.16743e-11	9.38192e-10	SAT1			ENSG00000141526	-1.27934	SLC16A3			ENSG00000242085	1.78425	RPS20P33
ENSG00000114631	-1.06886	7.23839	45.9404	1.21905e-11	9.78383e-10	PODXL2			ENSG00000176749	-1.27892	CDK5R1			ENSG00000261114	1.77928	AC012181.1
ENSG00000173156	-1.16976	4.82783	45.8999	1.24454e-11	9.97525e-10	RHOD			ENSG00000159199	-1.27889	ATP5MC1			ENSG00000274290	1.77832	HIST1H2BE
ENSG00000130816	-1.06976	6.90087	45.857	1.2721e-11	1.01826e-09	DNMT1			ENSG00000074211	-1.27709	PPP2R2C			ENSG00000224272	1.77769	AC131097.3
ENSG00000103460	1.11819	5.24761	45.8086	1.30389e-11	1.04234e-09	TOX3			ENSG00000160193	-1.27284	WDR4			ENSG00000267199	1.77747	AP001029.2
ENSG00000250802	1.32386	2.70581	45.7905	1.31599e-11	1.05063e-09	ZBED3-AS1			ENSG00000074706	-1.27191	IPCEF1			ENSG00000159708	1.77105	LRRC36
ENSG00000228878	1.8238	1.24022	45.7466	1.34585e-11	1.07305e-09	SEPT7-AS1			ENSG00000179750	-1.27183	APOBEC3B			ENSG00000262172	1.76913	AC116025.2
ENSG00000262468	1.27844	3.33182	45.7381	1.3517e-11	1.0763e-09	LINC01569			ENSG00000185432	-1.2699	METTL7A			ENSG00000267246	1.76907	AC091132.6
ENSG00000198431	-1.05076	9.78477	45.6363	1.42378e-11	1.13221e-09	TXNRD1			ENSG00000126953	-1.2697	TIMM8A			ENSG00000254671	1.76847	STT3A-AS1
ENSG00000131188	-1.1494	4.79742	45.5647	1.47677e-11	1.17282e-09	PRR7			ENSG00000272989	-1.26908	LINC02012			ENSG00000260339	1.76535	HEXA-AS1
ENSG00000147676	1.05747	7.78738	45.5586	1.48137e-11	1.17493e-09	MAL2			ENSG00000262482	-1.26905	AC004034.1			ENSG00000141665	1.76162	FBXO15
ENSG00000159842	1.06305	7.25969	45.5066	1.52124e-11	1.20498e-09	ABR			ENSG00000142657	-1.26653	PGD			ENSG00000150527	1.76065	MIA2
ENSG00000276672	-1.53572	1.91692	45.4637	1.55493e-11	1.23006e-09	AL161891.1			ENSG00000240972	-1.26639	MIF			ENSG00000278831	1.76017	AL513190.1
ENSG00000280128	1.18158	4.10184	45.3414	1.65517e-11	1.30608e-09	AL662795.2			ENSG00000164062	-1.26577	APEH			ENSG00000117971	1.75939	CHRNB4
ENSG00000198074	-5.23719	-0.505299	45.3412	1.65534e-11	1.30608e-09	AKR1B10			ENSG00000213694	-1.26556	S1PR3			ENSG00000137801	1.75706	THBS1
ENSG00000085644	1.16439	4.57252	45.3321	1.66301e-11	1.31043e-09	ZNF213			ENSG00000115596	-1.26398	WNT6			ENSG00000228369	1.75487	TXNDC12-AS1
ENSG00000114767	-1.15016	4.91423	45.266	1.72005e-11	1.35362e-09	RRP9			ENSG00000104369	-1.26338	JPH1			ENSG00000155749	1.75485	ALS2CR12
ENSG00000072422	-2.19837	0.563808	45.2609	1.72455e-11	1.3554e-09	RHOBTB1			ENSG00000128284	-1.26325	APOL3			ENSG00000140044	1.75475	JDP2
ENSG00000106524	1.1614	4.64796	45.2289	1.75301e-11	1.37599e-09	ANKMY2			ENSG00000097046	-1.26097	CDC7			ENSG00000248592	1.7536	TMEM110-MUSTN1
ENSG00000171914	1.36793	2.89909	45.2186	1.76226e-11	1.38146e-09	TLN2			ENSG00000165704	-1.26096	HPRT1			ENSG00000279662	1.75315	AC131649.2
ENSG00000164109	-1.13509	4.57924	45.2007	1.77838e-11	1.3923e-09	MAD2L1			ENSG00000144554	-1.25684	FANCD2			ENSG00000130528	1.75218	HRC
ENSG00000187961	-1.07473	6.49254	45.1573	1.8183e-11	1.42172e-09	KLHL17			ENSG00000135723	-1.25651	FHOD1			ENSG00000174951	1.74965	FUT1
ENSG00000164086	-1.21339	3.73395	45.1189	1.85427e-11	1.44798e-09	DUSP7			ENSG00000160318	-1.2561	CLDND2			ENSG00000153237	1.74833	CCDC148
ENSG00000202198	-1.70733	2.92462	45.0937	1.87827e-11	1.46483e-09	RF00100			ENSG00000006062	-1.24973	MAP3K14			ENSG00000235652	1.74602	AL356599.1
ENSG00000144476	-1.18352	4.13553	44.952	2.01924e-11	1.57275e-09	ACKR3			ENSG00000167670	-1.24896	CHAF1A			ENSG00000279865	1.74597	AC006511.3
ENSG00000122787	1.57214	1.64436	44.9418	2.02975e-11	1.57891e-09	AKR1D1			ENSG00000215417	-1.24864	MIR17HG			ENSG00000234817	1.74415	AL136309.2
ENSG00000261253	-2.60384	-0.00112203	44.8913	2.08283e-11	1.61813e-09	AC137932.2			ENSG00000255121	-1.24861	AP003392.4			ENSG00000146966	1.74279	DENND2A
ENSG00000198056	-1.16691	4.1812	44.8853	2.08921e-11	1.62101e-09	PRIM1			ENSG00000198554	-1.2475	WDHD1			ENSG00000169504	1.74135	CLIC4
ENSG00000166323	1.66331	1.79197	44.8502	2.127e-11	1.64822e-09	C11ORF65			ENSG00000158163	-1.24692	DZIP1L			ENSG00000176732	1.74131	PFN4
ENSG00000168411	-1.10521	5.26945	44.8339	2.14479e-11	1.65988e-09	RFWD3			ENSG00000100344	-1.24692	PNPLA3			ENSG00000172216	1.74078	CEBPB
ENSG00000176208	-1.1795	4.31249	44.8311	2.14789e-11	1.66017e-09	ATAD5			ENSG00000179627	-1.24559	ZBTB42			ENSG00000196352	1.73683	CD55
ENSG00000128626	-1.11643	5.10804	44.8236	2.15603e-11	1.66434e-09	MRPS12			ENSG00000132382	-1.24361	MYBBP1A			ENSG00000163536	1.73617	SERPINI1
ENSG00000132938	2.23436	0.483911	44.7644	2.22231e-11	1.71333e-09	MTUS2			ENSG00000278619	-1.24356	MRM1			ENSG00000230002	1.73593	ALMS1-IT1
ENSG00000123609	1.43922	2.48443	44.7459	2.24338e-11	1.72738e-09	NMI			ENSG00000129214	-1.24321	SHBG			ENSG00000265778	1.73547	AC018413.1
ENSG00000279117	-1.14621	4.56125	44.6945	2.30306e-11	1.77108e-09	AP001972.5			ENSG00000158470	-1.24092	B4GALT5			ENSG00000260011	1.73273	AC132938.1
ENSG00000080824	-1.03721	11.206	44.6712	2.33062e-11	1.79001e-09	HSP90AA1			ENSG00000187642	-1.24066	PERM1			ENSG00000260916	1.73197	CCPG1
ENSG00000243696	2.67819	0.0456155	44.6217	2.39033e-11	1.83355e-09	AC006254.1			ENSG00000266651	-1.24041	AC093484.4			ENSG00000153132	1.72667	CLGN
ENSG00000086619	1.2143	4.39499	44.6146	2.39896e-11	1.83784e-09	ERO1B			ENSG00000169884	-1.24033	WNT10B			ENSG00000251143	1.7241	AP002490.1
ENSG00000101695	1.26917	3.28927	44.5551	2.47295e-11	1.89213e-09	RNF125			ENSG00000179041	-1.23955	RRS1			ENSG00000198496	1.72334	NBR2
ENSG00000111052	-1.0531	7.20291	44.5101	2.53053e-11	1.93375e-09	LIN7A			ENSG00000105676	-1.23705	ARMC6			ENSG00000111912	1.7231	NCOA7
ENSG00000124657	2.40897	0.163221	44.496	2.54872e-11	1.9452e-09	OR2B6			ENSG00000167900	-1.235	TK1			ENSG00000213903	1.72123	LTB4R
ENSG00000104833	-1.7981	1.44211	44.3777	2.70756e-11	2.06384e-09	TUBB4A			ENSG00000031691	-1.23491	CENPQ			ENSG00000165511	1.71909	C10ORF25
ENSG00000108528	-1.06127	6.70349	44.3694	2.71899e-11	2.06995e-09	SLC25A11			ENSG00000133119	-1.23401	RFC3			ENSG00000281026	1.71501	N4BP2L2-IT2
ENSG00000170271	-1.44012	2.42314	44.3337	2.76905e-11	2.10542e-09	FAXDC2			ENSG00000198134	-1.23247	AC007537.1			ENSG00000259610	1.71452	AC023034.2
ENSG00000196458	1.21837	3.55083	44.2779	2.84915e-11	2.16361e-09	ZNF605			ENSG00000107147	-1.23245	KCNT1			ENSG00000233041	1.71178	PHGR1
ENSG00000184012	-1.0358	9.37298	44.2571	2.87954e-11	2.18395e-09	TMPRSS2			ENSG00000049283	-1.231	EPN3			ENSG00000245498	1.71159	AP000866.1
ENSG00000118217	1.05206	7.08174	44.2429	2.9006e-11	2.19718e-09	ATF6			ENSG00000166473	-1.23095	PKD1L2			ENSG00000203814	1.7102	HIST2H2BF
ENSG00000185250	1.50515	2.67103	44.1753	3.00253e-11	2.27155e-09	PPIL6			ENSG00000105447	-1.23083	GRWD1			ENSG00000255566	1.70881	AC135279.1
ENSG00000205927	3.95654	-0.227731	44.1654	3.01767e-11	2.27733e-09	OLIG2			ENSG00000211452	-1.23068	DIO1			ENSG00000165164	1.70817	CFAP47
ENSG00000253731	3.00788	-0.277467	44.1678	3.01394e-11	2.27733e-09	PCDHGA6			ENSG00000237649	-1.23026	KIFC1			ENSG00000255337	1.70804	AP001830.1
ENSG00000221886	1.18105	4.02134	44.1621	3.02284e-11	2.2784e-09	ZBED8			ENSG00000083454	-1.22929	P2RX5			ENSG00000280193	1.70589	AC132219.2
ENSG00000115457	-1.12822	4.57221	44.1437	3.05138e-11	2.29705e-09	IGFBP2			ENSG00000138092	-1.22852	CENPO			ENSG00000259319	1.70428	AF111167.2
ENSG00000163050	-1.04883	7.02173	44.1254	3.07994e-11	2.31563e-09	COQ8A			ENSG00000184207	-1.22821	PGP			ENSG00000253846	1.70314	PCDHGA10
ENSG00000112576	-1.09502	5.2775	44.123	3.08369e-11	2.31563e-09	CCND3			ENSG00000174939	-1.22796	ASPHD1			ENSG00000260526	1.70227	AC109347.1
ENSG00000169302	1.89321	2.0143	44.0932	3.13108e-11	2.34831e-09	STK32A			ENSG00000236081	-1.22763	ELFN1-AS1			ENSG00000196605	1.702	ZNF846
ENSG00000168806	-1.12486	4.64732	43.9911	3.29872e-11	2.47099e-09	LCMT2			ENSG00000273604	-1.22707	EPOP			ENSG00000164849	1.70154	GPR146
ENSG00000006062	-1.24973	3.67476	43.9827	3.31295e-11	2.47859e-09	MAP3K14			ENSG00000156564	-1.22472	LRFN2			ENSG00000134533	1.70123	RERG
ENSG00000178409	-1.34052	2.97065	43.9649	3.34309e-11	2.49806e-09	BEND3			ENSG00000187398	-1.22396	LUZP2			ENSG00000178607	1.69777	ERN1
ENSG00000171130	-1.04712	7.10252	43.959	3.35329e-11	2.50259e-09	ATP6V0E2			ENSG00000164070	-1.22294	HSPA4L			ENSG00000256146	1.69702	AC006206.1
ENSG00000178718	-1.34164	2.97256	43.9327	3.39859e-11	2.53329e-09	RPP25			ENSG00000183853	-1.22204	KIRREL1			ENSG00000205209	1.69504	SCGB2B2
ENSG00000108179	-1.04015	7.6757	43.925	3.4121e-11	2.54024e-09	PPIF			ENSG00000146410	-1.21955	MTFR2			ENSG00000214212	1.69496	C19ORF38
ENSG00000096384	-1.02888	10.5154	43.9216	3.4179e-11	2.54143e-09	HSP90AB1			ENSG00000019549	-1.21904	SNAI2			ENSG00000177337	1.69384	DLGAP1-AS1
ENSG00000103196	-1.90829	1.2231	43.9174	3.42529e-11	2.54355e-09	CRISPLD2			ENSG00000177614	-1.21808	PGBD5			ENSG00000267049	1.69274	AC002398.1
ENSG00000200087	-1.96898	0.942383	43.9152	3.42913e-11	2.54355e-09	SNORA73B			ENSG00000154102	-1.21699	C16ORF74			ENSG00000124107	1.69243	SLPI
ENSG00000260088	2.48954	1.09816	43.9054	3.44642e-11	2.55325e-09	AL445483.1			ENSG00000109814	-1.21498	UGDH			ENSG00000187815	1.68979	ZFP69
ENSG00000136237	-1.29159	3.1663	43.8369	3.56911e-11	2.64093e-09	RAPGEF5			ENSG00000164086	-1.21339	DUSP7			ENSG00000133246	1.68829	PRAM1
ENSG00000171476	2.99493	-0.510148	43.7325	3.76475e-11	2.78229e-09	HOPX			ENSG00000144120	-1.21332	TMEM177			ENSG00000135269	1.68637	TES
ENSG00000150995	1.13462	4.30417	43.6609	3.90502e-11	2.88245e-09	ITPR1			ENSG00000241945	-1.21261	PWP2			ENSG00000128346	1.68528	C22ORF23
ENSG00000138778	1.06382	5.49765	43.6455	3.93579e-11	2.90163e-09	CENPE			ENSG00000203985	-1.20989	LDLRAD1			ENSG00000243224	1.68341	AC006252.1
ENSG00000179431	-1.63525	1.76485	43.6313	3.96451e-11	2.91926e-09	FJX1			ENSG00000169783	-1.20729	LINGO1			ENSG00000131730	1.68188	CKMT2
ENSG00000067225	-1.02738	9.39942	43.6251	3.97711e-11	2.92498e-09	PKM			ENSG00000103089	-1.2071	FA2H			ENSG00000169885	1.67986	CALML6
ENSG00000196924	-1.03773	9.15008	43.6022	4.02378e-11	2.95573e-09	FLNA			ENSG00000176125	-1.20688	UFSP1			ENSG00000172183	1.67862	ISG20
ENSG00000139618	-1.0668	5.69351	43.5607	4.11011e-11	3.01549e-09	BRCA2			ENSG00000176387	-1.20623	HSD11B2			ENSG00000236833	1.67845	AC024560.1
ENSG00000166189	-1.12363	4.58768	43.5344	4.16582e-11	3.05267e-09	HPS6			ENSG00000054392	-1.20503	HHAT			ENSG00000162772	1.67165	ATF3
ENSG00000249626	1.43082	2.52504	43.4948	4.25093e-11	3.11128e-09	AC024560.2			ENSG00000075618	-1.20493	FSCN1			ENSG00000167874	1.67137	TMEM88
ENSG00000187122	-2.31204	0.397349	43.4848	4.27264e-11	3.12341e-09	SLIT1			ENSG00000254567	-1.20471	UBTFL9			ENSG00000163617	1.66947	CCDC191
ENSG00000136280	-1.09277	5.23324	43.4554	4.33731e-11	3.16686e-09	CCM2			ENSG00000155846	-1.20299	PPARGC1B			ENSG00000198380	1.66856	GFPT1
ENSG00000235823	1.47556	2.29253	43.432	4.38948e-11	3.19726e-09	OLMALINC			ENSG00000170779	-1.20274	CDCA4			ENSG00000223804	1.6681	AC244669.1
ENSG00000105953	-1.0276	8.55184	43.4322	4.389e-11	3.19726e-09	OGDH			ENSG00000263639	-1.20253	MSMB			ENSG00000276317	1.66564	AL357033.3
ENSG00000177508	-1.16227	4.02028	43.4013	4.45897e-11	3.24398e-09	IRX3			ENSG00000161980	-1.2021	POLR3K			ENSG00000243710	1.66507	CFAP57
ENSG00000150990	-1.08489	5.24217	43.3799	4.50801e-11	3.27573e-09	DHX37			ENSG00000268592	-1.20113	AL355312.3			ENSG00000223564	1.66397	CYP4F32P
ENSG00000244486	-1.1619	4.37923	43.3745	4.52036e-11	3.28078e-09	SCARF2			ENSG00000120539	-1.20095	MASTL			ENSG00000176641	1.66352	RNF152
ENSG00000173275	1.17908	4.64575	43.3696	4.53163e-11	3.28503e-09	ZNF449			ENSG00000197888	-1.20023	UGT2B17			ENSG00000166323	1.66331	C11ORF65
ENSG00000183696	1.28444	4.89867	43.3429	4.59391e-11	3.3262e-09	UPP1			ENSG00000016391	-1.20016	CHDH			ENSG00000140876	1.663	NUDT7
ENSG00000160271	-1.04561	6.82937	43.3319	4.61992e-11	3.34104e-09	RALGDS			ENSG00000131351	-1.19914	HAUS8			ENSG00000088826	1.66281	SMOX
ENSG00000179082	1.83997	1.22571	43.3014	4.69248e-11	3.38545e-09	C9ORF106			ENSG00000106268	-1.19747	NUDT1			ENSG00000244119	1.66226	PDCL3P4
ENSG00000144120	-1.21332	3.51962	43.3032	4.68809e-11	3.38545e-09	TMEM177			ENSG00000136261	-1.19725	BZW2			ENSG00000012171	1.6618	SEMA3B
ENSG00000214063	-1.08929	5.33661	43.2471	4.82448e-11	3.47655e-09	TSPAN4			ENSG00000130829	-1.19643	DUSP9			ENSG00000167046	1.66157	AL357033.1
ENSG00000128567	-1.04738	6.4185	43.2416	4.83818e-11	3.48228e-09	PODXL			ENSG00000048162	-1.19609	NOP16			ENSG00000277496	1.66128	AL357033.4
ENSG00000112276	1.20844	4.04234	43.1371	5.1036e-11	3.66897e-09	BVES			ENSG00000127084	-1.19514	FGD3			ENSG00000107731	1.66084	UNC5B
ENSG00000251192	1.19902	3.75613	43.1277	5.12812e-11	3.68223e-09	ZNF674			ENSG00000066032	-1.19296	CTNNA2			ENSG00000105538	1.66074	RASIP1
ENSG00000133315	-1.18344	4.79708	43.1065	5.18396e-11	3.71793e-09	MACROD1			ENSG00000278259	-1.19282	MYO19			ENSG00000230306	1.6597	BANF1P2
ENSG00000184178	-1.18333	3.9269	43.0745	5.26946e-11	3.77478e-09	SCFD2			ENSG00000261217	-1.19256	BCAP31P1			ENSG00000182993	1.65895	C12ORF60
ENSG00000156689	-2.1301	0.935592	43.0434	5.35389e-11	3.83074e-09	GLYATL2			ENSG00000233237	-1.19089	LINC00472			ENSG00000228201	1.65874	AL022341.1
ENSG00000165304	-1.08373	4.9207	43.0278	5.39678e-11	3.85689e-09	MELK			ENSG00000165271	-1.19085	NOL6			ENSG00000196421	1.65787	C20ORF204
ENSG00000269858	1.14996	4.21137	43.0121	5.44025e-11	3.88338e-09	EGLN2			ENSG00000141540	-1.1906	TTYH2			ENSG00000259848	1.65721	AC097374.1
ENSG00000166402	-1.07508	5.30043	42.9864	5.51211e-11	3.93005e-09	TUB			ENSG00000254389	-1.18957	RHPN1-AS1			ENSG00000078114	1.65689	NEBL
ENSG00000204681	1.11825	5.11663	42.975	5.54452e-11	3.94852e-09	GABBR1			ENSG00000136875	-1.18906	PRPF4			ENSG00000166415	1.65685	WDR72
ENSG00000169684	-1.43024	2.26004	42.9723	5.55207e-11	3.94926e-09	CHRNA5			ENSG00000275342	-1.18835	PRAG1			ENSG00000250067	1.65569	YJEFN3
ENSG00000272556	1.28973	3.17819	42.9695	5.56011e-11	3.95034e-09	GTF2IP13			ENSG00000224367	-1.18815	OACYLP			ENSG00000244479	1.65467	OR2A1-AS1
ENSG00000080031	3.09646	0.337823	42.8925	5.78324e-11	4.10407e-09	PTPRH			ENSG00000114646	-1.18563	CSPG5			ENSG00000204262	1.65215	COL5A2
ENSG00000278619	-1.24356	3.35528	42.8121	6.02587e-11	4.27126e-09	MRM1			ENSG00000185760	-1.18556	KCNQ5			ENSG00000177989	1.65212	ODF3B
ENSG00000117724	1.03049	6.62092	42.7844	6.1118e-11	4.32711e-09	CENPF			ENSG00000054277	-1.18514	OPN3			ENSG00000138678	1.64999	GPAT3
ENSG00000111319	-1.04225	6.27157	42.7336	6.27255e-11	4.43575e-09	SCNN1A			ENSG00000105655	-1.18482	ISYNA1			ENSG00000244558	1.64882	KCNK15-AS1
ENSG00000141582	1.02336	7.98236	42.6794	6.44891e-11	4.55515e-09	CBX4			ENSG00000144476	-1.18352	ACKR3			ENSG00000135338	1.64634	LCA5
ENSG00000278662	1.56427	2.72176	42.6753	6.46236e-11	4.55935e-09	GOLGA6L10			ENSG00000133315	-1.18344	MACROD1			ENSG00000268364	1.64605	SMC5-AS1
ENSG00000166435	1.16981	4.23145	42.6611	6.50949e-11	4.58726e-09	XRRA1			ENSG00000110108	-1.18334	TMEM109			ENSG00000134278	1.64435	SPIRE1
ENSG00000144040	-1.116	4.47207	42.6215	6.64254e-11	4.67559e-09	SFXN5			ENSG00000184178	-1.18333	SCFD2			ENSG00000279413	1.64134	AC112497.1
ENSG00000266885	1.35072	2.33766	42.516	7.01058e-11	4.92894e-09	AC132825.4			ENSG00000177706	-1.18066	FAM20C			ENSG00000276727	1.64132	AC137834.2
ENSG00000105376	-1.17442	4.29242	42.5023	7.06006e-11	4.95798e-09	ICAM5			ENSG00000176208	-1.1795	ATAD5			ENSG00000152292	1.64087	SH2D6
ENSG00000177311	1.04415	5.85226	42.4173	7.37342e-11	5.17205e-09	ZBTB38			ENSG00000169689	-1.17887	CENPX			ENSG00000105136	1.64016	ZNF419
ENSG00000167700	-1.06828	5.44473	42.3744	7.53712e-11	5.28077e-09	MFSD3			ENSG00000132361	-1.17812	CLUH			ENSG00000185561	1.63991	TLCD2
ENSG00000137700	-1.06382	5.55872	42.2863	7.88425e-11	5.51761e-09	SLC37A4			ENSG00000126822	-1.17634	PLEKHG3			ENSG00000226002	1.63926	GTF2IP14
ENSG00000160932	-1.04584	6.14214	42.2692	7.95367e-11	5.55978e-09	LY6E			ENSG00000253438	-1.17605	PCAT1			ENSG00000214279	1.63892	SCART1
ENSG00000100749	-1.11582	4.38817	42.2646	7.97211e-11	5.56626e-09	VRK1			ENSG00000136718	-1.17469	IMP4			ENSG00000122735	1.63818	DNAI1
ENSG00000093072	1.58263	1.49633	42.2309	8.11066e-11	5.65649e-09	ADA2			ENSG00000105376	-1.17442	ICAM5			ENSG00000279879	1.63463	AC091152.4
ENSG00000159267	1.03142	6.70307	42.223	8.14363e-11	5.66645e-09	HLCS			ENSG00000183569	-1.17359	SERHL2			ENSG00000250486	1.63435	FAM218A
ENSG00000146674	-1.46327	1.89819	42.2249	8.13563e-11	5.66645e-09	IGFBP3			ENSG00000110328	-1.17249	GALNT18			ENSG00000198185	1.63337	ZNF334
ENSG00000100271	1.36454	2.87665	42.2059	8.21499e-11	5.70956e-09	TTLL1			ENSG00000147955	-1.17232	SIGMAR1			ENSG00000246876	1.63236	LINC02466
ENSG00000248334	1.55811	2.2329	42.2027	8.22879e-11	5.71261e-09	WHAMMP2			ENSG00000175745	-1.17154	NR2F1			ENSG00000253327	1.63134	RAD21-AS1
ENSG00000197635	-1.03749	6.21132	42.1908	8.27886e-11	5.7408e-09	DPP4			ENSG00000188807	-1.17135	TMEM201			ENSG00000114796	1.6297	KLHL24
ENSG00000119686	1.41684	2.36444	42.1293	8.54345e-11	5.91751e-09	FLVCR2			ENSG00000134202	-1.17	GSTM3			ENSG00000119699	1.62908	TGFB3
ENSG00000146263	-1.11272	4.38061	42.1144	8.60885e-11	5.95601e-09	MMS22L			ENSG00000173156	-1.16976	RHOD			ENSG00000006652	1.62876	IFRD1
ENSG00000107147	-1.23245	3.06889	42.0992	8.67608e-11	5.99568e-09	KCNT1			ENSG00000102384	-1.16966	CENPI			ENSG00000179406	1.62843	LINC00174
ENSG00000025708	1.06621	5.56311	42.0579	8.86093e-11	6.11646e-09	TYMP			ENSG00000167034	-1.1683	NKX3-1			ENSG00000051108	1.62798	HERPUD1
ENSG00000037637	1.0517	6.07787	42.0288	8.99405e-11	6.2013e-09	FBXO42			ENSG00000179958	-1.16714	DCTPP1			ENSG00000279748	1.62625	AC008764.9
ENSG00000278540	-1.00668	9.89179	42.0194	9.03715e-11	6.22394e-09	ACACA			ENSG00000198056	-1.16691	PRIM1			ENSG00000167550	1.62455	RHEBL1
ENSG00000069011	-1.0483	5.73217	42.0066	9.09645e-11	6.25768e-09	PITX1			ENSG00000180998	-1.16682	GPR137C			ENSG00000100156	1.62388	SLC16A8
ENSG00000160957	-1.07547	4.94312	42.0044	9.10681e-11	6.25771e-09	RECQL4			ENSG00000281398	-1.16612	SNHG4			ENSG00000079156	1.62357	OSBPL6
ENSG00000109089	-1.07378	5.20381	41.9826	9.20913e-11	6.32086e-09	CDR2L			ENSG00000185924	-1.16561	RTN4RL1			ENSG00000265646	1.62312	TUFMP1
ENSG00000115266	-1.12101	4.38119	41.925	9.48411e-11	6.50224e-09	APC2			ENSG00000107130	-1.16457	NCS1			ENSG00000099365	1.62061	STX1B
ENSG00000244754	1.01237	8.08686	41.8586	9.81174e-11	6.71927e-09	N4BP2L2			ENSG00000179403	-1.16311	VWA1			ENSG00000188199	1.61624	NUTM2B
ENSG00000163362	-1.94533	0.676118	41.838	9.91593e-11	6.78297e-09	INAVA			ENSG00000177508	-1.16227	IRX3			ENSG00000272669	1.61483	AL021707.6
ENSG00000277893	5.08294	-1.66595	41.8319	9.94668e-11	6.79634e-09	SRD5A2			ENSG00000244486	-1.1619	SCARF2			ENSG00000259383	1.61476	AC012414.3
ENSG00000182272	-1.04809	5.78279	41.8143	1.00367e-10	6.85017e-09	B4GALNT4			ENSG00000176619	-1.16174	LMNB2			ENSG00000138152	1.61393	BTBD16
ENSG00000166002	-1.09084	4.65427	41.7964	1.01291e-10	6.90541e-09	SMCO4			ENSG00000011347	-1.16122	SYT7			ENSG00000127366	1.61393	TAS2R5
ENSG00000120437	-1.07252	5.16258	41.6844	1.07259e-10	7.30407e-09	ACAT2			ENSG00000262454	-1.16017	MIR193BHG			ENSG00000249345	1.61168	LINC02405
ENSG00000168297	1.14573	4.25965	41.6253	1.10554e-10	7.52001e-09	PXK			ENSG00000136720	-1.15993	HS6ST1			ENSG00000148057	1.61067	IDNK
ENSG00000115616	-1.0506	5.86206	41.6142	1.11185e-10	7.55447e-09	SLC9A2			ENSG00000247626	-1.15705	MARS2			ENSG00000161896	1.60946	IP6K3
ENSG00000173221	-1.29958	2.70857	41.6002	1.11981e-10	7.60004e-09	GLRX			ENSG00000136997	-1.15639	MYC			ENSG00000075643	1.60745	MOCOS
ENSG00000135407	1.46799	1.85924	41.5825	1.13002e-10	7.66076e-09	AVIL			ENSG00000130713	-1.15516	EXOSC2			ENSG00000110169	1.60634	HPX
ENSG00000179750	-1.27183	2.86984	41.5579	1.14432e-10	7.74905e-09	APOBEC3B			ENSG00000107262	-1.15382	BAG1			ENSG00000272720	1.60328	AL022322.1
ENSG00000163629	1.03717	5.68904	41.5429	1.15314e-10	7.80008e-09	PTPN13			ENSG00000114450	-1.15256	GNB4			ENSG00000258754	1.60162	LINC01579
ENSG00000128641	-1.02979	6.0304	41.4955	1.18144e-10	7.9826e-09	MYO1B			ENSG00000116711	-1.15157	PLA2G4A			ENSG00000228852	1.60158	AC092802.2
ENSG00000126267	-1.02172	6.84814	41.3531	1.27073e-10	8.57634e-09	COX6B1			ENSG00000280987	-1.15156	MATR3			ENSG00000276248	1.59965	AL442125.1
ENSG00000157870	-1.04615	5.45089	41.3018	1.3045e-10	8.79453e-09	FAM213B			ENSG00000155066	-1.15094	PROM2			ENSG00000271079	1.59696	CTAGE15
ENSG00000130299	-1.08464	4.80085	41.2756	1.32207e-10	8.90306e-09	GTPBP3			ENSG00000114767	-1.15016	RRP9			ENSG00000260572	1.59649	AC069224.1
ENSG00000131473	-0.999832	8.74872	41.2385	1.3474e-10	9.06357e-09	ACLY			ENSG00000248405	-1.14971	PRR5-ARHGAP8			ENSG00000272644	1.59482	AC097468.3
ENSG00000142185	-1.03448	6.0251	41.2362	1.34902e-10	9.06441e-09	TRPM2			ENSG00000142733	-1.14946	MAP3K6			ENSG00000204618	1.59394	RNF39
ENSG00000233901	2.16212	1.05293	41.192	1.37989e-10	9.2616e-09	LINC01503			ENSG00000131188	-1.1494	PRR7			ENSG00000283031	1.59221	AC009242.1
ENSG00000160606	-1.08762	4.61189	41.1665	1.39795e-10	9.37242e-09	TLCD1			ENSG00000198088	-1.1488	NUP62CL			ENSG00000234719	1.59139	NPIPB2
ENSG00000134463	-1.07688	4.85919	41.1151	1.43526e-10	9.61196e-09	ECHDC3			ENSG00000230978	-1.14841	LINC00160			ENSG00000132170	1.58968	PPARG
ENSG00000139514	0.996524	9.3753	41.1099	1.43905e-10	9.6267e-09	SLC7A1			ENSG00000156802	-1.14837	ATAD2			ENSG00000196470	1.58929	SIAH1
ENSG00000187840	1.01456	6.93433	41.1052	1.4425e-10	9.63915e-09	EIF4EBP1			ENSG00000279117	-1.14621	AP001972.5			ENSG00000274317	1.58617	LINC02334
ENSG00000184381	1.07142	5.15232	41.0898	1.45391e-10	9.70475e-09	PLA2G6			ENSG00000278291	-1.14574	AL161772.1			ENSG00000227719	1.58616	AC006042.1
ENSG00000148154	-1.07524	4.98107	41.0733	1.46628e-10	9.77652e-09	UGCG			ENSG00000198298	-1.1453	ZNF485			ENSG00000093072	1.58263	ADA2
ENSG00000010278	-1.00296	8.11166	41.0599	1.47637e-10	9.83299e-09	CD9			ENSG00000228727	-1.14443	SAPCD1			ENSG00000272419	1.58191	AC241585.2
ENSG00000281398	-1.16612	3.68256	41.0132	1.51204e-10	1.00595e-08	SNHG4			ENSG00000182841	-1.14402	RRP7BP			ENSG00000224413	1.58002	AP001476.1
ENSG00000213906	1.57313	1.56381	40.9959	1.52549e-10	1.01379e-08	LTB4R2			ENSG00000261141	-1.14311	AC092718.5			ENSG00000274818	1.5778	AC004825.2
ENSG00000099875	1.00041	8.67248	40.9555	1.55736e-10	1.03384e-08	MKNK2			ENSG00000114737	-1.14268	CISH			ENSG00000251676	1.57709	SNHG27
ENSG00000109099	-1.56184	1.34152	40.9313	1.57679e-10	1.04559e-08	PMP22			ENSG00000100364	-1.1426	KIAA0930			ENSG00000102057	1.57704	KCND1
ENSG00000072954	-1.28174	3.02663	40.9034	1.59941e-10	1.05943e-08	TMEM38A			ENSG00000166897	-1.14028	ELFN2			ENSG00000164675	1.57533	IQUB
ENSG00000214160	-1.04244	5.55213	40.8749	1.62296e-10	1.07386e-08	ALG3			ENSG00000180198	-1.14005	RCC1			ENSG00000259429	1.57481	UBE2Q2P2
ENSG00000134574	-1.07051	5.93182	40.8368	1.65491e-10	1.09381e-08	DDB2			ENSG00000034152	-1.13735	MAP2K3			ENSG00000266777	1.57461	SH3GL1P1
ENSG00000177548	-1.05071	5.47428	40.8019	1.68465e-10	1.11104e-08	RABEP2			ENSG00000122863	-1.1364	CHST3			ENSG00000140297	1.57458	GCNT3
ENSG00000138028	-1.05325	5.34208	40.8038	1.68309e-10	1.11104e-08	CGREF1			ENSG00000181652	-1.13577	ATG9B			ENSG00000168461	1.57401	RAB31
ENSG00000130193	-1.07399	4.71237	40.7717	1.71094e-10	1.12716e-08	THEM6			ENSG00000173212	-1.13542	MAB21L3			ENSG00000213906	1.57313	LTB4R2
ENSG00000258708	1.46825	2.64584	40.767	1.71506e-10	1.12865e-08	SLC25A21-AS1			ENSG00000164109	-1.13509	MAD2L1			ENSG00000122787	1.57214	AKR1D1
ENSG00000163393	1.25398	3.34856	40.7536	1.72682e-10	1.13516e-08	SLC22A15			ENSG00000174307	-1.13491	PHLDA3			ENSG00000280081	1.56889	LINC01667
ENSG00000110274	1.02616	6.29515	40.7337	1.74449e-10	1.14553e-08	CEP164			ENSG00000187583	-1.13436	PLEKHN1			ENSG00000272468	1.56834	AL021807.1
ENSG00000110719	-1.04442	5.71512	40.7293	1.74849e-10	1.14691e-08	TCIRG1			ENSG00000169330	-1.13202	KIAA1024			ENSG00000163818	1.56646	LZTFL1
ENSG00000107331	-0.996339	8.38549	40.7039	1.7713e-10	1.16062e-08	ABCA2			ENSG00000171236	-1.13141	LRG1			ENSG00000271324	1.56573	AC112220.3
ENSG00000136877	-1.01699	6.53229	40.6722	1.80027e-10	1.17831e-08	FPGS			ENSG00000111674	-1.13132	ENO2			ENSG00000140600	1.56526	SH3GL3
ENSG00000171236	-1.13141	4.27941	40.6702	1.80218e-10	1.17831e-08	LRG1			ENSG00000118985	-1.13107	ELL2			ENSG00000279894	1.56454	Z73965.1
ENSG00000141858	-1.08176	4.79566	40.6611	1.81052e-10	1.18058e-08	SAMD1			ENSG00000280071	-1.13066	GATD3B			ENSG00000278662	1.56427	GOLGA6L10
ENSG00000111247	-1.12538	3.766	40.6637	1.80816e-10	1.18058e-08	RAD51AP1			ENSG00000115457	-1.12822	IGFBP2			ENSG00000065911	1.56394	MTHFD2
ENSG00000152253	-1.29895	2.43571	40.6601	1.81149e-10	1.18058e-08	SPC25			ENSG00000161267	-1.12802	BDH1			ENSG00000268230	1.5638	AC012313.3
ENSG00000259556	1.46714	1.68257	40.6512	1.81979e-10	1.18472e-08	AC090971.3			ENSG00000128973	-1.12552	CLN6			ENSG00000197321	1.5629	SVIL
ENSG00000108773	-1.00877	6.91279	40.6445	1.82597e-10	1.18747e-08	KAT2A			ENSG00000111247	-1.12538	RAD51AP1			ENSG00000179918	1.56089	SEPHS2
ENSG00000129667	-1.11803	4.42927	40.6188	1.85017e-10	1.20192e-08	RHBDF2			ENSG00000145632	-1.12504	PLK2			ENSG00000137393	1.56076	RNF144B
ENSG00000111641	-1.00997	6.65695	40.5589	1.90776e-10	1.238e-08	NOP2			ENSG00000168806	-1.12486	LCMT2			ENSG00000277159	1.56031	AL139384.2
ENSG00000137561	-2.32452	0.312225	40.5543	1.91225e-10	1.23959e-08	TTPA			ENSG00000179115	-1.12486	FARSA			ENSG00000267011	1.56022	AC011498.1
ENSG00000137267	-1.402	2.6236	40.5271	1.93906e-10	1.25563e-08	TUBB2A			ENSG00000101361	-1.12443	NOP56			ENSG00000248334	1.55811	WHAMMP2
ENSG00000272645	1.10414	4.46772	40.5102	1.9559e-10	1.26518e-08	GTF2IP20			ENSG00000116574	-1.12425	RHOU			ENSG00000260855	1.55618	AL591848.4
ENSG00000232859	1.29344	2.9188	40.5062	1.95991e-10	1.26643e-08	LYRM9			ENSG00000166189	-1.12363	HPS6			ENSG00000253741	1.55597	AC108002.1
ENSG00000148735	-5.08374	-0.778418	40.4853	1.98097e-10	1.27867e-08	PLEKHS1			ENSG00000115129	-1.12349	TP53I3			ENSG00000261652	1.55525	C15ORF65
ENSG00000166833	-2.21619	0.315633	40.4716	1.99493e-10	1.28631e-08	NAV2			ENSG00000011332	-1.12345	DPF1			ENSG00000283000	1.55498	AL392046.2
ENSG00000269893	1.03089	5.97018	40.4688	1.99784e-10	1.28683e-08	SNHG8			ENSG00000116830	-1.12319	TTF2			ENSG00000197978	1.55432	GOLGA6L9
ENSG00000123374	-1.04041	5.5448	40.3895	2.08054e-10	1.33867e-08	CDK2			ENSG00000247077	-1.12252	PGAM5			ENSG00000142611	1.55337	PRDM16
ENSG00000152582	1.3444	2.39649	40.3527	2.1201e-10	1.36268e-08	SPEF2			ENSG00000215146	-1.12182	BX322639.1			ENSG00000259065	1.55157	AC005520.2
ENSG00000162929	1.31463	3.27523	40.3286	2.14644e-10	1.37815e-08	KIAA1841			ENSG00000226085	-1.12152	UQCRFS1P1			ENSG00000273142	1.55099	AC073335.2
ENSG00000103257	0.990143	8.04482	40.2823	2.1979e-10	1.4097e-08	SLC7A5			ENSG00000188735	-1.1213	TMEM120B			ENSG00000236366	1.54883	AL359313.1
ENSG00000154265	1.06538	5.04183	40.2784	2.20235e-10	1.41106e-08	ABCA5			ENSG00000173153	-1.12128	ESRRA			ENSG00000168398	1.54837	BDKRB2
ENSG00000132950	1.05972	5.45451	40.2734	2.20796e-10	1.41316e-08	ZMYM5			ENSG00000070814	-1.12121	TCOF1			ENSG00000277449	1.54663	CEBPB-AS1
ENSG00000172053	-1.00037	7.09355	40.2609	2.22209e-10	1.42071e-08	QARS			ENSG00000115266	-1.12101	APC2			ENSG00000237877	1.54475	LINC01473
ENSG00000226752	1.03615	5.48795	40.2471	2.23784e-10	1.42927e-08	CUTALP			ENSG00000132004	-1.12078	FBXW9			ENSG00000272525	1.54402	AC099522.2
ENSG00000137309	-1.00797	6.68146	40.2345	2.25239e-10	1.43705e-08	HMGA1			ENSG00000215246	-1.12075	AC116351.1			ENSG00000139946	1.54343	PELI2
ENSG00000133116	-3.07411	-0.526072	40.2064	2.28495e-10	1.45629e-08	KL			ENSG00000280339	-1.11953	AP001528.3			ENSG00000230615	1.54154	AL139220.2
ENSG00000124496	-1.05141	4.98678	40.1888	2.30571e-10	1.46798e-08	TRERF1			ENSG00000168005	-1.11942	SPINDOC			ENSG00000205863	1.54014	C1QTNF9B
ENSG00000125630	-1.02641	5.72871	40.1728	2.32459e-10	1.47845e-08	POLR1B			ENSG00000183098	-1.11885	GPC6			ENSG00000273218	1.53982	AC005776.2
ENSG00000123636	1.09889	4.54301	40.1288	2.37762e-10	1.5106e-08	BAZ2B			ENSG00000129667	-1.11803	RHBDF2			ENSG00000189060	1.53922	H1F0
ENSG00000175287	2.71212	-0.12147	39.9784	2.56785e-10	1.62975e-08	PHYHD1			ENSG00000128626	-1.11643	MRPS12			ENSG00000224505	1.53886	AC138150.1
ENSG00000105281	0.991141	7.49056	39.9355	2.6249e-10	1.66422e-08	SLC1A5			ENSG00000144040	-1.116	SFXN5			ENSG00000278948	1.53824	AL031587.5
ENSG00000198298	-1.1453	3.73923	39.8768	2.70497e-10	1.71319e-08	ZNF485			ENSG00000100749	-1.11582	VRK1			ENSG00000115993	1.53798	TRAK2
ENSG00000168026	1.22926	3.69301	39.8732	2.70996e-10	1.71456e-08	TTC21A			ENSG00000167325	-1.11548	RRM1			ENSG00000149735	1.53419	GPHA2
ENSG00000138771	-0.988412	7.49155	39.7638	2.86614e-10	1.81149e-08	SHROOM3			ENSG00000275552	-1.11452	AC243965.2			ENSG00000112715	1.53367	VEGFA
ENSG00000105856	1.01107	6.47122	39.7385	2.9034e-10	1.83313e-08	HBP1			ENSG00000164683	-1.11276	HEY1			ENSG00000271119	1.53359	AC026412.3
ENSG00000274180	1.14898	4.36725	39.7158	2.93741e-10	1.85267e-08	NATD1			ENSG00000146263	-1.11272	MMS22L			ENSG00000232502	1.53347	AC073464.2
ENSG00000106460	1.01622	6.09943	39.6707	3.00601e-10	1.89398e-08	TMEM106B			ENSG00000122035	-1.11086	RASL11A			ENSG00000278899	1.53289	AL358852.1
ENSG00000278965	-1.95517	0.661063	39.6401	3.05345e-10	1.92187e-08	AC122713.2			ENSG00000124664	-1.11029	SPDEF			ENSG00000235078	1.5323	AC231981.1
ENSG00000263006	1.36851	2.69022	39.5836	3.1431e-10	1.97624e-08	ROCK1P1			ENSG00000008323	-1.1056	PLEKHG6			ENSG00000113555	1.53197	PCDH12
ENSG00000104419	1.0028	6.53648	39.5536	3.19185e-10	2.00482e-08	NDRG1			ENSG00000168411	-1.10521	RFWD3			ENSG00000259976	1.53094	AC093010.3
ENSG00000197888	-1.20023	3.80039	39.5314	3.22821e-10	2.02556e-08	UGT2B17			ENSG00000112972	-1.10514	HMGCS1			ENSG00000089847	1.52902	ANKRD24
ENSG00000128590	1.01514	6.7359	39.5271	3.23546e-10	2.02801e-08	DNAJB9			ENSG00000114378	-1.10494	HYAL1			ENSG00000254876	1.52769	SUGT1P4-STRA6LP
ENSG00000185963	-1.00598	6.07527	39.5191	3.2486e-10	2.03415e-08	BICD2			ENSG00000101945	-1.10388	SUV39H1			ENSG00000233822	1.52705	HIST1H2BN
ENSG00000033030	1.01971	5.90835	39.5052	3.27194e-10	2.04665e-08	ZCCHC8			ENSG00000132481	-1.10149	TRIM47			ENSG00000272732	1.52578	AC004982.1
ENSG00000215146	-1.12182	3.67713	39.498	3.28395e-10	2.05205e-08	BX322639.1			ENSG00000136270	-1.10059	TBRG4			ENSG00000222046	1.52546	DCDC2B
ENSG00000185942	-2.93714	-0.723269	39.476	3.32112e-10	2.07314e-08	NKAIN3			ENSG00000150768	-1.09995	DLAT			ENSG00000219626	1.52337	FAM228B
ENSG00000204290	5.00231	-0.632504	39.4703	3.33089e-10	2.07594e-08	BTNL2			ENSG00000049130	-1.0984	KITLG			ENSG00000267426	1.52173	AC087289.3
ENSG00000125817	-0.998669	6.52424	39.4694	3.33244e-10	2.07594e-08	CENPB			ENSG00000114805	-1.09657	PLCH1			ENSG00000164674	1.51968	SYTL3
ENSG00000168005	-1.11942	4.02385	39.3952	3.46145e-10	2.15409e-08	SPINDOC			ENSG00000160752	-1.09589	FDPS			ENSG00000136010	1.51522	ALDH1L2
ENSG00000130204	-1.01052	6.01545	39.3875	3.47517e-10	2.16041e-08	TOMM40			ENSG00000163931	-1.09528	TKT			ENSG00000179168	1.51503	GGN
ENSG00000187583	-1.13436	3.99476	39.351	3.54078e-10	2.19895e-08	PLEKHN1			ENSG00000112576	-1.09502	CCND3			ENSG00000245685	1.51496	FRG1-DT
ENSG00000272711	-1.47254	1.98729	39.3189	3.59945e-10	2.23309e-08	AC019069.1			ENSG00000069702	-1.09416	TGFBR3			ENSG00000173175	1.51441	ADCY5
ENSG00000114646	-1.18563	3.33815	39.2946	3.64455e-10	2.25877e-08	CSPG5			ENSG00000136280	-1.09277	CCM2			ENSG00000120051	1.51418	CFAP58
ENSG00000171988	0.985714	7.51886	39.2815	3.66905e-10	2.27042e-08	JMJD1C			ENSG00000196549	-1.09177	MME			ENSG00000170161	1.51344	AL512625.1
ENSG00000124207	-0.9804	7.9672	39.2805	3.67084e-10	2.27042e-08	CSE1L			ENSG00000105173	-1.09108	CCNE1			ENSG00000180596	1.5124	HIST1H2BC
ENSG00000168159	0.975976	8.7816	39.2613	3.70716e-10	2.29055e-08	RNF187			ENSG00000175920	-1.09092	DOK7			ENSG00000237522	1.50699	NONOP2
ENSG00000186868	-1.05327	5.03786	39.2166	3.79311e-10	2.34127e-08	MAPT			ENSG00000141522	-1.09087	ARHGDIA			ENSG00000088854	1.50632	C20ORF194
ENSG00000279010	1.32624	2.92884	39.1791	3.86661e-10	2.38421e-08	N/A			ENSG00000166002	-1.09084	SMCO4			ENSG00000224032	1.5058	EPB41L4A-AS1
ENSG00000165195	1.06195	5.1491	39.1733	3.87808e-10	2.38886e-08	PIGA			ENSG00000180817	-1.08962	PPA1			ENSG00000185250	1.50515	PPIL6
ENSG00000197256	-1.01477	5.66435	39.1677	3.88927e-10	2.39332e-08	KANK2			ENSG00000214063	-1.08929	TSPAN4			ENSG00000187730	1.50495	GABRD
ENSG00000119698	1.37184	2.45776	39.1355	3.9539e-10	2.43063e-08	PPP4R4			ENSG00000197582	-1.08892	GPX1P1			ENSG00000100170	1.50427	SLC5A1
ENSG00000197653	1.16747	3.23715	39.0101	4.2162e-10	2.58663e-08	DNAH10			ENSG00000074696	-1.08845	HACD3			ENSG00000274020	1.50373	LINC01138
ENSG00000129083	0.974519	8.36861	39.0104	4.21559e-10	2.58663e-08	COPB1			ENSG00000100075	-1.08811	SLC25A1			ENSG00000131773	1.50016	KHDRBS3
ENSG00000155254	-1.03429	4.88148	38.9854	4.26993e-10	2.61695e-08	MARVELD1			ENSG00000160606	-1.08762	TLCD1			ENSG00000176428	1.4985	VPS37D
ENSG00000120699	1.00689	5.97495	38.9319	4.38842e-10	2.68685e-08	EXOSC8			ENSG00000143799	-1.08729	PARP1			ENSG00000044574	1.49849	HSPA5
ENSG00000160862	1.03992	4.84168	38.9171	4.42183e-10	2.70458e-08	AZGP1			ENSG00000168924	-1.08707	LETM1			ENSG00000175894	1.49809	TSPEAR
ENSG00000225791	1.19727	3.04542	38.8951	4.47197e-10	2.73249e-08	TRAM2-AS1			ENSG00000119917	-1.08624	IFIT3			ENSG00000235772	1.49739	AP001625.2
ENSG00000136810	-0.985056	7.10611	38.8487	4.57961e-10	2.79545e-08	TXN			ENSG00000110092	-1.086	CCND1			ENSG00000196787	1.49706	HIST1H2AG
ENSG00000144468	1.02335	5.43578	38.8336	4.6152e-10	2.81435e-08	RHBDD1			ENSG00000183765	-1.08499	CHEK2			ENSG00000280739	1.49592	EIF1B-AS1
ENSG00000006118	-0.984854	6.91019	38.8226	4.64127e-10	2.8274e-08	TMEM132A			ENSG00000150990	-1.08489	DHX37			ENSG00000160182	1.49375	TFF1
ENSG00000103187	-1.05301	4.75632	38.7467	4.82533e-10	2.93658e-08	COTL1			ENSG00000130299	-1.08464	GTPBP3			ENSG00000203799	1.49115	CCDC162P
ENSG00000105519	1.22355	3.11492	38.7226	4.88523e-10	2.97006e-08	CAPS			ENSG00000077782	-1.08429	FGFR1			ENSG00000174171	1.49086	AC020659.1
ENSG00000132872	-1.97574	0.498569	38.7074	4.9234e-10	2.99027e-08	SYT4			ENSG00000165304	-1.08373	MELK			ENSG00000271853	1.48979	AL162258.1
ENSG00000226002	1.63926	1.66197	38.6868	4.97575e-10	3.01904e-08	GTF2IP14			ENSG00000163053	-1.08346	SLC16A14			ENSG00000259867	1.48972	AC105411.1
ENSG00000266208	-1.32639	2.45404	38.6511	5.06748e-10	3.07162e-08	AC080112.1			ENSG00000128050	-1.08247	PAICS			ENSG00000225265	1.48862	TAF1A-AS1
ENSG00000031691	-1.23491	3.01899	38.6324	5.1162e-10	3.09806e-08	CENPQ			ENSG00000184162	-1.08238	NR2C2AP			ENSG00000106459	1.48813	NRF1
ENSG00000160796	-0.992636	6.33051	38.6165	5.15804e-10	3.12028e-08	NBEAL2			ENSG00000141858	-1.08176	SAMD1			ENSG00000261934	1.4872	PCDHGA9
ENSG00000135338	1.64634	2.07374	38.5743	5.27097e-10	3.18542e-08	LCA5			ENSG00000255468	-1.08049	AP001107.9			ENSG00000234028	1.48409	AC062029.1
ENSG00000150667	1.43512	2.04665	38.5547	5.32396e-10	3.21105e-08	FSIP1			ENSG00000204394	-1.07888	VARS			ENSG00000134954	1.48391	ETS1
ENSG00000158169	-1.0529	4.67889	38.555	5.3233e-10	3.21105e-08	FANCC			ENSG00000116237	-1.0787	ICMT			ENSG00000278917	1.48328	AC006213.6
ENSG00000244578	3.50353	-0.81704	38.5378	5.3704e-10	3.23584e-08	LINC01391			ENSG00000226564	-1.07766	FTH1P20			ENSG00000092929	1.4832	UNC13D
ENSG00000184363	-0.977372	7.19269	38.5062	5.45789e-10	3.28529e-08	PKP3			ENSG00000253368	-1.07694	TRNP1			ENSG00000223522	1.48319	AC093690.1
ENSG00000167695	-1.04166	5.01531	38.4825	5.52458e-10	3.32214e-08	FAM57A			ENSG00000134463	-1.07688	ECHDC3			ENSG00000224292	1.48302	AF196972.1
ENSG00000120278	2.10074	1.92522	38.4748	5.54642e-10	3.33197e-08	PLEKHG1			ENSG00000171345	-1.07666	KRT19			ENSG00000236778	1.48044	INTS6-AS1
ENSG00000156042	1.06595	4.16713	38.4631	5.57993e-10	3.34879e-08	CFAP70			ENSG00000119632	-1.07571	IFI27L2			ENSG00000280587	1.47993	LINC01348
ENSG00000132004	-1.12078	3.90142	38.4437	5.63557e-10	3.37884e-08	FBXW9			ENSG00000160957	-1.07547	RECQL4			ENSG00000168016	1.4795	TRANK1
ENSG00000115963	0.97126	7.45755	38.4179	5.71058e-10	3.42043e-08	RND3			ENSG00000148154	-1.07524	UGCG			ENSG00000114423	1.47911	CBLB
ENSG00000142910	1.47385	2.02008	38.3544	5.89937e-10	3.52692e-08	TINAGL1			ENSG00000166402	-1.07508	TUB			ENSG00000279924	1.47881	AL356585.4
ENSG00000169884	-1.24033	3.13419	38.3542	5.90001e-10	3.52692e-08	WNT10B			ENSG00000187961	-1.07473	KLHL17			ENSG00000151881	1.47662	TMEM267
ENSG00000204262	1.65215	1.34154	38.341	5.94009e-10	3.54739e-08	COL5A2			ENSG00000214796	-1.0747	AC098934.1			ENSG00000141068	1.47653	KSR1
ENSG00000143512	-1.68119	0.922528	38.3172	6.01318e-10	3.58751e-08	HHIPL2			ENSG00000130193	-1.07399	THEM6			ENSG00000235823	1.47556	OLMALINC
ENSG00000278948	1.53824	1.99562	38.3099	6.03561e-10	3.59735e-08	AL031587.5			ENSG00000109089	-1.07378	CDR2L			ENSG00000227527	1.47527	AC096540.1
ENSG00000106077	-0.994224	6.36159	38.2697	6.16125e-10	3.66863e-08	ABHD11			ENSG00000170089	-1.07347	AC106795.1			ENSG00000110944	1.47463	IL23A
ENSG00000173166	1.10027	3.97753	38.2554	6.20642e-10	3.69191e-08	RAPH1			ENSG00000167553	-1.07262	TUBA1C			ENSG00000142910	1.47385	TINAGL1
ENSG00000278919	2.16043	1.46203	38.2284	6.29312e-10	3.73824e-08	N/A			ENSG00000120437	-1.07252	ACAT2			ENSG00000258708	1.46825	SLC25A21-AS1
ENSG00000044115	0.960837	9.38518	38.2273	6.29664e-10	3.73824e-08	CTNNA1			ENSG00000156140	-1.07099	ADAMTS3			ENSG00000135407	1.46799	AVIL
ENSG00000157593	-0.986776	6.35274	38.2105	6.35087e-10	3.76675e-08	SLC35B2			ENSG00000052850	-1.07063	ALX4			ENSG00000259556	1.46714	AC090971.3
ENSG00000119408	-0.991828	5.87363	38.2023	6.37769e-10	3.77897e-08	NEK6			ENSG00000134574	-1.07051	DDB2			ENSG00000126231	1.46187	PROZ
ENSG00000197153	2.26965	0.0830431	38.195	6.40156e-10	3.78941e-08	HIST1H3J			ENSG00000130816	-1.06976	DNMT1			ENSG00000279306	1.46061	AL139288.1
ENSG00000150048	4.95303	-1.76891	38.1269	6.62915e-10	3.92031e-08	CLEC1A			ENSG00000242071	-1.06969	RPL7AP6			ENSG00000279594	1.45428	AL049780.3
ENSG00000230454	1.29856	2.55722	38.1121	6.67937e-10	3.94616e-08	U73166.1			ENSG00000244541	-1.06919	LINC01213			ENSG00000259768	1.45421	AC004943.2
ENSG00000117148	-2.44784	-0.372833	38.0898	6.75619e-10	3.98767e-08	ACTL8			ENSG00000114631	-1.06886	PODXL2			ENSG00000283064	1.45285	AL353759.1
ENSG00000283064	1.45285	2.3106	38.0755	6.806e-10	4.01316e-08	AL353759.1			ENSG00000171425	-1.06832	ZNF581			ENSG00000164309	1.45223	CMYA5
ENSG00000197083	1.26707	2.55504	38.0243	6.98683e-10	4.11579e-08	ZNF300P1			ENSG00000167700	-1.06828	MFSD3			ENSG00000231305	1.45166	AC112484.1
ENSG00000124749	7.91165	-1.79849	37.9783	7.15344e-10	4.20985e-08	COL21A1			ENSG00000159388	-1.06739	BTG2			ENSG00000135069	1.44986	PSAT1
ENSG00000176153	-2.26457	0.0139562	37.9565	7.23407e-10	4.25317e-08	GPX2			ENSG00000130511	-1.06739	SSBP4			ENSG00000180573	1.44885	HIST1H2AC
ENSG00000147883	2.26289	0.705872	37.9502	7.2573e-10	4.2627e-08	CDKN2B			ENSG00000164188	-1.06695	RANBP3L			ENSG00000234241	1.44822	AL109618.1
ENSG00000158373	1.03501	5.06148	37.9384	7.30153e-10	4.28453e-08	HIST1H2BD			ENSG00000139618	-1.0668	BRCA2			ENSG00000270265	1.44815	AC104819.3
ENSG00000258754	1.60162	1.93437	37.933	7.32147e-10	4.29208e-08	LINC01579			ENSG00000253930	-1.0666	TNFRSF10A-AS1			ENSG00000132141	1.44788	CCT6B
ENSG00000259673	1.10019	3.72852	37.9216	7.36459e-10	4.31319e-08	IQCH-AS1			ENSG00000196497	-1.06595	IPO4			ENSG00000114120	1.44781	SLC25A36
ENSG00000244879	0.998497	5.7046	37.9186	7.37576e-10	4.31556e-08	GABPB1-AS1			ENSG00000270069	-1.0657	MIR222HG			ENSG00000170044	1.44743	ZPLD1
ENSG00000047648	-0.973408	6.6737	37.8853	7.50271e-10	4.38561e-08	ARHGAP6			ENSG00000138623	-1.06497	SEMA7A			ENSG00000101004	1.4469	NINL
ENSG00000269559	3.4838	-0.962416	37.8185	7.7641e-10	4.52968e-08	AC093677.2			ENSG00000137700	-1.06382	SLC37A4			ENSG00000178201	1.44561	VN1R1
ENSG00000181392	-1.00939	5.4598	37.8193	7.76118e-10	4.52968e-08	SYNE4			ENSG00000176463	-1.06277	SLCO3A1			ENSG00000198417	1.44257	MT1F
ENSG00000130675	1.08906	4.23554	37.7679	7.96819e-10	4.64429e-08	MNX1			ENSG00000177788	-1.06257	AL162595.1			ENSG00000238164	1.44244	TNFRSF14-AS1
ENSG00000165689	-0.978157	6.44147	37.7492	8.0451e-10	4.68461e-08	ENTR1			ENSG00000186806	-1.06206	VSIG10L			ENSG00000229089	1.44033	ANKRD20A8P
ENSG00000258441	1.09994	4.22574	37.7426	8.07233e-10	4.69596e-08	LINC00641			ENSG00000108528	-1.06127	SLC25A11			ENSG00000166046	1.44007	TCP11L2
ENSG00000115290	-1.52288	1.6602	37.7295	8.1268e-10	4.72312e-08	GRB14			ENSG00000108375	-1.06062	RNF43			ENSG00000253931	1.43989	AC105118.1
ENSG00000271992	2.51492	0.274384	37.7131	8.19519e-10	4.75831e-08	AL354872.2			ENSG00000141337	-1.05826	ARSG			ENSG00000123609	1.43922	NMI
ENSG00000181544	-1.54742	1.54562	37.7071	8.22048e-10	4.76843e-08	FANCB			ENSG00000065057	-1.05607	NTHL1			ENSG00000225932	1.43881	CTAGE4
ENSG00000216937	1.30197	2.56897	37.7005	8.24835e-10	4.78002e-08	CCDC7			ENSG00000138119	-1.05532	MYOF			ENSG00000171217	1.43859	CLDN20
ENSG00000127586	-1.00536	5.35435	37.6855	8.31219e-10	4.81243e-08	CHTF18			ENSG00000127191	-1.05461	TRAF2			ENSG00000101278	1.4369	RPS10P5
ENSG00000164818	-0.997124	5.6065	37.6687	8.38393e-10	4.84934e-08	DNAAF5			ENSG00000186868	-1.05327	MAPT			ENSG00000116717	1.43548	GADD45A
ENSG00000105829	1.01502	5.38046	37.6602	8.42072e-10	4.86597e-08	BET1			ENSG00000138028	-1.05325	CGREF1			ENSG00000150667	1.43512	FSIP1
ENSG00000181652	-1.13577	4.09817	37.6265	8.56706e-10	4.94583e-08	ATG9B			ENSG00000132016	-1.05318	C19ORF57			ENSG00000272459	1.43124	AC139795.3
ENSG00000255121	-1.24861	2.5105	37.6225	8.585e-10	4.95147e-08	AP003392.4			ENSG00000111052	-1.0531	LIN7A			ENSG00000249626	1.43082	AC024560.2
ENSG00000102384	-1.16966	2.90803	37.6037	8.66783e-10	4.9945e-08	CENPI			ENSG00000103187	-1.05301	COTL1			ENSG00000166750	1.42813	SLFN5
ENSG00000172009	-0.986264	5.86548	37.5544	8.88997e-10	5.11764e-08	THOP1			ENSG00000158169	-1.0529	FANCC			ENSG00000133794	1.4266	ARNTL
ENSG00000130511	-1.06739	4.43135	37.5517	8.90206e-10	5.11974e-08	SSBP4			ENSG00000154537	-1.05174	FAM27C			ENSG00000230832	1.4265	AC241584.1
ENSG00000258839	1.18625	3.07603	37.5277	9.0124e-10	5.17829e-08	MC1R			ENSG00000124496	-1.05141	TRERF1			ENSG00000270021	1.42619	AC026691.1
ENSG00000003249	-0.994201	5.70351	37.5195	9.05052e-10	5.19527e-08	DBNDD1			ENSG00000198431	-1.05076	TXNRD1			ENSG00000272092	1.42	AC087623.3
ENSG00000130881	-1.01629	5.08607	37.5122	9.08444e-10	5.20981e-08	LRP3			ENSG00000177548	-1.05071	RABEP2			ENSG00000263089	1.41997	AC007114.2
ENSG00000136003	0.966327	7.49081	37.4606	9.32806e-10	5.34448e-08	ISCU			ENSG00000115616	-1.0506	SLC9A2			ENSG00000272858	1.41967	Z93930.3
ENSG00000249641	1.29796	2.21006	37.4507	9.3754e-10	5.36653e-08	HOXC13-AS			ENSG00000135414	-1.04935	GDF11			ENSG00000260279	1.41937	AC137932.1
ENSG00000254860	1.41283	2.09706	37.4478	9.38924e-10	5.36939e-08	TMEM9B-AS1			ENSG00000163050	-1.04883	COQ8A			ENSG00000224660	1.41919	SH3BP5-AS1
ENSG00000125912	-0.978956	6.24154	37.4431	9.41205e-10	5.37737e-08	NCLN			ENSG00000169598	-1.04844	DFFB			ENSG00000168676	1.41891	KCTD19
ENSG00000154328	-1.01303	5.2913	37.4127	9.55995e-10	5.45623e-08	NEIL2			ENSG00000069011	-1.0483	PITX1			ENSG00000245573	1.41885	BDNF-AS
ENSG00000116161	-0.967585	7.07077	37.4092	9.57706e-10	5.45623e-08	CACYBP			ENSG00000182272	-1.04809	B4GALNT4			ENSG00000235806	1.4186	AF241728.1
ENSG00000104356	-1.03935	4.36482	37.4103	9.57141e-10	5.45623e-08	POP1			ENSG00000091651	-1.04761	ORC6			ENSG00000257698	1.41749	AC084033.3
ENSG00000169083	-0.955607	7.7959	37.3726	9.75826e-10	5.55425e-08	AR			ENSG00000128567	-1.04738	PODXL			ENSG00000119686	1.41684	FLVCR2
ENSG00000174307	-1.13491	4.88393	37.341	9.91792e-10	5.63983e-08	PHLDA3			ENSG00000100479	-1.04731	POLE2			ENSG00000232671	1.41649	AL391069.2
ENSG00000113369	-0.982696	5.78597	37.3379	9.93357e-10	5.64344e-08	ARRDC3			ENSG00000171130	-1.04712	ATP6V0E2			ENSG00000140527	1.41623	WDR93
ENSG00000213585	-0.954976	8.1284	37.3242	1.00038e-09	5.67802e-08	VDAC1			ENSG00000157870	-1.04615	FAM213B			ENSG00000222012	1.41603	AC005481.1
ENSG00000248508	1.19126	3.00059	37.3139	1.00565e-09	5.70257e-08	SRP14-AS1			ENSG00000160932	-1.04584	LY6E			ENSG00000265218	1.41419	AC103810.2
ENSG00000107249	2.38498	-0.110287	37.2856	1.02036e-09	5.78061e-08	GLIS3			ENSG00000160271	-1.04561	RALGDS			ENSG00000275481	1.41306	AC025031.4
ENSG00000173702	-3.80458	-1.14018	37.2602	1.0337e-09	5.85075e-08	MUC13			ENSG00000110719	-1.04442	TCIRG1			ENSG00000254860	1.41283	TMEM9B-AS1
ENSG00000122140	-0.97613	6.35969	37.2232	1.05352e-09	5.95733e-08	MRPS2			ENSG00000128578	-1.04397	STRIP2			ENSG00000157578	1.41183	LCA5L
ENSG00000214455	1.22491	2.77733	37.2036	1.0642e-09	6.01213e-08	RCN1P2			ENSG00000068366	-1.04304	ACSL4			ENSG00000226754	1.41164	AL606760.1
ENSG00000054967	-1.33987	2.7235	37.1485	1.09468e-09	6.17857e-08	RELT			ENSG00000138658	-1.04296	ZGRF1			ENSG00000230409	1.41153	TCEA1P2
ENSG00000185924	-1.16561	3.16401	37.1461	1.09602e-09	6.18036e-08	RTN4RL1			ENSG00000214160	-1.04244	ALG3			ENSG00000198416	1.41043	ZNF658B
ENSG00000245498	1.71159	1.43935	37.1441	1.09717e-09	6.18112e-08	AP000866.1			ENSG00000111319	-1.04225	SCNN1A			ENSG00000258317	1.4103	AC034102.6
ENSG00000115425	1.05982	4.57931	37.1268	1.10691e-09	6.23021e-08	PECR			ENSG00000167695	-1.04166	FAM57A			ENSG00000102904	1.41001	TSNAXIP1
ENSG00000100219	0.955195	7.90302	37.0988	1.1229e-09	6.31437e-08	XBP1			ENSG00000123374	-1.04041	CDK2			ENSG00000244693	1.40978	CTAGE8
ENSG00000168032	2.28818	0.221166	37.0873	1.12959e-09	6.34608e-08	ENTPD3			ENSG00000274209	-1.04029	ANTXRL			ENSG00000231768	1.40893	LINC01354
ENSG00000167555	1.03732	4.51055	37.0623	1.14415e-09	6.42197e-08	ZNF528			ENSG00000108179	-1.04015	PPIF			ENSG00000146054	1.40863	TRIM7
ENSG00000236081	-1.22763	2.65267	37.0562	1.14773e-09	6.4361e-08	ELFN1-AS1			ENSG00000104356	-1.03935	POP1			ENSG00000176268	1.40586	CYCSP34
ENSG00000099977	-0.994334	5.76785	37.0225	1.16776e-09	6.54238e-08	DDT			ENSG00000196924	-1.03773	FLNA			ENSG00000080298	1.40569	RFX3
ENSG00000174607	-1.00003	5.182	37.0174	1.1708e-09	6.55336e-08	UGT8			ENSG00000197635	-1.03749	DPP4			ENSG00000110619	1.40529	CARS
ENSG00000138613	1.00021	5.11106	37.006	1.17768e-09	6.58579e-08	APH1B			ENSG00000080824	-1.03721	HSP90AA1			ENSG00000167807	1.40501	AC011511.1
ENSG00000225465	-3.12506	-0.934874	37.0007	1.18084e-09	6.59736e-08	RFPL1S			ENSG00000138030	-1.03713	KHK			ENSG00000234492	1.40403	RPL34-AS1
ENSG00000184185	-2.60847	0.0688982	36.9976	1.18272e-09	6.60182e-08	KCNJ12			ENSG00000174915	-1.03677	PTDSS2			ENSG00000275340	1.40295	FGD5P1
ENSG00000069849	-0.956611	7.43301	36.9734	1.19753e-09	6.67151e-08	ATP1B3			ENSG00000184012	-1.0358	TMPRSS2			ENSG00000254338	1.40181	MAFA-AS1
ENSG00000135414	-1.04935	4.28766	36.975	1.19656e-09	6.67151e-08	GDF11			ENSG00000142185	-1.03448	TRPM2			ENSG00000258938	1.40088	AL162311.3
ENSG00000131351	-1.19914	3.01481	36.9718	1.19851e-09	6.67151e-08	HAUS8			ENSG00000267041	-1.0344	ZNF850			ENSG00000165496	1.40083	RPL10L
ENSG00000272468	1.56834	1.43353	36.9569	1.20767e-09	6.71634e-08	AL021807.1			ENSG00000155254	-1.03429	MARVELD1			ENSG00000274026	1.40036	FAM27E3
ENSG00000260572	1.59649	1.11592	36.8923	1.24841e-09	6.93655e-08	AC069224.1			ENSG00000103227	-1.03137	LMF1			ENSG00000274698	1.39895	AC099521.1
ENSG00000174915	-1.03677	4.77472	36.8785	1.25725e-09	6.9793e-08	PTDSS2			ENSG00000128641	-1.02979	MYO1B			ENSG00000106105	1.39844	GARS
ENSG00000183765	-1.08499	4.04033	36.8563	1.27163e-09	7.05266e-08	CHEK2			ENSG00000134369	-1.02964	NAV1			ENSG00000267254	1.39832	AC020928.1
ENSG00000116954	1.00722	5.42932	36.8462	1.27823e-09	7.08278e-08	RRAGC			ENSG00000096384	-1.02888	HSP90AB1			ENSG00000260589	1.39754	STAM-AS1
ENSG00000123505	-0.942244	9.45875	36.8441	1.27961e-09	7.08399e-08	AMD1			ENSG00000105953	-1.0276	OGDH			ENSG00000181458	1.39673	TMEM45A
ENSG00000152642	-0.991879	5.33101	36.8305	1.28861e-09	7.1273e-08	GPD1L			ENSG00000121211	-1.02752	MND1			ENSG00000006025	1.39376	OSBPL7
ENSG00000171345	-1.07666	3.84363	36.7972	1.31077e-09	7.24324e-08	KRT19			ENSG00000167508	-1.02745	MVD			ENSG00000227741	1.39133	AL121987.2
ENSG00000101220	-1.0242	4.70853	36.7484	1.34401e-09	7.42017e-08	C20ORF27			ENSG00000067225	-1.02738	PKM			ENSG00000217275	1.38901	AL031777.1
ENSG00000179148	-1.58162	1.80526	36.7428	1.34788e-09	7.43476e-08	ALOXE3			ENSG00000169562	-1.02714	GJB1			ENSG00000239704	1.38651	CDRT4
ENSG00000163053	-1.08346	3.67574	36.7229	1.36173e-09	7.50435e-08	SLC16A14			ENSG00000125630	-1.02641	POLR1B			ENSG00000065621	1.38492	GSTO2
ENSG00000021762	-0.97611	5.88415	36.6892	1.38544e-09	7.62809e-08	OSBPL5			ENSG00000206344	-1.02635	HCG27			ENSG00000213613	1.38456	RPL11P3
ENSG00000116133	-0.938147	10.6875	36.6855	1.38808e-09	7.63569e-08	DHCR24			ENSG00000161405	-1.02596	IKZF3			ENSG00000166349	1.3804	RAG1
ENSG00000159388	-1.06739	5.58501	36.6785	1.39306e-09	7.65614e-08	BTG2			ENSG00000174473	-1.02433	GALNTL6			ENSG00000113231	1.37961	PDE8B
ENSG00000114861	0.975425	5.70252	36.6705	1.39877e-09	7.674e-08	FOXP1			ENSG00000101220	-1.0242	C20ORF27			ENSG00000181016	1.37863	LSMEM1
ENSG00000169570	0.995272	5.22064	36.6705	1.39884e-09	7.674e-08	DTWD2			ENSG00000160439	-1.02338	RDH13			ENSG00000258101	1.37852	AC010173.1
ENSG00000004961	-1.0201	5.09874	36.664	1.40348e-09	7.69251e-08	HCCS			ENSG00000126267	-1.02172	COX6B1			ENSG00000254840	1.37806	AC024405.2
ENSG00000122863	-1.1364	3.87951	36.5833	1.46281e-09	8.01045e-08	CHST3			ENSG00000188042	-1.02112	ARL4C			ENSG00000276141	1.37533	WHAMMP3
ENSG00000163468	-0.941617	8.59165	36.5653	1.47633e-09	8.07723e-08	CCT3			ENSG00000135763	-1.02104	URB2			ENSG00000107518	1.37204	ATRNL1
ENSG00000127191	-1.05461	4.33121	36.5614	1.47933e-09	8.08633e-08	TRAF2			ENSG00000004961	-1.0201	HCCS			ENSG00000119698	1.37184	PPP4R4
ENSG00000107485	2.55032	-0.26429	36.5227	1.50902e-09	8.23251e-08	GATA3			ENSG00000142634	-1.01988	EFHD2			ENSG00000269938	1.37159	AC068790.2
ENSG00000111276	0.965744	6.56606	36.5212	1.51014e-09	8.23251e-08	CDKN1B			ENSG00000171421	-1.01913	MRPL36			ENSG00000176438	1.37148	SYNE3
ENSG00000117592	-0.941413	8.65546	36.5228	1.50893e-09	8.23251e-08	PRDX6			ENSG00000168389	-1.01753	MFSD2A			ENSG00000178752	1.37024	ERFE
ENSG00000186458	-2.1566	1.2408	36.4495	1.56674e-09	8.53339e-08	DEFB132			ENSG00000136877	-1.01699	FPGS			ENSG00000105971	1.36974	CAV2
ENSG00000141337	-1.05826	4.00769	36.4431	1.57188e-09	8.5537e-08	ARSG			ENSG00000130881	-1.01629	LRP3			ENSG00000278383	1.36966	AL031673.1
ENSG00000008513	-0.941318	7.97998	36.4336	1.57953e-09	8.58762e-08	ST3GAL1			ENSG00000130203	-1.01571	APOE			ENSG00000263006	1.36851	ROCK1P1
ENSG00000145331	1.02384	4.55252	36.4237	1.58761e-09	8.62384e-08	TRMT10A			ENSG00000185347	-1.01521	TEDC1			ENSG00000164294	1.36808	GPX8
ENSG00000145632	-1.12504	3.38893	36.4193	1.59119e-09	8.63556e-08	PLK2			ENSG00000197256	-1.01477	KANK2			ENSG00000171914	1.36793	TLN2
ENSG00000091651	-1.04761	4.01042	36.415	1.59471e-09	8.6469e-08	ORC6			ENSG00000183837	-1.01307	PNMA3			ENSG00000173517	1.36739	PEAK1
ENSG00000226200	1.29983	1.91406	36.3646	1.63649e-09	8.86553e-08	SGMS1-AS1			ENSG00000154328	-1.01303	NEIL2			ENSG00000104447	1.36705	TRPS1
ENSG00000111845	-0.969226	5.98614	36.3626	1.63818e-09	8.86678e-08	PAK1IP1			ENSG00000214826	-1.01112	DDX12P			ENSG00000204790	1.36544	AL163540.1
ENSG00000100156	1.62388	1.0089	36.3561	1.64365e-09	8.88848e-08	SLC16A8			ENSG00000130204	-1.01052	TOMM40			ENSG00000226386	1.36521	PARD3-AS1
ENSG00000100298	-2.66656	0.386143	36.3475	1.65094e-09	8.91995e-08	APOBEC3H			ENSG00000111641	-1.00997	NOP2			ENSG00000100271	1.36454	TTLL1
ENSG00000107863	0.957282	6.61436	36.3319	1.66419e-09	8.98352e-08	ARHGAP21			ENSG00000181392	-1.00939	SYNE4			ENSG00000133640	1.36408	LRRIQ1
ENSG00000279759	1.13941	3.31872	36.3032	1.68884e-09	9.10848e-08	AC118344.2			ENSG00000108773	-1.00877	KAT2A			ENSG00000231133	1.36122	HAR1B
ENSG00000078177	1.05684	4.15282	36.2959	1.6952e-09	9.12653e-08	N4BP2			ENSG00000165655	-1.0083	ZNF503			ENSG00000172197	1.35769	MBOAT1
ENSG00000176125	-1.20688	2.59434	36.2967	1.69447e-09	9.12653e-08	UFSP1			ENSG00000137309	-1.00797	HMGA1			ENSG00000108511	1.35631	HOXB6
ENSG00000106479	0.991916	5.58367	36.2697	1.71811e-09	9.2417e-08	ZNF862			ENSG00000166341	-1.00736	DCHS1			ENSG00000204717	1.35606	AC073464.1
ENSG00000108679	-0.989544	5.41599	36.2493	1.73621e-09	9.32252e-08	LGALS3BP			ENSG00000254531	-1.00733	AP001816.1			ENSG00000114626	1.35582	ABTB1
ENSG00000069702	-1.09416	3.69809	36.251	1.73475e-09	9.32252e-08	TGFBR3			ENSG00000027869	-1.0068	SH2D2A			ENSG00000213171	1.35371	LINGO4
ENSG00000237886	-1.38845	2.2161	36.2435	1.7414e-09	9.34211e-08	NALT1			ENSG00000278540	-1.00668	ACACA			ENSG00000222937	1.35346	SNORD63B
ENSG00000283000	1.55498	1.25593	36.2317	1.75198e-09	9.3906e-08	AL392046.2			ENSG00000168646	-1.00628	AXIN2			ENSG00000143013	1.35219	LMO4
ENSG00000167508	-1.02745	4.62276	36.1349	1.84116e-09	9.8599e-08	MVD			ENSG00000185963	-1.00598	BICD2			ENSG00000091844	1.35122	RGS17
ENSG00000140505	-3.76317	-1.20508	36.0104	1.96268e-09	1.05014e-07	CYP1A2			ENSG00000127586	-1.00536	CHTF18			ENSG00000266885	1.35072	AC132825.4
ENSG00000180178	1.00361	5.00527	36.0015	1.97162e-09	1.05399e-07	FAR2P1			ENSG00000117266	-1.00445	CDK18			ENSG00000247363	1.34936	AC090061.1
ENSG00000074590	1.16824	2.93183	35.9987	1.97449e-09	1.0546e-07	NUAK1			ENSG00000250387	-1.00298	LINC02197			ENSG00000129474	1.34825	AJUBA
ENSG00000146411	-1.39828	2.10653	35.9675	2.00641e-09	1.0707e-07	SLC2A12			ENSG00000010278	-1.00296	CD9			ENSG00000215493	1.3469	AC007731.2
ENSG00000271119	1.53359	1.32162	35.9599	2.01419e-09	1.07391e-07	AC026412.3			ENSG00000229891	-1.00136	LINC01315			ENSG00000152582	1.3444	SPEF2
ENSG00000137776	0.937274	7.83033	35.9264	2.04918e-09	1.0916e-07	SLTM			ENSG00000172053	-1.00037	QARS			ENSG00000183889	1.34193	AC138969.1
ENSG00000131668	2.69643	-0.504504	35.9036	2.07324e-09	1.10346e-07	BARX1			ENSG00000174607	-1.00003	UGT8			ENSG00000226057	1.34079	PHF2P2
ENSG00000124635	1.11876	3.49334	35.8556	2.12497e-09	1.12999e-07	HIST1H2BJ			ENSG00000131473	-0.999832	ACLY			ENSG00000072195	1.34039	SPEG
ENSG00000127423	-1.3721	2.14291	35.853	2.12783e-09	1.13053e-07	AUNIP								ENSG00000279041	1.33968	AC102945.2
ENSG00000196743	-0.959091	6.28068	35.8062	2.17958e-09	1.15701e-07	GM2A			ENSG00000169083	-0.955607	AR			ENSG00000261159	1.33965	AC112484.3
ENSG00000105173	-1.09108	3.79803	35.772	2.21812e-09	1.17643e-07	CCNE1								ENSG00000232685	1.33815	LINC00442
ENSG00000181885	0.92999	8.77844	35.7703	2.22007e-09	1.17644e-07	CLDN7								ENSG00000270589	1.33664	AL158163.1
ENSG00000136826	1.1693	3.32594	35.7314	2.26489e-09	1.19915e-07	KLF4								ENSG00000242600	1.33654	MBL1P
ENSG00000163781	-0.951121	6.43496	35.7255	2.27176e-09	1.20173e-07	TOPBP1								ENSG00000204815	1.33635	TTC25
ENSG00000102531	0.945084	6.89699	35.7177	2.28082e-09	1.20548e-07	FNDC3A								ENSG00000279529	1.33623	AC008764.8
ENSG00000006747	-2.83518	-0.992579	35.6948	2.30775e-09	1.21865e-07	SCIN								ENSG00000066185	1.33594	ZMYND12
ENSG00000151726	-0.926954	9.74265	35.6897	2.31382e-09	1.22079e-07	ACSL1								ENSG00000224746	1.3326	AC015987.1
ENSG00000198040	0.951108	6.91307	35.677	2.32901e-09	1.22774e-07	ZNF84								ENSG00000149428	1.33216	HYOU1
ENSG00000243224	1.68341	0.946884	35.6712	2.3359e-09	1.2303e-07	AC006252.1								ENSG00000255545	1.33209	AP004608.1
ENSG00000106263	-0.931319	8.31382	35.6546	2.35593e-09	1.23977e-07	EIF3B								ENSG00000229591	1.33118	AC006017.1
ENSG00000188766	2.13575	0.401392	35.6415	2.37183e-09	1.24706e-07	SPRED3								ENSG00000283050	1.33053	GTF2IP12
ENSG00000226085	-1.12152	3.45825	35.5897	2.43573e-09	1.27955e-07	UQCRFS1P1								ENSG00000085465	1.32939	OVGP1
ENSG00000005810	-0.930331	7.98834	35.5861	2.44018e-09	1.28078e-07	MYCBP2								ENSG00000250539	1.32921	KRT8P33
ENSG00000164326	-1.97252	0.459402	35.55	2.48581e-09	1.3036e-07	CARTPT								ENSG00000267605	1.32904	AC016590.1
ENSG00000075618	-1.20493	3.00393	35.5218	2.52214e-09	1.32151e-07	FSCN1								ENSG00000279821	1.32862	AC145098.2
ENSG00000248456	2.52408	0.231036	35.4271	2.6478e-09	1.38615e-07	LINC02485								ENSG00000164463	1.32787	CREBRF
ENSG00000251136	1.22539	2.69546	35.3847	2.70598e-09	1.41539e-07	AF117829.1								ENSG00000263177	1.32583	MTND1P8
ENSG00000140451	1.12762	2.67363	35.3826	2.70891e-09	1.4157e-07	PIF1								ENSG00000250802	1.32386	ZBED3-AS1
ENSG00000270021	1.42619	1.67243	35.3447	2.76219e-09	1.44231e-07	AC026691.1								ENSG00000225032	1.32375	AL162586.1
ENSG00000260339	1.76535	0.73366	35.264	2.87901e-09	1.50201e-07	HEXA-AS1								ENSG00000137691	1.32311	CFAP300
ENSG00000174171	1.49086	1.93555	35.2542	2.89358e-09	1.50831e-07	AC020659.1								ENSG00000272654	1.32238	AL358472.2
ENSG00000144868	4.85248	-1.73142	35.2456	2.90633e-09	1.51366e-07	TMEM108								ENSG00000262118	1.32194	MTCO1P28
ENSG00000204789	1.90924	0.83059	35.2331	2.92505e-09	1.5208e-07	ZNF204P								ENSG00000112812	1.321	PRSS16
ENSG00000189077	-0.961396	6.19101	35.2347	2.92264e-09	1.5208e-07	TMEM120A								ENSG00000261716	1.32007	AC239868.1
ENSG00000225828	1.17634	2.85072	35.221	2.94325e-09	1.52895e-07	FAM229A								ENSG00000205464	1.32	ATP6AP1L
ENSG00000230615	1.54154	1.51754	35.2127	2.95597e-09	1.53425e-07	AL139220.2								ENSG00000109819	1.31843	PPARGC1A
ENSG00000177192	-0.986407	4.97226	35.2036	2.96968e-09	1.54004e-07	PUS1								ENSG00000267002	1.31654	AC060780.1
ENSG00000165030	1.0244	4.68611	35.1937	2.98488e-09	1.54661e-07	NFIL3								ENSG00000173210	1.31653	ABLIM3
ENSG00000224413	1.58002	2.16036	35.1402	3.06796e-09	1.58731e-07	AP001476.1								ENSG00000042493	1.31569	CAPG
ENSG00000100726	-0.959635	5.62988	35.1398	3.06868e-09	1.58731e-07	TELO2								ENSG00000276564	1.31553	AC130650.2
ENSG00000106009	-0.952399	6.08532	35.1074	3.12006e-09	1.61252e-07	BRAT1								ENSG00000259343	1.31486	TMC3-AS1
ENSG00000173812	0.919592	9.8898	35.0997	3.13256e-09	1.6176e-07	EIF1								ENSG00000241170	1.31484	AP001992.1
ENSG00000174442	-0.957172	5.53418	35.0456	3.22068e-09	1.66169e-07	ZWILCH								ENSG00000225411	1.31473	CR786580.1
ENSG00000167800	-1.96173	0.711447	35.0403	3.22955e-09	1.66485e-07	TBX10								ENSG00000163939	1.31471	PBRM1
ENSG00000150656	2.88324	-0.962333	35.0285	3.24919e-09	1.67356e-07	CNDP1								ENSG00000162929	1.31463	KIAA1841
ENSG00000147003	2.11694	0.514806	34.9741	3.34124e-09	1.71813e-07	CLTRN								ENSG00000121350	1.3131	PYROXD1
ENSG00000117411	-0.953344	5.88185	34.974	3.34141e-09	1.71813e-07	B4GALT2								ENSG00000171885	1.31287	AQP4
ENSG00000131069	-0.940473	6.56959	34.9579	3.36917e-09	1.73095e-07	ACSS2								ENSG00000225264	1.31193	ZNRF2P2
ENSG00000181016	1.37863	3.07612	34.9361	3.40712e-09	1.74896e-07	LSMEM1								ENSG00000261777	1.31068	AC012184.3
ENSG00000171421	-1.01913	4.76681	34.8814	3.50418e-09	1.79726e-07	MRPL36								ENSG00000247853	1.30985	AC006064.2
ENSG00000115129	-1.12349	3.73744	34.877	3.5121e-09	1.79981e-07	TP53I3								ENSG00000095464	1.30844	PDE6C
ENSG00000112981	1.18225	2.81845	34.8666	3.53091e-09	1.80792e-07	NME5								ENSG00000245711	1.30762	NADK2-AS1
ENSG00000116649	-0.936769	6.52741	34.8639	3.53573e-09	1.80886e-07	SRM								ENSG00000260949	1.30504	AP006545.1
ENSG00000090530	-1.60171	1.94469	34.8609	3.54125e-09	1.81015e-07	P3H2								ENSG00000152409	1.30254	JMY
ENSG00000235790	3.01025	0.230006	34.8198	3.61676e-09	1.84719e-07	AC114488.2								ENSG00000258674	1.30242	AC011448.1
ENSG00000186806	-1.06206	4.15203	34.7378	3.7723e-09	1.92501e-07	VSIG10L								ENSG00000216937	1.30197	CCDC7
ENSG00000276317	1.66564	1.25422	34.7317	3.78421e-09	1.92947e-07	AL357033.3								ENSG00000265972	1.30069	TXNIP
ENSG00000108984	1.05215	3.51396	34.7163	3.81422e-09	1.94314e-07	MAP2K6								ENSG00000105219	1.30021	CNTD2
ENSG00000141560	-0.985846	4.93197	34.6932	3.85968e-09	1.96465e-07	FN3KRP								ENSG00000226200	1.29983	SGMS1-AS1
ENSG00000138434	-0.917092	8.52653	34.6744	3.89723e-09	1.9821e-07	SSFA2								ENSG00000159556	1.29915	ISL2
ENSG00000096968	1.00174	4.80433	34.6644	3.91729e-09	1.99063e-07	JAK2								ENSG00000155980	1.29905	KIF5A
ENSG00000160439	-1.02338	4.31791	34.6097	4.02889e-09	2.04563e-07	RDH13								ENSG00000230454	1.29856	U73166.1
ENSG00000133321	-2.11473	0.552733	34.603	4.04286e-09	2.05101e-07	RARRES3								ENSG00000249641	1.29796	HOXC13-AS
ENSG00000138796	-0.939739	6.66719	34.5659	4.12064e-09	2.08698e-07	HADH								ENSG00000118997	1.2967	DNAH7
ENSG00000154640	-0.990805	5.57377	34.5659	4.12059e-09	2.08698e-07	BTG3								ENSG00000187391	1.29521	MAGI2
ENSG00000119801	0.971501	5.75224	34.5399	4.17607e-09	2.11328e-07	YPEL5								ENSG00000245317	1.29422	AC008393.1
ENSG00000148303	-0.910439	10.5406	34.5381	4.17984e-09	2.11343e-07	RPL7A								ENSG00000230583	1.29365	GTF2IRD1P1
ENSG00000161996	-0.935299	6.38722	34.4812	4.30386e-09	2.17411e-07	WDR90								ENSG00000232859	1.29344	LYRM9
ENSG00000124813	-1.45367	1.44204	34.4798	4.30701e-09	2.17411e-07	RUNX2								ENSG00000253404	1.29213	AC034243.1
ENSG00000134369	-1.02964	4.20268	34.4603	4.35025e-09	2.19411e-07	NAV1								ENSG00000165025	1.29141	SYK
ENSG00000118520	-1.29859	2.04531	34.4494	4.37477e-09	2.20465e-07	ARG1								ENSG00000261008	1.29115	LINC01572
ENSG00000135763	-1.02104	4.41524	34.4302	4.41812e-09	2.22464e-07	URB2								ENSG00000188107	1.29031	EYS
ENSG00000224051	-0.941809	6.04175	34.4111	4.4618e-09	2.24477e-07	CPTP								ENSG00000158406	1.29023	HIST1H4H
ENSG00000111640	-0.908451	10.2351	34.3688	4.55985e-09	2.2922e-07	GAPDH								ENSG00000272556	1.28973	GTF2IP13
ENSG00000131746	-4.1254	-0.235227	34.3323	4.64602e-09	2.33359e-07	TNS4								ENSG00000180525	1.28923	PRR26
ENSG00000096433	-0.925549	6.96408	34.3234	4.66743e-09	2.3424e-07	ITPR3								ENSG00000273148	1.28907	AL035563.1
ENSG00000234722	1.1917	2.36259	34.2949	4.73631e-09	2.375e-07	LINC01287								ENSG00000221995	1.28807	TIAF1
ENSG00000143390	-0.939599	6.0711	34.2882	4.75265e-09	2.38123e-07	RFX5								ENSG00000134684	1.28793	YARS
ENSG00000169136	0.954111	5.07338	34.2782	4.77709e-09	2.3915e-07	ATF5								ENSG00000237840	1.28762	FAM21FP
ENSG00000171992	2.99609	-0.464995	34.2696	4.79826e-09	2.40012e-07	SYNPO								ENSG00000078814	1.28753	MYH7B
ENSG00000132170	1.58968	1.80336	34.2582	4.82629e-09	2.41215e-07	PPARG								ENSG00000135636	1.28595	DYSF
ENSG00000225265	1.48862	1.29373	34.2565	4.83071e-09	2.41237e-07	TAF1A-AS1								ENSG00000183696	1.28444	UPP1
ENSG00000067064	-0.925778	6.73974	34.2507	4.84505e-09	2.41755e-07	IDI1								ENSG00000110318	1.28256	CEP126
ENSG00000110318	1.28256	2.09758	34.2459	4.85693e-09	2.42148e-07	CEP126								ENSG00000143850	1.28249	PLEKHA6
ENSG00000169598	-1.04844	3.87136	34.2111	4.94458e-09	2.46316e-07	DFFB								ENSG00000008516	1.28248	MMP25
ENSG00000172818	-1.36382	2.53833	34.1987	4.97611e-09	2.47683e-07	OVOL1								ENSG00000216906	1.2824	AL355312.1
ENSG00000177302	-0.946111	5.7978	34.1914	4.99487e-09	2.48413e-07	TOP3A								ENSG00000230487	1.28045	PSMG3-AS1
ENSG00000184162	-1.08238	4.06534	34.1622	5.07036e-09	2.51961e-07	NR2C2AP								ENSG00000145819	1.27974	ARHGAP26
ENSG00000149782	-0.991874	4.6619	34.1552	5.0886e-09	2.5266e-07	PLCB3								ENSG00000069696	1.27963	DRD4
ENSG00000271079	1.59696	1.3019	34.1237	5.17176e-09	2.5658e-07	CTAGE15								ENSG00000235571	1.27936	SNX18P14
ENSG00000128578	-1.04397	4.0134	34.1114	5.2045e-09	2.57993e-07	STRIP2								ENSG00000262468	1.27844	LINC01569
ENSG00000184916	-0.922554	7.03241	34.0957	5.24678e-09	2.59664e-07	JAG2								ENSG00000274173	1.27765	AL035661.1
ENSG00000065057	-1.05607	3.89191	34.0958	5.24644e-09	2.59664e-07	NTHL1								ENSG00000185168	1.27574	LINC00482
ENSG00000130303	-0.923468	6.8467	34.0637	5.33381e-09	2.63756e-07	BST2								ENSG00000188869	1.2755	TMC3
ENSG00000156970	-0.950858	4.9705	33.9791	5.57068e-09	2.75245e-07	BUB1B								ENSG00000204305	1.27376	AGER
ENSG00000277449	1.54663	1.41907	33.9103	5.77113e-09	2.84917e-07	CEBPB-AS1								ENSG00000033327	1.27372	GAB2
ENSG00000177542	-0.933518	6.02069	33.9052	5.78624e-09	2.85431e-07	SLC25A22								ENSG00000272444	1.27302	AL118558.4
ENSG00000153162	-2.03771	0.778622	33.8973	5.80988e-09	2.86364e-07	BMP6								ENSG00000247400	1.26976	DNAJC3-DT
ENSG00000164284	0.924679	6.78526	33.88	5.86193e-09	2.88695e-07	GRPEL2								ENSG00000101695	1.26917	RNF125
ENSG00000239665	1.07206	3.7629	33.8636	5.91158e-09	2.90904e-07	AL157392.3								ENSG00000174945	1.26832	AMZ1
ENSG00000230798	2.98016	0.700032	33.8509	5.95022e-09	2.92568e-07	FOXD3-AS1								ENSG00000127928	1.26711	GNGT1
ENSG00000108602	-3.19792	-1.03347	33.834	6.00212e-09	2.94881e-07	ALDH3A1								ENSG00000197083	1.26707	ZNF300P1
ENSG00000171557	4.79434	-1.90915	33.8249	6.03026e-09	2.96024e-07	FGG								ENSG00000156804	1.26467	FBXO32
ENSG00000126602	-0.913306	7.49736	33.8229	6.03635e-09	2.96084e-07	TRAP1								ENSG00000273729	1.26443	AC007686.3
ENSG00000279865	1.74597	0.699742	33.7485	6.27189e-09	3.07149e-07	AC006511.3								ENSG00000163666	1.263	HESX1
ENSG00000281344	-1.35365	1.6883	33.7484	6.27206e-09	3.07149e-07	HELLPAR								ENSG00000272894	1.26288	AC004982.2
ENSG00000170525	-0.995799	4.55559	33.7263	6.34375e-09	3.10409e-07	PFKFB3								ENSG00000073464	1.25937	CLCN4
ENSG00000228626	2.84071	-0.96769	33.7005	6.42827e-09	3.14291e-07	AC245100.3								ENSG00000233930	1.25929	KRTAP5-AS1
ENSG00000181026	-0.953276	6.377	33.6973	6.43884e-09	3.14554e-07	AEN								ENSG00000224081	1.25926	SLC44A3-AS1
ENSG00000181751	-0.985259	4.65034	33.692	6.45644e-09	3.1516e-07	C5ORF30								ENSG00000233203	1.25698	AC096536.1
ENSG00000105576	-0.912713	7.14645	33.6822	6.48902e-09	3.16496e-07	TNPO2								ENSG00000278341	1.256	AC138028.6
ENSG00000265579	-1.30919	2.30715	33.6668	6.54085e-09	3.18768e-07	AC023301.1								ENSG00000132846	1.25515	ZBED3
ENSG00000152926	1.0467	3.90326	33.6618	6.55761e-09	3.19328e-07	ZNF117								ENSG00000163393	1.25398	SLC22A15
ENSG00000138399	-0.948228	5.35422	33.6549	6.58095e-09	3.20208e-07	FASTKD1								ENSG00000279253	1.25326	AL121753.2
ENSG00000277879	-1.68303	1.18986	33.6154	6.71574e-09	3.26505e-07	AL391988.1								ENSG00000173531	1.25174	MST1
ENSG00000262814	-0.972449	4.96609	33.6099	6.73501e-09	3.27179e-07	MRPL12								ENSG00000279108	1.25091	AC008537.3
ENSG00000111424	-0.945679	5.361	33.6078	6.74229e-09	3.27271e-07	VDR								ENSG00000253910	1.25073	PCDHGB2
ENSG00000160877	-0.918883	6.34198	33.5579	6.91738e-09	3.35501e-07	NACC1								ENSG00000226155	1.24973	AC124944.1
ENSG00000221995	1.28807	2.29166	33.5012	7.1219e-09	3.45145e-07	TIAF1								ENSG00000229956	1.24921	ZRANB2-AS2
ENSG00000135473	0.915837	7.23738	33.4759	7.21511e-09	3.49383e-07	PAN2								ENSG00000236514	1.24823	AL135791.1
ENSG00000244222	7.71691	-1.98029	33.3799	7.58052e-09	3.66785e-07	OR7E121P								ENSG00000164404	1.24786	GDF9
ENSG00000167085	-0.912399	6.92579	33.3695	7.62113e-09	3.68456e-07	PHB								ENSG00000187735	1.2463	TCEA1
ENSG00000176597	4.03782	-0.461371	33.3617	7.6517e-09	3.69639e-07	B3GNT5								ENSG00000162444	1.24486	RBP7
ENSG00000239672	-0.940713	5.65329	33.3409	7.73371e-09	3.73304e-07	NME1								ENSG00000233242	1.24443	AL512604.2
ENSG00000185974	-0.997222	4.14484	33.3347	7.75849e-09	3.74202e-07	GRK1								ENSG00000238035	1.24341	AC138035.1
ENSG00000236753	1.00589	4.07768	33.32	7.81743e-09	3.76745e-07	MKLN1-AS								ENSG00000233230	1.24216	AC079807.1
ENSG00000141404	-0.932152	5.58819	33.2935	7.92459e-09	3.81607e-07	GNAL								ENSG00000136868	1.23997	SLC31A1
ENSG00000173210	1.31653	2.5756	33.2608	8.05917e-09	3.87779e-07	ABLIM3								ENSG00000248971	1.23969	KRT8P46
ENSG00000163001	0.959124	5.473	33.2452	8.12382e-09	3.9058e-07	CFAP36								ENSG00000228836	1.2396	CT45A5
ENSG00000104154	-0.903015	7.67078	33.2364	8.1609e-09	3.92053e-07	SLC30A4								ENSG00000071537	1.23818	SEL1L
ENSG00000105364	-0.930166	5.8695	33.2052	8.29283e-09	3.98075e-07	MRPL4								ENSG00000196132	1.23725	MYT1
ENSG00000198417	1.44257	1.36851	33.201	8.31061e-09	3.98614e-07	MT1F								ENSG00000271933	1.23706	AL603756.1
ENSG00000099901	-0.909505	6.89217	33.1976	8.3253e-09	3.98757e-07	RANBP1								ENSG00000176809	1.23645	LRRC37A3
ENSG00000128342	-1.72302	2.46779	33.1973	8.32674e-09	3.98757e-07	LIF								ENSG00000215014	1.23512	AL645728.1
ENSG00000132141	1.44788	1.60418	33.1402	8.57465e-09	4.10305e-07	CCT6B								ENSG00000141294	1.23508	LRRC46
ENSG00000132840	3.3346	-0.86687	33.1012	8.74868e-09	4.18303e-07	BHMT2								ENSG00000231920	1.23474	NEBL-AS1
ENSG00000187837	0.903829	8.05543	33.0779	8.85413e-09	4.22934e-07	HIST1H1C								ENSG00000158747	1.23455	NBL1
ENSG00000169668	-1.75099	1.26097	33.0767	8.85948e-09	4.22934e-07	BCRP2								ENSG00000185267	1.23198	CDNF
ENSG00000258102	1.85659	1.12475	33.0727	8.87768e-09	4.23469e-07	MAP1LC3B2								ENSG00000182621	1.23029	PLCB1
ENSG00000185347	-1.01521	3.94074	33.0637	8.91874e-09	4.25094e-07	TEDC1								ENSG00000168026	1.22926	TTC21A
ENSG00000280071	-1.13066	3.00666	33.044	9.00961e-09	4.29088e-07	GATD3B								ENSG00000220323	1.22892	HIST2H2BD
ENSG00000248323	-3.00722	-0.308718	33.0405	9.02596e-09	4.2953e-07	LUCAT1								ENSG00000259826	1.22769	AC072061.1
ENSG00000120903	-0.96984	4.39381	32.9659	9.37873e-09	4.45968e-07	CHRNA2								ENSG00000254941	1.22766	AP000866.4
ENSG00000008311	1.22557	2.72368	32.9601	9.40718e-09	4.4697e-07	AASS								ENSG00000273033	1.22693	LINC02035
ENSG00000146733	0.918217	5.93573	32.9461	9.47485e-09	4.49833e-07	PSPH								ENSG00000150773	1.22663	PIH1D2
ENSG00000215105	1.03494	3.49847	32.9207	9.59957e-09	4.55398e-07	TTC3P1								ENSG00000231937	1.22656	AC116666.1
ENSG00000138119	-1.05532	3.06657	32.9162	9.62168e-09	4.5609e-07	MYOF								ENSG00000143479	1.22614	DYRK3
ENSG00000165312	1.16377	3.65855	32.9112	9.64683e-09	4.56925e-07	OTUD1								ENSG00000008311	1.22557	AASS
ENSG00000139209	1.1271	2.30748	32.8953	9.72574e-09	4.60304e-07	SLC38A4								ENSG00000278238	1.22552	AL359513.1
ENSG00000087088	-0.952834	5.49794	32.8836	9.78446e-09	4.62722e-07	BAX								ENSG00000101928	1.22549	MOSPD1
ENSG00000176809	1.23645	2.57064	32.869	9.85812e-09	4.65842e-07	LRRC37A3								ENSG00000251136	1.22539	AF117829.1
ENSG00000112787	-0.914004	6.3807	32.8469	9.97096e-09	4.70808e-07	FBRSL1								ENSG00000229314	1.22517	ORM1
ENSG00000167972	-0.915248	6.11334	32.827	1.00737e-08	4.75287e-07	ABCA3								ENSG00000214455	1.22491	RCN1P2
ENSG00000169188	-0.940573	5.29402	32.8239	1.00894e-08	4.75661e-07	APEX2								ENSG00000105519	1.22355	CAPS
ENSG00000073910	-0.908799	6.22146	32.8091	1.01668e-08	4.78935e-07	FRY								ENSG00000196284	1.22209	SUPT3H
ENSG00000258831	3.32215	-1.38548	32.8069	1.01782e-08	4.79103e-07	AC103996.2								ENSG00000228146	1.22197	CASP16P
ENSG00000204305	1.27376	2.32653	32.796	1.02358e-08	4.81438e-07	AGER								ENSG00000254732	1.22188	AP001931.1
ENSG00000105784	2.03364	0.183226	32.784	1.02987e-08	4.84021e-07	RUNDC3B								ENSG00000205710	1.22168	C17ORF107
ENSG00000238083	1.07608	3.56405	32.7709	1.03686e-08	4.86554e-07	LRRC37A2								ENSG00000128272	1.2211	ATF4
ENSG00000182841	-1.14402	3.21445	32.7723	1.03613e-08	4.86554e-07	RRP7BP								ENSG00000115109	1.22035	EPB41L5
ENSG00000204264	-1.32204	2.37814	32.7373	1.05493e-08	4.94649e-07	PSMB8								ENSG00000036448	1.21916	MYOM2
ENSG00000135052	0.891761	7.86533	32.715	1.06712e-08	4.99981e-07	GOLM1								ENSG00000157985	1.21903	AGAP1
ENSG00000242028	1.2097	2.74518	32.7005	1.0751e-08	5.03331e-07	HYPK								ENSG00000196458	1.21837	ZNF605
ENSG00000070081	0.887814	9.41383	32.6983	1.07629e-08	5.035e-07	NUCB2								ENSG00000158428	1.21796	CATIP
ENSG00000181031	-0.939046	5.23528	32.6396	1.1093e-08	5.18543e-07	RPH3AL								ENSG00000171766	1.21729	GATM
ENSG00000125319	-1.30207	2.03172	32.6313	1.11405e-08	5.2036e-07	C17ORF53								ENSG00000268049	1.21708	AC012313.2
ENSG00000241360	-1.41647	1.80885	32.6285	1.11567e-08	5.20717e-07	PDXP								ENSG00000275764	1.2169	AC092747.4
ENSG00000153012	-2.0997	0.562411	32.6058	1.12877e-08	5.26425e-07	LGI2								ENSG00000182263	1.21497	FIGN
ENSG00000184470	-0.90456	6.70832	32.602	1.131e-08	5.2706e-07	TXNRD2								ENSG00000086619	1.2143	ERO1B
ENSG00000008710	0.896936	7.35859	32.5987	1.13291e-08	5.27548e-07	PKD1								ENSG00000162944	1.21376	RFTN2
ENSG00000255650	-1.41534	1.61531	32.5754	1.14658e-08	5.33501e-07	FAM222A-AS1								ENSG00000251451	1.21118	GTF2IP9
ENSG00000088280	0.990915	4.5871	32.5568	1.15758e-08	5.38208e-07	ASAP3								ENSG00000187775	1.21107	DNAH17
ENSG00000214226	-1.35663	1.97065	32.5541	1.15919e-08	5.38544e-07	C17ORF67								ENSG00000074621	1.21081	SLC24A1
ENSG00000137507	-3.36455	-0.587241	32.5413	1.16685e-08	5.41686e-07	LRRC32								ENSG00000270820	1.2106	AC016727.1
ENSG00000092929	1.4832	1.94681	32.5379	1.16888e-08	5.42215e-07	UNC13D								ENSG00000006837	1.21056	CDKL3
ENSG00000175309	0.90645	6.59976	32.5359	1.17013e-08	5.4238e-07	PHYKPL								ENSG00000197168	1.20974	NEK5
ENSG00000147162	0.885219	9.24566	32.5269	1.17555e-08	5.44477e-07	OGT								ENSG00000242028	1.2097	HYPK
ENSG00000166352	1.17061	2.5986	32.5104	1.18557e-08	5.487e-07	C11ORF74								ENSG00000168003	1.20942	SLC3A2
ENSG00000205710	1.22168	2.49862	32.4757	1.20692e-08	5.58154e-07	C17ORF107								ENSG00000112276	1.20844	BVES
ENSG00000188177	0.974764	5.40446	32.4589	1.21741e-08	5.62579e-07	ZC3H6								ENSG00000204314	1.20695	PRRT1
ENSG00000067057	-0.902102	6.79884	32.4242	1.23935e-08	5.72279e-07	PFKP								ENSG00000251015	1.20651	SLC25A30-AS1
ENSG00000174405	0.949958	5.10318	32.3864	1.26365e-08	5.83056e-07	LIG4								ENSG00000172748	1.20555	ZNF596
ENSG00000158747	1.23455	2.04674	32.317	1.30962e-08	6.03809e-07	NBL1								ENSG00000246863	1.20519	AC012377.1
ENSG00000111684	-0.935912	5.27935	32.2719	1.3404e-08	6.1753e-07	LPCAT3								ENSG00000075213	1.20491	SEMA3A
ENSG00000111674	-1.13132	3.96395	32.2693	1.34214e-08	6.17863e-07	ENO2								ENSG00000235706	1.20428	DICER1-AS1
ENSG00000158106	-0.919982	5.9869	32.2563	1.3512e-08	6.21562e-07	RHPN1								ENSG00000278970	1.20426	HEIH
ENSG00000152439	1.06257	3.36508	32.2388	1.36339e-08	6.26697e-07	ZNF773								ENSG00000233101	1.20397	HOXB-AS3
ENSG00000182700	1.05063	3.90803	32.2207	1.37617e-08	6.31921e-07	IGIP								ENSG00000261664	1.20284	TTC39A-AS1
ENSG00000234741	0.884938	8.60831	32.2197	1.37684e-08	6.31921e-07	GAS5								ENSG00000172006	1.20227	ZNF554
ENSG00000132002	-0.910146	6.44979	32.2039	1.38815e-08	6.36629e-07	DNAJB1								ENSG00000196338	1.20075	NLGN3
ENSG00000169908	-1.41985	1.65618	32.1952	1.39432e-08	6.38976e-07	TM4SF1								ENSG00000240996	1.19983	AL157400.4
ENSG00000235173	-0.941504	4.75317	32.1887	1.39903e-08	6.40652e-07	HGH1								ENSG00000251580	1.1993	LINC02482
ENSG00000123983	-0.87841	9.99464	32.1629	1.41774e-08	6.48731e-07	ACSL3								ENSG00000270194	1.19908	AC097359.2
ENSG00000156639	0.893347	7.42748	32.1602	1.4197e-08	6.49136e-07	ZFAND3								ENSG00000251192	1.19902	ZNF674
ENSG00000205339	-0.882997	8.41124	32.1337	1.43917e-08	6.57543e-07	IPO7								ENSG00000139714	1.1975	MORN3
ENSG00000012048	-0.91978	5.26982	32.1161	1.45231e-08	6.63047e-07	BRCA1								ENSG00000225791	1.19727	TRAM2-AS1
ENSG00000115998	1.07681	3.56187	32.1131	1.45452e-08	6.63555e-07	C2ORF42								ENSG00000204054	1.19632	LINC00963
ENSG00000102445	7.65692	-1.83458	32.1093	1.45737e-08	6.64356e-07	RUBCNL								ENSG00000142227	1.19573	EMP3
ENSG00000198860	0.91022	5.83573	32.0856	1.47526e-08	6.72008e-07	TSEN15								ENSG00000069667	1.19511	RORA
ENSG00000038219	0.902014	6.75012	32.0714	1.48608e-08	6.76427e-07	BOD1L1								ENSG00000031698	1.19488	SARS
ENSG00000124789	-0.897642	6.79814	32.0464	1.50537e-08	6.84694e-07	NUP153								ENSG00000258900	1.19368	HNRNPCP1
ENSG00000264247	1.01223	3.83077	32.0304	1.51776e-08	6.89811e-07	LINC00909								ENSG00000106025	1.19188	TSPAN12
ENSG00000170089	-1.07347	3.43767	32.0243	1.52252e-08	6.91461e-07	AC106795.1								ENSG00000234722	1.1917	LINC01287
ENSG00000165591	1.01092	3.70115	32.0052	1.53761e-08	6.97788e-07	FAAH2								ENSG00000248508	1.19126	SRP14-AS1
ENSG00000156509	3.29487	-0.816803	31.9729	1.5634e-08	7.08965e-07	FBXO43								ENSG00000214894	1.19057	LINC00243
ENSG00000250510	-4.0383	-1.27864	31.9609	1.57308e-08	7.1282e-07	GPR162								ENSG00000196981	1.19012	WDR5B
ENSG00000186185	-0.973577	3.91833	31.9521	1.58024e-08	7.15529e-07	KIF18B								ENSG00000248932	1.18833	AC097103.2
ENSG00000273033	1.22693	3.01513	31.9345	1.59458e-08	7.21487e-07	LINC02035								ENSG00000064692	1.18675	SNCAIP
ENSG00000196284	1.22209	2.72059	31.9193	1.60711e-08	7.26615e-07	SUPT3H								ENSG00000258839	1.18625	MC1R
ENSG00000267404	2.92495	-1.10069	31.9134	1.612e-08	7.28278e-07	AC023043.2								ENSG00000138400	1.18402	MDH1B
ENSG00000163354	1.02091	3.82958	31.9055	1.61857e-08	7.30293e-07	DCST2								ENSG00000266947	1.18397	AC022916.1
ENSG00000026103	-1.37899	3.58602	31.9052	1.61886e-08	7.30293e-07	FAS								ENSG00000005249	1.18378	PRKAR2B
ENSG00000168300	0.908977	5.96749	31.8605	1.6565e-08	7.46615e-07	PCMTD1								ENSG00000203875	1.18261	SNHG5
ENSG00000101945	-1.10388	2.88141	31.8593	1.6575e-08	7.46615e-07	SUV39H1								ENSG00000112981	1.18225	NME5
ENSG00000130948	2.57984	-0.196969	31.8185	1.69268e-08	7.61896e-07	HSD17B3								ENSG00000280128	1.18158	AL662795.2
ENSG00000259943	1.01114	3.69286	31.7987	1.71008e-08	7.69154e-07	AL050341.2								ENSG00000228327	1.18146	AL669831.1
ENSG00000235706	1.20428	2.73563	31.7711	1.73456e-08	7.79587e-07	DICER1-AS1								ENSG00000221886	1.18105	ZBED8
ENSG00000185480	-0.936054	4.61614	31.7692	1.73622e-08	7.79758e-07	PARPBP								ENSG00000173275	1.17908	ZNF449
ENSG00000185760	-1.18556	2.55056	31.7411	1.76158e-08	7.90561e-07	KCNQ5								ENSG00000188693	1.17772	CYP51A1-AS1
ENSG00000227192	3.5667	-1.4343	31.7073	1.79243e-08	8.03813e-07	AL023581.2								ENSG00000095627	1.17771	TDRD1
ENSG00000125450	-0.917259	5.51989	31.6977	1.80131e-08	8.07198e-07	NUP85								ENSG00000269896	1.17759	AL513477.1
ENSG00000138669	2.06841	-0.223218	31.686	1.81227e-08	8.11511e-07	PRKG2								ENSG00000273308	1.17639	AC024560.3
ENSG00000106683	-0.894512	6.5208	31.6712	1.82606e-08	8.17083e-07	LIMK1								ENSG00000225828	1.17634	FAM229A
ENSG00000089127	-1.71783	0.596525	31.6339	1.86149e-08	8.32321e-07	OAS1								ENSG00000271869	1.17531	AC026979.2
ENSG00000233006	1.05114	3.46982	31.631	1.86431e-08	8.32968e-07	MIR3936HG								ENSG00000220201	1.17475	ZGLP1
ENSG00000106268	-1.19747	2.56346	31.6257	1.86941e-08	8.34633e-07	NUDT1								ENSG00000251485	1.17417	AC068134.3
ENSG00000119650	0.953804	4.54753	31.5885	1.90554e-08	8.49513e-07	IFT43								ENSG00000100027	1.17417	YPEL1
ENSG00000084774	-0.893344	6.35238	31.5895	1.90457e-08	8.49513e-07	CAD								ENSG00000198932	1.17359	GPRASP1
ENSG00000102057	1.57704	1.27536	31.5698	1.92394e-08	8.57086e-07	KCND1								ENSG00000279641	1.17209	AC120057.3
ENSG00000266852	2.48672	-0.214193	31.5633	1.93039e-08	8.59327e-07	MIR4482								ENSG00000090861	1.1717	AARS
ENSG00000162994	1.0808	3.37929	31.5541	1.93958e-08	8.62784e-07	CLHC1								ENSG00000223685	1.17147	LINC00571
ENSG00000082269	0.95633	4.62872	31.464	2.03171e-08	9.03105e-07	FAM135A								ENSG00000166352	1.17061	C11ORF74
ENSG00000197568	1.04971	3.64074	31.4514	2.04494e-08	9.08321e-07	HHLA3								ENSG00000196526	1.17048	AFAP1
ENSG00000142634	-1.01988	3.81919	31.4486	2.04788e-08	9.08963e-07	EFHD2								ENSG00000266869	1.17007	AC005993.1
ENSG00000183049	0.921222	5.40106	31.4265	2.0713e-08	9.18587e-07	CAMK1D								ENSG00000166435	1.16981	XRRA1
ENSG00000127241	2.23631	-0.259415	31.4253	2.07259e-08	9.18587e-07	MASP1								ENSG00000136826	1.1693	KLF4
ENSG00000258581	3.96604	-1.21239	31.4106	2.08835e-08	9.24896e-07	AL157871.3								ENSG00000177410	1.16923	ZFAS1
ENSG00000125534	-0.876354	7.92479	31.4023	2.09737e-08	9.28211e-07	PPDPF								ENSG00000023287	1.16851	RB1CC1
ENSG00000141068	1.47653	3.07875	31.3987	2.10121e-08	9.29233e-07	KSR1								ENSG00000074590	1.16824	NUAK1
ENSG00000065833	-0.873183	8.09213	31.3272	2.17999e-08	9.63373e-07	ME1								ENSG00000197653	1.16747	DNAH10
ENSG00000068078	-1.47687	1.53038	31.317	2.19154e-08	9.67769e-07	FGFR3								ENSG00000071242	1.16726	RPS6KA2
ENSG00000014123	0.891768	6.26442	31.3154	2.19335e-08	9.67866e-07	UFL1								ENSG00000250608	1.16702	AC010210.1
ENSG00000149256	2.40822	0.71636	31.3019	2.20859e-08	9.73881e-07	TENM4								ENSG00000253540	1.16671	FAM86HP
ENSG00000154518	-0.878018	7.4274	31.2918	2.22011e-08	9.78251e-07	ATP5MC3								ENSG00000186104	1.1656	CYP2R1
ENSG00000144331	-0.894223	5.87679	31.1961	2.33233e-08	1.02695e-06	ZNF385B								ENSG00000063127	1.16518	SLC6A16
ENSG00000164331	0.922327	5.83418	31.1672	2.36735e-08	1.04162e-06	ANKRA2								ENSG00000085644	1.16439	ZNF213
ENSG00000143479	1.22614	2.48756	31.1651	2.36992e-08	1.0419e-06	DYRK3								ENSG00000250903	1.16412	GMDS-DT
ENSG00000080839	-0.957113	4.32877	31.1638	2.37142e-08	1.0419e-06	RBL1								ENSG00000165312	1.16377	OTUD1
ENSG00000105982	1.0203	3.66719	31.1604	2.37559e-08	1.04297e-06	RNF32								ENSG00000124788	1.16308	ATXN1
ENSG00000188620	7.61514	-0.860256	31.1558	2.38127e-08	1.04471e-06	HMX3								ENSG00000106524	1.1614	ANKMY2
ENSG00000259319	1.70428	0.549008	31.1458	2.39352e-08	1.04932e-06	AF111167.2								ENSG00000254473	1.16134	AL354920.1
ENSG00000066185	1.33594	1.90502	31.1399	2.4009e-08	1.0518e-06	ZMYND12								ENSG00000272760	1.16103	AC093726.1
ENSG00000231234	2.05772	0.529737	31.1368	2.40475e-08	1.05273e-06	SKP1P1								ENSG00000157890	1.16007	MEGF11
ENSG00000069206	-2.32281	0.0487522	31.1281	2.41546e-08	1.05665e-06	ADAM7								ENSG00000233554	1.15728	B4GALT1-AS1
ENSG00000247572	1.02952	3.54804	31.028	2.54326e-08	1.11176e-06	CKMT2-AS1								ENSG00000278017	1.15701	AC064801.1
ENSG00000170161	1.51344	0.821008	30.9742	2.61486e-08	1.14223e-06	AL512625.1								ENSG00000132932	1.15687	ATP8A2
ENSG00000171425	-1.06832	3.59405	30.9585	2.636e-08	1.15064e-06	ZNF581								ENSG00000072682	1.15373	P4HA2
ENSG00000102178	-0.895876	5.97921	30.953	2.6436e-08	1.15313e-06	UBL4A								ENSG00000269069	1.15278	AC007842.1
ENSG00000183067	2.08749	-0.0286941	30.9475	2.6511e-08	1.15557e-06	IGSF5								ENSG00000164253	1.15258	WDR41
ENSG00000128886	-1.34646	1.85723	30.8937	2.72559e-08	1.18719e-06	ELL3								ENSG00000220494	1.15107	YAP1P1
ENSG00000272720	1.60328	0.963132	30.8753	2.75149e-08	1.19761e-06	AL022322.1								ENSG00000271147	1.15072	ARMCX5-GPRASP2
ENSG00000120314	-0.886901	6.22021	30.8619	2.77059e-08	1.20506e-06	WDR55								ENSG00000163596	1.15065	ICA1L
ENSG00000264837	2.27021	-0.385928	30.8187	2.83301e-08	1.23133e-06	VN1R71P								ENSG00000106546	1.14998	AHR
ENSG00000100994	0.863847	8.17538	30.795	2.86777e-08	1.24554e-06	PYGB								ENSG00000269858	1.14996	EGLN2
ENSG00000110328	-1.17249	2.99581	30.7893	2.87617e-08	1.24829e-06	GALNT18								ENSG00000224023	1.14904	AL158835.1
ENSG00000214826	-1.01112	3.72142	30.7648	2.91269e-08	1.26324e-06	DDX12P								ENSG00000274180	1.14898	NATD1
ENSG00000250903	1.16412	2.70272	30.7629	2.91557e-08	1.26359e-06	GMDS-DT								ENSG00000228278	1.14889	ORM2
ENSG00000205464	1.32	2.42281	30.7578	2.92324e-08	1.26601e-06	ATP6AP1L								ENSG00000223496	1.14807	EXOSC6
ENSG00000274849	2.08472	0.656042	30.7554	2.92694e-08	1.26649e-06	AC023043.4								ENSG00000197943	1.14718	PLCG2
ENSG00000230006	1.84559	0.568557	30.7543	2.92852e-08	1.26649e-06	ANKRD36BP2								ENSG00000150403	1.14588	TMCO3
ENSG00000114805	-1.09657	2.89257	30.7461	2.9409e-08	1.27093e-06	PLCH1								ENSG00000168297	1.14573	PXK
ENSG00000161542	0.881408	6.49664	30.7158	2.98723e-08	1.29004e-06	PRPSAP1								ENSG00000279044	1.1451	AC007787.2
ENSG00000187889	-1.6195	0.715762	30.7098	2.99646e-08	1.2931e-06	FYB2								ENSG00000166741	1.14476	NNMT
ENSG00000189159	-0.871211	6.99733	30.6809	3.04147e-08	1.31159e-06	JPT1								ENSG00000279852	1.14445	AC083964.2
ENSG00000006744	-0.870689	7.15067	30.6528	3.08574e-08	1.32974e-06	ELAC2								ENSG00000103202	1.14277	NME4
ENSG00000142731	-0.981349	3.78045	30.6133	3.14926e-08	1.35615e-06	PLK4								ENSG00000159885	1.14251	ZNF222
ENSG00000143319	-0.888416	6.13132	30.593	3.1824e-08	1.36945e-06	ISG20L2								ENSG00000279048	1.13954	AC080080.1
ENSG00000175215	0.867005	7.24746	30.5799	3.20391e-08	1.37773e-06	CTDSP2								ENSG00000279759	1.13941	AC118344.2
ENSG00000129250	-0.862231	8.11963	30.5669	3.22546e-08	1.38601e-06	KIF1C								ENSG00000249574	1.13869	AC226118.1
ENSG00000279924	1.47881	1.41688	30.558	3.2403e-08	1.3914e-06	AL356585.4								ENSG00000138162	1.13854	TACC2
ENSG00000167136	-0.961557	4.18748	30.5472	3.25848e-08	1.39822e-06	ENDOG								ENSG00000235092	1.13622	ID2-AS1
ENSG00000168298	1.09876	3.22322	30.5163	3.3108e-08	1.41967e-06	HIST1H1E								ENSG00000150995	1.13462	ITPR1
ENSG00000179886	-0.978984	4.1015	30.4661	3.39748e-08	1.4558e-06	TIGD5								ENSG00000125826	1.1339	RBCK1
ENSG00000114378	-1.10494	2.8057	30.4551	3.41689e-08	1.46309e-06	HYAL1								ENSG00000111817	1.13254	DSE
ENSG00000277399	2.38254	-0.422077	30.4426	3.43895e-08	1.47046e-06	GPR179								ENSG00000259345	1.13234	AC013652.1
ENSG00000102401	0.872978	6.95146	30.4433	3.43766e-08	1.47046e-06	ARMCX3								ENSG00000178852	1.13138	EFCAB13
ENSG00000103064	-0.935651	4.66201	30.4408	3.44209e-08	1.47076e-06	SLC7A6								ENSG00000116141	1.13117	MARK1
ENSG00000258334	1.97212	0.395742	30.4379	3.44736e-08	1.47198e-06	AC125611.4								ENSG00000230295	1.13088	GTF2IP23
ENSG00000196421	1.65787	0.817793	30.4206	3.47809e-08	1.48406e-06	C20ORF204								ENSG00000249413	1.12991	AC116049.2
ENSG00000198416	1.41043	1.35956	30.4026	3.5106e-08	1.49688e-06	ZNF658B								ENSG00000100767	1.12965	PAPLN
ENSG00000138400	1.18402	2.06756	30.3648	3.57968e-08	1.52514e-06	MDH1B								ENSG00000235029	1.12882	MNX1-AS2
ENSG00000007202	-0.856857	8.55518	30.3636	3.58191e-08	1.52514e-06	KIAA0100								ENSG00000151164	1.12861	RAD9B
ENSG00000230409	1.41153	2.08371	30.3019	3.69768e-08	1.57333e-06	TCEA1P2								ENSG00000104231	1.12764	ZFAND1
ENSG00000261801	1.01732	3.23475	30.2913	3.71785e-08	1.5808e-06	LOXL1-AS1								ENSG00000140451	1.12762	PIF1
ENSG00000169750	-0.891211	5.65978	30.281	3.73767e-08	1.58812e-06	RAC3								ENSG00000139209	1.1271	SLC38A4
ENSG00000165905	-0.888436	5.8356	30.1942	3.90886e-08	1.65969e-06	LARGE2								ENSG00000167646	1.12576	DNAAF3
ENSG00000108511	1.35631	1.44806	30.1708	3.95617e-08	1.67861e-06	HOXB6								ENSG00000230870	1.12487	FBXW11P1
ENSG00000196313	-0.869832	6.72084	30.1657	3.96669e-08	1.6819e-06	POM121								ENSG00000232995	1.12407	RGS5
ENSG00000114735	0.896515	5.51919	30.1458	4.00747e-08	1.698e-06	HEMK1								ENSG00000205560	1.12114	CPT1B
ENSG00000164211	-0.901679	5.25145	30.1389	4.02177e-08	1.70287e-06	STARD4								ENSG00000143387	1.12061	CTSK
ENSG00000181744	-0.891235	5.51681	30.1343	4.03131e-08	1.70572e-06	C3ORF58								ENSG00000174738	1.11936	NR1D2
ENSG00000133067	2.62226	-0.390718	30.0965	4.11071e-08	1.73791e-06	LGR6								ENSG00000124635	1.11876	HIST1H2BJ
ENSG00000170846	-0.891041	5.33134	30.0954	4.11313e-08	1.73791e-06	AC093323.1								ENSG00000204681	1.11825	GABBR1
ENSG00000165698	1.09979	2.84314	30.0481	4.21465e-08	1.77709e-06	SPACA9								ENSG00000103460	1.11819	TOX3
ENSG00000013573	-0.897473	5.49981	30.0481	4.21461e-08	1.77709e-06	DDX11								ENSG00000256061	1.1153	DNAAF4
ENSG00000065989	-1.65352	1.54137	30.0506	4.20922e-08	1.77709e-06	PDE4A								ENSG00000237838	1.11408	AC092422.1
ENSG00000066322	-0.873115	6.38929	30.0234	4.2687e-08	1.79863e-06	ELOVL1								ENSG00000258457	1.11282	AL132780.2
ENSG00000138658	-1.04296	3.27152	30.0023	4.31534e-08	1.81702e-06	ZGRF1								ENSG00000026559	1.11268	KCNG1
ENSG00000133104	0.85825	7.37685	29.9965	4.32832e-08	1.82123e-06	SPART								ENSG00000230658	1.11257	KLHL7-DT
ENSG00000149636	-0.915927	4.83841	29.9935	4.33496e-08	1.82276e-06	DSN1								ENSG00000164764	1.11249	SBSPON
ENSG00000232196	2.61814	-0.177244	29.9911	4.34042e-08	1.82379e-06	MTRNR2L4								ENSG00000131471	1.10988	AOC3
ENSG00000139517	0.862969	7.36518	29.9865	4.35057e-08	1.82679e-06	LNX2								ENSG00000130508	1.10913	PXDN
ENSG00000235652	1.74602	1.35964	29.9757	4.37488e-08	1.83573e-06	AL356599.1								ENSG00000100139	1.1048	MICALL1
ENSG00000160191	-0.923597	4.91283	29.974	4.3787e-08	1.83606e-06	PDE9A								ENSG00000272645	1.10414	GTF2IP20
ENSG00000046889	-2.48471	-0.109099	29.9693	4.38936e-08	1.83926e-06	PREX2								ENSG00000274528	1.10371	AC090970.3
ENSG00000103326	-0.893222	5.49993	29.9632	4.40313e-08	1.84375e-06	CAPN15								ENSG00000269843	1.10086	AC008537.2
ENSG00000229017	3.01695	-1.334	29.8895	4.57376e-08	1.91388e-06	LINC01277								ENSG00000180769	1.10068	WDFY3-AS2
ENSG00000167721	-0.862161	6.92744	29.8628	4.63724e-08	1.93911e-06	TSR1								ENSG00000173166	1.10027	RAPH1
ENSG00000254473	1.16134	2.5095	29.8436	4.68329e-08	1.95702e-06	AL354920.1								ENSG00000259673	1.10019	IQCH-AS1
ENSG00000117266	-1.00445	3.73675	29.8357	4.70256e-08	1.96372e-06	CDK18								ENSG00000258441	1.09994	LINC00641
ENSG00000143575	0.855313	7.66409	29.8239	4.73113e-08	1.97429e-06	HAX1								ENSG00000165698	1.09979	SPACA9
ENSG00000254531	-1.00733	3.21531	29.8109	4.76314e-08	1.98628e-06	AP001816.1								ENSG00000123636	1.09889	BAZ2B
ENSG00000224367	-1.18815	2.2914	29.7954	4.80128e-08	2.00081e-06	OACYLP								ENSG00000168298	1.09876	HIST1H1E
ENSG00000064652	0.953761	4.25674	29.7844	4.82868e-08	2.01085e-06	SNX24								ENSG00000223749	1.09635	MIR503HG
ENSG00000004776	7.54388	-2.33381	29.7759	4.8499e-08	2.0183e-06	HSPB6								ENSG00000250874	1.09589	AC010595.1
ENSG00000253485	2.72011	-0.944511	29.7694	4.86617e-08	2.02368e-06	PCDHGA5								ENSG00000082641	1.0924	NFE2L1
ENSG00000183579	-0.976884	3.86183	29.7619	4.88506e-08	2.03014e-06	ZNRF3								ENSG00000231181	1.09005	AL954705.1
ENSG00000073578	-0.853282	7.78135	29.7506	4.91352e-08	2.04057e-06	SDHA								ENSG00000178093	1.08942	TSSK6
ENSG00000138018	-0.861812	6.65339	29.7028	5.03628e-08	2.09013e-06	SELENOI								ENSG00000204930	1.0893	FAM221B
ENSG00000086061	-0.850072	7.96252	29.6883	5.07393e-08	2.10431e-06	DNAJA1								ENSG00000130675	1.08906	MNX1
ENSG00000088726	-2.40223	-0.160088	29.6581	5.15375e-08	2.13596e-06	TMEM40								ENSG00000188283	1.08723	ZNF383
ENSG00000116285	0.862664	6.51016	29.6422	5.19617e-08	2.1506e-06	ERRFI1								ENSG00000176681	1.08723	LRRC37A
ENSG00000138376	-0.874538	5.75981	29.643	5.19398e-08	2.1506e-06	BARD1								ENSG00000106991	1.08662	ENG
ENSG00000277117	-2.09366	0.222598	29.6261	5.23948e-08	2.16705e-06	FP565260.3								ENSG00000230069	1.08609	LRRC37A15P
ENSG00000133065	-0.856994	6.89908	29.6209	5.25351e-08	2.17137e-06	SLC41A1								ENSG00000280067	1.08608	AC023818.1
ENSG00000187642	-1.24066	2.39208	29.6181	5.26114e-08	2.17304e-06	PERM1								ENSG00000120075	1.08592	HOXB5
ENSG00000125166	-0.85072	7.75684	29.601	5.30773e-08	2.19079e-06	GOT2								ENSG00000188163	1.08544	FAM166A
ENSG00000146410	-1.21955	1.87027	29.5934	5.3286e-08	2.19791e-06	MTFR2								ENSG00000270761	1.08396	AL355353.1
ENSG00000143179	-0.861578	6.57704	29.5866	5.34725e-08	2.20411e-06	UCK2								ENSG00000073605	1.08224	GSDMB
ENSG00000178752	1.37024	1.41133	29.5337	5.49518e-08	2.26354e-06	ERFE								ENSG00000049449	1.08198	RCN1
ENSG00000106785	-0.860253	6.44317	29.5278	5.51209e-08	2.26897e-06	TRIM14								ENSG00000162994	1.0808	CLHC1
ENSG00000101868	-0.892287	5.11901	29.5212	5.5308e-08	2.27449e-06	POLA1								ENSG00000245105	1.07999	A2M-AS1
ENSG00000166341	-1.00736	3.34879	29.5204	5.533e-08	2.27449e-06	DCHS1								ENSG00000237357	1.07883	BX088651.4
ENSG00000242110	-0.951378	4.43622	29.5168	5.54339e-08	2.27722e-06	AMACR								ENSG00000205038	1.07769	PKHD1L1
ENSG00000264522	-0.863519	6.35344	29.4542	5.72541e-08	2.3504e-06	OTUD7B								ENSG00000227258	1.07704	SMIM2-AS1
ENSG00000041982	3.48007	-1.46566	29.4483	5.74291e-08	2.35483e-06	TNC								ENSG00000115998	1.07681	C2ORF42
ENSG00000101574	1.03276	3.22714	29.4479	5.74396e-08	2.35483e-06	METTL4								ENSG00000147394	1.07634	ZNF185
ENSG00000134258	3.47987	-1.17052	29.4441	5.75535e-08	2.35791e-06	VTCN1								ENSG00000238083	1.07608	LRRC37A2
ENSG00000165644	-0.888172	5.31707	29.389	5.92126e-08	2.42424e-06	COMTD1								ENSG00000274383	1.07488	AC103691.1
ENSG00000243701	-0.980712	3.4436	29.3819	5.94305e-08	2.43152e-06	DUBR								ENSG00000225213	1.07486	AC073367.1
ENSG00000170515	-0.848222	7.67732	29.3661	5.99152e-08	2.4497e-06	PA2G4								ENSG00000165115	1.0743	KIF27
ENSG00000182871	-0.988669	3.83265	29.3455	6.05581e-08	2.47432e-06	COL18A1								ENSG00000261360	1.07377	AC010491.1
ENSG00000185518	2.59831	-0.677449	29.3316	6.09919e-08	2.48368e-06	SV2B								ENSG00000235527	1.07281	HIPK1-AS1
ENSG00000274020	1.50373	1.28037	29.3329	6.09506e-08	2.48368e-06	LINC01138								ENSG00000174514	1.07228	MFSD4A
ENSG00000136111	0.878174	5.20213	29.3364	6.08417e-08	2.48368e-06	TBC1D4								ENSG00000239665	1.07206	AL157392.3
ENSG00000153107	-0.877768	5.5891	29.3319	6.09843e-08	2.48368e-06	ANAPC1								ENSG00000184381	1.07142	PLA2G6
ENSG00000104142	-0.885921	5.46024	29.334	6.09159e-08	2.48368e-06	VPS18								ENSG00000144935	1.06932	TRPC1
ENSG00000127952	0.874975	6.18732	29.327	6.11366e-08	2.4879e-06	STYXL1								ENSG00000105270	1.069	CLIP3
ENSG00000269985	1.83335	0.195408	29.3167	6.14628e-08	2.4995e-06	AL021328.1								ENSG00000264575	1.06868	LINC00526
ENSG00000104213	1.8103	0.181095	29.2979	6.20645e-08	2.52228e-06	PDGFRL								ENSG00000130066	1.06809	SAT1
ENSG00000228327	1.18146	2.69572	29.2961	6.21193e-08	2.52282e-06	AL669831.1								ENSG00000105737	1.06759	GRIK5
ENSG00000164989	0.970647	3.87258	29.2944	6.2174e-08	2.52335e-06	CCDC171								ENSG00000167578	1.06682	RAB4B
ENSG00000072133	0.87204	5.71604	29.2929	6.22245e-08	2.52371e-06	RPS6KA6								ENSG00000025708	1.06621	TYMP
ENSG00000033867	-0.883671	5.56547	29.291	6.22849e-08	2.52447e-06	SLC4A7								ENSG00000131459	1.06616	GFPT2
ENSG00000130312	-0.893335	5.3334	29.278	6.2705e-08	2.5398e-06	MRPL34								ENSG00000156042	1.06595	CFAP70
ENSG00000275591	-4.65702	-1.57134	29.271	6.29318e-08	2.54729e-06	XKR5								ENSG00000154265	1.06538	ABCA5
ENSG00000053372	-0.894171	5.02195	29.2674	6.30472e-08	2.55026e-06	MRTO4								ENSG00000162461	1.06495	SLC25A34
ENSG00000187721	2.08142	-0.0671734	29.2639	6.31613e-08	2.55317e-06	GTF2IP3								ENSG00000121380	1.06406	BCL2L14
ENSG00000272760	1.16103	2.36808	29.2301	6.42738e-08	2.59641e-06	AC093726.1								ENSG00000138778	1.06382	CENPE
ENSG00000100591	-0.849913	7.12661	29.2243	6.44647e-08	2.60239e-06	AHSA1								ENSG00000241489	1.06316	AC244197.3
ENSG00000103089	-1.2071	2.3518	29.2014	6.52327e-08	2.63164e-06	FA2H								ENSG00000159842	1.06305	ABR
ENSG00000097033	0.864714	6.31451	29.1826	6.58698e-08	2.65558e-06	SH3GLB1								ENSG00000152439	1.06257	ZNF773
ENSG00000196950	-0.899128	4.88449	29.1779	6.60288e-08	2.66022e-06	SLC39A10								ENSG00000165195	1.06195	PIGA
ENSG00000184575	0.837093	9.59381	29.1733	6.61854e-08	2.66476e-06	XPOT								ENSG00000115425	1.05982	PECR
ENSG00000125520	-0.853102	6.93448	29.1715	6.62457e-08	2.66542e-06	SLC2A4RG								ENSG00000132950	1.05972	ZMYM5
ENSG00000108924	-0.967355	4.12351	29.1595	6.66575e-08	2.68022e-06	HLF								ENSG00000147676	1.05747	MAL2
ENSG00000100906	-0.860939	6.19592	29.1173	6.81242e-08	2.73738e-06	NFKBIA								ENSG00000078177	1.05684	N4BP2
ENSG00000130590	-0.994555	3.6705	29.1082	6.84474e-08	2.74854e-06	SAMD10								ENSG00000139160	1.05677	ETFBKMT
ENSG00000196132	1.23725	1.65922	29.0735	6.96828e-08	2.7963e-06	MYT1								ENSG00000248712	1.05605	CCDC153
ENSG00000172830	-0.865677	6.02448	29.0326	7.11711e-08	2.85413e-06	SSH3								ENSG00000256667	1.05591	KLRA1P
ENSG00000078814	1.28753	2.03643	29.0289	7.1306e-08	2.85766e-06	MYH7B								ENSG00000016402	1.05553	IL20RA
ENSG00000174469	-0.992853	4.1763	29.0202	7.16268e-08	2.86862e-06	CNTNAP2								ENSG00000230091	1.0545	TMEM254-AS1
ENSG00000145386	-0.919278	4.06681	28.999	7.24146e-08	2.89826e-06	CCNA2								ENSG00000217862	1.05367	HIST1H4PS1
ENSG00000103316	-1.94311	-0.0469674	28.9903	7.27423e-08	2.90945e-06	CRYM								ENSG00000108984	1.05215	MAP2K6
ENSG00000187475	2.98329	-0.713019	28.9407	7.4629e-08	2.98295e-06	HIST1H1T								ENSG00000118217	1.05206	ATF6
ENSG00000237289	-0.901405	4.99773	28.9006	7.61879e-08	3.04325e-06	CKMT1B								ENSG00000267053	1.05195	AC012617.1
ENSG00000271147	1.15072	2.28155	28.8959	7.63738e-08	3.04867e-06	ARMCX5-GPRASP2								ENSG00000037637	1.0517	FBXO42
ENSG00000143387	1.12061	2.66532	28.8771	7.71199e-08	3.07643e-06	CTSK								ENSG00000233006	1.05114	MIR3936HG
ENSG00000131730	1.68188	0.745402	28.8362	7.87666e-08	3.13799e-06	CKMT2								ENSG00000182700	1.05063	IGIP
ENSG00000011426	-0.859544	5.59981	28.8364	7.87567e-08	3.13799e-06	ANLN								ENSG00000165121	1.0506	AL353743.1
ENSG00000100479	-1.04731	2.98317	28.805	8.00423e-08	3.18672e-06	POLE2								ENSG00000197568	1.04971	HHLA3
ENSG00000163882	-0.860777	6.21579	28.7854	8.08579e-08	3.21497e-06	POLR2H								ENSG00000205791	1.04815	LOH12CR2
ENSG00000127080	-0.973842	3.63325	28.7863	8.08228e-08	3.21497e-06	IPPK								ENSG00000232630	1.04784	PRPS1P2
ENSG00000177788	-1.06257	2.88113	28.7809	8.10448e-08	3.2203e-06	AL162595.1								ENSG00000198520	1.04742	ARMH1
ENSG00000245060	0.907761	5.32569	28.7753	8.12823e-08	3.22762e-06	LINC00847								ENSG00000152926	1.0467	ZNF117
ENSG00000116096	-0.90837	4.59098	28.773	8.13775e-08	3.22929e-06	SPR								ENSG00000227354	1.04613	RBM26-AS1
ENSG00000006607	-0.85502	6.16572	28.763	8.1798e-08	3.24385e-06	FARP2								ENSG00000254413	1.0461	CHKB-CPT1B
ENSG00000159556	1.29915	1.69443	28.7547	8.21524e-08	3.25347e-06	ISL2								ENSG00000143434	1.04569	SEMA6C
ENSG00000168907	-0.87831	5.47081	28.7539	8.21835e-08	3.25347e-06	PLA2G4F								ENSG00000122481	1.04529	RWDD3
ENSG00000204128	-0.915887	4.63686	28.7535	8.22013e-08	3.25347e-06	C2ORF72								ENSG00000177311	1.04415	ZBTB38
ENSG00000164889	-0.837443	7.7459	28.7402	8.27672e-08	3.27373e-06	SLC4A2								ENSG00000237651	1.04236	C2ORF74
ENSG00000165092	-0.841824	6.77566	28.729	8.3247e-08	3.28842e-06	ALDH1A1								ENSG00000160862	1.03992	AZGP1
ENSG00000116679	-0.855173	6.41762	28.7291	8.32446e-08	3.28842e-06	IVNS1ABP								ENSG00000259116	1.03906	AL049869.3
ENSG00000253327	1.63134	0.90748	28.7231	8.35036e-08	3.29641e-06	RAD21-AS1								ENSG00000260708	1.03833	AL118516.1
ENSG00000140391	-0.845765	6.84596	28.7103	8.40572e-08	3.31611e-06	TSPAN3								ENSG00000261996	1.03774	AC004706.1
ENSG00000161405	-1.02596	3.27127	28.7088	8.41205e-08	3.31645e-06	IKZF3								ENSG00000167555	1.03732	ZNF528
ENSG00000152455	-0.907604	4.53838	28.7014	8.44448e-08	3.32707e-06	SUV39H2								ENSG00000163629	1.03717	PTPN13
ENSG00000135116	7.48832	-0.557136	28.6668	8.59666e-08	3.38483e-06	HRK								ENSG00000256576	1.03635	LINC02361
ENSG00000189306	-0.872365	5.57535	28.6597	8.62826e-08	3.39507e-06	RRP7A								ENSG00000226752	1.03615	CUTALP
ENSG00000175894	1.49809	1.68746	28.6391	8.72055e-08	3.42916e-06	TSPEAR								ENSG00000187595	1.03568	ZNF385C
ENSG00000100360	0.895441	4.91629	28.6371	8.72915e-08	3.43032e-06	IFT27								ENSG00000167554	1.0355	ZNF610
ENSG00000170027	-0.829291	9.14795	28.5964	8.91491e-08	3.50105e-06	YWHAG								ENSG00000158373	1.03501	HIST1H2BD
ENSG00000203965	0.990718	3.90923	28.578	8.99994e-08	3.53216e-06	EFCAB7								ENSG00000215105	1.03494	TTC3P1
ENSG00000178381	0.924991	4.74861	28.5705	9.03463e-08	3.54348e-06	ZFAND2A								ENSG00000246985	1.03422	SOCS2-AS1
ENSG00000138413	0.827114	9.44213	28.5175	9.2857e-08	3.6396e-06	IDH1								ENSG00000198959	1.03376	TGM2
ENSG00000125637	-0.853398	5.952	28.5153	9.29594e-08	3.64126e-06	PSD4								ENSG00000119636	1.03367	BBOF1
ENSG00000152910	0.967497	3.64496	28.5047	9.3473e-08	3.65666e-06	CNTNAP4								ENSG00000101574	1.03276	METTL4
ENSG00000041353	-1.34003	1.47979	28.505	9.34564e-08	3.65666e-06	RAB27B								ENSG00000159267	1.03142	HLCS
ENSG00000149573	-0.912825	4.46479	28.4908	9.41443e-08	3.68054e-06	MPZL2								ENSG00000269893	1.03089	SNHG8
ENSG00000168389	-1.01753	3.34987	28.4341	9.69426e-08	3.7875e-06	MFSD2A								ENSG00000117724	1.03049	CENPF
ENSG00000163814	-0.847459	6.48735	28.4296	9.7167e-08	3.79383e-06	CDCP1								ENSG00000186409	1.03036	CCDC30
ENSG00000257743	3.84814	-1.90385	28.4199	9.76582e-08	3.81055e-06	MGAM2								ENSG00000165695	1.03025	AK8
ENSG00000150773	1.22663	2.11766	28.3764	9.98771e-08	3.89463e-06	PIH1D2								ENSG00000247572	1.02952	CKMT2-AS1
ENSG00000165724	-0.867394	5.68734	28.3655	1.00437e-07	3.91144e-06	ZMYND19								ENSG00000211892	1.02911	IGHG4
ENSG00000163597	-0.867705	5.51152	28.3666	1.00383e-07	3.91144e-06	SNHG16								ENSG00000276805	1.02645	AL133216.2
ENSG00000130508	1.10913	2.36316	28.3457	1.0147e-07	3.94508e-06	PXDN								ENSG00000110274	1.02616	CEP164
ENSG00000176974	-0.845723	6.32938	28.3452	1.01496e-07	3.94508e-06	SHMT1								ENSG00000214725	1.02549	CDIPTOSP
ENSG00000171208	-0.859006	5.67615	28.3475	1.01379e-07	3.94508e-06	NETO2								ENSG00000165030	1.0244	NFIL3
ENSG00000272419	1.58191	0.592531	28.3254	1.02541e-07	3.98314e-06	AC241585.2								ENSG00000145331	1.02384	TRMT10A
ENSG00000272989	-1.26908	2.02111	28.3108	1.03316e-07	4.01068e-06	LINC02012								ENSG00000101096	1.02339	NFATC2
ENSG00000079393	-7.41	-0.373621	28.2981	1.03997e-07	4.03453e-06	DUSP13								ENSG00000141582	1.02336	CBX4
ENSG00000010438	2.25303	-0.118623	28.2864	1.04626e-07	4.05635e-06	PRSS3								ENSG00000144468	1.02335	RHBDD1
ENSG00000160200	0.841089	6.55513	28.2541	1.06392e-07	4.12217e-06	CBS								ENSG00000268218	1.02303	AC137932.3
ENSG00000204790	1.36544	1.65038	28.2483	1.06707e-07	4.13174e-06	AL163540.1								ENSG00000147246	1.02263	HTR2C
ENSG00000110925	0.86221	5.73223	28.2426	1.07022e-07	4.1413e-06	CSRNP2								ENSG00000162526	1.02262	TSSK3
ENSG00000177106	-0.830742	7.93803	28.2325	1.07585e-07	4.16045e-06	EPS8L2								ENSG00000279636	1.02211	AL132989.2
ENSG00000164404	1.24786	2.03006	28.2241	1.08053e-07	4.17587e-06	GDF9								ENSG00000163354	1.02091	DCST2
ENSG00000259065	1.55157	1.01819	28.1574	1.1184e-07	4.31947e-06	AC005520.2								ENSG00000105982	1.0203	RNF32
ENSG00000279863	2.46218	0.312669	28.1354	1.13121e-07	4.36615e-06	AC069547.1								ENSG00000205890	1.01999	AC108134.1
ENSG00000231305	1.45166	1.11333	28.1315	1.13344e-07	4.37199e-06	AC112484.1								ENSG00000033030	1.01971	ZCCHC8
ENSG00000170153	-1.83866	1.43958	28.1028	1.15042e-07	4.43468e-06	RNF150								ENSG00000108961	1.01961	RANGRF
ENSG00000235493	2.66431	-1.00204	28.0938	1.15573e-07	4.45232e-06	LINC01967								ENSG00000257122	1.01953	RRN3P3
ENSG00000079459	-0.826537	8.11972	28.0862	1.16032e-07	4.46716e-06	FDFT1								ENSG00000260083	1.01876	MIR762HG
ENSG00000102904	1.41001	1.39103	28.0807	1.16361e-07	4.477e-06	TSNAXIP1								ENSG00000188483	1.01854	IER5L
ENSG00000197771	-0.844622	6.37133	28.065	1.17309e-07	4.51059e-06	MCMBP								ENSG00000276855	1.01806	AC015922.4
ENSG00000254986	-0.844443	6.07865	28.0444	1.18562e-07	4.5559e-06	DPP3								ENSG00000261801	1.01732	LOXL1-AS1
ENSG00000163950	-0.855137	6.15674	28.028	1.19572e-07	4.59177e-06	SLBP								ENSG00000229043	1.01728	AC091729.3
ENSG00000139641	0.827423	7.66039	28.0076	1.20841e-07	4.6376e-06	ESYT1								ENSG00000106460	1.01622	TMEM106B
ENSG00000137501	-0.961107	4.01632	28.0007	1.21272e-07	4.65119e-06	SYTL2								ENSG00000224165	1.01525	DNAJC27-AS1
ENSG00000204588	-1.32989	1.56808	27.9892	1.21995e-07	4.67597e-06	LINC01123								ENSG00000128590	1.01514	DNAJB9
ENSG00000167046	1.66157	0.874446	27.9842	1.22312e-07	4.68514e-06	AL357033.1								ENSG00000105829	1.01502	BET1
ENSG00000106404	0.896245	4.69762	27.9825	1.22415e-07	4.68615e-06	CLDN15								ENSG00000259438	1.01499	AC090970.2
ENSG00000106245	0.835465	6.99017	27.9776	1.22728e-07	4.69516e-06	BUD31								ENSG00000187840	1.01456	EIF4EBP1
ENSG00000232956	-0.895382	4.96667	27.9745	1.22924e-07	4.69968e-06	SNHG15								ENSG00000257261	1.01409	AC008014.1
ENSG00000266947	1.18397	1.92122	27.9614	1.23758e-07	4.72859e-06	AC022916.1								ENSG00000137434	1.01349	C6ORF52
ENSG00000126107	-0.847182	6.17285	27.9519	1.24369e-07	4.74894e-06	HECTD3								ENSG00000159588	1.01312	CCDC17
ENSG00000125505	-0.838798	6.28827	27.9265	1.26011e-07	4.80861e-06	MBOAT7								ENSG00000138646	1.01285	HERC5
ENSG00000105220	-0.82087	8.71477	27.9248	1.2612e-07	4.80978e-06	GPI								ENSG00000273812	1.01247	BX640514.2
ENSG00000006025	1.39376	1.003	27.919	1.26502e-07	4.82128e-06	OSBPL7								ENSG00000244754	1.01237	N4BP2L2
ENSG00000132475	0.820002	9.0714	27.9168	1.26644e-07	4.82366e-06	H3F3B								ENSG00000264247	1.01223	LINC00909
ENSG00000157911	-0.834148	6.33205	27.8946	1.28108e-07	4.87639e-06	PEX10								ENSG00000259943	1.01114	AL050341.2
ENSG00000261578	-0.853532	6.15323	27.8741	1.29471e-07	4.92517e-06	AP003119.3								ENSG00000279943	1.01108	AC110771.1
ENSG00000112578	-0.884116	4.78365	27.8628	1.30232e-07	4.95102e-06	BYSL								ENSG00000105856	1.01107	HBP1
ENSG00000132199	0.838269	6.4722	27.8494	1.31135e-07	4.98221e-06	ENOSF1								ENSG00000165591	1.01092	FAAH2
ENSG00000272525	1.54402	0.987199	27.8209	1.33084e-07	5.04994e-06	AC099522.2								ENSG00000267281	1.01086	AC023509.3
ENSG00000229043	1.01728	3.26285	27.8215	1.33038e-07	5.04994e-06	AC091729.3								ENSG00000198673	1.00963	FAM19A2
ENSG00000127418	-0.83806	6.41737	27.8128	1.33637e-07	5.06776e-06	FGFRL1								ENSG00000206077	1.00816	ZDHHC11B
ENSG00000268205	0.915372	4.60089	27.7918	1.35098e-07	5.11996e-06	AC005261.1								ENSG00000116954	1.00722	RRAGC
ENSG00000270194	1.19908	2.27229	27.7883	1.35344e-07	5.12608e-06	AC097359.2								ENSG00000120699	1.00689	EXOSC8
ENSG00000173621	-0.899792	4.48341	27.7142	1.40628e-07	5.32289e-06	LRFN4								ENSG00000236255	1.00644	AC009404.1
ENSG00000242114	-1.44241	1.28681	27.7039	1.41374e-07	5.3478e-06	MTFP1								ENSG00000184619	1.00617	KRBA2
ENSG00000153237	1.74833	0.524477	27.6956	1.41984e-07	5.36752e-06	CCDC148								ENSG00000049768	1.00604	FOXP3
ENSG00000250387	-1.00298	3.40973	27.6819	1.42991e-07	5.40222e-06	LINC02197								ENSG00000236753	1.00589	MKLN1-AS
ENSG00000236507	3.41259	-1.18845	27.6681	1.44017e-07	5.43761e-06	BX470209.2								ENSG00000280670	1.00377	CCDC163
ENSG00000112964	-0.918349	3.9266	27.6655	1.44213e-07	5.4392e-06	GHR								ENSG00000180178	1.00361	FAR2P1
ENSG00000137135	-0.91916	3.86976	27.6651	1.44239e-07	5.4392e-06	ARHGEF39								ENSG00000258128	1.00301	MKRN9P
ENSG00000204387	0.825878	7.54764	27.6579	1.44779e-07	5.45619e-06	C6ORF48								ENSG00000104419	1.0028	NDRG1
ENSG00000165121	1.0506	3.53423	27.6455	1.45708e-07	5.48781e-06	AL353743.1								ENSG00000102984	1.00232	ZNF821
ENSG00000184220	0.869773	5.2203	27.6314	1.46778e-07	5.52468e-06	CMSS1								ENSG00000096968	1.00174	JAK2
ENSG00000078687	0.874028	4.79723	27.59	1.4995e-07	5.64056e-06	TNRC6C								ENSG00000226174	1.00072	TEX22
ENSG00000230091	1.0545	2.76273	27.5835	1.50453e-07	5.65597e-06	TMEM254-AS1								ENSG00000099875	1.00041	MKNK2
ENSG00000183943	-0.866478	5.46231	27.5533	1.52826e-07	5.74163e-06	PRKX								ENSG00000149591	1.00039	TAGLN
ENSG00000137133	0.838935	6.06065	27.549	1.53165e-07	5.7508e-06	HINT2								ENSG00000138613	1.00021	APH1B
ENSG00000176842	-1.31936	1.36489	27.5408	1.53813e-07	5.77155e-06	IRX5
ENSG00000166783	0.834931	6.54387	27.5312	1.5458e-07	5.79675e-06	MARF1								ENSG00000006459	0.730563	KDM7A
ENSG00000214174	0.985475	3.80317	27.4929	1.5767e-07	5.90897e-06	AMZ2P1
ENSG00000176018	0.842725	5.97692	27.4818	1.58582e-07	5.93947e-06	LYSMD3
ENSG00000183837	-1.01307	3.09458	27.4744	1.59186e-07	5.95476e-06	PNMA3
ENSG00000178695	-2.9797	-1.25464	27.4752	1.59122e-07	5.95476e-06	KCTD12
ENSG00000166436	0.860864	5.13641	27.4694	1.59596e-07	5.96641e-06	TRIM66
ENSG00000157992	-0.870093	5.18	27.4327	1.62656e-07	6.07706e-06	KRTCAP3
ENSG00000261270	1.83692	0.888941	27.4242	1.63374e-07	6.09639e-06	AC012181.2
ENSG00000269896	1.17759	1.92525	27.4249	1.63313e-07	6.09639e-06	AL513477.1
ENSG00000138668	-0.819273	7.50916	27.4105	1.64531e-07	6.13579e-06	HNRNPD
ENSG00000226864	2.53231	-0.474654	27.3984	1.65571e-07	6.17076e-06	ATE1-AS1
ENSG00000073605	1.08224	2.95035	27.3792	1.67218e-07	6.22831e-06	GSDMB
ENSG00000113742	0.837904	6.50751	27.3505	1.69717e-07	6.31755e-06	CPEB4
ENSG00000135437	2.16767	-0.562907	27.3104	1.73281e-07	6.44624e-06	RDH5
ENSG00000149591	1.00039	3.35219	27.3056	1.73704e-07	6.45801e-06	TAGLN
ENSG00000156140	-1.07099	2.53182	27.3001	1.74205e-07	6.4727e-06	ADAMTS3
ENSG00000158882	-0.871322	4.75092	27.2871	1.75382e-07	6.51241e-06	TOMM40L
ENSG00000172006	1.20227	3.62747	27.2836	1.75698e-07	6.52018e-06	ZNF554
ENSG00000179051	0.818738	7.10596	27.2759	1.76395e-07	6.54204e-06	RCC2
ENSG00000128045	-2.39969	-0.341729	27.2744	1.76531e-07	6.5431e-06	RASL11B
ENSG00000221866	3.12378	-1.60542	27.2607	1.77787e-07	6.58561e-06	PLXNA4
ENSG00000225932	1.43881	1.30503	27.2475	1.79008e-07	6.62678e-06	CTAGE4
ENSG00000165655	-1.0083	3.0279	27.2421	1.79504e-07	6.64109e-06	ZNF503
ENSG00000082438	0.8209	7.30945	27.2388	1.79818e-07	6.6446e-06	COBLL1
ENSG00000280987	-1.15156	2.34436	27.239	1.79798e-07	6.6446e-06	MATR3
ENSG00000091138	-1.56255	1.06257	27.2352	1.80144e-07	6.65263e-06	SLC26A3
ENSG00000198963	3.12153	-0.945025	27.2146	1.82079e-07	6.71998e-06	RORB
ENSG00000096088	-0.909113	4.31895	27.2133	1.82196e-07	6.72022e-06	PGC
ENSG00000163697	0.87742	4.48919	27.2108	1.82438e-07	6.72244e-06	APBB2
ENSG00000012822	0.849871	5.8182	27.2104	1.82478e-07	6.72244e-06	CALCOCO1
ENSG00000135372	-0.825813	6.5626	27.1912	1.84296e-07	6.78527e-06	NAT10
ENSG00000224316	1.94918	-0.0505122	27.1803	1.85337e-07	6.81943e-06	GTF2IP5
ENSG00000196372	-0.873181	4.8702	27.1791	1.85448e-07	6.81943e-06	ASB13
ENSG00000088970	0.903964	4.23754	27.1702	1.86305e-07	6.84616e-06	KIZ
ENSG00000087086	-0.809908	9.2785	27.1692	1.86401e-07	6.84616e-06	FTL
ENSG00000163251	-0.838721	5.64144	27.1643	1.86876e-07	6.85948e-06	FZD5
ENSG00000258028	-3.16952	-1.18521	27.1462	1.88636e-07	6.91987e-06	AL138974.1
ENSG00000198088	-1.1488	2.50514	27.1133	1.91878e-07	7.03455e-06	NUP62CL
ENSG00000154920	-0.979685	3.22282	27.1088	1.92316e-07	7.04637e-06	EME1
ENSG00000176102	-0.847885	5.2913	27.1045	1.9275e-07	7.05798e-06	CSTF3
ENSG00000248592	1.7536	0.121787	27.1021	1.92991e-07	7.06257e-06	TMEM110-MUSTN1
ENSG00000111726	-0.826422	6.48615	27.0987	1.93324e-07	7.0705e-06	CMAS
ENSG00000139211	-3.16665	-1.45656	27.0893	1.94268e-07	7.10073e-06	AMIGO2
ENSG00000119636	1.03367	3.02181	27.0482	1.98447e-07	7.24909e-06	BBOF1
ENSG00000242759	1.80001	0.846101	27.0468	1.9859e-07	7.24998e-06	LINC00882
ENSG00000025796	0.81091	7.98284	27.0197	2.01393e-07	7.34789e-06	SEC63
ENSG00000113161	-0.811936	7.47573	27.0146	2.01924e-07	7.36282e-06	HMGCR
ENSG00000166741	1.14476	2.14644	27.0108	2.02325e-07	7.37303e-06	NNMT
ENSG00000170577	-3.4358	-1.27718	27.0031	2.03127e-07	7.39778e-06	SIX2
ENSG00000234719	1.59139	1.89277	26.9826	2.05291e-07	7.47211e-06	NPIPB2
ENSG00000196363	-0.827125	6.33338	26.9765	2.05946e-07	7.49114e-06	WDR5
ENSG00000091127	-0.835053	5.92511	26.9754	2.0606e-07	7.49114e-06	PUS7
ENSG00000106078	-0.837901	5.66851	26.9696	2.06679e-07	7.50914e-06	COBL
ENSG00000120899	-0.84319	5.58668	26.9546	2.08292e-07	7.5632e-06	PTK2B
ENSG00000256223	0.909376	4.00063	26.9412	2.09739e-07	7.61118e-06	ZNF10
ENSG00000236345	2.21164	-0.452762	26.9261	2.1138e-07	7.66614e-06	AL354719.2
ENSG00000249115	-0.886015	4.67539	26.9047	2.13736e-07	7.74699e-06	HAUS5
ENSG00000111254	2.20965	-0.34534	26.8737	2.17198e-07	7.86774e-06	AKAP3
ENSG00000049130	-1.0984	3.85436	26.8706	2.17545e-07	7.87563e-06	KITLG
ENSG00000161270	2.74695	-0.0393696	26.8514	2.19718e-07	7.94956e-06	NPHS1
ENSG00000179348	-0.821506	6.51097	26.8474	2.20168e-07	7.96108e-06	GATA2
ENSG00000166986	0.807046	8.31989	26.8376	2.21291e-07	7.99691e-06	MARS
ENSG00000276248	1.59965	1.83298	26.8323	2.21892e-07	8.01386e-06	AL442125.1
ENSG00000182054	-0.819434	6.60266	26.7907	2.26723e-07	8.18348e-06	IDH2
ENSG00000253846	1.70314	0.2574	26.7877	2.27077e-07	8.19136e-06	PCDHGA10
ENSG00000092054	2.01108	-0.252835	26.7842	2.27486e-07	8.20125e-06	MYH7
ENSG00000121989	0.877657	4.45271	26.7753	2.2854e-07	8.23437e-06	ACVR2A
ENSG00000174173	-0.840308	5.47027	26.7602	2.30333e-07	8.29404e-06	TRMT10C
ENSG00000186529	-4.54172	1.04406	26.7434	2.32349e-07	8.36168e-06	CYP4F3
ENSG00000274523	-0.813936	6.92938	26.7378	2.33019e-07	8.38083e-06	RCC1L
ENSG00000136950	0.811693	7.05035	26.7127	2.36062e-07	8.48523e-06	ARPC5L
ENSG00000007264	-4.53958	-1.97474	26.71	2.36397e-07	8.49225e-06	MATK
ENSG00000177700	-0.824573	6.14087	26.6808	2.3999e-07	8.61621e-06	POLR2L
ENSG00000184678	0.809263	7.50584	26.671	2.41216e-07	8.6551e-06	HIST2H2BE
ENSG00000138030	-1.03713	2.72376	26.6494	2.43926e-07	8.74716e-06	KHK
ENSG00000145715	0.8261	5.99053	26.6354	2.45701e-07	8.80563e-06	RASA1
ENSG00000153363	0.848393	5.09928	26.6274	2.46726e-07	8.83714e-06	LINC00467
ENSG00000274026	1.40036	1.2362	26.625	2.47031e-07	8.84281e-06	FAM27E3
ENSG00000274528	1.10371	2.40676	26.6238	2.47176e-07	8.84281e-06	AC090970.3
ENSG00000166033	-2.00782	0.605573	26.6105	2.48892e-07	8.89895e-06	HTRA1
ENSG00000101084	-0.861926	4.98322	26.6068	2.4936e-07	8.91044e-06	RAB5IF
ENSG00000113460	-0.833915	5.82195	26.5884	2.51751e-07	8.99059e-06	BRIX1
ENSG00000141665	1.76162	0.171436	26.5733	2.53728e-07	9.05586e-06	FBXO15
ENSG00000177380	-0.848853	5.16776	26.5641	2.54943e-07	9.09386e-06	PPFIA3
ENSG00000138795	-2.00541	0.100137	26.5432	2.57715e-07	9.18194e-06	LEF1
ENSG00000100342	-2.37693	-0.0448708	26.5435	2.5767e-07	9.18194e-06	APOL1
ENSG00000215110	-1.37151	1.05807	26.5194	2.60902e-07	9.29005e-06	UGT2B25P
ENSG00000223878	2.14205	-0.320391	26.5012	2.6337e-07	9.3722e-06	PPIAP53
ENSG00000159063	-0.838531	5.54207	26.5001	2.63518e-07	9.3722e-06	ALG8
ENSG00000135476	-0.869821	4.18194	26.4827	2.65903e-07	9.45146e-06	ESPL1
ENSG00000170456	-0.933443	4.00048	26.4809	2.66158e-07	9.45259e-06	DENND5B
ENSG00000267500	-1.87204	0.325804	26.4803	2.66246e-07	9.45259e-06	ZNF887P
ENSG00000145604	-0.840485	5.29865	26.4608	2.68935e-07	9.54249e-06	SKP2
ENSG00000204516	-2.08377	-0.146495	26.4564	2.69547e-07	9.5586e-06	MICB
ENSG00000186952	2.19844	-0.34307	26.4546	2.69806e-07	9.56219e-06	TMEM232
ENSG00000165501	-0.922373	3.82524	26.4455	2.71084e-07	9.60189e-06	LRR1
ENSG00000055813	-2.0833	0.180182	26.4439	2.71303e-07	9.60402e-06	CCDC85A
ENSG00000100024	-2.65378	-0.7769	26.4377	2.72171e-07	9.62915e-06	UPB1
ENSG00000089154	-0.799828	8.34303	26.4309	2.73141e-07	9.65784e-06	GCN1
ENSG00000164675	1.57533	0.669052	26.4225	2.74329e-07	9.69419e-06	IQUB
ENSG00000226950	-0.820702	5.91738	26.4202	2.7466e-07	9.70022e-06	DANCR
ENSG00000106327	-0.886704	4.2146	26.414	2.75543e-07	9.72575e-06	TFR2
ENSG00000154027	-1.65254	0.666188	26.3924	2.78642e-07	9.82941e-06	AK5
ENSG00000103227	-1.03137	3.17173	26.3888	2.79152e-07	9.84168e-06	LMF1
ENSG00000117448	-0.80552	7.41912	26.385	2.79701e-07	9.85056e-06	AKR1A1
ENSG00000013619	-1.57793	0.714903	26.3848	2.79728e-07	9.85056e-06	MAMLD1
ENSG00000236431	2.25416	-0.287885	26.3589	2.83512e-07	9.978e-06	AC009237.8
ENSG00000001630	-0.887639	4.31806	26.3168	2.89751e-07	1.01917e-05	CYP51A1
ENSG00000278530	3.75579	-1.79812	26.2823	2.94979e-07	1.03695e-05	CHMP1B2P
ENSG00000214796	-1.0747	2.26957	26.2702	2.96833e-07	1.04287e-05	AC098934.1
ENSG00000160753	-0.837103	5.50917	26.2635	2.97871e-07	1.04572e-05	RUSC1
ENSG00000241945	-1.21261	2.01247	26.2627	2.97988e-07	1.04572e-05	PWP2
ENSG00000255566	1.70881	1.11812	26.2552	2.99149e-07	1.04918e-05	AC135279.1
ENSG00000211448	7.35287	-2.38389	26.2061	3.06846e-07	1.07556e-05	DIO2
ENSG00000128245	-0.829729	5.43736	26.2041	3.07169e-07	1.07607e-05	YWHAH
ENSG00000128191	-0.823531	5.77856	26.2001	3.07811e-07	1.07769e-05	DGCR8
ENSG00000198932	1.17359	1.79343	26.1945	3.08696e-07	1.08017e-05	GPRASP1
ENSG00000151503	-0.804051	6.83116	26.1862	3.10038e-07	1.08424e-05	NCAPD3
ENSG00000104140	-0.865339	4.54121	26.1813	3.10813e-07	1.08632e-05	RHOV
ENSG00000173517	1.36739	2.01286	26.1783	3.11307e-07	1.08743e-05	PEAK1
ENSG00000133612	-0.802449	7.37945	26.1488	3.16093e-07	1.10313e-05	AGAP3
ENSG00000257167	-1.2941	1.53929	26.1483	3.16167e-07	1.10313e-05	TMPO-AS1
ENSG00000101144	-2.29102	0.450193	26.136	3.18194e-07	1.10956e-05	BMP7
ENSG00000187391	1.29521	1.65177	26.1164	3.21444e-07	1.12001e-05	MAGI2
ENSG00000257613	7.34597	-2.33428	26.1157	3.2156e-07	1.12001e-05	LINC01481
ENSG00000253873	3.74487	-1.76683	26.0918	3.25569e-07	1.13333e-05	PCDHGA11
ENSG00000177595	-0.860252	5.20667	26.0841	3.26864e-07	1.13718e-05	PIDD1
ENSG00000110921	-0.864427	4.58012	26.0602	3.30931e-07	1.15067e-05	MVK
ENSG00000187800	2.71764	-0.785201	26.0393	3.34538e-07	1.16255e-05	PEAR1
ENSG00000196605	1.702	0.841299	26.0375	3.34843e-07	1.16294e-05	ZNF846
ENSG00000096063	-0.803393	6.82169	26.0284	3.3643e-07	1.16779e-05	SRPK1
ENSG00000161547	-0.804884	6.78657	26.0207	3.3778e-07	1.1718e-05	SRSF2
ENSG00000165646	-2.5289	-0.172467	25.984	3.44262e-07	1.19361e-05	SLC18A2
ENSG00000085117	-0.908176	4.01285	25.961	3.48388e-07	1.20722e-05	CD82
ENSG00000234817	1.74415	0.103347	25.9454	3.51215e-07	1.21632e-05	AL136309.2
ENSG00000215910	-1.46449	1.41206	25.941	3.52016e-07	1.2184e-05	C1ORF167
ENSG00000064199	0.970742	3.06309	25.9216	3.55574e-07	1.23002e-05	SPA17
ENSG00000064205	1.98783	-0.342707	25.9196	3.55936e-07	1.23056e-05	WISP2
ENSG00000183513	0.852558	4.69104	25.9106	3.57601e-07	1.23562e-05	COA5
ENSG00000128000	0.828494	5.26965	25.9082	3.5804e-07	1.23643e-05	ZNF780B
ENSG00000258128	1.00301	2.81409	25.8999	3.59582e-07	1.24105e-05	MKRN9P
ENSG00000162004	-0.826995	5.53238	25.881	3.63122e-07	1.25255e-05	CCDC78
ENSG00000117748	-0.824202	5.66059	25.8737	3.64505e-07	1.25644e-05	RPA2
ENSG00000124491	-3.38882	-1.89856	25.8728	3.64663e-07	1.25644e-05	F13A1
ENSG00000173511	-0.928034	4.02016	25.8472	3.69539e-07	1.27252e-05	VEGFB
ENSG00000077232	0.791138	8.06172	25.8299	3.72871e-07	1.28327e-05	DNAJC10
ENSG00000165548	-0.838326	5.07088	25.8241	3.73982e-07	1.28636e-05	TMEM63C
ENSG00000275481	1.41306	0.94483	25.8011	3.78465e-07	1.30104e-05	AC025031.4
ENSG00000138867	-0.798633	6.93278	25.7983	3.79018e-07	1.3022e-05	GUCD1
ENSG00000232502	1.53347	1.13003	25.7822	3.82194e-07	1.31186e-05	AC073464.2
ENSG00000181458	1.39673	1.09358	25.7819	3.82261e-07	1.31186e-05	TMEM45A
ENSG00000100417	0.840233	5.21978	25.7689	3.8483e-07	1.31993e-05	PMM1
ENSG00000272666	3.33432	-1.25752	25.7498	3.88664e-07	1.33233e-05	U62317.2
ENSG00000137824	-0.809584	6.47128	25.7324	3.92179e-07	1.34362e-05	RMDN3
ENSG00000187240	0.821173	5.79156	25.7251	3.9367e-07	1.34654e-05	DYNC2H1
ENSG00000131187	-0.842134	5.01706	25.725	3.93698e-07	1.34654e-05	F12
ENSG00000189120	-0.931662	3.49712	25.7253	3.93625e-07	1.34654e-05	SP6
ENSG00000249392	3.33228	-1.57607	25.7121	3.96331e-07	1.35478e-05	AC096588.1
ENSG00000139178	0.888606	3.66836	25.7032	3.98171e-07	1.36031e-05	C1RL
ENSG00000275340	1.40295	1.20096	25.7005	3.9872e-07	1.36065e-05	FGD5P1
ENSG00000107864	0.885499	4.16378	25.7014	3.98533e-07	1.36065e-05	CPEB3
ENSG00000104765	0.795363	7.2663	25.6897	4.00966e-07	1.36755e-05	BNIP3L
ENSG00000026559	1.11268	2.72595	25.6869	4.01553e-07	1.36878e-05	KCNG1
ENSG00000230487	1.28045	1.2716	25.6677	4.05565e-07	1.38168e-05	PSMG3-AS1
ENSG00000154229	-0.859526	4.72597	25.6623	4.067e-07	1.38477e-05	PRKCA
ENSG00000242071	-1.06969	2.66265	25.6591	4.0736e-07	1.38623e-05	RPL7AP6
ENSG00000016402	1.05553	2.33057	25.6412	4.11158e-07	1.39837e-05	IL20RA
ENSG00000130309	-0.804804	6.54417	25.633	4.12911e-07	1.40355e-05	COLGALT1
ENSG00000178921	-0.812775	5.75737	25.6176	4.16216e-07	1.41399e-05	PFAS
ENSG00000151233	0.81555	6.18712	25.6154	4.16711e-07	1.41488e-05	GXYLT1
ENSG00000167964	-0.827838	5.4299	25.6071	4.18488e-07	1.42012e-05	RAB26
ENSG00000273247	0.965802	3.19441	25.587	4.22885e-07	1.43424e-05	AC097376.2
ENSG00000189050	0.873628	4.35679	25.5734	4.25863e-07	1.44353e-05	RNFT1
ENSG00000144339	-7.25868	-2.48618	25.5661	4.27485e-07	1.44822e-05	TMEFF2
ENSG00000226777	3.3236	0.671065	25.5521	4.30599e-07	1.45796e-05	FAM30A
ENSG00000132768	-0.834983	5.2645	25.5484	4.3142e-07	1.45992e-05	DPH2
ENSG00000092445	-0.838977	5.23064	25.5382	4.33714e-07	1.46687e-05	TYRO3
ENSG00000131773	1.50016	1.0445	25.4842	4.46023e-07	1.50766e-05	KHDRBS3
ENSG00000133302	-0.867183	4.38316	25.4815	4.46635e-07	1.50889e-05	SLF1
ENSG00000165688	-0.7988	6.48243	25.4722	4.48799e-07	1.51535e-05	PMPCA
ENSG00000114738	-0.813957	5.84995	25.4593	4.51824e-07	1.52472e-05	MAPKAPK3
ENSG00000111817	1.13254	1.90295	25.4564	4.52486e-07	1.5261e-05	DSE
ENSG00000163811	-0.798148	6.72605	25.4463	4.54866e-07	1.53328e-05	WDR43
ENSG00000174365	0.959207	3.24762	25.4444	4.55314e-07	1.53393e-05	SNHG11
ENSG00000114541	0.941771	3.44851	25.4361	4.57288e-07	1.53973e-05	FRMD4B
ENSG00000075651	-2.61625	-1.01429	25.4176	4.61697e-07	1.55372e-05	PLD1
ENSG00000130528	1.75218	0.414847	25.4012	4.65618e-07	1.56604e-05	HRC
ENSG00000106348	-0.790106	7.18499	25.3993	4.66091e-07	1.56676e-05	IMPDH1
ENSG00000249956	-1.52665	0.614433	25.3936	4.67472e-07	1.57053e-05	UGT2B24P
ENSG00000166987	0.807347	6.13534	25.3875	4.68937e-07	1.57458e-05	MBD6
ENSG00000005513	-1.55018	1.11903	25.3668	4.7401e-07	1.59074e-05	SOX8
ENSG00000135315	0.882104	3.92154	25.3635	4.74816e-07	1.59256e-05	CEP162
ENSG00000196387	0.851117	4.84072	25.349	4.78401e-07	1.6037e-05	ZNF140
ENSG00000225470	0.831686	5.09143	25.3451	4.7936e-07	1.60603e-05	JPX
ENSG00000011376	-0.806378	5.77589	25.3278	4.83676e-07	1.6196e-05	LARS2
ENSG00000154511	-0.929401	3.61518	25.3241	4.84622e-07	1.62187e-05	FAM69A
ENSG00000237973	-0.833482	5.03706	25.3224	4.85052e-07	1.62241e-05	MTCO1P12
ENSG00000138646	1.01285	3.02741	25.3147	4.86986e-07	1.62798e-05	HERC5
ENSG00000113638	0.885483	4.34751	25.3034	4.89842e-07	1.63663e-05	TTC33
ENSG00000254840	1.37806	1.25969	25.2985	4.91093e-07	1.63991e-05	AC024405.2
ENSG00000268230	1.5638	0.957669	25.2952	4.91922e-07	1.64103e-05	AC012313.3
ENSG00000065621	1.38492	1.41587	25.295	4.91972e-07	1.64103e-05	GSTO2
ENSG00000134590	-0.819828	5.41815	25.2898	4.93301e-07	1.64456e-05	RTL8C
ENSG00000155287	-0.934708	3.79919	25.2805	4.95689e-07	1.65162e-05	SLC25A28
ENSG00000165338	0.866748	4.22047	25.2588	5.01303e-07	1.6694e-05	HECTD2
ENSG00000154978	-0.846755	4.80701	25.2534	5.02715e-07	1.67319e-05	VOPP1
ENSG00000254838	1.92606	0.0296113	25.2325	5.08181e-07	1.69045e-05	GVINP1
ENSG00000205250	-0.813927	5.78527	25.2252	5.1012e-07	1.69597e-05	E2F4
ENSG00000126878	-0.791283	6.93086	25.2239	5.10467e-07	1.6962e-05	AIF1L
ENSG00000183751	-0.83834	5.22605	25.2099	5.14163e-07	1.70755e-05	TBL3
ENSG00000165115	1.0743	2.86758	25.2043	5.15677e-07	1.71164e-05	KIF27
ENSG00000233670	7.29784	-2.79451	25.1923	5.18901e-07	1.7214e-05	PIRT
ENSG00000133195	-0.833178	5.10521	25.1826	5.21501e-07	1.72907e-05	SLC39A11
ENSG00000150593	0.785551	7.23771	25.1732	5.24055e-07	1.7366e-05	PDCD4
ENSG00000135698	-0.837601	4.88269	25.1702	5.24875e-07	1.73836e-05	MPHOSPH6
ENSG00000261211	0.994741	2.64358	25.1644	5.26449e-07	1.74263e-05	AL031123.2
ENSG00000132016	-1.05318	2.456	25.1489	5.30698e-07	1.75573e-05	C19ORF57
ENSG00000254876	1.52769	0.544393	25.1359	5.34282e-07	1.76663e-05	SUGT1P4-STRA6LP
ENSG00000148834	-0.815885	5.5446	25.1308	5.35715e-07	1.7704e-05	GSTO1
ENSG00000123219	-0.968634	3.00566	25.1092	5.41752e-07	1.78937e-05	CENPK
ENSG00000227719	1.58616	1.38921	25.0992	5.44549e-07	1.79764e-05	AC006042.1
ENSG00000162733	0.943108	3.21952	25.0918	5.46647e-07	1.80358e-05	DDR2
ENSG00000247809	2.27849	-0.554375	25.0618	5.55224e-07	1.83088e-05	NR2F2-AS1
ENSG00000108448	-0.823786	5.32122	25.0495	5.58759e-07	1.84154e-05	TRIM16L
ENSG00000146918	-0.793048	6.29071	25.0386	5.61935e-07	1.851e-05	NCAPG2
ENSG00000106025	1.19188	1.40911	25.0162	5.68496e-07	1.87159e-05	TSPAN12
ENSG00000265688	-0.921202	3.44776	25.0028	5.72483e-07	1.8837e-05	MAFG-DT
ENSG00000274383	1.07488	2.31089	24.9972	5.74138e-07	1.88764e-05	AC103691.1
ENSG00000019549	-1.21904	1.55401	24.9966	5.74304e-07	1.88764e-05	SNAI2
ENSG00000113048	-0.783234	7.30435	24.9928	5.75447e-07	1.89037e-05	MRPS27
ENSG00000166813	-1.48202	0.401415	24.9713	5.81901e-07	1.91054e-05	KIF7
ENSG00000180425	0.836922	4.63826	24.9341	5.93226e-07	1.94667e-05	C11ORF71
ENSG00000058804	-0.796986	5.95061	24.8759	6.11416e-07	2.00528e-05	NDC1
ENSG00000134954	1.48391	0.819492	24.865	6.14881e-07	2.01483e-05	ETS1
ENSG00000166839	0.871758	4.18979	24.8647	6.14991e-07	2.01483e-05	ANKDD1A
ENSG00000142207	-0.790926	6.60192	24.8606	6.16287e-07	2.01798e-05	URB1
ENSG00000236778	1.48044	0.933173	24.8541	6.18374e-07	2.02372e-05	INTS6-AS1
ENSG00000132376	0.809826	5.90606	24.8464	6.20846e-07	2.03072e-05	INPP5K
ENSG00000246876	1.63236	0.31962	24.8209	6.29123e-07	2.05558e-05	LINC02466
ENSG00000166166	-0.847477	4.70143	24.8218	6.28807e-07	2.05558e-05	TRMT61A
ENSG00000180694	-0.906132	3.70935	24.8113	6.32269e-07	2.06474e-05	TMEM64
ENSG00000077150	-0.809193	5.75838	24.7984	6.36507e-07	2.07746e-05	NFKB2
ENSG00000172936	-0.879548	3.94267	24.7938	6.38018e-07	2.08128e-05	MYD88
ENSG00000260279	1.41937	1.03416	24.7912	6.38875e-07	2.08295e-05	AC137932.1
ENSG00000217275	1.38901	1.30614	24.7781	6.43256e-07	2.09611e-05	AL031777.1
ENSG00000141294	1.23508	1.65978	24.7765	6.43789e-07	2.09672e-05	LRRC46
ENSG00000213699	0.798946	6.1435	24.7738	6.44677e-07	2.09849e-05	SLC35F6
ENSG00000113163	-0.790858	6.19365	24.7667	6.47045e-07	2.10507e-05	COL4A3BP
ENSG00000168061	-0.896315	3.76753	24.7652	6.47558e-07	2.10561e-05	SAC3D1
ENSG00000173273	0.790684	6.56373	24.7464	6.53912e-07	2.12513e-05	TNKS
ENSG00000230551	0.835319	4.92753	24.7425	6.55247e-07	2.12833e-05	AC021078.1
ENSG00000158887	-3.33996	-1.4011	24.7384	6.5663e-07	2.13168e-05	MPZ
ENSG00000251441	3.29032	-1.03652	24.7338	6.58188e-07	2.13559e-05	RTEL1P1
ENSG00000155629	-0.829367	4.61031	24.7297	6.59584e-07	2.13898e-05	PIK3AP1
ENSG00000174840	-0.798783	5.89297	24.7275	6.60355e-07	2.14033e-05	PDE12
ENSG00000184481	0.882388	4.04464	24.7148	6.64708e-07	2.15329e-05	FOXO4
ENSG00000118894	-0.8784	4.01844	24.6995	6.70005e-07	2.16929e-05	EEF2KMT
ENSG00000121680	-0.818532	5.4423	24.6821	6.76082e-07	2.1878e-05	PEX16
ENSG00000087269	-0.785888	6.61523	24.6711	6.79949e-07	2.19914e-05	NOP14
ENSG00000169100	-0.772257	8.53543	24.6637	6.82573e-07	2.20645e-05	SLC25A6
ENSG00000141076	-0.805739	5.71392	24.6534	6.86252e-07	2.21716e-05	UTP4
ENSG00000257261	1.01409	2.37947	24.6453	6.89114e-07	2.22523e-05	AC008014.1
ENSG00000160961	0.941014	4.50035	24.6418	6.90362e-07	2.22807e-05	ZNF333
ENSG00000143365	0.811306	5.89632	24.6344	6.9304e-07	2.23552e-05	RORC
ENSG00000119328	0.795485	6.16708	24.6213	6.97761e-07	2.24956e-05	FAM206A
ENSG00000183091	0.939764	2.95357	24.6184	6.98817e-07	2.25145e-05	NEB
ENSG00000225697	-0.816262	5.25151	24.6176	6.99091e-07	2.25145e-05	SLC26A6
ENSG00000160298	-0.88003	3.78842	24.607	7.02953e-07	2.26269e-05	C21ORF58
ENSG00000103253	-0.803536	5.63765	24.5953	7.07253e-07	2.27532e-05	HAGHL
ENSG00000259877	0.976987	2.72725	24.5881	7.09878e-07	2.28256e-05	AC009113.1
ENSG00000172197	1.35769	0.840054	24.5407	7.27568e-07	2.3382e-05	MBOAT1
ENSG00000111602	-0.780279	6.79523	24.5202	7.35344e-07	2.36194e-05	TIMELESS
ENSG00000101849	0.774521	7.2039	24.51	7.39257e-07	2.37325e-05	TBL1X
ENSG00000175745	-1.17154	1.61283	24.5064	7.40634e-07	2.37641e-05	NR2F1
ENSG00000156510	3.01356	-0.484941	24.5008	7.42778e-07	2.38203e-05	HKDC1
ENSG00000185650	0.799694	5.87393	24.4803	7.50734e-07	2.40627e-05	ZFP36L1
ENSG00000185158	0.92941	3.91665	24.4696	7.54923e-07	2.41842e-05	LRRC37B
ENSG00000159216	-0.895455	3.45247	24.4038	7.8115e-07	2.50112e-05	RUNX1
ENSG00000005844	-1.44517	0.710335	24.3981	7.83477e-07	2.50725e-05	ITGAL
ENSG00000182199	0.765192	9.07435	24.3692	7.95283e-07	2.54369e-05	SHMT2
ENSG00000183098	-1.11885	2.16207	24.367	7.96192e-07	2.54526e-05	GPC6
ENSG00000236204	2.65247	-0.851598	24.3227	8.1472e-07	2.60311e-05	LINC01376
ENSG00000148296	-0.786367	6.15007	24.3183	8.16593e-07	2.60635e-05	SURF6
ENSG00000118655	-0.866205	3.88463	24.3193	8.16166e-07	2.60635e-05	DCLRE1B
ENSG00000262209	3.00281	-1.46606	24.2985	8.2505e-07	2.63196e-05	PCDHGB3
ENSG00000069869	0.806134	5.60942	24.284	8.31285e-07	2.65046e-05	NEDD4
ENSG00000196670	0.790842	6.00212	24.2704	8.37141e-07	2.66773e-05	ZFP62
ENSG00000126249	-0.928771	3.75163	24.2511	8.45566e-07	2.69316e-05	PDCD2L
ENSG00000172086	0.915393	3.72222	24.2419	8.49623e-07	2.70466e-05	KRCC1
ENSG00000128564	-0.964357	3.17322	24.2245	8.5736e-07	2.72786e-05	VGF
ENSG00000270164	4.3697	-1.09853	24.213	8.62461e-07	2.74265e-05	LINC01480
ENSG00000275632	-4.41457	-1.93833	24.1823	8.76321e-07	2.78527e-05	AL035461.2
ENSG00000188883	-0.850277	4.23417	24.1769	8.78806e-07	2.7917e-05	KLRG2
ENSG00000272341	1.79624	0.0156172	24.1596	8.86716e-07	2.81536e-05	AL137003.2
ENSG00000169550	4.36517	-1.79803	24.1461	8.92981e-07	2.83377e-05	MUC15
ENSG00000168078	-0.807369	4.74471	24.1373	8.97045e-07	2.84518e-05	PBK
ENSG00000062485	-0.762427	8.69594	24.1333	8.98913e-07	2.84961e-05	CS
ENSG00000069399	-0.924624	3.55917	24.1289	9.00975e-07	2.85466e-05	BCL3
ENSG00000276846	2.24985	-0.358678	24.1145	9.07734e-07	2.8731e-05	AC016590.3
ENSG00000261762	-1.70496	0.321178	24.1145	9.07742e-07	2.8731e-05	AC027228.2
ENSG00000176732	1.74131	0.641544	24.1078	9.10925e-07	2.88167e-05	PFN4
ENSG00000095627	1.17771	1.55213	24.106	9.11741e-07	2.88275e-05	TDRD1
ENSG00000174684	-0.841974	4.48951	24.0968	9.16101e-07	2.89502e-05	B4GAT1
ENSG00000127084	-1.19514	1.59996	24.0888	9.19922e-07	2.90558e-05	FGD3
ENSG00000153071	4.36071	-2.23753	24.0804	9.2396e-07	2.91682e-05	DAB2
ENSG00000185298	-0.783576	6.05545	24.0666	9.3062e-07	2.93632e-05	CCDC137
ENSG00000136830	-0.763932	7.86197	24.0582	9.34666e-07	2.94755e-05	FAM129B
ENSG00000149218	-0.760626	8.75252	24.0549	9.36267e-07	2.94953e-05	ENDOD1
ENSG00000099958	-1.2894	2.03371	24.0556	9.35939e-07	2.94953e-05	DERL3
ENSG00000157064	0.911118	3.3439	24.0312	9.47848e-07	2.98447e-05	NMNAT2
ENSG00000245711	1.30762	2.0934	24.006	9.60384e-07	3.02237e-05	NADK2-AS1
ENSG00000103313	2.41026	-0.982707	23.9886	9.69097e-07	3.04821e-05	MEFV
ENSG00000151014	-0.960638	2.91291	23.9856	9.70583e-07	3.0513e-05	NOCT
ENSG00000167747	-0.76466	7.94459	23.9808	9.72993e-07	3.05729e-05	C19ORF48
ENSG00000230002	1.73593	0.942254	23.9523	9.87535e-07	3.10138e-05	ALMS1-IT1
ENSG00000010030	-3.03911	0.410601	23.9356	9.961e-07	3.12666e-05	ETV7
ENSG00000272894	1.26288	1.32389	23.9001	1.01468e-06	3.18332e-05	AC004982.2
ENSG00000224536	0.895158	3.76145	23.8885	1.02079e-06	3.20084e-05	AC096677.1
ENSG00000172922	-0.82233	5.01098	23.8867	1.02173e-06	3.20214e-05	RNASEH2C
ENSG00000182050	7.21599	-2.18872	23.8778	1.02648e-06	3.21536e-05	MGAT4C
ENSG00000159753	-1.4731	1.37968	23.8714	1.02989e-06	3.22439e-05	CARMIL2
ENSG00000139160	1.05677	2.33812	23.8685	1.03147e-06	3.22765e-05	ETFBKMT
ENSG00000188976	-0.762384	7.70241	23.8656	1.033e-06	3.2308e-05	NOC2L
ENSG00000099377	-0.897599	3.40446	23.8491	1.04193e-06	3.25704e-05	HSD3B7
ENSG00000162729	-0.835033	4.75877	23.8399	1.04689e-06	3.27085e-05	IGSF8
ENSG00000181467	-0.814791	5.43802	23.8122	1.06209e-06	3.31665e-05	RAP2B
ENSG00000116455	-0.799098	5.24113	23.8026	1.06737e-06	3.3314e-05	WDR77
ENSG00000248008	0.858631	3.8627	23.8012	1.06814e-06	3.33212e-05	NRAV
ENSG00000223572	-0.842163	4.44863	23.7529	1.09532e-06	3.41513e-05	CKMT1A
ENSG00000069667	1.19511	2.76213	23.7453	1.09964e-06	3.42683e-05	RORA
ENSG00000109861	-0.820472	4.68206	23.7408	1.1022e-06	3.43307e-05	CTSC
ENSG00000175611	0.99608	2.44563	23.7166	1.11617e-06	3.47479e-05	LINC00476
ENSG00000072310	-0.753826	9.13364	23.7026	1.12429e-06	3.49649e-05	SREBF1
ENSG00000148803	-0.837357	4.43001	23.7035	1.1238e-06	3.49649e-05	FUOM
ENSG00000157343	0.974534	2.49944	23.6886	1.13254e-06	3.52034e-05	ARMC12
ENSG00000178980	-0.846894	4.4957	23.6779	1.13881e-06	3.538e-05	SELENOW
ENSG00000103769	-0.75931	7.74182	23.6669	1.14535e-06	3.55651e-05	RAB11A
ENSG00000276805	1.02645	2.81578	23.6638	1.14722e-06	3.5605e-05	AL133216.2
ENSG00000168734	0.842426	4.36858	23.6507	1.15505e-06	3.58112e-05	PKIG
ENSG00000142208	-0.759397	7.70633	23.6515	1.15455e-06	3.58112e-05	AKT1
ENSG00000176978	-0.759716	7.91661	23.6451	1.1584e-06	3.58967e-05	DPP7
ENSG00000233397	-3.68398	-2.09759	23.6374	1.16303e-06	3.60219e-05	AC008063.2
ENSG00000101670	-1.88073	0.0190001	23.6296	1.16776e-06	3.615e-05	LIPG
ENSG00000107242	2.00093	-0.123371	23.6202	1.17352e-06	3.63096e-05	PIP5K1B
ENSG00000173918	1.81162	-0.0601159	23.5895	1.19234e-06	3.68733e-05	C1QTNF1
ENSG00000117533	0.828628	4.76385	23.5832	1.19628e-06	3.69762e-05	VAMP4
ENSG00000100596	-0.766944	6.52355	23.5804	1.19802e-06	3.70111e-05	SPTLC2
ENSG00000152904	0.765088	6.79859	23.5761	1.20072e-06	3.70756e-05	GGPS1
ENSG00000118242	-0.882749	3.68854	23.575	1.20139e-06	3.70774e-05	MREG
ENSG00000253661	2.97393	-0.847001	23.5663	1.20683e-06	3.72076e-05	ZFHX4-AS1
ENSG00000106003	-0.983634	2.55843	23.5667	1.20657e-06	3.72076e-05	LFNG
ENSG00000168394	-0.838408	4.77576	23.5489	1.2178e-06	3.75267e-05	TAP1
ENSG00000165113	0.897574	4.11403	23.5345	1.22695e-06	3.77894e-05	GKAP1
ENSG00000249574	1.13869	1.54424	23.5229	1.23436e-06	3.79983e-05	AC226118.1
ENSG00000163006	-0.83921	3.99289	23.5158	1.2389e-06	3.81189e-05	CCDC138
ENSG00000114315	-0.907799	3.65252	23.4886	1.25659e-06	3.86433e-05	HES1
ENSG00000215246	-1.12075	1.63686	23.4696	1.26904e-06	3.90067e-05	AC116351.1
ENSG00000224892	2.61859	-0.870666	23.4644	1.27248e-06	3.90926e-05	RPS4XP16
ENSG00000258819	1.87188	-0.116195	23.4631	1.27334e-06	3.90992e-05	LINC02289
ENSG00000066926	-0.75423	7.79708	23.4575	1.27701e-06	3.9192e-05	FECH
ENSG00000118482	0.775032	6.4973	23.4442	1.28593e-06	3.94458e-05	PHF3
ENSG00000133640	1.36408	0.908594	23.4371	1.29063e-06	3.95701e-05	LRRIQ1
ENSG00000206077	1.00816	3.04827	23.4268	1.29761e-06	3.9764e-05	ZDHHC11B
ENSG00000102981	-0.866663	3.8877	23.4159	1.30492e-06	3.99678e-05	PARD6A
ENSG00000151729	-0.765156	6.72638	23.4126	1.30719e-06	4.00172e-05	SLC25A4
ENSG00000226067	1.80154	-0.0239104	23.4067	1.31122e-06	4.01203e-05	LINC00623
ENSG00000123485	-0.811651	4.21283	23.3785	1.3306e-06	4.06928e-05	HJURP
ENSG00000177084	0.762389	6.78906	23.3753	1.33281e-06	4.07395e-05	POLE
ENSG00000115541	-0.761531	7.03688	23.3643	1.34045e-06	4.09526e-05	HSPE1
ENSG00000184640	-0.762806	6.9471	23.336	1.36027e-06	4.15371e-05	SEPT9
ENSG00000122970	0.805552	4.82027	23.3321	1.36307e-06	4.15974e-05	IFT81
ENSG00000111445	-0.795155	5.1649	23.3313	1.36361e-06	4.15974e-05	RFC5
ENSG00000197142	-2.02918	-0.340612	23.3286	1.36555e-06	4.16355e-05	ACSL5
ENSG00000262172	1.76913	0.100251	23.3129	1.37674e-06	4.19346e-05	AC116025.2
ENSG00000140263	-0.747459	9.17501	23.3133	1.37645e-06	4.19346e-05	SORD
ENSG00000204392	-0.848912	4.16376	23.305	1.38243e-06	4.20869e-05	LSM2
ENSG00000188157	-0.754839	7.53319	23.2993	1.38652e-06	4.21902e-05	AGRN
ENSG00000123600	-0.793601	5.14986	23.2962	1.38876e-06	4.2237e-05	METTL8
ENSG00000164134	-0.761071	6.87624	23.2911	1.3924e-06	4.23266e-05	NAA15
ENSG00000213462	0.935365	3.2475	23.2896	1.39353e-06	4.23396e-05	ERV3-1
[truncated: 3,898 more rows]

## Sheet: 2_significant_R18-R18TCE
C42 KDM inhibition - TCE-5002 treatment RNA-seq data showing all FDR-corrected (FDR p-value <0.05) genes									FDR-corrected <0.05, logFC ≥1 annotated genes upon TCE-5002 treatment (sorted by logFC)
									Annotated genes up-regulated					Annotated genes down-regulated
Identifier	logFC	logCPM	LR	PValue	FDR	Gene			Up in TCE treatment	LogFC	Gene		Down in TCE treatment	LogFC	Gene
ENSG00000265972	7.44221	8.15263	1198.04	1.6294e-262	9.88637e-258	TXNIP			ENSG00000244468	-9.19237	AC093001.1		ENSG00000258831	8.44382	AC103996.2
ENSG00000100385	4.51196	3.0484	377.822	3.70833e-84	1.12502e-79	IL2RB			ENSG00000157111	-7.43678	TMEM171		ENSG00000150048	8.19392	CLEC1A
ENSG00000183671	4.61427	2.73721	350.556	3.20703e-78	6.48623e-74	GPR1			ENSG00000079393	-7.23658	DUSP13		ENSG00000007314	7.81989	SCN4A
ENSG00000163273	-3.47652	4.15865	316.003	1.07556e-70	1.63148e-66	NPPC			ENSG00000234690	-6.72597	AC106869.1		ENSG00000250509	7.7259	AC034213.1
ENSG00000078081	3.21884	4.35831	280.298	6.46715e-63	7.84789e-59	LAMP3			ENSG00000254993	-6.50636	TRIM77BP		ENSG00000228412	7.65467	AL022068.1
ENSG00000127152	3.52091	2.94726	279.867	8.02869e-63	8.11901e-59	BCL11B			ENSG00000150244	-6.50572	TRIM48		ENSG00000265972	7.44221	TXNIP
ENSG00000203837	3.21901	3.27193	247.401	9.57194e-56	8.29682e-52	PNLIPRP3			ENSG00000207923	-6.38234	MIR559		ENSG00000267302	7.41635	RNFT1-DT
ENSG00000139209	4.12499	2.30748	237.207	1.59854e-53	1.21239e-49	SLC38A4			ENSG00000278126	-6.38195	AC139768.1		ENSG00000279220	7.28619	AC007383.4
ENSG00000084636	2.57797	6.26181	233.802	8.83671e-53	5.95742e-49	COL16A1			ENSG00000256824	-6.24676	AP000721.2		ENSG00000239705	7.28619	AL354710.2
ENSG00000197406	-3.8964	7.36259	222.471	2.61524e-50	1.5868e-46	DIO3			ENSG00000215571	-6.24663	GRK6P1		ENSG00000257443	7.14659	AC068305.2
ENSG00000166165	-2.39671	10.0112	219.32	1.27246e-49	7.01876e-46	CKB			ENSG00000240106	-6.24663	RN7SL146P		ENSG00000276775	7.13249	IGHV4-4
ENSG00000140450	2.78295	4.30371	213.285	2.63755e-48	1.33361e-44	ARRDC4			ENSG00000235243	-6.2465	AC093716.1		ENSG00000232936	7.12782	AL157400.2
ENSG00000092295	3.0825	3.20072	208.231	3.34021e-47	1.55898e-43	TGM1			ENSG00000275770	-6.2465	MIR6505		ENSG00000168916	7.06342	ZNF608
ENSG00000117724	2.36504	6.62092	205.058	1.64519e-46	7.13014e-43	CENPF			ENSG00000135697	-6.24637	BCO1		ENSG00000269994	7.05632	AL513318.2
ENSG00000172478	-2.52632	4.80267	199.849	2.25347e-45	9.11527e-42	C2ORF54			ENSG00000273073	-6.24624	AC073869.3		ENSG00000251393	7.05396	AC005280.1
ENSG00000198842	2.48446	4.16845	196.438	1.25099e-44	4.74398e-41	DUSP27			ENSG00000122224	-6.24611	LY9		ENSG00000261242	6.9753	AL136038.3
ENSG00000196167	-2.57669	4.27985	195.99	1.56673e-44	5.59185e-41	COLCA1			ENSG00000207571	-6.24611	MIR615		ENSG00000258077	6.96817	AC078923.1
ENSG00000053918	-2.81316	3.07902	185.427	3.16677e-42	1.06747e-38	KCNQ1			ENSG00000171102	-6.24611	OBP2B		ENSG00000254550	6.87684	OMP
ENSG00000176971	2.88106	2.76221	179.74	5.52456e-41	1.76423e-37	FIBIN			ENSG00000146070	-6.24611	PLA2G7		ENSG00000169064	6.87446	ZBBX
ENSG00000112759	-2.47792	4.8503	179.624	5.85488e-41	1.77622e-37	SLC29A1			ENSG00000198108	-6.24598	CHSY3		ENSG00000273077	6.87208	AC110609.1
ENSG00000074410	-2.75009	3.32087	177.181	2.00006e-40	5.77874e-37	CA12			ENSG00000214391	-6.24585	TUBAP2		ENSG00000261431	6.784	AL023803.1
ENSG00000154734	-2.11472	7.7718	170.627	5.39877e-39	1.48896e-35	ADAMTS1			ENSG00000269653	-6.09641	AC011479.3		ENSG00000259370	6.7816	AC103740.1
ENSG00000125968	3.55521	3.58205	170.108	7.00643e-39	1.84833e-35	ID1			ENSG00000261529	-6.09641	AC100774.1		ENSG00000164744	6.7792	SUN3
ENSG00000010810	2.63019	3.46433	169.924	7.68758e-39	1.94352e-35	FYN			ENSG00000262052	-6.09628	AC090618.1		ENSG00000267724	6.7768	AC012254.3
ENSG00000127824	-2.15339	6.71074	169.327	1.03771e-38	2.51852e-35	TUBA4A			ENSG00000260668	-6.09628	AC093536.1		ENSG00000256849	6.77202	TCP1P3
ENSG00000126500	2.93944	2.26287	167.828	2.20585e-38	5.14769e-35	FLRT1			ENSG00000131620	-6.09628	ANO1		ENSG00000226206	6.76964	BX470209.1
ENSG00000133315	-2.30314	4.79708	167.211	3.00866e-38	6.76112e-35	MACROD1			ENSG00000235829	-6.09628	TBCAP2		ENSG00000266521	6.76725	AC021549.1
ENSG00000060982	2.12255	5.98807	166.222	4.9464e-38	1.07187e-34	BCAT1			ENSG00000271849	-6.09615	AC012603.1		ENSG00000231615	6.67432	AL645568.2
ENSG00000228775	2.62859	3.0747	163.525	1.92097e-37	4.01914e-34	WEE2-AS1			ENSG00000254695	-6.09602	AC087379.2		ENSG00000251459	6.67191	AC013724.1
ENSG00000224259	2.93816	2.15191	163.264	2.19049e-37	4.43026e-34	LINC01133			ENSG00000206848	-6.09602	RNU6-890P		ENSG00000122592	6.66951	HOXA7
ENSG00000174469	-2.29915	4.1763	162.862	2.68163e-37	5.24864e-34	CNTNAP2			ENSG00000240720	-5.92906	LRRD1		ENSG00000006128	6.66711	TAC1
ENSG00000106948	2.1222	5.95153	159.982	1.14198e-36	2.16531e-33	AKNA			ENSG00000158806	-5.92906	NPM2		ENSG00000250508	6.56592	AP000808.1
ENSG00000130487	2.8207	2.20439	159.917	1.17976e-36	2.16915e-33	KLHDC7B			ENSG00000222714	-5.92906	RN7SKP38		ENSG00000173401	6.56592	GLIPR1L1
ENSG00000073146	2.70228	3.56404	158.551	2.34593e-36	4.18645e-33	MOV10L1			ENSG00000199562	-5.92906	RNU6-37P		ENSG00000228960	6.55864	OR2A9P
ENSG00000182179	-3.00686	2.67295	157.948	3.17755e-36	5.50851e-33	UBA7			ENSG00000212163	-5.92906	SNORD91A		ENSG00000256442	6.55381	AC010186.1
ENSG00000072571	2.07713	6.04398	155.986	8.52453e-36	1.43674e-32	HMMR			ENSG00000196196	-5.92892	HRCT1		ENSG00000248740	6.55381	LINC02428
ENSG00000267259	2.70278	3.21884	155.682	9.93538e-36	1.62927e-32	ERVE-1			ENSG00000178222	-5.92892	RNF212		ENSG00000117707	6.55139	PROX1
ENSG00000236404	2.70598	2.56563	153.213	3.44183e-35	5.41173e-32	VLDLR-AS1			ENSG00000144339	-5.92879	TMEFF2		ENSG00000167014	6.55139	TERB2
ENSG00000196517	2.04641	5.73614	153.192	3.47849e-35	5.41173e-32	SLC6A9			ENSG00000235584	-5.92866	AC008268.1		ENSG00000235724	6.54898	AC009299.3
ENSG00000239467	2.19052	4.29715	152.143	5.89592e-35	8.94338e-32	AC007405.3			ENSG00000237842	-5.92866	AL157713.1		ENSG00000256124	6.44042	LINC01152
ENSG00000152969	-3.19947	1.99491	151.486	8.20574e-35	1.21435e-31	JAKMIP1			ENSG00000260704	-5.92866	LINC00543		ENSG00000237931	6.43798	CLIC4P3
ENSG00000175197	1.9747	8.30367	150.475	1.36513e-34	1.94768e-31	DDIT3			ENSG00000145626	-5.92866	UGT3A1		ENSG00000235263	6.43554	AL928921.1
ENSG00000105649	-2.32274	3.93364	150.453	1.38031e-34	1.94768e-31	RAB3A			ENSG00000137673	-5.92853	MMP7		ENSG00000117228	6.43311	GBP1
ENSG00000115255	-2.15363	4.58204	150.303	1.48865e-34	2.05282e-31	REEP6			ENSG00000204851	-5.92853	PNMA8B		ENSG00000231969	6.43068	AC007364.1
ENSG00000197888	-2.27397	3.80039	150.041	1.69853e-34	2.29019e-31	UGT2B17			ENSG00000165566	-5.9284	AMER2		ENSG00000249755	6.43068	AC083829.1
ENSG00000115738	2.59355	3.48678	147.863	5.08203e-34	6.56069e-31	ID2			ENSG00000275162	-5.74012	AC005391.1		ENSG00000258932	6.42583	AL390334.1
ENSG00000109107	-1.99834	6.30581	147.887	5.02109e-34	6.56069e-31	ALDOC			ENSG00000231655	-5.74012	AC011742.2		ENSG00000137757	6.42583	CASP5
ENSG00000189057	-2.15603	5.60575	147.002	7.83919e-34	9.90923e-31	FAM111B			ENSG00000244346	-5.74012	AC092953.1		ENSG00000152670	6.42583	DDX4
ENSG00000120129	-2.03779	5.17558	145.77	1.45746e-33	1.80472e-30	DUSP1			ENSG00000252376	-5.74012	RNA5SP395		ENSG00000276058	6.42583	STMN1P1
ENSG00000111674	-2.2998	3.96395	144.933	2.22096e-33	2.69513e-30	ENO2			ENSG00000226989	-5.73999	AL049758.1		ENSG00000259416	6.42341	AC021739.3
ENSG00000128965	2.09618	4.23049	144.492	2.773e-33	3.29905e-30	CHAC1			ENSG00000260710	-5.73986	AC120498.4		ENSG00000273210	6.42341	AP001437.1
ENSG00000140451	2.53277	2.67363	142.458	7.7237e-33	9.01222e-30	PIF1			ENSG00000250986	-5.73986	AC141928.1		ENSG00000004846	6.30075	ABCB5
ENSG00000011347	-1.99602	5.51415	141.842	1.05303e-32	1.20553e-29	SYT7			ENSG00000260578	-5.73972	AC110597.1		ENSG00000257830	6.30075	AC021066.1
ENSG00000155961	2.4362	3.41876	141.182	1.46837e-32	1.64987e-29	RAB39B			ENSG00000228510	-5.73972	AL359091.2		ENSG00000113905	6.30075	HRG
ENSG00000075223	-2.10705	4.58283	139.539	3.358e-32	3.70449e-29	SEMA3C			ENSG00000266946	-5.73972	MRPL37P1		ENSG00000226644	6.29831	AL121899.1
ENSG00000144354	-2.31334	3.88206	138.629	5.31002e-32	5.75332e-29	CDCA7			ENSG00000172497	-5.73959	ACOT12		ENSG00000228476	6.29586	CSTP1
ENSG00000233441	4.9857	0.469198	138.218	6.53044e-32	6.95148e-29	CYP2AB1P			ENSG00000279277	-5.73946	AC012020.1		ENSG00000116704	6.29586	SLC35D1
ENSG00000276600	4.44544	0.30064	135.978	2.01784e-31	2.1109e-28	RAB7B			ENSG00000268222	-5.73946	EEF1A1P7		ENSG00000248050	6.29342	AC079061.1
ENSG00000138778	1.93787	5.49765	135.714	2.30454e-31	2.36997e-28	CENPE			ENSG00000255538	-5.73946	OR10V2P		ENSG00000229766	6.29342	AL021396.1
ENSG00000165244	-2.41223	3.97545	135.038	3.23857e-31	3.27501e-28	ZNF367			ENSG00000137338	-5.73946	PGBD1		ENSG00000272366	6.29342	AL158211.3
ENSG00000224511	2.82339	1.59994	133.204	8.15929e-31	8.11581e-28	LINC00365			ENSG00000229920	-5.73946	RPS4XP5		ENSG00000219986	6.29342	BTF3P7
ENSG00000069424	-1.91476	5.71414	131.243	2.19039e-30	2.14358e-27	KCNAB2			ENSG00000148734	-5.73933	NPFFR1		ENSG00000272795	6.29098	AC126283.1
ENSG00000277972	-1.8715	6.27616	130.657	2.9426e-30	2.834e-27	CISD3			ENSG00000228140	-5.7392	AL031283.1		ENSG00000242562	6.29098	DCAF13P1
ENSG00000231691	4.90054	0.488246	130.593	3.03895e-30	2.83674e-27	AL592114.3			ENSG00000235700	-5.7392	CYCSP52		ENSG00000227689	6.28855	SRP68P2
ENSG00000135842	1.82058	8.2345	130.602	3.02549e-30	2.83674e-27	FAM129A			ENSG00000270702	-5.52216	AC073657.2		ENSG00000258952	6.28612	SALRNA1
ENSG00000214814	3.24866	1.17547	130.231	3.64836e-30	3.354e-27	FER1L6			ENSG00000264660	-5.52216	AC107926.1		ENSG00000232876	6.15432	AL353596.1
ENSG00000198380	1.8108	8.41322	129.293	5.85012e-30	5.29785e-27	GFPT1			ENSG00000124019	-5.52216	FAM124B		ENSG00000174640	6.15432	SLCO2A1
ENSG00000168016	2.57177	2.43832	129.068	6.55198e-30	5.8462e-27	TRANK1			ENSG00000273514	-5.52216	FOXD4L6		ENSG00000132446	6.14939	FTHL17
ENSG00000166851	1.97831	4.69986	128.23	9.99839e-30	8.79206e-27	PLK1			ENSG00000237738	-5.52216	RNF216-IT1		ENSG00000257702	6.14939	LBX2-AS1
ENSG00000132185	4.35213	0.697241	126.98	1.87648e-29	1.6265e-26	FCRLA			ENSG00000252608	-5.52216	RNU6-1191P		ENSG00000257207	6.14693	AC112229.3
ENSG00000157514	1.85283	5.50324	126.913	1.94106e-29	1.65879e-26	TSC22D3			ENSG00000241765	-5.52216	RPS26P45		ENSG00000273056	6.14693	AL354694.1
ENSG00000276043	-2.6594	3.4368	126.601	2.27104e-29	1.91382e-26	UHRF1			ENSG00000226432	-5.52202	AC010342.1		ENSG00000124232	6.14693	RBPJL
ENSG00000162511	2.7521	1.95216	126.567	2.31087e-29	1.92071e-26	LAPTM5			ENSG00000227992	-5.52202	AC108463.1		ENSG00000267764	6.14447	AC093567.1
ENSG00000164362	-3.7674	1.72948	126.146	2.85629e-29	2.34196e-26	TERT			ENSG00000252598	-5.52202	RNA5SP460		ENSG00000223635	6.14447	AL121990.1
ENSG00000106211	-1.77824	9.17647	125.026	5.02297e-29	4.06358e-26	HSPB1			ENSG00000213608	-5.52202	SLC25A14P1		ENSG00000158815	6.14447	FGF17
ENSG00000186458	-3.43151	1.2408	124.884	5.39669e-29	4.30848e-26	DEFB132			ENSG00000260284	-5.52202	TPSP2		ENSG00000112164	6.14447	GLP1R
ENSG00000166432	2.87598	1.70687	123.36	1.16285e-28	9.16312e-26	ZMAT1			ENSG00000234036	-5.52202	TXNP6		ENSG00000229647	6.14447	MYOSLID
ENSG00000184709	-1.89031	5.01754	123.305	1.19589e-28	9.30263e-26	LRRC26			ENSG00000174992	-5.52202	ZG16		ENSG00000240280	6.14447	TCAM1P
ENSG00000184012	-1.75779	9.37298	123.096	1.32875e-28	1.02053e-25	TMPRSS2			ENSG00000275097	-5.52189	AC024940.6		ENSG00000272461	6.14202	AP005328.2
ENSG00000152527	2.70055	2.55474	122.637	1.67431e-28	1.26986e-25	PLEKHH2			ENSG00000152580	-5.52189	IGSF10		ENSG00000138823	6.14202	MTTP
ENSG00000068489	1.90882	4.77197	122.439	1.84998e-28	1.38577e-25	PRR11			ENSG00000112139	-5.52189	MDGA1		ENSG00000188124	6.14202	OR2AG2
ENSG00000100889	1.7589	7.95452	122.175	2.11401e-28	1.56424e-25	PCK2			ENSG00000026751	-5.52189	SLAMF7		ENSG00000270432	6.13957	OR7E108P
ENSG00000173166	2.08548	3.97753	121.915	2.4092e-28	1.76119e-25	RAPH1			ENSG00000236398	-5.52189	TAS2R39		ENSG00000179799	6.13957	OR7E22P
ENSG00000101187	-1.90504	5.09478	121.699	2.68707e-28	1.94093e-25	SLCO4A1			ENSG00000167165	-5.52189	UGT1A6		ENSG00000215088	6.13713	RPS5P3
ENSG00000143850	1.77073	6.75625	120.721	4.39747e-28	3.13902e-25	PLEKHA6			ENSG00000271198	-5.52189	VDAC3P1		ENSG00000251186	5.98802	AC105345.2
ENSG00000006327	-2.16956	4.30259	120.683	4.48253e-28	3.16253e-25	TNFRSF12A			ENSG00000239835	-5.52176	AC092910.1		ENSG00000085563	5.98554	ABCB1
ENSG00000153132	1.74177	8.30729	120.015	6.27729e-28	4.37787e-25	CLGN			ENSG00000183150	-5.52176	GPR19		ENSG00000207291	5.98554	RNU6-30P
ENSG00000065328	-2.20733	4.33942	119.855	6.80605e-28	4.69269e-25	MCM10			ENSG00000168135	-5.52176	KCNJ4		ENSG00000277130	5.98306	AC073569.3
ENSG00000035862	-1.84088	4.88576	118.745	1.19107e-27	8.12003e-25	TIMP2			ENSG00000251349	-5.52176	MSANTD3-TMEFF1		ENSG00000264157	5.98306	MIR3127
ENSG00000179362	-1.95787	4.28114	118.609	1.27521e-27	8.59706e-25	HMGN2P46			ENSG00000105851	-5.52176	PIK3CG		ENSG00000105261	5.98306	OVOL3
ENSG00000066279	1.86555	4.73379	117.976	1.755e-27	1.17016e-24	ASPM			ENSG00000188783	-5.52176	PRELP		ENSG00000265204	5.98059	AC090772.2
ENSG00000181649	-1.9075	4.93327	117.789	1.92885e-27	1.2721e-24	PHLDA2			ENSG00000165799	-5.52176	RNASE7		ENSG00000236680	5.98059	AL356000.1
ENSG00000121621	2.32488	2.70833	117.628	2.09147e-27	1.36452e-24	KIF18A			ENSG00000220793	-5.52176	RPL21P119		ENSG00000237737	5.98059	DCTN1-AS1
ENSG00000165474	-2.13776	3.44388	117.197	2.59945e-27	1.67789e-24	GJB2			ENSG00000102524	-5.52176	TNFSF13B		ENSG00000242950	5.98059	ERVW-1
ENSG00000130766	1.75036	6.46101	116.289	4.1077e-27	2.62352e-24	SESN2			ENSG00000281731	-5.52162	AC110079.2		ENSG00000207133	5.98059	SNORD116-7
ENSG00000085999	-2.23168	3.68547	115.544	5.98074e-27	3.78001e-24	RAD54L			ENSG00000267694	-5.52162	AP005131.5		ENSG00000121933	5.98059	TMIGD3
ENSG00000197860	1.80233	5.53043	114.616	9.55221e-27	5.97506e-24	SGTB			ENSG00000236491	-5.52149	AC234771.4		ENSG00000251259	5.97812	AC004069.1
ENSG00000204334	2.3937	2.7806	114.546	9.89211e-27	6.12453e-24	ERICH2			ENSG00000228444	-5.52149	AL137244.1		ENSG00000267390	5.97812	AC036176.1
ENSG00000169710	-1.68414	11.7524	114.044	1.27462e-26	7.75179e-24	FASN			ENSG00000249599	-5.52149	BMPR1B-DT		ENSG00000260278	5.97812	AC098818.2
ENSG00000183091	2.23371	2.95357	114.039	1.27759e-26	7.75179e-24	NEB			ENSG00000238120	-5.52149	LINC01589		ENSG00000248416	5.97812	AC107464.2
ENSG00000130513	-1.68764	9.28694	113.705	1.512e-26	9.08325e-24	GDF15			ENSG00000275132	-5.52149	RN7SL663P		ENSG00000273933	5.97812	AL513485.1
ENSG00000170006	2.16626	2.57327	113.316	1.84029e-26	1.0947e-23	TMEM154			ENSG00000273590	-5.52149	SMIM11B		ENSG00000265944	5.97812	LINC01387
ENSG00000169683	-1.7729	5.52197	112.375	2.95696e-26	1.74188e-23	LRRC45			ENSG00000124678	-5.52149	TCP11		ENSG00000136114	5.97812	THSD1
ENSG00000133134	1.71249	6.48589	112.142	3.32607e-26	1.94047e-23	BEX2			ENSG00000279798	-5.52136	AC018659.2		ENSG00000205403	5.97565	CFI
ENSG00000171388	-2.03157	4.27314	112.005	3.56443e-26	2.05973e-23	APLN			ENSG00000255410	-5.52136	AC091564.5		ENSG00000179399	5.97565	GPC5
ENSG00000140105	1.67805	7.86813	111.425	4.77638e-26	2.73403e-23	WARS			ENSG00000249741	-5.52136	AC093890.1		ENSG00000229463	5.97565	LYST-AS1
ENSG00000261578	-1.71775	6.15323	111.078	5.69016e-26	3.22664e-23	AP003119.3			ENSG00000253595	-5.52136	LINC01300		ENSG00000258181	5.97319	AC008083.2
ENSG00000165272	-3.0694	1.28932	110.951	6.06515e-26	3.37617e-23	AQP3			ENSG00000159763	-5.13457	PIP		ENSG00000253653	5.97319	AC009185.1
ENSG00000188290	-1.80504	5.11665	110.963	6.0271e-26	3.37617e-23	HES4			ENSG00000148735	-5.10224	PLEKHS1		ENSG00000271752	5.97319	AC112187.3
ENSG00000176454	-1.80021	4.96658	110.685	6.9354e-26	3.82551e-23	LPCAT4			ENSG00000128262	-4.98731	POM121L9P		ENSG00000237757	5.97319	EEF1A1P30
ENSG00000137801	2.12541	2.78766	110.246	8.65441e-26	4.73069e-23	THBS1			ENSG00000131746	-4.9492	TNS4		ENSG00000261097	5.97319	LINC00563
ENSG00000234722	2.3641	2.36259	110.207	8.82905e-26	4.78306e-23	LINC01287			ENSG00000164330	-4.68555	EBF1		ENSG00000236044	5.97073	FABP5P2
ENSG00000228594	-1.72298	5.63621	108.545	2.0413e-25	1.09607e-22	FNDC10			ENSG00000163485	-4.6375	ADORA1		ENSG00000254017	5.97073	IGHEP2
ENSG00000187720	2.10155	3.16282	108.524	2.06302e-25	1.09801e-22	THSD4			ENSG00000223802	-4.47729	CERS1		ENSG00000224533	5.97073	TMLHE-AS1
ENSG00000277443	1.7152	5.57227	107.908	2.81596e-25	1.48573e-22	MARCKS			ENSG00000234965	-4.36677	SHISA8		ENSG00000276083	5.79724	MIR7976
ENSG00000202198	-2.46177	2.92462	106.894	4.69653e-25	2.45657e-22	RF00100			ENSG00000273356	-4.17436	LINC02019		ENSG00000260932	5.79475	AC009119.3
ENSG00000091986	2.5446	2.46641	106.645	5.32556e-25	2.76178e-22	CCDC80			ENSG00000196415	-3.95611	PRTN3		ENSG00000225028	5.79475	AC096541.1
ENSG00000101104	1.63995	8.06086	106.524	5.65979e-25	2.91024e-22	PABPC1L			ENSG00000197406	-3.8964	DIO3		ENSG00000244675	5.79475	AC108676.1
ENSG00000180596	1.79183	4.58197	106.474	5.80567e-25	2.96016e-22	HIST1H2BC			ENSG00000273796	-3.87409	BX322562.1		ENSG00000231977	5.79475	AL096828.1
ENSG00000167103	2.0854	2.56917	106.354	6.1684e-25	3.09312e-22	PIP5KL1			ENSG00000259681	-3.8714	AC090527.1		ENSG00000249829	5.79226	AC016559.1
ENSG00000185215	-2.09009	2.98414	106.362	6.14246e-25	3.09312e-22	TNFAIP2			ENSG00000279031	-3.78701	AC004232.3		ENSG00000267422	5.79226	AC016582.2
ENSG00000126787	1.74802	5.08257	106.254	6.48494e-25	3.22519e-22	DLGAP5			ENSG00000115194	-3.78701	SLC30A3		ENSG00000262837	5.79226	AC027801.4
ENSG00000169738	-1.64105	7.44866	106.188	6.7053e-25	3.30768e-22	DCXR			ENSG00000165192	-3.7852	ASB11		ENSG00000235077	5.79226	AC073842.1
ENSG00000215481	-2.41608	1.77519	105.856	7.92753e-25	3.87906e-22	BCRP3			ENSG00000164362	-3.7674	TERT		ENSG00000265625	5.79226	AC104564.5
ENSG00000072274	-1.62266	9.31237	105.443	9.76752e-25	4.74115e-22	TFRC			ENSG00000165966	-3.74686	PDZRN4		ENSG00000271265	5.79226	AL355297.3
ENSG00000090889	1.76182	4.78074	105.342	1.02751e-24	4.94793e-22	KIF4A			ENSG00000134020	-3.74167	PEBP4		ENSG00000230225	5.79226	MTND5P14
ENSG00000091128	3.60824	0.565267	105.19	1.10961e-24	5.30121e-22	LAMB4			ENSG00000224513	-3.72082	AC109309.1		ENSG00000275339	5.79226	Z99129.1
ENSG00000170522	-1.95796	4.728	105.154	1.13006e-24	5.35677e-22	ELOVL6			ENSG00000275591	-3.69489	XKR5		ENSG00000257474	5.78978	AC027288.1
ENSG00000175602	-1.75899	5.0128	104.923	1.26983e-24	5.93048e-22	CCDC85B			ENSG00000270210	-3.69232	AC104695.3		ENSG00000232978	5.78978	AL161909.2
ENSG00000186806	-1.81785	4.15203	104.922	1.27064e-24	5.93048e-22	VSIG10L			ENSG00000137270	-3.69232	GCM1		ENSG00000213406	5.78978	ANXA2P1
ENSG00000165966	-3.74686	0.304044	104.671	1.44215e-24	6.67957e-22	PDZRN4			ENSG00000279103	-3.69207	AC138470.1		ENSG00000241933	5.78978	DENND6A-DT
ENSG00000093009	-2.01421	3.93917	104.132	1.89234e-24	8.69833e-22	CDC45			ENSG00000167434	-3.63667	CA4		ENSG00000224939	5.78978	LINC00184
ENSG00000100031	-1.64556	6.25267	104.02	2.00299e-24	9.1377e-22	GGT1			ENSG00000279200	-3.59658	AC020558.3		ENSG00000228127	5.78978	LINC01649
ENSG00000010278	-1.61393	8.11166	103.677	2.38148e-24	1.07833e-21	CD9			ENSG00000183690	-3.56399	EFHC2		ENSG00000252950	5.78978	RNA5SP490
ENSG00000242110	-1.75972	4.43622	103.152	3.1032e-24	1.39471e-21	AMACR			ENSG00000249240	-3.49077	AC069368.1		ENSG00000244097	5.78978	RPS4XP17
ENSG00000151012	1.6069	8.41195	103.105	3.1791e-24	1.40797e-21	SLC7A11			ENSG00000116882	-3.49052	HAO2		ENSG00000214125	5.7873	AC005005.1
ENSG00000137193	-2.07641	4.39256	103.114	3.16468e-24	1.40797e-21	PIM1			ENSG00000137507	-3.48996	LRRC32		ENSG00000253965	5.7873	AC008438.2
ENSG00000058404	-3.18659	0.983111	102.833	3.64536e-24	1.60277e-21	CAMK2B			ENSG00000074317	-3.48859	SNCB		ENSG00000261513	5.7873	AC009097.4
ENSG00000090530	-2.51793	1.94469	102.609	4.0824e-24	1.78201e-21	P3H2			ENSG00000265203	-3.48846	RBP3		ENSG00000265254	5.7873	AC015917.2
ENSG00000157470	-1.82645	4.03573	102.268	4.84991e-24	2.10192e-21	FAM81A			ENSG00000145335	-3.48808	SNCA		ENSG00000250415	5.7873	AC022113.2
ENSG00000105792	-1.74352	4.56557	102.014	5.51434e-24	2.37293e-21	CFAP69			ENSG00000275632	-3.48795	AL035461.2		ENSG00000272431	5.7873	AC104117.5
ENSG00000143753	-1.58886	9.19522	101.418	7.4497e-24	3.18317e-21	DEGS1			ENSG00000198643	-3.48795	FAM3D		ENSG00000229272	5.7873	AL157788.1
ENSG00000157456	1.68945	5.0881	101.341	7.74228e-24	3.28506e-21	CCNB2			ENSG00000182631	-3.48795	RXFP3		ENSG00000179468	5.7873	OR9A2
ENSG00000012660	-1.58701	9.32482	101.206	8.29072e-24	3.49333e-21	ELOVL5			ENSG00000153495	-3.48795	TEX29		ENSG00000218823	5.7873	PAPOLB
ENSG00000057593	2.9406	0.936105	100.92	9.5776e-24	4.00773e-21	F7			ENSG00000163273	-3.47652	NPPC		ENSG00000223208	5.7873	RNU6-1217P
ENSG00000134824	-1.57394	9.93416	99.8078	1.67927e-23	6.97875e-21	FADS2			ENSG00000186458	-3.43151	DEFB132		ENSG00000238173	5.7873	RPL39P6
ENSG00000117650	1.75973	4.08065	97.8395	4.53704e-23	1.87269e-20	NEK2			ENSG00000206026	-3.37645	SMIM21		ENSG00000248949	5.78482	AC122719.1
ENSG00000167244	-2.40574	1.65384	97.0374	6.80314e-23	2.78906e-20	IGF2			ENSG00000230947	-3.3762	AP000356.1		ENSG00000236961	5.78482	AL136131.2
ENSG00000254567	-2.97249	1.0346	96.9916	6.96222e-23	2.83512e-20	UBTFL9			ENSG00000162745	-3.37607	OLFML2B		ENSG00000257747	5.78482	LINC02426
ENSG00000141668	-2.82702	1.7583	96.7025	8.05692e-23	3.25903e-20	CBLN2			ENSG00000122136	-3.37363	OBP2A		ENSG00000233158	5.78482	RPS24P6
ENSG00000183044	-1.77626	3.7172	96.3559	9.59825e-23	3.85678e-20	ABAT			ENSG00000175592	-3.37338	FOSL1		ENSG00000198597	5.78482	ZNF536
ENSG00000131650	-1.81101	3.89125	95.5352	1.45285e-22	5.79945e-20	KREMEN2			ENSG00000229544	-3.37286	NKX1-2		ENSG00000237280	5.78235	AL136982.3
ENSG00000170345	-2.80873	0.83567	95.2023	1.71892e-22	6.81668e-20	FOS			ENSG00000188089	-3.31013	PLA2G4E		ENSG00000172578	5.78235	KLHL6
ENSG00000185813	-1.57142	6.6277	94.6014	2.32853e-22	9.17425e-20	PCYT2			ENSG00000106128	-3.3013	GHRHR		ENSG00000199240	5.78235	RNA5SP46
ENSG00000166415	1.76292	3.56385	94.5392	2.40292e-22	9.40628e-20	WDR72			ENSG00000153157	-3.26435	SYCP2L		ENSG00000260953	5.65056	AC009093.4
ENSG00000178773	-1.54415	7.41495	94.482	2.47329e-22	9.60673e-20	CPNE7			ENSG00000167580	-3.25217	AQP2		ENSG00000133067	5.63703	LGR6
ENSG00000171236	-1.70653	4.27941	94.472	2.48579e-22	9.60673e-20	LRG1			ENSG00000239830	-3.25191	RPS4XP22		ENSG00000279557	5.58029	AC010435.1
ENSG00000123329	2.8925	0.658001	94.3759	2.60951e-22	1.0021e-19	ARHGAP9			ENSG00000172782	-3.25179	FADS6		ENSG00000123243	5.58029	ITIH5
ENSG00000166750	1.57833	6.48342	94.1489	2.92665e-22	1.11682e-19	SLFN5			ENSG00000185352	-3.25166	HS6ST3		ENSG00000266240	5.58029	MIR5091
ENSG00000024526	1.60216	5.54958	93.6137	3.83524e-22	1.4544e-19	DEPDC1			ENSG00000220583	-3.25025	RPL35P2		ENSG00000261033	5.57778	AC005730.2
ENSG00000163818	1.71137	4.13846	93.5286	4.00377e-22	1.50887e-19	LZTFL1			ENSG00000281383	-3.25013	FP671120.4		ENSG00000279985	5.57778	AC008498.2
ENSG00000101412	-1.72171	4.7428	93.4704	4.12327e-22	1.54432e-19	E2F1			ENSG00000252147	-3.24961	RNY3P16		ENSG00000244349	5.57778	AL662791.1
ENSG00000125148	1.6028	6.15673	93.4027	4.26677e-22	1.58826e-19	MT2A			ENSG00000258450	-3.24922	AL139099.2		ENSG00000170891	5.57778	CYTL1
ENSG00000117318	2.00106	3.99413	93.3823	4.31084e-22	1.59488e-19	ID3			ENSG00000197977	-3.24922	ELOVL2		ENSG00000114115	5.57778	RBP1
ENSG00000111912	1.58457	5.46997	92.5233	6.6537e-22	2.44675e-19	NCOA7			ENSG00000152969	-3.19947	JAKMIP1		ENSG00000200840	5.57778	RNU6-82P
ENSG00000186868	-1.61412	5.03786	92.4491	6.90785e-22	2.5249e-19	MAPT			ENSG00000058404	-3.18659	CAMK2B		ENSG00000237979	5.57528	AC007389.4
ENSG00000196230	-1.51794	8.81896	92.3108	7.40805e-22	2.69152e-19	TUBB			ENSG00000186526	-3.153	CYP4F8		ENSG00000279839	5.57528	AL512383.1
ENSG00000134057	1.55811	6.12371	92.1664	7.96872e-22	2.87799e-19	CCNB1			ENSG00000147113	-3.12487	CXORF36		ENSG00000254826	5.57528	AP001922.3
ENSG00000244468	-9.19237	-0.124515	91.5663	1.07915e-21	3.8744e-19	AC093001.1			ENSG00000227621	-3.11898	PHBP11		ENSG00000188517	5.57528	COL25A1
ENSG00000159199	-1.56197	5.91492	91.4617	1.13772e-21	4.06064e-19	ATP5MC1			ENSG00000250590	-3.11646	LINC02492		ENSG00000272282	5.57528	LINC02084
ENSG00000224032	1.6569	4.65504	91.2598	1.25997e-21	4.47067e-19	EPB41L4A-AS1			ENSG00000186297	-3.11633	GABRA5		ENSG00000199121	5.57528	MIR26B
ENSG00000257261	2.14368	2.37947	90.9366	1.48351e-21	5.23325e-19	AC008014.1			ENSG00000214782	-3.1162	MS4A18		ENSG00000266668	5.57528	MIR5692C2
ENSG00000140284	-1.66435	4.43328	90.8477	1.55167e-21	5.44205e-19	SLC27A2			ENSG00000259845	-3.11607	HERC2P10		ENSG00000214820	5.57528	MPRIPP1
ENSG00000139269	2.65607	1.01413	90.7713	1.61273e-21	5.62371e-19	INHBE			ENSG00000136732	-3.11594	GYPC		ENSG00000136327	5.57528	NKX2-8
ENSG00000138180	1.61441	4.85685	89.9013	2.50341e-21	8.67967e-19	CEP55			ENSG00000224668	-3.11594	IPO8P1		ENSG00000234896	5.57528	OR7E62P
ENSG00000150961	1.54018	6.52341	89.7679	2.6781e-21	9.2326e-19	SEC24D			ENSG00000262888	-3.11429	AC005736.2		ENSG00000199879	5.57528	RNU1-120P
ENSG00000116584	1.51256	6.76597	89.1977	3.5727e-21	1.22471e-18	ARHGEF2			ENSG00000125730	-3.11429	C3		ENSG00000206921	5.57528	RNU6-481P
ENSG00000118007	1.57304	5.3145	89.0496	3.85045e-21	1.3125e-18	STAG1			ENSG00000234394	-3.11377	AL353608.3		ENSG00000233878	5.57278	AC073133.2
ENSG00000261770	1.63558	3.85983	88.6299	4.76049e-21	1.60468e-18	AC006504.1			ENSG00000122756	-3.11364	CNTFR		ENSG00000244712	5.57278	AC084754.1
ENSG00000197321	1.57848	5.36104	88.6404	4.7353e-21	1.60468e-18	SVIL			ENSG00000258414	-3.11338	AL121790.1		ENSG00000260911	5.57278	AC135050.3
ENSG00000104998	-2.3147	1.91331	87.9645	6.66404e-21	2.23393e-18	IL27RA			ENSG00000227242	-3.11338	NBPF13P		ENSG00000279929	5.57278	AL354796.1
ENSG00000106459	1.58788	4.92285	87.8418	7.09051e-21	2.36383e-18	NRF1			ENSG00000229403	-3.11325	AC005999.1		ENSG00000114113	5.57278	RBP2
ENSG00000075643	1.50253	6.61504	87.7295	7.50457e-21	2.4882e-18	MOCOS			ENSG00000081138	-3.11289	CDH7		ENSG00000239908	5.57278	RN7SL75P
ENSG00000168209	1.48654	6.92901	87.2686	9.47394e-21	3.12408e-18	DDIT4			ENSG00000165272	-3.0694	AQP3		ENSG00000212420	5.57278	RNU6-1111P
ENSG00000102409	1.67713	4.46597	87.0885	1.03774e-20	3.40349e-18	BEX4			ENSG00000134802	-3.06387	SLC43A3		ENSG00000243353	5.57278	RPS29P19
ENSG00000118193	1.63862	4.181	87.0554	1.05523e-20	3.44228e-18	KIF14			ENSG00000161103	-3.0415	AC008132.1		ENSG00000255850	5.57278	RXYLT1-AS1
ENSG00000141574	-1.69929	3.88804	87.0327	1.0674e-20	3.46333e-18	SECTM1			ENSG00000156587	-3.03699	UBE2L6		ENSG00000234899	5.57278	SOX9-AS1
ENSG00000169884	-1.81368	3.13419	86.8745	1.15633e-20	3.73194e-18	WNT10B			ENSG00000182179	-3.00686	UBA7		ENSG00000173597	5.57278	SULT1B1
ENSG00000248498	1.64201	4.73204	86.006	1.79387e-20	5.75889e-18	ASNSP1			ENSG00000112562	-2.99546	SMOC2		ENSG00000243498	5.57278	UBA52P5
ENSG00000130005	-1.49957	6.27278	85.8713	1.92034e-20	6.13244e-18	GAMT			ENSG00000131094	-2.98772	C1QL1		ENSG00000257955	5.57028	AC004801.3
ENSG00000163993	1.49648	5.76355	85.8582	1.93317e-20	6.14109e-18	S100P			ENSG00000254567	-2.97249	UBTFL9		ENSG00000271268	5.57028	AC015849.6
ENSG00000250802	1.87258	2.70581	85.6683	2.12795e-20	6.72465e-18	ZBED3-AS1			ENSG00000250510	-2.9574	GPR162		ENSG00000218052	5.57028	ADAMTS7P4
ENSG00000155304	1.4734	7.24345	85.6215	2.17895e-20	6.85015e-18	HSPA13			ENSG00000136842	-2.95511	TMOD1		ENSG00000242272	5.57028	AK2P2
ENSG00000186526	-3.153	0.223185	85.3617	2.48493e-20	7.77181e-18	CYP4F8			ENSG00000118271	-2.95485	TTR		ENSG00000234139	5.57028	AL035420.1
ENSG00000012223	4.52746	-0.353798	84.9731	3.02458e-20	9.36512e-18	LTF			ENSG00000163762	-2.94916	TM4SF18		ENSG00000276649	5.57028	AL117335.1
ENSG00000178531	-1.66254	4.00009	84.9726	3.02524e-20	9.36512e-18	CTXN1			ENSG00000132561	-2.90878	MATN2		ENSG00000233081	5.57028	AL353764.1
ENSG00000073849	-2.00957	2.17514	84.6203	3.61538e-20	1.11352e-17	ST6GAL1			ENSG00000050767	-2.88232	COL23A1		ENSG00000146809	5.57028	ASB15
ENSG00000198805	-1.60586	5.28522	84.5085	3.82564e-20	1.17233e-17	PNP			ENSG00000132274	-2.87915	TRIM22		ENSG00000230068	5.57028	CDC42-IT1
ENSG00000141934	-1.93917	3.38725	84.4663	3.90813e-20	1.19159e-17	PLPP2			ENSG00000237596	-2.8735	AL138828.1		ENSG00000187955	5.57028	COL14A1
ENSG00000126267	-1.46627	6.84814	84.1331	4.6256e-20	1.40329e-17	COX6B1			ENSG00000280310	-2.873	AC092437.1		ENSG00000172543	5.57028	CTSW
ENSG00000157064	1.80596	3.3439	84.1085	4.68343e-20	1.41377e-17	NMNAT2			ENSG00000142661	-2.87045	MYOM3		ENSG00000256553	5.57028	TRAV1-2
ENSG00000149328	-1.51817	5.5702	84.0404	4.8476e-20	1.45608e-17	GLB1L2			ENSG00000151468	-2.8702	CCDC3		ENSG00000273272	5.57028	U62317.5
ENSG00000073331	1.6222	4.00195	83.9667	5.03181e-20	1.49898e-17	ALPK1			ENSG00000241278	-2.86815	ENPP7P4		ENSG00000115935	5.57028	WIPF1
ENSG00000100167	-1.5725	4.48405	83.9635	5.03984e-20	1.49898e-17	SEPT3			ENSG00000137727	-2.86035	ARHGAP20		ENSG00000271181	5.57028	Z99916.2
ENSG00000105707	-1.46158	6.68093	83.8195	5.42076e-20	1.60441e-17	HPN			ENSG00000168481	-2.86012	LGI3		ENSG00000227496	5.56779	AC099066.2
ENSG00000226200	2.10765	1.91406	83.5663	6.16151e-20	1.8148e-17	SGMS1-AS1			ENSG00000185736	-2.85806	ADARB2		ENSG00000278829	5.56779	AC099811.5
ENSG00000065717	-1.82418	2.94315	83.5547	6.19765e-20	1.81663e-17	TLE2			ENSG00000149970	-2.84767	CNKSR2		ENSG00000261273	5.56779	AC138512.1
ENSG00000075218	1.70511	3.72322	83.4737	6.45678e-20	1.88349e-17	GTSE1			ENSG00000101144	-2.84675	BMP7		ENSG00000280068	5.56779	AC138965.3
ENSG00000149428	1.43095	8.88482	82.844	8.8791e-20	2.5777e-17	HYOU1			ENSG00000141668	-2.82702	CBLN2		ENSG00000236140	5.56779	AC245014.1
ENSG00000181652	-1.65271	4.09817	82.4278	1.09601e-19	3.16668e-17	ATG9B			ENSG00000053918	-2.81316	KCNQ1		ENSG00000267292	5.56779	AP001542.2
ENSG00000142945	1.54078	4.71098	82.1702	1.24856e-19	3.59035e-17	KIF2C			ENSG00000170345	-2.80873	FOS		ENSG00000137869	5.56779	CYP19A1
ENSG00000124664	-1.43774	7.14336	81.8063	1.50101e-19	4.28537e-17	SPDEF			ENSG00000278603	-2.7815	AC245033.3		ENSG00000267522	5.56779	LINC01864
ENSG00000067840	-1.62914	3.82664	81.8018	1.50438e-19	4.28537e-17	PDZD4			ENSG00000095932	-2.77858	SMIM24		ENSG00000278281	5.56779	MIR7856
ENSG00000134202	-1.44704	6.65839	81.3116	1.92791e-19	5.46616e-17	GSTM3			ENSG00000154269	-2.77628	ENPP3		ENSG00000260490	5.56779	MYL12BP1
ENSG00000086506	-2.45739	1.65034	81.2977	1.94155e-19	5.47923e-17	HBQ1			ENSG00000280374	-2.77492	AC019080.5		ENSG00000279116	5.56779	OR8D2
ENSG00000177679	-1.74776	3.19662	80.9361	2.33133e-19	6.54878e-17	SRRM3			ENSG00000139874	-2.76871	SSTR1		ENSG00000227560	5.56779	RPS15AP30
ENSG00000119655	-1.45244	6.26831	80.5815	2.78961e-19	7.79999e-17	NPC2			ENSG00000074410	-2.75009	CA12		ENSG00000235748	5.56779	SEPT14P12
ENSG00000109084	-1.46342	6.18241	80.5428	2.84481e-19	7.91785e-17	TMEM97			ENSG00000137841	-2.72724	PLCB2		ENSG00000229147	5.56779	SMPD4P2
ENSG00000148773	1.4417	6.73006	80.4572	2.97067e-19	8.23038e-17	MKI67			ENSG00000114200	-2.72516	BCHE		ENSG00000201998	5.56779	SNORA23
ENSG00000160191	-1.50519	4.91283	80.2668	3.27122e-19	8.98105e-17	PDE9A			ENSG00000258498	-2.71174	DIO3OS		ENSG00000257159	5.5653	AC084033.1
ENSG00000145700	2.2552	1.48757	80.2706	3.26494e-19	8.98105e-17	ANKRD31			ENSG00000260220	-2.70804	CCDC187		ENSG00000111729	5.5653	CLEC4A
ENSG00000196407	2.35126	1.2982	80.2295	3.33356e-19	9.11097e-17	THEM5			ENSG00000277128	-2.70092	AL589743.5		ENSG00000172752	5.5653	COL6A5
ENSG00000143476	-1.72908	4.00593	80.2024	3.37961e-19	9.19541e-17	DTL			ENSG00000128274	-2.69708	A4GALT		ENSG00000138829	5.5653	FBN2
ENSG00000169330	-2.11388	2.13624	80.1018	3.55617e-19	9.63262e-17	KIAA1024			ENSG00000102387	-2.68726	TAF7L		ENSG00000245954	5.5653	LINC02273
ENSG00000204128	-1.51603	4.63686	79.8288	4.08294e-19	1.10103e-16	C2ORF72			ENSG00000159261	-2.68205	CLDN14		ENSG00000248191	5.5653	PES1P1
ENSG00000169689	-1.44795	6.02407	79.5955	4.59468e-19	1.23355e-16	CENPX			ENSG00000131386	-2.67963	GALNT15		ENSG00000139973	5.5653	SYT16
ENSG00000109181	-1.88547	2.74997	79.3615	5.17254e-19	1.38257e-16	UGT2B10			ENSG00000111335	-2.67925	OAS2		ENSG00000275743	5.5653	TRBV14
ENSG00000108679	-1.46388	5.41599	79.2431	5.4918e-19	1.46147e-16	LGALS3BP			ENSG00000279022	-2.67708	AL359715.4		ENSG00000256222	5.49557	MTRNR2L3
ENSG00000104413	1.41621	7.02277	79.2122	5.57852e-19	1.47806e-16	ESRP1			ENSG00000185818	-2.67176	NAT8L		ENSG00000277893	5.23806	SRD5A2
ENSG00000112984	1.50917	4.88482	79.0224	6.14105e-19	1.62004e-16	KIF20A			ENSG00000272112	-2.66172	AC011374.2		ENSG00000168874	5.22741	ATOH8
ENSG00000160932	-1.43047	6.14214	78.5508	7.79659e-19	2.04787e-16	LY6E			ENSG00000276043	-2.6594	UHRF1		ENSG00000221866	5.15935	PLXNA4
ENSG00000149527	-1.6214	3.82914	78.4698	8.12298e-19	2.1244e-16	PLCH2			ENSG00000133328	-2.64122	HRASLS2		ENSG00000233441	4.9857	CYP2AB1P
ENSG00000158106	-1.43869	5.9869	78.4374	8.25757e-19	2.1468e-16	RHPN1			ENSG00000179111	-2.63637	HES7		ENSG00000171557	4.94933	FGG
ENSG00000124920	-1.5842	3.79165	78.4322	8.27936e-19	2.1468e-16	MYRF			ENSG00000265752	-2.62313	AC010754.1		ENSG00000231691	4.90054	AL592114.3
ENSG00000124635	1.70958	3.49334	78.2929	8.88395e-19	2.29376e-16	HIST1H2BJ			ENSG00000227620	-2.61085	ALG1L8P		ENSG00000236529	4.77955	AC093582.1
ENSG00000188677	-1.45485	5.65243	77.8083	1.13543e-18	2.91917e-16	PARVB			ENSG00000196167	-2.57669	COLCA1		ENSG00000133710	4.72304	SPINK5
ENSG00000109819	1.71185	2.91123	77.7805	1.15151e-18	2.94802e-16	PPARGC1A			ENSG00000231355	-2.57638	AP000302.1		ENSG00000185518	4.70051	SV2B
ENSG00000070669	1.38049	9.14011	77.5214	1.31289e-18	3.34705e-16	ASNS			ENSG00000254205	-2.57434	AC009686.1		ENSG00000244222	4.63115	OR7E121P
ENSG00000157193	-1.50989	5.39315	77.4675	1.34924e-18	3.42531e-16	LRP8			ENSG00000264365	-2.57345	AC023983.1		ENSG00000253775	4.62877	AC100802.1
ENSG00000137267	-1.87026	2.6236	77.4313	1.37423e-18	3.47422e-16	TUBB2A			ENSG00000175766	-2.57345	EIF4E1B		ENSG00000183671	4.61427	GPR1
ENSG00000149260	1.42307	5.87344	76.8606	1.83458e-18	4.6188e-16	CAPN5			ENSG00000169418	-2.57166	NPR1		ENSG00000151572	4.58455	ANO4
ENSG00000196620	-1.44523	5.179	76.7872	1.90405e-18	4.77389e-16	UGT2B15			ENSG00000273011	-2.57128	AC092681.3		ENSG00000117971	4.58455	CHRNB4
ENSG00000158710	-1.40312	6.57375	76.5968	2.09679e-18	5.21405e-16	TAGLN2			ENSG00000280339	-2.57104	AP001528.3		ENSG00000258476	4.57777	LINC02207
ENSG00000099822	-1.81941	2.69934	76.6014	2.09195e-18	5.21405e-16	HCN2			ENSG00000225173	-2.57064	AL662890.1		ENSG00000188620	4.52924	HMX3
ENSG00000226935	-2.29343	1.74656	76.4894	2.21394e-18	5.4829e-16	LINC00161			ENSG00000198944	-2.56028	SOWAHA		ENSG00000012223	4.52746	LTF
ENSG00000139597	2.40645	1.08426	76.4721	2.23343e-18	5.50867e-16	N4BP2L1			ENSG00000260645	-2.55904	AL359715.2		ENSG00000100385	4.51196	IL2RB
ENSG00000233822	1.53345	4.15388	76.3877	2.33104e-18	5.72616e-16	HIST1H2BN			ENSG00000267130	-2.55736	AC008738.2		ENSG00000237853	4.46039	NFIA-AS1
ENSG00000097021	-1.55073	4.14749	76.3385	2.38973e-18	5.84666e-16	ACOT7			ENSG00000182759	-2.55233	MAFA		ENSG00000276600	4.44544	RAB7B
ENSG00000221890	-1.53694	3.9759	76.311	2.4233e-18	5.90498e-16	NPTXR			ENSG00000167680	-2.5496	SEMA6B		ENSG00000132185	4.35213	FCRLA
ENSG00000110628	-1.44213	5.37253	76.3023	2.43402e-18	5.90737e-16	SLC22A18			ENSG00000184185	-2.54603	KCNJ12		ENSG00000253771	4.33288	TPTE2P1
ENSG00000174564	2.53434	0.903742	76.1709	2.60152e-18	6.28874e-16	IL20RB			ENSG00000166292	-2.54303	TMEM100		ENSG00000262943	4.3283	ALOX12P2
ENSG00000151025	-1.6072	3.57445	75.5785	3.51163e-18	8.45508e-16	GPR158			ENSG00000153012	-2.53997	LGI2		ENSG00000245522	4.28551	AC026250.1
ENSG00000185633	1.52795	3.79601	75.3097	4.02371e-18	9.64974e-16	NDUFA4L2			ENSG00000152137	-2.53162	HSPB8		ENSG00000259407	4.21194	AC021739.2
ENSG00000150347	1.43197	5.19725	75.2574	4.13181e-18	9.86998e-16	ARID5B			ENSG00000172478	-2.52632	C2ORF54		ENSG00000233670	4.21194	PIRT
ENSG00000135269	1.36417	8.16827	75.0241	4.65001e-18	1.10643e-15	TES			ENSG00000090530	-2.51793	P3H2		ENSG00000104918	4.13023	RETN
ENSG00000265415	2.1979	1.73131	74.7417	5.36499e-18	1.27157e-15	AC099850.3			ENSG00000257989	-2.49179	AC078864.1		ENSG00000147180	4.12556	ZNF711
ENSG00000140941	1.36825	7.53859	74.6984	5.48398e-18	1.29471e-15	MAP1LC3B			ENSG00000268375	-2.48011	AC010325.2		ENSG00000139209	4.12499	SLC38A4
ENSG00000250067	1.63639	3.0656	74.6558	5.60376e-18	1.31786e-15	YJEFN3			ENSG00000279954	-2.47931	BX324167.2		ENSG00000244578	4.07232	LINC01391
ENSG00000196604	1.93668	2.84537	74.5171	6.01145e-18	1.40828e-15	POTEF			ENSG00000112759	-2.47792	SLC29A1		ENSG00000276651	4.05128	AC007950.2
ENSG00000214063	-1.42697	5.33661	74.3432	6.5652e-18	1.53209e-15	TSPAN4			ENSG00000153162	-2.47716	BMP6		ENSG00000091972	4.04907	CD200
ENSG00000141526	-1.37481	6.79314	74.2517	6.87654e-18	1.5986e-15	SLC16A3			ENSG00000135643	-2.46997	KCNMB4		ENSG00000087494	4.04659	PTHLH
ENSG00000204815	1.69911	2.83499	73.9736	7.91695e-18	1.83344e-15	TTC25			ENSG00000086506	-2.45739	HBQ1		ENSG00000257743	4.01246	MGAM2
ENSG00000134020	-3.74167	-0.0643495	73.9645	7.9534e-18	1.83488e-15	PEBP4			ENSG00000271369	-2.45141	AC087783.2		ENSG00000251441	4.01219	RTEL1P1
ENSG00000186470	-1.91233	2.60439	73.2155	1.16239e-17	2.6715e-15	BTN3A2			ENSG00000087116	-2.44517	ADAMTS2		ENSG00000154319	4.00087	FAM167A
ENSG00000108924	-1.51075	4.12351	73.1929	1.17578e-17	2.69208e-15	HLF			ENSG00000221241	-2.44302	SNORD88A		ENSG00000118495	3.9953	PLAGL1
ENSG00000093072	2.19143	1.49633	73.1738	1.18724e-17	2.70811e-15	ADA2			ENSG00000272217	-2.43703	AL645940.1		ENSG00000257999	3.97528	AC016257.1
ENSG00000092853	-1.66778	4.37296	73.1084	1.22721e-17	2.7888e-15	CLSPN			ENSG00000267909	-2.43679	CCDC177		ENSG00000176358	3.9682	TAC4
ENSG00000048342	1.79586	2.85704	73.0124	1.28839e-17	2.9169e-15	CC2D2A			ENSG00000231205	-2.43642	ZNF826P		ENSG00000258088	3.96584	AC078820.1
ENSG00000149212	-1.37072	6.26533	72.941	1.33586e-17	3.01314e-15	SESN3			ENSG00000105963	-2.42673	ADAP1		ENSG00000260101	3.96571	AC008074.3
ENSG00000156471	-1.40208	5.71668	72.8999	1.36392e-17	3.06503e-15	PTDSS1			ENSG00000215481	-2.41608	BCRP3		ENSG00000239392	3.87768	AL354989.2
ENSG00000115993	1.3536	7.08525	72.8654	1.38801e-17	3.10766e-15	TRAK2			ENSG00000165244	-2.41223	ZNF367		ENSG00000111799	3.87768	COL12A1
ENSG00000274414	2.84476	0.458241	72.8279	1.41459e-17	3.15553e-15	AL121772.1			ENSG00000153993	-2.40707	SEMA3D		ENSG00000264672	3.87768	SEPT4-AS1
ENSG00000064787	-1.70039	3.11668	72.7273	1.48863e-17	3.30853e-15	BCAS1			ENSG00000167244	-2.40574	IGF2		ENSG00000004468	3.87754	CD38
ENSG00000165215	-1.37659	5.99601	72.6704	1.53212e-17	3.39276e-15	CLDN3			ENSG00000125337	-2.4052	KIF25		ENSG00000249395	3.87518	CASC9
ENSG00000101255	1.34308	8.02167	72.6133	1.57711e-17	3.47967e-15	TRIB3			ENSG00000173762	-2.40341	CD7		ENSG00000223956	3.87295	LINC01767
ENSG00000004478	-1.33989	8.49512	72.3805	1.77458e-17	3.88711e-15	FKBP4			ENSG00000136689	-2.40092	IL1RN		ENSG00000049249	3.7981	TNFRSF9
ENSG00000112118	-1.40132	5.81974	72.3855	1.7701e-17	3.88711e-15	MCM3			ENSG00000166165	-2.39671	CKB		ENSG00000106536	3.79571	POU6F2
ENSG00000138356	3.5968	0.278851	72.0694	2.07764e-17	4.53457e-15	AOX1			ENSG00000240583	-2.37078	AQP1		ENSG00000185532	3.78869	PRKG1
ENSG00000181458	2.72143	1.09358	71.9601	2.19594e-17	4.77559e-15	TMEM45A			ENSG00000069206	-2.37019	ADAM7		ENSG00000165556	3.78856	CDX2
ENSG00000138796	-1.3604	6.66719	71.8897	2.27564e-17	4.93124e-15	HADH			ENSG00000159307	-2.36343	SCUBE1		ENSG00000232229	3.78631	LINC00865
ENSG00000106077	-1.36596	6.36159	71.8386	2.33544e-17	5.0428e-15	ABHD11			ENSG00000109846	-2.3574	CRYAB		ENSG00000258240	3.71864	AC002351.1
ENSG00000267649	2.59731	0.96396	71.645	2.57615e-17	5.54283e-15	AC010327.4			ENSG00000127412	-2.35103	TRPV5		ENSG00000162618	3.70969	ADGRL4
ENSG00000158402	1.69017	2.79054	71.4822	2.79765e-17	5.99814e-15	CDC25C			ENSG00000110811	-2.34239	P3H3		ENSG00000170786	3.69583	SDR16C5
ENSG00000123416	-1.34296	7.37773	71.2768	3.1046e-17	6.63281e-15	TUBA1B			ENSG00000149506	-2.34236	ZP1		ENSG00000261839	3.6933	AL358933.1
ENSG00000128165	1.34225	6.37342	70.8628	3.82955e-17	8.15292e-15	ADM2			ENSG00000226777	-2.33008	FAM30A		ENSG00000273724	3.6909	AC106782.5
ENSG00000096088	-1.45151	4.31895	70.8086	3.93608e-17	8.35041e-15	PGC			ENSG00000261341	-2.32558	AC010325.1		ENSG00000264595	3.68865	AC103808.2
ENSG00000085465	1.61864	3.18197	70.7799	3.99393e-17	8.44362e-15	OVGP1			ENSG00000166268	-2.32278	MYRFL		ENSG00000140254	3.67218	DUOXA1
ENSG00000280081	1.51568	3.50236	70.529	4.53547e-17	9.55519e-15	LINC01667			ENSG00000105649	-2.32274	RAB3A		ENSG00000250326	3.66752	AC104596.1
ENSG00000116761	1.37051	5.24181	70.4164	4.80185e-17	1.00814e-14	CTH			ENSG00000226122	-2.31609	DDC-AS1		ENSG00000150337	3.65889	FCGR1A
ENSG00000077585	-2.20051	1.29547	70.3203	5.04158e-17	1.05482e-14	GPR137B			ENSG00000173702	-2.31609	MUC13		ENSG00000261934	3.62472	PCDHGA9
ENSG00000005022	-1.31794	8.56746	70.2805	5.14436e-17	1.07263e-14	SLC25A5			ENSG00000104998	-2.3147	IL27RA		ENSG00000091128	3.60824	LAMB4
ENSG00000104154	-1.32181	7.67078	70.2685	5.17589e-17	1.0755e-14	SLC30A4			ENSG00000144354	-2.31334	CDCA7		ENSG00000230445	3.60779	LRRC37A6P
ENSG00000244486	-1.46496	4.37923	70.0359	5.82356e-17	1.20595e-14	SCARF2			ENSG00000133315	-2.30314	MACROD1		ENSG00000138356	3.5968	AOX1
ENSG00000139354	1.53388	3.73578	69.9248	6.16099e-17	1.27149e-14	GAS2L3			ENSG00000184350	-2.30176	MRGPRE		ENSG00000226377	3.59097	AC084809.1
ENSG00000155158	1.35215	5.93521	69.8778	6.30931e-17	1.29769e-14	TTC39B			ENSG00000111674	-2.2998	ENO2		ENSG00000166257	3.59083	SCN3B
ENSG00000161980	-1.40128	5.05419	69.6324	7.14535e-17	1.46468e-14	POLR3K			ENSG00000172460	-2.29937	PRSS30P		ENSG00000229195	3.58601	AC009495.1
ENSG00000130511	-1.44164	4.43135	69.5481	7.45727e-17	1.52347e-14	SSBP4			ENSG00000174469	-2.29915	CNTNAP2		ENSG00000199477	3.58601	SNORA31
ENSG00000277048	-1.33773	6.9743	68.8617	1.05614e-16	2.15038e-14	N/A			ENSG00000198883	-2.29749	PNMA5		ENSG00000236507	3.57999	BX470209.2
ENSG00000188089	-3.31013	0.676197	68.5688	1.2253e-16	2.48645e-14	PLA2G4E			ENSG00000226935	-2.29343	LINC00161		ENSG00000244268	3.57881	AC117394.2
ENSG00000172432	1.30511	7.68161	68.461	1.29411e-16	2.60864e-14	GTPBP2			ENSG00000169562	-2.28467	GJB1		ENSG00000227096	3.55915	HMGB3P8
ENSG00000007968	-2.00427	2.77017	68.4653	1.29132e-16	2.60864e-14	E2F2			ENSG00000197888	-2.27397	UGT2B17		ENSG00000125968	3.55521	ID1
ENSG00000169136	1.36312	5.07338	68.3151	1.39353e-16	2.79974e-14	ATF5			ENSG00000104059	-2.27033	FAM189A1		ENSG00000250330	3.54788	AC016559.2
ENSG00000149970	-2.84767	0.540609	68.1204	1.53809e-16	3.07999e-14	CNKSR2			ENSG00000211452	-2.25639	DIO1		ENSG00000157330	3.54041	C1ORF158
ENSG00000167799	-1.359	5.55409	68.0313	1.60922e-16	3.21182e-14	NUDT8			ENSG00000128045	-2.25489	RASL11B		ENSG00000150656	3.52904	CNDP1
ENSG00000196549	-1.29111	8.7181	67.8571	1.75784e-16	3.49696e-14	MME			ENSG00000159753	-2.24081	CARMIL2		ENSG00000127152	3.52091	BCL11B
ENSG00000169220	-1.38505	5.11117	67.843	1.77043e-16	3.51049e-14	RGS14			ENSG00000242220	-2.23991	TCP10L		ENSG00000250310	3.51015	AC006487.2
ENSG00000111052	-1.30458	7.20291	67.8259	1.78585e-16	3.52952e-14	LIN7A			ENSG00000102010	-2.23967	BMX		ENSG00000236366	3.49553	AL359313.1
ENSG00000088325	1.33799	5.86411	67.7679	1.83918e-16	3.62312e-14	TPX2			ENSG00000085999	-2.23168	RAD54L		ENSG00000237499	3.49302	AL357060.1
ENSG00000159307	-2.36343	0.920713	67.6313	1.97117e-16	3.87056e-14	SCUBE1			ENSG00000235091	-2.23166	BX324167.1		ENSG00000204929	3.49221	AC007389.1
ENSG00000078114	1.29823	7.41115	67.4767	2.1319e-16	4.17268e-14	NEBL			ENSG00000158270	-2.2305	COLEC12		ENSG00000267518	3.48016	AC090699.1
ENSG00000101076	2.65446	0.822171	67.4103	2.2049e-16	4.30168e-14	HNF4A			ENSG00000162490	-2.22663	DRAXIN		ENSG00000102128	3.47773	RAB40AL
ENSG00000141522	-1.30487	7.05708	67.4035	2.21253e-16	4.30272e-14	ARHGDIA			ENSG00000101115	-2.22435	SALL4		ENSG00000280020	3.47759	AC116407.3
ENSG00000169562	-2.28467	1.09429	67.1985	2.45506e-16	4.75913e-14	GJB1			ENSG00000224415	-2.22092	AC007683.1		ENSG00000188916	3.47516	FAM196A
ENSG00000050767	-2.88232	0.343563	67.1898	2.46582e-16	4.76477e-14	COL23A1			ENSG00000188257	-2.21088	PLA2G2A		ENSG00000272854	3.47288	AC004839.1
ENSG00000112297	1.65862	3.04366	67.1768	2.48217e-16	4.78112e-14	CRYBG1			ENSG00000065328	-2.20733	MCM10		ENSG00000174038	3.47274	C9ORF131
ENSG00000172183	1.53822	3.90792	67.0435	2.65583e-16	5.09945e-14	ISG20			ENSG00000244067	-2.20354	GSTA2		ENSG00000165409	3.47274	TSHR
ENSG00000138821	-1.31774	6.59829	66.9496	2.78538e-16	5.33132e-14	SLC39A8			ENSG00000133321	-2.20335	RARRES3		ENSG00000139344	3.47046	AMDHD1
ENSG00000115163	1.62233	2.76242	66.9382	2.80159e-16	5.34549e-14	CENPA			ENSG00000077585	-2.20051	GPR137B		ENSG00000101336	3.47046	HCK
ENSG00000115286	-1.33688	5.53325	66.8526	2.9259e-16	5.56517e-14	NDUFS7			ENSG00000174885	-2.19681	NLRP6		ENSG00000226250	3.47032	LINC00408
ENSG00000103260	-1.32654	5.68373	66.7265	3.11915e-16	5.91421e-14	METRN			ENSG00000134769	-2.18916	DTNA		ENSG00000174145	3.46804	NWD2
ENSG00000075043	-1.50269	3.40626	66.6823	3.18986e-16	6.02943e-14	KCNQ2			ENSG00000172243	-2.18588	CLEC7A		ENSG00000176406	3.46804	RIMS2
ENSG00000090661	-1.38422	4.65959	66.5787	3.36206e-16	6.33518e-14	CERS4			ENSG00000075461	-2.1814	CACNG4		ENSG00000167083	3.4679	GNGT2
ENSG00000226777	-2.33008	0.671065	66.5431	3.42325e-16	6.43053e-14	FAM30A			ENSG00000280143	-2.18128	AP000892.3		ENSG00000232316	3.4679	LINC02518
ENSG00000131746	-4.9492	-0.235227	66.5259	3.45319e-16	6.46674e-14	TNS4			ENSG00000234478	-2.18116	ACBD3-AS1		ENSG00000228700	3.46563	AC010655.1
ENSG00000124126	-1.55014	3.41795	66.4634	3.56451e-16	6.65467e-14	PREX1			ENSG00000198203	-2.18096	SULT1C2		ENSG00000235701	3.46308	PCBP2P1
ENSG00000154518	-1.28691	7.4274	66.4377	3.61131e-16	6.72136e-14	ATP5MC3			ENSG00000006327	-2.16956	TNFRSF12A		ENSG00000274769	3.45841	AC016747.4
ENSG00000159753	-2.24081	1.37968	66.3892	3.7013e-16	6.86777e-14	CARMIL2			ENSG00000142748	-2.16278	FCN3		ENSG00000234492	3.4058	RPL34-AS1
ENSG00000184661	1.48069	3.98973	66.2404	3.99155e-16	7.38375e-14	CDCA2			ENSG00000189057	-2.15603	FAM111B		ENSG00000182916	3.37766	TCEAL7
ENSG00000137812	1.40572	4.5689	66.1633	4.15075e-16	7.65491e-14	KNL1			ENSG00000055813	-2.15579	CCDC85A		ENSG00000267191	3.36153	AC006213.3
ENSG00000155066	-1.29371	6.90246	66.1281	4.22539e-16	7.76896e-14	PROM2			ENSG00000115255	-2.15363	REEP6		ENSG00000224090	3.35908	AC097468.1
ENSG00000249574	2.0861	1.54424	65.9159	4.70587e-16	8.62624e-14	AC226118.1			ENSG00000127824	-2.15339	TUBA4A		ENSG00000124749	3.35876	COL21A1
ENSG00000006025	2.37281	1.003	65.8834	4.78411e-16	8.74325e-14	OSBPL7			ENSG00000215910	-2.15175	C1ORF167		ENSG00000276840	3.35452	PMS2P10
ENSG00000178607	1.28563	7.3311	65.8459	4.87595e-16	8.88433e-14	ERN1			ENSG00000107562	-2.13953	CXCL12		ENSG00000257613	3.34783	LINC01481
ENSG00000107331	-1.27297	8.38549	65.7933	5.00786e-16	9.09736e-14	ABCA2			ENSG00000165474	-2.13776	GJB2		ENSG00000232295	3.34734	AL589935.1
ENSG00000187244	-1.33799	5.05481	65.775	5.05447e-16	9.15462e-14	BCAM			ENSG00000046889	-2.13374	PREX2		ENSG00000265460	3.34477	AC015910.1
ENSG00000215910	-2.15175	1.41206	65.7455	5.13079e-16	9.26519e-14	C1ORF167			ENSG00000133863	-2.1257	TEX15		ENSG00000263624	3.34477	AC055811.1
ENSG00000135451	1.40848	4.3157	65.7103	5.22329e-16	9.40425e-14	TROAP			ENSG00000260047	-2.12365	BCAP31P2		ENSG00000116785	3.34235	CFHR3
ENSG00000142611	1.8191	3.10194	65.6071	5.50413e-16	9.88056e-14	PRDM16			ENSG00000258986	-2.12234	TMEM179		ENSG00000177133	3.34235	LINC00982
ENSG00000067057	-1.28859	6.79884	65.5981	5.52931e-16	9.89648e-14	PFKP			ENSG00000135362	-2.11927	PRR5L		ENSG00000227192	3.33457	AL023581.2
ENSG00000173511	-1.45209	4.02016	65.5264	5.73415e-16	1.02329e-13	VEGFB			ENSG00000154734	-2.11472	ADAMTS1		ENSG00000132832	3.32586	AL139352.1
ENSG00000196743	-1.29643	6.28068	65.124	7.03311e-16	1.25142e-13	GM2A			ENSG00000169330	-2.11388	KIAA1024		ENSG00000267246	3.31685	AC091132.6
ENSG00000227218	1.75705	2.43293	65.0856	7.17135e-16	1.27228e-13	AL157935.1			ENSG00000249138	-2.10891	AC084871.1		ENSG00000145692	3.29964	BHMT
ENSG00000185437	1.4498	4.08972	65.0394	7.34171e-16	1.29871e-13	SH3BGR			ENSG00000075223	-2.10705	SEMA3C		ENSG00000187838	3.29943	PLSCR3
ENSG00000233392	-1.3467	4.8278	64.9359	7.73739e-16	1.36473e-13	AC104809.2			ENSG00000165646	-2.09939	SLC18A2		ENSG00000197496	3.29483	SLC2A10
ENSG00000170965	2.6494	0.295499	64.9161	7.81565e-16	1.37454e-13	PLAC1			ENSG00000185215	-2.09009	TNFAIP2		ENSG00000204290	3.29086	BTNL2
ENSG00000113369	1.3586	5.78597	64.8981	7.88741e-16	1.38315e-13	ARRDC3			ENSG00000172000	-2.083	ZNF556		ENSG00000227852	3.29011	RPS29P17
ENSG00000128805	-1.88763	2.26899	64.7908	8.32881e-16	1.45634e-13	ARHGAP22			ENSG00000163121	-2.07854	NEURL3		ENSG00000214814	3.24866	FER1L6
ENSG00000124788	1.31171	5.51781	64.7169	8.64697e-16	1.50763e-13	ATXN1			ENSG00000137193	-2.07641	PIM1		ENSG00000132932	3.24547	ATP8A2
ENSG00000261824	1.30883	5.54146	64.5827	9.25644e-16	1.60467e-13	LINC00662			ENSG00000259091	-2.07632	LINC00517		ENSG00000149256	3.22322	TENM4
ENSG00000059377	-1.54516	3.66124	64.5835	9.25249e-16	1.60467e-13	TBXAS1			ENSG00000005513	-2.07425	SOX8		ENSG00000203837	3.21901	PNLIPRP3
ENSG00000167700	-1.31724	5.44473	64.511	9.59936e-16	1.65938e-13	MFSD3			ENSG00000103184	-2.06562	SEC14L5		ENSG00000078081	3.21884	LAMP3
ENSG00000250387	-1.49587	3.40973	64.4363	9.97056e-16	1.71865e-13	LINC02197			ENSG00000265982	-2.06303	AC103810.3		ENSG00000236528	3.21744	AL033528.2
ENSG00000074696	-1.26543	7.69022	64.3595	1.03665e-15	1.78183e-13	HACD3			ENSG00000159337	-2.06223	PLA2G4D		ENSG00000258553	3.21744	AL157911.1
ENSG00000110719	-1.31177	5.71512	64.2978	1.06967e-15	1.8334e-13	TCIRG1			ENSG00000227376	-2.05959	FTH1P16		ENSG00000159398	3.21744	CES5A
ENSG00000169504	1.2627	7.61139	64.2583	1.09129e-15	1.86519e-13	CLIC4			ENSG00000188501	-2.05644	LCTL		ENSG00000261758	3.21539	AC117382.2
ENSG00000080986	1.38844	4.38502	64.1377	1.16023e-15	1.97744e-13	NDC80			ENSG00000213178	-2.04746	RPL22P1		ENSG00000213033	3.21525	AURKAPS1
ENSG00000065911	1.25637	7.99917	64.0947	1.18583e-15	2.01541e-13	MTHFD2			ENSG00000169668	-2.03959	BCRP2		ENSG00000265943	3.21485	AC090912.1
ENSG00000177548	-1.31316	5.47428	63.8556	1.3388e-15	2.26904e-13	RABEP2			ENSG00000120129	-2.03779	DUSP1		ENSG00000256588	3.21254	AC027544.2
ENSG00000132837	1.50192	3.90775	63.6185	1.51006e-15	2.55216e-13	DMGDH			ENSG00000108947	-2.03582	EFNB3		ENSG00000150782	3.21254	IL18
ENSG00000182621	1.3693	4.20165	63.532	1.57782e-15	2.65928e-13	PLCB1			ENSG00000102109	-2.03309	PCSK1N		ENSG00000259915	3.21241	AC017071.1
ENSG00000110680	2.59209	0.676946	63.4806	1.61952e-15	2.722e-13	CALCA			ENSG00000171388	-2.03157	APLN		ENSG00000259015	3.21241	AL442663.4
ENSG00000166342	-1.3145	5.42468	63.4604	1.63627e-15	2.74256e-13	NETO1			ENSG00000047617	-2.03091	ANO2		ENSG00000216867	3.21241	RPL22P12
ENSG00000054983	1.54676	3.14238	63.3442	1.73568e-15	2.90117e-13	GALC			ENSG00000258725	-2.02574	PRC1-AS1		ENSG00000156535	3.2101	CD109
ENSG00000150995	1.37258	4.30417	63.2098	1.85818e-15	3.09738e-13	ITPR1			ENSG00000248801	-2.02108	C8ORF34-AS1		ENSG00000263586	3.20996	HID1-AS1
ENSG00000155090	1.35927	4.9926	63.0746	1.9902e-15	3.30837e-13	KLF10			ENSG00000093009	-2.01421	CDC45		ENSG00000165182	3.20766	CXORF58
ENSG00000074211	-1.40875	4.43687	63.0184	2.0478e-15	3.39295e-13	PPP2R2C			ENSG00000168453	-2.01245	HR		ENSG00000213333	3.20766	NPM1P50
ENSG00000280339	-2.57104	0.564848	63.0142	2.05227e-15	3.39295e-13	AP001528.3			ENSG00000037280	-2.01155	FLT4		ENSG00000152822	3.20621	GRM1
ENSG00000137393	1.38075	3.86537	62.8775	2.19971e-15	3.62683e-13	RNF144B			ENSG00000096006	-2.00961	CRISP3		ENSG00000269235	3.20621	ZNF350-AS1
ENSG00000103811	-1.2587	6.78804	62.7531	2.34311e-15	3.85279e-13	CTSH			ENSG00000073849	-2.00957	ST6GAL1		ENSG00000233155	3.20508	HMGA1P8
ENSG00000197083	1.66145	2.55504	62.737	2.36237e-15	3.87397e-13	ZNF300P1			ENSG00000122025	-2.00891	FLT3		ENSG00000145721	3.20508	LIX1
ENSG00000198826	1.2975	5.46576	62.6778	2.43442e-15	3.98135e-13	ARHGAP11A			ENSG00000254764	-2.00676	TRIM53CP		ENSG00000260019	3.20265	LINC01992
ENSG00000144476	-1.3871	4.13553	62.6028	2.52896e-15	4.12486e-13	ACKR3			ENSG00000227470	-2.00631	AC073415.1		ENSG00000091592	3.20265	NLRP1
ENSG00000185818	-2.67176	0.448656	62.5184	2.6397e-15	4.29393e-13	NAT8L			ENSG00000243886	-2.00613	AC117440.1		ENSG00000224431	3.18315	AC063976.2
ENSG00000164611	1.35592	4.32286	62.4758	2.69743e-15	4.37611e-13	PTTG1			ENSG00000007968	-2.00427	E2F2		ENSG00000258581	3.17589	AL157871.3
ENSG00000163939	1.24421	7.46206	62.2746	2.98757e-15	4.82534e-13	PBRM1			ENSG00000261555	-2.00352	AC025277.1		ENSG00000251179	3.15055	TMEM92-AS1
ENSG00000162073	-1.47268	3.87057	62.2728	2.99024e-15	4.82534e-13	PAQR4			ENSG00000109107	-1.99834	ALDOC		ENSG00000164099	3.14597	PRSS12
ENSG00000165704	-1.3211	5.1122	62.2324	3.05224e-15	4.91232e-13	HPRT1			ENSG00000011347	-1.99602	SYT7		ENSG00000251288	3.13891	AC018797.3
ENSG00000213585	-1.23833	8.1284	62.1806	3.13367e-15	5.03004e-13	VDAC1			ENSG00000250767	-1.99498	AC139783.1		ENSG00000231625	3.12942	AC115989.1
ENSG00000158079	1.26786	6.04627	62.151	3.18107e-15	5.09265e-13	PTPDC1			ENSG00000148344	-1.99198	PTGES		ENSG00000182264	3.11902	IZUMO1
ENSG00000269834	1.46137	3.18555	62.1334	3.20957e-15	5.12475e-13	ZNF528-AS1			ENSG00000235847	-1.99087	LDHAP7		ENSG00000246863	3.11713	AC012377.1
ENSG00000163535	1.34904	4.56795	62.1108	3.24673e-15	5.17048e-13	SGO2			ENSG00000270802	-1.98231	AC005776.1		ENSG00000091129	3.10131	NRCAM
ENSG00000185303	-1.67284	2.68212	62.0161	3.40656e-15	5.41081e-13	SFTPA2			ENSG00000125462	-1.98213	C1ORF61		ENSG00000092295	3.0825	TGM1
ENSG00000187961	-1.2608	6.49254	61.9948	3.4437e-15	5.44132e-13	KLHL17			ENSG00000133116	-1.97947	KL		ENSG00000170044	3.06549	ZPLD1
ENSG00000112699	-1.34947	4.45788	61.9959	3.44168e-15	5.44132e-13	GMDS			ENSG00000215270	-1.97497	AP000523.1		ENSG00000073598	3.05583	FNDC8
ENSG00000260953	5.65056	-1.12629	61.9231	3.57142e-15	5.62847e-13	AC009093.4			ENSG00000235609	-1.97479	AF127577.4		ENSG00000234456	3.05304	MAGI2-AS3
ENSG00000260807	-1.89691	1.55371	61.8778	3.65444e-15	5.74438e-13	AC009041.2			ENSG00000170522	-1.95796	ELOVL6		ENSG00000153071	3.04878	DAB2
ENSG00000114631	-1.2427	7.23839	61.8174	3.76825e-15	5.90798e-13	PODXL2			ENSG00000179362	-1.95787	HMGN2P46		ENSG00000279555	3.04864	AC091181.1
ENSG00000148057	1.4779	3.27018	61.7498	3.89988e-15	6.09859e-13	IDNK			ENSG00000065989	-1.9566	PDE4A		ENSG00000280414	3.04851	AC018470.1
ENSG00000166401	2.30606	1.22791	61.597	4.21453e-15	6.5737e-13	SERPINB8			ENSG00000197580	-1.956	BCO2		ENSG00000254122	3.04715	PCDHGB7
ENSG00000115902	1.35875	3.94926	61.5808	4.24949e-15	6.61122e-13	SLC1A4			ENSG00000242173	-1.94059	ARHGDIG		ENSG00000171217	3.04077	CLDN20
ENSG00000145692	3.29964	-0.132097	61.4511	4.53876e-15	7.04321e-13	BHMT			ENSG00000141934	-1.93917	PLPP2		ENSG00000234817	3.03376	AL136309.2
ENSG00000259405	2.80072	0.465209	61.4213	4.60807e-15	7.13251e-13	ISCA1P4			ENSG00000184160	-1.93599	ADRA2C		ENSG00000234241	3.01652	AL109618.1
ENSG00000156284	1.62576	2.50705	61.3988	4.66102e-15	7.19612e-13	CLDN8			ENSG00000004399	-1.93502	PLXND1		ENSG00000228626	3.01191	AC245100.3
ENSG00000147041	2.79775	0.0973264	61.2781	4.95571e-15	7.61897e-13	SYTL5			ENSG00000249992	-1.93362	TMEM158		ENSG00000144821	3.00382	MYH15
ENSG00000161267	-1.24782	6.71091	61.2764	4.96002e-15	7.61897e-13	BDH1			ENSG00000272293	-1.93278	AC083964.1		ENSG00000259200	3.00372	AC068722.1
ENSG00000235513	2.46734	0.818611	61.2195	5.10543e-15	7.82253e-13	AL035681.1			ENSG00000260132	-1.92855	AL032819.1		ENSG00000109832	3.00164	DDX25
ENSG00000133067	5.63703	-0.390718	61.2123	5.12398e-15	7.83116e-13	LGR6			ENSG00000137561	-1.92499	TTPA		ENSG00000229122	2.99554	AGBL5-IT1
ENSG00000169679	1.32534	4.82888	61.1617	5.25734e-15	8.0148e-13	BUB1			ENSG00000188282	-1.92486	RUFY4		ENSG00000229278	2.99353	AL133353.1
ENSG00000137819	-1.47382	3.27989	61.1098	5.39798e-15	8.20859e-13	PAQR5			ENSG00000254966	-1.92021	AC103974.1		ENSG00000235601	2.97941	BARX1-DT
ENSG00000258986	-2.12234	1.75423	60.9886	5.74065e-15	8.70785e-13	TMEM179			ENSG00000179855	-1.91984	GIPC3		ENSG00000235448	2.97004	LURAP1L-AS1
ENSG00000189077	-1.26547	6.19101	60.9802	5.76523e-15	8.72333e-13	TMEM120A			ENSG00000184292	-1.91667	TACSTD2		ENSG00000171931	2.96977	FBXW10
ENSG00000259768	1.41654	3.49802	60.8805	6.0648e-15	9.15378e-13	AC004943.2			ENSG00000069424	-1.91476	KCNAB2		ENSG00000216906	2.95305	AL355312.1
ENSG00000117399	1.30898	5.17335	60.8038	6.30564e-15	9.49366e-13	CDC20			ENSG00000186470	-1.91233	BTN3A2		ENSG00000231028	2.94401	LINC00271
ENSG00000137124	-1.24782	6.68321	60.7904	6.3488e-15	9.53498e-13	ALDH1B1			ENSG00000181649	-1.9075	PHLDA2		ENSG00000057593	2.9406	F7
ENSG00000235609	-1.97479	1.66002	60.7745	6.40014e-15	9.58836e-13	AF127577.4			ENSG00000101187	-1.90504	SLCO4A1		ENSG00000126500	2.93944	FLRT1
ENSG00000001617	-1.41217	3.62981	60.7169	6.59005e-15	9.84855e-13	SEMA3F			ENSG00000171488	-1.90134	LRRC8C		ENSG00000224259	2.93816	LINC01133
ENSG00000112812	1.43142	3.92677	60.6607	6.78099e-15	1.0109e-12	PRSS16			ENSG00000255471	-1.89947	AP001528.2		ENSG00000021461	2.91462	CYP3A43
ENSG00000138028	-1.28061	5.34208	60.4967	7.37034e-15	1.09607e-12	CGREF1			ENSG00000260807	-1.89691	AC009041.2		ENSG00000123329	2.8925	ARHGAP9
ENSG00000049540	2.13631	0.877829	60.2744	8.25117e-15	1.22406e-12	ELN			ENSG00000167207	-1.89618	NOD2		ENSG00000272267	2.89115	AC021242.3
ENSG00000132646	-1.25489	6.48828	60.2532	8.3407e-15	1.23432e-12	PCNA			ENSG00000267504	-1.8945	AC090236.2		ENSG00000176971	2.88106	FIBIN
ENSG00000115541	-1.22912	7.03688	60.2454	8.37396e-15	1.23623e-12	HSPE1			ENSG00000028137	-1.89447	TNFRSF1B		ENSG00000269296	2.88096	AC005614.1
ENSG00000123609	1.67907	2.48443	60.2374	8.40776e-15	1.23821e-12	NMI			ENSG00000184709	-1.89031	LRRC26		ENSG00000253693	2.87871	AC008415.1
ENSG00000189060	1.21815	7.96373	60.0284	9.34982e-15	1.37361e-12	H1F0			ENSG00000109956	-1.8895	B3GAT1		ENSG00000184524	2.87843	CEND1
ENSG00000279117	-1.32191	4.56125	59.9881	9.5435e-15	1.39868e-12	AP001972.5			ENSG00000165131	-1.88881	LLCFC1		ENSG00000260714	2.87605	AC133552.1
ENSG00000150337	3.65889	-0.529914	59.9766	9.59905e-15	1.40343e-12	FCGR1A			ENSG00000128805	-1.88763	ARHGAP22		ENSG00000166432	2.87598	ZMAT1
ENSG00000198734	1.6369	3.53533	59.87	1.01336e-14	1.47802e-12	F5			ENSG00000012124	-1.88609	CD22		ENSG00000225871	2.87481	AC245100.2
ENSG00000150403	1.2275	6.90539	59.7656	1.06854e-14	1.55477e-12	TMCO3			ENSG00000109181	-1.88547	UGT2B10		ENSG00000235499	2.87281	AC073046.1
ENSG00000171130	-1.22244	7.10252	59.6646	1.1248e-14	1.6327e-12	ATP6V0E2			ENSG00000234223	-1.87875	AC003988.1		ENSG00000133169	2.87264	BEX1
ENSG00000100297	-1.33132	5.07894	59.5587	1.18698e-14	1.71885e-12	MCM5			ENSG00000167800	-1.8777	TBX10		ENSG00000197893	2.87143	NRAP
ENSG00000110108	-1.23816	6.33474	59.5411	1.19764e-14	1.73016e-12	TMEM109			ENSG00000074706	-1.87329	IPCEF1		ENSG00000006468	2.86656	ETV1
ENSG00000135205	-1.4058	3.38581	59.4889	1.22984e-14	1.77246e-12	CCDC146			ENSG00000105088	-1.87231	OLFM2		ENSG00000254838	2.85727	GVINP1
ENSG00000233030	2.19952	0.69759	59.3302	1.33315e-14	1.9168e-12	AC243772.2			ENSG00000271978	-1.87165	AL359643.2		ENSG00000274414	2.84476	AL121772.1
ENSG00000219481	1.23059	6.53215	59.2871	1.36267e-14	1.95228e-12	NBPF1			ENSG00000277972	-1.8715	CISD3		ENSG00000224511	2.82339	LINC00365
ENSG00000245750	1.62255	2.57649	59.2848	1.36426e-14	1.95228e-12	DRAIC			ENSG00000182963	-1.87109	GJC1		ENSG00000130487	2.8207	KLHDC7B
ENSG00000099977	-1.25609	5.76785	59.1537	1.45823e-14	2.08184e-12	DDT			ENSG00000137267	-1.87026	TUBB2A		ENSG00000261595	2.8112	AL603832.2
ENSG00000265646	1.36485	3.76839	59.1004	1.49825e-14	2.13396e-12	TUFMP1			ENSG00000227230	-1.86875	AL606534.1		ENSG00000276075	2.80924	AC027682.6
ENSG00000087586	1.27566	5.13409	58.9962	1.57977e-14	2.24479e-12	AURKA			ENSG00000100368	-1.86653	CSF2RB		ENSG00000259405	2.80072	ISCA1P4
ENSG00000183688	-1.27978	4.96164	58.8839	1.67254e-14	2.37107e-12	RFLNB			ENSG00000196664	-1.86437	TLR7		ENSG00000211448	2.80025	DIO2
ENSG00000182272	-1.24199	5.78279	58.7251	1.81314e-14	2.56438e-12	B4GALNT4			ENSG00000168243	-1.86309	GNG4		ENSG00000256982	2.79998	AC135782.1
ENSG00000167034	-1.20029	8.3294	58.6888	1.84686e-14	2.60601e-12	NKX3-1			ENSG00000163492	-1.86277	CCDC141		ENSG00000147041	2.79775	SYTL5
ENSG00000139178	1.36928	3.66836	58.6638	1.87048e-14	2.63322e-12	C1RL			ENSG00000106123	-1.86226	EPHB6		ENSG00000163154	2.79537	TNFAIP8L2
ENSG00000258831	8.44382	-1.38548	58.4429	2.09272e-14	2.93926e-12	AC103996.2			ENSG00000272037	-1.86163	AP002907.1		ENSG00000274265	2.78816	AC245297.3
ENSG00000044574	1.18569	11.4295	57.9714	2.65952e-14	3.7267e-12	HSPA5			ENSG00000184659	-1.85125	FOXD4L4		ENSG00000265728	2.78573	AP001099.1
ENSG00000131188	-1.29082	4.79742	57.9093	2.74493e-14	3.83753e-12	PRR7			ENSG00000168899	-1.8509	VAMP5		ENSG00000140450	2.78295	ARRDC4
ENSG00000147155	-1.24027	5.86767	57.6669	3.10482e-14	4.33069e-12	EBP			ENSG00000057468	-1.84317	MSH4		ENSG00000258944	2.78079	AC004846.2
ENSG00000174915	-1.28787	4.77472	57.4834	3.40847e-14	4.74332e-12	PTDSS2			ENSG00000035862	-1.84088	TIMP2		ENSG00000256827	2.78079	AC068790.1
ENSG00000173156	-1.30144	4.82783	57.3516	3.64467e-14	5.06042e-12	RHOD			ENSG00000261829	-1.83426	AC009407.1		ENSG00000279584	2.7784	AC005593.1
ENSG00000174669	-1.23923	5.84683	57.3234	3.69726e-14	5.12172e-12	SLC29A2			ENSG00000100342	-1.82924	APOL1		ENSG00000234006	2.77601	DDX39B-AS1
ENSG00000153162	-2.47716	0.778622	57.2728	3.79364e-14	5.24326e-12	BMP6			ENSG00000157470	-1.82645	FAM81A		ENSG00000264468	2.77375	MIR4520-1
ENSG00000196787	1.29097	4.33217	57.112	4.11681e-14	5.67698e-12	HIST1H2AG			ENSG00000100024	-1.82559	UPB1		ENSG00000153294	2.77362	ADGRF4
ENSG00000167995	1.24176	4.93955	57.0729	4.19959e-14	5.77801e-12	BEST1			ENSG00000116014	-1.82521	KISS1R		ENSG00000260088	2.76119	AL445483.1
ENSG00000172366	-1.2066	6.41468	57.0621	4.22274e-14	5.79671e-12	MCRIP2			ENSG00000065717	-1.82418	TLE2		ENSG00000260193	2.75751	AL138781.1
ENSG00000234817	3.03376	0.103347	56.9972	4.36431e-14	5.97753e-12	AL136309.2			ENSG00000185002	-1.823	RFX6		ENSG00000260613	2.75582	Z98885.2
ENSG00000136161	1.56148	2.79749	56.9751	4.41354e-14	6.03134e-12	RCBTB2			ENSG00000099822	-1.81941	HCN2		ENSG00000162511	2.7521	LAPTM5
ENSG00000188191	-1.27425	4.85932	56.907	4.56917e-14	6.22998e-12	PRKAR1B			ENSG00000186806	-1.81785	VSIG10L		ENSG00000235209	2.74362	AL022318.1
ENSG00000174684	-1.28241	4.48951	56.8246	4.76476e-14	6.48211e-12	B4GAT1			ENSG00000169884	-1.81368	WNT10B		ENSG00000160182	2.74221	TFF1
ENSG00000213903	1.36627	3.49896	56.8188	4.77867e-14	6.48648e-12	LTB4R			ENSG00000235688	-1.81365	AC116614.1		ENSG00000278570	2.73549	NR2E3
ENSG00000154319	4.00087	-0.801512	56.8076	4.80605e-14	6.50909e-12	FAM167A			ENSG00000166033	-1.81117	HTRA1		ENSG00000251356	2.73099	RAB5CP2
ENSG00000108797	1.83971	1.52573	56.7867	4.85737e-14	6.56394e-12	CNTNAP1			ENSG00000131650	-1.81101	KREMEN2		ENSG00000226738	2.7305	U62317.1
ENSG00000244187	-1.20281	6.58892	56.7634	4.91518e-14	6.6273e-12	TMEM141			ENSG00000106688	-1.80779	SLC1A1		ENSG00000146006	2.72854	LRRTM2
ENSG00000100139	1.21038	6.28233	56.7587	4.92699e-14	6.6285e-12	MICALL1			ENSG00000188290	-1.80504	HES4		ENSG00000181458	2.72143	TMEM45A
ENSG00000162591	-1.4064	3.27532	56.7323	4.99358e-14	6.70322e-12	MEGF6			ENSG00000280119	-1.80344	AC093642.2		ENSG00000276603	2.71564	AL109614.1
ENSG00000118495	3.9953	-0.910454	56.6109	5.31166e-14	7.11446e-12	PLAGL1			ENSG00000091138	-1.80273	SLC26A3		ENSG00000171476	2.71417	HOPX
ENSG00000105655	-1.20029	6.58946	56.3633	6.02445e-14	8.0514e-12	ISYNA1			ENSG00000170835	-1.8015	CEL		ENSG00000226856	2.71248	AC093901.1
ENSG00000077232	1.17477	8.06172	56.0844	6.94244e-14	9.25785e-12	DNAJC10			ENSG00000176454	-1.80021	LPCAT4		ENSG00000263177	2.70988	MTND1P8
ENSG00000141401	-1.24638	5.22505	55.975	7.33979e-14	9.76627e-12	IMPA2			ENSG00000158089	-1.79707	GALNT14		ENSG00000174808	2.70914	BTC
ENSG00000113657	-1.58013	2.39488	55.848	7.82952e-14	1.03779e-11	DPYSL3			ENSG00000249173	-1.79606	LINC01093		ENSG00000237073	2.70887	AL162727.2
ENSG00000129946	-1.61485	2.83292	55.847	7.83364e-14	1.03779e-11	SHC2			ENSG00000106211	-1.77824	HSPB1		ENSG00000236404	2.70598	VLDLR-AS1
ENSG00000182871	-1.34318	3.83265	55.7062	8.41504e-14	1.11238e-11	COL18A1			ENSG00000183044	-1.77626	ABAT		ENSG00000267259	2.70278	ERVE-1
ENSG00000270882	2.23303	0.580334	55.6011	8.87721e-14	1.16985e-11	HIST2H4A			ENSG00000169683	-1.7729	LRRC45		ENSG00000073146	2.70228	MOV10L1
ENSG00000103227	-1.45699	3.17173	55.5987	8.88834e-14	1.16985e-11	LMF1			ENSG00000180264	-1.77176	ADGRD2		ENSG00000174130	2.70191	TLR6
ENSG00000204856	-1.27689	4.62363	55.5654	9.03999e-14	1.18723e-11	FAM216A			ENSG00000237115	-1.76379	AL139805.1		ENSG00000152527	2.70055	PLEKHH2
ENSG00000114859	-1.27122	4.84241	55.56	9.06485e-14	1.18793e-11	CLCN2			ENSG00000105664	-1.75991	COMP		ENSG00000237767	2.69158	LINC01370
ENSG00000126602	-1.17411	7.49736	55.5255	9.22551e-14	1.20637e-11	TRAP1			ENSG00000242110	-1.75972	AMACR		ENSG00000143333	2.69117	RGS16
ENSG00000256222	5.49557	-0.997871	55.4455	9.60878e-14	1.25379e-11	MTRNR2L3			ENSG00000175602	-1.75899	CCDC85B		ENSG00000271732	2.67842	AL137798.1
ENSG00000078177	1.31452	4.15282	55.4283	9.69309e-14	1.26208e-11	N4BP2			ENSG00000184012	-1.75779	TMPRSS2		ENSG00000254739	2.67605	AC137894.1
ENSG00000259200	3.00372	1.27658	55.2447	1.06421e-13	1.38268e-11	AC068722.1			ENSG00000162728	-1.7577	KCNJ9		ENSG00000077984	2.67351	CST7
ENSG00000152086	-1.41376	3.3574	55.2194	1.07797e-13	1.39756e-11	TUBA3E			ENSG00000155974	-1.75331	GRIP1		ENSG00000235910	2.6711	APOA1-AS
ENSG00000069849	-1.17175	7.43301	55.184	1.09761e-13	1.41999e-11	ATP1B3			ENSG00000260317	-1.75191	AC009812.4		ENSG00000227492	2.66884	AL138921.1
ENSG00000132846	1.20903	5.27475	55.0516	1.17406e-13	1.50924e-11	ZBED3			ENSG00000253203	-1.74916	GUSBP3		ENSG00000233411	2.66884	AL359962.1
ENSG00000100304	-1.17324	7.23533	55.0586	1.16992e-13	1.50924e-11	TTLL12			ENSG00000177679	-1.74776	SRRM3		ENSG00000232075	2.66884	MRPL35P2
ENSG00000178078	-1.20738	5.53261	55.0553	1.17189e-13	1.50924e-11	STAP2			ENSG00000161031	-1.74601	PGLYRP2		ENSG00000254016	2.66644	ALG1L10P
ENSG00000113739	1.16655	7.10125	54.932	1.24772e-13	1.60053e-11	STC2			ENSG00000101098	-1.74449	RIMS4		ENSG00000164604	2.6663	GPR85
ENSG00000154269	-2.77628	0.0136561	54.8998	1.26834e-13	1.62355e-11	ENPP3			ENSG00000105792	-1.74352	CFAP69		ENSG00000255669	2.66404	AC092471.1
ENSG00000159708	1.8276	1.3998	54.8536	1.29849e-13	1.65865e-11	LRRC36			ENSG00000166897	-1.74298	ELFN2		ENSG00000250892	2.66404	AC108475.1
ENSG00000266885	1.53473	2.33766	54.8474	1.30262e-13	1.66043e-11	AC132825.4			ENSG00000180767	-1.73904	CHST13		ENSG00000253102	2.66165	AC004707.1
ENSG00000153012	-2.53997	0.562411	54.8419	1.30626e-13	1.66158e-11	LGI2			ENSG00000090539	-1.73266	CHRD		ENSG00000231769	2.65871	AL035701.1
ENSG00000114423	1.24077	4.91993	54.8	1.33441e-13	1.69384e-11	CBLB			ENSG00000143476	-1.72908	DTL		ENSG00000258586	2.65857	LINC02274
ENSG00000184992	-1.1985	5.93822	54.7077	1.39855e-13	1.77155e-11	BRI3BP			ENSG00000120738	-1.72714	EGR1		ENSG00000277494	2.65832	GPIHBP1
ENSG00000271254	1.20705	5.5072	54.6771	1.42053e-13	1.79564e-11	N/A			ENSG00000103196	-1.7235	CRISPLD2		ENSG00000270164	2.65805	LINC01480
ENSG00000244479	1.49756	3.36413	54.5729	1.49787e-13	1.88947e-11	OR2A1-AS1			ENSG00000228594	-1.72298	FNDC10		ENSG00000279711	2.65638	AP004782.1
ENSG00000185518	4.70051	-0.677449	54.5576	1.50956e-13	1.90025e-11	SV2B			ENSG00000101412	-1.72171	E2F1		ENSG00000239808	2.65624	RN7SL255P
ENSG00000143158	-1.15735	7.99095	54.5466	1.51805e-13	1.90699e-11	MPC2			ENSG00000261578	-1.71775	AP003119.3		ENSG00000139269	2.65607	INHBE
ENSG00000259556	1.70869	1.68257	54.5043	1.55106e-13	1.94421e-11	AC090971.3			ENSG00000092607	-1.7168	TBX15		ENSG00000147255	2.65605	IGSF1
ENSG00000054179	-1.27509	4.02984	54.5005	1.55408e-13	1.94421e-11	ENTPD2			ENSG00000142405	-1.70885	NLRP12		ENSG00000101076	2.65446	HNF4A
ENSG00000121350	1.29188	4.35849	54.493	1.55999e-13	1.94758e-11	PYROXD1			ENSG00000229759	-1.70682	MRPS18AP1		ENSG00000166349	2.65174	RAG1
ENSG00000253305	2.3518	0.266687	54.4647	1.58268e-13	1.97185e-11	PCDHGB6			ENSG00000171236	-1.70653	LRG1		ENSG00000267416	2.65125	AC025048.4
ENSG00000109654	1.1773	6.39543	54.4297	1.61107e-13	2.00311e-11	TRIM2			ENSG00000232022	-1.7048	FAAHP1		ENSG00000170965	2.6494	PLAC1
ENSG00000082641	1.1509	8.74715	54.3365	1.68933e-13	2.09612e-11	NFE2L1			ENSG00000185519	-1.70247	FAM131C		ENSG00000170382	2.64759	LRRN2
ENSG00000170049	1.55714	2.3175	54.3176	1.70567e-13	2.11207e-11	KCNAB3			ENSG00000064787	-1.70039	BCAS1		ENSG00000256146	2.63623	AC006206.1
ENSG00000179051	1.16329	7.10596	54.2816	1.73721e-13	2.14675e-11	RCC2			ENSG00000141574	-1.69929	SECTM1		ENSG00000010810	2.63019	FYN
ENSG00000051596	-1.31407	4.31248	53.9818	2.02353e-13	2.49548e-11	THOC3			ENSG00000170498	-1.69182	KISS1		ENSG00000228775	2.62859	WEE2-AS1
ENSG00000160949	-1.22716	5.39524	53.9214	2.08668e-13	2.56814e-11	TONSL			ENSG00000130513	-1.68764	GDF15		ENSG00000105610	2.60468	KLF1
ENSG00000143153	-1.16246	7.0648	53.8949	2.11509e-13	2.59784e-11	ATP1B1			ENSG00000156689	-1.68426	GLYATL2		ENSG00000244512	2.60273	RN7SL28P
ENSG00000230189	1.46055	2.8411	53.8603	2.15263e-13	2.6386e-11	AC008267.2			ENSG00000169710	-1.68414	FASN		ENSG00000271843	2.60051	AC012557.1
ENSG00000182916	3.37766	-0.738414	53.8342	2.18142e-13	2.6685e-11	TCEAL7			ENSG00000263155	-1.67945	MYZAP		ENSG00000023171	2.60051	GRAMD1B
ENSG00000037280	-2.01155	1.19276	53.7083	2.32584e-13	2.83945e-11	FLT4			ENSG00000132688	-1.67848	NES		ENSG00000267649	2.59731	AC010327.4
ENSG00000249641	1.56643	2.21006	53.6285	2.42222e-13	2.95117e-11	HOXC13-AS			ENSG00000185303	-1.67284	SFTPA2		ENSG00000249494	2.59374	AC008629.1
ENSG00000115525	-1.42561	2.92154	53.5601	2.50798e-13	3.04953e-11	ST3GAL5			ENSG00000121753	-1.67251	ADGRB2		ENSG00000115738	2.59355	ID2
ENSG00000172243	-2.18588	2.02411	53.492	2.59651e-13	3.15086e-11	CLEC7A			ENSG00000182866	-1.66862	LCK		ENSG00000110680	2.59209	CALCA
ENSG00000138311	1.77852	2.14284	53.416	2.69883e-13	3.2685e-11	ZNF365			ENSG00000092853	-1.66778	CLSPN		ENSG00000004776	2.59147	HSPB6
ENSG00000126249	-1.35023	3.75163	53.3998	2.7212e-13	3.28903e-11	PDCD2L			ENSG00000140284	-1.66435	SLC27A2		ENSG00000202566	2.59121	MIR421
ENSG00000260088	2.76119	1.09816	53.2063	3.003e-13	3.62241e-11	AL445483.1			ENSG00000055118	-1.66424	KCNH2		ENSG00000120500	2.5912	ARR3
ENSG00000150527	1.29867	4.0416	53.1027	3.16557e-13	3.81093e-11	MIA2			ENSG00000178531	-1.66254	CTXN1		ENSG00000248858	2.58899	AC104211.1
ENSG00000151726	-1.13469	9.74265	53.0773	3.20672e-13	3.85283e-11	ACSL1			ENSG00000104833	-1.66055	TUBB4A		ENSG00000234181	2.58899	AL353795.2
ENSG00000164638	-1.5467	2.95067	53.0285	3.28737e-13	3.94193e-11	SLC29A4			ENSG00000065325	-1.65677	GLP2R		ENSG00000185338	2.58664	SOCS1
ENSG00000007516	-1.19851	5.05142	53.0047	3.32756e-13	3.98225e-11	BAIAP3			ENSG00000177483	-1.65519	RBM44		ENSG00000254662	2.58456	AP000781.1
ENSG00000277496	1.44799	2.89068	52.9417	3.43594e-13	4.10385e-11	AL357033.4			ENSG00000181652	-1.65271	ATG9B		ENSG00000092529	2.5845	CAPN3
ENSG00000182379	-1.18323	5.40099	52.918	3.47768e-13	4.14554e-11	NXPH4			ENSG00000151655	-1.64701	ITIH2		ENSG00000271714	2.58195	AC010501.1
ENSG00000175497	-1.37396	3.91321	52.8547	3.59162e-13	4.27297e-11	DPP10			ENSG00000100031	-1.64556	GGT1		ENSG00000084636	2.57797	COL16A1
ENSG00000232594	1.66606	1.75399	52.842	3.61488e-13	4.29223e-11	AC103563.4			ENSG00000169738	-1.64105	DCXR		ENSG00000226851	2.5774	AC004112.1
ENSG00000170293	-1.54533	2.45189	52.8356	3.62677e-13	4.29793e-11	CMTM8			ENSG00000240065	-1.63957	PSMB9		ENSG00000261519	2.5752	AC010542.4
ENSG00000108528	-1.15651	6.70349	52.6701	3.94561e-13	4.66666e-11	SLC25A11			ENSG00000255026	-1.63277	AC136475.3		ENSG00000081189	2.57472	MEF2C
ENSG00000272556	1.42248	3.17819	52.609	4.07029e-13	4.80476e-11	GTF2IP13			ENSG00000260757	-1.63184	AC093520.1		ENSG00000168016	2.57177	TRANK1
ENSG00000102096	-1.28364	4.33393	52.4387	4.43879e-13	5.22958e-11	PIM2			ENSG00000101049	-1.6308	SGK2		ENSG00000227848	2.56951	SUCLA2-AS1
ENSG00000143401	1.16201	6.14714	52.3399	4.668e-13	5.48897e-11	ANP32E			ENSG00000151365	-1.63018	THRSP		ENSG00000280075	2.56522	AC018692.3
ENSG00000174939	-1.22469	4.81272	52.322	4.71074e-13	5.52851e-11	ASPHD1			ENSG00000067840	-1.62914	PDZD4		ENSG00000247324	2.5628	AC010547.1
ENSG00000005513	-2.07425	1.11903	52.3092	4.7416e-13	5.55398e-11	SOX8			ENSG00000166664	-1.62494	CHRFAM7A		ENSG00000279086	2.56277	AC073130.3
ENSG00000114200	-2.72516	0.0451525	52.2981	4.7684e-13	5.57461e-11	BCHE			ENSG00000207546	-1.62374	MIR548C		ENSG00000215895	2.56037	AL354702.1
ENSG00000183230	2.01525	1.62302	52.2837	4.80348e-13	5.60483e-11	CTNNA3			ENSG00000072274	-1.62266	TFRC		ENSG00000279608	2.56024	AL353795.3
ENSG00000197653	1.35356	3.23715	52.2769	4.82018e-13	5.61352e-11	DNAH10			ENSG00000136378	-1.6225	ADAMTS7		ENSG00000178404	2.56024	CEP295NL
ENSG00000100478	1.51169	2.48766	52.1578	5.12155e-13	5.95306e-11	AP4S1			ENSG00000149527	-1.6214	PLCH2		ENSG00000207359	2.55809	RNU6-925P
ENSG00000185561	1.1582	6.16143	52.1409	5.16589e-13	5.99312e-11	TLCD2			ENSG00000089327	-1.61762	FXYD5		ENSG00000231024	2.55795	AC092431.1
ENSG00000170161	2.05272	0.821008	52.0883	5.30603e-13	6.14396e-11	AL512625.1			ENSG00000129946	-1.61485	SHC2		ENSG00000231447	2.55782	AC244102.1
ENSG00000164045	-1.33052	4.20292	52.0228	5.48588e-13	6.34011e-11	CDC25A			ENSG00000186868	-1.61412	MAPT		ENSG00000279070	2.55554	AC073263.2
ENSG00000177311	1.15691	5.85226	51.971	5.63264e-13	6.48994e-11	ZBTB38			ENSG00000010278	-1.61393	CD9		ENSG00000266495	2.5554	AC011731.1
ENSG00000138744	-1.14867	6.30019	51.9695	5.63691e-13	6.48994e-11	NAAA			ENSG00000153551	-1.61083	CMTM7		ENSG00000224490	2.55326	TTC21B-AS1
ENSG00000166323	1.7706	1.79197	51.9266	5.76139e-13	6.62069e-11	C11ORF65			ENSG00000151025	-1.6072	GPR158		ENSG00000182035	2.55312	ADIG
ENSG00000268471	1.42717	3.00429	51.8668	5.93961e-13	6.81259e-11	MIR4453HG			ENSG00000198805	-1.60586	PNP		ENSG00000229836	2.55312	AL671883.1
ENSG00000065057	-1.28797	3.89191	51.7835	6.19696e-13	7.09434e-11	NTHL1			ENSG00000088726	-1.60447	TMEM40		ENSG00000207137	2.55312	SNORD116-13
ENSG00000176884	-1.36216	3.47407	51.7457	6.31753e-13	7.21876e-11	GRIN1			ENSG00000264569	-1.59877	AC137723.1		ENSG00000254222	2.55299	AC023866.2
ENSG00000169084	-1.37793	3.2167	51.6686	6.57065e-13	7.49388e-11	DHRSX			ENSG00000220008	-1.59667	LINGO3		ENSG00000258813	2.55299	AL442663.3
ENSG00000090932	-1.42804	2.95703	51.6013	6.79955e-13	7.74039e-11	DLL3			ENSG00000107165	-1.59158	TYRP1		ENSG00000276742	2.55299	AL731566.2
ENSG00000035499	1.33263	3.44786	51.5695	6.91055e-13	7.85202e-11	DEPDC1B			ENSG00000116711	-1.58987	PLA2G4A		ENSG00000214575	2.55299	CPEB1
ENSG00000017427	1.805	1.85705	51.4249	7.43904e-13	8.42096e-11	IGF1			ENSG00000143753	-1.58886	DEGS1		ENSG00000260744	2.55071	AC007494.2
ENSG00000090273	-1.13813	7.20953	51.4265	7.43287e-13	8.42096e-11	NUDC			ENSG00000012660	-1.58701	ELOVL5		ENSG00000091986	2.5446	CCDC80
ENSG00000136718	-1.15919	6.04976	51.4174	7.46726e-13	8.43717e-11	IMP4			ENSG00000197142	-1.58661	ACSL5		ENSG00000177875	2.54362	CCDC184
ENSG00000102699	1.12148	8.26577	51.3805	7.60898e-13	8.58131e-11	PARP4			ENSG00000254162	-1.58541	AC009812.3		ENSG00000261101	2.5405	AC234775.3
ENSG00000101447	1.24701	4.47548	51.2352	8.19348e-13	9.22337e-11	FAM83D			ENSG00000124920	-1.5842	MYRF		ENSG00000272168	2.53459	CASC15
ENSG00000087074	1.30538	5.08183	51.1212	8.68337e-13	9.75673e-11	PPP1R15A			ENSG00000113657	-1.58013	DPYSL3		ENSG00000174564	2.53434	IL20RB
ENSG00000185482	1.45447	2.45466	51.1038	8.76084e-13	9.82558e-11	STAC3			ENSG00000240216	-1.57937	CPHL1P		ENSG00000140451	2.53277	PIF1
ENSG00000226887	-1.27958	4.25798	50.9533	9.45922e-13	1.05893e-10	ERVMER34-1			ENSG00000146090	-1.57773	RASGEF1C		ENSG00000258216	2.53134	AC084200.1
ENSG00000014123	1.14291	6.26442	50.9166	9.63772e-13	1.07537e-10	UFL1			ENSG00000188643	-1.57653	S100A16		ENSG00000249846	2.52906	LINC02021
ENSG00000265579	-1.56588	2.30715	50.9158	9.64153e-13	1.07537e-10	AC023301.1			ENSG00000224837	-1.57534	GCSHP5		ENSG00000132840	2.52702	BHMT2
ENSG00000132669	-1.20132	4.44754	50.8572	9.93373e-13	1.10593e-10	RIN2			ENSG00000108387	-1.57515	SEPT4		ENSG00000229017	2.52315	LINC01277
ENSG00000135069	1.1118	8.61677	50.846	9.99045e-13	1.1102e-10	PSAT1			ENSG00000134824	-1.57394	FADS2		ENSG00000230102	2.51842	LINC02028
ENSG00000165480	1.21139	4.7235	50.8379	1.00316e-12	1.11274e-10	SKA3			ENSG00000272636	-1.57359	DOC2B		ENSG00000250848	2.51334	AC021087.2
ENSG00000167775	-1.16283	5.65343	50.6852	1.08435e-12	1.2006e-10	CD320			ENSG00000100167	-1.5725	SEPT3		ENSG00000272008	2.50606	AL139274.2
ENSG00000123358	-1.15687	5.65065	50.6621	1.09719e-12	1.2126e-10	NR4A1			ENSG00000171385	-1.57222	KCND3		ENSG00000238107	2.50579	AC245100.6
ENSG00000102393	-1.28346	4.3884	50.4882	1.19884e-12	1.32254e-10	GLA			ENSG00000185813	-1.57142	PCYT2		ENSG00000249996	2.50357	AC106786.2
ENSG00000128564	-1.35894	3.17322	50.4705	1.20969e-12	1.33208e-10	VGF			ENSG00000082497	-1.57012	SERTAD4		ENSG00000138669	2.50249	PRKG2
ENSG00000167964	-1.15945	5.4299	50.3909	1.25977e-12	1.38472e-10	RAB26			ENSG00000142513	-1.56698	ACP4		ENSG00000189367	2.50134	KIAA0408
ENSG00000182809	-1.45179	2.38404	50.354	1.28369e-12	1.40846e-10	CRIP2			ENSG00000265579	-1.56588	AC023301.1		ENSG00000247081	2.49858	BAALC-AS1
ENSG00000273604	-1.23301	4.45356	50.237	1.36252e-12	1.49226e-10	EPOP			ENSG00000081985	-1.56579	IL12RB2		ENSG00000100979	2.49858	PLTP
ENSG00000162909	-1.11154	7.76412	50.2305	1.36708e-12	1.49455e-10	CAPN2			ENSG00000253816	-1.56503	AC138866.1		ENSG00000155622	2.49858	XAGE2
ENSG00000075618	-1.4077	3.00393	50.2036	1.38591e-12	1.51241e-10	FSCN1			ENSG00000169247	-1.56413	SH3TC2		ENSG00000253986	2.49402	AC104561.3
ENSG00000258754	1.85546	1.93437	50.1863	1.39824e-12	1.52313e-10	LINC01579			ENSG00000279317	-1.56382	AC006994.2		ENSG00000163285	2.49402	GABRG1
ENSG00000271119	1.83489	1.32162	50.1505	1.42394e-12	1.54835e-10	AC026412.3			ENSG00000198729	-1.56327	PPP1R14C		ENSG00000274317	2.48994	LINC02334
ENSG00000234614	1.90429	0.897907	50.0944	1.46526e-12	1.59042e-10	AL450992.2			ENSG00000159199	-1.56197	ATP5MC1		ENSG00000278531	2.48626	AL512324.3
ENSG00000151883	1.19305	4.64601	49.9932	1.54282e-12	1.67162e-10	PARP8			ENSG00000138623	-1.56172	SEMA7A		ENSG00000271013	2.48506	LRRC37A9P
ENSG00000196873	-1.25813	3.93018	49.8866	1.62891e-12	1.76175e-10	CBWD3			ENSG00000137976	-1.56036	DNASE2B		ENSG00000198842	2.48446	DUSP27
ENSG00000062282	-1.18693	4.63292	49.8298	1.67681e-12	1.81032e-10	DGAT2			ENSG00000010327	-1.55199	STAB1		ENSG00000224316	2.48183	GTF2IP5
ENSG00000150048	8.19392	-1.76891	49.8173	1.68753e-12	1.81866e-10	CLEC1A			ENSG00000254701	-1.55197	AC138866.2		ENSG00000249352	2.48003	LINC02198
ENSG00000147246	1.7042	1.75081	49.801	1.70155e-12	1.83052e-10	HTR2C			ENSG00000097021	-1.55073	ACOT7		ENSG00000254859	2.47542	AC067930.4
ENSG00000188229	-1.10572	8.05123	49.6927	1.79817e-12	1.93104e-10	TUBB4B			ENSG00000124126	-1.55014	PREX1		ENSG00000132357	2.47396	CARD6
ENSG00000073670	-1.28569	3.43219	49.6079	1.87759e-12	2.01277e-10	ADAM11			ENSG00000171227	-1.54883	TMEM37		ENSG00000224778	2.47372	CENPIP1
ENSG00000139220	-1.18839	4.43338	49.5261	1.95753e-12	2.09477e-10	PPFIA2			ENSG00000154102	-1.54674	C16ORF74		ENSG00000235513	2.46734	AL035681.1
ENSG00000151320	1.29637	3.62339	49.4447	2.04046e-12	2.17966e-10	AKAP6			ENSG00000164638	-1.5467	SLC29A4		ENSG00000128815	2.4665	WDFY4
ENSG00000180264	-1.77176	1.95496	49.3241	2.16983e-12	2.31378e-10	ADGRD2			ENSG00000174950	-1.54659	CD164L2		ENSG00000004948	2.46367	CALCR
ENSG00000136261	-1.13626	5.9037	49.2292	2.27738e-12	2.42422e-10	BZW2			ENSG00000170293	-1.54533	CMTM8		ENSG00000041982	2.46056	TNC
ENSG00000179918	1.09928	7.81545	49.1912	2.32195e-12	2.46733e-10	SEPHS2			ENSG00000059377	-1.54516	TBXAS1		ENSG00000064205	2.45766	WISP2
ENSG00000169668	-2.03959	1.26097	49.1529	2.36765e-12	2.51149e-10	BCRP2			ENSG00000178773	-1.54415	CPNE7		ENSG00000263893	2.45172	AC080037.1
ENSG00000184208	1.12929	5.77193	49.0778	2.46015e-12	2.59599e-10	C22ORF46			ENSG00000068078	-1.5438	FGFR3		ENSG00000116544	2.44948	DLGAP3
ENSG00000134333	-1.09166	8.92395	49.0791	2.45842e-12	2.59599e-10	LDHA			ENSG00000272989	-1.54372	LINC02012		ENSG00000228701	2.4479	TNKS2-AS1
ENSG00000050555	-1.20504	4.49883	49.0839	2.45249e-12	2.59599e-10	LAMC3			ENSG00000100593	-1.54197	ISM2		ENSG00000155961	2.4362	RAB39B
ENSG00000103187	-1.18018	4.75632	49.0474	2.49854e-12	2.63193e-10	COTL1			ENSG00000198133	-1.53902	TMEM229B		ENSG00000180626	2.42891	ZNF594
ENSG00000259673	1.25066	3.72852	49.0269	2.52471e-12	2.65488e-10	IQCH-AS1			ENSG00000221890	-1.53694	NPTXR		ENSG00000246627	2.42241	CACNA1C-AS1
ENSG00000234432	1.46437	2.56034	48.9811	2.58442e-12	2.71297e-10	AC092171.3			ENSG00000219755	-1.52628	AL137784.1		ENSG00000272369	2.41871	AC008035.1
ENSG00000166391	-1.32472	3.43317	48.9728	2.59543e-12	2.71982e-10	MOGAT2			ENSG00000187808	-1.52246	SOWAHD		ENSG00000250413	2.41542	AC005674.1
ENSG00000089327	-1.61762	1.93972	48.916	2.6716e-12	2.79482e-10	FXYD5			ENSG00000197061	-1.52069	HIST1H4C		ENSG00000268129	2.41542	AC026304.1
ENSG00000184564	1.97218	1.2783	48.8028	2.83029e-12	2.95065e-10	SLITRK6			ENSG00000149328	-1.51817	GLB1L2		ENSG00000145192	2.41542	AHSG
ENSG00000221883	1.65245	1.75533	48.8046	2.82777e-12	2.95065e-10	ARIH2OS			ENSG00000196230	-1.51794	TUBB		ENSG00000103313	2.41432	MEFV
ENSG00000104341	-1.13376	5.5443	48.7935	2.84385e-12	2.9597e-10	LAPTM4B			ENSG00000204128	-1.51603	C2ORF72		ENSG00000128594	2.41292	LRRC4
ENSG00000237289	-1.16481	4.99773	48.6776	3.01695e-12	3.13448e-10	CKMT1B			ENSG00000108924	-1.51075	HLF		ENSG00000261817	2.41082	AL390718.1
ENSG00000132357	2.47396	0.573133	48.6381	3.07833e-12	3.18959e-10	CARD6			ENSG00000157193	-1.50989	LRP8		ENSG00000139597	2.40645	N4BP2L1
ENSG00000188848	1.16865	4.64387	48.6367	3.08051e-12	3.18959e-10	BEND4			ENSG00000160191	-1.50519	PDE9A		ENSG00000276772	2.4057	AC025271.4
ENSG00000101144	-2.84675	0.450193	48.6073	3.12704e-12	3.22675e-10	BMP7			ENSG00000172828	-1.5034	CES3		ENSG00000230184	2.4057	SMYD3-IT1
ENSG00000147113	-3.12487	-0.348018	48.6079	3.12605e-12	3.22675e-10	CXORF36			ENSG00000075043	-1.50269	KCNQ2		ENSG00000185247	2.39789	MAGEA11
ENSG00000079215	-1.46256	2.72242	48.5956	3.14568e-12	3.24048e-10	SLC1A3			ENSG00000130005	-1.49957	GAMT		ENSG00000278530	2.39676	CHMP1B2P
ENSG00000133687	2.00975	1.57576	48.4936	3.3137e-12	3.40385e-10	TMTC1			ENSG00000129214	-1.4989	SHBG		ENSG00000188451	2.39563	SRP72P2
ENSG00000067225	-1.08419	9.39942	48.4925	3.31549e-12	3.40385e-10	PKM			ENSG00000138795	-1.49881	LEF1		ENSG00000223697	2.39559	AF230666.1
ENSG00000180769	1.76691	2.06472	48.4524	3.38406e-12	3.46838e-10	WDFY3-AS2			ENSG00000250387	-1.49587	LINC02197		ENSG00000204334	2.3937	ERICH2
ENSG00000108773	-1.1015	6.91279	48.4181	3.44371e-12	3.52356e-10	KAT2A			ENSG00000175785	-1.49523	PRIMA1		ENSG00000260498	2.38913	AC126696.3
ENSG00000166347	-1.09292	7.39797	48.3779	3.51504e-12	3.59049e-10	CYB5A			ENSG00000280106	-1.49344	AC008555.8		ENSG00000228966	2.38737	HOMER2P1
ENSG00000136868	1.08703	7.91034	48.1947	3.85934e-12	3.93555e-10	SLC31A1			ENSG00000239911	-1.49321	PRKAG2-AS1		ENSG00000259275	2.38711	AC087477.2
ENSG00000162729	-1.1777	4.75877	48.1257	3.99762e-12	4.06972e-10	IGSF8			ENSG00000132677	-1.49022	RHBG		ENSG00000253873	2.38537	PCDHGA11
ENSG00000089847	1.27274	3.47831	48.08	4.09171e-12	4.15853e-10	ANKRD24			ENSG00000204758	-1.48664	AC008429.1		ENSG00000006025	2.37281	OSBPL7
ENSG00000145819	1.11679	5.66679	47.9832	4.2988e-12	4.3617e-10	ARHGAP26			ENSG00000072422	-1.48631	RHOBTB1		ENSG00000267404	2.37127	AC023043.2
ENSG00000106049	-1.10534	6.33516	47.9256	4.42695e-12	4.48423e-10	HIBADH			ENSG00000243537	-1.48328	KC877373.1		ENSG00000276727	2.36747	AC137834.2
ENSG00000105607	-1.15612	4.93691	47.918	4.4443e-12	4.4943e-10	GCDH			ENSG00000145832	-1.48132	SLC25A48		ENSG00000117724	2.36504	CENPF
ENSG00000139865	-1.08973	7.10726	47.8961	4.49426e-12	4.53725e-10	TTC6			ENSG00000271367	-1.48004	AL034374.1		ENSG00000234722	2.3641	LINC01287
ENSG00000278175	1.92661	1.15685	47.8493	4.60283e-12	4.63914e-10	GLIDR			ENSG00000213399	-1.47889	AC022210.1		ENSG00000031081	2.35532	ARHGAP31
ENSG00000279602	1.49303	1.99194	47.837	4.63162e-12	4.66042e-10	AC109326.1			ENSG00000143199	-1.47854	ADCY10		ENSG00000253305	2.3518	PCDHGB6
ENSG00000101004	1.36073	2.8577	47.8019	4.71544e-12	4.73691e-10	NINL			ENSG00000261889	-1.47773	AC108134.2		ENSG00000196407	2.35126	THEM5
ENSG00000274641	2.28696	0.580532	47.7484	4.84573e-12	4.85766e-10	HIST1H2BO			ENSG00000198054	-1.47594	DSCR8		ENSG00000223722	2.34327	AC023157.1
ENSG00000076248	-1.12378	5.77441	47.746	4.85165e-12	4.85766e-10	UNG			ENSG00000277156	-1.47513	AL589743.6		ENSG00000130948	2.34157	HSD17B3
ENSG00000188167	1.99467	1.53192	47.7387	4.86985e-12	4.86784e-10	TMPPE			ENSG00000137819	-1.47382	PAQR5		ENSG00000207442	2.33637	SNORD116-6
ENSG00000182263	2.20912	0.713458	47.726	4.90138e-12	4.8913e-10	FIGN			ENSG00000162073	-1.47268	PAQR4		ENSG00000102145	2.33591	GATA1
ENSG00000259803	-1.21856	3.83454	47.6432	5.11287e-12	5.09398e-10	SLC22A31			ENSG00000206177	-1.46711	HBM		ENSG00000257817	2.33577	AC026765.2
ENSG00000085998	-1.08787	7.24068	47.6389	5.12409e-12	5.09679e-10	POMGNT1			ENSG00000126267	-1.46627	COX6B1		ENSG00000250049	2.33577	AC114316.2
ENSG00000170835	-1.8015	2.22346	47.47	5.58525e-12	5.5464e-10	CEL			ENSG00000077782	-1.46548	FGFR1		ENSG00000227888	2.32872	FAM66A
ENSG00000132938	2.22461	0.483911	47.3217	6.02405e-12	5.97238e-10	MTUS2			ENSG00000244486	-1.46496	SCARF2		ENSG00000276662	2.3271	AL713922.2
ENSG00000162004	-1.1168	5.53238	47.3016	6.08632e-12	6.02426e-10	CCDC78			ENSG00000155367	-1.46473	PPM1J		ENSG00000123009	2.32647	NME2P1
ENSG00000244578	4.07232	-0.81704	47.2585	6.22167e-12	6.1482e-10	LINC01391			ENSG00000108679	-1.46388	LGALS3BP		ENSG00000230523	2.32634	LINC01756
ENSG00000160796	-1.09795	6.33051	47.2552	6.23218e-12	6.14858e-10	NBEAL2			ENSG00000109084	-1.46342	TMEM97		ENSG00000121621	2.32488	KIF18A
ENSG00000283000	1.7811	1.25593	47.2025	6.40182e-12	6.30569e-10	AL392046.2			ENSG00000110243	-1.46261	APOA5		ENSG00000183580	2.32452	FBXL7
ENSG00000164867	-1.25152	4.45912	47.1741	6.49547e-12	6.38756e-10	NOS3			ENSG00000079215	-1.46256	SLC1A3		ENSG00000107105	2.32395	ELAVL2
ENSG00000172828	-1.5034	2.09487	47.1097	6.71226e-12	6.59008e-10	CES3			ENSG00000169908	-1.4621	TM4SF1		ENSG00000271926	2.31919	AC008972.1
ENSG00000157593	-1.09552	6.35274	47.1011	6.74188e-12	6.60845e-10	SLC35B2			ENSG00000105707	-1.46158	HPN		ENSG00000259818	2.31919	AL606760.3
ENSG00000136840	-1.16085	5.05964	47.0913	6.77547e-12	6.63067e-10	ST6GALNAC4			ENSG00000260552	-1.45972	AC023043.1		ENSG00000136010	2.31851	ALDH1L2
ENSG00000197128	1.22379	3.85934	47.0777	6.82279e-12	6.66623e-10	ZNF772			ENSG00000103227	-1.45699	LMF1		ENSG00000277399	2.31721	GPR179
ENSG00000184470	-1.08813	6.70832	47.0687	6.85416e-12	6.68611e-10	TXNRD2			ENSG00000188677	-1.45485	PARVB		ENSG00000242242	2.31681	NECTIN3-AS1
ENSG00000159335	1.08939	6.77823	47.0649	6.86748e-12	6.68836e-10	PTMS			ENSG00000119655	-1.45244	NPC2		ENSG00000143851	2.31668	PTPN7
ENSG00000033327	1.24811	4.34598	47.038	6.96221e-12	6.76974e-10	GAB2			ENSG00000276418	-1.45214	AC036214.3		ENSG00000130830	2.31458	MPP1
ENSG00000165240	1.10492	5.95469	47.0141	7.04767e-12	6.84188e-10	ATP7A			ENSG00000173511	-1.45209	VEGFB		ENSG00000139364	2.31458	TMEM132B
ENSG00000102531	1.08616	6.89699	46.9816	7.16566e-12	6.94531e-10	FNDC3A			ENSG00000182809	-1.45179	CRIP2		ENSG00000137860	2.31164	SLC28A2
ENSG00000261801	1.27453	3.23475	46.9162	7.40861e-12	7.16934e-10	LOXL1-AS1			ENSG00000096088	-1.45151	PGC		ENSG00000271424	2.30971	AL157791.2
ENSG00000114767	-1.1667	4.91423	46.9067	7.4446e-12	7.19269e-10	RRP9			ENSG00000066735	-1.44817	KIF26A		ENSG00000166401	2.30606	SERPINB8
ENSG00000072954	-1.35684	3.02663	46.8871	7.51962e-12	7.25362e-10	TMEM38A			ENSG00000169689	-1.44795	CENPX		ENSG00000233929	2.30588	MT1XP1
ENSG00000223802	-4.47729	-0.868163	46.8552	7.64317e-12	7.3611e-10	CERS1			ENSG00000134202	-1.44704	GSTM3		ENSG00000260855	2.30245	AL591848.4
ENSG00000105290	-1.08764	6.68663	46.8302	7.74105e-12	7.44356e-10	APLP1			ENSG00000196620	-1.44523	UGT2B15		ENSG00000135248	2.2918	FAM71F1
ENSG00000149256	3.22322	0.71636	46.8031	7.84874e-12	7.53517e-10	TENM4			ENSG00000248587	-1.44321	GDNF-AS1		ENSG00000274641	2.28696	HIST1H2BO
ENSG00000182158	1.07794	7.06122	46.7056	8.24946e-12	7.90736e-10	CREB3L2			ENSG00000110628	-1.44213	SLC22A18		ENSG00000280415	2.28538	AC005252.3
ENSG00000168769	1.12125	5.24821	46.697	8.28565e-12	7.92952e-10	TET2			ENSG00000130511	-1.44164	SSBP4		ENSG00000197153	2.28387	HIST1H3J
ENSG00000276952	1.848	1.10095	46.6534	8.47189e-12	8.09177e-10	AL121772.3			ENSG00000158106	-1.43869	RHPN1		ENSG00000249753	2.28136	AC084357.2
ENSG00000275183	-1.22997	3.90833	46.6511	8.48185e-12	8.09177e-10	LENG9			ENSG00000124664	-1.43774	SPDEF		ENSG00000266897	2.28123	AC005546.1
ENSG00000117450	-1.06662	8.56266	46.6099	8.66216e-12	8.25081e-10	PRDX1			ENSG00000198576	-1.43672	ARC		ENSG00000064692	2.27744	SNCAIP
ENSG00000145331	1.15753	4.55252	46.5642	8.86651e-12	8.43222e-10	TRMT10A			ENSG00000084710	-1.43533	EFR3B		ENSG00000249803	2.2765	AC112178.1
ENSG00000197905	-1.25168	3.93991	46.458	9.36023e-12	8.88782e-10	TEAD4			ENSG00000261115	-1.43267	TMEM178B		ENSG00000111254	2.26841	AKAP3
ENSG00000235688	-1.81365	1.3201	46.4237	9.52576e-12	9.03087e-10	AC116614.1			ENSG00000229491	-1.43153	AC136489.1		ENSG00000236643	2.2684	AL354928.1
ENSG00000147676	1.0668	7.78738	46.4205	9.54123e-12	9.03142e-10	MAL2			ENSG00000160932	-1.43047	LY6E		ENSG00000172201	2.26749	ID4
ENSG00000143771	-1.08961	6.18674	46.357	9.85535e-12	9.31423e-10	CNIH4			ENSG00000173809	-1.43044	TDRD12		ENSG00000253741	2.2644	AC108002.1
ENSG00000073578	-1.06757	7.78135	46.3282	1.00013e-11	9.43744e-10	SDHA			ENSG00000113389	-1.42983	NPR3		ENSG00000276663	2.26358	AC009090.3
ENSG00000185420	-1.13929	4.75373	46.322	1.00329e-11	9.43792e-10	SMYD3			ENSG00000172985	-1.42839	SH3RF3		ENSG00000274363	2.26067	AC087742.1
ENSG00000106105	1.06045	9.0005	46.3223	1.00316e-11	9.43792e-10	GARS			ENSG00000090932	-1.42804	DLL3		ENSG00000240219	2.25865	AL512306.2
ENSG00000150656	3.52904	-0.962333	46.2522	1.03972e-11	9.76544e-10	CNDP1			ENSG00000214063	-1.42697	TSPAN4		ENSG00000159289	2.25645	GOLGA6A
ENSG00000065989	-1.9566	1.54137	46.2242	1.05465e-11	9.89035e-10	PDE4A			ENSG00000135363	-1.42665	LMO2		ENSG00000232545	2.25607	AC253536.3
ENSG00000260597	1.36379	2.8233	46.1723	1.08296e-11	1.01402e-09	AC012531.1			ENSG00000183853	-1.42603	KIRREL1		ENSG00000145700	2.2552	ANKRD31
ENSG00000142733	-1.11155	5.70909	46.1527	1.09386e-11	1.02265e-09	MAP3K6			ENSG00000115525	-1.42561	ST3GAL5		ENSG00000179388	2.25413	EGR3
ENSG00000257315	1.16659	4.73784	46.13	1.10658e-11	1.03295e-09	ZBED6			ENSG00000140465	-1.42475	CYP1A1		ENSG00000226864	2.25142	ATE1-AS1
ENSG00000277893	5.23806	-1.66595	46.1076	1.11934e-11	1.04325e-09	SRD5A2			ENSG00000269978	-1.42463	AL359881.1		ENSG00000240996	2.25072	AL157400.4
ENSG00000109805	1.17545	4.4914	46.0236	1.16837e-11	1.08728e-09	NCAPG			ENSG00000073792	-1.42364	IGF2BP2		ENSG00000236204	2.249	LINC01376
ENSG00000260317	-1.75191	1.32909	46.0193	1.17091e-11	1.08798e-09	AC009812.4			ENSG00000133962	-1.42304	CATSPERB		ENSG00000260300	2.24381	AC009119.2
ENSG00000130303	-1.07419	6.8467	46.0055	1.17923e-11	1.09403e-09	BST2			ENSG00000261217	-1.4199	BCAP31P1		ENSG00000183091	2.23371	NEB
ENSG00000108179	-1.06395	7.6757	45.9671	1.20257e-11	1.11398e-09	PPIF			ENSG00000152086	-1.41376	TUBA3E		ENSG00000270882	2.23303	HIST2H4A
ENSG00000198729	-1.56327	1.80847	45.9569	1.20885e-11	1.11809e-09	PPP1R14C			ENSG00000001617	-1.41217	SEMA3F		ENSG00000163297	2.23167	ANTXR2
ENSG00000122644	1.15263	4.61077	45.9237	1.22947e-11	1.13543e-09	ARL4A			ENSG00000166831	-1.41033	RBPMS2		ENSG00000165124	2.2298	SVEP1
ENSG00000148303	-1.05196	10.5406	45.879	1.25784e-11	1.15987e-09	RPL7A			ENSG00000074211	-1.40875	PPP2R2C		ENSG00000086159	2.22871	AQP6
ENSG00000168874	5.22741	-0.813446	45.8392	1.28366e-11	1.18188e-09	ATOH8			ENSG00000075618	-1.4077	FSCN1		ENSG00000070182	2.22759	SPTB
ENSG00000184076	-1.07952	6.27041	45.8226	1.29458e-11	1.19013e-09	UQCR10			ENSG00000162591	-1.4064	MEGF6		ENSG00000225230	2.22631	AC008937.1
ENSG00000123643	-1.11645	5.77552	45.8009	1.30902e-11	1.20158e-09	SLC36A1			ENSG00000257542	-1.40622	OR7E47P		ENSG00000235036	2.22529	AL035456.1
ENSG00000110092	-1.06394	7.3864	45.7792	1.32362e-11	1.21315e-09	CCND1			ENSG00000135205	-1.4058	CCDC146		ENSG00000132938	2.22461	MTUS2
ENSG00000226738	2.7305	-0.596971	45.7724	1.32823e-11	1.21554e-09	U62317.1			ENSG00000175920	-1.40554	DOK7		ENSG00000095370	2.22331	SH2D3C
ENSG00000162733	1.29093	3.21952	45.753	1.34143e-11	1.22577e-09	DDR2			ENSG00000125740	-1.40499	FOSB		ENSG00000105650	2.22111	PDE4C
ENSG00000006118	-1.06912	6.91019	45.7206	1.36381e-11	1.24435e-09	TMEM132A			ENSG00000158710	-1.40312	TAGLN2		ENSG00000237719	2.22085	Z95152.1
ENSG00000260572	1.77107	1.11592	45.6888	1.38616e-11	1.26189e-09	AC069224.1			ENSG00000146411	-1.40285	SLC2A12		ENSG00000231551	2.21918	AC245100.4
ENSG00000115107	-1.17515	4.47766	45.6873	1.38719e-11	1.26189e-09	STEAP3			ENSG00000156471	-1.40208	PTDSS1		ENSG00000251173	2.21883	UCHL1-AS1
ENSG00000250033	1.98778	1.59466	45.6793	1.39289e-11	1.26328e-09	SLC7A11-AS1			ENSG00000112118	-1.40132	MCM3		ENSG00000122728	2.211	TAF1L
ENSG00000103257	1.05531	8.04482	45.6803	1.39214e-11	1.26328e-09	SLC7A5			ENSG00000161980	-1.40128	POLR3K		ENSG00000182263	2.20912	FIGN
ENSG00000197355	-1.06656	7.02916	45.6246	1.43228e-11	1.29707e-09	UAP1L1			ENSG00000206113	-1.39843	CFAP99		ENSG00000233030	2.19952	AC243772.2
ENSG00000247400	1.16959	4.20115	45.6161	1.43852e-11	1.30078e-09	DNAJC3-DT			ENSG00000142549	-1.39788	IGLON5		ENSG00000265415	2.1979	AC099850.3
ENSG00000176978	-1.05738	7.91661	45.4813	1.54101e-11	1.39138e-09	DPP7			ENSG00000235169	-1.39568	SMIM1		ENSG00000093072	2.19143	ADA2
ENSG00000274173	1.0769	6.23994	45.462	1.55633e-11	1.40312e-09	AL035661.1			ENSG00000186897	-1.39349	C1QL4		ENSG00000239467	2.19052	AC007405.3
ENSG00000130312	-1.1101	5.3334	45.4522	1.56409e-11	1.40595e-09	MRPL34			ENSG00000272512	-1.39224	AL645608.8		ENSG00000228251	2.1892	AC012442.1
ENSG00000074706	-1.87329	1.11655	45.455	1.56184e-11	1.40595e-09	IPCEF1			ENSG00000223361	-1.39057	FTH1P10		ENSG00000259630	2.18491	AC104046.1
ENSG00000131747	1.07475	6.44936	45.4366	1.57661e-11	1.4151e-09	TOP2A			ENSG00000184221	-1.38772	OLIG1		ENSG00000234807	2.18243	LINC01135
ENSG00000168907	-1.10155	5.47081	45.4043	1.60284e-11	1.43652e-09	PLA2G4F			ENSG00000144476	-1.3871	ACKR3		ENSG00000266852	2.17933	MIR4482
ENSG00000129083	1.05225	8.36861	45.382	1.62118e-11	1.45081e-09	COPB1			ENSG00000103089	-1.38673	FA2H		ENSG00000130055	2.17826	GDPD2
ENSG00000170044	3.06549	-0.493559	45.3572	1.64185e-11	1.46499e-09	ZPLD1			ENSG00000169220	-1.38505	RGS14		ENSG00000005108	2.17761	THSD7A
ENSG00000177830	-1.07177	6.45698	45.3592	1.64014e-11	1.46499e-09	CHID1			ENSG00000176845	-1.38445	METRNL		ENSG00000187475	2.17243	HIST1H1T
ENSG00000157992	-1.11366	5.18	45.2538	1.73085e-11	1.54213e-09	KRTCAP3			ENSG00000090661	-1.38422	CERS4		ENSG00000267456	2.17048	AC023043.3
ENSG00000139438	-1.23866	3.63339	45.2386	1.74429e-11	1.55183e-09	FAM222A			ENSG00000169439	-1.38108	SDC2		ENSG00000150628	2.16984	SPATA4
ENSG00000203875	1.12432	4.89104	45.1757	1.80122e-11	1.60013e-09	SNHG5			ENSG00000169084	-1.37793	DHRSX		ENSG00000170006	2.16626	TMEM154
ENSG00000176046	1.04947	8.56695	45.1638	1.81221e-11	1.60754e-09	NUPR1			ENSG00000104888	-1.37743	SLC17A7		ENSG00000144868	2.16411	TMEM108
ENSG00000239672	-1.09319	5.65329	45.1597	1.816e-11	1.60856e-09	NME1			ENSG00000165215	-1.37659	CLDN3		ENSG00000223804	2.15802	AC244669.1
ENSG00000232160	1.68365	1.36881	45.0351	1.93539e-11	1.70931e-09	RAP2C-AS1			ENSG00000275160	-1.37634	AL354718.1		ENSG00000265485	2.15361	LINC01915
ENSG00000149809	-1.06617	6.50228	45.0365	1.93397e-11	1.70931e-09	TM7SF2			ENSG00000182240	-1.37492	BACE2		ENSG00000224559	2.15332	LINC01087
ENSG00000172725	-1.05368	7.48863	45.0079	1.96242e-11	1.73066e-09	CORO1B			ENSG00000141526	-1.37481	SLC16A3		ENSG00000259209	2.15217	AC004943.1
ENSG00000128274	-2.69708	-0.149411	44.9314	2.04056e-11	1.79697e-09	A4GALT			ENSG00000175497	-1.37396	DPP10		ENSG00000224080	2.14869	UBE2FP1
ENSG00000079156	1.2071	3.6792	44.9121	2.0608e-11	1.81216e-09	OSBPL6			ENSG00000116852	-1.37265	KIF21B		ENSG00000267426	2.14674	AC087289.3
ENSG00000154978	-1.12223	4.80701	44.8276	2.15164e-11	1.8893e-09	VOPP1			ENSG00000127588	-1.37223	GNG13		ENSG00000239480	2.14603	AC073517.1
ENSG00000271013	2.48506	0.290682	44.8134	2.16734e-11	1.90033e-09	LRRC37A9P			ENSG00000184441	-1.37213	AP001062.1		ENSG00000227741	2.14493	AL121987.2
ENSG00000101384	1.12068	4.74444	44.8053	2.17638e-11	1.90551e-09	JAG1			ENSG00000099617	-1.37082	EFNA2		ENSG00000185467	2.1443	KPNA7
ENSG00000135643	-2.46997	0.026586	44.8023	2.17969e-11	1.90566e-09	KCNMB4			ENSG00000149212	-1.37072	SESN3		ENSG00000257261	2.14368	AC008014.1
ENSG00000167996	-1.03986	11.272	44.7985	2.18389e-11	1.90658e-09	FTH1			ENSG00000215612	-1.37063	HMX1		ENSG00000246100	2.14178	LINC00900
ENSG00000012171	1.17386	3.80112	44.7829	2.20134e-11	1.91905e-09	SEMA3B			ENSG00000137825	-1.36942	ITPKA		ENSG00000238109	2.13667	AC004893.1
ENSG00000272989	-1.54372	2.02111	44.7375	2.253e-11	1.96127e-09	LINC02012			ENSG00000101265	-1.36927	RASSF2		ENSG00000049540	2.13631	ELN
ENSG00000122787	1.52722	1.64436	44.7297	2.26195e-11	1.96343e-09	AKR1D1			ENSG00000106077	-1.36596	ABHD11		ENSG00000243323	2.12853	PTPRVP
ENSG00000125885	-1.13959	4.95668	44.7322	2.25906e-11	1.96343e-09	MCM8			ENSG00000213700	-1.36591	RPL17P50		ENSG00000198633	2.12559	ZNF534
ENSG00000254838	2.85727	0.0296113	44.6903	2.30797e-11	2.00052e-09	GVINP1			ENSG00000176884	-1.36216	GRIN1		ENSG00000137801	2.12541	THBS1
ENSG00000100526	1.15302	4.14318	44.606	2.40957e-11	2.0856e-09	CDKN3			ENSG00000138796	-1.3604	HADH		ENSG00000253485	2.12513	PCDHGA5
ENSG00000136111	1.08661	5.20213	44.5958	2.42205e-11	2.09342e-09	TBC1D4			ENSG00000167799	-1.359	NUDT8		ENSG00000060982	2.12255	BCAT1
ENSG00000104381	1.22193	3.50348	44.5692	2.45521e-11	2.11861e-09	GDAP1			ENSG00000128564	-1.35894	VGF		ENSG00000106948	2.1222	AKNA
ENSG00000115109	1.05632	6.73804	44.5666	2.45845e-11	2.11861e-09	EPB41L5			ENSG00000072954	-1.35684	TMEM38A		ENSG00000233220	2.12133	LINC00167
ENSG00000100364	-1.0663	6.34085	44.5641	2.46167e-11	2.11861e-09	KIAA0930			ENSG00000196368	-1.35563	NUDT11		ENSG00000196951	2.11903	SCOC-AS1
ENSG00000121957	1.14056	4.42915	44.5564	2.47131e-11	2.12118e-09	GPSM2			ENSG00000116726	-1.35473	PRAMEF12		ENSG00000248592	2.10955	TMEM110-MUSTN1
ENSG00000105088	-1.87231	0.710413	44.5562	2.47165e-11	2.12118e-09	OLFM2			ENSG00000219329	-1.351	AL357515.1		ENSG00000244515	2.10864	KRT18P34
ENSG00000160211	-1.07919	6.57398	44.5421	2.48941e-11	2.13341e-09	G6PD			ENSG00000228727	-1.3508	SAPCD1		ENSG00000242659	2.1085	AC108693.2
ENSG00000137760	1.17063	3.94423	44.4863	2.56145e-11	2.19204e-09	ALKBH8			ENSG00000272398	-1.35044	CD24		ENSG00000226200	2.10765	SGMS1-AS1
ENSG00000129667	-1.16392	4.42927	44.46	2.59611e-11	2.21858e-09	RHBDF2			ENSG00000184956	-1.35023	MUC6		ENSG00000171649	2.10727	ZIK1
ENSG00000235169	-1.39568	2.71027	44.4252	2.64267e-11	2.25519e-09	SMIM1			ENSG00000126249	-1.35023	PDCD2L		ENSG00000267413	2.106	LINC01901
ENSG00000116353	-1.0786	5.54594	44.3143	2.79669e-11	2.38327e-09	MECR			ENSG00000112699	-1.34947	GMDS		ENSG00000133475	2.10592	GGT2
ENSG00000136521	-1.05454	6.6272	44.2964	2.82236e-11	2.39991e-09	NDUFB5			ENSG00000262482	-1.34761	AC004034.1		ENSG00000103355	2.10391	PRSS33
ENSG00000137824	-1.06285	6.47128	44.2952	2.82412e-11	2.39991e-09	RMDN3			ENSG00000175305	-1.34694	CCNE2		ENSG00000138759	2.10169	FRAS1
ENSG00000138835	1.07005	6.04711	44.2837	2.84073e-11	2.40728e-09	RGS3			ENSG00000114737	-1.34692	CISH		ENSG00000271889	2.10155	AC016747.2
ENSG00000106688	-1.80779	1.09348	44.2845	2.83959e-11	2.40728e-09	SLC1A1			ENSG00000233392	-1.3467	AC104809.2		ENSG00000187720	2.10155	THSD4
ENSG00000158089	-1.79707	1.75123	44.2629	2.87103e-11	2.42956e-09	GALNT14			ENSG00000140853	-1.34421	NLRC5		ENSG00000228150	2.09964	AL357140.2
ENSG00000085644	1.14017	4.57252	44.2292	2.92094e-11	2.46836e-09	ZNF213			ENSG00000233393	-1.3433	AP000688.2		ENSG00000269559	2.09937	AC093677.2
ENSG00000177989	1.17577	4.50672	44.2189	2.93629e-11	2.47787e-09	ODF3B			ENSG00000182871	-1.34318	COL18A1		ENSG00000128965	2.09618	CHAC1
ENSG00000198496	1.09588	4.88991	44.1709	3.0092e-11	2.53588e-09	NBR2			ENSG00000083454	-1.34297	P2RX5		ENSG00000235989	2.0923	MORC2-AS1
ENSG00000132004	-1.19269	3.90142	44.138	3.06019e-11	2.57527e-09	FBXW9			ENSG00000123416	-1.34296	TUBA1B		ENSG00000124657	2.08783	OR2B6
ENSG00000257542	-1.40622	1.94623	44.0507	3.19974e-11	2.68898e-09	OR7E47P			ENSG00000172638	-1.34149	EFEMP2		ENSG00000249574	2.0861	AC226118.1
ENSG00000167751	-1.04089	7.40024	44.0402	3.21698e-11	2.69973e-09	KLK2			ENSG00000004478	-1.33989	FKBP4		ENSG00000173166	2.08548	RAPH1
ENSG00000115884	-1.16089	4.75981	44.0062	3.27335e-11	2.74324e-09	SDC1			ENSG00000187244	-1.33799	BCAM		ENSG00000167103	2.0854	PIP5KL1
ENSG00000178980	-1.14397	4.4957	43.9917	3.29765e-11	2.75979e-09	SELENOW			ENSG00000115286	-1.33688	NDUFS7		ENSG00000072571	2.07713	HMMR
ENSG00000151729	-1.05062	6.72638	43.9822	3.31378e-11	2.76947e-09	SLC25A4			ENSG00000111249	-1.33576	CUX2		ENSG00000280426	2.07196	AC084876.2
ENSG00000102934	-1.26221	3.17028	43.9346	3.39538e-11	2.83377e-09	PLLP			ENSG00000166025	-1.33522	AMOTL1		ENSG00000274818	2.06913	AC004825.2
ENSG00000279692	1.41508	2.43248	43.8997	3.45638e-11	2.88071e-09	AC110285.7			ENSG00000166833	-1.33322	NAV2		ENSG00000282393	2.06909	AC016588.2
ENSG00000185386	-1.06903	5.61412	43.8417	3.5603e-11	2.96325e-09	MAPK11			ENSG00000279443	-1.33236	AL513497.1		ENSG00000235493	2.06875	LINC01967
ENSG00000103888	1.79859	1.52468	43.8111	3.61646e-11	3.00587e-09	CEMIP			ENSG00000100297	-1.33132	MCM5		ENSG00000243176	2.06682	AC092944.1
ENSG00000135407	1.47725	1.85924	43.7764	3.6811e-11	3.05541e-09	AVIL			ENSG00000164045	-1.33052	CDC25A		ENSG00000253953	2.06475	PCDHGB4
ENSG00000130560	-1.05961	6.05196	43.7585	3.71499e-11	3.07933e-09	UBAC1			ENSG00000175643	-1.3295	RMI2		ENSG00000106927	2.06	AMBP
ENSG00000243224	1.85689	0.946884	43.724	3.781e-11	3.12977e-09	AC006252.1			ENSG00000139044	-1.32809	B4GALNT3		ENSG00000279748	2.05882	AC008764.9
ENSG00000142515	-1.0325	7.77982	43.6947	3.83804e-11	3.17266e-09	KLK3			ENSG00000154027	-1.3268	AK5		ENSG00000276832	2.05601	AL354718.3
ENSG00000114315	-1.21735	3.65252	43.6824	3.86228e-11	3.18835e-09	HES1			ENSG00000103260	-1.32654	METRN		ENSG00000170161	2.05272	AL512625.1
ENSG00000221866	5.15935	-1.60542	43.5859	4.05753e-11	3.34498e-09	PLXNA4			ENSG00000187848	-1.32649	P2RX2		ENSG00000226067	2.05256	LINC00623
ENSG00000138413	1.02595	9.44213	43.5691	4.09252e-11	3.36925e-09	IDH1			ENSG00000074416	-1.32586	MGLL		ENSG00000196517	2.04641	SLC6A9
ENSG00000198626	1.11051	4.67299	43.5244	4.18716e-11	3.44249e-09	RYR2			ENSG00000166391	-1.32472	MOGAT2		ENSG00000134533	2.04099	RERG
ENSG00000176170	-1.27703	3.67006	43.5203	4.19586e-11	3.44498e-09	SPHK1			ENSG00000149798	-1.32293	CDC42EP2		ENSG00000237595	2.04062	AL161937.2
ENSG00000140853	-1.34421	3.81572	43.4691	4.30701e-11	3.53146e-09	NLRC5			ENSG00000182557	-1.32291	SPNS3		ENSG00000255046	2.03434	AC069185.1
ENSG00000138669	2.50249	-0.223218	43.4447	4.36116e-11	3.56142e-09	PRKG2			ENSG00000279117	-1.32191	AP001972.5		ENSG00000235571	2.03301	SNX18P14
ENSG00000166436	1.08728	5.13641	43.4498	4.34972e-11	3.56142e-09	TRIM66			ENSG00000104154	-1.32181	SLC30A4		ENSG00000235927	2.03071	NEXN-AS1
ENSG00000179403	-1.06773	5.72837	43.4467	4.35671e-11	3.56142e-09	VWA1			ENSG00000250917	-1.32116	AL035458.2		ENSG00000165164	2.0304	CFAP47
ENSG00000137700	-1.07613	5.55872	43.4402	4.37126e-11	3.56487e-09	SLC37A4			ENSG00000165704	-1.3211	HPRT1		ENSG00000198822	2.02592	GRM3
ENSG00000073111	-1.07065	6.03285	43.414	4.43015e-11	3.60805e-09	MCM2			ENSG00000005022	-1.31794	SLC25A5		ENSG00000174945	2.02186	AMZ1
ENSG00000136492	-1.31516	3.4083	43.4017	4.45795e-11	3.62582e-09	BRIP1			ENSG00000115318	-1.31789	LOXL3		ENSG00000121807	2.02143	CCR2
ENSG00000159763	-5.13457	-1.49074	43.3854	4.49533e-11	3.65133e-09	PIP			ENSG00000138821	-1.31774	SLC39A8		ENSG00000184774	2.02101	MGAT4EP
ENSG00000112183	-1.05605	5.69552	43.3043	4.68547e-11	3.80068e-09	RBM24			ENSG00000167700	-1.31724	MFSD3		ENSG00000133805	2.01677	AMPD3
ENSG00000159063	-1.06943	5.54207	43.2461	4.82711e-11	3.90518e-09	ALG8			ENSG00000136492	-1.31516	BRIP1		ENSG00000237522	2.01578	NONOP2
ENSG00000182325	-1.11088	4.94202	43.246	4.82716e-11	3.90518e-09	FBXL6			ENSG00000166342	-1.3145	NETO1		ENSG00000183230	2.01525	CTNNA3
ENSG00000180817	-1.03552	7.35214	43.2265	4.87555e-11	3.93907e-09	PPA1			ENSG00000051596	-1.31407	THOC3		ENSG00000165025	2.01328	SYK
ENSG00000279759	1.2361	3.31872	43.1782	4.99733e-11	4.03209e-09	AC118344.2			ENSG00000177548	-1.31316	RABEP2		ENSG00000198691	2.01307	ABCA4
ENSG00000232859	1.31663	2.9188	43.1484	5.07425e-11	4.0875e-09	LYRM9			ENSG00000198053	-1.31283	SIRPA		ENSG00000133687	2.00975	TMTC1
ENSG00000112562	-2.99546	-0.578438	43.1463	5.07949e-11	4.0875e-09	SMOC2			ENSG00000110719	-1.31177	TCIRG1		ENSG00000173175	2.00712	ADCY5
ENSG00000179406	1.07332	5.12792	43.1395	5.09731e-11	4.09642e-09	LINC00174			ENSG00000164188	-1.3087	RANBP3L		ENSG00000117318	2.00106	ID3
ENSG00000273142	1.15423	3.97936	43.0606	5.30711e-11	4.25938e-09	AC073335.2			ENSG00000197588	-1.30773	KLKP1		ENSG00000237838	1.99853	AC092422.1
ENSG00000108947	-2.03582	0.536071	43.0493	5.33779e-11	4.27834e-09	EFNB3			ENSG00000215630	-1.30765	GUSBP9		ENSG00000197415	1.99494	VEPH1
ENSG00000188735	-1.05877	6.01207	43.0269	5.39917e-11	4.32183e-09	TMEM120B			ENSG00000101955	-1.30764	SRPX		ENSG00000188167	1.99467	TMPPE
ENSG00000153363	1.08296	5.09928	43.0026	5.46665e-11	4.36819e-09	LINC00467			ENSG00000255277	-1.3076	ABCC6P2		ENSG00000263089	1.99328	AC007114.2
ENSG00000136810	-1.0362	7.10611	43.0009	5.47149e-11	4.36819e-09	TXN			ENSG00000188681	-1.30679	TEKT4P2		ENSG00000261008	1.99187	LINC01572
ENSG00000107130	-1.06918	5.83559	42.9156	5.71536e-11	4.5569e-09	NCS1			ENSG00000234753	-1.30634	FOXP4-AS1		ENSG00000250033	1.98778	SLC7A11-AS1
ENSG00000198203	-2.18096	1.37387	42.9101	5.73138e-11	4.56367e-09	SULT1C2			ENSG00000250899	-1.30561	AC125807.2		ENSG00000223519	1.98673	KIF28P
ENSG00000215158	-1.19005	3.53322	42.808	6.03849e-11	4.80191e-09	AC138409.2			ENSG00000141522	-1.30487	ARHGDIA		ENSG00000104213	1.98408	PDGFRL
ENSG00000005249	1.10632	4.18527	42.7918	6.08872e-11	4.82524e-09	PRKAR2B			ENSG00000111052	-1.30458	LIN7A		ENSG00000258101	1.98218	AC010173.1
ENSG00000106546	1.82727	1.30401	42.7955	6.07733e-11	4.82524e-09	AHR			ENSG00000262454	-1.30199	MIR193BHG		ENSG00000259345	1.9812	AC013652.1
ENSG00000204262	1.71541	1.34154	42.7908	6.09169e-11	4.82524e-09	COL5A2			ENSG00000173156	-1.30144	RHOD		ENSG00000235527	1.97843	HIPK1-AS1
ENSG00000167434	-3.63667	-1.02254	42.7127	6.34008e-11	5.01544e-09	CA4			ENSG00000260742	-1.2984	AC009962.1		ENSG00000166851	1.97831	PLK1
ENSG00000260063	1.6048	1.5217	42.6765	6.45826e-11	5.10228e-09	AL512408.1			ENSG00000196743	-1.29643	GM2A		ENSG00000264837	1.97749	VN1R71P
ENSG00000276317	1.83912	1.25422	42.6533	6.53542e-11	5.15652e-09	AL357033.3			ENSG00000272696	-1.29444	AL359091.4		ENSG00000277147	1.97729	LINC00869
ENSG00000224660	1.20434	3.35269	42.6056	6.69673e-11	5.27693e-09	SH3BP5-AS1			ENSG00000155066	-1.29371	PROM2		ENSG00000204581	1.97719	ACOXL-AS1
ENSG00000196593	1.72133	0.73963	42.5993	6.71818e-11	5.28697e-09	ANKRD20A19P			ENSG00000196549	-1.29111	MME		ENSG00000264964	1.97481	AP001033.1
ENSG00000092607	-1.7168	1.81204	42.5548	6.87299e-11	5.4018e-09	TBX15			ENSG00000131188	-1.29082	PRR7		ENSG00000175197	1.9747	DDIT3
ENSG00000178385	1.32763	2.9782	42.5402	6.92436e-11	5.43513e-09	PLEKHM3			ENSG00000067057	-1.28859	PFKP		ENSG00000233799	1.97271	AC139887.1
ENSG00000269893	1.05415	5.97018	42.53	6.96056e-11	5.45649e-09	SNHG8			ENSG00000065057	-1.28797	NTHL1		ENSG00000184564	1.97218	SLITRK6
ENSG00000204370	-1.03318	6.69541	42.5116	7.02626e-11	5.50088e-09	SDHD			ENSG00000174915	-1.28787	PTDSS2		ENSG00000225146	1.97115	AC073957.1
ENSG00000258498	-2.71174	2.95228	42.4879	7.11198e-11	5.56082e-09	DIO3OS			ENSG00000154518	-1.28691	ATP5MC3		ENSG00000275880	1.96915	AL139385.1
ENSG00000005469	-1.04136	6.47827	42.482	7.13369e-11	5.57061e-09	CROT			ENSG00000253978	-1.28635	AC008637.1		ENSG00000280165	1.96643	PCDH20
ENSG00000176720	-1.08688	4.79629	42.4686	7.18246e-11	5.60149e-09	BOK			ENSG00000073670	-1.28569	ADAM11		ENSG00000137745	1.96513	MMP13
ENSG00000136270	-1.03874	6.5942	42.4571	7.22485e-11	5.62732e-09	TBRG4			ENSG00000102096	-1.28364	PIM2		ENSG00000268364	1.96317	SMC5-AS1
ENSG00000184178	-1.16774	3.9269	42.3546	7.61374e-11	5.92261e-09	SCFD2			ENSG00000102393	-1.28346	GLA		ENSG00000242349	1.96077	NPPA-AS1
ENSG00000164237	-1.02203	7.76608	42.3517	7.62491e-11	5.9237e-09	CMBL			ENSG00000174684	-1.28241	B4GAT1		ENSG00000270755	1.95985	AL136141.1
ENSG00000148735	-5.10224	-0.778418	42.3451	7.65078e-11	5.9362e-09	PLEKHS1			ENSG00000138028	-1.28061	CGREF1		ENSG00000226900	1.9589	AL451069.1
ENSG00000100075	-1.02877	6.96693	42.3253	7.72882e-11	5.98909e-09	SLC25A1			ENSG00000183688	-1.27978	RFLNB		ENSG00000131018	1.9571	SYNE1
ENSG00000185883	-1.14881	4.03862	42.3056	7.80686e-11	6.04185e-09	ATP6V0C			ENSG00000226887	-1.27958	ERVMER34-1		ENSG00000167094	1.95617	TTC16
ENSG00000162545	-1.08755	4.57802	42.2973	7.83988e-11	6.05968e-09	CAMK2N1			ENSG00000143036	-1.27952	SLC44A3		ENSG00000077080	1.95542	ACTL6B
ENSG00000248008	1.1517	3.8627	42.1302	8.53929e-11	6.58475e-09	NRAV			ENSG00000132481	-1.27938	TRIM47		ENSG00000147003	1.95526	CLTRN
ENSG00000044115	1.00936	9.38518	42.1299	8.54091e-11	6.58475e-09	CTNNA1			ENSG00000249453	-1.27927	AC092834.1		ENSG00000269938	1.95385	AC068790.2
ENSG00000248508	1.25349	3.00059	42.0704	8.8046e-11	6.778e-09	SRP14-AS1			ENSG00000176170	-1.27703	SPHK1		ENSG00000117400	1.95181	MPL
ENSG00000197785	-1.04028	6.35344	42.0683	8.81392e-11	6.778e-09	ATAD3A			ENSG00000204856	-1.27689	FAM216A		ENSG00000182050	1.95134	MGAT4C
ENSG00000172889	-1.04505	5.79233	42.0626	8.83989e-11	6.78079e-09	EGFL7			ENSG00000267787	-1.27514	AC027097.2		ENSG00000249476	1.9512	AC008467.1
ENSG00000211452	-2.25639	0.255774	42.0642	8.83276e-11	6.78079e-09	DIO1			ENSG00000054179	-1.27509	ENTPD2		ENSG00000244926	1.95067	ALKBH3-AS1
ENSG00000148985	-1.04435	5.78263	42.0241	9.0155e-11	6.90676e-09	PGAP2			ENSG00000188191	-1.27425	PRKAR1B		ENSG00000258334	1.94479	AC125611.4
ENSG00000171476	2.71417	-0.510148	41.9981	9.13599e-11	6.99024e-09	HOPX			ENSG00000107331	-1.27297	ABCA2		ENSG00000227141	1.94407	AL160286.1
ENSG00000132932	3.24547	-0.697487	41.9849	9.19806e-11	7.02887e-09	ATP8A2			ENSG00000278965	-1.27277	AC122713.2		ENSG00000235354	1.94394	RPS29P16
ENSG00000110651	-1.01248	7.8754	41.9254	9.48248e-11	7.2371e-09	CD81			ENSG00000131153	-1.27218	GINS2		ENSG00000218226	1.94367	TATDN2P2
ENSG00000206535	1.41992	2.01472	41.9109	9.5531e-11	7.28184e-09	LNP1			ENSG00000114859	-1.27122	CLCN2		ENSG00000178977	1.94188	LINC00324
ENSG00000198417	1.61635	1.36851	41.8935	9.63834e-11	7.3376e-09	MT1F			ENSG00000186567	-1.27112	CEACAM19		ENSG00000138778	1.93787	CENPE
ENSG00000141540	-1.1057	4.57573	41.8337	9.9374e-11	7.55578e-09	TTYH2			ENSG00000183098	-1.27094	GPC6		ENSG00000196604	1.93668	POTEF
ENSG00000153551	-1.61083	1.51896	41.6739	1.07841e-10	8.18934e-09	CMTM7			ENSG00000189077	-1.26547	TMEM120A		ENSG00000063015	1.93423	SEZ6
ENSG00000283050	1.22732	3.22909	41.6175	1.10996e-10	8.41839e-09	GTF2IP12			ENSG00000074696	-1.26543	HACD3		ENSG00000223878	1.93085	PPIAP53
ENSG00000260916	1.05441	5.48291	41.5942	1.12327e-10	8.50865e-09	CCPG1			ENSG00000102934	-1.26221	PLLP		ENSG00000228278	1.92899	ORM2
ENSG00000126458	-1.17676	3.6663	41.5548	1.14611e-10	8.67085e-09	RRAS			ENSG00000187961	-1.2608	KLHL17		ENSG00000278175	1.92661	GLIDR
ENSG00000261934	3.62472	-0.849119	41.5494	1.14929e-10	8.68411e-09	PCDHGA9			ENSG00000187122	-1.26077	SLIT1		ENSG00000237840	1.92652	FAM21FP
ENSG00000184254	-1.05776	4.84281	41.5115	1.17178e-10	8.84298e-09	ALDH1A3			ENSG00000234692	-1.26036	AL355601.1		ENSG00000228369	1.92607	TXNDC12-AS1
ENSG00000164733	-1.01534	6.96371	41.4063	1.23657e-10	9.32036e-09	CTSB			ENSG00000103811	-1.2587	CTSH		ENSG00000233791	1.92395	LINC01136
ENSG00000111206	1.03692	5.82862	41.3911	1.24623e-10	9.38153e-09	FOXM1			ENSG00000196873	-1.25813	CBWD3		ENSG00000021645	1.9213	NRXN3
ENSG00000198018	1.25619	3.22282	41.3095	1.29939e-10	9.76954e-09	ENTPD7			ENSG00000099977	-1.25609	DDT		ENSG00000257433	1.91971	AC004241.1
ENSG00000128578	-1.14027	4.0134	41.2842	1.31628e-10	9.88432e-09	STRIP2			ENSG00000132646	-1.25489	PCNA		ENSG00000248503	1.91857	AL356235.1
ENSG00000115457	-1.08762	4.57221	41.2671	1.32785e-10	9.9589e-09	IGFBP2			ENSG00000264175	-1.25238	MIR3189		ENSG00000235100	1.91844	AL157400.3
ENSG00000276727	2.36747	0.0484912	41.2629	1.33071e-10	9.96801e-09	AC137834.2			ENSG00000197905	-1.25168	TEAD4		ENSG00000177359	1.91405	AC024940.2
ENSG00000183943	-1.05698	5.46231	41.2389	1.34713e-10	1.00786e-08	PRKX			ENSG00000163888	-1.25166	CAMK2N2		ENSG00000068489	1.90882	PRR11
ENSG00000223473	1.53537	1.78604	41.205	1.37069e-10	1.02422e-08	N/A			ENSG00000164867	-1.25152	NOS3		ENSG00000240790	1.90812	AC073934.1
ENSG00000122884	-1.01009	6.90202	41.1764	1.39092e-10	1.03806e-08	P4HA1			ENSG00000231768	-1.25095	LINC01354		ENSG00000146038	1.90608	DCDC2
ENSG00000243449	-1.21442	3.2979	41.1473	1.4118e-10	1.05235e-08	C4ORF48			ENSG00000267500	-1.24941	ZNF887P		ENSG00000184860	1.90566	SDR42E1
ENSG00000155640	1.12355	4.58874	41.1285	1.42541e-10	1.05989e-08	N/A			ENSG00000137124	-1.24782	ALDH1B1		ENSG00000255158	1.90559	AC131934.1
ENSG00000136997	-1.01198	6.99924	41.1285	1.42541e-10	1.05989e-08	MYC			ENSG00000161267	-1.24782	BDH1		ENSG00000234614	1.90429	AL450992.2
ENSG00000197153	2.28387	0.0830431	41.0686	1.46977e-10	1.09153e-08	HIST1H3J			ENSG00000179431	-1.24724	FJX1		ENSG00000119922	1.90405	IFIT2
ENSG00000157557	-1.12089	4.32921	40.9933	1.5275e-10	1.13302e-08	ETS2			ENSG00000141401	-1.24638	IMPA2		ENSG00000255647	1.90147	AC093510.1
ENSG00000186665	1.12803	3.98298	40.9831	1.53551e-10	1.13757e-08	C17ORF58			ENSG00000263639	-1.24525	MSMB		ENSG00000270659	1.89933	AC079610.2
ENSG00000031003	1.03297	5.81759	40.9672	1.54805e-10	1.14546e-08	FAM13B			ENSG00000274403	-1.24503	AC090510.2		ENSG00000127241	1.8986	MASP1
ENSG00000136205	1.33856	2.42526	40.823	1.66659e-10	1.23167e-08	TNS3			ENSG00000273366	-1.24332	Z83851.2		ENSG00000276390	1.89459	AC004241.3
ENSG00000189308	1.05617	5.25536	40.8003	1.68609e-10	1.24457e-08	LIN54			ENSG00000114631	-1.2427	PODXL2		ENSG00000198185	1.89371	ZNF334
ENSG00000182010	1.12726	3.97174	40.7852	1.69915e-10	1.25268e-08	RTKN2			ENSG00000182272	-1.24199	B4GALNT4		ENSG00000233230	1.89248	AC079807.1
ENSG00000196526	1.04459	5.34954	40.7564	1.72439e-10	1.26897e-08	AFAP1			ENSG00000223855	-1.24102	AC147651.1		ENSG00000210107	1.88868	MT-TQ
ENSG00000140350	0.998447	7.78168	40.7552	1.72542e-10	1.26897e-08	ANP32A			ENSG00000147155	-1.24027	EBP		ENSG00000247877	1.88848	AC021086.1
ENSG00000166897	-1.74298	1.29907	40.7408	1.73817e-10	1.27679e-08	ELFN2			ENSG00000174669	-1.23923	SLC29A2		ENSG00000250237	1.88297	AC010273.2
ENSG00000106025	1.55069	1.40911	40.7237	1.75343e-10	1.28645e-08	TSPAN12			ENSG00000171817	-1.23917	ZNF540		ENSG00000162631	1.87918	NTNG1
ENSG00000250486	1.29313	2.58431	40.635	1.83494e-10	1.34439e-08	FAM218A			ENSG00000139438	-1.23866	FAM222A		ENSG00000067445	1.87778	TRO
ENSG00000197588	-1.30773	3.1036	40.6329	1.83684e-10	1.34439e-08	KLKP1			ENSG00000184986	-1.23862	TMEM121		ENSG00000102038	1.87643	SMARCA1
ENSG00000157578	1.2838	2.58573	40.6175	1.8514e-10	1.35342e-08	LCA5L			ENSG00000213585	-1.23833	VDAC1		ENSG00000272279	1.87515	AL512329.2
ENSG00000113719	-0.989096	9.39813	40.5672	1.89967e-10	1.38704e-08	ERGIC1			ENSG00000110108	-1.23816	TMEM109		ENSG00000135437	1.87489	RDH5
ENSG00000137409	-0.999898	7.51029	40.5586	1.90811e-10	1.38985e-08	MTCH1			ENSG00000224050	-1.23411	AL008723.1		ENSG00000144369	1.87461	FAM171B
ENSG00000142513	-1.56698	1.59036	40.5605	1.90619e-10	1.38985e-08	ACP4			ENSG00000226564	-1.23342	FTH1P20		ENSG00000267623	1.87341	AC005357.2
ENSG00000152137	-2.53162	1.19052	40.5547	1.91192e-10	1.39096e-08	HSPB8			ENSG00000273604	-1.23301	EPOP		ENSG00000250802	1.87258	ZBED3-AS1
ENSG00000175985	-1.11067	4.04144	40.5171	1.94906e-10	1.41628e-08	PLEKHD1			ENSG00000168404	-1.23274	MLKL		ENSG00000231665	1.87239	OGFOD1P1
ENSG00000171385	-1.57222	1.52755	40.4907	1.97557e-10	1.43382e-08	KCND3			ENSG00000071246	-1.23254	VASH1		ENSG00000176769	1.87226	TCERG1L
ENSG00000130522	-1.01398	6.72225	40.4536	2.01344e-10	1.45957e-08	JUND			ENSG00000261762	-1.23244	AC027228.2		ENSG00000203872	1.87213	C6ORF163
ENSG00000105676	-1.06927	4.83724	40.4053	2.06382e-10	1.4943e-08	ARMC6			ENSG00000275183	-1.22997	LENG9		ENSG00000276026	1.87018	AL031665.2
ENSG00000103253	-1.02829	5.63765	40.383	2.08746e-10	1.50962e-08	HAGHL			ENSG00000115541	-1.22912	HSPE1		ENSG00000257526	1.87005	AC107032.2
ENSG00000169760	1.10581	4.06298	40.3545	2.11814e-10	1.52998e-08	NLGN1			ENSG00000227081	-1.22887	AC005912.1		ENSG00000259062	1.86887	ACTN1-AS1
ENSG00000103089	-1.38673	2.3518	40.3449	2.12863e-10	1.53572e-08	FA2H			ENSG00000272871	-1.22739	AL159169.2		ENSG00000271127	1.86845	AP000526.1
ENSG00000119969	-1.16367	4.07268	40.2786	2.20213e-10	1.58687e-08	HELLS			ENSG00000265148	-1.22716	TSPOAP1-AS1		ENSG00000181097	1.86678	AC105219.1
ENSG00000166435	1.12235	4.23145	40.2583	2.22513e-10	1.60154e-08	XRRA1			ENSG00000160949	-1.22716	TONSL		ENSG00000122367	1.8666	LDB3
ENSG00000126003	1.03487	5.35122	40.135	2.37006e-10	1.70383e-08	PLAGL2			ENSG00000100181	-1.22524	TPTEP1		ENSG00000188316	1.86634	ENO4
ENSG00000204103	-1.01494	5.89756	40.1207	2.38752e-10	1.71435e-08	MAFB			ENSG00000174939	-1.22469	ASPHD1		ENSG00000066279	1.86555	ASPM
ENSG00000114120	0.988593	8.17873	40.1038	2.40824e-10	1.72718e-08	SLC25A36			ENSG00000161860	-1.22449	SYCE2		ENSG00000204979	1.86188	MS4A13
ENSG00000162804	-1.03908	5.05298	40.0974	2.41607e-10	1.73076e-08	SNED1			ENSG00000110328	-1.22334	GALNT18		ENSG00000243224	1.85689	AC006252.1
ENSG00000117410	-0.994575	7.44015	40.0746	2.44446e-10	1.74903e-08	ATP6V0B			ENSG00000171130	-1.22244	ATP6V0E2		ENSG00000256069	1.85598	A2MP1
ENSG00000184205	1.03218	5.86928	40.0518	2.47319e-10	1.7675e-08	TSPYL2			ENSG00000173868	-1.22219	PHOSPHO1		ENSG00000138606	1.8558	SHF
ENSG00000224316	2.48183	-0.0505122	40.0359	2.49332e-10	1.77979e-08	GTF2IP5			ENSG00000259803	-1.21856	SLC22A31		ENSG00000258754	1.85546	LINC01579
ENSG00000149573	-1.07598	4.46479	40.0311	2.49952e-10	1.78212e-08	MPZL2			ENSG00000114315	-1.21735	HES1		ENSG00000228043	1.85509	AC114763.1
ENSG00000095370	2.22331	-0.0977175	39.9173	2.64941e-10	1.88677e-08	SH2D3C			ENSG00000232187	-1.21681	FTH1P7		ENSG00000157514	1.85283	TSC22D3
ENSG00000171421	-1.08465	4.76681	39.8966	2.67768e-10	1.90467e-08	MRPL36			ENSG00000182459	-1.21664	TEX19		ENSG00000230832	1.85061	AC241584.1
ENSG00000240859	1.38584	2.17128	39.8746	2.708e-10	1.92398e-08	AC093627.4			ENSG00000141854	-1.21638	MISP3		ENSG00000253661	1.84949	ZFHX4-AS1
ENSG00000168404	-1.23274	3.16665	39.815	2.79198e-10	1.98132e-08	MLKL			ENSG00000243449	-1.21442	C4ORF48		ENSG00000276952	1.848	AL121772.3
ENSG00000112394	-1.18133	3.3921	39.7325	2.91238e-10	2.06435e-08	SLC16A10			ENSG00000129990	-1.21345	SYT5		ENSG00000182511	1.84519	FES
ENSG00000071539	-1.07024	4.81812	39.7211	2.92948e-10	2.07405e-08	TRIP13			ENSG00000187642	-1.20829	PERM1		ENSG00000244952	1.84387	AC123768.2
ENSG00000174738	0.998777	7.01344	39.7163	2.93659e-10	2.07666e-08	NR1D2			ENSG00000178078	-1.20738	STAP2		ENSG00000225532	1.84261	AL731684.1
ENSG00000100583	1.22825	2.8816	39.7091	2.94745e-10	2.08191e-08	SAMD15			ENSG00000172366	-1.2066	MCRIP2		ENSG00000251287	1.84036	ALG1L2
ENSG00000122694	-1.17051	3.46669	39.6966	2.96641e-10	2.09287e-08	GLIPR2			ENSG00000105409	-1.20518	ATP1A3		ENSG00000108797	1.83971	CNTNAP1
ENSG00000262814	-1.05317	4.96609	39.693	2.97185e-10	2.09428e-08	MRPL12			ENSG00000050555	-1.20504	LAMC3		ENSG00000273010	1.8393	AL360270.3
ENSG00000185000	-1.01809	5.77458	39.6873	2.98058e-10	2.09799e-08	DGAT1			ENSG00000244187	-1.20281	TMEM141		ENSG00000276317	1.83912	AL357033.3
ENSG00000147955	-0.995004	7.0241	39.6769	2.99654e-10	2.10678e-08	SIGMAR1			ENSG00000185760	-1.20239	KCNQ5		ENSG00000172738	1.83907	TMEM217
ENSG00000133321	-2.20335	0.552733	39.6643	3.01594e-10	2.11796e-08	RARRES3			ENSG00000132669	-1.20132	RIN2		ENSG00000233560	1.83717	KRT8P39
ENSG00000170525	-1.07453	4.55559	39.6371	3.05813e-10	2.14511e-08	PFKFB3			ENSG00000203985	-1.20089	LDLRAD1		ENSG00000263280	1.83586	AC003965.1
ENSG00000188869	1.73266	1.31785	39.6006	3.11585e-10	2.18128e-08	TMC3			ENSG00000167034	-1.20029	NKX3-1		ENSG00000249934	1.83573	NCOA4P2
ENSG00000259877	1.25017	2.72725	39.6	3.11689e-10	2.18128e-08	AC009113.1			ENSG00000105655	-1.20029	ISYNA1		ENSG00000271119	1.83489	AC026412.3
ENSG00000074621	1.08725	4.17657	39.5421	3.21067e-10	2.24433e-08	SLC24A1			ENSG00000007516	-1.19851	BAIAP3		ENSG00000235770	1.83458	LINC00607
ENSG00000075234	-1.0186	5.66948	39.5035	3.27465e-10	2.28641e-08	TTC38			ENSG00000184992	-1.1985	BRI3BP		ENSG00000121552	1.83443	CSTA
ENSG00000261437	1.4158	1.93149	39.488	3.30078e-10	2.30201e-08	AC108860.2			ENSG00000105613	-1.19372	MAST1		ENSG00000112293	1.83309	GPLD1
ENSG00000078687	1.04704	4.79723	39.4403	3.38238e-10	2.35621e-08	TNRC6C			ENSG00000189337	-1.19314	KAZN		ENSG00000182993	1.83234	C12ORF60
ENSG00000159259	-1.08595	4.72677	39.4303	3.39974e-10	2.36559e-08	CHAF1B			ENSG00000132004	-1.19269	FBXW9		ENSG00000162944	1.82927	RFTN2
ENSG00000111640	-0.973228	10.2351	39.3627	3.51965e-10	2.44384e-08	GAPDH			ENSG00000007402	-1.19205	CACNA2D2		ENSG00000118156	1.82867	ZNF541
ENSG00000091138	-1.80273	1.06257	39.3623	3.52025e-10	2.44384e-08	SLC26A3			ENSG00000215158	-1.19005	AC138409.2		ENSG00000273374	1.82854	AC069222.1
ENSG00000021645	1.9213	0.667967	39.3519	3.539e-10	2.45124e-08	NRXN3			ENSG00000267249	-1.18942	AP005482.3		ENSG00000159708	1.8276	LRRC36
ENSG00000213906	1.49219	1.56381	39.3521	3.53873e-10	2.45124e-08	LTB4R2			ENSG00000139220	-1.18839	PPFIA2		ENSG00000106546	1.82727	AHR
ENSG00000136932	1.09703	4.1188	39.3207	3.59615e-10	2.48798e-08	TRMO			ENSG00000118513	-1.18744	MYB		ENSG00000131951	1.82664	LRRC9
ENSG00000223572	-1.07342	4.44863	39.1958	3.83356e-10	2.64922e-08	CKMT1A			ENSG00000062282	-1.18693	DGAT2		ENSG00000226453	1.82372	LINC02542
ENSG00000124657	2.08783	0.163221	39.1166	3.99241e-10	2.75585e-08	OR2B6			ENSG00000118194	-1.18682	TNNT2		ENSG00000135842	1.82058	FAM129A
ENSG00000156171	-1.03781	5.04178	39.0886	4.05003e-10	2.79245e-08	DRAM2			ENSG00000204060	-1.18593	FOXO6		ENSG00000262420	1.81999	AC007613.1
ENSG00000161048	-1.01512	5.51118	39.066	4.09725e-10	2.8218e-08	NAPEPLD			ENSG00000182379	-1.18323	NXPH4		ENSG00000142611	1.8191	PRDM16
ENSG00000231890	1.66485	0.855638	39.0389	4.15445e-10	2.85795e-08	DARS-AS1			ENSG00000186862	-1.18194	PDZD7		ENSG00000232453	1.8181	AC105277.1
ENSG00000263089	1.99328	0.569096	39.0097	4.21696e-10	2.89767e-08	AC007114.2			ENSG00000112394	-1.18133	SLC16A10		ENSG00000198380	1.8108	GFPT1
ENSG00000169570	1.02295	5.22064	38.9942	4.25076e-10	2.91759e-08	DTWD2			ENSG00000174672	-1.18131	BRSK2		ENSG00000279641	1.8106	AC120057.3
ENSG00000152620	0.979699	7.48827	38.9744	4.29394e-10	2.9439e-08	NADK2			ENSG00000279970	-1.1806	AC023024.2		ENSG00000259343	1.80998	TMC3-AS1
ENSG00000007314	7.81989	-1.90397	38.9272	4.39911e-10	3.01259e-08	SCN4A			ENSG00000103187	-1.18018	COTL1		ENSG00000272666	1.80811	U62317.2
ENSG00000128262	-4.98731	-1.51766	38.9122	4.43291e-10	3.03232e-08	POM121L9P			ENSG00000267605	-1.17866	AC016590.1		ENSG00000170153	1.80643	RNF150
ENSG00000169718	-0.97518	7.7221	38.8646	4.54255e-10	3.10382e-08	DUS1L			ENSG00000162729	-1.1777	IGSF8		ENSG00000157064	1.80596	NMNAT2
ENSG00000171793	-0.99208	6.56967	38.8073	4.67776e-10	3.19261e-08	CTPS1			ENSG00000126458	-1.17676	RRAS		ENSG00000017427	1.805	IGF1
ENSG00000260274	1.29408	2.28717	38.799	4.6977e-10	3.20262e-08	AC068338.2			ENSG00000115107	-1.17515	STEAP3		ENSG00000227683	1.80423	AL358394.1
ENSG00000257989	-2.49179	-0.454498	38.7724	4.76204e-10	3.24284e-08	AC078864.1			ENSG00000126602	-1.17411	TRAP1		ENSG00000197860	1.80233	SGTB
ENSG00000260244	-1.00971	5.40097	38.7697	4.7687e-10	3.24373e-08	AC104083.1			ENSG00000272711	-1.17362	AC019069.1		ENSG00000105971	1.80198	CAV2
ENSG00000131153	-1.27218	3.08054	38.7544	4.80629e-10	3.26564e-08	GINS2			ENSG00000100304	-1.17324	TTLL12		ENSG00000103888	1.79859	CEMIP
ENSG00000169750	-1.00534	5.65978	38.643	5.08858e-10	3.45358e-08	RAC3			ENSG00000139289	-1.17291	PHLDA1		ENSG00000272092	1.79859	AC087623.3
ENSG00000228626	3.01191	-0.96769	38.6055	5.18718e-10	3.51264e-08	AC245100.3			ENSG00000277879	-1.17199	AL391988.1		ENSG00000187721	1.79736	GTF2IP3
ENSG00000152439	1.15664	3.36508	38.6076	5.18164e-10	3.51264e-08	ZNF773			ENSG00000069849	-1.17175	ATP1B3		ENSG00000048342	1.79586	CC2D2A
ENSG00000232995	1.68277	1.12917	38.5944	5.21671e-10	3.52869e-08	RGS5			ENSG00000184489	-1.17061	PTP4A3		ENSG00000229314	1.79191	ORM1
ENSG00000131941	-0.998334	5.80744	38.5901	5.22828e-10	3.53258e-08	RHPN2			ENSG00000122694	-1.17051	GLIPR2		ENSG00000180596	1.79183	HIST1H2BC
ENSG00000170381	-0.979316	6.63382	38.5639	5.29895e-10	3.57635e-08	SEMA3E			ENSG00000134612	-1.17029	FOLH1B		ENSG00000211891	1.78966	IGHE
ENSG00000231196	2.19677	-0.0590652	38.5569	5.31793e-10	3.58517e-08	N/A			ENSG00000254271	-1.17007	AC022390.1		ENSG00000122432	1.78948	SPATA1
ENSG00000175215	0.974568	7.24746	38.5357	5.37605e-10	3.62033e-08	CTDSP2			ENSG00000259354	-1.16991	AC025580.2		ENSG00000107249	1.78569	GLIS3
ENSG00000175643	-1.3295	2.6688	38.4901	5.50333e-10	3.70193e-08	RMI2			ENSG00000272870	-1.16905	AC097534.2		ENSG00000138152	1.78548	BTBD16
ENSG00000134294	0.963243	8.98129	38.4119	5.72831e-10	3.84475e-08	SLC38A2			ENSG00000184178	-1.16774	SCFD2		ENSG00000265735	1.78518	RN7SL5P
ENSG00000153395	-0.98127	7.18402	38.4131	5.72456e-10	3.84475e-08	LPCAT1			ENSG00000080493	-1.16683	SLC4A4		ENSG00000188693	1.7841	CYP51A1-AS1
ENSG00000108984	1.09886	3.51396	38.3764	5.83329e-10	3.91088e-08	MAP2K6			ENSG00000114767	-1.1667	RRP9		ENSG00000283000	1.7811	AL392046.2
ENSG00000127928	1.6877	0.976647	38.3162	6.01608e-10	4.02855e-08	GNGT1			ENSG00000136982	-1.16643	DSCC1		ENSG00000271855	1.78037	AC073195.1
ENSG00000168010	-1.10062	4.04796	38.3143	6.02208e-10	4.02855e-08	ATG16L2			ENSG00000260912	-1.16583	AL158206.1		ENSG00000138311	1.77852	ZNF365
ENSG00000159184	-0.969042	7.33679	38.2497	6.22464e-10	4.15947e-08	HOXB13			ENSG00000237289	-1.16481	CKMT1B		ENSG00000264334	1.77832	AC134978.1
ENSG00000164062	-0.969607	7.71876	38.2372	6.26481e-10	4.18171e-08	APEH			ENSG00000129667	-1.16392	RHBDF2		ENSG00000279852	1.77515	AC083964.2
ENSG00000272468	1.55377	1.43353	38.217	6.32974e-10	4.21601e-08	AL021807.1			ENSG00000119969	-1.16367	HELLS		ENSG00000281571	1.77361	AC241585.3
ENSG00000130590	-1.1282	3.6705	38.2169	6.3301e-10	4.21601e-08	SAMD10			ENSG00000261292	-1.16359	AC110491.1		ENSG00000204323	1.77161	SMIM5
ENSG00000117480	-0.985961	6.09025	38.2067	6.36331e-10	4.23349e-08	FAAH			ENSG00000253368	-1.16343	TRNP1		ENSG00000260572	1.77107	AC069224.1
ENSG00000154839	1.14631	3.3677	38.1984	6.39043e-10	4.24687e-08	SKA1			ENSG00000167775	-1.16283	CD320		ENSG00000143850	1.77073	PLEKHA6
ENSG00000107562	-2.13953	0.0987069	38.1943	6.40405e-10	4.25126e-08	CXCL12			ENSG00000143153	-1.16246	ATP1B1		ENSG00000166323	1.7706	C11ORF65
ENSG00000100714	-0.974804	7.09383	38.1562	6.53025e-10	4.33031e-08	MTHFD1			ENSG00000229896	-1.16221	AL157373.2		ENSG00000168065	1.76702	SLC22A11
ENSG00000110318	1.33338	2.09758	38.0536	6.88259e-10	4.55896e-08	CEP126			ENSG00000115884	-1.16089	SDC1		ENSG00000180769	1.76691	WDFY3-AS2
ENSG00000170430	-1.00956	5.4722	38.0152	7.01964e-10	4.64467e-08	MGMT			ENSG00000136840	-1.16085	ST6GALNAC4		ENSG00000131730	1.76566	CKMT2
ENSG00000175611	1.27194	2.44563	37.9961	7.08867e-10	4.68524e-08	LINC00476			ENSG00000184232	-1.16076	OAF		ENSG00000283031	1.76449	AC009242.1
ENSG00000177606	-0.987902	5.89649	37.9931	7.09956e-10	4.68733e-08	JUN			ENSG00000178718	-1.16055	RPP25		ENSG00000170927	1.76436	PKHD1
ENSG00000135248	2.2918	0.343389	37.9773	7.15737e-10	4.71874e-08	FAM71F1			ENSG00000148082	-1.1602	SHC3		ENSG00000229334	1.7643	AC046143.1
ENSG00000167085	-0.973175	6.92579	37.9758	7.16268e-10	4.71874e-08	PHB			ENSG00000167964	-1.15945	RAB26		ENSG00000166415	1.76292	WDR72
ENSG00000127955	-0.966216	7.35496	37.9607	7.21855e-10	4.75039e-08	GNAI1			ENSG00000136718	-1.15919	IMP4		ENSG00000256436	1.76225	TAS2R31
ENSG00000260912	-1.16583	3.75086	37.9448	7.27744e-10	4.78395e-08	AL158206.1			ENSG00000161682	-1.15883	FAM171A2		ENSG00000204099	1.76199	NEU4
ENSG00000125246	-1.09299	3.85055	37.9322	7.32474e-10	4.80984e-08	CLYBL			ENSG00000020577	-1.15799	SAMD4A		ENSG00000090889	1.76182	KIF4A
ENSG00000099194	-0.954841	10.735	37.925	7.35189e-10	4.82244e-08	SCD			ENSG00000143158	-1.15735	MPC2		ENSG00000248905	1.76164	FMN1
ENSG00000227038	1.50287	1.89601	37.8976	7.45578e-10	4.8853e-08	GTF2IP7			ENSG00000123358	-1.15687	NR4A1		ENSG00000274267	1.76022	HIST1H3B
ENSG00000104833	-1.66055	1.44211	37.8818	7.51618e-10	4.91957e-08	TUBB4A			ENSG00000108528	-1.15651	SLC25A11		ENSG00000117650	1.75973	NEK2
ENSG00000159267	0.973312	6.70307	37.8519	7.63237e-10	4.99024e-08	HLCS			ENSG00000105607	-1.15612	GCDH		ENSG00000100889	1.7589	PCK2
ENSG00000076864	-1.01969	5.1499	37.8488	7.64467e-10	4.9929e-08	RAP1GAP			ENSG00000136237	-1.15611	RAPGEF5		ENSG00000227218	1.75705	AL157935.1
ENSG00000149932	-0.990477	5.76124	37.8416	7.67283e-10	5.0059e-08	TMEM219			ENSG00000183273	-1.15206	CCDC60		ENSG00000246876	1.75593	LINC02466
ENSG00000205710	1.30584	2.49862	37.838	7.687e-10	5.00678e-08	C17ORF107			ENSG00000164175	-1.15075	SLC45A2		ENSG00000186976	1.75491	EFCAB6
ENSG00000196372	-1.02609	4.8702	37.8371	7.69067e-10	5.00678e-08	ASB13			ENSG00000185883	-1.14881	ATP6V0C		ENSG00000183971	1.75049	NPW
ENSG00000138434	-0.958269	8.52653	37.8306	7.71617e-10	5.01262e-08	SSFA2			ENSG00000138744	-1.14867	NAAA		ENSG00000130766	1.75036	SESN2
ENSG00000183765	-1.09338	4.04033	37.8318	7.71146e-10	5.01262e-08	CHEK2			ENSG00000244313	-1.14442	AC024293.1		ENSG00000126787	1.74802	DLGAP5
ENSG00000177700	-0.981358	6.14087	37.8103	7.79691e-10	5.05594e-08	POLR2L			ENSG00000178980	-1.14397	SELENOW		ENSG00000116183	1.74645	PAPPA2
ENSG00000145730	-1.0318	4.46878	37.8096	7.79952e-10	5.05594e-08	PAM			ENSG00000005001	-1.14313	PRSS22		ENSG00000236474	1.74618	GCNT1P1
ENSG00000249173	-1.79606	0.343667	37.6839	8.31876e-10	5.38677e-08	LINC01093			ENSG00000107159	-1.14119	CA9		ENSG00000235049	1.74246	LINC00940
ENSG00000172638	-1.34149	2.1449	37.6774	8.34657e-10	5.39902e-08	EFEMP2			ENSG00000151962	-1.14038	RBM46		ENSG00000153132	1.74177	CLGN
ENSG00000104059	-2.27033	0.173738	37.6668	8.39212e-10	5.4227e-08	FAM189A1			ENSG00000128578	-1.14027	STRIP2		ENSG00000233101	1.73806	HOXB-AS3
ENSG00000148459	-1.13065	3.78656	37.657	8.43437e-10	5.44421e-08	PDSS1			ENSG00000230978	-1.13992	LINC00160		ENSG00000256898	1.73693	AP002770.2
ENSG00000137507	-3.48996	-0.587241	37.6544	8.44538e-10	5.44552e-08	LRRC32			ENSG00000197993	-1.13977	KEL		ENSG00000259635	1.73465	AC100830.1
ENSG00000226002	1.56027	1.66197	37.5729	8.80581e-10	5.6719e-08	GTF2IP14			ENSG00000125885	-1.13959	MCM8		ENSG00000188869	1.73266	TMC3
ENSG00000264334	1.77832	0.843217	37.5643	8.84491e-10	5.69104e-08	AC134978.1			ENSG00000185420	-1.13929	SMYD3		ENSG00000236358	1.73197	AL355472.3
ENSG00000250310	3.51015	-1.14198	37.5571	8.87736e-10	5.69983e-08	AC006487.2			ENSG00000090273	-1.13813	NUDC		ENSG00000131668	1.72764	BARX1
ENSG00000248592	2.10955	0.121787	37.5584	8.87175e-10	5.69983e-08	TMEM110-MUSTN1			ENSG00000136261	-1.13626	BZW2		ENSG00000102445	1.7276	RUBCNL
ENSG00000140563	-0.967655	6.78836	37.5391	8.95998e-10	5.74679e-08	MCTP2			ENSG00000151726	-1.13469	ACSL1		ENSG00000247363	1.72656	AC090061.1
ENSG00000125746	-1.01401	5.27523	37.5166	9.06362e-10	5.80713e-08	EML2			ENSG00000231793	-1.13379	DOC2GP		ENSG00000196593	1.72133	ANKRD20A19P
ENSG00000204177	1.15036	3.36964	37.5032	9.12633e-10	5.84114e-08	BMS1P1			ENSG00000104341	-1.13376	LAPTM4B		ENSG00000131183	1.72126	SLC34A1
ENSG00000178449	-1.01226	4.99333	37.4856	9.20898e-10	5.88783e-08	COX14			ENSG00000013619	-1.13191	MAMLD1		ENSG00000228146	1.71749	CASP16P
ENSG00000165905	-0.988434	5.8356	37.4756	9.25619e-10	5.91178e-08	LARGE2			ENSG00000255042	-1.13098	AC109635.4		ENSG00000204262	1.71541	COL5A2
ENSG00000178093	1.54771	1.78275	37.4151	9.54778e-10	6.0916e-08	TSSK6			ENSG00000148459	-1.13065	PDSS1		ENSG00000277443	1.7152	MARCKS
ENSG00000127412	-2.35103	0.159908	37.4055	9.5953e-10	6.11549e-08	TRPV5			ENSG00000167733	-1.13002	HSD11B1L		ENSG00000133134	1.71249	BEX2
ENSG00000171557	4.94933	-1.90915	37.3873	9.68523e-10	6.16633e-08	FGG			ENSG00000237886	-1.12959	NALT1		ENSG00000109819	1.71185	PPARGC1A
ENSG00000179082	1.61781	1.22571	37.3838	9.70236e-10	6.17076e-08	C9ORF106			ENSG00000186891	-1.12944	TNFRSF18		ENSG00000163818	1.71137	LZTFL1
ENSG00000147118	1.3387	2.44001	37.3497	9.87348e-10	6.27302e-08	ZNF182			ENSG00000233762	-1.12922	AC007969.1		ENSG00000085662	1.71065	AKR1B1
ENSG00000101049	-1.6308	1.3648	37.3217	1.00162e-09	6.35558e-08	SGK2			ENSG00000164326	-1.12828	CARTPT		ENSG00000224189	1.7103	HAGLR
ENSG00000102109	-2.03309	1.84272	37.3201	1.00244e-09	6.35558e-08	PCSK1N			ENSG00000130590	-1.1282	SAMD10		ENSG00000124635	1.70958	HIST1H2BJ
ENSG00000185201	-1.0161	4.77911	37.3099	1.00769e-09	6.38222e-08	IFITM2			ENSG00000183844	-1.12789	FAM3B		ENSG00000259556	1.70869	AC090971.3
ENSG00000182264	3.11902	-0.631965	37.3	1.01284e-09	6.40813e-08	IZUMO1			ENSG00000152154	-1.12385	TMEM178A		ENSG00000205041	1.7085	AC118344.1
ENSG00000136378	-1.6225	1.81555	37.2846	1.02086e-09	6.45213e-08	ADAMTS7			ENSG00000076248	-1.12378	UNG		ENSG00000075218	1.70511	GTSE1
ENSG00000271732	2.67842	-0.391112	37.2655	1.03091e-09	6.5089e-08	AL137798.1			ENSG00000154978	-1.12223	VOPP1		ENSG00000019485	1.70451	PRDM11
ENSG00000153157	-3.26435	0.563433	37.2598	1.03392e-09	6.52114e-08	SYCP2L			ENSG00000214110	-1.12166	LDHAP4		ENSG00000147246	1.7042	HTR2C
ENSG00000136280	-1.00931	5.23324	37.2505	1.03888e-09	6.54561e-08	CCM2			ENSG00000157557	-1.12089	ETS2		ENSG00000260425	1.7014	AL031709.1
ENSG00000096433	-0.963716	6.96408	37.2433	1.04275e-09	6.56315e-08	ITPR3			ENSG00000105696	-1.12072	TMEM59L		ENSG00000255425	1.70022	OR8G3P
ENSG00000131462	-0.980118	6.48052	37.191	1.07107e-09	6.73445e-08	TUBG1			ENSG00000274209	-1.11936	ANTXRL		ENSG00000204815	1.69911	TTC25
ENSG00000236366	3.49553	-1.1916	37.185	1.07436e-09	6.74813e-08	AL359313.1			ENSG00000128011	-1.11695	LRFN1		ENSG00000265386	1.69856	RN7SL219P
ENSG00000125454	-1.11591	3.85611	37.1719	1.08159e-09	6.78651e-08	SLC25A19			ENSG00000162004	-1.1168	CCDC78		ENSG00000250539	1.6947	KRT8P33
ENSG00000160963	-1.04537	4.31885	37.1574	1.08971e-09	6.83036e-08	COL26A1			ENSG00000123643	-1.11645	SLC36A1		ENSG00000176597	1.69431	B3GNT5
ENSG00000064547	-1.1061	3.67725	37.1098	1.11659e-09	6.99167e-08	LPAR2			ENSG00000125454	-1.11591	SLC25A19		ENSG00000245105	1.69268	A2M-AS1
ENSG00000146411	-1.40285	2.10653	37.0776	1.13518e-09	7.10073e-08	SLC2A12			ENSG00000237440	-1.11534	ZNF737		ENSG00000265218	1.69238	AC103810.2
ENSG00000273247	1.16459	3.19441	37.0416	1.15635e-09	7.22573e-08	AC097376.2			ENSG00000157992	-1.11366	KRTCAP3		ENSG00000270557	1.69068	AC013731.1
ENSG00000108561	-0.949386	8.03624	37.0168	1.17113e-09	7.31055e-08	C1QBP			ENSG00000177855	-1.11345	CACYBPP2		ENSG00000158402	1.69017	CDC25C
ENSG00000259343	1.80998	0.803214	36.9939	1.185e-09	7.38948e-08	TMC3-AS1			ENSG00000185499	-1.1131	MUC1		ENSG00000157456	1.68945	CCNB2
ENSG00000110811	-2.34239	0.236047	36.9853	1.19024e-09	7.41457e-08	P3H3			ENSG00000142733	-1.11155	MAP3K6		ENSG00000127928	1.6877	GNGT1
ENSG00000108479	-1.0118	4.8869	36.9583	1.20685e-09	7.51035e-08	GALK1			ENSG00000162909	-1.11154	CAPN2		ENSG00000279412	1.68581	AC020763.3
ENSG00000111669	-0.944011	9.1656	36.9374	1.21986e-09	7.58353e-08	TPI1			ENSG00000114646	-1.11128	CSPG5		ENSG00000225264	1.68565	ZNRF2P2
ENSG00000172922	-1.01734	5.01098	36.9214	1.22987e-09	7.63009e-08	RNASEH2C			ENSG00000182325	-1.11088	FBXL6		ENSG00000232160	1.68365	RAP2C-AS1
ENSG00000186891	-1.12944	3.19394	36.9224	1.22923e-09	7.63009e-08	TNFRSF18			ENSG00000175985	-1.11067	PLEKHD1		ENSG00000121905	1.68364	HPCA
ENSG00000197442	1.06964	4.06731	36.8409	1.28175e-09	7.94383e-08	MAP3K5			ENSG00000051180	-1.11019	RAD51		ENSG00000232995	1.68277	RGS5
ENSG00000091129	3.10131	-0.715974	36.8148	1.29898e-09	8.04241e-08	NRCAM			ENSG00000130312	-1.1101	MRPL34		ENSG00000270019	1.68193	AC110769.2
ENSG00000116852	-1.37265	1.74438	36.7884	1.31671e-09	8.14388e-08	KIF21B			ENSG00000164920	-1.10915	OSR2		ENSG00000276386	1.68082	CNTNAP3P2
ENSG00000120694	-0.946118	8.64744	36.7339	1.35405e-09	8.36626e-08	HSPH1			ENSG00000229891	-1.10796	LINC01315		ENSG00000123609	1.67907	NMI
ENSG00000204388	-0.983367	6.37785	36.7312	1.35592e-09	8.36932e-08	HSPA1B			ENSG00000229944	-1.10793	EIF4EP2		ENSG00000140105	1.67805	WARS
ENSG00000163754	-0.978326	6.08228	36.7042	1.37481e-09	8.47731e-08	GYG1			ENSG00000064547	-1.1061	LPAR2		ENSG00000102409	1.67713	BEX4
ENSG00000116171	-0.94781	7.64563	36.6989	1.3786e-09	8.49201e-08	SCP2			ENSG00000188229	-1.10572	TUBB4B		ENSG00000236869	1.67701	AC099669.1
ENSG00000064205	2.45766	-0.342707	36.6706	1.39871e-09	8.59682e-08	WISP2			ENSG00000141540	-1.1057	TTYH2		ENSG00000175773	1.67665	AP002986.1
ENSG00000138400	1.29121	2.06756	36.669	1.39986e-09	8.59682e-08	MDH1B			ENSG00000106049	-1.10534	HIBADH		ENSG00000257497	1.67663	AC121761.1
ENSG00000125166	-0.947619	7.75684	36.6693	1.39963e-09	8.59682e-08	GOT2			ENSG00000168907	-1.10155	PLA2G4F		ENSG00000198010	1.67636	DLGAP2
ENSG00000008086	1.16787	3.16573	36.6562	1.40909e-09	8.63863e-08	CDKL5			ENSG00000108773	-1.1015	KAT2A		ENSG00000261777	1.67584	AC012184.3
ENSG00000151881	1.00801	4.6068	36.6553	1.40972e-09	8.63863e-08	TMEM267			ENSG00000125657	-1.10078	TNFSF9		ENSG00000267049	1.67514	AC002398.1
ENSG00000013288	-0.9748	5.70678	36.6522	1.41199e-09	8.63863e-08	MAN2B2			ENSG00000168010	-1.10062	ATG16L2		ENSG00000235651	1.67471	AC064850.1
ENSG00000138346	-1.04204	4.62917	36.6517	1.41236e-09	8.63863e-08	DNA2			ENSG00000166803	-1.09969	PCLAF		ENSG00000223711	1.67288	AC069213.1
ENSG00000258441	1.07135	4.22574	36.6179	1.43706e-09	8.78081e-08	LINC00641			ENSG00000179148	-1.09912	ALOXE3		ENSG00000235438	1.67179	ESRRAP2
ENSG00000141858	-1.02293	4.79566	36.5686	1.4739e-09	8.99686e-08	SAMD1			ENSG00000160796	-1.09795	NBEAL2		ENSG00000138079	1.67021	SLC3A1
ENSG00000189337	-1.19314	2.98656	36.5643	1.47715e-09	9.00767e-08	KAZN			ENSG00000270168	-1.09771	AC004233.2		ENSG00000232594	1.66606	AC103563.4
ENSG00000101849	0.948085	7.2039	36.5311	1.50247e-09	9.14367e-08	TBL1X			ENSG00000237238	-1.09693	BMS1P10		ENSG00000231890	1.66485	DARS-AS1
ENSG00000250509	7.7259	-1.79411	36.5324	1.5015e-09	9.14367e-08	AC034213.1			ENSG00000157593	-1.09552	SLC35B2		ENSG00000230006	1.66456	ANKRD36BP2
ENSG00000138160	1.01736	4.76455	36.5061	1.52189e-09	9.2526e-08	KIF11			ENSG00000257595	-1.09549	LINC02356		ENSG00000265158	1.66215	LRRC37A7P
ENSG00000092445	-0.99861	5.23064	36.4408	1.57375e-09	9.5583e-08	TYRO3			ENSG00000273759	-1.09475	AL117379.1		ENSG00000197083	1.66145	ZNF300P1
ENSG00000162496	1.04567	3.69276	36.4117	1.59745e-09	9.69252e-08	DHRS3			ENSG00000183765	-1.09338	CHEK2		ENSG00000112297	1.65862	CRYBG1
ENSG00000187391	1.53727	1.65177	36.3616	1.639e-09	9.93472e-08	MAGI2			ENSG00000239672	-1.09319	NME1		ENSG00000224032	1.6569	EPB41L4A-AS1
ENSG00000187796	1.31849	1.96084	36.3484	1.65013e-09	9.99218e-08	CARD9			ENSG00000125246	-1.09299	CLYBL		ENSG00000221883	1.65245	ARIH2OS
ENSG00000216906	2.95305	-0.796414	36.3348	1.66167e-09	1.0052e-07	AL355312.1			ENSG00000166347	-1.09292	CYB5A		ENSG00000131471	1.65104	AOC3
ENSG00000133863	-2.1257	0.258863	36.2364	1.74774e-09	1.05622e-07	TEX15			ENSG00000082196	-1.09275	C1QTNF3		ENSG00000120278	1.64928	PLEKHG1
ENSG00000270168	-1.09771	3.37195	36.2279	1.75542e-09	1.0598e-07	AC004233.2			ENSG00000134333	-1.09166	LDHA		ENSG00000248498	1.64201	ASNSP1
ENSG00000188064	-1.02728	4.74458	36.2209	1.76174e-09	1.06256e-07	WNT7B			ENSG00000181790	-1.09095	ADGRB1		ENSG00000229474	1.64169	PATL2
ENSG00000183971	1.75049	0.876902	36.2174	1.76492e-09	1.06342e-07	NPW			ENSG00000158050	-1.09075	DUSP2		ENSG00000101104	1.63995	PABPC1L
ENSG00000137133	0.961975	6.06065	36.1505	1.8265e-09	1.09943e-07	HINT2			ENSG00000139865	-1.08973	TTC6		ENSG00000225411	1.63915	CR786580.1
ENSG00000149798	-1.32293	2.63395	36.091	1.88314e-09	1.1324e-07	CDC42EP2			ENSG00000143771	-1.08961	CNIH4		ENSG00000118193	1.63862	KIF14
ENSG00000181638	1.14363	3.14433	36.0605	1.91282e-09	1.14911e-07	ZFP41			ENSG00000241360	-1.08924	PDXP		ENSG00000198734	1.6369	F5
ENSG00000115112	1.54941	1.52897	36.0483	1.9249e-09	1.15523e-07	TFCP2L1			ENSG00000182841	-1.08836	RRP7BP		ENSG00000248144	1.63658	ADH1C
ENSG00000185825	-0.939927	7.64256	36.0425	1.93065e-09	1.15753e-07	BCAP31			ENSG00000184470	-1.08813	TXNRD2		ENSG00000250067	1.63639	YJEFN3
ENSG00000101574	1.13613	3.22714	36.003	1.9701e-09	1.18002e-07	METTL4			ENSG00000187634	-1.08808	SAMD11		ENSG00000261770	1.63558	AC006504.1
ENSG00000164294	0.977768	5.02979	35.9963	1.97689e-09	1.18292e-07	GPX8			ENSG00000085998	-1.08787	POMGNT1		ENSG00000230555	1.63207	AL450326.1
ENSG00000064270	0.952811	6.07441	35.9626	2.01141e-09	1.20239e-07	ATP2C2			ENSG00000105290	-1.08764	APLP1		ENSG00000233765	1.63175	AL591479.1
ENSG00000121753	-1.67251	1.41819	35.9025	2.07439e-09	1.23882e-07	ADGRB2			ENSG00000115457	-1.08762	IGFBP2		ENSG00000134962	1.62893	KLB
ENSG00000176018	0.963593	5.97692	35.8789	2.09967e-09	1.25268e-07	LYSMD3			ENSG00000162545	-1.08755	CAMK2N1		ENSG00000267011	1.62741	AC011498.1
ENSG00000110104	-0.990612	5.55705	35.8762	2.10259e-09	1.25319e-07	CCDC86			ENSG00000176720	-1.08688	BOK		ENSG00000156284	1.62576	CLDN8
ENSG00000119922	1.90405	0.749	35.861	2.11904e-09	1.26175e-07	IFIT2			ENSG00000159259	-1.08595	CHAF1B		ENSG00000245750	1.62255	DRAIC
ENSG00000184185	-2.54603	0.0688982	35.8499	2.13123e-09	1.26777e-07	KCNJ12			ENSG00000171421	-1.08465	MRPL36		ENSG00000115163	1.62233	CENPA
ENSG00000186312	1.25781	2.47928	35.8397	2.14232e-09	1.27312e-07	CA5BP1			ENSG00000067225	-1.08419	PKM		ENSG00000073331	1.6222	ALPK1
ENSG00000137842	-1.02319	4.47521	35.8247	2.15897e-09	1.28176e-07	TMEM62			ENSG00000263990	-1.08291	AC004253.1		ENSG00000135517	1.62218	MIP
ENSG00000143515	0.97686	5.26708	35.8192	2.16503e-09	1.2841e-07	ATP8B2			ENSG00000172031	-1.08242	EPHX4		ENSG00000254433	1.62178	AP001001.1
ENSG00000167747	-0.934685	7.94459	35.7135	2.28579e-09	1.3544e-07	C19ORF48			ENSG00000273891	-1.0814	AL731566.1		ENSG00000234084	1.62089	AL049552.1
ENSG00000183856	1.01094	4.48104	35.705	2.29573e-09	1.35896e-07	IQGAP3			ENSG00000184076	-1.07952	UQCR10		ENSG00000188199	1.62037	NUTM2B
ENSG00000274317	2.48994	-0.425072	35.688	2.31583e-09	1.36952e-07	LINC02334			ENSG00000160211	-1.07919	G6PD		ENSG00000228925	1.61992	AC016722.2
ENSG00000116667	-0.940748	6.7314	35.6762	2.32988e-09	1.37649e-07	C1ORF21			ENSG00000116353	-1.0786	MECR		ENSG00000085465	1.61864	OVGP1
ENSG00000072071	-0.944053	6.77251	35.649	2.36266e-09	1.3945e-07	ADGRL1			ENSG00000145506	-1.07705	NKD2		ENSG00000245281	1.61852	AC124242.1
ENSG00000249803	2.2765	0.448112	35.6388	2.37504e-09	1.40044e-07	AC112178.1			ENSG00000137700	-1.07613	SLC37A4		ENSG00000260774	1.61831	AC021087.3
ENSG00000109846	-2.3574	0.36783	35.6367	2.37766e-09	1.40063e-07	CRYAB			ENSG00000149573	-1.07598	MPZL2		ENSG00000179082	1.61781	C9ORF106
ENSG00000068078	-1.5438	1.53038	35.625	2.39202e-09	1.40772e-07	FGFR3			ENSG00000170525	-1.07453	PFKFB3		ENSG00000196507	1.61723	TCEAL3
ENSG00000259848	1.13077	3.86537	35.6164	2.4026e-09	1.41258e-07	AC097374.1			ENSG00000130303	-1.07419	BST2		ENSG00000236761	1.61718	CTAGE9
ENSG00000104213	1.98408	0.181095	35.548	2.48841e-09	1.46161e-07	PDGFRL			ENSG00000223572	-1.07342	CKMT1A		ENSG00000198417	1.61635	MT1F
ENSG00000105409	-1.20518	2.48172	35.5405	2.498e-09	1.46583e-07	ATP1A3			ENSG00000177830	-1.07177	CHID1		ENSG00000153086	1.61628	ACMSD
ENSG00000103196	-1.7235	1.2231	35.492	2.56105e-09	1.50137e-07	CRISPLD2			ENSG00000073111	-1.07065	MCM2		ENSG00000238164	1.61537	TNFRSF14-AS1
ENSG00000133195	-0.985209	5.10521	35.4639	2.59821e-09	1.52169e-07	SLC39A11			ENSG00000071539	-1.07024	TRIP13		ENSG00000138180	1.61441	CEP55
ENSG00000211891	1.78966	1.65636	35.4538	2.61168e-09	1.5281e-07	IGHE			ENSG00000159063	-1.06943	ALG8		ENSG00000272902	1.61336	TBC1D8-AS1
ENSG00000134755	1.02443	4.17093	35.4187	2.65927e-09	1.55444e-07	DSC2			ENSG00000105676	-1.06927	ARMC6		ENSG00000223393	1.61273	AL118511.1
ENSG00000197912	-0.943428	6.6144	35.3192	2.79864e-09	1.63433e-07	SPG7			ENSG00000107130	-1.06918	NCS1		ENSG00000267681	1.61225	AC135721.1
ENSG00000169908	-1.4621	1.65618	35.3011	2.82469e-09	1.64796e-07	TM4SF1			ENSG00000006118	-1.06912	TMEM132A		ENSG00000272525	1.61175	AC099522.2
ENSG00000136237	-1.15611	3.1663	35.258	2.88789e-09	1.68321e-07	RAPGEF5			ENSG00000185386	-1.06903	MAPK11		ENSG00000151012	1.6069	SLC7A11
ENSG00000085871	-0.96858	5.18088	35.2291	2.93113e-09	1.70678e-07	MGST2			ENSG00000006062	-1.06837	MAP3K14		ENSG00000260063	1.6048	AL512408.1
ENSG00000263177	2.70988	-0.0649471	35.2206	2.94396e-09	1.71096e-07	MTND1P8			ENSG00000179403	-1.06773	VWA1		ENSG00000226695	1.60381	ANKRD20A10P
ENSG00000158555	-1.06094	3.63976	35.2218	2.94207e-09	1.71096e-07	GDPD5			ENSG00000073578	-1.06757	SDHA		ENSG00000125148	1.6028	MT2A
ENSG00000172201	2.26749	2.1114	35.2047	2.96803e-09	1.72318e-07	ID4			ENSG00000272599	-1.06675	AC016394.2		ENSG00000164627	1.60225	KIF6
ENSG00000102387	-2.68726	-0.561301	35.203	2.97066e-09	1.72318e-07	TAF7L			ENSG00000117450	-1.06662	PRDX1		ENSG00000024526	1.60216	DEPDC1
ENSG00000070601	1.00649	4.3137	35.1864	2.99608e-09	1.73627e-07	FRMPD1			ENSG00000197355	-1.06656	UAP1L1		ENSG00000227006	1.60015	AL136988.2
ENSG00000134962	1.62893	1.24875	35.1663	3.02716e-09	1.7526e-07	KLB			ENSG00000100364	-1.0663	KIAA0930		ENSG00000259985	1.59803	AC017100.1
ENSG00000096006	-2.00961	0.332368	35.1053	3.12351e-09	1.80666e-07	CRISP3			ENSG00000149809	-1.06617	TM7SF2		ENSG00000276488	1.59777	AC008735.4
ENSG00000104738	-0.972166	5.97361	35.0935	3.14254e-09	1.81594e-07	MCM4			ENSG00000242071	-1.06614	RPL7AP6		ENSG00000233231	1.59549	HNRNPA1P49
ENSG00000085117	-1.0455	4.01285	34.9872	3.31876e-09	1.91594e-07	CD82			ENSG00000108179	-1.06395	PPIF		ENSG00000259408	1.59328	AC010809.2
ENSG00000031698	0.919809	8.8407	34.9641	3.35835e-09	1.93696e-07	SARS			ENSG00000110092	-1.06394	CCND1		ENSG00000260279	1.59151	AC137932.1
ENSG00000228412	7.65467	-1.43445	34.9555	3.37331e-09	1.94374e-07	AL022068.1			ENSG00000137824	-1.06285	RMDN3		ENSG00000263809	1.59051	AC135178.2
ENSG00000072840	1.00558	4.47387	34.9388	3.40239e-09	1.95685e-07	EVC			ENSG00000099994	-1.06148	SUSD2		ENSG00000106459	1.58788	NRF1
ENSG00000136628	0.917313	9.48264	34.9387	3.40252e-09	1.95685e-07	EPRS			ENSG00000158555	-1.06094	GDPD5		ENSG00000068976	1.58757	PYGM
ENSG00000055118	-1.66424	1.19307	34.8989	3.4728e-09	1.99538e-07	KCNH2			ENSG00000130560	-1.05961	UBAC1		ENSG00000230798	1.58697	FOXD3-AS1
ENSG00000008517	-1.00995	4.50777	34.8703	3.52414e-09	2.02296e-07	IL32			ENSG00000175701	-1.05928	SMIM37		ENSG00000110944	1.58644	IL23A
ENSG00000214357	1.12462	3.31817	34.8505	3.56026e-09	2.04177e-07	NEURL1B			ENSG00000198353	-1.05885	HOXC4		ENSG00000111912	1.58457	NCOA7
ENSG00000232545	2.25607	0.526028	34.8262	3.60497e-09	2.06546e-07	AC253536.3			ENSG00000188735	-1.05877	TMEM120B		ENSG00000270977	1.58436	AC015849.5
ENSG00000114646	-1.11128	3.33815	34.8093	3.63635e-09	2.08147e-07	CSPG5			ENSG00000184254	-1.05776	ALDH1A3		ENSG00000277159	1.58334	AL139384.2
ENSG00000115307	-0.94865	6.19654	34.7804	3.69078e-09	2.10965e-07	AUP1			ENSG00000178538	-1.05776	CA8		ENSG00000181585	1.5824	TMIE
ENSG00000183666	-1.04113	3.83859	34.7794	3.69253e-09	2.10965e-07	GUSBP1			ENSG00000176978	-1.05738	DPP7		ENSG00000077063	1.58046	CTTNBP2
ENSG00000228451	1.24223	2.32139	34.7758	3.6994e-09	2.11158e-07	SDAD1P1			ENSG00000183943	-1.05698	PRKX		ENSG00000134258	1.58037	VTCN1
ENSG00000165716	-1.00538	4.44639	34.7443	3.75978e-09	2.14403e-07	FAM69B			ENSG00000112183	-1.05605	RBM24		ENSG00000197321	1.57848	SVIL
ENSG00000198363	-0.91588	9.55218	34.733	3.78167e-09	2.15449e-07	ASPH			ENSG00000049130	-1.05561	KITLG		ENSG00000166750	1.57833	SLFN5
ENSG00000135698	-0.979881	4.88269	34.728	3.79145e-09	2.15803e-07	MPHOSPH6			ENSG00000136521	-1.05454	NDUFB5		ENSG00000147883	1.5739	CDKN2B
ENSG00000136950	0.925964	7.05035	34.6741	3.89776e-09	2.21646e-07	ARPC5L			ENSG00000172725	-1.05368	CORO1B		ENSG00000165511	1.57365	C10ORF25
ENSG00000122218	0.917362	8.44946	34.6656	3.9148e-09	2.22407e-07	COPA			ENSG00000262814	-1.05317	MRPL12		ENSG00000118007	1.57304	STAG1
ENSG00000131187	-0.974174	5.01706	34.6626	3.92099e-09	2.2255e-07	F12			ENSG00000205869	-1.05301	KRTAP5-1		ENSG00000204682	1.57223	CASC10
ENSG00000149289	1.4863	1.91735	34.6167	4.01457e-09	2.27649e-07	ZC3H12C			ENSG00000148303	-1.05196	RPL7A		ENSG00000272419	1.57165	AC241585.2
ENSG00000274265	2.78816	-0.141254	34.6002	4.04859e-09	2.29363e-07	AC245297.3			ENSG00000151729	-1.05062	SLC25A4		ENSG00000224046	1.57112	AC005076.1
ENSG00000003249	-0.95264	5.70351	34.5847	4.08092e-09	2.30979e-07	DBNDD1			ENSG00000200087	-1.04763	SNORA73B		ENSG00000275329	1.56978	AL138781.2
ENSG00000065325	-1.65677	1.32497	34.5757	4.10003e-09	2.31845e-07	GLP2R			ENSG00000175344	-1.04751	CHRNA7		ENSG00000245685	1.56849	FRG1-DT
ENSG00000131711	0.91405	8.82914	34.5725	4.10665e-09	2.32003e-07	MAP1B			ENSG00000085117	-1.0455	CD82		ENSG00000176732	1.56787	PFN4
ENSG00000182459	-1.21664	2.54886	34.5672	4.11782e-09	2.32417e-07	TEX19			ENSG00000160963	-1.04537	COL26A1		ENSG00000239827	1.56752	SUGT1P3
ENSG00000163492	-1.86277	2.01005	34.5534	4.14711e-09	2.33853e-07	CCDC141			ENSG00000176490	-1.04506	DIRAS1		ENSG00000171766	1.56743	GATM
ENSG00000133808	-1.62626	0.803793	34.5501	4.15426e-09	2.34039e-07	N/A			ENSG00000172889	-1.04505	EGFL7		ENSG00000272906	1.567	AL353708.3
ENSG00000179091	-0.920706	7.47663	34.5351	4.18644e-09	2.35633e-07	CYC1			ENSG00000233593	-1.04465	AL590094.1		ENSG00000249641	1.56643	HOXC13-AS
ENSG00000142188	-0.942617	5.84209	34.5059	4.24951e-09	2.38961e-07	TMEM50B			ENSG00000148985	-1.04435	PGAP2		ENSG00000258982	1.56553	AL133523.1
ENSG00000123836	-0.923121	7.22585	34.4615	4.34766e-09	2.44254e-07	PFKFB2			ENSG00000271870	-1.04293	AC024060.1		ENSG00000147697	1.56326	GSDMC
ENSG00000167749	-0.924116	6.9084	34.4449	4.385e-09	2.46124e-07	KLK4			ENSG00000079308	-1.04208	TNS1		ENSG00000136161	1.56148	RCBTB2
ENSG00000105550	1.42977	1.6992	34.4402	4.39543e-09	2.46416e-07	FGF21			ENSG00000138346	-1.04204	DNA2		ENSG00000137691	1.56045	CFAP300
ENSG00000225791	1.10401	3.04542	34.4389	4.39833e-09	2.46416e-07	TRAM2-AS1			ENSG00000005469	-1.04136	CROT		ENSG00000172197	1.56034	MBOAT1
ENSG00000167733	-1.13002	2.94752	34.4343	4.40895e-09	2.46783e-07	HSD11B1L			ENSG00000183666	-1.04113	GUSBP1		ENSG00000226002	1.56027	GTF2IP14
ENSG00000189043	-0.916341	7.62939	34.3832	4.52602e-09	2.53062e-07	NDUFA4			ENSG00000167751	-1.04089	KLK2		ENSG00000279539	1.55865	AC006486.2
ENSG00000110328	-1.22334	2.99581	34.3818	4.52946e-09	2.53062e-07	GALNT18			ENSG00000197785	-1.04028	ATAD3A		ENSG00000106034	1.55827	CPED1
ENSG00000155657	1.08988	3.50621	34.3765	4.54163e-09	2.53508e-07	TTN			ENSG00000099864	-1.04006	PALM		ENSG00000134057	1.55811	CCNB1
ENSG00000233230	1.89248	0.833792	34.3731	4.54977e-09	2.53671e-07	AC079807.1			ENSG00000239282	-1.03995	CASTOR1		ENSG00000170049	1.55714	KCNAB3
ENSG00000130881	-0.970406	5.08607	34.3717	4.55291e-09	2.53671e-07	LRP3			ENSG00000264772	-1.03989	AC016876.2		ENSG00000259867	1.55666	AC105411.1
ENSG00000007376	-0.957709	5.5877	34.3573	4.58687e-09	2.55329e-07	RPUSD1			ENSG00000167996	-1.03986	FTH1		ENSG00000173988	1.55468	LRRC63
ENSG00000080709	-1.00736	4.10095	34.3351	4.63932e-09	2.58012e-07	KCNN2			ENSG00000162804	-1.03908	SNED1		ENSG00000272468	1.55377	AL021807.1
ENSG00000267681	1.61225	1.12086	34.3136	4.69086e-09	2.60639e-07	AC135721.1			ENSG00000136270	-1.03874	TBRG4		ENSG00000278864	1.55258	AC055811.4
ENSG00000198242	-0.909914	8.90935	34.3099	4.69977e-09	2.60895e-07	RPL23A			ENSG00000185100	-1.03839	ADSSL1		ENSG00000159625	1.55114	DRC7
ENSG00000186260	0.931548	6.2738	34.2936	4.73938e-09	2.62853e-07	MKL2			ENSG00000251634	-1.03821	AC145138.1		ENSG00000106025	1.55069	TSPAN12
ENSG00000106009	-0.939561	6.08532	34.2742	4.78676e-09	2.65239e-07	BRAT1			ENSG00000156171	-1.03781	DRAM2		ENSG00000115112	1.54941	TFCP2L1
ENSG00000015475	-0.97853	4.88833	34.2587	4.8252e-09	2.66881e-07	BID			ENSG00000233483	-1.03691	AC008105.2		ENSG00000270589	1.54829	AL158163.1
ENSG00000166268	-2.32278	-0.348502	34.2593	4.82357e-09	2.66881e-07	MYRFL			ENSG00000136810	-1.0362	TXN		ENSG00000224152	1.54819	AC009506.1
ENSG00000163121	-2.07854	0.333122	34.2433	4.8635e-09	2.68755e-07	NEURL3			ENSG00000180817	-1.03552	PPA1		ENSG00000178093	1.54771	TSSK6
ENSG00000260498	2.38913	-0.108056	34.1999	4.97319e-09	2.74332e-07	AC126696.3			ENSG00000205309	-1.035	NT5M		ENSG00000269901	1.54723	AC010531.5
ENSG00000277147	1.97729	0.173065	34.1998	4.97347e-09	2.74332e-07	LINC00869			ENSG00000262152	-1.03376	LINC00514		ENSG00000054983	1.54676	GALC
ENSG00000131480	1.28594	2.70841	34.1761	5.03424e-09	2.77432e-07	AOC2			ENSG00000278985	-1.03368	AC092718.7		ENSG00000249392	1.54672	AC096588.1
ENSG00000204758	-1.48664	1.57976	34.158	5.08129e-09	2.79771e-07	AC008429.1			ENSG00000204370	-1.03318	SDHD		ENSG00000169752	1.54361	NRG4
ENSG00000154328	-0.965291	5.2913	34.1397	5.12928e-09	2.82157e-07	NEIL2			ENSG00000128536	-1.03302	CDHR3		ENSG00000142945	1.54078	KIF2C
ENSG00000130829	-1.01333	4.35731	34.1284	5.15927e-09	2.8355e-07	DUSP9			ENSG00000142515	-1.0325	KLK3		ENSG00000150961	1.54018	SEC24D
ENSG00000186577	-1.01243	4.45052	34.1166	5.19059e-09	2.85013e-07	SMIM29			ENSG00000145730	-1.0318	PAM		ENSG00000235790	1.54004	AC114488.2
ENSG00000156042	0.99316	4.16713	34.1069	5.21651e-09	2.86177e-07	CFAP70			ENSG00000262050	-1.03146	AC005696.1		ENSG00000225793	1.53904	AL080250.1
ENSG00000171314	-0.924304	6.6237	34.0952	5.24796e-09	2.8741e-07	PGAM1			ENSG00000232803	-1.02982	SLCO4A1-AS1		ENSG00000172183	1.53822	ISG20
ENSG00000184232	-1.16076	2.71421	34.095	5.24847e-09	2.8741e-07	OAF			ENSG00000100075	-1.02877	SLC25A1		ENSG00000187391	1.53727	MAGI2
ENSG00000112695	-0.914955	7.31317	34.0893	5.26408e-09	2.88005e-07	COX7A2			ENSG00000103253	-1.02829	HAGHL		ENSG00000129194	1.53707	SOX15
ENSG00000100300	-0.942568	5.60429	34.0863	5.272e-09	2.88179e-07	TSPO			ENSG00000106268	-1.02755	NUDT1		ENSG00000258461	1.53476	AC012651.1
ENSG00000143036	-1.27952	1.95794	34.0539	5.3607e-09	2.92763e-07	SLC44A3			ENSG00000188064	-1.02728	WNT7B		ENSG00000266885	1.53473	AC132825.4
ENSG00000103876	-0.950758	5.32892	34.048	5.37702e-09	2.93391e-07	FAH			ENSG00000085514	-1.02687	PILRA		ENSG00000282936	1.53473	AC004706.3
ENSG00000230359	1.26687	2.1287	34.0413	5.39546e-09	2.94133e-07	TPI1P2			ENSG00000196372	-1.02609	ASB13		ENSG00000272476	1.53402	AL024507.2
ENSG00000136982	-1.16643	3.24611	34.0366	5.4084e-09	2.94573e-07	DSCC1			ENSG00000278619	-1.02553	MRM1		ENSG00000203799	1.53401	CCDC162P
ENSG00000240583	-2.37078	-0.124979	34.0149	5.46929e-09	2.97623e-07	AQP1			ENSG00000234851	-1.02497	RPL23AP42		ENSG00000139354	1.53388	GAS2L3
ENSG00000139514	0.904555	9.3753	34.0113	5.47931e-09	2.97901e-07	SLC7A1			ENSG00000196074	-1.02477	SYCP2		ENSG00000233822	1.53345	HIST1H2BN
ENSG00000069206	-2.37019	0.0487522	33.9965	5.52124e-09	2.99912e-07	ADAM7			ENSG00000137842	-1.02319	TMEM62		ENSG00000273249	1.5297	BX649632.1
ENSG00000272501	1.42559	1.91587	33.9921	5.53351e-09	3.00302e-07	AL662844.4			ENSG00000141858	-1.02293	SAMD1		ENSG00000185633	1.52795	NDUFA4L2
ENSG00000176244	1.31706	1.98914	33.9904	5.53833e-09	3.00302e-07	ACBD7			ENSG00000246982	-1.02216	Z84485.1		ENSG00000122787	1.52722	AKR1D1
ENSG00000184831	-0.957574	5.11445	33.9824	5.56125e-09	3.01276e-07	APOO			ENSG00000164237	-1.02203	CMBL		ENSG00000257496	1.5263	AC025031.1
ENSG00000224431	3.18315	-0.63536	33.9587	5.62938e-09	3.03881e-07	AC063976.2			ENSG00000076864	-1.01969	RAP1GAP		ENSG00000233355	1.52299	CHRM3-AS2
ENSG00000145362	1.29121	1.99783	33.9597	5.62641e-09	3.03881e-07	ANK2			ENSG00000075234	-1.0186	TTC38		ENSG00000231367	1.52222	AC011247.1
ENSG00000150764	1.12638	3.5786	33.9592	5.62802e-09	3.03881e-07	DIXDC1			ENSG00000185000	-1.01809	DGAT1		ENSG00000264932	1.52114	AC115989.2
ENSG00000168453	-2.01245	0.32248	33.9607	5.62359e-09	3.03881e-07	HR			ENSG00000172922	-1.01734	RNASEH2C		ENSG00000280081	1.51568	LINC01667
ENSG00000234241	3.01652	-0.944215	33.9479	5.6608e-09	3.05306e-07	AL109618.1			ENSG00000185201	-1.0161	IFITM2		ENSG00000231920	1.51491	NEBL-AS1
[truncated: 5,310 more rows]

## Sheet: 3_significant_R18-R18NAMTCE
C42 KDM inhibition - Combination treatment RNA-seq data showing all FDR-corrected (FDR p-value <0.05) genes									FDR-corrected <0.05, logFC ≥1 annotated genes upon Combination treatment (sorted by logFC)
[truncated: 9,476 more rows]
