# Supplementary material for: KDM7A and KDM1A inhibition suppresses tumour promoting pathways in prostate cancer
Source: Mol Oncol. 2026 Mar 23:10.1002/1878-0261.70238. Online ahead of print. doi: 10.1002/1878-0261.70238 (PMC13398633; doi:10.1002/1878-0261.70238)
Supplement: Supplementary file 25 — Table S14. Comparison of up and down‐regulated between the differentially expressed genes for namoline treated, TCE‐5002 treated and combination treated C42 cells, showing commonly regulated and exclusively regulated genes for each treatment regimen. [file MOL2-9999-0-s038.xlsx]

## Sheet: Up-regulated genes
Up-regulated genes upon inhibitor treatments in C4-2
89 common elements in "Nam", "TCE" and "NamTCE":
AC093001.1
DUSP13		550 elements included exclusively in "Nam":
LY9		AC100860.1
TRIM48		AC011899.2		575 elements included exclusively in "TCE":
AC110597.1		DNAJB3		TRIM77BP
AC092953.1		CSF3		AC139768.1		1961 elements included exclusively in "NamTCE":
PLEKHS1		AC010978.1		AP000721.2		RAB44
DIO3		AC110741.1		AC093716.1		RNA5SP155
TNS4		MYOZ1		MIR6505		TINCR
UHRF1		NEFL		BCO1		LINC01564
TRIM22		MALL		AC073869.3		CETP
CYP1A1		NDP		MIR615		CYP4F2
MCM10		AC138819.1		OBP2B		AP000769.3
AC004232.3		LINC02327		CHSY3		YPEL5P2
ELOVL6		AL391358.1		AC090618.1		AC011458.1
CCDC141		LGR5		AC093536.1		AC008894.3
CLEC7A		LINC01639		ANO1		AC010624.1
FAM111B		GLB1L3		TBCAP2		SLC4A8
ZNF367		THBD		AC087379.2		AL008726.1
NES		FAM225A		NPM2		AC073052.1
CLSPN		SSX1		RN7SKP38		AC091959.1
PLA2G4E		BPIFA4P		RNF212		Z99496.1
CERS1		MIR548AV		AL157713.1		AC003688.2
CCNE2		AC026333.4		UGT3A1		PIH1D3
AL662890.1		PAH		PNMA8B		MIR6739
RAD54L		AC027237.1		AMER2		HS3ST6
SLC29A1		AC078955.1		AC011742.2		AC004134.1
ARHGAP20		AC100768.2		AC120498.4		AL356379.1
SLC18A2		AL390961.2		AC141928.1		HAVCR2
PREX2		ASB9		AL359091.2		AC226119.1
MATN2		HSPB7		MRPL37P1		ANAPC10P1
UBA7		OTOP2		ACOT12		SNORA28
TMEM40		SERPINH1P1		AC012020.1		TMED10P2
AP000523.1		VSTM2L		EEF1A1P7		RFPL3S
APOL1		AC005355.1		OR10V2P		AC115285.1
ARC		AC074050.4		PGBD1		ERVK-28
PLPP2		CFAP44-AS1		RPS4XP5		FAM71A
BMP7		MIR4479		NPFFR1		AL391863.1
HSPB1		SERPINA5		AL031283.1		AL512306.1
PNP		AC015982.1		CYCSP52		AC007834.2
CEL		AC129926.1		AC073657.2		CCL26
DUSP2		CXCR1		AC107926.1		LAMTOR3P2
GLYATL2		GCSAM		FAM124B		AL670729.3
SYCP2L		MYMX		FOXD4L6		ITCH-IT1
CDC25A		RAET1E		RNF216-IT1		ZC3H12D
PHLDA2		XG		RNU6-1191P		MED4-AS1
HSPB8		AC090568.2		AC010342.1		ACTA2-AS1
HTRA1		LINC01802		AC108463.1		GAL3ST1
DPP10		MATK		RNA5SP460		AL133243.1
DIO3OS		COL10A1		SLC25A14P1		AC027575.1
TMEM179		CYP1A2		TPSP2		RP1L1
PIM1		AC008063.2		TXNP6		AC016629.2
SDC1		HAGLROS		ZG16		AC018557.2
NPR3		UGT1A2P		IGSF10		CTGF
AC084871.1		AL021940.1		TAS2R39		AC005332.8
SLCO4A1		AC078880.1		UGT1A6		AC090907.1
AL391988.1		GIMAP6		VDAC3P1		LINC01164
TNFRSF12A		F13A1		AC092910.1		DNAJC19P7
RBM44		AC117489.1		KCNJ4		AP001107.5
PDE4A		CXCR2		PIK3CG		AL031770.1
G6PD		TCHH		PRELP		PDYN
FKBP4		ETNPPL		RPL21P119		AL158212.1
ALOXE3		AL138974.1		AC110079.2		AC026704.1
GLA		AMIGO2		AP005131.5		CASC4P1
THOC3		IL1RAPL1		AL137244.1		FAM90A27P
PCSK1N		PACRG		BMPR1B-DT		LINC01363
SPHK1		SLITRK3		LINC01589		AC002366.1
FTH1		RFPL1S		RN7SL663P		GUCY2EP
ADGRB2		AC090844.3		SMIM11B		AC004637.1
SLC25A5		LINC00887		AC018659.2		AC009716.1
ST6GALNAC4		ORC1		AC091564.5		AL391650.1
HES4		KCTD12		AC093890.1		LINC00640
P3H3		AC026124.2		LINC01300		GJB7
NUDC		AC021188.1		PIP		LINC00310
PPP2R2C		LINC01554		EBF1		CLDN19
MAP3K14		NKAIN3		PRTN3		GSDMA
SHBG		AGAP14P		BX322562.1		MAG
MACROD1		RRM2		AC090527.1		KRT8P26
GALNT18		RNA5SP123		ASB11		RN7SKP163
RHOD		MYLK2		PDZRN4		RPL21P65
NCS1		DSC3		CA4		AC026401.1
RRP9		PCSK9		AC020558.3		SNORD111
RRP7BP		SCIN		EFHC2		AL121827.2
ATG9B		PGR		AC069368.1		FAM90A28P
ENO2		AP006748.1		SNCB		SPARC
KITLG		RPL3P2		RBP3		AC018695.3
FGFR1		PTH1R		SNCA		AC099066.3
FTH1P20		PLD1		FAM3D		AL157902.2
MRPL36		AC137932.2		SMIM21		AL354794.2
		FOXQ1		AP000356.1		SNORD15B
		TRGC1		OLFML2B		AC099340.1
		ODAM		OBP2A		AL121759.1
		TRHDE-AS1		AQP2		GCM2
		AC233992.3		RPS4XP22		NUTM2F
		AL136528.1		FADS6		BNIP3P25
		HMGB1P8		HS6ST3		HTR1D
		ACTL8		RPL35P2		LHX3
		PLA2G3		FP671120.4		AC039056.2
		EXO1		RNY3P16		SORCS2
		CDH13		AL139099.2		SNORD3C
		ABCG2		CYP4F8		POLHP1
		ACRV1		LINC02492		RNA5SP247
		AC021092.1		GABRA5		SNORA84
		GPER1		HERC2P10		AC011602.1
		BRDT		GYPC		AC022445.1
		OR5B2		AC005736.2		AC073610.3
		CYP11A1		C3		AC084855.1
		SLC16A6		AL353608.3		AK3P5
		AC009121.1		CNTFR		BMS1P16
		AC104123.1		AL121790.1		MIR765
		SNORA3B		NBPF13P		TICAM2
		DDIT4L		AC005999.1		TMEM31
		GRPR		CDH7		FTH1P15
		IL4I1		SMOC2		OR13A1
		MCM4		TTR		OR2A13P
		DDIAS		COL23A1		SNORA71D
		DSC1		AC092437.1		YRDCP2
		TRIM43		MYOM3		AC005920.2
		ASF1B		CCDC3		AC009303.3
		AL008733.1		KCNQ1		AC012100.3
		MRO		FOS		AC100827.5
		DNAH3		SMIM24		CD163
		GINS1		ENPP3		MIR548AK
		AC112777.1		SSTR1		RGS8
		GPR20		PLCB2		TDGP1
		SLC16A5		AL589743.5		BIRC6-AS1
		PKMYT1		A4GALT		MAGEL2
		MIR6835		TAF7L		RNU2-11P
		PMCHL2		GALNT15		RNU6-1136P
		PCED1B		AL359715.4		SERTAD4-AS1
		SLC6A12		AC011374.2		AC008429.4
		RPL31P52		HRASLS2		AC024619.3
		MICB		AC010754.1		AC100839.2
		AC011337.1		ALG1L8P		AP000919.2
		GPC5-AS1		AP000302.1		AC122108.2
		VIL1		AC009686.1		NGF
		CBR3		EIF4E1B		AC091167.5
		EXOC3L4		NPR1		IFI30
		PRLR		AC092681.3		MIR7111
		AC018865.1		SOWAHA		TEX44
		STUM		AL359715.2		AC026458.1
		TICRR		AC008738.2		AC079354.1
		CCDC83		MAFA		AC114982.1
		KLHDC7A		AC078864.1		GK-IT1
		ERCC6L		AC087783.2		LINC01219
		OAS3		AL645940.1		MGAT4D
		SYT4		ZNF826P		MIR644A
		CORO1A		ADAP1		NPM1P29
		TYMS		BCRP3		RNA5SP450
		AC011445.1		SEMA3D		RPL23AP15
		TRIM63		IGF2		C17ORF47
		INAVA		KIF25		HYAL4
		CRYM		CD7		KLHDC1
		ZBTB7C		SCUBE1		PRODH
		SI		ZP1		RGPD1
		WNT8B		FAM30A		RPL21P4
		PLIN5		AC010325.1		SUPT4H1P1
		GINS4		MYRFL		AC009716.2
		XRCC2		DDC-AS1		LINC00862
		AC006539.2		PRSS30P		RN7SKP69
		E2F8		CNTNAP2		RPL12P7
		CDK1		PNMA5		AC087276.3
		C8ORF34		BMX		LINC02392
		C16ORF89		BX324167.1		MIR548AN
		P2RY6		SALL4		PRAMEF7
		MCM7		GSTA2		RPS16P5
		AF165147.1		GPR137B		AC034229.1
		POLA2		NLRP6		AC079148.1
		FEN1		DTNA		AC090578.1
		SUSD4		CACNG4		BARHL1
		ESCO2		FCN3		LINC00334
		AC004520.1		CXCL12		AC009464.1
		LPCAT1		BCAP31P2		AL117187.1
		EPHA7		PRR5L		AL138889.1
		AC040173.1		SEC14L5		FLG
		OAS1		AC103810.3		MCFD2P1
		NOX5		RPL22P1		RNU6-540P
		AC120042.3		DUSP1		RPL7P42
		SLC22A18AS		EFNB3		AC006254.3
		C4ORF50		ANO2		AC009065.6
		CHRNA3		CRISP3		AC100793.1
		CELF5		ST6GAL1		AC109635.1
		TUBB8P1		FLT3		AL356863.1
		CDCA5		AC073415.1		AL591719.1
		AADAT		AC117440.1		B3GALT2
		HHIPL2		AC025277.1		CELA2B
		PROCR		AC139783.1		OR52B3P
		SCARA3		LDHAP7		RHBDL3
		SPC24		AC005776.1		RPL23AP67
		TUBA3D		BCO2		RPL36AP15
		AL157778.1		ARHGDIG		RPS29P21
		FTHL17		ADRA2C		AC010624.4
		SWAP70		AC083964.1		AC019294.3
		POLQ		AL032819.1		AC020604.1
		CCDC86		RUFY4		AC020917.2
		ZNF812P		AC103974.1		AC068473.2
		SMAD6		GIPC3		MYL6BP1
		FYB2		AC009041.2		PPIAP30
		DPP10-AS1		B3GAT1		RN7SL716P
		IL1R2		LLCFC1		SSXP10
		CD3EAP		AC003988.1		AC005532.1
		LAMA1		OLFM2		AC005899.5
		FANCI		GJC1		AC019294.2
		AC139491.2		AL606534.1		AC079313.1
		AC129492.2		CSF2RB		AC090192.2
		PTCRA		TLR7		ATF1P1
		SFN		GNG4		GDF5
		AKR1C3		MSH4		MUC16
		PMP22		TIMP2		RPL7P4
		FANCB		AC009407.1		AC138811.1
		AL161891.1		TLE2		H2AFZP3
		TEDC2		HCN2		LINC02287
		UGT2B24P		AC116614.1		PPATP1
		GRB14		SLC1A1		RNA5SP493
		CBR1		AC093642.2		FHL2
		POLD1		LINC01093		AC025627.1
		AC009061.1		ABAT		KDM5C-IT1
		SLFN13		AL139805.1		LMO7-AS1
		SLC19A1		COMP		RNU1-124P
		SCD		AMACR		AL162390.1
		TCF19		GRIP1		AL590648.2
		IGFLR1		AC009812.4		LINC01565
		AC005336.1		GUSBP3		LINC02427
		ZWINT		SRRM3		RN7SL382P
		BLM		PGLYRP2		RPS19P1
		HASPIN		RIMS4		AC005189.1
		PLAUR		CFAP69		AC019186.1
		RNASEH2A		CHST13		AC022001.2
		ID1		AP003119.3		AC023825.2
		MCM6		NLRP12		AC027455.1
		AC129492.6		MRPS18AP1		AC112702.1
		PALMD		FAAHP1		AC211469.1
		HMGCS2		FAM131C		AL162584.1
		NLE1		KISS1		AL355497.1
		KIF7		MYZAP		AMER3
		AC129492.1		LCK		APCDD1L
		SLC25A10		ITIH2		CICP4
		MESP1		GGT1		GAPDHP42
		WDR62		DCXR		H3F3AP1
		MYBL1		AC136475.3		HSPE1P4
		AC008063.1		SGK2		LINC01090
		IGFBP3		THRSP		MEG3
		LRRC20		PDZD4		MTCO3P43
		CEND1		CHRFAM7A		RNU6-375P
		RUNX2		MIR548C		SCARNA3
		ST6GALNAC1		FXYD5		SNORA14A
		SLC43A2		CMTM7		SNRPFP4
		CHEK1		GPR158		AC005779.1
		CBX2		AC137723.1		AC006566.1
		ITGAL		LINGO3		AC021739.1
		ATP8B4		MYRF		AC024592.1
		GCNT2		DPYSL3		AC026120.1
		MTFP1		CPHL1P		AC027607.1
		FANCA		RASGEF1C		AC079140.2
		CHRNA5		S100A16		AC087286.2
		LSS		GCSHP5		AC104316.2
		TONSL-AS1		2004-09-01		AL096855.2
		FAM222A-AS1		DOC2B		AL139274.1
		LINC00941		2003-09-01		AL161747.1
		SCARB1		KCND3		AP003071.2
		CAMKV		ACP4		C7ORF61
		SMIM3		AC138866.1		DPRXP1
		PYCR3		AC006994.2		EEF1A1P26
		CCDC189		PPP1R14C		HSPE1P5
		PTGER4		AC138866.2		LINC02158
		FIGNL1		CD164L2		MIR6780A
		WDR76		CMTM8		PATE3
		LAMB3		CPNE7		RNU6-1008P
		DHCR7		ISM2		RPL39P5
		ADD3		TMEM229B		AC008764.10
		SLC2A6		NPTXR		AC012100.2
		KNTC1		AL137784.1		AC022126.1
		AUNIP		C2ORF72		AC092111.1
		CLN5		HLF		AC138832.1
		UGT2B25P		PDE9A		AL133284.1
		H2AFX		CES3		AL355075.1
		MYBL2		KCNQ2		AP001596.1
		ARRB1		PRIMA1		CA2
		C4ORF46		AC008555.8		CR1L
		SHCBP1		RHBG		EEF1B2P7
		RPUSD1		KC877373.1		HNRNPA1P22
		ALPK2		SLC25A48		MIR4650-2
		HELLPAR		AC022210.1		MTND5P2
		AC096531.2		DSCR8		RN7SL698P
		ELL3		PAQR5		RNU6-623P
		GEMIN4		PPM1J		RPL21P42
		TMTC2		LGALS3BP		SNORD121A
		BEND3		APOA5		TRIM80P
		RAB27B		HPN		AC105052.4
		MYORG		AC023043.1		AL121652.1
		AC126177.6		AC036214.3		AL160271.1
		NCAPH		VEGFB		AL392089.1
		FAT2		CRIP2		AL662860.1
		FANCG		PGC		AP001102.1
		NRGN		UGT2B15		LINC01740
		IL22RA1		SLC22A18		MIR550A3
		LINC01123		RHPN1		PPEF2
		AC080112.1		TMEM178B		RNU6-1164P
		AC037487.1		AC136489.1		RNU6-862P
		IRX5		TDRD12		SNRPGP5
		LMNB1		SH3RF3		ST13P10
		SPATA3-AS1		DLL3		VN1R80P
		SLC35G1		ST3GAL5		SDK1
		MTHFD1		AL359881.1		ZNF423
		LPIN1		CATSPERB		LRRC70
		HILPDA		SEMA3F		AC118942.1
		C17ORF53		RBPMS2		AC008760.1
		SLC1A2		MEGF6		MYL9
		AC135050.1		OR7E47P		CHURC1-FNTB
		HSPA8		CCDC146		RNU6-611P
		GLRX		FOSB		AC025423.1
		SPC25		CFAP99		AC004264.1
		ARG1		IGLON5		ZNF295-AS1
		CTPS1		C1QL4		CHST1
		GSR		AL645608.8		GPR182
		TMPO-AS1		OLIG1		AC007285.2
		UBE2T		CERS4		MAP3K20-AS1
		PANO1		SDC2		AP000593.3
		ASRGL1		DHRSX		PSD2
		F5		SLC17A7		LINC02362
		PRR19		CLDN3		AC144530.1
		AL512625.2		KIF21B		GBP2
		CDK5R1		GNG13		FTH1P1
		WDR4		AP001062.1		BFSP1
		APOBEC3B		EFNA2		FGF13
		METTL7A		SESN3		CPM
		TIMM8A		HMX1		KRT75
		PGD		ITPKA		NOX4
		MIF		RASSF2		TPM4
		APEH		ABHD11		PTCHD4
		S1PR3		RPL17P50		AL590762.1
		WNT6		VGF		AC093799.1
		JPH1		NUDT11		AL691482.3
		APOL3		AL357515.1		AL136115.2
		CDC7		CD24		AP001033.2
		FANCD2		MUC6		KLK7
		FHOD1		PDCD2L		AP001178.3
		CLDND2		GMDS		SNORD73B
		CHAF1A		AC104809.2		AC036176.2
		MIR17HG		AP000688.2		AC092756.1
		AP003392.4		COL18A1		MIR579
		WDHD1		EFEMP2		TRIM75P
		DZIP1L		BCAM		AC091959.2
		PNPLA3		NDUFS7		AC132192.1
		ZBTB42		CUX2		AL365436.2
		MYBBP1A		B4GALNT3		AC067931.1
		B4GALT5		METRN		AC069542.1
		AC093484.4		P2RX2		LINC00664
		RRS1		SPNS3		AP001178.1
		TK1		SLC30A4		AC091167.6
		CENPQ		AL035458.2		ATF3
		RFC3		SIRPA		BIRC6-AS2
		AC007537.1		GUSBP9		FDX1P1
		KCNT1		SRPX		GPR82
		EPN3		ABCC6P2		RPL7AP2
		PKD1L2		FOXP4-AS1		NCF2
		GRWD1		AC009962.1		AC005244.1
		KIFC1		GM2A		AC019072.1
		CENPO		PFKP		AL158801.2
		PGP		ATP5MC3		DCUN1D2-AS
		ELFN1-AS1		AC008637.1		AC117402.1
		LRFN2		ADAM11		IMMP1LP1
		LUZP2		B4GAT1		SIPA1L2
		MTFR2		RFLNB		CYR61
		SNAI2		SLC44A3		AC005332.3
		PGBD5		AC092834.1		AC253576.2
		UGDH		AC027097.2		AL357153.2
		DUSP7		ENTPD2		LINC01166
		TMEM177		ABCA2		IGFN1
		PWP2		CEACAM19		AL078581.3
		LINGO1		PLLP		AC097382.2
		UFSP1		CTSH		GEM
		HSD11B2		CBWD3		AL139300.1
		PPARGC1B		DDT		DNAJC19P5
		CDCA4		MIR3189		MIR593
		AL355312.3		CAMK2N2		RNU6-807P
		MASTL		LINC01354		AC016245.1
		CHDH		AC147651.1		MIR3192
		HAUS8		ZNF540		AC016065.2
		NOP16		TMEM121		AP000919.1
		FGD3		VDAC1		CCL5
		CTNNA2		AL008723.1		BTLA
		MYO19		VASH1		AC073343.1
		RHPN1-AS1		HSPE1		RNY1P4
		OACYLP		AC005912.1		AC005899.6
		OPN3		AL159169.2		AL590762.4
		CLUH		TPTEP1		DMRT1
		PLEKHG3		SYCE2		HEATR9
		PCAT1		PHOSPHO1		ZEB1
		SIGMAR1		SLC22A31		PCBP2-OT1
		NR2F1		HES1		GDNF
		TMEM201		TEX19		AC009303.2
		CENPI		MISP3		GAD1
		DCTPP1		C4ORF48		GUCA1B
		PRIM1		SYT5		AC124947.1
		SNHG4		STAP2		AC055811.3
		RTN4RL1		MCRIP2		AC091167.4
		IRX3		ATP1A3		AC011979.1
		LMNB2		TMEM141		RNU6-1157P
		HS6ST1		RIN2		MIR6895
		MARS2		BAIAP3		MIR5009
		EXOSC2		KAZN		AC099336.1
		BAG1		CACNA2D2		AL357033.2
		GNB4		AC138409.2		AC022165.1
		PRR5-ARHGAP8		AP005482.3		AC011825.2
		ATAD2		PPFIA2		MRGPRG-AS1
		AL161772.1		DGAT2		RNU6ATAC24P
		ZNF485		TNNT2		AL138963.1
		AC092718.5		FOXO6		SLC26A5
		RCC1		NXPH4		NAPA-AS1
		MAP2K3		PDZD7		AC040169.3
		MAB21L3		SLC16A10		AC002094.5
		MAD2L1		BRSK2		AC091132.2
		PLEKHN1		AC023024.2		RPS29P16
		ELL2		AC016590.1		KIFC3
		GATD3B		IGSF8		NDUFB4P6
		CLN6		RRAS		NTNG2
		RAD51AP1		TRAP1		AC079203.1
		PLK2		PHLDA1		AC013356.2
		LCMT2		ATP1B3		AL359504.1
		FARSA		PTP4A3		AL132656.3
		NOP56		GLIPR2		ARMCX2
		RHOU		FOLH1B		AC055876.2
		HPS6		AC022390.1		SOCS3
		DPF1		AC025580.2		RNU6-593P
		TTF2		AC097534.2		AC114402.2
		PGAM5		CKMT1B		AL138847.2
		BX322639.1		AC110491.1		AL357497.1
		UQCRFS1P1		AL157373.2		ZNF439
		ESRRA		OAF		SNORA54
		TCOF1		RAB26		GLIPR1
		APC2		FAM171A2		GADD45B
		AC116351.1		MPC2		ODCP
		SPINDOC		NR4A1		LHX5
		MRPS12		GCDH		PER1
		SFXN5		SLC45A2		ZNF705E
		VRK1		ATP6V0C		AC016644.1
		RRM1		NAAA		AC007014.2
		HEY1		AC024293.1		PRR13P2
		MMS22L		SELENOW		RNF103-CHMP3
		RASL11A		PRSS22		PINCR
		PLEKHG6		CA9		AC105345.1
		RFWD3		RBM46		AP001052.1
		HYAL1		SMYD3		SNORA71C
		SUV39H1		ACSL1		AC008663.2
		DLAT		DOC2GP		RPL23AP97
		PLCH1		LAPTM4B		LCE1B
		FDPS		AC109635.4		AL360091.1
		TKT		HSD11B1L		SNORD3A
		CCND3		TNFRSF18		RN7SL809P
		TGFBR3		AC007969.1		AC011498.3
		CCNE1		SAMD10		RPL23AP86
		SMCO4		FAM3B		AC002550.1
		GPX1P1		TMEM178A		RPS12P31
		TLCD1		VOPP1		SNORA79B
		PARP1		LDHAP4		AC005695.1
		LETM1		TMEM59L		AC007494.1
		IFIT3		CCDC78		AL121820.1
		DHX37		ZNF737		CT45A11P
		GTPBP3		KRTCAP3		AL117328.2
		MELK		MUC1		CYBRD1
		SLC16A14		CAPN2		RPL23AP55
		PAICS		PLEKHD1		FAM209B
		AP001107.9		MRPL34		FOLR3
		VARS		OSR2		LETM1P2
		ICMT		EIF4EP2		AC026470.2
		ECHDC3		LPAR2		FTH1P5
		KRT19		HIBADH		SNORD53
		RECQL4		PLA2G4F		GVINP2
		UGCG		ATG16L2		CD1D
		TUB		NBEAL2		DUSP5
		AC098934.1		AC004233.2		AL031710.2
		THEM6		SLC35B2		AC027544.1
		CDR2L		LINC02356		ECM2
		AC106795.1		NME1		TFP1
		TUBA1C		CLYBL		HMGB1P51
		ACAT2		CYB5A		CARS-AS1
		ADAMTS3		C1QTNF3		EID3
		ALX4		LDHA		MAFF
		DNMT1		TTC6		AL133230.1
		LINC01213		CNIH4		AC020763.4
		BRCA2		TXNRD2		AL161452.1
		TNFRSF10A-AS1		SAMD11		AP001266.2
		MIR222HG		POMGNT1		NT5DC4
		SLCO3A1		APLP1		PRDX3P1
		AL162595.1		CAMK2N1		NOP53-AS1
		RNF43		BOK		GCNT4
		ARSG		EPHX4		AL591806.1
		MYOF		AL731566.1		LINC01252
		TRAF2		UQCR10		AL451070.1
		C19ORF57		MECR		RPL10AP1
		FANCC		MPZL2		AL049650.1
		FAM27C		PFKFB3		AC011511.2
		TRERF1		BST2		AL590399.1
		GDF11		CKMT1A		AC079594.1
		COQ8A		CHID1		PGAM1P4
		DFFB		ALG8		AC092801.1
		PITX1		TMEM132A		CD247
		ORC6		MAPK11		AC144831.1
		PODXL		SDHA		RPL7AP65
		POLE2		AC016394.2		AL445187.1
		FAM213B		TM7SF2		MIR3680-1
		RALGDS		RMDN3		AC027281.2
		ACSL4		SUSD2		AL365436.1
		ZGRF1		GDPD5		HIF1A-AS2
		ALG3		UBAC1		AC005674.2
		SCNN1A		SMIM37		HNRNPA3P9
		FAM57A		HOXC4		AC073548.1
		CDK2		ALDH1A3		MCPH1-AS1
		POP1		CA8		AC008737.1
		DPP4		DPP7		PPP1R2P6
		HSP90AA1		PRKX		AC010624.3
		KHK		RBM24		AC124283.2
		TRPM2		NDUFB5		AC024270.1
		ZNF850		CORO1B		PGF
		MARVELD1		MRPL12		AC022395.1
		MYO1B		KRTAP5-1		ATP5MF-PTCD1
		NAV1		RPL7A		SGCG
		HSP90AB1		SLC25A4		DAPK3
		OGDH		CHRNA7		FEZ1
		MND1		CD82		ANKRD53
		MVD		COL26A1		RPL12P44
		POLR1B		DIRAS1		GADD45A
		IKZF3		EGFL7		MTND4P15
		GALNTL6		AL590094.1		AC068987.4
		C20ORF27		PGAP2		AC005899.7
		RDH13		TNS1		CES5AP1
		EFHD2		GUSBP1		CLEC4A
		FPGS		KLK2		AC005332.2
		LRP3		PALM		PCSK5
		APOE		CASTOR1		CIART
		TEDC1		AC016876.2		LMOD1
		KANK2		SNED1		TCERG1L-AS1
		PNMA3		ADSSL1		PHKG1
		NEIL2		AC145138.1		AC005899.8
		DDX12P		DRAM2		AC020911.1
		TOMM40		AC008105.2		ZBTB40-IT1
		NOP2		TXN		ALG1L7P
		SYNE4		NT5M		AEN
		ZNF503		LINC00514		INPP5D
		HMGA1		AC092718.7		AL022238.1
		DCHS1		SDHD		AL513217.1
		AP001816.1		CDHR3		TSLP
		SH2D2A		KLK3		SPATA18
		ACACA		PAM		CFAP77
		AXIN2		AC005696.1		AC108693.1
		BICD2		HAGHL		AC020900.1
		CHTF18		PILRA		KRT18P15
		CDK18		ASB13		AC004490.1
		QARS		RPL23AP42		AL592437.1
		UGT8		SYCP2		FTH1P23
		ACLY		TMEM62		CNOT6LP1
				Z84485.1		SNORA53
				RAP1GAP		AL442125.2
				TTC38		RPS3AP38
				DGAT1		ID4
				RNASEH2C		AC018410.2
				IFITM2		PLK3
				CTSB		PABPC1P3
				NAPEPLD		SLC20A1
				RELL2		EFCAB14-AS1
				MAFB		FMR1-AS1
				CD81		TVP23C-CDRT4
				COX14		PVT1
				GALK1		AC005726.2
				P4HA1		AL590648.3
				IL32		RNU6-125P
				AC104083.1		LINC01359
				MGMT		AL445435.1
				AL359752.1		RANP4
				KCNN2		PHF24
				C21ORF2		AL356057.1
				FAM69B		TNFRSF4
				RAC3		AC127070.4
				CBARP		AC012442.2
				FZD9		AC138207.2
				MAP3K8		AC107072.2
				SYT3		AC011742.3
				AC079250.1		FCF1P1
						AC008267.1
						RNU6-1238P
						FTH1P11
						RNU1-91P
						AC017083.1
						FDXR
						UPP1
						CPXM2
						MCPH1
						DUSP8P3
						AXL
						ZNF841
						SNORA75
						NR1D1
						FAM198B-AS1
						PPP1R3B
						AP000692.1
						TBX19
						UBE2Q1-AS1
						BBC3
						FTH1P8
						AC141586.5
						AREG
						GPR26
						KCNA7
						GPR87
						ZMYND19P1
						SLC5A10
						AC233728.1
						SNORA22B
						ASPA
						SNORD14E
						RPS2P4
						ADAMTS17
						ITGAM
						MIR4659A
						AL158152.2
						AC087257.1
						AC069431.2
						PXDC1
						LINC01515
						PSME2P2
						AC111186.1
						AC068580.1
						AC012615.4
						AL353898.3
						AC005632.2
						ADM
						COPZ2
						ARAP1-AS2
						AL391825.1
						TBL1XR1-AS1
						MIR3657
						RPL7AP10
						FAM87A
						AC079035.1
						AC215522.2
						OGFR-AS1
						OCLM
						RNU7-13P
						AC013394.1
						VWCE
						SINHCAFP1
						TRIP10
						AC020916.1
						Z98884.1
						AC108727.1
						FTH1P2
						CEP85L
						LINC00475
						AL096701.1
						AC087752.4
						RNU7-140P
						MTCO3P45
						AC022819.1
						TEKT3
						ATP5PBP3
						Z98884.2
						AL137145.2
						RN7SL15P
						TAS2R46
						AC013472.3
						AC092809.1
						CNN2
						RPS6P25
						SDCBP2
						AL138781.1
						ZNF554
						AC005034.2
						AC006449.3
						SYT11
						AC011379.1
						AC040975.1
						RASAL1
						SMAD9-IT1
						MIR548O
						AC005253.1
						SLC30A2
						GZMM
						AC004584.1
						LRRC19
						AL161757.2
						RN7SL487P
						AC007216.4
						PIWIL2
						AGPAT5
						TMED7-TICAM2
						TSPAN5
						KSR1
						PPP1R15A
						BTG3
						AC073343.2
						LINC01176
						ANGPT2
						AC093591.3
						ETF1P2
						OR5BK1P
						AC105001.1
						AC119396.2
						AC012170.3
						RPL29P14
						LINC02086
						SNORA13
						RPL23AP25
						HORMAD1
						SERPIND1
						AC002400.1
						BNIP3P42
						HRH4
						FO393418.1
						SMIM15-AS1
						COLEC11
						AC093495.1
						AC138207.8
						KRT80
						AL590723.1
						AL136984.1
						H3F3AP2
						C9ORF41-AS1
						AL139811.1
						TUFT1
						FTH1P12
						AC006122.1
						AC022784.7
						AL031670.1
						GOLGA4
						WSB1
						SNORA71A
						AL162430.2
						ABCC3
						AP003119.1
						RGPD5
						TMSB4XP4
						RBM5-AS1
						LAMA2
						HSD17B7P2
						SERINC2
						ANGPTL8
						FTH1P3
						AL365277.1
						NCBP2-AS1
						AC009570.1
						TSPAN7
						NOC2LP1
						RSAD2
						POU5F1P3
						AC011481.1
						SNORD117
						HSD17B14
						AL136115.1
						AL359182.2
						AC009720.1
						AC027514.2
						ZNF37CP
						SNORD53B
						AC016065.1
						AP003108.5
						ETV5
						AC005520.1
						FAM96AP2
						SERPINB5
						AC044849.1
						CACNA1S
						AL022313.2
						ATP1B1P1
						AL445248.1
						AL590369.1
						MRPL23-AS1
						AC100778.2
						AL662844.3
						GFRA3
						C1ORF54
						AL133243.4
						AC018529.3
						OPTN
						AC069236.1
						OSTCP8
						AC007216.2
						AC032044.2
						ABHD17AP1
						AL021707.7
						AC005261.5
						PDLIM3
						AC010331.1
						RNA5SP195
						MT1X
						AL354733.2
						UBASH3B
						AC127537.1
						AL591623.2
						LIMS1-AS1
						AL031772.1
						SMG1P2
						RPL21P121
						AC097460.2
						LCMT1-AS1
						RN7SKP74
						AC026979.1
						AC104763.3
						GALNT16
						KRR1P1
						AC010207.1
						SLC9A3
						AC090983.1
						AC006001.4
						AL139317.4
						AC104653.1
						PDE4C
						PLEKHO1
						RPS27AP10
						VN1R108P
						TMPRSS5
						RFLNA
						LINC02062
						FTL
						AL133227.1
						IER5
						HOXD8
						SNRPGP14
						AL021937.1
						AC018695.4
						AC018682.1
						AF287957.1
						AC068580.3
						GP6
						LCMT1-AS2
						AP001020.3
						FILIP1
						CCDC81
						MYO1E
						RNF19B
						PATL2
						AL031595.3
						WDR63
						GPNMB
						AF129075.1
						AL359076.1
						AC138932.3
						GAS6-DT
						ERICH6B
						AP000842.3
						AC098934.3
						MAP2
						AL035658.1
						AC022336.3
						RPL13P4
						ASPDH
						AC004471.1
						FO393401.1
						UST
						C10ORF113
						BTG3-AS1
						ZNF77
						AC008440.1
						AC119403.1
						RNU2-22P
						IL15
						GUSBP4
						AC087752.3
						AC087222.1
						AL139407.1
						THBS4
						AL512656.1
						AC243732.1
						MEIOC
						AC092167.1
						INKA2-AS1
						ZNF333
						AC087276.1
						TNNC1
						RELB
						PLEKHG1
						TOP3BP1
						PLD6
						AL158151.1
						CD81-AS1
						Z98885.3
						AC093525.9
						AL391280.1
						GNGT2
						RNA5SP434
						RN7SL558P
						AC018638.1
						AC013472.1
						AC131009.4
						AL049870.3
						AC072022.1
						FP325330.3
						AC010834.3
						AKAP17A
						FOXD1
						GPCPD1
						AL109955.1
						AC091153.2
						OPA1-AS1
						AC069257.1
						RGPD2
						AP001267.1
						AC114495.2
						MYO1A
						AL590627.1
						PER3
						TIMM9P2
						GSN
						UBALD1
						PPM1D
						OR2A7
						RAP2B
						RBM12B-AS1
						MDM2
						TMEM68
						ALOX5
						AC138356.2
						ZNF460
						GLS2
						SLC2A4
						ZNF600
						C1ORF162
						AC004492.1
						AL031600.1
						IRX2
						AC104763.1
						AL583832.1
						ZNF468
						CCNL1
						AC018638.8
						CREBRF
						AC132872.3
						AC009690.2
						LINC00854
						AL133243.3
						AC099684.2
						BOLA2-SMG1P6
						AC008440.3
						ZRANB1
						AP000866.3
						AC108010.1
						AL355916.1
						AC004898.1
						AC010976.1
						MIR34AHG
						RCAN2
						AC093525.8
						OSER1
						RNU6-652P
						PRKCZ
						AL133243.2
						AC015853.1
						FAM205A
						AC010531.3
						AC133473.1
						ASPHD2
						AC005921.3
						DDX47
						JUNB
						LCN15
						XPC
						AC068790.6
						RNY1P13
						AP000350.5
						ARPC4-TTLL3
						TBX2
						AKR1C1
						AC073869.1
						AC138956.1
						AC008147.2
						AC099667.1
						AL590708.1
						ARRB2
						UBE2F-SCLY
						NAMPTP1
						AC005387.2
						AC005261.3
						AC090114.3
						RNU2-27P
						GULP1
						ZMAT3
						ERVH48-1
						CXORF57
						SUGT1P2
						AC083843.3
						GTF3C2-AS1
						MIR4258
						MPRIP-AS1
						AP003469.4
						AC006160.1
						AC090515.5
						GCNT3
						AC010320.3
						HEG1
						AC100821.1
						AC018638.5
						RORA
						AC027796.2
						AC138466.5
						BAX
						AC117500.2
						RPS27AP12
						ZNF192P1
						GOLGA8Q
						AC018638.2
						AC004771.2
						DLEU2L
						AC130651.1
						PALM2
						FOXD2-AS1
						RNU7-75P
						AC008937.3
						ZNF805
						RAI2
						KCMF1
						AC079145.1
						DCUN1D3
						DLL1
						LINC01167
						AC027601.5
						FAM20A
						AP003392.5
						EMD
						AC138956.2
						AIFM2
						AC097478.1
						AC100797.1
						STX1A
						TCEA1P4
						PAEP
						AL157871.5
						RPS11P5
						IRF1
						AL161756.1
						OSGIN2
						AC018638.4
						AC091825.1
						FERMT2
						GPAT3
						MYOM1
						AP005899.1
						AC233968.1
						TYRO3P
						APLF
						YPEL3
						AC016866.3
						AL139099.3
						C5AR1
						AL049875.1
						RBP2
						AC027290.2
						LINC02426
						LAGE3P1
						MSTO2P
						ACHE
						TSPEAR-AS2
						AL021707.8
						PAPPA
						PDLIM5
						AC036214.1
						SLCO5A1
						AC090425.2
						RASD1
						VEGFD
						AP000697.1
						NDUFV2
						AL031714.1
						SAT2
						AC012158.1
						SNORA59A
						TULP3
						AL683813.1
						SLC9A3-AS1
						AL359510.2
						AC083806.2
						LSMEM1
						PHF1
						FOXD3-AS1
						ZNF57
						PITRM1-AS1
						AATBC
						PIDD1
						SRF
						NPIPB2
						AP000769.1
						TDRP
						TLK2P1
						MANEA-DT
						ACER2
						ELF3
						CHST15
						SNORD63
						AC114402.1
						PIPSL
						ADAM23
						POLH
						AC079416.1
						AP003170.4
						AL513218.1
						PAK1
						TMEM262
						RPS20P4
						AC090061.1
						AC007622.2
						WDR1
						UBA52P8
						RNF112
						AL022323.4
						RPL29P11
						AC022113.1
						AC104109.4
						AC093673.1
						NFKBIL1
						HOXB9
						AC068722.1
						ZYX
						CACNB1
						TBC1D15
						FAM83C-AS1
						AL731577.2
						WEE1
						AL442125.1
						TIGAR
						NPR2
						C1QTNF12
						AL354702.1
						AC006378.1
						AC023906.5
						DNAJB1
						AC005104.1
						RN7SL481P
						RAB43P1
						PPIAP42
						RPL23AP82
						FBXO22
						AL663070.1
						AC004908.1
						SLC47A1
						DNAJB9
						EIF1AD
						AC092953.2
						NAP1L4P1
						TMEM52
						KLK14
						TAP1
						NFKBIB
						HSPA5
						FNBP4
						SLC8A2
						HNRNPA1P59
						MMP13
						AC002553.1
						KLHL28
						AC139887.4
						AC010329.1
						IER5L
						PARD6B
						TAC1
						RENBP
						MIR4292
						C4BPAP1
						MKNK1-AS1
						AC092119.2
						CEP72
						ICA1L
						AL390195.2
						BCAS4
						LTN1
						LONRF2
						CLPTM1
						AL353795.3
						AC080129.2
						AC073861.1
						LINC00595
						TIPARP
						EIF1B
						SNORD19
						CCDC174
						PALLD
						SNORD69
						PRKAB1
						LEPR
						FAM193B
						AC008731.1
						Z94721.2
						AC078795.1
						AC005740.3
						ARID3A
						SQSTM1
						RNU6-705P
						HSPBAP1
						CRY2
						PRELID3A
						LINC01347
						AC034102.6
						PLA2G4B
						NAPA
						AL450998.3
						NCR3LG1
						ZNF25
						AP001432.1
						RAB28P5
						HSD17B7
						PNCK
						ZNF473
						CEACAM1
						ZC3H6
						GRHL3
						VCPKMT
						AC005480.1
						QRSL1P3
						SYTL2
						EMC6
						AP000640.1
						AC073611.1
						RHBDF1
						CLCF1
						AC132872.4
						RNU6-574P
						LINC01134
						MSTO1
						ME2
						GCC2-AS1
						CHORDC1
						FAM102A
						LURAP1L
						AP001160.4
						AC084337.1
						AL590822.2
						AP001107.4
						RINT1
						ATRIP
						TBX2-AS1
						AC141586.4
						SDHAP1
						ANKHD1
						AC096564.1
						HERC2P8
						IGHA1
						HMGN1P8
						XAB2
						ILK
						PLEKHF1
						ZNF750
						IRS3P
						AL031009.1
						PEA15
						DQX1
						TUBG2
						PATL1
						C2
						PTP4A1
						URAHP
						AK3P3
						GOLGA2P7
						KCNQ4
						FOXD3
						U2AF1
						LRRC73
						AC105206.2
						SRRM1
						LINC02352
						AL109811.1
						IFFO2
						AL035071.1
						CDHR5
						ZNF555
						AC234775.3
						AL590004.4
						LRP5L
						SNORD94
						DHDH
						TPPP
						SLC3A2
						CIDECP
						TMEM136
						SEMA6A
						ARSA
						EIF2A
						AC138207.4
						AC124319.1
						AL022311.1
						AC132192.2
						EIF4A1
						AP001429.1
						CGRRF1
						NPM1P26
						USPL1
						FOXN2
						AP001160.1
						GAN
						ZNF79
						GFER
						AL391684.1
						FLNC
						CLDN23
						RNU6-431P
						FNDC5
						SHB
						MIRLET7D
						SLBP
						AC112493.1
						HRAS
						CCDC163
						AC005534.2
						AL021707.4
						RAB3IL1
						AC007906.2
						ERICH1
						ZNF330
						LINC02256
						SESN1
						RPL23AP7
						HECA
						AHRR
						AL117339.4
						AL512770.1
						AC007292.1
						DHX34
						ZNF263
						SUSD6
						SNORD12B
						DNAJC2
						CDKN2AIP
						BMS1P8
						TNFRSF10D
						OR2A9P
						AC009090.1
						TCF7L1
						RNU1-103P
						SAFB2
						CFL1P1
						NPHP3-ACAD11
						FLYWCH1
						KHDC4
						DDX31
						POLH-AS1
						RLF
						SNHG17
						APBA3
						TCP11L2
						EIF3D
						CXORF40B
						AC007342.6
						SSSCA1-AS1
						AL359921.1
						CHST11
						MAFG
						USP36
						TMEM81
						AC011468.1
						ZBTB20
						SNORD63B
						NKAIN1
						INTS4P2
						RBM15
						TENM4
						RTTN
						FLCN
						AP000648.3
						LINC01473
						RELL1
						KDM7A
						PPP3CC
						ZNF843
						AC141586.1
						SLC47A2
						NADK2-AS1
						DUSP6
						MRPL38
						AL139022.1
						SNX32
						AC253536.6
						TMEM106A
						TMEM38B
						AC004951.2
						SNORD46
						AC107419.1
						TP53INP1
						ACD
						CCNG1
						AC006059.1
						AC073063.1
						CAPN13
						RNU6-118P
						ZFPL1
						SESTD1
						AC105339.2
						NUP58
						PRDM16
						OTUD1
						SLC16A1-AS1
						TBC1D22B
						SHH
						PDPR
						TMEM169
						GMEB2
						AC073592.1
						AC091390.4
						UBE2Q2P2
						RPS15AP10
						EPAS1
						CWC25
						SNHG15
						ABI3
						THAP3
						ZIC5
						MRPL2
						NEU1
						HMOX1
						ASTN2
						AC243919.1
						RB1CC1
						MAP3K21
						SMG1P5
						TMEM51
						AL162231.2
						PLOD3
						CPSF4
						STOM
						HTD2
						MAN2C1
						H2AFZP1
						IRF5
						ZNRD1
						SYPL1P2
						AC015971.1
						NFKBID
						P4HA3
						MPC1
						AC008415.1
						ELP2
						SSSCA1
						AL354892.3
						DGKA
						Z97989.1
						PWAR5
						UNC5B
						AC016773.1
						DDX50P1
						ZNF432
						AC011498.6
						AC020915.1
						CCDC73
						HRK
						EIF3FP1
						RN7SKP150
						LINC00115
						BORCS8-MEF2B
						CYSTM1
						LVRN
						DNAJC25
						CHST7
						AC026471.1
						AP001001.1
						ZZEF1
						AC009078.3
						AC080162.1
						SLC25A25
						GYG1
						SPSB2
						NAMPT
						L1CAM
						TPM1-AS
						CSPG4
						AC007405.1
						RGS5
						SCAF4
						AUP1
						MATN1-AS1
						GSN-AS1
						BICRA
						JADE3
						AC003681.1
						AL604028.2
						CEBPZ
						DLGAP4
						CDIP1
						AC004623.1
						ZBTB43
						DOCK6
						ARID3B
						TESK1
						PDGFA
						AC097374.1
						RIT1
						CSRNP1
						AURKC
						ZCCHC7
						PCGF1
						ARFGAP1
						ZNF701
						AC008735.2
						POLR2I
						RRAGD
						CDC34
						MAP3K20
						AC006547.1
						TRIAP1
						NOL7
						STX5
						TH2LCRR
						FEM1A
						AC120053.1
						ZNF292
						RNU1-106P
						DENND4B
						EZH1
						PELI2
						AC022167.2
						TTC9
						GABARAPL1
						AC020978.9
						AC026471.4
						KLHL24
						NDST2
						RAD9A
						TRIM16L
						TAF1A
						PIP4P1
						AC018529.2
						BTN2A2
						SBDSP1
						MAT1A
						VPS11
						C12ORF49
						AC011978.2
						CEP250
						AL031775.2
						TRAF3IP2-AS1
						PUM3
						ZBTB49
						FADS3
						MEX3B
						GAB2
						TAF3
						FAM157C
						CEP95
						PRR14
						SMN1
						AL449212.1
						AC009404.1
						NUFIP1
						ARVCF
						ADAM17
						ZNF337
						RIOK3
						EMG1
						PIR
						AC006277.1
						TBL3
						HIF1A
						HIST1H4D
						CCDC93
						NBPF11
						AL391422.3
						HNRNPCP2
						LCORL
						PAXBP1
						ZBBX
						IGSF6
						ZPR1
						RNF223
						PP2D1
						CCDC130
						DDX55
						C3ORF35
						FBXW7
						CETN4P
						SRGAP3
						THAP7
						DHPS
						KPNA4
						RHOQP1
						NTMT1
						JMJD6
						AZIN1-AS1
						LACC1
						UBOX5
						BDKRB2
						KYAT3
						TANGO2
						CLK1
						ZNF845
						ANKRD12
						GOLGA2P10
						HMX3
						ABCG1
						PTPRE
						STK32A
						AL356235.1
						FAM50A
						GOLGA8R
						ZSWIM6
						ZNF550
						COA6
						AC063965.1
						AC010719.1
						JMY
						NUP153
						PPRC1
						IGHE
						GRAMD1B
						AKR1E2
						CAMLG
						DPH1
						SRPRA
						AP003352.1
						TOE1
						PREB
						AC133785.1
						TCERG1
						PHLDB3
						PPP1R3E
						PML
						AC022150.4
						DNAH14
						AL162274.2
						ZNF211
						PDZK1
						ZNF597
						PHF7
						ZNF449
						TBX6
						HLA-B
						APTX
						AL139289.2
						RUSC1-AS1
						ZNF354B
						TAS2R31
						BAK1
						HPS4
						BNIP1
						KCNRG
						AL606834.1
						SKAP1
						ATXN2-AS
						AC119751.3
						SMAP1
						GADD45G
						CCDC150P1
						SLC2A8
						NXT1
						ZNF232
						AC109460.2
						RNF113A
						RCL1
						PCID2
						IER3-AS1
						AC136475.10
						PITPNM3
						PFDN2
						BHLHE40
						BRPF1
						RSL1D1
						AC040162.3
						NSD3
						DGCR11
						ASXL1
						IRS2
						DKKL1
						MYADM
						AVPI1
						PRPF39
						ZCCHC4
						MRPL9
						FAM83G
						SRGAP2B
						LIPE-AS1
						PARD3
						NECTIN3
						TEX30
						SNAP91
						SLC25A32
						DVL3
						SMAD9
						TDRKH-AS1
						STARD9
						KCNG3
						PSMC1P1
						ZNF571
						TTC4
						LYSMD1
						DENND5B
						RIMKLB
						GGA3
						AC009090.3
						TCP11L1
						AL445483.1
						GRAMD1A
						CCNB1IP1
						PUSL1
						DSTN
						GDI1
						ZNF205
						KMT5C
						ZNF436-AS1
						LINC02055
						HERC2P5
						RBM33
						C11ORF1
						WNT4
						AC105339.3
						CA5B
						PCBP3
						GPR108
						NUTM2A-AS1
						GCLM
						PIK3IP1
						POLR3D
						FAF1
						CERS5
						FICD
						PELI3
						GOLGA6L10
						AL354707.1
						ATRNL1
						GBAP1
						PINX1
						BRAP
						AC009053.1
						AC007191.1
						TOP3B
						NDUFB8
						MORC3
						RRM2B
						ZNF524
						AC087289.2
						NFKBIE
						AC016949.1
						PEAK1
						MAPRE3
						PRKCZ-AS1
						VIRMA
						PRPF18
						DUX4L50
						VEGFA
						KIAA1211
						CRTC2
						MYH9
						RNF219
						ACTB
						MVP
						PDP2
						RN7SL381P
						XAGE1B
						PRDM4
						AC005519.1
						CLASRP
						PAAF1
						AC011472.1
						SNORA55
						ZNF746
						SDE2
						SNHG22
						EPS8L2
						AC036103.1
						KLC3
						AL136295.6
						NKAP
						LINC01136
						DDIT3
						CCDC43
						TMEM159
						CR786580.1
						RGPD3
						DNHD1
						RPL36A
						TMEM167B
						SEC61A2
						FOXO3B
						RAB32
						MORF4L2-AS1
						SMOX
						UTP25
						FEM1C
						YPEL2
						SNHG7
						AKR7A2P1
						DNAJB4
						NOL8
						WBP2
						ANKRA2
						TTLL4
						2009-09-01
						NEK3
						STAT5A
						AC009487.2
						DVL2
						AC016722.2
						WTIP
						PITPNM1
						AL590326.1
						YPEL5
						RECK
						REL
						AC079922.2
						AHCYL1
						FMNL3
						AC097374.2
						SRGAP2C
						RPL23AP64
						ATG2A
						SLC25A28
						RPL23AP53
						AC124798.1
						SDCBP
						STK24
						ZNF611
						ASCC3
						SLC35B1
						ADNP2
						NRBP1
						CBLC
						KIAA1191
						ZBTB21
						ODF3B
						ZEB1-AS1
						IRF6
						HIC2
						CACYBP
						ZNF160
						AL355338.1
						AMBRA1
						ZNF654
						NAB2
						CFAP221
						TMF1
						MAN2A2
						SLC12A7
						UBA2
						PRKD2
						ZFP28
						AC016831.1
						KLHDC8B
						AC135050.5
						ZRSR2
						AP001107.1
						RBM22
						AC010601.1
						CIR1
						FAM157A
						GLRX3
						ZUP1
						AL358115.1
						MDM4
						HCLS1
						ME1
						HEIH
						NELFE
						LAMC1-AS1
						WHAMM
						SPTY2D1
						AC005839.1
						AHDC1
						ZNF567
						TMEM8A
						ALKBH1
						TMED9
						AMN1
						AL445309.1
						TRIM16
						COL4A3
						INKA2
						ASNSP1
						AC007878.1
						ALG9
						HIST1H1C
						RBM34
						YBX3
						MT1XP1
						SPAG9
						AC020558.2
						CLIP2
						AC145207.8
						AC145423.3
						ZNF768
						ZBTB2
						ZNF598
						EXOSC9
						DGKE
						ARL6IP4
						RBM6
						ITGA3
						UIMC1
						DNAJC27
						RAD51C
						MORN3
						KLF11
						AC004890.3
						SMG1P1
						TTC28
						MRPS30
						ANKRD9
						SIM2
						PPIE
						TSPY26P
						AC136604.3
						PPDPF
						ZNF316
						AC105036.3
						CHKB
						AC132938.5
						AC006329.1
						CLDND1
						NFASC
						NRBF2
						GALNT9
						AKAP8L
						LYPD6B
						KDM3A
						TEP1
						MOB2
						FOXD2
						ZSWIM8
						NAPB
						SKIV2L
						TMEM39A
						RAB33B
						TSSC4
						SLC7A11-AS1
						ANKRD30A
						CEP290
						ZNF808
						LHFPL2
						GMPPA
						EIF5
						CXORF38
						PTPRU
						WDR47
						RPL17
						MSRB3
						TIMM23B
						AC019080.1
						ELF4
						AP003108.2
						AC008115.3
						TEAD3
						NARFL
						ZNF667
						AC044860.1
						NFKBIZ
						C6ORF106
						LINC01001
						SNHG6
						C12ORF45
						DAPK2
						TLDC1
						UHRF2
						PHC3
						AC012181.1
						HECTD3
						RAD54L2
						EBLN2
						WDR19
						KCNIP3
						AARSD1
						C6ORF201
						CPEB4
						AC009065.5
						HLA-H
						FDFT1
						CSF1
						AL162274.1
						AP001476.1
						GCLC
						PANX3
						POFUT2
						PI4KAP1
						SHISA4
						AC069544.1
						EFL1

## Sheet: Down-regulated genes
Down-regulated genes upon inhibitor treatments in C4-2
418 common elements in "Nam", "TCE" and "NamTCE":
RAB7B
U62317.1		544 elements included exclusively in "Nam":
FAM167A		HRK
DRC7		NBPF17P		565 elements included exclusively in "TCE":
AC006487.2		MYHAS		AL022068.1
RGS16		HOXD8		AL354710.2		1828 elements included exclusively in "NamTCE":
COL21A1		AC113410.1		AL157400.2		AC134682.1
OR7E121P		PTPRN		AL136038.3		SLC30A10
RUBCNL		SP140		ZBBX		SPART-AS1
HSPB6		AL138895.1		AL023803.1		LRRTM4
DIO2		FOXD3		AC021549.1		AC129510.2
LINC01481		TATDN2P3		AP000808.1		LRRC37A11P
PIRT		RNY4P25		GLIPR1L1		AC018521.7
IGHV4-4		TAS2R19		OR2A9P		AC037441.1
AC078820.1		ITGAX		GBP1		IFITM5
BARX1-DT		RNU6-307P		AC007364.1		AC018752.1
AC078923.1		SLC10A6		AC083829.1		GALR2
AC110609.1		AC068870.1		AL390334.1		UNC5C
SUN3		AC090286.2		DDX4		BMP4
IL2RB		SATB1-AS1		STMN1P1		COL28A1
TSHR		ANKUB1		AC021739.3		ZDHHC15
NWD2		LINC01235		AP001437.1		AL451085.1
PROX1		AC021504.1		ABCB5		AL009178.1
CSTP1		AP002340.1		AC021066.1		CU639417.4
DCAF13P1		SERPINA3		HRG		RNU6-722P
AC112229.3		AC020594.1		AL121899.1		RUNX3
AC093567.1		LINC01644		SLC35D1		LINC01509
TCAM1P		AC100797.1		AC079061.1		LINC02465
OR7E22P		AC117532.1		AL158211.3		AC145207.1
TMIGD3		MAGI1-IT1		BTF3P7		AC025048.6
CFI		AC087289.1		AC126283.1		DBNDD2
LYST-AS1		AC087749.1		SRP68P2		AC087491.1
AC112187.3		AC015909.2		AL353596.1		TLX1
RNU6-1217P		AC133552.4		SLCO2A1		AF250324.1
AC122719.1		AC008277.1		FTHL17		AP006621.1
AL136131.2		AC027601.3		LBX2-AS1		FBP1
KLHDC7B		CADPS		RBPJL		AC114781.2
FCRLA		AC073911.3		AL121990.1		CLEC2L
MTRNR2L3		AC084036.1		MYOSLID		AC008060.3
LINC00607		F10-AS1		MTTP		AC096711.2
GPR1		HIST2H3A		OR2AG2		ALB
SRD5A2		AC087639.1		RPS5P3		LINC00308
FCGR1A		AL132640.2		ABCB1		AC106875.1
BCL11B		AL353611.2		RNU6-30P		PTGDS
CLEC1A		AP005131.6		AC073569.3		AL445584.2
TMEM108		PLEKHA4		MIR3127		LINC01140
FGG		USP30-AS1		OVOL3		AC009121.2
CHAC1		HOXB8		ERVW-1		C12ORF42
SH2D3C		LRRC15		SNORD116-7		MIR374B
FIBIN		LINC00494		AC004069.1		APCDD1
CYP2AB1P		CHST1		AC098818.2		REP15
MEF2C		AC007683.2		AC107464.2		AC005758.1
TCEAL7		AP006333.1		THSD1		PCDHB4
DAB2		RPA4		GPC5		SYNJ2-IT1
HMGB3P8		AC009299.1		AC009185.1		AC074194.1
AC007389.1		AC036214.1		EEF1A1P30		AC128689.1
FER1L6		AC048351.1		LINC00563		CHST13
PLAGL1		AC126696.1		FABP5P2		AC010904.2
AC021242.3		CAMP		IGHEP2		AC067747.1
LINC00365		ENPP7P2		TMLHE-AS1		AC120498.1
AC009093.4		FP325331.1		AC009119.3		AL121832.1
BHMT		TAS2R6P		AC108676.1		AL590560.2
ANKRD20A19P		AC005790.1		AC016582.2		GNRHR
MGAM2		AC008115.4		AC027801.4		LINC00313
AC245100.6		AC009318.4		AC073842.1		AC018521.3
AL513318.2		AC131097.1		AC104564.5		KANK4
SRP72P2		TENM3		Z99129.1		RBM22P2
CHMP1B2P		FOXP2		AC027288.1		RNA5SP323
AL592114.3		KCTD16		AL161909.2		SSU72P8
PCDHGA11		RNU6-100P		ANXA2P1		AC090809.1
OMP		RNU6-720P		DENND6A-DT		CLEC18C
LINC00865		SLC12A1		LINC01649		CNBD2
ARHGAP9		OLIG2		RNA5SP490		CYP26A1
AL603832.2		AC005753.1		RPS4XP17		PLEKHG7
AL023581.2		AC112656.1		AC009097.4		SNORD116-15
TCP1P3		LVRN		AC015917.2		Z69720.2
DUSP27		KLF8		AC022113.2		AC103702.2
LINC00900		HIST1H4K		AC104117.5		EWSAT1
VLDLR-AS1		AC021087.1		PAPOLB		GATA4
AC093677.2		LINC00319		LINC02426		PCDHGB8P
TNC		PHETA2		RPS24P6		AC007608.3
VTCN1		ZNF555		AL136982.3		AC009414.2
AC005357.2		AC009093.6		KLHL6		AL136526.1
AC117394.2		GSN-AS1		AC010435.1		ARSJ
AC092471.1		AC026362.2		ITIH5		MAMDC2
BEST1		H2AFZP1		MIR5091		TBATA
AC096588.1		GREM1		AC005730.2		AL022310.1
AC103996.2		AC025268.1		AC008498.2		AL772155.3
AC010186.1		AC003072.1		AL662791.1		C17ORF50
AC010655.1		AC006378.1		RNU6-82P		INSL6
TERB2		AL592437.2		AC007389.4		AC079921.2
FBXO43		FAM30A		AL512383.1		NKX6-1
AC067930.4		LINC02068		AP001922.3		NPTX1
DLGAP2		ABCA13		COL25A1		RBM20
GDPD2		AC024592.2		LINC02084		RNU4-14P
INHBE		LINC01730		MIR26B		AL359999.1
PLXNA4		AL451064.2		MIR5692C2		LINC01844
SCN4A		AC093635.1		NKX2-8		SNORA11
LINC01277		BRD7P2		OR7E62P		PAK5
PCDHGB3		AC046134.1		RNU1-120P		RSU1P2
F7		RPS7P3		AC084754.1		AC138627.1
HOPX		SLC5A9		AC135050.3		AP001318.1
AC243772.2		CD72		RBP2		EN1
PIP5KL1		AC145285.1		RN7SL75P		FARP1-AS1
LTF		TSHZ3		RNU6-1111P		RNA5SP301
AC023043.2		AC010900.1		RPS29P19		AC009950.1
LINC00869		SLC6A10P		SULT1B1		AC022075.1
AC005280.1		AL358781.2		UBA52P5		AC139749.1
LAPTM5		AC005326.1		AC004801.3		AL592546.1
GABRG1		AL512343.2		AC015849.6		AP002761.3
CNDP1		COL20A1		AL117335.1		PLEK
AC245100.3		MIR616		ASB15		ABCA10
CTH		RBFOX3		CDC42-IT1		AC019084.1
AL354989.2		ACTG1P1		COL14A1		AC112907.1
AC025271.4		AC005034.4		CTSW		AC130371.1
SLC6A9		RORA-AS1		U62317.5		AC133644.2
TNFRSF9		AC134407.1		WIPF1		AF146191.1
PCDHGA5		NRG3		Z99916.2		AL137804.1
ELAVL2		OLAH		AC099811.5		AL161785.1
PHYHD1		ZBTB12BP		AC138512.1		ANKFN1
BARX1		AC127496.5		AC245014.1		CD248
DHRS3		AC040934.1		CYP19A1		CFAP206
AC006254.1		SERPINA10		MYL12BP1		DPY19L2P4
N4BP2L1		AKR7A2P1		OR8D2		HEPACAM2
ZMAT1		FOXD1		RPS15AP30		KLRG1
LINC01967		HSPA8P13		SNORA23		LINC02363
AC006504.1		AC116036.2		AC084033.1		NDUFA9P1
WEE2-AS1		FRY-AS1		CLEC4A		PAX5
AC025031.1		HMGB1P31		COL6A5		PCDHB3
AC103563.4		TEDDM1		FBN2		RNLS
FLRT1		CYP2A6		LINC02273		AC004522.2
HIST2H4A		RN7SL262P		PES1P1		AC007319.1
RPS4XP16		RPS26P41		SYT16		AL157392.4
IL20RB		CARS-AS1		AC026250.1		PLCL1
AC012485.1		AL353803.5		AC021739.2		SSMEM1
LINC01133		AC007638.2		AC007950.2		SYNPO2L
TSC22D3		FAM209A		PTHLH		AC146944.3
GATA3		AP000346.2		SEPT4-AS1		RPL31P11
ANO4		AC097376.1		AL358933.1		TMPRSS4
DDX25		ACTG1P17		AC103808.2		AC092384.2
ZNF528-AS1		ULBP1		SCN3B		VWF
PCDHGB6		AC231533.2		ID1		BPIFB1
RETN		LYPD4		AC016559.2		ALG1L
ZNF711		BSN-DT		AC090699.1		AGT
GPIHBP1		AC023794.1		AC116407.3		FOXN1
SYTL5		AP002812.5		FAM196A		AP003774.1
DDIT4		CKM		AC004839.1		LINC00637
ARR3		HIST2H2AA3		C9ORF131		AC174065.1
MEFV		FOXC1		AMDHD1		PPIAP3
OR2B6		GALNT9		HCK		AC092919.2
GLIS3		AC104986.1		LINC00408		LINC02393
THEM5		CYP4B1		GNGT2		C20ORF197
GPR179		AL354707.3		PCBP2P1		AC021534.1
FBN3		FAM27E2		AC016747.4		GLYATL1B
ADM2		AC010332.1		AC006213.3		RNU6-833P
SBSN		LINC02365		AC097468.1		SLC6A3
GGT2		AC073592.1		PMS2P10		TREX2
AL450992.2		PDE2A		AL589935.1		AC092868.1
TPTE2P1		ETNK2		AC055811.1		NT5C1B
AC004943.1		CNGA4		LINC00982		AC246793.1
ENTPD3		PPIAP72		PLSCR3		AC012360.1
PLAC1		PCOLCE-AS1		RPS29P17		CA9
AL121772.1		MEIG1		AL033528.2		AL355365.1
VN1R71P		AL445222.1		AL157911.1		AC004241.5
HIST1H3J		AL590705.3		AC090912.1		AL512488.1
AC009237.8		LINC01503		AC027544.2		CCNA1
AL354718.3		LRRC37A5P		IL18		SNRK-AS1
MASP1		AC022306.2		AC017071.1		FCGRT
MTUS2		AC016405.1		AL442663.4		SP9
AL138781.2		TUBE1		CD109		PCDHGA2
TMEM154		KLHL10		CXORF58		MATN4
AC004801.2		AC023043.4		NPM1P50		SLC4A10
AL354719.2		AC005154.2		ZNF350-AS1		AC104031.1
AC012557.1		AP002992.1		LIX1		AL133406.3
SLC1A4		LINC01869		NLRP1		PCDHB13
TMEM232		LINC02288		AC018797.3		MYO5BP2
PNLIPRP3		AC026471.2		AC115989.1		AC009159.3
AC093901.1		SKP1P1		FNDC8		AC009407.1
STC2		AL355388.2		MAGI2-AS3		PKIA
AC093582.1		LCN2		AC091181.1		AC098820.3
RDH5		Z99129.3		AL133353.1		FLJ45513
DARS-AS1		AC027031.2		FBXW10		TBXA2R
LAMB4		AC079684.1		LINC00271		OR7E126P
PPIAP53		LINC02340		CEND1		LINC01093
AC005076.1		AC133528.1		AC133552.1		PLA2G5
AC105277.1		AC100821.1		AC073046.1		AC091167.2
CASC1		CEBPG		BEX1		IL17C
PCDHGB7		INHBC		AC027682.6		AC073508.1
IGSF5		GOLGA8N		TNFAIP8L2		AL137793.1
AP004782.1		NLRC4		AC245297.3		HTR5A
RN7SL255P		CFL1P1		AP001099.1		AC078864.1
EGR3		Z84485.1		ARRDC4		IMP3P2
GTF2IP3		AL137802.2		AC068790.1		AL512791.2
PRKG2		AL049543.1		DDX39B-AS1		TMSB15A
BCAT1		AL513314.2		MIR4520-1		SEPT14P4
TNKS2-AS1		AC010478.1		AL138781.1		ZNF681
CAPN3		AL031777.3		NR2E3		FAM83A
LINC01370		TAS2R20		LRRTM2		TMC5
RUNDC3B		AP003086.1		AL109614.1		AC044781.1
LPO		AC112493.1		AC137894.1		AC002059.1
MIR5692B		ACAP2-IT1		APOA1-AS		AC005831.1
MYH7		AC012181.2		AL138921.1		AC011195.2
CASC15		MIOX		ALG1L10P		AL132712.2
WISP2		AL008729.1		AC108475.1		SIM1
AL121772.3		LINC00882		AC004707.1		AC004066.2
SLC2A10		AL022322.2		AC025048.4		AC120036.4
AC087477.2		TBC1D3L		GRAMD1B		TFCP2
STAC3		PLAG1		AC008629.1		GAPDHP15
NDUFA4L2		RPS20P33		ID2		GAPDHP71
ANKRD31		AC012181.1		AC104211.1		C18ORF65
GTF2IP5		HIST1H2BE		AL353795.2		STC1
AC012651.1		AP001029.2		AC010501.1		AP002807.1
SPATA41		STT3A-AS1		AC018692.3		AC010538.1
ELN		FUT1		AC010547.1		RPS3AP2
S100P		AL356599.1		AL353795.3		TRAF1
LINC02289		CEBPB		CEP295NL		DIRAS2
SEMA3B-AS1		CD55		RNU6-925P		AP003721.1
FHAD1		AP002490.1		AC244102.1		AP003057.1
ANTXR2		N4BP2L2-IT2		AC011731.1		KCNH6
RAP2C-AS1		AP000866.1		TTC21B-AS1		AC092535.1
AC010531.5		HIST2H2BF		AL671883.1		NELL2
AL021328.1		AC135279.1		SNORD116-13		FFAR2
AC087742.1		AP001830.1		AL442663.3		LINC00858
SEPT7-AS1		ZNF846		AL731566.2		AC024884.2
AC109326.1		GPR146		CPEB1		AC025575.2
PDGFRL		C19ORF38		AC007494.2		GRM4
PCK2		DLGAP1-AS1		AC234775.3		AP002414.1
CHRM3-AS2		ZFP69		AC084200.1		DAND5
CNTNAP1		PRAM1		LINC02028		AC120024.1
AC245100.4		ATF3		AC021087.2		RPL21P2
AL137003.2		CCDC191		AC106786.2		GVQW2
LINC01297		CYP4F32P		PLTP		AC018462.1
LRRC36		AL357033.1		XAGE2		AC091100.1
AC116025.2		UNC5B		CENPIP1		WNT5A-AS1
HEXA-AS1		GPAT3		DLGAP3		KNG1
FBXO15		KCNK15-AS1		CACNA1C-AS1		LINC00029
AL513190.1		LCA5		LRRC4		PKLR
CHRNB4		SPIRE1		SMYD3-IT1		AP002754.1
THBS1		SH2D6		ARHGAP31		AC061975.1
TMEM110-MUSTN1		ZNF419		SNORD116-6		AC078962.4
AC131649.2		SCART1		GATA1		AF001548.2
AC006511.3		DNAI1		FAM66A		AC009831.1
AL136309.2		KLHL24		AL713922.2		ARMC12
DENND2A		IFRD1		LINC01756		AC005041.1
AC018413.1		HERPUD1		AL606760.3		DLG1-AS1
NBR2		RHEBL1		NECTIN3-AS1		SPATA3-AS1
LTB4R		TAS2R5		TMEM132B		AC005091.1
C10ORF25		IP6K3		SLC28A2		AC105074.1
CFAP47		AC092802.2		AL157791.2		HABP2
AC132219.2		CTAGE15		AC084357.2		AC108448.2
AF111167.2		RNF39		AC005546.1		FTOP1
PCDHGA10		PPARG		AC112178.1		NR5A2
RERG		SIAH1		ID4		AC107081.1
AC006206.1		AC006042.1		GOLGA6A		DPY19L1P2
AC002398.1		AP001476.1		AC253536.3		LINC02046
AC006252.1		UBE2Q2P2		AC009119.2		AC131902.2
CALML6		GCNT3		NEB		DIAPH2-AS1
CFAP57		RAB31		AC008937.1		NAT8B
RNF152		AC112220.3		AL035456.1		GLDN
SEMA3B		SH3GL3		PDE4C		AL445933.1
C12ORF60		Z73965.1		Z95152.1		AL121594.1
C20ORF204		GOLGA6L10		AC012442.1		TRIM54
WDR72		AC012313.3		AC023043.3		AC073254.1
YJEFN3		WHAMMP2		AC073517.1		LINC02575
SMC5-AS1		C15ORF65		AC004893.1		VWA2
AC137834.2		GOLGA6L9		LINC00167		TMEM240
AC091152.4		BDKRB2		KRT18P34		AC021016.2
ZNF334		LINC01473		AC108693.2		LINC01843
LINC02466		PELI2		FRAS1		AP002847.1
TGFB3		AC138150.1		AC016747.2		C1QL4
LINC00174		AL031587.5		AL357140.2		WNT5A
SLC16A8		GPHA2		MORC2-AS1		CACHD1
TUFMP1		VEGFA		AC016588.2		AQP4-AS1
BTBD16		AC073464.2		AC092944.1		RAB37
AC069224.1		PCDH12		AMBP		AC022031.2
LINC02334		AC093010.3		AL161937.2		AC108047.1
ADA2		FAM228B		AC069185.1		BOC
AC241585.2		CFAP58		GRM3		AL137003.1
AC004825.2		C20ORF194		AMPD3		SEC14L5
IQUB		PPIL6		CTNNA3		RASL10A
LTB4R2		KHDRBS3		ABCA4		HPSE2
AKR1D1		VPS37D		ID3		AC008555.2
LINC01667		TSPEAR		VEPH1		MAF
MTHFD2		AC006213.6		TMPPE		UNC5A
RNF144B		UNC13D		AP001033.1		SSR4P1
AL591848.4		AC093690.1		AC139887.1		TFF3
AC108002.1		INTS6-AS1		AC073957.1		AC008163.1
AL392046.2		KSR1		AL139385.1		FLRT2
AL359313.1		SLC25A21-AS1		MMP13		MFNG
AC026412.3		AL049780.3		AL451069.1		KCNMB4
AL358852.1		AL353759.1		ACTL6B		CRYZL2P
SUGT1P4-STRA6LP		HIST1H2AC		MPL		ADAM12
SYTL3		AC104819.3		ALKBH3-AS1		ATP6V0CP1
ALDH1L2		SLC25A36		RPS29P16		CYP4F8
FRG1-DT		VN1R1		TATDN2P2		PNLIP
ADCY5		ANKRD20A8P		LINC00324		Z69890.1
AL512625.1		TCP11L2		POTEF		CLEC18B
HIST1H2AG		AC105118.1		LINC01136		RASD2
TFF1		CTAGE4		AL356235.1		C5ORF60
CCDC162P		GADD45A		DCDC2		RAB41
AL162258.1		FSIP1		AC131934.1		FAM72C
AC105411.1		ARNTL		IFIT2		CYP1B1
TAF1A-AS1		Z93930.3		AC093510.1		CCDC169
PCDHGA9		KCTD19		MT-TQ		AL121790.2
TRANK1		AC084033.3		TCERG1L		AL139246.3
TMEM267		AL391069.2		AL031665.2		AC096536.3
AC096540.1		AC005481.1		AP000526.1		AC006026.3
AVIL		TCEA1P2		LDB3		AL032819.2
AC090971.3		AC034102.6		MS4A13		FO704657.1
AC004943.2		CTAGE8		AC114763.1		CTBP2P1
PSAT1		LINC01354		AC123768.2		CNTN5
AL109618.1		TRIM7		AL731684.1		PBX1
ZPLD1		CYCSP34		AL360270.3		AMN
MT1F		RFX3		TMEM217		GXYLT2
AC139795.3		CARS		KRT8P39		INTS6L-AS1
AC241584.1		FGD5P1		AC003965.1		GLDC
AC026691.1		MAFA-AS1		CSTA		DDX43P3
AC007114.2		AL162311.3		AC007613.1		ACOXL
AF241728.1		AL031777.1		RNF150		ATOH1
AC025031.4		GSTO2		NMNAT2		AC012074.1
LCA5L		PDE8B		CEMIP		NAV3
AL606760.1		LSMEM1		IGHE		NOX1
ZNF658B		AC024405.2		SPATA1		VANGL2
AC011511.1		PPP4R4		RN7SL5P		AC145422.1
RPL10L		SYNE3		AC073195.1		LINC01647
AC020928.1		ROCK1P1		ZNF365		LINC01876
OSBPL7		AL163540.1		SLC22A11		RN7SKP259
RAG1		TTLL1		AC046143.1		RGMB-AS1
AC010173.1		AC073464.1		NEU4		TRIM67
CAV2		ABTB1		FMN1		GUSBP3
AL031673.1		SNORD63B		GCNT1P1		TMEM17
MBOAT1		LMO4		AP002770.2		AC137630.3
HOXB6		RGS17		AC100830.1		CERNA1
AC132825.4		AC007731.2		AL355472.3		RNU6-510P
TTC25		AC138969.1		AKR1B1		KLHL32
ZBED3-AS1		LINC00442		AC118344.1		RPL14P3
CFAP300		AC008764.8		AC020763.3		MRVI1
PPARGC1A		AC006017.1		AC110769.2		PLGLB1
TMC3-AS1		AC016590.1		CNTNAP3P2		AC099521.2
AP001992.1		CREBRF		AC099669.1		AL356966.1
AQP4		AL358472.2		AP002986.1		SUSD2
AC012184.3		AC239868.1		AC121761.1		FSTL1
TXNIP		AC060780.1		ESRRAP2		DNASE1L2
SGMS1-AS1		ABLIM3		LRRC37A7P		RBBP8NL
HOXC13-AS		AC130650.2		PATL2		PADI2
SYK		AC006064.2		F5		SORL1
LINC01572		PDE6C		AL450326.1		RAB1C
CEP126		JMY		MIP		MSMB
PLEKHA6		AC011448.1		AP001001.1		FCHO1
AL355312.1		CCDC7		AC016722.2		CYP39A1
PSMG3-AS1		CNTD2		AC124242.1		AC109449.1
ARHGAP26		KIF5A		AC021087.3		RCSD1
GNGT1		U73166.1		TCEAL3		AC025287.2
AC007686.3		AC008393.1		AL118511.1		PIGR
ZBED3		PRR26		ANKRD20A10P		DISP2
MYT1		AL035563.1		MT2A		AL354811.1
AL645728.1		TIAF1		AL136988.2		AC006116.9
NBL1		YARS		AC008735.4		SLC22A3
CDNF		DYSF		HNRNPA1P49		TMEM270
PLCB1		UPP1		AC135178.2		TMPOP2
AL359513.1		MMP25		PYGM		P2RY1
ORM1		DRD4		AL133523.1		LINC01351
CASP16P		LINC01569		AC006486.2		LINC01635
AP001931.1		LINC00482		AC055811.4		PTGER1
GATM		AGER		NRG4		HS6ST2
FIGN		FBXO32		SEC24D		AP002784.1
RFTN2		HESX1		AL080250.1		CTBP2P2
PRRT1		KRTAP5-AS1		SOX15		SLC26A4-AS1
AC012377.1		SLC44A3-AS1		AC004706.3		ESRRG
HOXB-AS3		AC138028.6		BX649632.1		AC018638.6
TRAM2-AS1		SLC22A15		AC115989.2		LINC01132
EMP3		AL121753.2		C7ORF31		AC105020.5
HNRNPCP1		MST1		AC005154.5		SOD3
TSPAN12		AC008537.3		AC026362.1		GPR68
LINC01287		TCEA1		CFHR4		AC010809.1
LINC00243		RBP7		GTF2IP7		DOK3
SNCAIP		KRT8P46		BMS1P2		AC091544.4
MDH1B		CT45A5		AC010761.3		AL162258.2
AC022916.1		SEL1L		C2ORF88		ITIH3
PRKAR2B		LRRC37A3		AC009275.1		GYG2
CYP51A1-AS1		LRRC46		ZC3H12C		SRL
GPRASP1		TTC21A		AL157871.2		ZMYND10
AC120057.3		LINC02035		AC073130.2		CAPN9
AC005993.1		PIH1D2		AC011468.1		EPB41L4A
DNAH10		DYRK3		MSANTD1		ANO7L1
FAM86HP		AASS		AC011468.5		AC012464.2
SLC6A16		MOSPD1		AP001267.3		FUT8-AS1
ATP8A2		SUPT3H		ATP4B		IDSP1
ARMCX5-GPRASP2		ATF4		AC015912.3		NMU
ORM2		MYOM2		BX005266.2		AL139246.4
AC226118.1		AGAP1		POPDC2		FRMPD3
AC116049.2		CATIP		TNRC18P1		AL583808.1
PAPLN		AC012313.2		AL451069.3		ISX
PIF1		AC092747.4		TM4SF19-AS1		XDH
SLC38A4		ERO1B		DOCK11		F10
FBXW11P1		GTF2IP9		AL591684.2		C9ORF152
RGS5		DNAH17		POU2F3		BCYRN1
AC092422.1		CDKL3		CNTN2		CYP4A22-AS1
AL132780.2		NEK5		MPIG6B		CTAGE3P
IQCH-AS1		HYPK		MIR4453HG		WWTR1
MIR503HG		SLC3A2		AL662844.4		TMEM105
AC010595.1		BVES		RHOH		AC131902.3
A2M-AS1		SEMA3A		PPP1R12A-AS1		SLC9A9
BX088651.4		DICER1-AS1		AP000560.1		HDAC2-AS2
SMIM2-AS1		HEIH		AC092835.1		AC105219.2
HIPK1-AS1		ZNF554		ZNF460		HRH3
CENPE		NLGN3		AC008895.1		AC004156.1
MAP2K6		LINC02482		CXORF57		AL606807.1
ZBTB38		AC097359.2		ASPG		ITGB2
CENPF		ZNF674		KLF10		AC006299.1
HTR2C		MORN3		ARRDC3		ASPRV1
MIR762HG		SARS		AC026254.2		STAC2
LOXL1-AS1		WDR5B		CYP2T1P		SOX11
AC008014.1		AC097103.2		CDHR5		PFKFB1
AL050341.2		ZBED8		CCDC39		AL445231.1
AC023509.3		ZNF449		HIST1H2AI		HOXA-AS3
KRBA2		AC024560.3		MTND4P12		PSRC1
FOXP3		YPEL1		ZNF182		AP001626.1
		AARS		AC022893.1		TNNT2
		KLF4		AC012306.2		RAMP1
		ZFAS1		CCNB3		KIF12
		RB1CC1		PLEKHM3		ALDH3B2
		RPS6KA2		ALOX12B		AC100757.1
		AC010210.1		C1RL-AS1		IL17RE
		CYP2R1		FAM21EP		HLA-DPA1
		GMDS-DT		AP003733.4		CDCA3
		OTUD1		AKAP6		BIRC5
		ANKMY2		SPDYE6		OR7E47P
		AL354920.1		AC063948.1		STXBP5-AS1
		MEGF11		DDR2		RET
		P4HA2		LINC00632		MEIS1
		AC007842.1		RELN		AC120049.1
		WDR41		AOC2		AL136146.1
		ICA1L		SAMD9		PCAT18
		EGLN2		CELF2-AS1		AC100803.2
		NATD1		ABCA12		IGHV1OR15-6
		PLCG2		CCDC144CP		HOXA5
		PXK		CA5BP1		IGSF9
		NME4		ENTPD7		GRK5
		AC080080.1		DOCK3		AL355297.4
		ID2-AS1		AC010201.2		HEATR4
		RBCK1		AC132192.2		ACTG1P24
		EFCAB13		AC145285.2		RPSAP47
		MARK1		MAST4-AS1		AC104825.1
		ZFAND1		ACSBG2		SLC25A48
		CPT1B		AC106739.1		CICP3
		NR1D2		NHSL2		RFPL2
		GABBR1		AC087741.3		AL162632.3
		TOX3		NBPF1		BEST3
		KCNG1		ABCA1		PSPH
		KLHL7-DT		AL031123.3		DEPTOR
		SBSPON		MAP2		ELF5
		GTF2IP20		AC112694.1		LRGUK
		AC008537.2		TENM2		ROPN1B
		BAZ2B		AL139384.1		CBFA2T3
		HIST1H1E		Z97832.2		MYLK4
		AL954705.1		POMK		LINC00449
		MNX1		AL121832.3		AC004816.1
		ZNF383		ATP6V1G2		MB
		LRRC37A		SUCLG2-AS1		GNG13
		ENG		AC092164.1		SETBP1
		AC023818.1		SLA2		CSRNP3
		GSDMB		ANG		SOX4
		CLHC1		SMG7-AS1		UBE2E3
		C2ORF42		PKD2L2		LINC00898
		LRRC37A2		AL132639.2		AC105020.6
		KIF27		FMO5		PRKXP1
		AC010491.1		LINC00471		RTN2
		PLA2G6		PARD6G-AS1		CCDC160
		TRPC1		PSMD10P1		AC018553.1
		CLIP3		AP001469.2		FOXD4L1
		LINC00526		DNAJC10		SRMS
		SAT1		C9ORF147		RTN1
		RAB4B		AP4B1-AS1		COLGALT2
		TYMP		CDKL5		KLHL41
		ABCA5		ZBED6		AC016405.3
		ABR		AC097376.2		KLK3
		PIGA		RCC2		AL603650.1
		PECR		PSMD6-AS2		KIF21B
		ZMYM5		C9ORF163		RGS6
		KLRA1P		AL355472.1		TNFRSF19
		ATF6		ARL4A		AL133372.2
		FBXO42		FAM200A		C10ORF91
		MIR3936HG		NRAV		LINC01165
		IGIP		CD37		DCDC1
		AL353743.1		BMS1P1		ALOX15B
		HHLA3		AC108704.2		RNU6-8
		LOH12CR2		DNAH2		MTUS2-AS1
		PRPS1P2		ZFP41		AC245884.1
		ARMH1		UFL1		GALNTL6
		RBM26-AS1		GPSM2		KY
		CHKB-CPT1B		MT-TE		IL10RA
		SEMA6C		AL359878.1		IL24
		RWDD3		DPY19L2P3		GPC3
		C2ORF74		PITPNA-AS1		IFITM1
		AL049869.3		NICN1		CDH26
		AC004706.1		DIXDC1		TRPM5
		ZNF528		TPRXL		PTPRR
		LINC02361		SCN8A		TTC9B
		CUTALP		EID2B		SCAMP5
		ZNF385C		NEURL1B		C17ORF113
		ZNF610		ZNF451-AS1		EBF2
		HIST1H2BD		SYT1		AC015921.1
		BBOF1		PARP4		PYROXD2
		HLCS		TET2		RGS2
		CCDC30		IMPDH1P5		EPHA3
		AK8		AC008993.1		AC005165.1
		CKMT2-AS1		MT-TL1		AL031847.1
		IGHG4		ATP7A		AEBP1
		AL133216.2		UGDH-AS1		EPHA10
		CEP164		AC002128.1		POF1B
		CDIPTOSP		MYOF		NYAP1
		NFIL3		TRMO		AC009108.5
		NFATC2		ITGA10		AL844908.2
		CBX4		SYPL1P2		KIF3C
		RHBDD1		TTN		TMEM37
		AC137932.3		PTMS		ABCC8
		TSSK3		ANKRD18EP		FOXA1
		AL132989.2		TRIM66		TNFRSF8
		DCST2		FNDC3A		GALNT12
		RNF32		CEP112		AC099343.3
		AC108134.1		AC108449.2		PAQR6
		ZCCHC8		LINC00467		BCAP31P1
		RANGRF		FAM227B		AP000787.1
		IER5L		AL512353.1		FAM78A
		AC091729.3		AC099778.1		AC008105.1
		TMEM106B		CREB3L2		AC009387.1
		DNAJB9		AC016949.1		HTR3A
		BET1		AC139530.1		SOX9
		EIF4EBP1		AC009237.3		AP002840.2
		C6ORF52		RGS3		AC091563.1
		CCDC17		MAP3K5		C8G
		HERC5		PRKAR2A-AS1		LINC00930
		N4BP2L2		AC008443.1		LPP-AS2
		LINC00909		AC141586.1		CALR4P
		HBP1		TSSK4		CEBPD
		ZDHHC11B		JAM3		HERC6
		RRAGC		C20ORF144		AC141930.1
		EXOSC8		AL353625.1		FCRLB
		AC009404.1		MT-TL2		IFNL3P1
		MKLN1-AS		LIN54		STOX2
		FAR2P1		COPB1		TUBB8P12
		ZNF821		FNBP1P1		FAM201A
		JAK2		AC007390.2		GGACT
		MKNK2		TNRC6C		SORBS2
		TAGLN		LHFPL2		DPF3
				NOXRED1		AL157373.2
				GIN1		PLPP1
				AMOTL2		DTX4
				PLAGL2		CD24
				ZNF484		BBS9
				FAM13B		CPAMD8
				TSPYL2		AGXT
				AC027644.1		RNF224
				GPM6B		LINC02315
				AC008443.3		PART1
				TXNL4B		SLC34A3
				AL118558.3		CHADL
				MADCAM1		AL022323.1
				DTWD2		AC027117.1
				AC011815.1		STMND1
				C22ORF15		AC020571.1
				VWA5A		AC025569.1
				AL669831.5		AC080013.5
				PKDREJ		AC005920.1
				AC016394.1		AC015819.2
				CTNNA1		CUX2
				AC006330.1		AC073573.1
				EVC		ZSWIM5
						SLC27A3
						AL391832.2
						TSHZ2
						PRR15L
						TET1
						FAM72B
						AL691426.1
						CCDC154
						TRAM1L1
						AP001528.1
						ANTXR1
						FBLN2
						CIT
						ELK3
						COL24A1
						ADGRG6
						LINC01909
						MT-TH
						AL161725.1
						AC009318.2
						FGFR4
						ENTPD8
						GLYATL1
						KCNN2
						GNRH2
						RALYL
						TTYH1
						MET
						SPON2
						NEURL1
						FABP6
						LINC01446
						CHST2
						AL592071.1
						AMH
						AC131212.1
						NEIL3
						LGALS4
						RN7SL689P
						SPNS3
						COL13A1
						RAB6D
						LINC01521
						FAM19A4
						LINC00680
						VN1R81P
						AC009779.3
						LINC01975
						SP8
						CYB5D2
						GLI1
						AL139035.1
						AC110619.1
						ABCC6P1
						PCDH7
						UCP3
						AP001160.3
						AC080013.3
						LINC02002
						KBTBD11
						FZD8
						CAMTA1-DT
						ELMOD1
						TAS1R3
						WFIKKN1
						AC022390.1
						SGK1
						GLYATL1P4
						UGT2B4
						F2R
						FBXL22
						AP000438.1
						SLC22A20P
						BCAS2P1
						BX255925.1
						OAF
						PPFIA2-AS1
						GPR153
						AC022387.1
						ATP1A3
						NAIP
						SPATC1
						AC005746.1
						AL359715.3
						HS3ST1
						VIM-AS1
						NUF2
						PLA2G4A
						TUBBP5
						MIR3176
						PCDHGA4
						RASAL2-AS1
						AP000255.1
						HEPHL1
						CPHL1P
						HNRNPA1L2
						CD83
						NAALADL2
						PRR19
						GASAL1
						AL645608.3
						TSSK5P
						DNAAF1
						CMPK2
						GOLM1
						C1ORF116
						CHRM1
						CUBN
						LPAR3
						PRR22
						PYGB
						ATP2A3
						PAX1
						SEMA3E
						FGFBP3
						SELENBP1
						CRIM1
						TMEM198B
						PARM1
						LINC01169
						FOXG1
						AC244197.2
						AL133338.1
						AL121906.2
						PCAT19
						HOXB13
						FRMD5
						AC011298.1
						LINC01124
						LINC01137
						HIST2H2AB
						CCDC102A
						KCNMB2-AS1
						AP000808.2
						WDR11-AS1
						HOXA11
						AC022413.1
						OPRL1
						ACTL10
						SNX25P1
						FXYD3
						BANK1
						CYP26B1
						AC005224.1
						DDC
						STARD13
						GAS5-AS1
						TFPI
						ABALON
						TMEM44-AS1
						APOF
						CDK3
						ZNF618
						AC018638.7
						GIMAP2
						AC015819.1
						KLLN
						AL645608.7
						HLX
						NPNT
						CA13
						PLOD2
						ADGRD1-AS1
						ISM2
						JARID2
						RIN2
						NPM1P25
						CFAP46
						AL133355.1
						AC027020.2
						C17ORF97
						TM4SF1
						FAM83E
						AURKB
						F8A1
						REPS2
						AL035252.3
						TMEM19
						COL27A1
						RTCA-AS1
						PIMREG
						CYCSP24
						IL11RA
						SAMD13
						LINC00337
						GPX3
						ERICD
						CBY3
						AP001005.3
						AC008637.1
						TNNI3
						AFAP1L2
						PPFIA4
						PRAC1
						MYADML2
						GDPD1
						CYP4V2
						AL157832.1
						AC100786.1
						AC136475.1
						CACNA1D
						FOS
						MST1R
						AP004609.3
						ATP1A2
						NHLRC4
						SPA17
						AC104041.1
						ST6GAL1
						SGO1
						EBPL
						TTC36
						GPR161
						FEV
						ACADL
						AC105285.1
						GLYATL1P1
						HS3ST4
						AC026992.2
						LINC00652
						SLC16A7
						SSTR2
						AL356740.1
						AL359643.3
						EBF4
						CENPV
						PCDHGA8
						CCNT2-AS1
						AP000787.2
						IGFBP2
						CCR10
						OLFM1
						TMOD2
						ACKR2
						CGNL1
						LMX1B
						ACPP
						AL645608.1
						LINC01234
						DNMBP-AS1
						CPE
						EBF3
						PCDHGC3
						NRP1
						AC131392.1
						AC005920.4
						AL627171.2
						AL353708.1
						AC016708.1
						MBNL1-AS1
						EIF3EP1
						AL669831.4
						TNRC6C-AS1
						AL844908.1
						LIPT2
						PALM
						AL596202.1
						AC009318.1
						SDC4
						COL9A3
						HLA-DMB
						FOLH1
						AL121601.1
						FAM71F2
						SYT3
						TESC
						AC022107.1
						DEUP1
						AC068338.3
						INPP4B
						LFNG
						PCAT1
						AC073578.2
						HOXA11-AS
						AC144450.1
						C1R
						SLC45A3
						ATL1
						ENOX1
						AL391095.1
						COL4A6
						MMRN2
						OGDHL
						HMGN5
						PBK
						BX322234.1
						IKZF2
						SPTLC3
						ZBED1
						NRARP
						FZD2
						AC138474.1
						YY2
						ZBTB12
						MYH3
						LTBP1
						AL355574.1
						ARNT2
						NR2F2
						GDPGP1
						DOC2A
						SAPCD2
						AC140134.1
						GPR37
						CYSRT1
						THBS2
						APOC1
						AC007996.1
						RPL9P29
						CDK6
						ALDH1A3
						ALDH5A1
						LINC02343
						AC145138.1
						FBXO2
						IGSF3
						ARHGAP28
						AL158835.3
						TMCC1-AS1
						H1FX-AS1
						ABHD11-AS1
						AC005840.2
						STEAP2
						ACSS1
						TRDN
						GAS2
						METTL7A
						AC024361.1
						AC021594.1
						UGT2B27P
						LIMD2
						HIST1H3A
						PPIL1
						DST
						FAM84A
						ADAMTS6
						HSH2D
						GPR35
						FAM72A
						LINC01694
						AC131235.4
						FKBP7
						NREP
						AC015922.3
						GAL3ST4
						AC104809.1
						BUD13P1
						AC024937.2
						GH2
						LRRC26
						AP002336.2
						ACKR3
						LRP1
						P2RX7
						LINC02050
						DYNLRB2
						FN1
						AL441992.1
						ZG16B
						IRS1
						RTN4IP1
						AC008906.1
						LINC00205
						LTBP2
						FAM183A
						IDH1-AS1
						TCF4
						NBN
						ARSK
						P2RY11
						KIF18B
						ESPN
						AC023509.4
						AP002990.1
						SPRN
						CNTF
						AL365205.1
						NKX2-2
						ADD3-AS1
						CARMIL3
						CDC14A
						EFNB2
						PAG1
						XKRX
						TRIP6
						FTCD
						AL121758.1
						SLC43A1
						OIP5
						AL136116.3
						2006-09-01
						AL591845.1
						SELENOP
						KIFC1
						ZNF726
						GHET1
						CICP16
						AC096887.2
						ZMIZ1-AS1
						CABLES1
						KCNC3
						SH3BGRL
						AC009690.1
						FOXD4
						AC008915.2
						LIPA
						AC073508.3
						HOXA4
						AP003068.4
						MESP2
						AACSP1
						UGT2B15
						DIAPH3
						SPOCK2
						AC018521.5
						FAM107B
						PIK3R5
						AC091544.2
						AC110491.1
						BRWD1-AS2
						GUSBP9
						AC122713.2
						AKAP5
						PGC
						2001-03-01
						EHHADH
						MSLN
						GGT1
						STAMBPL1
						LINC00853
						RBM24
						MIR210HG
						CARD8-AS1
						ADCY1
						WNT10B
						LINC00552
						AC099778.2
						ATP2B1-AS1
						RAB15
						SNORD116-2
						AC093904.2
						POLN
						AC008063.1
						TMEM121B
						PRKD1
						RPLP1P6
						SLC44A5
						AL121603.2
						CITED2
						LRRK1
						AC012513.3
						ADRB1
						SLC35A1
						S100A4
						PIK3C2B
						PJVK
						AL121917.1
						BEST2
						SH3D21
						ESPL1
						AC091982.1
						VASH2
						CAMKK2
						RARB
						IGHEP1
						AC007541.1
						MAPK15
						TTK
						RPGRIP1
						CTBP1-AS
						ULBP3
						FAM87B
						NFIA
						RNF128
						SLC2A3
						AC104809.2
						NFIX
						PLEKHA8P1
						GUSBP2
						AC025449.1
						KCNT1
						TXK
						RHOBTB3
						SLC49A3
						THRB-AS1
						S100A1
						FAM57B
						IYD
						STEAP1
						OBSL1
						SLC4A9
						GPT2
						SLC4A5
						CFAP74
						SMPD3
						AC092667.1
						LINC01715
						ATP2A1
						SLC51A
						CDHR3
						HTR7P1
						TRMT9B
						LAMA3
						TNFSF15
						NAT1
						GRIN3B
						SLC11A1
						KIAA1211L
						RAB11B-AS1
						MAFB
						C1ORF53
						TK1
						CTDSP1
						ASIC1
						AC004656.1
						IL1R1
						BCRP3
						STPG3-AS1
						TMEM210
						ERGIC1
						CSGALNACT1
						AC098934.2
						PNPLA7
						AP001372.2
						POU5F1B
						COQ7
						FIRRE
						RFXAP
						HJURP
						ANKRD23
						ANKS1B
						THRB
						PLEKHA2
						KCNMA1
						TNK2-AS1
						CBSL
						ERMAP
						LOXL2
						CREB3L4
						MMP15
						AC102953.2
						ENPP1
						ARMC5
						IPO5P1
						DHFR
						AP003119.2
						AC009962.1
						AC020978.4
						KIF7
						AC091982.3
						ATP8B2
						EPHX4
						AC036111.1
						TNFSF4
						ODF2L
						ITGA2
						WWC1
						AL139246.5
						PPM1N
						SMYD2
						AC091138.1
						MARCKSL1
						IRF2BPL
						DRP2
						ADM5
						SPC25
						AC092718.4
						FZD4
						LINC01748
						MYBL2
						TIMM8AP1
						CDCA8
						LINC01963
						TTLL6
						POU4F1
						STXBP5
						HOXA3
						AC245100.8
						DHFRP1
						AKAP7
						AC254562.1
						LINC00648
						AP001505.1
						ZNF793
						NRXN1
						C2ORF72
						PPFIA2
						USP46-AS1
						KLK2
						AC064807.1
						BTD
						TRIM68
						AL365273.1
						IFIT5
						SP110
						FAM217B
						AC002525.1
						LIFR-AS1
						ABCC6
						APOLD1
						ABHD2
						N4BP3
						SOHLH2
						AC068282.1
						ACSS3
						RND3
						B3GNT10
						AC015712.2
						VPREB3
						AF274858.1
						OR7E128P
						APBB2
						AL451085.2
						LINC01270
						NDN
						IKBKE
						TSPAN10
						MBOAT2
						P2RX5-TAX1BP3
						FBXO24
						MTSS1
						HOXD13
						BATF2
						ASIC3
						FBXL17
						SLCO3A1
						MLLT3
						HYAL3
						ZFHX2
						FRK
						STK17B
						ZNF362
						AC103706.1
						HENMT1
						ZNF671
						ZNF462
						RFTN1
						HOXC6
						SLC25A20
						AL359711.2
						AC026740.1
						NFIB
						SOBP
						QRFP
						LINC01291
						PROS1
						CNGA1
						PRX
						ACADSB
						SLC38A2
						SLC44A3
						CERCAM
						ESPNP
						CRTC1
						VASH1
						AC010422.6
						TMEM98
						IQGAP2
						FAM90A1
						TUBA3E
						AC034231.1
						ELAC1
						HYDIN2
						TNFRSF10C
						ADRB2
						TNFAIP2
						DPY19L2P2
						ARHGEF6
						PHGDH
						ZBED5-AS1
						OSMR
						TSPAN6
						DLX1
						UBE2C
						METAP1D
						CCDC144NL-AS1
						ENTPD2
						MAOA
						CGN
						PEX11A
						BAHCC1
						TRNP1
						SPART
						AC105760.2
						P2RY2
						NOVA1
						OBSCN-AS1
						CDK14
						GAS2L1
						ACOX2
						ANKRD29
						NUAK2
						KIF9
						PRKAG2-AS1
						TAS2R15P
						SIX1
						PMEPA1
						TMPRSS11E
						RAB36
						ZNF132
						SPATA6
						TNIK
						PXMP2
						ABCC4
						PDGFRB
						AC126564.1
						ZNF385B
						CCDC87
						AJM1
						BEND3P1
						MCCC2
						SPDL1
						AC092535.4
						AC007342.9
						CCDC157
						KBTBD3
						AL589743.1
						TEX261
						RHPN1-AS1
						AXDND1
						INHBB
						GON7
						EHF
						HOXC12
						MAML3
						AC024270.4
						LINC01372
						TCAF2
						AL596244.1
						AC068620.1
						AC087501.4
						EXTL2
						TMSB10
						AMHR2
						ADORA2B
						STAB1
						TMEM45B
						DDAH1
						FGD6
						RAVER2
						SPDEF
						ALCAM
						TNFAIP8
						DHCR24
						LGALS3BP
						AC091057.1
						AC106795.2
						ADAM22
						RNF144A
						KSR2
						HOXB7
						ZNF471
						FNDC10
						AKAP12
						SIRPA
						STYK1
						IQANK1
						CCDC183-AS1
						FZD1
						KRT19
						FOXP1
						KCNS3
						AL592430.1
						GLRX2
						CHRNA2
						AC021106.1
						ADAMTSL3
						AC008556.1
						LINC00649
						BAIAP2-DT
						CAMK2N1
						AP001172.1
						AC244090.1
						AC118553.1
						AC103808.6
						ALDH2
						EVL
						RPL18P13
						FLT4
						ALPK3
						AL359915.2
						EDA
						TAS1R1
						LINC01011
						C14ORF39
						WNT10A
						MEX3A
						TTC6
						CAVIN1
						GALNT7
						EEF1AKMT1
						ETV6
						DZANK1
						CAMK2N2
						PDZRN3
						HMGN3
						IL18R1
						AC004918.1
						CTNNA2
						GHRL
						SLC26A1
						SORBS1
						CENPN
						GLB1L
						TST
						AC022148.1
						CTSV
						KIAA0895L
						RAB30
						EXOC3-AS1
						BACE1-AS
						HSD3B7
						BCAR3
						HPGD
						BCL6
						CFAP44
						ANO7
						CEP162
						ABCC5
						ABHD15
						CR392039.2
						AC125611.2
						DNAJC22
						MXRA7
						RNF182
						AC018647.2
						AC106820.4
						AC091153.1
						RUNX2
						ACOT1
						FKBP9
						CCDC57
						GHDC
						ITGA5
						OSBPL10
						GUCY1A1
						AL928654.1
						LGR4
						AP001636.3
						MMP11
						TBL1X
						WT1-AS
						EFCAB12
						FMO4
						PSD4
						ADPRHL1
						TDRD9
						KLHL13
						PCDHGB5
						CDRT15P1
						CRMP1
						AC114956.3
						LGALS8-AS1
						PRSS36
						AL021068.1
						PUDP
						CDKN2C
						AL137077.2
						AL024508.2
						B3GLCT
						ZBTB42
						CNTNAP4
						ATP6V1E2
						JADE2
						USP18
						SOCS2
						AC009163.7
						COX16
						RAB19
						BCKDHB
						ITFG2-AS1
						NFE2L3
						PIK3R1
						GNAQ
						TMEM14A
						HES6
						ICK
						CALML4
						DUSP4
						NKAPP1
						CCDC92
						LINC01232
						DLG3-AS1
						RUVBL1
						HOGA1
						ZNF827
						SPRED1
						ERBB3
						MAATS1
						APIP
						CES4A
						TMEM266
						NAAA
						LRRC27
						SLC25A25-AS1
						GHR
						MPV17L
						ANKRD65
						C1ORF21
						GBA3
						COA5
						PLEK2
						TMC8
						ZNF780B
						IFI35
						NIPAL2
						ZMYND8
						LINC00893
						IFI6
						CBR4
						TOR4A
						MFSD1
						NAT14
						FAM66B
						EPHX2
						TNS1
						PPM1E
						FBN1
						AC012313.8
						GABRB3
						KCNQ2
						RNASEH1-AS1
						PEX11G
						EFCAB11
						FAR2
						SLC16A3
						LACTB2
						PAGR1
						RILPL2
						NEDD9
						TIMP2
						BOLA3
						AL096828.3
						NRGN
						KIF20B
						CAB39L
						IL1RAP
						AL121839.2
						FAM120C
						DEGS2
						AC139149.1
						TAS2R14
						AC092279.2
						SYBU
						PDZK1IP1
						AC022211.2
						HAR1A
						AC040169.1
						AL445250.1
						HSD17B6
						GSTA1
						FABP3
						CCDC78
						CASP9
						TRIM73
						GRASP
						DUSP19
						CDYL2
						LINC01029
						BUB1B
						NRM
						PAFAH1B3
						PIK3R3
						AC016355.1
						ARHGEF17
						CCDC77
						ZNF792
						AL121658.1
						LINC00839
						AC126915.2
						WAC-AS1
						STMN3
						NLGN4X
						DRC3
						UCHL1
						MPZL2
						SLC45A1
						STX17-AS1
						LINC00638
						SORD
						ST7-AS1
						GEN1
						RASSF4
						LMLN
						ITGAL
						AC127070.2
						SALL2
						ARHGEF26
						ANK3
						AGA
						AC142472.1
						FMNL1
						GPRIN2
						ACVR2A
						USP32P3
						PLEKHG4
						EFCAB2
						KATNAL2
						GLUD2
						B4GALT1
						LINC02389
						SLC25A24
						EPHB2
						LAMB1
						TNFRSF11A
						HMGB3P22
						ARHGAP18
						FAM47E
						A2ML1
						C14ORF132
						METTL25
						ENDOD1
						POLR3B
						AC015813.6
						AC112220.4
						SRPK3
						CLMN
						MSL3
						NR2F1
						GSDMD
						GLCE
						RIMS1
						SCX
						AC012073.1
						CIP2A
						MINOS1
						PARP9
						PSD3
						FZD9
						AK7
						LINC02001
						GAL
						PTPRS
						NKX3-2
						CNTNAP3
						VIPR1
						POC1B-AS1
						PUS10
						STXBP5L
						C4ORF36
						LOX
						AC008438.1
						OTULINL
						GOLGA2P5
						PTCH2
						MAT2A
						MGST2
						SLC38A10
						TMEM191A
						AC112220.2
						ARHGEF26-AS1
						GTDC1
						RASSF3
						SYNGR1
						TMEM14B
						S100A13
						ZNF883
						2008-09-01
						LIPH
						C2ORF92
						PTGFR
						DMD
						RBM45
						TSC22D1
						AC025183.1
						B4GAT1
						GPD1
						HBEGF
						MYLK
						C3ORF62
						FASTKD3
						GJC3
						CCDC18
						AC012313.5
						PIGU
						KIAA1147
						ENTPD1
						DNASE2
						ZNF512
						KLHDC9
						CD8A
						C12ORF75
						CROCCP3
						AC004854.2
						AC073389.1
						DHRS2
						PDCD4
						DOCK5
						SLC1A5
						ANLN
						PRAP1
						DLEU1
						CROCC2
						AL162377.1
						FRRS1
						ZBTB14
						FLNB
						RAPGEF3
						SFTPA2
						LINC00235
						AC132812.1
						AC010186.3
						MYCL
						SPAG5
						AC092718.2
						ZCCHC24
						AL031282.1
						TCF7L2
						CTSO
						AL390726.5
						MFAP3L
						AC106782.2
						NBPF25P
						COL11A2
						LCN12
						ZNF37A
						HECTD2
						JPT1
						PNKD
						LANCL2
						KBTBD8
						SPIN3
						CDCA7L
						SUMF1
						DNAH5
						STXBP4
						SMIM31
						FAM162A
						SH3KBP1
						PREPL
						SGPP2
						CR589904.1
						NEK6
						IBA57
						BAMBI
						C5ORF63
						B3GALT6
						AC108062.1
						DCST1-AS1
						CENPW
						FAM111A
						TG
						B4GALNT3
						ZNF429
						PRMT6
						ADAT3
						PCDH9
						CBS
						YWHAB
						ARHGEF37
						CAMK1D
						BCAP29
						SH2D4A
						EMC10
						EHD3
						SPNS2
						KAT14
						ST3GAL5
						PC
						ANKS6
						ZNF589
						FAM49A
						AC007406.5
						RIMS3
						AC079949.2
						TNKS1BP1
						FRAT1
						FPGT
						SCUBE3
						TSEN15
						CBLN3
						SUSD5
						DCST1
						RTN4RL1
						EFNA5
						KLF5
						BORCS8
						AL450998.2
						RNF122
						OAZ3
						LINC01979
						KLHL31
						MAGEE1
						SLX4
						MYC
						IFT172
						POLR2L
						AC010969.2
						KDM4C
						CARMIL1
						PROX2
						FAM171A1
						PDF
						ETV2
						GPRIN1
						GVQW3
						CCDC74A
						SLC25A21
						TSPOAP1
						KHK
						LINC02197
						CLDN7
						GTF2IRD2
						ZNF268
						RALGPS2
						TESMIN
						SETMAR
						MSI2
						DENND6B
						PGK1
						AL845472.2
						C19ORF71
						PLEKHA5
						ATXN7L1
						PUS7L
						KIAA1217
						PIK3CD-AS2
						AC027097.1
						AC012360.3
						LINC01786
						MIPEP
						CASKIN1
						LAT2
						DPYD
						VLDLR
						STX18-AS1
						TCHP
						MXRA8
						AC110285.2
						SENP8
						RIMKLA
						GSTA4
						ANKRD44
						LYRM7
						GGH
						C1ORF56
						AC131902.1
						AC116351.1
						AMACR
						DPYSL2
						UAP1
						TRERF1
						AC024075.3
						F8
						DPP4
						DTD2
						RUNX1
						ZNF252P
						FER1L4
						SDHAF3
						AC005332.5
						ST3GAL1
						TRIQK
						C8ORF37
						DNMBP
						CCNA2
						GP1BA
						RHBDL2
						DNAJC19
						PRSS27
						PKN3
						COQ2
						ATP6V1FNB
						AL035587.1
						TANGO6
