# Supplementary material for: KDM7A and KDM1A inhibition suppresses tumour promoting pathways in prostate cancer
Source: Mol Oncol. 2026 Mar 23:10.1002/1878-0261.70238. Online ahead of print. doi: 10.1002/1878-0261.70238 (PMC13398633; doi:10.1002/1878-0261.70238)
Supplement: Supplementary file 26 — Table S15. Differential gene expression data from RNA‐seq analysis of LNCaP pharmacological inhibition with KDMinhibitors, in combination, in the presence of R1881. [file MOL2-9999-0-s026.xlsx]

## Sheet: significant_LNr18dmso-LNR18NAMT
LNCaP KDM inhibition - Combination treatment RNA-seq data showing all FDR-corrected (FDR p-value <0.05) genes									FDR-corrected <0.05, logFC ≥1 annotated genes upon Combination treatment (sorted by logFC)
									Annotated genes up-regulated				Annotated genes down-regulated
Identifier	logFC	logCPM	LR	PValue	FDR	Gene			LNCap Up in NAMTCE	logFC	Gene		LNCaP down in NAMTCE	logFC	Gene
ENSG00000179818	3.60901	6.18156	312.965	4.93665e-70	2.99532e-65	PCBP1-AS1			ENSG00000227620	-8.171	ALG1L8P		ENSG00000210156	8.71767	MT-TK
ENSG00000210112	5.9861	2.44272	275.433	7.42762e-62	2.25336e-57	MT-TM			ENSG00000255362	-7.77759	AP000785.2		ENSG00000057657	8.36532	PRDM1
ENSG00000168209	3.15574	7.98739	263.542	2.90006e-59	5.86538e-55	DDIT4			ENSG00000227838	-7.55	AL121885.2		ENSG00000148795	7.64329	CYP17A1
ENSG00000197019	3.81084	3.57156	247.967	7.20651e-56	1.09314e-51	SERTAD1			ENSG00000260742	-6.88129	AC009962.1		ENSG00000272744	7.61274	AC107214.2
ENSG00000165655	2.81136	9.03796	219.438	1.19919e-49	1.45522e-45	ZNF503			ENSG00000260366	-6.88129	AC026803.1		ENSG00000124116	7.51369	WFDC3
ENSG00000111664	2.98815	4.46952	200.112	1.97399e-45	1.9962e-41	GNB3			ENSG00000259067	-6.74948	AL583810.3		ENSG00000153495	7.51321	TEX29
ENSG00000130772	2.80266	5.21451	198.315	4.86939e-45	4.22072e-41	MED18			ENSG00000278153	-6.67532	AL121782.1		ENSG00000226393	7.44213	IFNA20P
ENSG00000260852	-2.89602	4.88744	196.502	1.21129e-44	9.18685e-41	FBXL19-AS1			ENSG00000236423	-6.67218	LINC01134		ENSG00000169618	7.36994	PROKR1
ENSG00000204934	-2.86628	4.65251	195.089	2.46398e-44	1.66113e-40	ATP6V0E2-AS1			ENSG00000223732	-6.43379	AL359706.1		ENSG00000228701	7.35684	TNKS2-AS1
ENSG00000204856	-2.71008	5.92479	190.113	3.00364e-43	1.82246e-39	FAM216A			ENSG00000214773	-6.24993	AC112512.1		ENSG00000171483	7.253	SSX6
ENSG00000164442	2.738	5.18953	183.841	7.02931e-42	3.8773e-38	CITED2			ENSG00000225675	-6.23853	LINC01771		ENSG00000164430	7.2522	CGAS
ENSG00000186301	3.9098	3.0287	182.053	1.72636e-41	8.72891e-38	MST1P2			ENSG00000276272	-6.1338	AC024884.2		ENSG00000126752	7.16798	SSX1
ENSG00000100867	3.4368	2.88553	181.062	2.84195e-41	1.32643e-37	DHRS2			ENSG00000154589	-6.02902	LY96		ENSG00000233084	7.07751	RPL23AP25
ENSG00000228701	7.35684	1.39504	178.795	8.88306e-41	3.84985e-37	TNKS2-AS1			ENSG00000214946	-6.02076	TBC1D26		ENSG00000074803	6.98233	SLC12A1
ENSG00000203883	4.17929	2.04581	172.403	2.21031e-39	8.94071e-36	SOX18			ENSG00000244459	-6.01747	AC147067.1		ENSG00000156206	6.82658	CFAP161
ENSG00000177551	4.87327	1.68298	168.194	1.83529e-38	6.95976e-35	NHLH2			ENSG00000255085	-5.94884	AF186192.2		ENSG00000125869	6.77024	LAMP5
ENSG00000105732	2.56871	5.10375	167.698	2.35458e-38	8.40376e-35	ZNF574			ENSG00000234141	-5.90631	AC006042.4		ENSG00000266473	6.76981	AC007448.3
ENSG00000105737	3.03199	4.24054	164.39	1.24318e-37	4.19056e-34	GRIK5			ENSG00000228366	-5.90631	AL592437.1		ENSG00000275064	6.76981	AC239860.1
ENSG00000255085	-5.94884	0.905335	160.274	9.85892e-37	3.14837e-33	AF186192.2			ENSG00000222522	-5.90131	RNU6-519P		ENSG00000198821	6.7696	CD247
ENSG00000182580	3.18769	2.75465	159.617	1.37192e-36	4.16207e-33	EPHB3			ENSG00000272465	-5.89965	AL031768.1		ENSG00000077327	6.6512	SPAG6
ENSG00000163083	3.25428	2.64077	159.405	1.526e-36	4.40906e-33	INHBB			ENSG00000260500	-5.89799	AC010336.2		ENSG00000135248	6.65066	FAM71F1
ENSG00000280239	-3.67899	2.16802	157.837	3.36017e-36	9.2672e-33	AC011498.7			ENSG00000251072	-5.89633	LMNB1-DT		ENSG00000107187	6.58833	LHX3
ENSG00000143127	3.48684	2.35313	156.274	7.37569e-36	1.94574e-32	ITGA10			ENSG00000265407	-5.89633	MIR4324		ENSG00000227071	6.58734	FOCAD-AS1
ENSG00000182600	3.43955	2.43034	155.664	1.00248e-35	2.5344e-32	SNORC			ENSG00000124103	-5.89468	FAM209A		ENSG00000118432	6.58723	CNR1
ENSG00000196693	-2.39243	5.56901	154.218	2.07502e-35	5.03607e-32	ZNF33B			ENSG00000241983	-5.89137	RN7SL566P		ENSG00000095917	6.52143	TPSD1
ENSG00000261188	-2.74154	3.65485	151.761	7.14775e-35	1.66804e-31	Z95115.1			ENSG00000142748	-5.77035	FCN3		ENSG00000101842	6.452	VSIG1
ENSG00000235806	-4.88624	1.03879	149.381	2.36792e-34	5.32124e-31	AF241728.1			ENSG00000213090	-5.76868	AC007256.1		ENSG00000196747	6.45178	HIST1H2AI
ENSG00000173531	2.55056	5.5446	148.738	3.27159e-34	7.08943e-31	MST1			ENSG00000273295	-5.76868	AP000350.6		ENSG00000206187	6.45178	LINC02346
ENSG00000134256	3.03804	2.65684	146.852	8.45527e-34	1.76905e-30	CD101			ENSG00000227183	-5.767	HDGFP1		ENSG00000036473	6.45155	OTC
ENSG00000277048	2.32808	7.33645	143.464	4.65337e-33	9.41143e-30	N/A			ENSG00000230758	-5.76199	SNAP23P1		ENSG00000278590	6.45144	RN7SL113P
ENSG00000174276	2.47192	4.0719	141.053	1.56671e-32	3.06645e-29	ZNHIT2			ENSG00000267130	-5.76032	AC008738.2		ENSG00000064218	6.3787	DMRT3
ENSG00000139899	3.38742	2.05251	139.532	3.37005e-32	6.38993e-29	CBLN3			ENSG00000205090	-5.66139	TMEM240		ENSG00000232891	6.37848	AL450344.3
ENSG00000147614	-2.98466	2.3084	138.648	5.25928e-32	9.6699e-29	ATP6V0D2			ENSG00000234233	-5.6238	KCNH1-IT1		ENSG00000176746	6.37848	MAGEB6
ENSG00000120075	2.54901	4.92108	138.499	5.66755e-32	1.01141e-28	HOXB5			ENSG00000240563	-5.61873	L1TD1		ENSG00000272434	6.30217	AC137630.3
ENSG00000161912	3.022	3.17598	137.756	8.24142e-32	1.42871e-28	ADCY10P1			ENSG00000249753	-5.61705	AC084357.2		ENSG00000183780	6.30217	SLC35F3
ENSG00000131389	-2.48338	4.24457	136.415	1.61929e-31	2.72917e-28	SLC6A6			ENSG00000261218	-5.61705	AC099524.1		ENSG00000225978	6.30205	HAR1A
ENSG00000176054	4.11481	1.7136	135.705	2.31527e-31	3.79672e-28	RPL23P2			ENSG00000256362	-5.61705	LINC02375		ENSG00000279569	6.3016	AC020763.4
ENSG00000072274	-2.17119	7.03893	135.262	2.89402e-31	4.62091e-28	TFRC			ENSG00000224279	-5.61705	RPS29P31		ENSG00000259617	6.30149	AC020661.3
ENSG00000127578	3.95855	1.66668	134.553	4.13511e-31	6.43328e-28	WFIKKN1			ENSG00000207468	-5.61536	SNORA19		ENSG00000185942	6.30104	NKAIN3
ENSG00000163584	-2.17735	7.0048	133.989	5.49521e-31	8.33554e-28	RPL22L1			ENSG00000273212	-5.61368	AC000068.2		ENSG00000278576	6.30082	AL162171.3
ENSG00000279207	2.43105	3.83906	133.443	7.2326e-31	1.07034e-27	AC015813.6			ENSG00000267299	-5.61368	AC011444.3		ENSG00000269506	6.22061	AC110792.2
ENSG00000205363	2.6458	3.2992	132.677	1.06408e-30	1.53722e-27	C15ORF59			ENSG00000124334	-5.61368	IL9R		ENSG00000273796	6.22016	BX322562.1
ENSG00000137955	-2.14671	7.62232	132.373	1.2398e-30	1.74942e-27	RABGGTB			ENSG00000253230	-5.61368	LINC00599		ENSG00000144119	6.21994	C1QL2
ENSG00000166548	2.20704	5.78178	131.913	1.56333e-30	2.15579e-27	TK2			ENSG00000264860	-5.612	AC097641.1		ENSG00000254231	6.21982	AC103760.1
ENSG00000183072	2.18616	5.84294	131.188	2.2519e-30	3.03632e-27	NKX2-5			ENSG00000178115	-5.61032	GOLGA8Q		ENSG00000268628	6.13419	AL121761.2
ENSG00000162775	2.14851	6.54561	130.732	2.83389e-30	3.73797e-27	RBM15			ENSG00000243167	-5.61032	RPS10P28		ENSG00000273451	6.13408	AL031666.3
ENSG00000104814	2.66051	3.15637	130.5	3.18569e-30	4.11259e-27	MAP4K1			ENSG00000203392	-5.60864	AC105020.1		ENSG00000118137	6.1334	APOA1
ENSG00000213638	2.81773	2.97386	129.814	4.49997e-30	5.58184e-27	ADAT3			ENSG00000252859	-5.60864	RNU6-375P		ENSG00000233319	6.1334	PPIAP32
ENSG00000238278	-2.95911	2.28067	129.811	4.50779e-30	5.58184e-27	ALG1L6P			ENSG00000234286	-5.45498	AC006026.3		ENSG00000250455	6.04251	AC117532.1
ENSG00000100036	2.85018	2.63628	129.574	5.07963e-30	6.16413e-27	SLC35E4			ENSG00000270533	-5.45498	CR382285.1		ENSG00000228044	6.04251	AL160408.1
ENSG00000060491	2.15627	6.89572	129.237	6.01815e-30	7.15982e-27	OGFR			ENSG00000216588	-5.45498	IGSF23		ENSG00000197245	6.0424	FAM110D
ENSG00000122863	2.16054	5.78505	129.115	6.40009e-30	7.4678e-27	CHST3			ENSG00000183454	-5.45328	GRIN2A		ENSG00000149972	6.04194	CNTN5
ENSG00000111602	-2.10383	7.92395	128.578	8.38911e-30	9.60395e-27	TIMELESS			ENSG00000268603	-5.45158	AC053503.5		ENSG00000238099	6.04194	LINC01625
ENSG00000260743	4.89886	1.10161	126.654	2.21173e-29	2.48512e-26	AC007823.1			ENSG00000267952	-5.44989	AC008878.1		ENSG00000207926	6.04194	MIR135A1
ENSG00000123989	2.0981	6.32299	124.916	5.30968e-29	5.85754e-26	CHPF			ENSG00000267560	-5.44989	AC027514.2		ENSG00000257949	6.04194	TEN1
ENSG00000236609	2.17328	4.91248	123.91	8.81503e-29	9.55092e-26	ZNF853			ENSG00000270292	-5.44989	AC079880.2		ENSG00000210112	5.9861	MT-TM
ENSG00000163666	3.66374	1.86462	123.837	9.14532e-29	9.73496e-26	HESX1			ENSG00000201499	-5.44989	RNU6-312P		ENSG00000251692	5.94483	PTX4
ENSG00000154914	2.47957	3.66293	123.676	9.91994e-29	1.03775e-25	USP43			ENSG00000235330	-5.44989	RPL12P25		ENSG00000235821	5.94448	IFITM4P
ENSG00000216775	-2.38985	3.52071	123.446	1.11377e-28	1.14539e-25	AL109918.1			ENSG00000112303	-5.44989	VNN2		ENSG00000232453	5.94425	AC105277.1
ENSG00000215612	2.23323	4.52463	123.374	1.155e-28	1.16799e-25	HMX1			ENSG00000256898	-5.44819	AP002770.2		ENSG00000255234	5.94425	AP000446.1
ENSG00000186523	-2.93604	2.48326	123.234	1.23922e-28	1.23261e-25	FAM86B1			ENSG00000243849	-5.44819	CFAP44-AS1		ENSG00000271009	5.94414	AC116667.1
ENSG00000183779	2.02165	9.11228	120.892	4.03533e-28	3.94909e-25	ZNF703			ENSG00000253734	-5.44819	LINC01289		ENSG00000270988	5.94402	AC019257.2
ENSG00000134107	2.0447	7.64738	120.845	4.13191e-28	3.97942e-25	BHLHE40			ENSG00000239470	-5.44481	AC011979.1		ENSG00000225554	5.94391	AL359764.1
ENSG00000251271	-4.18649	0.954748	120.206	5.70332e-28	5.40701e-25	ALG1L7P			ENSG00000273044	-5.44481	AL022334.2		ENSG00000262096	5.94391	PCDHB19P
ENSG00000107140	2.11858	5.27594	119.981	6.38793e-28	5.96289e-25	TESK1			ENSG00000283020	-5.44481	DUX4L37		ENSG00000163501	5.83943	IHH
ENSG00000130487	2.16149	4.5322	119.719	7.28796e-28	6.69996e-25	KLHDC7B			ENSG00000237200	-5.44312	ZBTB40-IT1		ENSG00000176358	5.83943	TAC4
ENSG00000183018	3.27241	2.02493	119.331	8.86127e-28	8.02474e-25	SPNS2			ENSG00000242199	-5.26616	AC022336.1		ENSG00000183154	5.83931	AC138356.1
ENSG00000188229	2.00695	8.5948	119.195	9.49138e-28	8.46896e-25	TUBB4B			ENSG00000259869	-5.26616	AL022344.2		ENSG00000174038	5.83931	C9ORF131
ENSG00000100479	-2.20054	4.50059	119.132	9.79975e-28	8.61739e-25	POLE2			ENSG00000230666	-5.26616	CEACAM22P		ENSG00000273890	5.8392	AC034102.8
ENSG00000234965	2.75868	3.34175	119.067	1.01245e-27	8.65219e-25	SHISA8			ENSG00000214237	-5.26445	MINDY4B		ENSG00000273394	5.8392	AC128687.2
ENSG00000176428	2.75055	2.77097	119.085	1.00335e-27	8.65219e-25	VPS37D			ENSG00000264966	-5.26445	MIR5094		ENSG00000216906	5.83908	AL355312.1
ENSG00000148400	2.05337	5.94036	118.543	1.3184e-27	1.11103e-24	NOTCH1			ENSG00000257763	-5.26445	OR5BK1P		ENSG00000273107	5.83896	AL512598.1
ENSG00000050820	2.08452	5.4183	118.368	1.4406e-27	1.18631e-24	BCAR1			ENSG00000225111	-5.26274	AC083900.1		ENSG00000183308	5.83885	AC005037.1
ENSG00000130749	2.03219	6.46265	118.359	1.44684e-27	1.18631e-24	ZC3H4			ENSG00000279273	-5.26274	AC120024.4		ENSG00000281491	5.83885	DNAJB5-DT
ENSG00000159450	2.50883	3.82488	117.844	1.87542e-27	1.51721e-24	TCHH			ENSG00000280423	-5.26274	AL359852.1		ENSG00000234123	5.83873	RHBDF1P1
ENSG00000128011	2.15207	4.72232	117.791	1.92689e-27	1.53834e-24	LRFN1			ENSG00000230317	-5.26274	LINC01284		ENSG00000227388	5.83862	AL133410.1
ENSG00000171813	2.25	4.02219	117.67	2.04754e-27	1.61343e-24	PWWP2B			ENSG00000141748	-5.26103	ARL5C		ENSG00000142319	5.83862	SLC6A3
ENSG00000188483	2.66578	3.734	117.246	2.53548e-27	1.97231e-24	IER5L			ENSG00000236008	-5.26103	LINC01814		ENSG00000269125	5.8385	AL137002.1
ENSG00000267296	-2.9198	2.27331	116.919	2.9901e-27	2.29651e-24	CEBPA-DT			ENSG00000266389	-5.25932	AC002091.2		ENSG00000260144	5.72599	AC100827.2
ENSG00000210077	3.88552	1.24732	116.57	3.56508e-27	2.70389e-24	MT-TV			ENSG00000270171	-5.25932	AL359881.3		ENSG00000169550	5.72599	MUC15
ENSG00000175130	1.99304	7.24603	115.232	7.00008e-27	5.24358e-24	MARCKSL1			ENSG00000270269	-5.25932	IMMP1LP1		ENSG00000253848	5.72588	AC010834.2
ENSG00000132470	3.03048	2.02832	114.691	9.19611e-27	6.80456e-24	ITGB4			ENSG00000115474	-5.25932	KCNJ13		ENSG00000276251	5.72576	AC007786.2
ENSG00000132141	2.69487	2.51797	114.619	9.53597e-27	6.97103e-24	CCT6B			ENSG00000054219	-5.25932	LY75		ENSG00000240063	5.72576	AC069431.1
ENSG00000269473	-3.57907	1.2076	114.247	1.15051e-26	8.31037e-24	AC012313.8			ENSG00000265137	-5.25932	MIR3192		ENSG00000175841	5.72576	FAM172BP
ENSG00000176896	2.28758	3.62187	114.16	1.20208e-26	8.48097e-24	TCEANC			ENSG00000199377	-5.25932	RNU5F-1		ENSG00000223774	5.72564	AL513217.1
ENSG00000218891	2.0444	5.7132	114.169	1.19665e-26	8.48097e-24	ZNF579			ENSG00000214914	-5.25932	RPL23AP3		ENSG00000225555	5.72564	AP000320.1
ENSG00000221869	2.90139	2.21722	113.905	1.36736e-26	9.53619e-24	CEBPD			ENSG00000173080	-5.25932	RXFP4		ENSG00000228384	5.72553	AC007040.1
ENSG00000151322	3.07815	1.87712	113.35	1.80848e-26	1.24692e-23	NPAS3			ENSG00000239557	-5.25762	AC092045.1		ENSG00000254554	5.72553	AC080023.1
ENSG00000236824	2.03452	5.25548	113.039	2.11561e-26	1.4423e-23	BCYRN1			ENSG00000228961	-5.25762	LINC01690		ENSG00000163060	5.72553	TEKT4
ENSG00000227051	-2.1369	4.37979	112.784	2.40591e-26	1.62198e-23	C14ORF132			ENSG00000181143	-5.25762	MUC16		ENSG00000151963	5.72553	ZNF37CP
ENSG00000280187	-2.48626	2.77421	112.705	2.5037e-26	1.66936e-23	AC022107.1			ENSG00000229424	-5.25592	AC007349.1		ENSG00000251000	5.72541	AC008592.3
ENSG00000163322	-2.14904	4.08176	112.121	3.3622e-26	2.21741e-23	ABRAXAS1			ENSG00000250330	-5.25592	AC016559.2		ENSG00000230650	5.72541	AC140479.2
ENSG00000091986	2.24917	3.69113	111.479	4.64593e-26	3.03109e-23	CCDC80			ENSG00000224910	-5.25592	LINC01766		ENSG00000164220	5.72541	F2RL2
ENSG00000239415	-2.32581	3.5422	111.306	5.07028e-26	3.27276e-23	AP001469.3			ENSG00000183979	-5.25592	NPB		ENSG00000113249	5.72541	HAVCR1
ENSG00000156140	2.35547	3.21013	111.21	5.3231e-26	3.39978e-23	ADAMTS3			ENSG00000240750	-5.25592	RN7SL559P		ENSG00000274049	5.72541	INO80B-WBP1
ENSG00000069011	2.02368	5.51986	111.01	5.88821e-26	3.70701e-23	PITX1			ENSG00000279191	-5.05085	AC068491.4		ENSG00000197870	5.72541	PRB3
ENSG00000168010	-2.04876	5.98055	110.997	5.92632e-26	3.70701e-23	ATG16L2			ENSG00000280059	-5.05085	AC093831.2		ENSG00000137948	5.72529	BRDT
ENSG00000174307	2.0183	5.19251	109.899	1.03107e-25	6.38367e-23	PHLDA3			ENSG00000264007	-5.05085	AC104564.2		ENSG00000140274	5.60324	DUOXA2
ENSG00000138658	-1.94156	6.91305	109.65	1.16937e-25	7.16681e-23	ZGRF1			ENSG00000260466	-5.05085	AC126696.2		ENSG00000126353	5.603	CCR7
ENSG00000121101	2.35721	3.15255	109.418	1.31448e-25	7.97563e-23	TEX14			ENSG00000228002	-5.05085	DHX9P1		ENSG00000274762	5.60288	AL049777.1
ENSG00000189114	2.0456	4.61908	108.096	2.56131e-25	1.53869e-22	BLOC1S3			ENSG00000270685	-5.05085	IGHV1OR15-6		ENSG00000259762	5.60277	AC021739.5
ENSG00000184986	2.38505	3.10797	107.949	2.75792e-25	1.64056e-22	TMEM121			ENSG00000214782	-5.05085	MS4A18		ENSG00000228293	5.60277	AL049712.1
ENSG00000260727	3.51819	1.50897	107.76	3.03339e-25	1.7869e-22	SLC7A5P1			ENSG00000249404	-5.04912	AC010445.1		ENSG00000275852	5.60277	LINC01742
ENSG00000114200	-2.306	3.10157	107.561	3.35488e-25	1.95728e-22	BCHE			ENSG00000281974	-5.04912	AC025268.1		ENSG00000279357	5.60265	AC007224.2
ENSG00000106123	2.82458	2.34021	107.121	4.18854e-25	2.42038e-22	EPHB6			ENSG00000279882	-5.04912	AC112702.1		ENSG00000271793	5.60265	AL589666.1
ENSG00000152292	3.216	1.66728	106.781	4.97218e-25	2.84611e-22	SH2D6			ENSG00000226987	-5.04912	AL157938.1		ENSG00000254991	5.60253	AC124276.1
ENSG00000087589	3.18283	1.59244	106.722	5.12331e-25	2.9052e-22	CASS4			ENSG00000236384	-5.04912	LINC00479		ENSG00000258711	5.60253	AL358334.2
ENSG00000170577	1.97363	5.33341	106.016	7.31354e-25	4.10879e-22	SIX2			ENSG00000241112	-5.04912	RPL29P14		ENSG00000163263	5.60253	C1ORF189
ENSG00000198121	2.22853	3.39167	104.919	1.27243e-24	7.08298e-22	LPAR1			ENSG00000268568	-5.0474	AC007228.2		ENSG00000231162	5.60253	COX11P1
ENSG00000221944	-2.10788	5.39937	104.391	1.66067e-24	9.1601e-22	TIGD1			ENSG00000276831	-5.0474	AC020922.4		ENSG00000066336	5.60253	SPI1
ENSG00000125657	2.24962	3.34586	104.046	1.9772e-24	1.08078e-21	TNFSF9			ENSG00000276790	-5.0474	AC068234.3		ENSG00000229512	5.60241	AC068580.1
ENSG00000186648	-2.43187	3.69578	103.56	2.52579e-24	1.36833e-21	CARMIL3			ENSG00000271623	-5.0474	AC138894.3		ENSG00000196503	5.60241	ARL9
ENSG00000105550	2.25106	3.18669	102.06	5.38722e-24	2.89265e-21	FGF21			ENSG00000198844	-5.0474	ARHGEF15		ENSG00000234065	5.60241	MTND4P26
ENSG00000197903	2.24147	4.13615	101.113	8.68873e-24	4.62446e-21	HIST1H2BK			ENSG00000204983	-5.0474	PRSS1		ENSG00000213225	5.60229	NOC2LP1
ENSG00000168329	3.54623	1.1506	101.075	8.85743e-24	4.67326e-21	CX3CR1			ENSG00000202347	-5.0474	RNU1-16P		ENSG00000162753	5.60229	SLC9C2
ENSG00000111144	-1.84882	7.09898	100.431	1.22579e-23	6.41164e-21	LTA4H			ENSG00000198153	-5.0474	ZNF849P		ENSG00000229800	5.60218	ATP8A2P2
ENSG00000105472	2.46832	3.38131	100.405	1.24218e-23	6.44183e-21	CLEC11A			ENSG00000108846	-5.04568	ABCC3		ENSG00000249400	5.60218	HMGB3P17
ENSG00000170454	-2.58082	1.94774	100.003	1.52169e-23	7.82446e-21	KRT75			ENSG00000273454	-5.04568	AC112503.2		ENSG00000121895	5.60194	TMEM156
ENSG00000204366	2.12183	3.58838	99.9116	1.59352e-23	8.12492e-21	ZBTB12			ENSG00000219410	-5.04568	AC125494.1		ENSG00000010379	5.49253	SLC6A13
ENSG00000167487	2.10014	3.72098	99.8949	1.60705e-23	8.12565e-21	KLHL26			ENSG00000272508	-5.04568	AL136982.6		ENSG00000182601	5.46864	HS3ST4
ENSG00000185818	1.86605	6.1119	99.7883	1.69593e-23	8.5042e-21	NAT8L			ENSG00000237708	-5.04568	AL139397.2		ENSG00000248791	5.46841	AC010627.1
ENSG00000168282	2.54541	2.24321	99.7162	1.75873e-23	8.74678e-21	MGAT2			ENSG00000230729	-5.04568	AL160270.1		ENSG00000274427	5.46841	AC145423.2
ENSG00000168140	3.18836	1.5528	99.1463	2.34523e-23	1.15688e-20	VASN			ENSG00000279657	-5.04568	AL161901.1		ENSG00000158869	5.46841	FCER1G
ENSG00000144647	1.87547	5.5526	98.4598	3.31693e-23	1.62302e-20	POMGNT2			ENSG00000219329	-5.04568	AL357515.1		ENSG00000162951	5.46841	LRRTM1
ENSG00000269994	-2.49438	2.31136	97.9379	4.31712e-23	2.09553e-20	AL513318.2			ENSG00000259984	-5.04568	AL928711.1		ENSG00000236234	5.46829	AC091132.2
ENSG00000186472	-1.90211	6.00474	97.7851	4.66338e-23	2.24564e-20	PCLO			ENSG00000140459	-5.04568	CYP11A1		ENSG00000256955	5.46829	AC131009.2
ENSG00000168906	1.80313	8.63898	97.6754	4.92915e-23	2.35493e-20	MAT2A			ENSG00000218350	-5.04568	LYPLA1P3		ENSG00000271428	5.46829	AL031281.1
ENSG00000187135	-2.89172	1.65888	97.5783	5.17678e-23	2.45391e-20	VSTM2B			ENSG00000262759	-5.04568	MRPS21P9		ENSG00000169896	5.46829	ITGAM
ENSG00000171222	1.91073	5.03712	97.198	6.27292e-23	2.95046e-20	SCAND1			ENSG00000255350	-5.04568	MTCO1P15		ENSG00000220494	5.46829	YAP1P1
ENSG00000010379	5.49253	0.361209	97.0636	6.71358e-23	3.13344e-20	SLC6A13			ENSG00000225549	-5.04568	SELENOKP3		ENSG00000239930	5.46817	AP001625.3
ENSG00000185668	2.80206	1.98743	96.9761	7.01678e-23	3.24995e-20	POU3F1			ENSG00000105428	-5.04568	ZNRF4		ENSG00000113721	5.46817	PDGFRB
ENSG00000198056	-1.83293	6.14478	96.7043	8.04938e-23	3.69997e-20	PRIM1			ENSG00000223884	-5.04396	AC068481.1		ENSG00000204982	5.46817	PRSS3P4
ENSG00000205085	2.72931	1.8538	96.5052	8.90098e-23	4.06066e-20	FAM71F2			ENSG00000272691	-5.04396	AC092807.2		ENSG00000277327	5.46817	SPDYE20P
ENSG00000113430	3.2708	1.46029	96.2704	1.00216e-22	4.53778e-20	IRX4			ENSG00000232893	-5.04396	IQCA1-AS1		ENSG00000275695	5.46817	UBE2Q2P6
ENSG00000277142	-2.85481	1.39901	96.0888	1.09842e-22	4.93679e-20	LINC00235			ENSG00000255772	-5.04396	LINC01479		ENSG00000271133	5.46805	AC004130.1
ENSG00000184185	2.8809	1.79855	95.2448	1.68242e-22	7.50595e-20	KCNJ12			ENSG00000225746	-5.04396	MEG8		ENSG00000250039	5.46805	AC096719.1
ENSG00000170345	2.15918	4.16579	94.9187	1.98368e-22	8.78537e-20	FOS			ENSG00000243607	-5.04396	RPL35AP26		ENSG00000267077	5.46793	AC020663.2
ENSG00000130222	2.94702	2.29472	94.7965	2.10994e-22	9.27687e-20	GADD45G			ENSG00000280439	-5.04224	AC004836.1		ENSG00000262492	5.46793	AC104581.1
ENSG00000138311	2.485	2.23134	94.5751	2.35972e-22	1.03004e-19	ZNF365			ENSG00000267006	-5.04224	AC008507.2		ENSG00000251670	5.46793	AC113346.2
ENSG00000273199	4.68093	0.527227	94.3206	2.68345e-22	1.16299e-19	AP000692.2			ENSG00000241204	-5.04224	AC022730.2		ENSG00000275713	5.46793	HIST1H2BH
ENSG00000108511	1.91012	5.8094	94.1963	2.85731e-22	1.22371e-19	HOXB6			ENSG00000244699	-5.04224	AC139453.2		ENSG00000232843	5.46793	SNX18P2
ENSG00000176401	-2.30547	2.97237	94.1918	2.86389e-22	1.22371e-19	EID2B			ENSG00000227215	-5.04224	AL355613.1		ENSG00000253384	5.46781	AC124242.2
ENSG00000210156	8.71767	0.031306	94.1501	2.92477e-22	1.24098e-19	MT-TK			ENSG00000178522	-5.04224	AMBN		ENSG00000278972	5.4677	AC015920.1
ENSG00000169599	-1.84877	5.35762	93.8485	3.40623e-22	1.43523e-19	NFU1			ENSG00000113212	-5.04224	PCDHB7		ENSG00000199990	5.4677	VTRNA1-1
ENSG00000168077	2.09201	3.43714	93.7429	3.59295e-22	1.50346e-19	SCARA3			ENSG00000251648	-5.04053	AC008958.1		ENSG00000280296	5.32008	AL137058.3
ENSG00000142515	1.7689	7.69461	93.2663	4.57108e-22	1.89966e-19	KLK3			ENSG00000185631	-5.04053	AC017079.1		ENSG00000259238	5.31996	AC092755.2
ENSG00000115648	2.06682	4.49212	92.936	5.40134e-22	2.22943e-19	MLPH			ENSG00000244004	-5.04053	AC097493.2		ENSG00000156486	5.31996	KCNS2
ENSG00000272077	2.27221	2.65908	92.7537	5.92261e-22	2.42807e-19	AC124045.1			ENSG00000196616	-5.04053	ADH1B		ENSG00000227906	5.31996	SNAP25-AS1
ENSG00000241170	3.03485	1.95287	92.6967	6.09541e-22	2.48214e-19	AP001992.1			ENSG00000282111	-5.04053	AL137793.2		ENSG00000172971	5.31996	UNC93B3
ENSG00000151014	1.9946	3.87838	92.6601	6.20922e-22	2.51163e-19	NOCT			ENSG00000258770	-5.04053	LINC02330		ENSG00000254933	5.31984	AP000785.1
ENSG00000061337	2.73688	1.79188	91.8211	9.48776e-22	3.81238e-19	LZTS1			ENSG00000202358	-5.04053	RNU6-652P		ENSG00000163792	5.31984	TCF23
ENSG00000254473	2.43266	2.34328	91.5481	1.08914e-21	4.34761e-19	AL354920.1			ENSG00000212535	-5.04053	RNU6-808P		ENSG00000255946	5.31972	AC069234.1
ENSG00000176845	2.04809	3.61279	91.4045	1.17113e-21	4.64432e-19	METRNL			ENSG00000235806	-4.88624	AF241728.1		ENSG00000272904	5.31972	AL390726.3
ENSG00000168671	-3.23773	1.1751	91.3127	1.22668e-21	4.83305e-19	UGT3A2			ENSG00000186244	-4.79562	AC091180.1		ENSG00000265728	5.31972	AP001099.1
ENSG00000063176	1.9278	4.13713	91.1265	1.34775e-21	5.25723e-19	SPHK2			ENSG00000261288	-4.79562	AC093525.5		ENSG00000162399	5.31972	BSND
ENSG00000065320	1.79422	5.66322	91.1207	1.35167e-21	5.25723e-19	NTN1			ENSG00000225297	-4.79562	AC126124.1		ENSG00000258227	5.31972	CLEC5A
ENSG00000162407	2.08584	3.23579	91.0594	1.39423e-21	5.38822e-19	PLPP3			ENSG00000250115	-4.79562	AK3P2		ENSG00000235847	5.31972	LDHAP7
ENSG00000179862	2.84585	1.6852	90.7621	1.62025e-21	6.18448e-19	CITED4			ENSG00000220685	-4.79562	AL139094.1		ENSG00000224577	5.31972	LINC01117
ENSG00000165556	1.84802	4.94862	90.7616	1.62065e-21	6.18448e-19	CDX2			ENSG00000229946	-4.79562	B3GNT2P1		ENSG00000162992	5.31972	NEUROD1
ENSG00000124302	2.23751	2.70096	90.6132	1.74694e-21	6.62472e-19	CHST8			ENSG00000007312	-4.79562	CD79B		ENSG00000205018	5.31961	AC092384.1
ENSG00000169783	1.84884	4.72913	90.3606	1.98477e-21	7.47985e-19	LINGO1			ENSG00000185821	-4.79562	OR6C76		ENSG00000234676	5.31961	IFT74-AS1
ENSG00000181220	1.7727	6.0529	90.1418	2.21693e-21	8.30321e-19	ZNF746			ENSG00000240718	-4.79562	RN7SL851P		ENSG00000252916	5.31961	RNU6-762P
ENSG00000259891	-2.26121	3.25864	89.1602	3.64103e-21	1.35533e-18	AC107375.1			ENSG00000133105	-4.79562	RXFP2		ENSG00000267781	5.31961	SLC25A36P1
ENSG00000245146	1.97212	3.72325	88.9825	3.9833e-21	1.4737e-18	MALINC1			ENSG00000224548	-4.79562	Z75741.1		ENSG00000125823	5.31949	CSTL1
ENSG00000174804	2.02232	3.49493	88.8791	4.19689e-21	1.54331e-18	FZD4			ENSG00000259474	-4.79389	AC027228.1		ENSG00000176302	5.31949	FOXR1
ENSG00000120738	1.91141	3.85196	88.8605	4.23661e-21	1.54853e-18	EGR1			ENSG00000260007	-4.79389	AC107871.1		ENSG00000248449	5.31949	PCDHGB8P
ENSG00000165487	-1.78332	5.38417	88.8371	4.28695e-21	1.55755e-18	MICU2			ENSG00000271347	-4.79389	AC124312.5		ENSG00000235602	5.31949	POU5F1P3
ENSG00000281376	3.26346	1.08144	88.8159	4.33323e-21	1.56499e-18	ABALON			ENSG00000217557	-4.79389	AL590286.1		ENSG00000248663	5.31937	LINC00992
ENSG00000179886	1.7837	5.41651	88.7178	4.55348e-21	1.63481e-18	TIGD5			ENSG00000169248	-4.79389	CXCL11		ENSG00000237222	5.31937	LINC01968
ENSG00000246273	-2.29503	2.4881	88.2648	5.72538e-21	2.04345e-18	SBF2-AS1			ENSG00000257195	-4.79389	HNRNPA1P50		ENSG00000271784	5.31913	AL031055.1
ENSG00000261556	1.87835	4.42295	88.2125	5.87861e-21	2.08587e-18	SMG1P7			ENSG00000187715	-4.79389	KBTBD12		ENSG00000232489	5.31913	MFAP1P1
ENSG00000115844	1.76599	6.48924	87.8155	7.18527e-21	2.53469e-18	DLX2			ENSG00000215533	-4.79389	LINC00189		ENSG00000055813	5.31097	CCDC85A
ENSG00000276931	-4.24701	0.387351	87.659	7.77694e-21	2.72755e-18	AC009041.4			ENSG00000248817	-4.79389	PMPCAP1		ENSG00000188175	5.209	HEPACAM2
ENSG00000278041	-1.9256	5.24181	87.3395	9.14059e-21	3.18739e-18	AL133325.3			ENSG00000223305	-4.79389	RN7SKP30		ENSG00000241185	5.15461	AC005410.1
ENSG00000179766	3.74673	0.820084	87.2928	9.35872e-21	3.2448e-18	ATP8B5P			ENSG00000207313	-4.79389	SNORA2B		ENSG00000262223	5.15461	AC110285.1
ENSG00000107537	-1.76938	5.22265	87.2023	9.79676e-21	3.37738e-18	PHYH			ENSG00000251680	-4.79215	AC008591.1		ENSG00000250371	5.15449	AC007370.2
ENSG00000197191	2.20132	2.8178	86.7405	1.23738e-20	4.24169e-18	CYSRT1			ENSG00000272425	-4.79215	AC009902.3		ENSG00000255197	5.15449	AC090559.1
ENSG00000177469	1.97363	3.49235	86.6153	1.31826e-20	4.49356e-18	CAVIN1			ENSG00000272180	-4.79215	AC011306.1		ENSG00000237265	5.15449	BX276092.7
ENSG00000008226	-1.94875	3.46279	86.5133	1.38803e-20	4.70495e-18	DLEC1			ENSG00000260036	-4.79215	AC013355.1		ENSG00000113211	5.15449	PCDHB6
ENSG00000145945	1.99506	3.3971	85.9619	1.83433e-20	6.18323e-18	FAM50B			ENSG00000256299	-4.79215	AC073912.2		ENSG00000261673	5.15437	AC009075.1
ENSG00000120149	1.85407	4.45419	85.7812	2.00988e-20	6.73755e-18	MSX2			ENSG00000273805	-4.79215	AC083805.3		ENSG00000279803	5.15437	AC009090.5
ENSG00000255389	-2.13043	2.70316	85.6269	2.17305e-20	7.24448e-18	Z97989.1			ENSG00000256884	-4.79215	AC084880.4		ENSG00000263982	5.15437	AC009716.1
ENSG00000132128	1.70432	6.78815	85.5879	2.21623e-20	7.34809e-18	LRRC41			ENSG00000224717	-4.79215	AC098936.1		ENSG00000270426	5.15437	AC099343.2
ENSG00000142544	1.85099	4.80513	85.5584	2.24959e-20	7.41814e-18	CTU1			ENSG00000230864	-4.79215	AC099567.1		ENSG00000241770	5.15437	AC104411.1
ENSG00000070047	1.72703	6.34971	85.383	2.45827e-20	8.06247e-18	PHRF1			ENSG00000268758	-4.79215	ADGRE4P		ENSG00000241525	5.15437	AC141424.1
ENSG00000141753	1.98558	3.41792	85.2526	2.6258e-20	8.56562e-18	IGFBP4			ENSG00000255421	-4.79215	AP002340.1		ENSG00000279951	5.15437	AL138688.2
ENSG00000164086	1.7802	4.77417	85.1745	2.73166e-20	8.86329e-18	DUSP7			ENSG00000163499	-4.79215	CRYBA2		ENSG00000235659	5.15437	AL391987.4
ENSG00000151640	1.75291	5.37459	85.0267	2.94356e-20	9.50004e-18	DPYSL4			ENSG00000235674	-4.79215	LDHAP2		ENSG00000235872	5.15425	AC078777.1
ENSG00000179981	1.75331	5.14731	84.7234	3.4317e-20	1.10169e-17	TSHZ1			ENSG00000266668	-4.79215	MIR5692C2		ENSG00000253483	5.15425	AC104561.2
ENSG00000177663	1.74935	5.26439	84.6183	3.61892e-20	1.15567e-17	IL17RA			ENSG00000213925	-4.79215	NPM1P33		ENSG00000135218	5.15425	CD36
ENSG00000141582	1.70575	6.39402	84.5224	3.79892e-20	1.2068e-17	CBX4			ENSG00000222533	-4.79215	RNU6-705P		ENSG00000072694	5.15425	FCGR2B
ENSG00000166033	1.93568	3.6624	84.3738	4.09547e-20	1.29423e-17	HTRA1			ENSG00000244582	-4.79215	RPL21P120		ENSG00000277129	5.15413	AC012531.5
ENSG00000089006	-1.66835	8.37405	83.8138	5.43632e-20	1.70906e-17	SNX5			ENSG00000236453	-4.79042	AC003092.1		ENSG00000249722	5.15413	AC025752.1
ENSG00000245910	-1.68859	7.30854	83.6793	5.81908e-20	1.81996e-17	SNHG6			ENSG00000236536	-4.79042	AC003986.3		ENSG00000272076	5.15413	AC090186.1
ENSG00000197705	2.76957	1.7411	83.3682	6.81098e-20	2.11537e-17	KLHL14			ENSG00000261783	-4.79042	AC009054.2		ENSG00000237351	5.15413	AL513366.1
ENSG00000182168	2.30037	2.4411	83.3617	6.83332e-20	2.11537e-17	UNC5C			ENSG00000274554	-4.79042	AC083806.2		ENSG00000255663	5.15413	AP002373.1
ENSG00000276644	1.74264	5.06494	83.219	7.34473e-20	2.26214e-17	DACH1			ENSG00000254061	-4.79042	AC091144.2		ENSG00000180712	5.15413	LINC02363
ENSG00000196091	3.41935	1.05338	83.0273	8.09261e-20	2.4799e-17	MYBPC1			ENSG00000280162	-4.79042	AL136531.3		ENSG00000226229	5.15413	RPLP0P1
ENSG00000178035	-1.65689	8.28439	82.7712	9.2123e-20	2.80883e-17	IMPDH2			ENSG00000258028	-4.79042	AL138974.1		ENSG00000122862	5.15413	SRGN
ENSG00000167751	1.72198	6.05914	82.7444	9.33783e-20	2.83287e-17	KLK2			ENSG00000259040	-4.79042	BLOC1S5-TXNDC5		ENSG00000248167	5.15413	TRIM39-RPP21
ENSG00000275092	3.91218	3.34113	82.5447	1.03305e-19	3.11841e-17	AL031710.2			ENSG00000130612	-4.79042	CYP2G1P		ENSG00000268812	5.15401	AC004264.1
ENSG00000166153	-2.02891	2.99172	82.5188	1.04668e-19	3.14392e-17	DEPDC4			ENSG00000007174	-4.79042	DNAH9		ENSG00000280279	5.15401	AC240565.2
ENSG00000181274	1.70623	5.63078	82.4546	1.08125e-19	3.23177e-17	FRAT2			ENSG00000232401	-4.79042	LINC00112		ENSG00000228741	5.15401	AL445985.1
ENSG00000091106	2.19619	2.4797	82.3819	1.12176e-19	3.33641e-17	NLRC4			ENSG00000226342	-4.79042	NMD3P1		ENSG00000279467	5.15401	AP000350.7
ENSG00000185262	1.71769	5.64799	82.3547	1.13728e-19	3.36609e-17	UBALD2			ENSG00000212136	-4.79042	RNU6-696P		ENSG00000224413	5.15401	AP001476.1
ENSG00000068078	1.72309	5.90074	82.2978	1.17051e-19	3.44759e-17	FGFR3			ENSG00000239198	-4.79042	RPL5P22		ENSG00000233688	5.15401	BX842559.2
ENSG00000136802	1.6713	6.4845	82.2849	1.1782e-19	3.45348e-17	LRRC8A			ENSG00000279584	-4.78869	AC005593.1		ENSG00000231646	5.15401	FSIP2-AS1
ENSG00000181163	-1.64142	11.0747	82.2506	1.19879e-19	3.49696e-17	NPM1			ENSG00000274569	-4.78869	AC024884.1		ENSG00000132854	5.15401	KANK4
ENSG00000210196	-1.82251	3.73748	82.0592	1.32074e-19	3.83425e-17	MT-TP			ENSG00000250321	-4.78869	AC079140.2		ENSG00000162006	5.15401	MSLNL
ENSG00000122257	1.64627	8.32804	81.9857	1.37075e-19	3.96048e-17	RBBP6			ENSG00000237685	-4.78869	AL139039.3		ENSG00000256563	5.15401	NANOGNBP2
ENSG00000170779	1.67767	6.06847	81.7807	1.52056e-19	4.37251e-17	CDCA4			ENSG00000256448	-4.78869	AP000763.3		ENSG00000264029	5.15389	AC061975.3
ENSG00000173621	1.77397	4.84988	81.6325	1.63894e-19	4.69068e-17	LRFN4			ENSG00000203908	-4.78869	KHDC3L		ENSG00000220575	5.15389	HTR5A-AS1
ENSG00000150457	1.76637	4.44317	81.5715	1.69035e-19	4.81512e-17	LATS2			ENSG00000214894	-4.78869	LINC00243		ENSG00000227646	5.15389	STEAP2-AS1
ENSG00000071575	1.90387	3.73832	81.5536	1.70572e-19	4.8362e-17	TRIB2			ENSG00000197353	-4.78869	LYPD2		ENSG00000258454	4.9678	AC016526.2
ENSG00000259994	2.1469	2.60106	81.5365	1.72054e-19	4.85553e-17	AL353796.1			ENSG00000273882	-4.78869	MIR8066		ENSG00000214559	4.9678	AC019077.1
ENSG00000160207	2.12027	2.77699	81.4041	1.83972e-19	5.144e-17	HSF2BP			ENSG00000171658	-4.78869	NMRAL2P		ENSG00000247877	4.9678	AC021086.1
ENSG00000165633	1.78319	4.23956	81.4132	1.83134e-19	5.144e-17	VSTM4			ENSG00000175886	-4.78869	RPL7AP66		ENSG00000175262	4.9678	C1ORF127
ENSG00000165527	1.6434	7.68562	81.2342	2.00492e-19	5.58021e-17	ARF6			ENSG00000272386	-4.78696	AC015802.5		ENSG00000237714	4.9678	P4HA2-AS1
ENSG00000198324	1.87222	3.65575	80.863	2.41919e-19	6.70248e-17	PHETA1			ENSG00000280401	-4.78696	AC022532.1		ENSG00000188643	4.9678	S100A16
ENSG00000173894	1.66112	6.37745	80.472	2.9485e-19	8.13182e-17	CBX2			ENSG00000239696	-4.78696	AC092104.1		ENSG00000224215	4.96768	AL606469.1
ENSG00000221866	3.53971	0.857529	80.3709	3.10339e-19	8.52028e-17	PLXNA4			ENSG00000244310	-4.78696	AC093904.3		ENSG00000230368	4.96768	FAM41C
ENSG00000151117	-2.01483	2.63598	80.0977	3.56343e-19	9.73924e-17	TMEM86A			ENSG00000234667	-4.78696	ACTBP13		ENSG00000150337	4.96768	FCGR1A
ENSG00000213888	-1.94375	3.32521	80.0049	3.73479e-19	1.01618e-16	LINC01521			ENSG00000253576	-4.78696	AF181450.1		ENSG00000188730	4.96768	VWC2
ENSG00000177105	1.77092	4.36524	79.8239	4.09307e-19	1.10869e-16	RHOG			ENSG00000233055	-4.78696	AL353621.1		ENSG00000257591	4.96768	ZNF625
ENSG00000197483	1.85787	3.60229	79.3475	5.20917e-19	1.40474e-16	ZNF628			ENSG00000276832	-4.78696	AL354718.3		ENSG00000231414	4.96756	AC016700.2
ENSG00000197406	-2.41612	1.60077	79.2566	5.45459e-19	1.46441e-16	DIO3			ENSG00000233292	-4.78696	AL513533.1		ENSG00000232034	4.96756	AC092168.2
ENSG00000178896	1.73886	4.61603	79.2181	5.56172e-19	1.4866e-16	EXOSC4			ENSG00000111348	-4.78696	ARHGDIB		ENSG00000270993	4.96756	AC111186.1
ENSG00000130479	1.68896	5.17065	79.1469	5.76602e-19	1.53444e-16	MAP1S			ENSG00000197934	-4.78696	CYYR1-AS1		ENSG00000215388	4.96756	ACTG1P3
ENSG00000118939	-1.80675	4.18201	78.8281	6.77576e-19	1.79528e-16	UCHL3			ENSG00000173673	-4.78696	HES3		ENSG00000225385	4.96756	AL353572.1
ENSG00000240520	4.41726	0.327808	78.7946	6.89168e-19	1.81805e-16	UOX			ENSG00000234767	-4.78696	LINC01052		ENSG00000279910	4.96756	AL731532.1
ENSG00000130881	1.66368	5.75564	78.7296	7.12214e-19	1.87072e-16	LRP3			ENSG00000228309	-4.78696	LINC01350		ENSG00000203952	4.96756	CCDC160
ENSG00000259820	-1.86641	3.28643	78.6767	7.3152e-19	1.91315e-16	AC083843.3			ENSG00000214146	-4.78696	LINC02026		ENSG00000016402	4.96756	IL20RA
ENSG00000105173	1.76121	4.23291	78.6306	7.48793e-19	1.94991e-16	CCNE1			ENSG00000262097	-4.78696	LINC02185		ENSG00000228750	4.96756	LINC01672
ENSG00000182544	1.68773	4.92061	78.3478	8.64048e-19	2.24043e-16	MFSD5			ENSG00000260943	-4.78696	LINC02555		ENSG00000259783	4.96756	LINC02259
ENSG00000160113	1.66987	5.44447	78.3327	8.70679e-19	2.24802e-16	NR2F6			ENSG00000245832	-4.78696	MIR4300HG		ENSG00000165066	4.96756	NKX6-3
ENSG00000112367	-1.70913	4.54634	78.0305	1.01462e-18	2.60855e-16	FIG4			ENSG00000237272	-4.78696	OR51R1P		ENSG00000249772	4.96744	AC026427.1
ENSG00000171204	-1.66948	5.55444	77.9765	1.04272e-18	2.6695e-16	TMEM126B			ENSG00000250483	-4.78696	PPM1AP1		ENSG00000249609	4.96744	AC080188.1
ENSG00000267374	-1.73208	4.37208	77.9023	1.08263e-18	2.76004e-16	AC016205.1			ENSG00000200537	-4.78696	RNY4P6		ENSG00000245768	4.96744	AC092378.1
ENSG00000168061	1.71012	4.65511	77.8215	1.12784e-18	2.86324e-16	SAC3D1			ENSG00000244585	-4.78696	RPL12P33		ENSG00000224609	4.96744	AC093425.1
ENSG00000204103	1.71589	4.59032	77.7001	1.19933e-18	3.03206e-16	MAFB			ENSG00000196420	-4.78696	S100A5		ENSG00000272516	4.96744	AL158211.4
ENSG00000188807	1.63381	6.03482	77.6338	1.24031e-18	3.12266e-16	TMEM201			ENSG00000272320	-4.60042	AL445309.1		ENSG00000254974	4.96744	AP001372.4
ENSG00000159387	2.29822	3.22058	77.6079	1.25668e-18	3.15078e-16	IRX6			ENSG00000104415	-4.58673	WISP1		ENSG00000225899	4.96744	FRG2B
ENSG00000107742	2.39002	1.79754	77.5344	1.30432e-18	3.25677e-16	SPOCK2			ENSG00000234380	-4.54483	LINC01426		ENSG00000232374	4.96744	GPR79
ENSG00000226085	2.00022	2.85995	77.4629	1.35239e-18	3.36296e-16	UQCRFS1P1			ENSG00000261487	-4.46962	AC135048.1		ENSG00000169271	4.96744	HSPB3
ENSG00000177359	-1.89277	3.65716	77.2403	1.51372e-18	3.74876e-16	AC024940.2			ENSG00000280119	-4.40855	AC093642.2		ENSG00000234948	4.96744	LINC01524
ENSG00000175040	2.06282	2.58615	77.1345	1.597e-18	3.93894e-16	CHST2			ENSG00000239511	-4.40222	POM121L7P		ENSG00000173868	4.96744	PHOSPHO1
ENSG00000130513	1.60502	7.23649	77.0468	1.66953e-18	4.10117e-16	GDF15			ENSG00000279530	-4.36461	AC092881.1		ENSG00000182676	4.96744	PPP1R27
ENSG00000122490	1.68238	4.98486	76.9449	1.75791e-18	4.30086e-16	PQLC1			ENSG00000272825	-4.36025	AL844908.1		ENSG00000112619	4.96744	PRPH2
ENSG00000214336	1.75425	4.05478	76.6908	1.99928e-18	4.87173e-16	FOXI3			ENSG00000259066	-4.33952	AL110118.2		ENSG00000212536	4.96744	RNA5SP474
ENSG00000257576	-3.11677	0.704221	76.6522	2.03882e-18	4.94822e-16	HSPD1P4			ENSG00000269902	-4.33639	AC234772.3		ENSG00000206625	4.96744	RNU6-1
ENSG00000057657	8.36532	-0.309437	76.5721	2.12319e-18	5.13246e-16	PRDM1			ENSG00000248830	-4.33639	ZNF807		ENSG00000118194	4.96744	TNNT2
ENSG00000159640	1.93435	3.21002	76.5382	2.15993e-18	5.20056e-16	ACE			ENSG00000167355	-4.26211	OR51B5		ENSG00000232821	4.96732	AC003986.2
ENSG00000145476	1.74028	4.19225	76.3569	2.36758e-18	5.67797e-16	CYP4V2			ENSG00000276931	-4.24701	AC009041.4		ENSG00000256381	4.96732	AC005832.1
ENSG00000159674	1.60487	6.79933	76.3451	2.38182e-18	5.68964e-16	SPON2			ENSG00000274718	-4.24254	AL136964.1		ENSG00000259191	4.96732	AC027237.1
ENSG00000143341	3.24411	1.19667	76.2052	2.55671e-18	6.08347e-16	HMCN1			ENSG00000251271	-4.18649	ALG1L7P		ENSG00000215869	4.96732	AC092506.1
ENSG00000184058	1.67574	5.91307	76.1952	2.56964e-18	6.09035e-16	TBX1			ENSG00000270277	-4.14283	AC009948.3		ENSG00000236341	4.96732	AL161740.1
ENSG00000005073	1.70156	4.69861	76.0808	2.72297e-18	6.42864e-16	HOXA11			ENSG00000174792	-4.02058	ODAPH		ENSG00000262874	4.96732	C19ORF84
ENSG00000177045	1.92653	3.22845	76.0106	2.82153e-18	6.63551e-16	SIX5			ENSG00000270002	-4.01576	AC022028.2		ENSG00000091972	4.96732	CD200
ENSG00000237857	-2.53876	1.647	75.9434	2.91916e-18	6.83862e-16	N/A			ENSG00000271155	-3.96221	AL161729.1		ENSG00000180846	4.96732	CSNK1G2-AS1
ENSG00000166925	1.67895	4.96429	75.891	2.99758e-18	6.9953e-16	TSC22D4			ENSG00000247473	-3.92771	CARS-AS1		ENSG00000102466	4.96732	FGF14
ENSG00000197496	1.77629	3.76967	75.8183	3.11006e-18	7.23e-16	SLC2A10			ENSG00000258807	-3.83672	AL359237.1		ENSG00000208002	4.96732	MIR643
ENSG00000107872	1.74286	4.37818	75.7198	3.26916e-18	7.57085e-16	FBXL15			ENSG00000235072	-3.83041	AC012074.1		ENSG00000096395	4.96732	MLN
ENSG00000180573	2.09471	3.50094	75.5726	3.52216e-18	8.12574e-16	HIST1H2AC			ENSG00000270956	-3.80783	AC009948.4		ENSG00000141052	4.96732	MYOCD
ENSG00000227620	-8.171	-0.749528	75.4876	3.67704e-18	8.45091e-16	ALG1L8P			ENSG00000250794	-3.80638	ALG1L12P		ENSG00000008323	4.96732	PLEKHG6
ENSG00000198113	1.86811	3.18927	75.4574	3.73373e-18	8.54882e-16	TOR4A			ENSG00000257957	-3.7352	QRSL1P3		ENSG00000242829	4.96732	RPS26P21
ENSG00000101384	1.82133	3.41808	75.3991	3.8456e-18	8.77188e-16	JAG1			ENSG00000244556	-3.72878	ODCP		ENSG00000260284	4.96732	TPSP2
ENSG00000137558	-1.93461	2.89755	75.3247	3.99326e-18	9.07457e-16	PI15			ENSG00000254859	-3.72563	AC067930.4		ENSG00000234477	4.9672	AC004231.1
ENSG00000176842	1.87553	3.32092	75.2854	4.07367e-18	9.22277e-16	IRX5			ENSG00000136695	-3.72222	IL36RN		ENSG00000260070	4.9672	AC006960.3
ENSG00000120949	3.65978	0.543066	75.202	4.24936e-18	9.58476e-16	TNFRSF8			ENSG00000234925	-3.72059	ATP5PDP4		ENSG00000266922	4.9672	AC008543.3
ENSG00000161594	3.78501	0.479695	75.1351	4.39573e-18	9.87818e-16	KLHL10			ENSG00000274678	-3.71732	AC106886.3		ENSG00000253330	4.9672	AC024451.2
ENSG00000131669	1.68179	4.54885	74.6601	5.59159e-18	1.25192e-15	NINJ1			ENSG00000263968	-3.68096	RN7SL381P		ENSG00000257711	4.9672	AC079385.2
ENSG00000012171	1.9511	4.27343	74.575	5.83772e-18	1.30222e-15	SEMA3B			ENSG00000280239	-3.67899	AC011498.7		ENSG00000250166	4.9672	AC087241.1
ENSG00000185633	2.35995	2.1313	74.5379	5.94849e-18	1.32207e-15	NDUFA4L2			ENSG00000156194	-3.61085	PPEF2		ENSG00000230172	4.9672	AC090957.1
ENSG00000116679	-1.57602	7.05162	74.3975	6.38684e-18	1.41431e-15	IVNS1ABP			ENSG00000212443	-3.6092	SNORA53		ENSG00000259553	4.9672	AC140725.1
ENSG00000151876	1.81478	3.51597	74.3552	6.52523e-18	1.4397e-15	FBXO4			ENSG00000267746	-3.60591	AC104985.1		ENSG00000236360	4.9672	AL445183.3
ENSG00000143889	-1.64184	5.22366	74.311	6.67313e-18	1.467e-15	HNRNPLL			ENSG00000244332	-3.60426	AL138759.1		ENSG00000135625	4.9672	EGR4
ENSG00000181588	1.62737	5.22204	74.2302	6.95169e-18	1.52272e-15	MEX3D			ENSG00000236554	-3.60274	ASNSP3		ENSG00000126264	4.9672	HCST
ENSG00000120696	1.78016	3.79087	73.8015	8.6379e-18	1.88527e-15	KBTBD7			ENSG00000280002	-3.60262	AC078925.4		ENSG00000175202	4.9672	HIGD2B
ENSG00000196453	1.59543	5.77771	73.7426	8.89952e-18	1.93541e-15	ZNF777			ENSG00000070019	-3.60098	GUCY2C		ENSG00000217862	4.9672	HIST1H4PS1
ENSG00000250091	-2.63405	1.45102	73.7162	9.01956e-18	1.95451e-15	DNAH10OS			ENSG00000213204	-3.58735	AL049697.1		ENSG00000240666	4.9672	MME-AS1
ENSG00000143869	1.62565	5.51873	73.5709	9.7087e-18	2.09635e-15	GDF7			ENSG00000269473	-3.57907	AC012313.8		ENSG00000239899	4.9672	RN7SL674P
ENSG00000170681	-1.78127	3.3988	73.4673	1.02316e-17	2.20142e-15	CAVIN4			ENSG00000232729	-3.5507	AC211433.1		ENSG00000200220	4.9672	RNU6-179P
ENSG00000127220	1.77189	3.78208	73.2869	1.12112e-17	2.40367e-15	ABHD8			ENSG00000267696	-3.55058	ERVK-28		ENSG00000146469	4.9672	VIP
ENSG00000254667	3.25915	1.04143	73.1054	1.22909e-17	2.62589e-15	N/A			ENSG00000244482	-3.54747	LILRA6		ENSG00000279927	4.9672	Z95114.4
ENSG00000184486	1.65567	4.91598	72.9719	1.31508e-17	2.79974e-15	POU3F2			ENSG00000228532	-3.49489	AC005000.1		ENSG00000230286	4.96708	AC013472.2
ENSG00000136630	2.2328	2.12717	72.7953	1.43819e-17	3.05112e-15	HLX			ENSG00000253591	-3.49155	AC027312.1		ENSG00000260926	4.96708	AC016134.1
ENSG00000132819	1.60003	5.45361	72.7857	1.44521e-17	3.05534e-15	RBM38			ENSG00000129151	-3.48989	BBOX1		ENSG00000236529	4.96708	AC093582.1
ENSG00000180592	2.05427	2.9584	72.7453	1.47512e-17	3.10774e-15	SKIDA1			ENSG00000151704	-3.48657	KCNJ1		ENSG00000233045	4.96708	AC097523.1
ENSG00000052850	1.68132	4.24655	72.7238	1.49122e-17	3.13078e-15	ALX4			ENSG00000251161	-3.48644	AC020661.1		ENSG00000237371	4.96708	AL355803.1
ENSG00000226738	2.32057	1.74135	72.6391	1.55667e-17	3.25692e-15	U62317.1			ENSG00000280183	-3.48644	AC067852.4		ENSG00000164972	4.96708	C9ORF24
ENSG00000177301	2.26847	1.84909	72.6016	1.5865e-17	3.30208e-15	KCNA2			ENSG00000279982	-3.48491	AL162274.3		ENSG00000041515	4.96708	MYO16
ENSG00000186517	-2.59857	1.30629	72.5983	1.58913e-17	3.30208e-15	ARHGAP30			ENSG00000255345	-3.48325	AP002957.1		ENSG00000214897	4.96708	PNMA6E
ENSG00000171847	-3.21197	0.627702	72.5211	1.65255e-17	3.42214e-15	FAM90A1			ENSG00000187492	-3.48325	CDHR4		ENSG00000110777	4.96708	POU2AF1
ENSG00000175093	1.70905	4.01258	72.4056	1.75212e-17	3.61598e-15	SPSB4			ENSG00000249252	-3.48312	AC098829.1		ENSG00000188086	4.96708	PRSS45
ENSG00000175745	1.58055	6.55638	72.3746	1.77993e-17	3.65333e-15	NR2F1			ENSG00000266946	-3.48146	MRPL37P1		ENSG00000143954	4.96708	REG3G
ENSG00000280128	-1.73697	3.77967	72.372	1.78226e-17	3.65333e-15	AL662795.2			ENSG00000235290	-3.47981	HLA-W		ENSG00000262837	4.96695	AC027801.4
ENSG00000117394	1.56279	6.39695	72.3013	1.8473e-17	3.7739e-15	SLC2A1			ENSG00000226468	-3.47775	AC018641.1		ENSG00000228021	4.96695	AL158835.2
ENSG00000233922	-2.63702	1.76119	72.246	1.89978e-17	3.86809e-15	LINC01694			ENSG00000188257	-3.47603	PLA2G2A		ENSG00000230628	4.96695	AL160408.3
ENSG00000154153	1.66837	4.31865	72.1826	1.96181e-17	3.96776e-15	RETREG1			ENSG00000272973	-3.40596	AP000350.5		ENSG00000260743	4.89886	AC007823.1
ENSG00000184281	1.5989	5.56678	72.1878	1.95662e-17	3.96776e-15	TSSC4			ENSG00000178796	-3.40112	RIIAD1		ENSG00000177551	4.87327	NHLH2
ENSG00000149256	1.74311	3.64447	72.0485	2.09977e-17	4.23268e-15	TENM4			ENSG00000272486	-3.37036	AC090922.1		ENSG00000171873	4.74257	ADRA1D
ENSG00000122140	1.55415	7.14493	72.035	2.11418e-17	4.24762e-15	MRPS2			ENSG00000254349	-3.36135	MIR2052HG		ENSG00000276662	4.74178	AL713922.2
ENSG00000101945	1.62639	4.86722	71.97	2.18496e-17	4.37533e-15	SUV39H1			ENSG00000255856	-3.35714	AC069503.1		ENSG00000274641	4.70685	HIST1H2BO
ENSG00000143502	-1.69382	3.87174	71.9111	2.25111e-17	4.49296e-15	SUSD4			ENSG00000272457	-3.35392	AC113194.1		ENSG00000174611	4.70675	KY
ENSG00000163993	2.73411	1.33962	71.8883	2.27729e-17	4.53031e-15	S100P			ENSG00000237786	-3.35379	GFOD1-AS1		ENSG00000162975	4.70635	KCNF1
ENSG00000003137	1.85906	2.99356	71.8065	2.37365e-17	4.70332e-15	CYP26B1			ENSG00000199122	-3.35379	MIR148B		ENSG00000273199	4.68093	AP000692.2
ENSG00000259956	1.54571	7.10593	71.8015	2.37976e-17	4.70332e-15	RBM15B			ENSG00000232951	-3.35224	IPO7P1		ENSG00000004776	4.66876	HSPB6
ENSG00000172081	1.65682	4.40047	71.6974	2.5086e-17	4.94186e-15	MOB3A			ENSG00000130300	-3.34877	PLVAP		ENSG00000144031	4.65899	ANKRD53
ENSG00000105499	-2.09322	2.37668	71.5606	2.68867e-17	5.27945e-15	PLA2G4C			ENSG00000258957	-3.34544	AL359317.2		ENSG00000269761	4.63003	AC025278.2
ENSG00000166189	1.67308	4.07478	71.5531	2.69896e-17	5.28257e-15	HPS6			ENSG00000238061	-3.3439	AL356273.2		ENSG00000120471	4.54522	TP53AIP1
ENSG00000176723	2.72781	1.15849	71.4756	2.80712e-17	5.47658e-15	ZNF843			ENSG00000090382	-3.34377	LYZ		ENSG00000272343	4.52702	AC107952.2
ENSG00000185420	-1.7384	3.99191	71.2953	3.0757e-17	5.98135e-15	SMYD3			ENSG00000226527	-3.32946	AP000289.1		ENSG00000240520	4.41726	UOX
ENSG00000140832	2.21882	2.03805	71.1439	3.32103e-17	6.43781e-15	MARVELD3			ENSG00000232946	-3.32933	AL354707.3		ENSG00000274267	4.41596	HIST1H3B
ENSG00000101203	3.71231	0.47967	71.0978	3.39956e-17	6.56906e-15	COL20A1			ENSG00000132437	-3.32483	DDC		ENSG00000166741	4.36813	NNMT
ENSG00000186715	3.71163	1.38513	71.0661	3.45455e-17	6.65412e-15	MST1L			ENSG00000215595	-3.31545	C20ORF202		ENSG00000267388	4.31724	AF038458.2
ENSG00000270277	-4.14283	0.125838	71.0374	3.50514e-17	6.73019e-15	AC009948.3			ENSG00000261204	-3.24382	AC004449.1		ENSG00000273493	4.27436	AC098479.1
ENSG00000069869	-1.57672	5.29529	70.9943	3.58262e-17	6.85727e-15	NEDD4			ENSG00000168671	-3.23773	UGT3A2		ENSG00000126218	4.27314	F10
ENSG00000231025	1.64284	4.39514	70.95	3.66388e-17	6.99074e-15	N/A			ENSG00000227252	-3.21237	AC105760.2		ENSG00000130701	4.21783	RBBP8NL
ENSG00000182831	1.54083	6.8477	70.9399	3.68271e-17	7.00465e-15	C16ORF72			ENSG00000171847	-3.21197	FAM90A1		ENSG00000203883	4.17929	SOX18
ENSG00000268592	2.4465	1.47506	70.6943	4.17097e-17	7.90854e-15	AL355312.3			ENSG00000105668	-3.2089	UPK1A		ENSG00000258599	4.16052	AL355922.3
ENSG00000134490	-1.61045	4.92845	70.571	4.44007e-17	8.39256e-15	TMEM241			ENSG00000175538	-3.20721	KCNE3		ENSG00000135077	4.15614	HAVCR2
ENSG00000150672	3.0869	1.46409	70.4384	4.74868e-17	8.94802e-15	DLG2			ENSG00000196431	-3.20384	CRYBA4		ENSG00000129152	4.13008	MYOD1
ENSG00000070669	-1.51777	8.96763	70.3745	4.90509e-17	9.21413e-15	ASNS			ENSG00000252892	-3.20047	RNU6-548P		ENSG00000176054	4.11481	RPL23P2
ENSG00000130766	1.51913	7.85874	70.0952	5.65094e-17	1.05824e-14	SESN2			ENSG00000271871	-3.19879	AC005740.4		ENSG00000233825	4.10724	AL391839.2
ENSG00000204308	-1.60268	5.00064	69.9934	5.95044e-17	1.1109e-14	RNF5			ENSG00000272226	-3.19879	AL136985.2		ENSG00000124827	4.10703	GCM2
ENSG00000225648	-1.57353	5.3612	69.8321	6.45722e-17	1.20181e-14	SBDSP1			ENSG00000228677	-3.19879	TTC3-AS1		ENSG00000242349	4.0496	NPPA-AS1
ENSG00000144354	-1.52492	7.30032	69.8064	6.54209e-17	1.21389e-14	CDCA7			ENSG00000211698	-3.19724	TRGV4		ENSG00000265480	4.0482	KRT18P55
ENSG00000165025	1.97956	2.51954	69.7834	6.61882e-17	1.22438e-14	SYK			ENSG00000118849	-3.19711	RARRES1		ENSG00000248174	4.03694	LINC02268
ENSG00000005007	1.53173	6.96142	69.6787	6.97947e-17	1.28717e-14	UPF1			ENSG00000206921	-3.19711	RNU6-481P		ENSG00000228376	4.01079	GAS2L1P2
ENSG00000186470	-1.81684	4.79006	69.6148	7.20956e-17	1.32558e-14	BTN3A2			ENSG00000269955	-3.16434	C7ORF55-LUC7L2		ENSG00000247775	3.98853	SNCA-AS1
ENSG00000125772	-1.55728	5.89135	69.4483	7.84458e-17	1.43797e-14	GPCPD1			ENSG00000234473	-3.16273	ZNF101P2		ENSG00000184524	3.98842	CEND1
ENSG00000181408	2.66679	1.27959	69.4061	8.01423e-17	1.46465e-14	UTS2R			ENSG00000131771	-3.16125	PPP1R1B		ENSG00000259416	3.9882	AC021739.3
ENSG00000125968	1.95557	3.62302	69.3227	8.36017e-17	1.52328e-14	ID1			ENSG00000262089	-3.15724	AC040977.1		ENSG00000184999	3.98755	SLC22A10
ENSG00000177697	1.53167	6.57164	69.2908	8.4966e-17	1.5389e-14	CD151			ENSG00000250508	-3.15311	AP000808.1		ENSG00000165584	3.98718	SSX3
ENSG00000008710	1.52312	6.96734	69.2937	8.48422e-17	1.5389e-14	PKD1			ENSG00000199691	-3.1349	RN7SKP173		ENSG00000271797	3.98642	AC008494.3
ENSG00000063660	1.61519	4.55345	69.2149	8.82975e-17	1.59448e-14	GPC1			ENSG00000257576	-3.11677	HSPD1P4		ENSG00000127578	3.95855	WFIKKN1
ENSG00000015285	3.26656	1.1467	69.1363	9.18865e-17	1.65437e-14	WAS			ENSG00000228549	-3.10023	BX284668.2		ENSG00000210151	3.93625	MT-TS1
ENSG00000175213	1.63752	4.23098	69.0378	9.65966e-17	1.73402e-14	ZNF408			ENSG00000261588	-3.0822	AC093249.4		ENSG00000234740	3.92489	AL162386.2
ENSG00000166012	-1.51493	8.69194	68.9725	9.98456e-17	1.78706e-14	TAF1D			ENSG00000260296	-3.07737	AC095057.3		ENSG00000143194	3.92478	MAEL
ENSG00000163517	1.79892	3.1921	68.9291	1.02065e-16	1.82142e-14	HDAC11			ENSG00000255346	-3.07484	NOX5		ENSG00000102854	3.92343	MSLN
ENSG00000173638	1.52639	6.50068	68.7415	1.12252e-16	1.99732e-14	SLC19A1			ENSG00000189149	-3.07322	CRYM-AS1		ENSG00000275092	3.91218	AL031710.2
ENSG00000169989	-2.38843	1.45312	68.648	1.17703e-16	2.08819e-14	TIGD4			ENSG00000229715	-3.07322	EEF1DP3		ENSG00000186301	3.9098	MST1P2
ENSG00000166289	1.79222	3.24807	68.6037	1.20375e-16	2.12937e-14	PLEKHF1			ENSG00000169035	-3.06999	KLK7		ENSG00000035720	3.8997	STAP1
ENSG00000235890	-2.43308	1.18276	68.5665	1.22671e-16	2.16368e-14	TSPEAR-AS1			ENSG00000271324	-3.06341	AC112220.3		ENSG00000168658	3.89931	VWA3B
ENSG00000204569	1.52023	6.41971	68.5477	1.23846e-16	2.17808e-14	PPP1R10			ENSG00000232075	-3.0436	MRPL35P2		ENSG00000210077	3.88552	MT-TV
ENSG00000176454	-1.59633	6.38449	68.4183	1.32243e-16	2.31903e-14	LPCAT4			ENSG00000254732	-3.04347	AP001931.1		ENSG00000180871	3.8581	CXCR2
ENSG00000178573	1.5381	5.92082	68.3276	1.38473e-16	2.42128e-14	MAF			ENSG00000268583	-3.03667	AC011466.1		ENSG00000174004	3.82339	NRROS
ENSG00000105048	-1.55866	5.19066	68.3127	1.39518e-16	2.43254e-14	TNNT1			ENSG00000227678	-3.03667	AL355581.1		ENSG00000197019	3.81084	SERTAD1
ENSG00000047644	1.6737	3.93334	68.2031	1.47496e-16	2.55695e-14	WWC3			ENSG00000232407	-3.03667	PPIAP70		ENSG00000187714	3.80712	SLC18A3
ENSG00000258986	1.57075	5.31035	68.2053	1.47329e-16	2.55695e-14	TMEM179			ENSG00000256361	-3.03511	AC027544.1		ENSG00000277020	3.78922	AL590096.1
ENSG00000179523	-1.90964	2.7006	68.1707	1.49939e-16	2.5919e-14	EIF3J-DT			ENSG00000273174	-3.03511	AC108673.2		ENSG00000124657	3.78877	OR2B6
ENSG00000235560	-2.36301	1.54294	67.8443	1.76928e-16	3.04975e-14	AC002310.1			ENSG00000261838	-3.03498	AC092718.6		ENSG00000122728	3.78755	TAF1L
ENSG00000143919	-1.7691	3.39045	67.8381	1.77487e-16	3.05072e-14	CAMKMT			ENSG00000274066	-3.03498	MIR6514		ENSG00000161594	3.78501	KLHL10
ENSG00000108602	2.88948	1.01676	67.8298	1.78239e-16	3.05499e-14	ALDH3A1			ENSG00000207493	-3.03498	SNORA46		ENSG00000260613	3.78481	Z98885.2
ENSG00000239264	1.69258	3.59516	67.7965	1.81272e-16	3.09822e-14	TXNDC5			ENSG00000186439	-3.03498	TRDN		ENSG00000256616	3.78471	AP002414.2
ENSG00000171161	1.59917	4.4538	67.6448	1.95771e-16	3.33662e-14	ZNF672			ENSG00000233266	-3.03377	HMGB1P31		ENSG00000231010	3.76776	AL121672.1
ENSG00000130489	1.75318	3.51831	67.6193	1.98316e-16	3.37053e-14	SCO2			ENSG00000280543	-3.03329	ASAP1-IT2		ENSG00000179766	3.74673	ATP8B5P
ENSG00000139160	2.04596	2.35579	67.4884	2.11925e-16	3.59177e-14	ETFBKMT			ENSG00000227379	-3.03329	PPIAP2		ENSG00000228317	3.72858	AL158070.1
ENSG00000152433	1.98361	2.28391	67.4821	2.12607e-16	3.5933e-14	ZNF547			ENSG00000237730	-3.0316	AC078991.1		ENSG00000142910	3.71614	TINAGL1
ENSG00000157240	1.63283	3.95876	67.3546	2.2681e-16	3.82269e-14	FZD1			ENSG00000241720	-3.0316	AL158847.1		ENSG00000177340	3.71559	AC024940.1
ENSG00000153558	-1.78657	3.91002	67.3032	2.32803e-16	3.91283e-14	FBXL2			ENSG00000271204	-3.02991	AC016831.5		ENSG00000253773	3.71336	C8ORF37-AS1
ENSG00000172340	-1.52641	5.62333	67.1867	2.4698e-16	4.13965e-14	SUCLG2			ENSG00000151655	-3.02991	ITIH2		ENSG00000101203	3.71231	COL20A1
ENSG00000169105	1.58424	4.49088	67.1423	2.52604e-16	4.22225e-14	CHST14			ENSG00000251273	-3.02991	LINC02228		ENSG00000186715	3.71163	MST1L
ENSG00000213516	1.53313	5.47044	67.0429	2.65658e-16	4.42825e-14	RBMXL1			ENSG00000254388	-3.02092	DUTP2		ENSG00000163666	3.66374	HESX1
ENSG00000162413	1.54192	5.41609	67.0134	2.69664e-16	4.4827e-14	KLHL21			ENSG00000267372	-3.01974	AC005330.1		ENSG00000120949	3.65978	TNFRSF8
ENSG00000153303	-2.91842	0.659603	66.9794	2.74356e-16	4.54824e-14	FRMD1			ENSG00000147614	-2.98466	ATP6V0D2		ENSG00000180535	3.64679	BHLHA15
ENSG00000251493	1.555	5.03297	66.899	2.85778e-16	4.72363e-14	FOXD1			ENSG00000132622	-2.98462	HSPA12B		ENSG00000227868	3.63883	TEX46
ENSG00000169957	1.47978	8.35072	66.8941	2.86493e-16	4.72363e-14	ZNF768			ENSG00000279625	-2.97912	AL591122.1		ENSG00000276704	3.63871	AL442067.2
ENSG00000134864	1.76635	3.19709	66.8793	2.88645e-16	4.74622e-14	GGACT			ENSG00000264655	-2.97724	PPIAP54		ENSG00000169247	3.6386	SH3TC2
ENSG00000165511	2.14793	1.95422	66.7564	3.07215e-16	5.03791e-14	C10ORF25			ENSG00000010610	-2.97332	CD4		ENSG00000257475	3.63826	AC068888.2
ENSG00000095739	1.72581	3.86496	66.6881	3.18054e-16	5.20159e-14	BAMBI			ENSG00000105369	-2.97247	CD79A		ENSG00000225180	3.63793	PVALEF
ENSG00000180447	1.5986	5.18731	66.6596	3.22678e-16	5.26303e-14	GAS1			ENSG00000213931	-2.97072	HBE1		ENSG00000232615	3.63704	AC026412.2
ENSG00000105137	1.52781	5.53148	66.548	3.41482e-16	5.55481e-14	SYDE1			ENSG00000232335	-2.96589	AL354864.1		ENSG00000181656	3.63682	GPR88
ENSG00000239887	1.64883	3.91855	66.5267	3.45195e-16	5.60018e-14	C1ORF226			ENSG00000239791	-2.96122	AC002310.2		ENSG00000251307	3.63659	AC026704.1
ENSG00000204060	1.96531	2.54565	66.4964	3.50536e-16	5.67167e-14	FOXO6			ENSG00000238278	-2.95911	ALG1L6P		ENSG00000273712	3.61567	AL021997.2
ENSG00000158019	-1.53218	5.48261	66.4617	3.56766e-16	5.75712e-14	BABAM2			ENSG00000186603	-2.94722	HPDL		ENSG00000179818	3.60901	PCBP1-AS1
ENSG00000134297	-2.02396	2.12753	66.4497	3.58931e-16	5.7767e-14	PLEKHA8P1			ENSG00000272647	-2.94591	AC005020.2		ENSG00000251259	3.58445	AC004069.1
ENSG00000073146	-2.09116	1.79355	66.2501	3.97191e-16	6.37555e-14	MOV10L1			ENSG00000162592	-2.94122	CCDC27		ENSG00000268747	3.55772	AC022432.1
ENSG00000139718	1.521	5.58673	66.1402	4.19958e-16	6.7232e-14	SETD1B			ENSG00000186523	-2.93604	FAM86B1		ENSG00000278017	3.55727	AC064801.1
ENSG00000113083	1.70948	3.39679	66.0991	4.28816e-16	6.84695e-14	LOX			ENSG00000235217	-2.92739	TSPY26P		ENSG00000259511	3.55594	UBE2Q2L
ENSG00000166311	1.56582	4.59177	66.0852	4.3184e-16	6.85913e-14	SMPD1			ENSG00000267296	-2.9198	CEBPA-DT		ENSG00000096006	3.55549	CRISP3
ENSG00000177311	1.5201	5.32718	66.0861	4.31654e-16	6.85913e-14	ZBTB38			ENSG00000153303	-2.91842	FRMD1		ENSG00000196337	3.55526	CGB7
ENSG00000125816	1.79047	3.09654	66.0125	4.48066e-16	7.09828e-14	NKX2-4			ENSG00000260852	-2.89602	FBXL19-AS1		ENSG00000168329	3.54623	CX3CR1
ENSG00000182095	1.50612	6.12532	65.9779	4.56016e-16	7.20542e-14	TNRC18			ENSG00000187135	-2.89172	VSTM2B		ENSG00000221866	3.53971	PLXNA4
ENSG00000173083	-1.82957	2.77104	65.9303	4.6716e-16	7.36232e-14	HPSE			ENSG00000278594	-2.88452	AL589182.2		ENSG00000263033	3.53442	AC007220.1
ENSG00000168101	1.66956	3.90375	65.9041	4.7341e-16	7.42226e-14	NUDT16L1			ENSG00000272123	-2.87478	AC008966.2		ENSG00000125787	3.53442	GNRH2
ENSG00000141873	1.5658	4.66801	65.9053	4.73109e-16	7.42226e-14	SLC39A3			ENSG00000264668	-2.87422	AC138696.1		ENSG00000235586	3.53365	AC011247.2
ENSG00000236859	-1.89278	3.08584	65.8691	4.81895e-16	7.51645e-14	NIFK-AS1			ENSG00000232628	-2.87258	AC092809.2		ENSG00000260727	3.51819	SLC7A5P1
ENSG00000280374	-2.23948	1.75763	65.8708	4.81466e-16	7.51645e-14	AC019080.5			ENSG00000254907	-2.8679	AC087276.2		ENSG00000143127	3.48684	ITGA10
ENSG00000110047	1.54076	5.04675	65.7919	5.01125e-16	7.79635e-14	EHD1			ENSG00000233416	-2.86778	AC012065.2		ENSG00000164344	3.48471	KLKB1
ENSG00000099814	1.49458	6.39172	65.7633	5.08456e-16	7.89017e-14	CEP170B			ENSG00000204934	-2.86628	ATP6V0E2-AS1		ENSG00000229068	3.4729	TMPOP1
ENSG00000255874	-2.78181	0.626757	65.7512	5.11588e-16	7.91852e-14	LINC00346			ENSG00000145040	-2.86463	UCN2		ENSG00000259083	3.47119	AL132639.3
ENSG00000205339	-1.46399	8.58639	65.7155	5.20948e-16	8.04288e-14	IPO7			ENSG00000250286	-2.86274	AC021491.2		ENSG00000224448	3.47073	AC005020.1
ENSG00000172738	2.5289	1.21656	65.6984	5.25491e-16	8.09242e-14	TMEM217			ENSG00000132915	-2.86274	PDE6A		ENSG00000231073	3.46941	AL590133.1
ENSG00000164403	1.61356	4.78385	65.6673	5.3385e-16	8.20034e-14	SHROOM1			ENSG00000188263	-2.86123	IL17REL		ENSG00000179066	3.46906	AC020907.1
ENSG00000101230	2.66511	1.14498	65.6532	5.37686e-16	8.2384e-14	ISM1			ENSG00000231296	-2.85621	AL050341.1		ENSG00000227825	3.46906	SLC9A7P1
ENSG00000168496	1.47243	7.31499	65.6351	5.42628e-16	8.29318e-14	FEN1			ENSG00000277142	-2.85481	LINC00235		ENSG00000171303	3.46872	KCNK3
ENSG00000204977	1.52731	5.33846	65.6102	5.49546e-16	8.37781e-14	TRIM13			ENSG00000226329	-2.82414	AC005682.1		ENSG00000250645	3.46673	AC010442.2
ENSG00000160862	1.97971	2.35659	65.5422	5.68831e-16	8.65008e-14	AZGP1			ENSG00000253227	-2.81839	AC090192.2		ENSG00000189001	3.45929	SBSN
ENSG00000154342	2.35155	1.75007	65.5352	5.70852e-16	8.65911e-14	WNT3A			ENSG00000176289	-2.80853	IDSP1		ENSG00000125384	3.4464	PTGER2
ENSG00000179085	1.66015	4.17436	65.3135	6.38815e-16	9.66586e-14	DPM3			ENSG00000266265	-2.80111	KLF14		ENSG00000019505	3.43967	SYT13
ENSG00000118655	1.49509	5.7949	65.2694	6.53286e-16	9.86023e-14	DCLRE1B			ENSG00000081248	-2.80001	CACNA1S		ENSG00000182600	3.43955	SNORC
ENSG00000226864	2.76344	0.982729	65.2334	6.65308e-16	9.99197e-14	ATE1-AS1			ENSG00000242085	-2.79843	RPS20P33		ENSG00000100867	3.4368	DHRS2
ENSG00000120068	1.71673	3.89515	65.2342	6.65041e-16	9.99197e-14	HOXB8			ENSG00000224097	-2.79723	AC021148.1		ENSG00000253404	3.4355	AC034243.1
ENSG00000170837	1.50473	5.69309	65.079	7.19536e-16	1.07797e-13	GPR27			ENSG00000269570	-2.79697	AP001350.1		ENSG00000196091	3.41935	MYBPC1
ENSG00000121068	1.58459	4.86112	64.896	7.8959e-16	1.18001e-13	TBX2			ENSG00000241104	-2.79038	CEACAMP10		ENSG00000269903	3.39066	AC025165.4
ENSG00000277534	1.75468	3.04525	64.4862	9.72091e-16	1.44918e-13	AC007996.1			ENSG00000255874	-2.78181	LINC00346		ENSG00000259405	3.38908	ISCA1P4
ENSG00000131398	1.61921	4.02872	64.4468	9.9172e-16	1.47482e-13	KCNC3			ENSG00000258498	-2.76218	DIO3OS		ENSG00000215217	3.38752	C5ORF49
ENSG00000115392	-1.55972	4.66244	64.3533	1.03992e-15	1.54272e-13	FANCL			ENSG00000214185	-2.75656	XPOTP1		ENSG00000139899	3.38742	CBLN3
ENSG00000139219	2.38187	1.47105	64.2963	1.07048e-15	1.58417e-13	COL2A1			ENSG00000280303	-2.7556	ERICD		ENSG00000233893	3.37974	EZR-AS1
ENSG00000072571	-1.4786	6.14419	64.1959	1.12642e-15	1.66291e-13	HMMR			ENSG00000269054	-2.75463	AC012313.6		ENSG00000171243	3.37951	SOSTDC1
ENSG00000145354	-1.47859	6.08102	64.1889	1.13042e-15	1.66476e-13	CISD2			ENSG00000231561	-2.75438	CEACAMP5		ENSG00000224854	3.37928	CDKN2A-DT
ENSG00000128965	1.59921	3.90113	64.1417	1.15783e-15	1.70101e-13	CHAC1			ENSG00000250516	-2.75325	AC021678.1		ENSG00000204913	3.37928	LRRC3C
ENSG00000131831	2.12708	1.87552	64.0797	1.19485e-15	1.75115e-13	RAI2			ENSG00000272384	-2.753	AC016405.3		ENSG00000187513	3.37738	GJA4
ENSG00000115290	-1.70953	4.1091	64.0459	1.21555e-15	1.7772e-13	GRB14			ENSG00000269161	-2.75297	AC010618.2		ENSG00000124253	3.37738	PCK1
ENSG00000164626	1.79293	2.83079	64.008	1.23914e-15	1.80122e-13	KCNK5			ENSG00000251221	-2.75148	LINC01337		ENSG00000156076	3.37738	WIF1
ENSG00000196371	1.64371	3.61808	64.0143	1.23522e-15	1.80122e-13	FUT4			ENSG00000279427	-2.74983	AC007490.1		ENSG00000169436	3.37692	COL22A1
ENSG00000161021	1.45871	6.94856	64.0052	1.24089e-15	1.80122e-13	MAML1			ENSG00000226457	-2.74818	RPL22P3		ENSG00000229150	3.37692	CRYGEP
ENSG00000151474	1.68868	3.70655	63.969	1.2639e-15	1.826e-13	FRMD4A			ENSG00000279879	-2.74698	AC091152.4		ENSG00000156959	3.37669	LHFPL4
ENSG00000241839	1.92163	2.77601	63.9689	1.26398e-15	1.826e-13	PLEKHO2			ENSG00000261188	-2.74154	Z95115.1		ENSG00000140839	3.36946	CLEC18B
ENSG00000170412	1.70805	3.42849	63.9173	1.29751e-15	1.86998e-13	GPRC5C			ENSG00000168060	-2.73211	NAALADL1		ENSG00000225857	3.35782	AL162431.1
ENSG00000154736	1.98873	2.10845	63.8944	1.3127e-15	1.8874e-13	ADAMTS5			ENSG00000260541	-2.71919	AL031722.1		ENSG00000229590	3.35362	MSX2P1
ENSG00000179403	1.74552	3.07343	63.8564	1.33826e-15	1.91506e-13	VWA1			ENSG00000241907	-2.71293	RPS20P4		ENSG00000005108	3.35206	THSD7A
ENSG00000270175	-2.40846	1.20653	63.8594	1.33621e-15	1.91506e-13	AC023509.4			ENSG00000239300	-2.7128	AC080162.1		ENSG00000198774	3.31931	RASSF9
ENSG00000183508	1.70238	3.20682	63.8073	1.37207e-15	1.95882e-13	TENT5C			ENSG00000204856	-2.71008	FAM216A		ENSG00000175356	3.30907	SCUBE2
ENSG00000104408	-1.44382	8.55964	63.7965	1.37961e-15	1.96498e-13	EIF3E			ENSG00000253981	-2.70031	ALG1L13P		ENSG00000223638	3.28148	RFPL4A
ENSG00000136807	1.4725	6.25204	63.6948	1.45265e-15	2.06415e-13	CDK9			ENSG00000253954	-2.69196	HMGN1P38		ENSG00000257696	3.28136	AC010203.2
ENSG00000139722	1.52195	4.93626	63.5525	1.56147e-15	2.21361e-13	VPS37B			ENSG00000274225	-2.68288	AP001065.1		ENSG00000261305	3.28125	AC005586.2
ENSG00000163701	2.56999	1.2338	63.461	1.63573e-15	2.31348e-13	IL17RE			ENSG00000243137	-2.67572	PSG4		ENSG00000184697	3.28113	CLDN6
ENSG00000144655	1.58942	4.22171	63.2869	1.78688e-15	2.52138e-13	CSRNP1			ENSG00000258623	-2.66138	AL121820.1		ENSG00000269855	3.28113	RNF225
ENSG00000137876	-1.45063	6.86773	63.2222	1.84657e-15	2.59955e-13	RSL24D1			ENSG00000130943	-2.653	PKDREJ		ENSG00000105383	3.2811	CD33
ENSG00000177025	2.48793	1.25047	63.1501	1.91543e-15	2.69025e-13	C19ORF18			ENSG00000254783	-2.65072	AP003084.1		ENSG00000258620	3.28102	AL135838.1
ENSG00000270956	-3.80783	-0.126506	63.1345	1.93062e-15	2.70532e-13	AC009948.4			ENSG00000233922	-2.63702	LINC01694		ENSG00000178342	3.28102	KCNG2
ENSG00000173295	-1.70057	3.90279	63.0712	1.99365e-15	2.7872e-13	FAM86B3P			ENSG00000250091	-2.63405	DNAH10OS		ENSG00000162723	3.27969	SLAMF9
ENSG00000131668	1.46845	6.22727	63.0212	2.04494e-15	2.85234e-13	BARX1			ENSG00000165071	-2.63025	TMEM71		ENSG00000164326	3.27958	CARTPT
ENSG00000173914	1.50781	5.01157	63.0035	2.06337e-15	2.86783e-13	RBM4B			ENSG00000239808	-2.62884	RN7SL255P		ENSG00000259540	3.27946	AC027020.1
ENSG00000182912	-1.68235	3.39527	63.0015	2.0655e-15	2.86783e-13	TSPEAR-AS2			ENSG00000134802	-2.62872	SLC43A3		ENSG00000166268	3.27923	MYRFL
ENSG00000137124	1.45646	6.23616	62.9749	2.09355e-15	2.90014e-13	ALDH1B1			ENSG00000175084	-2.62759	DES		ENSG00000272969	3.27912	AC024243.1
ENSG00000170385	1.47388	5.64035	62.9285	2.14344e-15	2.96248e-13	SLC30A1			ENSG00000276984	-2.62718	AL023881.1		ENSG00000183018	3.27241	SPNS2
ENSG00000164967	1.50718	5.09083	62.9212	2.15146e-15	2.96681e-13	RPP25L			ENSG00000253891	-2.62692	AC023202.1		ENSG00000113430	3.2708	IRX4
ENSG00000234494	-1.92809	2.11037	62.8435	2.23806e-15	3.07923e-13	SP2-AS1			ENSG00000273265	-2.6268	CNNM3-DT		ENSG00000015285	3.26656	WAS
ENSG00000140465	-1.84374	2.29823	62.8131	2.27286e-15	3.12004e-13	CYP1A1			ENSG00000272800	-2.62576	AC021851.1		ENSG00000281376	3.26346	ABALON
ENSG00000279413	-2.55856	1.58573	62.7473	2.35001e-15	3.21866e-13	AC112497.1			ENSG00000106823	-2.6254	ECM2		ENSG00000163083	3.25428	INHBB
ENSG00000179873	2.08995	1.77922	62.7252	2.37649e-15	3.24761e-13	NLRP11			ENSG00000115009	-2.62527	CCL20		ENSG00000281731	3.25329	AC110079.2
ENSG00000204267	-1.52296	4.72986	62.7137	2.39051e-15	3.25942e-13	TAP2			ENSG00000124701	-2.62372	APOBEC2		ENSG00000143341	3.24411	HMCN1
ENSG00000205090	-5.66139	-0.422702	62.6783	2.43377e-15	3.31096e-13	TMEM240			ENSG00000271474	-2.62278	AC106881.1		ENSG00000237125	3.24392	HAND2-AS1
ENSG00000212864	1.99413	2.54577	62.6285	2.4961e-15	3.38817e-13	RNF208			ENSG00000219023	-2.62224	AL033519.2		ENSG00000204717	3.22341	AC073464.1
ENSG00000085741	1.74688	3.15129	62.5929	2.5417e-15	3.43469e-13	WNT11			ENSG00000234828	-2.62209	IQCM		ENSG00000164175	3.22181	SLC45A2
ENSG00000144857	1.61481	4.22283	62.5966	2.53693e-15	3.43469e-13	BOC			ENSG00000183914	-2.6216	DNAH2		ENSG00000064692	3.21987	SNCAIP
ENSG00000170684	1.92387	2.62291	62.5788	2.55996e-15	3.45167e-13	ZNF296			ENSG00000128482	-2.62067	RNF112		ENSG00000152292	3.216	SH2D6
ENSG00000041880	1.58232	4.54284	62.5406	2.61009e-15	3.50746e-13	PARP3			ENSG00000186517	-2.59857	ARHGAP30		ENSG00000230929	3.21099	AC099513.1
ENSG00000167173	1.4856	5.24952	62.5385	2.61289e-15	3.50746e-13	C15ORF39			ENSG00000254561	-2.58802	AP003393.1		ENSG00000283108	3.20725	AC011451.3
ENSG00000233396	-1.81222	2.47645	62.4811	2.69017e-15	3.60322e-13	LINC01719			ENSG00000170454	-2.58082	KRT75		ENSG00000271344	3.20131	AC018638.6
ENSG00000204946	1.53666	4.78383	62.471	2.70393e-15	3.61367e-13	ZNF783			ENSG00000240996	-2.57579	AL157400.4		ENSG00000111181	3.19744	SLC6A12
ENSG00000158050	2.25925	1.73342	62.4618	2.71661e-15	3.62264e-13	DUSP2			ENSG00000260063	-2.5734	AL512408.1		ENSG00000167178	3.19328	ISLR2
ENSG00000161682	1.56488	4.19033	62.4158	2.7809e-15	3.70024e-13	FAM171A2			ENSG00000228172	-2.57115	AL020996.1		ENSG00000148483	3.18877	TMEM236
ENSG00000249353	-1.84812	2.57602	62.224	3.06531e-15	4.06976e-13	NPM1P27			ENSG00000273237	-2.56322	AC004520.1		ENSG00000168140	3.18836	VASN
ENSG00000171202	-1.67557	3.79438	62.1501	3.18248e-15	4.21609e-13	TMEM126A			ENSG00000235023	-2.55883	AP001626.1		ENSG00000182580	3.18769	EPHB3
ENSG00000070413	1.43835	6.67955	62.0798	3.29822e-15	4.35991e-13	DGCR2			ENSG00000279413	-2.55856	AC112497.1		ENSG00000280033	3.18429	AC116407.4
ENSG00000034152	1.5275	4.59663	61.9108	3.5938e-15	4.7403e-13	MAP2K3			ENSG00000223949	-2.55429	ROR1-AS1		ENSG00000087589	3.18283	CASS4
ENSG00000163064	1.59095	4.03496	61.8803	3.64989e-15	4.80384e-13	EN1			ENSG00000183929	-2.55417	DUSP5P1		ENSG00000162490	3.17642	DRAXIN
ENSG00000157933	1.4456	6.26592	61.8575	3.69241e-15	4.84929e-13	SKI			ENSG00000225159	-2.55359	NPM1P39		ENSG00000272795	3.17607	AC126283.1
ENSG00000198892	2.26235	1.56747	61.8073	3.78772e-15	4.96371e-13	SHISA4			ENSG00000246528	-2.54286	AC079089.1		ENSG00000253256	3.17596	AC134043.1
ENSG00000212232	-2.17721	1.4809	61.6989	4.0021e-15	5.23335e-13	SNORD17			ENSG00000184492	-2.54185	FOXD4L1		ENSG00000258553	3.17596	AL157911.1
ENSG00000159167	1.96827	2.13225	61.6388	4.12605e-15	5.38383e-13	STC1			ENSG00000265107	-2.53566	GJA5		ENSG00000145283	3.17596	SLC10A6
ENSG00000158406	2.08902	1.79421	61.5809	4.24913e-15	5.53253e-13	HIST1H4H			ENSG00000243738	-2.53231	RN7SL181P		ENSG00000231119	3.17487	AL031666.1
ENSG00000268471	1.63192	4.13286	61.5085	4.40834e-15	5.72754e-13	MIR4453HG			ENSG00000262482	-2.5058	AC004034.1		ENSG00000223599	3.17429	AL513523.1
ENSG00000216937	2.50974	1.36634	61.4367	4.572e-15	5.92748e-13	CCDC7			ENSG00000233967	-2.5044	AL359715.1		ENSG00000113525	3.17418	IL5
ENSG00000126790	-1.59824	4.12236	61.3193	4.85299e-15	6.27836e-13	L3HYPDH			ENSG00000253641	-2.5011	AC104964.1		ENSG00000170468	3.16877	RIOX1
ENSG00000151136	1.56032	4.11832	61.2365	5.06138e-15	6.53402e-13	BTBD11			ENSG00000256321	-2.49942	AC087258.1		ENSG00000178636	3.16845	AC092656.1
ENSG00000141933	1.87037	2.63158	61.2192	5.10624e-15	6.564e-13	TPGS1			ENSG00000226279	-2.49929	RPL12P10		ENSG00000225376	3.16834	TMEM246-AS1
ENSG00000101447	1.49463	4.96684	61.2222	5.09838e-15	6.564e-13	FAM83D			ENSG00000271404	-2.49774	MZT1P2		ENSG00000230005	3.16722	SNAP47-AS1
ENSG00000186280	1.61745	3.40839	61.1575	5.26865e-15	6.75846e-13	KDM4D			ENSG00000213943	-2.49465	KRT18P17		ENSG00000100170	3.16635	SLC5A1
ENSG00000117600	3.04593	0.517955	61.1255	5.35505e-15	6.85481e-13	PLPPR4			ENSG00000269994	-2.49438	AL513318.2		ENSG00000232352	3.16188	SEMA3B-AS1
ENSG00000111181	3.19744	0.638046	61.0068	5.68773e-15	7.26533e-13	SLC6A12			ENSG00000261888	-2.49427	AC144831.1		ENSG00000231327	3.16124	LINC01816
ENSG00000168237	2.42938	2.49389	60.9941	5.72472e-15	7.29722e-13	GLYCTK			ENSG00000124257	-2.49335	NEURL2		ENSG00000271427	3.15796	AL358072.1
ENSG00000164308	-1.96227	1.95991	60.9543	5.84147e-15	7.43042e-13	ERAP2			ENSG00000236527	-2.49105	ARF4P2		ENSG00000168209	3.15574	DDIT4
ENSG00000230979	2.29328	1.50463	60.7541	6.46688e-15	8.20875e-13	AC079250.1			ENSG00000270154	-2.48926	AC130352.1		ENSG00000126231	3.14271	PROZ
ENSG00000092421	1.53367	4.31717	60.7307	6.54417e-15	8.28951e-13	SEMA6A			ENSG00000233818	-2.48926	AP000695.2		ENSG00000158865	3.13685	SLC5A11
ENSG00000241360	1.7084	2.90075	60.5576	7.14576e-15	9.03268e-13	PDXP			ENSG00000280187	-2.48626	AC022107.1		ENSG00000260729	3.12472	AC009690.1
ENSG00000058085	2.1104	1.82703	60.4973	7.36787e-15	9.29409e-13	LAMC2			ENSG00000270883	-2.48605	AC080078.2		ENSG00000250423	3.12131	KIAA1210
ENSG00000141655	1.5444	4.06038	60.3895	7.78279e-15	9.79711e-13	TNFRSF11A			ENSG00000131389	-2.48338	SLC6A6		ENSG00000137809	3.12012	ITGA11
ENSG00000186834	1.42966	6.32875	60.3136	8.08878e-15	1.01612e-12	HEXIM1			ENSG00000255327	-2.47666	AP003062.1		ENSG00000230825	3.10748	AC005532.1
ENSG00000105227	1.86404	2.50608	60.255	8.33308e-15	1.04465e-12	PRX			ENSG00000205181	-2.47472	LINC00654		ENSG00000060558	3.10626	GNA15
ENSG00000130943	-2.653	0.801333	60.224	8.46543e-15	1.05905e-12	PKDREJ			ENSG00000273004	-2.47437	AL078644.2		ENSG00000150672	3.0869	DLG2
ENSG00000182704	1.52125	4.19835	60.0453	9.26979e-15	1.15729e-12	TSKU			ENSG00000250476	-2.45026	ENPP7P9		ENSG00000222043	3.08261	AC079305.1
ENSG00000135063	1.90135	2.37017	60.024	9.37083e-15	1.16751e-12	FAM189A2			ENSG00000273507	-2.44291	AL354809.1		ENSG00000151322	3.07815	NPAS3
ENSG00000204438	1.44936	5.45764	59.9975	9.4977e-15	1.18089e-12	GPANK1			ENSG00000262619	-2.44141	LINC00621		ENSG00000173212	3.0631	MAB21L3
ENSG00000149476	1.47052	5.38601	59.966	9.65121e-15	1.19752e-12	TKFC			ENSG00000230306	-2.44067	BANF1P2		ENSG00000115596	3.0631	WNT6
ENSG00000256806	-2.11198	1.73695	59.9569	9.69594e-15	1.20062e-12	C17ORF100			ENSG00000271659	-2.43815	AL161729.4		ENSG00000277597	3.06299	AC130343.2
ENSG00000270067	2.19245	1.6973	59.9468	9.7454e-15	1.20428e-12	N/A			ENSG00000261773	-2.43502	AC244090.3		ENSG00000260644	3.06299	HERC2P5
ENSG00000215883	-1.47436	4.66916	59.9298	9.83025e-15	1.2123e-12	CYB5RL			ENSG00000178146	-2.43502	AL672207.1		ENSG00000250021	3.06275	C15ORF38-AP3S2
ENSG00000103855	1.42037	6.32227	59.8932	1.00145e-14	1.23252e-12	CD276			ENSG00000142684	-2.43477	ZNF593		ENSG00000184260	3.06275	HIST2H2AC
ENSG00000121361	1.48047	4.61521	59.8818	1.0073e-14	1.2372e-12	KCNJ8			ENSG00000270835	-2.43327	AP001425.1		ENSG00000159337	3.06264	PLA2G4D
ENSG00000170382	1.61057	3.51882	59.7251	1.09078e-14	1.33703e-12	LRRN2			ENSG00000268751	-2.4332	SCGB1B2P		ENSG00000091138	3.06264	SLC26A3
ENSG00000136261	-1.44668	5.44326	59.721	1.09304e-14	1.3371e-12	BZW2			ENSG00000258592	-2.43314	AL391152.1		ENSG00000226644	3.06252	AL121899.1
ENSG00000158792	1.54177	4.27027	59.7138	1.09706e-14	1.33931e-12	SPATA2L			ENSG00000235890	-2.43308	TSPEAR-AS1		ENSG00000261600	3.0624	AC233266.2
ENSG00000103257	1.39208	8.95879	59.695	1.10758e-14	1.34945e-12	SLC7A5			ENSG00000186648	-2.43187	CARMIL3		ENSG00000164129	3.0624	NPY5R
ENSG00000136866	1.58295	3.71806	59.6648	1.1247e-14	1.36756e-12	ZFP37			ENSG00000169314	-2.4299	C22ORF15		ENSG00000244588	3.06229	RAD21L1
ENSG00000204710	-1.8675	2.30554	59.6412	1.13829e-14	1.38131e-12	SPDYC			ENSG00000171724	-2.42895	VAT1L		ENSG00000274695	3.0612	AC108704.1
ENSG00000231305	2.10651	1.73021	59.5396	1.1986e-14	1.4516e-12	AC112484.1			ENSG00000274922	-2.42086	AL139384.1		ENSG00000267282	3.06109	AC011481.2
ENSG00000152785	2.62703	0.92897	59.4911	1.22849e-14	1.48483e-12	BMP3			ENSG00000197406	-2.41612	DIO3		ENSG00000128284	3.06109	APOL3
ENSG00000090776	1.48803	4.5046	59.4642	1.24542e-14	1.50231e-12	EFNB1			ENSG00000270175	-2.40846	AC023509.4		ENSG00000270720	3.06097	AC104785.1
ENSG00000167695	1.42997	5.63661	59.3799	1.29993e-14	1.56495e-12	FAM57A			ENSG00000196693	-2.39243	ZNF33B		ENSG00000138379	3.06097	MSTN
ENSG00000185924	1.98387	2.14034	59.2748	1.37125e-14	1.64273e-12	RTN4RL1			ENSG00000216775	-2.38985	AL109918.1		ENSG00000226556	3.06097	NPM1P49
ENSG00000196544	1.75857	2.9871	59.2727	1.37266e-14	1.64273e-12	BORCS6			ENSG00000276384	-2.38879	AC016876.3		ENSG00000161939	3.06097	RNASEK-C17ORF49
ENSG00000176014	1.42916	5.73174	59.275	1.37104e-14	1.64273e-12	TUBB6			ENSG00000230393	-2.38854	AC092667.1		ENSG00000256442	3.06085	AC010186.1
ENSG00000140564	1.4263	5.77071	59.2372	1.39765e-14	1.66934e-12	FURIN			ENSG00000169989	-2.38843	TIGD4		ENSG00000256746	3.0605	AC018410.1
ENSG00000214309	2.6579	1.45146	59.2193	1.41042e-14	1.68128e-12	MBLAC1			ENSG00000143603	-2.38595	KCNN3		ENSG00000167207	3.05499	NOD2
ENSG00000175087	1.43301	5.34866	59.1555	1.45694e-14	1.73333e-12	PDIK1L			ENSG00000277170	-2.38476	AC012676.3		ENSG00000117600	3.04593	PLPPR4
ENSG00000255362	-7.77759	-0.18356	59.1477	1.4627e-14	1.73677e-12	AP000785.2			ENSG00000231441	-2.38428	AL512422.1		ENSG00000197061	3.0446	HIST1H4C
ENSG00000247157	2.8302	1.48307	59.0848	1.51023e-14	1.78971e-12	LINC01252			ENSG00000257243	-2.38379	AC020612.1		ENSG00000278982	3.04406	AL139125.2
ENSG00000277443	1.40569	6.74964	59.0671	1.52388e-14	1.80236e-12	MARCKS			ENSG00000221500	-2.37094	SNORD100		ENSG00000235910	3.04251	APOA1-AS
ENSG00000157637	1.42366	5.92634	59.0421	1.54334e-14	1.82184e-12	SLC38A10			ENSG00000165309	-2.37061	ARMC3		ENSG00000134256	3.03804	CD101
ENSG00000148926	2.02337	3.02461	58.908	1.65216e-14	1.9465e-12	ADM			ENSG00000235560	-2.36301	AC002310.1		ENSG00000241170	3.03485	AP001992.1
ENSG00000174109	1.50525	4.3982	58.8576	1.69505e-14	1.99316e-12	C16ORF91			ENSG00000199753	-2.34492	SNORD104		ENSG00000091482	3.0322	SMPX
ENSG00000078804	1.57733	3.55073	58.8521	1.69976e-14	1.99483e-12	TP53INP2			ENSG00000280161	-2.3355	AC022413.1		ENSG00000105737	3.03199	GRIK5
ENSG00000214595	-1.4855	4.62184	58.7494	1.79089e-14	2.09773e-12	EML6			ENSG00000231948	-2.33517	HS1BP3-IT1		ENSG00000132470	3.03048	ITGB4
ENSG00000147234	1.77974	2.75024	58.7355	1.80354e-14	2.10848e-12	FRMPD3			ENSG00000233559	-2.33509	LINC00513		ENSG00000163395	3.03043	IGFN1
ENSG00000156853	1.41487	5.77591	58.6836	1.8518e-14	2.16073e-12	ZNF689			ENSG00000226580	-2.33509	RPL39P40		ENSG00000161912	3.022	ADCY10P1
ENSG00000142676	-1.37789	10.221	58.6399	1.89335e-14	2.20497e-12	RPL11			ENSG00000265203	-2.33497	RBP3		ENSG00000171931	3.0044	FBXW10
ENSG00000169692	1.44513	5.25595	58.6022	1.92996e-14	2.2433e-12	AGPAT2			ENSG00000279162	-2.33358	AC141586.5		ENSG00000263321	3.00192	AC024361.3
ENSG00000228376	4.01079	0.209366	58.5769	1.95497e-14	2.26803e-12	GAS2L1P2			ENSG00000163285	-2.3303	GABRG1		ENSG00000111664	2.98815	GNB3
ENSG00000003509	-1.48601	4.68283	58.5209	2.01147e-14	2.32913e-12	NDUFAF7			ENSG00000234841	-2.33018	AC017007.2		ENSG00000169174	2.97782	PCSK9
ENSG00000198963	1.6422	3.20878	58.4284	2.10829e-14	2.43658e-12	RORB			ENSG00000169429	-2.32705	CXCL8		ENSG00000175003	2.97771	SLC22A1
ENSG00000165507	1.80302	2.64747	58.3737	2.16771e-14	2.50049e-12	DEPP1			ENSG00000246731	-2.32703	AC100786.1		ENSG00000128594	2.97718	LRRC4
ENSG00000181026	1.39174	6.80548	58.3628	2.17976e-14	2.50548e-12	AEN			ENSG00000236914	-2.32621	LINC01852		ENSG00000259780	2.97594	AC009065.1
ENSG00000119655	-1.41053	6.08952	58.3623	2.18029e-14	2.50548e-12	NPC2			ENSG00000167105	-2.32621	TMEM92		ENSG00000242797	2.97594	GLYCTK-AS1
ENSG00000138136	1.72712	2.73655	58.2962	2.25482e-14	2.58152e-12	LBX1			ENSG00000239415	-2.32581	AP001469.3		ENSG00000228010	2.95908	AC073343.2
ENSG00000070785	-1.46802	4.85968	58.296	2.25497e-14	2.58152e-12	EIF2B3			ENSG00000229591	-2.32552	AC006017.1		ENSG00000130222	2.94702	GADD45G
ENSG00000164082	2.50919	1.05117	58.2901	2.26183e-14	2.5845e-12	GRM2			ENSG00000280186	-2.32201	AL359258.3		ENSG00000127954	2.94148	STEAP4
ENSG00000171223	1.63987	3.57029	58.19	2.37985e-14	2.71211e-12	JUNB			ENSG00000186047	-2.32013	DLEU7		ENSG00000182545	2.94011	RNASE10
ENSG00000116120	-1.38516	7.27589	58.1879	2.38246e-14	2.71211e-12	FARSB			ENSG00000229816	-2.31745	DDX50P1		ENSG00000227742	2.93999	CALR4P
ENSG00000127554	1.4552	5.08766	58.1787	2.39356e-14	2.71965e-12	GFER			ENSG00000256185	-2.31591	AC055720.2		ENSG00000257910	2.93988	AC124784.1
ENSG00000140691	1.60841	3.35384	58.1463	2.43334e-14	2.75968e-12	ARMC5			ENSG00000277369	-2.31225	AC010654.1		ENSG00000283000	2.93988	AL392046.2
ENSG00000174721	1.92178	2.05334	58.0822	2.51395e-14	2.84579e-12	FGFBP3			ENSG00000244124	-2.30918	ATP1B3-AS1		ENSG00000235725	2.93964	AC007389.3
ENSG00000136936	-1.43052	5.34954	58.0635	2.5379e-14	2.86755e-12	XPA			ENSG00000156510	-2.30831	HKDC1		ENSG00000254397	2.93964	AC132192.1
ENSG00000054598	1.38138	7.51085	57.8887	2.77375e-14	3.1282e-12	FOXC1			ENSG00000114200	-2.306	BCHE		ENSG00000204335	2.93964	SP5
ENSG00000164120	2.44496	1.06405	57.7184	3.02464e-14	3.40482e-12	HPGD			ENSG00000176401	-2.30547	EID2B		ENSG00000080618	2.93929	CPB2
ENSG00000183114	2.35125	1.61652	57.684	3.07789e-14	3.45835e-12	FAM43B			ENSG00000055955	-2.30502	ITIH4		ENSG00000273444	2.93917	AC006023.2
ENSG00000185090	1.40627	5.80524	57.6592	3.11698e-14	3.4958e-12	MANEAL			ENSG00000185669	-2.29985	SNAI3		ENSG00000258422	2.93917	AL160191.1
ENSG00000155097	-1.39831	5.82779	57.6432	3.14249e-14	3.51791e-12	ATP6V1C1			ENSG00000185065	-2.29533	AC000068.1		ENSG00000185155	2.93917	MIXL1
ENSG00000006377	1.61574	3.86154	57.5825	3.24091e-14	3.62141e-12	DLX6			ENSG00000246273	-2.29503	SBF2-AS1		ENSG00000207744	2.93809	MIR10B
ENSG00000167625	1.47976	4.55998	57.5195	3.34648e-14	3.73249e-12	ZNF526			ENSG00000246575	-2.29403	AC093162.2		ENSG00000261586	2.93798	AC068987.4
ENSG00000110497	1.40658	5.81938	57.5152	3.35372e-14	3.7337e-12	AMBRA1			ENSG00000248866	-2.26583	USP46-AS1		ENSG00000091128	2.93774	LAMB4
ENSG00000108733	1.54608	3.5659	57.4835	3.40825e-14	3.78633e-12	PEX12			ENSG00000259891	-2.26121	AC107375.1		ENSG00000251442	2.93762	LINC01094
ENSG00000188493	1.39928	6.08666	57.4797	3.41489e-14	3.78633e-12	C19ORF54			ENSG00000227165	-2.26086	WDR11-AS1		ENSG00000148204	2.92584	CRB2
ENSG00000236901	-1.47622	4.23243	57.4769	3.41971e-14	3.78633e-12	MIR600HG			ENSG00000136297	-2.25989	MMD2		ENSG00000187323	2.91436	DCC
ENSG00000204394	-1.38046	6.91567	57.388	3.57793e-14	3.95429e-12	VARS			ENSG00000246792	-2.25656	AC106038.1		ENSG00000164853	2.90896	UNCX
ENSG00000111186	1.65888	3.12393	57.331	3.68298e-14	4.063e-12	WNT5B			ENSG00000271825	-2.25408	AC019080.3		ENSG00000178171	2.90683	AMER3
ENSG00000155254	-1.434	5.5313	57.1846	3.96771e-14	4.36917e-12	MARVELD1			ENSG00000208772	-2.2447	SNORD94		ENSG00000267405	2.90628	AC005180.1
ENSG00000182685	1.78111	2.9044	57.0627	4.2214e-14	4.6401e-12	BRICD5			ENSG00000204099	-2.23971	NEU4		ENSG00000221869	2.90139	CEBPD
ENSG00000185842	-1.40457	6.13	57.0178	4.31887e-14	4.73865e-12	DNAH14			ENSG00000237169	-2.23959	RPL12P27		ENSG00000261186	2.89729	LINC01238
ENSG00000123552	-1.41152	5.41495	56.9681	4.42942e-14	4.85117e-12	USP45			ENSG00000280374	-2.23948	AC019080.5		ENSG00000269967	2.89698	AL136115.2
ENSG00000198680	1.44598	4.86436	56.9461	4.47927e-14	4.89693e-12	TUSC1			ENSG00000253392	-2.23478	AC119403.1		ENSG00000138823	2.89654	MTTP
ENSG00000182459	-1.86896	2.10793	56.9297	4.51671e-14	4.92899e-12	TEX19			ENSG00000142675	-2.23439	CNKSR1		ENSG00000215905	2.89336	AL590609.1
ENSG00000158411	-1.48313	4.45388	56.9053	4.57317e-14	4.98163e-12	MITD1			ENSG00000225465	-2.2317	RFPL1S		ENSG00000108602	2.88948	ALDH3A1
ENSG00000176658	-1.36826	7.10441	56.8988	4.58816e-14	4.98901e-12	MYO1D			ENSG00000271880	-2.23133	AGAP11		ENSG00000184185	2.8809	KCNJ12
ENSG00000102038	-1.3792	6.31087	56.8745	4.64538e-14	5.04219e-12	SMARCA1			ENSG00000164053	-2.23133	ATRIP		ENSG00000237836	2.85024	PHKA2-AS1
ENSG00000188070	1.39627	5.66379	56.8425	4.72148e-14	5.11564e-12	C11ORF95			ENSG00000124678	-2.2239	TCP11		ENSG00000100036	2.85018	SLC35E4
ENSG00000040608	1.84902	2.28987	56.7885	4.85299e-14	5.24876e-12	RTN4R			ENSG00000262333	-2.22223	HNRNPA1P16		ENSG00000188710	2.84929	QRFP
ENSG00000185561	-1.42314	5.08698	56.7764	4.88294e-14	5.27175e-12	TLCD2			ENSG00000259030	-2.22198	FPGT-TNNI3K		ENSG00000179862	2.84585	CITED4
ENSG00000223546	-1.53796	3.79429	56.7635	4.91517e-14	5.29712e-12	LINC00630			ENSG00000144130	-2.22198	NT5DC4		ENSG00000109610	2.8433	SOD3
ENSG00000091482	3.0322	0.364194	56.6692	5.15649e-14	5.54734e-12	SMPX			ENSG00000227799	-2.22184	AC012358.2		ENSG00000224936	2.84102	SUCLA2P1
ENSG00000271344	3.20131	0.389245	56.6543	5.19576e-14	5.57969e-12	AC018638.6			ENSG00000275485	-2.2207	AL512652.1		ENSG00000261441	2.83542	AC124068.2
ENSG00000253710	-1.51995	3.50193	56.5989	5.34413e-14	5.72889e-12	ALG11			ENSG00000272576	-2.22	AC027271.1		ENSG00000254981	2.83497	AC087623.1
ENSG00000242265	2.1918	1.32702	56.5187	5.56652e-14	5.95676e-12	PEG10			ENSG00000185519	-2.21934	FAM131C		ENSG00000214313	2.83486	AZGP1P1
ENSG00000123080	1.40374	5.60361	56.5133	5.58182e-14	5.96263e-12	CDKN2C			ENSG00000279246	-2.2188	AP003108.3		ENSG00000216901	2.83452	ZNF603P
ENSG00000244026	-1.54755	3.77151	56.4754	5.69047e-14	6.068e-12	FAM86DP			ENSG00000270110	-2.21878	AL353593.3		ENSG00000257743	2.8344	MGAM2
ENSG00000109089	1.40801	5.2673	56.4461	5.77604e-14	6.14844e-12	CDR2L			ENSG00000244342	-2.21685	LINC00698		ENSG00000260118	2.83365	AL157700.1
ENSG00000101098	1.39309	5.58541	56.3761	5.98541e-14	6.36016e-12	RIMS4			ENSG00000271447	-2.21538	MMP28		ENSG00000228038	2.83354	VN1R51P
ENSG00000253227	-2.81839	0.250725	56.3674	6.01182e-14	6.37705e-12	AC090192.2			ENSG00000204802	-2.21234	AL590399.1		ENSG00000230082	2.83331	PRRT3-AS1
ENSG00000234420	-1.37109	6.54514	56.3172	6.16733e-14	6.53059e-12	ZNF37BP			ENSG00000127743	-2.21141	IL17B		ENSG00000254207	2.83177	AC100797.1
ENSG00000101298	1.83508	2.25084	56.2067	6.52393e-14	6.89616e-12	SNPH			ENSG00000253596	-2.20905	AC103952.1		ENSG00000271778	2.83098	AC080013.3
ENSG00000178425	-1.39487	5.46734	56.1375	6.75763e-14	7.13076e-12	NT5DC1			ENSG00000168079	-2.20054	SCARA5		ENSG00000280778	2.83098	AC243547.3
ENSG00000168056	1.39111	6.38558	56.0853	6.93949e-14	7.30996e-12	LTBP3			ENSG00000100479	-2.20054	POLE2		ENSG00000100373	2.83098	UPK3A
ENSG00000144488	1.51201	3.81113	56.0273	7.14729e-14	7.5158e-12	ESPNL			ENSG00000224043	-2.19811	CCNT2-AS1		ENSG00000247157	2.8302	LINC01252
ENSG00000023902	1.41399	5.20896	55.9486	7.43913e-14	7.80915e-12	PLEKHO1			ENSG00000281468	-2.19776	AC006504.8		ENSG00000106123	2.82458	EPHB6
ENSG00000090989	-1.38823	5.89226	55.9262	7.52422e-14	7.88483e-12	EXOC1			ENSG00000255893	-2.19084	AP000786.1		ENSG00000213638	2.81773	ADAT3
ENSG00000092094	-1.37433	6.7254	55.9049	7.6062e-14	7.957e-12	OSGEP			ENSG00000128218	-2.1838	VPREB3		ENSG00000165655	2.81136	ZNF503
ENSG00000107625	-1.35816	6.89675	55.8358	7.87839e-14	8.22756e-12	DDX50			ENSG00000215270	-2.18169	AP000523.1		ENSG00000130772	2.80266	MED18
ENSG00000219891	2.18016	1.31368	55.8144	7.96445e-14	8.30314e-12	ZSCAN12P1			ENSG00000235897	-2.18098	TM4SF19-AS1		ENSG00000185668	2.80206	POU3F1
ENSG00000259943	-1.59789	3.96095	55.7892	8.06728e-14	8.39592e-12	AL050341.2			ENSG00000227582	-2.18086	ADGRF5P1		ENSG00000189420	2.79143	ZFP92
ENSG00000135540	1.39779	5.37555	55.7558	8.20563e-14	8.52528e-12	NHSL1			ENSG00000275963	-2.17804	AC008115.4		ENSG00000227741	2.77334	AL121987.2
ENSG00000169251	-1.3712	6.19116	55.6896	8.48656e-14	8.80209e-12	NMD3			ENSG00000163584	-2.17735	RPL22L1		ENSG00000233251	2.77138	AC007743.1
ENSG00000153066	1.38192	5.64312	55.6763	8.54419e-14	8.84674e-12	TXNDC11			ENSG00000212232	-2.17721	SNORD17		ENSG00000197705	2.76957	KLHL14
ENSG00000132661	1.41769	5.1034	55.6673	8.58335e-14	8.87214e-12	NXT1			ENSG00000072274	-2.17119	TFRC		ENSG00000186493	2.76654	C5ORF38
ENSG00000134419	-1.3415	9.52738	55.5437	9.14038e-14	9.43185e-12	RPS15A			ENSG00000215811	-2.16701	BTNL10		ENSG00000226864	2.76344	ATE1-AS1
ENSG00000132740	1.39838	5.85333	55.5312	9.19879e-14	9.476e-12	IGHMBP2			ENSG00000228857	-2.16362	AC104653.1		ENSG00000234965	2.75868	SHISA8
ENSG00000142102	-1.43105	7.43424	55.5274	9.21652e-14	9.47818e-12	PGGHG			ENSG00000163322	-2.14904	ABRAXAS1		ENSG00000268366	2.75866	AC010271.1
ENSG00000250899	-1.53433	3.40688	55.5141	9.27928e-14	9.52657e-12	AC125807.2			ENSG00000137955	-2.14671	RABGGTB		ENSG00000158486	2.75842	DNAH3
ENSG00000184261	1.67931	2.64167	55.4868	9.40887e-14	9.6433e-12	KCNK12			ENSG00000174567	-2.14535	GOLT1A		ENSG00000265386	2.75821	RN7SL219P
ENSG00000144031	4.65899	-0.335115	55.4313	9.67853e-14	9.90295e-12	ANKRD53			ENSG00000261054	-2.14511	AC036108.2		ENSG00000226312	2.75588	CFLAR-AS1
ENSG00000280303	-2.7556	0.797858	55.405	9.80871e-14	1.00192e-11	ERICD			ENSG00000183615	-2.14242	FAM167B		ENSG00000130957	2.75588	FBP2
ENSG00000175906	1.49168	3.78933	55.3302	1.01891e-13	1.03903e-11	ARL4D			ENSG00000200550	-2.14176	RNU6-137P		ENSG00000275576	2.75535	AL049539.1
ENSG00000198492	1.33912	8.37923	55.2255	1.07468e-13	1.09223e-11	YTHDF2			ENSG00000279070	-2.13866	AC073263.2		ENSG00000176428	2.75055	VPS37D
ENSG00000268858	-1.70431	2.53892	55.2277	1.07348e-13	1.09223e-11	AL118506.1			ENSG00000227051	-2.1369	C14ORF132		ENSG00000164442	2.738	CITED2
ENSG00000268262	2.37421	1.07933	55.1715	1.10456e-13	1.12073e-11	AC011445.1			ENSG00000223522	-2.13351	AC093690.1		ENSG00000061337	2.73688	LZTS1
ENSG00000126461	1.35533	6.56099	55.1082	1.14073e-13	1.15549e-11	SCAF1			ENSG00000231359	-2.13271	AC072052.1		ENSG00000204584	2.73597	FLJ45513
ENSG00000148153	1.36637	5.89518	55.0584	1.17001e-13	1.18317e-11	INIP			ENSG00000255389	-2.13043	Z97989.1		ENSG00000181381	2.73565	DDX60L
ENSG00000103326	1.36728	6.25711	55.0505	1.1747e-13	1.18594e-11	CAPN15			ENSG00000274849	-2.11917	AC023043.4		ENSG00000163993	2.73411	S100P
ENSG00000140931	1.40537	5.12683	55.0215	1.19217e-13	1.20157e-11	CMTM3			ENSG00000166473	-2.11801	PKD1L2		ENSG00000205085	2.72931	FAM71F2
ENSG00000133056	1.44694	4.41274	55.017	1.1949e-13	1.20234e-11	PIK3C2B			ENSG00000256806	-2.11198	C17ORF100		ENSG00000146006	2.72834	LRRTM2
ENSG00000280789	1.53389	3.88174	54.9798	1.21772e-13	1.22327e-11	PAGR1			ENSG00000145002	-2.10861	FAM86B2		ENSG00000176723	2.72781	ZNF843
ENSG00000135924	1.40473	5.27537	54.9462	1.23874e-13	1.24232e-11	DNAJB2			ENSG00000221944	-2.10788	TIGD1		ENSG00000264575	2.72653	LINC00526
ENSG00000178307	1.41928	4.96426	54.9376	1.24416e-13	1.2457e-11	TMEM11			ENSG00000111602	-2.10383	TIMELESS		ENSG00000231966	2.72619	AL359853.2
ENSG00000204311	1.81596	2.37169	54.8718	1.28651e-13	1.28598e-11	PJVK			ENSG00000227394	-2.10365	AC007386.1		ENSG00000106278	2.72568	PTPRZ1
ENSG00000166484	1.45924	4.07016	54.8559	1.29701e-13	1.29435e-11	MAPK7			ENSG00000213062	-2.09543	AL021068.1		ENSG00000271119	2.72246	AC026412.3
ENSG00000182103	2.26286	1.2874	54.8327	1.31236e-13	1.30751e-11	FAM181B			ENSG00000105499	-2.09322	PLA2G4C		ENSG00000134595	2.71774	SOX3
ENSG00000079999	1.35407	6.36084	54.8216	1.31983e-13	1.3128e-11	KEAP1			ENSG00000073146	-2.09116	MOV10L1		ENSG00000271553	2.71702	AC018638.7
ENSG00000197713	-1.36583	5.90447	54.7362	1.37844e-13	1.36885e-11	RPE			ENSG00000166492	-2.09051	FAM86GP		ENSG00000174343	2.71568	CHRNA9
ENSG00000178996	1.37305	5.47164	54.6633	1.43054e-13	1.41826e-11	SNX18			ENSG00000261211	-2.08365	AL031123.2		ENSG00000197847	2.71455	SLC22A20P
ENSG00000274922	-2.42086	0.733707	54.6559	1.43592e-13	1.42128e-11	AL139384.1			ENSG00000246203	-2.08325	AL353807.3		ENSG00000270673	2.71244	YTHDF3-AS1
ENSG00000204220	-1.36838	5.99272	54.6459	1.44328e-13	1.42624e-11	PFDN6			ENSG00000236204	-2.0822	LINC01376		ENSG00000237505	2.70728	PKN2-AS1
ENSG00000147592	-1.43432	4.36323	54.6375	1.44944e-13	1.42999e-11	LACTB2			ENSG00000279863	-2.0769	AC069547.1		ENSG00000132141	2.69487	CCT6B
ENSG00000244486	1.40797	5.24042	54.5301	1.53088e-13	1.50789e-11	SCARF2			ENSG00000257052	-2.07444	AP003721.4		ENSG00000185634	2.69455	SHC4
ENSG00000134152	-1.40202	5.36833	54.5031	1.55205e-13	1.52627e-11	KATNBL1			ENSG00000100312	-2.07198	ACR		ENSG00000090554	2.68983	FLT3LG
ENSG00000231312	-1.65694	3.03837	54.4973	1.55659e-13	1.52825e-11	AC007388.1			ENSG00000143110	-2.06252	C1ORF162		ENSG00000129988	2.6895	LBP
ENSG00000151929	1.40292	5.40957	54.476	1.57355e-13	1.54241e-11	BAG3			ENSG00000111262	-2.06214	KCNA1		ENSG00000125046	2.68522	SSUH2
ENSG00000259972	-1.74025	2.71295	54.3827	1.6501e-13	1.61483e-11	AC009120.2			ENSG00000232160	-2.05355	RAP2C-AS1		ENSG00000104490	2.68511	NCALD
ENSG00000255893	-2.19084	1.00559	54.2804	1.73825e-13	1.69836e-11	AP000786.1			ENSG00000260329	-2.05229	AC007541.1		ENSG00000274105	2.68153	AC084824.3
ENSG00000011451	1.34683	6.52916	54.2747	1.74333e-13	1.70059e-11	WIZ			ENSG00000237672	-2.05083	KRR1P1		ENSG00000265916	2.68074	AC015818.6
ENSG00000165516	-1.37834	5.81439	54.2528	1.7629e-13	1.71691e-11	KLHDC2			ENSG00000276916	-2.05053	AL442125.2		ENSG00000259075	2.67632	POC1B-GALNT4
ENSG00000014641	-1.33738	6.99111	54.185	1.82474e-13	1.7743e-11	MDH1			ENSG00000168010	-2.04876	ATG16L2		ENSG00000275401	2.67523	AL391095.3
ENSG00000153487	1.44258	4.37043	54.1184	1.88762e-13	1.8325e-11	ING1			ENSG00000280177	-2.04758	AC004408.2		ENSG00000258819	2.67455	LINC02289
ENSG00000143228	-1.34545	6.67436	54.1079	1.89778e-13	1.83942e-11	NUF2			ENSG00000267264	-2.04745	AC006504.3		ENSG00000185105	2.67432	MYADML2
ENSG00000136928	1.36235	5.64425	54.0885	1.91657e-13	1.85467e-11	GABBR2			ENSG00000244053	-2.04258	RPL13AP2		ENSG00000233929	2.67357	MT1XP1
ENSG00000143437	-1.34953	6.35946	54.0781	1.92681e-13	1.86161e-11	ARNT			ENSG00000213759	-2.03916	UGT2B11		ENSG00000177234	2.67323	LINC01561
ENSG00000167889	1.69426	3.02954	54.0633	1.94135e-13	1.86971e-11	MGAT5B			ENSG00000259129	-2.03881	LINC00648		ENSG00000202111	2.67312	VTRNA1-2
ENSG00000132718	-1.48991	3.61893	54.0655	1.93916e-13	1.86971e-11	SYT11			ENSG00000258733	-2.03718	LINC02328		ENSG00000204866	2.67278	IGFL2
ENSG00000142675	-2.23439	1.70179	54.022	1.98253e-13	1.90634e-11	CNKSR1			ENSG00000275263	-2.03091	AC135048.3		ENSG00000181408	2.66679	UTS2R
ENSG00000170162	2.46082	0.881858	54.0138	1.9909e-13	1.91135e-11	VGLL2			ENSG00000230312	-2.03051	AC234782.1		ENSG00000188483	2.66578	IER5L
ENSG00000162946	-1.76467	2.29295	53.781	2.2413e-13	2.14836e-11	DISC1			ENSG00000166153	-2.02891	DEPDC4		ENSG00000101230	2.66511	ISM1
ENSG00000169288	-1.37617	5.3996	53.7316	2.29832e-13	2.19954e-11	MRPL1			ENSG00000266017	-2.02599	MIR4477B		ENSG00000210154	2.66418	MT-TD
ENSG00000228878	2.34628	1.05854	53.5867	2.47429e-13	2.36243e-11	SEPT7-AS1			ENSG00000134297	-2.02396	PLEKHA8P1		ENSG00000228528	2.66216	AC068057.1
ENSG00000049768	2.28032	1.1234	53.5851	2.47632e-13	2.36243e-11	FOXP3			ENSG00000226666	-2.02386	HSPA9P1		ENSG00000144908	2.66176	ALDH1L1
ENSG00000138823	2.89654	0.445297	53.576	2.48784e-13	2.36969e-11	MTTP			ENSG00000267649	-2.02289	AC010327.4		ENSG00000104814	2.66051	MAP4K1
ENSG00000136895	-1.41683	4.88561	53.5498	2.5212e-13	2.39771e-11	GARNL3			ENSG00000265917	-2.01514	MIR3685		ENSG00000222020	2.65803	AC062017.1
ENSG00000092208	-1.39768	4.90148	53.5321	2.54405e-13	2.41565e-11	GEMIN2			ENSG00000151117	-2.01483	TMEM86A		ENSG00000214309	2.6579	MBLAC1
ENSG00000031081	1.52354	3.29918	53.4562	2.64428e-13	2.5069e-11	ARHGAP31			ENSG00000255129	-2.00605	AP000880.1		ENSG00000205363	2.6458	C15ORF59
ENSG00000137218	1.55924	3.37258	53.449	2.65394e-13	2.51214e-11	FRS3			ENSG00000129194	-2.00087	SOX15		ENSG00000248925	2.64477	AC021087.1
ENSG00000138792	-1.99983	1.43209	53.3436	2.80023e-13	2.64648e-11	ENPEP			ENSG00000138792	-1.99983	ENPEP		ENSG00000119922	2.64319	IFIT2
ENSG00000179218	-1.31106	9.65379	53.3132	2.8439e-13	2.68357e-11	CALR			ENSG00000214280	-1.99864	AC046134.1		ENSG00000078579	2.64272	FGF20
ENSG00000188021	1.33551	6.41311	53.3069	2.85302e-13	2.688e-11	UBQLN2			ENSG00000130176	-1.98906	CNN1		ENSG00000129673	2.64118	AANAT
ENSG00000214717	1.37785	4.97045	53.2969	2.86761e-13	2.69755e-11	ZBED1			ENSG00000255566	-1.98461	AC135279.1		ENSG00000166866	2.64098	MYO1A
ENSG00000177646	-1.35214	5.81021	53.1682	3.06169e-13	2.87567e-11	ACAD9			ENSG00000102359	-1.98457	SRPX2		ENSG00000107738	2.63923	VSIR
ENSG00000144395	-1.35699	6.4217	53.1209	3.13644e-13	2.94132e-11	CCDC150			ENSG00000231181	-1.97857	AL954705.1		ENSG00000277954	2.63249	AC092376.2
ENSG00000126903	1.39997	4.49882	53.0814	3.20008e-13	2.99637e-11	SLC10A3			ENSG00000227230	-1.97714	AL606534.1		ENSG00000176761	2.6321	ZNF285B
ENSG00000080603	1.46982	4.31033	53.0672	3.22331e-13	3.01347e-11	SRCAP			ENSG00000134531	-1.97053	EMP1		ENSG00000152785	2.62703	BMP3
ENSG00000004777	1.48768	4.24191	53.0492	3.25292e-13	3.03648e-11	ARHGAP33			ENSG00000140678	-1.96979	ITGAX		ENSG00000262172	2.61985	AC116025.2
ENSG00000269837	-1.53255	3.24666	53.0257	3.2922e-13	3.06842e-11	IPO5P1			ENSG00000254944	-1.96656	ATP5PBP5		ENSG00000129437	2.603	KLK14
ENSG00000139438	1.95311	1.73659	52.98	3.36963e-13	3.13577e-11	FAM222A			ENSG00000164308	-1.96227	ERAP2		ENSG00000272829	2.59808	AC002470.1
ENSG00000262172	2.61985	0.760747	52.9654	3.39483e-13	3.15438e-11	AC116025.2			ENSG00000267216	-1.96125	AC020915.1		ENSG00000272277	2.59618	AL031963.3
ENSG00000128283	1.31938	7.47965	52.9523	3.41748e-13	3.17057e-11	CDC42EP1			ENSG00000256008	-1.95877	AC125616.1		ENSG00000099260	2.59607	PALMD
ENSG00000144895	-1.32091	7.14513	52.9419	3.43566e-13	3.18257e-11	EIF2A			ENSG00000008226	-1.94875	DLEC1		ENSG00000231407	2.59433	AL354732.1
ENSG00000126603	1.48331	3.67769	52.9341	3.44924e-13	3.19028e-11	GLIS2			ENSG00000213424	-1.9482	KRT222		ENSG00000261546	2.59103	AC135782.3
ENSG00000183665	-1.45178	4.02155	52.8756	3.55351e-13	3.27674e-11	TRMT12			ENSG00000258881	-1.94803	AC007040.2		ENSG00000271329	2.59057	AL035417.2
ENSG00000132437	-3.32483	0.0121355	52.8767	3.5515e-13	3.27674e-11	DDC			ENSG00000214534	-1.94553	ZNF705E		ENSG00000138347	2.59057	MYPN
ENSG00000184381	1.4648	5.00812	52.8698	3.56411e-13	3.28152e-11	PLA2G6			ENSG00000268785	-1.94471	RPL7P50		ENSG00000151789	2.59023	ZNF385D
ENSG00000106049	-1.38734	4.82853	52.8493	3.60152e-13	3.31095e-11	HIBADH			ENSG00000213888	-1.94375	LINC01521		ENSG00000261915	2.58978	AC026954.2
ENSG00000038210	-1.39285	4.61467	52.8401	3.61837e-13	3.3214e-11	PI4K2B			ENSG00000212607	-1.94323	SNORA3B		ENSG00000248131	2.58869	LINC01194
ENSG00000166106	1.86257	1.9802	52.8283	3.64025e-13	3.33644e-11	ADAMTS15			ENSG00000138658	-1.94156	ZGRF1		ENSG00000137507	2.58869	LRRC32
ENSG00000163297	1.43948	3.97858	52.7694	3.75092e-13	3.43269e-11	ANTXR2			ENSG00000137558	-1.93461	PI15		ENSG00000206075	2.58858	SERPINB5
ENSG00000136026	1.31704	7.07128	52.7287	3.82944e-13	3.49401e-11	CKAP4			ENSG00000229278	-1.93024	AL133353.1		ENSG00000203910	2.58846	C1ORF146
ENSG00000198743	-1.33409	6.08656	52.7311	3.82486e-13	3.49401e-11	SLC5A3			ENSG00000198580	-1.92888	AC073343.1		ENSG00000224087	2.58824	AC018865.1
ENSG00000064692	3.21987	0.509868	52.716	3.85444e-13	3.51154e-11	SNCAIP			ENSG00000236456	-1.92863	AL035458.1		ENSG00000255150	2.58824	EID3
ENSG00000063046	-1.30348	9.35853	52.6825	3.92075e-13	3.56659e-11	EIF4B			ENSG00000187862	-1.92839	TTC24		ENSG00000267646	2.58669	AC008543.5
ENSG00000147687	-1.34142	5.97018	52.6383	4.01e-13	3.64231e-11	TATDN1			ENSG00000234494	-1.92809	SP2-AS1		ENSG00000237605	2.58532	AL591846.2
ENSG00000117280	-1.35098	5.36997	52.6066	4.07507e-13	3.69589e-11	RAB29			ENSG00000280399	-1.92594	AC022497.1		ENSG00000234498	2.58011	RPL13AP20
ENSG00000143772	1.51	3.54315	52.5043	4.29309e-13	3.88781e-11	ITPKB			ENSG00000278041	-1.9256	AL133325.3		ENSG00000273724	2.57972	AC106782.5
ENSG00000164077	1.46158	3.74392	52.5001	4.30217e-13	3.89023e-11	MON1A			ENSG00000178082	-1.92396	TWF1P1		ENSG00000136872	2.57268	ALDOB
ENSG00000224940	1.7327	2.48798	52.4264	4.46679e-13	4.02965e-11	PRRT4			ENSG00000262728	-1.92279	AC123768.3		ENSG00000116299	2.57041	KIAA1324
ENSG00000103150	1.51708	3.41422	52.4251	4.46964e-13	4.02965e-11	MLYCD			ENSG00000273366	-1.92094	Z83851.2		ENSG00000163701	2.56999	IL17RE
ENSG00000180535	3.64679	-0.0586957	52.3813	4.57047e-13	4.11444e-11	BHLHA15			ENSG00000277156	-1.92082	AL589743.6		ENSG00000105732	2.56871	ZNF574
ENSG00000135077	4.15614	0.207697	52.3549	4.63242e-13	4.15893e-11	HAVCR2			ENSG00000259940	-1.91912	AC109449.1		ENSG00000261730	2.56748	AL034346.1
ENSG00000136720	1.35836	5.03522	52.3544	4.6336e-13	4.15893e-11	HS6ST1			ENSG00000237357	-1.91676	BX088651.4		ENSG00000227848	2.56576	SUCLA2-AS1
ENSG00000029153	-1.33479	5.64319	52.3333	4.68353e-13	4.19753e-11	ARNTL2			ENSG00000274667	-1.91366	AC090517.2		ENSG00000254838	2.56335	GVINP1
ENSG00000132016	1.46451	4.10501	52.3021	4.75867e-13	4.25859e-11	C19ORF57			ENSG00000179523	-1.90964	EIF3J-DT		ENSG00000173531	2.55056	MST1
ENSG00000055813	5.31097	-0.489993	52.2867	4.79606e-13	4.27943e-11	CCDC85A			ENSG00000173269	-1.90754	MMRN2		ENSG00000120075	2.54901	HOXB5
ENSG00000116266	-1.3254	6.13659	52.2881	4.79263e-13	4.27943e-11	STXBP3			ENSG00000261604	-1.90328	AC114947.2		ENSG00000168282	2.54541	MGAT2
ENSG00000188573	2.13219	1.46634	52.2172	4.96891e-13	4.42065e-11	FBLL1			ENSG00000214784	-1.90223	AC010468.1		ENSG00000160973	2.54435	FOXH1
ENSG00000122026	-1.29959	9.4201	52.2193	4.96351e-13	4.42065e-11	RPL21			ENSG00000186472	-1.90211	PCLO		ENSG00000105855	2.54379	ITGB8
ENSG00000061455	1.42796	4.26803	52.1939	5.02823e-13	4.46688e-11	PRDM6			ENSG00000213782	-1.9018	DDX47		ENSG00000185433	2.54063	LINC00158
ENSG00000176692	1.94888	1.79447	52.1619	5.11083e-13	4.53362e-11	FOXC2			ENSG00000176268	-1.89849	CYCSP34		ENSG00000156463	2.52952	SH3RF2
ENSG00000162944	2.12999	1.80983	52.1047	5.26197e-13	4.66087e-11	RFTN2			ENSG00000248596	-1.89733	AC139491.2		ENSG00000172738	2.5289	TMEM217
ENSG00000085788	-1.31136	6.81394	51.9887	5.58212e-13	4.93725e-11	DDHD2			ENSG00000236859	-1.89278	NIFK-AS1		ENSG00000216937	2.50974	CCDC7
ENSG00000136522	-1.36958	4.88818	51.9627	5.65655e-13	4.9958e-11	MRPL47			ENSG00000177359	-1.89277	AC024940.2		ENSG00000164082	2.50919	GRM2
ENSG00000177732	1.3104	7.03675	51.8773	5.90787e-13	5.21018e-11	SOX12			ENSG00000272977	-1.88812	AL008721.2		ENSG00000159450	2.50883	TCHH
ENSG00000255366	2.338	1.12916	51.826	6.06423e-13	5.34031e-11	AC120036.4			ENSG00000125462	-1.88513	C1ORF61		ENSG00000143318	2.50433	CASQ1
ENSG00000167470	1.37555	4.83376	51.813	6.10452e-13	5.368e-11	MIDN			ENSG00000272301	-1.87271	AP002360.3		ENSG00000164318	2.50246	EGFLAM
ENSG00000066651	-1.34419	5.66924	51.7997	6.1462e-13	5.39683e-11	TRMT11			ENSG00000213780	-1.87255	GTF2H4		ENSG00000162068	2.50161	NTN3
ENSG00000171448	-1.38283	4.68354	51.6808	6.52979e-13	5.72536e-11	ZBTB26			ENSG00000133067	-1.87	LGR6		ENSG00000260331	2.49878	AC079148.1
ENSG00000103415	1.36875	4.88833	51.6489	6.63684e-13	5.81082e-11	HMOX2			ENSG00000137198	-1.86993	GMPR		ENSG00000106128	2.49878	GHRHR
ENSG00000117461	1.44996	3.79115	51.6131	6.75898e-13	5.90924e-11	PIK3R3			ENSG00000273162	-1.86896	AL133215.2		ENSG00000088386	2.49878	SLC15A1
ENSG00000187837	1.61135	5.06957	51.5872	6.84866e-13	5.97902e-11	HIST1H1C			ENSG00000182459	-1.86896	TEX19		ENSG00000273189	2.49861	AC010619.2
ENSG00000186174	1.47301	3.56018	51.5774	6.88284e-13	6.00023e-11	BCL9L			ENSG00000204710	-1.8675	SPDYC		ENSG00000233622	2.4985	CYP2T1P
ENSG00000087842	-1.52478	3.5258	51.573	6.89849e-13	6.00525e-11	PIR			ENSG00000237940	-1.8671	LINC01238		ENSG00000164100	2.4985	NDST3
ENSG00000180626	-1.40171	4.09386	51.5696	6.91023e-13	6.00685e-11	ZNF594			ENSG00000259820	-1.86641	AC083843.3		ENSG00000259407	2.49833	AC021739.2
ENSG00000205476	1.33472	5.51244	51.5659	6.9233e-13	6.00961e-11	CCDC85C			ENSG00000260646	-1.86362	AL031705.1		ENSG00000281420	2.49832	AP001052.1
ENSG00000184897	1.29942	7.73033	51.5425	7.00648e-13	6.07312e-11	H1FX			ENSG00000237118	-1.85899	CYP2F2P		ENSG00000277224	2.49795	HIST1H2BF
ENSG00000127528	1.99577	1.80397	51.5165	7.09965e-13	6.13634e-11	KLF2			ENSG00000232149	-1.85751	FERP1		ENSG00000157399	2.49712	ARSE
ENSG00000185352	1.44164	3.89577	51.5185	7.09242e-13	6.13634e-11	HS6ST3			ENSG00000244363	-1.85614	RPL7P23		ENSG00000185338	2.49711	SOCS1
ENSG00000280383	2.07909	2.09216	51.5117	7.11716e-13	6.14272e-11	Z95331.1			ENSG00000213058	-1.84954	AL365357.1		ENSG00000259656	2.49701	AC013452.2
ENSG00000165886	1.58888	2.94184	51.4922	7.18818e-13	6.19521e-11	UBTD1			ENSG00000271780	-1.84954	AL118558.3		ENSG00000253309	2.49679	SERPINE3
ENSG00000138621	1.49609	3.79215	51.4202	7.4567e-13	6.41752e-11	PPCDC			ENSG00000271643	-1.84912	AC112220.4		ENSG00000102145	2.49678	GATA1
ENSG00000125462	-1.88513	2.17148	51.3688	7.65444e-13	6.57837e-11	C1ORF61			ENSG00000111144	-1.84882	LTA4H		ENSG00000261286	2.49666	ATP2C2-AS1
ENSG00000275342	1.6178	2.83321	51.3398	7.76836e-13	6.66683e-11	PRAG1			ENSG00000169599	-1.84877	NFU1		ENSG00000206549	2.49666	PRSS50
ENSG00000148483	3.18877	0.0790003	51.3253	7.82618e-13	6.70697e-11	TMEM236			ENSG00000249353	-1.84812	NPM1P27		ENSG00000139626	2.49609	ITGB7
ENSG00000160948	1.32107	6.82982	51.3161	7.86274e-13	6.7288e-11	VPS28			ENSG00000124602	-1.84722	UNC5CL		ENSG00000164256	2.49512	PRDM9
ENSG00000171617	1.46418	3.75252	51.2774	8.01954e-13	6.85332e-11	ENC1			ENSG00000019582	-1.84632	CD74		ENSG00000228835	2.49501	AC012123.1
ENSG00000204262	1.67405	2.41785	51.22	8.25725e-13	7.03664e-11	COL5A2			ENSG00000197993	-1.84591	KEL		ENSG00000275155	2.49501	AC027348.1
ENSG00000227838	-7.55	-1.37424	51.2212	8.25237e-13	7.03664e-11	AL121885.2			ENSG00000140465	-1.84374	CYP1A1		ENSG00000227638	2.49489	HNRNPA1P14
ENSG00000161082	-1.66066	2.97178	51.1955	8.36115e-13	7.11519e-11	CELF5			ENSG00000246366	-1.84166	LACTB2-AS1		ENSG00000235481	2.49489	UBE2R2-AS1
ENSG00000213762	1.34386	5.01485	51.1745	8.45113e-13	7.18169e-11	ZNF134			ENSG00000261488	-1.84154	AC128688.2		ENSG00000225087	2.49455	AL583808.1
ENSG00000138771	1.34241	5.04747	51.1579	8.52276e-13	7.23243e-11	SHROOM3			ENSG00000273102	-1.83543	AP000569.1		ENSG00000177025	2.48793	C19ORF18
ENSG00000135750	1.57564	3.06375	51.1452	8.5782e-13	7.26931e-11	KCNK1			ENSG00000198056	-1.83293	PRIM1		ENSG00000138311	2.485	ZNF365
ENSG00000101000	-1.49702	3.43872	51.1185	8.6954e-13	7.35835e-11	PROCR			ENSG00000271020	-1.83093	AC112220.2		ENSG00000154914	2.47957	USP43
ENSG00000247796	-1.61443	2.43953	51.0077	9.20063e-13	7.77504e-11	AC008966.1			ENSG00000221843	-1.82961	C2ORF16		ENSG00000174276	2.47192	ZNHIT2
ENSG00000005189	-1.36086	4.77239	50.9689	9.38394e-13	7.91892e-11	REXO5			ENSG00000173083	-1.82957	HPSE		ENSG00000196660	2.46997	SLC30A10
ENSG00000170604	1.32025	5.85433	50.9122	9.65897e-13	8.1397e-11	IRF2BP1			ENSG00000265194	-1.82839	AL359922.2		ENSG00000105472	2.46832	CLEC11A
ENSG00000196126	-1.53222	2.81415	50.8376	1.00332e-12	8.44332e-11	HLA-DRB1			ENSG00000233589	-1.82362	AL138789.1		ENSG00000219607	2.46749	PPP1R3G
ENSG00000270977	-1.43494	3.50473	50.6988	1.07686e-12	9.04967e-11	AC015849.5			ENSG00000210196	-1.82251	MT-TP		ENSG00000105672	2.46127	ETV2
ENSG00000232040	1.43374	3.81454	50.6759	1.08951e-12	9.14329e-11	ZBED9			ENSG00000186470	-1.81684	BTN3A2		ENSG00000170162	2.46082	VGLL2
ENSG00000125124	-1.3104	5.92154	50.6483	1.10492e-12	9.25982e-11	BBS2			ENSG00000139344	-1.81611	AMDHD1		ENSG00000141738	2.45325	GRB7
ENSG00000262333	-2.22223	3.19076	50.6077	1.12803e-12	9.4404e-11	HNRNPA1P16			ENSG00000118690	-1.81587	ARMC2		ENSG00000160471	2.45043	COX6B2
ENSG00000159593	-1.29624	6.6902	50.5804	1.14382e-12	9.55943e-11	NAE1			ENSG00000213881	-1.81479	NPM1P6		ENSG00000147689	2.44914	FAM83A
ENSG00000150627	-1.37308	4.43786	50.5639	1.15349e-12	9.62693e-11	WDR17			ENSG00000266405	-1.81347	AP005061.1		ENSG00000259867	2.44772	AC105411.1
ENSG00000181790	1.38757	5.16759	50.5536	1.15954e-12	9.66419e-11	ADGRB1			ENSG00000232855	-1.81335	AF165147.1		ENSG00000268592	2.4465	AL355312.3
ENSG00000156463	2.52952	0.983195	50.5177	1.18094e-12	9.82903e-11	SH3RF2			ENSG00000233396	-1.81222	LINC01719		ENSG00000267940	2.4459	AC022762.2
ENSG00000127588	2.07348	1.29323	50.4634	1.21411e-12	1.00912e-10	GNG13			ENSG00000117971	-1.81188	CHRNB4		ENSG00000275793	2.44572	RIMBP3
ENSG00000166823	1.61658	2.94913	50.4286	1.23578e-12	1.02524e-10	MESP1			ENSG00000198590	-1.81028	C3ORF35		ENSG00000164120	2.44496	HPGD
ENSG00000247315	1.29509	6.52355	50.4262	1.23733e-12	1.02524e-10	ZCCHC3			ENSG00000172554	-1.8076	SNTG2		ENSG00000260589	2.44458	STAM-AS1
ENSG00000260296	-3.07737	0.0368884	50.4242	1.23856e-12	1.02524e-10	AC095057.3			ENSG00000118939	-1.80675	UCHL3		ENSG00000278962	2.43633	AC092645.1
ENSG00000197256	1.35201	4.67228	50.3756	1.26963e-12	1.04952e-10	KANK2			ENSG00000262155	-1.80391	LINC02175		ENSG00000206028	2.43556	Z99774.1
ENSG00000270441	1.86359	2.427	50.3647	1.2767e-12	1.05393e-10	AC135506.1			ENSG00000086967	-1.80367	MYBPC2		ENSG00000261433	2.43336	AC002347.1
ENSG00000272343	4.52702	-0.548686	50.3584	1.28078e-12	1.05586e-10	AC107952.2			ENSG00000134940	-1.80138	ACRV1		ENSG00000254473	2.43266	AL354920.1
ENSG00000062370	1.56445	2.98102	50.3472	1.28816e-12	1.06051e-10	ZNF112			ENSG00000181619	-1.80036	GPR135		ENSG00000279207	2.43105	AC015813.6
ENSG00000166819	2.28623	1.17469	50.3419	1.29165e-12	1.06194e-10	PLIN1			ENSG00000169306	-1.79984	IL1RAPL1		ENSG00000168237	2.42938	GLYCTK
ENSG00000213780	-1.87255	2.8451	50.2333	1.3651e-12	1.12081e-10	GTF2H4			ENSG00000205710	-1.79801	C17ORF107		ENSG00000256037	2.42918	MRPL40P1
ENSG00000187867	-1.66401	2.79898	50.2117	1.38023e-12	1.1317e-10	PALM3			ENSG00000269937	-1.79575	AC093525.7		ENSG00000259954	2.4212	IL21R-AS1
ENSG00000233822	1.71361	2.31295	50.2061	1.3842e-12	1.13342e-10	HIST1H2BN			ENSG00000267370	-1.79397	AC008752.3		ENSG00000145794	2.41826	MEGF10
ENSG00000180818	1.35197	5.02343	50.0312	1.51323e-12	1.2374e-10	HOXC10			ENSG00000279355	-1.78977	AGPAT4-IT1		ENSG00000182687	2.41767	GALR2
ENSG00000187714	3.80712	-0.307	50.0052	1.53335e-12	1.25217e-10	SLC18A3			ENSG00000272129	-1.78974	AL359715.3		ENSG00000229314	2.41559	ORM1
ENSG00000147119	1.54729	2.92236	49.9716	1.55986e-12	1.27211e-10	CHST7			ENSG00000265417	-1.78974	AP005119.2		ENSG00000270130	2.40144	AC068790.7
ENSG00000056050	-1.31913	5.5141	49.9623	1.56726e-12	1.27643e-10	HPF1			ENSG00000253931	-1.78965	AC105118.1		ENSG00000188761	2.40109	BCL2L15
ENSG00000166704	1.37176	4.32036	49.9517	1.57574e-12	1.28161e-10	ZNF606			ENSG00000229474	-1.78831	PATL2		ENSG00000259314	2.40098	AC103739.2
ENSG00000137825	1.53629	2.90627	49.9302	1.59315e-12	1.29403e-10	ITPKA			ENSG00000249896	-1.78821	LINC02495		ENSG00000261456	2.40098	TUBB8
ENSG00000124006	1.29149	6.9844	49.9053	1.61346e-12	1.30878e-10	OBSL1			ENSG00000273821	-1.78661	AL096828.3		ENSG00000235571	2.40086	SNX18P14
ENSG00000164172	-1.33759	4.92044	49.893	1.62366e-12	1.31529e-10	MOCS2			ENSG00000153558	-1.78657	FBXL2		ENSG00000138075	2.40075	ABCG5
ENSG00000186654	1.54709	3.33537	49.8217	1.68374e-12	1.36214e-10	PRR5			ENSG00000261335	-1.78348	AC005837.1		ENSG00000257279	2.40075	AC127164.1
ENSG00000153443	1.36463	5.45902	49.8012	1.70143e-12	1.37462e-10	UBALD1			ENSG00000165487	-1.78332	MICU2		ENSG00000267898	2.40052	AC026803.2
ENSG00000129932	1.44868	3.58488	49.6989	1.79244e-12	1.44623e-10	DOHH			ENSG00000231703	-1.78204	AL354993.1		ENSG00000152822	2.40029	GRM1
ENSG00000162669	-1.49919	3.04036	49.6499	1.83783e-12	1.48088e-10	HFM1			ENSG00000170681	-1.78127	CAVIN4		ENSG00000236449	2.40017	AC010894.3
ENSG00000166532	-1.29483	6.04757	49.6376	1.84936e-12	1.4882e-10	RIMKLB			ENSG00000244625	-1.77872	MIATNB		ENSG00000124493	2.39984	GRM4
ENSG00000181619	-1.80036	3.03918	49.626	1.86029e-12	1.49501e-10	GPR135			ENSG00000250132	-1.77664	AC004803.1		ENSG00000235319	2.39932	AC012360.1
ENSG00000154957	1.42944	4.03724	49.585	1.89963e-12	1.5246e-10	ZNF18			ENSG00000116711	-1.77604	PLA2G4A		ENSG00000282164	2.39909	PEG13
ENSG00000169991	1.33564	4.70062	49.5679	1.91619e-12	1.53586e-10	IFFO2			ENSG00000099957	-1.77522	P2RX6		ENSG00000272004	2.39886	FO704657.1
ENSG00000124688	1.35056	4.56637	49.5564	1.92746e-12	1.54082e-10	MAD2L1BP			ENSG00000235385	-1.77266	LINC02154		ENSG00000240877	2.39886	RN7SL521P
ENSG00000173227	-1.48517	3.22593	49.5573	1.92658e-12	1.54082e-10	SYT12			ENSG00000064300	-1.77065	NGFR		ENSG00000260509	2.39875	AL590787.1
ENSG00000181409	1.45873	3.67221	49.5259	1.95769e-12	1.56293e-10	AATK			ENSG00000272970	-1.76967	AC107294.2		ENSG00000275897	2.39852	AC021491.4
ENSG00000255224	1.89464	2.32374	49.502	1.98168e-12	1.58001e-10	AC109322.1			ENSG00000256628	-1.76965	ZBTB11-AS1		ENSG00000264365	2.39755	AC023983.1
ENSG00000158458	1.60206	2.88142	49.4227	2.06344e-12	1.64303e-10	NRG2			ENSG00000107537	-1.76938	PHYH		ENSG00000277867	2.39597	AC138649.4
ENSG00000178184	1.40142	3.87142	49.3578	2.13281e-12	1.69604e-10	PARD6G			ENSG00000143919	-1.7691	CAMKMT		ENSG00000107742	2.39002	SPOCK2
ENSG00000250917	-1.69127	1.99345	49.3323	2.16073e-12	1.716e-10	AL035458.2			ENSG00000117400	-1.76835	MPL		ENSG00000184986	2.38505	TMEM121
ENSG00000103995	-1.30676	6.73619	49.3256	2.16817e-12	1.71965e-10	CEP152			ENSG00000272037	-1.76811	AP002907.1		ENSG00000139219	2.38187	COL2A1
ENSG00000169136	1.29155	5.81681	49.3208	2.17341e-12	1.72156e-10	ATF5			ENSG00000268686	-1.76676	AC010643.1		ENSG00000180440	2.38143	SERTM1
ENSG00000126778	1.31413	5.30241	49.2841	2.21446e-12	1.75179e-10	SIX1			ENSG00000256436	-1.76565	TAS2R31		ENSG00000260018	2.37603	AC040169.1
ENSG00000138246	-1.29	6.04663	49.2592	2.24278e-12	1.77189e-10	DNAJC13			ENSG00000162946	-1.76467	DISC1		ENSG00000268262	2.37421	AC011445.1
ENSG00000165671	1.26226	8.35447	49.2556	2.24694e-12	1.77286e-10	NSD1			ENSG00000236548	-1.76161	RNF217-AS1		ENSG00000124635	2.36822	HIST1H2BJ
ENSG00000227354	1.36734	4.10873	49.2438	2.26046e-12	1.78121e-10	RBM26-AS1			ENSG00000258344	-1.7604	AC078778.2		ENSG00000197980	2.36711	LEKR1
ENSG00000068366	-1.29413	5.81253	49.2404	2.26437e-12	1.78198e-10	ACSL4			ENSG00000229970	-1.75807	AC007128.1		ENSG00000196900	2.36623	TEX43
ENSG00000133247	1.35465	5.1075	49.1937	2.31894e-12	1.82256e-10	KMT5C			ENSG00000231738	-1.75571	TSPAN19		ENSG00000280143	2.36601	AP000892.3
ENSG00000148795	7.64329	-1.01509	49.1533	2.36717e-12	1.85806e-10	CYP17A1			ENSG00000166359	-1.75279	WDR88		ENSG00000109758	2.36568	HGFAC
ENSG00000132002	1.27633	9.68109	49.1228	2.40434e-12	1.8848e-10	DNAJB1			ENSG00000188383	-1.748	GPAT2P2		ENSG00000273240	2.36447	AC013468.1
ENSG00000124664	1.49856	3.20591	49.0789	2.45875e-12	1.92496e-10	SPDEF			ENSG00000164125	-1.74687	FAM198B		ENSG00000197083	2.36436	ZNF300P1
ENSG00000148690	-1.29913	6.02104	49.0703	2.46956e-12	1.93094e-10	FRA10AC1			ENSG00000118514	-1.74506	ALDH8A1		ENSG00000232818	2.36392	RPS2P32
ENSG00000171552	1.3355	4.59728	48.9905	2.5721e-12	2.00852e-10	BCL2L1			ENSG00000275160	-1.74243	AL354718.1		ENSG00000167895	2.36392	TMC8
ENSG00000165572	1.29031	6.03337	48.9871	2.57654e-12	2.0094e-10	KBTBD6			ENSG00000158806	-1.74231	NPM2		ENSG00000178977	2.36205	LINC00324
ENSG00000125246	-1.57954	3.08248	48.9606	2.6116e-12	2.03413e-10	CLYBL			ENSG00000259972	-1.74025	AC009120.2		ENSG00000161180	2.36205	CCDC116
ENSG00000100714	-1.25951	7.94498	48.8976	2.69674e-12	2.09775e-10	MTHFD1			ENSG00000185420	-1.7384	SMYD3		ENSG00000185633	2.35995	NDUFA4L2
ENSG00000181830	1.34824	4.31434	48.8883	2.70955e-12	2.10502e-10	SLC35C1			ENSG00000280128	-1.73697	AL662795.2		ENSG00000183773	2.35984	AIFM3
ENSG00000142513	2.19224	1.02003	48.8746	2.72855e-12	2.11707e-10	ACP4			ENSG00000259318	-1.73688	AL356801.1		ENSG00000121101	2.35721	TEX14
ENSG00000164258	-1.32888	5.21183	48.8462	2.76848e-12	2.1453e-10	NDUFS4			ENSG00000173727	-1.73596	AP000769.1		ENSG00000156140	2.35547	ADAMTS3
ENSG00000188175	5.209	-0.707106	48.7076	2.97106e-12	2.29935e-10	HEPACAM2			ENSG00000255445	-1.73297	AP003072.2		ENSG00000154342	2.35155	WNT3A
ENSG00000164404	2.21051	1.53698	48.6853	3.00509e-12	2.32273e-10	GDF9			ENSG00000200534	-1.7329	SNORA33		ENSG00000183114	2.35125	FAM43B
ENSG00000283013	2.5759	0.731663	48.6699	3.0288e-12	2.33807e-10	N/A			ENSG00000139318	-1.73258	DUSP6		ENSG00000138669	2.3491	PRKG2
ENSG00000181472	1.29269	5.48766	48.622	3.10374e-12	2.39288e-10	ZBTB2			ENSG00000267374	-1.73208	AC016205.1		ENSG00000126759	2.34866	CFP
ENSG00000163508	2.15018	1.17154	48.6141	3.1162e-12	2.39943e-10	EOMES			ENSG00000229587	-1.73013	AL158825.2		ENSG00000235138	2.34717	AL445931.1
ENSG00000134917	1.57529	2.6692	48.5743	3.18007e-12	2.44551e-10	ADAMTS8			ENSG00000271795	-1.7281	AC011337.1		ENSG00000228878	2.34628	SEPT7-AS1
ENSG00000152137	-1.33634	4.37506	48.5655	3.19446e-12	2.45347e-10	HSPB8			ENSG00000266907	-1.72805	AC006116.1		ENSG00000107984	2.34596	DKK1
ENSG00000136518	-1.29802	5.32929	48.5499	3.21989e-12	2.46987e-10	ACTL6A			ENSG00000226107	-1.72511	AC004383.1		ENSG00000183837	2.34585	PNMA3
ENSG00000037965	1.56336	4.02262	48.5329	3.248e-12	2.48477e-10	HOXC8			ENSG00000263050	-1.72506	AC090617.5		ENSG00000240668	2.34126	KRT8P36
ENSG00000183496	1.42912	4.24886	48.5307	3.2516e-12	2.48477e-10	MEX3B			ENSG00000278952	-1.71967	AP003068.4		ENSG00000123689	2.33967	G0S2
ENSG00000076826	1.3369	4.68409	48.5329	3.2479e-12	2.48477e-10	CAMSAP3			ENSG00000086570	-1.71217	FAT2		ENSG00000255366	2.338	AC120036.4
ENSG00000141570	1.37655	4.71265	48.5158	3.27638e-12	2.50056e-10	CBX8			ENSG00000267546	-1.71115	AC015802.4		ENSG00000257108	2.33088	NHLRC4
ENSG00000119630	1.62659	2.45438	48.5029	3.29802e-12	2.51391e-10	PGF			ENSG00000115290	-1.70953	GRB14		ENSG00000229422	2.3276	AL512625.2
ENSG00000089847	1.42457	4.29234	48.4925	3.31563e-12	2.52416e-10	ANKRD24			ENSG00000112367	-1.70913	FIG4		ENSG00000101638	2.32654	ST8SIA5
ENSG00000177427	1.4018	3.74686	48.4732	3.34839e-12	2.54591e-10	MIEF2			ENSG00000091536	-1.70893	MYO15A		ENSG00000132259	2.32628	CNGA4
ENSG00000197472	-1.59331	2.65185	48.4582	3.37408e-12	2.56223e-10	ZNF695			ENSG00000243083	-1.70781	LINC00870		ENSG00000074706	2.32598	IPCEF1
ENSG00000231010	3.76776	-0.262418	48.4551	3.37942e-12	2.56308e-10	AL121672.1			ENSG00000248712	-1.70601	CCDC153		ENSG00000225880	2.32171	LINC00115
ENSG00000271013	-1.48331	2.84685	48.4422	3.40172e-12	2.57677e-10	LRRC37A9P			ENSG00000280129	-1.70595	AL132780.5		ENSG00000226738	2.32057	U62317.1
ENSG00000165323	1.43178	3.72597	48.369	3.53109e-12	2.67144e-10	FAT3			ENSG00000268858	-1.70431	AL118506.1		ENSG00000185261	2.32022	KIAA0825
ENSG00000145022	1.35159	4.2887	48.3643	3.53959e-12	2.67453e-10	TCTA			ENSG00000251994	-1.70381	RNU2-27P		ENSG00000267272	2.31128	LINC01140
ENSG00000164070	-1.2647	6.49103	48.3096	3.63969e-12	2.74674e-10	HSPA4L			ENSG00000173295	-1.70057	FAM86B3P		ENSG00000187624	2.30534	C17ORF97
ENSG00000274012	1.30736	5.26725	48.2951	3.66668e-12	2.76367e-10	RN7SL2			ENSG00000138772	-1.69856	ANXA3		ENSG00000114757	2.30516	PEX5L
ENSG00000158715	1.34541	4.31513	48.2665	3.72051e-12	2.80077e-10	SLC45A3			ENSG00000247416	-1.69783	AP000802.1		ENSG00000164197	2.30306	RNF180
ENSG00000272744	7.61274	-0.790613	48.2089	3.83147e-12	2.87773e-10	AC107214.2			ENSG00000256417	-1.69762	AC006206.2		ENSG00000185527	2.30055	PDE6G
ENSG00000130023	1.33676	4.71218	48.2085	3.83224e-12	2.87773e-10	ERMARD			ENSG00000244219	-1.69455	TMEM225B		ENSG00000182168	2.30037	UNC5C
ENSG00000135736	1.41457	3.90033	48.1648	3.91867e-12	2.93901e-10	CCDC102A			ENSG00000181856	-1.69384	SLC2A4		ENSG00000159387	2.29822	IRX6
ENSG00000158156	1.39857	3.94599	48.1147	4.01995e-12	3.01124e-10	XKR8			ENSG00000143502	-1.69382	SUSD4		ENSG00000230979	2.29328	AC079250.1
ENSG00000185650	1.29383	6.15202	48.0931	4.06457e-12	3.03717e-10	ZFP36L1			ENSG00000249502	-1.69379	AC006160.1		ENSG00000200815	2.2917	RNU6-1091P
ENSG00000135631	1.28533	5.54591	48.0953	4.05996e-12	3.03717e-10	RAB11FIP5			ENSG00000165181	-1.69355	C9ORF84		ENSG00000007350	2.2914	TKTL1
ENSG00000152217	1.41391	3.59888	48.0874	4.07635e-12	3.04222e-10	SETBP1			ENSG00000232611	-1.69242	AL683813.1		ENSG00000100362	2.29107	PVALB
ENSG00000260589	2.44458	0.793515	48.079	4.09394e-12	3.05159e-10	STAM-AS1			ENSG00000243155	-1.69228	AL162431.2		ENSG00000273056	2.29095	AL354694.1
ENSG00000178971	-1.34438	5.54552	48.052	4.15065e-12	3.09007e-10	CTC1			ENSG00000279838	-1.6913	AL356273.3		ENSG00000224745	2.28942	AC063965.1
ENSG00000162496	1.5493	3.06487	48.0087	4.2433e-12	3.15518e-10	DHRS3			ENSG00000250917	-1.69127	AL035458.2		ENSG00000232783	2.2894	FRG2FP
ENSG00000077152	-1.26694	6.60102	47.9878	4.28877e-12	3.18508e-10	UBE2T			ENSG00000245910	-1.68859	SNHG6		ENSG00000176896	2.28758	TCEANC
ENSG00000172244	-1.36569	4.25221	47.9676	4.33323e-12	3.21416e-10	C5ORF34			ENSG00000109832	-1.68781	DDX25		ENSG00000224152	2.28749	AC009506.1
ENSG00000169239	-1.374	4.24786	47.9052	4.47328e-12	3.314e-10	CA5B			ENSG00000215045	-1.68654	GRID2IP		ENSG00000164849	2.28749	GPR146
ENSG00000020922	-1.2545	6.97591	47.8719	4.54995e-12	3.36669e-10	MRE11			ENSG00000114279	-1.686	FGF12		ENSG00000280537	2.28744	AC068946.1
ENSG00000204444	1.78073	2.01187	47.8202	4.67163e-12	3.45251e-10	APOM			ENSG00000264859	-1.68292	DSG2-AS1		ENSG00000172927	2.28744	MYEOV
ENSG00000168286	1.28279	5.51006	47.7994	4.72131e-12	3.48498e-10	THAP11			ENSG00000182912	-1.68235	TSPEAR-AS2		ENSG00000166819	2.28623	PLIN1
ENSG00000235586	3.53365	-0.0227663	47.7715	4.78912e-12	3.53074e-10	AC011247.2			ENSG00000233270	-1.68122	SNRPEP4		ENSG00000224592	2.28535	AL139158.2
ENSG00000177700	1.30774	5.61897	47.7224	4.91055e-12	3.61587e-10	POLR2L			ENSG00000262050	-1.67804	AC005696.1		ENSG00000187773	2.28449	FAM69C
ENSG00000171931	3.0044	0.189502	47.7147	4.92989e-12	3.62571e-10	FBXW10			ENSG00000267939	-1.67765	AC008946.1		ENSG00000189167	2.28405	ZAR1L
ENSG00000065357	-1.5976	3.13053	47.7094	4.94309e-12	3.63102e-10	DGKA			ENSG00000108839	-1.67695	ALOX12		ENSG00000257894	2.28273	AC027288.3
ENSG00000095951	1.30766	5.11045	47.6639	5.05931e-12	3.71167e-10	HIVEP1			ENSG00000171202	-1.67557	TMEM126A		ENSG00000049768	2.28032	FOXP3
ENSG00000275400	-1.58109	3.30692	47.6616	5.06512e-12	3.71167e-10	AC006001.4			ENSG00000171204	-1.66948	TMEM126B		ENSG00000272077	2.27221	AC124045.1
ENSG00000119397	-1.27298	5.71805	47.5512	5.35871e-12	3.92207e-10	CNTRL			ENSG00000089006	-1.66835	SNX5		ENSG00000172572	2.27006	PDE3A
ENSG00000105641	-1.65344	2.40591	47.528	5.4224e-12	3.96391e-10	SLC5A5			ENSG00000249655	-1.66721	AC008434.1		ENSG00000177301	2.26847	KCNA2
ENSG00000019485	1.38432	3.67918	47.5033	5.49126e-12	4.00941e-10	PRDM11			ENSG00000275481	-1.66596	AC025031.4		ENSG00000233585	2.26654	AC231533.2
ENSG00000268785	-1.94471	1.43218	47.4948	5.51507e-12	4.02195e-10	RPL7P50			ENSG00000231233	-1.66547	CFAP58-DT		ENSG00000182103	2.26286	FAM181B
ENSG00000163141	2.12835	1.15807	47.488	5.53404e-12	4.03095e-10	BNIPL			ENSG00000187867	-1.66401	PALM3		ENSG00000198892	2.26235	SHISA4
ENSG00000142409	1.2889	5.41398	47.4659	5.59696e-12	4.06701e-10	ZNF787			ENSG00000175894	-1.66172	TSPEAR		ENSG00000170989	2.26091	S1PR1
ENSG00000141968	-1.45595	3.2505	47.4661	5.59632e-12	4.06701e-10	VAV1			ENSG00000280163	-1.66118	AC040160.2		ENSG00000158050	2.25925	DUSP2
ENSG00000112149	1.42827	3.30432	47.462	5.60802e-12	4.07017e-10	CD83			ENSG00000279636	-1.66094	AL132989.2		ENSG00000152784	2.25849	PRDM8
ENSG00000219607	2.46749	0.742092	47.4521	5.63646e-12	4.08593e-10	PPP1R3G			ENSG00000161082	-1.66066	CELF5		ENSG00000105550	2.25106	FGF21
ENSG00000164076	-1.6368	3.06803	47.4356	5.68412e-12	4.11556e-10	CAMKV			ENSG00000206561	-1.65921	COLQ		ENSG00000231160	2.25078	KLF3-AS1
ENSG00000198756	1.31705	4.6509	47.4275	5.70776e-12	4.12775e-10	COLGALT2			ENSG00000214546	-1.65891	AC087491.1		ENSG00000171813	2.25	PWWP2B
ENSG00000104356	1.36482	3.89219	47.3586	5.91187e-12	4.27027e-10	POP1			ENSG00000231312	-1.65694	AC007388.1		ENSG00000125657	2.24962	TNFSF9
ENSG00000105085	1.44275	3.54592	47.3541	5.92531e-12	4.27489e-10	MED26			ENSG00000178035	-1.65689	IMPDH2		ENSG00000091986	2.24917	CCDC80
ENSG00000185477	1.38174	3.80327	47.3372	5.97679e-12	4.3018e-10	GPRIN3			ENSG00000204252	-1.65584	HLA-DOA		ENSG00000265943	2.24534	AC090912.1
ENSG00000171861	1.30432	4.80922	47.3389	5.97146e-12	4.3018e-10	MRM3			ENSG00000019102	-1.65504	VSIG2		ENSG00000153060	2.24447	TEKT5
ENSG00000122406	-1.23003	11.1773	47.2097	6.37854e-12	4.58552e-10	RPL5			ENSG00000257913	-1.65454	DDN-AS1		ENSG00000197903	2.24147	HIST1H2BK
ENSG00000155034	1.38296	3.90744	47.2067	6.38831e-12	4.58711e-10	FBXL18			ENSG00000105641	-1.65344	SLC5A5		ENSG00000232555	2.24112	AC104088.1
ENSG00000230306	-2.44067	1.30016	47.1786	6.48032e-12	4.64768e-10	BANF1P2			ENSG00000167550	-1.65127	RHEBL1		ENSG00000272567	2.2407	AC109347.2
ENSG00000180035	1.26282	5.93216	47.1368	6.61999e-12	4.74224e-10	ZNF48			ENSG00000239763	-1.65062	AC009120.1		ENSG00000228290	2.2406	TBX18-AS1
ENSG00000170677	1.3175	4.55777	47.1188	6.68115e-12	4.78041e-10	SOCS6			ENSG00000238123	-1.64981	MID1IP1-AS1		ENSG00000183691	2.23908	NOG
ENSG00000115902	1.26395	5.74524	47.0564	6.89733e-12	4.92928e-10	SLC1A4			ENSG00000143889	-1.64184	HNRNPLL		ENSG00000261173	2.23887	AC018845.3
ENSG00000138622	1.50539	2.84487	47.0459	6.93437e-12	4.94992e-10	HCN4			ENSG00000181163	-1.64142	NPM1		ENSG00000124302	2.23751	CHST8
ENSG00000175894	-1.66172	2.02179	47.0155	7.04288e-12	5.02147e-10	TSPEAR			ENSG00000242338	-1.6397	BMS1P4		ENSG00000253549	2.23682	CA3-AS1
ENSG00000118514	-1.74506	1.82651	46.9793	7.17408e-12	5.10901e-10	ALDH8A1			ENSG00000273084	-1.63919	AC092171.5		ENSG00000170419	2.23354	VSTM2A
ENSG00000239306	1.27846	5.98691	46.8476	7.67263e-12	5.45764e-10	RBM14			ENSG00000010310	-1.63757	GIPR		ENSG00000215612	2.23323	HMX1
ENSG00000278828	2.19571	2.47997	46.8275	7.75175e-12	5.50747e-10	HIST1H3H			ENSG00000164076	-1.6368	CAMKV		ENSG00000136630	2.2328	HLX
ENSG00000198105	-1.36337	4.00987	46.7782	7.94918e-12	5.64113e-10	ZNF248			ENSG00000230513	-1.63569	THAP7-AS1		ENSG00000254671	2.23165	STT3A-AS1
ENSG00000132329	1.47941	3.34205	46.7292	8.15051e-12	5.77725e-10	RAMP1			ENSG00000233421	-1.63099	LINC01783		ENSG00000234618	2.22922	RPSAP9
ENSG00000203896	1.61822	3.1238	46.7055	8.24952e-12	5.8406e-10	LIME1			ENSG00000234311	-1.63075	AL451069.3		ENSG00000198121	2.22853	LPAR1
ENSG00000197587	1.62783	2.60197	46.7006	8.27029e-12	5.84848e-10	DMBX1			ENSG00000270574	-1.62467	AC010680.2		ENSG00000140835	2.22598	CHST4
ENSG00000179588	1.41674	3.60903	46.6508	8.48315e-12	5.99203e-10	ZFPM1			ENSG00000213261	-1.62458	EEF1B2P6		ENSG00000171502	2.21886	COL24A1
ENSG00000223652	1.89783	1.49708	46.59	8.75044e-12	6.16682e-10	AC106786.1			ENSG00000273473	-1.6231	BX649601.1		ENSG00000140832	2.21882	MARVELD3
ENSG00000172336	1.25938	5.99832	46.5899	8.75094e-12	6.16682e-10	POP7			ENSG00000213860	-1.61903	RPL21P75		ENSG00000234230	2.21431	ZFX-AS1
ENSG00000229809	1.41924	3.40334	46.5706	8.83744e-12	6.22055e-10	ZNF688			ENSG00000229728	-1.61829	AL136531.1		ENSG00000254806	2.21341	SYS1-DBNDD2
ENSG00000172748	2.04324	1.88204	46.5092	9.11908e-12	6.41136e-10	ZNF596			ENSG00000247796	-1.61443	AC008966.1		ENSG00000169885	2.21281	CALML6
ENSG00000215251	1.28616	4.98191	46.4919	9.19972e-12	6.46056e-10	FASTKD5			ENSG00000258824	-1.61351	AL122035.1		ENSG00000164404	2.21051	GDF9
ENSG00000232160	-2.05355	1.18093	46.4748	9.28042e-12	6.50971e-10	RAP2C-AS1			ENSG00000134490	-1.61045	TMEM241		ENSG00000166548	2.20704	TK2
ENSG00000229970	-1.75807	1.70194	46.4649	9.32729e-12	6.53503e-10	AC007128.1			ENSG00000162510	-1.60768	MATN1		ENSG00000259826	2.20563	AC072061.1
ENSG00000170606	-1.22776	7.70165	46.4342	9.47479e-12	6.63071e-10	HSPA4			ENSG00000122025	-1.60629	FLT3		ENSG00000172349	2.20455	IL16
ENSG00000160813	1.36252	4.73465	46.4233	9.52765e-12	6.66002e-10	PPP1R35			ENSG00000236924	-1.60519	AL162411.1		ENSG00000260293	2.20449	AC106820.4
ENSG00000205659	-1.25363	5.66313	46.3897	9.6925e-12	6.76746e-10	LIN52			ENSG00000102575	-1.60467	ACP5		ENSG00000197191	2.20132	CYSRT1
ENSG00000122035	2.16453	1.52945	46.3674	9.8034e-12	6.83408e-10	RASL11A			ENSG00000243742	-1.60424	RPLP0P2		ENSG00000091106	2.19619	NLRC4
ENSG00000264247	-1.35749	3.65566	46.366	9.81043e-12	6.83408e-10	LINC00909			ENSG00000226472	-1.60332	AC008013.1		ENSG00000278828	2.19571	HIST1H3H
ENSG00000135972	-1.26382	5.84053	46.3366	9.95864e-12	6.92937e-10	MRPS9			ENSG00000265218	-1.60285	AC103810.2		ENSG00000162373	2.19471	BEND5
ENSG00000177706	1.33899	4.25098	46.3258	1.00137e-11	6.95971e-10	FAM20C			ENSG00000204308	-1.60268	RNF5		ENSG00000142513	2.19224	ACP4
ENSG00000237424	-1.35899	4.12625	46.311	1.00896e-11	7.00442e-10	FOXD2-AS1			ENSG00000263069	-1.60182	AC124319.2		ENSG00000242265	2.1918	PEG10
ENSG00000230513	-1.63569	2.09413	46.2797	1.02519e-11	7.10896e-10	THAP7-AS1			ENSG00000126790	-1.59824	L3HYPDH		ENSG00000232645	2.19028	LINC01431
ENSG00000166173	1.24161	6.35151	46.2679	1.03138e-11	7.14369e-10	LARP6			ENSG00000253570	-1.59792	RNF5P1		ENSG00000259442	2.18866	AC105339.3
ENSG00000150967	1.44676	3.36593	46.265	1.03292e-11	7.14623e-10	ABCB9			ENSG00000259943	-1.59789	AL050341.2		ENSG00000183072	2.18616	NKX2-5
ENSG00000100263	1.28357	5.16489	46.2573	1.03701e-11	7.162e-10	RHBDD3			ENSG00000235370	-1.59774	DNM1P51		ENSG00000271918	2.18379	AC034236.2
ENSG00000125691	-1.2189	10.1831	46.2562	1.03756e-11	7.162e-10	RPL23			ENSG00000065357	-1.5976	DGKA		ENSG00000219891	2.18016	ZSCAN12P1
ENSG00000166170	1.23555	6.64241	46.2353	1.0487e-11	7.22703e-10	BAG5			ENSG00000251323	-1.59643	AP003086.1		ENSG00000279730	2.17744	SETD8P1
ENSG00000250132	-1.77664	2.22688	46.2341	1.04936e-11	7.22703e-10	AC004803.1			ENSG00000176454	-1.59633	LPCAT4		ENSG00000236609	2.17328	ZNF853
ENSG00000241343	-1.27631	6.74232	46.2163	1.0589e-11	7.28445e-10	RPL36A			ENSG00000247934	-1.59469	AC022364.1		ENSG00000224614	2.17193	TNK2-AS1
ENSG00000070718	-1.25541	5.59274	46.2121	1.06118e-11	7.29189e-10	AP3M2			ENSG00000260686	-1.59338	AC008669.1		ENSG00000122035	2.16453	RASL11A
ENSG00000163888	1.56101	2.55962	46.1996	1.068e-11	7.3304e-10	CAMK2N2			ENSG00000197472	-1.59331	ZNF695		ENSG00000125813	2.16391	PAX1
ENSG00000127774	1.53077	2.75967	46.1866	1.0751e-11	7.37082e-10	EMC6			ENSG00000143994	-1.58959	ABHD1		ENSG00000248668	2.16257	OXCT1-AS1
ENSG00000119574	1.35877	3.8434	46.1475	1.09674e-11	7.5107e-10	ZBTB45			ENSG00000270020	-1.58886	AC009108.3		ENSG00000130487	2.16149	KLHDC7B
ENSG00000197576	1.70433	3.86821	46.1337	1.1045e-11	7.55529e-10	HOXA4			ENSG00000270179	-1.58854	AP002840.2		ENSG00000122863	2.16054	CHST3
ENSG00000230733	1.33313	4.21846	46.1081	1.11903e-11	7.64608e-10	AC092171.2			ENSG00000265095	-1.58785	FTLP12		ENSG00000170345	2.15918	FOS
ENSG00000180340	1.50129	2.81274	46.0774	1.1367e-11	7.75808e-10	FZD2			ENSG00000234819	-1.58719	AL353705.4		ENSG00000060491	2.15627	OGFR
ENSG00000125814	-1.31477	4.59868	46.045	1.1557e-11	7.87886e-10	NAPB			ENSG00000197580	-1.58421	BCO2		ENSG00000128011	2.15207	LRFN1
ENSG00000280710	2.10074	1.0065	46.0159	1.17296e-11	7.98757e-10	AL139035.1			ENSG00000235919	-1.58296	ASH1L-AS1		ENSG00000163508	2.15018	EOMES
ENSG00000160877	1.24497	5.92687	45.9775	1.19616e-11	8.13647e-10	NACC1			ENSG00000275400	-1.58109	AC006001.4		ENSG00000162775	2.14851	RBM15
ENSG00000139269	1.31681	4.24552	45.9726	1.19916e-11	8.14e-10	INHBE			ENSG00000259969	-1.58104	AL049838.1		ENSG00000165511	2.14793	C10ORF25
ENSG00000160685	1.27879	5.07409	45.9723	1.19937e-11	8.14e-10	ZBTB7B			ENSG00000125246	-1.57954	CLYBL		ENSG00000259994	2.1469	AL353796.1
ENSG00000120800	-1.24538	5.94645	45.9535	1.21095e-11	8.20944e-10	UTP20			ENSG00000237651	-1.57812	C2ORF74		ENSG00000226856	2.14624	AC093901.1
ENSG00000156735	1.24218	6.07174	45.9461	1.21551e-11	8.23117e-10	BAG4			ENSG00000272034	-1.57739	SNORD14A		ENSG00000215186	2.14379	GOLGA6B
ENSG00000134996	-1.2847	4.75554	45.905	1.24129e-11	8.39638e-10	OSTF1			ENSG00000069869	-1.57672	NEDD4		ENSG00000017483	2.14217	SLC38A5
ENSG00000168517	1.74224	1.81948	45.9001	1.2444e-11	8.39866e-10	HEXIM2			ENSG00000116679	-1.57602	IVNS1ABP		ENSG00000163885	2.1398	CFAP100
ENSG00000183864	1.2743	5.23367	45.901	1.24385e-11	8.39866e-10	TOB2			ENSG00000237886	-1.57546	NALT1		ENSG00000154252	2.13817	GAL3ST2
ENSG00000227473	1.36626	3.57913	45.8977	1.24591e-11	8.39949e-10	TSSK5P			ENSG00000269439	-1.57537	AC010618.3		ENSG00000166828	2.13417	SCNN1G
ENSG00000143079	1.25689	5.36078	45.8692	1.26417e-11	8.51318e-10	CTTNBP2NL			ENSG00000264125	-1.57405	AC104984.1		ENSG00000187808	2.13404	SOWAHD
ENSG00000111726	-1.24659	5.93073	45.8554	1.27312e-11	8.5639e-10	CMAS			ENSG00000225648	-1.57353	SBDSP1		ENSG00000267149	2.13394	AC011476.2
ENSG00000249673	-1.43705	4.04334	45.8461	1.27915e-11	8.59493e-10	NOP14-AS1			ENSG00000163359	-1.57294	COL6A3		ENSG00000277901	2.13349	AL390037.1
ENSG00000064300	-1.77065	2.38786	45.831	1.28904e-11	8.65185e-10	NGFR			ENSG00000197959	-1.57282	DNM3		ENSG00000226239	2.13287	AL031658.1
ENSG00000010610	-2.97332	-0.219038	45.8045	1.30664e-11	8.76028e-10	CD4			ENSG00000244716	-1.57035	BX679664.3		ENSG00000229519	2.13264	AL591866.1
ENSG00000171621	1.67815	2.03996	45.7852	1.31957e-11	8.8372e-10	SPSB1			ENSG00000224786	-1.56879	CETN4P		ENSG00000274330	2.1323	AL160191.3
ENSG00000109066	1.30202	4.38215	45.7381	1.35171e-11	9.04247e-10	TMEM104			ENSG00000280278	-1.56862	AC009108.5		ENSG00000188573	2.13219	FBLL1
ENSG00000229422	2.3276	0.851992	45.675	1.39591e-11	9.32447e-10	AL512625.2			ENSG00000101342	-1.56607	TLDC2		ENSG00000155719	2.13196	OTOA
ENSG00000120756	-1.27156	4.84588	45.6728	1.3975e-11	9.32447e-10	PLS1			ENSG00000202474	-1.56501	RNA5SP283		ENSG00000235159	2.13111	AL121672.2
ENSG00000213204	-3.58735	-0.471269	45.6714	1.39848e-11	9.32447e-10	AL049697.1			ENSG00000272902	-1.56359	TBC1D8-AS1		ENSG00000151360	2.13077	ALLC
ENSG00000196517	1.2577	5.41314	45.6605	1.40632e-11	9.36647e-10	SLC6A9			ENSG00000152969	-1.5628	JAKMIP1		ENSG00000260784	2.13066	AC026150.2
ENSG00000162241	1.42953	3.61924	45.6436	1.41851e-11	9.43729e-10	SLC25A45			ENSG00000115392	-1.55972	FANCL		ENSG00000162944	2.12999	RFTN2
ENSG00000066735	1.26315	5.28341	45.6245	1.4324e-11	9.51929e-10	KIF26A			ENSG00000105048	-1.55866	TNNT1		ENSG00000259843	2.12901	AC007610.1
ENSG00000126391	1.2777	4.89067	45.6209	1.43501e-11	9.52619e-10	FRMD8			ENSG00000125772	-1.55728	GPCPD1		ENSG00000228434	2.12876	AC004951.1
ENSG00000253981	-2.70031	0.835247	45.6061	1.4459e-11	9.58795e-10	ALG1L13P			ENSG00000162595	-1.55719	DIRAS3		ENSG00000163141	2.12835	BNIPL
ENSG00000198455	1.26645	5.03929	45.5914	1.4568e-11	9.6497e-10	ZXDB			ENSG00000230071	-1.55564	RPL4P6		ENSG00000233705	2.12715	SLC26A4-AS1
ENSG00000271119	2.72246	0.651962	45.5426	1.49355e-11	9.88238e-10	AC026412.3			ENSG00000268379	-1.55506	AC025588.1		ENSG00000131831	2.12708	RAI2
ENSG00000073464	1.38778	3.39269	45.528	1.50474e-11	9.94558e-10	CLCN4			ENSG00000278709	-1.55449	NKILA		ENSG00000237499	2.12402	AL357060.1
ENSG00000108106	1.22314	7.20752	45.4684	1.55125e-11	1.02307e-09	UBE2S			ENSG00000270060	-1.55397	AC090589.3		ENSG00000204366	2.12183	ZBTB12
ENSG00000262089	-3.15724	0.37454	45.4684	1.55123e-11	1.02307e-09	AC040977.1			ENSG00000213178	-1.55269	RPL22P1		ENSG00000160207	2.12027	HSF2BP
ENSG00000182463	1.50105	4.09952	45.4003	1.60611e-11	1.05809e-09	TSHZ2			ENSG00000101898	-1.55203	MCTS2P		ENSG00000107140	2.11858	TESK1
ENSG00000198727	1.20662	9.59084	45.3886	1.61575e-11	1.06329e-09	MT-CYB			ENSG00000167103	-1.55039	PIP5KL1		ENSG00000227082	2.11856	AC244021.1
ENSG00000261777	1.72254	2.04587	45.3707	1.63054e-11	1.07186e-09	AC012184.3			ENSG00000248375	-1.55004	AC104066.1		ENSG00000183971	2.11516	NPW
ENSG00000137288	-1.23903	6.42347	45.3395	1.65672e-11	1.08789e-09	UQCC2			ENSG00000273373	-1.54952	AL355488.1		ENSG00000180279	2.11341	LINC01869
ENSG00000115275	1.23783	6.02007	45.294	1.69564e-11	1.11105e-09	MOGS			ENSG00000153157	-1.54897	SYCP2L		ENSG00000163637	2.11096	PRICKLE2
ENSG00000091127	-1.23143	6.24762	45.2953	1.69455e-11	1.11105e-09	PUS7			ENSG00000244026	-1.54755	FAM86DP		ENSG00000176919	2.11042	C8G
ENSG00000124116	7.51369	-0.938926	45.278	1.70962e-11	1.119e-09	WFDC3			ENSG00000177406	-1.54714	AC021054.1		ENSG00000058085	2.1104	LAMC2
ENSG00000153495	7.51321	-0.61852	45.267	1.71924e-11	1.12408e-09	TEX29			ENSG00000279066	-1.54633	HEXDC-IT1		ENSG00000280010	2.11022	AP001350.2
ENSG00000165312	1.25518	6.24635	45.2245	1.75697e-11	1.14751e-09	OTUD1			ENSG00000137691	-1.54419	CFAP300		ENSG00000187952	2.1078	HS6ST1P1
ENSG00000151702	1.49876	2.75166	45.2201	1.76087e-11	1.14882e-09	FLI1			ENSG00000225793	-1.54123	AL080250.1		ENSG00000230092	2.10748	AL669831.4
ENSG00000164619	2.04934	1.30463	45.2068	1.77285e-11	1.1554e-09	BMPER			ENSG00000135226	-1.54107	UGT2B28		ENSG00000231305	2.10651	AC112484.1
ENSG00000231327	3.16124	0.0451594	45.2037	1.77571e-11	1.15602e-09	LINC01816			ENSG00000214248	-1.54077	AC010336.1		ENSG00000143867	2.10541	OSR1
ENSG00000181450	-1.24292	5.5845	45.1791	1.79813e-11	1.16937e-09	ZNF678			ENSG00000223546	-1.53796	LINC00630		ENSG00000266994	2.10377	AC020663.1
ENSG00000144161	-1.24688	5.46895	45.1594	1.81627e-11	1.1799e-09	ZC3H8			ENSG00000250899	-1.53433	AC125807.2		ENSG00000073861	2.10247	TBX21
ENSG00000160993	1.3335	4.06988	45.1545	1.82085e-11	1.18161e-09	ALKBH4			ENSG00000189367	-1.5336	KIAA0408		ENSG00000255153	2.10168	TOLLIP-AS1
ENSG00000264604	2.59551	0.335985	45.1172	1.85585e-11	1.20303e-09	N/A			ENSG00000116819	-1.53346	TFAP2E		ENSG00000280710	2.10074	AL139035.1
ENSG00000185187	1.38525	4.00918	45.1109	1.86187e-11	1.20564e-09	SIGIRR			ENSG00000269837	-1.53255	IPO5P1		ENSG00000167487	2.10014	KLHL26
ENSG00000127954	2.94148	0.0234517	45.054	1.91676e-11	1.23987e-09	STEAP4			ENSG00000254694	-1.53237	AP001893.1		ENSG00000180660	2.0991	MAB21L1
ENSG00000280161	-2.3355	0.567119	45.0381	1.93238e-11	1.24864e-09	AC022413.1			ENSG00000226383	-1.53226	LINC01876		ENSG00000123989	2.0981	CHPF
ENSG00000121966	1.46335	2.96213	45.0204	1.94988e-11	1.25727e-09	CXCR4			ENSG00000196126	-1.53222	HLA-DRB1		ENSG00000177133	2.09552	LINC00982
ENSG00000130821	1.22619	7.27795	45.0214	1.9489e-11	1.25727e-09	SLC6A8			ENSG00000158019	-1.53218	BABAM2		ENSG00000180573	2.09471	HIST1H2AC
ENSG00000185129	1.21394	7.34252	44.9838	1.98675e-11	1.27968e-09	PURA			ENSG00000267060	-1.52851	PTGES3L		ENSG00000223393	2.09292	AL118511.1
ENSG00000145780	1.25749	5.27628	44.9593	2.01171e-11	1.29439e-09	FEM1C			ENSG00000172340	-1.52641	SUCLG2		ENSG00000152377	2.09274	SPOCK1
ENSG00000198763	1.20001	9.75273	44.9232	2.04917e-11	1.31709e-09	MT-ND2			ENSG00000185201	-1.52605	IFITM2		ENSG00000120215	2.09266	MLANA
ENSG00000225921	-1.22331	6.59011	44.92	2.05248e-11	1.31782e-09	NOL7			ENSG00000144354	-1.52492	CDCA7		ENSG00000168077	2.09201	SCARA3
ENSG00000130193	1.26604	4.87608	44.8879	2.08647e-11	1.33823e-09	THEM6			ENSG00000087842	-1.52478	PIR		ENSG00000179873	2.08995	NLRP11
ENSG00000185615	1.37851	5.6035	44.8833	2.09132e-11	1.33992e-09	PDIA2			ENSG00000177855	-1.52363	CACYBPP2		ENSG00000158406	2.08902	HIST1H4H
ENSG00000256628	-1.76965	1.89813	44.8546	2.12217e-11	1.35826e-09	ZBTB11-AS1			ENSG00000204267	-1.52296	TAP2		ENSG00000162407	2.08584	PLPP3
ENSG00000188677	-1.26915	5.04653	44.8483	2.12901e-11	1.3612e-09	PARVB			ENSG00000162645	-1.52142	GBP2		ENSG00000226833	2.08552	AC092164.1
ENSG00000182993	1.80552	1.58452	44.8449	2.13276e-11	1.36216e-09	C12ORF60			ENSG00000253710	-1.51995	ALG11		ENSG00000050820	2.08452	BCAR1
ENSG00000260400	1.43207	3.07493	44.7902	2.19313e-11	1.39924e-09	AL513534.1			ENSG00000266651	-1.5197	AC093484.4		ENSG00000125337	2.07928	KIF25
ENSG00000184083	1.33879	3.85916	44.7591	2.22831e-11	1.4202e-09	FAM120C			ENSG00000070669	-1.51777	ASNS		ENSG00000280383	2.07909	Z95331.1
ENSG00000167550	-1.65127	2.21561	44.7489	2.23992e-11	1.4261e-09	RHEBL1			ENSG00000166012	-1.51493	TAF1D		ENSG00000258725	2.07787	PRC1-AS1
ENSG00000171533	1.61656	2.56213	44.7415	2.24838e-11	1.42998e-09	MAP6			ENSG00000233025	-1.51409	CRYZP1		ENSG00000127588	2.07348	GNG13
ENSG00000168916	1.26851	5.12189	44.6928	2.30504e-11	1.46448e-09	ZNF608			ENSG00000255020	-1.50934	AF131216.3		ENSG00000214578	2.07052	HMGN2P15
ENSG00000188290	1.22273	8.09641	44.6649	2.33808e-11	1.48392e-09	HES4			ENSG00000280434	-1.5085	AL031595.3		ENSG00000115648	2.06682	MLPH
ENSG00000164975	-1.25859	4.95366	44.6174	2.39548e-11	1.51876e-09	SNAPC3			ENSG00000279368	-1.50711	AL031123.3		ENSG00000175040	2.06282	CHST2
ENSG00000074590	1.31779	3.9259	44.6142	2.3994e-11	1.51966e-09	NUAK1			ENSG00000234390	-1.50458	USP27X-AS1		ENSG00000188620	2.06211	HMX3
ENSG00000196456	1.38642	3.60446	44.6029	2.41331e-11	1.52688e-09	ZNF775			ENSG00000274698	-1.50411	AC099521.1		ENSG00000251201	2.05961	TMED7-TICAM2
ENSG00000110811	1.24656	5.7783	44.5878	2.43205e-11	1.53713e-09	P3H3			ENSG00000242692	-1.50215	RPS27AP1		ENSG00000137843	2.05832	PAK6
ENSG00000179604	1.27659	4.67968	44.585	2.43547e-11	1.53769e-09	CDC42EP4			ENSG00000272711	-1.50171	AC019069.1		ENSG00000182575	2.05724	NXPH3
ENSG00000114346	-1.21136	6.70469	44.563	2.46309e-11	1.55351e-09	ECT2			ENSG00000257027	-1.50021	AC010186.3		ENSG00000180592	2.05427	SKIDA1
ENSG00000213759	-2.03916	0.853402	44.5301	2.50476e-11	1.57816e-09	UGT2B11			ENSG00000162669	-1.49919	HFM1		ENSG00000148400	2.05337	NOTCH1
ENSG00000121964	-1.36621	3.46972	44.527	2.50867e-11	1.57898e-09	GTDC1			ENSG00000253598	-1.49753	SLC10A5		ENSG00000226937	2.05188	CEP164P1
ENSG00000181019	-1.35254	3.44679	44.5025	2.54032e-11	1.59725e-09	NQO1			ENSG00000182472	-1.49726	CAPN12		ENSG00000164619	2.04934	BMPER
ENSG00000153157	-1.54897	3.3922	44.4946	2.5506e-11	1.60204e-09	SYCP2L			ENSG00000101000	-1.49702	PROCR		ENSG00000247950	2.04911	SEC24B-AS1
ENSG00000143603	-2.38595	0.578403	44.4775	2.57293e-11	1.6144e-09	KCNN3			ENSG00000277693	-1.49648	AP003900.1		ENSG00000176845	2.04809	METRNL
ENSG00000168060	-2.73211	0.770294	44.4505	2.60874e-11	1.63518e-09	NAALADL1			ENSG00000233903	-1.49325	Z83851.1		ENSG00000139160	2.04596	ETFBKMT
ENSG00000126698	-1.20178	7.55466	44.4187	2.65144e-11	1.66023e-09	DNAJC8			ENSG00000236307	-1.49308	EEF1E1P1		ENSG00000189114	2.0456	BLOC1S3
ENSG00000163029	-1.20574	7.12629	44.385	2.69742e-11	1.68728e-09	SMC6			ENSG00000135205	-1.49243	CCDC146		ENSG00000134107	2.0447	BHLHE40
ENSG00000198732	1.2805	4.66613	44.3734	2.71353e-11	1.6956e-09	SMOC1			ENSG00000033122	-1.48994	LRRC7		ENSG00000218891	2.0444	ZNF579
ENSG00000204248	1.61747	3.00735	44.3631	2.72778e-11	1.70276e-09	COL11A2			ENSG00000132718	-1.48991	SYT11		ENSG00000134363	2.04428	FST
ENSG00000143994	-1.58959	3.07081	44.3497	2.74655e-11	1.71271e-09	ABHD1			ENSG00000162913	-1.48923	OBSCN-AS1		ENSG00000255503	2.04332	AP001767.3
ENSG00000168264	1.19724	8.20364	44.337	2.76447e-11	1.72211e-09	IRF2BP2			ENSG00000214456	-1.48682	PLIN5		ENSG00000172748	2.04324	ZNF596
ENSG00000054967	1.32222	4.20083	44.3072	2.8068e-11	1.74669e-09	RELT			ENSG00000003509	-1.48601	NDUFAF7		ENSG00000246379	2.04205	AC007495.1
ENSG00000176761	2.6321	0.421684	44.2989	2.81869e-11	1.75229e-09	ZNF285B			ENSG00000214595	-1.4855	EML6		ENSG00000254718	2.04103	AL157756.1
ENSG00000123178	-1.26804	4.91904	44.2894	2.83249e-11	1.75907e-09	SPRYD7			ENSG00000226179	-1.4855	LINC00685		ENSG00000233654	2.04059	AC108047.1
ENSG00000067221	1.3646	3.4888	44.2719	2.85792e-11	1.77305e-09	STOML1			ENSG00000173227	-1.48517	SYT12		ENSG00000270265	2.03982	AC104819.3
ENSG00000181744	1.23645	5.28947	44.1704	3.01001e-11	1.8655e-09	C3ORF58			ENSG00000217648	-1.48398	AL136116.3		ENSG00000234465	2.0381	PINLYP
ENSG00000116685	1.23244	5.44092	44.1502	3.04116e-11	1.88288e-09	KIAA2013			ENSG00000271013	-1.48331	LRRC37A9P		ENSG00000231346	2.03776	LINC01160
ENSG00000232434	1.57797	2.68993	44.1008	3.11897e-11	1.92909e-09	AJM1			ENSG00000158411	-1.48313	MITD1		ENSG00000198028	2.03699	ZNF560
ENSG00000197345	-1.22545	6.05945	44.097	3.12495e-11	1.93082e-09	MRPL21			ENSG00000228502	-1.48308	EEF1A1P11		ENSG00000225792	2.0364	AC004540.2
ENSG00000105983	-1.20734	6.48179	44.0946	3.12885e-11	1.93126e-09	LMBR1			ENSG00000170469	-1.48251	SPATA24		ENSG00000178187	2.03507	ZNF454
ENSG00000124171	1.34203	3.80769	44.0862	3.14236e-11	1.93763e-09	PARD6B			ENSG00000204792	-1.48192	LINC01291		ENSG00000236824	2.03452	BCYRN1
ENSG00000088876	1.27859	4.69462	44.0819	3.14923e-11	1.9399e-09	ZNF343			ENSG00000220842	-1.48172	RPL21P16		ENSG00000267786	2.03379	AF038458.3
ENSG00000175785	1.58936	2.50475	44.0219	3.24721e-11	1.99822e-09	PRIMA1			ENSG00000247400	-1.48001	DNAJC3-DT		ENSG00000115155	2.03248	OTOF
ENSG00000157510	-1.33276	3.67616	43.9822	3.31374e-11	2.0371e-09	AFAP1L1			ENSG00000072571	-1.4786	HMMR		ENSG00000130749	2.03219	ZC3H4
ENSG00000101898	-1.55203	2.52616	43.9689	3.3364e-11	2.04895e-09	MCTS2P			ENSG00000145354	-1.47859	CISD2		ENSG00000162882	2.03043	HAAO
ENSG00000188785	1.24527	5.22694	43.9655	3.34212e-11	2.05039e-09	ZNF548			ENSG00000228649	-1.47804	SNHG26		ENSG00000280106	2.02708	AC008555.8
ENSG00000163531	-1.27763	4.85782	43.9577	3.35551e-11	2.05652e-09	NFASC			ENSG00000236901	-1.47622	MIR600HG		ENSG00000110042	2.02451	DTX4
ENSG00000116833	1.97947	1.3384	43.9502	3.36841e-11	2.06234e-09	NR5A2			ENSG00000222937	-1.47613	SNORD63B		ENSG00000069011	2.02368	PITX1
ENSG00000125398	1.44306	3.0448	43.9437	3.37963e-11	2.06713e-09	SOX9			ENSG00000213904	-1.47524	LIPE-AS1		ENSG00000148926	2.02337	ADM
ENSG00000177133	2.09552	1.17561	43.9169	3.42613e-11	2.09346e-09	LINC00982			ENSG00000107018	-1.47521	RLN1		ENSG00000174804	2.02232	FZD4
ENSG00000011198	1.3143	3.96313	43.8998	3.45632e-11	2.10978e-09	ABHD5			ENSG00000188508	-1.47483	KRTDAP		ENSG00000122367	2.02217	LDB3
ENSG00000129484	-1.20462	7.79543	43.8588	3.5295e-11	2.15228e-09	PARP2			ENSG00000269737	-1.4744	AL691432.1		ENSG00000183779	2.02165	ZNF703
ENSG00000164920	1.63627	2.67635	43.8315	3.57907e-11	2.18032e-09	OSR2			ENSG00000215883	-1.47436	CYB5RL		ENSG00000174307	2.0183	PHLDA3
ENSG00000114554	1.19746	7.13496	43.7825	3.66973e-11	2.23331e-09	PLXNA1			ENSG00000272721	-1.4739	AC131235.3		ENSG00000188229	2.00695	TUBB4B
ENSG00000276023	1.24678	4.91325	43.7751	3.68358e-11	2.23949e-09	DUSP14			ENSG00000253425	-1.47336	HSPA8P13		ENSG00000231439	2.00641	WASIR2
ENSG00000198918	-1.18821	9.15204	43.7536	3.72436e-11	2.26202e-09	RPL39			ENSG00000259291	-1.47235	ZNF710-AS1		ENSG00000136881	2.00429	BAAT
ENSG00000133067	-1.87	1.35494	43.7474	3.73615e-11	2.26691e-09	LGR6			ENSG00000095370	-1.47043	SH2D3C		ENSG00000253948	2.00116	AC104986.2
ENSG00000158445	1.41072	3.10196	43.7058	3.8163e-11	2.31322e-09	KCNB1			ENSG00000235907	-1.47036	AC115285.1		ENSG00000257526	2.00036	AC107032.2
ENSG00000068137	1.26871	5.86164	43.635	3.95698e-11	2.3961e-09	PLEKHH3			ENSG00000272173	-1.46978	U47924.2		ENSG00000226085	2.00022	UQCRFS1P1
ENSG00000131409	1.29456	4.15804	43.6194	3.9887e-11	2.41291e-09	LRRC4B			ENSG00000070785	-1.46802	EIF2B3		ENSG00000226648	1.99889	PLCG1-AS1
ENSG00000137809	3.12012	-0.126378	43.6139	3.99989e-11	2.41727e-09	ITGA11			ENSG00000279400	-1.46567	AC008957.3		ENSG00000127528	1.99577	KLF2
ENSG00000138669	2.3491	0.800492	43.5838	4.06184e-11	2.45226e-09	PRKG2			ENSG00000130649	-1.46563	CYP2E1		ENSG00000145945	1.99506	FAM50B
ENSG00000132196	-1.34138	4.01158	43.5581	4.11556e-11	2.48223e-09	HSD17B7			ENSG00000186417	-1.46542	GLDN		ENSG00000151014	1.9946	NOCT
ENSG00000185880	-1.35695	3.44844	43.5403	4.15317e-11	2.50242e-09	TRIM69			ENSG00000205339	-1.46399	IPO7		ENSG00000254348	1.9945	AC120036.3
ENSG00000254349	-3.36135	-0.549385	43.523	4.19009e-11	2.52216e-09	MIR2052HG			ENSG00000137261	-1.46386	KIAA0319		ENSG00000212864	1.99413	RNF208
ENSG00000143032	1.51514	2.58322	43.5157	4.20561e-11	2.529e-09	BARHL2			ENSG00000273329	-1.46199	AC078846.1		ENSG00000175130	1.99304	MARCKSL1
ENSG00000167920	1.26102	4.60482	43.4768	4.29026e-11	2.57479e-09	TMEM99			ENSG00000267698	-1.45957	AC002116.2		ENSG00000257335	1.99304	MGAM
ENSG00000135439	-1.30435	3.95097	43.4768	4.2902e-11	2.57479e-09	AGAP2			ENSG00000277399	-1.4595	GPR179		ENSG00000171766	1.99051	GATM
ENSG00000279561	1.68282	2.28582	43.4679	4.30967e-11	2.58169e-09	AL845472.2			ENSG00000281571	-1.45925	AC241585.3		ENSG00000154736	1.98873	ADAMTS5
ENSG00000215424	-1.2771	4.51083	43.4676	4.31027e-11	2.58169e-09	MCM3AP-AS1			ENSG00000270558	-1.45843	AC025449.1		ENSG00000225511	1.98724	LINC00475
ENSG00000198015	-1.19471	6.78939	43.381	4.50547e-11	2.69595e-09	MRPL42			ENSG00000259462	-1.45746	CPEB1-AS1		ENSG00000092969	1.98642	TGFB2
ENSG00000269858	1.40316	3.45164	43.3492	4.5792e-11	2.73737e-09	EGLN2			ENSG00000237596	-1.45656	AL138828.1		ENSG00000283098	1.98576	AL132857.2
ENSG00000164694	-1.42344	2.70473	43.3352	4.6121e-11	2.75432e-09	FNDC1			ENSG00000141968	-1.45595	VAV1		ENSG00000141753	1.98558	IGFBP4
ENSG00000135205	-1.49243	2.8439	43.2918	4.71559e-11	2.81336e-09	CCDC146			ENSG00000260461	-1.45361	AL133355.1		ENSG00000278987	1.98534	AL031009.1
ENSG00000141232	1.23537	5.44757	43.2858	4.73014e-11	2.81927e-09	TOB1			ENSG00000183665	-1.45178	TRMT12		ENSG00000185924	1.98387	RTN4RL1
ENSG00000226393	7.44213	-1.21294	43.2709	4.76624e-11	2.83799e-09	IFNA20P			ENSG00000200087	-1.45144	SNORA73B		ENSG00000152433	1.98361	ZNF547
ENSG00000185669	-2.29985	0.677716	43.2558	4.80321e-11	2.8572e-09	SNAI3			ENSG00000137876	-1.45063	RSL24D1		ENSG00000196542	1.98211	SPTSSB
ENSG00000140406	1.23487	5.03659	43.2301	4.8666e-11	2.89208e-09	TLNRD1			ENSG00000231064	-1.4501	AC234582.1		ENSG00000160862	1.97971	AZGP1
ENSG00000182795	1.2939	3.87835	43.2209	4.88966e-11	2.9001e-09	C1ORF116			ENSG00000164616	-1.44983	FBXL21		ENSG00000165025	1.97956	SYK
ENSG00000095370	-1.47043	3.74315	43.2212	4.88886e-11	2.9001e-09	SH2D3C			ENSG00000145088	-1.44803	EAF2		ENSG00000116833	1.97947	NR5A2
ENSG00000128165	1.27271	4.22272	43.2101	4.91655e-11	2.9132e-09	ADM2			ENSG00000136261	-1.44668	BZW2		ENSG00000268279	1.97776	AC090004.1
ENSG00000065615	-1.24301	4.65345	43.1333	5.11346e-11	3.02692e-09	CYB5R4			ENSG00000225930	-1.44597	LINC02249		ENSG00000129757	1.97679	CDKN1C
ENSG00000188846	-1.17548	9.90466	43.104	5.19066e-11	3.06962e-09	RPL14			ENSG00000104408	-1.44382	EIF3E		ENSG00000177469	1.97363	CAVIN1
ENSG00000036448	1.71647	1.78186	43.0401	5.36302e-11	3.16846e-09	MYOM2			ENSG00000197467	-1.44192	COL13A1		ENSG00000170577	1.97363	SIX2
ENSG00000183161	1.60164	2.06629	42.9943	5.48985e-11	3.24024e-09	FANCF			ENSG00000254966	-1.44103	AC103974.1		ENSG00000266258	1.97311	LINC01909
ENSG00000119986	1.36452	3.74926	42.9728	5.55059e-11	3.27291e-09	AVPI1			ENSG00000145287	-1.44029	PLAC8		ENSG00000245146	1.97212	MALINC1
ENSG00000184371	1.37551	3.19257	42.9593	5.58903e-11	3.29237e-09	CSF1			ENSG00000232640	-1.43891	AL354892.2		ENSG00000173093	1.96918	CCDC63
ENSG00000246575	-2.29403	0.341816	42.9065	5.74191e-11	3.37915e-09	AC093162.2			ENSG00000274363	-1.43789	AC087742.1		ENSG00000246350	1.96833	AL049543.1
ENSG00000086544	1.33115	3.7489	42.8813	5.81641e-11	3.41968e-09	ITPKC			ENSG00000263235	-1.43752	AC006111.2		ENSG00000159167	1.96827	STC1
ENSG00000189184	1.76919	1.55116	42.8236	5.99052e-11	3.51864e-09	PCDH18			ENSG00000249673	-1.43705	NOP14-AS1		ENSG00000168348	1.96799	INSM2
ENSG00000138623	1.88122	1.41714	42.8039	6.05102e-11	3.55073e-09	SEMA7A			ENSG00000089505	-1.43674	CMTM1		ENSG00000172789	1.96788	HOXC5
ENSG00000124635	2.36822	3.9277	42.7973	6.07171e-11	3.55943e-09	HIST1H2BJ			ENSG00000270977	-1.43494	AC015849.5		ENSG00000232070	1.96613	TMEM253
ENSG00000262919	1.2519	4.65081	42.7713	6.15297e-11	3.60359e-09	CCNQ			ENSG00000147592	-1.43432	LACTB2		ENSG00000135324	1.96567	MRAP2
ENSG00000135116	-1.20573	5.68563	42.7205	6.31485e-11	3.69482e-09	HRK			ENSG00000155254	-1.434	MARVELD1		ENSG00000204060	1.96531	FOXO6
ENSG00000198934	1.35471	3.35885	42.7013	6.37693e-11	3.72756e-09	MAGEE1			ENSG00000117115	-1.43154	PADI2		ENSG00000279692	1.96381	AC110285.7
ENSG00000205138	-1.41959	3.01318	42.6829	6.43731e-11	3.75923e-09	SDHAF1			ENSG00000142102	-1.43105	PGGHG		ENSG00000125968	1.95557	ID1
ENSG00000213904	-1.47524	2.76718	42.6262	6.62655e-11	3.86602e-09	LIPE-AS1			ENSG00000136936	-1.43052	XPA		ENSG00000179388	1.95556	EGR3
ENSG00000132622	-2.98462	-0.109494	42.6183	6.65334e-11	3.87792e-09	HSPA12B			ENSG00000169302	-1.42791	STK32A		ENSG00000246662	1.95457	LINC00535
ENSG00000131043	1.20314	5.57895	42.5284	6.96631e-11	4.05644e-09	AAR2			ENSG00000278390	-1.42734	AL354696.2		ENSG00000102524	1.95448	TNFSF13B
ENSG00000089356	1.66499	1.98485	42.4954	7.08503e-11	4.12161e-09	FXYD3			ENSG00000198203	-1.42682	SULT1C2		ENSG00000139438	1.95311	FAM222A
ENSG00000164949	-1.41104	3.24484	42.4802	7.14017e-11	4.14971e-09	GEM			ENSG00000167723	-1.42576	TRPV3		ENSG00000012171	1.9511	SEMA3B
ENSG00000198189	-1.22395	5.00413	42.4587	7.21915e-11	4.19159e-09	HSD17B11			ENSG00000266947	-1.42523	AC022916.1		ENSG00000176692	1.94888	FOXC2
ENSG00000261211	-2.08365	0.700635	42.4472	7.26161e-11	4.21222e-09	AL031123.2			ENSG00000164694	-1.42344	FNDC1		ENSG00000250982	1.94341	GAPDHP35
ENSG00000144452	-1.29338	3.62835	42.4066	7.41412e-11	4.29658e-09	ABCA12			ENSG00000188487	-1.42341	INSC		ENSG00000137976	1.94323	DNASE2B
ENSG00000100360	-1.20976	5.81037	42.3475	7.64149e-11	4.42411e-09	IFT27			ENSG00000185561	-1.42314	TLCD2		ENSG00000275457	1.94281	AL117332.1
ENSG00000160539	1.88236	1.41804	42.3175	7.75936e-11	4.48808e-09	PLPP7			ENSG00000213073	-1.42225	AL353625.1		ENSG00000164761	1.94009	TNFRSF11B
ENSG00000128951	-1.18968	6.2815	42.2983	7.83591e-11	4.52804e-09	DUT			ENSG00000227885	-1.42054	AL590652.1		ENSG00000145358	1.93895	DDIT4L
ENSG00000203668	-1.18713	6.24679	42.2741	7.93374e-11	4.58021e-09	CHML			ENSG00000205138	-1.41959	SDHAF1		ENSG00000167779	1.93869	IGFBP6
ENSG00000213015	1.23991	5.06857	42.2478	8.04093e-11	4.63767e-09	ZNF580			ENSG00000265678	-1.41905	AC129510.1		ENSG00000235946	1.93645	AC234783.1
ENSG00000110400	1.23626	4.57085	42.2371	8.08531e-11	4.65001e-09	NECTIN1			ENSG00000136895	-1.41683	GARNL3		ENSG00000163803	1.93592	PLB1
ENSG00000197943	-1.23071	4.84697	42.2378	8.08232e-11	4.65001e-09	PLCG2			ENSG00000089041	-1.41541	P2RX7		ENSG00000166033	1.93568	HTRA1
ENSG00000197959	-1.57282	2.16529	42.2406	8.07057e-11	4.65001e-09	DNM3			ENSG00000253978	-1.41341	AC008637.1		ENSG00000271855	1.93459	AC073195.1
ENSG00000114251	1.28687	3.9274	42.2307	8.11183e-11	4.66085e-09	WNT5A			ENSG00000276728	-1.4125	AC142472.1		ENSG00000159640	1.93435	ACE
ENSG00000144355	1.28557	4.48974	42.2073	8.20941e-11	4.71245e-09	DLX1			ENSG00000072182	-1.41236	ASIC4		ENSG00000137801	1.93109	THBS1
ENSG00000138650	1.46986	2.66587	42.2043	8.22184e-11	4.71512e-09	PCDH10			ENSG00000198547	-1.41222	C20ORF203		ENSG00000063176	1.9278	SPHK2
ENSG00000119922	2.64319	0.163974	42.2024	8.22973e-11	4.71519e-09	IFIT2			ENSG00000123552	-1.41152	USP45		ENSG00000177045	1.92653	SIX5
ENSG00000230882	1.89197	1.52008	42.1744	8.34847e-11	4.77871e-09	AC005077.4			ENSG00000250903	-1.41144	GMDS-DT		ENSG00000154856	1.92568	APCDD1
ENSG00000104221	1.34189	3.35143	42.0991	8.6761e-11	4.96157e-09	BRF2			ENSG00000164949	-1.41104	GEM		ENSG00000257086	1.92399	AP001453.4
ENSG00000165716	1.20406	5.75641	42.0751	8.78332e-11	5.01815e-09	FAM69B			ENSG00000119655	-1.41053	NPC2		ENSG00000170684	1.92387	ZNF296
ENSG00000275457	1.94281	1.28722	42.0678	8.81647e-11	5.03235e-09	AL117332.1			ENSG00000224546	-1.40874	EIF4BP3		ENSG00000238082	1.92337	AC009948.2
ENSG00000246465	-1.2544	4.76318	42.0369	8.95677e-11	5.10763e-09	AC138904.1			ENSG00000249592	-1.40809	AC139887.2		ENSG00000174721	1.92178	FGFBP3
ENSG00000136295	1.18613	6.19092	42.0262	9.00593e-11	5.13084e-09	TTYH3			ENSG00000237978	-1.40804	KCNMB2-AS1		ENSG00000144847	1.92173	IGSF11
ENSG00000076003	-1.17354	6.77648	41.9985	9.13457e-11	5.19925e-09	MCM6			ENSG00000166763	-1.40469	STRCP1		ENSG00000241839	1.92163	PLEKHO2
ENSG00000172458	1.53082	2.49794	41.9787	9.2274e-11	5.24717e-09	IL17D			ENSG00000185842	-1.40457	DNAH14		ENSG00000237489	1.91958	C10ORF143
ENSG00000167447	1.19165	5.63595	41.957	9.33048e-11	5.30082e-09	SMG8			ENSG00000143882	-1.40333	ATP6V1C2		ENSG00000105219	1.91816	CNTD2
ENSG00000165675	-1.1866	5.74097	41.9321	9.44982e-11	5.36359e-09	ENOX2			ENSG00000134152	-1.40202	KATNBL1		ENSG00000251151	1.91814	HOXC-AS3
ENSG00000146950	1.33752	3.42511	41.9196	9.51025e-11	5.39285e-09	SHROOM2			ENSG00000180626	-1.40171	ZNF594		ENSG00000245281	1.91576	AC124242.1
ENSG00000137273	1.21811	5.3101	41.9135	9.54012e-11	5.40473e-09	FOXF2			ENSG00000270069	-1.40051	MIR222HG		ENSG00000281809	1.91546	LINC01394
ENSG00000177614	1.22485	4.91492	41.9018	9.59719e-11	5.43199e-09	PGBD5			ENSG00000231856	-1.39845	AL162377.1		ENSG00000120738	1.91141	EGR1
ENSG00000075891	1.72735	2.17522	41.8109	1.00539e-10	5.68521e-09	PAX2			ENSG00000155097	-1.39831	ATP6V1C1		ENSG00000171222	1.91073	SCAND1
ENSG00000135317	-1.20107	5.41737	41.8015	1.01028e-10	5.70754e-09	SNX14			ENSG00000267199	-1.3983	AP001029.2		ENSG00000100314	1.91043	CABP7
ENSG00000139684	-1.17404	7.03704	41.7944	1.01394e-10	5.72286e-09	ESD			ENSG00000092208	-1.39768	GEMIN2		ENSG00000108511	1.91012	HOXB6
ENSG00000198576	1.48174	2.75186	41.7862	1.01821e-10	5.74164e-09	ARC			ENSG00000128510	-1.39681	CPA4		ENSG00000111452	1.90477	ADGRD1
ENSG00000228010	2.95908	-0.0956645	41.7718	1.02575e-10	5.77876e-09	AC073343.2			ENSG00000119684	-1.39562	MLH3		ENSG00000071575	1.90387	TRIB2
ENSG00000109062	1.2332	4.70046	41.7654	1.02908e-10	5.79214e-09	SLC9A3R1			ENSG00000266709	-1.39498	AC005224.4		ENSG00000100593	1.90378	ISM2
ENSG00000205302	-1.17745	6.30866	41.7601	1.03186e-10	5.80244e-09	SNX2			ENSG00000178425	-1.39487	NT5DC1		ENSG00000135063	1.90135	FAM189A2
ENSG00000277954	2.63249	0.165448	41.7331	1.04621e-10	5.87767e-09	AC092376.2			ENSG00000101282	-1.39455	RSPO4		ENSG00000167653	1.89886	PSCA
ENSG00000161013	1.1678	7.38872	41.7256	1.05027e-10	5.89502e-09	MGAT4B			ENSG00000038210	-1.39285	PI4K2B		ENSG00000223652	1.89783	AC106786.1
ENSG00000158373	1.74799	3.84028	41.7222	1.05207e-10	5.89964e-09	HIST1H2BD			ENSG00000233175	-1.38993	AC008105.1		ENSG00000175707	1.89696	KDF1
ENSG00000169885	2.21281	1.20215	41.7015	1.06326e-10	5.95693e-09	CALML6			ENSG00000225805	-1.38926	DEFB131B		ENSG00000249456	1.89648	AL731577.2
ENSG00000273493	4.27436	-0.704129	41.6701	1.08052e-10	6.048e-09	AC098479.1			ENSG00000234500	-1.38836	AC008267.3		ENSG00000255224	1.89464	AC109322.1
ENSG00000180806	1.40149	4.99821	41.6562	1.08821e-10	6.08543e-09	HOXC9			ENSG00000090989	-1.38823	EXOC1		ENSG00000204632	1.89371	HLA-G
ENSG00000126218	4.27314	-0.475391	41.6387	1.098e-10	6.13457e-09	F10			ENSG00000106049	-1.38734	HIBADH		ENSG00000230882	1.89197	AC005077.4
ENSG00000131778	-1.16616	7.32137	41.5976	1.1213e-10	6.25896e-09	CHD1L			ENSG00000174384	-1.38713	PMS2P6		ENSG00000184221	1.89168	OLIG1
ENSG00000129691	-1.18456	5.77351	41.589	1.12626e-10	6.28088e-09	ASH2L			ENSG00000116120	-1.38516	FARSB		ENSG00000179673	1.89085	RPRML
ENSG00000104936	1.18444	6.26895	41.5307	1.16036e-10	6.46508e-09	DMPK			ENSG00000196735	-1.38401	HLA-DQA1		ENSG00000232079	1.89013	LINC01697
ENSG00000169635	1.19056	5.60103	41.5114	1.17187e-10	6.52324e-09	HIC2			ENSG00000130270	-1.38392	ATP8B3		ENSG00000277103	1.88982	AL445670.1
ENSG00000158747	1.57179	2.33005	41.498	1.17992e-10	6.56203e-09	NBL1			ENSG00000138119	-1.38366	MYOF		ENSG00000164330	1.88672	EBF1
ENSG00000169221	1.16743	6.84909	41.495	1.18173e-10	6.56605e-09	TBC1D10B			ENSG00000185641	-1.38354	AC034236.1		ENSG00000227365	1.88634	AC008060.2
ENSG00000260018	2.37603	0.571859	41.4913	1.18395e-10	6.56637e-09	AC040169.1			ENSG00000171448	-1.38283	ZBTB26		ENSG00000230707	1.88531	AL589987.1
ENSG00000129757	1.97679	1.69495	41.4917	1.18371e-10	6.56637e-09	CDKN1C			ENSG00000158315	-1.38254	RHBDL2		ENSG00000234183	1.88326	LINC01952
ENSG00000148248	1.15703	7.98544	41.4848	1.18789e-10	6.58219e-09	SURF4			ENSG00000228748	-1.38057	AL450306.1		ENSG00000160539	1.88236	PLPP7
ENSG00000232119	-1.18405	6.0039	41.4781	1.192e-10	6.59898e-09	MCTS1			ENSG00000204394	-1.38046	VARS		ENSG00000157601	1.88168	MX1
ENSG00000108932	-1.37135	2.80643	41.4343	1.21899e-10	6.73878e-09	SLC16A6			ENSG00000102038	-1.3792	SMARCA1		ENSG00000138623	1.88122	SEMA7A
ENSG00000102178	1.16929	6.57895	41.4318	1.22059e-10	6.73878e-09	UBL4A			ENSG00000165516	-1.37834	KLHDC2		ENSG00000172403	1.88086	SYNPO2
ENSG00000105281	1.15471	8.5462	41.4335	1.21949e-10	6.73878e-09	SLC1A5			ENSG00000142676	-1.37789	RPL11		ENSG00000230454	1.88019	U73166.1
ENSG00000099849	1.33112	3.65425	41.4254	1.22455e-10	6.75449e-09	RASSF7			ENSG00000225125	-1.37698	RANP4		ENSG00000261556	1.87835	SMG1P7
ENSG00000279522	1.83199	1.42604	41.4145	1.2314e-10	6.78615e-09	N/A			ENSG00000169288	-1.37617	MRPL1		ENSG00000242689	1.87628	CNTF
ENSG00000175197	-1.1943	6.72968	41.3926	1.24531e-10	6.85654e-09	DDIT3			ENSG00000230524	-1.37599	COL6A4P1		ENSG00000176842	1.87553	IRX5
ENSG00000139266	1.20044	5.45827	41.3235	1.29008e-10	7.0966e-09	MARCH9			ENSG00000087076	-1.37571	HSD17B14		ENSG00000144647	1.87547	POMGNT2
ENSG00000166192	1.41137	2.91051	41.3208	1.29187e-10	7.10004e-09	SENP8			ENSG00000113555	-1.37454	PCDH12		ENSG00000261159	1.87296	AC112484.3
ENSG00000003147	-1.28704	4.01008	41.3174	1.29411e-10	7.10587e-09	ICA1			ENSG00000092094	-1.37433	OSGEP		ENSG00000139289	1.87267	PHLDA1
ENSG00000169618	7.36994	-1.28485	41.3116	1.29798e-10	7.12068e-09	PROKR1			ENSG00000169239	-1.374	CA5B		ENSG00000198324	1.87222	PHETA1
ENSG00000120526	-1.20816	4.95631	41.3016	1.30461e-10	7.15061e-09	NUDCD1			ENSG00000229539	-1.37342	AL353194.1		ENSG00000141933	1.87037	TPGS1
ENSG00000141965	-1.23319	5.26673	41.2898	1.31251e-10	7.18741e-09	FEM1A			ENSG00000150627	-1.37308	WDR17		ENSG00000198113	1.86811	TOR4A
ENSG00000144848	-1.1849	5.72177	41.2841	1.31634e-10	7.20188e-09	ATG3			ENSG00000280193	-1.37295	AC132219.2		ENSG00000185818	1.86605	NAT8L
ENSG00000213024	1.16494	6.86879	41.2805	1.31876e-10	7.20825e-09	NUP62			ENSG00000259556	-1.37193	AC090971.3		ENSG00000254509	1.86446	AP000866.3
ENSG00000177406	-1.54714	2.32025	41.2789	1.31988e-10	7.20825e-09	AC021054.1			ENSG00000108932	-1.37135	SLC16A6		ENSG00000160886	1.86435	LY6K
ENSG00000130827	1.20021	6.08792	41.2632	1.33048e-10	7.25959e-09	PLXNA3			ENSG00000169251	-1.3712	NMD3		ENSG00000105227	1.86404	PRX
ENSG00000152969	-1.5628	2.07239	41.2475	1.34122e-10	7.31162e-09	JAKMIP1			ENSG00000234420	-1.37109	ZNF37BP		ENSG00000270441	1.86359	AC135506.1
ENSG00000110107	-1.15449	7.64046	41.1814	1.38734e-10	7.55625e-09	PRPF19			ENSG00000136522	-1.36958	MRPL47		ENSG00000221949	1.86284	LINC01465
ENSG00000102309	-1.18857	5.92018	41.1395	1.41744e-10	7.71329e-09	PIN4			ENSG00000260236	-1.36839	AC099778.1		ENSG00000152977	1.86261	ZIC1
ENSG00000279530	-4.36461	-1.2172	41.1284	1.42547e-10	7.75003e-09	AC092881.1			ENSG00000204220	-1.36838	PFDN6		ENSG00000166106	1.86257	ADAMTS15
ENSG00000204519	1.25381	4.03792	41.1146	1.43562e-10	7.79822e-09	ZNF551			ENSG00000176658	-1.36826	MYO1D		ENSG00000232104	1.86251	RFX3-AS1
ENSG00000116273	1.2132	5.14562	41.0976	1.44814e-10	7.85919e-09	PHF13			ENSG00000261040	-1.36821	WFDC21P		ENSG00000224418	1.86251	STK24-AS1
ENSG00000204792	-1.48192	2.31482	41.0898	1.45396e-10	7.88372e-09	LINC01291			ENSG00000273654	-1.36782	AC020904.2		ENSG00000274227	1.8624	AC073575.2
ENSG00000120709	1.16019	6.89798	41.0567	1.47877e-10	8.01112e-09	FAM53C			ENSG00000272693	-1.36622	AC073107.1		ENSG00000171227	1.86227	TMEM37
ENSG00000260456	1.84562	1.45806	41.0394	1.49194e-10	8.07525e-09	C16ORF95			ENSG00000121964	-1.36621	GTDC1		ENSG00000133937	1.86121	GSC
ENSG00000272825	-4.36025	-1.18072	41.0254	1.50261e-10	8.12576e-09	AL844908.1			ENSG00000197713	-1.36583	RPE		ENSG00000229739	1.86067	AL596220.1
ENSG00000259291	-1.47235	2.34179	41.0014	1.52122e-10	8.21906e-09	ZNF710-AS1			ENSG00000172244	-1.36569	C5ORF34		ENSG00000214814	1.86056	FER1L6
ENSG00000165588	1.85662	1.60788	40.9843	1.53461e-10	8.27666e-09	OTX2			ENSG00000265298	-1.3649	AC132812.1		ENSG00000003137	1.85906	CYP26B1
ENSG00000246528	-2.54286	0.631705	40.9853	1.53379e-10	8.27666e-09	AC079089.1			ENSG00000225077	-1.36339	LINC00337		ENSG00000197483	1.85787	ZNF628
ENSG00000173930	1.66569	1.69723	40.9763	1.54088e-10	8.30308e-09	SLCO4C1			ENSG00000198105	-1.36337	ZNF248		ENSG00000257542	1.85728	OR7E47P
ENSG00000176399	1.60385	1.92462	40.9523	1.55987e-10	8.39797e-09	DMRTA1			ENSG00000277687	-1.36256	AL139407.1		ENSG00000254507	1.85708	DEFB131E
ENSG00000160190	1.26874	3.87659	40.9414	1.5686e-10	8.43743e-09	SLC37A1			ENSG00000005189	-1.36086	REXO5		ENSG00000165588	1.85662	OTX2
ENSG00000268205	1.19896	5.82303	40.9397	1.56998e-10	8.43743e-09	AC005261.1			ENSG00000240449	-1.35981	AC005586.1		ENSG00000203814	1.85443	HIST2H2BF
ENSG00000232611	-1.69242	3.9817	40.9239	1.58271e-10	8.4983e-09	AL683813.1			ENSG00000146221	-1.35935	TCTE1		ENSG00000120149	1.85407	MSX2
ENSG00000013016	1.41421	2.85336	40.9174	1.58801e-10	8.51922e-09	EHD3			ENSG00000230461	-1.35934	PROX1-AS1		ENSG00000246339	1.8519	EXTL3-AS1
ENSG00000129480	-1.22779	4.2959	40.9143	1.59055e-10	8.52534e-09	DTD2			ENSG00000237424	-1.35899	FOXD2-AS1		ENSG00000142544	1.85099	CTU1
ENSG00000232093	1.73295	1.90242	40.9075	1.59609e-10	8.54749e-09	DCST1-AS1			ENSG00000213963	-1.35857	AC019080.1		ENSG00000040608	1.84902	RTN4R
ENSG00000212694	1.55398	2.28622	40.8984	1.60356e-10	8.57616e-09	LINC01089			ENSG00000102796	-1.35832	DHRS12		ENSG00000169783	1.84884	LINGO1
ENSG00000132680	-1.15249	8.35758	40.8975	1.60428e-10	8.57616e-09	KHDC4			ENSG00000107625	-1.35816	DDX50		ENSG00000271851	1.84814	AC087501.4
ENSG00000171368	1.31904	3.51886	40.8814	1.61754e-10	8.63945e-09	TPPP			ENSG00000264247	-1.35749	LINC00909		ENSG00000165556	1.84802	CDX2
ENSG00000118292	-1.33752	3.56177	40.8756	1.62238e-10	8.65767e-09	C1ORF54			ENSG00000144395	-1.35699	CCDC150		ENSG00000253696	1.84631	KBTBD11-OT1
ENSG00000198944	1.57711	2.14153	40.8631	1.63272e-10	8.70524e-09	SOWAHA			ENSG00000185880	-1.35695	TRIM69		ENSG00000260456	1.84562	C16ORF95
ENSG00000182871	1.2116	5.44546	40.8552	1.6394e-10	8.73314e-09	COL18A1			ENSG00000272142	-1.35571	AL359643.3		ENSG00000108771	1.84534	DHX58
ENSG00000141510	-1.15431	7.03626	40.833	1.6581e-10	8.82504e-09	TP53			ENSG00000181019	-1.35254	NQO1		ENSG00000233198	1.84453	RNF224
ENSG00000272031	1.61915	2.11844	40.7912	1.69394e-10	9.00789e-09	ANKRD34A			ENSG00000177646	-1.35214	ACAD9		ENSG00000167554	1.84343	ZNF610
ENSG00000125378	1.43628	2.68695	40.7802	1.70352e-10	9.05086e-09	BMP4			ENSG00000166920	-1.35177	C15ORF48		ENSG00000269235	1.84084	ZNF350-AS1
ENSG00000275793	2.44572	0.301751	40.7666	1.71538e-10	9.1059e-09	RIMBP3			ENSG00000117280	-1.35098	RAB29		ENSG00000245552	1.84034	AP000787.1
ENSG00000144649	1.44358	2.86608	40.7348	1.74352e-10	9.24719e-09	FAM198A			ENSG00000272068	-1.3498	AL365181.2		ENSG00000196104	1.83819	SPOCK3
ENSG00000157796	-1.18651	5.84958	40.7179	1.75872e-10	9.31967e-09	WDR19			ENSG00000143437	-1.34953	ARNT		ENSG00000145934	1.8367	TENM2
ENSG00000169813	1.14562	8.21998	40.7156	1.76073e-10	9.3222e-09	HNRNPF			ENSG00000218175	-1.34865	AC016739.1		ENSG00000150628	1.83665	SPATA4
ENSG00000156381	1.19707	5.50847	40.6937	1.78057e-10	9.41899e-09	ANKRD9			ENSG00000260095	-1.34753	AC106820.3		ENSG00000265646	1.83653	TUFMP1
ENSG00000125676	-1.14454	8.58764	40.6882	1.78566e-10	9.43769e-09	THOC2			ENSG00000064547	-1.34655	LPAR2		ENSG00000162624	1.83623	LHX8
ENSG00000185519	-2.21934	0.812597	40.6827	1.79063e-10	9.45574e-09	FAM131C			ENSG00000143228	-1.34545	NUF2		ENSG00000101298	1.83508	SNPH
ENSG00000124217	1.22347	4.30907	40.6233	1.84595e-10	9.73939e-09	MOCS3			ENSG00000178971	-1.34438	CTC1		ENSG00000270182	1.83407	AC004080.4
ENSG00000197008	-1.21132	4.79229	40.5753	1.89182e-10	9.97274e-09	ZNF138			ENSG00000066651	-1.34419	TRMT11		ENSG00000184557	1.83364	SOCS3
ENSG00000137944	-1.18192	5.421	40.5709	1.8961e-10	9.98662e-09	KYAT3			ENSG00000151743	-1.34271	AMN1		ENSG00000282221	1.83236	AC119427.1
ENSG00000154856	1.92568	1.17146	40.5418	1.92455e-10	1.01276e-08	APCDD1			ENSG00000272269	-1.34208	AL138724.1		ENSG00000158246	1.82627	TENT5B
ENSG00000225470	-1.16389	6.23317	40.5346	1.93168e-10	1.01564e-08	JPX			ENSG00000131951	-1.34154	LRRC9		ENSG00000224903	1.82406	AC005534.1
ENSG00000164107	1.76456	1.65221	40.4893	1.97697e-10	1.03855e-08	HAND2			ENSG00000134419	-1.3415	RPS15A		ENSG00000133083	1.82185	DCLK1
ENSG00000196576	1.14908	7.36408	40.4836	1.98269e-10	1.04065e-08	PLXNB2			ENSG00000147687	-1.34142	TATDN1		ENSG00000210127	1.82144	MT-TA
ENSG00000129003	-1.16364	6.00528	40.4514	2.01565e-10	1.05704e-08	VPS13C			ENSG00000132196	-1.34138	HSD17B7		ENSG00000101384	1.82133	JAG1
ENSG00000184117	-1.16737	6.02881	40.4444	2.02293e-10	1.05979e-08	NIPSNAP1			ENSG00000254595	-1.34116	AC084337.1		ENSG00000171811	1.82061	CFAP46
ENSG00000166473	-2.11801	0.890414	40.443	2.02439e-10	1.05979e-08	PKD1L2			ENSG00000214184	-1.34015	GCC2-AS1		ENSG00000168447	1.81742	SCNN1B
ENSG00000249592	-1.40809	2.88462	40.4189	2.04945e-10	1.07199e-08	AC139887.2			ENSG00000272791	-1.33982	AC073389.3		ENSG00000162367	1.81659	TAL1
ENSG00000103449	1.17467	5.66198	40.3395	2.13451e-10	1.11552e-08	SALL1			ENSG00000242082	-1.33886	SLC5A4-AS1		ENSG00000204311	1.81596	PJVK
ENSG00000078900	1.26389	3.80788	40.3231	2.15246e-10	1.12393e-08	TP73			ENSG00000155926	-1.33804	SLA		ENSG00000139292	1.8157	LGR5
ENSG00000006652	-1.14637	7.16058	40.3143	2.16221e-10	1.12805e-08	IFRD1			ENSG00000164172	-1.33759	MOCS2		ENSG00000151876	1.81478	FBXO4
ENSG00000230454	1.88019	1.96089	40.3111	2.16573e-10	1.12887e-08	U73166.1			ENSG00000118292	-1.33752	C1ORF54		ENSG00000232600	1.80987	TONSL-AS1
ENSG00000259129	-2.03881	0.913945	40.3095	2.16751e-10	1.12887e-08	LINC00648			ENSG00000014641	-1.33738	MDH1		ENSG00000102174	1.80688	PHEX
ENSG00000253948	2.00116	2.02881	40.2551	2.22878e-10	1.15979e-08	AC104986.2			ENSG00000165182	-1.33669	CXORF58		ENSG00000261659	1.80638	Z92544.2
ENSG00000272933	1.48063	2.31718	40.2016	2.29063e-10	1.19095e-08	AL391121.1			ENSG00000152137	-1.33634	HSPB8		ENSG00000205740	1.8059	AL359878.1
ENSG00000256008	-1.95877	1.22341	40.1558	2.34499e-10	1.21817e-08	AC125616.1			ENSG00000064787	-1.33569	BCAS1		ENSG00000182993	1.80552	C12ORF60
ENSG00000121871	1.74143	1.52526	40.125	2.38219e-10	1.23634e-08	SLITRK3			ENSG00000275759	-1.33543	AC026367.3		ENSG00000232909	1.80431	AL157823.2
ENSG00000183250	1.20404	4.51753	40.1235	2.38405e-10	1.23634e-08	LINC01547			ENSG00000029153	-1.33479	ARNTL2		ENSG00000168906	1.80313	MAT2A
ENSG00000083817	1.28331	3.49516	40.0903	2.42484e-10	1.25643e-08	ZNF416			ENSG00000198743	-1.33409	SLC5A3		ENSG00000165507	1.80302	DEPP1
ENSG00000162063	1.17319	5.98782	40.0635	2.45837e-10	1.27271e-08	CCNF			ENSG00000157510	-1.33276	AFAP1L1		ENSG00000257433	1.8018	AC004241.1
ENSG00000099860	1.3094	4.04372	40.0496	2.47596e-10	1.28072e-08	GADD45B			ENSG00000268573	-1.33274	AC011815.1		ENSG00000166546	1.80122	BEAN1
ENSG00000160255	1.67203	1.64632	40.0266	2.50522e-10	1.29476e-08	ITGB2			ENSG00000281189	-1.33093	GHET1		ENSG00000163517	1.79892	HDAC11
ENSG00000273352	-2.9134	0.0814529	40.0129	2.52296e-10	1.30282e-08	N/A			ENSG00000128606	-1.33036	LRRC17		ENSG00000248554	1.7981	AC114956.2
ENSG00000173041	-1.218	4.47253	39.9764	2.57054e-10	1.32626e-08	ZNF680			ENSG00000111801	-1.32966	BTN3A3		ENSG00000168412	1.79736	MTNR1A
ENSG00000230707	1.88531	1.12938	39.9143	2.65351e-10	1.3679e-08	AL589987.1			ENSG00000164258	-1.32888	NDUFS4		ENSG00000178033	1.79486	CALHM5
ENSG00000112685	-1.15826	5.81029	39.8992	2.67407e-10	1.37733e-08	EXOC2			ENSG00000244558	-1.32822	KCNK15-AS1		ENSG00000065320	1.79422	NTN1
ENSG00000244509	-1.18763	5.06622	39.8846	2.69415e-10	1.38649e-08	APOBEC3C			ENSG00000249471	-1.32781	ZNF324B		ENSG00000263823	1.79299	AC009831.1
ENSG00000175573	1.22149	4.51208	39.8695	2.71503e-10	1.39606e-08	C11ORF68			ENSG00000155886	-1.32752	SLC24A2		ENSG00000088053	1.79297	GP6
ENSG00000168090	-1.14199	7.29293	39.8678	2.71749e-10	1.39614e-08	COPS6			ENSG00000249846	-1.32723	LINC02021		ENSG00000164626	1.79293	KCNK5
ENSG00000237605	2.58532	0.123353	39.823	2.78055e-10	1.42733e-08	AL591846.2			ENSG00000116266	-1.3254	STXBP3		ENSG00000166289	1.79222	PLEKHF1
ENSG00000177051	1.17979	5.30199	39.7917	2.82547e-10	1.44814e-08	FBXO46			ENSG00000281131	-1.32528	SCHLAP1		ENSG00000223564	1.792	CYP4F32P
ENSG00000163754	-1.16901	5.41009	39.7914	2.82588e-10	1.44814e-08	GYG1			ENSG00000261754	-1.32482	AC008555.1		ENSG00000221821	1.79169	C6ORF226
ENSG00000090565	1.15087	6.57243	39.7552	2.8788e-10	1.47402e-08	RAB11FIP3			ENSG00000137747	-1.32442	TMPRSS13		ENSG00000146038	1.79142	DCDC2
ENSG00000196660	2.46997	0.395223	39.7489	2.88809e-10	1.47753e-08	SLC30A10			ENSG00000236364	-1.32348	AL358115.1		ENSG00000125816	1.79047	NKX2-4
ENSG00000146859	1.1951	4.54801	39.736	2.90719e-10	1.48605e-08	TMEM140			ENSG00000125508	-1.32228	SRMS		ENSG00000128274	1.78783	A4GALT
ENSG00000249471	-1.32781	3.02534	39.7269	2.92069e-10	1.49169e-08	ZNF324B			ENSG00000144895	-1.32091	EIF2A		ENSG00000231784	1.78692	DBIL5P
ENSG00000146373	1.17307	5.41519	39.7054	2.95313e-10	1.50699e-08	RNF217			ENSG00000279108	-1.32032	AC008537.3		ENSG00000282933	1.78584	RHOXF1P3
ENSG00000100749	-1.15716	5.80331	39.6847	2.9845e-10	1.52172e-08	VRK1			ENSG00000056050	-1.31913	HPF1		ENSG00000171476	1.78464	HOPX
ENSG00000128274	1.78783	1.36807	39.6806	2.99086e-10	1.52368e-08	A4GALT			ENSG00000015413	-1.31727	DPEP1		ENSG00000116035	1.78451	VAX2
ENSG00000172780	1.76669	1.35572	39.6709	3.00572e-10	1.52997e-08	RAB43			ENSG00000258525	-1.31587	AL049830.3		ENSG00000176771	1.78375	NCKAP5
ENSG00000116285	1.16666	5.81877	39.6183	3.08782e-10	1.57044e-08	ERRFI1			ENSG00000125814	-1.31477	NAPB		ENSG00000179886	1.7837	TIGD5
ENSG00000106608	1.17432	5.42913	39.607	3.10574e-10	1.57823e-08	URGCP			ENSG00000180855	-1.31413	ZNF443		ENSG00000165633	1.78319	VSTM4
ENSG00000240219	1.67165	1.80529	39.5862	3.13898e-10	1.59379e-08	AL512306.2			ENSG00000085788	-1.31136	DDHD2		ENSG00000182685	1.78111	BRICD5
ENSG00000109705	1.37851	2.86584	39.5822	3.14543e-10	1.59573e-08	NKX3-2			ENSG00000179218	-1.31106	CALR		ENSG00000280071	1.78111	GATD3B
ENSG00000101347	-1.14914	5.95437	39.5724	3.16125e-10	1.60241e-08	SAMHD1			ENSG00000125124	-1.3104	BBS2		ENSG00000204444	1.78073	APOM
ENSG00000104231	-1.15012	6.05045	39.5572	3.18591e-10	1.61356e-08	ZFAND1			ENSG00000185664	-1.30777	PMEL		ENSG00000232903	1.78067	LINC01166
ENSG00000196911	-1.15001	6.00746	39.5212	3.2452e-10	1.64222e-08	KPNA5			ENSG00000103995	-1.30676	CEP152		ENSG00000164086	1.7802	DUSP7
ENSG00000130382	1.14105	6.5741	39.5115	3.26128e-10	1.64898e-08	MLLT1			ENSG00000108352	-1.30634	RAPGEFL1		ENSG00000120696	1.78016	KBTBD7
ENSG00000171206	1.15004	6.03503	39.4859	3.30436e-10	1.66843e-08	TRIM8			ENSG00000260884	-1.30622	AC009120.3		ENSG00000147234	1.77974	FRMPD3
ENSG00000117533	-1.19358	4.66106	39.4854	3.30523e-10	1.66843e-08	VAMP4			ENSG00000135439	-1.30435	AGAP2		ENSG00000270903	1.7779	HNRNPA3P9
ENSG00000104093	-1.15585	5.90056	39.4728	3.32665e-10	1.67784e-08	DMXL2			ENSG00000063046	-1.30348	EIF4B		ENSG00000247095	1.77748	MIR210HG
ENSG00000124602	-1.84722	1.57667	39.466	3.33829e-10	1.68232e-08	UNC5CL			ENSG00000231066	-1.3023	NPM1P9		ENSG00000163545	1.77704	NUAK2
ENSG00000166888	-1.17975	5.64486	39.4634	3.3427e-10	1.68314e-08	STAT6			ENSG00000076258	-1.30147	FMO4		ENSG00000197496	1.77629	SLC2A10
ENSG00000175356	3.30907	0.44397	39.4474	3.37012e-10	1.69554e-08	SCUBE2			ENSG00000122026	-1.29959	RPL21		ENSG00000165972	1.77478	CCDC38
ENSG00000186907	1.25615	3.71991	39.4054	3.44335e-10	1.73095e-08	RTN4RL2			ENSG00000148690	-1.29913	FRA10AC1		ENSG00000135314	1.77412	KHDC1
ENSG00000137460	1.43902	2.51663	39.3947	3.46243e-10	1.7391e-08	FHDC1			ENSG00000152495	-1.29824	CAMK4		ENSG00000173621	1.77397	LRFN4
ENSG00000126231	3.14271	-0.197497	39.383	3.4831e-10	1.74803e-08	PROZ			ENSG00000136518	-1.29802	ACTL6A		ENSG00000181220	1.7727	ZNF746
ENSG00000257027	-1.50021	1.96907	39.3318	3.57575e-10	1.79305e-08	AC010186.3			ENSG00000272872	-1.29713	AP000525.1		ENSG00000127220	1.77189	ABHD8
ENSG00000279692	1.96381	1.22324	39.3295	3.57995e-10	1.79367e-08	AC110285.7			ENSG00000159593	-1.29624	NAE1		ENSG00000177105	1.77092	RHOG
ENSG00000090432	1.17545	4.90633	39.3197	3.59796e-10	1.80121e-08	MUL1			ENSG00000258056	-1.29619	AC009779.2		ENSG00000189184	1.76919	PCDH18
ENSG00000162869	-1.18956	5.00345	39.3153	3.60613e-10	1.80381e-08	PPP1R21			ENSG00000180801	-1.29506	ARSJ		ENSG00000142515	1.7689	KLK3
ENSG00000174775	1.16947	5.69796	39.3058	3.62358e-10	1.81104e-08	HRAS			ENSG00000129007	-1.2949	CALML4		ENSG00000257594	1.7687	GALNT4
ENSG00000133858	-1.15188	5.94236	39.3004	3.63361e-10	1.81456e-08	ZFC3H1			ENSG00000166532	-1.29483	RIMKLB		ENSG00000259705	1.7681	AC084757.3
ENSG00000167968	1.61732	2.15593	39.295	3.64366e-10	1.81808e-08	DNASE1L2			ENSG00000260274	-1.29437	AC068338.2		ENSG00000179292	1.76745	TMEM151A
ENSG00000063322	1.14053	6.28586	39.2716	3.6876e-10	1.8385e-08	MED29			ENSG00000068366	-1.29413	ACSL4		ENSG00000172780	1.76669	RAB43
ENSG00000079246	-1.12304	8.30595	39.2443	3.73963e-10	1.86291e-08	XRCC5			ENSG00000249855	-1.29407	EEF1A1P19		ENSG00000150457	1.76637	LATS2
ENSG00000107796	1.32184	3.29962	39.1896	3.8459e-10	1.91427e-08	ACTA2			ENSG00000144452	-1.29338	ABCA12		ENSG00000134864	1.76635	GGACT
ENSG00000183527	-1.13523	6.72813	39.0722	4.08426e-10	2.03125e-08	PSMG1			ENSG00000185761	-1.29172	ADAMTSL5		ENSG00000115844	1.76599	DLX2
ENSG00000121653	1.20134	4.79237	39.0691	4.09063e-10	2.03275e-08	MAPK8IP1			ENSG00000276570	-1.29091	AC010327.5		ENSG00000164107	1.76456	HAND2
ENSG00000039123	-1.13235	6.87742	39.0633	4.10295e-10	2.0372e-08	MTREX			ENSG00000186056	-1.29054	MATN1-AS1		ENSG00000142694	1.76274	EVA1B
ENSG00000185261	2.32022	0.356101	39.0465	4.13831e-10	2.05212e-08	KIAA0825			ENSG00000227533	-1.29004	SLC2A1-AS1		ENSG00000105173	1.76121	CCNE1
ENSG00000189369	1.2671	3.61566	39.0458	4.13976e-10	2.05212e-08	GSPT2			ENSG00000138246	-1.29	DNAJC13		ENSG00000147408	1.76025	CSGALNACT1
ENSG00000171462	1.38608	2.86328	39.023	4.18836e-10	2.07452e-08	DLK2			ENSG00000243697	-1.28977	AC009108.1		ENSG00000263884	1.75932	AP000845.1
ENSG00000135821	1.119	8.98731	38.9791	4.28376e-10	2.12004e-08	GLUL			ENSG00000156689	-1.28954	GLYATL2		ENSG00000256894	1.75871	AC022509.3
ENSG00000154277	-1.12538	7.43633	38.8758	4.5165e-10	2.2334e-08	UCHL1			ENSG00000003147	-1.28704	ICA1		ENSG00000196544	1.75857	BORCS6
ENSG00000119684	-1.39562	2.48173	38.8553	4.56413e-10	2.25512e-08	MLH3			ENSG00000227953	-1.28694	LINC01341		ENSG00000272913	1.75666	AC009237.14
ENSG00000228549	-3.10023	-0.673391	38.8536	4.56801e-10	2.2552e-08	BX284668.2			ENSG00000263843	-1.28554	AC022211.2		ENSG00000279265	1.75527	AC000123.2
ENSG00000100906	1.18748	5.059	38.8426	4.59395e-10	2.26616e-08	NFKBIA			ENSG00000248538	-1.28547	AC022784.1		ENSG00000277534	1.75468	AC007996.1
ENSG00000185115	1.15996	5.50687	38.7938	4.71032e-10	2.32168e-08	NSMCE3			ENSG00000131097	-1.28541	HIGD1B		ENSG00000214336	1.75425	FOXI3
ENSG00000139832	1.64266	1.70719	38.7469	4.82474e-10	2.37615e-08	RAB20			ENSG00000108576	-1.28513	SLC6A4		ENSG00000257660	1.75384	AC117498.2
ENSG00000267940	2.4459	0.200672	38.7392	4.84373e-10	2.38357e-08	AC022762.2			ENSG00000134996	-1.2847	OSTF1		ENSG00000240710	1.75376	AL512306.3
ENSG00000070444	1.16234	5.64354	38.6884	4.97154e-10	2.44448e-08	MNT			ENSG00000225031	-1.28393	EIF4BP7		ENSG00000179981	1.75331	TSHZ1
ENSG00000134440	-1.1189	7.49067	38.6836	4.98382e-10	2.44853e-08	NARS			ENSG00000262772	-1.28294	LINC01977		ENSG00000130489	1.75318	SCO2
ENSG00000247271	1.43279	2.50491	38.658	5.04951e-10	2.4788e-08	ZBED5-AS1			ENSG00000260418	-1.282	AL023284.4		ENSG00000151640	1.75291	DPYSL4
ENSG00000128050	-1.1135	8.75655	38.6479	5.07578e-10	2.48968e-08	PAICS			ENSG00000253730	-1.28154	AC015909.2		ENSG00000183578	1.7508	TNFAIP8L3
ENSG00000090905	1.12372	7.25627	38.6411	5.0935e-10	2.49635e-08	TNRC6A			ENSG00000273374	-1.28082	AC069222.1		ENSG00000177663	1.74935	IL17RA
ENSG00000167749	1.23864	4.37022	38.6336	5.11302e-10	2.50318e-08	KLK4			ENSG00000168679	-1.28072	SLC16A4		ENSG00000158373	1.74799	HIST1H2BD
ENSG00000141627	-1.13136	6.16697	38.6326	5.11569e-10	2.50318e-08	DYM			ENSG00000105808	-1.27963	RASA4		ENSG00000188959	1.74753	C9ORF152
ENSG00000185634	2.69455	0.323545	38.6229	5.14133e-10	2.5137e-08	SHC4			ENSG00000228201	-1.27838	AL022341.1		ENSG00000085741	1.74688	WNT11
ENSG00000078967	-1.22209	3.87006	38.6141	5.16448e-10	2.52298e-08	UBE2D4			ENSG00000269951	-1.27814	AC090181.2		ENSG00000220161	1.74625	LINC02076
ENSG00000116544	1.52227	2.20467	38.5993	5.20364e-10	2.54007e-08	DLGAP3			ENSG00000163531	-1.27763	NFASC		ENSG00000179403	1.74552	VWA1
ENSG00000178163	1.14083	5.68343	38.5482	5.34174e-10	2.60539e-08	ZNF518B			ENSG00000215424	-1.2771	MCM3AP-AS1		ENSG00000231871	1.74368	IPO9-AS1
ENSG00000126759	2.34866	0.420609	38.5393	5.36623e-10	2.61523e-08	CFP			ENSG00000241343	-1.27631	RPL36A		ENSG00000149256	1.74311	TENM4
ENSG00000116035	1.78451	1.81554	38.5231	5.41096e-10	2.63491e-08	VAX2			ENSG00000005187	-1.27598	ACSM3		ENSG00000124507	1.74303	PACSIN1
ENSG00000114757	2.30516	0.444637	38.5006	5.47368e-10	2.66332e-08	PEX5L			ENSG00000279970	-1.27446	AC023024.2		ENSG00000107872	1.74286	FBXL15
ENSG00000273373	-1.54952	4.29926	38.4953	5.48846e-10	2.66837e-08	AL355488.1			ENSG00000119397	-1.27298	CNTRL		ENSG00000276644	1.74264	DACH1
ENSG00000142694	1.76274	2.15439	38.4754	5.54474e-10	2.69357e-08	EVA1B			ENSG00000120756	-1.27156	PLS1		ENSG00000168517	1.74224	HEXIM2
ENSG00000128016	1.51738	3.11429	38.4612	5.58531e-10	2.71111e-08	ZFP36			ENSG00000277182	-1.27084	AC006449.5		ENSG00000121871	1.74143	SLITRK3
ENSG00000234127	1.13773	5.94427	38.42	5.70447e-10	2.76673e-08	TRIM26			ENSG00000135605	-1.27055	TEC		ENSG00000175267	1.74117	VWA3A
ENSG00000077943	1.20433	4.3581	38.3668	5.86198e-10	2.84086e-08	ITGA8			ENSG00000188677	-1.26915	PARVB		ENSG00000145476	1.74028	CYP4V2
ENSG00000105255	-1.17524	5.73526	38.3636	5.87161e-10	2.84326e-08	FSD1			ENSG00000123178	-1.26804	SPRYD7		ENSG00000178896	1.73886	EXOSC4
ENSG00000123130	-1.1543	5.32477	38.3479	5.91923e-10	2.86403e-08	ACOT9			ENSG00000279716	-1.26768	AC006128.1		ENSG00000162755	1.73862	KLHDC9
ENSG00000163938	-1.11156	8.20586	38.3332	5.96386e-10	2.88333e-08	GNL3			ENSG00000214198	-1.267	TTC41P		ENSG00000182747	1.73824	SLC35D3
ENSG00000258056	-1.29619	3.03625	38.3291	5.97654e-10	2.88715e-08	AC009779.2			ENSG00000204778	-1.26698	CBWD4P		ENSG00000113805	1.73732	CNTN3
ENSG00000171483	7.253	-1.4009	38.3155	6.01838e-10	2.90505e-08	SSX6			ENSG00000228452	-1.26698	AC098484.1		ENSG00000156265	1.73641	MAP3K7CL
ENSG00000116525	1.28697	3.43281	38.3135	6.02431e-10	2.90561e-08	TRIM62			ENSG00000077152	-1.26694	UBE2T		ENSG00000232093	1.73295	DCST1-AS1
ENSG00000185811	1.66739	1.56147	38.3064	6.0464e-10	2.91394e-08	IKZF1			ENSG00000164070	-1.2647	HSPA4L		ENSG00000224940	1.7327	PRRT4
ENSG00000153071	1.39636	2.70743	38.3043	6.05276e-10	2.91469e-08	DAB2			ENSG00000273784	-1.26469	AL137058.2		ENSG00000115363	1.73005	EVA1A
ENSG00000164430	7.2522	-0.828066	38.2999	6.06667e-10	2.91908e-08	CGAS			ENSG00000119698	-1.26461	PPP4R4		ENSG00000278937	1.72971	AL137141.1
ENSG00000274627	-1.24573	3.7023	38.2943	6.08411e-10	2.92515e-08	N/A			ENSG00000135972	-1.26382	MRPS9		ENSG00000137434	1.72809	C6ORF52
ENSG00000164366	1.14675	5.25752	38.1647	6.5018e-10	3.12349e-08	CCDC127			ENSG00000267934	-1.26324	AC010300.1		ENSG00000075891	1.72735	PAX2
ENSG00000258599	4.16052	-0.896652	38.1559	6.53115e-10	3.13511e-08	AL355922.3			ENSG00000228137	-1.26259	AP001469.2		ENSG00000138136	1.72712	LBX1
ENSG00000278922	1.37582	2.66758	38.1333	6.60721e-10	3.16661e-08	AC002310.6			ENSG00000269693	-1.26129	AC010422.6		ENSG00000070047	1.72703	PHRF1
ENSG00000227252	-3.21237	-0.0980431	38.1345	6.60308e-10	3.16661e-08	AC105760.2			ENSG00000215386	-1.26107	MIR99AHG		ENSG00000095739	1.72581	BAMBI
ENSG00000170265	1.12223	6.49139	38.1223	6.6448e-10	3.18211e-08	ZNF282			ENSG00000100714	-1.25951	MTHFD1		ENSG00000145832	1.72575	SLC25A48
ENSG00000133937	1.86121	1.45554	38.1179	6.65962e-10	3.18218e-08	GSC			ENSG00000178038	-1.25906	ALS2CL		ENSG00000068078	1.72309	FGFR3
ENSG00000183087	1.22098	4.38325	38.1176	6.66069e-10	3.18218e-08	GAS6			ENSG00000249306	-1.25882	LINC01411		ENSG00000103313	1.72263	MEFV
ENSG00000213782	-1.9018	2.6432	38.119	6.65583e-10	3.18218e-08	DDX47			ENSG00000164975	-1.25859	SNAPC3		ENSG00000261777	1.72254	AC012184.3
ENSG00000128602	1.13861	5.80422	38.1136	6.67446e-10	3.18625e-08	SMO			ENSG00000133138	-1.25756	TBC1D8B		ENSG00000167751	1.72198	KLK2
ENSG00000152784	2.25849	1.14108	38.0861	6.76914e-10	3.22891e-08	PRDM8			ENSG00000163075	-1.25696	CFAP221		ENSG00000174370	1.72155	C11ORF45
ENSG00000112182	1.2099	4.02302	38.0582	6.86653e-10	3.27279e-08	BACH2			ENSG00000228510	-1.25659	AL359091.2		ENSG00000267481	1.72101	AC011477.2
ENSG00000174365	1.24886	3.70023	38.0562	6.87364e-10	3.27361e-08	SNHG11			ENSG00000139971	-1.25639	ARMH4		ENSG00000259933	1.72022	AC009065.2
ENSG00000270069	-1.40051	4.31838	38.0531	6.88445e-10	3.27619e-08	MIR222HG			ENSG00000070718	-1.25541	AP3M2		ENSG00000228889	1.71861	UBAC2-AS1
ENSG00000108352	-1.30634	3.21527	38.0462	6.90881e-10	3.2852e-08	RAPGEFL1			ENSG00000020922	-1.2545	MRE11		ENSG00000135144	1.71855	DTX1
ENSG00000076043	-1.14114	5.71743	38.0326	6.95713e-10	3.30559e-08	REXO2			ENSG00000246465	-1.2544	AC138904.1		ENSG00000185262	1.71769	UBALD2
ENSG00000196814	1.16181	4.89358	38.027	6.97724e-10	3.30738e-08	MVB12B			ENSG00000088002	-1.25395	SULT2B1		ENSG00000149654	1.71733	CDH22
ENSG00000168528	-1.20316	4.33757	38.0272	6.97638e-10	3.30738e-08	SERINC2			ENSG00000205659	-1.25363	LIN52		ENSG00000120068	1.71673	HOXB8
ENSG00000240996	-2.57579	-0.247627	38.0298	6.96737e-10	3.30738e-08	AL157400.4			ENSG00000218358	-1.2534	RAET1K		ENSG00000036448	1.71647	MYOM2
ENSG00000119698	-1.26461	3.38293	38.0008	7.0714e-10	3.34939e-08	PPP4R4			ENSG00000078081	-1.25305	LAMP3		ENSG00000250474	1.71599	WBP1LP2
ENSG00000229068	3.4729	-0.376519	37.988	7.11798e-10	3.36883e-08	TMPOP1			ENSG00000261114	-1.25269	AC012181.1		ENSG00000204103	1.71589	MAFB
ENSG00000109501	1.17646	4.81594	37.9822	7.13934e-10	3.3763e-08	WFS1			ENSG00000261740	-1.25197	BOLA2-SMG1P6		ENSG00000173567	1.71552	ADGRF3
ENSG00000253352	-1.10972	7.59766	37.9523	7.24957e-10	3.42576e-08	TUG1			ENSG00000153233	-1.25147	PTPRR		ENSG00000204173	1.71447	LRRC37A5P
ENSG00000138835	1.32587	3.00627	37.9503	7.25683e-10	3.42652e-08	RGS3			ENSG00000212493	-1.25054	SNORD19		ENSG00000264456	1.71403	AC138207.4
ENSG00000185104	-1.10731	7.51238	37.9236	7.35699e-10	3.47112e-08	FAF1			ENSG00000243444	-1.24944	PALM2		ENSG00000233822	1.71361	HIST1H2BN
ENSG00000213963	-1.35857	2.73061	37.8969	7.45838e-10	3.51622e-08	AC019080.1			ENSG00000260306	-1.24826	AC092375.2		ENSG00000269058	1.71345	CALR3
ENSG00000102796	-1.35832	3.16277	37.8695	7.56395e-10	3.56322e-08	DHRS12			ENSG00000144161	-1.24688	ZC3H8		ENSG00000168061	1.71012	SAC3D1
ENSG00000206561	-1.65921	2.57882	37.8591	7.60421e-10	3.57941e-08	COLQ			ENSG00000111726	-1.24659	CMAS		ENSG00000113083	1.70948	LOX
ENSG00000250645	3.46673	-0.376839	37.8245	7.74033e-10	3.64066e-08	AC010442.2			ENSG00000272079	-1.24628	AC004233.3		ENSG00000175093	1.70905	SPSB4
ENSG00000280071	1.78111	1.5345	37.8215	7.75225e-10	3.64344e-08	GATD3B			ENSG00000120800	-1.24538	UTP20		ENSG00000241360	1.7084	PDXP
ENSG00000078081	-1.25305	3.33914	37.8064	7.81242e-10	3.66321e-08	LAMP3			ENSG00000205143	-1.24433	ARID3C		ENSG00000170412	1.70805	GPRC5C
ENSG00000120875	1.19152	4.16654	37.8065	7.81193e-10	3.66321e-08	DUSP4			ENSG00000107020	-1.24423	PLGRKT		ENSG00000181274	1.70623	FRAT2
ENSG00000235194	-1.15246	6.08215	37.8068	7.81075e-10	3.66321e-08	PPP1R3E			ENSG00000065615	-1.24301	CYB5R4		ENSG00000141582	1.70575	CBX4
ENSG00000118503	1.41325	2.52693	37.7836	7.90427e-10	3.70341e-08	TNFAIP3			ENSG00000235381	-1.243	AL596202.1		ENSG00000197576	1.70433	HOXA4
ENSG00000206432	1.49051	2.27062	37.7753	7.93815e-10	3.71642e-08	TMEM200C			ENSG00000181450	-1.24292	ZNF678		ENSG00000132128	1.70432	LRRC41
ENSG00000186716	1.12012	6.19285	37.7695	7.96149e-10	3.72447e-08	BCR			ENSG00000249626	-1.24277	AC024560.2		ENSG00000150556	1.70387	LYPD6B
ENSG00000007376	1.13805	5.62593	37.7608	7.99725e-10	3.73832e-08	RPUSD1			ENSG00000104808	-1.24215	DHDH		ENSG00000183508	1.70238	TENT5C
ENSG00000138029	-1.11358	6.46863	37.696	8.2674e-10	3.86162e-08	HADHB			ENSG00000228606	-1.24128	AL139011.1		ENSG00000095596	1.70195	CYP26A1
ENSG00000135956	1.13009	5.53103	37.6827	8.32399e-10	3.88506e-08	TMEM127			ENSG00000177788	-1.24042	AL162595.1		ENSG00000005073	1.70156	HOXA11
ENSG00000133138	-1.25756	3.357	37.6381	8.51638e-10	3.9718e-08	TBC1D8B			ENSG00000234685	-1.23984	NUS1P2		ENSG00000282936	1.70144	AC004706.3
ENSG00000189362	-1.23487	3.5506	37.6212	8.5907e-10	4.00339e-08	NEMP2			ENSG00000137288	-1.23903	UQCC2		ENSG00000224138	1.69954	AC000123.1
ENSG00000110060	1.16336	4.73741	37.5927	8.71688e-10	4.05907e-08	PUS3			ENSG00000132832	-1.23739	AL139352.1		ENSG00000163485	1.6991	ADORA1
ENSG00000118690	-1.81587	1.36329	37.5849	8.75197e-10	4.07228e-08	ARMC2			ENSG00000101213	-1.23685	PTK6		ENSG00000119917	1.69691	IFIT3
ENSG00000121297	1.13668	5.40996	37.559	8.86873e-10	4.12337e-08	TSHZ3			ENSG00000270058	-1.23532	AC040170.1		ENSG00000167889	1.69426	MGAT5B
ENSG00000126773	-1.12049	6.0857	37.5576	8.87534e-10	4.12337e-08	PCNX4			ENSG00000189362	-1.23487	NEMP2		ENSG00000133519	1.69322	ZDHHC8P1
ENSG00000119203	-1.1105	6.63501	37.5494	8.91246e-10	4.13744e-08	CPSF3			ENSG00000141965	-1.23319	FEM1A		ENSG00000239264	1.69258	TXNDC5
ENSG00000005022	-1.09622	9.03307	37.5274	9.01387e-10	4.18132e-08	SLC25A5			ENSG00000149599	-1.23189	DUSP15		ENSG00000173013	1.69099	CCDC96
ENSG00000156261	-1.09837	8.36756	37.523	9.03395e-10	4.18743e-08	CCT8			ENSG00000037897	-1.23151	METTL1		ENSG00000128045	1.69022	RASL11B
ENSG00000142279	1.25227	3.58852	37.5091	9.09858e-10	4.21417e-08	WTIP			ENSG00000091127	-1.23143	PUS7		ENSG00000236869	1.68924	AC099669.1
ENSG00000179295	-1.09695	8.19233	37.4794	9.23821e-10	4.27232e-08	PTPN11			ENSG00000197943	-1.23071	PLCG2		ENSG00000130479	1.68896	MAP1S
ENSG00000144840	-1.16114	4.52621	37.48	9.23544e-10	4.27232e-08	RABL3			ENSG00000242419	-1.23015	PCDHGC4		ENSG00000151474	1.68868	FRMD4A
ENSG00000203778	-1.15875	4.77108	37.4744	9.26184e-10	4.27999e-08	FAM229B			ENSG00000122406	-1.23003	RPL5		ENSG00000182544	1.68773	MFSD5
ENSG00000170469	-1.48251	2.0953	37.4338	9.45683e-10	4.36677e-08	SPATA24			ENSG00000144481	-1.22928	TRPM8		ENSG00000237004	1.68693	ZNRF2P1
ENSG00000128482	-2.62067	0.226924	37.4286	9.48229e-10	4.37519e-08	RNF112			ENSG00000234432	-1.22865	AC092171.3		ENSG00000175505	1.68519	CLCF1
ENSG00000183421	1.17586	4.66069	37.3993	9.62543e-10	4.43456e-08	RIPK4			ENSG00000164746	-1.22835	C7ORF57		ENSG00000227543	1.68456	SPAG5-AS1
ENSG00000272977	-1.88812	1.75233	37.3993	9.62558e-10	4.43456e-08	AL008721.2			ENSG00000129480	-1.22779	DTD2		ENSG00000279561	1.68282	AL845472.2
ENSG00000274718	-4.24254	-0.924622	37.3872	9.68565e-10	4.45885e-08	AL136964.1			ENSG00000170606	-1.22776	HSPA4		ENSG00000122490	1.68238	PQLC1
ENSG00000233198	1.84453	1.30751	37.3702	9.77051e-10	4.49451e-08	RNF224			ENSG00000134716	-1.22709	CYP2J2		ENSG00000131669	1.68179	NINJ1
ENSG00000228317	3.72858	-0.519799	37.3576	9.83383e-10	4.52021e-08	AL158070.1			ENSG00000251503	-1.22611	CENPS-CORT		ENSG00000224287	1.68137	MSL3P1
ENSG00000179406	1.26588	4.15876	37.3155	1.00484e-09	4.61532e-08	LINC00174			ENSG00000197345	-1.22545	MRPL21		ENSG00000052850	1.68132	ALX4
ENSG00000119508	1.57429	2.40788	37.2906	1.01776e-09	4.67117e-08	NR4A3			ENSG00000142552	-1.22529	RCN3		ENSG00000184261	1.67931	KCNK12
ENSG00000125901	1.11227	6.75124	37.2758	1.02548e-09	4.70301e-08	MRPS26			ENSG00000198189	-1.22395	HSD17B11		ENSG00000166925	1.67895	TSC22D4
ENSG00000273329	-1.46199	2.21926	37.2714	1.02779e-09	4.71006e-08	AC078846.1			ENSG00000272942	-1.22375	AL022324.3		ENSG00000171621	1.67815	SPSB1
ENSG00000102996	1.21315	3.92228	37.2622	1.03266e-09	4.72882e-08	MMP15			ENSG00000184809	-1.22361	B3GALT5-AS1		ENSG00000170779	1.67767	CDCA4
ENSG00000129152	4.13008	-0.66388	37.2597	1.03401e-09	4.73144e-08	MYOD1			ENSG00000225921	-1.22331	NOL7		ENSG00000184058	1.67574	TBX1
ENSG00000187051	1.12844	5.97616	37.2411	1.0439e-09	4.77305e-08	RPS19BP1			ENSG00000253426	-1.22242	AC022784.3		ENSG00000204262	1.67405	COL5A2
ENSG00000130717	1.11309	6.18554	37.2314	1.0491e-09	4.79322e-08	UCK1			ENSG00000078967	-1.22209	UBE2D4		ENSG00000277383	1.67376	AC010331.1
ENSG00000257335	1.99304	1.25798	37.2088	1.06133e-09	4.84544e-08	MGAM			ENSG00000166136	-1.22053	NDUFB8		ENSG00000047644	1.6737	WWC3
ENSG00000174720	-1.10897	7.3253	37.1983	1.06708e-09	4.86805e-08	LARP7			ENSG00000125691	-1.2189	RPL23		ENSG00000166189	1.67308	HPS6
ENSG00000273142	1.27912	4.38319	37.1943	1.06924e-09	4.87426e-08	AC073335.2			ENSG00000133246	-1.21855	PRAM1		ENSG00000248240	1.67268	AC114956.1
ENSG00000125384	3.4464	-0.411945	37.1437	1.09734e-09	4.99859e-08	PTGER2			ENSG00000173041	-1.218	ZNF680		ENSG00000160255	1.67203	ITGB2
ENSG00000159363	1.14268	5.09051	37.1217	1.10982e-09	5.05164e-08	ATP13A2			ENSG00000251026	-1.21768	LINC02163		ENSG00000187105	1.67186	HEATR4
ENSG00000063169	1.2111	4.64814	37.1035	1.12021e-09	5.09509e-08	BICRA			ENSG00000134146	-1.2164	DPH6		ENSG00000240219	1.67165	AL512306.2
ENSG00000082212	-1.11636	5.83642	37.0834	1.13184e-09	5.14415e-08	ME2			ENSG00000261786	-1.21638	AC006058.1		ENSG00000136802	1.6713	LRRC8A
ENSG00000260686	-1.59338	1.60666	37.0772	1.13541e-09	5.15651e-08	AC008669.1			ENSG00000113389	-1.21449	NPR3		ENSG00000169085	1.67006	VXN
ENSG00000105325	1.13813	5.68882	37.0715	1.13875e-09	5.16783e-08	FZR1			ENSG00000254788	-1.21352	CKLF-CMTM1		ENSG00000160113	1.66987	NR2F6
ENSG00000234498	2.58011	0.149475	37.0601	1.14545e-09	5.19431e-08	RPL13AP20			ENSG00000251287	-1.21329	ALG1L2		ENSG00000168101	1.66956	NUDT16L1
ENSG00000249459	1.27595	3.18294	37.0491	1.15193e-09	5.21983e-08	ZNF286B			ENSG00000130203	-1.21301	APOE		ENSG00000268798	1.66899	AC027307.3
ENSG00000135097	1.12043	5.76814	37.0421	1.15608e-09	5.23082e-08	MSI1			ENSG00000136531	-1.21249	SCN2A		ENSG00000154153	1.66837	RETREG1
ENSG00000107020	-1.24423	3.73873	37.043	1.15554e-09	5.23082e-08	PLGRKT			ENSG00000114346	-1.21136	ECT2		ENSG00000172425	1.66821	TTC36
ENSG00000132825	1.24139	3.42089	37.0363	1.15953e-09	5.24251e-08	PPP1R3D			ENSG00000197008	-1.21132	ZNF138		ENSG00000166897	1.66796	ELFN2
ENSG00000172572	2.27006	0.411558	37.0265	1.16535e-09	5.26489e-08	PDE3A			ENSG00000170703	-1.21103	TTLL6		ENSG00000185811	1.66739	IKZF1
ENSG00000235072	-3.83041	-0.998009	37.0247	1.16643e-09	5.26584e-08	AC012074.1			ENSG00000100360	-1.20976	IFT27		ENSG00000173175	1.66667	ADCY5
ENSG00000139168	-1.11035	6.53646	37.0105	1.17493e-09	5.3003e-08	ZCRB1			ENSG00000120526	-1.20816	NUDCD1		ENSG00000173930	1.66569	SLCO4C1
ENSG00000167565	1.24129	4.28347	37.005	1.17829e-09	5.31152e-08	SERTAD3			ENSG00000105983	-1.20734	LMBR1		ENSG00000089356	1.66499	FXYD3
ENSG00000198431	-1.09448	7.26415	36.9885	1.18827e-09	5.3525e-08	TXNRD1			ENSG00000229520	-1.20622	LINC00404		ENSG00000230358	1.66477	SPDYE21P
ENSG00000259623	1.15838	4.8392	36.9869	1.18927e-09	5.35305e-08	AC125257.1			ENSG00000258515	-1.20586	AL355075.2		ENSG00000130881	1.66368	LRP3
ENSG00000141738	2.45325	0.470232	36.9647	1.20288e-09	5.40905e-08	GRB7			ENSG00000163029	-1.20574	SMC6		ENSG00000173894	1.66112	CBX2
ENSG00000116128	1.13059	5.28709	36.9637	1.2035e-09	5.40905e-08	BCL9			ENSG00000135116	-1.20573	HRK		ENSG00000179085	1.66015	DPM3
ENSG00000049089	1.57234	2.40265	36.9374	1.21985e-09	5.47847e-08	COL9A2			ENSG00000182057	-1.20529	OGFRP1		ENSG00000164627	1.65989	KIF6
ENSG00000184465	-1.11632	6.58166	36.9162	1.23315e-09	5.53415e-08	WDR27			ENSG00000196597	-1.20504	ZNF782		ENSG00000111186	1.65888	WNT5B
ENSG00000233429	1.26344	5.31488	36.9111	1.23637e-09	5.53631e-08	HOTAIRM1			ENSG00000165028	-1.20466	NIPSNAP3B		ENSG00000172081	1.65682	MOB3A
ENSG00000178188	1.11221	6.07727	36.9132	1.23508e-09	5.53631e-08	SH2B1			ENSG00000129484	-1.20462	PARP2		ENSG00000225614	1.65645	ZNF469
ENSG00000138768	-1.09566	6.99016	36.912	1.23584e-09	5.53631e-08	USO1			ENSG00000263080	-1.20412	AC009121.2		ENSG00000162745	1.65626	OLFML2B
ENSG00000037897	-1.23151	3.73929	36.8995	1.24378e-09	5.56537e-08	METTL1			ENSG00000168528	-1.20316	SERINC2		ENSG00000266896	1.65586	AL354892.3
ENSG00000076513	-1.1097	6.02898	36.888	1.25115e-09	5.59422e-08	ANKRD13A			ENSG00000236871	-1.20279	LINC00106		ENSG00000184486	1.65567	POU3F2
ENSG00000278390	-1.42734	2.17036	36.8822	1.25484e-09	5.60658e-08	AL354696.2			ENSG00000250539	-1.20211	KRT8P33		ENSG00000159884	1.65453	CCDC107
ENSG00000171310	1.15784	4.44453	36.8772	1.25805e-09	5.61681e-08	CHST11			ENSG00000126698	-1.20178	DNAJC8		ENSG00000101096	1.65421	NFATC2
ENSG00000140320	1.14064	5.15854	36.8649	1.26607e-09	5.64845e-08	BAHD1			ENSG00000135317	-1.20107	SNX14		ENSG00000141665	1.65412	FBXO15
ENSG00000187624	2.30534	0.352348	36.8634	1.26701e-09	5.64847e-08	C17ORF97			ENSG00000196620	-1.19877	UGT2B15		ENSG00000277938	1.65253	AL035252.3
ENSG00000115540	-1.14813	4.67023	36.8484	1.27678e-09	5.68787e-08	MOB4			ENSG00000135537	-1.1978	AFG1L		ENSG00000203872	1.64985	C6ORF163
ENSG00000268357	1.52738	2.09397	36.8414	1.28138e-09	5.70021e-08	VN1R81P			ENSG00000276007	-1.19753	AC079414.3		ENSG00000239887	1.64883	C1ORF226
ENSG00000226853	1.43729	2.53838	36.8414	1.28143e-09	5.70021e-08	AC010894.2			ENSG00000272328	-1.1956	AC007128.2		ENSG00000188582	1.64852	PAQR9
ENSG00000204947	1.31655	2.81626	36.8047	1.30574e-09	5.80407e-08	ZNF425			ENSG00000198015	-1.19471	MRPL42		ENSG00000226803	1.64777	ZNF451-AS1
ENSG00000138036	-1.14389	5.18069	36.7892	1.31615e-09	5.84608e-08	DYNC2LI1			ENSG00000175197	-1.1943	DDIT3		ENSG00000122257	1.64627	RBBP6
ENSG00000236204	-2.0822	0.364262	36.7859	1.31838e-09	5.85169e-08	LINC01376			ENSG00000117533	-1.19358	VAMP4		ENSG00000279464	1.64619	AC096720.2
ENSG00000119669	1.1269	5.42853	36.77	1.32923e-09	5.89552e-08	IRF2BPL			ENSG00000260448	-1.1906	LCMT1-AS1		ENSG00000113248	1.64618	PCDHB15
ENSG00000082898	-1.08506	8.77906	36.7486	1.34384e-09	5.95598e-08	XPO1			ENSG00000128951	-1.18968	DUT		ENSG00000180155	1.64547	LYNX1
ENSG00000119431	1.1495	5.29906	36.7156	1.36679e-09	6.05328e-08	HDHD3			ENSG00000162869	-1.18956	PPP1R21		ENSG00000196371	1.64371	FUT4
ENSG00000180660	2.0991	0.920621	36.6823	1.39036e-09	6.15318e-08	MAB21L1			ENSG00000255121	-1.18938	AP003392.4		ENSG00000165527	1.6434	ARF6
ENSG00000162783	1.10904	6.12986	36.6518	1.41227e-09	6.24557e-08	IER5			ENSG00000260548	-1.18869	AL035425.2		ENSG00000186952	1.64282	TMEM232
ENSG00000113108	1.15967	5.68146	36.5809	1.46458e-09	6.4722e-08	APBB3			ENSG00000102309	-1.18857	PIN4		ENSG00000139832	1.64266	RAB20
ENSG00000233266	-3.03377	-0.673692	36.5758	1.46841e-09	6.48442e-08	HMGB1P31			ENSG00000198918	-1.18821	RPL39		ENSG00000281912	1.64251	LINC01144
ENSG00000137267	1.21457	3.82437	36.5462	1.49092e-09	6.57901e-08	TUBB2A			ENSG00000244509	-1.18763	APOBEC3C		ENSG00000198963	1.6422	RORB
ENSG00000177383	1.10356	6.21468	36.5381	1.49708e-09	6.60142e-08	MAGEF1			ENSG00000203668	-1.18713	CHML		ENSG00000171223	1.63987	JUNB
ENSG00000116711	-1.77604	1.61987	36.5306	1.5029e-09	6.62227e-08	PLA2G4A			ENSG00000268947	-1.18687	AC002128.1		ENSG00000272523	1.63956	LINC01023
ENSG00000264456	1.71403	1.72211	36.5185	1.51222e-09	6.65849e-08	AC138207.4			ENSG00000251468	-1.18687	AC135352.1		ENSG00000167807	1.63821	AC011511.1
ENSG00000173218	1.10927	5.63855	36.516	1.51415e-09	6.66214e-08	VANGL1			ENSG00000165675	-1.1866	ENOX2		ENSG00000175213	1.63752	ZNF408
ENSG00000103066	1.18444	3.96135	36.4751	1.54625e-09	6.79847e-08	PLA2G15			ENSG00000157796	-1.18651	WDR19		ENSG00000228049	1.63718	POLR2J2
ENSG00000225265	1.40984	2.38788	36.4681	1.55186e-09	6.8182e-08	TAF1A-AS1			ENSG00000262227	-1.18559	AC004771.3		ENSG00000164920	1.63627	OSR2
ENSG00000109919	-1.09936	6.29754	36.4555	1.56193e-09	6.85748e-08	MTCH2			ENSG00000197361	-1.18507	FBXL22		ENSG00000188807	1.63381	TMEM201
ENSG00000120688	-1.11442	5.85131	36.4351	1.57839e-09	6.9247e-08	WBP4			ENSG00000144848	-1.1849	ATG3		ENSG00000157240	1.63283	FZD1
ENSG00000136856	1.18162	4.49458	36.4205	1.59023e-09	6.97163e-08	SLC2A8			ENSG00000129691	-1.18456	ASH2L		ENSG00000268471	1.63192	MIR4453HG
ENSG00000183741	1.08159	8.10302	36.4099	1.59891e-09	7.00463e-08	CBX6			ENSG00000232119	-1.18405	MCTS1		ENSG00000213793	1.63172	ZNF888
ENSG00000173065	1.14884	4.56663	36.4007	1.60645e-09	7.03255e-08	FAM222B			ENSG00000137944	-1.18192	KYAT3		ENSG00000105880	1.63013	DLX5
ENSG00000167207	3.05499	0.150527	36.3697	1.63224e-09	7.1403e-08	NOD2			ENSG00000113296	-1.18096	THBS4		ENSG00000130700	1.62958	GATA5
ENSG00000169564	1.08927	7.16583	36.3637	1.63725e-09	7.15707e-08	PCBP1			ENSG00000147117	-1.18095	ZNF157		ENSG00000162670	1.62834	BRINP3
ENSG00000167363	1.33739	3.30242	36.3425	1.65516e-09	7.23015e-08	FN3K			ENSG00000166888	-1.17975	STAT6		ENSG00000197587	1.62783	DMBX1
ENSG00000152495	-1.29824	2.83321	36.3372	1.65967e-09	7.24463e-08	CAMK4			ENSG00000126947	-1.17943	ARMCX1		ENSG00000181588	1.62737	MEX3D
ENSG00000249456	1.89648	0.86483	36.2899	1.7004e-09	7.41708e-08	AL731577.2			ENSG00000204653	-1.17827	ASPDH		ENSG00000119630	1.62659	PGF
ENSG00000131379	1.51231	1.85302	36.2866	1.70335e-09	7.41927e-08	C3ORF20			ENSG00000005961	-1.17765	ITGA2B		ENSG00000276573	1.62644	AL442067.1
ENSG00000166136	-1.22053	4.30721	36.287	1.70295e-09	7.41927e-08	NDUFB8			ENSG00000205302	-1.17745	SNX2		ENSG00000101945	1.62639	SUV39H1
ENSG00000133069	1.15455	4.39462	36.2837	1.70583e-09	7.41955e-08	TMCC2			ENSG00000215417	-1.17725	MIR17HG		ENSG00000273061	1.62573	CDC37L1-DT
ENSG00000237651	-1.57812	1.78363	36.2837	1.70585e-09	7.41955e-08	C2ORF74			ENSG00000145491	-1.17695	ROPN1L		ENSG00000143869	1.62565	GDF7
ENSG00000176182	1.22131	3.80799	36.276	1.71264e-09	7.44374e-08	MYPOP			ENSG00000203865	-1.17585	ATP1A1-AS1		ENSG00000185215	1.6255	TNFAIP2
ENSG00000126752	7.16798	-1.35381	36.2708	1.71721e-09	7.45707e-08	SSX1			ENSG00000188846	-1.17548	RPL14		ENSG00000197768	1.62526	STPG3
ENSG00000148411	1.15646	4.34283	36.2697	1.71817e-09	7.45707e-08	NACC2			ENSG00000105255	-1.17524	FSD1		ENSG00000235499	1.62259	AC073046.1
ENSG00000168079	-2.20054	0.125471	36.2407	1.74394e-09	7.56352e-08	SCARA5			ENSG00000139684	-1.17404	ESD		ENSG00000174791	1.62139	RIN1
ENSG00000226856	2.14624	0.587294	36.2234	1.75944e-09	7.62529e-08	AC093901.1			ENSG00000076003	-1.17354	MCM6		ENSG00000253764	1.62129	AC019257.1
ENSG00000167740	1.18572	4.17692	36.2141	1.76788e-09	7.65639e-08	CYB5D2			ENSG00000213222	-1.17196	AC093724.1		ENSG00000189275	1.62025	LINC01164
ENSG00000149639	1.10417	5.84129	36.2032	1.77777e-09	7.69373e-08	SOGA1			ENSG00000145781	-1.17148	COMMD10		ENSG00000131398	1.61921	KCNC3
ENSG00000230929	3.21099	-0.546479	36.2018	1.77907e-09	7.69386e-08	AC099513.1			ENSG00000272183	-1.17111	AC005041.3		ENSG00000272031	1.61915	ANKRD34A
ENSG00000105699	1.10185	5.94843	36.198	1.78258e-09	7.70355e-08	LSR			ENSG00000229404	-1.17088	LINC00858		ENSG00000203896	1.61822	LIME1
ENSG00000176624	1.10316	5.79075	36.1918	1.78822e-09	7.72245e-08	MEX3C			ENSG00000108387	-1.16936	SEPT4		ENSG00000275342	1.6178	PRAG1
ENSG00000136051	-1.1062	5.60538	36.1879	1.79179e-09	7.73236e-08	WASHC4			ENSG00000163754	-1.16901	GYG1		ENSG00000204248	1.61747	COL11A2
ENSG00000165731	1.31034	2.95017	36.1804	1.79869e-09	7.75663e-08	RET			ENSG00000181396	-1.16775	OGFOD3		ENSG00000186280	1.61745	KDM4D
ENSG00000136848	1.10446	5.8333	36.1761	1.8027e-09	7.76838e-08	DAB2IP			ENSG00000255508	-1.16764	AP002990.1		ENSG00000167968	1.61732	DNASE1L2
ENSG00000163026	-1.13302	4.78114	36.1327	1.8433e-09	7.93768e-08	WDCP			ENSG00000184117	-1.16737	NIPSNAP1		ENSG00000213654	1.61724	GPSM3
ENSG00000196507	1.21917	3.83942	36.1032	1.87143e-09	8.05163e-08	TCEAL3			ENSG00000237036	-1.16728	ZEB1-AS1		ENSG00000166823	1.61658	MESP1
ENSG00000128626	1.14441	4.74949	36.1021	1.87241e-09	8.05163e-08	MRPS12			ENSG00000119943	-1.16721	PYROXD2		ENSG00000171533	1.61656	MAP6
ENSG00000185065	-2.29533	0.121826	36.0872	1.88678e-09	8.10767e-08	AC000068.1			ENSG00000179761	-1.16698	PIPOX		ENSG00000226763	1.61633	SRRM5
ENSG00000074319	-1.10459	5.72998	36.0779	1.8958e-09	8.14067e-08	TSG101			ENSG00000258457	-1.16669	AL132780.2		ENSG00000267505	1.61574	AC005180.2
ENSG00000169302	-1.42791	1.96187	36.0453	1.92787e-09	8.27252e-08	STK32A			ENSG00000259366	-1.16636	AC108449.2		ENSG00000006377	1.61574	DLX6
ENSG00000119321	-1.10228	6.11554	36.0177	1.95531e-09	8.38433e-08	FKBP15			ENSG00000131778	-1.16616	CHD1L		ENSG00000063660	1.61519	GPC1
ENSG00000111266	1.08785	6.52609	36.011	1.96202e-09	8.40717e-08	DUSP16			ENSG00000025423	-1.16548	HSD17B6		ENSG00000144857	1.61481	BOC
ENSG00000163637	2.11096	0.597697	35.962	2.01204e-09	8.61541e-08	PRICKLE2			ENSG00000168477	-1.1644	TNXB		ENSG00000147655	1.61403	RSPO2
ENSG00000167977	1.10488	5.59196	35.9445	2.03019e-09	8.687e-08	KCTD5			ENSG00000251364	-1.16419	AC107884.1		ENSG00000164403	1.61356	SHROOM1
ENSG00000155090	1.10339	5.94849	35.9252	2.05041e-09	8.76733e-08	KLF10			ENSG00000232815	-1.16395	DUX4L50		ENSG00000262583	1.61348	AC009163.5
ENSG00000106665	1.21856	3.66266	35.8675	2.11201e-09	9.02438e-08	CLIP2			ENSG00000225470	-1.16389	JPX		ENSG00000188779	1.61188	SKOR1
ENSG00000139289	1.87267	1.24473	35.8604	2.11978e-09	9.05119e-08	PHLDA1			ENSG00000129003	-1.16364	VPS13C		ENSG00000187837	1.61135	HIST1H1C
ENSG00000118965	-1.09631	5.85994	35.8504	2.13062e-09	9.09108e-08	WDR35			ENSG00000078487	-1.16332	ZCWPW1		ENSG00000170382	1.61057	LRRN2
ENSG00000165533	-1.13759	4.76684	35.8402	2.14188e-09	9.1327e-08	TTC8			ENSG00000065609	-1.16308	SNAP91		ENSG00000140691	1.60841	ARMC5
ENSG00000131188	1.27306	3.46023	35.8368	2.14552e-09	9.13539e-08	PRR7			ENSG00000179750	-1.16229	APOBEC3B		ENSG00000273027	1.60753	AL844908.2
ENSG00000116819	-1.53346	2.16884	35.8381	2.14409e-09	9.13539e-08	TFAP2E			ENSG00000140987	-1.16212	ZSCAN32		ENSG00000130513	1.60502	GDF15
ENSG00000264125	-1.57405	1.78116	35.8128	2.17211e-09	9.24212e-08	AC104984.1			ENSG00000189410	-1.16194	SH2D5		ENSG00000159674	1.60487	SPON2
ENSG00000135482	1.13548	4.56968	35.7956	2.19145e-09	9.3179e-08	ZC3H10			ENSG00000116652	-1.16145	DLEU2L		ENSG00000176399	1.60385	DMRTA1
ENSG00000181396	-1.16775	4.5041	35.7831	2.20547e-09	9.37095e-08	OGFOD3			ENSG00000144840	-1.16114	RABL3		ENSG00000142178	1.60342	SIK1
ENSG00000198081	1.16679	4.162	35.7701	2.22032e-09	9.42744e-08	ZBTB14			ENSG00000027869	-1.1609	SH2D2A		ENSG00000158458	1.60206	NRG2
ENSG00000266265	-2.80111	-0.207831	35.7336	2.26229e-09	9.59889e-08	KLF14			ENSG00000137135	-1.16048	ARHGEF39		ENSG00000183161	1.60164	FANCF
ENSG00000225880	2.32171	2.76706	35.7127	2.28664e-09	9.69545e-08	LINC00115			ENSG00000136147	-1.16038	PHF11		ENSG00000132819	1.60003	RBM38
ENSG00000100380	-1.06932	8.64573	35.7046	2.29622e-09	9.72927e-08	ST13			ENSG00000164039	-1.16033	BDH2		ENSG00000157653	1.59979	C9ORF43
ENSG00000071794	-1.07213	7.68709	35.6766	2.32941e-09	9.86301e-08	HLTF			ENSG00000242220	-1.16029	TCP10L		ENSG00000128965	1.59921	CHAC1
ENSG00000166501	-1.11461	5.11151	35.6512	2.36008e-09	9.98591e-08	PRKCB			ENSG00000256594	-1.15966	AC010186.2		ENSG00000171161	1.59917	ZNF672
ENSG00000175137	1.12937	4.84637	35.6409	2.37257e-09	1.0028e-07	SH3BP5L			ENSG00000112812	-1.15912	PRSS16		ENSG00000184281	1.5989	TSSC4
ENSG00000167543	1.10325	5.55058	35.6389	2.37499e-09	1.0028e-07	TP53I13			ENSG00000203778	-1.15875	FAM229B		ENSG00000180447	1.5986	GAS1
ENSG00000143653	-1.09864	5.65634	35.6395	2.37425e-09	1.0028e-07	SCCPDH			ENSG00000112685	-1.15826	EXOC2		ENSG00000248367	1.59625	AC008610.1
ENSG00000116704	1.09271	5.80007	35.6233	2.39402e-09	1.01013e-07	SLC35D1			ENSG00000250073	-1.15774	AP000866.2		ENSG00000260081	1.59606	AF274858.1
ENSG00000266709	-1.39498	3.70727	35.6131	2.40662e-09	1.01474e-07	AC005224.4			ENSG00000228906	-1.15741	AL353804.1		ENSG00000225335	1.59589	AC016027.1
ENSG00000163395	3.03043	0.651929	35.5661	2.46535e-09	1.03878e-07	IGFN1			ENSG00000100749	-1.15716	VRK1		ENSG00000196453	1.59543	ZNF777
ENSG00000126003	1.08708	5.97626	35.5631	2.46917e-09	1.03967e-07	PLAGL2			ENSG00000235438	-1.15603	ESRRAP2		ENSG00000180353	1.59514	HCLS1
ENSG00000227543	1.68456	1.60351	35.5487	2.48749e-09	1.04666e-07	SPAG5-AS1			ENSG00000104093	-1.15585	DMXL2		ENSG00000134853	1.59443	PDGFRA
ENSG00000167566	1.1299	5.0549	35.5303	2.51113e-09	1.05588e-07	NCKAP5L			ENSG00000236184	-1.15527	TCEA1P4		ENSG00000271743	1.59417	AF287957.1
ENSG00000142634	1.1605	4.32527	35.5248	2.51822e-09	1.05724e-07	EFHD2			ENSG00000091428	-1.15467	RAPGEF4		ENSG00000182890	1.59415	GLUD2
ENSG00000107554	1.14976	4.35232	35.5238	2.51959e-09	1.05724e-07	DNMBP			ENSG00000106992	-1.1546	AK1		ENSG00000229869	1.59357	AL359878.2
ENSG00000239900	-1.07834	6.87146	35.5264	2.51616e-09	1.05724e-07	ADSL			ENSG00000110107	-1.15449	PRPF19		ENSG00000163064	1.59095	EN1
ENSG00000134247	1.07676	6.68941	35.4687	2.59176e-09	1.08608e-07	PTGFRN			ENSG00000141510	-1.15431	TP53		ENSG00000273271	1.59004	AP000254.1
ENSG00000215270	-2.18169	0.44146	35.4686	2.59192e-09	1.08608e-07	AP000523.1			ENSG00000123130	-1.1543	ACOT9		ENSG00000272894	1.58985	AC004982.2
ENSG00000163125	1.07568	6.82839	35.4621	2.60062e-09	1.08898e-07	RPRD2			ENSG00000233184	-1.15357	AC093157.1		ENSG00000144655	1.58942	CSRNP1
ENSG00000167191	1.22046	3.4685	35.4264	2.64867e-09	1.10757e-07	GPRC5B			ENSG00000276900	-1.15259	AC023157.3		ENSG00000175785	1.58936	PRIMA1
ENSG00000152684	1.11459	5.36589	35.4276	2.64715e-09	1.10757e-07	PELO			ENSG00000132680	-1.15249	KHDC4		ENSG00000165886	1.58888	UBTD1
ENSG00000175161	1.25179	3.46042	35.419	2.65886e-09	1.11106e-07	CADM2			ENSG00000235194	-1.15246	PPP1R3E		ENSG00000274818	1.58834	AC004825.2
ENSG00000169188	1.0963	5.49432	35.4152	2.66394e-09	1.11242e-07	APEX2			ENSG00000228126	-1.15242	FALEC		ENSG00000176840	1.58829	MIR7-3HG
ENSG00000148426	1.16147	4.15379	35.4138	2.66586e-09	1.11246e-07	PROSER2			ENSG00000133858	-1.15188	ZFC3H1		ENSG00000054179	1.58825	ENTPD2
ENSG00000130558	1.16869	4.04606	35.4008	2.68378e-09	1.11916e-07	OLFM1			ENSG00000104231	-1.15012	ZFAND1		ENSG00000091879	1.58461	ANGPT2
ENSG00000280033	3.18429	0.570411	35.3591	2.74183e-09	1.14259e-07	AC116407.4			ENSG00000273270	-1.15011	AC090114.2		ENSG00000121068	1.58459	TBX2
ENSG00000104228	1.1452	4.37102	35.3528	2.75076e-09	1.14552e-07	TRIM35			ENSG00000196911	-1.15001	KPNA5		ENSG00000169105	1.58424	CHST14
ENSG00000113048	-1.081	6.37957	35.3466	2.75943e-09	1.14834e-07	MRPS27			ENSG00000272316	-1.14948	AL021368.2		ENSG00000204314	1.58412	PRRT1
ENSG00000272711	-1.50171	1.80616	35.3361	2.77436e-09	1.15376e-07	AC019069.1			ENSG00000278867	-1.14916	AC090616.6		ENSG00000136866	1.58295	ZFP37
ENSG00000133019	1.17626	3.85898	35.2999	2.82642e-09	1.17461e-07	CHRM3			ENSG00000101347	-1.14914	SAMHD1		ENSG00000260711	1.58241	AL121839.2
ENSG00000144791	1.08503	6.1671	35.2901	2.8407e-09	1.17974e-07	LIMD1			ENSG00000115540	-1.14813	MOB4		ENSG00000041880	1.58232	PARP3
ENSG00000145832	1.72575	1.53427	35.2644	2.87848e-09	1.19461e-07	SLC25A48			ENSG00000243701	-1.14771	DUBR		ENSG00000100427	1.58209	MLC1
ENSG00000129437	2.603	0.786145	35.2614	2.88288e-09	1.19562e-07	KLK14			ENSG00000196981	-1.14654	WDR5B		ENSG00000228933	1.58155	AC107419.1
ENSG00000141431	1.30553	2.96343	35.2531	2.89517e-09	1.19989e-07	ASXL3			ENSG00000006652	-1.14637	IFRD1		ENSG00000175745	1.58055	NR2F1
ENSG00000138382	-1.09478	6.10319	35.2502	2.89953e-09	1.20088e-07	METTL5			ENSG00000172264	-1.14567	MACROD2		ENSG00000137331	1.57991	IER3
ENSG00000153774	-1.07834	6.56672	35.2347	2.92263e-09	1.20962e-07	CFDP1			ENSG00000125676	-1.14454	THOC2		ENSG00000186019	1.57939	AC021092.1
ENSG00000105516	1.29009	3.4701	35.2241	2.93862e-09	1.21541e-07	DBP			ENSG00000138036	-1.14389	DYNC2LI1		ENSG00000238178	1.57805	AC078993.1
ENSG00000187984	1.10416	7.82053	35.2185	2.94709e-09	1.21808e-07	ANKRD19P			ENSG00000260267	-1.14278	AC026471.1		ENSG00000232434	1.57797	AJM1
ENSG00000162302	1.13545	4.76231	35.214	2.95386e-09	1.22005e-07	RPS6KA4			ENSG00000168090	-1.14199	COPS6		ENSG00000179168	1.57795	GGN
ENSG00000115129	1.54412	1.91584	35.198	2.97822e-09	1.22927e-07	TP53I3			ENSG00000076043	-1.14114	REXO2		ENSG00000078804	1.57733	TP53INP2
ENSG00000261526	1.50043	2.33379	35.1924	2.98686e-09	1.232e-07	AC012615.1			ENSG00000242574	-1.13947	HLA-DMB		ENSG00000198944	1.57711	SOWAHA
ENSG00000161638	1.1186	5.29222	35.1717	3.01883e-09	1.24435e-07	ITGA5			ENSG00000271335	-1.13875	AL117336.3		ENSG00000146700	1.57631	SSC4D
ENSG00000249896	-1.78821	0.857472	35.1647	3.02965e-09	1.24796e-07	LINC02495			ENSG00000165533	-1.13759	TTC8		ENSG00000135750	1.57564	KCNK1
ENSG00000138162	1.13691	4.61272	35.1438	3.06242e-09	1.2606e-07	TACC2			ENSG00000267313	-1.13724	AC021504.1		ENSG00000134917	1.57529	ADAMTS8
ENSG00000060762	-1.09234	5.66721	35.1258	3.09074e-09	1.2714e-07	MPC1			ENSG00000270362	-1.13619	HMGN3-AS1		ENSG00000177990	1.57525	DPY19L2
ENSG00000236144	1.11323	5.03535	35.1173	3.10425e-09	1.27609e-07	TMEM147-AS1			ENSG00000161040	-1.13575	FBXL13		ENSG00000119508	1.57429	NR4A3
ENSG00000117318	1.11855	6.87962	35.1116	3.11347e-09	1.27901e-07	ID3			ENSG00000183527	-1.13523	PSMG1		ENSG00000049089	1.57234	COL9A2
ENSG00000180817	-1.06631	7.57886	35.0957	3.13893e-09	1.2886e-07	PPA1			ENSG00000261474	-1.13334	AC026471.4		ENSG00000196154	1.57189	S100A4
ENSG00000164683	1.06029	8.86134	35.0825	3.16026e-09	1.29648e-07	HEY1			ENSG00000163026	-1.13302	WDCP		ENSG00000158747	1.57179	NBL1
ENSG00000085644	1.12667	4.60088	35.069	3.18229e-09	1.30463e-07	ZNF213			ENSG00000039123	-1.13235	MTREX		ENSG00000157103	1.57135	SLC6A1
ENSG00000011132	1.1988	4.34143	35.0569	3.20205e-09	1.31185e-07	APBA3			ENSG00000141627	-1.13136	DYM		ENSG00000258986	1.57075	TMEM179
ENSG00000171824	-1.07445	7.08265	34.9702	3.34787e-09	1.37066e-07	EXOSC10			ENSG00000102683	-1.13044	SGCG		ENSG00000145623	1.56931	OSMR
ENSG00000160972	1.16768	4.67577	34.9647	3.35733e-09	1.37361e-07	PPP1R16A			ENSG00000081479	-1.13037	LRP2		ENSG00000261116	1.56799	AL049555.1
ENSG00000205746	1.34146	2.78113	34.9567	3.37127e-09	1.37838e-07	AC126755.1			ENSG00000223478	-1.13004	AL441992.1		ENSG00000272172	1.56691	AC138696.2
ENSG00000074201	-1.06833	6.96556	34.9348	3.40939e-09	1.39209e-07	CLNS1A			ENSG00000179044	-1.13004	EXOC3L1		ENSG00000166311	1.56582	SMPD1
ENSG00000128944	-1.10283	5.47049	34.9357	3.40768e-09	1.39209e-07	KNSTRN			ENSG00000219545	-1.1294	UMAD1		ENSG00000141873	1.5658	SLC39A3
ENSG00000118946	1.5605	1.71971	34.9042	3.46326e-09	1.41314e-07	PCDH17			ENSG00000186314	-1.1291	PRELID2		ENSG00000161682	1.56488	FAM171A2
ENSG00000221821	1.79169	1.80569	34.9029	3.46564e-09	1.41316e-07	C6ORF226			ENSG00000235823	-1.12649	OLMALINC		ENSG00000062370	1.56445	ZNF112
ENSG00000166575	-1.11906	4.57883	34.8892	3.49006e-09	1.42216e-07	TMEM135			ENSG00000239407	-1.12613	Z68871.1		ENSG00000037965	1.56336	HOXC8
ENSG00000134146	-1.2164	3.57001	34.8528	3.55605e-09	1.44808e-07	DPH6			ENSG00000154277	-1.12538	UCHL1		ENSG00000117394	1.56279	SLC2A1
ENSG00000125848	1.32292	2.68035	34.8446	3.57093e-09	1.45316e-07	FLRT3			ENSG00000160766	-1.12477	GBAP1		ENSG00000081985	1.56274	IL12RB2
ENSG00000248866	-2.26583	0.130627	34.8418	3.5761e-09	1.45429e-07	USP46-AS1			ENSG00000021355	-1.12473	SERPINB1		ENSG00000162746	1.5623	FCRLB
ENSG00000077063	1.24051	3.1224	34.8378	3.58357e-09	1.45635e-07	CTTNBP2			ENSG00000234350	-1.12428	AC007405.1		ENSG00000163888	1.56101	CAMK2N2
ENSG00000171873	4.74257	-1.10144	34.806	3.64256e-09	1.47933e-07	ADRA1D			ENSG00000144214	-1.12391	LYG1		ENSG00000118946	1.5605	PCDH17
ENSG00000276662	4.74178	-0.965501	34.7898	3.67293e-09	1.49067e-07	AL713922.2			ENSG00000162631	-1.12381	NTNG1		ENSG00000151136	1.56032	BTBD11
ENSG00000186222	1.11164	4.96656	34.7883	3.6758e-09	1.49084e-07	BLOC1S4			ENSG00000079385	-1.12324	CEACAM1		ENSG00000137218	1.55924	FRS3
ENSG00000198700	-1.05535	8.51345	34.7854	3.68125e-09	1.49205e-07	IPO9			ENSG00000079246	-1.12304	XRCC5		ENSG00000243289	1.55879	AGAP13P
ENSG00000115415	-1.08502	5.47231	34.7824	3.68693e-09	1.49335e-07	STAT1			ENSG00000228696	-1.12238	ARL17B		ENSG00000009709	1.55609	PAX7
ENSG00000137135	-1.16048	4.74414	34.7564	3.73656e-09	1.51245e-07	ARHGEF39			ENSG00000169064	-1.1215	ZBBX		ENSG00000145949	1.55553	MYLK4
ENSG00000140839	3.36946	-0.346693	34.7423	3.76372e-09	1.52242e-07	CLEC18B			ENSG00000126773	-1.12049	PCNX4		ENSG00000251493	1.555	FOXD1
ENSG00000215012	1.08856	5.51411	34.7215	3.80417e-09	1.53776e-07	RTL10			ENSG00000166575	-1.11906	TMEM135		ENSG00000122140	1.55415	MRPS2
ENSG00000133641	-1.10547	5.11226	34.7086	3.82927e-09	1.54688e-07	C12ORF29			ENSG00000134440	-1.1189	NARS		ENSG00000212694	1.55398	LINC01089
ENSG00000109971	-1.05157	10.7067	34.688	3.87012e-09	1.56234e-07	HSPA8			ENSG00000122507	-1.11859	BBS9		ENSG00000277511	1.55391	AC116407.2
ENSG00000197951	1.14772	4.069	34.6595	3.92709e-09	1.58428e-07	ZNF71			ENSG00000224616	-1.11787	RTCA-AS1		ENSG00000105467	1.55287	SYNGR4
ENSG00000273027	1.60753	1.51209	34.6423	3.96193e-09	1.59728e-07	AL844908.2			ENSG00000156298	-1.11719	TSPAN7		ENSG00000157343	1.55011	ARMC12
ENSG00000232352	3.16188	-0.334506	34.6389	3.96905e-09	1.59908e-07	SEMA3B-AS1			ENSG00000280046	-1.11716	AC104581.4		ENSG00000162496	1.5493	DHRS3
ENSG00000151743	-1.34271	2.44873	34.6363	3.97424e-09	1.60011e-07	AMN1			ENSG00000082212	-1.11636	ME2		ENSG00000050030	1.54788	NEXMIF
ENSG00000242689	1.87628	0.818748	34.631	3.985e-09	1.60338e-07	CNTF			ENSG00000184465	-1.11632	WDR27		ENSG00000189280	1.54768	GJB5
ENSG00000248174	4.03694	-0.572492	34.6081	4.0322e-09	1.6213e-07	LINC02268			ENSG00000248498	-1.11605	ASNSP1		ENSG00000147119	1.54729	CHST7
ENSG00000138772	-1.69856	1.18315	34.5943	4.06089e-09	1.63175e-07	ANXA3			ENSG00000188312	-1.11487	CENPP		ENSG00000186654	1.54709	PRR5
ENSG00000227799	-2.22184	0.0905777	34.5546	4.14459e-09	1.66428e-07	AC012358.2			ENSG00000166501	-1.11461	PRKCB		ENSG00000171804	1.54707	WDR87
ENSG00000145781	-1.17148	3.82425	34.5531	4.14789e-09	1.66451e-07	COMMD10			ENSG00000120688	-1.11442	WBP4		ENSG00000108733	1.54608	PEX12
ENSG00000271427	3.15796	-0.416731	34.538	4.18005e-09	1.6763e-07	AL358072.1			ENSG00000112186	-1.11367	CAP2		ENSG00000259956	1.54571	RBM15B
ENSG00000185475	-1.09352	5.29666	34.527	4.20388e-09	1.68475e-07	TMEM179B			ENSG00000138029	-1.11358	HADHB		ENSG00000184828	1.54553	ZBTB7C
ENSG00000137872	1.33413	2.57913	34.5206	4.2177e-09	1.68917e-07	SEMA6D			ENSG00000128050	-1.1135	PAICS		ENSG00000074276	1.54521	CDHR2
ENSG00000164346	-1.05876	7.59396	34.5181	4.22304e-09	1.69019e-07	NSA2			ENSG00000206337	-1.11332	HCP5		ENSG00000141655	1.5444	TNFRSF11A
ENSG00000108018	1.08432	5.2922	34.5146	4.23065e-09	1.69212e-07	SORCS1			ENSG00000163938	-1.11156	GNL3		ENSG00000115129	1.54412	TP53I3
ENSG00000196597	-1.20504	3.20326	34.4932	4.27735e-09	1.70967e-07	ZNF782			ENSG00000223886	-1.11116	AC073073.1		ENSG00000228852	1.54378	AC092802.2
ENSG00000171056	1.33152	2.6429	34.4823	4.30156e-09	1.71822e-07	SOX7			ENSG00000155657	-1.1107	TTN		ENSG00000163453	1.54237	IGFBP7
ENSG00000172349	2.20455	0.577984	34.4752	4.31713e-09	1.7233e-07	IL16			ENSG00000119203	-1.1105	CPSF3		ENSG00000162413	1.54192	KLHL21
ENSG00000127666	1.36731	2.44634	34.4461	4.38214e-09	1.7481e-07	TICAM1			ENSG00000139168	-1.11035	ZCRB1		ENSG00000158792	1.54177	SPATA2L
ENSG00000035687	-1.07444	5.94958	34.434	4.40949e-09	1.75786e-07	ADSS			ENSG00000130021	-1.11033	PUDP		ENSG00000182831	1.54083	C16ORF72
ENSG00000111077	1.4142	2.62846	34.4261	4.42755e-09	1.7639e-07	TNS2			ENSG00000184857	-1.10998	TMEM186		ENSG00000110047	1.54076	EHD1
ENSG00000114021	-1.09822	5.55065	34.4171	4.44794e-09	1.77086e-07	NIT2			ENSG00000253352	-1.10972	TUG1		ENSG00000123612	1.54074	ACVR1C
ENSG00000156697	-1.06292	7.10452	34.4018	4.48311e-09	1.78369e-07	UTP14A			ENSG00000076513	-1.1097	ANKRD13A		ENSG00000228043	1.54042	AC114763.1
ENSG00000078487	-1.16332	4.05825	34.3965	4.4953e-09	1.78737e-07	ZCWPW1			ENSG00000267277	-1.10955	AC024575.1		ENSG00000253508	1.53935	AC004080.2
ENSG00000127328	-1.08015	5.47494	34.3701	4.55671e-09	1.8106e-07	RAB3IP			ENSG00000174720	-1.10897	LARP7		ENSG00000274956	1.53866	AC120042.3
ENSG00000068885	-1.08901	5.0066	34.3565	4.58875e-09	1.82214e-07	IFT80			ENSG00000185104	-1.10731	FAF1		ENSG00000178573	1.5381	MAF
ENSG00000248498	-1.11605	4.57459	34.3486	4.6072e-09	1.82827e-07	ASNSP1			ENSG00000188266	-1.10693	HYKK		ENSG00000204946	1.53666	ZNF783
ENSG00000232335	-2.96589	-0.78506	34.341	4.62523e-09	1.83422e-07	AL354864.1			ENSG00000215067	-1.10654	ALOX12-AS1		ENSG00000224945	1.53657	AL353150.1
ENSG00000033122	-1.48994	1.80634	34.3366	4.63577e-09	1.8372e-07	LRRC7			ENSG00000136051	-1.1062	WASHC4		ENSG00000137825	1.53629	ITPKA
ENSG00000113196	1.30234	3.14569	34.3097	4.70033e-09	1.86157e-07	HAND1			ENSG00000133641	-1.10547	C12ORF29		ENSG00000227698	1.53617	AP001619.1
ENSG00000125813	2.16391	0.545625	34.2619	4.81714e-09	1.90659e-07	PAX1			ENSG00000074319	-1.10459	TSG101		ENSG00000280789	1.53389	PAGR1
ENSG00000145293	-1.06542	6.15665	34.2536	4.83778e-09	1.91351e-07	ENOPH1			ENSG00000171084	-1.10435	FAM86JP		ENSG00000092421	1.53367	SEMA6A
ENSG00000149474	1.13475	4.13681	34.2516	4.84272e-09	1.91421e-07	KAT14			ENSG00000130477	-1.10309	UNC13A		ENSG00000213516	1.53313	RBMXL1
ENSG00000137434	1.72809	1.21652	34.2469	4.85442e-09	1.91759e-07	C6ORF52			ENSG00000164362	-1.10294	TERT		ENSG00000005007	1.53173	UPF1
ENSG00000170144	-1.04582	9.02413	34.2348	4.8847e-09	1.9283e-07	HNRNPA3			ENSG00000128944	-1.10283	KNSTRN		ENSG00000177697	1.53167	CD151
ENSG00000117395	-1.05784	6.90412	34.2281	4.90156e-09	1.93369e-07	EBNA1BP2			ENSG00000197258	-1.10259	EIF4BP6		ENSG00000172458	1.53082	IL17D
ENSG00000250903	-1.41144	2.59864	34.2258	4.90739e-09	1.93473e-07	GMDS-DT			ENSG00000119321	-1.10228	FKBP15		ENSG00000127774	1.53077	EMC6
ENSG00000267649	-2.02289	0.330708	34.2236	4.913e-09	1.93569e-07	AC010327.4			ENSG00000249307	-1.10205	LINC01088		ENSG00000105137	1.52781	SYDE1
ENSG00000131469	-1.04428	9.92713	34.2102	4.94697e-09	1.94781e-07	RPL27			ENSG00000226221	-1.10131	RPL26P19		ENSG00000034152	1.5275	MAP2K3
ENSG00000233084	7.07751	-1.52633	34.2063	4.9567e-09	1.95038e-07	RPL23AP25			ENSG00000173715	-1.10116	C11ORF80		ENSG00000268357	1.52738	VN1R81P
ENSG00000101638	2.32654	0.704917	34.1759	5.03479e-09	1.97982e-07	ST8SIA5			ENSG00000113119	-1.101	TMCO6		ENSG00000204977	1.52731	TRIM13
ENSG00000143761	1.04535	8.89834	34.1708	5.04801e-09	1.98373e-07	ARF1			ENSG00000170296	-1.09972	GABARAP		ENSG00000173638	1.52639	SLC19A1
ENSG00000108576	-1.28513	2.77422	34.1618	5.07141e-09	1.99163e-07	SLC6A4			ENSG00000109919	-1.09936	MTCH2		ENSG00000254876	1.52614	SUGT1P4-STRA6LP
ENSG00000001084	-1.08337	5.23608	34.1181	5.18665e-09	2.03557e-07	GCLC			ENSG00000276259	-1.0992	AC009118.3		ENSG00000124839	1.52602	RAB17
ENSG00000116489	-1.05006	7.37393	34.0865	5.27169e-09	2.06761e-07	CAPZA1			ENSG00000232573	-1.09909	RPL3P4		ENSG00000031081	1.52354	ARHGAP31
ENSG00000173013	1.69099	1.24997	34.0828	5.28172e-09	2.07021e-07	CCDC96			ENSG00000143653	-1.09864	SCCPDH		ENSG00000008710	1.52312	PKD1
ENSG00000135407	1.25079	2.82322	34.0695	5.31789e-09	2.08304e-07	AVIL			ENSG00000156261	-1.09837	CCT8		ENSG00000184224	1.52264	C11ORF72
ENSG00000147677	-1.04578	8.4299	34.0613	5.34037e-09	2.0905e-07	EIF3H			ENSG00000114021	-1.09822	NIT2		ENSG00000116544	1.52227	DLGAP3
ENSG00000187109	-1.04166	9.72184	34.0499	5.37162e-09	2.10138e-07	NAP1L1			ENSG00000220804	-1.09811	LINC01881		ENSG00000139722	1.52195	VPS37B
ENSG00000269054	-2.75463	-0.0447301	34.0477	5.37764e-09	2.10237e-07	AC012313.6			ENSG00000126733	-1.09799	DACH2		ENSG00000182704	1.52125	TSKU
ENSG00000273712	3.61567	-0.866558	33.9971	5.51949e-09	2.15644e-07	AL021997.2			ENSG00000179295	-1.09695	PTPN11		ENSG00000139718	1.521	SETD1B
ENSG00000124225	1.09136	5.01256	33.9858	5.55167e-09	2.16761e-07	PMEPA1			ENSG00000118965	-1.09631	WDR35		ENSG00000204569	1.52023	PPP1R10
ENSG00000164039	-1.16033	4.30287	33.9732	5.58751e-09	2.18021e-07	BDH2			ENSG00000005022	-1.09622	SLC25A5		ENSG00000177311	1.5201	ZBTB38
ENSG00000050030	1.54788	1.52209	33.9622	5.61933e-09	2.19121e-07	NEXMIF			ENSG00000141337	-1.09603	ARSG		ENSG00000121577	1.51914	POPDC2
ENSG00000076604	1.0619	6.72071	33.9574	5.63332e-09	2.19526e-07	TRAF4			ENSG00000102032	-1.0959	RENBP		ENSG00000130766	1.51913	SESN2
ENSG00000129028	1.19269	3.41773	33.9553	5.63929e-09	2.19617e-07	THAP10			ENSG00000006128	-1.09567	TAC1		ENSG00000197417	1.51794	SHPK
ENSG00000105204	1.11994	4.55388	33.9251	5.72754e-09	2.22911e-07	DYRK1B			ENSG00000138768	-1.09566	USO1		ENSG00000164438	1.51789	TLX3
ENSG00000274641	4.70685	0.965417	33.8855	5.84538e-09	2.27352e-07	HIST1H2BO			ENSG00000138382	-1.09478	METTL5		ENSG00000073756	1.51762	PTGS2
ENSG00000174611	4.70675	-1.03063	33.8835	5.85135e-09	2.27438e-07	KY			ENSG00000239213	-1.09471	NCK1-DT		ENSG00000128016	1.51738	ZFP36
ENSG00000131269	-1.07438	5.58239	33.8789	5.86511e-09	2.27827e-07	ABCB7			ENSG00000188825	-1.09449	LINC00910		ENSG00000103150	1.51708	MLYCD
ENSG00000162975	4.70635	-1.03083	33.8755	5.87528e-09	2.28076e-07	KCNF1			ENSG00000198431	-1.09448	TXNRD1		ENSG00000143032	1.51514	BARHL2
ENSG00000186417	-1.46542	1.92622	33.8724	5.88465e-09	2.28293e-07	GLDN			ENSG00000185475	-1.09352	TMEM179B		ENSG00000280054	1.51273	AC004241.5
ENSG00000100926	1.24418	3.04276	33.8679	5.89844e-09	2.28682e-07	TM9SF1			ENSG00000060762	-1.09234	MPC1		ENSG00000131379	1.51231	C3ORF20
ENSG00000158865	3.13685	-0.147354	33.8605	5.92073e-09	2.29254e-07	SLC5A11			ENSG00000170417	-1.09219	TMEM182		ENSG00000144488	1.51201	ESPNL
ENSG00000253598	-1.49753	1.53282	33.8607	5.92013e-09	2.29254e-07	SLC10A5			ENSG00000204282	-1.09184	TNRC6C-AS1		ENSG00000271303	1.5108	SRXN1
ENSG00000181458	1.32643	2.52588	33.8283	6.01978e-09	2.3294e-07	TMEM45A			ENSG00000235703	-1.09159	LINC00894		ENSG00000143772	1.51	ITPKB
ENSG00000167034	1.06067	5.9232	33.808	6.08275e-09	2.35227e-07	NKX3-1			ENSG00000137501	-1.0895	SYTL2		ENSG00000173914	1.50781	RBM4B
ENSG00000260804	1.37353	2.2265	33.7726	6.19456e-09	2.39246e-07	LINC01963			ENSG00000068885	-1.08901	IFT80		ENSG00000164967	1.50718	RPP25L
ENSG00000117118	-1.07539	5.63957	33.7736	6.1914e-09	2.39246e-07	SDHB			ENSG00000106610	-1.08889	STAG3L4		ENSG00000124216	1.5063	SNAI1
ENSG00000129680	-1.0503	7.35389	33.764	6.22205e-09	2.40154e-07	MAP7D3			ENSG00000119514	-1.08805	GALNT12		ENSG00000182095	1.50612	TNRC18
ENSG00000124207	-1.04045	8.07576	33.7247	6.34904e-09	2.449e-07	CSE1L			ENSG00000167107	-1.08803	ACSF2		ENSG00000138622	1.50539	HCN4
ENSG00000146282	-1.07489	5.39711	33.7229	6.35484e-09	2.44968e-07	RARS2			ENSG00000280123	-1.08801	AC023632.6		ENSG00000174109	1.50525	C16ORF91
ENSG00000141447	-1.05421	6.35772	33.7122	6.38974e-09	2.46157e-07	OSBPL1A			ENSG00000101076	-1.08773	HNF4A		ENSG00000170837	1.50473	GPR27
ENSG00000149792	1.06284	5.82356	33.7007	6.42763e-09	2.4746e-07	MRPL49			ENSG00000261270	-1.08768	AC012181.2		ENSG00000275494	1.50462	AC133552.5
ENSG00000169660	-1.08574	5.79162	33.6717	6.5243e-09	2.51022e-07	HEXDC			ENSG00000123570	-1.08766	RAB9B		ENSG00000180340	1.50129	FZD2
ENSG00000114315	1.08407	7.02972	33.6637	6.55135e-09	2.51903e-07	HES1			ENSG00000179240	-1.08697	GVQW3		ENSG00000182463	1.50105	TSHZ2
ENSG00000103037	-1.08108	5.69545	33.6508	6.59479e-09	2.53413e-07	SETD6			ENSG00000075188	-1.08694	NUP37		ENSG00000138400	1.50062	MDH1B
ENSG00000110693	1.33676	2.74945	33.6367	6.64265e-09	2.5509e-07	SOX6			ENSG00000118420	-1.08679	UBE3D		ENSG00000261526	1.50043	AC012615.1
ENSG00000145934	1.8367	0.980111	33.6259	6.67969e-09	2.56351e-07	TENM2			ENSG00000259877	-1.08647	AC009113.1		ENSG00000241570	1.49986	PAQR9-AS1
ENSG00000104142	1.1049	4.38083	33.6094	6.73649e-09	2.58367e-07	VPS18			ENSG00000169660	-1.08574	HEXDC		ENSG00000232860	1.49911	SMG7-AS1
ENSG00000282936	1.70144	1.13272	33.5875	6.81276e-09	2.60962e-07	AC004706.3			ENSG00000196741	-1.08559	LINC01560		ENSG00000231890	1.4989	DARS-AS1
ENSG00000186193	1.08218	5.42551	33.5881	6.81076e-09	2.60962e-07	SAPCD2			ENSG00000082898	-1.08506	XPO1		ENSG00000151702	1.49876	FLI1
ENSG00000135638	1.36976	2.44035	33.5743	6.85915e-09	2.62573e-07	EMX1			ENSG00000115415	-1.08502	STAT1		ENSG00000124664	1.49856	SPDEF
ENSG00000183091	1.42999	2.25572	33.513	7.07893e-09	2.7069e-07	NEB			ENSG00000226942	-1.0844	IL9RP3		ENSG00000138621	1.49609	PPCDC
ENSG00000140807	1.30135	2.64693	33.5127	7.08009e-09	2.7069e-07	NKD1			ENSG00000139117	-1.08359	CPNE8		ENSG00000118655	1.49509	DCLRE1B
ENSG00000103126	1.05309	6.31555	33.4761	7.21457e-09	2.75484e-07	AXIN1			ENSG00000049192	-1.08353	ADAMTS6		ENSG00000101447	1.49463	FAM83D
ENSG00000219545	-1.1294	4.20039	33.4764	7.2135e-09	2.75484e-07	UMAD1			ENSG00000001084	-1.08337	GCLC		ENSG00000099814	1.49458	CEP170B
ENSG00000130477	-1.10309	5.28634	33.473	7.22607e-09	2.7575e-07	UNC13A			ENSG00000257354	-1.08273	AC048341.1		ENSG00000203497	1.49327	PDCD4-AS1
ENSG00000188312	-1.11487	4.43813	33.4704	7.23575e-09	2.75945e-07	CENPP			ENSG00000156026	-1.08179	MCU		ENSG00000253878	1.49265	AC087752.3
ENSG00000257743	2.8344	-0.41959	33.4614	7.26932e-09	2.77051e-07	MGAM2			ENSG00000103037	-1.08108	SETD6		ENSG00000175906	1.49168	ARL4D
ENSG00000267216	-1.96125	0.862387	33.4513	7.30702e-09	2.78314e-07	AC020915.1			ENSG00000113048	-1.081	MRPS27		ENSG00000079308	1.49163	TNS1
ENSG00000262655	1.14732	3.80443	33.4063	7.47819e-09	2.84654e-07	SPON1			ENSG00000127328	-1.08015	RAB3IP		ENSG00000278771	1.49149	RN7SL3
ENSG00000170296	-1.09972	4.7159	33.3547	7.67906e-09	2.92117e-07	GABARAP			ENSG00000156795	-1.07856	WDYHV1		ENSG00000280081	1.4906	LINC01667
ENSG00000152464	1.11322	4.40108	33.3533	7.6849e-09	2.92156e-07	RPP38			ENSG00000153774	-1.07834	CFDP1		ENSG00000206432	1.49051	TMEM200C
ENSG00000075188	-1.08694	4.83381	33.3018	7.89112e-09	2.99808e-07	NUP37			ENSG00000239900	-1.07834	ADSL		ENSG00000090776	1.48803	EFNB1
ENSG00000071082	-1.02939	10.9684	33.2977	7.9075e-09	3.00243e-07	RPL31			ENSG00000135437	-1.07817	RDH5		ENSG00000274825	1.48793	AL023803.2
ENSG00000198719	1.16766	4.18845	33.2938	7.92347e-09	3.00407e-07	DLL1			ENSG00000238197	-1.07811	PAXBP1-AS1		ENSG00000004777	1.48768	ARHGAP33
ENSG00000186350	1.0626	5.53327	33.295	7.91853e-09	3.00407e-07	RXRA			ENSG00000228439	-1.07805	TSTD3		ENSG00000272240	1.48719	AC004908.1
ENSG00000112186	-1.11367	4.26688	33.293	7.92668e-09	3.00407e-07	CAP2			ENSG00000166257	-1.07763	SCN3B		ENSG00000171522	1.48623	PTGER4
ENSG00000186446	1.10712	4.22232	33.2785	7.986e-09	3.02466e-07	ZNF501			ENSG00000115295	-1.0771	CLIP4		ENSG00000167173	1.4856	C15ORF39
ENSG00000006468	1.11949	4.1342	33.2756	7.99796e-09	3.0273e-07	ETV1			ENSG00000224969	-1.07544	AL645608.2		ENSG00000269388	1.48356	AC018755.3
ENSG00000155657	-1.1107	4.25829	33.2439	8.12944e-09	3.07515e-07	TTN			ENSG00000117118	-1.07539	SDHB		ENSG00000171885	1.48336	AQP4
ENSG00000164616	-1.44983	1.82344	33.2317	8.18059e-09	3.09257e-07	FBXL21			ENSG00000130208	-1.07531	APOC1		ENSG00000126603	1.48331	GLIS2
ENSG00000160973	2.54435	0.0684029	33.2192	8.23315e-09	3.1105e-07	FOXH1			ENSG00000146282	-1.07489	RARS2		ENSG00000265666	1.48323	RARA-AS1
ENSG00000260742	-6.88129	-2.04573	33.2139	8.25588e-09	3.11521e-07	AC009962.1			ENSG00000086300	-1.07465	SNX10		ENSG00000198576	1.48174	ARC
ENSG00000260366	-6.88129	-2.04573	33.2139	8.25588e-09	3.11521e-07	AC026803.1			ENSG00000171824	-1.07445	EXOSC10		ENSG00000142700	1.4816	DMRTA2
ENSG00000100065	1.21518	3.43805	33.2116	8.26545e-09	3.11688e-07	CARD10			ENSG00000035687	-1.07444	ADSS		ENSG00000258813	1.48063	AL442663.3
ENSG00000105819	-1.04577	6.9123	33.2019	8.30682e-09	3.13054e-07	PMPCB			ENSG00000075651	-1.0744	PLD1		ENSG00000272933	1.48063	AL391121.1
ENSG00000214078	-1.05133	6.54466	33.1602	8.48721e-09	3.19653e-07	CPNE1			ENSG00000131269	-1.07438	ABCB7		ENSG00000121361	1.48047	KCNJ8
ENSG00000122507	-1.11859	4.18679	33.1573	8.49978e-09	3.19928e-07	BBS9			ENSG00000101132	-1.07433	PFDN4		ENSG00000123096	1.48009	SSPN
ENSG00000246705	1.25917	2.92611	33.1278	8.62954e-09	3.24611e-07	H2AFJ			ENSG00000255585	-1.07404	AL590627.1		ENSG00000169957	1.47978	ZNF768
ENSG00000251259	3.58445	-0.718079	33.1181	8.67276e-09	3.26034e-07	AC004069.1			ENSG00000148450	-1.07339	MSRB2		ENSG00000167625	1.47976	ZNF526
ENSG00000111801	-1.32966	4.23417	33.1026	8.74201e-09	3.28434e-07	BTN3A3			ENSG00000172965	-1.07312	MIR4435-2HG		ENSG00000132329	1.47941	RAMP1
ENSG00000103495	1.03314	7.85505	33.0982	8.76201e-09	3.28982e-07	MAZ			ENSG00000071794	-1.07213	HLTF		ENSG00000182224	1.47881	CYB5D1
ENSG00000116514	1.05227	5.88004	33.0913	8.79303e-09	3.29943e-07	RNF19B			ENSG00000254343	-1.07177	AC091563.1		ENSG00000172548	1.47862	NIPAL4
ENSG00000213694	1.22451	2.9125	33.0843	8.82473e-09	3.30927e-07	S1PR3			ENSG00000263266	-1.07145	RPS7P1		ENSG00000148935	1.47566	GAS2
ENSG00000175105	1.16268	3.58832	33.0703	8.8886e-09	3.33117e-07	ZNF654			ENSG00000146070	-1.07067	PLA2G7		ENSG00000273154	1.47546	AL121845.3
ENSG00000169814	1.28203	2.64214	33.0531	8.96771e-09	3.35874e-07	BTD			ENSG00000165996	-1.06965	HACD1		ENSG00000170385	1.47388	SLC30A1
ENSG00000182759	1.32988	2.36189	33.0432	9.0134e-09	3.37377e-07	MAFA			ENSG00000272140	-1.06939	AC022400.6		ENSG00000270503	1.47351	YTHDF2P1
ENSG00000133083	1.82185	1.06201	33.0149	9.14564e-09	3.41905e-07	DCLK1			ENSG00000100380	-1.06932	ST13		ENSG00000186174	1.47301	BCL9L
ENSG00000179965	1.12622	4.19381	33.0156	9.14206e-09	3.41905e-07	ZNF771			ENSG00000054392	-1.06868	HHAT		ENSG00000136807	1.4725	CDK9
ENSG00000164296	1.16658	3.65711	33.0131	9.15406e-09	3.42009e-07	TIGD6			ENSG00000232472	-1.0686	EEF1B2P3		ENSG00000168496	1.47243	FEN1
ENSG00000215417	-1.17725	3.24762	33.002	9.20627e-09	3.43748e-07	MIR17HG			ENSG00000187672	-1.06855	ERC2		ENSG00000149476	1.47052	TKFC
ENSG00000071655	1.0369	7.33491	32.9973	9.22869e-09	3.44373e-07	MBD3			ENSG00000074201	-1.06833	CLNS1A		ENSG00000138650	1.46986	PCDH10
ENSG00000105963	1.42617	2.68746	32.9573	9.4203e-09	3.51307e-07	ADAP1			ENSG00000163406	-1.06805	SLC15A2		ENSG00000080603	1.46982	SRCAP
ENSG00000004776	4.66876	-1.28435	32.9336	9.53595e-09	3.55401e-07	HSPB6			ENSG00000136521	-1.06765	NDUFB5		ENSG00000171017	1.46941	LRRC8E
ENSG00000197128	1.12588	3.96587	32.928	9.56381e-09	3.56221e-07	ZNF772			ENSG00000260000	-1.0675	AL133338.1		ENSG00000131668	1.46845	BARX1
ENSG00000237505	2.70728	-0.177784	32.898	9.71245e-09	3.61536e-07	PKN2-AS1			ENSG00000180817	-1.06631	PPA1		ENSG00000105523	1.46825	FAM83E
ENSG00000135766	1.03766	6.56734	32.8777	9.81418e-09	3.65098e-07	EGLN1			ENSG00000145293	-1.06542	ENOPH1		ENSG00000272345	1.46812	AL031775.1
ENSG00000145911	1.21963	3.0364	32.862	9.89365e-09	3.67813e-07	N4BP3			ENSG00000122707	-1.06514	RECK		ENSG00000188659	1.4678	SAXO2
ENSG00000143294	1.03406	6.94505	32.8609	9.89926e-09	3.67813e-07	PRCC			ENSG00000084764	-1.06481	MAPRE3		ENSG00000232545	1.46686	AC253536.3
ENSG00000136521	-1.06765	5.19003	32.8561	9.92402e-09	3.68507e-07	NDUFB5			ENSG00000106733	-1.06428	NMRK1		ENSG00000135363	1.46656	LMO2
ENSG00000181894	1.09509	4.37321	32.8471	9.97005e-09	3.69989e-07	ZNF329			ENSG00000256525	-1.06396	POLG2		ENSG00000198857	1.46644	HSD3BP5
ENSG00000115295	-1.0771	4.98521	32.822	1.00994e-08	3.74559e-07	CLIP4			ENSG00000205930	-1.06303	C21ORF62-AS1		ENSG00000236682	1.46574	AC068282.1
ENSG00000005187	-1.27598	2.60011	32.7911	1.02611e-08	3.80326e-07	ACSM3			ENSG00000156697	-1.06292	UTP14A		ENSG00000273002	1.46561	AL355388.2
ENSG00000127399	1.07284	4.90921	32.7891	1.02717e-08	3.80484e-07	LRRC61			ENSG00000104953	-1.0627	TLE6		ENSG00000184381	1.4648	PLA2G6
ENSG00000115884	1.11875	4.04835	32.7872	1.02819e-08	3.80632e-07	SDC1			ENSG00000198003	-1.06153	CCDC151		ENSG00000132016	1.46451	C19ORF57
ENSG00000101132	-1.07433	5.37506	32.7811	1.03143e-08	3.81597e-07	PFDN4			ENSG00000113356	-1.06138	POLR3G		ENSG00000171617	1.46418	ENC1
ENSG00000237886	-1.57546	2.27927	32.767	1.03895e-08	3.83928e-07	NALT1			ENSG00000198054	-1.06081	DSCR8		ENSG00000166743	1.46356	ACSM1
ENSG00000215045	-1.68654	1.86174	32.7669	1.039e-08	3.83928e-07	GRID2IP			ENSG00000221926	-1.05911	TRIM16		ENSG00000275234	1.46339	AC010503.4
ENSG00000269439	-1.57537	2.13858	32.7633	1.04092e-08	3.84406e-07	AC010618.3			ENSG00000260874	-1.05911	AC106820.5		ENSG00000121966	1.46335	CXCR4
ENSG00000090971	1.0974	4.9942	32.7207	1.064e-08	3.9269e-07	NAT14			ENSG00000164346	-1.05876	NSA2		ENSG00000164077	1.46158	MON1A
ENSG00000142186	1.03921	6.48407	32.7113	1.06916e-08	3.94354e-07	SCYL1			ENSG00000271833	-1.05858	AL445222.1		ENSG00000051128	1.46143	HOMER3
ENSG00000128714	1.04379	6.29594	32.7088	1.07054e-08	3.94623e-07	HOXD13			ENSG00000119705	-1.05786	SLIRP		ENSG00000229637	1.4609	PRAC2
ENSG00000137496	1.17878	3.57222	32.6941	1.07866e-08	3.97376e-07	IL18BP			ENSG00000117395	-1.05784	EBNA1BP2		ENSG00000105664	1.45947	COMP
ENSG00000182742	1.20963	4.12247	32.6762	1.0886e-08	4.00569e-07	HOXB4			ENSG00000178919	-1.05734	FOXE1		ENSG00000166484	1.45924	MAPK7
ENSG00000170425	1.15898	3.56798	32.6761	1.08865e-08	4.00569e-07	ADORA2B			ENSG00000136098	-1.05677	NEK3		ENSG00000181409	1.45873	AATK
ENSG00000235023	-2.55883	0.421883	32.6656	1.09459e-08	4.02512e-07	AP001626.1			ENSG00000198700	-1.05535	IPO9		ENSG00000161021	1.45871	MAML1
ENSG00000184208	-1.04351	6.0339	32.6486	1.10419e-08	4.05795e-07	C22ORF46			ENSG00000144026	-1.05525	ZNF514		ENSG00000137124	1.45646	ALDH1B1
ENSG00000147604	-1.01868	10.7853	32.6439	1.10687e-08	4.06535e-07	RPL7			ENSG00000161664	-1.05482	ASB16		ENSG00000127554	1.4552	GFER
ENSG00000204315	1.07973	4.60422	32.6353	1.11178e-08	4.08091e-07	FKBPL			ENSG00000026652	-1.0543	AGPAT4		ENSG00000174145	1.4549	NWD2
ENSG00000183691	2.23908	0.491745	32.6267	1.11672e-08	4.09656e-07	NOG			ENSG00000162604	-1.05429	TM2D1		ENSG00000117461	1.44996	PIK3R3
ENSG00000091536	-1.70893	1.91611	32.5674	1.15131e-08	4.22089e-07	MYO15A			ENSG00000141447	-1.05421	OSBPL1A		ENSG00000119919	1.44988	NKX2-3
ENSG00000167522	1.02175	8.5135	32.5643	1.15312e-08	4.22496e-07	ANKRD11			ENSG00000179331	-1.05417	RAB39A		ENSG00000204438	1.44936	GPANK1
ENSG00000112365	1.05311	5.45849	32.5512	1.16095e-08	4.2511e-07	ZBTB24			ENSG00000148677	-1.0523	ANKRD1		ENSG00000129932	1.44868	DOHH
ENSG00000110042	2.02451	1.11794	32.5332	1.17174e-08	4.28803e-07	DTX4			ENSG00000254064	-1.052	AC105206.2		ENSG00000179083	1.44775	FAM133A
ENSG00000157601	1.88168	0.939957	32.5295	1.17394e-08	4.29349e-07	MX1			ENSG00000109971	-1.05157	HSPA8		ENSG00000133056	1.44694	PIK3C2B
ENSG00000025423	-1.16548	3.38781	32.4916	1.19711e-08	4.37559e-07	HSD17B6			ENSG00000214078	-1.05133	CPNE1		ENSG00000150967	1.44676	ABCB9
ENSG00000130675	1.09045	4.79022	32.481	1.20363e-08	4.39677e-07	MNX1			ENSG00000223768	-1.05124	LINC00205		ENSG00000198680	1.44598	TUSC1
ENSG00000204314	1.58412	2.09356	32.465	1.21356e-08	4.43037e-07	PRRT1			ENSG00000217165	-1.05093	ANKRD18EP		ENSG00000157933	1.4456	SKI
ENSG00000139163	1.04014	6.04505	32.463	1.21481e-08	4.43226e-07	ETNK1			ENSG00000129680	-1.0503	MAP7D3		ENSG00000169692	1.44513	AGPAT2
ENSG00000170419	2.23354	0.495861	32.4524	1.22146e-08	4.45386e-07	VSTM2A			ENSG00000116489	-1.05006	CAPZA1		ENSG00000144649	1.44358	FAM198A
ENSG00000197976	1.03233	7.30379	32.4463	1.22529e-08	4.46513e-07	AKAP17A			ENSG00000234424	-1.04987	AL353743.4		ENSG00000125398	1.44306	SOX9
ENSG00000165494	1.0375	6.55796	32.4096	1.24867e-08	4.5476e-07	PCF11			ENSG00000234327	-1.04953	AC012146.1		ENSG00000105085	1.44275	MED26
ENSG00000185019	1.1865	3.30004	32.3972	1.25668e-08	4.57402e-07	UBOX5			ENSG00000147255	-1.04744	IGSF1		ENSG00000153487	1.44258	ING1
ENSG00000185800	1.04388	5.79593	32.3792	1.26837e-08	4.61382e-07	DMWD			ENSG00000120729	-1.04663	MYOT		ENSG00000185352	1.44164	HS6ST3
ENSG00000100294	1.07295	4.78948	32.3553	1.28407e-08	4.6681e-07	MCAT			ENSG00000170144	-1.04582	HNRNPA3		ENSG00000163297	1.43948	ANTXR2
ENSG00000173402	1.02683	6.6768	32.3458	1.29037e-08	4.68823e-07	DAG1			ENSG00000272405	-1.0458	AL365181.3		ENSG00000137460	1.43902	FHDC1
ENSG00000087086	-1.01617	8.73087	32.3277	1.30245e-08	4.72928e-07	FTL			ENSG00000147677	-1.04578	EIF3H		ENSG00000070413	1.43835	DGCR2
ENSG00000100601	1.08451	4.53171	32.326	1.30356e-08	4.73049e-07	ALKBH1			ENSG00000105819	-1.04577	PMPCB		ENSG00000226853	1.43729	AC010894.2
ENSG00000234618	2.22922	0.219448	32.3169	1.30969e-08	4.74716e-07	RPSAP9			ENSG00000223658	-1.04557	C1GALT1C1L		ENSG00000167588	1.43634	GPD1
ENSG00000183579	1.05812	5.11338	32.3169	1.30972e-08	4.74716e-07	ZNRF3			ENSG00000063761	-1.04447	ADCK1		ENSG00000125378	1.43628	BMP4
ENSG00000106105	-1.0173	8.33699	32.313	1.3123e-08	4.75367e-07	GARS			ENSG00000131469	-1.04428	RPL27		ENSG00000232040	1.43374	ZBED9
ENSG00000149599	-1.23189	2.90977	32.3065	1.31674e-08	4.76688e-07	DUSP15			ENSG00000184208	-1.04351	C22ORF46		ENSG00000175087	1.43301	PDIK1L
ENSG00000166860	1.04515	5.53699	32.2994	1.32151e-08	4.78131e-07	ZBTB39			ENSG00000148484	-1.04331	RSU1		ENSG00000247271	1.43279	ZBED5-AS1
ENSG00000261221	1.08031	4.63118	32.2949	1.32463e-08	4.78974e-07	ZNF865			ENSG00000155621	-1.04276	C9ORF85		ENSG00000260400	1.43207	AL513534.1
ENSG00000168710	-1.02141	7.23875	32.2843	1.33187e-08	4.81306e-07	AHCYL1			ENSG00000140043	-1.04238	PTGR2		ENSG00000165323	1.43178	FAT3
ENSG00000271303	1.5108	1.57764	32.2556	1.3517e-08	4.88181e-07	SRXN1			ENSG00000187109	-1.04166	NAP1L1		ENSG00000231760	1.43166	AL355312.2
ENSG00000146232	1.23692	2.89207	32.2498	1.35574e-08	4.8935e-07	NFKBIE			ENSG00000234028	-1.04164	AC062029.1		ENSG00000273893	1.43057	AL133520.1
ENSG00000222043	3.08261	-0.371257	32.232	1.36815e-08	4.93536e-07	AC079305.1			ENSG00000126091	-1.0416	ST3GAL3		ENSG00000183091	1.42999	NEB
ENSG00000173068	1.31605	2.47419	32.187	1.40021e-08	5.048e-07	BNC2			ENSG00000123106	-1.04072	CCDC91		ENSG00000167695	1.42997	FAM57A
ENSG00000073150	1.24501	2.92228	32.1842	1.40223e-08	5.05227e-07	PANX2			ENSG00000124207	-1.04045	CSE1L		ENSG00000186834	1.42966	HEXIM1
ENSG00000188191	1.11701	3.99062	32.1585	1.42091e-08	5.11656e-07	PRKAR1B			ENSG00000203644	-1.04028	AC083799.1		ENSG00000162241	1.42953	SLC25A45
ENSG00000074803	6.98233	-1.38648	32.1463	1.42985e-08	5.14569e-07	SLC12A1			ENSG00000272654	-1.03778	AL358472.2		ENSG00000154957	1.42944	ZNF18
ENSG00000271918	2.18379	0.891584	32.1388	1.43541e-08	5.16263e-07	AC034236.2			ENSG00000159239	-1.03722	AC005041.1		ENSG00000176014	1.42916	TUBB6
ENSG00000162604	-1.05429	5.55228	32.1226	1.44743e-08	5.20278e-07	TM2D1			ENSG00000257702	-1.03623	LBX2-AS1		ENSG00000183496	1.42912	MEX3B
ENSG00000198832	1.21511	3.42042	32.1088	1.45774e-08	5.23673e-07	SELENOM			ENSG00000101746	-1.03608	NOL4		ENSG00000112149	1.42827	CD83
ENSG00000020633	1.1673	3.38569	32.0838	1.47661e-08	5.30137e-07	RUNX3			ENSG00000074266	-1.03607	EED		ENSG00000061455	1.42796	PRDM6
ENSG00000014164	1.05219	5.33765	32.0823	1.47778e-08	5.30243e-07	ZC3H3			ENSG00000070159	-1.03564	PTPN3		ENSG00000215374	1.42759	FAM66B
ENSG00000107404	1.04119	6.24955	32.0495	1.50294e-08	5.38955e-07	DVL1			ENSG00000135211	-1.03524	TMEM60		ENSG00000132357	1.42724	CARD6
ENSG00000070159	-1.03564	6.196	32.0131	1.53135e-08	5.48818e-07	PTPN3			ENSG00000031691	-1.03482	CENPQ		ENSG00000140564	1.4263	FURIN
ENSG00000188659	1.4678	1.93952	32.0118	1.53238e-08	5.48862e-07	SAXO2			ENSG00000125730	-1.0348	C3		ENSG00000105963	1.42617	ADAP1
ENSG00000049769	1.33449	2.24417	32.0019	1.54018e-08	5.5133e-07	PPP1R3F			ENSG00000160410	-1.03439	SHKBP1		ENSG00000174640	1.42532	SLCO2A1
ENSG00000269761	4.63003	-1.32184	31.9866	1.55242e-08	5.55384e-07	AC025278.2			ENSG00000175928	-1.03275	LRRN1		ENSG00000143340	1.42515	FAM163A
ENSG00000188042	1.02003	6.86226	31.9757	1.56115e-08	5.58178e-07	ARL4C			ENSG00000136404	-1.03239	TM6SF1		ENSG00000089847	1.42457	ANKRD24
ENSG00000135537	-1.1978	3.1215	31.9634	1.57109e-08	5.614e-07	AFG1L			ENSG00000120697	-1.03202	ALG5		ENSG00000204428	1.42419	LY6G5C
ENSG00000070614	1.02504	6.34035	31.944	1.58684e-08	5.66658e-07	NDST1			ENSG00000265681	-1.03195	RPL17		ENSG00000157637	1.42366	SLC38A10
ENSG00000244462	1.01747	7.13185	31.943	1.58767e-08	5.66658e-07	RBM12			ENSG00000223804	-1.03169	AC244669.1		ENSG00000172197	1.42216	MBOAT1
ENSG00000187140	1.16177	3.55694	31.9336	1.59537e-08	5.69072e-07	FOXD3			ENSG00000071082	-1.02939	RPL31		ENSG00000111859	1.42193	NEDD9
ENSG00000026652	-1.0543	5.49192	31.9259	1.60171e-08	5.70996e-07	AGPAT4			ENSG00000270194	-1.0287	AC097359.2		ENSG00000103855	1.42037	CD276
ENSG00000205664	1.19518	3.25633	31.9227	1.6043e-08	5.71583e-07	BX890604.1			ENSG00000138468	-1.02867	SENP7		ENSG00000178307	1.41928	TMEM11
ENSG00000158480	1.09769	4.20523	31.9193	1.60714e-08	5.72261e-07	SPATA2			ENSG00000023191	-1.02847	RNH1		ENSG00000229809	1.41924	ZNF688
ENSG00000119514	-1.08805	4.62634	31.9175	1.60863e-08	5.72454e-07	GALNT12			ENSG00000100023	-1.02847	PPIL2		ENSG00000132661	1.41769	NXT1
ENSG00000210151	3.93625	-1.10851	31.9159	1.60995e-08	5.72589e-07	MT-TS1			ENSG00000137857	-1.02803	DUOX1		ENSG00000179588	1.41674	ZFPM1
ENSG00000144026	-1.05525	5.75123	31.9048	1.61918e-08	5.75535e-07	ZNF514			ENSG00000168958	-1.02775	MFF		ENSG00000259658	1.41673	AC027559.1
ENSG00000281912	1.64251	1.55133	31.9006	1.62266e-08	5.76433e-07	LINC01144			ENSG00000143643	-1.02772	TTC13		ENSG00000178343	1.41613	SHISA3
ENSG00000105464	1.1808	3.67268	31.899	1.62397e-08	5.7656e-07	GRIN2D			ENSG00000137871	-1.02762	ZNF280D		ENSG00000156853	1.41487	ZNF689
ENSG00000105997	1.08808	4.40193	31.8979	1.62493e-08	5.76563e-07	HOXA3			ENSG00000213889	-1.02671	PPM1N		ENSG00000135736	1.41457	CCDC102A
ENSG00000196419	-1.00875	8.76561	31.8872	1.63387e-08	5.79399e-07	XRCC6			ENSG00000107758	-1.02647	PPP3CB		ENSG00000143365	1.41422	RORC
ENSG00000087303	1.1431	3.61634	31.8754	1.64383e-08	5.82591e-07	NID2			ENSG00000165097	-1.02537	KDM1B		ENSG00000013016	1.41421	EHD3
ENSG00000255717	-1.01242	8.78865	31.8672	1.65079e-08	5.84713e-07	SNHG1			ENSG00000004766	-1.0246	VPS50		ENSG00000111077	1.4142	TNS2
ENSG00000063601	-1.01982	6.67625	31.8479	1.66729e-08	5.90216e-07	MTMR1			ENSG00000249492	-1.02438	AC114956.3		ENSG00000023902	1.41399	PLEKHO1
ENSG00000086300	-1.07465	4.43474	31.8458	1.66907e-08	5.90502e-07	SNX10			ENSG00000279989	-1.02395	AC011815.3		ENSG00000152217	1.41391	SETBP1
ENSG00000132613	1.05674	4.99819	31.8269	1.68546e-08	5.95953e-07	MTSS1L			ENSG00000160783	-1.02362	PMF1		ENSG00000145248	1.41351	SLC10A4
ENSG00000167107	-1.08803	4.69235	31.821	1.69052e-08	5.97392e-07	ACSF2			ENSG00000118680	-1.02358	MYL12B		ENSG00000118503	1.41325	TNFAIP3
ENSG00000023191	-1.02847	6.32556	31.7818	1.72505e-08	6.09241e-07	RNH1			ENSG00000248593	-1.02313	DSTNP2		ENSG00000166192	1.41137	SENP8
ENSG00000164853	2.90896	-0.357636	31.7406	1.76198e-08	6.21921e-07	UNCX			ENSG00000185158	-1.02286	LRRC37B		ENSG00000158445	1.41072	KCNB1
ENSG00000125931	1.22979	2.98481	31.737	1.76524e-08	6.2271e-07	CITED1			ENSG00000280138	-1.02279	AC027290.2		ENSG00000228624	1.41043	HDAC2-AS2
ENSG00000178409	1.07214	4.51587	31.7072	1.79255e-08	6.31974e-07	BEND3			ENSG00000245149	-1.02227	RNF139-AS1		ENSG00000177685	1.4103	CRACR2B
ENSG00000128805	1.1142	4.50973	31.695	1.80388e-08	6.35602e-07	ARHGAP22			ENSG00000232907	-1.02192	DLGAP4-AS1		ENSG00000225265	1.40984	TAF1A-AS1
ENSG00000166897	1.66796	1.33346	31.6897	1.8088e-08	6.36965e-07	ELFN2			ENSG00000234518	-1.02184	PTGES3P1		ENSG00000171984	1.40915	SHLD1
ENSG00000203497	1.49327	2.03541	31.6654	1.83159e-08	6.44614e-07	PDCD4-AS1			ENSG00000168710	-1.02141	AHCYL1		ENSG00000124813	1.40869	RUNX2
ENSG00000185112	1.35143	2.22796	31.6553	1.84111e-08	6.47452e-07	FAM43A			ENSG00000123201	-1.02095	GUCY1B2		ENSG00000109089	1.40801	CDR2L
ENSG00000168958	-1.02775	6.16298	31.6546	1.84178e-08	6.47452e-07	MFF			ENSG00000075290	-1.02068	WNT8B		ENSG00000244486	1.40797	SCARF2
ENSG00000100462	-1.01524	6.74179	31.6142	1.88052e-08	6.60686e-07	PRMT5			ENSG00000235174	-1.02058	RPL39P3		ENSG00000102313	1.4079	ITIH6
ENSG00000120697	-1.03202	5.56876	31.6109	1.88373e-08	6.6143e-07	ALG5			ENSG00000085231	-1.02047	AK6		ENSG00000110497	1.40658	AMBRA1
ENSG00000265681	-1.03195	6.80255	31.6058	1.88866e-08	6.6278e-07	RPL17			ENSG00000063601	-1.01982	MTMR1		ENSG00000185090	1.40627	MANEAL
ENSG00000173175	1.66667	1.14913	31.603	1.89141e-08	6.63361e-07	ADCY5			ENSG00000086200	-1.01954	IPO11		ENSG00000277443	1.40569	MARCKS
ENSG00000123106	-1.04072	5.48528	31.5973	1.89693e-08	6.64912e-07	CCDC91			ENSG00000178081	-1.01934	ULK4P3		ENSG00000140931	1.40537	CMTM3
ENSG00000148841	1.03916	5.53735	31.5933	1.90082e-08	6.6589e-07	ITPRIP			ENSG00000147604	-1.01868	RPL7		ENSG00000251432	1.40531	AC108062.1
ENSG00000158526	1.04376	5.52957	31.5901	1.90398e-08	6.66611e-07	TSR2			ENSG00000086506	-1.01822	HBQ1		ENSG00000262904	1.40514	TMPOP2
ENSG00000143126	1.03382	5.79845	31.5672	1.92661e-08	6.73758e-07	CELSR2			ENSG00000121211	-1.0175	MND1		ENSG00000167216	1.40496	KATNAL2
ENSG00000243137	-2.67572	-0.680672	31.5675	1.92631e-08	6.73758e-07	PSG4			ENSG00000106105	-1.0173	GARS		ENSG00000135924	1.40473	DNAJB2
ENSG00000082641	1.0068	7.69987	31.5331	1.96067e-08	6.85273e-07	NFE2L1			ENSG00000168827	-1.01696	GFM1		ENSG00000280018	1.40445	CU634019.6
ENSG00000139977	1.02286	6.01387	31.5273	1.96659e-08	6.86949e-07	NAA30			ENSG00000270012	-1.01681	AC232271.1		ENSG00000223820	1.40432	CFL1P1
ENSG00000148484	-1.04331	5.21923	31.5226	1.97134e-08	6.88209e-07	RSU1			ENSG00000082213	-1.0164	C5ORF22		ENSG00000123080	1.40374	CDKN2C
ENSG00000196981	-1.14654	3.66616	31.5128	1.98135e-08	6.91307e-07	WDR5B			ENSG00000126787	-1.01636	DLGAP5		ENSG00000269858	1.40316	EGLN2
ENSG00000182575	2.05724	0.453989	31.4797	2.01533e-08	7.02761e-07	NXPH3			ENSG00000087086	-1.01617	FTL		ENSG00000151929	1.40292	BAG3
ENSG00000187605	1.02845	5.69197	31.4661	2.02957e-08	7.07318e-07	TET3			ENSG00000100462	-1.01524	PRMT5		ENSG00000270164	1.40204	LINC01480
ENSG00000143882	-1.40333	3.11856	31.4601	2.0358e-08	7.09084e-07	ATP6V1C2			ENSG00000224424	-1.01369	PRKAR2A-AS1		ENSG00000177427	1.4018	MIEF2
ENSG00000188486	1.02126	6.39438	31.4573	2.03879e-08	7.09716e-07	H2AFX			ENSG00000259775	-1.01351	AL138976.2		ENSG00000180806	1.40149	HOXC9
ENSG00000163251	1.0549	4.79424	31.4499	2.04658e-08	7.12019e-07	FZD5			ENSG00000186806	-1.0135	VSIG10L		ENSG00000178184	1.40142	PARD6G
ENSG00000178096	1.1073	4.25997	31.4323	2.06517e-08	7.18075e-07	BOLA1			ENSG00000136100	-1.01297	VPS36		ENSG00000260750	1.40047	AC092720.1
ENSG00000156298	-1.11719	3.98483	31.4107	2.08825e-08	7.25685e-07	TSPAN7			ENSG00000117586	-1.01284	TNFSF4		ENSG00000126903	1.39997	SLC10A3
ENSG00000162073	1.06872	4.56008	31.4082	2.091e-08	7.26226e-07	PAQR4			ENSG00000145191	-1.01252	EIF2B5		ENSG00000144843	1.39929	ADPRH
ENSG00000096384	-0.999022	10.1743	31.3963	2.10382e-08	7.29842e-07	HSP90AB1			ENSG00000255717	-1.01242	SNHG1		ENSG00000188493	1.39928	C19ORF54
ENSG00000255121	-1.18938	2.92883	31.3964	2.10369e-08	7.29842e-07	AP003392.4			ENSG00000187951	-1.01239	AC091057.1		ENSG00000158156	1.39857	XKR8
ENSG00000100335	1.00712	7.21898	31.3943	2.10601e-08	7.30071e-07	MIEF1			ENSG00000214485	-1.01209	RPL7P1		ENSG00000184709	1.39849	LRRC26
ENSG00000156026	-1.08179	4.26265	31.3935	2.10689e-08	7.30071e-07	MCU			ENSG00000165630	-1.01152	PRPF18		ENSG00000132740	1.39838	IGHMBP2
ENSG00000281731	3.25329	-0.811441	31.3709	2.13149e-08	7.38175e-07	AC110079.2			ENSG00000120699	-1.01061	EXOSC8		ENSG00000135540	1.39779	NHSL1
ENSG00000118680	-1.02358	6.15787	31.3684	2.13423e-08	7.38702e-07	MYL12B			ENSG00000279453	-1.01012	Z99129.4		ENSG00000168421	1.39764	RHOH
ENSG00000139292	1.8157	1.06899	31.367	2.13583e-08	7.38835e-07	LGR5			ENSG00000105254	-1.00977	TBCB		ENSG00000220201	1.39695	ZGLP1
ENSG00000261730	2.56748	0.0745336	31.3341	2.1723e-08	7.51021e-07	AL034346.1			ENSG00000146376	-1.00971	ARHGAP18		ENSG00000181444	1.39649	ZNF467
ENSG00000157870	1.18764	3.19217	31.3305	2.17632e-08	7.51984e-07	FAM213B			ENSG00000175066	-1.00931	GK5		ENSG00000153071	1.39636	DAB2
ENSG00000261159	1.87296	0.974202	31.3278	2.17937e-08	7.52609e-07	AC112484.3			ENSG00000180764	-1.00915	PIPSL		ENSG00000188070	1.39627	C11ORF95
ENSG00000139117	-1.08359	4.26219	31.3262	2.18114e-08	7.52792e-07	CPNE8			ENSG00000196419	-1.00875	XRCC6		ENSG00000254610	1.39566	AC004923.1
ENSG00000166188	1.06752	4.36476	31.2961	2.21523e-08	7.64123e-07	ZNF319			ENSG00000279145	-1.00847	AC011912.1		ENSG00000141485	1.39544	SLC13A5
ENSG00000031691	-1.03482	5.22466	31.2926	2.21924e-08	7.65072e-07	CENPQ			ENSG00000198814	-1.00834	GK		ENSG00000101098	1.39309	RIMS4
ENSG00000167693	1.04852	5.32322	31.2877	2.22483e-08	7.66561e-07	NXN			ENSG00000258057	-1.00798	BCDIN3D-AS1		ENSG00000169181	1.39277	GSG1L
ENSG00000183458	1.23505	2.71641	31.2801	2.23352e-08	7.68684e-07	AC138932.1			ENSG00000132294	-1.00776	EFR3A		ENSG00000156284	1.39264	CLDN8
ENSG00000119705	-1.05786	5.59511	31.2802	2.23348e-08	7.68684e-07	SLIRP			ENSG00000158623	-1.00748	COPG2		ENSG00000103257	1.39208	SLC7A5
ENSG00000168827	-1.01696	6.19128	31.2786	2.23531e-08	7.68864e-07	GFM1			ENSG00000198711	-1.00742	SSBP3-AS1		ENSG00000181026	1.39174	AEN
ENSG00000179104	1.15978	3.42405	31.2717	2.24321e-08	7.71144e-07	TMTC2			ENSG00000123219	-1.00566	CENPK		ENSG00000168056	1.39111	LTBP3
ENSG00000120699	-1.01061	7.24602	31.218	2.30615e-08	7.9233e-07	EXOSC8			ENSG00000148408	-1.00557	CACNA1B		ENSG00000269313	1.38883	MAGIX
ENSG00000074266	-1.03607	5.41324	31.1966	2.33179e-08	8.00687e-07	EED			ENSG00000018699	-1.00495	TTC27		ENSG00000203819	1.38782	HIST2H2BC
ENSG00000106992	-1.1546	3.68269	31.1855	2.34509e-08	8.04797e-07	AK1			ENSG00000151725	-1.00386	CENPU		ENSG00000073464	1.38778	CLCN4
ENSG00000168802	1.00776	6.67386	31.1702	2.36366e-08	8.10713e-07	CHTF8			ENSG00000170832	-1.00386	USP32		ENSG00000181790	1.38757	ADGRB1
ENSG00000136100	-1.01297	6.33582	31.125	2.41936e-08	8.29348e-07	VPS36			ENSG00000241685	-1.0027	ARPC1A		ENSG00000118898	1.38721	PPL
ENSG00000185883	1.16929	3.33129	31.1137	2.43351e-08	8.33728e-07	ATP6V0C			ENSG00000259319	-1.00268	AF111167.2		ENSG00000196456	1.38642	ZNF775
ENSG00000115866	-1.00225	7.33623	31.1122	2.43541e-08	8.33907e-07	DARS			ENSG00000115866	-1.00225	DARS		ENSG00000171462	1.38608	DLK2
ENSG00000148331	1.015	6.52091	31.1084	2.44018e-08	8.3507e-07	ASB6			ENSG00000231764	-1.00044	DLX6-AS1		ENSG00000257497	1.38533	AC121761.1
ENSG00000181444	1.39649	2.32255	31.0997	2.45107e-08	8.3785e-07	ZNF467			ENSG00000112210	-1.00037	RAB23		ENSG00000185187	1.38525	SIGIRR
ENSG00000106009	1.02786	6.02948	31.0998	2.45102e-08	8.3785e-07	BRAT1			ENSG00000147251	-1.00024	DOCK11		ENSG00000226889	1.38511	AL359541.1
ENSG00000272106	1.34938	2.48323	31.0941	2.45811e-08	8.39786e-07	AL691432.2			ENSG00000073921	-1.00009	PICALM		ENSG00000019485	1.38432	PRDM11
ENSG00000243742	-1.60424	1.07731	31.0762	2.48089e-08	8.47089e-07	RPLP0P2							ENSG00000278000	1.3842	AC139100.2
ENSG00000208772	-2.2447	0.530286	31.073	2.48501e-08	8.48021e-07	SNORD94			ENSG00000275291	-4.79042	RF00003		ENSG00000274104	1.38352	AC020910.4
ENSG00000168702	1.16896	3.48413	31.0717	2.48664e-08	8.481e-07	LRP1B			ENSG00000277396	-4.78696	RF00017		ENSG00000155034	1.38296	FBXL18
ENSG00000170370	1.08322	4.22578	31.0581	2.50418e-08	8.53601e-07	EMX2			ENSG00000258045	-2.04108	RF00017		ENSG00000163661	1.38266	PTX3
ENSG00000240857	1.03603	5.18136	31.0548	2.50842e-08	8.54567e-07	RDH14			ENSG00000280502	-1.60097	RF00017		ENSG00000153066	1.38192	TXNDC11
ENSG00000126215	1.03445	5.76062	31.0506	2.51391e-08	8.55958e-07	XRCC3			ENSG00000201340	-5.04053	RF00019		ENSG00000196569	1.3818	LAMA2
ENSG00000131446	1.01157	6.47287	31.0405	2.52699e-08	8.59929e-07	MGAT1			ENSG00000201830	-3.03329	RF00019		ENSG00000185477	1.38174	GPRIN3
ENSG00000126787	-1.01636	6.01447	31.0394	2.52842e-08	8.59934e-07	DLGAP5			ENSG00000222881	-1.76064	RF00019		ENSG00000135083	1.38174	CCNJL
ENSG00000165097	-1.02537	5.59389	31.0364	2.5323e-08	8.60771e-07	KDM1B			ENSG00000201944	-4.79562	RF00139		ENSG00000054598	1.38138	FOXC1
ENSG00000169220	1.13612	4.08667	31.0151	2.56028e-08	8.69792e-07	RGS14			ENSG00000251822	-5.04053	RF00413		ENSG00000196872	1.38047	KIAA1211L
ENSG00000125656	1.02181	5.87521	31.0066	2.57151e-08	8.7312e-07	CLPP			ENSG00000206878	-5.62042	RF00432		ENSG00000148704	1.3795	VAX1
ENSG00000258623	-2.66138	-0.645895	30.9983	2.58251e-08	8.76363e-07	AL121820.1			ENSG00000207022	-5.04224	RF00432		ENSG00000156509	1.37879	FBXO43
ENSG00000035720	3.8997	-1.14234	30.9873	2.59717e-08	8.80844e-07	STAP1							ENSG00000109705	1.37851	NKX3-2
ENSG00000168658	3.89931	-1.14254	30.9794	2.60781e-08	8.83962e-07	VWA3B							ENSG00000185615	1.37851	PDIA2
ENSG00000124659	1.05891	4.77326	30.9737	2.61555e-08	8.86089e-07	TBCC							ENSG00000223612	1.37816	AC241585.1
ENSG00000178502	1.09744	3.86529	30.9617	2.63167e-08	8.91052e-07	KLHL11							ENSG00000214717	1.37785	ZBED1
ENSG00000260230	1.27744	2.55209	30.9499	2.64778e-08	8.96007e-07	FRRS1L							ENSG00000072163	1.37662	LIMS2
ENSG00000197467	-1.44192	2.18783	30.9077	2.70595e-08	9.15181e-07	COL13A1							ENSG00000141570	1.37655	CBX8
ENSG00000107758	-1.02647	5.35859	30.9062	2.70799e-08	9.15359e-07	PPP3CB							ENSG00000278922	1.37582	AC002310.6
ENSG00000233184	-1.15357	3.73709	30.9044	2.71056e-08	9.1572e-07	AC093157.1							ENSG00000167470	1.37555	MIDN
ENSG00000105327	1.02795	6.05544	30.8939	2.7253e-08	9.20186e-07	BBC3							ENSG00000184371	1.37551	CSF1
ENSG00000117139	1.01008	6.33344	30.879	2.74634e-08	9.26774e-07	KDM5B							ENSG00000260804	1.37353	LINC01963
ENSG00000156453	1.06057	4.33616	30.8508	2.7865e-08	9.39806e-07	PCDH1							ENSG00000178996	1.37305	SNX18
ENSG00000151725	-1.00386	6.79013	30.8309	2.81517e-08	9.48945e-07	CENPU							ENSG00000109339	1.3723	MAPK10
ENSG00000241685	-1.0027	6.64696	30.7796	2.89067e-08	9.73855e-07	ARPC1A							ENSG00000166704	1.37176	ZNF606
ENSG00000086200	-1.01954	5.41371	30.777	2.89442e-08	9.74579e-07	IPO11							ENSG00000167785	1.37134	ZNF558
ENSG00000231439	2.00641	0.997366	30.7663	2.91053e-08	9.79459e-07	WASIR2							ENSG00000135638	1.36976	EMX1
ENSG00000116957	-1.01179	6.12436	30.759	2.92148e-08	9.82597e-07	N/A							ENSG00000254531	1.36975	AP001816.1
ENSG00000111254	1.35093	1.9297	30.7399	2.95035e-08	9.9176e-07	AKAP3							ENSG00000103415	1.36875	HMOX2
ENSG00000102755	1.07532	4.05562	30.7321	2.96218e-08	9.94082e-07	FLT1							ENSG00000130518	1.36814	IQCN
ENSG00000073921	-1.00009	6.77531	30.7334	2.96024e-08	9.94082e-07	PICALM							ENSG00000227354	1.36734	RBM26-AS1
ENSG00000106610	-1.08889	4.14644	30.7323	2.96198e-08	9.94082e-07	STAG3L4							ENSG00000127666	1.36731	TICAM1
ENSG00000254783	-2.65072	-0.650532	30.7306	2.96447e-08	9.943e-07	AP003084.1							ENSG00000103326	1.36728	CAPN15
ENSG00000156466	1.35077	1.95056	30.7178	2.9841e-08	1.00033e-06	GDF6							ENSG00000148153	1.36637	INIP
ENSG00000152147	1.02216	5.53326	30.7068	3.00118e-08	1.0055e-06	GEMIN6							ENSG00000227473	1.36626	TSSK5P
ENSG00000082213	-1.0164	5.55394	30.6961	3.01774e-08	1.01049e-06	C5ORF22							ENSG00000104356	1.36482	POP1
ENSG00000087076	-1.37571	2.39921	30.6897	3.02769e-08	1.01271e-06	HSD17B14							ENSG00000256802	1.36473	AC022613.1
ENSG00000170631	1.06976	4.48225	30.6902	3.02688e-08	1.01271e-06	ZNF16							ENSG00000153443	1.36463	UBALD1
ENSG00000116161	-0.997911	7.41873	30.6732	3.05349e-08	1.02021e-06	CACYBP							ENSG00000067221	1.3646	STOML1
ENSG00000143643	-1.02772	5.39664	30.6733	3.05331e-08	1.02021e-06	TTC13							ENSG00000215014	1.36454	AL645728.1
ENSG00000168675	1.27182	2.4091	30.6586	3.0766e-08	1.02737e-06	LDLRAD4							ENSG00000119986	1.36452	AVPI1
ENSG00000001617	1.18059	3.28448	30.6556	3.08132e-08	1.02838e-06	SEMA3F							ENSG00000160813	1.36252	PPP1R35
ENSG00000168806	1.08138	3.92195	30.6507	3.0892e-08	1.03044e-06	LCMT2							ENSG00000136928	1.36235	GABBR2
ENSG00000176208	-0.997872	7.7324	30.6348	3.11461e-08	1.03835e-06	ATAD5							ENSG00000263327	1.35962	TAPT1-AS1
ENSG00000142303	1.15798	3.95888	30.6151	3.14634e-08	1.04835e-06	ADAMTS10							ENSG00000119574	1.35877	ZBTB45
ENSG00000111321	1.18048	3.27195	30.6123	3.15095e-08	1.04931e-06	LTBR							ENSG00000136720	1.35836	HS6ST1
ENSG00000126091	-1.0416	4.80065	30.6019	3.16787e-08	1.05437e-06	ST3GAL3							ENSG00000229267	1.35805	AC016708.1
ENSG00000173546	1.27378	2.38431	30.5975	3.17495e-08	1.05614e-06	CSPG4							ENSG00000100433	1.35749	KCNK10
ENSG00000105254	-1.00977	6.12166	30.5941	3.18055e-08	1.05743e-06	TBCB							ENSG00000126461	1.35533	SCAF1
ENSG00000105855	2.54379	-0.258834	30.5873	3.19173e-08	1.06056e-06	ITGB8							ENSG00000273253	1.35516	AL022328.4
ENSG00000141337	-1.09603	3.86312	30.5789	3.20567e-08	1.06461e-06	ARSG							ENSG00000198934	1.35471	MAGEE1
ENSG00000171017	1.46941	1.53593	30.5754	3.21138e-08	1.06592e-06	LRRC8E							ENSG00000133247	1.35465	KMT5C
ENSG00000166257	-1.07763	3.83459	30.5724	3.21643e-08	1.06702e-06	SCN3B							ENSG00000079999	1.35407	KEAP1
ENSG00000213943	-2.49465	-0.0239586	30.5707	3.21925e-08	1.06736e-06	KRT18P17							ENSG00000169129	1.35333	AFAP1L2
ENSG00000065609	-1.16308	3.0143	30.5408	3.26924e-08	1.08335e-06	SNAP91							ENSG00000197256	1.35201	KANK2
ENSG00000164175	3.22181	-0.55885	30.5051	3.32983e-08	1.10282e-06	SLC45A2							ENSG00000180818	1.35197	HOXC10
ENSG00000259953	1.24007	2.63368	30.4955	3.3465e-08	1.10774e-06	AL138756.1							ENSG00000145022	1.35159	TCTA
ENSG00000100023	-1.02847	5.66354	30.494	3.34901e-08	1.10797e-06	PPIL2							ENSG00000185112	1.35143	FAM43A
ENSG00000181555	0.991118	7.58735	30.4854	3.36392e-08	1.11229e-06	SETD2							ENSG00000111254	1.35093	AKAP3
ENSG00000113119	-1.101	4.32999	30.4694	3.3917e-08	1.12087e-06	TMCO6							ENSG00000156466	1.35077	GDF6
ENSG00000106733	-1.06428	4.40252	30.4655	3.39865e-08	1.12255e-06	NMRK1							ENSG00000124688	1.35056	MAD2L1BP
ENSG00000147408	1.76025	0.999545	30.4628	3.40329e-08	1.12347e-06	CSGALNACT1							ENSG00000168772	1.34964	CXXC4
ENSG00000146834	1.00332	6.11731	30.4479	3.42962e-08	1.13155e-06	MEPCE							ENSG00000272106	1.34938	AL691432.2
ENSG00000151892	1.34657	2.00662	30.4343	3.45369e-08	1.13887e-06	GFRA1							ENSG00000181830	1.34824	SLC35C1
ENSG00000259067	-6.74948	-2.18145	30.415	3.48818e-08	1.14962e-06	AL583810.3							ENSG00000260361	1.34802	AC106028.3
ENSG00000149485	-0.990955	7.20401	30.4048	3.50658e-08	1.15506e-06	FADS1							ENSG00000203805	1.34763	PLPP4
ENSG00000196584	-0.999219	6.45732	30.3886	3.53608e-08	1.16414e-06	XRCC2							ENSG00000011451	1.34683	WIZ
ENSG00000243477	1.18611	3.59123	30.3845	3.5435e-08	1.16595e-06	NAA80							ENSG00000164841	1.34666	TMEM74
ENSG00000124507	1.74303	0.84958	30.3732	3.56422e-08	1.17214e-06	PACSIN1							ENSG00000151892	1.34657	GFRA1
ENSG00000247934	-1.59469	1.08666	30.3721	3.56628e-08	1.17218e-06	AC022364.1							ENSG00000256591	1.34643	AP003108.2
ENSG00000271851	1.84814	1.04848	30.3571	3.59388e-08	1.18061e-06	AC087501.4							ENSG00000279013	1.34593	AC110774.1
ENSG00000132294	-1.00776	5.67471	30.3284	3.64744e-08	1.19756e-06	EFR3A							ENSG00000158715	1.34541	SLC45A3
ENSG00000135324	1.96567	0.597411	30.3148	3.67318e-08	1.20535e-06	MRAP2							ENSG00000213762	1.34386	ZNF134
ENSG00000196296	1.244	3.32876	30.3079	3.68631e-08	1.20901e-06	ATP2A1							ENSG00000099866	1.34332	MADCAM1
ENSG00000184160	1.05208	4.68932	30.303	3.69561e-08	1.21141e-06	ADRA2C							ENSG00000120903	1.3433	CHRNA2
ENSG00000105707	1.14749	3.51181	30.284	3.732e-08	1.22201e-06	HPN							ENSG00000138771	1.34241	SHROOM3
ENSG00000204469	0.9822	9.20837	30.2841	3.73182e-08	1.22201e-06	PRRC2A							ENSG00000228412	1.34238	AL022068.1
ENSG00000235823	-1.12649	5.24859	30.2726	3.75401e-08	1.22856e-06	OLMALINC							ENSG00000124171	1.34203	PARD6B
ENSG00000172428	1.06471	4.59263	30.2642	3.77029e-08	1.23322e-06	COPS9							ENSG00000104221	1.34189	BRF2
ENSG00000197106	1.29044	2.27289	30.2477	3.80251e-08	1.24283e-06	SLC6A17							ENSG00000130643	1.34173	CALY
ENSG00000147650	1.01839	5.33297	30.247	3.80378e-08	1.24283e-06	LRP12							ENSG00000205746	1.34146	AC126755.1
ENSG00000164251	1.0232	5.11873	30.2259	3.84536e-08	1.25574e-06	F2RL1							ENSG00000145242	1.34124	EPHA5
ENSG00000168679	-1.28072	2.18508	30.2242	3.84883e-08	1.2562e-06	SLC16A4							ENSG00000198492	1.33912	YTHDF2
ENSG00000116731	1.0189	5.25601	30.2152	3.86672e-08	1.26136e-06	PRDM2							ENSG00000177706	1.33899	FAM20C
ENSG00000122367	2.02217	0.403409	30.2138	3.86956e-08	1.26161e-06	LDB3							ENSG00000184083	1.33879	FAM120C
ENSG00000180155	1.64547	1.20179	30.1931	3.91096e-08	1.27442e-06	LYNX1							ENSG00000146950	1.33752	SHROOM2
ENSG00000198203	-1.42682	1.46654	30.1886	3.92003e-08	1.27669e-06	SULT1C2							ENSG00000167363	1.33739	FN3K
ENSG00000163714	-0.981285	8.83061	30.1768	3.94407e-08	1.28383e-06	U2SURP							ENSG00000280347	1.33711	AC000123.3
ENSG00000160410	-1.03439	5.16721	30.1719	3.95398e-08	1.28637e-06	SHKBP1							ENSG00000226051	1.33693	ZNF503-AS1
ENSG00000148677	-1.0523	4.47107	30.1559	3.98675e-08	1.29633e-06	ANKRD1							ENSG00000076826	1.3369	CAMSAP3
ENSG00000197417	1.51794	1.85979	30.1504	3.99797e-08	1.29929e-06	SHPK							ENSG00000130023	1.33676	ERMARD
ENSG00000140470	1.20575	3.20728	30.132	4.03623e-08	1.31102e-06	ADAMTS17							ENSG00000110693	1.33676	SOX6
ENSG00000224051	1.04356	4.45733	30.122	4.05709e-08	1.31709e-06	CPTP							ENSG00000217236	1.33602	SP9
ENSG00000101160	1.06788	4.2668	30.107	4.08843e-08	1.32655e-06	CTSZ							ENSG00000184227	1.336	ACOT1
ENSG00000134815	1.00813	6.44627	30.094	4.116e-08	1.33479e-06	DHX34							ENSG00000169991	1.33564	IFFO2
ENSG00000155621	-1.04276	4.56035	30.0797	4.14655e-08	1.34398e-06	C9ORF85							ENSG00000188021	1.33551	UBQLN2
ENSG00000140332	1.0018	6.15716	30.0723	4.16243e-08	1.3484e-06	TLE3							ENSG00000171552	1.3355	BCL2L1
ENSG00000156795	-1.07856	4.05523	30.0486	4.21351e-08	1.36422e-06	WDYHV1							ENSG00000179593	1.335	ALOX15B
ENSG00000247400	-1.48001	1.90046	30.0278	4.25894e-08	1.37819e-06	DNAJC3-DT							ENSG00000205476	1.33472	CCDC85C
ENSG00000169641	1.01572	5.25925	30.0228	4.26986e-08	1.38035e-06	LUZP1							ENSG00000049769	1.33449	PPP1R3F
ENSG00000239791	-2.96122	-0.851108	30.0227	4.27014e-08	1.38035e-06	AC002310.2							ENSG00000137872	1.33413	SEMA6D
ENSG00000175066	-1.00931	5.53292	30.0128	4.29214e-08	1.38672e-06	GK5							ENSG00000160993	1.3335	ALKBH4
ENSG00000120471	4.54522	-1.23337	30.0105	4.29711e-08	1.38759e-06	TP53AIP1							ENSG00000230733	1.33313	AC092171.2
ENSG00000120594	1.13376	3.28322	30.0082	4.30226e-08	1.38851e-06	PLXDC2							ENSG00000197497	1.33293	ZNF665
ENSG00000156970	-0.998481	6.722	30.0032	4.31331e-08	1.39134e-06	BUB1B							ENSG00000261512	1.33291	AC092368.3
ENSG00000272034	-1.57739	2.9525	29.9742	4.3784e-08	1.41158e-06	SNORD14A							ENSG00000115085	1.33284	ZAP70
ENSG00000126457	-0.989002	7.34515	29.9688	4.39056e-08	1.41475e-06	PRMT1							ENSG00000171056	1.33152	SOX7
ENSG00000136098	-1.05677	4.52591	29.9367	4.46383e-08	1.43759e-06	NEK3							ENSG00000086544	1.33115	ITPKC
ENSG00000181856	-1.69384	1.45321	29.9342	4.46959e-08	1.43869e-06	SLC2A4							ENSG00000099849	1.33112	RASSF7
ENSG00000124104	1.27935	2.68104	29.9137	4.5172e-08	1.45324e-06	SNX21							ENSG00000182759	1.32988	MAFA
ENSG00000263321	3.00192	-0.331084	29.8941	4.56301e-08	1.4672e-06	AC024361.3							ENSG00000082482	1.32972	KCNK2
ENSG00000236682	1.46574	1.86084	29.89	4.57272e-08	1.46954e-06	AC068282.1							ENSG00000181458	1.32643	TMEM45A
ENSG00000163661	1.38266	1.82116	29.8866	4.58068e-08	1.47132e-06	PTX3							ENSG00000138835	1.32587	RGS3
ENSG00000131019	1.21447	2.53033	29.8691	4.62209e-08	1.48384e-06	ULBP3							ENSG00000152208	1.32431	GRID2
ENSG00000182963	0.988957	6.73096	29.8638	4.63498e-08	1.48719e-06	GJC1							ENSG00000125848	1.32292	FLRT3
ENSG00000170088	-0.995595	6.08755	29.8526	4.66166e-08	1.49496e-06	TMEM192							ENSG00000054967	1.32222	RELT
ENSG00000108179	0.987744	6.69605	29.8466	4.67614e-08	1.49881e-06	PPIF							ENSG00000154099	1.32197	DNAAF1
ENSG00000134595	2.71774	-0.337732	29.8349	4.70443e-08	1.50708e-06	SOX3							ENSG00000107796	1.32184	ACTA2
ENSG00000256525	-1.06396	4.56976	29.8322	4.71094e-08	1.50757e-06	POLG2							ENSG00000160948	1.32107	VPS28
ENSG00000231738	-1.75571	0.53523	29.833	4.70899e-08	1.50757e-06	TSPAN19							ENSG00000181284	1.3205	TMEM102
ENSG00000054392	-1.06868	3.91938	29.8234	4.73257e-08	1.5137e-06	HHAT							ENSG00000170604	1.32025	IRF2BP1
ENSG00000271155	-3.96221	-1.5004	29.8212	4.73778e-08	1.51457e-06	AL161729.1							ENSG00000128283	1.31938	CDC42EP1
ENSG00000247095	1.77748	0.95535	29.813	4.75782e-08	1.52017e-06	MIR210HG							ENSG00000166924	1.31934	NYAP1
ENSG00000183098	1.00886	5.40357	29.8087	4.76852e-08	1.52279e-06	GPC6							ENSG00000171368	1.31904	TPPP
ENSG00000180667	0.991042	6.49753	29.803	4.78242e-08	1.52642e-06	YOD1							ENSG00000074590	1.31779	NUAK1
ENSG00000158623	-1.00748	5.33427	29.7852	4.82658e-08	1.53971e-06	COPG2							ENSG00000170677	1.3175	SOCS6
ENSG00000174343	2.71568	-0.450149	29.7837	4.83029e-08	1.54008e-06	CHRNA9							ENSG00000176973	1.31733	FAM89B
ENSG00000272316	-1.14948	3.17668	29.7808	4.83761e-08	1.54161e-06	AL021368.2							ENSG00000198756	1.31705	COLGALT2
ENSG00000163485	1.6991	0.920589	29.7773	4.84622e-08	1.54354e-06	ADORA1							ENSG00000136026	1.31704	CKAP4
ENSG00000100393	0.981207	7.20101	29.7731	4.85689e-08	1.54532e-06	EP300							ENSG00000139269	1.31681	INHBE
ENSG00000116171	-0.992413	6.15731	29.7734	4.85614e-08	1.54532e-06	SCP2							ENSG00000204947	1.31655	ZNF425
ENSG00000121989	1.02937	4.64299	29.7651	4.87705e-08	1.55092e-06	ACVR2A							ENSG00000173068	1.31605	BNC2
ENSG00000280351	1.31262	2.34779	29.762	4.88468e-08	1.55253e-06	AC127496.7							ENSG00000135318	1.31438	NT5E
ENSG00000162980	-0.995205	5.86413	29.7568	4.89775e-08	1.55587e-06	ARL5A							ENSG00000011198	1.3143	ABHD5
ENSG00000167103	-1.55039	1.56978	29.75	4.91512e-08	1.56057e-06	PIP5KL1							ENSG00000143355	1.31418	LHX9
ENSG00000148704	1.3795	2.05577	29.7483	4.91942e-08	1.56112e-06	VAX1							ENSG00000126778	1.31413	SIX1
ENSG00000147251	-1.00024	5.66018	29.7453	4.927e-08	1.56271e-06	DOCK11							ENSG00000188167	1.31312	TMPPE
ENSG00000189001	3.45929	-0.603209	29.7341	4.95547e-08	1.57012e-06	SBSN							ENSG00000160318	1.31286	CLDND2
ENSG00000171984	1.40915	1.78802	29.7341	4.95555e-08	1.57012e-06	SHLD1							ENSG00000280351	1.31262	AC127496.7
ENSG00000177169	1.00544	6.16166	29.7282	4.97074e-08	1.57329e-06	ULK1							ENSG00000153234	1.31244	NR4A2
ENSG00000109046	-0.980591	7.7012	29.7289	4.96889e-08	1.57329e-06	WSB1							ENSG00000227258	1.31164	SMIM2-AS1
ENSG00000178904	-0.997746	5.68671	29.7233	4.98331e-08	1.57644e-06	DPY19L3							ENSG00000166246	1.31152	C16ORF71
ENSG00000167178	3.19328	-0.640656	29.7194	4.99322e-08	1.57876e-06	ISLR2							ENSG00000205129	1.31124	C4ORF47
ENSG00000137871	-1.02762	4.86521	29.7154	5.00354e-08	1.5812e-06	ZNF280D							ENSG00000177732	1.3104	SOX12
ENSG00000270673	2.71244	0.202555	29.7034	5.03463e-08	1.59004e-06	YTHDF3-AS1							ENSG00000165731	1.31034	RET
ENSG00000049323	1.0043	5.44181	29.7016	5.03937e-08	1.59004e-06	LTBP1							ENSG00000232872	1.30984	CTAGE3P
ENSG00000001167	1.0023	5.52063	29.7019	5.03843e-08	1.59004e-06	NFYA							ENSG00000099860	1.3094	GADD45B
ENSG00000135314	1.77412	1.12368	29.6957	5.05463e-08	1.59402e-06	KHDC1							ENSG00000135409	1.3088	AMHR2
ENSG00000145191	-1.01252	6.30754	29.6887	5.07287e-08	1.59828e-06	EIF2B5							ENSG00000177700	1.30774	POLR2L
ENSG00000121211	-1.0175	5.32968	29.6877	5.07551e-08	1.59828e-06	MND1							ENSG00000095951	1.30766	HIVEP1
ENSG00000148450	-1.07339	4.33534	29.6875	5.07603e-08	1.59828e-06	MSRB2							ENSG00000279092	1.30749	AC025678.3
ENSG00000179348	1.03143	4.90442	29.6797	5.0966e-08	1.60336e-06	GATA2							ENSG00000274012	1.30736	RN7SL2
ENSG00000124145	1.01798	4.86895	29.6794	5.09746e-08	1.60336e-06	SDC4							ENSG00000263847	1.30644	AP005899.1
ENSG00000173727	-1.73596	1.26466	29.6461	5.18573e-08	1.63028e-06	AP000769.1							ENSG00000180720	1.30562	CHRM4
ENSG00000273271	1.59004	1.95112	29.642	5.19655e-08	1.632e-06	AP000254.1							ENSG00000141431	1.30553	ASXL3
ENSG00000142208	0.988603	6.70448	29.642	5.19658e-08	1.632e-06	AKT1							ENSG00000260244	1.30528	AC104083.1
ENSG00000123219	-1.00566	5.68668	29.6218	5.25114e-08	1.64828e-06	CENPK							ENSG00000171861	1.30432	MRM3
ENSG00000136830	0.998255	5.91168	29.6135	5.27366e-08	1.6545e-06	FAM129B							ENSG00000232906	1.30348	AC092685.1
ENSG00000179456	1.01648	5.16086	29.6124	5.2765e-08	1.65453e-06	ZBTB18							ENSG00000118804	1.30318	STBD1
ENSG00000170832	-1.00386	5.43609	29.6111	5.28017e-08	1.65482e-06	USP32							ENSG00000234224	1.30253	TMEM229A
ENSG00000223768	-1.05124	4.41955	29.5994	5.31212e-08	1.66398e-06	LINC00205							ENSG00000113196	1.30234	HAND1
ENSG00000159884	1.65453	1.55013	29.5817	5.361e-08	1.67842e-06	CCDC107							ENSG00000100095	1.30212	SEZ6L
ENSG00000176978	1.04255	5.05135	29.5735	5.3837e-08	1.68466e-06	DPP7							ENSG00000109066	1.30202	TMEM104
ENSG00000185201	-1.52605	1.44488	29.5639	5.41021e-08	1.69209e-06	IFITM2							ENSG00000138172	1.30202	CALHM2
ENSG00000129194	-2.00087	0.168869	29.562	5.41562e-08	1.69291e-06	SOX15							ENSG00000140807	1.30135	NKD1
ENSG00000198034	-0.967966	11.3885	29.5557	5.43314e-08	1.69751e-06	RPS4X							ENSG00000166922	1.30093	SCG5
ENSG00000148408	-1.00557	5.58806	29.5487	5.45294e-08	1.70282e-06	CACNA1B							ENSG00000134323	1.30047	MYCN
ENSG00000100478	1.12806	3.22182	29.5298	5.50642e-08	1.71863e-06	AP4S1							ENSG00000184897	1.29942	H1FX
ENSG00000130818	1.02979	4.63534	29.5161	5.5453e-08	1.72988e-06	ZNF426							ENSG00000254198	1.2972	AC113191.1
ENSG00000146576	1.01811	5.04126	29.5065	5.57306e-08	1.73764e-06	C7ORF26							ENSG00000137868	1.29684	STRA6
ENSG00000162373	2.19471	0.179922	29.4883	5.62559e-08	1.75312e-06	BEND5							ENSG00000247315	1.29509	ZCCHC3
ENSG00000004766	-1.0246	4.61413	29.487	5.6292e-08	1.75335e-06	VPS50							ENSG00000131409	1.29456	LRRC4B
ENSG00000101310	-0.985567	6.15685	29.4832	5.64026e-08	1.75589e-06	SEC23B							ENSG00000182795	1.2939	C1ORF116
ENSG00000125895	1.15613	4.3145	29.4592	5.7106e-08	1.77687e-06	TMEM74B							ENSG00000185650	1.29383	ZFP36L1
ENSG00000134531	-1.97053	0.47602	29.4458	5.75039e-08	1.78834e-06	EMP1							ENSG00000181472	1.29269	ZBTB2
ENSG00000169738	-0.990426	6.33877	29.4343	5.78441e-08	1.79749e-06	DCXR							ENSG00000184584	1.29238	TMEM173
ENSG00000085231	-1.02047	5.03538	29.4339	5.78575e-08	1.79749e-06	AK6							ENSG00000169136	1.29155	ATF5
ENSG00000253719	-0.980937	6.5882	29.4189	5.83074e-08	1.81054e-06	ATXN7L3B							ENSG00000124006	1.29149	OBSL1
ENSG00000128045	1.69022	0.84471	29.4134	5.84727e-08	1.81382e-06	RASL11B							ENSG00000107165	1.29064	TYRP1
ENSG00000136810	-0.973157	8.16909	29.4142	5.84484e-08	1.81382e-06	TXN							ENSG00000197106	1.29044	SLC6A17
ENSG00000130147	1.00929	5.07498	29.3894	5.9202e-08	1.8355e-06	SH3BP4							ENSG00000165572	1.29031	KBTBD6
ENSG00000138385	-0.97049	8.25945	29.3687	5.98359e-08	1.85421e-06	SSB							ENSG00000248121	1.29013	SMURF2P1
ENSG00000184857	-1.10998	3.5659	29.3669	5.98908e-08	1.85496e-06	TMEM186							ENSG00000105516	1.29009	DBP
ENSG00000106852	1.22321	2.91294	29.3497	6.04258e-08	1.87058e-06	LHX6							ENSG00000142409	1.2889	ZNF787
ENSG00000126267	-0.989312	6.90469	29.3419	6.06708e-08	1.87721e-06	COX6B1							ENSG00000116525	1.28697	TRIM62
ENSG00000237036	-1.16728	3.28991	29.3365	6.08395e-08	1.88147e-06	ZEB1-AS1							ENSG00000114251	1.28687	WNT5A
ENSG00000130021	-1.11033	3.19742	29.308	6.174e-08	1.90834e-06	PUDP							ENSG00000215251	1.28616	FASTKD5
ENSG00000173715	-1.10116	3.74407	29.307	6.17728e-08	1.90838e-06	C11ORF80							ENSG00000280417	1.28576	AC096887.2
ENSG00000120162	1.14129	3.02089	29.2945	6.21719e-08	1.91876e-06	MOB3B							ENSG00000144355	1.28557	DLX1
ENSG00000174840	0.987183	6.11049	29.2951	6.21516e-08	1.91876e-06	PDE12							ENSG00000135631	1.28533	RAB11FIP5
ENSG00000114686	-0.976426	6.85873	29.2434	6.38333e-08	1.96903e-06	MRPL3							ENSG00000170743	1.28394	SYT9
ENSG00000138172	1.30202	2.02417	29.2151	6.47731e-08	1.99701e-06	CALHM2							ENSG00000100263	1.28357	RHBDD3
ENSG00000185838	1.13889	3.32143	29.1931	6.55128e-08	2.01879e-06	GNB1L							ENSG00000138449	1.2835	SLC40A1
ENSG00000128594	2.97718	-0.705191	29.1864	6.57389e-08	2.02472e-06	LRRC4							ENSG00000083817	1.28331	ZNF416
ENSG00000183853	0.981232	6.13329	29.1765	6.60757e-08	2.03407e-06	KIRREL1							ENSG00000168286	1.28279	THAP11
ENSG00000280193	-1.37295	1.64925	29.1691	6.63288e-08	2.04082e-06	AC132219.2							ENSG00000138606	1.28248	SHF
ENSG00000198885	1.00327	5.16985	29.1667	6.64098e-08	2.04213e-06	ITPRIPL1							ENSG00000169814	1.28203	BTD
ENSG00000124766	0.975732	7.87423	29.1659	6.64388e-08	2.04213e-06	SOX4							ENSG00000198732	1.2805	SMOC1
ENSG00000136104	-0.991504	5.78239	29.1645	6.6485e-08	2.04252e-06	RNASEH2B							ENSG00000006025	1.27975	OSBPL7
ENSG00000280347	1.33711	1.82508	29.1525	6.68977e-08	2.0541e-06	AC000123.3							ENSG00000124104	1.27935	SNX21
ENSG00000168477	-1.1644	2.76485	29.1516	6.69296e-08	2.0541e-06	TNXB							ENSG00000273142	1.27912	AC073335.2
ENSG00000005889	0.973673	6.77753	29.1412	6.7291e-08	2.06415e-06	ZFX							ENSG00000160685	1.27879	ZBTB7B
ENSG00000272320	-4.60042	-1.34979	29.1361	6.74678e-08	2.06852e-06	AL445309.1							ENSG00000088876	1.27859	ZNF343
ENSG00000170689	0.967765	7.98342	29.1331	6.75735e-08	2.06967e-06	HOXB9							ENSG00000239306	1.27846	RBM14
ENSG00000177733	0.966861	7.85718	29.1338	6.75482e-08	2.06967e-06	HNRNPA0							ENSG00000126391	1.2777	FRMD8
ENSG00000149115	0.991258	5.77817	29.1258	6.78261e-08	2.07636e-06	TNKS1BP1							ENSG00000260230	1.27744	FRRS1L
ENSG00000174004	3.82339	-1.10011	29.1188	6.80743e-08	2.08291e-06	NRROS							ENSG00000239653	1.27725	PSMD6-AS2
ENSG00000160408	0.971931	7.15084	29.1136	6.82569e-08	2.08744e-06	ST6GALNAC6							ENSG00000179604	1.27659	CDC42EP4
ENSG00000145794	2.41826	-0.204325	29.1082	6.84451e-08	2.09215e-06	MEGF10							ENSG00000132002	1.27633	DNAJB1
ENSG00000180228	-0.980746	6.21564	29.1045	6.85779e-08	2.09515e-06	PRKRA							ENSG00000249459	1.27595	ZNF286B
ENSG00000057704	1.08407	3.7058	29.1	6.87358e-08	2.09892e-06	TMCC3							ENSG00000240288	1.2758	GHRLOS
ENSG00000182687	2.41767	-0.244039	29.0925	6.90041e-08	2.10605e-06	GALR2							ENSG00000143429	1.27564	AC116050.1
ENSG00000176058	1.04632	4.21368	29.0896	6.91059e-08	2.10809e-06	TPRN							ENSG00000231473	1.27486	RB1-DT
ENSG00000146700	1.57631	1.12424	29.0847	6.92835e-08	2.11245e-06	SSC4D							ENSG00000167011	1.27476	NAT16
ENSG00000018699	-1.00495	4.96465	29.0704	6.97937e-08	2.12694e-06	TTC27							ENSG00000128655	1.27456	PDE11A
ENSG00000140995	0.985246	6.45732	29.0652	6.99835e-08	2.13165e-06	DEF8							ENSG00000183864	1.2743	TOB2
ENSG00000221926	-1.05911	4.0491	29.0639	7.00281e-08	2.13194e-06	TRIM16							ENSG00000173546	1.27378	CSPG4
ENSG00000238123	-1.64981	0.711986	29.0524	7.04452e-08	2.14356e-06	MID1IP1-AS1							ENSG00000131188	1.27306	PRR7
ENSG00000232573	-1.09909	3.61607	29.0347	7.10938e-08	2.16221e-06	RPL3P4							ENSG00000128165	1.27271	ADM2
ENSG00000090554	2.68983	-0.382398	29.0265	7.13944e-08	2.16809e-06	FLT3LG							ENSG00000226824	1.27245	AC006001.2
ENSG00000141564	0.98405	6.05415	29.0268	7.13821e-08	2.16809e-06	RPTOR							ENSG00000242600	1.27214	MBL1P
[truncated: 6,593 more rows]
