# Supplementary material for: KDM7A and KDM1A inhibition suppresses tumour promoting pathways in prostate cancer
Source: Mol Oncol. 2026 Mar 23:10.1002/1878-0261.70238. Online ahead of print. doi: 10.1002/1878-0261.70238 (PMC13398633; doi:10.1002/1878-0261.70238)
Supplement: Supplementary file 27 — Table S16. Comparison of differentially expressed AR‐target genes between LNCaP and C4‐2 combination treated cells. [file MOL2-9999-0-s033.xlsx]

## Sheet: AR target gene comparison
Comparison of AR target genes differentially expressed between LNCaP and C42 combination treatments
								Genes Common in the down and up-regulated AR target genes upon treatment
C42 combination treatment - AR target genes differentially expressed upon treatment				LNCaP combination treatment - AR target genes differentially expressed upon treatment				17 common elements in "C4-2 Down reg" and "LNCaP Down reg":
Genes near AR targets in CRPC tissue	Diff with NamTCE (up, down)			Genes near AR targets in CRPC tissue	Diff with NamTCE (up, down)			C9ORF152
ABCB4	ABCB4			ATP6V0D2	BMPER			CEBPD
ABCB6	ABCC4			BMPER	C9ORF152			CITED2
ABCC4	ABCC5			C9orf152	CARTPT			COL24A1
ABCC5	ABHD2			CARTPT	CCDC107			DDIT4
ABHD2	ACPP			CCDC107	CEBPD			FER1L6
ACPP	ACSS1			CEBPD	CITED2			FRMD4A
ACSS1	ADAMTSL3			CITED2	COL24A1			JAG1
ADAMTSL3	ADCY1			COL24A1	COL2A1			KLK2
ADCY1	ADRB2			COL2A1	DCC			KLK3
ADRB2	ALDH1A3			DCC	DDIT4			NBL1
ALDH1A3	ALOX15B			DDIT4	DLG2			NR5A2
ALOX15B	AMN			DES	DNASE2B			NUAK2
AMN	ANK3			DISC1	EBF1			PLXNA4
ANK3	ANKFN1			DLG2	EPHB6			SLC2A10
ANKFN1	ANKRD29			DNASE2B	FAM50B			SPON2
ANKHD1	ANKRD44			EBF1	FBXO4			ZBTB12
ANKRA2	ANKS6			EPHB6	FER1L6
ANKRD29	ARHGAP26			ERAP2	FRMD4A
ANKRD44	ARSJ			FAM50B	GDF15			1 common element in "C4-2 Up reg" and "LNCaP Up reg":
ANKS6	ATXN7L1			FBXO4	GHRHR			SLC6A6
ARHGAP26	BAHCC1			FER1L6	HSF2BP				55 elements included exclusively in "C4-2 Up reg":
ARSJ	BBS9			FRMD4A	JAG1				ABCB6
ATAD5	BCAR3			GDF15	KCNJ12				ANKHD1		14 elements included exclusively in "LNCaP Up reg":
ATXN7L1	BCL11B			GHRHR	KLK14				ANKRA2		ATP6V0D2
BACE2	BCL6			HSF2BP	KLK2				ATAD5		DES
BAHCC1	C1ORF116			IL1RAPL1	KLK3				BACE2		DISC1
BBS9	C1ORF21			JAG1	LATS2				BTG2		ERAP2
BCAR3	C20ORF197			KCNE3	LRRC8A				C12ORF49		IL1RAPL1
BCL11B	C8ORF31			KCNJ12	LY6K				C17ORF47		KCNE3
BCL6	C9ORF152			KCNN3	MYBPC1				C6ORF201		KCNN3
BTG2	CA9			KLK14	MYO16				CA5B		LGR6
C12orf49	CAB39L			KLK2	NBL1				CCNL1		NPM1
C17orf47	CACHD1			KLK3	NCALD				CRY2		RARRES1
C1orf116	CACNA1D			LATS2	NFATC2				DVL3		RXFP4
C1orf21	CAMK1D			LGR6	NKAIN3				EIF2A		SMYD3
C20orf197	CBR4			LRRC8A	NPAS3				EMG1		SUSD4
C6orf201	CCDC57			LY6K	NR5A2				FDFT1		WISP1
C8orf31	CDC14A			MYBPC1	NUAK2				GDF15
C9orf152	CEBPD			MYO16	PAQR9				GLIPR1
CA5B	CGNL1			NBL1	PDE3A				GPR137C
CA9	CITED2			NCALD	PDGFRA				GRHL3
CAB39L	CLMN			NFATC2	PEX5L				GULP1
CACHD1	COL13A1			NKAIN3	PLXNA4				HORMAD1
CACNA1D	COL24A1			NPAS3	PSCA				HSD17B14
CAMK1D	COQ7			NPM1	RAI2				INSIG1
CBR4	CPAMD8			NR5A2	SCNN1B				IRF6
CCDC57	CTNNA2			NUAK2	SIX5				KCNG3
CCNL1	CUX2			PAQR9	SLC2A10				KITLG
CDC14A	CYP3A43			PDE3A	SLC35F3				KLK14
CEBPD	DDAH1			PDGFRA	SPOCK1				NEU1
CGNL1	DDIT4			PEX5L	SPON2				NOL6
CITED2	DHCR24			PLXNA4	SPSB1				NT5DC3
CLMN	DHFR			PSCA	STEAP4				NUFIP1
COL13A1	DMD			RAI2	THSD7A				PARD3
COL24A1	DNAH5			RARRES1	TK2				PATL1
COQ7	DPP4			RXFP4	TRIB2				PDLIM5
CPAMD8	EDA			SCNN1B	TXNDC5				RAI2
CRY2	EHF			SIX5	ZBTB12				RBM33
CTNNA2	ESRRG			SLC2A10	ATP6V0D2				RBM34
CUX2	ETV1			SLC35F3	DES				RECK
CYP3A43	ETV6			SLC6A6	DISC1				RFC2
DDAH1	FAM107B			SMYD3	ERAP2				RIT1
DDIT4	FAM120C			SPOCK1	IL1RAPL1				RRM2B
DHCR24	FAM49A			SPON2	KCNE3				SDK1
DHFR	FBN1			SPSB1	KCNN3				SLC29A4
DMD	FBXO43			STEAP4	LGR6				SLC3A2
DNAH5	FER1L6			SUSD4	NPM1				SLCO5A1
DPP4	FES			THSD7A	RARRES1				SPAG17
DVL3	FGD6			TK2	RXFP4				SRGAP3
EDA	FLNB			TRIB2	SLC6A6				SRRM1
EHF	FMO4			TXNDC5	SMYD3				STX5
EIF2A	FOXA1			WISP1	SUSD4				TMEM136
EMG1	FOXP1			ZBTB12	WISP1				TP53INP1
ESRRG	FRMD4A								USPL1
ETV1	FSTL1								ZBTB20
ETV6	GALNT12								ZC3H6
FAM107B	GLB1L
FAM120C	GPX3
FAM49A	GTDC1
FBN1	HBEGF
FBXO43	HES6
FDFT1	HLA-DMB
FER1L6	JAG1
FES	KCNMA1
FGD6	KCNN2
FLNB	KIAA1217
FMO4	KLK2
FOXA1	KLK3
FOXP1	LAMA3
FRMD4A	LAT2
FSTL1	LGALS4
GALNT12	LGR4
GDF15	LRRK1
GLB1L	MAOA
GLIPR1	MBOAT2
GPR137C	MCCC2
GPX3	MSI2
GRHL3	MTSS1
GTDC1	MYH15
GULP1	MYLK
HBEGF	NAALADL2
HES6	NBL1
HLA-DMB	NDRG1
HORMAD1	NFE2L3
HSD17B14	NFIA
INSIG1	NFIB
IRF6	NLGN1
JAG1	NR5A2
KCNG3	NRM
KCNMA1	NRXN1
KCNN2	NRXN3
KIAA1217	NUAK2
KITLG	OSBPL10
KLK14	P2RY1
KLK2	PAG1
KLK3	PAPPA2
LAMA3	PARP8
LAT2	PBX1
LGALS4	PCDH9
LGR4	PCDHGC3
LRRK1	PDCD4
MAOA	PDZRN3
MBOAT2	PFKFB1
MCCC2	PHGDH
MSI2	PHLDB2
MTSS1	PKHD1
MYH15	PKLR
MYLK	PLEKHA6
NAALADL2	PLXNA4
NBL1	PPM1E
NDRG1	PRKAR2B
NEU1	PRKD1
NFE2L3	PTPRB
NFIA	PXDN
NFIB	PYGB
NLGN1	RAB30
NOL6	RAB36
NR5A2	RALYL
NRM	RASSF3
NRXN1	RIMS2
NRXN3	RNF144A
NT5DC3	RUVBL1
NUAK2	SEMA3E
NUFIP1	SLC2A10
OSBPL10	SMPD3
P2RY1	SMYD2
PAG1	SNTB1
PAPPA2	SPON2
PARD3	ST3GAL1
PARP8	ST6GAL1
PATL1	STEAP2
PBX1	STXBP5
PCDH9	STXBP5L
PCDHGC3	SUSD1
PDCD4	TACC2
PDLIM5	TBL1X
PDZRN3	TG
PFKFB1	TGM2
PHGDH	THRB
PHLDB2	TM4SF1
PKHD1	TMC5
PKLR	TMEM105
PLEKHA6	TNFAIP8
PLXNA4	TNIK
PPM1E	TRIM2
PRKAR2B	TRO
PRKD1	TTC25
PTPRB	TTLL6
PXDN	TXK
PYGB	VIPR1
RAB30	WNT5A
RAB36	WWC1
RAI2	WWTR1
RALYL	XDH
RASSF3	ZBTB12
RBM33	ZNF589
RBM34	ZNF608
RECK	ABCB6
RFC2	ANKHD1
RIMS2	ANKRA2
RIT1	ATAD5
RNF144A	BACE2
RRM2B	BTG2
RUVBL1	C12ORF49
SDK1	C17ORF47
SEMA3E	C6ORF201
SLC29A4	CA5B
SLC2A10	CCNL1
SLC3A2	CRY2
SLC6A6	DVL3
SLCO5A1	EIF2A
SMPD3	EMG1
SMYD2	FDFT1
SNTB1	GDF15
SPAG17	GLIPR1
SPON2	GPR137C
SRGAP3	GRHL3
SRRM1	GULP1
ST3GAL1	HORMAD1
ST6GAL1	HSD17B14
STEAP2	INSIG1
STX5	IRF6
STXBP5	KCNG3
STXBP5L	KITLG
SUSD1	KLK14
TACC2	NEU1
TBL1X	NOL6
TG	NT5DC3
TGM2	NUFIP1
THRB	PARD3
TM4SF1	PATL1
TMC5	PDLIM5
TMEM105	RAI2
TMEM136	RBM33
TNFAIP8	RBM34
TNIK	RECK
TP53INP1	RFC2
TRIM2	RIT1
TRO	RRM2B
TTC25	SDK1
TTLL6	SLC29A4
TXK	SLC3A2
USPL1	SLC6A6
VIPR1	SLCO5A1
WNT5A	SPAG17
WWC1	SRGAP3
WWTR1	SRRM1
XDH	STX5
ZBTB12	TMEM136
ZBTB20	TP53INP1
ZC3H6	USPL1
ZNF589	ZBTB20
ZNF608	ZC3H6
