# Supplementary material for: KDM7A and KDM1A inhibition suppresses tumour promoting pathways in prostate cancer
Source: Mol Oncol. 2026 Mar 23:10.1002/1878-0261.70238. Online ahead of print. doi: 10.1002/1878-0261.70238 (PMC13398633; doi:10.1002/1878-0261.70238)
Supplement: Supplementary file 28 — Table S17. Alternative splicing events data for C4‐2 vehicle compared to namoline treatment in the presence of R1881, for 5′SS (5′SS = 5′ splice site, significant splicing events FDR‐corrected P value < 0.05, highlighted in yellow). [file MOL2-9999-0-s011.xlsx]

## Sheet: summary
############################# MATS Report #############################
======================================================================
EventType	NumEvents.JC.only	SigEvents.JC.only	NumEvents.JC+readsOnTarget	SigEvents.JC+readsOnTarget
======================================================================
SE	52329	1202 (698:504)	53904	1528 (947:581)
MXE	8631	256 (94:162)	8985	242 (111:131)
A5SS	16576	232 (107:125)	16616	239 (116:123)
A3SS	22240	164 (78:86)	22262	182 (88:94)
RI	6679	126 (63:63)	6727	228 (128:100)
======================================================================
################# Report Legend ################
EventType: Type of AS event
	SE: Skipped exon
	MXE: Mutually exclusive exon
	A5SS: Alternative 5' splice site
	A3SS: Alternative 3' splice site
	RI: Retained intron

## Sheet: A5SS
ID	GeneID	geneSymbol	chr	strand	longExonStart_0base	longExonEnd	shortES	shortEE	flankingES	flankingEE	ID	IC_SAMPLE_1	SC_SAMPLE_1	IC_SAMPLE_2	SC_SAMPLE_2	IncFormLen	SkipFormLen	PValue	FDR	IncLevel1	IncLevel2	IncLevelDifference	dPSI	AbsPSI
14847	ENSG00000123815	ADCK4	19	-	40714912	40715073	40715052	40715073	40714474	40714635	14847	0,0	2,2	1,4	0,0	213	73	3.57071e-10	2.91911e-06	0.0,0.0	1.0,1.0	-1	-100	100
18290	ENSG00000088727	KIF9	3	-	47236408	47236619	47236442	47236619	47236033	47236149	18290	0,0	4,3	2,1	0,0	107	73	9.29151e-10	3.08775e-06	0.0,0.0	1.0,1.0	-1	-100	100
12377	ENSG00000175387	SMAD2	18	-	47930744	47930855	47930795	47930855	47896520	47896809	12377	0,0	1,1	6,1	0,0	124	73	1.92669e-09	4.89262e-06	0.0,0.0	1.0,1.0	-1	-100	100
2500	ENSG00000104714	ERICH1	8	-	640582	640834	640608	640834	637535	637595	2500	8,1	0,0	0,0	1,1	99	73	2.06117e-09	4.89262e-06	1.0,1.0	0.0,0.0	1	100	100
18557	ENSG00000172663	TMEM134	11	-	67468175	67468199	67468180	67468199	67468027	67468092	18557	2,1	0,0	0,0	1,2	78	73	5.48718e-09	7.59791e-06	1.0,1.0	0.0,0.0	1	100	100
7707	ENSG00000126070	AGO3	1	+	35984469	35984553	35984469	35984548	36004340	36004475	7707	0,0	2,2	1,1	0,0	78	73	5.18341e-09	7.59791e-06	0.0,0.0	1.0,1.0	-1	-100	100
2939	ENSG00000148950	IMMP1L	11	-	31469717	31469797	31469757	31469797	31463171	31463305	2939	1,3	0,0	0,0	1,1	113	73	7.42721e-09	9.49311e-06	1.0,1.0	0.0,0.0	1	100	100
2898	ENSG00000092200	RPGRIP1	14	+	21321853	21322004	21321853	21321971	21324617	21325070	2898	0,0	1,2	1,1	0,0	106	73	8.49757e-09	1.00854e-05	0.0,0.0	1.0,1.0	-1	-100	100
1200	ENSG00000182899	RPL35A	3	+	197950193	197950270	197950193	197950266	197950935	197950978	1200	1,1	0,0	0,0	1,1	77	73	2.22446e-08	2.17421e-05	1.0,1.0	0.0,0.0	1	100	100
8123	ENSG00000163389	POGLUT1	3	+	119486832	119487042	119486832	119487036	119488928	119488987	8123	1,1	0,0	0,0	1,1	79	73	2.2208e-08	2.17421e-05	1.0,1.0	0.0,0.0	1	100	100
10183	ENSG00000064607	SUGP2	19	-	19033047	19033434	19033410	19033434	19030950	19031082	10183	1,1	0,0	1,1	1,2	436	73	1.05765e-07	8.36851e-05	1.0,1.0	0.143,0.077	0.89	89	89
10722	ENSG00000185803	SLC52A2	8	+	144354643	144354845	144354643	144354690	144359183	144359297	10722	0,3	1,3	5,2	0,0	228	73	2.79276e-07	0.000156079	0.0,0.243	1.0,1.0	-0.879	-87.9	87.9
11197	ENSG00000167646	DNAAF3	19	-	55165781	55166000	55165857	55166000	55165369	55165463	11197	4,1	10,4	1,1	0,0	149	73	9.86885e-07	0.000468517	0.164,0.109	1.0,1.0	-0.863	-86.3	86.3
1092	ENSG00000037474	NSUN2	5	-	6619315	6619467	6619443	6619467	6617949	6618024	1092	3,3	0,0	1,1	2,2	201	73	2.56881e-07	0.000156079	1.0,1.0	0.154,0.154	0.846	84.6	84.6
3288	ENSG00000040633	PHF23	17	-	7238454	7238577	7238565	7238577	7237628	7237660	3288	2,1	4,2	2,1	0,0	184	73	1.40364e-07	0.000105614	0.166,0.166	1.0,1.0	-0.834	-83.4	83.4
10339	ENSG00000183570	PCBP3	21	+	45913950	45914094	45913950	45914025	45917587	45917629	10339	2,1	0,0	2,0	2,1	142	73	7.04269e-05	0.0104483	1.0,1.0	0.34,0.0	0.83	83	83
13346	ENSG00000240356	RPL23AP7	2	-	113626473	113626571	113626477	113626571	113625608	113625729	13346	0,0	1,1	2,2	0,1	77	73	2.76413e-07	0.000156079	0.0,0.0	1.0,0.655	-0.828	-82.8	82.8
13395	ENSG00000181555	SETD2	3	-	47080800	47081083	47080866	47081083	47067069	47067118	13395	6,5	0,0	1,0	1,1	139	73	0.000315745	0.0289857	1.0,1.0	0.344,0.0	0.828	82.8	82.8
19043	ENSG00000259065	RP5-1021I20.1	14	+	73787359	73787561	73787359	73787509	73789026	73789116	19043	2,3	0,1	0,0	2,1	125	73	9.55943e-08	7.94198e-05	1.0,0.637	0.0,0.0	0.819	81.9	81.9
8646	ENSG00000172243	CLEC7A	12	-	10126570	10127845	10127746	10127845	10125296	10125448	8646	3,5	0,0	30,25	6,9	1249	73	1.11271e-05	0.00271894	1.0,1.0	0.226,0.14	0.817	81.7	81.7
16983	ENSG00000219626	FAM228B	2	+	24123479	24123624	24123479	24123533	24124329	24124460	16983	1,3	4,3	1,3	0,0	164	73	7.02724e-10	2.91911e-06	0.1,0.308	1.0,1.0	-0.796	-79.6	79.6
6971	ENSG00000214063	TSPAN4	11	+	842940	843050	842940	843045	847200	847300	6971	4,1	0,0	3,0	4,5	78	73	1.07515e-08	1.19098e-05	1.0,1.0	0.412,0.0	0.794	79.4	79.4
3384	ENSG00000183010	PYCR1	17	-	81937192	81937239	81937233	81937239	81936735	81936861	3384	1,2	4,3	3,1	0,0	114	73	3.36102e-09	6.20519e-06	0.138,0.299	1.0,1.0	-0.781	-78.1	78.1
15225	ENSG00000261008	LINC01572	16	-	72570434	72570515	72570450	72570515	72555264	72555326	15225	0,2	2,2	1,3	0,0	89	73	5.74074e-06	0.00179977	0.0,0.451	1.0,1.0	-0.774	-77.4	77.4
2480	ENSG00000234741	GAS5	1	-	173868683	173868882	173868753	173868882	173867964	173868009	2480	3,4	5,7	4,2	0,0	143	73	1.46191e-07	0.000105614	0.234,0.226	1.0,1.0	-0.77	-77	77
6791	ENSG00000126461	SCAF1	19	+	49657760	49658003	49657760	49657990	49658207	49658642	6791	1,1	0,0	0,1	2,1	86	73	1.21847e-05	0.0028923	1.0,1.0	0.0,0.459	0.77	77	77
4620	ENSG00000255571	MIR9-3HG	15	+	89388503	89388746	89388503	89388581	89389344	89389482	4620	4,5	0,0	8,1	5,2	238	73	4.74823e-09	7.59791e-06	1.0,1.0	0.329,0.133	0.769	76.9	76.9
100	ENSG00000071205	ARHGAP10	4	+	147939824	147939887	147939824	147939859	147946616	147946704	100	3,2	2,0	0,0	2,5	101	73	4.01817e-06	0.00130914	0.52,1.0	0.0,0.0	0.76	76	76
13750	ENSG00000149554	CHEK1	11	+	125626001	125626170	125626001	125626029	125626748	125626833	13750	0,0	2,1	4,3	0,1	214	73	1.6313e-07	0.000108917	0.0,0.0	1.0,0.506	-0.753	-75.3	75.3
9276	ENSG00000139220	PPFIA2	12	-	81311959	81312168	81312159	81312168	81299300	81299382	9276	5,1	0,0	1,3	5,1	273	73	6.98178e-10	2.91911e-06	1.0,1.0	0.051,0.445	0.752	75.2	75.2
15744	ENSG00000139620	KANSL2	12	-	48661022	48661243	48661194	48661243	48660365	48660619	15744	1,1	5,2	7,8	1,0	245	73	1.63873e-07	0.000108917	0.056,0.13	0.676,1.0	-0.745	-74.5	74.5
8030	ENSG00000214447	FAM187A	17	+	44899711	44899859	44899711	44899829	44900989	44901141	8030	11,0	7,2	2,2	0,0	103	73	1.52275e-06	0.000632551	0.527,0.0	1.0,1.0	-0.736	-73.6	73.6
2638	ENSG00000085719	CPNE3	8	+	86514561	86514722	86514561	86514661	86515461	86515499	2638	0,7	1,3	2,5	0,0	134	73	0.000394867	0.033475	0.0,0.56	1.0,1.0	-0.72	-72	72
8378	ENSG00000217801	RP11-465B22.3	1	+	1059733	1059846	1059733	1059782	1060279	1060393	8378	7,4	5,0	0,0	1,3	137	73	2.23948e-06	0.000826916	0.427,1.0	0.0,0.0	0.714	71.4	71.4
12635	ENSG00000166845	C18orf54	18	+	54361642	54361948	54361642	54361891	54362770	54362921	12635	0,0	1,2	3,4	0,3	130	73	6.52291e-06	0.00196579	0.0,0.0	1.0,0.428	-0.714	-71.4	71.4
658	ENSG00000130703	OSBPL2	20	+	62264628	62264849	62264628	62264718	62272124	62272259	658	2,2	0,1	0,0	1,2	204	73	6.1753e-05	0.00941365	1.0,0.417	0.0,0.0	0.709	70.9	70.9
5013	ENSG00000161526	SAP30BP	17	+	75691393	75691569	75691393	75691535	75693439	75693482	5013	1,0	3,2	2,2	1,0	107	73	8.72016e-06	0.00226397	0.185,0.0	0.577,1.0	-0.696	-69.6	69.6
15460	ENSG00000154222	CC2D1B	1	-	52354320	52354454	52354364	52354454	52353517	52353647	15460	3,3	3,0	0,0	2,1	117	73	7.60482e-06	0.00205899	0.384,1.0	0.0,0.0	0.692	69.2	69.2
1466	ENSG00000134910	STT3A	11	+	125592835	125593000	125592835	125592918	125593637	125593725	1466	7,2	5,3	1,4	0,0	155	73	4.05583e-08	3.74398e-05	0.397,0.239	1.0,1.0	-0.682	-68.2	68.2
10169	ENSG00000139926	FRMD6	14	+	51701055	51701159	51701055	51701135	51702511	51702588	10169	1,5	0,1	1,0	1,2	97	73	7.40197e-06	0.00205899	1.0,0.79	0.429,0.0	0.68	68	68
2839	ENSG00000089063	TMEM230	20	-	5111495	5111605	5111499	5111605	5109331	5109445	2839	0,0	6,3	4,4	7,0	77	73	2.33306e-06	0.000842742	0.0,0.0	0.351,1.0	-0.675	-67.5	67.5
382	ENSG00000159592	GPBP1L1	1	-	45687051	45687133	45687065	45687133	45685575	45685620	382	1,1	0,0	1,2	2,3	87	73	9.50633e-06	0.00239329	1.0,1.0	0.296,0.359	0.672	67.2	67.2
17933	ENSG00000198315	ZKSCAN8	6	+	28148315	28148838	28148315	28148824	28149482	28149624	17933	0,2	14,6	3,2	2,0	87	73	0.000148042	0.0178658	0.0,0.219	0.557,1.0	-0.669	-66.9	66.9
14170	ENSG00000172890	NADSYN1	11	+	71474394	71475622	71474394	71474526	71476200	71477225	14170	12,12	2,1	23,29	0,0	1169	73	0.00029919	0.0284918	0.273,0.428	1.0,1.0	-0.649	-64.9	64.9
11817	ENSG00000173457	PPP1R14B	11	-	64246042	64246193	64246053	64246193	64245203	64245287	11817	2,3	2,0	1,0	4,4	84	73	5.35363e-05	0.00863649	0.465,1.0	0.178,0.0	0.644	64.4	64.4
5086	ENSG00000204387	C6orf48	6	+	31834921	31834975	31834921	31834956	31835410	31835462	5086	5,3	0,1	1,1	3,3	92	73	1.36275e-05	0.00310184	1.0,0.704	0.209,0.209	0.643	64.3	64.3
5087	ENSG00000204387	C6orf48	6	+	31834907	31834956	31834907	31834945	31835410	31835462	5087	0,1	3,2	3,3	0,2	84	73	5.29879e-05	0.00863184	0.0,0.303	1.0,0.566	-0.631	-63.1	63.1
11127	ENSG00000131848	ZSCAN5A	19	-	56314619	56314839	56314680	56314839	56313282	56313384	11127	3,3	0,1	1,2	5,3	134	73	7.31424e-05	0.0107552	1.0,0.62	0.098,0.266	0.628	62.8	62.8
2112	ENSG00000182004	SNRPE	1	+	203861608	203861762	203861608	203861749	203862181	203862226	2112	2,1	2,2	1,1	0,0	86	73	6.96055e-05	0.0104483	0.459,0.298	1.0,1.0	-0.621	-62.1	62.1
5957	ENSG00000076864	RAP1GAP	1	-	21603657	21603912	21603834	21603912	21602803	21602913	5957	4,1	0,0	12,2	3,2	250	73	2.21949e-06	0.000826916	1.0,1.0	0.539,0.226	0.617	61.7	61.7
19257	ENSG00000173715	C11orf80	11	+	66801030	66801197	66801030	66801161	66803994	66804194	19257	1,0	3,3	3,1	0,1	109	73	2.05404e-05	0.00421358	0.183,0.0	1.0,0.401	-0.609	-60.9	60.9
10921	ENSG00000204152	TIMM23B	10	+	49970339	49970575	49970339	49970458	49973011	49973181	10921	6,7	5,3	6,8	0,0	190	73	4.43666e-08	3.87997e-05	0.316,0.473	1.0,1.0	-0.606	-60.6	60.6
3369	ENSG00000183010	PYCR1	17	-	81937233	81937300	81937257	81937300	81936735	81936861	3369	4,3	1,3	0,0	5,1	97	73	1.30443e-06	0.000570381	0.751,0.429	0.0,0.0	0.59	59	59
17279	ENSG00000170412	GPRC5C	17	+	74443076	74443308	74443076	74443134	74443817	74443912	17279	7,4	0,1	1,5	7,3	247	73	7.87464e-05	0.0110886	1.0,0.542	0.041,0.33	0.586	58.6	58.6
4286	ENSG00000106686	SPATA6L	9	-	4625216	4625566	4625326	4625566	4622407	4622510	4286	6,1	0,1	0,1	3,3	183	73	2.09793e-05	0.00425113	1.0,0.285	0.0,0.117	0.584	58.4	58.4
4080	ENSG00000213614	HEXA	15	-	72348030	72348134	72348047	72348134	72346526	72346710	4080	1,2	3,1	1,3	0,0	90	73	9.42995e-05	0.0129494	0.213,0.619	1.0,1.0	-0.584	-58.4	58.4
19222	ENSG00000198015	MRPL42	12	+	93470485	93470590	93470485	93470505	93476953	93477017	19222	5,2	0,0	3,3	4,1	158	73	1.14279e-06	0.000513204	1.0,1.0	0.257,0.581	0.581	58.1	58.1
8733	ENSG00000183323	CCDC125	5	-	69300007	69300127	69300011	69300127	69285336	69285467	8733	5,3	0,1	6,0	4,2	77	73	0.00051375	0.039663	1.0,0.74	0.587,0.0	0.577	57.7	57.7
12233	ENSG00000282508	LINC01002	19	-	203870	204065	203874	204065	201755	201813	12233	3,2	3,1	0,0	1,1	77	73	1.39457e-05	0.00313137	0.487,0.655	0.0,0.0	0.571	57.1	57.1
10545	ENSG00000181031	RPH3AL	17	-	325661	325754	325688	325754	321271	321415	10545	3,5	1,2	1,0	3,4	100	73	2.68861e-05	0.00495171	0.687,0.646	0.196,0.0	0.569	56.9	56.9
1465	ENSG00000134910	STT3A	11	+	125592835	125592958	125592835	125592918	125593637	125593725	1465	7,3	5,3	1,6	0,0	113	73	1.62577e-06	0.000658872	0.475,0.392	1.0,1.0	-0.567	-56.7	56.7
11372	ENSG00000099203	TMED1	19	-	10835462	10835632	10835578	10835632	10835255	10835353	11372	3,4	3,1	6,10	0,0	189	73	4.86217e-05	0.00816058	0.279,0.607	1.0,1.0	-0.557	-55.7	55.7
16528	ENSG00000163006	CCDC138	2	+	108786787	108786933	108786787	108786915	108788851	108788966	16528	6,1	0,0	2,1	2,1	91	73	0.000306691	0.0284918	1.0,1.0	0.445,0.445	0.555	55.5	55.5
14405	ENSG00000008394	MGST1	12	+	16353416	16353534	16353416	16353467	16354230	16354378	14405	11,6	16,4	8,4	1,0	140	73	2.26861e-05	0.00448753	0.264,0.439	0.807,1.0	-0.552	-55.2	55.2
10737	ENSG00000248801	C8orf34-AS1	8	-	68306462	68306598	68306517	68306598	68304631	68304801	10737	0,0	1,1	1,5	1,1	128	73	7.68278e-06	0.00205899	0.0,0.0	0.363,0.74	-0.551	-55.1	55.1
12381	ENSG00000103227	LMF1	16	-	934189	934254	934243	934254	910930	911079	12381	5,2	0,4	0,1	15,4	127	73	0.000212083	0.0228829	1.0,0.223	0.0,0.126	0.548	54.8	54.8
5379	ENSG00000198160	MIER1	1	+	66984571	66984652	66984571	66984592	66986402	66988619	5379	7,17	0,0	2,16	3,5	133	73	1.39982e-06	0.000596393	1.0,1.0	0.268,0.637	0.547	54.7	54.7
5143	ENSG00000176155	CCDC57	17	-	82207730	82208048	82207846	82208048	82201537	82201952	5143	11,5	4,3	5,8	0,0	189	73	6.9045e-07	0.000337427	0.515,0.392	1.0,1.0	-0.546	-54.6	54.6
1451	ENSG00000131061	ZNF341	20	+	33757147	33757343	33757147	33757322	33758715	33758806	1451	2,8	0,1	2,3	3,3	94	73	0.00014169	0.0174394	1.0,0.861	0.341,0.437	0.541	54.1	54.1
11322	ENSG00000125434	SLC25A35	17	-	8290602	8290678	8290614	8290678	8289853	8289984	11322	7,11	1,1	4,1	4,3	85	73	0.000558009	0.0415023	0.857,0.904	0.462,0.223	0.538	53.8	53.8
7418	ENSG00000137818	RPLP1	15	+	69453333	69453454	69453333	69453421	69453646	69453721	7418	1,4	3,2	3,6	0,1	106	73	0.000430508	0.0354456	0.187,0.579	1.0,0.805	-0.52	-52	52
13592	ENSG00000204084	INPP5B	1	-	37931672	37932053	37931912	37932053	37891357	37891454	13592	25,18	4,7	13,22	0,0	313	73	2.91193e-07	0.000156079	0.593,0.375	1.0,1.0	-0.516	-51.6	51.6
16221	ENSG00000162407	PLPP3	1	-	56516888	56517006	56516925	56517006	56511975	56512152	16221	4,4	8,1	1,2	0,0	110	73	2.81536e-06	0.000995319	0.249,0.726	1.0,1.0	-0.512	-51.2	51.2
10900	ENSG00000141380	SS18	18	-	26091003	26091192	26091091	26091192	26087500	26087577	10900	5,6	1,0	2,4	2,3	161	73	0.000230896	0.0239785	0.694,1.0	0.312,0.377	0.502	50.2	50.2
13403	ENSG00000167842	MIS12	17	+	5487000	5487089	5487000	5487063	5488195	5488589	13403	3,5	5,4	5,1	1,0	99	73	0.000529769	0.0400721	0.307,0.48	0.787,1.0	-0.5	-50	50
3639	ENSG00000258534	CTD-2134A5.4	14	-	103879979	103880111	103879997	103880111	103879343	103879456	3639	1,1	2,4	1,2	1,0	91	73	0.000620574	0.0440661	0.286,0.167	0.445,1.0	-0.496	-49.6	49.6
3385	ENSG00000183010	PYCR1	17	-	81937192	81937239	81937210	81937239	81936735	81936861	3385	1,2	2,7	3,1	0,1	91	73	0.000512084	0.039663	0.286,0.186	1.0,0.445	-0.487	-48.7	48.7
9224	ENSG00000156990	RPUSD3	3	-	9843724	9843942	9843815	9843942	9843464	9843601	9224	6,12	3,4	9,8	0,0	164	73	2.95339e-06	0.00102237	0.471,0.572	1.0,1.0	-0.479	-47.9	47.9
13870	ENSG00000105717	PBX4	19	-	19570585	19570833	19570686	19570833	19570108	19570299	13870	4,5	0,0	7,4	4,1	174	73	6.76349e-06	0.00197162	1.0,1.0	0.423,0.627	0.475	47.5	47.5
7360	ENSG00000271853	RP1-178F15.5	1	-	153632154	153632240	153632164	153632240	153632033	153632063	7360	5,4	3,4	1,2	0,0	83	73	5.90409e-06	0.00181671	0.594,0.468	1.0,1.0	-0.469	-46.9	46.9
10519	ENSG00000257337	RP11-983P16.4	12	-	53045586	53045653	53045599	53045653	53045064	53045186	10519	20,7	14,10	7,11	1,0	86	73	3.28123e-06	0.00111267	0.548,0.373	0.856,1.0	-0.467	-46.7	46.7
11366	ENSG00000092931	MFSD11	17	+	76737700	76737918	76737700	76737883	76738281	76738448	11366	3,4	0,0	3,5	1,5	108	73	3.83867e-06	0.00127567	1.0,1.0	0.67,0.403	0.464	46.4	46.4
2095	ENSG00000112659	CUL9	6	+	43182174	43182346	43182174	43182249	43182991	43183088	2095	0,0	1,3	2,2	1,1	170	73	0.000571417	0.0416433	0.0,0.0	0.462,0.462	-0.462	-46.2	46.2
9453	ENSG00000102125	TAZ	X	+	154413206	154413358	154413206	154413339	154413481	154413567	9453	4,3	1,5	4,5	0,0	92	73	1.60633e-05	0.00348986	0.76,0.323	1.0,1.0	-0.459	-45.9	45.9
18772	ENSG00000186951	PPARA	22	+	46218262	46218405	46218262	46218401	46231791	46232239	18772	5,1	1,2	1,0	3,6	77	73	0.000301898	0.0284918	0.826,0.322	0.24,0.0	0.454	45.4	45.4
266	ENSG00000198105	ZNF248	10	-	37857891	37858084	37858004	37858084	37856434	37856532	266	14,7	1,0	6,5	1,6	186	73	0.000224669	0.0239301	0.846,1.0	0.702,0.246	0.449	44.9	44.9
11377	ENSG00000134375	TIMM17A	1	+	201958838	201958913	201958838	201958908	201963615	201963744	11377	0,0	5,6	1,3	1,4	78	73	0.000380933	0.0329665	0.0,0.0	0.483,0.412	-0.448	-44.8	44.8
5511	ENSG00000136243	NUPL2	7	+	23197172	23197247	23197172	23197230	23199457	23199542	5511	5,3	0,0	8,2	1,5	90	73	0.000100973	0.0137105	1.0,1.0	0.866,0.245	0.445	44.5	44.5
2040	ENSG00000197045	GMFB	14	-	54481407	54481458	54481408	54481458	54480873	54480957	2040	5,4	0,0	7,3	3,4	74	73	7.27547e-06	0.00205899	1.0,1.0	0.697,0.425	0.439	43.9	43.9
9407	ENSG00000000419	DPM1	20	-	50945839	50945923	50945846	50945923	50942030	50942126	9407	17,9	24,4	17,12	1,0	80	73	3.1359e-07	0.000162832	0.393,0.672	0.939,1.0	-0.437	-43.7	43.7
9411	ENSG00000229809	ZNF688	16	-	30571433	30572734	30572121	30572734	30571009	30571123	9411	42,59	0,0	29,20	1,3	761	73	0.000203381	0.0225292	1.0,1.0	0.736,0.39	0.437	43.7	43.7
19047	ENSG00000259065	RP5-1021I20.1	14	+	73787359	73787561	73787359	73787518	73789026	73789116	19047	2,3	2,2	0,0	1,1	116	73	0.000161119	0.0188462	0.386,0.486	0.0,0.0	0.436	43.6	43.6
10899	ENSG00000141380	SS18	18	-	26091091	26091217	26091095	26091217	26087500	26087577	10899	1,0	7,6	2,3	2,3	77	73	0.000333979	0.0296759	0.119,0.0	0.487,0.487	-0.427	-42.7	42.7
5497	ENSG00000125454	SLC25A19	17	-	75288497	75288591	75288501	75288591	75286632	75286802	5497	1,1	0,0	2,7	3,2	77	73	0.000126563	0.0159316	1.0,1.0	0.387,0.768	0.422	42.2	42.2
75	ENSG00000186260	MKL2	16	+	14071321	14071406	14071321	14071365	14079289	14079354	75	4,1	2,2	0,0	1,5	114	73	0.00014838	0.0178658	0.562,0.243	0.0,0.0	0.403	40.3	40.3
6199	ENSG00000100867	DHRS2	14	+	23644408	23644554	23644408	23644543	23644826	23644882	6199	0,0	13,8	3,3	4,4	84	73	2.41977e-05	0.00467521	0.0,0.0	0.395,0.395	-0.395	-39.5	39.5
17091	ENSG00000144045	DQX1	2	-	74523746	74523925	74523922	74523925	74523309	74523537	17091	15,5	7,1	6,11	0,1	249	73	0.000493532	0.0388141	0.386,0.594	1.0,0.763	-0.391	-39.1	39.1
3379	ENSG00000183010	PYCR1	17	-	81937227	81937257	81937233	81937257	81936735	81936861	3379	6,6	4,3	4,5	0,0	79	73	1.71809e-05	0.00365998	0.581,0.649	1.0,1.0	-0.385	-38.5	38.5
5285	ENSG00000221926	TRIM16	17	-	15684087	15684283	15684195	15684283	15683035	15683157	5285	0,1	4,7	5,7	4,3	181	73	1.78349e-05	0.0037512	0.0,0.054	0.335,0.485	-0.383	-38.3	38.3
3368	ENSG00000183010	PYCR1	17	-	81937210	81937300	81937257	81937300	81936735	81936861	3368	2,7	1,3	0,1	5,1	120	73	0.00017034	0.0193861	0.549,0.587	0.0,0.378	0.379	37.9	37.9
3587	ENSG00000005801	ZNF195	11	-	3370942	3371070	3370974	3371070	3361796	3361889	3587	0,0	2,7	7,5	6,8	105	73	6.62521e-06	0.00196579	0.0,0.0	0.448,0.303	-0.376	-37.6	37.6
12624	ENSG00000137822	TUBGCP4	15	+	43401715	43403799	43401715	43401850	43404412	43404552	12624	163104	0,0	122109	2,3	2022	73	4.5039e-05	0.0076364	1.0,1.0	0.688,0.567	0.373	37.3	37.3
4373	ENSG00000127870	RNF6	13	-	26221620	26221842	26221822	26221842	26221252	26221330	4373	19,13	3,2	10,7	0,0	275	73	0.000161371	0.0188462	0.627,0.633	1.0,1.0	-0.37	-37	37
9777	ENSG00000183077	AFMID	17	+	78197145	78197363	78197145	78197358	78202498	78202610	9777	4,5	2,3	4,2	0,0	78	73	0.000269386	0.0264859	0.652,0.609	1.0,1.0	-0.369	-36.9	36.9
9368	ENSG00000163617	CCDC191	3	-	114004386	114004746	114004636	114004746	114002455	114002538	9368	11,7	7,2	0,0	2,3	323	73	1.36237e-05	0.00310184	0.262,0.442	0.0,0.0	0.352	35.2	35.2
4372	ENSG00000127870	RNF6	13	-	26221644	26221842	26221822	26221842	26221252	26221330	4372	20,12	3,2	11,6	0,0	251	73	0.000221076	0.0236993	0.66,0.636	1.0,1.0	-0.352	-35.2	35.2
13574	ENSG00000259429	UBE2Q2P2	15	+	82355141	82355374	82355141	82355324	82400659	82400716	13574	18,14	4,6	7,4	0,0	123	73	1.61149e-05	0.00348986	0.728,0.581	1.0,1.0	-0.346	-34.6	34.6
4854	ENSG00000143575	HAX1	1	+	154272886	154273048	154272886	154272985	154273335	154273534	4854	21,8	3,4	4,10	0,0	136	73	2.92735e-05	0.00517456	0.79,0.518	1.0,1.0	-0.346	-34.6	34.6
4054	ENSG00000164062	APEH	3	+	49675890	49675982	49675890	49675966	49676377	49676515	4054	11,4	2,4	27,27	0,1	89	73	0.000122239	0.0155048	0.819,0.451	1.0,0.957	-0.343	-34.3	34.3
11945	ENSG00000135040	NAA35	9	+	85941181	85941405	85941181	85941269	85942154	85942283	11945	33,18	0,0	12,16	2,3	209	73	0.000120562	0.0155048	1.0,1.0	0.677,0.651	0.336	33.6	33.6
5483	ENSG00000183696	UPP1	7	+	48101823	48101982	48101823	48101870	48106872	48107082	5483	19,9	6,1	10,11	0,0	185	73	9.02742e-06	0.00230769	0.555,0.78	1.0,1.0	-0.333	-33.3	33.3
15330	ENSG00000117450	PRDX1	1	-	45521608	45521938	45521857	45521938	45518937	45519054	15330	13,17	0,0	35,29	1,7	322	73	4.29739e-05	0.00736138	1.0,1.0	0.888,0.484	0.314	31.4	31.4
11752	ENSG00000196684	HSH2D	19	+	16153042	16153208	16153042	16153204	16154398	16154491	11752	6,8	3,3	8,5	0,0	77	73	0.000152699	0.0182536	0.655,0.717	1.0,1.0	-0.314	-31.4	31.4
7092	ENSG00000126214	KLC1	14	+	103679407	103679545	103679407	103679518	103700654	103700727	7092	45,40	35,21	66,63	7,11	100	73	5.46625e-07	0.000275234	0.484,0.582	0.873,0.807	-0.307	-30.7	30.7
15666	ENSG00000255717	SNHG1	11	-	62853341	62853590	62853551	62853590	62853074	62853115	15666	128134	246146	237237	62,83	283	73	0	0	0.118,0.191	0.496,0.424	-0.305	-30.5	30.5
11526	ENSG00000156253	RWDD2B	21	-	29008239	29008621	29008394	29008621	29007760	29008123	11526	57,53	37,31	56,50	8,11	228	73	4.20395e-05	0.00727633	0.33,0.354	0.691,0.593	-0.3	-30	30
10832	ENSG00000118307	CASC1	12	-	25161076	25161197	25161112	25161197	25158471	25158563	10832	4,1	5,2	0,0	1,1	109	73	0.000559491	0.0415023	0.349,0.251	0.0,0.0	0.3	30	30
383	ENSG00000159592	GPBP1L1	1	-	45687012	45687133	45687065	45687133	45685575	45685620	383	11,5	0,0	10,11	2,3	126	73	0.00049165	0.0388141	1.0,1.0	0.743,0.68	0.288	28.8	28.8
4421	ENSG00000188549	C15orf52	15	-	40337723	40337893	40337766	40337893	40336558	40337446	4421	16,13	5,4	15,25	1,0	116	73	5.56484e-05	0.00889091	0.668,0.672	0.904,1.0	-0.282	-28.2	28.2
7462	ENSG00000131470	PSMC3IP	17	-	42573818	42574210	42574195	42574210	42573477	42573623	7462	36,11	0,0	76,85	3,8	450	73	3.49598e-05	0.00611466	1.0,1.0	0.804,0.633	0.281	28.1	28.1
15832	ENSG00000163625	WDFY3	4	-	84756925	84757161	84756970	84757161	84755265	84755400	15832	11,13	2,4	13,3	0,0	118	73	7.01805e-05	0.0104483	0.773,0.668	1.0,1.0	-0.279	-27.9	27.9
4623	ENSG00000117280	RAB29	1	-	205775373	205775449	205775401	205775449	205772495	205772567	4623	6,3	0,0	12,8	6,1	101	73	5.2509e-05	0.00863184	1.0,1.0	0.591,0.853	0.278	27.8	27.8
13169	ENSG00000114316	USP4	3	-	49293514	49293644	49293545	49293644	49292509	49292598	13169	4,2	7,4	0,0	4,3	104	73	0.000387897	0.0332232	0.286,0.26	0.0,0.0	0.273	27.3	27.3
15193	ENSG00000143702	CEP170	1	-	243142285	243142463	243142315	243142463	243139936	243140107	15193	1,0	10,8	3,5	13,4	103	73	0.000632698	0.0447358	0.066,0.0	0.141,0.47	-0.272	-27.2	27.2
7049	ENSG00000172785	CBWD1	9	-	173249	173366	173274	173366	172080	172172	7049	11,7	5,1	2,14	0,0	98	73	6.12242e-05	0.00941365	0.621,0.839	1.0,1.0	-0.27	-27	27
13926	ENSG00000180376	CCDC66	3	+	56557202	56557263	56557202	56557253	56558845	56558910	13926	5,2	10,6	0,0	5,7	83	73	5.82646e-05	0.00922023	0.305,0.227	0.0,0.0	0.266	26.6	26.6
17143	ENSG00000167632	TRAPPC9	8	-	140457634	140457762	140457638	140457762	140450789	140451383	17143	0,1	10,8	3,7	13,8	77	73	0.000365687	0.0319803	0.0,0.106	0.18,0.453	-0.264	-26.4	26.4
16446	ENSG00000182199	SHMT2	12	+	57230359	57230660	57230359	57230462	57230802	57231000	16446	138115	15,23	16,14	1,0	271	73	0.000565983	0.0416123	0.712,0.574	0.812,1.0	-0.263	-26.3	26.3
14577	ENSG00000159214	CCDC24	1	+	43991846	43992387	43991846	43992004	43992522	43992639	14577	75,73	1,1	100,73	6,8	456	73	0.000716866	0.0498387	0.923,0.921	0.727,0.594	0.262	26.2	26.2
16573	ENSG00000106526	ACTR3C	7	-	150289449	150289593	150289544	150289593	150286366	150286540	16573	18,11	4,2	18,30	1,0	168	73	0.00040878	0.0343045	0.662,0.705	0.887,1.0	-0.26	-26	26
8488	ENSG00000170296	GABARAP	17	-	7241767	7241819	7241777	7241819	7241600	7241679	8488	9,15	0,0	21,16	6,5	83	73	1.61723e-05	0.00348986	1.0,1.0	0.755,0.738	0.254	25.4	25.4
7499	ENSG00000250151	ARPC4-TTLL3	3	+	9826996	9827148	9826996	9827072	9828959	9829395	7499	29,20	1,0	19,16	2,5	149	73	0.00030865	0.0284918	0.934,1.0	0.823,0.611	0.25	25	25
11011	ENSG00000259479	SORD2P	15	-	44831528	44831703	44831601	44831703	44828449	44828571	11011	34,27	7,7	73,33	3,1	146	73	0.000322236	0.0290291	0.708,0.659	0.924,0.943	-0.25	-25	25
2359	ENSG00000140264	SERF2	15	+	43792367	43792611	43792367	43792578	43792974	43793083	2359	45,48	0,6	26,31	11,8	106	73	0.00042357	0.035367	1.0,0.846	0.619,0.727	0.25	25	25
1346	ENSG00000146205	ANO7	2	+	241201297	241201524	241201297	241201355	241202193	241202304	1346	3,3	4,2	0,0	2,5	242	73	0.000590961	0.042651	0.184,0.312	0.0,0.0	0.248	24.8	24.8
6894	ENSG00000176387	HSD11B2	16	+	67430651	67430779	67430651	67430664	67435627	67435840	6894	5,6	0,0	23,25	1,6	188	73	0.000121629	0.0155048	1.0,1.0	0.899,0.618	0.242	24.2	24.2
1907	ENSG00000124120	TTPAL	20	+	44484336	44484530	44484336	44484428	44486595	44486706	1907	35,34	7,5	38,34	2,0	175	73	0.000472855	0.0378122	0.676,0.739	0.888,1.0	-0.236	-23.6	23.6
16682	ENSG00000101444	AHCY	20	-	34301746	34301948	34301757	34301948	34295394	34295585	16682	0,0	10,4	2,4	11,7	84	73	0.000163328	0.0188462	0.0,0.0	0.136,0.332	-0.234	-23.4	23.4
2876	ENSG00000160055	TMEM234	1	-	32221796	32222018	32221866	32222018	32221130	32221197	2876	25,14	22,19	2,3	14,12	143	73	0.000323206	0.0290291	0.367,0.273	0.068,0.113	0.23	23	23
1102	ENSG00000145494	NDUFS6	5	+	1801420	1801664	1801420	1801549	1802148	1802279	1102	13,11	0,0	22,16	4,1	188	73	0.000472778	0.0378122	1.0,1.0	0.681,0.861	0.229	22.9	22.9
6534	ENSG00000072609	CHFR	12	-	132841473	132841596	132841517	132841596	132822186	132822311	6534	33,19	7,3	22,23	0,0	117	73	1.20456e-05	0.0028923	0.746,0.798	1.0,1.0	-0.228	-22.8	22.8
17976	ENSG00000119969	HELLS	10	+	94593498	94593615	94593498	94593540	94594694	94594854	17976	3,2	0,0	18,12	4,1	148	73	0.000540649	0.0404659	1.0,1.0	0.689,0.855	0.228	22.8	22.8
7498	ENSG00000250151	ARPC4-TTLL3	3	+	9826996	9827240	9826996	9827072	9828959	9829395	7498	36,30	1,0	26,33	2,5	241	73	0.000469847	0.0378122	0.916,1.0	0.797,0.667	0.226	22.6	22.6
7827	ENSG00000059145	UNKL	16	-	1367091	1367349	1367241	1367349	1363204	1366395	7827	69,59	1,0	53,79	6,8	223	73	7.45896e-06	0.00205899	0.958,1.0	0.743,0.764	0.225	22.5	22.5
1873	ENSG00000234327	AC012146.7	17	+	5111931	5112118	5111931	5112101	5113385	5113452	1873	12,10	5,1	18,11	0,0	90	73	9.39345e-05	0.0129494	0.661,0.89	1.0,1.0	-0.224	-22.4	22.4
11918	ENSG00000105953	OGDH	7	+	44618823	44619046	44618823	44618934	44624316	44624565	11918	0,0	6,8	3,4	6,4	185	73	0.000120898	0.0155048	0.0,0.0	0.165,0.283	-0.224	-22.4	22.4
12255	ENSG00000174365	SNHG11	20	+	38446886	38447076	38446886	38446948	38447465	38447623	12255	27,26	5,1	13,17	0,0	201	73	0.000162659	0.0188462	0.662,0.904	1.0,1.0	-0.217	-21.7	21.7
17236	ENSG00000161011	SQSTM1	5	+	179806407	179806563	179806407	179806458	179811573	179811682	17236	28,26	3,4	42,54	1,0	178	73	0.000237546	0.024516	0.793,0.727	0.945,1.0	-0.212	-21.2	21.2
11061	ENSG00000100804	PSMB5	14	-	23027725	23027829	23027744	23027829	23025857	23026375	11061	2,5	11,8	1,0	16,19	92	73	0.000365332	0.0319803	0.126,0.332	0.047,0.0	0.206	20.6	20.6
17905	ENSG00000182165	TP53TG1	7	-	87345233	87345486	87345304	87345486	87341637	87341684	17905	110,89	51,22	124109	19,11	144	73	0.000495221	0.0388141	0.522,0.672	0.768,0.834	-0.204	-20.4	20.4
3376	ENSG00000183010	PYCR1	17	-	81937179	81937239	81937233	81937239	81936735	81936861	3376	29,21	4,3	23,16	0,0	127	73	0.00026846	0.0264859	0.806,0.801	1.0,1.0	-0.196	-19.6	19.6
7463	ENSG00000131470	PSMC3IP	17	-	42574138	42574210	42574195	42574210	42573477	42573623	7463	20,5	0,0	28,48	3,8	130	73	0.000101492	0.0137105	1.0,1.0	0.84,0.771	0.195	19.5	19.5
10476	ENSG00000269893	SNHG8	4	+	118278708	118278877	118278708	118278792	118279388	118279431	10476	443352	85,54	143111	47,54	158	73	2.74168e-05	0.00495171	0.707,0.751	0.584,0.487	0.194	19.4	19.4
12707	ENSG00000160993	ALKBH4	7	-	102459603	102459710	102459607	102459710	102456833	102457981	12707	39,22	0,0	26,35	4,10	77	73	1.83447e-06	0.000708872	1.0,1.0	0.86,0.768	0.186	18.6	18.6
16874	ENSG00000196262	PPIA	7	+	44798747	44798904	44798747	44798814	44799246	44799277	16874	287189	158,84	199177	42,44	163	73	4.474e-06	0.00142961	0.449,0.502	0.68,0.643	-0.186	-18.6	18.6
1662	ENSG00000204344	STK19	6	+	31978902	31979010	31978902	31978998	31979413	31979553	1662	4,5	58,42	12,7	28,18	85	73	0.000358917	0.0317222	0.056,0.093	0.269,0.25	-0.185	-18.5	18.5
11975	ENSG00000183960	KCNH8	3	+	19450105	19451404	19450105	19450305	19456767	19456982	11975	648427	0,2	534371	6,9	1172	73	2.73448e-05	0.00495171	1.0,0.93	0.847,0.72	0.182	18.2	18.2
429	ENSG00000064933	PMS1	2	+	189784564	189784614	189784564	189784593	189791789	189791941	429	10,10	33,21	2,2	26,37	94	73	0.000168031	0.0192552	0.191,0.27	0.056,0.04	0.182	18.2	18.2
1664	ENSG00000204344	STK19	6	+	31978905	31979008	31978905	31978998	31979413	31979589	1664	2,5	58,42	9,7	28,18	83	73	0.000502936	0.0392337	0.029,0.095	0.22,0.255	-0.175	-17.5	17.5
10187	ENSG00000100796	PPP4R3A	14	-	91475810	91475966	91475849	91475966	91473238	91473370	10187	31,26	72,44	46,43	42,37	112	73	0.000594895	0.042651	0.219,0.278	0.417,0.431	-0.175	-17.5	17.5
18832	ENSG00000078687	TNRC6C	17	+	78079394	78079632	78079394	78079541	78083046	78083166	18832	6,3	17,5	0,0	2,5	164	73	0.0005156	0.039663	0.136,0.211	0.0,0.0	0.173	17.3	17.3
2146	ENSG00000167220	HDHD2	18	-	47136301	47136449	47136338	47136449	47134495	47134704	2146	33,18	83,50	55,39	64,42	110	73	0.000318584	0.0289975	0.209,0.193	0.363,0.381	-0.171	-17.1	17.1
11791	ENSG00000075089	ACTR6	12	+	100205675	100205757	100205675	100205744	100207662	100207786	11791	34,17	55,62	8,7	51,73	86	73	0.000239641	0.0245794	0.344,0.189	0.118,0.075	0.17	17	17
17740	ENSG00000141279	NPEPPS	17	+	47587281	47587343	47587281	47587322	47590716	47590881	17740	45,16	6,4	23,33	1,0	94	73	0.000248659	0.0248899	0.853,0.756	0.947,1.0	-0.169	-16.9	16.9
12929	ENSG00000090621	PABPC4	1	-	39564422	39564542	39564470	39564542	39563835	39563922	12929	118,94	81,50	206227	59,72	121	73	7.60724e-05	0.0108967	0.468,0.531	0.678,0.655	-0.167	-16.7	16.7
4624	ENSG00000117280	RAB29	1	-	205775272	205775451	205775401	205775451	205772495	205772567	4624	32,18	0,0	46,37	6,1	202	73	0.000285093	0.0275407	1.0,1.0	0.735,0.93	0.167	16.7	16.7
10229	ENSG00000244754	N4BP2L2	13	-	32538682	32538885	32538777	32538885	32537005	32537027	10229	201142	35,12	116106	2,4	168	73	2.53821e-05	0.0047926	0.714,0.837	0.962,0.92	-0.166	-16.6	16.6
8273	ENSG00000077454	LRCH4	7	-	100577272	100577511	100577496	100577511	100576901	100577005	8273	71,49	4,2	54,83	0,0	297	73	0.000616503	0.0439649	0.814,0.858	1.0,1.0	-0.164	-16.4	16.4
12772	ENSG00000171988	JMJD1C	10	-	63215548	63215696	63215552	63215696	63215262	63215455	12772	7,6	51,18	0,1	21,22	77	73	0.000273519	0.0265778	0.115,0.24	0.0,0.041	0.157	15.7	15.7
11716	ENSG00000074755	ZZEF1	17	-	4087429	4087534	4087433	4087534	4086485	4086655	11716	0,0	28,14	5,2	16,21	77	73	0.000241487	0.0246169	0.0,0.0	0.229,0.083	-0.156	-15.6	15.6
5378	ENSG00000198160	MIER1	1	+	66984571	66984775	66984571	66984592	66986402	66986670	5378	162,98	0,0	79,74	3,5	256	73	6.00008e-05	0.00940541	1.0,1.0	0.882,0.808	0.155	15.5	15.5
18149	ENSG00000115760	BIRC6	2	+	32463193	32463381	32463193	32463282	32464508	32464823	18149	63,40	0,1	45,39	5,3	172	73	0.00043091	0.0354456	1.0,0.944	0.793,0.847	0.152	15.2	15.2
10483	ENSG00000269893	SNHG8	4	+	118278754	118278877	118278754	118278792	118279106	118279137	10483	445349	11,4	143111	14,13	158	73	2.82911e-07	0.000156079	0.949,0.976	0.825,0.798	0.151	15.1	15.1
9754	ENSG00000101361	NOP56	20	+	2655933	2656214	2655933	2656034	2656400	2656549	9754	136105	105,75	320385	125145	253	73	2.18083e-05	0.00436586	0.272,0.288	0.425,0.434	-0.149	-14.9	14.9
12341	ENSG00000161509	GRIN2C	17	-	74851565	74851691	74851576	74851691	74850555	74850767	12341	0,0	23,17	5,4	20,26	84	73	0.000154799	0.0183724	0.0,0.0	0.178,0.118	-0.148	-14.8	14.8
1606	ENSG00000041880	PARP3	3	+	51945852	51946062	51945852	51945939	51946165	51946343	1606	11,12	18,18	5,1	24,22	196	73	0.000305375	0.0284918	0.185,0.199	0.072,0.017	0.148	14.8	14.8
2413	ENSG00000096746	HNRNPH3	10	+	68338492	68338669	68338492	68338642	68339139	68339226	2413	147,81	134,80	53,47	101,80	100	73	0.000384569	0.0331088	0.445,0.425	0.277,0.3	0.147	14.7	14.7
10901	ENSG00000177000	MTHFR	1	-	11800211	11800322	11800247	11800322	11796205	11796399	10901	33,29	7,1	26,30	0,0	109	73	0.00020807	0.0226628	0.759,0.951	1.0,1.0	-0.145	-14.5	14.5
3576	ENSG00000129968	ABHD17A	19	-	1878663	1880115	1879920	1880115	1877507	1877687	3576	143162	31,21	93170	68,54	1330	73	7.85525e-06	0.00207179	0.202,0.297	0.07,0.147	0.141	14.1	14.1
18813	ENSG00000092841	MYL6	12	+	56158683	56159730	56158683	56158711	56159974	56160148	18813	23331613	12,16	23922147	44,49	1092	73	1.79313e-06	0.000708872	0.929,0.871	0.784,0.745	0.136	13.6	13.6
8728	ENSG00000114735	HEMK1	3	+	50570930	50571332	50570930	50571294	50571709	50571801	8728	67,63	8,7	57,48	1,0	111	73	2.86347e-05	0.00511607	0.846,0.855	0.974,1.0	-0.136	-13.6	13.6
10583	ENSG00000095059	DHPS	19	-	12680149	12680325	12680195	12680325	12679800	12679922	10583	45,35	3,6	66,69	0,2	119	73	0.000679368	0.0476874	0.902,0.782	1.0,0.955	-0.135	-13.5	13.5
4495	ENSG00000162980	ARL5A	2	-	151812352	151812440	151812356	151812440	151806820	151806972	4495	41,16	104,55	13,8	76,88	77	73	0.000229509	0.0239785	0.272,0.216	0.14,0.079	0.134	13.4	13.4
1867	ENSG00000182400	TRAPPC6B	14	-	39159449	39159550	39159482	39159550	39158284	39158402	1867	51,22	86,65	12,7	58,52	106	73	0.00053191	0.0400721	0.29,0.189	0.125,0.085	0.134	13.4	13.4
5540	ENSG00000178149	DALRD3	3	-	49015803	49015872	49015818	49015872	49015487	49015707	5540	63,44	10,7	77,52	1,2	88	73	7.99399e-05	0.011162	0.839,0.839	0.985,0.956	-0.131	-13.1	13.1
17364	ENSG00000162909	CAPN2	1	+	223769840	223770525	223769840	223769909	223771808	223771925	17364	432240	77,53	253220	96,83	689	73	5.23691e-05	0.00863184	0.373,0.324	0.218,0.219	0.13	13	13
6344	ENSG00000160408	ST6GALNAC6	9	-	127890636	127891043	127890655	127891043	127887483	127887591	6344	26,37	5,2	25,30	0,0	92	73	0.000570269	0.0416433	0.805,0.936	1.0,1.0	-0.129	-12.9	12.9
13526	ENSG00000115307	AUP1	2	-	74528750	74529282	74529131	74529282	74528252	74528489	13526	260195	10,4	350337	1,2	454	73	0.00010956	0.0146574	0.807,0.887	0.983,0.964	-0.127	-12.7	12.7
5552	ENSG00000108773	KAT2A	17	-	42119053	42119436	42119244	42119436	42118284	42118403	5552	139,89	71,44	138158	149130	264	73	0.000307857	0.0284918	0.351,0.359	0.204,0.252	0.127	12.7	12.7
14373	ENSG00000108384	RAD51C	17	+	58692572	58692788	58692572	58692685	58694930	58695189	14373	220166	40,17	282258	17,15	176	73	0.00069665	0.0486367	0.695,0.802	0.873,0.877	-0.127	-12.7	12.7
10480	ENSG00000269893	SNHG8	4	+	118278708	118279137	118278708	118278792	118279388	118279431	10480	22891645	85,54	801618	47,54	418	73	7.49089e-05	0.0108334	0.825,0.842	0.749,0.667	0.125	12.5	12.5
15919	ENSG00000165125	TRPV6	7	-	142874788	142874980	142874903	142874980	142874490	142874656	15919	16,5	21,15	0,3	20,10	188	73	0.000519825	0.039694	0.228,0.115	0.0,0.104	0.12	12	12
16109	ENSG00000169045	HNRNPH1	5	-	179616859	179616922	179616898	179616922	179616097	179616218	16109	365239	61,47	244226	16,18	112	73	2.40004e-05	0.00467521	0.796,0.768	0.909,0.891	-0.118	-11.8	11.8
3383	ENSG00000183010	PYCR1	17	-	81936969	81937248	81937210	81937248	81936735	81936861	3383	131119	2,7	104147	0,1	314	73	0.000532976	0.0400721	0.938,0.798	1.0,0.972	-0.118	-11.8	11.8
7460	ENSG00000131470	PSMC3IP	17	-	42574098	42574210	42574195	42574210	42573477	42573623	7460	50,16	0,0	77105	3,8	170	73	0.000286744	0.0275407	1.0,1.0	0.917,0.849	0.117	11.7	11.7
3927	ENSG00000175215	CTDSP2	12	-	57823877	57824089	57823903	57824089	57822890	57823727	3927	13,13	128126	19,16	48,67	99	73	0.000300737	0.0284918	0.07,0.071	0.226,0.15	-0.117	-11.7	11.7
18710	ENSG00000176731	C8orf59	8	-	85219212	85219363	85219235	85219363	85217385	85217502	18710	6,4	29,22	1,0	30,27	96	73	0.000319363	0.0289975	0.136,0.121	0.025,0.0	0.116	11.6	11.6
1618	ENSG00000137312	FLOT1	6	-	30741613	30741799	30741791	30741799	30741189	30741333	1618	316281	23,13	301290	4,6	251	73	0.000110265	0.0146574	0.8,0.863	0.956,0.934	-0.114	-11.4	11.4
14564	ENSG00000114021	NIT2	3	+	100345584	100346255	100345584	100345678	100348802	100348881	14564	302241	8,1	309224	0,0	650	73	0.000143441	0.0175252	0.809,0.964	1.0,1.0	-0.113	-11.3	11.3
17844	ENSG00000075336	TIMM21	18	+	74155144	74155220	74155144	74155207	74155305	74155493	17844	7,4	49,23	0,1	50,64	86	73	6.10333e-05	0.00941365	0.108,0.129	0.0,0.013	0.112	11.2	11.2
18917	ENSG00000169016	E2F6	2	-	11450007	11450093	11450011	11450093	11447755	11447774	18917	0,0	26,15	5,4	34,34	77	73	0.000575364	0.0417478	0.0,0.0	0.122,0.1	-0.111	-11.1	11.1
5774	ENSG00000111666	CHPT1	12	+	101726293	101726497	101726293	101726404	101728900	101729074	5774	330214	411226	388325	272228	166	73	0.000116688	0.015388	0.261,0.294	0.385,0.385	-0.108	-10.8	10.8
11656	ENSG00000100503	NIN	14	-	50771315	50771468	50771331	50771468	50770851	50770992	11656	1,0	56,30	12,2	42,44	89	73	7.49784e-05	0.0108334	0.014,0.0	0.19,0.036	-0.106	-10.6	10.6
15921	ENSG00000237441	RGL2	6	-	33294976	33295045	33294995	33295045	33294687	33294762	15921	127115	23,9	108,69	3,2	92	73	0.000121322	0.0155048	0.814,0.91	0.966,0.965	-0.104	-10.4	10.4
15470	ENSG00000071054	MAP4K4	2	+	101869621	101869808	101869621	101869797	101870294	101870415	15470	2,3	75,61	16,5	62,49	84	73	0.000230709	0.0239785	0.023,0.041	0.183,0.081	-0.1	-10	10
5775	ENSG00000111666	CHPT1	12	+	101726293	101726517	101726293	101726404	101728900	101729074	5775	320204	411226	357315	272228	186	73	0.000228254	0.0239785	0.234,0.262	0.34,0.352	-0.098	-9.8	9.8
11035	ENSG00000171311	EXOSC1	10	-	97438662	97438703	97438669	97438703	97437699	97437750	11035	18,10	113,87	2,1	73,76	80	73	1.10096e-05	0.00271894	0.127,0.095	0.024,0.012	0.093	9.3	9.3
11632	ENSG00000172732	MUS81	11	+	65861064	65861277	65861064	65861102	65861349	65861435	11632	46,30	70,51	9,9	47,33	248	73	0.000332686	0.0296759	0.162,0.148	0.053,0.074	0.091	9.1	9.1
17356	ENSG00000268575	RP1-283E3.8	1	-	1722587	1722831	1722707	1722831	1721595	1721711	17356	6,4	100,58	17,10	41,42	193	73	1.33596e-05	0.00310184	0.022,0.025	0.136,0.083	-0.086	-8.6	8.6
3908	ENSG00000168000	BSCL2	11	-	62705300	62705617	62705467	62705617	62702467	62702549	3908	364302	11,8	432483	0,0	240	73	1.76521e-07	0.00011281	0.91,0.92	1.0,1.0	-0.085	-8.5	8.5
1184	ENSG00000226287	TMEM191A	22	+	20703671	20703883	20703671	20703751	20703967	20704040	1184	1,0	18,17	10,9	32,33	205	73	0.000133513	0.0165556	0.019,0.0	0.1,0.089	-0.085	-8.5	8.5
15834	ENSG00000070423	RNF126	19	-	651610	651822	651691	651822	650233	650296	15834	110102	1,0	136161	8,6	154	73	0.000195889	0.021845	0.981,1.0	0.89,0.927	0.082	8.2	8.2
13525	ENSG00000115307	AUP1	2	-	74528247	74528321	74528252	74528321	74527939	74528006	13525	79,52	5,7	122124	3,0	78	73	0.000208679	0.0226628	0.937,0.874	0.974,1.0	-0.082	-8.2	8.2
18999	ENSG00000160218	TRAPPC10	21	+	44074323	44074556	44074323	44074470	44075038	44075153	18999	10,7	36,36	2,1	40,36	159	73	0.000258508	0.0257208	0.113,0.082	0.022,0.013	0.08	8	8
11064	ENSG00000186132	C2orf76	2	-	119317452	119317503	119317465	119317503	119311621	119311703	11064	12,3	58,46	2,2	81,71	86	73	0.000565135	0.0416123	0.149,0.052	0.021,0.023	0.078	7.8	7.8
396	ENSG00000054148	PHPT1	9	+	136850012	136850560	136850012	136850137	136850754	136851022	396	420309	348244	213207	394339	496	73	3.33784e-09	6.20519e-06	0.151,0.157	0.074,0.082	0.076	7.6	7.6
9305	ENSG00000215375	MYL5	4	+	678957	679173	678957	679033	679913	680018	9305	28,18	64,52	8,11	76,70	213	73	0.000183665	0.0206201	0.13,0.106	0.035,0.051	0.075	7.5	7.5
6222	ENSG00000188243	COMMD6	13	-	75537580	75537675	75537663	75537675	75530113	75530266	6222	66,47	257166	88,85	203157	156	73	0.000595512	0.042651	0.107,0.117	0.169,0.202	-0.073	-7.3	7.3
15104	ENSG00000176393	RNPEP	1	+	201996146	201996409	201996146	201996263	201997318	201997554	15104	48,28	99,64	21,26	107119	219	73	0.000487168	0.038731	0.139,0.127	0.061,0.068	0.069	6.9	6.9
12559	ENSG00000249141	RP11-514O12.4	6	-	166956079	166956124	166956096	166956124	166952384	166952548	12559	1,0	49,42	3,11	65,68	90	73	0.000407958	0.0343045	0.016,0.0	0.036,0.116	-0.068	-6.8	6.8
9509	ENSG00000136811	ODF2	9	+	128471307	128471473	128471307	128471468	128472912	128473042	9509	9,3	84,49	1,0	53,54	78	73	0.000680182	0.0476874	0.091,0.054	0.017,0.0	0.064	6.4	6.4
11103	ENSG00000160752	FDPS	1	+	155318168	155318377	155318168	155318291	155318664	155318753	11103	41,34	168119	25,38	290303	159	73	1.92563e-05	0.00399954	0.101,0.116	0.038,0.054	0.063	6.3	6.3
18550	ENSG00000164609	SLU7	5	-	160418595	160419081	160419022	160419081	160415124	160415310	18550	60,35	60,62	27,12	67,56	500	73	0.000181309	0.0204941	0.127,0.076	0.056,0.03	0.059	5.9	5.9
7080	ENSG00000100263	RHBDD3	22	-	29267334	29267577	29267425	29267577	29265433	29265668	7080	1,0	68,41	8,4	40,43	164	73	0.000427115	0.0354456	0.007,0.0	0.082,0.04	-0.057	-5.7	5.7
16104	ENSG00000169045	HNRNPH1	5	-	179616868	179616958	179616898	179616958	179616125	179616218	16104	785534	61,47	449445	16,18	103	73	0.00024844	0.0248899	0.901,0.89	0.952,0.946	-0.053	-5.3	5.3
14318	ENSG00000101367	MAPRE1	20	+	32839734	32839879	32839734	32839856	32846617	32846770	14318	4,4	179108	18,19	157199	96	73	0.000131585	0.0164393	0.017,0.027	0.08,0.068	-0.052	-5.2	5.2
2472	ENSG00000234741	GAS5	1	-	173864483	173864704	173864674	173864704	173864256	173864304	2472	21921272	58,32	957749	13,6	264	73	0.000458613	0.0373544	0.913,0.917	0.953,0.972	-0.047	-4.7	4.7
10024	ENSG00000001497	LAS1L	X	-	65520701	65523707	65523559	65523707	65517986	65518465	10024	124,49	30,28	79,60	67,71	2931	73	1.02783e-06	0.000474402	0.093,0.042	0.029,0.021	0.043	4.3	4.3
24	ENSG00000082898	XPO1	2	-	61525491	61526521	61526419	61526521	61522610	61522683	24	97,63	73,65	79,52	137113	1001	73	2.48606e-05	0.00474808	0.088,0.066	0.04,0.032	0.041	4.1	4.1
4563	ENSG00000116489	CAPZA1	1	+	112659021	112659105	112659021	112659101	112659700	112659779	4563	7,3	319196	17,15	261247	77	73	0.000451779	0.0369791	0.02,0.014	0.058,0.054	-0.039	-3.9	3.9
440	ENSG00000198755	RPL10A	6	+	35468946	35469285	35468946	35469027	35469380	35469529	440	877693	20621247	528522	17911571	331	73	7.84575e-05	0.0110886	0.086,0.109	0.061,0.068	0.033	3.3	3.3
15452	ENSG00000061676	NCKAP1	2	-	182935264	182935375	182935292	182935375	182934751	182934832	15452	21,10	264203	3,2	162151	101	73	0.000245188	0.0248418	0.054,0.034	0.013,0.009	0.033	3.3	3.3
8007	ENSG00000071553	ATP6AP1	X	+	154429047	154431657	154429047	154429174	154431829	154431904	8007	335233	100,84	157195	102,96	2556	73	0.00052078	0.039694	0.087,0.073	0.042,0.055	0.031	3.1	3.1
481	ENSG00000166451	CENPN	16	+	81014135	81014391	81014135	81014181	81017325	81017385	481	191111	692450	107,94	692692	283	73	2.65086e-05	0.00494907	0.066,0.06	0.038,0.034	0.027	2.7	2.7
10735	ENSG00000181991	MRPS11	15	+	88467907	88469145	88467907	88468024	88472626	88472725	10735	116,68	122,73	38,63	117,96	1194	73	0.000207888	0.0226628	0.055,0.054	0.019,0.039	0.026	2.6	2.6
14686	ENSG00000148341	SH3GLB2	9	-	129009691	129009871	129009770	129009871	129009105	129009346	14686	23,20	282243	6,5	180225	152	73	0.00039159	0.0333675	0.038,0.038	0.016,0.011	0.025	2.5	2.5
15340	ENSG00000152556	PFKM	12	+	48139284	48139504	48139284	48139349	48139848	48139912	15340	31,11	206168	5,15	264243	228	73	0.000272395	0.0265778	0.046,0.021	0.006,0.019	0.021	2.1	2.1
17240	ENSG00000161011	SQSTM1	5	+	179833711	179833786	179833711	179833782	179836435	179838078	17240	12,10	1091916	17,19	598584	77	73	0.000371247	0.0322965	0.01,0.01	0.026,0.03	-0.018	-1.8	1.8
9042	ENSG00000163682	RPL9	4	-	39458776	39458931	39458890	39458931	39458393	39458440	9042	22,10	592334	36,35	525402	187	73	0.000473335	0.0378122	0.014,0.012	0.026,0.033	-0.016	-1.6	1.6
11771	ENSG00000107798	LIPA	10	-	89414406	89414557	89414542	89414557	89412740	89412922	11771	0,2	3,0	1,2	0,0	209	73	0.000734529	0.0506428	0.0,1.0	1.0,1.0	-0.5	-50	50
5127	ENSG00000183426	NPIPA1	16	+	14951433	14951536	14951433	14951507	14951614	14952056	5127	19,6	1,0	3,4	2,2	102	73	0.000732578	0.0506428	0.931,1.0	0.518,0.589	0.412	41.2	41.2
13794	ENSG00000128626	MRPS12	19	+	38930943	38931064	38930943	38930988	38931275	38931861	13794	6,3	2,2	17,17	0,1	149	73	0.000739202	0.0507545	0.595,0.424	1.0,0.893	-0.437	-43.7	43.7
15285	ENSG00000131584	ACAP3	1	-	1298184	1298418	1298302	1298418	1298012	1298113	15285	20,23	11,12	46,39	5,7	191	73	0.000745616	0.0509842	0.41,0.423	0.779,0.68	-0.313	-31.3	31.3
12505	ENSG00000185863	TMEM210	9	-	137171939	137172409	137172278	137172409	137171640	137171776	12505	11,6	0,0	21,17	1,3	412	73	0.000761681	0.0518692	1.0,1.0	0.788,0.501	0.355	35.5	35.5
16442	ENSG00000182199	SHMT2	12	+	57230359	57230666	57230359	57230462	57230802	57231000	16442	121,99	15,23	12,13	1,0	277	73	0.000766983	0.0520171	0.68,0.531	0.76,1.0	-0.274	-27.4	27.4
10382	ENSG00000141756	FKBP10	17	+	41819529	41820049	41819529	41819675	41820268	41820461	10382	202162	139,97	238293	107,91	447	73	0.000770874	0.0520685	0.192,0.214	0.266,0.345	-0.102	-10.2	10.2
19313	ENSG00000257556	RP11-44N21.1	14	+	105093608	105093820	105093608	105093720	105095539	105095699	19313	0,3	2,1	2,5	1,0	173	73	0.000791907	0.0532726	0.0,0.559	0.458,1.0	-0.449	-44.9	44.9
6090	ENSG00000073910	FRY	13	+	32178846	32179064	32178846	32179033	32179674	32179799	6090	0,1	2,6	8,15	21,20	104	73	0.000798763	0.0535171	0.0,0.105	0.211,0.345	-0.225	-22.5	22.5
15145	ENSG00000076685	NT5C2	10	-	103100662	103100836	103100778	103100836	103099925	103100019	15145	5,6	0,0	13,6	3,1	189	73	0.000808354	0.0539422	1.0,1.0	0.626,0.699	0.338	33.8	33.8
12303	ENSG00000103253	HAGHL	16	+	728115	728424	728115	728233	728503	728604	12303	93,72	0,0	78107	0,7	264	73	0.000814064	0.054106	1.0,1.0	1.0,0.809	0.095	9.5	9.5
5131	ENSG00000158813	EDA	X	+	70033397	70033528	70033397	70033522	70035357	70039469	5131	3,5	2,4	7,1	1,0	79	73	0.000823108	0.0544891	0.581,0.536	0.866,1.0	-0.375	-37.5	37.5
13002	ENSG00000254413	CHKB-CPT1B	22	-	50569166	50569421	50569212	50569421	50568868	50569081	13002	17,7	4,1	3,4	0,0	119	73	0.00085229	0.0560921	0.723,0.811	1.0,1.0	-0.233	-23.3	23.3
16441	ENSG00000182199	SHMT2	12	+	57230359	57230666	57230359	57230660	57230802	57231000	16441	4,4	21,20	0,0	4,1	79	73	0.000864202	0.0560921	0.15,0.156	0.0,0.0	0.153	15.3	15.3
16449	ENSG00000182199	SHMT2	12	+	57230279	57230433	57230279	57230341	57230802	57231000	16449	34,13	4,2	2,1	0,0	165	73	0.000856216	0.0560921	0.79,0.742	1.0,1.0	-0.234	-23.4	23.4
3366	ENSG00000183010	PYCR1	17	-	81937210	81937257	81937227	81937257	81936735	81936861	3366	2,7	6,6	0,1	4,5	90	73	0.000861634	0.0560921	0.213,0.486	0.0,0.14	0.279	27.9	27.9
8887	ENSG00000179387	ELMOD2	4	+	140524217	140524279	140524217	140524275	140525419	140525570	8887	4,7	1,0	4,10	4,4	77	73	0.000860972	0.0560921	0.791,1.0	0.487,0.703	0.3	30	30
4518	ENSG00000101346	POFUT1	20	+	32216608	32216721	32216608	32216647	32228262	32228356	4518	87,58	1,7	107112	0,1	147	73	0.000875298	0.0565912	0.977,0.804	1.0,0.982	-0.1	-10	10
8222	ENSG00000112033	PPARD	6	+	35342613	35342709	35342613	35342681	35347066	35347150	8222	3,0	48,26	7,7	27,38	101	73	0.000890297	0.0573379	0.043,0.0	0.158,0.117	-0.116	-11.6	11.6
6745	ENSG00000188938	FAM120AOS	9	-	93450944	93451208	93451000	93451208	93450478	93450599	6745	69,52	10,7	58,43	3,0	129	73	0.000894113	0.0573613	0.796,0.808	0.916,1.0	-0.156	-15.6	15.6
11687	ENSG00000070047	PHRF1	11	+	581491	581606	581491	581597	581964	582081	11687	5,5	2,2	5,12	0,0	82	73	0.000910819	0.0576213	0.69,0.69	1.0,1.0	-0.31	-31	31
15067	ENSG00000249115	HAUS5	19	+	35614034	35614231	35614034	35614134	35615041	35615147	15067	0,1	1,1	1,2	0,1	170	73	0.00092244	0.0576213	0.0,0.3	1.0,0.462	-0.581	-58.1	58.1
16450	ENSG00000182199	SHMT2	12	+	57230359	57230579	57230359	57230462	57230802	57231000	16450	72,65	15,23	6,10	1,0	190	73	0.000918284	0.0576213	0.648,0.521	0.697,1.0	-0.264	-26.4	26.4
2653	ENSG00000077152	UBE2T	1	-	202335641	202335818	202335645	202335818	202333449	202333555	2653	1,1	3,5	11,8	3,5	77	73	0.000919577	0.0576213	0.24,0.159	0.777,0.603	-0.49	-49	49
3381	ENSG00000183010	PYCR1	17	-	81936969	81937248	81937233	81937248	81936735	81936861	3381	131119	4,3	104147	0,0	337	73	0.000910563	0.0576213	0.876,0.896	1.0,1.0	-0.114	-11.4	11.4
8592	ENSG00000196586	MYO6	6	+	75884137	75884354	75884137	75884231	75886003	75886094	8592	1,5	0,0	6,6	10,0	196	73	0.000910716	0.0576213	1.0,1.0	0.183,1.0	0.408	40.8	40.8
993	ENSG00000270580	PKD1P6	16	-	15130201	15130454	15130219	15130454	15129881	15130077	993	22,13	1,1	8,12	4,5	91	73	0.000919673	0.0576213	0.946,0.912	0.616,0.658	0.292	29.2	29.2
13004	ENSG00000254413	CHKB-CPT1B	22	-	50569175	50569421	50569212	50569421	50568868	50569081	13004	16,5	4,1	3,5	0,0	110	73	0.000929536	0.0576312	0.726,0.768	1.0,1.0	-0.253	-25.3	25.3
16768	ENSG00000160796	NBEAL2	3	+	46991218	46991316	46991218	46991304	46991405	46991688	16768	0,0	8,5	1,7	19,22	85	73	0.000927491	0.0576312	0.0,0.0	0.043,0.215	-0.129	-12.9	12.9
11324	ENSG00000125434	SLC25A35	17	-	8290596	8290678	8290614	8290678	8289853	8289984	11324	11,11	1,1	6,1	4,3	91	73	0.000935065	0.0577585	0.898,0.898	0.546,0.211	0.52	52	52
6994	ENSG00000115257	PCSK4	19	-	1482352	1482475	1482401	1482475	1481427	1482207	6994	11,7	6,1	12,6	1,0	122	73	0.000939868	0.0578402	0.523,0.807	0.878,1.0	-0.274	-27.4	27.4
17656	ENSG00000136270	TBRG4	7	-	45111638	45111714	45111642	45111714	45108826	45109287	17656	6,2	43,48	1,0	98133	77	73	0.000959959	0.0588586	0.117,0.038	0.01,0.0	0.072	7.2	7.2
1003	ENSG00000137343	ATAT1	6	+	30626885	30627274	30626885	30626992	30627459	30627520	1003	1,3	13,13	7,7	6,8	355	73	0.000964458	0.058917	0.016,0.045	0.193,0.152	-0.142	-14.2	14.2
17207	ENSG00000159593	NAE1	16	-	66826667	66826780	66826676	66826780	66826522	66826583	17207	7,10	81,60	1,4	96,85	82	73	0.000969502	0.0589381	0.071,0.129	0.009,0.04	0.076	7.6	7.6
1795	ENSG00000180448	HMHA1	19	+	1071512	1071766	1071512	1071745	1073148	1073292	1795	4,4	0,0	1,1	1,2	94	73	0.000971897	0.0589381	1.0,1.0	0.437,0.28	0.641	64.1	64.1
16947	ENSG00000280987	MATR3	5	+	139293749	139294028	139293749	139293772	139314674	139314736	16947	51,37	1,4	46,39	0,0	329	73	0.00100777	0.0608911	0.919,0.672	1.0,1.0	-0.204	-20.4	20.4
6099	ENSG00000135506	OS9	12	+	57718145	57718382	57718145	57718376	57718992	57719182	6099	7,2	119100	10,6	43,50	79	73	0.0010156	0.0611423	0.052,0.018	0.177,0.1	-0.104	-10.4	10.4
17238	ENSG00000161011	SQSTM1	5	+	179806407	179806591	179806407	179806458	179811573	179811682	17238	63,71	3,4	93111	1,0	206	73	0.00102664	0.0614954	0.882,0.863	0.971,1.0	-0.113	-11.3	11.3
17343	ENSG00000050393	MCUR1	6	-	13810421	13810600	13810498	13810600	13806924	13807044	17343	4,4	1,0	2,5	2,3	150	73	0.00102887	0.0614954	0.661,1.0	0.327,0.448	0.443	44.3	44.3
14018	ENSG00000156256	USP16	21	+	29026566	29026707	29026566	29026661	29027872	29027974	14018	5,2	0,1	0,3	2,1	119	73	0.00104388	0.0619055	1.0,0.551	0.0,0.648	0.452	45.2	45.2
17420	ENSG00000145979	TBC1D7	6	-	13328295	13328531	13328315	13328531	13326786	13326906	17420	4,3	6,7	18,12	4,5	93	73	0.00104622	0.0619055	0.344,0.252	0.779,0.653	-0.418	-41.8	41.8
3225	ENSG00000141002	TCF25	16	+	89910292	89910356	89910292	89910351	89910590	89910663	3225	1,1	0,0	2,0	1,2	78	73	0.00104834	0.0619055	1.0,1.0	0.652,0.0	0.674	67.4	67.4
7120	ENSG00000124786	SLC35B3	6	-	8435076	8435483	8435438	8435483	8429863	8430157	7120	43,42	0,0	24,34	2,2	435	73	0.00105064	0.0619055	1.0,1.0	0.668,0.74	0.296	29.6	29.6
1657	ENSG00000131368	MRPS25	3	-	15053375	15053467	15053379	15053467	15048517	15052633	1657	21,11	104,80	15,11	221177	77	73	0.00109183	0.0641052	0.161,0.115	0.06,0.056	0.08	8	8
835	ENSG00000232093	RP11-307C12.11	1	-	155045955	155046118	155045959	155046118	155045190	155045853	835	0,1	23,10	1,5	8,9	77	73	0.001096	0.0641238	0.0,0.087	0.106,0.345	-0.182	-18.2	18.2
4300	ENSG00000163166	IWS1	2	-	127489817	127489943	127489831	127489943	127489178	127489235	4300	21,8	90,80	4,6	98,93	87	73	0.00110236	0.0642693	0.164,0.077	0.033,0.051	0.079	7.9	7.9
10205	ENSG00000066379	ZNRD1	6	+	30061262	30061434	30061262	30061413	30061514	30061669	10205	2,5	0,0	1,6	3,1	94	73	0.00111306	0.0643678	1.0,1.0	0.206,0.823	0.486	48.6	48.6
1551	ENSG00000141076	CIRH1A	16	+	69137800	69137977	69137800	69137885	69139824	69139914	1551	3,0	54,48	7,13	68,83	165	73	0.00111567	0.0643678	0.024,0.0	0.044,0.065	-0.042	-4.2	4.2
3194	ENSG00000204628	GNB2L1	5	-	181243251	181243405	181243285	181243405	181242259	181242345	3194	1,2	3,2	4,1	0,1	107	73	0.00111159	0.0643678	0.185,0.406	1.0,0.406	-0.408	-40.8	40.8
15111	ENSG00000141504	SAT2	17	-	7627560	7627805	7627569	7627805	7627362	7627414	15111	24,13	37,31	7,6	40,36	82	73	0.0011303	0.064833	0.366,0.272	0.135,0.129	0.187	18.7	18.7
18782	ENSG00000117308	GALE	1	-	23799859	23800119	23800035	23800119	23799365	23799436	18782	21,9	1,0	13,15	1,5	249	73	0.00113153	0.064833	0.86,1.0	0.792,0.468	0.3	30	30
12934	ENSG00000169251	NMD3	3	+	161224929	161225064	161224929	161225018	161227246	161227343	12934	216138	4,8	167183	1,0	119	73	0.00113885	0.0650282	0.971,0.914	0.99,1.0	-0.052	-5.2	5.2
1115	ENSG00000155096	AZIN1	8	-	102849986	102850144	102849998	102850144	102843550	102843747	1115	3,5	21,28	1,0	24,33	85	73	0.00115161	0.0655315	0.109,0.133	0.035,0.0	0.103	10.3	10.3
7508	ENSG00000185024	BRF1	14	-	105252393	105252579	105252506	105252579	105228819	105228913	7508	3,3	0,0	3,4	1,2	186	73	0.001161	0.0658402	1.0,1.0	0.541,0.44	0.509	50.9	50.9
8353	ENSG00000159259	CHAF1B	21	+	36393471	36393594	36393471	36393546	36394546	36394650	8353	1,1	0,0	3,0	2,1	121	73	0.00117152	0.0662108	1.0,1.0	0.475,0.0	0.762	76.2	76.2
6236	ENSG00000197013	ZNF429	19	+	21529083	21529279	21529083	21529172	21529657	21529784	6236	3,5	0,0	0,2	3,0	180	73	0.00118047	0.0664903	1.0,1.0	0.0,1.0	0.5	50	50
717	ENSG00000105655	ISYNA1	19	-	18435247	18435483	18435265	18435483	18434820	18435117	717	2,0	82,61	10,10	118169	91	73	0.00120157	0.0674502	0.019,0.0	0.064,0.045	-0.045	-4.5	4.5
17319	ENSG00000177106	EPS8L2	11	+	722090	722197	722090	722165	722400	722549	17319	36,30	95,81	28,26	143159	105	73	0.00122097	0.0680792	0.209,0.205	0.12,0.102	0.096	9.6	9.6
3408	ENSG00000174151	CYB561D1	1	+	109494519	109494655	109494519	109494623	109495142	109495180	3408	2,0	8,5	6,4	4,5	105	73	0.00121868	0.0680792	0.148,0.0	0.51,0.357	-0.359	-35.9	35.9
10064	ENSG00000157911	PEX10	1	-	2408451	2408858	2408455	2408858	2406719	2406895	10064	87,90	7,15	120134	33,40	77	73	0.001242	0.0690206	0.922,0.85	0.775,0.761	0.118	11.8	11.8
13665	ENSG00000198722	UNC13B	9	+	35386164	35386407	35386164	35386293	35389845	35389973	13665	4,7	40,33	0,0	32,31	187	73	0.0012487	0.0691613	0.038,0.076	0.0,0.0	0.057	5.7	5.7
7128	ENSG00000138798	EGF	4	+	109959311	109959461	109959311	109959437	109960866	109960989	7128	4,3	12,11	1,0	19,9	97	73	0.00129073	0.0712518	0.201,0.17	0.038,0.0	0.167	16.7	16.7
8364	ENSG00000180182	MED14	X	-	40735721	40735858	40735857	40735858	40729318	40729345	8364	14,13	5,0	23,17	0,0	209	73	0.00129709	0.0713656	0.494,1.0	1.0,1.0	-0.253	-25.3	25.3
12932	ENSG00000090621	PABPC4	1	-	39563832	39563922	39563835	39563922	39563613	39563741	12932	8,4	75,68	1,3	112138	76	73	0.00131558	0.0719069	0.093,0.053	0.009,0.02	0.058	5.8	5.8
14369	ENSG00000162949	CAPN13	2	-	30763081	30763156	30763120	30763156	30758045	30758137	14369	3,4	0,0	3,10	1,3	112	73	0.0013138	0.0719069	1.0,1.0	0.662,0.685	0.327	32.7	32.7
19337	ENSG00000113119	TMCO6	5	+	140643563	140643692	140643563	140643675	140643779	140643966	19337	2,5	12,21	1,0	30,16	90	73	0.00134823	0.0733879	0.119,0.162	0.026,0.0	0.128	12.8	12.8
565	ENSG00000110514	MADD	11	+	47295495	47295606	47295495	47295579	47295896	47296055	565	0,1	23,36	2,6	18,29	100	73	0.00135151	0.0733879	0.0,0.02	0.075,0.131	-0.093	-9.3	9.3
16646	ENSG00000147044	CASK	X	-	41853096	41853227	41853114	41853227	41787177	41787283	16646	18,10	49,34	1,6	42,33	91	73	0.00135685	0.0734377	0.228,0.191	0.019,0.127	0.137	13.7	13.7
16964	ENSG00000160179	ABCG1	21	+	42287888	42288073	42287888	42288037	42288210	42288312	16964	8,4	8,10	15,8	5,0	109	73	0.00136194	0.0734741	0.401,0.211	0.668,1.0	-0.528	-52.8	52.8
12254	ENSG00000174365	SNHG11	20	+	38446709	38447012	38446709	38446948	38447465	38447623	12254	41,29	5,1	11,17	0,0	137	73	0.00137705	0.0735724	0.814,0.939	1.0,1.0	-0.124	-12.4	12.4
12889	ENSG00000261824	LINC00662	19	-	27746080	27746230	27746097	27746230	27732795	27732967	12889	22,6	40,29	0,2	16,8	90	73	0.00137473	0.0735724	0.308,0.144	0.0,0.169	0.141	14.1	14.1
991	ENSG00000170100	ZNF778	16	+	89223156	89223384	89223156	89223283	89224718	89224802	991	5,2	0,1	1,7	7,2	174	73	0.00136904	0.0735724	1.0,0.456	0.057,0.595	0.402	40.2	40.2
17642	ENSG00000138495	COX17	3	-	119677142	119677294	119677203	119677294	119675144	119675233	17642	42,12	371217	16,8	325279	134	73	0.0013881	0.0736956	0.058,0.029	0.026,0.015	0.023	2.3	2.3
7293	ENSG00000197603	C5orf42	5	-	37249201	37249428	37249244	37249428	37247617	37247745	7293	4,1	4,0	0,0	1,4	116	73	0.00138822	0.0736956	0.386,1.0	0.0,0.0	0.693	69.3	69.3
91	ENSG00000114859	CLCN2	3	-	184353541	184353699	184353661	184353699	184353249	184353422	91	0,0	8,6	6,5	22,24	193	73	0.00143817	0.0761038	0.0,0.0	0.094,0.073	-0.083	-8.3	8.3
8314	ENSG00000175866	BAIAP2	17	+	81057335	81057526	81057335	81057373	81057880	81057967	8314	5,1	2,2	3,6	1,0	226	73	0.00145785	0.0769003	0.447,0.139	0.492,1.0	-0.453	-45.3	45.3
14015	ENSG00000156256	USP16	21	+	29039025	29039156	29039025	29039145	29039480	29039568	14015	152,75	9,5	93,79	1,1	84	73	0.00146875	0.0770906	0.936,0.929	0.988,0.986	-0.054	-5.4	5.4
7295	ENSG00000213923	CSNK1E	22	-	38294108	38294248	38294201	38294248	38293254	38293319	7295	82,94	6,6	152145	3,1	166	73	0.00147073	0.0770906	0.857,0.873	0.957,0.985	-0.106	-10.6	10.6
4019	ENSG00000115687	PASK	2	-	241149607	241150264	241150077	241150264	241142836	241143074	4019	25,21	0,0	34,31	3,1	543	73	0.00148364	0.0775223	1.0,1.0	0.604,0.806	0.295	29.5	29.5
17198	ENSG00000283050	GTF2IP12	4	-	119454245	119454638	119454550	119454638	119448827	119448959	17198	23,21	1,3	13,7	0,0	378	73	0.00150256	0.0780207	0.816,0.575	1.0,1.0	-0.304	-30.4	30.4
4622	ENSG00000117280	RAB29	1	-	205774832	205775459	205775401	205775459	205772495	205772567	4622	239172	0,0	292289	6,1	642	73	0.00150112	0.0780207	1.0,1.0	0.847,0.97	0.092	9.2	9.2
255	ENSG00000151239	TWF1	12	-	43800423	43800530	43800434	43800530	43799397	43799502	255	3,3	180147	9,8	114119	84	73	0.00151529	0.0784364	0.014,0.017	0.064,0.055	-0.044	-4.4	4.4
6893	ENSG00000176387	HSD11B2	16	+	67435627	67435847	67435627	67435840	67435956	67436142	6893	0,1	31,20	9,5	60,71	80	73	0.00152665	0.0787789	0.0,0.044	0.12,0.06	-0.068	-6.8	6.8
11762	ENSG00000135596	MICAL1	6	-	109449274	109449456	109449399	109449456	109448731	109448879	11762	22,19	74,33	6,12	46,78	198	73	0.00154047	0.0792462	0.099,0.175	0.046,0.054	0.087	8.7	8.7
12428	ENSG00000198054	DSCR8	21	+	38122311	38122483	38122311	38122411	38154432	38154529	12428	1,1	1,1	1,3	0,0	145	73	0.00157976	0.0810165	0.335,0.335	1.0,1.0	-0.665	-66.5	66.5
12698	ENSG00000148985	PGAP2	11	+	3824269	3824376	3824269	3824364	3825019	3825128	12698	42,38	11,6	59,50	28,33	85	73	0.00161401	0.0825179	0.766,0.845	0.644,0.565	0.201	20.1	20.1
13235	ENSG00000035681	NSMAF	8	-	58599731	58599870	58599749	58599870	58599231	58599363	13235	2,7	27,20	1,1	32,38	91	73	0.00162917	0.0826342	0.056,0.219	0.024,0.021	0.115	11.5	11.5
18496	ENSG00000070081	NUCB2	11	+	17276830	17276852	17276830	17276848	17282788	17282943	18496	5,5	38,27	1,0	23,14	77	73	0.00164612	0.0826342	0.111,0.149	0.04,0.0	0.11	11	11
3962	ENSG00000197912	SPG7	16	+	89553023	89553267	89553023	89553135	89553793	89553960	3962	15,7	35,23	5,5	57,37	205	73	0.00162378	0.0826342	0.132,0.098	0.03,0.046	0.077	7.7	7.7
4032	ENSG00000170271	FAXDC2	5	-	154823307	154823592	154823386	154823592	154822471	154822577	4032	3,2	1,0	2,2	3,1	152	73	0.00164608	0.0826342	0.59,1.0	0.243,0.49	0.428	42.8	42.8
8889	ENSG00000179387	ELMOD2	4	+	140524167	140524280	140524167	140524275	140525419	140525570	8889	41,40	1,0	36,37	4,4	78	73	0.00163671	0.0826342	0.975,1.0	0.894,0.896	0.093	9.3	9.3
9893	ENSG00000242828	RP11-47P18.1	3	-	80761437	80761573	80761457	80761573	80761041	80761205	9893	5,1	5,0	1,7	0,0	93	73	0.00163504	0.0826342	0.44,1.0	1.0,1.0	-0.28	-28	28
3911	ENSG00000115541	HSPE1	2	+	197500699	197500918	197500699	197500886	197501073	197501237	3911	13,11	5,1	12,18	1,0	105	73	0.0016537	0.0827649	0.644,0.884	0.893,1.0	-0.182	-18.2	18.2
7097	ENSG00000126214	KLC1	14	+	103679383	103679545	103679383	103679518	103684985	103685036	7097	44,45	21,10	67,59	6,7	100	73	0.00166548	0.0831039	0.605,0.767	0.891,0.86	-0.19	-19	19
11196	ENSG00000167646	DNAAF3	19	-	55166511	55166576	55166522	55166576	55166328	55166417	11196	8,4	0,1	1,1	2,1	84	73	0.00168199	0.0836766	1.0,0.777	0.303,0.465	0.505	50.5	50.5
15239	ENSG00000106070	GRB10	7	-	50661799	50661947	50661812	50661947	50626821	50626978	15239	2,2	4,2	0,0	3,7	86	73	0.00169703	0.0841729	0.298,0.459	0.0,0.0	0.379	37.9	37.9
12993	ENSG00000101751	POLI	18	+	54269584	54270032	54269584	54269699	54271359	54271485	12993	58,22	4,2	32,32	1,0	406	73	0.0017287	0.0854784	0.723,0.664	0.852,1.0	-0.232	-23.2	23.2
19044	ENSG00000259065	RP5-1021I20.1	14	+	73787359	73787518	73787359	73787509	73789026	73789116	19044	2,2	0,1	1,1	2,1	82	73	0.00173364	0.0854784	1.0,0.64	0.308,0.471	0.431	43.1	43.1
3025	ENSG00000189298	ZKSCAN3	6	+	28349913	28350067	28349913	28349964	28359524	28359988	3025	12,9	4,1	9,24	1,0	176	73	0.0017454	0.0855503	0.554,0.789	0.789,1.0	-0.223	-22.3	22.3
9192	ENSG00000241973	PI4KA	22	-	20765537	20765693	20765584	20765693	20765099	20765236	9192	6,3	36,36	0,1	43,49	120	73	0.00174121	0.0855503	0.092,0.048	0.0,0.012	0.064	6.4	6.4
5493	ENSG00000278610	RP11-455P21.3	1	+	222815063	222815171	222815063	222815078	222823883	222823945	5493	10,9	5,1	9,9	1,0	166	73	0.001767	0.0863545	0.468,0.798	0.798,1.0	-0.266	-26.6	26.6
17394	ENSG00000117054	ACADM	1	+	75786699	75786916	75786699	75786865	75787496	75787575	17394	15,12	9,7	17,17	3,1	124	73	0.00178524	0.08699	0.495,0.502	0.769,0.909	-0.34	-34	34
19323	ENSG00000053254	FOXN3	14	-	89190383	89190449	89190386	89190449	89180700	89180806	19323	7,14	8,11	15,23	3,5	76	73	0.00180688	0.0877868	0.457,0.55	0.828,0.815	-0.318	-31.8	31.8
17035	ENSG00000125875	TBC1D20	20	-	437425	437598	437439	437598	435479	435970	17035	11,16	0,0	18,7	3,2	87	73	0.00181799	0.0880691	1.0,1.0	0.834,0.746	0.21	21	21
14010	ENSG00000079332	SAR1A	10	-	70161578	70161738	70161618	70161738	70161003	70161069	14010	23,26	299212	13,7	234247	113	73	0.00183755	0.0882458	0.047,0.073	0.035,0.018	0.033	3.3	3.3
2718	ENSG00000213672	NCKIPSD	3	-	48682868	48683012	48682902	48683012	48682347	48682552	2718	7,0	20,23	0,0	23,21	107	73	0.00184207	0.0882458	0.193,0.0	0.0,0.0	0.097	9.7	9.7
7702	ENSG00000070882	OSBPL3	7	-	24834086	24834736	24834485	24834736	24830767	24830905	7702	22,13	0,1	18,20	5,1	472	73	0.00184028	0.0882458	1.0,0.668	0.358,0.756	0.277	27.7	27.7
8761	ENSG00000172771	EFCAB12	3	-	129408644	129408858	129408689	129408858	129404248	129404403	8761	33,16	6,1	18,22	0,1	118	73	0.00184288	0.0882458	0.773,0.908	1.0,0.932	-0.125	-12.5	12.5
10927	ENSG00000079974	RABL2B	22	-	50777932	50777981	50777951	50777981	50776669	50776749	10927	0,1	12,7	4,2	5,10	92	73	0.00188878	0.0888262	0.0,0.102	0.388,0.137	-0.212	-21.2	21.2
15333	ENSG00000117450	PRDX1	1	-	45521608	45521867	45521634	45521867	45518937	45519054	15333	0,1	2,1	8,4	4,4	99	73	0.00191381	0.0888262	0.0,0.424	0.596,0.424	-0.298	-29.8	29.8
15810	ENSG00000071462	WBSCR22	7	+	73683766	73684000	73683766	73683946	73686635	73686731	15810	5,12	3,2	10,11	0,1	127	73	0.00190878	0.0888262	0.489,0.775	1.0,0.863	-0.299	-29.9	29.9
16607	ENSG00000136877	FPGS	9	+	127812711	127812806	127812711	127812762	127813194	127813574	16607	1,1	0,0	1,2	2,1	117	73	0.0018919	0.0888262	1.0,1.0	0.238,0.555	0.603	60.3	60.3
200	ENSG00000214087	ARL16	17	-	81682442	81682675	81682474	81682675	81682033	81682149	200	11,7	1,0	7,8	2,3	105	73	0.00187142	0.0888262	0.884,1.0	0.709,0.65	0.262	26.2	26.2
2478	ENSG00000234741	GAS5	1	-	173865470	173865547	173865509	173865547	173865228	173865282	2478	1718983	1268826	717502	407266	112	73	0.00190299	0.0888262	0.469,0.437	0.535,0.552	-0.091	-9.1	9.1
2592	ENSG00000125877	ITPA	20	+	3209512	3209617	3209512	3209566	3213168	3213226	2592	83,74	0,0	94,77	5,3	124	73	0.00189983	0.0888262	1.0,1.0	0.917,0.938	0.073	7.3	7.3
4164	ENSG00000151150	ANK3	10	-	60042666	60042759	60042671	60042759	60028867	60029826	4164	5,1	233160	13,7	201165	78	73	0.00191157	0.0888262	0.02,0.006	0.057,0.038	-0.035	-3.5	3.5
4236	ENSG00000148426	PROSER2	10	+	11831682	11831822	11831682	11831714	11851996	11852215	4236	2,6	1,2	1,2	0,0	181	73	0.00186729	0.0888262	0.446,0.547	1.0,1.0	-0.503	-50.3	50.3
8558	ENSG00000109911	ELP4	11	+	31594769	31594905	31594769	31594901	31603767	31603907	8558	5,3	34,18	0,1	27,20	77	73	0.00188924	0.0888262	0.122,0.136	0.0,0.045	0.107	10.7	10.7
9931	ENSG00000116127	ALMS1	2	+	73489633	73491498	73489633	73490158	73519774	73520016	9931	145,47	2,2	102,73	0,0	1413	73	0.00190459	0.0888262	0.789,0.548	1.0,1.0	-0.331	-33.1	33.1
16439	ENSG00000182199	SHMT2	12	+	57230353	57230579	57230353	57230474	57230802	57231000	16439	60,53	25,8	5,8	1,0	178	73	0.00192342	0.0890237	0.496,0.731	0.672,1.0	-0.223	-22.3	22.3
15830	ENSG00000197948	FCHSD1	5	-	141646597	141646722	141646602	141646722	141646086	141646191	15830	0,5	3,7	0,0	6,2	78	73	0.00197613	0.0908265	0.0,0.401	0.0,0.0	0.201	20.1	20.1
405	ENSG00000160271	RALGDS	9	-	133100495	133101762	133101519	133101762	133100267	133100382	405	225180	41,27	209230	63,70	1097	73	0.00197877	0.0908265	0.267,0.307	0.181,0.179	0.107	10.7	10.7
6972	ENSG00000214063	TSPAN4	11	+	862549	864352	862549	862741	864436	864511	6972	62,36	62,42	42,60	108103	1684	73	0.00197706	0.0908265	0.042,0.036	0.017,0.025	0.018	1.8	1.8
10984	ENSG00000120533	ENY2	8	+	109334323	109334474	109334323	109334402	109336127	109336204	10984	313181	38,24	199184	47,43	145	73	0.00199214	0.0911885	0.806,0.792	0.681,0.683	0.117	11.7	11.7
15337	ENSG00000152556	PFKM	12	+	48106105	48106252	48106105	48106137	48107364	48107455	15337	2,8	1,0	4,6	3,3	188	73	0.00201547	0.0918858	0.437,1.0	0.341,0.437	0.33	33	33
4529	ENSG00000197885	NKIRAS1	3	-	23916783	23917065	23916932	23917065	23911328	23911450	4529	52,28	0,0	31,47	2,3	222	73	0.00201843	0.0918858	1.0,1.0	0.836,0.837	0.163	16.3	16.3
1391	ENSG00000170004	CHD3	17	+	7905099	7905337	7905099	7905168	7905620	7905706	1391	1,6	1,2	7,5	1,0	242	73	0.00202781	0.0920604	0.232,0.475	0.679,1.0	-0.486	-48.6	48.6
12311	ENSG00000148291	SURF2	9	+	133356913	133357234	133356913	133357072	133357710	133357814	12311	26,27	0,0	38,39	4,1	235	73	0.00204794	0.092316	1.0,1.0	0.747,0.924	0.164	16.4	16.4
1672	ENSG00000107140	TESK1	9	+	35607547	35607720	35607547	35607672	35607927	35608025	1672	3,3	54,36	10,9	38,36	121	73	0.00203983	0.092316	0.032,0.048	0.137,0.131	-0.094	-9.4	9.4
6985	ENSG00000123643	SLC36A1	5	+	151447768	151447993	151447768	151447813	151458787	151458935	6985	1,1	9,15	11,8	14,38	253	73	0.00205011	0.092316	0.031,0.019	0.185,0.057	-0.096	-9.6	9.6
7051	ENSG00000172785	CBWD1	9	-	177718	177820	177722	177820	175693	175784	7051	0,1	44,28	3,7	48,52	77	73	0.00206375	0.0926793	0.0,0.033	0.056,0.113	-0.068	-6.8	6.8
3997	ENSG00000115234	SNX17	2	+	27371268	27371468	27371268	27371343	27373246	27373311	3997	8,5	2,5	23,7	1,1	198	73	0.00207381	0.0927642	0.596,0.269	0.895,0.721	-0.376	-37.6	37.6
5498	ENSG00000125454	SLC25A19	17	-	75288387	75288591	75288501	75288591	75286632	75286802	5498	16,12	0,0	25,31	3,2	187	73	0.00207681	0.0927642	1.0,1.0	0.765,0.858	0.189	18.9	18.9
4740	ENSG00000105325	FZR1	19	+	3534420	3534522	3534420	3534513	3534794	3534836	4740	8,4	17,20	3,0	24,26	82	73	0.00209326	0.0932483	0.295,0.151	0.1,0.0	0.173	17.3	17.3
12957	ENSG00000103245	NARFL	16	-	739909	740103	740021	740103	739642	739738	12957	1,5	0,1	0,11	5,1	185	73	0.00210943	0.0937175	1.0,0.664	0.0,0.813	0.426	42.6	42.6
2000	ENSG00000110917	MLEC	12	+	120696402	120696541	120696402	120696538	120700463	120700941	2000	4,4	3,1	1,8	0,0	76	73	0.0021398	0.0943103	0.562,0.793	1.0,1.0	-0.323	-32.3	32.3
3388	ENSG00000183010	PYCR1	17	-	81937210	81937257	81937241	81937257	81936747	81936861	3388	2,7	31,37	0,1	25,39	104	73	0.00213643	0.0943103	0.043,0.117	0.0,0.018	0.071	7.1	7.1
3678	ENSG00000197323	TRIM33	1	-	114420379	114420451	114420382	114420451	114410183	114410316	3678	5,3	0,0	1,0	1,1	76	73	0.00213816	0.0943103	1.0,1.0	0.49,0.0	0.755	75.5	75.5
9523	ENSG00000239779	WBP1	2	+	74459437	74459562	74459437	74459552	74459642	74459745	9523	9,16	1,0	4,2	1,3	83	73	0.00217227	0.0954878	0.888,1.0	0.779,0.37	0.369	36.9	36.9
6671	ENSG00000158290	CUL4B	X	-	120561310	120561440	120561371	120561440	120560082	120560625	6671	10,4	16,16	1,2	20,16	134	73	0.00217846	0.0955073	0.254,0.12	0.027,0.064	0.142	14.2	14.2
2120	ENSG00000175003	SLC22A1	6	+	160155974	160156201	160155974	160156074	160158515	160158718	2120	3,3	5,0	4,2	0,0	200	73	0.00219493	0.0957282	0.18,1.0	1.0,1.0	-0.41	-41	41
6098	ENSG00000135506	OS9	12	+	57718145	57718421	57718145	57718376	57718992	57719182	6098	494331	119100	301274	43,50	118	73	0.00221201	0.0957282	0.72,0.672	0.812,0.772	-0.096	-9.6	9.6
683	ENSG00000047230	CTPS2	X	-	16712334	16712652	16712412	16712652	16702736	16702941	683	19,15	0,1	40,35	4,5	151	73	0.00220433	0.0957282	1.0,0.879	0.829,0.772	0.139	13.9	13.9
7197	ENSG00000135249	RINT1	7	+	105536564	105536749	105536564	105536612	105542407	105542649	7197	188110	6,4	178150	1,1	210	73	0.00219543	0.0957282	0.916,0.905	0.984,0.981	-0.072	-7.2	7.2
9932	ENSG00000214530	STARD10	11	-	72781578	72781734	72781663	72781734	72780974	72781294	9932	2,0	61,65	6,11	61122	158	73	0.0022123	0.0957282	0.015,0.0	0.043,0.04	-0.034	-3.4	3.4
14097	ENSG00000143379	SETDB1	1	+	150926639	150926808	150926639	150926658	150927703	150927974	14097	2,2	0,0	2,0	1,1	223	73	0.00223368	0.0964023	1.0,1.0	0.396,0.0	0.802	80.2	80.2
11949	ENSG00000135040	NAA35	9	+	85977362	85977572	85977362	85977446	85978266	85978381	11949	22,8	54,23	3,3	25,27	199	73	0.00225305	0.0964126	0.13,0.113	0.042,0.039	0.081	8.1	8.1
297	ENSG00000182944	EWSR1	22	+	29288605	29291599	29288605	29288786	29292136	29292169	297	30302054	3,2	19961828	9,6	2886	73	0.00224987	0.0964126	0.962,0.963	0.849,0.885	0.095	9.5	9.5
504	ENSG00000175826	CTDNEP1	17	-	7245905	7246072	7246010	7246072	7244550	7244635	504	6,0	2,1	14,8	0,0	178	73	0.00225713	0.0964126	0.552,0.0	1.0,1.0	-0.724	-72.4	72.4
7606	ENSG00000144785	RP11-977G19.10	12	-	56286487	56286645	56286496	56286645	56285915	56286023	7606	3,2	1,0	0,1	3,0	82	73	0.00224838	0.0964126	0.728,1.0	0.0,1.0	0.364	36.4	36.4
10442	ENSG00000100445	SDR39U1	14	-	24441673	24441795	24441677	24441795	24440782	24440926	10442	91,66	9,6	80,98	2,2	77	73	0.00229698	0.0978631	0.906,0.912	0.974,0.979	-0.067	-6.7	6.7
14145	ENSG00000140400	MAN2C1	15	-	75367485	75367634	75367510	75367634	75366521	75366592	14145	4,5	51,35	0,2	70,65	98	73	0.00231783	0.0982477	0.055,0.096	0.0,0.022	0.065	6.5	6.5
7852	ENSG00000108523	RNF167	17	+	4940082	4940308	4940082	4940230	4940872	4940993	7852	29,21	0,1	21,26	4,2	151	73	0.00231443	0.0982477	1.0,0.91	0.717,0.863	0.165	16.5	16.5
7138	ENSG00000151445	VIPAS39	14	-	77435165	77435393	77435258	77435393	77434261	77434303	7138	9,14	20,10	3,4	24,16	166	73	0.00232464	0.0982856	0.165,0.381	0.052,0.099	0.198	19.8	19.8
14510	ENSG00000109576	AADAT	4	-	170064705	170064825	170064718	170064825	170061891	170061993	14510	0,1	22,18	10,7	70,85	86	73	0.00233294	0.098386	0.0,0.045	0.108,0.065	-0.064	-6.4	6.4
5874	ENSG00000070010	UFD1L	22	-	19475469	19475602	19475495	19475602	19475067	19475100	5874	71,46	10,10	91102	4,6	99	73	0.00235275	0.0987339	0.84,0.772	0.944,0.926	-0.129	-12.9	12.9
6224	ENSG00000188243	COMMD6	13	-	75537498	75537675	75537663	75537675	75530113	75530266	6224	78,53	257166	93,92	203157	238	73	0.00235307	0.0987339	0.085,0.089	0.123,0.152	-0.051	-5.1	5.1
9460	ENSG00000102125	TAZ	X	+	154411555	154412006	154411555	154411952	154412085	154412214	9460	24,18	26,33	32,40	19,21	127	73	0.00236467	0.0989706	0.347,0.239	0.492,0.523	-0.215	-21.5	21.5
14167	ENSG00000132478	UNK	17	+	75809759	75809969	75809759	75809930	75812111	75812288	14167	24,9	0,0	20,17	4,1	112	73	0.00242104	0.101075	1.0,1.0	0.765,0.917	0.159	15.9	15.9
11725	ENSG00000109065	NAT9	17	-	74775598	74775707	74775621	74775707	74773575	74773685	11725	6,4	37,23	0,2	32,35	96	73	0.00242875	0.101143	0.11,0.117	0.0,0.042	0.092	9.2	9.2
3327	ENSG00000049283	EPN3	17	+	50532724	50532985	50532724	50532844	50536028	50536199	3327	85,66	1,1	133154	5,11	214	73	0.00243844	0.101293	0.967,0.957	0.901,0.827	0.098	9.8	9.8
6572	ENSG00000240344	PPIL3	2	-	200888948	200889029	200888955	200889029	200887612	200887685	6572	9,3	35,22	1,1	24,23	80	73	0.0024459	0.101349	0.19,0.111	0.037,0.038	0.113	11.3	11.3
5925	ENSG00000174227	PIGG	4	+	521055	521273	521055	521249	521659	521941	5925	48,40	5,4	51,62	1,1	97	73	0.00246994	0.102091	0.878,0.883	0.975,0.979	-0.096	-9.6	9.6
10742	ENSG00000142534	RPS11	19	+	49496596	49496807	49496596	49496754	49497193	49497595	10742	4,3	1,0	2,3	1,2	126	73	0.00250217	0.102152	0.699,1.0	0.537,0.465	0.348	34.8	34.8
10982	ENSG00000120533	ENY2	8	+	109334345	109334471	109334345	109334402	109336127	109336204	10982	176102	38,24	109104	47,43	142	73	0.00249167	0.102152	0.704,0.686	0.544,0.554	0.146	14.6	14.6
1142	ENSG00000130779	CLIP1	12	-	122417326	122417463	122417345	122417463	122380367	122380558	1142	6,3	6,2	5,1	0,1	92	73	0.00248753	0.102152	0.442,0.543	1.0,0.442	-0.228	-22.8	22.8
14708	ENSG00000113810	SMC4	3	+	160412325	160412849	160412325	160412453	160413472	160413613	14708	17,7	117,55	17,27	63,69	469	73	0.00249974	0.102152	0.022,0.019	0.04,0.057	-0.028	-2.8	2.8
6584	ENSG00000175390	EIF3F	11	+	7991780	7991971	7991780	7991851	7992083	7992163	6584	34,32	248170	19,16	240207	193	73	0.00248327	0.102152	0.049,0.066	0.029,0.028	0.029	2.9	2.9
2617	ENSG00000182173	TSEN54	17	+	75522388	75522535	75522388	75522521	75523274	75523335	2617	19,7	1,2	7,4	3,8	87	73	0.0025263	0.102885	0.941,0.746	0.662,0.296	0.364	36.4	36.4
10526	ENSG00000176261	ZBTB8OS	1	-	32634732	32634792	32634767	32634792	32633950	32634072	10526	26,11	54,31	9,7	54,45	108	73	0.00254179	0.103262	0.246,0.193	0.101,0.095	0.121	12.1	12.1
14146	ENSG00000066468	FGFR2	10	-	121515116	121515319	121515122	121515319	121503789	121503941	14146	13,4	6,1	4,6	0,1	79	73	0.00257765	0.10421	0.667,0.787	1.0,0.847	-0.196	-19.6	19.6
3390	ENSG00000183010	PYCR1	17	-	81937233	81937257	81937241	81937257	81936747	81936861	3390	4,3	31,37	0,0	25,39	81	73	0.00257429	0.10421	0.104,0.068	0.0,0.0	0.086	8.6	8.6
2031	ENSG00000127415	IDUA	4	+	1000039	1000150	1000039	1000064	1000611	1000697	2031	4,3	15,13	0,0	7,14	159	73	0.00262514	0.105872	0.109,0.096	0.0,0.0	0.103	10.3	10.3
18521	ENSG00000125967	NECAB3	20	-	33674175	33674408	33674223	33674408	33672397	33672422	18521	0,0	43,31	6,4	52,52	121	73	0.00267967	0.10781	0.0,0.0	0.065,0.044	-0.054	-5.4	5.4
13277	ENSG00000225190	PLEKHM1	17	-	45482432	45482525	45482436	45482525	45477073	45478147	13277	3,2	14,8	0,0	5,11	77	73	0.00269268	0.108072	0.169,0.192	0.0,0.0	0.18	18	18
1802	ENSG00000136936	XPA	9	-	97697217	97697295	97697223	97697295	97693648	97693759	1802	4,7	0,0	15,8	3,2	79	73	0.00270529	0.108316	1.0,1.0	0.822,0.787	0.196	19.6	19.6
8054	ENSG00000196233	LCOR	10	+	96832259	96832399	96832259	96832395	96833405	96833479	8054	12,10	4,3	10,4	0,1	77	73	0.00272987	0.109037	0.74,0.76	1.0,0.791	-0.145	-14.5	14.5
15972	ENSG00000115677	HDLBP	2	-	241269200	241269295	241269205	241269295	241268953	241269105	15972	11,11	0,0	7,4	2,2	78	73	0.00274057	0.109202	1.0,1.0	0.766,0.652	0.291	29.1	29.1
13803	ENSG00000143761	ARF1	1	+	228082659	228082850	228082659	228082765	228097077	228097232	13803	59,56	13061028	27,28	980979	158	73	0.00274995	0.109314	0.02,0.025	0.013,0.013	0.009	0.9	0.9
15138	ENSG00000138674	SEC31A	4	-	82900333	82900569	82900371	82900569	82900076	82900223	15138	171130	2,2	82,78	10,1	111	73	0.00276109	0.109495	0.983,0.977	0.844,0.981	0.068	6.8	6.8
1991	ENSG00000119977	TCTN3	10	-	95686398	95686530	95686494	95686530	95684498	95684624	1991	8,3	5,2	4,1	12,9	169	73	0.00277846	0.109828	0.409,0.393	0.126,0.046	0.315	31.5	31.5
782	ENSG00000148358	GPR107	9	+	130079629	130079776	130079629	130079769	130083564	130083602	782	0,2	66,63	8,3	70,62	80	73	0.0027827	0.109828	0.0,0.028	0.094,0.042	-0.054	-5.4	5.4
10288	ENSG00000198492	YTHDF2	1	+	28737749	28737829	28737749	28737797	28738258	28738338	10288	0,0	6,13	4,1	8,8	105	73	0.00282184	0.111108	0.0,0.0	0.258,0.08	-0.169	-16.9	16.9
8078	ENSG00000100316	RPL3	22	-	39313624	39313729	39313628	39313729	39313190	39313310	8078	1,3	2,2	0,1	4,4	77	73	0.00284065	0.111585	0.322,0.587	0.0,0.192	0.359	35.9	35.9
19353	ENSG00000147403	RPL10	X	+	154398889	154399103	154398889	154399037	154399337	154399396	19353	34,20	3,2	78,83	1,0	139	73	0.00286668	0.112342	0.856,0.84	0.976,1.0	-0.14	-14	14
5926	ENSG00000174227	PIGG	4	+	521055	521302	521055	521249	521659	521941	5926	16,14	5,4	22,18	1,1	126	73	0.00287728	0.112492	0.65,0.67	0.927,0.912	-0.259	-25.9	25.9
5021	ENSG00000148303	RPL7A	9	+	133348251	133348408	133348251	133348388	133348921	133349042	5021	1,0	9,5	5,2	12,9	93	73	0.00288694	0.112604	0.08,0.0	0.246,0.149	-0.158	-15.8	15.8
17116	ENSG00000198948	MFAP3L	4	-	170026859	170026988	170026899	170026988	170006602	170006736	17116	3,9	5,5	1,0	1,2	113	73	0.00291529	0.113444	0.279,0.538	0.392,0.0	0.213	21.3	21.3
18642	ENSG00000206149	HERC2P9	15	+	28641169	28641312	28641169	28641226	28641429	28641581	18642	1,0	2,1	6,1	1,2	159	73	0.00293698	0.113755	0.187,0.0	0.734,0.187	-0.367	-36.7	36.7
3994	ENSG00000115234	SNX17	2	+	27371268	27371468	27371268	27371433	27373246	27373311	3994	0,1	2,0	2,3	0,0	108	73	0.00293401	0.113755	0.0,1.0	1.0,1.0	-0.5	-50	50
14426	ENSG00000170445	HARS	5	-	140679001	140679127	140679061	140679127	140677907	140678015	14426	234179	6,1	250244	11,14	133	73	0.00295968	0.114367	0.955,0.99	0.926,0.905	0.057	5.7	5.7
10006	ENSG00000010322	NISCH	3	+	52480183	52480303	52480183	52480295	52480878	52481037	10006	3,2	19,21	6,4	4,8	81	73	0.00302548	0.116369	0.125,0.079	0.575,0.311	-0.341	-34.1	34.1
12676	ENSG00000136527	TRA2B	3	-	185931454	185931618	185931576	185931618	185926600	185926734	12676	49,22	89,51	31,38	36,22	195	73	0.00302354	0.116369	0.171,0.139	0.244,0.393	-0.163	-16.3	16.3
16920	ENSG00000103174	NAGPA	16	-	5028292	5028398	5028296	5028398	5027979	5028185	16920	0,1	2,1	1,3	3,0	77	73	0.00303311	0.116393	0.0,0.487	0.24,1.0	-0.377	-37.7	37.7
10983	ENSG00000120533	ENY2	8	+	109334323	109334534	109334323	109334402	109336127	109336204	10983	207123	38,24	135124	47,43	205	73	0.00308431	0.116626	0.66,0.646	0.506,0.507	0.147	14.7	14.7
109	ENSG00000177479	ARIH2	3	+	48974957	48975048	48974957	48974979	48979481	48979613	109	24,9	79,84	8,5	78,96	142	73	0.0030883	0.116626	0.135,0.052	0.05,0.026	0.056	5.6	5.6
14204	ENSG00000161677	JOSD2	19	-	50511068	50511162	50511116	50511162	50510285	50510445	14204	12,6	12,6	2,2	5,14	121	73	0.00307335	0.116626	0.376,0.376	0.194,0.079	0.239	23.9	23.9
15141	ENSG00000171517	LPAR3	1	-	84865380	84865543	84865384	84865543	84813915	84814171	15141	8,6	115122	16,15	97102	77	73	0.00304966	0.116626	0.062,0.045	0.135,0.122	-0.075	-7.5	7.5
16753	ENSG00000075399	VPS9D1	16	-	89716461	89716624	89716468	89716624	89712604	89712716	16753	14,9	3,2	3,4	0,0	80	73	0.00305878	0.116626	0.81,0.804	1.0,1.0	-0.193	-19.3	19.3
18558	ENSG00000172663	TMEM134	11	-	67468016	67468092	67468027	67468092	67467500	67467590	18558	19,19	98,80	7,11	113,93	84	73	0.00307667	0.116626	0.144,0.171	0.051,0.093	0.086	8.6	8.6
3423	ENSG00000185697	MYBL1	8	-	66597315	66597550	66597329	66597550	66595582	66595757	3423	0,0	4,1	5,1	22,11	87	73	0.00306891	0.116626	0.0,0.0	0.16,0.071	-0.115	-11.5	11.5
1800	ENSG00000111752	PHC1	12	+	8932562	8933350	8932562	8932831	8933864	8934012	1800	28,20	4,0	10,15	0,0	592	73	0.00313359	0.117962	0.463,1.0	1.0,1.0	-0.268	-26.8	26.8
7711	ENSG00000143393	PI4KB	1	-	151294390	151294541	151294408	151294541	151294017	151294138	7711	7,6	80,58	0,3	72,69	91	73	0.00313788	0.117962	0.066,0.077	0.0,0.034	0.055	5.5	5.5
15953	ENSG00000175061	LRRC75A-AS1	17	+	16439326	16439703	16439326	16439414	16440184	16440253	15953	30882202	642432	25902095	724587	362	73	0.00316851	0.118844	0.492,0.507	0.419,0.419	0.081	8.1	8.1
12701	ENSG00000148985	PGAP2	11	+	3824269	3824449	3824269	3824364	3825019	3825128	12701	22,15	11,6	26,20	28,33	158	73	0.00319798	0.119097	0.48,0.536	0.3,0.219	0.248	24.8	24.8
1536	ENSG00000148362	C9orf142	9	+	136992639	136992704	136992639	136992700	136993052	136993243	1536	6,12	2,4	3,9	0,1	77	73	0.00319576	0.119097	0.74,0.74	1.0,0.895	-0.208	-20.8	20.8
7743	ENSG00000197256	KANK2	19	-	11195555	11195820	11195621	11195820	11194474	11194590	7743	20,34	0,2	47,59	4,12	139	73	0.00320393	0.119097	1.0,0.899	0.861,0.721	0.159	15.9	15.9
8950	ENSG00000135441	BLOC1S1	12	+	55716512	55716717	55716512	55716588	55716932	55717005	8950	87,48	5,1	41,65	0,0	202	73	0.00318749	0.119097	0.863,0.945	1.0,1.0	-0.096	-9.6	9.6
5608	ENSG00000109184	DCUN1D4	4	+	51886567	51887244	51886567	51886638	51891759	51891851	5608	76,47	60,35	20,31	39,40	679	73	0.00321113	0.119098	0.12,0.126	0.052,0.077	0.058	5.8	5.8
7353	ENSG00000088899	RP5-1187M17.10	20	-	3165496	3165628	3165559	3165628	3162616	3165152	7353	13,8	3,1	10,10	0,0	136	73	0.00323192	0.119603	0.699,0.811	1.0,1.0	-0.245	-24.5	24.5
11148	ENSG00000161996	WDR90	16	+	661050	661241	661050	661172	661341	661501	11148	1,2	19,14	8,12	29,27	142	73	0.00333697	0.123216	0.026,0.068	0.124,0.186	-0.108	-10.8	10.8
1501	ENSG00000163938	GNL3	3	+	52686004	52686105	52686004	52686055	52686768	52686827	1501	386283	20,5	279283	4,3	123	73	0.0033625	0.123883	0.92,0.971	0.976,0.982	-0.033	-3.3	3.3
3803	ENSG00000132436	FIGNL1	7	-	50449532	50449723	50449555	50449723	50448180	50448289	3803	1,5	0,1	7,2	2,3	96	73	0.00339501	0.124804	1.0,0.792	0.727,0.336	0.365	36.5	36.5
381	ENSG00000159592	GPBP1L1	1	-	45686992	45687133	45687065	45687133	45685575	45685620	381	26,13	0,0	27,29	2,3	146	73	0.00344411	0.12633	1.0,1.0	0.871,0.829	0.15	15	15
3657	ENSG00000247240	UBL7-AS1	15	+	74461882	74462031	74461882	74462027	74466035	74466130	3657	2,2	2,2	0,1	2,1	77	73	0.0034551	0.126453	0.487,0.487	0.0,0.487	0.243	24.3	24.3
18394	ENSG00000188130	MAPK12	22	-	50256569	50256646	50256598	50256646	50256084	50256199	18394	2,1	103,74	10,5	107104	102	73	0.00348201	0.127158	0.014,0.01	0.063,0.033	-0.036	-3.6	3.6
16680	ENSG00000101444	AHCY	20	-	34301717	34301948	34301746	34301948	34295394	34295585	16680	4,1	0,0	0,1	2,0	102	73	0.0034899	0.127167	1.0,1.0	0.0,1.0	0.5	50	50
11213	ENSG00000119844	AFTPH	2	+	64579485	64581273	64579485	64579546	64585421	64585545	11213	43,40	30,22	20,10	21,23	1800	73	0.00350721	0.127469	0.055,0.069	0.037,0.017	0.035	3.5	3.5
3028	ENSG00000159459	UBR1	15	-	43003766	43003927	43003836	43003927	43002554	43002704	3028	4,3	25,9	1,0	24,22	143	73	0.00351352	0.127469	0.076,0.145	0.021,0.0	0.1	10	10
8831	ENSG00000197386	HTT	4	+	3214078	3214156	3214078	3214135	3215109	3215211	8831	1,0	13,15	10,0	22,28	94	73	0.00352377	0.127562	0.056,0.0	0.261,0.0	-0.103	-10.3	10.3
17792	ENSG00000138744	NAAA	4	-	75914867	75914985	75914907	75914985	75913656	75914338	17792	55,19	5,1	57,61	0,1	113	73	0.00356993	0.128952	0.877,0.925	1.0,0.975	-0.087	-8.7	8.7
13663	ENSG00000198719	DLL1	6	-	170283230	170284029	170283827	170284029	170282987	170283105	13663	102,54	0,0	48,63	3,1	670	73	0.00360226	0.12944	1.0,1.0	0.635,0.873	0.246	24.6	24.6
13725	ENSG00000179818	PCBP1-AS1	2	-	70083506	70083687	70083537	70083687	70051202	70051305	13725	8,0	6,7	6,2	2,0	104	73	0.00360954	0.12944	0.483,0.0	0.678,1.0	-0.597	-59.7	59.7
15247	ENSG00000085998	POMGNT1	1	-	46198304	46198443	46198335	46198443	46197701	46197871	15247	3,5	40,34	1,1	87,55	104	73	0.00360128	0.12944	0.05,0.094	0.008,0.013	0.062	6.2	6.2
6617	ENSG00000153339	TRAPPC8	18	-	31852437	31852504	31852445	31852504	31849565	31849739	6617	10,2	50,32	0,2	34,28	81	73	0.0036146	0.12944	0.153,0.053	0.0,0.06	0.073	7.3	7.3
10490	ENSG00000136271	DDX56	7	-	44573578	44573744	44573582	44573744	44572889	44573050	10490	3,1	91,66	5,12	82101	77	73	0.00368822	0.131089	0.03,0.014	0.055,0.101	-0.056	-5.6	5.6
14509	ENSG00000109576	AADAT	4	-	170089611	170089736	170089623	170089736	170088395	170088564	14509	1,2	64,33	9,16	94144	85	73	0.00369472	0.131089	0.013,0.049	0.076,0.087	-0.05	-5	5
19355	ENSG00000147403	RPL10	X	+	154398889	154399113	154398889	154399037	154399337	154399396	19355	36,27	3,2	83,85	1,0	149	73	0.00370009	0.131089	0.855,0.869	0.976,1.0	-0.126	-12.6	12.6
417	ENSG00000163702	IL17RC	3	+	9923880	9924137	9923880	9923981	9924231	9924291	417	47,32	5,0	38,42	0,0	229	73	0.00369568	0.131089	0.75,1.0	1.0,1.0	-0.125	-12.5	12.5
4873	ENSG00000075407	ZNF37A	10	+	38115194	38115340	38115194	38115290	38117389	38125544	4873	4,3	31,18	7,5	6,10	123	73	0.00368063	0.131089	0.071,0.09	0.409,0.229	-0.239	-23.9	23.9
9548	ENSG00000232445	RP11-132A1.4	7	+	101309613	101309752	101309613	101309694	101310483	101310985	9548	3,8	29,10	0,1	6,7	131	73	0.00371011	0.131164	0.055,0.308	0.0,0.074	0.144	14.4	14.4
12446	ENSG00000100462	PRMT5	14	-	22929166	22929376	22929251	22929376	22928460	22928615	12446	28,28	65,30	26,11	72,71	158	73	0.00381962	0.133221	0.166,0.301	0.143,0.067	0.129	12.9	12.9
15286	ENSG00000131584	ACAP3	1	-	1298184	1298418	1298369	1298418	1298012	1298113	15286	38,46	61,55	106,79	72,70	258	73	0.00385816	0.133221	0.15,0.191	0.294,0.242	-0.098	-9.8	9.8
16445	ENSG00000182199	SHMT2	12	+	57230383	57230660	57230383	57230579	57230802	57231000	16445	75,64	9,14	10,5	0,1	154	73	0.00378738	0.133221	0.798,0.684	1.0,0.703	-0.11	-11	11
17738	ENSG00000141279	NPEPPS	17	+	47587229	47587344	47587229	47587322	47590716	47590881	17738	163,94	6,4	139138	1,0	95	73	0.00384676	0.133221	0.954,0.948	0.991,1.0	-0.045	-4.5	4.5
3550	ENSG00000103942	HOMER2	15	-	82985783	82985868	82985867	82985868	82892684	82892841	3550	17,13	3,2	18,10	0,1	157	73	0.00381144	0.133221	0.725,0.751	1.0,0.823	-0.173	-17.3	17.3
6821	ENSG00000164877	MICALL2	7	-	1435100	1435147	1435105	1435147	1434365	1434672	6821	28,16	4,2	26,29	1,0	78	73	0.00383926	0.133221	0.868,0.882	0.961,1.0	-0.105	-10.5	10.5
7117	ENSG00000182923	CEP63	3	+	134495295	134495364	134495295	134495360	134507108	134507286	7117	36,16	7,3	27,26	1,1	77	73	0.0038122	0.133221	0.83,0.835	0.962,0.961	-0.129	-12.9	12.9
7121	ENSG00000124786	SLC35B3	6	-	8435342	8435483	8435438	8435483	8429863	8430157	7121	34,23	0,0	12,21	2,2	169	73	0.00382684	0.133221	1.0,1.0	0.722,0.819	0.23	23	23
7168	ENSG00000120705	ETF1	5	-	138542633	138542936	138542832	138542936	138518691	138518867	7168	44,28	162131	25,12	140155	272	73	0.00379211	0.133221	0.068,0.054	0.046,0.02	0.028	2.8	2.8
7439	ENSG00000059588	TARBP1	1	-	234409476	234409573	234409515	234409573	234405902	234406099	7439	10,9	0,1	10,8	4,1	112	73	0.00386451	0.133221	1.0,0.854	0.62,0.839	0.198	19.8	19.8
965	ENSG00000170581	STAT2	12	-	56349344	56349509	56349425	56349509	56348528	56348623	965	11,13	3,1	9,21	0,0	154	73	0.00386281	0.133221	0.635,0.86	1.0,1.0	-0.252	-25.2	25.2
9834	ENSG00000178952	TUFM	16	-	28844229	28844333	28844313	28844333	28843951	28844101	9834	926716	19,3	10851037	5,4	157	73	0.00379321	0.133221	0.958,0.991	0.99,0.992	-0.017	-1.7	1.7
14588	ENSG00000203791	METTL10	10	-	124762299	124762558	124762475	124762558	124760415	124760503	14588	68,51	3,2	71,49	0,0	249	73	0.0038736	0.133258	0.869,0.882	1.0,1.0	-0.125	-12.5	12.5
10821	ENSG00000174442	ZWILCH	15	+	66527289	66527385	66527289	66527383	66527856	66527912	10821	0,0	35,23	6,2	46,56	75	73	0.00390451	0.133493	0.0,0.0	0.113,0.034	-0.074	-7.4	7.4
11944	ENSG00000135040	NAA35	9	+	85941181	85941273	85941181	85941269	85942154	85942283	11944	20,16	0,0	18,14	2,3	77	73	0.00389759	0.133493	1.0,1.0	0.895,0.816	0.145	14.5	14.5
8352	ENSG00000159259	CHAF1B	21	+	36409373	36409558	36409373	36409465	36411462	36411604	8352	1,0	13,9	6,6	18,39	166	73	0.00389378	0.133493	0.033,0.0	0.128,0.063	-0.079	-7.9	7.9
10147	ENSG00000175334	BANF1	11	+	66002781	66002839	66002781	66002819	66003234	66003373	10147	1,0	1,2	0,4	1,0	93	73	0.00393884	0.133567	0.44,0.0	0.0,1.0	-0.28	-28	28
294	ENSG00000143811	PYCR2	1	-	225923636	225923771	225923700	225923771	225922203	225922383	294	41,28	143134	26,27	210194	137	73	0.00391534	0.133567	0.133,0.1	0.062,0.069	0.051	5.1	5.1
3493	ENSG00000172809	RPL38	17	+	74203581	74203790	74203581	74203710	74203917	74203958	3493	19,10	249156	40,27	238232	153	73	0.003935	0.133567	0.035,0.03	0.074,0.053	-0.031	-3.1	3.1
7159	ENSG00000155229	MMS19	10	-	97469517	97469723	97469645	97469723	97468251	97468406	7159	10,2	0,1	4,8	3,2	201	73	0.00393584	0.133567	1.0,0.421	0.326,0.592	0.252	25.2	25.2
4252	ENSG00000162961	DPY30	2	-	32039201	32039326	32039278	32039326	32029593	32029736	4252	20,14	254167	4,10	232196	150	73	0.00397771	0.13461	0.037,0.039	0.008,0.024	0.022	2.2	2.2
2519	ENSG00000214265	RP11-701H24.9	15	+	24967028	24967240	24967028	24967152	24967931	24968082	2519	19,27	69,60	39,38	44,63	161	73	0.0039946	0.134907	0.111,0.169	0.287,0.215	-0.111	-11.1	11.1
4126	ENSG00000156873	PHKG2	16	+	30751105	30751281	30751105	30751217	30751548	30751603	4126	45,44	0,1	87,99	4,6	137	73	0.00401678	0.135381	1.0,0.959	0.921,0.898	0.07	7	7
4609	ENSG00000141480	ARRB2	17	+	4710698	4710889	4710698	4710744	4715012	4715043	4609	11,11	8,7	8,5	18,15	218	73	0.00403463	0.135707	0.315,0.345	0.13,0.1	0.215	21.5	21.5
242	ENSG00000110844	PRPF40B	12	+	49642929	49643020	49642929	49643016	49643222	49643397	242	1,1	60,57	4,4	39,41	77	73	0.00406806	0.136555	0.016,0.016	0.089,0.085	-0.071	-7.1	7.1
5740	ENSG00000166986	MARS	12	+	57515919	57516158	57515919	57515991	57516244	57516337	5740	171104	345247	38,49	140165	240	73	0.00408817	0.136954	0.131,0.114	0.076,0.083	0.043	4.3	4.3
4705	ENSG00000111271	ACAD10	12	+	111710272	111710365	111710272	111710353	111712497	111712657	4705	7,3	1,0	15,3	2,4	85	73	0.0041155	0.137537	0.857,1.0	0.866,0.392	0.299	29.9	29.9
9219	ENSG00000163069	SGCB	4	-	52031864	52031961	52031874	52031961	52029677	52029863	9219	1,1	1,1	2,1	0,1	83	73	0.00412213	0.137537	0.468,0.468	1.0,0.468	-0.266	-26.6	26.6
1101	ENSG00000105707	HPN	19	+	35041721	35042522	35041721	35041872	35049289	35049391	1101	322233	1,2	242256	3,9	723	73	0.00414129	0.137899	0.97,0.922	0.891,0.742	0.129	12.9	12.9
14447	ENSG00000004779	NDUFAB1	16	-	23590885	23591153	23591092	23591153	23587196	23587319	14447	18,13	4,1	5,14	0,1	280	73	0.00416506	0.13822	0.54,0.772	1.0,0.785	-0.237	-23.7	23.7
1776	ENSG00000231890	DARS-AS1	2	+	135985473	135985608	135985473	135985521	135998686	135998838	1776	68,62	4,2	63,53	0,0	160	73	0.00417588	0.13822	0.886,0.934	1.0,1.0	-0.09	-9	9
2106	ENSG00000182004	SNRPE	1	+	203861614	203861858	203861614	203861749	203862181	203862226	2106	22,9	2,2	9,17	0,0	182	73	0.00417038	0.13822	0.815,0.643	1.0,1.0	-0.271	-27.1	27.1
9887	ENSG00000196914	ARHGEF12	11	+	120469287	120469409	120469287	120469388	120473049	120473187	9887	12,10	81,57	4,3	70,67	94	73	0.0042523	0.140469	0.103,0.12	0.042,0.034	0.073	7.3	7.3
11722	ENSG00000143776	CDC42BPA	1	-	227016743	227016959	227016926	227016959	227016079	227016197	11722	26,15	145,86	26,25	88,51	256	73	0.00430859	0.142047	0.049,0.047	0.078,0.123	-0.053	-5.3	5.3
7416	ENSG00000160948	VPS28	8	-	144425660	144425772	144425682	144425772	144424964	144425000	7416	18,17	10,7	12,9	15,17	95	73	0.00432103	0.142175	0.58,0.651	0.381,0.289	0.28	28	28
2414	ENSG00000096746	HNRNPH3	10	+	68338502	68338687	68338502	68338642	68339139	68339226	2414	337225	134,80	151152	101,80	118	73	0.00436827	0.143445	0.609,0.635	0.48,0.54	0.112	11.2	11.2
227	ENSG00000088340	FER1L4	20	-	35564747	35564918	35564848	35564918	35563899	35564008	227	8,4	4,0	4,2	0,0	174	73	0.00439775	0.143844	0.456,1.0	1.0,1.0	-0.272	-27.2	27.2
387	ENSG00000197756	RPL37A	2	+	216499631	216499866	216499631	216499774	216499948	216500030	387	1,1	3,0	6,7	0,1	165	73	0.00439025	0.143844	0.129,1.0	1.0,0.756	-0.314	-31.4	31.4
10491	ENSG00000136271	DDX56	7	-	44570011	44570128	44570014	44570128	44569808	44569903	10491	10,1	111102	1,1	103139	76	73	0.0044117	0.144017	0.08,0.009	0.009,0.007	0.036	3.6	3.6
10141	ENSG00000133313	CNDP2	18	+	74497508	74497726	74497508	74497595	74499936	74500033	10141	26,23	0,2	25,22	3,6	204	73	0.00442682	0.144228	1.0,0.805	0.749,0.567	0.245	24.5	24.5
11525	ENSG00000183527	PSMG1	21	-	39178445	39178647	39178448	39178647	39177434	39177571	11525	15,10	84,62	6,9	146,90	76	73	0.00452251	0.147057	0.146,0.134	0.038,0.088	0.077	7.7	7.7
12318	ENSG00000148291	SURF2	9	+	133357047	133357182	133357047	133357072	133357710	133357814	12318	27,25	0,0	41,36	4,1	183	73	0.0046027	0.147074	1.0,1.0	0.803,0.935	0.131	13.1	13.1
12476	ENSG00000114738	MAPKAPK3	3	+	50646739	50646847	50646739	50646825	50647122	50647204	12476	0,2	64,46	8,4	64,80	95	73	0.00458781	0.147074	0.0,0.032	0.088,0.037	-0.046	-4.6	4.6
12892	ENSG00000213782	DDX47	12	+	12813345	12813516	12813345	12813454	12814130	12814224	12892	11,9	85,70	4,4	96,97	135	73	0.00458052	0.147074	0.065,0.065	0.022,0.022	0.043	4.3	4.3
12922	ENSG00000151240	DIP2C	10	-	486454	486558	486458	486558	472438	472549	12922	0,0	2,4	2,2	7,6	77	73	0.00458162	0.147074	0.0,0.0	0.213,0.24	-0.226	-22.6	22.6
15149	ENSG00000104154	SLC30A4	15	-	45522016	45522236	45522027	45522236	45511137	45511284	15149	36,19	0,0	35,28	5,1	84	73	0.00459729	0.147074	1.0,1.0	0.859,0.961	0.09	9	9
16443	ENSG00000182199	SHMT2	12	+	57230359	57230666	57230359	57230579	57230802	57231000	16443	58,48	9,14	6,4	0,1	160	73	0.00459861	0.147074	0.746,0.61	1.0,0.646	-0.145	-14.5	14.5
16978	ENSG00000131748	STARD3	17	+	39662250	39662367	39662250	39662344	39662803	39663484	16978	1,1	50,38	2,9	59,50	96	73	0.00453721	0.147074	0.015,0.02	0.025,0.12	-0.055	-5.5	5.5
17203	ENSG00000089639	GMIP	19	-	19637282	19637485	19637364	19637485	19636916	19637029	17203	1,0	8,6	3,7	19,19	155	73	0.00459316	0.147074	0.056,0.0	0.069,0.148	-0.081	-8.1	8.1
3441	ENSG00000175193	PARL	3	-	183862696	183862801	183862752	183862801	183844230	183844326	3441	40,23	116,87	16,13	96,96	129	73	0.00455638	0.147074	0.163,0.13	0.086,0.071	0.068	6.8	6.8
12357	ENSG00000131653	TRAF7	16	+	2172464	2172599	2172464	2172593	2173181	2173399	12357	66,71	9,2	96,71	3,0	79	73	0.0046229	0.147436	0.871,0.97	0.967,1.0	-0.063	-6.3	6.3
1512	ENSG00000163138	PACRGL	4	+	20700457	20700611	20700457	20700578	20704465	20704533	1512	1,2	3,2	4,5	2,0	106	73	0.00463925	0.147662	0.187,0.408	0.579,1.0	-0.492	-49.2	49.2
18067	ENSG00000154229	PRKCA	17	+	66641354	66641470	66641354	66641466	66645382	66645511	18067	0,0	7,4	0,5	10,12	77	73	0.00464777	0.147662	0.0,0.0	0.0,0.283	-0.141	-14.1	14.1
12638	ENSG00000166845	C18orf54	18	+	54362770	54362925	54362770	54362921	54365718	54365821	12638	2,2	0,7	1,0	2,3	77	73	0.00466676	0.147983	1.0,0.213	0.322,0.0	0.446	44.6	44.6
11131	ENSG00000089597	GANAB	11	-	62639929	62640069	62639931	62640069	62639626	62639731	11131	3,3	3,1	6,4	0,1	75	73	0.00468013	0.147985	0.493,0.745	1.0,0.796	-0.279	-27.9	27.9
18071	ENSG00000179262	RAD23A	19	+	12948270	12948513	12948270	12948358	12948685	12948813	18071	9,5	11,4	14,10	2,3	228	73	0.00468466	0.147985	0.208,0.286	0.691,0.516	-0.356	-35.6	35.6
17751	ENSG00000061936	SFSWAP	12	+	131714070	131714240	131714070	131714193	131714821	131714953	17751	54,29	15,4	46,65	5,2	120	73	0.00474822	0.149708	0.687,0.815	0.848,0.952	-0.149	-14.9	14.9
10036	ENSG00000074582	BCS1L	2	+	218659655	218659802	218659655	218659743	218660938	218661307	10036	1,0	8,4	2,4	9,6	132	73	0.00481497	0.151239	0.065,0.0	0.109,0.269	-0.157	-15.7	15.7
3794	ENSG00000132436	FIGNL1	7	-	50449532	50449723	50449544	50449723	50448180	50448289	3794	1,3	0,1	5,2	1,4	85	73	0.00481039	0.151239	1.0,0.72	0.811,0.3	0.304	30.4	30.4
4399	ENSG00000119321	FKBP15	9	-	113183740	113183845	113183750	113183845	113182765	113182868	4399	1,0	41,40	2,4	20,28	83	73	0.00482546	0.151283	0.021,0.0	0.081,0.112	-0.086	-8.6	8.6
2192	ENSG00000172943	PHF8	X	-	53985744	53985946	53985815	53985946	53984913	53985227	2192	11,26	37,47	9,11	58,56	144	73	0.00484483	0.151604	0.131,0.219	0.073,0.091	0.093	9.3	9.3
6258	ENSG00000214078	CPNE1	20	-	35664759	35664932	35664878	35664932	35632794	35632923	6258	73,69	2,0	102112	8,4	192	73	0.00486834	0.152053	0.933,1.0	0.829,0.914	0.095	9.5	9.5
12461	ENSG00000142197	DOPEY2	21	+	36277020	36277212	36277020	36277100	36277974	36278084	12461	0,1	53,40	0,8	19,28	185	73	0.00489525	0.152589	0.0,0.01	0.0,0.101	-0.046	-4.6	4.6
16822	ENSG00000172530	BANP	16	+	87975047	87975207	87975047	87975185	87981035	87981127	16822	6,5	32,16	2,0	17,20	95	73	0.00490387	0.152589	0.126,0.194	0.083,0.0	0.118	11.8	11.8
7584	ENSG00000261236	BOP1	8	-	144263978	144264142	144263980	144264142	144263830	144263911	7584	0,1	35,26	3,8	68,68	75	73	0.00493084	0.153142	0.0,0.036	0.041,0.103	-0.054	-5.4	5.4
15796	ENSG00000205309	NT5M	17	+	17344793	17344926	17344793	17344908	17346804	17347661	15796	6,0	6,3	1,0	10,3	91	73	0.00496627	0.153955	0.445,0.0	0.074,0.0	0.185	18.5	18.5
228	ENSG00000245680	ZNF585B	19	-	37210440	37210549	37210458	37210549	37207039	37207254	228	0,1	1,1	1,1	1,1	91	73	0.00498483	0.153955	0.0,0.445	0.445,0.445	-0.223	-22.3	22.3
6427	ENSG00000064042	LIMCH1	4	+	41612901	41613104	41612901	41613098	41613465	41613661	6427	0,1	1,0	2,0	0,1	79	73	0.00497896	0.153955	0.0,1.0	1.0,0.0	0	0	0
2255	ENSG00000156042	CFAP70	10	-	73291206	73291444	73291349	73291444	73278178	73278337	2255	37,18	3,1	25,21	0,0	216	73	0.00504013	0.155087	0.807,0.859	1.0,1.0	-0.167	-16.7	16.7
852	ENSG00000111077	TNS2	12	+	53053773	53053817	53053773	53053812	53053964	53054014	852	0,1	44,51	6,3	58,63	78	73	0.00503972	0.155087	0.0,0.018	0.088,0.043	-0.057	-5.7	5.7
16335	ENSG00000178026	LRRC75B	22	-	24588678	24589265	24589155	24589265	24588213	24588329	16335	398253	0,1	279327	4,3	550	73	0.0050636	0.155521	1.0,0.971	0.903,0.935	0.067	6.7	6.7
11137	ENSG00000152818	UTRN	6	+	144421877	144422033	144421877	144421970	144423548	144423626	11137	6,6	32,20	1,3	41,33	136	73	0.00516479	0.157176	0.091,0.139	0.013,0.047	0.085	8.5	8.5
11313	ENSG00000197635	DPP4	2	-	162038944	162039017	162038948	162039017	162038301	162038422	11313	0,1	37,20	3,7	52,60	77	73	0.0051435	0.157176	0.0,0.045	0.052,0.1	-0.053	-5.3	5.3
1159	ENSG00000076650	GPATCH1	19	+	33112485	33112613	33112485	33112579	33113766	33113903	1159	7,3	5,1	7,1	0,1	107	73	0.00514859	0.157176	0.489,0.672	1.0,0.406	-0.123	-12.3	12.3
11880	ENSG00000127184	COX7C	5	+	86619352	86619878	86619352	86619442	86620667	86620766	11880	19731335	11,6	17981626	2,3	509	73	0.0051624	0.157176	0.963,0.97	0.992,0.987	-0.023	-2.3	2.3
9065	ENSG00000160226	C21orf2	21	-	44334060	44335804	44335757	44335804	44333032	44333262	9065	94,95	9,7	46,56	8,15	1770	73	0.00512906	0.157176	0.301,0.359	0.192,0.133	0.167	16.7	16.7
2231	ENSG00000116750	UCHL5	1	-	193059315	193059521	193059412	193059521	193051753	193051817	2231	5,2	0,1	2,6	3,1	170	73	0.00519367	0.157492	1.0,0.462	0.223,0.72	0.26	26	26
2804	ENSG00000089289	IGBP1	X	+	70148760	70148844	70148760	70148840	70150209	70150249	2804	9,7	115,90	4,1	115107	77	73	0.00519412	0.157492	0.069,0.069	0.032,0.009	0.049	4.9	4.9
17670	ENSG00000231908	IDH1-AS1	2	+	208255246	208255431	208255246	208255340	208255902	208256181	17670	87,39	3,3	41,40	0,0	164	73	0.00521609	0.15787	0.928,0.853	1.0,1.0	-0.109	-10.9	10.9
9968	ENSG00000110171	TRIM3	11	-	6458064	6458296	6458069	6458296	6457695	6457847	9968	5,8	1,3	21,22	1,0	78	73	0.00524974	0.158599	0.824,0.714	0.952,1.0	-0.207	-20.7	20.7
11317	ENSG00000163714	U2SURP	3	+	143021349	143021385	143021349	143021382	143021472	143021555	11317	51,31	36,28	33,20	54,31	76	73	0.005291	0.159522	0.576,0.515	0.37,0.383	0.169	16.9	16.9
4929	ENSG00000162244	RPL29	3	-	51995662	51995844	51995739	51995844	51995424	51995469	4929	4,3	2,1	1,1	4,4	150	73	0.00529947	0.159522	0.493,0.593	0.108,0.108	0.435	43.5	43.5
1515	ENSG00000163138	PACRGL	4	+	20700458	20700747	20700458	20700617	20704465	20704533	1515	9,3	0,0	8,11	4,0	203	73	0.00532737	0.15993	1.0,1.0	0.418,1.0	0.291	29.1	29.1
1535	ENSG00000148362	C9orf142	9	+	136992639	136992974	136992639	136992700	136993052	136993243	1535	140139	2,4	215202	0,1	347	73	0.00533227	0.15993	0.936,0.88	1.0,0.977	-0.08	-8	8
12420	ENSG00000124593	PRICKLE4	6	+	41783461	41783685	41783461	41783605	41784130	41784238	12420	14,11	3,5	16,19	1,1	153	73	0.00539675	0.161572	0.69,0.512	0.884,0.901	-0.292	-29.2	29.2
1190	ENSG00000184470	TXNRD2	22	-	19937978	19938179	19937982	19938179	19931029	19931098	1190	0,0	3,1	1,2	1,1	77	73	0.00541003	0.161678	0.0,0.0	0.487,0.655	-0.571	-57.1	57.1
18820	ENSG00000092841	MYL6	12	+	56158901	56158940	56158901	56158920	56159586	56159705	18820	0,1	4,1	3,1	1,2	93	73	0.00542079	0.161709	0.0,0.44	0.702,0.282	-0.272	-27.2	27.2
12257	ENSG00000197601	FAR1	11	+	13711903	13712055	13711903	13712046	13712965	13713029	12257	25,11	130,98	14,3	141110	82	73	0.00545771	0.162402	0.146,0.091	0.081,0.024	0.066	6.6	6.6
12510	ENSG00000134330	IAH1	2	+	9474857	9475217	9474857	9475097	9475986	9476039	12510	4,6	1,2	3,4	0,1	193	73	0.00546357	0.162402	0.602,0.532	1.0,0.602	-0.234	-23.4	23.4
10027	ENSG00000196976	LAGE3	X	-	154478282	154478411	154478305	154478411	154477768	154478058	10027	226175	7,5	197242	1,1	96	73	0.00548665	0.162506	0.961,0.964	0.993,0.995	-0.032	-3.2	3.2
10396	ENSG00000162927	PUS10	2	-	61017048	61017193	61017157	61017193	61011764	61011905	10396	12,4	5,2	1,4	0,1	182	73	0.00548238	0.162506	0.49,0.445	1.0,0.616	-0.341	-34.1	34.1
13444	ENSG00000183597	TANGO2	22	+	20061529	20061706	20061529	20061683	20063337	20063442	13444	4,2	28,20	0,0	23,24	96	73	0.00556215	0.16445	0.098,0.071	0.0,0.0	0.084	8.4	8.4
4240	ENSG00000196678	ERI2	16	-	20806046	20806450	20806316	20806450	20803602	20803670	4240	64,51	1,0	44,55	3,2	343	73	0.00558305	0.164774	0.932,1.0	0.757,0.854	0.16	16	16
14332	ENSG00000141527	CARD14	17	+	80169991	80170136	80169991	80170056	80178507	80178655	14332	0,3	5,0	5,3	0,1	153	73	0.00561935	0.165041	0.0,1.0	1.0,0.589	-0.294	-29.4	29.4
4241	ENSG00000196678	ERI2	16	-	20806009	20806450	20806316	20806450	20803602	20803670	4241	64,59	1,0	43,65	3,2	380	73	0.00560775	0.165041	0.925,1.0	0.734,0.862	0.164	16.4	16.4
5805	ENSG00000129245	FXR2	17	-	7606015	7606149	7606096	7606149	7605644	7605738	5805	1,1	45,46	6,7	59,64	154	73	0.0056219	0.165041	0.01,0.01	0.046,0.049	-0.037	-3.7	3.7
12115	ENSG00000142515	KLK3	19	+	50854914	50855424	50854914	50855001	50856239	50856399	12115	168141	268269	120230	168234	496	73	0.00570418	0.166015	0.084,0.072	0.095,0.126	-0.033	-3.3	3.3
12704	ENSG00000148985	PGAP2	11	+	3824269	3824460	3824269	3824364	3825019	3825128	12704	21,17	11,6	27,23	28,33	169	73	0.00569388	0.166015	0.452,0.55	0.294,0.231	0.238	23.8	23.8
16433	ENSG00000126226	PCID2	13	-	113208023	113208650	113208598	113208650	113200426	113200516	16433	55,41	95,55	29,30	97,72	648	73	0.00568917	0.166015	0.061,0.077	0.033,0.045	0.03	3	3
3778	ENSG00000117360	PRPF3	1	+	150346407	150346501	150346407	150346491	150349156	150349218	3778	21,17	142,60	2,7	61,59	83	73	0.00567664	0.166015	0.115,0.199	0.028,0.094	0.096	9.6	9.6
8541	ENSG00000077044	DGKD	2	+	233458283	233458400	233458283	233458397	233459756	233459891	8541	1,0	13,16	5,1	21,10	76	73	0.00570503	0.166015	0.069,0.0	0.186,0.088	-0.103	-10.3	10.3
1	ENSG00000146263	MMS22L	6	-	97267871	97268002	97267881	97268002	97263334	97263448	1	6,6	2,2	10,9	0,1	83	73	0.00573167	0.166185	0.725,0.725	1.0,0.888	-0.219	-21.9	21.9
506	ENSG00000115661	STK16	2	+	219245478	219245796	219245478	219245522	219245895	219246085	506	12,18	21,12	34,36	17,7	347	73	0.00575034	0.166185	0.107,0.24	0.296,0.52	-0.235	-23.5	23.5
8193	ENSG00000256591	RP11-286N22.8	11	+	61430149	61430358	61430149	61430182	61445940	61446231	8193	0,2	31,27	0,9	22,16	249	73	0.00573115	0.166185	0.0,0.021	0.0,0.142	-0.06	-6	6
8549	ENSG00000117480	FAAH	1	+	46406071	46406083	46406071	46406078	46406243	46406368	8549	6,2	38,34	0,2	33,64	78	73	0.00575088	0.166185	0.129,0.052	0.0,0.028	0.076	7.6	7.6
10582	ENSG00000095059	DHPS	19	-	12680160	12680325	12680195	12680325	12679800	12679922	10582	140,98	3,6	169159	0,2	108	73	0.00581375	0.166656	0.969,0.917	1.0,0.982	-0.048	-4.8	4.8
11629	ENSG00000172732	MUS81	11	+	65860972	65861146	65860972	65861102	65861349	65861435	11629	12,11	70,51	4,1	47,33	117	73	0.00582536	0.166656	0.097,0.119	0.05,0.019	0.073	7.3	7.3
11885	ENSG00000008710	PKD1	16	-	2113156	2113280	2113160	2113280	2112787	2112963	11885	4,2	11,12	0,1	13,4	77	73	0.00582735	0.166656	0.256,0.136	0.0,0.192	0.1	10	10
12159	ENSG00000104946	TBC1D17	19	+	49882241	49882407	49882241	49882400	49882763	49882892	12159	5,6	38,37	2,1	52,37	80	73	0.00578696	0.166656	0.107,0.129	0.034,0.024	0.089	8.9	8.9
13064	ENSG00000101412	E2F1	20	-	33679750	33679974	33679754	33679974	33678200	33678353	13064	0,1	16,12	7,7	53,75	77	73	0.00579837	0.166656	0.0,0.073	0.111,0.081	-0.06	-6	6
4736	ENSG00000073536	NLE1	17	-	35139819	35140066	35139848	35140066	35139234	35139314	4736	5,6	12,14	2,6	42,41	102	73	0.00582593	0.166656	0.23,0.235	0.033,0.095	0.168	16.8	16.8
1158	ENSG00000198373	WWP2	16	+	69762327	69762391	69762327	69762387	69776188	69776241	1158	11,7	2,2	10,16	0,0	77	73	0.00592252	0.168678	0.839,0.768	1.0,1.0	-0.197	-19.7	19.7
12308	ENSG00000132793	LPIN3	20	+	41357881	41358034	41357881	41357957	41358236	41358351	12308	17,18	1,0	19,22	2,3	150	73	0.00592628	0.168678	0.892,1.0	0.822,0.781	0.144	14.4	14.4
14016	ENSG00000156256	USP16	21	+	29026566	29026703	29026566	29026661	29027872	29027974	14016	4,2	0,1	1,3	2,1	115	73	0.00597781	0.168678	1.0,0.559	0.241,0.656	0.331	33.1	33.1
1689	ENSG00000166797	FAM96A	15	-	64075352	64075537	64075491	64075537	64072980	64073028	1689	12,14	182135	34,26	204162	212	73	0.00597924	0.168678	0.022,0.034	0.054,0.052	-0.025	-2.5	2.5
2150	ENSG00000187954	CYHR1	8	-	144462282	144462861	144462833	144462861	144453221	144453460	2150	69,44	0,0	38,58	4,0	624	73	0.00592899	0.168678	1.0,1.0	0.526,1.0	0.237	23.7	23.7
3800	ENSG00000132436	FIGNL1	7	-	50449555	50449723	50449562	50449723	50448180	50448289	3800	0,1	3,2	3,3	5,7	80	73	0.0059745	0.168678	0.0,0.313	0.354,0.281	-0.161	-16.1	16.1
5876	ENSG00000132768	DPH2	1	+	43970595	43970726	43970595	43970708	43970965	43971189	5876	0,0	21,14	5,3	35,50	91	73	0.00594705	0.168678	0.0,0.0	0.103,0.046	-0.074	-7.4	7.4
7928	ENSG00000182796	TMEM198B	12	+	55832870	55833038	55832870	55833014	55833446	55833541	7928	9,10	1,1	5,5	3,4	97	73	0.00596621	0.168678	0.871,0.883	0.556,0.485	0.357	35.7	35.7
1699	ENSG00000084693	AGBL5	2	+	27055074	27055507	27055074	27055253	27055681	27056138	1699	14,17	69,44	7,3	55,40	327	73	0.00600446	0.169102	0.043,0.079	0.028,0.016	0.039	3.9	3.9
6669	ENSG00000105202	FBL	19	-	39840682	39840787	39840721	39840787	39840413	39840509	6669	8,6	0,2	14,10	7,9	112	73	0.00604335	0.169909	1.0,0.662	0.566,0.42	0.338	33.8	33.8
2684	ENSG00000169813	HNRNPF	10	-	43397126	43397346	43397184	43397346	43396455	43396590	2684	22,19	53,62	8,7	43,57	131	73	0.00605923	0.170068	0.188,0.146	0.094,0.064	0.088	8.8	8.8
6075	ENSG00000091640	SPAG7	17	-	4966603	4966749	4966707	4966749	4960785	4960853	6075	25,15	0,9	19,11	1,0	177	73	0.00607871	0.170327	1.0,0.407	0.887,1.0	-0.24	-24	24
8594	ENSG00000149428	HYOU1	11	-	119056278	119056405	119056329	119056405	119056069	119056167	8594	6,4	4,0	5,4	0,0	124	73	0.00614937	0.172017	0.469,1.0	1.0,1.0	-0.266	-26.6	26.6
10803	ENSG00000170852	KBTBD2	7	-	32879434	32879942	32879700	32879942	32874991	32875157	10803	132,86	3,3	108,90	0,1	339	73	0.00617337	0.172398	0.905,0.861	1.0,0.951	-0.093	-9.3	9.3
16834	ENSG00000116353	MECR	1	-	29220833	29220919	29220837	29220919	29216587	29216812	16834	1,1	1,1	1,1	0,1	77	73	0.00618604	0.172462	0.487,0.487	1.0,0.487	-0.257	-25.7	25.7
9769	ENSG00000100813	ACIN1	14	-	23071103	23071186	23071124	23071186	23069475	23069617	9769	8,2	27,15	1,2	28,32	94	73	0.0062253	0.173266	0.187,0.094	0.027,0.046	0.104	10.4	10.4
8107	ENSG00000183495	EP400	12	+	131979696	131979793	131979696	131979784	131982092	131982478	8107	8,10	0,1	7,12	3,2	82	73	0.00624637	0.173561	1.0,0.899	0.675,0.842	0.191	19.1	19.1
12822	ENSG00000080561	MID2	X	+	107825878	107826430	107825878	107825946	107840669	107841385	12822	78,60	0,0	62,54	1,3	557	73	0.00626285	0.173729	1.0,1.0	0.89,0.702	0.204	20.4	20.4
2751	ENSG00000278615	C11orf98	11	-	62665056	62665191	62665130	62665191	62664848	62664973	2751	17,13	305233	41,45	418420	147	73	0.00635399	0.175726	0.027,0.027	0.046,0.051	-0.022	-2.2	2.2
777	ENSG00000111788	RP11-22B23.1	12	+	9298779	9298897	9298779	9298867	9299259	9299468	777	0,1	1,1	4,3	2,5	103	73	0.006356	0.175726	0.0,0.415	0.586,0.298	-0.234	-23.4	23.4
17201	ENSG00000283050	GTF2IP12	4	-	119418939	119419106	119419041	119419106	119413288	119413407	17201	2,1	0,0	0,2	2,0	175	73	0.00637891	0.176066	1.0,1.0	0.0,1.0	0.5	50	50
8415	ENSG00000213639	PPP1CB	2	+	28751813	28751924	28751813	28751871	28752037	28752176	8415	1,1	0,0	3,0	0,3	126	73	0.00643373	0.177285	1.0,1.0	1.0,0.0	0.5	50	50
10707	ENSG00000130707	ASS1	9	+	130451601	130452043	130451601	130451730	130452223	130452333	10707	12,19	2,2	6,11	0,1	386	73	0.00646154	0.177756	0.532,0.642	1.0,0.675	-0.251	-25.1	25.1
5128	ENSG00000107551	RASSF4	10	+	44970164	44970274	44970164	44970264	44971772	44971848	5128	1,0	6,10	4,1	11,5	83	73	0.00649742	0.178448	0.128,0.0	0.242,0.15	-0.132	-13.2	13.2
17879	ENSG00000166348	USP54	10	-	73505304	73505426	73505307	73505426	73500654	73500838	17879	4,6	31,22	0,2	22,20	76	73	0.00653261	0.178529	0.11,0.208	0.0,0.088	0.115	11.5	11.5
357	ENSG00000000457	SCYL3	1	-	169864368	169864508	169864457	169864508	169862612	169862797	357	16,26	2,2	35,27	0,0	162	73	0.00651704	0.178529	0.783,0.854	1.0,1.0	-0.181	-18.1	18.1
7164	ENSG00000120705	ETF1	5	-	138542704	138542936	138542832	138542936	138518691	138518867	7164	43,25	162131	22,14	140155	201	73	0.00652442	0.178529	0.088,0.065	0.054,0.032	0.034	3.4	3.4
14278	ENSG00000115355	CCDC88A	2	-	55299831	55299919	55299838	55299919	55296257	55296523	14278	0,0	8,8	2,2	9,5	80	73	0.00657114	0.178993	0.0,0.0	0.169,0.267	-0.218	-21.8	21.8
5748	ENSG00000170037	CNTROB	17	+	7944122	7944638	7944122	7944248	7945727	7945986	5748	112,89	3,2	130124	1,0	463	73	0.00656076	0.178993	0.855,0.875	0.953,1.0	-0.111	-11.1	11.1
10116	ENSG00000079313	REXO1	19	-	1818678	1818735	1818705	1818735	1818481	1818595	10116	0,1	14,12	2,4	11,19	100	73	0.00660443	0.179606	0.0,0.057	0.117,0.133	-0.097	-9.7	9.7
1619	ENSG00000137312	FLOT1	6	-	30741661	30741799	30741791	30741799	30741189	30741333	1619	11,14	23,13	14,12	4,6	203	73	0.00664482	0.180115	0.147,0.279	0.557,0.418	-0.275	-27.5	27.5
8836	ENSG00000114850	SSR3	3	-	156548804	156548998	156548865	156548998	156544307	156544439	8836	0,1	3,3	2,3	4,3	134	73	0.00664248	0.180115	0.0,0.154	0.214,0.353	-0.206	-20.6	20.6
8956	ENSG00000179832	MROH1	8	+	144242368	144242616	144242368	144242515	144243493	144243616	8956	1,1	18,11	2,6	9,11	174	73	0.00670127	0.181349	0.023,0.037	0.085,0.186	-0.106	-10.6	10.6
10228	ENSG00000244754	N4BP2L2	13	-	32538749	32538885	32538777	32538885	32537005	32537027	10228	2,1	35,12	5,1	2,4	101	73	0.00672167	0.181419	0.04,0.057	0.644,0.153	-0.35	-35	35
12195	ENSG00000067840	PDZD4	X	-	153808341	153808595	153808359	153808595	153807278	153807369	12195	2,1	1,0	6,2	2,3	91	73	0.00675436	0.181419	0.616,1.0	0.706,0.348	0.281	28.1	28.1
17119	ENSG00000198948	MFAP3L	4	-	170026859	170027210	170027159	170027210	170006602	170006736	17119	23,36	4,0	14,6	0,0	373	73	0.00674215	0.181419	0.529,1.0	1.0,1.0	-0.236	-23.6	23.6
17417	ENSG00000145979	TBC1D7	6	-	13328295	13328531	13328455	13328531	13326786	13326963	17417	37,25	1,0	60,31	6,0	233	73	0.00677956	0.181419	0.921,1.0	0.758,1.0	0.082	8.2	8.2
2814	ENSG00000137411	VARS2	6	+	30909931	30910063	30909931	30910059	30910664	30910761	2814	28,21	4,2	21,25	0,1	77	73	0.00676608	0.181419	0.869,0.909	1.0,0.96	-0.091	-9.1	9.1
5835	ENSG00000140718	FTO	16	+	53810139	53810222	53810139	53810217	53825863	53826491	5835	4,2	18,12	1,1	34,32	78	73	0.00678029	0.181419	0.172,0.135	0.027,0.028	0.126	12.6	12.6
7417	ENSG00000150712	MTMR12	5	-	32270816	32270955	32270844	32270955	32268700	32268794	7417	76,75	6,3	72,79	1,1	101	73	0.00674939	0.181419	0.902,0.948	0.981,0.983	-0.057	-5.7	5.7
11078	ENSG00000143314	MRPL24	1	-	156740930	156741088	156741011	156741088	156738521	156738764	11078	4,6	111,92	16,17	158115	154	73	0.0068178	0.181627	0.017,0.03	0.046,0.065	-0.032	-3.2	3.2
17860	ENSG00000101138	CSTF1	20	+	56392694	56392739	56392694	56392713	56395520	56395759	17860	5,2	44,20	0,1	36,36	99	73	0.00682085	0.181627	0.077,0.069	0.0,0.02	0.063	6.3	6.3
8031	ENSG00000166889	PATL1	11	-	59659247	59659469	59659251	59659469	59658865	59658946	8031	0,0	50,25	3,2	12,25	77	73	0.00681609	0.181627	0.0,0.0	0.192,0.07	-0.131	-13.1	13.1
1514	ENSG00000163138	PACRGL	4	+	20700458	20700787	20700458	20700617	20704465	20704533	1514	19,9	0,0	13,23	4,0	243	73	0.00692432	0.183793	1.0,1.0	0.494,1.0	0.253	25.3	25.3
6795	ENSG00000057252	SOAT1	1	+	179335505	179335661	179335505	179335657	179337836	179337896	6795	0,0	58,41	3,4	46,54	77	73	0.00691956	0.183793	0.0,0.0	0.058,0.066	-0.062	-6.2	6.2
10727	ENSG00000179115	FARSA	19	-	12924442	12924526	12924448	12924526	12924150	12924265	10727	17,15	99,91	42,49	144145	79	73	0.00694365	0.184012	0.137,0.132	0.212,0.238	-0.09	-9	9
12623	ENSG00000134253	TRIM45	1	-	117118033	117118767	117118087	117118767	117116615	117116745	12623	39,23	2,3	21,19	0,0	127	73	0.00712285	0.187862	0.918,0.815	1.0,1.0	-0.133	-13.3	13.3
14638	ENSG00000280927	CTBP1-AS	4	+	1215535	1215752	1215535	1215690	1215958	1218591	14638	2,8	2,4	1,4	1,0	135	73	0.00712103	0.187862	0.351,0.52	0.351,1.0	-0.24	-24	24
17898	ENSG00000111319	SCNN1A	12	-	6348722	6348802	6348726	6348802	6347683	6348253	17898	0,3	57,58	6,9	84,80	77	73	0.00710949	0.187862	0.0,0.047	0.063,0.096	-0.056	-5.6	5.6
10449	ENSG00000152234	ATP5A1	18	-	46094979	46095131	46095052	46095131	46091681	46091851	10449	82,29	662469	50,38	752737	146	73	0.0071551	0.18834	0.058,0.03	0.032,0.025	0.015	1.5	1.5
15474	ENSG00000131480	AOC2	17	+	42849085	42849371	42849085	42849290	42849600	42849730	15474	17,13	1,4	4,7	0,1	154	73	0.00716363	0.18834	0.89,0.606	1.0,0.768	-0.136	-13.6	13.6
8767	ENSG00000128609	NDUFA5	7	-	123546582	123546817	123546657	123546817	123545610	123545676	8767	31,10	4,2	13,3	1,0	148	73	0.00717583	0.188363	0.793,0.712	0.865,1.0	-0.18	-18	18
19180	ENSG00000177675	CD163L1	12	-	7368057	7368197	7368086	7368197	7357379	7357486	19180	0,0	1,1	1,1	0,1	102	73	0.00719342	0.188527	0.0,0.0	1.0,0.417	-0.709	-70.9	70.9
12193	ENSG00000129460	NGDN	14	+	23475557	23475646	23475557	23475642	23475725	23475778	12193	5,4	77,57	0,2	73,77	77	73	0.0072263	0.188793	0.058,0.062	0.0,0.024	0.048	4.8	4.8
3995	ENSG00000115234	SNX17	2	+	27371268	27371433	27371268	27371343	27373246	27373311	3995	10,4	2,5	21,4	1,1	163	73	0.00721695	0.188793	0.691,0.264	0.904,0.642	-0.296	-29.6	29.6
17507	ENSG00000085433	WDR47	1	-	109013819	109013925	109013840	109013925	109010915	109011718	17507	0,2	9,14	8,1	14,7	94	73	0.00726897	0.189016	0.0,0.1	0.307,0.1	-0.154	-15.4	15.4
18803	ENSG00000198952	SMG5	1	-	156266506	156266678	156266540	156266678	156266284	156266380	18803	4,17	107,75	1,6	82,95	107	73	0.00724909	0.189016	0.025,0.134	0.008,0.041	0.055	5.5	5.5
4902	ENSG00000197102	DYNC1H1	14	+	102047816	102048031	102047816	102048028	102048515	102048669	4902	2,0	120,87	7,3	108,83	76	73	0.00726274	0.189016	0.016,0.0	0.059,0.034	-0.038	-3.8	3.8
18344	ENSG00000168002	POLR2G	11	+	62761794	62762184	62761794	62761904	62762866	62763026	18344	38,23	248142	50,28	146133	353	73	0.0073103	0.189211	0.031,0.032	0.066,0.042	-0.023	-2.3	2.3
7173	ENSG00000198176	TFDP1	13	+	113637817	113637896	113637817	113637884	113640119	113641470	7173	49,36	2,5	53,65	9,19	85	73	0.00731065	0.189211	0.955,0.861	0.835,0.746	0.117	11.7	11.7
9646	ENSG00000137075	RNF38	9	-	36390466	36390616	36390553	36390616	36376007	36376127	9646	18,16	3,1	12,15	0,0	160	73	0.00728811	0.189211	0.732,0.88	1.0,1.0	-0.194	-19.4	19.4
15393	ENSG00000155111	CDK19	6	-	110623180	110623362	110623289	110623362	110622814	110622912	15393	1,1	49,42	4,9	62,58	182	73	0.0073384	0.18934	0.008,0.009	0.025,0.059	-0.033	-3.3	3.3
19167	ENSG00000126814	TRMT5	14	-	60980813	60981051	60980843	60981051	60979522	60979886	19167	2,3	0,0	2,2	1,2	103	73	0.00733835	0.18934	1.0,1.0	0.586,0.415	0.5	50	50
4575	ENSG00000165233	CARD19	9	+	93107673	93107827	93107673	93107816	93110567	93110721	4575	25,28	29,40	34,43	26,18	84	73	0.00736154	0.189642	0.428,0.378	0.532,0.675	-0.201	-20.1	20.1
14513	ENSG00000109576	AADAT	4	-	170084706	170084810	170084724	170084810	170078508	170078583	14513	0,0	5,2	1,3	6,4	91	73	0.0074954	0.192481	0.0,0.0	0.118,0.376	-0.247	-24.7	24.7
19172	ENSG00000089009	RPL6	12	-	112409405	112409593	112409410	112409593	112408419	112408656	19172	18,2	109,82	14,26	75,97	78	73	0.00750647	0.192481	0.134,0.022	0.149,0.201	-0.097	-9.7	9.7
3889	ENSG00000130413	STK33	11	-	8480409	8480614	8480533	8480614	8477249	8477283	3889	13,10	3,1	9,12	0,1	197	73	0.00749707	0.192481	0.616,0.787	1.0,0.816	-0.206	-20.6	20.6
8872	ENSG00000116922	C1orf109	1	-	37689605	37689883	37689657	37689883	37686272	37686452	8872	74,50	3,4	74112	0,2	125	73	0.00752548	0.192671	0.935,0.88	1.0,0.97	-0.078	-7.8	7.8
3165	ENSG00000257921	RP11-571M6.15	12	+	57773051	57773128	57773051	57773073	57783109	57783283	3165	18,5	1,0	14,18	1,4	128	73	0.00754246	0.192808	0.911,1.0	0.889,0.72	0.151	15.1	15.1
13486	ENSG00000002016	RAD52	12	-	914410	914532	914430	914532	913893	914121	13486	9,4	15,3	2,2	16,9	93	73	0.00771454	0.196001	0.32,0.511	0.089,0.149	0.296	29.6	29.6
65	ENSG00000021826	CPS1	2	+	210519550	210519784	210519550	210519670	210556718	210556859	65	5,1	2,1	3,1	1,0	187	73	0.00769971	0.196001	0.494,0.281	0.539,1.0	-0.382	-38.2	38.2
7406	ENSG00000257529	RPL36A-HNRNPH2	X	+	101392049	101392107	101392049	101392095	101395334	101395457	7406	1,2	2,1	2,3	0,1	85	73	0.00769245	0.196001	0.3,0.632	1.0,0.72	-0.394	-39.4	39.4
7889	ENSG00000203837	PNLIPRP3	10	+	116443054	116443245	116443054	116443174	116444381	116444513	7889	16,8	33,29	1,1	8,9	144	73	0.00771317	0.196001	0.197,0.123	0.06,0.053	0.104	10.4	10.4
14312	ENSG00000128944	KNSTRN	15	+	40391948	40392065	40391948	40392023	40393468	40393626	14312	3,1	119,83	8,5	91,87	115	73	0.00772939	0.196079	0.016,0.008	0.053,0.035	-0.032	-3.2	3.2
4728	ENSG00000277462	ZNF670	1	-	247078593	247078755	247078725	247078755	247039410	247039537	4728	19,10	2,2	23,8	1,0	205	73	0.00774232	0.196107	0.772,0.64	0.891,1.0	-0.24	-24	24
12094	ENSG00000165795	NDRG2	14	-	21019613	21019742	21019638	21019742	21019115	21019160	12094	1,1	40,33	3,6	41,32	98	73	0.00776523	0.196388	0.018,0.022	0.052,0.123	-0.068	-6.8	6.8
3151	ENSG00000135452	TSPAN31	12	+	57746666	57746756	57746666	57746720	57747017	57747855	3151	6,11	62,35	4,2	82,29	109	73	0.00778451	0.196577	0.061,0.174	0.032,0.044	0.079	7.9	7.9
15992	ENSG00000109180	OCIAD1	4	+	48832619	48832761	48832619	48832663	48833400	48833481	15992	12,6	2,1	5,7	0,0	171	73	0.00780083	0.19669	0.719,0.719	1.0,1.0	-0.281	-28.1	28.1
15203	ENSG00000110046	ATG2A	11	-	64907515	64907664	64907524	64907664	64907254	64907415	15203	0,0	19,9	0,5	7,21	82	73	0.00784894	0.197603	0.0,0.0	0.0,0.175	-0.087	-8.7	8.7
10585	ENSG00000078699	CBFA2T2	20	+	33638738	33639708	33638738	33638880	33640343	33640531	10585	17,32	2,1	8,10	0,0	901	73	0.00790875	0.198807	0.408,0.722	1.0,1.0	-0.435	-43.5	43.5
107	ENSG00000177479	ARIH2	3	+	48970594	48970716	48970594	48970704	48973698	48973816	107	7,5	114,81	3,0	93,94	85	73	0.00792261	0.198855	0.05,0.05	0.027,0.0	0.037	3.7	3.7
4924	ENSG00000161618	ALDH16A1	19	+	49461618	49462036	49461618	49461800	49462569	49462755	4924	33,34	0,0	32,52	1,3	309	73	0.00794502	0.198862	1.0,1.0	0.883,0.804	0.156	15.6	15.6
8462	ENSG00000172766	NAA16	13	+	41316845	41316942	41316845	41316930	41318805	41318910	8462	1,4	13,5	1,0	11,10	85	73	0.00794681	0.198862	0.062,0.407	0.072,0.0	0.198	19.8	19.8
10504	ENSG00000272030	RP1-178F15.4	1	-	153634213	153634397	153634242	153634397	153633957	153634110	10504	68,50	9,4	38,64	2,1	102	73	0.00799862	0.199557	0.844,0.899	0.931,0.979	-0.084	-8.4	8.4
12123	ENSG00000061938	TNK2	3	-	195878434	195878592	195878445	195878592	195878252	195878347	12123	4,1	111,93	2,10	50,78	84	73	0.00798957	0.199557	0.03,0.009	0.034,0.1	-0.048	-4.8	4.8
17889	ENSG00000177200	CHD9	16	+	53231418	53231516	53231418	53231505	53231646	53231784	17889	0,1	10,12	1,3	4,5	84	73	0.00804189	0.200336	0.0,0.068	0.178,0.343	-0.227	-22.7	22.7
8133	ENSG00000213999	MEF2B	19	-	19149216	19149429	19149225	19149429	19147697	19147832	8133	3,1	5,7	0,0	3,6	82	73	0.0080854	0.201118	0.348,0.113	0.0,0.0	0.23	23	23
9662	ENSG00000144589	STK11IP	2	+	219598093	219598322	219598093	219598180	219601234	219601440	9662	4,2	12,3	0,1	6,11	215	73	0.00810217	0.201234	0.102,0.185	0.0,0.03	0.129	12.9	12.9
5474	ENSG00000141378	PTRH2	17	-	59707370	59707626	59707379	59707626	59698870	59700189	5474	28,20	4,2	17,19	1,0	82	73	0.00818974	0.203105	0.862,0.899	0.938,1.0	-0.088	-8.8	8.8
4558	ENSG00000197275	RAD54B	8	-	94474959	94475109	94475000	94475109	94467404	94467555	4558	0,0	14,9	3,3	15,26	114	73	0.00823034	0.203808	0.0,0.0	0.114,0.069	-0.091	-9.1	9.1
16381	ENSG00000188186	LAMTOR4	7	+	100149498	100149692	100149498	100149565	100153399	100153517	16381	89,82	17,10	112136	6,10	200	73	0.00826846	0.204448	0.656,0.75	0.872,0.832	-0.149	-14.9	14.9
12037	ENSG00000011332	DPF1	19	-	38217797	38217876	38217811	38217876	38217459	38217591	12037	3,2	4,0	3,7	0,0	87	73	0.00834009	0.204696	0.386,1.0	1.0,1.0	-0.307	-30.7	30.7
12705	ENSG00000148985	PGAP2	11	+	3824269	3824455	3824269	3824364	3825019	3825128	12705	26,15	11,6	33,25	28,33	164	73	0.00832705	0.204696	0.513,0.527	0.344,0.252	0.222	22.2	22.2
4065	ENSG00000123106	CCDC91	12	+	28450349	28450451	28450349	28450418	28452477	28452527	4065	10,3	106,83	1,1	63,56	106	73	0.00832529	0.204696	0.061,0.024	0.011,0.012	0.031	3.1	3.1
5142	ENSG00000176155	CCDC57	17	-	82207730	82208048	82207859	82208048	82201537	82201952	5142	13,6	8,0	5,9	1,0	202	73	0.00833647	0.204696	0.37,1.0	0.644,1.0	-0.137	-13.7	13.7
8156	ENSG00000108587	GOSR1	17	+	30480855	30481030	30480855	30480947	30481142	30481257	8156	3,2	2,3	0,1	1,2	156	73	0.00833888	0.204696	0.412,0.238	0.0,0.19	0.23	23	23
18428	ENSG00000145833	DDX46	5	+	134828658	134828863	134828658	134828746	134854897	134855133	18428	94,52	8,1	118107	3,0	190	73	0.00835788	0.20483	0.819,0.952	0.938,1.0	-0.084	-8.4	8.4
1767	ENSG00000103365	GGA2	16	-	23494298	23494378	23494302	23494378	23493359	23493458	1767	1,0	28,19	5,2	38,27	77	73	0.00838677	0.205235	0.033,0.0	0.111,0.066	-0.072	-7.2	7.2
36	ENSG00000143036	SLC44A3	1	+	94827506	94827643	94827506	94827547	94828492	94828586	36	2,4	0,0	13,8	2,1	169	73	0.0084442	0.206336	1.0,1.0	0.737,0.776	0.244	24.4	24.4
14281	ENSG00000162222	TTC9C	11	+	62728068	62728227	62728068	62728161	62728822	62729086	14281	1,2	1,0	1,3	2,1	139	73	0.00848525	0.207035	0.344,1.0	0.208,0.612	0.262	26.2	26.2
11076	ENSG00000143314	MRPL24	1	-	156740930	156741088	156741015	156741088	156738521	156738764	11076	5,8	5,3	18,17	2,2	158	73	0.00853029	0.207829	0.316,0.552	0.806,0.797	-0.368	-36.8	36.8
2430	ENSG00000104517	UBR5	8	-	102288146	102288266	102288154	102288266	102287432	102287564	2430	8,4	80,51	14,12	63,48	81	73	0.00857281	0.20827	0.083,0.066	0.167,0.184	-0.101	-10.1	10.1
666	ENSG00000261732	LA16c-431H6.6	16	+	1667988	1668193	1667988	1668184	1669000	1669165	666	11,9	6,5	10,5	0,2	82	73	0.00857347	0.20827	0.62,0.616	1.0,0.69	-0.227	-22.7	22.7
8282	ENSG00000178685	PARP10	8	-	143984007	143984104	143984034	143984104	143983166	143983811	8282	46,39	5,0	44,64	6,14	100	73	0.00865363	0.20991	0.87,1.0	0.843,0.769	0.129	12.9	12.9
9973	ENSG00000167653	PSCA	8	+	142680498	142680681	142680498	142680563	142681326	142681434	9973	8,1	21,17	5,2	57,94	191	73	0.00867316	0.210078	0.127,0.022	0.032,0.008	0.054	5.4	5.4
17189	ENSG00000187838	TMEM256-PLSCR3	17	-	7393600	7394267	7394103	7394267	7393466	7393509	17189	32,22	0,1	35,46	2,2	576	73	0.00872546	0.21073	1.0,0.736	0.689,0.745	0.151	15.1	15.1
8083	ENSG00000073803	MAP3K13	3	+	185283025	185283254	185283025	185283119	185285516	185285643	8083	3,1	1,0	2,2	1,1	208	73	0.00871702	0.21073	0.513,1.0	0.412,0.412	0.344	34.4	34.4
3357	ENSG00000170324	FRMPD2	10	-	48177711	48178151	48178046	48178151	48175845	48175939	3357	1,1	0,0	5,0	1,1	408	73	0.00876245	0.211316	1.0,1.0	0.472,0.0	0.764	76.4	76.4
5810	ENSG00000155629	PIK3AP1	10	-	96603885	96604049	96603978	96604049	96602279	96602398	5810	6,0	16,6	1,0	13,22	166	73	0.00878074	0.21145	0.142,0.0	0.033,0.0	0.054	5.4	5.4
6123	ENSG00000107745	MICU1	10	-	72477018	72477256	72477173	72477256	72475099	72475297	6123	12,3	77,76	20,15	68,89	228	73	0.00879629	0.211518	0.048,0.012	0.086,0.051	-0.038	-3.8	3.8
13662	ENSG00000278311	GGNBP2	17	+	36577982	36578192	36577982	36578186	36579244	36579419	13662	29,28	107,66	40,34	63,56	79	73	0.00887501	0.213103	0.2,0.282	0.37,0.359	-0.123	-12.3	12.3
13962	ENSG00000158604	TMED4	7	-	44581088	44581239	44581092	44581239	44577893	44579628	13962	3,2	96,69	5,16	133104	77	73	0.00889585	0.213295	0.029,0.027	0.034,0.127	-0.053	-5.3	5.3
2287	ENSG00000137221	TJAP1	6	+	43499096	43499201	43499096	43499136	43500743	43500772	2287	1,3	2,1	0,1	2,3	138	73	0.00894721	0.213915	0.209,0.613	0.0,0.15	0.336	33.6	33.6
9263	ENSG00000089157	RPLP0	12	-	120200718	120200932	120200729	120200932	120199309	120199485	9263	102,69	26301765	69,58	26682238	84	73	0.00894746	0.213915	0.033,0.033	0.022,0.022	0.011	1.1	1.1
14393	ENSG00000164050	PLXNB1	3	-	48413573	48413812	48413669	48413812	48413068	48413169	14393	2,2	15,4	5,16	12,10	169	73	0.00899261	0.214686	0.054,0.178	0.153,0.409	-0.165	-16.5	16.5
3868	ENSG00000197989	SNHG12	1	-	28580424	28580646	28580559	28580646	28579911	28579981	3868	28,17	75,43	33,25	36,40	208	73	0.00901256	0.214853	0.116,0.122	0.243,0.18	-0.092	-9.2	9.2
2012	ENSG00000241370	RPP21	6	+	30345490	30345577	30345490	30345573	30346431	30346557	2012	8,3	88,51	0,3	65,83	77	73	0.00904089	0.21522	0.079,0.053	0.0,0.033	0.05	5	5
2256	ENSG00000156042	CFAP70	10	-	73291225	73291444	73291349	73291444	73278178	73278337	2256	38,23	3,1	24,24	0,0	197	73	0.00917756	0.218161	0.824,0.895	1.0,1.0	-0.141	-14.1	14.1
15856	ENSG00000125458	NT5C	17	-	75130964	75131281	75131044	75131281	75130752	75130867	15856	30,39	33,35	23,30	48,54	153	73	0.00919372	0.218233	0.303,0.347	0.186,0.21	0.127	12.7	12.7
13966	ENSG00000184575	XPOT	12	+	64425037	64425182	64425037	64425138	64425337	64425457	13966	985722	44,35	530420	13,11	117	73	0.00922954	0.21877	0.933,0.928	0.962,0.96	-0.03	-3	3
10643	ENSG00000110713	NUP98	11	-	3760470	3760594	3760562	3760594	3753315	3753408	10643	56,31	5,5	47,66	17,17	165	73	0.00933501	0.220955	0.832,0.733	0.55,0.632	0.192	19.2	19.2
10189	ENSG00000100796	PPP4R3A	14	-	91473018	91473135	91473032	91473135	91470836	91470995	10189	12,4	64,41	3,2	46,61	87	73	0.00939551	0.221708	0.136,0.076	0.052,0.027	0.067	6.7	6.7
15906	ENSG00000164347	GFM2	5	-	74733017	74733098	74733021	74733098	74725940	74726126	15906	0,2	5,2	7,6	3,5	77	73	0.00942017	0.221708	0.0,0.487	0.689,0.532	-0.367	-36.7	36.7
9491	ENSG00000241685	ARPC1A	7	+	99359628	99359775	99359628	99359738	99365890	99366226	9491	44,20	0,0	29,41	3,2	110	73	0.00940476	0.221708	1.0,1.0	0.865,0.932	0.101	10.1	10.1
9606	ENSG00000161265	U2AF1L4	19	-	35744484	35744540	35744490	35744540	35744322	35744421	9606	4,2	8,2	0,1	2,1	79	73	0.00941998	0.221708	0.316,0.48	0.0,0.48	0.158	15.8	15.8
2064	ENSG00000172046	USP19	3	-	49116720	49116943	49116726	49116943	49116528	49116607	2064	2,3	35,36	9,9	41,40	79	73	0.00947206	0.222614	0.05,0.071	0.169,0.172	-0.11	-11	11
3035	ENSG00000052126	PLEKHA5	12	+	19359411	19359569	19359411	19359546	19361581	19361706	3035	9,2	67,42	11,3	25,15	96	73	0.00949827	0.222914	0.093,0.035	0.251,0.132	-0.128	-12.8	12.8
3193	ENSG00000204628	GNB2L1	5	-	181241486	181241639	181241491	181241639	181240215	181240345	3193	138107	8,10	175135	4,4	78	73	0.0096312	0.225715	0.942,0.909	0.976,0.969	-0.047	-4.7	4.7
10375	ENSG00000113649	TCERG1	5	+	146482591	146482808	146482591	146482727	146483539	146483629	10375	12,4	59,28	20,23	52,53	154	73	0.00965982	0.225891	0.088,0.063	0.154,0.171	-0.087	-8.7	8.7
11739	ENSG00000181652	ATG9B	7	-	151013725	151013912	151013729	151013912	151012213	151013408	11739	1,0	3,7	1,4	7,7	77	73	0.00966773	0.225891	0.24,0.0	0.119,0.351	-0.115	-11.5	11.5
17131	ENSG00000198561	CTNND1	11	+	57761796	57762119	57761796	57762046	57789036	57789155	17131	31,20	0,2	34,28	7,2	146	73	0.00967948	0.225891	1.0,0.833	0.708,0.875	0.125	12.5	12.5
14008	ENSG00000079332	SAR1A	10	-	70161614	70161738	70161618	70161738	70161003	70161069	14008	22,18	299212	11,7	234247	77	73	0.00972884	0.226724	0.065,0.074	0.043,0.026	0.035	3.5	3.5
16380	ENSG00000188186	LAMTOR4	7	+	100149498	100149579	100149498	100149565	100153399	100153517	16380	337277	17,10	439404	6,10	87	73	0.00983257	0.228501	0.943,0.959	0.984,0.971	-0.027	-2.7	2.7
8225	ENSG00000042317	SPATA7	14	+	88385672	88386031	88385672	88385837	88391380	88391449	8225	4,3	18,9	0,0	10,7	267	73	0.00983012	0.228501	0.057,0.084	0.0,0.0	0.071	7.1	7.1
17794	ENSG00000160710	ADAR	1	-	154590183	154590409	154590261	154590409	154589756	154589928	17794	214181	78,52	140193	34,29	151	73	0.00990463	0.229574	0.57,0.627	0.666,0.763	-0.116	-11.6	11.6
2902	ENSG00000130227	XPO7	8	+	21966856	21967007	21966856	21967003	21969482	21969896	2902	4,9	49,32	2,3	57,55	77	73	0.00990637	0.229574	0.072,0.211	0.032,0.049	0.101	10.1	10.1
2227	ENSG00000116750	UCHL5	1	-	193059289	193059521	193059315	193059521	193051753	193051817	2227	10,6	3,1	6,11	0,1	99	73	0.00993681	0.229958	0.711,0.816	1.0,0.89	-0.182	-18.2	18.2
9381	ENSG00000058063	ATP11B	3	+	182857877	182858028	182857877	182858023	182859161	182859359	9381	61,25	5,1	54,42	0,0	78	73	0.00997086	0.230425	0.919,0.959	1.0,1.0	-0.061	-6.1	6.1
7549	ENSG00000086730	LAT2	7	+	74214821	74215099	74214821	74214940	74215946	74216069	7549	2,5	0,0	2,6	3,0	232	73	0.00999286	0.230613	1.0,1.0	0.173,1.0	0.413	41.3	41.3
9753	ENSG00000120314	WDR55	5	+	140664867	140665101	140664867	140665097	140668233	140668334	9753	3,3	0,0	1,2	2,1	77	73	0.0101124	0.233049	1.0,1.0	0.322,0.655	0.511	51.1	51.1
6113	ENSG00000122783	C7orf49	7	-	135168744	135169060	135168968	135169060	135167731	135167807	6113	479365	15,19	522618	13,9	297	73	0.0101385	0.233051	0.887,0.825	0.908,0.944	-0.07	-7	7
7955	ENSG00000121064	SCPEP1	17	+	56978136	56978305	56978136	56978235	56981081	56981230	7955	3,1	50,45	8,11	72,81	143	73	0.0101406	0.233051	0.03,0.011	0.054,0.065	-0.039	-3.9	3.9
1112	ENSG00000171960	PPIH	1	+	42658424	42658512	42658424	42658494	42658843	42658908	1112	112,60	2,6	124117	0,2	91	73	0.0102518	0.233577	0.978,0.889	1.0,0.979	-0.056	-5.6	5.6
12837	ENSG00000241343	RPL36A	X	+	101391201	101391392	101391201	101391235	101391458	101391564	12837	6,2	10,6	7,6	2,3	230	73	0.0101908	0.233577	0.16,0.096	0.526,0.388	-0.329	-32.9	32.9
13031	ENSG00000084636	COL16A1	1	-	31684108	31684231	31684116	31684231	31683949	31684003	13031	48,43	8,5	5,7	1,0	81	73	0.010271	0.233577	0.844,0.886	0.818,1.0	-0.044	-4.4	4.4
15959	ENSG00000120686	UFM1	13	+	38349998	38350227	38349998	38350055	38354238	38354296	15959	90,64	408209	38,30	236191	245	73	0.0102251	0.233577	0.062,0.084	0.046,0.045	0.028	2.8	2.8
17045	ENSG00000080845	DLGAP4	20	+	36525850	36526077	36525850	36526006	36526812	36527231	17045	6,7	115,67	11,9	52,52	144	73	0.0102749	0.233577	0.026,0.05	0.097,0.081	-0.051	-5.1	5.1
3808	ENSG00000132436	FIGNL1	7	-	50449499	50449723	50449555	50449723	50448180	50448289	3808	12,8	0,1	19,15	2,3	129	73	0.0102759	0.233577	1.0,0.819	0.843,0.739	0.119	11.9	11.9
6005	ENSG00000096092	TMEM14A	6	+	52671108	52671245	52671108	52671175	52677086	52677172	6005	153,97	0,2	145125	4,5	143	73	0.0102722	0.233577	1.0,0.961	0.949,0.927	0.042	4.2	4.2
9717	ENSG00000236305	RP11-126L15.4	7	-	100852464	100852616	100852513	100852616	100837313	100837579	9717	3,2	0,0	10,5	2,1	122	73	0.0102388	0.233577	1.0,1.0	0.749,0.749	0.251	25.1	25.1
2228	ENSG00000116750	UCHL5	1	-	193059289	193059521	193059412	193059521	193051753	193051817	2228	12,7	0,1	8,16	3,1	196	73	0.0103083	0.233727	1.0,0.723	0.498,0.856	0.184	18.4	18.4
2494	ENSG00000116580	GON4L	1	-	155774962	155775173	155775001	155775173	155773065	155773210	2494	1,0	11,14	3,2	10,12	112	73	0.0103107	0.233727	0.056,0.0	0.164,0.098	-0.103	-10.3	10.3
9952	ENSG00000127527	EPS15L1	19	-	16402314	16402485	16402320	16402485	16395343	16395467	9952	1,0	23,11	2,4	24,18	79	73	0.0103482	0.234259	0.039,0.0	0.071,0.17	-0.101	-10.1	10.1
5301	ENSG00000182518	FAM104B	X	-	55160742	55160941	55160834	55160941	55159128	55159228	5301	4,1	2,1	3,1	0,1	165	73	0.010445	0.236127	0.469,0.307	1.0,0.307	-0.265	-26.5	26.5
12285	ENSG00000197375	SLC22A5	5	+	132384146	132384320	132384146	132384301	132385327	132385499	12285	2,0	17,15	2,5	13,11	92	73	0.0104695	0.236361	0.085,0.0	0.109,0.265	-0.144	-14.4	14.4
10938	ENSG00000102901	CENPT	16	-	67829764	67830548	67829921	67830548	67829422	67829516	10938	212157	1,1	164175	2,6	230	73	0.0105196	0.23652	0.985,0.98	0.963,0.903	0.049	4.9	4.9
12355	ENSG00000110497	AMBRA1	11	-	46593827	46593948	46593931	46593948	46548245	46548500	12355	16,21	0,0	23,21	1,3	177	73	0.0104943	0.23652	1.0,1.0	0.905,0.743	0.176	17.6	17.6
19177	ENSG00000124831	LRRFIP1	2	+	237692493	237692595	237692493	237692521	237708543	237708630	19177	1,0	15,13	6,1	13,25	147	73	0.0105335	0.23652	0.032,0.0	0.186,0.019	-0.086	-8.6	8.6
4898	ENSG00000241058	NSUN6	10	-	18551812	18551971	18551822	18551971	18548111	18548237	4898	1,2	28,22	4,6	24,16	83	73	0.0105206	0.23652	0.03,0.074	0.128,0.248	-0.136	-13.6	13.6
14844	ENSG00000123815	ADCK4	19	-	40714474	40714635	40714530	40714635	40714277	40714397	14844	2,2	42,23	6,8	28,38	129	73	0.0105966	0.237616	0.026,0.047	0.108,0.106	-0.071	-7.1	7.1
16931	ENSG00000160323	ADAMTS13	9	+	133445698	133445859	133445698	133445819	133448598	133448728	16931	2,3	11,7	0,1	11,12	113	73	0.0106657	0.238842	0.105,0.217	0.0,0.051	0.136	13.6	13.6
13337	ENSG00000185633	NDUFA4L2	12	-	57240558	57240692	57240678	57240692	57237028	57237152	13337	7,7	0,2	2,3	2,2	193	73	0.0106804	0.23885	1.0,0.57	0.274,0.362	0.467	46.7	46.7
9191	ENSG00000241973	PI4KA	22	-	20765531	20765693	20765584	20765693	20765099	20765236	9191	5,3	36,36	0,2	43,49	126	73	0.0107032	0.239039	0.074,0.046	0.0,0.023	0.049	4.9	4.9
8092	ENSG00000167528	ZNF641	12	-	48347148	48347343	48347251	48347343	48344598	48344712	8092	4,10	2,0	7,5	6,5	176	73	0.0107336	0.239396	0.453,1.0	0.326,0.293	0.417	41.7	41.7
18086	ENSG00000196576	PLXNB2	22	-	50294718	50294776	50294725	50294776	50289516	50290597	18086	23,29	26,23	37,39	10,21	80	73	0.0108165	0.240922	0.447,0.535	0.771,0.629	-0.209	-20.9	20.9
4773	ENSG00000162910	MRPL55	1	-	228108436	228108533	228108440	228108533	228108234	228108318	4773	52,25	10,5	43,40	1,4	77	73	0.0109913	0.244486	0.831,0.826	0.976,0.905	-0.112	-11.2	11.2
11021	ENSG00000178999	AURKB	17	-	8206743	8206934	8206749	8206934	8206490	8206639	11021	1,2	35,12	8,4	26,25	79	73	0.0110294	0.245006	0.026,0.133	0.221,0.129	-0.095	-9.5	9.5
15146	ENSG00000076685	NT5C2	10	-	103100751	103100836	103100778	103100836	103099925	103100019	15146	14,7	0,0	13,12	3,1	100	73	0.0111023	0.246296	1.0,1.0	0.76,0.898	0.171	17.1	17.1
6689	ENSG00000106028	SSBP1	7	+	141741748	141741798	141741748	141741792	141742168	141742229	6689	0,4	1,2	0,0	2,1	79	73	0.0111544	0.247122	0.0,0.649	0.0,0.0	0.325	32.5	32.5
13430	ENSG00000165684	SNAPC4	9	-	136380723	136380871	136380739	136380871	136379836	136379864	13430	0,1	15,9	2,4	18,20	89	73	0.0112865	0.249716	0.0,0.084	0.084,0.141	-0.07	-7	7
10342	ENSG00000264668	RP13-582O9.6	8	+	143247109	143247749	143247109	143247142	143249689	143251340	10342	91,46	3,1	62,49	1,0	680	73	0.0113117	0.249941	0.765,0.832	0.869,1.0	-0.136	-13.6	13.6
9403	ENSG00000100201	DDX17	22	-	38489222	38489458	38489227	38489458	38488025	38488115	9403	16,11	4,1	13,12	1,0	78	73	0.0113711	0.250919	0.789,0.911	0.924,1.0	-0.112	-11.2	11.2
17956	ENSG00000188976	NOC2L	1	-	945041	945146	945056	945146	944203	944800	17956	87,51	121,74	121155	109144	88	73	0.0114058	0.251352	0.374,0.364	0.479,0.472	-0.106	-10.6	10.6
19001	ENSG00000144061	NPHP1	2	-	110164519	110164730	110164687	110164730	110163047	110163132	19001	5,8	0,0	12,3	1,2	241	73	0.0114503	0.251997	1.0,1.0	0.784,0.312	0.452	45.2	45.2
10392	ENSG00000162927	PUS10	2	-	61017148	61017193	61017157	61017193	61011764	61011905	10392	10,7	5,2	3,1	0,1	82	73	0.0114827	0.252179	0.64,0.757	1.0,0.471	-0.037	-3.7	3.7
6841	ENSG00000263798	RP11-6N17.9	17	+	47973518	47973696	47973518	47973693	47973930	47974031	6841	1,2	12,2	6,3	2,3	76	73	0.0114889	0.252179	0.074,0.49	0.742,0.49	-0.334	-33.4	33.4
2759	ENSG00000204351	SKIV2L	6	+	31967955	31968082	31967955	31968017	31968327	31968538	2759	60,63	2,5	79,86	2,0	138	73	0.0116372	0.254847	0.941,0.87	0.954,1.0	-0.072	-7.2	7.2
4312	ENSG00000104728	ARHGEF10	8	+	1882634	1882763	1882634	1882749	1885600	1885707	4312	0,0	7,6	2,2	10,10	87	73	0.0116659	0.254847	0.0,0.0	0.144,0.144	-0.144	-14.4	14.4
6112	ENSG00000122783	C7orf49	7	-	135168748	135169060	135168968	135169060	135167731	135167807	6112	590448	15,19	642738	13,9	293	73	0.0116677	0.254847	0.907,0.855	0.925,0.953	-0.058	-5.8	5.8
6600	ENSG00000102119	EMD	X	+	154379360	154379562	154379360	154379537	154379689	154379794	6600	94,71	7,5	63,82	2,1	98	73	0.0116718	0.254847	0.909,0.914	0.959,0.984	-0.06	-6	6
14009	ENSG00000079332	SAR1A	10	-	70161599	70161738	70161618	70161738	70161003	70161069	14009	23,18	299212	12,7	234247	92	73	0.0117876	0.256702	0.058,0.063	0.039,0.022	0.03	3	3
15898	ENSG00000166169	POLL	10	-	101583517	101583681	101583587	101583681	101582762	101582891	15898	77,33	1,0	37,36	4,1	143	73	0.011785	0.256702	0.975,1.0	0.825,0.948	0.101	10.1	10.1
12816	ENSG00000167995	BEST1	11	+	61958145	61958501	61958145	61958298	61959497	61959578	12816	47,40	19,20	2,1	3,2	276	73	0.0118075	0.256797	0.396,0.346	0.15,0.117	0.237	23.7	23.7
6252	ENSG00000125247	TMTC4	13	-	100670282	100670569	100670359	100670569	100668578	100668794	6252	1,0	26,22	3,4	25,24	150	73	0.0118387	0.257139	0.018,0.0	0.055,0.075	-0.056	-5.6	5.6
12185	ENSG00000266173	STRADA	17	-	63741453	63741796	63741740	63741796	63728333	63728413	12185	1,2	14,16	6,9	19,25	360	73	0.0118827	0.257172	0.014,0.025	0.06,0.068	-0.044	-4.4	4.4
5298	ENSG00000182518	FAM104B	X	-	55160755	55160941	55160834	55160941	55159128	55159228	5298	4,1	2,1	2,1	0,1	152	73	0.0119006	0.257172	0.49,0.324	1.0,0.324	-0.255	-25.5	25.5
8245	ENSG00000108984	MAP2K6	17	+	69517499	69517613	69517499	69517551	69519312	69519432	8245	83,50	4,2	35,20	0,0	135	73	0.011857	0.257172	0.918,0.931	1.0,1.0	-0.075	-7.5	7.5
9427	ENSG00000256092	RP13-942N8.1	12	+	123364952	123365136	123364952	123365115	123365524	123366113	9427	1,3	2,3	0,1	2,1	94	73	0.0119021	0.257172	0.28,0.437	0.0,0.437	0.14	14	14
10957	ENSG00000175634	RPS6KB2	11	+	67432736	67432845	67432736	67432837	67432951	67433042	10957	6,4	109120	12,11	107102	81	73	0.0119491	0.257181	0.047,0.029	0.092,0.089	-0.052	-5.2	5.2
15417	ENSG00000087470	DNM1L	12	+	32722426	32722637	32722426	32722633	32731013	32731061	15417	10,11	139114	7,4	152185	77	73	0.0119218	0.257181	0.064,0.084	0.042,0.02	0.043	4.3	4.3
4290	ENSG00000088888	MAVS	20	+	3854557	3854745	3854557	3854741	3861331	3861504	4290	3,3	0,1	2,7	2,2	77	73	0.0119644	0.257181	1.0,0.74	0.487,0.768	0.243	24.3	24.3
537	ENSG00000121578	B4GALT4	3	-	119240315	119240530	119240360	119240530	119236852	119237070	537	1,1	1,0	1,1	4,1	118	73	0.0119448	0.257181	0.382,1.0	0.134,0.382	0.433	43.3	43.3
14231	ENSG00000038274	MAT2B	5	+	163512001	163513669	163512001	163512196	163513841	163513994	14231	241148	0,0	171188	4,0	1546	73	0.0120349	0.258096	1.0,1.0	0.669,1.0	0.165	16.5	16.5
17823	ENSG00000172113	NME6	3	-	48300430	48300634	48300526	48300634	48298426	48298523	17823	8,3	1,0	2,8	2,1	169	73	0.0120381	0.258096	0.776,1.0	0.302,0.776	0.349	34.9	34.9
9725	ENSG00000068878	PSME4	2	-	53869363	53869538	53869375	53869538	53866746	53866880	9725	13,9	64,46	7,3	73,57	85	73	0.0120952	0.258988	0.149,0.144	0.076,0.043	0.087	8.7	8.7
6111	ENSG00000122783	C7orf49	7	-	135168785	135169060	135168968	135169060	135167731	135167807	6111	423331	15,19	455547	13,9	256	73	0.0121176	0.259133	0.889,0.832	0.909,0.945	-0.067	-6.7	6.7
10033	ENSG00000074582	BCS1L	2	+	218659759	218659811	218659759	218659800	218660306	218660475	10033	1,0	1,1	2,2	4,1	84	73	0.0121671	0.259856	0.465,0.0	0.303,0.635	-0.236	-23.6	23.6
5638	ENSG00000160305	DIP2A	21	+	46546914	46547042	46546914	46547038	46549770	46550110	5638	32,30	3,0	27,20	5,4	77	73	0.0121876	0.259959	0.91,1.0	0.837,0.826	0.124	12.4	12.4
16894	ENSG00000138018	EPT1	2	+	26375039	26375148	26375039	26375089	26383298	26383347	16894	18,22	2,2	42,44	0,1	132	73	0.0122082	0.260066	0.833,0.859	1.0,0.961	-0.134	-13.4	13.4
14104	ENSG00000157212	PAXIP1	7	-	154986016	154986179	154986055	154986179	154983218	154983332	14104	3,5	4,4	6,5	1,1	112	73	0.0122626	0.260628	0.328,0.449	0.796,0.765	-0.392	-39.2	39.2
1788	ENSG00000272333	KMT2B	19	+	35724636	35724778	35724636	35724731	35724988	35725087	1788	0,0	10,8	3,1	3,6	120	73	0.012266	0.260628	0.0,0.0	0.378,0.092	-0.235	-23.5	23.5
10701	ENSG00000183763	TRAIP	3	-	49829616	49829766	49829644	49829766	49829457	49829508	10701	17,2	4,0	18,18	0,0	101	73	0.0124262	0.263025	0.754,1.0	1.0,1.0	-0.123	-12.3	12.3
16979	ENSG00000131748	STARD3	17	+	39657774	39657852	39657774	39657839	39657972	39658026	16979	33,28	8,4	39,52	2,3	86	73	0.0124145	0.263025	0.778,0.856	0.943,0.936	-0.123	-12.3	12.3
523	ENSG00000272752	STAG3L5P-PVRIG2P-PILRB	7	+	100353065	100353270	100353065	100353123	100355142	100355240	523	34,30	3,1	30,29	0,0	220	73	0.0124259	0.263025	0.79,0.909	1.0,1.0	-0.15	-15	15
11406	ENSG00000196498	NCOR2	12	-	124518139	124518294	124518156	124518294	124495146	124495368	11406	8,10	0,0	1,6	4,0	90	73	0.0125699	0.265053	1.0,1.0	0.169,1.0	0.415	41.5	41.5
17489	ENSG00000005889	ZFX	X	+	24208899	24209099	24208899	24209040	24210192	24211986	17489	8,2	49,31	2,0	22,37	132	73	0.0125586	0.265053	0.083,0.034	0.048,0.0	0.035	3.5	3.5
1874	ENSG00000102103	PQBP1	X	+	48902734	48902799	48902734	48902795	48902927	48903056	1874	6,4	127,86	0,3	131144	77	73	0.0125579	0.265053	0.043,0.042	0.0,0.019	0.033	3.3	3.3
12172	ENSG00000132359	RAP1GAP2	17	+	2984982	2985197	2984982	2985066	2991296	2991397	12172	2,0	18,17	10,3	37,33	204	73	0.0126441	0.265607	0.038,0.0	0.088,0.032	-0.041	-4.1	4.1
19028	ENSG00000100902	PSMA6	14	+	35292450	35292600	35292450	35292548	35307993	35308088	19028	20,12	1,3	14,12	0,0	125	73	0.0126439	0.265607	0.921,0.7	1.0,1.0	-0.19	-19	19
3003	ENSG00000042088	TDP1	14	+	89980539	89980679	89980539	89980632	89984515	89984683	3003	4,3	44,26	1,0	42,52	120	73	0.0126397	0.265607	0.052,0.066	0.014,0.0	0.052	5.2	5.2
18822	ENSG00000092841	MYL6	12	+	56158348	56158448	56158348	56158415	56158683	56158711	18822	0,1	1,2	1,3	2,4	106	73	0.0126661	0.265732	0.0,0.256	0.256,0.341	-0.17	-17	17
1453	ENSG00000267281	RP11-793H13.10	12	-	53533120	53533259	53533159	53533259	53532509	53532623	1453	4,3	27,17	0,1	12,10	112	73	0.0126922	0.265815	0.088,0.103	0.0,0.061	0.065	6.5	6.5
16171	ENSG00000100888	CHD8	14	-	21430800	21431858	21431810	21431858	21428963	21429335	16171	338246	1,1	341353	4,5	1083	73	0.012702	0.265815	0.958,0.943	0.852,0.826	0.111	11.1	11.1
4311	ENSG00000107864	CPEB3	10	-	92192476	92192636	92192545	92192636	92180962	92181019	4311	11,3	19,7	7,9	5,1	142	73	0.0127746	0.266998	0.229,0.181	0.419,0.822	-0.415	-41.5	41.5
3528	ENSG00000145476	CYP4V2	4	+	186204380	186204470	186204380	186204464	186205199	186205302	3528	4,0	3,4	0,0	2,3	79	73	0.0128087	0.267373	0.552,0.0	0.0,0.0	0.276	27.6	27.6
13030	ENSG00000084636	COL16A1	1	-	31687966	31688077	31688036	31688077	31686243	31686279	13030	29,15	3,1	2,2	0,0	143	73	0.0128499	0.267897	0.832,0.884	1.0,1.0	-0.142	-14.2	14.2
6356	ENSG00000166123	GPT2	16	+	46885438	46885612	46885438	46885577	46897647	46897737	6356	16,8	11,11	1,2	4,7	108	73	0.0130052	0.270522	0.496,0.33	0.145,0.162	0.26	26	26
8996	ENSG00000177889	UBE2N	12	-	93411052	93411299	93411125	93411299	93410733	93410874	8996	381305	12,3	547531	6,2	146	73	0.0130084	0.270522	0.941,0.981	0.979,0.993	-0.025	-2.5	2.5
18163	ENSG00000090060	PAPOLA	14	+	96502557	96502671	96502557	96502600	96520054	96520228	18163	22,17	370254	7,11	299288	144	73	0.0130638	0.271335	0.029,0.033	0.012,0.019	0.015	1.5	1.5
12968	ENSG00000171163	ZNF692	1	-	248855366	248855458	248855379	248855458	248853936	248854051	12968	8,6	64,68	4,1	73,75	86	73	0.0131068	0.27155	0.096,0.07	0.044,0.011	0.056	5.6	5.6
6911	ENSG00000068745	IP6K2	3	-	48715314	48715527	48715388	48715527	48695089	48695418	6911	4,2	0,0	5,3	1,2	147	73	0.0130947	0.27155	1.0,1.0	0.713,0.427	0.43	43	43
3598	ENSG00000139618	BRCA2	13	+	32376669	32376837	32376669	32376791	32379316	32379515	3598	0,0	37,5	1,5	25,23	119	73	0.013172	0.27256	0.0,0.0	0.024,0.118	-0.071	-7.1	7.1
10604	ENSG00000147010	SH3KBP1	X	-	19836124	19836282	19836150	19836282	19746317	19746441	10604	58,39	5,2	25,25	0,1	99	73	0.0132619	0.27408	0.895,0.935	1.0,0.949	-0.059	-5.9	5.9
2976	ENSG00000130640	TUBGCP2	10	-	133302758	133302980	133302791	133302980	133299984	133300113	2976	14,5	76,57	14,21	57,57	106	73	0.0133856	0.27595	0.113,0.057	0.145,0.202	-0.088	-8.8	8.8
3797	ENSG00000132436	FIGNL1	7	-	50449499	50449723	50449544	50449723	50448180	50448289	3797	12,6	0,1	17,15	1,4	118	73	0.0133715	0.27595	1.0,0.788	0.913,0.699	0.088	8.8	8.8
4264	ENSG00000129933	MAU2	19	+	19321524	19321903	19321524	19321664	19335717	19335735	4264	5,9	3,0	1,4	0,0	312	73	0.0134192	0.276299	0.281,1.0	1.0,1.0	-0.359	-35.9	35.9
688	ENSG00000047230	CTPS2	X	-	16712518	16712652	16712557	16712652	16702736	16702941	688	5,1	5,3	14,17	5,4	112	73	0.0134518	0.276627	0.395,0.178	0.646,0.735	-0.404	-40.4	40.4
14483	ENSG00000135945	REV1	2	-	99424772	99424899	99424791	99424899	99424151	99424280	14483	10,7	4,0	2,8	0,0	92	73	0.0135338	0.27797	0.665,1.0	1.0,1.0	-0.167	-16.7	16.7
1691	ENSG00000102390	PBDC1	X	+	76173039	76173191	76173039	76173168	76173584	76173650	1691	8,1	67,43	0,2	51,51	96	73	0.0136653	0.279765	0.083,0.017	0.0,0.029	0.036	3.6	3.6
7681	ENSG00000043143	JADE2	5	+	134576767	134577038	134576767	134576896	134578496	134579475	7681	9,6	7,7	4,0	5,10	215	73	0.0136717	0.279765	0.304,0.225	0.214,0.0	0.158	15.8	15.8
9716	ENSG00000236305	RP11-126L15.4	7	-	100852459	100852616	100852513	100852616	100837313	100837579	9716	3,2	0,0	11,6	2,1	127	73	0.0136532	0.279765	1.0,1.0	0.76,0.775	0.232	23.2	23.2
19320	ENSG00000055917	PUM2	2	-	20331716	20331937	20331729	20331937	20327309	20327378	19320	10,17	0,1	7,9	3,1	86	73	0.0137015	0.28003	1.0,0.935	0.664,0.884	0.194	19.4	19.4
9767	ENSG00000100813	ACIN1	14	-	23078819	23079038	23078933	23079038	23078150	23078266	9767	205126	5,2	145137	0,0	187	73	0.0137732	0.281149	0.941,0.961	1.0,1.0	-0.049	-4.9	4.9
14060	ENSG00000268434	AC011530.4	19	-	45780213	45780381	45780322	45780381	45779777	45779869	14060	6,5	0,0	2,3	3,0	182	73	0.0137951	0.281252	1.0,1.0	0.211,1.0	0.394	39.4	39.4
558	ENSG00000110514	MADD	11	+	47284940	47285194	47284940	47285065	47285450	47285590	558	68,43	35,28	82,84	22,30	202	73	0.0138737	0.282161	0.412,0.357	0.574,0.503	-0.154	-15.4	15.4
8976	ENSG00000100578	KIAA0586	14	+	58427727	58427857	58427727	58427813	58429362	58429433	8976	8,9	13,4	14,14	4,2	117	73	0.0138722	0.282161	0.277,0.584	0.686,0.814	-0.32	-32	32
2756	ENSG00000278615	C11orf98	11	-	62665122	62665217	62665130	62665217	62664848	62664973	2756	9,7	305233	23,26	418420	81	73	0.0138949	0.282246	0.026,0.026	0.047,0.053	-0.024	-2.4	2.4
636	ENSG00000223756	TSSC2	11	+	3406498	3406610	3406498	3406560	3407621	3407697	636	19,4	2,1	14,12	8,5	123	73	0.0139333	0.282681	0.849,0.704	0.509,0.588	0.228	22.8	22.8
1902	ENSG00000117399	CDC20	1	+	43359166	43359405	43359166	43359396	43359489	43359638	1902	2,3	88,43	8,9	57,96	82	73	0.0139695	0.28304	0.02,0.058	0.111,0.077	-0.055	-5.5	5.5
8244	ENSG00000136908	DPM2	9	-	127937283	127937523	127937433	127937523	127936552	127936655	8244	19,32	108,60	38,51	91,68	223	73	0.0139851	0.28304	0.054,0.149	0.12,0.197	-0.057	-5.7	5.7
10107	ENSG00000116688	MFN2	1	+	12006537	12006719	12006537	12006693	12007052	12007246	10107	11,13	81,71	6,10	110127	99	73	0.0140645	0.284302	0.091,0.119	0.039,0.055	0.058	5.8	5.8
3665	ENSG00000134077	THUMPD3	3	+	9363097	9363728	9363097	9363316	9365015	9365320	3665	62,48	0,1	43,71	2,2	485	73	0.0141175	0.285026	1.0,0.878	0.764,0.842	0.136	13.6	13.6
6109	ENSG00000122783	C7orf49	7	-	135170651	135170738	135170700	135170738	135168303	135169060	6109	99,54	1,2	83125	9,4	122	73	0.0141757	0.285855	0.983,0.942	0.847,0.949	0.065	6.5	6.5
15037	ENSG00000162601	MYSM1	1	-	58668429	58668670	58668631	58668670	58667846	58667921	15037	26,17	22,13	16,8	28,17	275	73	0.014214	0.286279	0.239,0.258	0.132,0.111	0.127	12.7	12.7
11311	ENSG00000128641	MYO1B	2	+	191385883	191386084	191385883	191385973	191387223	191387450	11311	56,56	5,0	120138	1,0	184	73	0.0143166	0.287996	0.816,1.0	0.979,1.0	-0.082	-8.2	8.2
1343	ENSG00000108349	CASC3	17	+	40169597	40169666	40169597	40169662	40170446	40172183	1343	8,4	69,56	2,1	52,54	77	73	0.01436	0.288172	0.099,0.063	0.035,0.017	0.055	5.5	5.5
18233	ENSG00000172775	FAM192A	16	-	57174440	57174688	57174619	57174688	57173727	57173869	18233	69,22	2,2	41,34	8,4	252	73	0.0143591	0.288172	0.909,0.761	0.598,0.711	0.18	18	18
18007	ENSG00000234585	CCT6P3	7	+	65068708	65068813	65068708	65068790	65069660	65069757	18007	3,1	11,1	0,0	1,3	96	73	0.0143811	0.288247	0.172,0.432	0.0,0.0	0.302	30.2	30.2
10690	ENSG00000167733	HSD11B1L	19	+	5684818	5685119	5684818	5684905	5686899	5686991	10690	12,19	1,2	18,20	0,0	287	73	0.0144072	0.288423	0.753,0.707	1.0,1.0	-0.27	-27	27
2614	ENSG00000127586	CHTF18	16	+	790524	790671	790524	790666	791160	791370	2614	1,1	21,4	3,6	16,19	78	73	0.0144471	0.288606	0.043,0.19	0.149,0.228	-0.072	-7.2	7.2
7725	ENSG00000165526	RPUSD4	11	-	126205467	126205612	126205544	126205612	126204230	126204328	7725	40,50	1,0	55,77	3,3	150	73	0.0144512	0.288606	0.951,1.0	0.899,0.926	0.063	6.3	6.3
16432	ENSG00000126226	PCID2	13	-	113178961	113179089	113178965	113179089	113178173	113178287	16432	6,7	100,81	15,8	78,54	77	73	0.014491	0.289054	0.054,0.076	0.154,0.123	-0.074	-7.4	7.4
12773	ENSG00000171988	JMJD1C	10	-	63268657	63268875	63268662	63268875	63264650	63264764	12773	2,3	23,19	0,0	8,3	78	73	0.0145427	0.289737	0.075,0.129	0.0,0.0	0.102	10.2	10.2
12477	ENSG00000148187	MRRF	9	+	122285168	122285946	122285168	122285287	122286038	122286166	12477	195129	13,6	148117	5,0	732	73	0.0146296	0.290137	0.599,0.682	0.747,1.0	-0.233	-23.3	23.3
12529	ENSG00000105726	ATP13A1	19	-	19652550	19652720	19652594	19652720	19651139	19651797	12529	11,4	37,44	3,3	41,59	117	73	0.014631	0.290137	0.156,0.054	0.044,0.031	0.068	6.8	6.8
14889	ENSG00000165819	METTL3	14	-	21500494	21500682	21500498	21500682	21499763	21499802	14889	44,28	1,0	35,42	3,3	77	73	0.0146326	0.290137	0.977,1.0	0.917,0.93	0.065	6.5	6.5
8166	ENSG00000107937	GTPBP4	10	+	995928	996037	995928	996032	996105	996242	8166	8,4	146,89	1,4	176147	78	73	0.0145867	0.290137	0.049,0.04	0.005,0.025	0.029	2.9	2.9
17320	ENSG00000177106	EPS8L2	11	+	722090	722252	722090	722165	722400	722549	17320	51,40	95,81	47,48	143159	160	73	0.0146654	0.290201	0.197,0.184	0.13,0.121	0.065	6.5	6.5
18817	ENSG00000092841	MYL6	12	+	56159588	56159724	56159588	56159622	56159974	56160148	18817	938653	8,5	949874	20,12	175	73	0.0146707	0.290201	0.98,0.982	0.952,0.968	0.021	2.1	2.1
1962	ENSG00000182979	MTA1	14	+	105466425	105466598	105466425	105466578	105466706	105466742	1962	2,1	69,46	5,7	59,79	93	73	0.0147447	0.291317	0.022,0.017	0.062,0.065	-0.044	-4.4	4.4
14849	ENSG00000123815	ADCK4	19	-	40703368	40703622	40703540	40703622	40702599	40702693	14849	0,1	27,16	4,4	18,27	245	73	0.0147911	0.29154	0.0,0.018	0.062,0.042	-0.043	-4.3	4.3
17205	ENSG00000170619	COMMD5	8	-	144852725	144853067	144852992	144853067	144851275	144851395	17205	23,26	26,27	48,50	26,29	340	73	0.0147854	0.29154	0.16,0.171	0.284,0.27	-0.112	-11.2	11.2
15951	ENSG00000175061	LRRC75A-AS1	17	+	16439326	16439466	16439326	16439414	16439580	16439703	15951	129119	223153	151138	174127	125	73	0.0148419	0.292195	0.253,0.312	0.336,0.388	-0.08	-8	8
3510	ENSG00000116128	BCL9	1	+	147612882	147613199	147612882	147612977	147614426	147614616	3510	78,51	4,6	91,54	0,3	295	73	0.0149131	0.29325	0.828,0.678	1.0,0.817	-0.155	-15.5	15.5
5105	ENSG00000127483	HP1BP3	1	-	20786568	20786688	20786648	20786688	20780418	20780540	5105	0,1	6,3	1,4	8,1	153	73	0.0150261	0.295122	0.0,0.137	0.056,0.656	-0.288	-28.8	28.8
15089	ENSG00000167543	TP53I13	17	+	29567863	29568060	29567863	29567980	29568277	29568548	15089	5,7	1,2	6,15	0,0	153	73	0.0150955	0.296136	0.705,0.625	1.0,1.0	-0.335	-33.5	33.5
17268	ENSG00000129071	MBD4	3	-	129436442	129437308	129436460	129437308	129434061	129434133	17268	8,6	6,0	3,2	0,1	91	73	0.0151226	0.296317	0.517,1.0	1.0,0.616	-0.05	-5	5
6792	ENSG00000126461	SCAF1	19	+	49646107	49646206	49646107	49646202	49646525	49646564	6792	1,3	93,59	12,3	85105	77	73	0.0151736	0.296966	0.01,0.046	0.118,0.026	-0.044	-4.4	4.4
1534	ENSG00000148362	C9orf142	9	+	136992639	136992974	136992639	136992704	136993052	136993243	1534	138131	4,4	213195	1,2	343	73	0.0152085	0.297269	0.88,0.875	0.978,0.954	-0.089	-8.9	8.9
5724	ENSG00000189164	ZNF527	19	+	37379119	37379246	37379119	37379236	37380276	37380372	5724	4,1	4,0	5,10	1,0	83	73	0.0152248	0.297269	0.468,1.0	0.815,1.0	-0.173	-17.3	17.3
17118	ENSG00000198948	MFAP3L	4	-	170027159	170027210	170027163	170027210	170006602	170006736	17118	4,0	2,5	0,0	1,1	77	73	0.0152572	0.297551	0.655,0.0	0.0,0.0	0.328	32.8	32.8
11638	ENSG00000146556	WASH2P	2	+	113598397	113598506	113598397	113598415	113598606	113599034	11638	1,2	1,0	0,2	2,0	164	73	0.0154426	0.298844	0.308,1.0	0.0,1.0	0.154	15.4	15.4
15058	ENSG00000130734	ATG4D	19	+	10546838	10547115	10546838	10547071	10547188	10547253	15058	83,54	2,0	55,89	3,5	117	73	0.0154902	0.298844	0.963,1.0	0.92,0.917	0.063	6.3	6.3
15059	ENSG00000130734	ATG4D	19	+	10546838	10547082	10546838	10547071	10547188	10547253	15059	10,7	2,0	9,12	3,5	84	73	0.0155171	0.298844	0.813,1.0	0.723,0.676	0.207	20.7	20.7
17973	ENSG00000260669	AL136419.6	14	-	24213408	24214151	24213993	24214151	24210653	24210768	17973	41,41	0,0	14,17	0,3	658	73	0.0155106	0.298844	1.0,1.0	1.0,0.386	0.307	30.7	30.7
1816	ENSG00000167740	CYB5D2	17	+	4143701	4143812	4143701	4143741	4149890	4150031	1816	16,17	4,0	12,19	0,0	144	73	0.0153889	0.298844	0.67,1.0	1.0,1.0	-0.165	-16.5	16.5
2458	ENSG00000086758	HUWE1	X	-	53551265	53551480	53551313	53551480	53550900	53551189	2458	198132	2,1	132131	6,3	121	73	0.0153738	0.298844	0.984,0.988	0.93,0.963	0.039	3.9	3.9
4591	ENSG00000130724	CHMP2A	19	-	58554672	58554990	58554816	58554990	58554045	58554236	4591	27,25	4,0	11,23	0,0	217	73	0.0155017	0.298844	0.694,1.0	1.0,1.0	-0.153	-15.3	15.3
5248	ENSG00000137449	CPEB2	4	+	15007304	15007595	15007304	15007586	15017187	15017278	5248	0,0	5,4	1,2	2,4	82	73	0.0153846	0.298844	0.0,0.0	0.308,0.308	-0.308	-30.8	30.8
6681	ENSG00000128731	HERC2	15	-	28213737	28213972	28213741	28213972	28212444	28212583	6681	1,0	23,7	2,2	5,11	77	73	0.0154354	0.298844	0.04,0.0	0.275,0.147	-0.191	-19.1	19.1
7516	ENSG00000214827	MTCP1	X	-	155070942	155071136	155070948	155071136	155063965	155064033	7516	1,1	0,0	1,1	1,1	79	73	0.0154775	0.298844	1.0,1.0	0.48,0.48	0.52	52	52
9818	ENSG00000085465	OVGP1	1	-	111421275	111421673	111421564	111421673	111419609	111419726	9818	92,69	6,0	26,21	0,1	362	73	0.0155213	0.298844	0.756,1.0	1.0,0.809	-0.027	-2.7	2.7
2216	ENSG00000079432	CIC	19	+	42294172	42294304	42294172	42294298	42294603	42294735	2216	21,13	6,1	21,18	2,0	79	73	0.0155724	0.299261	0.764,0.923	0.907,1.0	-0.11	-11	11
7968	ENSG00000146414	SHPRH	6	-	145910415	145910636	145910447	145910636	145894884	145894977	7968	5,2	5,8	2,0	7,8	105	73	0.015579	0.299261	0.41,0.148	0.166,0.0	0.196	19.6	19.6
13437	ENSG00000135404	CD63	12	-	55729281	55729393	55729370	55729393	55728275	55728352	13437	115101	7,0	79,79	0,1	162	73	0.015606	0.299434	0.881,1.0	1.0,0.973	-0.046	-4.6	4.6
14788	ENSG00000125885	MCM8	20	+	5952010	5952167	5952010	5952163	5952423	5952528	14788	4,1	15,11	2,0	44,36	77	73	0.0156668	0.299989	0.202,0.079	0.041,0.0	0.12	12	12
5073	ENSG00000161955	TNFSF13	17	+	7560723	7560872	7560723	7560817	7560998	7561601	5073	61,44	6,3	36,49	1,1	128	73	0.0156711	0.299989	0.853,0.893	0.954,0.965	-0.087	-8.7	8.7
11591	ENSG00000173064	HECTD4	12	-	112264083	112264212	112264089	112264212	112261304	112261429	11591	19,7	6,5	15,21	1,3	79	73	0.0156891	0.299989	0.745,0.564	0.933,0.866	-0.245	-24.5	24.5
14232	ENSG00000072778	ACADVL	17	+	7224060	7224243	7224060	7224069	7224320	7224548	14232	15321141	12,14	13831385	7,5	247	73	0.0157534	0.300872	0.974,0.96	0.983,0.988	-0.019	-1.9	1.9
12314	ENSG00000148291	SURF2	9	+	133356913	133357234	133356913	133357068	133357710	133357814	12314	30,32	62,68	41,45	51,52	239	73	0.0157856	0.301101	0.129,0.126	0.197,0.209	-0.076	-7.6	7.6
17688	ENSG00000175203	DCTN2	12	-	57538482	57538524	57538518	57538524	57535748	57535845	17688	10,7	23,13	3,3	19,20	109	73	0.0158016	0.301101	0.226,0.265	0.096,0.091	0.152	15.2	15.2
17906	ENSG00000182165	TP53TG1	7	-	87345268	87345486	87345304	87345486	87341522	87341684	17906	43,31	51,22	32,43	19,11	109	73	0.0158923	0.30171	0.361,0.486	0.53,0.724	-0.204	-20.4	20.4
18754	ENSG00000072310	SREBF1	17	-	17819537	17819725	17819543	17819725	17819319	17819454	18754	305242	19,17	364544	11,20	79	73	0.0158723	0.30171	0.937,0.929	0.968,0.962	-0.032	-3.2	3.2
2621	ENSG00000131788	PIAS3	1	-	145851019	145851153	145851050	145851153	145850770	145850939	2621	50,38	9,11	33,40	4,2	104	73	0.0159062	0.30171	0.796,0.708	0.853,0.934	-0.141	-14.1	14.1
6722	ENSG00000106028	SSBP1	7	+	141738400	141738593	141738400	141738503	141739123	141739189	6722	150113	116101	79,83	100102	163	73	0.0158907	0.30171	0.367,0.334	0.261,0.267	0.087	8.7	8.7
2652	ENSG00000140332	TLE3	15	-	70057458	70057658	70057473	70057658	70056297	70056374	2652	66,62	34,38	39,58	44,50	88	73	0.0160182	0.302839	0.617,0.575	0.424,0.49	0.139	13.9	13.9
4124	ENSG00000163516	ANKZF1	2	+	219230227	219230405	219230227	219230350	219231927	219232040	4124	50,54	2,9	63,71	0,4	128	73	0.0159979	0.302839	0.934,0.774	1.0,0.91	-0.101	-10.1	10.1
8050	ENSG00000105323	HNRNPUL1	19	+	41264846	41265121	41264846	41264882	41268222	41268345	8050	14,6	0,0	22,16	2,1	312	73	0.0160387	0.302839	1.0,1.0	0.72,0.789	0.246	24.6	24.6
9221	ENSG00000163069	SGCB	4	-	52038222	52038245	52038226	52038245	52033430	52033640	9221	3,2	26,26	0,0	21,19	77	73	0.0160371	0.302839	0.099,0.068	0.0,0.0	0.084	8.4	8.4
4066	ENSG00000239665	RP11-295P9.3	10	+	13646614	13646780	13646614	13646686	13647132	13647276	4066	8,3	4,0	7,5	1,0	167	73	0.0160913	0.303487	0.466,1.0	0.754,1.0	-0.144	-14.4	14.4
6876	ENSG00000087087	SRRT	7	+	100884922	100885064	100884922	100885040	100885215	100885370	6876	5,20	121,71	3,7	83107	97	73	0.0161213	0.303676	0.03,0.175	0.026,0.047	0.066	6.6	6.6
7167	ENSG00000120705	ETF1	5	-	138542737	138542936	138542832	138542936	138518691	138518867	7167	35,14	162131	17,9	140155	168	73	0.0161378	0.303676	0.086,0.044	0.05,0.025	0.027	2.7	2.7
10035	ENSG00000074582	BCS1L	2	+	218660306	218660475	218660306	218660421	218660938	218661307	10035	21,16	2,6	16,10	9,11	127	73	0.0161912	0.304335	0.858,0.605	0.505,0.343	0.307	30.7	30.7
14820	ENSG00000100239	PPP6R2	22	+	50418866	50418989	50418866	50418979	50419345	50419462	14820	5,6	0,1	7,8	5,0	83	73	0.0162834	0.305435	1.0,0.841	0.552,1.0	0.144	14.4	14.4
6130	ENSG00000078114	NEBL	10	-	20818703	20819516	20819423	20819516	20817599	20817692	6130	99,93	5,1	29,38	4,4	793	73	0.0162864	0.305435	0.646,0.895	0.4,0.467	0.337	33.7	33.7
16064	ENSG00000149262	INTS4	11	-	77924705	77924892	77924749	77924892	77922280	77922471	16064	11,1	14,14	1,2	12,22	117	73	0.0163494	0.30627	0.329,0.043	0.049,0.054	0.135	13.5	13.5
9420	ENSG00000116560	SFPQ	1	-	35187921	35188042	35187972	35188042	35187202	35187251	9420	21,24	571359	18,20	711702	124	73	0.0164381	0.307584	0.021,0.038	0.015,0.016	0.014	1.4	1.4
9930	ENSG00000182362	YBEY	21	+	46286383	46286737	46286383	46286415	46286869	46286974	9930	9,7	44,32	11,15	19,32	395	73	0.0164753	0.307933	0.036,0.039	0.097,0.08	-0.051	-5.1	5.1
5186	ENSG00000112699	GMDS	6	-	1960716	1960790	1960773	1960790	1959866	1959971	5186	3,6	31,15	3,1	43,38	130	73	0.0165066	0.308173	0.052,0.183	0.038,0.015	0.091	9.1	9.1
18486	ENSG00000242086	LINC00969	3	+	195708153	195708513	195708153	195708268	195708746	195708841	18486	10,12	2,2	8,5	5,5	318	73	0.0165292	0.308202	0.534,0.579	0.269,0.187	0.329	32.9	32.9
466	ENSG00000100897	DCAF11	14	+	24115542	24115749	24115542	24115726	24116916	24117044	466	60,54	26,20	69,57	10,15	96	73	0.0165453	0.308202	0.637,0.672	0.84,0.743	-0.137	-13.7	13.7
8047	ENSG00000105323	HNRNPUL1	19	+	41264846	41264985	41264846	41264882	41268222	41268345	8047	2,1	0,0	5,6	2,1	176	73	0.016602	0.308913	1.0,1.0	0.509,0.713	0.389	38.9	38.9
10759	ENSG00000142534	RPS11	19	+	49497193	49497407	49497193	49497372	49497519	49497595	10759	44,20	2,3	30,42	1,0	108	73	0.0166928	0.310255	0.937,0.818	0.953,1.0	-0.099	-9.9	9.9
1155	ENSG00000157617	C2CD2	21	-	41942113	41942160	41942146	41942160	41921971	41922085	1155	2,0	9,7	4,4	14,5	106	73	0.0167204	0.310298	0.133,0.0	0.164,0.355	-0.193	-19.3	19.3
15070	ENSG00000249115	HAUS5	19	+	35619612	35619804	35619612	35619758	35620011	35620123	15070	6,4	4,5	5,3	17,15	119	73	0.0167325	0.310298	0.479,0.329	0.153,0.109	0.273	27.3	27.3
768	ENSG00000089775	ZBTB25	14	-	64502568	64502815	64502652	64502815	64499440	64499563	768	2,2	3,0	4,4	0,0	157	73	0.0167829	0.310886	0.237,1.0	1.0,1.0	-0.381	-38.1	38.1
4791	ENSG00000134759	ELP2	18	+	36164474	36164706	36164474	36164667	36167100	36167222	4791	8,3	35,43	0,4	53,46	112	73	0.0168798	0.312332	0.13,0.043	0.0,0.054	0.059	5.9	5.9
16946	ENSG00000280987	MATR3	5	+	139293749	139293805	139293749	139293772	139314674	139314736	16946	44,30	1,4	44,25	0,0	106	73	0.0169038	0.31243	0.968,0.838	1.0,1.0	-0.097	-9.7	9.7
7931	ENSG00000173559	NABP1	2	+	191678135	191678705	191678135	191678241	191678989	191679128	7931	84,39	2,1	49,62	4,6	537	73	0.0169774	0.31344	0.851,0.841	0.625,0.584	0.241	24.1	24.1
2153	ENSG00000225138	CTD-2228K2.7	5	+	477805	477975	477805	477849	479781	480216	2153	24,18	1,0	20,24	3,1	199	73	0.0170261	0.313991	0.898,1.0	0.71,0.898	0.145	14.5	14.5
5429	ENSG00000184937	WT1	11	-	32391971	32392064	32391980	32392064	32387774	32389179	5429	3,3	0,1	6,8	2,2	82	73	0.0170535	0.314148	1.0,0.728	0.728,0.781	0.11	11	11
11553	ENSG00000118690	ARMC2	6	+	108848415	108848560	108848415	108848546	108854224	108854485	11553	3,1	10,8	0,0	1,4	87	73	0.0171289	0.315186	0.201,0.095	0.0,0.0	0.148	14.8	14.8
10923	ENSG00000177084	POLE	12	-	132673570	132673707	132673574	132673707	132673163	132673277	10923	3,4	40,31	0,1	19,10	77	73	0.0171561	0.315338	0.066,0.109	0.0,0.087	0.044	4.4	4.4
2980	ENSG00000130762	ARHGEF16	1	+	3467167	3467350	3467167	3467337	3468879	3468936	2980	16,10	60,45	6,6	64,50	86	73	0.0172105	0.315988	0.185,0.159	0.074,0.092	0.089	8.9	8.9
12336	ENSG00000169738	DCXR	17	-	82036413	82036763	82036543	82036763	82036202	82036308	12336	67,55	1,4	70,80	0,1	203	73	0.0172762	0.316844	0.96,0.832	1.0,0.966	-0.087	-8.7	8.7
15294	ENSG00000198265	HELZ	17	-	67128494	67128855	67128650	67128855	67123962	67124014	15294	2,3	39,15	2,12	21,25	229	73	0.0174619	0.319048	0.016,0.06	0.029,0.133	-0.043	-4.3	4.3
19000	ENSG00000144061	NPHP1	2	-	110164519	110164730	110164687	110164730	110163047	110163135	19000	5,8	1,0	12,3	4,0	241	73	0.0174429	0.319048	0.602,1.0	0.476,1.0	0.063	6.3	6.3
19280	ENSG00000141867	BRD4	19	-	15268153	15268281	15268157	15268281	15267415	15267551	19280	21,6	1,0	3,4	1,2	77	73	0.0174731	0.319048	0.952,1.0	0.74,0.655	0.278	27.8	27.8
9817	ENSG00000085978	ATG16L1	2	+	233289853	233289974	233289853	233289970	233290247	233290353	9817	13,9	1,0	8,14	1,3	77	73	0.0174295	0.319048	0.925,1.0	0.884,0.816	0.113	11.3	11.3
19158	ENSG00000278259	MYO19	17	-	36507390	36507512	36507398	36507512	36506962	36507139	19158	1,0	32,32	5,5	81,87	81	73	0.0175051	0.319282	0.027,0.0	0.053,0.049	-0.038	-3.8	3.8
15238	ENSG00000106070	GRB10	7	-	50614631	50614880	50614769	50614880	50612740	50612839	15238	12,20	393263	40,30	458368	211	73	0.0175355	0.319485	0.01,0.026	0.029,0.027	-0.01	-1	1
5702	ENSG00000174233	ADCY6	12	-	48772336	48772543	48772507	48772543	48771709	48771973	5702	7,17	6,10	26,15	5,4	244	73	0.0175806	0.319955	0.259,0.337	0.609,0.529	-0.271	-27.1	27.1
1154	ENSG00000157617	C2CD2	21	-	41918847	41918960	41918855	41918960	41918104	41918227	1154	0,0	18,17	3,2	25,26	81	73	0.0176331	0.32056	0.0,0.0	0.098,0.065	-0.082	-8.2	8.2
13927	ENSG00000113593	PPWD1	5	+	65563805	65563945	65563805	65563839	65567512	65567615	13927	10,6	2,1	2,2	0,1	179	73	0.0176842	0.320856	0.671,0.71	1.0,0.449	-0.034	-3.4	3.4
7783	ENSG00000105519	CAPS	19	+	5914939	5915146	5914939	5915065	5915220	5915877	7783	42,23	10,4	11,14	0,2	154	73	0.017688	0.320856	0.666,0.732	1.0,0.768	-0.185	-18.5	18.5
9091	ENSG00000072210	ALDH3A2	17	+	19673403	19673584	19673403	19673536	19675557	19675907	9091	1,1	3,0	1,1	0,0	121	73	0.0177125	0.32095	0.167,1.0	1.0,1.0	-0.416	-41.6	41.6
4719	ENSG00000092094	OSGEP	14	-	20448901	20449013	20448963	20449013	20448732	20448811	4719	11,12	44,39	20,28	46,38	135	73	0.0179275	0.324491	0.119,0.143	0.19,0.285	-0.106	-10.6	10.6
3875	ENSG00000147905	ZCCHC7	9	+	37120597	37120894	37120597	37120627	37126311	37126942	3875	0,7	11,9	4,19	8,10	340	73	0.0179602	0.324729	0.0,0.143	0.097,0.29	-0.122	-12.2	12.2
12066	ENSG00000126216	TUBGCP3	13	-	112556047	112556224	112556051	112556224	112554976	112555005	12066	0,0	44,14	2,3	29,25	77	73	0.0181261	0.32593	0.0,0.0	0.061,0.102	-0.081	-8.1	8.1
13032	ENSG00000084636	COL16A1	1	-	31656097	31656444	31656399	31656444	31655313	31655502	13032	34,24	67,65	3,0	10,6	375	73	0.0181123	0.32593	0.09,0.067	0.055,0.0	0.051	5.1	5.1
15246	ENSG00000085998	POMGNT1	1	-	46198321	46198443	46198335	46198443	46197701	46197871	15246	3,4	40,34	2,1	87,55	87	73	0.0181443	0.32593	0.059,0.09	0.019,0.015	0.057	5.7	5.7
2026	ENSG00000137478	FCHSD2	11	-	72840823	72840959	72840876	72840959	72836744	72838874	2026	0,1	11,5	2,2	6,5	126	73	0.0180909	0.32593	0.0,0.104	0.162,0.188	-0.123	-12.3	12.3
635	ENSG00000223756	TSSC2	11	+	3406498	3406697	3406498	3406560	3407621	3407697	635	57,18	2,1	49,52	8,5	210	73	0.0180634	0.32593	0.908,0.862	0.68,0.783	0.153	15.3	15.3
9917	ENSG00000091164	TXNL1	18	-	56638806	56639039	56638961	56639039	56638337	56638505	9917	14,11	3,2	2,1	1,0	228	73	0.0181415	0.32593	0.599,0.638	0.39,1.0	-0.077	-7.7	7.7
14288	ENSG00000148737	TCF7L2	10	+	113143922	113144025	113143922	113144013	113146010	113146097	14288	26,9	3,1	6,11	0,0	85	73	0.0182447	0.3269	0.882,0.885	1.0,1.0	-0.117	-11.7	11.7
15292	ENSG00000124702	KLHDC3	6	+	43018632	43018762	43018632	43018719	43018862	43018971	15292	10,8	123,84	3,5	120118	116	73	0.0182654	0.3269	0.049,0.057	0.015,0.026	0.033	3.3	3.3
6110	ENSG00000122783	C7orf49	7	-	135168930	135169060	135168968	135169060	135167731	135167807	6110	70,63	15,19	77103	13,9	111	73	0.0182471	0.3269	0.754,0.686	0.796,0.883	-0.12	-12	12
9150	ENSG00000133884	DPF2	11	+	65343990	65344088	65343990	65344069	65345665	65345803	9150	1,3	68,48	8,2	51,29	92	73	0.018277	0.3269	0.012,0.047	0.111,0.052	-0.052	-5.2	5.2
18966	ENSG00000076984	MAP2K7	19	+	7910695	7910848	7910695	7910803	7910979	7911159	18966	0,0	39,35	4,3	44,40	118	73	0.0183567	0.327704	0.0,0.0	0.053,0.044	-0.049	-4.9	4.9
7871	ENSG00000137413	TAF8	6	+	42055951	42056034	42055951	42056014	42057388	42057513	7871	3,1	9,8	1,0	17,17	93	73	0.0183614	0.327704	0.207,0.089	0.044,0.0	0.126	12.6	12.6
11277	ENSG00000204463	BAG6	6	-	31652399	31652700	31652423	31652700	31651655	31651776	11277	119,70	95,85	90123	58,70	97	73	0.0186711	0.329483	0.485,0.383	0.539,0.569	-0.12	-12	12
11558	ENSG00000119943	PYROXD2	10	-	98410612	98410958	98410855	98410958	98407903	98407997	11558	13,9	2,1	2,7	1,0	316	73	0.0185416	0.329483	0.6,0.675	0.316,1.0	-0.021	-2.1	2.1
14689	ENSG00000148341	SH3GLB2	9	-	129022277	129022423	129022281	129022423	129021090	129021219	14689	13,16	303220	19,22	202191	77	73	0.0185682	0.329483	0.039,0.065	0.082,0.098	-0.038	-3.8	3.8
15108	ENSG00000254929	RP11-144G6.12	10	-	47553458	47553514	47553478	47553514	47551743	47551952	15108	0,0	7,6	4,0	2,5	93	73	0.0185865	0.329483	0.0,0.0	0.611,0.0	-0.305	-30.5	30.5
1513	ENSG00000163138	PACRGL	4	+	20700457	20700747	20700457	20700578	20704465	20704533	1513	10,4	3,2	9,18	2,0	242	73	0.0186662	0.329483	0.501,0.376	0.576,1.0	-0.35	-35	35
18906	ENSG00000196756	SNHG17	20	-	38422086	38422241	38422091	38422241	38421005	38421098	18906	9,9	20,12	13,4	8,1	78	73	0.0186791	0.329483	0.296,0.412	0.603,0.789	-0.342	-34.2	34.2
3806	ENSG00000132436	FIGNL1	7	-	50449117	50449723	50449555	50449723	50448180	50448289	3806	23,38	0,1	98,88	2,3	511	73	0.0185444	0.329483	1.0,0.844	0.875,0.807	0.081	8.1	8.1
4011	ENSG00000135049	AGTPBP1	9	-	85642826	85642943	85642866	85642943	85632661	85633374	4011	46,27	1,0	23,37	0,5	113	73	0.018498	0.329483	0.967,1.0	1.0,0.827	0.07	7	7
4383	ENSG00000175455	CCDC14	3	-	123955842	123956795	123956739	123956795	123948895	123949132	4383	262169	0,0	149132	0,4	970	73	0.0186764	0.329483	1.0,1.0	1.0,0.713	0.143	14.3	14.3
4746	ENSG00000185808	PIGP	21	-	37072863	37073011	37072990	37073011	37072433	37072537	4746	11,3	4,0	5,4	1,0	200	73	0.0186528	0.329483	0.501,1.0	0.646,1.0	-0.073	-7.3	7.3
98	ENSG00000071205	ARHGAP10	4	+	147939824	147939899	147939824	147939859	147946616	147946704	98	38,31	2,0	23,43	2,5	113	73	0.0185684	0.329483	0.925,1.0	0.881,0.847	0.099	9.9	9.9
11381	ENSG00000167702	KIFC2	8	+	144466759	144466842	144466759	144466838	144466958	144467110	11381	0,0	30,17	2,3	23,32	77	73	0.0187728	0.330084	0.0,0.0	0.076,0.082	-0.079	-7.9	7.9
12069	ENSG00000126216	TUBGCP3	13	-	112554886	112555005	112554976	112555005	112554056	112554182	12069	84,49	4,1	95,73	0,0	163	73	0.0187565	0.330084	0.904,0.956	1.0,1.0	-0.07	-7	7
15336	ENSG00000104643	MTMR9	8	+	11300022	11300241	11300022	11300148	11304840	11305014	15336	8,9	21,17	6,3	33,24	166	73	0.0187559	0.330084	0.143,0.189	0.074,0.052	0.103	10.3	10.3
13489	ENSG00000002016	RAD52	12	-	929972	930144	930050	930144	929818	929886	13489	0,1	4,6	3,2	8,9	151	73	0.0188527	0.33076	0.0,0.075	0.153,0.097	-0.087	-8.7	8.7
16760	ENSG00000131650	KREMEN2	16	+	2966324	2966449	2966324	2966413	2966641	2966795	16760	10,2	3,1	17,24	0,2	109	73	0.018871	0.33076	0.691,0.573	1.0,0.889	-0.313	-31.3	31.3
16975	ENSG00000248710	RP11-432B6.3	3	-	160449683	160449829	160449716	160449829	160448721	160448795	16975	0,2	22,11	4,2	10,13	106	73	0.0188688	0.33076	0.0,0.111	0.216,0.096	-0.101	-10.1	10.1
1031	ENSG00000183735	TBK1	12	+	64481841	64482021	64481841	64481956	64484302	64484499	1031	163,98	6,1	149166	0,1	138	73	0.0189606	0.330934	0.935,0.981	1.0,0.989	-0.036	-3.6	3.6
705	ENSG00000011243	AKAP8L	19	-	15403652	15403715	15403657	15403715	15403474	15403555	705	4,4	14,9	3,9	4,3	78	73	0.0189575	0.330934	0.211,0.294	0.412,0.737	-0.322	-32.2	32.2
7865	ENSG00000153094	BCL2L11	2	+	111123745	111123869	111123745	111123766	111124049	111124139	7865	33,10	2,2	18,23	0,1	176	73	0.018959	0.330934	0.873,0.675	1.0,0.905	-0.178	-17.8	17.8
9309	ENSG00000071564	TCF3	19	-	1631950	1632116	1632037	1632116	1627358	1627426	9309	1,2	18,15	8,8	20,40	160	73	0.0189076	0.330934	0.025,0.057	0.154,0.084	-0.078	-7.8	7.8
9206	ENSG00000108679	LGALS3BP	17	-	78976994	78977214	78977139	78977214	78975964	78976156	9206	1,4	31,23	15,9	56,48	218	73	0.0190459	0.332074	0.011,0.055	0.082,0.059	-0.038	-3.8	3.8
793	ENSG00000110619	CARS	11	-	3002520	3002600	3002540	3002600	3001969	3002053	793	59,29	409220	12,5	111108	93	73	0.0191618	0.333745	0.102,0.094	0.078,0.035	0.042	4.2	4.2
14202	ENSG00000161677	JOSD2	19	-	50511068	50511220	50511116	50511220	50510285	50510448	14202	11,6	55,33	2,2	32,27	121	73	0.019225	0.334494	0.108,0.099	0.036,0.043	0.064	6.4	6.4
5664	ENSG00000160209	PDXK	21	+	43732138	43732647	43732138	43732442	43734068	43734123	5664	10,8	4,4	13,15	2,1	278	73	0.0192466	0.334521	0.396,0.344	0.631,0.798	-0.345	-34.5	34.5
5832	ENSG00000111653	ING4	12	-	6652270	6652770	6652661	6652770	6651323	6651385	5832	140103	0,0	65,69	4,0	464	73	0.0192746	0.334657	1.0,1.0	0.719,1.0	0.141	14.1	14.1
11906	ENSG00000142188	TMEM50B	21	-	33455598	33455784	33455726	33455784	33449134	33450863	11906	1,3	52,47	5,9	66,51	201	73	0.019359	0.335771	0.007,0.023	0.027,0.06	-0.028	-2.8	2.8
18637	ENSG00000100393	EP300	22	+	41147836	41147964	41147836	41147946	41149037	41149175	18637	1,0	51,35	4,2	38,33	91	73	0.0195797	0.338307	0.015,0.0	0.078,0.046	-0.054	-5.4	5.4
4586	ENSG00000130724	CHMP2A	19	-	58554841	58554993	58554864	58554993	58554044	58554236	4586	3,2	58,41	10,2	33,37	96	73	0.0195692	0.338307	0.038,0.036	0.187,0.039	-0.076	-7.6	7.6
5567	ENSG00000167272	POP5	12	-	120580995	120581257	120581114	120581257	120579773	120579923	5567	31,20	57,44	21,20	81,70	192	73	0.0195866	0.338307	0.171,0.147	0.09,0.098	0.065	6.5	6.5
7811	ENSG00000156697	UTP14A	X	+	129925918	129926024	129925918	129926020	129926239	129926339	7811	9,9	4,0	8,7	0,0	77	73	0.0195587	0.338307	0.681,1.0	1.0,1.0	-0.159	-15.9	15.9
13923	ENSG00000180376	CCDC66	3	+	56566593	56566759	56566593	56566740	56566949	56567053	13923	20,8	1,1	4,4	2,2	92	73	0.0196421	0.338783	0.941,0.864	0.613,0.613	0.289	28.9	28.9
650	ENSG00000184436	THAP7	22	-	21002042	21002196	21002085	21002196	21001717	21001911	650	0,1	21,7	2,2	4,9	116	73	0.0196549	0.338783	0.0,0.082	0.239,0.123	-0.14	-14	14
99	ENSG00000071205	ARHGAP10	4	+	147939824	147939899	147939824	147939887	147946616	147946704	99	38,31	3,2	23,43	0,0	85	73	0.0196907	0.339047	0.916,0.93	1.0,1.0	-0.077	-7.7	7.7
15278	ENSG00000131584	ACAP3	1	-	1298548	1298679	1298566	1298679	1298369	1298421	15278	6,4	90,95	0,5	157164	91	73	0.019742	0.339569	0.051,0.033	0.0,0.024	0.03	3	3
2961	ENSG00000070610	GBA2	9	-	35744218	35744391	35744296	35744391	35743275	35743326	2961	15,12	1,2	34,24	12,8	151	73	0.0197619	0.339569	0.879,0.744	0.578,0.592	0.227	22.7	22.7
1334	ENSG00000164124	TMEM144	4	+	158211458	158211578	158211458	158211574	158212607	158212776	1334	1,0	15,3	2,3	18,15	77	73	0.0197857	0.339627	0.059,0.0	0.095,0.159	-0.098	-9.8	9.8
16696	ENSG00000278540	ACACA	17	-	37358993	37359121	37358998	37359121	37339803	37339850	16696	7,6	65,51	24,28	113119	78	73	0.0198718	0.340402	0.092,0.099	0.166,0.18	-0.077	-7.7	7.7
18511	ENSG00000182196	ARL6IP4	12	+	122981128	122981299	122981128	122981266	122981594	122981879	18511	173175	219175	220195	189147	106	73	0.0198627	0.340402	0.352,0.408	0.445,0.477	-0.081	-8.1	8.1
14296	ENSG00000174606	ANGEL2	1	-	213015225	213015493	213015438	213015493	213013346	213013418	14296	82,75	6,1	76,84	0,2	286	73	0.0199124	0.340421	0.777,0.95	1.0,0.915	-0.094	-9.4	9.4
15745	ENSG00000139620	KANSL2	12	-	48660365	48660619	48660467	48660619	48654940	48655060	15745	122,95	7,8	116,88	2,3	175	73	0.0199139	0.340421	0.879,0.832	0.96,0.924	-0.087	-8.7	8.7
10876	ENSG00000050426	LETMD1	12	+	51052091	51052246	51052091	51052207	51053777	51053860	10876	13,17	20,9	18,16	49,39	112	73	0.0199901	0.340738	0.298,0.552	0.193,0.211	0.223	22.3	22.3
11485	ENSG00000112655	PTK7	6	+	43132420	43132765	43132420	43132687	43138848	43138982	11485	6,0	17,14	1,0	16,11	151	73	0.0199895	0.340738	0.146,0.0	0.029,0.0	0.058	5.8	5.8
12429	ENSG00000198054	DSCR8	21	+	38122311	38122668	38122311	38122411	38154432	38154529	12429	1,3	1,1	2,3	0,0	330	73	0.019994	0.340738	0.181,0.399	1.0,1.0	-0.71	-71	71
11350	ENSG00000161249	DMKN	19	-	35498597	35498763	35498715	35498763	35497646	35497681	11350	4,10	1,1	3,7	2,4	191	73	0.0201218	0.342565	0.605,0.793	0.364,0.401	0.317	31.7	31.7
13603	ENSG00000182670	TTC3	21	+	37151892	37152086	37151892	37152029	37152950	37153277	13603	12,2	90,67	2,3	91,74	130	73	0.0201586	0.342796	0.07,0.016	0.012,0.022	0.026	2.6	2.6
16695	ENSG00000278540	ACACA	17	-	37289415	37289528	37289417	37289528	37284837	37284970	16695	0,1	28,23	2,3	23,27	75	73	0.0201766	0.342796	0.0,0.041	0.078,0.098	-0.067	-6.7	6.7
10265	ENSG00000198960	ARMCX6	X	-	101616666	101616766	101616671	101616766	101615117	101615760	10265	3,6	89,57	8,5	39,32	78	73	0.0202843	0.344009	0.031,0.09	0.161,0.128	-0.084	-8.4	8.4
13174	ENSG00000106327	TFR2	7	-	100633411	100633556	100633415	100633556	100633228	100633340	13174	0,0	8,3	1,3	11,15	77	73	0.0202997	0.344009	0.0,0.0	0.079,0.159	-0.119	-11.9	11.9
5215	ENSG00000181396	OGFOD3	17	-	82393009	82393217	82393165	82393217	82389222	82392534	5215	24,11	0,4	18,15	1,0	229	73	0.0203101	0.344009	1.0,0.467	0.852,1.0	-0.192	-19.2	19.2
19033	ENSG00000131844	MCCC2	5	+	71631150	71631398	71631150	71631279	71632120	71632185	19033	1,1	5,3	4,7	2,10	192	73	0.0204515	0.345699	0.071,0.112	0.432,0.21	-0.23	-23	23
2068	ENSG00000166387	PPFIBP2	11	+	7610290	7610428	7610290	7610422	7620934	7621027	2068	5,5	63,58	2,2	99,65	79	73	0.0204723	0.345699	0.068,0.074	0.018,0.028	0.048	4.8	4.8
634	ENSG00000223756	TSSC2	11	+	3406498	3406715	3406498	3406560	3407621	3407697	634	68,28	2,1	69,65	8,5	228	73	0.0204703	0.345699	0.916,0.9	0.734,0.806	0.138	13.8	13.8
3535	ENSG00000100395	L3MBTL2	22	+	41217122	41219536	41217122	41217202	41220733	41220868	3535	160119	0,0	89102	2,1	2407	73	0.0205288	0.346301	1.0,1.0	0.574,0.756	0.335	33.5	33.5
11455	ENSG00000119203	CPSF3	2	+	9467706	9467975	9467706	9467776	9471342	9471439	11455	6,0	73,30	7,7	39,44	272	73	0.0207157	0.349099	0.022,0.0	0.046,0.041	-0.033	-3.3	3.3
11048	ENSG00000099956	SMARCB1	22	+	23791755	23791894	23791755	23791867	23793558	23793688	11048	48,31	52,54	51,85	48,52	100	73	0.0207745	0.349609	0.403,0.295	0.437,0.544	-0.142	-14.2	14.2
19128	ENSG00000108465	CDK5RAP3	17	+	47973930	47974035	47973930	47974031	47974399	47975337	19128	27,21	213154	34,30	130160	77	73	0.020788	0.349609	0.107,0.114	0.199,0.151	-0.064	-6.4	6.4
5012	ENSG00000161526	SAP30BP	17	+	75691393	75691569	75691393	75691531	75693439	75693482	5012	1,1	0,3	2,2	0,0	111	73	0.0208505	0.350305	1.0,0.18	1.0,1.0	-0.41	-41	41
19304	ENSG00000172888	ZNF621	3	+	40524877	40525274	40524877	40525038	40525778	40525864	19304	31,32	1,0	15,51	4,0	309	73	0.0209018	0.350813	0.88,1.0	0.47,1.0	0.205	20.5	20.5
10686	ENSG00000101187	SLCO4A1	20	+	62668479	62668567	62668479	62668541	62668929	62669078	10686	1,0	9,8	6,4	41,47	99	73	0.0209543	0.351183	0.076,0.0	0.097,0.059	-0.04	-4	4
663	ENSG00000146067	FAM193B	5	-	177538904	177539042	177539041	177539042	177538005	177538107	663	149105	6,0	108,84	0,0	210	73	0.0209661	0.351183	0.896,1.0	1.0,1.0	-0.052	-5.2	5.2
13433	ENSG00000232956	SNHG15	7	-	44985881	44986097	44986020	44986097	44984356	44984426	13433	29,19	39,25	48,46	33,36	212	73	0.0211827	0.354342	0.204,0.207	0.334,0.306	-0.115	-11.5	11.5
14249	ENSG00000143222	UFC1	1	+	161157253	161157447	161157253	161157346	161157616	161157693	14249	1,7	0,0	5,3	0,3	174	73	0.0211974	0.354342	1.0,1.0	1.0,0.296	0.352	35.2	35.2
7458	ENSG00000131470	PSMC3IP	17	-	42573818	42574210	42574098	42574210	42573477	42573623	7458	4,2	18,7	16,15	17,35	353	73	0.021256	0.354964	0.044,0.056	0.163,0.081	-0.072	-7.2	7.2
13824	ENSG00000215039	CD27-AS1	12	-	6450340	6450980	6450892	6450980	6448639	6448737	13824	394319	11,11	380298	7,2	625	73	0.0212894	0.355166	0.807,0.772	0.864,0.946	-0.115	-11.5	11.5
12995	ENSG00000101751	POLI	18	+	54277702	54277855	54277702	54277853	54280666	54280903	12995	34,54	8,2	41,14	2,0	75	73	0.0213636	0.355688	0.805,0.963	0.952,1.0	-0.092	-9.2	9.2
6785	ENSG00000141582	CBX4	17	-	79836116	79836179	79836153	79836179	79835645	79835712	6785	16,13	4,0	4,3	0,0	110	73	0.0213608	0.355688	0.726,1.0	1.0,1.0	-0.137	-13.7	13.7
14234	ENSG00000072778	ACADVL	17	+	7224060	7224223	7224060	7224069	7224320	7224548	14234	315251	12,14	278289	7,5	227	73	0.0214457	0.356699	0.894,0.852	0.927,0.949	-0.065	-6.5	6.5
16751	ENSG00000047346	FAM214A	15	-	52678429	52678599	52678571	52678599	52678005	52678122	16751	170102	6,12	137113	23,14	215	73	0.0214825	0.356953	0.906,0.743	0.669,0.733	0.123	12.3	12.3
4886	ENSG00000089685	BIRC5	17	+	78214679	78214793	78214679	78214789	78215965	78216034	4886	8,3	38,11	10,11	12,23	77	73	0.0215799	0.358214	0.166,0.205	0.441,0.312	-0.191	-19.1	19.1
14289	ENSG00000166783	KIAA0430	16	-	15598849	15599024	15598853	15599024	15594387	15596937	14289	3,2	31,27	0,0	20,18	77	73	0.0216285	0.358545	0.084,0.066	0.0,0.0	0.075	7.5	7.5
526	ENSG00000166200	COPS2	15	-	49144226	49144304	49144288	49144304	49137347	49137437	526	161102	7,0	165130	0,0	135	73	0.0216431	0.358545	0.926,1.0	1.0,1.0	-0.037	-3.7	3.7
1609	ENSG00000112715	VEGFA	6	+	43780739	43780854	43780739	43780785	43781955	43782087	1609	11,18	15,10	8,6	2,1	142	73	0.0216926	0.358674	0.274,0.481	0.673,0.755	-0.336	-33.6	33.6
418	ENSG00000163702	IL17RC	3	+	9923880	9924020	9923880	9923981	9924231	9924291	418	46,34	5,0	49,62	0,0	112	73	0.021694	0.358674	0.857,1.0	1.0,1.0	-0.072	-7.2	7.2
13332	ENSG00000185633	NDUFA4L2	12	-	57236323	57236681	57236592	57236681	57235748	57235809	13332	12,9	49,64	1,1	13,14	342	73	0.021719	0.35873	0.05,0.029	0.016,0.015	0.024	2.4	2.4
2159	ENSG00000114439	BBX	3	+	107645835	107645927	107645835	107645909	107710451	107710622	2159	2,2	31,26	10,6	45,35	91	73	0.0217554	0.35889	0.049,0.058	0.151,0.121	-0.083	-8.3	8.3
4676	ENSG00000150093	ITGB1	10	-	32935894	32936081	32935982	32936081	32935491	32935558	4676	1,1	0,0	3,3	3,0	161	73	0.021815	0.35889	1.0,1.0	0.312,1.0	0.344	34.4	34.4
6088	ENSG00000147121	KRBOX4	X	+	46472024	46472239	46472024	46472143	46472749	46474639	6088	6,11	8,4	5,8	2,0	169	73	0.0218143	0.35889	0.245,0.543	0.519,1.0	-0.366	-36.6	36.6
6716	ENSG00000106028	SSBP1	7	+	141738599	141738699	141738599	141738678	141739123	141739189	6716	15,7	0,1	8,5	0,4	94	73	0.0218053	0.35889	1.0,0.845	1.0,0.493	0.176	17.6	17.6
2122	ENSG00000077235	GTF3C1	16	-	27489601	27489743	27489625	27489743	27489042	27489178	2122	59,42	0,0	72,62	2,4	97	73	0.021878	0.358919	1.0,1.0	0.964,0.921	0.057	5.7	5.7
2776	ENSG00000150433	TMEM218	11	-	125102636	125102809	125102733	125102809	125102131	125102351	2776	45,31	3,1	26,20	0,0	170	73	0.0218816	0.358919	0.866,0.93	1.0,1.0	-0.102	-10.2	10.2
8292	ENSG00000164111	ANXA5	4	-	121678346	121678494	121678414	121678494	121677893	121677950	8292	33,20	462331	10,9	278242	141	73	0.02187	0.358919	0.036,0.03	0.018,0.019	0.015	1.5	1.5
18560	ENSG00000172663	TMEM134	11	-	67468016	67468092	67468027	67468092	67467500	67467563	18560	21,12	34,33	9,5	37,28	84	73	0.0219213	0.359215	0.349,0.24	0.175,0.134	0.14	14	14
15467	ENSG00000151208	DLG5	10	-	77794844	77794958	77794848	77794958	77794018	77794117	15467	16,11	121,98	6,6	110103	77	73	0.0219549	0.359412	0.111,0.096	0.049,0.052	0.053	5.3	5.3
10060	ENSG00000138035	PNPT1	2	-	55644636	55645432	55645348	55645432	55643318	55643425	10060	109,68	0,1	106105	1,3	785	73	0.0220125	0.359646	1.0,0.863	0.908,0.765	0.095	9.5	9.5
13643	ENSG00000114867	EIF4G1	3	+	184331265	184331332	184331265	184331277	184331471	184331606	13643	1,2	0,3	4,2	0,0	128	73	0.0220122	0.359646	1.0,0.275	1.0,1.0	-0.363	-36.3	36.3
1472	ENSG00000095787	WAC	10	+	28533997	28534182	28533997	28534034	28535561	28535754	1472	7,4	108,58	9,9	51,57	221	73	0.0220716	0.360057	0.021,0.022	0.055,0.05	-0.031	-3.1	3.1
18818	ENSG00000092841	MYL6	12	+	56159588	56159705	56159588	56159622	56159974	56160148	18818	657485	8,5	723654	20,12	156	73	0.022081	0.360057	0.975,0.978	0.944,0.962	0.023	2.3	2.3
3524	ENSG00000145476	CYP4V2	4	+	186204380	186204470	186204380	186204457	186205199	186205302	3524	4,0	11,4	0,0	14,4	86	73	0.0221494	0.360818	0.236,0.0	0.0,0.0	0.118	11.8	11.8
1627	ENSG00000105875	WDR91	7	-	135197043	135198151	135197992	135198151	135196143	135196337	1627	70,43	26,24	26,9	15,15	1022	73	0.0222408	0.360892	0.161,0.113	0.11,0.041	0.062	6.2	6.2
6984	ENSG00000123643	SLC36A1	5	+	151447800	151447993	151447800	151447879	151458787	151458935	6984	1,1	1,0	7,5	2,2	187	73	0.0222382	0.360892	0.281,1.0	0.577,0.494	0.105	10.5	10.5
8233	ENSG00000125901	MRPS26	20	+	3046846	3046928	3046846	3046900	3047734	3048254	8233	1,1	6,1	3,5	6,1	101	73	0.0221933	0.360892	0.108,0.42	0.265,0.783	-0.26	-26	26
892	ENSG00000133195	SLC39A11	17	-	72947527	72947875	72947730	72947875	72849633	72849804	892	1,1	13,14	6,1	16,7	276	73	0.0222178	0.360892	0.02,0.019	0.09,0.036	-0.043	-4.3	4.3
2790	ENSG00000140043	PTGR2	14	+	73851845	73852029	73851845	73851943	73858815	73858899	2790	15,13	42,23	5,7	29,35	159	73	0.0222645	0.360924	0.141,0.206	0.073,0.084	0.095	9.5	9.5
4674	ENSG00000150093	ITGB1	10	-	32933350	32933583	32933481	32933583	32932514	32932600	4674	15,10	1,0	23,8	0,4	204	73	0.0222995	0.361139	0.843,1.0	1.0,0.417	0.213	21.3	21.3
5588	ENSG00000006125	AP2B1	17	+	35587530	35587635	35587530	35587597	35594007	35594067	5588	11,2	38,31	8,10	16,20	111	73	0.0224644	0.363455	0.16,0.041	0.247,0.247	-0.146	-14.6	14.6
2304	ENSG00000121057	AKAP1	17	+	57107124	57107339	57107124	57107178	57110024	57110158	2304	83,81	206145	54,42	133174	234	73	0.0225025	0.36346	0.112,0.148	0.112,0.07	0.039	3.9	3.9
6346	ENSG00000136169	SETDB2	13	+	49476475	49477039	49476475	49476698	49480218	49480335	6346	228140	3,2	113,99	0,0	414	73	0.0225085	0.36346	0.931,0.925	1.0,1.0	-0.072	-7.2	7.2
2777	ENSG00000150433	TMEM218	11	-	125102636	125102809	125102733	125102809	125101200	125101303	2777	46,31	3,1	24,22	0,0	170	73	0.0225547	0.3635	0.868,0.93	1.0,1.0	-0.101	-10.1	10.1
9864	ENSG00000076242	MLH1	3	+	37000954	37001053	37000954	37001048	37004400	37004474	9864	85,43	7,0	61,53	1,0	78	73	0.0225428	0.3635	0.919,1.0	0.983,1.0	-0.032	-3.2	3.2
10052	ENSG00000050327	ARHGEF5	7	+	144362657	144365823	144362657	144362853	144366354	144366412	10052	600465	7,4	382414	14,7	3043	73	0.0226678	0.364969	0.673,0.736	0.396,0.587	0.213	21.3	21.3
1546	ENSG00000171680	PLEKHG5	1	-	6475369	6475522	6475461	6475522	6474450	6475138	1546	2,6	8,4	8,5	2,2	165	73	0.0229431	0.367975	0.1,0.399	0.639,0.525	-0.333	-33.3	33.3
16842	ENSG00000147996	CBWD5	9	+	65704330	65704547	65704330	65704414	65708901	65708958	16842	2,0	1,1	6,4	1,2	206	73	0.0229361	0.367975	0.415,0.0	0.68,0.415	-0.34	-34	34
3795	ENSG00000132436	FIGNL1	7	-	50449117	50449723	50449544	50449723	50448180	50448289	3795	23,36	0,1	96,88	1,4	500	73	0.0229157	0.367975	1.0,0.84	0.933,0.763	0.072	7.2	7.2
7294	ENSG00000197603	C5orf42	5	-	37184787	37185079	37184929	37185079	37182759	37183699	7294	33,31	4,0	20,13	0,0	215	73	0.0228789	0.367975	0.737,1.0	1.0,1.0	-0.131	-13.1	13.1
19161	ENSG00000137404	NRM	6	-	30690024	30690243	30690046	30690243	30688046	30688942	19161	1,0	0,2	3,1	1,1	95	73	0.0229711	0.368069	1.0,0.0	0.697,0.435	-0.066	-6.6	6.6
3197	ENSG00000204628	GNB2L1	5	-	181243253	181243405	181243285	181243405	181242259	181242345	3197	0,2	3,2	4,0	0,1	105	73	0.0230986	0.369756	0.0,0.41	1.0,0.0	-0.295	-29.5	29.5
16781	ENSG00000151502	VPS26B	11	+	134236341	134236746	134236341	134236546	134239990	134240155	16781	39,22	4,0	27,37	1,0	273	73	0.0231329	0.369949	0.723,1.0	0.878,1.0	-0.078	-7.8	7.8
17707	ENSG00000204406	MBD5	2	+	148483109	148484135	148483109	148483436	148485741	148485950	17707	5,22	4,0	8,5	0,1	772	73	0.0232286	0.371122	0.106,1.0	1.0,0.321	-0.107	-10.7	10.7
16011	ENSG00000115514	TXNDC9	2	-	99332983	99333242	99333021	99333242	99327534	99327653	16011	25,16	95,67	9,5	60,51	111	73	0.0233186	0.371845	0.148,0.136	0.09,0.061	0.067	6.7	6.7
7190	ENSG00000090989	EXOC1	4	+	55883822	55883938	55883822	55883928	55890222	55890386	7190	2,3	6,13	6,5	6,5	83	73	0.0232985	0.371845	0.227,0.169	0.468,0.468	-0.27	-27	27
5902	ENSG00000184916	JAG2	14	-	105152157	105152291	105152160	105152291	105151937	105152057	5902	2,0	60,38	6,4	72,91	76	73	0.0233818	0.372494	0.031,0.0	0.074,0.041	-0.042	-4.2	4.2
7840	ENSG00000006744	ELAC2	17	-	12994421	12994503	12994424	12994503	12993686	12993831	7840	2,6	86,78	14,14	120142	76	73	0.0234185	0.372721	0.022,0.069	0.101,0.087	-0.049	-4.9	4.9
13116	ENSG00000126581	BECN1	17	-	42824132	42824263	42824154	42824263	42823747	42823879	13116	43,26	74,44	42,33	39,35	95	73	0.0234623	0.373061	0.309,0.312	0.453,0.42	-0.126	-12.6	12.6
8301	ENSG00000122786	CALD1	7	+	134932987	134934077	134932987	134933390	134935687	134935765	8301	146,99	11,3	129110	27,10	760	73	0.0234969	0.373254	0.56,0.76	0.315,0.514	0.246	24.6	24.6
15267	ENSG00000140988	RPS2	16	-	1962492	1962649	1962496	1962649	1962060	1962270	15267	101,39	37942788	55,44	35133455	77	73	0.0236106	0.374576	0.025,0.013	0.015,0.012	0.005	0.5	0.5
7859	ENSG00000143942	CHAC2	2	+	53771906	53771947	53771906	53771942	53774141	53775196	7859	2,0	22,14	3,5	28,18	78	73	0.0236251	0.374576	0.078,0.0	0.091,0.206	-0.109	-10.9	10.9
1183	ENSG00000226287	TMEM191A	22	+	20703967	20704056	20703967	20704040	20704187	20704228	1183	2,1	18,12	6,6	18,19	89	73	0.023662	0.374725	0.084,0.064	0.215,0.206	-0.136	-13.6	13.6
5518	ENSG00000159256	MORC3	21	+	36359958	36360077	36359958	36360044	36360183	36360258	5518	73,34	1,2	33,41	5,3	106	73	0.0236797	0.374725	0.98,0.921	0.82,0.904	0.089	8.9	8.9
14878	ENSG00000164828	SUN1	7	+	853408	853618	853408	853585	854919	855006	14878	180,84	6,6	102,90	2,1	106	73	0.0237028	0.374734	0.954,0.906	0.972,0.984	-0.048	-4.8	4.8
11185	ENSG00000197530	MIB2	1	+	1615886	1616100	1615886	1616082	1616507	1616614	11185	9,10	1,0	2,6	1,2	91	73	0.0238568	0.376741	0.878,1.0	0.616,0.706	0.278	27.8	27.8
15866	ENSG00000168070	C11orf85	11	-	64971876	64972023	64972009	64972023	64960088	64960135	15866	55,50	1,1	41,50	1,6	206	73	0.0239431	0.376741	0.951,0.947	0.936,0.747	0.107	10.7	10.7
17868	ENSG00000132376	INPP5K	17	-	1509167	1509353	1509177	1509353	1508114	1508226	17868	1,2	74,62	4,2	27,29	83	73	0.0238885	0.376741	0.012,0.028	0.115,0.057	-0.066	-6.6	6.6
18964	ENSG00000132676	DAP3	1	+	155689090	155689243	155689090	155689174	155709772	155709824	18964	191120	133,95	140,95	141107	142	73	0.0239208	0.376741	0.425,0.394	0.338,0.313	0.084	8.4	8.4
219	ENSG00000189159	HN1	17	-	75147519	75147653	75147555	75147653	75146665	75146684	219	65,41	461274	102104	467527	109	73	0.0239217	0.376741	0.086,0.091	0.128,0.117	-0.034	-3.4	3.4
9367	ENSG00000273154	RP4-583P15.15	20	+	63733586	63733804	63733586	63733712	63734704	63734824	9367	25,26	1,1	26,31	2,6	165	73	0.0239827	0.377007	0.917,0.92	0.852,0.696	0.145	14.5	14.5
7235	ENSG00000250451	HOXC-AS1	12	-	53999572	53999620	53999576	53999620	53999021	53999267	7235	0,4	2,0	1,0	2,1	77	73	0.0241722	0.379627	0.0,1.0	0.322,0.0	0.339	33.9	33.9
10175	ENSG00000178773	CPNE7	16	+	89591126	89591264	89591126	89591260	89595366	89595423	10175	2,3	97,77	8,12	123159	77	73	0.024319	0.381571	0.019,0.036	0.058,0.067	-0.035	-3.5	3.5
11180	ENSG00000197530	MIB2	1	+	1625545	1626754	1625545	1625653	1626836	1626999	11180	183136	3,1	87,99	1,0	1174	73	0.0246153	0.384768	0.791,0.894	0.844,1.0	-0.079	-7.9	7.9
12206	ENSG00000115694	STK25	2	-	241507990	241508135	241508005	241508135	241501477	241501708	12206	0,3	92,67	2,9	105,86	88	73	0.0245952	0.384768	0.0,0.036	0.016,0.08	-0.03	-3	3
3302	ENSG00000082996	RNF13	3	+	149895472	149895570	149895472	149895560	149902071	149902162	3302	24,23	65,34	10,11	55,35	83	73	0.0245881	0.384768	0.245,0.373	0.138,0.217	0.132	13.2	13.2
501	ENSG00000175826	CTDNEP1	17	-	7245905	7246137	7246025	7246137	7244550	7244635	501	23,4	279216	20,24	220231	193	73	0.0245463	0.384768	0.03,0.007	0.033,0.038	-0.017	-1.7	1.7
5457	ENSG00000174567	GOLT1A	1	-	204199194	204199258	204199199	204199258	204198159	204198496	5457	45,38	7,2	25,30	2,0	78	73	0.0246589	0.385087	0.857,0.947	0.921,1.0	-0.059	-5.9	5.9
19013	ENSG00000139116	KIF21A	12	-	39321347	39322882	39322667	39322882	39319905	39320013	19013	23,9	47,31	8,5	35,39	1393	73	0.0246924	0.385248	0.025,0.015	0.012,0.007	0.011	1.1	1.1
13292	ENSG00000136878	USP20	9	+	129874828	129875063	129874828	129874955	129875309	129875479	13292	2,8	32,25	1,2	32,26	181	73	0.0247261	0.38529	0.025,0.114	0.012,0.03	0.049	4.9	4.9
14213	ENSG00000196535	MYO18A	17	-	29176532	29176752	29176571	29176752	29165941	29167021	14213	2,0	7,4	1,3	2,1	112	73	0.0248111	0.38529	0.157,0.0	0.246,0.662	-0.376	-37.6	37.6
5866	ENSG00000148337	CIZ1	9	-	128169055	128169201	128169075	128169201	128167094	128167164	5866	33,26	15,8	18,29	4,3	93	73	0.0247893	0.38529	0.633,0.718	0.779,0.884	-0.156	-15.6	15.6
907	ENSG00000169683	LRRC45	17	+	82029542	82029774	82029542	82029635	82030064	82030238	907	16,10	20,7	21,32	62,65	212	73	0.02478	0.38529	0.216,0.33	0.104,0.145	0.149	14.9	14.9
9351	ENSG00000107521	HPS1	10	-	98446806	98446927	98446886	98446927	98445299	98445413	9351	72,69	1,3	81,62	5,7	153	73	0.0247514	0.38529	0.972,0.916	0.885,0.809	0.097	9.7	9.7
1243	ENSG00000135124	P2RX4	12	+	121228962	121229099	121228962	121229033	121232413	121232507	1243	77,74	0,0	70,52	2,3	139	73	0.0249776	0.387083	1.0,1.0	0.948,0.901	0.076	7.6	7.6
12639	ENSG00000100577	GSTZ1	14	+	77327471	77327642	77327471	77327552	77327911	77327989	12639	29,28	136104	11,10	77,83	163	73	0.0249713	0.387083	0.087,0.108	0.06,0.051	0.042	4.2	4.2
12758	ENSG00000185347	C14orf80	14	+	105490980	105491132	105490980	105491118	105491621	105491700	12758	5,1	2,1	3,1	5,7	87	73	0.025043	0.387083	0.677,0.456	0.335,0.107	0.346	34.6	34.6
17681	ENSG00000185163	DDX51	12	-	132141102	132141420	132141274	132141420	132140830	132141020	17681	17,22	7,4	23,22	16,19	245	73	0.0250145	0.387083	0.42,0.621	0.3,0.257	0.242	24.2	24.2
4607	ENSG00000141480	ARRB2	17	+	4719282	4719426	4719282	4719420	4720215	4720299	4607	11,6	91,68	4,2	90,55	79	73	0.0250419	0.387083	0.1,0.075	0.039,0.033	0.051	5.1	5.1
6395	ENSG00000167904	TMEM68	8	-	55773226	55773378	55773268	55773378	55763935	55763980	6395	6,3	45,20	9,10	25,29	115	73	0.0250861	0.387389	0.078,0.087	0.186,0.18	-0.101	-10.1	10.1
10294	ENSG00000135297	MTO1	6	+	73479935	73480367	73479935	73480126	73480674	73480805	10294	14,17	40,56	7,4	39,35	314	73	0.025168	0.388035	0.075,0.066	0.04,0.026	0.038	3.8	3.8
2074	ENSG00000196712	NF1	17	+	31201410	31201498	31201410	31201485	31206239	31206371	2074	4,3	24,20	2,0	19,22	86	73	0.025198	0.388035	0.124,0.113	0.082,0.0	0.077	7.7	7.7
2618	ENSG00000182173	TSEN54	17	+	75516525	75516667	75516525	75516616	75516745	75517072	2618	2,0	18,13	6,7	40,38	124	73	0.0251806	0.388035	0.061,0.0	0.081,0.098	-0.059	-5.9	5.9
12548	ENSG00000138629	UBL7	15	-	74461031	74461182	74461107	74461182	74458683	74458896	12548	29,24	21,14	17,18	22,25	149	73	0.0252373	0.38828	0.404,0.456	0.275,0.261	0.162	16.2	16.2
8431	ENSG00000109181	UGT2B10	4	+	68815994	68816485	68815994	68816172	68818028	68818177	8431	11,10	2,1	60,63	0,2	386	73	0.0253008	0.388897	0.51,0.654	1.0,0.856	-0.346	-34.6	34.6
16520	ENSG00000071894	CPSF1	8	-	144394378	144394416	144394387	144394416	144394233	144394300	16520	51,55	0,0	53,65	3,3	82	73	0.0253601	0.389296	1.0,1.0	0.94,0.951	0.054	5.4	5.4
8046	ENSG00000105323	HNRNPUL1	19	+	41264846	41265121	41264846	41264985	41268222	41268345	8046	12,5	0,0	19,11	2,1	209	73	0.0253736	0.389296	1.0,1.0	0.768,0.793	0.22	22	22
10659	ENSG00000127125	PPCS	1	+	42456560	42456802	42456560	42456724	42457246	42457504	10659	66,57	4,1	66,73	0,1	151	73	0.0254579	0.389869	0.889,0.965	1.0,0.972	-0.059	-5.9	5.9
2121	ENSG00000173193	PARP14	3	+	122720254	122721653	122720254	122720388	122727811	122727986	2121	58,37	17,15	22,22	12,18	1338	73	0.0254543	0.389869	0.157,0.119	0.091,0.063	0.061	6.1	6.1
5502	ENSG00000141027	NCOR1	17	-	16198507	16198719	16198600	16198719	16194461	16194639	5502	4,3	12,8	0,2	15,4	166	73	0.0255057	0.390241	0.128,0.142	0.0,0.18	0.045	4.5	4.5
15561	ENSG00000119723	COQ6	14	+	73950309	73950597	73950309	73950495	73953434	73953569	15561	1,1	45,21	4,6	43,53	175	73	0.0255709	0.390698	0.009,0.019	0.037,0.045	-0.027	-2.7	2.7
5600	ENSG00000114650	SCAP	3	-	47466276	47466447	47466375	47466447	47442871	47443091	5600	2,4	0,2	1,1	2,3	172	73	0.0255825	0.390698	1.0,0.459	0.175,0.124	0.58	58	58
18682	ENSG00000068137	PLEKHH3	17	-	42670993	42671130	42671002	42671130	42670572	42670705	18682	33,23	27,28	47,46	20,28	82	73	0.0256545	0.391437	0.521,0.422	0.677,0.594	-0.164	-16.4	16.4
829	ENSG00000237854	LINC00674	17	+	68101907	68102056	68101907	68101959	68102942	68103058	829	3,7	29,30	10,10	23,24	170	73	0.025711	0.391939	0.043,0.091	0.157,0.152	-0.087	-8.7	8.7
6565	ENSG00000132849	INADL	1	+	62100318	62100408	62100318	62100360	62108436	62108520	6565	2,2	1,2	0,1	4,0	121	73	0.0258888	0.394288	0.547,0.376	0.0,1.0	-0.038	-3.8	3.8
11968	ENSG00000177542	SLC25A22	11	-	798126	798333	798216	798333	794986	795169	11968	0,1	26,20	1,8	42,46	163	73	0.0259527	0.394583	0.0,0.022	0.011,0.072	-0.03	-3	3
6514	ENSG00000180104	EXOC3	5	+	459358	459459	459358	459415	461959	462070	6514	73,57	2,0	55,44	3,3	117	73	0.0259556	0.394583	0.958,1.0	0.92,0.901	0.068	6.8	6.8
10861	ENSG00000106009	BRAT1	7	-	2555481	2555727	2555486	2555727	2554304	2554447	10861	0,0	30,24	0,6	52,37	78	73	0.0260717	0.395262	0.0,0.0	0.0,0.132	-0.066	-6.6	6.6
18893	ENSG00000104177	MYEF2	15	-	48158734	48158920	48158768	48158920	48158174	48158224	18893	15,1	108,62	1,4	74,65	107	73	0.0260583	0.395262	0.087,0.011	0.009,0.04	0.024	2.4	2.4
19082	ENSG00000197355	UAP1L1	9	+	137078060	137078286	137078060	137078220	137078501	137078677	19082	26,17	3,1	17,14	0,1	139	73	0.0260394	0.395262	0.82,0.899	1.0,0.88	-0.081	-8.1	8.1
11758	ENSG00000163354	DCST2	1	-	155030431	155030645	155030541	155030645	155030083	155030241	11758	22,17	2,1	6,5	4,1	183	73	0.0262055	0.395871	0.814,0.871	0.374,0.666	0.323	32.3	32.3
1716	ENSG00000138780	GSTCD	4	+	105717592	105718039	105717592	105717778	105719059	105719527	1716	59,34	0,0	52,57	0,4	334	73	0.0262071	0.395871	1.0,1.0	1.0,0.757	0.121	12.1	12.1
17757	ENSG00000149932	TMEM219	16	+	29962086	29962232	29962086	29962132	29963109	29963308	17757	0,2	28,11	9,1	29,37	173	73	0.0261988	0.395871	0.0,0.071	0.116,0.011	-0.028	-2.8	2.8
73	ENSG00000186260	MKL2	16	+	14246472	14247507	14246472	14247357	14248925	14249081	73	107,54	2,0	42,47	3,2	223	73	0.0261681	0.395871	0.946,1.0	0.821,0.885	0.12	12	12
4872	ENSG00000186020	ZNF529	19	-	36573042	36573252	36573139	36573252	36572332	36572392	4872	4,4	2,1	2,1	3,3	170	73	0.0263265	0.397313	0.462,0.632	0.223,0.125	0.373	37.3	37.3
10953	ENSG00000103876	FAH	15	+	80153358	80153510	80153358	80153474	80158059	80158170	10953	7,3	0,0	5,1	0,3	109	73	0.0263532	0.397354	1.0,1.0	1.0,0.183	0.408	40.8	40.8
10213	ENSG00000177728	TMEM94	17	+	75498911	75499118	75498911	75499082	75499261	75500090	10213	4,1	61,29	2,9	32,29	109	73	0.0265221	0.399539	0.042,0.023	0.04,0.172	-0.073	-7.3	7.3
7012	ENSG00000114354	TFG	3	+	100709360	100709588	100709360	100709431	100713642	100713869	7012	19,13	2,0	17,36	4,5	230	73	0.0265923	0.399871	0.751,1.0	0.574,0.696	0.24	24	24
8516	ENSG00000163964	PIGX	3	+	196712602	196712768	196712602	196712644	196716857	196716921	8516	6,3	36,41	1,2	50,46	197	73	0.0265726	0.399871	0.058,0.026	0.007,0.016	0.031	3.1	3.1
12290	ENSG00000173801	JUP	17	-	41786565	41786698	41786587	41786698	41771646	41771862	12290	5,5	50,29	13,12	47,39	95	73	0.0267669	0.400814	0.071,0.117	0.175,0.191	-0.089	-8.9	8.9
12996	ENSG00000153914	SREK1	5	+	66162413	66162592	66162413	66162483	66163791	66163922	12996	408248	1,1	194176	4,3	182	73	0.0267331	0.400814	0.994,0.99	0.951,0.959	0.037	3.7	3.7
15988	ENSG00000109180	OCIAD1	4	+	48832619	48832697	48832619	48832663	48833400	48833481	15988	6,2	2,1	1,5	0,0	107	73	0.0267189	0.400814	0.672,0.577	1.0,1.0	-0.375	-37.5	37.5
7935	ENSG00000124782	RREB1	6	+	7107979	7108064	7107979	7108060	7176654	7176773	7935	3,3	15,10	9,7	10,12	77	73	0.0267756	0.400814	0.159,0.221	0.46,0.356	-0.218	-21.8	21.8
9742	ENSG00000166295	ANAPC16	10	+	72216028	72216232	72216028	72216072	72230365	72230440	9742	97108	48,37	67,77	12,21	233	73	0.0267665	0.400814	0.388,0.478	0.636,0.535	-0.153	-15.3	15.3
17302	ENSG00000148719	DNAJB12	10	-	72335831	72335931	72335833	72335931	72334080	72334617	17302	2,0	21,15	1,5	16,12	75	73	0.0269037	0.402062	0.085,0.0	0.057,0.289	-0.13	-13	13
8293	ENSG00000164111	ANXA5	4	-	121678351	121678494	121678414	121678494	121677893	121677950	8293	33,19	462331	10,9	278242	136	73	0.0269074	0.402062	0.037,0.03	0.019,0.02	0.014	1.4	1.4
9311	ENSG00000074356	NCBP3	17	-	3813085	3813250	3813116	3813250	3812539	3812654	9311	31,13	24,30	33,22	9,16	104	73	0.026982	0.402815	0.476,0.233	0.72,0.491	-0.251	-25.1	25.1
3919	ENSG00000002919	SNX11	17	+	48113300	48113401	48113300	48113399	48118703	48118799	3919	36,32	4,7	33,25	1,2	75	73	0.0270926	0.404104	0.898,0.816	0.97,0.924	-0.09	-9	9
10492	ENSG00000136271	DDX56	7	-	44569983	44570128	44570014	44570128	44569808	44569903	10492	21,3	111102	7,5	103139	104	73	0.0274554	0.405643	0.117,0.02	0.046,0.025	0.033	3.3	3.3
15182	ENSG00000112796	ENPP5	6	-	46165382	46165563	46165386	46165563	46159186	46161753	15182	0,1	16,8	2,2	14,10	77	73	0.0274278	0.405643	0.0,0.106	0.119,0.159	-0.086	-8.6	8.6
16554	ENSG00000087053	MTMR2	11	-	95865439	95865676	95865600	95865676	95862271	95862366	16554	17,3	33,42	4,5	46,40	234	73	0.0273981	0.405643	0.138,0.022	0.026,0.038	0.048	4.8	4.8
17148	ENSG00000180178	FAR2P1	2	-	130035133	130035262	130035192	130035262	130034309	130034377	17148	71,71	3,3	34,32	1,0	132	73	0.0274609	0.405643	0.929,0.929	0.95,1.0	-0.046	-4.6	4.6
18467	ENSG00000167536	DHRS13	17	-	28902554	28902701	28902582	28902701	28901492	28901616	18467	0,2	26,20	6,3	35,34	101	73	0.0273009	0.405643	0.0,0.067	0.11,0.06	-0.051	-5.1	5.1
2750	ENSG00000278615	C11orf98	11	-	62665124	62665191	62665130	62665191	62664848	62664973	2750	6,7	305233	19,20	418420	79	73	0.0272609	0.405643	0.018,0.027	0.04,0.042	-0.019	-1.9	1.9
4619	ENSG00000173482	PTPRM	18	+	8384560	8384710	8384560	8384686	8387071	8387235	4619	2,5	27,24	2,0	29,27	97	73	0.0274503	0.405643	0.053,0.136	0.049,0.0	0.07	7	7
5243	ENSG00000139718	SETD1B	12	+	121804179	121804389	121804179	121804233	121804723	121804911	5243	5,3	6,6	4,16	3,4	229	73	0.0273532	0.405643	0.21,0.137	0.298,0.56	-0.256	-25.6	25.6
6599	ENSG00000112365	ZBTB24	6	-	109467591	109467734	109467652	109467734	109462593	109466574	6599	1,5	19,13	16,8	21,26	134	73	0.0272256	0.405643	0.028,0.173	0.293,0.144	-0.118	-11.8	11.8
840	ENSG00000204149	AGAP6	10	+	49987164	49987271	49987164	49987234	49988750	49988938	840	14,10	0,0	6,2	2,1	110	73	0.0272853	0.405643	1.0,1.0	0.666,0.57	0.382	38.2	38.2
9481	ENSG00000187446	CHP1	15	+	41234138	41234284	41234138	41234234	41243666	41243739	9481	1,0	1,2	1,2	1,1	123	73	0.0274644	0.405643	0.372,0.0	0.372,0.543	-0.272	-27.2	27.2
11533	ENSG00000110074	FOXRED1	11	+	126277070	126277175	126277070	126277127	126277434	126277931	11533	105,76	0,0	123133	2,5	121	73	0.0275165	0.406052	1.0,1.0	0.974,0.941	0.042	4.2	4.2
5239	ENSG00000167749	KLK4	19	-	50908358	50908829	50908578	50908829	50906933	50907086	5239	586467	16,1	626631	20,18	293	73	0.0275808	0.406639	0.901,0.991	0.886,0.897	0.054	5.4	5.4
17388	ENSG00000164535	DAGLB	7	-	6434761	6435020	6434793	6435020	6432836	6432959	17388	21,11	4,0	17,10	0,0	105	73	0.0276376	0.407046	0.785,1.0	1.0,1.0	-0.107	-10.7	10.7
1812	ENSG00000167740	CYB5D2	17	+	4143701	4143763	4143701	4143741	4149890	4150031	1812	22,7	4,0	6,20	0,0	95	73	0.0276818	0.407046	0.809,1.0	1.0,1.0	-0.095	-9.5	9.5
1922	ENSG00000278318	ZNF229	19	-	44431766	44432366	44432151	44432366	44426254	44430542	1922	24,23	2,1	28,35	0,1	458	73	0.0276738	0.407046	0.657,0.786	1.0,0.848	-0.202	-20.2	20.2
17733	ENSG00000169660	HEXDC	17	+	82439630	82440334	82439630	82439713	82440996	82441075	17733	102,46	7,2	54,41	7,8	694	73	0.0277885	0.408252	0.605,0.708	0.448,0.35	0.257	25.7	25.7
5651	ENSG00000167113	COQ4	9	+	128325142	128325281	128325142	128325239	128325778	128325881	5651	7,7	54,41	19,14	50,58	115	73	0.0279596	0.410403	0.076,0.098	0.194,0.133	-0.077	-7.7	7.7
1079	ENSG00000168701	TMEM208	16	+	67228494	67228657	67228494	67228631	67228796	67228881	1079	13,17	137135	6,10	151140	99	73	0.0280939	0.411791	0.065,0.085	0.028,0.05	0.036	3.6	3.6
15441	ENSG00000065000	AP3D1	19	-	2111671	2111828	2111678	2111828	2111284	2111332	15441	14,3	125123	2,5	121130	80	73	0.0281037	0.411791	0.093,0.022	0.015,0.034	0.033	3.3	3.3
10880	ENSG00000187266	EPOR	19	-	11382846	11383232	11383096	11383232	11381933	11382105	10880	21,41	2,1	27,20	5,3	323	73	0.0282394	0.413018	0.704,0.903	0.55,0.601	0.228	22.8	22.8
14030	ENSG00000105677	TMEM147	19	+	35546671	35547029	35546671	35546808	35547118	35547240	14030	247183	1,5	260255	0,1	294	73	0.0283466	0.413018	0.984,0.901	1.0,0.984	-0.049	-4.9	4.9
18436	ENSG00000158805	ZNF276	16	+	89727278	89727426	89727278	89727357	89729234	89729318	18436	4,4	17,14	3,10	5,10	142	73	0.0282858	0.413018	0.108,0.128	0.236,0.34	-0.17	-17	17
2302	ENSG00000106397	PLOD3	7	-	101215066	101215152	101215088	101215152	101213106	101213204	2302	6,3	50,29	1,2	40,46	95	73	0.0283357	0.413018	0.084,0.074	0.019,0.032	0.053	5.3	5.3
4168	ENSG00000244257	PKD1P1	16	+	16328987	16329240	16328987	16329222	16329364	16329560	4168	48,33	11,6	11,21	8,9	91	73	0.0283614	0.413018	0.778,0.815	0.524,0.652	0.208	20.8	20.8
6164	ENSG00000177788	RP5-1061H20.4	1	-	229270959	229271028	229270975	229271028	229269365	229269627	6164	0,0	9,20	2,3	25,30	89	73	0.0283163	0.413018	0.0,0.0	0.062,0.076	-0.069	-6.9	6.9
616	ENSG00000116521	SCAMP3	1	-	155258790	155258912	155258825	155258912	155257497	155257657	616	5,5	93,75	1,4	138129	108	73	0.0282519	0.413018	0.035,0.043	0.005,0.021	0.026	2.6	2.6
10474	ENSG00000151746	BICD1	12	+	32337498	32337816	32337498	32337706	32338785	32338979	10474	10,6	1,2	15,11	1,0	183	73	0.0286466	0.416806	0.8,0.545	0.857,1.0	-0.256	-25.6	25.6
9210	ENSG00000166140	ZFYVE19	15	+	40807088	40807868	40807088	40807671	40809118	40809240	9210	72,54	2,2	67,67	0,0	270	73	0.0286806	0.416935	0.907,0.88	1.0,1.0	-0.107	-10.7	10.7
13628	ENSG00000114867	EIF4G1	3	+	184317320	184317497	184317320	184317431	184317716	184317786	13628	447344	11,2	523666	4,3	139	73	0.0287205	0.417151	0.955,0.989	0.986,0.991	-0.016	-1.6	1.6
18155	ENSG00000266714	MYO15B	17	+	75624542	75624688	75624542	75624639	75624770	75624916	18155	1,3	8,10	0,0	11,5	122	73	0.0289567	0.419951	0.07,0.152	0.0,0.0	0.111	11.1	11.1
18874	ENSG00000101997	CCDC22	X	+	49243117	49243184	49243117	49243181	49243283	49243466	18874	15,26	5,1	27,26	0,2	76	73	0.0289639	0.419951	0.742,0.961	1.0,0.926	-0.112	-11.2	11.2
15897	ENSG00000166169	POLL	10	-	101583507	101583681	101583587	101583681	101582762	101582891	15897	121,65	1,0	73,65	4,1	153	73	0.029071	0.421137	0.983,1.0	0.897,0.969	0.058	5.8	5.8
2370	ENSG00000185825	BCAP31	X	-	153701941	153702101	153702006	153702101	153700496	153700975	2370	29,15	372300	16,21	535452	138	73	0.0291015	0.421211	0.04,0.026	0.016,0.024	0.013	1.3	1.3
4733	ENSG00000141219	C17orf80	17	+	73232591	73232717	73232591	73232629	73233219	73233325	4733	11,11	1,0	6,6	1,1	161	73	0.0291376	0.421366	0.833,1.0	0.731,0.731	0.185	18.5	18.5
10763	ENSG00000142534	RPS11	19	+	49497193	49497432	49497193	49497372	49497519	49497595	10763	76,38	2,3	51,68	1,0	133	73	0.0292157	0.421895	0.954,0.874	0.966,1.0	-0.069	-6.9	6.9
569	ENSG00000171298	GAA	17	+	80101810	80101925	80101810	80101890	80104554	80105132	569	8,3	16,7	0,4	13,14	108	73	0.0292249	0.421895	0.253,0.225	0.0,0.162	0.158	15.8	15.8
11028	ENSG00000115970	THADA	2	-	43292103	43292222	43292191	43292222	43291695	43291768	11028	26,28	0,4	34,28	0,0	161	73	0.0294699	0.425062	1.0,0.76	1.0,1.0	-0.12	-12	12
1680	ENSG00000146463	ZMYM4	1	+	35268966	35269094	35268966	35269085	35325359	35325405	1680	4,3	5,18	2,0	7,11	82	73	0.029578	0.425882	0.416,0.129	0.203,0.0	0.171	17.1	17.1
7114	ENSG00000142507	PSMB6	17	+	4796727	4796821	4796727	4796795	4797437	4797569	7114	22,24	475329	10,11	353299	99	73	0.0295607	0.425882	0.033,0.051	0.02,0.026	0.019	1.9	1.9
9208	ENSG00000160957	RECQL4	8	-	144511901	144512067	144511910	144512067	144511680	144511789	9208	6,2	11,15	4,1	26,42	82	73	0.0296345	0.426326	0.327,0.106	0.12,0.021	0.146	14.6	14.6
2151	ENSG00000225138	CTD-2228K2.7	5	+	477805	477975	477805	477849	479865	480216	2151	26,17	7,1	20,24	1,1	199	73	0.0296925	0.426792	0.577,0.862	0.88,0.898	-0.169	-16.9	16.9
2882	ENSG00000041802	LSG1	3	-	194647645	194647870	194647774	194647870	194646163	194646243	2882	8,6	1,1	5,12	1,0	202	73	0.0297253	0.426894	0.743,0.684	0.644,1.0	-0.109	-10.9	10.9
12191	ENSG00000186908	ZDHHC17	12	+	76797433	76797542	76797433	76797537	76805316	76805439	12191	5,0	25,11	0,1	13,14	78	73	0.0298224	0.427157	0.158,0.0	0.0,0.063	0.048	4.8	4.8
12626	ENSG00000137822	TUBGCP4	15	+	43403682	43403881	43403682	43403799	43404412	43404552	12626	30,20	12,17	13,7	16,12	155	73	0.0298171	0.427157	0.541,0.357	0.277,0.216	0.203	20.3	20.3
13805	ENSG00000143761	ARF1	1	+	228083149	228083309	228083149	228083304	228097077	228097232	13805	7,9	3,1	2,3	0,1	78	73	0.0298722	0.427157	0.686,0.894	1.0,0.737	-0.079	-7.9	7.9
2469	ENSG00000234741	GAS5	1	-	173865228	173865547	173865509	173865547	173864256	173864304	2469	886568	7,3	483392	0,1	354	73	0.029771	0.427157	0.963,0.975	1.0,0.988	-0.025	-2.5	2.5
2581	ENSG00000256269	HMBS	11	+	119084884	119085157	119084884	119085133	119088254	119088308	2581	1,2	2,2	6,6	2,1	97	73	0.0298683	0.427157	0.273,0.429	0.693,0.819	-0.405	-40.5	40.5
12465	ENSG00000166971	AKTIP	16	-	53503117	53503209	53503121	53503209	53500217	53500329	12465	3,3	1,2	1,1	2,3	77	73	0.0299488	0.427884	0.74,0.587	0.322,0.24	0.382	38.2	38.2
11504	ENSG00000205517	RGL3	19	-	11415936	11416174	11415946	11416174	11406721	11406864	11504	34,29	1,1	33,32	3,4	83	73	0.0299889	0.428089	0.968,0.962	0.906,0.876	0.074	7.4	7.4
5319	ENSG00000129810	SGOL1	3	-	20174248	20175055	20175004	20175055	20171042	20171232	5319	168102	0,0	207187	1,3	829	73	0.0301202	0.429417	1.0,1.0	0.948,0.846	0.103	10.3	10.3
8985	ENSG00000108406	DHX40	17	+	59565557	59565800	59565557	59565783	59566626	59566794	8985	6,5	91,58	3,0	59,57	90	73	0.0301336	0.429417	0.051,0.065	0.04,0.0	0.038	3.8	3.8
1330	ENSG00000145191	EIF2B5	3	+	184142236	184142394	184142236	184142378	184142501	184142603	1330	14,4	58,42	5,6	69,81	89	73	0.0301783	0.429685	0.165,0.072	0.056,0.057	0.062	6.2	6.2
10091	ENSG00000127022	CANX	5	+	179698905	179699102	179698905	179699049	179705678	179705852	10091	631485	45,45	461439	24,23	126	73	0.0302142	0.429698	0.89,0.862	0.918,0.917	-0.041	-4.1	4.1
12103	ENSG00000165795	NDRG2	14	-	21017917	21018038	21017986	21018038	21016850	21017762	12103	0,1	31,20	0,6	26,22	142	73	0.0302899	0.429698	0.0,0.025	0.0,0.123	-0.049	-4.9	4.9
13540	ENSG00000005238	FAM214B	9	-	35111268	35111588	35111566	35111588	35108593	35108737	13540	2,2	0,2	5,2	0,0	371	73	0.0303159	0.429698	1.0,0.164	1.0,1.0	-0.418	-41.8	41.8
16889	ENSG00000139651	ZNF740	12	+	53181676	53182190	53181676	53181992	53184890	53185040	16889	41,22	65,41	39,31	29,38	271	73	0.0302537	0.429698	0.145,0.126	0.266,0.18	-0.087	-8.7	8.7
18609	ENSG00000214226	C17orf67	17	-	56833617	56833896	56833689	56833896	56832897	56833342	18609	4,2	1,0	11,17	3,1	145	73	0.0303343	0.429698	0.668,1.0	0.649,0.895	0.062	6.2	6.2
4540	ENSG00000164024	METAP1	4	+	99005768	99005866	99005768	99005852	99028866	99028918	4540	3,1	1,1	1,3	5,8	87	73	0.0303254	0.429698	0.716,0.456	0.144,0.239	0.394	39.4	39.4
15522	ENSG00000273088	RP11-201K10.3	1	-	155173247	155173474	155173316	155173474	155172737	155172892	15522	0,0	2,3	1,2	2,0	142	73	0.0304244	0.430606	0.0,0.0	0.204,1.0	-0.602	-60.2	60.2
8240	ENSG00000162736	NCSTN	1	+	160343385	160343481	160343385	160343391	160344721	160344826	8240	138,97	4,2	110115	1,0	163	73	0.0305472	0.43161	0.939,0.956	0.98,1.0	-0.042	-4.2	4.2
9312	ENSG00000074356	NCBP3	17	-	3823792	3825050	3824941	3825050	3821952	3822052	9312	78,69	70,56	42,58	75,58	1222	73	0.0305419	0.43161	0.062,0.069	0.032,0.056	0.022	2.2	2.2
10400	ENSG00000213445	SIPA1	11	+	65647383	65647658	65647383	65647611	65649261	65649480	10400	47,52	0,6	56,92	1,1	120	73	0.0306592	0.431724	1.0,0.841	0.971,0.982	-0.056	-5.6	5.6
13255	ENSG00000196151	WDSUB1	2	-	159286359	159286592	159286535	159286592	159282671	159283093	13255	2,3	1,1	0,2	2,2	249	73	0.0306127	0.431724	0.37,0.468	0.0,0.227	0.306	30.6	30.6
17029	ENSG00000137497	NUMA1	11	-	72068078	72068231	72068104	72068231	72035901	72035975	17029	0,1	8,5	1,3	11,4	99	73	0.0306232	0.431724	0.0,0.129	0.063,0.356	-0.145	-14.5	14.5
7614	ENSG00000230606	AC159540.1	2	-	97423788	97423918	97423801	97423918	97423176	97423272	7614	2,1	0,1	0,2	3,0	86	73	0.0306567	0.431724	1.0,0.459	0.0,1.0	0.23	23	23
11182	ENSG00000197530	MIB2	1	+	1623430	1623699	1623430	1623679	1623773	1623945	11182	20,18	4,1	3,10	1,0	93	73	0.0307007	0.431942	0.797,0.934	0.702,1.0	0.015	1.5	1.5
13993	ENSG00000154358	OBSCN	1	+	228356150	228356344	228356150	228356193	228359596	228361250	13993	18,10	6,8	15,15	4,0	224	73	0.0307634	0.432341	0.494,0.289	0.55,1.0	-0.384	-38.4	38.4
2043	ENSG00000248101	AC002116.8	19	-	36013309	36013422	36013343	36013422	36013000	36013089	2043	12,4	31,32	4,4	40,45	107	73	0.0307812	0.432341	0.209,0.079	0.064,0.057	0.083	8.3	8.3
14864	ENSG00000155066	PROM2	2	+	95276569	95276680	95276569	95276657	95276971	95277061	14864	3,4	21,27	1,4	69,73	96	73	0.0309509	0.433331	0.098,0.101	0.011,0.04	0.074	7.4	7.4
15424	ENSG00000138286	FAM149B1	10	+	73177845	73177975	73177845	73177973	73192555	73192698	15424	43,27	25,15	17,25	35,20	75	73	0.0309103	0.433331	0.626,0.637	0.321,0.549	0.196	19.6	19.6
2160	ENSG00000114439	BBX	3	+	107645835	107646087	107645835	107645909	107710451	107710622	2160	2,2	31,26	10,5	45,35	251	73	0.0308838	0.433331	0.018,0.022	0.061,0.04	-0.031	-3.1	3.1
4297	ENSG00000100284	TOM1	22	+	35321958	35322153	35321958	35322037	35323027	35323177	4297	10,2	69,55	1,2	55,38	189	73	0.030956	0.433331	0.053,0.014	0.007,0.02	0.02	2	2
2051	ENSG00000082269	FAM135A	6	+	70426527	70426751	70426527	70426532	70428303	70428419	2051	3,13	15,12	2,1	6,9	292	73	0.0310465	0.433868	0.048,0.213	0.077,0.027	0.079	7.9	7.9
846	ENSG00000163930	BAP1	3	-	52403137	52403298	52403182	52403298	52402778	52402871	846	124,87	3,4	100130	2,0	118	73	0.0310226	0.433868	0.962,0.931	0.969,1.0	-0.038	-3.8	3.8
18076	ENSG00000184343	SRPK3	X	+	153778599	153778674	153778599	153778661	153778934	153780485	18076	59,38	9,7	54,39	2,4	86	73	0.0311338	0.434722	0.848,0.822	0.958,0.892	-0.09	-9	9
17352	ENSG00000155366	RHOC	1	-	112704938	112705151	112705099	112705151	112703643	112703806	17352	19,10	95,61	10,10	120,95	234	73	0.031585	0.440651	0.059,0.049	0.025,0.032	0.025	2.5	2.5
10627	ENSG00000173757	STAT5B	17	-	42207549	42207665	42207557	42207665	42202756	42202808	10627	4,4	46,40	2,0	31,34	81	73	0.0316861	0.441489	0.073,0.083	0.055,0.0	0.051	5.1	5.1
11222	ENSG00000150756	FAM173B	5	-	10239041	10239356	10239066	10239356	10236477	10236615	11222	6,6	53,54	1,5	87,63	98	73	0.0316982	0.441489	0.078,0.076	0.008,0.056	0.045	4.5	4.5
11786	ENSG00000102030	NAA10	X	-	153932070	153932431	153932315	153932431	153930762	153930847	11786	299265	0,2	280274	3,4	318	73	0.0317581	0.441953	1.0,0.968	0.955,0.94	0.036	3.6	3.6
3907	ENSG00000168000	BSCL2	11	-	62706202	62706344	62706258	62706344	62705300	62705617	3907	53,63	11,3	93117	27,26	129	73	0.0318044	0.442228	0.732,0.922	0.661,0.718	0.137	13.7	13.7
609	ENSG00000110717	NDUFS8	11	+	68032285	68032523	68032285	68032336	68032922	68033012	609	29,22	225168	51,39	236208	260	73	0.0318553	0.442564	0.035,0.035	0.057,0.05	-0.019	-1.9	1.9
9762	ENSG00000147144	CCDC120	X	+	49061958	49062132	49061958	49062117	49062234	49062289	9762	3,1	8,10	1,0	13,9	88	73	0.0319651	0.443719	0.237,0.077	0.06,0.0	0.127	12.7	12.7
11281	ENSG00000204463	BAG6	6	-	31640473	31640704	31640644	31640704	31640198	31640306	11281	41,16	6,6	32,27	1,3	244	73	0.0322158	0.444373	0.672,0.444	0.905,0.729	-0.259	-25.9	25.9
13214	ENSG00000164329	PAPD4	5	+	79612574	79612815	79612574	79612769	79613010	79613075	13214	23,22	2,3	23,17	7,6	119	73	0.03217	0.444373	0.876,0.818	0.668,0.635	0.196	19.6	19.6
1643	ENSG00000114062	UBE3A	15	-	25354515	25354683	25354527	25354683	25354352	25354426	1643	11,4	279198	2,2	210168	85	73	0.0320831	0.444373	0.033,0.017	0.008,0.01	0.016	1.6	1.6
16746	ENSG00000047346	FAM214A	15	-	52678439	52678623	52678571	52678623	52678005	52678122	16746	112,71	6,12	91,78	23,14	205	73	0.0321374	0.444373	0.869,0.678	0.585,0.665	0.149	14.9	14.9
460	ENSG00000255339	RP11-411B6.6	10	-	100529365	100529506	100529379	100529506	100526974	100527074	460	17,11	225155	9,15	348284	87	73	0.0322261	0.444373	0.06,0.056	0.021,0.042	0.026	2.6	2.6
5931	ENSG00000105701	FKBP8	19	-	18538174	18538371	18538215	18538371	18537600	18537773	5931	34,37	396337	43,51	310331	114	73	0.0321436	0.444373	0.052,0.066	0.082,0.09	-0.027	-2.7	2.7
6830	ENSG00000174669	SLC29A2	11	-	66371428	66371611	66371562	66371611	66371243	66371325	6830	4,8	9,8	6,19	54,61	207	73	0.0320792	0.444373	0.135,0.261	0.038,0.099	0.13	13	13
8681	ENSG00000147548	WHSC1L1	8	-	38338450	38338607	38338535	38338607	38337368	38337467	8681	2,8	58,41	0,2	25,34	158	73	0.0321895	0.444373	0.016,0.083	0.0,0.026	0.037	3.7	3.7
15209	ENSG00000169519	METTL15	11	+	28108319	28108454	28108319	28108452	28110165	28110401	15209	0,0	2,1	2,1	2,3	75	73	0.0323386	0.444807	0.0,0.0	0.493,0.245	-0.369	-36.9	36.9
17795	ENSG00000160710	ADAR	1	-	154590182	154590409	154590261	154590409	154589756	154589928	17795	95,88	78,52	62,99	34,29	152	73	0.0323682	0.444807	0.369,0.448	0.467,0.621	-0.136	-13.6	13.6
2157	ENSG00000128973	CLN6	15	-	68211555	68211863	68211648	68211863	68211262	68211318	2157	9,6	1,0	6,16	1,2	166	73	0.0323961	0.444807	0.798,1.0	0.725,0.779	0.147	14.7	14.7
4928	ENSG00000162244	RPL29	3	-	51995662	51995863	51995730	51995863	51995424	51995469	4928	4,3	3,0	1,1	0,0	141	73	0.0323658	0.444807	0.408,1.0	1.0,1.0	-0.296	-29.6	29.6
8568	ENSG00000172590	MRPL52	14	+	22833417	22833489	22833417	22833482	22834171	22834346	8568	3,1	175113	6,3	104,93	80	73	0.0323812	0.444807	0.015,0.008	0.05,0.029	-0.028	-2.8	2.8
9471	ENSG00000148343	FAM73B	9	+	129042303	129042514	129042303	129042429	129048426	129048539	9471	51,55	1,0	65,73	3,2	158	73	0.0324183	0.444807	0.959,1.0	0.909,0.944	0.053	5.3	5.3
6515	ENSG00000180104	EXOC3	5	+	462156	462529	462156	462307	464289	465272	6515	24,4	57,44	27,17	38,48	295	73	0.0324637	0.445064	0.094,0.022	0.15,0.081	-0.057	-5.7	5.7
13678	ENSG00000228340	MIR646HG	20	+	60154406	60154506	60154406	60154501	60180834	60180913	13678	1,0	6,8	0,4	9,6	78	73	0.032491	0.445071	0.135,0.0	0.0,0.384	-0.124	-12.4	12.4
15131	ENSG00000177853	ZNF518A	10	+	96155325	96155398	96155325	96155376	96155923	96156019	15131	5,0	17,9	1,0	7,4	95	73	0.0327577	0.447985	0.184,0.0	0.099,0.0	0.042	4.2	4.2
18995	ENSG00000157214	STEAP2	7	+	90227286	90227494	90227286	90227458	90229871	90230036	18995	167143	15,5	175167	8,2	109	73	0.0327428	0.447985	0.882,0.95	0.936,0.982	-0.043	-4.3	4.3
18210	ENSG00000125821	DTD1	20	+	18587963	18588119	18587963	18588115	18593730	18593821	18210	5,4	92,74	1,1	42,61	77	73	0.0328741	0.449207	0.049,0.049	0.022,0.015	0.031	3.1	3.1
9521	ENSG00000239779	WBP1	2	+	74458449	74458600	74458449	74458537	74459642	74459745	9521	27,12	12,2	16,31	0,5	136	73	0.0329032	0.449235	0.547,0.763	1.0,0.769	-0.23	-23	23
11779	ENSG00000123415	SMUG1	12	-	54188869	54189008	54188950	54189008	54187818	54187905	11779	8,5	10,21	2,4	21,22	154	73	0.0330554	0.450943	0.275,0.101	0.043,0.079	0.127	12.7	12.7
15254	ENSG00000085998	POMGNT1	1	-	46193732	46193925	46193854	46193925	46193563	46193639	15254	28,17	120,77	19,18	149134	195	73	0.0331644	0.451319	0.08,0.076	0.046,0.048	0.031	3.1	3.1
1548	ENSG00000037042	TUBG2	17	+	42660259	42660455	42660259	42660362	42660638	42661391	1548	4,3	2,0	1,5	3,5	166	73	0.0331464	0.451319	0.468,1.0	0.128,0.305	0.517	51.7	51.7
18816	ENSG00000092841	MYL6	12	+	56159586	56159730	56159586	56159622	56159974	56160148	18816	22351525	8,5	23022047	20,12	181	73	0.0331158	0.451319	0.991,0.992	0.979,0.986	0.009	0.9	0.9
2545	ENSG00000133706	LARS	5	-	146142855	146143084	146142871	146143084	146140203	146140261	2545	6,4	177134	8,10	137107	89	73	0.0332785	0.452131	0.027,0.024	0.046,0.071	-0.033	-3.3	3.3
3552	ENSG00000101928	MOSPD1	X	-	134896813	134897034	134896816	134897034	134891478	134891640	3552	2,3	38,31	0,0	16,6	76	73	0.0332644	0.452131	0.048,0.085	0.0,0.0	0.067	6.7	6.7
12960	ENSG00000166557	TMED3	15	+	79314540	79314744	79314540	79314655	79321977	79322837	12960	8,6	14,9	8,6	4,3	162	73	0.0334722	0.454391	0.205,0.231	0.474,0.474	-0.256	-25.6	25.6
15751	ENSG00000110841	PPFIBP1	12	+	27664361	27664446	27664361	27664437	27667165	27667320	15751	38,23	29,11	34,47	12,14	82	73	0.033733	0.457046	0.538,0.651	0.716,0.749	-0.138	-13.8	13.8
1912	ENSG00000164830	OXR1	8	+	106657890	106658132	106657890	106658085	106679209	106679292	1912	5,3	2,3	16,10	2,1	120	73	0.0337131	0.457046	0.603,0.378	0.83,0.859	-0.354	-35.4	35.4
9468	ENSG00000100038	TOP3B	22	-	21975904	21976187	21975980	21976187	21975639	21975807	9468	3,5	1,2	4,0	4,2	149	73	0.0337504	0.457046	0.595,0.551	0.329,0.0	0.408	40.8	40.8
16397	ENSG00000014914	MTMR11	1	-	149933609	149933942	149933854	149933942	149933405	149933530	16397	8,14	0,3	12,12	0,0	318	73	0.0339348	0.457308	1.0,0.517	1.0,1.0	-0.242	-24.2	24.2
19273	ENSG00000143156	NME7	1	-	169169432	169169554	169169446	169169554	169132530	169132817	19273	6,3	75,33	2,0	26,41	87	73	0.0339285	0.457308	0.063,0.071	0.061,0.0	0.037	3.7	3.7
3262	ENSG00000130529	TRPM4	19	+	49182577	49182922	49182577	49182867	49183077	49183212	3262	33,16	6,4	30,44	1,4	128	73	0.0339156	0.457308	0.758,0.695	0.945,0.863	-0.177	-17.7	17.7
660	ENSG00000130703	OSBPL2	20	+	62279161	62279349	62279161	62279339	62281057	62281186	660	1,0	36,37	2,5	60,64	83	73	0.033874	0.457308	0.024,0.0	0.028,0.064	-0.034	-3.4	3.4
7528	ENSG00000107651	SEC23IP	10	+	119933685	119933787	119933685	119933785	119940585	119940792	7528	112,78	13,16	103,80	12,2	75	73	0.0338858	0.457308	0.893,0.826	0.893,0.975	-0.075	-7.5	7.5
9429	ENSG00000258790	RP11-561B11.2	14	+	35122548	35122767	35122548	35122635	35122951	35124231	9429	21,17	27,16	17,24	52,39	205	73	0.0338526	0.457308	0.217,0.274	0.104,0.18	0.104	10.4	10.4
14129	ENSG00000073060	SCARB1	12	-	124782671	124782811	124782682	124782811	124778498	124778586	14129	1,0	20,29	1,8	66,89	84	73	0.0339911	0.457405	0.042,0.0	0.013,0.072	-0.021	-2.1	2.1
3503	ENSG00000171566	PLRG1	4	-	154547010	154547064	154547037	154547064	154546122	154546213	3503	172124	6,2	92,98	0,0	100	73	0.0339971	0.457405	0.954,0.978	1.0,1.0	-0.034	-3.4	3.4
2455	ENSG00000086758	HUWE1	X	-	53686165	53686368	53686269	53686368	53680048	53680186	2455	11,16	3,3	8,7	4,7	177	73	0.0340701	0.457996	0.602,0.687	0.452,0.292	0.273	27.3	27.3
4948	ENSG00000147862	NFIB	9	-	14116180	14116346	14116207	14116346	14112998	14113081	4948	12,11	16,12	16,20	11,7	100	73	0.0340961	0.457996	0.354,0.401	0.515,0.676	-0.218	-21.8	21.8
18206	ENSG00000267750	RUNDC3A-AS1	17	-	44315161	44315315	44315236	44315315	44311384	44311455	18206	4,2	2,3	9,8	0,3	148	73	0.0341723	0.458278	0.497,0.247	1.0,0.568	-0.412	-41.2	41.2
5376	ENSG00000131778	CHD1L	1	+	147268781	147268885	147268781	147268878	147270931	147271005	5376	1,1	26,23	4,7	46,56	80	73	0.0341691	0.458278	0.034,0.038	0.074,0.102	-0.052	-5.2	5.2
18612	ENSG00000064932	SBNO2	19	-	1110734	1110888	1110744	1110888	1109682	1109777	18612	4,6	86,60	3,1	68105	83	73	0.0342331	0.458723	0.039,0.081	0.037,0.008	0.037	3.7	3.7
11684	ENSG00000235257	ITGA9-AS1	3	-	37818679	37818930	37818809	37818930	37808495	37808880	11684	3,4	3,0	5,5	0,1	203	73	0.0344375	0.459206	0.264,1.0	1.0,0.643	-0.19	-19	19
12015	ENSG00000175582	RAB6A	11	-	73760565	73761119	73760957	73761119	73730764	73730823	12015	570455	28,26	324333	12,8	465	73	0.0344166	0.459206	0.762,0.733	0.809,0.867	-0.091	-9.1	9.1
13721	ENSG00000179818	PCBP1-AS1	2	-	70086054	70086273	70086123	70086273	70085815	70085903	13721	5,2	3,0	3,3	0,0	142	73	0.0343786	0.459206	0.461,1.0	1.0,1.0	-0.269	-26.9	26.9
15098	ENSG00000104872	PIH1D1	19	-	49449339	49449654	49449474	49449654	49448000	49448062	15098	13,20	127,93	21,27	92,91	208	73	0.0343292	0.459206	0.035,0.07	0.074,0.094	-0.031	-3.1	3.1
15778	ENSG00000122565	CBX3	7	+	26201764	26202013	26201764	26201830	26202970	26203022	15778	17,19	1,0	33,33	0,4	256	73	0.0343402	0.459206	0.829,1.0	1.0,0.702	0.064	6.4	6.4
16216	ENSG00000125107	CNOT1	16	-	58536967	58537220	58536988	58537220	58534146	58534395	16216	19,19	111,88	39,23	111,82	94	73	0.0343857	0.459206	0.117,0.144	0.214,0.179	-0.066	-6.6	6.6
4769	ENSG00000032219	ARID4A	14	+	58304943	58305013	58304943	58305009	58306021	58306112	4769	3,3	16,10	1,1	17,16	77	73	0.0344625	0.459206	0.151,0.221	0.053,0.056	0.132	13.2	13.2
18573	ENSG00000177885	GRB2	17	-	75332695	75332797	75332699	75332797	75325897	75326020	18573	3,3	121,71	8,10	129115	77	73	0.0345378	0.459471	0.023,0.039	0.056,0.076	-0.035	-3.5	3.5
5314	ENSG00000116337	AMPD2	1	+	109630232	109630439	109630232	109630406	109630682	109630793	5314	2,0	30,37	4,6	69,59	106	73	0.0345198	0.459471	0.044,0.0	0.038,0.065	-0.03	-3	3
10437	ENSG00000100445	SDR39U1	14	-	24442573	24442765	24442753	24442765	24442345	24442452	10437	33,24	1,9	26,19	13,12	253	73	0.0347605	0.460959	0.905,0.435	0.366,0.314	0.33	33	33
17558	ENSG00000167280	ENGASE	17	+	79083760	79083955	79083760	79083951	79084537	79084686	17558	0,2	15,16	3,4	18,23	77	73	0.0347118	0.460959	0.0,0.106	0.136,0.142	-0.086	-8.6	8.6
3944	ENSG00000166411	IDH3A	15	+	78155212	78155275	78155212	78155251	78156907	78157162	3944	3,5	1,0	7,2	0,4	97	73	0.0347455	0.460959	0.693,1.0	1.0,0.273	0.21	21	21
9390	ENSG00000165699	TSC1	9	-	132903650	132903817	132903692	132903817	132902604	132902787	9390	27,28	3,1	18,24	0,0	115	73	0.034736	0.460959	0.851,0.947	1.0,1.0	-0.101	-10.1	10.1
13013	ENSG00000257443	RP11-150C16.1	12	+	58920638	58920825	58920638	58920790	58921398	58921472	13013	2,1	1,2	0,0	1,1	108	73	0.0348575	0.461875	0.575,0.253	0.0,0.0	0.414	41.4	41.4
19151	ENSG00000278259	MYO19	17	-	36508896	36509135	36509061	36509135	36507790	36507924	19151	1,9	28,23	13,25	51,42	238	73	0.0350802	0.464086	0.011,0.107	0.073,0.154	-0.054	-5.4	5.4
7751	ENSG00000223482	NUTM2A-AS1	10	-	87330891	87330952	87330895	87330952	87326629	87326672	7751	0,5	3,0	7,3	0,1	77	73	0.0350762	0.464086	0.0,1.0	1.0,0.74	-0.37	-37	37
14745	ENSG00000143771	CNIH4	1	+	224364108	224364265	224364108	224364198	224365878	224365991	14745	10,6	0,0	6,6	2,1	140	73	0.0351926	0.464833	1.0,1.0	0.61,0.758	0.316	31.6	31.6
3509	ENSG00000116128	BCL9	1	+	147612882	147613067	147612882	147612977	147614426	147614616	3509	27,15	4,6	25,17	0,3	163	73	0.0351722	0.464833	0.751,0.528	1.0,0.717	-0.219	-21.9	21.9
16001	ENSG00000109180	OCIAD1	4	+	48831083	48831496	48831083	48831249	48832619	48832697	16001	118,84	104,45	67,69	73,76	320	73	0.0352206	0.464834	0.206,0.299	0.173,0.172	0.08	8	8
11720	ENSG00000150961	SEC24D	4	-	118735726	118736569	118736449	118736569	118732732	118732912	11720	34,9	0,0	17,16	1,1	796	73	0.0354942	0.467985	1.0,1.0	0.609,0.595	0.398	39.8	39.8
17703	ENSG00000139625	MAP3K12	12	-	53487235	53487428	53487254	53487428	53486946	53487155	17703	0,1	2,0	5,3	4,4	92	73	0.0355157	0.467985	0.0,1.0	0.498,0.373	0.065	6.5	6.5
14565	ENSG00000255152	MSH5-SAPCD1	6	+	31743903	31744090	31743903	31744025	31744189	31744303	14565	6,6	13,14	11,8	10,6	138	73	0.0355479	0.467995	0.196,0.185	0.368,0.414	-0.201	-20.1	20.1
15890	ENSG00000164494	PDSS2	6	-	107334135	107334332	107334197	107334332	107274028	107274227	15890	4,2	20,19	1,1	24,24	135	73	0.0355728	0.467995	0.098,0.054	0.022,0.022	0.054	5.4	5.4
14545	ENSG00000182606	TRAK1	3	+	42209766	42209985	42209766	42209922	42217119	42217315	14545	23,12	0,1	18,23	4,0	136	73	0.0356598	0.468397	1.0,0.866	0.707,1.0	0.08	8	8
7029	ENSG00000270647	TAF15	17	+	35809483	35809616	35809483	35809576	35817715	35817755	7029	7,4	294197	6,15	182249	113	73	0.0356375	0.468397	0.015,0.013	0.021,0.037	-0.015	-1.5	1.5
7025	ENSG00000185101	ANO9	11	-	429473	429652	429569	429652	428721	428826	7025	7,2	3,4	0,3	2,8	169	73	0.0356894	0.468417	0.502,0.178	0.0,0.139	0.27	27	27
10282	ENSG00000198492	YTHDF2	1	+	28737657	28737793	28737657	28737682	28738258	28738338	10282	10,17	126,97	8,7	105143	184	73	0.0358458	0.469357	0.031,0.065	0.029,0.019	0.024	2.4	2.4
274	ENSG00000135250	SRPK2	7	-	105146492	105146658	105146630	105146658	105145282	105145308	274	464363	3,8	321293	3,0	211	73	0.0358407	0.469357	0.982,0.94	0.974,1.0	-0.026	-2.6	2.6
9173	ENSG00000035141	FAM136A	2	-	70301407	70301603	70301521	70301603	70300839	70300980	9173	27,22	5,5	23,20	10,11	187	73	0.0357948	0.469357	0.678,0.632	0.473,0.415	0.211	21.1	21.1
5568	ENSG00000167272	POP5	12	-	120580995	120581257	120581112	120581257	120579773	120579923	5568	28,17	2,0	18,19	2,3	190	73	0.0358757	0.469379	0.843,1.0	0.776,0.709	0.179	17.9	17.9
19284	ENSG00000165792	METTL17	14	+	20993117	20993191	20993117	20993172	20993968	20994063	19284	90,57	5,1	98,76	0,0	92	73	0.0359848	0.470435	0.935,0.978	1.0,1.0	-0.043	-4.3	4.3
10136	ENSG00000100325	ASCC2	22	-	29792417	29792535	29792432	29792535	29790468	29790548	10136	5,3	126,93	9,8	98101	88	73	0.0362517	0.47318	0.032,0.026	0.071,0.062	-0.038	-3.8	3.8
1846	ENSG00000273000	KB-1572G7.2	22	-	23686824	23686995	23686837	23686995	23683724	23683867	1846	4,0	3,2	1,0	1,6	86	73	0.0362473	0.47318	0.531,0.0	0.459,0.0	0.036	3.6	3.6
1375	ENSG00000255054	RP1-317E23.6	1	+	25823237	25823439	25823237	25823323	25823643	25823744	1375	17,7	7,7	13,17	4,1	189	73	0.0362899	0.473307	0.484,0.279	0.557,0.868	-0.331	-33.1	33.1
15962	ENSG00000177663	IL17RA	22	+	17103493	17103581	17103493	17103577	17104725	17104810	15962	3,1	19,14	0,0	21,12	77	73	0.0364363	0.474138	0.13,0.063	0.0,0.0	0.097	9.7	9.7
19281	ENSG00000141867	BRD4	19	-	15254146	15254262	15254151	15254262	15247046	15249290	19281	7,4	12,8	3,0	7,10	78	73	0.0364677	0.474138	0.353,0.319	0.286,0.0	0.193	19.3	19.3
6717	ENSG00000106028	SSBP1	7	+	141738599	141738692	141738599	141738678	141739123	141739189	6717	5,2	0,1	4,1	0,4	87	73	0.0364647	0.474138	1.0,0.627	1.0,0.173	0.227	22.7	22.7
7179	ENSG00000169231	THBS3	1	-	155206192	155206406	155206199	155206406	155205059	155205316	7179	1,1	16,14	3,3	14,7	80	73	0.0364597	0.474138	0.054,0.061	0.164,0.281	-0.165	-16.5	16.5
1289	ENSG00000100241	SBF1	22	-	50455478	50455582	50455480	50455582	50455223	50455409	1289	4,2	57,55	0,0	53,60	75	73	0.0365416	0.474666	0.064,0.034	0.0,0.0	0.049	4.9	4.9
5377	ENSG00000198160	MIER1	1	+	66926141	66926372	66926141	66926242	66940027	66940052	5377	1,0	20,19	2,3	15,8	203	73	0.0365941	0.474666	0.018,0.0	0.046,0.119	-0.073	-7.3	7.3
7156	ENSG00000155229	MMS19	10	-	97480894	97481042	97480981	97481042	97478303	97478389	7156	24,11	0,1	23,35	1,3	160	73	0.0365794	0.474666	1.0,0.834	0.913,0.842	0.04	4	4
15776	ENSG00000122565	CBX3	7	+	26201756	26202609	26201756	26201830	26202970	26203022	15776	94,79	1,0	116151	0,4	852	73	0.0366508	0.475031	0.89,1.0	1.0,0.764	0.063	6.3	6.3
14927	ENSG00000100359	SGSM3	22	+	40407425	40407593	40407425	40407568	40407788	40407843	14927	18,16	37,29	12,7	33,42	98	73	0.036905	0.477124	0.266,0.291	0.213,0.11	0.117	11.7	11.7
2179	ENSG00000106479	ZNF862	7	+	149841515	149841711	149841515	149841699	149844624	149844736	2179	19,11	4,0	9,4	0,0	85	73	0.0368932	0.477124	0.803,1.0	1.0,1.0	-0.099	-9.9	9.9
2685	ENSG00000169813	HNRNPF	10	-	43409089	43409166	43409130	43409166	43396455	43396590	2685	23,16	196163	44,20	175184	114	73	0.0369309	0.477124	0.07,0.059	0.139,0.065	-0.038	-3.8	3.8
3297	ENSG00000125844	RRBP1	20	-	17616722	17616839	17616731	17616839	17615925	17616009	3297	9,6	176123	14,13	130142	82	73	0.0370133	0.477124	0.044,0.042	0.087,0.075	-0.038	-3.8	3.8
3666	ENSG00000110921	MVK	12	+	109595027	109595192	109595027	109595181	109596425	109596677	3666	0,2	20,17	5,3	19,37	84	73	0.0370029	0.477124	0.0,0.093	0.186,0.066	-0.08	-8	8
4234	ENSG00000118985	ELL2	5	-	95932631	95932713	95932663	95932713	95919423	95919545	4234	3,2	5,4	15,16	7,11	105	73	0.0368527	0.477124	0.294,0.258	0.598,0.503	-0.274	-27.4	27.4
5941	ENSG00000213742	ZNF337-AS1	20	+	25624156	25624446	25624156	25624215	25634048	25634170	5941	18,11	0,0	12,14	3,0	304	73	0.0369743	0.477124	1.0,1.0	0.49,1.0	0.255	25.5	25.5
8595	ENSG00000149428	HYOU1	11	-	119057019	119057137	119057026	119057137	119056069	119056167	8595	187126	6,5	34,47	1,0	80	73	0.0371214	0.478146	0.966,0.958	0.969,1.0	-0.022	-2.2	2.2
6612	ENSG00000150527	CTAGE5	14	+	39291018	39291111	39291018	39291096	39293270	39293381	6612	19,17	266178	3,1	57,43	88	73	0.0372971	0.480038	0.056,0.073	0.042,0.019	0.034	3.4	3.4
744	ENSG00000137133	HINT2	9	-	35815006	35815354	35815128	35815354	35813643	35813784	744	44,52	3,1	16,21	0,0	195	73	0.0374391	0.481492	0.846,0.951	1.0,1.0	-0.102	-10.2	10.2
2738	ENSG00000166483	WEE1	11	+	9585257	9585362	9585257	9585353	9585441	9585527	2738	0,0	12,9	2,3	24,43	82	73	0.0377004	0.484478	0.0,0.0	0.069,0.058	-0.064	-6.4	6.4
15556	ENSG00000064102	ASUN	12	-	26922615	26922696	26922618	26922696	26917643	26917733	15556	50,19	5,0	40,46	1,0	76	73	0.0379119	0.48682	0.906,1.0	0.975,1.0	-0.034	-3.4	3.4
15219	ENSG00000123636	BAZ2B	2	-	159397067	159397100	159397073	159397100	159395768	159395834	15219	1,0	0,2	2,1	1,1	79	73	0.0379443	0.486833	1.0,0.0	0.649,0.48	-0.065	-6.5	6.5
6748	ENSG00000117419	ERI3	1	-	44354891	44355260	44355259	44355260	44319627	44319744	6748	50,46	4,5	68,94	2,3	441	73	0.0380009	0.486833	0.674,0.604	0.849,0.838	-0.204	-20.4	20.4
9031	ENSG00000102890	ELMO3	16	+	67201976	67202090	67201976	67202078	67202175	67202284	9031	3,0	64,61	10,2	86105	85	73	0.0379915	0.486833	0.039,0.0	0.091,0.016	-0.034	-3.4	3.4
16745	ENSG00000047346	FAM214A	15	-	52678583	52678756	52678703	52678756	52678005	52678122	16745	44,33	1,1	30,43	6,1	193	73	0.0380859	0.487547	0.943,0.926	0.654,0.942	0.136	13.6	13.6
10909	ENSG00000266074	BAHCC1	17	+	81458620	81458725	81458620	81458721	81458812	81458969	10909	10,5	0,0	3,3	1,2	77	73	0.038242	0.488416	1.0,1.0	0.74,0.587	0.337	33.7	33.7
1419	ENSG00000185298	CCDC137	17	+	81670533	81670749	81670533	81670627	81671743	81671826	1419	63,26	1,1	42,49	5,2	195	73	0.0382015	0.488416	0.959,0.907	0.759,0.902	0.103	10.3	10.3
1799	ENSG00000111752	PHC1	12	+	8919755	8919917	8919755	8919866	8920984	8921065	1799	0,2	12,7	4,1	7,5	124	73	0.0382131	0.488416	0.0,0.144	0.252,0.105	-0.106	-10.6	10.6
14310	ENSG00000114670	NEK11	3	+	131026878	131028002	131026878	131027006	131029612	131029878	14310	16,6	0,2	7,1	0,0	1069	73	0.0383199	0.489035	1.0,0.17	1.0,1.0	-0.415	-41.5	41.5
7547	ENSG00000086730	LAT2	7	+	74214821	74215010	74214821	74214940	74215946	74216069	7547	3,8	0,0	5,4	3,0	143	73	0.0384452	0.490257	1.0,1.0	0.46,1.0	0.27	27	27
17318	ENSG00000177106	EPS8L2	11	+	709552	709667	709552	709608	710421	710486	17318	31,13	88,90	29,26	205183	132	73	0.038638	0.491961	0.163,0.074	0.073,0.073	0.045	4.5	4.5
7560	ENSG00000058799	YIPF1	1	-	53878608	53878722	53878641	53878722	53878321	53878402	7560	8,5	59,39	1,3	32,47	106	73	0.0386145	0.491961	0.085,0.081	0.021,0.042	0.052	5.2	5.2
5949	ENSG00000157992	KRTCAP3	2	+	27442841	27442932	27442841	27442901	27443073	27443280	5949	1,1	77,34	6,6	116124	104	73	0.0387179	0.492601	0.009,0.02	0.035,0.033	-0.02	-2	2
12673	ENSG00000165801	ARHGEF40	14	+	21075331	21075765	21075331	21075499	21076359	21076456	12673	15,14	3,0	7,7	0,0	339	73	0.038774	0.492937	0.518,1.0	1.0,1.0	-0.241	-24.1	24.1
16275	ENSG00000185386	MAPK11	22	-	50267252	50267286	50267256	50267286	50267126	50267174	16275	1,0	32,19	4,1	22,36	77	73	0.0388445	0.493375	0.029,0.0	0.147,0.026	-0.072	-7.2	7.2
9812	ENSG00000131051	RBM39	20	-	35740483	35740597	35740524	35740597	35738967	35739017	9812	80,48	161115	43,35	63,46	114	73	0.0388679	0.493375	0.241,0.211	0.304,0.328	-0.09	-9	9
2495	ENSG00000116580	GON4L	1	-	155857146	155857295	155857158	155857295	155853275	155853806	2495	26,18	5,8	16,12	0,3	85	73	0.0390044	0.494731	0.817,0.659	1.0,0.775	-0.149	-14.9	14.9
9512	ENSG00000141644	MBD1	18	-	50279875	50280017	50279882	50280017	50277089	50277204	9512	0,0	46,17	3,2	32,35	80	73	0.039043	0.494843	0.0,0.0	0.079,0.05	-0.065	-6.5	6.5
1358	ENSG00000105254	TBCB	19	+	36115611	36115779	36115611	36115674	36116040	36116184	1358	11,7	135105	5,2	111102	178	73	0.0392532	0.495993	0.032,0.027	0.018,0.008	0.017	1.7	1.7
7438	ENSG00000132535	DLG4	17	-	7202902	7203047	7202963	7203047	7196756	7197052	7438	45,32	2,2	13,16	0,0	134	73	0.0392045	0.495993	0.925,0.897	1.0,1.0	-0.089	-8.9	8.9
7979	ENSG00000149499	EML3	11	-	62603695	62603816	62603728	62603816	62603148	62603247	7979	5,7	34,21	19,17	43,37	106	73	0.0392086	0.495993	0.092,0.187	0.233,0.24	-0.097	-9.7	9.7
8192	ENSG00000256591	RP11-286N22.8	11	+	61438244	61438362	61438244	61438342	61445940	61446231	8192	1,3	2,2	0,1	1,0	93	73	0.0392514	0.495993	0.282,0.541	0.0,1.0	-0.089	-8.9	8.9
763	ENSG00000247556	OIP5-AS1	15	+	41283989	41284288	41283989	41284110	41285224	41285363	763	9,9	46,39	2,4	34,33	251	73	0.0393208	0.49647	0.054,0.063	0.017,0.034	0.033	3.3	3.3
13913	ENSG00000004660	CAMKK1	17	-	3881498	3881648	3881604	3881648	3880345	3880434	13913	4,5	1,1	3,4	1,0	179	73	0.0394722	0.497528	0.62,0.671	0.55,1.0	-0.13	-13	13
3814	ENSG00000133114	GPALPP1	13	+	45008794	45009000	45008794	45008879	45014951	45015083	3814	7,6	10,14	10,9	4,8	194	73	0.0394572	0.497528	0.208,0.139	0.485,0.297	-0.218	-21.8	21.8
423	ENSG00000103248	MTHFSD	16	-	86555168	86555235	86555172	86555235	86554644	86554748	423	8,3	4,0	1,10	1,0	77	73	0.0394944	0.497528	0.655,1.0	0.487,1.0	0.084	8.4	8.4
14169	ENSG00000132478	UNK	17	+	75819738	75819794	75819738	75819785	75819919	75820108	14169	1,0	12,12	3,1	9,15	82	73	0.0395511	0.497864	0.069,0.0	0.229,0.056	-0.108	-10.8	10.8
11020	ENSG00000236283	AC013463.2	2	+	164959254	164959360	164959254	164959329	164960898	164960967	11020	3,2	3,0	1,1	0,0	104	73	0.0395899	0.497975	0.412,1.0	1.0,1.0	-0.294	-29.4	29.4
15541	ENSG00000160633	SAFB	19	+	5641739	5641950	5641739	5641946	5645336	5645399	15541	13,9	154139	17,24	155153	77	73	0.0397205	0.498042	0.074,0.058	0.094,0.129	-0.045	-4.5	4.5
16763	ENSG00000160796	NBEAL2	3	+	47006332	47006547	47006332	47006449	47007065	47007155	16763	24,6	31,18	16,13	52,51	171	73	0.0397178	0.498042	0.248,0.125	0.116,0.098	0.079	7.9	7.9
3117	ENSG00000125871	MGME1	20	+	17968912	17969141	17968912	17968940	17969800	17970370	3117	28,14	1,0	37,45	0,4	274	73	0.0396823	0.498042	0.882,1.0	1.0,0.75	0.066	6.6	6.6
3642	ENSG00000197114	ZGPAT	20	+	63733586	63733804	63733586	63733739	63734704	63735185	3642	13,7	12,8	8,5	14,19	138	73	0.0396508	0.498042	0.364,0.316	0.232,0.122	0.163	16.3	16.3
8272	ENSG00000077454	LRCH4	7	-	100577272	100577511	100577496	100577511	100577085	100577154	8272	117,83	5,4	113149	1,3	297	73	0.0397451	0.498042	0.852,0.836	0.965,0.924	-0.101	-10.1	10.1
15156	ENSG00000103932	RPAP1	15	-	41536435	41536649	41536480	41536649	41536128	41536218	15156	1,1	3,0	3,1	1,0	118	73	0.0397812	0.49812	0.171,1.0	0.65,1.0	-0.239	-23.9	23.9
17784	ENSG00000153406	NMRAL1	16	-	4471250	4471449	4471356	4471449	4469354	4469465	17784	12,6	1,2	6,9	0,0	179	73	0.0398611	0.498583	0.83,0.55	1.0,1.0	-0.31	-31	31
8313	ENSG00000175866	BAIAP2	17	+	81053667	81053791	81053667	81053743	81057880	81057967	8313	2,2	90,58	5,9	102106	121	73	0.0398783	0.498583	0.013,0.02	0.029,0.049	-0.022	-2.2	2.2
1224	ENSG00000234420	ZNF37BP	10	-	42523181	42523324	42523209	42523324	42513509	42521127	1224	13,16	3,0	7,8	3,3	101	73	0.0399429	0.498641	0.758,1.0	0.628,0.658	0.236	23.6	23.6
16494	ENSG00000128487	SPECC1	17	+	20205739	20205936	20205739	20205912	20227412	20227620	16494	5,0	53,32	5,9	49,50	97	73	0.039942	0.498641	0.066,0.0	0.071,0.119	-0.062	-6.2	6.2
12835	ENSG00000241343	RPL36A	X	+	101391201	101391345	101391201	101391235	101391458	101391564	12835	12,2	10,6	8,7	2,3	183	73	0.0399987	0.498962	0.324,0.117	0.615,0.482	-0.328	-32.8	32.8
16347	ENSG00000141258	SGSM2	17	+	2379431	2379516	2379431	2379493	2380264	2380810	16347	36,27	8,6	20,28	2,2	96	73	0.0400302	0.498981	0.774,0.774	0.884,0.914	-0.125	-12.5	12.5
14637	ENSG00000242288	RP11-464F9.1	10	-	73713197	73713332	73713203	73713332	73704985	73705078	14637	2,2	24,11	0,0	10,13	79	73	0.0401978	0.500695	0.071,0.144	0.0,0.0	0.107	10.7	10.7
10739	ENSG00000142534	RPS11	19	+	49496465	49496497	49496465	49496469	49497193	49497407	10739	3,3	1,1	8,4	0,0	101	73	0.040245	0.500803	0.684,0.684	1.0,1.0	-0.316	-31.6	31.6
13333	ENSG00000185633	NDUFA4L2	12	-	57236323	57236681	57236586	57236681	57235748	57235809	13333	6,5	29,10	0,1	1,4	336	73	0.0402908	0.500803	0.043,0.098	0.0,0.052	0.045	4.5	4.5
16372	ENSG00000188186	LAMTOR4	7	+	100148933	100149033	100148933	100148975	100149498	100149552	16372	17,12	184109	10,13	237199	131	73	0.0402969	0.500803	0.049,0.058	0.023,0.035	0.025	2.5	2.5
16020	ENSG00000180879	SSR4	X	+	153795927	153796138	153795927	153796126	153796433	153796552	16020	10,15	4,0	8,8	1,0	85	73	0.040431	0.501948	0.682,1.0	0.873,1.0	-0.096	-9.6	9.6
4779	ENSG00000117859	OSBPL9	1	+	51781587	51781732	51781587	51781709	51782558	51782643	4779	2,2	4,0	1,1	0,1	96	73	0.0404495	0.501948	0.275,1.0	1.0,0.432	-0.079	-7.9	7.9
8848	ENSG00000071242	RPS6KA2	6	-	166498442	166498650	166498507	166498650	166490670	166490741	8848	6,9	58,36	2,1	20,26	138	73	0.0406683	0.504286	0.052,0.117	0.05,0.02	0.05	5	5
18655	ENSG00000156650	KAT6B	10	+	74975398	74976330	74975398	74975454	74977315	74977437	18655	223151	10,8	189145	5,2	949	73	0.0410396	0.508512	0.632,0.592	0.744,0.848	-0.184	-18.4	18.4
11032	ENSG00000090061	CCNK	14	+	99502231	99502383	99502231	99502376	99502718	99502984	11032	6,7	37,31	3,4	52,43	80	73	0.0411342	0.509304	0.129,0.171	0.05,0.078	0.086	8.6	8.6
9	ENSG00000166012	TAF1D	11	-	93736140	93736304	93736289	93736304	93734624	93734660	9	583436	5,5	390308	0,1	222	73	0.0411738	0.509415	0.975,0.966	1.0,0.99	-0.025	-2.5	2.5
4835	ENSG00000090861	AARS	16	-	70258047	70258215	70258052	70258215	70255727	70255836	4835	43,23	5,0	5,10	0,0	78	73	0.0412498	0.509975	0.889,1.0	1.0,1.0	-0.055	-5.5	5.5
2826	ENSG00000111642	CHD4	12	-	6592691	6592817	6592695	6592817	6592392	6592566	2826	8,10	95,80	3,7	99117	77	73	0.0412915	0.510111	0.074,0.106	0.028,0.054	0.049	4.9	4.9
2081	ENSG00000108578	BLMH	17	-	30291308	30291508	30291310	30291508	30289372	30289482	2081	1,0	55,27	4,2	50,59	75	73	0.0414027	0.511105	0.017,0.0	0.072,0.032	-0.043	-4.3	4.3
16907	ENSG00000255508	RP11-864I4.1	11	-	62591403	62591531	62591519	62591531	62589030	62589221	16907	114,85	3,4	150135	2,1	189	73	0.041478	0.511655	0.936,0.891	0.967,0.981	-0.06	-6	6
11367	ENSG00000092931	MFSD11	17	+	76737678	76737998	76737678	76737918	76738281	76738448	11367	6,2	0,0	9,7	2,1	153	73	0.0415297	0.511682	1.0,1.0	0.682,0.77	0.274	27.4	27.4
6696	ENSG00000106028	SSBP1	7	+	141738400	141738619	141738400	141738503	141739123	141739189	6696	112,90	116101	62,69	100102	189	73	0.0415418	0.511682	0.272,0.256	0.193,0.207	0.064	6.4	6.4
12507	ENSG00000111879	FAM184A	6	-	118961760	118961963	118961928	118961963	118959828	118960184	12507	9,15	3,0	4,12	0,0	241	73	0.0416276	0.511691	0.476,1.0	1.0,1.0	-0.262	-26.2	26.2
15582	ENSG00000174720	LARP7	4	+	112644667	112644871	112644667	112644768	112646350	112646451	15582	283192	29,9	267202	8,12	176	73	0.0415974	0.511691	0.802,0.898	0.933,0.875	-0.054	-5.4	5.4
9915	ENSG00000198626	RYR2	1	+	237638356	237638492	237638356	237638491	237639014	237639201	9915	4,1	0,0	3,3	1,2	74	73	0.0416349	0.511691	1.0,1.0	0.747,0.597	0.328	32.8	32.8
16028	ENSG00000169718	DUS1L	17	-	82065485	82065639	82065612	82065639	82064855	82065069	16028	12,10	75,81	12,5	93158	200	73	0.0416668	0.511704	0.055,0.043	0.045,0.011	0.021	2.1	2.1
4629	ENSG00000155561	NUP205	7	+	135578750	135578930	135578750	135578926	135584831	135585007	4629	4,3	1,1	7,5	1,0	77	73	0.0418211	0.51322	0.791,0.74	0.869,1.0	-0.169	-16.9	16.9
10003	ENSG00000126858	RHOT1	17	+	32172936	32173078	32172936	32173060	32173830	32173912	10003	0,1	16,7	2,2	17,7	91	73	0.0420099	0.514945	0.0,0.103	0.086,0.186	-0.085	-8.5	8.5
5341	ENSG00000178761	FAM219B	15	-	74905848	74906220	74906156	74906220	74905153	74905231	5341	31,22	1,0	16,14	3,0	381	73	0.0420242	0.514945	0.856,1.0	0.505,1.0	0.175	17.5	17.5
8430	ENSG00000109181	UGT2B10	4	+	68815992	68816737	68815992	68816172	68818028	68818177	8430	35,18	2,1	116101	0,2	638	73	0.0420857	0.514945	0.667,0.673	1.0,0.852	-0.256	-25.6	25.6
9138	ENSG00000096968	JAK2	9	+	5054562	5054884	5054562	5054789	5055668	5055788	9138	27,33	1,3	14,8	1,0	168	73	0.0420722	0.514945	0.921,0.827	0.859,1.0	-0.055	-5.5	5.5
10311	ENSG00000159596	TMEM69	1	+	45688195	45688281	45688195	45688277	45690973	45691110	10311	5,2	0,0	3,8	1,2	77	73	0.0421914	0.515859	1.0,1.0	0.74,0.791	0.234	23.4	23.4
14151	ENSG00000173681	CXorf23	X	-	19937417	19937532	19937504	19937532	19935823	19935898	14151	16,17	8,4	3,6	9,3	160	73	0.0422642	0.516369	0.477,0.66	0.132,0.477	0.264	26.4	26.4
15355	ENSG00000125166	GOT2	16	-	58722118	58722278	58722149	58722278	58719195	58719255	15355	1,6	193118	11,12	236249	104	73	0.0423231	0.516708	0.004,0.034	0.032,0.033	-0.013	-1.3	1.3
12813	ENSG00000089022	MAPKAPK5	12	+	111888884	111889006	111888884	111889000	111890039	111890144	12813	28,18	47,21	32,36	26,30	79	73	0.0423664	0.516858	0.355,0.442	0.532,0.526	-0.131	-13.1	13.1
14742	ENSG00000143771	CNIH4	1	+	224356920	224357612	224356920	224357043	224365878	224365991	14742	39,20	2,0	37,37	5,2	642	73	0.0424421	0.517022	0.689,1.0	0.457,0.678	0.277	27.7	27.7
3614	ENSG00000198746	GPATCH3	1	-	26894226	26894410	26894235	26894410	26893388	26893448	3614	3,3	27,17	0,2	23,21	82	73	0.0424398	0.517022	0.09,0.136	0.0,0.078	0.074	7.4	7.4
3222	ENSG00000088543	C3orf18	3	-	50565453	50565700	50565525	50565700	50561721	50561747	3222	8,1	3,0	8,12	0,0	145	73	0.0425136	0.517226	0.573,1.0	1.0,1.0	-0.214	-21.4	21.4
7975	ENSG00000243943	ZNF512	2	+	27583029	27583142	27583029	27583128	27583657	27583716	7975	21,13	2,2	11,7	0,1	87	73	0.0425211	0.517226	0.898,0.845	1.0,0.855	-0.056	-5.6	5.6
13485	ENSG00000002016	RAD52	12	-	916343	916532	916380	916532	914430	914532	13485	19,26	4,0	19,15	0,0	110	73	0.0426207	0.518058	0.759,1.0	1.0,1.0	-0.121	-12.1	12.1
281	ENSG00000148498	PARD3	10	-	34337274	34337426	34337277	34337426	34336198	34336243	281	3,4	5,3	5,1	1,1	76	73	0.0426874	0.51849	0.366,0.562	0.828,0.49	-0.195	-19.5	19.5
2651	ENSG00000140332	TLE3	15	-	70074502	70074607	70074532	70074607	70066013	70066218	2651	25,20	53,38	13,17	55,53	103	73	0.0428044	0.519531	0.251,0.272	0.143,0.185	0.098	9.8	9.8
10307	ENSG00000159596	TMEM69	1	+	45688195	45688432	45688195	45688277	45690973	45691110	10307	8,7	0,0	11,14	1,2	228	73	0.0429584	0.52102	1.0,1.0	0.779,0.691	0.265	26.5	26.5
8349	ENSG00000164253	WDR41	5	-	77437313	77437420	77437335	77437420	77436260	77436394	8349	12,6	244131	1,2	71,67	95	73	0.0431294	0.522712	0.036,0.034	0.011,0.022	0.019	1.9	1.9
3743	ENSG00000153933	DGKE	17	+	56856511	56856665	56856511	56856625	56858593	56858665	3743	9,6	8,5	7,3	11,14	113	73	0.0431972	0.523152	0.421,0.437	0.291,0.122	0.223	22.3	22.3
3134	ENSG00000110492	MDK	11	+	46381675	46381779	46381675	46381758	46382056	46382133	3134	6,15	227188	5,9	284287	94	73	0.0433268	0.524339	0.02,0.058	0.013,0.024	0.021	2.1	2.1
13110	ENSG00000170906	NDUFA3	19	+	54106810	54107018	54106810	54106992	54108439	54108726	13110	3,4	4,0	1,1	0,1	99	73	0.0433611	0.524372	0.356,1.0	1.0,0.424	-0.034	-3.4	3.4
18065	ENSG00000173218	VANGL1	1	+	115651276	115651488	115651276	115651484	115659640	115659767	18065	0,2	20,10	4,2	19,16	77	73	0.0434488	0.525051	0.0,0.159	0.166,0.106	-0.057	-5.7	5.7
9424	ENSG00000011258	MBTD1	17	-	51220323	51220463	51220329	51220463	51218929	51219044	9424	6,1	11,19	2,0	14,9	79	73	0.043524	0.525578	0.335,0.046	0.117,0.0	0.132	13.2	13.2
6015	ENSG00000136068	FLNB	3	+	58168439	58168651	58168439	58168583	58169589	58169793	6015	475366	1,5	380354	6,7	141	73	0.0438566	0.528825	0.996,0.974	0.97,0.963	0.019	1.9	1.9
6304	ENSG00000115392	FANCL	2	-	58198578	58198662	58198593	58198662	58165723	58165874	6304	1,6	3,2	0,3	6,7	88	73	0.043842	0.528825	0.217,0.713	0.0,0.262	0.334	33.4	33.4
12042	ENSG00000125676	THOC2	X	-	123620374	123620965	123620906	123620965	123619400	123619436	12042	189132	136,80	97129	131,83	605	73	0.0439868	0.53001	0.144,0.166	0.082,0.158	0.035	3.5	3.5
4921	ENSG00000006634	DBF4	7	+	87878052	87878225	87878052	87878133	87884978	87885158	4921	146,92	6,3	151142	13,10	165	73	0.0440431	0.530305	0.915,0.931	0.837,0.863	0.073	7.3	7.3
16916	ENSG00000137076	TLN1	9	-	35713948	35714081	35713952	35714081	35713195	35713298	16916	4,3	85,76	5,9	69,63	77	73	0.044296	0.532453	0.043,0.036	0.064,0.119	-0.052	-5.2	5.2
282	ENSG00000148498	PARD3	10	-	34337277	34337426	34337364	34337426	34336198	34336243	282	10,7	0,1	11,5	1,2	160	73	0.0443176	0.532453	1.0,0.762	0.834,0.533	0.198	19.8	19.8
5434	ENSG00000054282	SDCCAG8	1	+	243487814	243487878	243487814	243487821	243489013	243489140	5434	56,39	11,9	44,51	4,5	130	73	0.044278	0.532453	0.741,0.709	0.861,0.851	-0.131	-13.1	13.1
15635	ENSG00000122481	RWDD3	1	+	95244564	95244751	95244564	95244651	95246541	95246657	15635	40,30	1,2	17,15	5,1	173	73	0.0444003	0.53306	0.944,0.864	0.589,0.864	0.177	17.7	17.7
3326	ENSG00000138375	SMARCAL1	2	+	216420298	216420536	216420298	216420532	216423632	216423683	3326	4,1	28,27	1,0	10,16	77	73	0.0446117	0.535134	0.119,0.034	0.087,0.0	0.033	3.3	3.3
6285	ENSG00000187961	KLHL17	1	+	962703	962913	962703	962775	963108	963141	6285	109108	5,0	189222	1,0	211	73	0.0446375	0.535134	0.883,1.0	0.985,1.0	-0.051	-5.1	5.1
7887	ENSG00000134824	FADS2	11	+	61849748	61849889	61849748	61849848	61857010	61857068	7887	8,11	2,0	23,23	6,4	114	73	0.0449159	0.538084	0.719,1.0	0.711,0.786	0.111	11.1	11.1
16524	ENSG00000125629	INSIG2	2	+	118096418	118096800	118096418	118096426	118103196	118103321	16524	107,75	0,2	84,79	3,2	447	73	0.0449981	0.53868	1.0,0.86	0.821,0.866	0.087	8.7	8.7
284	ENSG00000137876	RSL24D1	15	-	55192402	55192833	55192719	55192833	55190974	55191047	284	48,25	579352	16,8	339269	390	73	0.0450473	0.538881	0.015,0.013	0.009,0.006	0.006	0.6	0.6
7957	ENSG00000161905	ALOX15	17	-	4638563	4638684	4638580	4638684	4638216	4638377	7957	5,0	121,91	7,6	91134	90	73	0.0451153	0.539307	0.032,0.0	0.059,0.035	-0.031	-3.1	3.1
11616	ENSG00000141499	WRAP53	17	+	7702742	7702910	7702742	7702846	7702992	7703127	11616	5,1	13,15	3,0	29,37	137	73	0.0452104	0.540011	0.17,0.034	0.052,0.0	0.076	7.6	7.6
2185	ENSG00000175221	MED16	19	-	868410	868499	868415	868499	867962	868251	2185	5,1	0,3	2,1	0,0	78	73	0.0452393	0.540011	1.0,0.238	1.0,1.0	-0.381	-38.1	38.1
17126	ENSG00000198561	CTNND1	11	+	57761796	57762119	57761796	57762068	57794009	57794081	17126	47,46	4,1	58,49	9,5	124	73	0.0453289	0.540692	0.874,0.964	0.791,0.852	0.098	9.8	9.8
7649	ENSG00000111321	LTBR	12	+	6384252	6384470	6384252	6384454	6384587	6384765	7649	8,9	48,47	7,9	81118	89	73	0.0454044	0.541205	0.12,0.136	0.066,0.059	0.066	6.6	6.6
12095	ENSG00000165795	NDRG2	14	-	21019634	21019742	21019638	21019742	21019115	21019160	12095	1,2	40,33	3,6	41,32	77	73	0.04568	0.543356	0.023,0.054	0.065,0.151	-0.07	-7	7
4819	ENSG00000140416	TPM1	15	+	63048812	63048986	63048812	63048920	63056984	63057118	4819	3,2	3,0	7,4	0,1	139	73	0.0456235	0.543356	0.344,1.0	1.0,0.677	-0.167	-16.7	16.7
7527	ENSG00000107651	SEC23IP	10	+	119920854	119921075	119920854	119920984	119926035	119926227	7527	3,4	111,76	7,10	105,96	164	73	0.045683	0.543356	0.012,0.023	0.029,0.044	-0.019	-1.9	1.9
15021	ENSG00000003147	ICA1	7	-	8262326	8262527	8262439	8262527	8235909	8236005	15021	11,12	20,11	9,6	25,21	186	73	0.0457616	0.543902	0.178,0.3	0.124,0.101	0.127	12.7	12.7
7096	ENSG00000126214	KLC1	14	+	103679407	103679545	103679407	103679518	103687080	103687211	7096	54,45	38,18	51,46	14,15	100	73	0.0458165	0.544165	0.509,0.646	0.727,0.691	-0.131	-13.1	13.1
13624	ENSG00000114867	EIF4G1	3	+	184328890	184329135	184328890	184328990	184331265	184331332	13624	34,28	451330	26,26	458559	218	73	0.0458536	0.544217	0.025,0.028	0.019,0.015	0.01	1	1
19088	ENSG00000283047	FRG1FP	22	-	10960277	10960431	10960331	10960431	10959066	10959136	19088	11,12	6,6	10,13	3,1	127	73	0.0459856	0.545393	0.513,0.535	0.657,0.882	-0.246	-24.6	24.6
10574	ENSG00000079134	THOC1	18	-	265298	265363	265302	265363	264025	264092	10574	5,0	30,24	1,0	13,20	77	73	0.046082	0.545446	0.136,0.0	0.068,0.0	0.034	3.4	3.4
12633	ENSG00000172466	ZNF24	18	-	35344359	35344456	35344369	35344456	35340230	35340733	12633	9,10	73,42	10,14	30,41	83	73	0.0460945	0.545446	0.098,0.173	0.227,0.231	-0.093	-9.3	9.3
9376	ENSG00000138434	SSFA2	2	+	181915215	181917005	181915215	181916427	181918597	181918675	9376	97100	117,85	155119	195193	651	73	0.0461213	0.545446	0.085,0.117	0.082,0.065	0.027	2.7	2.7
9431	ENSG00000168395	ING5	2	+	241711376	241711584	241711376	241711488	241711977	241712071	9431	4,4	36,9	1,1	18,15	169	73	0.0460868	0.545446	0.046,0.161	0.023,0.028	0.078	7.8	7.8
11557	ENSG00000268916	CSAG3	X	+	152753920	152754010	152753920	152753981	152755154	152755214	11557	1,0	6,2	0,3	3,0	102	73	0.0462062	0.5455	0.107,0.0	0.0,1.0	-0.447	-44.7	44.7
6922	ENSG00000171219	CDC42BPG	11	-	64836410	64836530	64836426	64836530	64836116	64836296	6922	5,2	19,13	1,2	21,26	89	73	0.0462244	0.5455	0.178,0.112	0.038,0.059	0.096	9.6	9.6
9741	ENSG00000166295	ANAPC16	10	+	72215999	72216232	72215999	72216138	72230365	72230440	9741	27,31	37,24	14,17	31,29	167	73	0.0461867	0.5455	0.242,0.361	0.165,0.204	0.117	11.7	11.7
16508	ENSG00000140939	NOL3	16	+	67174161	67174464	67174161	67174454	67174620	67174944	16508	32,23	1,0	32,52	1,4	83	73	0.046317	0.546205	0.966,1.0	0.966,0.92	0.04	4	4
2948	ENSG00000262481	TMEM256-PLSCR3	17	-	7403605	7403689	7403657	7403689	7403309	7403390	2948	18,21	68,38	16,5	59,46	125	73	0.046382	0.546583	0.134,0.244	0.137,0.06	0.09	9	9
6474	ENSG00000163728	TTC14	3	+	180607647	180608271	180607647	180607765	180608700	180608780	6474	116,84	29,19	67,35	18,26	579	73	0.0464186	0.546628	0.335,0.358	0.319,0.145	0.115	11.5	11.5
4191	ENSG00000142864	SERBP1	1	-	67424883	67424977	67424887	67424977	67424199	67424277	4191	7,5	574355	15,15	633599	77	73	0.0464555	0.546675	0.011,0.013	0.022,0.023	-0.01	-1	1
1002	ENSG00000124614	RPS10	6	-	34421725	34421807	34421729	34421807	34418368	34418424	1002	26,7	1107740	6,6	1076825	77	73	0.0465631	0.546694	0.022,0.009	0.005,0.007	0.009	0.9	0.9
10032	ENSG00000074582	BCS1L	2	+	218659716	218659811	218659716	218659743	218660306	218660475	10032	2,0	3,7	4,4	7,11	141	73	0.0466626	0.546694	0.257,0.0	0.228,0.158	-0.065	-6.5	6.5
11370	ENSG00000108389	MTMR4	17	-	58507117	58507319	58507122	58507319	58506742	58506871	11370	0,0	23,21	1,3	16,16	78	73	0.0465283	0.546694	0.0,0.0	0.055,0.149	-0.102	-10.2	10.2
13787	ENSG00000111716	LDHB	12	-	21657712	21657835	21657750	21657835	21654656	21654677	13787	73,52	534418	88,62	805781	111	73	0.0467204	0.546694	0.082,0.076	0.067,0.05	0.02	2	2
13985	ENSG00000169241	SLC50A1	1	+	155136245	155136396	155136245	155136376	155137560	155137722	13985	14,12	79,64	13,7	102110	93	73	0.0466236	0.546694	0.122,0.128	0.091,0.048	0.055	5.5	5.5
18649	ENSG00000165195	PIGA	X	-	15331215	15331992	15331589	15331992	15325913	15326046	18649	119100	5,4	63,69	1,1	447	73	0.0466584	0.546694	0.795,0.803	0.911,0.918	-0.116	-11.6	11.6
2367	ENSG00000185825	BCAP31	X	-	153724200	153724383	153724260	153724383	153723152	153723288	2367	11,5	0,1	6,6	1,1	133	73	0.0465886	0.546694	1.0,0.733	0.767,0.767	0.1	10	10
6386	ENSG00000139350	NEDD1	12	+	96907603	96907856	96907603	96907624	96919984	96920125	6386	59,80	4,0	63,43	0,0	305	73	0.0466955	0.546694	0.779,1.0	1.0,1.0	-0.111	-11.1	11.1
12547	ENSG00000138629	UBL7	15	-	74461107	74461182	74461157	74461182	74458683	74458896	12547	21,14	1,5	22,25	1,1	123	73	0.0468349	0.547649	0.926,0.624	0.929,0.937	-0.158	-15.8	15.8
9658	ENSG00000144589	STK11IP	2	+	219614475	219614689	219614475	219614647	219615093	219615341	9658	2,4	0,0	0,3	2,0	115	73	0.0469578	0.5487	1.0,1.0	0.0,1.0	0.5	50	50
15847	ENSG00000249915	PDCD6	5	+	306602	306760	306602	306754	311292	311402	15847	207165	50,39	215202	37,30	79	73	0.0470632	0.549545	0.793,0.796	0.843,0.862	-0.058	-5.8	5.8
12826	ENSG00000138073	PREB	2	-	27132203	27132356	27132229	27132356	27132009	27132082	12826	2,2	67,55	9,4	78,82	99	73	0.0471737	0.550062	0.022,0.026	0.078,0.035	-0.033	-3.3	3.3
13815	ENSG00000143761	ARF1	1	+	228083084	228083512	228083084	228083304	228097077	228097232	13815	46,38	3,1	16,7	0,1	281	73	0.0471613	0.550062	0.799,0.908	1.0,0.645	0.031	3.1	3.1
1263	ENSG00000272657	AP000320.7	21	+	34102834	34102912	34102834	34102908	34125340	34125480	1263	2,1	3,0	1,2	0,0	77	73	0.0472153	0.55016	0.387,1.0	1.0,1.0	-0.306	-30.6	30.6
12756	ENSG00000185347	C14orf80	14	+	105490980	105491126	105490980	105491118	105491621	105491700	12756	7,4	2,1	5,8	5,7	81	73	0.0474586	0.552221	0.759,0.783	0.474,0.507	0.281	28.1	28.1
15201	ENSG00000128578	STRIP2	7	+	129460300	129460487	129460300	129460372	129462965	129463040	15201	0,2	5,2	7,3	11,7	188	73	0.0474304	0.552221	0.0,0.28	0.198,0.143	-0.03	-3	3
5946	ENSG00000111142	METAP2	12	+	95494055	95494236	95494055	95494217	95494956	95495138	5946	13,10	213131	15,24	181154	92	73	0.0476871	0.554104	0.046,0.057	0.062,0.11	-0.034	-3.4	3.4
9538	ENSG00000263809	RP11-849F2.7	17	-	8382774	8382998	8382780	8382998	8382142	8382315	9538	12,13	113,72	6,7	98,91	79	73	0.0476827	0.554104	0.089,0.143	0.054,0.066	0.056	5.6	5.6
2171	ENSG00000096384	HSP90AB1	6	+	44248629	44248780	44248629	44248776	44249376	44249583	2171	71,32	1225837	123132	19261909	77	73	0.0477256	0.554164	0.052,0.035	0.057,0.062	-0.016	-1.6	1.6
17247	ENSG00000136942	RPL35	9	-	124861708	124861915	124861874	124861915	124861418	124861555	17247	6,14	5,3	10,24	0,4	239	73	0.0478101	0.554758	0.268,0.588	1.0,0.647	-0.396	-39.6	39.6
9688	ENSG00000151923	TIAL1	10	-	119580777	119580782	119580780	119580782	119580470	119580538	9688	3,2	0,0	2,1	3,0	76	73	0.0479349	0.555817	1.0,1.0	0.39,1.0	0.305	30.5	30.5
11710	ENSG00000078319	PMS2P1	7	-	100335205	100335428	100335332	100335428	100332441	100332581	11710	3,1	3,2	4,3	2,0	200	73	0.0480367	0.556222	0.267,0.154	0.422,1.0	-0.5	-50	50
1579	ENSG00000072364	AFF4	5	-	132883335	132883560	132883339	132883560	132875378	132881186	1579	6,2	120,84	2,0	113,82	77	73	0.0480132	0.556222	0.045,0.022	0.017,0.0	0.025	2.5	2.5
419	ENSG00000163702	IL17RC	3	+	9923880	9924137	9923880	9924020	9924231	9924291	419	26,18	25,20	21,14	32,34	190	73	0.0480772	0.556303	0.285,0.257	0.201,0.137	0.102	10.2	10.2
3775	ENSG00000088451	TGDS	13	-	94590852	94590943	94590856	94590943	94583093	94583236	3775	18,16	0,0	28,15	2,2	77	73	0.0482179	0.557543	1.0,1.0	0.93,0.877	0.097	9.7	9.7
14317	ENSG00000101367	MAPRE1	20	+	32819892	32820028	32819892	32819917	32825924	32826048	14317	219157	0,1	228214	3,4	184	73	0.0484151	0.559158	1.0,0.984	0.968,0.955	0.03	3	3
2393	ENSG00000039650	PNKP	19	-	49861607	49861881	49861771	49861881	49861448	49861510	2393	89,54	2,2	74,74	0,1	237	73	0.0484249	0.559158	0.932,0.893	1.0,0.958	-0.066	-6.6	6.6
15883	ENSG00000181433	SAGE1	X	+	135904476	135904602	135904476	135904569	135905251	135905392	15883	2,3	26,15	6,4	14,14	106	73	0.0484772	0.559373	0.05,0.121	0.228,0.164	-0.111	-11.1	11.1
18930	ENSG00000130856	ZNF236	18	+	76927926	76928110	76927926	76928106	76935979	76936061	18930	0,0	1,1	3,0	1,2	77	73	0.0485745	0.559796	0.0,0.0	0.74,0.0	-0.37	-37	37
5865	ENSG00000148337	CIZ1	9	-	128169051	128169201	128169075	128169201	128167094	128167164	5865	251185	15,8	142131	4,3	97	73	0.0485812	0.559796	0.926,0.946	0.964,0.97	-0.031	-3.1	3.1
14485	ENSG00000221914	PPP2R2A	8	+	26293665	26293860	26293665	26293740	26338889	26338987	14485	13,7	181113	6,5	176162	193	73	0.0487002	0.560231	0.026,0.023	0.013,0.012	0.012	1.2	1.2
16209	ENSG00000156521	TYSND1	10	-	70146532	70146676	70146652	70146676	70143841	70143972	16209	31,41	0,0	44,62	3,1	193	73	0.0487744	0.560231	1.0,1.0	0.847,0.959	0.097	9.7	9.7
18691	ENSG00000154134	ROBO3	11	+	124878583	124878804	124878583	124878796	124879189	124879341	18691	0,2	18,15	2,4	17,22	81	73	0.0486746	0.560231	0.0,0.107	0.096,0.141	-0.065	-6.5	6.5
3186	ENSG00000204628	GNB2L1	5	-	181242169	181242345	181242173	181242345	181241491	181241639	3186	320203	17941371	280254	21911953	77	73	0.0487686	0.560231	0.145,0.123	0.108,0.11	0.025	2.5	2.5
4627	ENSG00000196653	ZNF502	3	+	44714590	44714819	44714590	44714688	44720202	44720316	4627	2,3	1,1	3,3	0,0	204	73	0.0487876	0.560231	0.417,0.518	1.0,1.0	-0.532	-53.2	53.2
15934	ENSG00000137135	ARHGEF39	9	-	35663239	35663392	35663321	35663392	35662178	35662267	15934	9,5	0,1	9,15	1,2	155	73	0.0488348	0.560386	1.0,0.702	0.809,0.779	0.057	5.7	5.7
1099	ENSG00000112851	ERBB2IP	5	+	66012048	66012139	66012048	66012127	66013548	66013638	1099	15,7	80,92	2,3	39,44	85	73	0.0492234	0.561501	0.139,0.061	0.042,0.055	0.052	5.2	5.2
11613	ENSG00000198836	OPA1	3	+	193654861	193655052	193654861	193655027	193657079	193657232	11613	15,13	180111	15,5	193191	98	73	0.0494751	0.561501	0.058,0.08	0.055,0.019	0.032	3.2	3.2
13647	ENSG00000108010	GLRX3	10	+	130136398	130136531	130136398	130136512	130145210	130145319	13647	15,13	88,69	11,8	100100	92	73	0.0497538	0.561501	0.119,0.13	0.08,0.06	0.054	5.4	5.4
14740	ENSG00000143771	CNIH4	1	+	224364108	224364455	224364108	224364198	224365878	224365991	14740	26,27	0,0	30,23	2,1	330	73	0.0493663	0.561501	1.0,1.0	0.768,0.836	0.198	19.8	19.8
15649	ENSG00000265681	RPL17	18	-	49491735	49491833	49491745	49491833	49491531	49491584	15649	151,99	16,7	106,80	19,12	83	73	0.0494595	0.561501	0.892,0.926	0.831,0.854	0.067	6.7	6.7
15956	ENSG00000101752	MIB1	18	+	21798083	21798228	21798083	21798188	21799840	21799974	15956	26,22	0,4	20,16	0,1	113	73	0.0495568	0.561501	1.0,0.78	1.0,0.912	-0.066	-6.6	6.6
1611	ENSG00000112715	VEGFA	6	+	43780731	43780803	43780731	43780785	43781955	43782087	1611	106,80	15,10	18,28	2,1	91	73	0.0494904	0.561501	0.85,0.865	0.878,0.957	-0.06	-6	6
16147	ENSG00000100650	SRSF5	14	+	69767092	69767380	69767092	69767255	69768137	69768282	16147	120,89	96,64	85,54	71,91	198	73	0.0497522	0.561501	0.315,0.339	0.306,0.18	0.084	8.4	8.4
16425	ENSG00000161647	MPP3	17	-	43825622	43825841	43825755	43825841	43823930	43824005	16425	6,5	8,7	15,30	13,11	206	73	0.0491115	0.561501	0.21,0.202	0.29,0.491	-0.184	-18.4	18.4
1644	ENSG00000114062	UBE3A	15	-	25408571	25408684	25408619	25408684	25407066	25407262	1644	8,2	4,0	3,2	3,5	121	73	0.049121	0.561501	0.547,1.0	0.376,0.194	0.489	48.9	48.9
17528	ENSG00000106771	TMEM245	9	-	109090910	109091155	109090921	109091155	109087172	109087342	17528	11,7	36,28	5,3	35,30	84	73	0.0496739	0.561501	0.21,0.178	0.11,0.08	0.099	9.9	9.9
17542	ENSG00000139631	CSAD	12	-	53171176	53171441	53171272	53171441	53170422	53170502	17542	10,7	0,3	7,4	0,0	169	73	0.0497572	0.561501	1.0,0.502	1.0,1.0	-0.249	-24.9	24.9
17557	ENSG00000167280	ENGASE	17	+	79081897	79082877	79081897	79082063	79083019	79083123	17557	133104	15,19	148134	30,39	887	73	0.0494389	0.561501	0.422,0.311	0.289,0.22	0.112	11.2	11.2
18994	ENSG00000157214	STEAP2	7	+	90227286	90227498	90227286	90227458	90229871	90230036	18994	687512	15,5	651594	8,2	113	73	0.0497274	0.561501	0.967,0.985	0.981,0.995	-0.012	-1.2	1.2
19098	ENSG00000172366	FAM195A	16	+	647782	647884	647782	647849	648119	648437	19098	228188	4,12	295284	3,7	108	73	0.0494338	0.561501	0.975,0.914	0.985,0.965	-0.03	-3	3
19272	ENSG00000145247	OCIAD2	4	-	48893930	48894053	48894005	48894053	48892832	48892889	19272	9,4	154104	1,1	98,76	148	73	0.0491997	0.561501	0.028,0.019	0.005,0.006	0.018	1.8	1.8
1971	ENSG00000162576	MXRA8	1	-	1354311	1354474	1354353	1354474	1354192	1354232	1971	50,39	33,34	40,50	53,55	115	73	0.0497767	0.561501	0.49,0.421	0.324,0.366	0.111	11.1	11.1
2742	ENSG00000137770	CTDSPL2	15	+	44427621	44427767	44427621	44427692	44458990	44459200	2742	50,44	0,2	46,46	6,0	148	73	0.0495327	0.561501	1.0,0.916	0.791,1.0	0.063	6.3	6.3
3324	ENSG00000138375	SMARCAL1	2	+	216413855	216414090	216413855	216413892	216414646	216415515	3324	5,5	52,29	1,1	26,29	271	73	0.0494537	0.561501	0.025,0.044	0.01,0.009	0.025	2.5	2.5
4427	ENSG00000124222	STX16	20	+	58667986	58668140	58667986	58668127	58670511	58670603	4427	4,4	25,16	6,8	11,17	86	73	0.0496575	0.561501	0.12,0.175	0.316,0.285	-0.153	-15.3	15.3
4604	ENSG00000141480	ARRB2	17	+	4710660	4710889	4710660	4710744	4715972	4716033	4604	2,6	11,4	2,1	10,11	218	73	0.0491874	0.561501	0.057,0.334	0.063,0.03	0.149	14.9	14.9
5490	ENSG00000070476	ZXDC	3	-	126461269	126462220	126461534	126462220	126459652	126459737	5490	119107	7,4	75,71	6,10	338	73	0.0497258	0.561501	0.786,0.852	0.73,0.605	0.151	15.1	15.1
5830	ENSG00000111653	ING4	12	-	6652935	6653050	6652944	6653050	6652661	6652770	5830	23,20	1,1	14,9	2,3	82	73	0.0489906	0.561501	0.953,0.947	0.862,0.728	0.155	15.5	15.5
6639	ENSG00000086205	FOLH1	11	-	49207763	49207895	49207867	49207895	49206066	49206172	6639	27,28	15,6	32,36	8,1	177	73	0.0490338	0.561501	0.426,0.658	0.623,0.937	-0.238	-23.8	23.8
9124	ENSG00000182919	C11orf54	11	+	93741962	93742141	93741962	93742017	93747296	93747448	9124	27,6	0,3	5,8	0,0	197	73	0.0492689	0.561501	1.0,0.426	1.0,1.0	-0.287	-28.7	28.7
17351	ENSG00000155366	RHOC	1	-	112704938	112705151	112705025	112705151	112703643	112703806	17351	6,4	1,1	3,1	1,0	160	73	0.0498263	0.561679	0.732,0.646	0.578,1.0	-0.1	-10	10
11161	ENSG00000130429	ARPC1B	7	+	99377337	99377455	99377337	99377439	99385701	99385778	11161	78,60	28,30	49,55	8,17	89	73	0.04996	0.561819	0.696,0.621	0.834,0.726	-0.122	-12.2	12.2
14562	ENSG00000099917	MED15	22	+	20537116	20537215	20537116	20537204	20551435	20551487	14562	1,4	14,19	2,0	30,28	84	73	0.0499255	0.561819	0.058,0.155	0.055,0.0	0.079	7.9	7.9
15212	ENSG00000095321	CRAT	9	-	129109102	129109276	129109178	129109276	129108762	129108903	15212	5,1	3,0	1,3	0,1	149	73	0.0499741	0.561819	0.45,1.0	1.0,0.595	-0.073	-7.3	7.3
6635	ENSG00000086205	FOLH1	11	-	49208153	49208372	49208223	49208372	49206066	49206172	6635	10,7	14,5	9,6	2,3	143	73	0.0499602	0.561819	0.267,0.417	0.697,0.505	-0.259	-25.9	25.9
10893	ENSG00000172819	RARG	12	-	53214445	53214606	53214505	53214606	53214058	53214235	10893	49,30	2,2	58,53	1,0	133	73	0.0500878	0.562717	0.931,0.892	0.97,1.0	-0.074	-7.4	7.4
13818	ENSG00000143761	ARF1	1	+	228083183	228083352	228083183	228083304	228097077	228097232	13818	32,22	3,1	8,11	0,1	121	73	0.0502752	0.562792	0.866,0.93	1.0,0.869	-0.036	-3.6	3.6
4531	ENSG00000054967	RELT	11	+	73392210	73392468	73392210	73392386	73393836	73393917	4531	7,7	3,0	17,14	0,0	155	73	0.0502044	0.562792	0.524,1.0	1.0,1.0	-0.238	-23.8	23.8
6144	ENSG00000102471	NDFIP2	13	+	79481456	79481595	79481456	79481521	79520809	79520975	6144	5,2	5,3	9,13	3,5	147	73	0.0503315	0.562792	0.332,0.249	0.598,0.564	-0.29	-29	29
6457	ENSG00000140326	CDAN1	15	-	42728197	42728267	42728203	42728267	42727954	42728033	6457	1,0	15,21	1,3	19,17	79	73	0.0501307	0.562792	0.058,0.0	0.046,0.14	-0.064	-6.4	6.4
8557	ENSG00000053900	ANAPC4	4	+	25394828	25394913	25394828	25394905	25396663	25396764	8557	7,4	41,33	1,3	37,34	81	73	0.0503284	0.562792	0.133,0.098	0.024,0.074	0.067	6.7	6.7
9185	ENSG00000241973	PI4KA	22	-	20710688	20710858	20710698	20710858	20709907	20709997	9185	15,10	91,72	7,7	83,96	83	73	0.0502089	0.562792	0.127,0.109	0.069,0.06	0.053	5.3	5.3
9478	ENSG00000115875	SRSF7	2	-	38748046	38748157	38748055	38748157	38746693	38746747	9478	173103	6,5	184182	15,13	82	73	0.0502805	0.562792	0.963,0.948	0.916,0.926	0.034	3.4	3.4
1134	ENSG00000151176	PLBD2	12	+	113374792	113375011	113374792	113375007	113380744	113380842	1134	7,1	55,42	2,1	44,72	77	73	0.050463	0.56324	0.108,0.022	0.041,0.013	0.038	3.8	3.8
12023	ENSG00000103657	HERC1	15	-	63625941	63626154	63625984	63626154	63624157	63624327	12023	5,1	22,16	0,2	15,31	116	73	0.0506089	0.56324	0.125,0.038	0.0,0.039	0.062	6.2	6.2
15580	ENSG00000174720	LARP7	4	+	112650463	112650604	112650463	112650582	112653076	112653236	15580	8,6	133,85	3,2	90,92	95	73	0.0505961	0.56324	0.044,0.051	0.025,0.016	0.027	2.7	2.7
17153	ENSG00000118200	CAMSAP2	1	+	200852540	200852747	200852540	200852677	200853274	200853495	17153	3,2	48,55	4,4	27,24	143	73	0.0505818	0.56324	0.031,0.018	0.07,0.078	-0.05	-5	5
17488	ENSG00000005889	ZFX	X	+	24207711	24207859	24207711	24207855	24208217	24208370	17488	4,1	38,36	1,0	30,24	77	73	0.0506086	0.56324	0.091,0.026	0.031,0.0	0.043	4.3	4.3
19014	ENSG00000100228	RAB36	22	+	23159162	23159253	23159162	23159233	23160878	23160998	19014	4,0	0,1	4,3	2,5	93	73	0.0504261	0.56324	1.0,0.0	0.611,0.32	0.034	3.4	3.4
2973	ENSG00000100209	HSCB	22	+	28744614	28744709	28744614	28744704	28751240	28751288	2973	5,4	5,1	4,0	0,1	78	73	0.0504798	0.56324	0.483,0.789	1.0,0.0	0.136	13.6	13.6
8969	ENSG00000110025	SNX15	11	+	65032167	65032271	65032167	65032203	65032430	65032551	8969	6,7	42,35	3,2	43,30	141	73	0.0506521	0.563343	0.069,0.094	0.035,0.033	0.048	4.8	4.8
5313	ENSG00000116337	AMPD2	1	+	109627174	109627330	109627174	109627316	109627428	109627518	5313	2,4	29,20	1,2	36,59	87	73	0.0508469	0.565132	0.055,0.144	0.023,0.028	0.074	7.4	7.4
11563	ENSG00000140474	ULK3	15	-	74842931	74843124	74843003	74843124	74842279	74842420	11563	5,4	59,28	9,6	29,32	145	73	0.0510486	0.566158	0.041,0.067	0.135,0.086	-0.056	-5.6	5.6
13008	ENSG00000111678	C12orf57	12	+	6944475	6944652	6944475	6944565	6945770	6946002	13008	1302906	95,68	946835	55,41	160	73	0.0511072	0.566158	0.862,0.859	0.887,0.903	-0.034	-3.4	3.4
15573	ENSG00000111237	VPS29	12	-	110502008	110502099	110502048	110502099	110499534	110499546	15573	6,4	239185	10,8	192167	113	73	0.051088	0.566158	0.016,0.014	0.033,0.03	-0.017	-1.7	1.7
332	ENSG00000173230	GOLGB1	3	-	121730847	121730973	121730875	121730973	121729864	121730017	332	10,4	58,47	9,11	36,35	101	73	0.0510603	0.566158	0.111,0.058	0.153,0.185	-0.084	-8.4	8.4
4988	ENSG00000095066	HOOK2	19	-	12774560	12774741	12774668	12774741	12772993	12773044	4988	145,93	62,39	85,85	48,58	181	73	0.0511136	0.566158	0.485,0.49	0.417,0.371	0.093	9.3	9.3
508	ENSG00000127585	FBXL16	16	-	695215	695263	695240	695263	694991	695076	508	2,2	4,4	2,2	0,2	98	73	0.0511437	0.566158	0.271,0.271	1.0,0.427	-0.443	-44.3	44.3
2774	ENSG00000150433	TMEM218	11	-	125111553	125111763	125111586	125111763	125102636	125102809	2774	1,0	4,2	2,1	4,1	106	73	0.0511983	0.566385	0.147,0.0	0.256,0.408	-0.258	-25.8	25.8
14782	ENSG00000085831	TTC39A	1	-	51312077	51312195	51312118	51312195	51311253	51311321	14782	1,6	29,34	1,2	38,56	114	73	0.0512526	0.566609	0.022,0.102	0.017,0.022	0.042	4.2	4.2
7650	ENSG00000230124	ACBD6	1	-	180274485	180274681	180274650	180274681	180273936	180274112	7650	6,3	12,1	10,6	5,0	238	73	0.0514026	0.567521	0.133,0.479	0.38,1.0	-0.384	-38.4	38.4
8724	ENSG00000176715	ACSF3	16	+	89093808	89093996	89093808	89093992	89098590	89098763	8724	9,10	0,1	6,3	1,2	77	73	0.0514034	0.567521	1.0,0.905	0.85,0.587	0.234	23.4	23.4
13080	ENSG00000117408	IPO13	1	+	43956559	43956705	43956559	43956701	43956809	43956976	13080	4,2	25,35	1,1	28,38	77	73	0.0514395	0.567542	0.132,0.051	0.033,0.024	0.063	6.3	6.3
5878	ENSG00000132768	DPH2	1	+	43970595	43970817	43970595	43970708	43970965	43971189	5878	16,8	21,14	14,14	35,50	182	73	0.0515037	0.567874	0.234,0.186	0.138,0.101	0.091	9.1	9.1
13970	ENSG00000160602	NEK8	17	+	28737305	28737551	28737305	28737514	28737674	28737736	13970	10,8	6,5	6,8	10,12	110	73	0.0515505	0.568013	0.525,0.515	0.285,0.307	0.224	22.4	22.4
15077	ENSG00000071794	HLTF	3	-	149042161	149042290	149042165	149042290	149040030	149040156	15077	12,4	6,0	9,10	0,2	77	73	0.0516205	0.568223	0.655,1.0	1.0,0.826	-0.086	-8.6	8.6
16742	ENSG00000224616	RTCA-AS1	1	-	100265814	100265917	100265828	100265917	100265067	100265247	16742	56,43	8,5	40,33	0,4	87	73	0.0516379	0.568223	0.855,0.878	1.0,0.874	-0.071	-7.1	7.1
8968	ENSG00000110025	SNX15	11	+	65032167	65032315	65032167	65032203	65032430	65032551	8968	5,10	42,35	2,4	43,30	185	73	0.0516807	0.568316	0.045,0.101	0.018,0.05	0.039	3.9	3.9
8963	ENSG00000149050	ZNF214	11	-	7002708	7002851	7002712	7002851	6999362	7001555	8963	3,3	1,1	3,1	0,1	77	73	0.0517349	0.568537	0.74,0.74	1.0,0.487	-0.004	-0.4	0.4
6713	ENSG00000106028	SSBP1	7	+	141738357	141738600	141738357	141738503	141739123	141739189	6713	110,86	116101	60,69	100102	170	73	0.0518057	0.568938	0.289,0.268	0.205,0.225	0.063	6.3	6.3
12684	ENSG00000258947	TUBB3	16	+	89921850	89922245	89921850	89921902	89932570	89932679	12684	2,3	2,0	2,1	1,0	416	73	0.0518953	0.569546	0.149,1.0	0.26,1.0	-0.055	-5.5	5.5
2322	ENSG00000136925	TSTD2	9	-	97627305	97627612	97627397	97627612	97625680	97625997	2322	16,4	48,22	2,4	19,28	165	73	0.0520162	0.570496	0.129,0.074	0.044,0.059	0.05	5	5
893	ENSG00000133195	SLC39A11	17	-	72947730	72947875	72947751	72947875	72849633	72849804	893	20,24	25,23	25,13	36,43	94	73	0.0520589	0.570588	0.383,0.448	0.35,0.19	0.145	14.5	14.5
11789	ENSG00000074219	TEAD2	19	-	49343256	49343398	49343269	49343398	49342437	49342590	11789	4,0	4,6	1,0	1,3	86	73	0.0521485	0.570817	0.459,0.0	0.459,0.0	0	0	0
9145	ENSG00000087460	GNAS	20	+	58889159	58889353	58889159	58889332	58895611	58895684	9145	29,27	0,2	16,9	2,2	94	73	0.0521188	0.570817	1.0,0.913	0.861,0.778	0.137	13.7	13.7
12179	ENSG00000185522	LMNTD2	11	-	555733	555930	555753	555930	555304	555503	12179	19,15	6,11	11,16	3,2	93	73	0.0522956	0.571297	0.713,0.517	0.742,0.863	-0.188	-18.8	18.8
18267	ENSG00000001631	KRIT1	7	-	92245789	92245914	92245843	92245914	92244901	92245171	18267	26,23	0,0	35,23	4,0	127	73	0.0522532	0.571297	1.0,1.0	0.834,1.0	0.083	8.3	8.3
3118	ENSG00000125871	MGME1	20	+	17969800	17970370	17969800	17970130	17975683	17975903	3118	197145	2,3	206222	0,0	313	73	0.0522671	0.571297	0.958,0.919	1.0,1.0	-0.061	-6.1	6.1
16077	ENSG00000139641	ESYT1	12	+	56142812	56142933	56142812	56142910	56143016	56143148	16077	246196	6,4	90121	1,0	96	73	0.0524569	0.572109	0.969,0.974	0.986,1.0	-0.021	-2.1	2.1
7099	ENSG00000143157	POGK	1	+	166846611	166846810	166846611	166846738	166847493	166847592	7099	6,5	57,44	12,9	31,61	145	73	0.0524732	0.572109	0.05,0.054	0.163,0.069	-0.064	-6.4	6.4
7201	ENSG00000124496	TRERF1	6	-	42362946	42363079	42362996	42363079	42300637	42300749	7201	4,4	1,1	9,9	7,9	123	73	0.0524233	0.572109	0.704,0.704	0.433,0.372	0.301	30.1	30.1
3074	ENSG00000100028	SNRPD3	22	+	24556031	24556071	24556031	24556057	24557656	24557800	3074	540416	4,5	560602	14,8	87	73	0.0526917	0.574115	0.991,0.986	0.971,0.984	0.011	1.1	1.1
17409	ENSG00000086827	ZW10	11	-	113760192	113760388	113760208	113760388	113758553	113758706	17409	3,7	35,43	2,2	45,39	89	73	0.0529559	0.575113	0.066,0.118	0.035,0.04	0.054	5.4	5.4
2432	ENSG00000137074	APTX	9	-	32988082	32988124	32988091	32988124	32987543	32987731	2432	54,27	0,1	31,18	2,2	82	73	0.0529262	0.575113	1.0,0.96	0.932,0.889	0.069	6.9	6.9
3409	ENSG00000101577	LPIN2	18	-	2923770	2923861	2923774	2923861	2922046	2922199	3409	1,0	27,14	0,4	13,17	77	73	0.0529353	0.575113	0.034,0.0	0.0,0.182	-0.074	-7.4	7.4
3955	ENSG00000104951	IL4I1	19	-	49929237	49929416	49929325	49929416	49927693	49927815	3955	110,81	6,7	56,72	14,6	161	73	0.0529564	0.575113	0.893,0.84	0.645,0.845	0.122	12.2	12.2
9388	ENSG00000165699	TSC1	9	-	132904410	132904560	132904495	132904560	132903650	132903817	9388	19,24	0,0	7,9	3,0	158	73	0.0528874	0.575113	1.0,1.0	0.519,1.0	0.24	24	24
11820	ENSG00000159352	PSMD4	1	+	151266003	151266208	151266003	151266121	151266307	151266439	11820	4,4	15,17	8,7	9,14	160	73	0.0532281	0.5755	0.108,0.097	0.289,0.186	-0.135	-13.5	13.5
1431	ENSG00000124215	CDH26	20	+	60031230	60031426	60031230	60031357	60033485	60034011	1431	8,6	0,2	9,6	2,4	142	73	0.0532981	0.5755	1.0,0.607	0.698,0.435	0.237	23.7	23.7
16215	ENSG00000110107	PRPF19	11	-	60899232	60899304	60899260	60899304	60898861	60898931	16215	91,70	0,0	86,93	6,0	101	73	0.0532016	0.5755	1.0,1.0	0.912,1.0	0.044	4.4	4.4
18427	ENSG00000145833	DDX46	5	+	134782944	134783072	134782944	134783065	134784365	134784541	18427	15,9	95,78	4,16	145133	80	73	0.0532769	0.5755	0.126,0.095	0.025,0.099	0.049	4.9	4.9
3965	ENSG00000138587	MNS1	15	-	56464991	56465085	56465061	56465085	56463779	56464247	3965	8,4	3,0	2,2	0,0	143	73	0.0532828	0.5755	0.577,1.0	1.0,1.0	-0.212	-21.2	21.2
4109	ENSG00000172262	ZNF131	5	+	43067580	43067786	43067580	43067634	43067969	43068217	4109	7,6	3,11	12,8	3,3	225	73	0.0534076	0.5755	0.431,0.15	0.565,0.464	-0.224	-22.4	22.4
4986	ENSG00000095066	HOOK2	19	-	12770924	12771072	12770931	12771072	12769880	12770082	4986	10,5	95,74	14,12	69,84	80	73	0.0532938	0.5755	0.088,0.058	0.156,0.115	-0.063	-6.3	6.3
5132	ENSG00000101084	C20orf24	20	+	36605816	36606032	36605816	36606027	36607889	36608000	5132	10,17	0,0	18,25	3,1	78	73	0.0533783	0.5755	1.0,1.0	0.849,0.959	0.096	9.6	9.6
5940	ENSG00000213742	ZNF337-AS1	20	+	25624156	25624312	25624156	25624215	25634048	25634170	5940	9,5	0,0	10,5	3,0	170	73	0.0533734	0.5755	1.0,1.0	0.589,1.0	0.206	20.6	20.6
9450	ENSG00000102125	TAZ	X	+	154413206	154413339	154413206	154413252	154413481	154413567	9450	8,20	45,34	3,9	24,46	160	73	0.053339	0.5755	0.075,0.212	0.054,0.082	0.075	7.5	7.5
9706	ENSG00000148396	SEC16A	9	-	136483509	136483759	136483698	136483759	136474048	136477684	9706	21,24	1,2	27,26	1,0	262	73	0.0532977	0.5755	0.854,0.77	0.883,1.0	-0.129	-12.9	12.9
9882	ENSG00000168010	ATG16L2	11	+	72828882	72829125	72828882	72828984	72829302	72829633	9882	1,1	10,2	1,8	14,11	214	73	0.0531303	0.5755	0.033,0.146	0.024,0.199	-0.022	-2.2	2.2
10575	ENSG00000079134	THOC1	18	-	224079	224184	224083	224184	223439	223505	10575	8,3	67,43	2,1	39,37	77	73	0.0536619	0.577866	0.102,0.062	0.046,0.025	0.046	4.6	4.6
1668	ENSG00000174032	SLC25A30	13	-	45418230	45418380	45418299	45418380	45411361	45411480	1668	13,17	24,18	19,6	36,35	142	73	0.0538397	0.579405	0.218,0.327	0.213,0.081	0.126	12.6	12.6
10511	ENSG00000257337	RP11-983P16.4	12	-	53045057	53045186	53045064	53045186	53039717	53040263	10511	9,2	6,1	2,7	2,0	80	73	0.0538754	0.579414	0.578,0.646	0.477,1.0	-0.126	-12.6	12.6
862	ENSG00000104936	DMPK	19	-	45777326	45777590	45777341	45777590	45774948	45775034	862	3,5	5,4	6,6	2,2	88	73	0.0539219	0.579539	0.332,0.509	0.713,0.713	-0.292	-29.2	29.2
12992	ENSG00000101751	POLI	18	+	54283921	54284065	54283921	54284013	54284565	54284722	12992	7,3	3,0	6,3	0,0	125	73	0.0540583	0.580254	0.577,1.0	1.0,1.0	-0.212	-21.2	21.2
5539	ENSG00000178149	DALRD3	3	-	49016611	49016844	49016773	49016844	49016428	49016511	5539	76,54	0,0	67,62	1,3	235	73	0.0540264	0.580254	1.0,1.0	0.954,0.865	0.091	9.1	9.1
12735	ENSG00000175707	KDF1	1	-	26960159	26960385	26960349	26960385	26952159	26952412	12735	2,4	16,11	1,1	10,19	263	73	0.0541826	0.580971	0.034,0.092	0.027,0.014	0.042	4.2	4.2
8393	ENSG00000170632	ARMC10	7	+	103075776	103075974	103075776	103075881	103083681	103083830	8393	15,8	36,26	16,15	21,22	166	73	0.054195	0.580971	0.155,0.119	0.251,0.231	-0.104	-10.4	10.4
16824	ENSG00000172530	BANP	16	+	87975047	87975207	87975047	87975203	87981035	87981127	16824	5,3	2,2	1,0	0,1	77	73	0.0543376	0.582124	0.703,0.587	1.0,0.0	0.145	14.5	14.5
13749	ENSG00000149554	CHEK1	11	+	125625973	125626170	125625973	125626012	125626748	125626833	13749	0,0	6,5	4,3	22,31	231	73	0.0543854	0.58226	0.0,0.0	0.054,0.03	-0.042	-4.2	4.2
18929	ENSG00000253931	RP11-909N17.2	8	+	143413191	143413482	143413191	143413304	143416913	143417054	18929	12,4	3,0	4,5	0,1	251	73	0.0544627	0.582712	0.538,1.0	1.0,0.593	-0.027	-2.7	2.7
8144	ENSG00000198363	ASPH	8	-	61713828	61714007	61713942	61714007	61684038	61684188	8144	1,2	1,1	9,11	1,1	187	73	0.0545488	0.583258	0.281,0.438	0.778,0.811	-0.435	-43.5	43.5
13811	ENSG00000143761	ARF1	1	+	228083183	228083391	228083183	228083304	228097077	228097232	13811	28,27	3,1	9,5	0,1	160	73	0.0547236	0.584092	0.81,0.925	1.0,0.695	0.02	2	2
2023	ENSG00000003509	NDUFAF7	2	+	37241577	37241791	37241577	37241637	37243862	37243973	2023	21,15	3,5	28,43	3,2	227	73	0.0547103	0.584092	0.692,0.491	0.75,0.874	-0.221	-22.1	22.1
6429	ENSG00000064042	LIMCH1	4	+	41613465	41613665	41613465	41613661	41619187	41619440	6429	108,89	471387	73,82	510401	77	73	0.0547544	0.584092	0.179,0.179	0.119,0.162	0.038	3.8	3.8
8369	ENSG00000184076	UQCR10	22	+	29767368	29767590	29767368	29767548	29769677	29770413	8369	26,37	333232	60,51	366320	115	73	0.0547674	0.584092	0.047,0.092	0.094,0.092	-0.023	-2.3	2.3
13809	ENSG00000143761	ARF1	1	+	228083136	228083381	228083136	228083304	228097077	228097232	13809	26,24	3,1	9,4	0,1	150	73	0.0550429	0.585937	0.808,0.921	1.0,0.661	0.034	3.4	3.4
4508	ENSG00000160688	FLAD1	1	+	154990158	154990528	154990158	154990257	154992712	154992786	4508	54,33	0,0	74,94	0,4	344	73	0.0550462	0.585937	1.0,1.0	1.0,0.833	0.084	8.4	8.4
8886	ENSG00000184967	NOC4L	12	+	132148843	132148895	132148843	132148894	132150980	132151041	8886	11,6	0,0	12,21	0,4	74	73	0.0549906	0.585937	1.0,1.0	1.0,0.838	0.081	8.1	8.1
11873	ENSG00000049246	PER3	1	+	7810449	7810588	7810449	7810567	7819284	7819420	11873	9,6	9,3	14,17	6,2	94	73	0.0551507	0.586298	0.437,0.608	0.644,0.868	-0.234	-23.4	23.4
13712	ENSG00000157500	APPL1	3	+	57267741	57267878	57267741	57267792	57268397	57268487	13712	11,5	114,85	3,4	105,89	159	73	0.0551216	0.586298	0.042,0.026	0.013,0.02	0.018	1.8	1.8
5883	ENSG00000213930	GALT	9	+	34649421	34649608	34649421	34649564	34650368	34650588	5883	7,5	61,36	13,12	46,56	117	73	0.0552648	0.587136	0.067,0.08	0.15,0.118	-0.06	-6	6
13257	ENSG00000196151	WDSUB1	2	-	159286427	159286552	159286535	159286552	159282671	159283093	13257	2,1	1,1	0,1	2,2	181	73	0.0554183	0.588186	0.446,0.287	0.0,0.168	0.282	28.2	28.2
1503	ENSG00000163938	GNL3	3	+	52686015	52686202	52686015	52686055	52686768	52686827	1503	64,47	20,5	42,41	4,3	220	73	0.0554345	0.588186	0.515,0.757	0.777,0.819	-0.162	-16.2	16.2
15623	ENSG00000196517	SLC6A9	1	-	44010765	44010882	44010808	44010882	44009964	44010096	15623	63,47	9,7	15,7	2,0	116	73	0.0560902	0.592273	0.815,0.809	0.825,1.0	-0.1	-10	10
16210	ENSG00000156521	TYSND1	10	-	70146478	70146676	70146652	70146676	70143841	70143972	16210	43,51	0,0	59,85	3,1	247	73	0.0560602	0.592273	1.0,1.0	0.853,0.962	0.093	9.3	9.3
16595	ENSG00000113552	GNPDA1	5	-	142011848	142012041	142011911	142012041	142007798	142007900	16595	13,2	162,88	0,5	112,80	136	73	0.0561086	0.592273	0.041,0.012	0.0,0.032	0.011	1.1	1.1
16918	ENSG00000197121	PGAP1	2	-	196845881	196846017	196845944	196846017	196844523	196844574	16918	13,2	2,1	5,1	1,0	136	73	0.0561269	0.592273	0.777,0.518	0.729,1.0	-0.217	-21.7	21.7
17440	ENSG00000108788	MLX	17	+	42567071	42567328	42567071	42567166	42567618	42567655	17440	16,13	208156	30,35	292229	235	73	0.056141	0.592273	0.023,0.025	0.031,0.045	-0.014	-1.4	1.4
19190	ENSG00000125386	FAM193A	4	+	2694945	2695142	2694945	2695129	2696362	2696593	19190	2,2	37,21	6,2	12,22	86	73	0.0561761	0.592273	0.044,0.075	0.298,0.072	-0.126	-12.6	12.6
2582	ENSG00000256269	HMBS	11	+	119084884	119085157	119084884	119085066	119088254	119088308	2582	9,6	59,41	18,19	72,64	164	73	0.0560027	0.592273	0.064,0.061	0.1,0.117	-0.046	-4.6	4.6
2615	ENSG00000127586	CHTF18	16	+	788623	788775	788623	788756	788930	789125	2615	16,10	2,0	34,46	3,8	92	73	0.0560011	0.592273	0.864,1.0	0.9,0.82	0.072	7.2	7.2
4557	ENSG00000172757	CFL1	11	-	65856554	65856676	65856565	65856676	65855934	65856242	4557	4,3	0,3	3,1	4,2	84	73	0.0560462	0.592273	1.0,0.465	0.395,0.303	0.384	38.4	38.4
6397	ENSG00000139636	LMBR1L	12	-	49104718	49104885	49104745	49104885	49104447	49104551	6397	10,4	55,44	13,8	33,39	100	73	0.0559035	0.592273	0.117,0.062	0.223,0.13	-0.087	-8.7	8.7
18599	ENSG00000073350	LLGL2	17	+	75570347	75570510	75570347	75570498	75570949	75571100	18599	7,4	60,49	16,11	64,74	85	73	0.0563001	0.593203	0.091,0.066	0.177,0.113	-0.066	-6.6	6.6
12494	ENSG00000185043	CIB1	15	-	90232978	90233092	90233000	90233092	90232218	90232327	12494	5,5	2,1	8,15	0,0	95	73	0.0564984	0.593787	0.658,0.793	1.0,1.0	-0.274	-27.4	27.4
13343	ENSG00000114745	GORASP1	3	-	39100787	39101102	39101015	39101102	39100304	39100503	13343	16,20	3,0	22,19	0,0	301	73	0.0564892	0.593787	0.564,1.0	1.0,1.0	-0.218	-21.8	21.8
13347	ENSG00000240356	RPL23AP7	2	-	113626772	113626922	113626829	113626922	113625608	113625729	13347	7,3	3,0	10,1	1,0	130	73	0.0564553	0.593787	0.567,1.0	0.849,1.0	-0.141	-14.1	14.1
18219	ENSG00000107263	RAPGEF1	9	-	131588800	131588986	131588848	131588986	131587941	131588026	18219	84,60	4,1	81,70	0,1	121	73	0.0564754	0.593787	0.927,0.973	1.0,0.977	-0.038	-3.8	3.8
3968	ENSG00000138587	MNS1	15	-	56464965	56465085	56465061	56465085	56463779	56464247	3968	10,6	3,0	8,2	0,0	169	73	0.0565745	0.593836	0.59,1.0	1.0,1.0	-0.205	-20.5	20.5
8779	ENSG00000100890	KIAA0391	14	+	35122563	35122746	35122563	35122635	35122951	35124231	8779	19,13	27,16	17,19	52,39	184	73	0.0565638	0.593836	0.218,0.244	0.115,0.162	0.092	9.2	9.2
6835	ENSG00000173846	PLK3	1	+	44804338	44804779	44804338	44804501	44805265	44805379	6835	20,16	1,0	22,17	1,1	351	73	0.0566149	0.593884	0.806,1.0	0.821,0.78	0.103	10.3	10.3
11768	ENSG00000134152	KATNBL1	15	-	34146976	34147214	34147199	34147214	34146760	34146850	11768	1,8	15,17	14,12	26,18	296	73	0.0567292	0.594708	0.016,0.104	0.117,0.141	-0.069	-6.9	6.9
15636	ENSG00000122481	RWDD3	1	+	95244564	95244720	95244564	95244651	95246541	95246657	15636	32,29	1,2	16,13	5,1	142	73	0.0568488	0.595211	0.943,0.882	0.622,0.87	0.166	16.6	16.6
9105	ENSG00000119509	INVS	9	+	100296916	100297019	100296916	100296991	100297935	100298010	9105	11,2	0,0	3,4	1,1	101	73	0.0568345	0.595211	1.0,1.0	0.684,0.743	0.286	28.6	28.6
2439	ENSG00000164713	BRI3	7	+	98281835	98281977	98281835	98281937	98282350	98282453	2439	14,17	364319	9,6	270324	113	73	0.0569727	0.596133	0.024,0.033	0.021,0.012	0.012	1.2	1.2
10313	ENSG00000159596	TMEM69	1	+	45688195	45688303	45688195	45688277	45690973	45691110	10313	4,4	0,0	6,11	1,2	99	73	0.0572045	0.597196	1.0,1.0	0.816,0.802	0.191	19.1	19.1
11784	ENSG00000123415	SMUG1	12	-	54188510	54188596	54188514	54188596	54183655	54183959	11784	6,1	1,2	1,1	1,3	77	73	0.05729	0.597196	0.85,0.322	0.487,0.24	0.222	22.2	22.2
12321	ENSG00000136003	ISCU	12	+	108564059	108564165	108564059	108564155	108564278	108564392	12321	5,7	19,15	2,1	18,3	83	73	0.0572719	0.597196	0.188,0.291	0.089,0.227	0.081	8.1	8.1
15088	ENSG00000167543	TP53I13	17	+	29568277	29568548	29568277	29568508	29569017	29569086	15088	12,7	2,1	15,7	0,1	113	73	0.057276	0.597196	0.795,0.819	1.0,0.819	-0.103	-10.3	10.3
6824	ENSG00000126522	ASL	7	+	66083076	66083210	66083076	66083174	66086584	66086662	6824	13,7	63,40	6,7	57,81	109	73	0.0571914	0.597196	0.121,0.105	0.066,0.055	0.052	5.2	5.2
8632	ENSG00000196505	GDAP2	1	-	117877977	117878152	117878008	117878152	117877745	117877841	8632	4,2	3,0	7,5	1,0	104	73	0.057269	0.597196	0.483,1.0	0.831,1.0	-0.174	-17.4	17.4
16758	ENSG00000198830	HMGN2	1	+	26473702	26473817	26473702	26473732	26474084	26474135	16758	70,48	848535	43,44	662762	158	73	0.0574225	0.597218	0.037,0.04	0.029,0.026	0.011	1.1	1.1
18953	ENSG00000165359	DDX26B	X	+	135577192	135577336	135577192	135577295	135579787	135580162	18953	4,3	3,3	4,10	1,2	114	73	0.0573424	0.597218	0.461,0.39	0.719,0.762	-0.315	-31.5	31.5
93	ENSG00000122692	SMU1	9	-	33076578	33076659	33076582	33076659	33073595	33073806	93	6,10	155114	6,2	154138	77	73	0.0574029	0.597218	0.035,0.077	0.036,0.014	0.031	3.1	3.1
9681	ENSG00000181444	ZNF467	7	-	149769000	149769200	149769089	149769200	149764181	149764678	9681	14,12	24,22	12,6	45,19	162	73	0.0574358	0.597218	0.208,0.197	0.107,0.125	0.087	8.7	8.7
5118	ENSG00000066248	NGEF	2	-	232890917	232890980	232890933	232890980	232888032	232888107	5118	2,5	59,44	1,1	48,30	89	73	0.057505	0.597563	0.027,0.085	0.017,0.027	0.034	3.4	3.4
17644	ENSG00000138246	DNAJC13	3	+	132483374	132483584	132483374	132483577	132484587	132484672	17644	2,2	18,19	0,1	22,9	80	73	0.057545	0.597605	0.092,0.088	0.0,0.092	0.044	4.4	4.4
8315	ENSG00000175866	BAIAP2	17	+	81053667	81053791	81053667	81053739	81057880	81057967	8315	10,5	1,2	8,14	0,0	125	73	0.0576372	0.598188	0.854,0.593	1.0,1.0	-0.276	-27.6	27.6
306	ENSG00000108825	PTGES3L-AARSD1	17	-	42964401	42964529	42964442	42964529	42964105	42964237	306	91,69	8,5	69,76	3,2	114	73	0.0578158	0.599667	0.879,0.898	0.936,0.961	-0.06	-6	6
155	ENSG00000071655	MBD3	19	-	1591984	1592392	1592272	1592392	1585054	1585214	155	23,21	2,1	25,36	0,0	361	73	0.0579819	0.600641	0.699,0.809	1.0,1.0	-0.246	-24.6	24.6
8033	ENSG00000109118	PHF12	17	-	28925113	28925259	28925220	28925259	28923908	28924302	8033	7,9	3,0	9,11	0,1	180	73	0.0579467	0.600641	0.486,1.0	1.0,0.817	-0.165	-16.5	16.5
19130	ENSG00000169379	ARL13B	3	+	93997079	93997301	93997079	93997136	94003658	94003908	19130	1,2	2,0	2,3	0,0	238	73	0.0581306	0.601143	0.133,1.0	1.0,1.0	-0.433	-43.3	43.3
5284	ENSG00000221926	TRIM16	17	-	15682853	15682951	15682860	15682951	15680864	15680953	5284	15,13	0,2	9,8	2,2	80	73	0.058139	0.601143	1.0,0.856	0.804,0.785	0.133	13.3	13.3
8398	ENSG00000133422	MORC2	22	-	30928018	30928207	30928027	30928207	30926610	30926871	8398	32,42	19,15	54,39	9,13	82	73	0.0580763	0.601143	0.6,0.714	0.842,0.728	-0.128	-12.8	12.8
6897	ENSG00000188290	HES4	1	-	999525	999613	999532	999613	998969	999432	6897	56,48	2,0	127174	6,6	80	73	0.0582308	0.601719	0.962,1.0	0.951,0.964	0.023	2.3	2.3
10421	ENSG00000116251	RPL22	1	-	6199438	6199612	6199561	6199612	6197651	6197756	10421	7,5	198144	12,13	211165	196	73	0.0583381	0.602453	0.013,0.013	0.021,0.029	-0.012	-1.2	1.2
12903	ENSG00000168056	LTBP3	11	-	65540486	65540631	65540489	65540631	65540244	65540382	12903	2,5	3,0	6,5	0,0	76	73	0.0588852	0.604825	0.39,1.0	1.0,1.0	-0.305	-30.5	30.5
15378	ENSG00000198171	DDRGK1	20	-	3191647	3191821	3191764	3191821	3191189	3191238	15378	32,22	234172	34,29	157153	190	73	0.0586588	0.604825	0.05,0.047	0.077,0.068	-0.024	-2.4	2.4
17979	ENSG00000117266	CDK18	1	+	205523146	205523304	205523146	205523297	205523482	205523715	17979	3,0	1,4	0,1	12,9	80	73	0.0587113	0.604825	0.732,0.0	0.0,0.092	0.32	32	32
1842	ENSG00000273000	KB-1572G7.2	22	-	23690231	23690356	23690235	23690356	23659864	23660000	1842	2,4	0,1	2,3	1,1	77	73	0.0586551	0.604825	1.0,0.791	0.655,0.74	0.198	19.8	19.8
1918	ENSG00000160285	LSS	21	-	46195671	46195756	46195675	46195756	46194490	46194661	1918	0,1	34,39	3,5	79121	77	73	0.0589167	0.604825	0.0,0.024	0.035,0.038	-0.025	-2.5	2.5
280	ENSG00000148498	PARD3	10	-	34337274	34337426	34337364	34337426	34336198	34336243	280	8,8	0,1	15,5	1,2	163	73	0.0588307	0.604825	1.0,0.782	0.87,0.528	0.192	19.2	19.2
2900	ENSG00000160767	FAM189B	1	-	155253593	155253732	155253624	155253732	155251732	155251908	2900	3,2	9,3	5,6	5,3	104	73	0.0588624	0.604825	0.19,0.319	0.412,0.584	-0.243	-24.3	24.3
2972	ENSG00000100209	HSCB	22	+	28743881	28743978	28743881	28743923	28744614	28744704	2972	56,28	3,1	19,34	0,1	128	73	0.0589318	0.604825	0.914,0.941	1.0,0.951	-0.048	-4.8	4.8
5000	ENSG00000160949	TONSL	8	-	144438474	144438664	144438652	144438664	144437026	144437099	5000	5,1	0,2	25,20	0,0	251	73	0.0588421	0.604825	1.0,0.127	1.0,1.0	-0.436	-43.6	43.6
6554	ENSG00000105778	AVL9	7	+	32570019	32570166	32570019	32570154	32573198	32573418	6554	21,15	63,50	11,7	58,44	85	73	0.0588167	0.604825	0.223,0.205	0.14,0.12	0.084	8.4	8.4
5719	ENSG00000174306	ZHX3	20	-	41268978	41269083	41268989	41269083	41202056	41205066	5719	20,6	7,7	15,4	16,15	84	73	0.0590477	0.60564	0.713,0.427	0.449,0.188	0.251	25.1	25.1
13329	ENSG00000101104	PABPC1L	20	+	44932341	44932534	44932341	44932432	44933056	44933185	13329	489359	10,10	75,74	2,0	175	73	0.0591265	0.606074	0.953,0.937	0.94,1.0	-0.025	-2.5	2.5
695	ENSG00000197448	GSTK1	7	+	143268090	143268188	143268090	143268184	143268787	143268995	695	15,9	193144	13,4	244205	77	73	0.0592163	0.60662	0.069,0.056	0.048,0.018	0.029	2.9	2.9
12409	ENSG00000090316	MAEA	4	+	1336860	1337032	1336860	1336994	1338421	1338617	12409	2,4	43,49	11,9	78,69	111	73	0.0595126	0.608959	0.03,0.051	0.085,0.079	-0.042	-4.2	4.2
7447	ENSG00000118518	RNF146	6	+	127266882	127267095	127266882	127267044	127280230	127280340	7447	15,10	0,1	9,10	1,2	124	73	0.0595179	0.608959	1.0,0.855	0.841,0.746	0.134	13.4	13.4
17224	ENSG00000203485	INF2	14	+	104712432	104712671	104712432	104712553	104712827	104712992	17224	3,4	33,21	1,2	37,34	191	73	0.0597233	0.610308	0.034,0.068	0.01,0.022	0.035	3.5	3.5
3644	ENSG00000197114	ZGPAT	20	+	63733586	63733739	63733586	63733712	63734704	63734824	3644	24,27	1,1	32,45	2,6	100	73	0.0596921	0.610308	0.946,0.952	0.921,0.846	0.066	6.6	6.6
10811	ENSG00000082014	SMARCD3	7	-	151240111	151240247	151240116	151240247	151239542	151239746	10811	76,75	5,4	127102	5,0	78	73	0.0598893	0.61163	0.934,0.946	0.96,1.0	-0.04	-4	4
1080	ENSG00000122512	PMS2	7	-	6003689	6003792	6003742	6003792	6002452	6002636	1080	90,61	4,1	61,56	1,0	126	73	0.0599815	0.612195	0.929,0.972	0.972,1.0	-0.035	-3.5	3.5
10037	ENSG00000074582	BCS1L	2	+	218660306	218660482	218660306	218660421	218660938	218661307	10037	25,16	2,6	23,15	9,11	134	73	0.0601471	0.613507	0.872,0.592	0.582,0.426	0.228	22.8	22.8
2749	ENSG00000278615	C11orf98	11	-	62665056	62665181	62665122	62665181	62664848	62664973	2749	10,6	2,0	22,26	4,7	139	73	0.0601873	0.61352	0.724,1.0	0.743,0.661	0.16	16	16
3785	ENSG00000173530	TNFRSF10D	8	-	23144985	23145089	23145057	23145089	23144449	23144635	3785	1,5	26,26	2,0	32,21	145	73	0.0602222	0.61352	0.019,0.088	0.031,0.0	0.038	3.8	3.8
798	ENSG00000088325	TPX2	20	+	31739270	31739621	31739270	31739347	31742540	31742647	798	180129	0,2	168241	5,2	347	73	0.0602822	0.613756	1.0,0.931	0.876,0.962	0.046	4.6	4.6
13704	ENSG00000156467	UQCRB	8	-	96235425	96235539	96235523	96235539	96233155	96233227	13704	6,4	3,0	3,5	1,0	171	73	0.0604355	0.614219	0.461,1.0	0.562,1.0	-0.05	-5	5
14124	ENSG00000204580	DDR1	6	+	30883080	30883326	30883080	30883165	30884537	30884710	14124	24,8	1,2	15,16	0,0	234	73	0.0604387	0.614219	0.882,0.555	1.0,1.0	-0.281	-28.1	28.1
17125	ENSG00000198561	CTNND1	11	+	57761796	57762068	57761796	57762046	57794009	57794081	17125	13,8	74,59	20,15	57,68	95	73	0.0603871	0.614219	0.119,0.094	0.212,0.145	-0.072	-7.2	7.2
16479	ENSG00000141577	CEP131	17	-	81190638	81190802	81190649	81190802	81189914	81189975	16479	12,15	0,1	27,24	3,1	84	73	0.0604925	0.614391	1.0,0.929	0.887,0.954	0.044	4.4	4.4
14953	ENSG00000203965	EFCAB7	1	+	63523389	63523634	63523389	63523619	63525571	63525759	14953	28,15	4,0	16,5	0,0	88	73	0.0606688	0.615805	0.853,1.0	1.0,1.0	-0.074	-7.4	7.4
11924	ENSG00000112787	FBRSL1	12	+	132508152	132508388	132508152	132508350	132525733	132525823	11924	0,2	38,26	3,3	44,22	111	73	0.0608939	0.615832	0.0,0.048	0.043,0.082	-0.038	-3.8	3.8
15422	ENSG00000138286	FAM149B1	10	+	73232938	73233197	73232938	73233163	73234816	73234940	15422	6,5	44,31	3,0	25,22	107	73	0.060856	0.615832	0.085,0.099	0.076,0.0	0.054	5.4	5.4
16053	ENSG00000160867	FGFR4	5	+	177093405	177093551	177093405	177093501	177093653	177093775	16053	9,6	1,2	12,11	0,0	123	73	0.0607183	0.615832	0.842,0.64	1.0,1.0	-0.259	-25.9	25.9
1932	ENSG00000166228	PCBD1	10	-	70886986	70887209	70887119	70887209	70885797	70885929	1932	8,9	3,0	7,6	0,1	206	73	0.0607665	0.615832	0.486,1.0	1.0,0.68	-0.097	-9.7	9.7
6902	ENSG00000115183	TANC1	2	+	159097636	159097834	159097636	159097734	159136193	159136298	6902	95,73	5,1	101,66	0,2	173	73	0.0608838	0.615832	0.889,0.969	1.0,0.933	-0.037	-3.7	3.7
9830	ENSG00000101236	RNF24	20	-	3934851	3935073	3934993	3935073	3931420	3934201	9830	2,2	18,12	6,5	8,22	215	73	0.0608511	0.615832	0.036,0.054	0.203,0.072	-0.093	-9.3	9.3
16783	ENSG00000130005	GAMT	19	-	1399516	1399587	1399523	1399587	1399127	1399195	16783	7,7	188103	9,4	266340	80	73	0.0609861	0.61639	0.033,0.058	0.03,0.011	0.025	2.5	2.5
4417	ENSG00000244560	RP4-800G7.2	7	+	149285280	149285696	149285280	149285496	149287564	149287776	4417	6,8	1,2	17,18	0,2	273	73	0.0611501	0.617672	0.616,0.517	1.0,0.706	-0.286	-28.6	28.6
19148	ENSG00000258728	RP11-195F19.29	9	+	34646644	34646867	34646644	34646786	34647088	34647258	19148	3,3	30,12	8,9	21,32	154	73	0.0612384	0.618173	0.045,0.106	0.153,0.118	-0.06	-6	6
4405	ENSG00000125962	ARMCX5	X	+	102599705	102599859	102599705	102599847	102601463	102601509	4405	5,1	23,19	5,3	7,10	85	73	0.0612742	0.618173	0.157,0.043	0.38,0.205	-0.192	-19.2	19.2
10679	ENSG00000223501	VPS52	6	-	33263764	33263879	33263771	33263879	33263483	33263549	10679	2,1	114,58	2,5	78,56	80	73	0.0614075	0.618971	0.016,0.015	0.023,0.075	-0.034	-3.4	3.4
18244	ENSG00000172775	FAM192A	16	-	57185735	57185896	57185820	57185896	57173727	57173869	18244	9,12	26,21	4,6	22,26	158	73	0.0614277	0.618971	0.138,0.209	0.077,0.096	0.087	8.7	8.7
1186	ENSG00000226287	TMEM191A	22	+	20703671	20703883	20703671	20703692	20703967	20704040	1186	17,16	2,1	30,34	0,0	264	73	0.061493	0.619253	0.702,0.816	1.0,1.0	-0.241	-24.1	24.1
6654	ENSG00000258555	SPECC1L-ADORA2A	22	+	24321287	24322918	24321287	24321323	24324219	24324427	6654	32862192	8,4	32753157	2,4	1668	73	0.0616552	0.620135	0.947,0.96	0.986,0.972	-0.025	-2.5	2.5
9234	ENSG00000170448	NFXL1	4	-	47914432	47914616	47914549	47914616	47913968	47914205	9234	1,6	15,7	5,5	4,5	190	73	0.0616334	0.620135	0.025,0.248	0.324,0.278	-0.165	-16.5	16.5
7744	ENSG00000205356	TECPR1	7	-	98244884	98245067	98244927	98245067	98244570	98244693	7744	25,11	3,3	25,16	1,1	116	73	0.0617059	0.620269	0.84,0.698	0.94,0.91	-0.156	-15.6	15.6
4936	ENSG00000248333	CDK11B	1	-	1652438	1652566	1652468	1652566	1649498	1649637	4936	157109	12,3	117122	4,2	103	73	0.0617917	0.620756	0.903,0.963	0.954,0.977	-0.032	-3.2	3.2
4972	ENSG00000186166	CCDC84	11	+	119011220	119011311	119011220	119011283	119011938	119012003	4972	32,15	13,18	15,14	27,18	101	73	0.0619195	0.621289	0.64,0.376	0.286,0.36	0.185	18.5	18.5
5659	ENSG00000131067	GGT7	20	-	34852109	34852272	34852154	34852272	34851230	34851368	5659	4,2	36,35	7,8	48,31	118	73	0.0619042	0.621289	0.064,0.034	0.083,0.138	-0.062	-6.2	6.2
434	ENSG00000064933	PMS1	2	+	189863742	189864228	189863742	189863974	189867798	189867929	434	256148	3,2	145112	0,0	327	73	0.0620177	0.621899	0.95,0.943	1.0,1.0	-0.054	-5.4	5.4
15913	ENSG00000160124	CCDC58	3	-	122366335	122366552	122366452	122366552	122365564	122365633	15913	24,8	0,0	16,9	1,2	190	73	0.0620692	0.62204	1.0,1.0	0.86,0.634	0.253	25.3	25.3
17895	ENSG00000114503	NCBP2	3	-	196939211	196939432	196939392	196939432	196937509	196937631	17895	465319	4,5	460359	12,7	254	73	0.0621682	0.622657	0.971,0.948	0.917,0.936	0.033	3.3	3.3
17720	ENSG00000164068	RNF123	3	+	49712478	49712892	49712478	49712656	49713512	49713587	17720	18,24	11,13	19,28	23,28	309	73	0.0624051	0.624652	0.279,0.304	0.163,0.191	0.114	11.4	11.4
18584	ENSG00000156261	CCT8	21	-	29073281	29073432	29073389	29073432	29070246	29070337	18584	2,2	0,1	5,6	0,3	181	73	0.0626218	0.626068	1.0,0.446	1.0,0.446	0	0	0
4381	ENSG00000175455	CCDC14	3	-	123955842	123956115	123956045	123956115	123948895	123949132	4381	115,70	11,4	72,68	2,3	276	73	0.0625956	0.626068	0.734,0.822	0.905,0.857	-0.103	-10.3	10.3
11416	ENSG00000141959	PFKL	21	+	44319350	44319415	44319350	44319411	44320083	44320147	11416	120,82	4,8	177183	1,8	77	73	0.0627317	0.626189	0.966,0.907	0.994,0.956	-0.038	-3.8	3.8
11793	ENSG00000133275	CSNK1G2	19	+	1979494	1979643	1979494	1979618	1979751	1979835	11793	96,73	8,2	81,96	3,1	98	73	0.0627178	0.626189	0.899,0.965	0.953,0.986	-0.038	-3.8	3.8
17505	ENSG00000060069	CTDP1	18	+	79679845	79680261	79679845	79680010	79695224	79695308	17505	36,27	0,0	25,38	1,2	324	73	0.0628601	0.626189	1.0,1.0	0.849,0.811	0.17	17	17
19267	ENSG00000172830	SSH3	11	+	67304776	67305007	67304776	67304913	67306837	67307113	19267	84,61	9,2	104138	4,3	167	73	0.0628362	0.626189	0.803,0.93	0.919,0.953	-0.069	-6.9	6.9
821	ENSG00000180992	MRPL14	6	-	44127254	44127457	44127382	44127457	44116540	44116629	821	16,9	1,0	11,14	1,1	201	73	0.0628581	0.626189	0.853,1.0	0.8,0.836	0.108	10.8	10.8
9265	ENSG00000089157	RPLP0	12	-	120198853	120199000	120198894	120199000	120198553	120198770	9265	27971998	21,25	31312551	9,4	114	73	0.0628433	0.626189	0.988,0.981	0.996,0.998	-0.013	-1.3	1.3
8153	ENSG00000143319	ISG20L2	1	-	156728276	156728429	156728353	156728429	156727210	156727769	8153	35,15	0,0	50,48	3,1	150	73	0.0629168	0.626379	1.0,1.0	0.89,0.959	0.076	7.6	7.6
14920	ENSG00000136731	UGGT1	2	+	128091210	128091596	128091210	128091397	128097428	128097564	14920	15,15	6,2	35,39	1,5	272	73	0.0630805	0.627256	0.402,0.668	0.904,0.677	-0.255	-25.5	25.5
4823	ENSG00000102871	TRADD	16	-	67159824	67159898	67159837	67159898	67156509	67156668	4823	1,0	22,16	2,2	20,21	86	73	0.0630778	0.627256	0.037,0.0	0.078,0.075	-0.058	-5.8	5.8
11766	ENSG00000169895	SYAP1	X	+	16719770	16719903	16719770	16719899	16735226	16735345	11766	9,8	122105	6,5	155151	77	73	0.0632249	0.628316	0.065,0.067	0.035,0.03	0.034	3.4	3.4
10939	ENSG00000102901	CENPT	16	-	67831210	67831358	67831215	67831358	67829764	67830548	10939	3,1	27,19	1,0	14,16	78	73	0.0632724	0.628413	0.094,0.047	0.063,0.0	0.039	3.9	3.9
860	ENSG00000144959	NCEH1	3	-	172647861	172648114	172647885	172648114	172645622	172645692	860	1,0	13,6	3,1	16,17	97	73	0.0633136	0.628446	0.055,0.0	0.124,0.042	-0.056	-5.6	5.6
1232	ENSG00000258315	C17orf49	17	+	7016494	7016595	7016494	7016525	7016909	7017014	1232	57,43	4,4	23,29	3,8	143	73	0.0633691	0.628463	0.879,0.846	0.796,0.649	0.14	14	14
5815	ENSG00000100266	PACSIN2	22	-	42876883	42877010	42876887	42877010	42876136	42876333	5815	4,10	207170	12,12	164180	77	73	0.063391	0.628463	0.018,0.053	0.065,0.059	-0.027	-2.7	2.7
11668	ENSG00000116260	QSOX1	1	+	180196681	180196876	180196681	180196794	180197332	180198016	11668	112,86	7,6	177204	5,6	155	73	0.0635059	0.628853	0.883,0.871	0.943,0.941	-0.065	-6.5	6.5
1844	ENSG00000273000	KB-1572G7.2	22	-	23686830	23686995	23686837	23686995	23683724	23683867	1844	11,1	3,2	1,2	1,6	80	73	0.0634756	0.628853	0.77,0.313	0.477,0.233	0.186	18.6	18.6
7497	ENSG00000250151	ARPC4-TTLL3	3	+	9826996	9827240	9826996	9827148	9828959	9829395	7497	11,14	4,4	9,18	2,1	165	73	0.0636187	0.629594	0.549,0.608	0.666,0.888	-0.199	-19.9	19.9
1229	ENSG00000167419	LPO	17	+	58242977	58244081	58242977	58243055	58247477	58247638	1229	28,9	5,7	16,23	0,3	1099	73	0.0637805	0.63082	0.271,0.079	1.0,0.337	-0.493	-49.3	49.3
16721	ENSG00000033178	UBA6	4	-	67701025	67701148	67701048	67701148	67696644	67696707	16721	4,0	16,14	0,1	14,27	96	73	0.0638581	0.631212	0.16,0.0	0.0,0.027	0.067	6.7	6.7
9544	ENSG00000258216	RP11-654D12.2	12	+	89919691	89919760	89919691	89919698	89921066	89921169	9544	0,7	1,0	1,1	1,1	135	73	0.0639054	0.631304	0.0,1.0	0.351,0.351	0.149	14.9	14.9
2908	ENSG00000133943	C14orf159	14	+	91173288	91173439	91173288	91173403	91175933	91176056	2908	36,35	3,2	46,48	1,1	109	73	0.0639525	0.631393	0.889,0.921	0.969,0.97	-0.065	-6.5	6.5
13190	ENSG00000168528	SERINC2	1	+	31413115	31413308	31413115	31413304	31423692	31423854	13190	3,1	46,53	8,8	109,77	77	73	0.0639966	0.631453	0.058,0.018	0.065,0.09	-0.04	-4	4
2554	ENSG00000137409	MTCH1	6	-	36972651	36972796	36972702	36972796	36970647	36970694	2554	54,64	140,89	110113	146148	124	73	0.0641944	0.632654	0.185,0.297	0.307,0.31	-0.068	-6.8	6.8
3268	ENSG00000151532	VTI1A	10	+	112668936	112669009	112668936	112668998	112815289	112818744	3268	3,2	27,12	0,2	25,22	84	73	0.0641935	0.632654	0.088,0.127	0.0,0.073	0.071	7.1	7.1
2733	ENSG00000149115	TNKS1BP1	11	-	57320064	57320712	57320078	57320712	57317817	57317887	2733	6,5	77,75	2,3	77,91	87	73	0.064301	0.633329	0.061,0.053	0.021,0.027	0.033	3.3	3.3
3072	ENSG00000100028	SNRPD3	22	+	24556031	24556067	24556031	24556057	24557656	24557800	3072	27,24	4,5	35,24	14,8	83	73	0.0643529	0.633465	0.856,0.808	0.687,0.725	0.126	12.6	12.6
8122	ENSG00000163389	POGLUT1	3	+	119486832	119487042	119486832	119487000	119488928	119488987	8122	7,1	0,0	4,7	0,3	115	73	0.0644422	0.633967	1.0,1.0	1.0,0.597	0.202	20.2	20.2
11419	ENSG00000141959	PFKL	21	+	44325152	44325277	44325152	44325264	44325960	44326060	11419	15,8	121,95	11,8	156180	86	73	0.0646501	0.634186	0.095,0.067	0.056,0.036	0.035	3.5	3.5
11474	ENSG00000172053	QARS	3	-	49099505	49099647	49099509	49099647	49099329	49099431	11474	8,8	106,79	23,28	159196	77	73	0.0645599	0.634186	0.067,0.088	0.121,0.119	-0.042	-4.2	4.2
12338	ENSG00000116754	SRSF11	1	+	70231094	70231257	70231094	70231203	70231858	70231975	12338	31,31	8,1	19,20	1,1	127	73	0.0645543	0.634186	0.69,0.947	0.916,0.92	-0.1	-10	10
3498	ENSG00000221947	XKR9	8	+	70669407	70669543	70669407	70669538	70706932	70707153	3498	8,4	7,3	6,5	2,1	78	73	0.0646552	0.634186	0.517,0.555	0.737,0.824	-0.244	-24.4	24.4
4734	ENSG00000187736	NHEJ1	2	-	219078073	219078206	219078088	219078206	219077245	219077364	4734	3,4	16,20	2,0	7,12	88	73	0.0645822	0.634186	0.135,0.142	0.192,0.0	0.043	4.3	4.3
14944	ENSG00000100416	TRMU	22	+	46346421	46346548	46346421	46346544	46350290	46350463	14944	5,0	34,21	11,8	45,55	77	73	0.0651997	0.638786	0.122,0.0	0.188,0.121	-0.093	-9.3	9.3
17402	ENSG00000140543	DET1	15	-	88530622	88531715	88531612	88531715	88527598	88527786	17402	121103	0,0	65,75	0,3	1063	73	0.0652011	0.638786	1.0,1.0	1.0,0.632	0.184	18.4	18.4
9046	ENSG00000173442	EHBP1L1	11	+	65580080	65580259	65580080	65580187	65580336	65580479	9046	49,29	4,0	32,40	0,0	145	73	0.0653641	0.640005	0.86,1.0	1.0,1.0	-0.07	-7	7
14834	ENSG00000134574	DDB2	11	+	47215044	47215272	47215044	47215248	47216335	47216472	14834	5,3	0,0	7,4	0,3	97	73	0.0654128	0.640106	1.0,1.0	1.0,0.501	0.25	25	25
2118	ENSG00000182004	SNRPE	1	+	203861602	203861749	203861602	203861743	203862181	203862226	2118	2,2	22,22	0,0	12,10	79	73	0.0655529	0.641098	0.077,0.077	0.0,0.0	0.077	7.7	7.7
15207	ENSG00000109390	NDUFC1	4	-	139302412	139302526	139302415	139302526	139295731	139295960	15207	3,0	3,2	1,0	9,19	76	73	0.0657737	0.641371	0.49,0.0	0.096,0.0	0.197	19.7	19.7
4739	ENSG00000120658	ENOX1	13	-	43667441	43667544	43667478	43667544	43484008	43484152	4739	7,3	3,4	1,2	4,3	110	73	0.0657189	0.641371	0.608,0.332	0.142,0.307	0.245	24.5	24.5
6040	ENSG00000259024	TVP23C-CDRT4	17	-	15553684	15553829	15553764	15553829	15547058	15547148	6040	19,11	2,1	7,8	0,1	153	73	0.0657695	0.641371	0.819,0.84	1.0,0.792	-0.067	-6.7	6.7
9339	ENSG00000144591	GMPPA	2	+	219505457	219505761	219505457	219505555	219505979	219506072	9339	102,77	1,3	44,48	0,0	279	73	0.0656207	0.641371	0.964,0.87	1.0,1.0	-0.083	-8.3	8.3
9857	ENSG00000079616	KIF22	16	+	29803997	29804107	29803997	29804065	29804813	29805026	9857	7,1	46,27	14,10	55,59	115	73	0.0657551	0.641371	0.088,0.023	0.139,0.097	-0.063	-6.3	6.3
1083	ENSG00000122512	PMS2	7	-	5999107	5999275	5999215	5999275	5997325	5997423	1083	119,99	5,0	98,98	1,0	181	73	0.0658474	0.641713	0.906,1.0	0.975,1.0	-0.034	-3.4	3.4
1998	ENSG00000214176	PLEKHM1P	17	-	64781394	64781616	64781433	64781616	64780342	64781039	1998	0,0	16,7	2,1	7,6	112	73	0.0659563	0.642397	0.0,0.0	0.157,0.098	-0.128	-12.8	12.8
16971	ENSG00000090238	YPEL3	16	-	30095958	30096170	30096096	30096170	30095251	30095434	16971	3,4	7,6	2,1	10,8	211	73	0.0662499	0.644854	0.129,0.187	0.065,0.041	0.105	10.5	10.5
3656	ENSG00000247240	UBL7-AS1	15	+	74461882	74462064	74461882	74462031	74466035	74466130	3656	7,7	2,1	4,3	0,1	106	73	0.0663078	0.644854	0.707,0.828	1.0,0.674	-0.07	-7	7
4426	ENSG00000124222	STX16	20	+	58667986	58668140	58667986	58668127	58669290	58669453	4426	5,1	85,59	6,8	79,73	86	73	0.066325	0.644854	0.048,0.014	0.061,0.085	-0.042	-4.2	4.2
15576	ENSG00000111237	VPS29	12	-	110502003	110502111	110502048	110502111	110499456	110499546	15576	6,3	239185	6,10	192167	118	73	0.0664428	0.645622	0.015,0.01	0.019,0.036	-0.015	-1.5	1.5
9898	ENSG00000269609	RPARP-AS1	10	+	102450186	102450360	102450186	102450330	102452065	102452187	9898	7,5	1,1	6,8	1,0	103	73	0.0665158	0.645954	0.832,0.78	0.81,1.0	-0.099	-9.9	9.9
12729	ENSG00000244005	NFS1	20	-	35699191	35699355	35699309	35699355	35698480	35698590	12729	56,69	7,5	106117	1,8	191	73	0.0666014	0.646184	0.754,0.841	0.976,0.848	-0.114	-11.4	11.4
18477	ENSG00000242086	LINC00969	3	+	195708133	195708435	195708133	195708268	195708746	195708807	18477	8,8	2,2	7,6	5,5	240	73	0.0666173	0.646184	0.549,0.549	0.299,0.267	0.266	26.6	26.6
13386	ENSG00000125246	CLYBL	13	+	99864817	99864944	99864817	99864911	99866239	99866407	13386	3,5	13,23	1,4	36,31	106	73	0.0667295	0.646894	0.137,0.13	0.019,0.082	0.083	8.3	8.3
18970	ENSG00000040199	PHLPP2	16	-	71655231	71655434	71655239	71655434	71652789	71653021	18970	2,0	8,7	1,4	5,10	81	73	0.0669093	0.64826	0.184,0.0	0.153,0.265	-0.117	-11.7	11.7
10667	ENSG00000167986	DDB1	11	-	61321582	61321697	61321594	61321697	61316491	61316567	10667	11,2	97,63	3,4	96107	85	73	0.067065	0.649389	0.089,0.027	0.026,0.031	0.029	2.9	2.9
1917	ENSG00000160285	LSS	21	-	46222629	46222738	46222662	46222738	46221853	46221975	1917	49,35	7,2	96144	6,3	106	73	0.0673697	0.65196	0.828,0.923	0.917,0.971	-0.069	-6.9	6.9
11088	ENSG00000135723	FHOD1	16	-	67231187	67231349	67231295	67231349	67230600	67230791	11088	49,36	0,1	110101	2,3	181	73	0.0676284	0.653792	1.0,0.936	0.957,0.931	0.024	2.4	2.4
13814	ENSG00000143761	ARF1	1	+	228083149	228083381	228083149	228083374	228097077	228097232	13814	7,6	18,20	2,0	3,7	80	73	0.0676771	0.653792	0.262,0.215	0.378,0.0	0.049	4.9	4.9
4395	ENSG00000176986	SEC24C	10	+	73744390	73744465	73744390	73744437	73746629	73746716	4395	1,0	8,2	0,4	10,11	101	73	0.0676411	0.653792	0.083,0.0	0.0,0.208	-0.062	-6.2	6.2
3697	ENSG00000138095	LRPPRC	2	-	43934187	43934296	43934189	43934296	43925892	43925961	3697	9,11	292196	6,1	188145	75	73	0.0678101	0.654697	0.029,0.052	0.03,0.007	0.022	2.2	2.2
7607	ENSG00000144785	RP11-977G19.10	12	-	56286483	56286645	56286496	56286645	56285915	56286023	7607	6,2	1,0	2,4	3,0	86	73	0.067891	0.655097	0.836,1.0	0.361,1.0	0.237	23.7	23.7
11195	ENSG00000015171	ZMYND11	10	+	135068	135302	135068	135203	179993	180128	11195	22,20	1,1	12,21	2,3	172	73	0.0681772	0.655954	0.903,0.895	0.718,0.748	0.166	16.6	16.6
17012	ENSG00000059573	ALDH18A1	10	-	95633490	95633649	95633496	95633649	95632958	95633049	17012	134,97	17,18	97134	27,28	79	73	0.0681365	0.655954	0.879,0.833	0.769,0.816	0.064	6.4	6.4
2291	ENSG00000166734	CASC4	15	+	44413335	44413441	44413335	44413436	44414513	44414761	2291	63,44	6,2	63,44	2,1	78	73	0.0680586	0.655954	0.908,0.954	0.967,0.976	-0.04	-4	4
9064	ENSG00000163788	SNRK	3	+	43286539	43286675	43286539	43286580	43299753	43299815	9064	12,15	1,2	6,9	0,0	168	73	0.0681723	0.655954	0.839,0.765	1.0,1.0	-0.198	-19.8	19.8
9638	ENSG00000110200	ANAPC15	11	-	72111923	72112262	72112238	72112262	72111411	72111496	9638	11,9	0,1	11,17	1,1	388	73	0.0681722	0.655954	1.0,0.629	0.674,0.762	0.097	9.7	9.7
567	ENSG00000110514	MADD	11	+	47295495	47295606	47295495	47295576	47295896	47296055	567	3,3	12,16	6,11	13,21	103	73	0.0682743	0.656508	0.151,0.117	0.246,0.271	-0.124	-12.4	12.4
14559	ENSG00000137955	RABGGTB	1	+	75786699	75786865	75786699	75786797	75787496	75787604	14559	37,13	5,1	24,17	4,9	141	73	0.0684342	0.657116	0.793,0.871	0.756,0.494	0.207	20.7	20.7
2949	ENSG00000262481	TMEM256-PLSCR3	17	-	7403605	7403689	7403626	7403689	7403309	7403390	2949	9,5	1,2	5,0	1,3	94	73	0.0684562	0.657116	0.875,0.66	0.795,0.0	0.37	37	37
467	ENSG00000100897	DCAF11	14	+	24115542	24115749	24115542	24115726	24116971	24117044	467	16,24	3,9	16,13	11,8	96	73	0.0684205	0.657116	0.802,0.67	0.525,0.553	0.197	19.7	19.7
10638	ENSG00000110713	NUP98	11	-	3760470	3760626	3760487	3760626	3753315	3753408	10638	0,1	11,7	2,2	13,21	90	73	0.0686741	0.657458	0.0,0.104	0.111,0.072	-0.04	-4	4
12520	ENSG00000140365	COMMD4	15	+	75338061	75338138	75338061	75338133	75338354	75338420	12520	8,2	139115	11,9	131129	78	73	0.0685942	0.657458	0.051,0.016	0.073,0.061	-0.034	-3.4	3.4
17220	ENSG00000240303	ACAD11	3	-	132579429	132579558	132579491	132579558	132578795	132579056	17220	9,8	9,2	3,3	6,5	135	73	0.068624	0.657458	0.351,0.684	0.213,0.245	0.289	28.9	28.9
514	ENSG00000272752	STAG3L5P-PVRIG2P-PILRB	7	+	100349798	100350005	100349798	100349887	100351251	100351423	514	30,20	161119	26,26	84103	191	73	0.0685474	0.657458	0.066,0.06	0.106,0.088	-0.034	-3.4	3.4
8727	ENSG00000114735	HEMK1	3	+	50569492	50569638	50569492	50569545	50570930	50571332	8727	4,0	0,1	0,1	2,1	166	73	0.0686896	0.657458	1.0,0.0	0.0,0.305	0.348	34.8	34.8
8117	ENSG00000163389	POGLUT1	3	+	119486832	119487078	119486832	119487000	119488928	119488987	8117	10,2	0,0	9,9	0,3	151	73	0.0688122	0.658252	1.0,1.0	1.0,0.592	0.204	20.4	20.4
19329	ENSG00000159363	ATP13A2	1	-	16995975	16996164	16995990	16996164	16993628	16993835	19329	38,32	0,2	31,22	4,1	88	73	0.0689161	0.658867	1.0,0.93	0.865,0.948	0.059	5.9	5.9
11736	ENSG00000149503	INCENP	11	+	62148738	62148879	62148738	62148846	62150056	62150207	11736	7,4	30,18	4,3	33,44	106	73	0.0690429	0.65932	0.138,0.133	0.077,0.045	0.075	7.5	7.5
1741	ENSG00000172893	DHCR7	11	-	71448312	71448393	71448322	71448393	71447609	71447734	1741	6,1	3,0	8,13	0,0	83	73	0.0690217	0.65932	0.638,1.0	1.0,1.0	-0.181	-18.1	18.1
17984	ENSG00000171608	PIK3CD	1	+	9724275	9724421	9724275	9724405	9724803	9724936	17984	48,54	5,0	52,64	0,0	89	73	0.069097	0.659457	0.887,1.0	1.0,1.0	-0.056	-5.6	5.6
13502	ENSG00000168288	MMADHC	2	-	149571080	149571171	149571084	149571171	149569633	149570168	13502	28,14	428296	8,11	278263	77	73	0.0691914	0.65998	0.058,0.043	0.027,0.038	0.018	1.8	1.8
17199	ENSG00000283050	GTF2IP12	4	-	119454245	119454628	119454550	119454628	119449569	119450125	17199	22,20	3,0	13,8	0,1	378	73	0.0693369	0.660988	0.586,1.0	1.0,0.607	-0.011	-1.1	1.1
12280	ENSG00000111652	COPS7A	12	+	6724183	6724409	6724183	6724266	6724613	6724818	12280	13,8	0,1	13,10	0,3	216	73	0.0695857	0.661945	1.0,0.73	1.0,0.53	0.1	10	10
14756	ENSG00000147687	TATDN1	8	-	124518741	124518881	124518817	124518881	124515886	124516030	14756	93,52	62,51	58,60	77,61	149	73	0.0695966	0.661945	0.424,0.333	0.27,0.325	0.081	8.1	8.1
16106	ENSG00000169045	HNRNPH1	5	-	179617983	179618060	179617988	179618060	179617798	179617932	16106	72,48	567488	26,31	329377	78	73	0.0695909	0.661945	0.106,0.084	0.069,0.071	0.025	2.5	2.5
17585	ENSG00000231607	DLEU2	13	-	50081756	50081972	50081822	50081972	50075558	50075653	17585	0,0	6,8	3,1	9,13	139	73	0.0695648	0.661945	0.0,0.0	0.149,0.039	-0.094	-9.4	9.4
12579	ENSG00000267216	AC010642.1	19	+	58312265	58312462	58312265	58312403	58314747	58315197	12579	162106	3,0	139136	2,6	132	73	0.0697726	0.66241	0.968,1.0	0.975,0.926	0.033	3.3	3.3
4416	ENSG00000244560	RP4-800G7.2	7	+	149288430	149289457	149288430	149288557	149289937	149290038	4416	89,85	0,0	60,73	0,3	973	73	0.069727	0.66241	1.0,1.0	1.0,0.646	0.177	17.7	17.7
544	ENSG00000254518	RP11-347H15.4	11	+	50303132	50303262	50303132	50303242	50304580	50304656	544	4,3	1,1	3,3	0,0	93	73	0.069805	0.66241	0.758,0.702	1.0,1.0	-0.27	-27	27
9020	ENSG00000110344	UBE4A	11	+	118372506	118372687	118372506	118372666	118373085	118373288	9020	6,4	72,42	3,1	73,38	94	73	0.0696995	0.66241	0.061,0.069	0.031,0.02	0.04	4	4
10657	ENSG00000127125	PPCS	1	+	42456560	42456608	42456560	42456583	42457246	42457504	10657	3,4	0,1	6,2	0,3	98	73	0.0698682	0.662632	1.0,0.749	1.0,0.332	0.209	20.9	20.9
7712	ENSG00000143393	PI4KB	1	-	151294006	151294138	151294017	151294138	151291796	151293033	7712	1,5	53,53	2,0	51,55	84	73	0.0699481	0.662632	0.016,0.076	0.033,0.0	0.029	2.9	2.9
9119	ENSG00000182919	C11orf54	11	+	93741962	93742094	93741962	93742017	93747296	93747448	9119	16,7	0,3	3,7	0,0	150	73	0.0699179	0.662632	1.0,0.532	1.0,1.0	-0.234	-23.4	23.4
11560	ENSG00000119943	PYROXD2	10	-	98410612	98410958	98410938	98410958	98407903	98407997	11560	14,15	12,6	4,9	9,9	399	73	0.0700989	0.663305	0.176,0.314	0.075,0.155	0.13	13	13
19166	ENSG00000135047	CTSL	9	+	87726139	87726308	87726139	87726249	87727593	87727729	19166	114,78	6,2	106,82	2,1	132	73	0.0700773	0.663305	0.913,0.956	0.967,0.978	-0.038	-3.8	3.8
17082	ENSG00000110321	EIF4G2	11	-	10801660	10802209	10802048	10802209	10800961	10801087	17082	22161561	361269	12531319	159186	461	73	0.0703113	0.664936	0.493,0.479	0.555,0.529	-0.056	-5.6	5.6
14765	ENSG00000126012	KDM5C	X	-	53195230	53195410	53195308	53195410	53194930	53195068	14765	180109	7,3	139142	2,2	151	73	0.0705239	0.666567	0.926,0.946	0.971,0.972	-0.036	-3.6	3.6
15071	ENSG00000134900	TPP2	13	+	102616395	102616504	102616395	102616500	102618721	102618846	15071	9,2	38,34	3,2	39,45	77	73	0.0708572	0.668974	0.183,0.053	0.068,0.04	0.064	6.4	6.4
258	ENSG00000196937	FAM3C	7	-	121396124	121396364	121396298	121396364	121382956	121383010	258	112,82	0,0	68,72	3,1	247	73	0.0708993	0.668974	1.0,1.0	0.87,0.955	0.088	8.8	8.8
8348	ENSG00000160714	UBE2Q1	1	-	154552360	154552464	154552403	154552464	154552092	154552183	8348	5,4	212134	10,10	221174	116	73	0.0708865	0.668974	0.015,0.018	0.028,0.035	-0.015	-1.5	1.5
16179	ENSG00000170142	UBE2E1	3	+	23810442	23810685	23810442	23810538	23811459	23811510	16179	1,2	2,0	2,4	0,0	220	73	0.0710832	0.670328	0.142,1.0	1.0,1.0	-0.429	-42.9	42.9
14094	ENSG00000143379	SETDB1	1	+	150926423	150926658	150926423	150926517	150927703	150927974	14094	1,1	20,17	2,4	20,19	214	73	0.0712171	0.67121	0.017,0.02	0.033,0.067	-0.032	-3.2	3.2
5144	ENSG00000176155	CCDC57	17	-	82207846	82208048	82207859	82208048	82201537	82201952	5144	6,4	8,0	0,1	1,0	86	73	0.0712702	0.67133	0.389,1.0	0.0,1.0	0.195	19.5	19.5
17000	ENSG00000133704	IPO8	12	-	30631821	30632011	30631894	30632011	30630471	30630957	17000	42,37	45,38	32,34	51,56	146	73	0.0714084	0.67187	0.318,0.327	0.239,0.233	0.087	8.7	8.7
5658	ENSG00000167565	SERTAD3	19	-	40442326	40442598	40442488	40442598	40440843	40442086	5658	5,7	1,1	12,3	0,0	235	73	0.0713871	0.67187	0.608,0.685	1.0,1.0	-0.353	-35.3	35.3
10617	ENSG00000141127	PRPSAP2	17	+	18856298	18856476	18856298	18856429	18865801	18865952	10617	8,5	5,12	7,9	5,1	120	73	0.0716531	0.67379	0.493,0.202	0.46,0.846	-0.305	-30.5	30.5
17782	ENSG00000153406	NMRAL1	16	-	4471313	4471449	4471356	4471449	4469226	4469465	17782	11,5	1,2	12,11	0,0	116	73	0.0717631	0.674444	0.874,0.611	1.0,1.0	-0.258	-25.8	25.8
15103	ENSG00000176393	RNPEP	1	+	202003236	202003474	202003236	202003461	202004353	202004496	15103	12,7	89,83	4,6	85,95	86	73	0.0718975	0.674561	0.103,0.067	0.038,0.051	0.04	4	4
2330	ENSG00000049759	NEDD4L	18	+	58373110	58373275	58373110	58373269	58383245	58383319	2330	16,13	237158	5,14	204245	79	73	0.0718971	0.674561	0.059,0.071	0.022,0.05	0.029	2.9	2.9
6687	ENSG00000204228	HSD17B8	6	+	33205639	33205729	33205639	33205725	33205827	33205912	6687	11,5	47,37	5,3	48,43	77	73	0.0718738	0.674561	0.182,0.114	0.09,0.062	0.072	7.2	7.2
12971	ENSG00000247828	TMEM161B-AS1	5	+	88285743	88285903	88285743	88285851	88287435	88287656	12971	8,3	38,14	1,2	17,16	125	73	0.0721646	0.675589	0.109,0.111	0.033,0.068	0.059	5.9	5.9
17030	ENSG00000137497	NUMA1	11	-	72039734	72039825	72039821	72039825	72035901	72035975	17030	7,8	0,0	10,10	0,3	160	73	0.0721696	0.675589	1.0,1.0	1.0,0.603	0.199	19.9	19.9
8196	ENSG00000137177	KIF13A	6	-	17773471	17773583	17773477	17773583	17771907	17772059	8196	1,1	17,16	4,2	22,14	79	73	0.0721064	0.675589	0.052,0.055	0.144,0.117	-0.077	-7.7	7.7
8464	ENSG00000175782	SLC35E3	12	+	68747986	68748213	68747986	68748040	68752031	68752190	8464	6,3	16,21	1,1	10,8	246	73	0.0721063	0.675589	0.1,0.041	0.029,0.036	0.038	3.8	3.8
16823	ENSG00000172530	BANP	16	+	87975047	87975203	87975047	87975185	87981035	87981127	16823	3,4	32,16	1,1	17,20	91	73	0.0724596	0.677181	0.07,0.167	0.045,0.039	0.077	7.7	7.7
17019	ENSG00000215472	RPL17-C18orf32	18	-	49492274	49492479	49492457	49492479	49491351	49491584	17019	370245	1235779	386336	16121313	256	73	0.0724714	0.677181	0.079,0.082	0.064,0.068	0.014	1.4	1.4
9123	ENSG00000182919	C11orf54	11	+	93741962	93742066	93741962	93742017	93747296	93747448	9123	11,6	0,3	1,5	0,0	122	73	0.0725027	0.677181	1.0,0.545	1.0,1.0	-0.228	-22.8	22.8
9785	ENSG00000183891	TTC32	2	-	19901029	19901641	19901475	19901641	19897868	19898035	9785	43,45	24,10	38,49	10,2	519	73	0.0724627	0.677181	0.201,0.388	0.348,0.775	-0.267	-26.7	26.7
11674	ENSG00000134644	PUM1	1	-	30950126	30950261	30950132	30950261	30945345	30945483	11674	53,30	36,32	48,43	21,25	79	73	0.0727294	0.678183	0.576,0.464	0.679,0.614	-0.127	-12.7	12.7
16985	ENSG00000090686	USP48	1	-	21728565	21728719	21728569	21728719	21723897	21724095	16985	12,4	41,48	0,7	42,45	77	73	0.0727325	0.678183	0.217,0.073	0.0,0.129	0.08	8	8
18727	ENSG00000150776	C11orf57	11	+	112075566	112075684	112075566	112075650	112078214	112078315	18727	5,4	1,0	6,3	3,0	107	73	0.0727303	0.678183	0.773,1.0	0.577,1.0	0.098	9.8	9.8
3708	ENSG00000101158	NELFCD	20	+	58993623	58993764	58993623	58993675	58994109	58994239	3708	260231	11,13	282313	12,4	162	73	0.0728257	0.678672	0.914,0.889	0.914,0.972	-0.042	-4.2	4.2
10598	ENSG00000108433	GOSR2	17	+	46923165	46923632	46923165	46923269	46929519	46929584	10598	4,3	0,2	5,7	0,0	436	73	0.0730057	0.679968	1.0,0.201	1.0,1.0	-0.399	-39.9	39.9
1517	ENSG00000163138	PACRGL	4	+	20700457	20700747	20700457	20700611	20704465	20704533	1517	9,3	0,1	8,13	3,0	209	73	0.0731329	0.68039	1.0,0.512	0.482,1.0	0.015	1.5	1.5
5340	ENSG00000178761	FAM219B	15	-	74906156	74906365	74906277	74906365	74905153	74905231	5340	21,11	66,58	24,16	41,51	194	73	0.073124	0.68039	0.107,0.067	0.181,0.106	-0.056	-5.6	5.6
12054	ENSG00000117616	RSRP1	1	-	25244176	25245301	25245149	25245301	25243549	25243633	12054	166141	1,0	77106	3,0	1046	73	0.0731819	0.680465	0.921,1.0	0.642,1.0	0.14	14	14
12101	ENSG00000165795	NDRG2	14	-	21023975	21024096	21024029	21024096	21023240	21023321	12101	1,1	15,3	3,6	25,25	127	73	0.073729	0.685169	0.037,0.161	0.065,0.121	0.006	0.6	0.6
12277	ENSG00000111652	COPS7A	12	+	6724183	6724390	6724183	6724266	6724613	6724818	12277	13,8	0,1	12,10	0,3	197	73	0.0738506	0.685915	1.0,0.748	1.0,0.553	0.098	9.8	9.8
11654	ENSG00000170322	NFRKB	11	-	129882446	129882631	129882450	129882631	129882085	129882194	11654	1,1	48,53	2,3	43,35	77	73	0.0739067	0.686052	0.019,0.018	0.042,0.075	-0.04	-4	4
13348	ENSG00000234857	HNRNPUL2-BSCL2	11	-	62692653	62692797	62692662	62692797	62692375	62692473	13348	12,6	150114	6,5	193129	82	73	0.0741285	0.687727	0.066,0.045	0.027,0.033	0.026	2.6	2.6
12281	ENSG00000111652	COPS7A	12	+	6724183	6724388	6724183	6724266	6724613	6724818	12281	14,7	0,1	11,10	0,3	195	73	0.0742791	0.688246	1.0,0.724	1.0,0.555	0.084	8.4	8.4
12378	ENSG00000175387	SMAD2	18	-	47930744	47930842	47930799	47930842	47896520	47896809	12378	2,1	10,2	8,3	6,10	128	73	0.0743385	0.688246	0.102,0.222	0.432,0.146	-0.127	-12.7	12.7
13752	ENSG00000166801	FAM111A	11	+	59144743	59144900	59144743	59144896	59145826	59145856	13752	3,3	8,5	1,2	14,7	77	73	0.0743916	0.688246	0.262,0.363	0.063,0.213	0.174	17.4	17.4
16038	ENSG00000025800	KPNA6	1	+	32156852	32157038	32156852	32156927	32157345	32157445	16038	19,18	1,2	24,26	1,0	184	73	0.0743194	0.688246	0.883,0.781	0.905,1.0	-0.12	-12	12
9287	ENSG00000182180	MRPS16	10	-	73252223	73252404	73252258	73252404	73251762	73252023	9287	0,7	2,0	2,5	1,0	108	73	0.0743733	0.688246	0.0,1.0	0.575,1.0	-0.287	-28.7	28.7
14422	ENSG00000196793	ZNF239	10	-	43574470	43574618	43574539	43574618	43556346	43558171	14422	4,4	0,4	3,4	5,8	142	73	0.0745897	0.689695	1.0,0.34	0.236,0.204	0.45	45	45
14554	ENSG00000137955	RABGGTB	1	+	75794083	75794237	75794083	75794233	75794509	75795079	14554	18,14	99,77	25,25	97,76	77	73	0.0747573	0.690759	0.147,0.147	0.196,0.238	-0.07	-7	7
18316	ENSG00000119688	ABCD4	14	-	74288659	74288765	74288715	74288765	74288206	74288259	18316	8,11	41,32	12,1	49,52	129	73	0.0747923	0.690759	0.099,0.163	0.122,0.011	0.065	6.5	6.5
4578	ENSG00000178821	TMEM52	1	-	1918892	1919088	1919044	1919088	1918252	1918431	4578	25,19	11,5	31,20	2,5	225	73	0.0748295	0.690759	0.424,0.552	0.834,0.565	-0.212	-21.2	21.2
11440	ENSG00000196313	POM121	7	+	72879364	72879885	72879364	72879384	72881493	72881552	11440	93,85	2,1	217285	0,0	574	73	0.0749319	0.691321	0.855,0.915	1.0,1.0	-0.115	-11.5	11.5
10506	ENSG00000172301	COPRS	17	-	31858371	31858511	31858479	31858511	31856798	31856865	10506	3,4	1,1	3,4	0,0	181	73	0.0750353	0.691596	0.547,0.617	1.0,1.0	-0.418	-41.8	41.8
7517	ENSG00000214827	MTCP1	X	-	155070942	155071136	155070963	155071136	155063965	155064033	7517	2,4	2,0	3,1	2,2	94	73	0.0750806	0.691596	0.437,1.0	0.538,0.28	0.309	30.9	30.9
792	ENSG00000110619	CARS	11	-	3017851	3017954	3017856	3017954	3017105	3017295	792	15,13	294214	1,4	81,79	78	73	0.0750866	0.691596	0.046,0.054	0.011,0.045	0.022	2.2	2.2
13808	ENSG00000143761	ARF1	1	+	228083136	228083374	228083136	228083304	228097077	228097232	13808	37,38	3,1	10,11	0,1	143	73	0.0751456	0.691756	0.863,0.951	1.0,0.849	-0.017	-1.7	1.7
8020	ENSG00000008869	HEATR5B	2	-	37058883	37058987	37058887	37058987	37058450	37058560	8020	2,2	31,14	0,0	24,10	77	73	0.0752383	0.692226	0.058,0.119	0.0,0.0	0.088	8.8	8.8
2954	ENSG00000070610	GBA2	9	-	35738751	35738903	35738760	35738903	35738525	35738632	2954	101,59	3,3	88100	0,1	82	73	0.0754066	0.692624	0.968,0.946	1.0,0.989	-0.037	-3.7	3.7
3444	ENSG00000243056	EIF4EBP3	5	+	140547665	140547886	140547665	140547840	140548905	140549076	3444	29,20	201121	7,14	125,96	119	73	0.0753736	0.692624	0.081,0.092	0.033,0.082	0.029	2.9	2.9
5694	ENSG00000198931	APRT	16	-	88811496	88811656	88811549	88811656	88810069	88810148	5694	13,10	4,3	14,13	1,2	126	73	0.07533	0.692624	0.653,0.659	0.89,0.79	-0.184	-18.4	18.4
18585	ENSG00000156261	CCT8	21	-	29073205	29073432	29073389	29073432	29070246	29070337	18585	3,3	0,1	13,9	0,3	257	73	0.0754563	0.692697	1.0,0.46	1.0,0.46	0	0	0
10262	ENSG00000198960	ARMCX6	X	-	101617282	101617370	101617291	101617370	101616666	101616766	10262	8,4	1,5	4,2	7,3	82	73	0.0757082	0.692813	0.877,0.416	0.337,0.372	0.292	29.2	29.2
11264	ENSG00000115459	ELMOD3	2	+	85355554	85355896	85355554	85355716	85356966	85357252	11264	32,32	0,1	19,19	1,1	253	73	0.0757608	0.692813	1.0,0.902	0.846,0.846	0.105	10.5	10.5
13585	ENSG00000008283	CYB561	17	-	63446244	63446306	63446253	63446306	63437345	63437560	13585	72,66	0,2	76114	5,2	82	73	0.0756974	0.692813	1.0,0.967	0.931,0.981	0.028	2.8	2.8
14351	ENSG00000099889	ARVCF	22	-	19974099	19974239	19974111	19974239	19973642	19973793	14351	7,8	60,48	1,5	40,51	85	73	0.0757022	0.692813	0.091,0.125	0.021,0.078	0.058	5.8	5.8
1822	ENSG00000271810	RP11-426L16.10	1	-	112702911	112703119	112702998	112703119	112702613	112702693	1822	12,11	342241	16,23	350259	160	73	0.0756212	0.692813	0.016,0.02	0.02,0.039	-0.011	-1.1	1.1
5632	ENSG00000122884	P4HA1	10	-	73051028	73051249	73051089	73051249	73046924	73047101	5632	86,40	0,1	55,38	1,3	134	73	0.0757505	0.692813	1.0,0.956	0.968,0.873	0.057	5.7	5.7
8771	ENSG00000128609	NDUFA5	7	-	123557624	123557780	123557759	123557780	123557403	123557448	8771	1,1	2,0	8,3	0,0	208	73	0.0756031	0.692813	0.149,1.0	1.0,1.0	-0.425	-42.5	42.5
12486	ENSG00000055147	FAM114A2	5	-	154038693	154038898	154038835	154038898	154034743	154034967	12486	2,1	0,2	1,4	0,0	215	73	0.0758615	0.692891	1.0,0.145	1.0,1.0	-0.427	-42.7	42.7
1603	ENSG00000172531	PPP1CA	11	-	67419407	67419597	67419443	67419597	67401067	67401199	1603	8,3	1,0	8,3	3,0	109	73	0.0758138	0.692891	0.843,1.0	0.641,1.0	0.101	10.1	10.1
17463	ENSG00000173581	CCDC106	19	+	55648034	55648281	55648034	55648277	55649001	55649077	17463	2,2	30,18	1,0	30,42	77	73	0.0758944	0.692891	0.059,0.095	0.031,0.0	0.061	6.1	6.1
1058	ENSG00000162923	WDR26	1	-	224431476	224431581	224431524	224431581	224424517	224424654	1058	41,20	53,42	44,52	41,57	121	73	0.0761009	0.69314	0.318,0.223	0.393,0.355	-0.103	-10.3	10.3
15066	ENSG00000238105	GOLGA2P5	12	-	100158678	100158873	100158797	100158873	100157996	100158077	15066	6,6	5,3	5,5	1,1	192	73	0.0761623	0.69314	0.313,0.432	0.655,0.655	-0.283	-28.3	28.3
18904	ENSG00000196756	SNHG17	20	-	38422086	38422241	38422095	38422241	38421005	38421098	18904	10,10	5,2	21,6	1,2	82	73	0.0760021	0.69314	0.64,0.817	0.949,0.728	-0.11	-11	11
7300	ENSG00000250420	AACSP1	5	-	178797417	178797611	178797530	178797611	178776141	178776276	7300	10,5	6,7	3,3	9,5	186	73	0.0761465	0.69314	0.395,0.219	0.116,0.191	0.153	15.3	15.3
7384	ENSG00000118961	LDAH	2	-	20801291	20801465	20801309	20801465	20774809	20774979	7384	1,3	1,0	2,1	3,0	91	73	0.076172	0.69314	0.445,1.0	0.348,1.0	0.049	4.9	4.9
9680	ENSG00000181444	ZNF467	7	-	149769004	149769200	149769089	149769200	149764181	149764678	9680	13,12	24,22	11,7	45,19	158	73	0.0760931	0.69314	0.2,0.201	0.101,0.145	0.078	7.8	7.8
10926	ENSG00000249042	CTD-2015H6.3	5	-	80487754	80487953	80487772	80487953	80485465	80485561	10926	2,2	12,10	1,0	1,7	91	73	0.0764653	0.694288	0.118,0.138	0.445,0.0	-0.095	-9.5	9.5
14805	ENSG00000139998	RAB15	14	-	64950942	64951151	64951073	64951151	64950324	64950414	14805	9,0	20,28	10,6	19,19	204	73	0.0764341	0.694288	0.139,0.0	0.158,0.102	-0.06	-6	6
17484	ENSG00000100714	MTHFD1	14	+	64453753	64453872	64453753	64453861	64454722	64454875	17484	3,6	86,54	8,23	130136	84	73	0.0764203	0.694288	0.029,0.088	0.051,0.128	-0.031	-3.1	3.1
8481	ENSG00000176974	SHMT1	17	-	18363348	18363563	18363371	18363563	18355885	18356000	8481	5,1	47,59	1,0	99,93	96	73	0.0763853	0.694288	0.075,0.013	0.008,0.0	0.04	4	4
6279	ENSG00000063046	EIF4B	12	+	53022492	53022627	53022492	53022606	53027781	53027919	6279	756548	13,6	945881	7,4	94	73	0.0766239	0.695348	0.978,0.986	0.991,0.994	-0.01	-1	1
16033	ENSG00000169718	DUS1L	17	-	82061556	82061717	82061617	82061717	82061208	82061353	16033	46,19	229168	49,69	242278	134	73	0.0767162	0.695806	0.099,0.058	0.099,0.119	-0.03	-3	3
12749	ENSG00000125734	GPR108	19	-	6730986	6731111	6730988	6731111	6729913	6730384	12749	74,43	1,1	72,57	2,4	75	73	0.0767782	0.695988	0.986,0.977	0.972,0.933	0.029	2.9	2.9
11951	ENSG00000135040	NAA35	9	+	86016538	86016750	86016538	86016675	86017497	86017565	11951	12,7	61,65	5,3	52,54	148	73	0.0768403	0.696172	0.088,0.05	0.045,0.027	0.033	3.3	3.3
3588	ENSG00000005801	ZNF195	11	-	3362532	3362602	3362545	3362602	3361796	3361889	3588	0,0	1,1	0,3	1,4	86	73	0.0769045	0.696373	0.0,0.0	0.0,0.389	-0.195	-19.5	19.5
15502	ENSG00000068985	PAGE1	X	-	49695604	49695704	49695615	49695704	49694707	49694778	15502	15,4	5,2	5,3	4,5	84	73	0.0770158	0.696843	0.723,0.635	0.521,0.343	0.247	24.7	24.7
5180	ENSG00000185442	FAM174B	15	-	92639066	92639244	92639157	92639244	92630213	92630345	5180	1,2	11,9	4,3	4,9	164	73	0.0770402	0.696843	0.039,0.09	0.308,0.129	-0.154	-15.4	15.4
5146	ENSG00000034053	APBA2	15	+	28921639	28921749	28921639	28921718	28995752	28995806	5146	19,15	11,4	25,30	6,4	104	73	0.0771578	0.697527	0.548,0.725	0.745,0.84	-0.156	-15.6	15.6
16984	ENSG00000130956	HABP4	9	+	96484461	96484659	96484461	96484633	96488088	96488274	16984	5,1	70,40	0,0	41,19	99	73	0.0772769	0.697844	0.05,0.018	0.0,0.0	0.034	3.4	3.4
2789	ENSG00000140043	PTGR2	14	+	73851927	73852029	73851927	73852004	73858815	73858899	2789	2,9	17,9	1,1	6,7	98	73	0.0772671	0.697844	0.081,0.427	0.11,0.096	0.151	15.1	15.1
3050	ENSG00000162004	CCDC78	16	-	725232	725293	725236	725293	725077	725145	3050	0,0	21,38	3,3	66,74	77	73	0.0775305	0.699754	0.0,0.0	0.041,0.037	-0.039	-3.9	3.9
11077	ENSG00000143314	MRPL24	1	-	156741011	156741088	156741015	156741088	156738521	156738764	11077	112,94	5,3	160115	2,2	77	73	0.0777073	0.700671	0.955,0.967	0.987,0.982	-0.023	-2.3	2.3
4380	ENSG00000175455	CCDC14	3	-	123933668	123933755	123933672	123933755	123931307	123931526	4380	6,4	81,50	2,2	59,65	77	73	0.0777165	0.700671	0.066,0.07	0.031,0.028	0.039	3.9	3.9
11110	ENSG00000183520	UTP11L	1	+	38012741	38012984	38012741	38012865	38016358	38016420	11110	6,5	169113	10,9	118132	192	73	0.0780133	0.701066	0.013,0.017	0.031,0.025	-0.013	-1.3	1.3
11364	ENSG00000092931	MFSD11	17	+	76737694	76737976	76737694	76737918	76738281	76738448	11364	6,3	0,0	9,8	2,1	131	73	0.0779959	0.701066	1.0,1.0	0.715,0.817	0.234	23.4	23.4
13156	ENSG00000156482	RPL30	8	-	98045483	98045514	98045511	98045514	98045347	98045399	13156	6,3	0,1	4,4	3,0	101	73	0.0778034	0.701066	1.0,0.684	0.491,1.0	0.097	9.7	9.7
2768	ENSG00000241878	PISD	22	-	31661997	31662215	31662143	31662215	31650698	31650778	2768	3,3	24,17	0,2	20,20	219	73	0.0779191	0.701066	0.04,0.056	0.0,0.032	0.032	3.2	3.2
6464	ENSG00000044446	PHKA2	X	-	18938626	18938748	18938691	18938748	18936054	18936150	6464	53,39	5,1	38,42	0,2	138	73	0.0780134	0.701066	0.849,0.954	1.0,0.917	-0.057	-5.7	5.7
9683	ENSG00000181444	ZNF467	7	-	149771318	149771496	149771384	149771496	149770878	149771074	9683	11,13	0,6	14,14	5,14	139	73	0.0779726	0.701066	1.0,0.532	0.595,0.344	0.297	29.7	29.7
15837	ENSG00000188177	ZC3H6	2	+	112275600	112276026	112275600	112275637	112299848	112300029	15837	40,16	3,0	20,24	1,0	462	73	0.0781869	0.702153	0.678,1.0	0.76,1.0	-0.041	-4.1	4.1
17858	ENSG00000078369	GNB1	1	-	1787321	1787437	1787325	1787437	1785284	1787053	17858	583410	24,25	430444	12,16	77	73	0.0783008	0.702153	0.958,0.94	0.971,0.963	-0.018	-1.8	1.8
18528	ENSG00000186480	INSIG1	7	+	155301565	155301720	155301565	155301690	155302250	155302417	18528	7,16	160155	52,59	462576	103	73	0.0783034	0.702153	0.03,0.068	0.074,0.068	-0.022	-2.2	2.2
854	ENSG00000174231	PRPF8	17	-	1684779	1684882	1684794	1684882	1684471	1684582	854	119116	5,11	172187	6,6	88	73	0.078238	0.702153	0.952,0.897	0.96,0.963	-0.037	-3.7	3.7
3164	ENSG00000121749	TBC1D15	12	+	71921367	71921470	71921367	71921454	71922982	71923362	3164	4,3	85,80	0,0	43,64	89	73	0.0784724	0.703289	0.037,0.03	0.0,0.0	0.034	3.4	3.4
15166	ENSG00000160746	ANO10	3	-	43432587	43432727	43432610	43432727	43366347	43366974	15166	1,1	25,18	5,3	47,31	96	73	0.0785938	0.703997	0.03,0.041	0.075,0.069	-0.037	-3.7	3.7
707	ENSG00000011243	AKAP8L	19	-	15398629	15399410	15399301	15399410	15397713	15397855	707	147107	50,33	126122	30,25	745	73	0.0787973	0.70544	0.224,0.241	0.292,0.323	-0.075	-7.5	7.5
12466	ENSG00000166971	AKTIP	16	-	53503121	53503251	53503146	53503251	53500217	53500329	12466	3,3	62,54	4,6	30,48	98	73	0.0788754	0.705759	0.035,0.04	0.09,0.085	-0.05	-5	5
10015	ENSG00000132471	WBP2	17	-	75855179	75855335	75855197	75855335	75851567	75851676	10015	4,0	0,2	1,1	0,0	91	73	0.0792792	0.70899	1.0,0.0	1.0,1.0	-0.5	-50	50
4451	ENSG00000007202	KIAA0100	17	-	28643503	28643659	28643609	28643659	28643101	28643311	4451	13,6	85,65	7,11	137139	179	73	0.0793959	0.709652	0.059,0.036	0.02,0.031	0.022	2.2	2.2
4017	ENSG00000175727	MLXIP	12	+	122127887	122128068	122127887	122127968	122129136	122129226	4017	9,5	51,43	4,3	52,50	173	73	0.0796013	0.710971	0.069,0.047	0.031,0.025	0.03	3	3
4605	ENSG00000141480	ARRB2	17	+	4718260	4718352	4718260	4718345	4718611	4718684	4605	7,2	58,65	0,4	84,56	80	73	0.0796291	0.710971	0.099,0.027	0.0,0.061	0.033	3.3	3.3
6405	ENSG00000167306	MYO5B	18	-	49864203	49864380	49864218	49864380	49863261	49863327	6405	8,6	1,1	5,1	3,1	88	73	0.0797	0.711222	0.869,0.833	0.58,0.453	0.335	33.5	33.5
13150	ENSG00000100983	GSS	20	-	34941696	34941829	34941712	34941829	34936942	34937023	13150	5,6	192141	3,2	188181	89	73	0.0800326	0.713624	0.021,0.034	0.013,0.009	0.017	1.7	1.7
15314	ENSG00000087269	NOP14	4	-	2953402	2953645	2953510	2953645	2952274	2952397	15314	17,8	101,43	12,6	98,89	181	73	0.0800551	0.713624	0.064,0.07	0.047,0.026	0.031	3.1	3.1
10448	ENSG00000152234	ATP5A1	18	-	46097835	46098353	46098171	46098353	46095052	46095131	10448	44,47	578396	83,73	635596	409	73	0.0804998	0.716647	0.013,0.021	0.023,0.021	-0.005	-0.5	0.5
12757	ENSG00000185347	C14orf80	14	+	105491064	105491154	105491064	105491118	105491621	105491700	12757	3,1	2,1	2,1	5,7	109	73	0.0804721	0.716647	0.501,0.401	0.211,0.087	0.302	30.2	30.2
17273	ENSG00000161179	YDJC	22	-	21629542	21629761	21629601	21629761	21629307	21629407	17273	58,62	14,10	79111	27,34	132	73	0.0805473	0.716647	0.696,0.774	0.618,0.644	0.104	10.4	10.4
18094	ENSG00000133104	SPG20	13	-	36314221	36314421	36314226	36314421	36312318	36312477	18094	5,7	239147	3,0	106,99	78	73	0.0805667	0.716647	0.019,0.043	0.026,0.0	0.018	1.8	1.8
13429	ENSG00000165684	SNAPC4	9	-	136387484	136387579	136387512	136387579	136384719	136384814	13429	17,14	8,1	29,32	3,2	101	73	0.0806106	0.716653	0.606,0.91	0.875,0.92	-0.139	-13.9	13.9
17329	ENSG00000115286	NDUFS7	19	+	1388524	1388681	1388524	1388593	1388832	1388938	17329	1,2	101,63	4,8	106119	161	73	0.0807683	0.717672	0.004,0.014	0.017,0.03	-0.014	-1.4	1.4
4276	ENSG00000070159	PTPN3	9	-	109383957	109384175	109384015	109384175	109383422	109383551	4276	6,6	3,0	5,2	0,1	131	73	0.08084	0.717925	0.527,1.0	1.0,0.527	0	0	0
13362	ENSG00000099385	BCL7C	16	-	30893164	30893290	30893211	30893290	30892839	30892948	13362	7,5	60,40	1,3	28,45	120	73	0.0809671	0.718309	0.066,0.071	0.021,0.039	0.039	3.9	3.9
7697	ENSG00000273749	CYFIP1	15	-	22914693	22914882	22914725	22914882	22912178	22912275	7697	7,5	81,49	3,4	76,95	105	73	0.0809697	0.718309	0.057,0.066	0.027,0.028	0.034	3.4	3.4
18346	ENSG00000168002	POLR2G	11	+	62762866	62763026	62762866	62762951	62765181	62765404	18346	504352	3,2	317271	5,4	148	73	0.0810981	0.719064	0.988,0.989	0.969,0.971	0.018	1.8	1.8
2502	ENSG00000282851	BISPR	19	+	17405823	17405995	17405823	17405987	17406076	17406296	2502	2,3	5,8	4,6	5,4	81	73	0.0812467	0.719997	0.265,0.253	0.419,0.575	-0.238	-23.8	23.8
2345	ENSG00000167548	KMT2D	12	-	49049104	49049218	49049107	49049218	49048658	49048769	2345	5,5	3,5	1,7	7,11	76	73	0.0814564	0.720703	0.616,0.49	0.121,0.379	0.303	30.3	30.3
5533	ENSG00000071073	MGAT4A	2	-	98730911	98731093	98731047	98731093	98726238	98726567	5533	2,1	2,1	0,0	3,3	209	73	0.0814323	0.720703	0.259,0.259	0.0,0.0	0.259	25.9	25.9
8648	ENSG00000101391	CDK5RAP1	20	-	33392134	33392242	33392141	33392242	33387322	33387533	8648	3,8	47,47	1,3	37,43	80	73	0.0813803	0.720703	0.055,0.134	0.024,0.06	0.053	5.3	5.3
10796	ENSG00000101166	PRELID3B	20	-	59042694	59042909	59042698	59042909	59038465	59038634	10796	11,5	217170	14,15	218191	77	73	0.0817618	0.72302	0.046,0.027	0.057,0.069	-0.027	-2.7	2.7
2745	ENSG00000090006	LTBP4	19	+	40616888	40617042	40616888	40617020	40619346	40619493	2745	1,0	2,3	1,1	3,2	95	73	0.0818267	0.723209	0.278,0.0	0.204,0.278	-0.102	-10.2	10.2
6069	ENSG00000113163	COL4A3BP	5	-	75419194	75419424	75419340	75419424	75416875	75417033	6069	6,3	37,27	2,4	51,62	219	73	0.0818824	0.723316	0.051,0.036	0.013,0.021	0.026	2.6	2.6
9360	ENSG00000107862	GBF1	10	+	102362474	102362664	102362474	102362628	102363255	102363396	9360	158107	7,9	157110	3,5	109	73	0.0820088	0.724048	0.938,0.888	0.972,0.936	-0.041	-4.1	4.1
10230	ENSG00000244754	N4BP2L2	13	-	32538682	32538885	32538749	32538885	32537005	32537027	10230	201142	2,1	116106	5,1	140	73	0.082221	0.724382	0.981,0.987	0.924,0.982	0.031	3.1	3.1
12383	ENSG00000154803	FLCN	17	-	17214968	17215090	17214984	17215090	17212211	17213856	12383	4,2	64,57	0,1	43,33	89	73	0.0821638	0.724382	0.049,0.028	0.0,0.024	0.026	2.6	2.6
13206	ENSG00000165458	INPPL1	11	+	72223943	72224184	72223943	72223960	72224779	72225037	13206	30,15	44,37	15,16	40,53	297	73	0.0822201	0.724382	0.144,0.091	0.084,0.069	0.041	4.1	4.1
17515	ENSG00000106415	GLCCI1	7	+	7969686	7969913	7969686	7969807	8003907	8004059	17515	3,0	9,2	4,1	2,2	179	73	0.0820969	0.724382	0.12,0.0	0.449,0.169	-0.249	-24.9	24.9
10940	ENSG00000130713	EXOSC2	9	+	130697581	130698251	130697581	130697627	130699328	130699394	10940	99,77	0,1	186213	0,4	697	73	0.0823279	0.72494	1.0,0.89	1.0,0.848	0.021	2.1	2.1
11666	ENSG00000116260	QSOX1	1	+	180196681	180196890	180196681	180196794	180197332	180198016	11666	130110	7,6	205231	5,6	169	73	0.0827732	0.728089	0.889,0.888	0.947,0.943	-0.056	-5.6	5.6
3736	ENSG00000089048	ESF1	20	-	13784733	13784886	13784879	13784886	13782503	13783183	3736	1,3	6,6	5,5	7,4	219	73	0.082734	0.728089	0.053,0.143	0.192,0.294	-0.145	-14.5	14.5
6283	ENSG00000187961	KLHL17	1	+	962703	962917	962703	962775	963108	963141	6283	147126	5,0	240281	1,0	215	73	0.0829962	0.729664	0.909,1.0	0.988,1.0	-0.039	-3.9	3.9
3668	ENSG00000125447	GGA3	17	-	75242830	75242911	75242839	75242911	75242335	75242473	3668	29,25	0,0	28,21	0,4	82	73	0.0832047	0.73111	1.0,1.0	1.0,0.824	0.088	8.8	8.8
9937	ENSG00000109917	ZPR1	11	-	116787461	116787643	116787481	116787643	116786968	116787059	9937	7,7	63,36	8,11	32,36	93	73	0.0836291	0.734451	0.08,0.132	0.164,0.193	-0.072	-7.2	7.2
13887	ENSG00000149089	APIP	11	-	34883273	34883504	34883336	34883504	34882675	34882816	13887	1,3	92,64	4,5	82,61	136	73	0.0838672	0.736153	0.006,0.025	0.026,0.042	-0.019	-1.9	1.9
659	ENSG00000130703	OSBPL2	20	+	62281057	62281186	62281057	62281165	62281789	62282093	659	0,2	60,40	6,0	55,46	94	73	0.0839448	0.736445	0.0,0.037	0.078,0.0	-0.021	-2.1	2.1
11834	ENSG00000149577	SIDT2	11	+	117191877	117192057	117191877	117192014	117192253	117192362	11834	2,2	17,31	2,9	27,26	116	73	0.0841898	0.736853	0.069,0.039	0.045,0.179	-0.058	-5.8	5.8
14741	ENSG00000143771	CNIH4	1	+	224364108	224364455	224364108	224364265	224365878	224365991	14741	19,21	3,0	25,17	1,0	263	73	0.0842006	0.736853	0.637,1.0	0.874,1.0	-0.119	-11.9	11.9
16591	ENSG00000198728	LDB1	10	-	102109028	102109177	102109034	102109177	102107582	102108323	16591	40,30	8,11	37,30	14,20	79	73	0.0842002	0.736853	0.822,0.716	0.709,0.581	0.124	12.4	12.4
3344	ENSG00000128463	EMC4	15	+	34225535	34225658	34225535	34225650	34227692	34227846	3344	40,30	215156	33,24	239198	81	73	0.0842131	0.736853	0.144,0.148	0.111,0.098	0.041	4.1	4.1
7906	ENSG00000154914	USP43	17	+	9701351	9701700	9701351	9701685	9709955	9710114	7906	7,11	3,2	10,18	5,14	88	73	0.0840442	0.736853	0.659,0.82	0.624,0.516	0.169	16.9	16.9
17061	ENSG00000100129	EIF3L	22	+	37851279	37851561	37851279	37851490	37855564	37855644	17061	40,25	407263	25,25	374378	144	73	0.084399	0.738092	0.047,0.046	0.033,0.032	0.014	1.4	1.4
13176	ENSG00000130766	SESN2	1	+	28271673	28271913	28271673	28271871	28272283	28272466	13176	2,7	88,69	1,0	16,11	115	73	0.0847623	0.740879	0.014,0.061	0.038,0.0	0.018	1.8	1.8
15646	ENSG00000265681	RPL17	18	-	49491756	49491833	49491819	49491833	49491531	49491584	15646	273197	20,7	240219	7,8	136	73	0.0848593	0.741337	0.88,0.938	0.948,0.936	-0.033	-3.3	3.3
10152	ENSG00000175334	BANF1	11	+	66002781	66002835	66002781	66002819	66003234	66003373	10152	10,3	1,2	7,10	1,0	89	73	0.0849189	0.741467	0.891,0.552	0.852,1.0	-0.204	-20.4	20.4
11043	ENSG00000101350	KIF3B	20	+	32327555	32327715	32327555	32327661	32330140	32330319	11043	4,0	67,59	7,1	42,49	127	73	0.0851492	0.741919	0.033,0.0	0.087,0.012	-0.033	-3.3	3.3
19081	ENSG00000197355	UAP1L1	9	+	137078060	137078254	137078060	137078220	137078501	137078677	19081	52,34	3,1	32,30	0,1	107	73	0.0851122	0.741919	0.922,0.959	1.0,0.953	-0.036	-3.6	3.6
7704	ENSG00000064270	ATP2C2	16	+	84451920	84452112	84451920	84452091	84453137	84453235	7704	21,13	33,36	3,1	5,13	94	73	0.0850236	0.741919	0.331,0.219	0.318,0.056	0.088	8.8	8.8
941	ENSG00000129657	SEC14L1	17	+	77088748	77088985	77088748	77088949	77089152	77089271	941	2,2	12,8	5,9	12,18	109	73	0.0851105	0.741919	0.1,0.143	0.218,0.251	-0.113	-11.3	11.3
13139	ENSG00000131469	RPL27	17	+	42998749	42998912	42998749	42998831	42999932	43000102	13139	96,60	32921730	99,76	24071868	154	73	0.0852515	0.742421	0.014,0.016	0.019,0.019	-0.004	-0.4	0.4
11320	ENSG00000100865	CINP	14	-	102355767	102355897	102355771	102355897	102349918	102350048	11320	167111	5,3	146143	0,1	77	73	0.0853649	0.743019	0.969,0.972	1.0,0.993	-0.026	-2.6	2.6
13897	ENSG00000166887	VPS39	15	-	42173712	42173852	42173722	42173852	42169723	42169866	13897	4,6	49,33	2,1	24,32	83	73	0.085521	0.743988	0.067,0.138	0.068,0.027	0.055	5.5	5.5
11386	ENSG00000149328	GLB1L2	11	+	134344386	134344484	134344386	134344455	134345033	134345129	11386	0,0	7,8	1,3	15,23	102	73	0.0856483	0.744706	0.0,0.0	0.046,0.085	-0.066	-6.6	6.6
16544	ENSG00000075239	ACAT1	11	+	108127885	108128078	108127885	108127979	108131906	108131954	16544	3,2	1,1	5,1	0,0	172	73	0.0857436	0.745145	0.56,0.459	1.0,1.0	-0.49	-49	49
17176	ENSG00000103202	NME4	16	+	406735	406833	406735	406777	407424	407560	17176	19,12	1,4	7,9	5,3	129	73	0.0858394	0.745516	0.915,0.629	0.442,0.629	0.237	23.7	23.7
4403	ENSG00000102996	MMP15	16	+	58040536	58040758	58040536	58040698	58041616	58041727	4403	8,10	89,81	8,7	111164	133	73	0.0858761	0.745516	0.047,0.063	0.038,0.023	0.025	2.5	2.5
7562	ENSG00000104164	BLOC1S6	15	+	45597879	45597996	45597879	45597891	45603099	45603187	7562	19,4	3,0	9,6	0,0	178	73	0.0859266	0.745564	0.722,1.0	1.0,1.0	-0.139	-13.9	13.9
2680	ENSG00000134291	TMEM106C	12	+	47966088	47966229	47966088	47966172	47966682	47966732	2680	368247	104,66	277239	107,80	130	73	0.0860804	0.746509	0.665,0.678	0.592,0.627	0.062	6.2	6.2
10029	ENSG00000259305	ZHX1-C8orf76	8	-	123274121	123274284	123274216	123274284	123267272	123267386	10029	33,21	14,14	18,12	15,14	168	73	0.0861767	0.746955	0.506,0.395	0.343,0.271	0.143	14.3	14.3
10281	ENSG00000198492	YTHDF2	1	+	28737657	28737872	28737657	28737682	28738258	28738338	10281	11,17	126,97	11,7	105143	263	73	0.0862341	0.747063	0.024,0.046	0.028,0.013	0.015	1.5	1.5
10529	ENSG00000176261	ZBTB8OS	1	-	32634701	32634792	32634767	32634792	32633950	32634072	10529	43,28	54,31	31,23	54,45	139	73	0.0863479	0.747269	0.295,0.322	0.232,0.212	0.086	8.6	8.6
1420	ENSG00000185298	CCDC137	17	+	81667768	81667981	81667768	81667862	81670229	81670453	1420	6,5	5,1	12,31	3,3	192	73	0.0863105	0.747269	0.313,0.655	0.603,0.797	-0.216	-21.6	21.6
11856	ENSG00000166681	NGFRAP1	X	+	103377027	103377261	103377027	103377106	103377462	103378077	11856	19,20	138,60	16,26	69,62	228	73	0.0866177	0.749214	0.042,0.096	0.069,0.118	-0.024	-2.4	2.4
122	ENSG00000106635	BCL7B	7	-	73557411	73557609	73557497	73557609	73552166	73552242	122	7,22	3,0	16,23	1,0	159	73	0.0866926	0.749472	0.517,1.0	0.88,1.0	-0.181	-18.1	18.1
10380	ENSG00000141756	FKBP10	17	+	41820706	41820834	41820706	41820763	41820946	41821089	10380	37,37	4,5	59,43	2,3	144	73	0.0867662	0.749581	0.824,0.79	0.937,0.879	-0.101	-10.1	10.1
10724	ENSG00000062485	CS	12	-	56299790	56300023	56299925	56300023	56286483	56286645	10724	5,8	0,0	18,15	0,3	208	73	0.0868634	0.749581	1.0,1.0	1.0,0.637	0.181	18.1	18.1
14880	ENSG00000145087	STXBP5L	3	+	120908288	120908428	120908288	120908334	120909570	120909767	14880	0,4	15,15	8,5	27,20	167	73	0.0868857	0.749581	0.0,0.104	0.115,0.099	-0.055	-5.5	5.5
9504	ENSG00000136811	ODF2	9	+	128460941	128461067	128460941	128461010	128471307	128471468	9504	59,34	4,0	38,40	0,1	130	73	0.0867963	0.749581	0.892,1.0	1.0,0.957	-0.032	-3.2	3.2
3837	ENSG00000163870	TPRA1	3	-	127598006	127598204	127598054	127598204	127594799	127594933	3837	1,0	2,1	1,2	4,1	121	73	0.0869888	0.750081	0.232,0.0	0.131,0.547	-0.223	-22.3	22.3
12184	ENSG00000266173	STRADA	17	-	63728333	63728413	63728357	63728413	63714005	63714108	12184	13,8	2,4	8,12	12,5	97	73	0.0871051	0.750694	0.83,0.601	0.334,0.644	0.227	22.7	22.7
18407	ENSG00000185475	TMEM179B	11	+	62787414	62787550	62787414	62787527	62789022	62789243	18407	8,0	68,42	3,0	63,47	96	73	0.0871719	0.75088	0.082,0.0	0.035,0.0	0.024	2.4	2.4
13071	ENSG00000140632	GLYR1	16	-	4814450	4814629	4814536	4814629	4813736	4813955	13071	13,11	0,0	11,14	3,0	159	73	0.0875122	0.752732	1.0,1.0	0.627,1.0	0.186	18.6	18.6
13401	ENSG00000137492	PRKRIR	11	-	76355559	76355654	76355617	76355654	76352696	76352794	13401	1,0	78,44	5,2	61,52	131	73	0.0875153	0.752732	0.007,0.0	0.044,0.021	-0.029	-2.9	2.9
14456	ENSG00000282955	RABL6	9	+	136839313	136839512	136839313	136839486	136839693	136839865	14456	3,7	119,75	4,2	147128	99	73	0.0875227	0.752732	0.018,0.064	0.02,0.011	0.026	2.6	2.6
10806	ENSG00000082014	SMARCD3	7	-	151242464	151242603	151242480	151242603	151242136	151242232	10806	17,9	88,83	9,12	119122	89	73	0.0878363	0.752838	0.137,0.082	0.058,0.075	0.043	4.3	4.3
10807	ENSG00000082014	SMARCD3	7	-	151242454	151242603	151242480	151242603	151242136	151242232	10807	15,9	88,83	8,11	119122	99	73	0.087848	0.752838	0.112,0.074	0.047,0.062	0.038	3.8	3.8
11192	ENSG00000168003	SLC3A2	11	+	62881624	62881758	62881624	62881718	62881892	62882386	11192	6,0	5,8	4,3	3,2	113	73	0.0878792	0.752838	0.437,0.0	0.463,0.492	-0.259	-25.9	25.9
12799	ENSG00000106603	COA1	7	-	43650492	43650712	43650611	43650712	43648599	43648652	12799	29,33	13,12	38,21	23,18	192	73	0.0878826	0.752838	0.459,0.511	0.386,0.307	0.138	13.8	13.8
12933	ENSG00000090621	PABPC4	1	-	39564422	39564542	39564470	39564542	39563613	39563741	12933	61,55	0,1	113134	2,4	121	73	0.0877944	0.752838	1.0,0.971	0.971,0.953	0.024	2.4	2.4
14787	ENSG00000125885	MCM8	20	+	5950651	5951077	5950651	5951023	5952010	5952167	14787	11,2	9,4	22,29	12,11	127	73	0.0879397	0.752838	0.413,0.223	0.513,0.602	-0.239	-23.9	23.9
18870	ENSG00000165752	STK32C	10	-	132226758	132226955	132226794	132226955	132225746	132225784	18870	1,0	31,32	3,2	34,32	109	73	0.0877141	0.752838	0.021,0.0	0.056,0.04	-0.037	-3.7	3.7
2993	ENSG00000184634	MED12	X	+	71141229	71141414	71141229	71141370	71141882	71141964	2993	5,3	13,6	3,1	18,8	117	73	0.0879471	0.752838	0.194,0.238	0.094,0.072	0.133	13.3	13.3
5673	ENSG00000163482	STK36	2	+	218672740	218673017	218672740	218672913	218673624	218673765	5673	2,7	35,36	8,9	33,33	177	73	0.0879462	0.752838	0.023,0.074	0.091,0.101	-0.048	-4.8	4.8
8665	ENSG00000119185	ITGB1BP1	2	-	9422867	9423087	9422965	9423087	9418625	9418732	8665	13,13	1,2	36,41	0,0	171	73	0.0879881	0.752838	0.847,0.735	1.0,1.0	-0.209	-20.9	20.9
10446	ENSG00000100445	SDR39U1	14	-	24442108	24442260	24442177	24442260	24441677	24441795	10446	26,10	82,65	16,12	97,93	142	73	0.0881445	0.753503	0.14,0.073	0.078,0.062	0.037	3.7	3.7
17212	ENSG00000172500	FIBP	11	-	65885508	65885663	65885529	65885663	65885077	65885186	17212	73,41	204139	42,39	194146	94	73	0.0881566	0.753503	0.217,0.186	0.144,0.172	0.044	4.4	4.4
3833	ENSG00000043514	TRIT1	1	-	39850118	39850261	39850122	39850261	39847985	39848097	3833	41,27	6,8	36,37	5,2	77	73	0.0885056	0.756097	0.866,0.762	0.872,0.946	-0.095	-9.5	9.5
12039	ENSG00000046651	OFD1	X	+	13746779	13746956	13746779	13746953	13749426	13749533	12039	4,0	32,13	0,1	12,13	76	73	0.0885543	0.756125	0.107,0.0	0.0,0.069	0.019	1.9	1.9
15344	ENSG00000104142	VPS18	15	+	40895937	40896165	40895937	40896079	40898906	40898998	15344	2,0	16,21	5,2	24,34	159	73	0.0892487	0.761662	0.054,0.0	0.087,0.026	-0.029	-2.9	2.9
15518	ENSG00000063245	EPN1	19	+	55677549	55677734	55677549	55677581	55678526	55678855	15518	0,4	6,8	1,0	5,8	226	73	0.0893028	0.761733	0.0,0.139	0.061,0.0	0.039	3.9	3.9
10524	ENSG00000176261	ZBTB8OS	1	-	32650424	32650550	32650428	32650550	32634767	32634792	10524	6,4	5,3	2,4	7,6	77	73	0.0893913	0.762096	0.532,0.558	0.213,0.387	0.245	24.5	24.5
10783	ENSG00000181135	ZNF707	8	+	143691072	143691232	143691072	143691199	143691599	143691713	10783	7,3	8,10	5,5	2,4	106	73	0.0894602	0.762293	0.376,0.171	0.633,0.463	-0.275	-27.5	27.5
13796	ENSG00000182109	RP11-69E11.4	1	-	39529015	39529164	39529054	39529164	39522279	39522505	13796	6,5	7,2	2,1	4,3	112	73	0.0895663	0.762524	0.358,0.62	0.246,0.178	0.277	27.7	27.7
5349	ENSG00000143578	CREB3L4	1	+	153968524	153968682	153968524	153968639	153968929	153969097	5349	98,65	58,29	90112	36,38	116	73	0.0895791	0.762524	0.515,0.585	0.611,0.65	-0.081	-8.1	8.1
14105	ENSG00000157212	PAXIP1	7	-	154947831	154948003	154947902	154948003	154946678	154946813	14105	23,12	68,33	13,14	68,62	144	73	0.0897042	0.762946	0.146,0.156	0.088,0.103	0.055	5.5	5.5
14959	ENSG00000110911	SLC11A2	12	-	50991486	50991672	50991598	50991672	50990794	50990948	14959	16,9	84,64	7,11	89100	185	73	0.0899502	0.762946	0.07,0.053	0.03,0.042	0.025	2.5	2.5
15798	ENSG00000102007	PLP2	X	+	49171925	49172170	49171925	49172096	49173128	49173281	15798	1,0	29,27	6,2	60,69	147	73	0.0898796	0.762946	0.017,0.0	0.047,0.014	-0.022	-2.2	2.2
17190	ENSG00000187838	TMEM256-PLSCR3	17	-	7393143	7393509	7393466	7393509	7392790	7392952	17190	17,27	2,3	40,37	1,2	396	73	0.0899167	0.762946	0.61,0.624	0.881,0.773	-0.21	-21	21
3623	ENSG00000197841	ZNF181	19	+	34734262	34734387	34734262	34734360	34734969	34735046	3623	2,1	8,4	0,1	4,5	100	73	0.0898284	0.762946	0.154,0.154	0.0,0.127	0.09	9	9
7263	ENSG00000106077	ABHD11	7	-	73736914	73736990	73736937	73736990	73736535	73736691	7263	21,26	0,1	28,44	3,1	96	73	0.0898146	0.762946	1.0,0.952	0.877,0.971	0.052	5.2	5.2
7804	ENSG00000196419	XRCC6	22	+	41621284	41621445	41621284	41621410	41621989	41622086	7804	1,1	4,1	4,2	3,4	108	73	0.089877	0.762946	0.145,0.403	0.474,0.253	-0.089	-8.9	8.9
1508	ENSG00000107890	ANKRD26	10	-	27061143	27061242	27061168	27061242	27060511	27060540	1508	9,3	3,0	3,6	0,0	98	73	0.0900684	0.763559	0.691,1.0	1.0,1.0	-0.155	-15.5	15.5
18057	ENSG00000177697	CD151	11	+	832993	833026	832993	833022	834529	834745	18057	100,71	7,4	139131	11,19	77	73	0.0903861	0.765862	0.931,0.944	0.923,0.867	0.042	4.2	4.2
17753	ENSG00000259146	RP1-261D10.2	14	-	71321673	71321814	71321781	71321814	71295262	71295456	17753	20,25	1,2	11,12	0,1	181	73	0.0906266	0.767118	0.89,0.834	1.0,0.829	-0.052	-5.2	5.2
18998	ENSG00000157214	STEAP2	7	+	90212275	90212459	90212275	90212336	90225049	90225574	18998	68,52	0,0	62,74	2,2	196	73	0.090592	0.767118	1.0,1.0	0.92,0.932	0.074	7.4	7.4
6772	ENSG00000106628	POLD2	7	-	44117583	44117742	44117618	44117742	44117015	44117247	6772	24,13	242138	29,33	197234	108	73	0.0907563	0.767825	0.063,0.06	0.09,0.087	-0.027	-2.7	2.7
8582	ENSG00000196586	MYO6	6	+	75892529	75892693	75892529	75892690	75894813	75894840	8582	23,10	105,88	25,21	245194	76	73	0.0908331	0.768083	0.174,0.098	0.089,0.094	0.045	4.5	4.5
1887	ENSG00000102103	PQBP1	X	+	48897911	48898093	48897911	48898082	48898491	48898576	1887	13,11	52,48	20,27	52,69	84	73	0.0910517	0.76954	0.178,0.166	0.251,0.254	-0.081	-8.1	8.1
15114	ENSG00000133935	C14orf1	14	-	75654881	75654976	75654885	75654976	75651770	75651889	15114	12,8	137,91	8,21	107,79	77	73	0.0911406	0.769899	0.077,0.077	0.066,0.201	-0.057	-5.7	5.7
2407	ENSG00000126091	ST3GAL3	1	+	43736262	43736425	43736262	43736380	43792101	43792149	2407	1,1	6,3	8,2	13,8	118	73	0.0913828	0.771554	0.093,0.171	0.276,0.134	-0.073	-7.3	7.3
11662	ENSG00000100889	PCK2	14	+	24094193	24094400	24094193	24094254	24096891	24097137	11662	63,65	4,0	19,23	0,1	219	73	0.0916047	0.771645	0.84,1.0	1.0,0.885	-0.023	-2.3	2.3
16010	ENSG00000115839	RAB3GAP1	2	+	135162554	135162651	135162554	135162638	135162747	135162851	16010	67,56	4,1	67,52	1,0	86	73	0.0916259	0.771645	0.934,0.979	0.983,1.0	-0.035	-3.5	3.5
6650	ENSG00000111331	OAS3	12	+	112967935	112968180	112967935	112968174	112969607	112969755	6650	1,0	0,3	1,3	4,8	79	73	0.0915427	0.771645	1.0,0.0	0.188,0.257	0.277	27.7	27.7
748	ENSG00000167508	MVD	16	-	88657904	88658029	88657914	88658029	88657435	88657582	748	0,0	25,19	3,2	33,56	83	73	0.0915302	0.771645	0.0,0.0	0.074,0.03	-0.052	-5.2	5.2
9433	ENSG00000132383	RPA1	17	+	1895008	1895099	1895008	1895095	1897070	1900082	9433	24,8	239174	11,12	263230	77	73	0.0915197	0.771645	0.087,0.042	0.038,0.047	0.022	2.2	2.2
3395	ENSG00000267278	MAP3K14-AS1	17	+	45267415	45267501	45267415	45267456	45268008	45268129	3395	8,5	5,3	5,8	2,1	118	73	0.0917896	0.771739	0.497,0.508	0.607,0.832	-0.217	-21.7	21.7
3532	ENSG00000145476	CYP4V2	4	+	186204380	186204493	186204380	186204464	186205199	186205302	3532	2,1	3,4	0,0	2,3	102	73	0.0918592	0.771739	0.323,0.152	0.0,0.0	0.237	23.7	23.7
4195	ENSG00000143436	MRPL9	1	-	151761446	151761548	151761450	151761548	151760873	151760899	4195	5,4	104,83	7,14	125110	77	73	0.0918521	0.771739	0.044,0.044	0.05,0.108	-0.035	-3.5	3.5
7674	ENSG00000235954	TTC28-AS1	22	+	27922017	27922241	27922017	27922178	27924346	27924963	7674	21,10	17,5	2,10	11,8	136	73	0.0918518	0.771739	0.399,0.518	0.089,0.402	0.213	21.3	21.3
7774	ENSG00000122299	ZC3H7A	16	-	11762549	11762764	11762670	11762764	11761947	11762043	7774	11,8	43,43	8,3	52,44	194	73	0.0918692	0.771739	0.088,0.065	0.055,0.025	0.036	3.6	3.6
14284	ENSG00000135018	UBQLN1	9	-	83666349	83669327	83669184	83669327	83665029	83665145	14284	415290	39,18	390317	14,21	2908	73	0.0921361	0.773199	0.211,0.288	0.412,0.275	-0.094	-9.4	9.4
9168	ENSG00000105792	CFAP69	7	+	90255422	90255543	90255422	90255482	90258097	90258163	9168	1,2	4,1	0,0	9,6	134	73	0.0921346	0.773199	0.12,0.521	0.0,0.0	0.321	32.1	32.1
10767	ENSG00000147955	SIGMAR1	9	-	34636992	34637112	34636996	34637112	34634721	34635858	10767	14,14	115,99	41,52	238248	77	73	0.0922907	0.773366	0.103,0.118	0.14,0.166	-0.043	-4.3	4.3
12649	ENSG00000182484	WASH6P	X	+	156022322	156022472	156022322	156022459	156022698	156022834	12649	3,0	3,1	1,0	1,2	86	73	0.0923422	0.773366	0.459,0.0	0.459,0.0	0	0	0
5689	ENSG00000162694	EXTL2	1	-	100878350	100878447	100878423	100878447	100877475	100877903	5689	9,5	1,2	9,5	4,5	146	73	0.0923019	0.773366	0.818,0.556	0.529,0.333	0.256	25.6	25.6
83	ENSG00000178028	DMAP1	1	+	44213482	44213582	44213482	44213527	44213708	44213858	83	9,7	80,52	8,15	47,57	128	73	0.0923273	0.773366	0.06,0.071	0.088,0.13	-0.043	-4.3	4.3
19316	ENSG00000164338	UTP15	5	+	73565753	73566186	73565753	73565837	73567261	73567366	19316	53,50	0,0	40,34	0,3	422	73	0.0924542	0.773524	1.0,1.0	1.0,0.662	0.169	16.9	16.9
3132	ENSG00000110492	MDK	11	+	46381668	46381762	46381668	46381758	46382056	46382133	3132	5,14	227188	5,9	284287	77	73	0.0924176	0.773524	0.02,0.066	0.016,0.029	0.021	2.1	2.1
4918	ENSG00000072682	P4HA2	5	-	132226696	132227221	132227085	132227221	132218544	132218644	4918	30,18	49,37	12,20	18,13	462	73	0.0926426	0.77471	0.088,0.071	0.095,0.196	-0.066	-6.6	6.6
12363	ENSG00000116001	TIA1	2	-	70216752	70216994	70216885	70216994	70216403	70216499	12363	57,31	49,21	25,16	31,20	206	73	0.0927375	0.774724	0.292,0.343	0.222,0.221	0.096	9.6	9.6
13839	ENSG00000198742	SMURF1	7	-	99057085	99057270	99057204	99057270	99054789	99054865	13839	4,1	27,18	5,5	24,14	192	73	0.092716	0.774724	0.053,0.021	0.073,0.12	-0.06	-6	6
3774	ENSG00000088451	TGDS	13	-	94595974	94596242	94596046	94596242	94593840	94593907	3774	4,3	1,1	4,4	0,1	145	73	0.0928303	0.77511	0.668,0.602	1.0,0.668	-0.199	-19.9	19.9
2707	ENSG00000141295	SCRN2	17	-	47838269	47838450	47838335	47838450	47837719	47838002	2707	35,22	3,0	59,61	6,6	139	73	0.092913	0.775323	0.86,1.0	0.838,0.842	0.09	9	9
8661	ENSG00000108852	MPP2	17	-	43898243	43898380	43898279	43898380	43883202	43883355	8661	9,5	0,0	6,9	0,3	109	73	0.0929492	0.775323	1.0,1.0	1.0,0.668	0.166	16.6	16.6
13166	ENSG00000198569	SLC34A3	9	+	137232755	137232914	137232755	137232905	137233003	137233115	13166	2,1	2,1	1,3	0,2	82	73	0.0931962	0.776994	0.471,0.471	1.0,0.572	-0.315	-31.5	31.5
16357	ENSG00000130939	UBE4B	1	+	10101042	10101199	10101042	10101195	10102947	10103092	16357	0,5	61,29	4,6	33,41	77	73	0.0934409	0.778643	0.0,0.14	0.103,0.122	-0.042	-4.2	4.2
10165	ENSG00000227057	WDR46	6	-	33287581	33287718	33287613	33287718	33287354	33287505	10165	3,4	33,40	4,1	76,74	105	73	0.0937257	0.779249	0.059,0.065	0.035,0.009	0.04	4	4
12350	ENSG00000126456	IRF3	19	-	49661449	49662328	49661947	49662328	49660712	49660828	12350	119,95	27,20	91115	29,38	571	73	0.0936105	0.779249	0.36,0.378	0.286,0.279	0.087	8.7	8.7
12354	ENSG00000126456	IRF3	19	-	49664442	49664673	49664552	49664673	49663342	49663514	12354	8,9	12,5	13,14	4,7	183	73	0.0937364	0.779249	0.21,0.418	0.565,0.444	-0.19	-19	19
12866	ENSG00000074657	ZNF532	18	+	58864790	58864986	58864790	58864934	58865303	58865385	12866	14,10	0,0	9,11	2,1	125	73	0.0936149	0.779249	1.0,1.0	0.724,0.865	0.206	20.6	20.6
17876	ENSG00000166348	USP54	10	-	73505304	73505426	73505307	73505426	73504849	73504990	17876	5,5	58,33	0,3	23,31	76	73	0.0937481	0.779249	0.076,0.127	0.0,0.085	0.059	5.9	5.9
[truncated: 14,617 more rows]
