# Supplementary material for: KDM7A and KDM1A inhibition suppresses tumour promoting pathways in prostate cancer
Source: Mol Oncol. 2026 Mar 23:10.1002/1878-0261.70238. Online ahead of print. doi: 10.1002/1878-0261.70238 (PMC13398633; doi:10.1002/1878-0261.70238)
Supplement: Supplementary file 29 — Table S18. Alternative splicing events data for C4‐2 vehicle compared to namoline treatment in the presence of R1881, for 3′SS (3′ SS = 3′ splice site, significant splicing events FDR‐corrected P value < 0.05, highlighted in yellow). [file MOL2-9999-0-s044.xlsx]

## Sheet: A3SS
ID	GeneID	geneSymbol	chr	strand	longExonStart_0base	longExonEnd	shortES	shortEE	flankingES	flankingEE	ID	IC_SAMPLE_1	SC_SAMPLE_1	IC_SAMPLE_2	SC_SAMPLE_2	IncFormLen	SkipFormLen	PValue	FDR	IncLevel1	IncLevel2	IncLevelDifference	dPSI	AbsPSI
6673	ENSG00000162910	MRPL55	1	-	228107976	228108102	228107976	228108084	228108234	228108318	6673	2,4	0,0	0,0	1,1	91	73	2.06974e-09	6.58236e-06	1.0,1.0	0.0,0.0	1	100	100
17841	ENSG00000198569	SLC34A3	9	+	137232755	137232927	137232783	137232927	137232574	137232703	17841	5,1	0,0	0,0	1,1	101	73	2.41109e-09	6.70945e-06	1.0,1.0	0.0,0.0	1	100	100
24463	ENSG00000105650	PDE4C	19	-	18219233	18219659	18219233	18219397	18220225	18220319	24463	0,0	1,1	2,1	0,0	335	73	6.53567e-09	1.45497e-05	0.0,0.0	1.0,1.0	-1	-100	100
21895	ENSG00000214922	HLA-F-AS1	6	-	29738334	29738497	29738334	29738455	29748899	29748993	21895	3,1	0,0	0,0	1,1	115	73	7.47209e-09	1.51221e-05	1.0,1.0	0.0,0.0	1	100	100
1075	ENSG00000117569	PTBP2	1	+	96813272	96814793	96813275	96814793	96812711	96812928	1075	0,0	1,1	1,1	0,0	76	73	2.22578e-08	3.0969e-05	0.0,0.0	1.0,1.0	-1	-100	100
20809	ENSG00000105186	ANKRD27	19	-	32623873	32623941	32623873	32623938	32625873	32625966	20809	0,0	1,1	1,1	0,0	76	73	2.22578e-08	3.0969e-05	0.0,0.0	1.0,1.0	-1	-100	100
10050	ENSG00000187796	CARD9	9	-	136367636	136367976	136367636	136367828	136369749	136369875	10050	0,2	7,3	1,3	0,0	221	73	5.29021e-13	1.17771e-08	0.0,0.18	1.0,1.0	-0.91	-91	91
16797	ENSG00000089847	ANKRD24	19	+	4186273	4186461	4186389	4186461	4183353	4183477	16797	3,0	5,2	1,1	0,0	189	73	9.09369e-11	1.01222e-06	0.188,0.0	1.0,1.0	-0.906	-90.6	90.6
23443	ENSG00000004142	POLDIP2	17	-	28349496	28349626	28349496	28349600	28350437	28350563	23443	4,4	0,0	0,1	2,3	99	73	5.6018e-10	2.92439e-06	1.0,1.0	0.0,0.197	0.901	90.1	90.1
23444	ENSG00000004142	POLDIP2	17	-	28349496	28349620	28349496	28349600	28350437	28350563	23444	4,3	0,0	0,1	2,3	93	73	7.88174e-10	2.92439e-06	1.0,1.0	0.0,0.207	0.896	89.6	89.6
26081	ENSG00000169379	ARL13B	3	+	93997079	93997301	93997246	93997301	93995873	93995944	26081	2,1	0,0	1,0	1,1	240	73	5.83551e-05	0.0141207	1.0,1.0	0.233,0.0	0.883	88.3	88.3
13291	ENSG00000171124	FUT3	19	-	5846425	5846966	5846425	5846564	5851389	5851471	13291	21,13	0,0	1,1	1,1	475	73	3.43451e-06	0.00231694	1.0,1.0	0.133,0.133	0.867	86.7	86.7
17454	ENSG00000103067	ESRP2	16	-	68232576	68232717	68232576	68232708	68232760	68232815	17454	0,0	1,2	3,3	0,1	82	73	7.32856e-10	2.92439e-06	0.0,0.0	1.0,0.728	-0.864	-86.4	86.4
25063	ENSG00000100298	APOBEC3H	22	+	39103688	39104067	39103691	39104067	39101917	39102042	25063	0,0	1,1	8,4	3,0	76	73	1.81504e-08	2.98605e-05	0.0,0.0	0.719,1.0	-0.859	-85.9	85.9
10861	ENSG00000185842	DNAH14	1	+	224952673	224952779	224952684	224952779	224929714	224929835	10861	2,0	3,1	1,1	0,0	84	73	1.14905e-05	0.00522045	0.367,0.0	1.0,1.0	-0.817	-81.7	81.7
1419	ENSG00000198131	ZNF544	19	+	58237089	58237334	58237248	58237334	58230393	58230462	1419	3,1	2,4	1,3	0,0	232	73	4.63503e-10	2.92439e-06	0.321,0.073	1.0,1.0	-0.803	-80.3	80.3
14076	ENSG00000137161	CNPY3	6	+	42929824	42929911	42929846	42929911	42929191	42929721	14076	0,0	2,1	1,2	0,1	95	73	6.5214e-05	0.0147172	0.0,0.0	1.0,0.606	-0.803	-80.3	80.3
4529	ENSG00000161551	ZNF577	19	-	51877281	51877414	51877281	51877377	51878388	51878515	4529	2,2	0,0	0,2	1,2	110	73	0.000236338	0.0370518	1.0,1.0	0.0,0.399	0.8	80	80
24404	ENSG00000149743	TRPT1	11	-	64224099	64224162	64224099	64224133	64224284	64224491	24404	2,3	1,0	0,0	1,1	102	73	3.47174e-08	4.54635e-05	0.589,1.0	0.0,0.0	0.794	79.4	79.4
12719	ENSG00000112658	SRF	6	+	43176071	43176166	43176127	43176166	43175705	43175967	12719	1,2	0,1	0,0	2,2	129	73	0.000249317	0.0371007	1.0,0.531	0.0,0.0	0.766	76.6	76.6
12503	ENSG00000010803	SCMH1	1	-	41033982	41034119	41033982	41034102	41037361	41037541	12503	7,3	2,0	2,0	5,2	90	73	4.93083e-05	0.0126172	0.74,1.0	0.245,0.0	0.748	74.8	74.8
14752	ENSG00000187266	EPOR	19	-	11382846	11383000	11382846	11382982	11383096	11383232	14752	2,1	5,2	4,1	0,0	91	73	4.57007e-07	0.000423912	0.243,0.286	1.0,1.0	-0.736	-73.6	73.6
23805	ENSG00000125089	SH3TC1	4	+	8209664	8209822	8209747	8209822	8205166	8205366	23805	7,6	0,0	4,4	3,10	156	73	5.03259e-09	1.24484e-05	1.0,1.0	0.384,0.158	0.729	72.9	72.9
25347	ENSG00000138400	MDH1B	2	-	206741053	206741382	206741053	206741104	206745621	206745673	25347	8,4	5,2	8,1	0,0	351	73	2.20652e-07	0.000233913	0.25,0.294	1.0,1.0	-0.728	-72.8	72.8
3933	ENSG00000116120	FARSB	2	-	222646800	222646992	222646800	222646970	222648739	222648795	3933	1,1	0,0	0,2	2,1	95	73	0.000408764	0.0499995	1.0,1.0	0.0,0.606	0.697	69.7	69.7
13669	ENSG00000127527	EPS15L1	19	-	16417947	16418031	16417947	16418028	16421318	16421476	13669	0,4	5,2	1,1	0,0	76	73	1.89044e-06	0.00140283	0.0,0.658	1.0,1.0	-0.671	-67.1	67.1
25630	ENSG00000005379	BZRAP1	17	-	58306341	58306413	58306341	58306386	58306799	58306968	25630	2,6	0,3	1,0	2,1	100	73	0.000392127	0.0490423	1.0,0.593	0.267,0.0	0.663	66.3	66.3
5519	ENSG00000143126	CELSR2	1	+	109274160	109274309	109274163	109274309	109273435	109273670	5519	1,6	0,0	1,1	4,1	76	73	4.29457e-07	0.000415677	1.0,1.0	0.194,0.49	0.658	65.8	65.8
1775	ENSG00000204536	CCHCR1	6	-	31157022	31157155	31157022	31157089	31158170	31158194	1775	1,4	0,0	2,1	2,1	139	73	8.77867e-05	0.0182646	1.0,1.0	0.344,0.344	0.656	65.6	65.6
7172	ENSG00000261611	AC010547.9	16	-	71478878	71479100	71478878	71479005	71482081	71482143	7172	3,1	2,1	2,5	0,0	168	73	0.00021755	0.035095	0.395,0.303	1.0,1.0	-0.651	-65.1	65.1
22099	ENSG00000125731	SH2D3A	19	-	6754830	6755315	6754830	6754932	6759593	6759670	22099	3,10	4,1	5,1	0,0	456	73	1.23126e-07	0.000144265	0.107,0.616	1.0,1.0	-0.639	-63.9	63.9
16610	ENSG00000093072	CECR1	22	-	17209355	17209723	17209355	17209598	17221726	17221854	16610	4,7	3,4	3,3	0,0	198	73	1.81712e-06	0.00140283	0.33,0.392	1.0,1.0	-0.639	-63.9	63.9
25238	ENSG00000070081	NUCB2	11	+	17296034	17296211	17296049	17296211	17295323	17295467	25238	1,0	1,2	3,3	0,1	88	73	1.10014e-05	0.00519261	0.453,0.0	1.0,0.713	-0.63	-63	63
20072	ENSG00000147687	TATDN1	8	-	124503839	124503984	124503839	124503951	124504270	124504347	20072	1,3	1,4	1,1	0,0	106	73	8.45565e-06	0.00424094	0.408,0.341	1.0,1.0	-0.625	-62.5	62.5
22101	ENSG00000179912	R3HDM2	12	-	57297762	57297894	57297762	57297891	57298089	57298168	22101	3,5	1,1	1,0	2,2	76	73	7.71317e-05	0.0168344	0.742,0.828	0.324,0.0	0.623	62.3	62.3
14078	ENSG00000137161	CNPY3	6	+	42934377	42934598	42934474	42934598	42929846	42929911	14078	8,1	8,4	8,14	1,1	170	73	3.81798e-05	0.0114827	0.3,0.097	0.775,0.857	-0.618	-61.8	61.8
14749	ENSG00000187266	EPOR	19	-	11382846	11383006	11382846	11382982	11383096	11383232	14749	4,2	5,2	2,2	0,0	97	73	4.14791e-06	0.00256502	0.376,0.429	1.0,1.0	-0.598	-59.8	59.8
16209	ENSG00000175309	PHYKPL	5	-	178213905	178214049	178213905	178214015	178214795	178214885	16209	2,2	2,2	2,1	0,0	107	73	6.46408e-05	0.0147172	0.406,0.406	1.0,1.0	-0.594	-59.4	59.4
5020	ENSG00000258534	CTD-2134A5.4	14	-	103879343	103879469	103879343	103879456	103879997	103880111	5020	2,0	2,4	2,1	1,0	86	73	0.000338719	0.0445147	0.459,0.0	0.629,1.0	-0.585	-58.5	58.5
9053	ENSG00000261408	TEN1-CDK3	17	+	75985168	75985288	75985172	75985288	75979259	75979511	9053	1,0	2,1	2,1	0,1	77	73	3.19101e-05	0.00973128	0.322,0.0	1.0,0.487	-0.583	-58.3	58.3
11101	ENSG00000185324	CDK10	16	+	89687584	89687815	89687588	89687815	89686669	89686759	11101	2,0	4,2	1,3	1,0	77	73	0.000136012	0.0250239	0.322,0.0	0.487,1.0	-0.583	-58.3	58.3
7022	ENSG00000078018	MAP2	2	+	209692624	209696350	209692636	209696350	209680749	209680827	7022	2,1	0,1	0,1	2,2	85	73	5.19901e-05	0.0129212	1.0,0.462	0.0,0.3	0.581	58.1	58.1
19885	ENSG00000196998	WDR45	X	-	49076644	49076753	49076644	49076750	49077836	49077911	19885	4,7	2,1	1,4	9,9	76	73	0.000183458	0.0304787	0.658,0.871	0.096,0.299	0.567	56.7	56.7
1385	ENSG00000100197	CYP2D6	22	-	42127841	42128050	42127841	42127983	42128173	42128350	1385	1,5	3,1	1,1	0,0	140	73	0.000131139	0.0243285	0.148,0.723	1.0,1.0	-0.565	-56.5	56.5
17791	ENSG00000170906	NDUFA3	19	+	54109078	54109257	54109081	54109257	54108827	54108894	17791	4,1	3,2	1,4	0,0	76	73	1.66925e-05	0.00659177	0.562,0.324	1.0,1.0	-0.557	-55.7	55.7
12584	ENSG00000130751	NPAS1	19	+	47040977	47041125	47041024	47041125	47040443	47040550	12584	3,4	4,8	3,3	0,1	120	73	0.000257487	0.0371007	0.313,0.233	1.0,0.646	-0.55	-55	55
14880	ENSG00000160298	C21orf58	21	-	46314715	46315049	46314715	46314880	46315473	46315547	14880	8,12	0,0	5,18	3,4	242	73	4.77225e-07	0.00042496	1.0,1.0	0.335,0.576	0.544	54.4	54.4
5319	ENSG00000103121	CMC2	16	-	80998284	80998473	80998284	80998354	81006733	81006894	5319	6,8	0,0	6,13	4,4	192	73	2.67226e-07	0.000270409	1.0,1.0	0.363,0.553	0.542	54.2	54.2
17597	ENSG00000247828	TMEM161B-AS1	5	+	88285740	88285903	88285743	88285903	88283009	88283086	17597	0,4	6,2	3,2	1,0	76	73	0.000335549	0.0444642	0.0,0.658	0.742,1.0	-0.542	-54.2	54.2
7819	ENSG00000136895	GARNL3	9	+	127393082	127393134	127393093	127393134	127390640	127390767	7819	0,0	1,3	6,1	1,3	84	73	1.93874e-05	0.00719336	0.0,0.0	0.839,0.225	-0.532	-53.2	53.2
20656	ENSG00000177853	ZNF518A	10	+	96133555	96133648	96133582	96133648	96132585	96132670	20656	18,9	5,7	1,0	4,2	100	73	4.40503e-05	0.0118468	0.724,0.484	0.154,0.0	0.527	52.7	52.7
13429	ENSG00000183077	AFMID	17	+	78197134	78197363	78197145	78197363	78190969	78191060	13429	4,3	4,2	0,0	5,4	84	73	3.68043e-06	0.00235339	0.465,0.566	0.0,0.0	0.515	51.5	51.5
5226	ENSG00000157657	ZNF618	9	+	114032644	114032728	114032647	114032728	114016694	114016784	5226	0,0	1,2	3,3	2,4	76	73	8.2398e-06	0.00424094	0.0,0.0	0.59,0.419	-0.504	-50.4	50.4
1572	ENSG00000145494	NDUFS6	5	+	1810908	1811062	1810967	1811062	1802320	1802374	1572	6,3	4,3	8,3	1,0	132	73	0.000245423	0.0371007	0.453,0.356	0.816,1.0	-0.503	-50.3	50.3
14754	ENSG00000187266	EPOR	19	-	11382846	11383025	11382846	11382982	11383096	11383232	14754	5,5	5,2	2,3	0,0	116	73	9.50954e-07	0.000814236	0.386,0.611	1.0,1.0	-0.502	-50.2	50.2
11390	ENSG00000204599	TRIM39	6	+	30328888	30329041	30328908	30329041	30327258	30327455	11390	1,2	1,0	1,0	1,1	93	73	6.5448e-05	0.0147172	0.44,1.0	0.44,0.0	0.5	50	50
22945	ENSG00000101109	STK4	20	+	44973206	44973433	44973300	44973433	44972077	44972158	22945	1,0	0,4	3,2	0,0	167	73	8.00816e-05	0.0171454	1.0,0.0	1.0,1.0	-0.5	-50	50
19724	ENSG00000135248	FAM71F1	7	+	128718830	128719083	128718891	128719083	128716812	128716997	19724	0,1	4,0	1,3	0,0	134	73	0.000148976	0.026532	0.0,1.0	1.0,1.0	-0.5	-50	50
24307	ENSG00000139625	MAP3K12	12	-	53486946	53487155	53486946	53487145	53487254	53487428	24307	4,1	3,1	5,6	0,0	83	73	0.000207422	0.0339531	0.54,0.468	1.0,1.0	-0.496	-49.6	49.6
14527	ENSG00000262660	RP13-1032I1.10	17	+	81717696	81717861	81717756	81717861	81717398	81717491	14527	3,1	0,0	11,4	3,4	133	73	2.7437e-06	0.00195855	1.0,1.0	0.668,0.354	0.489	48.9	48.9
1569	ENSG00000145494	NDUFS6	5	+	1810888	1811062	1810967	1811062	1802320	1802374	1569	7,4	4,3	9,3	1,0	152	73	0.000253679	0.0371007	0.457,0.39	0.812,1.0	-0.483	-48.3	48.3
19476	ENSG00000101367	MAPRE1	20	+	32825896	32826048	32825927	32826048	32819892	32820028	19476	11,4	7,4	12,20	1,0	104	73	1.24886e-06	0.00102971	0.524,0.412	0.894,1.0	-0.479	-47.9	47.9
9815	ENSG00000162241	SLC25A45	11	-	65380131	65380234	65380131	65380175	65381874	65381969	9815	9,8	0,0	3,4	3,1	132	73	0.000247917	0.0371007	1.0,1.0	0.356,0.689	0.478	47.8	47.8
7508	ENSG00000198160	MIER1	1	+	66928886	66928963	66928889	66928963	66926141	66926242	7508	2,2	1,3	5,3	0,0	76	73	0.000390153	0.0490423	0.658,0.39	1.0,1.0	-0.476	-47.6	47.6
11255	ENSG00000256591	RP11-286N22.8	11	+	61468630	61468716	61468663	61468716	61438003	61438113	11255	1,0	1,4	3,3	1,1	106	73	0.000123355	0.0232722	0.408,0.0	0.674,0.674	-0.47	-47	47
15955	ENSG00000070047	PHRF1	11	+	581847	582081	581964	582081	581491	581597	15955	6,6	2,2	11,13	0,0	190	73	0.000118082	0.022468	0.535,0.535	1.0,1.0	-0.465	-46.5	46.5
24279	ENSG00000263956	NBPF11	1	-	148109283	148109411	148109283	148109335	148110377	148110541	24279	1,0	4,3	2,5	2,1	149	73	0.000280188	0.0394781	0.109,0.0	0.329,0.71	-0.465	-46.5	46.5
9987	ENSG00000085224	ATRX	X	-	77688817	77688927	77688817	77688924	77696576	77696704	9987	17,7	3,0	10,8	10,9	76	73	9.06506e-05	0.0185143	0.845,1.0	0.49,0.461	0.447	44.7	44.7
3833	ENSG00000187801	ZFP69B	1	+	40457340	40457439	40457343	40457439	40456944	40457071	3833	4,2	8,1	7,1	1,0	76	73	0.000207002	0.0339531	0.324,0.658	0.871,1.0	-0.445	-44.5	44.5
21153	ENSG00000087157	PGS1	17	+	78414878	78415027	78414951	78415027	78403567	78404089	21153	16,11	16,8	21,22	2,3	146	73	1.55041e-05	0.00639172	0.333,0.407	0.84,0.786	-0.443	-44.3	44.3
3298	ENSG00000170919	TPT1-AS1	13	+	45377111	45377215	45377139	45377215	45369958	45370182	3298	5,3	0,0	5,4	6,1	101	73	5.46279e-06	0.00328683	1.0,1.0	0.376,0.743	0.441	44.1	44.1
8908	ENSG00000140326	CDAN1	15	-	42735874	42736081	42735874	42736078	42736301	42736780	8908	3,5	0,1	5,10	7,7	76	73	0.000243626	0.0371007	1.0,0.828	0.407,0.578	0.421	42.1	42.1
13916	ENSG00000183048	SLC25A10	17	+	81717693	81717861	81717756	81717861	81717398	81717491	13916	6,1	0,0	18,5	3,4	136	73	1.54061e-05	0.00639172	1.0,1.0	0.763,0.402	0.417	41.7	41.7
15727	ENSG00000110074	FOXRED1	11	+	126273315	126273454	126273338	126273454	126272968	126273079	15727	6,4	0,0	4,14	4,3	96	73	2.49282e-05	0.00816106	1.0,1.0	0.432,0.78	0.394	39.4	39.4
8745	ENSG00000165338	HECTD2	10	+	91496204	91496372	91496213	91496372	91493419	91493508	8745	5,1	3,4	0,0	5,3	82	73	4.38304e-05	0.0118468	0.597,0.182	0.0,0.0	0.389	38.9	38.9
22125	ENSG00000105982	RNF32	7	+	156676294	156677130	156676418	156677130	156675695	156675863	22125	22,20	9,5	15,17	1,0	197	73	3.02931e-05	0.00944921	0.475,0.597	0.848,1.0	-0.388	-38.8	38.8
7112	ENSG00000204387	C6orf48	6	+	31836294	31836517	31836298	31836517	31835410	31835451	7112	5,3	5,1	9,2	0,0	77	73	1.69761e-05	0.00659177	0.487,0.74	1.0,1.0	-0.387	-38.7	38.7
19518	ENSG00000186594	MIR22HG	17	-	1713855	1714045	1713855	1714014	1714370	1714453	19518	4,1	2,3	0,0	2,6	104	73	0.000256649	0.0371007	0.584,0.19	0.0,0.0	0.387	38.7	38.7
1681	ENSG00000105486	LIG1	19	-	48151231	48151339	48151231	48151336	48153871	48153967	1681	5,5	0,0	6,11	4,6	76	73	1.24605e-05	0.0055479	1.0,1.0	0.59,0.638	0.386	38.6	38.6
11565	ENSG00000184465	WDR27	6	-	169667981	169668185	169667981	169668095	169670568	169670693	11565	10,4	0,1	6,10	4,5	163	73	0.000359286	0.0457053	1.0,0.642	0.402,0.472	0.384	38.4	38.4
7101	ENSG00000121964	GTDC1	2	-	144208602	144208804	144208602	144208803	144211514	144211579	7101	7,4	5,2	7,8	0,0	74	73	7.82373e-06	0.00424094	0.58,0.664	1.0,1.0	-0.378	-37.8	37.8
20603	ENSG00000047634	SCML1	X	+	17746014	17746098	17746017	17746098	17744070	17744219	20603	15,13	0,0	6,4	4,2	76	73	2.03209e-05	0.00722331	1.0,1.0	0.59,0.658	0.376	37.6	37.6
16414	ENSG00000046651	OFD1	X	+	13752703	13753441	13753367	13753441	13751248	13751368	16414	146126	2,1	65,78	8,5	737	73	8.00969e-05	0.0171454	0.879,0.926	0.446,0.607	0.376	37.6	37.6
3297	ENSG00000170919	TPT1-AS1	13	+	45377060	45377215	45377139	45377215	45369958	45370182	3297	13,11	0,0	10,9	6,1	152	73	1.1196e-05	0.00519261	1.0,1.0	0.445,0.812	0.371	37.1	37.1
1001	ENSG00000127952	STYXL1	7	-	76030420	76030527	76030420	76030524	76033635	76033706	1001	7,7	3,5	5,5	0,0	76	73	1.1129e-05	0.00519261	0.691,0.574	1.0,1.0	-0.368	-36.8	36.8
24651	ENSG00000071889	FAM3A	X	-	154507810	154507885	154507810	154507882	154508288	154508347	24651	6,3	13,4	0,0	9,3	76	73	1.38662e-05	0.00605272	0.307,0.419	0.0,0.0	0.363	36.3	36.3
11983	ENSG00000051341	POLQ	3	-	121432917	121433036	121432917	121433033	121436121	121436275	11983	0,0	11,3	11,7	11,22	76	73	6.81605e-06	0.00389074	0.0,0.0	0.49,0.234	-0.362	-36.2	36.2
22716	ENSG00000197746	PSAP	10	-	71823887	71824107	71823887	71823893	71825836	71825893	22716	37,30	4,7	23,27	19,18	287	73	0.000282932	0.039614	0.702,0.522	0.235,0.276	0.356	35.6	35.6
6571	ENSG00000173275	ZNF449	X	+	135348731	135348884	135348753	135348884	135347018	135347472	6571	2,3	3,4	0,0	9,3	95	73	0.000234579	0.0370369	0.339,0.366	0.0,0.0	0.353	35.3	35.3
15691	ENSG00000205517	RGL3	19	-	11416038	11416174	11416038	11416114	11416613	11416667	15691	20,17	0,0	10,15	2,6	133	73	2.81528e-06	0.00195855	1.0,1.0	0.733,0.578	0.345	34.5	34.5
12155	ENSG00000130244	FAM98C	19	+	38405316	38405421	38405374	38405421	38404922	38405113	12155	9,10	1,6	12,9	0,0	131	73	1.97592e-05	0.00721113	0.834,0.482	1.0,1.0	-0.342	-34.2	34.2
4740	ENSG00000232859	LYRM9	17	-	27882568	27882732	27882568	27882712	27893316	27893383	4740	7,2	5,5	1,0	8,4	93	73	0.000247806	0.0371007	0.524,0.239	0.089,0.0	0.337	33.7	33.7
18045	ENSG00000102181	CD99L2	X	-	150828305	150828414	150828305	150828368	150831230	150831248	18045	3,3	8,2	0,0	3,5	119	73	0.000129523	0.0242306	0.187,0.479	0.0,0.0	0.333	33.3	33.3
4245	ENSG00000241404	EGFL8	6	+	32167102	32167257	32167146	32167257	32166909	32167005	4245	6,10	4,1	7,12	0,0	117	73	0.000230617	0.0366714	0.483,0.862	1.0,1.0	-0.328	-32.8	32.8
19389	ENSG00000234177	LINC01114	2	-	104754325	104754661	104754325	104754440	104755592	104755755	19389	25,23	5,3	23,20	1,0	294	73	0.000318806	0.043276	0.554,0.656	0.851,1.0	-0.321	-32.1	32.1
10936	ENSG00000243943	ZNF512	2	+	27598066	27598254	27598069	27598254	27582968	27583142	10936	7,7	7,1	5,7	0,0	76	73	4.61535e-05	0.0120879	0.49,0.871	1.0,1.0	-0.32	-32	32
15583	ENSG00000196313	POM121	7	+	72881449	72881552	72881493	72881552	72880170	72880337	15583	3,2	0,0	5,10	1,4	117	73	0.000137695	0.0251259	1.0,1.0	0.757,0.609	0.317	31.7	31.7
22864	ENSG00000075399	VPS9D1	16	-	89712604	89712805	89712604	89712716	89716461	89716624	22864	31,37	12,7	61,70	3,1	162	73	7.26872e-06	0.00404541	0.538,0.704	0.902,0.969	-0.315	-31.5	31.5
18717	ENSG00000166801	FAM111A	11	+	59143496	59145856	59145826	59145856	59143082	59143304	18717	782464	4,1	364362	6,10	2403	73	0.000210526	0.0342098	0.856,0.934	0.648,0.524	0.309	30.9	30.9
3654	ENSG00000158793	NIT1	1	+	161118803	161118888	161118815	161118888	161118085	161118178	3654	9,6	0,0	9,5	2,3	85	73	0.000296542	0.0410039	1.0,1.0	0.794,0.589	0.308	30.8	30.8
5517	ENSG00000143126	CELSR2	1	+	109274021	109274309	109274163	109274309	109273435	109273670	5517	25,35	0,0	16,16	4,1	215	73	0.000166955	0.0281572	1.0,1.0	0.576,0.845	0.29	29	29
8100	ENSG00000176371	ZSCAN2	15	+	84622577	84622714	84622645	84622714	84620601	84620772	8100	11,13	3,2	11,5	0,0	141	73	0.000347939	0.0445162	0.655,0.771	1.0,1.0	-0.287	-28.7	28.7
12332	ENSG00000011021	CLCN6	1	+	11827088	11827221	11827114	11827221	11826155	11826214	12332	15,12	7,2	10,9	0,0	99	73	1.71738e-05	0.00659177	0.612,0.816	1.0,1.0	-0.286	-28.6	28.6
2538	ENSG00000165810	BTNL9	5	+	181059151	181059312	181059236	181059312	181058351	181058378	2538	6,9	5,9	4,0	16,18	158	73	7.05534e-05	0.0157066	0.357,0.316	0.104,0.0	0.285	28.5	28.5
2626	ENSG00000224078	SNHG14	15	+	25105718	25105824	25105787	25105824	25103858	25103970	2626	16,17	5,2	14,16	0,0	142	73	3.04404e-05	0.00944921	0.622,0.814	1.0,1.0	-0.282	-28.2	28.2
25334	ENSG00000196305	IARS	9	-	92255534	92255620	92255534	92255604	92256679	92256800	25334	22,9	31,21	1,0	10,6	89	73	3.05607e-05	0.00944921	0.368,0.26	0.076,0.0	0.276	27.6	27.6
19761	ENSG00000064012	CASP8	2	+	201266460	201266791	201266486	201266791	201234015	201234112	19761	9,10	5,1	12,8	0,0	99	73	8.09739e-05	0.017168	0.57,0.881	1.0,1.0	-0.274	-27.4	27.4
6	ENSG00000166012	TAF1D	11	-	93733349	93733505	93733349	93733419	93734624	93734660	6	45,20	47,24	52,55	19,19	159	73	2.3042e-05	0.00787452	0.305,0.277	0.557,0.571	-0.273	-27.3	27.3
18288	ENSG00000149311	ATM	11	+	108299698	108299885	108299713	108299885	108297286	108297382	18288	5,7	18,11	0,0	16,15	88	73	3.69996e-06	0.00235339	0.187,0.346	0.0,0.0	0.266	26.6	26.6
20364	ENSG00000100416	TRMU	22	+	46350290	46350463	46350345	46350463	46346421	46346544	20364	44,37	19,14	65,92	9,8	128	73	5.28176e-05	0.0129212	0.569,0.601	0.805,0.868	-0.252	-25.2	25.2
7820	ENSG00000130304	SLC27A1	19	+	17487099	17487335	17487173	17487335	17486562	17486957	7820	6,2	5,7	0,0	6,6	147	73	9.88234e-05	0.0198199	0.373,0.124	0.0,0.0	0.248	24.8	24.8
3479	ENSG00000234741	GAS5	1	-	173864256	173864502	173864256	173864304	173864674	173864697	3479	331262	58,32	277262	13,6	271	73	1.72776e-08	2.98605e-05	0.606,0.688	0.852,0.922	-0.24	-24	24
10523	ENSG00000152795	HNRNPDL	4	-	82425562	82425794	82425562	82425667	82426036	82426129	10523	103,97	111,79	132102	44,35	200	73	5.41485e-08	6.69696e-05	0.253,0.309	0.523,0.515	-0.238	-23.8	23.8
9992	ENSG00000183137	CEP57L1	6	+	109159217	109159462	109159268	109159462	109159024	109159102	9992	0,1	22,28	4,3	4,14	124	73	0.000258641	0.0371007	0.0,0.021	0.371,0.112	-0.231	-23.1	23.1
2331	ENSG00000137312	FLOT1	6	-	30741189	30741704	30741189	30741333	30741791	30741867	2331	225221	23,13	290233	4,6	444	73	4.06806e-05	0.0114827	0.617,0.736	0.923,0.865	-0.218	-21.8	21.8
12382	ENSG00000128915	ICE2	15	-	60468060	60468322	60468060	60468162	60476062	60476167	12382	105,75	34,34	160130	21,24	233	73	0.000241051	0.0371007	0.492,0.409	0.705,0.629	-0.217	-21.7	21.7
2656	ENSG00000110697	PITPNM1	11	-	67496177	67496348	67496177	67496345	67497230	67497436	2656	10,5	0,0	20,21	4,7	76	73	8.9513e-05	0.0184513	1.0,1.0	0.828,0.742	0.215	21.5	21.5
10031	ENSG00000168781	PPIP5K1	15	-	43584357	43584589	43584357	43584532	43584798	43584892	10031	0,0	10,4	7,2	8,10	130	73	0.000106342	0.0211374	0.0,0.0	0.329,0.101	-0.215	-21.5	21.5
4798	ENSG00000185515	BRCC3	X	+	155073373	155073431	155073376	155073431	155072326	155072343	4798	6,3	24,8	0,1	16,25	76	73	0.000156402	0.0272017	0.194,0.265	0.0,0.037	0.211	21.1	21.1
9341	ENSG00000126461	SCAF1	19	+	49646493	49646564	49646548	49646564	49646107	49646202	9341	17,19	1,0	25,32	5,6	128	73	0.000339929	0.0445147	0.907,1.0	0.74,0.753	0.207	20.7	20.7
21371	ENSG00000125991	ERGIC3	20	+	35556876	35557109	35556954	35557109	35556206	35556271	21371	28,18	6,1	21,11	0,0	151	73	0.000117981	0.022468	0.693,0.897	1.0,1.0	-0.205	-20.5	20.5
22558	ENSG00000171307	ZDHHC16	10	+	97455638	97455783	97455659	97455783	97454713	97454799	22558	3,1	34,25	8,12	32,18	94	73	0.000318522	0.043276	0.064,0.03	0.163,0.341	-0.205	-20.5	20.5
23583	ENSG00000099326	MZF1	19	-	58569333	58569415	58569333	58569397	58569515	58569586	23583	11,7	20,22	2,0	14,19	91	73	0.00015114	0.0266039	0.306,0.203	0.103,0.0	0.203	20.3	20.3
19938	ENSG00000130177	CDC16	13	+	114236798	114236895	114236801	114236895	114236650	114236699	19938	25,18	8,6	44,15	0,2	76	73	3.96481e-05	0.0114827	0.75,0.742	1.0,0.878	-0.193	-19.3	19.3
9202	ENSG00000101407	TTI1	20	-	38002627	38002793	38002627	38002776	38006196	38006397	9202	4,3	12,12	0,0	21,28	90	73	9.53454e-05	0.0192962	0.213,0.169	0.0,0.0	0.191	19.1	19.1
7	ENSG00000166012	TAF1D	11	-	93733349	93733505	93733349	93733397	93734624	93734660	7	74,38	144,95	80,76	69,53	181	73	1.39436e-07	0.000155206	0.172,0.139	0.319,0.366	-0.187	-18.7	18.7
2627	ENSG00000224078	SNHG14	15	+	25105699	25105824	25105787	25105824	25103858	25103970	2627	37,27	5,2	33,29	0,0	161	73	0.000111595	0.0217924	0.77,0.86	1.0,1.0	-0.185	-18.5	18.5
12156	ENSG00000130244	FAM98C	19	+	38405343	38405421	38405374	38405421	38404922	38405113	12156	14,23	1,6	23,20	0,0	104	73	0.000107305	0.02114	0.908,0.729	1.0,1.0	-0.181	-18.1	18.1
6397	ENSG00000170889	RPS9	19	+	54201161	54201281	54201165	54201281	54200808	54200888	6397	15,13	0,0	17,17	0,9	77	73	0.000403914	0.0499995	1.0,1.0	1.0,0.642	0.179	17.9	17.9
18551	ENSG00000004534	RBM6	3	+	49967197	49968748	49967469	49968748	49962575	49962685	18551	79,56	38,26	21,21	34,26	345	73	2.33455e-05	0.00787452	0.306,0.313	0.116,0.146	0.178	17.8	17.8
19026	ENSG00000160602	NEK8	17	+	28737796	28738000	28737818	28738000	28737674	28737736	19026	0,0	11,6	6,3	15,17	95	73	0.000182186	0.0304787	0.0,0.0	0.235,0.119	-0.177	-17.7	17.7
3843	ENSG00000137770	CTDSPL2	15	+	44490762	44490999	44490783	44490999	44486550	44486700	3843	0,2	44,33	12,6	24,35	94	73	5.87171e-06	0.00343989	0.0,0.045	0.28,0.117	-0.176	-17.6	17.6
12005	ENSG00000119185	ITGB1BP1	2	-	9406660	9407598	9406660	9406905	9408112	9408201	12005	315161	0,0	285246	3,8	766	73	1.58639e-05	0.00642112	1.0,1.0	0.901,0.746	0.176	17.6	17.6
19292	ENSG00000134698	AGO4	1	+	35825604	35825815	35825678	35825815	35825312	35825494	19292	7,4	21,7	1,0	30,22	147	73	1.88861e-05	0.00712614	0.142,0.221	0.016,0.0	0.173	17.3	17.3
6912	ENSG00000121481	RNF2	1	+	185091564	185091739	185091578	185091739	185087551	185087640	6912	1,2	51,26	6,7	18,25	87	73	0.000161244	0.0276125	0.016,0.061	0.219,0.19	-0.166	-16.6	16.6
20625	ENSG00000141504	SAT2	17	-	7626402	7626636	7626402	7626614	7626706	7626793	20625	25,19	7,1	12,8	0,0	95	73	0.000292285	0.0406679	0.733,0.936	1.0,1.0	-0.165	-16.5	16.5
10475	ENSG00000121310	ECHDC2	1	-	52905033	52905093	52905033	52905090	52907867	52907954	10475	3,4	15,19	0,0	18,22	76	73	0.000346249	0.0445162	0.161,0.168	0.0,0.0	0.165	16.5	16.5
2844	ENSG00000197045	GMFB	14	-	54480873	54480959	54480873	54480957	54481408	54481480	2844	27,17	0,0	20,17	3,4	75	73	0.000347085	0.0445162	1.0,1.0	0.866,0.805	0.164	16.4	16.4
21196	ENSG00000174720	LARP7	4	+	112647034	112647127	112647052	112647127	112646889	112646955	21196	20,13	5,1	19,17	0,0	91	73	0.000381535	0.0482598	0.762,0.912	1.0,1.0	-0.163	-16.3	16.3
20846	ENSG00000198265	HELZ	17	-	67149866	67150018	67149866	67149985	67151045	67151224	20846	0,0	14,19	7,2	19,10	106	73	4.32513e-05	0.0118468	0.0,0.0	0.202,0.121	-0.162	-16.2	16.2
17953	ENSG00000035681	NSMAF	8	-	58589451	58589575	58589451	58589558	58590006	58590074	17953	30,26	6,3	38,43	0,0	90	73	2.8063e-05	0.00905418	0.802,0.875	1.0,1.0	-0.161	-16.1	16.1
14939	ENSG00000107281	NPDC1	9	-	137042869	137043101	137042869	137043073	137045877	137046179	14939	44,31	61,81	35,36	144233	101	73	4.0748e-05	0.0114827	0.343,0.217	0.149,0.1	0.156	15.6	15.6
2535	ENSG00000100106	TRIOBP	22	+	37771634	37771736	37771649	37771736	37769261	37769375	2535	7,5	30,24	0,0	25,19	88	73	2.04415e-05	0.00722331	0.162,0.147	0.0,0.0	0.154	15.4	15.4
21309	ENSG00000255717	SNHG1	11	-	62853800	62854064	62853800	62853833	62854518	62854551	21309	352245	12,15	324330	2,0	304	73	1.87785e-08	2.98605e-05	0.876,0.797	0.975,1.0	-0.151	-15.1	15.1
19254	ENSG00000140400	MAN2C1	15	-	75356300	75356449	75356300	75356380	75356605	75356685	19254	84,89	1,3	80,92	9,12	142	73	0.000151769	0.0266039	0.977,0.938	0.82,0.798	0.149	14.9	14.9
12242	ENSG00000116922	C1orf109	1	-	37683318	37683476	37683318	37683437	37686272	37686452	12242	3,11	48,19	0,1	37,37	112	73	6.26427e-05	0.0146795	0.039,0.274	0.0,0.017	0.148	14.8	14.8
25150	ENSG00000158805	ZNF276	16	+	89737720	89737905	89737805	89737905	89733920	89734038	25150	7,6	58,42	17,22	32,40	158	73	2.46701e-05	0.00816106	0.053,0.062	0.197,0.203	-0.143	-14.3	14.3
25757	ENSG00000147471	PROSC	8	+	37775308	37775481	37775338	37775481	37772754	37772889	25757	7,2	16,12	0,1	18,12	103	73	0.000405025	0.0499995	0.237,0.106	0.0,0.056	0.143	14.3	14.3
20562	ENSG00000198925	ATG9A	2	-	219227921	219228079	219227921	219228053	219228433	219228485	20562	9,4	35,16	0,2	31,43	99	73	5.92786e-05	0.0141899	0.159,0.156	0.0,0.033	0.141	14.1	14.1
1859	ENSG00000198721	ECI2	6	-	4117307	4119275	4117307	4117451	4125249	4126237	1859	978619	1,0	773958	5,7	1897	73	6.07818e-05	0.0143949	0.974,1.0	0.856,0.84	0.139	13.9	13.9
9781	ENSG00000155229	MMS19	10	-	97476919	97477136	97476919	97476963	97477346	97477416	9781	51,30	66,27	17,21	65,56	246	73	4.56013e-05	0.0120854	0.187,0.248	0.072,0.1	0.132	13.2	13.2
14873	ENSG00000177225	PDDC1	11	-	771332	771467	771332	771426	772426	772521	14873	0,3	28,37	13,15	40,58	114	73	5.02479e-05	0.0127116	0.0,0.049	0.172,0.142	-0.132	-13.2	13.2
10171	ENSG00000117411	B4GALT2	1	+	43985495	43985621	43985516	43985621	43985277	43985400	10171	13,12	55,42	6,3	97,81	94	73	2.1197e-05	0.00737325	0.155,0.182	0.046,0.028	0.131	13.1	13.1
747	ENSG00000166200	COPS2	15	-	49137347	49137485	49137347	49137437	49139527	49139653	747	45,26	85,63	11,16	78,83	121	73	4.70997e-05	0.0121923	0.242,0.199	0.078,0.104	0.13	13	13
16330	ENSG00000183960	KCNH8	3	+	19390477	19390638	19390480	19390638	19347724	19347965	16330	5,4	24,33	1,0	36,40	76	73	0.000344608	0.0445162	0.167,0.104	0.026,0.0	0.123	12.3	12.3
8914	ENSG00000068383	INPP5A	10	+	132645848	132645968	132645867	132645968	132607914	132607956	8914	0,1	21,23	4,8	23,37	92	73	0.000264617	0.0375216	0.0,0.033	0.121,0.146	-0.117	-11.7	11.7
2078	ENSG00000106610	STAG3L4	7	+	67308576	67309139	67308934	67309139	67305986	67306083	2078	71,62	85,72	95,69	43,45	431	73	0.000114943	0.0222509	0.124,0.127	0.272,0.206	-0.113	-11.3	11.3
10416	ENSG00000141429	GALNT1	18	+	35709607	35709780	35709623	35709780	35703508	35703643	10416	13,2	143,79	22,27	130,94	89	73	6.34729e-05	0.0147172	0.069,0.02	0.122,0.191	-0.112	-11.2	11.2
17960	ENSG00000177951	BET1L	11	-	205951	206043	205951	206038	207302	207383	17960	53,36	0,0	39,32	2,6	78	73	0.000332471	0.0443201	1.0,1.0	0.948,0.833	0.11	11	11
549	ENSG00000163702	IL17RC	3	+	9917863	9918075	9917922	9918075	9917712	9917734	549	0,0	12,13	7,4	24,26	132	73	0.000302766	0.041606	0.0,0.0	0.139,0.078	-0.109	-10.9	10.9
337	ENSG00000108825	PTGES3L-AARSD1	17	-	42955157	42955367	42955157	42955224	42955841	42955972	337	33,28	127,98	31,34	53,44	216	73	0.000157889	0.0272476	0.081,0.088	0.165,0.207	-0.102	-10.2	10.2
6671	ENSG00000197798	FAM118B	11	+	126254258	126254433	126254304	126254433	126250505	126250733	6671	9,8	45,41	0,1	47,40	119	73	8.57257e-06	0.00424094	0.109,0.107	0.0,0.015	0.101	10.1	10.1
25299	ENSG00000160818	GPATCH4	1	-	156598967	156599104	156598967	156599030	156601408	156601470	25299	61,69	0,0	133116	6,7	147	73	0.000140386	0.0254087	1.0,1.0	0.917,0.892	0.095	9.5	9.5
2084	ENSG00000115255	REEP6	19	+	1496284	1496453	1496316	1496453	1495475	1495607	2084	33,30	0,0	49,76	2,8	105	73	0.000407787	0.0499995	1.0,1.0	0.945,0.869	0.093	9.3	9.3
1607	ENSG00000155096	AZIN1	8	-	102829820	102829936	102829820	102829933	102833055	102833218	1607	132127	24,9	112108	2,3	76	73	1.45434e-05	0.00622625	0.841,0.931	0.982,0.972	-0.091	-9.1	9.1
13774	ENSG00000001497	LAS1L	X	-	65514822	65514973	65514822	65514970	65517986	65518465	13774	49,30	0,0	47,65	4,7	76	73	0.000245774	0.0371007	1.0,1.0	0.919,0.899	0.091	9.1	9.1
14608	ENSG00000092199	HNRNPC	14	-	21263310	21263582	21263310	21263336	21269297	21269425	14608	184121	169102	93,71	157125	319	73	4.06154e-05	0.0114827	0.199,0.214	0.119,0.115	0.09	9	9
12695	ENSG00000189091	SF3B3	16	+	70530722	70530917	70530744	70530917	70528872	70529199	12695	1,0	53,33	9,5	53,44	95	73	8.57597e-05	0.0180111	0.014,0.0	0.115,0.08	-0.09	-9	9
14619	ENSG00000092199	HNRNPC	14	-	21263310	21263829	21263310	21263336	21269297	21269442	14619	484294	169102	267216	157125	566	73	0.000322121	0.0434609	0.27,0.271	0.18,0.182	0.09	9	9
1994	ENSG00000133226	SRRM1	1	+	24651408	24651612	24651498	24651612	24649970	24650086	1994	171159	2,2	176205	11,11	163	73	0.000259981	0.0371007	0.975,0.973	0.878,0.893	0.089	8.9	8.9
19509	ENSG00000078808	SDF4	1	-	1218768	1219005	1218768	1218922	1223243	1223357	19509	133120	6,6	125118	0,1	156	73	0.000229157	0.0366714	0.912,0.903	1.0,0.982	-0.084	-8.4	8.4
4001	ENSG00000004897	CDC27	17	-	47154671	47154864	47154671	47154786	47156912	47157124	4001	17,7	50,53	4,2	73,41	151	73	0.000324983	0.0435829	0.141,0.06	0.026,0.023	0.076	7.6	7.6
23707	ENSG00000177106	EPS8L2	11	+	710027	710486	710421	710486	709538	709608	23707	97,89	88,90	72108	205183	467	73	1.86966e-06	0.00140283	0.147,0.134	0.052,0.084	0.073	7.3	7.3
24717	ENSG00000179262	RAD23A	19	+	12948496	12948552	12948513	12948552	12948270	12948358	24717	174147	10,16	166193	5,2	90	73	0.000163389	0.0277662	0.934,0.882	0.964,0.987	-0.068	-6.8	6.8
19354	ENSG00000038274	MAT2B	5	+	163513820	163513994	163513841	163513994	163512001	163513669	19354	1,1	98,65	13,5	83,82	94	73	4.41689e-05	0.0118468	0.008,0.012	0.108,0.045	-0.067	-6.7	6.7
15118	ENSG00000167965	MLST8	16	+	2207192	2207345	2207196	2207345	2207034	2207110	15118	243213	15,17	147149	1,3	77	73	4.07427e-05	0.0114827	0.939,0.922	0.993,0.979	-0.055	-5.5	5.5
25589	ENSG00000092841	MYL6	12	+	56159586	56160148	56159974	56160148	56158683	56158711	25589	27012069	12,16	31542763	44,49	461	73	8.21972e-06	0.00424094	0.973,0.953	0.919,0.899	0.054	5.4	5.4
14761	ENSG00000213593	TMX2	11	+	57737835	57738026	57737912	57738026	57737607	57737668	14761	66,36	221194	40,26	305281	150	73	7.40575e-05	0.0163234	0.127,0.083	0.06,0.043	0.054	5.4	5.4
22403	ENSG00000182199	SHMT2	12	+	57232424	57232575	57232452	57232575	57232210	57232292	22403	182157	1037838	60,56	552614	101	73	5.24498e-05	0.0129212	0.113,0.119	0.073,0.062	0.048	4.8	4.8
15548	ENSG00000141959	PFKL	21	+	44312083	44312237	44312104	44312237	44311005	44311083	15548	2,0	111,84	7,16	144166	94	73	0.000146627	0.0263244	0.014,0.0	0.036,0.07	-0.046	-4.6	4.6
23872	ENSG00000149136	SSRP1	11	-	57332958	57333194	57332958	57333149	57333434	57333540	23872	11,11	320244	23,26	229242	118	73	0.00025367	0.0371007	0.021,0.027	0.058,0.062	-0.036	-3.6	3.6
2036	ENSG00000198612	COPS8	2	+	237093662	237094197	237094089	237094197	237089861	237089994	2036	41,26	143122	14,12	163,97	500	73	0.000258001	0.0371007	0.04,0.03	0.012,0.018	0.02	2	2
23766	ENSG00000268575	RP1-283E3.8	1	-	1712263	1712427	1712263	1712400	1716345	1716478	23766	2,0	73,43	5,6	41,37	100	73	0.000413457	0.0502972	0.02,0.0	0.082,0.106	-0.084	-8.4	8.4
14581	ENSG00000221978	CCNL2	1	-	1390765	1392803	1390765	1390865	1393395	1393460	14581	51983583	11,2	28482560	12,14	2011	73	0.000427142	0.0516795	0.945,0.985	0.896,0.869	0.082	8.2	8.2
19050	ENSG00000154358	OBSCN	1	+	228216420	228216702	228216570	228216702	228215562	228215829	19050	14,11	0,1	6,12	4,2	223	73	0.00043369	0.0521882	1.0,0.783	0.329,0.663	0.395	39.5	39.5
7500	ENSG00000131778	CHD1L	1	+	147264412	147264584	147264428	147264584	147259836	147259918	7500	5,8	1,0	5,6	4,3	89	73	0.000438242	0.0524524	0.804,1.0	0.506,0.621	0.339	33.9	33.9
10103	ENSG00000172183	ISG20	15	+	88650234	88652310	88652109	88652310	88639342	88639594	10103	67,54	46,42	28,42	7,9	1948	73	0.000446415	0.0530523	0.052,0.046	0.13,0.149	-0.091	-9.1	9.1
15696	ENSG00000085491	SLC25A24	1	-	108148278	108148395	108148278	108148386	108154982	108155135	15696	1,0	58,39	6,3	43,24	82	73	0.000448021	0.0530523	0.015,0.0	0.11,0.1	-0.098	-9.8	9.8
10144	ENSG00000257529	RPL36A-HNRNPH2	X	+	101392016	101392095	101392049	101392095	101391759	101391822	10144	3,2	3,2	3,4	0,1	106	73	0.000457712	0.0539132	0.408,0.408	1.0,0.734	-0.459	-45.9	45.9
107	ENSG00000114859	CLCN2	3	-	184354547	184354714	184354547	184354658	184354903	184354973	107	1,0	7,9	7,7	18,17	129	73	0.000462292	0.0541661	0.075,0.0	0.18,0.189	-0.147	-14.7	14.7
22950	ENSG00000115204	MPV17	2	-	27312993	27313154	27312993	27313109	27322447	27322522	22950	23,11	20,19	10,10	36,51	118	73	0.00050073	0.0580585	0.416,0.264	0.147,0.108	0.212	21.2	21.2
5091	ENSG00000008838	MED24	17	-	40023288	40023433	40023288	40023395	40026155	40026331	5091	10,7	30,35	3,2	38,59	111	73	0.000500335	0.0580585	0.18,0.116	0.049,0.022	0.112	11.2	11.2
5599	ENSG00000123106	CCDC91	12	+	28255456	28255662	28255580	28255662	28226139	28226199	5599	7,3	9,4	1,1	11,13	197	73	0.000503988	0.0581336	0.224,0.217	0.033,0.028	0.19	19	19
1096	ENSG00000249773	RP11-15K19.2	7	+	55912634	55912723	55912666	55912723	55911615	55912068	1096	3,3	1,1	0,1	2,1	105	73	0.00051671	0.0589897	0.676,0.676	0.0,0.41	0.471	47.1	47.1
8193	ENSG00000140451	PIF1	15	-	64819846	64820019	64819846	64819986	64820981	64821088	8193	10,2	3,4	4,11	1,0	106	73	0.000514715	0.0589897	0.697,0.256	0.734,1.0	-0.391	-39.1	39.1
11807	ENSG00000163939	PBRM1	3	-	52679573	52679726	52679573	52679723	52682091	52682233	11807	30,30	4,5	8,10	0,0	76	73	0.00054046	0.0610748	0.878,0.852	1.0,1.0	-0.135	-13.5	13.5
18418	ENSG00000178904	DPY19L3	19	+	32439777	32439910	32439819	32439910	32439216	32439235	18418	15,7	4,1	13,7	0,0	115	73	0.000539707	0.0610748	0.704,0.816	1.0,1.0	-0.24	-24	24
2028	ENSG00000182095	TNRC18	7	-	5376113	5376295	5376113	5376224	5376846	5376993	2028	6,3	22,11	0,0	16,5	144	73	0.000544028	0.0611674	0.121,0.121	0.0,0.0	0.121	12.1	12.1
10032	ENSG00000168781	PPIP5K1	15	-	43584357	43584621	43584357	43584532	43590171	43590201	10032	4,2	3,1	7,6	0,1	162	73	0.000556256	0.0612	0.375,0.474	1.0,0.73	-0.441	-44.1	44.1
1643	ENSG00000064545	TMEM161A	19	-	19133129	19133306	19133129	19133210	19134783	19134831	1643	5,4	19,22	15,21	19,24	169	73	0.000558799	0.0612	0.102,0.073	0.254,0.274	-0.177	-17.7	17.7
2536	ENSG00000165810	BTNL9	5	+	181059149	181059312	181059236	181059312	181058351	181058378	2536	6,8	5,9	5,0	16,18	160	73	0.000560812	0.0612	0.354,0.289	0.125,0.0	0.259	25.9	25.9
4818	ENSG00000154429	CCSAP	1	-	229326737	229327558	229326737	229327006	229342098	229342513	4818	21,7	13,13	2,3	12,12	625	73	0.000549821	0.0612	0.159,0.059	0.019,0.028	0.085	8.5	8.5
5504	ENSG00000115687	PASK	2	-	241135870	241136039	241135870	241136007	241137003	241137264	5504	14,10	0,0	9,12	3,2	105	73	0.000554485	0.0612	1.0,1.0	0.676,0.807	0.258	25.8	25.8
8409	ENSG00000096092	TMEM14A	6	+	52684065	52684165	52684077	52684165	52681812	52681914	8409	2,2	161,97	11,10	167139	85	73	0.000555478	0.0612	0.011,0.017	0.054,0.058	-0.042	-4.2	4.2
248	ENSG00000127564	PKMYT1	16	-	2979807	2979956	2979807	2979912	2980285	2980479	248	0,0	11,2	4,5	15,21	117	73	0.000564856	0.0613406	0.0,0.0	0.143,0.129	-0.136	-13.6	13.6
17867	ENSG00000168528	SERINC2	1	+	31415841	31415907	31415872	31415907	31413812	31414777	17867	12,9	0,1	1,4	2,2	104	73	0.000571085	0.0614466	1.0,0.863	0.26,0.584	0.51	51	51
6515	ENSG00000100031	GGT1	22	+	24610413	24610531	24610454	24610531	24610130	24610336	6515	53,29	0,0	34,45	1,6	114	73	0.000571353	0.0614466	1.0,1.0	0.956,0.828	0.108	10.8	10.8
9142	ENSG00000212694	LINC01089	12	-	121802630	121802806	121802630	121802784	121802878	121802940	9142	5,2	0,1	0,2	1,2	95	73	0.000574862	0.0615268	1.0,0.606	0.0,0.435	0.585	58.5	58.5
19568	ENSG00000126215	XRCC3	14	-	103711032	103711266	103711032	103711180	103711465	103711567	19568	19,24	5,1	39,60	1,0	159	73	0.000581734	0.0616694	0.636,0.917	0.947,1.0	-0.197	-19.7	19.7
7770	ENSG00000022976	ZNF839	14	+	102341322	102342367	102342102	102342367	102339093	102339223	7770	361243	2,5	227203	0,0	853	73	0.000579043	0.0616694	0.939,0.806	1.0,1.0	-0.127	-12.7	12.7
10102	ENSG00000104859	CLASRP	19	+	45063880	45064046	45064011	45064046	45062153	45062195	10102	9,2	23,18	1,1	32,29	204	73	0.000586821	0.0619138	0.123,0.038	0.011,0.012	0.069	6.9	6.9
15161	ENSG00000161996	WDR90	16	+	665907	666124	665949	666124	665678	665801	15161	3,0	19,29	9,15	40,40	115	73	0.000596803	0.0623757	0.091,0.0	0.125,0.192	-0.113	-11.3	11.3
19570	ENSG00000126215	XRCC3	14	-	103711032	103711239	103711032	103711180	103711465	103711567	19570	19,19	5,1	38,53	1,0	132	73	0.00059512	0.0623757	0.678,0.913	0.955,1.0	-0.182	-18.2	18.2
11458	ENSG00000099901	RANBP1	22	+	20121269	20121392	20121294	20121392	20119012	20119149	11458	4,2	1,0	0,3	3,1	98	73	0.000601393	0.0625617	0.749,1.0	0.0,0.691	0.529	52.9	52.9
10019	ENSG00000113360	DROSHA	5	-	31531449	31531557	31531449	31531521	31531989	31532061	10019	0,1	2,2	4,4	5,0	109	73	0.0006194	0.0628298	0.0,0.251	0.349,1.0	-0.549	-54.9	54.9
11	ENSG00000166012	TAF1D	11	-	93736692	93736923	93736692	93736751	93737063	93737239	11	59,46	246160	55,57	136,91	245	73	0.000618154	0.0628298	0.067,0.079	0.108,0.157	-0.059	-5.9	5.9
14973	ENSG00000178999	AURKB	17	-	8207737	8207901	8207737	8207840	8210529	8210581	14973	0,1	7,3	2,10	6,10	134	73	0.000632118	0.0628298	0.0,0.154	0.154,0.353	-0.176	-17.6	17.6
19424	ENSG00000165948	IFI27L1	14	+	94101867	94102059	94101870	94102059	94100738	94100771	19424	1,1	0,0	3,1	1,3	76	73	0.000624069	0.0628298	1.0,1.0	0.742,0.243	0.508	50.8	50.8
19862	ENSG00000197020	ZNF100	19	-	21744016	21744115	21744016	21744112	21744940	21745067	19862	5,1	0,3	1,0	4,1	76	73	0.000632193	0.0628298	1.0,0.243	0.194,0.0	0.524	52.4	52.4
21036	ENSG00000154222	CC2D1B	1	-	52359704	52359883	52359704	52359836	52360073	52360233	21036	62,38	4,5	53,45	1,0	120	73	0.0006133	0.0628298	0.904,0.822	0.97,1.0	-0.122	-12.2	12.2
21126	ENSG00000253729	PRKDC	8	-	47858848	47858983	47858848	47858980	47859610	47859759	21126	3,10	0,1	3,3	2,3	76	73	0.000613888	0.0628298	1.0,0.906	0.59,0.49	0.413	41.3	41.3
25873	ENSG00000132676	DAP3	1	+	155729041	155729283	155729207	155729283	155727607	155727738	25873	439290	17,8	386356	3,4	239	73	0.000623538	0.0628298	0.887,0.917	0.975,0.965	-0.068	-6.8	6.8
8485	ENSG00000148399	DPH7	9	-	137575708	137575923	137575708	137575894	137576079	137576167	8485	13,7	6,0	9,7	0,0	102	73	0.000615198	0.0628298	0.608,1.0	1.0,1.0	-0.196	-19.6	19.6
9179	ENSG00000145734	BDP1	5	+	71541453	71541682	71541456	71541682	71539556	71539649	9179	40,18	3,6	34,23	1,0	76	73	0.000631481	0.0628298	0.928,0.742	0.97,1.0	-0.15	-15	15
14502	ENSG00000130707	ASS1	9	+	130454270	130454373	130454304	130454373	130452223	130452333	14502	41,21	286249	10,6	175176	107	73	0.000638576	0.0631514	0.089,0.054	0.038,0.023	0.041	4.1	4.1
19510	ENSG00000078808	SDF4	1	-	1218768	1218943	1218768	1218922	1223243	1223357	19510	117100	6,6	109,95	0,1	94	73	0.000643939	0.0631514	0.938,0.928	1.0,0.987	-0.06	-6	6
7672	ENSG00000108509	CAMTA2	17	-	4982088	4982227	4982088	4982160	4982756	4982892	7672	17,6	20,12	7,7	40,40	140	73	0.000641524	0.0631514	0.307,0.207	0.084,0.084	0.173	17.3	17.3
13832	ENSG00000157911	PEX10	1	-	2406719	2406955	2406719	2406952	2408451	2408858	13832	1,3	0,1	3,4	5,7	76	73	0.000648645	0.0633339	1.0,0.742	0.366,0.354	0.511	51.1	51.1
23794	ENSG00000251322	SHANK3	22	+	50705947	50706152	50706071	50706152	50704963	50705096	23794	2,6	2,2	2,0	3,13	197	73	0.000665659	0.0647113	0.27,0.526	0.198,0.0	0.299	29.9	29.9
21734	ENSG00000196227	FAM217B	20	+	59943923	59944086	59943939	59944086	59942426	59942512	21734	4,5	34,19	0,1	20,33	89	73	0.000669214	0.0647741	0.088,0.178	0.0,0.024	0.121	12.1	12.1
2526	ENSG00000154102	C16orf74	16	-	85710163	85710307	85710163	85710285	85735189	85735235	2526	5,4	0,1	5,6	7,2	95	73	0.000686242	0.0661347	1.0,0.755	0.354,0.697	0.352	35.2	35.2
11821	ENSG00000117480	FAAH	1	+	46410778	46410854	46410813	46410854	46410402	46410497	11821	18,21	39,35	5,13	53,50	108	73	0.000697296	0.066688	0.238,0.289	0.06,0.149	0.159	15.9	15.9
25208	ENSG00000242086	LINC00969	3	+	195708428	195708841	195708746	195708841	195708177	195708268	25208	9,15	2,2	2,5	5,5	391	73	0.000697974	0.066688	0.457,0.583	0.069,0.157	0.407	40.7	40.7
13689	ENSG00000140836	ZFHX3	16	-	72829778	72829859	72829778	72829856	72889730	72889962	13689	12,13	0,0	13,4	4,1	76	73	0.000720238	0.0679404	1.0,1.0	0.757,0.793	0.225	22.5	22.5
250	ENSG00000127564	PKMYT1	16	-	2973137	2973445	2973137	2973215	2973999	2974157	250	60,70	2,3	108197	20,24	303	73	0.000717572	0.0679404	0.878,0.849	0.565,0.664	0.249	24.9	24.9
358	ENSG00000197558	SSPO	7	+	149788735	149788921	149788751	149788921	149788566	149788660	358	1,0	18,5	2,2	2,2	89	73	0.00071975	0.0679404	0.044,0.0	0.451,0.451	-0.429	-42.9	42.9
10017	ENSG00000113360	DROSHA	5	-	31531449	31531583	31531449	31531521	31531989	31532061	10017	0,1	2,2	3,6	5,0	135	73	0.000730098	0.0685736	0.0,0.213	0.245,1.0	-0.516	-51.6	51.6
11386	ENSG00000188566	NDOR1	9	+	137215311	137215521	137215406	137215521	137215094	137215202	11386	2,2	16,14	7,14	12,19	168	73	0.000733111	0.0685736	0.052,0.058	0.202,0.243	-0.168	-16.8	16.8
3882	ENSG00000150433	TMEM218	11	-	125102131	125102351	125102131	125102329	125102636	125102809	3882	1,5	3,1	8,3	0,0	95	73	0.000743033	0.0692108	0.204,0.793	1.0,1.0	-0.502	-50.2	50.2
23187	ENSG00000167522	ANKRD11	16	-	89316932	89317078	89316932	89317075	89361494	89361680	23187	3,2	2,5	2,3	0,1	76	73	0.0007573	0.0702459	0.59,0.278	1.0,0.742	-0.437	-43.7	43.7
3478	ENSG00000234741	GAS5	1	-	173864256	173864506	173864256	173864304	173864674	173864697	3478	20791290	58,32	904699	13,6	275	73	0.000786776	0.0726772	0.905,0.915	0.949,0.969	-0.049	-4.9	4.9
14734	ENSG00000066027	PPP2R5A	1	+	212345789	212345933	212345802	212345933	212333496	212333598	14734	10,10	2,3	10,22	0,0	86	73	0.000796475	0.0732691	0.809,0.739	1.0,1.0	-0.226	-22.6	22.6
3899	ENSG00000109971	HSPA8	11	-	123061119	123061346	123061119	123061329	123062346	123062669	3899	40,40	18,7	115128	6,14	90	73	0.000800688	0.0733536	0.643,0.823	0.94,0.881	-0.177	-17.7	17.7
17871	ENSG00000168528	SERINC2	1	+	31427279	31427351	31427300	31427351	31426653	31426823	17871	5,5	2,2	0,1	2,1	94	73	0.000806736	0.0736047	0.66,0.66	0.0,0.437	0.442	44.2	44.2
1256	ENSG00000159403	C1R	12	-	7089586	7089820	7089586	7089733	7090055	7090248	1256	0,0	8,5	6,1	11,9	160	73	0.000823789	0.0744405	0.0,0.0	0.199,0.048	-0.123	-12.3	12.3
16199	ENSG00000175309	PHYKPL	5	-	178225354	178225599	178225354	178225429	178229939	178230099	16199	54,38	65,60	11,8	30,36	243	73	0.000825928	0.0744405	0.2,0.16	0.099,0.063	0.099	9.9	9.9
3837	ENSG00000166483	WEE1	11	+	9588443	9588487	9588448	9588487	9586710	9586856	3837	5,3	35,28	0,1	39,57	78	73	0.000824032	0.0744405	0.118,0.091	0.0,0.016	0.097	9.7	9.7
15151	ENSG00000065328	MCM10	10	+	13172624	13172765	13172627	13172765	13172375	13172480	15151	1,3	0,1	10,20	12,29	76	73	0.000831901	0.0746765	1.0,0.742	0.445,0.398	0.45	45	45
5552	ENSG00000143416	SELENBP1	1	-	151369003	151369554	151369003	151369189	151369712	151369933	5552	1135788	11,6	945778	2,1	438	73	0.000840037	0.0751041	0.945,0.956	0.987,0.992	-0.039	-3.9	3.9
22228	ENSG00000127314	RAP1B	12	+	68624507	68624873	68624670	68624873	68610907	68611043	22228	3,1	0,1	0,1	2,0	236	73	0.000859422	0.0765298	1.0,0.236	0.0,1.0	0.118	11.8	11.8
6265	ENSG00000100211	CBY1	22	+	38670766	38670989	38670883	38670989	38668016	38668132	6265	38,25	63,40	22,6	64,48	190	73	0.000877119	0.0777945	0.188,0.194	0.117,0.046	0.11	11	11
23108	ENSG00000151651	ADAM8	10	-	133272415	133272604	133272415	133272585	133272797	133272866	23108	7,2	7,3	1,0	2,5	92	73	0.000882873	0.0779941	0.442,0.346	0.284,0.0	0.252	25.2	25.2
13586	ENSG00000180902	D2HGDH	2	+	241743621	241743815	241743638	241743815	241742434	241742574	13586	16,23	8,5	52,65	5,2	90	73	0.000907123	0.0795054	0.619,0.789	0.894,0.963	-0.225	-22.5	22.5
23802	ENSG00000104731	KLHDC4	16	-	87726898	87727102	87726898	87726924	87730551	87730644	23802	25,5	28,21	7,9	53,48	251	73	0.000904229	0.0795054	0.206,0.065	0.037,0.052	0.091	9.1	9.1
23879	ENSG00000258864	CTC-554D6.1	5	+	112867371	112867582	112867403	112867582	112864620	112864732	23879	43,34	239177	61,50	170147	105	73	0.000919724	0.0802937	0.111,0.118	0.2,0.191	-0.081	-8.1	8.1
11300	ENSG00000196118	CCDC189	16	-	30759653	30759809	30759653	30759724	30760283	30760668	11300	4,4	0,1	3,3	2,2	158	73	0.000952691	0.0825245	1.0,0.649	0.409,0.409	0.416	41.6	41.6
11472	ENSG00000270316	BORCS7-ASMT	10	+	102862153	102862180	102862159	102862180	102860497	102860541	11472	7,7	126,69	0,2	93,81	79	73	0.000949101	0.0825245	0.049,0.086	0.0,0.022	0.057	5.7	5.7
22499	ENSG00000259673	IQCH-AS1	15	-	67411895	67412041	67411895	67412020	67421334	67421498	22499	3,5	0,0	1,1	2,1	94	73	0.000971897	0.0838619	1.0,1.0	0.28,0.437	0.641	64.1	64.1
21228	ENSG00000092445	TYRO3	15	+	41571548	41571687	41571594	41571687	41571040	41571118	21228	4,4	10,15	1,1	19,34	119	73	0.000985776	0.084731	0.197,0.141	0.031,0.018	0.144	14.4	14.4
26300	ENSG00000168487	BMP1	8	+	22196180	22196840	22196679	22196840	22195461	22195587	26300	0,0	7,2	7,2	5,4	572	73	0.00100304	0.0858833	0.0,0.0	0.152,0.06	-0.106	-10.6	10.6
25649	ENSG00000100949	RABGGTA	14	-	24271112	24271248	24271112	24271169	24271486	24271549	25649	0,0	13,11	8,1	19,21	152	73	0.00100776	0.0859571	0.0,0.0	0.168,0.022	-0.095	-9.5	9.5
2431	ENSG00000246090	RP11-696N14.1	4	+	99154544	99157579	99157490	99157579	99133554	99133805	2431	26,13	0,3	20,16	0,0	3019	73	0.00101246	0.0860282	1.0,0.095	1.0,1.0	-0.453	-45.3	45.3
5019	ENSG00000180008	SOCS4	14	+	55031803	55031991	55031862	55031991	55027247	55027471	5019	1,0	9,4	7,2	10,8	132	73	0.00102224	0.0865292	0.058,0.0	0.279,0.121	-0.171	-17.1	17.1
26414	ENSG00000093010	COMT	22	+	19962232	19962815	19962526	19962815	19961198	19961289	26414	53,33	57,56	26,12	54,58	367	73	0.00102812	0.0866967	0.156,0.105	0.087,0.04	0.067	6.7	6.7
19109	ENSG00000105135	ILVBL	19	-	15116407	15116653	15116407	15116519	15117880	15117972	19109	12,17	6,0	18,11	0,0	207	73	0.0010583	0.0885706	0.414,1.0	1.0,1.0	-0.293	-29.3	29.3
5448	ENSG00000064687	ABCA7	19	+	1057914	1058059	1057968	1058059	1057313	1057429	5448	35,29	0,1	31,38	4,4	127	73	0.001057	0.0885706	1.0,0.943	0.817,0.845	0.141	14.1	14.1
13667	ENSG00000127527	EPS15L1	19	-	16417947	16418104	16417947	16418028	16421318	16421476	13667	68,48	5,2	48,72	0,0	149	73	0.00106237	0.0885784	0.87,0.922	1.0,1.0	-0.104	-10.4	10.4
25872	ENSG00000132676	DAP3	1	+	155729042	155729291	155729207	155729291	155727607	155727738	25872	86,73	17,8	73,98	3,4	238	73	0.00106707	0.0886387	0.608,0.737	0.882,0.883	-0.21	-21	21
15534	ENSG00000196498	NCOR2	12	-	124356641	124356806	124356641	124356782	124362125	124362294	15534	12,5	5,1	9,14	1,0	97	73	0.0010813	0.0888262	0.644,0.79	0.871,1.0	-0.218	-21.8	21.8
16893	ENSG00000116001	TIA1	2	-	70227734	70227822	70227734	70227791	70229058	70229091	16893	29,22	5,1	26,20	0,0	104	73	0.00108008	0.0888262	0.803,0.939	1.0,1.0	-0.129	-12.9	12.9
8720	ENSG00000165660	FAM175B	10	+	124806830	124806921	124806834	124806921	124801784	124801901	8720	29,9	0,0	14,21	3,3	77	73	0.00107766	0.0888262	1.0,1.0	0.816,0.869	0.157	15.7	15.7
8399	ENSG00000225526	MKRN2OS	3	-	12541859	12542022	12541859	12542003	12543179	12543229	8399	1,1	2,1	1,1	0,0	92	73	0.00109272	0.0894339	0.284,0.442	1.0,1.0	-0.637	-63.7	63.7
14995	ENSG00000169925	BRD3	9	-	134034700	134034829	134034700	134034826	134041759	134041973	14995	4,3	0,0	3,3	1,3	76	73	0.00110716	0.090284	1.0,1.0	0.742,0.49	0.384	38.4	38.4
16401	ENSG00000005339	CREBBP	16	-	3751725	3751836	3751725	3751806	3757287	3757376	16401	6,3	21,10	0,1	14,10	103	73	0.00111168	0.0903221	0.168,0.175	0.0,0.066	0.138	13.8	13.8
7928	ENSG00000107959	PITRM1	10	-	3143605	3143775	3143605	3143731	3144291	3144366	7928	13,10	1,0	12,2	4,1	117	73	0.0011248	0.0910559	0.89,1.0	0.652,0.555	0.342	34.2	34.2
10269	ENSG00000086015	MAST2	1	+	46034072	46034266	46034075	46034266	46033801	46033938	10269	26,19	0,1	14,21	4,3	76	73	0.00114684	0.0924484	1.0,0.948	0.771,0.871	0.153	15.3	15.3
18825	ENSG00000198026	ZNF335	20	-	45967493	45967634	45967493	45967631	45967733	45968027	18825	24,16	6,6	26,14	1,1	76	73	0.00115031	0.0924484	0.793,0.719	0.961,0.931	-0.19	-19	19
13115	ENSG00000112237	CCNC	6	-	99550517	99550610	99550517	99550592	99550992	99551028	13115	1,0	1,2	4,2	2,1	91	73	0.00116768	0.0930482	0.445,0.0	0.616,0.616	-0.393	-39.3	39.3
6978	ENSG00000073921	PICALM	11	-	85990249	85990399	85990249	85990378	85996825	85996929	6978	116117	13,12	157146	5,5	94	73	0.00116374	0.0930482	0.874,0.883	0.961,0.958	-0.081	-8.1	8.1
8881	ENSG00000070061	IKBKAP	9	-	108930996	108931201	108930996	108931056	108933863	108934116	8881	30,47	1,0	45,57	3,5	218	73	0.00117031	0.0930482	0.909,1.0	0.834,0.792	0.142	14.2	14.2
22968	ENSG00000251136	RP11-37B2.1	8	-	89722014	89722156	89722014	89722081	89724628	89724930	22968	5,2	6,0	5,1	0,0	148	73	0.00118534	0.0939078	0.291,1.0	1.0,1.0	-0.355	-35.5	35.5
12893	ENSG00000107036	RIC1	9	+	5720613	5720750	5720616	5720750	5720181	5720324	12893	21,13	3,4	17,20	0,1	76	73	0.00120215	0.0939699	0.871,0.757	1.0,0.951	-0.161	-16.1	16.1
15866	ENSG00000154380	ENAH	1	-	225517195	225517990	225517195	225517306	225519197	225519565	15866	31,17	139,86	43,53	121102	757	73	0.00121371	0.0939699	0.021,0.019	0.033,0.048	-0.021	-2.1	2.1
16766	ENSG00000103253	HAGHL	16	+	728315	728604	728503	728604	728115	728233	16766	115102	0,0	97126	0,7	261	73	0.0012107	0.0939699	1.0,1.0	1.0,0.834	0.083	8.3	8.3
20513	ENSG00000162601	MYSM1	1	-	58668429	58668670	58668429	58668566	58668983	58669038	20513	11,2	12,8	1,0	4,5	177	73	0.00121567	0.0939699	0.274,0.093	0.093,0.0	0.137	13.7	13.7
23267	ENSG00000135926	TMBIM1	2	-	218277934	218278165	218277934	218277974	218278514	218278565	23267	11,15	113,74	6,5	127124	264	73	0.00120479	0.0939699	0.026,0.053	0.013,0.011	0.028	2.8	2.8
24808	ENSG00000198301	SDAD1	4	-	75981371	75981545	75981371	75981470	75981932	75982037	24808	33,29	57,45	23,14	72,68	148	73	0.00121403	0.0939699	0.222,0.241	0.136,0.092	0.117	11.7	11.7
8138	ENSG00000063241	ISOC2	19	-	55455259	55455378	55455259	55455330	55456348	55456489	8138	19,23	11,14	43,41	65,68	121	73	0.00120025	0.0939699	0.51,0.498	0.285,0.267	0.228	22.8	22.8
16950	ENSG00000275896	PRSS2	7	+	142750554	142750714	142750628	142750714	142749478	142749524	16950	69,58	9,0	22,17	0,0	147	73	0.00122031	0.094002	0.792,1.0	1.0,1.0	-0.104	-10.4	10.4
25165	ENSG00000104529	EEF1D	8	-	143580505	143580727	143580505	143580632	143581053	143581154	25165	969693	14,13	14171243	8,7	168	73	0.00122831	0.0942921	0.968,0.959	0.987,0.987	-0.023	-2.3	2.3
766	ENSG00000185686	PRAME	22	-	22556811	22557086	22556811	22556909	22557544	22557580	766	91,80	19,22	83,82	41,44	250	73	0.00123957	0.0948294	0.583,0.515	0.372,0.352	0.187	18.7	18.7
5024	ENSG00000197114	ZGPAT	20	+	63733522	63733739	63733586	63733739	63733218	63733352	5024	1,8	40,26	0,0	33,46	137	73	0.00126247	0.0962505	0.013,0.141	0.0,0.0	0.077	7.7	7.7
5662	ENSG00000141034	GID4	17	+	18045124	18045206	18045146	18045206	18039444	18039902	5662	1,0	7,9	1,7	6,13	95	73	0.00127317	0.096735	0.099,0.0	0.114,0.293	-0.154	-15.4	15.4
12546	ENSG00000150201	FXYD4	10	+	43373663	43373783	43373725	43373783	43372726	43372772	12546	2,0	1,1	1,3	1,0	135	73	0.00129211	0.0978404	0.52,0.0	0.351,1.0	-0.415	-41.5	41.5
7955	ENSG00000198792	TMEM184B	22	-	38224784	38225001	38224784	38224979	38225423	38225542	7955	4,5	30,34	1,0	29,36	95	73	0.0013011	0.0981866	0.093,0.102	0.026,0.0	0.085	8.5	8.5
16002	ENSG00000109065	NAT9	17	-	74775621	74775852	74775621	74775707	74776266	74776323	16002	6,9	93,67	17,20	73,69	218	73	0.00131576	0.0986244	0.021,0.043	0.072,0.088	-0.048	-4.8	4.8
2259	ENSG00000100403	ZC3H7B	22	+	41346002	41346208	41346061	41346208	41343414	41343576	2259	33,39	8,2	43,56	1,1	132	73	0.00131486	0.0986244	0.695,0.915	0.96,0.969	-0.159	-15.9	15.9
9737	ENSG00000163584	RPL22L1	3	-	170868012	170868201	170868012	170868134	170868297	170868383	9737	130,81	1533820	151140	1081979	140	73	0.00132947	0.0993173	0.042,0.049	0.068,0.069	-0.023	-2.3	2.3
12840	ENSG00000144591	GMPPA	2	+	219505694	219505761	219505714	219505761	219505457	219505555	12840	16,6	60,24	1,3	27,36	93	73	0.0013378	0.0996058	0.173,0.164	0.028,0.061	0.124	12.4	12.4
17365	ENSG00000143748	NVL	1	-	224301690	224301791	224301690	224301771	224303722	224303857	17365	0,0	11,10	2,4	15,12	93	73	0.0013527	0.10038	0.0,0.0	0.095,0.207	-0.151	-15.1	15.1
11938	ENSG00000065029	ZNF76	6	+	35287622	35287845	35287648	35287845	35286321	35286399	11938	7,2	5,0	2,7	0,0	99	73	0.00135969	0.100563	0.508,1.0	1.0,1.0	-0.246	-24.6	24.6
17766	ENSG00000095485	CWF19L1	10	-	100260965	100261044	100260965	100261028	100261978	100262063	17766	16,12	1,5	25,21	0,1	89	73	0.00137661	0.101477	0.929,0.663	1.0,0.945	-0.176	-17.6	17.6
19565	ENSG00000126215	XRCC3	14	-	103711032	103711245	103711032	103711180	103711465	103711661	19565	37,31	5,1	76110	1,0	138	73	0.00138835	0.101669	0.797,0.943	0.976,1.0	-0.118	-11.8	11.8
4244	ENSG00000241404	EGFL8	6	+	32167086	32167257	32167146	32167257	32166909	32167005	4244	16,21	4,1	12,20	0,0	133	73	0.0013855	0.101669	0.687,0.92	1.0,1.0	-0.196	-19.6	19.6
19247	ENSG00000140400	MAN2C1	15	-	75359327	75359438	75359327	75359425	75359619	75359775	19247	1,1	34,27	7,5	32,33	86	73	0.00140914	0.102853	0.024,0.03	0.157,0.114	-0.109	-10.9	10.9
8234	ENSG00000213930	GALT	9	+	34647491	34647961	34647831	34647961	34647088	34647258	8234	113100	9,7	150131	3,2	413	73	0.00141687	0.103079	0.689,0.716	0.898,0.92	-0.207	-20.7	20.7
16587	ENSG00000168028	RPSA	3	+	39410753	39410999	39410755	39410999	39408605	39408724	16587	1329939	27,17	13421048	6,3	75	73	0.00142989	0.103688	0.98,0.982	0.995,0.997	-0.015	-1.5	1.5
1710	ENSG00000196700	ZNF512B	20	-	63964319	63964395	63964319	63964391	63964489	63964716	1710	1,0	35,30	6,4	42,45	77	73	0.0014572	0.105149	0.026,0.0	0.119,0.078	-0.086	-8.6	8.6
26315	ENSG00000141867	BRD4	19	-	15268157	15268281	15268157	15268240	15268904	15269042	26315	23,10	5,4	13,2	1,0	114	73	0.00145948	0.105149	0.747,0.616	0.893,1.0	-0.265	-26.5	26.5
7633	ENSG00000177189	RPS6KA3	X	-	20176433	20176516	20176433	20176492	20176995	20177084	7633	7,10	0,0	3,7	2,2	97	73	0.0014734	0.105809	1.0,1.0	0.53,0.725	0.373	37.3	37.3
15897	ENSG00000170322	NFRKB	11	-	129892714	129892888	129892714	129892870	129893296	129893385	15897	7,7	3,4	4,1	7,11	91	73	0.00148081	0.105999	0.652,0.584	0.314,0.068	0.427	42.7	42.7
1757	ENSG00000122008	POLK	5	+	75593877	75594049	75593965	75594049	75590352	75590440	1757	87,56	7,2	49,49	0,1	161	73	0.00153041	0.109199	0.849,0.927	1.0,0.957	-0.09	-9	9
11654	ENSG00000119333	WDR34	9	-	128635091	128635259	128635091	128635175	128635657	128636063	11654	104,70	7,2	127131	1,1	157	73	0.00154613	0.109968	0.874,0.942	0.983,0.984	-0.076	-7.6	7.6
15005	ENSG00000101350	KIF3B	20	+	32316146	32316319	32316217	32316319	32309712	32311181	15005	9,3	65,34	1,1	64,52	144	73	0.00155658	0.11017	0.066,0.043	0.008,0.01	0.045	4.5	4.5
7695	ENSG00000278610	RP11-455P21.3	1	+	222823855	222823945	222823883	222823945	222815063	222815078	7695	2,1	5,1	2,1	1,0	101	73	0.00155887	0.11017	0.224,0.42	0.591,1.0	-0.473	-47.3	47.3
15532	ENSG00000196498	NCOR2	12	-	124356641	124356803	124356641	124356782	124362125	124362294	15532	11,7	5,1	9,12	1,0	94	73	0.00157149	0.11071	0.631,0.845	0.875,1.0	-0.2	-20	20
1055	ENSG00000197608	ZNF841	19	-	52093845	52093935	52093845	52093911	52095574	52095765	1055	7,6	5,0	1,0	1,1	97	73	0.00158118	0.110847	0.513,1.0	0.429,0.0	0.542	54.2	54.2
6306	ENSG00000085982	USP40	2	-	233540661	233540801	233540661	233540766	233542267	233542363	6306	11,6	5,0	2,5	0,0	108	73	0.00158339	0.110847	0.598,1.0	1.0,1.0	-0.201	-20.1	20.1
18249	ENSG00000118507	AKAP7	6	+	131200326	131200489	131200331	131200489	131199462	131199573	18249	0,1	3,0	1,1	0,0	78	73	0.00159058	0.111001	0.0,1.0	1.0,1.0	-0.5	-50	50
17809	ENSG00000198894	CIPC	14	+	77113384	77113545	77113429	77113545	77109811	77109981	17809	12,5	3,1	12,5	0,0	118	73	0.00159691	0.111095	0.712,0.756	1.0,1.0	-0.266	-26.6	26.6
2472	ENSG00000149582	TMEM25	11	+	118534265	118534355	118534268	118534355	118534028	118534129	2472	36,34	1,1	52,48	6,8	76	73	0.00163605	0.113463	0.972,0.97	0.893,0.852	0.098	9.8	9.8
8604	ENSG00000175854	SWI5	9	+	128288165	128288375	128288271	128288375	128285938	128286033	8604	1,6	1,3	4,5	1,0	179	73	0.00164934	0.11403	0.29,0.449	0.62,1.0	-0.441	-44.1	44.1
18131	ENSG00000114745	GORASP1	3	-	39102677	39102999	39102677	39102881	39103472	39103553	18131	7,10	29,20	4,2	32,42	191	73	0.00166033	0.114434	0.084,0.16	0.046,0.018	0.09	9	9
15896	ENSG00000116667	C1orf21	1	+	184590729	184590815	184590738	184590815	184507587	184507682	15896	19,4	251131	3,5	215227	82	73	0.00168876	0.116035	0.063,0.026	0.012,0.019	0.029	2.9	2.9
22767	ENSG00000132199	ENOSF1	18	-	691067	691304	691067	691106	693881	693908	22767	103,59	0,2	36,25	3,3	271	73	0.00169692	0.116236	1.0,0.888	0.764,0.692	0.216	21.6	21.6
8566	ENSG00000164941	INTS8	8	+	94838462	94838618	94838493	94838618	94836523	94836631	8566	64,35	10,3	64,49	2,1	104	73	0.00170597	0.116498	0.818,0.891	0.957,0.972	-0.11	-11	11
11820	ENSG00000117480	FAAH	1	+	46410625	46410854	46410670	46410854	46410402	46410497	11820	17,16	0,0	14,21	4,1	118	73	0.0017224	0.11726	1.0,1.0	0.684,0.929	0.194	19.4	19.4
17524	ENSG00000146576	C7orf26	7	+	6593744	6593988	6593835	6593988	6591756	6591867	17524	0,1	2,0	1,1	1,0	164	73	0.00172996	0.117416	0.0,1.0	0.308,1.0	-0.154	-15.4	15.4
10420	ENSG00000100150	DEPDC5	22	+	31836967	31837155	31836998	31837155	31833865	31833980	10420	0,1	5,5	3,3	7,2	104	73	0.00174308	0.11749	0.0,0.123	0.231,0.513	-0.31	-31	31
10953	ENSG00000163931	TKT	3	-	53237796	53237921	53237796	53237820	53240250	53240375	10953	14,9	0,0	8,14	1,3	174	73	0.00174688	0.11749	1.0,1.0	0.77,0.662	0.284	28.4	28.4
15694	ENSG00000205517	RGL3	19	-	11418670	11418801	11418670	11418784	11419245	11419273	15694	2,7	14,5	1,0	3,12	90	73	0.00173793	0.11749	0.104,0.532	0.213,0.0	0.212	21.2	21.2
21284	ENSG00000177917	ARL6IP6	2	+	152734993	152735126	152735045	152735126	152720166	152720586	21284	38,27	1,0	27,20	5,1	125	73	0.00180219	0.120844	0.957,1.0	0.759,0.921	0.138	13.8	13.8
10172	ENSG00000100142	POLR2F	22	+	37967288	37967376	37967296	37967376	37967098	37967170	10172	1,3	1,1	1,0	1,1	81	73	0.00181455	0.121308	0.474,0.73	0.474,0.0	0.365	36.5	36.5
2281	ENSG00000172932	ANKRD13D	11	+	67290591	67291521	67291475	67291521	67290304	67290446	2281	75,67	23,25	77,97	61,59	957	73	0.00184516	0.122985	0.199,0.17	0.088,0.111	0.085	8.5	8.5
14575	ENSG00000181135	ZNF707	8	+	143691596	143691713	143691599	143691713	143691072	143691232	14575	3,1	3,1	1,0	2,3	76	73	0.0018519	0.123065	0.49,0.49	0.324,0.0	0.328	32.8	32.8
10781	ENSG00000110172	CHORDC1	11	-	90211214	90211335	90211214	90211318	90214017	90214175	10781	1,2	52,50	6,11	68,68	90	73	0.00187297	0.123872	0.015,0.031	0.067,0.116	-0.069	-6.9	6.9
24614	ENSG00000114790	ARHGEF26	3	+	154254719	154254824	154254784	154254824	154253115	154253183	24614	192127	6,8	164190	21,19	138	73	0.00187517	0.123872	0.944,0.894	0.805,0.841	0.096	9.6	9.6
3159	ENSG00000156042	CFAP70	10	-	73322962	73323097	73322962	73323027	73331176	73331276	3159	18,24	8,1	16,12	1,0	143	73	0.00188081	0.123877	0.535,0.925	0.891,1.0	-0.216	-21.6	21.6
16780	ENSG00000160200	CBS	21	-	43068192	43068294	43068192	43068291	43068508	43068615	16780	32,13	11,2	8,5	1,0	76	73	0.00190463	0.124043	0.736,0.862	0.885,1.0	-0.144	-14.4	14.4
19830	ENSG00000255152	MSH5-SAPCD1	6	+	31761817	31761955	31761865	31761955	31761471	31761615	19830	21,16	4,1	20,16	0,0	121	73	0.00190229	0.124043	0.76,0.906	1.0,1.0	-0.167	-16.7	16.7
3502	ENSG00000104231	ZFAND1	8	-	81702968	81703103	81702968	81703087	81713917	81714031	3502	43,27	4,7	19,10	0,1	89	73	0.00188935	0.124043	0.898,0.76	1.0,0.891	-0.117	-11.7	11.7
765	ENSG00000185686	PRAME	22	-	22556811	22556977	22556811	22556909	22557544	22557580	765	45,44	19,22	43,40	41,44	141	73	0.00190562	0.124043	0.551,0.509	0.352,0.32	0.194	19.4	19.4
3984	ENSG00000066739	ATG2B	14	-	96332500	96332655	96332500	96332652	96333687	96333873	3984	16,7	3,2	10,13	0,0	76	73	0.00193087	0.125321	0.837,0.771	1.0,1.0	-0.196	-19.6	19.6
11595	ENSG00000100749	VRK1	14	+	96875955	96876120	96876032	96876120	96860556	96860735	11595	7,5	1,0	9,12	2,5	150	73	0.00193805	0.125421	0.773,1.0	0.687,0.539	0.274	27.4	27.4
4413	ENSG00000205323	SARNP	12	-	55789074	55789143	55789074	55789128	55794358	55794387	4413	4,5	3,1	3,3	0,0	88	73	0.00195071	0.125875	0.525,0.806	1.0,1.0	-0.335	-33.5	33.5
6383	ENSG00000178821	TMEM52	1	-	1918252	1918934	1918252	1918431	1919044	1919088	6383	90100	11,5	175192	2,5	576	73	0.00198729	0.127864	0.509,0.717	0.917,0.83	-0.26	-26	26
16078	ENSG00000257261	RP11-96H19.1	12	+	46455830	46456268	46456189	46456268	46455011	46455141	16078	6,7	0,0	2,3	3,0	432	73	0.00200495	0.128629	1.0,1.0	0.101,1.0	0.45	45	45
132	ENSG00000130332	LSM7	19	-	2324124	2324196	2324124	2324192	2328386	2328477	132	66,68	57,25	117127	28,27	77	73	0.00201707	0.129035	0.523,0.721	0.798,0.817	-0.185	-18.5	18.5
3341	ENSG00000135365	PHF21A	11	-	45979862	45979973	45979862	45979966	46076753	46076819	3341	1,0	49,34	3,4	29,26	80	73	0.00202319	0.129055	0.018,0.0	0.086,0.123	-0.096	-9.6	9.6
13888	ENSG00000127022	CANX	5	+	179726648	179726759	179726682	179726759	179724656	179724783	13888	152130	2,1	108,89	9,2	107	73	0.00203296	0.129308	0.981,0.989	0.891,0.968	0.055	5.5	5.5
12870	ENSG00000107862	GBF1	10	+	102359266	102359435	102359269	102359435	102358505	102358729	12870	19,12	44,43	5,9	63,52	76	73	0.00207336	0.130181	0.293,0.211	0.071,0.143	0.145	14.5	14.5
13548	ENSG00000102054	RBBP7	X	-	16852415	16852550	16852415	16852517	16852748	16852782	13548	10,4	0,1	12,5	4,2	106	73	0.00207592	0.130181	1.0,0.734	0.674,0.633	0.214	21.4	21.4
1640	ENSG00000074695	LMAN1	18	-	59338556	59338654	59338556	59338627	59338759	59338953	1640	15,10	144121	7,1	145119	100	73	0.00207011	0.130181	0.071,0.057	0.034,0.006	0.044	4.4	4.4
17517	ENSG00000165802	NSMF	9	-	137452735	137452819	137452735	137452804	137453055	137453179	17517	178157	37,48	263294	36,40	88	73	0.0020631	0.130181	0.8,0.731	0.858,0.859	-0.093	-9.3	9.3
5313	ENSG00000154370	TRIM11	1	-	228400963	228401194	228400963	228401191	228402065	228405904	5313	21,12	3,5	17,41	0,2	76	73	0.00206333	0.130181	0.871,0.697	1.0,0.952	-0.192	-19.2	19.2
17792	ENSG00000170906	NDUFA3	19	+	54106352	54106446	54106355	54106446	54105933	54106011	17792	15,8	3,2	8,12	0,0	76	73	0.00210378	0.131557	0.828,0.793	1.0,1.0	-0.19	-19	19
24260	ENSG00000185163	DDX51	12	-	132140422	132140555	132140422	132140539	132140619	132140735	24260	2,0	21,11	9,2	21,10	89	73	0.0021136	0.131801	0.072,0.0	0.26,0.141	-0.165	-16.5	16.5
17695	ENSG00000102796	DHRS12	13	-	51776456	51776525	51776456	51776522	51777059	51777121	17695	0,1	1,1	2,1	0,0	76	73	0.00213816	0.132484	0.0,0.49	1.0,1.0	-0.755	-75.5	75.5
2045	ENSG00000142546	NOSIP	19	-	49557089	49558199	49557089	49557249	49558896	49558978	2045	65,36	58,54	34,9	51,48	1023	73	0.00214241	0.132484	0.074,0.045	0.045,0.013	0.03	3	3
4859	ENSG00000031003	FAM13B	5	-	137953335	137953489	137953335	137953465	137954165	137954376	4859	0,1	58,46	3,4	30,23	97	73	0.00213559	0.132484	0.0,0.016	0.07,0.116	-0.085	-8.5	8.5
2719	ENSG00000197056	ZMYM1	1	+	35111775	35111912	35111807	35111912	35110293	35110447	2719	3,5	1,3	9,9	0,1	105	73	0.00221042	0.136311	0.676,0.537	1.0,0.862	-0.325	-32.5	32.5
18964	ENSG00000180376	CCDC66	3	+	56592858	56593101	56592969	56593101	56571180	56571302	18964	4,2	13,2	0,0	10,4	184	73	0.00223758	0.137605	0.109,0.284	0.0,0.0	0.196	19.6	19.6
20136	ENSG00000167614	TTYH1	19	+	54436087	54436171	54436090	54436171	54435827	54435873	20136	4,0	2,2	2,1	1,0	76	73	0.0022537	0.138214	0.658,0.0	0.658,1.0	-0.5	-50	50
14002	ENSG00000196365	LONP1	19	-	5711770	5712070	5711770	5712002	5713133	5713253	14002	43,30	628440	35,42	318293	141	73	0.00227696	0.13911	0.034,0.034	0.054,0.069	-0.027	-2.7	2.7
6423	ENSG00000141198	TOM1L1	17	+	54961234	54961475	54961237	54961475	54960565	54960627	6423	178126	13,3	124118	1,2	76	73	0.0022808	0.13911	0.929,0.976	0.992,0.983	-0.035	-3.5	3.5
1134	ENSG00000157578	LCA5L	21	-	39429130	39429394	39429130	39429211	39435419	39435542	1134	5,0	3,1	3,3	0,1	256	73	0.00229077	0.139336	0.322,0.0	1.0,0.461	-0.57	-57	57
24618	ENSG00000174485	DENND4A	15	-	65700543	65700675	65700543	65700672	65701050	65701192	24618	2,2	5,1	3,1	0,1	76	73	0.00230666	0.13992	0.278,0.658	1.0,0.49	-0.277	-27.7	27.7
8356	ENSG00000171853	TRAPPC12	2	+	3477691	3477795	3477694	3477795	3465596	3465695	8356	3,4	19,19	1,0	20,18	76	73	0.00232009	0.140353	0.132,0.168	0.046,0.0	0.127	12.7	12.7
2793	ENSG00000083290	ULK2	17	-	19785936	19786044	19785936	19786005	19795621	19795725	2793	13,9	4,4	18,14	2,0	112	73	0.00233767	0.141033	0.679,0.595	0.854,1.0	-0.29	-29	29
2676	ENSG00000105865	DUS4L	7	+	107576365	107576592	107576408	107576592	107575187	107575310	2676	70,59	1,9	36,37	0,1	116	73	0.00235444	0.141661	0.978,0.805	1.0,0.959	-0.088	-8.8	8.8
4288	ENSG00000135473	PAN2	12	-	56319087	56319206	56319087	56319181	56319277	56319487	4288	31,15	0,0	4,9	2,2	98	73	0.0023904	0.143437	1.0,1.0	0.598,0.77	0.316	31.6	31.6
9913	ENSG00000091651	ORC6	16	+	46690966	46691120	46690990	46691120	46689658	46689770	9913	7,2	7,7	2,3	35,28	97	73	0.00241966	0.144802	0.429,0.177	0.041,0.075	0.245	24.5	24.5
3608	ENSG00000008294	SPAG9	17	-	50998443	50998632	50998443	50998617	50999660	50999717	3608	11,1	59,30	1,2	49,65	88	73	0.00245676	0.146628	0.134,0.027	0.017,0.025	0.059	5.9	5.9
11276	ENSG00000125846	ZNF133	20	+	18306270	18306393	18306297	18306393	18305667	18305807	11276	0,0	10,9	1,4	9,7	100	73	0.00248661	0.147226	0.0,0.0	0.075,0.294	-0.184	-18.4	18.4
17584	ENSG00000248837	RP11-412P11.1	4	+	22999554	22999712	22999584	22999712	22997550	22997613	17584	1,2	16,5	4,6	5,5	103	73	0.00248146	0.147226	0.042,0.221	0.362,0.46	-0.28	-28	28
2600	ENSG00000101974	ATP11C	X	-	139768259	139768453	139768259	139768434	139774689	139774953	2600	3,3	15,15	0,0	13,7	92	73	0.0024808	0.147226	0.137,0.137	0.0,0.0	0.137	13.7	13.7
4114	ENSG00000157916	RER1	1	+	2393207	2393355	2393269	2393355	2391832	2391958	4114	29,18	7,1	13,11	8,10	135	73	0.00250586	0.147972	0.691,0.907	0.468,0.373	0.378	37.8	37.8
19336	ENSG00000157870	FAM213B	1	+	2588335	2588453	2588389	2588453	2587740	2587792	19336	0,0	49,41	4,8	62,81	127	73	0.00258495	0.150644	0.0,0.0	0.036,0.054	-0.045	-4.5	4.5
19763	ENSG00000239523	MYLK-AS1	3	+	123629490	123629566	123629493	123629566	123585555	123585794	19763	0,0	1,3	3,1	6,3	76	73	0.00258395	0.150644	0.0,0.0	0.324,0.243	-0.283	-28.3	28.3
19834	ENSG00000255152	MSH5-SAPCD1	6	+	31744138	31744303	31744189	31744303	31743903	31744025	19834	3,6	13,14	11,12	10,6	124	73	0.00255921	0.150644	0.12,0.201	0.393,0.541	-0.306	-30.6	30.6
7426	ENSG00000221926	TRIM16	17	-	15682853	15682964	15682853	15682951	15683035	15683157	7426	4,3	19,14	0,1	17,14	86	73	0.00258109	0.150644	0.152,0.154	0.0,0.057	0.124	12.4	12.4
9271	ENSG00000234545	FAM133B	7	-	92577654	92577717	92577654	92577679	92578149	92578180	9271	120,80	7,7	71,51	2,0	111	73	0.00256469	0.150644	0.919,0.883	0.959,1.0	-0.079	-7.9	7.9
17546	ENSG00000196267	ZNF836	19	-	52169647	52169785	52169647	52169781	52171335	52171643	17546	7,0	2,1	0,0	4,1	77	73	0.00260624	0.151489	0.768,0.0	0.0,0.0	0.384	38.4	38.4
1028	ENSG00000111788	RP11-22B23.1	12	+	9309872	9310037	9309947	9310037	9307201	9307314	1028	12,4	1,0	4,7	1,3	148	73	0.00261409	0.151549	0.855,1.0	0.664,0.535	0.328	32.8	32.8
10692	ENSG00000151332	MBIP	14	-	36314690	36314936	36314690	36314915	36316692	36316812	10692	5,4	23,22	1,0	15,11	94	73	0.00263652	0.152068	0.144,0.124	0.049,0.0	0.11	11	11
11581	ENSG00000154723	ATP5J	21	-	25733214	25733363	25733214	25733360	25734852	25734904	11581	0,1	1,1	3,9	4,0	76	73	0.0026367	0.152068	0.0,0.49	0.419,1.0	-0.465	-46.5	46.5
18345	ENSG00000112031	MTRF1L	6	-	152995135	152995319	152995135	152995294	152998549	152998629	18345	11,9	24,10	13,18	6,8	98	73	0.00265631	0.152409	0.255,0.401	0.617,0.626	-0.293	-29.3	29.3
26114	ENSG00000278259	MYO19	17	-	36503949	36505177	36503949	36504020	36505296	36505404	26114	105107	16,21	162167	57,58	1230	73	0.00265496	0.152409	0.28,0.232	0.144,0.146	0.111	11.1	11.1
11306	ENSG00000241316	SUCLG2-AS1	3	+	67670828	67671004	67670881	67671004	67669815	67669909	11306	1,1	0,1	1,1	8,0	126	73	0.00267706	0.152546	1.0,0.367	0.068,1.0	0.149	14.9	14.9
2849	ENSG00000248101	AC002116.8	19	-	36010893	36011065	36010893	36011045	36011403	36011464	2849	11,10	40,30	1,6	42,40	93	73	0.00267876	0.152546	0.178,0.207	0.018,0.105	0.131	13.1	13.1
8599	ENSG00000198723	C19orf45	19	+	7506949	7507141	7507055	7507141	7505963	7506165	8599	10,7	3,2	4,1	4,6	179	73	0.00267925	0.152546	0.576,0.588	0.29,0.064	0.405	40.5	40.5
6448	ENSG00000196954	CASP4	11	-	104951895	104952063	104951895	104952005	104954746	104955001	6448	4,6	36,29	0,1	17,30	131	73	0.00269225	0.152895	0.058,0.103	0.0,0.018	0.072	7.2	7.2
24152	ENSG00000124459	ZNF45	19	-	43919572	43919762	43919572	43919699	43922170	43922200	24152	3,4	3,9	0,1	3,5	136	73	0.00270596	0.153282	0.349,0.193	0.0,0.097	0.223	22.3	22.3
11296	ENSG00000161638	ITGA5	12	-	54402982	54403067	54402982	54403050	54403186	54403324	11296	0,2	28,28	3,4	11,16	90	73	0.00274938	0.155275	0.0,0.055	0.181,0.169	-0.147	-14.7	14.7
4882	ENSG00000103942	HOMER2	15	-	82859028	82859186	82859028	82859168	82864166	82864259	4882	3,5	16,12	0,3	27,42	91	73	0.00275509	0.155275	0.131,0.251	0.0,0.054	0.164	16.4	16.4
2121	ENSG00000235703	LINC00894	X	+	150016333	150016500	150016336	150016500	150015950	150016140	2121	0,0	3,1	1,1	0,1	76	73	0.00276958	0.155698	0.0,0.0	1.0,0.49	-0.745	-74.5	74.5
10156	ENSG00000160948	VPS28	8	-	144424964	144425200	144424964	144425040	144425682	144425772	10156	37,36	8,3	39,27	0,2	233	73	0.00283944	0.155776	0.592,0.79	1.0,0.809	-0.214	-21.4	21.4
10477	ENSG00000121310	ECHDC2	1	-	52905033	52906611	52905033	52905090	52907867	52907954	10477	19281262	15,19	857804	18,22	1594	73	0.00291219	0.155776	0.855,0.753	0.686,0.626	0.148	14.8	14.8
1128	ENSG00000161920	MED11	17	+	4732938	4733164	4733049	4733164	4731775	4731906	1128	44,17	68,43	25,15	83,75	184	73	0.00285951	0.155776	0.204,0.136	0.107,0.074	0.079	7.9	7.9
12623	ENSG00000109189	USP46	4	-	52627949	52628163	52627949	52628127	52631063	52631144	12623	45,18	0,1	41,44	1,7	109	73	0.00281218	0.155776	1.0,0.923	0.965,0.808	0.075	7.5	7.5
13260	ENSG00000132256	TRIM5	11	-	5937400	5937505	5937400	5937502	5938359	5938619	13260	2,2	3,0	0,1	1,1	76	73	0.00290381	0.155776	0.39,1.0	0.0,0.49	0.45	45	45
14631	ENSG00000153303	FRMD1	6	-	168066754	168067129	168066754	168066831	168067366	168067446	14631	17,6	10,3	5,3	15,5	371	73	0.00283433	0.155776	0.251,0.282	0.062,0.106	0.182	18.2	18.2
14818	ENSG00000177084	POLE	12	-	132675734	132675973	132675734	132675820	132676093	132676204	14818	12,5	49,21	2,1	28,23	226	73	0.0029021	0.155776	0.073,0.071	0.023,0.014	0.053	5.3	5.3
15586	ENSG00000196313	POM121	7	+	72881430	72881552	72881449	72881552	72879364	72879885	15586	0,0	1,2	2,2	4,4	92	73	0.00279787	0.155776	0.0,0.0	0.284,0.284	-0.284	-28.4	28.4
16007	ENSG00000109065	NAT9	17	-	74771959	74772051	74771959	74771977	74772217	74772277	16007	47,36	4,2	55,68	1,0	147	73	0.00280962	0.155776	0.854,0.899	0.965,1.0	-0.106	-10.6	10.6
1662	ENSG00000268107	AC003005.4	19	+	57491467	57491597	57491470	57491597	57487752	57487983	1662	2,0	6,4	1,1	1,0	76	73	0.00281713	0.155776	0.243,0.0	0.49,1.0	-0.623	-62.3	62.3
17897	ENSG00000165458	INPPL1	11	+	72230100	72230271	72230120	72230271	72229923	72230019	17897	25,8	156142	5,7	137152	93	73	0.00291081	0.155776	0.112,0.042	0.028,0.035	0.045	4.5	4.5
20308	ENSG00000214655	ZSWIM8	10	+	73796752	73797014	73796773	73797014	73795538	73795663	20308	5,4	39,47	0,1	43,32	94	73	0.0029149	0.155776	0.091,0.062	0.0,0.024	0.065	6.5	6.5
22344	ENSG00000114923	SLC4A3	2	+	219630071	219630352	219630152	219630352	219629579	219629695	22344	4,3	9,4	1,0	6,5	154	73	0.00285398	0.155776	0.174,0.262	0.073,0.0	0.181	18.1	18.1
22527	ENSG00000138380	CARF	2	+	202966960	202967098	202966977	202967098	202961236	202961426	22527	1,0	5,4	2,3	4,4	90	73	0.00288073	0.155776	0.14,0.0	0.289,0.378	-0.264	-26.4	26.4
23154	ENSG00000204859	ZBTB48	1	+	6586598	6586787	6586694	6586787	6585918	6586030	23154	6,4	45,17	13,9	29,9	169	73	0.0029111	0.155776	0.054,0.092	0.162,0.302	-0.159	-15.9	15.9
24363	ENSG00000141279	NPEPPS	17	+	47591903	47592060	47591955	47592060	47590716	47590881	24363	15,11	117106	1,5	77,84	125	73	0.0028104	0.155776	0.07,0.057	0.008,0.034	0.042	4.2	4.2
26276	ENSG00000203705	TATDN3	1	+	212812226	212812328	212812250	212812328	212804597	212804651	26276	9,5	1,0	4,3	1,3	97	73	0.00286836	0.155776	0.871,1.0	0.751,0.429	0.346	34.6	34.6
3640	ENSG00000140443	IGF1R	15	+	98929557	98929660	98929560	98929660	98924524	98924684	3640	4,1	1,0	1,3	2,2	76	73	0.00287419	0.155776	0.793,1.0	0.324,0.59	0.44	44	44
5511	ENSG00000111344	RASAL1	12	-	113114799	113114912	113114799	113114876	113115199	113115264	5511	0,1	2,0	1,1	0,0	109	73	0.0028532	0.155776	0.0,1.0	1.0,1.0	-0.5	-50	50
6558	ENSG00000198055	GRK6	5	+	177440915	177441053	177440918	177441053	177440699	177440837	6558	0,2	40,32	3,7	22,45	76	73	0.00287073	0.155776	0.0,0.057	0.116,0.13	-0.095	-9.5	9.5
9343	ENSG00000126461	SCAF1	19	+	49646525	49646564	49646548	49646564	49646107	49646202	9343	110,74	1,0	106135	5,6	96	73	0.00291792	0.155776	0.988,1.0	0.942,0.945	0.05	5	5
19985	ENSG00000148341	SH3GLB2	9	-	129010119	129010308	129010119	129010209	129010669	129010693	19985	146124	202151	72,82	148175	172	73	0.00294704	0.156954	0.235,0.258	0.171,0.166	0.078	7.8	7.8
19705	ENSG00000165392	WRN	8	+	31090442	31090532	31090464	31090532	31088889	31088965	19705	1,0	15,9	2,4	10,10	95	73	0.00296722	0.157277	0.049,0.0	0.133,0.235	-0.16	-16	16
5580	ENSG00000164062	APEH	3	+	49674195	49674413	49674211	49674413	49674013	49674110	5580	2,6	0,1	8,5	3,3	89	73	0.00296089	0.157277	1.0,0.831	0.686,0.578	0.283	28.3	28.3
19025	ENSG00000160602	NEK8	17	+	28737788	28738000	28737818	28738000	28737674	28737736	19025	1,0	11,6	8,1	15,17	103	73	0.00299007	0.158054	0.061,0.0	0.274,0.04	-0.127	-12.7	12.7
6303	ENSG00000085982	USP40	2	-	233512568	233512679	233512568	233512622	233519613	233519671	6303	9,3	41,39	1,1	40,24	130	73	0.00299609	0.158054	0.11,0.041	0.014,0.023	0.057	5.7	5.7
13530	ENSG00000213753	CENPBD1P1	19	+	58586154	58586356	58586243	58586356	58575444	58575588	13530	32,17	5,0	18,13	0,0	162	73	0.00301358	0.158165	0.743,1.0	1.0,1.0	-0.129	-12.9	12.9
22463	ENSG00000084676	NCOA1	2	+	24768024	24768135	24768078	24768135	24762686	24762776	22463	5,2	75,51	16,13	88,87	127	73	0.0030195	0.158165	0.037,0.022	0.095,0.079	-0.057	-5.7	5.7
24641	ENSG00000171608	PIK3CD	1	+	9720433	9720661	9720610	9720661	9720111	9720242	24641	14,8	13,10	6,8	28,24	250	73	0.00301814	0.158165	0.239,0.189	0.059,0.089	0.14	14	14
11942	ENSG00000065029	ZNF76	6	+	35286321	35286399	35286324	35286399	35286127	35286208	11942	40,45	0,0	34,24	4,2	76	73	0.00304946	0.158213	1.0,1.0	0.891,0.92	0.095	9.5	9.5
14115	ENSG00000117682	DHDDS	1	+	26442707	26442873	26442730	26442873	26438167	26438284	14115	9,5	30,6	3,1	20,29	96	73	0.00307017	0.158213	0.186,0.388	0.102,0.026	0.223	22.3	22.3
14762	ENSG00000213593	TMX2	11	+	57737785	57738026	57737912	57738026	57737607	57737668	14762	60,32	221194	43,29	305281	200	73	0.00303214	0.158213	0.09,0.057	0.049,0.036	0.031	3.1	3.1
20060	ENSG00000085644	ZNF213	16	+	3138931	3139098	3138974	3139098	3138744	3138818	20060	5,10	19,12	1,0	4,2	116	73	0.00306159	0.158213	0.142,0.344	0.136,0.0	0.175	17.5	17.5
20827	ENSG00000131584	ACAP3	1	-	1299830	1300029	1299830	1299905	1300157	1300202	20827	25,12	0,0	13,26	1,3	197	73	0.00304202	0.158213	1.0,1.0	0.828,0.763	0.205	20.5	20.5
23709	ENSG00000177106	EPS8L2	11	+	710302	710486	710421	710486	709538	709608	23709	42,29	88,90	27,55	205183	192	73	0.00306559	0.158213	0.154,0.109	0.048,0.103	0.056	5.6	5.6
26237	ENSG00000113300	CNOT6	5	+	180554697	180554880	180554819	180554880	180553385	180553471	26237	2,3	0,0	0,5	3,0	195	73	0.00305474	0.158213	1.0,1.0	0.0,1.0	0.5	50	50
23739	ENSG00000265843	LINC01029	18	-	77979494	77979637	77979494	77979629	77982519	77982713	23739	2,5	8,5	1,0	5,2	81	73	0.0030898	0.158857	0.184,0.474	0.153,0.0	0.252	25.2	25.2
14789	ENSG00000172819	RARG	12	-	53215292	53215462	53215292	53215434	53215645	53215794	14789	0,1	20,12	5,2	13,20	101	73	0.00314337	0.160862	0.0,0.057	0.218,0.067	-0.114	-11.4	11.4
18120	ENSG00000152270	PDE3B	11	+	14834959	14835095	14834981	14835095	14832721	14832833	18120	3,1	4,3	0,0	12,8	95	73	0.00315483	0.160862	0.366,0.204	0.0,0.0	0.285	28.5	28.5
18417	ENSG00000178904	DPY19L3	19	+	32439775	32439910	32439819	32439910	32439216	32439235	18417	26,17	4,1	26,22	0,0	117	73	0.00315599	0.160862	0.802,0.914	1.0,1.0	-0.142	-14.2	14.2
19606	ENSG00000008394	MGST1	12	+	16363778	16363814	16363794	16363814	16357604	16357699	19606	80,54	912710	56,50	10651045	89	73	0.0031577	0.160862	0.067,0.059	0.041,0.038	0.024	2.4	2.4
17626	ENSG00000153914	SREK1	5	+	66164607	66164897	66164782	66164897	66163791	66163922	17626	64,49	145,90	48,48	64,43	248	73	0.00317484	0.161366	0.115,0.138	0.181,0.247	-0.087	-8.7	8.7
9622	ENSG00000140465	CYP1A1	15	-	74721590	74722069	74721590	74721717	74722272	74722341	9622	0,0	3,1	8,5	13,14	425	73	0.00319175	0.161856	0.0,0.0	0.096,0.058	-0.077	-7.7	7.7
8571	ENSG00000111358	GTF2H3	12	+	123659475	123659584	123659515	123659584	123655770	123655824	8571	10,5	68,53	1,2	46,54	113	73	0.00324118	0.163989	0.087,0.057	0.014,0.023	0.053	5.3	5.3
9379	ENSG00000174669	SLC29A2	11	-	66369059	66369134	66369059	66369131	66369368	66369523	9379	1,1	0,0	4,6	1,3	76	73	0.00325163	0.164145	1.0,1.0	0.793,0.658	0.274	27.4	27.4
11383	ENSG00000188566	NDOR1	9	+	137215296	137215521	137215406	137215521	137215094	137215202	11383	4,3	16,14	11,15	12,19	183	73	0.00327391	0.164884	0.091,0.079	0.268,0.24	-0.169	-16.9	16.9
3423	ENSG00000137074	APTX	9	-	32989758	32989919	32989758	32989895	33001566	33001607	3423	2,4	53,36	10,10	53,32	97	73	0.00328109	0.164884	0.028,0.077	0.124,0.19	-0.105	-10.5	10.5
19722	ENSG00000135248	FAM71F1	7	+	128718830	128719083	128718861	128719083	128716812	128716997	19722	0,1	2,0	1,1	0,0	104	73	0.00328979	0.164949	0.0,1.0	1.0,1.0	-0.5	-50	50
23533	ENSG00000089639	GMIP	19	-	19636706	19636796	19636706	19636787	19636916	19637029	23533	13,6	0,1	20,18	4,4	82	73	0.00331291	0.165735	1.0,0.842	0.817,0.8	0.113	11.3	11.3
16949	ENSG00000090316	MAEA	4	+	1328601	1328682	1328633	1328682	1327626	1327703	16949	2,1	3,1	1,2	0,1	105	73	0.00334317	0.166604	0.317,0.41	1.0,0.582	-0.427	-42.7	42.7
25298	ENSG00000160818	GPATCH4	1	-	156596080	156596248	156596080	156596131	156596386	156596478	25298	8,6	83,58	4,1	114129	190	73	0.00334525	0.166604	0.036,0.038	0.013,0.003	0.029	2.9	2.9
22984	ENSG00000165637	VDAC2	10	+	75217932	75217991	75217945	75217991	75214011	75214070	22984	2,0	11,4	2,3	4,0	86	73	0.00337639	0.167779	0.134,0.0	0.298,1.0	-0.582	-58.2	58.2
18990	ENSG00000174652	ZNF266	19	-	9419216	9419299	9419216	9419289	9420064	9420218	18990	43,24	5,3	26,21	0,1	83	73	0.00340145	0.168649	0.883,0.876	1.0,0.949	-0.095	-9.5	9.5
16011	ENSG00000109065	NAT9	17	-	74771959	74772039	74771959	74771977	74772217	74772277	16011	47,36	4,2	53,67	1,0	135	73	0.00342102	0.169242	0.864,0.907	0.966,1.0	-0.098	-9.8	9.8
2531	ENSG00000231890	DARS-AS1	2	+	136000256	136000479	136000438	136000479	135998686	135998838	2531	8,6	4,0	1,2	0,0	255	73	0.00346631	0.171102	0.364,1.0	1.0,1.0	-0.318	-31.8	31.8
20828	ENSG00000131584	ACAP3	1	-	1299830	1300026	1299830	1299905	1300157	1300202	20828	23,13	0,0	13,25	1,3	194	73	0.00347477	0.17114	1.0,1.0	0.83,0.758	0.206	20.6	20.6
11457	ENSG00000099901	RANBP1	22	+	20121230	20121392	20121269	20121392	20119012	20119149	11457	0,0	4,2	1,3	0,3	112	73	0.00350075	0.172039	0.0,0.0	1.0,0.395	-0.698	-69.8	69.8
22529	ENSG00000138380	CARF	2	+	202966869	202967098	202966977	202967098	202961236	202961426	22529	1,0	5,4	2,4	4,4	181	73	0.00354073	0.173239	0.075,0.0	0.168,0.287	-0.19	-19	19
8181	ENSG00000122912	SLC25A16	10	-	68496433	68496512	68496433	68496478	68503631	68503695	8181	0,1	2,0	3,1	1,0	107	73	0.00353991	0.173239	0.0,1.0	0.672,1.0	-0.336	-33.6	33.6
2358	ENSG00000137274	BPHL	6	+	3138040	3140509	3140385	3140509	3137361	3137493	2358	174112	49,42	128110	58,75	2418	73	0.00357902	0.174728	0.097,0.075	0.062,0.042	0.034	3.4	3.4
10964	ENSG00000152256	PDK1	2	+	172595797	172596023	172595813	172596023	172592934	172593048	10964	3,0	0,1	0,0	1,1	89	73	0.0036049	0.175223	1.0,0.0	0.0,0.0	0.5	50	50
2997	ENSG00000125841	NRSN2	20	+	349235	349363	349248	349363	347119	347142	2997	6,6	27,16	1,3	28,38	86	73	0.00360099	0.175223	0.159,0.241	0.029,0.063	0.154	15.4	15.4
23827	ENSG00000086827	ZW10	11	-	113737571	113737719	113737571	113737703	113738263	113738394	23827	4,5	59,32	1,0	37,35	89	73	0.00361342	0.175255	0.053,0.114	0.022,0.0	0.073	7.3	7.3
13270	ENSG00000112981	NME5	5	-	138138651	138138826	138138651	138138785	138139370	138139415	13270	4,2	17,10	0,0	10,6	114	73	0.00363841	0.175701	0.131,0.114	0.0,0.0	0.122	12.2	12.2
5831	ENSG00000272896	RP11-216L13.17	9	+	136791781	136792030	136791946	136792030	136791378	136791424	5831	38,29	99,56	54,55	81,52	238	73	0.0036332	0.175701	0.105,0.137	0.17,0.245	-0.087	-8.7	8.7
18719	ENSG00000166801	FAM111A	11	+	59148835	59148953	59148843	59148953	59144808	59144896	18719	1,3	0,1	2,2	1,3	81	73	0.00368121	0.177115	1.0,0.73	0.643,0.375	0.356	35.6	35.6
647	ENSG00000257621	PSMA3-AS1	14	-	58267103	58267393	58267103	58267300	58273978	58274010	647	54,56	3,4	49,43	1,0	166	73	0.00368359	0.177115	0.888,0.86	0.956,1.0	-0.104	-10.4	10.4
21384	ENSG00000011275	RNF216	7	-	5739275	5739621	5739275	5739352	5740972	5741644	21384	4,3	38,16	6,11	21,12	342	73	0.00371246	0.177834	0.022,0.038	0.057,0.164	-0.081	-8.1	8.1
21639	ENSG00000165125	TRPV6	7	-	142877239	142877279	142877239	142877274	142877650	142877806	21639	15,14	1,4	16,8	0,0	78	73	0.00371521	0.177834	0.934,0.766	1.0,1.0	-0.15	-15	15
23280	ENSG00000137497	NUMA1	11	-	72003886	72004112	72003886	72004099	72004224	72004341	23280	20,10	211159	8,3	174184	86	73	0.00372251	0.177834	0.074,0.051	0.038,0.014	0.037	3.7	3.7
14359	ENSG00000095059	DHPS	19	-	12676016	12676142	12676016	12676078	12677107	12677211	14359	195154	3,0	211190	9,5	137	73	0.00374153	0.17836	0.972,1.0	0.926,0.953	0.046	4.6	4.6
5069	ENSG00000168090	COPS6	7	+	100090901	100091150	100091037	100091150	100090406	100090654	5069	489341	8,4	496485	0,2	209	73	0.00375302	0.178525	0.955,0.968	1.0,0.988	-0.032	-3.2	3.2
8004	ENSG00000165626	BEND7	10	-	13480898	13481124	13480898	13481120	13492610	13492876	8004	7,8	2,2	7,5	0,0	77	73	0.0038379	0.182174	0.768,0.791	1.0,1.0	-0.22	-22	22
25912	ENSG00000160218	TRAPPC10	21	+	44087703	44087928	44087821	44087928	44086801	44086960	25912	78,50	0,0	56,36	3,2	191	73	0.00386566	0.183101	1.0,1.0	0.877,0.873	0.125	12.5	12.5
1425	ENSG00000119616	FCF1	14	+	74715820	74716099	74715950	74716099	74714871	74714943	1425	27,16	121,74	9,10	90110	203	73	0.00387707	0.183251	0.074,0.072	0.035,0.032	0.039	3.9	3.9
25174	ENSG00000203875	SNHG5	6	-	85677794	85677899	85677794	85677868	85677953	85678032	25174	35,15	1,0	6,7	6,0	104	73	0.00388787	0.183372	0.961,1.0	0.412,1.0	0.274	27.4	27.4
14224	ENSG00000074603	DPP8	15	-	65497916	65498069	65497916	65498032	65507242	65507355	14224	7,6	1,0	13,1	4,1	110	73	0.00393439	0.184916	0.823,1.0	0.683,0.399	0.37	37	37
3688	ENSG00000100151	PICK1	22	+	38057746	38057850	38057752	38057850	38057406	38057587	3688	7,2	42,26	12,14	34,31	79	73	0.0039372	0.184916	0.133,0.066	0.246,0.294	-0.171	-17.1	17.1
154	ENSG00000083937	CHMP2B	3	+	87249822	87249977	87249874	87249977	87245713	87245908	154	16,10	139,79	4,2	73,78	125	73	0.00395356	0.185293	0.063,0.069	0.031,0.015	0.043	4.3	4.3
7448	ENSG00000148444	COMMD3	10	+	22318352	22318713	22318652	22318713	22318104	22318168	7448	84,63	3,2	53,23	0,0	373	73	0.00397605	0.185956	0.846,0.86	1.0,1.0	-0.147	-14.7	14.7
19423	ENSG00000115355	CCDC88A	2	-	55328293	55328435	55328293	55328432	55332565	55332693	19423	11,17	3,2	7,8	0,0	76	73	0.00399356	0.186383	0.779,0.891	1.0,1.0	-0.165	-16.5	16.5
12901	ENSG00000198467	TPM2	9	-	35681991	35682904	35681991	35682163	35684245	35684315	12901	7,10	8,2	2,1	5,5	814	73	0.00400303	0.186434	0.073,0.31	0.035,0.018	0.165	16.5	16.5
18099	ENSG00000101104	PABPC1L	20	+	44933056	44933185	44933071	44933185	44931832	44932026	18099	66,59	6,3	8,10	0,0	88	73	0.0040467	0.187683	0.901,0.942	1.0,1.0	-0.079	-7.9	7.9
20595	ENSG00000104872	PIH1D1	19	-	49447337	49447467	49447337	49447420	49447826	49448059	20595	238195	7,4	180195	0,0	120	73	0.00404596	0.187683	0.954,0.967	1.0,1.0	-0.04	-4	4
25284	ENSG00000165915	SLC39A13	11	+	47415038	47415159	47415059	47415159	47414776	47414909	25284	10,3	20,14	0,2	11,11	94	73	0.00406726	0.188183	0.28,0.143	0.0,0.124	0.15	15	15
4824	ENSG00000130731	C16orf13	16	-	634892	635063	634892	634956	635611	635774	4824	73,33	4,2	60,63	0,1	180	73	0.0040744	0.188183	0.881,0.87	1.0,0.962	-0.106	-10.6	10.6
20479	ENSG00000173153	ESRRA	11	+	64306285	64306448	64306295	64306448	64305579	64305736	20479	3,2	1,0	2,3	1,3	83	73	0.00408886	0.18846	0.725,1.0	0.638,0.468	0.309	30.9	30.9
25678	ENSG00000134744	ZCCHC11	1	-	52438219	52438357	52438219	52438335	52445786	52445869	25678	9,3	35,15	1,2	31,27	95	73	0.00412333	0.189656	0.165,0.133	0.024,0.054	0.11	11	11
13432	ENSG00000121073	SLC35B1	17	-	49706203	49706334	49706203	49706309	49706964	49707068	13432	91,73	49,28	105,78	28,15	98	73	0.00414709	0.189784	0.58,0.66	0.736,0.795	-0.146	-14.6	14.6
17896	ENSG00000165458	INPPL1	11	+	72230097	72230271	72230120	72230271	72229923	72230019	17896	22,6	156142	3,7	137152	96	73	0.00418579	0.189784	0.097,0.031	0.016,0.034	0.039	3.9	3.9
19165	ENSG00000014919	COX15	10	-	99726967	99727154	99726967	99727071	99727440	99727563	19165	108,72	4,3	134129	0,1	156	73	0.0041435	0.189784	0.927,0.918	1.0,0.984	-0.069	-6.9	6.9
20024	ENSG00000170791	CHCHD7	8	+	56216388	56216531	56216432	56216531	56214597	56214667	20024	56,30	57,26	22,27	44,52	117	73	0.00418154	0.189784	0.38,0.419	0.238,0.245	0.158	15.8	15.8
24930	ENSG00000155506	LARP1	5	+	154793564	154793723	154793594	154793723	154792621	154792796	24930	22,11	485263	31,32	374358	103	73	0.00416385	0.189784	0.031,0.029	0.055,0.06	-0.027	-2.7	2.7
251	ENSG00000127564	PKMYT1	16	-	2973137	2973253	2973137	2973215	2973999	2974157	251	20,12	2,3	28,50	20,24	111	73	0.00416947	0.189784	0.868,0.725	0.479,0.578	0.268	26.8	26.8
26278	ENSG00000203705	TATDN3	1	+	212812247	212812328	212812250	212812328	212804597	212804651	26278	3,1	1,0	2,2	1,3	76	73	0.00415344	0.189784	0.742,1.0	0.658,0.39	0.347	34.7	34.7
21048	ENSG00000151208	DLG5	10	-	77805664	77805928	77805664	77805861	77806757	77806928	21048	2,1	107,62	7,5	62,70	140	73	0.00422633	0.191233	0.01,0.008	0.056,0.036	-0.037	-3.7	3.7
22000	ENSG00000197136	PCNXL3	11	+	65622223	65622366	65622244	65622366	65620854	65620966	22000	18,11	17,12	9,10	24,31	94	73	0.00428276	0.193393	0.451,0.416	0.226,0.2	0.22	22	22
22268	ENSG00000104133	SPG11	15	-	44574901	44575059	44574901	44575041	44583813	44583960	22268	6,3	73,34	1,0	45,49	91	73	0.00429208	0.193421	0.062,0.066	0.018,0.0	0.055	5.5	5.5
13739	ENSG00000172613	RAD9A	11	+	67395911	67396022	67395915	67396022	67395715	67395825	13739	28,16	0,1	29,41	7,1	77	73	0.00431494	0.193668	1.0,0.938	0.797,0.975	0.083	8.3	8.3
18119	ENSG00000185633	NDUFA4L2	12	-	57237028	57237335	57237028	57237152	57240678	57240692	18119	57,39	0,2	10,10	2,2	256	73	0.00431173	0.193668	1.0,0.848	0.588,0.588	0.336	33.6	33.6
16022	ENSG00000135503	ACVR1B	12	+	51985168	51985348	51985191	51985348	51984034	51984166	16022	7,7	49,29	1,2	39,30	96	73	0.00434181	0.194278	0.098,0.155	0.019,0.048	0.093	9.3	9.3
46	ENSG00000179222	MAGED1	X	+	51819169	51819408	51819351	51819408	51803006	51803117	46	4,2	0,1	7,0	2,2	255	73	0.00434599	0.194278	1.0,0.364	0.5,0.0	0.432	43.2	43.2
13983	ENSG00000124228	DDX27	20	+	49243815	49244070	49243822	49244070	49243628	49243703	13983	57,37	6,2	37,36	8,12	80	73	0.00441579	0.195388	0.897,0.944	0.808,0.732	0.15	15	15
18608	ENSG00000172661	FAM21C	10	+	45728861	45729026	45728905	45729026	45727416	45727539	18608	103,54	1,1	69,47	4,4	117	73	0.00439595	0.195388	0.985,0.971	0.915,0.88	0.081	8.1	8.1
25739	ENSG00000196756	SNHG17	20	-	38422191	38422368	38422191	38422241	38425934	38426048	25739	21,13	11,7	34,25	5,4	200	73	0.0044022	0.195388	0.411,0.404	0.713,0.695	-0.296	-29.6	29.6
303	ENSG00000143811	PYCR2	1	-	225922306	225922460	225922306	225922383	225923700	225923771	303	47,51	143134	48,34	210194	150	73	0.00438257	0.195388	0.138,0.156	0.1,0.079	0.058	5.8	5.8
5227	ENSG00000157657	ZNF618	9	+	114032644	114032728	114032647	114032728	114028732	114028972	5227	0,0	2,3	2,2	2,8	76	73	0.00442349	0.195388	0.0,0.0	0.49,0.194	-0.342	-34.2	34.2
6213	ENSG00000126768	TIMM17B	X	-	48895351	48895972	48895351	48895496	48896758	48896858	6213	25,20	0,0	4,13	3,0	549	73	0.00441014	0.195388	1.0,1.0	0.151,1.0	0.424	42.4	42.4
7626	ENSG00000164114	MAP9	4	-	155360167	155360343	155360167	155360340	155362047	155362141	7626	3,2	0,0	2,8	3,1	76	73	0.00444137	0.19579	1.0,1.0	0.39,0.885	0.363	36.3	36.3
23328	ENSG00000157881	PANK4	1	-	2510677	2510782	2510677	2510748	2511337	2511387	23328	51,44	16,12	47,41	5,4	107	73	0.00445487	0.195997	0.685,0.714	0.865,0.875	-0.17	-17	17
5158	ENSG00000101474	APMAP	20	-	24964374	24964589	24964374	24964398	24968891	24969084	5158	127,94	4,5	61,58	7,9	264	73	0.00450142	0.197265	0.898,0.839	0.707,0.641	0.195	19.5	19.5
5366	ENSG00000075142	SRI	7	-	88218858	88218972	88218858	88218942	88219975	88220060	5366	12,5	131,75	2,2	77,97	103	73	0.00449788	0.197265	0.061,0.045	0.018,0.014	0.037	3.7	3.7
11418	ENSG00000132680	KIAA0907	1	-	155921374	155921628	155921374	155921524	155921860	155921918	11418	58,43	7,2	49,57	0,2	177	73	0.0045582	0.198209	0.774,0.899	1.0,0.922	-0.125	-12.5	12.5
14437	ENSG00000197647	ZNF433	19	-	12018165	12018380	12018165	12018292	12034827	12034874	14437	1,3	1,0	4,1	2,6	161	73	0.00457638	0.198209	0.312,1.0	0.476,0.07	0.383	38.3	38.3
15815	ENSG00000160299	PCNT	21	+	46398234	46398255	46398237	46398255	46398013	46398130	15815	13,14	4,6	22,20	1,2	76	73	0.00456428	0.198209	0.757,0.691	0.955,0.906	-0.207	-20.7	20.7
2891	ENSG00000166387	PPFIBP2	11	+	7651632	7651844	7651655	7651844	7650839	7650965	2891	1,2	76,44	7,8	64,91	96	73	0.00456764	0.198209	0.01,0.033	0.077,0.063	-0.049	-4.9	4.9
4414	ENSG00000205323	SARNP	12	-	55790566	55790688	55790566	55790592	55794358	55794387	4414	26,19	129,90	4,8	58,82	169	73	0.00456177	0.198209	0.08,0.084	0.029,0.04	0.048	4.8	4.8
9269	ENSG00000234545	FAM133B	7	-	92577654	92577694	92577654	92577679	92578149	92578180	9269	24,11	7,7	11,9	2,0	88	73	0.004546	0.198209	0.74,0.566	0.82,1.0	-0.257	-25.7	25.7
16461	ENSG00000168214	RBPJ	4	+	26320676	26320815	26320699	26320815	26319709	26319888	16461	5,1	7,2	0,1	1,3	96	73	0.00463897	0.200141	0.352,0.275	0.0,0.202	0.212	21.2	21.2
9697	ENSG00000100991	TRPC4AP	20	-	35021189	35021356	35021189	35021332	35035122	35035308	9697	53,56	41,31	96,86	31,30	97	73	0.00463432	0.200141	0.493,0.576	0.7,0.683	-0.157	-15.7	15.7
17698	ENSG00000166224	SGPL1	10	+	70871779	70871880	70871836	70871880	70871047	70871146	17698	3,0	74,58	7,1	23,31	130	73	0.0046628	0.200392	0.022,0.0	0.146,0.018	-0.071	-7.1	7.1
1813	ENSG00000176046	NUPR1	16	-	28538544	28538674	28538544	28538606	28538795	28539008	1813	68,46	4,3	6,6	0,0	141	73	0.00465896	0.200392	0.898,0.888	1.0,1.0	-0.107	-10.7	10.7
912	ENSG00000274070	GATSL2	7	+	75021873	75021956	75021900	75021956	75020038	75020149	912	3,6	0,0	10,10	2,2	100	73	0.00468162	0.200814	1.0,1.0	0.785,0.785	0.215	21.5	21.5
8057	ENSG00000196150	ZNF250	8	-	144889932	144890074	144889932	144890059	144890307	144890403	8057	1,1	0,1	2,1	4,6	88	73	0.00469406	0.20096	1.0,0.453	0.293,0.121	0.52	52	52
19256	ENSG00000140400	MAN2C1	15	-	75367510	75367977	75367510	75367634	75368072	75368198	19256	7,13	34,24	6,5	55,46	416	73	0.00472063	0.20171	0.035,0.087	0.019,0.019	0.042	4.2	4.2
21687	ENSG00000185596	WASH3P	15	+	101972592	101972694	101972595	101972694	101966066	101966223	21687	5,6	22,8	0,2	16,8	76	73	0.00473682	0.202013	0.179,0.419	0.0,0.194	0.202	20.2	20.2
4998	ENSG00000151116	UEVLD	11	-	18534329	18534453	18534329	18534451	18536405	18536469	4998	20,15	4,1	42,25	0,0	75	73	0.00486838	0.207228	0.83,0.936	1.0,1.0	-0.117	-11.7	11.7
19881	ENSG00000168488	ATXN2L	16	+	28836747	28837237	28836750	28837237	28835932	28836122	19881	2,2	2,1	1,0	1,1	76	73	0.00493577	0.209695	0.49,0.658	0.49,0.0	0.329	32.9	32.9
25087	ENSG00000138279	ANXA7	10	-	73399695	73399817	73399695	73399794	73400802	73400857	25087	2,0	0,1	0,1	1,0	96	73	0.00494729	0.209784	1.0,0.0	0.0,1.0	0	0	0
1359	ENSG00000010244	ZNF207	17	+	32369270	32369454	32369294	32369454	32367771	32368014	1359	35,25	268168	12,14	183196	97	73	0.0049911	0.211036	0.089,0.101	0.047,0.051	0.046	4.6	4.6
746	ENSG00000166200	COPS2	15	-	49137347	49137458	49137347	49137437	49139016	49139090	746	42,21	5,1	9,13	0,0	94	73	0.00499578	0.211036	0.867,0.942	1.0,1.0	-0.096	-9.6	9.6
25363	ENSG00000073350	LLGL2	17	+	75574452	75574668	75574609	75574668	75574212	75574260	25363	59,68	26,21	79114	15,18	230	73	0.00502247	0.211762	0.419,0.507	0.626,0.668	-0.184	-18.4	18.4
18216	ENSG00000137996	RTCA	1	+	100268047	100268295	100268073	100268295	100266523	100266624	18216	3,2	3,6	0,1	7,3	99	73	0.0050377	0.212002	0.424,0.197	0.0,0.197	0.212	21.2	21.2
1145	ENSG00000163930	BAP1	3	-	52406252	52406476	52406252	52406458	52406828	52406907	1145	1,1	1,3	1,1	0,1	91	73	0.00507055	0.212982	0.445,0.211	1.0,0.445	-0.395	-39.5	39.5
1899	ENSG00000204130	RUFY2	10	-	68345732	68345944	68345732	68345911	68346006	68346084	1899	2,1	31,14	8,3	17,17	106	73	0.00510938	0.214209	0.043,0.047	0.245,0.108	-0.132	-13.2	13.2
24528	ENSG00000166348	USP54	10	-	73541632	73541738	73541632	73541731	73542802	73542885	24528	92,78	4,6	54,57	0,1	80	73	0.00512361	0.214402	0.955,0.922	1.0,0.981	-0.052	-5.2	5.2
24666	ENSG00000139746	RBM26	13	-	79370944	79371162	79370944	79371159	79371841	79371930	24666	31,19	0,1	24,22	3,3	76	73	0.00513562	0.214501	1.0,0.948	0.885,0.876	0.093	9.3	9.3
12246	ENSG00000159348	CYB5R1	1	-	202965886	202966012	202965886	202965993	202966748	202966898	12246	3,5	0,1	5,3	2,2	92	73	0.005151	0.214741	1.0,0.799	0.665,0.543	0.295	29.5	29.5
11669	ENSG00000140983	RHOT2	16	+	671082	671203	671114	671203	670891	671000	11669	74,55	8,2	78105	1,2	105	73	0.00516167	0.214783	0.865,0.95	0.982,0.973	-0.07	-7	7
20001	ENSG00000150967	ABCB9	12	-	122928999	122930180	122928999	122930171	122932191	122932328	20001	0,0	5,5	2,2	8,6	82	73	0.00520402	0.215961	0.0,0.0	0.182,0.229	-0.206	-20.6	20.6
8346	ENSG00000076864	RAP1GAP	1	-	21597960	21598095	21597960	21598064	21598399	21598502	8346	2,2	12,13	8,10	13,15	104	73	0.00520938	0.215961	0.105,0.097	0.302,0.319	-0.209	-20.9	20.9
10052	ENSG00000138030	KHK	2	+	27094473	27094611	27094476	27094611	27092331	27092448	10052	0,1	4,5	4,2	8,8	76	73	0.00522929	0.216303	0.0,0.161	0.324,0.194	-0.178	-17.8	17.8
9861	ENSG00000273432	RP5-1165K10.2	7	-	44014605	44014783	44014605	44014779	44016433	44016523	9861	12,10	3,2	21,7	0,1	77	73	0.00523706	0.216303	0.791,0.826	1.0,0.869	-0.126	-12.6	12.6
13834	ENSG00000157911	PEX10	1	-	2406719	2406955	2406719	2406895	2407855	2407960	13834	20,30	0,1	36,44	2,5	133	73	0.0052512	0.216443	1.0,0.943	0.908,0.828	0.104	10.4	10.4
22142	ENSG00000114120	SLC25A36	3	+	140966857	140967036	140966999	140967036	140963126	140963227	22142	170,97	1,6	51,30	0,0	215	73	0.00525989	0.216443	0.983,0.846	1.0,1.0	-0.086	-8.6	8.6
11858	ENSG00000152990	ADGRA3	4	-	22413600	22413814	22413600	22413760	22420885	22421089	11858	29,30	5,1	24,29	1,0	127	73	0.00527365	0.216609	0.769,0.945	0.932,1.0	-0.109	-10.9	10.9
12735	ENSG00000089157	RPLP0	12	-	120198553	120198770	120198553	120198739	120198853	120199000	12735	143,98	59264009	80,99	61864882	104	73	0.00529232	0.216675	0.017,0.017	0.009,0.014	0.006	0.6	0.6
14903	ENSG00000228812	LAMA5-AS1	20	+	62355267	62355480	62355270	62355480	62353011	62353208	14903	2,8	1,0	6,4	4,1	76	73	0.00529474	0.216675	0.658,1.0	0.59,0.793	0.137	13.7	13.7
21616	ENSG00000091039	OSBPL8	12	-	76450850	76450985	76450850	76450979	76487509	76487618	21616	9,4	8,4	0,3	5,9	79	73	0.0053365	0.217984	0.51,0.48	0.0,0.235	0.378	37.8	37.8
2070	ENSG00000095787	WAC	10	+	28595717	28595956	28595732	28595956	28590719	28590832	2070	5,6	158132	12,11	108112	88	73	0.00542165	0.22025	0.026,0.036	0.084,0.075	-0.049	-4.9	4.9
25391	ENSG00000173575	CHD2	15	+	92991346	92991517	92991475	92991517	92985497	92985673	25391	19,6	73,43	2,2	28,31	202	73	0.00541537	0.22025	0.086,0.048	0.025,0.023	0.043	4.3	4.3
7873	ENSG00000144134	RABL2A	2	+	113628549	113628713	113628553	113628713	113627243	113627400	7873	1,2	1,1	0,0	2,1	77	73	0.00541003	0.22025	0.487,0.655	0.0,0.0	0.571	57.1	57.1
12052	ENSG00000164045	CDC25A	3	-	48182928	48183030	48182928	48183027	48183799	48183836	12052	8,8	2,0	12,17	10,5	76	73	0.00547231	0.221902	0.793,1.0	0.535,0.766	0.246	24.6	24.6
1692	ENSG00000124299	PEPD	19	-	33411671	33411800	33411671	33411749	33413574	33413643	1692	1,1	35,29	4,6	38,32	124	73	0.00552744	0.223378	0.017,0.02	0.058,0.099	-0.06	-6	6
23710	ENSG00000177106	EPS8L2	11	+	710356	710486	710421	710486	709538	709608	23710	33,23	88,90	23,41	205183	138	73	0.00553169	0.223378	0.166,0.119	0.056,0.106	0.062	6.2	6.2
25696	ENSG00000067182	TNFRSF1A	12	-	6333736	6333890	6333736	6333865	6334090	6334244	25696	12,7	129,71	15,11	50,57	98	73	0.00553879	0.223378	0.065,0.068	0.183,0.126	-0.088	-8.8	8.8
471	ENSG00000197226	TBC1D9B	5	-	179865837	179865888	179865837	179865885	179867777	179867854	471	163146	2,1	185192	8,7	76	73	0.00557514	0.224437	0.987,0.993	0.957,0.963	0.03	3	3
11698	ENSG00000165832	TRUB1	10	+	114972150	114972274	114972154	114972274	114970367	114970440	11698	3,2	2,1	5,2	0,0	77	73	0.00562539	0.225751	0.587,0.655	1.0,1.0	-0.379	-37.9	37.9
7764	ENSG00000166313	APBB1	11	-	6401573	6401694	6401573	6401688	6402081	6402209	7764	3,1	9,1	0,0	1,5	79	73	0.00562807	0.225751	0.235,0.48	0.0,0.0	0.357	35.7	35.7
21521	ENSG00000099991	CABIN1	22	+	24177503	24177817	24177590	24177817	24176110	24176275	21521	47,44	3,3	38,45	0,1	160	73	0.00566872	0.226973	0.877,0.87	1.0,0.954	-0.104	-10.4	10.4
15389	ENSG00000131591	C1orf159	1	-	1090352	1090587	1090352	1090428	1091471	1091565	15389	9,4	13,8	2,2	9,20	232	73	0.00569011	0.22742	0.179,0.136	0.065,0.031	0.11	11	11
20231	ENSG00000125746	EML2	19	-	45616764	45616896	45616764	45616853	45617629	45617697	20231	8,4	7,11	4,2	30,16	116	73	0.00573299	0.227991	0.418,0.186	0.077,0.073	0.227	22.7	22.7
25350	ENSG00000177885	GRB2	17	-	75321658	75321857	75321658	75321827	75325897	75326020	25350	15,6	162102	5,4	181148	103	73	0.00574451	0.227991	0.062,0.04	0.019,0.019	0.032	3.2	3.2
649	ENSG00000168389	MFSD2A	1	+	39958661	39958825	39958700	39958825	39957086	39957221	649	0,0	6,5	3,2	3,17	112	73	0.00574411	0.227991	0.0,0.0	0.395,0.071	-0.233	-23.3	23.3
762	ENSG00000185686	PRAME	22	-	22556811	22556930	22556811	22556909	22557544	22557580	762	91,70	19,22	74,99	41,44	94	73	0.00574536	0.227991	0.788,0.712	0.584,0.636	0.14	14	14
12508	ENSG00000173992	CCS	11	+	66605153	66605416	66605338	66605416	66600488	66600549	12508	88,52	101,66	27,33	77,52	258	73	0.00583016	0.230945	0.198,0.182	0.09,0.152	0.069	6.9	6.9
17009	ENSG00000168803	ADAL	15	+	43347015	43347096	43347019	43347096	43345853	43345980	17009	32,28	6,0	24,29	0,0	77	73	0.00587109	0.232153	0.835,1.0	1.0,1.0	-0.083	-8.3	8.3
23013	ENSG00000258839	MC1R	16	+	89917826	89918047	89917875	89918047	89913417	89915140	23013	12,6	18,4	7,7	1,2	122	73	0.00590869	0.233226	0.285,0.473	0.807,0.677	-0.363	-36.3	36.3
16750	ENSG00000124784	RIOK1	6	+	7395020	7395143	7395052	7395143	7393098	7393303	16750	4,3	53,33	10,7	31,31	105	73	0.00593112	0.233697	0.05,0.059	0.183,0.136	-0.105	-10.5	10.5
12121	ENSG00000183323	CCDC125	5	-	69313984	69314046	69313984	69314043	69320236	69320580	12121	3,3	40,34	9,10	34,37	76	73	0.0060226	0.234571	0.067,0.078	0.203,0.206	-0.132	-13.2	13.2
12181	ENSG00000108671	PSMD11	17	+	32481307	32481471	32481310	32481471	32480191	32480631	12181	3,4	0,1	1,5	3,1	76	73	0.00601564	0.234571	1.0,0.793	0.243,0.828	0.361	36.1	36.1
16327	ENSG00000177674	AGTRAP	1	+	11745929	11746223	11745987	11746223	11745802	11745837	16327	21,10	1,1	10,14	8,2	131	73	0.00602142	0.234571	0.921,0.848	0.411,0.796	0.281	28.1	28.1
16864	ENSG00000161509	GRIN2C	17	-	74846065	74846277	74846065	74846203	74846759	74846920	16864	54,33	0,2	53,27	5,3	147	73	0.00602707	0.234571	1.0,0.891	0.84,0.817	0.117	11.7	11.7
5487	ENSG00000135049	AGTPBP1	9	-	85655142	85655320	85655142	85655200	85657434	85657643	5487	52,26	1,1	37,49	4,6	193	73	0.00602706	0.234571	0.952,0.908	0.778,0.755	0.163	16.3	16.3
7311	ENSG00000140299	BNIP2	15	-	59680240	59680326	59680240	59680308	59682407	59682514	7311	10,7	223166	2,0	123105	91	73	0.00598654	0.234571	0.035,0.033	0.013,0.0	0.028	2.8	2.8
8838	ENSG00000139636	LMBR1L	12	-	49100555	49100646	49100555	49100642	49101450	49101549	8838	1,1	1,1	1,4	0,0	77	73	0.00599186	0.234571	0.487,0.487	1.0,1.0	-0.513	-51.3	51.3
11757	ENSG00000067177	PHKA1	X	-	72626970	72627093	72626970	72627049	72635154	72635299	11757	2,1	39,23	7,5	32,27	117	73	0.00607975	0.236209	0.031,0.026	0.12,0.104	-0.083	-8.3	8.3
1850	ENSG00000137804	NUSAP1	15	+	41350987	41351129	41351032	41351129	41349097	41349241	1850	117,69	25,15	71,73	33,28	118	73	0.00612111	0.237401	0.743,0.74	0.571,0.617	0.148	14.8	14.8
6886	ENSG00000076513	ANKRD13A	12	+	110028508	110028642	110028511	110028642	110027704	110027766	6886	23,5	79,58	9,5	109,90	76	73	0.00615208	0.238187	0.219,0.076	0.073,0.051	0.085	8.5	8.5
9561	ENSG00000035928	RFC1	4	-	39306591	39306704	39306591	39306701	39308635	39309032	9561	28,25	40,33	14,26	65,58	76	73	0.00620445	0.239798	0.402,0.421	0.171,0.301	0.175	17.5	17.5
10419	ENSG00000100150	DEPDC5	22	+	31836971	31837155	31836998	31837155	31833914	31833980	10419	2,1	5,5	8,7	7,2	100	73	0.00621628	0.239839	0.226,0.127	0.455,0.719	-0.41	-41	41
16837	ENSG00000169738	DCXR	17	-	82036383	82036471	82036383	82036467	82036543	82036643	16837	7,5	1,1	2,4	4,3	77	73	0.00625923	0.241078	0.869,0.826	0.322,0.558	0.407	40.7	40.7
706	ENSG00000272752	STAG3L5P-PVRIG2P-PILRB	7	+	100349730	100349887	100349798	100349887	100345841	100345968	706	198150	53,27	137120	52,50	141	73	0.0062773	0.241356	0.659,0.742	0.577,0.554	0.135	13.5	13.5
21821	ENSG00000196405	EVL	14	+	100141148	100141229	100141179	100141229	100138567	100138897	21821	16,21	7,3	14,22	1,1	104	73	0.00631098	0.242233	0.616,0.831	0.908,0.939	-0.2	-20	20
21722	ENSG00000148356	LRSAM1	9	+	127487536	127487763	127487675	127487763	127485735	127485835	21722	18,12	49,36	12,6	69,58	212	73	0.00632562	0.242377	0.112,0.103	0.057,0.034	0.062	6.2	6.2
21988	ENSG00000168883	USP39	2	+	85623605	85623782	85623645	85623782	85621484	85621579	21988	3,2	61,42	9,11	71,59	113	73	0.00636816	0.243588	0.031,0.03	0.076,0.107	-0.061	-6.1	6.1
22717	ENSG00000197746	PSAP	10	-	71823887	71823896	71823887	71823893	71825836	71825893	22717	47,37	4,7	57,53	19,18	76	73	0.00643308	0.245649	0.919,0.835	0.742,0.739	0.137	13.7	13.7
13067	ENSG00000136986	DERL1	8	-	123014148	123019305	123014148	123015585	123021446	123021499	13067	211153	6,0	191185	0,1	3793	73	0.0064856	0.245853	0.404,1.0	1.0,0.781	-0.189	-18.9	18.9
13310	ENSG00000229043	AC091729.9	7	+	1162684	1162891	1162768	1162891	1162456	1162543	13310	11,7	4,0	2,3	0,0	157	73	0.00646336	0.245853	0.561,1.0	1.0,1.0	-0.22	-22	22
2393	ENSG00000114062	UBE3A	15	-	25407066	25407228	25407066	25407137	25409087	25409207	2393	22,7	0,0	14,18	3,1	164	73	0.00648145	0.245853	1.0,1.0	0.675,0.889	0.218	21.8	21.8
3157	ENSG00000156042	CFAP70	10	-	73345064	73345244	73345064	73345114	73348155	73348235	3157	16,10	4,0	3,9	0,0	203	73	0.00649366	0.245853	0.59,1.0	1.0,1.0	-0.205	-20.5	20.5
58	ENSG00000115163	CENPA	2	+	26792501	26792833	26792755	26792833	26792130	26792240	58	4,7	26,13	0,1	10,12	327	73	0.00648408	0.245853	0.033,0.107	0.0,0.018	0.061	6.1	6.1
4975	ENSG00000188878	FBF1	17	-	75923185	75923641	75923185	75923638	75925346	75925446	4975	4,3	2,5	6,6	2,0	76	73	0.00650645	0.245919	0.658,0.366	0.742,1.0	-0.359	-35.9	35.9
1805	ENSG00000100241	SBF1	22	-	50467531	50467693	50467531	50467690	50467785	50467923	1805	20,33	42,46	8,14	33,51	76	73	0.00653238	0.246481	0.314,0.408	0.189,0.209	0.162	16.2	16.2
10473	ENSG00000230124	ACBD6	1	-	180273337	180273572	180273337	180273398	180273936	180274112	10473	14,10	3,2	5,4	0,1	247	73	0.00659117	0.24661	0.58,0.596	1.0,0.542	-0.183	-18.3	18.3
17037	ENSG00000114738	MAPKAPK3	3	+	50646993	50647204	50647122	50647204	50646739	50646825	17037	4,2	64,46	13,10	64,80	202	73	0.00658927	0.24661	0.022,0.015	0.068,0.043	-0.037	-3.7	3.7
18881	ENSG00000130702	LAMA5	20	-	62331031	62331151	62331031	62331129	62332371	62332480	18881	2,4	17,10	0,2	33,35	95	73	0.00658293	0.24661	0.083,0.235	0.0,0.042	0.138	13.8	13.8
2328	ENSG00000133265	HSPBP1	19	-	55279398	55279705	55279398	55279702	55280034	55280108	2328	4,6	13,12	3,2	24,36	76	73	0.00657983	0.24661	0.228,0.324	0.107,0.051	0.197	19.7	19.7
25240	ENSG00000070081	NUCB2	11	+	17296034	17296211	17296100	17296211	17295323	17295467	25240	9,6	4,0	5,6	0,0	139	73	0.00655805	0.24661	0.542,1.0	1.0,1.0	-0.229	-22.9	22.9
8697	ENSG00000063046	EIF4B	12	+	53039234	53039343	53039237	53039343	53038355	53038411	8697	55,18	654489	21,31	731733	76	73	0.00664584	0.248238	0.075,0.034	0.027,0.039	0.021	2.1	2.1
10966	ENSG00000152256	PDK1	2	+	172595813	172596023	172595828	172596023	172592934	172593048	10966	5,3	70,39	7,10	36,36	88	73	0.00670649	0.249271	0.056,0.06	0.139,0.187	-0.105	-10.5	10.5
24916	ENSG00000181513	ACBD4	17	+	45137891	45137988	45137909	45137988	45137667	45137830	24916	1,1	1,0	4,0	2,1	91	73	0.00670708	0.249271	0.445,1.0	0.616,0.0	0.415	41.5	41.5
7168	ENSG00000145901	TNIP1	5	-	151032286	151032400	151032286	151032383	151033607	151033799	7168	6,9	36,28	3,3	38,53	90	73	0.0066995	0.249271	0.119,0.207	0.06,0.044	0.111	11.1	11.1
25221	ENSG00000162521	RBBP4	1	+	32673458	32673580	32673482	32673580	32672791	32672901	25221	4,7	2,4	1,3	1,0	97	73	0.00673987	0.250072	0.601,0.568	0.429,1.0	-0.13	-13	13
17438	ENSG00000090615	GOLGA3	12	-	132786338	132786587	132786338	132786555	132786692	132786787	17438	16,12	111,92	4,8	124,96	105	73	0.00680437	0.250865	0.091,0.083	0.022,0.055	0.048	4.8	4.8
22845	ENSG00000152061	RABGAP1L	1	+	174242981	174243179	174243026	174243179	174241482	174241657	22845	1,2	4,0	1,1	0,0	118	73	0.00680633	0.250865	0.134,1.0	1.0,1.0	-0.433	-43.3	43.3
23155	ENSG00000204859	ZBTB48	1	+	6586594	6586787	6586694	6586787	6585918	6586030	23155	7,4	45,17	11,11	29,9	173	73	0.00678021	0.250865	0.062,0.09	0.138,0.34	-0.163	-16.3	16.3
9892	ENSG00000139218	SCAF11	12	-	45919130	45922194	45919130	45919309	45922462	45922582	9892	25201697	0,0	15551471	5,1	2958	73	0.00679791	0.250865	1.0,1.0	0.885,0.973	0.071	7.1	7.1
226	ENSG00000163755	HPS3	3	+	149140991	149141188	149141016	149141188	149140003	149140498	226	17,5	40,26	3,4	36,32	98	73	0.00682113	0.250995	0.24,0.125	0.058,0.085	0.111	11.1	11.1
6270	ENSG00000149483	TMEM138	11	+	61368596	61368751	61368599	61368751	61367922	61367998	6270	42,31	2,0	43,44	3,7	76	73	0.0068354	0.251105	0.953,1.0	0.932,0.858	0.081	8.1	8.1
8235	ENSG00000213930	GALT	9	+	34647656	34647961	34647831	34647961	34647088	34647258	8235	46,43	9,7	42,54	3,2	248	73	0.00685288	0.251332	0.601,0.644	0.805,0.888	-0.224	-22.4	22.4
3449	ENSG00000086758	HUWE1	X	-	53560187	53560416	53560187	53560413	53561755	53561921	3449	186156	11,3	142150	1,2	76	73	0.00686701	0.251338	0.942,0.98	0.993,0.986	-0.029	-2.9	2.9
4275	ENSG00000135473	PAN2	12	-	56324036	56324185	56324036	56324182	56324293	56324493	4275	70,34	20,16	19,9	18,8	76	73	0.00687561	0.251338	0.771,0.671	0.503,0.519	0.21	21	21
20849	ENSG00000160404	TOR2A	9	-	127732563	127732773	127732563	127732691	127733384	127733557	20849	5,7	45,37	17,10	38,30	155	73	0.00690086	0.251392	0.05,0.082	0.174,0.136	-0.089	-8.9	8.9
22143	ENSG00000114120	SLC25A36	3	+	140966933	140967036	140966999	140967036	140963126	140963227	22143	119,65	1,6	36,23	0,0	139	73	0.00689377	0.251392	0.984,0.851	1.0,1.0	-0.083	-8.3	8.3
6915	ENSG00000272921	RP11-500M8.7	12	+	4662511	4662643	4662532	4662643	4659035	4659177	6915	28,11	209132	16,9	248219	94	73	0.00691097	0.251392	0.094,0.061	0.048,0.031	0.038	3.8	3.8
8977	ENSG00000137106	GRHPR	9	+	37434045	37434879	37434837	37434879	37432007	37432138	8977	22,22	1,2	22,21	0,0	865	73	0.00695212	0.252476	0.65,0.481	1.0,1.0	-0.434	-43.4	43.4
20590	ENSG00000137871	ZNF280D	15	-	56707081	56707183	56707081	56707143	56707262	56707318	20590	1,0	29,16	3,4	26,23	113	73	0.0069826	0.252759	0.022,0.0	0.069,0.101	-0.074	-7.4	7.4
5163	ENSG00000232677	LINC00665	19	-	36326996	36327225	36326996	36327170	36330252	36330492	5163	4,28	0,0	30,26	0,5	128	73	0.00697774	0.252759	1.0,1.0	1.0,0.748	0.126	12.6	12.6
21720	ENSG00000148356	LRSAM1	9	+	127478938	127479123	127479008	127479123	127473800	127473931	21720	2,2	0,0	3,3	1,2	143	73	0.00703297	0.254169	1.0,1.0	0.605,0.434	0.481	48.1	48.1
14641	ENSG00000118307	CASC1	12	-	25158471	25158737	25158471	25158563	25161112	25161197	14641	5,3	5,2	1,0	1,1	247	73	0.00710515	0.255946	0.228,0.307	0.228,0.0	0.154	15.4	15.4
4336	ENSG00000068438	FTSJ1	X	+	48482402	48482506	48482408	48482506	48481631	48481715	4336	48,41	13,7	34,43	14,28	79	73	0.00710051	0.255946	0.773,0.844	0.692,0.587	0.169	16.9	16.9
6599	ENSG00000092094	OSGEP	14	-	20449170	20449301	20449170	20449266	20451973	20452149	6599	25,16	15,19	15,5	22,32	108	73	0.00715274	0.257244	0.53,0.363	0.315,0.096	0.241	24.1	24.1
10647	ENSG00000163719	MTMR14	3	+	9684436	9684670	9684584	9684670	9683177	9683244	10647	2,2	32,31	10,5	28,37	221	73	0.00717266	0.257545	0.02,0.021	0.106,0.043	-0.054	-5.4	5.4
25349	ENSG00000155324	GRAMD3	5	+	126484398	126484524	126484401	126484524	126483462	126483574	25349	0,2	16,8	6,2	8,11	76	73	0.00720461	0.25786	0.0,0.194	0.419,0.149	-0.187	-18.7	18.7
3488	ENSG00000142945	KIF2C	1	+	44750308	44750564	44750441	44750564	44747651	44747700	3488	4,7	58,37	0,1	37,52	206	73	0.00720071	0.25786	0.024,0.063	0.0,0.007	0.04	4	4
9574	ENSG00000174177	CTU2	16	+	88712060	88712383	88712273	88712383	88711634	88711695	9574	20,12	20,12	4,15	20,31	286	73	0.0072254	0.258189	0.203,0.203	0.049,0.11	0.124	12.4	12.4
10606	ENSG00000122034	GTF3A	13	+	27432543	27432745	27432730	27432745	27430532	27430621	10606	121,48	773524	91,57	926843	260	73	0.00723743	0.258204	0.042,0.025	0.027,0.019	0.011	1.1	1.1
1930	ENSG00000142530	FAM71E1	19	-	50475324	50475503	50475324	50475455	50475832	50475933	1930	5,8	1,4	3,3	0,1	121	73	0.00726828	0.258752	0.751,0.547	1.0,0.644	-0.173	-17.3	17.3
2785	ENSG00000119977	TCTN3	10	-	95683100	95683192	95683100	95683180	95683521	95683629	2785	7,9	3,1	9,7	0,0	85	73	0.00727603	0.258752	0.667,0.885	1.0,1.0	-0.224	-22.4	22.4
18397	ENSG00000175110	MRPS22	3	+	139350976	139351060	139351030	139351060	139350178	139350322	18397	239201	9,4	193188	1,2	127	73	0.00732527	0.259674	0.939,0.967	0.991,0.982	-0.033	-3.3	3.3
20855	ENSG00000160294	MCM3AP	21	-	46254391	46254592	46254391	46254526	46254775	46254844	20855	0,2	65,40	2,7	39,43	139	73	0.00731793	0.259674	0.0,0.026	0.026,0.079	-0.04	-4	4
11691	ENSG00000142675	CNKSR1	1	+	26182452	26182584	26182479	26182584	26182398	26182402	11691	4,1	17,8	0,0	8,4	100	73	0.00743224	0.261882	0.147,0.084	0.0,0.0	0.115	11.5	11.5
12740	ENSG00000089157	RPLP0	12	-	120200729	120200932	120200729	120200831	120201082	120201110	12740	522434	15091183	497431	18961636	174	73	0.00745815	0.261882	0.127,0.133	0.099,0.1	0.03	3	3
13068	ENSG00000136986	DERL1	8	-	123019194	123019305	123019194	123019245	123021446	123021499	13068	129,94	4,9	135114	2,2	133	73	0.00745705	0.261882	0.947,0.851	0.974,0.969	-0.073	-7.3	7.3
15811	ENSG00000213983	AP1G2	14	-	23561961	23562107	23561961	23562053	23562287	23562415	15811	49,48	1,2	41,34	5,5	127	73	0.00743197	0.261882	0.966,0.932	0.825,0.796	0.139	13.9	13.9
25375	ENSG00000064932	SBNO2	19	-	1119905	1120029	1119905	1120023	1122138	1122282	25375	5,3	53,45	0,2	52,75	79	73	0.00744238	0.261882	0.08,0.058	0.0,0.024	0.057	5.7	5.7
3672	ENSG00000182173	TSEN54	17	+	75521354	75521510	75521408	75521510	75518994	75519047	3672	25,11	29,24	15,16	51,63	127	73	0.00741325	0.261882	0.331,0.209	0.145,0.127	0.134	13.4	13.4
22884	ENSG00000108344	PSMD3	17	+	39997146	39997380	39997329	39997380	39996182	39996338	22884	87,42	254175	35,49	228233	256	73	0.00750799	0.263217	0.089,0.064	0.042,0.057	0.027	2.7	2.7
24362	ENSG00000141279	NPEPPS	17	+	47577044	47577160	47577080	47577160	47569417	47569494	24362	11,3	6,0	6,3	1,0	109	73	0.00753113	0.263228	0.551,1.0	0.801,1.0	-0.125	-12.5	12.5
25956	ENSG00000131844	MCCC2	5	+	71602505	71602633	71602510	71602633	71599658	71599760	25956	13,7	0,0	7,8	3,1	78	73	0.00753195	0.263228	1.0,1.0	0.686,0.882	0.216	21.6	21.6
13869	ENSG00000126453	BCL2L12	19	+	49667018	49667161	49667021	49667161	49666684	49666799	13869	24,25	2,5	31,49	0,2	76	73	0.00759125	0.264124	0.92,0.828	1.0,0.959	-0.106	-10.6	10.6
2717	ENSG00000197056	ZMYM1	1	+	35111771	35111912	35111807	35111912	35110293	35110447	2717	9,7	1,3	17,14	0,1	109	73	0.00760505	0.264124	0.858,0.61	1.0,0.904	-0.218	-21.8	21.8
2868	ENSG00000082269	FAM135A	6	+	70524342	70526698	70524930	70526698	70523966	70524121	2868	70,52	4,5	21,16	6,4	661	73	0.00757697	0.264124	0.659,0.535	0.279,0.306	0.304	30.4	30.4
579	ENSG00000198755	RPL10A	6	+	35469432	35469556	35469435	35469556	35468946	35469027	579	92,47	15,6	66,67	6,1	76	73	0.00760172	0.264124	0.855,0.883	0.914,0.985	-0.081	-8.1	8.1
4656	ENSG00000267278	MAP3K14-AS1	17	+	45255134	45255218	45255137	45255218	45247953	45248003	4656	7,8	1,3	5,8	0,0	76	73	0.00765675	0.265506	0.871,0.719	1.0,1.0	-0.205	-20.5	20.5
14112	ENSG00000105879	CBLL1	7	+	107753410	107753511	107753413	107753511	107748879	107749047	14112	73,41	1,3	57,67	10,5	76	73	0.00769526	0.2656	0.986,0.929	0.846,0.928	0.071	7.1	7.1
15809	ENSG00000213983	AP1G2	14	-	23561961	23562185	23561961	23562053	23562287	23562415	15809	68,80	1,2	63,54	5,5	205	73	0.00769309	0.2656	0.96,0.934	0.818,0.794	0.141	14.1	14.1
318	ENSG00000196693	ZNF33B	10	-	42594594	42594699	42594594	42594696	42631928	42632024	318	13,22	4,5	16,14	2,0	76	73	0.00768309	0.2656	0.757,0.809	0.885,1.0	-0.159	-15.9	15.9
22473	ENSG00000243989	ACY1	3	+	51986944	51987061	51986987	51987061	51986604	51986661	22473	9,13	117123	7,9	211238	116	73	0.00772214	0.266115	0.046,0.062	0.02,0.023	0.033	3.3	3.3
4409	ENSG00000013573	DDX11	12	+	31102935	31103020	31102974	31103020	31102426	31102527	4409	27,26	7,1	32,38	1,1	112	73	0.0077371	0.266218	0.715,0.944	0.954,0.961	-0.128	-12.8	12.8
11623	ENSG00000133422	MORC2	22	-	30950376	30950469	30950376	30950460	30956762	30956797	11623	0,0	1,1	1,2	3,0	82	73	0.00780014	0.266319	0.0,0.0	0.229,1.0	-0.615	-61.5	61.5
25263	ENSG00000177646	ACAD9	3	+	128909918	128910149	128910020	128910149	128909343	128909421	25263	25,22	62,47	22,16	85,95	175	73	0.00778369	0.266319	0.144,0.163	0.097,0.066	0.072	7.2	7.2
3915	ENSG00000149196	C11orf73	11	+	86345093	86345198	86345113	86345198	86344662	86344721	3915	3,2	4,0	1,1	0,0	93	73	0.00780084	0.266319	0.371,1.0	1.0,1.0	-0.315	-31.5	31.5
6368	ENSG00000151006	PRSS53	16	-	31084557	31084721	31084557	31084703	31084779	31085024	6368	1,1	1,1	0,1	3,1	91	73	0.0078103	0.266319	0.445,0.445	0.0,0.445	0.223	22.3	22.3
815	ENSG00000088766	CRLS1	20	+	6031999	6032080	6032011	6032080	6031284	6031370	815	4,6	131,86	6,13	69,74	85	73	0.0077774	0.266319	0.026,0.057	0.069,0.131	-0.059	-5.9	5.9
9575	ENSG00000174177	CTU2	16	+	88709797	88710016	88709937	88710016	88706588	88707210	9575	18,12	18,5	9,5	19,15	213	73	0.00781179	0.266319	0.255,0.451	0.14,0.103	0.231	23.1	23.1
12708	ENSG00000108479	GALK1	17	-	75763013	75763181	75763013	75763149	75763319	75763439	12708	6,4	42,40	1,3	65,74	105	73	0.007925	0.267822	0.09,0.065	0.011,0.027	0.058	5.8	5.8
22472	ENSG00000243989	ACY1	3	+	51986952	51987061	51986987	51987061	51986604	51986661	22472	10,11	117123	6,9	211238	108	73	0.00792807	0.267822	0.055,0.057	0.019,0.025	0.034	3.4	3.4
4814	ENSG00000153107	ANAPC1	2	-	111821238	111821465	111821238	111821453	111822421	111822600	4814	0,0	13,5	5,0	8,18	85	73	0.00789342	0.267822	0.0,0.0	0.349,0.0	-0.174	-17.4	17.4
7430	ENSG00000167258	CDK12	17	+	39494504	39494694	39494523	39494694	39492750	39492890	7430	2,0	57,34	7,3	48,60	92	73	0.00787026	0.267822	0.027,0.0	0.104,0.038	-0.057	-5.7	5.7
8748	ENSG00000162078	ZG16B	16	+	2830392	2830493	2830414	2830493	2830305	2830328	8748	11,4	98,73	11,18	66,71	95	73	0.00792231	0.267822	0.079,0.04	0.114,0.163	-0.079	-7.9	7.9
934	ENSG00000187609	EXD3	9	-	137349368	137349534	137349368	137349531	137351037	137351147	934	1,1	1,1	0,0	4,3	76	73	0.00790037	0.267822	0.49,0.49	0.0,0.0	0.49	49	49
3555	ENSG00000100417	PMM1	22	-	41583958	41584372	41583958	41584058	41584526	41584603	3555	232203	7,1	116,94	0,1	387	73	0.00794915	0.268127	0.862,0.975	1.0,0.947	-0.055	-5.5	5.5
22765	ENSG00000132199	ENOSF1	18	-	690548	691276	690548	690631	693881	693908	22765	368284	3,2	164124	2,9	718	73	0.00799794	0.269365	0.926,0.935	0.893,0.583	0.193	19.3	19.3
14034	ENSG00000177728	TMEM94	17	+	75498861	75499082	75498911	75499082	75498628	75498722	14034	2,7	43,30	2,0	38,40	123	73	0.00809517	0.271183	0.027,0.122	0.03,0.0	0.059	5.9	5.9
22240	ENSG00000141258	SGSM2	17	+	2362072	2362270	2362108	2362270	2361636	2361799	22240	0,6	39,43	9,9	40,38	109	73	0.00807234	0.271183	0.0,0.085	0.131,0.137	-0.091	-9.1	9.1
22754	ENSG00000157353	FUK	16	+	70465029	70465176	70465125	70465176	70463622	70463774	22754	0,0	19,16	2,4	15,15	169	73	0.00809963	0.271183	0.0,0.0	0.054,0.103	-0.079	-7.9	7.9
3811	ENSG00000228727	SAPCD1	6	+	31764044	31764159	31764063	31764159	31763414	31763555	3811	0,0	5,4	5,0	14,10	92	73	0.00810064	0.271183	0.0,0.0	0.221,0.0	-0.111	-11.1	11.1
4613	ENSG00000179526	SHARPIN	8	-	144099080	144099205	144099080	144099199	144099276	144099430	4613	45,24	1,1	25,34	3,5	79	73	0.00814082	0.272118	0.977,0.957	0.885,0.863	0.093	9.3	9.3
13309	ENSG00000112531	QKI	6	+	163565945	163566795	163566720	163566795	163563419	163563719	13309	32,16	15,10	9,11	11,17	848	73	0.00824949	0.274827	0.155,0.121	0.066,0.053	0.079	7.9	7.9
16219	ENSG00000127184	COX7C	5	+	86619705	86619878	86619738	86619878	86619443	86619496	16219	5,3	8,3	1,0	1,1	106	73	0.00824397	0.274827	0.301,0.408	0.408,0.0	0.15	15	15
22343	ENSG00000114923	SLC4A3	2	+	219633854	219633979	219633879	219633979	219633273	219633457	22343	5,1	9,6	0,1	5,3	98	73	0.00826427	0.274827	0.293,0.11	0.0,0.199	0.102	10.2	10.2
9008	ENSG00000196465	MYL6B	12	+	56155914	56156029	56155917	56156029	56155418	56155592	9008	3,2	1,3	1,2	0,1	76	73	0.00827124	0.274827	0.742,0.39	1.0,0.658	-0.263	-26.3	26.3
18351	ENSG00000119777	TMEM214	2	+	27039715	27039837	27039740	27039837	27039046	27039164	18351	11,7	36,32	3,7	59,54	98	73	0.00831229	0.27578	0.185,0.14	0.036,0.088	0.101	10.1	10.1
19328	ENSG00000112039	FANCE	6	+	35458296	35458440	35458317	35458440	35457915	35457984	19328	11,6	1,0	18,19	3,3	94	73	0.00833937	0.276266	0.895,1.0	0.823,0.831	0.121	12.1	12.1
10829	ENSG00000130813	C19orf66	19	+	10091475	10091630	10091583	10091630	10091249	10091353	10829	15,22	0,1	16,16	5,0	181	73	0.00840282	0.277543	1.0,0.899	0.563,1.0	0.168	16.8	16.8
17554	ENSG00000071189	SNX13	7	-	17821508	17821681	17821508	17821648	17826021	17826091	17554	9,5	53,38	11,12	35,18	106	73	0.0083962	0.277543	0.105,0.083	0.178,0.315	-0.152	-15.2	15.2
2392	ENSG00000114062	UBE3A	15	-	25407066	25407232	25407066	25407137	25409087	25409207	2392	27,8	0,0	16,21	3,1	168	73	0.00842583	0.27789	1.0,1.0	0.699,0.901	0.2	20	20
15036	ENSG00000173821	RNF213	17	+	80263545	80263778	80263573	80263778	80260869	80260902	15036	0,2	10,7	4,8	20,8	101	73	0.00853364	0.280614	0.0,0.171	0.126,0.42	-0.188	-18.8	18.8
20003	ENSG00000150967	ABCB9	12	-	122949787	122949918	122949787	122949904	122950450	122950565	20003	1,4	1,0	6,9	2,5	87	73	0.0085224	0.280614	0.456,1.0	0.716,0.602	0.069	6.9	6.9
12003	ENSG00000101004	NINL	20	-	25489874	25490018	25489874	25489985	25491350	25491525	12003	6,5	1,3	3,0	5,2	106	73	0.00860426	0.281937	0.805,0.534	0.292,0.0	0.523	52.3	52.3
14904	ENSG00000228812	LAMA5-AS1	20	+	62356191	62356215	62356195	62356215	62355267	62355480	14904	13,8	3,1	12,10	0,0	77	73	0.00861184	0.281937	0.804,0.884	1.0,1.0	-0.156	-15.6	15.6
3496	ENSG00000116580	GON4L	1	-	155751959	155752590	155751959	155752587	155753203	155753414	3496	0,0	19,8	2,2	10,9	76	73	0.00859965	0.281937	0.0,0.0	0.161,0.176	-0.168	-16.8	16.8
25428	ENSG00000124562	SNRPC	6	+	34772930	34773007	34772950	34773007	34770290	34770395	25428	1,1	1,1	1,1	0,0	93	73	0.00863475	0.282271	0.44,0.44	1.0,1.0	-0.56	-56	56
25236	ENSG00000070081	NUCB2	11	+	17296049	17296211	17296100	17296211	17295323	17295467	25236	9,8	4,0	2,4	0,0	124	73	0.00866215	0.282752	0.57,1.0	1.0,1.0	-0.215	-21.5	21.5
3145	ENSG00000179362	HMGN2P46	15	+	45515768	45515892	45515772	45515892	45513697	45513963	3145	0,1	3,5	2,6	12,20	77	73	0.00870529	0.283744	0.0,0.159	0.136,0.221	-0.099	-9.9	9.9
11337	ENSG00000162736	NCSTN	1	+	160355631	160355757	160355654	160355757	160354117	160354290	11337	24,21	124,96	9,9	94,93	96	73	0.00872264	0.283894	0.128,0.143	0.068,0.069	0.067	6.7	6.7
5293	ENSG00000234127	TRIM26	6	-	30201034	30201138	30201034	30201123	30204655	30204765	5293	36,21	7,2	42,47	1,2	88	73	0.00873764	0.283967	0.81,0.897	0.972,0.951	-0.108	-10.8	10.8
13394	ENSG00000062822	POLD1	19	+	50408706	50408901	50408784	50408901	50407326	50407415	13394	1,0	19,11	1,9	36,35	151	73	0.00878792	0.284769	0.025,0.0	0.013,0.111	-0.05	-5	5
16863	ENSG00000161509	GRIN2C	17	-	74846065	74846253	74846065	74846203	74846759	74846920	16863	108,68	0,2	89,68	5,3	123	73	0.0087855	0.284769	1.0,0.953	0.914,0.931	0.054	5.4	5.4
6382	ENSG00000178821	TMEM52	1	-	1918385	1918487	1918385	1918431	1919044	1919269	6382	18,11	11,5	19,25	2,5	129	73	0.00882185	0.285453	0.481,0.555	0.843,0.739	-0.273	-27.3	27.3
12345	ENSG00000179832	MROH1	8	+	144259223	144259354	144259239	144259354	144258776	144258914	12345	7,1	56,34	8,7	27,24	89	73	0.00883628	0.285505	0.093,0.024	0.196,0.193	-0.136	-13.6	13.6
19044	ENSG00000154358	OBSCN	1	+	228364977	228365077	228364980	228365077	228362575	228362755	19044	2,2	5,3	0,1	1,5	76	73	0.00889785	0.286833	0.278,0.39	0.0,0.161	0.254	25.4	25.4
7766	ENSG00000166313	APBB1	11	-	6401573	6401982	6401573	6401688	6402081	6402209	7766	4,2	9,1	0,0	1,5	367	73	0.00890315	0.286833	0.081,0.285	0.0,0.0	0.183	18.3	18.3
1320	ENSG00000068400	GRIPAP1	X	-	48975154	48975294	48975154	48975291	48976017	48976111	1320	7,5	0,2	3,4	3,3	76	73	0.00893383	0.287406	1.0,0.706	0.49,0.562	0.327	32.7	32.7
6567	ENSG00000072415	MPP5	14	+	67279017	67279537	67279249	67279537	67269700	67269783	6567	163104	13,10	141161	6,4	305	73	0.00901297	0.289534	0.75,0.713	0.849,0.906	-0.146	-14.6	14.6
23909	ENSG00000136636	KCTD3	1	+	215618860	215619070	215618885	215619070	215611824	215611921	23909	18,4	56,41	7,7	104,74	98	73	0.00902982	0.289657	0.193,0.068	0.048,0.066	0.074	7.4	7.4
16390	ENSG00000140995	DEF8	16	+	89949416	89949513	89949419	89949513	89948754	89948814	16390	6,7	11,3	12,10	3,1	76	73	0.00907818	0.290057	0.344,0.691	0.793,0.906	-0.332	-33.2	33.2
23718	ENSG00000177106	EPS8L2	11	+	710302	710486	710356	710486	709538	709608	23718	11,8	2,2	5,14	1,0	127	73	0.0090944	0.290057	0.76,0.697	0.742,1.0	-0.143	-14.3	14.3
2416	ENSG00000107140	TESK1	9	+	35607547	35607672	35607581	35607672	35606836	35606983	2416	8,3	5,0	8,5	1,0	107	73	0.009085	0.290057	0.522,1.0	0.845,1.0	-0.161	-16.1	16.1
703	ENSG00000272752	STAG3L5P-PVRIG2P-PILRB	7	+	100349716	100349887	100349798	100349887	100345841	100345968	703	231166	53,27	163143	52,50	155	73	0.009056	0.290057	0.672,0.743	0.596,0.574	0.123	12.3	12.3
12558	ENSG00000119509	INVS	9	+	100292325	100292436	100292374	100292436	100284319	100284603	12558	25,13	3,1	15,18	0,0	122	73	0.0091757	0.291089	0.833,0.886	1.0,1.0	-0.141	-14.1	14.1
15333	ENSG00000089053	ANAPC5	12	-	121328327	121328497	121328327	121328458	121330582	121330672	15333	300230	100,67	320324	69,63	112	73	0.0091627	0.291089	0.662,0.691	0.751,0.77	-0.084	-8.4	8.4
15807	ENSG00000213983	AP1G2	14	-	23561961	23562066	23561961	23562053	23562287	23562415	15807	153115	1,2	113102	5,5	86	73	0.00917368	0.291089	0.992,0.98	0.95,0.945	0.038	3.8	3.8
22684	ENSG00000169710	FASN	17	-	82093218	82093421	82093218	82093419	82095319	82095472	22684	11,12	1,3	33,67	22,31	75	73	0.00917909	0.291089	0.915,0.796	0.593,0.678	0.22	22	22
12147	ENSG00000129422	MTUS1	8	-	17645925	17646169	17645925	17646135	17646981	17647079	12147	2,5	1,2	6,3	0,1	107	73	0.00922843	0.292238	0.577,0.63	1.0,0.672	-0.233	-23.3	23.3
15433	ENSG00000005187	ACSM3	16	+	20784980	20785107	20784983	20785107	20781707	20781787	15433	4,7	60,39	7,10	23,27	76	73	0.00928976	0.293345	0.06,0.147	0.226,0.262	-0.141	-14.1	14.1
2194	ENSG00000047410	TPR	1	-	186332194	186332361	186332194	186332343	186333121	186333394	2194	10,7	158,99	14,12	85,79	91	73	0.00928032	0.293345	0.048,0.054	0.117,0.109	-0.062	-6.2	6.2
24837	ENSG00000115806	GORASP2	2	+	170949513	170949653	170949538	170949653	170948349	170948430	24837	12,9	102,86	4,3	71105	98	73	0.00933486	0.294352	0.081,0.072	0.04,0.021	0.046	4.6	4.6
21123	ENSG00000253729	PRKDC	8	-	47839147	47839249	47839147	47839246	47840015	47840189	21123	35,21	86,44	18,18	92,71	76	73	0.0093819	0.294823	0.281,0.314	0.158,0.196	0.12	12	12
25168	ENSG00000104529	EEF1D	8	-	143590607	143590738	143590607	143590735	143597347	143597415	25168	10,12	2,2	5,5	0,0	76	73	0.00938303	0.294823	0.828,0.852	1.0,1.0	-0.16	-16	16
580	ENSG00000198755	RPL10A	6	+	35468799	35469027	35468801	35469027	35468419	35468439	580	4,3	14,11	0,2	18,12	75	73	0.0093895	0.294823	0.218,0.21	0.0,0.14	0.144	14.4	14.4
10152	ENSG00000160948	VPS28	8	-	144424945	144425051	144424945	144425040	144425682	144425772	10152	141140	8,3	127113	0,2	84	73	0.00946662	0.294997	0.939,0.976	1.0,0.98	-0.032	-3.2	3.2
14745	ENSG00000050426	LETMD1	12	+	51053777	51053860	51053811	51053860	51049033	51049185	14745	44,15	5,0	32,19	8,7	107	73	0.00946832	0.294997	0.857,1.0	0.732,0.649	0.238	23.8	23.8
15450	ENSG00000055483	USP36	17	-	78802323	78802538	78802323	78802535	78803384	78803978	15450	5,2	38,32	0,1	24,24	76	73	0.00949071	0.294997	0.112,0.057	0.0,0.038	0.066	6.6	6.6
16042	ENSG00000163354	DCST2	1	-	155031573	155031781	155031573	155031745	155032666	155032768	16042	7,8	4,0	6,7	0,0	109	73	0.00947979	0.294997	0.54,1.0	1.0,1.0	-0.23	-23	23
16074	ENSG00000157349	DDX19B	16	+	70314804	70314955	70314901	70314955	70312608	70312657	16074	2,5	17,18	1,0	13,16	170	73	0.00950107	0.294997	0.048,0.107	0.032,0.0	0.061	6.1	6.1
18246	ENSG00000165684	SNAPC4	9	-	136387741	136387873	136387741	136387848	136388443	136388591	18246	0,1	20,15	4,3	31,23	98	73	0.00945716	0.294997	0.0,0.047	0.088,0.089	-0.065	-6.5	6.5
26339	ENSG00000138614	VWA9	15	-	65593427	65593610	65593427	65593572	65595732	65595825	26339	4,2	79,63	4,9	53,35	111	73	0.00949755	0.294997	0.032,0.02	0.047,0.145	-0.07	-7	7
9959	ENSG00000176101	SSNA1	9	+	137189000	137189151	137189065	137189151	137188705	137188778	9959	71,57	165101	74,74	99,91	138	73	0.00948815	0.294997	0.185,0.23	0.283,0.301	-0.084	-8.4	8.4
21308	ENSG00000255717	SNHG1	11	-	62853800	62853849	62853800	62853833	62854017	62854064	21308	35,18	235207	29,20	116103	89	73	0.00951994	0.295171	0.109,0.067	0.17,0.137	-0.066	-6.6	6.6
3350	ENSG00000039650	PNKP	19	-	49866398	49866528	49866398	49866445	49867053	49867217	3350	17,10	31,22	11,3	45,26	156	73	0.0095357	0.295249	0.204,0.175	0.103,0.051	0.113	11.3	11.3
17746	ENSG00000140632	GLYR1	16	-	4813736	4813955	4813736	4813838	4814536	4814629	17746	37,18	65,51	22,22	83,98	190	73	0.00957707	0.296118	0.179,0.119	0.092,0.079	0.064	6.4	6.4
22468	ENSG00000103811	CTSH	15	-	78937317	78937496	78937317	78937423	78939139	78939171	22468	4,3	103,84	10,15	145110	146	73	0.00960786	0.296256	0.019,0.018	0.033,0.064	-0.03	-3	3
22608	ENSG00000151338	MIPOL1	14	+	37247798	37247907	37247828	37247907	37247102	37247240	22608	6,0	49,19	9,5	24,22	103	73	0.00960815	0.296256	0.08,0.0	0.21,0.139	-0.134	-13.4	13.4
12560	ENSG00000266028	SRGAP2	1	+	206401420	206401645	206401423	206401645	206393544	206393673	12560	6,3	4,0	6,5	0,0	76	73	0.00966051	0.296638	0.59,1.0	1.0,1.0	-0.205	-20.5	20.5
14408	ENSG00000141127	PRPSAP2	17	+	18867256	18867334	18867281	18867334	18865801	18865952	14408	11,6	92,77	3,1	58,65	98	73	0.00965803	0.296638	0.082,0.055	0.037,0.011	0.045	4.5	4.5
6475	ENSG00000117280	RAB29	1	-	205770299	205770473	205770299	205770453	205770732	205770852	6475	5,7	80,65	1,2	78,55	93	73	0.00964165	0.296638	0.047,0.078	0.01,0.028	0.043	4.3	4.3
7600	ENSG00000163913	IFT122	3	+	129507664	129507762	129507667	129507762	129506408	129506549	7600	3,8	11,7	1,2	10,16	76	73	0.00976594	0.299462	0.208,0.523	0.088,0.107	0.268	26.8	26.8
7670	ENSG00000108509	CAMTA2	17	-	4982088	4982245	4982088	4982160	4982756	4982892	7670	12,2	20,12	4,5	40,40	158	73	0.00979242	0.299861	0.217,0.071	0.044,0.055	0.094	9.4	9.4
15883	ENSG00000090097	PCBP4	3	-	51960525	51960642	51960525	51960637	51960865	51960895	15883	42,22	1,0	32,33	3,3	78	73	0.00988733	0.302351	0.975,1.0	0.909,0.911	0.078	7.8	7.8
6622	ENSG00000205352	PRR13	12	+	53443675	53443773	53443678	53443773	53442694	53442733	6622	12,6	8,2	16,18	2,2	76	73	0.00991231	0.302699	0.59,0.742	0.885,0.896	-0.225	-22.5	22.5
21288	ENSG00000164134	NAA15	4	+	139384831	139384978	139384834	139384978	139378755	139378854	21288	46,17	2,2	48,46	13,6	76	73	0.00998003	0.303931	0.957,0.891	0.78,0.88	0.094	9.4	9.4
22471	ENSG00000243989	ACY1	3	+	51985333	51985465	51985360	51985465	51985206	51985271	22471	11,3	109,79	24,26	157164	100	73	0.00996766	0.303931	0.069,0.027	0.1,0.104	-0.054	-5.4	5.4
25239	ENSG00000070081	NUCB2	11	+	17296020	17296211	17296100	17296211	17295323	17295467	25239	14,12	4,0	6,8	0,0	153	73	0.0100209	0.303931	0.625,1.0	1.0,1.0	-0.188	-18.8	18.8
7688	ENSG00000123965	PMS2P5	7	+	74896398	74896511	74896408	74896511	74896145	74896232	7688	14,4	1,0	12,5	3,1	83	73	0.00999688	0.303931	0.925,1.0	0.779,0.815	0.166	16.6	16.6
8811	ENSG00000126001	CEP250	20	+	35479558	35479773	35479645	35479773	35479230	35479424	8811	3,0	19,24	4,3	6,10	160	73	0.0100184	0.303931	0.067,0.0	0.233,0.12	-0.143	-14.3	14.3
13149	ENSG00000122033	MTIF3	13	-	27445087	27445156	27445087	27445137	27449851	27449918	13149	8,5	4,0	2,12	0,0	92	73	0.0100589	0.304667	0.613,1.0	1.0,1.0	-0.194	-19.4	19.4
131	ENSG00000130332	LSM7	19	-	2324124	2324196	2324124	2324192	2328411	2328587	131	1,2	2,1	7,2	0,0	77	73	0.0101124	0.305801	0.322,0.655	1.0,1.0	-0.511	-51.1	51.1
13542	ENSG00000079616	KIF22	16	+	29804575	29805026	29804813	29805026	29803997	29804065	13542	196109	46,27	150137	55,59	311	73	0.0101357	0.305801	0.5,0.487	0.39,0.353	0.122	12.2	12.2
18371	ENSG00000028203	VEZT	12	+	95274741	95274889	95274745	95274889	95270038	95270188	18371	115,92	2,8	88104	0,2	77	73	0.0101375	0.305801	0.982,0.916	1.0,0.98	-0.041	-4.1	4.1
5305	ENSG00000121380	BCL2L14	12	+	12094510	12094930	12094663	12094930	12090778	12090849	5305	8,0	6,2	0,1	2,1	226	73	0.0101751	0.30652	0.301,0.0	0.0,0.244	0.028	2.8	2.8
1199	ENSG00000116539	ASH1L	1	-	155380042	155380131	155380042	155380116	155395458	155395553	1199	10,6	32,21	1,2	21,13	88	73	0.010349	0.307187	0.206,0.192	0.038,0.113	0.124	12.4	12.4
13116	ENSG00000112237	CCNC	6	-	99549507	99549703	99549507	99549575	99550517	99550592	13116	21,3	1,0	4,3	1,1	201	73	0.0102814	0.307187	0.884,1.0	0.592,0.521	0.385	38.5	38.5
13197	ENSG00000161265	U2AF1L4	19	-	35743154	35743208	35743154	35743205	35743295	35743370	13197	6,3	12,6	0,1	1,1	76	73	0.010291	0.307187	0.324,0.324	0.0,0.49	0.079	7.9	7.9
14918	ENSG00000120533	ENY2	8	+	109340488	109340563	109340490	109340563	109339319	109339390	14918	208145	42,13	161153	16,8	75	73	0.0103299	0.307187	0.828,0.916	0.907,0.949	-0.056	-5.6	5.6
16362	ENSG00000103657	HERC1	15	-	63658543	63658733	63658543	63658718	63659735	63659936	16362	5,3	10,2	2,1	12,13	88	73	0.0103168	0.307187	0.293,0.554	0.121,0.06	0.333	33.3	33.3
16486	ENSG00000130803	ZNF317	19	+	9157833	9158075	9157979	9158075	9157267	9157394	16486	10,1	13,13	1,2	19,14	219	73	0.0102996	0.307187	0.204,0.025	0.017,0.045	0.083	8.3	8.3
17212	ENSG00000226763	SRRM5	19	+	43597093	43597193	43597096	43597193	43596616	43596743	17212	19,16	2,0	22,14	4,4	76	73	0.0103425	0.307187	0.901,1.0	0.841,0.771	0.144	14.4	14.4
19245	ENSG00000140400	MAN2C1	15	-	75356350	75356506	75356350	75356473	75356605	75356957	19245	6,2	0,2	0,1	3,0	106	73	0.0103424	0.307187	1.0,0.408	0.0,1.0	0.204	20.4	20.4
2003	ENSG00000167930	FAM234A	16	+	259968	260160	259995	260160	259482	259599	2003	119104	11,2	118118	1,3	100	73	0.0102396	0.307187	0.888,0.974	0.989,0.966	-0.046	-4.6	4.6
23673	ENSG00000111679	PTPN6	12	+	6960662	6960945	6960805	6960945	6960343	6960435	23673	23,21	31,34	19,8	39,49	216	73	0.0102917	0.307187	0.2,0.173	0.141,0.052	0.09	9	9
6225	ENSG00000007202	KIAA0100	17	-	28642027	28642097	28642027	28642078	28642274	28642335	6225	13,7	132,85	33,30	150202	92	73	0.0102253	0.307187	0.072,0.061	0.149,0.105	-0.06	-6	6
16184	ENSG00000116584	ARHGEF2	1	-	155962104	155962341	155962104	155962222	155962592	155962718	16184	21,13	110,79	1,2	14,31	192	73	0.0104724	0.309811	0.068,0.059	0.026,0.024	0.038	3.8	3.8
16517	ENSG00000165795	NDRG2	14	-	21024029	21024139	21024029	21024096	21025028	21025061	16517	0,1	2,7	2,4	9,9	116	73	0.0104931	0.309811	0.0,0.082	0.123,0.219	-0.13	-13	13
25568	ENSG00000237886	NALT1	9	+	136548681	136548808	136548743	136548808	136547841	136548101	25568	5,4	1,0	13,9	7,0	135	73	0.0104622	0.309811	0.73,1.0	0.501,1.0	0.115	11.5	11.5
2633	ENSG00000106125	FAM188B	7	+	30778417	30778551	30778431	30778551	30771416	30771556	2633	5,0	5,4	0,1	3,11	87	73	0.0104822	0.309811	0.456,0.0	0.0,0.071	0.193	19.3	19.3
1721	ENSG00000154001	PPP2R5E	14	-	63539528	63539692	63539528	63539689	63542778	63543298	1721	36,24	13,8	29,37	4,4	76	73	0.0105231	0.310284	0.727,0.742	0.874,0.899	-0.152	-15.2	15.2
377	ENSG00000028528	SNX1	15	+	64129872	64130029	64129915	64130029	64127730	64127806	377	21,12	157,96	5,9	102140	116	73	0.0105676	0.311186	0.078,0.073	0.03,0.039	0.041	4.1	4.1
5477	ENSG00000157181	C1orf27	1	+	186398298	186398441	186398312	186398441	186393946	186394015	5477	7,5	50,34	1,2	40,37	87	73	0.0105843	0.311266	0.105,0.11	0.021,0.043	0.075	7.5	7.5
16009	ENSG00000109065	NAT9	17	-	74771959	74772054	74771959	74771977	74772217	74772277	16009	86,68	4,2	105111	1,0	150	73	0.0106153	0.311763	0.913,0.943	0.981,1.0	-0.063	-6.3	6.3
13283	ENSG00000110651	CD81	11	+	2394064	2394192	2394094	2394192	2390411	2390526	13283	28,13	374275	10,16	382441	103	73	0.0106531	0.312464	0.05,0.032	0.018,0.025	0.02	2	2
16041	ENSG00000163354	DCST2	1	-	155031573	155031767	155031573	155031745	155032666	155032768	16041	7,7	4,0	3,6	0,0	95	73	0.0106754	0.312705	0.574,1.0	1.0,1.0	-0.213	-21.3	21.3
24754	ENSG00000151498	ACAD8	11	+	134261606	134261890	134261737	134261890	134261274	134261372	24754	18,6	66,46	3,9	61,81	204	73	0.0107283	0.313841	0.089,0.045	0.017,0.038	0.04	4	4
5034	ENSG00000123349	PFDN5	12	+	53298018	53298150	53298048	53298150	53297849	53297924	5034	107,78	7,1	84,72	1,0	103	73	0.0107496	0.314052	0.915,0.982	0.983,1.0	-0.043	-4.3	4.3
10247	ENSG00000031698	SARS	1	+	109223977	109224046	109223981	109224046	109213967	109214128	10247	868624	22,9	365318	3,1	77	73	0.0108022	0.314763	0.974,0.985	0.991,0.997	-0.014	-1.4	1.4
16261	ENSG00000160695	VPS11	11	+	119069429	119069577	119069441	119069577	119069195	119069344	16261	6,5	27,28	1,2	28,30	85	73	0.010792	0.314763	0.16,0.133	0.03,0.054	0.105	10.5	10.5
17119	ENSG00000008952	SEC62	3	+	169982659	169982911	169982706	169982911	169976945	169977051	17119	5,1	199168	9,8	167167	120	73	0.0108362	0.315339	0.015,0.004	0.032,0.028	-0.02	-2	2
3045	ENSG00000107672	NSMCE4A	10	-	121974003	121974100	121974003	121974081	121974305	121974754	3045	6,2	2,2	3,1	9,4	92	73	0.0109241	0.317483	0.704,0.442	0.209,0.166	0.385	38.5	38.5
4933	ENSG00000030066	NUP160	11	-	47783072	47783198	47783072	47783195	47784921	47785063	4933	38,16	0,0	20,30	1,4	76	73	0.0109584	0.318065	1.0,1.0	0.951,0.878	0.086	8.6	8.6
1889	ENSG00000145191	EIF2B5	3	+	184141920	184142070	184141924	184142070	184140691	184140730	1889	2,1	39,38	5,8	45,50	77	73	0.0110057	0.318193	0.046,0.024	0.095,0.132	-0.079	-7.9	7.9
23558	ENSG00000006740	ARHGAP44	17	+	12955748	12955879	12955866	12955879	12952500	12952581	23558	1,0	19,19	3,4	19,18	191	73	0.011005	0.318193	0.02,0.0	0.057,0.078	-0.058	-5.8	5.8
8905	ENSG00000140326	CDAN1	15	-	42735260	42735374	42735260	42735327	42735509	42735679	8905	13,13	0,0	24,13	2,2	120	73	0.0109785	0.318193	1.0,1.0	0.88,0.798	0.161	16.1	16.1
16666	ENSG00000215908	CROCCP2	1	-	16619844	16620038	16619844	16620024	16625774	16626005	16666	1,1	1,1	2,3	0,0	87	73	0.0110602	0.318896	0.456,0.456	1.0,1.0	-0.544	-54.4	54.4
21084	ENSG00000100479	POLE2	14	-	49655670	49655843	49655670	49655811	49664625	49664663	21084	1,5	0,1	4,7	3,1	105	73	0.0110528	0.318896	1.0,0.777	0.481,0.83	0.233	23.3	23.3
9453	ENSG00000115825	PRKD3	2	-	37286176	37286369	37286176	37286354	37289355	37289513	9453	13,15	0,0	21,7	3,1	88	73	0.011073	0.318896	1.0,1.0	0.853,0.853	0.147	14.7	14.7
1207	ENSG00000205336	ADGRG1	16	+	57651184	57651622	57651242	57651622	57650252	57650351	1207	64,41	3,3	38,43	0,1	131	73	0.0110886	0.318932	0.922,0.884	1.0,0.96	-0.077	-7.7	7.7
20080	ENSG00000126012	KDM5C	X	-	53215794	53215995	53215794	53215976	53216073	53216197	20080	5,2	79,60	11,6	60,54	92	73	0.0111246	0.319555	0.048,0.026	0.127,0.081	-0.067	-6.7	6.7
12715	ENSG00000135632	SMYD5	2	+	73218740	73218969	73218860	73218969	73214221	73214362	12715	6,2	11,5	1,1	10,9	193	73	0.0111407	0.319607	0.171,0.131	0.036,0.04	0.113	11.3	11.3
26108	ENSG00000258728	RP11-195F19.29	9	+	34647743	34647961	34647831	34647961	34647088	34647258	26108	25,27	9,7	25,29	3,2	161	73	0.0111823	0.320386	0.557,0.636	0.791,0.868	-0.233	-23.3	23.3
20242	ENSG00000155066	PROM2	2	+	95278943	95279144	95278984	95279144	95278643	95278784	20242	2,2	47,36	15,8	85,86	114	73	0.0112229	0.320724	0.027,0.034	0.102,0.056	-0.049	-4.9	4.9
20765	ENSG00000169519	METTL15	11	+	28296752	28296931	28296796	28296931	28290205	28290397	20765	33,20	16,6	27,14	2,3	117	73	0.0112218	0.320724	0.563,0.675	0.894,0.744	-0.2	-20	20
22497	ENSG00000171530	TBCA	5	-	77693265	77693430	77693265	77693367	77708241	77708347	22497	7,2	3,2	1,2	1,0	136	73	0.011268	0.321599	0.556,0.349	0.349,1.0	-0.222	-22.2	22.2
16717	ENSG00000114654	EFCC1	3	+	129006361	129006478	129006411	129006478	129003793	129004077	16717	8,5	8,1	1,1	2,4	123	73	0.0113208	0.322494	0.372,0.748	0.229,0.129	0.381	38.1	38.1
22297	ENSG00000013392	RWDD2A	6	+	83195179	83195271	83195194	83195271	83194530	83194652	22297	6,4	0,1	8,4	2,2	88	73	0.0113283	0.322494	1.0,0.768	0.768,0.624	0.188	18.8	18.8
9845	ENSG00000135249	RINT1	7	+	105548549	105548710	105548553	105548710	105547183	105547333	9845	3,3	47,46	5,10	37,35	77	73	0.011353	0.322784	0.057,0.058	0.114,0.213	-0.106	-10.6	10.6
5283	ENSG00000159023	EPB41	1	+	28987430	28987905	28987447	28987905	28887123	28887210	5283	9,8	22,13	4,8	44,32	90	73	0.0113989	0.323677	0.249,0.333	0.069,0.169	0.172	17.2	17.2
12855	ENSG00000213793	ZNF888	19	-	52917858	52917997	52917858	52917931	52923368	52923470	12855	1,2	0,1	2,4	2,1	139	73	0.0114569	0.324133	1.0,0.512	0.344,0.677	0.246	24.6	24.6
1760	ENSG00000122008	POLK	5	+	75593941	75594049	75593965	75594049	75590343	75590440	1760	22,8	7,2	5,1	0,1	97	73	0.0114603	0.324133	0.703,0.751	1.0,0.429	0.012	1.2	1.2
22298	ENSG00000013392	RWDD2A	6	+	83195099	83195271	83195194	83195271	83194530	83194652	22298	24,17	0,1	22,11	2,2	168	73	0.0115014	0.324133	1.0,0.881	0.827,0.705	0.174	17.4	17.4
3305	ENSG00000140264	SERF2	15	+	43801078	43801187	43801131	43801187	43799357	43800784	3305	125,64	1134677	158174	10981165	126	73	0.0115169	0.324133	0.06,0.052	0.077,0.08	-0.023	-2.3	2.3
8379	ENSG00000196604	POTEF	2	-	130077080	130077242	130077080	130077201	130085813	130085995	8379	2,2	4,8	0,0	7,5	114	73	0.0115085	0.324133	0.243,0.138	0.0,0.0	0.191	19.1	19.1
843	ENSG00000135341	MAP3K7	6	-	90560075	90560234	90560075	90560214	90561621	90561667	843	1,0	3,9	3,3	8,16	93	73	0.0114933	0.324133	0.207,0.0	0.227,0.128	-0.074	-7.4	7.4
9459	ENSG00000171097	CCBL1	9	-	128835996	128836105	128835996	128836073	128836801	128836922	9459	4,1	13,7	1,0	12,10	105	73	0.0114345	0.324133	0.176,0.09	0.055,0.0	0.106	10.6	10.6
18485	ENSG00000164066	INTU	4	+	127685441	127687867	127687677	127687867	127684408	127684486	18485	129,90	0,0	80,65	1,2	2309	73	0.0115605	0.32495	1.0,1.0	0.717,0.507	0.388	38.8	38.8
25671	ENSG00000116497	S100PBP	1	+	32827992	32828081	32827995	32828081	32826097	32826930	25671	16,16	10,11	29,23	6,6	76	73	0.0116538	0.32716	0.606,0.583	0.823,0.786	-0.21	-21	21
11780	ENSG00000067248	DHX29	5	-	55294016	55294166	55294016	55294145	55295378	55295524	11780	6,1	49,30	0,1	39,35	94	73	0.0117586	0.329304	0.087,0.025	0.0,0.022	0.045	4.5	4.5
24827	ENSG00000132356	PRKAA1	5	-	40775409	40775523	40775409	40775503	40777444	40777586	24827	19,13	205171	8,4	155162	93	73	0.0117598	0.329304	0.068,0.056	0.039,0.019	0.033	3.3	3.3
3295	ENSG00000170919	TPT1-AS1	13	+	45390713	45390902	45390757	45390902	45389734	45389820	3295	8,10	3,2	3,2	1,0	117	73	0.011783	0.329538	0.625,0.757	0.652,1.0	-0.135	-13.5	13.5
16544	ENSG00000164306	PRIMPOL	4	+	184685408	184685498	184685411	184685498	184682247	184682336	16544	18,14	8,1	16,13	0,2	76	73	0.0118403	0.330727	0.684,0.931	1.0,0.862	-0.123	-12.3	12.3
4558	ENSG00000139626	ITGB7	12	-	53191322	53191731	53191322	53191636	53191858	53192019	4558	1,2	8,13	5,2	2,4	168	73	0.0118733	0.331232	0.052,0.063	0.521,0.178	-0.292	-29.2	29.2
12667	ENSG00000166140	ZFYVE19	15	+	40813322	40813417	40813337	40813417	40810648	40810757	12667	5,2	2,1	1,4	6,7	88	73	0.0119516	0.331753	0.675,0.624	0.121,0.322	0.428	42.8	42.8
1427	ENSG00000119616	FCF1	14	+	74715820	74716099	74715993	74716099	74714871	74714943	1427	90,92	5,1	78,73	0,1	246	73	0.0119375	0.331753	0.842,0.965	1.0,0.956	-0.075	-7.5	7.5
15616	ENSG00000119203	CPSF3	2	+	9441817	9441976	9441819	9441976	9440490	9440666	15616	59,51	5,2	65,42	0,1	75	73	0.0119389	0.331753	0.92,0.961	1.0,0.976	-0.047	-4.7	4.7
7527	ENSG00000070814	TCOF1	5	+	150387901	150388088	150387942	150388088	150379531	150379732	7527	28,32	0,0	61,59	3,3	114	73	0.0119336	0.331753	1.0,1.0	0.929,0.926	0.073	7.3	7.3
14015	ENSG00000163945	UVSSA	4	+	1380015	1380230	1380046	1380230	1376033	1376168	14015	6,3	14,10	1,2	15,20	104	73	0.0120154	0.332694	0.231,0.174	0.045,0.066	0.147	14.7	14.7
6267	ENSG00000101246	ARFRP1	20	-	63701829	63701900	63701829	63701895	63702135	63702217	6267	86,56	1,1	45,54	3,4	78	73	0.0120106	0.332694	0.988,0.981	0.934,0.927	0.054	5.4	5.4
1534	ENSG00000108395	TRIM37	17	-	58999380	58999619	58999380	58999459	59001597	59001755	1534	2,7	65,63	12,8	51,54	233	73	0.0121263	0.335348	0.01,0.034	0.069,0.044	-0.035	-3.5	3.5
8787	ENSG00000136169	SETDB2	13	+	49476792	49477039	49476821	49477039	49476475	49476698	8787	27,16	0,0	19,14	2,2	102	73	0.0121529	0.335666	1.0,1.0	0.872,0.834	0.147	14.7	14.7
12239	ENSG00000116922	C1orf109	1	-	37683318	37683476	37683318	37683441	37686272	37686452	12239	0,5	5,12	0,1	11,15	108	73	0.0121976	0.336484	0.0,0.22	0.0,0.043	0.088	8.8	8.8
10985	ENSG00000114388	NPRL2	3	-	50349385	50349494	50349385	50349490	50349664	50349828	10985	47,30	5,2	59,42	0,2	77	73	0.0122704	0.337876	0.899,0.934	1.0,0.952	-0.059	-5.9	5.9
6701	ENSG00000039523	FAM65A	16	+	67541429	67541578	67541516	67541578	67540578	67540704	6701	74,50	0,0	52,61	3,2	160	73	0.0122784	0.337876	1.0,1.0	0.888,0.933	0.089	8.9	8.9
21784	ENSG00000115648	MLPH	2	+	237527328	237527516	237527376	237527516	237525731	237525805	21784	13,14	152118	9,1	105133	121	73	0.0122969	0.337966	0.049,0.067	0.049,0.005	0.031	3.1	3.1
16630	ENSG00000161013	MGAT4B	5	-	179801553	179801719	179801553	179801692	179801783	179801969	16630	11,18	0,1	27,27	4,2	100	73	0.0123577	0.339075	1.0,0.929	0.831,0.908	0.095	9.5	9.5
17749	ENSG00000173039	RELA	11	-	65662178	65662347	65662178	65662205	65662825	65662918	17749	13,6	15,20	3,8	26,36	215	73	0.0123677	0.339075	0.227,0.092	0.038,0.07	0.105	10.5	10.5
19897	ENSG00000196998	WDR45	X	-	49076616	49076804	49076616	49076753	49077642	49077747	19897	21,25	4,6	11,11	5,12	124	73	0.0124485	0.340872	0.756,0.71	0.564,0.351	0.276	27.6	27.6
13614	ENSG00000156970	BUB1B	15	+	40202389	40202465	40202449	40202465	40200930	40200980	13614	20,13	0,0	36,42	1,4	133	73	0.0124815	0.341355	1.0,1.0	0.952,0.852	0.098	9.8	9.8
11970	ENSG00000119685	TTLL5	14	+	75792870	75793100	75792915	75793100	75783146	75783530	11970	3,3	24,14	1,0	14,18	118	73	0.0125576	0.343016	0.072,0.117	0.042,0.0	0.073	7.3	7.3
21806	ENSG00000169718	DUS1L	17	-	82064125	82064296	82064125	82064234	82064822	82065069	21806	22,16	211148	18,9	242267	135	73	0.012666	0.345139	0.053,0.055	0.039,0.018	0.026	2.6	2.6
24977	ENSG00000163872	YEATS2	3	+	183717619	183717748	183717650	183717748	183715143	183715262	24977	7,1	26,12	0,2	19,21	104	73	0.0126819	0.345139	0.159,0.055	0.0,0.063	0.075	7.5	7.5
25911	ENSG00000160218	TRAPPC10	21	+	44087698	44087928	44087821	44087928	44086801	44086960	25911	107,65	0,0	87,53	3,2	196	73	0.0126671	0.345139	1.0,1.0	0.915,0.908	0.089	8.9	8.9
9089	ENSG00000146842	TMEM209	7	-	130173631	130173729	130173631	130173694	130173824	130173939	9089	156137	2,8	75,77	0,1	108	73	0.0127016	0.345253	0.981,0.92	1.0,0.981	-0.04	-4	4
18483	ENSG00000164066	INTU	4	+	127685441	127687867	127687740	127687867	127684408	127684486	18483	141,95	0,0	87,68	1,2	2372	73	0.0127765	0.346601	1.0,1.0	0.728,0.511	0.381	38.1	38.1
4225	ENSG00000161533	ACOX1	17	-	75953450	75953697	75953450	75953620	75955565	75955762	4225	12,10	58,39	3,5	41,53	150	73	0.0127823	0.346601	0.091,0.111	0.034,0.044	0.062	6.2	6.2
10153	ENSG00000160948	VPS28	8	-	144424945	144425051	144424945	144425000	144425682	144425772	10153	235226	10,7	215190	15,17	124	73	0.012815	0.347065	0.933,0.95	0.894,0.868	0.06	6	6
7503	ENSG00000131778	CHD1L	1	+	147264421	147264588	147264428	147264588	147259836	147259918	7503	21,16	1,0	39,35	4,3	80	73	0.0128799	0.348399	0.95,1.0	0.899,0.914	0.068	6.8	6.8
18518	ENSG00000143412	ANXA9	1	+	150983882	150984069	150983974	150984069	150983337	150983434	18518	1,0	7,7	3,2	10,5	165	73	0.0129211	0.349054	0.059,0.0	0.117,0.15	-0.104	-10.4	10.4
7273	ENSG00000168710	AHCYL1	1	+	110018874	110019119	110019050	110019119	110018551	110018650	7273	26,24	138134	13,19	156172	249	73	0.0129355	0.349054	0.052,0.05	0.024,0.031	0.024	2.4	2.4
11515	ENSG00000101986	ABCD1	X	+	153737134	153737251	153737156	153737251	153736344	153736513	11515	1,1	47,22	8,4	58,67	95	73	0.013019	0.349612	0.016,0.034	0.096,0.044	-0.045	-4.5	4.5
19238	ENSG00000123268	ATF1	12	+	50795897	50796009	50795908	50796009	50780139	50780238	19238	7,7	90,55	13,11	45,57	84	73	0.0130102	0.349612	0.063,0.1	0.201,0.144	-0.091	-9.1	9.1
21142	ENSG00000100567	PSMA3	14	+	58252118	58252242	58252123	58252242	58247749	58247832	21142	241172	7,9	284300	5,3	78	73	0.0129949	0.349612	0.97,0.947	0.982,0.989	-0.027	-2.7	2.7
25100	ENSG00000104953	TLE6	19	+	2987876	2987974	2987897	2987974	2987723	2987790	25100	1,3	11,1	0,0	2,3	94	73	0.0129726	0.349612	0.066,0.7	0.0,0.0	0.383	38.3	38.3
11208	ENSG00000139436	GIT2	12	-	109961277	109961451	109961277	109961375	109961612	109961685	11208	5,3	27,33	0,2	34,35	149	73	0.0130494	0.350007	0.083,0.043	0.0,0.027	0.05	5	5
22764	ENSG00000132199	ENOSF1	18	-	690548	690745	690548	690631	693881	693908	22764	73,72	3,2	36,36	2,9	187	73	0.0130859	0.350564	0.905,0.934	0.875,0.61	0.177	17.7	17.7
14624	ENSG00000112357	PEX7	6	+	136826313	136826469	136826318	136826469	136825213	136825271	14624	1,4	23,11	1,0	28,21	78	73	0.0131886	0.352891	0.039,0.254	0.032,0.0	0.131	13.1	13.1
19390	ENSG00000234177	LINC01114	2	-	104754325	104754661	104754325	104754440	104754835	104754875	19390	26,22	1,0	28,26	1,3	294	73	0.0132171	0.353229	0.866,1.0	0.874,0.683	0.155	15.5	15.5
23208	ENSG00000110888	CAPRIN2	12	-	30719078	30720915	30719078	30719225	30723258	30723314	23208	100,56	0,2	107,54	4,7	1763	73	0.013267	0.354137	1.0,0.537	0.526,0.242	0.384	38.4	38.4
8149	ENSG00000007402	CACNA2D2	3	-	50366577	50366628	50366577	50366625	50366830	50366919	8149	2,1	3,0	0,1	1,1	76	73	0.0132844	0.354178	0.39,1.0	0.0,0.49	0.45	45	45
23977	ENSG00000152404	CWF19L2	11	-	107416208	107416301	107416208	107416298	107418193	107418287	23977	2,4	40,32	0,1	43,37	76	73	0.0133121	0.354491	0.046,0.107	0.0,0.025	0.064	6.4	6.4
22957	ENSG00000185499	MUC1	1	-	155192182	155192310	155192182	155192283	155192785	155192867	22957	3,4	0,1	5,0	2,1	100	73	0.0133382	0.354648	1.0,0.745	0.646,0.0	0.55	55	55
4609	ENSG00000179526	SHARPIN	8	-	144099928	144100069	144099928	144100065	144100742	144100842	4609	10,10	3,1	7,6	0,0	77	73	0.0133499	0.354648	0.76,0.905	1.0,1.0	-0.167	-16.7	16.7
2648	ENSG00000102103	PQBP1	X	+	48902731	48902799	48902734	48902799	48901929	48902042	2648	5,3	3,1	1,6	1,0	76	73	0.0134262	0.355827	0.616,0.742	0.49,1.0	-0.066	-6.6	6.6
6991	ENSG00000160949	TONSL	8	-	144440172	144440247	144440172	144440210	144440350	144440429	6991	6,4	5,8	2,7	20,32	110	73	0.0134251	0.355827	0.443,0.249	0.062,0.127	0.251	25.1	25.1
8262	ENSG00000184916	JAG2	14	-	105148325	105148518	105148325	105148439	105148744	105148858	8262	2,0	31,27	6,6	50,52	152	73	0.0134528	0.356107	0.03,0.0	0.054,0.053	-0.038	-3.8	3.8
15951	ENSG00000148346	LCN2	9	+	128153067	128153133	128153099	128153133	128152182	128152284	15951	9,10	41,45	1,1	16,10	105	73	0.013505	0.357064	0.132,0.134	0.042,0.065	0.08	8	8
7342	ENSG00000168066	SF1	11	-	64764605	64766155	64764605	64765518	64766899	64767079	7342	625592	59,52	553654	29,41	710	73	0.013528	0.357249	0.521,0.539	0.662,0.621	-0.111	-11.1	11.1
10575	ENSG00000125124	BBS2	16	-	56498436	56498696	56498436	56498568	56499777	56499907	10575	18,17	48,32	8,13	58,47	201	73	0.0136691	0.358103	0.12,0.162	0.048,0.091	0.072	7.2	7.2
14625	ENSG00000234129	RP11-120D5.1	X	-	11055935	11056041	11055935	11056036	11106900	11106990	14625	0,3	4,2	2,3	0,2	78	73	0.0136392	0.358103	0.0,0.584	1.0,0.584	-0.5	-50	50
18187	ENSG00000114127	XRN1	3	-	142359861	142359960	142359861	142359931	142365046	142365179	18187	0,1	37,37	1,5	27,27	102	73	0.013691	0.358103	0.0,0.019	0.026,0.117	-0.062	-6.2	6.2
21419	ENSG00000182087	TMEM259	19	-	1011583	1011649	1011583	1011612	1011740	1011798	21419	44,40	35,38	68,61	27,34	110	73	0.0136325	0.358103	0.455,0.411	0.626,0.544	-0.152	-15.2	15.2
3621	ENSG00000066557	LRRC40	1	-	70189091	70189283	70189091	70189273	70205389	70205620	3621	5,1	28,33	1,0	41,34	83	73	0.0136737	0.358103	0.136,0.026	0.021,0.0	0.071	7.1	7.1
4620	ENSG00000196705	ZNF431	19	+	21167567	21167666	21167570	21167666	21166334	21166461	4620	1,2	11,4	5,3	3,4	76	73	0.0137051	0.358103	0.08,0.324	0.616,0.419	-0.315	-31.5	31.5
5216	ENSG00000114942	EEF1B2	2	+	206160881	206160973	206160886	206160973	206160587	206160710	5216	3,1	0,4	3,4	0,0	78	73	0.0136961	0.358103	1.0,0.19	1.0,1.0	-0.405	-40.5	40.5
6850	ENSG00000167380	ZNF226	19	+	44170034	44170095	44170039	44170095	44165587	44165807	6850	59,37	7,0	39,32	1,0	78	73	0.0136991	0.358103	0.887,1.0	0.973,1.0	-0.043	-4.3	4.3
7564	ENSG00000084774	CAD	2	+	27224712	27224876	27224744	27224876	27224344	27224490	7564	1,0	28,12	3,3	19,27	105	73	0.0136103	0.358103	0.024,0.0	0.099,0.072	-0.073	-7.3	7.3
1015	ENSG00000167508	MVD	16	-	88656104	88656561	88656104	88656304	88657435	88657582	1015	9,12	19,13	3,15	33,42	330	73	0.013759	0.35867	0.095,0.17	0.02,0.073	0.086	8.6	8.6
18330	ENSG00000110906	KCTD10	12	-	109457991	109458184	109457991	109458078	109460635	109460805	18330	8,6	16,16	4,1	23,16	179	73	0.0137541	0.35867	0.169,0.133	0.066,0.025	0.106	10.6	10.6
19965	ENSG00000132879	FBXO44	1	+	11658504	11658628	11658532	11658628	11658266	11658393	19965	9,1	23,7	9,15	13,6	101	73	0.0138248	0.358705	0.22,0.094	0.334,0.644	-0.332	-33.2	33.2
2637	ENSG00000124713	GNMT	6	+	42963066	42963214	42963071	42963214	42962761	42962878	2637	0,1	22,24	1,5	21,34	78	73	0.0138164	0.358705	0.0,0.038	0.043,0.121	-0.063	-6.3	6.3
6771	ENSG00000163629	PTPN13	4	+	86722211	86722434	86722214	86722434	86717023	86717117	6771	34,16	0,0	12,11	2,2	76	73	0.0138189	0.358705	1.0,1.0	0.852,0.841	0.153	15.3	15.3
7939	ENSG00000163344	PMVK	1	-	154929023	154929231	154929023	154929176	154932351	154932415	7939	4,7	143112	15,7	111,93	128	73	0.0138102	0.358705	0.016,0.034	0.072,0.041	-0.031	-3.1	3.1
25141	ENSG00000135953	MFSD9	2	-	102723699	102723909	102723699	102723878	102726844	102726974	25141	13,10	1,1	5,11	3,4	104	73	0.0138549	0.359065	0.901,0.875	0.539,0.659	0.289	28.9	28.9
24694	ENSG00000177697	CD151	11	+	834457	834591	834529	834591	832985	833026	24694	18,13	100,71	15,8	139131	145	73	0.0139007	0.359834	0.083,0.084	0.052,0.03	0.043	4.3	4.3
11026	ENSG00000158106	RHPN1	8	+	143381141	143381344	143381267	143381344	143380623	143380783	11026	15,18	35,29	16,18	76,66	199	73	0.0140436	0.361632	0.136,0.185	0.072,0.091	0.079	7.9	7.9
11048	ENSG00000068024	HDAC4	2	-	239126455	239126694	239126455	239126679	239134244	239134443	11048	2,3	2,0	2,0	2,1	88	73	0.0140931	0.361632	0.453,1.0	0.453,0.0	0.5	50	50
11413	ENSG00000106976	DNM1	9	+	128247923	128248753	128248582	128248753	128247374	128247486	11413	8,4	0,1	3,5	1,1	732	73	0.0139891	0.361632	1.0,0.285	0.23,0.333	0.361	36.1	36.1
13513	ENSG00000167608	TMC4	19	-	54160466	54160610	54160466	54160545	54160877	54161049	13513	19,19	96,70	7,8	69,71	138	73	0.0141001	0.361632	0.095,0.126	0.051,0.056	0.057	5.7	5.7
14890	ENSG00000242114	MTFP1	22	+	30427121	30427403	30427239	30427403	30426716	30426844	14890	8,15	0,1	37,44	2,4	191	73	0.0140601	0.361632	1.0,0.851	0.876,0.808	0.083	8.3	8.3
2571	ENSG00000038358	EDC4	16	+	67879381	67879503	67879411	67879503	67879236	67879309	2571	1,2	20,24	8,6	30,32	103	73	0.0140943	0.361632	0.034,0.056	0.159,0.117	-0.093	-9.3	9.3
3669	ENSG00000127586	CHTF18	16	+	790006	790269	790176	790269	789546	789715	3669	9,7	10,10	6,5	17,28	243	73	0.014036	0.361632	0.213,0.174	0.096,0.051	0.12	12	12
5746	ENSG00000170703	TTLL6	17	-	48803890	48804523	48803890	48803928	48804771	48804991	5746	25,4	2,1	8,6	0,1	668	73	0.0140599	0.361632	0.577,0.304	1.0,0.396	-0.257	-25.7	25.7
1287	ENSG00000168255	POLR2J3	7	-	102543524	102543685	102543524	102543661	102544705	102544776	1287	2,1	2,3	4,2	2,0	97	73	0.0141945	0.362222	0.429,0.201	0.601,1.0	-0.485	-48.5	48.5
13305	ENSG00000138686	BBS7	4	-	121854703	121854823	121854703	121854820	121855488	121855561	13305	8,4	21,19	1,2	12,24	76	73	0.0141954	0.362222	0.268,0.168	0.074,0.074	0.144	14.4	14.4
13716	ENSG00000143537	ADAM15	1	+	155055701	155055852	155055789	155055852	155054315	155054506	13716	23,22	219180	19,10	243244	161	73	0.0141777	0.362222	0.045,0.053	0.034,0.018	0.023	2.3	2.3
20787	ENSG00000106263	EIF3B	7	+	2366978	2367045	2366998	2367045	2366524	2366591	20787	17,12	167111	11,10	211221	93	73	0.0141688	0.362222	0.074,0.078	0.039,0.034	0.039	3.9	3.9
8796	ENSG00000060339	CCAR1	10	+	68749507	68749685	68749523	68749685	68749135	68749265	8796	10,9	261158	16,13	149146	89	73	0.0142045	0.362222	0.03,0.045	0.081,0.068	-0.037	-3.7	3.7
16885	ENSG00000131653	TRAF7	16	+	2165800	2165936	2165878	2165936	2163882	2164001	16885	18,7	42,37	12,4	49,77	151	73	0.014262	0.363081	0.172,0.084	0.106,0.024	0.063	6.3	6.3
6366	ENSG00000149927	DOC2A	16	-	30013466	30013600	30013466	30013596	30015206	30015262	6366	2,2	7,4	1,0	4,4	77	73	0.0142708	0.363081	0.213,0.322	0.192,0.0	0.172	17.2	17.2
7247	ENSG00000196367	TRRAP	7	+	98965692	98965895	98965695	98965895	98964628	98964775	7247	1,1	49,39	7,1	36,52	76	73	0.0143309	0.364193	0.019,0.024	0.157,0.018	-0.066	-6.6	6.6
20665	ENSG00000179889	PDXDC1	16	+	15035950	15036197	15035995	15036197	15035448	15035553	20665	14,11	0,4	6,9	0,0	118	73	0.0143675	0.364332	1.0,0.63	1.0,1.0	-0.185	-18.5	18.5
6424	ENSG00000141198	TOM1L1	17	+	54961132	54961314	54961237	54961314	54960565	54960627	6424	34,35	13,3	18,39	1,2	178	73	0.014369	0.364332	0.518,0.827	0.881,0.889	-0.213	-21.3	21.3
2390	ENSG00000114062	UBE3A	15	-	25407066	25407262	25407066	25407137	25409087	25409207	2390	30,17	0,0	32,29	3,1	198	73	0.0144128	0.365026	1.0,1.0	0.797,0.914	0.144	14.4	14.4
12539	ENSG00000113430	IRX4	5	-	1879503	1879870	1879503	1879675	1880724	1880834	12539	151106	0,2	161215	5,5	268	73	0.0144792	0.365942	1.0,0.935	0.898,0.921	0.058	5.8	5.8
23130	ENSG00000121775	TMEM39B	1	+	32074942	32075077	32074950	32075077	32072942	32073051	23130	4,1	22,15	0,1	20,25	81	73	0.0144818	0.365942	0.141,0.057	0.0,0.035	0.081	8.1	8.1
19895	ENSG00000196998	WDR45	X	-	49076616	49076825	49076616	49076753	49077642	49077747	19895	24,31	4,6	13,17	5,12	145	73	0.0146832	0.370189	0.751,0.722	0.567,0.416	0.245	24.5	24.5
5029	ENSG00000123349	PFDN5	12	+	53296218	53296467	53296429	53296467	53295838	53295941	5029	40,26	10,7	30,21	2,2	284	73	0.0146778	0.370189	0.507,0.488	0.794,0.73	-0.265	-26.5	26.5
12540	ENSG00000113430	IRX4	5	-	1879669	1879845	1879669	1879675	1880724	1880834	12540	141106	0,2	156204	5,5	243	73	0.014772	0.372007	1.0,0.941	0.904,0.925	0.056	5.6	5.6
3726	ENSG00000198924	DCLRE1A	10	-	113842342	113842513	113842342	113842488	113844103	113844244	3726	0,2	39,34	7,1	30,42	98	73	0.0148224	0.372855	0.0,0.042	0.148,0.017	-0.061	-6.1	6.1
13369	ENSG00000082512	TRAF5	1	+	211359878	211360076	211359911	211360076	211356366	211356468	13369	4,0	14,4	7,3	6,4	106	73	0.0148534	0.372961	0.164,0.0	0.446,0.341	-0.311	-31.1	31.1
15077	ENSG00000135723	FHOD1	16	-	67231636	67231838	67231636	67231819	67232038	67232194	15077	0,2	14,10	5,11	34,42	92	73	0.0148902	0.372961	0.0,0.137	0.104,0.172	-0.069	-6.9	6.9
25040	ENSG00000119688	ABCD4	14	-	74292747	74293248	74292747	74292869	74295147	74295198	25040	81,51	0,2	89,78	5,3	452	73	0.0149255	0.372961	1.0,0.805	0.742,0.808	0.128	12.8	12.8
3004	ENSG00000167220	HDHD2	18	-	47137234	47137333	47137234	47137312	47150377	47150476	3004	4,1	1,2	1,1	0,0	94	73	0.0149439	0.372961	0.756,0.28	1.0,1.0	-0.482	-48.2	48.2
3493	ENSG00000116580	GON4L	1	-	155754374	155754498	155754374	155754488	155756957	155757077	3493	14,2	26,7	2,2	14,15	83	73	0.0149045	0.372961	0.321,0.201	0.112,0.105	0.153	15.3	15.3
4080	ENSG00000160767	FAM189B	1	-	155253858	155254006	155253858	155253978	155254083	155254194	4080	0,1	15,27	2,5	30,35	101	73	0.0149283	0.372961	0.0,0.026	0.046,0.094	-0.057	-5.7	5.7
5092	ENSG00000008838	MED24	17	-	40028825	40029004	40028825	40028968	40029747	40029859	5092	4,7	50,34	3,2	71,63	109	73	0.0149115	0.372961	0.051,0.121	0.028,0.021	0.061	6.1	6.1
18467	ENSG00000175197	DDIT3	12	-	57517268	57517595	57517268	57517438	57517705	57517753	18467	524387	544364	52,24	18,17	230	73	0.0150044	0.373634	0.234,0.252	0.478,0.309	-0.15	-15	15
873	ENSG00000116521	SCAMP3	1	-	155258825	155258954	155258825	155258912	155260329	155260450	873	188147	3,2	192213	4,13	115	73	0.0150044	0.373634	0.975,0.979	0.968,0.912	0.037	3.7	3.7
22871	ENSG00000131650	KREMEN2	16	+	2967319	2967445	2967327	2967445	2966909	2967242	22871	7,4	0,0	17,33	1,4	81	73	0.0151204	0.375682	1.0,1.0	0.939,0.881	0.09	9	9
707	ENSG00000272752	STAG3L5P-PVRIG2P-PILRB	7	+	100349701	100349887	100349798	100349887	100345841	100345968	707	180132	53,27	130114	52,50	170	73	0.0151047	0.375682	0.593,0.677	0.518,0.495	0.129	12.9	12.9
10155	ENSG00000160948	VPS28	8	-	144424964	144425040	144424964	144425000	144425682	144425772	10155	102,89	10,7	88,79	15,17	113	73	0.0151481	0.375819	0.868,0.891	0.791,0.75	0.109	10.9	10.9
21490	ENSG00000204104	TRAF3IP1	2	+	238348763	238348848	238348766	238348848	238347454	238347475	21490	25,22	3,2	30,22	0,1	76	73	0.0151597	0.375819	0.889,0.914	1.0,0.955	-0.076	-7.6	7.6
17593	ENSG00000171163	ZNF692	1	-	248855724	248855946	248855724	248855943	248856287	248856422	17593	27,33	3,6	46,29	0,3	76	73	0.0153184	0.378934	0.896,0.841	1.0,0.903	-0.083	-8.3	8.3
26102	ENSG00000198198	SZT2	1	+	43447788	43447971	43447848	43447971	43447544	43447698	26102	3,2	17,11	0,0	22,11	133	73	0.0153194	0.378934	0.088,0.091	0.0,0.0	0.089	8.9	8.9
18133	ENSG00000138161	CUZD1	10	-	122836830	122837048	122836830	122836899	122837403	122837554	18133	10,3	2,0	3,1	2,1	222	73	0.0153422	0.379076	0.622,1.0	0.33,0.247	0.522	52.2	52.2
563	ENSG00000237765	FAM200B	4	+	15686931	15687148	15687000	15687148	15686235	15686462	563	25,17	8,9	11,9	15,8	142	73	0.0153618	0.379139	0.616,0.493	0.274,0.366	0.234	23.4	23.4
9719	ENSG00000124786	SLC35B3	6	-	8419579	8419677	8419579	8419644	8420720	8420828	9719	27,15	2,3	13,19	0,1	106	73	0.0153791	0.379147	0.903,0.775	1.0,0.929	-0.126	-12.6	12.6
2791	ENSG00000083290	ULK2	17	-	19785936	19786086	19785936	19786005	19795621	19795725	2791	63,46	4,4	50,45	2,0	154	73	0.0154067	0.379407	0.882,0.845	0.922,1.0	-0.098	-9.8	9.8
1077	ENSG00000117569	PTBP2	1	+	96777807	96777946	96777835	96777946	96777584	96777749	1077	0,1	7,9	2,2	8,4	101	73	0.015587	0.383423	0.0,0.074	0.153,0.265	-0.172	-17.2	17.2
21829	ENSG00000121152	NCAPH	2	+	96341674	96341894	96341713	96341894	96335800	96335848	21829	4,7	0,0	10,21	3,1	112	73	0.0156274	0.383992	1.0,1.0	0.685,0.932	0.192	19.2	19.2
25916	ENSG00000160218	TRAPPC10	21	+	44076474	44076628	44076551	44076628	44075038	44075153	25916	5,9	51,22	0,4	35,30	150	73	0.0157132	0.385676	0.046,0.166	0.0,0.061	0.076	7.6	7.6
1451	ENSG00000144895	EIF2A	3	+	150565123	150565226	150565190	150565226	150564298	150564381	1451	45,28	0,0	33,12	2,2	140	73	0.0157631	0.386048	1.0,1.0	0.896,0.758	0.173	17.3	17.3
7854	ENSG00000153201	RANBP2	2	+	108729131	108729199	108729134	108729199	108719606	108719678	7854	16,17	0,1	20,22	2,3	76	73	0.0157577	0.386048	1.0,0.942	0.906,0.876	0.08	8	8
6535	ENSG00000023191	RNH1	11	-	504823	505022	504823	505001	507112	507264	6535	14,12	1,0	3,3	1,2	94	73	0.0157905	0.386295	0.916,1.0	0.7,0.538	0.339	33.9	33.9
113	ENSG00000100941	PNN	14	+	39177592	39177687	39177596	39177687	39177411	39177484	113	118122	8,3	171126	3,1	77	73	0.0158182	0.386547	0.933,0.975	0.982,0.992	-0.033	-3.3	3.3
20695	ENSG00000168078	PBK	8	-	27810957	27811167	27810957	27811101	27820564	27820694	20695	37,27	0,0	39,68	2,3	139	73	0.0159204	0.388618	1.0,1.0	0.911,0.923	0.083	8.3	8.3
22783	ENSG00000266338	NBPF15	1	-	144459365	144459488	144459365	144459464	144460842	144460961	22783	9,2	4,0	7,9	0,1	97	73	0.0159407	0.388687	0.629,1.0	1.0,0.871	-0.121	-12.1	12.1
25782	ENSG00000166441	RPL27A	11	+	8683862	8684085	8683865	8684085	8683201	8683265	25782	20,15	0,1	16,14	5,0	76	73	0.0159586	0.388698	1.0,0.935	0.755,1.0	0.09	9	9
24241	ENSG00000185158	LRRC37B	17	+	32031357	32031458	32031377	32031458	32030655	32030727	24241	7,0	1,5	1,0	3,15	93	73	0.0160419	0.390301	0.846,0.0	0.207,0.0	0.32	32	32
13756	ENSG00000010322	NISCH	3	+	52480857	52481037	52480878	52481037	52480183	52480295	13756	2,7	19,21	2,10	4,8	94	73	0.0161269	0.391941	0.076,0.206	0.28,0.493	-0.246	-24.6	24.6
20169	ENSG00000100239	PPP6R2	22	+	50406666	50406875	50406734	50406875	50393892	50394135	20169	48,42	2,0	46,37	3,4	141	73	0.0162188	0.392887	0.926,1.0	0.888,0.827	0.106	10.6	10.6
25307	ENSG00000171606	ZNF274	19	+	58185696	58185838	58185711	58185838	58183920	58183998	25307	0,0	18,34	3,2	20,25	88	73	0.0161969	0.392887	0.0,0.0	0.111,0.062	-0.086	-8.6	8.6
6738	ENSG00000123473	STIL	1	-	47262902	47263113	47262902	47263062	47269634	47269866	6738	19,11	14,4	30,37	6,7	124	73	0.0162157	0.392887	0.444,0.618	0.746,0.757	-0.221	-22.1	22.1
10205	ENSG00000198276	UCKL1	20	-	63946160	63946308	63946160	63946267	63946452	63946640	10205	5,5	51,23	3,1	56,50	114	73	0.016264	0.393126	0.059,0.122	0.033,0.013	0.068	6.8	6.8
24497	ENSG00000048828	FAM120A	9	+	93515666	93515767	93515669	93515767	93498789	93498886	24497	217158	25,11	205212	36,33	76	73	0.0162552	0.393126	0.893,0.932	0.845,0.861	0.06	6	6
21709	ENSG00000175061	LRRC75A-AS1	17	+	16439580	16440253	16440184	16440253	16439326	16439414	21709	22891647	642432	20521648	724587	677	73	0.0163036	0.393655	0.278,0.291	0.234,0.232	0.051	5.1	5.1
15573	ENSG00000143442	POGZ	1	-	151411624	151411798	151411624	151411771	151412295	151412396	15573	6,2	48,31	1,1	35,40	100	73	0.0163323	0.393922	0.084,0.045	0.02,0.018	0.045	4.5	4.5
20184	ENSG00000114346	ECT2	3	+	172760153	172760263	172760160	172760263	172758979	172759069	20184	11,5	2,2	5,13	0,1	80	73	0.016367	0.394332	0.834,0.695	1.0,0.922	-0.197	-19.7	19.7
1699	ENSG00000262580	RP11-334C17.5	17	-	80205011	80205198	80205011	80205177	80205332	80205434	1699	3,2	1,2	4,4	0,0	94	73	0.0164294	0.39498	0.7,0.437	1.0,1.0	-0.431	-43.1	43.1
4576	ENSG00000076108	BAZ2A	12	-	56610408	56610539	56610408	56610517	56611572	56611633	4576	7,11	43,39	5,3	47,53	95	73	0.0164201	0.39498	0.111,0.178	0.076,0.042	0.085	8.5	8.5
8061	ENSG00000142687	KIAA0319L	1	-	35451627	35451791	35451627	35451776	35453556	35453689	8061	9,7	164,85	14,13	105,84	88	73	0.0164891	0.395987	0.044,0.064	0.1,0.114	-0.053	-5.3	5.3
9954	ENSG00000106077	ABHD11	7	-	73737220	73737391	73737220	73737360	73737561	73737735	9954	63,74	0,1	130125	4,5	104	73	0.0165575	0.397201	1.0,0.981	0.958,0.946	0.038	3.8	3.8
17855	ENSG00000131069	ACSS2	20	+	34914048	34914171	34914108	34914171	34913752	34913825	17855	20,11	4,0	23,34	0,0	133	73	0.0166047	0.397388	0.733,1.0	1.0,1.0	-0.133	-13.3	13.3
25319	ENSG00000172663	TMEM134	11	-	67467500	67467590	67467500	67467563	67468016	67468092	25319	88,56	13,6	59,63	5,1	100	73	0.0166188	0.397388	0.832,0.872	0.896,0.979	-0.086	-8.6	8.6
2950	ENSG00000089154	GCN1	12	-	120177446	120177555	120177446	120177550	120177683	120177752	2950	60,51	6,3	75114	2,2	78	73	0.0165961	0.397388	0.903,0.941	0.972,0.982	-0.055	-5.5	5.5
25017	ENSG00000104885	DOT1L	19	+	2202699	2202779	2202736	2202779	2199883	2199939	25017	13,14	1,0	38,31	3,3	110	73	0.0166815	0.397751	0.896,1.0	0.894,0.873	0.065	6.5	6.5
8424	ENSG00000142733	MAP3K6	1	-	27357710	27357893	27357710	27357876	27358180	27358319	8424	0,1	16,12	2,4	21,28	90	73	0.0166577	0.397751	0.0,0.063	0.072,0.104	-0.056	-5.6	5.6
9182	ENSG00000145734	BDP1	5	+	71486483	71486627	71486530	71486627	71483841	71483896	9182	49,36	6,3	62,40	0,3	120	73	0.0166876	0.397751	0.832,0.88	1.0,0.89	-0.089	-8.9	8.9
11369	ENSG00000205531	NAP1L4	11	-	2972101	2972279	2972101	2972243	2976023	2976118	11369	6,4	234122	12,16	233207	109	73	0.0167479	0.398762	0.017,0.021	0.033,0.049	-0.022	-2.2	2.2
19257	ENSG00000140400	MAN2C1	15	-	75367510	75367977	75367510	75367645	75368072	75368198	19257	7,10	1,2	4,3	0,1	405	73	0.0167726	0.398922	0.558,0.474	1.0,0.351	-0.159	-15.9	15.9
19281	ENSG00000077458	FAM76B	11	-	95786182	95786298	95786182	95786274	95787623	95787678	19281	4,3	43,47	0,0	15,23	97	73	0.0168241	0.39972	0.065,0.046	0.0,0.0	0.056	5.6	5.6
6443	ENSG00000099797	TECR	19	+	14563140	14563257	14563173	14563257	14562524	14562575	6443	2,3	23,11	0,0	11,13	106	73	0.016861	0.39986	0.057,0.158	0.0,0.0	0.107	10.7	10.7
8341	ENSG00000144579	CTDSP1	2	+	218402328	218402405	218402348	218402405	218402113	218402215	8341	7,4	76,72	0,3	63,71	93	73	0.0168838	0.39986	0.067,0.042	0.0,0.032	0.039	3.9	3.9
8579	ENSG00000121988	ZRANB3	2	-	135219076	135219232	135219076	135219178	135224425	135224517	8579	0,1	12,6	3,1	3,6	127	73	0.0168837	0.39986	0.0,0.087	0.365,0.087	-0.182	-18.2	18.2
6980	ENSG00000198520	C1orf228	1	+	44725032	44725217	44725135	44725217	44724761	44724839	6980	6,1	0,4	1,0	0,1	176	73	0.016942	0.40081	1.0,0.094	1.0,0.0	0.047	4.7	4.7
14159	ENSG00000082641	NFE2L1	17	+	48057767	48057895	48057841	48057895	48057343	48057502	14159	7,2	2,1	2,2	0,1	147	73	0.0169924	0.401577	0.635,0.498	1.0,0.498	-0.182	-18.2	18.2
2663	ENSG00000145675	PIK3R1	5	+	68296146	68296341	68296170	68296341	68295419	68295488	2663	1,1	35,30	4,5	43,41	97	73	0.0170653	0.402872	0.021,0.024	0.065,0.084	-0.052	-5.2	5.2
10256	ENSG00000167978	SRRM2	16	+	2758396	2758547	2758469	2758547	2757780	2757945	10256	19,12	187113	21,29	126136	146	73	0.0171638	0.40434	0.048,0.05	0.077,0.096	-0.037	-3.7	3.7
16463	ENSG00000172831	CES2	16	+	66941747	66941848	66941767	66941848	66941505	66941646	16463	0,1	24,20	5,1	24,27	93	73	0.017161	0.40434	0.0,0.038	0.141,0.028	-0.065	-6.5	6.5
3292	ENSG00000004864	SLC25A13	7	-	96170044	96170149	96170044	96170125	96171471	96171524	3292	17,11	105,65	8,6	93,96	97	73	0.0172673	0.406347	0.109,0.113	0.061,0.045	0.058	5.8	5.8
14383	ENSG00000166405	RIC3	11	-	8126658	8126891	8126658	8126807	8137377	8137467	14383	1,4	1,2	1,1	0,1	157	73	0.0172899	0.406425	0.317,0.482	1.0,0.317	-0.259	-25.9	25.9
18899	ENSG00000149089	APIP	11	-	34890503	34890688	34890503	34890552	34895009	34895110	18899	30,15	71,47	12,11	52,69	209	73	0.0173071	0.406425	0.129,0.1	0.075,0.053	0.051	5.1	5.1
19894	ENSG00000196998	WDR45	X	-	49076644	49076753	49076644	49076750	49077642	49077747	19894	7,13	147,93	6,15	50,50	76	73	0.0173276	0.406478	0.044,0.118	0.103,0.224	-0.083	-8.3	8.3
17449	ENSG00000103067	ESRP2	16	-	68230388	68230553	68230388	68230480	68230840	68231027	17449	53,36	1,0	66,72	2,4	146	73	0.0173491	0.406552	0.964,1.0	0.943,0.9	0.06	6	6
7989	ENSG00000165494	PCF11	11	+	83177660	83177819	83177713	83177819	83177084	83177204	7989	15,5	54,39	4,1	42,21	126	73	0.0174496	0.408478	0.139,0.069	0.052,0.027	0.065	6.5	6.5
18014	ENSG00000123562	MORF4L2	X	-	103678498	103678651	103678498	103678600	103685170	103685260	18014	303192	184137	251214	118,96	124	73	0.0175231	0.409768	0.492,0.452	0.556,0.568	-0.09	-9	9
22058	ENSG00000197562	RAB40C	16	+	625419	625509	625431	625509	618199	618260	22058	1,6	28,21	9,8	15,23	85	73	0.0175544	0.41007	0.03,0.197	0.34,0.23	-0.172	-17.2	17.2
2042	ENSG00000142546	NOSIP	19	-	49557089	49557945	49557089	49557249	49558896	49558973	2042	49,30	58,54	31,8	51,48	769	73	0.0175763	0.410149	0.074,0.05	0.055,0.016	0.026	2.6	2.6
15854	ENSG00000177963	RIC8A	11	+	209174	209318	209270	209318	208799	208938	15854	20,18	80,56	21,6	93,98	169	73	0.0176386	0.411172	0.097,0.122	0.089,0.026	0.052	5.2	5.2
14268	ENSG00000151746	BICD1	12	+	32367659	32367745	32367669	32367745	32337498	32337706	14268	0,0	1,4	2,1	1,2	83	73	0.0178291	0.413019	0.0,0.0	0.638,0.305	-0.472	-47.2	47.2
18081	ENSG00000115361	ACADL	2	-	210216346	210216511	210216346	210216491	210217964	210218102	18081	193140	19,9	151142	6,5	93	73	0.0177844	0.413019	0.889,0.924	0.952,0.957	-0.048	-4.8	4.8
18911	ENSG00000100429	HDAC10	22	-	50249102	50249198	50249102	50249168	50249327	50249533	18911	10,3	29,11	3,4	31,38	103	73	0.0178138	0.413019	0.196,0.162	0.064,0.069	0.112	11.2	11.2
25181	ENSG00000115685	PPP1R7	2	+	241158465	241158549	241158483	241158549	241157806	241157862	25181	11,16	233171	6,8	254203	91	73	0.0178203	0.413019	0.036,0.07	0.019,0.031	0.028	2.8	2.8
3790	ENSG00000164465	DCBLD1	6	+	117547856	117547928	117547906	117547928	117545477	117545597	3790	2,1	19,11	2,5	3,11	123	73	0.017745	0.413019	0.059,0.051	0.283,0.212	-0.193	-19.3	19.3
456	ENSG00000101294	HM13	20	+	31548964	31549114	31549028	31549114	31544946	31545035	456	78,61	310233	82,71	198203	137	73	0.0177886	0.413019	0.118,0.122	0.181,0.157	-0.049	-4.9	4.9
14652	ENSG00000122483	CCDC18	1	+	93254374	93254614	93254470	93254614	93246837	93246954	14652	1,1	21,11	3,3	12,5	169	73	0.0178616	0.413342	0.02,0.038	0.097,0.206	-0.122	-12.2	12.2
15493	ENSG00000167702	KIFC2	8	+	144468710	144468780	144468724	144468780	144468628	144468650	15493	11,5	29,24	3,3	26,33	87	73	0.0180298	0.416675	0.241,0.149	0.088,0.071	0.116	11.6	11.6
23820	ENSG00000104964	AES	19	-	3054022	3054040	3054022	3054037	3054119	3054240	23820	590483	28,19	629692	16,16	76	73	0.018043	0.416675	0.953,0.961	0.974,0.976	-0.018	-1.8	1.8
12970	ENSG00000254870	ATP6V1G2-DDX39B	6	-	31538752	31538939	31538752	31538855	31539146	31539274	12970	14,6	251148	20,14	161176	157	73	0.0180956	0.417364	0.025,0.019	0.055,0.036	-0.024	-2.4	2.4
5097	ENSG00000008838	MED24	17	-	40020272	40020353	40020272	40020350	40020527	40020619	5097	2,4	1,2	2,7	1,0	76	73	0.0181156	0.417364	0.658,0.658	0.658,1.0	-0.171	-17.1	17.1
6563	ENSG00000198055	GRK6	5	+	177433868	177434104	177433913	177434104	177433535	177433669	6563	0,2	2,1	5,4	2,1	118	73	0.0181292	0.417364	0.0,0.553	0.607,0.712	-0.383	-38.3	38.3
1511	ENSG00000049167	ERCC8	5	-	60924290	60924511	60924290	60924367	60928863	60928959	1511	6,8	0,0	2,5	0,3	217	73	0.0182247	0.41913	1.0,1.0	1.0,0.359	0.321	32.1	32.1
12501	ENSG00000010803	SCMH1	1	-	41033982	41034102	41033982	41034048	41037361	41037541	12501	5,1	49,28	10,5	36,30	127	73	0.0183479	0.419178	0.055,0.02	0.138,0.087	-0.075	-7.5	7.5
13135	ENSG00000166471	TMEM41B	11	-	9288441	9288542	9288441	9288535	9295258	9295385	13135	11,7	39,36	4,3	43,37	80	73	0.0183022	0.419178	0.205,0.151	0.078,0.069	0.104	10.4	10.4
16207	ENSG00000175309	PHYKPL	5	-	178222475	178222610	178222475	178222598	178222851	178222934	16207	0,4	3,0	5,1	0,0	85	73	0.0183417	0.419178	0.0,1.0	1.0,1.0	-0.5	-50	50
25608	ENSG00000163040	CCDC74A	2	+	131531637	131531802	131531663	131531802	131530578	131530827	25608	0,5	10,9	0,1	5,12	99	73	0.0183057	0.419178	0.0,0.291	0.0,0.058	0.116	11.6	11.6
2619	ENSG00000224078	SNHG14	15	+	25095659	25095728	25095718	25095728	25093833	25093974	2619	95,48	5,4	90,81	2,1	132	73	0.0182464	0.419178	0.913,0.869	0.961,0.978	-0.079	-7.9	7.9
2620	ENSG00000224078	SNHG14	15	+	25095648	25095728	25095718	25095728	25093833	25093974	2620	112,60	5,4	106,99	2,1	143	73	0.0183586	0.419178	0.92,0.884	0.964,0.981	-0.07	-7	7
946	ENSG00000197448	GSTK1	7	+	143268069	143268184	143268090	143268184	143267616	143267733	946	12,9	208152	23,26	253196	94	73	0.0183198	0.419178	0.043,0.044	0.066,0.093	-0.036	-3.6	3.6
20057	ENSG00000143771	CNIH4	1	+	224375794	224379452	224379068	224379452	224371329	224371423	20057	670430	6,7	968979	4,4	3347	73	0.0184173	0.420089	0.709,0.573	0.841,0.842	-0.2	-20	20
12538	ENSG00000113430	IRX4	5	-	1879503	1879832	1879503	1879675	1880724	1880834	12538	153112	0,2	180235	5,5	230	73	0.0184709	0.420879	1.0,0.947	0.92,0.937	0.045	4.5	4.5
13826	ENSG00000157911	PEX10	1	-	2410374	2410483	2410374	2410451	2410629	2410868	13826	1,3	78,67	7,13	120161	105	73	0.0185047	0.421218	0.009,0.03	0.039,0.053	-0.026	-2.6	2.6
18396	ENSG00000162734	PEA15	1	+	160207027	160207237	160207129	160207237	160205379	160205522	18396	14,15	6,0	3,5	1,0	175	73	0.0185971	0.42289	0.493,1.0	0.556,1.0	-0.032	-3.2	3.2
1510	ENSG00000049167	ERCC8	5	-	60924290	60924508	60924290	60924367	60928863	60928959	1510	5,6	0,0	2,5	0,3	214	73	0.0186171	0.422911	1.0,1.0	1.0,0.362	0.319	31.9	31.9
15597	ENSG00000136305	CIDEB	14	-	24305946	24306149	24305946	24306137	24306373	24306523	15597	8,8	1,2	10,11	7,7	85	73	0.0187342	0.425029	0.873,0.775	0.551,0.574	0.262	26.2	26.2
4774	ENSG00000203761	MSTO2P	1	+	155747979	155748127	155748013	155748127	155747761	155747896	4774	13,10	0,1	7,8	0,4	107	73	0.0187485	0.425029	1.0,0.872	1.0,0.577	0.147	14.7	14.7
3208	ENSG00000231259	AC125232.1	2	-	87049588	87049790	87049588	87049778	87052813	87053069	3208	5,3	2,1	5,2	1,0	85	73	0.0187819	0.425353	0.682,0.72	0.811,1.0	-0.204	-20.4	20.4
3665	ENSG00000127586	CHTF18	16	+	790330	790399	790346	790399	790176	790269	3665	5,2	11,5	0,4	19,25	89	73	0.0188133	0.425632	0.272,0.247	0.0,0.116	0.202	20.2	20.2
16128	ENSG00000217930	PAM16	16	-	4343482	4343726	4343482	4343594	4351231	4351262	16128	27,13	2,7	11,22	0,2	205	73	0.0189018	0.425902	0.828,0.398	1.0,0.797	-0.286	-28.6	28.6
19711	ENSG00000135945	REV1	2	-	99429839	99429948	99429839	99429945	99431740	99431940	19711	3,3	12,3	3,4	0,3	76	73	0.0189007	0.425902	0.194,0.49	1.0,0.562	-0.439	-43.9	43.9
4773	ENSG00000203761	MSTO2P	1	+	155747976	155748127	155748013	155748127	155747761	155747896	4773	12,10	0,1	7,8	0,4	110	73	0.0188731	0.425902	1.0,0.869	1.0,0.57	0.15	15	15
8279	ENSG00000104408	EIF3E	8	-	108239957	108240098	108239957	108240075	108241798	108241913	8279	76,35	471357	62,37	612519	96	73	0.0188761	0.425902	0.109,0.069	0.072,0.051	0.027	2.7	2.7
22248	ENSG00000214106	PAXIP1-AS2	7	+	154946561	154946791	154946592	154946791	154946359	154946493	22248	3,6	25,5	5,6	3,3	104	73	0.0189587	0.426051	0.078,0.457	0.539,0.584	-0.294	-29.4	29.4
25544	ENSG00000186951	PPARA	22	+	46198341	46198591	46198344	46198591	46151887	46151970	25544	1,1	5,0	5,2	1,0	76	73	0.0189437	0.426051	0.161,1.0	0.828,1.0	-0.333	-33.3	33.3
875	ENSG00000182871	COL18A1	21	+	45477749	45477965	45477879	45477965	45477410	45477487	875	12,14	0,0	26,29	4,0	203	73	0.0189658	0.426051	1.0,1.0	0.7,1.0	0.15	15	15
14901	ENSG00000147852	VLDLR	9	+	2646333	2646552	2646398	2646552	2645573	2645745	14901	45,24	3,2	17,19	0,1	138	73	0.0192154	0.430356	0.888,0.864	1.0,0.91	-0.079	-7.9	7.9
21985	ENSG00000154240	CEP112	17	-	66096250	66096331	66096250	66096328	66096584	66096632	21985	0,1	2,4	0,4	2,0	76	73	0.0191868	0.430356	0.0,0.194	0.0,1.0	-0.403	-40.3	40.3
23950	ENSG00000145996	CDKAL1	6	+	20546345	20546523	20546347	20546523	20535350	20535394	23950	11,6	4,0	4,8	0,0	75	73	0.0192088	0.430356	0.728,1.0	1.0,1.0	-0.136	-13.6	13.6
17583	ENSG00000248837	RP11-412P11.1	4	+	22999535	22999712	22999584	22999712	22997550	22997613	17583	1,2	16,5	3,4	5,5	122	73	0.0192663	0.430512	0.036,0.193	0.264,0.324	-0.18	-18	18
18312	ENSG00000135720	DYNC1LI2	16	-	66751272	66751386	66751272	66751346	66751484	66751601	18312	4,1	61,47	7,5	47,35	113	73	0.0192804	0.430512	0.041,0.014	0.088,0.084	-0.058	-5.8	5.8
2621	ENSG00000224078	SNHG14	15	+	25095626	25095728	25095718	25095728	25093833	25093974	2621	202110	5,4	184182	2,1	165	73	0.0192546	0.430512	0.947,0.924	0.976,0.988	-0.046	-4.6	4.6
11597	ENSG00000100749	VRK1	14	+	96876029	96876120	96876032	96876120	96860556	96860735	11597	49,23	1,0	44,68	2,5	76	73	0.0193227	0.431024	0.979,1.0	0.955,0.929	0.048	4.8	4.8
25570	ENSG00000237886	NALT1	9	+	136548704	136548808	136548743	136548808	136547841	136548101	25570	2,4	1,0	5,7	7,0	112	73	0.0194015	0.431916	0.566,1.0	0.318,1.0	0.124	12.4	12.4
6988	ENSG00000160949	TONSL	8	-	144440020	144440247	144440020	144440177	144440350	144440429	6988	11,9	0,0	25,39	2,2	143	73	0.0194008	0.431916	1.0,1.0	0.865,0.909	0.113	11.3	11.3
16971	ENSG00000124593	PRICKLE4	6	+	41783733	41784238	41784130	41784238	41783461	41783605	16971	91,50	3,5	59,69	1,1	470	73	0.0194578	0.432736	0.825,0.608	0.902,0.915	-0.192	-19.2	19.2
2048	ENSG00000106305	AIMP2	7	+	6015145	6015352	6015149	6015352	6009254	6009378	2048	11,10	0,0	9,9	0,4	77	73	0.0194868	0.432948	1.0,1.0	1.0,0.681	0.159	15.9	15.9
2175	ENSG00000148362	C9orf142	9	+	136992924	136993243	136993052	136993243	136992639	136992700	2175	144111	2,4	152155	0,1	201	73	0.0196025	0.435085	0.963,0.91	1.0,0.983	-0.055	-5.5	5.5
15286	ENSG00000186104	CYP2R1	11	-	14880135	14880768	14880135	14880359	14885775	14885917	15286	442344	5,3	168139	0,1	482	73	0.0196688	0.435357	0.93,0.946	1.0,0.955	-0.04	-4	4
20411	ENSG00000137460	FHDC1	4	+	152960722	152960844	152960743	152960844	152960564	152960650	20411	0,1	13,8	2,3	18,11	94	73	0.019693	0.435357	0.0,0.088	0.079,0.175	-0.083	-8.3	8.3
5678	ENSG00000135525	MAP7	6	-	136372500	136372649	136372500	136372625	136377754	136377868	5678	7,1	62,69	6,14	64,67	97	73	0.0196733	0.435357	0.078,0.011	0.066,0.136	-0.057	-5.7	5.7
6986	ENSG00000160949	TONSL	8	-	144440075	144440204	144440075	144440177	144440350	144440429	6986	4,5	0,0	21,21	2,2	100	73	0.0196782	0.435357	1.0,1.0	0.885,0.885	0.115	11.5	11.5
23334	ENSG00000100814	CCNB1IP1	14	-	20325538	20325672	20325538	20325653	20326715	20326793	23334	2,0	105,65	4,3	64,37	92	73	0.0197449	0.436073	0.015,0.0	0.047,0.06	-0.046	-4.6	4.6
12392	ENSG00000152359	POC5	5	-	75702604	75702832	75702604	75702810	75705703	75705787	12392	2,3	27,18	0,0	24,11	95	73	0.0198512	0.436896	0.054,0.114	0.0,0.0	0.084	8.4	8.4
1848	ENSG00000137804	NUSAP1	15	+	41350990	41351129	41351032	41351129	41349097	41349241	1848	57,28	25,15	30,37	33,28	115	73	0.0198607	0.436896	0.591,0.542	0.366,0.456	0.155	15.5	15.5
19274	ENSG00000172890	NADSYN1	11	+	71464032	71464142	71464052	71464142	71463431	71463485	19274	8,8	34,27	6,7	71,62	93	73	0.019846	0.436896	0.156,0.189	0.062,0.081	0.101	10.1	10.1
23683	ENSG00000160972	PPP1R16A	8	+	144500251	144500391	144500266	144500391	144500095	144500199	23683	3,1	47,40	7,4	29,44	88	73	0.0198097	0.436896	0.05,0.02	0.167,0.07	-0.084	-8.4	8.4
10276	ENSG00000186625	KATNA1	6	-	149601593	149601799	149601593	149601752	149603267	149603373	10276	2,1	30,23	3,6	19,24	120	73	0.0199054	0.437447	0.039,0.026	0.088,0.132	-0.077	-7.7	7.7
10048	ENSG00000113761	ZNF346	5	+	177050702	177050936	177050750	177050936	177044388	177044533	10048	1,7	21,19	13,9	11,25	121	73	0.0199339	0.437642	0.028,0.182	0.416,0.178	-0.192	-19.2	19.2
1013	ENSG00000162236	STX5	11	-	62806896	62807666	62806896	62807628	62824165	62824287	1013	9,6	57,61	0,4	49,41	111	73	0.0200484	0.439721	0.094,0.061	0.0,0.06	0.048	4.8	4.8
20317	ENSG00000173486	FKBP2	11	+	64242356	64242558	64242418	64242558	64241003	64241132	20317	96,94	5,5	126127	3,1	135	73	0.020096	0.440005	0.912,0.91	0.958,0.986	-0.061	-6.1	6.1
24135	ENSG00000115568	ZNF142	2	-	218658700	218658876	218658700	218658801	218658979	218659130	24135	16,18	1,0	29,36	1,4	148	73	0.0201009	0.440005	0.888,1.0	0.935,0.816	0.069	6.9	6.9
16319	ENSG00000099622	CIRBP	19	+	1270866	1271036	1270927	1271036	1269330	1269410	16319	155101	850651	70,50	540464	134	73	0.020121	0.440014	0.09,0.078	0.066,0.055	0.023	2.3	2.3
10154	ENSG00000160948	VPS28	8	-	144424964	144425200	144424964	144425000	144425682	144425772	10154	131122	10,7	127104	15,17	273	73	0.0201719	0.440261	0.778,0.823	0.694,0.621	0.143	14.3	14.3
3204	ENSG00000173171	MTX1	1	+	155212078	155212219	155212126	155212219	155210547	155210627	3204	21,13	113,84	23,33	98,82	121	73	0.0201546	0.440261	0.101,0.085	0.124,0.195	-0.067	-6.7	6.7
17429	ENSG00000089022	MAPKAPK5	12	+	111888427	111888525	111888487	111888525	111885915	111886036	17429	8,6	36,40	6,1	47,64	133	73	0.0203002	0.442628	0.109,0.076	0.065,0.009	0.056	5.6	5.6
3558	ENSG00000111196	MAGOHB	12	-	10612826	10613005	10612826	10612978	10613438	10613605	3558	1,3	5,3	0,1	1,3	100	73	0.0203698	0.443712	0.127,0.422	0.0,0.196	0.176	17.6	17.6
11408	ENSG00000156239	N6AMT1	21	-	28878191	28878333	28878191	28878329	28879869	28879953	11408	23,18	5,0	31,18	0,1	77	73	0.0204147	0.444255	0.813,1.0	1.0,0.945	-0.066	-6.6	6.6
5686	ENSG00000171720	HDAC3	5	-	141628113	141628212	141628113	141628187	141628558	141628639	5686	24,20	66,37	9,14	55,51	98	73	0.020455	0.444696	0.213,0.287	0.109,0.17	0.11	11	11
22698	ENSG00000135679	MDM2	12	+	68815627	68815720	68815629	68815720	68813553	68813628	22698	0,2	3,0	4,2	0,0	75	73	0.020659	0.446515	0.0,1.0	1.0,1.0	-0.5	-50	50
274	ENSG00000109814	UGDH	4	-	39505971	39506063	39505971	39506061	39508565	39508660	274	1,1	0,0	0,2	3,0	75	73	0.020659	0.446515	1.0,1.0	0.0,1.0	0.5	50	50
3221	ENSG00000204219	TCEA3	1	-	23419076	23419207	23419076	23419139	23424564	23424740	3221	0,0	27,13	3,3	26,23	141	73	0.0206111	0.446515	0.0,0.0	0.056,0.063	-0.059	-5.9	5.9
5298	ENSG00000146918	NCAPG2	7	-	158654594	158654789	158654594	158654694	158655117	158655173	5298	5,4	13,24	3,3	47,49	168	73	0.0206309	0.446515	0.143,0.068	0.027,0.026	0.079	7.9	7.9
922	ENSG00000261732	LA16c-431H6.6	16	+	1667958	1668193	1667961	1668193	1667334	1667400	922	1,3	11,4	0,1	5,9	76	73	0.0205627	0.446515	0.08,0.419	0.0,0.096	0.202	20.2	20.2
9738	ENSG00000163584	RPL22L1	3	-	170866626	170866812	170866626	170866715	170868012	170868134	9738	4,1	3,0	9,3	0,0	170	73	0.0206295	0.446515	0.364,1.0	1.0,1.0	-0.318	-31.8	31.8
15362	ENSG00000204463	BAG6	6	-	31648676	31648922	31648676	31648751	31649198	31649395	15362	15,10	6,5	11,8	10,15	244	73	0.0207333	0.446775	0.428,0.374	0.248,0.138	0.208	20.8	20.8
19475	ENSG00000101367	MAPRE1	20	+	32825924	32826048	32825927	32826048	32819892	32820028	19475	216155	7,4	226211	1,0	76	73	0.020729	0.446775	0.967,0.974	0.995,1.0	-0.027	-2.7	2.7
8261	ENSG00000184916	JAG2	14	-	105148325	105148439	105148325	105148405	105148744	105148858	8261	56,52	4,4	86106	16,16	107	73	0.0207069	0.446775	0.905,0.899	0.786,0.819	0.1	10	10
9593	ENSG00000133606	MKRN1	7	-	140454664	140454783	140454664	140454729	140455094	140455233	9593	15,9	319186	12,19	155171	127	73	0.0207513	0.446775	0.026,0.027	0.043,0.06	-0.025	-2.5	2.5
1388	ENSG00000142784	WDTC1	1	+	27297047	27297156	27297050	27297156	27296325	27296401	1388	32,22	4,3	28,31	0,2	76	73	0.0208904	0.448911	0.885,0.876	1.0,0.937	-0.088	-8.8	8.8
16553	ENSG00000127419	TMEM175	4	+	957628	957863	957823	957863	955754	955890	16553	18,29	29,18	7,9	21,17	268	73	0.0208909	0.448911	0.145,0.305	0.083,0.126	0.12	12	12
7450	ENSG00000148444	COMMD3	10	+	22318271	22318713	22318652	22318713	22318104	22318168	7450	228166	3,2	141,75	0,0	454	73	0.0209485	0.449717	0.924,0.93	1.0,1.0	-0.073	-7.3	7.3
8049	ENSG00000122952	ZWINT	10	-	56358555	56358724	56358555	56358687	56358804	56358947	8049	50,31	1,1	77110	8,5	110	73	0.0209869	0.450107	0.971,0.954	0.865,0.936	0.062	6.2	6.2
1226	ENSG00000068120	COASY	17	+	42561972	42562213	42562127	42562213	42561466	42561680	1226	18,10	2,1	16,20	0,0	228	73	0.0210185	0.45035	0.742,0.762	1.0,1.0	-0.248	-24.8	24.8
20507	ENSG00000162613	FUBP1	1	-	77947452	77947552	77947452	77947547	77949154	77949300	20507	7,2	1,0	3,5	1,2	78	73	0.0210455	0.450494	0.868,1.0	0.737,0.701	0.215	21.5	21.5
14388	ENSG00000126351	THRA	17	+	40093019	40093867	40093136	40093867	40089205	40089333	14388	63,49	9,7	39,60	2,3	190	73	0.021077	0.450737	0.729,0.729	0.882,0.885	-0.154	-15.4	15.4
7901	ENSG00000131067	GGT7	20	-	34851230	34851388	34851230	34851316	34852154	34852272	7901	31,26	2,2	40,43	0,0	145	73	0.0211329	0.451498	0.886,0.867	1.0,1.0	-0.123	-12.3	12.3
5997	ENSG00000088035	ALG6	1	+	63411139	63411331	63411145	63411331	63407061	63407126	5997	0,1	17,10	2,2	12,10	79	73	0.021182	0.452114	0.0,0.085	0.133,0.156	-0.102	-10.2	10.2
15072	ENSG00000135723	FHOD1	16	-	67238379	67238471	67238379	67238447	67238902	67238967	15072	1,0	15,12	3,4	29,36	97	73	0.0212598	0.452471	0.048,0.0	0.072,0.077	-0.05	-5	5
16331	ENSG00000183960	KCNH8	3	+	19350340	19350432	19350363	19350432	19347724	19347965	16331	8,10	14,3	14,3	2,1	96	73	0.0212541	0.452471	0.303,0.717	0.842,0.695	-0.258	-25.8	25.8
24785	ENSG00000129484	PARP2	14	+	20354808	20354947	20354834	20354947	20354084	20354247	24785	70,54	2,4	56,71	1,0	99	73	0.0212316	0.452471	0.963,0.909	0.976,1.0	-0.052	-5.2	5.2
6720	ENSG00000197498	RPF2	6	+	110984980	110985138	110985005	110985138	110982014	110982129	6720	21,5	230143	22,21	178158	98	73	0.0212819	0.452509	0.064,0.025	0.084,0.09	-0.042	-4.2	4.2
342	ENSG00000143924	EML4	2	+	42326044	42326252	42326153	42326252	42325466	42325554	342	3,1	34,18	7,7	27,34	182	73	0.0213418	0.45335	0.034,0.022	0.094,0.076	-0.057	-5.7	5.7
15177	ENSG00000168385	2002-09-01	2	+	241325966	241326113	241325992	241326113	241324215	241324241	15177	19,8	370268	26,19	314273	99	73	0.0214396	0.453867	0.036,0.022	0.058,0.049	-0.025	-2.5	2.5
15729	ENSG00000110074	FOXRED1	11	+	126273335	126273454	126273338	126273454	126272968	126273079	15729	63,46	0,0	78,71	4,3	76	73	0.0215117	0.453867	1.0,1.0	0.949,0.958	0.046	4.6	4.6
16086	ENSG00000075089	ACTR6	12	+	100210165	100210351	100210294	100210351	100207662	100207786	16086	19,9	2,1	9,6	0,0	202	73	0.0215237	0.453867	0.774,0.765	1.0,1.0	-0.23	-23	23
16577	ENSG00000162755	KLHDC9	1	+	161099578	161099796	161099597	161099796	161099345	161099505	16577	12,6	12,15	1,2	8,7	92	73	0.0214811	0.453867	0.442,0.241	0.09,0.185	0.204	20.4	20.4
20373	ENSG00000091127	PUS7	7	-	105508114	105508544	105508114	105508520	105522051	105522258	20373	17,16	0,2	40,32	4,7	97	73	0.0214537	0.453867	1.0,0.858	0.883,0.775	0.1	10	10
23133	ENSG00000103174	NAGPA	16	-	5028296	5028398	5028296	5028365	5028879	5029008	23133	7,5	0,2	3,9	1,7	106	73	0.0215203	0.453867	1.0,0.633	0.674,0.47	0.244	24.4	24.4
3801	ENSG00000261915	RP11-542C16.2	17	-	7317460	7317684	7317460	7317573	7317787	7317929	3801	25,25	56,40	22,16	55,81	184	73	0.0215292	0.453867	0.15,0.199	0.137,0.073	0.069	6.9	6.9
7376	ENSG00000273173	SNURF	15	+	24976854	24977029	24976876	24977029	24976304	24976416	7376	31,18	1027739	15,8	773734	95	73	0.0214875	0.453867	0.023,0.018	0.015,0.008	0.009	0.9	0.9
8161	ENSG00000106133	NSUN5P2	7	-	72949052	72949232	72949052	72949102	72949312	72949491	8161	62,48	0,1	69,73	3,2	203	73	0.021558	0.454043	1.0,0.945	0.892,0.929	0.062	6.2	6.2
18701	ENSG00000214013	GANC	15	+	42280896	42281133	42280916	42281133	42278481	42278590	18701	0,2	11,8	1,2	1,1	93	73	0.0215802	0.454082	0.0,0.164	0.44,0.611	-0.443	-44.3	44.3
2660	ENSG00000147676	MAL2	8	+	119240141	119240320	119240164	119240320	119208370	119208604	2660	51,33	12,8	13,22	1,2	96	73	0.0216377	0.454862	0.764,0.758	0.908,0.893	-0.14	-14	14
10084	ENSG00000271853	RP1-178F15.5	1	-	153631010	153631111	153631010	153631078	153632033	153632240	10084	16,17	1,3	6,7	4,3	106	73	0.0217373	0.456524	0.917,0.796	0.508,0.616	0.294	29.4	29.4
2219	ENSG00000138448	ITGAV	2	+	186630796	186630858	186630799	186630858	186625472	186625587	2219	42,38	1,0	50,41	4,2	76	73	0.0217665	0.456707	0.976,1.0	0.923,0.952	0.05	5	5
2662	ENSG00000099804	CDC34	19	+	541338	542092	541342	542092	537012	537147	2662	116,91	1,1	78,98	5,3	77	73	0.0217872	0.456711	0.991,0.989	0.937,0.969	0.037	3.7	3.7
10971	ENSG00000156170	NDUFAF6	8	+	95036301	95036494	95036370	95036494	95035453	95035576	10971	11,4	2,0	4,2	1,3	142	73	0.0220366	0.457094	0.739,1.0	0.673,0.255	0.405	40.5	40.5
11963	ENSG00000103479	RBL2	16	+	53480545	53480769	53480566	53480769	53479885	53479991	11963	7,6	122,58	14,8	74,57	94	73	0.0221991	0.457094	0.043,0.074	0.128,0.098	-0.055	-5.5	5.5
1227	ENSG00000068120	COASY	17	+	42561909	42562269	42562127	42562269	42561466	42561680	1227	18,13	2,1	23,24	0,0	291	73	0.0219586	0.457094	0.693,0.765	1.0,1.0	-0.271	-27.1	27.1
12510	ENSG00000173992	CCS	11	+	66605469	66605592	66605488	66605592	66605153	66605416	12510	1,4	110,76	7,6	91,75	92	73	0.0220091	0.457094	0.007,0.04	0.058,0.06	-0.035	-3.5	3.5
13966	ENSG00000178773	CPNE7	16	+	89587458	89587582	89587555	89587582	89587042	89587102	13966	13,20	22,21	12,10	32,32	170	73	0.0220413	0.457094	0.202,0.29	0.139,0.118	0.117	11.7	11.7
15123	ENSG00000167965	MLST8	16	+	2208209	2208613	2208449	2208613	2207192	2207345	15123	444379	20,21	309307	6,10	313	73	0.0221243	0.457094	0.838,0.808	0.923,0.877	-0.077	-7.7	7.7
15156	ENSG00000152818	UTRN	6	+	144458769	144459011	144458772	144459011	144453781	144453869	15156	27,33	3,2	59,41	1,0	76	73	0.0220362	0.457094	0.896,0.941	0.983,1.0	-0.073	-7.3	7.3
16059	ENSG00000169895	SYAP1	X	+	16741718	16741789	16741721	16741789	16736165	16736232	16059	13,12	0,0	13,14	3,1	76	73	0.0219781	0.457094	1.0,1.0	0.806,0.931	0.131	13.1	13.1
16106	ENSG00000137103	TMEM8B	9	+	35845707	35845829	35845807	35845829	35842391	35842717	16106	16,9	0,0	6,3	0,3	173	73	0.0222171	0.457094	1.0,1.0	1.0,0.297	0.352	35.2	35.2
18494	ENSG00000259429	UBE2Q2P2	15	+	82418635	82418792	82418638	82418792	82415499	82415675	18494	19,8	10,3	8,3	2,0	76	73	0.0221536	0.457094	0.646,0.719	0.793,1.0	-0.214	-21.4	21.4
20011	ENSG00000204574	ABCF1	6	+	30577800	30577913	30577817	30577913	30577408	30577455	20011	8,6	112,51	4,1	66,98	90	73	0.0219269	0.457094	0.055,0.087	0.047,0.008	0.043	4.3	4.3
20191	ENSG00000167468	GPX4	19	+	1106176	1106266	1106180	1106266	1105725	1105809	20191	0,1	1,5	4,0	3,1	77	73	0.0219004	0.457094	0.0,0.159	0.558,0.0	-0.2	-20	20
20972	ENSG00000170471	RALGAPB	20	+	38535073	38535207	38535085	38535207	38532729	38532859	20972	43,24	22,23	28,20	3,9	85	73	0.0219896	0.457094	0.627,0.473	0.889,0.656	-0.222	-22.2	22.2
21989	ENSG00000168883	USP39	2	+	85623605	85623782	85623625	85623782	85621484	85621579	21989	0,0	4,1	1,2	2,4	93	73	0.0222367	0.457094	0.0,0.0	0.282,0.282	-0.282	-28.2	28.2
2249	ENSG00000105676	ARMC6	19	+	19042685	19042877	19042710	19042877	19034130	19034238	2249	0,1	10,5	4,1	10,14	98	73	0.0219114	0.457094	0.0,0.13	0.23,0.051	-0.076	-7.6	7.6
23540	ENSG00000127616	SMARCA4	19	+	11058254	11058363	11058257	11058363	11041297	11041560	23540	78,71	26,17	45,78	38,31	76	73	0.0221728	0.457094	0.742,0.8	0.532,0.707	0.152	15.2	15.2
23713	ENSG00000177106	EPS8L2	11	+	710027	710486	710356	710486	709538	709608	23713	66,68	2,2	50,67	1,0	402	73	0.0221633	0.457094	0.857,0.861	0.901,1.0	-0.092	-9.2	9.2
23738	ENSG00000132740	IGHMBP2	11	+	68930322	68930434	68930357	68930434	68929182	68929357	23738	1,1	0,0	1,1	0,3	108	73	0.0221692	0.457094	1.0,1.0	1.0,0.184	0.408	40.8	40.8
24113	ENSG00000231607	DLEU2	13	-	50049583	50049667	50049583	50049662	50068096	50068163	24113	4,0	11,6	0,0	27,21	78	73	0.0219745	0.457094	0.254,0.0	0.0,0.0	0.127	12.7	12.7
7265	ENSG00000121940	CLCC1	1	-	108947337	108947508	108947337	108947436	108947610	108947718	7265	4,12	0,0	1,3	0,3	145	73	0.0221194	0.457094	1.0,1.0	1.0,0.335	0.333	33.3	33.3
9749	ENSG00000066923	STAG3	7	+	100210943	100211185	100211010	100211185	100205226	100205384	9749	18,7	2,2	8,15	8,6	140	73	0.0222088	0.457094	0.824,0.646	0.343,0.566	0.28	28	28
23433	ENSG00000157538	DSCR3	21	-	37232376	37232645	37232376	37232451	37233361	37233442	23433	0,5	73,49	6,8	52,62	267	73	0.0222688	0.457331	0.0,0.027	0.031,0.034	-0.019	-1.9	1.9
6399	ENSG00000170889	RPS9	19	+	54206552	54207647	54207397	54207647	54206275	54206462	6399	238195	913598	200205	1001878	918	73	0.0222977	0.457504	0.02,0.025	0.016,0.018	0.005	0.5	0.5
20196	ENSG00000167468	GPX4	19	+	1106363	1106459	1106377	1106459	1106241	1106266	20196	4,0	3,3	1,0	7,7	87	73	0.0223494	0.458143	0.528,0.0	0.107,0.0	0.211	21.1	21.1
3668	ENSG00000127586	CHTF18	16	+	788927	789125	788930	789125	788624	788775	3668	0,1	10,5	1,4	11,20	76	73	0.022473	0.460252	0.0,0.161	0.08,0.161	-0.04	-4	4
10724	ENSG00000006744	ELAC2	17	-	13002275	13002359	13002275	13002356	13002440	13002579	10724	93105	1,2	141161	2,11	76	73	0.0227149	0.460727	0.989,0.981	0.985,0.934	0.025	2.5	2.5
1101	ENSG00000139546	TARBP2	12	+	53503712	53503808	53503729	53503808	53503026	53503212	1101	11,13	1,0	15,13	2,2	90	73	0.0225494	0.460727	0.899,1.0	0.859,0.841	0.1	10	10
11229	ENSG00000092439	TRPM7	15	-	50583088	50583159	50583088	50583156	50586391	50586488	11229	44,42	50,21	50,49	17,19	76	73	0.0225733	0.460727	0.458,0.658	0.739,0.712	-0.167	-16.7	16.7
11320	ENSG00000204256	BRD2	6	+	32977259	32977570	32977441	32977570	32976561	32976936	11320	46,47	238133	65,78	198175	255	73	0.0228201	0.460727	0.052,0.092	0.086,0.113	-0.028	-2.8	2.8
11622	ENSG00000133422	MORC2	22	-	30950376	30950469	30950376	30950445	30956762	30956797	11622	0,1	36,20	2,5	50,39	97	73	0.0227727	0.460727	0.0,0.036	0.029,0.088	-0.04	-4	4
12631	ENSG00000225697	SLC26A6	3	-	48632973	48633125	48632973	48633084	48633250	48633390	12631	4,1	7,4	1,2	26,26	114	73	0.022822	0.460727	0.268,0.138	0.024,0.047	0.168	16.8	16.8
13370	ENSG00000082512	TRAF5	1	+	211359881	211360076	211359911	211360076	211356366	211356468	13370	4,0	14,4	6,3	6,4	103	73	0.0227151	0.460727	0.168,0.0	0.415,0.347	-0.297	-29.7	29.7
13574	ENSG00000133460	SLC2A11	22	+	23875084	23875241	23875116	23875241	23868480	23868641	13574	1,4	25,9	0,1	26,17	105	73	0.0227785	0.460727	0.027,0.236	0.0,0.039	0.112	11.2	11.2
15645	ENSG00000100105	PATZ1	22	-	31328786	31328924	31328786	31328859	31335691	31335863	15645	7,5	6,7	3,2	10,10	138	73	0.0227439	0.460727	0.382,0.274	0.137,0.096	0.212	21.2	21.2
16502	ENSG00000155660	PDIA4	7	-	149006320	149006553	149006320	149006525	149008158	149008310	16502	19,19	3,1	9,17	0,0	101	73	0.0228273	0.460727	0.821,0.932	1.0,1.0	-0.123	-12.3	12.3
17773	ENSG00000149532	CPSF7	11	-	61410937	61411119	61410937	61411105	61411768	61411937	17773	13,9	89,67	8,3	89,92	87	73	0.0226719	0.460727	0.109,0.101	0.07,0.027	0.057	5.7	5.7
17927	ENSG00000028310	BRD9	5	-	886591	886767	886591	886704	887360	887471	17927	29,19	1,7	15,19	8,11	136	73	0.0226659	0.460727	0.94,0.593	0.502,0.481	0.275	27.5	27.5
18625	ENSG00000187778	MCRS1	12	-	49558503	49558750	49558503	49558729	49558842	49558970	18625	29,21	68,65	17,24	89107	94	73	0.0225835	0.460727	0.249,0.201	0.129,0.148	0.086	8.6	8.6
3275	ENSG00000163156	SCNM1	1	+	151168143	151168338	151168193	151168338	151167325	151167414	3275	134112	5,7	106,78	2,1	123	73	0.0225191	0.460727	0.941,0.905	0.969,0.979	-0.051	-5.1	5.1
4522	ENSG00000215883	CYB5RL	1	-	54187651	54187882	54187651	54187739	54190737	54190896	4522	7,8	1,0	1,9	3,0	216	73	0.0228032	0.460727	0.703,1.0	0.101,1.0	0.301	30.1	30.1
9476	ENSG00000226210	WASH7P	12	-	16721	16903	16721	16880	16968	17170	9476	4,1	7,12	1,0	3,5	96	73	0.0226507	0.460727	0.303,0.06	0.202,0.0	0.08	8	8
6348	ENSG00000104980	TIMM44	19	-	7935064	7935253	7935064	7935145	7938026	7938197	6348	62,25	267173	10,18	131112	181	73	0.0229441	0.462664	0.086,0.055	0.03,0.061	0.025	2.5	2.5
17536	ENSG00000112186	CAP2	6	+	17551444	17551604	17551463	17551604	17543060	17543143	17536	7,7	106,59	13,22	100100	92	73	0.0229805	0.46298	0.05,0.086	0.094,0.149	-0.053	-5.3	5.3
13973	ENSG00000178773	CPNE7	16	+	89585396	89585553	89585463	89585553	89584773	89584857	13973	26,31	110,87	26,16	127124	140	73	0.0230993	0.464952	0.11,0.157	0.096,0.063	0.054	5.4	5.4
21323	ENSG00000170776	AKAP13	15	+	85740221	85740272	85740224	85740272	85736089	85736134	21323	5,18	4,0	9,8	0,0	76	73	0.0231499	0.46502	0.546,1.0	1.0,1.0	-0.227	-22.7	22.7
619	ENSG00000100897	DCAF11	14	+	24116916	24117044	24116971	24117044	24115569	24115726	619	129,85	3,9	53,80	11,8	128	73	0.0231654	0.46502	0.961,0.843	0.733,0.851	0.11	11	11
9392	ENSG00000165609	NUDT5	10	-	12170716	12170908	12170716	12170770	12172764	12172866	9392	184125	5,1	114133	0,0	211	73	0.0231288	0.46502	0.927,0.977	1.0,1.0	-0.048	-4.8	4.8
10338	ENSG00000107021	TBC1D13	9	+	128792468	128792574	128792491	128792574	128791593	128791693	10338	5,8	50,44	2,4	63,63	96	73	0.0232504	0.465468	0.071,0.121	0.024,0.046	0.061	6.1	6.1
11372	ENSG00000205531	NAP1L4	11	-	2989128	2989271	2989128	2989197	2992228	2992258	11372	18,8	0,0	5,13	1,2	147	73	0.023239	0.465468	1.0,1.0	0.713,0.763	0.262	26.2	26.2
20758	ENSG00000077254	USP33	1	-	77721830	77721925	77721830	77721901	77722023	77722196	20758	83,67	12,12	73,94	20,30	97	73	0.0232481	0.465468	0.839,0.808	0.733,0.702	0.106	10.6	10.6
1250	ENSG00000169683	LRRC45	17	+	82030302	82030466	82030318	82030466	82030064	82030238	1250	0,0	17,14	6,3	70,89	89	73	0.0233117	0.465857	0.0,0.0	0.066,0.027	-0.046	-4.6	4.6
3806	ENSG00000075151	EIF4G3	1	-	21001198	21001324	21001198	21001312	21002712	21002808	3806	2,2	4,6	1,0	1,5	85	73	0.023297	0.465857	0.3,0.223	0.462,0.0	0.03	3	3
7987	ENSG00000165494	PCF11	11	+	83177660	83177819	83177716	83177819	83177084	83177204	7987	16,7	4,1	5,1	0,1	129	73	0.0233972	0.467147	0.694,0.798	1.0,0.361	0.066	6.6	6.6
11554	ENSG00000255104	TBC1D26	17	+	15700047	15700168	15700134	15700168	15699740	15699777	11554	8,8	2,2	3,2	5,1	160	73	0.0234425	0.467631	0.646,0.646	0.215,0.477	0.3	30	30
1847	ENSG00000137804	NUSAP1	15	+	41365401	41365589	41365404	41365589	41358148	41358258	1847	34,18	32,36	35,49	22,32	76	73	0.0235922	0.470197	0.505,0.324	0.604,0.595	-0.185	-18.5	18.5
15795	ENSG00000213983	AP1G2	14	-	23563583	23563638	23563583	23563609	23563715	23563856	15795	180167	5,4	169193	0,1	102	73	0.0236171	0.470272	0.963,0.968	1.0,0.993	-0.031	-3.1	3.1
18333	ENSG00000110906	KCTD10	12	-	109457991	109458184	109457991	109458081	109460635	109460805	18333	6,5	4,11	3,0	5,10	176	73	0.023746	0.471191	0.384,0.159	0.199,0.0	0.172	17.2	17.2
22363	ENSG00000100461	RBM23	14	-	22906194	22906384	22906194	22906368	22909482	22909595	22363	10,11	20,27	7,7	42,34	89	73	0.0237345	0.471191	0.291,0.25	0.12,0.144	0.138	13.8	13.8
25471	ENSG00000105221	AKT2	19	-	40255157	40255276	40255157	40255269	40256925	40256963	25471	14,7	155125	16,15	85123	80	73	0.0237718	0.471191	0.076,0.049	0.147,0.1	-0.061	-6.1	6.1
5476	ENSG00000157181	C1orf27	1	+	186383021	186383156	186383059	186383156	186379766	186379884	5476	91,43	3,3	48,54	1,0	111	73	0.0237903	0.471191	0.952,0.904	0.969,1.0	-0.056	-5.6	5.6
9073	ENSG00000174851	YIF1A	11	-	66286940	66287120	66286940	66287014	66287597	66287676	9073	20,12	2,0	15,7	3,2	179	73	0.0237557	0.471191	0.803,1.0	0.671,0.588	0.272	27.2	27.2
9946	ENSG00000272869	CTC-487M23.8	5	+	112864433	112864528	112864456	112864528	112862507	112862583	9946	5,4	193121	11,7	122134	96	73	0.023762	0.471191	0.019,0.025	0.064,0.038	-0.029	-2.9	2.9
4272	ENSG00000162004	CCDC78	16	-	722921	723022	722921	723018	723094	723161	4272	27,21	1,1	55,57	5,8	77	73	0.0238512	0.471978	0.962,0.952	0.913,0.871	0.065	6.5	6.5
9684	ENSG00000126214	KLC1	14	+	103662683	103662919	103662701	103662919	103662115	103662194	9684	11,8	118,71	11,20	77,72	91	73	0.0238954	0.472433	0.07,0.083	0.103,0.182	-0.066	-6.6	6.6
22782	ENSG00000266338	NBPF15	1	-	144459365	144459483	144459365	144459464	144460842	144460961	22782	16,6	4,0	18,12	0,1	92	73	0.0240137	0.473534	0.76,1.0	1.0,0.905	-0.073	-7.3	7.3
25475	ENSG00000105221	AKT2	19	-	40236023	40236142	40236023	40236104	40236256	40236385	25475	0,2	186121	4,7	110127	111	73	0.0240149	0.473534	0.0,0.011	0.023,0.035	-0.024	-2.4	2.4
7946	ENSG00000163479	SSR2	1	-	156011809	156012565	156011809	156011887	156014960	156015135	7946	97,74	423324	50,42	316274	751	73	0.0239986	0.473534	0.022,0.022	0.015,0.015	0.007	0.7	0.7
18476	ENSG00000175197	DDIT3	12	-	57517268	57517542	57517268	57517438	57517705	57517753	18476	348251	544364	30,16	18,17	177	73	0.0241094	0.474137	0.209,0.221	0.407,0.28	-0.129	-12.9	12.9
19520	ENSG00000167103	PIP5KL1	9	-	127928064	127928281	127928064	127928219	127928432	127928483	19520	10,2	16,13	2,4	2,0	135	73	0.0240786	0.474137	0.253,0.077	0.351,1.0	-0.51	-51	51
24771	ENSG00000090372	STRN4	19	-	46727451	46727691	46727451	46727546	46727893	46728007	24771	9,4	29,28	13,18	28,33	218	73	0.0241028	0.474137	0.094,0.046	0.135,0.154	-0.075	-7.5	7.5
11476	ENSG00000125459	MSTO1	1	+	155611446	155611603	155611548	155611603	155611215	155611291	11476	11,18	0,1	13,9	2,1	175	73	0.0241432	0.474384	1.0,0.882	0.731,0.79	0.181	18.1	18.1
2866	ENSG00000143622	RIT1	1	-	155904405	155904610	155904405	155904498	155904730	155904801	2866	8,6	1,2	12,5	0,0	185	73	0.0241815	0.474716	0.759,0.542	1.0,1.0	-0.349	-34.9	34.9
22718	ENSG00000197746	PSAP	10	-	71823887	71824107	71823887	71823896	71825836	71825893	22718	37,30	47,37	22,27	56,53	284	73	0.024207	0.474798	0.168,0.172	0.092,0.116	0.066	6.6	6.6
17452	ENSG00000103067	ESRP2	16	-	68232576	68232717	68232576	68232687	68232760	68232815	17452	4,4	51,41	11,16	61,75	103	73	0.0242699	0.475287	0.053,0.065	0.113,0.131	-0.063	-6.3	6.3
8272	ENSG00000148019	CEP78	9	+	78251904	78252043	78251907	78252043	78248761	78248873	8272	11,7	14,13	6,3	19,19	76	73	0.0242746	0.475287	0.43,0.341	0.233,0.132	0.203	20.3	20.3
3013	ENSG00000225138	CTD-2228K2.7	5	+	479781	480216	479865	480216	477805	477849	3013	12,14	7,1	22,9	1,1	157	73	0.0243005	0.475375	0.444,0.867	0.911,0.807	-0.204	-20.4	20.4
4343	ENSG00000143653	SCCPDH	1	+	246759020	246759151	246759033	246759151	246758225	246758356	4343	1,5	51,37	11,6	42,53	86	73	0.0243646	0.476211	0.016,0.103	0.182,0.088	-0.076	-7.6	7.6
16768	ENSG00000103253	HAGHL	16	+	728793	728868	728796	728868	728503	728604	16768	73,53	1,2	90,79	9,3	76	73	0.0243968	0.476423	0.986,0.962	0.906,0.962	0.04	4	4
14522	ENSG00000062485	CS	12	-	56275001	56275048	56275001	56275045	56275995	56276195	14522	0,6	3,0	7,4	0,0	76	73	0.0244619	0.477274	0.0,1.0	1.0,1.0	-0.5	-50	50
17566	ENSG00000116670	MAD2L2	1	-	11674677	11674816	11674677	11674810	11675081	11675174	17566	121,65	7,5	82,54	1,2	79	73	0.0245232	0.477634	0.941,0.923	0.987,0.961	-0.042	-4.2	4.2
6096	ENSG00000108854	SMURF2	17	-	64578491	64578594	64578491	64578576	64580788	64580991	6096	0,6	47,20	1,0	28,35	91	73	0.0245023	0.477634	0.0,0.194	0.028,0.0	0.083	8.3	8.3
25402	ENSG00000123600	METTL8	2	-	171330558	171330698	171330558	171330616	171331803	171331867	25402	25,34	3,1	50,58	1,0	155	73	0.0246582	0.479843	0.797,0.941	0.959,1.0	-0.111	-11.1	11.1
24966	ENSG00000155903	RASA2	3	+	141555805	141555912	141555839	141555912	141553856	141553940	24966	0,1	3,6	3,1	6,6	107	73	0.0248219	0.482608	0.0,0.102	0.254,0.102	-0.127	-12.7	12.7
5855	ENSG00000243364	EFNA4	1	+	155068998	155069538	155069018	155069538	155067371	155067440	5855	14,11	6,4	7,13	12,11	93	73	0.0248558	0.482845	0.647,0.683	0.314,0.481	0.268	26.8	26.8
17865	ENSG00000177058	SLC38A9	5	-	55664692	55664890	55664692	55664863	55669227	55669321	17865	0,1	19,11	4,1	16,18	100	73	0.0249936	0.483413	0.0,0.062	0.154,0.039	-0.066	-6.6	6.6
21694	ENSG00000175061	LRRC75A-AS1	17	+	16440058	16440253	16440184	16440253	16439677	16439703	21694	431366	1203859	450373	912716	199	73	0.0249506	0.483413	0.116,0.135	0.153,0.16	-0.031	-3.1	3.1
2628	ENSG00000224078	SNHG14	15	+	25105699	25105824	25105718	25105824	25103858	25103970	2628	22,10	1,0	22,14	3,1	92	73	0.024977	0.483413	0.946,1.0	0.853,0.917	0.088	8.8	8.8
5540	ENSG00000140262	TCF12	15	+	57253261	57253468	57253264	57253468	57251349	57251423	5540	56,70	4,3	34,39	1,0	76	73	0.0249345	0.483413	0.931,0.957	0.97,1.0	-0.041	-4.1	4.1
9072	ENSG00000174851	YIF1A	11	-	66284579	66284806	66284579	66284783	66284872	66284966	9072	17,12	139101	11,34	91,90	96	73	0.0249694	0.483413	0.085,0.083	0.084,0.223	-0.069	-6.9	6.9
10516	ENSG00000176915	ANKLE2	12	-	132737042	132737220	132737042	132737065	132741418	132741485	10516	15,9	54,54	7,8	67,83	228	73	0.0250696	0.484125	0.082,0.051	0.032,0.03	0.036	3.6	3.6
18127	ENSG00000114745	GORASP1	3	-	39100304	39100503	39100304	39100454	39100746	39100877	18127	34,22	2,0	45,47	4,5	122	73	0.0250925	0.484125	0.91,1.0	0.871,0.849	0.095	9.5	9.5
20757	ENSG00000077254	USP33	1	-	77740876	77740939	77740876	77740934	77741375	77741429	20757	66,47	3,4	57,60	0,2	78	73	0.0250957	0.484125	0.954,0.917	1.0,0.966	-0.047	-4.7	4.7
9061	ENSG00000187240	DYNC2H1	11	+	103257607	103257751	103257702	103257751	103256105	103256240	9061	48,19	1,3	15,12	4,3	168	73	0.0251651	0.485044	0.954,0.733	0.62,0.635	0.216	21.6	21.6
10114	ENSG00000115053	NCL	2	-	231460477	231460596	231460477	231460564	231460668	231460725	10114	150119	885536	143140	1012990	105	73	0.0253395	0.485684	0.105,0.134	0.089,0.09	0.03	3	3
15372	ENSG00000139697	SBNO1	12	-	123319899	123320110	123319899	123320016	123320431	123320607	15372	24,14	3,3	24,17	0,2	167	73	0.0253306	0.485684	0.778,0.671	1.0,0.788	-0.169	-16.9	16.9
19918	ENSG00000130255	RPL36	19	+	5684780	5684838	5684818	5684838	5681026	5681271	19918	1,1	10,5	7,3	6,15	111	73	0.0253047	0.485684	0.062,0.116	0.434,0.116	-0.186	-18.6	18.6
20940	ENSG00000141452	C18orf8	18	+	23530206	23530297	23530228	23530297	23530027	23530132	20940	1,4	43,33	7,6	39,29	95	73	0.0252546	0.485684	0.018,0.085	0.121,0.137	-0.077	-7.7	7.7
22755	ENSG00000157353	FUK	16	+	70478796	70479403	70479179	70479403	70478550	70478650	22755	53,43	14,13	33,31	20,16	456	73	0.0253511	0.485684	0.377,0.346	0.209,0.237	0.139	13.9	13.9
3992	ENSG00000157388	CACNA1D	3	+	53801057	53801425	53801256	53801425	53800248	53800365	3992	4,1	0,0	1,2	2,0	272	73	0.0252715	0.485684	1.0,1.0	0.118,1.0	0.441	44.1	44.1
5647	ENSG00000024048	UBR2	6	+	42688213	42688386	42688215	42688386	42684793	42684871	5647	1,3	53,36	3,5	21,26	75	73	0.0252678	0.485684	0.018,0.075	0.122,0.158	-0.094	-9.4	9.4
24650	ENSG00000071889	FAM3A	X	-	154507810	154507885	154507810	154507861	154508288	154508347	24650	19,10	81,67	5,6	46,76	97	73	0.0253887	0.485988	0.15,0.101	0.076,0.056	0.059	5.9	5.9
17192	ENSG00000132604	TERF2	16	-	69368375	69368595	69368375	69368482	69370482	69370629	17192	8,5	31,28	10,10	19,17	186	73	0.0254694	0.486471	0.092,0.065	0.171,0.188	-0.101	-10.1	10.1
2071	ENSG00000095787	WAC	10	+	28595694	28595777	28595732	28595777	28590719	28590832	2071	7,6	158132	11,11	108112	111	73	0.0255451	0.486471	0.028,0.029	0.063,0.061	-0.034	-3.4	3.4
21999	ENSG00000197136	PCNXL3	11	+	65622205	65622366	65622223	65622366	65620854	65620966	21999	11,15	0,7	17,19	2,0	91	73	0.0254777	0.486471	1.0,0.632	0.872,1.0	-0.12	-12	12
2561	ENSG00000111752	PHC1	12	+	8922632	8922788	8922656	8922788	8921600	8921750	2561	8,8	9,4	3,6	1,1	97	73	0.0255159	0.486471	0.401,0.601	0.693,0.819	-0.255	-25.5	25.5
7238	ENSG00000158411	MITD1	2	-	99173413	99173502	99173413	99173499	99173914	99174016	7238	4,6	1,2	3,2	0,0	76	73	0.0255089	0.486471	0.793,0.742	1.0,1.0	-0.232	-23.2	23.2
9916	ENSG00000175182	FAM131A	3	+	184342039	184342248	184342065	184342248	184341723	184341817	9916	0,0	13,12	1,4	22,21	99	73	0.0255378	0.486471	0.0,0.0	0.032,0.123	-0.077	-7.7	7.7
3072	ENSG00000175221	MED16	19	-	890136	890423	890136	890244	890962	891149	3072	2,2	26,28	7,11	50,43	252	73	0.0256198	0.487477	0.022,0.02	0.039,0.069	-0.033	-3.3	3.3
18393	ENSG00000115307	AUP1	2	-	74527247	74527393	74527247	74527363	74527470	74527590	18393	17,12	65,74	11,13	122110	103	73	0.0256754	0.488118	0.156,0.103	0.06,0.077	0.061	6.1	6.1
3772	ENSG00000123200	ZC3H13	13	-	45965279	45965432	45965279	45965429	45967503	45968028	3772	49,37	14,10	32,17	18,11	76	73	0.0257355	0.488843	0.771,0.78	0.631,0.597	0.162	16.2	16.2
16904	ENSG00000105373	GLTSCR2	19	+	47756978	47757058	47756998	47757058	47756687	47756744	16904	0,0	62,36	4,3	56,62	93	73	0.0258657	0.490873	0.0,0.0	0.053,0.037	-0.045	-4.5	4.5
7110	ENSG00000204387	C6orf48	6	+	31836294	31836517	31836423	31836517	31835410	31835451	7110	94,69	285216	67,56	166,92	202	73	0.0258865	0.490873	0.106,0.103	0.127,0.18	-0.049	-4.9	4.9
23156	ENSG00000204859	ZBTB48	1	+	6586576	6586787	6586694	6586787	6585918	6586030	23156	7,7	45,17	12,10	29,9	191	73	0.0260936	0.494379	0.056,0.136	0.137,0.298	-0.121	-12.1	12.1
21208	ENSG00000185909	KLHDC8B	3	+	49174720	49174966	49174741	49174966	49174238	49174403	21208	0,1	21,16	5,0	18,16	94	73	0.0262368	0.49667	0.0,0.046	0.177,0.0	-0.066	-6.6	6.6
12109	ENSG00000185627	PSMD13	11	+	244040	244216	244160	244216	238997	239076	12109	325186	3,5	218218	0,1	193	73	0.0263265	0.497552	0.976,0.934	1.0,0.988	-0.039	-3.9	3.9
20263	ENSG00000145087	STXBP5L	3	+	120954939	120955037	120954943	120955037	120909570	120909767	20263	66,50	0,1	76,70	3,4	77	73	0.0263281	0.497552	1.0,0.979	0.96,0.943	0.038	3.8	3.8
9746	ENSG00000168538	TRAPPC11	4	+	183667961	183668117	183668002	183668117	183667059	183667130	9746	0,2	30,28	2,4	23,18	114	73	0.0263528	0.497596	0.0,0.044	0.053,0.125	-0.067	-6.7	6.7
20616	ENSG00000130150	MOSPD2	X	+	14919671	14920002	14919805	14920002	14918679	14918782	20616	68,51	2,3	31,23	0,1	207	73	0.0263755	0.497604	0.923,0.857	1.0,0.89	-0.055	-5.5	5.5
19736	ENSG00000128928	IVD	15	+	40414873	40414982	40414888	40414982	40412990	40413087	19736	20,17	136133	17,24	266274	88	73	0.0264226	0.497649	0.109,0.096	0.05,0.068	0.044	4.4	4.4
5700	ENSG00000145241	CENPC	4	-	67492179	67492275	67492179	67492251	67492868	67492997	5700	5,4	2,1	3,7	0,1	97	73	0.026421	0.497649	0.653,0.751	1.0,0.84	-0.218	-21.8	21.8
19231	ENSG00000104886	PLEKHJ1	19	-	2234149	2234255	2234149	2234240	2235761	2235828	19231	3,2	142110	8,10	163202	88	73	0.026547	0.499567	0.017,0.015	0.039,0.039	-0.023	-2.3	2.3
13066	ENSG00000141644	MBD1	18	-	50269733	50269915	50269733	50269818	50271468	50271540	13066	20,17	10,14	27,28	9,5	170	73	0.0266898	0.501629	0.462,0.343	0.563,0.706	-0.232	-23.2	23.2
25624	ENSG00000008018	PSMB1	6	-	170535221	170535421	170535221	170535405	170537233	170537340	25624	26,17	435303	11,3	244207	89	73	0.0267015	0.501629	0.047,0.044	0.036,0.012	0.021	2.1	2.1
25210	ENSG00000242086	LINC00969	3	+	195717913	195718196	195718026	195718196	195708746	195708841	25210	6,2	3,0	2,1	0,0	186	73	0.026736	0.501853	0.44,1.0	1.0,1.0	-0.28	-28	28
20464	ENSG00000215305	VPS16	20	+	2863055	2863100	2863064	2863100	2862456	2862934	20464	5,1	30,15	6,10	24,19	82	73	0.0268111	0.502415	0.129,0.056	0.182,0.319	-0.158	-15.8	15.8
7019	ENSG00000136840	ST6GALNAC4	9	-	127909950	127910528	127909950	127910058	127912267	127912338	7019	23,21	35,14	47,79	37,39	543	73	0.0267887	0.502415	0.081,0.168	0.146,0.214	-0.055	-5.5	5.5
4641	ENSG00000170324	FRMPD2	10	-	48211953	48212109	48211953	48212106	48222312	48222451	4641	7,4	0,4	6,7	0,1	76	73	0.0268395	0.502524	1.0,0.49	1.0,0.871	-0.191	-19.1	19.1
19212	ENSG00000198563	DDX39B	6	-	31540321	31540664	31540321	31540534	31541949	31542448	19212	274182	117,78	286262	79,86	203	73	0.0268821	0.502899	0.457,0.456	0.566,0.523	-0.088	-8.8	8.8
21264	ENSG00000167964	RAB26	16	+	2153135	2153376	2153212	2153376	2152970	2153045	21264	44,41	3,2	71,90	0,2	150	73	0.026985	0.503976	0.877,0.909	1.0,0.956	-0.085	-8.5	8.5
5248	ENSG00000160216	AGPAT3	21	+	43967868	43968077	43967945	43968077	43960631	43960779	5248	10,6	2,0	2,9	2,3	150	73	0.0269683	0.503976	0.709,1.0	0.327,0.593	0.395	39.5	39.5
12373	ENSG00000186635	ARAP1	11	-	72696548	72696654	72696548	72696652	72696982	72697195	12373	40,42	1,0	51,47	3,3	75	73	0.02705	0.504767	0.975,1.0	0.943,0.938	0.047	4.7	4.7
1507	ENSG00000049167	ERCC8	5	-	60924290	60924429	60924290	60924367	60928863	60928959	1507	2,4	0,0	2,3	0,3	135	73	0.0271215	0.505254	1.0,1.0	1.0,0.351	0.325	32.5	32.5
4883	ENSG00000103942	HOMER2	15	-	82859028	82859168	82859028	82859135	82864166	82864259	4883	29,25	135104	34,58	119133	106	73	0.0271164	0.505254	0.129,0.142	0.164,0.231	-0.062	-6.2	6.2
14822	ENSG00000177084	POLE	12	-	132677577	132677719	132677577	132677709	132679496	132679651	14822	32,35	1,1	18,15	2,3	83	73	0.0271691	0.505717	0.966,0.969	0.888,0.815	0.116	11.6	11.6
20890	ENSG00000121741	ZMYM2	13	+	20027180	20027318	20027202	20027318	20026611	20026762	20890	10,6	83,61	0,5	66,51	95	73	0.0272363	0.506546	0.085,0.07	0.0,0.07	0.043	4.3	4.3
11813	ENSG00000077044	DGKD	2	+	233464160	233464283	233464163	233464283	233462642	233462735	11813	1,3	17,9	1,0	27,26	76	73	0.0272693	0.506735	0.053,0.243	0.034,0.0	0.131	13.1	13.1
12492	ENSG00000161217	PCYT1A	3	-	196247366	196247643	196247366	196247518	196248206	196248323	12492	17,7	55,44	5,7	62,50	198	73	0.0273793	0.507942	0.102,0.055	0.029,0.049	0.04	4	4
12739	ENSG00000089157	RPLP0	12	-	120200729	120200891	120200729	120200831	120201082	120201211	12739	546473	15091183	563484	18961636	133	73	0.027393	0.507942	0.166,0.18	0.14,0.14	0.033	3.3	3.3
25831	ENSG00000160961	ZNF333	19	+	14714737	14715470	14715381	14715470	14706685	14706773	25831	12,5	3,7	2,5	0,1	717	73	0.0274027	0.507942	0.289,0.068	1.0,0.337	-0.49	-49	49
10598	ENSG00000116455	WDR77	1	-	111442024	111442129	111442024	111442093	111442652	111442761	10598	2,4	75,66	11,11	105117	109	73	0.0274343	0.508106	0.018,0.039	0.066,0.059	-0.034	-3.4	3.4
10839	ENSG00000173559	NABP1	2	+	191683289	191683804	191683728	191683804	191682491	191682595	10839	48,25	0,2	41,37	4,3	512	73	0.0275401	0.50964	1.0,0.641	0.594,0.637	0.205	20.5	20.5
5348	ENSG00000145912	NHP2	5	-	178150931	178151011	178150931	178150993	178153490	178153560	5348	69,52	607391	55,49	632616	91	73	0.0275991	0.510309	0.084,0.096	0.065,0.06	0.027	2.7	2.7
17071	ENSG00000060138	YBX3	12	-	10701959	10702134	10701959	10702131	10704050	10704148	17071	301240	1,5	359348	8,11	76	73	0.027636	0.510566	0.997,0.979	0.977,0.968	0.016	1.6	1.6
24154	ENSG00000184164	CRELD2	22	+	49922293	49922443	49922296	49922443	49921584	49921761	24154	4,3	1,0	2,2	4,0	76	73	0.0276905	0.510725	0.793,1.0	0.324,1.0	0.235	23.5	23.5
6542	ENSG00000023191	RNH1	11	-	499046	499292	499046	499185	499828	500014	6542	42,47	147140	40,25	148182	180	73	0.0276842	0.510725	0.104,0.12	0.099,0.053	0.036	3.6	3.6
11417	ENSG00000132680	KIAA0907	1	-	155921421	155921527	155921421	155921524	155921860	155921918	11417	5,10	7,2	12,3	0,2	76	73	0.0279663	0.512659	0.407,0.828	1.0,0.59	-0.177	-17.7	17.7
1348	ENSG00000148688	RPP30	10	+	90908282	90908553	90908320	90908553	90903191	90903276	1348	0,1	2,0	3,3	2,3	111	73	0.0278373	0.512659	0.0,1.0	0.497,0.397	0.053	5.3	5.3
14839	ENSG00000102901	CENPT	16	-	67832011	67832136	67832011	67832108	67832227	67832315	14839	4,8	56,37	11,8	33,27	101	73	0.027923	0.512659	0.049,0.135	0.194,0.176	-0.093	-9.3	9.3
14888	ENSG00000242114	MTFP1	22	+	30427170	30427403	30427239	30427403	30426716	30426844	14888	16,30	0,1	56,69	2,4	142	73	0.0279689	0.512659	1.0,0.939	0.935,0.899	0.052	5.2	5.2
18972	ENSG00000233695	GAS6-AS1	13	+	113834647	113834764	113834683	113834764	113833491	113833579	18972	7,1	0,3	8,6	0,0	109	73	0.0279289	0.512659	1.0,0.183	1.0,1.0	-0.408	-40.8	40.8
23005	ENSG00000154144	TBRG1	11	+	124626692	124626751	124626695	124626751	124625765	124625903	23005	3,3	2,1	11,9	0,1	76	73	0.0279203	0.512659	0.59,0.742	1.0,0.896	-0.282	-28.2	28.2
6060	ENSG00000162298	SYVN1	11	-	65133159	65133269	65133159	65133252	65133469	65133618	6060	0,3	53,50	6,3	28,63	90	73	0.0279795	0.512659	0.0,0.046	0.148,0.037	-0.07	-7	7
6965	ENSG00000166839	ANKDD1A	15	+	64926034	64926170	64926065	64926170	64921920	64922019	6965	0,0	10,4	3,1	7,11	104	73	0.0279638	0.512659	0.0,0.0	0.231,0.06	-0.146	-14.6	14.6
21261	ENSG00000167964	RAB26	16	+	2153169	2153222	2153212	2153222	2152970	2153045	21261	19,23	3,2	34,46	0,2	116	73	0.0280322	0.51278	0.799,0.879	1.0,0.935	-0.129	-12.9	12.9
7167	ENSG00000145901	TNIP1	5	-	151032286	151032394	151032286	151032383	151033607	151033799	7167	1,7	36,28	1,2	38,53	84	73	0.0280116	0.51278	0.024,0.178	0.022,0.032	0.074	7.4	7.4
4200	ENSG00000177054	ZDHHC13	11	+	19172680	19172820	19172722	19172820	19166301	19170568	4200	1,3	44,21	4,10	47,35	115	73	0.0280717	0.513081	0.014,0.083	0.051,0.154	-0.054	-5.4	5.4
12101	ENSG00000176715	ACSF3	16	+	89145213	89145401	89145266	89145401	89133135	89133262	12101	3,2	22,22	5,8	11,28	126	73	0.0281029	0.51323	0.073,0.05	0.208,0.142	-0.113	-11.3	11.3
15531	ENSG00000196498	NCOR2	12	-	124332318	124332467	124332318	124332464	124333129	124333279	15531	100,54	22,12	74,63	7,8	76	73	0.0281334	0.513366	0.814,0.812	0.91,0.883	-0.084	-8.4	8.4
11210	ENSG00000179029	TMEM107	17	-	8175958	8176080	8175958	8176026	8176199	8176374	11210	1,2	15,6	5,3	8,7	127	73	0.028289	0.514097	0.037,0.161	0.264,0.198	-0.132	-13.2	13.2
18766	ENSG00000105223	PLD3	19	+	40366378	40366510	40366383	40366510	40365717	40365930	18766	2,2	3,11	0,1	2,3	78	73	0.0282799	0.514097	0.384,0.145	0.0,0.238	0.146	14.6	14.6
3742	ENSG00000156976	EIF4A2	3	+	186785833	186786051	186785882	186786051	186784563	186784696	3742	58,30	190124	47,44	110100	122	73	0.0282666	0.514097	0.154,0.126	0.204,0.208	-0.066	-6.6	6.6
570	ENSG00000080603	SRCAP	16	+	30734495	30734615	30734498	30734615	30733893	30734008	570	49,42	0,1	56,47	2,4	76	73	0.0282136	0.514097	1.0,0.976	0.964,0.919	0.046	4.6	4.6
5756	ENSG00000151150	ANK3	10	-	60200128	60200263	60200128	60200227	60203001	60203100	5756	5,5	104,77	12,12	104,93	109	73	0.0282783	0.514097	0.031,0.042	0.072,0.08	-0.039	-3.9	3.9
21265	ENSG00000167964	RAB26	16	+	2153174	2153376	2153212	2153376	2152970	2153045	21265	21,22	3,2	35,41	0,2	111	73	0.0283687	0.514707	0.822,0.879	1.0,0.931	-0.115	-11.5	11.5
8293	ENSG00000198408	MGEA5	10	-	101790895	101791091	101790895	101791088	101791353	101791439	8293	6,6	120,77	3,2	123110	76	73	0.0283499	0.514707	0.046,0.07	0.023,0.017	0.038	3.8	3.8
14715	ENSG00000106009	BRAT1	7	-	2544908	2545056	2544908	2545053	2547323	2547478	14715	28,33	1,0	46,79	3,4	76	73	0.0283956	0.514775	0.964,1.0	0.936,0.95	0.039	3.9	3.9
19394	ENSG00000130826	DKC1	X	+	154768265	154768432	154768301	154768432	154767255	154767382	19394	35,34	133,95	25,30	138157	109	73	0.0284423	0.515086	0.15,0.193	0.108,0.113	0.061	6.1	6.1
6809	ENSG00000140319	SRP14	15	-	40037308	40037373	40037308	40037355	40038281	40038394	6809	0,0	14,8	1,3	12,12	91	73	0.028459	0.515086	0.0,0.0	0.063,0.167	-0.115	-11.5	11.5
2957	ENSG00000089154	GCN1	12	-	120149605	120149720	120149605	120149713	120149921	120150043	2957	78,51	2,5	108107	1,2	80	73	0.028501	0.515426	0.973,0.903	0.99,0.98	-0.047	-4.7	4.7
19160	ENSG00000140307	GTF2A2	15	-	59650668	59650773	59650668	59650764	59652205	59652326	19160	481297	12,6	361304	3,3	82	73	0.0285906	0.516212	0.973,0.978	0.991,0.989	-0.014	-1.4	1.4
5120	ENSG00000167130	DOLPP1	9	+	129085019	129085107	129085022	129085107	129084667	129084768	5120	1,0	42,26	2,4	50,41	76	73	0.0285908	0.516212	0.022,0.0	0.037,0.086	-0.051	-5.1	5.1
16520	ENSG00000165795	NDRG2	14	-	21018203	21018400	21018203	21018239	21018762	21018814	16520	8,8	0,0	12,8	1,2	234	73	0.028682	0.517437	1.0,1.0	0.789,0.555	0.328	32.8	32.8
10110	ENSG00000141646	SMAD4	18	+	51058325	51058456	51058339	51058456	51058124	51058244	10110	3,4	36,27	1,1	38,24	87	73	0.028743	0.517782	0.065,0.111	0.022,0.034	0.06	6	6
12111	ENSG00000118579	MED28	4	+	17623580	17623753	17623600	17623753	17621586	17621699	12111	17,8	104,56	4,6	72,69	93	73	0.0287602	0.517782	0.114,0.101	0.042,0.064	0.055	5.5	5.5
24074	ENSG00000113648	H2AFY	5	-	135360496	135360607	135360496	135360604	135369405	135369603	24074	273152	300185	278322	267246	76	73	0.0287709	0.517782	0.466,0.441	0.5,0.557	-0.075	-7.5	7.5
10596	ENSG00000004139	SARM1	17	+	28388349	28388539	28388359	28388539	28388173	28388276	10596	56,44	3,2	41,52	5,8	83	73	0.0289105	0.517887	0.943,0.951	0.878,0.851	0.082	8.2	8.2
10875	ENSG00000110080	ST3GAL4	11	+	126407233	126407349	126407251	126407349	126406942	126407023	10875	1,0	27,27	4,1	30,20	91	73	0.0288718	0.517887	0.029,0.0	0.097,0.039	-0.054	-5.4	5.4
13545	ENSG00000123154	WDR83	19	+	12670694	12670821	12670710	12670821	12670562	12670611	13545	23,13	0,1	19,16	2,2	89	73	0.0289826	0.517887	1.0,0.914	0.886,0.868	0.08	8	8
14743	ENSG00000050426	LETMD1	12	+	51052087	51052207	51052091	51052207	51049033	51049185	14743	5,2	40,17	0,3	47,47	77	73	0.0288262	0.517887	0.106,0.1	0.0,0.057	0.075	7.5	7.5
16416	ENSG00000046651	OFD1	X	+	13757130	13757334	13757227	13757334	13756577	13756767	16416	42,44	19,8	17,23	3,1	170	73	0.0289065	0.517887	0.487,0.703	0.709,0.908	-0.214	-21.4	21.4
16839	ENSG00000169738	DCXR	17	-	82036292	82036467	82036292	82036308	82036543	82036643	16839	119,82	1,4	122125	0,1	232	73	0.0289423	0.517887	0.974,0.866	1.0,0.975	-0.068	-6.8	6.8
25394	ENSG00000130165	ELOF1	19	-	11555521	11555653	11555521	11555575	11559190	11559223	25394	3,7	3,0	4,5	0,0	151	73	0.0289596	0.517887	0.326,1.0	1.0,1.0	-0.337	-33.7	33.7
3270	ENSG00000163156	SCNM1	1	+	151168124	151168338	151168193	151168338	151167325	151167414	3270	74,68	5,7	56,46	2,1	142	73	0.0290093	0.517887	0.884,0.833	0.935,0.959	-0.089	-8.9	8.9
6827	ENSG00000197102	DYNC1H1	14	+	102027382	102027544	102027390	102027544	102027173	102027288	6827	140,98	7,4	131123	4,0	81	73	0.0289905	0.517887	0.947,0.957	0.967,1.0	-0.032	-3.2	3.2
9939	ENSG00000148660	CAMK2G	10	-	73819531	73819645	73819531	73819617	73821681	73821730	9939	16,16	0,4	11,17	0,0	101	73	0.0288033	0.517887	1.0,0.743	1.0,1.0	-0.129	-12.9	12.9
9078	ENSG00000072121	ZFYVE26	14	-	67802078	67802304	67802078	67802282	67804100	67804264	9078	0,0	18,11	1,3	13,8	95	73	0.0290468	0.518142	0.0,0.0	0.056,0.224	-0.14	-14	14
22412	ENSG00000269556	TMEM185A	X	-	149608626	149608834	149608626	149608829	149611286	149611463	22412	12,7	0,0	9,16	4,0	78	73	0.0290799	0.518316	1.0,1.0	0.678,1.0	0.161	16.1	16.1
5633	ENSG00000094914	AAAS	12	-	53315334	53315483	53315334	53315426	53315726	53315782	5633	3,3	99,68	8,5	60,71	130	73	0.0291154	0.518534	0.017,0.024	0.07,0.038	-0.034	-3.4	3.4
11663	ENSG00000198231	DDX42	17	+	63804959	63805175	63805043	63805175	63800471	63800617	11663	1,2	1,1	1,0	6,4	157	73	0.0291722	0.518794	0.317,0.482	0.072,0.0	0.363	36.3	36.3
23619	ENSG00000129071	MBD4	3	-	129434061	129434136	129434061	129434133	129436460	129437308	23619	44,30	6,0	25,20	0,1	76	73	0.0291999	0.518794	0.876,1.0	1.0,0.951	-0.038	-3.8	3.8
2573	ENSG00000038358	EDC4	16	+	67877503	67877656	67877508	67877656	67877216	67877406	2573	1,0	33,38	4,1	34,26	78	73	0.0291792	0.518794	0.028,0.0	0.099,0.035	-0.053	-5.3	5.3
6699	ENSG00000184205	TSPYL2	X	+	53084420	53084622	53084544	53084622	53082366	53083305	6699	10,15	35,23	2,8	30,24	197	73	0.0292312	0.518935	0.096,0.195	0.024,0.11	0.079	7.9	7.9
17666	ENSG00000084636	COL16A1	1	-	31688036	31688116	31688036	31688077	31688466	31688502	17666	15,12	4,2	0,1	1,0	112	73	0.0293013	0.519765	0.71,0.796	0.0,1.0	0.253	25.3	25.3
10361	ENSG00000164574	GALNT10	5	+	154329559	154329738	154329571	154329738	154297940	154298079	10361	0,2	10,10	4,4	15,17	85	73	0.0293922	0.520548	0.0,0.147	0.186,0.168	-0.103	-10.3	10.3
22334	ENSG00000149182	ARFGAP2	11	-	47175181	47175413	47175181	47175313	47175850	47175923	22334	2,2	45,43	3,10	50,51	173	73	0.0293844	0.520548	0.018,0.019	0.025,0.076	-0.032	-3.2	3.2
15249	ENSG00000198646	NCOA6	20	-	34754721	34754868	34754721	34754835	34757219	34758104	15249	52,40	1,0	47,45	2,3	106	73	0.0295357	0.520636	0.973,1.0	0.942,0.912	0.059	5.9	5.9
15687	ENSG00000205517	RGL3	19	-	11399854	11399969	11399854	11399951	11400039	11400108	15687	1,1	13,10	3,3	10,7	91	73	0.0294708	0.520636	0.058,0.074	0.194,0.256	-0.159	-15.9	15.9
2303	ENSG00000265257	RP11-21J18.1	18	+	9103091	9103324	9103096	9103324	9102735	9102797	2303	5,5	0,1	9,11	1,3	78	73	0.0295261	0.520636	1.0,0.824	0.894,0.774	0.078	7.8	7.8
23491	ENSG00000136536	2007-03-01	2	+	159715532	159715766	159715680	159715766	159714556	159714598	23491	1,1	2,1	4,5	4,0	221	73	0.0294434	0.520636	0.142,0.248	0.248,1.0	-0.429	-42.9	42.9
845	ENSG00000109736	MFSD10	4	-	2933105	2933209	2933105	2933177	2933566	2933663	845	70,51	2,0	85101	4,5	105	73	0.0295375	0.520636	0.961,1.0	0.937,0.934	0.045	4.5	4.5
9685	ENSG00000126214	KLC1	14	+	103693549	103693634	103693552	103693634	103692358	103692425	9685	5,0	30,20	0,1	25,36	76	73	0.029452	0.520636	0.138,0.0	0.0,0.026	0.056	5.6	5.6
22033	ENSG00000112118	MCM3	6	-	52266610	52266774	52266610	52266696	52267864	52267968	22033	1,1	29,18	11,9	96119	151	73	0.0296119	0.521535	0.016,0.026	0.052,0.035	-0.022	-2.2	2.2
24321	ENSG00000164930	FZD6	8	+	103325034	103325498	103325391	103325498	103318589	103318786	24321	234192	4,1	192143	0,0	430	73	0.0297199	0.522611	0.909,0.97	1.0,1.0	-0.06	-6	6
8001	ENSG00000189164	ZNF527	19	+	37380047	37380372	37380276	37380372	37379119	37379246	8001	12,1	4,1	3,4	5,9	302	73	0.0297023	0.522611	0.42,0.195	0.127,0.097	0.196	19.6	19.6
19420	ENSG00000245750	DRAIC	15	+	69565193	69565527	69565223	69565527	69563589	69563804	19420	27,11	3,3	7,9	4,5	103	73	0.0297518	0.522758	0.864,0.722	0.554,0.561	0.235	23.5	23.5
12248	ENSG00000159348	CYB5R1	1	-	202965886	202966600	202965886	202965993	202966748	202966898	12248	157127	0,1	131177	2,2	680	73	0.0299261	0.524554	1.0,0.932	0.875,0.905	0.076	7.6	7.6
12407	ENSG00000114861	FOXP1	3	-	71052536	71052626	71052536	71052623	71053635	71053773	12407	28,20	2,3	15,9	0,1	76	73	0.0299045	0.524554	0.931,0.865	1.0,0.896	-0.05	-5	5
23255	ENSG00000162227	TAF6L	11	+	62778868	62778963	62778895	62778963	62778284	62778335	23255	38,36	1,0	42,43	2,3	100	73	0.0298978	0.524554	0.965,1.0	0.939,0.913	0.056	5.6	5.6
3058	ENSG00000100842	EFS	14	-	23359922	23360063	23359922	23360039	23360140	23360281	3058	0,2	11,11	3,6	17,24	97	73	0.0299483	0.524554	0.0,0.12	0.117,0.158	-0.078	-7.8	7.8
13837	ENSG00000157911	PEX10	1	-	2406719	2406952	2406719	2406895	2408455	2408858	13837	20,27	7,15	32,45	33,40	130	73	0.0300336	0.525636	0.616,0.503	0.353,0.387	0.19	19	19
9646	ENSG00000186532	SMYD4	17	-	1783359	1783523	1783359	1783476	1784325	1784574	9646	0,0	16,21	2,3	17,23	120	73	0.0301083	0.526529	0.0,0.0	0.067,0.074	-0.071	-7.1	7.1
10693	ENSG00000151332	MBIP	14	-	36308091	36308210	36308091	36308189	36311572	36311725	10693	1,2	48,19	4,4	26,25	94	73	0.0301987	0.527256	0.016,0.076	0.107,0.111	-0.063	-6.3	6.3
18666	ENSG00000115594	IL1R1	2	+	102164708	102164953	102164773	102164953	102157721	102157785	18666	2,3	20,15	0,0	17,9	138	73	0.0302115	0.527256	0.05,0.096	0.0,0.0	0.073	7.3	7.3
21105	ENSG00000147421	HMBOX1	8	+	29048953	29049048	29048956	29049048	29047357	29047453	21105	12,13	6,6	2,2	6,2	76	73	0.0302209	0.527256	0.658,0.675	0.243,0.49	0.3	30	30
2533	ENSG00000100106	TRIOBP	22	+	37754876	37754984	37754915	37754984	37751771	37751828	2533	30,32	9,6	36,45	6,1	112	73	0.0303631	0.529321	0.685,0.777	0.796,0.967	-0.15	-15	15
10537	ENSG00000125755	SYMPK	19	-	45852311	45852416	45852311	45852385	45852481	45852535	10537	4,2	41,35	0,0	24,52	104	73	0.0304836	0.530591	0.064,0.039	0.0,0.0	0.052	5.2	5.2
8689	ENSG00000133619	KRBA1	7	+	149721379	149721535	149721382	149721535	149720834	149720990	8689	5,3	7,1	2,1	9,4	76	73	0.0304763	0.530591	0.407,0.742	0.176,0.194	0.39	39	39
36	ENSG00000162341	TPCN2	11	+	69067502	69067605	69067505	69067605	69063894	69063967	36	10,7	0,0	16,9	0,4	76	73	0.030516	0.53074	1.0,1.0	1.0,0.684	0.158	15.8	15.8
20691	ENSG00000204842	ATXN2	12	-	111516153	111516399	111516153	111516363	111518248	111518427	20691	5,2	39,28	0,2	35,30	109	73	0.0306562	0.532591	0.079,0.046	0.0,0.043	0.041	4.1	4.1
7942	ENSG00000163479	SSR2	1	-	156014960	156015073	156014960	156015063	156018269	156018357	7942	44,37	4,1	25,26	0,0	83	73	0.0306703	0.532591	0.906,0.97	1.0,1.0	-0.062	-6.2	6.2
19477	ENSG00000101367	MAPRE1	20	+	32825896	32826048	32825924	32826048	32819892	32820028	19477	11,3	216154	12,20	226211	101	73	0.0307658	0.533833	0.036,0.014	0.037,0.064	-0.026	-2.6	2.6
1008	ENSG00000137133	HINT2	9	-	35812959	35813156	35812959	35813145	35813265	35813338	1008	63,36	320219	25,9	181114	84	73	0.0308181	0.533944	0.146,0.125	0.107,0.064	0.05	5	5
4769	ENSG00000118046	STK11	19	+	1226453	1226566	1226458	1226566	1222984	1223172	4769	68,49	0,2	65,56	2,5	78	73	0.0308201	0.533944	1.0,0.958	0.968,0.913	0.038	3.8	3.8
15930	ENSG00000100889	PCK2	14	+	24102731	24102890	24102752	24102890	24099994	24100213	15930	107,88	827535	41,36	182173	94	73	0.0308924	0.534779	0.091,0.113	0.149,0.139	-0.042	-4.2	4.2
20330	ENSG00000159674	SPON2	4	-	1201268	1201462	1201268	1201373	1204981	1205116	20330	37,22	0,4	17,12	0,0	162	73	0.0309287	0.534991	1.0,0.713	1.0,1.0	-0.143	-14.3	14.3
15611	ENSG00000196924	FLNA	X	-	154353000	154353221	154353000	154353204	154353295	154353457	15611	2,0	60,39	5,5	84,90	90	73	0.0310234	0.536213	0.026,0.0	0.046,0.043	-0.032	-3.2	3.2
13805	ENSG00000267748	CTB-102L5.4	19	+	38290517	38290575	38290536	38290575	38290118	38290280	13805	20,18	521464	31,37	550543	92	73	0.0311054	0.536268	0.03,0.03	0.043,0.051	-0.017	-1.7	1.7
1399	ENSG00000101639	CEP192	18	+	13057584	13059312	13059081	13059312	13055779	13056698	1399	42,37	1,1	23,37	0,1	1570	73	0.0310763	0.536268	0.661,0.632	1.0,0.632	-0.169	-16.9	16.9
26042	ENSG00000143224	PPOX	1	+	161167338	161167486	161167370	161167486	161167099	161167234	26042	11,6	17,12	2,8	24,22	105	73	0.0310939	0.536268	0.31,0.258	0.055,0.202	0.156	15.6	15.6
6207	ENSG00000102225	CDK16	X	+	47227159	47227223	47227180	47227223	47226993	47227099	6207	16,18	130133	34,32	142165	94	73	0.0311229	0.536268	0.087,0.095	0.157,0.131	-0.053	-5.3	5.3
13246	ENSG00000089820	ARHGAP4	X	-	153930762	153930847	153930762	153930846	153932315	153932431	13246	3,3	8,5	8,7	3,6	74	73	0.0313069	0.536945	0.27,0.372	0.725,0.535	-0.309	-30.9	30.9
13388	ENSG00000105173	CCNE1	19	+	29812968	29813037	29812977	29813037	29812688	29812776	13388	8,4	2,1	20,18	1,0	82	73	0.0312035	0.536945	0.781,0.781	0.947,1.0	-0.193	-19.3	19.3
1964	ENSG00000147535	PLPP5	8	-	38267605	38267732	38267605	38267693	38267896	38268072	1964	14,14	0,2	13,12	1,5	112	73	0.0312927	0.536945	1.0,0.82	0.894,0.61	0.158	15.8	15.8
19735	ENSG00000128928	IVD	15	+	40416259	40416362	40416289	40416362	40416166	40416182	19735	15,12	143107	12,13	213242	103	73	0.0312233	0.536945	0.069,0.074	0.038,0.037	0.034	3.4	3.4
20412	ENSG00000137460	FHDC1	4	+	152963022	152963130	152963080	152963130	152962813	152962884	20412	39,28	0,1	53,53	3,2	131	73	0.0312399	0.536945	1.0,0.94	0.908,0.937	0.047	4.7	4.7
22954	ENSG00000116353	MECR	1	-	29216587	29216812	29216587	29216685	29220837	29220921	22954	8,15	4,4	13,23	3,0	200	73	0.031271	0.536945	0.422,0.578	0.613,1.0	-0.306	-30.6	30.6
16871	ENSG00000130653	PNPLA7	9	-	137540641	137540855	137540641	137540722	137542641	137542801	16871	0,4	2,3	0,0	5,4	206	73	0.0313687	0.537415	0.0,0.321	0.0,0.0	0.161	16.1	16.1
17393	ENSG00000163319	MRPS18C	4	+	83461098	83461233	83461120	83461233	83460972	83461032	17393	37,23	85,72	15,18	83,67	95	73	0.0313826	0.537415	0.251,0.197	0.122,0.171	0.077	7.7	7.7
9709	ENSG00000136478	TEX2	17	-	64148882	64149115	64148882	64149091	64150840	64150961	9709	1,3	55,46	7,8	74,73	97	73	0.0314553	0.538245	0.013,0.047	0.066,0.076	-0.041	-4.1	4.1
16827	ENSG00000169738	DCXR	17	-	82036283	82036471	82036283	82036308	82036543	82036729	16827	125,86	1,4	120126	0,1	236	73	0.0314963	0.538534	0.975,0.869	1.0,0.975	-0.066	-6.6	6.6
13167	ENSG00000110063	DCPS	11	+	126306709	126306744	126306733	126306744	126303751	126304281	13167	45,32	5,0	20,28	0,0	97	73	0.0315472	0.538904	0.871,1.0	1.0,1.0	-0.065	-6.5	6.5
20148	ENSG00000099953	MMP11	22	+	23781787	23782483	23782367	23782483	23781192	23781409	20148	16,9	0,0	14,12	1,1	653	73	0.0316148	0.538904	1.0,1.0	0.61,0.573	0.409	40.9	40.9
20316	ENSG00000173486	FKBP2	11	+	64242383	64242558	64242418	64242558	64241003	64241132	20316	230185	5,5	262283	3,1	108	73	0.0315959	0.538904	0.969,0.962	0.983,0.995	-0.023	-2.3	2.3
3412	ENSG00000187742	SECISBP2	9	+	89357284	89357565	89357410	89357565	89350631	89350852	3412	22,19	43,38	9,4	21,32	199	73	0.0315996	0.538904	0.158,0.155	0.136,0.044	0.067	6.7	6.7
11939	ENSG00000065029	ZNF76	6	+	35287645	35287845	35287648	35287845	35286321	35286399	11939	38,25	5,0	31,48	0,0	76	73	0.0316426	0.538966	0.88,1.0	1.0,1.0	-0.06	-6	6
12013	ENSG00000106591	MRPL32	7	+	42937147	42937241	42937163	42937241	42935020	42935136	12013	2,0	6,2	4,2	2,5	89	73	0.0316969	0.539369	0.215,0.0	0.621,0.247	-0.327	-32.7	32.7
17121	ENSG00000008952	SEC62	3	+	169982636	169982911	169982706	169982911	169976945	169977051	17121	5,1	199168	8,8	167167	143	73	0.0317148	0.539369	0.013,0.003	0.024,0.024	-0.016	-1.6	1.6
9530	ENSG00000127838	PNKD	2	+	218271380	218271549	218271423	218271549	218270391	218270602	9530	103,82	2,0	184152	6,4	116	73	0.0317583	0.539698	0.97,1.0	0.951,0.96	0.029	2.9	2.9
13598	ENSG00000168010	ATG16L2	11	+	72821198	72821741	72821667	72821741	72817755	72817855	13598	12,37	1,1	35,37	5,4	542	73	0.0318469	0.540789	0.618,0.833	0.485,0.555	0.206	20.6	20.6
13794	ENSG00000204385	SLC44A4	6	-	31870602	31870726	31870602	31870702	31870811	31871047	13794	12,10	92,88	3,12	129135	97	73	0.0319263	0.541724	0.089,0.079	0.017,0.063	0.044	4.4	4.4
21642	ENSG00000165125	TRPV6	7	-	142873447	142873716	142873447	142873696	142874075	142874142	21642	20,21	8,3	16,18	0,3	93	73	0.0319737	0.541902	0.662,0.846	1.0,0.825	-0.158	-15.8	15.8
9030	ENSG00000179364	PACS2	14	+	105380953	105381099	105380956	105381099	105380079	105380154	9030	1,1	27,11	6,3	27,28	76	73	0.0319854	0.541902	0.034,0.08	0.176,0.093	-0.078	-7.8	7.8
1960	ENSG00000166997	CNPY4	7	+	100124431	100124631	100124513	100124631	100122783	100122906	1960	13,6	4,4	6,6	10,7	155	73	0.0321664	0.543726	0.605,0.414	0.22,0.288	0.255	25.5	25.5
23618	ENSG00000089091	DZANK1	20	-	18452614	18452697	18452614	18452682	18453730	18453827	23618	4,2	5,3	5,1	1,1	88	73	0.032144	0.543726	0.399,0.356	0.806,0.453	-0.252	-25.2	25.2
8143	ENSG00000111653	ING4	12	-	6652270	6652418	6652270	6652309	6652661	6652767	8143	133115	11,11	65,66	4,1	182	73	0.0321607	0.543726	0.829,0.807	0.867,0.964	-0.097	-9.7	9.7
2753	ENSG00000151883	PARP8	5	+	50834841	50835015	50834930	50835015	50833978	50834048	2753	14,0	52,28	3,1	28,37	162	73	0.0321972	0.543834	0.108,0.0	0.046,0.012	0.025	2.5	2.5
10927	ENSG00000146414	SHPRH	6	-	145945380	145945656	145945380	145945637	145946232	145946341	10927	3,1	16,11	0,0	13,10	92	73	0.0322488	0.543882	0.13,0.067	0.0,0.0	0.099	9.9	9.9
994	ENSG00000127948	POR	7	+	75986309	75986540	75986336	75986540	75986158	75986241	994	7,10	126139	19,14	148119	100	73	0.0322468	0.543882	0.039,0.05	0.086,0.079	-0.038	-3.8	3.8
4624	ENSG00000061273	HDAC7	12	-	47791870	47792669	47791870	47792004	47793368	47793588	4624	56,57	6,13	46,46	14,20	738	73	0.0322964	0.544272	0.48,0.303	0.245,0.185	0.176	17.6	17.6
15457	ENSG00000197444	OGDHL	10	-	49749725	49749843	49749725	49749816	49750838	49750985	15457	1,1	12,10	5,2	14,8	100	73	0.0324059	0.544916	0.057,0.068	0.207,0.154	-0.118	-11.8	11.8
19595	ENSG00000130158	DOCK6	19	-	11222992	11223122	11222992	11223106	11227336	11227497	19595	4,2	19,10	1,1	22,15	89	73	0.0323675	0.544916	0.147,0.141	0.036,0.052	0.1	10	10
21269	ENSG00000167964	RAB26	16	+	2153113	2153222	2153212	2153222	2152970	2153045	21269	53,49	3,2	83,96	0,2	172	73	0.0324081	0.544916	0.882,0.912	1.0,0.953	-0.079	-7.9	7.9
9084	ENSG00000145569	FAM105A	5	+	14601344	14601442	14601350	14601442	14601212	14601244	9084	1,0	16,8	2,2	19,9	79	73	0.0325758	0.547323	0.055,0.0	0.089,0.17	-0.102	-10.2	10.2
3273	ENSG00000163156	SCNM1	1	+	151168148	151168338	151168193	151168338	151167325	151167414	3273	58,48	5,7	41,34	2,1	118	73	0.0326629	0.547959	0.878,0.809	0.927,0.955	-0.098	-9.8	9.8
8224	ENSG00000132768	DPH2	1	+	43970905	43971189	43970965	43971189	43970607	43970708	8224	8,8	21,14	10,5	35,50	133	73	0.0326498	0.547959	0.173,0.239	0.136,0.052	0.112	11.2	11.2
1776	ENSG00000204536	CCHCR1	6	-	31148404	31148545	31148404	31148511	31148617	31148728	1776	2,3	25,28	6,6	25,19	107	73	0.0327244	0.548165	0.052,0.068	0.141,0.177	-0.099	-9.9	9.9
9140	ENSG00000142207	URB1	21	-	32322477	32322726	32322477	32322584	32324490	32324602	9140	11,14	20,18	11,10	37,34	215	73	0.0327194	0.548165	0.157,0.209	0.092,0.091	0.091	9.1	9.1
15220	ENSG00000168003	SLC3A2	11	+	62876783	62876879	62876786	62876879	62871576	62871669	15220	12,10	4,7	17,16	3,2	76	73	0.032772	0.548249	0.742,0.578	0.845,0.885	-0.205	-20.5	20.5
18850	ENSG00000077232	DNAJC10	2	+	182743597	182743712	182743657	182743712	182741242	182741356	18850	493356	11,4	248204	1,2	133	73	0.0327787	0.548249	0.961,0.98	0.993,0.982	-0.017	-1.7	1.7
23342	ENSG00000131165	CHMP1A	16	-	89649350	89649552	89649350	89649497	89651568	89651646	23342	25,11	70,71	10,9	78,68	128	73	0.0328348	0.548363	0.169,0.081	0.068,0.07	0.056	5.6	5.6
24984	ENSG00000236830	CBR3-AS1	21	-	36137093	36137229	36137093	36137176	36146255	36146341	24984	2,3	2,1	2,0	2,3	126	73	0.0328255	0.548363	0.367,0.635	0.367,0.0	0.318	31.8	31.8
12133	ENSG00000172771	EFCAB12	3	-	129418253	129418448	129418253	129418445	129421366	129421803	12133	9,11	4,0	10,9	0,1	76	73	0.0329445	0.548648	0.684,1.0	1.0,0.896	-0.106	-10.6	10.6
17313	ENSG00000140395	WDR61	15	-	78292615	78292885	78292615	78292788	78293166	78293272	17313	20,13	155,88	8,16	178154	170	73	0.0329504	0.548648	0.052,0.06	0.019,0.043	0.025	2.5	2.5
25446	ENSG00000068137	PLEKHH3	17	-	42672085	42672392	42672085	42672212	42673175	42673296	25446	242201	2,3	205233	7,6	253	73	0.0328961	0.548648	0.972,0.951	0.894,0.918	0.055	5.5	5.5
7913	ENSG00000001617	SEMA3F	3	+	50185402	50185465	50185442	50185465	50184591	50184795	7913	1,4	0,0	2,2	1,1	113	73	0.032941	0.548648	1.0,1.0	0.564,0.564	0.436	43.6	43.6
2308	ENSG00000187239	FNBP1	9	-	129923843	129924026	129923843	129923939	129924959	129925157	2308	25,20	3,4	19,15	0,2	160	73	0.0329817	0.548758	0.792,0.695	1.0,0.774	-0.143	-14.3	14.3
21684	ENSG00000155368	DBI	2	+	119367558	119367644	119367563	119367644	119366988	119367060	21684	49,53	6,4	53,35	13,7	78	73	0.0330455	0.549409	0.884,0.925	0.792,0.824	0.097	9.7	9.7
12468	ENSG00000163682	RPL9	4	-	39458393	39458454	39458393	39458440	39458890	39458931	12468	459243	592334	301234	525402	87	73	0.0330911	0.549663	0.394,0.379	0.325,0.328	0.06	6	6
22846	ENSG00000152061	RABGAP1L	1	+	174252443	174252590	174252479	174252590	174250474	174250632	22846	1,3	12,7	0,0	7,12	109	73	0.0331272	0.549663	0.053,0.223	0.0,0.0	0.138	13.8	13.8
7496	ENSG00000143543	JTB	1	-	153976692	153977013	153976692	153976922	153977338	153977394	7496	48,55	2,3	25,16	0,1	164	73	0.0331348	0.549663	0.914,0.891	1.0,0.877	-0.036	-3.6	3.6
19971	ENSG00000211456	SACM1L	3	+	45709497	45709647	45709596	45709647	45705134	45705209	19971	82,66	5,0	81,58	0,0	172	73	0.033201	0.55035	0.874,1.0	1.0,1.0	-0.063	-6.3	6.3
7738	ENSG00000178149	DALRD3	3	-	49015972	49016086	49015972	49016060	49016157	49016340	7738	46,38	11,1	59,43	15,17	99	73	0.0332766	0.551193	0.755,0.966	0.744,0.651	0.163	16.3	16.3
21693	ENSG00000175061	LRRC75A-AS1	17	+	16440110	16440253	16440184	16440253	16439677	16439703	21693	381316	1203859	390322	912716	147	73	0.0333144	0.551409	0.136,0.154	0.175,0.183	-0.034	-3.4	3.4
11519	ENSG00000198720	ANKRD13B	17	+	29612082	29612273	29612115	29612273	29611875	29612006	11519	0,2	25,9	4,3	18,25	106	73	0.0333626	0.551796	0.0,0.133	0.133,0.076	-0.038	-3.8	3.8
10474	ENSG00000121310	ECHDC2	1	-	52911722	52912021	52911722	52911790	52912753	52912855	10474	212170	2,0	161127	5,1	304	73	0.0333935	0.551898	0.962,1.0	0.885,0.968	0.054	5.4	5.4
23028	ENSG00000136710	CCDC115	2	-	130339559	130339762	130339559	130339701	130340907	130341039	23028	17,6	0,0	12,7	2,1	134	73	0.0335255	0.553584	1.0,1.0	0.766,0.792	0.221	22.1	22.1
947	ENSG00000197448	GSTK1	7	+	143265166	143265296	143265260	143265296	143264934	143265092	947	92,74	143,97	87,82	218136	167	73	0.0335452	0.553584	0.219,0.25	0.149,0.209	0.055	5.5	5.5
8099	ENSG00000204356	NELFE	6	-	31958371	31958481	31958371	31958454	31958891	31958957	8099	7,5	110,80	2,2	94,79	100	73	0.033619	0.554389	0.044,0.044	0.015,0.018	0.027	2.7	2.7
10047	ENSG00000198464	ZNF480	19	+	52300246	52300484	52300393	52300484	52297178	52297223	10047	5,3	0,2	4,1	3,5	220	73	0.0336475	0.554448	1.0,0.332	0.307,0.062	0.482	48.2	48.2
12152	ENSG00000167302	ENTHD2	17	-	81231397	81231493	81231397	81231476	81231577	81231684	12152	0,3	21,15	2,6	15,12	90	73	0.0336736	0.554469	0.0,0.14	0.098,0.289	-0.123	-12.3	12.3
13769	ENSG00000183474	GTF2H2C	5	+	69567703	69567777	69567726	69567777	69566966	69567053	13769	7,2	87,48	3,1	111,81	96	73	0.033703	0.554543	0.058,0.031	0.02,0.009	0.03	3	3
2306	ENSG00000153551	CMTM7	3	+	32452065	32452473	32452391	32452473	32449453	32449552	2306	1,0	3,2	1,4	3,4	399	73	0.0337572	0.555024	0.057,0.0	0.057,0.155	-0.077	-7.7	7.7
23667	ENSG00000154640	BTG3	21	-	17604144	17604276	17604144	17604273	17604859	17604997	23667	2,3	0,0	1,5	2,1	76	73	0.0337835	0.555047	1.0,1.0	0.324,0.828	0.424	42.4	42.4
20167	ENSG00000100239	PPP6R2	22	+	50419345	50419462	50419348	50419462	50418866	50418979	20167	6,4	53,47	11,6	38,32	76	73	0.0338475	0.555347	0.098,0.076	0.218,0.153	-0.099	-9.9	9.9
5838	ENSG00000100124	ANKRD54	22	-	37833683	37833755	37833683	37833750	37838499	37838598	5838	28,22	1,4	14,21	0,1	78	73	0.0338517	0.555347	0.963,0.837	1.0,0.952	-0.076	-7.6	7.6
20838	ENSG00000131584	ACAP3	1	-	1300622	1300817	1300622	1300692	1301987	1302046	20838	56,40	101,59	88,92	96104	198	73	0.0339313	0.555833	0.17,0.2	0.253,0.246	-0.065	-6.5	6.5
7806	ENSG00000114650	SCAP	3	-	47417303	47417826	47417303	47417823	47418133	47418249	7806	14,20	37,35	6,13	33,48	76	73	0.0339078	0.555833	0.267,0.354	0.149,0.206	0.133	13.3	13.3
55	ENSG00000147130	ZMYM3	X	-	71251177	71251250	71251177	71251244	71251557	71251770	55	0,0	28,29	4,0	15,7	79	73	0.0339687	0.556037	0.0,0.0	0.198,0.0	-0.099	-9.9	9.9
17755	ENSG00000273611	ZNHIT3	17	+	36493925	36494006	36493959	36494006	36492812	36492899	17755	226170	7,2	194152	1,0	107	73	0.0340724	0.55693	0.957,0.983	0.993,1.0	-0.026	-2.6	2.6
24117	ENSG00000146223	RPL7L1	6	+	42886230	42886470	42886255	42886470	42885576	42886083	24117	32,16	230181	19,21	286294	98	73	0.0340733	0.55693	0.094,0.062	0.047,0.051	0.029	2.9	2.9
13974	ENSG00000178773	CPNE7	16	+	89585414	89585553	89585463	89585553	89584773	89584857	13974	26,28	110,87	25,16	127124	122	73	0.0341896	0.558141	0.124,0.161	0.105,0.072	0.054	5.4	5.4
3257	ENSG00000167548	KMT2D	12	-	49034409	49034491	49034409	49034476	49034581	49034666	3257	2,0	33,24	2,5	26,35	88	73	0.0341975	0.558141	0.048,0.0	0.06,0.106	-0.059	-5.9	5.9
20409	ENSG00000170242	USP47	11	+	11954896	11955145	11955033	11955145	11952740	11952871	20409	68,58	31,19	63,50	10,13	210	73	0.0342481	0.558148	0.433,0.515	0.687,0.572	-0.155	-15.5	15.5
646	ENSG00000257621	PSMA3-AS1	14	-	58267103	58267393	58267103	58267300	58291634	58291707	646	57,52	5,5	51,46	1,2	166	73	0.0342329	0.558148	0.834,0.821	0.957,0.91	-0.106	-10.6	10.6
18883	ENSG00000130702	LAMA5	20	-	62327865	62328028	62327865	62328010	62328240	62328445	18883	7,8	59,38	4,3	60,54	91	73	0.0343246	0.558986	0.087,0.144	0.051,0.043	0.068	6.8	6.8
15166	ENSG00000161996	WDR90	16	+	659227	659376	659244	659376	659085	659126	15166	2,0	19,4	8,2	14,30	90	73	0.034386	0.558996	0.079,0.0	0.317,0.051	-0.144	-14.4	14.4
2124	ENSG00000235703	LINC00894	X	+	149960726	149960948	149960764	149960948	149948305	149948394	2124	4,0	3,1	0,1	3,1	111	73	0.034391	0.558996	0.467,0.0	0.0,0.397	0.035	3.5	3.5
21677	ENSG00000155368	DBI	2	+	119370588	119370802	119370710	119370802	119368187	119368305	21677	3,4	0,0	6,9	3,0	195	73	0.0344257	0.558996	1.0,1.0	0.428,1.0	0.286	28.6	28.6
22072	ENSG00000120742	SERP1	3	-	150583116	150583239	150583116	150583202	150602943	150603174	22072	4,0	4,3	1,0	2,4	110	73	0.0344038	0.558996	0.399,0.0	0.249,0.0	0.075	7.5	7.5
6441	ENSG00000099797	TECR	19	+	14563173	14563257	14563205	14563257	14562524	14562575	6441	37,33	155143	25,32	190194	105	73	0.0345232	0.560172	0.142,0.138	0.084,0.103	0.047	4.7	4.7
12137	ENSG00000013306	SLC25A39	17	-	44322418	44322552	44322418	44322528	44323283	44323361	12137	47,29	2,0	50,52	3,5	97	73	0.0346023	0.560638	0.946,1.0	0.926,0.887	0.066	6.6	6.6
21343	ENSG00000125970	RALY	20	+	34079909	34084884	34084660	34084884	34078504	34078553	21343	1060792	1,3	945944	1,0	4824	73	0.0345801	0.560638	0.941,0.8	0.935,1.0	-0.097	-9.7	9.7
10401	ENSG00000161513	FDXR	17	-	74864823	74865015	74864823	74864931	74865718	74865820	10401	4,5	47,35	1,3	56,60	157	73	0.034967	0.561557	0.038,0.062	0.008,0.023	0.035	3.5	3.5
11305	ENSG00000241316	SUCLG2-AS1	3	+	67670828	67671004	67670959	67671004	67669815	67669909	11305	8,5	3,0	2,4	0,0	204	73	0.0347988	0.561557	0.488,1.0	1.0,1.0	-0.256	-25.6	25.6
12204	ENSG00000114850	SSR3	3	-	156543181	156543278	156543181	156543269	156544307	156544438	12204	13,4	529415	11,17	415388	82	73	0.0350209	0.561557	0.021,0.009	0.023,0.038	-0.015	-1.5	1.5
12987	ENSG00000223959	AFG3L1P	16	+	89994692	89996623	89994758	89996623	89993767	89993893	12987	3,5	6,4	7,10	4,1	139	73	0.0348311	0.561557	0.208,0.396	0.479,0.84	-0.357	-35.7	35.7
15829	ENSG00000173064	HECTD4	12	-	112233003	112233085	112233003	112233082	112235076	112235266	15829	28,27	1,0	16,18	3,1	76	73	0.0347974	0.561557	0.964,1.0	0.837,0.945	0.091	9.1	9.1
15853	ENSG00000177963	RIC8A	11	+	209171	209318	209270	209318	207510	208938	15853	15,12	80,56	16,3	93,98	172	73	0.0350366	0.561557	0.074,0.083	0.068,0.013	0.038	3.8	3.8
17383	ENSG00000204977	TRIM13	13	+	49997666	49997763	49997669	49997763	49997018	49997131	17383	21,7	1,3	20,10	0,1	76	73	0.0348532	0.561557	0.953,0.691	1.0,0.906	-0.131	-13.1	13.1
18478	ENSG00000175197	DDIT3	12	-	57517379	57517519	57517379	57517438	57517705	57517753	18478	279203	544364	23,13	18,17	154	73	0.0348977	0.561557	0.196,0.209	0.377,0.266	-0.119	-11.9	11.9
22998	ENSG00000154144	TBRG1	11	+	124626812	124627050	124626903	124627050	124625670	124625903	22998	247159	190103	209238	98136	164	73	0.0350329	0.561557	0.367,0.407	0.487,0.438	-0.076	-7.6	7.6
3303	ENSG00000140264	SERF2	15	+	43798868	43799107	43798943	43799107	43792974	43793083	3303	4,6	3,0	2,7	0,0	148	73	0.0349466	0.561557	0.397,1.0	1.0,1.0	-0.301	-30.1	30.1
4418	ENSG00000204628	GNB2L1	5	-	181240215	181240345	181240215	181240327	181241491	181241639	4418	9,11	14,7	9,7	2,3	91	73	0.0348694	0.561557	0.34,0.558	0.783,0.652	-0.268	-26.8	26.8
6952	ENSG00000070669	ASNS	7	-	97854579	97854754	97854579	97854680	97855352	97855459	6952	155118	1229767	28,18	261221	147	73	0.0349322	0.561557	0.059,0.071	0.051,0.039	0.02	2	2
7140	ENSG00000162804	SNED1	2	+	241048638	241048766	241048661	241048766	241048314	241048440	7140	0,2	8,7	4,2	9,7	96	73	0.0350342	0.561557	0.0,0.178	0.253,0.178	-0.127	-12.7	12.7
8932	ENSG00000151276	MAGI1	3	-	65375764	65375948	65375764	65375912	65379260	65379554	8932	22,9	5,4	6,13	2,0	109	73	0.0348566	0.561557	0.747,0.601	0.668,1.0	-0.16	-16	16
9267	ENSG00000234545	FAM133B	7	-	92577654	92577679	92577654	92577676	92578149	92578180	9267	7,7	21,6	2,1	6,11	76	73	0.0350374	0.561557	0.243,0.528	0.243,0.08	0.224	22.4	22.4
19200	ENSG00000104613	INTS10	8	+	19845689	19845797	19845703	19845797	19844075	19844238	19200	15,11	86,36	12,4	80,73	87	73	0.0350936	0.561649	0.128,0.204	0.112,0.044	0.088	8.8	8.8
8025	ENSG00000166986	MARS	12	+	57489187	57489345	57489266	57489345	57489018	57489109	8025	23,25	242160	10,9	141139	152	73	0.0350922	0.561649	0.044,0.07	0.033,0.03	0.026	2.6	2.6
10764	ENSG00000175224	ATG13	11	+	46650128	46650216	46650176	46650216	46649136	46649183	10764	4,5	86,61	0,1	40,46	121	73	0.0352324	0.562261	0.027,0.047	0.0,0.013	0.03	3	3
14837	ENSG00000079974	RABL2B	22	-	50782187	50782351	50782187	50782347	50783500	50783662	14837	0,2	3,0	2,1	1,0	77	73	0.0351975	0.562261	0.0,1.0	0.655,1.0	-0.328	-32.8	32.8
15625	ENSG00000136875	PRPF4	9	+	113286192	113286290	113286231	113286290	113284314	113284389	15625	5,5	21,14	6,3	43,57	112	73	0.0352365	0.562261	0.134,0.189	0.083,0.033	0.104	10.4	10.4
15810	ENSG00000213983	AP1G2	14	-	23561961	23562185	23561961	23562107	23562287	23562415	15810	19,36	0,4	22,20	0,0	151	73	0.0351659	0.562261	1.0,0.813	1.0,1.0	-0.094	-9.4	9.4
811	ENSG00000171298	GAA	17	+	80108673	80108828	80108696	80108828	80108488	80108607	811	6,4	62,44	2,2	60,66	96	73	0.0352581	0.562261	0.069,0.065	0.025,0.023	0.043	4.3	4.3
25635	ENSG00000155313	USP25	21	+	15833326	15833548	15833347	15833548	15831400	15831629	25635	0,7	75,52	0,0	55,39	94	73	0.0352975	0.562486	0.0,0.095	0.0,0.0	0.048	4.8	4.8
22123	ENSG00000105982	RNF32	7	+	156658127	156658252	156658183	156658252	156657540	156657573	22123	19,22	3,0	6,2	1,3	129	73	0.035382	0.563429	0.782,1.0	0.772,0.274	0.368	36.8	36.8
17279	ENSG00000178252	WDR6	3	+	49014190	49014293	49014209	49014293	49011634	49014116	17279	13,14	90,58	7,10	85101	92	73	0.0354683	0.564401	0.103,0.161	0.061,0.073	0.065	6.5	6.5
13746	ENSG00000126858	RHOT1	17	+	32221048	32221186	32221070	32221186	32211115	32211238	13746	1,1	0,0	2,1	3,0	95	73	0.0355898	0.565928	1.0,1.0	0.339,1.0	0.331	33.1	33.1
7338	ENSG00000168066	SF1	11	-	64767191	64767275	64767191	64767251	64767570	64767844	7338	5,9	97,92	9,18	82,97	97	73	0.0356903	0.567122	0.037,0.069	0.076,0.123	-0.046	-4.6	4.6
2171	ENSG00000148362	C9orf142	9	+	136993028	136993243	136993092	136993243	136992928	136992974	2171	79,61	1,7	95,84	1,2	137	73	0.0357586	0.567801	0.977,0.823	0.981,0.957	-0.069	-6.9	6.9
13414	ENSG00000140990	NDUFB10	16	+	1961441	1961611	1961496	1961611	1961153	1961291	13414	54,26	1164809	24,24	947898	128	73	0.0358422	0.568723	0.026,0.018	0.014,0.015	0.007	0.7	0.7
12951	ENSG00000011258	MBTD1	17	-	51203790	51203946	51203790	51203925	51206887	51207005	12951	6,4	8,24	1,1	8,10	94	73	0.0359753	0.569648	0.368,0.115	0.088,0.072	0.162	16.2	16.2
22944	ENSG00000172530	BANP	16	+	88035322	88035394	88035331	88035394	88033108	88033245	22944	20,16	8,7	6,3	5,7	82	73	0.0360028	0.569648	0.69,0.67	0.517,0.276	0.283	28.3	28.3
6875	ENSG00000113460	BRIX1	5	+	34922519	34922588	34922538	34922588	34922216	34922287	6875	11,7	90,68	11,3	140138	92	73	0.0359333	0.569648	0.088,0.076	0.059,0.017	0.044	4.4	4.4
8717	ENSG00000165660	FAM175B	10	+	124831348	124831463	124831352	124831463	124829392	124829477	8717	23,14	3,1	13,26	0,0	77	73	0.0359846	0.569648	0.879,0.93	1.0,1.0	-0.095	-9.5	9.5
3417	ENSG00000187742	SECISBP2	9	+	89325426	89325676	89325547	89325676	89319651	89319797	3417	97,79	2,0	106,95	4,3	194	73	0.0361712	0.571795	0.948,1.0	0.909,0.923	0.058	5.8	5.8
462	ENSG00000067141	NEO1	15	+	73236286	73236506	73236346	73236506	73178309	73178427	462	44,36	25,12	38,24	7,6	133	73	0.0361899	0.571795	0.491,0.622	0.749,0.687	-0.161	-16.1	16.1
6925	ENSG00000055163	CYFIP2	5	+	157304237	157304366	157304249	157304366	157302793	157302890	6925	79,37	5,1	39,29	0,1	85	73	0.0363461	0.573856	0.931,0.969	1.0,0.961	-0.03	-3	3
7388	ENSG00000273173	SNURF	15	+	24974357	24974456	24974397	24974456	24967931	24968082	7388	607487	12,13	443409	15,20	113	73	0.0364804	0.575568	0.97,0.96	0.95,0.93	0.025	2.5	2.5
19140	ENSG00000133794	ARNTL	11	+	13365499	13365592	13365527	13365592	13360344	13360424	19140	58,34	6,0	18,18	0,1	101	73	0.0365884	0.576225	0.875,1.0	1.0,0.929	-0.027	-2.7	2.7
22881	ENSG00000160796	NBEAL2	3	+	46999606	46999715	46999629	46999715	46999269	46999474	22881	1,0	8,12	2,3	19,22	96	73	0.0365997	0.576225	0.087,0.0	0.074,0.094	-0.04	-4	4
6488	ENSG00000106617	PRKAG2	7	-	151595344	151595454	151595344	151595451	151632068	151632138	6488	30,13	6,2	18,12	7,8	76	73	0.0365576	0.576225	0.828,0.862	0.712,0.59	0.194	19.4	19.4
4582	ENSG00000049283	EPN3	17	+	50540203	50540334	50540246	50540334	50539186	50539315	4582	16,12	34,39	12,19	68,91	116	73	0.0366512	0.576629	0.228,0.162	0.1,0.116	0.087	8.7	8.7
16225	ENSG00000008710	PKD1	16	-	2105321	2105707	2105321	2105474	2105864	2106024	16225	60,51	33,33	24,10	15,25	306	73	0.036823	0.578106	0.303,0.269	0.276,0.087	0.105	10.5	10.5
2878	ENSG00000172046	USP19	3	-	49117058	49117361	49117058	49117358	49117436	49117570	2878	54,41	4,5	50,54	10,12	76	73	0.0368179	0.578106	0.928,0.887	0.828,0.812	0.087	8.7	8.7
3501	ENSG00000104231	ZFAND1	8	-	81702968	81703124	81702968	81703087	81713917	81714031	3501	297229	4,7	132,85	0,1	110	73	0.0367842	0.578106	0.98,0.956	1.0,0.983	-0.024	-2.4	2.4
11352	ENSG00000108469	RECQL5	17	-	75628671	75628825	75628671	75628762	75628933	75629110	11352	11,13	32,24	21,11	15,17	136	73	0.0369456	0.578805	0.156,0.225	0.429,0.258	-0.153	-15.3	15.3
11477	ENSG00000125459	MSTO1	1	+	155611426	155611603	155611548	155611603	155611215	155611291	11477	14,22	0,1	19,13	2,1	195	73	0.0369345	0.578805	1.0,0.892	0.781,0.83	0.14	14	14
17612	ENSG00000105576	TNPO2	19	-	12723248	12723365	12723248	12723363	12723768	12723996	17612	4,3	0,0	15,28	2,2	75	73	0.0369401	0.578805	1.0,1.0	0.88,0.932	0.094	9.4	9.4
11103	ENSG00000185324	CDK10	16	+	89694568	89694788	89694664	89694788	89694172	89694232	11103	33,25	48,40	16,27	67,49	169	73	0.0370378	0.579843	0.229,0.213	0.094,0.192	0.078	7.8	7.8
398	ENSG00000144357	UBR3	2	+	170073403	170073607	170073427	170073607	170061317	170061443	398	2,3	15,40	0,0	18,19	97	73	0.0370966	0.580355	0.091,0.053	0.0,0.0	0.072	7.2	7.2
21272	ENSG00000167964	RAB26	16	+	2153145	2153222	2153212	2153222	2152970	2153045	21272	65,59	3,2	109133	0,2	140	73	0.037145	0.580704	0.919,0.939	1.0,0.972	-0.057	-5.7	5.7
13945	ENSG00000133313	CNDP2	18	+	74499881	74500033	74499936	74500033	74497508	74497595	13945	149,98	0,2	176194	3,6	128	73	0.0371885	0.580975	1.0,0.965	0.971,0.949	0.022	2.2	2.2
2894	ENSG00000162191	UBXN1	11	-	62677517	62677563	62677517	62677559	62677780	62677832	2894	32,30	4,1	20,18	1,0	77	73	0.037229	0.581201	0.884,0.966	0.95,1.0	-0.05	-5	5
22771	ENSG00000132199	ENOSF1	18	-	675320	675436	675320	675402	677344	677444	22771	13,3	39,18	2,3	24,22	107	73	0.0372913	0.581765	0.185,0.102	0.054,0.085	0.074	7.4	7.4
24630	ENSG00000164172	MOCS2	5	-	53100410	53101509	53100410	53100534	53102096	53102224	24630	364213	1,1	338252	6,1	1048	73	0.0373319	0.581991	0.962,0.937	0.797,0.946	0.078	7.8	7.8
13571	ENSG00000060237	WNK1	12	+	878211	878361	878214	878361	871264	871348	13571	29,20	21,10	31,26	9,8	76	73	0.0374837	0.58354	0.57,0.658	0.768,0.757	-0.148	-14.8	14.8
24058	ENSG00000168067	MAP4K2	11	-	64797103	64797192	64797103	64797168	64797274	64797380	24058	57,33	2,0	50,53	3,4	97	73	0.0374675	0.58354	0.955,1.0	0.926,0.909	0.06	6	6
17974	ENSG00000143569	UBAP2L	1	+	154255664	154255755	154255682	154255755	154255151	154255326	17974	19,4	154121	8,7	180193	91	73	0.0376609	0.58589	0.09,0.026	0.034,0.028	0.027	2.7	2.7
9265	ENSG00000234545	FAM133B	7	-	92566013	92566095	92566013	92566061	92569822	92569915	9265	6,2	81,56	0,1	39,45	107	73	0.0377298	0.58655	0.048,0.024	0.0,0.015	0.029	2.9	2.9
7015	ENSG00000039139	DNAH5	5	-	13780828	13780959	13780828	13780932	13786178	13786351	7015	2,3	3,0	2,4	0,0	100	73	0.0377821	0.586955	0.327,1.0	1.0,1.0	-0.337	-33.7	33.7
3602	ENSG00000128596	CCDC136	7	+	128801015	128801250	128801185	128801250	128794693	128794768	3602	10,1	27,17	1,2	23,12	243	73	0.0379315	0.588454	0.1,0.017	0.013,0.048	0.028	2.8	2.8
7384	ENSG00000273173	SNURF	15	+	24971378	24971487	24971405	24971487	24967931	24968082	7384	14,7	4,0	4,4	1,0	100	73	0.03793	0.588454	0.719,1.0	0.745,1.0	-0.013	-1.3	1.3
14478	ENSG00000184432	COPB2	3	-	139379379	139379498	139379379	139379466	139383297	139383435	14478	26,33	136101	17,11	97,92	105	73	0.0379887	0.58893	0.117,0.185	0.109,0.077	0.058	5.8	5.8
22989	ENSG00000165637	VDAC2	10	+	75220726	75220970	75220742	75220970	75219062	75219356	22989	11,11	483316	25,25	557503	89	73	0.038072	0.589811	0.018,0.028	0.036,0.039	-0.014	-1.4	1.4
24050	ENSG00000126883	NUP214	9	+	131144279	131144754	131144567	131144754	131140548	131140710	24050	93,54	2,0	94109	3,4	361	73	0.0381534	0.589841	0.904,1.0	0.864,0.846	0.097	9.7	9.7
3335	ENSG00000135365	PHF21A	11	-	45935120	45935246	45935120	45935157	45935635	45935733	3335	5,10	2,1	4,6	0,1	162	73	0.0381219	0.589841	0.53,0.818	1.0,0.73	-0.191	-19.1	19.1
6628	ENSG00000205352	PRR13	12	+	53443486	53443773	53443540	53443773	53442694	53442733	6628	178135	15,9	144202	4,9	127	73	0.0381305	0.589841	0.872,0.896	0.954,0.928	-0.057	-5.7	5.7
24744	ENSG00000196576	PLXNB2	22	-	50276133	50276335	50276133	50276227	50276628	50276704	24744	6,6	5,3	11,10	2,2	181	73	0.0382438	0.590418	0.326,0.446	0.689,0.668	-0.292	-29.2	29.2
26397	ENSG00000196923	PDLIM7	5	-	177489770	177490031	177489770	177489832	177490869	177490906	26397	12,10	28,20	8,2	23,27	272	73	0.0382389	0.590418	0.103,0.118	0.085,0.019	0.058	5.8	5.8
20763	ENSG00000109390	NDUFC1	4	-	139295731	139295960	139295731	139295956	139302415	139302526	20763	3,3	1,1	9,19	1,0	77	73	0.0382807	0.590532	0.74,0.74	0.895,1.0	-0.208	-20.8	20.8
21199	ENSG00000250067	YJEFN3	19	+	19533103	19535144	19535033	19535144	19532631	19532740	21199	753481	4,1	165179	0,1	2003	73	0.0383042	0.590532	0.873,0.946	1.0,0.867	-0.024	-2.4	2.4
16735	ENSG00000197969	VPS13A	9	+	77389950	77390142	77390045	77390142	77381975	77382087	16735	11,8	0,2	8,12	2,4	168	73	0.0383493	0.590818	1.0,0.635	0.635,0.566	0.217	21.7	21.7
15671	ENSG00000025796	SEC63	6	-	107902843	107902998	107902843	107902994	107904628	107904721	15671	234165	7,5	108,98	0,2	77	73	0.0383799	0.590881	0.969,0.969	1.0,0.979	-0.021	-2.1	2.1
16248	ENSG00000088836	SLC4A11	20	-	3229523	3229776	3229523	3229706	3230186	3230260	16248	15,9	0,1	3,3	0,3	143	73	0.0384711	0.591875	1.0,0.821	1.0,0.338	0.241	24.1	24.1
489	ENSG00000103145	HCFC1R1	16	-	3023232	3023530	3023232	3023412	3023846	3023990	489	38,17	1,1	39,38	4,4	191	73	0.0385887	0.593275	0.936,0.867	0.788,0.784	0.115	11.5	11.5
8126	ENSG00000135968	GCC2	2	+	108486434	108486648	108486498	108486648	108485830	108485908	8126	6,1	0,3	0,2	3,1	137	73	0.0387456	0.595276	1.0,0.151	0.0,0.516	0.318	31.8	31.8
13481	ENSG00000131051	RBM39	20	-	35729316	35729527	35729316	35729365	35731940	35732132	13481	525374	55,36	327298	22,19	235	73	0.0387888	0.595323	0.748,0.763	0.822,0.83	-0.07	-7	7
23549	ENSG00000159593	NAE1	16	-	66802911	66803145	66802911	66803118	66805776	66805826	23549	11,9	80,73	5,6	99,85	100	73	0.0388022	0.595323	0.091,0.083	0.036,0.049	0.044	4.4	4.4
17002	ENSG00000101216	GMEB2	20	-	63602964	63603095	63602964	63603092	63604742	63604840	17002	0,1	18,17	1,3	16,16	76	73	0.0389147	0.595408	0.0,0.053	0.057,0.153	-0.079	-7.9	7.9
2322	ENSG00000160963	COL26A1	7	+	101447683	101447787	101447689	101447787	101419976	101420099	2322	3,9	0,3	9,18	11,9	79	73	0.0388837	0.595408	1.0,0.735	0.431,0.649	0.327	32.7	32.7
6844	ENSG00000049656	CLPTM1L	5	-	1331798	1331934	1331798	1331883	1334288	1334383	6844	15,11	160101	7,13	202190	124	73	0.0389069	0.595408	0.052,0.06	0.02,0.039	0.026	2.6	2.6
7392	ENSG00000273173	SNURF	15	+	24974330	24974456	24974397	24974456	24967931	24968082	7392	849682	12,13	622582	15,20	140	73	0.0388982	0.595408	0.974,0.965	0.956,0.938	0.023	2.3	2.3
796	ENSG00000140386	SCAPER	15	-	76771723	76771954	76771723	76771947	76774854	76775117	796	47,22	5,0	27,18	0,0	80	73	0.0389636	0.595746	0.896,1.0	1.0,1.0	-0.052	-5.2	5.2
23190	ENSG00000110888	CAPRIN2	12	-	30714958	30715141	30714958	30715081	30716507	30716676	23190	44,28	3,4	30,26	18,3	133	73	0.0391087	0.597555	0.89,0.793	0.478,0.826	0.19	19	19
23987	ENSG00000162869	PPP1R21	2	+	48454555	48454741	48454594	48454741	48451007	48451076	23987	3,1	19,5	5,3	8,5	112	73	0.0392325	0.599036	0.093,0.115	0.289,0.281	-0.181	-18.1	18.1
18908	ENSG00000100429	HDAC10	22	-	50248697	50248859	50248697	50248751	50249327	50249533	18908	11,17	1,2	9,11	0,0	181	73	0.0392623	0.599079	0.816,0.774	1.0,1.0	-0.205	-20.5	20.5
292	ENSG00000127463	EMC1	1	-	19238794	19238857	19238794	19238854	19239230	19239302	292	16,14	8,3	35,41	4,5	76	73	0.039344	0.599915	0.658,0.818	0.894,0.887	-0.153	-15.3	15.3
11162	ENSG00000163389	POGLUT1	3	+	119479907	119480172	119480050	119480172	119479502	119479674	11162	22,6	0,3	8,11	0,0	216	73	0.0394426	0.600185	1.0,0.403	1.0,1.0	-0.298	-29.8	29.8
12529	ENSG00000138381	ASNSD1	2	+	189665356	189665451	189665375	189665451	189663900	189663954	12529	7,1	56,41	10,7	51,36	92	73	0.0394336	0.600185	0.09,0.019	0.135,0.134	-0.08	-8	8
13654	ENSG00000080822	CLDND1	3	-	98518884	98519014	98518884	98518995	98521132	98521442	13654	5,4	34,40	0,2	21,19	92	73	0.0393981	0.600185	0.104,0.074	0.0,0.077	0.05	5	5
1116	ENSG00000121900	TMEM54	1	-	32894845	32894980	32894845	32894933	32895304	32895439	1116	5,1	1,1	1,2	3,2	120	73	0.0397873	0.601297	0.753,0.378	0.169,0.378	0.292	29.2	29.2
11702	ENSG00000170638	TRABD	22	+	50197436	50197544	50197448	50197544	50197240	50197351	11702	5,5	101,70	19,7	99115	85	73	0.039779	0.601297	0.041,0.058	0.142,0.05	-0.046	-4.6	4.6
14983	ENSG00000115970	THADA	2	-	43551788	43551925	43551788	43551922	43552203	43552339	14983	18,5	4,0	17,12	1,0	76	73	0.0395427	0.601297	0.812,1.0	0.942,1.0	-0.065	-6.5	6.5
15455	ENSG00000055483	USP36	17	-	78806155	78806320	78806155	78806286	78806958	78807636	15455	3,2	16,21	1,0	6,12	107	73	0.0396766	0.601297	0.113,0.061	0.102,0.0	0.036	3.6	3.6
18484	ENSG00000164066	INTU	4	+	127687677	127687867	127687740	127687867	127684408	127684486	18484	12,5	0,0	8,5	1,2	136	73	0.0398128	0.601297	1.0,1.0	0.811,0.573	0.308	30.8	30.8
18526	ENSG00000108666	C17orf75	17	-	32339812	32339962	32339812	32339924	32341203	32341284	18526	14,16	10,11	23,21	5,8	111	73	0.0396415	0.601297	0.479,0.489	0.752,0.633	-0.209	-20.9	20.9
25673	ENSG00000134744	ZCCHC11	1	-	52481803	52481923	52481803	52481842	52488908	52489035	25673	88,66	4,1	70,66	0,1	154	73	0.039596	0.601297	0.912,0.969	1.0,0.969	-0.044	-4.4	4.4
6568	ENSG00000135333	EPHA7	6	-	93259353	93259479	93259353	93259467	93263859	93263915	6568	1,5	3,0	4,12	0,0	85	73	0.0397279	0.601297	0.223,1.0	1.0,1.0	-0.388	-38.8	38.8
9216	ENSG00000185624	P4HB	17	-	81845143	81845303	81845143	81845230	81845560	81845647	9216	129106	1167918	66,83	840944	146	73	0.0397864	0.601297	0.052,0.055	0.038,0.042	0.013	1.3	1.3
9373	ENSG00000126522	ASL	7	+	66086498	66086662	66086584	66086662	66083076	66083174	9373	0,2	63,40	6,4	57,81	159	73	0.0397798	0.601297	0.0,0.022	0.046,0.022	-0.023	-2.3	2.3
9682	ENSG00000226742	HSBP1L1	18	+	79968091	79968183	79968094	79968183	79966611	79966678	9682	23,11	1,3	15,16	0,0	76	73	0.0397176	0.601297	0.957,0.779	1.0,1.0	-0.132	-13.2	13.2
14813	ENSG00000204152	TIMM23B	10	+	49970041	49970458	49970339	49970458	49958369	49958480	14813	19,19	1,2	14,20	0,0	371	73	0.0399372	0.60218	0.789,0.651	1.0,1.0	-0.28	-28	28
18073	ENSG00000178234	GALNT11	7	+	152108037	152108287	152108040	152108287	152105244	152105370	18073	104,78	0,2	106,96	4,4	76	73	0.0399523	0.60218	1.0,0.974	0.962,0.958	0.027	2.7	2.7
18827	ENSG00000198026	ZNF335	20	-	45957585	45957702	45957585	45957680	45957834	45957928	18827	1,2	26,19	3,5	17,20	95	73	0.0399349	0.60218	0.029,0.075	0.119,0.161	-0.088	-8.8	8.8
25498	ENSG00000197879	MYO1C	17	-	1467987	1468150	1467987	1468123	1468252	1468302	25498	51,33	193133	24,37	168194	100	73	0.0399982	0.602462	0.162,0.153	0.094,0.122	0.05	5	5
24388	ENSG00000149932	TMEM219	16	+	29963106	29963308	29963109	29963308	29962103	29962232	24388	7,14	0,0	15,13	4,0	76	73	0.0401001	0.60359	1.0,1.0	0.783,1.0	0.109	10.9	10.9
14351	ENSG00000197816	CCDC180	9	+	97364017	97364128	97364050	97364128	97362195	97362441	14351	1,0	1,1	2,1	3,1	106	73	0.0403244	0.603836	0.408,0.0	0.315,0.408	-0.158	-15.8	15.8
16744	ENSG00000197375	SLC22A5	5	+	132390689	132390904	132390775	132390904	132388920	132389021	16744	72,61	5,0	57,60	0,1	159	73	0.0402129	0.603836	0.869,1.0	1.0,0.965	-0.048	-4.8	4.8
19376	ENSG00000072778	ACADVL	17	+	7220463	7220676	7220603	7220676	7220121	7220197	19376	749604	8,9	781824	2,7	213	73	0.0402267	0.603836	0.97,0.958	0.993,0.976	-0.02	-2	2
21420	ENSG00000182087	TMEM259	19	-	1011583	1011663	1011583	1011612	1011740	1011798	21420	159137	35,38	188194	27,34	124	73	0.0402727	0.603836	0.728,0.68	0.804,0.771	-0.084	-8.4	8.4
22238	ENSG00000141258	SGSM2	17	+	2363979	2364183	2363999	2364183	2363561	2363599	22238	3,0	0,1	1,0	5,6	93	73	0.0403429	0.603836	1.0,0.0	0.136,0.0	0.432	43.2	43.2
24566	ENSG00000132330	SCLY	2	+	238098169	238099413	238098201	238099413	238096800	238096876	24566	1,0	9,10	3,2	7,28	105	73	0.0403675	0.603836	0.072,0.0	0.23,0.047	-0.103	-10.3	10.3
3645	ENSG00000185246	PRPF39	14	+	45110070	45110220	45110093	45110220	45109615	45109780	3645	4,9	31,23	18,8	12,24	96	73	0.0401811	0.603836	0.089,0.229	0.533,0.202	-0.209	-20.9	20.9
3818	ENSG00000135423	GLS2	12	-	56472118	56472273	56472118	56472195	56472689	56472751	3818	7,6	11,8	8,5	31,23	151	73	0.0401541	0.603836	0.235,0.266	0.111,0.095	0.147	14.7	14.7
461	ENSG00000187741	FANCA	16	-	89748658	89748858	89748658	89748767	89749729	89749902	461	0,1	10,2	4,2	10,21	164	73	0.0403878	0.603836	0.0,0.182	0.151,0.041	-0.005	-0.5	0.5
9990	ENSG00000183137	CEP57L1	6	+	109150117	109150239	109150165	109150239	109146769	109146937	9990	70,35	5,0	27,17	0,0	121	73	0.0403078	0.603836	0.894,1.0	1.0,1.0	-0.053	-5.3	5.3
11975	ENSG00000171202	TMEM126A	11	+	85654040	85654234	85654062	85654234	85650282	85650341	11975	7,0	114,77	7,7	76,79	95	73	0.0404606	0.604519	0.045,0.0	0.066,0.064	-0.043	-4.3	4.3
19954	ENSG00000177981	ASB8	12	-	48153367	48153529	48153367	48153525	48157458	48157502	19954	70,49	8,5	50,50	20,6	77	73	0.0405258	0.604682	0.892,0.903	0.703,0.888	0.102	10.2	10.2
833	ENSG00000176444	CLK2	1	-	155269487	155269716	155269487	155269713	155270807	155270977	833	70,55	23,17	52,57	28,31	76	73	0.0405237	0.604682	0.745,0.757	0.641,0.638	0.112	11.2	11.2
24935	ENSG00000084764	MAPRE3	2	+	27025876	27026032	27025879	27026032	27025582	27025737	24935	4,1	33,35	0,1	27,38	76	73	0.0406166	0.605631	0.104,0.027	0.0,0.025	0.053	5.3	5.3
11409	ENSG00000229089	ANKRD20A8P	2	-	94832006	94832091	94832006	94832088	94836059	94836129	11409	1,1	2,4	2,1	1,1	76	73	0.0407004	0.606193	0.324,0.194	0.658,0.49	-0.315	-31.5	31.5
16091	ENSG00000075089	ACTR6	12	+	100212255	100212354	100212259	100212354	100210294	100210351	16091	143,93	5,3	85,73	0,0	77	73	0.0407087	0.606193	0.964,0.967	1.0,1.0	-0.034	-3.4	3.4
19313	ENSG00000100083	GGA1	22	+	37617258	37617367	37617281	37617367	37616921	37616997	19313	10,4	2,1	6,4	0,0	96	73	0.0407902	0.607	0.792,0.753	1.0,1.0	-0.228	-22.8	22.8
20168	ENSG00000100239	PPP6R2	22	+	50406688	50406875	50406734	50406875	50393892	50394135	20168	106,81	2,0	114,98	3,4	119	73	0.0409564	0.608065	0.97,1.0	0.959,0.938	0.037	3.7	3.7
22042	ENSG00000133835	HSD17B4	5	+	119493799	119493946	119493817	119493946	119492099	119492124	22042	22,24	352239	10,16	265298	91	73	0.0409369	0.608065	0.048,0.075	0.029,0.041	0.026	2.6	2.6
23757	ENSG00000163249	CCNYL1	2	+	207747031	207747213	207747046	207747213	207742222	207742342	23757	0,2	15,11	2,6	21,23	88	73	0.0409984	0.608065	0.0,0.131	0.073,0.178	-0.06	-6	6
25184	ENSG00000135837	CEP350	1	+	180024391	180024582	180024418	180024582	180022697	180022848	25184	0,1	17,6	2,1	9,4	100	73	0.0409956	0.608065	0.0,0.108	0.14,0.154	-0.093	-9.3	9.3
25502	ENSG00000197879	MYO1C	17	-	1468252	1468314	1468252	1468308	1468402	1468490	25502	4,1	223193	9,5	196261	79	73	0.0409119	0.608065	0.016,0.005	0.041,0.017	-0.019	-1.9	1.9
24306	ENSG00000139625	MAP3K12	12	-	53483348	53483510	53483348	53483486	53483606	53483723	24306	8,0	25,13	0,2	13,13	97	73	0.0410981	0.609138	0.194,0.0	0.0,0.104	0.045	4.5	4.5
14549	ENSG00000181991	MRPS11	15	+	88472626	88472725	88472646	88472725	88467907	88468024	14549	178,97	6,2	171149	2,0	93	73	0.0411375	0.609316	0.959,0.974	0.985,1.0	-0.026	-2.6	2.6
15697	ENSG00000095574	IKZF5	10	-	122998492	122998671	122998492	122998658	123007025	123007150	15697	34,31	5,0	38,14	1,0	86	73	0.0412336	0.610025	0.852,1.0	0.97,1.0	-0.059	-5.9	5.9
23869	ENSG00000149136	SSRP1	11	-	57332151	57332310	57332151	57332280	57332382	57332486	23869	8,16	267169	20,14	165174	103	73	0.0412401	0.610025	0.021,0.063	0.079,0.054	-0.025	-2.5	2.5
19137	ENSG00000102312	PORCN	X	+	48511294	48511487	48511365	48511487	48509783	48509956	19137	2,8	8,3	15,10	4,3	144	73	0.0413214	0.610822	0.112,0.575	0.655,0.628	-0.298	-29.8	29.8
11152	ENSG00000183495	EP400	12	+	131979693	131979784	131979696	131979784	131960584	131961954	11152	9,6	8,6	8,2	13,14	76	73	0.0414333	0.610871	0.519,0.49	0.372,0.121	0.258	25.8	25.8
11805	ENSG00000163939	PBRM1	3	-	52658198	52658342	52658198	52658315	52662132	52662276	11805	3,2	67,52	6,1	21,18	100	73	0.0414375	0.610871	0.032,0.027	0.173,0.039	-0.076	-7.6	7.6
1704	ENSG00000064393	HIPK2	7	-	139614285	139614493	139614285	139614412	139620400	139620563	1704	95,81	41,18	167209	32,37	154	73	0.0414894	0.610871	0.523,0.681	0.712,0.728	-0.118	-11.8	11.8
17929	ENSG00000028310	BRD9	5	-	886591	886707	886591	886704	887360	887471	17929	41,27	1,7	35,29	8,11	76	73	0.0413876	0.610871	0.975,0.787	0.808,0.717	0.119	11.9	11.9
2309	ENSG00000187239	FNBP1	9	-	129923843	129923996	129923843	129923939	129924959	129925157	2309	24,16	3,4	16,12	0,2	130	73	0.041483	0.610871	0.818,0.692	1.0,0.771	-0.131	-13.1	13.1
23749	ENSG00000143847	PPFIA4	1	+	203056374	203056508	203056451	203056508	203056119	203056155	23749	2,1	1,0	4,0	0,2	150	73	0.0413736	0.610871	0.493,1.0	1.0,0.0	0.246	24.6	24.6
25435	ENSG00000180900	SCRIB	8	-	143810905	143811072	143810905	143811029	143811145	143811345	25435	43,42	2,0	57,95	5,4	116	73	0.0415703	0.611657	0.931,1.0	0.878,0.937	0.058	5.8	5.8
7075	ENSG00000144161	ZC3H8	2	-	112238314	112238528	112238314	112238523	112250190	112250272	7075	45,38	4,1	30,38	0,0	78	73	0.0416581	0.612545	0.913,0.973	1.0,1.0	-0.057	-5.7	5.7
19670	ENSG00000134294	SLC38A2	12	-	46363114	46363167	46363114	46363145	46363725	46363826	19670	74,51	398312	29,24	212234	95	73	0.0417104	0.612908	0.125,0.112	0.095,0.073	0.035	3.5	3.5
9273	ENSG00000162604	TM2D1	1	-	61686791	61686919	61686791	61686895	61694696	61694770	9273	9,5	1,0	4,5	1,1	97	73	0.0417439	0.612997	0.871,1.0	0.751,0.79	0.165	16.5	16.5
25178	ENSG00000125814	NAPB	20	-	23395138	23395262	23395138	23395185	23397071	23397188	25178	3,7	7,3	6,3	0,2	150	73	0.0418053	0.613317	0.173,0.532	1.0,0.422	-0.358	-35.8	35.8
3418	ENSG00000187742	SECISBP2	9	+	89325430	89325676	89325547	89325676	89319651	89319797	3418	75,49	2,0	77,72	4,3	190	73	0.0418428	0.613317	0.935,1.0	0.881,0.902	0.076	7.6	7.6
8504	ENSG00000091640	SPAG7	17	-	4960785	4960955	4960785	4960853	4966603	4966749	8504	7,8	1,1	6,10	1,0	175	73	0.0418484	0.613317	0.745,0.769	0.715,1.0	-0.1	-10	10
14829	ENSG00000177084	POLE	12	-	132624904	132625128	132624904	132624994	132625251	132625416	14829	14,13	2,1	3,5	2,2	207	73	0.041917	0.613331	0.712,0.821	0.346,0.469	0.359	35.9	35.9
15185	ENSG00000130429	ARPC1B	7	+	99394342	99394801	99394450	99394801	99394032	99394119	15185	87,53	795663	38,40	545621	181	73	0.041932	0.613331	0.042,0.031	0.027,0.025	0.011	1.1	1.1
1578	ENSG00000100441	KHNYN	14	+	24432909	24433032	24432935	24433032	24432793	24432852	1578	7,1	55,38	3,11	30,32	99	73	0.0418799	0.613331	0.086,0.019	0.069,0.202	-0.083	-8.3	8.3
16667	ENSG00000215908	CROCCP2	1	-	16619844	16620038	16619844	16620024	16623869	16623997	16667	2,1	4,3	1,0	4,5	87	73	0.0421805	0.615753	0.296,0.219	0.173,0.0	0.171	17.1	17.1
22983	ENSG00000165637	VDAC2	10	+	75217887	75217991	75217945	75217991	75214011	75214070	22983	17,15	11,4	11,20	4,0	131	73	0.0421609	0.615753	0.463,0.676	0.605,1.0	-0.233	-23.3	23.3
25852	ENSG00000124224	PPP4R1L	20	-	58240514	58240710	58240514	58240610	58243511	58243705	25852	0,1	3,6	1,1	0,1	173	73	0.0421336	0.615753	0.0,0.066	1.0,0.297	-0.615	-61.5	61.5
18864	ENSG00000092847	AGO1	1	+	35894300	35894402	35894314	35894402	35894036	35894171	18864	0,1	18,5	4,1	23,21	87	73	0.0422985	0.616464	0.0,0.144	0.127,0.038	-0.011	-1.1	1.1
19979	ENSG00000133624	ZNF767P	7	-	149552800	149553016	149552800	149553013	149558607	149558839	19979	8,7	1,7	2,10	0,2	76	73	0.0423401	0.616464	0.885,0.49	1.0,0.828	-0.226	-22.6	22.6
21869	ENSG00000270249	RP11-514P8.7	7	-	102543524	102543692	102543524	102543661	102544705	102544773	21869	2,3	2,3	4,2	2,0	104	73	0.0423677	0.616464	0.412,0.412	0.584,1.0	-0.38	-38	38
24011	ENSG00000163104	SMARCAD1	4	+	94280565	94280780	94280591	94280780	94278922	94279050	24011	2,0	42,27	4,2	29,33	99	73	0.0423102	0.616464	0.034,0.0	0.092,0.043	-0.051	-5.1	5.1
8513	ENSG00000138078	PREPL	2	-	44343744	44343951	44343744	44343948	44344519	44344586	8513	70,47	6,1	54,48	0,2	76	73	0.0423641	0.616464	0.918,0.978	1.0,0.958	-0.031	-3.1	3.1
25243	ENSG00000182196	ARL6IP4	12	+	122981570	122981879	122981594	122981879	122981128	122981266	25243	101,58	219175	99,88	189147	97	73	0.0424343	0.61703	0.258,0.2	0.283,0.311	-0.068	-6.8	6.8
23934	ENSG00000180953	ST20	15	-	79907628	79907706	79907628	79907684	79914587	79914675	23934	3,0	3,2	1,4	1,1	95	73	0.0424853	0.617368	0.435,0.0	0.435,0.755	-0.377	-37.7	37.7
10611	ENSG00000197256	KANK2	19	-	11178344	11178471	11178344	11178447	11178552	11178720	10611	2,0	9,13	3,9	32,38	97	73	0.0426771	0.61975	0.143,0.0	0.066,0.151	-0.037	-3.7	3.7
22242	ENSG00000141258	SGSM2	17	+	2372585	2372786	2372624	2372786	2372342	2372488	22242	8,5	0,0	6,8	1,2	112	73	0.0428532	0.621902	1.0,1.0	0.796,0.723	0.24	24	24
21705	ENSG00000175061	LRRC75A-AS1	17	+	16439527	16439703	16439580	16439703	16439326	16439414	21705	628489	223153	636536	174127	126	73	0.0429875	0.623039	0.62,0.649	0.679,0.71	-0.06	-6	6
25344	ENSG00000187583	PLEKHN1	1	+	974294	974364	974315	974364	973832	974051	25344	0,0	6,2	3,1	13,15	94	73	0.0429609	0.623039	0.0,0.0	0.152,0.049	-0.101	-10.1	10.1
21052	ENSG00000071054	MAP4K4	2	+	101866427	101866579	101866430	101866579	101864929	101865036	21052	66,44	19,11	56,46	7,7	76	73	0.0430881	0.624091	0.769,0.793	0.885,0.863	-0.093	-9.3	9.3
3109	ENSG00000138032	PPM1B	2	+	44217942	44218078	44217966	44218078	44209209	44209327	3109	3,4	84,48	2,9	26,47	97	73	0.0433117	0.626922	0.026,0.059	0.055,0.126	-0.048	-4.8	4.8
8288	ENSG00000118640	VAMP8	2	+	85581753	85581997	85581810	85581997	85579011	85579167	8288	127,84	7,2	163116	2,2	130	73	0.0433747	0.627426	0.911,0.959	0.979,0.97	-0.039	-3.9	3.9
24190	ENSG00000138246	DNAJC13	3	+	132461049	132461205	132461123	132461205	132460249	132460357	24190	65,32	1,0	39,40	1,3	147	73	0.0435016	0.628852	0.97,1.0	0.951,0.869	0.075	7.5	7.5
11924	ENSG00000055609	KMT2C	7	-	152139185	152139388	152139185	152139259	152139674	152139791	11924	5,11	104,87	7,16	68,66	202	73	0.0436136	0.628971	0.017,0.044	0.036,0.081	-0.028	-2.8	2.8
15032	ENSG00000149474	CSRP2BP	20	+	18161819	18162239	18161822	18162239	18159083	18159265	15032	5,2	4,2	15,15	2,4	76	73	0.0435906	0.628971	0.546,0.49	0.878,0.783	-0.313	-31.3	31.3
17103	ENSG00000105726	ATP13A1	19	-	19655315	19655468	19655315	19655453	19655527	19655654	17103	4,7	49,28	1,4	44,49	88	73	0.0436228	0.628971	0.063,0.172	0.019,0.063	0.076	7.6	7.6
21079	ENSG00000124532	MRS2	6	+	24415015	24415163	24415032	24415163	24412285	24412395	21079	18,11	62,42	26,27	64,45	90	73	0.0435965	0.628971	0.191,0.175	0.248,0.327	-0.104	-10.4	10.4
6119	ENSG00000175455	CCDC14	3	-	123915198	123915372	123915198	123915289	123931101	123931234	6119	110,68	4,4	79,74	10,6	156	73	0.0436635	0.62915	0.928,0.888	0.787,0.852	0.089	8.9	8.9
3213	ENSG00000109819	PPARGC1A	4	-	23824279	23824384	23824279	23824353	23824462	23824508	3213	3,1	7,7	1,0	2,2	104	73	0.0437014	0.629289	0.231,0.091	0.26,0.0	0.031	3.1	3.1
15918	ENSG00000108510	MED13	17	-	62029850	62030037	62029850	62030013	62031443	62031638	15918	14,4	35,36	5,2	38,31	97	73	0.0438551	0.630311	0.231,0.077	0.09,0.046	0.086	8.6	8.6
15971	ENSG00000198157	HMGN5	X	-	81118431	81118488	81118431	81118485	81118729	81118759	15971	2,2	14,7	0,1	4,3	76	73	0.0439719	0.630311	0.121,0.215	0.0,0.243	0.046	4.6	4.6
16324	ENSG00000177674	AGTRAP	1	+	11746011	11746223	11746126	11746223	11745800	11745837	16324	48,21	31,13	46,42	18,13	188	73	0.0439253	0.630311	0.375,0.385	0.498,0.556	-0.147	-14.7	14.7
16665	ENSG00000166342	NETO1	18	-	72794116	72794283	72794116	72794244	72794362	72794404	16665	2,1	19,14	6,8	23,38	112	73	0.0438693	0.630311	0.064,0.044	0.145,0.121	-0.079	-7.9	7.9
17794	ENSG00000146416	AIG1	6	+	143187387	143190597	143187628	143190597	143165081	143165183	17794	12,10	25,30	15,13	17,16	314	73	0.0439319	0.630311	0.1,0.072	0.17,0.159	-0.079	-7.9	7.9
2172	ENSG00000148362	C9orf142	9	+	136993052	136993243	136993092	136993243	136992928	136992974	2172	108,86	1,7	122114	1,2	113	73	0.0439893	0.630311	0.986,0.888	0.987,0.974	-0.043	-4.3	4.3
21858	ENSG00000164171	ITGA2	5	+	53065799	53065977	53065840	53065977	53064911	53065115	21858	3,0	14,13	2,4	9,4	114	73	0.0439989	0.630311	0.121,0.0	0.125,0.39	-0.197	-19.7	19.7
3830	ENSG00000142102	ATHL1	11	+	290960	291113	291001	291113	290677	290781	3830	5,6	2,1	7,8	0,0	114	73	0.0439592	0.630311	0.616,0.793	1.0,1.0	-0.295	-29.5	29.5
20599	ENSG00000104872	PIH1D1	19	-	49446550	49446694	49446550	49446595	49447023	49447099	20599	256201	4,0	159195	3,6	172	73	0.0440808	0.630514	0.964,1.0	0.957,0.932	0.037	3.7	3.7
23898	ENSG00000082213	C5orf22	5	+	31538259	31538689	31538483	31538689	31535743	31535893	23898	301224	6,3	241248	2,1	297	73	0.0440524	0.630514	0.925,0.948	0.967,0.984	-0.039	-3.9	3.9
525	ENSG00000160271	RALGDS	9	-	133109625	133109827	133109625	133109721	133110295	133110489	525	1,1	30,11	4,5	36,36	179	73	0.044098	0.630514	0.013,0.036	0.043,0.054	-0.024	-2.4	2.4
18875	ENSG00000111602	TIMELESS	12	-	56433380	56433459	56433380	56433443	56433537	56433652	18875	10,2	16,23	6,7	65,78	89	73	0.0441533	0.6309	0.339,0.067	0.07,0.069	0.134	13.4	13.4
12032	ENSG00000182272	B4GALNT4	11	+	380670	380951	380824	380951	380291	380445	12032	8,1	34,20	15,16	47,46	227	73	0.0444013	0.632131	0.07,0.016	0.093,0.101	-0.054	-5.4	5.4
15023	ENSG00000132591	ERAL1	17	+	28858575	28858775	28858579	28858775	28858373	28858486	15023	76,83	3,4	88,78	1,1	77	73	0.0443281	0.632131	0.96,0.952	0.988,0.987	-0.032	-3.2	3.2
17318	ENSG00000140395	WDR61	15	-	78285260	78285724	78285260	78285339	78286040	78286133	17318	44,31	107,57	21,23	101,54	458	73	0.0443024	0.632131	0.062,0.08	0.032,0.064	0.023	2.3	2.3
2052	ENSG00000011566	MAP4K3	2	-	39254449	39254545	39254449	39254520	39258347	39258440	2052	2,5	25,16	0,2	17,18	98	73	0.0443784	0.632131	0.056,0.189	0.0,0.076	0.084	8.4	8.4
2063	ENSG00000251595	ABCA11P	4	-	425814	427119	425814	426973	437445	437511	2063	17,7	4,0	5,9	4,4	219	73	0.0444099	0.632131	0.586,1.0	0.294,0.429	0.431	43.1	43.1
2617	ENSG00000224078	SNHG14	15	+	25088578	25088741	25088607	25088741	25087466	25087599	2617	5,8	7,3	10,14	2,3	102	73	0.0443162	0.632131	0.338,0.656	0.782,0.77	-0.279	-27.9	27.9
9275	ENSG00000162604	TM2D1	1	-	61686791	61686915	61686791	61686895	61694696	61694770	9275	9,5	1,0	4,5	1,1	93	73	0.0444846	0.632789	0.876,1.0	0.758,0.797	0.16	16	16
10615	ENSG00000205356	TECPR1	7	-	98244927	98245106	98244927	98245067	98245921	98246165	10615	1,0	27,26	5,0	20,24	112	73	0.044515	0.632817	0.024,0.0	0.14,0.0	-0.058	-5.8	5.8
13906	ENSG00000074266	EED	11	+	86277771	86277991	86277917	86277991	86276979	86277138	13906	8,7	32,16	5,4	35,36	219	73	0.0445865	0.633027	0.077,0.127	0.045,0.036	0.062	6.2	6.2
17857	ENSG00000136295	TTYH3	7	+	2647913	2648054	2647958	2648054	2647417	2647638	17857	2,3	19,14	1,1	25,28	118	73	0.0445762	0.633027	0.061,0.117	0.024,0.022	0.066	6.6	6.6
719	ENSG00000272752	STAG3L5P-PVRIG2P-PILRB	7	+	100358230	100358366	100358263	100358366	100356749	100356883	719	49,43	5,4	42,45	1,2	106	73	0.0446858	0.634031	0.871,0.881	0.967,0.939	-0.077	-7.7	7.7
5410	ENSG00000158402	CDC25C	5	-	138330986	138331218	138330986	138331214	138331594	138331619	5410	6,10	10,4	2,4	0,2	77	73	0.0448178	0.6355	0.363,0.703	1.0,0.655	-0.295	-29.5	29.5
8144	ENSG00000111653	ING4	12	-	6652270	6652415	6652270	6652309	6652661	6652767	8144	72,60	11,11	33,37	4,1	179	73	0.0448543	0.635612	0.727,0.69	0.771,0.938	-0.146	-14.6	14.6
18807	ENSG00000109919	MTCH2	11	-	47625673	47625867	47625673	47625740	47627079	47627127	18807	13,8	0,0	10,11	2,1	200	73	0.0448997	0.635649	1.0,1.0	0.646,0.801	0.276	27.6	27.6
19197	ENSG00000104613	INTS10	8	+	19845696	19845797	19845703	19845797	19844080	19844238	19197	15,9	86,36	11,4	80,73	80	73	0.0449379	0.635649	0.137,0.186	0.111,0.048	0.082	8.2	8.2
25193	ENSG00000101337	TM9SF4	20	+	32155051	32155186	32155102	32155186	32150799	32150875	25193	7,4	66,49	2,4	69101	124	73	0.0449425	0.635649	0.059,0.046	0.017,0.023	0.033	3.3	3.3
1321	ENSG00000068400	GRIPAP1	X	-	48975154	48975309	48975154	48975291	48976017	48976111	1321	111,67	0,2	64,72	3,3	91	73	0.0450097	0.635973	1.0,0.964	0.945,0.951	0.034	3.4	3.4
15520	ENSG00000157653	C9orf43	9	+	113413429	113413644	113413444	113413644	113410685	113411001	15520	1,2	3,2	0,0	3,3	88	73	0.0450226	0.635973	0.217,0.453	0.0,0.0	0.335	33.5	33.5
2511	ENSG00000123992	DNPEP	2	-	219385423	219385549	219385423	219385531	219385630	219385706	2511	4,9	75,60	4,2	83,74	91	73	0.0451556	0.637447	0.041,0.107	0.037,0.021	0.045	4.5	4.5
13020	ENSG00000148343	FAM73B	9	+	129068804	129068899	129068837	129068899	129068018	129068332	13020	6,2	1,0	5,5	1,1	106	73	0.0452602	0.638115	0.805,1.0	0.775,0.775	0.128	12.8	12.8
325	ENSG00000174839	DENND6A	3	-	57672255	57672326	57672255	57672298	57672399	57672438	325	3,1	17,10	0,0	7,19	101	73	0.045247	0.638115	0.113,0.067	0.0,0.0	0.09	9	9
216	ENSG00000095319	NUP188	9	+	128990119	128990226	128990152	128990226	128988046	128988186	216	76,59	1,3	85,90	4,9	106	73	0.0452984	0.638249	0.981,0.931	0.936,0.873	0.051	5.1	5.1
14561	ENSG00000147955	SIGMAR1	9	-	34636996	34637112	34636996	34637089	34637219	34637732	14561	17,6	129,93	31,39	182235	96	73	0.0453762	0.638941	0.091,0.047	0.115,0.112	-0.044	-4.4	4.4
3304	ENSG00000140264	SERF2	15	+	43793686	43794046	43793709	43794046	43792974	43793083	3304	121,90	26591687	143,97	19521724	96	73	0.0454609	0.639706	0.033,0.039	0.053,0.041	-0.011	-1.1	1.1
905	ENSG00000090612	ZNF268	12	+	133187864	133188072	133187871	133188072	133181945	133182030	905	9,4	41,35	3,1	27,33	80	73	0.0454881	0.639706	0.167,0.094	0.092,0.027	0.071	7.1	7.1
6903	ENSG00000135164	DMTF1	7	+	87190923	87191027	87190944	87191027	87188091	87188301	6903	9,0	78,44	0,2	29,41	94	73	0.045565	0.640385	0.082,0.0	0.0,0.036	0.023	2.3	2.3
3393	ENSG00000104517	UBR5	8	-	102299451	102299496	102299451	102299493	102299999	102300151	3393	1,1	0,0	1,4	3,0	76	73	0.0457024	0.641909	1.0,1.0	0.243,1.0	0.379	37.9	37.9
13960	ENSG00000178773	CPNE7	16	+	89595771	89595961	89595830	89595961	89595575	89595603	13960	47,42	5,15	50,53	29,20	132	73	0.0458099	0.642519	0.839,0.608	0.488,0.594	0.183	18.3	18.3
23319	ENSG00000118873	RAB3GAP2	1	-	220164732	220164799	220164732	220164795	220167292	220167399	23319	50,30	2,0	31,18	2,3	77	73	0.0458612	0.642519	0.96,1.0	0.936,0.85	0.087	8.7	8.7
7929	ENSG00000107959	PITRM1	10	-	3143388	3143731	3143388	3143501	3144291	3144366	7929	49,28	109,85	37,39	135161	303	73	0.0457868	0.642519	0.098,0.074	0.062,0.055	0.027	2.7	2.7
99	ENSG00000178028	DMAP1	1	+	44219760	44219878	44219805	44219878	44219405	44219477	99	4,5	64,64	10,8	60,55	118	73	0.0458612	0.642519	0.037,0.046	0.093,0.083	-0.046	-4.6	4.6
17835	ENSG00000156482	RPL30	8	-	98044942	98045087	98044942	98045086	98045346	98045399	17835	3,2	0,0	3,1	0,3	74	73	0.0459676	0.642996	1.0,1.0	1.0,0.247	0.377	37.7	37.7
19221	ENSG00000143179	UCK2	1	+	165885141	165885379	165885312	165885379	165827530	165827932	19221	6,13	0,0	16,10	0,3	244	73	0.0459819	0.642996	1.0,1.0	1.0,0.499	0.25	25	25
25472	ENSG00000105221	AKT2	19	-	40255157	40255299	40255157	40255269	40256925	40257053	25472	15,7	155125	15,15	85123	103	73	0.0459555	0.642996	0.064,0.038	0.111,0.08	-0.044	-4.4	4.4
15009	ENSG00000140829	DHX38	16	+	72097613	72097781	72097676	72097781	72096926	72097009	15009	11,5	37,39	4,3	37,43	136	73	0.0460976	0.643975	0.138,0.064	0.055,0.036	0.056	5.6	5.6
20301	ENSG00000204832	ST8SIA6-AS1	10	+	17408049	17408244	17408070	17408244	17399098	17399202	20301	57,34	5,0	44,57	0,1	94	73	0.0461661	0.643975	0.899,1.0	1.0,0.978	-0.039	-3.9	3.9
20602	ENSG00000104872	PIH1D1	19	-	49446550	49446794	49446550	49446595	49447023	49447099	20602	154,94	4,0	99100	3,6	272	73	0.0461966	0.643975	0.912,1.0	0.899,0.817	0.098	9.8	9.8
4219	ENSG00000125912	NCLN	19	+	3206261	3206425	3206264	3206425	3206151	3206190	4219	32,20	28,30	34,65	21,41	76	73	0.0461771	0.643975	0.523,0.39	0.609,0.604	-0.15	-15	15
7218	ENSG00000179152	TCAIM	3	+	44367455	44367708	44367531	44367708	44361364	44361518	7218	22,26	6,12	17,22	20,13	149	73	0.0461695	0.643975	0.642,0.515	0.294,0.453	0.205	20.5	20.5
1668	ENSG00000134057	CCNB1	5	+	69177238	69177349	69177290	69177349	69175396	69175537	1668	419275	12,2	160262	11,7	125	73	0.0463993	0.645808	0.953,0.988	0.895,0.956	0.045	4.5	4.5
26281	ENSG00000203705	TATDN3	1	+	212812226	212812328	212812247	212812328	212807735	212807848	26281	22,10	33,21	5,4	22,11	94	73	0.0464151	0.645808	0.341,0.27	0.15,0.22	0.12	12	12
5467	ENSG00000116151	MORN1	1	-	2384977	2385158	2384977	2385065	2385806	2385897	5467	0,1	29,24	0,6	22,29	166	73	0.0463641	0.645808	0.0,0.018	0.0,0.083	-0.033	-3.3	3.3
13747	ENSG00000126858	RHOT1	17	+	32221065	32221186	32221070	32221186	32211115	32211238	13747	4,2	0,0	2,1	3,0	78	73	0.0465171	0.646016	1.0,1.0	0.384,1.0	0.308	30.8	30.8
1952	ENSG00000255054	RP1-317E23.6	1	+	25823237	25823323	25823239	25823323	25823018	25823128	1952	8,1	0,0	1,4	3,0	75	73	0.0464964	0.646016	1.0,1.0	0.245,1.0	0.377	37.7	37.7
8658	ENSG00000214078	CPNE1	20	-	35631996	35632227	35631996	35632025	35632310	35632385	8658	15,9	0,1	17,21	1,2	275	73	0.0464984	0.646016	1.0,0.705	0.819,0.736	0.075	7.5	7.5
25528	ENSG00000072310	SREBF1	17	-	17817839	17817951	17817839	17817916	17818259	17818347	25528	37,40	536437	32,43	680719	108	73	0.0466457	0.647156	0.045,0.058	0.031,0.039	0.017	1.7	1.7
9529	ENSG00000127838	PNKD	2	+	218340011	218340141	218340028	218340141	218339782	218339898	9529	2,0	51,49	1,6	46,66	90	73	0.0466573	0.647156	0.031,0.0	0.017,0.069	-0.028	-2.8	2.8
16464	ENSG00000162572	SCNN1D	1	+	1282241	1282315	1282275	1282315	1280587	1281610	16464	3,3	0,0	4,3	3,0	107	73	0.0467932	0.647829	1.0,1.0	0.476,1.0	0.262	26.2	26.2
24283	ENSG00000067369	TP53BP1	15	-	43475655	43475719	43475655	43475694	43477592	43477759	24283	0,0	16,22	3,2	31,28	98	73	0.04679	0.647829	0.0,0.0	0.067,0.051	-0.059	-5.9	5.9
7397	ENSG00000273173	SNURF	15	+	24974287	24974456	24974397	24974456	24967931	24968082	7397	1231973	12,13	923851	15,20	183	73	0.0467423	0.647829	0.976,0.968	0.961,0.944	0.02	2	2
17592	ENSG00000171163	ZNF692	1	-	248857233	248857497	248857233	248857436	248857827	248857859	17592	59,37	3,1	51,71	3,10	134	73	0.0468467	0.648167	0.915,0.953	0.903,0.795	0.085	8.5	8.5
12946	ENSG00000116560	SFPQ	1	-	35176379	35176474	35176379	35176471	35177988	35178036	12946	1,2	0,0	5,1	0,3	76	73	0.0469767	0.649197	1.0,1.0	1.0,0.243	0.379	37.9	37.9
17448	ENSG00000103067	ESRP2	16	-	68230388	68230554	68230388	68230480	68230840	68231027	17448	87,58	1,0	109126	2,4	147	73	0.0470378	0.649197	0.977,1.0	0.964,0.94	0.036	3.6	3.6
19987	ENSG00000148341	SH3GLB2	9	-	129010669	129010765	129010669	129010693	129012235	129012298	19987	106,61	158119	70,46	135140	145	73	0.0469927	0.649197	0.252,0.205	0.207,0.142	0.054	5.4	5.4
2664	ENSG00000137337	MDC1	6	-	30714030	30714228	30714030	30714183	30715039	30715178	2664	9,9	24,12	6,6	25,32	118	73	0.0470199	0.649197	0.188,0.317	0.129,0.104	0.136	13.6	13.6
10	ENSG00000166012	TAF1D	11	-	93736693	93736797	93736693	93736751	93737063	93737239	10	28,16	246160	17,24	136,91	119	73	0.0471852	0.649584	0.065,0.058	0.071,0.139	-0.044	-4.4	4.4
11307	ENSG00000241316	SUCLG2-AS1	3	+	67670881	67671004	67670959	67671004	67669815	67669909	11307	7,5	3,0	9,3	0,0	151	73	0.0474743	0.649584	0.53,1.0	1.0,1.0	-0.235	-23.5	23.5
14279	ENSG00000136271	DDX56	7	-	44568117	44568286	44568117	44568223	44568902	44568992	14279	9,8	159116	2,5	123128	136	73	0.0474582	0.649584	0.029,0.036	0.009,0.021	0.018	1.8	1.8
15308	ENSG00000122678	POLM	7	-	44078755	44078842	44078755	44078811	44079570	44079741	15308	5,1	24,14	0,2	15,31	104	73	0.0473769	0.649584	0.128,0.048	0.0,0.043	0.067	6.7	6.7
17780	ENSG00000167110	GOLGA2	9	-	128261453	128261592	128261453	128261561	128261667	128261757	17780	6,1	107,70	8,6	68,80	104	73	0.0473032	0.649584	0.038,0.01	0.076,0.05	-0.039	-3.9	3.9
22857	ENSG00000188690	UROS	10	-	125789282	125789528	125789282	125789363	125794879	125794978	22857	21,10	12,4	17,19	4,3	238	73	0.0471499	0.649584	0.349,0.434	0.566,0.66	-0.222	-22.2	22.2
23194	ENSG00000110888	CAPRIN2	12	-	30714958	30715144	30714958	30715081	30716507	30716676	23194	41,34	3,4	27,30	18,3	136	73	0.0472602	0.649584	0.88,0.82	0.446,0.843	0.206	20.6	20.6
26343	ENSG00000132964	CDK8	13	+	26401465	26401624	26401468	26401624	26401268	26401347	26343	50,24	18,11	35,39	2,12	76	73	0.0473485	0.649584	0.727,0.677	0.944,0.757	-0.149	-14.9	14.9
3511	ENSG00000075413	MARK3	14	+	103468080	103468186	103468085	103468186	103467078	103467191	3511	43,26	0,1	22,16	4,0	78	73	0.0474171	0.649584	1.0,0.961	0.837,1.0	0.062	6.2	6.2
4729	ENSG00000099992	TBC1D10A	22	-	30304530	30304651	30304530	30304630	30326672	30326901	4729	2,2	14,18	1,0	15,13	94	73	0.0473864	0.649584	0.1,0.079	0.049,0.0	0.065	6.5	6.5
5400	ENSG00000166411	IDH3A	15	+	78156907	78157631	78157547	78157631	78155212	78155275	5400	64,27	39,33	56,71	93,69	713	73	0.0472075	0.649584	0.144,0.077	0.058,0.095	0.034	3.4	3.4
591	ENSG00000185813	PCYT2	17	-	81904897	81904963	81904897	81904944	81905065	81905154	591	3,2	74,61	10,14	132181	92	73	0.0472926	0.649584	0.031,0.025	0.057,0.058	-0.03	-3	3
8063	ENSG00000142687	KIAA0319L	1	-	35451634	35451779	35451634	35451776	35453556	35453689	8063	9,7	164,85	13,11	105,84	76	73	0.0473931	0.649584	0.05,0.073	0.106,0.112	-0.048	-4.8	4.8
9766	ENSG00000118900	UBN1	16	+	4852878	4853166	4852957	4853166	4847630	4848210	9766	61,59	4,2	59,63	2,0	152	73	0.047177	0.649584	0.88,0.934	0.934,1.0	-0.06	-6	6
6305	ENSG00000085982	USP40	2	-	233540661	233540769	233540661	233540766	233542267	233542363	6305	35,41	5,0	33,20	0,0	76	73	0.0475363	0.650033	0.871,1.0	1.0,1.0	-0.065	-6.5	6.5
22500	ENSG00000071894	CPSF1	8	-	144397742	144397879	144397742	144397876	144397953	144398132	22500	37,28	1,0	23,55	3,2	76	73	0.0476496	0.651182	0.973,1.0	0.88,0.964	0.065	6.5	6.5
1722	ENSG00000143801	PSEN2	1	+	226891742	226891849	226891745	226891849	226891277	226891361	1722	16,17	11,10	24,25	8,6	76	73	0.0477529	0.651793	0.583,0.62	0.742,0.8	-0.17	-17	17
17426	ENSG00000089022	MAPKAPK5	12	+	111890004	111890144	111890039	111890144	111888884	111889000	17426	21,4	47,21	5,4	26,30	108	73	0.0477446	0.651793	0.232,0.114	0.115,0.083	0.074	7.4	7.4
5395	ENSG00000166411	IDH3A	15	+	78163469	78163609	78163506	78163609	78162233	78162367	5395	2,2	123,77	7,5	130110	110	73	0.0479163	0.653623	0.011,0.017	0.035,0.029	-0.018	-1.8	1.8
12652	ENSG00000132361	CLUH	17	-	2701612	2701752	2701612	2701733	2701913	2702057	12652	12,11	1,0	34,39	2,3	92	73	0.0480659	0.653991	0.905,1.0	0.931,0.912	0.031	3.1	3.1
12829	ENSG00000099331	MYO9B	19	+	17202841	17202883	17202844	17202883	17202129	17202303	12829	36,11	10,7	15,16	15,12	76	73	0.0482923	0.653991	0.776,0.601	0.49,0.562	0.162	16.2	16.2
14366	ENSG00000117751	PPP1R8	1	+	27838698	27838852	27838776	27838852	27832755	27832816	14366	134103	0,1	128131	4,2	151	73	0.0481084	0.653991	1.0,0.98	0.939,0.969	0.036	3.6	3.6
1755	ENSG00000162419	GMEB1	1	+	28690073	28690186	28690103	28690186	28683582	28683740	1755	7,5	21,16	8,10	9,14	103	73	0.0482234	0.653991	0.191,0.181	0.386,0.336	-0.175	-17.5	17.5
18115	ENSG00000101104	PABPC1L	20	+	44930517	44930726	44930520	44930726	44924160	44924256	18115	312211	14,5	49,56	1,1	76	73	0.0480986	0.653991	0.955,0.976	0.979,0.982	-0.015	-1.5	1.5
19330	ENSG00000159166	LAD1	1	-	201382652	201382805	201382652	201382739	201383073	201383244	19330	23,11	144,83	15,11	147163	139	73	0.0481112	0.653991	0.077,0.065	0.051,0.034	0.029	2.9	2.9
20047	ENSG00000150403	TMCO3	13	+	113549374	113549501	113549424	113549501	113548302	113548452	20047	5,6	100,59	0,2	37,29	123	73	0.048177	0.653991	0.029,0.057	0.0,0.039	0.024	2.4	2.4
4270	ENSG00000162004	CCDC78	16	-	724321	724806	724321	724509	724910	724989	4270	115,87	0,0	207222	2,3	370	73	0.0482958	0.653991	1.0,1.0	0.953,0.936	0.055	5.5	5.5
501	ENSG00000156136	DCK	4	+	71023546	71023706	71023558	71023706	71022366	71022560	501	6,8	22,15	4,5	27,34	85	73	0.0481748	0.653991	0.19,0.314	0.113,0.112	0.14	14	14
5635	ENSG00000094914	AAAS	12	-	53315334	53315486	53315334	53315426	53315726	53315782	5635	3,3	99,68	7,5	60,71	133	73	0.048248	0.653991	0.016,0.024	0.06,0.037	-0.029	-2.9	2.9
777	ENSG00000267110	CTD-2587H24.4	19	-	55159532	55159720	55159532	55159607	55159898	55160013	777	1,2	4,3	1,1	0,1	186	73	0.048275	0.653991	0.089,0.207	1.0,0.282	-0.493	-49.3	49.3
7981	ENSG00000174233	ADCY6	12	-	48775302	48775531	48775302	48775450	48775672	48775698	7981	8,4	41,23	2,2	30,25	154	73	0.0480972	0.653991	0.085,0.076	0.031,0.037	0.046	4.6	4.6
5779	ENSG00000108799	EZH1	17	-	42702876	42703038	42702876	42703025	42703739	42703820	5779	3,4	0,0	4,2	0,3	86	73	0.048354	0.654382	1.0,1.0	1.0,0.361	0.32	32	32
17515	ENSG00000165802	NSMF	9	-	137449390	137449491	137449390	137449483	137449598	137449665	17515	232193	2,3	299349	6,11	81	73	0.0485262	0.655914	0.991,0.983	0.978,0.966	0.015	1.5	1.5
26193	ENSG00000092096	SLC22A17	14	-	23348160	23348355	23348160	23348306	23349271	23349426	26193	4,4	1,1	5,1	0,0	122	73	0.0484994	0.655914	0.705,0.705	1.0,1.0	-0.295	-29.5	29.5
1220	ENSG00000242259	C22orf39	22	-	19359335	19359507	19359335	19359484	19361236	19361341	1220	4,1	40,48	9,6	51,62	96	73	0.0487006	0.657412	0.071,0.016	0.118,0.069	-0.05	-5	5
25313	ENSG00000107186	MPDZ	9	-	13147547	13147694	13147547	13147658	13150510	13150688	25313	4,0	13,6	0,0	3,10	109	73	0.0487252	0.657412	0.171,0.0	0.0,0.0	0.086	8.6	8.6
7787	ENSG00000149547	EI24	11	+	125575250	125575408	125575262	125575408	125572457	125572569	7787	9,9	177120	23,20	218190	85	73	0.0487256	0.657412	0.042,0.061	0.083,0.083	-0.032	-3.2	3.2
13761	ENSG00000010322	NISCH	3	+	52490031	52490231	52490074	52490231	52489335	52489678	13761	4,3	44,32	2,9	18,22	116	73	0.0488648	0.658193	0.054,0.056	0.065,0.205	-0.08	-8	8
21350	ENSG00000128185	DGCR6L	22	-	20315335	20315520	20315335	20315476	20316118	20316212	21350	8,10	72,56	6,5	94,76	117	73	0.0488722	0.658193	0.065,0.1	0.038,0.039	0.044	4.4	4.4
21398	ENSG00000213918	DNASE1	16	+	3656963	3657111	3656998	3657111	3656637	3656753	21398	9,4	13,1	4,4	13,14	108	73	0.0488322	0.658193	0.319,0.73	0.172,0.162	0.357	35.7	35.7
7308	ENSG00000147642	SYBU	8	-	109642727	109642947	109642727	109642932	109644635	109644716	7308	0,2	6,3	1,4	4,2	88	73	0.0490501	0.660189	0.0,0.356	0.172,0.624	-0.22	-22	22
19996	ENSG00000221983	UBA52	19	+	18574732	18574972	18574841	18574972	18573661	18573748	19996	4,3	3,0	3,2	0,1	182	73	0.0491425	0.66093	0.348,1.0	1.0,0.445	-0.049	-4.9	4.9
8516	ENSG00000073910	FRY	13	+	32267169	32267359	32267242	32267359	32265449	32265616	8516	100,80	0,0	161,99	6,0	146	73	0.0491645	0.66093	1.0,1.0	0.931,1.0	0.034	3.4	3.4
13855	ENSG00000138698	RAP1GDS1	4	+	98421254	98421394	98421257	98421394	98420018	98420144	13855	51,28	4,7	47,70	2,4	76	73	0.0492507	0.661428	0.925,0.793	0.958,0.944	-0.092	-9.2	9.2
9409	ENSG00000197070	ARRDC1	9	+	137613422	137613664	137613614	137613664	137612895	137613006	9409	33,35	0,0	18,25	1,2	265	73	0.049261	0.661428	1.0,1.0	0.832,0.775	0.197	19.7	19.7
25429	ENSG00000180900	SCRIB	8	-	143791665	143791740	143791665	143791684	143791875	143791913	25429	4,3	0,1	2,12	2,1	129	73	0.0493016	0.661575	1.0,0.629	0.361,0.872	0.198	19.8	19.8
7895	ENSG00000131067	GGT7	20	-	34860253	34860414	34860253	34860321	34861444	34861562	7895	12,9	14,14	10,7	31,20	166	73	0.0495431	0.664415	0.274,0.22	0.124,0.133	0.118	11.8	11.8
18732	ENSG00000129197	RPAIN	17	+	5425970	5428211	5428070	5428211	5422768	5422829	18732	641369	4,0	409392	0,0	2173	73	0.0496174	0.66461	0.843,1.0	1.0,1.0	-0.079	-7.9	7.9
724	ENSG00000272752	STAG3L5P-PVRIG2P-PILRB	7	+	100358219	100358292	100358263	100358292	100356749	100356883	724	205151	5,4	141179	1,2	117	73	0.049605	0.66461	0.962,0.959	0.989,0.982	-0.025	-2.5	2.5
20650	ENSG00000169026	MFSD7	4	-	682780	682890	682780	682886	683209	683367	20650	7,4	6,0	9,10	0,2	77	73	0.0497314	0.665737	0.525,1.0	1.0,0.826	-0.151	-15.1	15.1
23886	ENSG00000123983	ACSL3	2	+	222918048	222918155	222918069	222918155	222916318	222916496	23886	178145	8,13	258325	27,35	94	73	0.0499099	0.667291	0.945,0.897	0.881,0.878	0.042	4.2	4.2
25237	ENSG00000070081	NUCB2	11	+	17296020	17296211	17296049	17296211	17295323	17295467	25237	6,6	1,2	4,5	0,1	102	73	0.0499261	0.667291	0.811,0.682	1.0,0.782	-0.144	-14.4	14.4
4401	ENSG00000013573	DDX11	12	+	31089885	31090094	31089890	31090094	31089402	31089490	4401	3,5	0,5	6,21	1,1	78	73	0.0499374	0.667291	1.0,0.483	0.849,0.952	-0.159	-15.9	15.9
13069	ENSG00000077147	TM9SF3	10	-	96544075	96544222	96544075	96544206	96547894	96547989	13069	2,4	192157	7,9	217198	89	73	0.0500422	0.668186	0.008,0.02	0.026,0.036	-0.017	-1.7	1.7
22856	ENSG00000188690	UROS	10	-	125789282	125789438	125789282	125789363	125794879	125794978	22856	11,4	12,4	7,13	4,3	148	73	0.0500944	0.668186	0.311,0.33	0.463,0.681	-0.252	-25.2	25.2
5443	ENSG00000064687	ABCA7	19	+	1065269	1065572	1065290	1065572	1064930	1065171	5443	24,15	0,0	18,23	0,4	94	73	0.0500646	0.668186	1.0,1.0	1.0,0.817	0.092	9.2	9.2
8532	ENSG00000012048	BRCA1	17	-	43121557	43121680	43121557	43121676	43124016	43124115	8532	0,1	3,0	1,4	3,6	77	73	0.0502393	0.669716	0.0,1.0	0.24,0.387	0.186	18.6	18.6
4111	ENSG00000156860	FBRS	16	+	30661131	30661333	30661303	30661333	30660262	30660442	4111	15,7	3,0	7,6	0,0	245	73	0.0503573	0.670888	0.598,1.0	1.0,1.0	-0.201	-20.1	20.1
12301	ENSG00000116918	TSNAX	1	+	231542459	231542611	231542480	231542611	231537212	231537327	12301	13,15	189110	6,7	120141	94	73	0.0504265	0.671143	0.051,0.096	0.037,0.037	0.036	3.6	3.6
9867	ENSG00000108848	LUC7L3	17	+	50746515	50746702	50746544	50746702	50745719	50746003	9867	25,12	7,2	18,16	3,0	102	73	0.0504368	0.671143	0.719,0.811	0.811,1.0	-0.14	-14	14
19780	ENSG00000177169	ULK1	12	+	131915013	131915231	131915082	131915231	131914351	131914477	19780	2,4	41,27	2,9	19,24	142	73	0.0505391	0.672104	0.024,0.071	0.051,0.162	-0.059	-5.9	5.9
10982	ENSG00000120896	SORBS3	8	+	22565825	22566484	22566344	22566484	22565267	22565354	10982	33,33	3,0	29,29	0,0	592	73	0.0507649	0.674704	0.576,1.0	1.0,1.0	-0.212	-21.2	21.2
10027	ENSG00000167595	PROSER3	19	+	35765033	35765176	35765066	35765176	35764853	35764936	10027	9,2	2,4	7,4	0,2	106	73	0.0508369	0.675102	0.756,0.256	1.0,0.579	-0.283	-28.3	28.3
1074	ENSG00000117569	PTBP2	1	+	96813272	96814793	96813275	96814793	96813028	96813106	1074	9,8	20,14	10,5	8,4	76	73	0.0509769	0.675102	0.302,0.354	0.546,0.546	-0.218	-21.8	21.8
11728	ENSG00000138785	INTS12	4	-	105703647	105703812	105703647	105703809	105708637	105708659	11728	1,3	3,1	2,0	5,2	76	73	0.0509017	0.675102	0.243,0.742	0.278,0.0	0.353	35.3	35.3
1255	ENSG00000116237	ICMT	1	-	6234885	6234974	6234885	6234970	6235716	6235972	1255	27,33	2,0	55101	6,5	77	73	0.0508603	0.675102	0.928,1.0	0.897,0.95	0.04	4	4
5128	ENSG00000154582	TCEB1	8	-	73955646	73955763	73955646	73955761	73955910	73956054	5128	3,2	0,2	1,2	1,2	75	73	0.0509766	0.675102	1.0,0.493	0.493,0.493	0.253	25.3	25.3
9828	ENSG00000205133	TRIQK	8	-	92886662	92886757	92886662	92886731	92891988	92892074	9828	9,7	0,4	1,12	1,0	99	73	0.0509614	0.675102	1.0,0.563	0.424,1.0	0.07	7	7
20149	ENSG00000099953	MMP11	22	+	23781787	23782483	23782225	23782483	23781192	23781409	20149	10,0	3,3	3,0	7,2	511	73	0.0510955	0.676271	0.323,0.0	0.058,0.0	0.133	13.3	13.3
17033	ENSG00000162664	ZNF326	1	+	90013098	90013237	90013125	90013237	90010087	90010286	17033	14,10	94,36	5,4	56,43	100	73	0.051222	0.677543	0.098,0.169	0.061,0.064	0.071	7.1	7.1
10594	ENSG00000004139	SARM1	17	+	28388122	28388276	28388173	28388276	28385048	28385275	10594	6,6	20,17	9,13	13,17	124	73	0.0514162	0.678013	0.15,0.172	0.29,0.31	-0.139	-13.9	13.9
11020	ENSG00000111596	CNOT2	12	+	70344110	70344228	70344127	70344228	70342257	70342307	11020	7,2	88,58	0,3	56,77	90	73	0.0514375	0.678013	0.061,0.027	0.0,0.031	0.028	2.8	2.8
18521	ENSG00000064115	TM7SF3	12	-	26999525	26999766	26999525	26999676	27003235	27003390	18521	4,11	36,27	5,7	61,61	163	73	0.0513284	0.678013	0.047,0.154	0.035,0.049	0.059	5.9	5.9
6576	ENSG00000182621	PLCB1	20	+	8729043	8729174	8729049	8729174	8727308	8727393	6576	0,4	19,11	0,0	6,3	79	73	0.0514403	0.678013	0.0,0.252	0.0,0.0	0.126	12.6	12.6
9584	ENSG00000205903	ZNF316	7	+	6641824	6641962	6641871	6641962	6639041	6639141	9584	49,42	3,3	44,38	0,2	120	73	0.0513744	0.678013	0.909,0.895	1.0,0.92	-0.058	-5.8	5.8
9752	ENSG00000066923	STAG3	7	+	100188452	100189016	100188811	100189016	100182722	100182839	9752	6,9	0,1	12,7	1,1	432	73	0.051343	0.678013	1.0,0.603	0.67,0.542	0.195	19.5	19.5
24764	ENSG00000143353	LYPLAL1	1	+	219193058	219193251	219193129	219193251	219179146	219179246	24764	155131	17,13	121112	7,6	144	73	0.0516105	0.679854	0.822,0.836	0.898,0.904	-0.072	-7.2	7.2
15630	ENSG00000125356	NDUFA1	X	+	119873297	119873393	119873303	119873393	119871486	119872013	15630	57,33	440264	31,36	418351	79	73	0.0517888	0.68096	0.107,0.104	0.064,0.087	0.03	3	3
3073	ENSG00000175221	MED16	19	-	890136	890286	890136	890244	890962	891149	3073	2,2	26,28	6,10	50,43	115	73	0.0518168	0.68096	0.047,0.043	0.071,0.129	-0.055	-5.5	5.5
6349	ENSG00000104980	TIMM44	19	-	7935064	7935159	7935064	7935145	7938026	7938197	6349	51,22	267173	9,16	131112	87	73	0.0518028	0.68096	0.138,0.096	0.055,0.107	0.036	3.6	3.6
6737	ENSG00000123473	STIL	1	-	47262902	47263116	47262902	47263062	47269634	47269866	6737	14,10	14,4	24,23	6,7	127	73	0.0518159	0.68096	0.365,0.59	0.697,0.654	-0.198	-19.8	19.8
24553	ENSG00000167840	ZNF232	17	-	5109393	5109868	5109393	5109768	5111075	5111219	24553	81,74	8,6	90,69	1,5	173	73	0.051849	0.680981	0.81,0.839	0.974,0.853	-0.089	-8.9	8.9
3280	ENSG00000132466	ANKRD17	4	-	73135116	73135286	73135116	73135265	73139530	73140283	3280	4,2	33,13	6,7	17,22	94	73	0.0519039	0.681299	0.086,0.107	0.215,0.198	-0.11	-11	11
23844	ENSG00000145979	TBC1D7	6	-	13326786	13326963	13326786	13326906	13328295	13328531	23844	15,5	4,3	11,12	12,11	130	73	0.0520339	0.682603	0.678,0.483	0.34,0.38	0.221	22.1	22.1
7429	ENSG00000221926	TRIM16	17	-	15636035	15636172	15636035	15636170	15642720	15642816	7429	2,2	3,0	1,1	0,0	75	73	0.0520655	0.682616	0.394,1.0	1.0,1.0	-0.303	-30.3	30.3
1984	ENSG00000170004	CHD3	17	+	7907890	7908019	7907893	7908019	7907352	7907488	1984	35,26	41,26	38,51	24,35	76	73	0.0521239	0.682979	0.451,0.49	0.603,0.583	-0.122	-12.2	12.2
10720	ENSG00000006744	ELAC2	17	-	13004988	13005110	13004988	13005101	13005752	13005825	10720	3,3	93,61	8,11	91136	82	73	0.0521999	0.68314	0.028,0.042	0.073,0.067	-0.035	-3.5	3.5
15306	ENSG00000122678	POLM	7	-	44073217	44073377	44073217	44073374	44073624	44073708	15306	30,9	0,1	10,27	2,2	76	73	0.0522589	0.68314	1.0,0.896	0.828,0.928	0.07	7	7
24994	ENSG00000008405	CRY1	12	-	106997293	106997406	106997293	106997386	106997487	106997690	24994	10,2	58,37	2,2	43,39	93	73	0.0522514	0.68314	0.119,0.041	0.035,0.039	0.043	4.3	4.3
5928	ENSG00000110075	PPP6R3	11	+	68566998	68567166	68567013	68567166	68564302	68564432	5928	3,1	106,89	7,3	81104	88	73	0.0522502	0.68314	0.023,0.009	0.067,0.023	-0.029	-2.9	2.9
13816	ENSG00000127481	UBR4	1	-	19153767	19153954	19153767	19153939	19154917	19155078	13816	14,10	28,22	4,6	29,17	88	73	0.0524912	0.685484	0.293,0.274	0.103,0.226	0.119	11.9	11.9
722	ENSG00000272752	STAG3L5P-PVRIG2P-PILRB	7	+	100358226	100358366	100358263	100358366	100356749	100356883	722	56,51	5,4	43,53	1,2	110	73	0.0524998	0.685484	0.881,0.894	0.966,0.946	-0.069	-6.9	6.9
11782	ENSG00000067248	DHX29	5	-	55261367	55261499	55261367	55261444	55262629	55262932	11782	95,47	6,0	98,74	0,2	128	73	0.0525448	0.685669	0.9,1.0	1.0,0.955	-0.028	-2.8	2.8
1638	ENSG00000087448	KLHL42	12	+	27797246	27797335	27797250	27797335	27791707	27791901	1638	14,10	0,0	6,4	2,1	77	73	0.0526133	0.686161	1.0,1.0	0.74,0.791	0.234	23.4	23.4
26413	ENSG00000113119	TMCO6	5	+	140642906	140643041	140642921	140643041	140642585	140642671	26413	3,3	3,0	3,2	0,0	88	73	0.0527282	0.687257	0.453,1.0	1.0,1.0	-0.273	-27.3	27.3
25955	ENSG00000139178	C1RL	12	-	7099685	7099807	7099685	7099760	7099900	7100026	25955	4,8	11,14	0,2	3,4	120	73	0.0527829	0.687568	0.181,0.258	0.0,0.233	0.103	10.3	10.3
15157	ENSG00000152818	UTRN	6	+	144839172	144839284	144839223	144839284	144836300	144836541	15157	66,49	0,0	74,67	2,3	124	73	0.0528378	0.68788	1.0,1.0	0.956,0.929	0.057	5.7	5.7
17661	ENSG00000182378	PLCXD1	X	+	290631	290776	290647	290776	288732	288869	17661	2,0	9,10	1,5	7,16	89	73	0.0530458	0.689913	0.154,0.0	0.105,0.204	-0.077	-7.7	7.7
2657	ENSG00000110697	PITPNM1	11	-	67502038	67502198	67502038	67502086	67502291	67502413	2657	1,2	38,13	7,4	31,44	185	73	0.0530559	0.689913	0.01,0.057	0.082,0.035	-0.025	-2.5	2.5
7919	ENSG00000163482	STK36	2	+	218693702	218693821	218693722	218693821	218693239	218693344	7919	5,1	19,18	0,2	23,21	93	73	0.0530875	0.68992	0.171,0.042	0.0,0.07	0.072	7.2	7.2
10364	ENSG00000198752	CDC42BPB	14	-	102975887	102976079	102975887	102976049	102978125	102978205	10364	8,8	79,47	2,6	82,59	103	73	0.0531219	0.689965	0.067,0.108	0.017,0.067	0.045	4.5	4.5
18118	ENSG00000185633	NDUFA4L2	12	-	57237028	57237335	57237028	57237152	57240558	57240715	18118	53,36	0,0	9,9	1,1	256	73	0.0531854	0.690343	1.0,1.0	0.72,0.72	0.28	28	28
4537	ENSG00000175984	DENND2C	1	-	114587715	114587955	114587715	114587952	114594472	114594578	4537	2,1	2,5	0,0	2,4	76	73	0.0532131	0.690343	0.49,0.161	0.0,0.0	0.326	32.6	32.6
10337	ENSG00000107021	TBC1D13	9	+	128805858	128806019	128805921	128806019	128803955	128804119	10337	67,61	0,1	79,76	1,4	136	73	0.0534411	0.690485	1.0,0.97	0.977,0.911	0.041	4.1	4.1
12167	ENSG00000149600	COMMD7	20	-	32727892	32728034	32727892	32727995	32728088	32728142	12167	7,4	84,94	0,4	83,81	112	73	0.0534372	0.690485	0.052,0.027	0.0,0.031	0.024	2.4	2.4
16801	ENSG00000089847	ANKRD24	19	+	4222608	4222795	4222669	4222795	4219590	4219758	16801	4,1	10,10	0,1	3,1	134	73	0.0532647	0.690485	0.179,0.052	0.0,0.353	-0.061	-6.1	6.1
23298	ENSG00000204469	PRRC2A	6	+	31637215	31637320	31637233	31637320	31637041	31637136	23298	9,6	247199	19,8	208220	91	73	0.0534192	0.690485	0.028,0.024	0.068,0.028	-0.022	-2.2	2.2
488	ENSG00000103145	HCFC1R1	16	-	3023232	3023530	3023232	3023361	3023846	3023990	488	43,20	8,7	42,42	6,2	242	73	0.0534406	0.690485	0.619,0.463	0.679,0.864	-0.231	-23.1	23.1
592	ENSG00000185813	PCYT2	17	-	81908875	81909321	81908875	81909037	81909513	81909602	592	22,24	47,39	25,47	105118	357	73	0.053298	0.690485	0.087,0.112	0.046,0.075	0.039	3.9	3.9
7395	ENSG00000273173	SNURF	15	+	24974310	24974456	24974397	24974456	24967931	24968082	7395	18531446	12,13	14111285	15,20	160	73	0.0534348	0.690485	0.986,0.981	0.977,0.967	0.012	1.2	1.2
15143	ENSG00000089597	GANAB	11	-	62627047	62627146	62627047	62627124	62627288	62627353	15143	46,24	488369	44,35	313350	95	73	0.0535725	0.691782	0.068,0.048	0.097,0.071	-0.026	-2.6	2.6
1203	ENSG00000205336	ADGRG1	16	+	57651199	57651467	57651242	57651467	57650252	57650351	1203	119,83	3,3	80,88	0,1	116	73	0.053805	0.692189	0.961,0.946	1.0,0.982	-0.037	-3.7	3.7
14760	ENSG00000213593	TMX2	11	+	57737785	57738026	57737835	57738026	57737607	57737668	14760	11,6	17,10	8,5	5,2	123	73	0.0537827	0.692189	0.277,0.263	0.487,0.597	-0.272	-27.2	27.2
1522	ENSG00000171735	CAMTA1	1	+	7737958	7738482	7738297	7738482	7737254	7737570	1522	13,1	2,2	12,10	0,2	412	73	0.0537473	0.692189	0.535,0.081	1.0,0.47	-0.427	-42.7	42.7
25423	ENSG00000013374	NUB1	7	+	151355752	151355950	151355767	151355950	151352816	151352882	25423	37,16	250156	12,10	149131	88	73	0.0536448	0.692189	0.109,0.078	0.063,0.06	0.032	3.2	3.2
5236	ENSG00000117151	CTBS	1	-	84565840	84566026	84565840	84566012	84569930	84570139	5236	16,8	120,85	15,9	62,45	87	73	0.0538217	0.692189	0.101,0.073	0.169,0.144	-0.07	-7	7
613	ENSG00000087266	SH3BP2	4	+	2832846	2833049	2832989	2833049	2832330	2832412	613	8,8	50,43	2,3	26,40	216	73	0.0536678	0.692189	0.051,0.059	0.025,0.025	0.03	3	3
8972	ENSG00000145332	KLHL8	4	-	87178476	87178620	87178476	87178602	87183202	87183389	8972	21,19	0,0	27,25	3,1	91	73	0.0537693	0.692189	1.0,1.0	0.878,0.953	0.085	8.5	8.5
25069	ENSG00000103037	SETD6	16	+	58518019	58518231	58518050	58518231	58516807	58516928	25069	12,7	13,15	7,11	35,28	104	73	0.0538611	0.692295	0.393,0.247	0.123,0.216	0.151	15.1	15.1
14636	ENSG00000128951	DUT	15	+	48341462	48341585	48341514	48341585	48341288	48341363	14636	16,14	291198	26,17	207215	125	73	0.0538937	0.692314	0.031,0.04	0.068,0.044	-0.02	-2	2
18947	ENSG00000004660	CAMKK1	17	-	3881626	3881782	3881626	3881648	3882527	3882564	18947	1,2	20,11	5,6	21,24	207	73	0.0539321	0.692408	0.017,0.06	0.077,0.081	-0.041	-4.1	4.1
15617	ENSG00000119760	SUPT7L	2	-	27660983	27661601	27660983	27661155	27662178	27662281	15617	325262	3,2	213191	1,0	519	73	0.0541131	0.693133	0.938,0.949	0.968,1.0	-0.04	-4	4
21828	ENSG00000270011	ZNF559-ZNF177	19	+	9381147	9382617	9382384	9382617	9380056	9380139	21828	174,75	2,1	78,72	0,0	1310	73	0.0540607	0.693133	0.829,0.807	1.0,1.0	-0.182	-18.2	18.2
23114	ENSG00000102189	EEA1	12	-	92801599	92801718	92801599	92801701	92802403	92802734	23114	4,1	45,21	0,1	37,14	90	73	0.05404	0.693133	0.067,0.037	0.0,0.055	0.025	2.5	2.5
7761	ENSG00000108773	KAT2A	17	-	42118284	42118481	42118284	42118403	42119244	42119436	7761	22,18	71,44	30,28	149130	151	73	0.0540906	0.693133	0.13,0.165	0.089,0.094	0.056	5.6	5.6
16278	ENSG00000112787	FBRSL1	12	+	132570334	132570540	132570337	132570540	132569925	132570241	16278	8,4	5,7	13,14	4,5	76	73	0.0541652	0.693402	0.606,0.354	0.757,0.729	-0.263	-26.3	26.3
4783	ENSG00000184990	SIVA1	14	+	104755577	104755824	104755629	104755824	104753099	104753319	4783	16,14	129,75	7,7	89,87	125	73	0.0542784	0.694452	0.068,0.098	0.044,0.045	0.039	3.9	3.9
10087	ENSG00000125944	HNRNPR	1	-	23318482	23318697	23318482	23318688	23321527	23321663	10087	28,16	141,95	11,21	143142	82	73	0.0544744	0.694565	0.15,0.13	0.064,0.116	0.05	5	5
13987	ENSG00000100796	PPP4R3A	14	-	91462048	91462239	91462048	91462221	91462734	91462873	13987	148122	4,1	122113	7,4	91	73	0.0543208	0.694565	0.967,0.99	0.933,0.958	0.033	3.3	3.3
16528	ENSG00000174371	EXO1	1	+	241858505	241858718	241858629	241858718	241857344	241857482	16528	22,10	0,0	67,60	1,3	197	73	0.0544024	0.694565	1.0,1.0	0.961,0.881	0.079	7.9	7.9
22010	ENSG00000100888	CHD8	14	-	21395297	21395442	21395297	21395352	21395816	21395892	22010	6,3	48,20	12,9	31,44	163	73	0.0544372	0.694565	0.053,0.063	0.148,0.084	-0.058	-5.8	5.8
4257	ENSG00000234284	ZNF879	5	+	179027438	179027599	179027472	179027599	179024969	179025037	4257	2,2	18,1	0,1	4,3	107	73	0.0544622	0.694565	0.07,0.577	0.0,0.185	0.231	23.1	23.1
7674	ENSG00000108509	CAMTA2	17	-	4982088	4982175	4982088	4982160	4982756	4982892	7674	7,6	20,12	5,8	40,40	88	73	0.054406	0.694565	0.225,0.293	0.094,0.142	0.141	14.1	14.1
1519	ENSG00000122512	PMS2	7	-	5995533	5995706	5995533	5995633	5997325	5997423	1519	11,3	37,26	3,3	32,35	146	73	0.054797	0.696683	0.129,0.055	0.045,0.041	0.049	4.9	4.9
22372	ENSG00000101057	MYBL2	20	+	43692120	43692319	43692156	43692319	43686851	43687072	22372	2,0	29,20	3,8	46,74	109	73	0.0547904	0.696683	0.044,0.0	0.042,0.068	-0.033	-3.3	3.3
25060	ENSG00000188010	MORN2	2	+	38880581	38880706	38880599	38880706	38880178	38880229	25060	11,2	60,28	3,0	24,21	91	73	0.0547767	0.696683	0.128,0.054	0.091,0.0	0.045	4.5	4.5
6455	ENSG00000189362	NEMP2	2	-	190518951	190519183	190518951	190519022	190525262	190525378	6455	19,8	0,0	14,13	2,1	234	73	0.0547022	0.696683	1.0,1.0	0.686,0.802	0.256	25.6	25.6
8342	ENSG00000144579	CTDSP1	2	+	218402110	218402215	218402113	218402215	218401563	218401712	8342	64,38	52,45	25,34	55,42	76	73	0.0547519	0.696683	0.542,0.448	0.304,0.437	0.124	12.4	12.4
1991	ENSG00000133226	SRRM1	1	+	24661309	24661396	24661312	24661396	24660718	24660799	1991	80,57	10,5	76,59	16,12	76	73	0.0548651	0.696752	0.885,0.916	0.82,0.825	0.078	7.8	7.8
7950	ENSG00000198931	APRT	16	-	88810422	88810649	88810422	88810556	88811549	88811656	7950	36,37	337258	59,74	367397	166	73	0.0548513	0.696752	0.045,0.059	0.066,0.076	-0.019	-1.9	1.9
12059	ENSG00000114648	KLHL18	3	+	47340506	47340676	47340571	47340676	47336534	47336757	12059	2,3	25,17	5,5	10,19	138	73	0.0549761	0.697366	0.041,0.085	0.209,0.122	-0.102	-10.2	10.2
14803	ENSG00000151148	UBE3B	12	+	109533656	109534538	109534382	109534538	109533465	109533558	14803	52,20	3,0	28,33	0,1	799	73	0.0549727	0.697366	0.613,1.0	1.0,0.751	-0.069	-6.9	6.9
26334	ENSG00000167962	ZNF598	16	-	2001582	2001724	2001582	2001700	2002205	2002732	26334	7,5	75,90	1,3	59,74	97	73	0.0552455	0.700384	0.066,0.04	0.013,0.03	0.032	3.2	3.2
10862	ENSG00000185842	DNAH14	1	+	224952669	224952779	224952684	224952779	224929714	224929835	10862	32,20	3,1	19,21	0,0	88	73	0.0552808	0.700433	0.898,0.943	1.0,1.0	-0.08	-8	8
18909	ENSG00000100429	HDAC10	22	-	50248697	50248890	50248697	50248751	50249327	50249533	18909	14,18	1,2	13,11	0,0	212	73	0.0553992	0.701534	0.828,0.756	1.0,1.0	-0.208	-20.8	20.8
6625	ENSG00000205352	PRR13	12	+	53443390	53443773	53443540	53443773	53442694	53442733	6625	597434	15,9	477587	4,9	223	73	0.055544	0.702967	0.929,0.94	0.975,0.955	-0.03	-3	3
12086	ENSG00000178425	NT5DC1	6	+	116117836	116117945	116117860	116117945	116115690	116115770	12086	13,4	99,73	4,5	103,97	97	73	0.0555844	0.703039	0.09,0.04	0.028,0.037	0.033	3.3	3.3
9138	ENSG00000142207	URB1	21	-	32322477	32322649	32322477	32322584	32324490	32324602	9138	9,8	20,18	9,5	37,34	138	73	0.0556128	0.703039	0.192,0.19	0.114,0.072	0.098	9.8	9.8
25144	ENSG00000101452	DHX35	20	+	38988792	38988917	38988812	38988917	38983698	38983776	25144	11,3	13,10	2,4	16,13	93	73	0.0557031	0.703415	0.399,0.191	0.089,0.195	0.153	15.3	15.3
9471	ENSG00000226210	WASH7P	12	-	15912	16145	15912	16065	16721	16903	9471	2,0	10,10	2,4	11,12	153	73	0.0557057	0.703415	0.087,0.0	0.08,0.137	-0.065	-6.5	6.5
1484	ENSG00000167716	WDR81	17	+	1736038	1736218	1736135	1736218	1735571	1735717	1484	77,56	0,2	48,58	2,3	170	73	0.0558521	0.704065	1.0,0.923	0.912,0.892	0.059	5.9	5.9
22494	ENSG00000171530	TBCA	5	-	77693265	77693367	77693265	77693348	77708241	77708347	22494	204155	8,3	141,96	1,2	92	73	0.0558476	0.704065	0.953,0.976	0.991,0.974	-0.018	-1.8	1.8
23888	ENSG00000123983	ACSL3	2	+	222918045	222918155	222918069	222918155	222916318	222916496	23888	699537	8,13	10241263	27,35	97	73	0.0558442	0.704065	0.985,0.969	0.966,0.964	0.012	1.2	1.2
1576	ENSG00000145494	NDUFS6	5	+	1810967	1811062	1810997	1811062	1802320	1802374	1576	5,8	2,1	5,0	2,2	103	73	0.0559487	0.704097	0.639,0.85	0.639,0.0	0.425	42.5	42.5
24946	ENSG00000107263	RAPGEF1	9	-	131638634	131638825	131638634	131638791	131643238	131643417	24946	3,3	46,26	2,0	44,30	107	73	0.0559231	0.704097	0.043,0.073	0.03,0.0	0.043	4.3	4.3
6660	ENSG00000186312	CA5BP1	X	+	15697226	15697460	15697239	15697460	15692962	15693058	6660	0,4	12,13	1,0	8,6	86	73	0.0559495	0.704097	0.0,0.207	0.096,0.0	0.055	5.5	5.5
9475	ENSG00000226210	WASH7P	12	-	18372	18474	18372	18471	26800	26954	9475	2,1	6,2	0,0	1,2	76	73	0.0560047	0.704393	0.243,0.324	0.0,0.0	0.283	28.3	28.3
21008	ENSG00000065000	AP3D1	19	-	2112859	2112967	2112859	2112931	2113335	2113413	21008	101,89	32,29	87,86	49,36	109	73	0.0560432	0.70448	0.679,0.673	0.543,0.615	0.097	9.7	9.7
4207	ENSG00000159314	ARHGAP27	17	-	45397179	45397228	45397179	45397193	45397948	45398047	4207	8,4	0,0	4,5	0,3	108	73	0.0560945	0.704727	1.0,1.0	1.0,0.53	0.235	23.5	23.5
20815	ENSG00000204054	LINC00963	9	+	129503258	129503430	129503325	129503430	129503001	129503139	20815	45,39	1,3	18,28	0,0	140	73	0.0561764	0.705358	0.959,0.871	1.0,1.0	-0.085	-8.5	8.5
14362	ENSG00000078699	CBFA2T2	20	+	33640340	33640531	33640343	33640531	33638738	33638880	14362	3,5	2,1	3,1	0,0	76	73	0.0562102	0.705384	0.59,0.828	1.0,1.0	-0.291	-29.1	29.1
16412	ENSG00000011332	DPF1	19	-	38212279	38212391	38212279	38212361	38213643	38213756	16412	0,2	4,4	3,2	2,5	103	73	0.056311	0.706251	0.0,0.262	0.515,0.221	-0.237	-23.7	23.7
21154	ENSG00000087157	PGS1	17	+	78403567	78403918	78403689	78403918	78400676	78400855	21154	79,48	3,1	57,77	0,1	195	73	0.0564595	0.707715	0.908,0.947	1.0,0.966	-0.055	-5.5	5.5
21827	ENSG00000270011	ZNF559-ZNF177	19	+	9380667	9382615	9382384	9382615	9380056	9380139	21827	249100	2,1	116,94	0,0	1790	73	0.0565372	0.70829	0.835,0.803	1.0,1.0	-0.181	-18.1	18.1
10762	ENSG00000122515	ZMIZ2	7	+	44756406	44756539	44756424	44756539	44756187	44756299	10762	4,7	38,25	2,2	30,31	91	73	0.0566546	0.709361	0.078,0.183	0.051,0.049	0.081	8.1	8.1
16714	ENSG00000029725	RABEP1	17	+	5350415	5350629	5350471	5350629	5346789	5346925	16714	33,23	2,0	34,33	2,4	129	73	0.0567594	0.709715	0.903,1.0	0.906,0.824	0.087	8.7	8.7
16914	ENSG00000134779	TPGS2	18	-	36786572	36787079	36786572	36786982	36798448	36798609	16914	52,42	0,2	31,54	2,3	170	73	0.0567785	0.709715	1.0,0.9	0.869,0.885	0.073	7.3	7.3
2411	ENSG00000186654	PRR5	22	+	44731678	44731821	44731734	44731821	44726576	44726634	2411	6,6	2,1	3,4	3,3	129	73	0.0567297	0.709715	0.629,0.772	0.361,0.43	0.305	30.5	30.5
6516	ENSG00000100031	GGT1	22	+	24610249	24610531	24610357	24610531	24609964	24610033	6516	88,67	18,18	66,96	23,38	181	73	0.0568306	0.709968	0.663,0.6	0.536,0.505	0.111	11.1	11.1
17757	ENSG00000117408	IPO13	1	+	43957949	43958158	43957976	43958158	43957408	43957549	17757	0,2	27,18	5,2	33,31	100	73	0.0569043	0.710092	0.0,0.075	0.1,0.045	-0.035	-3.5	3.5
18295	ENSG00000130544	ZNF557	19	+	7075654	7075743	7075675	7075743	7074995	7075105	18295	18,6	6,1	8,10	5,9	94	73	0.0568752	0.710092	0.7,0.823	0.554,0.463	0.253	25.3	25.3
15755	ENSG00000048707	VPS13D	1	+	12341779	12341885	12341782	12341885	12335704	12335827	15755	5,7	8,11	11,9	4,8	76	73	0.0570817	0.711278	0.375,0.379	0.725,0.519	-0.245	-24.5	24.5
24287	ENSG00000134905	CARS2	13	-	110642314	110644182	110642314	110642521	110644384	110644483	24287	116,74	29,22	95,83	28,47	1734	73	0.0570952	0.711278	0.144,0.124	0.125,0.069	0.037	3.7	3.7
255	ENSG00000204576	PRR3	6	+	30557978	30558212	30558149	30558212	30556885	30557450	255	21,17	7,2	9,14	9,6	244	73	0.0570516	0.711278	0.473,0.718	0.23,0.411	0.275	27.5	27.5
18594	ENSG00000278619	MRM1	17	+	36607883	36608018	36607898	36608018	36607669	36607802	18594	0,1	6,8	5,0	30,14	88	73	0.0572315	0.712178	0.0,0.094	0.121,0.0	-0.013	-1.3	1.3
9019	ENSG00000145016	RUBCN	3	-	197675017	197675199	197675017	197675196	197675421	197675515	9019	2,2	20,20	0,0	16,22	76	73	0.0572066	0.712178	0.088,0.088	0.0,0.0	0.088	8.8	8.8
23553	ENSG00000164187	LMBRD2	5	-	36105067	36105298	36105067	36105197	36108533	36108639	23553	6,3	51,32	1,2	36,37	174	73	0.0572974	0.712601	0.047,0.038	0.012,0.022	0.025	2.5	2.5
6266	ENSG00000101246	ARFRP1	20	-	63706998	63707097	63706998	63707092	63707866	63708013	6266	40,17	22,15	18,14	18,24	78	73	0.0574274	0.71342	0.63,0.515	0.483,0.353	0.155	15.5	15.5
7201	ENSG00000101596	SMCHD1	18	+	2729275	2729409	2729281	2729409	2728456	2728596	7201	2,3	0,0	4,1	3,0	79	73	0.0574046	0.71342	1.0,1.0	0.552,1.0	0.224	22.4	22.4
8931	ENSG00000151276	MAGI1	3	-	65375744	65375945	65375744	65375912	65379260	65379554	8931	13,7	5,4	3,9	2,0	106	73	0.0574644	0.713482	0.642,0.547	0.508,1.0	-0.159	-15.9	15.9
24051	ENSG00000126883	NUP214	9	+	131230607	131230769	131230629	131230769	131228159	131228331	24051	7,4	25,28	2,3	35,29	95	73	0.0575741	0.714445	0.177,0.099	0.042,0.074	0.08	8	8
16335	ENSG00000183960	KCNH8	3	+	19515294	19515428	19515321	19515428	19512969	19513325	16335	2,10	86,49	3,2	81,57	100	73	0.0576565	0.71507	0.017,0.13	0.026,0.025	0.048	4.8	4.8
6462	ENSG00000168894	RNF181	2	+	85596952	85597178	85597103	85597178	85596518	85596649	6462	21,15	2,1	11,9	6,1	224	73	0.0577052	0.715274	0.774,0.83	0.374,0.746	0.242	24.2	24.2
12199	ENSG00000197386	HTT	4	+	3204006	3204148	3204009	3204148	3199731	3199939	12199	19,12	0,0	25,21	3,1	76	73	0.0578494	0.716265	1.0,1.0	0.889,0.953	0.079	7.9	7.9
561	ENSG00000237765	FAM200B	4	+	15686927	15687148	15687000	15687148	15686235	15686462	561	31,14	8,9	13,11	15,8	146	73	0.057831	0.716265	0.66,0.438	0.302,0.407	0.195	19.5	19.5
12802	ENSG00000071564	TCF3	19	-	1615284	1615515	1615284	1615485	1615685	1615832	12802	8,4	1,2	11,11	0,0	103	73	0.0580398	0.717099	0.85,0.586	1.0,1.0	-0.282	-28.2	28.2
14659	ENSG00000124789	NUP153	6	-	17639938	17640064	17639938	17640046	17646066	17646154	14659	28,26	2,0	65,71	5,5	91	73	0.0580219	0.717099	0.918,1.0	0.913,0.919	0.043	4.3	4.3
1966	ENSG00000147535	PLPP5	8	-	38267896	38268072	38267896	38267960	38268370	38268461	1966	148,91	163132	76,86	161117	185	73	0.0580779	0.717099	0.264,0.214	0.157,0.225	0.048	4.8	4.8
24149	ENSG00000108591	DRG2	17	+	18101484	18101586	18101494	18101586	18100568	18100659	24149	17,7	0,2	15,5	1,4	83	73	0.0580562	0.717099	1.0,0.755	0.93,0.524	0.15	15	15
6652	ENSG00000185808	PIGP	21	-	37067261	37067414	37067261	37067380	37069551	37069624	6652	24,15	117,89	11,8	84,91	107	73	0.0580386	0.717099	0.123,0.103	0.082,0.057	0.043	4.3	4.3
7219	ENSG00000179152	TCAIM	3	+	44362346	44362464	44362419	44362464	44361364	44361518	7219	3,0	1,1	2,1	0,0	146	73	0.0581699	0.71744	0.6,0.0	1.0,1.0	-0.7	-70	70
9363	ENSG00000138834	MAPK8IP3	16	+	1765934	1766142	1765959	1766142	1765012	1765178	9363	2,8	25,16	1,2	14,20	98	73	0.0581626	0.71744	0.056,0.271	0.051,0.069	0.104	10.4	10.4
4221	ENSG00000168517	HEXIM2	17	+	45162746	45162859	45162749	45162859	45162487	45162635	4221	1,0	23,11	2,1	10,5	76	73	0.0582612	0.718168	0.04,0.0	0.161,0.161	-0.141	-14.1	14.1
18887	ENSG00000130702	LAMA5	20	-	62351703	62351801	62351703	62351790	62351908	62351989	18887	45,48	5,0	41,66	0,1	84	73	0.0583758	0.718387	0.887,1.0	1.0,0.983	-0.048	-4.8	4.8
19624	ENSG00000160410	SHKBP1	19	+	40578122	40578212	40578153	40578212	40577556	40577630	19624	5,9	56,42	10,20	50,60	104	73	0.0583282	0.718387	0.059,0.131	0.123,0.19	-0.061	-6.1	6.1
19631	ENSG00000160410	SHKBP1	19	+	40590729	40590853	40590732	40590853	40590243	40590422	19631	29,31	0,2	34,39	5,2	76	73	0.0583591	0.718387	1.0,0.937	0.867,0.949	0.061	6.1	6.1
25005	ENSG00000214706	IFRD2	3	-	50289254	50289381	50289254	50289356	50289446	50289628	25005	14,3	0,0	10,7	2,1	98	73	0.0584499	0.718902	1.0,1.0	0.788,0.839	0.186	18.6	18.6
12141	ENSG00000013306	SLC25A39	17	-	44323477	44323690	44323477	44323577	44324710	44324827	12141	89,55	100,64	88,72	126132	186	73	0.0585158	0.718917	0.259,0.252	0.215,0.176	0.06	6	6
3426	ENSG00000137074	APTX	9	-	32987543	32987842	32987543	32987731	32989758	32989895	3426	96,79	2,1	81,89	3,5	184	73	0.0585013	0.718917	0.95,0.969	0.915,0.876	0.064	6.4	6.4
21573	ENSG00000125458	NT5C	17	-	75130752	75130885	75130752	75130867	75130964	75131281	21573	6,6	13,14	10,10	8,11	91	73	0.0586041	0.719605	0.27,0.256	0.501,0.422	-0.199	-19.9	19.9
10965	ENSG00000152256	PDK1	2	+	172595797	172596023	172595828	172596023	172592934	172593048	10965	8,2	70,39	6,9	36,36	104	73	0.0586909	0.719877	0.074,0.035	0.105,0.149	-0.073	-7.3	7.3
16326	ENSG00000177674	AGTRAP	1	+	11745987	11746223	11746126	11746223	11745802	11745837	16326	61,29	31,13	58,51	18,13	212	73	0.0586761	0.719877	0.404,0.434	0.526,0.575	-0.131	-13.1	13.1
22493	ENSG00000171530	TBCA	5	-	77693265	77693430	77693265	77693348	77708241	77708347	22493	208155	8,3	141,98	1,2	155	73	0.0587468	0.720166	0.925,0.961	0.985,0.958	-0.028	-2.8	2.8
10191	ENSG00000059588	TARBP1	1	-	234448479	234448579	234448479	234448576	234450427	234450566	10191	11,4	5,4	8,13	2,2	76	73	0.058896	0.720788	0.679,0.49	0.793,0.862	-0.243	-24.3	24.3
15046	ENSG00000157800	SLC37A3	7	-	140351272	140351969	140351272	140351451	140352061	140352146	15046	77,64	97,67	117,87	90,77	591	73	0.0589918	0.720788	0.089,0.106	0.138,0.122	-0.033	-3.3	3.3
16212	ENSG00000049246	PER3	1	+	7793956	7794008	7793959	7794008	7788044	7788246	16212	24,11	2,0	19,23	2,4	76	73	0.0588908	0.720788	0.92,1.0	0.901,0.847	0.086	8.6	8.6
23762	ENSG00000155366	RHOC	1	-	112705099	112705151	112705099	112705123	112707077	112707125	23762	5,3	4,0	0,4	2,4	101	73	0.0589531	0.720788	0.475,1.0	0.0,0.42	0.528	52.8	52.8
26304	ENSG00000145247	OCIAD2	4	-	48892771	48894053	48892771	48892889	48897803	48897875	26304	165103	0,1	103117	1,2	1237	73	0.0589037	0.720788	1.0,0.859	0.859,0.775	0.113	11.3	11.3
3428	ENSG00000137074	APTX	9	-	32987543	32987846	32987543	32987731	32989758	32989895	3428	109,81	2,1	93,92	3,5	188	73	0.058979	0.720788	0.955,0.969	0.923,0.877	0.062	6.2	6.2
14239	ENSG00000184012	TMPRSS2	21	-	41466008	41466153	41466008	41466149	41467733	41467886	14239	385297	7,1	624760	16,14	77	73	0.0590509	0.721115	0.981,0.996	0.974,0.981	0.011	1.1	1.1
11467	ENSG00000168137	SETD5	3	+	9434276	9434485	9434333	9434485	9433844	9433950	11467	56,29	36,27	20,18	23,26	130	73	0.0591159	0.721422	0.466,0.376	0.328,0.28	0.117	11.7	11.7
12	ENSG00000166012	TAF1D	11	-	93738108	93738499	93738108	93738440	93739236	93739331	12	303200	8,3	162166	2,1	132	73	0.0591695	0.721422	0.954,0.974	0.978,0.989	-0.02	-2	2
8294	ENSG00000198408	MGEA5	10	-	101810183	101810328	101810183	101810314	101813029	101813127	8294	13,10	94,88	6,9	121108	87	73	0.0591733	0.721422	0.104,0.087	0.04,0.065	0.043	4.3	4.3
23365	ENSG00000110321	EIF4G2	11	-	10803898	10804062	10803898	10804050	10804136	10804203	23365	49,25	1312890	16,15	742670	85	73	0.0592392	0.72183	0.031,0.024	0.018,0.019	0.009	0.9	0.9
16582	ENSG00000136950	ARPC5L	9	+	124873687	124873764	124873691	124873764	124868427	124869439	16582	19,12	251168	8,7	185179	77	73	0.0594821	0.724393	0.067,0.063	0.039,0.036	0.028	2.8	2.8
18282	ENSG00000149311	ATM	11	+	108243952	108244118	108243974	108244118	108235669	108235834	18282	10,8	3,6	4,5	2,0	95	73	0.0595742	0.725118	0.719,0.506	0.606,1.0	-0.19	-19	19
605	ENSG00000214517	PPME1	11	+	74246033	74246205	74246075	74246205	74239132	74239256	605	9,10	64,62	4,9	91,86	115	73	0.0596439	0.725569	0.082,0.093	0.027,0.062	0.043	4.3	4.3
24319	ENSG00000164930	FZD6	8	+	103324480	103325498	103325391	103325498	103318589	103318786	24319	660545	4,1	535459	0,0	984	73	0.0597834	0.72687	0.924,0.976	1.0,1.0	-0.05	-5	5
14423	ENSG00000167996	FTH1	11	-	61965368	61965543	61965368	61965515	61967311	61967453	14423	334198	71436184	556366	1617712865	101	73	0.0598494	0.726884	0.033,0.023	0.024,0.02	0.006	0.6	0.6
24973	ENSG00000001631	KRIT1	7	-	92213891	92214081	92213891	92213979	92214610	92214658	24973	26,13	145,66	4,12	80,70	175	73	0.0599152	0.726884	0.07,0.076	0.02,0.067	0.03	3	3
3463	ENSG00000130723	PRRC2B	9	+	131464762	131464985	131464765	131464985	131459163	131459356	3463	57,51	7,3	66,44	4,0	76	73	0.0598767	0.726884	0.887,0.942	0.941,1.0	-0.056	-5.6	5.6
4417	ENSG00000204628	GNB2L1	5	-	181236936	181237319	181236936	181237042	181237608	181237718	4417	236152	776581	199175	923764	350	73	0.0599036	0.726884	0.06,0.052	0.043,0.046	0.011	1.1	1.1
13892	ENSG00000113924	HGD	3	-	120670290	120670532	120670290	120670520	120674900	120674989	13892	29,13	5,2	33,22	2,1	85	73	0.0599966	0.72722	0.833,0.848	0.934,0.95	-0.101	-10.1	10.1
9155	ENSG00000102547	CAB39L	13	-	49331946	49332162	49331946	49332090	49339676	49339742	9155	1,2	77,45	5,5	62,91	145	73	0.0600082	0.72722	0.006,0.022	0.039,0.027	-0.019	-1.9	1.9
14645	ENSG00000032444	PNPLA6	19	+	7535788	7536020	7535932	7536020	7535508	7535577	14645	67,33	6,8	42,39	11,15	217	73	0.0601946	0.72829	0.79,0.581	0.562,0.467	0.171	17.1	17.1
21538	ENSG00000197948	FCHSD1	5	-	141649394	141649536	141649394	141649530	141649886	141649954	21538	0,0	6,2	1,2	2,6	79	73	0.060166	0.72829	0.0,0.0	0.316,0.235	-0.275	-27.5	27.5
971	ENSG00000135870	RC3H1	1	-	173943441	173943615	173943441	173943588	173946475	173946608	971	13,4	13,4	5,12	3,3	100	73	0.0601316	0.72829	0.422,0.422	0.549,0.745	-0.225	-22.5	22.5
6993	ENSG00000160949	TONSL	8	-	144435016	144435240	144435016	144435167	144435473	144435550	6993	4,4	1,0	4,13	2,1	146	73	0.0602901	0.728652	0.667,1.0	0.5,0.867	0.15	15	15
7510	ENSG00000198160	MIER1	1	+	66928886	66928963	66928928	66928963	66926141	66926242	7510	5,3	3,0	8,4	1,0	115	73	0.0602768	0.728652	0.514,1.0	0.835,1.0	-0.16	-16	16
20019	ENSG00000113810	SMC4	3	+	160428730	160428942	160428752	160428942	160426073	160426200	20019	18,9	127,60	5,7	85,72	95	73	0.0604924	0.730701	0.098,0.103	0.043,0.07	0.044	4.4	4.4
19222	ENSG00000143179	UCK2	1	+	165890201	165890363	165890203	165890363	165827530	165827932	19222	4,2	65,50	2,1	111102	75	73	0.0605798	0.730963	0.057,0.037	0.017,0.009	0.034	3.4	3.4
22800	ENSG00000278540	ACACA	17	-	37111530	37111649	37111530	37111643	37113087	37113263	22800	17,7	239153	35,34	358369	79	73	0.0605565	0.730963	0.062,0.041	0.083,0.078	-0.029	-2.9	2.9
9361	ENSG00000162437	RAVER2	1	+	64804733	64804838	64804772	64804838	64802975	64803061	9361	6,4	27,21	11,6	17,18	112	73	0.0606588	0.731521	0.127,0.11	0.297,0.178	-0.119	-11.9	11.9
13724	ENSG00000174718	KIAA1551	12	+	31987183	31987322	31987238	31987322	31980877	31985957	13724	3,3	29,14	7,1	5,6	128	73	0.0608036	0.73287	0.056,0.109	0.444,0.087	-0.183	-18.3	18.3
26377	ENSG00000123066	MED13L	12	-	115997009	115997230	115997009	115997227	116003002	116003102	26377	45,24	10,3	24,27	3,1	76	73	0.0610383	0.734903	0.812,0.885	0.885,0.963	-0.075	-7.5	7.5
9850	ENSG00000124496	TRERF1	6	-	42232680	42232928	42232680	42232892	42236204	42236411	9850	2,2	8,9	8,8	16,11	109	73	0.061012	0.734903	0.143,0.13	0.251,0.328	-0.153	-15.3	15.3
257	ENSG00000151239	TWF1	12	-	43795555	43795764	43795555	43795755	43796975	43797097	257	29,23	182,99	29,32	111101	82	73	0.0611073	0.735336	0.124,0.171	0.189,0.22	-0.057	-5.7	5.7
26340	ENSG00000138614	VWA9	15	-	65593427	65593610	65593427	65593569	65595732	65595825	26340	5,7	3,0	13,12	0,0	114	73	0.0612139	0.736221	0.516,1.0	1.0,1.0	-0.242	-24.2	24.2
22630	ENSG00000113141	IK	5	+	140652066	140652147	140652087	140652147	140651713	140651806	22630	29,22	288203	20,16	290255	94	73	0.0612549	0.736316	0.073,0.078	0.051,0.046	0.027	2.7	2.7
16549	ENSG00000061938	TNK2	3	-	195866888	195867135	195866888	195867016	195867360	195868709	16549	22,12	7,13	16,20	3,5	192	73	0.0613257	0.736371	0.544,0.26	0.67,0.603	-0.235	-23.5	23.5
7136	ENSG00000066248	NGEF	2	-	232882228	232882294	232882228	232882265	232883310	232883466	7136	2,7	40,30	8,9	32,27	102	73	0.0613039	0.736371	0.035,0.143	0.152,0.193	-0.083	-8.3	8.3
1121	ENSG00000121900	TMEM54	1	-	32895554	32895743	32895554	32895644	32895909	32895969	1121	396366	3,3	517501	12,5	172	73	0.0613884	0.736727	0.982,0.981	0.948,0.977	0.019	1.9	1.9
2497	ENSG00000103197	TSC2	16	+	2053280	2053452	2053341	2053452	2050399	2050486	2497	7,2	65,29	2,2	60,54	134	73	0.0614221	0.736735	0.055,0.036	0.018,0.02	0.026	2.6	2.6
14889	ENSG00000242114	MTFP1	22	+	30427121	30427403	30427170	30427403	30426716	30426844	14889	2,0	10,15	2,6	21,31	122	73	0.0615483	0.737696	0.107,0.0	0.054,0.104	-0.026	-2.6	2.6
19502	ENSG00000106462	EZH2	7	-	148836821	148837000	148836821	148836869	148846469	148846598	19502	1,9	0,1	10,13	1,1	204	73	0.0616005	0.737696	1.0,0.763	0.782,0.823	0.079	7.9	7.9
21487	ENSG00000092621	PHGDH	1	+	119729475	119729633	119729508	119729633	119727003	119727102	21487	11,8	12,5	5,2	0,2	106	73	0.0616017	0.737696	0.387,0.524	1.0,0.408	-0.248	-24.8	24.8
14975	ENSG00000158552	ZFAND2B	2	+	219206966	219207042	219206969	219207042	219206783	219206845	14975	5,4	17,16	1,2	12,18	76	73	0.0616598	0.737912	0.22,0.194	0.074,0.096	0.122	12.2	12.2
8848	ENSG00000109775	UFSP2	4	-	185408270	185408435	185408270	185408390	185413725	185413872	8848	83,66	4,1	41,29	0,0	118	73	0.0616861	0.737912	0.928,0.976	1.0,1.0	-0.048	-4.8	4.8
16548	ENSG00000061938	TNK2	3	-	195888425	195888659	195888425	195888606	195908484	195909084	16548	45,37	18,14	22,30	20,17	126	73	0.0619337	0.740477	0.592,0.605	0.389,0.506	0.151	15.1	15.1
5637	ENSG00000094914	AAAS	12	-	53308746	53308851	53308746	53308815	53308959	53309020	5637	17,10	53,35	4,11	50,44	109	73	0.0620145	0.740647	0.177,0.161	0.051,0.143	0.072	7.2	7.2
8429	ENSG00000164985	PSIP1	9	-	15470635	15471311	15470635	15471231	15472631	15472837	8429	19,10	62,36	21,17	38,35	153	73	0.061987	0.740647	0.128,0.117	0.209,0.188	-0.076	-7.6	7.6
15874	ENSG00000172732	MUS81	11	+	65865016	65865145	65865114	65865145	65864753	65864815	15874	247203	8,12	143123	1,5	171	73	0.0620492	0.740664	0.929,0.878	0.984,0.913	-0.045	-4.5	4.5
6804	ENSG00000280571	RP4-613B23.5	3	-	42794156	42794299	42794156	42794275	42804435	42804518	6804	10,11	387260	14,30	451372	97	73	0.0621783	0.741807	0.019,0.031	0.023,0.057	-0.015	-1.5	1.5
12471	ENSG00000065485	PDIA5	3	+	123146098	123146259	123146117	123146259	123145507	123145592	12471	248170	7,7	181161	11,11	92	73	0.0623115	0.742585	0.966,0.951	0.929,0.921	0.033	3.3	3.3
1498	ENSG00000169180	XPO6	16	-	28133840	28133933	28133840	28133930	28135215	28135324	1498	76,64	5,1	108104	1,1	76	73	0.0623435	0.742585	0.936,0.984	0.99,0.99	-0.03	-3	3
1608	ENSG00000156931	VPS8	3	+	184885956	184886156	184886109	184886156	184870715	184870805	1608	18,1	22,27	3,2	20,14	226	73	0.0623032	0.742585	0.209,0.012	0.046,0.044	0.066	6.6	6.6
14787	ENSG00000228106	RP11-452F19.3	1	+	222836971	222837066	222836995	222837066	222835118	222835215	14787	4,2	16,14	1,2	26,26	97	73	0.0624143	0.742871	0.158,0.097	0.028,0.055	0.086	8.6	8.6
16010	ENSG00000109065	NAT9	17	-	74771959	74772054	74771959	74772039	74772217	74772277	16010	43,35	4,3	53,46	1,2	88	73	0.0624342	0.742871	0.899,0.906	0.978,0.95	-0.061	-6.1	6.1
21092	ENSG00000068650	ATP11A	13	+	112881812	112887168	112881875	112887168	112878216	112878303	21092	11,14	0,1	16,13	2,1	136	73	0.0625096	0.74337	1.0,0.883	0.811,0.875	0.099	9.9	9.9
9906	ENSG00000048162	NOP16	5	-	176386839	176386943	176386839	176386909	176388234	176388350	9906	8,4	95,84	26,24	228215	107	73	0.0626061	0.74412	0.054,0.031	0.072,0.071	-0.029	-2.9	2.9
19529	ENSG00000179406	LINC00174	7	-	66379826	66380003	66379826	66379999	66382236	66382427	19529	30,22	3,1	7,9	0,0	77	73	0.0627942	0.7454	0.905,0.954	1.0,1.0	-0.071	-7.1	7.1
24746	ENSG00000196576	PLXNB2	22	-	50276133	50276227	50276133	50276188	50276628	50276704	24746	9,4	0,1	8,5	1,2	112	73	0.0628044	0.7454	1.0,0.723	0.839,0.62	0.132	13.2	13.2
9748	ENSG00000066923	STAG3	7	+	100211434	100211539	100211437	100211539	100211051	100211185	9748	2,0	2,2	4,2	3,2	76	73	0.0628395	0.7454	0.49,0.0	0.562,0.49	-0.281	-28.1	28.1
9909	ENSG00000048162	NOP16	5	-	176383945	176384374	176383945	176384283	176385220	176385327	9909	214130	14,16	338336	54,38	164	73	0.0628477	0.7454	0.872,0.783	0.736,0.797	0.061	6.1	6.1
12091	ENSG00000117362	APH1A	1	-	150267355	150267477	150267355	150267403	150267715	150267789	12091	224170	0,0	198177	3,4	147	73	0.0629806	0.746578	1.0,1.0	0.97,0.956	0.037	3.7	3.7
128	ENSG00000106635	BCL7B	7	-	73552166	73552259	73552166	73552242	73557486	73558002	128	15,5	71,48	12,24	53,69	90	73	0.0631535	0.748229	0.146,0.078	0.155,0.22	-0.076	-7.6	7.6
15388	ENSG00000131591	C1orf159	1	-	1090352	1091374	1090352	1090428	1091471	1091565	15388	58,29	13,8	37,23	9,20	1019	73	0.0632632	0.749131	0.242,0.206	0.228,0.076	0.072	7.2	7.2
8696	ENSG00000063046	EIF4B	12	+	53021715	53021860	53021805	53021860	53019914	53020026	8696	51,38	562348	38,48	629614	163	73	0.0633663	0.749952	0.039,0.047	0.026,0.034	0.013	1.3	1.3
14367	ENSG00000162542	TMCO4	1	-	19747162	19747275	19747162	19747260	19755633	19755768	14367	7,5	24,24	4,4	46,33	88	73	0.0635927	0.751188	0.195,0.147	0.067,0.091	0.092	9.2	9.2
17466	ENSG00000137166	FOXP4	6	+	41589962	41590170	41589998	41590170	41589770	41589854	17466	8,4	12,15	9,16	13,9	109	73	0.0635884	0.751188	0.309,0.152	0.317,0.544	-0.2	-20	20
22062	ENSG00000125107	CNOT1	16	-	58541500	58541636	58541500	58541620	58542230	58542335	22062	4,12	128,74	14,14	81107	89	73	0.0636057	0.751188	0.025,0.117	0.124,0.097	-0.039	-3.9	3.9
24742	ENSG00000196576	PLXNB2	22	-	50284131	50284244	50284131	50284213	50284572	50284665	24742	20,23	61,43	23,18	78,88	104	73	0.0635584	0.751188	0.187,0.273	0.171,0.126	0.081	8.1	8.1
18463	ENSG00000175197	DDIT3	12	-	57517365	57517519	57517365	57517459	57517705	57517753	18463	176128	7,0	14,8	0,0	133	73	0.0636616	0.751449	0.932,1.0	1.0,1.0	-0.034	-3.4	3.4
16581	ENSG00000136950	ARPC5L	9	+	124873689	124873764	124873691	124873764	124868427	124869439	16581	10,5	251168	3,3	185179	75	73	0.0637207	0.751749	0.037,0.028	0.016,0.016	0.017	1.7	1.7
8103	ENSG00000134283	PPHLN1	12	+	42445972	42446290	42445990	42446290	42442640	42442741	8103	2,4	13,5	8,13	6,16	91	73	0.063815	0.752463	0.11,0.391	0.517,0.395	-0.206	-20.6	20.6
16205	ENSG00000175309	PHYKPL	5	-	178222354	178222598	178222354	178222580	178222851	178222934	16205	24,9	68,28	5,2	21,19	91	73	0.0639195	0.752499	0.221,0.205	0.16,0.078	0.094	9.4	9.4
25226	ENSG00000162521	RBBP4	1	+	32657404	32657572	32657426	32657572	32651913	32652061	25226	14,16	268213	32,29	291340	95	73	0.0638806	0.752499	0.039,0.055	0.078,0.062	-0.023	-2.3	2.3
5388	ENSG00000168306	ACOX2	3	-	58531250	58531392	58531250	58531366	58531692	58531812	5388	10,6	29,17	4,4	30,22	99	73	0.0638958	0.752499	0.203,0.207	0.09,0.118	0.101	10.1	10.1
16584	ENSG00000168028	RPSA	3	+	39411867	39412061	39411895	39412061	39411764	39411777	16584	41,25	20841405	54,41	19861553	101	73	0.0642135	0.75488	0.014,0.013	0.019,0.019	-0.005	-0.5	0.5
17051	ENSG00000185043	CIB1	15	-	90232218	90232427	90232218	90232327	90233142	90233208	17051	99,61	12,5	84,78	19,12	173	73	0.0642234	0.75488	0.777,0.837	0.651,0.733	0.115	11.5	11.5
7153	ENSG00000111801	BTN3A3	6	+	26443366	26443442	26443381	26443442	26440471	26440648	7153	0,0	1,1	2,1	6,2	88	73	0.0641732	0.75488	0.0,0.0	0.217,0.293	-0.255	-25.5	25.5
16453	ENSG00000114107	CEP70	3	-	138572858	138572984	138572858	138572914	138591853	138591956	16453	31,14	4,2	18,25	1,1	143	73	0.0643245	0.755668	0.798,0.781	0.902,0.927	-0.125	-12.5	12.5
25558	ENSG00000117308	GALE	1	-	23798116	23798230	23798116	23798225	23798614	23798730	25558	101,81	4,6	85,96	2,2	78	73	0.0644651	0.756921	0.959,0.927	0.975,0.978	-0.033	-3.3	3.3
11819	ENSG00000117480	FAAH	1	+	46410625	46410854	46410813	46410854	46410402	46410497	11819	98,74	39,35	72,90	53,50	261	73	0.0645441	0.757253	0.413,0.372	0.275,0.335	0.087	8.7	8.7
4707	ENSG00000120784	ZFP30	19	-	37643264	37643363	37643264	37643360	37644609	37644736	4707	1,3	2,1	2,0	1,7	76	73	0.0645614	0.757253	0.324,0.742	0.658,0.0	0.204	20.4	20.4
3382	ENSG00000126091	ST3GAL3	1	+	43899508	43899727	43899540	43899727	43899167	43899263	3382	4,3	11,11	1,2	13,16	105	73	0.0646054	0.75737	0.202,0.159	0.051,0.08	0.115	11.5	11.5
24763	ENSG00000143353	LYPLAL1	1	+	219193081	219193251	219193129	219193251	219179146	219179246	24763	236168	17,13	158157	7,6	121	73	0.0647448	0.758605	0.893,0.886	0.932,0.94	-0.046	-4.6	4.6
23425	ENSG00000198561	CTNND1	11	+	57809256	57809466	57809273	57809466	57808389	57808540	23425	36,18	194134	17,16	166152	90	73	0.0648489	0.759237	0.131,0.098	0.077,0.079	0.037	3.7	3.7
2964	ENSG00000011426	ANLN	7	+	36399078	36399393	36399218	36399393	36396265	36396419	2964	77,51	4,0	98140	1,0	213	73	0.064867	0.759237	0.868,1.0	0.971,1.0	-0.052	-5.2	5.2
20048	ENSG00000150403	TMCO3	13	+	113501739	113501880	113501751	113501880	113499957	113500149	20048	12,1	230179	8,7	124,95	85	73	0.0650667	0.760774	0.043,0.005	0.052,0.06	-0.032	-3.2	3.2
21299	ENSG00000105705	SUGP1	19	-	19302264	19302443	19302264	19302388	19303347	19303448	21299	3,5	37,21	0,3	31,29	128	73	0.065051	0.760774	0.044,0.12	0.0,0.056	0.054	5.4	5.4
10912	ENSG00000051825	MPHOSPH9	12	-	123227462	123227616	123227462	123227572	123230260	123230522	10912	59,36	11,4	94,88	6,7	117	73	0.0651609	0.761076	0.77,0.849	0.907,0.887	-0.088	-8.8	8.8
20303	ENSG00000204832	ST8SIA6-AS1	10	+	17407967	17408244	17408049	17408244	17399098	17399202	20303	238144	9,11	136124	10,15	155	73	0.0651575	0.761076	0.926,0.86	0.865,0.796	0.063	6.3	6.3
18603	ENSG00000104365	IKBKB	8	+	42306342	42306432	42306367	42306432	42305186	42305275	18603	16,25	0,0	34,29	3,1	98	73	0.0651988	0.76112	1.0,1.0	0.894,0.956	0.075	7.5	7.5
24743	ENSG00000196576	PLXNB2	22	-	50276133	50276335	50276133	50276188	50276628	50276704	24743	10,7	0,1	17,13	1,2	220	73	0.065258	0.761411	1.0,0.699	0.849,0.683	0.083	8.3	8.3
20788	ENSG00000106263	EIF3B	7	+	2366933	2367045	2366998	2367045	2366524	2366591	20788	20,12	167111	15,14	211221	138	73	0.0653222	0.761761	0.06,0.054	0.036,0.032	0.023	2.3	2.3
16127	ENSG00000217930	PAM16	16	-	4343482	4343616	4343482	4343594	4351231	4351270	16127	13,8	2,7	3,7	0,2	95	73	0.0654291	0.762209	0.833,0.468	1.0,0.729	-0.214	-21.4	21.4
20096	ENSG00000112640	PPP2R5D	6	+	43006445	43006679	43006462	43006679	42989610	42989688	20096	2,1	29,21	5,3	18,27	90	73	0.0654372	0.762209	0.053,0.037	0.184,0.083	-0.089	-8.9	8.9
8260	ENSG00000184916	JAG2	14	-	105148325	105148518	105148325	105148405	105148744	105148858	8260	27,25	4,4	42,60	16,16	186	73	0.0654633	0.762209	0.726,0.71	0.507,0.595	0.167	16.7	16.7
7824	ENSG00000114857	NKTR	3	+	42634612	42634700	42634616	42634700	42633579	42633735	7824	71,39	3,0	59,32	4,3	77	73	0.0655271	0.762554	0.957,1.0	0.933,0.91	0.057	5.7	5.7
1182	ENSG00000179820	MYADM	19	+	53869689	53869838	53869753	53869838	53867882	53867943	1182	13,20	4,3	23,22	1,2	137	73	0.0655883	0.762719	0.634,0.78	0.925,0.854	-0.182	-18.2	18.2
3206	ENSG00000231259	AC125232.1	2	-	87049588	87049815	87049588	87049778	87052813	87053069	3206	16,9	2,1	12,4	1,0	110	73	0.0656099	0.762719	0.841,0.857	0.888,1.0	-0.095	-9.5	9.5
14751	ENSG00000187266	EPOR	19	-	11382846	11383025	11382846	11383000	11383096	11383232	14751	3,4	0,0	0,2	2,0	98	73	0.0657005	0.763374	1.0,1.0	0.0,1.0	0.5	50	50
10706	ENSG00000196531	NACA	12	-	56714601	56714703	56714601	56714675	56724451	56724522	10706	1058626	4,6	754687	12,8	101	73	0.0658049	0.76379	0.995,0.987	0.978,0.984	0.01	1	1
6251	ENSG00000277726	RP4-635E18.9	1	+	11029658	11029781	11029686	11029781	11025550	11025665	6251	9,1	2,0	4,4	3,1	101	73	0.0658011	0.76379	0.765,1.0	0.491,0.743	0.266	26.6	26.6
3108	ENSG00000113758	DBN1	5	-	177468107	177468220	177468107	177468217	177468843	177468899	3108	190178	2,1	202176	2,8	76	73	0.0659681	0.765244	0.989,0.994	0.99,0.955	0.019	1.9	1.9
562	ENSG00000237765	FAM200B	4	+	15686927	15687148	15686931	15687148	15686235	15686462	562	7,0	1,3	2,4	0,2	77	73	0.065999	0.765244	0.869,0.0	1.0,0.655	-0.393	-39.3	39.3
12463	ENSG00000163682	RPL9	4	-	39454863	39454979	39454863	39454944	39456405	39456538	12463	56,35	685417	34,20	542395	108	73	0.0660523	0.765463	0.052,0.054	0.041,0.033	0.016	1.6	1.6
15096	ENSG00000163029	SMC6	2	-	17670422	17670608	17670422	17670575	17678858	17682016	15096	1,0	48,27	1,4	33,28	106	73	0.0663034	0.767176	0.014,0.0	0.02,0.09	-0.048	-4.8	4.8
26273	ENSG00000102931	ARL2BP	16	+	57250391	57250507	57250410	57250507	57249766	57249852	26273	2,3	93,67	7,3	65,60	92	73	0.0662505	0.767176	0.017,0.034	0.079,0.038	-0.033	-3.3	3.3
6560	ENSG00000198055	GRK6	5	+	177433855	177434030	177433913	177434030	177433535	177433676	6560	3,1	73,55	5,6	73,76	131	73	0.066296	0.767176	0.022,0.01	0.037,0.042	-0.024	-2.4	2.4
25068	ENSG00000103037	SETD6	16	+	58518019	58518231	58518180	58518231	58516807	58516928	25068	91,67	2,0	84,99	2,4	234	73	0.0665082	0.769146	0.934,1.0	0.929,0.885	0.06	6	6
13612	ENSG00000156970	BUB1B	15	+	40202404	40202465	40202449	40202465	40200930	40200980	13612	56,26	0,0	73,79	1,4	118	73	0.0666324	0.770181	1.0,1.0	0.978,0.924	0.049	4.9	4.9
9976	ENSG00000197603	C5orf42	5	-	37157312	37157462	37157312	37157420	37157669	37157868	9976	3,0	0,4	0,1	9,2	115	73	0.0666895	0.770442	1.0,0.0	0.0,0.241	0.38	38	38
3623	ENSG00000244479	OR2A1-AS1	7	-	144254603	144254710	144254603	144254662	144255508	144255732	3623	11,5	1,2	1,1	0,0	121	73	0.0667316	0.770528	0.869,0.601	1.0,1.0	-0.265	-26.5	26.5
12530	ENSG00000138381	ASNSD1	2	+	189665356	189665451	189665421	189665451	189663900	189663954	12530	45,39	19,12	43,34	10,5	138	73	0.0669073	0.770958	0.556,0.632	0.695,0.782	-0.144	-14.4	14.4
17636	ENSG00000254413	CHKB-CPT1B	22	-	50581419	50581608	50581419	50581553	50581748	50582965	17636	28,25	32,20	17,22	48,25	128	73	0.066872	0.770958	0.333,0.416	0.168,0.334	0.123	12.3	12.3
17940	ENSG00000188385	JAKMIP3	10	+	132135040	132135160	132135046	132135160	132117076	132117574	17940	8,6	0,0	2,8	2,1	79	73	0.0668742	0.770958	1.0,1.0	0.48,0.881	0.32	32	32
19045	ENSG00000154358	OBSCN	1	+	228339941	228340101	228339944	228340101	228338852	228339026	19045	3,4	10,9	1,2	14,10	76	73	0.0669024	0.770958	0.224,0.299	0.064,0.161	0.149	14.9	14.9
6790	ENSG00000143575	HAX1	1	+	154273749	154273961	154273782	154273961	154273358	154273598	6790	154114	7,0	75,65	1,0	106	73	0.0670077	0.771715	0.938,1.0	0.981,1.0	-0.021	-2.1	2.1
7667	ENSG00000180071	ANKRD18A	9	-	38571357	38573129	38571357	38572059	38575475	38575698	7667	13,9	0,2	8,9	0,0	1143	73	0.0670516	0.771821	1.0,0.223	1.0,1.0	-0.388	-38.8	38.8
4216	ENSG00000132196	HSD17B7	1	+	162797774	162797916	162797801	162797916	162796584	162796677	4216	1,0	42,23	1,4	34,32	100	73	0.0671839	0.772945	0.017,0.0	0.021,0.084	-0.044	-4.4	4.4
7896	ENSG00000131067	GGT7	20	-	34860253	34860363	34860253	34860321	34861444	34861562	7896	10,9	14,14	10,6	31,20	115	73	0.0672754	0.773598	0.312,0.29	0.17,0.16	0.136	13.6	13.6
20378	ENSG00000040341	STAU2	8	-	73615674	73615807	73615674	73615782	73617291	73617451	20378	3,3	57,44	0,1	47,53	98	73	0.0673938	0.774159	0.038,0.048	0.0,0.014	0.036	3.6	3.6
26430	ENSG00000160953	MUM1	19	+	1362120	1362351	1362249	1362351	1360135	1361032	26430	9,6	10,14	2,8	19,20	202	73	0.0673749	0.774159	0.245,0.134	0.037,0.126	0.108	10.8	10.8
3223	ENSG00000011478	QPCTL	19	+	45695436	45695718	45695632	45695718	45693412	45693556	3223	31,39	1,0	68,80	3,1	269	73	0.0674915	0.774882	0.894,1.0	0.86,0.956	0.039	3.9	3.9
25893	ENSG00000095794	CREM	10	+	35178871	35178986	35178888	35178986	35148367	35148491	25893	3,3	11,13	1,1	8,15	90	73	0.0675467	0.775116	0.181,0.158	0.092,0.051	0.098	9.8	9.8
13538	ENSG00000275066	SYNRG	17	-	37541971	37542565	37541971	37542430	37553114	37554059	13538	107,72	5,4	67,68	12,4	208	73	0.0677148	0.775447	0.882,0.863	0.662,0.856	0.114	11.4	11.4
17879	ENSG00000165458	INPPL1	11	+	72228657	72228847	72228726	72228847	72228380	72228498	17879	33,23	70,62	18,19	59,81	142	73	0.0677108	0.775447	0.195,0.16	0.136,0.108	0.055	5.5	5.5
18737	ENSG00000100711	ZFYVE21	14	+	103727558	103727914	103727745	103727914	103726791	103726842	18737	7,18	50,46	9,9	68,63	260	73	0.0676643	0.775447	0.038,0.099	0.036,0.039	0.031	3.1	3.1
748	ENSG00000166200	COPS2	15	-	49137347	49137458	49137347	49137437	49139527	49139653	748	71,55	85,63	44,51	78,83	94	73	0.0677149	0.775447	0.393,0.404	0.305,0.323	0.085	8.5	8.5
16046	ENSG00000135596	MICAL1	6	-	109447356	109447487	109447356	109447440	109447680	109447722	16046	13,9	34,45	2,8	32,39	120	73	0.0677822	0.775483	0.189,0.108	0.037,0.111	0.074	7.4	7.4
5874	ENSG00000143365	RORC	1	-	151813487	151813702	151813487	151813620	151814573	151814695	5874	11,8	44,30	2,2	11,22	155	73	0.0678226	0.775483	0.105,0.112	0.079,0.041	0.049	4.9	4.9
915	ENSG00000130703	OSBPL2	20	+	62259980	62260125	62260016	62260125	62256056	62256221	915	121109	4,3	127153	1,2	109	73	0.0677893	0.775483	0.953,0.961	0.988,0.981	-0.027	-2.7	2.7
13523	ENSG00000130305	NSUN5	7	-	73304229	73304456	73304229	73304404	73304746	73304862	13523	20,10	3,2	13,14	6,6	125	73	0.0679018	0.775593	0.796,0.745	0.559,0.577	0.202	20.2	20.2
25105	ENSG00000188130	MAPK12	22	-	50255810	50255895	50255810	50255881	50256084	50256199	25105	3,5	61,30	13,12	73,73	87	73	0.0678968	0.775593	0.04,0.123	0.13,0.121	-0.044	-4.4	4.4
551	ENSG00000163702	IL17RC	3	+	9928579	9928630	9928582	9928630	9928304	9928486	551	34,16	2,2	35,42	1,0	76	73	0.0679495	0.775739	0.942,0.885	0.971,1.0	-0.072	-7.2	7.2
10228	ENSG00000148143	ZNF462	9	+	106932265	106932549	106932445	106932549	106930524	106930689	10228	10,3	15,2	6,16	5,3	253	73	0.0681338	0.775832	0.161,0.302	0.257,0.606	-0.2	-20	20
10408	ENSG00000161513	FDXR	17	-	74866783	74866898	74866783	74866879	74872035	74872133	10408	3,1	10,2	2,0	12,9	92	73	0.0682344	0.775832	0.192,0.284	0.117,0.0	0.179	17.9	17.9
1142	ENSG00000163930	BAP1	3	-	52402778	52402940	52402778	52402871	52403182	52403298	1142	7,13	3,4	4,11	2,0	142	73	0.0679983	0.775832	0.545,0.626	0.507,1.0	-0.168	-16.8	16.8
15769	ENSG00000140474	ULK3	15	-	74842074	74842195	74842074	74842118	74842279	74842420	15769	160,95	4,5	126164	2,2	150	73	0.0681401	0.775832	0.951,0.902	0.968,0.976	-0.045	-4.5	4.5
1577	ENSG00000034152	MAP2K3	17	+	21300470	21300658	21300544	21300658	21298877	21298926	1577	19,7	37,38	12,19	73100	147	73	0.068184	0.775832	0.203,0.084	0.075,0.086	0.063	6.3	6.3
18377	ENSG00000181085	MAPK15	8	+	143721725	143721859	143721751	143721859	143721563	143721673	18377	2,2	0,3	1,4	10,9	99	73	0.0682364	0.775832	1.0,0.33	0.069,0.247	0.507	50.7	50.7
23528	ENSG00000159111	MRPL10	17	-	47827073	47827300	47827073	47827204	47828500	47828670	23528	16,8	115,87	26,19	108124	169	73	0.0680531	0.775832	0.057,0.038	0.094,0.062	-0.03	-3	3
8127	ENSG00000135968	GCC2	2	+	108486434	108486648	108486510	108486648	108485830	108485908	8127	17,4	62,31	3,4	36,28	149	73	0.0681195	0.775832	0.118,0.059	0.039,0.065	0.036	3.6	3.6
25566	ENSG00000188785	ZNF548	19	+	57394042	57394223	57394187	57394223	57389874	57390114	25566	4,5	6,3	0,3	2,6	218	73	0.0683542	0.776775	0.183,0.358	0.0,0.143	0.199	19.9	19.9
21013	ENSG00000164211	STARD4	5	-	111506329	111506379	111506329	111506375	111507328	111507442	21013	26,13	5,0	36,39	2,0	77	73	0.0683925	0.776814	0.831,1.0	0.945,1.0	-0.057	-5.7	5.7
6292	ENSG00000184363	PKP3	11	+	397511	397662	397538	397662	396813	397445	6292	12,10	91,94	9,14	155207	100	73	0.0684364	0.776915	0.088,0.072	0.041,0.047	0.036	3.6	3.6
5744	ENSG00000116698	SMG7	1	+	183528921	183529042	183528967	183529042	183527955	183528027	5744	32,31	4,0	47,36	0,0	119	73	0.0685313	0.777596	0.831,1.0	1.0,1.0	-0.085	-8.5	8.5
1518	ENSG00000122512	PMS2	7	-	5999215	5999226	5999215	5999223	6002452	6002636	1518	7,2	0,0	5,4	1,2	76	73	0.0686066	0.778029	1.0,1.0	0.828,0.658	0.257	25.7	25.7
22593	ENSG00000166507	NDST2	10	-	73806288	73806503	73806288	73806474	73806656	73806811	22593	6,1	33,21	4,4	6,14	102	73	0.0686728	0.778029	0.115,0.033	0.323,0.17	-0.172	-17.2	17.2
726	ENSG00000272752	STAG3L5P-PVRIG2P-PILRB	7	+	100358241	100358366	100358263	100358366	100356749	100356883	726	38,35	5,4	30,31	1,2	95	73	0.0686743	0.778029	0.854,0.871	0.958,0.923	-0.078	-7.8	7.8
24833	ENSG00000135454	B4GALNT1	12	-	57627617	57627891	57627617	57627858	57628121	57628262	24833	0,2	3,4	3,9	9,20	106	73	0.0687496	0.778091	0.0,0.256	0.187,0.237	-0.084	-8.4	8.4
25175	ENSG00000203875	SNHG5	6	-	85677794	85677899	85677794	85677875	85677953	85678032	25175	26,10	262151	2,5	78,66	97	73	0.0687239	0.778091	0.069,0.047	0.019,0.054	0.022	2.2	2.2
21206	ENSG00000004975	DVL2	17	-	7229377	7229475	7229377	7229447	7229587	7229729	21206	13,6	48,41	4,6	47,50	101	73	0.0689141	0.779555	0.164,0.096	0.058,0.08	0.061	6.1	6.1
20982	ENSG00000248405	PRR5-ARHGAP8	22	+	44859679	44859834	44859730	44859834	44848931	44849060	20982	4,6	17,15	10,16	19,21	124	73	0.0689777	0.779878	0.122,0.191	0.237,0.31	-0.117	-11.7	11.7
1244	ENSG00000119411	BSPRY	9	+	113362368	113362394	113362371	113362394	113360506	113360737	1244	69,42	1,0	52,44	4,1	76	73	0.0692576	0.780665	0.985,1.0	0.926,0.977	0.041	4.1	4.1
13229	ENSG00000123219	CENPK	5	-	65551105	65551246	65551105	65551242	65551563	65551636	13229	4,3	1,3	1,1	2,2	77	73	0.069119	0.780665	0.791,0.487	0.322,0.322	0.317	31.7	31.7
15348	ENSG00000205476	CCDC85C	14	-	99522132	99522240	99522132	99522237	99536014	99536088	15348	59,64	0,1	72,77	1,5	76	73	0.0693005	0.780665	1.0,0.984	0.986,0.937	0.03	3	3
16529	ENSG00000174371	EXO1	1	+	241872031	241872278	241872034	241872278	241866829	241867055	16529	7,3	0,2	15,15	6,5	76	73	0.0693278	0.780665	1.0,0.59	0.706,0.742	0.071	7.1	7.1
16645	ENSG00000185522	LMNTD2	11	-	557883	558054	557883	558039	558160	558248	16645	18,13	34,37	6,3	19,22	88	73	0.0691767	0.780665	0.305,0.226	0.208,0.102	0.111	11.1	11.1
24271	ENSG00000069943	PIGB	15	+	55340611	55340823	55340656	55340823	55339266	55339318	24271	53,22	3,1	30,32	0,0	118	73	0.0692174	0.780665	0.916,0.932	1.0,1.0	-0.076	-7.6	7.6
3762	ENSG00000141295	SCRN2	17	-	47839443	47839858	47839443	47839643	47840669	47840776	3762	41,25	6,0	37,35	8,7	288	73	0.0691699	0.780665	0.634,1.0	0.54,0.559	0.267	26.7	26.7
5014	ENSG00000124198	ARFGEF2	20	+	49023025	49023181	49023050	49023181	49018883	49018998	5014	9,5	53,52	4,1	39,44	98	73	0.0693071	0.780665	0.112,0.067	0.071,0.017	0.045	4.5	4.5
25950	ENSG00000138835	RGS3	9	+	113591281	113591397	113591332	113591397	113583449	113584427	25950	6,4	78,63	0,2	27,31	124	73	0.0693756	0.780809	0.043,0.036	0.0,0.037	0.021	2.1	2.1
23838	ENSG00000269476	CTD-2583A14.9	19	-	57912059	57912189	57912059	57912186	57916378	57916591	23838	6,4	1,2	2,5	0,1	76	73	0.0694454	0.781199	0.852,0.658	1.0,0.828	-0.159	-15.9	15.9
18681	ENSG00000179818	PCBP1-AS1	2	-	70050139	70050268	70050139	70050252	70051202	70051305	18681	8,2	14,6	0,2	4,3	89	73	0.0696148	0.781614	0.319,0.215	0.0,0.354	0.09	9	9
18801	ENSG00000124664	SPDEF	6	-	34539514	34539737	34539514	34539562	34540983	34541181	18801	50,40	137109	55,57	211226	248	73	0.0695702	0.781614	0.097,0.097	0.071,0.069	0.027	2.7	2.7
19945	ENSG00000130177	CDC16	13	+	114236650	114236896	114236801	114236896	114235080	114235132	19945	4,3	0,1	7,7	1,1	224	73	0.0695319	0.781614	1.0,0.494	0.695,0.695	0.052	5.2	5.2
8909	ENSG00000007923	DNAJC11	1	-	6637446	6637537	6637446	6637504	6638294	6638364	8909	8,2	86,66	9,13	79,96	106	73	0.0696227	0.781614	0.06,0.02	0.073,0.085	-0.039	-3.9	3.9
16171	ENSG00000214725	CDIPT-AS1	16	+	29865355	29865442	29865393	29865442	29865159	29865237	16171	9,5	0,1	6,3	3,0	111	73	0.06981	0.783322	1.0,0.767	0.568,1.0	0.099	9.9	9.9
14117	ENSG00000164953	TMEM67	8	+	93780857	93780982	93780873	93780982	93780592	93780747	14117	2,6	7,8	0,2	3,4	89	73	0.0699432	0.784421	0.19,0.381	0.0,0.291	0.14	14	14
10795	ENSG00000175066	GK5	3	-	142177481	142177605	142177481	142177576	142181460	142181565	10795	0,2	24,26	6,1	36,27	102	73	0.0700462	0.78518	0.0,0.052	0.107,0.026	-0.041	-4.1	4.1
15772	ENSG00000140474	ULK3	15	-	74842074	74842220	74842074	74842118	74842279	74842420	15772	91,58	4,5	74,97	2,2	175	73	0.0701482	0.785928	0.905,0.829	0.939,0.953	-0.079	-7.9	7.9
14774	ENSG00000141458	NPC1	18	-	23535468	23535700	23535468	23535675	23536672	23536876	14774	46,36	0,1	61,63	3,2	98	73	0.0701913	0.786016	1.0,0.964	0.938,0.959	0.034	3.4	3.4
11422	ENSG00000132680	KIAA0907	1	-	155916624	155916737	155916624	155916709	155917498	155917672	11422	29,23	11,3	18,21	14,9	101	73	0.0705681	0.787379	0.656,0.847	0.482,0.628	0.197	19.7	19.7
13738	ENSG00000255185	PDXDC2P	16	-	70038904	70039100	70038904	70038985	70042350	70042416	13738	46,32	9,9	32,44	5,3	188	73	0.0706077	0.787379	0.665,0.58	0.713,0.851	-0.159	-15.9	15.9
14996	ENSG00000169925	BRD3	9	-	134050373	134050588	134050373	134050549	134051561	134051709	14996	47,24	4,0	35,41	1,0	112	73	0.070554	0.787379	0.885,1.0	0.958,1.0	-0.036	-3.6	3.6
16151	ENSG00000149577	SIDT2	11	+	117190141	117190282	117190165	117190282	117189951	117190025	16151	6,6	47,34	10,11	36,35	97	73	0.0704702	0.787379	0.088,0.117	0.173,0.191	-0.079	-7.9	7.9
20153	ENSG00000099814	CEP170B	14	+	104892947	104893135	104892975	104893135	104889619	104889758	20153	3,8	70,42	8,11	38,56	101	73	0.0706667	0.787379	0.03,0.121	0.132,0.124	-0.053	-5.3	5.3
22039	ENSG00000262903	RP11-235E17.6	17	-	3656855	3656921	3656855	3656916	3657626	3658092	22039	2,0	4,5	2,2	4,2	78	73	0.0705197	0.787379	0.319,0.0	0.319,0.483	-0.242	-24.2	24.2
23515	ENSG00000174292	TNK1	17	+	7383227	7383320	7383249	7383320	7382835	7383089	23515	3,4	2,5	1,4	9,9	95	73	0.0703718	0.787379	0.535,0.381	0.079,0.255	0.291	29.1	29.1
24747	ENSG00000196576	PLXNB2	22	-	50276133	50276307	50276133	50276188	50276628	50276704	24747	10,7	0,1	17,9	1,2	192	73	0.0704802	0.787379	1.0,0.727	0.866,0.631	0.115	11.5	11.5
7618	ENSG00000076944	STXBP2	19	+	7646171	7646344	7646265	7646344	7645196	7645306	7618	84,55	1,0	50,56	0,4	167	73	0.0706586	0.787379	0.973,1.0	1.0,0.86	0.056	5.6	5.6
7988	ENSG00000165494	PCF11	11	+	83177713	83177819	83177716	83177819	83177084	83177204	7988	55,41	4,1	43,21	0,1	76	73	0.0706558	0.787379	0.93,0.975	1.0,0.953	-0.024	-2.4	2.4
19360	ENSG00000162069	CCDC64B	16	-	3035214	3035526	3035214	3035369	3036893	3036926	19360	125,83	3,8	45,49	5,7	230	73	0.0707239	0.787621	0.93,0.767	0.741,0.69	0.133	13.3	13.3
[truncated: 20,263 more rows]
