# Supplementary material for: KDM7A and KDM1A inhibition suppresses tumour promoting pathways in prostate cancer
Source: Mol Oncol. 2026 Mar 23:10.1002/1878-0261.70238. Online ahead of print. doi: 10.1002/1878-0261.70238 (PMC13398633; doi:10.1002/1878-0261.70238)
Supplement: Supplementary file 30 — Table S19. Alternative splicing events data for C4‐2 vehicle compared to namoline treatment in the presence of R1881, for SE (SE = skipped exon, significant splicing events FDR‐corrected P value < 0.05, highlighted in yellow). [file MOL2-9999-0-s002.xlsx]

## Sheet: SE
ID	GeneID	geneSymbol	chr	strand	exonStart_0base	exonEnd	upstreamES	upstreamEE	downstreamES	downstreamEE	ID	IC_SAMPLE_1	SC_SAMPLE_1	IC_SAMPLE_2	SC_SAMPLE_2	IncFormLen	SkipFormLen	PValue	FDR	IncLevel1	IncLevel2	IncLevelDifference	dPSI	AbsPSI
29820	ENSG00000264538	SUZ12P1	17	+	30743300	30743369	30709298	30709811	30766502	30766588	29820	0,0	3,1	2,3	0,0	142	73	5.94379e-10	5.62608e-07	0.0,0.0	1.0,1.0	-1	-100	100
4627	ENSG00000226287	TMEM191A	22	+	20703818	20703883	20703671	20703692	20703967	20704040	4627	0,0	2,1	1,3	0,0	138	73	2.68389e-09	2.10989e-06	0.0,0.0	1.0,1.0	-1	-100	100
73279	ENSG00000242086	LINC00969	3	+	195707005	195707126	195688532	195688797	195708133	195708807	73279	2,1	0,0	0,0	3,1	194	73	2.70077e-09	2.10989e-06	1.0,1.0	0.0,0.0	1	100	100
61323	ENSG00000111237	VPS29	12	-	110499534	110499583	110496011	110496094	110502048	110502108	61323	0,0	1,2	2,1	0,0	122	73	4.56276e-09	3.32366e-06	0.0,0.0	1.0,1.0	-1	-100	100
69042	ENSG00000268750	CTD-2583A14.10	19	+	57840837	57840908	57820493	57820549	57856106	57856233	69042	1,1	0,0	0,0	3,2	144	73	4.63017e-09	3.3278e-06	1.0,1.0	0.0,0.0	1	100	100
42030	ENSG00000243710	CFAP57	1	+	43177120	43177211	43172731	43172910	43181533	43181679	42030	0,0	2,1	1,1	0,0	164	73	5.08161e-09	3.6042e-06	0.0,0.0	1.0,1.0	-1	-100	100
54568	ENSG00000203799	CCDC162P	6	+	109300230	109300369	109295526	109295692	109305958	109306112	54568	2,2	0,0	0,0	1,1	212	73	7.1902e-09	4.66965e-06	1.0,1.0	0.0,0.0	1	100	100
65376	ENSG00000142794	NBPF3	1	+	21465738	21465817	21444947	21445219	21466086	21466156	65376	0,0	1,1	1,2	0,0	152	73	1.1572e-08	6.7148e-06	0.0,0.0	1.0,1.0	-1	-100	100
41711	ENSG00000257337	RP11-983P16.4	12	-	53043097	53043147	53039717	53040263	53045960	53046061	41711	1,2	0,0	0,0	1,1	123	73	1.21787e-08	6.9103e-06	1.0,1.0	0.0,0.0	1	100	100
30834	ENSG00000223482	NUTM2A-AS1	10	-	87324972	87325108	87319855	87320199	87326629	87326672	30834	3,2	0,0	1,0	5,2	209	73	5.94921e-10	5.62608e-07	1.0,1.0	0.065,0.0	0.968	96.8	96.8
37030	ENSG00000187554	TLR5	1	-	223137177	223137263	223134681	223134864	223143195	223143246	37030	1,0	4,1	2,2	0,0	159	73	1.71381e-10	2.05291e-07	0.103,0.0	1.0,1.0	-0.949	-94.9	94.9
44142	ENSG00000244306	LINC01296	14	-	19333933	19334081	19333701	19333813	19337579	19337686	44142	1,1	0,0	1,0	2,5	221	73	1.86073e-13	3.71485e-10	1.0,1.0	0.142,0.0	0.929	92.9	92.9
76417	ENSG00000168487	BMP1	8	+	22199263	22199387	22197239	22197420	22201117	22201200	76417	3,2	0,0	1,0	2,3	197	73	1.36317e-11	2.04111e-08	1.0,1.0	0.156,0.0	0.922	92.2	92.2
50346	ENSG00000196466	ZNF799	19	-	12398133	12398251	12393296	12393423	12401067	12401268	50346	1,1	0,0	2,0	4,2	191	73	6.99175e-11	9.42208e-08	1.0,1.0	0.16,0.0	0.92	92	92
50213	ENSG00000126247	CAPNS1	19	+	36140357	36140511	36140109	36140157	36140999	36141220	50213	8,1	0,0	0,2	4,3	227	73	9.4369e-13	1.60255e-09	1.0,1.0	0.0,0.177	0.911	91.1	91.1
33229	ENSG00000077454	LRCH4	7	-	100577272	100577340	100576901	100577005	100577496	100577511	33229	2,0	4,2	1,1	0,0	141	73	3.51028e-10	3.71016e-07	0.206,0.0	1.0,1.0	-0.897	-89.7	89.7
61848	ENSG00000055130	CUL1	7	+	148760428	148760496	148759547	148759638	148766564	148766723	61848	1,2	0,0	1,0	2,2	141	73	6.47494e-09	4.41804e-06	1.0,1.0	0.206,0.0	0.897	89.7	89.7
27663	ENSG00000172785	CBWD1	9	-	145964	146158	134978	135030	151304	151427	27663	2,3	0,0	0,1	1,1	267	73	4.21998e-05	0.00447091	1.0,1.0	0.0,0.215	0.892	89.2	89.2
27546	ENSG00000143190	POU2F1	1	+	167303473	167303574	167241406	167241610	167332469	167332535	27546	2,0	3,1	2,3	0,0	174	73	1.14872e-07	4.15576e-05	0.219,0.0	1.0,1.0	-0.89	-89	89
37973	ENSG00000112237	CCNC	6	-	99550517	99550610	99549507	99549575	99550992	99551028	37973	2,0	3,1	5,3	0,0	166	73	1.5073e-07	5.11004e-05	0.227,0.0	1.0,1.0	-0.886	-88.6	88.6
51756	ENSG00000003096	KLHL13	X	-	118028935	118029098	118028423	118028497	118116507	118116865	51756	2,1	0,0	0,2	1,2	236	73	5.36596e-06	0.000906729	1.0,1.0	0.0,0.236	0.882	88.2	88.2
51697	ENSG00000196151	WDSUB1	2	-	159259809	159259843	159256195	159256375	159275545	159275638	51697	0,1	2,2	1,3	0,0	107	73	2.68313e-08	1.31483e-05	0.0,0.254	1.0,1.0	-0.873	-87.3	87.3
4138	ENSG00000172006	ZNF554	19	+	2830339	2830475	2827616	2827743	2832302	2832494	4138	1,0	1,2	1,2	0,0	209	73	2.74218e-07	8.02311e-05	0.259,0.0	1.0,1.0	-0.871	-87.1	87.1
54437	ENSG00000166887	VPS39	15	-	42198464	42198628	42192065	42192098	42199895	42199961	54437	1,1	0,0	2,1	3,3	237	73	9.66129e-09	6.05561e-06	1.0,1.0	0.17,0.093	0.869	86.9	86.9
11504	ENSG00000101096	NFATC2	20	-	51398642	51398730	51391227	51391451	51432066	51432756	11504	1,1	3,3	1,3	0,0	161	73	4.23528e-08	1.88676e-05	0.131,0.131	1.0,1.0	-0.869	-86.9	86.9
3697	ENSG00000054277	OPN3	1	-	241604259	241604579	241597745	241597997	241639881	241640361	3697	2,2	0,0	0,2	1,1	393	73	0.000274408	0.0169241	1.0,1.0	0.0,0.271	0.865	86.5	86.5
24027	ENSG00000245248	USP2-AS1	11	+	119395541	119395663	119394980	119395154	119409500	119409762	24027	2,1	0,0	0,1	1,1	195	73	0.000110498	0.00883439	1.0,1.0	0.0,0.272	0.864	86.4	86.4
31844	ENSG00000156170	NDUFAF6	8	+	94980858	94980973	94958007	94958179	95031994	95032011	31844	3,1	0,0	0,1	1,1	188	73	0.000123686	0.00955182	1.0,1.0	0.0,0.28	0.86	86	86
71592	ENSG00000176153	GPX2	14	-	64941316	64941521	64939507	64939838	64942504	64942746	71592	1,1	0,0	0,3	3,2	278	73	3.45659e-10	3.71016e-07	1.0,1.0	0.0,0.283	0.859	85.9	85.9
37266	ENSG00000107521	HPS1	10	-	98424108	98424215	98423879	98423887	98424334	98424374	37266	3,2	0,0	1,0	1,3	180	73	2.59252e-09	2.08578e-06	1.0,1.0	0.289,0.0	0.856	85.6	85.6
16009	ENSG00000135049	AGTPBP1	9	-	85661893	85661997	85657434	85657643	85669484	85669578	16009	2,0	2,2	1,2	0,0	177	73	9.336e-08	3.51921e-05	0.292,0.0	1.0,1.0	-0.854	-85.4	85.4
34955	ENSG00000254469	RP11-849H4.2	11	-	71926417	71926510	71925932	71926104	71928364	71928447	34955	2,0	2,2	1,2	0,0	166	73	1.31405e-07	4.62958e-05	0.305,0.0	1.0,1.0	-0.848	-84.8	84.8
52145	ENSG00000185633	NDUFA4L2	12	-	57237242	57237335	57237028	57237152	57240558	57240715	52145	7,4	0,0	1,0	1,1	166	73	0.000181874	0.0125605	1.0,1.0	0.305,0.0	0.848	84.8	84.8
48048	ENSG00000067840	PDZD4	X	-	153807896	153808139	153807278	153807369	153808341	153808595	48048	1,5	0,0	0,4	5,2	316	73	4.17955e-12	6.43698e-09	1.0,1.0	0.0,0.316	0.842	84.2	84.2
27083	ENSG00000113013	HSPA9	5	-	138559997	138560059	138558552	138558657	138561579	138561789	27083	4,1	1,0	0,0	1,2	135	73	2.11071e-07	6.73229e-05	0.684,1.0	0.0,0.0	0.842	84.2	84.2
23963	ENSG00000213742	ZNF337-AS1	20	+	25639752	25639982	25634048	25634170	25645530	25645648	23963	5,4	0,0	3,1	5,1	303	73	8.64512e-09	5.5477e-06	1.0,1.0	0.126,0.194	0.84	84	84
9459	ENSG00000121057	AKAP1	17	+	57096590	57096763	57085716	57086074	57105440	57107178	9459	3,6	0,0	1,2	1,5	246	73	2.13876e-10	2.49042e-07	1.0,1.0	0.229,0.106	0.833	83.3	83.3
36687	ENSG00000105792	CFAP69	7	+	90305967	90306085	90299866	90304820	90307767	90307854	36687	2,2	5,3	7,4	0,0	191	73	3.7947e-09	2.80205e-06	0.133,0.203	1.0,1.0	-0.832	-83.2	83.2
58197	ENSG00000196912	ANKRD36B	2	-	97576378	97576446	97560831	97560860	97578905	97579043	58197	1,4	0,0	0,1	3,1	141	73	1.03514e-08	6.40392e-06	1.0,1.0	0.0,0.341	0.83	83	83
35205	ENSG00000167302	ENTHD2	17	-	81238118	81238159	81237386	81237459	81238513	81239042	35205	4,3	0,1	0,0	1,1	114	73	1.64309e-09	1.40586e-06	1.0,0.658	0.0,0.0	0.829	82.9	82.9
33277	ENSG00000177679	SRRM3	7	+	76283523	76283602	76282963	76283101	76285614	76287288	33277	4,2	1,0	0,0	5,4	152	73	1.97162e-08	1.02191e-05	0.658,1.0	0.0,0.0	0.829	82.9	82.9
28392	ENSG00000167291	TBC1D16	17	-	79992798	79992864	79952656	79952818	79993595	79993634	28392	2,1	0,0	3,0	3,1	139	73	5.8893e-06	0.000970816	1.0,1.0	0.344,0.0	0.828	82.8	82.8
58938	ENSG00000111445	RFC5	12	+	118017689	118017815	118016700	118016892	118017994	118018053	58938	1,1	4,1	3,3	0,0	199	73	4.31998e-10	4.40525e-07	0.084,0.268	1.0,1.0	-0.824	-82.4	82.4
42148	ENSG00000167996	FTH1	11	-	61965397	61965443	61964986	61965112	61967311	61967453	42148	3,4	1,0	0,0	1,1	119	73	2.26583e-09	1.85057e-06	0.648,1.0	0.0,0.0	0.824	82.4	82.4
58939	ENSG00000111445	RFC5	12	+	118017691	118017815	118016721	118016892	118017994	118018053	58939	1,1	4,1	2,2	0,0	197	73	4.6353e-10	4.62706e-07	0.085,0.27	1.0,1.0	-0.823	-82.3	82.3
7477	ENSG00000203995	ZYG11A	1	+	52880600	52880653	52877924	52877969	52881470	52881665	7477	0,0	4,1	1,3	0,1	126	73	4.63102e-06	0.000810412	0.0,0.0	1.0,0.635	-0.818	-81.8	81.8
59915	ENSG00000261008	LINC01572	16	-	72561972	72562086	72555264	72555326	72570450	72570515	59915	3,0	2,2	1,1	0,0	187	73	6.85291e-07	0.000180195	0.369,0.0	1.0,1.0	-0.816	-81.6	81.6
75505	ENSG00000188735	TMEM120B	12	+	121778076	121778127	121776262	121776444	121779548	121779623	75505	1,0	1,1	2,3	0,0	124	73	0.000452333	0.0236309	0.371,0.0	1.0,1.0	-0.815	-81.5	81.5
40506	ENSG00000257285	RP11-298I3.1	14	+	22933642	22933692	22929608	22929752	22954330	22954692	40506	1,0	1,1	1,1	0,0	123	73	0.000463988	0.0240258	0.372,0.0	1.0,1.0	-0.814	-81.4	81.4
18683	ENSG00000255571	MIR9-3HG	15	+	89387430	89387538	89378099	89378165	89387816	89387881	18683	0,0	3,2	4,2	1,0	181	73	8.17906e-08	3.19481e-05	0.0,0.0	0.617,1.0	-0.808	-80.8	80.8
75386	ENSG00000264956	RP11-1109M24.5	17	+	22285004	22285128	22266424	22266668	22286277	22287423	75386	1,4	2,5	5,8	0,0	197	73	1.8329e-08	9.62667e-06	0.156,0.229	1.0,1.0	-0.807	-80.7	80.7
47935	ENSG00000225470	JPX	X	+	73962730	73962801	73944366	73944465	73998767	73998844	47935	1,0	7,5	4,2	1,0	144	73	1.63539e-07	5.40821e-05	0.068,0.0	0.67,1.0	-0.801	-80.1	80.1
24850	ENSG00000164188	RANBP3L	5	-	36268192	36268267	36265448	36265520	36269389	36269407	24850	0,0	1,1	3,1	1,0	148	73	1.20124e-05	0.00169648	0.0,0.0	0.597,1.0	-0.798	-79.8	79.8
43123	ENSG00000141380	SS18	18	-	26084051	26084175	26082362	26082528	26087500	26087577	43123	2,3	0,0	3,1	2,6	197	73	9.5006e-11	1.21933e-07	1.0,1.0	0.357,0.058	0.792	79.2	79.2
63084	ENSG00000149262	INTS4	11	-	77918030	77918264	77910969	77911152	77918820	77918978	63084	0,6	1,2	2,3	0,0	307	73	0.000245593	0.0155381	0.0,0.416	1.0,1.0	-0.792	-79.2	79.2
23842	ENSG00000198408	MGEA5	10	-	101793685	101793744	101792838	101792943	101797979	101798017	23842	8,5	0,1	0,1	3,3	132	73	1.38942e-08	7.72115e-06	1.0,0.734	0.0,0.156	0.789	78.9	78.9
24775	ENSG00000121988	ZRANB3	2	-	135192734	135192824	135165142	135165154	135200353	135200440	24775	5,3	0,1	0,0	1,1	163	73	1.04546e-08	6.40392e-06	1.0,0.573	0.0,0.0	0.786	78.6	78.6
51127	ENSG00000237978	KCNMB2-AS1	3	-	178841544	178841616	178801792	178801934	178859488	178859550	51127	2,4	0,0	3,0	2,3	145	73	3.27288e-08	1.5341e-05	1.0,1.0	0.43,0.0	0.785	78.5	78.5
27715	ENSG00000111912	NCOA7	6	+	125796679	125796797	125790939	125791067	125815290	125815404	27715	7,11	1,0	0,1	4,2	191	73	3.26169e-09	2.47631e-06	0.728,1.0	0.0,0.16	0.784	78.4	78.4
67673	ENSG00000134452	FBXO18	10	+	5905780	5905835	5905217	5905287	5906036	5906621	67673	1,1	0,0	4,0	3,3	128	73	3.37226e-08	1.56705e-05	1.0,1.0	0.432,0.0	0.784	78.4	78.4
42279	ENSG00000171790	SLFNL1	1	-	41017233	41017377	41015596	41016228	41017634	41018156	42279	1,3	1,4	4,5	0,0	217	73	2.25994e-07	7.0416e-05	0.252,0.201	1.0,1.0	-0.773	-77.3	77.3
21741	ENSG00000160917	CPSF4	7	+	99442996	99443175	99439486	99439596	99444788	99444839	21741	2,3	1,8	2,1	0,0	252	73	7.94608e-11	1.0447e-07	0.367,0.098	1.0,1.0	-0.768	-76.8	76.8
74752	ENSG00000127472	PLA2G5	1	+	20063483	20063602	20059631	20059692	20068872	20069032	74752	3,5	1,0	0,0	1,5	192	73	2.15406e-08	1.08516e-05	0.533,1.0	0.0,0.0	0.766	76.6	76.6
63298	ENSG00000250802	ZBED3-AS1	5	+	77100325	77100391	77098654	77098747	77105655	77105808	63298	2,1	3,2	1,1	0,0	139	73	1.12815e-06	0.000270275	0.259,0.208	1.0,1.0	-0.766	-76.6	76.6
10088	ENSG00000116580	GON4L	1	-	155834281	155834404	155832831	155832950	155853275	155853806	10088	3,1	1,0	0,0	3,2	196	73	6.27237e-05	0.0058699	0.528,1.0	0.0,0.0	0.764	76.4	76.4
47416	ENSG00000114107	CEP70	3	-	138542692	138542789	138537177	138537347	138591853	138591956	47416	2,1	4,1	2,1	0,0	170	73	2.85507e-08	1.37411e-05	0.177,0.3	1.0,1.0	-0.762	-76.2	76.2
21014	ENSG00000099810	MTAP	9	+	21803746	21803848	21802656	21802781	21816713	21816772	21014	3,1	1,0	0,1	3,10	175	73	4.23959e-05	0.00447979	0.556,1.0	0.0,0.04	0.758	75.8	75.8
42442	ENSG00000062485	CS	12	-	56299288	56299504	56286483	56286645	56299827	56299974	42442	4,3	0,0	5,8	7,4	289	73	5.88376e-09	4.06613e-06	1.0,1.0	0.153,0.336	0.756	75.6	75.6
24897	ENSG00000163947	ARHGEF3	3	-	57007181	57007336	56958822	56958889	57035087	57035176	24897	3,0	1,3	1,1	0,0	228	73	3.08469e-07	8.89182e-05	0.49,0.0	1.0,1.0	-0.755	-75.5	75.5
2422	ENSG00000110717	NDUFS8	11	+	68032285	68032336	68030616	68030733	68032939	68033012	2422	1,1	0,0	1,1	4,1	124	73	1.14661e-08	6.7148e-06	1.0,1.0	0.128,0.371	0.75	75	75
57284	ENSG00000223813	AC007255.8	7	-	29561858	29561922	29514768	29515317	29563387	29563663	57284	1,2	3,2	2,2	0,0	137	73	5.78275e-08	2.45443e-05	0.151,0.348	1.0,1.0	-0.75	-75	75
64612	ENSG00000102384	CENPI	X	+	101126708	101126798	101120737	101120784	101127137	101127266	64612	4,2	0,0	1,4	3,3	163	73	1.61998e-08	8.73231e-06	1.0,1.0	0.13,0.374	0.748	74.8	74.8
65830	ENSG00000229404	LINC00858	10	+	84292251	84292327	84291406	84292137	84293245	84294659	65830	2,2	0,1	0,0	2,1	149	73	1.06707e-05	0.00156728	1.0,0.495	0.0,0.0	0.748	74.8	74.8
36694	ENSG00000105792	CFAP69	7	+	90305963	90306085	90299866	90304820	90307767	90307854	36694	2,5	5,3	8,3	0,0	195	73	9.39033e-10	8.43628e-07	0.13,0.384	1.0,1.0	-0.743	-74.3	74.3
66767	ENSG00000135409	AMHR2	12	+	53430145	53430282	53429452	53429625	53431176	53431534	66767	16,7	3,0	3,2	11,8	210	73	1.52803e-06	0.000341905	0.65,1.0	0.087,0.08	0.741	74.1	74.1
55753	ENSG00000234177	LINC01114	2	-	104754835	104754907	104754325	104754440	104755592	104755755	55753	1,1	5,3	5,8	1,0	145	73	1.75583e-07	5.73612e-05	0.091,0.144	0.716,1.0	-0.74	-74	74
6197	ENSG00000129566	TEP1	14	-	20381552	20381686	20381312	20381401	20381912	20382063	6197	10,2	7,3	9,4	0,0	207	73	9.1567e-09	5.80686e-06	0.335,0.19	1.0,1.0	-0.738	-73.8	73.8
42912	ENSG00000203780	FANK1	10	+	125980160	125980338	125896538	125896655	125988550	125988675	42912	7,1	0,0	3,1	2,1	251	73	3.01701e-05	0.00347791	1.0,1.0	0.304,0.225	0.736	73.6	73.6
49022	ENSG00000139865	TTC6	14	+	37808174	37808218	37807319	37807460	37808732	37808846	49022	2,2	3,4	10,4	0,0	117	73	4.13977e-08	1.85958e-05	0.294,0.238	1.0,1.0	-0.734	-73.4	73.4
40590	ENSG00000178773	CPNE7	16	+	89582409	89582482	89578856	89578996	89583443	89583528	40590	3,8	0,0	1,1	1,2	146	73	9.5109e-05	0.00793616	1.0,1.0	0.333,0.2	0.734	73.4	73.4
33997	ENSG00000102904	TSNAXIP1	16	+	67820838	67820951	67814301	67814401	67821098	67821225	33997	3,1	2,2	7,1	0,0	186	73	3.48218e-06	0.000656306	0.371,0.164	1.0,1.0	-0.732	-73.2	73.2
56486	ENSG00000132823	OSER1	20	-	44207284	44207319	44206880	44206998	44207553	44207593	56486	3,1	3,4	3,1	0,0	108	73	1.44174e-08	7.93018e-06	0.403,0.145	1.0,1.0	-0.726	-72.6	72.6
74256	ENSG00000106615	RHEB	7	-	151494569	151494685	151490942	151491014	151498088	151498180	74256	3,4	0,1	2,0	4,4	189	73	6.76131e-06	0.00108149	1.0,0.607	0.162,0.0	0.723	72.3	72.3
55968	ENSG00000125388	GRK4	4	+	3035385	3035523	3029200	3029409	3037373	3037511	55968	4,4	0,0	1,2	2,1	211	73	0.000114573	0.00909566	1.0,1.0	0.147,0.409	0.722	72.2	72.2
27042	ENSG00000091262	ABCC6	16	-	16162992	16163192	16161437	16161564	16165622	16165933	27042	7,4	1,0	0,1	1,1	273	73	2.74612e-06	0.000532471	0.652,1.0	0.0,0.211	0.721	72.1	72.1
4135	ENSG00000172006	ZNF554	19	+	2826249	2826346	2823039	2823112	2827616	2827743	4135	2,1	1,4	2,1	0,0	170	73	2.90545e-08	1.38598e-05	0.462,0.097	1.0,1.0	-0.72	-72	72
33996	ENSG00000102904	TSNAXIP1	16	+	67824582	67824779	67814301	67814401	67825136	67825267	33996	30,3	0,0	4,1	2,1	270	73	0.000330126	0.0190526	1.0,1.0	0.351,0.213	0.718	71.8	71.8
12455	ENSG00000090857	PDPR	16	+	70114869	70114930	70114371	70114440	70120460	70120719	12455	1,1	1,2	6,2	0,0	134	73	0.000146933	0.0107906	0.353,0.214	1.0,1.0	-0.717	-71.7	71.7
57583	ENSG00000130177	CDC16	13	+	114236650	114236699	114235080	114235132	114236801	114236896	57583	3,7	0,1	0,1	1,1	122	73	0.000476046	0.0243924	1.0,0.807	0.0,0.374	0.716	71.6	71.6
46386	ENSG00000176884	GRIN1	9	+	137165185	137165296	137163758	137163904	137167773	137168755	46386	1,1	1,1	4,5	0,0	184	73	0.000590194	0.0284122	0.284,0.284	1.0,1.0	-0.716	-71.6	71.6
25839	ENSG00000171365	CLCN5	X	+	50054439	50054633	50042315	50042462	50069878	50070030	25839	3,2	10,7	3,5	0,1	267	73	3.32914e-05	0.00375318	0.076,0.072	1.0,0.578	-0.715	-71.5	71.5
32520	ENSG00000198363	ASPH	8	-	61633682	61633724	61583943	61584029	61637946	61638003	32520	1,0	1,2	2,7	0,1	115	73	3.29733e-06	0.000628054	0.388,0.0	1.0,0.816	-0.714	-71.4	71.4
4546	ENSG00000268107	AC003005.4	19	+	57490146	57490185	57487752	57487983	57491470	57491597	4546	1,1	6,4	3,1	1,0	112	73	0.000142146	0.0105225	0.098,0.14	0.662,1.0	-0.712	-71.2	71.2
33994	ENSG00000102904	TSNAXIP1	16	+	67821098	67821225	67814301	67814401	67825136	67825262	33994	5,2	0,0	1,2	2,1	200	73	0.000149039	0.0108715	1.0,1.0	0.154,0.422	0.712	71.2	71.2
54889	ENSG00000183032	SLC25A21	14	-	37051909	37051992	36874955	36875004	37172280	37172866	54889	2,3	0,2	0,0	2,7	156	73	0.000105746	0.00859749	1.0,0.412	0.0,0.0	0.706	70.6	70.6
75399	ENSG00000138835	RGS3	9	+	113581558	113581658	113580927	113581005	113583449	113583671	75399	1,1	0,0	2,7	3,5	173	73	2.84379e-08	1.37411e-05	1.0,1.0	0.22,0.371	0.705	70.5	70.5
7886	ENSG00000171132	PRKCE	2	+	46024326	46024463	46010343	46010517	46086207	46086362	7886	3,2	0,1	0,0	2,4	210	73	5.81657e-06	0.000967705	1.0,0.41	0.0,0.0	0.705	70.5	70.5
10286	ENSG00000158711	ELK4	1	-	205599824	205599925	205598454	205598649	205600650	205600794	10286	6,1	0,0	1,1	1,1	174	73	0.000747706	0.0331996	1.0,1.0	0.296,0.296	0.704	70.4	70.4
55141	ENSG00000125898	FAM110A	20	+	839454	839563	833776	833951	844707	846279	55141	4,4	0,1	0,2	2,3	182	73	1.26286e-05	0.00174996	1.0,0.616	0.0,0.211	0.703	70.3	70.3
27409	ENSG00000119048	UBE2B	5	+	134388544	134388588	134388137	134388413	134388976	134389052	27409	2,0	7,5	2,2	1,0	117	73	4.32599e-05	0.00451041	0.151,0.0	0.555,1.0	-0.702	-70.2	70.2
74308	ENSG00000237886	NALT1	9	+	136548743	136548808	136547841	136548101	136549131	136549449	74308	3,0	3,2	11,6	2,0	138	73	0.000313372	0.0184284	0.346,0.0	0.744,1.0	-0.699	-69.9	69.9
28656	ENSG00000234494	SP2-AS1	17	-	47929820	47929972	47918451	47918571	47941346	47941390	28656	2,5	0,0	7,1	2,4	225	73	3.5844e-08	1.6374e-05	1.0,1.0	0.532,0.075	0.697	69.7	69.7
9241	ENSG00000245958	RP11-33B1.1	4	+	119499741	119499836	119497810	119497903	119512350	119512464	9241	3,2	3,2	2,1	0,0	168	73	2.41162e-06	0.000483257	0.303,0.303	1.0,1.0	-0.697	-69.7	69.7
15027	ENSG00000260518	BMS1P8	16	-	33697010	33697130	33696521	33696644	33698041	33698222	15027	3,5	4,3	2,4	0,0	193	73	1.2549e-08	7.04629e-06	0.221,0.387	1.0,1.0	-0.696	-69.6	69.6
42187	ENSG00000157869	RAB28	4	-	13369870	13369965	13361353	13361633	13376544	13376604	42187	0,1	2,2	3,3	1,0	168	73	4.05151e-06	0.000744434	0.0,0.178	0.566,1.0	-0.694	-69.4	69.4
22008	ENSG00000267618	RAD51L3-RFFL	17	-	35107365	35107447	35106385	35106481	35119110	35119172	22008	0,0	4,4	4,5	3,0	155	73	2.5559e-06	0.000504663	0.0,0.0	0.386,1.0	-0.693	-69.3	69.3
38571	ENSG00000229043	AC091729.9	7	+	1162684	1162728	1162456	1162543	1162961	1163217	38571	1,1	6,3	3,1	1,0	117	73	0.000134791	0.0100778	0.094,0.172	0.652,1.0	-0.693	-69.3	69.3
18421	ENSG00000197275	RAD54B	8	-	94418655	94418783	94411120	94411315	94436494	94436944	18421	4,2	6,1	1,1	0,0	201	73	2.88289e-09	2.21999e-06	0.195,0.421	1.0,1.0	-0.692	-69.2	69.2
3316	ENSG00000204514	ZNF814	19	-	57870721	57870812	57868535	57868579	57876915	57877042	3316	1,1	1,1	2,3	0,0	164	73	0.00095853	0.0391725	0.308,0.308	1.0,1.0	-0.692	-69.2	69.2
33176	ENSG00000152463	OLAH	10	+	15056823	15056982	15049634	15049765	15061723	15061862	33176	6,2	3,2	1,1	0,0	232	73	3.56537e-07	0.000100622	0.386,0.239	1.0,1.0	-0.688	-68.8	68.8
16847	ENSG00000005810	MYCBP2	13	-	77129155	77129230	77126317	77126485	77139195	77139336	16847	0,0	4,2	11,8	4,1	148	73	1.06069e-07	3.8895e-05	0.0,0.0	0.576,0.798	-0.687	-68.7	68.7
4067	ENSG00000114126	TFDP2	3	-	142025109	142025221	142005440	142005544	142054114	142054149	4067	2,1	4,5	3,4	0,1	185	73	3.47668e-05	0.00385813	0.165,0.073	1.0,0.612	-0.687	-68.7	68.7
28798	ENSG00000183137	CEP57L1	6	+	109106034	109106090	109095523	109095575	109146757	109146937	28798	2,2	2,3	2,2	0,0	129	73	1.43992e-06	0.000324759	0.361,0.274	1.0,1.0	-0.682	-68.2	68.2
55747	ENSG00000234177	LINC01114	2	-	104754597	104754661	104754325	104754440	104755592	104755755	55747	0,1	5,3	2,1	1,0	137	73	0.000325178	0.0188477	0.0,0.151	0.516,1.0	-0.682	-68.2	68.2
10584	ENSG00000173276	ZBTB21	21	-	42002349	42002503	41988636	41994108	42002896	42002961	10584	3,10	2,7	10,2	0,0	227	73	2.15311e-07	6.7872e-05	0.325,0.315	1.0,1.0	-0.68	-68	68
58519	ENSG00000164828	SUN1	7	+	832019	832101	817279	817499	832504	832601	58519	1,1	1,1	1,4	0,0	155	73	0.0012055	0.0450945	0.32,0.32	1.0,1.0	-0.68	-68	68
22098	ENSG00000075303	SLC25A40	7	-	87841634	87841714	87836729	87836810	87846948	87847122	22098	4,3	0,0	1,1	1,1	153	73	0.00126579	0.0463843	1.0,1.0	0.323,0.323	0.677	67.7	67.7
63299	ENSG00000250802	ZBED3-AS1	5	+	77100325	77100391	77098654	77098747	77118319	77118521	63299	2,3	4,2	2,1	0,0	139	73	6.09942e-08	2.56862e-05	0.208,0.441	1.0,1.0	-0.675	-67.5	67.5
21184	ENSG00000168066	SF1	11	-	64771463	64771537	64770277	64770408	64776497	64776626	21184	7,2	4,0	1,2	9,15	147	73	0.00092312	0.0381594	0.465,1.0	0.052,0.062	0.675	67.5	67.5
50832	ENSG00000181722	ZBTB20	3	-	115077040	115077171	115071218	115071414	115147218	115147271	50832	1,0	5,1	1,2	0,1	204	73	0.00113494	0.0437587	0.067,0.0	1.0,0.417	-0.675	-67.5	67.5
30361	ENSG00000230124	ACBD6	1	-	180273509	180273572	180273337	180273398	180273936	180274112	30361	0,0	3,2	2,1	0,1	136	73	0.000404721	0.021992	0.0,0.0	1.0,0.349	-0.674	-67.4	67.4
17146	ENSG00000231595	AC005224.2	17	+	14215809	14215937	14211287	14211508	14216684	14217922	17146	3,4	0,0	1,7	1,4	201	73	1.10665e-06	0.000266307	1.0,1.0	0.266,0.389	0.672	67.2	67.2
27054	ENSG00000171097	CCBL1	9	-	128846679	128846859	128845352	128845411	128847432	128847643	27054	16,9	0,0	8,1	2,2	253	73	1.91851e-05	0.00246814	1.0,1.0	0.536,0.126	0.669	66.9	66.9
61606	ENSG00000122481	RWDD3	1	+	95237347	95237460	95234213	95234315	95239776	95239909	61606	0,2	8,3	3,3	1,0	186	73	1.20328e-05	0.00169648	0.0,0.207	0.541,1.0	-0.667	-66.7	66.7
18249	ENSG00000134470	IL15RA	10	-	5963742	5963838	5960394	5960567	5966144	5966339	18249	4,4	0,0	4,2	3,2	169	73	3.24866e-06	0.000620978	1.0,1.0	0.365,0.302	0.666	66.6	66.6
43975	ENSG00000156345	CDK20	9	-	87970567	87970645	87969193	87969349	87970775	87970897	43975	4,1	1,0	0,1	1,1	151	73	1.83245e-05	0.00237443	0.659,1.0	0.0,0.326	0.666	66.6	66.6
28208	ENSG00000162241	SLC25A45	11	-	65380475	65380622	65380131	65380175	65381874	65381976	28208	7,12	0,0	1,4	3,1	220	73	5.72744e-06	0.000955827	1.0,1.0	0.1,0.57	0.665	66.5	66.5
7883	ENSG00000263818	CTD-2206N4.4	17	+	39061096	39061188	39057051	39057159	39063421	39063546	7883	2,3	5,7	4,2	1,0	165	73	0.000191475	0.0130509	0.15,0.159	0.639,1.0	-0.665	-66.5	66.5
22868	ENSG00000226002	GTF2IP14	7	+	65087114	65087246	65084102	65084257	65087752	65087825	22868	9,1	2,5	4,3	0,0	205	73	1.36485e-07	4.71608e-05	0.616,0.066	1.0,1.0	-0.659	-65.9	65.9
20529	ENSG00000183426	NPIPA1	16	+	14951433	14951507	14950751	14950821	14951614	14952056	20529	1,1	5,5	2,2	1,0	147	73	0.000266242	0.016534	0.09,0.09	0.498,1.0	-0.659	-65.9	65.9
50141	ENSG00000029153	ARNTL2	12	+	27370128	27370230	27368316	27368412	27376345	27376387	50141	4,7	0,0	1,7	4,2	175	73	2.30803e-07	7.15012e-05	1.0,1.0	0.094,0.593	0.657	65.7	65.7
10587	ENSG00000173276	ZBTB21	21	-	42002349	42002500	41988636	41994108	42002896	42002961	10587	4,9	2,7	10,2	0,0	224	73	3.56716e-08	1.6374e-05	0.395,0.295	1.0,1.0	-0.655	-65.5	65.5
54866	ENSG00000166024	R3HCC1L	10	+	98156092	98156147	98134670	98134706	98163292	98163397	54866	5,2	0,1	1,0	2,1	128	73	4.0766e-06	0.000744898	1.0,0.533	0.222,0.0	0.655	65.5	65.5
14257	ENSG00000011454	RABGAP1	9	+	122971664	122971952	122957010	122957209	122978928	122979040	14257	10,4	3,2	4,2	0,0	361	73	6.24871e-07	0.000167577	0.403,0.288	1.0,1.0	-0.654	-65.4	65.4
13811	ENSG00000255284	AP006621.5	11	+	780301	780381	777581	777695	783529	784180	13811	3,1	1,4	7,3	0,0	153	73	4.9431e-07	0.000135255	0.589,0.107	1.0,1.0	-0.652	-65.2	65.2
48817	ENSG00000103227	LMF1	16	-	855106	856055	854499	854706	868943	868968	48817	33,10	0,1	9,12	11,14	1022	73	4.79997e-06	0.000829288	1.0,0.417	0.055,0.058	0.652	65.2	65.2
73067	ENSG00000143217	PVRL4	1	-	161073157	161073299	161072139	161072885	161073719	161073795	73067	3,1	0,0	3,5	2,3	215	73	4.04779e-06	0.000744434	1.0,1.0	0.337,0.361	0.651	65.1	65.1
47497	ENSG00000162572	SCNN1D	1	+	1281225	1281297	1280435	1280666	1281410	1281610	47497	2,2	4,1	3,3	0,0	145	73	2.63761e-07	7.81195e-05	0.201,0.502	1.0,1.0	-0.648	-64.8	64.8
9460	ENSG00000121057	AKAP1	17	+	57086372	57086537	57085716	57086074	57105440	57105485	9460	9,11	0,0	6,1	1,5	238	73	2.36759e-07	7.23467e-05	1.0,1.0	0.648,0.058	0.647	64.7	64.7
72750	ENSG00000196781	TLE1	9	-	81612291	81612393	81611842	81611956	81613376	81613521	72750	14,4	2,1	0,1	1,5	175	73	8.78852e-07	0.000221372	0.745,0.625	0.0,0.077	0.647	64.7	64.7
42382	ENSG00000167733	HSD11B1L	19	+	5686415	5686527	5684818	5684905	5686899	5686991	42382	3,1	1,2	3,1	0,0	185	73	0.000666392	0.0311043	0.542,0.165	1.0,1.0	-0.646	-64.6	64.6
56773	ENSG00000231889	TRAF3IP2-AS1	6	+	111484743	111484861	111483561	111483665	111574620	111574802	56773	4,2	4,1	6,2	0,0	191	73	2.88279e-07	8.3545e-05	0.277,0.433	1.0,1.0	-0.645	-64.5	64.5
18250	ENSG00000134470	IL15RA	10	-	5963742	5963841	5960366	5960567	5966144	5966339	18250	4,8	0,0	5,2	3,2	172	73	1.385e-06	0.000315941	1.0,1.0	0.414,0.298	0.644	64.4	64.4
45116	ENSG00000206195	DUXAP8	22	+	15818573	15818635	15815475	15815566	15826141	15829984	45116	1,2	4,4	4,3	0,1	135	73	3.4785e-05	0.00385813	0.119,0.213	1.0,0.619	-0.643	-64.3	64.3
36005	ENSG00000196295	AC005154.6	7	-	30551317	30551395	30550567	30550781	30552099	30552179	36005	11,8	1,1	2,2	5,4	151	73	1.18412e-05	0.00168413	0.842,0.795	0.162,0.195	0.64	64	64
75400	ENSG00000138835	RGS3	9	+	113581558	113581658	113580927	113581005	113582071	113582242	75400	1,1	0,0	3,6	2,5	173	73	2.64364e-06	0.000518192	1.0,1.0	0.388,0.336	0.638	63.8	63.8
48987	ENSG00000139865	TTC6	14	+	37927857	37927974	37874459	37874563	37936233	37936403	48987	1,0	2,2	2,2	0,1	190	73	8.98011e-05	0.00767138	0.161,0.0	1.0,0.435	-0.637	-63.7	63.7
38336	ENSG00000163633	C4orf36	4	-	86890047	86890158	86888159	86888271	86891455	86891593	38336	2,2	2,1	2,1	0,0	184	73	0.00077977	0.0341934	0.284,0.442	1.0,1.0	-0.637	-63.7	63.7
68103	ENSG00000283050	GTF2IP12	4	-	119450040	119450150	119448827	119448959	119454550	119454628	68103	1,6	1,3	2,2	0,0	183	73	4.21576e-05	0.00447091	0.285,0.444	1.0,1.0	-0.635	-63.5	63.5
14510	ENSG00000093167	LRRFIP2	3	-	37108636	37108684	37096615	37096660	37121491	37121536	14510	0,1	1,1	2,3	0,1	121	73	0.000488525	0.0248496	0.0,0.376	1.0,0.644	-0.634	-63.4	63.4
68335	ENSG00000089091	DZANK1	20	-	18426433	18426523	18415326	18415449	18427066	18427159	68335	3,2	1,0	2,0	2,3	163	73	0.000122549	0.00948916	0.573,1.0	0.309,0.0	0.632	63.2	63.2
67029	ENSG00000110768	GTF2H1	11	+	18325946	18326153	18324235	18324296	18333059	18333183	67029	6,4	0,0	10,10	4,5	280	73	8.61308e-07	0.000217972	1.0,1.0	0.395,0.343	0.631	63.1	63.1
7881	ENSG00000154889	MPPE1	18	-	11902266	11902358	11897525	11897620	11906202	11906309	7881	0,1	2,1	3,3	1,0	165	73	7.87931e-06	0.00121005	0.0,0.307	0.57,1.0	-0.631	-63.1	63.1
32518	ENSG00000198363	ASPH	8	-	61633682	61633703	61583943	61584029	61637946	61638003	32518	1,0	1,2	1,3	0,1	94	73	1.17417e-05	0.00167441	0.437,0.0	1.0,0.7	-0.631	-63.1	63.1
10884	ENSG00000176390	CRLF3	17	-	30808962	30809170	30803926	30804108	30824526	30824671	10884	2,3	1,0	0,1	1,3	281	73	0.000114776	0.00909839	0.342,1.0	0.0,0.08	0.631	63.1	63.1
58944	ENSG00000111445	RFC5	12	+	118017689	118017852	118016728	118016892	118017994	118018053	58944	3,4	4,1	3,5	0,0	236	73	2.46523e-07	7.42378e-05	0.188,0.553	1.0,1.0	-0.629	-62.9	62.9
62050	ENSG00000162972	C2orf47	2	+	199961965	199962107	199959753	199959880	199963732	199964125	62050	9,2	0,1	0,1	3,2	215	73	1.5957e-06	0.000349573	1.0,0.404	0.0,0.145	0.629	62.9	62.9
74548	ENSG00000088367	EPB41L1	20	+	36125422	36125527	36112425	36112480	36175550	36175715	74548	4,1	0,0	1,6	1,3	178	73	4.78391e-05	0.0048655	1.0,1.0	0.291,0.451	0.629	62.9	62.9
37983	ENSG00000112237	CCNC	6	-	99550517	99550592	99549507	99549575	99550992	99551028	37983	2,2	3,1	3,2	0,0	148	73	1.52179e-05	0.00202544	0.247,0.497	1.0,1.0	-0.628	-62.8	62.8
58941	ENSG00000111445	RFC5	12	+	118017691	118017852	118016721	118016892	118017994	118018053	58941	3,4	4,1	2,4	0,0	234	73	2.61333e-07	7.7828e-05	0.19,0.555	1.0,1.0	-0.627	-62.7	62.7
2152	ENSG00000254518	RP11-347H15.4	11	+	50301943	50302129	50298578	50298917	50303132	50303262	2152	2,4	2,1	2,2	0,0	259	73	0.000742665	0.0331007	0.22,0.53	1.0,1.0	-0.625	-62.5	62.5
63661	ENSG00000100401	RANGAP1	22	-	41285362	41285518	41284900	41285153	41285985	41286251	63661	4,2	1,0	4,4	6,8	229	73	0.000860022	0.0364741	0.56,1.0	0.175,0.137	0.624	62.4	62.4
8074	ENSG00000010319	SEMA3G	3	-	52443015	52443069	52442746	52442907	52444912	52445085	8074	1,1	0,0	2,2	4,1	127	73	6.46371e-07	0.000171635	1.0,1.0	0.223,0.535	0.621	62.1	62.1
45644	ENSG00000232593	KANTR	X	+	53131018	53131127	53099471	53099608	53166920	53167014	45644	3,2	1,3	1,2	0,0	182	73	1.53953e-05	0.002034	0.546,0.211	1.0,1.0	-0.621	-62.1	62.1
21338	ENSG00000167258	CDK12	17	+	39547784	39547830	39546616	39546758	39551037	39551142	21338	2,2	2,2	4,9	0,0	119	73	2.11102e-05	0.00267724	0.38,0.38	1.0,1.0	-0.62	-62	62
16099	ENSG00000115687	PASK	2	-	241145749	241145860	241142836	241143074	241149413	241149449	16099	4,2	1,0	0,3	4,2	184	73	0.000227222	0.0147391	0.613,1.0	0.0,0.373	0.62	62	62
9640	ENSG00000181638	ZFP41	8	+	143254993	143255122	143249689	143251340	143259774	143262705	9640	7,6	1,2	0,0	2,3	202	73	3.99061e-07	0.000110881	0.717,0.52	0.0,0.0	0.619	61.9	61.9
42664	ENSG00000134897	BIVM	13	+	102805057	102805239	102801493	102801767	102807145	102807400	42664	9,5	1,0	5,2	3,3	255	73	9.14217e-05	0.00771387	0.72,1.0	0.323,0.16	0.619	61.9	61.9
23611	ENSG00000164654	MIOS	7	+	7567606	7567688	7566871	7567072	7572435	7572667	23611	9,8	0,0	6,8	4,7	155	73	9.6603e-08	3.61617e-05	1.0,1.0	0.414,0.35	0.618	61.8	61.8
74651	ENSG00000065154	OAT	10	-	124414345	124414432	124411972	124412200	124414952	124415072	74651	1,6	2,2	5,1	0,0	160	73	7.39088e-05	0.00662892	0.186,0.578	1.0,1.0	-0.618	-61.8	61.8
43965	ENSG00000204930	FAM221B	9	-	35821437	35821628	35819889	35820000	35825229	35825373	43965	5,2	2,1	2,5	0,0	264	73	0.000120481	0.009385	0.409,0.356	1.0,1.0	-0.618	-61.8	61.8
6261	ENSG00000166762	CATSPER2	15	-	43663653	43663716	43640323	43640496	43664417	43664543	6261	6,4	1,1	1,0	2,4	136	73	6.78374e-06	0.00108187	0.763,0.682	0.212,0.0	0.617	61.7	61.7
48594	ENSG00000153885	KCTD15	19	+	33798263	33798394	33796845	33796987	33798667	33798766	48594	10,6	0,0	3,2	2,1	204	73	9.04934e-05	0.00768447	1.0,1.0	0.349,0.417	0.617	61.7	61.7
25901	ENSG00000058262	SEC61A1	3	+	128066608	128066703	128065020	128065256	128066953	128067151	25901	8,7	0,0	4,2	4,1	168	73	5.85136e-07	0.000158498	1.0,1.0	0.303,0.465	0.616	61.6	61.6
25278	ENSG00000136052	SLC41A2	12	-	104931631	104931791	104928299	104928694	104958589	104958744	25278	4,2	2,1	4,4	0,0	233	73	0.000112363	0.00894655	0.385,0.385	1.0,1.0	-0.615	-61.5	61.5
75744	ENSG00000149187	CELF1	11	-	47564350	47564469	47488836	47489024	47565273	47565505	75744	1,0	7,4	1,2	1,0	192	73	0.00108761	0.0425686	0.052,0.0	0.275,1.0	-0.611	-61.1	61.1
75087	ENSG00000205863	C1QTNF9B	13	-	23894510	23894642	23894138	23894201	23896820	23897055	75087	4,3	4,1	1,2	0,0	205	73	3.81479e-07	0.000106545	0.263,0.517	1.0,1.0	-0.61	-61	61
17942	ENSG00000244560	RP4-800G7.2	7	+	149285794	149285955	149285280	149285696	149287564	149287776	17942	2,4	0,0	7,12	4,5	234	73	1.15536e-06	0.000274355	1.0,1.0	0.353,0.428	0.61	61	61
55891	ENSG00000126653	NSRP1	17	+	30163066	30163162	30156539	30156662	30172541	30172598	55891	6,2	0,1	3,0	4,1	169	73	0.000209008	0.013844	1.0,0.463	0.245,0.0	0.609	60.9	60.9
10202	ENSG00000131037	EPS8L1	19	+	55083766	55084642	55083615	55083644	55085840	55085892	10202	14,20	2,2	4,4	0,0	949	73	1.64306e-05	0.00216018	0.35,0.435	1.0,1.0	-0.608	-60.8	60.8
25231	ENSG00000176732	PFN4	2	-	24122418	24122547	24121162	24121300	24123117	24123477	25231	4,9	4,3	5,1	0,0	202	73	9.28162e-08	3.51921e-05	0.265,0.52	1.0,1.0	-0.607	-60.7	60.7
68104	ENSG00000283050	GTF2IP12	4	-	119450040	119450150	119448827	119448959	119454245	119454638	68104	2,4	1,3	3,3	0,0	183	73	2.47608e-05	0.00302488	0.444,0.347	1.0,1.0	-0.605	-60.5	60.5
65829	ENSG00000229404	LINC00858	10	+	84292251	84292378	84291916	84292137	84293245	84294659	65829	3,10	0,1	1,2	2,1	200	73	0.000168748	0.011906	1.0,0.785	0.154,0.422	0.605	60.5	60.5
10585	ENSG00000173276	ZBTB21	21	-	42002349	42002563	41993947	41994108	42002896	42002961	10585	7,13	2,7	15,4	0,0	287	73	2.18197e-08	1.08905e-05	0.471,0.321	1.0,1.0	-0.604	-60.4	60.4
22869	ENSG00000226002	GTF2IP14	7	+	65087118	65087246	65084102	65084257	65087752	65087825	22869	9,3	2,5	3,3	0,0	201	73	2.37559e-07	7.23467e-05	0.62,0.179	1.0,1.0	-0.601	-60.1	60.1
8294	ENSG00000115525	ST3GAL5	2	-	85870071	85870258	85863361	85863485	85888823	85888986	8294	3,5	0,1	6,1	4,3	260	73	0.000685297	0.0315947	1.0,0.584	0.296,0.086	0.601	60.1	60.1
3576	ENSG00000103264	FBXO31	16	-	87366673	87366802	87360294	87360366	87367372	87367508	3576	12,5	0,0	5,4	2,3	202	73	1.23561e-06	0.000290849	1.0,1.0	0.475,0.325	0.6	60	60
11050	ENSG00000196296	ATP2A1	16	+	28892314	28892659	28888896	28888953	28894154	28894219	11050	7,6	3,1	2,1	0,0	418	73	1.16353e-05	0.00166363	0.29,0.512	1.0,1.0	-0.599	-59.9	59.9
73104	ENSG00000267426	RP11-552F3.12	17	-	75908120	75908196	75904539	75904719	75909467	75909817	73104	9,1	0,2	0,0	4,1	149	73	4.62419e-05	0.00475691	1.0,0.197	0.0,0.0	0.599	59.9	59.9
12962	ENSG00000151532	VTI1A	10	+	112448381	112448489	112446997	112447467	112448881	112450726	12962	1,0	2,1	7,5	5,0	181	73	0.000452926	0.0236346	0.168,0.0	0.361,1.0	-0.597	-59.7	59.7
47066	ENSG00000156958	GALK2	15	+	49319045	49319116	49318888	49318934	49319603	49319805	47066	4,6	1,0	3,2	4,4	144	73	3.79986e-05	0.00412959	0.67,1.0	0.275,0.202	0.596	59.6	59.6
20751	ENSG00000131797	CLUHP3	16	+	31701662	31701858	31700589	31700738	31702534	31702681	20751	7,11	0,1	7,8	4,7	269	73	3.0252e-05	0.00347791	1.0,0.749	0.322,0.237	0.595	59.5	59.5
69888	ENSG00000231607	DLEU2	13	-	50044650	50044768	50027132	50027406	50068096	50068163	69888	8,4	5,2	19,14	0,0	191	73	1.43251e-07	4.91835e-05	0.379,0.433	1.0,1.0	-0.594	-59.4	59.4
31609	ENSG00000185842	DNAH14	1	+	225023614	225023865	225007412	225007544	225038693	225038823	31609	11,10	4,3	13,9	0,0	324	73	9.43098e-07	0.000234271	0.383,0.429	1.0,1.0	-0.594	-59.4	59.4
17139	ENSG00000162961	DPY30	2	-	32023676	32023808	32023421	32023474	32029593	32029729	17139	7,2	5,5	8,5	0,1	205	73	5.7254e-05	0.0055497	0.333,0.125	1.0,0.64	-0.591	-59.1	59.1
33278	ENSG00000177679	SRRM3	7	+	76283523	76283621	76282963	76283101	76285614	76287286	33278	3,3	1,0	3,2	5,4	171	73	0.000440121	0.0232318	0.562,1.0	0.204,0.176	0.591	59.1	59.1
52946	ENSG00000122390	NAA60	16	+	3447481	3447620	3443693	3443837	3448470	3448540	52946	9,5	0,0	2,5	3,1	212	73	3.05341e-05	0.00350193	1.0,1.0	0.187,0.633	0.59	59	59
11913	ENSG00000148950	IMMP1L	11	-	31473723	31473786	31456259	31456386	31509518	31509632	11913	1,0	7,5	5,2	1,1	136	73	4.66065e-06	0.000810412	0.071,0.0	0.729,0.518	-0.588	-58.8	58.8
45643	ENSG00000232593	KANTR	X	+	53131018	53131127	53099471	53099608	53141847	53142094	45643	4,2	1,0	0,2	1,1	182	73	0.000304252	0.0181661	0.616,1.0	0.0,0.445	0.586	58.6	58.6
32748	ENSG00000145362	ANK2	4	+	113374763	113374946	113373316	113373449	113381456	113383732	32748	0,4	2,2	3,4	0,1	256	73	0.000798122	0.0347697	0.0,0.363	1.0,0.533	-0.585	-58.5	58.5
53884	ENSG00000149554	CHEK1	11	+	125626416	125626534	125626006	125626029	125626748	125626833	53884	3,0	2,1	3,3	0,1	191	73	0.000805088	0.034998	0.364,0.0	1.0,0.534	-0.585	-58.5	58.5
34041	ENSG00000226471	CTA-292E10.6	22	+	28844126	28844199	28821971	28822179	28848390	28848559	34041	4,2	4,1	2,1	0,0	146	73	1.37356e-06	0.000315941	0.333,0.5	1.0,1.0	-0.584	-58.4	58.4
1469	ENSG00000242173	ARHGDIG	16	+	281745	281925	268726	269005	282024	282108	1469	4,4	0,0	3,8	2,2	253	73	5.27465e-05	0.00522656	1.0,1.0	0.302,0.536	0.581	58.1	58.1
44548	ENSG00000267254	ZNF790-AS1	19	+	36801202	36801240	36797524	36797811	36801875	36802200	44548	4,3	5,2	2,2	0,0	111	73	3.13491e-07	8.98852e-05	0.345,0.497	1.0,1.0	-0.579	-57.9	57.9
42383	ENSG00000167733	HSD11B1L	19	+	5684780	5684838	5680603	5681271	5684964	5685119	42383	0,0	1,1	3,2	1,1	131	73	4.43675e-05	0.00459427	0.0,0.0	0.626,0.527	-0.577	-57.7	57.7
36979	ENSG00000147459	DOCK5	8	+	25388808	25388869	25382673	25382778	25389090	25389232	36979	13,7	2,1	3,2	4,7	134	73	4.36995e-05	0.00454745	0.78,0.792	0.29,0.135	0.574	57.4	57.4
28210	ENSG00000162241	SLC25A45	11	-	65380475	65380632	65380131	65380175	65381874	65381969	28210	8,12	0,0	4,4	3,1	230	73	2.86641e-05	0.00337361	1.0,1.0	0.297,0.559	0.572	57.2	57.2
4666	ENSG00000186230	ZNF749	19	+	57441884	57442011	57435328	57435593	57443290	57445485	4666	4,3	1,3	2,10	0,0	200	73	3.69611e-05	0.00407434	0.593,0.267	1.0,1.0	-0.57	-57	57
31162	ENSG00000100483	VCPKMT	14	-	50113369	50113512	50108631	50109713	50114284	50114404	31162	20,6	1,0	3,10	4,3	216	73	3.85261e-05	0.0041785	0.871,1.0	0.202,0.53	0.57	57	57
37163	ENSG00000104960	PTOV1	19	+	49859088	49859176	49858548	49858653	49860055	49860183	37163	3,5	1,0	1,3	2,4	161	73	0.000163653	0.0116379	0.576,1.0	0.185,0.254	0.569	56.9	56.9
12763	ENSG00000088543	C3orf18	3	-	50566005	50566094	50565465	50565861	50567462	50567751	12763	3,10	0,1	2,10	5,4	162	73	0.000131095	0.00992024	1.0,0.818	0.153,0.53	0.568	56.8	56.8
47426	ENSG00000114107	CEP70	3	-	138542690	138542789	138537177	138537347	138591853	138591956	47426	3,4	4,1	2,1	0,0	172	73	1.88605e-06	0.000397131	0.241,0.629	1.0,1.0	-0.565	-56.5	56.5
35753	ENSG00000158079	PTPDC1	9	+	94055355	94055460	94038146	94038337	94064733	94064821	35753	5,5	1,1	0,2	3,3	178	73	0.000192761	0.0130864	0.672,0.672	0.0,0.215	0.565	56.5	56.5
11583	ENSG00000226688	ENTPD1-AS1	10	-	95894447	95894487	95876517	95876660	95897527	95897679	11583	0,0	4,1	2,2	1,1	113	73	0.000135357	0.0100778	0.0,0.0	0.564,0.564	-0.564	-56.4	56.4
42446	ENSG00000062485	CS	12	-	56298608	56298691	56286266	56286645	56299827	56300023	42446	11,7	0,0	11,7	7,4	156	73	2.75355e-07	8.02311e-05	1.0,1.0	0.424,0.45	0.563	56.3	56.3
53861	ENSG00000112584	FAM120B	6	+	170305766	170305856	170290702	170291072	170317369	170319124	53861	0,1	2,2	2,1	0,1	163	73	0.000944428	0.0388691	0.0,0.183	1.0,0.309	-0.563	-56.3	56.3
74495	ENSG00000005379	BZRAP1	17	-	58304337	58304397	58301851	58302447	58305060	58305171	74495	2,4	2,2	4,3	0,0	133	73	9.62222e-05	0.00799193	0.354,0.523	1.0,1.0	-0.561	-56.1	56.1
39267	ENSG00000186523	FAM86B1	8	-	12186351	12186617	12185375	12185525	12186699	12186833	39267	2,1	1,1	4,7	0,1	339	73	0.000459944	0.0238622	0.301,0.177	1.0,0.601	-0.561	-56.1	56.1
25793	ENSG00000251569	RP11-724O16.1	2	+	169499166	169499325	169493740	169493836	169499485	169499620	25793	9,6	6,7	6,2	1,0	232	73	0.000830322	0.0356893	0.321,0.212	0.654,1.0	-0.56	-56	56
52146	ENSG00000185633	NDUFA4L2	12	-	57237242	57237335	57237028	57237152	57240678	57240692	52146	11,7	0,2	2,1	2,2	166	73	0.00116002	0.0442432	1.0,0.606	0.305,0.18	0.56	56	56
28572	ENSG00000174628	IQCK	16	+	19763847	19764112	19733697	19733827	19788837	19789238	28572	11,4	0,0	10,4	3,1	338	73	3.73088e-05	0.00409211	1.0,1.0	0.419,0.463	0.559	55.9	55.9
30519	ENSG00000152795	HNRNPDL	4	-	82425562	82425667	82424629	82424883	82426036	82426129	30519	255205	38,21	106104	162164	178	73	0	0	0.733,0.8	0.212,0.206	0.557	55.7	55.7
3296	ENSG00000157578	LCA5L	21	-	39429130	39429394	39423419	39423490	39435419	39435542	3296	9,6	2,2	4,6	0,0	337	73	4.88649e-05	0.00494187	0.494,0.394	1.0,1.0	-0.556	-55.6	55.6
70780	ENSG00000188554	NBR1	17	+	43202639	43202712	43201688	43201780	43209900	43211689	70780	9,1	2,2	2,1	0,0	146	73	0.000353911	0.0199971	0.692,0.2	1.0,1.0	-0.554	-55.4	55.4
29815	ENSG00000264538	SUZ12P1	17	+	30734864	30735097	30709298	30709811	30759490	30759539	29815	5,7	4,5	6,5	1,0	306	73	0.00051784	0.0259124	0.23,0.25	0.589,1.0	-0.554	-55.4	55.4
70432	ENSG00000111843	TMEM14C	6	+	10724489	10724633	10723108	10723241	10725906	10726008	70432	5,8	0,0	4,7	1,5	217	73	2.59359e-07	7.76694e-05	1.0,1.0	0.574,0.32	0.553	55.3	55.3
28409	ENSG00000148057	IDNK	9	+	83628108	83628211	83623165	83623221	83628872	83628959	28409	22,13	7,11	6,8	0,0	176	73	2.03757e-06	0.000422409	0.566,0.329	1.0,1.0	-0.552	-55.2	55.2
36975	ENSG00000147459	DOCK5	8	+	25388808	25388941	25382673	25382778	25389090	25389232	36975	37,21	2,1	7,7	4,7	206	73	4.62087e-06	0.000810412	0.868,0.882	0.383,0.262	0.552	55.2	55.2
76607	ENSG00000206530	CFAP44	3	-	113409105	113409322	113406926	113407041	113416524	113416627	76607	10,8	0,0	3,13	2,2	290	73	0.000117912	0.0092885	1.0,1.0	0.274,0.621	0.552	55.2	55.2
70307	ENSG00000121864	ZNF639	3	+	179324949	179324993	179323245	179323291	179327560	179327631	70307	0,0	5,8	3,4	3,1	117	73	2.36681e-06	0.000481435	0.0,0.0	0.384,0.714	-0.549	-54.9	54.9
31871	ENSG00000157823	AP3S2	15	-	89877305	89877424	89871474	89871546	89878264	89878300	31871	19,17	2,0	3,5	2,4	192	73	0.000131217	0.00992024	0.783,1.0	0.363,0.322	0.549	54.9	54.9
36978	ENSG00000147459	DOCK5	8	+	25388808	25388946	25382673	25382778	25389090	25389232	36978	37,23	2,1	7,8	4,7	211	73	4.47521e-06	0.000801434	0.865,0.888	0.377,0.283	0.547	54.7	54.7
10755	ENSG00000078487	ZCWPW1	7	-	100402515	100402576	100400854	100401336	100403693	100403785	10755	6,2	0,1	2,1	4,2	134	73	0.000118268	0.00929315	1.0,0.521	0.214,0.214	0.546	54.6	54.6
59683	ENSG00000145725	PPIP5K2	5	+	103187313	103187376	103186319	103186439	103190841	103190982	59683	7,7	1,0	3,1	3,1	136	73	0.000134376	0.0100778	0.79,1.0	0.349,0.349	0.546	54.6	54.6
7717	ENSG00000197056	ZMYM1	1	+	35093319	35093441	35079385	35079442	35093913	35094083	7717	6,1	8,4	12,11	1,3	195	73	0.000361855	0.020297	0.219,0.086	0.818,0.579	-0.546	-54.6	54.6
28211	ENSG00000162241	SLC25A45	11	-	65380533	65380622	65380131	65380175	65381874	65381969	28211	9,14	0,0	1,8	3,1	162	73	0.000207903	0.0138355	1.0,1.0	0.131,0.783	0.543	54.3	54.3
37889	ENSG00000239779	WBP1	2	+	74458831	74458919	74458438	74458671	74459437	74459562	37889	12,1	2,2	2,3	0,0	161	73	0.000499551	0.0252133	0.731,0.185	1.0,1.0	-0.542	-54.2	54.2
29577	ENSG00000186687	LYRM7	5	+	131182231	131182299	131180103	131180167	131199530	131199653	29577	8,5	1,0	0,5	2,1	141	73	0.00114202	0.0439711	0.806,1.0	0.0,0.721	0.542	54.2	54.2
33107	ENSG00000276087	RP11-507M3.1	2	+	24137908	24138100	24135118	24135187	24139369	24139450	33107	17,13	0,0	11,7	4,2	265	73	1.96598e-06	0.000410752	1.0,1.0	0.431,0.491	0.539	53.9	53.9
24677	ENSG00000078114	NEBL	10	-	20818703	20818834	20817597	20817692	20819423	20819480	24677	19,7	5,1	3,0	4,4	204	73	0.000154674	0.0112062	0.576,0.715	0.212,0.0	0.539	53.9	53.9
75454	ENSG00000171456	ASXL1	20	+	32371777	32371874	32369014	32369123	32372163	32372238	75454	11,6	1,1	5,1	3,8	170	73	0.000208623	0.013844	0.825,0.72	0.417,0.051	0.538	53.8	53.8
43490	ENSG00000167384	ZNF180	19	-	44485035	44485157	44484360	44484435	44497283	44497377	43490	5,5	1,1	4,0	5,7	195	73	0.000468932	0.024205	0.652,0.652	0.23,0.0	0.537	53.7	53.7
5364	ENSG00000164403	SHROOM1	5	-	132826276	132826407	132825162	132826182	132827460	132827607	5364	21,8	1,1	5,3	7,2	204	73	2.75024e-05	0.0032726	0.883,0.741	0.204,0.349	0.536	53.6	53.6
7711	ENSG00000185122	HSF1	8	+	144306547	144306767	144292482	144292619	144308905	144309014	7711	6,4	2,1	5,4	0,0	293	73	0.000343016	0.0195661	0.428,0.499	1.0,1.0	-0.536	-53.6	53.6
10364	ENSG00000261740	RP11-345J4.5	16	-	29450181	29450276	29446801	29447026	29452108	29454113	10364	4,2	0,1	3,0	2,6	168	73	0.000227558	0.0147431	1.0,0.465	0.395,0.0	0.535	53.5	53.5
30515	ENSG00000152795	HNRNPDL	4	-	82425565	82425667	82422563	82424883	82426036	82426129	30515	190149	38,21	86,85	162164	175	73	0	0	0.676,0.747	0.181,0.178	0.532	53.2	53.2
71267	ENSG00000121060	TRIM25	17	-	56908746	56908877	56908467	56908563	56912104	56912165	71267	9,2	3,1	5,2	0,0	204	73	0.000129839	0.00984876	0.518,0.417	1.0,1.0	-0.532	-53.2	53.2
74741	ENSG00000230185	C9orf147	9	-	112484929	112485163	112484528	112484624	112486389	112486505	74741	10,8	0,1	8,1	2,2	307	73	0.000423695	0.0227061	1.0,0.655	0.487,0.106	0.531	53.1	53.1
28974	ENSG00000185864	NPIPB4	16	-	21857658	21857756	21857334	21857416	21863782	21864103	28974	4,6	6,1	3,3	0,0	171	73	2.29064e-06	0.000469485	0.222,0.719	1.0,1.0	-0.53	-53	53
14086	ENSG00000162148	PPP1R32	11	+	61489781	61489946	61488841	61488962	61490500	61490584	14086	7,3	0,0	3,14	6,1	238	73	1.30938e-05	0.00180054	1.0,1.0	0.133,0.811	0.528	52.8	52.8
73149	ENSG00000104529	EEF1D	8	-	143594415	143594518	143593892	143594071	143597347	143597414	73149	11,15	1,3	7,6	10,9	176	73	5.36739e-05	0.00529897	0.82,0.675	0.225,0.217	0.527	52.7	52.7
42374	ENSG00000075826	SEC31B	10	-	100490007	100490322	100489702	100489761	100490705	100490883	42374	13,5	1,3	7,12	0,0	388	73	6.85131e-05	0.00628892	0.71,0.239	1.0,1.0	-0.526	-52.6	52.6
38041	ENSG00000245468	RP11-367J11.3	4	-	7097322	7097379	7094570	7094743	7103267	7103329	38041	1,7	7,3	4,1	1,0	130	73	0.00105784	0.0418972	0.074,0.567	0.692,1.0	-0.526	-52.6	52.6
5495	ENSG00000134716	CYP2J2	1	-	59904870	59905058	59900964	59901103	59907785	59907927	5495	7,6	2,2	8,22	0,0	261	73	4.74244e-05	0.0048416	0.495,0.456	1.0,1.0	-0.524	-52.4	52.4
42200	ENSG00000103064	SLC7A6	16	+	68273817	68273904	68264549	68264576	68274690	68274876	42200	6,1	0,0	9,7	2,8	160	73	1.13966e-06	0.000271825	1.0,1.0	0.672,0.285	0.521	52.1	52.1
49034	ENSG00000215447	BX322557.10	21	+	45288975	45289082	45288051	45288244	45289350	45289438	49034	7,5	5,4	7,3	1,0	180	73	0.000316005	0.0184369	0.362,0.336	0.74,1.0	-0.521	-52.1	52.1
13001	ENSG00000266560	RP11-1007I13.4	X	-	152135760	152135834	152129488	152129613	152138474	152138556	13001	7,4	0,0	4,5	6,1	147	73	2.04528e-06	0.000422409	1.0,1.0	0.249,0.713	0.519	51.9	51.9
17183	ENSG00000118600	TMEM5	12	+	63789887	63789931	63784969	63785072	63790318	63790553	17183	4,3	2,2	0,0	2,3	117	73	5.85569e-06	0.000970816	0.555,0.483	0.0,0.0	0.519	51.9	51.9
4772	ENSG00000163312	HELQ	4	-	83446834	83447028	83446013	83446086	83448782	83448961	4772	13,8	0,0	14,3	1,4	267	73	1.52929e-05	0.00203042	1.0,1.0	0.793,0.17	0.518	51.8	51.8
49881	ENSG00000171574	ZNF584	19	+	58409940	58410091	58408624	58409165	58415523	58415646	49881	11,10	0,1	11,13	13,4	224	73	2.94531e-05	0.00344391	1.0,0.765	0.216,0.514	0.518	51.8	51.8
20660	ENSG00000105372	RPS19	19	+	41864173	41864267	41863870	41863985	41869030	41869087	20660	4,8	0,0	6,3	2,2	167	73	0.000146317	0.01076	1.0,1.0	0.567,0.396	0.518	51.8	51.8
76249	ENSG00000163686	ABHD6	3	+	58249877	58249942	58237505	58237916	58256561	58256705	76249	19,5	1,0	5,16	8,5	138	73	1.95244e-05	0.00250582	0.91,1.0	0.248,0.629	0.517	51.7	51.7
35912	ENSG00000186868	MAPT	17	+	45974384	45974471	45971858	45971945	45978374	45978440	35912	10,9	1,6	4,1	18,4	160	73	0.000226829	0.0147313	0.82,0.406	0.092,0.102	0.516	51.6	51.6
74543	ENSG00000088367	EPB41L1	20	+	36121659	36121816	36112425	36112480	36175550	36175715	74543	6,7	0,0	2,13	1,3	230	73	0.000269396	0.0166723	1.0,1.0	0.388,0.579	0.516	51.6	51.6
36440	ENSG00000156398	SFXN2	10	+	102717702	102717780	102716613	102716711	102726611	102726797	36440	1,0	4,4	10,3	4,1	151	73	8.90421e-06	0.00134824	0.108,0.0	0.547,0.592	-0.515	-51.5	51.5
7722	ENSG00000197056	ZMYM1	1	+	35093393	35093441	35079390	35079442	35093913	35094083	7722	2,0	8,4	6,3	1,3	121	73	0.000568298	0.0277227	0.131,0.0	0.784,0.376	-0.515	-51.5	51.5
33677	ENSG00000184465	WDR27	6	-	169638538	169638660	169634427	169634525	169658275	169658358	33677	9,2	1,3	2,4	0,0	195	73	0.000207791	0.0138355	0.771,0.2	1.0,1.0	-0.514	-51.4	51.4
21446	ENSG00000169752	NRG4	15	-	75969128	75969224	75961929	75961974	76009199	76009293	21446	6,4	1,0	3,1	2,1	169	73	0.000708894	0.0322194	0.722,1.0	0.393,0.302	0.513	51.3	51.3
28408	ENSG00000148057	IDNK	9	+	83628006	83628211	83623146	83623221	83628872	83628959	28408	44,23	7,11	8,8	0,0	278	73	8.62504e-06	0.00131269	0.623,0.354	1.0,1.0	-0.512	-51.2	51.2
74756	ENSG00000127472	PLA2G5	1	+	20066023	20066129	20059631	20059692	20068872	20069032	74756	5,2	1,0	2,3	1,5	179	73	0.000519887	0.0259433	0.671,1.0	0.449,0.197	0.512	51.2	51.2
6040	ENSG00000164002	EXO5	1	+	40509450	40509625	40508789	40508908	40514514	40515027	6040	11,11	3,8	18,16	0,1	248	73	8.64511e-06	0.00131269	0.519,0.288	1.0,0.825	-0.509	-50.9	50.9
17245	ENSG00000110075	PPP6R3	11	+	68585229	68585346	68583042	68583129	68587797	68588024	17245	5,2	1,0	2,2	3,1	190	73	0.000694254	0.0317683	0.658,1.0	0.204,0.435	0.509	50.9	50.9
39188	ENSG00000104331	IMPAD1	8	-	56967935	56967998	56967109	56967218	56978049	56978145	39188	0,0	5,2	3,5	4,1	136	73	1.11574e-05	0.00161241	0.0,0.0	0.287,0.729	-0.508	-50.8	50.8
70430	ENSG00000111843	TMEM14C	6	+	10724555	10724633	10722914	10723241	10725906	10726008	70430	8,7	0,0	4,5	1,5	151	73	1.3891e-06	0.000315941	1.0,1.0	0.659,0.326	0.507	50.7	50.7
31397	ENSG00000203837	PNLIPRP3	10	+	116437220	116437334	116436710	116436865	116443054	116443174	31397	49,22	7,2	6,5	7,5	187	73	2.72458e-05	0.00324924	0.732,0.811	0.251,0.281	0.506	50.6	50.6
75721	ENSG00000179950	PUF60	8	-	143827384	143827536	143824312	143824399	143828983	143829044	75721	5,3	0,0	20,11	6,4	225	73	7.79917e-06	0.00120116	1.0,1.0	0.52,0.472	0.504	50.4	50.4
31388	ENSG00000203837	PNLIPRP3	10	+	116437220	116437351	116436710	116436865	116443054	116443174	31388	70,33	7,2	7,8	7,5	204	73	1.37108e-05	0.00185696	0.782,0.855	0.264,0.364	0.504	50.4	50.4
47503	ENSG00000162572	SCNN1D	1	+	1281201	1281297	1280471	1280666	1281410	1281610	47503	7,3	4,1	3,3	0,0	169	73	6.4166e-06	0.00104812	0.43,0.564	1.0,1.0	-0.503	-50.3	50.3
49877	ENSG00000171574	ZNF584	19	+	58410005	58410091	58408687	58409165	58415523	58415646	49877	10,9	0,1	9,11	13,4	159	73	2.1158e-05	0.00267724	1.0,0.805	0.241,0.558	0.503	50.3	50.3
28574	ENSG00000174628	IQCK	16	+	19735352	19735450	19733697	19733827	19788837	19788922	28574	10,2	0,0	4,4	3,1	171	73	0.00011695	0.00925706	1.0,1.0	0.363,0.631	0.503	50.3	50.3
10369	ENSG00000261740	RP11-345J4.5	16	-	29450111	29450276	29446801	29447026	29452108	29452206	10369	9,3	0,1	4,2	2,6	238	73	0.000208806	0.013844	1.0,0.479	0.38,0.093	0.503	50.3	50.3
42666	ENSG00000134897	BIVM	13	+	102805057	102805239	102799048	102799521	102807145	102807400	42666	9,4	3,1	5,2	0,0	255	73	9.65251e-05	0.00799536	0.462,0.534	1.0,1.0	-0.502	-50.2	50.2
7439	ENSG00000224078	SNHG14	15	+	25095718	25095770	25093833	25093974	25097320	25097439	7439	5,7	0,5	1,1	1,7	125	73	0.00116173	0.0442432	1.0,0.45	0.369,0.077	0.502	50.2	50.2
6000	ENSG00000234719	RP11-166B2.1	16	-	11963890	11964026	11956143	11956237	11976567	11976643	6000	11,9	3,4	0,0	2,1	209	73	6.56071e-06	0.00106201	0.562,0.44	0.0,0.0	0.501	50.1	50.1
71754	ENSG00000159708	LRRC36	16	+	67367016	67367457	67365303	67365355	67370943	67371242	71754	10,16	0,0	0,1	2,0	514	73	2.98231e-05	0.00344976	1.0,1.0	0.0,1.0	0.5	50	50
58491	ENSG00000085733	CTTN	11	+	70433648	70433701	70433100	70433278	70435025	70436575	58491	4,1	0,1	0,1	1,1	126	73	4.12917e-05	0.00441624	1.0,0.367	0.0,0.367	0.5	50	50
52260	ENSG00000078967	UBE2D4	7	+	43945488	43945635	43938430	43938494	43947158	43947229	52260	3,1	0,0	0,1	3,0	220	73	7.66033e-05	0.00680267	1.0,1.0	0.0,1.0	0.5	50	50
13386	ENSG00000135127	CCDC64	12	+	120074442	120074586	120072510	120072729	120080886	120081017	13386	12,7	4,8	23,16	0,2	217	73	0.000118635	0.00929489	0.502,0.227	1.0,0.729	-0.5	-50	50
38898	ENSG00000188092	GPR89B	1	+	147968894	147968963	147968331	147968428	147969866	147969959	38898	6,1	0,0	1,0	0,3	142	73	0.000266797	0.0165494	1.0,1.0	1.0,0.0	0.5	50	50
14883	ENSG00000164961	KIAA0196	8	-	125032434	125032581	125028619	125028707	125037236	125037333	14883	1,0	0,2	1,2	0,0	220	73	0.000351789	0.0199217	1.0,0.0	1.0,1.0	-0.5	-50	50
6454	ENSG00000145014	TMEM44	3	-	194625896	194625926	194623528	194623695	194628382	194628509	6454	2,0	1,2	2,2	1,0	103	73	0.000489651	0.0248767	0.586,0.0	0.586,1.0	-0.5	-50	50
48989	ENSG00000139865	TTC6	14	+	37881923	37882079	37874459	37874563	37936233	37936403	48989	6,0	2,2	8,3	0,1	229	73	0.00068857	0.0315971	0.489,0.0	1.0,0.489	-0.5	-50	50
58489	ENSG00000085733	CTTN	11	+	70433624	70433701	70433118	70433278	70435025	70436575	58489	2,1	0,1	0,1	1,1	150	73	0.000706525	0.0321388	1.0,0.327	0.0,0.327	0.5	50	50
37941	ENSG00000196422	PPP1R26	9	+	135482234	135482351	135479662	135479724	135482682	135482815	37941	0,1	4,1	5,2	0,2	190	73	0.000714297	0.032342	0.0,0.278	1.0,0.278	-0.5	-50	50
5083	ENSG00000057593	F7	13	+	113110689	113110850	113105790	113105905	113113751	113113776	5083	9,10	0,0	3,0	0,3	234	73	0.0010562	0.0418935	1.0,1.0	1.0,0.0	0.5	50	50
10350	ENSG00000243317	C7orf73	7	+	135687248	135687322	135662513	135662594	135688903	135689028	10350	1,0	0,2	1,1	0,0	147	73	0.00117139	0.0444353	1.0,0.0	1.0,1.0	-0.5	-50	50
44168	ENSG00000152620	NADK2	5	-	36219605	36219678	36217743	36217884	36225541	36225612	44168	1,4	0,0	0,1	2,0	146	73	0.00119564	0.0449754	1.0,1.0	0.0,1.0	0.5	50	50
34416	ENSG00000185379	RAD51D	17	-	35116858	35117037	35107365	35107447	35119110	35119172	34416	2,1	0,0	4,0	0,3	252	73	0.00123685	0.0458106	1.0,1.0	1.0,0.0	0.5	50	50
3597	ENSG00000168852	TPTE2P5	13	-	40921473	40921531	40908158	40908212	40921618	40921749	3597	0,3	2,1	3,1	1,0	131	73	0.00137683	0.0488588	0.0,0.626	0.626,1.0	-0.5	-50	50
43121	ENSG00000141380	SS18	18	-	26079010	26079146	26078075	26078160	26082362	26082528	43121	5,5	1,3	3,8	0,0	209	73	0.000109124	0.00879003	0.636,0.368	1.0,1.0	-0.498	-49.8	49.8
64542	ENSG00000168826	ZBTB49	4	+	4306137	4306184	4301988	4303091	4313040	4313114	64542	7,3	1,0	1,3	3,1	120	73	0.000554762	0.0272101	0.81,1.0	0.169,0.646	0.497	49.7	49.7
14452	ENSG00000196428	TSC22D2	3	+	150438197	150438354	150423048	150423120	150457075	150457127	14452	17,10	1,0	9,6	5,2	230	73	4.42868e-05	0.00459427	0.844,1.0	0.364,0.488	0.496	49.6	49.6
29816	ENSG00000264538	SUZ12P1	17	+	30734864	30735097	30709298	30709811	30743300	30743369	29816	12,12	0,0	10,11	2,3	306	73	1.5175e-05	0.00202473	1.0,1.0	0.544,0.467	0.494	49.4	49.4
5362	ENSG00000164403	SHROOM1	5	-	132826276	132826388	132825162	132826182	132827460	132827607	5362	18,7	1,1	6,3	7,2	185	73	0.000110627	0.00883439	0.877,0.734	0.253,0.372	0.493	49.3	49.3
41975	ENSG00000162542	TMCO4	1	-	19793431	19793648	19787025	19787117	19799173	19799344	41975	16,12	1,0	5,3	2,1	290	73	0.00054164	0.0267613	0.801,1.0	0.386,0.43	0.493	49.3	49.3
39163	ENSG00000101236	RNF24	20	-	3974331	3974400	3963874	3964024	4015436	4015545	39163	4,2	3,6	12,7	2,1	142	73	0.00107073	0.042116	0.407,0.146	0.755,0.783	-0.493	-49.3	49.3
9275	ENSG00000156042	CFAP70	10	-	73277239	73277358	73275445	73275598	73278178	73278337	9275	11,16	0,0	6,5	1,4	192	73	6.65775e-06	0.00107128	1.0,1.0	0.695,0.322	0.492	49.2	49.2
68474	ENSG00000186493	C5orf38	5	+	2753284	2753355	2752679	2752754	2755028	2755081	68474	5,5	3,2	2,3	0,0	144	73	1.89123e-05	0.00243888	0.458,0.559	1.0,1.0	-0.491	-49.1	49.1
41800	ENSG00000198208	RPS6KL1	14	-	74918512	74918605	74911793	74911841	74919844	74919969	41800	27,12	1,1	9,23	9,11	166	73	7.67737e-06	0.00119263	0.922,0.841	0.305,0.479	0.489	48.9	48.9
74500	ENSG00000005379	BZRAP1	17	-	58304337	58304399	58302270	58302447	58305060	58305171	74500	3,5	2,2	5,4	0,0	135	73	0.000224104	0.0146071	0.448,0.575	1.0,1.0	-0.489	-48.9	48.9
14073	ENSG00000153827	TRIP12	2	-	229922881	229922999	229879981	229880128	229923147	229923239	14073	5,3	2,1	2,3	0,0	191	73	0.000582226	0.0282525	0.489,0.534	1.0,1.0	-0.488	-48.8	48.8
9247	ENSG00000245958	RP11-33B1.1	4	+	119497661	119497907	119494464	119494523	119512350	119512464	9247	7,6	6,1	3,14	0,1	319	73	0.000396127	0.0217425	0.211,0.579	1.0,0.762	-0.486	-48.6	48.6
74380	ENSG00000078687	TNRC6C	17	+	78097744	78097861	78093619	78093763	78098342	78098537	74380	40,23	1,0	8,16	7,3	190	73	3.04899e-06	0.000589079	0.939,1.0	0.305,0.672	0.481	48.1	48.1
67712	ENSG00000103852	TTC23	15	-	99245388	99245510	99241364	99241559	99249621	99249739	67712	7,5	1,4	12,2	0,0	195	73	1.01523e-05	0.00151592	0.724,0.319	1.0,1.0	-0.479	-47.9	47.9
49879	ENSG00000171574	ZNF584	19	+	58409964	58410091	58408776	58409165	58415523	58415646	49879	9,10	0,1	10,17	13,4	200	73	9.65602e-05	0.00799536	1.0,0.785	0.219,0.608	0.479	47.9	47.9
19677	ENSG00000186020	ZNF529	19	-	36572332	36572392	36556103	36556197	36589614	36589701	19677	2,5	6,1	10,7	1,0	133	73	0.000234968	0.0150782	0.155,0.733	0.846,1.0	-0.479	-47.9	47.9
43058	ENSG00000228106	RP11-452F19.3	1	+	222823855	222823945	222815058	222815078	222827427	222827601	43058	22,15	0,0	8,9	2,6	163	73	2.06995e-07	6.6416e-05	1.0,1.0	0.642,0.402	0.478	47.8	47.8
49556	ENSG00000164241	C5orf63	5	-	127056396	127056506	127052612	127052669	127058881	127059002	49556	30,31	5,2	17,13	14,13	183	73	4.65502e-06	0.000810412	0.705,0.861	0.326,0.285	0.477	47.7	47.7
4773	ENSG00000163312	HELQ	4	-	83446834	83447035	83446013	83446086	83448782	83448961	4773	16,10	0,0	15,5	1,4	274	73	2.22135e-05	0.00275898	1.0,1.0	0.8,0.25	0.475	47.5	47.5
28756	ENSG00000197603	C5orf42	5	-	37157312	37157420	37153904	37153993	37157669	37157932	28756	6,14	13,7	19,10	1,2	181	73	0.000398614	0.021792	0.157,0.446	0.885,0.668	-0.475	-47.5	47.5
70681	ENSG00000240207	RP11-379F4.4	3	+	158742371	158742481	158742029	158742144	158742780	158743592	70681	6,2	1,0	2,3	3,1	183	73	0.000914487	0.0380272	0.705,1.0	0.21,0.545	0.475	47.5	47.5
5902	ENSG00000185684	EP400NL	12	+	132114457	132114545	132109767	132109832	132120419	132120601	5902	26,14	0,0	10,6	5,2	161	73	5.71583e-07	0.000155609	1.0,1.0	0.476,0.576	0.474	47.4	47.4
70612	ENSG00000259146	RP1-261D10.2	14	-	71294036	71294156	71292728	71292902	71295262	71295456	70612	13,8	3,4	5,3	0,0	193	73	1.52863e-06	0.000341905	0.621,0.431	1.0,1.0	-0.474	-47.4	47.4
67713	ENSG00000103852	TTC23	15	-	99245388	99245510	99241364	99241559	99249416	99249518	67713	6,6	4,1	12,3	0,0	195	73	7.55243e-06	0.00118345	0.36,0.692	1.0,1.0	-0.474	-47.4	47.4
68478	ENSG00000186493	C5orf38	5	+	2753284	2753370	2752679	2752754	2755028	2755081	68478	7,5	3,2	5,3	0,0	159	73	4.97772e-05	0.00501531	0.517,0.534	1.0,1.0	-0.474	-47.4	47.4
53119	ENSG00000164066	INTU	4	+	127675904	127676065	127674123	127674213	127684408	127684486	53119	9,3	2,1	3,0	7,6	234	73	8.44724e-05	0.00728768	0.584,0.483	0.118,0.0	0.474	47.4	47.4
44816	ENSG00000218510	LINC00339	1	+	22027413	22027534	22025510	22025639	22030279	22030800	44816	7,5	2,2	1,1	0,0	194	73	0.000218581	0.014299	0.568,0.485	1.0,1.0	-0.474	-47.4	47.4
27126	ENSG00000068745	IP6K2	3	-	48694693	48694824	48693487	48694240	48695089	48695418	27126	12,5	0,1	2,17	4,5	204	73	0.000316037	0.0184369	1.0,0.641	0.152,0.549	0.47	47	47
53889	ENSG00000149554	CHEK1	11	+	125626416	125626575	125626006	125626029	125626748	125626833	53889	3,3	2,1	6,9	0,1	232	73	0.00115927	0.0442432	0.321,0.486	1.0,0.739	-0.466	-46.6	46.6
75397	ENSG00000138835	RGS3	9	+	113582169	113582242	113580659	113581005	113583449	113583716	75397	6,5	0,0	8,10	3,5	146	73	5.3182e-06	0.000901485	1.0,1.0	0.571,0.5	0.465	46.5	46.5
27127	ENSG00000068745	IP6K2	3	-	48694701	48694824	48694174	48694240	48695089	48695418	27127	8,4	0,1	2,14	4,5	196	73	0.000604297	0.028929	1.0,0.598	0.157,0.51	0.465	46.5	46.5
69963	ENSG00000248498	ASNSP1	8	-	46592057	46592209	46580081	46580237	46593454	46593631	69963	23,14	5,5	1,4	0,0	225	73	6.11544e-06	0.00100197	0.599,0.476	1.0,1.0	-0.463	-46.3	46.3
41545	ENSG00000136161	RCBTB2	13	-	48524658	48524757	48515585	48515741	48533027	48533233	41545	10,4	1,0	6,7	3,4	172	73	0.000250739	0.0158265	0.809,1.0	0.459,0.426	0.462	46.2	46.2
43742	ENSG00000186132	C2orf76	2	-	119317452	119317503	119311621	119311703	119339826	119339971	43742	2,2	3,1	2,5	0,1	124	73	0.000793266	0.0346517	0.282,0.541	1.0,0.746	-0.462	-46.2	46.2
39972	ENSG00000010322	NISCH	3	+	52482641	52482767	52480183	52480295	52484512	52484637	39972	32,31	10,3	9,8	17,9	199	73	2.72149e-05	0.00324924	0.54,0.791	0.163,0.246	0.461	46.1	46.1
3637	ENSG00000072849	DERL2	17	-	5481100	5481173	5480053	5480144	5485150	5485216	3637	8,10	13,4	8,5	0,1	146	73	0.000107344	0.0086786	0.235,0.556	1.0,0.714	-0.461	-46.1	46.1
73809	ENSG00000258704	SRP54-AS1	14	-	34971941	34972213	34969157	34969307	34982429	34982492	73809	3,6	1,2	11,11	1,0	345	73	0.000564664	0.0276203	0.388,0.388	0.699,1.0	-0.461	-46.1	46.1
35543	ENSG00000083844	ZNF264	19	+	57191698	57191946	57191500	57191527	57193874	57193958	35543	10,23	0,0	10,16	2,3	321	73	3.29396e-05	0.0037348	1.0,1.0	0.532,0.548	0.46	46	46
4247	ENSG00000037474	NSUN2	5	-	6621602	6621744	6620115	6620298	6623213	6623274	4247	1,2	0,0	12,6	3,2	215	73	6.03205e-05	0.00571444	1.0,1.0	0.576,0.505	0.46	46	46
52891	ENSG00000180229	HERC2P3	15	-	20466194	20466370	20462830	20463001	20483402	20483517	52891	21,9	7,6	17,21	1,1	249	73	0.000396895	0.0217425	0.468,0.305	0.833,0.86	-0.46	-46	46
45386	ENSG00000213971	RP11-15H20.6	19	-	23270217	23270292	23261619	23261744	23274075	23274196	45386	5,5	0,0	8,3	2,2	148	73	0.000482151	0.0246818	1.0,1.0	0.664,0.425	0.456	45.6	45.6
23732	ENSG00000173535	TNFRSF10C	8	+	23100636	23100684	23090147	23090288	23111719	23111825	23732	4,6	3,2	6,2	0,0	121	73	2.17315e-05	0.00273056	0.446,0.644	1.0,1.0	-0.455	-45.5	45.5
54658	ENSG00000184575	XPOT	12	+	64421832	64421907	64421234	64421471	64422322	64422378	54658	1,1	1,5	1,4	1,0	148	73	0.000299266	0.0179771	0.33,0.09	0.33,1.0	-0.455	-45.5	45.5
12907	ENSG00000237298	TTN-AS1	2	+	178531313	178531578	178523451	178523636	178535731	178535828	12907	8,7	1,0	9,7	2,5	338	73	0.000780575	0.0341934	0.633,1.0	0.493,0.232	0.454	45.4	45.4
34006	ENSG00000135740	SLC9A5	16	+	67257530	67257601	67257344	67257434	67258317	67258447	34006	3,3	1,0	6,1	2,5	144	73	0.00118467	0.0446564	0.603,1.0	0.603,0.092	0.454	45.4	45.4
30516	ENSG00000152795	HNRNPDL	4	-	82425562	82425794	82424628	82424883	82426036	82426129	30516	247223	38,21	194171	162164	305	73	0	0	0.609,0.718	0.223,0.2	0.452	45.2	45.2
35481	ENSG00000245937	LINC01184	5	-	128076946	128077093	128064736	128064850	128081972	128082194	35481	11,7	0,0	10,6	1,4	220	73	1.96343e-05	0.00251393	1.0,1.0	0.768,0.332	0.45	45	45
4851	ENSG00000101574	METTL4	18	-	2544652	2544725	2537524	2539145	2547354	2547529	4851	0,3	2,1	3,2	0,1	146	73	0.00120015	0.0449953	0.0,0.6	1.0,0.5	-0.45	-45	45
32355	ENSG00000147118	ZNF182	X	-	47988523	47988617	47983284	47983411	48002594	48002653	32355	3,0	1,2	2,3	1,0	167	73	0.00134886	0.0482795	0.567,0.0	0.466,1.0	-0.45	-45	45
20125	ENSG00000073921	PICALM	11	-	86026291	86026367	86014869	86014963	86068650	86068733	20125	7,4	1,4	13,11	0,0	149	73	3.18139e-05	0.00363326	0.774,0.329	1.0,1.0	-0.449	-44.9	44.9
22256	ENSG00000262152	LA16c-380H5.1	16	+	2992402	2992438	2991377	2991437	2992930	2992959	22256	0,5	3,1	4,3	0,1	109	73	0.00133161	0.0479167	0.0,0.77	1.0,0.668	-0.449	-44.9	44.9
5814	ENSG00000251595	ABCA11P	4	-	437445	437511	425814	426973	472574	472701	5814	7,5	6,1	6,8	0,0	139	73	2.41096e-06	0.000483257	0.38,0.724	1.0,1.0	-0.448	-44.8	44.8
70008	ENSG00000124459	ZNF45	19	-	43931246	43931365	43925324	43925458	43932603	43932690	70008	8,7	1,0	7,2	1,5	192	73	0.000587046	0.0283804	0.753,1.0	0.727,0.132	0.447	44.7	44.7
22554	ENSG00000160282	FTCD	21	-	46145817	46145947	46145416	46145578	46146265	46146327	22554	2,1	0,0	1,1	3,0	203	73	0.000991541	0.040066	1.0,1.0	0.107,1.0	0.447	44.7	44.7
50507	ENSG00000105483	CARD8	19	-	48238382	48238526	48233820	48234543	48240961	48241063	50507	12,3	0,1	5,2	3,2	217	73	0.000463926	0.0240258	1.0,0.502	0.359,0.252	0.446	44.6	44.6
29403	ENSG00000249956	UGT2B24P	4	+	69422252	69422309	69418945	69419165	69422886	69423164	29403	0,0	1,3	1,4	1,2	130	73	8.36871e-05	0.00725252	0.0,0.0	0.36,0.529	-0.445	-44.5	44.5
29239	ENSG00000225793	RP1-234P15.4	6	+	75290253	75290338	75285032	75285309	75290948	75291501	29239	3,3	3,1	8,1	1,0	158	73	0.00102602	0.0410286	0.316,0.581	0.787,1.0	-0.445	-44.5	44.5
24130	ENSG00000196604	POTEF	2	-	130121205	130121300	130119994	130120608	130127708	130127864	24130	2,2	7,0	5,3	0,0	168	73	0.0013604	0.0484994	0.11,1.0	1.0,1.0	-0.445	-44.5	44.5
25805	ENSG00000138757	G3BP2	4	-	75662212	75662525	75661930	75662049	75673018	75673157	25805	12,11	0,0	4,7	6,0	386	73	0.00106666	0.0420301	1.0,1.0	0.112,1.0	0.444	44.4	44.4
20418	ENSG00000179104	TMTC2	12	+	82756982	82757126	82687480	82687669	82895817	82896646	20418	3,3	0,0	7,8	2,2	217	73	0.000271944	0.0168106	1.0,1.0	0.541,0.574	0.443	44.3	44.3
11554	ENSG00000270168	LA16c-380H5.3	16	+	2992804	2992834	2991377	2991437	2992930	2992963	11554	2,3	3,1	3,11	0,1	103	73	0.000903619	0.0377486	0.321,0.68	1.0,0.886	-0.443	-44.3	44.3
35984	ENSG00000128915	ICE2	15	-	60439676	60439878	60436142	60436227	60440630	60440668	35984	8,3	0,1	2,3	4,1	275	73	0.000655618	0.0307494	1.0,0.443	0.117,0.443	0.442	44.2	44.2
1735	ENSG00000255339	RP11-411B6.6	10	-	100507424	100507567	100506320	100506420	100507907	100508051	1735	7,4	2,1	5,6	0,0	216	73	0.000831918	0.0356893	0.542,0.575	1.0,1.0	-0.442	-44.2	44.2
66100	ENSG00000153774	CFDP1	16	-	75381203	75381290	75372203	75372568	75395089	75395211	66100	6,2	2,4	4,4	1,0	160	73	0.00104089	0.0414082	0.578,0.186	0.646,1.0	-0.441	-44.1	44.1
10838	ENSG00000267080	ASB16-AS1	17	-	44182934	44183069	44181622	44181720	44186564	44186625	10838	13,3	0,0	6,9	2,2	208	73	0.000308225	0.018287	1.0,1.0	0.513,0.612	0.438	43.8	43.8
69892	ENSG00000231607	DLEU2	13	-	50029277	50029492	50027362	50027406	50068096	50068163	69892	26,10	5,2	27,11	0,0	288	73	3.55165e-06	0.000665764	0.569,0.559	1.0,1.0	-0.436	-43.6	43.6
59397	ENSG00000073169	SELO	22	+	50204918	50205024	50200978	50201590	50206316	50206520	59397	32,27	4,3	17,24	14,18	179	73	4.51652e-06	0.000803493	0.765,0.786	0.331,0.352	0.434	43.4	43.4
7598	ENSG00000048028	USP28	11	-	113854257	113854335	113841662	113841768	113875444	113875566	7598	9,9	8,4	15,13	1,1	151	73	0.000310138	0.0183518	0.352,0.521	0.879,0.863	-0.434	-43.4	43.4
8517	ENSG00000106080	FKBP14	7	-	30020212	30020304	30018995	30019123	30022664	30022816	8517	51,28	6,3	18,12	9,15	165	73	2.5363e-05	0.0030654	0.79,0.805	0.469,0.261	0.433	43.3	43.3
55153	ENSG00000136938	ANP32B	9	+	98002275	98002387	97998555	97998678	98004934	98005135	55153	11,6	3,2	5,4	0,0	185	73	9.15559e-05	0.00771387	0.591,0.542	1.0,1.0	-0.433	-43.3	43.3
31574	ENSG00000124782	RREB1	6	+	7107979	7108064	7107596	7107768	7176654	7176773	31574	5,5	1,3	12,11	0,0	158	73	0.000329308	0.0190258	0.698,0.435	1.0,1.0	-0.433	-43.3	43.3
28213	ENSG00000162241	SLC25A45	11	-	65380533	65380632	65380131	65380175	65381874	65381969	28213	10,14	0,0	4,8	3,1	172	73	0.000500435	0.0252343	1.0,1.0	0.361,0.772	0.433	43.3	43.3
28732	ENSG00000146963	LUC7L2	7	+	139375505	139375579	139371411	139371463	139376061	139376156	28732	9,9	2,4	4,5	9,12	147	73	0.000658177	0.0307972	0.691,0.528	0.181,0.171	0.433	43.3	43.3
13003	ENSG00000266560	RP11-1007I13.4	X	-	152136870	152136904	152129488	152129613	152138474	152138556	13003	2,6	0,0	3,11	6,1	107	73	7.32593e-05	0.0065926	1.0,1.0	0.254,0.882	0.432	43.2	43.2
25495	ENSG00000126460	PRRG2	19	+	49583912	49583952	49583206	49583304	49588496	49588632	25495	3,11	6,2	12,4	1,0	113	73	0.000471744	0.0242874	0.244,0.78	0.886,1.0	-0.431	-43.1	43.1
5072	ENSG00000204604	ZNF468	19	-	52845178	52845296	52842027	52842151	52849086	52849218	5072	13,6	16,6	21,24	3,5	191	73	3.91696e-05	0.0042228	0.237,0.277	0.728,0.647	-0.43	-43	43
21493	ENSG00000111554	MDM1	12	-	68316580	68316610	68316077	68316253	68321346	68321446	21493	7,9	26,13	10,18	3,7	103	73	5.07742e-05	0.00509671	0.16,0.329	0.703,0.646	-0.43	-43	43
15890	ENSG00000135951	TSGA10	2	-	99154290	99154427	99148263	99148348	99154692	99154861	15890	2,10	1,4	9,8	0,1	210	73	0.000473784	0.0243524	0.41,0.465	1.0,0.736	-0.43	-43	43
27568	ENSG00000188283	ZNF383	19	+	37219598	37219749	37217925	37218274	37230408	37230462	27568	7,1	0,1	1,1	1,2	224	73	0.00106179	0.0419304	1.0,0.246	0.246,0.14	0.43	43	43
65490	ENSG00000151338	MIPOL1	14	+	37219552	37219645	37197912	37198104	37227725	37227838	65490	3,2	2,1	6,11	1,0	166	73	0.00112621	0.043549	0.397,0.468	0.725,1.0	-0.43	-43	43
75074	ENSG00000117523	PRRC2C	1	+	171591151	171591200	171589368	171589605	171591586	171592223	75074	3,4	0,0	4,5	2,2	122	73	0.000361781	0.020297	1.0,1.0	0.545,0.599	0.428	42.8	42.8
5817	ENSG00000251595	ABCA11P	4	-	435769	435879	425434	426973	472574	472701	5817	17,4	6,1	8,5	0,0	183	73	6.50365e-06	0.00105913	0.531,0.615	1.0,1.0	-0.427	-42.7	42.7
628	ENSG00000233392	AC104809.4	2	-	240956369	240956428	240955023	240955315	240957361	240957617	628	5,6	2,4	5,14	0,1	132	73	0.000176012	0.0122478	0.58,0.453	1.0,0.886	-0.427	-42.7	42.7
9522	ENSG00000049759	NEDD4L	18	+	58227829	58227907	58195586	58195733	58245426	58245508	9522	6,3	0,1	6,5	7,3	151	73	0.000488195	0.0248496	1.0,0.592	0.293,0.446	0.427	42.7	42.7
36410	ENSG00000072210	ALDH3A2	17	+	19673199	19673275	19671767	19671956	19675495	19675499	36410	5,3	2,1	2,2	0,0	149	73	0.00125069	0.0460185	0.551,0.595	1.0,1.0	-0.427	-42.7	42.7
50785	ENSG00000247828	TMEM161B-AS1	5	+	88283009	88283086	88282756	88282866	88287435	88287656	50785	9,3	1,0	6,6	5,2	150	73	0.000487783	0.0248496	0.814,1.0	0.369,0.593	0.426	42.6	42.6
73972	ENSG00000244558	KCNK15-AS1	20	-	44716624	44716793	44694891	44695507	44738819	44738896	73972	48,54	1,2	20,6	4,3	242	73	0.000846496	0.0361852	0.935,0.891	0.601,0.376	0.425	42.5	42.5
30136	ENSG00000141429	GALNT1	18	+	35627430	35627484	35581739	35581862	35654559	35654801	30136	5,6	4,6	3,3	1,0	127	73	0.0010399	0.0413992	0.418,0.365	0.633,1.0	-0.425	-42.5	42.5
70609	ENSG00000259146	RP1-261D10.2	14	-	71294036	71294217	71292728	71292902	71295262	71295456	70609	23,12	3,4	6,7	0,0	254	73	3.6929e-06	0.000688795	0.688,0.463	1.0,1.0	-0.424	-42.4	42.4
70763	ENSG00000165219	GAPVD1	9	+	125268935	125268984	125261809	125261959	125295457	125295574	70763	9,3	1,4	1,10	0,0	122	73	0.000139798	0.0103797	0.843,0.31	1.0,1.0	-0.423	-42.3	42.3
22179	ENSG00000125454	SLC25A19	17	-	75286914	75287033	75286632	75286802	75288501	75288591	22179	11,1	0,0	13,6	3,2	192	73	6.8471e-05	0.00628892	1.0,1.0	0.622,0.533	0.422	42.2	42.2
15011	ENSG00000078140	UBE2K	4	+	39745751	39745810	39698138	39698390	39774833	39774933	15011	8,11	0,0	5,5	2,2	132	73	0.000232217	0.014939	1.0,1.0	0.58,0.58	0.42	42	42
36465	ENSG00000113430	IRX4	5	-	1880065	1880143	1879669	1879845	1880724	1880834	36465	7,7	3,4	10,6	1,0	151	73	0.000249522	0.0157682	0.53,0.458	0.829,1.0	-0.42	-42	42
69673	ENSG00000151773	CCDC122	13	-	43868693	43868803	43859671	43860070	43869330	43869489	69673	7,16	3,3	13,11	0,0	183	73	1.03985e-05	0.0015331	0.482,0.68	1.0,1.0	-0.419	-41.9	41.9
31476	ENSG00000085999	RAD54L	1	+	46248343	46248408	46247694	46247746	46248511	46248598	31476	1,2	0,0	18,16	7,6	138	73	5.18731e-05	0.00519734	1.0,1.0	0.576,0.585	0.419	41.9	41.9
3003	ENSG00000124635	HIST1H2BJ	6	-	27127263	27127401	27125896	27126462	27132366	27132750	3003	98,65	10,2	12,12	4,8	211	73	0.000187677	0.0128709	0.772,0.918	0.509,0.342	0.419	41.9	41.9
49944	ENSG00000260565	CTD-2270P14.1	16	-	2669410	2669561	2663081	2663407	2671344	2671405	49944	9,4	2,1	9,8	0,0	224	73	0.00101947	0.0408274	0.595,0.566	1.0,1.0	-0.419	-41.9	41.9
11750	ENSG00000246763	RGMB-AS1	5	-	98771655	98771766	98771079	98771184	98772621	98772778	11750	13,2	5,1	0,1	6,3	184	73	5.65092e-06	0.000945985	0.508,0.442	0.0,0.117	0.416	41.6	41.6
27691	ENSG00000241990	PRR34-AS1	22	+	46055598	46055733	46054459	46054953	46056846	46056945	27691	19,3	0,0	8,12	2,3	208	73	7.25039e-05	0.00654648	1.0,1.0	0.584,0.584	0.416	41.6	41.6
48595	ENSG00000153885	KCTD15	19	+	33798263	33798390	33796845	33796987	33798670	33798766	48595	14,8	0,1	5,3	1,3	200	73	9.16398e-05	0.00771387	1.0,0.745	0.646,0.267	0.416	41.6	41.6
33705	ENSG00000103148	NPRL3	16	-	123506	123545	119125	119255	124936	125153	33705	1,0	1,4	3,2	1,1	112	73	0.000544696	0.026863	0.395,0.0	0.662,0.566	-0.416	-41.6	41.6
11928	ENSG00000148950	IMMP1L	11	-	31488127	31488241	31473723	31473786	31509518	31509595	11928	17,9	0,0	10,14	5,2	187	73	3.09811e-06	0.000594307	1.0,1.0	0.438,0.732	0.415	41.5	41.5
15692	ENSG00000119929	CUTC	10	+	99750368	99750396	99747256	99747390	99754528	99754550	15692	15,8	14,17	27,20	7,4	101	73	6.88105e-05	0.00629739	0.436,0.254	0.736,0.783	-0.415	-41.5	41.5
44051	ENSG00000161996	WDR90	16	+	659613	659859	659227	659376	660611	660714	44051	22,9	0,0	33,37	3,10	319	73	5.04025e-06	0.000859778	1.0,1.0	0.716,0.458	0.413	41.3	41.3
23583	ENSG00000274523	WBSCR16	7	-	75028913	75029101	75027121	75028079	75052710	75052796	23583	23,13	6,3	20,28	0,1	261	73	2.79731e-05	0.00332128	0.517,0.548	1.0,0.887	-0.411	-41.1	41.1
74545	ENSG00000088367	EPB41L1	20	+	36125422	36125527	36122678	36122747	36173763	36173954	74545	15,6	7,5	7,4	0,1	178	73	0.000689926	0.0315971	0.468,0.33	1.0,0.621	-0.411	-41.1	41.1
61580	ENSG00000169592	INO80E	16	+	30003649	30003670	30001413	30001530	30004567	30004657	61580	3,3	4,2	1,0	8,5	94	73	0.000238362	0.0151876	0.368,0.538	0.088,0.0	0.409	40.9	40.9
41142	ENSG00000173264	GPR137	11	+	64287909	64287946	64286964	64287014	64288064	64288089	41142	15,7	1,0	8,5	3,4	110	73	0.00011051	0.00883439	0.909,1.0	0.639,0.453	0.408	40.8	40.8
17099	ENSG00000188313	PLSCR1	3	-	146528613	146528831	146525604	146525647	146533469	146533550	17099	9,10	2,3	16,10	1,0	291	73	0.000536798	0.0265952	0.53,0.455	0.801,1.0	-0.408	-40.8	40.8
75403	ENSG00000138835	RGS3	9	+	113582071	113582242	113580659	113581005	113583449	113584427	75403	14,16	0,0	17,21	3,5	244	73	5.46548e-06	0.000917791	1.0,1.0	0.629,0.557	0.407	40.7	40.7
70610	ENSG00000259146	RP1-261D10.2	14	-	71294036	71294280	71292728	71292902	71295262	71295456	70610	37,14	3,4	7,10	0,0	317	73	7.11517e-06	0.00112474	0.74,0.446	1.0,1.0	-0.407	-40.7	40.7
12542	ENSG00000198482	ZNF808	19	+	52532907	52533009	52527667	52527711	52543265	52543347	12542	31,14	1,0	13,14	5,4	175	73	1.04095e-05	0.0015331	0.928,1.0	0.52,0.593	0.407	40.7	40.7
28789	ENSG00000183137	CEP57L1	6	+	109140420	109140675	109095525	109095575	109146757	109146937	28789	19,14	2,3	11,6	0,0	328	73	2.81201e-05	0.00332409	0.679,0.509	1.0,1.0	-0.406	-40.6	40.6
31391	ENSG00000203837	PNLIPRP3	10	+	116441621	116441767	116436710	116436865	116443054	116443174	31391	21,6	7,2	3,1	7,5	219	73	0.000101352	0.00827783	0.5,0.5	0.125,0.063	0.406	40.6	40.6
32970	ENSG00000042317	SPATA7	14	+	88393420	88393488	88391380	88391455	88396155	88396203	32970	24,13	2,2	7,9	5,7	141	73	0.000483763	0.0247408	0.861,0.771	0.42,0.4	0.406	40.6	40.6
30518	ENSG00000152795	HNRNPDL	4	-	82425565	82425794	82422563	82424883	82426036	82426129	30518	182167	38,21	174152	162164	302	73	1.11022e-16	3.74034e-13	0.537,0.658	0.206,0.183	0.403	40.3	40.3
25795	ENSG00000251569	RP11-724O16.1	2	+	169497626	169497689	169493740	169493836	169499485	169499620	25795	18,13	6,7	22,14	1,0	136	73	5.09406e-06	0.000866215	0.617,0.499	0.922,1.0	-0.403	-40.3	40.3
23356	ENSG00000185986	SDHAP3	5	-	1579276	1579507	1576178	1576309	1584983	1585133	23356	62,54	0,0	38,34	4,8	304	73	7.816e-08	3.07528e-05	1.0,1.0	0.695,0.505	0.4	40	40
55069	ENSG00000133794	ARNTL	11	+	13355225	13355296	13354300	13354448	13356738	13356777	55069	33,26	20,5	3,4	7,8	144	73	0.00120057	0.0449953	0.455,0.725	0.178,0.202	0.4	40	40
15168	ENSG00000157657	ZNF618	9	+	114028732	114028972	114016694	114016784	114032644	114032728	15168	13,10	0,0	12,22	3,2	313	73	3.40694e-05	0.00381012	1.0,1.0	0.483,0.72	0.399	39.9	39.9
36394	ENSG00000072210	ALDH3A2	17	+	19673206	19673275	19671798	19671956	19673403	19673536	36394	7,1	0,1	1,1	1,2	142	73	0.00050588	0.0254137	1.0,0.34	0.34,0.204	0.398	39.8	39.8
52595	ENSG00000149311	ATM	11	+	108296277	108296393	108294926	108295059	108297286	108297382	52595	10,9	4,4	0,1	10,2	189	73	9.95931e-07	0.000244021	0.491,0.465	0.0,0.162	0.397	39.7	39.7
36706	ENSG00000226259	GTF2H2B	5	+	70421734	70421771	70421279	70421357	70422112	70422199	36706	9,6	5,2	13,10	0,0	110	73	4.22189e-06	0.000768427	0.544,0.666	1.0,1.0	-0.395	-39.5	39.5
52852	ENSG00000028203	VEZT	12	+	95242163	95242314	95217745	95217886	95243940	95244009	52852	13,7	0,0	9,16	5,1	224	73	3.41423e-05	0.00381036	1.0,1.0	0.37,0.839	0.395	39.5	39.5
15066	ENSG00000110274	CEP164	11	+	117382795	117382942	117381700	117381868	117390776	117390908	15066	41,31	1,0	13,6	1,4	220	73	0.000199215	0.0133896	0.932,1.0	0.812,0.332	0.394	39.4	39.4
61574	ENSG00000169592	INO80E	16	+	30003649	30003785	30001413	30001530	30004567	30004657	61574	38,16	4,2	8,12	8,5	209	73	0.00104444	0.0414882	0.768,0.736	0.259,0.456	0.394	39.4	39.4
63377	ENSG00000233452	STXBP5-AS1	6	-	147119416	147119477	147074804	147074847	147173592	147173647	63377	5,3	10,0	5,1	0,0	134	73	0.000903891	0.0377486	0.214,1.0	1.0,1.0	-0.393	-39.3	39.3
59641	ENSG00000123191	ATP7B	13	-	51958310	51958544	51957515	51957607	51964871	51964876	59641	14,17	4,3	18,13	1,0	307	73	0.000374848	0.0208953	0.454,0.574	0.811,1.0	-0.391	-39.1	39.1
56246	ENSG00000179406	LINC00174	7	-	66394349	66394545	66382418	66382427	66395878	66395919	56246	22,26	8,5	14,12	1,0	269	73	0.000217496	0.0142454	0.427,0.585	0.792,1.0	-0.39	-39	39
37712	ENSG00000230590	FTX	X	-	74284742	74284948	74281701	74281848	74293351	74293539	37712	0,0	4,1	1,5	1,1	279	73	0.000236561	0.0151264	0.0,0.0	0.207,0.567	-0.387	-38.7	38.7
25098	ENSG00000150455	TIRAP	11	+	126289664	126289833	126283109	126283153	126290461	126290585	25098	23,9	1,1	20,18	6,11	242	73	0.000611124	0.0290965	0.874,0.731	0.501,0.33	0.387	38.7	38.7
66790	ENSG00000111877	MCM9	6	-	118826146	118826292	118813448	118816294	118826781	118826864	66790	23,13	0,0	9,11	1,4	219	73	2.80374e-05	0.0033216	1.0,1.0	0.75,0.478	0.386	38.6	38.6
60387	ENSG00000223546	LINC00630	X	+	102845856	102845997	102839907	102839972	102865041	102865152	60387	13,7	4,1	4,2	0,0	214	73	2.8601e-05	0.00337354	0.526,0.705	1.0,1.0	-0.385	-38.5	38.5
50782	ENSG00000247828	TMEM161B-AS1	5	+	88285743	88285903	88282756	88282866	88287435	88287656	50782	41,27	1,0	11,19	5,2	233	73	5.89946e-05	0.00563838	0.928,1.0	0.408,0.749	0.385	38.5	38.5
63220	ENSG00000138778	CENPE	4	-	103163478	103163553	103163136	103163256	103174735	103174903	63220	27,9	23,6	11,20	2,2	148	73	0.000200147	0.0134355	0.367,0.425	0.731,0.831	-0.385	-38.5	38.5
6037	ENSG00000164002	EXO5	1	+	40509732	40509790	40508797	40508908	40514514	40515286	6037	14,8	3,8	8,10	0,1	131	73	0.00024272	0.0153924	0.722,0.358	1.0,0.848	-0.384	-38.4	38.4
64710	ENSG00000197381	ADARB1	21	+	45134714	45134832	45128401	45128573	45144630	45144962	64710	21,10	1,0	11,13	6,2	191	73	0.000165424	0.0117329	0.889,1.0	0.412,0.713	0.382	38.2	38.2
46126	ENSG00000076770	MBNL3	X	-	132437898	132437943	132406227	132406392	132439434	132439572	46126	0,0	4,1	3,1	3,1	118	73	0.00092007	0.0380951	0.0,0.0	0.382,0.382	-0.382	-38.2	38.2
58056	ENSG00000006837	CDKL3	5	-	134330589	134330711	134321790	134321903	134350248	134350427	58056	4,2	3,1	0,0	2,1	195	73	0.000198863	0.0133856	0.333,0.428	0.0,0.0	0.381	38.1	38.1
67008	ENSG00000160323	ADAMTS13	9	+	133443375	133443561	133442613	133442743	133444862	133445052	67008	28,17	0,0	8,13	1,3	259	73	0.000439532	0.0232318	1.0,1.0	0.693,0.55	0.379	37.9	37.9
23025	ENSG00000131115	ZNF227	19	+	44229753	44229816	44228445	44228572	44234701	44237268	23025	19,5	5,2	9,11	0,0	136	73	2.04387e-05	0.00261073	0.671,0.573	1.0,1.0	-0.378	-37.8	37.8
73074	ENSG00000256053	APOPT1	14	+	103579370	103579491	103571753	103571820	103587273	103587364	73074	9,6	0,7	5,5	0,0	194	73	0.00125234	0.0460323	1.0,0.244	1.0,1.0	-0.378	-37.8	37.8
23152	ENSG00000164542	KIAA0895	7	-	36336153	36336297	36335045	36335178	36356901	36357590	23152	23,15	1,0	5,10	3,1	217	73	0.00128991	0.0469172	0.886,1.0	0.359,0.771	0.378	37.8	37.8
10837	ENSG00000267080	ASB16-AS1	17	-	44178183	44178363	44177696	44177816	44181622	44181720	10837	11,5	0,1	14,8	6,3	253	73	0.000658163	0.0307972	1.0,0.591	0.402,0.435	0.377	37.7	37.7
50799	ENSG00000175449	RFESD	5	+	95654332	95654367	95654060	95654236	95656045	95658082	50799	3,4	1,4	4,7	0,1	108	73	0.000849457	0.0362716	0.67,0.403	1.0,0.826	-0.377	-37.7	37.7
3306	ENSG00000157578	LCA5L	21	-	39429130	39429211	39422987	39423490	39435419	39435573	3306	7,7	2,2	1,4	0,0	154	73	0.000675493	0.0313895	0.624,0.624	1.0,1.0	-0.376	-37.6	37.6
44589	ENSG00000099338	CATSPERG	19	+	38362128	38362272	38361647	38361861	38362375	38362574	44589	10,10	2,2	3,6	0,0	217	73	0.000599945	0.0287718	0.627,0.627	1.0,1.0	-0.373	-37.3	37.3
20510	ENSG00000162804	SNED1	2	+	241062790	241062904	241053152	241053326	241063586	241063700	20510	5,5	0,1	4,7	2,3	187	73	0.00124717	0.0459517	1.0,0.661	0.438,0.477	0.373	37.3	37.3
55394	ENSG00000173681	CXorf23	X	-	19954139	19954210	19953777	19953892	19955390	19955566	55394	1,1	14,8	7,2	7,1	144	73	0.000323112	0.0187481	0.035,0.06	0.336,0.503	-0.372	-37.2	37.2
15137	ENSG00000080345	RIF1	2	+	151468473	151468551	151467999	151468146	151468640	151468756	15137	23,19	23,14	56,36	9,7	151	73	2.50281e-06	0.000495998	0.326,0.396	0.751,0.713	-0.371	-37.1	37.1
3930	ENSG00000282870	FRG1DP	20	+	29096727	29096832	29094346	29094461	29100368	29100460	3930	5,4	1,0	3,9	1,6	178	73	0.00116491	0.044283	0.672,1.0	0.552,0.381	0.37	37	37
70613	ENSG00000259146	RP1-261D10.2	14	-	71294036	71294252	71292728	71292902	71295262	71295456	70613	32,18	3,4	8,10	0,0	289	73	1.02542e-05	0.0015227	0.729,0.532	1.0,1.0	-0.369	-36.9	36.9
12149	ENSG00000138443	ABI2	2	+	203395658	203395780	203394699	203394846	203402575	203402734	12149	32,17	7,6	24,19	0,1	195	73	2.13076e-05	0.00268357	0.631,0.515	1.0,0.877	-0.366	-36.6	36.6
16530	ENSG00000062194	GPBP1	5	+	57183796	57183918	57175447	57176400	57230845	57230969	16530	0,2	3,9	12,8	5,6	195	73	6.85691e-05	0.00628892	0.0,0.077	0.473,0.333	-0.365	-36.5	36.5
44494	ENSG00000167535	CACNB3	12	+	48824948	48824968	48824668	48824733	48825162	48825243	44494	8,6	7,6	15,28	3,4	93	73	0.000856861	0.0363974	0.473,0.44	0.797,0.846	-0.365	-36.5	36.5
9269	ENSG00000156042	CFAP70	10	-	73277239	73277361	73275445	73275598	73278178	73278337	9269	24,23	0,0	10,10	1,4	195	73	5.07664e-05	0.00509671	1.0,1.0	0.789,0.483	0.364	36.4	36.4
8022	ENSG00000140526	ABHD2	15	+	89102396	89102576	89090282	89090372	89113724	89113824	8022	20,6	0,0	16,14	3,2	253	73	0.000142306	0.0105225	1.0,1.0	0.606,0.669	0.363	36.3	36.3
13810	ENSG00000255284	AP006621.5	11	+	778116	778218	777581	777695	783529	783671	13810	11,8	1,4	15,10	0,0	175	73	8.009e-05	0.00705022	0.821,0.455	1.0,1.0	-0.362	-36.2	36.2
192	ENSG00000115163	CENPA	2	+	26792501	26792833	26792130	26792240	26793144	26793326	192	32,28	10,5	8,20	1,0	405	73	0.000574086	0.0279797	0.366,0.502	0.59,1.0	-0.361	-36.1	36.1
74721	ENSG00000142655	PEX14	1	+	10536225	10536297	10495273	10495321	10599237	10599366	74721	16,13	10,7	19,16	3,1	145	73	0.00139598	0.0494921	0.446,0.483	0.761,0.89	-0.361	-36.1	36.1
50139	ENSG00000029153	ARNTL2	12	+	27376345	27376387	27368261	27368412	27380246	27380404	50139	1,0	10,9	8,3	5,5	115	73	1.32862e-05	0.00181716	0.06,0.0	0.504,0.276	-0.36	-36	36
5668	ENSG00000124215	CDH26	20	+	60031230	60031357	60006712	60006787	60033485	60034011	5668	12,6	4,2	7,9	0,1	200	73	0.000825568	0.0355899	0.523,0.523	1.0,0.767	-0.36	-36	36
67820	ENSG00000198561	CTNND1	11	+	57793159	57793244	57761796	57762068	57794009	57794081	67820	12,1	4,1	2,1	9,5	158	73	0.000864578	0.0366386	0.581,0.316	0.093,0.085	0.36	36	36
12038	ENSG00000165983	PTER	10	+	16437362	16437490	16436983	16437047	16486351	16486617	12038	12,6	1,0	7,17	5,2	201	73	0.00119892	0.0449953	0.813,1.0	0.337,0.755	0.36	36	36
36681	ENSG00000105792	CFAP69	7	+	90306900	90307098	90299866	90304820	90307767	90307854	36681	26,26	5,3	42,46	0,0	271	73	1.59194e-06	0.000349573	0.583,0.7	1.0,1.0	-0.359	-35.9	35.9
19918	ENSG00000147274	RBMX	X	-	136873245	136873388	136872267	136872345	136875085	136875168	19918	82,45	42,31	73,81	10,10	216	73	6.23293e-08	2.6045e-05	0.398,0.329	0.712,0.732	-0.358	-35.8	35.8
7960	ENSG00000083223	ZCCHC6	9	-	86298766	86298830	86287732	86288744	86301275	86301601	7960	4,2	15,8	11,13	6,8	137	73	0.000157674	0.0113441	0.124,0.118	0.494,0.464	-0.358	-35.8	35.8
23355	ENSG00000185986	SDHAP3	5	-	1579276	1579484	1576178	1576309	1584983	1585133	23355	64,51	0,0	40,40	4,8	281	73	1.61619e-07	5.37773e-05	1.0,1.0	0.722,0.565	0.357	35.7	35.7
52740	ENSG00000002016	RAD52	12	-	914410	914529	913893	914121	916343	916483	52740	24,11	0,0	12,8	4,1	192	73	4.45896e-05	0.00460451	1.0,1.0	0.533,0.753	0.357	35.7	35.7
28411	ENSG00000148057	IDNK	9	+	83628180	83628211	83623167	83623221	83628872	83628959	28411	33,17	7,11	10,5	0,0	104	73	1.42775e-05	0.00191924	0.768,0.52	1.0,1.0	-0.356	-35.6	35.6
57145	ENSG00000066427	ATXN3	14	-	92093745	92093831	92088729	92088817	92096673	92096838	57145	13,10	1,0	11,7	3,3	159	73	0.000549981	0.0270494	0.856,1.0	0.627,0.517	0.356	35.6	35.6
7015	ENSG00000213865	C8orf44	8	+	66677641	66677954	66667617	66667701	66679720	66681000	7015	34,21	6,3	42,29	2,0	386	73	0.00141347	0.0498638	0.517,0.57	0.799,1.0	-0.356	-35.6	35.6
45054	ENSG00000154310	TNIK	3	-	171128713	171128878	171125911	171126151	171138190	171138379	45054	8,8	6,0	2,10	0,0	238	73	0.00107887	0.0422949	0.29,1.0	1.0,1.0	-0.355	-35.5	35.5
3854	ENSG00000170100	ZNF778	16	+	89222091	89222183	89220996	89221152	89223156	89223283	3854	8,7	0,1	13,4	2,4	165	73	0.00141273	0.0498638	1.0,0.756	0.742,0.307	0.354	35.4	35.4
57867	ENSG00000113810	SMC4	3	+	160404488	160404504	160399649	160399697	160411919	160412084	57867	26,11	14,4	11,17	0,0	89	73	2.18963e-07	6.86221e-05	0.604,0.693	1.0,1.0	-0.352	-35.2	35.2
25883	ENSG00000138092	CENPO	2	+	24793851	24793965	24793461	24793520	24799674	24799794	25883	7,1	0,0	14,20	2,6	187	73	9.58964e-06	0.00144796	1.0,1.0	0.732,0.565	0.352	35.2	35.2
3002	ENSG00000124635	HIST1H2BJ	6	-	27127263	27127401	27125896	27126462	27132524	27132548	3002	99,60	11,11	14,16	10,9	211	73	9.85565e-05	0.00811083	0.757,0.654	0.326,0.381	0.352	35.2	35.2
35484	ENSG00000245937	LINC01184	5	-	128076946	128077093	128061143	128061244	128081972	128082194	35484	11,10	22,23	13,10	4,4	220	73	0.000118035	0.0092885	0.142,0.126	0.519,0.453	-0.352	-35.2	35.2
16732	ENSG00000184381	PLA2G6	22	-	38127406	38127458	38126370	38126449	38128268	38128430	16732	13,11	13,4	2,0	3,8	125	73	0.000613392	0.0290965	0.369,0.616	0.28,0.0	0.352	35.2	35.2
38356	ENSG00000137075	RNF38	9	-	36390553	36390616	36376007	36376127	36424612	36424683	38356	12,1	2,3	1,0	2,5	136	73	0.000927834	0.0383249	0.763,0.152	0.212,0.0	0.352	35.2	35.2
48332	ENSG00000114654	EFCC1	3	+	129007425	129007607	129003793	129004077	129030702	129030860	48332	63,44	11,15	16,8	13,18	255	73	3.63448e-05	0.00401461	0.621,0.456	0.261,0.113	0.351	35.1	35.1
52849	ENSG00000028203	VEZT	12	+	95242163	95242264	95217779	95217886	95243940	95244009	52849	13,7	0,0	9,16	5,1	174	73	5.88574e-05	0.00563526	1.0,1.0	0.43,0.87	0.35	35	35
74060	ENSG00000111224	PARP11	12	-	3863835	3863957	3829889	3830018	3873211	3873355	74060	39,26	0,2	17,20	4,7	195	73	7.93046e-05	0.00699646	1.0,0.83	0.614,0.517	0.35	35	35
20166	ENSG00000171469	ZNF561	19	-	9617620	9617758	9614020	9614103	9618090	9618179	20166	22,13	1,0	12,9	2,3	211	73	0.000676264	0.0313982	0.884,1.0	0.675,0.509	0.35	35	35
58985	ENSG00000278932	bP-21264C1.2	21	+	9325630	9325823	9325012	9325100	9327239	9327298	58985	17,10	1,3	16,2	0,0	266	73	0.00115771	0.0442432	0.823,0.478	1.0,1.0	-0.35	-35	35
22884	ENSG00000174233	ADCY6	12	-	48772336	48772419	48771256	48771973	48772507	48772543	22884	1,1	6,10	6,7	5,4	156	73	0.000103108	0.00839566	0.072,0.045	0.36,0.45	-0.347	-34.7	34.7
28970	ENSG00000185864	NPIPB4	16	-	21857579	21857658	21857258	21857416	21863782	21863837	28970	11,11	6,1	8,15	0,0	152	73	2.123e-05	0.00268005	0.468,0.841	1.0,1.0	-0.346	-34.6	34.6
73069	ENSG00000143217	PVRL4	1	-	161073224	161073299	161070994	161072885	161073719	161073795	73069	10,4	0,0	8,11	2,3	148	73	0.000235929	0.015104	1.0,1.0	0.664,0.644	0.346	34.6	34.6
27812	ENSG00000126214	KLC1	14	+	103687080	103687211	103679407	103679545	103700654	103700727	27812	99,73	15,8	48,65	31,32	204	73	1.48186e-07	5.05556e-05	0.703,0.766	0.357,0.421	0.345	34.5	34.5
59644	ENSG00000123191	ATP7B	13	-	51961836	51961913	51957515	51957607	51964871	51965033	59644	9,7	4,3	6,4	1,0	150	73	0.00118874	0.044747	0.523,0.532	0.745,1.0	-0.345	-34.5	34.5
50790	ENSG00000247828	TMEM161B-AS1	5	+	88285740	88285903	88282714	88282866	88287435	88287656	50790	40,31	1,0	14,22	5,2	236	73	9.59576e-05	0.00798225	0.925,1.0	0.464,0.773	0.344	34.4	34.4
1124	ENSG00000197558	SSPO	7	+	149777183	149777363	149776934	149777017	149777608	149777853	1124	12,18	0,0	12,12	3,1	253	73	0.000891652	0.0374036	1.0,1.0	0.536,0.776	0.344	34.4	34.4
35411	ENSG00000197386	HTT	4	+	3202976	3203066	3199731	3199939	3204009	3204148	35411	6,2	0,0	7,9	3,1	163	73	0.00124322	0.0459002	1.0,1.0	0.511,0.801	0.344	34.4	34.4
48335	ENSG00000114654	EFCC1	3	+	129026441	129026644	129003793	129004077	129030702	129030860	48335	67,49	11,15	15,13	13,18	276	73	1.69131e-05	0.00220915	0.617,0.464	0.234,0.16	0.343	34.3	34.3
38362	ENSG00000137075	RNF38	9	-	36390568	36390616	36375933	36376127	36424612	36424683	38362	10,1	2,3	1,0	2,5	121	73	0.0010046	0.0405027	0.751,0.167	0.232,0.0	0.343	34.3	34.3
43580	ENSG00000254840	RP11-574M7.1	11	+	50320366	50320506	50315414	50315596	50320913	50320998	43580	8,10	6,0	4,1	0,0	213	73	0.00113569	0.0437587	0.314,1.0	1.0,1.0	-0.343	-34.3	34.3
2354	ENSG00000135341	MAP3K7	6	-	90544551	90544632	90536336	90536401	90547257	90547387	2354	27,18	2,2	20,19	11,8	154	73	0.000491919	0.0249281	0.865,0.81	0.463,0.53	0.341	34.1	34.1
36786	ENSG00000272894	RP5-1159O4.1	7	-	7554687	7554743	7552736	7552922	7555155	7555189	36786	9,2	3,3	0,1	2,2	129	73	0.000915062	0.0380272	0.629,0.274	0.0,0.221	0.341	34.1	34.1
29819	ENSG00000264538	SUZ12P1	17	+	30743300	30743369	30709298	30709811	30759490	30759539	29819	13,14	4,5	16,22	1,0	142	73	3.73554e-05	0.00409211	0.626,0.59	0.892,1.0	-0.338	-33.8	33.8
60391	ENSG00000223546	LINC00630	X	+	102845856	102846020	102839907	102839972	102865041	102865152	60391	16,11	4,1	10,8	0,0	237	73	5.83825e-05	0.00562385	0.552,0.772	1.0,1.0	-0.338	-33.8	33.8
17261	ENSG00000070159	PTPN3	9	-	109422717	109422852	109420423	109420600	109426949	109427122	17261	83,67	5,12	63,63	29,32	208	73	3.39002e-05	0.00379908	0.854,0.662	0.433,0.409	0.337	33.7	33.7
23653	ENSG00000213930	GALT	9	+	34647656	34647705	34646667	34647258	34647831	34647961	23653	28,11	9,7	44,35	3,2	122	73	0.00018346	0.01263	0.651,0.485	0.898,0.913	-0.337	-33.7	33.7
39167	ENSG00000015133	CCDC88C	14	-	91285394	91285836	91283328	91283517	91289104	91289331	39167	69,57	6,5	41,31	10,18	515	73	0.000239823	0.0152446	0.62,0.618	0.368,0.196	0.337	33.7	33.7
29591	ENSG00000031698	SARS	1	+	109223981	109224046	109213967	109214128	109228351	109228432	29591	20,9	2,5	2,1	0,0	138	73	5.46072e-05	0.00536166	0.841,0.488	1.0,1.0	-0.336	-33.6	33.6
44265	ENSG00000244300	GATA2-AS1	3	+	128499539	128499661	128489778	128490069	128501608	128502348	44265	40,24	27,24	40,49	11,7	195	73	9.17295e-05	0.00771387	0.357,0.272	0.577,0.724	-0.336	-33.6	33.6
7896	ENSG00000204138	PHACTR4	1	+	28432930	28433046	28407409	28407463	28459084	28459258	7896	1,0	14,6	3,6	6,2	189	73	0.000100424	0.00823932	0.027,0.0	0.162,0.537	-0.336	-33.6	33.6
63659	ENSG00000100401	RANGAP1	22	-	41285543	41285697	41284900	41285153	41285985	41286251	63659	4,13	1,0	13,23	6,8	227	73	0.000746772	0.0331855	0.563,1.0	0.411,0.48	0.336	33.6	33.6
4281	ENSG00000161328	LRRC56	11	+	538597	538860	537526	537605	539579	539726	4281	26,52	0,0	13,27	2,2	336	73	0.00131158	0.0473858	1.0,1.0	0.585,0.746	0.335	33.5	33.5
10830	ENSG00000156976	EIF4A2	3	+	186788309	186788416	186787802	186787882	186789124	186789881	10830	361289	88,47	280264	234205	180	73	1.11022e-16	3.74034e-13	0.625,0.714	0.327,0.343	0.334	33.4	33.4
69967	ENSG00000248498	ASNSP1	8	-	46592057	46592209	46591336	46591508	46593463	46593631	69967	25,14	3,3	1,4	0,0	225	73	7.26313e-05	0.00654702	0.73,0.602	1.0,1.0	-0.334	-33.4	33.4
50498	ENSG00000105483	CARD8	19	-	48238382	48238532	48232452	48234543	48240961	48241063	50498	22,8	0,1	10,7	3,2	223	73	0.000492124	0.0249281	1.0,0.724	0.522,0.534	0.334	33.4	33.4
20662	ENSG00000105372	RPS19	19	+	41863870	41863985	41861104	41861212	41864173	41864267	20662	17,17	5,2	9,11	0,0	188	73	1.36631e-05	0.00185696	0.569,0.767	1.0,1.0	-0.332	-33.2	33.2
13358	ENSG00000267278	MAP3K14-AS1	17	+	45267415	45267456	45267112	45267328	45268008	45268129	13358	5,4	9,3	0,1	4,10	114	73	0.000184126	0.0126596	0.262,0.461	0.0,0.06	0.332	33.2	33.2
10824	ENSG00000156976	EIF4A2	3	+	186788309	186788412	186787802	186787882	186789124	186789477	10824	284229	88,47	222212	234205	176	73	2.9976e-15	8.97682e-12	0.572,0.669	0.282,0.3	0.33	33	33
71195	ENSG00000167840	ZNF232	17	-	5111075	5111219	5109393	5109868	5111799	5111845	71195	92,63	7,4	60,56	24,16	217	73	3.45166e-06	0.000652836	0.816,0.841	0.457,0.541	0.33	33	33
10469	ENSG00000125877	ITPA	20	+	3213168	3213226	3209359	3209617	3213984	3214058	10469	42,30	15,13	24,23	39,35	131	73	1.94021e-06	0.000406945	0.609,0.563	0.255,0.268	0.324	32.4	32.4
47362	ENSG00000046651	OFD1	X	+	13736107	13736296	13735247	13735346	13736477	13736547	47362	25,12	18,4	1,1	4,12	262	73	3.09023e-06	0.000594307	0.279,0.455	0.065,0.023	0.323	32.3	32.3
74406	ENSG00000005436	GCFC2	2	-	75680210	75680305	75673443	75673520	75687826	75687977	74406	22,15	10,1	17,12	0,0	168	73	1.65729e-05	0.00217359	0.489,0.867	1.0,1.0	-0.322	-32.2	32.2
16808	ENSG00000123737	EXOSC9	4	+	121816368	121816447	121813865	121814047	121816771	121816909	16808	29,22	12,6	59,45	3,2	152	73	2.21359e-05	0.00275898	0.537,0.638	0.904,0.915	-0.322	-32.2	32.2
13808	ENSG00000255284	AP006621.5	11	+	778112	778218	777607	777695	783529	783671	13808	14,10	1,4	20,15	0,0	179	73	0.00015091	0.0109928	0.851,0.505	1.0,1.0	-0.322	-32.2	32.2
11130	ENSG00000180257	ZNF816	19	-	52960026	52960177	52956026	52956104	52962726	52962861	11130	0,1	3,1	6,3	3,1	224	73	0.000706386	0.0321388	0.0,0.246	0.395,0.494	-0.322	-32.2	32.2
47825	ENSG00000138468	SENP7	3	-	101501069	101501119	101493872	101493968	101513090	101513241	47825	7,12	4,3	10,7	1,0	123	73	0.000757139	0.0335443	0.509,0.704	0.856,1.0	-0.321	-32.1	32.1
45559	ENSG00000156253	RWDD2B	21	-	29008239	29008307	29007760	29008123	29008394	29008621	45559	69,59	37,31	84,76	8,11	141	73	6.73879e-08	2.77289e-05	0.491,0.496	0.845,0.782	-0.32	-32	32
73974	ENSG00000244558	KCNK15-AS1	20	-	44711799	44711988	44695075	44695507	44716624	44716793	73974	13,14	9,5	1,0	3,2	262	73	0.000106962	0.0086786	0.287,0.438	0.085,0.0	0.32	32	32
5854	ENSG00000163812	ZDHHC3	3	-	44958587	44958685	44945167	44945292	44959126	44959460	5854	0,0	2,2	1,4	2,2	171	73	0.000674781	0.0313834	0.0,0.0	0.176,0.461	-0.319	-31.9	31.9
48676	ENSG00000130653	PNPLA7	9	-	137541416	137541580	137540641	137540722	137542641	137542801	48676	6,4	2,3	0,2	5,4	237	73	0.00111008	0.0431082	0.48,0.291	0.0,0.133	0.319	31.9	31.9
25989	ENSG00000072609	CHFR	12	-	132869618	132869690	132861546	132861634	132870723	132870783	25989	13,17	1,0	19,11	4,5	145	73	0.000173175	0.0121232	0.867,1.0	0.705,0.526	0.318	31.8	31.8
463	ENSG00000124785	NRN1	6	-	6003446	6003551	6002352	6002497	6003702	6004044	463	0,3	10,8	11,11	9,6	178	73	7.76895e-05	0.00687648	0.0,0.133	0.334,0.429	-0.315	-31.5	31.5
11703	ENSG00000122643	NT5C3A	7	-	33035933	33035988	33026816	33026915	33062567	33062796	11703	34,29	22,9	18,9	24,22	128	73	0.000859407	0.0364741	0.468,0.648	0.3,0.189	0.314	31.4	31.4
10834	ENSG00000156976	EIF4A2	3	+	186788309	186788420	186787802	186787882	186789124	186789291	10834	415333	88,47	355328	234205	184	73	1.44329e-15	4.57642e-12	0.652,0.738	0.376,0.388	0.313	31.3	31.3
13689	ENSG00000027001	MIPEP	13	-	23839648	23839669	23837551	23837756	23841334	23841488	13689	23,11	0,0	18,8	6,3	94	73	3.83301e-06	0.000712464	1.0,1.0	0.7,0.674	0.313	31.3	31.3
52606	ENSG00000132837	DMGDH	5	-	79063612	79063787	79055809	79055908	79120340	79120453	52606	16,11	3,1	4,3	0,0	248	73	0.00124231	0.0458983	0.611,0.764	1.0,1.0	-0.313	-31.3	31.3
73086	ENSG00000139370	SLC15A4	12	-	128809942	128810053	128809395	128809473	128814774	128815070	73086	12,18	6,2	14,15	1,0	184	73	0.00052008	0.0259433	0.442,0.781	0.847,1.0	-0.312	-31.2	31.2
2902	ENSG00000137747	TMPRSS13	11	-	117914608	117914647	117914391	117914514	117917169	117917274	2902	10,3	7,9	0,1	19,17	112	73	4.87739e-06	0.000839972	0.482,0.178	0.0,0.037	0.311	31.1	31.1
37040	ENSG00000139220	PPFIA2	12	-	81312159	81312168	81299300	81299382	81325776	81325870	37040	0,0	5,4	4,2	4,10	82	73	0.000124457	0.00959142	0.0,0.0	0.471,0.151	-0.311	-31.1	31.1
293	ENSG00000140374	ETFA	15	-	76309931	76310064	76297227	76297348	76311349	76311443	293	5,11	0,0	13,12	2,2	206	73	0.00113441	0.0437587	1.0,1.0	0.697,0.68	0.311	31.1	31.1
44541	ENSG00000115107	STEAP3	2	+	119230619	119231034	119223830	119223888	119245488	119245988	44541	16,23	3,4	33,16	20,25	488	73	0.000265118	0.0164911	0.444,0.462	0.198,0.087	0.31	31	31
30407	ENSG00000121310	ECHDC2	1	-	52912753	52912942	52911722	52912021	52913894	52914095	30407	103,65	4,8	52,31	15,10	262	73	0.000464767	0.024043	0.878,0.694	0.491,0.463	0.309	30.9	30.9
61036	ENSG00000144741	SLC25A26	3	+	66236543	66236700	66220741	66221127	66243202	66243312	61036	21,21	19,16	30,20	6,5	230	73	0.000577005	0.0280966	0.26,0.294	0.613,0.559	-0.309	-30.9	30.9
60589	ENSG00000224259	LINC01133	1	+	159965498	159965645	159961217	159961405	159976643	159977112	60589	29,19	20,6	2,1	8,2	220	73	0.000612935	0.0290965	0.325,0.512	0.077,0.142	0.309	30.9	30.9
13796	ENSG00000181894	ZNF329	19	-	58142556	58142661	58126327	58129511	58150751	58150778	13796	17,15	0,1	6,11	1,4	178	73	0.000733038	0.0328574	1.0,0.86	0.711,0.53	0.309	30.9	30.9
43579	ENSG00000254840	RP11-574M7.1	11	+	50320366	50320590	50315414	50315596	50320913	50320998	43579	15,10	6,0	3,3	0,0	297	73	0.000775663	0.0341039	0.381,1.0	1.0,1.0	-0.309	-30.9	30.9
67782	ENSG00000198948	MFAP3L	4	-	170026859	170026988	170006602	170006736	170027163	170027210	67782	4,12	2,5	1,0	1,1	202	73	0.00123873	0.0458289	0.42,0.464	0.265,0.0	0.309	30.9	30.9
2901	ENSG00000137747	TMPRSS13	11	-	117914608	117914700	117914391	117914514	117917169	117917274	2901	14,5	7,9	0,2	19,17	165	73	1.81234e-06	0.000384616	0.469,0.197	0.0,0.049	0.308	30.8	30.8
18589	ENSG00000170889	RPS9	19	+	54206552	54206724	54201486	54201609	54207397	54207522	18589	131118	45,17	55,51	51,39	245	73	3.70443e-05	0.00407518	0.464,0.674	0.243,0.28	0.308	30.8	30.8
56701	ENSG00000138621	PPCDC	15	+	75028246	75028453	75023585	75023626	75043440	75043536	56701	97,47	0,2	39,42	8,5	280	73	1.15046e-05	0.00164931	1.0,0.86	0.56,0.687	0.306	30.6	30.6
12162	ENSG00000138443	ABI2	2	+	203395655	203395780	203394699	203394846	203402575	203402734	12162	39,28	7,6	33,30	0,1	198	73	1.19036e-05	0.00168855	0.673,0.632	1.0,0.917	-0.306	-30.6	30.6
65560	ENSG00000113552	GNPDA1	5	-	142012287	142012339	142011911	142012041	142012668	142012996	65560	15,8	4,2	19,22	0,0	125	73	6.00646e-05	0.00570022	0.687,0.7	1.0,1.0	-0.306	-30.6	30.6
47941	ENSG00000225470	JPX	X	+	73944583	73944662	73944366	73944465	73998767	73998844	47941	29,16	7,5	16,16	1,0	152	73	0.000100649	0.00824526	0.666,0.606	0.885,1.0	-0.306	-30.6	30.6
10836	ENSG00000267080	ASB16-AS1	17	-	44182934	44183093	44181622	44181720	44186564	44186671	10836	14,6	0,0	13,16	2,2	232	73	0.00116201	0.0442432	1.0,1.0	0.672,0.716	0.306	30.6	30.6
46307	ENSG00000164548	TRA2A	7	-	23522120	23522432	23521706	23521840	23531788	23531980	46307	274137	51,26	96,94	72,75	385	73	8.49321e-14	1.90757e-10	0.505,0.5	0.202,0.192	0.305	30.5	30.5
53130	ENSG00000259429	UBE2Q2P2	15	+	82400632	82400716	82355141	82355374	82404611	82404733	53130	38,21	9,6	18,7	1,0	157	73	0.000197831	0.0133465	0.663,0.619	0.893,1.0	-0.305	-30.5	30.5
46284	ENSG00000109065	NAT9	17	-	74772482	74772576	74771959	74772395	74772895	74773039	46284	0,1	2,3	1,7	1,4	167	73	0.000699811	0.0319527	0.0,0.127	0.304,0.433	-0.305	-30.5	30.5
39135	ENSG00000015475	BID	22	-	17750104	17750174	17739348	17739488	17774380	17774412	39135	17,18	0,0	13,18	5,2	143	73	2.24207e-05	0.00277832	1.0,1.0	0.57,0.821	0.304	30.4	30.4
2414	ENSG00000166747	AP1G1	16	-	71808504	71808677	71808014	71808150	71808762	71809103	2414	20,17	0,0	9,20	1,3	246	73	0.000730863	0.0328574	1.0,1.0	0.728,0.664	0.304	30.4	30.4
35739	ENSG00000100523	DDHD1	14	-	53051843	53051927	53036744	53046949	53054437	53054629	35739	16,22	10,2	32,30	1,1	157	73	0.00128799	0.0468788	0.427,0.836	0.937,0.933	-0.304	-30.4	30.4
41695	ENSG00000233203	RP11-67L3.4	1	+	54887860	54887968	54887727	54887783	54888499	54888850	41695	8,5	5,0	1,1	0,0	181	73	0.00140561	0.049684	0.392,1.0	1.0,1.0	-0.304	-30.4	30.4
11149	ENSG00000083093	PALB2	16	-	23638458	23638592	23638069	23638129	23641109	23641301	11149	0,0	5,4	3,3	2,3	207	73	0.000307696	0.018287	0.0,0.0	0.346,0.261	-0.303	-30.3	30.3
52436	ENSG00000236753	MKLN1-AS	7	-	131321878	131321931	131311129	131311223	131323364	131323868	52436	2,3	7,2	0,0	2,1	126	73	0.00118267	0.0446263	0.142,0.465	0.0,0.0	0.303	30.3	30.3
49657	ENSG00000137822	TUBGCP4	15	+	43399111	43399174	43398037	43398179	43400043	43400221	49657	9,3	9,3	0,3	4,16	136	73	0.00120695	0.0451177	0.349,0.349	0.0,0.091	0.303	30.3	30.3
10825	ENSG00000156976	EIF4A2	3	+	186788291	186788416	186787775	186787882	186789124	186789881	10825	219153	88,47	162154	234205	198	73	0	0	0.478,0.545	0.203,0.217	0.302	30.2	30.2
18429	ENSG00000187079	TEAD1	11	+	12878888	12878900	12864837	12864900	12879707	12879842	18429	0,0	9,5	1,6	4,7	85	73	3.02601e-05	0.00347791	0.0,0.0	0.177,0.424	-0.3	-30	30
49554	ENSG00000242349	NPPA-AS1	1	+	11841290	11841477	11841016	11841207	11843703	11844073	49554	29,22	0,0	21,20	2,3	260	73	0.000232244	0.014939	1.0,1.0	0.747,0.652	0.3	30	30
35564	ENSG00000272980	RP11-517H2.6	6	+	167013507	167013567	167010812	167010893	167022408	167022635	35564	41,29	23,20	60,47	11,7	133	73	3.74875e-05	0.00409211	0.495,0.443	0.75,0.787	-0.299	-29.9	29.9
5670	ENSG00000124215	CDH26	20	+	60031230	60031426	60006712	60006787	60033485	60034011	5670	20,10	4,2	14,11	0,1	269	73	0.00111488	0.0431728	0.576,0.576	1.0,0.749	-0.299	-29.9	29.9
48688	ENSG00000126456	IRF3	19	-	49664552	49664673	49663187	49663258	49665630	49665788	48688	29,18	0,0	13,12	2,2	194	73	0.000689565	0.0315971	1.0,1.0	0.71,0.693	0.298	29.8	29.8
30384	ENSG00000121310	ECHDC2	1	-	52912753	52912951	52911722	52912021	52913894	52914095	30384	104,66	4,8	54,34	15,10	271	73	0.00070394	0.0320754	0.875,0.69	0.492,0.478	0.297	29.7	29.7
63306	ENSG00000250802	ZBED3-AS1	5	+	77100235	77100391	77098654	77098747	77118319	77118521	63306	23,20	4,2	10,5	0,0	229	73	5.24559e-05	0.0052192	0.647,0.761	1.0,1.0	-0.296	-29.6	29.6
28979	ENSG00000141012	GALNS	16	-	88843029	88843199	88842705	88842829	88856757	88856842	28979	3,8	10,2	0,1	11,8	243	73	0.000314849	0.0184284	0.083,0.546	0.0,0.036	0.296	29.6	29.6
42027	ENSG00000166405	RIC3	11	-	8128218	8128354	8126658	8126804	8137377	8137471	42027	13,12	7,6	6,4	15,14	209	73	0.000241425	0.0153284	0.393,0.411	0.123,0.091	0.295	29.5	29.5
7950	ENSG00000080503	SMARCA2	9	+	2161000	2161035	2159813	2159909	2161685	2161903	7950	1,0	10,6	8,2	5,9	108	73	0.000345925	0.0196903	0.063,0.0	0.52,0.131	-0.294	-29.4	29.4
46309	ENSG00000164548	TRA2A	7	-	23522131	23522432	23521706	23521840	23531788	23532041	46309	255120	51,26	92,85	72,75	374	73	3.47389e-13	6.24188e-10	0.494,0.474	0.2,0.181	0.293	29.3	29.3
10826	ENSG00000156976	EIF4A2	3	+	186788291	186788420	186787775	186787882	186789124	186789291	10826	273197	88,47	237218	234205	202	73	1.27676e-14	3.44111e-11	0.529,0.602	0.268,0.278	0.292	29.2	29.2
69002	ENSG00000185220	PGBD2	1	+	248916601	248916825	248913815	248913879	248917278	248919946	69002	65,57	13,6	47,44	1,1	297	73	0.000212321	0.0139935	0.551,0.7	0.92,0.915	-0.292	-29.2	29.2
37546	ENSG00000011258	MBTD1	17	-	51259142	51259206	51225007	51225209	51259834	51260066	37546	21,15	0,0	15,9	2,3	137	73	0.000276178	0.0169944	1.0,1.0	0.8,0.615	0.292	29.2	29.2
74723	ENSG00000142655	PEX14	1	+	10536212	10536297	10495273	10495321	10599237	10599366	74723	25,32	10,7	38,37	3,1	158	73	0.000510521	0.0255792	0.536,0.679	0.854,0.945	-0.292	-29.2	29.2
49759	ENSG00000136527	TRA2B	3	-	185931576	185931852	185926726	185926734	185937824	185938029	49759	456283	71,54	200163	97125	349	73	2.3026e-13	4.27998e-10	0.573,0.523	0.301,0.214	0.291	29.1	29.1
51478	ENSG00000136295	TTYH3	7	+	2647913	2648054	2647417	2647638	2649566	2649639	51478	12,21	0,0	14,24	3,2	214	73	0.000254565	0.0160118	1.0,1.0	0.614,0.804	0.291	29.1	29.1
55560	ENSG00000100083	GGA1	22	+	37613118	37613191	37609065	37609356	37614189	37614274	55560	14,20	5,5	5,10	0,1	146	73	0.00109078	0.0426069	0.583,0.667	1.0,0.833	-0.291	-29.1	29.1
283	ENSG00000186260	MKL2	16	+	14075299	14075501	14071321	14071365	14079289	14079354	283	4,3	2,2	0,1	1,5	275	73	0.00118305	0.0446263	0.347,0.285	0.0,0.05	0.291	29.1	29.1
28708	ENSG00000146963	LUC7L2	7	+	139374400	139374471	139371411	139371463	139376061	139376156	28708	56,43	2,4	34,28	9,12	144	73	0.000113884	0.00905431	0.934,0.845	0.657,0.542	0.29	29	29
75868	ENSG00000258728	RP11-195F19.29	9	+	34647540	34647705	34647088	34647258	34647831	34647961	75868	44,30	9,7	67,45	3,2	238	73	0.000714591	0.032342	0.6,0.568	0.873,0.873	-0.289	-28.9	28.9
66273	ENSG00000159720	ATP6V0D1	16	-	67440592	67440774	67439273	67439351	67441292	67441392	66273	8,1	2,3	2,2	34,22	255	73	0.00104713	0.0415646	0.534,0.087	0.017,0.025	0.289	28.9	28.9
45635	ENSG00000048707	VPS13D	1	+	12338230	12338305	12335704	12335827	12341782	12341885	45635	0,1	8,11	5,5	4,8	148	73	4.82751e-05	0.00490061	0.0,0.043	0.381,0.236	-0.287	-28.7	28.7
47440	ENSG00000248503	RP5-1000K24.2	X	+	77922998	77923188	77910740	77910835	77962622	77964890	47440	0,0	5,3	4,1	2,1	263	73	0.00130928	0.0473344	0.0,0.0	0.357,0.217	-0.287	-28.7	28.7
28770	ENSG00000085224	ATRX	X	-	77693823	77693937	77688817	77688924	77696576	77696704	28770	126,63	3,0	49,59	10,9	187	73	4.64454e-07	0.000127734	0.943,1.0	0.657,0.719	0.284	28.4	28.4
48698	ENSG00000126456	IRF3	19	-	49664442	49664673	49663342	49663514	49665630	49665705	48698	37,27	0,0	26,26	3,2	304	73	0.000311833	0.0184108	1.0,1.0	0.675,0.757	0.284	28.4	28.4
26337	ENSG00000178750	STX19	3	-	94018438	94018498	94014368	94015282	94028366	94028419	26337	17,5	4,1	7,12	0,0	133	73	0.000440467	0.0232318	0.7,0.733	1.0,1.0	-0.284	-28.4	28.4
6202	ENSG00000256594	RP11-705C15.2	12	+	9656567	9656649	9655872	9655979	9656920	9657302	6202	1,0	5,10	3,4	7,2	155	73	0.000712648	0.0323083	0.086,0.0	0.168,0.485	-0.284	-28.4	28.4
778	ENSG00000204576	PRR3	6	+	30561327	30561508	30557313	30557450	30561833	30562124	778	104,69	7,2	43,42	9,9	254	73	0.000689313	0.0315971	0.81,0.908	0.579,0.573	0.283	28.3	28.3
53908	ENSG00000132952	USPL1	13	+	30621072	30621239	30617782	30618056	30621763	30621892	53908	42,24	24,11	47,52	10,6	240	73	0.0009849	0.0400076	0.347,0.399	0.588,0.725	-0.283	-28.3	28.3
29610	ENSG00000011347	SYT7	11	-	61546030	61546255	61532988	61533124	61547176	61547308	29610	22,25	1,0	25,38	3,6	298	73	0.000314866	0.0184284	0.843,1.0	0.671,0.608	0.282	28.2	28.2
35489	ENSG00000245937	LINC01184	5	-	128064786	128064850	128061143	128061244	128081972	128082191	35489	0,0	22,23	1,6	4,4	137	73	2.58921e-05	0.00310843	0.0,0.0	0.118,0.444	-0.281	-28.1	28.1
68814	ENSG00000172765	TMCC1	3	-	129857253	129857405	129832773	129832826	129880308	129880559	68814	54,51	3,5	39,34	11,10	225	73	0.00121591	0.0452953	0.854,0.768	0.535,0.525	0.281	28.1	28.1
55293	ENSG00000204580	DDR1	6	+	30885624	30885680	30884537	30884710	30888687	30888814	55293	44,25	6,3	40,49	19,25	129	73	0.000213414	0.0140291	0.806,0.825	0.544,0.526	0.28	28	28
47946	ENSG00000225470	JPX	X	+	73994845	73994961	73944366	73944465	73998767	73998844	47946	31,27	7,5	17,14	1,0	189	73	0.000282422	0.0172077	0.631,0.676	0.868,1.0	-0.28	-28	28
42014	ENSG00000166405	RIC3	11	-	8128218	8128291	8126658	8126804	8137377	8137467	42014	4,7	7,6	0,1	15,14	146	73	6.06685e-06	0.000997035	0.222,0.368	0.0,0.034	0.278	27.8	27.8
25319	ENSG00000157796	WDR19	4	+	39194543	39194659	39189655	39189781	39199477	39199593	25319	50,25	4,6	27,15	0,0	189	73	2.51182e-05	0.00304949	0.828,0.617	1.0,1.0	-0.278	-27.8	27.8
65148	ENSG00000130489	SCO2	22	-	50525747	50525918	50523567	50524424	50526245	50526439	65148	50,44	2,0	19,41	3,6	244	73	0.000541104	0.0267594	0.882,1.0	0.655,0.672	0.278	27.8	27.8
26395	ENSG00000102547	CAB39L	13	-	49401132	49401270	49382799	49382941	49433317	49433393	26395	78,62	18,7	126174	2,3	211	73	1.17582e-07	4.19743e-05	0.6,0.754	0.956,0.953	-0.277	-27.7	27.7
50478	ENSG00000261824	LINC00662	19	-	27771768	27771989	27746097	27746340	27792999	27793232	50478	221105	53,33	24,20	27,18	294	73	2.33844e-07	7.20294e-05	0.509,0.441	0.181,0.216	0.276	27.6	27.6
23664	ENSG00000213930	GALT	9	+	34647491	34647567	34647088	34647258	34647831	34647961	23664	35,27	9,7	77,61	3,2	149	73	3.29802e-05	0.0037348	0.656,0.654	0.926,0.937	-0.276	-27.6	27.6
68059	ENSG00000233184	RP11-421L21.3	1	+	101080388	101080613	101077362	101077508	101086851	101087268	68059	40,23	4,2	10,11	0,0	298	73	0.000212353	0.0139935	0.71,0.738	1.0,1.0	-0.276	-27.6	27.6
64730	ENSG00000100461	RBM23	14	-	22908332	22908380	22906194	22906368	22911327	22911403	64730	16,10	0,1	13,9	4,3	121	73	0.000397305	0.0217425	1.0,0.858	0.662,0.644	0.276	27.6	27.6
19280	ENSG00000162910	MRPL55	1	-	228108440	228108508	228108234	228108318	228109148	228109280	19280	10,4	8,4	0,3	11,7	141	73	0.000952555	0.0390564	0.393,0.341	0.0,0.182	0.276	27.6	27.6
71707	ENSG00000179262	RAD23A	19	+	12948496	12948513	12948176	12948358	12948685	12948813	71707	15,13	11,4	26,30	2,3	90	73	0.00101621	0.0407268	0.525,0.725	0.913,0.89	-0.276	-27.6	27.6
44057	ENSG00000161996	WDR90	16	+	660057	660161	659244	659376	660611	660714	44057	21,23	0,0	30,44	3,10	177	73	7.25439e-06	0.00114339	1.0,1.0	0.805,0.645	0.275	27.5	27.5
31769	ENSG00000243943	ZNF512	2	+	27583657	27583716	27583029	27583142	27598069	27598254	31769	17,13	7,1	9,7	0,0	132	73	4.55792e-05	0.00469771	0.573,0.878	1.0,1.0	-0.274	-27.4	27.4
34958	ENSG00000254469	RP11-849H4.2	11	-	71925932	71926104	71923308	71923475	71928364	71928403	34958	5,2	7,1	0,0	7,3	245	73	0.000264999	0.0164911	0.175,0.373	0.0,0.0	0.274	27.4	27.4
23714	ENSG00000128739	SNRPN	15	+	24958737	24958868	24920010	24920124	24962113	24962209	23714	26,20	8,8	32,25	33,35	204	73	0.00031602	0.0184369	0.538,0.472	0.258,0.204	0.274	27.4	27.4
68968	ENSG00000206053	HN1L	16	+	1683508	1683592	1679778	1679873	1685438	1685587	68968	18,6	0,0	11,20	3,2	157	73	0.000402129	0.0219174	1.0,1.0	0.63,0.823	0.274	27.4	27.4
53898	ENSG00000166801	FAM111A	11	+	59143496	59143695	59143082	59143304	59145826	59145856	53898	102,46	4,1	44,53	6,10	272	73	0.000549274	0.0270393	0.873,0.925	0.663,0.587	0.274	27.4	27.4
63305	ENSG00000250802	ZBED3-AS1	5	+	77100235	77100391	77098654	77098747	77105655	77105808	63305	23,18	3,2	9,5	0,0	229	73	0.000672493	0.031304	0.71,0.742	1.0,1.0	-0.274	-27.4	27.4
69499	ENSG00000177192	PUS1	12	+	131932721	131932833	131932174	131932312	131941291	131941422	69499	18,10	1,4	20,29	0,1	185	73	0.00128475	0.0468561	0.877,0.497	1.0,0.92	-0.273	-27.3	27.3
25884	ENSG00000138092	CENPO	2	+	24799674	24799844	24793851	24793965	24814375	24814782	25884	38,17	1,0	31,68	7,5	243	73	0.00027694	0.0170219	0.919,1.0	0.571,0.803	0.272	27.2	27.2
69844	ENSG00000125772	GPCPD1	20	-	5609639	5609766	5604363	5604440	5610841	5610924	69844	12,6	14,3	3,1	11,15	200	73	0.000452337	0.0236309	0.238,0.422	0.091,0.024	0.272	27.2	27.2
20867	ENSG00000250565	ATP6V1E2	2	-	46519589	46519643	46511866	46512812	46527940	46528047	20867	3,3	3,8	0,0	4,4	127	73	0.000181985	0.0125605	0.365,0.177	0.0,0.0	0.271	27.1	27.1
16288	ENSG00000123106	CCDC91	12	+	28225794	28225861	28190445	28190641	28255580	28255662	16288	25,9	8,2	16,12	0,1	140	73	0.000190591	0.0130295	0.62,0.701	1.0,0.862	-0.271	-27.1	27.1
204	ENSG00000035115	SH3YL1	2	-	243502	243562	234159	234272	247537	247602	204	19,8	15,6	4,5	19,12	133	73	0.000769463	0.0339142	0.41,0.423	0.104,0.186	0.271	27.1	27.1
48266	ENSG00000113966	ARL6	3	+	97791770	97791826	97787989	97788119	97798023	97798535	48266	22,12	5,4	28,28	1,1	129	73	0.000966868	0.0394138	0.713,0.629	0.941,0.941	-0.27	-27	27
48687	ENSG00000126456	IRF3	19	-	49664552	49664673	49663342	49663514	49665630	49665788	48687	41,23	0,0	17,19	3,2	194	73	0.000353386	0.0199884	1.0,1.0	0.681,0.781	0.269	26.9	26.9
66125	ENSG00000047346	FAM214A	15	-	52678571	52678599	52678005	52678122	52678827	52679372	66125	1,3	23,9	15,5	11,10	101	73	0.000602612	0.028874	0.03,0.194	0.496,0.265	-0.269	-26.9	26.9
65905	ENSG00000112290	WASF1	6	-	110160634	110160732	110127468	110127629	110178597	110178742	65905	12,9	6,0	23,15	0,0	171	73	0.000725093	0.0327349	0.461,1.0	1.0,1.0	-0.269	-26.9	26.9
49159	ENSG00000055147	FAM114A2	5	-	154038292	154038434	154034875	154034946	154038856	154038921	49159	21,17	3,3	26,25	1,0	215	73	0.000582305	0.0282525	0.704,0.658	0.898,1.0	-0.268	-26.8	26.8
51690	ENSG00000143512	HHIPL2	1	-	222538886	222539062	222538728	222538774	222540009	222540103	51690	0,0	4,1	1,6	4,2	249	73	0.000605418	0.0289313	0.0,0.0	0.068,0.468	-0.268	-26.8	26.8
49511	ENSG00000197555	SIPA1L1	14	+	71528698	71528740	71512742	71512845	71529311	71529370	49511	1,1	39,26	11,4	10,13	115	73	1.28085e-06	0.000298887	0.016,0.024	0.411,0.163	-0.267	-26.7	26.7
10466	ENSG00000125877	ITPA	20	+	3213257	3213383	3209500	3209617	3213984	3214058	10466	89,65	15,13	68,66	39,35	199	73	1.6926e-05	0.00220915	0.685,0.647	0.39,0.409	0.267	26.7	26.7
19744	ENSG00000241058	NSUN6	10	-	18642475	18642552	18616183	18616293	18648489	18648645	19744	31,15	7,2	16,19	0,0	150	73	1.53344e-05	0.00203093	0.683,0.785	1.0,1.0	-0.266	-26.6	26.6
58813	ENSG00000171302	CANT1	17	-	79000099	79000270	78997392	78997963	79009663	79009802	58813	68,59	21,13	36,50	40,31	244	73	8.368e-05	0.00725252	0.492,0.576	0.212,0.325	0.266	26.6	26.6
44208	ENSG00000179335	CLK3	15	+	74607975	74608110	74605581	74605733	74608276	74608727	44208	22,14	0,0	22,24	2,4	208	73	6.04907e-05	0.00572051	1.0,1.0	0.794,0.678	0.264	26.4	26.4
32301	ENSG00000167528	ZNF641	12	-	48345344	48345474	48344598	48344712	48347251	48347343	32301	34,44	2,0	30,31	6,5	203	73	0.00032203	0.0187055	0.859,1.0	0.643,0.69	0.263	26.3	26.3
34540	ENSG00000137760	ALKBH8	11	-	107549752	107549823	107532299	107532406	107551807	107551912	34540	25,25	8,2	13,23	0,0	144	73	2.22107e-05	0.00275898	0.613,0.864	1.0,1.0	-0.262	-26.2	26.2
30247	ENSG00000154065	ANKRD29	18	-	23638771	23638943	23634050	23634149	23646188	23646287	30247	40,26	0,0	24,23	2,3	245	73	0.000427557	0.0227963	1.0,1.0	0.781,0.696	0.262	26.2	26.2
25007	ENSG00000165121	RP11-213G2.3	9	+	85829462	85829605	85822877	85823080	85837758	85837963	25007	19,17	7,0	7,10	0,0	216	73	0.000589425	0.0284122	0.478,1.0	1.0,1.0	-0.261	-26.1	26.1
67967	ENSG00000031823	RANBP3	19	-	5950716	5950875	5941798	5941835	5951392	5951596	67967	14,5	8,8	0,0	5,6	232	73	4.57732e-06	0.00080897	0.355,0.164	0.0,0.0	0.26	26	26
47924	ENSG00000225470	JPX	X	+	73994839	73994961	73944323	73944465	73998767	73998844	47924	37,33	7,5	23,20	1,0	195	73	0.000171098	0.0120011	0.664,0.712	0.896,1.0	-0.26	-26	26
55266	ENSG00000129515	SNX6	14	-	34608029	34608046	34605595	34605717	34609637	34609742	55266	25,31	0,0	23,19	7,5	90	73	6.7982e-07	0.000179633	1.0,1.0	0.727,0.755	0.259	25.9	25.9
23607	ENSG00000164654	MIOS	7	+	7568025	7568123	7566874	7567072	7572435	7572667	23607	30,18	0,0	31,41	4,7	171	73	9.92496e-06	0.00149184	1.0,1.0	0.768,0.714	0.259	25.9	25.9
14879	ENSG00000164961	KIAA0196	8	-	125083712	125083776	125083171	125083258	125091614	125091819	14879	27,16	7,2	14,13	0,0	137	73	2.21967e-05	0.00275898	0.673,0.81	1.0,1.0	-0.258	-25.8	25.8
60980	ENSG00000120539	MASTL	10	+	27180952	27181066	27173120	27173259	27181479	27181581	60980	24,16	3,3	65,48	0,1	187	73	0.000194951	0.0132184	0.757,0.676	1.0,0.949	-0.258	-25.8	25.8
1270	ENSG00000163072	NOSTRIN	2	+	168855885	168856210	168855421	168855460	168856689	168856778	1270	29,21	9,5	18,17	18,20	398	73	0.000344132	0.019609	0.371,0.435	0.155,0.135	0.258	25.8	25.8
31163	ENSG00000100483	VCPKMT	14	-	50112614	50112719	50108641	50109713	50114284	50114404	31163	32,21	1,0	26,16	4,3	178	73	0.000407364	0.0220911	0.929,1.0	0.727,0.686	0.258	25.8	25.8
49853	ENSG00000148985	PGAP2	11	+	3817352	3817535	3811249	3811424	3823882	3824135	49853	17,16	18,18	33,55	14,14	256	73	0.000408367	0.0221232	0.212,0.202	0.402,0.528	-0.258	-25.8	25.8
56614	ENSG00000196437	ZNF569	19	-	37454833	37455073	37444906	37444964	37465312	37465473	56614	6,1	2,2	0,0	3,1	313	73	0.000408835	0.0221264	0.412,0.104	0.0,0.0	0.258	25.8	25.8
24411	ENSG00000148399	DPH7	9	-	137575708	137575892	137574751	137574843	137576079	137576167	24411	87,51	19,13	37,36	27,24	257	73	7.23925e-05	0.00654648	0.565,0.527	0.28,0.299	0.257	25.7	25.7
49844	ENSG00000148985	PGAP2	11	+	3817431	3817535	3811249	3811424	3823882	3824056	49844	6,4	18,18	13,27	14,14	177	73	0.000181136	0.0125501	0.121,0.084	0.277,0.443	-0.257	-25.7	25.7
50422	ENSG00000074657	ZNF532	18	+	58864790	58864986	58864408	58864529	58865469	58865579	50422	25,22	4,1	32,30	0,0	269	73	0.000258655	0.0161893	0.629,0.857	1.0,1.0	-0.257	-25.7	25.7
24772	ENSG00000121988	ZRANB3	2	-	135390801	135390820	135353449	135353628	135504328	135504496	24772	15,9	8,3	30,11	0,2	92	73	0.000190416	0.0130295	0.598,0.704	1.0,0.814	-0.256	-25.6	25.6
22686	ENSG00000135655	USP15	12	+	62349220	62349307	62325871	62325933	62355330	62355475	22686	90,37	28,20	97,92	10,14	160	73	0.000291591	0.0176738	0.595,0.458	0.816,0.75	-0.256	-25.6	25.6
67704	ENSG00000103852	TTC23	15	-	99241364	99241559	99228532	99228732	99249416	99249607	67704	23,22	0,1	20,22	1,6	268	73	0.000948561	0.0389423	1.0,0.857	0.845,0.5	0.256	25.6	25.6
48537	ENSG00000204179	PTPN20	10	+	46947840	46947955	46946562	46946675	46964985	46965137	48537	7,1	7,1	1,0	7,4	188	73	0.000488658	0.0248496	0.28,0.28	0.053,0.0	0.254	25.4	25.4
48468	ENSG00000213186	TRIM59	3	-	160448721	160448795	160439000	160439186	160449716	160449765	48468	22,12	0,1	10,14	2,4	147	73	0.000625193	0.0295617	1.0,0.856	0.713,0.635	0.254	25.4	25.4
635	ENSG00000233392	AC104809.4	2	-	240956369	240956460	240955023	240955315	240957361	240957617	635	25,12	2,4	25,29	0,1	164	73	0.000689378	0.0315971	0.848,0.572	1.0,0.928	-0.254	-25.4	25.4
65747	ENSG00000147044	CASK	X	-	41557031	41557100	41555599	41555635	41559778	41559847	65747	47,27	20,11	36,44	4,6	142	73	0.00104179	0.0414133	0.547,0.558	0.822,0.79	-0.254	-25.4	25.4
24432	ENSG00000148399	DPH7	9	-	137575712	137575892	137574751	137574843	137576079	137576167	24432	73,41	19,13	29,29	27,24	253	73	6.5618e-05	0.00608791	0.526,0.476	0.237,0.259	0.253	25.3	25.3
24426	ENSG00000148399	DPH7	9	-	137575708	137575894	137574751	137574843	137576079	137576167	24426	95,52	19,13	39,40	27,24	259	73	8.19449e-05	0.00715909	0.585,0.53	0.289,0.32	0.253	25.3	25.3
10831	ENSG00000156976	EIF4A2	3	+	186788291	186788412	186787775	186787882	186789124	186789477	10831	142,93	88,47	104102	234205	194	73	4.996e-15	1.41739e-11	0.378,0.427	0.143,0.158	0.252	25.2	25.2
24417	ENSG00000148399	DPH7	9	-	137575712	137575894	137574751	137574843	137576079	137576167	24417	81,42	19,13	31,33	27,24	255	73	8.46336e-05	0.00728768	0.55,0.48	0.247,0.282	0.251	25.1	25.1
28988	ENSG00000107104	KANK1	9	+	471445	471586	470591	470677	473193	473273	28988	45,14	4,2	20,24	0,0	214	73	0.000237156	0.0151465	0.793,0.705	1.0,1.0	-0.251	-25.1	25.1
32304	ENSG00000089177	KIF16B	20	-	16374256	16374409	16371664	16371761	16378804	16380163	32304	35,28	0,0	15,25	1,4	226	73	0.000272849	0.0168472	1.0,1.0	0.829,0.669	0.251	25.1	25.1
27176	ENSG00000142252	GEMIN7	19	+	45079906	45080029	45079262	45079377	45090106	45091524	27176	40,24	0,0	42,31	5,4	196	73	1.46085e-05	0.00195885	1.0,1.0	0.758,0.743	0.25	25	25
65558	ENSG00000113552	GNPDA1	5	-	142012287	142012377	142011911	142012041	142012668	142012973	65558	28,13	4,2	22,22	0,0	163	73	0.000224789	0.0146225	0.758,0.744	1.0,1.0	-0.249	-24.9	24.9
59364	ENSG00000047634	SCML1	X	+	17745455	17745539	17744070	17744219	17746017	17746098	59364	19,27	0,0	23,15	4,2	157	73	0.0001741	0.0121564	1.0,1.0	0.728,0.777	0.248	24.8	24.8
28989	ENSG00000107104	KANK1	9	+	471448	471586	470591	470677	473193	473273	28989	45,14	4,2	19,23	0,0	211	73	0.000256838	0.0161171	0.796,0.708	1.0,1.0	-0.248	-24.8	24.8
56913	ENSG00000103066	PLA2G15	16	+	68248568	68248692	68245370	68245553	68249289	68249446	56913	8,6	5,6	1,1	3,10	197	73	0.000424235	0.0227061	0.372,0.27	0.11,0.036	0.248	24.8	24.8
52143	ENSG00000185633	NDUFA4L2	12	-	57237804	57237913	57237255	57237335	57240678	57240703	52143	4,3	6,3	0,0	1,1	182	73	0.000452418	0.0236309	0.211,0.286	0.0,0.0	0.248	24.8	24.8
66151	ENSG00000263639	MSMB	10	-	46038965	46039071	46033310	46033551	46039985	46040091	66151	6,5	0,0	19,16	1,4	179	73	0.000451907	0.0236309	1.0,1.0	0.886,0.62	0.247	24.7	24.7
41950	ENSG00000078699	CBFA2T2	20	+	33638809	33638880	33636639	33636708	33640343	33640531	41950	2,4	10,3	0,0	4,5	144	73	0.000553082	0.0271771	0.092,0.403	0.0,0.0	0.247	24.7	24.7
16042	ENSG00000117625	RCOR3	1	+	211312354	211312487	211304010	211304140	211312719	211313025	16042	144,83	38,28	48,44	36,42	206	73	2.65352e-06	0.000518245	0.573,0.512	0.321,0.271	0.246	24.6	24.6
50997	ENSG00000084636	COL16A1	1	-	31686504	31686692	31686243	31686279	31688466	31688502	50997	28,35	37,21	0,0	5,2	261	73	8.14543e-06	0.00124736	0.175,0.318	0.0,0.0	0.246	24.6	24.6
9337	ENSG00000162139	NEU3	11	+	74994508	74994689	74989017	74989154	75005412	75007084	9337	61,32	0,2	21,41	3,6	254	73	0.00075894	0.0335602	1.0,0.821	0.668,0.663	0.245	24.5	24.5
22148	ENSG00000183696	UPP1	7	+	48103296	48103411	48101823	48101870	48106872	48107082	22148	26,20	6,1	11,3	0,0	188	73	9.05246e-05	0.00768447	0.627,0.886	1.0,1.0	-0.244	-24.4	24.4
36746	ENSG00000177943	MAMDC4	9	+	136858185	136858276	136857978	136858097	136858399	136858546	36746	27,23	3,7	17,18	1,0	164	73	0.000400158	0.0218542	0.8,0.594	0.883,1.0	-0.244	-24.4	24.4
70851	ENSG00000172456	FGGY	1	+	59321535	59321750	59296794	59296907	59339957	59340069	70851	112,56	0,0	37,26	2,3	288	73	0.000433857	0.0229957	1.0,1.0	0.824,0.687	0.244	24.4	24.4
75073	ENSG00000117523	PRRC2C	1	+	171591154	171591204	171588378	171588505	171591586	171592223	75073	49,32	20,16	41,55	6,7	123	73	0.000473911	0.0243524	0.593,0.543	0.802,0.823	-0.244	-24.4	24.4
60106	ENSG00000204054	LINC00963	9	+	129502396	129503139	129489106	129489299	129503322	129503672	60106	1137909	8,5	343415	16,14	816	73	2.53327e-08	1.25278e-05	0.927,0.942	0.657,0.726	0.243	24.3	24.3
1197	ENSG00000173230	GOLGB1	3	-	121719645	121719753	121718387	121718501	121722261	121722368	1197	155,69	24,10	66,59	28,25	181	73	7.57569e-05	0.00674975	0.723,0.736	0.487,0.488	0.242	24.2	24.2
1204	ENSG00000173230	GOLGB1	3	-	121719645	121719750	121718387	121718501	121722261	121722378	1204	144,63	24,10	60,56	28,25	178	73	9.10391e-05	0.00770388	0.711,0.721	0.468,0.479	0.242	24.2	24.2
10473	ENSG00000125877	ITPA	20	+	3213318	3213383	3209359	3209617	3213984	3214058	10473	69,40	15,13	49,53	39,35	138	73	0.000196233	0.0132747	0.709,0.619	0.399,0.445	0.242	24.2	24.2
73085	ENSG00000139370	SLC15A4	12	-	128809942	128810111	128809395	128809473	128814774	128815070	73085	29,28	6,2	26,30	1,0	242	73	0.000418282	0.0225245	0.593,0.809	0.887,1.0	-0.242	-24.2	24.2
5930	ENSG00000136717	BIN1	2	-	127051153	127051243	127050801	127050912	127059010	127059155	5930	58,49	5,7	37,41	12,16	163	73	0.00137545	0.0488502	0.839,0.758	0.58,0.534	0.242	24.2	24.2
1655	ENSG00000065809	FAM107B	10	-	14553321	14553387	14530331	14530515	14572228	14572339	1655	22,15	3,3	8,9	0,0	139	73	0.000418918	0.0225363	0.794,0.724	1.0,1.0	-0.241	-24.1	24.1
32192	ENSG00000185324	CDK10	16	+	89687588	89687815	89686727	89686759	89690552	89690624	32192	46,29	1,0	28,50	5,2	300	73	0.000836354	0.0358369	0.918,1.0	0.577,0.859	0.241	24.1	24.1
7424	ENSG00000224078	SNHG14	15	+	25053265	25053363	25051088	25051236	25053827	25053967	7424	20,4	16,5	3,5	19,34	171	73	1.02332e-05	0.0015227	0.348,0.255	0.063,0.059	0.24	24	24
26937	ENSG00000151726	ACSL1	4	-	184813912	184813977	184803386	184803546	184825915	184826052	26937	59,32	41,25	13,17	36,37	138	73	1.07622e-05	0.00157215	0.432,0.404	0.16,0.196	0.24	24	24
61063	ENSG00000181392	SYNE4	19	-	36007247	36007268	36006749	36006944	36008216	36008367	61063	10,6	0,0	16,15	2,6	94	73	7.55653e-05	0.00674383	1.0,1.0	0.861,0.66	0.24	24	24
14597	ENSG00000113597	TRAPPC13	5	+	65637695	65637780	65635943	65636043	65647054	65647182	14597	93,60	37,35	88,54	10,13	158	73	0.000741566	0.0330905	0.537,0.442	0.803,0.657	-0.24	-24	24
2619	ENSG00000165113	GKAP1	9	-	83792950	83793017	83788600	83788678	83799184	83799328	2619	1,2	22,11	9,3	6,9	140	73	0.00103167	0.0411628	0.023,0.087	0.439,0.148	-0.238	-23.8	23.8
32198	ENSG00000185324	CDK10	16	+	89687584	89687815	89686669	89686759	89690552	89690624	32198	44,27	1,0	28,53	5,2	304	73	0.00105724	0.0418972	0.914,1.0	0.574,0.864	0.238	23.8	23.8
23370	ENSG00000063241	ISOC2	19	-	55455635	55455845	55455259	55455330	55456348	55456489	23370	387349	11,14	439514	65,68	283	73	1.25802e-10	1.54118e-07	0.901,0.865	0.635,0.661	0.235	23.5	23.5
49951	ENSG00000258301	RP11-488C13.5	14	-	76783692	76783851	76782134	76782776	76786084	76786154	49951	22,24	13,15	6,8	17,20	232	73	8.45907e-05	0.00728768	0.347,0.335	0.1,0.112	0.235	23.5	23.5
66952	ENSG00000137076	TLN1	9	-	35718355	35718404	35717618	35717786	35718811	35718910	66952	21,28	1,0	16,17	2,6	122	73	0.00015599	0.0112563	0.926,1.0	0.827,0.629	0.235	23.5	23.5
24410	ENSG00000148399	DPH7	9	-	137575708	137575923	137574751	137574843	137576079	137576167	24410	102,59	19,13	48,47	27,24	288	73	0.000253396	0.0159755	0.576,0.535	0.311,0.332	0.234	23.4	23.4
19892	ENSG00000147862	NFIB	9	-	14102421	14102510	14081842	14088326	14112998	14113081	19892	57,33	9,5	43,47	0,1	162	73	6.63773e-06	0.00107126	0.741,0.748	1.0,0.955	-0.233	-23.3	23.3
37869	ENSG00000130066	SAT1	X	+	23784678	23784817	23784337	23784403	23785327	23785429	37869	137,73	79,56	57,63	13,18	212	73	0.000135207	0.0100778	0.374,0.31	0.602,0.547	-0.233	-23.3	23.3
19901	ENSG00000131373	HACL1	3	-	15586524	15586602	15582876	15582989	15589539	15589612	19901	16,18	2,5	18,24	1,0	151	73	0.000444104	0.0233551	0.795,0.635	0.897,1.0	-0.233	-23.3	23.3
648	ENSG00000138641	HERC3	4	+	88676217	88676241	88670138	88670252	88676333	88676423	648	42,34	46,39	80,80	31,39	97	73	4.70326e-05	0.00481969	0.407,0.396	0.66,0.607	-0.232	-23.2	23.2
52684	ENSG00000066651	TRMT11	6	+	126006844	126006954	125999539	125999613	126008391	126008472	52684	11,7	23,5	2,0	14,15	183	73	6.42882e-05	0.00598513	0.16,0.358	0.054,0.0	0.232	23.2	23.2
57301	ENSG00000159214	CCDC24	1	+	43992211	43992426	43991846	43992004	43992522	43992639	57301	43,50	1,1	66,57	6,8	288	73	0.00132027	0.0476359	0.916,0.927	0.736,0.644	0.232	23.2	23.2
40603	ENSG00000178773	CPNE7	16	+	89578856	89578996	89577538	89577721	89583696	89583771	40603	30,51	19,19	35,34	46,61	213	73	5.31694e-05	0.00525879	0.351,0.479	0.207,0.16	0.231	23.1	23.1
38381	ENSG00000132256	TRIM5	11	-	5665333	5665395	5663830	5664173	5665655	5665682	38381	21,16	0,1	15,16	7,1	135	73	0.000733232	0.0328574	1.0,0.896	0.537,0.896	0.231	23.1	23.1
33855	ENSG00000134717	BTF3L4	1	+	52083313	52083541	52064824	52064938	52086111	52086610	33855	538350	15,9	274210	28,29	301	73	7.00403e-09	4.60421e-06	0.897,0.904	0.704,0.637	0.23	23	23
6608	ENSG00000137312	FLOT1	6	-	30741791	30741799	30741189	30741333	30742146	30742203	6608	5,3	9,19	0,0	10,9	81	73	0.000129906	0.00984876	0.334,0.125	0.0,0.0	0.23	23	23
24418	ENSG00000148399	DPH7	9	-	137575712	137575923	137574751	137574843	137576079	137576167	24418	88,49	19,13	40,40	27,24	284	73	0.000289248	0.0175582	0.543,0.492	0.276,0.3	0.23	23	23
6360	ENSG00000007255	TRAPPC6A	19	-	45165674	45165867	45165126	45165194	45178134	45178237	6360	4,5	3,4	1,0	4,3	266	73	0.000783835	0.0342953	0.268,0.255	0.064,0.0	0.23	23	23
19696	ENSG00000132950	ZMYM5	13	-	19862394	19862466	19851354	19852190	19863449	19863508	19696	17,16	2,3	11,3	0,0	145	73	0.0011876	0.0447355	0.811,0.729	1.0,1.0	-0.23	-23	23
24469	ENSG00000124193	SRSF6	20	+	43459152	43459420	43458360	43458509	43459770	43459895	24469	905648	114115	420410	138182	341	73	7.92628e-10	7.24167e-07	0.63,0.547	0.395,0.325	0.229	22.9	22.9
14668	ENSG00000159267	HLCS	21	-	36962251	36962354	36962035	36962170	36966443	36966639	14668	11,7	15,10	0,0	11,7	176	73	1.75369e-06	0.000377451	0.233,0.225	0.0,0.0	0.229	22.9	22.9
21909	ENSG00000163913	IFT122	3	+	129464634	129464781	129463559	129463626	129469341	129469417	21909	47,41	0,1	18,42	4,2	220	73	0.000766966	0.0338596	1.0,0.932	0.599,0.875	0.229	22.9	22.9
64228	ENSG00000138640	FAM13A	4	-	89008950	89009078	88990972	88991150	89020459	89020669	64228	5,5	10,3	1,1	7,14	201	73	0.00114361	0.0440009	0.154,0.377	0.049,0.025	0.229	22.9	22.9
65396	ENSG00000168297	PXK	3	+	58365873	58365924	58332879	58333090	58369430	58369478	65396	18,11	5,1	12,13	0,0	124	73	8.34363e-05	0.00725252	0.679,0.866	1.0,1.0	-0.228	-22.8	22.8
70550	ENSG00000102878	HSF4	16	+	67167302	67167402	67167119	67167222	67167823	67167947	70550	31,20	2,4	18,23	0,0	173	73	0.000118479	0.00929489	0.867,0.678	1.0,1.0	-0.228	-22.8	22.8
11150	ENSG00000083093	PALB2	16	-	23607863	23608012	23603167	23603669	23614003	23614091	11150	25,23	0,0	26,25	3,2	222	73	0.000840746	0.035991	1.0,1.0	0.74,0.804	0.228	22.8	22.8
55347	ENSG00000274349	ZNF658	9	+	66902908	66903057	66900736	66900836	66903517	66903576	55347	1,0	11,8	2,4	3,3	222	73	0.000878978	0.036987	0.029,0.0	0.18,0.305	-0.228	-22.8	22.8
67860	ENSG00000167632	TRAPPC9	8	-	140347756	140347946	140311247	140311374	140360049	140360193	67860	15,6	9,8	1,2	24,23	263	73	9.2374e-08	3.51921e-05	0.316,0.172	0.011,0.024	0.226	22.6	22.6
16045	ENSG00000117625	RCOR3	1	+	211312354	211312473	211304010	211304140	211312719	211312961	16045	76,53	38,28	24,27	36,42	192	73	1.0018e-05	0.00150003	0.432,0.418	0.202,0.196	0.226	22.6	22.6
64812	ENSG00000161647	MPP3	17	-	43820861	43821058	43818045	43818110	43823930	43824005	64812	28,46	2,4	59,40	0,0	270	73	0.00019211	0.0130586	0.791,0.757	1.0,1.0	-0.226	-22.6	22.6
8492	ENSG00000182004	SNRPE	1	+	203862181	203862226	203861602	203861743	203863662	203863725	8492	14,18	2,4	9,6	0,0	118	73	0.00036885	0.0206036	0.812,0.736	1.0,1.0	-0.226	-22.6	22.6
8600	ENSG00000129559	NEDD8	14	-	24231651	24231867	24226604	24228712	24232249	24232331	8600	32,21	0,0	24,23	5,0	289	73	0.00123739	0.0458106	1.0,1.0	0.548,1.0	0.226	22.6	22.6
10827	ENSG00000156976	EIF4A2	3	+	186784961	186785101	186784563	186784696	186785882	186786051	10827	687447	190124	11521004	110100	213	73	4.34097e-14	1.01737e-10	0.553,0.553	0.782,0.775	-0.225	-22.5	22.5
50987	ENSG00000084636	COL16A1	1	-	31686569	31686692	31686243	31686279	31688466	31688502	50987	16,25	37,21	0,0	5,2	196	73	3.89607e-05	0.00420869	0.139,0.307	0.0,0.0	0.223	22.3	22.3
62106	ENSG00000092621	PHGDH	1	+	119724784	119724957	119724318	119724469	119726850	119726905	62106	21,17	5,0	4,11	0,0	246	73	0.00127593	0.0466108	0.555,1.0	1.0,1.0	-0.222	-22.2	22.2
24991	ENSG00000136682	CBWD2	2	+	113439019	113439117	113437790	113438022	113441350	113441437	24991	26,24	33,21	10,3	38,32	171	73	2.08851e-06	0.000429691	0.252,0.328	0.101,0.038	0.221	22.1	22.1
7422	ENSG00000224078	SNHG14	15	+	25061305	25061413	25059551	25059718	25061949	25062088	7422	93,62	1,1	79,76	15,7	181	73	2.62073e-06	0.000515576	0.974,0.962	0.68,0.814	0.221	22.1	22.1
64105	ENSG00000162600	OMA1	1	-	58544548	58544724	58539032	58539310	58546702	58546800	64105	10,10	7,9	3,2	18,11	249	73	0.000111209	0.00886773	0.295,0.246	0.047,0.051	0.221	22.1	22.1
17475	ENSG00000187109	NAP1L1	12	-	76068908	76068991	76060137	76060279	76074202	76074239	17475	220125	101,58	193181	42,26	156	73	1.80319e-06	0.000384186	0.505,0.502	0.683,0.765	-0.22	-22	22
9340	ENSG00000162139	NEU3	11	+	74994508	74994720	74989017	74989154	75005412	75007084	9340	81,48	0,2	29,57	3,6	285	73	0.000656015	0.0307494	1.0,0.86	0.712,0.709	0.22	22	22
69224	ENSG00000269293	ZSCAN16-AS1	6	-	28125622	28125819	28121794	28123211	28136744	28137293	69224	61,37	16,12	35,29	27,22	270	73	0.000819158	0.0354097	0.508,0.455	0.26,0.263	0.22	22	22
52742	ENSG00000002016	RAD52	12	-	914410	914532	913893	914121	916343	916483	52742	38,29	0,0	23,20	4,1	195	73	0.000586465	0.0283778	1.0,1.0	0.683,0.882	0.218	21.8	21.8
42199	ENSG00000103064	SLC7A6	16	+	68287322	68287435	68274690	68275249	68287745	68287871	42199	10,10	10,8	5,3	15,19	186	73	0.00107507	0.0421987	0.282,0.329	0.116,0.058	0.218	21.8	21.8
38025	ENSG00000101363	MANBAL	20	+	37297349	37297534	37289662	37289686	37301207	37301413	38025	53,37	23,20	15,20	31,25	258	73	2.98094e-05	0.00344976	0.395,0.344	0.12,0.185	0.217	21.7	21.7
70709	ENSG00000138744	NAAA	4	-	75914907	75914985	75913656	75914338	75918760	75918789	70709	22,16	0,0	26,26	3,4	151	73	0.000178744	0.0124003	1.0,1.0	0.807,0.759	0.217	21.7	21.7
23660	ENSG00000213930	GALT	9	+	34647491	34647705	34647088	34647258	34647831	34647961	23660	91,67	9,7	152111	3,2	287	73	0.000258452	0.0161893	0.72,0.709	0.928,0.934	-0.217	-21.7	21.7
3014	ENSG00000178075	GRAMD1C	3	+	113913072	113913160	113908957	113909120	113915700	113915838	3014	6,1	5,5	0,0	5,3	161	73	0.000304319	0.0181661	0.352,0.083	0.0,0.0	0.217	21.7	21.7
66402	ENSG00000115204	MPV17	2	-	27317077	27317234	27312993	27313109	27322447	27322522	66402	26,24	20,19	8,14	36,51	230	73	3.66739e-07	0.000102962	0.292,0.286	0.066,0.08	0.216	21.6	21.6
9244	ENSG00000245958	RP11-33B1.1	4	+	119497810	119497907	119494432	119494523	119512350	119512464	9244	23,12	6,1	19,19	0,1	170	73	0.000744008	0.0331173	0.622,0.837	1.0,0.891	-0.216	-21.6	21.6
49848	ENSG00000148985	PGAP2	11	+	3823612	3823740	3808593	3808651	3823882	3824357	49848	21,6	0,1	14,16	2,5	201	73	0.00122904	0.0456584	1.0,0.685	0.718,0.538	0.215	21.5	21.5
31924	ENSG00000182957	SPATA13	13	+	24249476	24249842	24222818	24224582	24251717	24251862	31924	150116	0,0	160245	8,10	439	73	6.09698e-07	0.000164326	1.0,1.0	0.769,0.803	0.214	21.4	21.4
67979	ENSG00000031823	RANBP3	19	-	5950716	5950872	5941798	5941835	5951392	5951596	67979	12,5	8,8	1,0	5,6	229	73	7.72013e-05	0.00684451	0.323,0.166	0.06,0.0	0.214	21.4	21.4
9140	ENSG00000181090	EHMT1	9	+	137637501	137637624	137619006	137619049	137646335	137646438	9140	0,1	2,0	2,2	1,0	196	73	0.00092247	0.0381594	0.0,1.0	0.427,1.0	-0.214	-21.4	21.4
38017	ENSG00000101363	MANBAL	20	+	37297325	37297534	37289662	37289686	37301207	37301413	38017	60,40	23,20	16,24	31,25	282	73	4.19614e-05	0.00447013	0.403,0.341	0.118,0.199	0.213	21.3	21.3
26353	ENSG00000212694	LINC01089	12	-	121799584	121799657	121795639	121796242	121799846	121799956	26353	0,1	13,4	4,4	6,5	146	73	0.000277937	0.0170443	0.0,0.111	0.25,0.286	-0.213	-21.3	21.3
1201	ENSG00000173230	GOLGB1	3	-	121719645	121719768	121718387	121718501	121722261	121722368	1201	166,75	24,10	75,76	28,25	196	73	0.000379044	0.0210923	0.72,0.736	0.499,0.531	0.213	21.3	21.3
22124	ENSG00000141378	PTRH2	17	-	59698870	59700189	59697307	59697978	59707379	59707626	22124	710426	1,4	243265	4,8	1392	73	0.00111675	0.0432141	0.974,0.848	0.761,0.635	0.213	21.3	21.3
60091	ENSG00000204054	LINC00963	9	+	129493477	129493595	129489106	129489299	129503322	129503425	60091	336254	8,5	92130	16,14	191	73	1.02139e-07	3.77103e-05	0.941,0.951	0.687,0.78	0.212	21.2	21.2
51257	ENSG00000204954	C12orf73	12	-	103953413	103953534	103950739	103951630	103956630	103956748	51257	137,80	70,40	50,61	83,71	194	73	2.45996e-07	7.42378e-05	0.424,0.429	0.185,0.244	0.212	21.2	21.2
8112	ENSG00000083290	ULK2	17	-	19816748	19816920	19810377	19810438	19825093	19825182	8112	76,57	9,4	56,63	0,1	245	73	2.38255e-05	0.00293888	0.716,0.809	1.0,0.949	-0.212	-21.2	21.2
38022	ENSG00000101363	MANBAL	20	+	37297346	37297534	37289662	37289686	37301207	37301413	38022	55,38	23,20	16,22	31,25	261	73	5.85903e-05	0.00562385	0.401,0.347	0.126,0.198	0.212	21.2	21.2
63261	ENSG00000140479	PCSK6	15	-	101431319	101431463	101429986	101430063	101431989	101432100	63261	30,41	0,0	35,44	4,3	217	73	8.9958e-05	0.00767262	1.0,1.0	0.746,0.831	0.212	21.2	21.2
24472	ENSG00000124193	SRSF6	20	+	43459304	43459420	43458360	43458509	43459770	43459895	24472	344247	114115	159166	138182	189	73	1.1585e-08	6.7148e-06	0.538,0.453	0.308,0.261	0.211	21.1	21.1
5305	ENSG00000165102	HGSNAT	8	+	43196429	43196540	43193756	43193843	43196947	43197025	5305	7,5	7,7	2,2	22,16	184	73	0.000346307	0.0196913	0.284,0.221	0.035,0.047	0.211	21.1	21.1
45086	ENSG00000196498	NCOR2	12	-	124535564	124535611	124495146	124495368	124567307	124567464	45086	14,7	0,0	11,16	1,4	120	73	0.000773376	0.0340311	1.0,1.0	0.87,0.709	0.211	21.1	21.1
24470	ENSG00000124193	SRSF6	20	+	43459152	43459317	43458360	43458509	43459770	43459895	24470	346253	114115	159152	138182	238	73	5.72985e-10	5.61567e-07	0.482,0.403	0.261,0.204	0.21	21	21
66576	ENSG00000118965	WDR35	2	-	19977924	19978167	19975529	19975663	19978750	19978879	66576	9,3	6,3	0,2	12,19	316	73	6.94976e-06	0.00110507	0.257,0.188	0.0,0.024	0.21	21	21
53648	ENSG00000145982	FARS2	6	+	5272425	5272489	5261325	5261660	5368549	5368712	53648	0,0	5,6	3,4	7,7	137	73	0.000394942	0.0217234	0.0,0.0	0.186,0.233	-0.21	-21	21
25497	ENSG00000126460	PRRG2	19	+	49583374	49583717	49583206	49583304	49588496	49588632	25497	72,51	6,2	62,48	1,0	416	73	0.000454769	0.0237078	0.678,0.817	0.916,1.0	-0.21	-21	21
42208	ENSG00000103064	SLC7A6	16	+	68266592	68266721	68264529	68264576	68274690	68275249	42208	19,29	0,0	43,51	2,8	202	73	5.8634e-05	0.00562385	1.0,1.0	0.886,0.697	0.209	20.9	20.9
29241	ENSG00000066117	SMARCD1	12	+	50087362	50087485	50086755	50086878	50088520	50089422	29241	150,88	4,6	67,93	10,19	196	73	6.07167e-05	0.00572205	0.933,0.845	0.714,0.646	0.209	20.9	20.9
52211	ENSG00000114999	TTL	2	+	112520281	112520384	112502956	112503181	112528680	112532411	52211	27,14	0,0	22,31	2,4	176	73	0.000445157	0.0233876	1.0,1.0	0.82,0.763	0.209	20.9	20.9
50477	ENSG00000261824	LINC00662	19	-	27774637	27774792	27773962	27774252	27792999	27793232	50477	58,27	1,5	6,1	0,0	228	73	0.000585791	0.0283706	0.949,0.634	1.0,1.0	-0.209	-20.9	20.9
75894	ENSG00000169193	CCDC126	7	+	23597966	23598051	23597415	23597605	23611170	23611553	75894	35,28	1,0	19,23	3,3	158	73	0.00095279	0.0390564	0.942,1.0	0.745,0.78	0.209	20.9	20.9
21020	ENSG00000099810	MTAP	9	+	21815432	21815544	21802656	21802781	21816713	21816772	21020	21,18	1,0	39,45	3,10	185	73	0.00050231	0.0252579	0.892,1.0	0.837,0.64	0.208	20.8	20.8
38018	ENSG00000101363	MANBAL	20	+	37297295	37297534	37289662	37289686	37301207	37301413	38018	64,46	23,20	22,25	31,25	312	73	5.53427e-05	0.00541414	0.394,0.35	0.142,0.19	0.206	20.6	20.6
8775	ENSG00000099910	KLHL22	22	-	20456219	20456467	20446442	20446676	20457807	20458000	8775	26,20	16,10	6,9	20,17	321	73	8.38619e-05	0.007256	0.27,0.313	0.064,0.107	0.206	20.6	20.6
32117	ENSG00000196233	LCOR	10	+	96833776	96833841	96833405	96833479	96907264	96907330	32117	3,5	7,9	0,0	9,5	138	73	0.000152084	0.0110399	0.185,0.227	0.0,0.0	0.206	20.6	20.6
50787	ENSG00000247828	TMEM161B-AS1	5	+	88285743	88285851	88282756	88282866	88287435	88287656	50787	71,38	1,0	27,33	5,2	181	73	0.00023053	0.014882	0.966,1.0	0.685,0.869	0.206	20.6	20.6
3861	ENSG00000095951	HIVEP1	6	+	12020247	12020418	12015525	12015668	12089183	12089237	3861	9,4	6,5	2,0	6,7	244	73	0.000626554	0.0296001	0.31,0.193	0.091,0.0	0.206	20.6	20.6
43213	ENSG00000074964	ARHGEF10L	1	+	17639831	17639981	17638561	17638689	17640201	17640302	43213	12,2	7,12	0,0	11,6	223	73	6.30119e-05	0.00588664	0.359,0.052	0.0,0.0	0.205	20.5	20.5
58821	ENSG00000171302	CANT1	17	-	79007599	79007705	79005371	79005481	79009663	79009802	58821	7,2	9,4	0,0	1,7	179	73	0.000109071	0.00879003	0.241,0.169	0.0,0.0	0.205	20.5	20.5
191	ENSG00000115163	CENPA	2	+	26792755	26792833	26792130	26792240	26793144	26793326	191	54,34	10,5	18,31	1,0	151	73	9.20195e-05	0.00772524	0.723,0.767	0.897,1.0	-0.204	-20.4	20.4
12622	ENSG00000132698	RAB25	1	+	156065910	156066085	156061188	156061443	156068269	156068463	12622	377328	33,10	298286	40,60	248	73	4.69109e-05	0.00481654	0.771,0.906	0.687,0.584	0.203	20.3	20.3
36704	ENSG00000226259	GTF2H2B	5	+	70421736	70421771	70421279	70421357	70422112	70422199	36704	20,19	5,2	23,20	0,0	108	73	8.34268e-05	0.00725252	0.73,0.865	1.0,1.0	-0.203	-20.3	20.3
60358	ENSG00000152556	PFKM	12	+	48108071	48108194	48105922	48106137	48122766	48122859	60358	29,23	3,2	26,16	0,0	196	73	0.00134665	0.0482325	0.783,0.811	1.0,1.0	-0.203	-20.3	20.3
46012	ENSG00000100503	NIN	14	-	50756491	50758630	50754741	50754867	50759856	50760359	46012	552366	35,20	134126	26,20	2212	73	3.32522e-06	0.000631136	0.342,0.377	0.145,0.172	0.201	20.1	20.1
43752	ENSG00000173821	RNF213	17	+	80337166	80337312	80336160	80336378	80337585	80337726	43752	17,13	13,13	14,2	33,23	219	73	0.000326281	0.0188914	0.304,0.25	0.124,0.028	0.201	20.1	20.1
52745	ENSG00000002016	RAD52	12	-	914430	914529	913892	914121	916343	916483	52745	30,10	0,0	26,15	4,1	172	73	0.000851068	0.0362943	1.0,1.0	0.734,0.864	0.201	20.1	20.1
57384	ENSG00000168488	ATXN2L	16	+	28836325	28836490	28835932	28836176	28836727	28837237	57384	49,50	6,2	32,45	0,0	238	73	7.47475e-05	0.00668191	0.715,0.885	1.0,1.0	-0.2	-20	20
22651	ENSG00000148481	FAM188A	10	-	15838227	15838279	15837203	15837318	15841425	15841599	22651	66,63	2,3	54,43	14,7	125	73	9.55728e-05	0.00796253	0.951,0.925	0.693,0.782	0.2	20	20
19911	ENSG00000131373	HACL1	3	-	15585247	15585342	15582876	15582989	15589539	15589612	19911	25,24	2,5	27,27	1,0	168	73	0.000682212	0.0315452	0.845,0.676	0.921,1.0	-0.2	-20	20
5606	ENSG00000030582	GRN	17	+	44346088	44346228	44345301	44345605	44349157	44349302	5606	0,1	2,12	3,5	7,4	213	73	0.000732742	0.0328574	0.0,0.028	0.128,0.3	-0.2	-20	20
23967	ENSG00000213742	ZNF337-AS1	20	+	25634728	25634827	25634048	25634170	25645530	25645648	23967	36,25	0,0	27,23	5,1	172	73	0.000127767	0.00978288	1.0,1.0	0.696,0.907	0.199	19.9	19.9
56667	ENSG00000165669	FAM204A	10	-	118341726	118341948	118336181	118336423	118342269	118342315	56667	287205	12,6	157162	15,23	295	73	8.70076e-05	0.00746824	0.855,0.894	0.721,0.635	0.197	19.7	19.7
44216	ENSG00000179335	CLK3	15	+	74606242	74606415	74604932	74605733	74608276	74608727	44216	45,23	0,0	49,36	2,4	246	73	0.000229838	0.014873	1.0,1.0	0.879,0.728	0.197	19.7	19.7
75751	ENSG00000149187	CELF1	11	-	47552991	47553112	47488836	47489024	47565273	47565569	75751	57,44	7,4	52,42	1,0	194	73	6.4973e-05	0.00603845	0.754,0.805	0.951,1.0	-0.196	-19.6	19.6
32082	ENSG00000196208	GREB1	2	+	11638670	11638809	11637715	11637916	11640290	11642786	32082	34,33	0,0	47,42	6,2	212	73	8.03064e-05	0.00705022	1.0,1.0	0.73,0.879	0.196	19.6	19.6
12095	ENSG00000168517	HEXIM2	17	+	45162487	45162635	45160699	45160943	45162749	45162859	12095	40,23	5,1	10,11	0,0	221	73	0.000191512	0.0130509	0.725,0.884	1.0,1.0	-0.196	-19.6	19.6
23027	ENSG00000131115	ZNF227	19	+	44229732	44229816	44228445	44228572	44234701	44237267	23027	43,18	5,2	11,19	0,0	157	73	0.000339616	0.0194132	0.8,0.807	1.0,1.0	-0.196	-19.6	19.6
17484	ENSG00000187109	NAP1L1	12	-	76068908	76068984	76060137	76060279	76074202	76074239	17484	116,82	101,58	94,93	42,26	149	73	0.000440279	0.0232318	0.36,0.409	0.523,0.637	-0.196	-19.6	19.6
68065	ENSG00000233184	RP11-421L21.3	1	+	101083460	101083574	101077362	101077508	101086851	101087171	68065	33,28	4,2	14,17	0,0	187	73	0.000500985	0.0252384	0.763,0.845	1.0,1.0	-0.196	-19.6	19.6
52261	ENSG00000078967	UBE2D4	7	+	43945488	43945635	43938430	43938494	43948631	43948737	52261	4,2	5,3	0,0	5,3	220	73	0.00129494	0.0470049	0.21,0.181	0.0,0.0	0.196	19.6	19.6
12173	ENSG00000058056	USP13	3	+	179757051	179757078	179754731	179754854	179761111	179761255	12173	15,19	2,5	30,45	0,1	100	73	0.000161391	0.0115227	0.846,0.735	1.0,0.97	-0.195	-19.5	19.5
9246	ENSG00000245958	RP11-33B1.1	4	+	119497810	119497903	119494485	119494523	119512350	119512464	9246	24,14	6,1	19,18	0,1	166	73	0.00107447	0.0421987	0.638,0.86	1.0,0.888	-0.195	-19.5	19.5
75798	ENSG00000169379	ARL13B	3	+	93996547	93996684	93995873	93995944	94003658	94003902	75798	0,0	10,6	7,12	13,14	210	73	4.63164e-06	0.000810412	0.0,0.0	0.158,0.23	-0.194	-19.4	19.4
55078	ENSG00000148843	PDCD11	10	+	103399733	103399830	103398415	103398528	103400396	103400528	55078	29,22	27,25	11,11	44,40	170	73	2.07202e-05	0.00264043	0.316,0.274	0.097,0.106	0.194	19.4	19.4
25990	ENSG00000072609	CHFR	12	-	132869618	132869834	132861466	132861634	132870723	132870783	25990	78,84	1,0	64,63	4,5	289	73	0.000107388	0.0086786	0.952,1.0	0.802,0.761	0.194	19.4	19.4
13623	ENSG00000277791	PSMB3	17	+	38760507	38760571	38755882	38755990	38762410	38762505	13623	5,3	9,6	0,1	12,10	137	73	0.000373229	0.0208267	0.228,0.21	0.0,0.051	0.194	19.4	19.4
10026	ENSG00000145088	EAF2	3	+	121854686	121854823	121844452	121844547	121857010	121857156	10026	78,33	6,5	74,53	0,2	210	73	0.000584675	0.028342	0.819,0.696	1.0,0.902	-0.194	-19.4	19.4
14525	ENSG00000123349	PFDN5	12	+	53296429	53296467	53295838	53295941	53297849	53297924	14525	7,4	14,10	1,0	9,6	111	73	0.000391826	0.0216481	0.247,0.208	0.068,0.0	0.193	19.3	19.3
67152	ENSG00000110888	CAPRIN2	12	-	30720810	30720915	30719078	30719225	30723258	30723314	67152	47,46	0,2	49,37	4,7	178	73	0.000919818	0.0380951	1.0,0.904	0.834,0.684	0.193	19.3	19.3
5822	ENSG00000251595	ABCA11P	4	-	467616	467681	444342	444432	472574	472701	5822	6,8	20,12	1,0	34,30	138	73	9.70709e-07	0.000238927	0.137,0.261	0.015,0.0	0.192	19.2	19.2
50779	ENSG00000247828	TMEM161B-AS1	5	+	88285740	88285851	88282714	88282866	88287435	88287657	50779	70,42	1,0	30,36	5,2	184	73	0.000297075	0.0179122	0.965,1.0	0.704,0.877	0.192	19.2	19.2
211	ENSG00000035115	SH3YL1	2	-	244790	244896	243502	243562	247537	247602	211	0,0	19,9	1,5	4,5	179	73	0.000422767	0.022698	0.0,0.0	0.093,0.29	-0.192	-19.2	19.2
37904	ENSG00000064703	DDX20	1	+	111760986	111761125	111760705	111760848	111761225	111761284	37904	58,36	0,0	31,44	3,3	212	73	0.000424602	0.0227061	1.0,1.0	0.781,0.835	0.192	19.2	19.2
64741	ENSG00000100461	RBM23	14	-	22905605	22905659	22905335	22905453	22906194	22906368	64741	82,46	10,13	76,57	6,0	127	73	0.00135271	0.0483532	0.825,0.67	0.879,1.0	-0.192	-19.2	19.2
66697	ENSG00000196262	PPIA	7	+	44797519	44797621	44796679	44796793	44798747	44798814	66697	19,17	127,51	25,23	26,25	175	73	1.23721e-07	4.38752e-05	0.059,0.122	0.286,0.277	-0.191	-19.1	19.1
37521	ENSG00000116957	TBCE	1	+	235401502	235401587	235380018	235380149	235414432	235414618	37521	84,65	15,12	122115	4,7	158	73	0.000127394	0.00976823	0.721,0.715	0.934,0.884	-0.191	-19.1	19.1
6494	ENSG00000171813	PWWP2B	10	+	132409761	132409879	132404625	132406289	132417060	132417528	6494	74,52	38,23	43,34	43,43	191	73	0.000425412	0.0227269	0.427,0.464	0.277,0.232	0.191	19.1	19.1
11762	ENSG00000087206	UIMC1	5	-	176968554	176968755	176958092	176958154	176969600	176969706	11762	95,76	12,5	80,72	1,2	274	73	0.000994942	0.0401733	0.678,0.802	0.955,0.906	-0.191	-19.1	19.1
74334	ENSG00000092841	MYL6	12	+	56159622	56159705	56158683	56158711	56159974	56160153	74334	203144	12,16	200184	44,49	156	73	4.56133e-06	0.000808796	0.888,0.808	0.68,0.637	0.19	19	19
15838	ENSG00000197912	SPG7	16	+	89523482	89523731	89512947	89513037	89524005	89524247	15838	40,25	16,12	31,35	32,56	322	73	0.000122699	0.00948916	0.362,0.321	0.18,0.124	0.19	19	19
27810	ENSG00000126214	KLC1	14	+	103692358	103692425	103679407	103679545	103700654	103700727	27810	13,2	15,8	2,1	31,32	140	73	1.60317e-05	0.00211289	0.311,0.115	0.033,0.016	0.189	18.9	18.9
14886	ENSG00000164961	KIAA0196	8	-	125083834	125084022	125083112	125083258	125091614	125091790	14886	62,72	7,2	47,65	0,0	261	73	5.92674e-05	0.00565443	0.712,0.91	1.0,1.0	-0.189	-18.9	18.9
60773	ENSG00000161692	DBF4B	17	+	44709303	44709366	44708697	44708839	44722879	44723022	60773	33,13	0,0	17,29	1,6	136	73	0.000107149	0.0086786	1.0,1.0	0.901,0.722	0.189	18.9	18.9
65559	ENSG00000113552	GNPDA1	5	-	142012287	142012339	142011911	142012041	142012994	142013030	65559	17,10	69,31	24,26	35,25	125	73	0.000221362	0.0144634	0.126,0.159	0.286,0.378	-0.189	-18.9	18.9
48227	ENSG00000140025	EFCAB11	14	-	89924512	89924677	89797126	89797324	89931540	89931631	48227	2,2	24,19	4,7	8,5	238	73	0.000467394	0.0241557	0.025,0.031	0.133,0.3	-0.189	-18.9	18.9
65768	ENSG00000157353	FUK	16	+	70467885	70467966	70466881	70467471	70468848	70468968	65768	22,19	4,1	25,16	0,0	154	73	0.00115864	0.0442432	0.723,0.9	1.0,1.0	-0.189	-18.9	18.9
21021	ENSG00000099810	MTAP	9	+	21815454	21815519	21802656	21802781	21816713	21816772	21021	32,15	1,0	41,42	3,10	138	73	0.000292136	0.0176738	0.944,1.0	0.878,0.69	0.188	18.8	18.8
50045	ENSG00000143748	NVL	1	-	224326390	224326464	224317877	224317930	224330070	224330148	50045	132,68	38,27	123137	16,20	147	73	0.000458068	0.0238175	0.633,0.556	0.792,0.773	-0.188	-18.8	18.8
25490	ENSG00000126460	PRRG2	19	+	49583544	49583717	49583206	49583304	49588496	49588632	25490	45,41	6,2	41,34	1,0	246	73	0.000639133	0.0301416	0.69,0.859	0.924,1.0	-0.188	-18.8	18.8
12057	ENSG00000198554	WDHD1	14	-	55026710	55026803	55013484	55013596	55027027	55027077	12057	24,16	0,0	45,29	2,5	166	73	0.000313748	0.0184284	1.0,1.0	0.908,0.718	0.187	18.7	18.7
28399	ENSG00000164978	NUDT2	9	+	34336228	34336341	34329505	34329599	34338712	34338847	28399	27,13	32,18	6,3	37,30	186	73	1.64198e-06	0.000356892	0.249,0.221	0.06,0.038	0.186	18.6	18.6
33071	ENSG00000169375	SIN3A	15	-	75436345	75436443	75430186	75430408	75451422	75451746	33071	0,1	11,11	8,5	10,12	171	73	5.73461e-05	0.0055497	0.0,0.037	0.255,0.151	-0.185	-18.5	18.5
66153	ENSG00000160796	NBEAL2	3	+	47004363	47004590	47004171	47004210	47004971	47005096	66153	35,36	0,0	53,41	5,1	300	73	0.00015488	0.0112062	1.0,1.0	0.721,0.909	0.185	18.5	18.5
25392	ENSG00000121931	LRIF1	1	-	110951287	110952815	110949850	110950123	110963620	110964079	25392	1401801	43,37	567495	49,37	1601	73	0.000170024	0.0119803	0.598,0.497	0.345,0.379	0.185	18.5	18.5
74339	ENSG00000092841	MYL6	12	+	56159470	56159622	56158683	56158711	56159974	56160148	74339	19,19	12,16	25,15	44,49	225	73	0.000484972	0.0247556	0.339,0.278	0.156,0.09	0.185	18.5	18.5
58659	ENSG00000184787	UBE2G2	21	-	44774566	44774741	44773547	44773687	44777298	44777417	58659	76,68	67,54	46,44	154169	248	73	1.02696e-13	2.21428e-10	0.25,0.27	0.081,0.071	0.184	18.4	18.4
52683	ENSG00000066651	TRMT11	6	+	126008656	126008745	126008391	126008472	126011252	126011274	52683	7,8	15,13	0,1	26,19	162	73	1.26211e-06	0.000295794	0.174,0.217	0.0,0.023	0.184	18.4	18.4
68859	ENSG00000104731	KLHDC4	16	-	87765065	87765340	87761957	87762040	87765791	87765961	68859	18,17	18,14	1,0	22,36	348	73	3.32623e-12	5.27344e-09	0.173,0.203	0.009,0.0	0.183	18.3	18.3
69843	ENSG00000125772	GPCPD1	20	-	5586193	5586269	5584280	5584322	5593326	5593411	69843	50,37	0,0	32,36	2,6	149	73	4.27439e-05	0.00447979	1.0,1.0	0.887,0.746	0.183	18.3	18.3
73013	ENSG00000136933	RABEPK	9	+	125213346	125213522	125207563	125207721	125220538	125220658	73013	112,76	2,3	125,98	11,13	249	73	0.000738745	0.032992	0.943,0.881	0.769,0.688	0.183	18.3	18.3
58213	ENSG00000138594	TMOD3	15	+	51925600	51925678	51924391	51924578	51934249	51934354	58213	6,0	5,1	0,0	5,2	151	73	0.000963057	0.0393277	0.367,0.0	0.0,0.0	0.183	18.3	18.3
10101	ENSG00000104231	ZFAND1	8	-	81717248	81717288	81714986	81715114	81718181	81718224	10101	58,47	154,97	37,30	39,27	113	73	0.000158381	0.011368	0.196,0.238	0.38,0.418	-0.182	-18.2	18.2
57165	ENSG00000066427	ATXN3	14	-	92096092	92096137	92088729	92088817	92096673	92096838	57165	24,27	1,0	16,20	3,3	118	73	0.00128717	0.0468788	0.937,1.0	0.767,0.805	0.182	18.2	18.2
24552	ENSG00000151224	MAT1A	10	-	80283915	80284038	80280679	80280792	80285511	80285589	24552	50,41	0,0	55,35	3,4	196	73	0.000128764	0.0098286	1.0,1.0	0.872,0.765	0.181	18.1	18.1
55918	ENSG00000230189	GS1-124K5.2	7	-	66427109	66427157	66411614	66411702	66427948	66428040	55918	5,2	20,4	0,0	3,4	121	73	0.000798519	0.0347697	0.131,0.232	0.0,0.0	0.181	18.1	18.1
38058	ENSG00000122085	MTERF4	2	-	241091894	241092114	241089979	241090044	241094276	241094432	38058	35,20	61,41	45,44	32,22	293	73	1.39293e-05	0.00187711	0.125,0.108	0.259,0.333	-0.18	-18	18
54342	ENSG00000130702	LAMA5	20	-	62331546	62331729	62331031	62331129	62332371	62332480	54342	26,11	17,10	11,13	33,35	256	73	0.000131677	0.00994107	0.304,0.239	0.087,0.096	0.18	18	18
8923	ENSG00000167775	CD320	19	-	8305030	8305805	8302776	8302980	8308148	8308300	8923	133,87	0,1	211275	4,10	848	73	0.000291844	0.0176738	1.0,0.882	0.82,0.703	0.18	18	18
19589	ENSG00000206560	ANKRD28	3	-	15751749	15751820	15737032	15737233	15766233	15766312	19589	60,24	12,2	59,56	1,1	144	73	6.07193e-05	0.00572205	0.717,0.859	0.968,0.966	-0.179	-17.9	17.9
15843	ENSG00000197912	SPG7	16	+	89523482	89523725	89512947	89513037	89524005	89524247	15843	36,25	16,12	31,35	32,56	316	73	0.000332101	0.0191261	0.342,0.325	0.183,0.126	0.179	17.9	17.9
14352	ENSG00000178921	PFAS	17	+	8255501	8255691	8255026	8255132	8255804	8255910	14352	45,38	2,3	74,90	0,0	263	73	0.00117513	0.0444832	0.862,0.779	1.0,1.0	-0.179	-17.9	17.9
12928	ENSG00000130529	TRPM4	19	+	49166040	49166215	49158191	49158259	49168259	49168423	12928	58,35	0,0	36,69	2,5	248	73	0.00023965	0.0152446	1.0,1.0	0.841,0.802	0.178	17.8	17.8
72615	ENSG00000088727	KIF9	3	-	47280951	47281195	47277281	47277379	47282494	47282847	72615	25,13	12,18	2,8	11,24	317	73	0.000682941	0.0315452	0.324,0.143	0.04,0.071	0.178	17.8	17.8
46943	ENSG00000137501	SYTL2	11	-	85717482	85717726	85714412	85714507	85718789	85718843	46943	1,0	5,4	7,1	6,1	317	73	0.00119849	0.0449953	0.044,0.0	0.212,0.187	-0.178	-17.8	17.8
28752	ENSG00000197603	C5orf42	5	-	37213829	37214056	37213558	37213732	37221323	37221488	28752	0,3	11,8	8,3	6,3	300	73	0.00124916	0.0459938	0.0,0.084	0.245,0.196	-0.178	-17.8	17.8
60100	ENSG00000204054	LINC00963	9	+	129493415	129493595	129488544	129489299	129503322	129504274	60100	574431	8,5	157224	16,14	253	73	6.93888e-08	2.81228e-05	0.954,0.961	0.739,0.822	0.177	17.7	17.7
72441	ENSG00000161267	BDH1	3	-	197538784	197538952	197533488	197533561	197546360	197546486	72441	76,41	41,39	61,72	120169	241	73	1.36648e-06	0.000315941	0.36,0.242	0.133,0.114	0.177	17.7	17.7
74291	ENSG00000112763	BTN2A1	6	+	26458606	26458718	26457921	26458142	26459480	26459828	74291	65,34	0,0	28,30	2,3	185	73	0.00107563	0.0421987	1.0,1.0	0.847,0.798	0.177	17.7	17.7
67661	ENSG00000179051	RCC2	1	-	17438288	17438502	17429105	17429199	17439544	17439724	67661	124,94	2,0	58,79	4,5	287	73	0.000823275	0.0355307	0.94,1.0	0.787,0.801	0.176	17.6	17.6
12042	ENSG00000165983	PTER	10	+	16437356	16437490	16436983	16437047	16486351	16486617	12042	39,28	1,0	32,44	5,2	207	73	0.00126001	0.0462667	0.932,1.0	0.693,0.886	0.176	17.6	17.6
30508	ENSG00000043143	JADE2	5	+	134576767	134577038	134573756	134573762	134578496	134579475	30508	107,74	1,0	64,72	4,3	344	73	0.000654352	0.0307249	0.958,1.0	0.772,0.836	0.175	17.5	17.5
65928	ENSG00000278540	ACACA	17	-	37289417	37289528	37284837	37284970	37330172	37330425	65928	60,63	47,56	60,77	142166	184	73	4.21861e-07	0.000116615	0.336,0.309	0.144,0.155	0.173	17.3	17.3
7001	ENSG00000214174	AMZ2P1	17	-	64970922	64971163	64968037	64968381	64972533	64972662	7001	6,2	24,19	11,4	7,5	314	73	0.000525506	0.0261318	0.055,0.024	0.268,0.157	-0.173	-17.3	17.3
35266	ENSG00000183291	2015-09-01	1	-	86868052	86868092	86863300	86863605	86880661	86880725	35266	278215	98,44	239206	22,19	113	73	1.38573e-06	0.000315941	0.647,0.759	0.875,0.875	-0.172	-17.2	17.2
12625	ENSG00000132698	RAB25	1	+	156065910	156066106	156061159	156061443	156068269	156068463	12625	495447	33,10	417399	40,60	269	73	4.24784e-05	0.00447979	0.803,0.924	0.739,0.643	0.172	17.2	17.2
46830	ENSG00000175309	PHYKPL	5	-	178213905	178214015	178211889	178211970	178214795	178214885	46830	18,8	17,17	2,2	18,11	183	73	0.000469694	0.024205	0.297,0.158	0.042,0.068	0.172	17.2	17.2
5479	ENSG00000255054	RP1-317E23.6	1	+	25823237	25823323	25823018	25823128	25823643	25823744	5479	17,9	23,12	5,9	36,35	159	73	0.000613624	0.0290965	0.253,0.256	0.06,0.106	0.172	17.2	17.2
28206	ENSG00000162241	SLC25A45	11	-	65379375	65379561	65376817	65377076	65379866	65379938	28206	132,95	3,1	81,84	5,9	259	73	0.00122648	0.0455946	0.925,0.964	0.82,0.725	0.172	17.2	17.2
54254	ENSG00000077232	DNAJC10	2	+	182732515	182732542	182731029	182731107	182736248	182736386	54254	36,46	4,9	23,20	0,0	100	73	2.96199e-05	0.00344976	0.868,0.789	1.0,1.0	-0.171	-17.1	17.1
24923	ENSG00000116679	IVNS1ABP	1	-	185306484	185306625	185305514	185305643	185307013	185307139	24923	59,50	25,28	62,74	58,92	214	73	0.000360618	0.020291	0.446,0.379	0.267,0.215	0.171	17.1	17.1
75185	ENSG00000154265	ABCA5	17	-	69251755	69251866	69250471	69250621	69253572	69253667	75185	36,36	4,2	9,17	0,0	184	73	0.000758539	0.0335602	0.781,0.877	1.0,1.0	-0.171	-17.1	17.1
32900	ENSG00000137877	SPTBN5	15	-	41861734	41861923	41861418	41861496	41862129	41862292	32900	44,28	0,0	58,47	3,3	262	73	0.00100923	0.040598	1.0,1.0	0.843,0.814	0.171	17.1	17.1
46312	ENSG00000164548	TRA2A	7	-	23522353	23522432	23521706	23521840	23531788	23532023	46312	39,16	51,26	17,9	72,75	152	73	8.83052e-07	0.000221395	0.269,0.228	0.102,0.054	0.17	17	17
35752	ENSG00000158079	PTPDC1	9	+	94101636	94101751	94097320	94098579	94104274	94104385	35752	101,65	11,8	23,19	0,1	188	73	0.000554627	0.0272101	0.781,0.759	1.0,0.881	-0.17	-17	17
21188	ENSG00000168066	SF1	11	-	64766039	64766155	64764605	64765518	64766899	64767079	21188	110110	59,52	134140	29,41	189	73	0.000825969	0.0355899	0.419,0.45	0.641,0.569	-0.17	-17	17
45193	ENSG00000196313	POM121	7	+	72940816	72940993	72940413	72940516	72941836	72943522	45193	37,60	4,2	63108	0,1	250	73	0.00102134	0.0408717	0.73,0.898	1.0,0.969	-0.17	-17	17
22200	ENSG00000141027	NCOR1	17	-	16087171	16087345	16086398	16086442	16091862	16091918	22200	55,37	82,67	77,75	45,50	247	73	4.4448e-06	0.000798641	0.165,0.14	0.336,0.307	-0.169	-16.9	16.9
2846	ENSG00000063601	MTMR1	X	+	150712341	150712365	150699202	150699300	150718624	150718700	2846	2,1	26,26	9,10	32,23	97	73	0.000244233	0.0154702	0.055,0.028	0.175,0.247	-0.169	-16.9	16.9
63250	ENSG00000214050	FBXO16	8	-	28473771	28473807	28463611	28463818	28483347	28483462	63250	23,35	3,5	13,12	0,0	109	73	0.000307584	0.018287	0.837,0.824	1.0,1.0	-0.169	-16.9	16.9
37129	ENSG00000153786	ZDHHC7	16	-	84988762	84988873	84981869	84981994	84990303	84990635	37129	36,22	27,23	14,17	38,37	184	73	0.000523284	0.0260453	0.346,0.275	0.128,0.154	0.169	16.9	16.9
26277	ENSG00000086205	FOLH1	11	-	49206777	49206874	49206066	49206172	49208223	49208372	26277	87,68	14,5	129138	2,3	170	73	4.26523e-05	0.00447979	0.727,0.854	0.965,0.952	-0.168	-16.8	16.8
67663	ENSG00000179051	RCC2	1	-	17438288	17438506	17429105	17429199	17439544	17439724	67663	133,99	2,0	62,86	4,5	291	73	0.000889392	0.0373378	0.943,1.0	0.795,0.812	0.168	16.8	16.8
61035	ENSG00000144741	SLC25A26	3	+	66346363	66346408	66263331	66263379	66369477	66369542	61035	21,14	6,2	20,8	0,1	118	73	0.0010325	0.0411655	0.684,0.812	1.0,0.832	-0.168	-16.8	16.8
21613	ENSG00000131778	CHD1L	1	+	147270931	147271005	147268781	147268878	147272170	147272281	21613	62,38	7,7	89111	6,0	147	73	0.00136636	0.0486154	0.815,0.729	0.88,1.0	-0.168	-16.8	16.8
33848	ENSG00000134717	BTF3L4	1	+	52083339	52083541	52064824	52064938	52086111	52086610	33848	799502	15,9	392326	28,29	275	73	6.93195e-09	4.60421e-06	0.934,0.937	0.788,0.749	0.167	16.7	16.7
25982	ENSG00000072609	CHFR	12	-	132869618	132869798	132861546	132861634	132870723	132870783	25982	91,81	1,0	63,73	4,5	253	73	0.000155922	0.0112563	0.963,1.0	0.82,0.808	0.167	16.7	16.7
33872	ENSG00000112081	SRSF3	6	+	36599820	36600276	36598848	36598983	36601151	36601190	33872	679466	332198	175161	318341	529	73	0	0	0.22,0.245	0.071,0.061	0.166	16.6	16.6
66991	ENSG00000113240	CLK4	5	-	178619837	178620673	178618555	178618778	178623255	178623416	66991	27,31	34,31	40,55	11,14	909	73	9.5471e-07	0.000236067	0.06,0.074	0.226,0.24	-0.166	-16.6	16.6
19741	ENSG00000241058	NSUN6	10	-	18642475	18642555	18616183	18616293	18648489	18648645	19741	54,31	7,2	29,36	0,0	153	73	6.42277e-05	0.00598513	0.786,0.881	1.0,1.0	-0.166	-16.6	16.6
38555	ENSG00000178401	DNAJC22	12	+	49347643	49348105	49346916	49347551	49348765	49349712	38555	122101	6,1	142126	0,0	535	73	0.000121829	0.00947525	0.735,0.932	1.0,1.0	-0.166	-16.6	16.6
73353	ENSG00000070081	NUCB2	11	+	17277196	17277297	17276830	17276848	17295323	17295467	73353	3,4	10,6	0,0	2,2	174	73	0.00091569	0.0380272	0.112,0.219	0.0,0.0	0.166	16.6	16.6
32610	ENSG00000108587	GOSR1	17	+	30510884	30510909	30492678	30492753	30519938	30520021	32610	18,23	3,3	21,18	0,0	98	73	0.000987483	0.0400108	0.817,0.851	1.0,1.0	-0.166	-16.6	16.6
58894	ENSG00000197586	ENTPD6	20	+	25207078	25207397	25195735	25195867	25209848	25209925	58894	480397	10,13	336359	28,25	392	73	3.6135e-05	0.00399963	0.899,0.85	0.691,0.728	0.165	16.5	16.5
28116	ENSG00000198176	TFDP1	13	+	113631622	113631905	113623179	113623286	113633119	113633285	28116	92,95	0,0	115173	7,4	356	73	4.85893e-05	0.00492323	1.0,1.0	0.771,0.899	0.165	16.5	16.5
30522	ENSG00000160439	RDH13	19	-	55050699	55051002	55048656	55048763	55056652	55056808	30522	9,14	10,8	7,3	27,23	376	73	5.64529e-05	0.00549285	0.149,0.254	0.048,0.025	0.165	16.5	16.5
16476	ENSG00000104205	SGK3	8	+	66714800	66714856	66712733	66712833	66793615	66793832	16476	0,0	16,12	4,5	14,12	129	73	9.93993e-05	0.00816771	0.0,0.0	0.139,0.191	-0.165	-16.5	16.5
68500	ENSG00000147099	HDAC8	X	-	72490928	72491006	72488932	72489041	72495155	72495268	68500	53,42	0,1	45,43	6,4	151	73	0.000125026	0.009614	1.0,0.953	0.784,0.839	0.165	16.5	16.5
75855	ENSG00000198198	SZT2	1	+	43432061	43432121	43431715	43431901	43432271	43432359	75855	0,1	11,10	2,5	10,7	133	73	0.00122334	0.0455408	0.0,0.052	0.099,0.282	-0.165	-16.5	16.5
58881	ENSG00000197586	ENTPD6	20	+	25207075	25207397	25195692	25195867	25209848	25209925	58881	497424	10,13	355370	28,25	395	73	3.16657e-05	0.00362401	0.902,0.858	0.701,0.732	0.164	16.4	16.4
29981	ENSG00000164574	GALNT10	5	+	154397337	154397477	154386312	154386430	154404103	154404211	29981	2,8	14,7	0,0	13,14	213	73	0.000117731	0.0092885	0.047,0.281	0.0,0.0	0.164	16.4	16.4
61696	ENSG00000130844	ZNF331	19	+	53563762	53563792	53555844	53555908	53569303	53569385	61696	0,0	26,17	3,3	16,8	103	73	0.000932243	0.0384775	0.0,0.0	0.117,0.21	-0.164	-16.4	16.4
11758	ENSG00000087206	UIMC1	5	-	176969052	176969291	176958092	176958154	176969600	176969706	11758	134106	12,5	101103	1,2	312	73	0.00110938	0.0431082	0.723,0.832	0.959,0.923	-0.164	-16.4	16.4
64696	ENSG00000185507	IRF7	11	-	613950	614037	613784	613865	614173	614399	64696	50,56	5,6	46,56	1,0	160	73	8.87293e-05	0.00759184	0.82,0.81	0.955,1.0	-0.163	-16.3	16.3
33869	ENSG00000112081	SRSF3	6	+	36600114	36600276	36598848	36598983	36601151	36601190	33869	258200	332198	66,57	318341	235	73	0	0	0.194,0.239	0.061,0.049	0.162	16.2	16.2
54830	ENSG00000196182	STK40	1	-	36372648	36372774	36367860	36368084	36385722	36385876	54830	11,8	15,19	0,1	18,17	199	73	2.40511e-06	0.000483257	0.212,0.134	0.0,0.021	0.162	16.2	16.2
25543	ENSG00000139636	LMBR1L	12	-	49106510	49106746	49105923	49105957	49106960	49107011	25543	50,37	25,25	14,12	14,41	309	73	8.36706e-05	0.00725252	0.321,0.259	0.191,0.065	0.162	16.2	16.2
68490	ENSG00000183943	PRKX	X	-	3611221	3611325	3608624	3608945	3612176	3612281	68490	1,0	5,6	5,6	7,12	177	73	0.000990592	0.0400577	0.076,0.0	0.228,0.171	-0.162	-16.2	16.2
47894	ENSG00000104946	TBC1D17	19	+	49879322	49879519	49878497	49878572	49880278	49880444	47894	51,50	39,22	22,27	43,30	270	73	0.0012879	0.0468788	0.261,0.381	0.122,0.196	0.162	16.2	16.2
34786	ENSG00000119185	ITGB1BP1	2	-	9407429	9407584	9406659	9406905	9408112	9408205	34786	116,56	0,0	120,75	3,8	228	73	3.20762e-05	0.00365547	1.0,1.0	0.928,0.75	0.161	16.1	16.1
25550	ENSG00000139636	LMBR1L	12	-	49106544	49106746	49105923	49105957	49106960	49107045	25550	48,34	25,25	14,12	14,41	275	73	0.000286735	0.0174449	0.338,0.265	0.21,0.072	0.161	16.1	16.1
29373	ENSG00000116906	GNPAT	1	+	231265711	231265787	231265292	231265420	231266013	231266091	29373	83,61	8,12	47,79	2,2	149	73	0.00115724	0.0442432	0.836,0.714	0.92,0.951	-0.161	-16.1	16.1
8476	ENSG00000108443	RPS6KB1	17	+	59930357	59930432	59930116	59930174	59931621	59931692	8476	16,17	35,32	4,3	42,51	148	73	1.23482e-06	0.000290849	0.184,0.208	0.045,0.028	0.16	16	16
6607	ENSG00000137312	FLOT1	6	-	30741661	30741704	30741189	30741333	30741791	30741867	6607	99,85	23,13	122,90	4,6	116	73	3.31997e-05	0.00375178	0.73,0.804	0.95,0.904	-0.16	-16	16
56668	ENSG00000165669	FAM204A	10	-	118341726	118341927	118336181	118336423	118342269	118342315	56668	368264	12,6	203212	15,23	274	73	7.44237e-05	0.00666401	0.891,0.921	0.783,0.711	0.159	15.9	15.9
36935	ENSG00000135111	TBX3	12	-	114679895	114679972	114679504	114679651	114680878	114681146	36935	156101	80,70	214212	65,68	150	73	0.000384824	0.0213192	0.487,0.413	0.616,0.603	-0.159	-15.9	15.9
62496	ENSG00000166169	POLL	10	-	101584601	101584919	101580247	101580416	101587245	101587406	62496	160103	0,0	88,81	2,4	391	73	0.000540196	0.026739	1.0,1.0	0.891,0.791	0.159	15.9	15.9
10635	ENSG00000175595	ERCC4	16	+	13943973	13944095	13937763	13937858	13944722	13944835	10635	1,6	8,6	0,0	7,5	195	73	0.000700062	0.0319527	0.045,0.272	0.0,0.0	0.159	15.9	15.9
67658	ENSG00000179051	RCC2	1	-	17438288	17438522	17429105	17429199	17439544	17439724	67658	162112	2,0	69101	4,5	307	73	0.000785728	0.0343503	0.951,1.0	0.804,0.828	0.159	15.9	15.9
51665	ENSG00000029364	SLC39A9	14	+	69441831	69441972	69424093	69424202	69442068	69442266	51665	77,29	66,41	13,14	46,59	214	73	8.25336e-07	0.000211908	0.285,0.194	0.088,0.075	0.158	15.8	15.8
60336	ENSG00000254402	LRRC24	8	-	144526551	144526639	144524815	144525033	144526959	144527018	60336	52,45	3,6	85,95	0,1	161	73	5.25773e-05	0.00521939	0.887,0.773	1.0,0.977	-0.158	-15.8	15.8
66159	ENSG00000160796	NBEAL2	3	+	47004494	47004590	47004171	47004210	47004971	47005096	66159	17,21	0,0	36,29	5,1	169	73	0.000394271	0.0217234	1.0,1.0	0.757,0.926	0.158	15.8	15.8
70553	ENSG00000102878	HSF4	16	+	67167512	67167599	67167119	67167222	67167823	67167917	70553	44,30	2,4	33,20	0,0	160	73	0.000806832	0.0350455	0.909,0.774	1.0,1.0	-0.158	-15.8	15.8
32203	ENSG00000185324	CDK10	16	+	89689251	89689306	89686691	89686759	89690552	89690624	32203	28,26	1,0	28,22	5,2	128	73	0.000901019	0.0377378	0.941,1.0	0.762,0.863	0.158	15.8	15.8
28596	ENSG00000164073	MFSD8	4	-	127939480	127939601	127938782	127938838	127939852	127939997	28596	0,0	7,4	3,4	7,7	194	73	0.00106291	0.0419438	0.0,0.0	0.139,0.177	-0.158	-15.8	15.8
1857	ENSG00000257621	PSMA3-AS1	14	-	58290698	58290861	58266607	58267393	58291634	58291707	1857	8,12	10,13	3,2	16,12	236	73	0.00123664	0.0458106	0.198,0.222	0.055,0.049	0.158	15.8	15.8
22125	ENSG00000141378	PTRH2	17	-	59698870	59700189	59697307	59697978	59707370	59707626	22125	729438	127,76	250280	163181	1392	73	0	0	0.231,0.232	0.074,0.075	0.157	15.7	15.7
35368	ENSG00000122420	PTGFR	1	+	78532212	78532353	78492671	78493541	78536405	78537010	35368	48,28	40,27	26,23	55,72	214	73	2.26473e-05	0.00279995	0.29,0.261	0.139,0.098	0.157	15.7	15.7
72196	ENSG00000155975	VPS37A	8	+	17265911	17265981	17246570	17247369	17268257	17268273	72196	66,43	0,0	40,33	4,3	143	73	0.000213104	0.0140258	1.0,1.0	0.836,0.849	0.157	15.7	15.7
3131	ENSG00000174197	MGA	15	+	41762137	41762362	41761738	41761850	41764885	41765062	3131	83,69	0,0	69,63	3,3	298	73	0.000761361	0.0336397	1.0,1.0	0.849,0.837	0.157	15.7	15.7
32249	ENSG00000258881	AC007040.11	2	-	70991829	70991983	70989748	70989816	70993695	70993775	32249	132,88	1,2	79112	11,4	227	73	0.000797413	0.0347697	0.977,0.934	0.698,0.9	0.157	15.7	15.7
12820	ENSG00000167751	KLK2	19	+	50874720	50874880	50873457	50873519	50876471	50876758	12820	560382	86,44	417666	141135	233	73	0.00082105	0.0354631	0.671,0.731	0.481,0.607	0.157	15.7	15.7
3833	ENSG00000103335	PIEZO1	16	-	88770381	88770524	88749383	88749479	88784900	88785211	3833	25,21	20,21	12,18	36,39	216	73	0.000987411	0.0400108	0.297,0.253	0.101,0.135	0.157	15.7	15.7
76495	ENSG00000125482	TTF1	9	-	132401454	132402828	132400034	132400258	132406789	132406822	76495	664399	3,6	583524	0,0	1447	73	6.26389e-05	0.0058699	0.918,0.77	1.0,1.0	-0.156	-15.6	15.6
56352	ENSG00000106608	URGCP	7	-	43887789	43887816	43887414	43887485	43926131	43926411	56352	31,20	5,3	14,35	0,1	100	73	0.000904078	0.0377486	0.819,0.83	1.0,0.962	-0.156	-15.6	15.6
70921	ENSG00000158019	BRE	2	+	28327273	28327447	28298337	28298491	28338449	28338901	70921	71,52	51,35	39,36	62,72	247	73	2.22031e-05	0.00275898	0.292,0.305	0.157,0.129	0.155	15.5	15.5
27277	ENSG00000101972	STAG2	X	+	123961725	123961856	123961313	123961435	124021366	124021431	27277	73,59	6,3	45,41	0,0	204	73	0.000101354	0.00827783	0.813,0.876	1.0,1.0	-0.155	-15.5	15.5
15064	ENSG00000110274	CEP164	11	+	117359431	117359560	117351789	117351988	117361834	117361993	15064	16,6	17,14	2,1	13,14	202	73	0.000310153	0.0183518	0.254,0.134	0.053,0.025	0.155	15.5	15.5
8789	ENSG00000118454	ANKRD13C	1	-	70270855	70270956	70261236	70262847	70276764	70276844	8789	85,48	1,1	63,53	8,4	174	73	0.000359929	0.0202852	0.973,0.953	0.768,0.848	0.155	15.5	15.5
75668	ENSG00000079277	MKNK1	1	-	46574932	46575020	46572157	46572167	46576574	46576654	75668	58,38	6,4	32,36	1,0	161	73	0.000443755	0.0233551	0.814,0.812	0.936,1.0	-0.155	-15.5	15.5
64383	ENSG00000103126	AXIN1	16	-	346147	347106	314542	314683	352368	352659	64383	311242	0,0	317369	7,2	1032	73	9.67364e-05	0.00799766	1.0,1.0	0.762,0.929	0.154	15.4	15.4
38352	ENSG00000140992	PDPK1	16	+	2538618	2538771	2538020	2538136	2557702	2557963	38352	6,5	8,9	0,1	14,8	226	73	0.000124555	0.00959142	0.195,0.152	0.0,0.039	0.154	15.4	15.4
39749	ENSG00000110171	TRIM3	11	-	6473083	6473248	6465564	6465732	6473790	6473923	39749	7,6	13,7	0,1	4,7	238	73	0.000547033	0.0269536	0.142,0.208	0.0,0.042	0.154	15.4	15.4
27927	ENSG00000124786	SLC35B3	6	-	8422469	8422624	8420720	8420828	8427936	8428058	27927	65,44	2,4	49,36	0,0	228	73	0.000853181	0.0362982	0.912,0.779	1.0,1.0	-0.154	-15.4	15.4
39092	ENSG00000131051	RBM39	20	-	35740524	35740597	35738967	35739017	35740823	35740887	39092	384255	165114	181144	146119	146	73	2.54202e-05	0.00306544	0.538,0.528	0.383,0.377	0.153	15.3	15.3
69798	ENSG00000131626	PPFIA1	11	+	70349922	70350039	70348374	70348420	70354300	70354452	69798	18,18	57,37	37,34	44,27	190	73	0.00044034	0.0232318	0.108,0.157	0.244,0.326	-0.153	-15.3	15.3
3126	ENSG00000174197	MGA	15	+	41762133	41762362	41761738	41761850	41764885	41765062	3126	92,72	0,0	72,66	3,3	302	73	0.000780141	0.0341934	1.0,1.0	0.853,0.842	0.153	15.3	15.3
10317	ENSG00000111196	MAGOHB	12	-	10612639	10612978	10610621	10610680	10613438	10613609	10317	134,68	69,50	36,26	79,60	412	73	2.58045e-10	2.83871e-07	0.256,0.194	0.075,0.071	0.152	15.2	15.2
57613	ENSG00000168807	SNTB2	16	+	69235747	69235833	69187560	69187746	69245601	69245815	57613	0,0	1,5	4,4	7,17	159	73	0.00115111	0.0441948	0.0,0.0	0.208,0.097	-0.152	-15.2	15.2
10316	ENSG00000111196	MAGOHB	12	-	10609097	10609383	10607853	10607936	10609830	10609941	10316	96,92	106,56	28,18	77100	359	73	1.44795e-11	2.10947e-08	0.156,0.25	0.069,0.035	0.151	15.1	15.1
41144	ENSG00000105879	CBLL1	7	+	107752544	107752617	107748879	107749047	107753410	107753511	41144	59,27	57,35	18,18	46,50	146	73	0.000400792	0.0218667	0.341,0.278	0.164,0.153	0.151	15.1	15.1
74271	ENSG00000143363	PRUNE	1	+	151017811	151017904	151008449	151008671	151024610	151024795	74271	51,33	5,2	25,26	0,0	166	73	0.000579676	0.0282011	0.818,0.879	1.0,1.0	-0.151	-15.1	15.1
14531	ENSG00000123349	PFDN5	12	+	53296429	53296551	53295524	53295639	53297849	53297924	14531	68,45	96,57	32,24	155123	195	73	7.18869e-10	6.68102e-07	0.21,0.228	0.072,0.068	0.149	14.9	14.9
34411	ENSG00000185379	RAD51D	17	-	35106127	35106249	35103453	35103544	35106385	35106481	34411	0,0	14,8	1,7	7,8	195	73	0.00020463	0.013672	0.0,0.0	0.051,0.247	-0.149	-14.9	14.9
32526	ENSG00000198363	ASPH	8	-	61633670	61633724	61626140	61626280	61637946	61638000	32526	0,0	17,5	3,5	17,11	127	73	0.000311361	0.018403	0.0,0.0	0.092,0.207	-0.149	-14.9	14.9
251	ENSG00000114988	LMAN2L	2	-	96737136	96737217	96734408	96734526	96737948	96738067	251	12,3	17,9	1,2	9,23	154	73	0.000908458	0.0378435	0.251,0.136	0.05,0.04	0.149	14.9	14.9
47890	ENSG00000104946	TBC1D17	19	+	49879322	49879476	49878497	49878572	49880278	49880402	47890	35,33	39,22	17,15	43,30	227	73	0.0014045	0.0496773	0.224,0.325	0.113,0.139	0.149	14.9	14.9
76618	ENSG00000164338	UTP15	5	+	73566056	73566186	73565772	73565912	73567261	73567366	76618	7,11	16,16	0,2	25,18	203	73	5.02938e-06	0.000859778	0.136,0.198	0.0,0.038	0.148	14.8	14.8
51204	ENSG00000204371	EHMT2	6	-	31893361	31893662	31892825	31892910	31896262	31896504	51204	58,19	27,31	9,25	50,64	374	73	2.88041e-05	0.00338269	0.295,0.107	0.034,0.071	0.148	14.8	14.8
49975	ENSG00000185347	C14orf80	14	+	105493834	105493933	105492578	105492734	105497356	105497657	49975	47,37	0,0	39,69	5,2	172	73	0.000456139	0.0237562	1.0,1.0	0.768,0.936	0.148	14.8	14.8
58943	ENSG00000111445	RFC5	12	+	118017994	118018053	118016703	118016892	118019071	118019136	58943	9,5	24,12	5,0	42,33	132	73	0.000492514	0.0249281	0.172,0.187	0.062,0.0	0.148	14.8	14.8
25492	ENSG00000126460	PRRG2	19	+	49583541	49583717	49583206	49583304	49588496	49588632	25492	62,57	6,2	54,51	1,0	249	73	0.000771116	0.0339594	0.752,0.893	0.941,1.0	-0.148	-14.8	14.8
54630	ENSG00000174652	ZNF266	19	-	9415653	9415742	9412603	9414720	9417827	9417908	54630	103,72	1,1	53,35	4,4	162	73	0.000849864	0.0362716	0.979,0.97	0.857,0.798	0.147	14.7	14.7
57127	ENSG00000182606	TRAK1	3	+	42086498	42086667	42013801	42014117	42087103	42087400	57127	0,0	7,3	6,5	6,23	242	73	0.000874254	0.0368458	0.0,0.0	0.232,0.062	-0.147	-14.7	14.7
40988	ENSG00000137161	CNPY3	6	+	42935411	42935473	42934474	42934598	42935573	42935622	40988	33,22	46,32	11,11	49,34	135	73	0.000967357	0.0394138	0.279,0.271	0.108,0.149	0.147	14.7	14.7
50053	ENSG00000143748	NVL	1	-	224311799	224311859	224307990	224308263	224317693	224317793	50053	88,60	11,11	103,89	4,4	133	73	0.00117911	0.0446026	0.815,0.75	0.934,0.924	-0.147	-14.7	14.7
41784	ENSG00000182473	EXOC7	17	-	76089674	76089762	76089174	76089320	76090328	76090459	41784	30,16	43,36	12,2	52,41	161	73	3.87447e-05	0.00419376	0.24,0.168	0.095,0.022	0.146	14.6	14.6
10133	ENSG00000075413	MARK3	14	+	103448926	103448967	103428386	103428440	103451917	103451995	10133	53,43	7,5	33,44	0,1	114	73	0.000119156	0.00932216	0.829,0.846	1.0,0.966	-0.146	-14.6	14.6
60089	ENSG00000204054	LINC00963	9	+	129493418	129493595	129489208	129489299	129503322	129503672	60089	693504	8,5	206270	16,14	250	73	9.97131e-08	3.70685e-05	0.962,0.967	0.79,0.849	0.145	14.5	14.5
14571	ENSG00000110921	MVK	12	+	109579164	109579282	109575997	109576145	109579801	109579946	14571	12,4	15,11	4,4	40,54	191	73	6.86013e-05	0.00628892	0.234,0.122	0.037,0.028	0.145	14.5	14.5
16485	ENSG00000104205	SGK3	8	+	66840002	66840115	66835942	66836074	66840210	66840247	16485	58,47	4,3	95105	0,0	186	73	0.000168296	0.0118897	0.851,0.86	1.0,1.0	-0.145	-14.5	14.5
10807	ENSG00000169813	HNRNPF	10	-	43397184	43397376	43396455	43396590	43407716	43407819	10807	102,99	39,52	74,92	68,80	265	73	0.000671269	0.0312741	0.419,0.344	0.231,0.241	0.145	14.5	14.5
47248	ENSG00000140463	BBS4	15	+	72722788	72722847	72716777	72716850	72724527	72724655	47248	37,25	4,2	29,30	0,0	132	73	0.00121556	0.0452953	0.836,0.874	1.0,1.0	-0.145	-14.5	14.5
44539	ENSG00000115107	STEAP3	2	+	119257456	119257688	119254683	119254848	119263056	119263698	44539	5,6	9,7	0,0	38,32	305	73	1.66068e-06	0.000359507	0.117,0.17	0.0,0.0	0.144	14.4	14.4
22737	ENSG00000131067	GGT7	20	-	34850781	34850917	34849967	34850060	34851230	34851388	22737	27,14	29,28	5,5	28,33	209	73	7.34773e-05	0.0066012	0.245,0.149	0.059,0.05	0.143	14.3	14.3
37427	ENSG00000028116	VRK2	2	+	58154753	58154802	58146315	58146474	58159348	58159871	37427	3,1	39,30	13,7	27,29	122	73	0.000122167	0.00947525	0.044,0.02	0.224,0.126	-0.143	-14.3	14.3
15231	ENSG00000160216	AGPAT3	21	+	43882503	43882615	43865185	43865345	43903956	43904019	15231	11,10	25,14	3,4	24,43	185	73	0.000204685	0.013672	0.148,0.22	0.047,0.035	0.143	14.3	14.3
52118	ENSG00000101104	PABPC1L	20	+	44932341	44932432	44931832	44932026	44933071	44933185	52118	60,58	6,3	11,12	0,0	164	73	0.000664463	0.0310643	0.817,0.896	1.0,1.0	-0.143	-14.3	14.3
33138	ENSG00000198001	IRAK4	12	+	43763301	43763456	43760924	43760972	43768102	43768272	33138	0,1	7,5	4,6	11,6	228	73	0.00115013	0.0441885	0.0,0.06	0.104,0.243	-0.143	-14.3	14.3
11757	ENSG00000087206	UIMC1	5	-	176968554	176969291	176958092	176958154	176969600	176969706	11757	413336	12,5	293317	1,2	810	73	0.00123356	0.0457947	0.756,0.858	0.964,0.935	-0.143	-14.3	14.3
63225	ENSG00000168175	MAPK1IP1L	14	+	55061679	55061701	55051682	55051803	55062617	55063325	63225	80,61	20,14	123111	4,15	95	73	0.000738468	0.032992	0.755,0.77	0.959,0.85	-0.142	-14.2	14.2
14878	ENSG00000164961	KIAA0196	8	-	125083712	125084022	125083171	125083258	125091614	125091840	14878	144120	7,2	97124	0,0	383	73	9.10181e-05	0.00770388	0.797,0.92	1.0,1.0	-0.141	-14.1	14.1
61224	ENSG00000129696	TTI2	8	-	33507228	33507321	33503747	33503935	33509745	33509932	61224	70,42	0,1	41,47	9,0	166	73	0.000956514	0.0391495	1.0,0.949	0.667,1.0	0.141	14.1	14.1
75051	ENSG00000105127	AKAP8	19	-	15369066	15369224	15368234	15368322	15370145	15370179	75051	35,30	35,22	20,25	47,49	231	73	0.000974218	0.0396334	0.24,0.301	0.119,0.139	0.141	14.1	14.1
16966	ENSG00000272896	RP11-216L13.17	9	+	136791625	136791777	136791378	136791424	136791946	136792030	16966	283229	99,56	428375	81,52	225	73	0.00106138	0.0419304	0.481,0.57	0.632,0.701	-0.141	-14.1	14.1
43499	ENSG00000140105	WARS	14	-	100375282	100375403	100369086	100369258	100376259	100376311	43499	205117	214171	27,15	72,81	194	73	4.28206e-08	1.89197e-05	0.265,0.205	0.124,0.065	0.14	14	14
38846	ENSG00000101361	NOP56	20	+	2656137	2656214	2655933	2656034	2656400	2656549	38846	28,37	105,75	114117	125145	150	73	1.39202e-05	0.00187711	0.115,0.194	0.307,0.282	-0.14	-14	14
41296	ENSG00000082641	NFE2L1	17	+	48057031	48057121	48056385	48056598	48057343	48057502	41296	680504	181150	174210	93,97	163	73	0.000118036	0.0092885	0.627,0.601	0.456,0.492	0.14	14	14
42231	ENSG00000099968	BCL2L13	22	+	17696140	17696210	17688985	17689142	17726676	17730855	42231	90,56	12,6	91,95	2,3	143	73	0.000599919	0.0287718	0.793,0.827	0.959,0.942	-0.14	-14	14
18033	ENSG00000102225	CDK16	X	+	47222260	47222404	47218690	47219105	47223551	47223759	18033	26,15	35,15	7,15	42,37	217	73	0.000830946	0.0356893	0.2,0.252	0.053,0.12	0.14	14	14
7425	ENSG00000224078	SNHG14	15	+	25086509	25086614	25085189	25085322	25087466	25087599	7425	33,14	35,40	6,17	67,68	178	73	0.000144095	0.0106256	0.279,0.126	0.035,0.093	0.139	13.9	13.9
38997	ENSG00000117143	UAP1	1	+	162592734	162592782	162590326	162590511	162597791	162597858	38997	556435	185121	494421	223275	121	73	0.000147574	0.0108123	0.645,0.684	0.572,0.48	0.139	13.9	13.9
38382	ENSG00000132256	TRIM5	11	-	5665168	5665395	5664057	5664173	5665655	5665682	38382	102,64	0,1	71,79	7,1	300	73	0.00073067	0.0328574	1.0,0.94	0.712,0.951	0.139	13.9	13.9
5626	ENSG00000185298	CCDC137	17	+	81670533	81670749	81670229	81670453	81671743	81671826	5626	76,31	34,27	49,64	89,71	289	73	0.00109453	0.0427224	0.361,0.225	0.122,0.185	0.139	13.9	13.9
67910	ENSG00000118200	CAMSAP2	1	+	200832705	200832845	200832199	200832341	200841993	200842087	67910	54,36	7,1	38,37	1,0	213	73	0.00112878	0.0436171	0.726,0.925	0.929,1.0	-0.139	-13.9	13.9
60839	ENSG00000151208	DLG5	10	-	77819600	77819687	77819320	77819465	77819894	77820018	60839	31,18	43,32	13,10	55,54	160	73	0.00014763	0.0108123	0.248,0.204	0.097,0.078	0.138	13.8	13.8
52054	ENSG00000130119	GNL3L	X	+	54531561	54531651	54530210	54530302	54532519	54532585	52054	6,3	14,8	1,0	15,20	163	73	0.000230298	0.014882	0.161,0.144	0.029,0.0	0.138	13.8	13.8
41398	ENSG00000130517	PGPEP1	19	+	18342858	18342911	18340613	18340715	18355894	18356011	41398	51,23	5,2	30,32	0,0	126	73	0.000722718	0.032655	0.855,0.869	1.0,1.0	-0.138	-13.8	13.8
9530	ENSG00000049759	NEDD4L	18	+	58335477	58335537	58333817	58333892	58341037	58341169	9530	187172	30,16	206209	55,54	133	73	0.000725743	0.0327368	0.774,0.855	0.673,0.68	0.138	13.8	13.8
44041	ENSG00000161547	SRSF2	17	-	76735771	76735875	76735060	76735158	76736153	76736464	44041	123,97	145,94	91119	240280	177	73	1.83693e-07	5.96493e-05	0.259,0.299	0.135,0.149	0.137	13.7	13.7
8189	ENSG00000180776	ZDHHC20	13	-	21378660	21378738	21375106	21376655	21381433	21381455	8189	24,13	95,56	40,51	63,74	151	73	2.96932e-05	0.00344976	0.109,0.101	0.235,0.25	-0.137	-13.7	13.7
40834	ENSG00000244754	N4BP2L2	13	-	32538617	32538684	32536426	32537027	32538777	32538825	40834	223134	35,12	110,99	2,4	140	73	3.33514e-05	0.00375318	0.769,0.853	0.966,0.928	-0.136	-13.6	13.6
11911	ENSG00000148950	IMMP1L	11	-	31473723	31473786	31463171	31463305	31509518	31509632	11911	0,0	22,24	7,2	14,17	136	73	8.61782e-05	0.00740885	0.0,0.0	0.212,0.059	-0.136	-13.6	13.6
16514	ENSG00000213801	ZNF321P	19	-	52929930	52930070	52927134	52929414	52942540	52942601	16514	0,0	13,7	5,4	7,17	213	73	0.000391965	0.0216481	0.0,0.0	0.197,0.075	-0.136	-13.6	13.6
66525	ENSG00000154144	TBRG1	11	+	124626472	124626609	124625670	124625903	124626903	124627050	66525	199134	190103	237252	98136	210	73	6.9045e-05	0.00630814	0.267,0.311	0.457,0.392	-0.135	-13.5	13.5
39320	ENSG00000206562	METTL6	3	-	15424954	15425089	15415771	15415942	15426286	15426635	39320	121,78	1,0	47,87	2,7	208	73	0.000109437	0.00879003	0.977,1.0	0.892,0.814	0.135	13.5	13.5
8783	ENSG00000118454	ANKRD13C	1	-	70274719	70274818	70261236	70262847	70276764	70276844	8783	100,49	1,1	73,61	8,4	172	73	0.000430237	0.0228939	0.977,0.954	0.795,0.866	0.135	13.5	13.5
5623	ENSG00000185298	CCDC137	17	+	81670549	81670749	81670229	81670453	81671743	81671826	5623	64,29	34,27	43,56	89,71	273	73	0.000597332	0.0287231	0.335,0.223	0.114,0.174	0.135	13.5	13.5
10935	ENSG00000186522	2010-09-01	2	-	109593050	109593119	109585720	109585838	109613797	109614093	10935	39,38	6,2	39,35	0,1	142	73	0.000802331	0.0349062	0.77,0.907	1.0,0.947	-0.135	-13.5	13.5
5565	ENSG00000133226	SRRM1	1	+	24647078	24647208	24646666	24646789	24648858	24649029	5565	45,23	59,42	17,10	77,90	203	73	8.62457e-08	3.3446e-05	0.215,0.165	0.074,0.038	0.134	13.4	13.4
41441	ENSG00000214253	FIS1	7	-	101243917	101244139	101240829	101240906	101251894	101252291	41441	556358	51,47	511467	27,24	295	73	0.000337062	0.0193082	0.73,0.653	0.824,0.828	-0.134	-13.4	13.4
43520	ENSG00000140105	WARS	14	-	100375282	100375406	100369086	100369258	100376259	100376287	43520	213124	214171	31,18	72,81	197	73	3.51076e-07	9.96022e-05	0.269,0.212	0.138,0.076	0.133	13.3	13.3
17594	ENSG00000172731	LRRC20	10	-	70323862	70324030	70298975	70301508	70340552	70340702	17594	55,39	0,0	139121	5,7	241	73	0.000176092	0.0122478	1.0,1.0	0.894,0.84	0.133	13.3	13.3
50999	ENSG00000084636	COL16A1	1	-	31688036	31688116	31686243	31686279	31688466	31688502	50999	8,9	37,21	0,0	5,2	153	73	0.000677488	0.0314009	0.094,0.17	0.0,0.0	0.132	13.2	13.2
66058	ENSG00000042753	AP2S1	19	-	46850133	46850288	46839464	46839578	46850763	46850766	66058	411256	21,13	218190	23,25	228	73	0.000798547	0.0347697	0.862,0.863	0.752,0.709	0.132	13.2	13.2
27517	ENSG00000197713	RPE	2	+	210009638	210009736	210002623	210002783	210015972	210016112	27517	101,82	5,9	112,89	1,1	171	73	0.000109525	0.00879003	0.896,0.795	0.98,0.974	-0.131	-13.1	13.1
22446	ENSG00000198715	GLMP	1	-	156294758	156294867	156294364	156294565	156295525	156295689	22446	78,63	1,0	84,83	9,3	182	73	0.000141491	0.010491	0.969,1.0	0.789,0.917	0.131	13.1	13.1
68378	ENSG00000126870	WDR60	7	+	158884563	158884619	158879683	158879989	158887020	158887075	68378	48,30	7,1	34,18	0,0	129	73	0.000301571	0.0180822	0.795,0.944	1.0,1.0	-0.131	-13.1	13.1
8532	ENSG00000106785	TRIM14	9	-	98110068	98110234	98109888	98109984	98118981	98119136	8532	19,6	16,14	14,11	48,84	239	73	0.000421453	0.02265	0.266,0.116	0.082,0.038	0.131	13.1	13.1
46552	ENSG00000083750	RRAGB	X	+	55752245	55752401	55751100	55751196	55753391	55753514	46552	8,6	9,16	2,0	9,16	229	73	0.000474702	0.0243699	0.221,0.107	0.066,0.0	0.131	13.1	13.1
73009	ENSG00000136933	RABEPK	9	+	125213369	125213522	125207563	125207721	125220538	125220700	73009	153105	2,3	184137	11,13	226	73	0.000887629	0.0372929	0.961,0.919	0.844,0.773	0.131	13.1	13.1
36936	ENSG00000135111	TBX3	12	-	114679912	114679972	114679504	114679651	114680878	114681146	36936	226149	80,70	294285	65,68	133	73	0.00101131	0.0406214	0.608,0.539	0.713,0.697	-0.131	-13.1	13.1
51348	ENSG00000147439	BIN3	8	-	22622540	22622697	22621530	22621568	22623914	22624049	51348	8,6	12,11	0,3	14,15	230	73	0.00111379	0.0431728	0.175,0.148	0.0,0.06	0.131	13.1	13.1
74172	ENSG00000072310	SREBF1	17	-	17823517	17823607	17820089	17820521	17836726	17836987	74172	287235	99,83	463574	88120	163	73	0.000265245	0.0164911	0.565,0.559	0.702,0.682	-0.13	-13	13
42699	ENSG00000092199	HNRNPC	14	-	21263310	21263336	21233952	21234229	21269297	21269421	42699	242140	108,51	204178	46,36	99	73	0.00030838	0.018287	0.623,0.669	0.766,0.785	-0.13	-13	13
21888	ENSG00000152457	DCLRE1C	10	-	14920379	14920444	14919737	14919832	14922980	14923069	21888	7,1	19,5	0,0	7,14	138	73	0.000332167	0.0191261	0.163,0.096	0.0,0.0	0.13	13	13
75070	ENSG00000117523	PRRC2C	1	+	171591151	171591204	171588378	171588505	171591586	171592223	75070	113105	20,16	99125	6,7	126	73	0.00106379	0.0419479	0.766,0.792	0.905,0.912	-0.13	-13	13
49836	ENSG00000148985	PGAP2	11	+	3811249	3811424	3808460	3808651	3823882	3824097	49836	70,70	0,1	65,63	2,5	248	73	0.0012145	0.0452953	1.0,0.954	0.905,0.788	0.13	13	13
28713	ENSG00000146963	LUC7L2	7	+	139363175	139363259	139359911	139360322	139376061	139376156	28713	39,39	39,51	27,39	73,88	157	73	0.00129798	0.0470837	0.317,0.262	0.147,0.171	0.13	13	13
74338	ENSG00000092841	MYL6	12	+	56159622	56159724	56158683	56158711	56159974	56160153	74338	484312	12,16	426404	44,49	175	73	3.20715e-07	9.14699e-05	0.944,0.891	0.802,0.775	0.129	12.9	12.9
55880	ENSG00000162222	TTC9C	11	+	62733117	62733199	62728822	62729086	62735381	62736243	55880	23,15	42,50	2,6	43,55	155	73	9.93561e-06	0.00149184	0.205,0.124	0.021,0.049	0.129	12.9	12.9
70252	ENSG00000088448	ANKRD10	13	-	110894108	110894164	110893027	110893263	110906032	110906115	70252	1,0	7,9	1,8	4,17	129	73	0.000906883	0.0378076	0.075,0.0	0.124,0.21	-0.129	-12.9	12.9
3123	ENSG00000174197	MGA	15	+	41762128	41762362	41761738	41761850	41764885	41765062	3123	114,87	0,0	87,83	3,3	307	73	0.00119826	0.0449953	1.0,1.0	0.873,0.868	0.129	12.9	12.9
66598	ENSG00000136048	DRAM1	12	+	101890099	101890221	101877796	101877920	101897862	101897930	66598	1,0	25,12	6,7	15,16	195	73	4.26694e-05	0.00447979	0.015,0.0	0.13,0.141	-0.128	-12.8	12.8
55085	ENSG00000148843	PDCD11	10	+	103399646	103399830	103398415	103398528	103400396	103400528	55085	27,19	27,25	12,11	44,40	257	73	0.00019208	0.0130586	0.221,0.178	0.072,0.072	0.128	12.8	12.8
41643	ENSG00000269893	SNHG8	4	+	118278965	118279137	118278708	118278792	118279388	118279431	41643	1028722	85,54	402282	47,54	245	73	0.00139743	0.0494921	0.783,0.799	0.718,0.609	0.128	12.8	12.8
23339	ENSG00000100266	PACSIN2	22	-	42993619	42993780	42912020	42912157	43015020	43015135	23339	17,11	21,21	8,8	49,59	234	73	4.31444e-05	0.00450709	0.202,0.14	0.048,0.041	0.127	12.7	12.7
35905	ENSG00000100578	KIAA0586	14	+	58543882	58543967	58540070	58540136	58547780	58548023	35905	3,1	22,30	6,9	20,16	158	73	0.000873093	0.0368458	0.059,0.015	0.122,0.206	-0.127	-12.7	12.7
74349	ENSG00000092841	MYL6	12	+	56159470	56159705	56158683	56158711	56159974	56160343	74349	670500	12,16	733658	44,49	308	73	4.5074e-06	0.000803493	0.93,0.881	0.798,0.761	0.126	12.6	12.6
13455	ENSG00000085063	CD59	11	-	33731423	33731468	33722378	33722463	33736381	33736445	13455	22,20	102,87	70,38	111,87	118	73	7.13963e-05	0.00646815	0.118,0.125	0.281,0.213	-0.126	-12.6	12.6
20281	ENSG00000078674	PCM1	8	+	17983232	17983289	17980569	17980755	17985446	17985619	20281	2,6	55,52	12,9	29,30	130	73	0.000187553	0.0128709	0.02,0.061	0.189,0.144	-0.126	-12.6	12.6
37421	ENSG00000028116	VRK2	2	+	58154758	58154802	58146315	58146474	58159348	58159871	37421	4,1	39,30	12,6	27,29	117	73	0.00130434	0.0472192	0.06,0.02	0.217,0.114	-0.126	-12.6	12.6
23239	ENSG00000120647	CCDC77	12	+	432156	432215	431865	431954	433173	433322	23239	4,3	16,9	1,0	22,17	132	73	0.00132632	0.0477902	0.121,0.156	0.025,0.0	0.126	12.6	12.6
18012	ENSG00000132405	TBC1D14	4	+	7004843	7004924	7001144	7001251	7010652	7010781	18012	69,52	3,6	74,70	0,1	154	73	0.000314453	0.0184284	0.916,0.804	1.0,0.971	-0.125	-12.5	12.5
24037	ENSG00000171853	TRAPPC12	2	+	3421699	3421786	3401776	3401893	3421880	3421970	24037	8,2	17,10	1,0	36,23	160	73	3.75019e-05	0.00409211	0.177,0.084	0.013,0.0	0.124	12.4	12.4
20135	ENSG00000073921	PICALM	11	-	85990249	85990399	85983865	85983973	85996825	85996929	20135	321293	49,35	382375	25,25	223	73	0.000448649	0.0235482	0.682,0.733	0.833,0.831	-0.124	-12.4	12.4
41641	ENSG00000269893	SNHG8	4	+	118278933	118279137	118278708	118278792	118279388	118279431	41641	1217857	85,54	470340	47,54	277	73	0.000988575	0.0400108	0.79,0.807	0.725,0.624	0.124	12.4	12.4
74340	ENSG00000092841	MYL6	12	+	56159480	56159705	56158683	56158711	56159974	56160153	74340	670496	12,16	732657	44,49	298	73	4.72184e-06	0.000818411	0.932,0.884	0.803,0.767	0.123	12.3	12.3
75515	ENSG00000177410	ZFAS1	20	+	49280902	49280964	49280484	49280570	49289044	49289260	75515	932477	641372	175155	247173	135	73	2.46785e-05	0.00302488	0.44,0.409	0.277,0.326	0.123	12.3	12.3
69588	ENSG00000133731	IMPA1	8	-	81674671	81674836	81673895	81673949	81676233	81676265	69588	12,13	23,19	7,2	41,39	238	73	4.14681e-05	0.00442633	0.138,0.173	0.05,0.015	0.123	12.3	12.3
45456	ENSG00000143164	DCAF6	1	+	168004736	168004793	168003869	168003989	168022987	168023047	45456	47,33	0,1	66,57	4,8	130	73	0.000336567	0.0193003	1.0,0.949	0.903,0.8	0.123	12.3	12.3
68447	ENSG00000143093	STRIP1	1	+	110044318	110044442	110043638	110043856	110044839	110044905	68447	10,10	19,20	2,2	22,18	197	73	0.000590339	0.0284122	0.163,0.156	0.033,0.04	0.123	12.3	12.3
14536	ENSG00000123349	PFDN5	12	+	53296453	53296551	53295541	53295639	53297849	53297924	14536	45,33	96,57	25,17	155123	171	73	1.52676e-07	5.14365e-05	0.167,0.198	0.064,0.056	0.122	12.2	12.2
60270	ENSG00000126777	KTN1	14	+	55663954	55664044	55661533	55661612	55667240	55667330	60270	337214	146,94	216175	158123	163	73	0.000778648	0.0341934	0.508,0.505	0.38,0.389	0.122	12.2	12.2
59717	ENSG00000091732	ZC3HC1	7	-	130048973	130049144	130039463	130039547	130051220	130051369	59717	121,75	3,6	60,73	0,1	244	73	0.0013302	0.0478977	0.923,0.789	1.0,0.956	-0.122	-12.2	12.2
50980	ENSG00000084636	COL16A1	1	-	31664365	31664523	31662586	31662658	31665171	31665234	50980	28,18	70,32	1,0	15,5	231	73	5.24786e-05	0.0052192	0.112,0.151	0.021,0.0	0.121	12.1	12.1
37717	ENSG00000115875	SRSF7	2	-	38748897	38749346	38748578	38748653	38749528	38749705	37717	257204	112,92	190153	170185	522	73	1.53087e-08	8.33535e-06	0.243,0.237	0.135,0.104	0.12	12	12
66949	ENSG00000137076	TLN1	9	-	35718355	35718406	35717618	35717786	35718811	35718910	66949	67,60	1,0	55,39	2,6	124	73	0.000615246	0.0291426	0.975,1.0	0.942,0.793	0.12	12	12
8117	ENSG00000083290	ULK2	17	-	19809070	19809087	19804692	19804830	19810377	19810438	8117	7,0	18,14	0,0	15,18	90	73	0.000697641	0.0318962	0.24,0.0	0.0,0.0	0.12	12	12
66721	ENSG00000132780	NASP	1	+	45607320	45608337	45606481	45606591	45613168	45613248	66721	794550	219128	492467	339308	1090	73	2.66454e-14	6.5286e-11	0.195,0.223	0.089,0.092	0.119	11.9	11.9
27234	ENSG00000105662	CRTC1	19	+	18744107	18744155	18742909	18743026	18745822	18745960	27234	4,6	15,27	0,1	34,32	121	73	0.000127972	0.00978472	0.139,0.118	0.0,0.019	0.119	11.9	11.9
37885	ENSG00000239779	WBP1	2	+	74459477	74459562	74458449	74458671	74459642	74459745	37885	13,16	49,30	4,2	42,35	158	73	0.000133077	0.0100187	0.109,0.198	0.042,0.026	0.119	11.9	11.9
21016	ENSG00000099810	MTAP	9	+	21815432	21815519	21802648	21802781	21816713	21816772	21016	51,32	1,0	83,85	3,10	160	73	0.000613092	0.0290965	0.959,1.0	0.927,0.795	0.119	11.9	11.9
57074	ENSG00000149541	B3GAT3	11	-	62621054	62621293	62620496	62620671	62621865	62621984	57074	15,22	16,20	15,13	42,40	312	73	0.000999942	0.040345	0.18,0.205	0.077,0.071	0.119	11.9	11.9
68530	ENSG00000251022	THAP9-AS1	4	-	82895691	82895774	82893008	82894847	82897988	82898062	68530	184126	0,2	85,83	2,11	156	73	2.66216e-05	0.00318891	1.0,0.967	0.952,0.779	0.118	11.8	11.8
48906	ENSG00000111206	FOXM1	12	-	2865354	2865399	2864682	2864752	2866392	2866521	48906	149,74	4,3	76100	8,15	118	73	0.000332464	0.0191261	0.958,0.938	0.855,0.805	0.118	11.8	11.8
46103	ENSG00000134644	PUM1	1	-	31006993	31007099	30981337	30981405	31028795	31028864	46103	88,57	5,3	72,68	0,0	179	73	0.000416451	0.0224708	0.878,0.886	1.0,1.0	-0.118	-11.8	11.8
64839	ENSG00000182199	SHMT2	12	+	57231480	57231553	57230802	57231000	57231712	57231913	64839	939705	109,82	480515	21,17	146	73	6.81384e-09	4.59116e-06	0.812,0.811	0.92,0.938	-0.117	-11.7	11.7
68861	ENSG00000104731	KLHDC4	16	-	87765065	87765206	87761948	87762040	87765791	87765931	68861	9,4	18,14	0,0	22,36	214	73	3.55707e-06	0.000665764	0.146,0.089	0.0,0.0	0.117	11.7	11.7
74346	ENSG00000092841	MYL6	12	+	56159497	56159705	56158683	56158711	56159974	56160148	74346	668498	12,16	742657	44,49	281	73	5.42918e-06	0.000914546	0.935,0.89	0.814,0.777	0.117	11.7	11.7
33187	ENSG00000205531	NAP1L4	11	-	2949226	2949264	2944436	2945646	2951258	2951315	33187	54,34	191151	82103	156190	111	73	3.29566e-05	0.0037348	0.157,0.129	0.257,0.263	-0.117	-11.7	11.7
45956	ENSG00000154978	VOPP1	7	-	55561853	55562051	55521071	55521130	55572270	55572454	45956	8,0	7,4	0,0	12,6	271	73	0.000530383	0.0263258	0.235,0.0	0.0,0.0	0.117	11.7	11.7
9739	ENSG00000135365	PHF21A	11	-	45938156	45938312	45936493	45936569	45945839	45946003	9739	107,72	1,6	48,47	0,0	229	73	0.00116964	0.0444	0.972,0.793	1.0,1.0	-0.117	-11.7	11.7
66068	ENSG00000107863	ARHGAP21	10	-	24591224	24591330	24589270	24589302	24591641	24591683	66068	131,78	14,4	60,51	1,1	179	73	0.00130846	0.0473344	0.792,0.888	0.961,0.954	-0.117	-11.7	11.7
75494	ENSG00000144840	RABL3	3	-	120738526	120738667	120730695	120730787	120742461	120742533	75494	44,32	81,81	16,2	143109	214	73	1.68088e-12	2.74564e-09	0.156,0.119	0.037,0.006	0.116	11.6	11.6
57423	ENSG00000196998	WDR45	X	-	49077642	49077747	49076644	49076750	49077836	49077911	57423	366268	2,1	155147	9,9	178	73	2.152e-07	6.7872e-05	0.987,0.991	0.876,0.87	0.116	11.6	11.6
58906	ENSG00000170242	USP47	11	+	11880176	11880380	11841974	11842224	11884466	11884580	58906	246165	2,2	206160	5,12	277	73	0.000830324	0.0356893	0.97,0.956	0.916,0.778	0.116	11.6	11.6
36840	ENSG00000175104	TRAF6	11	-	36492550	36492628	36487026	36490650	36494975	36495047	36840	41,27	6,0	20,17	0,0	151	73	0.00109714	0.0427931	0.768,1.0	1.0,1.0	-0.116	-11.6	11.6
10314	ENSG00000111196	MAGOHB	12	-	10612814	10612978	10610621	10610680	10613438	10613573	10314	53,24	69,50	14,8	79,60	237	73	1.96815e-07	6.35278e-05	0.191,0.129	0.052,0.039	0.115	11.5	11.5
54491	ENSG00000144597	EAF1	3	+	15432086	15432223	15429912	15430007	15434347	15434538	54491	116,77	2,6	120,93	0,0	210	73	0.000313723	0.0184284	0.953,0.817	1.0,1.0	-0.115	-11.5	11.5
75837	ENSG00000145782	ATG12	5	-	115840817	115840934	115837627	115837764	115841389	115841544	75837	25,15	38,30	12,6	56,38	190	73	0.000510597	0.0255792	0.202,0.161	0.076,0.057	0.115	11.5	11.5
60256	ENSG00000126777	KTN1	14	+	55663954	55664041	55661521	55661612	55667240	55667330	60256	566340	146,94	366291	158123	160	73	0.000885712	0.0372414	0.639,0.623	0.514,0.519	0.115	11.5	11.5
32517	ENSG00000198363	ASPH	8	-	61633682	61633703	61624536	61626280	61637946	61638003	32517	66,46	17,5	254215	17,11	94	73	0.00140061	0.0495722	0.751,0.877	0.921,0.938	-0.115	-11.5	11.5
43527	ENSG00000140105	WARS	14	-	100375282	100375350	100369086	100369258	100376259	100376307	43527	110,51	214171	12,6	72,81	141	73	9.25058e-07	0.000230853	0.21,0.134	0.079,0.037	0.114	11.4	11.4
14449	ENSG00000196428	TSC22D2	3	+	150423048	150423120	150411178	150411308	150457075	150457127	14449	1,1	31,12	9,3	19,15	145	73	0.000391271	0.0216481	0.016,0.04	0.193,0.091	-0.114	-11.4	11.4
75675	ENSG00000079277	MKNK1	1	-	46574946	46575020	46572157	46572167	46576574	46576654	75675	87,47	6,4	50,57	1,0	147	73	0.000643857	0.0303378	0.878,0.854	0.961,1.0	-0.114	-11.4	11.4
43529	ENSG00000140105	WARS	14	-	100375282	100375350	100361707	100361921	100376259	100376307	43529	46,17	80,68	3,2	31,14	141	73	0.000832247	0.0356893	0.229,0.115	0.048,0.069	0.114	11.4	11.4
29375	ENSG00000117411	B4GALT2	1	+	43980432	43980614	43979435	43979511	43981108	43981473	29375	7,7	19,8	5,1	22,42	255	73	0.000946057	0.0388691	0.095,0.2	0.061,0.007	0.114	11.4	11.4
75807	ENSG00000169379	ARL13B	3	+	93996562	93996684	93995873	93995944	94003658	94003908	75807	1,0	10,6	5,6	13,14	195	73	0.00121315	0.0452864	0.036,0.0	0.126,0.138	-0.114	-11.4	11.4
66059	ENSG00000042753	AP2S1	19	-	46850133	46850288	46845992	46846142	46850763	46850766	66059	676427	390255	314296	312306	228	73	1.26073e-05	0.00174996	0.357,0.349	0.244,0.236	0.113	11.3	11.3
25566	ENSG00000175063	UBE2C	20	+	45813119	45813290	45812575	45812796	45813436	45813464	25566	28,20	41,33	6,14	47,66	244	73	1.87608e-05	0.00242513	0.17,0.153	0.037,0.06	0.113	11.3	11.3
65926	ENSG00000278540	ACACA	17	-	37289415	37289528	37284837	37284970	37330172	37330425	65926	32,41	47,56	39,53	142166	186	73	9.49593e-05	0.00793595	0.211,0.223	0.097,0.111	0.113	11.3	11.3
65949	ENSG00000278540	ACACA	17	-	37210466	37210490	37207656	37207800	37221723	37221842	65949	156,95	33,19	345317	25,31	97	73	0.000134474	0.0100778	0.781,0.79	0.912,0.885	-0.113	-11.3	11.3
20487	ENSG00000127483	HP1BP3	1	-	20774635	20774819	20773450	20773610	20776596	20776604	20487	23,18	104,64	34,31	37,50	257	73	1.22323e-05	0.00171264	0.059,0.074	0.207,0.15	-0.112	-11.2	11.2
22931	ENSG00000092036	HAUS4	14	-	22952540	22952683	22952327	22952459	22955099	22955176	22931	158104	7,5	167172	0,1	216	73	3.76698e-05	0.00410213	0.884,0.875	1.0,0.983	-0.112	-11.2	11.2
39015	ENSG00000117143	UAP1	1	+	162592731	162592782	162590322	162590511	162597791	162597858	39015	908671	185121	829699	223275	124	73	0.000277882	0.0170443	0.743,0.766	0.686,0.599	0.112	11.2	11.2
71184	ENSG00000182165	TP53TG1	7	-	87345042	87345233	87341522	87341684	87345304	87345515	71184	478400	51,22	477385	19,11	264	73	0.000853126	0.0362982	0.722,0.834	0.874,0.906	-0.112	-11.2	11.2
47162	ENSG00000183960	KCNH8	3	+	19350363	19350432	19347724	19347965	19390480	19390638	47162	14,3	24,33	2,2	36,40	142	73	0.000872869	0.0368458	0.231,0.045	0.028,0.025	0.112	11.2	11.2
49132	ENSG00000148187	MRRF	9	+	122286038	122286166	122285168	122285287	122291748	122291840	49132	73,57	88,69	53,25	106,95	201	73	0.000151952	0.0110399	0.232,0.231	0.154,0.087	0.111	11.1	11.1
68058	ENSG00000233184	RP11-421L21.3	1	+	101085051	101085157	101083460	101083574	101086851	101087268	68058	8,2	18,11	0,0	4,7	179	73	0.000580328	0.0282074	0.153,0.069	0.0,0.0	0.111	11.1	11.1
5954	ENSG00000129493	HEATR5A	14	-	31304904	31305177	31302294	31302519	31306731	31306879	5954	159,95	5,2	100104	0,0	346	73	0.00118022	0.0446132	0.87,0.909	1.0,1.0	-0.111	-11.1	11.1
36280	ENSG00000159140	SON	21	+	33572550	33572630	33568970	33569087	33573307	33573455	36280	86,70	194116	39,30	178156	153	73	1.60182e-06	0.000349573	0.175,0.224	0.095,0.084	0.11	11	11
6987	ENSG00000148943	LIN7C	11	-	27506316	27506455	27501801	27501920	27506715	27506773	6987	28,16	43,53	4,7	68,59	212	73	1.03986e-06	0.000253631	0.183,0.094	0.02,0.039	0.109	10.9	10.9
62705	ENSG00000175061	LRRC75A-AS1	17	+	16439659	16439703	16439326	16439414	16440184	16440253	62705	960721	642432	735593	724587	117	73	0.000109582	0.00879003	0.483,0.51	0.388,0.387	0.109	10.9	10.9
74743	ENSG00000146278	PNRC1	6	+	89082550	89082735	89080777	89081434	89083752	89084197	74743	9,1	13,5	0,0	9,10	258	73	0.00014258	0.0105283	0.164,0.054	0.0,0.0	0.109	10.9	10.9
38350	ENSG00000140992	PDPK1	16	+	2538501	2538771	2538019	2538136	2557702	2557963	38350	6,5	8,9	0,1	14,8	343	73	0.000280966	0.0171909	0.138,0.106	0.0,0.026	0.109	10.9	10.9
59396	ENSG00000073169	SELO	22	+	50212467	50212684	50210630	50210911	50215716	50215867	59396	20,25	39,21	16,19	63,67	290	73	0.000841285	0.035991	0.114,0.231	0.06,0.067	0.109	10.9	10.9
56748	ENSG00000134294	SLC38A2	12	-	46370511	46370620	46367266	46367340	46370775	46370857	56748	583420	50,36	384350	15,7	182	73	1.07599e-05	0.00157215	0.824,0.824	0.911,0.953	-0.108	-10.8	10.8
69586	ENSG00000133731	IMPA1	8	-	81674671	81674831	81673895	81673949	81676233	81676279	69586	12,10	23,19	7,2	41,39	233	73	0.000237501	0.0151506	0.14,0.142	0.051,0.016	0.108	10.8	10.8
32707	ENSG00000133961	NUMB	14	-	73284080	73284374	73282358	73282505	73287109	73287314	32707	564451	9,1	324357	11,13	367	73	0.000405947	0.0220364	0.926,0.989	0.854,0.845	0.108	10.8	10.8
7710	ENSG00000185122	HSF1	8	+	144312627	144312711	144311962	144312244	144313510	144313616	7710	13,12	69,41	20,34	44,49	157	73	0.00113097	0.0436703	0.081,0.12	0.174,0.244	-0.108	-10.8	10.8
74353	ENSG00000092841	MYL6	12	+	56159480	56159724	56158683	56158711	56159974	56160153	74353	951664	12,16	958877	44,49	317	73	1.57067e-06	0.000346989	0.948,0.905	0.834,0.805	0.107	10.7	10.7
58089	ENSG00000005194	CIAPIN1	16	-	57431150	57431307	57430257	57430339	57432486	57432560	58089	165102	1,1	146121	8,5	230	73	0.000366485	0.020514	0.981,0.97	0.853,0.885	0.107	10.7	10.7
14530	ENSG00000123349	PFDN5	12	+	53295838	53295941	53295541	53295639	53297849	53297924	14530	642487	96,57	722533	155123	176	73	0.000610467	0.0290952	0.735,0.78	0.659,0.643	0.107	10.7	10.7
74414	ENSG00000005436	GCFC2	2	-	75680210	75680314	75673443	75673520	75687826	75687977	74414	108,83	10,1	101,83	0,0	177	73	6.6704e-05	0.00617803	0.817,0.972	1.0,1.0	-0.106	-10.6	10.6
50886	ENSG00000153914	SREK1	5	+	66156064	66158932	66153462	66153596	66159218	66159334	50886	590395	71,60	568546	39,39	2941	73	0.00028784	0.0174924	0.171,0.14	0.266,0.258	-0.106	-10.6	10.6
75839	ENSG00000145782	ATG12	5	-	115840496	115840612	115837627	115837764	115841389	115841837	75839	22,11	38,30	10,3	56,38	189	73	0.000318298	0.0185287	0.183,0.124	0.065,0.03	0.106	10.6	10.6
54876	ENSG00000059378	PARP12	7	-	140037714	140037856	140034234	140034331	140041643	140041728	54876	85,74	0,0	100,98	3,5	215	73	0.000753829	0.0334439	1.0,1.0	0.919,0.869	0.106	10.6	10.6
42691	ENSG00000092199	HNRNPC	14	-	21262600	21262768	21233952	21234229	21263310	21263336	42691	110,90	216122	34,34	194173	241	73	1.06731e-10	1.33796e-07	0.134,0.183	0.05,0.056	0.105	10.5	10.5
10315	ENSG00000111196	MAGOHB	12	-	10612814	10613005	10610621	10610680	10613438	10613605	10315	49,24	69,50	13,6	79,60	264	73	7.00299e-08	2.81708e-05	0.164,0.117	0.044,0.027	0.105	10.5	10.5
1864	ENSG00000257621	PSMA3-AS1	14	-	58293313	58293544	58291634	58291707	58297954	58298132	1864	7,11	17,17	0,1	19,18	304	73	7.78837e-06	0.00120116	0.09,0.134	0.0,0.013	0.105	10.5	10.5
57354	ENSG00000188917	TRMT2B	X	-	101037916	101038051	101036973	101037073	101041316	101041371	57354	129,70	0,0	97,93	2,6	208	73	0.00036159	0.020297	1.0,1.0	0.945,0.845	0.105	10.5	10.5
6655	ENSG00000148842	CNNM2	10	+	103027364	103027459	102918316	102920101	103049706	103049850	6655	6,1	13,10	0,0	8,7	168	73	0.00129258	0.046951	0.167,0.042	0.0,0.0	0.105	10.5	10.5
32041	ENSG00000158106	RHPN1	8	+	143374134	143374297	143368987	143369047	143375552	143375668	32041	12,10	23,18	2,7	25,39	236	73	0.00137568	0.0488502	0.139,0.147	0.024,0.053	0.105	10.5	10.5
60710	ENSG00000141542	RAB40B	17	-	82696388	82696853	82664495	82664556	82698454	82698687	60710	22,4	13,7	5,4	25,20	538	73	6.85859e-05	0.00628892	0.187,0.072	0.026,0.026	0.104	10.4	10.4
8164	ENSG00000145348	TBCK	4	-	106242901	106243024	106242469	106242569	106244625	106244764	8164	9,1	16,10	0,0	3,13	196	73	0.000423906	0.0227061	0.173,0.036	0.0,0.0	0.104	10.4	10.4
41818	ENSG00000119772	DNMT3A	2	-	25239314	25239513	25239129	25239215	25240301	25240450	41818	4,5	9,9	1,0	9,15	272	73	0.000757335	0.0335443	0.107,0.13	0.029,0.0	0.104	10.4	10.4
49840	ENSG00000148985	PGAP2	11	+	3823882	3824097	3808293	3808315	3824269	3824376	49840	94103	6,1	127156	1,0	288	73	0.00133391	0.0479673	0.799,0.963	0.97,1.0	-0.104	-10.4	10.4
72814	ENSG00000064995	TAF11	6	-	34883398	34883610	34882931	34883080	34887786	34888071	72814	30,23	57,39	5,5	54,56	285	73	5.06392e-08	2.18372e-05	0.119,0.131	0.023,0.022	0.103	10.3	10.3
74352	ENSG00000092841	MYL6	12	+	56159497	56159724	56158683	56158711	56159974	56160153	74352	949666	12,16	968877	44,49	300	73	1.75757e-06	0.000377451	0.951,0.91	0.843,0.813	0.103	10.3	10.3
15936	ENSG00000115234	SNX17	2	+	27373039	27373113	27372598	27372740	27373246	27373311	15936	22,19	71,50	9,6	82,84	147	73	2.49172e-05	0.00303191	0.133,0.159	0.052,0.034	0.103	10.3	10.3
16541	ENSG00000176244	ACBD7	10	-	15081530	15081764	15078922	15079040	15088716	15088776	16541	9,5	14,15	0,0	10,22	307	73	2.53431e-05	0.0030654	0.133,0.073	0.0,0.0	0.103	10.3	10.3
66593	ENSG00000136048	DRAM1	12	+	101890087	101890221	101877796	101877920	101897862	101897930	66593	1,0	25,12	4,7	15,16	207	73	0.000268369	0.0166278	0.014,0.0	0.086,0.134	-0.103	-10.3	10.3
50539	ENSG00000168056	LTBP3	11	-	65545515	65545712	65543426	65543549	65546441	65546564	50539	30,21	36,29	8,12	44,31	270	73	0.000502041	0.0252579	0.184,0.164	0.047,0.095	0.103	10.3	10.3
60474	ENSG00000123179	EBPL	13	-	49669776	49669846	49663056	49663195	49691253	49691463	60474	262201	31,31	305331	14,26	143	73	0.00090238	0.0377486	0.812,0.768	0.918,0.867	-0.103	-10.3	10.3
49213	ENSG00000060138	YBX3	12	-	10709907	10710114	10704022	10704148	10713210	10713333	49213	534384	169136	369385	195195	280	73	0.00115404	0.0442432	0.452,0.424	0.33,0.34	0.103	10.3	10.3
68443	ENSG00000117791	2002-03-01	1	+	220770380	220770556	220762909	220763050	220780017	220780079	68443	12,5	43,32	21,17	29,28	249	73	0.00124684	0.0459517	0.076,0.044	0.175,0.151	-0.103	-10.3	10.3
45381	ENSG00000169919	GUSB	7	-	65979726	65979940	65976014	65976202	65980223	65980409	45381	149,93	0,0	107158	6,1	287	73	0.00134315	0.048171	1.0,1.0	0.819,0.976	0.103	10.3	10.3
45894	ENSG00000154380	ENAH	1	-	225504990	225505053	225500991	225501070	225507950	225508017	45894	51,29	183117	71,65	112143	136	73	0.000231128	0.0149028	0.13,0.117	0.254,0.196	-0.102	-10.2	10.2
67659	ENSG00000179051	RCC2	1	-	17438229	17438522	17429105	17429199	17439544	17439724	67659	305223	2,0	137207	4,5	366	73	0.000964542	0.0393586	0.968,1.0	0.872,0.892	0.102	10.2	10.2
27548	ENSG00000143190	POU2F1	1	+	167337969	167338258	167332469	167332535	167365466	167365567	27548	1,0	12,9	2,6	5,7	362	73	0.0013644	0.0485777	0.017,0.0	0.075,0.147	-0.102	-10.2	10.2
67274	ENSG00000150779	TIMM8B	11	-	112085977	112086310	112084799	112085462	112086639	112086798	67274	653388	247166	466377	330250	406	73	2.48033e-05	0.00302488	0.322,0.296	0.202,0.213	0.101	10.1	10.1
62700	ENSG00000175061	LRRC75A-AS1	17	+	16439677	16439703	16439326	16439414	16440184	16440253	62700	651480	642432	508400	724587	99	73	0.000275642	0.0169808	0.428,0.45	0.341,0.334	0.101	10.1	10.1
72199	ENSG00000155975	VPS37A	8	+	17265906	17265981	17246933	17247369	17268257	17268372	72199	132,68	0,0	72,55	4,3	148	73	0.000815346	0.0352732	1.0,1.0	0.899,0.9	0.101	10.1	10.1
50595	ENSG00000166225	FRS2	12	+	69566491	69566640	69562179	69562274	69569004	69569096	50595	7,3	17,8	1,0	12,11	222	73	0.00101004	0.0406005	0.119,0.11	0.027,0.0	0.101	10.1	10.1
48308	ENSG00000013563	DNASE1L1	X	-	154411117	154411357	154409417	154409675	154411890	154412090	48308	37,13	27,20	26,13	41,67	313	73	0.00105945	0.0419299	0.242,0.132	0.129,0.043	0.101	10.1	10.1
16719	ENSG00000181192	DHTKD1	10	+	12087534	12087729	12084539	12084751	12088985	12089255	16719	139,91	0,0	106117	2,5	268	73	0.00127065	0.0464677	1.0,1.0	0.935,0.864	0.101	10.1	10.1
31870	ENSG00000157823	AP3S2	15	-	89877305	89877424	89871474	89871546	89888520	89888632	31870	28,20	58,58	6,6	59,63	192	73	7.6314e-06	0.00118891	0.155,0.116	0.037,0.035	0.1	10	10
66982	ENSG00000164751	PEX2	8	-	76986186	76986296	76984169	76984195	76999989	77000267	66982	176100	8,5	180183	1,0	183	73	2.43125e-05	0.00299211	0.898,0.889	0.986,1.0	-0.1	-10	10
18822	ENSG00000141252	VPS53	17	-	632743	632841	631549	631628	653290	653410	18822	12,7	27,33	2,2	52,33	171	73	5.57739e-05	0.00544644	0.159,0.083	0.016,0.025	0.1	10	10
1508	ENSG00000054148	PHPT1	9	+	136850505	136850560	136850012	136850137	136850754	136851022	1508	137,76	348244	36,55	394339	128	73	2.30009e-10	2.583e-07	0.183,0.151	0.05,0.085	0.099	9.9	9.9
56671	ENSG00000165669	FAM204A	10	-	118335395	118335426	118335113	118335213	118335553	118335641	56671	175119	17,7	126118	0,0	104	73	1.15764e-07	4.16008e-05	0.878,0.923	1.0,1.0	-0.099	-9.9	9.9
37715	ENSG00000115875	SRSF7	2	-	38748897	38749173	38748578	38748653	38749528	38749705	37715	131,92	112,92	94,66	170185	349	73	1.36253e-07	4.71608e-05	0.197,0.173	0.104,0.069	0.099	9.9	9.9
47168	ENSG00000183960	KCNH8	3	+	19451154	19451404	19450105	19450305	19456767	19456982	47168	305235	0,2	286228	6,9	323	73	6.98448e-05	0.00635965	1.0,0.964	0.915,0.851	0.099	9.9	9.9
22608	ENSG00000182795	C1orf116	1	-	207024925	207025064	207018520	207023480	207032578	207032756	22608	179175	2,1	203187	5,14	212	73	0.000209313	0.013844	0.969,0.984	0.933,0.821	0.099	9.9	9.9
40859	ENSG00000244754	N4BP2L2	13	-	32536932	32537027	32527457	32527532	32538617	32538684	40859	339207	4,4	161153	12,9	168	73	0.00011962	0.00934496	0.974,0.957	0.854,0.881	0.098	9.8	9.8
34785	ENSG00000119185	ITGB1BP1	2	-	9407448	9407584	9405683	9406905	9408112	9408201	34785	177,92	0,0	186128	3,8	209	73	0.000129662	0.00984876	1.0,1.0	0.956,0.848	0.098	9.8	9.8
19467	ENSG00000160087	UBE2J2	1	-	1262268	1262390	1257207	1257310	1263345	1263386	19467	67,68	103,80	35,44	113104	195	73	0.000320658	0.0186459	0.196,0.241	0.104,0.137	0.098	9.8	9.8
22610	ENSG00000182795	C1orf116	1	-	207024925	207025064	207018520	207023480	207027493	207027679	22610	256195	1,0	262258	5,16	212	73	2.34192e-06	0.000478178	0.989,1.0	0.947,0.847	0.097	9.7	9.7
74354	ENSG00000092841	MYL6	12	+	56159588	56159705	56158683	56158711	56159974	56160343	74354	577426	12,16	641572	44,49	190	73	6.74624e-06	0.00108149	0.949,0.911	0.848,0.818	0.097	9.7	9.7
74513	ENSG00000155313	USP25	21	+	15777903	15778027	15765996	15766141	15791501	15791664	74513	218140	1,0	102,86	8,1	197	73	0.00017386	0.0121553	0.988,1.0	0.825,0.97	0.097	9.7	9.7
57088	ENSG00000102531	FNDC3A	13	+	49201132	49201229	49198361	49198574	49201799	49201966	57088	35,21	85,62	2,6	34,41	170	73	0.000182925	0.0126092	0.15,0.127	0.025,0.059	0.097	9.7	9.7
48707	ENSG00000127804	METTL16	17	-	2467760	2467876	2464207	2464350	2473523	2473664	48707	97,68	7,1	73,98	0,0	189	73	0.00033875	0.0193842	0.843,0.963	1.0,1.0	-0.097	-9.7	9.7
62701	ENSG00000175061	LRRC75A-AS1	17	+	16439580	16439703	16439326	16439414	16440184	16440253	62701	25831784	642432	20441574	724587	196	73	0.000394901	0.0217234	0.6,0.606	0.513,0.5	0.097	9.7	9.7
38001	ENSG00000232445	RP11-132A1.4	7	+	101309613	101309694	101308345	101308548	101310483	101310985	38001	29,14	53,60	10,12	87,87	154	73	0.000402714	0.0219187	0.206,0.1	0.052,0.061	0.097	9.7	9.7
50204	ENSG00000163867	ZMYM6	1	-	35012667	35012739	35012430	35012581	35014696	35014888	50204	0,0	26,16	5,3	21,16	145	73	0.000808531	0.035091	0.0,0.0	0.107,0.086	-0.097	-9.7	9.7
26247	ENSG00000150527	CTAGE5	14	+	39279336	39279358	39276225	39277065	39279448	39279537	26247	189148	29,11	58,42	3,0	95	73	0.000874089	0.0368458	0.834,0.912	0.937,1.0	-0.096	-9.6	9.6
48304	ENSG00000013563	DNASE1L1	X	-	154411117	154411266	154409417	154409675	154411890	154412090	48304	17,10	27,20	12,7	41,67	222	73	0.00108668	0.0425686	0.172,0.141	0.088,0.033	0.096	9.6	9.6
57269	ENSG00000168116	KIAA1586	6	+	57050773	57050854	57047312	57047396	57052685	57055225	57269	58,45	0,1	82,74	6,4	154	73	0.00124025	0.0458534	1.0,0.955	0.866,0.898	0.096	9.6	9.6
50200	ENSG00000163867	ZMYM6	1	-	35012663	35012739	35012430	35012581	35014696	35014888	50200	0,2	26,16	7,4	21,16	149	73	0.00135533	0.0484148	0.0,0.058	0.14,0.109	-0.096	-9.6	9.6
58661	ENSG00000184787	UBE2G2	21	-	44774720	44774820	44773546	44773687	44777298	44777417	58661	18,20	67,54	9,10	154169	173	73	4.47206e-08	1.95985e-05	0.102,0.135	0.024,0.024	0.095	9.5	9.5
1643	ENSG00000080603	SRCAP	16	+	30722562	30722748	30722121	30722286	30722962	30723229	1643	7,2	14,6	0,1	9,14	259	73	0.00128159	0.0467725	0.124,0.086	0.0,0.02	0.095	9.5	9.5
29933	ENSG00000012822	CALCOCO1	12	-	53725689	53725759	53725086	53725266	53727403	53727606	29933	4,8	42,20	0,1	17,19	143	73	0.00130043	0.0471408	0.046,0.17	0.0,0.026	0.095	9.5	9.5
180	ENSG00000265818	EEF1E1-BLOC1S5	6	-	8101764	8101940	8097266	8097467	8102434	8102530	180	105,90	201150	25,22	141133	249	73	1.74979e-09	1.47376e-06	0.133,0.15	0.049,0.046	0.094	9.4	9.4
62896	ENSG00000115648	MLPH	2	+	237545456	237545645	237542566	237542659	237546605	237546683	62896	324206	185135	114115	106123	262	73	0.00114483	0.0440164	0.328,0.298	0.231,0.207	0.094	9.4	9.4
52346	ENSG00000173660	UQCRH	1	+	46309896	46310044	46309106	46309127	46310154	46310320	52346	722468	1309779	301265	14511161	221	73	1.11022e-16	3.74034e-13	0.154,0.166	0.064,0.07	0.093	9.3	9.3
6027	ENSG00000106853	PTGR1	9	-	111564156	111564262	111562576	111563231	111570090	111570209	6027	9,8	72,49	50,50	129106	179	73	3.36196e-05	0.00377548	0.049,0.062	0.136,0.161	-0.093	-9.3	9.3
8924	ENSG00000167775	CD320	19	-	8305030	8305201	8302776	8302980	8308148	8308350	8924	80,59	0,1	149178	4,10	244	73	0.000682821	0.0315452	1.0,0.946	0.918,0.842	0.093	9.3	9.3
45462	ENSG00000143164	DCAF6	1	+	168019544	168019667	168004532	168004793	168022987	168024050	45462	24,13	50,38	11,6	77,75	196	73	3.96866e-05	0.00427	0.152,0.113	0.051,0.029	0.092	9.2	9.2
35268	ENSG00000183291	2015-09-01	1	-	86868052	86868102	86862444	86863605	86880661	86880725	35268	773577	98,44	656557	22,19	123	73	1.07211e-08	6.4212e-06	0.824,0.886	0.947,0.946	-0.091	-9.1	9.1
52900	ENSG00000115307	AUP1	2	-	74528750	74528935	74528252	74528489	74529131	74529282	52900	226167	10,4	347312	1,2	258	73	5.45621e-05	0.00536166	0.865,0.922	0.99,0.978	-0.091	-9.1	9.1
37070	ENSG00000225151	GOLGA2P7	15	-	84204176	84204331	84202869	84203020	84204425	84204516	37070	154122	0,0	223167	9,4	228	73	5.94666e-05	0.0056634	1.0,1.0	0.888,0.93	0.091	9.1	9.1
41337	ENSG00000141756	FKBP10	17	+	41819840	41820023	41819529	41819675	41820268	41820461	41337	74,51	139,97	95102	107,91	256	73	0.00039669	0.0217425	0.132,0.13	0.202,0.242	-0.091	-9.1	9.1
40842	ENSG00000244754	N4BP2L2	13	-	32522934	32523082	32522181	32522270	32527407	32527532	40842	117,51	229145	18,11	148124	221	73	6.13605e-11	8.48096e-08	0.144,0.104	0.039,0.028	0.09	9	9
75496	ENSG00000144840	RABL3	3	-	120738549	120738667	120730695	120730787	120742461	120742533	75496	29,21	81,81	10,1	143109	191	73	4.33137e-10	4.40525e-07	0.12,0.09	0.026,0.003	0.09	9	9
71154	ENSG00000125952	MAX	14	-	65077343	65077428	65075126	65076663	65077912	65078036	71154	29,16	76,68	7,4	69,78	158	73	1.14172e-05	0.00164115	0.15,0.098	0.045,0.023	0.09	9	9
71131	ENSG00000128513	POT1	7	-	124829253	124829342	124827213	124827305	124835278	124835414	71131	226184	15,10	192186	3,2	162	73	0.000148974	0.0108715	0.872,0.892	0.966,0.977	-0.09	-9	9
37479	ENSG00000000419	DPM1	20	-	50945736	50945762	50942030	50942126	50945846	50945923	37479	198112	24,4	156112	1,0	99	73	1.3342e-07	4.67004e-05	0.859,0.954	0.991,1.0	-0.089	-8.9	8.9
62728	ENSG00000120686	UFM1	13	+	38360040	38360076	38359300	38359333	38360710	38363619	62728	36,24	281186	51,47	183143	109	73	2.47791e-05	0.00302488	0.079,0.08	0.157,0.18	-0.089	-8.9	8.9
67273	ENSG00000150779	TIMM8B	11	-	112085966	112086310	112085148	112085462	112086639	112086722	67273	555335	247166	408327	330250	417	73	5.49343e-05	0.00538396	0.282,0.261	0.178,0.186	0.089	8.9	8.9
7287	ENSG00000038358	EDC4	16	+	67875737	67875837	67873051	67873343	67875944	67876101	7287	1,10	18,21	0,1	51,35	173	73	6.11547e-05	0.00575302	0.023,0.167	0.0,0.012	0.089	8.9	8.9
68360	ENSG00000175220	ARHGAP1	11	-	46697020	46697224	46695974	46696156	46700550	46700599	68360	25,30	43,42	11,18	63,64	277	73	0.00017814	0.0123743	0.133,0.158	0.044,0.069	0.089	8.9	8.9
62703	ENSG00000175061	LRRC75A-AS1	17	+	16439531	16439703	16439326	16439414	16440184	16440253	62703	27621931	642432	22401781	724587	245	73	0.00120141	0.0449953	0.562,0.571	0.48,0.475	0.089	8.9	8.9
66708	ENSG00000196262	PPIA	7	+	44798747	44798814	44796680	44796793	44799246	44799277	66708	284135	897613	68,69	1033973	140	73	0	0	0.142,0.103	0.033,0.036	0.088	8.8	8.8
10855	ENSG00000125257	ABCC4	13	-	95266111	95266264	95247642	95247753	95301240	95301429	10855	15,17	97,38	55,55	82,85	226	73	4.44051e-05	0.00459427	0.048,0.126	0.178,0.173	-0.088	-8.8	8.8
4400	ENSG00000156931	VPS8	3	+	184922428	184922483	184920126	184920198	184924861	184924981	4400	0,1	35,26	7,2	26,17	128	73	0.00059023	0.0284122	0.0,0.021	0.133,0.063	-0.088	-8.8	8.8
63094	ENSG00000109586	GALNT7	4	+	173295763	173295807	173295395	173295526	173298114	173298297	63094	93,79	0,1	61,75	7,2	117	73	0.000613734	0.0290965	1.0,0.98	0.845,0.959	0.088	8.8	8.8
22991	ENSG00000197548	ATG7	3	+	11282192	11282438	11272402	11272430	11298685	11298855	22991	7,3	12,6	2,0	10,17	319	73	0.00126296	0.0463121	0.118,0.103	0.044,0.0	0.088	8.8	8.8
42584	ENSG00000221978	CCNL2	1	-	1392678	1392803	1390765	1390865	1393395	1393460	42584	390295	11,2	238224	12,14	198	73	0.0012916	0.0469471	0.929,0.982	0.88,0.855	0.088	8.8	8.8
43206	ENSG00000138668	HNRNPD	4	-	82354894	82355001	82353833	82354154	82355303	82355401	43206	44,42	182103	19,19	260282	180	73	3.50819e-11	4.97647e-08	0.089,0.142	0.029,0.027	0.087	8.7	8.7
65960	ENSG00000089248	ERP29	12	+	112019755	112019894	112013315	112013609	112022149	112023168	65960	13211065	86,56	12811041	22,26	212	73	2.06073e-08	1.05792e-05	0.841,0.868	0.952,0.932	-0.087	-8.7	8.7
74407	ENSG00000005436	GCFC2	2	-	75680192	75680305	75673443	75673520	75687826	75687977	74407	147100	10,1	130112	0,0	186	73	9.30313e-05	0.0077869	0.852,0.975	1.0,1.0	-0.087	-8.7	8.7
43302	ENSG00000156831	NSMCE2	8	+	125155999	125156098	125151170	125151277	125182102	125182430	43302	16,7	52,32	0,2	15,29	172	73	0.000203976	0.0136586	0.116,0.085	0.0,0.028	0.087	8.7	8.7
20397	ENSG00000173465	SSSCA1	11	+	65571390	65571779	65570885	65570970	65572442	65572892	20397	322259	8,3	403384	2,0	462	73	0.000379164	0.0210923	0.864,0.932	0.97,1.0	-0.087	-8.7	8.7
8588	ENSG00000143033	MTF2	1	+	93120794	93120894	93120548	93120672	93127231	93127299	8588	9,1	18,13	0,2	24,26	173	73	0.00087152	0.0368458	0.174,0.031	0.0,0.031	0.087	8.7	8.7
12836	ENSG00000135535	CD164	6	-	109370410	109370467	109368921	109369017	109376073	109376112	12836	913650	74,55	684611	15,17	130	73	5.48034e-09	3.83652e-06	0.874,0.869	0.962,0.953	-0.086	-8.6	8.6
47628	ENSG00000122435	TRMT13	1	+	100140181	100140251	100139648	100139711	100140407	100140514	47628	114,49	9,1	60,61	0,0	143	73	0.000222321	0.0145085	0.866,0.962	1.0,1.0	-0.086	-8.6	8.6
58329	ENSG00000167468	GPX4	19	+	1106176	1106266	1105725	1105809	1106399	1106459	58329	193156	8,12	188169	3,2	163	73	0.000811657	0.0351418	0.915,0.853	0.966,0.974	-0.086	-8.6	8.6
56201	ENSG00000157764	BRAF	7	-	140822393	140822452	140808891	140808995	140834608	140834872	56201	5,5	49,18	0,1	35,40	132	73	0.00111471	0.0431728	0.053,0.133	0.0,0.014	0.086	8.6	8.6
64220	ENSG00000123136	DDX39A	19	-	14410420	14410605	14410260	14410334	14410988	14411386	64220	45,36	65,43	29,25	71,83	258	73	0.00117328	0.0444446	0.164,0.192	0.104,0.079	0.086	8.6	8.6
9504	ENSG00000136925	TSTD2	9	-	97606342	97606476	97606142	97606261	97610345	97610451	9504	6,11	38,19	2,0	13,20	207	73	0.00131378	0.0474334	0.053,0.17	0.051,0.0	0.086	8.6	8.6
63852	ENSG00000070526	ST6GALNAC1	17	-	76637599	76637736	76629011	76629711	76643507	76643786	63852	97,58	112,87	107109	227312	210	73	0.000122102	0.00947525	0.231,0.188	0.141,0.108	0.085	8.5	8.5
34798	ENSG00000119185	ITGB1BP1	2	-	9407429	9407598	9406659	9406905	9408112	9408205	34798	243121	0,0	213185	3,8	242	73	0.000134843	0.0100778	1.0,1.0	0.955,0.875	0.085	8.5	8.5
19463	ENSG00000160087	UBE2J2	1	-	1262271	1262390	1257207	1257310	1263345	1263386	19463	48,46	103,80	23,26	113104	192	73	0.000181559	0.0125605	0.151,0.179	0.072,0.087	0.085	8.5	8.5
43667	ENSG00000058668	ATP2B4	1	+	203733222	203733400	203727394	203727571	203739545	203744079	43667	6,6	20,14	0,1	11,13	251	73	0.00103645	0.0412925	0.08,0.111	0.0,0.022	0.085	8.5	8.5
21499	ENSG00000178761	FAM219B	15	-	74904981	74905039	74904663	74904712	74905153	74905231	21499	3,4	63,54	6,15	47,41	131	73	0.0011062	0.0430408	0.026,0.04	0.066,0.169	-0.085	-8.5	8.5
6512	ENSG00000166377	ATP9B	18	+	79372558	79372685	79359353	79359462	79372824	79372882	6512	3,5	19,14	0,0	31,16	200	73	0.00124432	0.0459095	0.054,0.115	0.0,0.0	0.085	8.5	8.5
6988	ENSG00000148943	LIN7C	11	-	27506316	27506492	27501801	27501920	27506715	27506773	6988	26,14	43,53	4,8	68,59	249	73	1.1392e-05	0.00164115	0.151,0.072	0.017,0.038	0.084	8.4	8.4
27521	ENSG00000197713	RPE	2	+	210009656	210009736	210002642	210002783	210015972	210016112	27521	152123	5,9	150131	1,1	153	73	0.000190714	0.0130295	0.936,0.867	0.986,0.984	-0.084	-8.4	8.4
25501	ENSG00000131732	ZCCHC9	5	+	81304740	81305141	81301611	81301698	81308560	81308711	25501	448325	2,0	362328	9,3	474	73	0.000402965	0.0219187	0.972,1.0	0.861,0.944	0.084	8.4	8.4
62899	ENSG00000115648	MLPH	2	+	237545456	237545596	237542566	237542659	237546605	237546683	62899	207117	185135	70,65	106123	213	73	0.00135772	0.048468	0.277,0.229	0.185,0.153	0.084	8.4	8.4
74350	ENSG00000092841	MYL6	12	+	56159588	56159724	56158683	56158711	56159974	56160343	74350	858594	12,16	867792	44,49	209	73	1.82412e-06	0.000385597	0.961,0.928	0.873,0.85	0.083	8.3	8.3
22604	ENSG00000182795	C1orf116	1	-	207027493	207027679	207018520	207023480	207032578	207032747	22604	228192	2,1	252283	5,14	259	73	0.000496355	0.0250755	0.97,0.982	0.934,0.851	0.083	8.3	8.3
17488	ENSG00000187109	NAP1L1	12	-	76068908	76068994	76060137	76060279	76074202	76074239	17488	1132712	101,58	941854	42,26	159	73	2.40531e-06	0.000483257	0.837,0.849	0.911,0.938	-0.082	-8.2	8.2
66731	ENSG00000122490	PQLC1	18	-	79949518	79949659	79943328	79943462	79950723	79950817	66731	0,1	13,28	6,18	24,57	214	73	4.03147e-05	0.00432893	0.0,0.012	0.079,0.097	-0.082	-8.2	8.2
154	ENSG00000081154	PCNP	3	+	101579588	101579766	101574202	101574279	101579841	101580004	154	42,30	190121	41,33	74,54	251	73	4.08909e-05	0.00438207	0.06,0.067	0.139,0.151	-0.082	-8.2	8.2
69088	ENSG00000165629	ATP5C1	10	+	7806974	7807010	7802757	7802854	7807658	7807801	69088	153,79	8,8	111122	3,0	109	73	0.000492323	0.0249281	0.928,0.869	0.961,1.0	-0.082	-8.2	8.2
55482	ENSG00000138942	RNF185	22	+	31187046	31187270	31160210	31160303	31192683	31192702	55482	276277	1,0	166152	6,2	297	73	0.000828366	0.0356647	0.985,1.0	0.872,0.949	0.082	8.2	8.2
44039	ENSG00000161547	SRSF2	17	-	76735771	76735803	76734146	76735158	76736153	76736464	44039	22,27	145,94	17,22	240280	105	73	5.99827e-05	0.00570022	0.095,0.166	0.047,0.052	0.081	8.1	8.1
57652	ENSG00000116350	SRSF4	1	-	29159863	29160058	29159383	29159486	29160374	29160469	57652	46,29	69,48	22,15	71,72	268	73	0.000264722	0.0164911	0.154,0.141	0.078,0.054	0.081	8.1	8.1
68161	ENSG00000136231	IGF2BP3	7	-	23318423	23318537	23317638	23317713	23319137	23319254	68161	9,1	25,10	0,0	24,7	187	73	0.000292821	0.0176953	0.123,0.038	0.0,0.0	0.081	8.1	8.1
22444	ENSG00000198715	GLMP	1	-	156294758	156295016	156294364	156294565	156295525	156295689	22444	210189	1,0	263265	9,3	331	73	0.000410779	0.022187	0.979,1.0	0.866,0.951	0.081	8.1	8.1
58330	ENSG00000167468	GPX4	19	+	1106180	1106266	1105725	1105809	1106399	1106443	58330	194160	8,12	187170	3,2	159	73	0.000906894	0.0378076	0.918,0.86	0.966,0.975	-0.081	-8.1	8.1
63844	ENSG00000102543	CDADC1	13	+	49265878	49266042	49259485	49259523	49267489	49267525	63844	3,8	17,15	1,1	17,24	237	73	0.000957977	0.0391725	0.052,0.141	0.018,0.013	0.081	8.1	8.1
48423	ENSG00000114268	PFKFB4	3	-	48548531	48548659	48543579	48543646	48549863	48549960	48423	0,0	11,11	1,7	11,17	201	73	0.00139704	0.0494921	0.0,0.0	0.032,0.13	-0.081	-8.1	8.1
42694	ENSG00000092199	HNRNPC	14	-	21262593	21262768	21233952	21234229	21263310	21263336	42694	77,65	216122	20,26	194173	248	73	1.19813e-09	1.05876e-06	0.095,0.136	0.029,0.042	0.08	8	8
65945	ENSG00000278540	ACACA	17	-	37328838	37328986	37284837	37284970	37330172	37330399	65945	31,21	47,56	35,28	142166	221	73	0.000307633	0.018287	0.179,0.11	0.075,0.053	0.08	8	8
43243	ENSG00000177084	POLE	12	-	132625251	132625419	132624904	132624994	132625644	132625770	43243	4,4	60,43	5,11	20,21	241	73	0.000543729	0.0268399	0.02,0.027	0.07,0.137	-0.08	-8	8
8467	ENSG00000108443	RPS6KB1	17	+	59930357	59930456	59930116	59930174	59931621	59931750	8467	10,9	35,32	5,1	42,51	172	73	0.000743022	0.0331007	0.108,0.107	0.048,0.008	0.08	8	8
42238	ENSG00000099968	BCL2L13	22	+	17688985	17689142	17683213	17683321	17702242	17702386	42238	307201	10,9	262273	3,2	230	73	0.00110664	0.0430408	0.907,0.876	0.965,0.977	-0.08	-8	8
37982	ENSG00000112237	CCNC	6	-	99544178	99544273	99542501	99543609	99545111	99545230	37982	16,8	103,50	30,21	72,59	168	73	0.00116638	0.0443078	0.063,0.065	0.153,0.134	-0.08	-8	8
6477	ENSG00000133065	SLC41A1	1	-	205792071	205792316	205790919	205791718	205794869	205795018	6477	25,9	33,25	10,7	55,63	318	73	4.75143e-05	0.00484161	0.148,0.076	0.04,0.025	0.079	7.9	7.9
30151	ENSG00000171612	SLC25A33	1	+	9570257	9570358	9567283	9567361	9579953	9580234	30151	402229	2,4	192210	8,12	174	73	7.63793e-05	0.00679397	0.988,0.96	0.91,0.88	0.079	7.9	7.9
5458	ENSG00000017260	ATP2C1	3	+	130979248	130979419	130975331	130975488	130980581	130980679	5458	279207	1,1	234262	9,6	244	73	0.000132398	0.00998149	0.988,0.984	0.886,0.929	0.079	7.9	7.9
6336	ENSG00000175348	TMEM9B	11	-	8962091	8962183	8956189	8956298	8964208	8964773	6336	148108	0,0	190142	4,8	165	73	0.000198907	0.0133856	1.0,1.0	0.955,0.887	0.079	7.9	7.9
9462	ENSG00000121057	AKAP1	17	+	57120249	57120293	57118981	57119044	57121278	57121342	9462	140,87	0,0	101,89	5,5	117	73	0.000256537	0.016117	1.0,1.0	0.926,0.917	0.079	7.9	7.9
76251	ENSG00000163686	ABHD6	3	+	58258402	58258624	58256561	58256705	58267188	58267345	76251	9,0	12,13	0,0	25,17	295	73	0.00100622	0.0405074	0.157,0.0	0.0,0.0	0.079	7.9	7.9
56898	ENSG00000221914	PPP2R2A	8	+	26339902	26339973	26338889	26338987	26354467	26354633	56898	34,20	140103	6,8	146159	144	73	7.20598e-08	2.87727e-05	0.11,0.09	0.02,0.025	0.078	7.8	7.8
75519	ENSG00000177410	ZFAS1	20	+	49280870	49280964	49280484	49280570	49289044	49289260	75519	457227	641372	87,75	247173	167	73	0.000157837	0.0113441	0.238,0.211	0.133,0.159	0.078	7.8	7.8
16969	ENSG00000272896	RP11-216L13.17	9	+	136791710	136791777	136791378	136791424	136791946	136792030	16969	676488	99,56	970839	81,52	140	73	0.000215872	0.0141663	0.781,0.82	0.862,0.894	-0.078	-7.8	7.8
27525	ENSG00000197713	RPE	2	+	210016203	210016257	210015972	210016112	210016506	210016536	27525	5,4	87,70	16,14	74,66	127	73	0.000253876	0.0159871	0.032,0.032	0.111,0.109	-0.078	-7.8	7.8
75523	ENSG00000177410	ZFAS1	20	+	49280470	49280570	49279103	49279208	49289044	49289260	75523	816436	18,18	290204	17,18	173	73	0.000987134	0.0400108	0.95,0.911	0.878,0.827	0.078	7.8	7.8
5561	ENSG00000133226	SRRM1	1	+	24647078	24647149	24646666	24646789	24648858	24649029	5561	20,4	59,42	5,1	77,90	144	73	1.09574e-05	0.0015894	0.147,0.046	0.032,0.006	0.077	7.7	7.7
8470	ENSG00000108443	RPS6KB1	17	+	59930799	59931052	59930116	59930174	59931621	59931750	8470	19,14	35,32	5,4	42,51	326	73	1.25137e-05	0.001743	0.108,0.089	0.026,0.017	0.077	7.7	7.7
54435	ENSG00000166887	VPS39	15	-	42192065	42192098	42191495	42191560	42199895	42199961	54435	0,0	50,44	4,8	51,48	106	73	0.000159185	0.0114105	0.0,0.0	0.051,0.103	-0.077	-7.7	7.7
57087	ENSG00000102531	FNDC3A	13	+	49201132	49201225	49198361	49198574	49201799	49201966	57087	37,11	85,62	3,4	34,41	166	73	0.000677284	0.0314009	0.161,0.072	0.037,0.041	0.077	7.7	7.7
30281	ENSG00000147419	CCDC25	8	-	27748494	27748598	27748076	27748279	27752511	27752587	30281	320197	3,2	227150	6,10	177	73	0.00098869	0.0400108	0.978,0.976	0.94,0.861	0.077	7.7	7.7
52940	ENSG00000122390	NAA60	16	+	3476221	3476337	3458070	3458181	3479470	3479600	52940	121107	1,0	116110	8,1	189	73	0.00117304	0.0444446	0.979,1.0	0.848,0.977	0.077	7.7	7.7
62392	ENSG00000103051	COG4	16	-	70515867	70516040	70514334	70514509	70517625	70517740	62392	27,27	62,70	9,10	91,83	246	73	3.85238e-06	0.000713604	0.114,0.103	0.029,0.035	0.076	7.6	7.6
71155	ENSG00000125952	MAX	14	-	65077327	65077428	65076457	65076663	65077912	65078036	71155	24,16	76,68	6,4	69,78	174	73	2.97284e-05	0.00344976	0.117,0.09	0.035,0.021	0.076	7.6	7.6
57654	ENSG00000116350	SRSF4	1	-	29159863	29160091	29159373	29159486	29160374	29160517	57654	50,27	69,48	22,15	71,72	301	73	0.000175649	0.0122478	0.149,0.12	0.07,0.048	0.076	7.6	7.6
73924	ENSG00000068137	PLEKHH3	17	-	42668657	42668902	42667916	42668303	42669429	42669621	73924	47,36	57,62	17,22	57,78	318	73	0.000299485	0.0179771	0.159,0.118	0.064,0.061	0.076	7.6	7.6
45379	ENSG00000169919	GUSB	7	-	65970281	65970366	65967730	65967907	65974294	65974437	45379	261170	2,4	191202	10,12	158	73	0.000526484	0.0261563	0.984,0.952	0.898,0.886	0.076	7.6	7.6
63417	ENSG00000164219	PGGT1B	5	-	115230975	115231021	115221823	115222008	115236389	115236522	63417	89,59	6,2	87,75	0,0	119	73	0.00111081	0.0431082	0.901,0.948	1.0,1.0	-0.076	-7.6	7.6
63560	ENSG00000168883	USP39	2	+	85645813	85645899	85644947	85645083	85647929	85648016	63560	14,8	78,31	0,4	66,56	159	73	4.71204e-05	0.00481969	0.076,0.106	0.0,0.032	0.075	7.5	7.5
28060	ENSG00000142002	DPP9	19	-	4715528	4715726	4714080	4714337	4719850	4719941	28060	8,5	15,25	1,2	26,33	271	73	0.000670236	0.0312529	0.126,0.051	0.01,0.016	0.075	7.5	7.5
32521	ENSG00000198363	ASPH	8	-	61633682	61633724	61625909	61626280	61637946	61638003	32521	140102	17,5	571427	17,11	115	73	0.000733294	0.0328574	0.839,0.928	0.955,0.961	-0.075	-7.5	7.5
64834	ENSG00000182199	SHMT2	12	+	57231480	57231560	57230802	57231000	57231712	57231913	64834	17781335	109,82	9261000	21,17	153	73	2.21144e-09	1.83393e-06	0.886,0.886	0.955,0.966	-0.074	-7.4	7.4
63076	ENSG00000176890	TYMS	18	+	671798	671906	671379	671451	672859	673484	63076	14,5	46,32	3,6	148217	181	73	1.07226e-07	3.90534e-05	0.109,0.059	0.008,0.011	0.074	7.4	7.4
53944	ENSG00000135821	GLUL	1	-	182390496	182390852	182388571	182388750	182391678	182391759	53944	62,63	65,51	48,81	110130	429	73	0.000365179	0.0204622	0.14,0.174	0.069,0.096	0.074	7.4	7.4
67023	ENSG00000110768	GTF2H1	11	+	18324235	18324296	18322566	18322740	18333059	18333609	67023	2,0	63,52	7,8	38,55	134	73	9.21514e-05	0.00772524	0.017,0.0	0.091,0.073	-0.073	-7.3	7.3
21728	ENSG00000135148	TRAFD1	12	+	112140118	112140205	112135012	112135066	112140818	112141224	21728	9,4	35,29	0,1	44,25	160	73	0.00016565	0.0117335	0.105,0.059	0.0,0.018	0.073	7.3	7.3
64410	ENSG00000130939	UBE4B	1	+	10098591	10098668	10095460	10095596	10101107	10101195	64410	10,3	34,24	2,0	27,29	150	73	0.000711129	0.0322666	0.125,0.057	0.035,0.0	0.073	7.3	7.3
43241	ENSG00000177084	POLE	12	-	132625251	132625416	132624904	132624994	132625644	132625770	43241	4,3	60,43	5,9	20,21	238	73	0.00102737	0.0410522	0.02,0.021	0.071,0.116	-0.073	-7.3	7.3
17257	ENSG00000070159	PTPN3	9	-	109384015	109384213	109383422	109383551	109389232	109389379	17257	20,9	41,30	5,4	47,53	271	73	7.09275e-05	0.00644735	0.116,0.075	0.028,0.02	0.072	7.2	7.2
52332	ENSG00000104375	STK3	8	-	98594860	98595045	98579758	98579789	98596031	98596392	52332	13,8	27,35	1,3	36,30	258	73	0.000171209	0.0120011	0.12,0.061	0.008,0.028	0.072	7.2	7.2
1276	ENSG00000144357	UBR3	2	+	170014814	170014951	170008803	170008940	170015280	170015366	1276	7,3	22,23	0,0	22,21	210	73	0.000854701	0.0363342	0.1,0.043	0.0,0.0	0.072	7.2	7.2
57380	ENSG00000198730	CTR9	11	+	10761946	10762054	10760172	10760321	10763430	10763538	57380	166122	5,4	117122	0,0	181	73	0.00126866	0.0464576	0.931,0.925	1.0,1.0	-0.072	-7.2	7.2
14561	ENSG00000167645	YIF1B	19	-	38306881	38306990	38305115	38305507	38307427	38307521	14561	19,14	70,52	5,9	104101	182	73	3.4682e-05	0.00385813	0.098,0.097	0.019,0.035	0.071	7.1	7.1
54246	ENSG00000077232	DNAJC10	2	+	182732482	182732542	182731029	182731107	182736248	182736386	54246	174145	4,9	98,72	0,0	133	73	0.000351838	0.0199217	0.96,0.898	1.0,1.0	-0.071	-7.1	7.1
13138	ENSG00000160191	PDE9A	21	+	42688384	42688563	42687916	42687994	42698967	42699011	13138	10,1	18,18	0,2	25,43	252	73	0.000469386	0.024205	0.139,0.016	0.0,0.013	0.071	7.1	7.1
30531	ENSG00000104412	EMC2	8	+	108479005	108479110	108476781	108476892	108486511	108486918	30531	222138	9,5	163146	2,0	178	73	0.000562671	0.0275479	0.91,0.919	0.971,1.0	-0.071	-7.1	7.1
75900	ENSG00000278259	MYO19	17	-	36530975	36531067	36528063	36528202	36532526	36532681	75900	8,12	39,39	13,7	141133	165	73	0.000873906	0.0368458	0.083,0.12	0.039,0.023	0.071	7.1	7.1
71160	ENSG00000125952	MAX	14	-	65077339	65077428	65075123	65076663	65077912	65078036	71160	23,11	76,68	4,4	69,78	162	73	4.90074e-05	0.004947	0.12,0.068	0.025,0.023	0.07	7	7
93	ENSG00000082898	XPO1	2	-	61534557	61534654	61533771	61533903	61537561	61537587	93	20,5	48,52	9,5	109111	170	73	0.000313618	0.0184284	0.152,0.04	0.034,0.019	0.07	7	7
62278	ENSG00000105854	PON2	7	-	95415147	95415272	95412323	95412477	95416241	95416297	62278	44,19	83,79	11,19	86109	198	73	0.00047555	0.0243901	0.163,0.081	0.045,0.06	0.07	7	7
890	ENSG00000135250	SRPK2	7	-	105306435	105306571	105203693	105203785	105388647	105388702	890	9,1	75,46	12,11	43,35	209	73	0.000968909	0.0394472	0.04,0.008	0.089,0.099	-0.07	-7	7
18309	ENSG00000123416	TUBA1B	12	-	49130118	49130344	49129499	49129722	49131297	49131395	18309	123,76	301230	68,60	10141199	299	73	0	0	0.091,0.075	0.016,0.012	0.069	6.9	6.9
1506	ENSG00000054148	PHPT1	9	+	136850502	136850560	136850012	136850137	136850754	136851024	1506	96,60	348244	41,40	394339	131	73	8.25554e-07	0.000211908	0.133,0.121	0.055,0.062	0.069	6.9	6.9
31585	ENSG00000085871	MGST2	4	+	139695196	139695267	139678542	139678642	139703454	139703536	31585	225164	2,2	318261	21,9	144	73	6.76203e-05	0.00625215	0.983,0.977	0.885,0.936	0.069	6.9	6.9
19452	ENSG00000160087	UBE2J2	1	-	1262169	1262390	1257207	1257310	1263345	1263386	19452	64,58	103,80	31,39	113104	294	73	0.000328733	0.0190129	0.134,0.153	0.064,0.085	0.069	6.9	6.9
96	ENSG00000082898	XPO1	2	-	61534557	61534678	61533771	61533903	61537561	61537640	96	20,11	48,52	12,10	109111	194	73	0.000410585	0.022187	0.136,0.074	0.04,0.033	0.069	6.9	6.9
44256	ENSG00000015171	ZMYND11	10	+	150096	150258	135483	135559	179993	180128	44256	6,7	32,19	1,1	29,33	235	73	0.000558892	0.0273877	0.055,0.103	0.011,0.009	0.069	6.9	6.9
71146	ENSG00000111319	SCNN1A	12	-	6349829	6350024	6349326	6349405	6354437	6354549	71146	26,10	52,41	10,6	85101	268	73	4.42632e-06	0.000797982	0.12,0.062	0.031,0.016	0.068	6.8	6.8
56747	ENSG00000134294	SLC38A2	12	-	46370511	46370627	46367266	46367340	46370775	46370857	56747	1087764	50,36	689675	15,7	189	73	7.61764e-06	0.00118891	0.894,0.891	0.947,0.974	-0.068	-6.8	6.8
6602	ENSG00000137312	FLOT1	6	-	30741613	30741704	30741189	30741333	30741791	30741867	6602	394345	23,13	406362	4,6	164	73	5.84487e-05	0.00562385	0.884,0.922	0.978,0.964	-0.068	-6.8	6.8
73936	ENSG00000068137	PLEKHH3	17	-	42668689	42668902	42667916	42668303	42669429	42669621	73936	38,30	57,62	15,18	57,78	286	73	0.00094307	0.0388649	0.145,0.11	0.063,0.056	0.068	6.8	6.8
52369	ENSG00000181555	SETD2	3	-	47064554	47064630	47062162	47062346	47067069	47067118	52369	7,5	41,28	0,1	28,22	149	73	0.00108824	0.0425686	0.077,0.08	0.0,0.022	0.068	6.8	6.8
26637	ENSG00000163806	SPDYA	2	+	28788657	28788809	28783906	28783978	28799198	28799433	26637	873700	23,14	625618	0,0	225	73	3.39395e-09	2.54094e-06	0.925,0.942	1.0,1.0	-0.067	-6.7	6.7
21186	ENSG00000168066	SF1	11	-	64773429	64773505	64770255	64770408	64776497	64776626	21186	419301	4,0	313286	9,15	149	73	4.06025e-06	0.000744434	0.981,1.0	0.945,0.903	0.067	6.7	6.7
54312	ENSG00000181885	CLDN7	17	-	7262955	7263046	7261846	7262343	7263158	7263200	54312	69,36	239191	3,7	77,75	164	73	8.38589e-06	0.00128055	0.114,0.077	0.017,0.04	0.067	6.7	6.7
19455	ENSG00000160087	UBE2J2	1	-	1262165	1262390	1257207	1257310	1263345	1263386	19455	64,58	103,80	31,40	113104	298	73	0.000417925	0.0225245	0.132,0.151	0.063,0.086	0.067	6.7	6.7
55931	ENSG00000056586	RC3H2	9	-	122892908	122893026	122890311	122890545	122897278	122897576	55931	198132	8,2	123111	0,0	191	73	0.000810112	0.0351314	0.904,0.962	1.0,1.0	-0.067	-6.7	6.7
60931	ENSG00000119139	TJP2	9	+	69251034	69251364	69248011	69248224	69252814	69252900	60931	525314	2,0	332382	4,7	403	73	0.00106866	0.0420781	0.979,1.0	0.938,0.908	0.067	6.7	6.7
9564	ENSG00000101558	VAPA	18	+	9944923	9945058	9936985	9937066	9950394	9950568	9564	87,80	257169	115,97	147171	208	73	0.00122478	0.0455628	0.106,0.142	0.215,0.166	-0.067	-6.7	6.7
35474	ENSG00000071242	RPS6KA2	6	-	166434168	166434273	166432400	166432490	166448723	166448849	35474	5,8	37,31	1,0	28,11	178	73	0.0013447	0.0481946	0.053,0.096	0.014,0.0	0.067	6.7	6.7
43207	ENSG00000138668	HNRNPD	4	-	82354930	82355001	82353828	82354154	82355303	82355401	43207	25,23	182103	10,9	260282	144	73	1.83486e-08	9.62667e-06	0.065,0.102	0.019,0.016	0.066	6.6	6.6
73605	ENSG00000196305	IARS	9	-	92255534	92255758	92253361	92253453	92256679	92256800	73605	149,89	247182	38,27	167122	297	73	7.73224e-07	0.000201352	0.129,0.107	0.053,0.052	0.066	6.6	6.6
44040	ENSG00000161547	SRSF2	17	-	76735617	76735803	76735136	76735158	76736153	76736464	44040	92,61	145,94	96,79	240280	259	73	0.000161738	0.0115322	0.152,0.155	0.101,0.074	0.066	6.6	6.6
39125	ENSG00000258984	UBE2F-SCLY	2	+	237994743	237994809	237987962	237987992	238016565	238016633	39125	193151	8,6	164155	1,0	139	73	0.000162449	0.0115676	0.927,0.93	0.989,1.0	-0.066	-6.6	6.6
53038	ENSG00000101052	IFT52	20	+	43618240	43618353	43613849	43613976	43618939	43619026	53038	7,8	47,38	0,0	31,21	186	73	0.000235457	0.0150916	0.055,0.076	0.0,0.0	0.066	6.6	6.6
4481	ENSG00000130779	CLIP1	12	-	122400131	122400243	122380367	122380558	122422520	122422612	4481	8,6	34,32	2,0	34,27	185	73	0.000745466	0.0331548	0.085,0.069	0.023,0.0	0.066	6.6	6.6
28120	ENSG00000198176	TFDP1	13	+	113631622	113631744	113623179	113623286	113633119	113633285	28120	159149	0,0	184266	7,4	195	73	0.0010143	0.0406933	1.0,1.0	0.908,0.961	0.066	6.6	6.6
18310	ENSG00000123416	TUBA1B	12	-	49130118	49130274	49129499	49129722	49131297	49131397	18310	91,54	301230	58,41	10141199	229	73	0	0	0.088,0.07	0.018,0.011	0.065	6.5	6.5
44290	ENSG00000169139	UBE2V2	8	+	48034865	48035061	48008418	48008470	48043032	48043181	44290	74,36	205150	10,4	186151	269	73	1.4877e-14	3.81871e-11	0.089,0.061	0.014,0.007	0.065	6.5	6.5
786	ENSG00000151239	TWF1	12	-	43804175	43804240	43802285	43802464	43804494	43804572	786	23,15	96,86	12,1	101,71	138	73	0.00136891	0.0486741	0.112,0.084	0.059,0.007	0.065	6.5	6.5
26596	ENSG00000234545	FAM133B	7	-	92563851	92563952	92562281	92562368	92566013	92566061	26596	14,9	58,48	1,3	45,44	174	73	0.000314033	0.0184284	0.092,0.073	0.009,0.028	0.064	6.4	6.4
58088	ENSG00000005194	CIAPIN1	16	-	57431150	57431266	57430257	57430339	57432486	57432560	58088	273155	1,1	220184	8,5	189	73	0.00048463	0.0247556	0.991,0.984	0.914,0.934	0.064	6.4	6.4
26197	ENSG00000090054	SPTLC1	9	-	92079433	92079566	92067965	92068098	92080015	92080088	26197	37,17	89,59	7,12	76,65	206	73	0.0005315	0.0263569	0.128,0.093	0.032,0.061	0.064	6.4	6.4
33742	ENSG00000112078	KCTD20	6	+	36465600	36465698	36443006	36443111	36470051	36470257	33742	1,0	24,18	1,12	32,34	171	73	0.00121148	0.0452556	0.017,0.0	0.013,0.131	-0.064	-6.4	6.4
12248	ENSG00000052126	PLEKHA5	12	+	19346993	19347182	19345841	19345888	19348398	19348519	12248	14,9	41,40	2,0	28,21	262	73	0.000152171	0.0110399	0.087,0.059	0.02,0.0	0.063	6.3	6.3
51255	ENSG00000204954	C12orf73	12	-	103954874	103954968	103951479	103951630	103956630	103956748	51255	9,10	70,40	4,1	83,71	167	73	0.000170403	0.0119858	0.053,0.099	0.021,0.006	0.063	6.3	6.3
34787	ENSG00000119185	ITGB1BP1	2	-	9407448	9407598	9406659	9406905	9408112	9408205	34787	304157	0,0	279238	3,8	223	73	0.00059937	0.0287718	1.0,1.0	0.968,0.907	0.063	6.3	6.3
43631	ENSG00000171311	EXOSC1	10	-	97443236	97443311	97441170	97441259	97445731	97445847	43631	228152	1,2	133152	8,4	148	73	0.00133706	0.0480166	0.991,0.974	0.891,0.949	0.063	6.3	6.3
1507	ENSG00000054148	PHPT1	9	+	136850354	136850560	136850012	136850137	136850754	136851024	1507	190122	348244	91,83	394339	279	73	7.69964e-08	3.05177e-05	0.125,0.116	0.057,0.06	0.062	6.2	6.2
23418	ENSG00000122873	CISD1	10	+	58276117	58276212	58269177	58269304	58277116	58277322	23418	26,13	120,93	2,2	95,89	168	73	1.66182e-07	5.46213e-05	0.086,0.057	0.009,0.01	0.062	6.2	6.2
54337	ENSG00000106682	EIF4H	7	+	74190246	74190306	74189821	74189918	74194740	74194878	54337	80,83	679484	127136	454468	133	73	1.78769e-06	0.000382396	0.061,0.086	0.133,0.138	-0.062	-6.2	6.2
42333	ENSG00000184432	COPB2	3	-	139385003	139385200	139383297	139383435	139389547	139389670	42333	76,34	135113	11,19	116,84	270	73	4.23387e-06	0.000768427	0.132,0.075	0.025,0.058	0.062	6.2	6.2
69870	ENSG00000105552	BCAT2	19	-	48807755	48808236	48806999	48807074	48810983	48811029	69870	70,52	88,51	45,16	83,92	554	73	1.09687e-05	0.0015894	0.095,0.118	0.067,0.022	0.062	6.2	6.2
59474	ENSG00000196214	ZNF766	19	+	52277153	52277541	52269592	52269631	52282110	52282237	59474	15,2	16,23	1,1	22,13	461	73	0.000629908	0.0297325	0.129,0.014	0.007,0.012	0.062	6.2	6.2
29749	ENSG00000185024	BRF1	14	-	105217148	105217278	105212112	105212164	105217543	105217800	29749	11,3	35,28	1,1	53,37	203	73	0.000135232	0.0100778	0.102,0.037	0.007,0.01	0.061	6.1	6.1
16531	ENSG00000062194	GPBP1	5	+	57183796	57183918	57175447	57176400	57214073	57214193	16531	6,4	88,69	14,11	51,51	195	73	0.000347074	0.0197141	0.025,0.021	0.093,0.075	-0.061	-6.1	6.1
20058	ENSG00000095066	HOOK2	19	-	12766815	12767023	12766102	12766240	12767394	12767464	20058	27,26	102,78	5,5	112,89	281	73	2.15202e-08	1.08516e-05	0.064,0.08	0.011,0.014	0.06	6	6
65263	ENSG00000100387	RBX1	22	+	40955286	40955446	40953554	40953633	40964046	40964117	65263	63,43	187124	24,21	190174	233	73	1.41329e-06	0.000320093	0.095,0.098	0.038,0.036	0.06	6	6
59700	ENSG00000110871	COQ5	12	-	120526456	120526546	120522213	120522363	120528939	120529140	59700	22,13	102,87	5,2	100,97	163	73	5.87654e-06	0.000970816	0.088,0.063	0.022,0.009	0.06	6	6
7431	ENSG00000224078	SNHG14	15	+	25105787	25105824	25103858	25103970	25106163	25106294	7431	18,15	137,85	5,7	111124	110	73	0.00115917	0.0442432	0.08,0.105	0.029,0.036	0.06	6	6
18311	ENSG00000123416	TUBA1B	12	-	49130118	49130402	49129499	49129722	49131297	49131395	18311	124,76	301230	71,61	10141199	357	73	0	0	0.078,0.063	0.014,0.01	0.059	5.9	5.9
66234	ENSG00000154945	ANKRD40	17	-	50701872	50702008	50700567	50700716	50707520	50707924	66234	19,10	83,48	5,1	84,88	209	73	2.73158e-06	0.000531564	0.074,0.068	0.02,0.004	0.059	5.9	5.9
51372	ENSG00000100983	GSS	20	-	34929034	34929237	34928429	34928951	34929400	34929590	51372	39,28	214111	74,90	166172	276	73	6.52671e-06	0.00105969	0.046,0.063	0.105,0.122	-0.059	-5.9	5.9
58190	ENSG00000178605	GTPBP6	X	-	317278	317419	316913	317051	318438	318819	58190	17,6	58,37	1,3	73,49	214	73	1.03325e-05	0.00153012	0.091,0.052	0.005,0.02	0.059	5.9	5.9
26279	ENSG00000086205	FOLH1	11	-	49206777	49206874	49206066	49206172	49208291	49208636	26279	111,85	497403	156194	431459	170	73	2.91346e-05	0.00341406	0.088,0.083	0.135,0.154	-0.059	-5.9	5.9
74405	ENSG00000005436	GCFC2	2	-	75680192	75680314	75673443	75673520	75687826	75687977	74405	233168	10,1	214183	0,0	195	73	0.000304107	0.0181661	0.897,0.984	1.0,1.0	-0.059	-5.9	5.9
57104	ENSG00000177169	ULK1	12	+	131907039	131907162	131906489	131906924	131907494	131907531	57104	13,0	32,24	0,1	27,29	196	73	0.000458641	0.0238175	0.131,0.0	0.0,0.013	0.059	5.9	5.9
71121	ENSG00000116871	MAP7D1	1	+	36161363	36161486	36156201	36156463	36170970	36171315	71121	8,6	34,33	1,3	33,71	196	73	0.00078087	0.0341934	0.081,0.063	0.011,0.015	0.059	5.9	5.9
67558	ENSG00000117543	DPH5	1	-	101001466	101001578	100995109	100995149	101013709	101013818	67558	232155	9,3	149132	0,1	185	73	0.000939093	0.0387306	0.91,0.953	1.0,0.981	-0.059	-5.9	5.9
27672	ENSG00000172785	CBWD1	9	-	151304	151427	145964	146158	152033	152078	27672	12,4	39,36	4,0	57,34	196	73	0.00101461	0.0406933	0.103,0.04	0.025,0.0	0.059	5.9	5.9
18446	ENSG00000110931	CAMKK2	12	-	121270527	121270581	121269527	121269581	121270897	121270945	18446	2,1	77,63	9,9	60,81	127	73	0.00020992	0.013867	0.015,0.009	0.079,0.06	-0.058	-5.8	5.8
18720	ENSG00000117280	RAB29	1	-	205773022	205773224	205772495	205772567	205774832	205775086	18720	20,5	38,28	4,7	47,62	275	73	0.000687511	0.0315971	0.123,0.045	0.022,0.029	0.058	5.8	5.8
42906	ENSG00000184304	PRKD1	14	-	29664375	29664603	29663698	29663859	29666076	29666208	42906	29,25	88,49	15,3	62,56	301	73	0.00091175	0.0379513	0.074,0.11	0.055,0.013	0.058	5.8	5.8
8922	ENSG00000167775	CD320	19	-	8303854	8304088	8302776	8302980	8308148	8308350	8922	203164	0,1	362390	4,10	307	73	0.00107118	0.042116	1.0,0.975	0.956,0.903	0.058	5.8	5.8
8920	ENSG00000167775	CD320	19	-	8305030	8305156	8302776	8302980	8308148	8308355	8920	120,96	0,1	209260	4,10	199	73	0.00120201	0.0449953	1.0,0.972	0.95,0.905	0.058	5.8	5.8
547	ENSG00000083937	CHMP2B	3	+	87240326	87240453	87227284	87227556	87240698	87240790	547	0,5	53,63	12,3	33,41	200	73	0.00130314	0.0472073	0.0,0.028	0.117,0.026	-0.058	-5.8	5.8
55474	ENSG00000172890	NADSYN1	11	+	71476032	71477438	71474394	71474526	71478394	71478469	55474	41,59	27,32	22,24	55,58	1479	73	1.83947e-08	9.62667e-06	0.07,0.083	0.019,0.02	0.057	5.7	5.7
25395	ENSG00000166123	GPT2	16	+	46885438	46885612	46884693	46884958	46897647	46897737	25395	39,25	154,99	4,5	94108	247	73	3.16644e-08	1.49723e-05	0.07,0.069	0.012,0.013	0.057	5.7	5.7
40403	ENSG00000156642	NPTN	15	-	73563378	73563583	73563235	73563257	73570149	73570423	40403	23,24	73,56	11,8	80,75	278	73	0.000203809	0.0136586	0.076,0.101	0.035,0.027	0.057	5.7	5.7
58880	ENSG00000197586	ENTPD6	20	+	25210002	25210193	25209848	25209925	25213262	25213406	58880	52,41	120,87	24,16	95,98	264	73	0.000605062	0.0289313	0.107,0.115	0.065,0.043	0.057	5.7	5.7
15493	ENSG00000103121	CMC2	16	-	81001247	81001334	80997313	80997429	81006733	81006858	15493	11,8	136,88	24,19	98,89	160	73	0.000652201	0.0306506	0.036,0.04	0.101,0.089	-0.057	-5.7	5.7
66702	ENSG00000196262	PPIA	7	+	44798747	44798904	44796680	44796793	44799246	44799277	66702	410237	897613	220200	1033973	230	73	1.06306e-08	6.4212e-06	0.127,0.109	0.063,0.061	0.056	5.6	5.6
25368	ENSG00000060339	CCAR1	10	+	68756272	68756483	68755369	68755536	68757293	68757377	25368	914676	0,3	493525	9,9	284	73	1.21125e-05	0.00170029	1.0,0.983	0.934,0.937	0.056	5.6	5.6
46612	ENSG00000217930	PAM16	16	-	4343482	4343616	4343206	4343291	4351231	4351270	46612	43,28	152,83	22,25	170207	207	73	8.78501e-05	0.00752857	0.091,0.106	0.044,0.041	0.056	5.6	5.6
46622	ENSG00000217930	PAM16	16	-	4343482	4343594	4343206	4343291	4351231	4351262	46622	32,27	152,83	19,20	170207	185	73	0.000209281	0.013844	0.077,0.114	0.042,0.037	0.056	5.6	5.6
29751	ENSG00000185024	BRF1	14	-	105217155	105217278	105212112	105212164	105217543	105217800	29751	8,4	35,28	1,1	53,37	196	73	0.000666471	0.0311043	0.078,0.051	0.007,0.01	0.056	5.6	5.6
41113	ENSG00000106772	PRUNE2	9	-	76619339	76619387	76611480	76614600	76629191	76629290	41113	8,9	179139	23,29	176156	121	73	0.000125348	0.00962504	0.026,0.038	0.073,0.101	-0.055	-5.5	5.5
41044	ENSG00000135297	MTO1	6	+	73471459	73471557	73466488	73466606	73473364	73473474	41044	10,5	75,36	0,0	35,43	171	73	0.000336431	0.0193003	0.054,0.056	0.0,0.0	0.055	5.5	5.5
35398	ENSG00000102858	MGRN1	16	+	4672399	4672516	4671390	4671459	4673497	4673657	35398	7,5	34,30	3,1	66,52	190	73	0.00126117	0.046278	0.073,0.06	0.017,0.007	0.055	5.5	5.5
65943	ENSG00000278540	ACACA	17	-	37151300	37151421	37149863	37149974	37155682	37155780	65943	649412	16,16	1004989	9,9	194	73	7.13376e-05	0.00646815	0.939,0.906	0.977,0.976	-0.054	-5.4	5.4
24610	ENSG00000122783	C7orf49	7	-	135167281	135167408	135166467	135166871	135167731	135167809	24610	21,22	111,77	7,9	123105	200	73	8.0954e-05	0.00709552	0.065,0.094	0.02,0.03	0.054	5.4	5.4
61700	ENSG00000255717	SNHG1	11	-	62854017	62854064	62853800	62853833	62854518	62854551	61700	386289	12,15	167152	2,0	120	73	0.000128911	0.0098286	0.951,0.921	0.981,1.0	-0.054	-5.4	5.4
15353	ENSG00000095906	NUBP2	16	+	1785638	1785902	1782994	1783036	1786536	1786655	15353	24,18	62,42	7,9	47,81	337	73	0.000196273	0.0132747	0.077,0.085	0.031,0.024	0.054	5.4	5.4
24646	ENSG00000186184	POLR1D	13	+	27650041	27650241	27648378	27648453	27665685	27667410	24646	55,36	194140	69,90	141165	273	73	0.000349515	0.0198318	0.07,0.064	0.116,0.127	-0.054	-5.4	5.4
471	ENSG00000130332	LSM7	19	-	2324741	2324912	2324124	2324196	2328386	2328586	471	25,17	65,66	9,19	111126	244	73	0.000396984	0.0217425	0.103,0.072	0.024,0.043	0.054	5.4	5.4
37303	ENSG00000107862	GBF1	10	+	102363255	102363396	102362474	102362664	102363709	102363798	37303	283234	0,0	306289	0,12	214	73	0.000565256	0.0276242	1.0,1.0	1.0,0.891	0.054	5.4	5.4
34589	ENSG00000065029	ZNF76	6	+	35290846	35290983	35290640	35290716	35291277	35291403	34589	7,6	38,33	0,1	33,30	210	73	0.000878509	0.036987	0.06,0.059	0.0,0.011	0.054	5.4	5.4
24	ENSG00000166012	TAF1D	11	-	93736140	93736304	93734624	93734660	93737063	93737235	24	422331	14,5	280230	2,1	237	73	0.00116429	0.044283	0.903,0.953	0.977,0.986	-0.054	-5.4	5.4
17483	ENSG00000187109	NAP1L1	12	-	76067370	76067473	76060137	76060279	76074202	76074239	17483	21271417	101,58	19351622	42,26	176	73	8.52759e-07	0.000216826	0.897,0.91	0.95,0.963	-0.053	-5.3	5.3
15360	ENSG00000095906	NUBP2	16	+	1785726	1785902	1782994	1783036	1786536	1786655	15360	18,12	62,42	5,5	47,81	249	73	0.000317808	0.0185201	0.078,0.077	0.03,0.018	0.053	5.3	5.3
25400	ENSG00000166123	GPT2	16	+	46885438	46885577	46884693	46884958	46897647	46897737	25400	34,28	154,99	7,10	94108	212	73	0.000102517	0.0083602	0.071,0.089	0.025,0.031	0.052	5.2	5.2
54250	ENSG00000077232	DNAJC10	2	+	182736248	182736386	182732498	182732542	182740298	182740388	54250	638461	3,4	317258	12,4	211	73	0.000736369	0.0329405	0.987,0.976	0.901,0.957	0.052	5.2	5.2
69987	ENSG00000248498	ASNSP1	8	-	46600435	46600674	46596041	46596227	46614276	46614523	69987	16,3	44,26	0,0	13,4	312	73	0.00118109	0.0446147	0.078,0.026	0.0,0.0	0.052	5.2	5.2
33330	ENSG00000122786	CALD1	7	+	134935687	134935765	134932987	134933390	134941091	134941237	33330	19,6	366206	47,33	281232	151	73	9.05765e-08	3.48745e-05	0.024,0.014	0.075,0.064	-0.051	-5.1	5.1
61629	ENSG00000265681	RPL17	18	-	49491735	49491833	49491531	49491584	49492457	49492508	61629	449296	1235779	346302	16121313	171	73	1.24688e-05	0.00174125	0.134,0.14	0.084,0.089	0.051	5.1	5.1
22612	ENSG00000182795	C1orf116	1	-	207024886	207025064	207020694	207023480	207027493	207027679	22612	621471	1,0	579641	5,16	251	73	1.32911e-05	0.00181716	0.994,1.0	0.971,0.921	0.051	5.1	5.1
62789	ENSG00000115677	HDLBP	2	-	241269360	241269561	241268476	241268541	241315569	241315726	62789	37,32	102,75	15,17	84101	274	73	0.00100588	0.0405074	0.088,0.102	0.045,0.043	0.051	5.1	5.1
40854	ENSG00000244754	N4BP2L2	13	-	32535768	32537027	32527407	32527532	32538617	32538782	40854	56023546	4,4	29192475	12,9	1332	73	0.000129348	0.009848	0.987,0.98	0.93,0.938	0.05	5	5
41447	ENSG00000214253	FIS1	7	-	101244006	101244139	101240829	101240906	101251894	101252291	41447	14781041	51,47	14171259	27,24	206	73	0.000233082	0.0149751	0.911,0.887	0.949,0.949	-0.05	-5	5
62563	ENSG00000160124	CCDC58	3	-	122365335	122365466	122362967	122363027	122368175	122368322	62563	29,24	134,81	12,11	111123	204	73	0.000610334	0.0290952	0.072,0.096	0.037,0.031	0.05	5	5
48824	ENSG00000103591	AAGAB	15	-	67203547	67203597	67201706	67202898	67204043	67204148	48824	186155	7,6	167175	1,1	123	73	0.00106042	0.0419304	0.94,0.939	0.99,0.99	-0.05	-5	5
52048	ENSG00000115361	ACADL	2	-	210207356	210207605	210205631	210205796	210210195	210210262	52048	104,75	162128	40,40	104133	322	73	0.00115334	0.0442432	0.127,0.117	0.08,0.064	0.05	5	5
35178	ENSG00000128609	NDUFA5	7	-	123551367	123551576	123550469	123550586	123557403	123557448	35178	160,98	560424	43,24	701559	282	73	0	0	0.069,0.056	0.016,0.011	0.049	4.9	4.9
54098	ENSG00000124664	SPDEF	6	-	34541602	34541726	34540983	34541181	34544019	34544484	54098	27,16	107,85	13,17	183216	197	73	6.26637e-05	0.0058699	0.086,0.065	0.026,0.028	0.049	4.9	4.9
55263	ENSG00000129515	SNX6	14	-	34608029	34608140	34605595	34605717	34609637	34609742	55263	508381	0,0	313266	7,5	184	73	0.000356217	0.0201063	1.0,1.0	0.947,0.955	0.049	4.9	4.9
40986	ENSG00000137161	CNPY3	6	+	42929846	42929911	42929191	42929721	42934474	42934598	40986	10,5	76,47	1,2	81,81	138	73	0.000366891	0.0205154	0.065,0.053	0.006,0.013	0.049	4.9	4.9
10873	ENSG00000125257	ABCC4	13	-	95217819	95218011	95210691	95210781	95234609	95234834	10873	29,8	205153	53,66	221193	265	73	1.08947e-06	0.000263349	0.038,0.014	0.062,0.086	-0.048	-4.8	4.8
52547	ENSG00000105700	KXD1	19	+	18560099	18560550	18557897	18557914	18562035	18562157	52547	86,80	104,99	67,40	133126	524	73	0.000170546	0.0119858	0.103,0.101	0.066,0.042	0.048	4.8	4.8
45292	ENSG00000254995	STX16-NPEPL1	20	+	58705497	58705569	58701015	58701158	58707122	58707200	45292	7,9	82,58	2,1	90,90	145	73	0.000296714	0.0179105	0.041,0.072	0.011,0.006	0.048	4.8	4.8
42684	ENSG00000092199	HNRNPC	14	-	21262593	21262698	21233952	21234229	21263310	21263829	42684	36,20	216122	8,7	194173	178	73	8.42435e-07	0.000215216	0.064,0.063	0.017,0.016	0.047	4.7	4.7
46615	ENSG00000217930	PAM16	16	-	4343482	4343623	4343206	4343291	4351231	4351270	46615	40,24	152,83	21,23	170207	214	73	0.00028207	0.0172077	0.082,0.09	0.04,0.037	0.047	4.7	4.7
41899	ENSG00000118418	HMGN3	6	-	79202093	79202155	79201248	79201726	79202275	79202389	41899	4,2	116,92	10,9	83,73	135	73	0.000734896	0.0329018	0.018,0.012	0.061,0.063	-0.047	-4.7	4.7
69864	ENSG00000105552	BCAT2	19	-	48807755	48807970	48806904	48807074	48810983	48811012	69864	28,19	88,51	18,5	83,92	288	73	0.000810896	0.0351371	0.075,0.086	0.052,0.014	0.047	4.7	4.7
26641	ENSG00000163806	SPDYA	2	+	28793862	28793997	28783906	28783978	28799198	28799433	26641	1264857	23,14	857790	0,0	208	73	5.62044e-08	2.40448e-05	0.951,0.956	1.0,1.0	-0.046	-4.6	4.6
48916	ENSG00000090316	MAEA	4	+	1329876	1330003	1327626	1327703	1332756	1332865	48916	15,5	60,51	1,5	78,81	200	73	0.000278495	0.0170591	0.084,0.035	0.005,0.022	0.046	4.6	4.6
65371	ENSG00000064419	TNPO3	7	-	129041556	129041717	129017956	129018157	129054650	129055093	65371	37,13	127,78	13,2	105121	234	73	1.3086e-05	0.00180054	0.083,0.049	0.037,0.005	0.045	4.5	4.5
34164	ENSG00000264187	RP11-45M22.4	17	-	17236475	17236683	17232787	17232901	17236911	17237185	34164	14,5	57,36	1,0	47,55	281	73	5.2244e-05	0.00521511	0.06,0.035	0.005,0.0	0.045	4.5	4.5
16189	ENSG00000143416	SELENBP1	1	-	151369441	151369506	151369003	151369189	151369712	151369769	16189	298266	11,6	393408	2,1	138	73	8.02421e-05	0.00705022	0.935,0.959	0.99,0.995	-0.045	-4.5	4.5
30472	ENSG00000176915	ANKLE2	12	-	132736182	132736349	132735405	132735512	132736892	132738907	30472	11,5	55,33	0,3	81,77	240	73	9.84309e-05	0.00811083	0.057,0.044	0.0,0.012	0.045	4.5	4.5
64319	ENSG00000127314	RAP1B	12	+	68624670	68624873	68610907	68611043	68648698	68648781	64319	4,5	103,54	11,13	49,47	276	73	0.000159711	0.0114244	0.01,0.024	0.056,0.068	-0.045	-4.5	4.5
22611	ENSG00000182795	C1orf116	1	-	207024886	207025064	207020694	207023480	207032578	207032756	22611	544451	2,1	520570	5,14	251	73	0.000224882	0.0146225	0.988,0.992	0.968,0.922	0.045	4.5	4.5
61927	ENSG00000070495	JMJD6	17	-	76721262	76721351	76720359	76720498	76721797	76721933	61927	10,5	68,54	0,2	73,74	162	73	0.000341491	0.0194997	0.062,0.04	0.0,0.012	0.045	4.5	4.5
61297	ENSG00000111237	VPS29	12	-	110496822	110497002	110496045	110496203	110499534	110499583	61297	88,36	177152	39,16	155144	253	73	0.000433088	0.0229776	0.125,0.064	0.068,0.031	0.045	4.5	4.5
72100	ENSG00000167323	STIM1	11	+	3967551	3967682	3855701	3856409	4023872	4023987	72100	354275	8,4	322384	0,1	204	73	0.000920152	0.0380951	0.941,0.961	1.0,0.993	-0.045	-4.5	4.5
48797	ENSG00000163754	GYG1	3	+	148992542	148992772	148991539	148991647	148994141	148994277	48797	11,2	24,23	5,0	39,60	303	73	0.00123573	0.0458106	0.099,0.021	0.03,0.0	0.045	4.5	4.5
35581	ENSG00000138326	RPS24	10	+	78040203	78040225	78037196	78037304	78040614	78040747	35581	152108	35892196	384242	29942570	95	73	9.5135e-13	1.60255e-09	0.032,0.036	0.09,0.067	-0.044	-4.4	4.4
64317	ENSG00000127314	RAP1B	12	+	68624674	68624873	68610924	68611043	68648698	68648781	64317	4,4	103,54	9,13	49,47	272	73	0.000206822	0.0137977	0.01,0.019	0.047,0.069	-0.044	-4.4	4.4
30157	ENSG00000171612	SLC25A33	1	+	9573345	9573412	9567283	9567361	9579953	9580234	30157	476315	2,4	277310	8,12	140	73	0.000299055	0.0179771	0.992,0.976	0.948,0.931	0.044	4.4	4.4
24216	ENSG00000136068	FLNB	3	+	58141857	58141929	58138281	58138529	58142649	58142752	24216	550434	9,5	453455	18,17	145	73	0.00116194	0.0442432	0.969,0.978	0.927,0.931	0.044	4.4	4.4
24455	ENSG00000095564	BTAF1	10	+	91997079	91997180	91996368	91996570	91997602	91997751	24455	0,1	83,35	7,5	49,48	174	73	0.00116222	0.0442432	0.0,0.012	0.057,0.042	-0.044	-4.4	4.4
60926	ENSG00000181019	NQO1	16	-	69714959	69715077	69713027	69713129	69718122	69718253	60926	848627	17,20	24572322	116104	191	73	0.0014125	0.0498638	0.95,0.923	0.89,0.895	0.044	4.4	4.4
66703	ENSG00000196262	PPIA	7	+	44798747	44798813	44796680	44796793	44799246	44799277	66703	126,51	897613	26,25	1033973	139	73	1.11022e-16	3.74034e-13	0.069,0.042	0.013,0.013	0.043	4.3	4.3
11596	ENSG00000260238	PMF1-BGLAP	1	+	156225556	156225668	156212981	156213176	156232319	156232425	11596	12,7	75,61	2,1	73,80	185	73	0.000145552	0.0107184	0.059,0.043	0.011,0.005	0.043	4.3	4.3
51952	ENSG00000102181	CD99L2	X	-	150828305	150829604	150816006	150816078	150831230	150831293	51952	25,22	18,17	8,13	34,18	1372	73	0.000458271	0.0238175	0.069,0.064	0.012,0.037	0.042	4.2	4.2
75128	ENSG00000132676	DAP3	1	+	155729042	155729122	155727607	155727738	155729207	155729366	75128	456331	17,8	411395	3,4	153	73	0.000590043	0.0284122	0.928,0.952	0.985,0.979	-0.042	-4.2	4.2
52775	ENSG00000119777	TMEM214	2	+	27037789	27037892	27037560	27037702	27038145	27038237	52775	10,10	98,58	3,2	79,89	176	73	0.000710632	0.0322666	0.041,0.067	0.016,0.009	0.042	4.2	4.2
22327	ENSG00000006652	IFRD1	7	+	112459460	112459617	112458860	112459018	112461865	112461916	22327	30,19	287226	19,14	76,61	230	73	0.00110668	0.0430408	0.032,0.026	0.074,0.068	-0.042	-4.2	4.2
74351	ENSG00000092841	MYL6	12	+	56159622	56159730	56158683	56158711	56159974	56160148	74351	17811184	12,16	17791577	44,49	181	73	1.30042e-06	0.000302146	0.984,0.968	0.942,0.928	0.041	4.1	4.1
46617	ENSG00000217930	PAM16	16	-	4343482	4343726	4343206	4343291	4351231	4351262	46617	57,33	152,83	30,40	170207	317	73	0.000430055	0.0228939	0.079,0.084	0.039,0.043	0.041	4.1	4.1
43456	ENSG00000009307	CSDE1	1	-	114749820	114749904	114739752	114739890	114757924	114757987	43456	868552	42,20	744666	11,17	157	73	0.00110221	0.0429598	0.906,0.928	0.969,0.948	-0.041	-4.1	4.1
73048	ENSG00000145833	DDX46	5	+	134790105	134790222	134788512	134788591	134790469	134790552	73048	14,10	98,58	6,2	97,81	190	73	0.00127034	0.0464677	0.052,0.062	0.023,0.009	0.041	4.1	4.1
23572	ENSG00000047648	ARHGAP6	X	-	11148629	11148719	11143979	11144248	11156528	11156626	23572	13,3	65,46	4,2	94,87	163	73	0.00133498	0.0479737	0.082,0.028	0.019,0.01	0.041	4.1	4.1
35576	ENSG00000168827	GFM1	3	+	158650004	158650061	158649040	158649157	158652095	158652246	35576	14,19	194137	4,4	161139	130	73	0.000165106	0.0117258	0.039,0.072	0.014,0.016	0.04	4	4
75520	ENSG00000177410	ZFAS1	20	+	49280484	49280570	49279103	49279208	49289044	49289260	75520	1864986	18,18	621430	17,18	159	73	0.000384282	0.021311	0.979,0.962	0.944,0.916	0.04	4	4
12664	ENSG00000205323	SARNP	12	-	55766979	55767043	55760423	55760640	55789074	55789143	12664	13,11	159,90	1,3	84,91	137	73	0.000647974	0.0305052	0.042,0.061	0.006,0.017	0.04	4	4
57636	ENSG00000177981	ASB8	12	-	48151564	48151665	48151200	48151305	48153367	48153529	57636	9,6	76,53	2,0	65,53	174	73	0.00135953	0.0484994	0.047,0.045	0.013,0.0	0.04	4	4
74276	ENSG00000166902	MRPL16	11	-	59810239	59810451	59809854	59809920	59810603	59810773	74276	26,9	74,61	7,10	110104	285	73	0.000216027	0.0141663	0.083,0.036	0.016,0.024	0.039	3.9	3.9
18588	ENSG00000170889	RPS9	19	+	54206552	54206724	54206275	54206462	54207397	54207522	18588	172141	913598	69,66	1001878	245	73	2.00617e-13	3.86217e-10	0.053,0.066	0.02,0.022	0.038	3.8	3.8
64135	ENSG00000047315	POLR2B	4	+	56985259	56985457	56978895	56979004	56986353	56986426	64135	25,13	111,88	6,3	129128	271	73	1.05378e-06	0.00025587	0.057,0.038	0.012,0.006	0.038	3.8	3.8
74355	ENSG00000092841	MYL6	12	+	56159588	56159730	56158683	56158711	56159974	56160343	74355	21551466	12,16	22201965	44,49	215	73	1.99134e-06	0.000414445	0.984,0.969	0.945,0.932	0.038	3.8	3.8
26577	ENSG00000117419	ERI3	1	-	44241914	44242080	44221503	44221640	44247938	44248002	26577	28,10	101,87	8,6	123116	239	73	9.71999e-05	0.00802368	0.078,0.034	0.019,0.016	0.038	3.8	3.8
36412	ENSG00000072210	ALDH3A2	17	+	19655280	19655387	19652546	19652632	19656365	19656574	36412	55,33	269205	21,14	253185	180	73	0.000156379	0.0112694	0.077,0.061	0.033,0.03	0.038	3.8	3.8
1184	ENSG00000121022	COPS5	8	-	67060320	67060545	67059415	67059445	67061853	67062024	1184	26,17	114,86	1,10	126100	298	73	4.30057e-06	0.000777913	0.053,0.046	0.002,0.024	0.037	3.7	3.7
46030	ENSG00000100889	PCK2	14	+	24094765	24094845	24094310	24094434	24096891	24097137	46030	30,27	364275	1,1	100112	153	73	7.70256e-06	0.0011931	0.038,0.045	0.005,0.004	0.037	3.7	3.7
63513	ENSG00000196504	PRPF40A	2	-	152714549	152714629	152694062	152694622	152715994	152716130	63513	12,4	113,72	0,0	110111	153	73	0.000308248	0.018287	0.048,0.026	0.0,0.0	0.037	3.7	3.7
22250	ENSG00000164258	NDUFS4	5	+	53604723	53604895	53603451	53603530	53646232	53646405	22250	51,38	295209	17,7	282205	245	73	6.67405e-08	2.76737e-05	0.049,0.051	0.018,0.01	0.036	3.6	3.6
60022	ENSG00000106070	GRB10	7	-	50596324	50596537	50595436	50595530	50603997	50604085	60022	101,36	258202	56,30	349302	286	73	1.085e-05	0.0015807	0.091,0.044	0.039,0.025	0.036	3.6	3.6
34494	ENSG00000196586	MYO6	6	+	75895230	75895260	75892529	75892690	75907604	75907708	34494	18,13	386232	40,27	299329	103	73	0.00133975	0.048081	0.032,0.038	0.087,0.055	-0.036	-3.6	3.6
35023	ENSG00000178425	NT5DC1	6	+	116237458	116237639	116236965	116237084	116238186	116238348	35023	18,15	122,84	6,1	109,86	254	73	5.42868e-05	0.00534968	0.041,0.049	0.016,0.003	0.035	3.5	3.5
51500	ENSG00000168528	SERINC2	1	+	31427190	31427351	31426653	31426823	31428977	31429068	51500	25,25	150128	13,6	172143	234	73	8.163e-05	0.00714316	0.049,0.057	0.023,0.013	0.035	3.5	3.5
73496	ENSG00000160818	GPATCH4	1	-	156597799	156597922	156596386	156596478	156598034	156598121	73496	20,5	99,77	3,5	121123	196	73	0.00013366	0.0100486	0.07,0.024	0.009,0.015	0.035	3.5	3.5
12603	ENSG00000121749	TBC1D15	12	+	71907862	71907989	71907023	71907138	71913825	71913926	12603	15,6	102,60	3,0	66,56	200	73	0.000718344	0.0324846	0.051,0.035	0.016,0.0	0.035	3.5	3.5
42331	ENSG00000184432	COPB2	3	-	139385003	139385429	139383297	139383435	139389547	139389626	42331	73,41	135113	14,23	116,84	499	73	5.19961e-05	0.00519999	0.073,0.05	0.017,0.039	0.034	3.4	3.4
73500	ENSG00000160818	GPATCH4	1	-	156597799	156597938	156596386	156596478	156598034	156598121	73500	22,5	99,77	5,4	121123	212	73	0.000120285	0.00938325	0.071,0.022	0.014,0.011	0.034	3.4	3.4
75827	ENSG00000099282	TSPAN15	10	+	69494621	69494821	69485140	69485215	69495593	69495689	75827	30,15	139,87	4,10	102119	273	73	0.000159802	0.0114244	0.055,0.044	0.01,0.022	0.034	3.4	3.4
11288	ENSG00000089289	IGBP1	X	+	70162345	70162464	70150209	70150322	70165832	70166324	11288	29,8	132,81	6,7	100120	192	73	0.000852224	0.0362982	0.077,0.036	0.022,0.022	0.034	3.4	3.4
57761	ENSG00000148341	SH3GLB2	9	-	129015739	129015864	129014770	129014904	129021090	129021219	57761	43,42	340289	9,13	272248	198	73	1.54907e-06	0.000345046	0.045,0.051	0.012,0.019	0.033	3.3	3.3
64133	ENSG00000047315	POLR2B	4	+	56985279	56985457	56978868	56979004	56986353	56986426	64133	21,9	111,88	5,2	129128	251	73	1.50178e-05	0.00200873	0.052,0.029	0.011,0.005	0.033	3.3	3.3
34780	ENSG00000171159	C9orf16	9	+	128162003	128162952	128160313	128160486	128163442	128163890	34780	98,61	100,70	40,52	106108	1022	73	5.64454e-05	0.00549285	0.065,0.059	0.026,0.033	0.033	3.3	3.3
50743	ENSG00000166557	TMED3	15	+	79314540	79314655	79313756	79314005	79321977	79322837	50743	33,25	192176	16,17	255255	188	73	0.00025889	0.0161893	0.063,0.052	0.024,0.025	0.033	3.3	3.3
44185	ENSG00000134697	GNL2	1	-	37593098	37593190	37592711	37592806	37593761	37594092	44185	8,12	116,98	1,4	127144	165	73	0.000427506	0.0227963	0.03,0.051	0.003,0.012	0.033	3.3	3.3
16175	ENSG00000143416	SELENBP1	1	-	151369441	151369547	151368949	151369189	151369712	151369978	16175	555457	11,6	651642	2,1	179	73	0.000442638	0.0233235	0.954,0.969	0.993,0.996	-0.033	-3.3	3.3
61643	ENSG00000265681	RPL17	18	-	49491745	49491833	49491516	49491584	49492457	49492482	61643	314204	1235779	259234	16121313	161	73	0.000567557	0.0277116	0.103,0.106	0.068,0.075	0.033	3.3	3.3
73614	ENSG00000196305	IARS	9	-	92257803	92257986	92256356	92256800	92258853	92258998	73614	76,53	508317	12,8	241243	256	73	1.20316e-08	6.89946e-06	0.041,0.046	0.014,0.009	0.032	3.2	3.2
35629	ENSG00000137364	TPMT	6	-	18133409	18133566	18132132	18132177	18133803	18133889	35629	21,3	103,70	2,1	92,79	230	73	7.8981e-05	0.00697933	0.061,0.013	0.007,0.004	0.032	3.2	3.2
21738	ENSG00000160917	CPSF4	7	+	99439486	99439596	99438921	99439185	99444788	99444839	21738	8,14	122108	1,3	147144	183	73	0.000149044	0.0108715	0.025,0.049	0.003,0.008	0.032	3.2	3.2
16202	ENSG00000143416	SELENBP1	1	-	151369441	151369553	151369067	151369189	151369712	151369769	16202	587480	11,6	666672	2,1	185	73	0.000518209	0.0259124	0.955,0.969	0.992,0.996	-0.032	-3.2	3.2
1009	ENSG00000182944	EWSR1	22	+	29282389	29282557	29278029	29278216	29286922	29287134	1009	801613	14,4	689771	1,2	241	73	0.000609517	0.0290952	0.945,0.979	0.995,0.992	-0.032	-3.2	3.2
73136	ENSG00000104529	EEF1D	8	-	143588990	143590092	143586728	143586852	143597347	143597675	73136	540461	442392	357543	727679	1175	73	6.81095e-08	2.78134e-05	0.071,0.068	0.03,0.047	0.031	3.1	3.1
64012	ENSG00000105819	PMPCB	7	+	103307595	103307708	103304410	103304490	103308951	103309259	64012	1064775	16,18	11231142	7,7	186	73	0.000394214	0.0217234	0.963,0.944	0.984,0.985	-0.031	-3.1	3.1
68986	ENSG00000133142	TCEAL4	X	+	103585858	103586107	103585522	103585624	103586218	103586291	68986	85,64	265178	34,34	200166	322	73	0.00132483	0.0477683	0.068,0.075	0.037,0.044	0.031	3.1	3.1
74345	ENSG00000092841	MYL6	12	+	56159586	56159724	56158361	56158711	56159974	56160148	74345	23451789	12,16	27012395	44,49	211	73	7.46094e-06	0.00117252	0.985,0.975	0.955,0.944	0.03	3	3
74337	ENSG00000092841	MYL6	12	+	56159586	56159705	56158361	56158711	56159974	56160148	74337	20641621	12,16	24752175	44,49	192	73	1.20538e-05	0.00169648	0.985,0.975	0.955,0.944	0.03	3	3
62943	ENSG00000180879	SSR4	X	+	153795662	153795804	153794673	153794754	153796433	153796516	62943	70,75	342273	38,68	449344	215	73	0.000869683	0.0368259	0.065,0.085	0.028,0.063	0.03	3	3
51503	ENSG00000168528	SERINC2	1	+	31427193	31427351	31426653	31426823	31428977	31429068	51503	22,24	150128	15,6	172143	231	73	0.000980264	0.0398493	0.044,0.056	0.027,0.013	0.03	3	3
74336	ENSG00000092841	MYL6	12	+	56159586	56159622	56158683	56158711	56159974	56160148	74336	1248995	12,16	15091331	44,49	109	73	1.37082e-05	0.00185696	0.986,0.977	0.958,0.948	0.029	2.9	2.9
59967	ENSG00000106070	GRB10	7	-	50597664	50597848	50595436	50595530	50603997	50604085	59967	64,48	258202	47,36	349302	257	73	0.000493397	0.0249494	0.066,0.063	0.037,0.033	0.029	2.9	2.9
55591	ENSG00000145391	SETD7	4	-	139531482	139531592	139529030	139529220	139533164	139533366	55591	14,5	124,96	1,1	121150	183	73	0.000509028	0.0255481	0.043,0.02	0.003,0.003	0.029	2.9	2.9
6902	ENSG00000138029	HADHB	2	+	26260980	26261063	26254429	26254474	26263379	26263483	6902	13,7	162,93	1,2	131119	156	73	0.000683797	0.0315577	0.036,0.034	0.004,0.008	0.029	2.9	2.9
32494	ENSG00000198363	ASPH	8	-	61633682	61633727	61624538	61626280	61637946	61638003	32494	408284	17,5	14901169	17,11	118	73	0.00102992	0.0411234	0.937,0.972	0.982,0.985	-0.029	-2.9	2.9
26285	ENSG00000086205	FOLH1	11	-	49174007	49174132	49173356	49173476	49174891	49174977	26285	25,7	915643	77,73	842715	198	73	1.46883e-13	3.04521e-10	0.01,0.004	0.033,0.036	-0.028	-2.8	2.8
33671	ENSG00000076554	TPD52	8	-	80119814	80119884	80064477	80064593	80171424	80171471	33671	1,3	292249	14,20	249280	143	73	1.33159e-05	0.00181716	0.002,0.006	0.028,0.035	-0.028	-2.8	2.8
74260	ENSG00000106615	RHEB	7	-	151498088	151498180	151490942	151491014	151519459	151519851	74260	1,3	273177	16,11	188163	165	73	4.22175e-05	0.00447091	0.002,0.007	0.036,0.029	-0.028	-2.8	2.8
35020	ENSG00000178425	NT5DC1	6	+	116237439	116237639	116236965	116237084	116238186	116238348	35020	15,12	122,84	3,2	109,86	273	73	0.000282322	0.0172077	0.032,0.037	0.007,0.006	0.028	2.8	2.8
21549	ENSG00000112414	ADGRG6	6	+	142405342	142405391	142403801	142403973	142405687	142405828	21549	0,1	370217	12,10	216216	122	73	0.000335978	0.0193003	0.0,0.003	0.032,0.027	-0.028	-2.8	2.8
40794	ENSG00000112339	HBS1L	6	-	135010613	135010759	135002733	135002842	135039572	135039767	40794	16,10	175103	2,0	104,75	219	73	0.000702319	0.0320286	0.03,0.031	0.006,0.0	0.028	2.8	2.8
18871	ENSG00000113048	MRPS27	5	-	72227049	72227275	72226056	72226199	72228265	72228368	18871	22,12	90,70	10,16	174148	299	73	0.00125277	0.0460323	0.056,0.04	0.014,0.026	0.028	2.8	2.8
27377	ENSG00000259332	ST20-MTHFS	15	-	79846711	79846856	79845149	79845442	79889092	79889354	27377	35,10	182141	6,4	126105	218	73	0.000297447	0.0179146	0.061,0.023	0.016,0.013	0.027	2.7	2.7
10269	ENSG00000214265	RP11-701H24.9	15	+	24967028	24967240	24962113	24962209	24967931	24968082	10269	122117	739534	172125	475476	285	73	0.000381574	0.0212045	0.041,0.053	0.085,0.063	-0.027	-2.7	2.7
32916	ENSG00000206527	HACD2	3	-	123499499	123499626	123491553	123494970	123500514	123500693	32916	16,5	134,78	2,2	117112	200	73	0.00064855	0.0305056	0.042,0.023	0.006,0.006	0.027	2.7	2.7
32911	ENSG00000206527	HACD2	3	-	123499499	123499630	123491553	123494970	123500514	123500693	32911	16,6	134,78	3,2	117112	204	73	0.000680234	0.0315011	0.041,0.027	0.009,0.006	0.027	2.7	2.7
45796	ENSG00000047849	MAP4	3	-	47909037	47912421	47877416	47877523	47914816	47914939	45796	482408	232164	115132	151114	3457	73	1.31989e-09	1.14753e-06	0.042,0.05	0.016,0.024	0.026	2.6	2.6
26942	ENSG00000151726	ACSL1	4	-	184770047	184770263	184768327	184768450	184770398	184770476	26942	51,42	290219	35,42	488556	289	73	2.4284e-06	0.000484817	0.043,0.046	0.018,0.019	0.026	2.6	2.6
5720	ENSG00000106305	AIMP2	7	+	6012678	6013140	6009289	6009498	6015145	6015251	5720	33,43	117118	17,17	144151	535	73	1.27069e-05	0.00175629	0.037,0.047	0.016,0.015	0.026	2.6	2.6
45146	ENSG00000118705	RPN2	20	+	37238401	37238449	37236579	37236709	37241302	37241619	45146	7,8	499349	19,23	337327	121	73	1.77094e-05	0.00230026	0.008,0.014	0.033,0.041	-0.026	-2.6	2.6
73603	ENSG00000196305	IARS	9	-	92255534	92255620	92253361	92253453	92256679	92256800	73603	23,13	247182	4,3	167122	159	73	0.000450982	0.0236309	0.041,0.032	0.011,0.011	0.026	2.6	2.6
18585	ENSG00000170889	RPS9	19	+	54206611	54206724	54206275	54206462	54207397	54207647	18585	81,59	913598	27,27	1001878	186	73	2.17145e-10	2.49042e-07	0.034,0.037	0.01,0.012	0.025	2.5	2.5
57758	ENSG00000148341	SH3GLB2	9	-	129015739	129015860	129014770	129014904	129021090	129021211	57758	29,33	340289	5,11	272248	194	73	1.72487e-05	0.00224583	0.031,0.041	0.007,0.016	0.025	2.5	2.5
35726	ENSG00000116918	TSNAX	1	+	231563464	231563629	231561127	231561255	231564527	231566524	35726	24,12	171148	4,4	162150	238	73	5.85708e-05	0.00562385	0.041,0.024	0.008,0.008	0.025	2.5	2.5
22247	ENSG00000164258	NDUFS4	5	+	53604806	53604895	53603451	53603530	53646232	53646405	22247	24,15	295209	8,2	282205	162	73	6.9361e-05	0.00632629	0.035,0.031	0.013,0.004	0.025	2.5	2.5
73604	ENSG00000196305	IARS	9	-	92242613	92242687	92242153	92242330	92243215	92243311	73604	74,41	740436	17,11	312342	147	73	0.000167501	0.0118491	0.047,0.045	0.026,0.016	0.025	2.5	2.5
22329	ENSG00000006652	IFRD1	7	+	112470898	112471033	112467980	112468115	112472218	112472347	22329	24,18	540434	12,18	138123	208	73	0.000726818	0.0327579	0.015,0.014	0.03,0.049	-0.025	-2.5	2.5
75148	ENSG00000132676	DAP3	1	+	155729041	155729122	155727607	155727738	155729207	155729366	75148	809548	17,8	724653	3,4	154	73	0.000732165	0.0328574	0.958,0.97	0.991,0.987	-0.025	-2.5	2.5
47887	ENSG00000143753	DEGS1	1	+	224191091	224191156	224190135	224190319	224192331	224192440	47887	50,53	608443	67,75	14141286	138	73	0.000261362	0.016325	0.042,0.06	0.024,0.03	0.024	2.4	2.4
62941	ENSG00000180879	SSR4	X	+	153795927	153796138	153794675	153794754	153796433	153796552	62941	72,68	342273	51,48	449344	284	73	0.000520271	0.0259433	0.051,0.06	0.028,0.035	0.024	2.4	2.4
43448	ENSG00000009307	CSDE1	1	-	114749820	114750207	114739691	114739890	114757924	114757983	43448	43723115	42,20	39963476	11,17	460	73	0.000944719	0.0388691	0.943,0.961	0.983,0.97	-0.024	-2.4	2.4
24707	ENSG00000129083	COPB1	11	-	14494531	14494727	14494316	14494439	14498837	14498985	24707	3,4	173120	11,12	100102	269	73	0.000688952	0.0315971	0.005,0.009	0.029,0.031	-0.023	-2.3	2.3
35015	ENSG00000178425	NT5DC1	6	+	116237395	116237639	116236965	116237084	116238186	116238348	35015	14,13	122,84	3,3	109,86	317	73	0.000917251	0.0380627	0.026,0.034	0.006,0.008	0.023	2.3	2.3
1894	ENSG00000166451	CENPN	16	+	81014259	81014391	81014135	81014181	81017325	81017385	1894	111,69	692450	67,57	692692	205	73	0.000382199	0.0212173	0.054,0.052	0.033,0.028	0.022	2.2	2.2
1900	ENSG00000166451	CENPN	16	+	81014279	81014391	81014135	81014181	81017325	81017385	1900	98,64	692450	60,53	692692	185	73	0.00068577	0.0315947	0.053,0.053	0.033,0.029	0.022	2.2	2.2
62939	ENSG00000180879	SSR4	X	+	153795927	153796126	153794675	153794754	153796433	153796516	62939	66,53	342273	44,40	449344	272	73	0.000945494	0.0388691	0.049,0.05	0.026,0.03	0.022	2.2	2.2
48452	ENSG00000100554	ATP6V1D	14	-	67353698	67353959	67352922	67353040	67359657	67359832	48452	15,11	123,72	4,2	90,99	334	73	0.00136332	0.0485715	0.026,0.032	0.01,0.004	0.022	2.2	2.2
73148	ENSG00000104529	EEF1D	8	-	143592714	143592893	143586728	143586852	143597347	143597415	73148	44,50	442392	23,33	727679	252	73	1.54998e-07	5.18945e-05	0.028,0.036	0.009,0.014	0.021	2.1	2.1
35176	ENSG00000128609	NDUFA5	7	-	123546582	123546817	123545610	123545676	123550469	123550586	35176	69,34	443268	24,15	404359	308	73	8.05068e-07	0.000208637	0.036,0.029	0.014,0.01	0.021	2.1	2.1
74347	ENSG00000092841	MYL6	12	+	56159586	56159730	56158683	56158711	56159974	56160148	74347	36422661	12,16	40543568	44,49	217	73	5.04024e-06	0.000859778	0.99,0.982	0.969,0.961	0.021	2.1	2.1
62673	ENSG00000155368	DBI	2	+	119367558	119367644	119366988	119367060	119368187	119368305	62673	97,96	1079815	101,63	14501538	159	73	2.57276e-05	0.00309558	0.04,0.051	0.031,0.018	0.021	2.1	2.1
29727	ENSG00000250151	ARPC4-TTLL3	3	+	9803535	9803707	9801660	9801756	9803842	9804013	29727	28,15	231179	4,10	244238	245	73	4.28e-05	0.00447979	0.035,0.024	0.005,0.012	0.021	2.1	2.1
61485	ENSG00000143321	HDGF	1	-	156744500	156744570	156744162	156744348	156745007	156745146	61485	42,27	492328	16,21	453456	143	73	0.0012763	0.0466108	0.042,0.04	0.018,0.023	0.021	2.1	2.1
35180	ENSG00000128609	NDUFA5	7	-	123546657	123546817	123545610	123545676	123550469	123550586	35180	42,26	443268	12,12	404359	233	73	7.07865e-06	0.00112226	0.029,0.029	0.009,0.01	0.02	2	2
49693	ENSG00000158715	SLC45A3	1	-	205671949	205672163	205664484	205664886	205680393	205680459	49693	21,21	174135	11,15	219253	287	73	0.000954995	0.039117	0.03,0.038	0.013,0.015	0.02	2	2
73120	ENSG00000104529	EEF1D	8	-	143592714	143592942	143586728	143586852	143597347	143597365	73120	51,64	442392	26,50	727679	301	73	2.73749e-07	8.02311e-05	0.027,0.038	0.009,0.018	0.019	1.9	1.9
65615	ENSG00000169710	FASN	17	-	82079809	82080015	82079356	82079608	82080139	82080238	65615	80,62	441445	134192	17052159	279	73	2.09881e-05	0.00266826	0.045,0.035	0.02,0.023	0.019	1.9	1.9
49388	ENSG00000133318	RTN3	11	+	63718980	63721032	63681495	63681778	63749990	63750198	49388	681496	512528	251229	430411	2125	73	3.80933e-08	1.72553e-05	0.044,0.031	0.02,0.019	0.018	1.8	1.8
73128	ENSG00000104529	EEF1D	8	-	143592646	143592797	143586728	143586852	143597347	143597380	73128	32,44	442392	13,34	727679	224	73	2.47988e-06	0.000493267	0.023,0.035	0.006,0.016	0.018	1.8	1.8
8602	ENSG00000129559	NEDD8	14	-	24217488	24217636	24217019	24217223	24218132	24218215	8602	19,28	448271	4,7	370358	221	73	0.000282518	0.0172077	0.014,0.033	0.004,0.006	0.018	1.8	1.8
67604	ENSG00000110321	EIF4G2	11	-	10800089	10800171	10799551	10799756	10800243	10800348	67604	19831375	31,11	1077969	2,4	155	73	0.00036014	0.0202852	0.968,0.983	0.996,0.991	-0.018	-1.8	1.8
49397	ENSG00000133318	RTN3	11	+	63718701	63721032	63681482	63681778	63749990	63750198	49397	730530	512528	272247	430411	2404	73	5.03114e-08	2.18372e-05	0.041,0.03	0.019,0.018	0.017	1.7	1.7
13079	ENSG00000116171	SCP2	1	+	52993257	52996000	52988028	52988136	53014889	53015043	13079	104,43	77,90	42,37	156155	2816	73	6.39795e-07	0.00017073	0.034,0.012	0.007,0.006	0.017	1.7	1.7
4994	ENSG00000176046	NUPR1	16	-	28538525	28538654	28538005	28538155	28538795	28538951	4994	155,78	20901420	9,4	401350	202	73	1.56418e-06	0.000346977	0.026,0.019	0.008,0.004	0.017	1.7	1.7
29857	ENSG00000169100	SLC25A6	X	-	1390191	1390290	1389240	1389727	1391898	1392103	29857	20,31	554431	12,10	826833	172	73	9.0464e-05	0.00768447	0.015,0.03	0.006,0.005	0.017	1.7	1.7
26294	ENSG00000086205	FOLH1	11	-	49174039	49174132	49173356	49173476	49174891	49174977	26294	7,2	915643	35,32	842715	166	73	0.000431111	0.0229135	0.003,0.001	0.018,0.019	-0.017	-1.7	1.7
68640	ENSG00000164647	STEAP1	7	+	90162973	90163110	90161913	90162078	90164476	90164829	68640	36,20	431278	10,25	555503	210	73	0.000303522	0.0181661	0.028,0.024	0.006,0.017	0.015	1.5	1.5
35179	ENSG00000128609	NDUFA5	7	-	123546691	123546817	123545610	123545676	123550469	123550586	35179	25,19	443268	8,7	404359	199	73	0.000522942	0.0260453	0.02,0.025	0.007,0.007	0.015	1.5	1.5
29860	ENSG00000169100	SLC25A6	X	-	1390191	1390293	1389240	1389727	1391898	1392088	29860	21,27	554431	10,10	826833	175	73	0.000617011	0.0292005	0.016,0.025	0.005,0.005	0.015	1.5	1.5
14980	ENSG00000144381	HSPD1	2	-	197495293	197495376	197494662	197494752	197497139	197497392	14980	42753008	53,24	29732631	12,8	156	73	5.70599e-05	0.0055419	0.974,0.983	0.991,0.994	-0.014	-1.4	1.4
56503	ENSG00000008394	MGST1	12	+	16353245	16353467	16347693	16347710	16354230	16354377	56503	45,25	491422	9,11	584537	295	73	0.000431455	0.0229135	0.022,0.014	0.004,0.005	0.013	1.3	1.3
35582	ENSG00000138326	RPS24	10	+	78040200	78040225	78037193	78037304	78040614	78040747	35582	46,21	35892196	108,53	29942570	98	73	7.11541e-07	0.000186189	0.009,0.007	0.026,0.015	-0.012	-1.2	1.2
16762	ENSG00000151150	ANK3	10	-	60068636	60076448	60067934	60068009	60080536	60080618	16762	298208	167116	71,63	158149	7885	73	0.000137357	0.0102126	0.016,0.016	0.004,0.004	0.012	1.2	1.2
1942	ENSG00000113719	ERGIC1	5	+	172915517	172915690	172914713	172914838	172924004	172924024	1942	40,31	541427	15,21	562605	246	73	0.000196907	0.0133008	0.021,0.021	0.008,0.01	0.012	1.2	1.2
49395	ENSG00000133318	RTN3	11	+	63720849	63721032	63681499	63681778	63749990	63750198	49395	53,29	512528	19,12	430411	256	73	0.000768567	0.0339025	0.029,0.015	0.012,0.008	0.012	1.2	1.2
35732	ENSG00000106400	ZNHIT1	7	+	101221632	101221796	101218165	101218217	101222603	101222774	35732	36,19	484376	10,8	478405	237	73	0.000898952	0.0376805	0.022,0.015	0.006,0.006	0.012	1.2	1.2
4995	ENSG00000176046	NUPR1	16	-	28538525	28538674	28538005	28538155	28538795	28539008	4995	121,67	20901420	8,8	401350	222	73	0.00108901	0.0425686	0.019,0.015	0.007,0.007	0.01	1	1
35733	ENSG00000106400	ZNHIT1	7	+	101218318	101221796	101218180	101218217	101222603	101222774	35733	435325	484376	260258	478405	3551	73	0.00135076	0.0483156	0.018,0.017	0.011,0.013	0.006	0.6	0.6
15494	ENSG00000103121	CMC2	16	-	81001247	81001334	80981805	80981877	81006733	81006858	15494	5,8	6,3	13,12	1,1	160	73	0.00142072	0.0500868	0.275,0.549	0.856,0.846	-0.439	-43.9	43.9
17884	ENSG00000075234	TTC38	22	+	46292202	46292328	46289825	46289899	46292790	46292933	17884	40,30	17,13	32,32	32,37	199	73	0.00142391	0.0501664	0.463,0.458	0.268,0.241	0.206	20.6	20.6
65337	ENSG00000214367	HAUS3	4	-	2241519	2241781	2240846	2241093	2242050	2242121	65337	27,41	0,1	12,34	4,1	335	73	0.00142795	0.0502756	1.0,0.899	0.395,0.881	0.311	31.1	31.1
17252	ENSG00000070159	PTPN3	9	-	109384015	109384175	109383422	109383551	109389232	109389379	17252	11,5	41,30	3,2	47,53	233	73	0.00142912	0.0502841	0.078,0.05	0.02,0.012	0.048	4.8	4.8
12750	ENSG00000151640	DPYSL4	10	+	132192282	132192520	132190746	132190835	132192657	132192832	12750	8,9	10,5	2,5	18,15	311	73	0.00143736	0.0505409	0.158,0.297	0.025,0.073	0.178	17.8	17.8
49209	ENSG00000060138	YBX3	12	-	10709907	10710113	10704059	10704148	10713210	10713333	49209	400298	169136	287287	195195	279	73	0.00144007	0.0506035	0.382,0.364	0.278,0.278	0.095	9.5	9.5
5643	ENSG00000006194	ZNF263	16	+	3288453	3288570	3286022	3286149	3289392	3291460	5643	49,32	1,0	32,49	2,5	190	73	0.00144119	0.0506096	0.95,1.0	0.86,0.79	0.15	15	15
14534	ENSG00000123349	PFDN5	12	+	53296243	53296275	53295290	53295639	53297849	53297924	14534	308278	96,57	358285	155123	105	73	0.00144594	0.0506776	0.69,0.772	0.616,0.617	0.114	11.4	11.4
52049	ENSG00000115361	ACADL	2	-	210207366	210207614	210205631	210205796	210210195	210210262	52049	124,86	162128	50,47	104133	321	73	0.00144588	0.0506776	0.148,0.133	0.099,0.074	0.054	5.4	5.4
55694	ENSG00000168958	MFF	2	+	227342744	227342819	227340291	227340380	227355676	227355761	55694	23,15	63,37	29,18	26,22	148	73	0.00144593	0.0506776	0.153,0.167	0.355,0.288	-0.162	-16.2	16.2
25648	ENSG00000064042	LIMCH1	4	+	41577474	41577572	41551320	41551395	41598919	41598948	25648	1,0	6,11	6,4	10,17	171	73	0.00145218	0.0508632	0.066,0.0	0.204,0.091	-0.114	-11.4	11.4
42582	ENSG00000221978	CCNL2	1	-	1392678	1392798	1390765	1390865	1393395	1393460	42582	216133	11,2	117116	12,14	193	73	0.00145325	0.0508674	0.881,0.962	0.787,0.758	0.149	14.9	14.9
32008	ENSG00000109118	PHF12	17	-	28926781	28926873	28925220	28925259	28926990	28927063	32008	1,5	3,1	5,4	0,1	165	73	0.00145473	0.0508865	0.129,0.689	1.0,0.639	-0.411	-41.1	41.1
76287	ENSG00000104419	NDRG1	8	-	133284248	133284325	133280231	133280267	133297133	133297256	76287	84,75	7,1	26,48	0,0	150	73	0.00145934	0.0510145	0.854,0.973	1.0,1.0	-0.087	-8.7	8.7
61867	ENSG00000162062	C16orf59	16	+	2460282	2460381	2460085	2460170	2460622	2460693	61867	13,9	0,0	15,35	4,1	172	73	0.00146357	0.051129	1.0,1.0	0.614,0.937	0.224	22.4	22.4
70239	ENSG00000143479	DYRK3	1	+	206636874	206636968	206635727	206635780	206637649	206637761	70239	9,4	5,2	2,0	4,3	167	73	0.00146959	0.0512731	0.44,0.466	0.179,0.0	0.364	36.4	36.4
8995	ENSG00000154217	PITPNC1	17	+	67687065	67687184	67675478	67675542	67692571	67697256	8995	98,59	1,2	77,90	8,7	192	73	0.00146879	0.0512731	0.974,0.918	0.785,0.83	0.138	13.8	13.8
2510	ENSG00000223756	TSSC2	11	+	3393085	3393159	3384898	3384968	3397116	3397406	2510	0,0	7,3	4,2	4,14	147	73	0.0014731	0.051296	0.0,0.0	0.332,0.066	-0.199	-19.9	19.9
48478	ENSG00000103253	HAGHL	16	+	728315	728424	728115	728233	728503	728604	48478	102,75	0,0	71,92	0,7	182	73	0.00147163	0.051296	1.0,1.0	1.0,0.841	0.08	8	8
60925	ENSG00000181019	NQO1	16	-	69714963	69715077	69713027	69713129	69718122	69718253	60925	12561024	17,20	38543594	116104	187	73	0.00147241	0.051296	0.966,0.952	0.928,0.931	0.029	2.9	2.9
69984	ENSG00000248498	ASNSP1	8	-	46600435	46600601	46596041	46596227	46614276	46614523	69984	14,2	44,26	0,0	13,4	239	73	0.00147476	0.0513207	0.089,0.023	0.0,0.0	0.056	5.6	5.6
37058	ENSG00000104626	ERI1	8	+	9004073	9004296	9002890	9003171	9007969	9008022	37058	8,1	15,16	0,0	25,33	296	73	0.00147688	0.0513611	0.116,0.015	0.0,0.0	0.066	6.6	6.6
33578	ENSG00000204120	GIGYF2	2	+	232722553	232722658	232703423	232703489	232735154	232735237	33578	9,1	37,13	0,0	13,14	178	73	0.00147826	0.0513759	0.091,0.031	0.0,0.0	0.061	6.1	6.1
43911	ENSG00000187210	GCNT1	9	+	76460059	76460177	76459229	76459305	76500915	76501061	43911	33,19	15,11	11,14	18,20	191	73	0.00148242	0.0514872	0.457,0.398	0.189,0.211	0.227	22.7	22.7
3855	ENSG00000170100	ZNF778	16	+	89223156	89223384	89222091	89222183	89224718	89224802	3855	9,16	0,1	21,12	3,3	301	73	0.00149263	0.0517829	1.0,0.795	0.629,0.492	0.337	33.7	33.7
68107	ENSG00000283050	GTF2IP12	4	-	119410516	119410716	119410231	119410289	119412351	119412542	68107	14,13	2,5	11,6	1,0	273	73	0.00149285	0.0517829	0.652,0.41	0.746,1.0	-0.342	-34.2	34.2
48719	ENSG00000110497	AMBRA1	11	-	46512726	46512813	46508190	46508370	46541944	46543398	48719	21,24	0,2	13,22	3,6	160	73	0.00149556	0.0518434	1.0,0.846	0.664,0.626	0.278	27.8	27.8
3629	ENSG00000072849	DERL2	17	-	5477847	5477993	5474609	5474789	5480053	5480144	3629	17,15	188140	4,2	113,93	219	73	0.00149909	0.0519275	0.029,0.034	0.012,0.007	0.022	2.2	2.2
449	ENSG00000106635	BCL7B	7	-	73543547	73543644	73539881	73540052	73552166	73552242	449	203161	15,12	155190	26,31	170	73	0.00149991	0.0519275	0.853,0.852	0.719,0.725	0.131	13.1	13.1
65149	ENSG00000130489	SCO2	22	-	50526000	50526141	50524001	50524424	50526245	50526439	65149	132112	2,0	73,98	3,6	214	73	0.00150475	0.0520616	0.957,1.0	0.892,0.848	0.108	10.8	10.8
19170	ENSG00000132424	PNISR	6	-	99416348	99416451	99414571	99414686	99425214	99425270	19170	13,10	0,1	11,7	2,3	176	73	0.00151257	0.0522985	1.0,0.806	0.695,0.492	0.31	31	31
28696	ENSG00000146963	LUC7L2	7	+	139363365	139363452	139363175	139363259	139371386	139371463	28696	24,18	8,4	21,20	1,1	160	73	0.00151761	0.0524391	0.578,0.672	0.905,0.901	-0.278	-27.8	27.8
35761	ENSG00000129187	DCTD	4	-	182916722	182916857	182915460	182915575	182917310	182917361	35761	4,3	25,17	9,10	14,12	208	73	0.00152143	0.0525377	0.053,0.058	0.184,0.226	-0.15	-15	15
45058	ENSG00000154473	BUB3	10	+	123163819	123163974	123162611	123162828	123165046	123165365	45058	323169	31,17	229233	38,50	228	73	0.00152379	0.0525854	0.769,0.761	0.659,0.599	0.136	13.6	13.6
52050	ENSG00000115361	ACADL	2	-	210207366	210207605	210205631	210205796	210210195	210210262	52050	107,77	162128	39,45	104133	312	73	0.00152827	0.0526625	0.134,0.123	0.081,0.073	0.052	5.2	5.2
52678	ENSG00000229970	AC007128.1	7	+	8337038	8337232	8336426	8336532	8340382	8340556	52678	10,10	0,0	2,2	1,1	267	73	0.00152896	0.0526625	1.0,1.0	0.354,0.354	0.646	64.6	64.6
853	ENSG00000162769	FLVCR1	1	+	212864392	212864519	212863630	212863869	212870053	212870166	853	6,2	1,0	2,3	1,2	200	73	0.00152712	0.0526625	0.687,1.0	0.422,0.354	0.456	45.6	45.6
62375	ENSG00000168283	BMI1	10	+	22326020	22326076	22325656	22325728	22326430	22326831	62375	8,9	3,3	6,7	0,1	129	73	0.00153267	0.0527567	0.601,0.629	1.0,0.798	-0.284	-28.4	28.4
73308	ENSG00000111011	RSRC2	12	-	122520503	122520581	122518929	122519029	122521384	122521428	73308	66,40	75,58	39,28	93,74	151	73	0.00153563	0.052825	0.298,0.25	0.169,0.155	0.112	11.2	11.2
28828	ENSG00000250420	AACSP1	5	-	178793773	178794018	178793313	178793437	178797530	178797611	28828	3,5	5,0	1,1	0,0	318	73	0.00154078	0.0529681	0.121,1.0	1.0,1.0	-0.44	-44	44
68004	ENSG00000136536	2007-03-01	2	+	159745769	159745937	159743060	159743253	159747804	159748903	68004	341211	3,0	208218	2,10	241	73	0.00154215	0.0529816	0.972,1.0	0.969,0.868	0.068	6.8	6.8
57846	ENSG00000040933	INPP4A	2	+	98571884	98572029	98568570	98568668	98572814	98572927	57846	5,6	18,17	0,2	15,25	218	73	0.00154516	0.053051	0.085,0.106	0.0,0.026	0.083	8.3	8.3
50953	ENSG00000167705	RILP	17	-	1646905	1646989	1646192	1646619	1647834	1647957	50953	156126	3,9	180183	1,2	157	73	0.00154859	0.0531011	0.96,0.867	0.988,0.977	-0.069	-6.9	6.9
63801	ENSG00000197562	RAB40C	16	+	625036	625242	618199	618260	625431	625509	63801	6,12	28,21	2,1	15,23	279	73	0.00154767	0.0531011	0.053,0.13	0.034,0.011	0.069	6.9	6.9
21886	ENSG00000152457	DCLRE1C	10	-	14942113	14942435	14939809	14939869	14945104	14945189	21886	6,4	3,11	2,0	7,15	395	73	0.001551	0.0531494	0.27,0.063	0.05,0.0	0.142	14.2	14.2
68607	ENSG00000129317	PUS7L	12	-	43731070	43731228	43718992	43730702	43731704	43731758	68607	9,4	14,12	3,3	28,36	231	73	0.00155282	0.0531494	0.169,0.095	0.033,0.026	0.103	10.3	10.3
9167	ENSG00000108423	TUBD1	17	-	59891813	59891960	59890883	59891041	59892696	59892935	9167	0,0	19,8	6,3	20,14	220	73	0.00155295	0.0531494	0.0,0.0	0.091,0.066	-0.079	-7.9	7.9
32595	ENSG00000108587	GOSR1	17	+	30510852	30510909	30492678	30492753	30519938	30520021	32595	32,33	3,3	26,29	0,0	130	73	0.00155543	0.0531667	0.857,0.861	1.0,1.0	-0.141	-14.1	14.1
46178	ENSG00000198157	HMGN5	X	-	81118729	81118759	81118431	81118485	81121534	81121638	46178	6,2	5,0	2,1	0,0	103	73	0.00155453	0.0531667	0.46,1.0	1.0,1.0	-0.27	-27	27
62740	ENSG00000177663	IL17RA	22	+	17105852	17105954	17105590	17105602	17107726	17107768	62740	46,44	0,1	31,30	2,4	175	73	0.00156568	0.0534833	1.0,0.948	0.866,0.758	0.162	16.2	16.2
40263	ENSG00000074696	HACD3	15	+	65571547	65571654	65570090	65570203	65572234	65572366	40263	215133	4,6	416398	1,3	180	73	0.00157676	0.0538053	0.956,0.9	0.994,0.982	-0.06	-6	6
55686	ENSG00000168958	MFF	2	+	227352513	227352573	227340291	227340380	227355676	227355761	55686	42,26	63,37	37,37	26,22	133	73	0.00157711	0.0538053	0.268,0.278	0.439,0.48	-0.186	-18.6	18.6
36192	ENSG00000114956	DGUOK	2	+	73950584	73950732	73946718	73946906	73957124	73957240	36192	172101	6,2	124105	0,0	221	73	0.00157934	0.0538134	0.904,0.943	1.0,1.0	-0.077	-7.7	7.7
57304	ENSG00000159214	CCDC24	1	+	43992152	43992387	43991846	43992004	43992522	43992639	57304	50,57	1,1	85,60	6,8	308	73	0.00157862	0.0538134	0.922,0.931	0.771,0.64	0.221	22.1	22.1
62217	ENSG00000084234	APLP2	11	+	130137255	130137291	130135562	130135715	130140397	130140483	62217	84,55	535363	98,79	336356	109	73	0.00158491	0.0539692	0.095,0.092	0.163,0.129	-0.053	-5.3	5.3
10137	ENSG00000075413	MARK3	14	+	103448918	103448967	103428386	103428440	103451917	103451983	10137	165156	7,5	105138	0,1	122	73	0.00158698	0.0539713	0.934,0.949	1.0,0.988	-0.052	-5.2	5.2
70774	ENSG00000188554	NBR1	17	+	43191371	43191581	43189913	43190776	43193093	43193253	70774	810495	4,2	449345	8,7	283	73	0.00158671	0.0539713	0.981,0.985	0.935,0.927	0.052	5.2	5.2
28424	ENSG00000139218	SCAF11	12	-	45974189	45975734	45964106	45964188	45990352	45990565	28424	52,53	40,25	40,46	51,61	1618	73	0.00158833	0.0539833	0.055,0.087	0.034,0.033	0.037	3.7	3.7
3233	ENSG00000139546	TARBP2	12	+	53505134	53505262	53504697	53504815	53505648	53505850	3233	182158	0,1	149158	6,3	201	73	0.00159603	0.0541423	1.0,0.983	0.9,0.95	0.067	6.7	6.7
37265	ENSG00000213793	ZNF888	19	-	52917607	52917704	52915195	52915322	52917858	52917997	37265	2,4	1,2	1,0	1,1	170	73	0.00159599	0.0541423	0.462,0.462	0.3,0.0	0.312	31.2	31.2
42180	ENSG00000277400	AC145212.4	GL000194.1	-	60347	60574	53589	55676	112791	112850	42180	8,5	1,0	7,5	2,2	300	73	0.00159488	0.0541423	0.661,1.0	0.46,0.378	0.411	41.1	41.1
13628	ENSG00000144233	AMMECR1L	2	-	127871248	127871359	127870761	127870928	127873827	127874272	13628	51,30	0,0	31,25	4,1	184	73	0.00160171	0.0541647	1.0,1.0	0.755,0.908	0.168	16.8	16.8
25405	ENSG00000126001	CEP250	20	+	35458303	35458374	35455163	35455242	35459982	35460105	25405	9,8	0,1	7,7	1,4	144	73	0.00160113	0.0541647	1.0,0.802	0.78,0.47	0.276	27.6	27.6
49830	ENSG00000148985	PGAP2	11	+	3811249	3811424	3808293	3808315	3824269	3824376	49830	63,65	6,1	69,62	1,0	248	73	0.00160148	0.0541647	0.756,0.95	0.953,1.0	-0.123	-12.3	12.3
57557	ENSG00000146872	TLK2	17	+	62508407	62508553	62481123	62481206	62520772	62520844	57557	24,17	26,16	8,9	27,25	219	73	0.00159905	0.0541647	0.235,0.262	0.09,0.107	0.15	15	15
66545	ENSG00000196091	MYBPC1	12	+	101626871	101626910	101617201	101617243	101629433	101629544	66545	4,5	12,10	2,0	18,16	112	73	0.00160037	0.0541647	0.178,0.246	0.068,0.0	0.178	17.8	17.8
39212	ENSG00000213753	CENPBD1P1	19	+	58586243	58586356	58575444	58575588	58598966	58599575	39212	33,14	0,2	12,8	9,1	186	73	0.00160424	0.0542164	1.0,0.733	0.344,0.758	0.316	31.6	31.6
27252	ENSG00000133019	CHRM3	1	+	239826852	239827081	239678185	239678288	239827251	239827378	27252	5,4	0,0	6,6	5,0	302	73	0.0016077	0.0542303	1.0,1.0	0.225,1.0	0.387	38.7	38.7
27630	ENSG00000113845	TIMMDC1	3	+	119503953	119504021	119500373	119500860	119513640	119513719	27630	333274	11,4	290339	3,0	141	73	0.00160868	0.0542303	0.94,0.973	0.98,1.0	-0.034	-3.4	3.4
62474	ENSG00000166169	POLL	10	-	101582762	101582891	101580247	101580416	101587245	101588126	62474	94,61	0,0	66,52	2,4	202	73	0.00160717	0.0542303	1.0,1.0	0.923,0.825	0.126	12.6	12.6
7607	ENSG00000102893	PHKB	16	+	47462340	47462452	47461349	47461426	47463881	47463993	7607	1,0	14,5	4,7	21,13	185	73	0.00160841	0.0542303	0.027,0.0	0.07,0.175	-0.109	-10.9	10.9
8753	ENSG00000103222	ABCC1	16	+	16103892	16104012	16102626	16102717	16106737	16106873	8753	19,10	66,53	6,10	79111	193	73	0.00161156	0.0542933	0.098,0.067	0.028,0.033	0.052	5.2	5.2
30258	ENSG00000136521	NDUFB5	3	+	179615982	179616049	179604808	179604939	179616982	179617044	30258	239136	13,12	222196	37,25	140	73	0.00161774	0.0544006	0.906,0.855	0.758,0.803	0.1	10	10
46121	ENSG00000169188	APEX2	X	+	55002250	55002431	55001545	55001629	55002961	55003104	46121	140120	0,0	191285	6,4	254	73	0.00161878	0.0544006	1.0,1.0	0.901,0.953	0.073	7.3	7.3
75027	ENSG00000096060	FKBP5	6	-	35646212	35646366	35642719	35642843	35688803	35688942	75027	11,9	281184	24,45	319397	227	73	0.00161683	0.0544006	0.012,0.015	0.024,0.035	-0.016	-1.6	1.6
9151	ENSG00000214113	LYRM4	6	-	5236246	5236461	5216617	5216738	5260647	5260721	9151	13,4	52,41	1,3	64,40	288	73	0.00161801	0.0544006	0.06,0.024	0.004,0.019	0.03	3	3
5366	ENSG00000164403	SHROOM1	5	-	132826276	132826587	132825162	132826182	132827460	132827607	5366	34,20	1,1	13,15	7,2	384	73	0.00162037	0.0544201	0.866,0.792	0.261,0.588	0.404	40.4	40.4
25097	ENSG00000150455	TIRAP	11	+	126289664	126289837	126283117	126283153	126290461	126290585	25097	18,8	1,1	19,15	6,11	246	73	0.00162541	0.0544537	0.842,0.704	0.484,0.288	0.387	38.7	38.7
39083	ENSG00000131051	RBM39	20	-	35734185	35734257	35731940	35732135	35738967	35739017	39083	10,9	470292	17,13	233216	145	73	0.00162541	0.0544537	0.011,0.015	0.035,0.029	-0.019	-1.9	1.9
42410	ENSG00000165490	DDIAS	11	+	82930156	82930274	82928776	82928938	82931731	82934659	42410	15,9	0,0	41,60	0,6	191	73	0.00162371	0.0544537	1.0,1.0	1.0,0.793	0.103	10.3	10.3
47926	ENSG00000225470	JPX	X	+	73994839	73994961	73962730	73962801	73998767	73998844	47926	31,33	1,0	19,19	3,2	195	73	0.00162294	0.0544537	0.921,1.0	0.703,0.781	0.219	21.9	21.9
47885	ENSG00000196141	SPATS2L	2	+	200383866	200384017	200329430	200329480	200389222	200389283	47885	11,1	21,10	1,1	13,18	224	73	0.00162803	0.0545076	0.146,0.032	0.024,0.018	0.068	6.8	6.8
29471	ENSG00000118518	RNF146	6	+	127280515	127280604	127280230	127280340	127282286	127282395	29471	0,3	2,2	3,1	1,0	162	73	0.00163781	0.0548011	0.0,0.403	0.575,1.0	-0.586	-58.6	58.6
60508	ENSG00000144554	FANCD2	3	+	10032298	10032423	10028624	10028721	10032831	10032972	60508	0,0	3,11	0,8	6,19	198	73	0.00164334	0.054918	0.0,0.0	0.0,0.134	-0.067	-6.7	6.7
70589	ENSG00000141279	NPEPPS	17	+	47617238	47617416	47613668	47613725	47618349	47618457	70589	9,7	194129	19,12	113114	251	73	0.00164316	0.054918	0.013,0.016	0.047,0.03	-0.024	-2.4	2.4
47113	ENSG00000099622	CIRBP	19	+	1272426	1272518	1271980	1272051	1274306	1274444	47113	487258	25,31	274238	8,8	165	73	0.00165064	0.0551278	0.896,0.786	0.938,0.929	-0.093	-9.3	9.3
14806	ENSG00000119537	KDSR	18	-	63365961	63366308	63362842	63362868	63367010	63367206	14806	17,16	15,18	4,6	17,18	420	73	0.00165558	0.0552161	0.165,0.134	0.039,0.055	0.103	10.3	10.3
15737	ENSG00000119912	IDE	10	-	92480792	92480916	92479276	92479421	92483254	92483337	15737	24,7	60,38	6,6	58,57	197	73	0.00165505	0.0552161	0.129,0.064	0.037,0.038	0.059	5.9	5.9
52867	ENSG00000181085	MAPK15	8	+	143720229	143720287	143719342	143719482	143720702	143720814	52867	0,1	2,0	1,3	0,0	131	73	0.00165636	0.0552161	0.0,1.0	1.0,1.0	-0.5	-50	50
13213	ENSG00000196632	WNK3	X	-	54228713	54228743	54201990	54202193	54232808	54233020	13213	0,1	5,5	3,1	2,1	103	73	0.00166147	0.0552346	0.0,0.124	0.515,0.415	-0.403	-40.3	40.3
32912	ENSG00000206527	HACD2	3	-	123499499	123499640	123491553	123494970	123500514	123500693	32912	19,11	134,78	5,6	117112	214	73	0.00166204	0.0552346	0.046,0.046	0.014,0.018	0.03	3	3
43392	ENSG00000108960	MMD	17	-	55402213	55402303	55401468	55401538	55403766	55403868	43392	0,1	11,9	6,2	5,15	163	73	0.00165917	0.0552346	0.0,0.047	0.35,0.056	-0.179	-17.9	17.9
69684	ENSG00000139631	CSAD	12	-	53171918	53171988	53171272	53171441	53173344	53173476	69684	4,6	0,0	1,1	1,1	143	73	0.00166164	0.0552346	1.0,1.0	0.338,0.338	0.662	66.2	66.2
7096	ENSG00000108262	GIT1	17	-	29578961	29578988	29578730	29578779	29581337	29581380	7096	4,4	42,36	15,13	43,39	100	73	0.00165905	0.0552346	0.065,0.075	0.203,0.196	-0.13	-13	13
11173	ENSG00000150433	TMEM218	11	-	125110490	125110549	125102733	125102809	125110643	125110746	11173	1,2	3,3	8,6	2,1	132	73	0.0016656	0.055319	0.156,0.269	0.689,0.768	-0.516	-51.6	51.6
20152	ENSG00000198520	C1orf228	1	+	44698062	44698229	44689675	44689874	44700922	44701119	20152	3,4	0,1	2,1	1,1	240	73	0.00167074	0.0553243	1.0,0.549	0.378,0.233	0.469	46.9	46.9
20665	ENSG00000105372	RPS19	19	+	41864173	41864899	41863870	41863985	41869030	41869192	20665	99,84	0,0	69,73	2,2	799	73	0.00166889	0.0553243	1.0,1.0	0.759,0.769	0.236	23.6	23.6
27432	ENSG00000123643	SLC36A1	5	+	151452342	151452491	151447626	151447813	151458787	151458935	27432	0,0	9,15	6,5	14,38	222	73	0.00167089	0.0553243	0.0,0.0	0.124,0.041	-0.083	-8.3	8.3
40965	ENSG00000174915	PTDSS2	11	+	473894	473977	460186	460288	479084	479090	40965	29,17	7,2	61,41	2,1	156	73	0.00166982	0.0553243	0.66,0.799	0.935,0.95	-0.213	-21.3	21.3
54682	ENSG00000197892	KIF13B	8	-	29196186	29196199	29190996	29191057	29245345	29245439	54682	11,4	5,0	6,14	0,0	86	73	0.00167081	0.0553243	0.651,1.0	1.0,1.0	-0.174	-17.4	17.4
25275	ENSG00000064787	BCAS1	20	-	53957431	53957497	53953431	53953695	53975388	53975430	25275	3,2	0,0	12,10	5,0	139	73	0.00167317	0.0553655	1.0,1.0	0.558,1.0	0.221	22.1	22.1
71271	ENSG00000229703	XX-CR54.1	1	+	248692603	248692770	248692190	248692218	248697030	248697207	71271	4,3	3,3	1,0	2,5	240	73	0.00167526	0.0554007	0.289,0.233	0.132,0.0	0.195	19.5	19.5
48793	ENSG00000163754	GYG1	3	+	148992657	148992772	148991567	148991647	148994141	148994277	48793	9,1	24,23	3,0	39,60	188	73	0.00167676	0.0554164	0.127,0.017	0.029,0.0	0.058	5.8	5.8
48629	ENSG00000116754	SRSF11	1	+	70231094	70231203	70228421	70228555	70232267	70232377	48629	35,19	208144	28,44	108126	182	73	0.00168069	0.0555121	0.063,0.05	0.094,0.123	-0.052	-5.2	5.2
76593	ENSG00000257556	RP11-44N21.1	14	+	105095326	105095442	105093608	105093720	105095539	105095767	76593	0,7	2,1	4,4	1,0	189	73	0.00168268	0.055544	0.0,0.73	0.607,1.0	-0.439	-43.9	43.9
53387	ENSG00000162994	CLHC1	2	-	55208625	55208710	55206269	55206376	55209403	55209516	53387	10,8	3,1	3,3	0,0	158	73	0.00168471	0.055577	0.606,0.787	1.0,1.0	-0.303	-30.3	30.3
28809	ENSG00000137821	LRRC49	15	+	70895848	70895936	70893583	70893640	70900921	70901024	28809	42,43	6,0	26,24	0,0	161	73	0.00168934	0.0556955	0.76,1.0	1.0,1.0	-0.12	-12	12
4674	ENSG00000272414	FAM47E-STBD1	4	+	76256177	76256523	76251720	76251820	76263703	76263843	4674	14,13	0,1	7,6	2,1	419	73	0.0016906	0.0557029	1.0,0.694	0.379,0.511	0.402	40.2	40.2
45374	ENSG00000169919	GUSB	7	-	65979385	65979541	65975851	65976202	65980223	65980405	45374	125,89	0,0	106111	6,1	229	73	0.00169361	0.0557341	1.0,1.0	0.849,0.973	0.089	8.9	8.9
6803	ENSG00000186654	PRR5	22	+	44735043	44735162	44732250	44732391	44736771	44736909	6803	24,21	0,0	37,19	3,2	192	73	0.0016931	0.0557341	1.0,1.0	0.824,0.783	0.197	19.7	19.7
47112	ENSG00000099622	CIRBP	19	+	1272426	1272523	1271980	1272051	1274306	1274444	47112	519286	25,31	299249	8,8	170	73	0.00169845	0.0558593	0.899,0.798	0.941,0.93	-0.087	-8.7	8.7
9951	ENSG00000133030	MPRIP	17	+	17164108	17167915	17161218	17161356	17171717	17171865	9951	17571492	24,27	12651111	33,40	3880	73	0.00170013	0.0558804	0.579,0.51	0.419,0.343	0.163	16.3	16.3
47920	ENSG00000185730	ZNF696	8	+	143295378	143295472	143292971	143293065	143295739	143295964	47920	5,1	6,2	0,1	5,9	167	73	0.00170127	0.0558836	0.267,0.179	0.0,0.046	0.2	20	20
39985	ENSG00000010322	NISCH	3	+	52480878	52481037	52480183	52480295	52484512	52484637	39985	62,67	10,3	32,32	17,9	232	73	0.00170445	0.055954	0.661,0.875	0.372,0.528	0.318	31.8	31.8
70604	ENSG00000061936	SFSWAP	12	+	131764455	131764686	131756472	131756644	131766117	131766308	70604	263165	6,1	128128	10,6	304	73	0.00170642	0.0559848	0.913,0.975	0.755,0.837	0.148	14.8	14.8
76775	ENSG00000160953	MUM1	19	+	1366304	1366381	1364508	1364579	1369264	1369340	76775	26,24	5,1	28,31	0,1	150	73	0.00171094	0.0560988	0.717,0.921	1.0,0.938	-0.15	-15	15
36804	ENSG00000166140	ZFYVE19	15	+	40812712	40812902	40810648	40810757	40813337	40813417	36804	120105	2,1	107,93	6,7	263	73	0.00171472	0.0560992	0.943,0.967	0.832,0.787	0.145	14.5	14.5
41900	ENSG00000118418	HMGN3	6	-	79202062	79202155	79201248	79201726	79202275	79202385	41900	7,3	116,92	10,14	83,73	166	73	0.00171651	0.0560992	0.026,0.014	0.05,0.078	-0.044	-4.4	4.4
42227	ENSG00000099968	BCL2L13	22	+	17702242	17702386	17689073	17689142	17726676	17729140	42227	216164	12,6	190220	2,3	217	73	0.00171846	0.0560992	0.858,0.902	0.97,0.961	-0.086	-8.6	8.6
5361	ENSG00000164403	SHROOM1	5	-	132826476	132826587	132825162	132826182	132827460	132827607	5361	4,4	1,1	2,1	7,2	184	73	0.00171928	0.0560992	0.613,0.613	0.102,0.166	0.479	47.9	47.9
56938	ENSG00000080007	DDX43	6	+	73404689	73404771	73401858	73401990	73405678	73405835	56938	26,9	5,0	17,11	0,0	155	73	0.0017153	0.0560992	0.71,1.0	1.0,1.0	-0.145	-14.5	14.5
62063	ENSG00000139620	KANSL2	12	-	48661194	48661243	48660539	48660619	48662559	48662592	62063	11,4	1,0	3,5	2,2	122	73	0.00171644	0.0560992	0.868,1.0	0.473,0.599	0.398	39.8	39.8
64788	ENSG00000101057	MYBL2	20	+	43682793	43682915	43673805	43673899	43686851	43687072	64788	23,10	0,0	27,32	1,4	195	73	0.00171308	0.0560992	1.0,1.0	0.91,0.75	0.17	17	17
89	ENSG00000082898	XPO1	2	-	61534422	61534654	61533771	61533903	61537561	61537587	89	22,8	48,52	13,11	109111	305	73	0.00171805	0.0560992	0.099,0.036	0.028,0.023	0.042	4.2	4.2
71294	ENSG00000132294	EFR3A	8	+	131949968	131950090	131946482	131946633	131953817	131953967	71294	67,50	11,13	53,41	2,3	195	73	0.00172706	0.056319	0.695,0.59	0.908,0.837	-0.23	-23	23
63695	ENSG00000115339	GALNT3	2	-	165771264	165771383	165770185	165770808	165794014	165794247	63695	1,6	10,4	0,1	7,18	192	73	0.00173186	0.0564413	0.037,0.363	0.0,0.021	0.189	18.9	18.9
26680	ENSG00000162929	KIAA1841	2	+	61069651	61069698	61068848	61068985	61070341	61070500	26680	6,0	10,8	0,0	8,4	120	73	0.0017378	0.0566008	0.267,0.0	0.0,0.0	0.134	13.4	13.4
28736	ENSG00000146963	LUC7L2	7	+	139375505	139375583	139371411	139371463	139376061	139376156	28736	40,41	2,4	41,28	9,12	151	73	0.00173959	0.056625	0.906,0.832	0.688,0.53	0.26	26	26
42668	ENSG00000134897	BIVM	13	+	102805306	102805390	102799048	102799521	102807145	102807400	42668	9,9	3,1	15,13	0,0	157	73	0.00174766	0.0568534	0.582,0.807	1.0,1.0	-0.305	-30.5	30.5
21503	ENSG00000178761	FAM219B	15	-	74904981	74905059	74904663	74904712	74905153	74905231	21503	6,7	63,54	9,22	47,41	151	73	0.00175109	0.0569305	0.044,0.059	0.085,0.206	-0.094	-9.4	9.4
32250	ENSG00000258881	AC007040.11	2	-	70991832	70991983	70989748	70989816	70993695	70993775	32250	90,56	1,2	56,79	11,4	224	73	0.00175549	0.0570318	0.967,0.901	0.624,0.866	0.189	18.9	18.9
7024	ENSG00000182986	ZNF320	19	-	52893383	52893619	52891228	52891346	52897519	52897655	7024	20,21	0,0	19,19	3,1	309	73	0.00175632	0.0570318	1.0,1.0	0.599,0.818	0.292	29.2	29.2
41786	ENSG00000182473	EXOC7	17	-	76089674	76089762	76089174	76089320	76094413	76094581	41786	28,13	29,32	13,4	38,43	161	73	0.00176149	0.0571139	0.304,0.156	0.134,0.04	0.143	14.3	14.3
56249	ENSG00000179406	LINC00174	7	-	66390103	66390250	66382236	66382427	66395878	66395919	56249	27,13	8,5	7,4	1,0	220	73	0.00176159	0.0571139	0.528,0.463	0.699,1.0	-0.354	-35.4	35.4
74528	ENSG00000088367	EPB41L1	20	+	36209487	36209898	36197858	36198041	36212271	36212376	74528	56,40	28,27	26,47	41,50	484	73	0.00176203	0.0571139	0.232,0.183	0.087,0.124	0.102	10.2	10.2
34277	ENSG00000163939	PBRM1	3	-	52552209	52552341	52550746	52550817	52554723	52554879	34277	11,6	79,62	0,0	29,28	205	73	0.00176322	0.0571181	0.047,0.033	0.0,0.0	0.04	4	4
16098	ENSG00000115687	PASK	2	-	241108466	241108807	241108166	241108300	241112239	241112425	16098	100,43	54,42	72,57	89,87	414	73	0.00177089	0.0573014	0.246,0.153	0.125,0.104	0.085	8.5	8.5
6267	ENSG00000166762	CATSPER2	15	-	43647916	43648063	43647293	43647467	43664417	43664543	6267	11,18	2,2	12,19	0,0	220	73	0.001771	0.0573014	0.646,0.749	1.0,1.0	-0.302	-30.2	30.2
44413	ENSG00000166262	FAM227B	15	-	49589775	49590007	49588015	49588083	49611214	49611268	44413	84,45	2,7	45,20	1,0	305	73	0.00177335	0.0573428	0.91,0.606	0.915,1.0	-0.2	-20	20
25096	ENSG00000150455	TIRAP	11	+	126289664	126289817	126283117	126283153	126290461	126290585	25096	24,5	1,1	21,14	6,11	226	73	0.00177867	0.0574461	0.886,0.618	0.531,0.291	0.341	34.1	34.1
27255	ENSG00000133019	CHRM3	1	+	239718795	239718899	239678185	239678288	239827251	239827378	27255	1,1	0,0	7,7	5,0	177	73	0.00177789	0.0574461	1.0,1.0	0.366,1.0	0.317	31.7	31.7
67099	ENSG00000138709	LARP1B	4	+	128176871	128176907	128162193	128162317	128178430	128178642	67099	3,0	12,12	4,7	6,8	109	73	0.00178678	0.0576734	0.143,0.0	0.309,0.369	-0.267	-26.7	26.7
49299	ENSG00000126106	TMEM53	1	-	44660173	44660295	44645359	44645464	44674330	44674443	49299	41,23	1,0	31,31	5,1	195	73	0.00178992	0.05774	0.939,1.0	0.699,0.921	0.159	15.9	15.9
22833	ENSG00000163479	SSR2	1	-	156012384	156012565	156011809	156011887	156014960	156015135	22833	27,23	423324	6,4	316274	254	73	0.00179765	0.0578856	0.018,0.02	0.005,0.004	0.014	1.4	1.4
40035	ENSG00000183474	GTF2H2C	5	+	69567726	69567777	69566966	69567053	69568152	69568207	40035	107,50	48,20	108,85	22,17	124	73	0.00179672	0.0578856	0.568,0.595	0.743,0.746	-0.163	-16.3	16.3
49692	ENSG00000158715	SLC45A3	1	-	205662832	205663618	205661860	205662126	205664484	205664886	49692	18061502	0,0	20722743	8,7	859	73	0.00179761	0.0578856	1.0,1.0	0.957,0.971	0.036	3.6	3.6
23417	ENSG00000122873	CISD1	10	+	58276117	58276279	58269177	58269304	58277116	58277322	23417	12,10	120,93	2,2	95,89	235	73	0.00180519	0.0580936	0.03,0.032	0.006,0.007	0.025	2.5	2.5
12528	ENSG00000154920	EME1	17	+	50378599	50378681	50376065	50376193	50378773	50378895	12528	6,5	3,3	13,19	1,1	155	73	0.00181338	0.058207	0.485,0.44	0.86,0.899	-0.417	-41.7	41.7
15465	ENSG00000167920	TMEM99	17	+	40828056	40828296	40819159	40819208	40833114	40833199	15465	25,10	96,72	5,3	68,48	313	73	0.00181555	0.058207	0.057,0.031	0.017,0.014	0.028	2.8	2.8
18036	ENSG00000102225	CDK16	X	+	47222260	47222380	47218690	47219105	47223551	47223759	18036	34,25	35,15	11,24	42,37	193	73	0.00181042	0.058207	0.269,0.387	0.09,0.197	0.184	18.4	18.4
58626	ENSG00000213906	LTB4R2	14	+	24310170	24310255	24305733	24305867	24310654	24311145	58626	22,13	5,0	4,4	0,0	158	73	0.00181501	0.058207	0.67,1.0	1.0,1.0	-0.165	-16.5	16.5
59688	ENSG00000177888	ZBTB41	1	-	197175930	197176014	197175009	197175115	197176563	197176670	59688	7,2	23,17	1,0	19,21	157	73	0.00181242	0.058207	0.124,0.052	0.024,0.0	0.076	7.6	7.6
62101	ENSG00000092621	PHGDH	1	+	119724784	119724875	119724318	119724469	119726850	119726905	62101	12,15	5,0	5,8	0,0	164	73	0.00181408	0.058207	0.517,1.0	1.0,1.0	-0.242	-24.2	24.2
69846	ENSG00000125772	GPCPD1	20	-	5609639	5609811	5604363	5604440	5610841	5610924	69846	12,9	14,3	5,1	11,15	245	73	0.00181627	0.058207	0.203,0.472	0.119,0.019	0.269	26.9	26.9
63405	ENSG00000142765	SYTL1	1	+	27349971	27350132	27349475	27349765	27350388	27350485	63405	78,74	14,5	43,61	16,23	234	73	0.00182073	0.0583152	0.635,0.822	0.456,0.453	0.274	27.4	27.4
68704	ENSG00000251669	FAM86EP	4	-	3946625	3946939	3942766	3943372	3951138	3951219	68704	8,19	0,1	21,14	3,2	387	73	0.0018248	0.0584109	1.0,0.782	0.569,0.569	0.322	32.2	32.2
50265	ENSG00000167995	BEST1	11	+	61955342	61955387	61955106	61955201	61955717	61955951	50265	5,2	16,8	0,0	3,1	118	73	0.00183693	0.0587644	0.162,0.134	0.0,0.0	0.148	14.8	14.8
52575	ENSG00000183597	TANGO2	22	+	20019180	20019299	20017030	20017192	20036759	20036854	52575	2,1	2,4	2,2	0,1	192	73	0.00184619	0.0590256	0.275,0.087	1.0,0.432	-0.535	-53.5	53.5
35067	ENSG00000153214	TMEM87B	2	+	112074911	112074962	112066935	112067067	112077191	112077282	35067	62,39	0,0	77,68	5,3	124	73	0.00185203	0.0591773	1.0,1.0	0.901,0.93	0.085	8.5	8.5
48008	ENSG00000185522	LMNTD2	11	-	559346	559498	558855	558979	560682	560730	48008	61,48	4,2	23,38	0,0	225	73	0.00185461	0.0592246	0.832,0.886	1.0,1.0	-0.141	-14.1	14.1
25442	ENSG00000181163	NPM1	5	+	171400848	171400925	171400152	171400210	171405301	171405401	25442	37892445	64,41	27602293	81,61	150	73	0.00186081	0.059294	0.966,0.967	0.943,0.948	0.021	2.1	2.1
37664	ENSG00000100038	TOP3B	22	-	21975980	21976187	21975639	21975807	21982413	21982449	37664	5,14	0,0	13,21	3,1	280	73	0.00186179	0.059294	1.0,1.0	0.53,0.846	0.312	31.2	31.2
43912	ENSG00000267855	NDUFA7	19	-	8319300	8319391	8316495	8316645	8320856	8320906	43912	8,7	88,66	2,4	142129	164	73	0.00186032	0.059294	0.039,0.045	0.006,0.014	0.032	3.2	3.2
64707	ENSG00000197381	ADARB1	21	+	45144630	45144701	45128401	45128573	45171609	45171684	64707	1,1	13,9	9,4	10,14	144	73	0.00186146	0.059294	0.038,0.053	0.313,0.127	-0.174	-17.4	17.4
76481	ENSG00000141867	BRD4	19	-	15268153	15268240	15267513	15267551	15268904	15269042	76481	28,11	65,44	5,5	45,37	160	73	0.00186229	0.059294	0.164,0.102	0.048,0.058	0.08	8	8
4993	ENSG00000176046	NUPR1	16	-	28538544	28538654	28538005	28538155	28538795	28538951	4993	91,54	20901420	6,2	401350	183	73	0.00186461	0.0592978	0.017,0.015	0.006,0.002	0.012	1.2	1.2
9273	ENSG00000156042	CFAP70	10	-	73291370	73291444	73278178	73278337	73291639	73291735	9273	19,13	5,0	5,8	0,0	147	73	0.0018636	0.0592978	0.654,1.0	1.0,1.0	-0.173	-17.3	17.3
48574	ENSG00000169738	DCXR	17	-	82036413	82036467	82036202	82036308	82036543	82036643	48574	3,2	1,4	4,2	0,1	127	73	0.00186595	0.0593054	0.633,0.223	1.0,0.535	-0.34	-34	34
65338	ENSG00000214367	HAUS3	4	-	2241519	2241837	2240915	2241093	2242050	2242128	65338	30,47	0,1	18,42	4,1	391	73	0.00187232	0.0594728	1.0,0.898	0.457,0.887	0.277	27.7	27.7
51444	ENSG00000106327	TFR2	7	-	100629252	100629372	100628223	100628306	100630888	100631052	51444	33,39	1,1	62,72	8,9	193	73	0.00187474	0.0595147	0.926,0.937	0.746,0.752	0.182	18.2	18.2
42240	ENSG00000099968	BCL2L13	22	+	17702242	17702378	17688985	17689142	17726676	17729140	42240	120,92	12,6	109119	2,3	209	73	0.00187698	0.0595508	0.777,0.843	0.95,0.933	-0.131	-13.1	13.1
50670	ENSG00000090621	PABPC4	1	-	39563832	39563922	39563613	39563741	39564422	39564542	50670	94,75	2,1	146136	12,8	163	73	0.00188243	0.0596885	0.955,0.971	0.845,0.884	0.098	9.8	9.8
66049	ENSG00000152061	RABGAP1L	1	+	174957890	174958173	174957456	174957549	174969276	174969387	66049	25,21	12,9	18,11	2,0	356	73	0.00188837	0.0598416	0.299,0.324	0.649,1.0	-0.513	-51.3	51.3
64824	ENSG00000126226	PCID2	13	-	113190873	113190971	113185484	113185560	113195070	113195125	64824	45,32	1,6	31,38	0,1	171	73	0.00189363	0.059973	0.951,0.695	1.0,0.942	-0.148	-14.8	14.8
21335	ENSG00000167258	CDK12	17	+	39547767	39547830	39546616	39546758	39551037	39551141	21335	11,10	2,2	5,14	0,0	136	73	0.0018999	0.0600866	0.747,0.729	1.0,1.0	-0.262	-26.2	26.2
28640	ENSG00000066044	ELAVL1	19	-	7973558	7973625	7963629	7963807	7973724	7973878	28640	4,1	3,4	1,5	1,0	140	73	0.00190056	0.0600866	0.41,0.115	0.343,1.0	-0.409	-40.9	40.9
62347	ENSG00000122203	KIAA1191	5	-	176350612	176350737	176348249	176348356	176359810	176359918	62347	320216	3,2	241224	10,7	198	73	0.00189945	0.0600866	0.975,0.976	0.899,0.922	0.065	6.5	6.5
76447	ENSG00000130309	COLGALT1	19	+	17557322	17557444	17555593	17555973	17559310	17559421	76447	5,3	15,16	2,0	26,44	195	73	0.00190775	0.0602787	0.111,0.066	0.028,0.0	0.074	7.4	7.4
68519	ENSG00000140577	CRTC3	15	+	90619740	90619790	90617882	90617968	90625775	90625940	68519	11,13	1,0	10,5	1,4	123	73	0.00191277	0.0603666	0.867,1.0	0.856,0.426	0.292	29.2	29.2
68523	ENSG00000140577	CRTC3	15	+	90619746	90619790	90617882	90617968	90625775	90625993	68523	6,6	1,0	6,3	1,4	117	73	0.00191179	0.0603666	0.789,1.0	0.789,0.319	0.341	34.1	34.1
75869	ENSG00000258728	RP11-195F19.29	9	+	34647474	34647705	34647088	34647258	34647831	34647961	75869	67,48	9,7	91,58	3,2	304	73	0.00191512	0.0604051	0.641,0.622	0.879,0.874	-0.245	-24.5	24.5
56672	ENSG00000165669	FAM204A	10	-	118322304	118322411	118311206	118311313	118326153	118326243	56672	18,7	193117	3,1	107100	180	73	0.00192137	0.0605671	0.036,0.024	0.011,0.004	0.022	2.2	2.2
65426	ENSG00000196236	XPNPEP3	22	+	40870047	40870139	40868998	40869115	40881769	40882177	65426	3,9	17,17	2,1	35,13	165	73	0.00192337	0.0605947	0.072,0.19	0.025,0.033	0.102	10.2	10.2
32437	ENSG00000213999	MEF2B	19	-	19157024	19157142	19150681	19150764	19170204	19170289	32437	3,0	0,3	1,1	0,0	191	73	0.00192654	0.060659	1.0,0.0	1.0,1.0	-0.5	-50	50
4020	ENSG00000009694	TENM1	X	-	124483965	124484085	124481731	124481964	124497015	124497265	4020	24,13	6,2	4,2	5,3	193	73	0.00194359	0.0611413	0.602,0.711	0.232,0.201	0.44	44	44
75312	ENSG00000160218	TRAPPC10	21	+	44055810	44055893	44052279	44052476	44059102	44059214	75312	52,36	6,0	40,38	0,0	156	73	0.00194413	0.0611413	0.802,1.0	1.0,1.0	-0.099	-9.9	9.9
12723	ENSG00000121350	PYROXD1	12	+	21452080	21452154	21449562	21449691	21455131	21455292	12723	70,45	5,5	22,29	0,1	147	73	0.00194943	0.0612011	0.874,0.817	1.0,0.935	-0.122	-12.2	12.2
36413	ENSG00000072210	ALDH3A2	17	+	19655278	19655387	19652546	19652632	19656365	19656574	36413	58,34	269205	27,17	253185	182	73	0.00194931	0.0612011	0.08,0.062	0.041,0.036	0.033	3.3	3.3
777	ENSG00000204576	PRR3	6	+	30561327	30561508	30557978	30558212	30561833	30562124	777	133,73	0,0	50,50	3,2	254	73	0.00194719	0.0612011	1.0,1.0	0.827,0.878	0.147	14.7	14.7
3294	ENSG00000157578	LCA5L	21	-	39435419	39435573	39429130	39429211	39444134	39444201	3294	7,8	2,0	4,3	4,5	227	73	0.00195215	0.0612152	0.53,1.0	0.243,0.162	0.563	56.3	56.3
58820	ENSG00000171302	CANT1	17	-	78998147	78998286	78997839	78997963	79009663	79009778	58820	42,24	21,13	24,31	40,31	212	73	0.00195105	0.0612152	0.408,0.389	0.171,0.256	0.185	18.5	18.5
14118	ENSG00000129968	ABHD17A	19	-	1878663	1878904	1877507	1877687	1879920	1880017	14118	20,27	31,21	11,32	68,54	314	73	0.00197832	0.0619635	0.13,0.23	0.036,0.121	0.101	10.1	10.1
745	ENSG00000011451	WIZ	19	-	15428109	15428508	15426981	15427533	15429585	15430089	745	134116	5,4	97145	13,14	472	73	0.0019781	0.0619635	0.806,0.818	0.536,0.616	0.236	23.6	23.6
30510	ENSG00000043143	JADE2	5	+	134576767	134576896	134573644	134573762	134578496	134579475	30510	105,75	1,0	65,82	4,3	202	73	0.00198098	0.0619782	0.974,1.0	0.854,0.908	0.106	10.6	10.6
73973	ENSG00000244558	KCNK15-AS1	20	-	44716606	44716793	44695075	44695507	44738819	44738896	73973	45,54	1,2	25,5	4,3	260	73	0.00198109	0.0619782	0.927,0.883	0.637,0.319	0.427	42.7	42.7
6755	ENSG00000131368	MRPS25	3	-	15053290	15053467	15052434	15052633	15059368	15059475	6755	154104	0,0	215190	6,3	250	73	0.00198813	0.0621587	1.0,1.0	0.913,0.949	0.069	6.9	6.9
75669	ENSG00000079277	MKNK1	1	-	46585873	46585974	46583227	46583329	46594112	46594206	75669	3,2	35,24	8,11	21,34	174	73	0.00198916	0.0621587	0.035,0.034	0.138,0.12	-0.095	-9.5	9.5
12947	ENSG00000072803	FBXW11	5	-	171996889	171997051	171914342	171914405	172006457	172006649	12947	37,20	10,9	24,24	28,21	235	73	0.00199301	0.0622427	0.535,0.408	0.21,0.262	0.236	23.6	23.6
22647	ENSG00000148481	FAM188A	10	-	15821655	15821726	15816834	15816915	15833629	15833709	22647	126,87	5,4	99109	1,0	144	73	0.00199619	0.0622699	0.927,0.917	0.98,1.0	-0.068	-6.8	6.8
69242	ENSG00000133657	ATP13A3	3	-	194457093	194457174	194455892	194455962	194459470	194459541	69242	100,54	1,2	75,83	3,12	154	73	0.00199594	0.0622699	0.979,0.928	0.922,0.766	0.109	10.9	10.9
10914	ENSG00000123200	ZC3H13	13	-	45976181	45976265	45975282	45975838	45979812	45980004	10914	2,2	57,51	8,4	40,24	157	73	0.00199885	0.0623168	0.016,0.018	0.085,0.072	-0.061	-6.1	6.1
39211	ENSG00000213753	CENPBD1P1	19	+	58586154	58586356	58575444	58575588	58598966	58599575	39211	60,31	0,2	30,21	9,1	275	73	0.00200545	0.0624257	1.0,0.804	0.469,0.848	0.244	24.4	24.4
50821	ENSG00000032742	IFT88	13	+	20592334	20592404	20591617	20591681	20596149	20596240	50821	102,66	5,3	60,49	0,0	143	73	0.00200581	0.0624257	0.912,0.918	1.0,1.0	-0.085	-8.5	8.5
64283	ENSG00000065427	KARS	16	-	75644282	75644462	75641563	75641723	75647577	75647665	64283	233175	222187	120110	209157	253	73	0.00200537	0.0624257	0.232,0.213	0.142,0.168	0.068	6.8	6.8
16775	ENSG00000244257	PKD1P1	16	+	16318550	16318734	16317895	16318079	16318922	16319038	16775	5,8	0,1	1,8	2,1	257	73	0.00201137	0.0625624	1.0,0.694	0.124,0.694	0.438	43.8	43.8
42605	ENSG00000221978	CCNL2	1	-	1392577	1392803	1390765	1390865	1393395	1393460	42605	606474	11,2	392375	12,14	299	73	0.00201465	0.0626284	0.931,0.983	0.889,0.867	0.079	7.9	7.9
34210	ENSG00000122126	OCRL	X	+	129584343	129584367	129576316	129576552	129587001	129587118	34210	3,1	22,16	17,6	21,23	97	73	0.00201744	0.0626428	0.093,0.045	0.379,0.164	-0.203	-20.3	20.3
35480	ENSG00000245937	LINC01184	5	-	128076946	128077093	128064736	128064850	128082734	128082881	35480	10,8	0,0	10,6	2,1	220	73	0.00201689	0.0626428	1.0,1.0	0.624,0.666	0.355	35.5	35.5
15541	ENSG00000123213	NLN	5	+	65740894	65741000	65722246	65722414	65758566	65758826	15541	9,3	20,15	3,2	38,40	179	73	0.00202305	0.0627779	0.155,0.075	0.031,0.02	0.089	8.9	8.9
20138	ENSG00000073921	PICALM	11	-	85990249	85990378	85983865	85983973	85996825	85996929	20138	218188	49,35	230234	25,25	202	73	0.00202439	0.0627779	0.617,0.66	0.769,0.772	-0.132	-13.2	13.2
48795	ENSG00000163754	GYG1	3	+	149024052	149024269	149008880	149009402	149026759	149027347	48795	241154	5,3	269304	0,1	290	73	0.00202742	0.0627779	0.924,0.928	1.0,0.987	-0.068	-6.8	6.8
60317	ENSG00000163818	LZTFL1	3	-	45837926	45838047	45835589	45835784	45841988	45842116	60317	59,56	5,1	25,14	0,0	194	73	0.00202718	0.0627779	0.816,0.955	1.0,1.0	-0.115	-11.5	11.5
70506	ENSG00000186814	ZSCAN30	18	-	35267475	35267679	35264209	35264455	35290130	35290229	70506	6,3	5,5	1,0	4,2	277	73	0.0020282	0.0627779	0.24,0.137	0.062,0.0	0.158	15.8	15.8
72380	ENSG00000133466	C1QTNF6	22	-	37195380	37195473	37191671	37191737	37197602	37197748	72380	6,3	0,0	1,1	3,0	166	73	0.00202877	0.0627779	1.0,1.0	0.128,1.0	0.436	43.6	43.6
51276	ENSG00000146416	AIG1	6	+	143334077	143334095	143333281	143333445	143335050	143335119	51276	15,7	3,2	4,3	0,0	91	73	0.00203437	0.062915	0.8,0.737	1.0,1.0	-0.232	-23.2	23.2
67159	ENSG00000110888	CAPRIN2	12	-	30719078	30720915	30714958	30716676	30723258	30723314	67159	147116	0,0	178116	2,2	1910	73	0.00203681	0.0629543	1.0,1.0	0.773,0.689	0.269	26.9	26.9
15062	ENSG00000110274	CEP164	11	+	117387202	117387412	117381700	117381868	117390776	117390908	15062	123113	1,0	46,33	1,4	283	73	0.00203928	0.0629787	0.969,1.0	0.922,0.68	0.183	18.3	18.3
31331	ENSG00000175224	ATG13	11	+	46632322	46632459	46630044	46630100	46644278	46644360	31331	11,4	36,40	2,0	28,23	210	73	0.00204224	0.0629787	0.096,0.034	0.024,0.0	0.053	5.3	5.3
51752	ENSG00000181458	TMEM45A	3	+	100519461	100519608	100492650	100492928	100555208	100555401	51752	14,7	4,2	2,10	0,1	220	73	0.00204193	0.0629787	0.537,0.537	1.0,0.768	-0.347	-34.7	34.7
73810	ENSG00000258704	SRP54-AS1	14	-	34971941	34972064	34969169	34969307	34982429	34982452	73810	3,5	1,2	11,10	1,0	196	73	0.00204228	0.0629787	0.528,0.482	0.804,1.0	-0.397	-39.7	39.7
41642	ENSG00000269893	SNHG8	4	+	118278943	118279137	118278757	118278792	118279388	118279431	41642	1201854	85,54	487361	47,54	267	73	0.00204379	0.0629893	0.794,0.812	0.739,0.646	0.111	11.1	11.1
36484	ENSG00000228544	CCDC183-AS1	9	-	136806049	136806128	136803926	136805584	136806384	136806537	36484	0,3	2,1	1,5	1,0	152	73	0.00204756	0.0630695	0.0,0.59	0.324,1.0	-0.367	-36.7	36.7
7022	ENSG00000182986	ZNF320	19	-	52893778	52893927	52891228	52891346	52897519	52897654	7022	12,15	0,0	20,11	3,1	222	73	0.00205958	0.0634037	1.0,1.0	0.687,0.783	0.265	26.5	26.5
74348	ENSG00000092841	MYL6	12	+	56159480	56159622	56158683	56158711	56159974	56160148	74348	19,15	12,16	24,14	44,49	215	73	0.00206462	0.0635225	0.35,0.241	0.156,0.088	0.173	17.3	17.3
46145	ENSG00000133433	GSTT2B	22	-	23960690	23960794	23960293	23960381	23961019	23961153	46145	21,9	1,0	22,24	7,1	177	73	0.00206823	0.0635907	0.896,1.0	0.564,0.908	0.212	21.2	21.2
49366	ENSG00000157110	RBPMS	8	+	30478919	30478973	30477798	30477837	30479314	30479377	49366	3,4	13,19	0,0	9,14	127	73	0.00207038	0.0635907	0.117,0.108	0.0,0.0	0.113	11.3	11.3
57298	ENSG00000159214	CCDC24	1	+	43992319	43992426	43991846	43992004	43992522	43992639	57298	8,11	1,1	10,10	6,8	180	73	0.00206928	0.0635907	0.764,0.817	0.403,0.336	0.421	42.1	42.1
3318	ENSG00000204514	ZNF814	19	-	57876915	57877042	57850319	57850561	57888766	57888807	3318	19,19	0,0	20,15	2,2	200	73	0.00207388	0.0636259	1.0,1.0	0.785,0.732	0.242	24.2	24.2
47196	ENSG00000160813	PPP1R35	7	-	100435630	100435767	100435281	100435533	100435847	100436423	47196	223169	9,7	290276	3,3	210	73	0.00207312	0.0636259	0.896,0.894	0.971,0.97	-0.075	-7.5	7.5
28807	ENSG00000137821	LRRC49	15	+	70900921	70901024	70895848	70895936	70904551	70904755	28807	43,34	2,6	23,23	0,1	176	73	0.00207728	0.0636939	0.899,0.702	1.0,0.905	-0.152	-15.2	15.2
70833	ENSG00000172113	NME6	3	-	48296118	48296158	48295074	48295235	48296726	48296829	70833	23,9	11,7	38,32	4,6	113	73	0.00208113	0.0637757	0.575,0.454	0.86,0.775	-0.303	-30.3	30.3
56184	ENSG00000106462	EZH2	7	-	148817221	148817391	148816683	148816778	148817876	148818117	56184	470276	2,0	254277	7,3	243	73	0.00208426	0.0638351	0.986,1.0	0.916,0.965	0.052	5.2	5.2
21854	ENSG00000213246	SUPT4H1	17	-	58347532	58347584	58347199	58347241	58351401	58351661	21854	136102	9,5	124107	2,1	125	73	0.00209319	0.0640357	0.898,0.923	0.973,0.984	-0.068	-6.8	6.8
27861	ENSG00000156162	DPY19L4	8	+	94734677	94734754	94726401	94726441	94738368	94738459	27861	18,11	13,11	24,20	5,5	150	73	0.00209462	0.0640357	0.403,0.327	0.7,0.661	-0.316	-31.6	31.6
42596	ENSG00000221978	CCNL2	1	-	1392595	1392803	1390765	1390865	1393395	1393460	42596	588470	11,2	384370	12,14	281	73	0.00209746	0.0640357	0.933,0.984	0.893,0.873	0.076	7.6	7.6
54031	ENSG00000170903	MSANTD4	11	-	106013945	106014041	106010455	106011067	106021835	106022250	54031	5,1	6,5	6,5	0,2	169	73	0.00209793	0.0640357	0.265,0.08	1.0,0.519	-0.587	-58.7	58.7
66375	ENSG00000144504	ANKMY1	2	-	240529036	240529509	240525803	240525849	240552913	240553057	66375	22,11	1,0	30,29	3,3	546	73	0.00209752	0.0640357	0.746,1.0	0.572,0.564	0.305	30.5	30.5
73815	ENSG00000224897	POT1-AS1	7	+	125125824	125125977	125020332	125020413	125138572	125138659	73815	7,4	0,0	8,0	2,1	226	73	0.00209711	0.0640357	1.0,1.0	0.564,0.0	0.718	71.8	71.8
57487	ENSG00000142208	AKT1	14	-	104793126	104793210	104792597	104792720	104795483	104795751	57487	6,7	0,0	12,8	3,1	157	73	0.00210559	0.0641967	1.0,1.0	0.65,0.788	0.281	28.1	28.1
67543	ENSG00000117543	DPH5	1	-	101001466	101001587	100995109	100995149	101013709	101013818	67543	320222	9,3	205179	0,1	194	73	0.00210553	0.0641967	0.93,0.965	1.0,0.985	-0.045	-4.5	4.5
34792	ENSG00000119185	ITGB1BP1	2	-	9414177	9414256	9412268	9412405	9423372	9423522	34792	74,46	7,1	97100	0,2	152	73	0.00210734	0.0642136	0.835,0.957	1.0,0.96	-0.084	-8.4	8.4
35488	ENSG00000245937	LINC01184	5	-	128064736	128064850	128061143	128061244	128081972	128082191	35488	3,3	22,23	3,6	4,4	187	73	0.00211028	0.064267	0.051,0.048	0.226,0.369	-0.248	-24.8	24.8
16874	ENSG00000158636	C11orf30	11	+	76539598	76539640	76537794	76537950	76542215	76542367	16874	17,18	0,1	12,19	5,1	115	73	0.00211209	0.0642859	1.0,0.92	0.604,0.923	0.196	19.6	19.6
25273	ENSG00000064787	BCAS1	20	-	53966905	53967073	53953431	53953695	53975388	53975430	25273	15,7	0,0	13,33	5,0	241	73	0.00212011	0.0644936	1.0,1.0	0.441,1.0	0.279	27.9	27.9
72912	ENSG00000104953	TLE6	19	+	2987355	2987372	2986982	2987238	2987723	2987790	72912	2,8	2,2	5,2	0,0	90	73	0.0021247	0.0645965	0.448,0.764	1.0,1.0	-0.394	-39.4	39.4
6586	ENSG00000160963	COL26A1	7	+	101489436	101489567	101447683	101447787	101533081	101533143	6586	0,0	7,15	4,4	17,12	204	73	0.0021309	0.0647487	0.0,0.0	0.078,0.107	-0.092	-9.2	9.2
42232	ENSG00000099968	BCL2L13	22	+	17696140	17696210	17683213	17683321	17702242	17702386	42232	77,50	10,9	61,66	3,2	143	73	0.00213336	0.0647868	0.797,0.739	0.912,0.944	-0.16	-16	16
17254	ENSG00000070159	PTPN3	9	-	109383957	109384175	109383422	109383551	109389232	109389379	17254	14,11	41,30	8,3	47,53	291	73	0.00214507	0.0651058	0.079,0.084	0.041,0.014	0.054	5.4	5.4
18798	ENSG00000105429	MEGF8	19	+	42371349	42371482	42370700	42370831	42375506	42378769	18798	73,40	0,2	34,27	3,4	206	73	0.00215119	0.0652549	1.0,0.876	0.801,0.705	0.185	18.5	18.5
32901	ENSG00000137877	SPTBN5	15	-	41860585	41860758	41858889	41858980	41861418	41861496	32901	33,35	1,0	52,44	4,3	246	73	0.00215454	0.0653196	0.907,1.0	0.794,0.813	0.15	15	15
2535	ENSG00000156381	ANKRD9	14	-	102508735	102508852	102508474	102508549	102509528	102509799	2535	17,7	0,1	19,20	4,3	190	73	0.00215598	0.0653265	1.0,0.729	0.646,0.719	0.182	18.2	18.2
18740	ENSG00000137500	CCDC90B	11	-	83285126	83285211	83280140	83280260	83285872	83285990	18740	6,2	59,33	13,5	34,20	158	73	0.00216227	0.0654435	0.045,0.027	0.15,0.104	-0.091	-9.1	9.1
35110	ENSG00000105983	LMBR1	7	-	156833752	156833792	156796388	156796492	156892927	156893179	35110	0,3	2,4	2,1	0,1	113	73	0.00216205	0.0654435	0.0,0.326	1.0,0.392	-0.533	-53.3	53.3
33317	ENSG00000111371	SLC38A1	12	-	46196724	46196937	46187800	46189071	46197719	46197817	33317	51,32	183125	16,7	105,77	286	73	0.00216478	0.0654829	0.066,0.061	0.037,0.023	0.034	3.4	3.4
8606	ENSG00000129559	NEDD8	14	-	24231651	24231737	24226604	24228712	24232249	24232325	8606	22,17	0,0	17,20	5,0	159	73	0.00217101	0.0656344	1.0,1.0	0.61,1.0	0.195	19.5	19.5
20420	ENSG00000179104	TMTC2	12	+	82814247	82814415	82687480	82687669	82857009	82857580	20420	0,1	28,20	5,13	61,54	241	73	0.00217415	0.0656558	0.0,0.015	0.024,0.068	-0.038	-3.8	3.8
32183	ENSG00000174165	ZDHHC24	11	-	66524154	66524276	66520636	66521466	66526935	66527006	32183	2,4	4,1	1,5	0,1	195	73	0.00217359	0.0656558	0.158,0.6	1.0,0.652	-0.447	-44.7	44.7
70563	ENSG00000173889	PHC3	3	-	170128339	170128408	170122590	170122744	170128683	170129552	70563	0,2	13,6	6,4	4,11	142	73	0.00217924	0.0657727	0.0,0.146	0.435,0.157	-0.223	-22.3	22.3
41998	ENSG00000215386	MIR99AHG	21	+	16537378	16537439	16487489	16487538	16606993	16607136	41998	138,94	40,19	65,60	35,30	134	73	0.00218809	0.0660026	0.653,0.729	0.503,0.521	0.179	17.9	17.9
26101	ENSG00000240344	PPIL3	2	-	200881202	200881300	200877496	200877604	200881420	200881488	26101	6,1	10,4	2,2	0,1	171	73	0.00219204	0.0660849	0.204,0.096	1.0,0.461	-0.581	-58.1	58.1
5581	ENSG00000111780	AL021546.6	12	+	120454932	120455030	120446656	120446829	120457075	120457179	5581	4,9	60,45	2,2	72,87	171	73	0.00219532	0.0661148	0.028,0.079	0.012,0.01	0.042	4.2	4.2
55969	ENSG00000125388	GRK4	4	+	3038375	3038513	3037373	3037511	3040571	3040747	55969	2,1	1,0	0,0	2,2	211	73	0.00219549	0.0661148	0.409,1.0	0.0,0.0	0.705	70.5	70.5
58362	ENSG00000237838	AC133680.1	3	+	25132164	25132208	25060124	25060176	25174118	25174305	58362	3,2	6,4	0,0	2,1	117	73	0.00220333	0.0662769	0.238,0.238	0.0,0.0	0.238	23.8	23.8
65266	ENSG00000100387	RBX1	22	+	40953554	40953633	40951358	40951476	40964046	40964117	65266	410274	31,19	412394	13,14	152	73	0.00220244	0.0662769	0.864,0.874	0.938,0.931	-0.066	-6.6	6.6
19400	ENSG00000130023	ERMARD	6	+	169766637	169766667	169762428	169762531	169768102	169768171	19400	57,30	14,3	34,37	3,0	103	73	0.00220651	0.0663355	0.743,0.876	0.889,1.0	-0.135	-13.5	13.5
9261	ENSG00000156042	CFAP70	10	-	73291349	73291444	73278178	73278337	73291639	73291735	9261	23,19	5,0	9,12	0,0	168	73	0.00221947	0.0666881	0.667,1.0	1.0,1.0	-0.166	-16.6	16.6
13444	ENSG00000090487	SPG21	15	-	64987171	64987261	64983506	64983593	64988618	64988816	13444	1,0	1,4	8,2	0,7	163	73	0.00222415	0.066783	0.309,0.0	1.0,0.113	-0.402	-40.2	40.2
56150	ENSG00000047578	KIAA0556	16	+	27699479	27699599	27698327	27698500	27701588	27701695	56150	19,12	2,2	9,3	5,5	193	73	0.00222511	0.066783	0.782,0.694	0.405,0.185	0.443	44.3	44.3
36664	ENSG00000145545	SRD5A1	5	+	6644807	6645309	6633426	6633869	6651841	6652008	36664	17,14	24,12	10,7	26,35	575	73	0.00222895	0.0668236	0.083,0.129	0.047,0.025	0.07	7	7
46311	ENSG00000164548	TRA2A	7	-	23531180	23531270	23521706	23521840	23531788	23532041	46311	16,2	51,26	5,4	72,75	163	73	0.00223018	0.0668236	0.123,0.033	0.03,0.023	0.052	5.2	5.2
66097	ENSG00000153774	CFDP1	16	-	75391397	75391508	75372203	75372568	75395089	75395211	66097	10,13	2,4	8,7	1,0	184	73	0.00222826	0.0668236	0.665,0.563	0.76,1.0	-0.266	-26.6	26.6
12448	ENSG00000063244	U2AF2	19	+	55658861	55658981	55655108	55655153	55659209	55659345	12448	34,40	102,99	19,22	100127	193	73	0.00223811	0.0669929	0.112,0.133	0.067,0.061	0.058	5.8	5.8
43917	ENSG00000267855	NDUFA7	19	-	8319300	8319394	8316495	8316645	8320856	8320906	43917	10,8	88,66	4,5	142129	167	73	0.00223832	0.0669929	0.047,0.05	0.012,0.017	0.034	3.4	3.4
4843	ENSG00000106733	NMRK1	9	-	75078325	75078582	75077489	75077580	75083086	75083150	4843	84,58	19,24	36,17	25,17	330	73	0.00224569	0.0671028	0.494,0.348	0.242,0.181	0.209	20.9	20.9
49655	ENSG00000137822	TUBGCP4	15	+	43403682	43403881	43401817	43401850	43404412	43404552	49655	60,56	0,0	55,40	2,3	272	73	0.0022442	0.0671028	1.0,1.0	0.881,0.782	0.168	16.8	16.8
53185	ENSG00000124356	STAMBP	2	+	73830844	73831050	73828961	73828996	73844812	73844888	53185	115,81	1,0	95,87	5,2	279	73	0.00224572	0.0671028	0.968,1.0	0.833,0.919	0.108	10.8	10.8
10441	ENSG00000008294	SPAG9	17	-	50975862	50975901	50974770	50974947	50977107	50977221	10441	8,5	56,51	2,0	33,50	112	73	0.00224897	0.0671627	0.085,0.06	0.038,0.0	0.054	5.4	5.4
10840	ENSG00000267080	ASB16-AS1	17	-	44182929	44183093	44181622	44181720	44186564	44186671	10840	16,8	0,0	13,21	2,2	237	73	0.0022541	0.0672785	1.0,1.0	0.667,0.764	0.284	28.4	28.4
43451	ENSG00000009307	CSDE1	1	-	114749816	114749904	114739752	114739890	114757924	114757987	43451	168113	42,20	151133	11,17	161	73	0.00225678	0.0673212	0.645,0.719	0.862,0.78	-0.139	-13.9	13.9
51502	ENSG00000168528	SERINC2	1	+	31415085	31415280	31413812	31414777	31415841	31415907	51502	37,34	3,2	5,3	0,0	268	73	0.00225879	0.0673438	0.771,0.822	1.0,1.0	-0.204	-20.4	20.4
19737	ENSG00000241058	NSUN6	10	-	18658218	18658497	18654863	18655175	18659192	18659238	19737	2,3	0,0	2,2	0,3	352	73	0.00226291	0.0673921	1.0,1.0	1.0,0.121	0.44	44	44
45671	ENSG00000225484	NUTM2B-AS1	10	-	79723914	79724012	79686281	79686461	79766270	79766324	45671	2,3	2,1	3,1	0,0	171	73	0.00226175	0.0673921	0.299,0.562	1.0,1.0	-0.57	-57	57
61095	ENSG00000184949	FAM227A	22	-	38618395	38618543	38607388	38607476	38620211	38620291	61095	3,2	1,4	0,0	3,3	221	73	0.0022717	0.0676165	0.498,0.142	0.0,0.0	0.32	32	32
10730	ENSG00000131876	SNRPA1	15	-	101286213	101286293	101285725	101285801	101286907	101287010	10730	205140	27,9	227247	7,12	153	73	0.00227449	0.0676304	0.784,0.881	0.939,0.908	-0.091	-9.1	9.1
59895	ENSG00000123636	BAZ2B	2	-	159397067	159397100	159395768	159395834	159397344	159397389	59895	1,0	10,9	3,1	0,2	106	73	0.00227467	0.0676304	0.064,0.0	1.0,0.256	-0.596	-59.6	59.6
36800	ENSG00000166140	ZFYVE19	15	+	40812698	40812902	40810648	40810757	40813337	40813417	36800	152135	2,1	138131	6,7	277	73	0.00227976	0.0676697	0.952,0.973	0.858,0.831	0.118	11.8	11.8
49760	ENSG00000136527	TRA2B	3	-	185931576	185931852	185925463	185925626	185937824	185938029	49760	367233	4,1	164141	2,11	349	73	0.00227879	0.0676697	0.95,0.98	0.945,0.728	0.128	12.8	12.8
74481	ENSG00000188647	PTAR1	9	-	69750780	69750950	69741791	69741858	69759852	69759942	74481	92,58	0,1	52,53	2,4	243	73	0.00227843	0.0676697	1.0,0.946	0.887,0.799	0.13	13	13
51749	ENSG00000181458	TMEM45A	3	+	100519532	100519608	100492659	100492928	100555208	100555401	51749	9,7	4,2	4,6	0,1	149	73	0.00228161	0.0676872	0.524,0.632	1.0,0.746	-0.295	-29.5	29.5
14448	ENSG00000196428	TSC22D2	3	+	150423048	150423120	150411178	150411308	150438197	150438354	14448	0,1	7,1	5,1	1,2	145	73	0.00228618	0.0677858	0.0,0.335	0.716,0.201	-0.291	-29.1	29.1
35050	ENSG00000102786	INTS6	13	-	51421111	51421334	51395299	51395483	51423029	51423090	35050	2,7	1,2	11,5	0,1	296	73	0.00229559	0.0680273	0.33,0.463	1.0,0.552	-0.38	-38	38
26170	ENSG00000174851	YIF1A	11	-	66285380	66285536	66284579	66284966	66285700	66285758	26170	755510	2,3	525514	6,10	229	73	0.00230314	0.0681761	0.992,0.982	0.965,0.942	0.033	3.3	3.3
62482	ENSG00000166169	POLL	10	-	101584877	101584919	101583517	101583681	101587245	101587403	62482	8,3	1,0	3,4	3,1	115	73	0.00230291	0.0681761	0.835,1.0	0.388,0.717	0.365	36.5	36.5
32369	ENSG00000183495	EP400	12	+	131981488	131981596	131979693	131979784	131982092	131982478	32369	7,4	0,1	9,4	3,2	181	73	0.00230686	0.0682372	1.0,0.617	0.547,0.446	0.312	31.2	31.2
50665	ENSG00000090621	PABPC4	1	-	39563835	39563922	39563613	39563741	39564422	39564542	50665	161139	2,1	257271	12,8	160	73	0.00230774	0.0682372	0.973,0.984	0.907,0.939	0.055	5.5	5.5
15573	ENSG00000130413	STK33	11	-	8473162	8473276	8464708	8464822	8474680	8474816	15573	108,73	0,0	76,59	3,3	187	73	0.00232129	0.0686002	1.0,1.0	0.908,0.885	0.103	10.3	10.3
17612	ENSG00000171204	TMEM126B	11	+	85631144	85631316	85628604	85628688	85631686	85631808	17612	344181	114,55	173120	83,72	245	73	0.00232944	0.0687866	0.473,0.495	0.383,0.332	0.126	12.6	12.6
47057	ENSG00000135040	NAA35	9	+	86014212	86014412	86013718	86013897	86016538	86016675	47057	21,9	25,16	3,7	25,20	273	73	0.00233015	0.0687866	0.183,0.131	0.031,0.086	0.099	9.9	9.9
368	ENSG00000223745	RP4-717I23.3	1	-	93326601	93326662	93325768	93325895	93337376	93339274	368	2,2	5,1	4,1	0,1	134	73	0.00233506	0.068894	0.179,0.521	1.0,0.353	-0.327	-32.7	32.7
22396	ENSG00000176623	RMDN1	8	-	86484871	86484961	86480276	86480332	86486483	86486570	22396	186116	7,4	150,95	14,12	163	73	0.00234509	0.0691518	0.922,0.929	0.828,0.78	0.121	12.1	12.1
53893	ENSG00000166801	FAM111A	11	+	59144808	59144900	59143082	59143304	59145826	59145856	53893	14,6	4,1	6,5	6,10	165	73	0.00234949	0.0692437	0.608,0.726	0.307,0.181	0.423	42.3	42.3
53012	ENSG00000189190	ZNF600	19	-	52780580	52780725	52778825	52778907	52786594	52786700	53012	13,7	2,1	2,5	2,6	218	73	0.00235124	0.0692576	0.685,0.701	0.251,0.218	0.459	45.9	45.9
25785	ENSG00000151276	MAGI1	3	-	65375744	65375945	65364852	65364946	65379260	65379554	25785	55,49	0,0	24,51	5,0	274	73	0.00235357	0.0692882	1.0,1.0	0.561,1.0	0.22	22	22
32432	ENSG00000137944	CCBL2	1	-	88961166	88961287	88955148	88955225	88961380	88961506	32432	87,62	3,4	77,96	0,1	194	73	0.002358	0.0693807	0.916,0.854	1.0,0.973	-0.101	-10.1	10.1
25788	ENSG00000151276	MAGI1	3	-	65375744	65375912	65364852	65364946	65379260	65379554	25788	47,46	0,0	23,42	5,0	241	73	0.00236268	0.0694807	1.0,1.0	0.582,1.0	0.209	20.9	20.9
32965	ENSG00000042317	SPATA7	14	+	88393392	88393488	88391380	88391455	88396155	88396203	32965	35,30	2,2	19,20	5,7	169	73	0.00237642	0.0698465	0.883,0.866	0.621,0.552	0.288	28.8	28.8
70564	ENSG00000173889	PHC3	3	-	170128339	170128387	170122590	170122744	170128683	170128807	70564	2,1	13,6	10,6	4,11	121	73	0.00238298	0.0700012	0.085,0.091	0.601,0.248	-0.337	-33.7	33.7
23197	ENSG00000124313	IQSEC2	X	-	53279563	53279659	53255799	53256061	53281495	53281594	23197	8,6	1,4	10,5	0,1	169	73	0.00239127	0.0702065	0.776,0.393	1.0,0.684	-0.258	-25.8	25.8
26180	ENSG00000072121	ZFYVE26	14	-	67795342	67795520	67794170	67794239	67796436	67796471	26180	3,5	0,0	4,4	2,1	251	73	0.00239359	0.0702363	1.0,1.0	0.368,0.538	0.547	54.7	54.7
28754	ENSG00000197603	C5orf42	5	-	37157312	37157462	37153739	37153993	37157669	37157868	28754	9,10	13,7	10,9	1,2	223	73	0.00239571	0.0702603	0.185,0.319	0.766,0.596	-0.429	-42.9	42.9
21139	ENSG00000137449	CPEB2	4	+	15008337	15008427	15007304	15007586	15017187	15017278	21139	6,2	5,4	1,0	2,4	163	73	0.00240202	0.0702923	0.35,0.183	0.183,0.0	0.175	17.5	17.5
47902	ENSG00000104946	TBC1D17	19	+	49879322	49879504	49878497	49878572	49880278	49880402	47902	58,57	39,22	30,30	43,30	255	73	0.00240198	0.0702923	0.299,0.426	0.166,0.223	0.168	16.8	16.8
75096	ENSG00000165006	UBAP1	9	+	34216673	34216789	34179037	34179240	34220907	34220948	75096	7,10	52,46	1,2	27,45	189	73	0.00240193	0.0702923	0.049,0.077	0.014,0.017	0.048	4.8	4.8
8696	ENSG00000215374	FAM66B	8	-	7349392	7349488	7348972	7349146	7354810	7355339	8696	6,1	0,2	0,1	2,1	169	73	0.00240183	0.0702923	1.0,0.178	0.0,0.302	0.438	43.8	43.8
41884	ENSG00000196704	AMZ2	17	+	68249010	68249096	68248534	68248705	68250359	68250470	41884	2,1	4,0	4,1	0,0	159	73	0.00241442	0.0706169	0.187,1.0	1.0,1.0	-0.406	-40.6	40.6
32498	ENSG00000198363	ASPH	8	-	61633670	61633727	61625305	61626280	61637946	61638003	32498	216150	17,5	712585	17,11	130	73	0.002421	0.0706897	0.877,0.944	0.959,0.968	-0.053	-5.3	5.3
45502	ENSG00000095574	IKZF5	10	-	123006239	123006347	122998468	122998671	123007025	123007176	45502	14,3	33,29	2,1	37,12	181	73	0.00241875	0.0706897	0.146,0.04	0.021,0.033	0.066	6.6	6.6
59997	ENSG00000106070	GRB10	7	-	50780626	50780736	50732271	50732368	50782423	50782567	59997	2,9	0,0	18,9	3,1	183	73	0.00242064	0.0706897	1.0,1.0	0.705,0.782	0.256	25.6	25.6
834	ENSG00000198105	ZNF248	10	-	37857184	37857248	37856434	37856532	37858004	37858084	834	8,6	1,0	9,13	1,6	137	73	0.00242216	0.0706897	0.81,1.0	0.827,0.536	0.224	22.4	22.4
69726	ENSG00000126883	NUP214	9	+	131192207	131192292	131189052	131189131	131195232	131195294	69726	72,40	7,0	66,67	1,0	158	73	0.00242632	0.0707728	0.826,1.0	0.968,1.0	-0.071	-7.1	7.1
51663	ENSG00000029364	SLC39A9	14	+	69442068	69442266	69424093	69424202	69453240	69453309	51663	337200	4,2	215270	12,7	271	73	0.00242884	0.0708081	0.958,0.964	0.828,0.912	0.091	9.1	9.1
57025	ENSG00000064012	CASP8	2	+	201272897	201272942	201272637	201272776	201276826	201276968	57025	2,1	7,11	4,3	3,1	118	73	0.00243721	0.0710138	0.15,0.053	0.452,0.65	-0.45	-45	45
57216	ENSG00000197008	ZNF138	7	+	64796979	64797108	64794424	64794571	64799190	64799398	57216	5,5	1,0	3,3	1,2	202	73	0.00244085	0.0710812	0.644,1.0	0.52,0.352	0.386	38.6	38.6
8113	ENSG00000083290	ULK2	17	-	19809607	19809729	19804692	19804830	19810377	19810438	8113	9,11	18,14	2,3	15,18	195	73	0.00245637	0.0714946	0.158,0.227	0.048,0.059	0.139	13.9	13.9
24038	ENSG00000171853	TRAPPC12	2	+	3457149	3457229	3443778	3443891	3457620	3457693	24038	1,7	20,13	0,2	32,31	153	73	0.00245796	0.0715022	0.023,0.204	0.0,0.03	0.098	9.8	9.8
39070	ENSG00000131051	RBM39	20	-	35740483	35740597	35738967	35739017	35740823	35740887	39070	303188	165114	161133	146119	187	73	0.00246476	0.0716614	0.418,0.392	0.301,0.304	0.103	10.3	10.3
52213	ENSG00000114999	TTL	2	+	112520281	112520425	112502956	112503181	112528680	112541739	52213	55,33	0,0	55,71	2,4	217	73	0.00246738	0.0716865	1.0,1.0	0.902,0.857	0.121	12.1	12.1
7461	ENSG00000106125	FAM188B	7	+	30852215	30852279	30850453	30850555	30853393	30853459	7461	10,12	0,0	11,13	2,2	137	73	0.00246828	0.0716865	1.0,1.0	0.746,0.776	0.239	23.9	23.9
42597	ENSG00000221978	CCNL2	1	-	1392577	1392798	1390765	1390865	1393395	1393460	42597	432312	11,2	271267	12,14	294	73	0.00247299	0.0717847	0.907,0.975	0.849,0.826	0.104	10.4	10.4
38335	ENSG00000163633	C4orf36	4	-	86890047	86890158	86888120	86888275	86891455	86891593	38335	6,3	3,3	2,4	0,1	184	73	0.00247846	0.0718286	0.442,0.284	1.0,0.613	-0.444	-44.4	44.4
48818	ENSG00000103227	LMF1	16	-	855106	855188	854499	854706	868943	868968	48818	1,2	0,1	1,3	11,14	155	73	0.00247613	0.0718286	1.0,0.485	0.041,0.092	0.676	67.6	67.6
61004	ENSG00000100479	POLE2	14	-	49674349	49674427	49674122	49674216	49679724	49679800	61004	6,5	5,2	24,28	4,0	151	73	0.0024785	0.0718286	0.367,0.547	0.744,1.0	-0.415	-41.5	41.5
62710	ENSG00000175061	LRRC75A-AS1	17	+	16439527	16439703	16439326	16439414	16440184	16440253	62710	29882120	642432	25061983	724587	249	73	0.00248117	0.0718672	0.577,0.59	0.504,0.498	0.082	8.2	8.2
2598	ENSG00000146067	FAM193B	5	-	177531281	177531521	177524184	177525205	177532442	177532533	2598	119,99	8,5	60,49	10,10	313	73	0.0024889	0.0719958	0.776,0.822	0.583,0.533	0.241	24.1	24.1
3909	ENSG00000197563	PIGN	18	-	62163530	62163656	62162252	62162329	62186843	62187038	3909	28,32	6,1	32,16	0,1	199	73	0.00248961	0.0719958	0.631,0.921	1.0,0.854	-0.151	-15.1	15.1
47576	ENSG00000087274	ADD1	4	+	2881876	2882060	2875895	2876110	2884514	2884666	47576	264181	0,0	225190	6,2	257	73	0.0024885	0.0719958	1.0,1.0	0.914,0.964	0.061	6.1	6.1
13794	ENSG00000181894	ZNF329	19	-	58143104	58143198	58142556	58142661	58154734	58155110	13794	2,3	2,1	5,4	0,0	167	73	0.0024998	0.0722031	0.304,0.567	1.0,1.0	-0.565	-56.5	56.5
14199	ENSG00000005801	ZNF195	11	-	3377616	3377802	3373576	3373656	3379037	3379123	14199	19,9	4,1	10,11	10,9	259	73	0.00249902	0.0722031	0.572,0.717	0.22,0.256	0.406	40.6	40.6
33675	ENSG00000184465	WDR27	6	-	169689126	169689308	169688816	169689012	169701550	169702048	33675	28,23	2,2	34,27	0,0	255	73	0.0025008	0.0722031	0.8,0.767	1.0,1.0	-0.216	-21.6	21.6
3460	ENSG00000205336	ADGRG1	16	+	57621690	57621845	57620095	57620136	57650252	57650351	3460	5,4	19,7	0,2	23,15	228	73	0.00250631	0.0723228	0.078,0.155	0.0,0.041	0.096	9.6	9.6
53183	ENSG00000108666	C17orf75	17	-	32333416	32333520	32328442	32331978	32334468	32334605	53183	269171	7,6	159164	1,1	177	73	0.00250897	0.0723228	0.941,0.922	0.985,0.985	-0.053	-5.3	5.3
60742	ENSG00000166888	STAT6	12	-	57109940	57110110	57108162	57108299	57111128	57111413	60742	1,1	0,0	2,1	3,0	243	73	0.00250855	0.0723228	1.0,1.0	0.167,1.0	0.416	41.6	41.6
30047	ENSG00000221994	ZNF630	X	-	47988523	47988659	47983355	47983411	48002594	48002653	30047	6,1	1,2	6,4	1,0	209	73	0.00251257	0.0723484	0.677,0.149	0.677,1.0	-0.425	-42.5	42.5
44249	ENSG00000168003	SLC3A2	11	+	62871576	62871669	62856167	62856381	62881018	62881447	44249	105100	5,3	110140	12,17	166	73	0.00251389	0.0723484	0.902,0.936	0.801,0.784	0.127	12.7	12.7
55207	ENSG00000131043	AAR2	20	+	36236881	36236966	36236484	36236782	36239820	36240625	55207	4,1	1,2	3,5	0,0	158	73	0.00251257	0.0723484	0.649,0.188	1.0,1.0	-0.582	-58.2	58.2
37670	ENSG00000100038	TOP3B	22	-	21982413	21982449	21975639	21975807	21982729	21982766	37670	0,0	13,9	5,2	23,15	109	73	0.00251851	0.0724041	0.0,0.0	0.127,0.082	-0.105	-10.5	10.5
70181	ENSG00000078403	MLLT10	10	+	21723949	21724052	21713771	21713950	21726243	21726355	70181	9,3	13,22	2,0	20,11	176	73	0.00251734	0.0724041	0.223,0.054	0.04,0.0	0.119	11.9	11.9
1666	ENSG00000198755	RPL10A	6	+	35469161	35469285	35468946	35469027	35469380	35469529	1666	152120	20621247	90,93	17911571	197	73	0.00252384	0.0724445	0.027,0.034	0.018,0.021	0.011	1.1	1.1
22597	ENSG00000130304	SLC27A1	19	+	17483881	17484121	17470488	17470707	17486562	17486957	22597	1,4	1,2	0,0	2,3	313	73	0.00252183	0.0724445	0.189,0.318	0.0,0.0	0.254	25.4	25.4
27952	ENSG00000138798	EGF	4	+	109959311	109959461	109945072	109945275	109960866	109960989	27952	30,31	0,0	45,34	1,4	223	73	0.00252663	0.0724445	1.0,1.0	0.936,0.736	0.164	16.4	16.4
42012	ENSG00000166532	RIMKLB	12	+	8780034	8780112	8777589	8777802	8780574	8780739	42012	3,1	5,4	1,3	1,0	151	73	0.00252419	0.0724445	0.225,0.108	0.326,1.0	-0.497	-49.7	49.7
44592	ENSG00000099338	CATSPERG	19	+	38362209	38362272	38361647	38361861	38362375	38362574	44592	13,5	2,2	2,3	0,0	136	73	0.00252642	0.0724445	0.777,0.573	1.0,1.0	-0.325	-32.5	32.5
64321	ENSG00000127314	RAP1B	12	+	68624507	68624873	68610907	68611043	68648698	68648779	64321	7,5	103,54	9,14	49,47	439	73	0.00253253	0.0725749	0.011,0.015	0.03,0.047	-0.026	-2.6	2.6
58424	ENSG00000108239	TBC1D12	10	+	94500220	94500327	94497054	94497172	94507266	94507347	58424	29,21	5,0	29,17	0,0	180	73	0.00253556	0.0726231	0.702,1.0	1.0,1.0	-0.149	-14.9	14.9
1133	ENSG00000197558	SSPO	7	+	149820875	149821122	149820649	149820781	149821396	149821549	1133	15,34	2,3	19,32	1,0	320	73	0.00254335	0.0726945	0.631,0.721	0.813,1.0	-0.231	-23.1	23.1
29499	ENSG00000181929	PRKAG1	12	-	49005742	49005852	49005461	49005543	49013061	49013110	29499	280182	7,6	258221	3,0	183	73	0.00254124	0.0726945	0.941,0.924	0.972,1.0	-0.053	-5.3	5.3
44247	ENSG00000168003	SLC3A2	11	+	62870744	62870837	62856101	62856381	62881018	62881447	44247	56,53	5,3	54,74	12,17	166	73	0.00254344	0.0726945	0.831,0.886	0.664,0.657	0.198	19.8	19.8
67894	ENSG00000174373	RALGAPA1	14	-	35807769	35807897	35775634	35775745	35808729	35809116	67894	0,1	27,19	5,4	21,21	201	73	0.00254216	0.0726945	0.0,0.019	0.08,0.065	-0.063	-6.3	6.3
37623	ENSG00000223959	AFG3L1P	16	+	89978809	89978878	89977677	89977802	89980241	89980336	37623	17,15	0,1	14,10	2,3	142	73	0.00255223	0.0729069	1.0,0.885	0.783,0.631	0.235	23.5	23.5
48076	ENSG00000215908	CROCCP2	1	-	16623869	16623997	16619844	16620038	16625774	16626005	48076	17,8	0,0	15,12	1,3	201	73	0.00255547	0.0729221	1.0,1.0	0.845,0.592	0.282	28.2	28.2
69361	ENSG00000145996	CDKAL1	6	+	21199090	21199159	21198020	21198104	21201109	21201274	69361	6,1	11,9	0,1	12,9	142	73	0.00255426	0.0729221	0.219,0.054	0.0,0.054	0.11	11	11
70706	ENSG00000138744	NAAA	4	-	75914867	75914985	75913656	75914338	75918760	75918789	70706	72,34	0,0	83,86	3,4	191	73	0.00256054	0.0730282	1.0,1.0	0.914,0.892	0.097	9.7	9.7
61499	ENSG00000168259	DNAJC7	17	-	42003358	42003557	42000481	42000570	42017339	42017423	61499	16,11	160114	3,4	116141	272	73	0.00256354	0.0730751	0.026,0.025	0.007,0.008	0.018	1.8	1.8
25786	ENSG00000151276	MAGI1	3	-	65375744	65375948	65364852	65364946	65379260	65379554	25786	64,51	0,0	27,55	5,0	277	73	0.00257053	0.073197	1.0,1.0	0.587,1.0	0.207	20.7	20.7
68866	ENSG00000276141	WHAMMP3	15	+	22678844	22678964	22678196	22678383	22681175	22681262	68866	7,3	19,3	1,0	4,7	193	73	0.00257001	0.073197	0.122,0.274	0.086,0.0	0.155	15.5	15.5
14700	ENSG00000159753	RLTPR	16	+	67656800	67656881	67656423	67656645	67657238	67657316	14700	2,3	0,1	0,6	2,1	154	73	0.00257611	0.073317	1.0,0.587	0.0,0.74	0.423	42.3	42.3
53173	ENSG00000064115	TM7SF3	12	-	26983492	26983596	26982772	26982859	26990449	26990627	53173	11,5	49,61	4,2	78,83	177	73	0.00258089	0.0733757	0.085,0.033	0.021,0.01	0.044	4.4	4.4
7265	ENSG00000120868	APAF1	12	+	98703370	98703499	98699407	98699569	98706484	98706610	7265	11,8	2,2	18,13	0,1	202	73	0.00258043	0.0733757	0.665,0.591	1.0,0.825	-0.284	-28.4	28.4
53367	ENSG00000084070	SMAP2	1	+	40413570	40413730	40413015	40413102	40414158	40414240	53367	10,4	72,42	2,1	82,82	233	73	0.00258296	0.0733958	0.042,0.029	0.008,0.004	0.03	3	3
5721	ENSG00000106305	AIMP2	7	+	6014901	6015052	6009254	6009378	6015149	6015352	5721	11,10	0,0	1,7	0,4	224	73	0.0025854	0.0734266	1.0,1.0	1.0,0.363	0.319	31.9	31.9
44845	ENSG00000058453	CROCC	1	+	16949112	16949250	16948798	16948926	16953301	16953481	44845	0,0	4,7	1,4	0,2	211	73	0.00258887	0.0734862	0.0,0.0	1.0,0.409	-0.705	-70.5	70.5
29087	ENSG00000086475	SEPHS1	10	-	13344757	13345028	13338704	13338808	13347999	13348297	29087	826523	3,2	466464	5,9	344	73	0.00259892	0.0737328	0.983,0.982	0.952,0.916	0.048	4.8	4.8
6264	ENSG00000166762	CATSPER2	15	-	43635726	43635826	43635359	43635416	43636040	43636219	6264	7,3	0,3	0,2	3,3	173	73	0.00260174	0.073774	1.0,0.297	0.0,0.22	0.538	53.8	53.8
40662	ENSG00000100796	PPP4R3A	14	-	91468894	91469003	91466260	91466416	91470836	91470995	40662	7,5	11,8	1,1	10,8	182	73	0.00260507	0.0737907	0.203,0.2	0.039,0.048	0.158	15.8	15.8
8244	ENSG00000140600	SH3GL3	15	+	83586982	83587086	83576582	83576741	83588661	83588771	8244	7,8	0,0	2,2	1,1	177	73	0.00260381	0.0737907	1.0,1.0	0.452,0.452	0.548	54.8	54.8
75859	ENSG00000198198	SZT2	1	+	43432061	43432180	43431715	43431901	43432271	43432439	75859	0,1	11,10	2,5	10,7	192	73	0.00260711	0.0738097	0.0,0.037	0.071,0.214	-0.124	-12.4	12.4
59097	ENSG00000197927	C2orf27A	2	+	131728071	131728210	131722416	131722648	131733832	131733952	59097	0,1	2,1	6,3	3,3	212	73	0.00261105	0.0738824	0.0,0.256	0.408,0.256	-0.204	-20.4	20.4
21190	ENSG00000168066	SF1	11	-	64777986	64778149	64776045	64776626	64778361	64778747	21190	50,33	163106	56,64	109107	236	73	0.00261634	0.0739933	0.087,0.088	0.137,0.156	-0.059	-5.9	5.9
49653	ENSG00000137822	TUBGCP4	15	+	43403682	43403842	43401817	43401850	43404412	43404552	49653	39,40	0,0	46,37	2,3	233	73	0.00262017	0.0740626	1.0,1.0	0.878,0.794	0.164	16.4	16.4
33200	ENSG00000014138	POLA2	11	+	65295008	65295211	65294545	65294652	65295539	65295599	33200	12,5	12,4	0,13	22,30	276	73	0.00262294	0.0741022	0.209,0.248	0.0,0.103	0.177	17.7	17.7
42598	ENSG00000221978	CCNL2	1	-	1392595	1392798	1390765	1390865	1393395	1393460	42598	414308	11,2	263262	12,14	276	73	0.00262838	0.0742169	0.909,0.976	0.853,0.832	0.1	10	10
9266	ENSG00000156042	CFAP70	10	-	73291206	73291444	73278178	73278337	73291639	73291735	9266	57,36	5,0	34,33	0,0	311	73	0.00263062	0.0742413	0.728,1.0	1.0,1.0	-0.136	-13.6	13.6
57277	ENSG00000118007	STAG1	3	-	136568764	136568861	136542118	136542195	136604308	136604473	57277	60,43	3,8	63,36	1,1	170	73	0.00263547	0.0743392	0.896,0.698	0.964,0.939	-0.155	-15.5	15.5
68106	ENSG00000283050	GTF2IP12	4	-	119410516	119410712	119410231	119410289	119412351	119412542	68106	12,12	2,5	7,5	1,0	269	73	0.0026441	0.0745437	0.62,0.394	0.655,1.0	-0.321	-32.1	32.1
61340	ENSG00000040275	SPDL1	5	+	169590752	169590829	169588534	169588575	169591047	169591224	61340	3,2	70,36	2,12	33,31	150	73	0.00264798	0.0746141	0.02,0.026	0.029,0.159	-0.071	-7.1	7.1
9937	ENSG00000251003	ZFPM2-AS1	8	-	105787066	105787221	105784804	105785217	105787448	105787596	9937	50,42	0,2	37,20	7,1	228	73	0.00265072	0.0746522	1.0,0.871	0.629,0.865	0.189	18.9	18.9
25761	ENSG00000044446	PHKA2	X	-	18899148	18899226	18897162	18897333	18900669	18900699	25761	14,7	0,0	12,9	3,1	151	73	0.00266652	0.075058	1.0,1.0	0.659,0.813	0.264	26.4	26.4
43523	ENSG00000140105	WARS	14	-	100369086	100369258	100361707	100361921	100375282	100375473	43523	1009643	40,12	199186	3,1	245	73	0.00267722	0.0753197	0.883,0.941	0.952,0.982	-0.055	-5.5	5.5
19444	ENSG00000123473	STIL	1	-	47313846	47313929	47310275	47310362	47314035	47314147	19444	0,1	7,4	1,5	4,3	156	73	0.00268252	0.0754297	0.0,0.105	0.105,0.438	-0.219	-21.9	21.9
47049	ENSG00000248144	ADH1C	4	-	99351012	99351132	99347744	99347846	99352657	99352730	47049	2,4	3,5	1,0	4,6	193	73	0.00268665	0.0755062	0.201,0.232	0.086,0.0	0.174	17.4	17.4
28692	ENSG00000146963	LUC7L2	7	+	139363175	139363257	139359911	139360322	139376061	139376156	28692	32,36	39,51	24,35	73,88	155	73	0.00269484	0.0756576	0.279,0.25	0.134,0.158	0.118	11.8	11.8
39709	ENSG00000112701	SENP6	6	+	75621531	75621625	75601926	75602576	75623899	75623960	39709	210145	8,3	110116	0,1	167	73	0.00269462	0.0756576	0.92,0.955	1.0,0.981	-0.053	-5.3	5.3
55681	ENSG00000168958	MFF	2	+	227347225	227347384	227340291	227340380	227355676	227355761	55681	169106	63,37	131121	26,22	232	73	0.00269891	0.0757325	0.458,0.474	0.613,0.634	-0.157	-15.7	15.7
17940	ENSG00000169169	CPT1C	19	+	49691660	49691770	49691152	49691340	49692238	49692393	17940	1,5	6,7	5,7	2,1	183	73	0.00270534	0.0758733	0.062,0.222	0.499,0.736	-0.475	-47.5	47.5
18442	ENSG00000107371	EXOSC3	9	-	37781985	37782137	37780805	37780880	37783913	37784063	18442	342216	14,5	326332	32,19	225	73	0.00271851	0.076123	0.888,0.933	0.768,0.85	0.102	10.2	10.2
21560	ENSG00000176720	BOK	2	+	241562347	241562476	241559454	241559703	241570124	241570288	21560	41,41	0,0	74,95	4,3	202	73	0.00271744	0.076123	1.0,1.0	0.87,0.92	0.105	10.5	10.5
46101	ENSG00000134644	PUM1	1	-	31006993	31007102	30981337	30981405	31028795	31028864	46101	179,99	5,3	126109	0,0	182	73	0.00271767	0.076123	0.935,0.93	1.0,1.0	-0.067	-6.7	6.7
58309	ENSG00000114346	ECT2	3	+	172752149	172752272	172750762	172750857	172754508	172754660	58309	0,1	50,27	7,7	54,60	196	73	0.00271989	0.076123	0.0,0.014	0.046,0.042	-0.037	-3.7	3.7
67176	ENSG00000111727	HCFC2	12	+	104097610	104097691	104096359	104096433	104098342	104098480	67176	2,1	48,24	9,2	14,34	154	73	0.00272592	0.0762522	0.019,0.019	0.234,0.027	-0.112	-11.2	11.2
62500	ENSG00000166169	POLL	10	-	101583587	101583681	101582762	101582891	101587245	101588126	62500	24,13	0,1	17,12	2,3	167	73	0.00273055	0.0763421	1.0,0.85	0.788,0.636	0.213	21.3	21.3
10550	ENSG00000205423	CNEP1R1	16	+	50025650	50025701	50025261	50025340	50026395	50026467	10550	5,1	4,7	0,1	4,8	124	73	0.00274051	0.0765008	0.424,0.078	0.0,0.069	0.216	21.6	21.6
12817	ENSG00000167751	KLK2	19	+	50874720	50874966	50873432	50873519	50876471	50876758	12817	393296	86,44	330503	141135	319	73	0.0027392	0.0765008	0.511,0.606	0.349,0.46	0.154	15.4	15.4
36754	ENSG00000162337	LRP5	11	+	68439052	68439181	68438445	68438682	68439776	68439916	36754	8,2	22,28	2,0	28,41	202	73	0.00273857	0.0765008	0.116,0.025	0.025,0.0	0.058	5.8	5.8
40656	ENSG00000064607	SUGP2	19	-	18993647	18993799	18990889	18991149	18994365	18995280	40656	67,41	8,7	35,51	35,14	225	73	0.0027419	0.0765008	0.731,0.655	0.245,0.542	0.3	30	30
23263	ENSG00000134283	PPHLN1	12	+	42332659	42332702	42326148	42326229	42335882	42335974	23263	26,18	130,76	45,35	89,99	116	73	0.00274582	0.0765704	0.112,0.13	0.241,0.182	-0.09	-9	9
16169	ENSG00000131116	ZNF428	19	-	43608504	43608603	43607627	43608107	43614228	43614434	16169	18,13	63,69	3,6	48,63	172	73	0.00275061	0.0766642	0.108,0.074	0.026,0.039	0.058	5.8	5.8
2405	ENSG00000132716	DCAF8	1	-	160261284	160261358	160243959	160244034	160262275	160262476	2405	86,68	3,2	51,64	7,8	147	73	0.00275524	0.0767537	0.934,0.944	0.783,0.799	0.148	14.8	14.8
66095	ENSG00000153774	CFDP1	16	-	75391379	75391508	75372290	75372568	75395089	75395136	66095	11,17	2,4	8,7	1,0	202	73	0.00278265	0.0774372	0.665,0.606	0.743,1.0	-0.236	-23.6	23.6
67156	ENSG00000110888	CAPRIN2	12	-	30735880	30735973	30734967	30735206	30741019	30741106	67156	3,4	23,13	0,0	22,38	166	73	0.00278154	0.0774372	0.054,0.119	0.0,0.0	0.086	8.6	8.6
9263	ENSG00000156042	CFAP70	10	-	73348155	73348235	73345064	73345244	73348422	73348521	9263	4,4	5,6	1,5	1,0	153	73	0.00278687	0.0775147	0.276,0.241	0.323,1.0	-0.403	-40.3	40.3
51260	ENSG00000126581	BECN1	17	-	42811654	42811797	42810413	42810928	42813947	42814008	51260	480350	5,5	409346	14,12	216	73	0.0027932	0.0776106	0.97,0.959	0.908,0.907	0.057	5.7	5.7
64308	ENSG00000178026	LRRC75B	22	-	24588678	24588804	24588213	24588329	24589155	24589393	64308	68,62	0,1	58,77	4,3	199	73	0.00279295	0.0776106	1.0,0.958	0.842,0.904	0.106	10.6	10.6
67385	ENSG00000081760	AACS	12	+	125136661	125136864	125134793	125134852	125142091	125142177	67385	495358	5,3	369385	9,13	276	73	0.00279532	0.0776295	0.963,0.969	0.916,0.887	0.065	6.5	6.5
24217	ENSG00000136068	FLNB	3	+	58141857	58141902	58138281	58138529	58142649	58142752	24217	198158	9,5	165187	18,17	118	73	0.00279957	0.0777075	0.932,0.951	0.85,0.872	0.081	8.1	8.1
28161	ENSG00000169231	THBS3	1	-	155203512	155203592	155203222	155203305	155204854	155204957	28161	15,7	0,1	7,5	3,1	153	73	0.00280647	0.0778589	1.0,0.77	0.527,0.705	0.269	26.9	26.9
39137	ENSG00000015475	BID	22	-	17743802	17744013	17739348	17739488	17750104	17750174	39137	138,90	3,3	242195	0,0	284	73	0.00281047	0.0779298	0.922,0.885	1.0,1.0	-0.097	-9.7	9.7
73868	ENSG00000165525	NEMF	14	-	49813987	49814050	49806020	49806133	49814753	49814857	73868	92,60	3,7	83,70	1,1	136	73	0.00282	0.0781538	0.943,0.821	0.978,0.974	-0.094	-9.4	9.4
68707	ENSG00000251669	FAM86EP	4	-	3948089	3948220	3942910	3943372	3951138	3951219	68707	13,9	0,1	10,14	3,2	204	73	0.00282295	0.0781955	1.0,0.763	0.544,0.715	0.252	25.2	25.2
46215	ENSG00000166188	ZNF319	16	-	57999492	57999665	57994667	57998522	58000400	58000453	46215	17,9	1,0	11,8	1,3	246	73	0.00282459	0.0782008	0.835,1.0	0.765,0.442	0.314	31.4	31.4
16033	ENSG00000166435	XRRA1	11	-	74945017	74945085	74936883	74937068	74948927	74949116	16033	18,14	12,1	7,5	1,0	141	73	0.00283179	0.0783596	0.437,0.879	0.784,1.0	-0.234	-23.4	23.4
70505	ENSG00000215252	GOLGA8B	15	-	34552894	34553091	34551137	34551276	34553744	34553956	70505	200112	1,3	99,79	4,7	270	73	0.00283511	0.0784114	0.982,0.91	0.87,0.753	0.134	13.4	13.4
2274	ENSG00000088766	CRLS1	20	+	6023291	6023422	6015360	6015490	6031284	6031370	2274	11,1	36,38	0,2	43,32	204	73	0.00284079	0.0785281	0.099,0.009	0.0,0.022	0.043	4.3	4.3
4371	ENSG00000171960	PPIH	1	+	42675366	42675448	42667350	42667440	42676583	42676758	4371	7,4	27,21	1,2	28,40	155	73	0.00284812	0.0786905	0.109,0.082	0.017,0.023	0.075	7.5	7.5
27953	ENSG00000138798	EGF	4	+	109925514	109925621	109922158	109922297	109940945	109941145	27953	1,0	1,1	2,3	0,2	180	73	0.00285137	0.07874	0.289,0.0	1.0,0.378	-0.545	-54.5	54.5
67013	ENSG00000160323	ADAMTS13	9	+	133438245	133438366	133437748	133437897	133439365	133439446	67013	11,16	3,2	18,10	0,1	194	73	0.00285324	0.0787513	0.58,0.751	1.0,0.79	-0.23	-23	23
72381	ENSG00000133466	C1QTNF6	22	-	37195380	37195458	37191671	37191737	37197602	37197748	72381	6,3	0,0	1,1	3,0	151	73	0.00285484	0.078755	1.0,1.0	0.139,1.0	0.43	43	43
894	ENSG00000135775	COG2	1	+	230683129	230683329	230678912	230679052	230683573	230683635	894	5,9	49,42	1,1	46,48	273	73	0.00285684	0.0787698	0.027,0.054	0.006,0.006	0.035	3.5	3.5
76559	ENSG00000172888	ZNF621	3	+	40529318	40529445	40525778	40525864	40530208	40530316	76559	40,26	5,3	16,10	5,11	200	73	0.00286054	0.0788315	0.745,0.76	0.539,0.249	0.358	35.8	35.8
1531	ENSG00000107669	ATE1	10	-	121926426	121926527	121924265	121924329	121927843	121928036	1531	1,0	20,13	5,3	12,19	174	73	0.00287588	0.0792137	0.021,0.0	0.149,0.062	-0.095	-9.5	9.5
52741	ENSG00000002016	RAD52	12	-	914430	914532	913893	914121	916343	916483	52741	44,28	0,0	37,27	4,1	175	73	0.00288664	0.0794695	1.0,1.0	0.794,0.918	0.144	14.4	14.4
28490	ENSG00000182185	RAD51B	14	+	68472019	68472119	68468171	68468250	68477647	68478101	28490	2,0	1,3	1,2	0,1	173	73	0.00288869	0.0794854	0.458,0.0	1.0,0.458	-0.5	-50	50
14207	ENSG00000005801	ZNF195	11	-	3377616	3377900	3373576	3373656	3379037	3379218	14207	30,15	4,1	19,19	10,9	357	73	0.00289436	0.0795603	0.605,0.754	0.28,0.302	0.388	38.8	38.8
32647	ENSG00000198920	KIAA0753	17	-	6611918	6612148	6609993	6610160	6620787	6620998	32647	111,71	3,3	49,59	0,0	303	73	0.00289402	0.0795603	0.899,0.851	1.0,1.0	-0.125	-12.5	12.5
61523	ENSG00000144306	SCRN3	2	+	174396080	174396293	174395777	174395817	174398274	174398314	61523	57,63	16,14	31,31	27,14	286	73	0.00289857	0.0796354	0.476,0.535	0.227,0.361	0.212	21.2	21.2
36007	ENSG00000196295	AC005154.6	7	-	30551317	30551479	30548358	30550781	30552099	30552179	36007	10,10	1,1	10,2	5,4	235	73	0.00290153	0.079676	0.756,0.756	0.383,0.134	0.497	49.7	49.7
25549	ENSG00000139636	LMBR1L	12	-	49106653	49106746	49105923	49105957	49106960	49107045	25549	8,5	25,25	1,2	14,41	166	73	0.00290391	0.0796805	0.123,0.081	0.03,0.021	0.077	7.7	7.7
69164	ENSG00000123983	ACSL3	2	+	222900673	222900780	222860933	222861258	222908732	222909150	69164	337260	4,3	457541	16,17	180	73	0.00290465	0.0796805	0.972,0.972	0.921,0.928	0.047	4.7	4.7
37125	ENSG00000153786	ZDHHC7	16	-	84984812	84984994	84981869	84981994	84990303	84990635	37125	16,12	27,23	7,7	38,37	255	73	0.00291108	0.0798164	0.145,0.13	0.05,0.051	0.087	8.7	8.7
15101	ENSG00000023697	DERA	12	+	15958239	15958335	15956935	15957033	15959828	15959924	15101	111,73	4,4	81,85	1,0	169	73	0.00291352	0.0798426	0.923,0.887	0.972,1.0	-0.081	-8.1	8.1
55230	ENSG00000157212	PAXIP1	7	-	155000079	155000155	154998649	154998784	155002848	155003084	55230	0,0	13,11	4,3	14,18	149	73	0.00292377	0.0800828	0.0,0.0	0.123,0.075	-0.099	-9.9	9.9
43747	ENSG00000173821	RNF213	17	+	80382259	80382454	80381546	80381727	80382978	80383070	43747	39,18	28,27	17,17	52,33	268	73	0.00292536	0.0800857	0.275,0.154	0.082,0.123	0.112	11.2	11.2
62767	ENSG00000072135	PTPN18	2	+	130368477	130368554	130367081	130367171	130369132	130369201	62767	1,1	3,0	1,2	0,0	150	73	0.00292925	0.0801515	0.14,1.0	1.0,1.0	-0.43	-43	43
50537	ENSG00000168056	LTBP3	11	-	65544063	65544187	65543426	65543549	65546441	65546564	50537	22,19	36,29	9,9	44,31	197	73	0.00293484	0.0802637	0.185,0.195	0.07,0.097	0.106	10.6	10.6
25954	ENSG00000145332	KLHL8	4	-	87185400	87185571	87183202	87183389	87195323	87195690	25954	50,26	0,2	28,18	4,3	244	73	0.00293977	0.0803227	1.0,0.795	0.677,0.642	0.238	23.8	23.8
75758	ENSG00000149187	CELF1	11	-	47506857	47506897	47488836	47489024	47565273	47565520	75758	2,3	7,4	1,2	1,0	113	73	0.00293998	0.0803227	0.156,0.326	0.392,1.0	-0.455	-45.5	45.5
14526	ENSG00000123349	PFDN5	12	+	53296429	53297924	53295838	53295941	53298044	53298150	14526	1072718	7,1	940751	0,1	1568	73	0.00294652	0.0803474	0.877,0.971	1.0,0.972	-0.062	-6.2	6.2
23707	ENSG00000128739	SNRPN	15	+	24974641	24974957	24967931	24968082	24975357	24975509	23707	58,43	7,3	42,56	2,0	389	73	0.00294834	0.0803474	0.609,0.729	0.798,1.0	-0.23	-23	23
33108	ENSG00000276087	RP11-507M3.1	2	+	24146929	24147086	24135118	24135187	24164197	24164335	33108	11,9	2,2	12,9	1,0	230	73	0.00294391	0.0803474	0.636,0.588	0.792,1.0	-0.284	-28.4	28.4
3856	ENSG00000170100	ZNF778	16	+	89223156	89223283	89222091	89222183	89224718	89224802	3856	4,15	0,1	27,7	3,3	200	73	0.00294817	0.0803474	1.0,0.846	0.767,0.46	0.309	30.9	30.9
75279	ENSG00000157214	STEAP2	7	+	90225366	90225410	90211859	90211934	90225497	90225574	75279	3,2	5,0	1,2	0,0	117	73	0.00294625	0.0803474	0.272,1.0	1.0,1.0	-0.364	-36.4	36.4
47247	ENSG00000140463	BBS4	15	+	72727939	72727994	72724527	72724655	72731304	72731457	47247	38,30	6,1	38,19	0,1	128	73	0.00295371	0.0804531	0.783,0.945	1.0,0.916	-0.094	-9.4	9.4
36420	ENSG00000161558	TMEM143	19	-	48360071	48360176	48345268	48345354	48363290	48363531	36420	14,10	1,0	14,11	2,3	178	73	0.00296756	0.0807895	0.852,1.0	0.742,0.601	0.254	25.4	25.4
30219	ENSG00000120697	ALG5	13	-	36985626	36985740	36971976	36972036	36989483	36989555	30219	227193	9,1	220164	0,1	187	73	0.00296986	0.0808113	0.908,0.987	1.0,0.985	-0.045	-4.5	4.5
35118	ENSG00000183323	CCDC125	5	-	69294792	69294900	69285336	69285467	69300011	69300127	35118	86,62	0,1	65,39	4,2	181	73	0.00298089	0.0810559	1.0,0.962	0.868,0.887	0.104	10.4	10.4
76759	ENSG00000196476	C20orf96	20	-	276792	276879	275967	276086	277043	277145	76759	71,40	2,0	33,27	5,2	160	73	0.00298185	0.0810559	0.942,1.0	0.751,0.86	0.165	16.5	16.5
42657	ENSG00000129195	FAM64A	17	+	6449703	6449778	6449311	6449407	6450027	6450072	42657	0,1	20,21	1,8	17,32	148	73	0.00299277	0.0813115	0.0,0.023	0.028,0.11	-0.058	-5.8	5.8
10367	ENSG00000261740	RP11-345J4.5	16	-	29452108	29452206	29446801	29447026	29454015	29454113	10367	0,1	47,40	4,6	43,33	171	73	0.00299503	0.0813321	0.0,0.011	0.038,0.072	-0.049	-4.9	4.9
76289	ENSG00000104419	NDRG1	8	-	133284248	133284329	133280231	133280267	133297133	133297256	76289	109110	7,1	36,69	0,0	154	73	0.00299831	0.0813802	0.881,0.981	1.0,1.0	-0.069	-6.9	6.9
32774	ENSG00000256591	RP11-286N22.8	11	+	61437624	61437848	61430125	61430182	61445940	61446231	32774	312183	31,27	331326	22,16	297	73	0.00301087	0.0815621	0.712,0.625	0.787,0.834	-0.142	-14.2	14.2
50366	ENSG00000173418	NAA20	20	+	20018361	20018517	20017309	20017449	20022455	20022480	50366	14,6	135101	1,3	158165	229	73	0.00301258	0.0815621	0.032,0.019	0.002,0.006	0.022	2.2	2.2
57336	ENSG00000197020	ZNF100	19	-	21744940	21745067	21722765	21727989	21765693	21765786	57336	7,7	1,0	9,10	3,2	200	73	0.00300769	0.0815621	0.719,1.0	0.523,0.646	0.275	27.5	27.5
60083	ENSG00000105186	ANKRD27	19	-	32646458	32646615	32644339	32644479	32649681	32649792	60083	86,80	2,2	70,83	7,8	230	73	0.00301178	0.0815621	0.932,0.927	0.76,0.767	0.166	16.6	16.6
72172	ENSG00000075188	NUP37	12	-	102079058	102079216	102077321	102077503	102085765	102085855	72172	19,2	36,29	4,2	34,39	231	73	0.00301052	0.0815621	0.143,0.021	0.036,0.016	0.056	5.6	5.6
11584	ENSG00000226688	ENTPD1-AS1	10	-	95897527	95897679	95876517	95876660	95904829	95904938	11584	17,10	3,3	10,7	14,5	225	73	0.00301665	0.0815813	0.648,0.52	0.188,0.312	0.334	33.4	33.4
47634	ENSG00000213123	TCTEX1D2	3	-	196301954	196302103	196296005	196296069	196306942	196307012	47634	0,2	22,15	2,5	5,11	222	73	0.00301857	0.0815813	0.0,0.042	0.116,0.13	-0.102	-10.2	10.2
73290	ENSG00000242086	LINC00969	3	+	195718023	195718196	195708746	195708841	195722500	195722648	73290	3,7	0,4	1,3	0,0	246	73	0.00301934	0.0815813	1.0,0.342	1.0,1.0	-0.329	-32.9	32.9
73593	ENSG00000140694	PARN	16	-	14627268	14627336	14627105	14627187	14628171	14628251	73593	86,65	6,1	65,80	0,0	141	73	0.0030171	0.0815813	0.881,0.971	1.0,1.0	-0.074	-7.4	7.4
12454	ENSG00000090857	PDPR	16	+	70114820	70114930	70113625	70114440	70120460	70120719	12454	4,2	1,2	7,2	0,0	183	73	0.00302155	0.0816	0.615,0.285	1.0,1.0	-0.55	-55	55
1736	ENSG00000255339	RP11-411B6.6	10	-	100523976	100524139	100516873	100516960	100526398	100526554	1736	10,6	4,1	4,7	0,1	236	73	0.0030312	0.0817249	0.436,0.65	1.0,0.684	-0.299	-29.9	29.9
30250	ENSG00000154065	ANKRD29	18	-	23638771	23638947	23634050	23634149	23646188	23646287	30250	73,52	0,0	55,55	2,3	249	73	0.00303117	0.0817249	1.0,1.0	0.89,0.843	0.133	13.3	13.3
49604	ENSG00000196510	ANAPC7	12	-	110388511	110388623	110387738	110387892	110395100	110395220	49604	192135	7,4	190236	3,0	185	73	0.00303036	0.0817249	0.915,0.93	0.962,1.0	-0.058	-5.8	5.8
[truncated: 51,905 more rows]
