# Supplementary material for: KDM7A and KDM1A inhibition suppresses tumour promoting pathways in prostate cancer
Source: Mol Oncol. 2026 Mar 23:10.1002/1878-0261.70238. Online ahead of print. doi: 10.1002/1878-0261.70238 (PMC13398633; doi:10.1002/1878-0261.70238)
Supplement: Supplementary file 31 — Table S20. Alternative splicing events data for C4‐2 vehicle compared to namoline treatment in the presence of R1881, for RI (RI = retained intron, significant splicing events FDR‐corrected p value < 0.05, highlighted in yellow). [file MOL2-9999-0-s017.xlsx]

## Sheet: RI
ID	GeneID	geneSymbol	chr	strand	riExonStart_0base	riExonEnd	upstreamES	upstreamEE	downstreamES	downstreamEE	ID	IC_SAMPLE_1	SC_SAMPLE_1	IC_SAMPLE_2	SC_SAMPLE_2	IncFormLen	SkipFormLen	PValue	FDR	IncLevel1	IncLevel2	IncLevelDifference	dPSI	AbsPSI
3772	ENSG00000125459	MSTO1	1	+	155610240	155610560	155610240	155610332	155610424	155610560	3772	3,1	0,0	0,0	2,2	165	73	7.39112e-10	4.14334e-07	1.0,1.0	0.0,0.0	1	100	100
3932	ENSG00000101004	NINL	20	-	25488982	25489324	25488982	25488995	25489243	25489324	3932	2,3	0,0	0,0	1,1	321	73	4.48518e-09	2.01146e-06	1.0,1.0	0.0,0.0	1	100	100
7304	ENSG00000037280	FLT4	5	-	180608967	180610025	180608967	180609053	180609904	180610025	7304	7,2	0,0	1,1	1,2	924	73	3.25671e-09	1.68522e-06	1.0,1.0	0.073,0.038	0.945	94.5	94.5
6106	ENSG00000186862	PDZD7	10	-	101023435	101024068	101023435	101023610	101023927	101024068	6106	2,1	0,0	2,1	2,1	390	73	1.29266e-06	0.000222967	1.0,1.0	0.158,0.158	0.842	84.2	84.2
2441	ENSG00000104518	GSDMD	8	+	143561001	143561423	143561001	143561104	143561369	143561423	2441	3,1	2,2	1,1	0,0	338	73	1.21782e-07	2.92582e-05	0.245,0.097	1.0,1.0	-0.829	-82.9	82.9
5094	ENSG00000129003	VPS13C	15	-	61856285	61856793	61856285	61856409	61856601	61856793	5094	7,6	0,0	0,4	1,2	265	73	0.0001044	0.00747128	1.0,1.0	0.0,0.355	0.823	82.3	82.3
5681	ENSG00000123329	ARHGAP9	12	-	57476589	57476963	57476589	57476651	57476870	57476963	5681	0,5	2,2	1,1	0,0	292	73	5.13371e-07	0.00010465	0.0,0.385	1.0,1.0	-0.807	-80.7	80.7
7286	ENSG00000188163	FAM166A	9	-	137245306	137245853	137245306	137245557	137245638	137245853	7286	1,1	1,3	1,3	0,0	154	73	2.73253e-07	5.92959e-05	0.322,0.136	1.0,1.0	-0.771	-77.1	77.1
6348	ENSG00000130758	MAP3K10	19	+	40204600	40205296	40204600	40204657	40205120	40205296	6348	8,1	2,1	2,3	0,0	536	73	0.000146982	0.00932784	0.353,0.12	1.0,1.0	-0.764	-76.4	76.4
8410	ENSG00000156869	FRRS1	1	-	99711941	99712163	99711941	99712020	99712104	99712163	8410	2,1	0,0	2,0	1,2	157	73	3.63465e-05	0.00340429	1.0,1.0	0.482,0.0	0.759	75.9	75.9
6312	ENSG00000187860	CCDC157	22	+	30370325	30371727	30370325	30370950	30371649	30371727	6312	11,4	2,2	11,7	0,0	772	73	7.85328e-07	0.000139024	0.342,0.159	1.0,1.0	-0.75	-75	75
1005	ENSG00000088881	EBF4	20	+	2751921	2752263	2751921	2751987	2752085	2752263	1005	2,1	0,0	2,1	1,4	171	73	2.77453e-08	8.88774e-06	1.0,1.0	0.461,0.096	0.722	72.2	72.2
334	ENSG00000094975	SUCO	1	+	172602695	172603205	172602695	172602787	172603059	172603205	334	10,2	4,1	7,6	0,0	345	73	1.79079e-06	0.000301166	0.346,0.297	1.0,1.0	-0.678	-67.8	67.8
5969	ENSG00000035681	NSMAF	8	-	58589521	58590074	58589521	58589558	58590006	58590074	5969	21,10	6,3	20,10	0,0	521	73	1.13426e-07	2.82599e-05	0.329,0.318	1.0,1.0	-0.676	-67.6	67.6
2809	ENSG00000089041	P2RX7	12	+	121177146	121177446	121177146	121177212	121177296	121177446	2809	1,0	3,1	3,2	0,1	157	73	9.77227e-06	0.00119524	0.134,0.0	1.0,0.482	-0.674	-67.4	67.4
6012	ENSG00000185633	NDUFA4L2	12	-	57236188	57236681	57236188	57236420	57236592	57236681	6012	8,8	0,1	1,1	2,1	245	73	8.21443e-06	0.00107461	1.0,0.704	0.13,0.23	0.672	67.2	67.2
8768	ENSG00000144061	NPHP1	2	-	110163047	110164730	110163047	110163132	110164687	110164730	8768	31,25	0,0	21,10	1,2	1628	73	0.000180234	0.0113312	1.0,1.0	0.485,0.183	0.666	66.6	66.6
7570	ENSG00000186648	LRRC16B	14	+	24062708	24063183	24062708	24062846	24063119	24063183	7570	0,0	4,2	7,2	3,0	346	73	0.000464019	0.0232259	0.0,0.0	0.33,1.0	-0.665	-66.5	66.5
5427	ENSG00000153922	CHD1	5	-	98885577	98886231	98885577	98885649	98886152	98886231	5427	22,17	0,0	5,12	2,2	576	73	6.51272e-06	0.000876222	1.0,1.0	0.241,0.432	0.663	66.3	66.3
5486	ENSG00000165795	NDRG2	14	-	21018456	21018701	21018456	21018504	21018626	21018701	5486	3,1	0,0	1,3	2,1	195	73	0.000526241	0.0255072	1.0,1.0	0.158,0.529	0.656	65.6	65.6
6617	ENSG00000130177	CDC16	13	+	114236650	114236895	114236650	114236699	114236801	114236895	6617	4,2	8,6	7,7	0,2	175	73	0.000114464	0.00802083	0.173,0.122	1.0,0.593	-0.649	-64.9	64.9
3456	ENSG00000235954	TTC28-AS1	22	+	27997410	27998838	27997410	27997739	27997985	27998838	3456	8,9	0,0	3,4	1,2	319	73	0.000124557	0.00854589	1.0,1.0	0.407,0.314	0.639	63.9	63.9
4989	ENSG00000157800	SLC37A3	7	-	140379877	140380390	140379877	140379888	140380281	140380390	4989	3,2	0,0	6,6	3,1	466	73	4.76329e-06	0.000679322	1.0,1.0	0.239,0.485	0.638	63.8	63.8
880	ENSG00000110697	PITPNM1	11	-	67496177	67497436	67496177	67496345	67497230	67497436	880	69,43	0,0	67,27	4,7	958	73	4.15218e-08	1.26962e-05	1.0,1.0	0.561,0.227	0.606	60.6	60.6
2784	ENSG00000076864	RAP1GAP	1	-	21602803	21603912	21602803	21602913	21603834	21603912	2784	17,4	0,0	31,19	3,2	994	73	6.23696e-06	0.000856245	1.0,1.0	0.431,0.411	0.579	57.9	57.9
4039	ENSG00000179387	ELMOD2	4	+	140524217	140525570	140524217	140524275	140525419	140525570	4039	26,18	1,0	16,25	4,4	1217	73	0.000321761	0.0180657	0.609,1.0	0.194,0.273	0.571	57.1	57.1
3211	ENSG00000185101	ANO9	11	-	431693	431906	431693	431767	431847	431906	3211	0,1	2,3	5,5	1,2	153	73	5.6314e-05	0.00479525	0.0,0.137	0.705,0.544	-0.556	-55.6	55.6
3767	ENSG00000176170	SPHK1	17	+	76385450	76386137	76385450	76385654	76385984	76386137	3767	6,7	0,1	7,22	6,10	403	73	0.00083752	0.0342692	1.0,0.559	0.174,0.285	0.55	55	55
4918	ENSG00000102901	CENPT	16	-	67832011	67832545	67832011	67832136	67832227	67832545	4918	6,2	0,0	2,4	1,2	164	73	0.000354364	0.0193805	1.0,1.0	0.471,0.471	0.529	52.9	52.9
641	ENSG00000146205	ANO7	2	+	241223716	241223955	241223716	241223781	241223904	241223955	641	5,5	0,1	2,4	3,2	196	73	0.000416228	0.021716	1.0,0.651	0.199,0.427	0.512	51.2	51.2
2219	ENSG00000174951	FUT1	19	-	48752611	48753122	48752611	48752725	48752891	48753122	2219	3,19	3,2	2,6	0,0	239	73	1.69795e-05	0.00187248	0.234,0.744	1.0,1.0	-0.511	-51.1	51.1
5902	ENSG00000170906	NDUFA3	19	+	54105933	54106470	54105933	54106011	54106355	54106470	5902	17,11	3,2	22,11	0,0	417	73	1.67433e-05	0.00187248	0.498,0.491	1.0,1.0	-0.506	-50.6	50.6
6797	ENSG00000104413	ESRP1	8	+	94641611	94642084	94641611	94641724	94641955	94642084	6797	15,10	3,3	1,5	0,0	304	73	4.71893e-06	0.000679322	0.546,0.445	1.0,1.0	-0.504	-50.4	50.4
6379	ENSG00000172890	NADSYN1	11	+	71474394	71475622	71474394	71474526	71475494	71475622	6379	4,11	4,0	22,28	0,0	1041	73	0.000613568	0.0278832	0.066,1.0	1.0,1.0	-0.467	-46.7	46.7
5627	ENSG00000135253	KCP	7	-	128893805	128894055	128893805	128893899	128893975	128894055	5627	1,5	1,1	0,1	2,4	149	73	0.000359089	0.019403	0.329,0.71	0.0,0.109	0.465	46.5	46.5
3738	ENSG00000143499	SMYD2	1	+	214330949	214334308	214330949	214331122	214334199	214334308	3738	61,44	0,0	87,90	1,3	3150	73	0.000100874	0.00737585	1.0,1.0	0.668,0.41	0.461	46.1	46.1
7714	ENSG00000131748	STARD3	17	+	39662250	39663484	39662250	39662367	39662803	39663484	7714	22,9	1,0	11,17	1,8	509	73	0.000309836	0.0178143	0.759,1.0	0.612,0.234	0.456	45.6	45.6
5272	ENSG00000090097	PCBP4	3	-	51960525	51960898	51960525	51960637	51960865	51960898	5272	24,17	1,0	10,13	3,3	301	73	0.000103107	0.00745805	0.853,1.0	0.447,0.512	0.447	44.7	44.7
8592	ENSG00000206149	HERC2P9	15	+	28655272	28655691	28655272	28655420	28655494	28655691	8592	0,12	5,1	6,8	1,0	147	73	0.000836543	0.0342692	0.0,0.856	0.749,1.0	-0.447	-44.7	44.7
4705	ENSG00000143630	HCN3	1	+	155283973	155284757	155283973	155284135	155284538	155284757	4705	33,15	7,1	17,21	0,0	476	73	5.86166e-07	0.000109532	0.42,0.697	1.0,1.0	-0.442	-44.2	44.2
1823	ENSG00000197989	SNHG12	1	-	28579532	28579981	28579532	28579587	28579911	28579981	1823	94,57	18,20	180151	5,5	397	73	4.04592e-09	1.94407e-06	0.49,0.344	0.869,0.847	-0.441	-44.1	44.1
1562	ENSG00000215883	CYB5RL	1	-	54184160	54186286	54184160	54184265	54186180	54186286	1562	134105	1,0	33,53	3,1	1988	73	0.000272315	0.0163559	0.831,1.0	0.288,0.661	0.441	44.1	44.1
5087	ENSG00000122678	POLM	7	-	44074130	44074530	44074130	44074233	44074397	44074530	5087	18,21	2,2	15,19	11,12	237	73	0.000138759	0.00897531	0.735,0.764	0.296,0.328	0.438	43.8	43.8
8144	ENSG00000141279	NPEPPS	17	+	47579389	47582849	47579389	47579455	47582741	47582849	8144	148105	1,4	120136	0,0	3359	73	8.30681e-06	0.00107461	0.763,0.363	1.0,1.0	-0.437	-43.7	43.7
4189	ENSG00000156990	RPUSD3	3	-	9843464	9844018	9843464	9843601	9843815	9844018	4189	16,21	3,4	20,18	0,0	287	73	3.97358e-06	0.000607506	0.576,0.572	1.0,1.0	-0.426	-42.6	42.6
7502	ENSG00000071894	CPSF1	8	-	144394233	144394555	144394233	144394300	144394387	144394555	7502	11,10	0,0	10,8	3,3	160	73	1.98733e-05	0.00210388	1.0,1.0	0.603,0.549	0.424	42.4	42.4
8714	ENSG00000196756	SNHG17	20	-	38421005	38422241	38421005	38421098	38422091	38422241	8714	168101	20,12	192198	8,1	1066	73	0.000360543	0.019403	0.365,0.366	0.622,0.931	-0.411	-41.1	41.1
3185	ENSG00000115257	PCSK4	19	-	1483649	1483941	1483649	1483767	1483837	1483941	3185	2,3	1,4	2,3	0,1	143	73	0.00169298	0.0499506	0.505,0.277	1.0,0.605	-0.411	-41.1	41.1
1609	ENSG00000267278	MAP3K14-AS1	17	+	45267112	45267490	45267112	45267328	45267415	45267490	1609	16,6	2,4	10,6	0,0	160	73	2.34625e-05	0.00228743	0.785,0.406	1.0,1.0	-0.404	-40.4	40.4
172	ENSG00000101294	HM13	20	+	31550063	31550471	31550063	31550121	31550301	31550471	172	11,9	0,0	8,17	4,1	253	73	5.82412e-05	0.00484243	1.0,1.0	0.366,0.831	0.401	40.1	40.1
4178	ENSG00000177943	MAMDC4	9	+	136858718	136859132	136858718	136858853	136859004	136859132	4178	13,20	20,9	28,18	5,2	224	73	0.000677112	0.0295775	0.175,0.42	0.646,0.746	-0.398	-39.8	39.8
2110	ENSG00000118515	SGK1	6	-	134170825	134171178	134170825	134170915	134171022	134171178	2110	4,1	1,2	0,0	4,3	180	73	0.00101573	0.0371889	0.619,0.169	0.0,0.0	0.394	39.4	39.4
225	ENSG00000165959	CLMN	14	-	95194214	95194596	95194214	95194461	95194535	95194596	225	9,4	1,3	3,5	0,0	147	73	0.00107432	0.0377532	0.817,0.398	1.0,1.0	-0.393	-39.3	39.3
569	ENSG00000167419	LPO	17	+	58242977	58244081	58242977	58243055	58243993	58244081	569	25,8	6,0	15,22	0,0	1011	73	0.00056224	0.0261991	0.231,1.0	1.0,1.0	-0.384	-38.4	38.4
901	ENSG00000154889	MPPE1	18	-	11886498	11886778	11886498	11886621	11886712	11886778	901	31,23	10,13	4,5	16,12	164	73	4.38526e-06	0.000655548	0.58,0.441	0.1,0.156	0.382	38.2	38.2
3913	ENSG00000065029	ZNF76	6	+	35286127	35286399	35286127	35286208	35286324	35286399	3913	21,21	0,0	10,16	4,2	189	73	1.16049e-05	0.00136959	1.0,1.0	0.491,0.755	0.377	37.7	37.7
1096	ENSG00000135365	PHF21A	11	-	45969814	45971369	45969814	45969904	45971177	45971369	1096	67,28	2,1	36,29	0,0	1346	73	0.001681	0.0499506	0.645,0.603	1.0,1.0	-0.376	-37.6	37.6
8234	ENSG00000121060	TRIM25	17	-	56895520	56895774	56895520	56895604	56895744	56895774	8234	17,18	1,0	8,20	3,4	213	73	0.000233595	0.0141567	0.854,1.0	0.478,0.631	0.373	37.3	37.3
8729	ENSG00000142046	TMEM91	19	+	41382771	41384083	41382771	41382921	41383560	41384083	8729	30,25	0,1	19,18	2,2	712	73	0.000886628	0.0352104	1.0,0.719	0.493,0.48	0.373	37.3	37.3
8904	ENSG00000104973	MED25	19	+	49836225	49836979	49836225	49836406	49836846	49836979	8904	34,28	5,2	18,12	7,10	513	73	0.00132932	0.0442418	0.492,0.666	0.268,0.146	0.372	37.2	37.2
4891	ENSG00000187266	EPOR	19	-	11382846	11383232	11382846	11382982	11383096	11383232	4891	10,25	5,2	15,12	0,0	187	73	2.19659e-05	0.002173	0.438,0.83	1.0,1.0	-0.366	-36.6	36.6
2169	ENSG00000170889	RPS9	19	+	54206552	54207647	54206552	54206724	54207397	54207647	2169	106,87	40,33	141151	10,12	746	73	4.72922e-10	3.18134e-07	0.206,0.205	0.58,0.552	-0.361	-36.1	36.1
8251	ENSG00000184163	FAM132A	1	-	1243953	1244275	1243953	1244105	1244190	1244275	8251	3,2	0,0	5,2	6,0	158	73	0.00119181	0.0404913	1.0,1.0	0.278,1.0	0.361	36.1	36.1
5425	ENSG00000099622	CIRBP	19	+	1274306	1274810	1274306	1274440	1274648	1274810	5425	168133	70,69	80,94	9,10	281	73	1.16933e-08	4.14005e-06	0.384,0.334	0.698,0.709	-0.345	-34.5	34.5
496	ENSG00000100968	NFATC4	14	+	24376293	24379604	24376293	24376878	24377637	24379604	496	44,34	3,1	11,8	0,0	832	73	0.000659643	0.0292836	0.563,0.749	1.0,1.0	-0.344	-34.4	34.4
8355	ENSG00000135454	B4GALNT1	12	-	57627617	57628262	57627617	57627891	57628121	57628262	8355	13,6	0,1	8,12	1,8	303	73	0.000916271	0.0352214	1.0,0.591	0.658,0.265	0.334	33.4	33.4
2429	ENSG00000185189	NRBP2	8	-	143835819	143836030	143835819	143835875	143835966	143836030	2429	3,8	3,5	0,2	6,13	164	73	9.90042e-05	0.00731869	0.308,0.416	0.0,0.064	0.33	33	33
6333	ENSG00000105135	ILVBL	19	-	15116407	15118015	15116407	15116519	15117880	15118015	6333	65,63	6,0	61,50	0,0	1434	73	0.000664715	0.0292836	0.355,1.0	1.0,1.0	-0.323	-32.3	32.3
3786	ENSG00000198818	SFT2D1	6	-	166322856	166324595	166322856	166323045	166324536	166324595	3786	76,89	0,0	81,87	3,1	1564	73	0.00101291	0.0371889	1.0,1.0	0.558,0.802	0.32	32	32
3389	ENSG00000131470	PSMC3IP	17	-	42573477	42574210	42573477	42573623	42574195	42574210	3389	45,13	0,0	93102	3,8	645	73	2.11736e-05	0.0021259	1.0,1.0	0.778,0.591	0.316	31.6	31.6
6588	ENSG00000196998	WDR45	X	-	49076644	49077911	49076644	49076750	49077836	49077911	6588	491366	2,1	238255	9,9	1159	73	7.69839e-07	0.000139024	0.939,0.958	0.625,0.641	0.315	31.5	31.5
4336	ENSG00000161265	U2AF1L4	19	-	35743154	35743370	35743154	35743208	35743295	35743370	4336	16,10	5,3	6,10	0,1	160	73	0.000855839	0.0342692	0.593,0.603	1.0,0.82	-0.312	-31.2	31.2
879	ENSG00000110697	PITPNM1	11	-	67496177	67497436	67496177	67496348	67497230	67497436	879	66,41	7,3	64,26	17,20	955	73	0.000135585	0.00892661	0.419,0.511	0.223,0.09	0.308	30.8	30.8
1983	ENSG00000123737	EXOSC9	4	+	121813865	121816447	121813865	121814047	121816368	121816447	1983	270189	6,8	194178	33,18	2394	73	2.00161e-05	0.00210388	0.578,0.419	0.152,0.232	0.306	30.6	30.6
7070	ENSG00000255717	SNHG1	11	-	62854887	62855216	62854887	62854938	62855132	62855216	7070	105,79	147,82	215172	54,56	267	73	1.11022e-16	1.86712e-13	0.163,0.208	0.521,0.456	-0.303	-30.3	30.3
1966	ENSG00000123933	MXD4	4	-	2252407	2255234	2252407	2252522	2255006	2255234	1966	255161	0,0	144164	3,1	2557	73	0.0014007	0.0451214	1.0,1.0	0.578,0.824	0.299	29.9	29.9
3212	ENSG00000185101	ANO9	11	-	431693	431906	431693	431771	431847	431906	3212	0,1	3,0	4,3	0,1	149	73	0.00066603	0.0292836	0.0,1.0	1.0,0.595	-0.297	-29.7	29.7
3613	ENSG00000114388	NPRL2	3	-	50349385	50349828	50349385	50349490	50349664	50349828	3613	25,14	5,2	46,41	0,2	247	73	0.000834958	0.0342692	0.596,0.674	1.0,0.858	-0.294	-29.4	29.4
3858	ENSG00000102904	TSNAXIP1	16	+	67827472	67828064	67827472	67827579	67827752	67828064	3858	7,5	3,7	0,0	2,2	246	73	9.65552e-05	0.00721696	0.409,0.175	0.0,0.0	0.292	29.2	29.2
2323	ENSG00000147274	RBMX	X	-	136872267	136875168	136872267	136872345	136875085	136875168	2323	21361602	42,31	24102415	10,10	2813	73	2.79795e-10	2.09132e-07	0.569,0.573	0.862,0.862	-0.291	-29.1	29.1
5925	ENSG00000099840	IZUMO4	19	+	2097251	2097495	2097251	2097332	2097423	2097495	5925	13,2	9,3	0,1	9,9	164	73	4.84725e-06	0.000679322	0.391,0.229	0.0,0.047	0.286	28.6	28.6
1518	ENSG00000204628	GNB2L1	5	-	181241491	181242345	181241491	181241639	181242169	181242345	1518	953690	63,46	1045966	8,10	603	73	0	0	0.647,0.645	0.941,0.921	-0.285	-28.5	28.5
2872	ENSG00000167987	VPS37C	11	-	61138195	61138835	61138195	61138203	61138736	61138835	2872	42,34	3,1	18,27	0,0	606	73	0.00163966	0.0499094	0.628,0.804	1.0,1.0	-0.284	-28.4	28.4
6081	ENSG00000115307	AUP1	2	-	74526940	74527363	74526940	74527152	74527247	74527363	6081	9,8	0,0	15,13	1,4	168	73	0.000281937	0.0164921	1.0,1.0	0.867,0.585	0.274	27.4	27.4
813	ENSG00000214174	AMZ2P1	17	-	64974554	64975576	64974554	64974641	64975559	64975576	813	189106	5,3	84,49	0,0	991	73	5.02642e-05	0.00439127	0.736,0.722	1.0,1.0	-0.271	-27.1	27.1
2641	ENSG00000163479	SSR2	1	-	156011809	156012565	156011809	156011887	156012384	156012565	2641	76,54	6,3	45,38	1,0	570	73	0.000527128	0.0255072	0.619,0.697	0.852,1.0	-0.268	-26.8	26.8
7068	ENSG00000255717	SNHG1	11	-	62853800	62854064	62853800	62853833	62854017	62854064	7068	144109	235207	264259	116103	257	73	0	0	0.148,0.13	0.393,0.417	-0.266	-26.6	26.6
3664	ENSG00000213024	NUP62	19	-	49927693	49929504	49927693	49927848	49929325	49929504	3664	363317	3,3	194302	7,10	1550	73	0.00154358	0.0481501	0.851,0.833	0.566,0.587	0.265	26.5	26.5
4579	ENSG00000214021	TTLL3	3	+	9817644	9820741	9817644	9818920	9820545	9820741	4579	398305	2,0	224227	5,4	1698	73	0.000457246	0.0232259	0.895,1.0	0.658,0.709	0.264	26.4	26.4
6061	ENSG00000002016	RAD52	12	-	916343	916820	916343	916535	916638	916820	6061	11,11	5,0	13,7	0,0	176	73	0.00149798	0.0470885	0.477,1.0	1.0,1.0	-0.262	-26.2	26.2
2609	ENSG00000130304	SLC27A1	19	+	17486562	17487335	17486562	17486957	17487173	17487335	2609	15,7	5,7	3,0	6,6	289	73	0.000841064	0.0342692	0.431,0.202	0.112,0.0	0.261	26.1	26.1
1279	ENSG00000135423	GLS2	12	-	56475623	56475977	56475623	56475682	56475944	56475977	1279	37,16	9,5	20,9	16,11	335	73	0.00134354	0.0442432	0.473,0.411	0.214,0.151	0.259	25.9	25.9
3575	ENSG00000167701	GPT	8	+	144504770	144505131	144504770	144504879	144504992	144505131	3575	27,18	1,0	12,14	1,4	186	73	0.00102737	0.0371889	0.914,1.0	0.825,0.579	0.255	25.5	25.5
840	ENSG00000165810	BTNL9	5	+	181053048	181053316	181053048	181053099	181053199	181053316	840	19,8	0,0	20,23	3,3	173	73	0.000312815	0.0178331	1.0,1.0	0.738,0.764	0.249	24.9	24.9
7568	ENSG00000132199	ENOSF1	18	-	691067	691304	691067	691106	691203	691304	7568	90,55	26,21	26,18	17,25	170	73	0.000978728	0.0367816	0.598,0.529	0.396,0.236	0.247	24.7	24.7
402	ENSG00000163930	BAP1	3	-	52406252	52406907	52406252	52406376	52406755	52406907	402	36,28	0,0	27,32	0,5	452	73	0.000973056	0.0367739	1.0,1.0	1.0,0.508	0.246	24.6	24.6
4845	ENSG00000092199	HNRNPC	14	-	21263310	21263829	21263310	21263336	21263619	21263829	4845	280168	3,0	129101	14,5	356	73	5.32124e-07	0.000105282	0.95,1.0	0.654,0.806	0.245	24.5	24.5
7782	ENSG00000086589	RBM22	5	-	150694075	150694833	150694075	150694240	150694740	150694833	7782	62,44	4,1	40,62	0,0	573	73	0.000277634	0.0163828	0.664,0.849	1.0,1.0	-0.244	-24.4	24.4
2457	ENSG00000268895	A1BG-AS1	19	+	58353713	58355183	58353713	58353857	58354368	58355183	2457	59,45	3,4	38,28	0,1	584	73	0.00160763	0.0492754	0.711,0.584	1.0,0.778	-0.242	-24.2	24.2
3325	ENSG00000271853	RP1-178F15.5	1	-	153632033	153632240	153632033	153632063	153632164	153632240	3325	22,32	3,4	29,17	0,0	174	73	0.000112444	0.00796219	0.755,0.77	1.0,1.0	-0.238	-23.8	23.8
6568	ENSG00000138750	NUP54	4	-	76117663	76118194	76117663	76117742	76118074	76118194	6568	62,41	0,0	44,39	1,4	405	73	0.000416898	0.021716	1.0,1.0	0.888,0.637	0.238	23.8	23.8
5729	ENSG00000165801	ARHGEF40	14	+	21087000	21087463	21087000	21087105	21087319	21087463	5729	2,0	7,6	3,8	3,4	287	73	0.000564719	0.0261991	0.068,0.0	0.203,0.337	-0.236	-23.6	23.6
3808	ENSG00000116741	RGS2	1	+	192810165	192810431	192810165	192810267	192810369	192810431	3808	1,5	7,3	0,0	5,5	175	73	0.00104004	0.0371889	0.056,0.41	0.0,0.0	0.233	23.3	23.3
3491	ENSG00000139190	VAMP1	12	-	6462236	6464941	6462236	6462842	6464889	6464941	3491	229177	0,0	234249	3,2	2120	73	0.000756217	0.0317942	1.0,1.0	0.729,0.811	0.23	23	23
6434	ENSG00000234177	LINC01114	2	-	104754325	104755755	104754325	104754440	104755592	104755755	6434	149142	5,3	81,91	1,0	1225	73	0.00117673	0.0401819	0.64,0.738	0.828,1.0	-0.225	-22.5	22.5
5540	ENSG00000174365	SNHG11	20	+	38446886	38447623	38446886	38446948	38447465	38447623	5540	81,65	5,1	43,33	0,0	590	73	0.000130801	0.00871189	0.667,0.889	1.0,1.0	-0.222	-22.2	22.2
6466	ENSG00000106462	EZH2	7	-	148816683	148818117	148816683	148816778	148817876	148818117	6466	348246	2,0	214214	7,3	1171	73	0.000540915	0.0256249	0.916,1.0	0.656,0.816	0.222	22.2	22.2
8905	ENSG00000165792	METTL17	14	+	20993117	20994063	20993117	20993172	20993968	20994063	8905	113111	5,1	126,92	0,0	869	73	9.00812e-05	0.00699065	0.655,0.903	1.0,1.0	-0.221	-22.1	22.1
2172	ENSG00000170889	RPS9	19	+	54206275	54206724	54206275	54206462	54206552	54206724	2172	93,71	41,23	105113	14,17	163	73	9.04097e-05	0.00699065	0.504,0.58	0.771,0.749	-0.218	-21.8	21.8
3101	ENSG00000102032	RENBP	X	-	153944079	153944418	153944079	153944155	153944308	153944418	3101	13,11	17,8	2,1	11,8	226	73	0.000419665	0.021716	0.198,0.308	0.055,0.039	0.206	20.6	20.6
7449	ENSG00000182199	SHMT2	12	+	57232210	57232575	57232210	57232292	57232424	57232575	7449	116102	59,63	46,64	13,14	205	73	0.00107353	0.0377532	0.412,0.366	0.558,0.619	-0.2	-20	20
286	ENSG00000100219	XBP1	22	-	28796046	28796192	28796046	28796121	28796147	28796192	286	304284	137,80	188179	22,19	99	73	4.81167e-08	1.34867e-05	0.621,0.724	0.863,0.874	-0.196	-19.6	19.6
5401	ENSG00000196199	MPHOSPH8	13	+	19670839	19671289	19670839	19670964	19671205	19671289	5401	52,52	0,1	38,38	5,1	314	73	0.0010327	0.0371889	1.0,0.924	0.639,0.898	0.194	19.4	19.4
7389	ENSG00000130811	EIF3G	19	-	10118867	10119171	10118867	10118956	10119066	10119171	7389	28,25	2,3	19,41	0,0	183	73	0.00149284	0.0470885	0.848,0.769	1.0,1.0	-0.192	-19.2	19.2
7451	ENSG00000182199	SHMT2	12	+	57230802	57231913	57230802	57231000	57231712	57231913	7451	517391	109,82	222182	21,17	785	73	8.58247e-05	0.00679227	0.306,0.307	0.496,0.499	-0.191	-19.1	19.1
1121	ENSG00000234741	GAS5	1	-	173864256	173864704	173864256	173864304	173864674	173864704	1121	803609	58,32	626615	13,6	443	73	5.34788e-09	2.24845e-06	0.695,0.758	0.888,0.944	-0.19	-19	19
266	ENSG00000185686	PRAME	22	-	22556811	22557580	22556811	22556909	22557544	22557580	266	302263	19,22	271274	41,44	708	73	0.000479665	0.0237258	0.621,0.552	0.405,0.391	0.189	18.9	18.9
2695	ENSG00000176371	ZSCAN2	15	+	84620601	84622714	84620601	84620772	84622645	84622714	2695	306265	3,2	196191	0,0	1946	73	0.00166052	0.0499506	0.793,0.833	1.0,1.0	-0.187	-18.7	18.7
5588	ENSG00000130653	PNPLA7	9	-	137460633	137461620	137460633	137460737	137461535	137461620	5588	170113	18,21	48,52	20,16	871	73	0.00149635	0.0470885	0.442,0.311	0.167,0.214	0.186	18.6	18.6
6113	ENSG00000175197	DDIT3	12	-	57517268	57517753	57517268	57517438	57517705	57517753	6113	1089694	544364	102,55	18,17	340	73	0.00156057	0.0483778	0.301,0.29	0.549,0.41	-0.184	-18.4	18.4
8837	ENSG00000108465	CDK5RAP3	17	+	47973518	47974031	47973518	47973696	47973930	47974031	8837	104,70	0,0	74,75	5,3	307	73	4.51548e-05	0.00405008	1.0,1.0	0.779,0.856	0.182	18.2	18.2
1747	ENSG00000168090	COPS6	7	+	100090591	100091152	100090591	100090654	100091037	100091152	1747	138111	8,4	131116	0,2	456	73	0.00053052	0.0255072	0.734,0.816	1.0,0.903	-0.177	-17.7	17.7
5889	ENSG00000149532	CPSF7	11	-	61420469	61421608	61420469	61420530	61421389	61421608	5889	207129	1,0	141148	4,2	932	73	0.00127629	0.0429281	0.942,1.0	0.734,0.853	0.177	17.7	17.7
128	ENSG00000182944	EWSR1	22	+	29298732	29299851	29298732	29299280	29299598	29299851	128	312197	25,24	253262	8,12	391	73	0.00109728	0.0382456	0.7,0.605	0.855,0.803	-0.176	-17.6	17.6
3183	ENSG00000115257	PCSK4	19	-	1486852	1487313	1486852	1487065	1487140	1487313	3183	1,5	8,6	0,0	2,3	148	73	0.000905516	0.0352104	0.058,0.291	0.0,0.0	0.174	17.4	17.4
3326	ENSG00000271853	RP1-178F15.5	1	-	153632033	153632240	153632033	153632063	153632154	153632240	3326	22,30	5,2	28,16	0,1	164	73	0.0016115	0.0492754	0.662,0.87	1.0,0.877	-0.172	-17.2	17.2
1046	ENSG00000166311	SMPD1	11	+	6393895	6394373	6393895	6394041	6394218	6394373	1046	65,46	5,3	67,66	1,0	250	73	0.000375812	0.0199971	0.791,0.817	0.951,1.0	-0.171	-17.1	17.1
384	ENSG00000102317	RBM3	X	+	48574989	48575283	48574989	48575036	48575167	48575283	384	89,39	3,6	57,39	1,0	204	73	0.000795603	0.0332424	0.914,0.699	0.953,1.0	-0.17	-17	17
6462	ENSG00000025770	NCAPH2	22	+	50523016	50523472	50523016	50523166	50523234	50523472	6462	2,1	38,13	12,13	32,22	141	73	1.42507e-05	0.00162482	0.027,0.038	0.163,0.234	-0.166	-16.6	16.6
189	ENSG00000137700	SLC37A4	11	-	119027627	119028426	119027627	119027872	119028193	119028426	189	34,33	18,13	26,59	44,57	394	73	0.000687843	0.0298524	0.259,0.32	0.099,0.161	0.159	15.9	15.9
6016	ENSG00000114745	GORASP1	3	-	39100304	39100877	39100304	39100503	39100746	39100877	6016	12,17	14,10	4,10	22,21	316	73	0.00158799	0.0490018	0.165,0.282	0.04,0.099	0.154	15.4	15.4
1686	ENSG00000129968	ABHD17A	19	-	1877507	1880115	1877507	1877687	1879920	1880115	1686	315279	31,21	184308	68,54	2306	73	1.72961e-07	3.87837e-05	0.243,0.296	0.079,0.153	0.153	15.3	15.3
1724	ENSG00000123349	PFDN5	12	+	53295838	53296275	53295838	53295941	53296218	53296275	1724	253176	14,5	197166	1,0	350	73	2.03892e-06	0.000326567	0.79,0.88	0.976,1.0	-0.153	-15.3	15.3
2329	ENSG00000186166	CCDC84	11	+	119011938	119012254	119011938	119012003	119012148	119012254	2329	41,35	40,27	12,17	33,33	218	73	0.000711553	0.030488	0.256,0.303	0.109,0.147	0.151	15.1	15.1
8906	ENSG00000165792	METTL17	14	+	20994793	20995233	20994793	20994901	20995164	20995233	8906	156120	47,44	117115	87,69	336	73	0.000142647	0.00913891	0.419,0.372	0.226,0.266	0.149	14.9	14.9
2545	ENSG00000177042	TMEM80	11	+	698868	700235	698868	698888	700141	700235	2545	571408	43,27	313358	38,52	1326	73	0.0011067	0.0383751	0.422,0.454	0.312,0.275	0.145	14.5	14.5
1258	ENSG00000156976	EIF4A2	3	+	186784563	186786051	186784563	186784696	186785882	186786051	1258	637451	190124	844784	110100	1259	73	8.66107e-09	3.23683e-06	0.163,0.174	0.308,0.313	-0.142	-14.2	14.2
5741	ENSG00000178252	WDR6	3	+	49011634	49014293	49011634	49014116	49014209	49014293	5741	128106	90,58	81,80	85101	166	73	0.000705721	0.0304319	0.385,0.446	0.295,0.258	0.139	13.9	13.9
857	ENSG00000151093	OXSM	3	+	25790989	25791997	25790989	25791315	25791769	25791997	857	420291	17,9	339374	6,1	527	73	0.000554719	0.0260951	0.774,0.817	0.887,0.981	-0.138	-13.8	13.8
3749	ENSG00000077454	LRCH4	7	-	100577085	100577389	100577085	100577154	100577272	100577389	3749	43,45	46,34	26,38	59,66	191	73	0.00134828	0.0442432	0.263,0.336	0.144,0.18	0.138	13.8	13.8
1955	ENSG00000156873	PHKG2	16	+	30751105	30751603	30751105	30751217	30751548	30751603	1955	103102	0,1	155134	4,6	404	73	0.000454219	0.0232259	1.0,0.949	0.875,0.801	0.136	13.6	13.6
5492	ENSG00000142515	KLK3	19	+	50858028	50858595	50858028	50858333	50858458	50858595	5492	121,99	12,6	141157	1,5	198	73	0.000898626	0.0352104	0.788,0.859	0.981,0.92	-0.127	-12.7	12.7
113	ENSG00000169228	RAB24	5	-	177302127	177302496	177302127	177302178	177302396	177302496	113	261171	287173	174137	76,93	291	73	0.000127039	0.00854589	0.186,0.199	0.365,0.27	-0.125	-12.5	12.5
8402	ENSG00000073331	ALPK1	4	+	112425664	112426543	112425664	112425751	112426466	112426543	8402	12,25	9,8	0,1	2,1	788	73	0.000752487	0.0317942	0.11,0.225	0.0,0.085	0.125	12.5	12.5
1433	ENSG00000162004	CCDC78	16	-	722921	723936	722921	723161	723856	723936	1433	100,73	31,27	62,79	62,62	768	73	9.16875e-06	0.00116374	0.235,0.204	0.087,0.108	0.122	12.2	12.2
3370	ENSG00000198276	UCKL1	20	-	63945804	63946267	63945804	63945975	63946160	63946267	3370	37,31	31,32	20,19	43,42	258	73	0.001681	0.0499506	0.252,0.215	0.116,0.113	0.119	11.9	11.9
1349	ENSG00000158941	CCAR2	8	+	22619149	22620468	22619149	22619355	22619637	22620468	1349	66,56	44,30	42,58	63,63	355	73	0.000891388	0.0352104	0.236,0.277	0.121,0.159	0.116	11.6	11.6
7159	ENSG00000103051	COG4	16	-	70508405	70509388	70508405	70508464	70509230	70509388	7159	231195	65,41	150138	69,74	839	73	9.50138e-05	0.00718155	0.236,0.293	0.159,0.14	0.115	11.5	11.5
1597	ENSG00000166508	MCM7	7	-	100099022	100099753	100099022	100099403	100099588	100099753	1597	44,49	47,47	70109	203225	258	73	1.81149e-05	0.00196546	0.209,0.228	0.089,0.121	0.114	11.4	11.4
2204	ENSG00000160613	PCSK7	11	-	117223207	117224216	117223207	117223308	117224077	117224216	2204	139119	29,30	89140	51,51	842	73	0.00137854	0.0447991	0.294,0.256	0.131,0.192	0.114	11.4	11.4
6430	ENSG00000072778	ACADVL	17	+	7222666	7223237	7222666	7222865	7223132	7223237	6430	30132256	373297	21162066	434413	340	73	5.35752e-05	0.00462052	0.634,0.62	0.511,0.518	0.113	11.3	11.3
3199	ENSG00000174080	CTSF	11	-	66564087	66564648	66564087	66564146	66564557	66564648	3199	176107	58,49	99,78	67,64	484	73	0.000466106	0.0232259	0.314,0.248	0.182,0.155	0.113	11.3	11.3
314	ENSG00000184436	THAP7	22	-	21000646	21001411	21000646	21000787	21001255	21001411	314	39,29	36,30	80,74	32,36	541	73	0.00103843	0.0371889	0.128,0.115	0.252,0.217	-0.113	-11.3	11.3
7540	ENSG00000198728	LDB1	10	-	102111068	102111317	102111068	102111144	102111255	102111317	7540	37,21	60,43	16,14	90,70	184	73	4.46513e-05	0.00405008	0.197,0.162	0.066,0.074	0.109	10.9	10.9
7933	ENSG00000125089	SH3TC1	4	+	8235432	8237670	8235432	8235555	8236277	8237670	7933	15,7	6,7	2,5	9,12	795	73	0.00165371	0.0499506	0.187,0.084	0.02,0.037	0.107	10.7	10.7
1129	ENSG00000234741	GAS5	1	-	173865228	173865547	173865228	173865282	173865509	173865547	1129	898579	1268826	498415	407266	300	73	1.52002e-08	5.1126e-06	0.147,0.146	0.229,0.275	-0.106	-10.6	10.6
1549	ENSG00000167751	KLK2	19	+	50876471	50877008	50876471	50876758	50876871	50877008	1549	111,87	161126	157209	141166	186	73	0.000465404	0.0232259	0.213,0.213	0.304,0.331	-0.105	-10.5	10.5
1596	ENSG00000166508	MCM7	7	-	100099022	100099403	100099022	100099203	100099278	100099403	1596	42,33	84,47	62,82	215292	148	73	0.000619664	0.0278832	0.198,0.257	0.125,0.122	0.104	10.4	10.4
1891	ENSG00000143416	SELENBP1	1	-	151369003	151369554	151369003	151369189	151369441	151369554	1891	619430	311281	471362	410437	325	73	1.92867e-06	0.000316443	0.309,0.256	0.205,0.157	0.101	10.1	10.1
1118	ENSG00000234741	GAS5	1	-	173863900	173864304	173863900	173864075	173864256	173864304	1118	264175	1131664	221212	397257	254	73	1.25455e-14	1.40656e-11	0.063,0.07	0.138,0.192	-0.099	-9.9	9.9
1822	ENSG00000197989	SNHG12	1	-	28579532	28580646	28579532	28579981	28580559	28580646	1822	75,74	75,43	125,78	36,40	651	73	0.00124167	0.0419734	0.101,0.162	0.28,0.179	-0.098	-9.8	9.8
4431	ENSG00000131051	RBM39	20	-	35738967	35740887	35738967	35739017	35740823	35740887	4431	21821432	165114	1150963	146119	1879	73	0.000347136	0.0191408	0.339,0.328	0.234,0.239	0.097	9.7	9.7
7921	ENSG00000161204	ABCF3	3	+	184189254	184189443	184189254	184189277	184189387	184189443	7921	21,15	36,42	12,7	52,73	183	73	0.000575483	0.0265156	0.189,0.125	0.084,0.037	0.097	9.7	9.7
5525	ENSG00000162512	SDC3	1	-	30876551	30878740	30876551	30877165	30878622	30878740	5525	88,75	15,21	36,34	13,27	1530	73	0.000848371	0.0342692	0.219,0.146	0.117,0.057	0.095	9.5	9.5
4296	ENSG00000115875	SRSF7	2	-	38748578	38749705	38748578	38748653	38749528	38749705	4296	425379	112,92	377374	170185	948	73	1.19396e-05	0.00138479	0.226,0.241	0.146,0.135	0.093	9.3	9.3
5239	ENSG00000213983	AP1G2	14	-	23563583	23563856	23563583	23563609	23563715	23563856	5239	97,94	5,4	78113	0,1	179	73	0.00103103	0.0371889	0.888,0.906	1.0,0.979	-0.093	-9.3	9.3
1125	ENSG00000234741	GAS5	1	-	173866527	173866796	173866527	173866567	173866760	173866796	1125	692475	1508888	427389	483359	266	73	6.88458e-09	2.72427e-06	0.112,0.128	0.195,0.229	-0.092	-9.2	9.2
887	ENSG00000160285	LSS	21	-	46228433	46228824	46228433	46228599	46228731	46228824	887	4,5	39,37	27,36	61,86	205	73	9.21305e-05	0.00704275	0.035,0.046	0.136,0.13	-0.092	-9.2	9.2
58	ENSG00000197958	RPL12	9	-	127449609	127451405	127449609	127449708	127451280	127451405	58	684495	6,1	819750	0,1	1645	73	0.00167999	0.0499506	0.835,0.956	1.0,0.971	-0.09	-9	9
5496	ENSG00000142515	KLK3	19	+	50858028	50858595	50858028	50858315	50858458	50858595	5496	144114	340232	153185	163242	216	73	2.11107e-05	0.0021259	0.125,0.142	0.241,0.205	-0.089	-8.9	8.9
127	ENSG00000182944	EWSR1	22	+	29288605	29291599	29288605	29288786	29291564	29291599	127	27081840	120105	17321579	127129	2851	73	0.00144371	0.0460277	0.366,0.31	0.259,0.239	0.089	8.9	8.9
1132	ENSG00000234741	GAS5	1	-	173864483	173864697	173864483	173864506	173864674	173864697	1132	559409	17601037	392374	632433	241	73	6.02665e-10	3.68557e-07	0.088,0.107	0.158,0.207	-0.085	-8.5	8.5
5190	ENSG00000172053	QARS	3	-	49098599	49098989	49098599	49098692	49098884	49098989	5190	59,51	74,52	67,42	113128	265	73	0.00101052	0.0371889	0.18,0.213	0.14,0.083	0.085	8.5	8.5
49	ENSG00000189171	S100A13	1	-	153626319	153627598	153626319	153626533	153627482	153627598	49	157116	50,38	68,70	51,42	1022	73	0.000322266	0.0180657	0.183,0.179	0.087,0.106	0.084	8.4	8.4
7729	ENSG00000125875	TBC1D20	20	-	441587	442043	441587	441689	441856	442043	7729	34,26	55,45	11,11	42,49	240	73	0.00140187	0.0451214	0.158,0.149	0.074,0.064	0.084	8.4	8.4
6044	ENSG00000145495	2006-03-01	5	+	10400783	10402139	10400783	10400842	10402058	10402139	6044	1188744	141113	759611	156129	1289	73	0.00107754	0.0377532	0.323,0.272	0.216,0.212	0.083	8.3	8.3
6946	ENSG00000152556	PFKM	12	+	48134942	48135383	48134942	48135038	48135290	48135383	6946	145151	154118	132108	221185	325	73	6.45044e-05	0.00529172	0.175,0.223	0.118,0.116	0.082	8.2	8.2
7886	ENSG00000177106	EPS8L2	11	+	709552	710486	709552	709608	710421	710486	7886	259180	88,90	189257	205183	886	73	4.5543e-07	9.57399e-05	0.195,0.141	0.071,0.104	0.08	8	8
219	ENSG00000198755	RPL10A	6	+	35468946	35469529	35468946	35469285	35469380	35469529	219	509394	32,25	384365	5,11	168	73	6.90154e-05	0.00559357	0.874,0.873	0.971,0.935	-0.08	-8	8
4171	ENSG00000241973	PI4KA	22	-	20712692	20713390	20712692	20712797	20713280	20713390	4171	28,39	42,25	15,22	50,51	556	73	0.000301473	0.0174828	0.08,0.17	0.038,0.054	0.079	7.9	7.9
1607	ENSG00000183010	PYCR1	17	-	81936747	81937257	81936747	81936861	81937210	81937257	1607	314257	2,7	224322	0,1	422	73	0.00136801	0.0446728	0.964,0.864	1.0,0.982	-0.077	-7.7	7.7
1130	ENSG00000234741	GAS5	1	-	173865228	173865547	173865228	173865282	173865470	173865547	1130	242180	1062584	205249	424336	261	73	1.45929e-10	1.22708e-07	0.06,0.079	0.119,0.172	-0.076	-7.6	7.6
1405	ENSG00000177054	ZDHHC13	11	+	19166301	19170568	19166301	19166385	19170410	19170568	1405	146,92	23,12	55,56	19,44	4098	73	1.37652e-07	3.19305e-05	0.102,0.12	0.049,0.022	0.075	7.5	7.5
3550	ENSG00000136718	IMP4	2	+	130345778	130346112	130345778	130345933	130346017	130346112	3550	8,10	78,55	34,30	82114	157	73	0.00141698	0.0453905	0.046,0.078	0.162,0.109	-0.074	-7.4	7.4
645	ENSG00000128272	ATF4	22	+	39520563	39521671	39520563	39520751	39521353	39521671	645	526392	1204926	449476	409365	675	73	0	0	0.045,0.044	0.106,0.124	-0.07	-7	7
3110	ENSG00000126522	ASL	7	+	66086584	66086786	66086584	66086662	66086743	66086786	3110	9,9	92,61	26,21	75,83	154	73	0.00154607	0.0481501	0.044,0.065	0.141,0.107	-0.07	-7	7
5186	ENSG00000172053	QARS	3	-	49098191	49098480	49098191	49098258	49098352	49098480	5186	44,19	102,83	31,21	189189	167	73	0.000125126	0.00854589	0.159,0.091	0.067,0.046	0.069	6.9	6.9
4651	ENSG00000082641	NFE2L1	17	+	48050606	48051628	48050606	48050819	48051116	48051628	4651	17801357	53,38	812817	12,8	370	73	0.0003311	0.0184075	0.869,0.876	0.93,0.953	-0.069	-6.9	6.9
1120	ENSG00000234741	GAS5	1	-	173864256	173864506	173864256	173864304	173864483	173864506	1120	528386	1741949	365339	642445	252	73	9.71068e-08	2.51245e-05	0.081,0.105	0.141,0.181	-0.068	-6.8	6.8
8	ENSG00000166012	TAF1D	11	-	93736693	93737239	93736693	93736751	93737063	93737239	8	164115	246160	135125	136,91	385	73	0.00104485	0.0371889	0.112,0.12	0.158,0.207	-0.067	-6.7	6.7
1128	ENSG00000234741	GAS5	1	-	173864256	173865282	173864256	173864704	173865228	173865282	1128	743636	20781296	641637	762493	597	73	6.66134e-16	8.96216e-13	0.042,0.057	0.093,0.136	-0.065	-6.5	6.5
1126	ENSG00000234741	GAS5	1	-	173865856	173866206	173865856	173865894	173866176	173866206	1126	549332	1873978	361366	634447	355	73	6.21575e-11	5.97334e-08	0.057,0.065	0.105,0.144	-0.064	-6.4	6.4
7291	ENSG00000169045	HNRNPH1	5	-	179620891	179621397	179620891	179621035	179621241	179621397	7291	390296	679486	352295	324364	279	73	0.000187699	0.0116912	0.131,0.137	0.221,0.175	-0.064	-6.4	6.4
452	ENSG00000134072	CAMK1	3	-	9762970	9763213	9762970	9763052	9763138	9763213	452	2,4	70,27	12,16	72,50	159	73	0.000853045	0.0342692	0.013,0.064	0.071,0.128	-0.061	-6.1	6.1
8799	ENSG00000197355	UAP1L1	9	+	137081997	137084538	137081997	137082064	137082636	137084538	8799	80,78	58,67	27,24	40,45	645	73	0.00093473	0.0357269	0.135,0.116	0.071,0.057	0.061	6.1	6.1
8507	ENSG00000111011	RSRC2	12	-	122518838	122521428	122518838	122519029	122521384	122521428	8507	420276	75,58	212233	93,74	2428	73	4.85115e-05	0.00429391	0.144,0.125	0.064,0.086	0.06	6	6
5406	ENSG00000112787	FBRSL1	12	+	132574318	132574564	132574318	132574348	132574492	132574564	5406	3,2	35,34	11,20	55,59	217	73	0.000914565	0.0352214	0.028,0.019	0.063,0.102	-0.059	-5.9	5.9
2008	ENSG00000196678	ERI2	16	-	20803467	20803666	20803467	20803516	20803602	20803666	2008	9,2	34,23	1,1	33,35	159	73	0.00133508	0.0442418	0.108,0.038	0.014,0.013	0.059	5.9	5.9
6297	ENSG00000184575	XPOT	12	+	64425037	64425457	64425037	64425182	64425337	64425457	6297	324213	567438	103,74	335258	228	73	3.97938e-05	0.00366703	0.155,0.135	0.09,0.084	0.058	5.8	5.8
2667	ENSG00000166986	MARS	12	+	57512007	57512353	57512007	57512103	57512235	57512353	2667	148134	383256	54,36	185163	205	73	0.000902886	0.0352104	0.121,0.157	0.094,0.073	0.056	5.6	5.6
8466	ENSG00000145833	DDX46	5	+	134816429	134817714	134816429	134816603	134817495	134817714	8466	43,16	30,14	12,15	31,27	965	73	0.000732957	0.0312064	0.098,0.08	0.028,0.04	0.055	5.5	5.5
1895	ENSG00000143416	SELENBP1	1	-	151369003	151369769	151369003	151369189	151369712	151369769	1895	1076797	11,6	873738	2,1	596	73	0.000621746	0.0278832	0.923,0.942	0.982,0.989	-0.053	-5.3	5.3
5164	ENSG00000141959	PFKL	21	+	44313912	44316339	44313912	44314021	44316243	44316339	5164	349175	92,65	164255	142154	2295	73	4.5304e-08	1.32504e-05	0.108,0.079	0.035,0.05	0.051	5.1	5.1
659	ENSG00000133226	SRRM1	1	+	24646666	24649029	24646666	24646789	24648858	24649029	659	187120	59,42	99114	77,90	2142	73	2.43094e-06	0.000380301	0.097,0.089	0.042,0.041	0.051	5.1	5.1
8210	ENSG00000182165	TP53TG1	7	-	87345042	87345515	87345042	87345233	87345304	87345515	8210	306257	9,10	318270	4,1	144	73	0.00115499	0.039641	0.945,0.929	0.976,0.993	-0.047	-4.7	4.7
1668	ENSG00000100395	L3MBTL2	22	+	41217122	41219536	41217122	41217202	41219418	41219536	1668	67,64	35,24	29,26	36,39	2289	73	9.50966e-06	0.00118466	0.058,0.078	0.025,0.021	0.045	4.5	4.5
5618	ENSG00000090316	MAEA	4	+	1338421	1340136	1338421	1338617	1339073	1340136	5618	31,21	45,43	17,21	74,98	529	73	0.00027562	0.0163828	0.087,0.063	0.031,0.029	0.045	4.5	4.5
5161	ENSG00000141959	PFKL	21	+	44319350	44320147	44319350	44319415	44320083	44320147	5161	186113	120,82	116208	177183	741	73	0.00114481	0.0394932	0.132,0.12	0.061,0.101	0.045	4.5	4.5
928	ENSG00000241370	RPP21	6	+	30345297	30346557	30345297	30345573	30346431	30346557	928	89,67	88,51	22,58	65,83	931	73	0.000221583	0.0135508	0.073,0.093	0.026,0.052	0.044	4.4	4.4
8079	ENSG00000178035	IMPDH2	3	-	49028253	49028473	49028253	49028322	49028430	49028473	8079	101,78	323222	75,76	364410	181	73	0.00101947	0.0371889	0.112,0.124	0.077,0.07	0.044	4.4	4.4
1974	ENSG00000151150	ANK3	10	-	60059339	60060006	60059339	60059430	60059697	60060006	1974	63,33	268162	117,72	210204	340	73	3.64365e-05	0.00340429	0.048,0.042	0.107,0.07	-0.043	-4.3	4.3
5494	ENSG00000142515	KLK3	19	+	50854914	50856399	50854914	50855001	50856239	50856399	5494	401353	268269	386556	168234	1311	73	8.07549e-05	0.00646712	0.077,0.068	0.113,0.117	-0.042	-4.2	4.2
7015	ENSG00000119723	COQ6	14	+	73959414	73961375	73959414	73959522	73961172	73961375	7015	135,88	49,63	95121	112103	1723	73	0.00019217	0.0118599	0.105,0.056	0.035,0.047	0.04	4	4
7009	ENSG00000160633	SAFB	19	+	5667352	5667886	5667352	5667450	5667819	5667886	7009	33,23	71,67	11,18	84,88	442	73	0.000944263	0.0358873	0.071,0.054	0.021,0.033	0.035	3.5	3.5
5673	ENSG00000105726	ATP13A1	19	-	19649740	19651797	19649740	19649940	19651688	19651797	5673	42,51	37,32	20,31	51,62	1821	73	1.04153e-05	0.00125114	0.044,0.06	0.015,0.02	0.034	3.4	3.4
8622	ENSG00000105221	AKT2	19	-	40235889	40236385	40235889	40236104	40236256	40236385	8622	4,18	186121	21,25	110127	225	73	0.000377529	0.0199971	0.007,0.046	0.058,0.06	-0.033	-3.3	3.3
1547	ENSG00000173020	ADRBK1	11	+	67280731	67281184	67280731	67280783	67281092	67281184	1547	109,67	276173	34,34	163164	382	73	0.000539271	0.0256249	0.07,0.069	0.038,0.038	0.032	3.2	3.2
213	ENSG00000198755	RPL10A	6	+	35468946	35469529	35468946	35469027	35469380	35469529	213	13541062	20621247	907876	17911571	426	73	0.00169299	0.0499506	0.101,0.127	0.08,0.087	0.031	3.1	3.1
7059	ENSG00000265681	RPL17	18	-	49491531	49491833	49491531	49491584	49491735	49491833	7059	34052237	78,51	34162628	49,27	224	73	0.000530847	0.0255072	0.934,0.935	0.958,0.969	-0.029	-2.9	2.9
1164	ENSG00000111196	MAGOHB	12	-	10607853	10609941	10607853	10607936	10609830	10609941	1164	101,85	106,56	42,29	77100	1967	73	8.82353e-08	2.37424e-05	0.034,0.053	0.02,0.011	0.028	2.8	2.8
1896	ENSG00000143416	SELENBP1	1	-	151365188	151365684	151365188	151365281	151365562	151365684	1896	123104	344270	59,76	317287	354	73	0.00128635	0.0430511	0.069,0.074	0.037,0.052	0.027	2.7	2.7
121	ENSG00000117410	ATP6V0B	1	+	43977025	43978295	43977025	43977216	43977980	43978295	121	261183	313233	178186	437340	837	73	5.83078e-05	0.00484243	0.068,0.064	0.034,0.046	0.026	2.6	2.6
4244	ENSG00000144591	GMPPA	2	+	219500120	219502037	219500120	219500218	219501475	219502037	4244	45,40	68,65	17,10	54,72	1330	73	2.08952e-05	0.0021259	0.035,0.033	0.017,0.008	0.022	2.2	2.2
364	ENSG00000110619	CARS	11	-	3026675	3029084	3026675	3026797	3028995	3029084	364	285223	246153	54,41	76,75	2271	73	3.08006e-05	0.00295994	0.036,0.045	0.022,0.017	0.021	2.1	2.1
7524	ENSG00000075415	SLC25A3	12	+	98593624	98594135	98593624	98593740	98593974	98594135	7524	132,94	517471	100117	797863	307	73	0.000125812	0.00854589	0.057,0.045	0.029,0.031	0.021	2.1	2.1
537	ENSG00000111144	LTA4H	12	-	96009093	96013258	96009093	96009148	96013187	96013258	537	172127	63,53	96,99	76,67	4112	73	0.000594156	0.0271897	0.046,0.041	0.022,0.026	0.019	1.9	1.9
8467	ENSG00000145833	DDX46	5	+	134816429	134817714	134816429	134816606	134817495	134817714	8467	32,11	82,45	5,9	98,87	962	73	0.000136679	0.00892661	0.029,0.018	0.004,0.008	0.018	1.8	1.8
2132	ENSG00000123416	TUBA1B	12	-	49129499	49131395	49129499	49129722	49131297	49131395	2132	131115	301230	255217	10141199	1648	73	5.66988e-07	0.000108975	0.019,0.022	0.011,0.008	0.011	1.1	1.1
6389	ENSG00000141736	ERBB2	17	+	39694680	39695181	39694680	39694900	39694987	39695181	6389	13,6	2,2	5,7	0,0	160	73	0.00172433	0.0506532	0.748,0.578	1.0,1.0	-0.337	-33.7	33.7
2047	ENSG00000165671	NSD1	5	+	177135086	177136030	177135086	177135200	177135940	177136030	2047	229146	44,24	203193	16,18	813	73	0.00173631	0.0507833	0.318,0.353	0.533,0.491	-0.176	-17.6	17.6
4643	ENSG00000273559	CWC25	17	-	38810275	38810595	38810275	38810400	38810467	38810595	4643	33,30	0,1	23,24	4,2	140	73	0.00175816	0.0511996	1.0,0.94	0.75,0.862	0.164	16.4	16.4
8481	ENSG00000203875	SNHG5	6	-	85677794	85678032	85677794	85677868	85677953	85678032	8481	77,30	1,0	25,27	6,0	158	73	0.00176876	0.0512864	0.973,1.0	0.658,1.0	0.157	15.7	15.7
5556	ENSG00000132793	LPIN3	20	+	41352637	41352867	41352637	41352699	41352797	41352867	5556	5,4	13,19	2,0	22,26	171	73	0.00178221	0.0514547	0.141,0.082	0.037,0.0	0.093	9.3	9.3
1842	ENSG00000115541	HSPE1	2	+	197503038	197503381	197503038	197503128	197503208	197503381	1842	50,64	541455	152126	780727	153	73	0.00179892	0.0514949	0.042,0.063	0.085,0.076	-0.028	-2.8	2.8
3596	ENSG00000146414	SHPRH	6	-	145954689	145955354	145954689	145954853	145955186	145955354	3596	51,36	4,2	44,27	1,0	406	73	0.00179714	0.0514949	0.696,0.764	0.888,1.0	-0.214	-21.4	21.4
4985	ENSG00000173821	RNF213	17	+	80381546	80383070	80381546	80381727	80382978	80383070	4985	261192	28,27	187174	52,33	1324	73	0.00181981	0.0517068	0.339,0.282	0.165,0.225	0.115	11.5	11.5
6093	ENSG00000178904	DPY19L3	19	+	32438978	32439235	32438978	32439027	32439111	32439235	6093	4,1	0,0	0,2	3,0	157	73	0.00182244	0.0517068	1.0,1.0	0.0,1.0	0.5	50	50
8623	ENSG00000105221	AKT2	19	-	40236256	40238091	40236256	40236385	40237968	40238091	8623	162148	155145	76105	128159	1656	73	0.00182938	0.0517068	0.044,0.043	0.026,0.028	0.016	1.6	1.6
5733	ENSG00000103496	STX4	16	+	31034225	31034536	31034225	31034325	31034461	31034536	5733	51,33	61,32	19,22	40,59	209	73	0.00185384	0.052179	0.226,0.265	0.142,0.115	0.117	11.7	11.7
7908	ENSG00000268575	RP1-283E3.8	1	-	1722587	1722831	1722587	1722634	1722707	1722831	7908	1,1	6,2	9,3	0,4	146	73	0.00186772	0.0523506	0.077,0.2	1.0,0.273	-0.498	-49.8	49.8
5524	ENSG00000129460	NGDN	14	+	23477199	23477560	23477199	23477356	23477502	23477560	5524	17,17	55,29	24,41	32,31	219	73	0.00193401	0.0539837	0.093,0.163	0.2,0.306	-0.125	-12.5	12.5
3293	ENSG00000106077	ABHD11	7	-	73737220	73737735	73737220	73737360	73737561	73737735	3293	89,76	0,1	131116	4,5	274	73	0.0019438	0.0540327	1.0,0.953	0.897,0.861	0.097	9.7	9.7
2354	ENSG00000148303	RPL7A	9	+	133350239	133350727	133350239	133350392	133350596	133350727	2354	616437	4,8	842704	1,1	277	73	0.00196829	0.054265	0.976,0.935	0.996,0.995	-0.04	-4	4
7629	ENSG00000115204	MPV17	2	-	27312547	27312772	27312547	27312589	27312679	27312772	7629	3,2	79,80	11,12	95113	163	73	0.00196619	0.054265	0.017,0.011	0.049,0.045	-0.033	-3.3	3.3
3780	ENSG00000126934	MAP2K2	19	-	4094452	4095449	4094452	4094498	4095387	4095449	3780	29,19	187107	24,51	103122	962	73	0.00202546	0.0552113	0.012,0.013	0.017,0.031	-0.011	-1.1	1.1
6570	ENSG00000188917	TRMT2B	X	-	101051250	101051733	101051250	101051366	101051643	101051733	6570	21,28	0,1	20,25	3,2	350	73	0.00202307	0.0552113	1.0,0.854	0.582,0.723	0.275	27.5	27.5
8468	ENSG00000145833	DDX46	5	+	134811220	134811845	134811220	134811358	134811695	134811845	8468	22,14	70,44	16,11	112103	410	73	0.00202723	0.0552113	0.053,0.054	0.025,0.019	0.032	3.2	3.2
6628	ENSG00000116350	SRSF4	1	-	29159373	29160517	29159373	29159486	29160374	29160517	6628	133,64	69,48	48,84	71,72	961	73	0.00220014	0.0596788	0.128,0.092	0.049,0.081	0.045	4.5	4.5
8542	ENSG00000160818	GPATCH4	1	-	156596080	156596478	156596080	156596131	156596386	156596478	8542	21,21	83,58	17,14	114129	328	73	0.00222364	0.0600739	0.053,0.075	0.032,0.024	0.036	3.6	3.6
3329	ENSG00000148229	POLE3	9	-	113409609	113410140	113409609	113409728	113410054	113410140	3329	12,8	74,51	42,31	91112	399	73	0.00224615	0.0604395	0.029,0.028	0.078,0.048	-0.035	-3.5	3.5
1346	ENSG00000066777	ARFGEF1	8	-	67343163	67343677	67343163	67343336	67343509	67343677	1346	28,30	4,6	28,30	0,2	246	73	0.00226939	0.0608216	0.675,0.597	1.0,0.817	-0.272	-27.2	27.2
611	ENSG00000149243	KLHL35	11	-	75425392	75426638	75425392	75425581	75426519	75426638	611	269158	33,26	225262	60,64	1011	73	0.00229998	0.0613967	0.371,0.305	0.213,0.228	0.117	11.7	11.7
3833	ENSG00000140983	RHOT2	16	+	670891	671203	670891	671000	671114	671203	3833	110105	8,2	150202	1,2	187	73	0.00233758	0.0620215	0.843,0.953	0.983,0.975	-0.081	-8.1	8.1
7182	ENSG00000165125	TRPV6	7	-	142874490	142874980	142874490	142874656	142874903	142874980	7182	28,12	21,15	5,5	20,10	320	73	0.00234182	0.0620215	0.233,0.154	0.054,0.102	0.116	11.6	11.6
5340	ENSG00000133275	CSNK1G2	19	+	1978304	1978511	1978304	1978345	1978441	1978511	5340	6,3	93,82	21,10	95114	169	73	0.00236254	0.062157	0.027,0.016	0.087,0.037	-0.041	-4.1	4.1
7392	ENSG00000178026	LRRC75B	22	-	24588213	24589393	24588213	24588329	24589155	24589393	7392	435283	0,1	318355	4,3	899	73	0.00236542	0.062157	1.0,0.958	0.866,0.906	0.093	9.3	9.3
5385	ENSG00000127184	COX7C	5	+	86619352	86619878	86619352	86619496	86619738	86619878	5385	66,54	8,3	60,56	1,1	315	73	0.00246569	0.0645397	0.657,0.807	0.933,0.928	-0.199	-19.9	19.9
4179	ENSG00000177943	MAMDC4	9	+	136857978	136858546	136857978	136858097	136858399	136858546	4179	25,21	3,7	8,9	1,0	375	73	0.00247926	0.0646433	0.619,0.369	0.609,1.0	-0.31	-31	31
2743	ENSG00000213930	GALT	9	+	34647088	34647961	34647088	34647567	34647656	34647961	2743	35,33	22,23	39,17	46,42	162	73	0.00253032	0.0657021	0.418,0.393	0.276,0.154	0.19	19	19
602	ENSG00000100241	SBF1	22	-	50467531	50467923	50467531	50467690	50467785	50467923	602	7,15	42,46	2,4	33,51	168	73	0.0025394	0.0657021	0.068,0.124	0.026,0.033	0.067	6.7	6.7
4472	ENSG00000074660	SCARF1	17	-	1639911	1640666	1639911	1640040	1640447	1640666	4472	22,14	7,2	7,9	0,1	480	73	0.00256789	0.0661847	0.323,0.516	1.0,0.578	-0.369	-36.9	36.9
5857	ENSG00000101751	POLI	18	+	54269591	54271485	54269591	54269699	54271359	54271485	5857	242137	4,2	139104	1,0	1733	73	0.00264155	0.0676179	0.718,0.743	0.854,1.0	-0.197	-19.7	19.7
6796	ENSG00000196839	ADA	20	-	44620298	44621147	44620298	44620401	44621017	44621147	6796	22,26	27,12	15,7	18,32	689	73	0.0026436	0.0676179	0.079,0.187	0.081,0.023	0.081	8.1	8.1
1117	ENSG00000234741	GAS5	1	-	173863979	173864304	173863979	173864098	173864256	173864304	1117	224153	6,2	203195	0,0	231	73	0.00265871	0.0677466	0.922,0.96	1.0,1.0	-0.059	-5.9	5.9
130	ENSG00000182944	EWSR1	22	+	29298732	29299280	29298732	29298895	29299194	29299280	130	92,50	26,13	80,74	10,6	372	73	0.00271866	0.0689249	0.41,0.43	0.611,0.708	-0.239	-23.9	23.9
6439	ENSG00000130826	DKC1	X	+	154774601	154775273	154774601	154774705	154775194	154775273	6439	30,22	123,97	32,74	124111	562	73	0.00272544	0.0689249	0.031,0.029	0.032,0.08	-0.026	-2.6	2.6
5123	ENSG00000131591	C1orf159	1	-	1084352	1084506	1084352	1084383	1084480	1084506	5123	4,12	7,5	4,1	17,9	170	73	0.0027979	0.0704925	0.197,0.508	0.092,0.046	0.284	28.4	28.4
1173	ENSG00000261740	RP11-345J4.5	16	-	29452108	29454113	29452108	29452206	29454015	29454113	1173	4,1	0,0	1,1	1,0	1882	73	0.00282008	0.0707861	1.0,1.0	0.037,1.0	0.482	48.2	48.2
2092	ENSG00000132300	PTCD3	2	+	86133177	86133436	86133177	86133256	86133345	86133436	2092	13,9	127,92	25,31	119133	162	73	0.00285681	0.071177	0.044,0.042	0.086,0.095	-0.048	-4.8	4.8
6760	ENSG00000137504	CREBZF	11	-	85663523	85665102	85663523	85663601	85663814	85665102	6760	239151	31,23	181211	15,9	286	73	0.00284829	0.071177	0.663,0.626	0.755,0.857	-0.161	-16.1	16.1
4763	ENSG00000168291	PDHB	3	-	58431592	58431788	58431592	58431628	58431730	58431788	4763	14,6	97,97	4,4	151106	175	73	0.00291934	0.0724664	0.057,0.025	0.011,0.015	0.028	2.8	2.8
6209	ENSG00000105409	ATP1A3	19	-	41966581	41967340	41966581	41966965	41967248	41967340	6209	2,8	0,0	12,1	2,1	356	73	0.00293859	0.072676	1.0,1.0	0.552,0.17	0.639	63.9	63.9
7323	ENSG00000065357	DGKA	12	+	55940081	55940722	55940081	55940433	55940623	55940722	7323	1,0	1,2	4,3	2,2	263	73	0.00296586	0.0730819	0.217,0.0	0.357,0.294	-0.217	-21.7	21.7
2439	ENSG00000127580	WDR24	16	-	685868	686186	685868	685990	686067	686186	2439	40,40	13,8	65,71	4,7	150	73	0.00302235	0.0742019	0.6,0.709	0.888,0.832	-0.206	-20.6	20.6
6094	ENSG00000178904	DPY19L3	19	+	32467473	32468813	32467473	32467626	32468730	32468813	6094	99,67	2,3	98,53	0,1	1177	73	0.00308893	0.075287	0.754,0.581	1.0,0.767	-0.216	-21.6	21.6
8176	ENSG00000182472	CAPN12	19	-	38734318	38734870	38734318	38734389	38734812	38734870	8176	6,3	0,3	0,0	2,1	496	73	0.00308588	0.075287	1.0,0.128	0.0,0.0	0.564	56.4	56.4
1725	ENSG00000123349	PFDN5	12	+	53295838	53296467	53295838	53295941	53296429	53296467	1725	273193	10,7	226186	2,2	561	73	0.00311745	0.0755316	0.78,0.782	0.936,0.924	-0.149	-14.9	14.9
7593	ENSG00000160796	NBEAL2	3	+	47004363	47004590	47004363	47004393	47004494	47004590	7593	25,16	5,10	25,15	35,23	174	73	0.00312142	0.0755316	0.677,0.402	0.231,0.215	0.317	31.7	31.7
1473	ENSG00000157191	NECAP2	1	+	16449092	16452015	16449092	16449201	16451837	16452015	1473	23,27	22,24	13,12	27,32	2709	73	0.00317778	0.0766199	0.027,0.029	0.013,0.01	0.017	1.7	1.7
6563	ENSG00000159214	CCDC24	1	+	43993889	43995162	43993889	43993964	43995107	43995162	6563	162134	26,23	109139	44,35	1216	73	0.00320278	0.0769467	0.272,0.259	0.129,0.193	0.105	10.5	10.5
199	ENSG00000163702	IL17RC	3	+	9923880	9924291	9923880	9923981	9924231	9924291	199	63,45	5,0	54,61	0,0	323	73	0.00329984	0.078122	0.74,1.0	1.0,1.0	-0.13	-13	13
2263	ENSG00000087903	RFX2	19	-	6191569	6192029	6191569	6191610	6191864	6192029	2263	19,6	4,0	8,7	0,0	327	73	0.00329035	0.078122	0.515,1.0	1.0,1.0	-0.242	-24.2	24.2
3536	ENSG00000108523	RNF167	17	+	4940486	4940993	4940486	4940726	4940872	4940993	3536	295252	19,16	420411	13,10	219	73	0.00330976	0.078122	0.838,0.84	0.915,0.932	-0.085	-8.5	8.5
5485	ENSG00000165795	NDRG2	14	-	21017986	21018814	21017986	21018038	21018203	21018814	5485	3,5	36,30	8,15	30,27	238	73	0.00328549	0.078122	0.025,0.049	0.076,0.146	-0.074	-7.4	7.4
8710	ENSG00000090581	GNPTG	16	+	1362205	1362742	1362205	1362534	1362610	1362742	8710	8,10	87,57	19,17	64,50	149	73	0.00328531	0.078122	0.043,0.079	0.127,0.143	-0.074	-7.4	7.4
8772	ENSG00000215041	NEURL4	17	-	7318064	7318356	7318064	7318172	7318268	7318356	8772	67,36	55,26	35,44	64,57	169	73	0.00332836	0.0782863	0.345,0.374	0.191,0.25	0.139	13.9	13.9
4973	ENSG00000068489	PRR11	17	+	59185053	59185562	59185053	59185204	59185439	59185562	4973	15,6	52,31	1,3	23,34	308	73	0.00336675	0.0786394	0.064,0.044	0.01,0.02	0.039	3.9	3.9
6050	ENSG00000172009	THOP1	19	+	2807441	2808444	2807441	2807808	2808242	2808444	6050	10,13	37,23	43,33	31,54	507	73	0.00336331	0.0786394	0.037,0.075	0.166,0.081	-0.068	-6.8	6.8
2116	ENSG00000109111	SUPT6H	17	+	28700345	28701128	28700345	28700512	28700940	28701128	2116	4,9	51,44	15,25	56,57	501	73	0.00337967	0.078668	0.011,0.029	0.038,0.06	-0.029	-2.9	2.9
6322	ENSG00000105677	TMEM147	19	+	35546671	35547240	35546671	35546808	35547118	35547240	6322	101,90	1,5	117114	0,1	383	73	0.00340842	0.0787919	0.951,0.774	1.0,0.956	-0.115	-11.5	11.5
8500	ENSG00000242086	LINC00969	3	+	195708133	195708807	195708133	195708268	195708746	195708807	8500	19,24	2,2	10,10	5,5	551	73	0.00340165	0.0787919	0.557,0.614	0.209,0.209	0.377	37.7	37.7
4544	ENSG00000074582	BCS1L	2	+	218662196	218662679	218662196	218662260	218662514	218662679	4544	18,10	0,1	12,23	1,4	327	73	0.00346469	0.0798184	1.0,0.691	0.728,0.562	0.2	20	20
1432	ENSG00000162004	CCDC78	16	-	722921	723161	722921	723018	723094	723161	1432	36,21	1,1	37,45	5,8	149	73	0.00352687	0.0802264	0.946,0.911	0.784,0.734	0.169	16.9	16.9
2325	ENSG00000147274	RBMX	X	-	136879016	136879453	136879016	136879158	136879318	136879453	2325	8,6	1,0	3,8	1,2	233	73	0.00353011	0.0802264	0.715,1.0	0.485,0.556	0.337	33.7	33.7
4114	ENSG00000159140	SON	21	+	33568970	33569283	33568970	33569087	33569223	33569283	4114	155,75	7,2	67,68	1,0	209	73	0.00350245	0.0802264	0.886,0.929	0.959,1.0	-0.072	-7.2	7.2
7210	ENSG00000175061	LRRC75A-AS1	17	+	16441073	16441502	16441073	16441130	16441356	16441502	7210	104,84	6,10	161142	2,5	299	73	0.00350965	0.0802264	0.809,0.672	0.952,0.874	-0.172	-17.2	17.2
8431	ENSG00000103037	SETD6	16	+	58515790	58516097	58515790	58515880	58515952	58516097	8431	15,4	6,6	25,27	1,5	145	73	0.00356885	0.0808338	0.557,0.251	0.926,0.731	-0.424	-42.4	42.4
3160	ENSG00000196689	TRPV1	17	-	3590963	3591353	3590963	3591116	3591186	3591353	3160	0,0	3,6	1,3	2,4	143	73	0.0036858	0.0813032	0.0,0.0	0.203,0.277	-0.24	-24	24
3847	ENSG00000142675	CNKSR1	1	+	26188233	26188503	26188233	26188307	26188441	26188503	3847	7,7	14,3	2,1	8,12	207	73	0.00366873	0.0813032	0.15,0.451	0.081,0.029	0.245	24.5	24.5
4356	ENSG00000107404	DVL1	1	-	1339286	1339649	1339286	1339439	1339581	1339649	4356	55,44	65,72	40,51	115115	215	73	0.0036031	0.0813032	0.223,0.172	0.106,0.131	0.079	7.9	7.9
4417	ENSG00000121073	SLC35B1	17	-	49705123	49706309	49705123	49705281	49705865	49706309	4417	66,70	158117	44,32	141125	657	73	0.00368626	0.0813032	0.044,0.062	0.034,0.028	0.022	2.2	2.2
5818	ENSG00000248098	BCKDHA	19	+	41410636	41411009	41410636	41410816	41410922	41411009	5818	16,17	57,50	4,5	41,41	179	73	0.0036703	0.0813032	0.103,0.122	0.038,0.047	0.07	7	7
6660	ENSG00000005884	ITGA3	17	+	50075458	50075735	50075458	50075526	50075598	50075735	6660	4,2	8,16	0,0	8,12	145	73	0.00366601	0.0813032	0.201,0.059	0.0,0.0	0.13	13	13
7095	ENSG00000182087	TMEM259	19	-	1012065	1012573	1012065	1012188	1012462	1012573	7095	236225	70,66	173215	73113	347	73	0.00368542	0.0813032	0.415,0.418	0.333,0.286	0.107	10.7	10.7
8711	ENSG00000090581	GNPTG	16	+	1362205	1362534	1362205	1362320	1362451	1362534	8711	22,20	46,39	15,9	56,60	204	73	0.00367885	0.0813032	0.146,0.155	0.087,0.051	0.082	8.2	8.2
2659	ENSG00000166986	MARS	12	+	57515919	57516337	57515919	57515991	57516244	57516337	2659	339216	345247	84102	140165	326	73	0.00376364	0.0827387	0.18,0.164	0.118,0.122	0.052	5.2	5.2
3413	ENSG00000185024	BRF1	14	-	105211121	105212164	105211121	105211293	105212112	105212164	3413	44,42	74,32	26,28	71,59	892	73	0.00377623	0.082745	0.046,0.097	0.029,0.037	0.039	3.9	3.9
508	ENSG00000140553	UNC45A	15	+	90949653	90950267	90949653	90949720	90950153	90950267	508	88,69	103,79	50,56	97115	506	73	0.00378871	0.0827489	0.11,0.112	0.069,0.066	0.043	4.3	4.3
8092	ENSG00000185163	DDX51	12	-	132141497	132142190	132141497	132141956	132142118	132142190	8092	0,5	20,13	8,10	20,8	235	73	0.0038285	0.0832289	0.0,0.107	0.111,0.28	-0.142	-14.2	14.2
8520	ENSG00000177646	ACAD9	3	+	128909343	128910149	128909343	128909421	128910020	128910149	8520	69,70	62,47	71,58	85,95	672	73	0.00383543	0.0832289	0.108,0.139	0.083,0.062	0.051	5.1	5.1
7830	ENSG00000167578	RAB4B	19	+	40780018	40780499	40780018	40780099	40780384	40780499	7830	34,16	55,39	15,4	47,38	358	73	0.0038547	0.083378	0.112,0.077	0.061,0.021	0.053	5.3	5.3
573	ENSG00000135124	P2RX4	12	+	121228724	121229099	121228724	121228866	121228962	121229099	573	18,18	37,32	9,4	35,32	169	73	0.00389609	0.0840033	0.174,0.195	0.1,0.051	0.109	10.9	10.9
5976	ENSG00000104907	TRMT1	19	-	13105266	13105606	13105266	13105396	13105486	13105606	5976	34,28	21,13	29,41	44,43	163	73	0.0039628	0.0851685	0.42,0.491	0.228,0.299	0.192	19.2	19.2
3067	ENSG00000234545	FAM133B	7	-	92577654	92578182	92577654	92577679	92578149	92578182	3067	132,90	7,7	71,51	2,0	543	73	0.00400928	0.0856204	0.717,0.633	0.827,1.0	-0.238	-23.8	23.8
78	ENSG00000214087	ARL16	17	-	81682033	81682675	81682033	81682149	81682474	81682675	78	111,81	1,0	65,72	2,3	398	73	0.00400663	0.0856204	0.953,1.0	0.856,0.815	0.141	14.1	14.1
3950	ENSG00000147050	KDM6A	X	+	45082585	45082787	45082585	45082640	45082714	45082787	3950	10,3	216132	20,18	220204	147	73	0.00407836	0.0868201	0.022,0.011	0.043,0.042	-0.026	-2.6	2.6
834	ENSG00000108262	GIT1	17	-	29575287	29575703	29575287	29575470	29575629	29575703	834	8,4	74,36	19,18	66,66	232	73	0.00412539	0.0875441	0.033,0.034	0.083,0.079	-0.048	-4.8	4.8
4071	ENSG00000186635	ARAP1	11	-	72696548	72697195	72696548	72696652	72696982	72697195	4071	4,9	1,0	4,16	3,3	403	73	0.00415762	0.0876677	0.42,1.0	0.195,0.491	0.367	36.7	36.7
6888	ENSG00000106263	EIF3B	7	+	2379393	2380740	2379393	2379511	2380203	2380740	6888	220141	94,86	244243	178203	765	73	0.00415156	0.0876677	0.183,0.135	0.116,0.103	0.05	5	5
7300	ENSG00000213658	LAT	16	+	28986539	28986714	28986539	28986569	28986656	28986714	7300	1,0	11,6	2,2	2,1	160	73	0.00417031	0.0876677	0.04,0.0	0.313,0.477	-0.375	-37.5	37.5
1604	ENSG00000183010	PYCR1	17	-	81936747	81937257	81936747	81936861	81937233	81937257	1604	314257	4,3	224322	0,0	445	73	0.0042023	0.0877916	0.928,0.934	1.0,1.0	-0.069	-6.9	6.9
2665	ENSG00000166986	MARS	12	+	57489266	57489558	57489266	57489345	57489423	57489558	2665	43,35	274220	12,13	150164	151	73	0.00419614	0.0877916	0.071,0.071	0.037,0.037	0.034	3.4	3.4
2746	ENSG00000213930	GALT	9	+	34647088	34647961	34647088	34647258	34647831	34647961	2746	143101	9,7	152123	3,2	646	73	0.00425143	0.0885428	0.642,0.62	0.851,0.874	-0.232	-23.2	23.2
1088	ENSG00000167967	E4F1	16	+	2229569	2232364	2229569	2229675	2232170	2232364	1088	225231	16,26	208294	36,53	2568	73	0.00428105	0.0888846	0.286,0.202	0.141,0.136	0.105	10.5	10.5
8653	ENSG00000167861	HID1	17	-	74958326	74958763	74958326	74958478	74958672	74958763	8653	69,53	98,87	30,40	84106	267	73	0.00431235	0.089259	0.161,0.143	0.089,0.094	0.06	6	6
327	ENSG00000011243	AKAP8L	19	-	15403474	15403715	15403474	15403555	15403657	15403715	327	207177	14,9	158191	4,3	175	73	0.00432708	0.0892891	0.86,0.891	0.943,0.964	-0.078	-7.8	7.8
1042	ENSG00000170049	KCNAB3	17	-	7923967	7924265	7923967	7924062	7924144	7924265	1042	8,11	4,5	15,8	1,1	155	73	0.00436146	0.0894671	0.485,0.509	0.876,0.79	-0.336	-33.6	33.6
4335	ENSG00000161265	U2AF1L4	19	-	35743154	35743370	35743154	35743205	35743295	35743370	4335	17,10	12,6	6,10	1,1	163	73	0.0043623	0.0894671	0.388,0.427	0.729,0.817	-0.365	-36.5	36.5
7055	ENSG00000167964	RAB26	16	+	2153041	2153221	2153041	2153045	2153145	2153221	7055	50,50	22,21	55,52	46,47	173	73	0.00438281	0.0896145	0.49,0.501	0.335,0.318	0.169	16.9	16.9
6611	ENSG00000180098	TRNAU1AP	1	+	28560632	28561398	28560632	28560732	28561345	28561398	6611	28,16	91,48	25,25	40,32	686	73	0.00446236	0.090145	0.032,0.034	0.062,0.077	-0.037	-3.7	3.7
7763	ENSG00000160221	C21orf33	21	+	44144820	44145723	44144820	44144916	44145570	44145723	7763	43,41	3,1	63,67	0,1	727	73	0.00444268	0.090145	0.59,0.805	1.0,0.871	-0.238	-23.8	23.8
7798	ENSG00000174292	TNK1	17	+	7382835	7383320	7382835	7383089	7383249	7383320	7798	14,12	2,5	4,9	9,9	233	73	0.00445771	0.090145	0.687,0.429	0.122,0.239	0.378	37.8	37.8
8124	ENSG00000164068	RNF123	3	+	49712478	49713587	49712478	49712656	49713512	49713587	8124	45,72	11,13	54,53	23,28	929	73	0.00444077	0.090145	0.243,0.303	0.156,0.129	0.131	13.1	13.1
3311	ENSG00000107104	KANK1	9	+	732377	734835	732377	732617	734747	734835	3311	15,13	1,12	5,1	8,5	2203	73	0.00459816	0.0921915	0.332,0.035	0.02,0.007	0.17	17	17
7306	ENSG00000256223	ZNF10	12	+	133143868	133144525	133143868	133144021	133144433	133144525	7306	59,28	1,3	13,10	0,0	485	73	0.00460478	0.0921915	0.899,0.584	1.0,1.0	-0.258	-25.8	25.8
8049	ENSG00000108591	DRG2	17	+	18100375	18100605	18100375	18100435	18100568	18100605	8049	12,10	83,50	6,4	77101	206	73	0.00459088	0.0921915	0.049,0.066	0.027,0.014	0.037	3.7	3.7
7588	ENSG00000198830	HMGN2	1	+	26473482	26474135	26473482	26473527	26473702	26474135	7588	82,76	751411	59,44	563619	248	73	0.00469965	0.0938117	0.031,0.052	0.03,0.02	0.016	1.6	1.6
14	ENSG00000135749	PCNXL2	1	-	232984135	232986540	232984135	232984477	232986091	232986540	14	90,90	15,13	224287	19,12	1687	73	0.00478111	0.0948747	0.206,0.231	0.338,0.509	-0.205	-20.5	20.5
6315	ENSG00000221838	AP4M1	7	+	100101879	100102393	100101879	100101968	100102245	100102393	6315	25,20	2,2	24,28	1,0	350	73	0.00477136	0.0948747	0.723,0.676	0.833,1.0	-0.217	-21.7	21.7
362	ENSG00000184056	VPS33B	15	-	91006371	91007046	91006371	91006445	91006949	91007046	362	35,26	3,1	33,39	1,0	577	73	0.00480314	0.0950315	0.596,0.767	0.807,1.0	-0.222	-22.2	22.2
1287	ENSG00000187801	ZFP69B	1	+	40456944	40457439	40456944	40457071	40457343	40457439	1287	12,9	8,1	5,4	1,0	345	73	0.00482591	0.095202	0.241,0.656	0.514,1.0	-0.308	-30.8	30.8
5299	ENSG00000109065	NAT9	17	-	74771959	74772277	74771959	74771977	74772217	74772277	5299	113100	4,2	115135	1,0	313	73	0.00501043	0.0985532	0.868,0.921	0.964,1.0	-0.087	-8.7	8.7
6014	ENSG00000114745	GORASP1	3	-	39100304	39100877	39100304	39100454	39100746	39100877	6014	32,29	2,0	27,36	4,5	365	73	0.00503428	0.0987335	0.762,1.0	0.574,0.59	0.299	29.9	29.9
5782	ENSG00000167995	BEST1	11	+	61958145	61959578	61958145	61958298	61959497	61959578	5782	174116	19,20	9,1	3,2	1272	73	0.00505888	0.0989275	0.345,0.25	0.147,0.028	0.21	21	21
2973	ENSG00000140326	CDAN1	15	-	42735099	42735327	42735099	42735178	42735260	42735327	2973	4,6	16,10	1,2	18,22	155	73	0.00510943	0.0990522	0.105,0.22	0.025,0.041	0.13	13	13
5791	ENSG00000141503	MINK1	17	+	4893990	4894216	4893990	4894093	4894173	4894216	5791	12,7	43,19	5,6	46,67	153	73	0.00509216	0.0990522	0.118,0.15	0.049,0.041	0.089	8.9	8.9
5860	ENSG00000153914	SREK1	5	+	66162413	66163922	66162413	66162483	66163791	66163922	5860	357219	1,1	186181	4,3	1381	73	0.00510055	0.0990522	0.95,0.92	0.711,0.761	0.199	19.9	19.9
3350	ENSG00000160948	VPS28	8	-	144424945	144425772	144424945	144425040	144425682	144425772	3350	98131	8,3	114,71	0,2	715	73	0.00515037	0.0995591	0.556,0.817	1.0,0.784	-0.206	-20.6	20.6
239	ENSG00000087266	SH3BP2	4	+	2831922	2832412	2831922	2831978	2832330	2832412	239	15,12	49,58	19,19	28,35	425	73	0.00524025	0.100718	0.05,0.034	0.104,0.085	-0.052	-5.2	5.2
3512	ENSG00000169696	ASPSCR1	17	+	82016799	82017113	82016799	82016869	82016940	82017113	3512	20,10	42,35	7,10	39,75	144	73	0.00523845	0.100718	0.194,0.127	0.083,0.063	0.087	8.7	8.7
6186	ENSG00000172725	CORO1B	11	-	67440230	67440409	67440230	67440263	67440334	67440409	6186	71,59	156112	61,56	170230	144	73	0.00527167	0.101033	0.187,0.211	0.154,0.11	0.067	6.7	6.7
1990	ENSG00000088930	XRN2	20	+	21348145	21348386	21348145	21348253	21348340	21348386	1990	8,15	56,53	31,26	61,64	160	73	0.00533658	0.101958	0.061,0.114	0.188,0.156	-0.084	-8.4	8.4
1998	ENSG00000100124	ANKRD54	22	-	37832957	37833206	37832957	37833082	37833158	37833206	1998	25,22	22,24	8,10	20,25	149	73	0.00535024	0.101958	0.358,0.31	0.164,0.164	0.17	17	17
6293	ENSG00000129667	RHBDF2	17	-	76472685	76473105	76472685	76472839	76473004	76473105	6293	6,6	2,6	8,1	18,18	238	73	0.00548124	0.103866	0.479,0.235	0.12,0.017	0.288	28.8	28.8
989	ENSG00000117632	STMN1	1	-	25901490	25903813	25901490	25901682	25903640	25903813	989	84,62	200129	109129	158180	2031	73	0.00547932	0.103866	0.015,0.017	0.024,0.025	-0.009	-0.9	0.9
7906	ENSG00000105171	POP4	19	+	29611513	29611939	29611513	29611678	29611861	29611939	7906	12,18	4,0	27,16	0,0	256	73	0.00552144	0.104333	0.461,1.0	1.0,1.0	-0.269	-26.9	26.9
1825	ENSG00000108883	EFTUD2	17	-	44853516	44854356	44853516	44853635	44854268	44854356	1825	78,47	68,51	66,58	111,96	706	73	0.00554537	0.104492	0.106,0.087	0.058,0.059	0.038	3.8	3.8
6574	ENSG00000168488	ATXN2L	16	+	28835277	28835758	28835277	28835399	28835548	28835758	6574	17,5	59,29	19,17	21,37	222	73	0.00573031	0.107375	0.087,0.054	0.229,0.131	-0.11	-11	11
675	ENSG00000142546	NOSIP	19	-	49556316	49556993	49556316	49556425	49556548	49556993	675	7,2	34,18	0,1	26,19	196	73	0.00571526	0.107375	0.071,0.04	0.0,0.019	0.046	4.6	4.6
8132	ENSG00000102878	HSF4	16	+	67165521	67165846	67165521	67165630	67165718	67165846	8132	35,35	30,25	21,31	40,45	161	73	0.0057471	0.107391	0.346,0.388	0.192,0.238	0.152	15.2	15.2
843	ENSG00000136485	DCAF7	17	+	63588999	63594266	63588999	63589237	63594202	63594266	843	51983483	4,2	40084155	13,5	5038	73	0.00583937	0.108813	0.95,0.962	0.817,0.923	0.086	8.6	8.6
5183	ENSG00000171953	ATPAF2	17	-	18021122	18021663	18021122	18021238	18021421	18021663	5183	9,4	0,1	6,5	2,1	256	73	0.00587458	0.109167	1.0,0.533	0.461,0.588	0.242	24.2	24.2
2351	ENSG00000161526	SAP30BP	17	+	75705610	75706092	75705610	75705693	75706007	75706092	2351	39,39	1,0	52,44	2,3	387	73	0.00589712	0.109284	0.88,1.0	0.831,0.735	0.157	15.7	15.7
3454	ENSG00000130589	HELZ2	20	-	63570684	63573221	63570684	63570868	63572107	63573221	3454	2,4	3,3	13,14	3,1	1312	73	0.00595394	0.109735	0.036,0.069	0.194,0.438	-0.264	-26.4	26.4
4447	ENSG00000130305	NSUN5	7	-	73303825	73304036	73303825	73303914	73303986	73304036	4447	94,96	11,1	145132	2,2	145	73	0.0059704	0.109735	0.811,0.98	0.973,0.971	-0.077	-7.7	7.7
4970	ENSG00000115970	THADA	2	-	43291695	43292222	43291695	43291768	43292191	43292222	4970	46,29	0,4	41,37	0,0	496	73	0.00596534	0.109735	1.0,0.516	1.0,1.0	-0.242	-24.2	24.2
1978	ENSG00000244257	PKD1P1	16	+	16322305	16322551	16322305	16322437	16322527	16322551	1978	7,1	1,2	3,1	0,0	163	73	0.00603985	0.110574	0.758,0.183	1.0,1.0	-0.529	-52.9	52.9
6707	ENSG00000134574	DDB2	11	+	47234756	47235412	47234756	47234934	47235269	47235412	6707	33,27	23,10	31,26	37,37	408	73	0.00604892	0.110574	0.204,0.326	0.13,0.112	0.144	14.4	14.4
2661	ENSG00000166986	MARS	12	+	57514821	57515062	57514821	57514851	57514953	57515062	2661	56,42	368258	10,17	164156	175	73	0.00614371	0.111745	0.06,0.064	0.025,0.043	0.028	2.8	2.8
872	ENSG00000102103	PQBP1	X	+	48902232	48903084	48902232	48902795	48902927	48903084	872	32,31	127,86	13,30	131144	205	73	0.00614625	0.111745	0.082,0.114	0.034,0.069	0.046	4.6	4.6
8122	ENSG00000215252	GOLGA8B	15	-	34532845	34534173	34532845	34532962	34534053	34534173	8122	3,5	0,2	4,5	0,0	1164	73	0.00628172	0.113901	1.0,0.136	1.0,1.0	-0.432	-43.2	43.2
6317	ENSG00000196182	STK40	1	-	36339623	36343448	36339623	36341973	36343363	36343448	6317	70,45	75,88	23,43	81,85	1463	73	0.00630256	0.113971	0.044,0.025	0.014,0.025	0.015	1.5	1.5
1361	ENSG00000167566	NCKAP5L	12	-	49791145	49792588	49791145	49792051	49792366	49792588	1361	8,8	0,0	4,4	3,0	388	73	0.00633672	0.11425	1.0,1.0	0.201,1.0	0.399	39.9	39.9
5169	ENSG00000090447	TFAP4	16	-	4260089	4260595	4260089	4260245	4260454	4260595	5169	0,1	12,3	7,2	11,13	282	73	0.0063689	0.11425	0.0,0.079	0.141,0.038	-0.05	-5	5
523	ENSG00000169682	SPNS1	16	+	28979259	28979471	28979259	28979306	28979404	28979471	523	5,1	48,38	8,8	30,37	171	73	0.00635947	0.11425	0.043,0.011	0.102,0.085	-0.067	-6.7	6.7
3119	ENSG00000197070	ARRDC1	9	+	137612895	137613510	137612895	137613006	137613459	137613510	3119	244164	80,66	195238	121120	526	73	0.00641152	0.11467	0.297,0.256	0.183,0.216	0.077	7.7	7.7
6349	ENSG00000143379	SETDB1	1	+	150962973	150963741	150962973	150963139	150963529	150963741	6349	56,40	54,36	35,61	21,21	463	73	0.00642643	0.11467	0.141,0.149	0.208,0.314	-0.116	-11.6	11.6
5488	ENSG00000165795	NDRG2	14	-	21018203	21018814	21018203	21018239	21018762	21018814	5488	20,11	0,0	16,13	1,2	596	73	0.00644858	0.114761	1.0,1.0	0.662,0.443	0.448	44.8	44.8
8869	ENSG00000124067	SLC12A4	16	-	67950653	67951060	67950653	67950711	67950961	67951060	8869	2,6	0,0	3,2	1,1	323	73	0.00650071	0.115383	1.0,1.0	0.404,0.311	0.642	64.2	64.2
3256	ENSG00000155229	MMS19	10	-	97461495	97461896	97461495	97461633	97461827	97461896	3256	26,15	0,0	19,18	4,0	267	73	0.00652693	0.115544	1.0,1.0	0.565,1.0	0.218	21.8	21.8
5442	ENSG00000137802	MAPKBP1	15	+	41812515	41813101	41812515	41812653	41812918	41813101	5442	7,6	6,8	5,0	9,16	338	73	0.00656777	0.115658	0.201,0.139	0.107,0.0	0.117	11.7	11.7
6269	ENSG00000100429	HDAC10	22	-	50245674	50246092	50245674	50245827	50245909	50246092	6269	42,25	37,44	21,20	53,58	155	73	0.00656442	0.115658	0.348,0.211	0.157,0.14	0.131	13.1	13.1
5779	ENSG00000164080	RAD54L2	3	+	51630271	51630931	51630271	51630388	51630704	51630931	5779	4,4	28,32	7,7	15,12	389	73	0.00664719	0.116751	0.026,0.023	0.081,0.099	-0.066	-6.6	6.6
3636	ENSG00000158106	RHPN1	8	+	143379828	143380175	143379828	143379985	143380061	143380175	3636	15,9	6,6	18,9	27,18	149	73	0.00670714	0.117497	0.551,0.424	0.246,0.197	0.266	26.6	26.6
1119	ENSG00000234741	GAS5	1	-	173863900	173864304	173863900	173864079	173864256	173864304	1119	237165	15,19	211207	6,9	250	73	0.00680701	0.118509	0.822,0.717	0.911,0.87	-0.121	-12.1	12.1
271	ENSG00000162302	RPS6KA4	11	+	64359283	64359433	64359283	64359290	64359377	64359433	271	1,0	10,5	6,3	17,18	160	73	0.00681297	0.118509	0.044,0.0	0.139,0.071	-0.083	-8.3	8.3
6166	ENSG00000104365	IKBKB	8	+	42325609	42326097	42325609	42325654	42325969	42326097	6166	15,5	1,2	6,6	0,0	388	73	0.00681774	0.118509	0.738,0.32	1.0,1.0	-0.471	-47.1	47.1
4984	ENSG00000173821	RNF213	17	+	80360060	80360389	80360060	80360206	80360342	80360389	4984	17,16	0,1	10,22	1,3	209	73	0.00699926	0.121351	1.0,0.848	0.777,0.719	0.176	17.6	17.6
2761	ENSG00000078246	TULP3	12	+	2930905	2931147	2930905	2930939	2931036	2931147	2761	5,2	0,0	0,2	2,0	170	73	0.00708473	0.122517	1.0,1.0	0.0,1.0	0.5	50	50
719	ENSG00000148362	C9orf142	9	+	136992639	136993243	136992639	136992700	136993052	136993243	719	205180	2,4	298259	0,1	425	73	0.00718012	0.123848	0.946,0.885	1.0,0.978	-0.074	-7.4	7.4
348	ENSG00000137133	HINT2	9	-	35812973	35813338	35812973	35813156	35813265	35813338	348	227134	25,16	74,82	3,4	182	73	0.00734035	0.126288	0.785,0.771	0.908,0.892	-0.122	-12.2	12.2
495	ENSG00000137343	ATAT1	6	+	30642767	30644679	30642767	30643011	30643528	30644679	495	76,50	0,0	65,69	1,3	590	73	0.00739113	0.126671	1.0,1.0	0.889,0.74	0.185	18.5	18.5
6087	ENSG00000175110	MRPS22	3	+	139350178	139351060	139350178	139350322	139351030	139351060	6087	159127	9,4	135118	1,2	781	73	0.00740026	0.126671	0.623,0.748	0.927,0.847	-0.202	-20.2	20.2
2879	ENSG00000100867	DHRS2	14	+	23641665	23643219	23641665	23641738	23643151	23643219	2879	21,26	0,3	30,27	0,0	1486	73	0.00747375	0.127604	1.0,0.299	1.0,1.0	-0.351	-35.1	35.1
8177	ENSG00000011132	APBA3	19	-	3751188	3751553	3751188	3751329	3751433	3751553	8177	5,3	11,12	1,0	6,5	177	73	0.00750341	0.127786	0.158,0.093	0.064,0.0	0.093	9.3	9.3
1207	ENSG00000127586	CHTF18	16	+	788930	789360	788930	789125	789209	789360	1207	10,9	8,2	11,12	18,35	157	73	0.0077139	0.128127	0.368,0.677	0.221,0.137	0.343	34.3	34.3
2280	ENSG00000143575	HAX1	1	+	154273335	154273961	154273335	154273534	154273773	154273961	2280	829561	11,2	413334	1,0	312	73	0.00767341	0.128127	0.946,0.985	0.99,1.0	-0.029	-2.9	2.9
2951	ENSG00000166123	GPT2	16	+	46923832	46924544	46923832	46923942	46924388	46924544	2951	83,47	2,2	17,43	0,0	519	73	0.00762723	0.128127	0.854,0.768	1.0,1.0	-0.189	-18.9	18.9
5283	ENSG00000100889	PCK2	14	+	24094310	24094845	24094310	24094434	24094765	24094845	5283	88117	4,1	12,21	0,0	404	73	0.00759141	0.128127	0.799,0.955	1.0,1.0	-0.123	-12.3	12.3
5958	ENSG00000006282	SPATA20	17	+	50549984	50550312	50549984	50550115	50550207	50550312	5958	120,84	162104	106,87	187200	165	73	0.00769246	0.128127	0.247,0.263	0.201,0.161	0.074	7.4	7.4
6274	ENSG00000100429	HDAC10	22	-	50246678	50246966	50246678	50246735	50246874	50246966	6274	48,19	40,22	17,15	26,38	212	73	0.0077013	0.128127	0.292,0.229	0.184,0.12	0.109	10.9	10.9
7355	ENSG00000103653	CSK	15	+	74801694	74802083	74801694	74801890	74801996	74802083	7355	6,1	58,65	13,8	63,64	179	73	0.00762079	0.128127	0.04,0.006	0.078,0.049	-0.041	-4.1	4.1
8108	ENSG00000139625	MAP3K12	12	-	53486946	53487428	53486946	53487145	53487254	53487428	8108	20,20	3,1	22,27	0,0	182	73	0.00763675	0.128127	0.728,0.889	1.0,1.0	-0.192	-19.2	19.2
8340	ENSG00000042493	CAPG	2	-	85401784	85402158	85401784	85401957	85402122	85402158	8340	3,3	4,5	1,0	5,2	238	73	0.0077066	0.128127	0.187,0.155	0.058,0.0	0.142	14.2	14.2
8559	ENSG00000164609	SLU7	5	-	160418595	160419081	160418595	160418685	160419022	160419081	8559	58,28	1,4	24,11	1,0	410	73	0.00765676	0.128127	0.912,0.555	0.81,1.0	-0.171	-17.1	17.1
8788	ENSG00000138600	SPPL2A	15	-	50726072	50726327	50726072	50726126	50726215	50726327	8788	16,7	4,0	15,14	0,0	162	73	0.00774363	0.128304	0.643,1.0	1.0,1.0	-0.178	-17.8	17.8
3121	ENSG00000197070	ARRDC1	9	+	137613459	137613664	137613459	137613510	137613614	137613664	3121	29,33	105,77	20,25	114134	177	73	0.00776797	0.128391	0.102,0.15	0.067,0.071	0.057	5.7	5.7
3097	ENSG00000093009	CDC45	22	+	19479737	19480217	19479737	19480019	19480157	19480217	3097	1,0	8,5	6,7	22,31	211	73	0.00783366	0.129159	0.041,0.0	0.086,0.072	-0.058	-5.8	5.8
2706	ENSG00000111653	ING4	12	-	6652661	6653050	6652661	6652770	6652944	6653050	2706	26,17	1,1	10,5	2,3	247	73	0.00787303	0.129491	0.885,0.834	0.596,0.33	0.396	39.6	39.6
2775	ENSG00000197415	VEPH1	3	-	157459621	157460355	157459621	157459926	157460180	157460355	2775	4,2	2,1	1,5	0,1	327	73	0.00790904	0.129532	0.309,0.309	1.0,0.527	-0.455	-45.5	45.5
4785	ENSG00000042429	MED17	11	+	93793727	93794035	93793727	93793864	93793950	93794035	4785	14,12	34,14	4,10	31,40	159	73	0.00791402	0.129532	0.159,0.282	0.056,0.103	0.141	14.1	14.1
5007	ENSG00000167965	MLST8	16	+	2206357	2206659	2206357	2206409	2206483	2206659	5007	44,35	7,0	23,17	1,0	147	73	0.00797457	0.130206	0.757,1.0	0.919,1.0	-0.081	-8.1	8.1
736	ENSG00000108641	B9D1	17	-	19343169	19343857	19343169	19343461	19343789	19343857	736	27,29	10,4	26,35	25,23	401	73	0.00802685	0.130742	0.33,0.569	0.159,0.217	0.262	26.2	26.2
5362	ENSG00000149577	SIDT2	11	+	117193945	117194151	117193945	117193963	117194057	117194151	5362	20,5	4,0	9,13	0,0	167	73	0.00804707	0.130755	0.686,1.0	1.0,1.0	-0.157	-15.7	15.7
3567	ENSG00000130813	C19orf66	19	+	10091249	10091630	10091249	10091353	10091583	10091630	3567	32,26	0,1	29,23	5,0	303	73	0.00807948	0.130965	1.0,0.862	0.583,1.0	0.14	14	14
8737	ENSG00000160961	ZNF333	19	+	14714737	14715470	14714737	14714827	14715381	14715470	8737	11,5	3,0	2,5	0,0	627	73	0.00814079	0.131642	0.299,1.0	1.0,1.0	-0.351	-35.1	35.1
8242	ENSG00000140682	TGFB1I1	16	+	31474562	31476185	31474562	31474757	31476011	31476185	8242	5,1	0,0	4,6	0,2	1327	73	0.00819067	0.132131	1.0,1.0	1.0,0.142	0.429	42.9	42.9
2307	ENSG00000049656	CLPTM1L	5	-	1324762	1325816	1324762	1324813	1325750	1325816	2307	98,66	134,95	71,84	157187	1010	73	0.00828529	0.133129	0.05,0.048	0.032,0.031	0.018	1.8	1.8
8694	ENSG00000198270	TMEM116	12	-	111933885	111936830	111933885	111934030	111936691	111936830	8694	35,30	18,7	17,20	25,10	2734	73	0.00829213	0.133129	0.049,0.103	0.018,0.051	0.042	4.2	4.2
8849	ENSG00000080947	CROCCP3	1	-	16476929	16478437	16476929	16477074	16478254	16478437	8849	14,4	5,3	3,0	4,2	1253	73	0.00839666	0.134487	0.14,0.072	0.042,0.0	0.085	8.5	8.5
1488	ENSG00000110492	MDK	11	+	46381752	46382133	46381752	46381981	46382056	46382133	1488	30,18	1,0	22,27	3,2	148	73	0.00862819	0.135612	0.937,1.0	0.783,0.869	0.142	14.2	14.2
3931	ENSG00000178814	OPLAH	8	-	144052982	144053393	144052982	144053129	144053208	144053393	3931	19,8	16,10	15,15	34,44	152	73	0.00862119	0.135612	0.363,0.278	0.175,0.141	0.163	16.3	16.3
4080	ENSG00000100926	TM9SF1	14	-	24194674	24195408	24194674	24195036	24195269	24195408	4080	11,5	1,2	8,7	0,0	306	73	0.00848994	0.135612	0.724,0.374	1.0,1.0	-0.451	-45.1	45.1
444	ENSG00000100911	PSME2	14	-	24145709	24146240	24145709	24145772	24146207	24146240	444	157110	56,32	99133	59,67	508	73	0.00853176	0.135612	0.287,0.331	0.194,0.222	0.101	10.1	10.1
6160	ENSG00000148824	MTG1	10	+	133402148	133402773	133402148	133402245	133402640	133402773	6160	3,8	0,1	6,2	4,0	468	73	0.00857912	0.135612	1.0,0.555	0.19,1.0	0.183	18.3	18.3
6835	ENSG00000141504	SAT2	17	-	7627362	7627805	7627362	7627414	7627569	7627805	6835	162114	37,31	96,79	40,36	228	73	0.00856118	0.135612	0.584,0.541	0.435,0.413	0.139	13.9	13.9
7814	ENSG00000240303	ACAD11	3	-	132578795	132579558	132578795	132579056	132579429	132579558	7814	37,36	0,0	20,5	0,3	446	73	0.00861749	0.135612	1.0,1.0	1.0,0.214	0.393	39.3	39.3
8765	ENSG00000144061	NPHP1	2	-	110163047	110164730	110163047	110163135	110164687	110164730	8765	31,25	1,0	21,8	4,0	1625	73	0.00853604	0.135612	0.582,1.0	0.191,1.0	0.195	19.5	19.5
8399	ENSG00000001631	KRIT1	7	-	92240848	92241152	92240848	92240858	92240992	92241152	8399	31,21	3,1	18,16	0,0	207	73	0.00864859	0.135616	0.785,0.881	1.0,1.0	-0.167	-16.7	16.7
2208	ENSG00000100031	GGT1	22	+	24610249	24610531	24610249	24610336	24610454	24610531	2208	175119	0,0	129179	1,6	191	73	0.00866971	0.135631	1.0,1.0	0.98,0.919	0.05	5	5
6978	ENSG00000164211	STARD4	5	-	111500245	111501116	111500245	111500470	111501001	111501116	6978	55,55	3,1	115100	1,0	604	73	0.00872941	0.136248	0.689,0.869	0.933,1.0	-0.188	-18.8	18.8
8053	ENSG00000108591	DRG2	17	+	18099632	18100435	18099632	18099723	18100362	18100435	8053	102,91	30,37	92115	55,69	712	73	0.00877023	0.136568	0.258,0.201	0.146,0.146	0.084	8.4	8.4
6572	ENSG00000168488	ATXN2L	16	+	28835277	28835758	28835277	28835399	28835545	28835758	6572	14,5	16,13	19,14	9,8	219	73	0.00879282	0.136603	0.226,0.114	0.413,0.368	-0.22	-22	22
3268	ENSG00000162241	SLC25A45	11	-	65376817	65379938	65376817	65377076	65379866	65379938	3268	320235	3,1	279221	5,9	2863	73	0.00881637	0.136654	0.731,0.857	0.587,0.385	0.308	30.8	30.8
5245	ENSG00000213983	AP1G2	14	-	23561961	23562415	23561961	23562053	23562287	23562415	5245	134117	1,2	112,95	5,5	307	73	0.00883913	0.136692	0.97,0.933	0.842,0.819	0.121	12.1	12.1
47	ENSG00000114859	CLCN2	3	-	184357036	184357266	184357036	184357094	184357181	184357266	47	0,0	11,6	5,3	27,24	160	73	0.00890858	0.137195	0.0,0.0	0.078,0.054	-0.066	-6.6	6.6
5963	ENSG00000171017	LRRC8E	19	+	7895133	7895741	7895133	7895339	7895598	7895741	5963	18,13	0,5	14,12	1,0	332	73	0.0089329	0.137195	1.0,0.364	0.755,1.0	-0.196	-19.6	19.6
6169	ENSG00000278311	GGNBP2	17	+	36577982	36579419	36577982	36578192	36579244	36579419	6169	47,22	22,16	31,21	29,33	1125	73	0.00891557	0.137195	0.122,0.082	0.065,0.04	0.05	5	5
1358	ENSG00000178971	CTC1	17	-	8229141	8229446	8229141	8229206	8229301	8229446	1358	30,20	19,16	7,7	15,11	168	73	0.00906378	0.138512	0.407,0.352	0.169,0.217	0.186	18.6	18.6
4671	ENSG00000116251	RPL22	1	-	6197651	6199563	6197651	6197756	6199347	6199563	4671	137108	0,0	193228	1,3	1664	73	0.00907373	0.138512	1.0,1.0	0.894,0.769	0.168	16.8	16.8
6761	ENSG00000100416	TRMU	22	+	46355443	46357337	46355443	46355588	46356841	46357337	6761	113116	1,3	135163	0,1	1326	73	0.00908039	0.138512	0.862,0.68	1.0,0.9	-0.179	-17.9	17.9
1292	ENSG00000278615	C11orf98	11	-	62664848	62665181	62664848	62664973	62665122	62665181	1292	45,37	2,0	73,65	4,7	222	73	0.00910862	0.138628	0.881,1.0	0.857,0.753	0.136	13.6	13.6
2071	ENSG00000176986	SEC24C	10	+	73770279	73770798	73770279	73770471	73770708	73770798	2071	132,94	81,88	72,60	80,82	310	73	0.00919035	0.139242	0.277,0.201	0.175,0.147	0.078	7.8	7.8
6252	ENSG00000111602	TIMELESS	12	-	56420568	56420881	56420568	56420687	56420800	56420881	6252	7,4	1,0	7,12	0,5	186	73	0.0091763	0.139242	0.733,1.0	1.0,0.485	0.124	12.4	12.4
2693	ENSG00000204356	NELFE	6	-	31956692	31957010	31956692	31956838	31956940	31957010	2693	36,26	199142	14,15	164138	175	73	0.00931679	0.14084	0.07,0.071	0.034,0.043	0.032	3.2	3.2
2991	ENSG00000058262	SEC61A1	3	+	128052488	128052902	128052488	128052563	128052834	128052902	2991	13,6	0,0	4,5	1,1	344	73	0.00934986	0.141024	1.0,1.0	0.459,0.515	0.513	51.3	51.3
2934	ENSG00000154832	CXXC1	18	-	50285748	50286257	50285748	50285928	50286021	50286257	2934	36,28	15,8	24,11	16,18	166	73	0.00939002	0.141312	0.513,0.606	0.397,0.212	0.255	25.5	25.5
5422	ENSG00000099622	CIRBP	19	+	1271980	1274440	1271980	1272051	1274306	1274440	5422	61204661	25,31	32032911	8,8	2328	73	0.00945203	0.141928	0.885,0.825	0.926,0.919	-0.068	-6.8	6.8
6384	ENSG00000145916	RMND5B	5	+	178145969	178147635	178145969	178146212	178147532	178147635	6384	153,76	1,0	112110	1,3	1393	73	0.00948623	0.142124	0.889,1.0	0.854,0.658	0.189	18.9	18.9
2216	ENSG00000023191	RNH1	11	-	499014	499999	499014	499185	499828	499999	2216	270254	147140	190224	148182	716	73	0.00951032	0.142169	0.158,0.156	0.116,0.111	0.043	4.3	4.3
2383	ENSG00000162804	SNED1	2	+	241051276	241051860	241051276	241051318	241051743	241051860	2383	17,9	0,0	9,5	3,0	498	73	0.00955694	0.142234	1.0,1.0	0.305,1.0	0.348	34.8	34.8
8370	ENSG00000148334	PTGES2	9	-	128122361	128123134	128122361	128122646	128122933	128123134	8370	113,67	0,2	108128	5,4	360	73	0.00954275	0.142234	1.0,0.872	0.814,0.866	0.096	9.6	9.6
6689	ENSG00000099953	MMP11	22	+	23779186	23780502	23779186	23779416	23780358	23780502	6689	1,2	7,4	11,7	0,5	1015	73	0.00958417	0.142324	0.01,0.035	1.0,0.091	-0.523	-52.3	52.3
680	ENSG00000142546	NOSIP	19	-	49557089	49558978	49557089	49557249	49558896	49558978	680	86,56	58,54	52,20	51,48	1720	73	0.0096414	0.142747	0.059,0.042	0.041,0.017	0.022	2.2	2.2
790	ENSG00000112514	CUTA	6	-	33417096	33417310	33417096	33417142	33417246	33417310	790	6,10	1,2	12,15	0,0	177	73	0.00965508	0.142747	0.712,0.673	1.0,1.0	-0.307	-30.7	30.7
5290	ENSG00000148346	LCN2	9	+	128153099	128153453	128153099	128153126	128153310	128153453	5290	25,21	43,44	2,2	12,9	257	73	0.0097655	0.144063	0.142,0.119	0.045,0.059	0.079	7.9	7.9
3775	ENSG00000125459	MSTO1	1	+	155611215	155611603	155611215	155611291	155611426	155611603	3775	25,19	1,0	24,19	2,2	208	73	0.0100918	0.148551	0.898,1.0	0.808,0.769	0.161	16.1	16.1
1112	ENSG00000102908	NFAT5	16	+	69691748	69694239	69691748	69691938	69694085	69694239	1112	1066742	4,2	767705	0,1	2220	73	0.0102063	0.149455	0.898,0.924	1.0,0.959	-0.069	-6.9	6.9
1430	ENSG00000145632	PLK2	5	-	58458083	58458528	58458083	58458171	58458398	58458528	1430	0,0	10,3	3,4	14,9	300	73	0.0102199	0.149455	0.0,0.0	0.05,0.098	-0.074	-7.4	7.4
4432	ENSG00000085978	ATG16L1	2	+	233289853	233290353	233289853	233289970	233290247	233290353	4432	23,12	1,0	26,21	1,3	350	73	0.0101951	0.149455	0.828,1.0	0.844,0.593	0.196	19.6	19.6
336	ENSG00000105655	ISYNA1	19	-	18435562	18435768	18435562	18435676	18435756	18435768	336	31,21	91,66	28,36	159199	153	73	0.0102647	0.149785	0.14,0.132	0.078,0.079	0.058	5.8	5.8
1268	ENSG00000139192	TAPBPL	12	+	6457405	6457744	6457405	6457543	6457668	6457744	1268	14,22	1,4	51,38	0,2	198	73	0.0103685	0.150028	0.838,0.67	1.0,0.875	-0.183	-18.3	18.3
5388	ENSG00000008710	PKD1	16	-	2105321	2106024	2105321	2105474	2105864	2106024	5388	85,70	33,33	30,13	15,25	463	73	0.0103706	0.150028	0.289,0.251	0.24,0.076	0.112	11.2	11.2
6849	ENSG00000127054	CPSF3L	1	-	1313034	1313592	1313034	1313124	1313508	1313592	6849	102,99	157121	142143	118143	457	73	0.010316	0.150028	0.094,0.116	0.161,0.138	-0.045	-4.5	4.5
8004	ENSG00000167524	SGK494	17	-	28611392	28611656	28611392	28611481	28611566	28611656	8004	17,15	2,2	16,19	1,0	158	73	0.0103614	0.150028	0.797,0.776	0.881,1.0	-0.154	-15.4	15.4
3581	ENSG00000132640	BTBD3	20	+	11917864	11918601	11917864	11918011	11918333	11918601	3581	4,3	0,1	8,1	2,1	395	73	0.0103964	0.150078	1.0,0.357	0.425,0.156	0.388	38.8	38.8
1190	ENSG00000128534	LSM8	7	+	118188277	118192155	118188277	118188405	118191916	118192155	1190	531354	0,5	276245	0,1	3584	73	0.0104777	0.150929	1.0,0.591	1.0,0.833	-0.121	-12.1	12.1
4836	ENSG00000082014	SMARCD3	7	-	151242136	151242603	151242136	151242232	151242480	151242603	4836	43,19	88,83	20,27	119122	321	73	0.0105588	0.151772	0.1,0.049	0.037,0.048	0.032	3.2	3.2
4478	ENSG00000168010	ATG16L2	11	+	72822477	72824842	72822477	72822543	72822847	72824842	4478	13,4	10,2	4,4	12,10	377	73	0.0105888	0.151878	0.201,0.279	0.061,0.072	0.174	17.4	17.4
4102	ENSG00000125753	VASP	19	+	45523646	45523877	45523646	45523695	45523843	45523877	4102	16,16	6,5	9,7	12,6	221	73	0.0106139	0.151915	0.468,0.514	0.199,0.278	0.252	25.2	25.2
4160	ENSG00000166333	ILK	11	+	6608693	6609156	6608693	6608967	6609070	6609156	4160	45,36	103,87	26,28	109114	176	73	0.0106607	0.152261	0.153,0.146	0.09,0.092	0.058	5.8	5.8
6513	ENSG00000163743	RCHY1	4	-	75490580	75491782	75490580	75490701	75491723	75491782	6513	13,13	2,1	9,12	1,0	1095	73	0.0106994	0.152488	0.302,0.464	0.375,1.0	-0.304	-30.4	30.4
4188	ENSG00000110011	DNAJC4	11	+	64233893	64234281	64233893	64233980	64234072	64234281	4188	40,36	73,42	59,43	51,33	165	73	0.0107439	0.1528	0.195,0.275	0.339,0.366	-0.118	-11.8	11.8
4249	ENSG00000138434	SSFA2	2	+	181915215	181918675	181915215	181916427	181918597	181918675	4249	379281	117,85	488394	195193	2243	73	0.0107933	0.153178	0.095,0.097	0.075,0.062	0.027	2.7	2.7
3412	ENSG00000185024	BRF1	14	-	105219150	105220130	105219150	105219298	105220068	105220130	3412	13,18	0,3	14,20	0,0	843	73	0.0108212	0.15325	1.0,0.342	1.0,1.0	-0.329	-32.9	32.9
158	ENSG00000144357	UBR3	2	+	170014802	170015366	170014802	170014951	170015280	170015366	158	7,6	3,0	8,3	0,0	402	73	0.0109847	0.155239	0.298,1.0	1.0,1.0	-0.351	-35.1	35.1
700	ENSG00000182809	CRIP2	14	+	105478449	105478871	105478449	105478507	105478730	105478871	700	2,2	22,10	4,5	2,11	296	73	0.0110197	0.155408	0.022,0.047	0.33,0.101	-0.181	-18.1	18.1
5906	ENSG00000126581	BECN1	17	-	42818543	42819609	42818543	42818680	42818786	42819609	5906	43,35	175,89	60,51	105119	179	73	0.0111041	0.156271	0.091,0.138	0.189,0.149	-0.054	-5.4	5.4
1315	ENSG00000150433	TMEM218	11	-	125102131	125102809	125102131	125102329	125102636	125102809	1315	57,48	3,1	39,31	0,0	380	73	0.0111774	0.156646	0.785,0.902	1.0,1.0	-0.156	-15.6	15.6
3186	ENSG00000170515	PA2G4	12	+	56106989	56107256	56106989	56107095	56107186	56107256	3186	44,29	351226	89,89	436471	164	73	0.0111757	0.156646	0.053,0.054	0.083,0.078	-0.027	-2.7	2.7
1401	ENSG00000214941	ZSWIM7	17	-	15976559	15978163	15976559	15977092	15978043	15978163	1401	492272	28,12	253224	6,5	1024	73	0.0112091	0.156765	0.556,0.618	0.75,0.762	-0.169	-16.9	16.9
8780	ENSG00000136883	KIF12	9	-	114098114	114098429	114098114	114098190	114098301	114098429	8780	2,1	0,0	7,3	1,2	184	73	0.0112534	0.157057	1.0,1.0	0.735,0.373	0.446	44.6	44.6
4101	ENSG00000125753	VASP	19	+	45523646	45523877	45523646	45523695	45523840	45523877	4101	9,11	47,40	8,6	75,87	218	73	0.0113408	0.157623	0.06,0.084	0.034,0.023	0.044	4.4	4.4
8615	ENSG00000154134	ROBO3	11	+	124878583	124879341	124878583	124878796	124879189	124879341	8615	61,51	18,15	27,36	17,22	466	73	0.0113194	0.157623	0.347,0.348	0.199,0.204	0.146	14.6	14.6
4240	ENSG00000144591	GMPPA	2	+	219505457	219505761	219505457	219505555	219505694	219505761	4240	31,23	6,0	15,8	0,1	212	73	0.0113789	0.157826	0.64,1.0	1.0,0.734	-0.047	-4.7	4.7
3312	ENSG00000103091	WDR59	16	-	74915869	74916160	74915869	74915994	74916101	74916160	3312	14,13	0,1	6,16	6,0	180	73	0.0114299	0.157882	1.0,0.841	0.289,1.0	0.276	27.6	27.6
5813	ENSG00000213782	DDX47	12	+	12823202	12824016	12823202	12823319	12823869	12824016	5813	87,53	36,32	62,51	60,38	623	73	0.0114215	0.157882	0.221,0.163	0.108,0.136	0.07	7	7
682	ENSG00000273841	TAF9	5	-	69366502	69366821	69366502	69366595	69366695	69366821	682	83,50	0,1	45,47	1,4	173	73	0.0114803	0.158254	1.0,0.955	0.95,0.832	0.087	8.7	8.7
2627	ENSG00000163482	STK36	2	+	218692486	218692710	218692486	218692511	218692582	218692710	2627	31,14	0,1	29,23	1,4	144	73	0.0116489	0.160116	1.0,0.877	0.936,0.745	0.098	9.8	9.8
4411	ENSG00000100813	ACIN1	14	-	23063039	23063577	23063039	23063065	23063435	23063577	4411	66,50	5,0	58,37	0,1	443	73	0.011663	0.160116	0.685,1.0	1.0,0.859	-0.087	-8.7	8.7
7324	ENSG00000065357	DGKA	12	+	55939414	55940433	55939414	55939529	55940081	55940433	7324	3,7	0,1	11,13	4,1	625	73	0.0117313	0.160726	1.0,0.45	0.243,0.603	0.302	30.2	30.2
2834	ENSG00000148399	DPH7	9	-	137575708	137576167	137575708	137575894	137576079	137576167	2834	136123	6,0	79,72	0,0	258	73	0.0117692	0.160918	0.865,1.0	1.0,1.0	-0.068	-6.8	6.8
550	ENSG00000064545	TMEM161A	19	-	19121307	19121668	19121307	19121421	19121524	19121668	550	22,19	36,34	13,15	53,49	176	73	0.0118708	0.161649	0.202,0.188	0.092,0.113	0.092	9.2	9.2
6928	ENSG00000139613	SMARCC2	12	-	56164302	56164731	56164302	56164368	56164647	56164731	6928	235135	0,0	204208	4,2	352	73	0.0118643	0.161649	1.0,1.0	0.914,0.956	0.065	6.5	6.5
878	ENSG00000110697	PITPNM1	11	-	67499770	67500009	67499770	67499827	67499913	67500009	878	2,0	0,2	3,4	1,0	159	73	0.0119442	0.16232	1.0,0.0	0.579,1.0	-0.289	-28.9	28.9
3482	ENSG00000004139	SARM1	17	+	28388173	28388539	28388173	28388276	28388359	28388539	3482	37,25	3,2	18,28	5,8	156	73	0.012016	0.16284	0.852,0.854	0.628,0.621	0.228	22.8	22.8
5933	ENSG00000106327	TFR2	7	-	100627263	100627661	100627263	100627491	100627576	100627661	5933	8,8	11,17	33,24	14,22	158	73	0.0120309	0.16284	0.252,0.179	0.521,0.335	-0.213	-21.3	21.3
4455	ENSG00000123154	WDR83	19	+	12669754	12670080	12669754	12669893	12669976	12670080	4455	47,28	7,9	26,24	12,18	156	73	0.0120958	0.163391	0.759,0.593	0.503,0.384	0.232	23.2	23.2
409	ENSG00000163930	BAP1	3	-	52406252	52406907	52406252	52406458	52406828	52406907	409	42,28	1,3	26,28	0,1	443	73	0.0121746	0.163997	0.874,0.606	1.0,0.822	-0.171	-17.1	17.1
455	ENSG00000159403	C1R	12	-	7091451	7092441	7091451	7091680	7092386	7092441	455	0,2	9,9	7,1	6,4	779	73	0.0121895	0.163997	0.0,0.02	0.099,0.023	-0.051	-5.1	5.1
2390	ENSG00000111801	BTN3A3	6	+	26448618	26448754	26448618	26448637	26448727	26448754	2390	3,2	2,7	0,1	3,4	163	73	0.0124873	0.167669	0.402,0.113	0.0,0.101	0.207	20.7	20.7
4333	ENSG00000111300	NAA25	12	-	112039228	112040578	112039228	112039339	112040480	112040578	4333	106,65	15,18	83,59	31,26	1214	73	0.0126882	0.169868	0.298,0.178	0.139,0.12	0.108	10.8	10.8
4874	ENSG00000106009	BRAT1	7	-	2539785	2541052	2539785	2539888	2540978	2541052	4874	207135	15,19	180177	32,42	1163	73	0.0127521	0.169868	0.464,0.308	0.261,0.209	0.151	15.1	15.1
7354	ENSG00000095015	MAP3K1	5	+	56887377	56888357	56887377	56887520	56888225	56888357	7354	5,10	6,8	2,5	15,10	778	73	0.0127314	0.169868	0.073,0.105	0.012,0.045	0.06	6	6
972	ENSG00000006047	YBX2	17	-	7291092	7292059	7291092	7291182	7292025	7292059	972	70,53	15,6	85,94	5,6	916	73	0.0127062	0.169868	0.271,0.413	0.575,0.555	-0.223	-22.3	22.3
7915	ENSG00000161204	ABCF3	3	+	184189087	184189277	184189087	184189144	184189254	184189277	7915	12,8	41,43	7,4	55,68	183	73	0.0130596	0.173621	0.105,0.069	0.048,0.023	0.051	5.1	5.1
1683	ENSG00000115159	GPD2	2	+	156578888	156579164	156578888	156579001	156579085	156579164	1683	8,5	59,23	3,2	56,48	157	73	0.0131167	0.173693	0.059,0.092	0.024,0.019	0.054	5.4	5.4
8112	ENSG00000105755	ETHE1	19	-	43526200	43526659	43526200	43526349	43526514	43526659	8112	5,9	38,34	2,1	25,26	238	73	0.0131067	0.173693	0.039,0.075	0.024,0.012	0.039	3.9	3.9
408	ENSG00000163930	BAP1	3	-	52402778	52403298	52402778	52402871	52403182	52403298	408	97,54	3,4	68,94	2,0	384	73	0.0132658	0.175323	0.86,0.72	0.866,1.0	-0.143	-14.3	14.3
7979	ENSG00000173581	CCDC106	19	+	55648142	55649077	55648142	55648281	55649001	55649077	7979	123127	2,2	167184	1,0	793	73	0.0133714	0.176371	0.85,0.854	0.939,1.0	-0.118	-11.8	11.8
2572	ENSG00000178149	DALRD3	3	-	49015972	49016340	49015972	49016060	49016157	49016340	2572	53,47	11,1	54,44	15,17	170	73	0.0134011	0.176417	0.674,0.953	0.607,0.526	0.247	24.7	24.7
2680	ENSG00000122952	ZWINT	10	-	56357437	56358459	56357437	56358185	56358376	56358459	2680	13,11	46,33	56,54	91104	264	73	0.0134555	0.176787	0.072,0.084	0.145,0.126	-0.058	-5.8	5.8
3123	ENSG00000197070	ARRDC1	9	+	137613614	137614214	137613614	137613769	137614031	137614214	3123	106,74	70,62	115,81	113112	335	73	0.0135643	0.17777	0.248,0.206	0.182,0.136	0.068	6.8	6.8
576	ENSG00000070756	PABPC1	8	-	100717772	100718280	100717772	100717888	100718182	100718280	576	32292129	25,18	25572302	10,10	367	73	0.0135831	0.17777	0.963,0.959	0.981,0.979	-0.019	-1.9	1.9
8839	ENSG00000108465	CDK5RAP3	17	+	47974399	47975337	47974399	47974448	47975158	47975337	8839	15631230	68,47	11511184	59,97	783	73	0.0136593	0.178419	0.682,0.709	0.645,0.532	0.107	10.7	10.7
1836	ENSG00000110583	NAA40	11	+	63952237	63952475	63952237	63952333	63952406	63952475	1836	10,11	45,35	3,6	42,49	146	73	0.0138563	0.179299	0.1,0.136	0.034,0.058	0.072	7.2	7.2
3985	ENSG00000177595	PIDD1	11	-	802681	803647	802681	802891	803173	803647	3985	21,33	0,1	42,36	2,2	355	73	0.0138109	0.179299	1.0,0.872	0.812,0.787	0.136	13.6	13.6
600	ENSG00000100241	SBF1	22	-	50466195	50466355	50466195	50466258	50466349	50466355	600	22,9	56,38	6,2	17,47	164	73	0.013825	0.179299	0.149,0.095	0.136,0.019	0.044	4.4	4.4
6136	ENSG00000110237	ARHGEF17	11	+	73365224	73365564	73365224	73365291	73365389	73365564	6136	5,10	0,0	9,2	1,2	171	73	0.0138599	0.179299	1.0,1.0	0.793,0.299	0.454	45.4	45.4
6237	ENSG00000011304	PTBP1	19	+	804291	804702	804291	804438	804540	804702	6237	36,25	2,2	41,40	0,0	175	73	0.0138589	0.179299	0.882,0.839	1.0,1.0	-0.139	-13.9	13.9
6788	ENSG00000145741	BTF3	5	+	73502487	73503117	73502487	73502601	73502915	73503117	6788	270197	17581193	152159	13791301	387	73	0.0139276	0.179829	0.028,0.03	0.02,0.023	0.007	0.7	0.7
1082	ENSG00000170919	TPT1-AS1	13	+	45379194	45380001	45379194	45379335	45379925	45380001	1082	24,6	1,0	9,4	1,1	663	73	0.01404	0.180587	0.725,1.0	0.498,0.306	0.461	46.1	46.1
3284	ENSG00000048162	NOP16	5	-	176388234	176388598	176388234	176388343	176388432	176388598	3284	35,20	65,48	41,44	153161	162	73	0.0140354	0.180587	0.195,0.158	0.108,0.11	0.067	6.7	6.7
751	ENSG00000172932	ANKRD13D	11	+	67300775	67301147	67300775	67300895	67300989	67301147	751	18,18	2,0	6,7	2,2	167	73	0.0140857	0.180829	0.797,1.0	0.567,0.605	0.313	31.3	31.3
4239	ENSG00000144591	GMPPA	2	+	219505457	219505761	219505457	219505555	219505714	219505761	4239	41,29	60,24	16,10	27,36	232	73	0.0141202	0.180926	0.177,0.275	0.157,0.08	0.108	10.8	10.8
2137	ENSG00000140854	KATNB1	16	+	57755840	57756066	57755840	57755917	57755991	57756066	2137	18,9	26,22	7,10	33,42	147	73	0.0142019	0.181628	0.256,0.169	0.095,0.106	0.112	11.2	11.2
107	ENSG00000204576	PRR3	6	+	30557978	30558212	30557978	30558063	30558149	30558212	107	18,13	2,2	7,11	0,1	159	73	0.0142801	0.181923	0.805,0.749	1.0,0.835	-0.14	-14	14
1768	ENSG00000261884	CTC-479C5.12	16	-	67934796	67935478	67934796	67934948	67935419	67935478	1768	28,27	22,19	31,38	63,41	544	73	0.0142993	0.181923	0.146,0.16	0.062,0.111	0.067	6.7	6.7
3541	ENSG00000153094	BCL2L11	2	+	111123732	111124139	111123732	111123766	111124049	111124139	3541	54,31	2,2	35,45	0,1	356	73	0.0143782	0.181923	0.847,0.761	1.0,0.902	-0.147	-14.7	14.7
395	ENSG00000187531	SIRT7	17	-	81917829	81918132	81917829	81917967	81918038	81918132	395	13,9	8,2	10,14	16,21	144	73	0.0144073	0.181923	0.452,0.695	0.241,0.253	0.327	32.7	32.7
5348	ENSG00000141526	SLC16A3	17	+	82235982	82236895	82235982	82236231	82236684	82236895	5348	34,23	4,0	30,35	1,0	526	73	0.0143449	0.181923	0.541,1.0	0.806,1.0	-0.133	-13.3	13.3
5456	ENSG00000167106	FAM102A	9	-	127940880	127944684	127940880	127943237	127944614	127944684	5456	41,46	92,60	10,16	44,40	1450	73	0.0144315	0.181923	0.022,0.037	0.011,0.02	0.014	1.4	1.4
5669	ENSG00000105726	ATP13A1	19	-	19655315	19655654	19655315	19655453	19655527	19655654	5669	13,10	49,28	4,7	44,49	147	73	0.0144413	0.181923	0.116,0.151	0.043,0.066	0.079	7.9	7.9
8143	ENSG00000141279	NPEPPS	17	+	47586232	47586398	47586232	47586244	47586364	47586398	8143	43,17	78,53	17,22	79,81	193	73	0.0143551	0.181923	0.173,0.108	0.075,0.093	0.056	5.6	5.6
4108	ENSG00000163682	RPL9	4	-	39456405	39457681	39456405	39456478	39457585	39457681	4108	70,48	2,1	106,95	0,1	1180	73	0.0145335	0.182062	0.684,0.748	1.0,0.855	-0.212	-21.2	21.2
5596	ENSG00000133056	PIK3C2B	1	-	204445955	204446144	204445955	204446005	204446086	204446144	5596	19,12	0,1	22,18	0,5	154	73	0.0145013	0.182062	1.0,0.85	1.0,0.631	0.11	11	11
8191	ENSG00000112739	PRPF4B	6	+	4060412	4061147	4060412	4060686	4061014	4061147	8191	310193	6,5	284335	2,2	401	73	0.0145253	0.182062	0.904,0.875	0.963,0.968	-0.076	-7.6	7.6
4791	ENSG00000183621	ZNF438	10	-	30848530	30850367	30848530	30849443	30850221	30850367	4791	58,50	4,0	55,72	1,0	851	73	0.0145785	0.182286	0.554,1.0	0.825,1.0	-0.135	-13.5	13.5
8109	ENSG00000139625	MAP3K12	12	-	53486946	53487428	53486946	53487155	53487254	53487428	8109	18,19	2,0	21,25	4,4	172	73	0.0147803	0.184387	0.793,1.0	0.69,0.726	0.189	18.9	18.9
986	ENSG00000182004	SNRPE	1	+	203861602	203862222	203861602	203861749	203862181	203862222	986	118,47	2,2	45,94	0,0	505	73	0.0148014	0.184387	0.895,0.773	1.0,1.0	-0.166	-16.6	16.6
5625	ENSG00000124593	PRICKLE4	6	+	41783461	41784238	41783461	41783605	41784130	41784238	5625	121,77	3,5	92,98	1,1	598	73	0.0150392	0.186708	0.831,0.653	0.918,0.923	-0.179	-17.9	17.9
6806	ENSG00000130935	NOL11	17	+	67738121	67739010	67738121	67738355	67738951	67739010	6806	80,46	0,2	66,56	4,3	669	73	0.0150432	0.186708	1.0,0.715	0.643,0.671	0.2	20	20
6764	ENSG00000171302	CANT1	17	-	78996991	78997963	78996991	78997644	78997839	78997963	6764	89105	79,79	173187	78116	268	73	0.0151831	0.187751	0.235,0.266	0.377,0.305	-0.09	-9	9
7247	ENSG00000169718	DUS1L	17	-	82058340	82058818	82058340	82058408	82058780	82058818	7247	489337	43,27	418417	52,59	445	73	0.0151781	0.187751	0.651,0.672	0.569,0.537	0.109	10.9	10.9
1843	ENSG00000156599	ZDHHC5	11	+	57690030	57690437	57690030	57690203	57690334	57690437	1843	3,5	47,43	16,15	64,85	204	73	0.015318	0.188554	0.022,0.04	0.082,0.059	-0.04	-4	4
2181	ENSG00000099797	TECR	19	+	14564785	14565123	14564785	14564992	14565065	14565123	2181	30,27	126,92	23,14	124132	146	73	0.0152934	0.188554	0.106,0.128	0.085,0.05	0.049	4.9	4.9
7209	ENSG00000175061	LRRC75A-AS1	17	+	16439580	16440253	16439580	16439703	16440184	16440253	7209	897715	1203859	903770	912716	554	73	0.0153321	0.188554	0.089,0.099	0.115,0.124	-0.025	-2.5	2.5
4251	ENSG00000138434	SSFA2	2	+	181915215	181918675	181915215	181917005	181918597	181918675	4251	282182	0,1	338275	5,0	1665	73	0.0153769	0.18876	1.0,0.889	0.748,1.0	0.071	7.1	7.1
4176	ENSG00000177943	MAMDC4	9	+	136856463	136856826	136856463	136856575	136856709	136856826	4176	43,51	13,14	10,10	7,8	207	73	0.0154331	0.189105	0.538,0.562	0.335,0.306	0.23	23	23
3856	ENSG00000102904	TSNAXIP1	16	+	67825666	67826076	67825666	67825836	67825916	67826076	3856	5,9	3,2	1,3	1,0	153	73	0.0155378	0.190041	0.443,0.682	0.323,1.0	-0.099	-9.9	9.9
1722	ENSG00000197114	ZGPAT	20	+	63733586	63734824	63733586	63733712	63734704	63734824	1722	175117	1,1	145147	2,6	1065	73	0.015615	0.190389	0.923,0.889	0.832,0.627	0.176	17.6	17.6
3944	ENSG00000119707	RBM25	14	+	73099666	73103478	73099666	73099750	73103191	73103478	3944	1190667	109,64	779679	111,85	3514	73	0.0156228	0.190389	0.185,0.178	0.127,0.142	0.047	4.7	4.7
6449	ENSG00000135018	UBQLN1	9	-	83666349	83669327	83666349	83666433	83669184	83669327	6449	185112	169113	128102	174147	2824	73	0.0157536	0.191635	0.028,0.025	0.019,0.018	0.008	0.8	0.8
3339	ENSG00000115282	TTC31	2	+	74490243	74491184	74490243	74490473	74490655	74491184	3339	14,8	8,10	2,8	11,15	255	73	0.0158324	0.192246	0.334,0.186	0.049,0.132	0.17	17	17
5946	ENSG00000165458	INPPL1	11	+	72233440	72233744	72233440	72233522	72233654	72233744	5946	72,58	180111	67,78	95113	205	73	0.0159147	0.192898	0.125,0.157	0.201,0.197	-0.058	-5.8	5.8
2708	ENSG00000111653	ING4	12	-	6652661	6653050	6652661	6652767	6652935	6653050	2708	17,15	23,10	7,2	10,16	241	73	0.0159973	0.193459	0.183,0.312	0.175,0.036	0.142	14.2	14.2
7137	ENSG00000071462	WBSCR22	7	+	73692595	73693414	73692595	73692646	73693328	73693414	7137	77,55	344215	33,51	284263	755	73	0.0160185	0.193459	0.021,0.024	0.011,0.018	0.008	0.8	0.8
7631	ENSG00000116353	MECR	1	-	29195940	29196258	29195940	29196013	29196197	29196258	7631	26,16	35,44	16,14	60,56	257	73	0.0161488	0.194682	0.174,0.094	0.07,0.066	0.066	6.6	6.6
2619	ENSG00000135655	USP15	12	+	62389633	62389873	62389633	62389699	62389796	62389873	2619	4,10	54,52	4,1	70,46	170	73	0.0162963	0.19541	0.031,0.076	0.024,0.009	0.037	3.7	3.7
2792	ENSG00000147894	C9orf72	9	-	27558490	27560299	27558490	27558607	27560226	27560299	2792	143115	33,29	54,87	36,23	1692	73	0.016271	0.19541	0.158,0.146	0.061,0.14	0.051	5.1	5.1
5417	ENSG00000099622	CIRBP	19	+	1271980	1273172	1271980	1272051	1272426	1273172	5417	838641	317175	403396	191169	448	73	0.0162749	0.19541	0.301,0.374	0.256,0.276	0.072	7.2	7.2
1319	ENSG00000150433	TMEM218	11	-	125102131	125102809	125102131	125102351	125102733	125102809	1319	101,74	3,1	57,48	0,0	455	73	0.0163932	0.196223	0.844,0.922	1.0,1.0	-0.117	-11.7	11.7
4522	ENSG00000139428	MMAB	12	-	109561039	109561329	109561039	109561104	109561242	109561329	4522	0,1	5,3	2,5	11,9	211	73	0.0164422	0.196459	0.0,0.103	0.059,0.161	-0.059	-5.9	5.9
3873	ENSG00000162836	ACP6	1	-	147647367	147648411	147647367	147647566	147648245	147648411	3873	65,31	44,18	53,50	21,13	752	73	0.0165266	0.197117	0.125,0.143	0.197,0.272	-0.101	-10.1	10.1
8343	ENSG00000258388	PPT2-EGFL8	6	+	32166137	32166620	32166137	32166232	32166497	32166620	8343	49,42	2,2	41,30	1,0	338	73	0.0165598	0.197164	0.841,0.819	0.899,1.0	-0.12	-12	12
2118	ENSG00000101246	ARFRP1	20	-	63698642	63700702	63698642	63700530	63700601	63700702	2118	19,11	51,38	30,26	37,48	144	73	0.016635	0.197578	0.159,0.128	0.291,0.215	-0.109	-10.9	10.9
5967	ENSG00000113108	APBB3	5	-	140561586	140562227	140561586	140561701	140562099	140562227	5967	193144	3,4	130148	9,7	471	73	0.0166533	0.197578	0.909,0.848	0.691,0.766	0.15	15	15
3748	ENSG00000164934	DCAF13	8	+	103427096	103430689	103427096	103427252	103430611	103430689	3748	241163	76,41	154128	70,55	3432	73	0.0166929	0.1977	0.063,0.078	0.045,0.047	0.025	2.5	2.5
3344	ENSG00000160948	VPS28	8	-	144424945	144425772	144424945	144425000	144425682	144425772	3344	192217	10,7	202148	15,17	755	73	0.0168666	0.198386	0.65,0.75	0.566,0.457	0.189	18.9	18.9
3382	ENSG00000181929	PRKAG1	12	-	49005305	49005543	49005305	49005364	49005461	49005543	3382	50,35	177123	32,24	178149	170	73	0.0167955	0.198386	0.108,0.109	0.072,0.065	0.04	4	4
3417	ENSG00000264538	SUZ12P1	17	+	30768833	30769064	30768833	30768867	30769000	30769064	3417	98,77	4,4	81,80	1,1	206	73	0.0168689	0.198386	0.897,0.872	0.966,0.966	-0.081	-8.1	8.1
6347	ENSG00000182858	ALG12	22	-	49904215	49904384	49904215	49904254	49904336	49904384	6347	6,10	14,10	7,8	37,34	155	73	0.0168584	0.198386	0.168,0.32	0.082,0.1	0.153	15.3	15.3
7654	ENSG00000143774	GUK1	1	+	228145510	228146067	228145510	228145624	228146025	228146067	7654	81,62	236182	42,68	246240	474	73	0.0169438	0.198919	0.05,0.05	0.026,0.042	0.016	1.6	1.6
1739	ENSG00000125447	GGA3	17	-	75241614	75242473	75241614	75241696	75242335	75242473	1739	69,52	15,16	40,66	22,31	712	73	0.0171682	0.199189	0.32,0.25	0.157,0.179	0.117	11.7	11.7
235	ENSG00000087266	SH3BP2	4	+	2832989	2834289	2832989	2833049	2833696	2834289	235	12,9	78,60	7,18	37,33	720	73	0.0170856	0.199189	0.015,0.015	0.019,0.052	-0.02	-2	2
2612	ENSG00000114857	NKTR	3	+	42627199	42630575	42627199	42627227	42630545	42630575	2612	677437	0,1	523388	1,3	3391	73	0.0171905	0.199189	1.0,0.904	0.918,0.736	0.125	12.5	12.5
2700	ENSG00000154743	TSEN2	3	+	12529761	12531013	12529761	12529873	12530854	12531013	2700	156125	4,0	88,66	0,0	1054	73	0.0170724	0.199189	0.73,1.0	1.0,1.0	-0.135	-13.5	13.5
3340	ENSG00000115282	TTC31	2	+	74490655	74491184	74490655	74490739	74491127	74491184	3340	17,15	16,4	10,6	13,16	461	73	0.0171876	0.199189	0.144,0.373	0.109,0.056	0.176	17.6	17.6
3809	ENSG00000026950	BTN3A1	6	+	26409893	26410032	26409893	26409914	26410005	26410032	3809	5,2	2,2	0,2	1,4	164	73	0.0172924	0.199189	0.527,0.308	0.0,0.182	0.327	32.7	32.7
591	ENSG00000204536	CCHCR1	6	-	31156730	31157089	31156730	31156944	31157022	31157089	591	8,0	42,35	0,1	47,31	151	73	0.0172579	0.199189	0.084,0.0	0.0,0.015	0.035	3.5	3.5
6802	ENSG00000130734	ATG4D	19	+	10546838	10547253	10546838	10547071	10547188	10547253	6802	36,38	2,0	45,52	3,5	190	73	0.0170471	0.199189	0.874,1.0	0.852,0.8	0.111	11.1	11.1
715	ENSG00000148362	C9orf142	9	+	136992639	136993243	136992639	136992704	136993052	136993243	715	203172	4,4	296252	1,2	421	73	0.0172233	0.199189	0.898,0.882	0.981,0.956	-0.078	-7.8	7.8
7276	ENSG00000129255	MPDU1	17	+	7586691	7587271	7586691	7586777	7586898	7587271	7276	74,72	148,96	73,50	177135	194	73	0.0171548	0.199189	0.158,0.22	0.134,0.122	0.061	6.1	6.1
914	ENSG00000162576	MXRA8	1	-	1354192	1354509	1354192	1354232	1354353	1354509	914	188134	33,34	142173	53,55	194	73	0.0172798	0.199189	0.682,0.597	0.502,0.542	0.117	11.7	11.7
1100	ENSG00000039650	PNKP	19	-	49861448	49861881	49861448	49861510	49861771	49861881	1100	69,44	2,2	39,74	0,1	334	73	0.0173702	0.199742	0.883,0.828	1.0,0.942	-0.116	-11.6	11.6
6536	ENSG00000221914	PPP2R2A	8	+	26362683	26363890	26362683	26362848	26363720	26363890	6536	91,71	197146	59,44	193139	945	73	0.0175493	0.201457	0.034,0.036	0.023,0.024	0.012	1.2	1.2
4727	ENSG00000164116	GUCY1A3	4	+	155696755	155697122	155696755	155696849	155696934	155697122	4727	159104	0,9	161198	16,14	158	73	0.0176427	0.202185	1.0,0.842	0.823,0.867	0.076	7.6	7.6
1594	ENSG00000061273	HDAC7	12	-	47784078	47785471	47784078	47784217	47785386	47785471	1594	234178	29,17	143135	19,42	1242	73	0.0177603	0.202841	0.322,0.381	0.307,0.159	0.119	11.9	11.9
1808	ENSG00000159023	EPB41	1	+	29096231	29097935	29096231	29096247	29097806	29097935	1808	327206	1,3	168174	0,0	1632	73	0.0177576	0.202841	0.936,0.754	1.0,1.0	-0.155	-15.5	15.5
554	ENSG00000106144	CASP2	7	+	143300203	143303933	143300203	143300294	143303783	143303933	554	147,91	46,53	91140	64,88	3562	73	0.017858	0.203267	0.061,0.034	0.028,0.032	0.018	1.8	1.8
8393	ENSG00000168404	MLKL	16	-	74674959	74675404	74674959	74675100	74675354	74675404	8393	0,0	8,5	4,3	11,15	327	73	0.017848	0.203267	0.0,0.0	0.075,0.043	-0.059	-5.9	5.9
2486	ENSG00000148444	COMMD3	10	+	22318271	22319018	22318271	22318306	22318958	22319018	2486	182131	2,2	104,74	0,0	725	73	0.0179335	0.203782	0.902,0.868	1.0,1.0	-0.115	-11.5	11.5
7051	ENSG00000169592	INO80E	16	+	30001211	30004657	30001211	30001530	30004567	30004657	7051	834624	4,2	467576	8,5	3110	73	0.0179941	0.204126	0.83,0.88	0.578,0.73	0.201	20.1	20.1
8127	ENSG00000164068	RNF123	3	+	49720799	49721105	49720799	49720894	49721019	49721105	8127	81,62	30,29	77,95	21,17	198	73	0.0180989	0.204968	0.499,0.441	0.575,0.673	-0.154	-15.4	15.4
2500	ENSG00000182774	RPS17	15	-	82536754	82538371	82536754	82536881	82538305	82538371	2500	481404	26411714	735592	26652004	1497	73	0.0181896	0.205305	0.009,0.011	0.013,0.014	-0.004	-0.4	0.4
3259	ENSG00000155229	MMS19	10	-	97469517	97469723	97469517	97469548	97469645	97469723	3259	13,2	0,0	5,6	2,1	170	73	0.0181705	0.205305	1.0,1.0	0.518,0.72	0.381	38.1	38.1
2120	ENSG00000186141	POLR3C	1	+	145826453	145826709	145826453	145826492	145826605	145826709	2120	66,40	25,13	47,45	10,4	186	73	0.0185651	0.2078	0.509,0.547	0.648,0.815	-0.204	-20.4	20.4
5480	ENSG00000122435	TRMT13	1	+	100140407	100141019	100140407	100140514	100140851	100141019	5480	54,36	47,33	36,41	21,10	410	73	0.0184867	0.2078	0.17,0.163	0.234,0.422	-0.162	-16.2	16.2
7681	ENSG00000114423	CBLB	3	-	105680991	105681818	105680991	105681610	105681723	105681818	7681	2,3	13,5	0,0	10,2	186	73	0.0185294	0.2078	0.057,0.191	0.0,0.0	0.124	12.4	12.4
826	ENSG00000103197	TSC2	16	+	2088121	2088325	2088121	2088139	2088226	2088325	826	21,12	81,64	13,14	107134	160	73	0.0185485	0.2078	0.106,0.079	0.053,0.045	0.043	4.3	4.3
8362	ENSG00000266714	MYO15B	17	+	75614635	75614849	75614635	75614683	75614772	75614849	8362	0,3	10,5	3,7	5,7	162	73	0.0184937	0.2078	0.0,0.213	0.213,0.311	-0.156	-15.6	15.6
1494	ENSG00000135452	TSPAN31	12	+	57746175	57746720	57746175	57746256	57746588	57746720	1494	16,18	31,25	9,8	43,20	405	73	0.0186442	0.208338	0.085,0.115	0.036,0.067	0.049	4.9	4.9
5483	ENSG00000122435	TRMT13	1	+	100140407	100141019	100140407	100140514	100140864	100141019	5483	66,43	3,1	40,49	1,0	423	73	0.0187452	0.209119	0.792,0.881	0.873,1.0	-0.1	-10	10
8245	ENSG00000188976	NOC2L	1	-	954003	954523	954003	954082	954463	954523	8245	148,87	16,13	158165	31,42	454	73	0.0188077	0.209469	0.598,0.518	0.45,0.387	0.14	14	14
8911	ENSG00000165792	METTL17	14	+	20995900	20996292	20995900	20995951	20996208	20996292	8911	35,28	69,64	31,21	93100	330	73	0.0191132	0.21252	0.101,0.088	0.069,0.044	0.038	3.8	3.8
8672	ENSG00000092841	MYL6	12	+	56159586	56160148	56159586	56159622	56159974	56160148	8672	1292932	8,5	13981241	20,12	425	73	0.019182	0.212933	0.965,0.97	0.923,0.947	0.032	3.2	3.2
3178	ENSG00000174177	CTU2	16	+	88714382	88714737	88714382	88714486	88714586	88714737	3178	15,6	8,9	3,7	11,17	173	73	0.0192572	0.213316	0.442,0.22	0.103,0.148	0.206	20.6	20.6
3886	ENSG00000135424	ITGA7	12	-	55694777	55695637	55694777	55694970	55695521	55695637	3886	14,9	4,0	8,5	1,0	624	73	0.01928	0.213316	0.291,1.0	0.483,1.0	-0.096	-9.6	9.6
8545	ENSG00000187017	ESPN	1	+	6448640	6449091	6448640	6448802	6448892	6449091	8545	1,3	3,2	1,0	2,4	163	73	0.019337	0.213596	0.13,0.402	0.183,0.0	0.175	17.5	17.5
5305	ENSG00000164548	TRA2A	7	-	23521706	23522432	23521706	23521840	23522131	23522432	5305	178,93	7,6	84104	1,2	364	73	0.0194277	0.21421	0.836,0.757	0.944,0.912	-0.131	-13.1	13.1
865	ENSG00000182400	TRAPPC6B	14	-	39158284	39159550	39158284	39158402	39159449	39159550	865	44,35	23,11	30,21	0,3	1120	73	0.0194562	0.21421	0.111,0.172	1.0,0.313	-0.515	-51.5	51.5
4379	ENSG00000068903	SIRT2	19	-	38889090	38889323	38889090	38889155	38889253	38889323	4379	2,2	1,1	1,1	0,1	171	73	0.0195221	0.214234	0.461,0.461	1.0,0.299	-0.188	-18.8	18.8
601	ENSG00000100241	SBF1	22	-	50467531	50467923	50467531	50467693	50467785	50467923	601	3,4	16,22	1,0	7,10	165	73	0.0194979	0.214234	0.077,0.074	0.059,0.0	0.046	4.6	4.6
3889	ENSG00000100918	REC8	14	+	24178605	24178916	24178605	24178672	24178776	24178916	3889	2,3	0,0	0,5	2,0	177	73	0.0196065	0.214809	1.0,1.0	0.0,1.0	0.5	50	50
1970	ENSG00000170703	TTLL6	17	-	48803890	48804991	48803890	48803928	48804771	48804991	1970	32,6	2,1	10,6	0,1	916	73	0.0197505	0.215327	0.56,0.323	1.0,0.323	-0.22	-22	22
2051	ENSG00000162298	SYVN1	11	-	65132247	65132780	65132247	65132351	65132731	65132780	2051	93,55	67,72	53,43	64,83	453	73	0.0197185	0.215327	0.183,0.11	0.118,0.077	0.049	4.9	4.9
2318	ENSG00000108528	SLC25A11	17	-	4938022	4938213	4938022	4938074	4938153	4938213	2318	11,8	125115	8,10	268274	152	73	0.0197817	0.215327	0.041,0.032	0.014,0.017	0.021	2.1	2.1
7726	ENSG00000081760	AACS	12	+	125124704	125125024	125124704	125124769	125124901	125125024	7726	37,42	100,62	19,27	67,95	205	73	0.0197108	0.215327	0.116,0.194	0.092,0.092	0.063	6.3	6.3
5595	ENSG00000211451	GNRHR2	1	+	145919343	145919900	145919343	145919419	145919679	145919900	5595	16,10	0,1	38,27	2,2	333	73	0.0198678	0.215755	1.0,0.687	0.806,0.747	0.067	6.7	6.7
5827	ENSG00000165802	NSMF	9	-	137452735	137453180	137452735	137452804	137453055	137453180	5827	95,92	37,48	151124	36,40	324	73	0.0199173	0.215755	0.366,0.302	0.486,0.411	-0.115	-11.5	11.5
5867	ENSG00000167705	RILP	17	-	1648349	1648846	1648349	1648495	1648727	1648846	5867	5,3	3,2	12,12	0,3	305	73	0.0198938	0.215755	0.285,0.264	1.0,0.489	-0.47	-47	47
2012	ENSG00000135845	PIGC	1	-	172441456	172444086	172441456	172442830	172443983	172444086	2012	26,5	0,1	12,18	2,1	1226	73	0.0200803	0.217171	1.0,0.229	0.263,0.517	0.225	22.5	22.5
3750	ENSG00000077454	LRCH4	7	-	100576693	100577005	100576693	100576777	100576901	100577005	3750	73,65	42,40	62,74	53,79	197	73	0.0203193	0.219403	0.392,0.376	0.302,0.258	0.104	10.4	10.4
8072	ENSG00000111325	OGFOD2	12	+	122975810	122976767	122975810	122975867	122976600	122976767	8072	137,95	1,2	64,68	2,5	806	73	0.0204529	0.220492	0.925,0.811	0.743,0.552	0.221	22.1	22.1
7627	ENSG00000115204	MPV17	2	-	27312213	27312589	27312213	27312246	27312480	27312589	7627	15,12	2,1	17,12	0,1	307	73	0.0205377	0.221052	0.641,0.74	1.0,0.74	-0.179	-17.9	17.9
2851	ENSG00000135506	OS9	12	+	57695961	57696373	57695961	57695976	57696274	57696373	2851	349267	2,5	184228	1,0	371	73	0.0206379	0.221069	0.972,0.913	0.973,1.0	-0.044	-4.4	4.4
5487	ENSG00000165795	NDRG2	14	-	21018203	21018814	21018203	21018400	21018762	21018814	5487	12,4	0,1	8,5	4,0	435	73	0.0206184	0.221069	1.0,0.402	0.251,1.0	0.076	7.6	7.6
8429	ENSG00000168002	POLR2G	11	+	62761794	62762866	62761794	62761904	62762541	62762866	8429	66,50	11,4	87,61	1,4	710	73	0.0206112	0.221069	0.382,0.562	0.899,0.611	-0.283	-28.3	28.3
305	ENSG00000223756	TSSC2	11	+	3406498	3407697	3406498	3406560	3407621	3407697	305	129,58	2,1	137113	8,5	1134	73	0.0206982	0.221313	0.806,0.789	0.524,0.593	0.239	23.9	23.9
8201	ENSG00000150787	PTS	11	+	112228593	112229504	112228593	112228673	112229416	112229504	8201	186,84	2,3	52,61	3,5	816	73	0.0207265	0.221313	0.893,0.715	0.608,0.522	0.239	23.9	23.9
1068	ENSG00000170312	CDK1	10	+	60791892	60792129	60791892	60792053	60792122	60792129	1068	6,1	0,1	1,13	0,5	142	73	0.0207646	0.221368	1.0,0.34	1.0,0.572	-0.116	-11.6	11.6
5008	ENSG00000167965	MLST8	16	+	2206357	2206659	2206357	2206409	2206496	2206659	5008	55,45	146101	34,26	122116	160	73	0.0209047	0.222509	0.147,0.169	0.113,0.093	0.055	5.5	5.5
7362	ENSG00000125731	SH2D3A	19	-	6754250	6754731	6754250	6754425	6754615	6754731	7362	0,6	2,0	2,1	0,1	263	73	0.0209529	0.22267	0.0,1.0	1.0,0.217	-0.109	-10.9	10.9
154	ENSG00000121022	COPS5	8	-	67043081	67045960	67043081	67043317	67045811	67045960	154	193146	112,95	92111	115,69	2567	73	0.0212297	0.223937	0.047,0.042	0.022,0.044	0.011	1.1	1.1
4020	ENSG00000103024	NME3	16	-	1771069	1771410	1771069	1771171	1771268	1771410	4020	62,61	2,3	81,82	6,12	170	73	0.0214269	0.223937	0.93,0.897	0.853,0.746	0.114	11.4	11.4
451	ENSG00000105520	PLPPR2	19	+	11363712	11364215	11363712	11363835	11364133	11364215	451	12,10	0,3	13,16	0,0	371	73	0.021369	0.223937	1.0,0.396	1.0,1.0	-0.302	-30.2	30.2
4548	ENSG00000169371	SNUPN	15	-	75600790	75601218	75600790	75600890	75601137	75601218	4548	26,19	1,5	39,45	1,1	320	73	0.0213627	0.223937	0.856,0.464	0.899,0.911	-0.245	-24.5	24.5
5165	ENSG00000141959	PFKL	21	+	44319350	44321875	44319350	44320147	44321728	44321875	5165	59,57	109,86	36,74	134151	1654	73	0.0214383	0.223937	0.023,0.028	0.012,0.021	0.009	0.9	0.9
5178	ENSG00000119760	SUPT7L	2	-	27660983	27662281	27660983	27661601	27662178	27662281	5178	206138	2,0	130125	4,2	650	73	0.0211872	0.223937	0.92,1.0	0.785,0.875	0.13	13	13
5282	ENSG00000100889	PCK2	14	+	24098202	24098678	24098202	24098387	24098474	24098678	5282	49,49	446337	12,6	132117	160	73	0.0213408	0.223937	0.048,0.062	0.04,0.023	0.024	2.4	2.4
5307	ENSG00000164548	TRA2A	7	-	23521706	23522432	23521706	23521840	23522120	23522432	5307	169,90	17,20	82101	3,8	353	73	0.0212119	0.223937	0.673,0.482	0.85,0.723	-0.209	-20.9	20.9
6218	ENSG00000129197	RPAIN	17	+	5425970	5428211	5425970	5426082	5428070	5428211	6218	407218	2,2	253258	1,0	2061	73	0.0213014	0.223937	0.878,0.794	0.9,1.0	-0.114	-11.4	11.4
6461	ENSG00000025770	NCAPH2	22	+	50522524	50522717	50522524	50522569	50522670	50522717	6461	14,6	44,20	6,6	44,52	174	73	0.0213894	0.223937	0.118,0.112	0.054,0.046	0.065	6.5	6.5
7964	ENSG00000149136	SSRP1	11	-	57330290	57330927	57330290	57330429	57330854	57330927	7964	118,87	561337	54,75	400402	498	73	0.0213665	0.223937	0.03,0.036	0.019,0.027	0.01	1	1
341	ENSG00000113194	FAF2	5	+	176493998	176494275	176493998	176494084	176494183	176494275	341	7,5	77,52	13,9	49,51	172	73	0.0215671	0.224584	0.037,0.039	0.101,0.07	-0.048	-4.8	4.8
3420	ENSG00000160072	ATAD3B	1	+	1485781	1486235	1485781	1485838	1486109	1486235	3420	13,7	26,22	9,9	51,57	344	73	0.0215636	0.224584	0.096,0.063	0.036,0.032	0.045	4.5	4.5
6091	ENSG00000005238	FAM214B	9	-	35108593	35111574	35108593	35108737	35111566	35111574	6091	19,16	0,2	13,16	0,0	2902	73	0.0217067	0.225689	1.0,0.168	1.0,1.0	-0.416	-41.6	41.6
1769	ENSG00000261884	CTC-479C5.12	16	-	67935419	67935641	67935419	67935478	67935581	67935641	1769	15,9	7,7	28,19	39,34	176	73	0.021771	0.226008	0.471,0.348	0.229,0.188	0.201	20.1	20.1
6073	ENSG00000181085	MAPK15	8	+	143720229	143720840	143720229	143720287	143720702	143720840	6073	67,39	0,1	58,73	1,3	488	73	0.0219082	0.226733	1.0,0.854	0.897,0.784	0.087	8.7	8.7
6970	ENSG00000065000	AP3D1	19	-	2109085	2109958	2109085	2109207	2109872	2109958	6970	92,57	151129	44,38	107132	738	73	0.0218778	0.226733	0.057,0.042	0.039,0.028	0.016	1.6	1.6
3225	ENSG00000114270	COL7A1	3	-	48571242	48572045	48571242	48571278	48572000	48572045	3225	12,10	2,2	1,3	2,1	795	73	0.0219483	0.226799	0.355,0.315	0.044,0.216	0.205	20.5	20.5
481	ENSG00000159479	MED8	1	-	43385977	43386670	43385977	43386226	43386588	43386670	481	67,34	199147	24,15	108113	435	73	0.0221115	0.228135	0.053,0.037	0.036,0.022	0.016	1.6	1.6
4783	ENSG00000197363	ZNF517	8	+	144802869	144804238	144802869	144802947	144804124	144804238	4783	10,6	0,2	4,4	0,0	1250	73	0.0221712	0.228401	1.0,0.149	1.0,1.0	-0.425	-42.5	42.5
4919	ENSG00000102901	CENPT	16	-	67829764	67831358	67829764	67830548	67831215	67831358	4919	148118	27,19	150166	14,16	740	73	0.022259	0.228954	0.351,0.38	0.514,0.506	-0.145	-14.5	14.5
3059	ENSG00000102226	USP11	X	+	47239350	47239907	47239350	47239481	47239789	47239907	3059	5,5	33,23	7,11	14,23	381	73	0.0223578	0.22962	0.028,0.04	0.087,0.084	-0.051	-5.1	5.1
3615	ENSG00000114388	NPRL2	3	-	50349385	50349828	50349385	50349494	50349664	50349828	3615	21,14	43,30	45,40	58,41	243	73	0.0225097	0.230472	0.128,0.123	0.189,0.227	-0.083	-8.3	8.3
3983	ENSG00000177595	PIDD1	11	-	800761	801120	800761	800912	800984	801120	3983	14,7	16,4	5,9	20,18	145	73	0.0224828	0.230472	0.306,0.468	0.112,0.201	0.231	23.1	23.1
521	ENSG00000267605	CTD-3220F14.1	19	-	37266813	37267193	37266813	37266983	37267102	37267193	521	7,3	4,0	2,3	0,1	192	73	0.0226463	0.230472	0.4,1.0	1.0,0.533	-0.067	-6.7	6.7
71	ENSG00000104823	ECH1	19	-	38816288	38816523	38816288	38816385	38816452	38816523	71	34,23	3,1	23,48	0,0	140	73	0.0225443	0.230472	0.855,0.923	1.0,1.0	-0.111	-11.1	11.1
7445	ENSG00000182199	SHMT2	12	+	57232210	57232575	57232210	57232292	57232452	57232575	7445	239196	1037838	93106	552614	233	73	0.0226159	0.230472	0.067,0.068	0.05,0.051	0.017	1.7	1.7
749	ENSG00000265458	RP13-20L14.6	17	-	82457487	82457699	82457487	82457548	82457672	82457699	749	18,16	8,5	20,8	2,1	197	73	0.0225803	0.230472	0.455,0.542	0.787,0.748	-0.269	-26.9	26.9
3481	ENSG00000125124	BBS2	16	-	56496966	56497880	56496966	56497079	56497742	56497880	3481	8,6	57,38	8,14	36,26	736	73	0.022693	0.230598	0.014,0.015	0.022,0.051	-0.022	-2.2	2.2
5243	ENSG00000213983	AP1G2	14	-	23563715	23564221	23563715	23563856	23564045	23564221	5243	143,92	99,97	86,75	91114	262	73	0.0228922	0.232271	0.287,0.209	0.208,0.155	0.067	6.7	6.7
4307	ENSG00000239779	WBP1	2	+	74459437	74459745	74459437	74459552	74459642	74459745	4307	39,43	1,0	29,21	1,3	163	73	0.0229345	0.23235	0.946,1.0	0.929,0.758	0.129	12.9	12.9
5047	ENSG00000197530	MIB2	1	+	1625545	1626754	1625545	1625653	1626649	1626754	5047	133,91	14,18	48,53	16,14	1069	73	0.0230456	0.232684	0.393,0.257	0.17,0.205	0.138	13.8	13.8
5100	ENSG00000115459	ELMOD3	2	+	85355075	85357252	85355075	85355170	85356966	85357252	5100	250207	1,3	138129	1,0	1869	73	0.0230303	0.232684	0.907,0.729	0.844,1.0	-0.104	-10.4	10.4
687	ENSG00000095787	WAC	10	+	28614566	28616362	28614566	28614685	28616175	28616362	687	100,74	44,37	55,49	38,42	1563	73	0.0230712	0.232684	0.096,0.085	0.063,0.052	0.033	3.3	3.3
1350	ENSG00000111642	CHD4	12	-	6583026	6583378	6583026	6583113	6583197	6583378	1350	67,46	161133	42,40	175156	157	73	0.0231077	0.232703	0.162,0.139	0.1,0.107	0.047	4.7	4.7
5323	ENSG00000135596	MICAL1	6	-	109446135	109446772	109446135	109446357	109446695	109446772	5323	99,71	2,2	76113	0,1	411	73	0.0233486	0.234778	0.898,0.863	1.0,0.953	-0.096	-9.6	9.6
3345	ENSG00000160948	VPS28	8	-	144426908	144427294	144426908	144426979	144427171	144427294	3345	54,38	8,1	36,29	0,2	265	73	0.0234301	0.234896	0.65,0.913	1.0,0.8	-0.118	-11.8	11.8
6182	ENSG00000187778	MCRS1	12	-	49566076	49566841	49566076	49566215	49566721	49566841	6182	181101	60,53	135141	97,76	579	73	0.0234302	0.234896	0.276,0.194	0.149,0.19	0.066	6.6	6.6
1827	ENSG00000130299	GTPBP3	19	+	17338007	17338451	17338007	17338255	17338364	17338451	1827	3,0	7,9	6,9	10,18	182	73	0.023522	0.235115	0.147,0.0	0.194,0.167	-0.107	-10.7	10.7
5389	ENSG00000008710	PKD1	16	-	2093910	2094146	2093910	2094013	2094091	2094146	5389	18,5	38,24	0,4	13,15	151	73	0.0235179	0.235115	0.186,0.092	0.0,0.114	0.082	8.2	8.2
5848	ENSG00000105401	CDC37	19	-	10395227	10395696	10395227	10395343	10395434	10395696	5848	219156	382248	196195	428459	164	73	0.0237007	0.236549	0.203,0.219	0.169,0.159	0.047	4.7	4.7
839	ENSG00000165810	BTNL9	5	+	181055432	181056015	181055432	181055453	181055988	181056015	839	79,56	2,7	50,42	7,15	608	73	0.0239208	0.238393	0.826,0.49	0.462,0.252	0.301	30.1	30.1
5408	ENSG00000111665	CDCA3	12	-	6849322	6849858	6849322	6849413	6849564	6849858	5408	18,15	6,2	17,32	0,3	224	73	0.0240606	0.239432	0.494,0.71	1.0,0.777	-0.287	-28.7	28.7
7012	ENSG00000135451	TROAP	12	+	49330144	49331407	49330144	49330943	49331213	49331407	7012	69,56	7,4	35,49	8,10	343	73	0.0241031	0.2395	0.677,0.749	0.482,0.51	0.217	21.7	21.7
1006	ENSG00000107672	NSMCE4A	10	-	121959364	121959607	121959364	121959410	121959500	121959607	1006	33,33	31,20	34,38	56,47	163	73	0.0241813	0.239634	0.323,0.425	0.214,0.266	0.134	13.4	13.4
7489	ENSG00000140939	NOL3	16	+	67174161	67174944	67174161	67174454	67174620	67174944	7489	27,23	1,0	54,60	1,4	239	73	0.024204	0.239634	0.892,1.0	0.943,0.821	0.064	6.4	6.4
7650	ENSG00000143774	GUK1	1	+	228147405	228147699	228147405	228147544	228147620	228147699	7650	85,44	2,3	71,81	0,0	149	73	0.0242234	0.239634	0.954,0.878	1.0,1.0	-0.084	-8.4	8.4
1794	ENSG00000073605	GSDMB	17	-	39906110	39906987	39906110	39906271	39906960	39906987	1794	30,20	5,7	22,17	2,0	762	73	0.0244598	0.241617	0.365,0.215	0.513,1.0	-0.466	-46.6	46.6
1393	ENSG00000157978	LDLRAP1	1	+	25563660	25565207	25563660	25563791	25565172	25565207	1393	21,26	27,15	5,17	18,23	1454	73	0.024575	0.24223	0.038,0.08	0.014,0.036	0.034	3.4	3.4
4920	ENSG00000102901	CENPT	16	-	67830904	67831358	67830904	67830931	67831215	67831358	4920	70,52	0,0	78,89	2,2	357	73	0.0245939	0.24223	1.0,1.0	0.889,0.901	0.105	10.5	10.5
8282	ENSG00000100823	APEX1	14	+	20455577	20456101	20455577	20455703	20455913	20456101	8282	108,76	332237	81,80	372339	283	73	0.0248138	0.244039	0.077,0.076	0.053,0.057	0.021	2.1	2.1
2054	ENSG00000162298	SYVN1	11	-	65131273	65131596	65131273	65131373	65131469	65131596	2054	13,16	97,71	12,25	48,62	169	73	0.0249842	0.245355	0.055,0.089	0.097,0.148	-0.051	-5.1	5.1
513	ENSG00000167716	WDR81	17	+	1735571	1736218	1735571	1735717	1736135	1736218	513	103,60	0,2	53,61	2,3	491	73	0.0252996	0.248091	1.0,0.817	0.798,0.751	0.134	13.4	13.4
118	ENSG00000135775	COG2	1	+	230669355	230671640	230669355	230669535	230671515	230671640	118	58,53	71,49	101,83	69,58	2053	73	0.0254033	0.248745	0.028,0.037	0.049,0.048	-0.016	-1.6	1.6
7784	ENSG00000116691	MIIP	1	+	12029222	12030124	12029222	12029894	12030027	12030124	7784	13,29	38,35	34,44	34,39	206	73	0.0255016	0.249345	0.108,0.227	0.262,0.286	-0.107	-10.7	10.7
8364	ENSG00000266714	MYO15B	17	+	75594474	75594718	75594474	75594588	75594700	75594718	8364	4,1	5,2	2,0	11,5	185	73	0.0255795	0.249744	0.24,0.165	0.067,0.0	0.169	16.9	16.9
5248	ENSG00000213983	AP1G2	14	-	23565815	23566160	23565815	23565892	23566063	23566160	5248	254260	76,41	186192	67,74	244	73	0.0256447	0.250017	0.5,0.655	0.454,0.437	0.132	13.2	13.2
7605	ENSG00000166165	CKB	14	-	103522022	103522505	103522022	103522177	103522300	103522505	7605	124108	757539	162258	13691758	196	73	0.0257408	0.250591	0.058,0.069	0.042,0.052	0.017	1.7	1.7
2526	ENSG00000084774	CAD	2	+	27242619	27242973	27242619	27242775	27242871	27242973	2526	4,0	17,26	12,7	42,38	169	73	0.0258792	0.251211	0.092,0.0	0.11,0.074	-0.046	-4.6	4.6
3529	ENSG00000006744	ELAC2	17	-	13002273	13002579	13002273	13002359	13002440	13002579	3529	22,11	86,95	45,37	127142	154	73	0.0258464	0.251211	0.108,0.052	0.144,0.11	-0.047	-4.7	4.7
6553	ENSG00000137955	RABGGTB	1	+	75789951	75790274	75789951	75790057	75790151	75790274	6553	77,44	20,11	72,72	9,9	167	73	0.0259599	0.251632	0.627,0.636	0.778,0.778	-0.147	-14.7	14.7
1338	ENSG00000137411	VARS2	6	+	30923352	30924560	30923352	30923505	30924353	30924560	1338	17,9	11,8	7,12	13,23	921	73	0.0264995	0.253997	0.109,0.082	0.041,0.04	0.055	5.5	5.5
1925	ENSG00000094914	AAAS	12	-	53307737	53308133	53307737	53307971	53308051	53308133	1925	23,14	3,1	7,9	1,0	153	73	0.0264652	0.253997	0.785,0.87	0.77,1.0	-0.057	-5.7	5.7
2600	ENSG00000204427	ABHD16A	6	-	31688040	31688305	31688040	31688103	31688248	31688305	2600	22,16	63,36	5,6	32,28	218	73	0.0265438	0.253997	0.105,0.13	0.05,0.067	0.059	5.9	5.9
4060	ENSG00000179832	MROH1	8	+	144242368	144242616	144242368	144242515	144242601	144242616	4060	2,2	19,19	5,6	25,7	159	73	0.0265252	0.253997	0.046,0.046	0.084,0.282	-0.137	-13.7	13.7
4254	ENSG00000125656	CLPP	19	+	6361868	6362542	6361868	6361940	6362445	6362542	4254	62,39	90,79	35,59	109138	578	73	0.0264236	0.253997	0.08,0.059	0.039,0.051	0.025	2.5	2.5
5674	ENSG00000167748	KLK1	19	-	50819898	50820443	50819898	50820035	50820153	50820443	5674	2,3	22,14	9,11	25,30	191	73	0.0263567	0.253997	0.034,0.076	0.121,0.123	-0.067	-6.7	6.7
7815	ENSG00000240303	ACAD11	3	-	132578795	132579558	132578795	132579056	132579491	132579558	7815	46,44	9,2	23,5	6,5	508	73	0.026353	0.253997	0.423,0.76	0.355,0.126	0.351	35.1	35.1
8066	ENSG00000168818	STX18	4	-	4418967	4420944	4418967	4420129	4420863	4420944	8066	13,16	61,40	19,18	31,33	807	73	0.0264863	0.253997	0.019,0.035	0.053,0.047	-0.023	-2.3	2.3
8750	ENSG00000076984	MAP2K7	19	+	7910062	7910373	7910062	7910129	7910259	7910373	8750	8,2	32,15	2,2	27,36	203	73	0.0264286	0.253997	0.082,0.046	0.026,0.02	0.041	4.1	4.1
2855	ENSG00000135506	OS9	12	+	57718992	57720263	57718992	57719182	57720098	57720263	2855	126100	224165	48,53	142112	989	73	0.0266748	0.254888	0.04,0.043	0.024,0.034	0.012	1.2	1.2
7929	ENSG00000104731	KLHDC4	16	-	87755193	87756477	87755193	87755292	87756421	87756477	7929	46,43	3,0	63,66	0,0	1202	73	0.0267232	0.254989	0.482,1.0	1.0,1.0	-0.259	-25.9	25.9
4170	ENSG00000225697	SLC26A6	3	-	48629641	48629978	48629641	48629711	48629871	48629978	4170	22,13	14,5	16,21	22,25	233	73	0.0268086	0.255441	0.33,0.449	0.186,0.208	0.193	19.3	19.3
2285	ENSG00000143575	HAX1	1	+	154275153	154275483	154275153	154275260	154275392	154275483	2285	178110	777504	52,47	334289	205	73	0.0271316	0.257788	0.075,0.072	0.053,0.055	0.019	1.9	1.9
6193	ENSG00000127980	PEX1	7	-	92501506	92502079	92501506	92501673	92501889	92502079	6193	6,8	18,8	16,16	14,9	289	73	0.0271084	0.257788	0.078,0.202	0.224,0.31	-0.127	-12.7	12.7
7277	ENSG00000129255	MPDU1	17	+	7586691	7587271	7586691	7586838	7587160	7587271	7277	186143	28,31	199191	22,19	395	73	0.0272387	0.258442	0.551,0.46	0.626,0.65	-0.132	-13.2	13.2
1025	ENSG00000129351	ILF3	19	+	10681218	10682192	10681218	10681329	10681992	10682192	1025	373229	198112	496452	172187	736	73	0.0273923	0.259053	0.157,0.169	0.222,0.193	-0.045	-4.5	4.5
134	ENSG00000165688	PMPCA	9	+	136421831	136423760	136421831	136421976	136423094	136423760	134	103,77	74,74	89104	119118	1191	73	0.0274416	0.259053	0.079,0.06	0.044,0.051	0.022	2.2	2.2
1602	ENSG00000183010	PYCR1	17	-	81932383	81933376	81932383	81932963	81933306	81933376	1602	37192947	13,13	26742920	1,9	416	73	0.0274572	0.259053	0.98,0.975	0.998,0.983	-0.013	-1.3	1.3
4698	ENSG00000182473	EXOC7	17	-	76089174	76089808	76089174	76089320	76089674	76089808	4698	143141	11,2	100107	3,0	427	73	0.0274056	0.259053	0.69,0.923	0.851,1.0	-0.119	-11.9	11.9
7566	ENSG00000157353	FUK	16	+	70478550	70479403	70478550	70478650	70479179	70479403	7566	96,50	14,13	52,41	20,16	602	73	0.0276824	0.260812	0.454,0.318	0.24,0.237	0.148	14.8	14.8
2146	ENSG00000125149	C16orf70	16	+	67109961	67110190	67109961	67110004	67110118	67110190	2146	10,4	15,5	13,17	8,8	187	73	0.0279339	0.260913	0.207,0.238	0.388,0.453	-0.198	-19.8	19.8
3846	ENSG00000142675	CNKSR1	1	+	26188597	26188800	26188597	26188697	26188771	26188800	3846	4,1	16,12	1,0	16,12	147	73	0.0277939	0.260913	0.11,0.04	0.03,0.0	0.06	6	6
4015	ENSG00000108039	XPNPEP1	10	-	109875527	109877867	109875527	109875599	109877789	109877867	4015	385320	96,50	387372	108111	2263	73	0.0278829	0.260913	0.115,0.171	0.104,0.098	0.042	4.2	4.2
5391	ENSG00000008710	PKD1	16	-	2097727	2097984	2097727	2097780	2097867	2097984	5391	5,3	30,31	1,0	8,13	160	73	0.0278322	0.260913	0.071,0.042	0.054,0.0	0.029	2.9	2.9
5520	ENSG00000185522	LMNTD2	11	-	555304	555930	555304	555503	555753	555930	5520	36,23	6,11	28,28	3,2	323	73	0.0278093	0.260913	0.576,0.321	0.678,0.76	-0.271	-27.1	27.1
8864	ENSG00000137309	HMGA1	6	+	34236872	34237317	34236872	34236963	34237203	34237317	8864	5,4	40,50	14,22	85,89	313	73	0.0279647	0.260913	0.028,0.018	0.037,0.055	-0.023	-2.3	2.3
8895	ENSG00000146904	EPHA1	7	-	143398320	143398945	143398320	143398448	143398600	143398945	8895	14,7	20,11	7,3	16,22	225	73	0.0279626	0.260913	0.185,0.171	0.124,0.042	0.095	9.5	9.5
6225	ENSG00000100242	SUN2	22	-	38750897	38751373	38750897	38751035	38751209	38751373	6225	10,10	55,50	19,26	57,67	247	73	0.0280609	0.261449	0.051,0.056	0.09,0.103	-0.043	-4.3	4.3
6511	ENSG00000160410	SHKBP1	19	+	40577395	40577630	40577395	40577441	40577556	40577630	6511	7,6	78,60	12,17	60,87	188	73	0.0281406	0.261467	0.034,0.037	0.072,0.071	-0.036	-3.6	3.6
6988	ENSG00000154222	CC2D1B	1	-	52357780	52358461	52357780	52357916	52358330	52358461	6988	74,61	1,3	43,35	0,1	487	73	0.0281081	0.261467	0.917,0.753	1.0,0.84	-0.085	-8.5	8.5
1509	ENSG00000013573	DDX11	12	+	31089043	31090094	31089043	31089151	31089402	31090094	1509	15,7	13,13	13,14	37,43	324	73	0.0283251	0.261735	0.206,0.108	0.073,0.068	0.086	8.6	8.6
2867	ENSG00000124357	NAGK	2	+	71075554	71076701	71075554	71075642	71076603	71076701	2867	68,53	46,36	22,22	33,19	1034	73	0.0282738	0.261735	0.095,0.094	0.045,0.076	0.034	3.4	3.4
7383	ENSG00000123136	DDX39A	19	-	14409302	14409645	14409302	14409447	14409535	14409645	7383	35,26	81,60	23,35	97128	161	73	0.0283167	0.261735	0.164,0.164	0.097,0.11	0.06	6	6
7947	ENSG00000006015	C19orf60	19	+	18588994	18589683	18588994	18589077	18589478	18589683	7947	179134	11,5	158178	17,17	474	73	0.0283229	0.261735	0.715,0.805	0.589,0.617	0.157	15.7	15.7
8909	ENSG00000165792	METTL17	14	+	20996526	20997010	20996526	20996711	20996769	20997010	8909	39,34	2,0	27,38	2,4	131	73	0.0286531	0.264227	0.916,1.0	0.883,0.841	0.096	9.6	9.6
962	ENSG00000162191	UBXN1	11	-	62676497	62677005	62676497	62676639	62676812	62677005	962	38,11	77,66	28,27	45,47	246	73	0.0286733	0.264227	0.128,0.047	0.156,0.146	-0.064	-6.4	6.4
1356	ENSG00000178971	CTC1	17	-	8229890	8230468	8229890	8229922	8230293	8230468	1356	72,36	4,0	53,21	1,0	444	73	0.0288411	0.264685	0.747,1.0	0.897,1.0	-0.075	-7.5	7.5
1944	ENSG00000171720	HDAC3	5	-	141628113	141628639	141628113	141628187	141628558	141628639	1944	56,39	66,37	29,30	55,51	444	73	0.0287667	0.264685	0.122,0.148	0.08,0.088	0.051	5.1	5.1
3891	ENSG00000100918	REC8	14	+	24179799	24180254	24179799	24179906	24180009	24180254	3891	4,1	0,3	4,3	1,0	176	73	0.0288257	0.264685	1.0,0.121	0.624,1.0	-0.252	-25.2	25.2
3198	ENSG00000174080	CTSF	11	-	66565670	66565927	66565670	66565749	66565830	66565927	3198	21,18	4,0	14,22	1,0	154	73	0.0289413	0.265243	0.713,1.0	0.869,1.0	-0.078	-7.8	7.8
1133	ENSG00000234741	GAS5	1	-	173866527	173866796	173866527	173866581	173866760	173866796	1133	456321	7,2	360327	1,1	252	73	0.0291335	0.265999	0.95,0.979	0.991,0.99	-0.026	-2.6	2.6
3234	ENSG00000134909	ARHGAP32	11	-	128972452	128975002	128972452	128973432	128974123	128975002	3234	39,26	5,6	27,4	8,6	764	73	0.0291443	0.265999	0.427,0.293	0.244,0.06	0.208	20.8	20.8
6916	ENSG00000131584	ACAP3	1	-	1299972	1300187	1299972	1300068	1300157	1300187	6916	34,20	73,65	48,58	86,83	162	73	0.0291872	0.265999	0.173,0.122	0.201,0.239	-0.073	-7.3	7.3
7613	ENSG00000221968	FADS3	11	-	61876358	61876963	61876358	61876455	61876865	61876963	7613	208192	17,31	118,97	24,24	483	73	0.0292215	0.265999	0.649,0.483	0.426,0.379	0.164	16.4	16.4
7962	ENSG00000026036	RTEL1-TNFRSF6B	20	+	63695777	63697191	63695777	63695854	63696759	63697191	7962	89,65	1,5	119126	1,1	978	73	0.0291697	0.265999	0.869,0.492	0.899,0.904	-0.221	-22.1	22.1
4404	ENSG00000101361	NOP56	20	+	2657080	2658393	2657080	2657218	2657928	2658393	4404	270194	184126	531613	282288	783	73	0.0292839	0.266207	0.12,0.126	0.149,0.166	-0.035	-3.5	3.5
5271	ENSG00000090097	PCBP4	3	-	51960525	51960898	51960525	51960642	51960865	51960898	5271	24,13	42,18	8,10	30,30	296	73	0.0293577	0.266517	0.124,0.151	0.062,0.076	0.069	6.9	6.9
3602	ENSG00000149499	EML3	11	-	62602758	62603247	62602758	62602779	62603148	62603247	3602	77,43	1,0	98,86	2,2	442	73	0.0295705	0.266686	0.927,1.0	0.89,0.877	0.08	8	8
3925	ENSG00000149809	TM7SF2	11	+	65112810	65113414	65112810	65112865	65113219	65113414	3925	60,61	73,55	72,68	108119	427	73	0.0294798	0.266686	0.123,0.159	0.102,0.089	0.046	4.6	4.6
6908	ENSG00000140988	RPS2	16	-	1962496	1962909	1962496	1962656	1962735	1962909	6908	338309	36602850	404459	34113309	152	73	0.0294822	0.266686	0.042,0.049	0.054,0.062	-0.012	-1.2	1.2
773	ENSG00000182310	SPACA6P	19	+	51704029	51704480	51704029	51704186	51704269	51704480	773	2,0	2,3	1,1	0,1	156	73	0.0295038	0.266686	0.319,0.0	1.0,0.319	-0.5	-50	50
8844	ENSG00000198198	SZT2	1	+	43427529	43428118	43427529	43427734	43428002	43428118	8844	7,1	20,7	1,1	9,14	341	73	0.0295745	0.266686	0.07,0.03	0.023,0.015	0.031	3.1	3.1
1360	ENSG00000066739	ATG2B	14	-	96332304	96332526	96332304	96332410	96332500	96332526	1360	3,5	20,17	7,6	13,6	163	73	0.0296392	0.266912	0.063,0.116	0.194,0.309	-0.162	-16.2	16.2
2183	ENSG00000099797	TECR	19	+	14563981	14564287	14563981	14564097	14564181	14564287	2183	20,20	157130	12,15	163188	157	73	0.0297037	0.267128	0.056,0.067	0.033,0.036	0.027	2.7	2.7
8800	ENSG00000197355	UAP1L1	9	+	137078140	137078677	137078140	137078220	137078501	137078677	8800	63,44	3,1	39,22	0,1	354	73	0.0297426	0.267128	0.812,0.901	1.0,0.819	-0.053	-5.3	5.3
1883	ENSG00000143126	CELSR2	1	+	109272277	109272728	109272277	109272405	109272639	109272728	1883	9,3	17,13	3,2	14,25	307	73	0.0297827	0.267131	0.112,0.052	0.048,0.019	0.049	4.9	4.9
2298	ENSG00000089685	BIRC5	17	+	78215965	78216781	78215965	78216034	78216663	78216781	2298	23,16	21,15	26,32	7,18	702	73	0.0298915	0.26775	0.102,0.1	0.279,0.156	-0.117	-11.7	11.7
1204	ENSG00000173276	ZBTB21	21	-	41986830	41994108	41986830	41991889	41992492	41994108	1204	176161	8,3	147127	1,2	676	73	0.0301593	0.269789	0.704,0.853	0.941,0.873	-0.129	-12.9	12.9
3229	ENSG00000089094	KDM2B	12	-	121444449	121445418	121444449	121444536	121445274	121445418	3229	20,9	16,11	12,3	19,14	811	73	0.0302751	0.270466	0.101,0.069	0.054,0.019	0.049	4.9	4.9
1031	ENSG00000055955	ITIH4	3	-	52818051	52818283	52818051	52818168	52818256	52818283	1031	10,3	1,0	3,2	0,3	161	73	0.0303394	0.270681	0.819,1.0	1.0,0.232	0.293	29.3	29.3
8634	ENSG00000197879	MYO1C	17	-	1468252	1468490	1468252	1468314	1468402	1468490	8634	101,75	1,0	64,79	4,1	161	73	0.0304922	0.271684	0.979,1.0	0.879,0.973	0.064	6.4	6.4
218	ENSG00000198755	RPL10A	6	+	35468419	35468873	35468419	35468596	35468798	35468873	218	172109	3,3	154194	1,1	275	73	0.0306545	0.272768	0.938,0.906	0.976,0.981	-0.056	-5.6	5.6
4629	ENSG00000137161	CNPY3	6	+	42935411	42935622	42935411	42935473	42935573	42935622	4629	13,5	15,9	13,8	6,4	173	73	0.0307657	0.273035	0.268,0.19	0.478,0.458	-0.239	-23.9	23.9
5177	ENSG00000119760	SUPT7L	2	-	27660983	27662281	27660983	27661155	27662178	27662281	5177	529400	3,2	339314	1,0	1096	73	0.030754	0.273035	0.922,0.93	0.958,1.0	-0.053	-5.3	5.3
6066	ENSG00000008300	CELSR3	3	-	48641850	48642467	48641850	48642009	48642357	48642467	6066	1,2	3,1	5,7	2,2	421	73	0.0308379	0.273303	0.055,0.257	0.302,0.378	-0.184	-18.4	18.4
8408	ENSG00000101365	IDH3B	20	-	2660456	2660829	2660456	2660590	2660696	2660829	8408	36,31	102,76	28,24	119108	179	73	0.0308771	0.273303	0.126,0.143	0.088,0.083	0.049	4.9	4.9
7677	ENSG00000083838	ZNF446	19	+	58479642	58480019	58479642	58479704	58479929	58480019	7677	23,17	2,1	13,19	0,1	298	73	0.0309252	0.273369	0.738,0.806	1.0,0.823	-0.139	-13.9	13.9
3956	ENSG00000105193	RPS16	19	-	39433664	39435708	39433664	39433761	39435606	39435708	3956	964617	25751744	1034926	23451906	1918	73	0.031033	0.273784	0.014,0.013	0.017,0.018	-0.004	-0.4	0.4
5412	ENSG00000021776	AQR	15	-	34873827	34874864	34873827	34873999	34874676	34874864	5412	30,16	68,39	10,14	64,41	750	73	0.0310535	0.273784	0.041,0.038	0.015,0.032	0.016	1.6	1.6
8353	ENSG00000135454	B4GALNT1	12	-	57627617	57628262	57627617	57627858	57628121	57628262	8353	13,7	3,4	10,13	9,20	336	73	0.0311412	0.274198	0.485,0.275	0.194,0.124	0.221	22.1	22.1
6984	ENSG00000197150	ABCB8	7	+	151034305	151034551	151034305	151034428	151034504	151034551	6984	27,24	55,49	16,21	59,75	149	73	0.0314675	0.276708	0.194,0.194	0.117,0.121	0.075	7.5	7.5
2452	ENSG00000149761	NUDT22	11	+	64226289	64227132	64226289	64226427	64226634	64227132	2452	91,95	44,23	135148	25,29	280	73	0.0316267	0.277745	0.35,0.519	0.585,0.571	-0.143	-14.3	14.3
8596	ENSG00000115275	MOGS	2	-	74464895	74465410	74464895	74464987	74465313	74465410	8596	78,58	0,0	76131	2,2	399	73	0.0318547	0.279383	1.0,1.0	0.874,0.923	0.101	10.1	10.1
2379	ENSG00000172977	KAT5	11	+	65718876	65719070	65718876	65718954	65719046	65719070	2379	37,41	70,56	44,66	55,51	165	73	0.0319625	0.279963	0.19,0.245	0.261,0.364	-0.095	-9.5	9.5
180	ENSG00000159592	GPBP1L1	1	-	45658754	45659142	45658754	45658762	45659027	45659142	180	14,16	0,0	10,10	1,1	338	73	0.0320921	0.280733	1.0,1.0	0.684,0.684	0.316	31.6	31.6
2750	ENSG00000213930	GALT	9	+	34647656	34647961	34647656	34647705	34647831	34647961	2750	50,52	32,16	47,57	55,40	199	73	0.0322351	0.281253	0.364,0.544	0.239,0.343	0.163	16.3	16.3
6340	ENSG00000162032	SPSB3	16	-	1777746	1778612	1777746	1777872	1777945	1778612	6340	42,49	34,23	65,62	16,25	146	73	0.0322063	0.281253	0.382,0.516	0.67,0.554	-0.163	-16.3	16.3
1406	ENSG00000177054	ZDHHC13	11	+	19166301	19170568	19166301	19166351	19170410	19170568	1406	150,95	0,3	58,60	1,0	4132	73	0.0323208	0.281635	1.0,0.359	0.506,1.0	-0.074	-7.4	7.4
2662	ENSG00000166986	MARS	12	+	57489018	57489345	57489018	57489109	57489266	57489345	2662	40,29	242160	13,16	141139	230	73	0.032382	0.281803	0.05,0.054	0.028,0.035	0.021	2.1	2.1
8081	ENSG00000178035	IMPDH2	3	-	49028430	49028806	49028430	49028532	49028757	49028806	8081	110,72	256156	75104	293275	298	73	0.0325434	0.282842	0.095,0.102	0.059,0.085	0.026	2.6	2.6
5004	ENSG00000159199	ATP5G1	17	+	48893408	48895334	48893408	48893456	48895155	48895334	5004	184107	1,0	256310	3,1	1772	73	0.0326296	0.28286	0.883,1.0	0.779,0.927	0.089	8.9	8.9
7246	ENSG00000169718	DUS1L	17	-	82058340	82058818	82058340	82058416	82058780	82058818	7246	425275	173143	324325	176222	437	73	0.0326203	0.28286	0.291,0.243	0.235,0.196	0.052	5.2	5.2
3144	ENSG00000171219	CDC42BPG	11	-	64833599	64833833	64833599	64833659	64833737	64833833	3144	3,3	15,19	12,9	16,31	151	73	0.0327118	0.283208	0.088,0.071	0.266,0.123	-0.115	-11.5	11.5
6338	ENSG00000105341	ATP5SL	19	-	41431318	41433434	41431318	41432408	41433271	41433434	6338	57,32	25,23	50,71	19,17	936	73	0.0327806	0.283438	0.151,0.098	0.17,0.246	-0.084	-8.4	8.4
1541	ENSG00000173020	ADRBK1	11	+	67281821	67282542	67281821	67281952	67282270	67282542	1541	75,63	240190	53,28	170201	391	73	0.0331223	0.283478	0.055,0.058	0.055,0.025	0.017	1.7	1.7
1764	ENSG00000101158	NELFCD	20	+	58993623	58994239	58993623	58993764	58994109	58994239	1764	205159	93,65	193152	100111	418	73	0.0330843	0.283478	0.278,0.299	0.252,0.193	0.066	6.6	6.6
2974	ENSG00000007923	DNAJC11	1	-	6637446	6638364	6637446	6637504	6638294	6638364	2974	59,35	86,66	70,93	79,96	863	73	0.0328496	0.283478	0.055,0.043	0.07,0.076	-0.024	-2.4	2.4
5415	ENSG00000099622	CIRBP	19	+	1271139	1271632	1271139	1271467	1271550	1271632	5415	33,27	106,71	30,39	61,62	156	73	0.032882	0.283478	0.127,0.151	0.187,0.227	-0.068	-6.8	6.8
558	ENSG00000244687	UBE2V1	20	-	50096482	50096820	50096482	50096534	50096671	50096820	558	23,15	0,1	12,17	1,2	210	73	0.0329828	0.283478	1.0,0.839	0.807,0.747	0.142	14.2	14.2
6159	ENSG00000148824	MTG1	10	+	133402148	133402773	133402148	133402245	133402664	133402773	6159	3,9	0,0	8,2	0,2	492	73	0.033076	0.283478	1.0,1.0	1.0,0.129	0.435	43.5	43.5
7434	ENSG00000213213	CCDC183	9	+	136806503	136806867	136806503	136806672	136806756	136806867	7434	4,5	3,1	15,16	1,1	157	73	0.0329164	0.283478	0.383,0.699	0.875,0.882	-0.338	-33.8	33.8
8639	ENSG00000176978	DPP7	9	-	137114242	137114576	137114242	137114382	137114462	137114576	8639	59,60	153132	71,74	230278	153	73	0.0330184	0.283478	0.155,0.178	0.128,0.113	0.046	4.6	4.6
7519	ENSG00000164405	UQCRQ	5	+	132866868	132867687	132866868	132867035	132867487	132867687	7519	300204	667394	307277	482448	525	73	0.0332254	0.283999	0.059,0.067	0.081,0.079	-0.017	-1.7	1.7
1302	ENSG00000204843	DCTN1	2	-	74367970	74368880	74367970	74368131	74368727	74368880	1302	39,26	70,62	10,18	47,52	669	73	0.0333089	0.284351	0.057,0.044	0.023,0.036	0.021	2.1	2.1
7914	ENSG00000143207	RFWD2	1	-	175988287	175989479	175988287	175988412	175989361	175989479	7914	2,7	39,31	11,15	45,39	1022	73	0.0333984	0.284754	0.004,0.016	0.017,0.027	-0.012	-1.2	1.2
1578	ENSG00000049283	EPN3	17	+	50536420	50537118	50536420	50536625	50536707	50537118	1578	102,79	7,3	182209	15,27	155	73	0.0335315	0.284892	0.873,0.925	0.851,0.785	0.081	8.1	8.1
3131	ENSG00000115211	EIF2B4	2	-	27369875	27370326	27369875	27369919	27370114	27370326	3131	7,8	0,0	5,12	0,3	268	73	0.033493	0.284892	1.0,1.0	1.0,0.521	0.24	24	24
8697	ENSG00000065154	OAT	10	-	124408541	124408758	124408541	124408637	124408740	124408758	8697	12,12	114,68	5,5	88,74	176	73	0.0335417	0.284892	0.042,0.068	0.023,0.027	0.03	3	3
4490	ENSG00000178460	MCMDC2	8	+	66874325	66874586	66874325	66874456	66874526	66874586	4490	7,3	15,6	10,5	6,4	143	73	0.0336221	0.285215	0.192,0.203	0.46,0.39	-0.228	-22.8	22.8
8249	ENSG00000100288	CHKB	22	-	50581748	50582854	50581748	50581862	50582248	50582854	8249	230161	29,19	141155	28,31	459	73	0.0336905	0.285436	0.558,0.574	0.445,0.443	0.122	12.2	12.2
318	ENSG00000197448	GSTK1	7	+	143264991	143265296	143264991	143265092	143265260	143265296	318	189160	143,97	191176	218136	241	73	0.0338232	0.28584	0.286,0.333	0.21,0.282	0.064	6.4	6.4
96	ENSG00000110844	PRPF40B	12	+	49633013	49633547	49633013	49633124	49633426	49633547	96	19,17	45,42	16,17	17,22	375	73	0.0338082	0.28584	0.076,0.073	0.155,0.131	-0.069	-6.9	6.9
4949	ENSG00000052749	RRP12	10	-	97370922	97372166	97370922	97371081	97372072	97372166	4949	52,26	23,41	18,46	43,49	1064	73	0.0341618	0.288339	0.134,0.042	0.028,0.061	0.044	4.4	4.4
3987	ENSG00000177595	PIDD1	11	-	800761	801120	800761	800912	801001	801120	3987	14,12	0,2	10,11	2,3	162	73	0.0343494	0.289235	1.0,0.73	0.693,0.623	0.207	20.7	20.7
506	ENSG00000160326	SLC2A6	9	-	133473414	133474088	133473414	133473600	133473979	133474088	506	28,18	5,7	26,42	26,20	452	73	0.0343539	0.289235	0.475,0.293	0.139,0.253	0.188	18.8	18.8
3245	ENSG00000134222	PSRC1	1	-	109282517	109282731	109282517	109282575	109282679	109282731	3245	17,9	39,24	4,7	26,33	177	73	0.0344511	0.289691	0.152,0.134	0.06,0.08	0.073	7.3	7.3
1110	ENSG00000137074	APTX	9	-	32987543	32988134	32987543	32987731	32988091	32988134	1110	132102	0,1	106117	2,2	433	73	0.034918	0.292884	1.0,0.945	0.899,0.908	0.069	6.9	6.9
7243	ENSG00000169718	DUS1L	17	-	82061208	82061721	82061208	82061353	82061617	82061721	7243	57,66	229168	101127	242278	337	73	0.0348808	0.292884	0.051,0.078	0.083,0.09	-0.022	-2.2	2.2
7105	ENSG00000142186	SCYL1	11	+	65538269	65538704	65538269	65538324	65538441	65538704	7105	55,40	96,88	39,48	111149	190	73	0.0349737	0.292986	0.18,0.149	0.119,0.11	0.05	5	5
1543	ENSG00000173020	ADRBK1	11	+	67284846	67285188	67284846	67284983	67285074	67285188	1543	38,40	277179	22,16	163188	164	73	0.0350313	0.293104	0.058,0.09	0.057,0.036	0.027	2.7	2.7
3603	ENSG00000149499	EML3	11	-	62602758	62603247	62602758	62602889	62603148	62603247	3603	32,18	41,21	37,39	22,31	332	73	0.0353265	0.29484	0.146,0.159	0.27,0.217	-0.091	-9.1	9.1
8091	ENSG00000185163	DDX51	12	-	132140830	132141420	132140830	132141020	132141274	132141420	8091	27,31	7,4	40,37	16,19	327	73	0.0352883	0.29484	0.463,0.634	0.358,0.303	0.218	21.8	21.8
1670	ENSG00000031003	FAM13B	5	-	137945901	137946395	137945901	137945997	137946231	137946395	1670	13,10	3,0	10,16	0,0	307	73	0.0354194	0.29486	0.507,1.0	1.0,1.0	-0.246	-24.6	24.6
2801	ENSG00000136068	FLNB	3	+	58168439	58169793	58168439	58168583	58169589	58169793	2801	717539	1,5	526523	6,7	1079	73	0.0353727	0.29486	0.98,0.879	0.856,0.835	0.084	8.4	8.4
3019	ENSG00000141551	CSNK1D	17	-	82245975	82249014	82245975	82246039	82248874	82249014	3019	522374	120116	334354	104145	2908	73	0.0354603	0.29486	0.098,0.075	0.075,0.058	0.02	2	2
7574	ENSG00000278540	ACACA	17	-	37200138	37200334	37200138	37200183	37200305	37200334	7574	2,5	1,0	13,7	4,0	195	73	0.0355103	0.294911	0.428,1.0	0.549,1.0	-0.06	-6	6
143	ENSG00000197558	SSPO	7	+	149826449	149827985	149826449	149826577	149826912	149827985	143	16,16	1,1	12,15	1,0	408	73	0.0355658	0.295007	0.741,0.741	0.682,1.0	-0.1	-10	10
1954	ENSG00000156873	PHKG2	16	+	30751105	30751603	30751105	30751281	30751548	30751603	1954	76,76	18,18	104,68	36,33	340	73	0.035931	0.29767	0.475,0.475	0.383,0.307	0.13	13	13
3920	ENSG00000172243	CLEC7A	12	-	10126570	10127845	10126570	10126708	10127746	10127845	3920	3,4	0,0	26,21	1,1	1111	73	0.03604	0.298206	1.0,1.0	0.631,0.58	0.395	39.5	39.5
3352	ENSG00000160948	VPS28	8	-	144424051	144424268	144424051	144424132	144424214	144424268	3352	29,19	109124	19,11	127124	155	73	0.0361138	0.298449	0.111,0.067	0.066,0.04	0.036	3.6	3.6
2026	ENSG00000149923	PPP4C	16	+	30082745	30083567	30082745	30082847	30083393	30083567	2026	62,48	125102	72,61	88,96	619	73	0.0362205	0.298964	0.055,0.053	0.088,0.07	-0.025	-2.5	2.5
8494	ENSG00000138002	IFT172	2	-	27476640	27477320	27476640	27476726	27477216	27477320	8494	19,19	24,8	8,7	12,16	563	73	0.0363265	0.299471	0.093,0.235	0.08,0.054	0.097	9.7	9.7
1196	ENSG00000185246	PRPF39	14	+	45096102	45097005	45096102	45096228	45096886	45097005	1196	269238	38,26	230255	21,15	731	73	0.0363807	0.29955	0.414,0.478	0.522,0.629	-0.13	-13	13
8573	ENSG00000073350	LLGL2	17	+	75574212	75574668	75574212	75574260	75574609	75574668	8573	44,21	26,21	29,60	15,18	422	73	0.0368045	0.302669	0.226,0.147	0.251,0.366	-0.122	-12.2	12.2
7232	ENSG00000115677	HDLBP	2	-	241268953	241269295	241268953	241269105	241269205	241269295	7232	62,59	0,0	44,38	2,2	173	73	0.0368585	0.302744	1.0,1.0	0.903,0.889	0.104	10.4	10.4
8215	ENSG00000158092	NCK1	3	+	136945582	136946295	136945582	136945752	136946151	136946295	8215	647489	5,6	421408	1,2	472	73	0.036966	0.303256	0.952,0.926	0.985,0.969	-0.038	-3.8	3.8
8791	ENSG00000177082	WDR73	15	-	84648311	84648625	84648311	84648433	84648536	84648625	8791	55,36	3,1	41,39	1,0	176	73	0.0370172	0.303306	0.884,0.937	0.944,1.0	-0.061	-6.1	6.1
175	ENSG00000126107	HECTD3	1	-	45005793	45006116	45005793	45005883	45005996	45006116	175	29,17	40,35	17,24	60,60	186	73	0.0372349	0.303537	0.222,0.16	0.1,0.136	0.073	7.3	7.3
215	ENSG00000198755	RPL10A	6	+	35468946	35469529	35468946	35469027	35469435	35469529	215	40212862	15,6	35313109	6,1	481	73	0.0372709	0.303537	0.976,0.986	0.989,0.998	-0.013	-1.3	1.3
2261	ENSG00000178950	GAK	4	-	850935	851974	850935	851084	851749	851974	2261	92,49	48,30	34,36	24,40	738	73	0.0371002	0.303537	0.159,0.139	0.123,0.082	0.047	4.7	4.7
7546	ENSG00000113141	IK	5	+	140662178	140662479	140662178	140662213	140662301	140662479	7546	61,34	111,76	31,34	100100	161	73	0.0372677	0.303537	0.199,0.169	0.123,0.134	0.055	5.5	5.5
988	ENSG00000077235	GTF3C1	16	-	27463540	27464836	27463540	27463592	27464319	27464836	988	23,22	6,4	15,24	10,12	800	73	0.0372243	0.303537	0.259,0.334	0.12,0.154	0.159	15.9	15.9
6444	ENSG00000185664	PMEL	12	-	55956948	55957671	55956948	55957059	55957185	55957671	6444	4,9	3,0	17,12	0,1	199	73	0.0373568	0.303869	0.328,1.0	1.0,0.815	-0.243	-24.3	24.3
1286	ENSG00000187801	ZFP69B	1	+	40456944	40457439	40456944	40457071	40457340	40457439	1286	9,9	1,2	3,4	5,1	342	73	0.0379661	0.307211	0.658,0.49	0.114,0.461	0.287	28.7	28.7
2704	ENSG00000176438	SYNE3	14	-	95449930	95452383	95449930	95450105	95452246	95452383	2704	17,18	2,5	6,2	1,4	2214	73	0.0379977	0.307211	0.219,0.106	0.165,0.016	0.072	7.2	7.2
3972	ENSG00000185627	PSMD13	11	+	244040	244216	244040	244075	244160	244216	3972	86,46	189112	37,46	150131	158	73	0.0380152	0.307211	0.174,0.159	0.102,0.14	0.045	4.5	4.5
6749	ENSG00000100359	SGSM3	22	+	40408773	40409018	40408773	40408842	40408932	40409018	6749	26,8	69,55	13,7	62,81	163	73	0.0379839	0.307211	0.144,0.061	0.086,0.037	0.041	4.1	4.1
7454	ENSG00000182199	SHMT2	12	+	57233748	57234244	57233748	57233904	57234011	57234244	7454	156140	4,2	86,81	0,0	180	73	0.0380417	0.307211	0.941,0.966	1.0,1.0	-0.046	-4.6	4.6
7858	ENSG00000167257	RNF214	11	+	117238600	117239860	117238600	117239111	117239800	117239860	7858	21,20	37,28	8,14	36,31	762	73	0.0379186	0.307211	0.052,0.064	0.021,0.041	0.027	2.7	2.7
1520	ENSG00000204628	GNB2L1	5	-	181236928	181237719	181236928	181237042	181237608	181237719	1520	397268	776581	327310	923764	639	73	0.0381378	0.307249	0.055,0.05	0.039,0.044	0.011	1.1	1.1
4837	ENSG00000082014	SMARCD3	7	-	151242136	151242603	151242136	151242232	151242464	151242603	4837	28,10	2,0	14,17	3,2	305	73	0.0381042	0.307249	0.77,1.0	0.528,0.67	0.286	28.6	28.6
5074	ENSG00000142949	PTPRF	1	+	43620094	43620579	43620094	43620221	43620453	43620579	5074	127,78	205155	110,93	244254	305	73	0.0382254	0.307587	0.129,0.107	0.097,0.081	0.029	2.9	2.9
35	ENSG00000099875	MKNK2	19	-	2042606	2042870	2042606	2042662	2042765	2042870	35	126,90	506374	32,48	203257	176	73	0.0382848	0.307697	0.094,0.091	0.061,0.072	0.026	2.6	2.6
4841	ENSG00000082014	SMARCD3	7	-	151240424	151241653	151240424	151240522	151241491	151241653	4841	209153	75,50	176202	109,77	1042	73	0.0384881	0.308961	0.163,0.177	0.102,0.155	0.041	4.1	4.1
4359	ENSG00000089820	ARHGAP4	X	-	153932338	153932584	153932338	153932431	153932538	153932584	4359	19,7	251203	22,31	283272	180	73	0.0389033	0.311922	0.03,0.014	0.031,0.044	-0.015	-1.5	1.5
3316	ENSG00000113761	ZNF346	5	+	177064511	177065241	177064511	177064601	177065100	177065241	3316	187111	2,2	171149	0,0	572	73	0.0389617	0.312019	0.923,0.876	1.0,1.0	-0.101	-10.1	10.1
1929	ENSG00000070371	CLTCL1	22	-	19196265	19196656	19196265	19196415	19196488	19196656	1929	8,4	6,4	0,3	5,3	146	73	0.0390963	0.312353	0.4,0.333	0.0,0.333	0.2	20	20
321	ENSG00000197448	GSTK1	7	+	143264547	143265092	143264547	143264676	143264991	143265092	321	198149	224107	191187	273205	388	73	0.0390762	0.312353	0.143,0.208	0.116,0.146	0.044	4.4	4.4
3840	ENSG00000140983	RHOT2	16	+	670122	670357	670122	670175	670248	670357	3840	5,9	88,62	15,16	71,99	146	73	0.0391907	0.312365	0.028,0.068	0.096,0.075	-0.037	-3.7	3.7
4050	ENSG00000112146	FBXO9	6	+	53092733	53093561	53092733	53092824	53093465	53093561	4050	243197	111,76	194194	112115	714	73	0.0391499	0.312365	0.183,0.209	0.15,0.147	0.048	4.8	4.8
3227	ENSG00000172785	CBWD1	9	-	121088	122090	121088	121573	121960	122090	3227	11,8	24,9	5,3	19,15	460	73	0.0393252	0.312434	0.068,0.124	0.04,0.031	0.06	6	6
3970	ENSG00000114735	HEMK1	3	+	50579843	50580229	50579843	50579939	50580118	50580229	3970	10,12	3,0	18,7	0,0	252	73	0.0393693	0.312434	0.491,1.0	1.0,1.0	-0.254	-25.4	25.4
4115	ENSG00000160226	C21orf2	21	-	44330462	44332014	44330462	44330916	44331842	44332014	4115	78,46	6,5	100110	4,3	999	73	0.0393852	0.312434	0.487,0.402	0.646,0.728	-0.243	-24.3	24.3
7104	ENSG00000007541	PIGQ	16	+	580182	580972	580182	580263	580857	580972	7104	65,20	21,22	31,44	37,43	667	73	0.039292	0.312434	0.253,0.09	0.084,0.101	0.079	7.9	7.9
7423	ENSG00000014914	MTMR11	1	-	149933609	149933942	149933609	149933698	149933854	149933942	7423	5,7	3,0	7,7	1,0	229	73	0.0394808	0.312823	0.347,1.0	0.691,1.0	-0.172	-17.2	17.2
7313	ENSG00000196154	S100A4	1	-	153544653	153545097	153544653	153544809	153545076	153545097	7313	12,24	0,1	11,13	0,3	340	73	0.0398656	0.315501	1.0,0.837	1.0,0.482	0.177	17.7	17.7
5059	ENSG00000136279	DBNL	7	+	44057781	44058280	44057781	44057859	44058128	44058280	5059	40,37	80,56	46,39	115120	342	73	0.039989	0.316106	0.096,0.124	0.079,0.065	0.038	3.8	3.8
7214	ENSG00000175061	LRRC75A-AS1	17	+	16439326	16440253	16439326	16439414	16440184	16440253	7214	27782053	642432	25772149	724587	843	73	0.040185	0.317282	0.273,0.292	0.236,0.241	0.044	4.4	4.4
7235	ENSG00000115677	HDLBP	2	-	241235120	241235594	241235120	241235271	241235489	241235594	7235	60,44	0,4	48,53	0,1	291	73	0.0404955	0.319359	1.0,0.734	1.0,0.93	-0.098	-9.8	9.8
151	ENSG00000158220	ESYT3	3	+	138470059	138471026	138470059	138470146	138470876	138471026	151	33,37	2,0	49,30	3,4	803	73	0.040615	0.319552	0.6,1.0	0.598,0.405	0.298	29.8	29.8
279	ENSG00000174021	GNG5	1	-	84506010	84506565	84506010	84506301	84506435	84506565	279	4,10	1,4	1,2	2,2	207	73	0.0406066	0.319552	0.585,0.469	0.15,0.261	0.321	32.1	32.1
3579	ENSG00000128298	BAIAP2L2	22	-	38086241	38086449	38086241	38086347	38086389	38086449	3579	3,4	1,1	5,9	0,0	115	73	0.0408974	0.32073	0.656,0.717	1.0,1.0	-0.314	-31.4	31.4
3737	ENSG00000143499	SMYD2	1	+	214332017	214334308	214332017	214332192	214334199	214334308	3737	18,15	11,13	33,37	13,12	2080	73	0.0408741	0.32073	0.054,0.039	0.082,0.098	-0.043	-4.3	4.3
732	ENSG00000037042	TUBG2	17	+	42660638	42661391	42660638	42660707	42661200	42661391	732	147122	3,1	94,86	1,0	566	73	0.0409077	0.32073	0.863,0.94	0.924,1.0	-0.06	-6	6
642	ENSG00000146205	ANO7	2	+	241223185	241223781	241223185	241223276	241223661	241223781	642	22,20	1,1	44,29	0,1	458	73	0.0410791	0.321699	0.778,0.761	1.0,0.822	-0.141	-14.1	14.1
6640	ENSG00000113810	SMC4	3	+	160412325	160412849	160412325	160412453	160412529	160412849	6640	11,3	2,1	6,10	0,0	149	73	0.0411386	0.32179	0.729,0.595	1.0,1.0	-0.338	-33.8	33.8
8716	ENSG00000196756	SNHG17	20	-	38421005	38422241	38421005	38421098	38422095	38422241	8716	169102	5,2	200200	1,2	1070	73	0.0413495	0.323064	0.698,0.777	0.932,0.872	-0.164	-16.4	16.4
6882	ENSG00000089737	DDX24	14	-	94054995	94057897	94054995	94055184	94057821	94057897	6882	795535	264217	605500	253267	2710	73	0.0417102	0.325504	0.075,0.062	0.061,0.048	0.014	1.4	1.4
7920	ENSG00000161204	ABCF3	3	+	184192600	184192896	184192600	184192689	184192804	184192896	7920	26,26	64,58	17,28	84,93	188	73	0.0422431	0.32928	0.136,0.148	0.073,0.105	0.053	5.3	5.3
590	ENSG00000204536	CCHCR1	6	-	31156730	31157089	31156730	31156836	31157022	31157089	590	58,35	4,0	51,54	0,1	259	73	0.0425095	0.330209	0.803,1.0	1.0,0.938	-0.068	-6.8	6.8
7800	ENSG00000187838	TMEM256-PLSCR3	17	-	7393600	7394267	7393600	7393836	7394103	7394267	7800	11,13	2,3	6,11	8,4	340	73	0.0425029	0.330209	0.541,0.482	0.139,0.371	0.257	25.7	25.7
8723	ENSG00000166441	RPL27A	11	+	8683865	8684085	8683865	8683917	8684005	8684085	8723	81,49	6,5	96,63	3,2	161	73	0.0424201	0.330209	0.86,0.816	0.936,0.935	-0.098	-9.8	9.8
7720	ENSG00000106330	MOSPD3	7	+	100612555	100612996	100612555	100612602	100612729	100612996	7720	114118	5,7	136163	1,5	200	73	0.0425622	0.330238	0.893,0.86	0.98,0.922	-0.075	-7.5	7.5
3281	ENSG00000139218	SCAF11	12	-	45926141	45928859	45926141	45926291	45928652	45928859	3281	36752369	0,0	29842907	6,1	2434	73	0.0427622	0.331338	1.0,1.0	0.937,0.989	0.037	3.7	3.7
5703	ENSG00000132604	TERF2	16	-	69368375	69368595	69368375	69368482	69368586	69368595	5703	8,8	1,0	6,12	2,1	177	73	0.0428496	0.331338	0.767,1.0	0.553,0.832	0.191	19.1	19.1
6454	ENSG00000021461	CYP3A43	7	+	99847487	99848254	99847487	99847601	99848165	99848254	6454	4,7	1,1	2,3	0,0	637	73	0.0428518	0.331338	0.314,0.445	1.0,1.0	-0.621	-62.1	62.1
1044	ENSG00000156042	CFAP70	10	-	73293262	73297173	73293262	73293388	73297041	73297173	1044	645429	1,3	211199	6,1	3726	73	0.0431057	0.332918	0.927,0.737	0.408,0.796	0.23	23	23
4235	ENSG00000099331	MYO9B	19	+	17202841	17203258	17202841	17202883	17203146	17203258	4235	8,8	28,27	11,18	21,27	336	73	0.0433197	0.333289	0.058,0.06	0.102,0.127	-0.055	-5.5	5.5
4334	ENSG00000161265	U2AF1L4	19	-	35744322	35744738	35744322	35744421	35744625	35744738	4334	51,52	14,20	49,38	10,3	277	73	0.0432551	0.333289	0.49,0.407	0.564,0.769	-0.218	-21.8	21.8
5792	ENSG00000141503	MINK1	17	+	4890221	4890735	4890221	4890308	4890516	4890735	5792	8,27	0,1	28,22	2,1	281	73	0.0435005	0.333289	1.0,0.875	0.784,0.851	0.12	12	12
7225	ENSG00000072135	PTPN18	2	+	130370556	130370782	130370556	130370623	130370704	130370782	7225	16,9	44,24	8,13	61,55	154	73	0.0434602	0.333289	0.147,0.151	0.059,0.101	0.069	6.9	6.9
7657	ENSG00000196262	PPIA	7	+	44799391	44799874	44799391	44799480	44799701	44799874	7657	157104	27721845	117115	28072647	294	73	0.0434033	0.333289	0.014,0.014	0.01,0.011	0.004	0.4	0.4
8162	ENSG00000149743	TRPT1	11	-	64224758	64225580	64224758	64224938	64225498	64225580	8162	153122	4,0	168171	0,0	633	73	0.0432134	0.333289	0.815,1.0	1.0,1.0	-0.093	-9.3	9.3
8352	ENSG00000135454	B4GALNT1	12	-	57631199	57631364	57631199	57631254	57631338	57631364	8352	28,11	0,1	23,36	3,1	157	73	0.0434128	0.333289	1.0,0.836	0.781,0.944	0.055	5.5	5.5
5363	ENSG00000142156	COL6A1	21	+	45999399	45999692	45999399	45999530	45999656	45999692	5363	24,14	3,2	21,37	1,1	199	73	0.0435797	0.333516	0.746,0.72	0.885,0.931	-0.175	-17.5	17.5
7253	ENSG00000205560	CPT1B	22	-	50571157	50571539	50571157	50571292	50571374	50571539	7253	11,13	48,35	7,7	8,10	155	73	0.0436362	0.333569	0.097,0.149	0.292,0.248	-0.147	-14.7	14.7
1505	ENSG00000198056	PRIM1	12	-	56746780	56747032	56746780	56746854	56746925	56747032	1505	5,5	30,13	18,20	44,36	144	73	0.0437	0.333591	0.078,0.163	0.172,0.22	-0.076	-7.6	7.6
5575	ENSG00000169738	DCXR	17	-	82036190	82036763	82036190	82036308	82036543	82036763	5575	190136	1,4	191206	0,1	308	73	0.0437382	0.333591	0.978,0.89	1.0,0.98	-0.056	-5.6	5.6
4264	ENSG00000154734	ADAMTS1	21	-	26838438	26839762	26838438	26838614	26839586	26839762	4264	32,18	70,41	125134	195195	1045	73	0.043811	0.333768	0.031,0.03	0.043,0.046	-0.014	-1.4	1.4
6100	ENSG00000167393	PPP2R3B	X	-	341306	341931	341306	341396	341882	341931	6100	1,6	8,4	2,0	4,9	559	73	0.0440256	0.335023	0.016,0.164	0.061,0.0	0.059	5.9	5.9
1061	ENSG00000106397	PLOD3	7	-	101212841	101213204	101212841	101212971	101213106	101213204	1061	10,7	3,0	12,5	0,0	208	73	0.044148	0.335168	0.539,1.0	1.0,1.0	-0.23	-23	23
1440	ENSG00000135473	PAN2	12	-	56319087	56319489	56319087	56319181	56319277	56319489	1440	120,99	0,0	47,54	2,2	169	73	0.0442223	0.335168	1.0,1.0	0.91,0.921	0.085	8.5	8.5
2426	ENSG00000158411	MITD1	2	-	99173346	99174016	99173346	99173499	99173914	99174016	2426	43,15	1,2	21,19	0,0	488	73	0.0442533	0.335168	0.865,0.529	1.0,1.0	-0.303	-30.3	30.3
290	ENSG00000167604	NFKBID	19	-	35896725	35897058	35896725	35896831	35896912	35897058	290	3,5	3,1	1,2	5,2	154	73	0.0441691	0.335168	0.322,0.703	0.087,0.322	0.308	30.8	30.8
4751	ENSG00000142910	TINAGL1	1	+	31585439	31586755	31585439	31585876	31586709	31586755	4751	35,17	9,6	2,5	3,2	906	73	0.0442938	0.335168	0.239,0.186	0.051,0.168	0.103	10.3	10.3
4073	ENSG00000186635	ARAP1	11	-	72687438	72687738	72687438	72687502	72687687	72687738	4073	13,22	49,36	10,11	44,53	258	73	0.0443615	0.335303	0.07,0.147	0.06,0.055	0.051	5.1	5.1
5904	ENSG00000126581	BECN1	17	-	42818786	42819609	42818786	42818877	42819547	42819609	5904	209139	122117	146,98	115116	743	73	0.0444747	0.335781	0.144,0.105	0.111,0.077	0.03	3	3
5851	ENSG00000189143	CLDN4	7	+	73828599	73828950	73828599	73828673	73828764	73828950	5851	20,7	2,1	10,19	0,0	164	73	0.0446272	0.336555	0.817,0.757	1.0,1.0	-0.213	-21.3	21.3
1760	ENSG00000101158	NELFCD	20	+	58992997	58993544	58992997	58993112	58993448	58993544	1760	52,55	130100	45,34	130122	409	73	0.0448641	0.337963	0.067,0.089	0.058,0.047	0.025	2.5	2.5
4532	ENSG00000010322	NISCH	3	+	52477573	52478282	52477573	52477642	52478096	52478282	4532	21,7	66,37	7,6	46,51	527	73	0.0449768	0.338433	0.042,0.026	0.021,0.016	0.015	1.5	1.5
549	ENSG00000064545	TMEM161A	19	-	19132351	19132754	19132351	19132433	19132656	19132754	549	58,46	0,2	62,60	2,4	296	73	0.0450392	0.338523	1.0,0.85	0.884,0.787	0.09	9	9
2250	ENSG00000076924	XAB2	19	-	7625879	7626270	7625879	7626044	7626135	7626270	2250	12,8	18,28	5,9	34,39	164	73	0.0451074	0.338658	0.229,0.113	0.061,0.093	0.094	9.4	9.4
7208	ENSG00000175061	LRRC75A-AS1	17	+	16439326	16439703	16439326	16439414	16439580	16439703	7208	712559	223153	699628	174127	239	73	0.0453224	0.339893	0.494,0.527	0.551,0.602	-0.066	-6.6	6.6
4301	ENSG00000167797	CDK2AP2	11	-	67507591	67508076	67507591	67507689	67507849	67508076	4301	197196	4,2	151204	1,0	233	73	0.0454349	0.339979	0.939,0.968	0.979,1.0	-0.036	-3.6	3.6
8308	ENSG00000196576	PLXNB2	22	-	50281359	50281742	50281359	50281499	50281565	50281742	8308	22,18	81,72	10,22	110103	139	73	0.045397	0.339979	0.125,0.116	0.046,0.101	0.047	4.7	4.7
2	ENSG00000146263	MMS22L	6	-	97263334	97268002	97263334	97263448	97267881	97268002	2	20,9	2,2	20,15	0,1	4506	73	0.0455827	0.340328	0.139,0.068	1.0,0.196	-0.494	-49.4	49.4
5955	ENSG00000006282	SPATA20	17	+	50548809	50549186	50548809	50548964	50549042	50549186	5955	17,10	211141	24,31	233204	151	73	0.0455828	0.340328	0.037,0.033	0.047,0.068	-0.022	-2.2	2.2
2944	ENSG00000136169	SETDB2	13	+	49476475	49477039	49476475	49476698	49476821	49477039	2944	100,65	0,0	50,46	2,2	196	73	0.0456832	0.340381	1.0,1.0	0.903,0.895	0.101	10.1	10.1
7357	ENSG00000103653	CSK	15	+	74800680	74800922	74800680	74800746	74800822	74800922	7357	39,29	114,71	49,52	88,92	149	73	0.0456911	0.340381	0.144,0.167	0.214,0.217	-0.06	-6	6
445	ENSG00000100911	PSME2	14	-	24145709	24146240	24145709	24145896	24146207	24146240	445	112,78	3,3	68,84	2,0	384	73	0.045884	0.341062	0.877,0.832	0.866,1.0	-0.079	-7.9	7.9
5552	ENSG00000103253	HAGHL	16	+	728793	729715	728793	728895	729287	729715	5552	129120	0,1	222240	2,3	465	73	0.0458445	0.341062	1.0,0.95	0.946,0.926	0.039	3.9	3.9
1874	ENSG00000175727	MLXIP	12	+	122127879	122129226	122127879	122128068	122129136	122129226	1874	7,22	2,0	9,14	0,0	1141	73	0.0464941	0.344835	0.183,1.0	1.0,1.0	-0.408	-40.8	40.8
937	ENSG00000003509	NDUFAF7	2	+	37241577	37242693	37241577	37241637	37242634	37242693	937	68,43	0,3	78,74	0,1	1070	73	0.0464815	0.344835	1.0,0.494	1.0,0.835	-0.17	-17	17
604	ENSG00000138101	DTNB	2	-	25576515	25577004	25576515	25576526	25576837	25577004	604	32,16	0,3	23,22	0,0	384	73	0.046723	0.346152	1.0,0.503	1.0,1.0	-0.248	-24.8	24.8
6339	ENSG00000162032	SPSB3	16	-	1777945	1778612	1777945	1778048	1778133	1778612	6339	55,53	35,16	78,77	17,20	158	73	0.0468096	0.346412	0.421,0.605	0.679,0.64	-0.146	-14.6	14.6
621	ENSG00000144021	CIAO1	2	+	96268456	96269355	96268456	96268658	96269267	96269355	621	312170	82,57	281229	107,98	682	73	0.0469642	0.346792	0.289,0.242	0.219,0.2	0.056	5.6	5.6
6435	ENSG00000234177	LINC01114	2	-	104754325	104754661	104754325	104754440	104754559	104754661	6435	18,16	2,0	15,16	3,2	192	73	0.0469619	0.346792	0.774,1.0	0.655,0.753	0.183	18.3	18.3
827	ENSG00000187147	RNF220	1	+	44649882	44651723	44649882	44649957	44650703	44651723	827	22,36	90,79	42,36	86,59	819	73	0.0471416	0.347721	0.021,0.039	0.042,0.052	-0.017	-1.7	1.7
5993	ENSG00000166946	CCNDBP1	15	+	43194080	43194461	43194080	43194137	43194414	43194461	5993	55,46	48,28	43,18	40,34	350	73	0.047268	0.348272	0.193,0.255	0.183,0.099	0.083	8.3	8.3
2428	ENSG00000185189	NRBP2	8	-	143839508	143839825	143839508	143839549	143839735	143839825	2428	24,28	3,2	17,20	4,6	259	73	0.0474632	0.349045	0.693,0.798	0.545,0.484	0.231	23.1	23.1
3029	ENSG00000147162	OGT	X	+	71544566	71548023	71544566	71544635	71547906	71548023	3029	109507389	66,44	41583932	30,41	3344	73	0.0474768	0.349045	0.784,0.786	0.752,0.677	0.071	7.1	7.1
3276	ENSG00000161048	NAPEPLD	7	-	103099775	103103554	103099775	103103122	103103423	103103554	3276	55,35	0,2	73,73	3,4	374	73	0.0476233	0.349359	1.0,0.774	0.826,0.781	0.084	8.4	8.4
6084	ENSG00000115307	AUP1	2	-	74528750	74529282	74528750	74528935	74529131	74529282	6084	71,60	37,32	69,79	66,54	269	73	0.0475901	0.349359	0.342,0.337	0.221,0.284	0.087	8.7	8.7
4724	ENSG00000099330	OCEL1	19	+	17226692	17227199	17226692	17226869	17226974	17227199	4724	47,37	0,1	35,52	3,1	178	73	0.0477187	0.349677	1.0,0.938	0.827,0.955	0.078	7.8	7.8
81	ENSG00000189046	ALKBH2	12	-	109092506	109093472	109092506	109092787	109093246	109093472	81	163115	18,10	220237	9,16	532	73	0.0478312	0.35012	0.554,0.612	0.77,0.67	-0.137	-13.7	13.7
3220	ENSG00000168237	GLYCTK	3	+	52290959	52291922	52290959	52291111	52291746	52291922	3220	39,33	1,3	25,19	5,3	708	73	0.0480729	0.35125	0.801,0.531	0.34,0.395	0.298	29.8	29.8
5235	ENSG00000140474	ULK3	15	-	74840233	74840641	74840233	74840316	74840497	74840641	5235	189162	37,33	145166	52,42	254	73	0.0480899	0.35125	0.595,0.585	0.445,0.532	0.101	10.1	10.1
5745	ENSG00000148985	PGAP2	11	+	3823882	3824376	3823882	3824097	3824269	3824376	5745	47,45	0,1	63,71	1,3	245	73	0.0481943	0.35163	1.0,0.931	0.949,0.876	0.053	5.3	5.3
7955	ENSG00000188002	RP11-43F13.1	5	-	1632643	1632906	1632643	1632751	1632844	1632906	7955	71,56	7,12	43,38	12,13	166	73	0.0486463	0.354543	0.817,0.672	0.612,0.562	0.157	15.7	15.7
1840	ENSG00000168000	BSCL2	11	-	62690621	62690867	62690621	62690692	62690786	62690867	1840	31,20	254163	17,15	216211	167	73	0.0489149	0.355523	0.051,0.051	0.033,0.03	0.019	1.9	1.9
4656	ENSG00000087088	BAX	19	+	48960809	48961798	48960809	48960914	48961531	48961798	4656	151142	67,40	303281	89,58	690	73	0.0489392	0.355523	0.193,0.273	0.265,0.339	-0.069	-6.9	6.9
6608	ENSG00000164088	PPM1M	3	+	52248152	52248453	52248152	52248237	52248320	52248453	6608	15,5	2,1	3,2	1,0	156	73	0.0488797	0.355523	0.778,0.701	0.584,1.0	-0.052	-5.2	5.2
5554	ENSG00000103253	HAGHL	16	+	728115	728424	728115	728233	728315	728424	5554	26,27	35,30	30,50	23,35	155	73	0.0491432	0.356619	0.259,0.298	0.381,0.402	-0.113	-11.3	11.3
7639	ENSG00000165637	VDAC2	10	+	75219062	75219356	75219062	75219215	75219303	75219356	7639	53,43	399283	58,39	513472	161	73	0.0493779	0.357937	0.057,0.064	0.049,0.036	0.018	1.8	1.8
5688	ENSG00000197622	CDC42SE1	1	-	151055015	151055993	151055015	151055126	151055676	151055993	5688	311211	136,97	256261	143166	623	73	0.049573	0.358964	0.211,0.203	0.173,0.156	0.043	4.3	4.3
1366	ENSG00000142327	RNPEPL1	2	+	240573774	240574628	240573774	240573891	240574514	240574628	1366	171161	4,0	181210	0,0	696	73	0.0499007	0.359788	0.818,1.0	1.0,1.0	-0.091	-9.1	9.1
4907	ENSG00000123143	PKN1	19	+	14467564	14467793	14467564	14467641	14467717	14467793	4907	44,26	202130	21,21	154157	149	73	0.0498513	0.359788	0.096,0.089	0.063,0.062	0.03	3	3
6931	ENSG00000121741	ZMYM2	13	+	19993062	19993919	19993062	19993564	19993825	19993919	6931	367260	40,22	218200	39,25	334	73	0.0497731	0.359788	0.667,0.721	0.55,0.636	0.101	10.1	10.1
8550	ENSG00000008128	CDK11A	1	-	1704222	1704655	1704222	1704344	1704549	1704655	8550	190168	6,6	130161	8,12	278	73	0.0498758	0.359788	0.893,0.88	0.81,0.779	0.092	9.2	9.2
8740	ENSG00000124224	PPP4R1L	20	-	58245782	58247506	58245782	58246252	58247321	58247506	8740	24,24	2,4	25,34	1,1	1142	73	0.0500908	0.360772	0.434,0.277	0.615,0.685	-0.294	-29.4	29.4
5858	ENSG00000153914	SREK1	5	+	66162413	66163922	66162413	66162592	66163791	66163922	5858	90,71	141100	62,71	70,66	1272	73	0.0501776	0.361011	0.035,0.039	0.048,0.058	-0.016	-1.6	1.6
8195	ENSG00000112739	PRPF4B	6	+	4056320	4057187	4056320	4056435	4057035	4057187	8195	51,32	47,24	33,25	43,38	673	73	0.0502352	0.361039	0.105,0.126	0.077,0.067	0.043	4.3	4.3
1277	ENSG00000228727	SAPCD1	6	+	31764109	31764299	31764109	31764159	31764265	31764299	1277	8,6	20,21	12,9	16,11	179	73	0.0505205	0.362315	0.14,0.104	0.234,0.25	-0.12	-12	12
6579	ENSG00000168488	ATXN2L	16	+	28835932	28837237	28835932	28836485	28836727	28837237	6579	172169	6,2	112145	5,9	315	73	0.0504839	0.362315	0.869,0.951	0.838,0.789	0.096	9.6	9.6
8354	ENSG00000135454	B4GALNT1	12	-	57629047	57629296	57629047	57629146	57629278	57629296	8354	7,5	3,0	5,4	1,0	205	73	0.0506609	0.362935	0.454,1.0	0.64,1.0	-0.093	-9.3	9.3
2082	ENSG00000188549	C15orf52	15	-	40338747	40339619	40338747	40338903	40339511	40339619	2082	78,56	11,12	37,35	11,13	681	73	0.0509009	0.363242	0.432,0.333	0.265,0.224	0.138	13.8	13.8
5626	ENSG00000135253	KCP	7	-	128878557	128879623	128878557	128878722	128879521	128879623	5626	27,6	0,5	4,3	3,4	872	73	0.0509197	0.363242	1.0,0.091	0.1,0.059	0.466	46.6	46.6
8565	ENSG00000187583	PLEKHN1	1	+	970685	971006	970685	970758	970878	971006	8565	21,6	4,1	23,29	18,9	193	73	0.0508383	0.363242	0.665,0.694	0.326,0.549	0.242	24.2	24.2
8857	ENSG00000183963	SMTN	22	+	31096997	31097338	31096997	31097060	31097268	31097338	8857	3,6	23,12	11,14	17,28	281	73	0.0508359	0.363242	0.033,0.115	0.144,0.115	-0.055	-5.5	5.5
2539	ENSG00000076944	STXBP2	19	+	7640760	7641003	7640760	7640809	7640899	7641003	2539	19,12	157144	10,4	114137	163	73	0.0509818	0.363299	0.051,0.036	0.038,0.013	0.018	1.8	1.8
8578	ENSG00000138385	SSB	2	+	169806788	169807030	169806788	169806892	169806970	169807030	8578	68,39	308183	81,60	232228	151	73	0.0510665	0.363518	0.096,0.093	0.144,0.113	-0.034	-3.4	3.4
5266	ENSG00000172732	MUS81	11	+	65864719	65865145	65864719	65864815	65865114	65865145	5266	259225	8,12	159152	1,5	372	73	0.0511212	0.363522	0.864,0.786	0.969,0.856	-0.088	-8.8	8.8
2074	ENSG00000140848	CPNE2	16	+	57146084	57147964	57146084	57146321	57147550	57147964	2074	25,14	10,11	2,17	12,10	1302	73	0.0512114	0.363779	0.123,0.067	0.009,0.087	0.047	4.7	4.7
2312	ENSG00000161618	ALDH16A1	19	+	49461618	49462036	49461618	49461800	49461883	49462036	2312	3,4	9,10	12,7	11,9	156	73	0.0515273	0.365637	0.135,0.158	0.338,0.267	-0.156	-15.6	15.6
1555	ENSG00000141994	DUS3L	19	-	5786748	5787171	5786748	5786845	5787060	5787171	1555	23,20	14,8	12,23	22,16	288	73	0.0518502	0.367416	0.294,0.388	0.121,0.267	0.147	14.7	14.7
2243	ENSG00000104522	TSTA3	8	-	143614319	143614697	143614319	143614453	143614623	143614697	2243	88,73	110115	111137	108143	243	73	0.0518872	0.367416	0.194,0.16	0.236,0.223	-0.052	-5.2	5.2
5884	ENSG00000173039	RELA	11	-	65658601	65658822	65658601	65658602	65658717	65658822	5884	6,6	0,3	15,5	0,1	188	73	0.0521949	0.369206	1.0,0.437	1.0,0.66	-0.112	-11.2	11.2
5897	ENSG00000163378	EOGT	3	-	68988505	68989017	68988505	68988577	68988924	68989017	5897	2,4	8,10	1,0	4,6	420	73	0.0523735	0.370081	0.042,0.065	0.042,0.0	0.033	3.3	3.3
4454	ENSG00000079616	KIF22	16	+	29798592	29799184	29798592	29798747	29798974	29799184	4454	10,5	25,24	3,8	42,44	300	73	0.0525587	0.370552	0.089,0.048	0.017,0.042	0.039	3.9	3.9
6397	ENSG00000107175	CREB3	9	+	35732995	35733282	35732995	35733143	35733214	35733282	6397	19,18	115103	3,13	89,79	144	73	0.0525106	0.370552	0.077,0.081	0.017,0.077	0.032	3.2	3.2
6658	ENSG00000003756	RBM5	3	+	50117073	50117379	50117073	50117171	50117249	50117379	6658	25,30	233177	26,27	129120	151	73	0.0526605	0.370552	0.049,0.076	0.089,0.098	-0.031	-3.1	3.1
8929	ENSG00000123066	MED13L	12	-	115975170	115975738	115975170	115975313	115975514	115975738	8929	14,10	47,35	5,3	26,31	274	73	0.0526448	0.370552	0.074,0.071	0.049,0.025	0.035	3.5	3.5
222	ENSG00000134107	BHLHE40	3	+	4979961	4980408	4979961	4980031	4980300	4980408	222	3,8	25,27	13,13	29,31	342	73	0.0529057	0.3715	0.025,0.059	0.087,0.082	-0.042	-4.2	4.2
8496	ENSG00000138002	IFT172	2	-	27457840	27458223	27457840	27457976	27458125	27458223	8496	21,17	28,26	21,15	14,12	222	73	0.0528907	0.3715	0.198,0.177	0.33,0.291	-0.123	-12.3	12.3
1236	ENSG00000108654	DDX5	17	-	64500548	64502069	64500548	64500773	64502009	64502069	1236	54013516	866626	41404009	575539	1309	73	0.0530309	0.371603	0.258,0.239	0.286,0.293	-0.041	-4.1	4.1
4406	ENSG00000140990	NDUFB10	16	+	1961496	1961975	1961496	1961636	1961796	1961975	4406	610446	416287	566578	322278	233	73	0.0530216	0.371603	0.315,0.327	0.355,0.394	-0.053	-5.3	5.3
2328	ENSG00000186166	CCDC84	11	+	119011944	119012177	119011944	119012003	119012114	119012177	2328	28,27	4,1	5,9	2,3	184	73	0.0532434	0.372316	0.735,0.915	0.498,0.543	0.304	30.4	30.4
3551	ENSG00000136718	IMP4	2	+	130346017	130346249	130346017	130346112	130346200	130346249	3551	14,8	89,75	28,32	133140	161	73	0.0532138	0.372316	0.067,0.046	0.087,0.094	-0.034	-3.4	3.4
3405	ENSG00000053501	USE1	19	+	17215801	17216070	17215801	17215851	17215991	17216070	3405	19,15	54,49	30,21	56,35	213	73	0.0534108	0.372859	0.108,0.095	0.155,0.171	-0.061	-6.1	6.1
4844	ENSG00000092199	HNRNPC	14	-	21263310	21263829	21263310	21263336	21263666	21263829	4844	326205	5,4	165122	5,7	403	73	0.0534319	0.372859	0.922,0.903	0.857,0.759	0.105	10.5	10.5
1131	ENSG00000234741	GAS5	1	-	173864483	173864697	173864483	173864502	173864674	173864697	1131	639451	17,12	425400	9,3	245	73	0.053502	0.372962	0.918,0.918	0.934,0.975	-0.036	-3.6	3.6
6705	ENSG00000161999	JMJD8	16	-	683684	684155	683684	683781	683860	684155	6705	24,29	34,31	18,32	47,56	152	73	0.053988	0.37596	0.253,0.31	0.155,0.215	0.096	9.6	9.6
8878	ENSG00000172432	GTPBP2	6	-	43620489	43622167	43620489	43621790	43622002	43622167	8878	196168	342228	22,19	50,43	285	73	0.0540605	0.376075	0.128,0.159	0.101,0.102	0.042	4.2	4.2
1177	ENSG00000256269	HMBS	11	+	119088634	119089131	119088634	119088707	119089099	119089131	1177	54,39	2,1	82,53	0,1	465	73	0.0542158	0.376489	0.809,0.86	1.0,0.893	-0.112	-11.2	11.2
1952	ENSG00000163516	ANKZF1	2	+	219234132	219235875	219234132	219235312	219235707	219235875	1952	298182	5,2	168177	2,0	468	73	0.0542318	0.376489	0.903,0.934	0.929,1.0	-0.046	-4.6	4.6
4400	ENSG00000120314	WDR55	5	+	140668233	140668502	140668233	140668334	140668414	140668502	4400	36,17	65,37	26,36	88106	153	73	0.054465	0.377717	0.209,0.18	0.124,0.139	0.063	6.3	6.3
1352	ENSG00000162231	NXF1	11	-	62798538	62800486	62798538	62798575	62800376	62800486	1352	12311018	73,49	652600	43,51	1874	73	0.0554962	0.378369	0.396,0.447	0.371,0.314	0.079	7.9	7.9
1368	ENSG00000232112	TMA7	3	+	48440413	48440628	48440413	48440458	48440540	48440628	1368	101,53	690398	79,72	412375	155	73	0.0550096	0.378369	0.064,0.059	0.083,0.083	-0.022	-2.2	2.2
1727	ENSG00000123349	PFDN5	12	+	53295838	53296275	53295838	53295941	53296243	53296275	1727	303214	302193	246220	313262	375	73	0.054845	0.378369	0.163,0.178	0.133,0.14	0.034	3.4	3.4
1930	ENSG00000186501	TMEM222	1	+	27334150	27336399	27334150	27334281	27335378	27336399	1930	87,57	45,47	50,43	39,52	1170	73	0.0555714	0.378369	0.108,0.07	0.074,0.049	0.027	2.7	2.7
3024	ENSG00000137310	TCF19	6	+	31158896	31159707	31158896	31159035	31159142	31159707	3024	19,12	0,1	39,37	1,3	180	73	0.0549601	0.378369	1.0,0.83	0.941,0.833	0.028	2.8	2.8
4506	ENSG00000103507	BCKDK	16	+	31109672	31110124	31109672	31109783	31110076	31110124	4506	26,17	89,69	32,46	88,96	366	73	0.0553624	0.378369	0.055,0.047	0.068,0.087	-0.026	-2.6	2.6
561	ENSG00000226287	TMEM191A	22	+	20703632	20704040	20703632	20703692	20703967	20704040	561	20,23	2,1	40,36	0,0	348	73	0.0549771	0.378369	0.677,0.828	1.0,1.0	-0.248	-24.8	24.8
5943	ENSG00000165458	INPPL1	11	+	72237123	72237796	72237123	72237706	72237708	72237796	5943	54,55	15,11	38,71	20,25	75	73	0.0550782	0.378369	0.778,0.83	0.649,0.734	0.113	11.3	11.3
6235	ENSG00000011304	PTBP1	19	+	804291	804702	804291	804438	804531	804702	6235	18,4	162136	27,22	179226	166	73	0.0555004	0.378369	0.047,0.013	0.062,0.041	-0.022	-2.2	2.2
6496	ENSG00000174243	DDX23	12	-	48837280	48837657	48837280	48837393	48837521	48837657	6496	21,14	2,1	21,25	0,0	201	73	0.054793	0.378369	0.792,0.836	1.0,1.0	-0.186	-18.6	18.6
6512	ENSG00000170445	HARS	5	-	140677654	140679127	140677654	140677753	140679001	140679127	6512	325224	1,2	264246	6,2	1321	73	0.0553301	0.378369	0.947,0.861	0.709,0.872	0.113	11.3	11.3
701	ENSG00000182809	CRIP2	14	+	105479124	105479493	105479124	105479219	105479435	105479493	701	3,4	8,2	1,1	4,6	289	73	0.0555664	0.378369	0.087,0.336	0.059,0.04	0.162	16.2	16.2
7087	ENSG00000166391	MOGAT2	11	+	75727969	75728989	75727969	75728144	75728789	75728989	7087	17,7	0,1	56,79	0,4	718	73	0.0549622	0.378369	1.0,0.416	1.0,0.668	-0.126	-12.6	12.6
7102	ENSG00000182087	TMEM259	19	-	1011095	1011499	1011095	1011195	1011366	1011499	7102	56,48	71,68	42,52	98,89	244	73	0.0548171	0.378369	0.191,0.174	0.114,0.149	0.051	5.1	5.1
7707	ENSG00000160179	ABCG1	21	+	42287888	42288312	42287888	42288037	42288210	42288312	7707	8,4	8,10	8,5	5,0	246	73	0.0553701	0.378369	0.229,0.106	0.322,1.0	-0.494	-49.4	49.4
8051	ENSG00000108591	DRG2	17	+	18099016	18100435	18099016	18099093	18099632	18100435	8051	37,42	0,1	32,37	1,1	612	73	0.0551721	0.378369	1.0,0.834	0.792,0.815	0.114	11.4	11.4
8321	ENSG00000151498	ACAD8	11	+	134259607	134261179	134259607	134259745	134261043	134261179	8321	268237	56,32	225202	49,58	1371	73	0.0550623	0.378369	0.203,0.283	0.196,0.156	0.067	6.7	6.7
8862	ENSG00000143418	CERS2	1	-	150966755	150967202	150966755	150966862	150967038	150967202	8862	13,15	3,0	19,12	0,0	249	73	0.0554077	0.378369	0.56,1.0	1.0,1.0	-0.22	-22	22
3773	ENSG00000125459	MSTO1	1	+	155611215	155611603	155611215	155611291	155611548	155611603	3773	38,41	0,1	41,30	2,1	330	73	0.0556784	0.378714	1.0,0.901	0.819,0.869	0.107	10.7	10.7
686	ENSG00000095787	WAC	10	+	28614566	28616362	28614566	28614685	28616172	28616362	686	92,71	135121	45,41	110,84	1560	73	0.0559527	0.380196	0.031,0.027	0.019,0.022	0.009	0.9	0.9
581	ENSG00000101574	METTL4	18	-	2552694	2555038	2552694	2552764	2554668	2555038	581	9,6	5,7	3,0	1,5	1977	73	0.0562865	0.381693	0.062,0.031	0.1,0.0	-0.004	-0.4	0.4
672	ENSG00000106290	TAF6	7	-	100113348	100113769	100113348	100113405	100113615	100113769	672	29,16	85108	13,15	96105	283	73	0.0562419	0.381693	0.081,0.037	0.034,0.036	0.024	2.4	2.4
3866	ENSG00000155463	OXA1L	14	+	22770192	22770625	22770192	22770278	22770460	22770625	3866	134,99	95,57	121127	97127	255	73	0.0564463	0.382391	0.288,0.332	0.263,0.223	0.067	6.7	6.7
3655	ENSG00000185324	CDK10	16	+	89693273	89694232	89693273	89693467	89694172	89694232	3655	244228	47,35	265274	56,77	778	73	0.0567646	0.384161	0.328,0.379	0.307,0.25	0.075	7.5	7.5
5021	ENSG00000156345	CDK20	9	-	87969193	87970897	87969193	87969349	87970775	87970897	5021	127,88	1,0	101,78	1,1	1499	73	0.0569349	0.384539	0.861,1.0	0.831,0.792	0.119	11.9	11.9
8442	ENSG00000204852	TCTN1	12	+	110647292	110647893	110647292	110647300	110647748	110647893	8442	21,26	0,2	9,12	1,2	521	73	0.0569314	0.384539	1.0,0.646	0.558,0.457	0.315	31.5	31.5
1738	ENSG00000125447	GGA3	17	-	75241399	75241696	75241399	75241516	75241614	75241696	1738	17,12	23,21	10,13	31,37	171	73	0.0571146	0.385366	0.24,0.196	0.121,0.13	0.092	9.2	9.2
1830	ENSG00000123384	LRP1	12	+	57204626	57205249	57204626	57204749	57205108	57205249	1830	16,14	24,19	7,5	19,16	432	73	0.0572251	0.385725	0.101,0.111	0.059,0.05	0.052	5.2	5.2
8189	ENSG00000196497	IPO4	14	-	24183455	24183667	24183455	24183513	24183589	24183667	8189	15,10	30,28	17,5	55,45	149	73	0.0573066	0.385887	0.197,0.149	0.132,0.052	0.081	8.1	8.1
7503	ENSG00000071894	CPSF1	8	-	144400165	144400493	144400165	144400276	144400353	144400493	7503	4,6	37,24	7,14	24,36	150	73	0.0573874	0.386045	0.05,0.108	0.124,0.159	-0.063	-6.3	6.3
3908	ENSG00000239857	GET4	7	+	893739	893971	893739	893815	893898	893971	3908	95,66	114111	58,62	104134	156	73	0.0575247	0.386582	0.281,0.218	0.207,0.178	0.057	5.7	5.7
1544	ENSG00000173020	ADRBK1	11	+	67282270	67282542	67282270	67282363	67282434	67282542	1544	38,34	0,4	20,32	0,0	144	73	0.057629	0.386897	1.0,0.812	1.0,1.0	-0.094	-9.4	9.4
3386	ENSG00000131470	PSMC3IP	17	-	42573477	42574210	42573477	42573623	42574098	42574210	3386	13,4	18,7	33,32	17,35	548	73	0.0577247	0.387153	0.088,0.071	0.205,0.109	-0.078	-7.8	7.8
7560	ENSG00000126822	PLEKHG3	14	+	64736852	64737375	64736852	64736891	64737355	64737375	7560	12,8	6,5	6,22	20,20	537	73	0.0579409	0.388216	0.214,0.179	0.039,0.13	0.112	11.2	11.2
2488	ENSG00000148444	COMMD3	10	+	22318271	22318713	22318271	22318306	22318652	22318713	2488	120,96	151,85	69,37	94,66	419	73	0.0580255	0.388396	0.122,0.164	0.113,0.089	0.042	4.2	4.2
4288	ENSG00000100038	TOP3B	22	-	21959131	21959736	21959131	21959232	21959650	21959736	4288	47,37	0,0	32,25	3,0	491	73	0.0584409	0.390788	1.0,1.0	0.613,1.0	0.194	19.4	19.4
1728	ENSG00000123349	PFDN5	12	+	53296429	53297924	53296429	53296551	53297849	53297924	1728	328211	27,21	218173	14,3	1371	73	0.058662	0.391876	0.393,0.349	0.453,0.754	-0.233	-23.3	23.3
4066	ENSG00000140497	SCAMP2	15	-	74852068	74854119	74852068	74852186	74854020	74854119	4066	48,37	106,76	37,41	111140	1907	73	0.0588595	0.392806	0.017,0.018	0.013,0.011	0.006	0.6	0.6
4994	ENSG00000204348	DXO	6	-	31970715	31970923	31970715	31970825	31970911	31970923	4994	17,17	16,18	20,22	8,13	159	73	0.0589219	0.392832	0.328,0.302	0.534,0.437	-0.171	-17.1	17.1
1425	ENSG00000241404	EGFL8	6	+	32166909	32167169	32166909	32167005	32167102	32167169	1425	6,11	3,0	14,6	1,0	170	73	0.0591204	0.393376	0.462,1.0	0.857,1.0	-0.198	-19.8	19.8
7860	ENSG00000115947	ORC4	2	-	147938145	147938384	147938145	147938213	147938297	147938384	7860	7,4	87,61	2,1	51,46	157	73	0.059094	0.393376	0.036,0.03	0.018,0.01	0.019	1.9	1.9
135	ENSG00000197558	SSPO	7	+	149791301	149791706	149791301	149791393	149791474	149791706	135	0,0	11,3	4,0	10,5	154	73	0.0598262	0.397678	0.0,0.0	0.159,0.0	-0.08	-8	8
1935	ENSG00000012211	PRICKLE3	X	-	49177992	49178475	49177992	49178179	49178271	49178475	1935	3,2	30,20	8,6	25,35	165	73	0.0600094	0.39828	0.042,0.042	0.124,0.07	-0.055	-5.5	5.5
882	ENSG00000110697	PITPNM1	11	-	67493687	67494070	67493687	67493837	67493921	67494070	882	9,4	24,22	9,19	22,27	157	73	0.060035	0.39828	0.148,0.078	0.16,0.247	-0.091	-9.1	9.1
7144	ENSG00000070423	RNF126	19	-	648881	649748	648881	649052	649678	649748	7144	29,11	0,0	43,50	2,1	699	73	0.060289	0.399571	1.0,1.0	0.692,0.839	0.235	23.5	23.5
2888	ENSG00000088179	PTPN4	2	+	119915178	119916690	119915178	119915242	119916466	119916690	2888	29,35	0,0	12,19	1,1	1297	73	0.0607067	0.401943	1.0,1.0	0.403,0.517	0.54	54	54
5599	ENSG00000105373	GLTSCR2	19	+	47755755	47756604	47755755	47755987	47756527	47756604	5599	27,34	0,0	40,40	2,1	613	73	0.0608317	0.402374	1.0,1.0	0.704,0.826	0.235	23.5	23.5
1218	ENSG00000196843	ARID5A	2	+	96549752	96550285	96549752	96549805	96550187	96550285	1218	6,1	2,1	0,2	1,1	455	73	0.0610317	0.402482	0.325,0.138	0.0,0.243	0.11	11	11
3619	ENSG00000114388	NPRL2	3	-	50349664	50350022	50349664	50349833	50349912	50350022	3619	9,7	0,3	17,13	1,0	152	73	0.0609624	0.402482	1.0,0.528	0.891,1.0	-0.181	-18.1	18.1
6620	ENSG00000169129	AFAP1L2	10	-	114294825	114297100	114294825	114295009	114296977	114297100	6620	26,16	0,2	9,15	0,0	2041	73	0.0610127	0.402482	1.0,0.222	1.0,1.0	-0.389	-38.9	38.9
6858	ENSG00000103932	RPAP1	15	-	41517797	41518182	41517797	41517857	41518005	41518182	6858	13,4	26,14	3,3	19,14	221	73	0.0610873	0.402482	0.142,0.086	0.05,0.066	0.056	5.6	5.6
1740	ENSG00000125447	GGA3	17	-	75239788	75241057	75239788	75240108	75240341	75241057	1740	17,17	15,15	13,13	20,25	306	73	0.0614795	0.40467	0.213,0.213	0.134,0.11	0.091	9.1	9.1
6337	ENSG00000267120	AD000671.6	19	-	35744322	35744540	35744322	35744421	35744490	35744540	6337	31,27	8,2	28,21	2,1	142	73	0.0615977	0.405051	0.666,0.874	0.878,0.915	-0.127	-12.7	12.7
144	ENSG00000197558	SSPO	7	+	149809041	149809172	149809041	149809124	149809126	149809172	144	5,2	2,1	0,2	1,2	75	73	0.0617808	0.405859	0.709,0.661	0.0,0.493	0.439	43.9	43.9
7226	ENSG00000072135	PTPN18	2	+	130370746	130370917	130370746	130370782	130370874	130370917	7226	17,12	27,18	22,11	52,44	165	73	0.0618639	0.406008	0.218,0.228	0.158,0.1	0.094	9.4	9.4
2140	ENSG00000054967	RELT	11	+	73394476	73395285	73394476	73394734	73395086	73395285	2140	5,1	6,2	2,2	15,10	425	73	0.062099	0.407154	0.125,0.079	0.022,0.033	0.075	7.5	7.5
3842	ENSG00000140983	RHOT2	16	+	672253	672566	672253	672384	672488	672566	3842	31,37	65,75	30,42	105121	177	73	0.0624556	0.408709	0.164,0.169	0.105,0.125	0.052	5.2	5.2
3949	ENSG00000182272	B4GALNT4	11	+	375638	375956	375638	375773	375846	375956	3949	8,7	34,24	17,24	40,47	146	73	0.0625184	0.408709	0.105,0.127	0.175,0.203	-0.073	-7.3	7.3
6226	ENSG00000100242	SUN2	22	-	38740266	38741050	38740266	38740432	38741006	38741050	6226	121,95	97,72	77,71	80,82	647	73	0.0625137	0.408709	0.123,0.13	0.098,0.089	0.033	3.3	3.3
2581	ENSG00000235106	LINC00094	9	+	134025844	134028102	134025844	134026090	134026207	134028102	2581	13,9	17,20	22,24	16,25	190	73	0.0626065	0.408887	0.227,0.147	0.346,0.269	-0.12	-12	12
1422	ENSG00000203896	LIME1	20	+	63737820	63738060	63737820	63737902	63738007	63738060	1422	16,20	8,6	6,19	2,1	178	73	0.0627686	0.409225	0.451,0.578	0.552,0.886	-0.205	-20.5	20.5
2858	ENSG00000092531	SNAP23	15	+	42512954	42513447	42512954	42512996	42513173	42513447	2858	27,15	0,0	29,19	2,1	250	73	0.0628407	0.409225	1.0,1.0	0.809,0.847	0.172	17.2	17.2
3150	ENSG00000130821	SLC6A8	X	+	153693160	153693366	153693160	153693175	153693262	153693366	3150	35,25	108,93	21,32	151124	160	73	0.0627878	0.409225	0.129,0.109	0.06,0.105	0.037	3.7	3.7
2106	ENSG00000007202	KIAA0100	17	-	28643163	28643659	28643163	28643311	28643609	28643659	2106	24,15	85,65	17,26	137139	371	73	0.0630257	0.409662	0.053,0.043	0.024,0.035	0.018	1.8	1.8
8349	ENSG00000109133	TMEM33	4	+	41935128	41935529	41935128	41935262	41935466	41935529	8349	254215	17,11	310312	11,10	277	73	0.0630296	0.409662	0.797,0.837	0.881,0.892	-0.07	-7	7
5547	ENSG00000124784	RIOK1	6	+	7402602	7402897	7402602	7402715	7402816	7402897	5547	9,12	53,28	15,12	25,28	174	73	0.0632002	0.410374	0.067,0.152	0.201,0.152	-0.067	-6.7	6.7
296	ENSG00000109736	MFSD10	4	-	2932599	2933209	2932599	2932758	2933105	2933209	296	109,90	35,18	77108	35,42	420	73	0.0634416	0.411545	0.351,0.465	0.277,0.309	0.115	11.5	11.5
1821	ENSG00000197989	SNHG12	1	-	28579532	28579981	28579532	28579587	28579941	28579981	1821	124,76	7,2	203174	3,3	427	73	0.0636216	0.412315	0.752,0.867	0.92,0.908	-0.105	-10.5	10.5
469	ENSG00000143862	ARL8A	1	-	202135458	202135800	202135458	202135526	202135706	202135800	469	7,5	78,50	11,10	59,53	253	73	0.0638553	0.412637	0.025,0.028	0.051,0.052	-0.025	-2.5	2.5
657	ENSG00000213397	HAUS7	X	-	153454393	153455766	153454393	153454508	153455541	153455766	657	34,27	14,10	58,55	10,14	1106	73	0.063746	0.412637	0.138,0.151	0.277,0.206	-0.097	-9.7	9.7
8698	ENSG00000165487	MICU2	13	-	21495160	21496160	21495160	21495318	21496051	21496160	8698	91,82	334243	64,64	300277	806	73	0.0637981	0.412637	0.024,0.03	0.019,0.02	0.007	0.7	0.7
5226	ENSG00000140474	ULK3	15	-	74842074	74842420	74842074	74842118	74842279	74842420	5226	117,80	4,5	105124	2,2	234	73	0.0639832	0.413066	0.901,0.833	0.942,0.951	-0.079	-7.9	7.9
1123	ENSG00000234741	GAS5	1	-	173864256	173865282	173864256	173864304	173865228	173865282	1123	11851028	5,3	10861102	2,1	997	73	0.064513	0.414264	0.946,0.962	0.975,0.988	-0.028	-2.8	2.8
2913	ENSG00000214078	CPNE1	20	-	35630438	35631034	35630438	35630490	35630900	35631034	2913	113,98	9,11	104108	5,5	483	73	0.0646415	0.414264	0.655,0.574	0.759,0.766	-0.148	-14.8	14.8
3085	ENSG00000149823	VPS51	11	+	65109704	65110603	65109704	65109923	65110481	65110603	3085	77,50	127119	52,56	149148	631	73	0.0646615	0.414264	0.066,0.046	0.039,0.042	0.015	1.5	1.5
3728	ENSG00000204256	BRD2	6	+	32976561	32977570	32976561	32976936	32977441	32977570	3728	143115	238133	144205	198175	578	73	0.0644264	0.414264	0.071,0.098	0.084,0.129	-0.022	-2.2	2.2
3958	ENSG00000105193	RPS16	19	-	39433664	39435708	39433664	39433761	39435657	39435708	3958	24841557	60,35	23221991	47,22	1969	73	0.0644042	0.414264	0.606,0.623	0.647,0.77	-0.094	-9.4	9.4
5951	ENSG00000028310	BRD9	5	-	868606	869119	868606	868804	869037	869119	5951	20,10	3,0	8,14	0,1	306	73	0.0642707	0.414264	0.614,1.0	1.0,0.77	-0.078	-7.8	7.8
6943	ENSG00000160766	GBAP1	1	-	155215562	155215787	155215562	155215651	155215761	155215787	6943	35,21	3,4	18,29	1,1	183	73	0.0644774	0.414264	0.823,0.677	0.878,0.92	-0.149	-14.9	14.9
7799	ENSG00000174292	TNK1	17	+	7382835	7383320	7382835	7383089	7383227	7383320	7799	13,8	2,0	4,7	1,2	211	73	0.0646069	0.414264	0.692,1.0	0.581,0.548	0.281	28.1	28.1
6506	ENSG00000172794	RAB37	17	+	74745007	74747334	74745007	74745084	74745305	74747334	6506	4,6	3,5	3,1	3,7	294	73	0.064853	0.415093	0.249,0.23	0.199,0.034	0.123	12.3	12.3
7670	ENSG00000275464	CH507-9B2.5	21	-	5139697	5141103	5139697	5139878	5140952	5141103	7670	0,3	4,4	1,7	2,3	1147	73	0.0649142	0.415093	0.0,0.046	0.031,0.129	-0.057	-5.7	5.7
101	ENSG00000260807	RP11-161M6.2	16	-	975760	977029	975760	976400	976777	977029	101	8,9	3,0	1,9	1,0	450	73	0.0652116	0.416598	0.302,1.0	0.14,1.0	0.081	8.1	8.1
5030	ENSG00000161996	WDR90	16	+	666454	666792	666454	666598	666654	666792	5030	5,6	0,0	6,10	3,0	129	73	0.0653522	0.416705	1.0,1.0	0.531,1.0	0.234	23.4	23.4
7937	ENSG00000103512	NOMO1	16	+	14895513	14896156	14895513	14895694	14895972	14896156	7937	205201	5,0	226226	0,0	351	73	0.0653044	0.416705	0.895,1.0	1.0,1.0	-0.052	-5.2	5.2
2459	ENSG00000168066	SF1	11	-	64764605	64766155	64764605	64765518	64765950	64766155	2459	421401	31,19	355437	11,19	505	73	0.0655086	0.417307	0.663,0.753	0.823,0.769	-0.088	-8.8	8.8
1658	ENSG00000242802	AP5Z1	7	+	4783322	4783798	4783322	4783426	4783688	4783798	1658	42,20	0,1	13,23	0,3	335	73	0.0660254	0.419012	1.0,0.813	1.0,0.626	0.094	9.4	9.4
2648	ENSG00000174233	ADCY6	12	-	48772336	48772543	48772336	48772424	48772507	48772543	2648	6,13	32,15	18,9	15,13	156	73	0.0659626	0.419012	0.081,0.289	0.36,0.245	-0.117	-11.7	11.7
3686	ENSG00000179029	TMEM107	17	-	8175756	8176026	8175756	8175857	8175958	8176026	3686	6,3	16,11	12,10	18,12	174	73	0.066004	0.419012	0.136,0.103	0.219,0.259	-0.119	-11.9	11.9
48	ENSG00000100941	PNN	14	+	39177411	39177708	39177411	39177484	39177596	39177708	48	30,16	8,3	25,18	3,1	185	73	0.0658672	0.419012	0.597,0.678	0.767,0.877	-0.185	-18.5	18.5
19	ENSG00000179222	MAGED1	X	+	51897794	51898193	51897794	51897886	51898113	51898193	19	45,27	355215	50,51	252312	300	73	0.066473	0.419935	0.03,0.03	0.046,0.038	-0.012	-1.2	1.2
5652	ENSG00000060138	YBX3	12	-	10701959	10704148	10701959	10702131	10704059	10704148	5652	144115	1,1	156153	1,0	2001	73	0.0664652	0.419935	0.84,0.808	0.851,1.0	-0.101	-10.1	10.1
580	ENSG00000106733	NMRK1	9	-	75068995	75070042	75068995	75069102	75069894	75070042	580	43,28	1,1	24,16	1,0	865	73	0.0663339	0.419935	0.784,0.703	0.669,1.0	-0.091	-9.1	9.1
8345	ENSG00000258388	PPT2-EGFL8	6	+	32155767	32155978	32155767	32155783	32155870	32155978	8345	1,1	11,12	2,6	22,13	160	73	0.0665454	0.419935	0.04,0.037	0.04,0.174	-0.069	-6.9	6.9
8424	ENSG00000119688	ABCD4	14	-	74296332	74298069	74296332	74296449	74297929	74298069	8424	56,69	19,13	63,62	23,31	1553	73	0.066544	0.419935	0.122,0.2	0.114,0.086	0.061	6.1	6.1
8743	ENSG00000165359	DDX26B	X	+	135569336	135573033	135569336	135569431	135572814	135573033	8743	228131	0,2	118142	2,2	3456	73	0.0662351	0.419935	1.0,0.58	0.555,0.6	0.213	21.3	21.3
5025	ENSG00000089597	GANAB	11	-	62626859	62627094	62626859	62626934	62627047	62627094	5025	75,61	412326	53,58	208227	186	73	0.0666648	0.420294	0.067,0.068	0.091,0.091	-0.023	-2.3	2.3
8753	ENSG00000112511	PHF1	6	+	33414724	33415144	33414724	33414829	33414954	33415144	8753	20,27	5,6	18,11	12,4	198	73	0.066786	0.420664	0.596,0.624	0.356,0.503	0.18	18	18
7528	ENSG00000282827	ATRIP	3	+	48465486	48467645	48465486	48466309	48466629	48467645	7528	29,25	13,4	46,57	32,36	393	73	0.0670747	0.422088	0.293,0.537	0.211,0.227	0.196	19.6	19.6
2710	ENSG00000111653	ING4	12	-	6652270	6652770	6652270	6652309	6652661	6652770	2710	90,66	11,11	39,47	4,1	425	73	0.0674209	0.423474	0.584,0.508	0.626,0.89	-0.212	-21.2	21.2
8098	ENSG00000169908	TM4SF1	3	-	149375442	149375769	149375442	149375588	149375679	149375769	8098	0,0	6,4	3,1	9,10	164	73	0.067384	0.423474	0.0,0.0	0.129,0.043	-0.086	-8.6	8.6
1434	ENSG00000162004	CCDC78	16	-	722921	723161	722921	723022	723094	723161	1434	33,20	24,20	36,42	54,54	145	73	0.0678611	0.425841	0.409,0.335	0.251,0.281	0.106	10.6	10.6
4679	ENSG00000187325	TAF9B	X	-	78137748	78138098	78137748	78137883	78137961	78138098	4679	10,7	48,31	3,2	29,21	151	73	0.0680833	0.426837	0.092,0.098	0.048,0.044	0.049	4.9	4.9
3792	ENSG00000205981	DNAJC19	3	-	180985409	180985996	180985409	180985622	180985925	180985996	3792	31,14	3,0	15,9	0,0	376	73	0.0682196	0.426896	0.667,1.0	1.0,1.0	-0.166	-16.6	16.6
763	ENSG00000112715	VEGFA	6	+	43778888	43786484	43778888	43778918	43784540	43786484	763	21691757	187135	460684	57,64	5695	73	0.068166	0.426896	0.129,0.143	0.094,0.12	0.029	2.9	2.9
1316	ENSG00000150433	TMEM218	11	-	125102131	125102809	125102131	125102351	125102636	125102809	1316	56,45	0,2	34,29	3,1	358	73	0.0684997	0.427853	1.0,0.821	0.698,0.855	0.134	13.4	13.4
4684	ENSG00000248019	FAM13A-AS1	4	+	88711854	88712017	88711854	88711871	88711975	88712017	4684	11,9	3,0	15,5	1,0	177	73	0.0684399	0.427853	0.602,1.0	0.861,1.0	-0.13	-13	13
6157	ENSG00000148824	MTG1	10	+	133401528	133402245	133401528	133401590	133402148	133402245	6157	191174	70,51	251301	67,66	631	73	0.0688975	0.429938	0.24,0.283	0.302,0.345	-0.062	-6.2	6.2
8255	ENSG00000103510	KAT8	16	+	31130455	31130900	31130455	31130606	31130745	31130900	8255	14,9	31,23	8,2	27,20	212	73	0.0690635	0.430574	0.135,0.119	0.093,0.033	0.064	6.4	6.4
3966	ENSG00000183258	DDX41	5	-	177516287	177516835	177516287	177516447	177516724	177516835	3966	40,35	66,41	36,36	72,84	350	73	0.069768	0.433761	0.112,0.151	0.094,0.082	0.044	4.4	4.4
4932	ENSG00000176454	LPCAT4	15	-	34359588	34360209	34359588	34359745	34360110	34360209	4932	26,27	13,13	82100	29,23	438	73	0.0697292	0.433761	0.25,0.257	0.32,0.42	-0.116	-11.6	11.6
8744	ENSG00000205863	C1QTNF9B	13	-	23891098	23892061	23891098	23891511	23892025	23892061	8744	82,58	4,5	98,63	4,0	587	73	0.0697148	0.433761	0.718,0.591	0.753,1.0	-0.222	-22.2	22.2
5209	ENSG00000156253	RWDD2B	21	-	29008239	29008621	29008239	29008307	29008394	29008621	5209	15,19	26,25	16,16	44,42	160	73	0.0698435	0.433829	0.208,0.257	0.142,0.148	0.087	8.7	8.7
7863	ENSG00000166340	TPP1	11	-	6618775	6619267	6618775	6618915	6619195	6619267	7863	11,10	53,49	7,1	43,34	353	73	0.0699347	0.433995	0.041,0.04	0.033,0.006	0.021	2.1	2.1
3668	ENSG00000167799	NUDT8	11	-	67628918	67629921	67628918	67629051	67629717	67629921	3668	103,78	75,57	217204	177247	739	73	0.0700936	0.43418	0.119,0.119	0.108,0.075	0.027	2.7	2.7
7761	ENSG00000085662	AKR1B1	7	-	134447297	134448061	134447297	134447381	134447979	134448061	7761	4,4	2,0	0,1	2,0	671	73	0.0700533	0.43418	0.179,1.0	0.0,1.0	0.09	9	9
4332	ENSG00000213465	ARL2	11	+	65021720	65022184	65021720	65021888	65021970	65022184	4332	223168	1,0	214203	3,4	155	73	0.0702686	0.434863	0.991,1.0	0.971,0.96	0.03	3	3
4999	ENSG00000160752	FDPS	1	+	155318666	155318905	155318666	155318753	155318855	155318905	4999	26,22	147118	30,42	314297	175	73	0.0703595	0.435026	0.069,0.072	0.038,0.056	0.024	2.4	2.4
2415	ENSG00000096080	MRPS18A	6	-	43675201	43675617	43675201	43675271	43675493	43675617	2415	22,21	182153	32,25	139150	295	73	0.0706604	0.436485	0.029,0.033	0.054,0.04	-0.016	-1.6	1.6
474	ENSG00000105397	TYK2	19	-	10353910	10354234	10353910	10353929	10354041	10354234	474	53,40	1,0	48,54	0,4	185	73	0.0708686	0.43737	0.954,1.0	1.0,0.842	0.056	5.6	5.6
856	ENSG00000010256	UQCRC1	3	-	48600679	48601118	48600679	48600840	48600974	48601118	856	37,15	259175	46,46	243296	207	73	0.0710486	0.438079	0.048,0.029	0.063,0.052	-0.019	-1.9	1.9
7406	ENSG00000130414	NDUFA10	2	-	240011616	240014860	240011616	240011696	240014738	240014860	7406	533370	169118	618565	162132	3115	73	0.0714224	0.43998	0.069,0.068	0.082,0.091	-0.018	-1.8	1.8
5358	ENSG00000159352	PSMD4	1	+	151266003	151266439	151266003	151266121	151266307	151266439	5358	23,23	15,17	31,31	9,14	259	73	0.0717917	0.44185	0.302,0.276	0.493,0.384	-0.149	-14.9	14.9
6670	ENSG00000060971	ACAA1	3	-	38126161	38126700	38126161	38126352	38126509	38126700	6670	71,64	1,3	83,76	0,0	230	73	0.0723905	0.445129	0.958,0.871	1.0,1.0	-0.086	-8.6	8.6
4940	ENSG00000175634	RPS6KB2	11	+	67432599	67432845	67432599	67432657	67432736	67432845	4940	15,5	101,91	11,1	107117	152	73	0.0726242	0.446158	0.067,0.026	0.047,0.004	0.021	2.1	2.1
3432	ENSG00000154305	MIA3	1	+	222662252	222662508	222662252	222662332	222662457	222662508	3432	32,22	0,1	20,26	1,2	198	73	0.0727864	0.446747	1.0,0.89	0.881,0.827	0.091	9.1	9.1
3201	ENSG00000174080	CTSF	11	-	66565890	66566134	66565890	66565927	66566021	66566134	3201	10,7	111,78	18,12	96,93	167	73	0.073033	0.447443	0.038,0.038	0.076,0.053	-0.027	-2.7	2.7
7999	ENSG00000144744	UBA3	3	-	69055999	69056241	69055999	69056063	69056182	69056241	7999	11,7	56,49	4,3	44,40	192	73	0.0729944	0.447443	0.069,0.052	0.033,0.028	0.03	3	3
8510	ENSG00000182196	ARL6IP4	12	+	122981128	122981879	122981128	122981266	122981594	122981879	8510	309221	219175	291284	189147	401	73	0.0731983	0.448048	0.204,0.187	0.219,0.26	-0.044	-4.4	4.4
1224	ENSG00000100151	PICK1	22	+	38073772	38074451	38073772	38073823	38074306	38074451	1224	94,54	52,51	73,82	75,82	556	73	0.0734762	0.448932	0.192,0.122	0.113,0.116	0.042	4.2	4.2
7843	ENSG00000161179	YDJC	22	-	21629307	21629761	21629307	21629407	21629601	21629761	7843	103,99	14,10	153170	27,34	267	73	0.0734726	0.448932	0.668,0.73	0.608,0.578	0.106	10.6	10.6
4546	ENSG00000204385	SLC44A4	6	-	31871315	31871561	31871315	31871397	31871473	31871561	4546	13,15	129104	15,13	213191	149	73	0.0736151	0.448965	0.047,0.066	0.033,0.032	0.024	2.4	2.4
5419	ENSG00000099622	CIRBP	19	+	1270943	1271151	1270943	1271036	1271139	1271151	5419	243142	1114689	143138	546492	176	73	0.0735775	0.448965	0.083,0.079	0.098,0.104	-0.02	-2	2
5440	ENSG00000137802	MAPKBP1	15	+	41815258	41815799	41815258	41815405	41815623	41815799	5440	7,1	27,13	2,10	11,12	291	73	0.0741571	0.451303	0.061,0.019	0.044,0.173	-0.068	-6.8	6.8
5668	ENSG00000105726	ATP13A1	19	-	19656659	19656916	19656659	19656766	19656846	19656916	5668	11,19	50,53	24,23	44,54	153	73	0.0741104	0.451303	0.095,0.146	0.207,0.169	-0.068	-6.8	6.8
945	ENSG00000244045	TMEM199	17	+	28360528	28360847	28360528	28360571	28360734	28360847	945	1,6	84,49	9,4	65,43	236	73	0.0741996	0.451303	0.004,0.036	0.041,0.028	-0.015	-1.5	1.5
1720	ENSG00000197114	ZGPAT	20	+	63733586	63734824	63733586	63733739	63734704	63734824	1720	163,98	12,8	127121	14,19	1038	73	0.0746751	0.453229	0.489,0.463	0.389,0.309	0.127	12.7	12.7
3142	ENSG00000184154	LRTOMT	11	+	72094947	72096895	72094947	72095096	72095378	72096895	3142	68,27	40,17	14,33	21,25	355	73	0.074608	0.453229	0.259,0.246	0.121,0.213	0.086	8.6	8.6
8487	ENSG00000135837	CEP350	1	+	180110996	180113380	180110996	180111195	180112436	180113380	8487	455231	14,2	235218	4,0	1314	73	0.0747184	0.453229	0.644,0.865	0.765,1.0	-0.128	-12.8	12.8
2589	ENSG00000167272	POP5	12	-	120579351	120579529	120579351	120579412	120579513	120579529	2589	22,15	127,81	38,24	123103	174	73	0.0747981	0.453304	0.068,0.072	0.115,0.089	-0.032	-3.2	3.2
7099	ENSG00000182087	TMEM259	19	-	1011583	1011798	1011583	1011612	1011740	1011798	7099	101,92	35,38	130113	27,34	201	73	0.074983	0.454015	0.512,0.468	0.636,0.547	-0.102	-10.2	10.2
4324	ENSG00000111057	KRT18	12	+	52950327	52950906	52950327	52950410	52950749	52950906	4324	109,84	718527	88105	472476	412	73	0.0752855	0.454446	0.026,0.027	0.032,0.038	-0.009	-0.9	0.9
5800	ENSG00000103067	ESRP2	16	-	68232576	68232815	68232576	68232708	68232760	68232815	5800	11,8	1,2	23,12	0,1	125	73	0.0753244	0.454446	0.865,0.7	1.0,0.875	-0.155	-15.5	15.5
7884	ENSG00000251022	THAP9-AS1	4	-	82900076	82900566	82900076	82900223	82900333	82900566	7884	13,18	121,78	24,8	55,60	183	73	0.0752171	0.454446	0.041,0.084	0.148,0.051	-0.037	-3.7	3.7
8050	ENSG00000108591	DRG2	17	+	18099016	18100435	18099016	18099077	18099632	18100435	8050	39,45	59,33	32,40	58,61	628	73	0.0751609	0.454446	0.071,0.137	0.06,0.071	0.039	3.9	3.9
2664	ENSG00000166986	MARS	12	+	57489266	57489610	57489266	57489345	57489427	57489610	2664	59,55	2,2	21,18	0,0	155	73	0.0755699	0.455121	0.933,0.928	1.0,1.0	-0.069	-6.9	6.9
6654	ENSG00000111203	ITFG2	12	+	2817222	2817950	2817222	2817318	2817908	2817950	6654	9,8	34,44	4,4	35,43	663	73	0.0755716	0.455121	0.028,0.02	0.012,0.01	0.013	1.3	1.3
4164	ENSG00000035141	FAM136A	2	-	70300839	70301603	70300839	70300980	70301521	70301603	4164	179100	5,5	167128	10,11	614	73	0.0758191	0.455796	0.81,0.704	0.665,0.58	0.134	13.4	13.4
8529	ENSG00000125967	NECAB3	20	-	33659884	33660395	33659884	33660003	33660258	33660395	8529	101,87	27,34	115161	61,71	328	73	0.0757654	0.455796	0.454,0.363	0.296,0.335	0.093	9.3	9.3
2416	ENSG00000096080	MRPS18A	6	-	43675201	43675617	43675201	43675252	43675493	43675617	2416	22,23	3,0	33,27	0,0	314	73	0.076061	0.456841	0.63,1.0	1.0,1.0	-0.185	-18.5	18.5
2317	ENSG00000113460	BRIX1	5	+	34922519	34922768	34922519	34922588	34922694	34922768	2317	11,12	87,65	21,34	120108	179	73	0.0764197	0.45777	0.049,0.07	0.067,0.114	-0.031	-3.1	3.1
5990	ENSG00000099999	RNF215	22	-	30379481	30379780	30379481	30379622	30379710	30379780	5990	19,23	44,21	31,26	27,20	161	73	0.0763486	0.45777	0.164,0.332	0.342,0.371	-0.109	-10.9	10.9
7581	ENSG00000157600	TMEM164	X	+	110003500	110004164	110003500	110003585	110003882	110004164	7581	77,43	3,2	181200	0,4	370	73	0.0764127	0.45777	0.835,0.809	1.0,0.908	-0.132	-13.2	13.2
2616	ENSG00000114857	NKTR	3	+	42619019	42619708	42619019	42619127	42619663	42619708	2616	45,30	33,14	50,39	17,16	609	73	0.0767581	0.458404	0.14,0.204	0.261,0.226	-0.072	-7.2	7.2
3393	ENSG00000126746	ZNF384	12	-	6688166	6688569	6688166	6688226	6688452	6688569	3393	63,46	4,2	86,78	1,2	299	73	0.0767982	0.458404	0.794,0.849	0.955,0.905	-0.108	-10.8	10.8
699	ENSG00000122557	HERPUD2	7	-	35694183	35695135	35694183	35694627	35694800	35695135	699	21,21	8,4	22,23	3,2	246	73	0.0766934	0.458404	0.438,0.609	0.685,0.773	-0.206	-20.6	20.6
8100	ENSG00000175203	DCTN2	12	-	57532983	57533303	57532983	57533022	57533237	57533303	8100	74,43	177149	36,42	154153	288	73	0.0766307	0.458404	0.096,0.068	0.056,0.065	0.022	2.2	2.2
7770	ENSG00000103852	TTC23	15	-	99139551	99139744	99139551	99139576	99139695	99139744	7770	1,0	1,2	1,2	1,1	192	73	0.0768933	0.458565	0.275,0.0	0.275,0.432	-0.216	-21.6	21.6
1299	ENSG00000204351	SKIV2L	6	+	31968622	31969089	31968622	31968796	31968870	31969089	1299	19,12	42,29	7,14	39,47	147	73	0.07738	0.459929	0.183,0.17	0.082,0.129	0.071	7.1	7.1
4318	ENSG00000126749	EMG1	12	+	6974551	6975148	6974551	6974693	6975089	6975148	4318	67,57	133,95	37,47	115102	469	73	0.0772839	0.459929	0.073,0.085	0.048,0.067	0.021	2.1	2.1
7061	ENSG00000265681	RPL17	18	-	49491531	49491833	49491531	49491584	49491819	49491833	7061	39162586	20,7	38253000	7,8	308	73	0.0773955	0.459929	0.979,0.989	0.992,0.989	-0.006	-0.6	0.6
8274	ENSG00000120833	SOCS2	12	+	93572684	93576206	93572684	93573036	93574721	93576206	8274	16,15	9,11	10,20	4,3	1758	73	0.0771983	0.459929	0.069,0.054	0.094,0.217	-0.094	-9.4	9.4
7952	ENSG00000133142	TCEAL4	X	+	103585858	103586291	103585858	103586107	103586218	103586291	7952	81,50	2,1	39,47	2,4	184	73	0.0778194	0.46204	0.941,0.952	0.886,0.823	0.092	9.2	9.2
7351	ENSG00000215440	NPEPL1	20	+	58713419	58714093	58713419	58713543	58713916	58714093	7351	122103	47,37	111126	67,58	446	73	0.0779669	0.462508	0.298,0.313	0.213,0.262	0.068	6.8	6.8
589	ENSG00000204536	CCHCR1	6	-	31156231	31156944	31156231	31156278	31156730	31156944	589	29,19	0,0	20,26	1,1	525	73	0.0782522	0.463791	1.0,1.0	0.736,0.783	0.24	24	24
6086	ENSG00000107099	DOCK8	9	+	368017	370300	368017	368135	370229	370300	6086	7,2	2,5	0,0	3,9	2167	73	0.078381	0.463969	0.105,0.013	0.0,0.0	0.059	5.9	5.9
8397	ENSG00000001631	KRIT1	7	-	92235402	92236542	92235402	92235605	92236412	92236542	8397	134,76	1,0	86,66	3,0	880	73	0.0784203	0.463969	0.917,1.0	0.704,1.0	0.107	10.7	10.7
6475	ENSG00000140525	FANCI	15	+	89281764	89283250	89281764	89281835	89283135	89283250	6475	36,37	20,10	117125	25,38	1373	73	0.0786097	0.464681	0.087,0.164	0.199,0.149	-0.048	-4.8	4.8
1662	ENSG00000171453	POLR1C	6	+	43519705	43520185	43519705	43519838	43520068	43520185	1662	40,33	1,2	63,73	1,0	303	73	0.0787657	0.465195	0.906,0.799	0.938,1.0	-0.116	-11.6	11.6
7910	ENSG00000162909	CAPN2	1	+	223769840	223770525	223769840	223769909	223770446	223770525	7910	318162	60,67	165141	59,71	610	73	0.078908	0.465627	0.388,0.224	0.251,0.192	0.084	8.4	8.4
2171	ENSG00000170889	RPS9	19	+	54206275	54206724	54206275	54206462	54206611	54206724	2171	148130	5,0	133135	0,0	222	73	0.0791578	0.465986	0.907,1.0	1.0,1.0	-0.046	-4.6	4.6
3111	ENSG00000165609	NUDT5	10	-	12170716	12170908	12170716	12170770	12170899	12170908	3111	29,25	157110	35,29	104107	202	73	0.0794401	0.465986	0.063,0.076	0.108,0.089	-0.029	-2.9	2.9
3793	ENSG00000205981	DNAJC19	3	-	180988055	180988229	180988055	180988096	180988177	180988229	3793	16,12	284169	14,11	101128	154	73	0.0795924	0.465986	0.026,0.033	0.062,0.039	-0.021	-2.1	2.1
4120	ENSG00000173992	CCS	11	+	66599115	66599636	66599115	66599253	66599458	66599636	4120	135100	48,36	98,96	55,44	278	73	0.0790399	0.465986	0.425,0.422	0.319,0.364	0.082	8.2	8.2
527	ENSG00000105707	HPN	19	+	35065867	35066558	35065867	35066032	35066248	35066558	527	95,57	120106	48,67	118119	289	73	0.079181	0.465986	0.167,0.12	0.093,0.125	0.035	3.5	3.5
6682	ENSG00000167614	TTYH1	19	+	54435626	54435873	54435626	54435684	54435827	54435873	6682	7,6	4,0	5,2	5,2	216	73	0.0794134	0.465986	0.372,1.0	0.253,0.253	0.433	43.3	43.3
8212	ENSG00000167840	ZNF232	17	-	5108925	5109868	5108925	5109052	5109710	5109868	8212	315237	2,2	353339	1,0	731	73	0.0795185	0.465986	0.94,0.922	0.972,1.0	-0.055	-5.5	5.5
8823	ENSG00000158850	B4GALT3	1	-	161173604	161174049	161173604	161173727	161173921	161174049	8823	105,78	4,0	106118	0,1	267	73	0.0792809	0.465986	0.878,1.0	1.0,0.97	-0.046	-4.6	4.6
963	ENSG00000162191	UBXN1	11	-	62676812	62677832	62676812	62677005	62677517	62677832	963	95,59	355257	65,63	199178	585	73	0.0795694	0.465986	0.032,0.028	0.039,0.042	-0.011	-1.1	1.1
3051	ENSG00000169733	RFNG	17	-	82049676	82050555	82049676	82050006	82050401	82050555	3051	113,70	96,56	100,80	51,55	468	73	0.0796788	0.466087	0.155,0.163	0.234,0.185	-0.051	-5.1	5.1
5727	ENSG00000165801	ARHGEF40	14	+	21088829	21089545	21088829	21088876	21089013	21089545	5727	17,6	12,6	3,2	2,8	210	73	0.0798312	0.466572	0.33,0.258	0.343,0.08	0.083	8.3	8.3
6546	ENSG00000162852	CNST	1	+	246633923	246634587	246633923	246634010	246634472	246634587	6546	3,5	33,26	7,10	31,29	535	73	0.0799424	0.466817	0.012,0.026	0.03,0.045	-0.018	-1.8	1.8
3496	ENSG00000100023	PPIL2	22	+	21694936	21695496	21694936	21695070	21695393	21695496	3496	43,40	42,26	38,31	42,45	396	73	0.0804152	0.46813	0.159,0.221	0.143,0.113	0.062	6.2	6.2
5267	ENSG00000146556	WASH2P	2	+	113595692	113596203	113595692	113595829	113596067	113596203	5267	13,13	10,14	14,11	6,4	311	73	0.0802912	0.46813	0.234,0.179	0.354,0.392	-0.166	-16.6	16.6
6999	ENSG00000100479	POLE2	14	-	49653989	49654211	49653989	49654067	49654154	49654211	6999	6,1	9,3	4,0	9,14	160	73	0.0804078	0.46813	0.233,0.132	0.169,0.0	0.098	9.8	9.8
7252	ENSG00000205560	CPT1B	22	-	50571157	50571539	50571157	50571287	50571374	50571539	7252	15,18	1,2	7,7	0,1	160	73	0.0804457	0.46813	0.873,0.804	1.0,0.762	-0.042	-4.2	4.2
2007	ENSG00000196678	ERI2	16	-	20803432	20803666	20803432	20803511	20803602	20803666	2007	17,12	2,11	7,8	10,8	164	73	0.080757	0.469535	0.791,0.327	0.238,0.308	0.286	28.6	28.6
2145	ENSG00000125149	C16orf70	16	+	67109962	67110190	67109962	67109989	67110118	67110190	2145	10,4	12,6	13,17	7,11	202	73	0.0811525	0.471427	0.231,0.194	0.402,0.358	-0.167	-16.7	16.7
1027	ENSG00000129351	ILF3	19	+	10683916	10685765	10683916	10683970	10684415	10685765	1027	42,27	58,61	39,30	79101	518	73	0.0814846	0.472948	0.093,0.059	0.065,0.04	0.023	2.3	2.3
2741	ENSG00000213930	GALT	9	+	34647088	34647961	34647088	34647258	34647491	34647961	2741	60,23	30,22	69,50	67,58	306	73	0.0817111	0.473854	0.323,0.2	0.197,0.171	0.078	7.8	7.8
20	ENSG00000179222	MAGED1	X	+	51901552	51902354	51901552	51901938	51902145	51902354	20	71,61	273212	57,37	242226	280	73	0.081967	0.474928	0.063,0.07	0.058,0.041	0.017	1.7	1.7
3779	ENSG00000126934	MAP2K2	19	-	4100458	4101143	4100458	4100648	4101018	4101143	3779	28,33	0,3	28,28	1,0	443	73	0.0822178	0.475972	1.0,0.644	0.822,1.0	-0.089	-8.9	8.9
6422	ENSG00000072778	ACADVL	17	+	7224479	7224660	7224479	7224552	7224636	7224660	6422	99104	0,2	80,90	1,4	157	73	0.0824197	0.476731	1.0,0.96	0.974,0.913	0.036	3.6	3.6
3574	ENSG00000167701	GPT	8	+	144504770	144505131	144504770	144504879	144504997	144505131	3574	38,24	13,25	14,18	15,25	191	73	0.0827115	0.478007	0.528,0.268	0.263,0.216	0.159	15.9	15.9
1408	ENSG00000159314	ARHGAP27	17	-	45404600	45405106	45404600	45404681	45405027	45405106	1408	34,22	3,0	40,22	0,1	419	73	0.0829742	0.479114	0.664,1.0	1.0,0.793	-0.065	-6.5	6.5
1008	ENSG00000100842	EFS	14	-	23359316	23360039	23359316	23359694	23359922	23360039	1008	66,53	0,0	89132	2,2	301	73	0.0831616	0.47918	1.0,1.0	0.915,0.941	0.072	7.2	7.2
2548	ENSG00000184014	DENND5A	11	-	9142721	9143485	9142721	9142845	9143402	9143485	2548	19,20	34,20	20,30	21,19	630	73	0.0830969	0.47918	0.061,0.104	0.099,0.155	-0.045	-4.5	4.5
564	ENSG00000184470	TXNRD2	22	-	19875521	19877234	19875521	19875807	19877108	19877234	564	159154	3,2	213224	6,9	1374	73	0.0831995	0.47918	0.738,0.804	0.654,0.569	0.16	16	16
6464	ENSG00000141527	CARD14	17	+	80198398	80198924	80198398	80198591	80198756	80198924	6464	3,2	5,2	1,1	0,1	238	73	0.0834926	0.480458	0.155,0.235	1.0,0.235	-0.422	-42.2	42.2
1372	ENSG00000270168	LA16c-380H5.3	16	+	2994805	2994971	2994805	2994838	2994926	2994971	1372	3,1	5,8	8,4	12,4	161	73	0.0839103	0.482449	0.214,0.054	0.232,0.312	-0.138	-13.8	13.8
6306	ENSG00000131652	THOC6	16	+	3026062	3026288	3026062	3026166	3026250	3026288	6306	32,16	43,37	12,19	30,57	157	73	0.0840191	0.482662	0.257,0.167	0.157,0.134	0.067	6.7	6.7
492	ENSG00000172780	RAB43	3	-	129121285	129121804	129121285	129121492	129121743	129121804	492	41,49	2,1	43,83	0,1	324	73	0.0841314	0.482894	0.822,0.917	1.0,0.949	-0.105	-10.5	10.5
6030	ENSG00000161960	EIF4A1	17	+	7574259	7574678	7574259	7574308	7574545	7574678	6030	74,61	17001200	121114	18752003	310	73	0.0842579	0.483208	0.01,0.012	0.015,0.013	-0.003	-0.3	0.3
1202	ENSG00000158793	NIT1	1	+	161119133	161119612	161119133	161119388	161119508	161119612	1202	45,19	56,42	24,22	47,66	193	73	0.0847126	0.483816	0.233,0.146	0.162,0.112	0.052	5.2	5.2
3134	ENSG00000188290	HES4	1	-	999525	999698	999525	999613	999691	999698	3134	56,46	40,36	69,65	63,84	151	73	0.0846845	0.483816	0.404,0.382	0.346,0.272	0.084	8.4	8.4
5309	ENSG00000177427	MIEF2	17	+	18263085	18263515	18263085	18263248	18263513	18263515	5309	8,12	0,0	17,12	1,1	338	73	0.0844799	0.483816	1.0,1.0	0.786,0.722	0.246	24.6	24.6
7312	ENSG00000142765	SYTL1	1	+	27349397	27349765	27349397	27349498	27349651	27349765	7312	52,26	28,23	23,38	8,15	226	73	0.0845794	0.483816	0.375,0.267	0.482,0.45	-0.145	-14.5	14.5
969	ENSG00000196712	NF1	17	+	31229024	31229974	31229024	31229465	31229834	31229974	969	3,1	48,29	8,5	43,48	442	73	0.0847235	0.483816	0.01,0.006	0.03,0.017	-0.015	-1.5	1.5
7930	ENSG00000104731	KLHDC4	16	-	87755193	87756477	87755193	87755292	87756398	87756477	7930	36,37	21,14	44,38	29,36	1179	73	0.0849227	0.484542	0.096,0.141	0.086,0.061	0.045	4.5	4.5
120	ENSG00000117410	ATP6V0B	1	+	43976301	43976659	43976301	43976379	43976589	43976659	120	67,55	340254	62,46	363346	283	73	0.0851278	0.484889	0.048,0.053	0.042,0.033	0.013	1.3	1.3
5172	ENSG00000073050	XRCC1	19	-	43552796	43553091	43552796	43552908	43552981	43553091	5172	4,7	13,8	1,4	10,14	146	73	0.0850972	0.484889	0.133,0.304	0.048,0.125	0.132	13.2	13.2
1450	ENSG00000178980	SEPW1	19	+	47780735	47780917	47780735	47780749	47780863	47780917	1450	10,8	24,7	8,6	20,32	187	73	0.0855039	0.486209	0.14,0.309	0.135,0.068	0.123	12.3	12.3
5249	ENSG00000213983	AP1G2	14	-	23561961	23562415	23561961	23562107	23562287	23562415	5249	85,73	0,4	71,61	0,0	253	73	0.0854666	0.486209	1.0,0.84	1.0,1.0	-0.08	-8	8
1072	ENSG00000101558	VAPA	18	+	9936109	9936589	9936109	9936213	9936404	9936589	1072	22,17	3,0	15,21	0,0	264	73	0.0860735	0.489034	0.67,1.0	1.0,1.0	-0.165	-16.5	16.5
2159	ENSG00000178821	TMEM52	1	-	1918252	1918934	1918252	1918431	1918892	1918934	2159	86,93	9,13	165193	15,9	534	73	0.0861494	0.489052	0.566,0.494	0.601,0.746	-0.143	-14.3	14.3
3807	ENSG00000166049	PASD1	X	+	151672182	151674186	151672182	151672661	151673927	151674186	3807	34,20	55,49	20,8	42,44	1339	73	0.086451	0.49035	0.033,0.022	0.025,0.01	0.01	1	1
7927	ENSG00000188827	SLX4	16	-	3600978	3602307	3600978	3601191	3602117	3602307	7927	15,15	4,7	29,27	2,6	999	73	0.0865757	0.490644	0.215,0.135	0.514,0.247	-0.206	-20.6	20.6
4969	ENSG00000158552	ZFAND2B	2	+	219208255	219208486	219208255	219208348	219208425	219208486	4969	3,9	52,43	13,4	25,39	150	73	0.087035	0.492832	0.027,0.092	0.202,0.048	-0.066	-6.6	6.6
6992	ENSG00000154222	CC2D1B	1	-	52355397	52355666	52355397	52355449	52355607	52355666	6992	8,10	45,36	14,14	35,35	231	73	0.0871118	0.492852	0.053,0.081	0.112,0.112	-0.045	-4.5	4.5
6359	ENSG00000204580	DDR1	6	+	30888687	30889010	30888687	30888814	30888907	30889010	6359	11,8	99,62	21,19	109,98	166	73	0.0872002	0.492938	0.047,0.054	0.078,0.079	-0.028	-2.8	2.8
3365	ENSG00000128604	IRF5	7	+	128947277	128947535	128947277	128947306	128947336	128947535	3365	39,25	1,1	19,24	4,1	103	73	0.0872918	0.493041	0.965,0.947	0.771,0.944	0.099	9.9	9.9
2537	ENSG00000163913	IFT122	3	+	129514388	129515599	129514388	129514554	129515487	129515599	2537	30,43	4,8	42,44	13,15	1006	73	0.0874205	0.493074	0.352,0.281	0.19,0.175	0.134	13.4	13.4
4100	ENSG00000197037	ZSCAN25	7	+	99619560	99621574	99619560	99619993	99621372	99621574	4100	46,24	14,15	67,53	11,18	1452	73	0.0875384	0.493074	0.142,0.074	0.234,0.129	-0.074	-7.4	7.4
4308	ENSG00000239779	WBP1	2	+	74459437	74459745	74459437	74459562	74459642	74459745	4308	37,39	7,12	29,21	4,2	153	73	0.0875908	0.493074	0.716,0.608	0.776,0.834	-0.143	-14.3	14.3
6292	ENSG00000129667	RHBDF2	17	-	76487711	76488132	76487711	76487851	76487973	76488132	6292	12,9	2,0	11,14	3,2	195	73	0.0875243	0.493074	0.692,1.0	0.579,0.724	0.195	19.5	19.5
7776	ENSG00000198561	CTNND1	11	+	57815393	57816011	57815393	57815500	57815917	57816011	7776	70,60	2,3	50,62	4,6	490	73	0.0877405	0.493504	0.839,0.749	0.651,0.606	0.165	16.5	16.5
7488	ENSG00000140939	NOL3	16	+	67174161	67174944	67174161	67174464	67174620	67174944	7488	20,17	25,17	48,55	26,47	229	73	0.0879766	0.494418	0.203,0.242	0.37,0.272	-0.099	-9.9	9.9
1850	ENSG00000166411	IDH3A	15	+	78156907	78157631	78156907	78157162	78157547	78157631	1850	29,9	15,8	23,34	9,9	458	73	0.0882489	0.495534	0.236,0.152	0.289,0.376	-0.139	-13.9	13.9
2236	ENSG00000092094	OSGEP	14	-	20447614	20448171	20447614	20447690	20448105	20448171	2236	70,44	2,1	37,39	0,0	488	73	0.0891552	0.499789	0.84,0.868	1.0,1.0	-0.146	-14.6	14.6
6754	ENSG00000100359	SGSM3	22	+	40407200	40407568	40407200	40407328	40407412	40407568	6754	40,29	46,41	30,26	49,59	157	73	0.0890832	0.499789	0.288,0.247	0.222,0.17	0.071	7.1	7.1
7959	ENSG00000026036	RTEL1-TNFRSF6B	20	+	63689749	63690210	63689749	63689865	63690086	63690210	7959	11,12	17,16	7,10	20,28	294	73	0.0892714	0.500024	0.138,0.157	0.08,0.081	0.067	6.7	6.7
8795	ENSG00000177082	WDR73	15	-	84645693	84646348	84645693	84645761	84646183	84646348	8795	283188	2,4	177190	2,0	495	73	0.0895347	0.501082	0.954,0.874	0.929,1.0	-0.051	-5.1	5.1
7859	ENSG00000104884	ERCC2	19	-	45368929	45369147	45368929	45368992	45369069	45369147	7859	2,3	46,17	6,10	54,46	150	73	0.0899856	0.503186	0.021,0.079	0.051,0.096	-0.023	-2.3	2.3
5587	ENSG00000130653	PNPLA7	9	-	137478033	137479238	137478033	137478152	137479055	137479238	5587	91,99	12,9	63,55	14,9	976	73	0.0902713	0.504364	0.362,0.451	0.252,0.314	0.123	12.3	12.3
6420	ENSG00000072778	ACADVL	17	+	7220121	7220676	7220121	7220197	7220603	7220676	6420	324281	8,9	301316	2,7	479	73	0.0903615	0.50445	0.861,0.826	0.958,0.873	-0.072	-7.2	7.2
421	ENSG00000111077	TNS2	12	+	53062619	53063257	53062619	53062697	53063088	53063257	421	73,45	67,48	36,62	66,70	464	73	0.0910944	0.507698	0.146,0.129	0.079,0.122	0.037	3.7	3.7
6732	ENSG00000198753	PLXNB3	X	+	153777527	153778095	153777527	153777688	153777947	153778095	6732	25,29	66,45	12,20	40,63	332	73	0.0910735	0.507698	0.077,0.124	0.062,0.065	0.037	3.7	3.7
1043	ENSG00000170049	KCNAB3	17	-	7923967	7924265	7923967	7924062	7924181	7924265	1043	16,12	1,1	18,12	0,1	192	73	0.0912036	0.507886	0.859,0.82	1.0,0.82	-0.071	-7.1	7.1
3914	ENSG00000004059	ARF5	7	+	127589484	127590137	127589484	127589594	127590065	127590137	3914	358239	546395	243257	503477	544	73	0.091527	0.509265	0.081,0.075	0.061,0.067	0.014	1.4	1.4
1208	ENSG00000182173	TSEN54	17	+	75516745	75517072	75516745	75516910	75517008	75517072	1208	15,8	15,7	10,21	33,27	171	73	0.0918237	0.50934	0.299,0.328	0.115,0.249	0.132	13.2	13.2
345	ENSG00000063601	MTMR1	X	+	150735398	150736780	150735398	150735627	150736594	150736780	345	123,72	0,3	95107	0,1	1040	73	0.0919947	0.50934	1.0,0.628	1.0,0.882	-0.127	-12.7	12.7
4942	ENSG00000110958	PTGES3	12	-	56665631	56666266	56665631	56665803	56666203	56666266	4942	43,33	1,1	38,35	1,0	473	73	0.0919399	0.50934	0.869,0.836	0.854,1.0	-0.075	-7.5	7.5
5102	ENSG00000089053	ANAPC5	12	-	121318276	121318608	121318276	121318424	121318500	121318608	5102	85,48	312220	60,54	304311	149	73	0.0918904	0.50934	0.118,0.097	0.088,0.078	0.025	2.5	2.5
6656	ENSG00000003756	RBM5	3	+	50100531	50103166	50100531	50100605	50103082	50103166	6656	917593	52,55	390380	35,43	2550	73	0.0919242	0.50934	0.335,0.236	0.242,0.202	0.063	6.3	6.3
7292	ENSG00000169045	HNRNPH1	5	-	179616125	179617110	179616125	179616218	179616868	179617110	7292	595383	462325	361378	233250	723	73	0.0917186	0.50934	0.115,0.106	0.135,0.132	-0.023	-2.3	2.3
6376	ENSG00000189079	ARID2	12	+	45836588	45836823	45836588	45836655	45836740	45836823	6376	2,5	32,23	2,1	22,40	158	73	0.0923231	0.510738	0.028,0.091	0.04,0.011	0.034	3.4	3.4
5653	ENSG00000060138	YBX3	12	-	10701959	10704148	10701959	10702131	10704050	10704148	5653	103,80	1,5	115,93	8,11	1992	73	0.0926129	0.511107	0.791,0.37	0.345,0.237	0.29	29	29
6405	ENSG00000038274	MAT2B	5	+	163512001	163513669	163512001	163512196	163513567	163513669	6405	92,57	1,1	56,72	0,1	1444	73	0.0926178	0.511107	0.823,0.742	1.0,0.784	-0.11	-11	11
8061	ENSG00000166913	YWHAB	20	+	44901530	44904116	44901530	44901833	44903992	44904116	8061	228175	482351	127153	360369	2232	73	0.0925766	0.511107	0.015,0.016	0.011,0.013	0.003	0.3	0.3
1300	ENSG00000204351	SKIV2L	6	+	31961004	31961225	31961004	31961094	31961195	31961225	1300	12,7	42,19	9,3	38,37	174	73	0.0929516	0.512529	0.107,0.134	0.09,0.033	0.059	5.9	5.9
8131	ENSG00000164068	RNF123	3	+	49704649	49705186	49704649	49704756	49704983	49705186	8131	8,16	25,8	8,12	30,28	300	73	0.0931563	0.513237	0.072,0.327	0.061,0.094	0.122	12.2	12.2
1742	ENSG00000197323	TRIM33	1	-	114397607	114397990	114397607	114397860	114397939	114397990	1742	8,4	48,25	17,10	53,38	152	73	0.0932759	0.513475	0.074,0.071	0.133,0.112	-0.05	-5	5
529	ENSG00000105707	HPN	19	+	35049317	35049516	35049317	35049391	35049474	35049516	529	28,38	69,73	31,18	78,79	156	73	0.0939951	0.517011	0.16,0.196	0.157,0.096	0.051	5.1	5.1
245	ENSG00000063660	GPC1	2	+	240463346	240464746	240463346	240463512	240464615	240464746	245	27,29	23,10	21,32	28,25	1176	73	0.0944007	0.518818	0.068,0.153	0.044,0.074	0.052	5.2	5.2
6815	ENSG00000249115	HAUS5	19	+	35619612	35620123	35619612	35619758	35620011	35620123	6815	31,19	4,5	44,40	17,15	326	73	0.0945578	0.519257	0.634,0.46	0.367,0.374	0.177	17.7	17.7
1841	ENSG00000168000	BSCL2	11	-	62690611	62690858	62690611	62690731	62690816	62690858	1841	81,44	2,2	100,71	0,1	158	73	0.0947526	0.519598	0.949,0.91	1.0,0.97	-0.055	-5.5	5.5
3863	ENSG00000163463	KRTCAP2	1	-	155169790	155172489	155169790	155169857	155172350	155172489	3863	245173	8,2	194141	1,2	2566	73	0.0949288	0.519598	0.466,0.711	0.847,0.667	-0.168	-16.8	16.8
565	ENSG00000204257	HLA-DMA	6	-	32949610	32950803	32949610	32949787	32950518	32950803	565	44,15	2,0	38,35	0,3	804	73	0.0947967	0.519598	0.666,1.0	1.0,0.514	0.076	7.6	7.6
757	ENSG00000172932	ANKRD13D	11	+	67299057	67299611	67299057	67299124	67299529	67299611	757	39,57	34,29	61,35	44,52	478	73	0.0948913	0.519598	0.149,0.231	0.175,0.093	0.056	5.6	5.6
8404	ENSG00000101365	IDH3B	20	-	2658394	2658837	2658394	2658522	2658758	2658837	8404	280200	4,5	342284	1,4	309	73	0.0950338	0.51975	0.943,0.904	0.988,0.944	-0.042	-4.2	4.2
2543	ENSG00000076944	STXBP2	19	+	7647161	7647511	7647161	7647247	7647353	7647511	2543	60,25	101,92	26,32	101,98	179	73	0.0957842	0.52089	0.195,0.1	0.095,0.118	0.041	4.1	4.1
3367	ENSG00000128604	IRF5	7	+	128947022	128947535	128947022	128947056	128947277	128947535	3367	25,14	6,6	11,11	9,6	294	73	0.0955849	0.52089	0.508,0.367	0.233,0.313	0.164	16.4	16.4
3422	ENSG00000105821	DNAJC2	7	-	103322510	103322794	103322510	103322632	103322702	103322794	3422	48,39	157,67	36,36	150110	143	73	0.095443	0.52089	0.135,0.229	0.109,0.143	0.056	5.6	5.6
6036	ENSG00000251602	RP11-521B24.3	14	-	105419021	105419739	105419021	105419080	105419563	105419739	6036	84,94	2,0	108,94	1,4	556	73	0.0957057	0.52089	0.846,1.0	0.934,0.755	0.079	7.9	7.9
6721	ENSG00000125746	EML2	19	-	45641917	45642352	45641917	45642041	45642133	45642352	6721	1,2	0,0	3,2	1,1	165	73	0.0953284	0.52089	1.0,1.0	0.57,0.469	0.481	48.1	48.1
7183	ENSG00000165125	TRPV6	7	-	142877141	142877773	142877141	142877279	142877650	142877773	7183	46,52	12,11	31,23	16,7	444	73	0.0957152	0.52089	0.387,0.437	0.242,0.351	0.116	11.6	11.6
7712	ENSG00000131748	STARD3	17	+	39657972	39658522	39657972	39658026	39658404	39658522	7712	18,21	68,37	43,26	65,56	451	73	0.0957555	0.52089	0.041,0.084	0.097,0.07	-0.021	-2.1	2.1
4638	ENSG00000132128	LRRC41	1	-	46298283	46300780	46298283	46298370	46300531	46300780	4638	221171	0,0	111105	1,1	2234	73	0.0958971	0.521082	1.0,1.0	0.784,0.774	0.221	22.1	22.1
4936	ENSG00000160298	C21orf58	21	-	46301129	46302154	46301129	46301713	46301996	46302154	4936	28,26	1,1	22,34	1,0	356	73	0.0961415	0.521989	0.852,0.842	0.819,1.0	-0.063	-6.3	6.3
5880	ENSG00000140632	GLYR1	16	-	4803202	4805310	4803202	4804148	4804521	4805310	5880	539471	18,10	537606	8,11	446	73	0.0966813	0.52281	0.831,0.885	0.917,0.9	-0.051	-5.1	5.1
6144	ENSG00000114867	EIF4G1	3	+	184320312	184320722	184320312	184320367	184320629	184320722	6144	9,17	0,0	29,29	0,3	335	73	0.0966366	0.52281	1.0,1.0	1.0,0.678	0.161	16.1	16.1
627	ENSG00000159069	FBXW5	9	-	136942045	136942695	136942045	136942466	136942546	136942695	627	36,37	167124	40,76	146185	153	73	0.096381	0.52281	0.093,0.125	0.116,0.164	-0.031	-3.1	3.1
6977	ENSG00000138442	WDR12	2	-	202884197	202884535	202884197	202884303	202884394	202884535	6977	9,9	45,32	4,6	48,35	164	73	0.0965905	0.52281	0.082,0.111	0.036,0.071	0.043	4.3	4.3
8571	ENSG00000196352	CD55	1	+	207336692	207337409	207336692	207336818	207337328	207337409	8571	65,29	86,89	9,5	26,15	583	73	0.0964767	0.52281	0.086,0.039	0.042,0.04	0.021	2.1	2.1
2477	ENSG00000221926	TRIM16	17	-	15683035	15684299	15683035	15683157	15684195	15684299	2477	53,62	4,7	74,91	4,3	1111	73	0.0969243	0.523702	0.465,0.368	0.549,0.666	-0.191	-19.1	19.1
3035	ENSG00000115464	USP34	2	-	61241559	61241794	61241559	61241655	61241765	61241794	3035	6,4	48,31	2,2	38,33	183	73	0.0971249	0.524366	0.047,0.049	0.021,0.024	0.026	2.6	2.6
3622	ENSG00000179532	DNHD1	11	+	6570008	6570396	6570008	6570100	6570246	6570396	3622	2,1	1,1	0,0	1,1	219	73	0.0972218	0.524468	0.4,0.25	0.0,0.0	0.325	32.5	32.5
306	ENSG00000223756	TSSC2	11	+	3397116	3398090	3397116	3397406	3397861	3398090	306	25,20	0,0	45,44	2,1	528	73	0.0975077	0.525588	1.0,1.0	0.757,0.859	0.192	19.2	19.2
4232	ENSG00000126088	UROD	1	+	45013135	45013354	45013135	45013215	45013291	45013354	4232	84,44	150114	73,57	195170	149	73	0.0981121	0.528423	0.215,0.159	0.155,0.141	0.039	3.9	3.9
7143	ENSG00000070423	RNF126	19	-	648881	649748	648881	648975	649678	649748	7143	38,20	44,36	53,62	44,66	776	73	0.0984261	0.529267	0.075,0.05	0.102,0.081	-0.029	-2.9	2.9
8700	ENSG00000130714	POMT1	9	+	131509902	131510415	131509902	131509996	131510259	131510415	8700	18,15	10,8	13,18	22,12	336	73	0.098354	0.529267	0.281,0.289	0.114,0.246	0.105	10.5	10.5
3997	ENSG00000129422	MTUS1	8	-	17653424	17654666	17653424	17653498	17654560	17654666	3997	39,16	35,19	29,17	39,34	1135	73	0.0987407	0.530111	0.067,0.051	0.046,0.031	0.02	2	2
5088	ENSG00000122678	POLM	7	-	44074130	44074530	44074130	44074220	44074397	44074530	5088	21,22	2,2	18,21	3,6	250	73	0.0987128	0.530111	0.754,0.763	0.637,0.505	0.188	18.8	18.8
1654	ENSG00000172809	RPL38	17	+	74203703	74203958	74203703	74203770	74203917	74203958	1654	597400	10,2	688578	4,3	220	73	0.0988328	0.530182	0.952,0.985	0.983,0.985	-0.016	-1.6	1.6
622	ENSG00000198721	ECI2	6	-	4117307	4119275	4117307	4117451	4119185	4119275	622	327184	581362	168302	511550	1807	73	0.0989226	0.530241	0.022,0.02	0.013,0.022	0.003	0.3	0.3
2098	ENSG00000102225	CDK16	X	+	47228589	47228816	47228589	47228644	47228730	47228816	2098	27,21	137123	10,24	133146	159	73	0.0993271	0.531564	0.083,0.073	0.033,0.07	0.026	2.6	2.6
2321	ENSG00000161010	C5orf45	5	-	179837275	179840959	179837275	179837885	179840871	179840959	2321	586607	9,10	449572	14,13	3059	73	0.0996436	0.531564	0.608,0.592	0.434,0.512	0.127	12.7	12.7
2840	ENSG00000169964	TMEM42	3	+	44861903	44864343	44861903	44862015	44864196	44864343	2840	346222	0,2	246215	3,1	2254	73	0.0995315	0.531564	1.0,0.782	0.726,0.874	0.091	9.1	9.1
479	ENSG00000170581	STAT2	12	-	56350096	56350432	56350096	56350190	56350411	56350432	479	53,25	21,11	31,28	21,19	294	73	0.09951	0.531564	0.385,0.361	0.268,0.268	0.105	10.5	10.5
766	ENSG00000137312	FLOT1	6	-	30741189	30741704	30741189	30741333	30741613	30741704	766	50,66	219190	91,59	207188	353	73	0.099617	0.531564	0.045,0.067	0.083,0.061	-0.016	-1.6	1.6
95	ENSG00000206503	HLA-A	6	+	29942756	29943543	29942756	29943026	29943267	29943543	95	5,1	22,13	1,0	11,9	314	73	0.0996292	0.531564	0.05,0.018	0.021,0.0	0.024	2.4	2.4
1343	ENSG00000092203	TOX4	14	+	21487450	21488850	21487450	21487693	21488589	21488850	1343	51,28	53,34	23,28	39,46	969	73	0.0997568	0.531746	0.068,0.058	0.043,0.044	0.02	2	2
6891	ENSG00000106263	EIF3B	7	+	2379393	2380740	2379393	2379511	2380278	2380740	6891	343250	47,51	401419	91,94	840	73	0.100184	0.533599	0.388,0.299	0.277,0.279	0.066	6.6	6.6
2652	ENSG00000100982	PCIF1	20	+	45947262	45948023	45947262	45947438	45947523	45948023	2652	12,7	22,23	6,4	15,33	158	73	0.100301	0.533803	0.201,0.123	0.156,0.053	0.058	5.8	5.8
5328	ENSG00000134152	KATNBL1	15	-	34147199	34147425	34147199	34147282	34147379	34147425	5328	8,4	0,0	8,8	1,1	170	73	0.100527	0.53458	1.0,1.0	0.775,0.775	0.225	22.5	22.5
6290	ENSG00000184840	TMED9	5	+	177593649	177594285	177593649	177593775	177594138	177594285	6290	87,87	268253	78,87	331312	436	73	0.100738	0.535279	0.052,0.054	0.038,0.045	0.012	1.2	1.2
1464	ENSG00000100075	SLC25A1	22	-	19176666	19176903	19176666	19176693	19176845	19176903	1464	47,21	176143	51,54	333368	225	73	0.101618	0.538253	0.08,0.045	0.047,0.045	0.017	1.7	1.7
2688	ENSG00000204356	NELFE	6	-	31954554	31955096	31954554	31954892	31955058	31955096	2688	37,11	163132	31,32	141129	239	73	0.101489	0.538253	0.065,0.025	0.063,0.07	-0.022	-2.2	2.2
3451	ENSG00000121310	ECHDC2	1	-	52905033	52906611	52905033	52905090	52906518	52906611	3451	18451206	33,16	798749	18,19	1501	73	0.10153	0.538253	0.731,0.786	0.683,0.657	0.088	8.8	8.8
4344	ENSG00000226232	RP11-419C5.2	16	-	69978072	69978282	69978072	69978112	69978221	69978282	4344	2,3	39,21	6,2	22,14	182	73	0.101587	0.538253	0.02,0.054	0.099,0.054	-0.04	-4	4
848	ENSG00000111752	PHC1	12	+	8922632	8922788	8922632	8922656	8922732	8922788	848	8,6	1,1	7,6	0,0	149	73	0.102142	0.540606	0.797,0.746	1.0,1.0	-0.228	-22.8	22.8
2269	ENSG00000039523	FAM65A	16	+	67540457	67540704	67540457	67540501	67540578	67540704	2269	7,4	14,11	4,2	19,13	150	73	0.102429	0.541122	0.196,0.15	0.093,0.07	0.091	9.1	9.1
4533	ENSG00000010322	NISCH	3	+	52477573	52478282	52477573	52477642	52478154	52478282	4533	66,53	0,1	55,47	1,1	585	73	0.102481	0.541122	1.0,0.869	0.873,0.854	0.071	7.1	7.1
7942	ENSG00000104964	AES	19	-	3062173	3062557	3062173	3062180	3062463	3062557	7942	268236	5,0	343425	0,2	356	73	0.102426	0.541122	0.917,1.0	1.0,0.978	-0.03	-3	3
1163	ENSG00000100417	PMM1	22	-	41586111	41586318	41586111	41586193	41586296	41586318	1163	5,5	1,1	2,3	0,0	176	73	0.103249	0.543552	0.675,0.675	1.0,1.0	-0.325	-32.5	32.5
2447	ENSG00000167749	KLK4	19	-	50908358	50908829	50908358	50908491	50908578	50908829	2447	189146	12,7	200219	10,3	160	73	0.103264	0.543552	0.878,0.905	0.901,0.971	-0.044	-4.4	4.4
6080	ENSG00000115307	AUP1	2	-	74526940	74527363	74526940	74527124	74527247	74527363	6080	14,10	0,1	16,14	1,1	196	73	0.103166	0.543552	1.0,0.788	0.856,0.839	0.047	4.7	4.7
8655	ENSG00000117308	GALE	1	-	23796875	23797107	23796875	23796942	23797033	23797107	8655	14,22	129109	31,19	115103	164	73	0.103111	0.543552	0.046,0.082	0.107,0.076	-0.027	-2.7	2.7
726	ENSG00000047410	TPR	1	-	186341251	186343473	186341251	186341389	186343325	186343473	726	42,29	126,89	37,41	80,84	2009	73	0.103508	0.544407	0.012,0.012	0.017,0.017	-0.005	-0.5	0.5
2817	ENSG00000169727	GPS1	17	+	82051174	82051524	82051174	82051342	82051499	82051524	2817	22,3	46,51	13,15	31,32	230	73	0.103643	0.544694	0.132,0.018	0.117,0.13	-0.049	-4.9	4.9
129	ENSG00000182944	EWSR1	22	+	29288605	29291599	29288605	29288786	29291561	29291599	129	26981834	127,76	17221567	92,93	2848	73	0.103806	0.545058	0.353,0.382	0.324,0.302	0.054	5.4	5.4
5992	ENSG00000136878	USP20	9	+	129880112	129881828	129880112	129880289	129880466	129881828	5992	33,21	29,25	33,26	17,19	250	73	0.103905	0.545058	0.249,0.197	0.362,0.285	-0.101	-10.1	10.1
929	ENSG00000241370	RPP21	6	+	30345297	30346557	30345297	30345573	30346438	30346557	929	101,76	1,2	32,69	0,0	938	73	0.103956	0.545058	0.887,0.747	1.0,1.0	-0.183	-18.3	18.3
1021	ENSG00000179094	PER1	17	-	8146896	8147381	8146896	8147002	8147249	8147381	1021	18,11	14,6	6,11	11,12	320	73	0.104473	0.54692	0.227,0.295	0.111,0.173	0.119	11.9	11.9
7490	ENSG00000140939	NOL3	16	+	67174161	67174944	67174161	67174340	67174620	67174944	7490	82,66	2,2	114128	1,1	353	73	0.104394	0.54692	0.895,0.872	0.959,0.964	-0.078	-7.8	7.8
412	ENSG00000163930	BAP1	3	-	52406252	52406907	52406252	52406476	52406828	52406907	412	42,28	1,1	26,27	1,0	425	73	0.105433	0.551513	0.878,0.828	0.817,1.0	-0.055	-5.5	5.5
1423	ENSG00000203896	LIME1	20	+	63738007	63738499	63738007	63738060	63738182	63738499	1423	6,4	27,18	2,7	7,5	195	73	0.105662	0.552283	0.077,0.077	0.097,0.344	-0.143	-14.3	14.3
3712	ENSG00000119403	PHF19	9	-	120865709	120866096	120865709	120865830	120866027	120866096	3712	7,1	4,2	0,3	2,4	270	73	0.105756	0.552344	0.321,0.119	0.0,0.169	0.136	13.6	13.6
2031	ENSG00000160058	BSDC1	1	-	32394079	32394425	32394079	32394140	32394403	32394425	2031	1,1	32,30	5,3	27,31	336	73	0.105958	0.552969	0.007,0.007	0.039,0.021	-0.023	-2.3	2.3
5634	ENSG00000100462	PRMT5	14	-	22920528	22921056	22920528	22920731	22920839	22921056	5634	177143	0,3	244211	5,4	181	73	0.106133	0.553137	1.0,0.951	0.952,0.955	0.022	2.2	2.2
6270	ENSG00000100429	HDAC10	22	-	50250770	50251385	50250770	50250905	50250973	50251385	6270	25,22	16,21	23,25	24,40	141	73	0.106154	0.553137	0.447,0.352	0.332,0.244	0.111	11.1	11.1
2694	ENSG00000204356	NELFE	6	-	31956692	31957010	31956692	31956838	31956955	31957010	2694	75,46	0,2	34,42	3,1	190	73	0.106371	0.553837	1.0,0.898	0.813,0.942	0.072	7.2	7.2
5219	ENSG00000111364	DDX55	12	+	123605930	123606159	123605930	123605994	123606072	123606159	5219	14,8	0,0	7,17	0,3	151	73	0.106707	0.555155	1.0,1.0	1.0,0.733	0.133	13.3	13.3
2057	ENSG00000165516	KLHDC2	14	+	49779594	49779806	49779594	49779675	49779747	49779806	2057	57,33	107,75	24,28	82,69	145	73	0.106881	0.555632	0.211,0.181	0.128,0.17	0.047	4.7	4.7
861	ENSG00000224078	SNHG14	15	+	25103858	25106294	25103858	25103970	25106220	25106294	861	256161	0,0	214212	2,1	2323	73	0.107416	0.557981	1.0,1.0	0.771,0.869	0.18	18	18
4177	ENSG00000177943	MAMDC4	9	+	136859208	136860064	136859208	136859317	136859885	136860064	4177	92,64	28,13	40,55	6,8	641	73	0.107595	0.558481	0.272,0.359	0.432,0.439	-0.12	-12	12
1931	ENSG00000132603	NIP7	16	+	69340005	69340332	69340005	69340092	69340193	69340332	1931	5,6	70,29	4,20	52,66	174	73	0.107885	0.558516	0.029,0.08	0.031,0.113	-0.018	-1.8	1.8
2921	ENSG00000103168	TAF1C	16	-	84180169	84181186	84180169	84180344	84181042	84181186	2921	227200	5,4	200197	7,9	771	73	0.108008	0.558516	0.811,0.826	0.73,0.675	0.116	11.6	11.6
4778	ENSG00000167733	HSD11B1L	19	+	5684818	5685119	5684818	5684905	5684988	5685119	4778	7,15	8,1	7,6	11,5	156	73	0.107874	0.558516	0.291,0.875	0.229,0.36	0.288	28.8	28.8
4881	ENSG00000133316	WDR74	11	-	62833617	62833937	62833617	62833674	62833791	62833937	4881	53,20	55,57	21,34	69,71	190	73	0.108017	0.558516	0.27,0.119	0.105,0.155	0.065	6.5	6.5
8838	ENSG00000108465	CDK5RAP3	17	+	47973518	47974031	47973518	47973693	47973930	47974031	8838	105,72	12,2	75,75	2,3	310	73	0.107791	0.558516	0.673,0.894	0.898,0.855	-0.093	-9.3	9.3
464	ENSG00000169220	RGS14	5	+	177371164	177371407	177371164	177371246	177371349	177371407	464	3,1	23,18	8,10	52,49	176	73	0.108147	0.558759	0.051,0.023	0.06,0.078	-0.032	-3.2	3.2
7687	ENSG00000103174	NAGPA	16	-	5027134	5027379	5027134	5027198	5027277	5027379	7687	5,2	19,15	16,2	15,17	152	73	0.108313	0.559187	0.112,0.06	0.339,0.053	-0.11	-11	11
2711	ENSG00000111653	ING4	12	-	6652661	6653050	6652661	6652770	6652935	6653050	2711	17,12	14,15	7,2	11,6	238	73	0.108742	0.560975	0.271,0.197	0.163,0.093	0.106	10.6	10.6
2614	ENSG00000114857	NKTR	3	+	42620015	42621516	42620015	42620043	42621428	42621516	2614	158100	9,9	131138	5,5	1458	73	0.109099	0.562382	0.468,0.357	0.567,0.58	-0.161	-16.1	16.1
2189	ENSG00000173482	PTPRM	18	+	8376461	8378414	8376461	8376597	8378264	8378414	2189	447274	22,12	212213	18,13	1740	73	0.109242	0.562689	0.46,0.489	0.331,0.407	0.106	10.6	10.6
3984	ENSG00000177595	PIDD1	11	-	801444	802090	801444	801624	801964	802090	3984	9,13	8,8	8,15	20,15	413	73	0.109636	0.564286	0.166,0.223	0.066,0.15	0.087	8.7	8.7
6203	ENSG00000179818	PCBP1-AS1	2	-	70085815	70086273	70085815	70085903	70086123	70086273	6203	31,23	3,0	20,15	0,0	293	73	0.109996	0.565272	0.72,1.0	1.0,1.0	-0.14	-14	14
6224	ENSG00000100242	SUN2	22	-	38740266	38741050	38740266	38740432	38740888	38741050	6224	98,66	0,0	51,56	3,0	529	73	0.109928	0.565272	1.0,1.0	0.701,1.0	0.149	14.9	14.9
6227	ENSG00000117385	P3H1	1	-	42754868	42755217	42754868	42754990	42755164	42755217	6227	49,49	34,33	47,37	38,47	247	73	0.110444	0.567143	0.299,0.305	0.268,0.189	0.073	7.3	7.3
2670	ENSG00000170037	CNTROB	17	+	7948486	7949137	7948486	7948619	7949084	7949137	2670	38,28	11,11	39,37	21,22	538	73	0.110708	0.568063	0.319,0.257	0.201,0.186	0.095	9.5	9.5
2990	ENSG00000111640	GAPDH	12	+	6537004	6537216	6537004	6537010	6537100	6537216	2990	217157	23031538	370378	31293186	163	73	0.110898	0.568289	0.04,0.044	0.05,0.05	-0.008	-0.8	0.8
7944	ENSG00000006015	C19orf60	19	+	18590853	18592336	18590853	18590933	18592088	18592336	7944	134,72	0,0	127110	1,2	1228	73	0.110921	0.568289	1.0,1.0	0.883,0.766	0.175	17.5	17.5
4709	ENSG00000014216	CAPN1	11	+	65209848	65210096	65209848	65209917	65210017	65210096	4709	8,15	162101	9,8	170162	173	73	0.111247	0.569278	0.02,0.059	0.022,0.02	0.019	1.9	1.9
619	ENSG00000188603	CLN3	16	-	28491481	28491835	28491481	28491560	28491713	28491835	619	18,5	58,39	21,21	62,51	226	73	0.111283	0.569278	0.091,0.04	0.099,0.117	-0.043	-4.3	4.3
7020	ENSG00000071859	FAM50A	X	+	154449680	154449928	154449680	154449735	154449882	154449928	7020	106,82	274220	81,82	297256	220	73	0.111775	0.571359	0.114,0.11	0.083,0.096	0.023	2.3	2.3
7333	ENSG00000100650	SRSF5	14	+	69769181	69770540	69769181	69769251	69769510	69770540	7333	281201	9,5	230241	5,2	332	73	0.112075	0.572458	0.873,0.898	0.91,0.964	-0.052	-5.2	5.2
1074	ENSG00000167548	KMT2D	12	-	49030279	49030768	49030279	49030373	49030600	49030768	1074	29,25	1,1	19,22	0,1	300	73	0.112224	0.572787	0.876,0.859	1.0,0.843	-0.054	-5.4	5.4
1407	ENSG00000159314	ARHGAP27	17	-	45404600	45405106	45404600	45404681	45404923	45405106	1407	13,6	8,13	9,2	10,17	315	73	0.112575	0.572836	0.274,0.097	0.173,0.027	0.086	8.6	8.6
1546	ENSG00000173020	ADRBK1	11	+	67283706	67283949	67283706	67283773	67283853	67283949	1546	33,27	248179	18,15	163178	153	73	0.112462	0.572836	0.06,0.067	0.05,0.039	0.019	1.9	1.9
4899	ENSG00000125637	PSD4	2	+	113185364	113186255	113185364	113185440	113185876	113186255	4899	25,21	17,8	24,31	28,24	509	73	0.112374	0.572836	0.174,0.274	0.109,0.156	0.091	9.1	9.1
7590	ENSG00000198830	HMGN2	1	+	26473482	26473732	26473482	26473585	26473702	26473732	7590	64,58	2,0	41,36	3,1	190	73	0.112495	0.572836	0.925,1.0	0.84,0.933	0.076	7.6	7.6
616	ENSG00000188603	CLN3	16	-	28482326	28482545	28482326	28482382	28482476	28482545	616	20,16	56,36	12,18	68,55	167	73	0.113	0.574564	0.135,0.163	0.072,0.125	0.051	5.1	5.1
8916	ENSG00000132017	DCAF15	19	+	13960286	13960580	13960286	13960391	13960464	13960580	8916	22,5	7,6	13,12	19,14	146	73	0.113209	0.575194	0.611,0.294	0.255,0.3	0.175	17.5	17.5
7619	ENSG00000171848	RRM2	2	+	10122738	10123057	10122738	10122897	10122982	10123057	7619	0,3	13,5	10,21	45,74	158	73	0.113349	0.57547	0.0,0.217	0.093,0.116	0.004	0.4	0.4
8423	ENSG00000119688	ABCD4	14	-	74292747	74293248	74292747	74292869	74293153	74293248	8423	18,18	33,24	35,28	38,26	357	73	0.113543	0.57602	0.1,0.133	0.158,0.18	-0.052	-5.2	5.2
3095	ENSG00000117335	CD46	1	+	207759638	207761446	207759638	207759724	207761248	207761446	3095	96,56	270180	48,92	277265	1597	73	0.113818	0.57698	0.016,0.014	0.008,0.016	0.003	0.3	0.3
6163	ENSG00000128833	MYO5C	15	-	52213187	52213528	52213187	52213286	52213363	52213528	6163	25,16	0,0	15,13	3,0	150	73	0.114044	0.577254	1.0,1.0	0.709,1.0	0.145	14.5	14.5
8828	ENSG00000108465	CDK5RAP3	17	+	47973518	47974031	47973518	47973650	47973930	47974031	8828	135,85	255210	96,95	281240	353	73	0.114037	0.577254	0.099,0.077	0.066,0.076	0.017	1.7	1.7
1296	ENSG00000204351	SKIV2L	6	+	31963489	31963733	31963489	31963559	31963636	31963733	1296	10,4	58,30	12,9	37,36	150	73	0.114168	0.57745	0.077,0.061	0.136,0.108	-0.053	-5.3	5.3
4022	ENSG00000103024	NME3	16	-	1771069	1771410	1771069	1771171	1771279	1771410	4022	67,72	95,81	95100	149179	181	73	0.114331	0.577839	0.221,0.264	0.205,0.184	0.048	4.8	4.8
337	ENSG00000105655	ISYNA1	19	-	18437859	18438162	18437859	18437988	18438092	18438162	337	14,11	51,39	18,25	98165	177	73	0.114717	0.579349	0.102,0.104	0.07,0.059	0.038	3.8	3.8
8631	ENSG00000197879	MYO1C	17	-	1468252	1468490	1468252	1468308	1468402	1468490	8631	104,76	223193	69,83	196261	167	73	0.114802	0.579349	0.169,0.147	0.133,0.122	0.03	3	3
4358	ENSG00000089820	ARHGAP4	X	-	153913209	153913600	153913209	153913299	153913408	153913600	4358	3,1	0,0	6,0	0,1	182	73	0.115234	0.581095	1.0,1.0	1.0,0.0	0.5	50	50
2531	ENSG00000067064	IDI1	10	-	1043300	1044171	1043300	1043393	1043998	1044171	2531	69,77	137,98	83106	200198	678	73	0.115429	0.581643	0.051,0.078	0.043,0.054	0.016	1.6	1.6
3319	ENSG00000187796	CARD9	9	-	136367215	136367976	136367215	136367257	136367636	136367976	3319	9,3	2,2	0,3	1,1	452	73	0.115782	0.582427	0.421,0.195	0.0,0.326	0.145	14.5	14.5
3366	ENSG00000128604	IRF5	7	+	128947022	128947535	128947022	128947056	128947229	128947535	3366	12,8	12,12	2,5	7,10	246	73	0.115715	0.582427	0.229,0.165	0.078,0.129	0.093	9.3	9.3
8235	ENSG00000121060	TRIM25	17	-	56895342	56895582	56895342	56895441	56895520	56895582	8235	9,9	44,32	7,4	28,60	152	73	0.115845	0.582427	0.089,0.119	0.107,0.031	0.035	3.5	3.5
1661	ENSG00000171453	POLR1C	6	+	43520068	43520310	43520068	43520185	43520274	43520310	1661	37,18	41,42	33,25	72,68	162	73	0.116073	0.583141	0.289,0.162	0.171,0.142	0.069	6.9	6.9
6807	ENSG00000130935	NOL11	17	+	67738121	67739010	67738121	67738355	67738931	67739010	6807	68,37	105,64	51,46	119,97	649	73	0.116318	0.583932	0.068,0.061	0.046,0.051	0.016	1.6	1.6
2102	ENSG00000102225	CDK16	X	+	47226993	47227223	47226993	47227099	47227180	47227223	2102	20,29	130133	40,40	142165	154	73	0.116492	0.584373	0.068,0.094	0.118,0.103	-0.029	-2.9	2.9
4000	ENSG00000130244	FAM98C	19	+	38403337	38403694	38403337	38403486	38403559	38403694	4000	4,3	8,11	2,1	11,10	146	73	0.116711	0.585031	0.2,0.12	0.083,0.048	0.095	9.5	9.5
8802	ENSG00000130726	TRIM28	19	+	58550197	58550403	58550197	58550284	58550376	58550403	8802	51,22	123127	25,45	173171	165	73	0.11688	0.585444	0.155,0.071	0.06,0.104	0.031	3.1	3.1
2418	ENSG00000120616	EPC1	10	-	32291162	32292644	32291162	32291322	32292495	32292644	2418	11,2	45,27	11,10	44,18	1246	73	0.117189	0.586553	0.014,0.004	0.014,0.032	-0.014	-1.4	1.4
5481	ENSG00000122435	TRMT13	1	+	100140407	100141019	100140407	100140514	100140966	100141019	5481	167103	6,5	84119	2,2	525	73	0.117465	0.587064	0.795,0.741	0.854,0.892	-0.105	-10.5	10.5
5831	ENSG00000146830	GIGYF1	7	-	100687358	100687597	100687358	100687406	100687504	100687597	5831	5,2	66,56	2,11	58,52	171	73	0.117405	0.587064	0.031,0.015	0.015,0.083	-0.026	-2.6	2.6
4957	ENSG00000107281	NPDC1	9	-	137040511	137040737	137040511	137040598	137040670	137040737	4957	18,29	210185	16,26	234283	145	73	0.117912	0.588858	0.041,0.073	0.033,0.044	0.018	1.8	1.8
1943	ENSG00000171720	HDAC3	5	-	141629683	141629931	141629683	141629739	141629859	141629931	1943	7,11	64,38	18,14	61,49	193	73	0.118189	0.589803	0.04,0.099	0.1,0.098	-0.029	-2.9	2.9
6082	ENSG00000115307	AUP1	2	-	74529131	74529499	74529131	74529282	74529361	74529499	6082	18,10	69,54	6,17	92,76	152	73	0.118366	0.590248	0.111,0.082	0.03,0.097	0.033	3.3	3.3
518	ENSG00000168701	TMEM208	16	+	67228494	67228881	67228494	67228631	67228796	67228881	518	20,20	137135	13,15	151140	238	73	0.118485	0.590406	0.043,0.043	0.026,0.032	0.014	1.4	1.4
4135	ENSG00000158856	DMTN	8	+	22069015	22069518	22069015	22069060	22069418	22069518	4135	7,8	20,8	4,3	11,16	431	73	0.118918	0.59125	0.056,0.145	0.058,0.031	0.056	5.6	5.6
4699	ENSG00000182473	EXOC7	17	-	76087653	76088562	76087653	76087720	76088463	76088562	4699	75,52	2,3	89,65	1,1	816	73	0.118772	0.59125	0.77,0.608	0.888,0.853	-0.181	-18.1	18.1
499	ENSG00000183735	TBK1	12	+	64485454	64486017	64485454	64485513	64485925	64486017	499	22,2	90,57	24,13	70,76	485	73	0.118874	0.59125	0.035,0.005	0.049,0.025	-0.017	-1.7	1.7
7872	ENSG00000148719	DNAJB12	10	-	72332829	72335931	72332829	72334617	72335779	72335931	7872	157136	56,32	155155	29,38	1235	73	0.119635	0.593939	0.142,0.201	0.24,0.194	-0.046	-4.6	4.6
8566	ENSG00000156261	CCT8	21	-	29066715	29067071	29066715	29066777	29066890	29067071	8566	18,21	313238	13,26	418408	186	73	0.119596	0.593939	0.022,0.033	0.012,0.024	0.009	0.9	0.9
1788	ENSG00000102316	MAGED2	X	+	54815247	54816007	54815247	54815690	54815880	54816007	1788	31,31	87,70	18,22	68,80	263	73	0.119799	0.594314	0.09,0.109	0.068,0.071	0.03	3	3
3571	ENSG00000173559	NABP1	2	+	191683289	191683804	191683289	191683393	191683728	191683804	3571	36,21	1,1	32,33	0,1	408	73	0.12015	0.594738	0.866,0.79	1.0,0.855	-0.099	-9.9	9.9
4745	ENSG00000139579	NABP2	12	+	56226178	56226419	56226178	56226260	56226355	56226419	4745	27,12	158,76	10,16	121120	168	73	0.120053	0.594738	0.069,0.064	0.035,0.055	0.022	2.2	2.2
5295	ENSG00000145736	GTF2H2	5	-	71048761	71049158	71048761	71048849	71049067	71049158	5295	5,14	44,34	9,10	90,54	291	73	0.120148	0.594738	0.028,0.094	0.024,0.044	0.027	2.7	2.7
4456	ENSG00000102054	RBBP7	X	-	16852550	16852782	16852550	16852628	16852748	16852782	4456	32,24	136110	27,18	130157	193	73	0.120303	0.595057	0.082,0.076	0.073,0.042	0.022	2.2	2.2
612	ENSG00000148290	SURF1	9	-	133351912	133352140	133351912	133351982	133352060	133352140	612	34,27	253152	16,19	171161	151	73	0.120823	0.597189	0.061,0.079	0.043,0.054	0.022	2.2	2.2
201	ENSG00000163702	IL17RC	3	+	9923880	9924291	9923880	9924020	9924231	9924291	201	42,31	25,20	37,33	32,34	284	73	0.121121	0.597837	0.302,0.285	0.229,0.2	0.079	7.9	7.9
2687	ENSG00000141497	ZMYND15	17	+	4743766	4744107	4743766	4743847	4743990	4744107	2687	3,1	17,6	1,0	5,4	216	73	0.121135	0.597837	0.056,0.053	0.063,0.0	0.023	2.3	2.3
7439	ENSG00000011485	PPP5C	19	+	46387365	46388448	46387365	46387453	46388407	46388448	7439	15,5	73,49	27,18	83,96	1027	73	0.121398	0.597837	0.014,0.007	0.023,0.013	-0.007	-0.7	0.7
7691	ENSG00000113240	CLK4	5	-	178616881	178618778	178616881	178616948	178617343	178618778	7691	27,15	35,18	19,11	3,13	468	73	0.121253	0.597837	0.107,0.115	0.497,0.117	-0.196	-19.6	19.6
8192	ENSG00000112739	PRPF4B	6	+	4061654	4062299	4061654	4061700	4062212	4062299	8192	153116	4,1	119131	7,3	585	73	0.121327	0.597837	0.827,0.935	0.68,0.845	0.119	11.9	11.9
3673	ENSG00000145555	MYO10	5	-	16780523	16780755	16780523	16780607	16780727	16780755	3673	6,5	0,0	0,5	1,0	193	73	0.121494	0.597872	1.0,1.0	0.0,1.0	0.5	50	50
7939	ENSG00000104964	AES	19	-	3054022	3054240	3054022	3054037	3054119	3054240	7939	112115	28,19	104130	16,16	155	73	0.121646	0.598184	0.653,0.74	0.754,0.793	-0.077	-7.7	7.7
5837	ENSG00000178467	P4HTM	3	+	49004860	49005867	49004860	49005046	49005776	49005867	5837	344238	53,33	245214	53,38	803	73	0.121816	0.598218	0.371,0.396	0.296,0.339	0.066	6.6	6.6
6958	ENSG00000141452	C18orf8	18	+	23530228	23530612	23530228	23530297	23530386	23530612	6958	10,8	32,23	23,25	43,49	162	73	0.121831	0.598218	0.123,0.135	0.194,0.187	-0.061	-6.1	6.1
6428	ENSG00000072778	ACADVL	17	+	7220121	7220676	7220121	7220197	7220463	7220676	6428	174138	570439	130181	584650	339	73	0.122172	0.599454	0.062,0.063	0.046,0.057	0.011	1.1	1.1
7431	ENSG00000185507	IRF7	11	-	615096	615647	615096	615259	615344	615647	7431	68,55	32,37	23,48	27,33	158	73	0.122567	0.600953	0.495,0.407	0.282,0.402	0.109	10.9	10.9
1804	ENSG00000160753	RUSC1	1	+	155325101	155325490	155325101	155325178	155325315	155325490	1804	8,18	62,31	16,34	52,56	210	73	0.122737	0.60135	0.043,0.168	0.097,0.174	-0.03	-3	3
7195	ENSG00000237441	RGL2	6	-	33293794	33294066	33293794	33293935	33294033	33294066	7195	24,26	2,5	19,16	1,1	171	73	0.12311	0.602737	0.837,0.689	0.89,0.872	-0.118	-11.8	11.8
2702	ENSG00000129245	FXR2	17	-	7593917	7594332	7593917	7594004	7594231	7594332	2702	28,17	0,1	37,24	0,3	300	73	0.12347	0.604061	1.0,0.805	1.0,0.661	0.072	7.2	7.2
1145	ENSG00000282851	BISPR	19	+	17405823	17406296	17405823	17405987	17406076	17406296	1145	5,11	5,8	13,11	5,4	162	73	0.123722	0.60423	0.311,0.383	0.54,0.553	-0.2	-20	20
5610	ENSG00000167792	NDUFV1	11	+	67608399	67608722	67608399	67608478	67608551	67608722	5610	161120	509339	149129	527507	146	73	0.124029	0.60423	0.137,0.15	0.124,0.113	0.025	2.5	2.5
6006	ENSG00000100722	ZC3H14	14	+	88609266	88609803	88609266	88609403	88609711	88609803	6006	79,60	92,79	55,63	96,99	381	73	0.124044	0.60423	0.141,0.127	0.099,0.109	0.03	3	3
6299	ENSG00000184575	XPOT	12	+	64425037	64425457	64425037	64425138	64425337	64425457	6299	742497	44,35	298236	13,11	272	73	0.123824	0.60423	0.819,0.792	0.86,0.852	-0.05	-5	5
6346	ENSG00000236438	FAM157A	3	+	198169784	198170059	198169784	198169872	198170004	198170059	6346	3,4	0,0	0,9	1,0	205	73	0.12391	0.60423	1.0,1.0	0.0,1.0	0.5	50	50
7701	ENSG00000110888	CAPRIN2	12	-	30714958	30716676	30714958	30715081	30716507	30716676	7701	199168	3,4	169179	18,3	1499	73	0.124027	0.60423	0.764,0.672	0.314,0.744	0.189	18.9	18.9
5300	ENSG00000109065	NAT9	17	-	74771959	74772277	74771959	74772039	74772217	74772277	5300	70,67	4,3	63,70	1,2	251	73	0.124224	0.604234	0.836,0.867	0.948,0.911	-0.078	-7.8	7.8
5981	ENSG00000185133	INPP5J	22	+	31124844	31126010	31124844	31124906	31125832	31126010	5981	138138	0,1	122113	1,1	999	73	0.124196	0.604234	1.0,0.91	0.899,0.892	0.06	6	6
3135	ENSG00000088826	SMOX	20	+	4182088	4182848	4182088	4182323	4182482	4182848	3135	15,9	1,1	8,4	0,1	232	73	0.124921	0.605031	0.825,0.739	1.0,0.557	0.004	0.4	0.4
3226	ENSG00000172785	CBWD1	9	-	145964	146158	145964	145979	146101	146158	3226	1,3	0,0	0,3	1,0	195	73	0.124632	0.605031	1.0,1.0	0.0,1.0	0.5	50	50
3374	ENSG00000198276	UCKL1	20	-	63945804	63946267	63945804	63945988	63946160	63946267	3374	36,29	1,1	17,16	1,3	245	73	0.124961	0.605031	0.915,0.896	0.835,0.614	0.181	18.1	18.1
5337	ENSG00000075089	ACTR6	12	+	100210165	100210320	100210165	100210208	100210294	100210320	5337	19,9	69,60	10,6	55,68	159	73	0.124626	0.605031	0.112,0.064	0.077,0.039	0.03	3	3
5467	ENSG00000162572	SCNN1D	1	+	1290502	1290694	1290502	1290555	1290636	1290694	5467	1,3	17,5	3,4	2,11	154	73	0.124691	0.605031	0.027,0.221	0.416,0.147	-0.157	-15.7	15.7
7679	ENSG00000026025	VIM	10	+	17235168	17236379	17235168	17235389	17235845	17236379	7679	6,0	7,5	0,2	3,9	529	73	0.124781	0.605031	0.106,0.0	0.0,0.03	0.038	3.8	3.8
8784	ENSG00000171456	ASXL1	20	+	32428127	32428422	32428127	32428229	32428324	32428422	8784	14,13	2,0	26,17	4,0	168	73	0.125018	0.605031	0.753,1.0	0.739,1.0	0.007	0.7	0.7
206	ENSG00000237765	FAM200B	4	+	15686235	15687148	15686235	15686462	15687000	15687148	206	233156	8,9	159140	15,8	611	73	0.125169	0.605327	0.777,0.674	0.559,0.676	0.108	10.8	10.8
4228	ENSG00000071564	TCF3	19	-	1619110	1619474	1619110	1619234	1619315	1619474	4228	5,2	10,7	1,5	14,28	154	73	0.125743	0.606817	0.192,0.119	0.033,0.078	0.1	10	10
6256	ENSG00000167969	ECI1	16	-	2244137	2244552	2244137	2244310	2244405	2244552	6256	27,17	0,1	14,24	2,1	168	73	0.125747	0.606817	1.0,0.881	0.753,0.912	0.108	10.8	10.8
6709	ENSG00000134574	DDB2	11	+	47234756	47235412	47234756	47234876	47235269	47235412	6709	57,44	0,0	70,53	2,1	466	73	0.125574	0.606817	1.0,1.0	0.846,0.893	0.131	13.1	13.1
1618	ENSG00000164896	FASTK	7	-	151077309	151077780	151077309	151077401	151077626	151077780	1618	169147	0,2	152166	4,1	298	73	0.1263	0.607035	1.0,0.947	0.903,0.976	0.034	3.4	3.4
4980	ENSG00000176834	VSIG10	12	-	118070952	118071469	118070952	118071064	118071358	118071469	4980	24,15	2,0	31,13	0,3	367	73	0.126248	0.607035	0.705,1.0	1.0,0.463	0.121	12.1	12.1
5559	ENSG00000160200	CBS	21	-	43065465	43065695	43065465	43065521	43065615	43065695	5559	41,26	241213	36,21	134139	167	73	0.126334	0.607035	0.069,0.051	0.105,0.062	-0.023	-2.3	2.3
5693	ENSG00000172354	GNB2	7	+	100677497	100677818	100677497	100677660	100677751	100677818	5693	94,92	814595	123131	694844	164	73	0.12611	0.607035	0.049,0.064	0.073,0.065	-0.013	-1.3	1.3
6708	ENSG00000134574	DDB2	11	+	47215111	47216472	47215111	47215248	47216335	47216472	6708	64,40	0,0	165115	0,3	1160	73	0.126266	0.607035	1.0,1.0	1.0,0.707	0.147	14.7	14.7
8011	ENSG00000136826	KLF4	9	-	107487027	107488267	107487027	107487192	107487294	107488267	8011	2,2	15,11	0,0	2,3	175	73	0.126311	0.607035	0.053,0.07	0.0,0.0	0.061	6.1	6.1
6939	ENSG00000155363	MOV10	1	+	112698286	112698789	112698286	112698478	112698714	112698789	6939	33,24	33,36	40,18	13,23	309	73	0.126454	0.607102	0.191,0.136	0.421,0.156	-0.125	-12.5	12.5
7446	ENSG00000182199	SHMT2	12	+	57229572	57229811	57229572	57229587	57229723	57229811	7446	87,78	2,1	55,54	5,1	209	73	0.126528	0.607102	0.938,0.965	0.793,0.95	0.08	8	8
5441	ENSG00000137802	MAPKBP1	15	+	41812515	41813781	41812515	41813101	41813620	41813781	5441	6,6	7,6	3,3	8,7	592	73	0.126725	0.607413	0.096,0.11	0.044,0.05	0.056	5.6	5.6
5761	ENSG00000076382	SPAG5	17	-	28578009	28578292	28578009	28578090	28578217	28578292	5761	27,16	64,47	14,18	55,72	200	73	0.126774	0.607413	0.133,0.111	0.085,0.084	0.037	3.7	3.7
3167	ENSG00000214063	TSPAN4	11	+	865512	865825	865512	865614	865693	865825	3167	37,18	52,53	30,34	99,89	152	73	0.127446	0.609418	0.255,0.14	0.127,0.155	0.056	5.6	5.6
4766	ENSG00000213780	GTF2H4	6	+	30913109	30913387	30913109	30913157	30913308	30913387	4766	7,6	37,22	17,17	42,52	224	73	0.127497	0.609418	0.058,0.082	0.117,0.096	-0.037	-3.7	3.7
5890	ENSG00000149532	CPSF7	11	-	61420469	61421608	61420469	61420573	61421389	61421608	5890	112,57	81,62	68,76	80,85	889	73	0.127555	0.609418	0.102,0.07	0.065,0.068	0.019	1.9	1.9
7190	ENSG00000237441	RGL2	6	-	33293412	33293699	33293412	33293524	33293603	33293699	7190	56,29	137107	17,30	92,97	152	73	0.127419	0.609418	0.164,0.115	0.082,0.129	0.034	3.4	3.4
2727	ENSG00000148337	CIZ1	9	-	128178708	128179415	128178708	128178904	128179072	128179415	2727	236198	15,9	149158	11,16	241	73	0.127958	0.61091	0.827,0.87	0.804,0.749	0.072	7.2	7.2
4414	ENSG00000183077	AFMID	17	+	78202494	78202734	78202494	78202603	78202702	78202734	4414	21,23	58,36	26,12	58,67	172	73	0.128286	0.612042	0.133,0.213	0.16,0.071	0.057	5.7	5.7
4353	ENSG00000065361	ERBB3	12	+	56098499	56098905	56098499	56098575	56098758	56098905	4353	46,26	131,96	33,27	82,51	256	73	0.128442	0.612353	0.091,0.072	0.103,0.131	-0.036	-3.6	3.6
1513	ENSG00000013573	DDX11	12	+	31089402	31090094	31089402	31089490	31089890	31090094	1513	53,24	0,5	58,80	1,1	473	73	0.128544	0.612403	1.0,0.426	0.9,0.925	-0.2	-20	20
7337	ENSG00000075711	DLG1	3	-	197065275	197065809	197065275	197065448	197065707	197065809	7337	29,23	74,48	20,31	41,38	332	73	0.128714	0.612783	0.079,0.095	0.097,0.152	-0.038	-3.8	3.8
624	ENSG00000228474	OST4	2	-	27071325	27071649	27071325	27071463	27071600	27071649	624	30,16	344270	38,35	384325	210	73	0.128989	0.61357	0.029,0.02	0.033,0.036	-0.01	-1	1
7426	ENSG00000103266	STUB1	16	+	681792	682076	681792	681880	682058	682076	7426	591442	7,1	573661	2,1	251	73	0.129062	0.61357	0.961,0.992	0.988,0.995	-0.015	-1.5	1.5
228	ENSG00000185813	PCYT2	17	-	81906099	81906546	81906099	81906177	81906463	81906546	228	14,20	64,36	64,49	112124	359	73	0.129498	0.615205	0.043,0.102	0.104,0.074	-0.017	-1.7	1.7
3044	ENSG00000100802	C14orf93	14	-	22998426	22999156	22998426	22998741	22999053	22999156	3044	25,22	3,0	15,27	2,4	385	73	0.129723	0.61584	0.612,1.0	0.587,0.561	0.232	23.2	23.2
3291	ENSG00000106077	ABHD11	7	-	73737220	73737735	73737220	73737391	73737561	73737735	3291	66,41	40,39	85,68	84,77	243	73	0.130008	0.616759	0.331,0.24	0.233,0.21	0.064	6.4	6.4
7961	ENSG00000026036	RTEL1-TNFRSF6B	20	+	63678144	63678346	63678144	63678183	63678267	63678346	7961	9,2	29,16	0,6	25,27	157	73	0.130276	0.617594	0.126,0.055	0.0,0.094	0.043	4.3	4.3
5429	ENSG00000183960	KCNH8	3	+	19450105	19451404	19450105	19450305	19451154	19451404	5429	387213	44,21	292167	44,24	922	73	0.130699	0.618363	0.411,0.445	0.344,0.355	0.079	7.9	7.9
5776	ENSG00000163435	ELF3	1	+	202011956	202012436	202011956	202012178	202012343	202012436	5776	18,10	46,27	6,3	22,18	238	73	0.130714	0.618363	0.107,0.102	0.077,0.049	0.041	4.1	4.1
7394	ENSG00000116478	HDAC1	1	+	32331675	32332242	32331675	32331806	32332089	32332242	7394	67,49	417355	42,43	391355	356	73	0.130596	0.618363	0.032,0.028	0.022,0.024	0.007	0.7	0.7
241	ENSG00000100897	DCAF11	14	+	24115203	24115392	24115203	24115293	24115381	24115392	241	19,5	55,32	15,25	40,53	161	73	0.130878	0.618705	0.135,0.066	0.145,0.176	-0.06	-6	6
3662	ENSG00000100316	RPL3	22	-	39313190	39314208	39313190	39313310	39314106	39314208	3662	1204862	2,2	14081180	7,3	869	73	0.131129	0.619456	0.981,0.973	0.944,0.971	0.019	1.9	1.9
2644	ENSG00000174233	ADCY6	12	-	48770765	48771973	48770765	48770970	48771709	48771973	2644	246152	26,13	149130	21,19	812	73	0.131643	0.621011	0.46,0.512	0.389,0.381	0.101	10.1	10.1
6987	ENSG00000165055	METTL2B	7	+	128476728	128477173	128476728	128476875	128477081	128477173	6987	59,39	23,26	44,51	31,42	279	73	0.131609	0.621011	0.402,0.282	0.271,0.241	0.086	8.6	8.6
1465	ENSG00000100075	SLC25A1	22	-	19177726	19178041	19177726	19177865	19177941	19178041	1465	21,11	123117	31,48	197227	149	73	0.132062	0.621682	0.077,0.044	0.072,0.094	-0.022	-2.2	2.2
6128	ENSG00000224843	LINC00240	6	+	27023253	27023924	27023253	27023397	27023764	27023924	6128	4,7	2,0	10,2	0,0	440	73	0.132031	0.621682	0.249,1.0	1.0,1.0	-0.375	-37.5	37.5
6777	ENSG00000178038	ALS2CL	3	-	46671487	46672033	46671487	46671584	46671883	46672033	6777	32,44	27,15	25,15	24,13	372	73	0.131979	0.621682	0.189,0.365	0.17,0.185	0.1	10	10
7472	ENSG00000168970	JMJD7-PLA2G4B	15	+	41845202	41845775	41845202	41845320	41845637	41845775	7472	8,2	21,20	6,5	10,9	390	73	0.132214	0.621959	0.067,0.018	0.101,0.094	-0.055	-5.5	5.5
3713	ENSG00000161638	ITGA5	12	-	54404429	54404894	54404429	54404475	54404702	54404894	3713	3,4	23,13	2,7	9,8	300	73	0.132755	0.62407	0.031,0.07	0.051,0.176	-0.063	-6.3	6.3
7821	ENSG00000136942	RPL35	9	-	124861418	124861936	124861418	124861555	124861874	124861936	7821	75,48	5,3	51,80	0,4	392	73	0.132944	0.624523	0.736,0.749	1.0,0.788	-0.152	-15.2	15.2
2765	ENSG00000160211	G6PD	X	-	154535953	154536178	154535953	154536045	154536140	154536178	2765	13,4	54,39	16,17	162170	168	73	0.133601	0.626247	0.095,0.043	0.041,0.042	0.028	2.8	2.8
3665	ENSG00000213024	NUP62	19	-	49927693	49929504	49927693	49927815	49929325	49929504	3665	372322	6,7	205319	14,6	1583	73	0.133712	0.626247	0.741,0.68	0.403,0.71	0.154	15.4	15.4
4796	ENSG00000179115	FARSA	19	-	12924638	12925003	12924638	12924807	12924903	12925003	4796	22,16	98,76	21,28	157180	169	73	0.13371	0.626247	0.088,0.083	0.055,0.063	0.026	2.6	2.6
5465	ENSG00000172831	CES2	16	+	66941505	66941756	66941505	66941646	66941747	66941756	5465	4,5	0,0	1,5	2,0	174	73	0.133777	0.626247	1.0,1.0	0.173,1.0	0.413	41.3	41.3
8613	ENSG00000154134	ROBO3	11	+	124877518	124878131	124877518	124877752	124877936	124878131	8613	44,43	2,1	28,44	1,0	257	73	0.133695	0.626247	0.862,0.924	0.888,1.0	-0.051	-5.1	5.1
1495	ENSG00000204525	HLA-C	6	-	31269337	31269666	31269337	31269385	31269494	31269666	1495	19,21	0,1	19,22	3,0	182	73	0.134219	0.626766	1.0,0.894	0.718,1.0	0.088	8.8	8.8
2213	ENSG00000007392	LUC7L	16	-	227241	228402	227241	227336	228332	228402	2213	515374	13,8	389476	6,6	1069	73	0.134323	0.626766	0.73,0.761	0.816,0.844	-0.084	-8.4	8.4
4038	ENSG00000179387	ELMOD2	4	+	140524217	140525570	140524217	140524279	140525419	140525570	4038	22,13	0,2	12,15	0,0	1213	73	0.13454	0.626766	1.0,0.281	1.0,1.0	-0.359	-35.9	35.9
603	ENSG00000100241	SBF1	22	-	50447321	50447609	50447321	50447453	50447521	50447609	603	17,12	98,53	5,5	42,43	141	73	0.134087	0.626766	0.082,0.105	0.058,0.057	0.036	3.6	3.6
6307	ENSG00000131652	THOC6	16	+	3025707	3026288	3025707	3025823	3025923	3026288	6307	10,11	28,9	4,10	17,28	173	73	0.134526	0.626766	0.131,0.34	0.09,0.131	0.125	12.5	12.5
7953	ENSG00000104299	INTS9	8	-	28769600	28770026	28769600	28769747	28769888	28770026	7953	4,4	0,0	2,0	0,1	214	73	0.134185	0.626766	1.0,1.0	1.0,0.0	0.5	50	50
8626	ENSG00000056736	IL17RB	3	+	53857615	53858818	53857615	53857690	53858718	53858818	8626	154134	3,0	250200	5,4	1101	73	0.134421	0.626766	0.773,1.0	0.768,0.768	0.119	11.9	11.9
4913	ENSG00000102901	CENPT	16	-	67832227	67832545	67832227	67832315	67832454	67832545	4913	47,34	51,30	24,24	36,34	212	73	0.134897	0.627559	0.241,0.281	0.187,0.196	0.07	7	7
614	ENSG00000188603	CLN3	16	-	28482104	28482382	28482104	28482198	28482326	28482382	614	24,17	35,35	15,23	63,40	201	73	0.134804	0.627559	0.199,0.15	0.08,0.173	0.048	4.8	4.8
4378	ENSG00000068903	SIRT2	19	-	38880684	38880849	38880684	38880736	38880820	38880849	4378	3,12	65,46	3,6	81,47	157	73	0.135193	0.628504	0.021,0.108	0.017,0.056	0.028	2.8	2.8
2837	ENSG00000113163	COL4A3BP	5	-	75419194	75419424	75419194	75419239	75419340	75419424	2837	6,1	0,2	2,4	0,0	174	73	0.135476	0.629385	1.0,0.173	1.0,1.0	-0.413	-41.3	41.3
1919	ENSG00000213614	HEXA	15	-	72353690	72355624	72353690	72353737	72355558	72355624	1919	43,44	92,58	42,24	91,66	1894	73	0.135699	0.629572	0.018,0.028	0.017,0.014	0.007	0.7	0.7
7586	ENSG00000198830	HMGN2	1	+	26473482	26474135	26473482	26473732	26474084	26474135	7586	222184	848535	161188	662762	425	73	0.135704	0.629572	0.043,0.056	0.04,0.041	0.009	0.9	0.9
4601	ENSG00000124228	DDX27	20	+	49243628	49244077	49243628	49243703	49243815	49244077	4601	38,18	56,36	34,31	37,36	185	73	0.135874	0.629926	0.211,0.165	0.266,0.254	-0.072	-7.2	7.2
1631	ENSG00000122566	HNRNPA2B1	7	-	26197623	26197866	26197623	26197732	26197830	26197866	1631	141111	77,58	153139	105,97	171	73	0.136328	0.630075	0.439,0.45	0.383,0.38	0.063	6.3	6.3
2121	ENSG00000135597	REPS1	6	-	138926400	138930098	138926400	138926481	138929976	138930098	2121	22,20	17,20	15,9	19,16	3568	73	0.136374	0.630075	0.026,0.02	0.016,0.011	0.009	0.9	0.9
5238	ENSG00000213983	AP1G2	14	-	23562503	23563638	23562503	23562593	23563379	23563638	5238	249142	111102	94142	74,92	859	73	0.13607	0.630075	0.16,0.106	0.097,0.116	0.026	2.6	2.6
6768	ENSG00000170242	USP47	11	+	11954896	11955145	11954896	11954944	11955033	11955145	6768	4,10	79,53	12,7	50,51	162	73	0.136241	0.630075	0.022,0.078	0.098,0.058	-0.028	-2.8	2.8
7416	ENSG00000133247	SUV420H2	19	+	55341793	55342380	55341793	55342046	55342214	55342380	7416	6,6	11,4	14,11	8,7	241	73	0.136287	0.630075	0.142,0.312	0.346,0.322	-0.107	-10.7	10.7
8025	ENSG00000166347	CYB5A	18	-	74255740	74260944	74255740	74255775	74260914	74260944	8025	427359	539352	442511	720659	5212	73	0.136586	0.630239	0.011,0.014	0.009,0.011	0.003	0.3	0.3
8271	ENSG00000071889	FAM3A	X	-	154515759	154516242	154515759	154515812	154515909	154516242	8271	87,90	12,16	69,75	13,23	170	73	0.136597	0.630239	0.757,0.707	0.695,0.583	0.093	9.3	9.3
2931	ENSG00000169714	CNBP	3	-	129171078	129171538	129171078	129171283	129171445	129171538	2931	64,52	17,10	78,54	8,10	235	73	0.137314	0.631186	0.539,0.618	0.752,0.627	-0.111	-11.1	11.1
3026	ENSG00000153339	TRAPPC8	18	-	31852437	31852663	31852437	31852504	31852594	31852663	3026	5,2	50,32	2,1	47,31	163	73	0.137835	0.631186	0.043,0.027	0.019,0.014	0.018	1.8	1.8
3611	ENSG00000120896	SORBS3	8	+	22565825	22566484	22565825	22565872	22566344	22566484	3611	21,15	13,18	12,13	20,17	545	73	0.137002	0.631186	0.178,0.1	0.074,0.093	0.056	5.6	5.6
4433	ENSG00000085978	ATG16L1	2	+	233272965	233273777	233272965	233273052	233273720	233273777	4433	8,13	0,4	9,2	3,3	741	73	0.137607	0.631186	1.0,0.243	0.228,0.062	0.476	47.6	47.6
5709	ENSG00000100577	GSTZ1	14	+	77327471	77328037	77327471	77327552	77327911	77328037	5709	57,49	136104	31,21	77,83	432	73	0.136906	0.631186	0.066,0.074	0.064,0.041	0.018	1.8	1.8
6018	ENSG00000114745	GORASP1	3	-	39100304	39100877	39100304	39100503	39100787	39100877	6018	33,40	1,1	23,33	1,0	357	73	0.137526	0.631186	0.871,0.891	0.825,1.0	-0.031	-3.1	3.1
6217	ENSG00000129197	RPAIN	17	+	5425970	5426299	5425970	5426082	5426235	5426299	6217	82,55	117,92	67,68	87,69	226	73	0.137514	0.631186	0.185,0.162	0.199,0.241	-0.047	-4.7	4.7
7085	ENSG00000162062	C16orf59	16	+	2460144	2460693	2460144	2460381	2460622	2460693	7085	9,14	6,4	29,58	4,15	314	73	0.137666	0.631186	0.259,0.449	0.628,0.473	-0.197	-19.7	19.7
8295	ENSG00000177697	CD151	11	+	836250	836843	836250	836442	836768	836843	8295	133121	203231	139174	297368	399	73	0.137121	0.631186	0.107,0.087	0.079,0.08	0.018	1.8	1.8
8713	ENSG00000090581	GNPTG	16	+	1352101	1352306	1352101	1352159	1352238	1352306	8713	0,4	29,28	6,4	37,35	152	73	0.137322	0.631186	0.0,0.064	0.072,0.052	-0.03	-3	3
960	ENSG00000162191	UBXN1	11	-	62678689	62679073	62678689	62678743	62678864	62679073	960	73,72	142103	41,30	78,81	194	73	0.137764	0.631186	0.162,0.208	0.165,0.122	0.041	4.1	4.1
3892	ENSG00000172590	MRPL52	14	+	22829905	22830110	22829905	22829944	22830052	22830110	3892	47,53	2,0	37,57	1,3	181	73	0.138175	0.632233	0.905,1.0	0.937,0.885	0.041	4.1	4.1
563	ENSG00000184470	TXNRD2	22	-	19875521	19877234	19875521	19875807	19877039	19877234	563	72,83	54,41	90,80	65,76	1305	73	0.138345	0.632233	0.069,0.102	0.072,0.056	0.021	2.1	2.1
8482	ENSG00000203875	SNHG5	6	-	85677794	85678032	85677794	85677875	85677953	85678032	8482	68,25	262151	21,25	78,66	151	73	0.138335	0.632233	0.111,0.074	0.115,0.155	-0.043	-4.3	4.3
6630	ENSG00000165533	TTC8	14	+	88841036	88841514	88841036	88841196	88841424	88841514	6630	30,20	31,33	18,24	43,39	301	73	0.13873	0.633562	0.19,0.128	0.092,0.13	0.048	4.8	4.8
1498	ENSG00000167671	UBXN6	19	-	4446499	4446920	4446499	4446719	4446835	4446920	1498	33,38	198133	46,53	187156	189	73	0.13927	0.633876	0.06,0.099	0.087,0.116	-0.022	-2.2	2.2
1625	ENSG00000166965	RCCD1	15	+	90956611	90957503	90956611	90956900	90957112	90957503	1625	19,13	1,3	23,33	7,9	285	73	0.139222	0.633876	0.83,0.526	0.457,0.484	0.207	20.7	20.7
2128	ENSG00000160688	FLAD1	1	+	154992712	154993111	154992712	154992786	154992901	154993111	2128	19,12	12,5	19,15	19,15	188	73	0.139254	0.633876	0.381,0.482	0.28,0.28	0.151	15.1	15.1
466	ENSG00000170485	NPAS2	2	+	100982230	100988276	100982230	100982377	100988078	100988276	466	42,23	0,1	23,28	6,1	5774	73	0.139202	0.633876	1.0,0.225	0.046,0.261	0.459	45.9	45.9
6778	ENSG00000178038	ALS2CL	3	-	46671487	46672033	46671487	46671768	46671883	46672033	6778	15,26	0,3	10,7	0,0	188	73	0.13914	0.633876	1.0,0.771	1.0,1.0	-0.115	-11.5	11.5
264	ENSG00000272752	STAG3L5P-PVRIG2P-PILRB	7	+	100353372	100354012	100353372	100353483	100353894	100354012	264	685494	18,21	486515	31,18	484	73	0.140098	0.636784	0.852,0.78	0.703,0.812	0.058	5.8	5.8
8790	ENSG00000177082	WDR73	15	-	84647889	84648625	84647889	84647954	84648536	84648625	8790	158128	71,46	154136	49,40	655	73	0.14009	0.636784	0.199,0.237	0.259,0.275	-0.049	-4.9	4.9
4915	ENSG00000102901	CENPT	16	-	67829764	67830548	67829764	67830088	67830389	67830548	4915	310175	26,20	221186	18,8	374	73	0.140295	0.637247	0.699,0.631	0.706,0.819	-0.097	-9.7	9.7
4964	ENSG00000213316	LTC4S	5	+	179795583	179795856	179795583	179795683	179795785	179795856	4964	13,13	8,3	16,27	3,5	175	73	0.140418	0.637374	0.404,0.644	0.69,0.693	-0.167	-16.7	16.7
3006	ENSG00000179364	PACS2	14	+	105383358	105384463	105383358	105383513	105384352	105384463	3006	42,33	25,24	55,35	43,44	912	73	0.141015	0.637747	0.119,0.099	0.093,0.06	0.033	3.3	3.3
4725	ENSG00000099330	OCEL1	19	+	17226692	17227199	17226692	17226869	17226993	17227199	4725	54,46	12,10	43,61	16,20	197	73	0.14086	0.637747	0.625,0.63	0.499,0.531	0.112	11.2	11.2
5507	ENSG00000168028	RPSA	3	+	39411895	39412434	39411895	39412061	39412276	39412434	5507	181154	9,1	205143	1,4	288	73	0.140988	0.637747	0.836,0.975	0.981,0.901	-0.036	-3.6	3.6
5824	ENSG00000165802	NSMF	9	-	137452735	137453820	137452735	137453180	137453730	137453820	5824	37,45	237180	72,83	291315	623	73	0.141068	0.637747	0.018,0.028	0.028,0.03	-0.006	-0.6	0.6
6601	ENSG00000142208	AKT1	14	-	104772877	104773379	104772877	104773092	104773250	104773379	6601	14,9	232205	20,34	338374	231	73	0.141068	0.637747	0.019,0.014	0.018,0.028	-0.006	-0.6	0.6
7293	ENSG00000169045	HNRNPH1	5	-	179616125	179617110	179616125	179616218	179617020	179617110	7293	948592	30,16	585590	10,14	875	73	0.140964	0.637747	0.725,0.755	0.83,0.779	-0.065	-6.5	6.5
3638	ENSG00000142684	ZNF593	1	+	26170417	26172060	26170417	26170480	26170574	26172060	3638	9,15	52,49	10,21	36,45	167	73	0.141434	0.638971	0.07,0.118	0.108,0.169	-0.045	-4.5	4.5
6866	ENSG00000165905	GYLTL1B	11	+	45922820	45923167	45922820	45922964	45923057	45923167	6866	29,27	2,2	38,74	9,6	166	73	0.141922	0.640743	0.864,0.856	0.65,0.844	0.113	11.3	11.3
7816	ENSG00000240303	ACAD11	3	-	132578795	132579558	132578795	132578881	132579491	132579558	7816	75,61	13,7	41,17	7,8	683	73	0.14276	0.644098	0.381,0.482	0.385,0.185	0.146	14.6	14.6
8407	ENSG00000101365	IDH3B	20	-	2659698	2660176	2659698	2659793	2660029	2660176	8407	64,44	132,66	50,58	148114	309	73	0.143224	0.645754	0.103,0.136	0.074,0.107	0.029	2.9	2.9
7804	ENSG00000141627	DYM	18	-	49391438	49391645	49391438	49391451	49391592	49391645	7804	4,0	5,9	1,1	1,1	214	73	0.143501	0.64657	0.214,0.0	0.254,0.254	-0.147	-14.7	14.7
371	ENSG00000107679	PLEKHA1	10	+	122417899	122424263	122417899	122417968	122424198	122424263	371	106,93	64,58	37,51	40,33	6303	73	0.143796	0.647466	0.019,0.018	0.011,0.018	0.004	0.4	0.4
717	ENSG00000148362	C9orf142	9	+	136992639	136992974	136992639	136992700	136992924	136992974	717	123127	53,53	208171	58,64	297	73	0.144726	0.651216	0.363,0.371	0.468,0.396	-0.065	-6.5	6.5
1872	ENSG00000127837	AAMP	2	-	218265578	218265946	218265578	218265682	218265830	218265946	1872	56,40	120,79	29,45	82125	221	73	0.144963	0.651849	0.134,0.143	0.105,0.106	0.033	3.3	3.3
7372	ENSG00000173531	MST1	3	-	49687148	49687668	49687148	49687478	49687555	49687668	7372	9,3	19,14	0,3	4,9	150	73	0.145104	0.652046	0.187,0.094	0.0,0.14	0.071	7.1	7.1
2979	ENSG00000163728	TTC14	3	+	180608700	180610003	180608700	180608810	180609629	180610003	2979	266184	35,17	171141	23,28	892	73	0.145265	0.652335	0.383,0.47	0.378,0.292	0.092	9.2	9.2
5026	ENSG00000065328	MCM10	10	+	13209090	13211104	13209090	13209133	13209226	13211104	5026	0,0	3,1	2,4	44,36	166	73	0.145416	0.652575	0.0,0.0	0.02,0.047	-0.034	-3.4	3.4
1193	ENSG00000269713	NBPF9	1	-	149081964	149082311	149081964	149082174	149082271	149082311	1193	3,5	17,7	2,3	18,21	170	73	0.145837	0.653992	0.07,0.235	0.046,0.058	0.1	10	10
1647	ENSG00000118046	STK11	19	+	1221212	1222006	1221212	1221340	1221948	1222006	1647	16,7	84,45	16,22	56,84	681	73	0.146558	0.653992	0.02,0.016	0.03,0.027	-0.01	-1	1
2084	ENSG00000198218	QRICH1	3	-	49032621	49033228	49032621	49032773	49033119	49033228	2084	77,63	55,31	93,67	27,39	419	73	0.146466	0.653992	0.196,0.261	0.375,0.23	-0.074	-7.4	7.4
3533	ENSG00000006744	ELAC2	17	-	13002273	13002579	13002273	13002356	13002440	13002579	3533	29,21	1,2	59,56	2,11	157	73	0.146321	0.653992	0.931,0.83	0.932,0.703	0.063	6.3	6.3
5511	ENSG00000104946	TBC1D17	19	+	49884511	49884758	49884511	49884559	49884658	49884758	5511	15,6	56,34	15,13	32,42	172	73	0.146246	0.653992	0.102,0.07	0.166,0.116	-0.055	-5.5	5.5
5986	ENSG00000108963	DPH1	17	+	2040217	2040605	2040217	2040374	2040504	2040605	5986	44,25	58,35	33,32	59,66	203	73	0.146518	0.653992	0.214,0.204	0.167,0.148	0.051	5.1	5.1
6114	ENSG00000175197	DDIT3	12	-	57517268	57517753	57517268	57517424	57517705	57517753	6114	1243805	187131	104,63	8,9	354	73	0.145949	0.653992	0.578,0.559	0.728,0.591	-0.091	-9.1	9.1
6129	ENSG00000224843	LINC00240	6	+	27023253	27023924	27023253	27023397	27023749	27023924	6129	4,7	2,0	10,2	0,0	425	73	0.146606	0.653992	0.256,1.0	1.0,1.0	-0.372	-37.2	37.2
6854	ENSG00000179889	PDXDC1	16	+	15031734	15032979	15031734	15031906	15032860	15032979	6854	128,66	137101	83,97	149138	1027	73	0.146152	0.653992	0.062,0.044	0.038,0.048	0.01	1	1
2450	ENSG00000173818	ENDOV	17	+	80429772	80430343	80429772	80429831	80430040	80430343	2450	22,15	4,5	13,15	1,2	282	73	0.146711	0.654028	0.587,0.437	0.771,0.66	-0.204	-20.4	20.4
756	ENSG00000172932	ANKRD13D	11	+	67291475	67291746	67291475	67291521	67291602	67291746	756	3,1	31,32	8,6	54,72	154	73	0.147156	0.655574	0.044,0.015	0.066,0.038	-0.023	-2.3	2.3
233	ENSG00000214517	PPME1	11	+	74250953	74251715	74250953	74251018	74251647	74251715	233	29,19	58,42	23,25	75,73	702	73	0.147496	0.656222	0.049,0.045	0.031,0.034	0.014	1.4	1.4
8761	ENSG00000157214	STEAP2	7	+	90232336	90237678	90232336	90232484	90236890	90237678	8761	3161220826	6,10	2629823451	4,4	4479	73	0.147459	0.656222	0.988,0.971	0.991,0.99	-0.011	-1.1	1.1
6476	ENSG00000126215	XRCC3	14	-	103711465	103712104	103711465	103711567	103712050	103712104	6476	86,50	1,2	33,54	0,0	556	73	0.148061	0.658301	0.919,0.766	1.0,1.0	-0.157	-15.7	15.7
7181	ENSG00000165125	TRPV6	7	-	142873447	142874142	142873447	142873696	142874075	142874142	7181	58,56	8,3	30,34	0,3	452	73	0.148395	0.659349	0.539,0.751	1.0,0.647	-0.178	-17.8	17.8
6301	ENSG00000160602	NEK8	17	+	28737305	28737736	28737305	28737514	28737674	28737736	6301	25,24	6,5	28,27	10,12	233	73	0.148721	0.660359	0.566,0.601	0.467,0.413	0.143	14.3	14.3
2527	ENSG00000084774	CAD	2	+	27233311	27233808	27233311	27233536	27233625	27233808	2527	3,6	8,20	11,14	14,30	162	73	0.149012	0.661214	0.145,0.119	0.261,0.174	-0.085	-8.5	8.5
1886	ENSG00000143416	SELENBP1	1	-	151365608	151365846	151365608	151365684	151365767	151365846	1886	73,55	502383	87,68	432414	156	73	0.14936	0.662322	0.064,0.063	0.086,0.071	-0.015	-1.5	1.5
5193	ENSG00000172053	QARS	3	-	49103344	49103706	49103344	49103409	49103630	49103706	5193	24,29	85,67	41,42	147190	294	73	0.14999	0.664678	0.066,0.097	0.065,0.052	0.023	2.3	2.3
7048	ENSG00000196517	SLC6A9	1	-	44000766	44001055	44000766	44000867	44000955	44001055	7048	48,33	123,99	3,4	14,15	161	73	0.15011	0.664772	0.15,0.131	0.089,0.108	0.042	4.2	4.2
7436	ENSG00000197381	ADARB1	21	+	45222017	45226560	45222017	45222107	45225546	45226560	7436	1007739	6,3	607553	2,1	3512	73	0.150209	0.664775	0.777,0.837	0.863,0.92	-0.085	-8.5	8.5
112	ENSG00000169228	RAB24	5	-	177301934	177302178	177301934	177301987	177302127	177302178	112	78,43	170110	24,26	74,82	213	73	0.150317	0.664814	0.136,0.118	0.1,0.098	0.028	2.8	2.8
2699	ENSG00000154743	TSEN2	3	+	12529761	12531659	12529761	12529873	12531569	12531659	2699	240186	23,17	139,96	16,16	1769	73	0.150569	0.665234	0.301,0.311	0.264,0.198	0.075	7.5	7.5
8658	ENSG00000117308	GALE	1	-	23798116	23798730	23798116	23798225	23798614	23798730	8658	163,95	4,6	106106	2,2	462	73	0.15061	0.665234	0.866,0.714	0.893,0.893	-0.103	-10.3	10.3
3346	ENSG00000160948	VPS28	8	-	144424717	144425772	144424717	144424819	144424945	144425772	3346	49,50	139138	47,38	155160	199	73	0.150926	0.665758	0.115,0.117	0.1,0.08	0.026	2.6	2.6
3714	ENSG00000161638	ITGA5	12	-	54403186	54403779	54403186	54403324	54403624	54403779	3714	2,5	27,17	2,0	11,18	373	73	0.15085	0.665758	0.014,0.054	0.034,0.0	0.017	1.7	1.7
3660	ENSG00000100316	RPL3	22	-	39312883	39313310	39312883	39312984	39313190	39313310	3660	277197	19431326	370292	21241705	279	73	0.151141	0.666267	0.036,0.037	0.044,0.043	-0.007	-0.7	0.7
149	ENSG00000186815	TPCN1	12	+	113288162	113288847	113288162	113288234	113288757	113288847	149	42,64	14,10	68,54	31,16	596	73	0.152808	0.669668	0.269,0.439	0.212,0.292	0.102	10.2	10.2
244	ENSG00000168389	MFSD2A	1	+	39967627	39967916	39967627	39967711	39967803	39967916	244	5,2	7,6	1,5	14,17	165	73	0.15223	0.669668	0.24,0.129	0.031,0.115	0.111	11.1	11.1
2544	ENSG00000177189	RPS6KA3	X	-	20176249	20176492	20176249	20176352	20176433	20176492	2544	10,5	63,54	13,10	47,62	154	73	0.152133	0.669668	0.07,0.042	0.116,0.071	-0.037	-3.7	3.7
25	ENSG00000147130	ZMYM3	X	-	71242169	71242424	71242169	71242302	71242382	71242424	25	46,38	0,0	33,36	1,2	153	73	0.152693	0.669668	1.0,1.0	0.94,0.896	0.082	8.2	8.2
2672	ENSG00000170037	CNTROB	17	+	7944122	7944638	7944122	7944248	7944475	7944638	2672	31,33	28,21	49,35	24,19	300	73	0.152305	0.669668	0.212,0.277	0.332,0.31	-0.077	-7.7	7.7
6076	ENSG00000180229	HERC2P3	15	-	20438926	20439655	20438926	20439123	20439507	20439655	6076	5,7	7,8	24,16	16,13	457	73	0.152447	0.669668	0.102,0.123	0.193,0.164	-0.066	-6.6	6.6
6870	ENSG00000143702	CEP170	1	-	243185778	243186422	243185778	243186072	243186258	243186422	6870	9,13	12,8	10,6	17,11	259	73	0.152781	0.669668	0.175,0.314	0.142,0.133	0.107	10.7	10.7
8327	ENSG00000090372	STRN4	19	-	46721985	46722340	46721985	46722072	46722241	46722340	8327	5,10	33,36	9,2	44,51	242	73	0.152742	0.669668	0.044,0.077	0.058,0.012	0.025	2.5	2.5
8635	ENSG00000197879	MYO1C	17	-	1471992	1472228	1471992	1472024	1472122	1472228	8635	25,29	217151	33,49	198213	171	73	0.152362	0.669668	0.047,0.076	0.066,0.089	-0.016	-1.6	1.6
3642	ENSG00000090674	MCOLN1	19	+	7527519	7527960	7527519	7527628	7527863	7527960	3642	37,13	24,21	9,18	24,18	308	73	0.153166	0.670362	0.268,0.128	0.082,0.192	0.061	6.1	6.1
4305	ENSG00000130066	SAT1	X	+	23783649	23783883	23783649	23783709	23783799	23783883	4305	47,31	575405	22,22	192199	163	73	0.153111	0.670362	0.035,0.033	0.049,0.047	-0.014	-1.4	1.4
4916	ENSG00000102901	CENPT	16	-	67832011	67832545	67832011	67832108	67832227	67832545	4916	10,10	56,37	12,10	33,27	192	73	0.153718	0.671714	0.064,0.093	0.121,0.123	-0.043	-4.3	4.3
7150	ENSG00000258472	RP11-192H23.4	17	-	28611566	28611795	28611566	28611656	28611767	28611795	7150	19,9	3,3	10,9	5,4	184	73	0.153617	0.671714	0.715,0.543	0.442,0.472	0.172	17.2	17.2
8556	ENSG00000183751	TBL3	16	+	1974055	1974292	1974055	1974107	1974196	1974292	8556	12,4	16,18	9,4	27,28	162	73	0.153774	0.671714	0.253,0.091	0.131,0.06	0.076	7.6	7.6
3118	ENSG00000197070	ARRDC1	9	+	137612895	137613510	137612895	137613006	137613412	137613510	3118	214143	1,3	159193	4,4	479	73	0.154027	0.672067	0.97,0.879	0.858,0.88	0.055	5.5	5.5
954	ENSG00000082269	FAM135A	6	+	70524930	70526698	70524930	70525191	70525863	70526698	954	167,93	4,2	49,55	0,2	745	73	0.154055	0.672067	0.804,0.82	1.0,0.729	-0.052	-5.2	5.2
6321	ENSG00000105677	TMEM147	19	+	35546671	35547029	35546671	35546808	35546944	35547029	6321	37,44	220168	40,37	261229	209	73	0.154155	0.672067	0.055,0.084	0.051,0.053	0.018	1.8	1.8
6830	ENSG00000104872	PIH1D1	19	-	49446368	49446615	49446368	49446423	49446550	49446615	6830	17,10	48,47	6,8	30,50	200	73	0.154566	0.673425	0.114,0.072	0.068,0.055	0.032	3.2	3.2
6578	ENSG00000168488	ATXN2L	16	+	28835932	28837237	28835932	28836122	28836727	28837237	6578	302302	12,3	203260	3,3	678	73	0.154672	0.67345	0.73,0.916	0.879,0.903	-0.068	-6.8	6.8
917	ENSG00000162576	MXRA8	1	-	1354029	1354212	1354029	1354106	1354192	1354212	917	62,38	72,53	47,61	99,84	159	73	0.155333	0.675889	0.283,0.248	0.179,0.25	0.051	5.1	5.1
4630	ENSG00000198000	NOL8	9	-	92298256	92298954	92298256	92298336	92298883	92298954	4630	41,25	42,29	25,29	31,54	620	73	0.156079	0.677918	0.103,0.092	0.087,0.059	0.025	2.5	2.5
520	ENSG00000168701	TMEM208	16	+	67228494	67228881	67228494	67228657	67228796	67228881	520	10,9	3,6	9,6	2,1	212	73	0.155932	0.677918	0.534,0.341	0.608,0.674	-0.204	-20.4	20.4
6808	ENSG00000130935	NOL11	17	+	67737507	67737972	67737507	67737692	67737846	67737972	6808	13,10	88,64	15,23	83,84	227	73	0.156102	0.677918	0.045,0.048	0.055,0.081	-0.022	-2.2	2.2
5214	ENSG00000111364	DDX55	12	+	123607431	123607662	123607431	123607523	123607599	123607662	5214	40,21	54,21	27,22	47,40	149	73	0.156475	0.6791	0.266,0.329	0.22,0.212	0.081	8.1	8.1
4510	ENSG00000267796	LIN37	19	+	35753086	35754157	35753086	35753253	35754016	35754157	4510	54,60	14,12	51,49	3,9	836	73	0.156834	0.680223	0.252,0.304	0.597,0.322	-0.181	-18.1	18.1
185	ENSG00000103145	HCFC1R1	16	-	3023232	3023968	3023232	3023530	3023846	3023968	185	20,17	32,15	20,11	30,32	389	73	0.157008	0.680471	0.105,0.175	0.111,0.061	0.054	5.4	5.4
8736	ENSG00000160961	ZNF333	19	+	14716993	14717733	14716993	14717089	14717656	14717733	8736	14,6	7,6	0,4	3,1	640	73	0.157094	0.680471	0.186,0.102	0.0,0.313	-0.013	-1.3	1.3
1587	ENSG00000186088	GSAP	7	-	77329332	77330367	77329332	77329391	77330238	77330367	1587	140,86	9,1	102,71	5,10	920	73	0.157337	0.680818	0.552,0.872	0.618,0.36	0.223	22.3	22.3
1894	ENSG00000143416	SELENBP1	1	-	151369003	151369769	151369003	151369554	151369712	151369769	1894	179164	238155	142140	214180	231	73	0.157478	0.680818	0.192,0.251	0.173,0.197	0.037	3.7	3.7
6151	ENSG00000114867	EIF4G1	3	+	184331265	184331606	184331265	184331364	184331471	184331606	6151	191139	525408	161199	552682	180	73	0.157442	0.680818	0.129,0.121	0.106,0.106	0.019	1.9	1.9
7986	ENSG00000119888	EPCAM	2	+	47373462	47374048	47373462	47373570	47373807	47374048	7986	41,35	252212	54,41	231209	310	73	0.158474	0.684687	0.037,0.037	0.052,0.044	-0.011	-1.1	1.1
2573	ENSG00000178149	DALRD3	3	-	49015972	49016340	49015972	49016086	49016157	49016340	2573	28,27	21,18	25,24	30,23	144	73	0.158652	0.685012	0.403,0.432	0.297,0.346	0.096	9.6	9.6
7071	ENSG00000132024	CC2D1A	19	+	13926534	13926725	13926534	13926590	13926666	13926725	7071	21,9	93,54	8,9	67,64	149	73	0.159314	0.687146	0.1,0.075	0.055,0.064	0.028	2.8	2.8
7892	ENSG00000174744	BRMS1	11	-	66340773	66341333	66340773	66341046	66341205	66341333	7892	21,6	67,61	17,26	60,79	232	73	0.15935	0.687146	0.09,0.03	0.082,0.094	-0.028	-2.8	2.8
5220	ENSG00000258890	CEP95	17	+	64534584	64536748	64534584	64534737	64536601	64536748	5220	174,76	75,45	102,84	39,28	1937	73	0.159966	0.688189	0.08,0.06	0.09,0.102	-0.026	-2.6	2.6
5301	ENSG00000109065	NAT9	17	-	74771959	74772277	74771959	74772054	74772217	74772277	5301	63,57	36,25	56,60	46,36	236	73	0.159744	0.688189	0.351,0.414	0.274,0.34	0.075	7.5	7.5
6329	ENSG00000085552	IGSF9	1	-	159929890	159930439	159929890	159929975	159930188	159930439	6329	1,3	2,6	2,0	4,3	286	73	0.160001	0.688189	0.113,0.113	0.113,0.0	0.057	5.7	5.7
8003	ENSG00000150991	UBC	12	-	124913423	124913774	124913423	124913495	124913723	124913774	8003	53463984	17,20	44224753	11,14	301	73	0.159963	0.688189	0.987,0.98	0.99,0.988	-0.005	-0.5	0.5
8817	ENSG00000143224	PPOX	1	+	161167099	161167486	161167099	161167234	161167370	161167486	8817	28,17	17,12	26,19	24,22	209	73	0.160259	0.688856	0.365,0.331	0.275,0.232	0.094	9.4	9.4
3632	ENSG00000109118	PHF12	17	-	28923908	28927063	28923908	28924302	28926990	28927063	3632	261129	77,46	149214	73,74	2761	73	0.16093	0.69042	0.082,0.069	0.051,0.071	0.015	1.5	1.5
432	ENSG00000013441	CLK1	2	-	200856890	200857884	200856890	200856985	200857717	200857884	432	68,40	80,51	35,43	32,35	805	73	0.160852	0.69042	0.072,0.066	0.09,0.1	-0.026	-2.6	2.6
4600	ENSG00000064607	SUGP2	19	-	18990887	18993740	18990887	18991149	18993637	18993740	4600	17701172	6,5	12131283	8,8	2561	73	0.160842	0.69042	0.894,0.87	0.812,0.821	0.066	6.6	6.6
4006	ENSG00000139112	GABARAPL1	12	+	10213835	10214187	10213835	10213974	10214073	10214187	4006	23,12	1,1	5,3	1,0	172	73	0.161347	0.691764	0.907,0.836	0.68,1.0	0.031	3.1	3.1
3782	ENSG00000084072	PPIE	1	+	39741894	39743297	39741894	39741921	39743215	39743297	3782	47,17	124,96	26,24	122121	1367	73	0.161861	0.692931	0.02,0.009	0.011,0.01	0.004	0.4	0.4
5852	ENSG00000032742	IFT88	13	+	20567669	20567997	20567669	20567785	20567893	20567997	5852	23,20	3,0	17,13	0,1	181	73	0.161928	0.692931	0.756,1.0	1.0,0.84	-0.042	-4.2	4.2
6831	ENSG00000104872	PIH1D1	19	-	49447826	49448010	49447826	49447908	49448000	49448010	6831	32,27	138,92	33,35	108,85	165	73	0.161832	0.692931	0.093,0.115	0.119,0.154	-0.033	-3.3	3.3
6902	ENSG00000105186	ANKRD27	19	-	32643282	32643484	32643282	32643352	32643430	32643484	6902	10,8	32,24	3,7	33,22	151	73	0.162077	0.69313	0.131,0.139	0.042,0.133	0.048	4.8	4.8
5535	ENSG00000160051	IQCC	1	+	32206153	32206761	32206153	32206297	32206508	32206761	5535	24,16	6,6	16,28	11,13	284	73	0.162485	0.693991	0.507,0.407	0.272,0.356	0.143	14.3	14.3
8770	ENSG00000215041	NEURL4	17	-	7321559	7322010	7321559	7321787	7321864	7322010	8770	31,17	44,49	23,14	48,62	150	73	0.162413	0.693991	0.255,0.144	0.189,0.099	0.055	5.5	5.5
3258	ENSG00000155229	MMS19	10	-	97476916	97477416	97476916	97477136	97477346	97477416	3258	55,37	0,0	35,40	0,3	283	73	0.162803	0.694908	1.0,1.0	1.0,0.775	0.113	11.3	11.3
65	ENSG00000130175	PRKCSH	19	+	11448913	11449175	11448913	11448988	11449075	11449175	65	12,14	257207	18,26	277269	160	73	0.163385	0.69695	0.021,0.03	0.029,0.042	-0.01	-1	1
8029	ENSG00000162650	ATXN7L2	1	+	109488846	109490128	109488846	109489100	109489929	109490128	8029	54,21	4,2	28,36	14,2	902	73	0.163667	0.697712	0.522,0.459	0.139,0.593	0.125	12.5	12.5
1048	ENSG00000133895	MEN1	11	-	64805634	64806368	64805634	64805770	64806231	64806368	1048	83,59	28,25	52,64	27,34	534	73	0.163928	0.698383	0.288,0.244	0.208,0.205	0.06	6	6
1948	ENSG00000163516	ANKZF1	2	+	219236009	219236651	219236009	219236095	219236321	219236651	1948	28,20	74,37	33,30	49,53	299	73	0.164267	0.699382	0.085,0.117	0.141,0.121	-0.03	-3	3
2860	ENSG00000135469	COQ10A	12	+	56269058	56269561	56269058	56269251	56269459	56269561	2860	18,9	15,9	20,10	27,19	281	73	0.164599	0.700351	0.238,0.206	0.161,0.12	0.081	8.1	8.1
1593	ENSG00000061273	HDAC7	12	-	47791870	47792669	47791870	47792004	47792537	47792669	1593	39,47	0,0	42,41	1,1	606	73	0.164741	0.700515	1.0,1.0	0.835,0.832	0.167	16.7	16.7
1616	ENSG00000164896	FASTK	7	-	151077620	151078092	151077620	151077780	151077878	151078092	1616	114,90	189141	93109	201206	171	73	0.164974	0.700621	0.205,0.214	0.165,0.184	0.035	3.5	3.5
930	ENSG00000241370	RPP21	6	+	30345158	30345398	30345158	30345228	30345297	30345398	930	22,20	67,50	11,19	50,73	142	73	0.164893	0.700621	0.144,0.171	0.102,0.118	0.048	4.8	4.8
3381	ENSG00000124767	GLO1	6	-	38686891	38687130	38686891	38686974	38687076	38687130	3381	19,14	0,0	23,25	3,0	175	73	0.165985	0.704469	1.0,1.0	0.762,1.0	0.119	11.9	11.9
3926	ENSG00000149809	TM7SF2	11	+	65114912	65115598	65114912	65115081	65115475	65115598	3926	43,42	1,0	59,59	1,1	467	73	0.166333	0.705101	0.87,1.0	0.902,0.902	0.033	3.3	3.3
7606	ENSG00000151502	VPS26B	11	+	134234896	134235707	134234896	134235053	134235494	134235707	7606	44,43	1,3	34,43	2,0	514	73	0.166344	0.705101	0.862,0.671	0.707,1.0	-0.087	-8.7	8.7
133	ENSG00000174839	DENND6A	3	-	57672255	57672437	57672255	57672298	57672399	57672437	133	1,3	17,10	3,5	7,19	174	73	0.167088	0.70692	0.024,0.112	0.152,0.099	-0.057	-5.7	5.7
785	ENSG00000185896	LAMP1	13	+	113320344	113321470	113320344	113320470	113321403	113321470	785	69,61	161122	53,55	159144	1006	73	0.16706	0.70692	0.03,0.035	0.024,0.027	0.007	0.7	0.7
8919	ENSG00000167962	ZNF598	16	-	2002205	2002732	2002205	2002453	2002520	2002732	8919	22,13	4,7	11,9	7,6	140	73	0.166979	0.70692	0.741,0.492	0.45,0.439	0.172	17.2	17.2
5409	ENSG00000111665	CDCA3	12	-	6849322	6849858	6849322	6849429	6849564	6849858	5409	11,10	43,25	8,20	28,25	208	73	0.167332	0.707063	0.082,0.123	0.091,0.219	-0.052	-5.2	5.2
6344	ENSG00000102312	PORCN	X	+	48511891	48512507	48511891	48511935	48512325	48512507	6344	5,13	4,8	10,6	16,6	463	73	0.16723	0.707063	0.165,0.204	0.09,0.136	0.071	7.1	7.1
3999	ENSG00000167302	ENTHD2	17	-	81236979	81237459	81236979	81237071	81237386	81237459	3999	49,37	9,12	16,31	11,9	388	73	0.167665	0.707135	0.506,0.367	0.215,0.393	0.133	13.3	13.3
7185	ENSG00000165125	TRPV6	7	-	142873447	142874142	142873447	142873692	142874075	142874142	7185	58,56	1,1	34,35	1,0	456	73	0.167479	0.707135	0.903,0.9	0.845,1.0	-0.021	-2.1	2.1
7509	ENSG00000187091	PLCD1	3	-	38009271	38009811	38009271	38009431	38009652	38009811	7509	3,1	6,5	0,0	13,9	294	73	0.167565	0.707135	0.11,0.047	0.0,0.0	0.079	7.9	7.9
2606	ENSG00000177156	TALDO1	11	+	763981	764433	763981	764012	764287	764433	2606	55,38	5,0	70,86	3,0	348	73	0.168083	0.708455	0.698,1.0	0.83,1.0	-0.066	-6.6	6.6
6253	ENSG00000111602	TIMELESS	12	-	56420568	56420881	56420568	56420687	56420812	56420881	6253	14,6	48,45	9,13	83,89	198	73	0.168398	0.709337	0.097,0.047	0.038,0.051	0.028	2.8	2.8
2158	ENSG00000165233	CARD19	9	+	93110567	93112289	93110567	93110721	93112217	93112289	2158	53,62	0,2	73,53	1,3	1569	73	0.169479	0.712999	1.0,0.591	0.773,0.451	0.183	18.3	18.3
4044	ENSG00000168268	NT5DC2	3	-	52527616	52527931	52527616	52527718	52527828	52527931	4044	26,12	158105	22,40	156157	183	73	0.169439	0.712999	0.062,0.044	0.053,0.092	-0.019	-1.9	1.9
1735	ENSG00000167645	YIF1B	19	-	38307427	38307752	38307427	38307521	38307596	38307752	1735	5,15	103,73	18,24	126127	148	73	0.169754	0.713265	0.023,0.092	0.066,0.085	-0.018	-1.8	1.8
2156	ENSG00000149927	DOC2A	16	-	30009960	30010340	30009960	30010026	30010272	30010340	2156	59,41	1,1	45,48	1,0	319	73	0.16972	0.713265	0.931,0.904	0.911,1.0	-0.038	-3.8	3.8
2499	ENSG00000178761	FAM219B	15	-	74904663	74905231	74904663	74904712	74905153	74905231	2499	62,73	63,54	74,62	47,41	514	73	0.170538	0.716111	0.123,0.161	0.183,0.177	-0.038	-3.8	3.8
1169	ENSG00000108107	RPL28	19	+	55386569	55388048	55386569	55386693	55387934	55388048	1169	769626	2,2	832877	1,1	1314	73	0.170999	0.71731	0.955,0.946	0.979,0.98	-0.029	-2.9	2.9
157	ENSG00000152291	TGOLN2	2	-	85326507	85327685	85326507	85326804	85326978	85327685	157	233208	18,12	247218	10,11	247	73	0.171353	0.71731	0.793,0.837	0.88,0.854	-0.052	-5.2	5.2
3136	ENSG00000115183	TANC1	2	+	159219237	159219867	159219237	159219361	159219691	159219867	3136	59,42	60,51	76,51	54,50	403	73	0.17105	0.71731	0.151,0.13	0.203,0.156	-0.039	-3.9	3.9
4895	ENSG00000141458	NPC1	18	-	23533354	23534559	23533354	23533517	23534445	23534559	4895	62,46	39,32	80122	52,47	1001	73	0.171357	0.71731	0.104,0.095	0.101,0.159	-0.03	-3	3
7506	ENSG00000274602	PI4KAP1	22	-	18536649	18537412	18536649	18536808	18537291	18537412	7506	44,36	1,1	28,32	0,0	556	73	0.171286	0.71731	0.852,0.825	1.0,1.0	-0.161	-16.1	16.1
2425	ENSG00000158411	MITD1	2	-	99169262	99169610	99169262	99169470	99169549	99169610	2425	28,10	15,11	11,6	10,12	152	73	0.171878	0.718597	0.473,0.304	0.346,0.194	0.118	11.8	11.8
6176	ENSG00000177685	CRACR2B	11	+	830865	831295	830865	831032	831223	831295	6176	134122	150111	126185	126124	264	73	0.171817	0.718597	0.198,0.233	0.217,0.292	-0.039	-3.9	3.9
7891	ENSG00000174744	BRMS1	11	-	66340773	66341046	66340773	66340870	66340966	66341046	7891	23,7	93,39	12,12	62102	169	73	0.172	0.718661	0.097,0.072	0.077,0.048	0.022	2.2	2.2
1156	ENSG00000100764	PSMC1	14	+	90269396	90270352	90269396	90269548	90270197	90270352	1156	91,42	386238	46,34	254232	722	73	0.172264	0.719316	0.023,0.018	0.018,0.015	0.004	0.4	0.4
8116	ENSG00000148218	ALAD	9	-	113390592	113390933	113390592	113390676	113390797	113390933	8116	15,12	12,16	20,17	28,37	194	73	0.172528	0.719527	0.32,0.22	0.212,0.147	0.091	9.1	9.1
8560	ENSG00000107186	MPDZ	9	-	13133823	13136182	13133823	13133904	13136091	13136182	8560	37,37	22,20	31,33	33,21	2260	73	0.172434	0.719527	0.052,0.056	0.029,0.048	0.015	1.5	1.5
1251	ENSG00000174562	KLK15	19	-	50826620	50827161	50826620	50826757	50826995	50827161	1251	51,34	3,0	22,24	0,0	311	73	0.172743	0.719537	0.8,1.0	1.0,1.0	-0.1	-10	10
1757	ENSG00000101158	NELFCD	20	+	58993623	58994239	58993623	58993675	58994109	58994239	1757	372325	11,13	375354	12,4	507	73	0.173493	0.719537	0.83,0.783	0.818,0.927	-0.066	-6.6	6.6
2049	ENSG00000162298	SYVN1	11	-	65130001	65130379	65130001	65130172	65130250	65130379	2049	21,16	15,15	8,8	12,10	151	73	0.173161	0.719537	0.404,0.34	0.244,0.279	0.11	11	11
4203	ENSG00000225151	GOLGA2P7	15	-	84199310	84203020	84199310	84201208	84202869	84203020	4203	11,8	3,4	33,13	4,4	1734	73	0.173331	0.719537	0.134,0.078	0.258,0.12	-0.083	-8.3	8.3
5794	ENSG00000163050	ADCK3	1	+	226982026	226982763	226982026	226982149	226982677	226982763	5794	50,38	49,51	64,89	109125	601	73	0.173224	0.719537	0.11,0.083	0.067,0.08	0.023	2.3	2.3
6485	ENSG00000164050	PLXNB1	3	-	48411862	48412304	48411862	48412009	48412237	48412304	6485	27,12	23,12	13,9	18,14	301	73	0.173084	0.719537	0.222,0.195	0.149,0.135	0.067	6.7	6.7
6800	ENSG00000130734	ATG4D	19	+	10546838	10547253	10546838	10547115	10547188	10547253	6800	7,15	54,31	22,13	32,50	146	73	0.172933	0.719537	0.061,0.195	0.256,0.115	-0.057	-5.7	5.7
8819	ENSG00000143224	PPOX	1	+	161167099	161167486	161167099	161167234	161167338	161167486	8819	17,13	0,2	26,13	2,2	177	73	0.172943	0.719537	1.0,0.728	0.843,0.728	0.079	7.9	7.9
8932	ENSG00000105607	GCDH	19	+	12891486	12891974	12891486	12891522	12891830	12891974	8932	29,18	28,20	24,41	48,51	381	73	0.173457	0.719537	0.166,0.147	0.087,0.133	0.046	4.6	4.6
7296	ENSG00000169045	HNRNPH1	5	-	179623036	179624669	179623036	179623164	179623635	179624669	7296	59,52	180149	50,75	148139	544	73	0.173712	0.720002	0.042,0.045	0.043,0.068	-0.012	-1.2	1.2
5804	ENSG00000122970	IFT81	12	+	110205442	110205679	110205442	110205514	110205594	110205679	5804	16,9	38,19	5,4	21,13	153	73	0.173929	0.720455	0.167,0.184	0.102,0.128	0.06	6	6
4582	ENSG00000214021	TTLL3	3	+	9817644	9820741	9817644	9817759	9820545	9820741	4582	603418	0,0	344345	2,1	2859	73	0.174479	0.72229	1.0,1.0	0.815,0.898	0.143	14.3	14.3
7467	ENSG00000162413	KLHL21	1	-	6590723	6595557	6590723	6593658	6595484	6595557	7467	459318	30,33	386416	34,56	1899	73	0.17508	0.72433	0.37,0.27	0.304,0.222	0.057	5.7	5.7
2011	ENSG00000162961	DPY30	2	-	32039278	32039521	32039278	32039326	32039420	32039521	2011	14,8	203147	6,7	177153	167	73	0.175207	0.724412	0.029,0.023	0.015,0.02	0.009	0.9	0.9
1229	ENSG00000108654	DDX5	17	-	64504077	64504314	64504077	64504116	64504221	64504314	1229	159118	1274940	95102	984920	178	73	0.175683	0.725933	0.049,0.049	0.038,0.043	0.009	0.9	0.9
7554	ENSG00000006715	VPS41	7	-	38754701	38754935	38754701	38754752	38754894	38754935	7554	3,2	57,29	5,3	39,25	215	73	0.17596	0.726632	0.018,0.023	0.042,0.039	-0.02	-2	2
3590	ENSG00000150990	DHX37	12	-	124950412	124950804	124950412	124950550	124950689	124950804	3590	6,10	7,14	4,13	19,24	212	73	0.176234	0.72687	0.228,0.197	0.068,0.157	0.1	10	10
4595	ENSG00000177954	RPS27	1	+	153990762	153991034	153990762	153990802	153990913	153991034	4595	338224	24,17	207148	21,16	184	73	0.176137	0.72687	0.848,0.839	0.796,0.786	0.052	5.2	5.2
350	ENSG00000094880	CDC23	5	-	138189669	138189918	138189669	138189752	138189827	138189918	350	4,9	38,28	13,11	33,42	148	73	0.176858	0.728996	0.049,0.137	0.163,0.114	-0.046	-4.6	4.6
7533	ENSG00000147813	NAPRT	8	-	143576077	143576572	143576077	143576162	143576431	143576572	7533	113,96	85,61	98133	91113	342	73	0.177357	0.730606	0.221,0.251	0.187,0.201	0.042	4.2	4.2
1266	ENSG00000123505	AMD1	6	+	110892298	110892827	110892298	110892443	110892737	110892827	1266	109,67	2,1	130138	0,0	367	73	0.177819	0.73135	0.916,0.93	1.0,1.0	-0.077	-7.7	7.7
5594	ENSG00000110497	AMBRA1	11	-	46541944	46543398	46541944	46542981	46543251	46543398	5594	11,11	5,3	8,30	11,17	343	73	0.177838	0.73135	0.319,0.438	0.134,0.273	0.175	17.5	17.5
6565	ENSG00000159214	CCDC24	1	+	43991846	43992387	43991846	43992004	43992211	43992387	6565	42,35	5,5	34,26	8,6	280	73	0.177864	0.73135	0.687,0.646	0.526,0.53	0.139	13.9	13.9
4074	ENSG00000186635	ARAP1	11	-	72695541	72695865	72695541	72695628	72695717	72695865	4074	7,7	72,49	4,5	78,60	162	73	0.178334	0.732835	0.042,0.06	0.023,0.036	0.022	2.2	2.2
5970	ENSG00000035681	NSMAF	8	-	58585651	58586000	58585651	58585761	58585897	58586000	5970	7,11	21,22	8,12	45,39	209	73	0.178812	0.734297	0.104,0.149	0.058,0.097	0.049	4.9	4.9
844	ENSG00000010704	HFE	6	+	26090840	26091589	26090840	26091104	26091313	26091589	844	18,21	8,6	1,9	5,2	282	73	0.178908	0.734297	0.368,0.475	0.049,0.538	0.128	12.8	12.8
1906	ENSG00000164062	APEH	3	+	49676055	49676515	49676055	49676219	49676377	49676515	1906	57,53	128,98	96110	237304	231	73	0.179248	0.734528	0.123,0.146	0.113,0.103	0.027	2.7	2.7
4194	ENSG00000089280	FUS	16	+	31184938	31188357	31184938	31185179	31188324	31188357	4194	16051059	10,4	10861042	10,8	3218	73	0.179161	0.734528	0.785,0.857	0.711,0.747	0.092	9.2	9.2
8052	ENSG00000108591	DRG2	17	+	18099632	18100435	18099632	18099715	18100362	18100435	8052	105102	0,1	106132	1,1	720	73	0.179292	0.734528	1.0,0.912	0.915,0.93	0.033	3.3	3.3
6246	ENSG00000107929	LARP4B	10	-	806913	813213	806913	808272	812920	813213	6246	31632262	0,1	25262553	2,2	4721	73	0.179841	0.73633	1.0,0.972	0.951,0.952	0.034	3.4	3.4
4294	ENSG00000148343	FAM73B	9	+	129068197	129068975	129068197	129068332	129068837	129068975	4294	70,58	1,0	94,85	1,1	578	73	0.18009	0.736901	0.898,1.0	0.922,0.915	0.03	3	3
1815	ENSG00000095906	NUBP2	16	+	1786536	1787831	1786536	1786655	1787676	1787831	1815	248188	12,7	193249	11,18	1094	73	0.18047	0.738006	0.58,0.642	0.539,0.48	0.101	10.1	10.1
2790	ENSG00000092010	PSME1	14	+	24138048	24138263	24138048	24138117	24138195	24138263	2790	41,42	285177	37,34	270241	151	73	0.181223	0.739104	0.065,0.103	0.062,0.064	0.021	2.1	2.1
3621	ENSG00000114388	NPRL2	3	-	50348526	50348782	50348526	50348563	50348684	50348782	3621	11,9	51,44	17,18	60,51	194	73	0.181288	0.739104	0.075,0.071	0.096,0.117	-0.034	-3.4	3.4
4563	ENSG00000146247	PHIP	6	-	78955612	78958600	78955612	78955682	78958474	78958600	4563	134,86	26,9	72,48	6,25	2865	73	0.181155	0.739104	0.116,0.196	0.234,0.047	0.015	1.5	1.5
5104	ENSG00000089053	ANAPC5	12	-	121345838	121347005	121345838	121346031	121346895	121347005	5104	311231	200,97	255321	175197	937	73	0.181103	0.739104	0.108,0.156	0.102,0.113	0.025	2.5	2.5
5854	ENSG00000032742	IFT88	13	+	20601704	20601933	20601704	20601748	20601850	20601933	5854	127,91	4,3	61,55	5,3	175	73	0.181097	0.739104	0.93,0.927	0.836,0.884	0.069	6.9	6.9
6784	ENSG00000215305	VPS16	20	+	2863948	2864287	2863948	2864083	2864178	2864287	6784	10,6	28,18	20,10	17,33	168	73	0.181571	0.73981	0.134,0.127	0.338,0.116	-0.097	-9.7	9.7
5849	ENSG00000171163	ZNF692	1	-	248855557	248855946	248855557	248855635	248855724	248855946	5849	51,56	32,27	54,64	46,43	162	73	0.181721	0.739975	0.418,0.483	0.346,0.401	0.077	7.7	7.7
584	ENSG00000122008	POLK	5	+	75597746	75598040	75597746	75597789	75597933	75598040	584	14,8	54,31	5,6	40,29	217	73	0.181955	0.74048	0.08,0.08	0.04,0.065	0.027	2.7	2.7
3112	ENSG00000173846	PLK3	1	+	44804338	44804779	44804338	44804501	44804649	44804779	3112	5,10	6,5	7,9	19,8	221	73	0.182643	0.742382	0.216,0.398	0.108,0.271	0.117	11.7	11.7
5048	ENSG00000197530	MIB2	1	+	1628018	1628399	1628018	1628179	1628272	1628399	5048	17,15	32,30	12,17	13,22	166	73	0.182587	0.742382	0.189,0.18	0.289,0.254	-0.087	-8.7	8.7
1561	ENSG00000130529	TRPM4	19	+	49188640	49189091	49188640	49188770	49188945	49189091	1561	10,23	14,11	4,22	16,19	248	73	0.182997	0.742922	0.174,0.381	0.069,0.254	0.116	11.6	11.6
7034	ENSG00000149929	HIRIP3	16	-	29995346	29995592	29995346	29995463	29995540	29995592	7034	11,9	90,64	17,14	74,85	150	73	0.182973	0.742922	0.056,0.064	0.101,0.074	-0.027	-2.7	2.7
5811	ENSG00000213782	DDX47	12	+	12823202	12824677	12823202	12824016	12824539	12824677	5811	23,35	64,35	32,28	83,60	596	73	0.18335	0.743904	0.042,0.109	0.045,0.054	0.026	2.6	2.6
7215	ENSG00000175061	LRRC75A-AS1	17	+	16439036	16439414	16439036	16439060	16439326	16439414	7215	1025738	148116	1193967	141129	339	73	0.183902	0.745695	0.599,0.578	0.646,0.617	-0.043	-4.3	4.3
7424	ENSG00000136205	TNS3	7	-	47275153	47280190	47275153	47278220	47280163	47280190	7424	8,2	0,4	2,0	4,2	2016	73	0.184577	0.74798	1.0,0.018	0.018,0.0	0.5	50	50
193	ENSG00000054148	PHPT1	9	+	136850012	136850560	136850012	136850137	136850505	136850560	193	341256	56,28	183176	8,25	441	73	0.185103	0.74966	0.502,0.602	0.791,0.538	-0.113	-11.3	11.3
3539	ENSG00000108523	RNF167	17	+	4944560	4944800	4944560	4944638	4944714	4944800	3539	45,23	191141	46,50	196168	149	73	0.185535	0.750959	0.103,0.074	0.103,0.127	-0.026	-2.6	2.6
1741	ENSG00000113597	TRAPPC13	5	+	65660698	65664384	65660698	65660897	65664233	65664384	1741	231149	1,1	141125	0,0	3409	73	0.185751	0.751381	0.832,0.761	1.0,1.0	-0.204	-20.4	20.4
4801	ENSG00000165733	BMS1	10	+	42801987	42802218	42801987	42802050	42802136	42802218	4801	4,1	1,0	0,6	1,1	159	73	0.185874	0.751429	0.647,1.0	0.0,0.734	0.457	45.7	45.7
1694	ENSG00000170364	SETMAR	3	+	4312897	4313761	4312897	4313229	4313666	4313761	1694	77,60	1,2	72,57	0,0	510	73	0.186145	0.75152	0.917,0.811	1.0,1.0	-0.136	-13.6	13.6
2449	ENSG00000173818	ENDOV	17	+	80415452	80415821	80415452	80415518	80415649	80415821	2449	37,9	4,1	11,11	4,2	204	73	0.186071	0.75152	0.768,0.763	0.496,0.663	0.186	18.6	18.6
4018	ENSG00000197386	HTT	4	+	3187650	3189093	3187650	3187886	3188950	3189093	4018	17,11	16,18	10,8	22,14	1137	73	0.186232	0.75152	0.064,0.038	0.028,0.035	0.02	2	2
5064	ENSG00000161395	PGAP3	17	-	39673513	39674054	39673513	39673650	39673992	39674054	5064	36,21	13,10	28,34	5,10	415	73	0.186704	0.752071	0.328,0.27	0.496,0.374	-0.136	-13.6	13.6
7003	ENSG00000181392	SYNE4	19	-	36005332	36006671	36005332	36005437	36006422	36006671	7003	95,81	61,26	165167	65,59	1058	73	0.186625	0.752071	0.097,0.177	0.149,0.163	-0.019	-1.9	1.9
7510	ENSG00000187091	PLCD1	3	-	38009903	38010275	38009903	38010053	38010130	38010275	7510	1,5	7,4	2,1	6,9	150	73	0.186704	0.752071	0.065,0.378	0.14,0.051	0.126	12.6	12.6
3048	ENSG00000169733	RFNG	17	-	82050661	82051342	82050661	82050764	82051293	82051342	3048	64,44	59,38	52,57	39,33	602	73	0.187076	0.752669	0.116,0.123	0.139,0.173	-0.037	-3.7	3.7
8395	ENSG00000161267	BDH1	3	-	197533488	197534156	197533488	197533561	197534094	197534156	8395	200121	2,2	95120	3,3	606	73	0.187053	0.752669	0.923,0.879	0.792,0.828	0.091	9.1	9.1
4717	ENSG00000079134	THOC1	18	-	265298	265530	265298	265363	265456	265530	4717	5,1	17,11	0,3	17,12	166	73	0.188406	0.757564	0.115,0.038	0.0,0.099	0.027	2.7	2.7
5720	ENSG00000105426	PTPRS	19	-	5218419	5219467	5218419	5218532	5219309	5219467	5720	67,60	9,7	53,45	7,14	850	73	0.188762	0.758542	0.39,0.424	0.394,0.216	0.102	10.2	10.2
5825	ENSG00000165802	NSMF	9	-	137452735	137453180	137452735	137452819	137453055	137453180	5825	53,50	136115	69,63	181233	309	73	0.18932	0.76033	0.084,0.093	0.083,0.06	0.017	1.7	1.7
5274	ENSG00000079337	RAPGEF3	12	-	47748453	47748931	47748453	47748542	47748818	47748931	5274	5,4	4,8	6,3	3,1	349	73	0.189461	0.760445	0.207,0.095	0.295,0.386	-0.19	-19	19
3173	ENSG00000223705	NSUN5P1	7	+	75412788	75415023	75412788	75412932	75414884	75415023	3173	363218	20,12	387322	13,14	2025	73	0.18967	0.760828	0.396,0.396	0.518,0.453	-0.09	-9	9
2069	ENSG00000175455	CCDC14	3	-	123956354	123956795	123956354	123956427	123956739	123956795	2069	104,58	11,15	45,46	11,14	385	73	0.190762	0.76389	0.642,0.423	0.437,0.384	0.122	12.2	12.2
7632	ENSG00000105698	USF2	19	+	35269445	35269699	35269445	35269492	35269580	35269699	7632	6,6	50,42	8,9	35,42	161	73	0.190706	0.76389	0.052,0.061	0.094,0.089	-0.035	-3.5	3.5
8805	ENSG00000130726	TRIM28	19	+	58548864	58549089	58548864	58548910	58548987	58549089	8805	31,27	207157	51,56	245276	150	73	0.190774	0.76389	0.068,0.077	0.092,0.09	-0.018	-1.8	1.8
4800	ENSG00000065717	TLE2	19	-	3019282	3019773	3019282	3019466	3019698	3019773	4800	5,4	2,3	7,7	1,2	305	73	0.191211	0.765187	0.374,0.242	0.626,0.456	-0.233	-23.3	23.3
1774	ENSG00000183955	SETD8	12	+	123390629	123391304	123390629	123390786	123391239	123391304	1774	2,6	0,2	5,15	1,0	526	73	0.191488	0.765623	1.0,0.294	0.41,1.0	-0.058	-5.8	5.8
5780	ENSG00000167995	BEST1	11	+	61959891	61962893	61959891	61960043	61962254	61962893	5780	55,37	40,36	6,2	5,4	2284	73	0.191548	0.765623	0.042,0.032	0.037,0.016	0.011	1.1	1.1
4501	ENSG00000118816	CCNI	4	-	77056084	77056323	77056084	77056102	77056248	77056323	4501	130,80	515377	89,62	433353	219	73	0.192003	0.766121	0.078,0.066	0.064,0.055	0.013	1.3	1.3
498	ENSG00000100968	NFATC4	14	+	24373694	24374466	24373694	24373867	24374325	24374466	498	3,5	7,1	3,10	2,1	531	73	0.192014	0.766121	0.056,0.407	0.171,0.579	-0.144	-14.4	14.4
8213	ENSG00000167840	ZNF232	17	-	5108925	5109868	5108925	5109052	5109393	5109868	8213	58,60	22,23	93,89	24,26	414	73	0.191886	0.766121	0.317,0.315	0.406,0.376	-0.075	-7.5	7.5
2949	ENSG00000068308	OTUD5	X	-	48934463	48934867	48934463	48934612	48934695	48934867	2949	20,14	4,4	16,13	6,7	156	73	0.192207	0.766436	0.701,0.621	0.555,0.465	0.151	15.1	15.1
6954	ENSG00000061656	SPAG4	20	+	35618449	35618720	35618449	35618475	35618611	35618720	6954	2,5	6,5	5,1	1,1	209	73	0.192698	0.767939	0.104,0.259	0.636,0.259	-0.266	-26.6	26.6
1700	ENSG00000188878	FBF1	17	-	75913912	75914298	75913912	75914050	75914121	75914298	1700	3,1	13,8	5,5	9,18	144	73	0.192919	0.768364	0.105,0.06	0.22,0.123	-0.089	-8.9	8.9
6995	ENSG00000158863	FAM160B2	8	+	22101707	22102315	22101707	22101851	22102174	22102315	6995	59,57	25,17	52,32	19,26	396	73	0.193036	0.768376	0.303,0.382	0.335,0.185	0.083	8.3	8.3
1105	ENSG00000144354	CDCA7	2	+	173363817	173364989	173363817	173363895	173364794	173364989	1105	8,10	1,3	49,37	22,32	972	73	0.193311	0.768514	0.375,0.2	0.143,0.08	0.176	17.6	17.6
4046	ENSG00000168268	NT5DC2	3	-	52528020	52528266	52528020	52528073	52528182	52528266	4046	16,17	243151	13,14	214251	182	73	0.193345	0.768514	0.026,0.043	0.024,0.022	0.011	1.1	1.1
6890	ENSG00000106263	EIF3B	7	+	2378688	2379242	2378688	2378766	2379133	2379242	6890	26,22	243187	34,29	357418	440	73	0.193414	0.768514	0.017,0.019	0.016,0.011	0.005	0.5	0.5
7176	ENSG00000113161	HMGCR	5	+	75351067	75351610	75351067	75351315	75351516	75351610	7176	197166	6,0	321317	0,4	274	73	0.193728	0.769307	0.897,1.0	1.0,0.955	-0.029	-2.9	2.9
5069	ENSG00000119844	AFTPH	2	+	64579485	64581273	64579485	64579546	64581189	64581273	5069	34,36	1,8	14,9	3,3	1716	73	0.194214	0.769892	0.591,0.161	0.166,0.113	0.236	23.6	23.6
5829	ENSG00000146830	GIGYF1	7	-	100684019	100684337	100684019	100684157	100684236	100684337	5829	24,11	51,40	26,23	33,56	152	73	0.194218	0.769892	0.184,0.117	0.275,0.165	-0.07	-7	7
6120	ENSG00000149091	DGKZ	11	+	46379202	46379568	46379202	46379236	46379468	46379568	6120	26,14	44,40	12,15	33,51	305	73	0.194148	0.769892	0.124,0.077	0.08,0.066	0.027	2.7	2.7
1942	ENSG00000171720	HDAC3	5	-	141629859	141630125	141629859	141629916	141630043	141630125	1942	22,15	81,37	30,26	66,61	200	73	0.194485	0.770145	0.09,0.129	0.142,0.135	-0.029	-2.9	2.9
431	ENSG00000174775	HRAS	11	-	532241	532755	532241	532522	532630	532755	431	42,21	89,59	24,32	80100	181	73	0.194624	0.770145	0.16,0.126	0.108,0.114	0.032	3.2	3.2
5332	ENSG00000102030	NAA10	X	-	153932070	153932431	153932070	153932115	153932315	153932431	5332	46,52	262209	36,41	237236	273	73	0.194626	0.770145	0.045,0.062	0.039,0.044	0.012	1.2	1.2
471	ENSG00000129657	SEC14L1	17	+	77088748	77089271	77088748	77088949	77089152	77089271	471	9,10	12,8	23,23	12,18	276	73	0.195829	0.774449	0.166,0.248	0.336,0.253	-0.087	-8.7	8.7
3857	ENSG00000102904	TSNAXIP1	16	+	67825666	67826076	67825666	67825836	67825895	67826076	3857	5,7	0,0	1,3	2,0	132	73	0.196111	0.775057	1.0,1.0	0.217,1.0	0.391	39.1	39.1
4937	ENSG00000175634	RPS6KB2	11	+	67433994	67434275	67433994	67434057	67434197	67434275	4937	21,4	140,83	16,10	58,97	213	73	0.196213	0.775057	0.049,0.016	0.086,0.034	-0.027	-2.7	2.7
5621	ENSG00000131408	NR1H2	19	+	50376472	50376826	50376472	50376576	50376718	50376826	5621	14,19	82,58	22,22	73,58	215	73	0.196414	0.775397	0.055,0.1	0.093,0.114	-0.026	-2.6	2.6
2322	ENSG00000161010	C5orf45	5	-	179853196	179853437	179853196	179853276	179853377	179853437	2322	2,6	4,1	0,5	6,3	174	73	0.196958	0.776642	0.173,0.716	0.0,0.411	0.239	23.9	23.9
6726	ENSG00000164828	SUN1	7	+	852608	852952	852608	852667	852812	852952	6726	48,57	9,11	42,57	18,12	218	73	0.19696	0.776642	0.641,0.634	0.439,0.614	0.111	11.1	11.1
4744	ENSG00000167996	FTH1	11	-	61964986	61965515	61964986	61965105	61965368	61965515	4744	23501863	13,4	43813111	28,14	336	73	0.197214	0.777187	0.975,0.99	0.971,0.98	0.007	0.7	0.7
6861	ENSG00000213347	MXD3	5	-	177310425	177311484	177310425	177310540	177311378	177311484	6861	115,83	0,2	59,93	1,2	911	73	0.197411	0.77751	1.0,0.769	0.825,0.788	0.078	7.8	7.8
3151	ENSG00000169764	UGP2	2	+	63887401	63890185	63887401	63887644	63890080	63890185	3151	68,47	107,67	41,30	74,66	2509	73	0.198262	0.778582	0.018,0.02	0.016,0.013	0.005	0.5	0.5
3553	ENSG00000136718	IMP4	2	+	130342893	130343194	130342893	130342962	130343085	130343194	3553	7,8	15,11	16,24	17,27	196	73	0.197814	0.778582	0.148,0.213	0.26,0.249	-0.074	-7.4	7.4
5620	ENSG00000130725	UBE2M	19	-	58556890	58557089	58556890	58556930	58557062	58557089	5620	38,17	285171	25,21	277242	205	73	0.19824	0.778582	0.045,0.034	0.031,0.03	0.009	0.9	0.9
618	ENSG00000188603	CLN3	16	-	28491713	28492215	28491713	28491835	28492019	28492215	618	51,36	25,17	57,39	34,31	257	73	0.19819	0.778582	0.367,0.376	0.323,0.263	0.078	7.8	7.8
6480	ENSG00000164050	PLXNB1	3	-	48410454	48411036	48410454	48410558	48410867	48411036	6480	11,8	13,11	14,12	9,10	382	73	0.198017	0.778582	0.139,0.122	0.229,0.187	-0.078	-7.8	7.8
5799	ENSG00000103067	ESRP2	16	-	68232576	68232815	68232576	68232687	68232760	68232815	5799	15,12	51,41	31,25	61,75	146	73	0.198495	0.77904	0.128,0.128	0.203,0.143	-0.045	-4.5	4.5
6685	ENSG00000205593	DENND6B	22	-	50314202	50314442	50314202	50314272	50314399	50314442	6685	6,3	17,6	3,5	32,13	200	73	0.199286	0.78169	0.114,0.154	0.033,0.123	0.056	5.6	5.6
272	ENSG00000179091	CYC1	8	+	144095485	144096029	144095485	144095673	144095832	144096029	272	58,49	2,1	70,92	1,0	232	73	0.199568	0.782337	0.901,0.939	0.957,1.0	-0.058	-5.8	5.8
4317	ENSG00000166471	TMEM41B	11	-	9280653	9283593	9280653	9281041	9283370	9283593	4317	18991387	0,2	13821465	1,3	2402	73	0.199839	0.782947	1.0,0.955	0.977,0.937	0.02	2	2
1875	ENSG00000175727	MLXIP	12	+	122135488	122137590	122135488	122135666	122137468	122137590	1875	83,69	15,18	66115	20,36	1875	73	0.200291	0.783945	0.177,0.13	0.114,0.111	0.041	4.1	4.1
393	ENSG00000187531	SIRT7	17	-	81914293	81914726	81914293	81914530	81914613	81914726	393	19,22	2,1	27,34	0,0	156	73	0.200327	0.783945	0.816,0.911	1.0,1.0	-0.137	-13.7	13.7
1622	ENSG00000164896	FASTK	7	-	151076912	151077236	151076912	151077027	151077100	151077236	1622	176183	251225	161168	255267	146	73	0.200611	0.784144	0.26,0.289	0.24,0.239	0.035	3.5	3.5
6162	ENSG00000108010	GLRX3	10	+	130174866	130175088	130174866	130174906	130174996	130175088	6162	11,16	190109	6,15	175169	163	73	0.200522	0.784144	0.025,0.062	0.015,0.038	0.017	1.7	1.7
2874	ENSG00000185340	GAS2L1	22	+	29310826	29312094	29310826	29310998	29311975	29312094	2874	268295	0,5	347432	3,9	1050	73	0.200828	0.784534	1.0,0.804	0.889,0.769	0.073	7.3	7.3
110	ENSG00000189337	KAZN	1	+	15060171	15063622	15060171	15060302	15063571	15063622	110	20,7	8,0	4,7	2,9	3342	73	0.201184	0.785015	0.052,1.0	0.042,0.017	0.496	49.6	49.6
4340	ENSG00000161265	U2AF1L4	19	-	35744484	35744692	35744484	35744540	35744625	35744692	4340	28,30	10,2	25,19	2,2	158	73	0.201105	0.785015	0.564,0.874	0.852,0.814	-0.114	-11.4	11.4
8644	ENSG00000072310	SREBF1	17	-	17817547	17817916	17817547	17817591	17817695	17817916	8644	73,61	2,4	101138	8,9	177	73	0.201586	0.786126	0.938,0.863	0.839,0.863	0.049	4.9	4.9
8827	ENSG00000196655	TRAPPC4	11	+	119018765	119019317	119018765	119018970	119019142	119019317	8827	39,21	157119	37,29	123106	245	73	0.201966	0.787153	0.069,0.05	0.082,0.075	-0.019	-1.9	1.9
2062	ENSG00000269547	CTC-360G5.8	19	-	38921391	38921596	38921391	38921446	38921526	38921596	2062	1,3	26,21	4,6	32,36	153	73	0.202414	0.78844	0.018,0.064	0.056,0.074	-0.024	-2.4	2.4
5666	ENSG00000140365	COMMD4	15	+	75338480	75338685	75338480	75338505	75338645	75338685	5666	20,14	1,1	15,23	0,0	213	73	0.202535	0.788455	0.873,0.828	1.0,1.0	-0.149	-14.9	14.9
4463	ENSG00000090863	GLG1	16	-	74462487	74463479	74462487	74462630	74463355	74463479	4463	18,21	126119	19,29	101116	798	73	0.20373	0.7895	0.013,0.016	0.017,0.022	-0.005	-0.5	0.5
4586	ENSG00000116786	PLEKHM2	1	+	15728080	15728313	15728080	15728148	15728266	15728313	4586	2,1	27,17	2,4	26,17	191	73	0.203742	0.7895	0.028,0.022	0.029,0.083	-0.031	-3.1	3.1
5682	ENSG00000163703	CRELD1	3	+	9943076	9943515	9943076	9943172	9943380	9943515	5682	12,20	53,42	18,20	33,44	281	73	0.203097	0.7895	0.056,0.11	0.124,0.106	-0.032	-3.2	3.2
5928	ENSG00000161981	SNRNP25	16	+	55776	56613	55776	55882	56538	56613	5928	40,35	109,99	29,41	120136	729	73	0.203507	0.7895	0.035,0.034	0.024,0.029	0.008	0.8	0.8
59	ENSG00000159176	CSRP1	1	-	201485282	201488984	201485282	201485376	201488854	201488984	59	266263	100,66	220242	87,90	3551	73	0.203232	0.7895	0.052,0.076	0.049,0.052	0.013	1.3	1.3
7269	ENSG00000198805	PNP	14	+	20474471	20474948	20474471	20474575	20474772	20474948	7269	11,8	13,16	31,30	91,72	270	73	0.202947	0.7895	0.186,0.119	0.084,0.101	0.06	6	6
7471	ENSG00000157379	DHRS1	14	-	24292183	24292784	24292183	24292330	24292651	24292784	7471	42,35	14,8	27,29	17,9	394	73	0.20342	0.7895	0.357,0.448	0.227,0.374	0.102	10.2	10.2
8927	ENSG00000164338	UTP15	5	+	73568246	73568432	73568246	73568327	73568419	73568432	8927	3,2	28,24	1,2	42,32	165	73	0.20344	0.7895	0.045,0.036	0.01,0.027	0.022	2.2	2.2
3013	ENSG00000261408	TEN1-CDK3	17	+	76002510	76003398	76002510	76002612	76003194	76003398	3013	65,44	38,26	37,40	17,14	655	73	0.204303	0.791217	0.16,0.159	0.195,0.242	-0.059	-5.9	5.9
2940	ENSG00000157796	WDR19	4	+	39272979	39274958	39272979	39273061	39274807	39274958	2940	268185	13,9	157128	9,12	1819	73	0.204603	0.791469	0.453,0.452	0.412,0.3	0.097	9.7	9.7
7184	ENSG00000165125	TRPV6	7	-	142873447	142874142	142873447	142873716	142874075	142874142	7184	53,52	15,17	28,27	14,11	432	73	0.204499	0.791469	0.374,0.341	0.253,0.293	0.085	8.5	8.5
2273	ENSG00000140416	TPM1	15	+	63061197	63062277	63061197	63061273	63062214	63062277	2273	138,85	402264	136110	324284	1014	73	0.204777	0.791686	0.024,0.023	0.029,0.027	-0.005	-0.5	0.5
6731	ENSG00000165819	METTL3	14	-	21499024	21499600	21499024	21499137	21499491	21499600	6731	320187	3,1	202226	0,1	427	73	0.20545	0.793832	0.948,0.97	1.0,0.975	-0.029	-2.9	2.9
7014	ENSG00000119723	COQ6	14	+	73958146	73959078	73958146	73958273	73958970	73959078	7014	229150	0,0	212198	2,1	770	73	0.205607	0.793982	1.0,1.0	0.909,0.949	0.071	7.1	7.1
2618	ENSG00000135655	USP15	12	+	62383839	62384302	62383839	62383998	62384077	62384302	2618	17,4	72,59	6,5	57,53	152	73	0.205979	0.794508	0.102,0.032	0.048,0.043	0.022	2.2	2.2
5985	ENSG00000108963	DPH1	17	+	2041767	2043424	2041767	2041875	2042604	2043424	5985	205165	32,38	210190	52,47	802	73	0.205917	0.794508	0.368,0.283	0.269,0.269	0.056	5.6	5.6
31	ENSG00000184702	2005-09-01	22	+	19721821	19722339	19721821	19721957	19722236	19722339	31	16,17	66,78	10,26	55,52	352	73	0.206413	0.79538	0.048,0.043	0.036,0.094	-0.02	-2	2
3323	ENSG00000138646	HERC5	4	+	88504231	88504597	88504231	88504415	88504494	88504597	3323	2,3	11,15	0,2	5,5	152	73	0.206547	0.79538	0.08,0.088	0.0,0.161	0.003	0.3	0.3
8110	ENSG00000139625	MAP3K12	12	-	53484256	53485214	53484256	53484365	53485055	53485214	8110	103,86	11,3	35,49	6,5	763	73	0.20656	0.79538	0.473,0.733	0.358,0.484	0.182	18.2	18.2
6833	ENSG00000138074	SLC5A6	2	-	27202812	27203345	27202812	27202880	27203232	27203345	6833	19,15	16,15	20,9	18,24	425	73	0.207017	0.796682	0.169,0.147	0.16,0.061	0.048	4.8	4.8
4398	ENSG00000062822	POLD1	19	+	50401998	50402373	50401998	50402124	50402204	50402373	4398	7,6	18,1	9,11	27,26	153	73	0.207497	0.797617	0.157,0.741	0.137,0.168	0.296	29.6	29.6
5396	ENSG00000104915	STX10	19	-	13144061	13144671	13144061	13144486	13144576	13144671	5396	23,16	46,38	15,17	49,51	163	73	0.207471	0.797617	0.183,0.159	0.121,0.13	0.045	4.5	4.5
1468	ENSG00000068438	FTSJ1	X	+	48482596	48483027	48482596	48482794	48482985	48483027	1468	41,35	60,35	43,38	37,37	264	73	0.208048	0.799163	0.159,0.217	0.243,0.221	-0.044	-4.4	4.4
3068	ENSG00000142541	RPL13A	19	+	49489849	49490297	49489849	49489912	49490231	49490297	3068	786636	38,42	995918	67,67	392	73	0.208136	0.799163	0.794,0.738	0.734,0.718	0.04	4	4
4368	ENSG00000151923	TIAL1	10	-	119580470	119580846	119580470	119580538	119580780	119580846	4368	59,34	0,0	56,46	3,0	315	73	0.208459	0.799943	1.0,1.0	0.812,1.0	0.094	9.4	9.4
3969	ENSG00000102786	INTS6	13	-	51383328	51383741	51383328	51383461	51383588	51383741	3969	14,3	65,54	3,2	26,30	200	73	0.208674	0.800315	0.073,0.02	0.04,0.024	0.014	1.4	1.4
606	ENSG00000141349	G6PC3	17	+	44074968	44075451	44074968	44075087	44075309	44075451	606	13,16	103,75	34,15	94123	295	73	0.209151	0.801686	0.03,0.05	0.082,0.029	-0.015	-1.5	1.5
2900	ENSG00000100519	PSMC6	14	+	52723804	52724036	52723804	52723874	52723964	52724036	2900	56,33	24,8	40,29	7,8	163	73	0.209409	0.802217	0.511,0.649	0.719,0.619	-0.089	-8.9	8.9
2720	ENSG00000231500	RPS18	6	+	33275964	33276267	33275964	33276066	33276175	33276267	2720	307226	70524513	316236	59034289	182	73	0.20982	0.802549	0.017,0.02	0.021,0.022	-0.003	-0.3	0.3
8479	ENSG00000104529	EEF1D	8	-	143581053	143581328	143581053	143581154	143581285	143581328	8479	528406	14,2	700649	9,5	204	73	0.209853	0.802549	0.931,0.986	0.965,0.979	-0.013	-1.3	1.3
985	ENSG00000182004	SNRPE	1	+	203861602	203862222	203861602	203861743	203862181	203862222	985	118,47	22,22	45,94	12,10	511	73	0.209736	0.802549	0.434,0.234	0.349,0.573	-0.127	-12.7	12.7
8363	ENSG00000266714	MYO15B	17	+	75590906	75591246	75590906	75591016	75591171	75591246	8363	6,14	2,1	6,3	2,1	228	73	0.210349	0.803987	0.49,0.818	0.49,0.49	0.164	16.4	16.4
2628	ENSG00000163482	STK36	2	+	218692142	218692550	218692142	218692293	218692486	218692550	2628	50,31	0,1	41,43	1,1	266	73	0.211258	0.806546	1.0,0.895	0.918,0.922	0.027	2.7	2.7
7960	ENSG00000026036	RTEL1-TNFRSF6B	20	+	63695617	63695854	63695617	63695650	63695777	63695854	7960	4,4	4,7	4,2	11,8	200	73	0.211194	0.806546	0.267,0.173	0.117,0.084	0.119	11.9	11.9
3064	ENSG00000234545	FAM133B	7	-	92578154	92578393	92578154	92578180	92578318	92578393	3064	14,2	0,2	2,5	0,0	211	73	0.212164	0.809546	1.0,0.257	1.0,1.0	-0.371	-37.1	37.1
8567	ENSG00000156261	CCT8	21	-	29062329	29062556	29062329	29062415	29062489	29062556	8567	33,23	403311	48,55	501537	147	73	0.212405	0.810005	0.039,0.035	0.045,0.048	-0.009	-0.9	0.9
2320	ENSG00000108528	SLC25A11	17	-	4938153	4938429	4938153	4938253	4938338	4938429	2320	14,17	116132	47,30	239228	158	73	0.212889	0.810275	0.053,0.056	0.083,0.057	-0.016	-1.6	1.6
2736	ENSG00000169189	NSMCE1	16	-	27225725	27226836	27225725	27225846	27226719	27226836	2736	26,21	122,88	10,11	78,53	946	73	0.2129	0.810275	0.016,0.018	0.01,0.016	0.004	0.4	0.4
5844	ENSG00000144635	DYNC1LI1	3	-	32530283	32533097	32530283	32530532	32532985	32533097	5844	37,14	2,0	4,17	0,0	2526	73	0.212958	0.810275	0.348,1.0	1.0,1.0	-0.326	-32.6	32.6
6295	ENSG00000180979	LRRC57	15	-	42547260	42548244	42547260	42547529	42548105	42548244	6295	53,15	53,39	27,20	46,43	649	73	0.212953	0.810275	0.101,0.041	0.062,0.05	0.015	1.5	1.5
8872	ENSG00000132254	ARFIP2	11	-	6481125	6481323	6481125	6481230	6481284	6481323	8872	69,55	4,0	69,96	0,0	127	73	0.213195	0.81072	0.908,1.0	1.0,1.0	-0.046	-4.6	4.6
1065	ENSG00000106397	PLOD3	7	-	101211845	101212374	101211845	101211950	101212252	101212374	1065	27,22	41,17	33,45	24,41	375	73	0.213922	0.812702	0.114,0.201	0.211,0.176	-0.036	-3.6	3.6
3747	ENSG00000114626	ABTB1	3	+	127676966	127677286	127676966	127677083	127677167	127677286	3747	11,8	16,6	3,7	3,1	157	73	0.214079	0.812702	0.242,0.383	0.317,0.765	-0.229	-22.9	22.9
5230	ENSG00000140474	ULK3	15	-	74838269	74838502	74838269	74838344	74838439	74838502	5230	8,5	106,73	11,11	98100	168	73	0.213959	0.812702	0.032,0.029	0.047,0.046	-0.016	-1.6	1.6
2431	ENSG00000185189	NRBP2	8	-	143838882	143839118	143838882	143838938	143839016	143839118	2431	14,4	12,5	3,8	13,7	151	73	0.214758	0.813043	0.361,0.279	0.1,0.356	0.092	9.2	9.2
2679	ENSG00000122952	ZWINT	10	-	56360017	56360383	56360017	56360141	56360292	56360383	2679	49,26	28,19	84,97	77,78	224	73	0.214744	0.813043	0.363,0.308	0.262,0.288	0.06	6	6
2906	ENSG00000125247	TMTC4	13	-	100634804	100635195	100634804	100634936	100635023	100635195	2906	2,5	9,8	2,7	28,28	160	73	0.214894	0.813043	0.092,0.222	0.032,0.102	0.09	9	9
4397	ENSG00000062822	POLD1	19	+	50415723	50416528	50415723	50415826	50416395	50416528	4397	9,12	7,9	34,58	21,27	642	73	0.214891	0.813043	0.128,0.132	0.155,0.196	-0.045	-4.5	4.5
6079	ENSG00000115307	AUP1	2	-	74528252	74528489	74528252	74528321	74528416	74528489	6079	18,8	84,78	10,15	124110	168	73	0.214621	0.813043	0.085,0.043	0.034,0.056	0.019	1.9	1.9
6452	ENSG00000166783	KIAA0430	16	-	15634756	15636342	15634756	15634931	15635655	15636342	6452	2,3	27,25	5,2	9,12	797	73	0.214665	0.813043	0.007,0.011	0.048,0.015	-0.022	-2.2	2.2
1417	ENSG00000105696	TMEM59L	19	+	18618154	18618492	18618154	18618272	18618374	18618492	1417	3,5	4,17	8,4	11,5	175	73	0.215084	0.813304	0.238,0.109	0.233,0.25	-0.068	-6.8	6.8
1890	ENSG00000143416	SELENBP1	1	-	151365608	151365846	151365608	151365708	151365767	151365846	1890	40,30	2,1	38,36	0,0	132	73	0.216189	0.814825	0.917,0.943	1.0,1.0	-0.07	-7	7
4443	ENSG00000178952	TUFM	16	-	28844313	28844551	28844313	28844334	28844418	28844551	4443	51,36	484342	60,77	534517	157	73	0.215786	0.814825	0.047,0.047	0.05,0.065	-0.011	-1.1	1.1
560	ENSG00000226287	TMEM191A	22	+	20703632	20704040	20703632	20703751	20703967	20704040	560	4,7	18,17	20,11	32,33	289	73	0.216018	0.814825	0.053,0.094	0.136,0.078	-0.034	-3.4	3.4
6609	ENSG00000180098	TRNAU1AP	1	+	28553086	28553737	28553086	28553160	28553639	28553737	6609	19,10	0,0	7,15	2,0	552	73	0.216086	0.814825	1.0,1.0	0.316,1.0	0.342	34.2	34.2
8689	ENSG00000100949	RABGGTA	14	-	24268109	24268420	24268109	24268198	24268365	24268420	8689	16,25	1,1	20,20	0,0	240	73	0.216213	0.814825	0.83,0.884	1.0,1.0	-0.143	-14.3	14.3
933	ENSG00000241370	RPP21	6	+	30345297	30345573	30345297	30345398	30345466	30345573	933	17,16	0,3	12,24	0,1	141	73	0.215955	0.814825	1.0,0.734	1.0,0.926	-0.096	-9.6	9.6
2409	ENSG00000176155	CCDC57	17	-	82193755	82194139	82193755	82193830	82193981	82194139	2409	18,12	4,5	15,15	5,0	224	73	0.216946	0.816742	0.595,0.439	0.494,1.0	-0.23	-23	23
6453	ENSG00000189403	HMGB1	13	-	30463530	30464247	30463530	30463694	30464167	30464247	6453	358214	8,7	197166	5,1	546	73	0.216964	0.816742	0.857,0.803	0.84,0.957	-0.068	-6.8	6.8
2375	ENSG00000173465	SSSCA1	11	+	65570486	65570650	65570486	65570510	65570606	65570650	2375	18,24	0,0	21,30	1,2	169	73	0.217305	0.817568	1.0,1.0	0.901,0.866	0.117	11.7	11.7
8938	ENSG00000147403	RPL10	X	+	154398311	154398542	154398311	154398398	154398496	154398542	8938	354301	0,0	391381	4,4	171	73	0.217976	0.819634	1.0,1.0	0.977,0.976	0.024	2.4	2.4
888	ENSG00000160285	LSS	21	-	46188445	46191235	46188445	46188821	46191075	46191235	888	14501187	3,3	27443549	3,3	2327	73	0.218099	0.819637	0.938,0.925	0.966,0.974	-0.038	-3.8	3.8
5252	ENSG00000213983	AP1G2	14	-	23565605	23566160	23565605	23565701	23565815	23566160	5252	46,38	112,98	36,24	97,98	187	73	0.218412	0.820355	0.138,0.131	0.127,0.087	0.028	2.8	2.8
6779	ENSG00000178038	ALS2CL	3	-	46674565	46675976	46674565	46674739	46675617	46675976	6779	297283	6,4	198149	10,2	951	73	0.219193	0.822829	0.792,0.844	0.603,0.851	0.091	9.1	9.1
2779	ENSG00000131697	NPHP4	1	-	5862810	5866458	5862810	5864033	5864337	5866458	2779	6,5	11,8	0,7	15,9	377	73	0.220437	0.82704	0.096,0.108	0.0,0.131	0.037	3.7	3.7
267	ENSG00000185686	PRAME	22	-	22556811	22557580	22556811	22556930	22557544	22557580	267	266233	55,40	245245	48,70	687	73	0.221263	0.827616	0.339,0.382	0.352,0.271	0.049	4.9	4.9
3378	ENSG00000198276	UCKL1	20	-	63945804	63946267	63945804	63945914	63946160	63946267	3378	86,64	2,0	76,91	3,1	319	73	0.220986	0.827616	0.908,1.0	0.853,0.954	0.05	5	5
3577	ENSG00000124782	RREB1	6	+	7181123	7182082	7181123	7181289	7181869	7182082	3577	93,64	0,0	56,53	1,1	653	73	0.221821	0.827616	1.0,1.0	0.862,0.856	0.141	14.1	14.1
617	ENSG00000188603	CLN3	16	-	28482326	28482672	28482326	28482545	28482625	28482672	617	13,9	30,25	11,11	44,43	153	73	0.221617	0.827616	0.171,0.147	0.107,0.109	0.051	5.1	5.1
762	ENSG00000265257	RP11-21J18.1	18	+	9119377	9119590	9119377	9119388	9119473	9119590	762	71,69	483331	94,57	564491	158	73	0.221139	0.827616	0.064,0.088	0.071,0.051	0.015	1.5	1.5
8056	ENSG00000189077	TMEM120A	7	-	75988082	75988341	75988082	75988148	75988305	75988341	8056	125,99	1,3	205189	0,0	230	73	0.221463	0.827616	0.975,0.913	1.0,1.0	-0.056	-5.6	5.6
8304	ENSG00000179262	RAD23A	19	+	12949122	12949282	12949122	12949191	12949277	12949282	8304	28,25	3,0	27,31	0,0	159	73	0.221472	0.827616	0.811,1.0	1.0,1.0	-0.095	-9.5	9.5
8478	ENSG00000104529	EEF1D	8	-	143581053	143581328	143581053	143581154	143581228	143581328	8478	65,29	486422	66,46	687682	147	73	0.22176	0.827616	0.062,0.033	0.046,0.032	0.009	0.9	0.9
8649	ENSG00000111229	ARPC3	12	-	110436109	110436683	110436109	110436201	110436556	110436683	8649	134104	0,4	124122	7,1	428	73	0.221136	0.827616	1.0,0.816	0.751,0.954	0.055	5.5	5.5
8715	ENSG00000196756	SNHG17	20	-	38421005	38422241	38421005	38421098	38422086	38422241	8715	167,98	8,6	188197	9,3	1061	73	0.220994	0.827616	0.59,0.529	0.59,0.819	-0.145	-14.5	14.5
186	ENSG00000103145	HCFC1R1	16	-	3023232	3023530	3023232	3023361	3023473	3023530	186	11,11	34,37	16,17	46,26	185	73	0.22236	0.828218	0.113,0.105	0.121,0.205	-0.054	-5.4	5.4
4033	ENSG00000159348	CYB5R1	1	-	202965886	202966600	202965886	202965993	202966527	202966600	4033	57,38	71,75	50,63	99126	607	73	0.222415	0.828218	0.088,0.057	0.057,0.057	0.015	1.5	1.5
6817	ENSG00000198925	ATG9A	2	-	219227769	219228053	219227769	219227813	219227921	219228053	6817	9,2	55,41	3,4	59,52	181	73	0.222475	0.828218	0.062,0.019	0.02,0.03	0.015	1.5	1.5
7943	ENSG00000140543	DET1	15	-	88530622	88531715	88530622	88531473	88531612	88531715	7943	19,24	4,1	12,11	4,2	212	73	0.22218	0.828218	0.621,0.892	0.508,0.654	0.175	17.5	17.5
2237	ENSG00000137207	YIPF3	6	-	43513068	43513451	43513068	43513200	43513358	43513451	2237	36,39	131,91	29,24	105,99	231	73	0.22297	0.829093	0.08,0.119	0.08,0.071	0.024	2.4	2.4
4143	ENSG00000087460	GNAS	20	+	58909349	58909579	58909349	58909423	58909520	58909579	4143	311263	21351736	291270	16311631	170	73	0.222925	0.829093	0.059,0.061	0.071,0.066	-0.009	-0.9	0.9
8836	ENSG00000108465	CDK5RAP3	17	+	47975513	47976013	47975513	47975653	47975868	47976013	8836	599453	68,57	527527	69,84	288	73	0.22308	0.829093	0.691,0.668	0.659,0.614	0.043	4.3	4.3
3941	ENSG00000243335	KCTD7	7	+	66638855	66639228	66638855	66638929	66639127	66639228	3941	55,35	3,0	39,35	0,0	271	73	0.223249	0.829263	0.832,1.0	1.0,1.0	-0.084	-8.4	8.4
1570	ENSG00000104805	NUCB1	19	+	48919029	48919286	48919029	48919122	48919193	48919286	1570	21,10	84,84	28,19	93,93	144	73	0.223588	0.829607	0.112,0.057	0.132,0.094	-0.028	-2.8	2.8
6045	ENSG00000089916	GPATCH2L	14	+	76173545	76176690	76173545	76173625	76176622	76176690	6045	112,66	37,31	93,91	23,30	3070	73	0.223541	0.829607	0.067,0.048	0.088,0.067	-0.02	-2	2
3175	ENSG00000223705	NSUN5P1	7	+	75415591	75416191	75415591	75415770	75415980	75416191	3175	95115	6,2	135105	9,6	283	73	0.22398	0.830603	0.803,0.937	0.795,0.819	0.063	6.3	6.3
3600	ENSG00000149499	EML3	11	-	62603943	62604201	62603943	62604041	62604112	62604201	3600	11,5	24,21	21,19	38,39	144	73	0.224299	0.831326	0.189,0.108	0.219,0.198	-0.06	-6	6
2926	ENSG00000143624	INTS3	1	+	153772339	153772711	153772339	153772440	153772638	153772711	2926	33,37	105,61	37,46	71,78	271	73	0.224471	0.831508	0.078,0.14	0.123,0.137	-0.021	-2.1	2.1
2255	ENSG00000009950	MLXIPL	7	-	73595665	73595912	73595665	73595760	73595841	73595912	2255	8,4	27,17	4,1	21,10	154	73	0.224735	0.832025	0.123,0.1	0.083,0.045	0.048	4.8	4.8
108	ENSG00000181027	FKRP	19	+	46748514	46748884	46748514	46748665	46748774	46748884	108	2,1	0,0	1,2	0,2	182	73	0.225503	0.833238	1.0,1.0	1.0,0.286	0.357	35.7	35.7
2885	ENSG00000124466	LYPD3	19	-	43463125	43463769	43463125	43463287	43463598	43463769	2885	11,5	0,0	5,5	2,0	384	73	0.225558	0.833238	1.0,1.0	0.322,1.0	0.339	33.9	33.9
3427	ENSG00000012822	CALCOCO1	12	-	53721466	53722183	53721466	53721615	53722024	53722183	3427	19,18	42,30	14,13	21,12	482	73	0.225198	0.833238	0.064,0.083	0.092,0.141	-0.043	-4.3	4.3
7922	ENSG00000161204	ABCF3	3	+	184186506	184186875	184186506	184186654	184186795	184186875	7922	22,25	118,76	15,20	86110	214	73	0.225341	0.833238	0.06,0.101	0.056,0.058	0.024	2.4	2.4
3398	ENSG00000167978	SRRM2	16	+	2758987	2759172	2758987	2759047	2759139	2759172	3398	42,22	182121	32,20	169155	165	73	0.225749	0.833487	0.093,0.074	0.077,0.054	0.018	1.8	1.8
1709	ENSG00000197841	ZNF181	19	+	34739147	34739621	34739147	34739268	34739522	34739621	1709	5,9	2,1	6,8	5,3	327	73	0.226212	0.83428	0.358,0.668	0.211,0.373	0.221	22.1	22.1
6413	ENSG00000072778	ACADVL	17	+	7224636	7224813	7224636	7224714	7224808	7224813	6413	229159	586469	175161	518561	167	73	0.226142	0.83428	0.146,0.129	0.129,0.111	0.018	1.8	1.8
1348	ENSG00000158941	CCAR2	8	+	22618616	22619015	22618616	22618728	22618826	22619015	1348	16,13	38,41	13,20	67,66	171	73	0.226431	0.83463	0.152,0.119	0.076,0.115	0.04	4	4
1771	ENSG00000087077	TRIP6	7	+	100870369	100870743	100870369	100870463	100870573	100870743	1771	20,4	16,16	7,3	16,10	183	73	0.22675	0.834919	0.333,0.091	0.149,0.107	0.084	8.4	8.4
8690	ENSG00000168522	FNTA	8	+	43077215	43080441	43077215	43077364	43080277	43080441	8690	881734	1,2	487422	0,1	2986	73	0.226757	0.834919	0.956,0.9	1.0,0.912	-0.028	-2.8	2.8
2927	ENSG00000143624	INTS3	1	+	153773192	153774808	153773192	153773331	153774517	153774808	2927	642572	1,1	630579	2,2	1259	73	0.227183	0.836027	0.974,0.971	0.948,0.944	0.026	2.6	2.6
4894	ENSG00000163346	PBXIP1	1	-	154951470	154951921	154951470	154951535	154951794	154951921	4894	5,5	20,16	11,4	14,16	332	73	0.22792	0.838283	0.052,0.064	0.147,0.052	-0.041	-4.1	4.1
1142	ENSG00000104231	ZFAND1	8	-	81714803	81715114	81714803	81714895	81714986	81715114	1142	44,16	209166	11,9	88,81	164	73	0.228407	0.838507	0.086,0.041	0.053,0.047	0.013	1.3	1.3
3520	ENSG00000081307	UBA5	3	+	132665822	132666068	132665822	132665868	132665983	132666068	3520	10,12	52,36	10,13	28,31	188	73	0.22864	0.838507	0.069,0.115	0.122,0.14	-0.039	-3.9	3.9
623	ENSG00000198721	ECI2	6	-	4125249	4126237	4125249	4125370	4126134	4126237	623	144118	552342	173182	496516	837	73	0.228235	0.838507	0.022,0.029	0.03,0.03	-0.004	-0.4	0.4
6700	ENSG00000161999	JMJD8	16	-	683166	683342	683166	683234	683321	683342	6700	17,10	81,50	17,38	93102	160	73	0.228231	0.838507	0.087,0.084	0.077,0.145	-0.025	-2.5	2.5
7543	ENSG00000185917	SETD4	21	-	36034540	36036251	36034540	36035960	36036084	36036251	7543	24,14	5,10	13,16	10,11	197	73	0.228729	0.838507	0.64,0.342	0.325,0.35	0.153	15.3	15.3
8669	ENSG00000092841	MYL6	12	+	56159586	56160148	56159586	56159730	56159974	56160148	8669	246192	1189785	321279	12251085	317	73	0.228537	0.838507	0.045,0.053	0.057,0.056	-0.007	-0.7	0.7
3788	ENSG00000198720	ANKRD13B	17	+	29607741	29608110	29607741	29607877	29607985	29608110	3788	2,3	6,3	11,16	17,14	181	73	0.229099	0.839116	0.119,0.287	0.207,0.316	-0.059	-5.9	5.9
5644	ENSG00000148187	MRRF	9	+	122285168	122285946	122285168	122285287	122285779	122285946	5644	133,87	15,14	108,82	11,6	565	73	0.229145	0.839116	0.534,0.445	0.559,0.638	-0.109	-10.9	10.9
4298	ENSG00000120727	PAIP2	5	+	139364563	139365090	139364563	139364743	139364847	139365090	4298	46,47	0,0	29,33	3,0	177	73	0.229339	0.839155	1.0,1.0	0.799,1.0	0.101	10.1	10.1
6972	ENSG00000065000	AP3D1	19	-	2112859	2113413	2112859	2112931	2113335	2113413	6972	91,71	32,29	78,92	49,36	477	73	0.229405	0.839155	0.303,0.273	0.196,0.281	0.05	5	5
207	ENSG00000144481	TRPM8	2	+	233953708	233954019	233953708	233953819	233953916	233954019	207	3,2	0,4	5,2	10,6	170	73	0.229628	0.839517	1.0,0.177	0.177,0.125	0.438	43.8	43.8
3254	ENSG00000142002	DPP9	19	-	4684662	4685771	4684662	4684809	4685625	4685771	3254	42,30	34,10	29,21	15,28	889	73	0.230082	0.839777	0.092,0.198	0.137,0.058	0.048	4.8	4.8
5571	ENSG00000169738	DCXR	17	-	82036520	82036729	82036520	82036643	82036720	82036729	5571	173114	374320	137198	433527	150	73	0.229866	0.839777	0.184,0.148	0.133,0.155	0.022	2.2	2.2
5747	ENSG00000143793	C1orf35	1	-	228102079	228102382	228102079	228102165	228102309	228102382	5747	34,21	23,29	22,21	31,29	217	73	0.230199	0.839777	0.332,0.196	0.193,0.196	0.07	7	7
8433	ENSG00000233927	RPS28	19	+	8321494	8321699	8321494	8321574	8321655	8321699	8433	35,33	7,8	41,56	7,6	154	73	0.230145	0.839777	0.703,0.662	0.735,0.816	-0.093	-9.3	9.3
3265	ENSG00000160741	CRTC2	1	-	153954872	153955166	153954872	153954989	153955064	153955166	3265	4,5	28,14	13,4	17,27	148	73	0.230992	0.841302	0.066,0.15	0.274,0.068	-0.063	-6.3	6.3
5331	ENSG00000225177	RP11-390P2.4	6	+	138696596	138697288	138696596	138696755	138696902	138697288	5331	1,2	1,1	5,7	3,1	220	73	0.230866	0.841302	0.249,0.399	0.356,0.699	-0.203	-20.3	20.3
8229	ENSG00000132522	GPS2	17	-	7313567	7313988	7313567	7313721	7313905	7313988	8229	21,13	61,43	32,28	63,73	257	73	0.230914	0.841302	0.089,0.079	0.126,0.098	-0.028	-2.8	2.8
3709	ENSG00000163608	C3orf17	3	-	113012733	113013403	113012733	113012811	113013271	113013403	3709	36,8	34,23	14,12	35,16	533	73	0.231403	0.842342	0.127,0.045	0.052,0.093	0.013	1.3	1.3
6331	ENSG00000105135	ILVBL	19	-	15122692	15123030	15122692	15122804	15122891	15123030	6331	18,18	48,51	10,17	56,50	160	73	0.231816	0.843042	0.146,0.139	0.075,0.134	0.038	3.8	3.8
6562	ENSG00000159214	CCDC24	1	+	43992355	43992639	43992355	43992426	43992522	43992639	6562	29,18	1,1	14,10	2,1	169	73	0.231971	0.843042	0.926,0.886	0.751,0.812	0.124	12.4	12.4
7388	ENSG00000130811	EIF3G	19	-	10116935	10117090	10116935	10116989	10117083	10117090	7388	34,14	202161	39,35	234204	167	73	0.231849	0.843042	0.069,0.037	0.068,0.07	-0.016	-1.6	1.6
4341	ENSG00000161265	U2AF1L4	19	-	35742528	35743904	35742528	35742803	35743808	35743904	4341	76,73	15,16	45,40	3,7	1078	73	0.232746	0.844941	0.255,0.236	0.504,0.279	-0.146	-14.6	14.6
4772	ENSG00000223501	VPS52	6	-	33264373	33264900	33264373	33264497	33264781	33264900	4772	109,51	59,46	61,51	41,58	357	73	0.233122	0.844941	0.274,0.185	0.233,0.152	0.037	3.7	3.7
7695	ENSG00000138709	LARP1B	4	+	128107138	128108901	128107138	128107313	128107882	128108901	7695	53,40	20,26	35,27	24,19	642	73	0.233121	0.844941	0.232,0.149	0.142,0.139	0.05	5	5
866	ENSG00000182400	TRAPPC6B	14	-	39158284	39159550	39158284	39158402	39159482	39159550	866	72,46	86,65	42,25	58,52	1153	73	0.233084	0.844941	0.05,0.043	0.044,0.03	0.01	1	1
896	ENSG00000183401	CCDC159	19	+	11353450	11353874	11353450	11353572	11353791	11353874	896	73,47	23,21	70,49	28,33	292	73	0.232995	0.844941	0.442,0.359	0.385,0.271	0.072	7.2	7.2
5154	ENSG00000167702	KIFC2	8	+	144468628	144468834	144468628	144468650	144468724	144468834	5154	13,5	29,24	7,5	26,33	147	73	0.233389	0.845455	0.182,0.094	0.118,0.07	0.044	4.4	4.4
3992	ENSG00000172771	EFCAB12	3	-	129402522	129404403	129402522	129402579	129404249	129404403	3992	480321	10,2	315360	9,7	1743	73	0.23417	0.847263	0.668,0.871	0.594,0.683	0.131	13.1	13.1
5530	ENSG00000147133	TAF1	X	+	71424016	71424238	71424016	71424066	71424153	71424238	5530	2,3	25,26	1,1	21,13	160	73	0.234347	0.847263	0.035,0.05	0.021,0.034	0.015	1.5	1.5
6759	ENSG00000137504	CREBZF	11	-	85660334	85661749	85660334	85660597	85661636	85661749	6759	661429	6,2	452392	9,2	1112	73	0.234358	0.847263	0.879,0.934	0.767,0.928	0.059	5.9	5.9
7837	ENSG00000177731	FLII	17	-	18245353	18245660	18245353	18245419	18245554	18245660	7837	27,33	222168	21,27	214193	208	73	0.234392	0.847263	0.041,0.064	0.033,0.047	0.013	1.3	1.3
6096	ENSG00000139372	TDG	12	+	103982798	103983389	103982798	103982934	103983294	103983389	6096	74,34	1,1	52,24	0,1	433	73	0.235674	0.851441	0.926,0.851	1.0,0.802	-0.012	-1.2	1.2
2135	ENSG00000187630	DHRS4L2	14	+	24000862	24001084	24000862	24000933	24001032	24001084	2135	3,3	0,0	3,1	1,1	172	73	0.235868	0.851684	1.0,1.0	0.56,0.298	0.571	57.1	57.1
5246	ENSG00000213983	AP1G2	14	-	23564189	23564388	23564189	23564221	23564332	23564388	5246	24,8	22,22	13,8	23,25	184	73	0.236321	0.852078	0.302,0.126	0.183,0.113	0.066	6.6	6.6
664	ENSG00000030582	GRN	17	+	44349157	44349551	44349157	44349302	44349425	44349551	664	31,33	88,54	30,22	77,75	196	73	0.236214	0.852078	0.116,0.185	0.127,0.098	0.038	3.8	3.8
8831	ENSG00000108465	CDK5RAP3	17	+	47971121	47971407	47971121	47971171	47971361	47971407	8831	217159	6,0	206209	1,2	263	73	0.236357	0.852078	0.909,1.0	0.983,0.967	-0.02	-2	2
428	ENSG00000185000	DGAT1	8	-	144318260	144318566	144318260	144318362	144318460	144318566	428	9,6	45,40	7,7	56,76	171	73	0.236756	0.852242	0.079,0.06	0.051,0.038	0.025	2.5	2.5
5579	ENSG00000169738	DCXR	17	-	82036858	82037547	82036858	82037013	82037449	82037547	5579	306258	226160	251420	245281	509	73	0.23662	0.852242	0.163,0.188	0.128,0.177	0.023	2.3	2.3
6216	ENSG00000129197	RPAIN	17	+	5425970	5428211	5425970	5426299	5428070	5428211	6216	335176	103,71	197199	56,55	1844	73	0.236783	0.852242	0.114,0.089	0.122,0.125	-0.022	-2.2	2.2
1917	ENSG00000215021	PHB2	12	-	6970195	6970645	6970195	6970280	6970416	6970645	1917	60,43	492450	67,84	537600	209	73	0.237248	0.853076	0.041,0.032	0.042,0.047	-0.008	-0.8	0.8
3876	ENSG00000174238	PITPNA	17	-	1535261	1535505	1535261	1535292	1535440	1535505	3876	30,23	186120	35,42	154191	221	73	0.237268	0.853076	0.051,0.06	0.07,0.068	-0.014	-1.4	1.4
3335	ENSG00000159840	ZYX	7	+	143382247	143382685	143382247	143382447	143382592	143382685	3335	27,22	52,52	10,23	42,54	218	73	0.237457	0.853298	0.148,0.124	0.074,0.125	0.037	3.7	3.7
7984	ENSG00000104904	OAZ1	19	+	2271384	2271954	2271384	2271530	2271781	2271954	7984	326268	17811391	280334	19421825	324	73	0.237593	0.853329	0.04,0.042	0.031,0.04	0.005	0.5	0.5
6607	ENSG00000164088	PPM1M	3	+	52248152	52248453	52248152	52248237	52248334	52248453	6607	18,8	46,28	7,2	18,20	170	73	0.237753	0.853449	0.144,0.109	0.143,0.041	0.035	3.5	3.5
3647	ENSG00000100664	EIF5	14	+	103339171	103339803	103339171	103339333	103339638	103339803	3647	53,35	513305	39,37	465422	378	73	0.239264	0.857759	0.02,0.022	0.016,0.017	0.004	0.4	0.4
5057	ENSG00000136279	DBNL	7	+	44058431	44058983	44058431	44058480	44058901	44058983	5057	21,11	101,70	19,22	152161	494	73	0.239091	0.857759	0.03,0.023	0.018,0.02	0.007	0.7	0.7
556	ENSG00000132323	ILKAP	2	-	238194274	238194870	238194274	238194331	238194781	238194870	556	7,3	1,1	6,2	2,3	523	73	0.239336	0.857759	0.494,0.295	0.295,0.085	0.204	20.4	20.4
8262	ENSG00000117266	CDK18	1	+	205523146	205523625	205523146	205523297	205523482	205523625	8262	4,10	1,4	14,13	12,9	258	73	0.239632	0.858363	0.531,0.414	0.248,0.29	0.204	20.4	20.4
281	ENSG00000094631	HDAC6	X	+	48814674	48814893	48814674	48814740	48814833	48814893	281	34,10	13,18	12,9	14,16	166	73	0.240202	0.859744	0.535,0.196	0.274,0.198	0.13	13	13
3209	ENSG00000185101	ANO9	11	-	419581	420860	419581	420615	420717	420860	3209	2,8	5,4	6,8	4,2	175	73	0.240273	0.859744	0.143,0.455	0.385,0.625	-0.206	-20.6	20.6
8021	ENSG00000168067	MAP4K2	11	-	64797274	64797534	64797274	64797380	64797500	64797534	8021	12,4	49,32	11,9	37,28	193	73	0.240476	0.860011	0.085,0.045	0.101,0.108	-0.04	-4	4
422	ENSG00000174231	PRPF8	17	-	1684471	1684807	1684471	1684582	1684794	1684807	422	55,42	5,11	57,69	6,6	285	73	0.240697	0.860346	0.738,0.494	0.709,0.747	-0.112	-11.2	11.2
7106	ENSG00000142186	SCYL1	11	+	65538269	65538704	65538269	65538324	65538446	65538704	7106	68,47	4,2	53,56	6,4	195	73	0.240921	0.860689	0.864,0.898	0.768,0.84	0.077	7.7	7.7
5708	ENSG00000137822	TUBGCP4	15	+	43401715	43403799	43401715	43401850	43403682	43403799	5708	137,70	16,19	88,82	24,18	1905	73	0.241081	0.860804	0.247,0.124	0.123,0.149	0.049	4.9	4.9
832	ENSG00000103365	GGA2	16	-	23493359	23494378	23493359	23493458	23494302	23494378	832	94,84	28,19	75108	38,27	917	73	0.241448	0.861342	0.211,0.26	0.136,0.242	0.046	4.6	4.6
8657	ENSG00000117308	GALE	1	-	23798116	23798730	23798116	23798230	23798614	23798730	8657	150,88	88,74	100102	79,92	457	73	0.241488	0.861342	0.214,0.16	0.168,0.15	0.028	2.8	2.8
2756	ENSG00000149476	TKFC	11	+	61333548	61334731	61333548	61333776	61334619	61334731	2756	195172	0,3	246274	0,1	916	73	0.241909	0.862063	1.0,0.82	1.0,0.956	-0.068	-6.8	6.8
7466	ENSG00000128191	DGCR8	22	+	20089668	20090258	20089668	20089843	20089975	20090258	7466	29,23	0,1	34,39	1,1	205	73	0.241947	0.862063	1.0,0.891	0.924,0.933	0.017	1.7	1.7
1899	ENSG00000129219	PLD2	17	+	4818001	4818385	4818001	4818106	4818296	4818385	1899	17,6	14,10	11,23	10,12	263	73	0.242145	0.862315	0.252,0.143	0.234,0.347	-0.093	-9.3	9.3
3899	ENSG00000149428	HYOU1	11	-	119055492	119055843	119055492	119055571	119055749	119055843	3899	82,61	549367	26,19	178177	251	73	0.242854	0.863465	0.042,0.046	0.041,0.03	0.008	0.8	0.8
4530	ENSG00000172613	RAD9A	11	+	67395911	67396175	67395911	67396021	67396110	67396175	4530	8,2	24,21	10,6	18,26	162	73	0.242826	0.863465	0.131,0.041	0.2,0.094	-0.061	-6.1	6.1
8062	ENSG00000166913	YWHAB	20	+	44904967	44906096	44904967	44905131	44906000	44906096	8062	168122	343252	125155	226257	942	73	0.242839	0.863465	0.037,0.036	0.041,0.045	-0.006	-0.6	0.6
966	ENSG00000162191	UBXN1	11	-	62677517	62677832	62677517	62677563	62677780	62677832	966	527355	6,0	313266	2,0	290	73	0.243397	0.864939	0.957,1.0	0.975,1.0	-0.009	-0.9	0.9
1756	ENSG00000101158	NELFCD	20	+	58993453	58993675	58993453	58993544	58993623	58993675	1756	31,38	131113	27,32	114156	152	73	0.243899	0.865561	0.102,0.139	0.102,0.09	0.024	2.4	2.4
1767	ENSG00000261884	CTC-479C5.12	16	-	67934796	67935478	67934796	67934948	67935295	67935478	1767	23,14	3,2	22,27	7,5	420	73	0.243958	0.865561	0.571,0.549	0.353,0.484	0.142	14.2	14.2
4267	ENSG00000233327	USP32P2	17	-	18519481	18521252	18519481	18519674	18521078	18521252	4267	29,20	0,2	13,19	1,0	1477	73	0.243851	0.865561	1.0,0.331	0.391,1.0	-0.03	-3	3
8681	ENSG00000134317	GRHL1	2	+	9958785	9961436	9958785	9958856	9961045	9961436	8681	9,4	12,8	2,5	11,13	2262	73	0.244358	0.866525	0.024,0.016	0.006,0.012	0.011	1.1	1.1
4453	ENSG00000079616	KIF22	16	+	29799263	29799781	29799263	29799494	29799627	29799781	4453	8,5	19,23	4,12	42,50	206	73	0.245248	0.867431	0.13,0.072	0.033,0.078	0.046	4.6	4.6
4896	ENSG00000141458	NPC1	18	-	23533354	23534559	23533354	23533517	23534508	23534559	4896	114,79	0,0	151179	2,1	1064	73	0.244783	0.867431	1.0,1.0	0.838,0.925	0.119	11.9	11.9
5893	ENSG00000149532	CPSF7	11	-	61416104	61416519	61416104	61416162	61416363	61416519	5893	265200	0,3	236271	2,4	274	73	0.245225	0.867431	1.0,0.947	0.969,0.948	0.015	1.5	1.5
7152	ENSG00000249915	PDCD6	5	+	304176	306754	304176	304221	306601	306754	7152	150,98	149122	151184	159148	2453	73	0.245258	0.867431	0.029,0.023	0.027,0.036	-0.005	-0.5	0.5
7869	ENSG00000117791	2002-03-01	1	+	220779961	220780239	220779961	220780062	220780167	220780239	7869	23,17	2,1	19,23	0,2	178	73	0.245156	0.867431	0.825,0.875	1.0,0.825	-0.063	-6.3	6.3
5698	ENSG00000234745	HLA-B	6	-	31356166	31356957	31356166	31356442	31356687	31356957	5698	1,1	24,23	3,3	24,22	318	73	0.24543	0.86758	0.009,0.01	0.028,0.03	-0.019	-1.9	1.9
2982	ENSG00000177239	MAN1B1	9	+	137107530	137108142	137107530	137107662	137108021	137108142	2982	45,49	0,0	32,48	1,1	432	73	0.245712	0.868121	1.0,1.0	0.844,0.89	0.133	13.3	13.3
4012	ENSG00000130545	CRB3	19	+	6466465	6467221	6466465	6466609	6466950	6467221	4012	322244	18,7	293347	23,16	414	73	0.245901	0.868335	0.759,0.86	0.692,0.793	0.067	6.7	6.7
1882	ENSG00000143126	CELSR2	1	+	109272639	109273027	109272639	109272728	109272832	109273027	1882	6,3	16,19	1,5	21,23	177	73	0.246608	0.870373	0.134,0.061	0.019,0.082	0.047	4.7	4.7
7603	ENSG00000166165	CKB	14	-	103521817	103522177	103521817	103521950	103522022	103522177	7603	118129	823677	307419	15792232	145	73	0.247224	0.871635	0.067,0.088	0.089,0.086	-0.01	-1	1
946	ENSG00000248101	AC002116.8	19	-	36013343	36013588	36013343	36013422	36013513	36013588	946	11,15	5,6	11,11	8,8	164	73	0.247166	0.871635	0.495,0.527	0.38,0.38	0.131	13.1	13.1
8908	ENSG00000165792	METTL17	14	+	20993117	20994063	20993117	20993191	20993968	20994063	8908	106105	83,51	120,80	92,64	850	73	0.247513	0.872195	0.099,0.15	0.101,0.097	0.025	2.5	2.5
8903	ENSG00000104973	MED25	19	+	49831935	49832157	49831935	49832021	49832099	49832157	8903	5,3	33,36	4,1	34,45	151	73	0.247837	0.872878	0.068,0.039	0.054,0.011	0.021	2.1	2.1
1386	ENSG00000141524	TMC6	17	-	78125725	78126366	78125725	78125896	78126276	78126366	1386	49,34	1,1	49,71	0,0	453	73	0.248235	0.87291	0.888,0.846	1.0,1.0	-0.133	-13.3	13.3
3505	ENSG00000149273	RPS3	11	+	75401639	75402446	75401639	75401733	75402351	75402446	3505	436299	26861741	363351	26732263	691	73	0.248049	0.87291	0.017,0.018	0.014,0.016	0.003	0.3	0.3
4872	ENSG00000169598	DFFB	1	+	3883506	3885429	3883506	3883800	3885037	3885429	4872	200140	1,2	277303	0,2	1310	73	0.248211	0.87291	0.918,0.796	1.0,0.894	-0.09	-9	9
5423	ENSG00000099622	CIRBP	19	+	1270927	1271467	1270927	1271036	1271328	1271467	5423	861557	4,3	469441	1,1	365	73	0.248765	0.874316	0.977,0.974	0.989,0.989	-0.013	-1.3	1.3
640	ENSG00000146205	ANO7	2	+	241223185	241223781	241223185	241223276	241223716	241223781	640	22,27	2,0	46,31	3,1	513	73	0.249126	0.875129	0.61,1.0	0.686,0.815	0.054	5.4	5.4
1496	ENSG00000204525	HLA-C	6	-	31269492	31270085	31269492	31269525	31269965	31270085	1496	30,29	190201	43,32	207182	513	73	0.252289	0.875723	0.022,0.02	0.029,0.024	-0.006	-0.6	0.6
1916	ENSG00000215021	PHB2	12	-	6967675	6968021	6967675	6967779	6967891	6968021	1916	180115	516398	178153	465418	185	73	0.252216	0.875723	0.121,0.102	0.131,0.126	-0.017	-1.7	1.7
1932	ENSG00000196975	ANXA4	2	+	69807905	69810673	69807905	69807996	69810593	69810673	1932	28,44	78,54	44,40	67,51	2670	73	0.251847	0.875723	0.01,0.022	0.018,0.021	-0.003	-0.3	0.3
203	ENSG00000237765	FAM200B	4	+	15686235	15687148	15686235	15686462	15686931	15687148	203	209142	1,3	148133	0,2	542	73	0.249712	0.875723	0.966,0.864	1.0,0.9	-0.035	-3.5	3.5
2675	ENSG00000016864	GLT8D1	3	-	52694980	52695229	52694980	52695035	52695189	52695229	2675	68,39	89,59	34,26	45,63	227	73	0.24966	0.875723	0.197,0.175	0.195,0.117	0.03	3	3
3039	ENSG00000105202	FBL	19	-	39834457	39834813	39834457	39834562	39834667	39834813	3039	50,25	127,95	51,35	163164	178	73	0.251498	0.875723	0.139,0.097	0.114,0.08	0.021	2.1	2.1
3062	ENSG00000234545	FAM133B	7	-	92577654	92578182	92577654	92577694	92578149	92578182	3062	111,79	3,0	60,43	0,1	528	73	0.249539	0.875723	0.836,1.0	1.0,0.856	-0.01	-1	1
3428	ENSG00000146828	SLC12A9	7	+	100858915	100859161	100858915	100858942	100859049	100859161	3428	9,6	32,30	10,22	41,50	180	73	0.252107	0.875723	0.102,0.075	0.09,0.151	-0.032	-3.2	3.2
4185	ENSG00000166140	ZFYVE19	15	+	40809851	40810216	40809851	40809970	40810153	40810216	4185	79,41	3,0	53,68	1,0	256	73	0.251844	0.875723	0.882,1.0	0.938,1.0	-0.028	-2.8	2.8
425	ENSG00000185000	DGAT1	8	-	144318094	144318362	144318094	144318169	144318260	144318362	425	14,7	43,34	28,18	50,73	164	73	0.251916	0.875723	0.127,0.084	0.2,0.099	-0.044	-4.4	4.4
4741	ENSG00000167996	FTH1	11	-	61964986	61965515	61964986	61965112	61965368	61965515	4741	16251274	1307610328	29592107	2728519040	329	73	0.251724	0.875723	0.027,0.027	0.023,0.024	0.003	0.3	0.3
4814	ENSG00000147955	SIGMAR1	9	-	34636996	34637420	34636996	34637089	34637219	34637420	4814	44,25	129,93	77,81	182235	203	73	0.251946	0.875723	0.109,0.088	0.132,0.11	-0.022	-2.2	2.2
4908	ENSG00000123143	PKN1	19	+	14467564	14467793	14467564	14467637	14467717	14467793	4908	54,30	0,0	28,30	0,3	153	73	0.252226	0.875723	1.0,1.0	1.0,0.827	0.087	8.7	8.7
5262	ENSG00000172732	MUS81	11	+	65864719	65865145	65864719	65864815	65865016	65865145	5262	91,76	79,54	49,68	33,39	274	73	0.250606	0.875723	0.235,0.273	0.283,0.317	-0.046	-4.6	4.6
5311	ENSG00000129353	SLC44A2	19	+	10634755	10635073	10634755	10634887	10634973	10635073	5311	33,22	77,41	34,35	93103	159	73	0.250187	0.875723	0.164,0.198	0.144,0.135	0.041	4.1	4.1
5367	ENSG00000197774	EME2	16	+	1775040	1775408	1775040	1775132	1775314	1775408	5367	60,38	12,11	79,83	12,14	255	73	0.250919	0.875723	0.589,0.497	0.653,0.629	-0.098	-9.8	9.8
5461	ENSG00000117616	RSRP1	1	-	25243549	25245301	25243549	25243633	25245149	25245301	5461	414335	1,0	222262	3,0	1589	73	0.250997	0.875723	0.95,1.0	0.773,1.0	0.088	8.8	8.8
7118	ENSG00000139620	KANSL2	12	-	48681381	48682225	48681381	48681641	48682186	48682225	7118	32,15	19,16	36,24	19,12	618	73	0.250659	0.875723	0.166,0.1	0.183,0.191	-0.054	-5.4	5.4
7164	ENSG00000165644	COMTD1	10	-	75234937	75235178	75234937	75234992	75235059	75235178	7164	29,33	57,46	46,42	88104	140	73	0.25214	0.875723	0.21,0.272	0.214,0.174	0.047	4.7	4.7
7647	ENSG00000196642	RABL6	9	+	136831720	136832370	136831720	136831861	136832264	136832370	7647	15,8	101,88	22,34	182168	476	73	0.251759	0.875723	0.022,0.014	0.018,0.03	-0.006	-0.6	0.6
8007	ENSG00000186765	FSCN2	17	+	81536145	81536789	81536145	81536267	81536621	81536789	8007	20,13	14,4	18,29	7,8	427	73	0.251048	0.875723	0.196,0.357	0.305,0.383	-0.068	-6.8	6.8
8461	ENSG00000176783	RUFY1	5	+	179559691	179560198	179559691	179559835	179560024	179560198	8461	75,38	15,11	34,35	7,3	262	73	0.250087	0.875723	0.582,0.49	0.575,0.765	-0.134	-13.4	13.4
8476	ENSG00000158805	ZNF276	16	+	89723136	89723709	89723136	89723183	89723278	89723709	8476	14,7	3,1	10,28	2,1	168	73	0.251018	0.875723	0.67,0.753	0.685,0.924	-0.093	-9.3	9.3
7564	ENSG00000157353	FUK	16	+	70466881	70467471	70466881	70466954	70467373	70467471	7564	21,25	11,13	40,26	7,14	492	73	0.252866	0.87727	0.221,0.222	0.459,0.216	-0.116	-11.6	11.6
6775	ENSG00000135486	HNRNPA1	12	+	54282393	54282602	54282393	54282486	54282572	54282602	6775	46,26	1043746	58,53	11331122	159	73	0.253068	0.877521	0.02,0.016	0.023,0.021	-0.004	-0.4	0.4
5744	ENSG00000148985	PGAP2	11	+	3823882	3824376	3823882	3824135	3824269	3824376	5744	23,23	44,40	32,43	55,48	207	73	0.253931	0.879636	0.156,0.169	0.17,0.24	-0.043	-4.3	4.3
7826	ENSG00000099326	MZF1	19	-	58570343	58571429	58570343	58570527	58570993	58571429	7826	99111	7,9	43,47	6,5	539	73	0.25394	0.879636	0.657,0.626	0.493,0.56	0.115	11.5	11.5
3588	ENSG00000161905	ALOX15	17	-	4638926	4639132	4638926	4638972	4639050	4639132	3588	10,16	17,17	14,28	15,22	151	73	0.254293	0.879952	0.221,0.313	0.311,0.381	-0.079	-7.9	7.9
6924	ENSG00000160294	MCM3AP	21	-	46246306	46246886	46246306	46246404	46246627	46246886	6924	92,68	57,46	74,60	33,34	296	73	0.254262	0.879952	0.285,0.267	0.356,0.303	-0.053	-5.3	5.3
514	ENSG00000167716	WDR81	17	+	1735571	1736218	1735571	1735717	1736038	1736218	514	45,25	19,21	21,28	16,25	394	73	0.254456	0.880065	0.305,0.181	0.196,0.172	0.059	5.9	5.9
8071	ENSG00000111325	OGFOD2	12	+	122975810	122976767	122975810	122975867	122976653	122976767	8071	150106	49,31	72,76	27,32	859	73	0.254612	0.880152	0.206,0.225	0.185,0.168	0.039	3.9	3.9
5221	ENSG00000048707	VPS13D	1	+	12348822	12349374	12348822	12348973	12349163	12349374	5221	1,6	18,16	10,1	19,11	263	73	0.25479	0.880313	0.015,0.094	0.127,0.025	-0.021	-2.1	2.1
1924	ENSG00000094914	AAAS	12	-	53307737	53308133	53307737	53307926	53308051	53308133	1924	61,30	1,1	31,28	0,1	198	73	0.255528	0.88097	0.957,0.917	1.0,0.912	-0.019	-1.9	1.9
3331	ENSG00000115053	NCL	2	-	231458265	231459125	231458265	231458389	231459000	231459125	3331	194104	1085655	155192	12261163	684	73	0.256005	0.88097	0.019,0.017	0.013,0.017	0.003	0.3	0.3
3476	ENSG00000134901	KDELC1	13	-	102790900	102791430	102790900	102791138	102791257	102791430	3476	0,0	14,4	2,1	7,1	192	73	0.256009	0.88097	0.0,0.0	0.098,0.275	-0.186	-18.6	18.6
4096	ENSG00000107331	ABCA2	9	-	137022940	137023840	137022940	137023052	137023837	137023840	4096	121,95	22,12	166136	25,42	858	73	0.255155	0.88097	0.319,0.402	0.361,0.216	0.072	7.2	7.2
5035	ENSG00000161996	WDR90	16	+	655772	656537	655772	655889	656301	656537	5035	65,50	0,4	94101	6,5	485	73	0.255926	0.88097	1.0,0.653	0.702,0.753	0.099	9.9	9.9
5335	ENSG00000102030	NAA10	X	-	153932066	153932431	153932066	153932141	153932315	153932431	5335	46,49	3,0	34,39	0,0	247	73	0.255449	0.88097	0.819,1.0	1.0,1.0	-0.091	-9.1	9.1
5637	ENSG00000100462	PRMT5	14	-	22920528	22921056	22920528	22920731	22920987	22921056	5637	381290	2,1	513436	2,5	329	73	0.256081	0.88097	0.977,0.985	0.983,0.951	0.014	1.4	1.4
6289	ENSG00000174652	ZNF266	19	-	9418761	9419299	9418761	9418895	9419050	9419299	6289	50,32	4,2	44,25	5,4	228	73	0.256158	0.88097	0.8,0.837	0.738,0.667	0.116	11.6	11.6
7719	ENSG00000136699	SMPD4	2	-	130156034	130156675	130156034	130156135	130156584	130156675	7719	8,17	24,13	21,30	18,35	522	73	0.255794	0.88097	0.045,0.155	0.14,0.107	-0.023	-2.3	2.3
2141	ENSG00000054967	RELT	11	+	73394235	73394734	73394235	73394317	73394476	73394734	2141	0,3	6,2	0,0	4,10	232	73	0.256592	0.881111	0.0,0.321	0.0,0.0	0.161	16.1	16.1
2883	ENSG00000277957	SENP3-EIF4A1	17	+	7577433	7577652	7577433	7577487	7577568	7577652	2883	232153	18691212	255244	17721693	154	73	0.25658	0.881111	0.056,0.056	0.064,0.064	-0.008	-0.8	0.8
4797	ENSG00000160679	CHTOP	1	+	153636571	153638448	153636571	153636653	153638294	153638448	4797	557465	77,47	363390	55,55	1714	73	0.256563	0.881111	0.236,0.296	0.219,0.232	0.041	4.1	4.1
8588	ENSG00000173575	CHD2	15	+	93014695	93014909	93014695	93014726	93014848	93014909	8588	195138	4,1	106107	0,2	195	73	0.257198	0.882739	0.948,0.981	1.0,0.952	-0.012	-1.2	1.2
4435	ENSG00000085465	OVGP1	1	-	111421275	111421673	111421275	111421461	111421564	111421673	4435	24,22	18,9	8,6	8,5	176	73	0.257852	0.883182	0.356,0.503	0.293,0.332	0.117	11.7	11.7
7633	ENSG00000105698	USF2	19	+	35278697	35279074	35278697	35278792	35278945	35279074	7633	35,24	211154	18,20	155151	226	73	0.25772	0.883182	0.051,0.048	0.036,0.041	0.011	1.1	1.1
8430	ENSG00000141738	GRB7	17	+	39742565	39743054	39742565	39742716	39742897	39743054	8430	20,19	5,1	8,16	6,2	254	73	0.257809	0.883182	0.535,0.845	0.277,0.697	0.203	20.3	20.3
8678	ENSG00000092841	MYL6	12	+	56158683	56159730	56158683	56158711	56159588	56159730	8678	181148	0,0	180190	0,3	950	73	0.257844	0.883182	1.0,1.0	1.0,0.83	0.085	8.5	8.5
5370	ENSG00000105618	PRPF31	19	+	54128072	54128377	54128072	54128200	54128304	54128377	5370	18,11	45,37	9,18	52,58	177	73	0.258231	0.883581	0.142,0.109	0.067,0.113	0.036	3.6	3.6
6837	ENSG00000141504	SAT2	17	-	7627142	7627414	7627142	7627226	7627362	7627414	6837	114,98	203108	75,46	122,89	209	73	0.258195	0.883581	0.164,0.241	0.177,0.153	0.038	3.8	3.8
3092	ENSG00000129347	KRI1	19	-	10564928	10565790	10564928	10565034	10565716	10565790	3092	23,18	48,30	35,25	31,54	755	73	0.25855	0.884224	0.044,0.055	0.098,0.043	-0.021	-2.1	2.1
6234	ENSG00000254996	ANKHD1-EIF4EBP3	5	+	140538918	140542281	140538918	140539083	140542171	140542281	6234	711470	58,52	410396	21,38	3161	73	0.259105	0.88567	0.221,0.173	0.311,0.194	-0.055	-5.5	5.5
1676	ENSG00000077463	SIRT6	19	-	4175027	4175760	4175027	4175151	4175679	4175760	1676	43,37	21,36	31,25	19,36	601	73	0.259304	0.8859	0.199,0.111	0.165,0.078	0.034	3.4	3.4
7972	ENSG00000171858	RPS21	20	+	62388308	62388519	62388308	62388363	62388456	62388519	7972	103,63	2,2	73,58	0,2	166	73	0.259595	0.886445	0.958,0.933	1.0,0.927	-0.018	-1.8	1.8
2167	ENSG00000130724	CHMP2A	19	-	58551565	58551967	58551565	58551776	58551905	58551967	2167	54,39	433289	46,40	308229	202	73	0.261076	0.886552	0.043,0.047	0.051,0.059	-0.01	-1	1
311	ENSG00000184436	THAP7	22	-	21000646	21001795	21000646	21001411	21001706	21001795	311	136,93	2,1	143181	4,3	368	73	0.260034	0.886552	0.931,0.949	0.876,0.923	0.04	4	4
3785	ENSG00000198818	SFT2D1	6	-	166322856	166324595	166322856	166322886	166324536	166324595	3785	82,97	147,98	84,89	99,93	1723	73	0.260445	0.886552	0.023,0.04	0.035,0.039	-0.006	-0.6	0.6
4226	ENSG00000071564	TCF3	19	-	1609292	1611849	1609292	1611369	1611703	1611849	4226	188106	3,2	163192	6,4	407	73	0.259824	0.886552	0.918,0.905	0.83,0.896	0.048	4.8	4.8
543	ENSG00000231074	HCG18	6	-	30291005	30294964	30291005	30292599	30294470	30294964	543	587379	13,14	388313	5,8	1944	73	0.260622	0.886552	0.629,0.504	0.745,0.595	-0.103	-10.3	10.3
5772	ENSG00000104774	MAN2B1	19	-	12655693	12656687	12655693	12655879	12656570	12656687	5772	62,47	52,46	54,50	56,64	764	73	0.261004	0.886552	0.102,0.089	0.084,0.069	0.019	1.9	1.9
5798	ENSG00000103067	ESRP2	16	-	68235645	68235879	68235645	68235762	68235847	68235879	5798	3,7	23,20	8,19	35,44	158	73	0.260977	0.886552	0.057,0.139	0.096,0.166	-0.033	-3.3	3.3
7148	ENSG00000115548	KDM3A	2	+	86477876	86478265	86477876	86478029	86478169	86478265	7148	9,7	29,31	6,3	26,27	213	73	0.260031	0.886552	0.096,0.072	0.073,0.037	0.029	2.9	2.9
7706	ENSG00000110888	CAPRIN2	12	-	30719078	30720915	30719078	30719225	30720810	30720915	7706	72,34	19,24	74,31	16,14	1658	73	0.2604	0.886552	0.143,0.059	0.169,0.089	-0.028	-2.8	2.8
8411	ENSG00000188542	DUSP28	2	+	240561329	240564014	240561329	240561519	240563673	240564014	8411	303264	7,8	177194	4,2	2227	73	0.260771	0.886552	0.587,0.52	0.592,0.761	-0.123	-12.3	12.3
8492	ENSG00000167536	DHRS13	17	-	28902582	28903071	28902582	28902701	28902817	28903071	8492	9,14	11,16	18,33	13,28	189	73	0.261054	0.886552	0.24,0.253	0.348,0.313	-0.084	-8.4	8.4
6895	ENSG00000085998	POMGNT1	1	-	46188682	46189357	46188682	46188980	46189241	46189357	6895	448333	2,2	582599	9,1	334	73	0.261714	0.88827	0.98,0.973	0.934,0.992	0.013	1.3	1.3
3542	ENSG00000153094	BCL2L11	2	+	111123732	111124139	111123732	111123869	111124049	111124139	3542	28,21	7,0	22,27	5,5	253	73	0.262264	0.889689	0.536,1.0	0.559,0.609	0.184	18.4	18.4
3650	ENSG00000023228	NDUFS1	2	-	206147645	206147829	206147645	206147661	206147752	206147829	3650	33,16	230144	35,26	199164	164	73	0.262581	0.889864	0.06,0.047	0.073,0.066	-0.016	-1.6	1.6
6276	ENSG00000172638	EFEMP2	11	-	65870120	65870658	65870120	65870237	65870535	65870658	6276	4,1	5,3	1,0	0,1	371	73	0.262451	0.889864	0.136,0.062	1.0,0.0	-0.401	-40.1	40.1
1017	ENSG00000198832	SELM	22	-	31105929	31107533	31105929	31105965	31107376	31107533	1017	61,59	196152	50,48	179171	1484	73	0.262787	0.889889	0.015,0.019	0.014,0.014	0.003	0.3	0.3
488	ENSG00000103335	PIEZO1	16	-	88734998	88735246	88734998	88735053	88735134	88735246	488	23,16	91,56	17,21	89106	154	73	0.262882	0.889889	0.107,0.119	0.083,0.086	0.028	2.8	2.8
6510	ENSG00000160410	SHKBP1	19	+	40577157	40577441	40577157	40577284	40577395	40577441	6510	2,6	57,41	2,8	26,42	184	73	0.262985	0.889889	0.014,0.055	0.03,0.07	-0.015	-1.5	1.5
6377	ENSG00000172890	NADSYN1	11	+	71484311	71485648	71484311	71484447	71485541	71485648	6377	24,15	71,41	30,35	70,72	1167	73	0.263598	0.891516	0.021,0.022	0.026,0.03	-0.006	-0.6	0.6
8095	ENSG00000185163	DDX51	12	-	132141497	132141956	132141497	132141606	132141849	132141956	8095	27,13	21,6	30,28	8,17	316	73	0.264305	0.893458	0.229,0.334	0.464,0.276	-0.088	-8.8	8.8
1443	ENSG00000135473	PAN2	12	-	56322614	56323209	56322614	56322670	56323061	56323209	1443	374270	0,0	129143	1,1	464	73	0.264955	0.895204	1.0,1.0	0.953,0.957	0.045	4.5	4.5
5085	ENSG00000187535	IFT140	16	-	1525886	1526796	1525886	1526077	1526618	1526796	5085	3,6	4,4	3,11	2,4	614	73	0.265798	0.897151	0.082,0.151	0.151,0.246	-0.082	-8.2	8.2
6645	ENSG00000170791	CHCHD7	8	+	56211788	56214667	56211788	56211837	56214597	56214667	6645	50,68	41,27	62,42	55,24	2833	73	0.265685	0.897151	0.03,0.061	0.028,0.043	0.01	1	1
1907	ENSG00000164062	APEH	3	+	49676669	49676814	49676669	49676700	49676776	49676814	1907	27,30	197144	52,42	336383	149	73	0.266104	0.897735	0.063,0.093	0.07,0.051	0.018	1.8	1.8
3508	ENSG00000120008	WDR11	10	+	120905875	120906855	120905875	120906021	120906775	120906855	3508	236156	71,57	139114	31,35	827	73	0.266348	0.898106	0.227,0.195	0.284,0.223	-0.042	-4.2	4.2
1377	ENSG00000161202	DVL3	3	+	184164795	184165206	184164795	184164931	184165112	184165206	1377	72,58	51,25	53,68	39,52	254	73	0.26666	0.898258	0.289,0.4	0.281,0.273	0.068	6.8	6.8
1642	ENSG00000177463	NR2C2	3	+	15037999	15039227	15037999	15038137	15039121	15039227	1642	77,48	9,16	14,28	7,6	1057	73	0.266628	0.898258	0.371,0.172	0.121,0.244	0.089	8.9	8.9
3758	ENSG00000106976	DNM1	9	+	128247923	128248753	128247923	128247935	128248582	128248753	3758	2,0	2,6	0,4	3,3	720	73	0.267309	0.898645	0.092,0.0	0.0,0.119	-0.013	-1.3	1.3
3994	ENSG00000013306	SLC25A39	17	-	44320195	44320436	44320195	44320276	44320354	44320436	3994	63,50	346261	52,68	374408	151	73	0.267203	0.898645	0.081,0.085	0.063,0.075	0.014	1.4	1.4
[truncated: 4,728 more rows]
