# Supplementary material for: KDM7A and KDM1A inhibition suppresses tumour promoting pathways in prostate cancer
Source: Mol Oncol. 2026 Mar 23:10.1002/1878-0261.70238. Online ahead of print. doi: 10.1002/1878-0261.70238 (PMC13398633; doi:10.1002/1878-0261.70238)
Supplement: Supplementary file 32 — Table S21. Alternative splicing events data for C4‐2 vehicle compared to namoline treatment in the presence of R1881, for MXE (MXE = mutually exclusive exon, significant splicing events FDR‐corrected P value < 0.05, highlighted in yellow). [file MOL2-9999-0-s003.xlsx]

## Sheet: MXE
ID	GeneID	geneSymbol	chr	strand	1stExonStart_0base	1stExonEnd	2ndExonStart_0base	2ndExonEnd	upstreamES	upstreamEE	downstreamES	downstreamEE	ID	IC_SAMPLE_1	SC_SAMPLE_1	IC_SAMPLE_2	SC_SAMPLE_2	IncFormLen	SkipFormLen	PValue	FDR	IncLevel1	IncLevel2	IncLevelDifference	dPSI	AbsPSI
3206	ENSG00000107745	MICU1	10	-	72596312	72596428	72602847	72602941	72566632	72566794	72626009	72626111	3206	0,0	2,5	2,1	0,0	167	189	4.40728e-10	7.91988e-07	0.0,0.0	1.0,1.0	-1	-100	100
9498	ENSG00000063761	ADCK1	14	+	77908306	77908378	77914437	77914528	77907802	77907919	77924456	77924606	9498	5,2	0,0	0,0	1,2	145	164	8.61399e-10	1.10567e-06	1.0,1.0	0.0,0.0	1	100	100
630	ENSG00000244687	UBE2V1	20	-	50098869	50098981	50111288	50111562	50096671	50096820	50113106	50113198	630	4,2	0,0	1,0	4,2	347	185	3.91912e-11	1.76066e-07	1.0,1.0	0.118,0.0	0.941	94.1	94.1
7033	ENSG00000101052	IFT52	20	+	43617787	43617886	43618240	43618353	43613849	43613976	43618939	43619026	7033	0,1	7,8	1,1	0,0	172	186	7.99474e-10	1.10567e-06	0.0,0.119	1.0,1.0	-0.941	-94.1	94.1
7268	ENSG00000166887	VPS39	15	-	42192065	42192098	42198464	42198628	42191495	42191560	42199895	42199961	7268	1,2	0,0	1,1	4,8	237	106	1.47787e-08	1.02143e-05	1.0,1.0	0.101,0.053	0.923	92.3	92.3
6615	ENSG00000167004	PDIA3	15	+	43751583	43751758	43752801	43752946	43746452	43746706	43753823	43753902	6615	1,0	3,3	3,2	0,0	248	218	1.47468e-10	4.31224e-07	0.227,0.0	1.0,1.0	-0.886	-88.6	88.6
10201	ENSG00000145247	OCIAD2	4	-	48893930	48894053	48897803	48897875	48892832	48892889	48904483	48904611	10201	0,1	3,3	1,3	0,0	145	196	2.37103e-09	2.66296e-06	0.0,0.311	1.0,1.0	-0.845	-84.5	84.5
9293	ENSG00000258941	RP11-407N17.3	14	+	39292679	39292706	39292906	39292998	39291018	39291096	39293270	39293381	9293	1,1	1,0	0,0	2,1	100	165	0.000495935	0.0262116	0.623,1.0	0.0,0.0	0.811	81.1	81.1
1284	ENSG00000132466	ANKRD17	4	-	73163301	73163432	73168928	73169090	73161191	73161348	73177379	73177533	1284	1,0	5,1	7,1	2,0	235	204	5.73164e-06	0.000990362	0.148,0.0	0.752,1.0	-0.802	-80.2	80.2
2159	ENSG00000215021	PHB2	12	-	6965910	6965916	6966423	6966466	6965351	6965712	6967170	6967248	2159	0,0	1,1	3,2	0,1	116	79	4.91221e-08	2.59625e-05	0.0,0.0	1.0,0.577	-0.788	-78.8	78.8
8444	ENSG00000233452	STXBP5-AS1	6	-	147140069	147140210	147170012	147170083	147074804	147074847	147173592	147173647	8444	2,2	0,0	1,0	2,1	144	214	0.000116464	0.00987201	1.0,1.0	0.426,0.0	0.787	78.7	78.7
626	ENSG00000244687	UBE2V1	20	-	50098881	50098981	50111288	50111562	50096671	50096820	50113106	50113198	626	4,2	1,0	1,0	4,3	347	173	7.28849e-07	0.000233883	0.666,1.0	0.111,0.0	0.777	77.7	77.7
2120	ENSG00000170271	FAXDC2	5	-	154830800	154830922	154834842	154834934	154823386	154823592	154838130	154838178	2120	1,3	1,0	0,0	6,5	165	195	1.94608e-07	9.20293e-05	0.542,1.0	0.0,0.0	0.771	77.1	77.1
913	ENSG00000146463	ZMYM4	1	+	35304653	35304748	35305563	35305686	35268966	35269085	35325359	35325405	913	0,0	6,1	1,2	1,0	168	196	1.27177e-05	0.00184304	0.0,0.0	0.538,1.0	-0.769	-76.9	76.9
10025	ENSG00000154265	ABCA5	17	-	69317704	69317823	69323738	69323865	69314313	69314430	69325698	69325817	10025	2,0	14,3	5,4	0,2	200	192	1.14779e-06	0.000355618	0.121,0.0	1.0,0.658	-0.768	-76.8	76.8
3208	ENSG00000107745	MICU1	10	-	72596312	72596410	72602847	72602941	72566632	72566794	72626009	72626111	3208	0,0	1,3	2,1	0,1	167	171	2.25941e-05	0.00298541	0.0,0.0	1.0,0.506	-0.753	-75.3	75.3
890	ENSG00000137312	FLOT1	6	-	30741661	30741704	30741791	30741799	30741189	30741333	30742146	30742203	890	5,3	1,3	0,0	1,2	81	116	8.22063e-09	6.91872e-06	0.877,0.589	0.0,0.0	0.733	73.3	73.3
8700	ENSG00000142794	NBPF3	1	+	21453372	21453430	21465738	21465817	21444947	21445219	21466086	21466156	8700	7,2	0,0	1,0	1,2	131	152	4.86426e-05	0.00499763	1.0,1.0	0.537,0.0	0.732	73.2	73.2
7869	ENSG00000171302	CANT1	17	-	79007599	79007705	79008062	79008171	79005371	79005481	79009663	79009793	7869	2,1	7,2	2,2	0,0	182	179	3.08232e-08	1.84631e-05	0.219,0.33	1.0,1.0	-0.726	-72.6	72.6
5206	ENSG00000120756	PLS1	3	+	142597236	142597348	142652425	142652597	142596439	142596509	142664201	142664307	5206	3,1	1,1	0,0	1,1	185	245	4.93973e-06	0.000930934	0.799,0.57	0.0,0.0	0.684	68.4	68.4
3590	ENSG00000172785	CBWD1	9	-	147900	148040	150508	150725	146101	146158	152033	152078	3590	0,4	6,4	4,5	0,1	290	213	1.09918e-05	0.00167392	0.0,0.423	1.0,0.786	-0.681	-68.1	68.1
6327	ENSG00000196141	SPATS2L	2	+	200372108	200372251	200378140	200378371	200329430	200329480	200389222	200389283	6327	1,1	2,4	3,1	0,0	216	304	6.6764e-07	0.000230721	0.413,0.26	1.0,1.0	-0.663	-66.3	66.3
338	ENSG00000145743	FBXL17	5	-	108055771	108055841	108147376	108147516	108020798	108021001	108186116	108186247	338	0,0	3,1	3,7	1,3	213	143	1.62155e-06	0.000428518	0.0,0.0	0.668,0.61	-0.639	-63.9	63.9
6617	ENSG00000029153	ARNTL2	12	+	27370128	27370230	27376345	27376387	27368261	27368412	27380246	27380404	6617	10,5	1,0	1,5	8,3	175	115	6.19928e-06	0.00105095	0.868,1.0	0.076,0.523	0.634	63.4	63.4
4617	ENSG00000187735	TCEA1	8	-	54002891	54002940	54009048	54009153	53999944	54000050	54010429	54010492	4617	2,0	3,4	2,7	1,0	178	122	5.22141e-06	0.000938288	0.314,0.0	0.578,1.0	-0.632	-63.2	63.2
9430	ENSG00000132953	XPO4	13	-	20881653	20881718	20898895	20898998	20868595	20868701	20902669	20902774	9430	1,0	1,2	3,3	0,1	176	138	8.58273e-06	0.00140211	0.439,0.0	1.0,0.702	-0.631	-63.1	63.1
7594	ENSG00000119650	IFT43	14	+	76071631	76071697	76076596	76076691	76059326	76059373	76082294	76082692	7594	6,2	6,1	0,0	2,1	139	168	5.00863e-07	0.000187511	0.547,0.707	0.0,0.0	0.627	62.7	62.7
1756	ENSG00000125971	DYNLRB1	20	+	34529851	34530234	34533523	34533605	34526271	34526343	34534627	34534795	1756	15,18	19,9	17,15	1,0	456	155	7.57118e-08	3.77928e-05	0.212,0.405	0.852,1.0	-0.617	-61.7	61.7
7548	ENSG00000132823	OSER1	20	-	44207284	44207319	44207553	44207593	44206880	44206998	44210011	44210076	7548	3,3	3,1	0,0	3,4	113	108	1.31811e-06	0.00038204	0.489,0.741	0.0,0.0	0.615	61.5	61.5
9845	ENSG00000106615	RHEB	7	-	151494569	151494685	151498088	151498180	151490942	151491014	151519459	151519851	9845	1,3	4,4	16,11	2,0	165	189	1.089e-05	0.00167392	0.223,0.462	0.902,1.0	-0.609	-60.9	60.9
9595	ENSG00000156869	FRRS1	1	-	99711354	99711532	99711941	99712020	99710918	99710949	99712104	99712163	9595	0,0	1,1	3,3	2,5	152	251	6.98039e-07	0.000232292	0.0,0.0	0.712,0.498	-0.605	-60.5	60.5
1255	ENSG00000272772	CTD-2410N18.5	5	-	134167756	134167825	134170950	134171038	134167169	134167243	134173925	134174022	1255	6,1	1,0	4,0	2,3	161	142	0.000354606	0.0206892	0.841,1.0	0.638,0.0	0.601	60.1	60.1
4140	ENSG00000196233	LCOR	10	+	96833776	96833841	96858291	96858416	96833405	96833479	96907264	96907330	4140	3,5	3,5	0,0	1,2	138	198	4.71274e-06	0.000930934	0.589,0.589	0.0,0.0	0.589	58.9	58.9
6744	ENSG00000084636	COL16A1	1	-	31686504	31686692	31687966	31688077	31686243	31686279	31688466	31688502	6744	22,11	28,35	3,1	0,0	184	261	4.65642e-06	0.000930934	0.527,0.308	1.0,1.0	-0.583	-58.3	58.3
5451	ENSG00000086666	ZFAND6	15	+	80073265	80073330	80075163	80075315	80072589	80072647	80098415	80098578	5451	1,2	2,0	1,0	4,4	138	225	0.000154009	0.0117268	0.449,1.0	0.29,0.0	0.58	58	58
4618	ENSG00000187735	TCEA1	8	-	54002891	54003092	54009048	54009153	53999944	54000050	54010429	54010492	4618	2,0	2,3	2,7	1,0	178	274	0.000175124	0.0128475	0.606,0.0	0.755,1.0	-0.575	-57.5	57.5
6123	ENSG00000175029	CTBP2	10	-	125004278	125004421	125008582	125008667	125003337	125003492	125038996	125039155	6123	0,2	3,8	6,3	1,4	158	216	0.0012896	0.0486851	0.0,0.255	0.891,0.506	-0.571	-57.1	57.1
1506	ENSG00000150433	TMEM218	11	-	125102733	125102809	125110490	125110549	125101200	125101303	125110643	125110746	1506	1,0	8,7	3,7	3,3	132	149	3.34923e-06	0.000751828	0.124,0.0	0.53,0.725	-0.565	-56.5	56.5
2481	ENSG00000145715	RASA1	5	+	87365975	87366021	87366350	87366495	87363347	87363504	87369812	87369900	2481	1,3	1,6	0,0	1,2	119	218	0.000175876	0.0128475	0.647,0.478	0.0,0.0	0.563	56.3	56.3
9205	ENSG00000005889	ZFX	X	+	24175388	24175443	24177713	24177866	24172755	24172800	24179182	24179550	9205	0,0	14,3	4,1	4,2	128	226	2.60364e-06	0.000599839	0.0,0.0	0.638,0.469	-0.553	-55.3	55.3
19	ENSG00000179222	MAGED1	X	+	51819169	51819408	51884981	51885055	51803006	51803117	51894268	51894349	19	9,3	0,0	10,1	2,2	312	147	0.000364555	0.020997	1.0,1.0	0.702,0.191	0.553	55.3	55.3
4998	ENSG00000110651	CD81	11	+	2391074	2391482	2393355	2393430	2390411	2390526	2394094	2394192	4998	4,5	0,0	9,12	2,8	481	148	2.49922e-07	0.000112277	1.0,1.0	0.581,0.316	0.551	55.1	55.1
4739	ENSG00000156398	SFXN2	10	+	102717702	102717780	102724935	102724996	102714635	102714681	102726611	102726797	4739	2,0	5,2	9,2	1,2	151	134	0.00115579	0.045605	0.262,0.0	0.889,0.47	-0.548	-54.8	54.8
6252	ENSG00000173272	MZT2A	2	-	131486023	131486181	131491465	131491597	131483957	131484218	131491875	131492024	6252	0,1	1,7	6,6	2,8	205	231	0.000137294	0.0109167	0.0,0.139	0.772,0.458	-0.545	-54.5	54.5
6740	ENSG00000084636	COL16A1	1	-	31686569	31686692	31687966	31688077	31686243	31686279	31688466	31688502	6740	22,11	16,25	3,1	0,0	184	196	1.32887e-05	0.00189522	0.594,0.319	1.0,1.0	-0.543	-54.3	54.3
4320	ENSG00000076554	TPD52	8	-	80119814	80119884	80127473	80127629	80064477	80064593	80171424	80171508	4320	5,6	1,3	3,4	14,20	229	143	9.68133e-05	0.00878654	0.757,0.555	0.118,0.111	0.542	54.2	54.2
8227	ENSG00000172380	GNG12	1	-	67740775	67740876	67752468	67752605	67707593	67707712	67777457	67777507	8227	4,1	2,2	1,1	0,0	210	174	0.000350797	0.0206892	0.624,0.293	1.0,1.0	-0.541	-54.1	54.1
1768	ENSG00000139842	CUL4A	13	+	113210283	113210374	113210747	113210942	113209972	113210088	113218944	113219048	1768	2,3	2,6	0,0	4,7	164	268	1.06858e-05	0.00167392	0.62,0.45	0.0,0.0	0.535	53.5	53.5
8461	ENSG00000174989	FBXW8	12	+	117004435	117004501	117004548	117004653	116988662	116988869	117010322	117010450	8461	4,1	5,1	0,0	2,6	139	178	3.73468e-05	0.00414273	0.506,0.562	0.0,0.0	0.534	53.4	53.4
1399	ENSG00000261740	RP11-345J4.5	16	-	29450181	29450276	29452108	29452206	29446801	29447026	29454015	29454113	1399	0,1	4,3	4,6	3,2	171	168	6.35921e-05	0.0062106	0.0,0.247	0.567,0.747	-0.534	-53.4	53.4
8699	ENSG00000142794	NBPF3	1	+	21453372	21453430	21465734	21465817	21444947	21445219	21466086	21466156	8699	7,2	1,2	1,0	2,1	131	156	0.000842271	0.0374644	0.893,0.544	0.373,0.0	0.532	53.2	53.2
9910	ENSG00000127472	PLA2G5	1	+	20063483	20063602	20066023	20066129	20059631	20059692	20068872	20069032	9910	3,5	5,2	0,0	2,3	192	179	1.9171e-06	0.000476062	0.359,0.7	0.0,0.0	0.529	52.9	52.9
1416	ENSG00000244479	OR2A1-AS1	7	-	144350717	144350824	144354031	144354160	144343170	144343298	144354981	144355219	1416	4,5	5,4	1,4	0,0	202	180	1.49453e-06	0.000411854	0.416,0.527	1.0,1.0	-0.528	-52.8	52.8
2625	ENSG00000137648	TMPRSS4	11	+	118098984	118099098	118103100	118103253	118094815	118094855	118104690	118104820	2625	6,3	1,3	0,1	3,2	187	226	0.000262254	0.0175457	0.879,0.547	0.0,0.377	0.525	52.5	52.5
1098	ENSG00000265590	AP000275.65	21	-	32608438	32608649	32609504	32609600	32607648	32607716	32609837	32610005	1098	2,2	1,2	0,1	7,3	169	284	0.000204389	0.0144601	0.771,0.627	0.0,0.359	0.52	52	52
10109	ENSG00000169379	ARL13B	3	+	93996562	93996684	93997079	93997301	93995873	93995944	94003658	94003908	10109	1,0	2,2	5,6	3,3	195	295	0.00108679	0.0443856	0.431,0.0	0.716,0.752	-0.518	-51.8	51.8
8618	ENSG00000197381	ADARB1	21	+	45144630	45144701	45160100	45160223	45128401	45128573	45171609	45171684	8618	1,1	4,7	9,4	1,5	144	196	0.000829677	0.0370878	0.254,0.163	0.925,0.521	-0.515	-51.5	51.5
8432	ENSG00000250802	ZBED3-AS1	5	+	77100325	77100391	77105655	77105689	77098654	77098747	77118319	77118521	8432	2,3	1,4	2,1	0,0	139	107	7.17712e-06	0.00119419	0.606,0.366	1.0,1.0	-0.514	-51.4	51.4
2579	ENSG00000160087	UBE2J2	1	-	1264782	1264830	1266097	1266216	1263345	1263386	1267861	1267992	2579	7,2	0,0	3,3	2,2	192	121	0.000113477	0.00971038	1.0,1.0	0.486,0.486	0.514	51.4	51.4
2578	ENSG00000160087	UBE2J2	1	-	1264782	1264830	1266097	1266240	1263345	1263386	1267861	1267992	2578	7,2	0,0	4,3	2,2	216	121	0.000135579	0.0109167	1.0,1.0	0.528,0.457	0.507	50.7	50.7
8156	ENSG00000154122	ANKH	5	-	14796217	14796306	14839072	14839233	14768974	14769191	14871351	14871778	8156	3,4	3,2	3,8	0,0	234	162	1.15962e-05	0.00173653	0.409,0.581	1.0,1.0	-0.505	-50.5	50.5
6743	ENSG00000084636	COL16A1	1	-	31686504	31686692	31687966	31688116	31686243	31686279	31688466	31688502	6743	33,21	28,35	2,2	0,0	223	261	1.44865e-05	0.00203376	0.58,0.413	1.0,1.0	-0.504	-50.4	50.4
9546	ENSG00000270136	MINOS1-NBL1	1	+	19614500	19614594	19617257	19617336	19597066	19597109	19622099	19622147	9546	5,1	1,4	0,0	9,6	167	152	7.17533e-05	0.00671566	0.82,0.185	0.0,0.0	0.502	50.2	50.2
1225	ENSG00000181090	EHMT1	9	+	137646335	137646438	137678264	137678364	137619002	137619049	137710966	137711030	1225	5,1	1,0	2,1	1,5	176	173	0.000402606	0.0224682	0.831,1.0	0.663,0.164	0.502	50.2	50.2
1400	ENSG00000261740	RP11-345J4.5	16	-	29450111	29450276	29452108	29452206	29446801	29447026	29454015	29454113	1400	0,1	9,4	4,6	4,4	171	238	2.33043e-05	0.00303462	0.0,0.258	0.582,0.676	-0.5	-50	50
5051	ENSG00000136436	CALCOCO2	17	+	48843928	48844026	48846442	48846514	48841697	48841887	48848063	48848166	5051	1,3	4,3	2,2	1,0	171	145	0.000764039	0.0348472	0.175,0.459	0.629,1.0	-0.497	-49.7	49.7
7570	ENSG00000176124	DLEU1	13	+	50433412	50433550	50527865	50528064	50415088	50415202	50528179	50528534	7570	1,3	0,1	4,2	6,5	211	272	0.000439824	0.0237906	1.0,0.795	0.462,0.34	0.496	49.6	49.6
6992	ENSG00000006451	RALA	7	+	39624330	39624427	39629435	39629594	39623482	39623825	39686630	39686781	6992	0,0	1,2	1,3	6,1	170	232	0.000889833	0.0390007	0.0,0.0	0.185,0.804	-0.495	-49.5	49.5
3634	ENSG00000138798	EGF	4	+	109925514	109925621	109936030	109936188	109922158	109922297	109940945	109941145	3634	1,0	2,2	2,3	1,2	180	231	0.000910544	0.0395229	0.391,0.0	0.72,0.658	-0.494	-49.4	49.4
8110	ENSG00000197150	ABCB8	7	+	151032843	151033061	151033442	151033604	151028449	151028610	151034272	151034428	8110	21,16	1,8	4,4	7,9	291	235	0.000299737	0.0192367	0.944,0.618	0.316,0.264	0.491	49.1	49.1
1226	ENSG00000181090	EHMT1	9	+	137650859	137651037	137678264	137678364	137619002	137619049	137710966	137711030	1226	7,2	1,0	4,1	1,5	251	173	0.000597549	0.0294531	0.828,1.0	0.734,0.121	0.486	48.6	48.6
8488	ENSG00000130940	CASZ1	1	-	10760956	10761105	10779645	10779834	10760700	10760857	10796563	10796648	8488	3,2	2,1	1,0	3,3	262	222	0.000358063	0.0207561	0.56,0.629	0.22,0.0	0.485	48.5	48.5
1061	ENSG00000204138	PHACTR4	1	+	28432930	28433046	28438272	28438430	28407409	28407463	28459084	28459258	1061	1,0	4,2	3,6	3,4	189	231	0.000388671	0.0221026	0.234,0.0	0.55,0.647	-0.482	-48.2	48.2
3147	ENSG00000053747	LAMA3	18	+	23758834	23758954	23759069	23759157	23758395	23758511	23763404	23763523	3147	2,5	0,0	5,1	3,1	193	161	0.000533539	0.0273934	1.0,1.0	0.582,0.455	0.482	48.2	48.2
4108	ENSG00000157823	AP3S2	15	-	89877305	89877424	89878264	89878300	89871474	89871546	89888520	89888632	4108	3,2	28,20	4,9	6,6	109	192	4.55471e-05	0.0048146	0.159,0.15	0.54,0.725	-0.478	-47.8	47.8
765	ENSG00000273841	TAF9	5	-	69366695	69366725	69368626	69368683	69366502	69366595	69369462	69369642	765	9,13	0,1	1,4	1,3	130	103	0.000483857	0.0257246	1.0,0.912	0.442,0.514	0.478	47.8	47.8
7795	ENSG00000135299	ANKRD6	6	+	89617953	89618031	89621921	89622026	89616558	89616657	89623409	89623544	7795	7,1	2,7	0,0	2,3	151	178	4.72592e-05	0.00493748	0.805,0.144	0.0,0.0	0.475	47.5	47.5
2847	ENSG00000132329	RAMP1	2	+	237877992	237878108	237900179	237900303	237877223	237877362	237911527	237911956	2847	18,19	0,1	3,5	2,8	189	197	2.80886e-07	0.000114716	1.0,0.952	0.61,0.394	0.474	47.4	47.4
3094	ENSG00000184672	RALYL	8	+	84804769	84804802	84849979	84850027	84774578	84774654	84862295	84862453	3094	2,3	2,1	1,0	2,3	106	121	0.000587501	0.0294437	0.533,0.774	0.363,0.0	0.472	47.2	47.2
2146	ENSG00000239665	RP11-295P9.3	10	+	13648625	13648768	13652407	13652489	13648084	13648230	13652845	13652882	2146	5,6	4,3	3,2	0,0	216	155	4.87256e-06	0.000930934	0.473,0.589	1.0,1.0	-0.469	-46.9	46.9
6739	ENSG00000084636	COL16A1	1	-	31686569	31686692	31687966	31688116	31686243	31686279	31688466	31688502	6739	33,21	16,25	2,2	0,0	223	196	3.50899e-05	0.00394103	0.644,0.425	1.0,1.0	-0.466	-46.6	46.6
2698	ENSG00000179104	TMTC2	12	+	82690247	82690437	82814247	82814415	82687480	82687669	82857009	82857580	2698	3,2	0,1	4,6	5,13	263	241	0.000319301	0.0197856	1.0,0.647	0.423,0.297	0.464	46.4	46.4
6723	ENSG00000204428	LY6G5C	6	-	31681229	31681401	31683049	31683341	31679100	31679268	31683987	31684040	6723	3,0	1,3	2,2	0,1	365	245	0.00115942	0.045605	0.668,0.0	1.0,0.573	-0.452	-45.2	45.2
665	ENSG00000183354	KIAA2026	9	-	5931543	5931684	5933750	5933881	5929043	5929159	5944870	5944960	665	19,6	7,3	1,4	9,6	204	214	0.00114439	0.045605	0.74,0.677	0.104,0.412	0.451	45.1	45.1
2144	ENSG00000239665	RP11-295P9.3	10	+	13648619	13648768	13652407	13652489	13648084	13648230	13654352	13654427	2144	7,7	4,4	1,2	0,0	222	155	2.6034e-05	0.00324883	0.55,0.55	1.0,1.0	-0.45	-45	45
1287	ENSG00000140264	SERF2	15	+	43801078	43801187	43801517	43801576	43799357	43800784	43801710	43802589	1287	5,5	0,0	2,6	2,2	182	132	0.000777921	0.0353011	1.0,1.0	0.42,0.685	0.448	44.8	44.8
2577	ENSG00000160087	UBE2J2	1	-	1264782	1264830	1266097	1266290	1263345	1263386	1267861	1267992	2577	10,3	0,0	5,6	2,2	266	121	0.000219401	0.0152815	1.0,1.0	0.532,0.577	0.446	44.6	44.6
2145	ENSG00000239665	RP11-295P9.3	10	+	13648619	13648768	13652407	13652489	13648084	13648230	13652845	13652882	2145	7,6	4,3	1,2	0,0	222	155	3.20528e-05	0.00369224	0.55,0.583	1.0,1.0	-0.433	-43.3	43.3
6326	ENSG00000196141	SPATS2L	2	+	200378140	200378371	200383866	200384017	200329430	200329480	200389222	200389283	6326	2,4	11,1	0,0	1,1	304	224	0.000304703	0.0194167	0.118,0.747	0.0,0.0	0.432	43.2	43.2
6251	ENSG00000173272	MZT2A	2	-	131485944	131486181	131491465	131491597	131483957	131484218	131491875	131492024	6251	0,1	6,11	6,6	8,11	205	310	3.96988e-05	0.00434992	0.0,0.121	0.531,0.452	-0.431	-43.1	43.1
384	ENSG00000164182	NDUFAF2	5	+	61045523	61045604	61045839	61045978	60945128	60945382	61073124	61073214	384	4,6	9,8	3,9	1,1	154	212	0.000129481	0.0107721	0.38,0.508	0.805,0.925	-0.421	-42.1	42.1
5549	ENSG00000119772	DNMT3A	2	-	25276063	25276166	25280126	25280248	25275499	25275543	25282440	25282711	5549	3,2	5,2	0,0	4,2	195	176	0.000136801	0.0109167	0.351,0.474	0.0,0.0	0.412	41.2	41.2
3372	ENSG00000155621	C9orf85	9	+	71918424	71918555	71941804	71941934	71911640	71911836	71947005	71947112	3372	3,2	2,7	0,0	2,3	204	203	0.000160383	0.0121096	0.599,0.221	0.0,0.0	0.41	41	41
3117	ENSG00000104408	EIF3E	8	-	108242111	108242256	108243292	108243463	108241798	108241913	108248612	108248717	3117	9,2	0,1	5,1	4,2	244	218	0.000536871	0.0273969	1.0,0.641	0.528,0.309	0.402	40.2	40.2
1878	ENSG00000196428	TSC22D2	3	+	150423048	150423120	150438197	150438354	150411178	150411308	150457075	150457127	1878	1,1	24,11	9,3	9,8	145	230	9.95083e-05	0.00883412	0.062,0.126	0.613,0.373	-0.399	-39.9	39.9
559	ENSG00000188732	FAM221A	7	+	23694477	23694611	23694890	23694913	23691389	23691596	23698191	23698299	559	7,5	1,3	7,7	0,0	207	96	0.000643168	0.0310692	0.765,0.436	1.0,1.0	-0.399	-39.9	39.9
6649	ENSG00000163050	ADCK3	1	+	226940508	226940580	226949482	226949635	226940293	226940399	226961376	226961562	6649	1,0	1,3	1,5	1,2	145	226	0.00127886	0.0484833	0.609,0.0	0.609,0.796	-0.398	-39.8	39.8
2846	ENSG00000132329	RAMP1	2	+	237877989	237878108	237900179	237900303	237877223	237877362	237911527	237911956	2846	18,15	0,1	6,5	2,8	192	197	1.05659e-05	0.00167392	1.0,0.939	0.755,0.391	0.397	39.7	39.7
6589	ENSG00000148985	PGAP2	11	+	3817352	3817535	3822908	3822993	3811249	3811424	3823882	3824135	6589	17,16	11,14	33,55	6,3	256	158	4.05643e-06	0.000847604	0.488,0.414	0.772,0.919	-0.395	-39.5	39.5
4242	ENSG00000049540	ELN	7	+	74060139	74060184	74060375	74060501	74059885	74060047	74061100	74061139	4242	2,3	9,5	0,0	1,2	118	199	6.76301e-05	0.00653394	0.273,0.503	0.0,0.0	0.388	38.8	38.8
4203	ENSG00000151247	EIF4E	4	-	98893165	98893370	98895181	98895268	98891236	98891332	98901875	98901982	4203	0,1	7,5	3,4	8,4	160	278	0.000591647	0.0294437	0.0,0.258	0.395,0.635	-0.386	-38.6	38.6
5366	ENSG00000243554	AC004967.7	7	-	97970133	97970227	97971923	97972024	97969769	97969845	97972134	97972254	5366	21,6	12,4	5,2	10,12	174	167	0.00103802	0.0433794	0.627,0.59	0.324,0.138	0.378	37.8	37.8
7357	ENSG00000183605	SFXN4	10	-	119151243	119151361	119154052	119154174	119147777	119147860	119155061	119155177	7357	5,6	5,2	1,0	1,3	195	191	0.00132116	0.0492556	0.495,0.746	0.495,0.0	0.373	37.3	37.3
3719	ENSG00000106077	ABHD11	7	-	73736937	73736990	73737068	73737110	73736093	73736691	73737561	73737735	3719	2,1	0,0	5,3	3,2	115	126	0.000405103	0.0224682	1.0,1.0	0.646,0.622	0.366	36.6	36.6
7520	ENSG00000157764	BRAF	7	-	140747365	140747447	140748931	140749052	140739811	140739946	140749286	140749418	7520	10,0	3,1	0,0	2,1	194	155	0.00116392	0.045605	0.727,0.0	0.0,0.0	0.363	36.3	36.3
9246	ENSG00000187118	CMC1	3	+	28251711	28251869	28252988	28253085	28241594	28241812	28253730	28253765	9246	1,0	5,1	1,5	1,5	231	170	0.00105647	0.0434449	0.128,0.0	0.424,0.424	-0.36	-36	36
6843	ENSG00000136492	BRIP1	17	-	61685996	61686165	61693429	61693512	61681265	61684140	61715950	61716063	6843	2,1	0,0	16,12	16,8	156	242	6.92137e-05	0.0066158	1.0,1.0	0.608,0.699	0.347	34.7	34.7
2637	ENSG00000161010	C5orf45	5	-	179851242	179851337	179853196	179853276	179847977	179848066	179853377	179853437	2637	8,4	3,5	8,6	1,0	153	168	0.000343612	0.0205824	0.745,0.468	0.898,1.0	-0.343	-34.3	34.3
9438	ENSG00000121060	TRIM25	17	-	56908746	56908877	56912104	56912165	56908467	56908563	56913391	56913472	9438	3,1	9,3	0,0	5,3	134	204	0.0010292	0.043212	0.337,0.337	0.0,0.0	0.337	33.7	33.7
5931	ENSG00000100632	ERH	14	-	69397302	69397432	69397629	69397751	69394824	69394912	69398230	69398271	5931	5,4	2,5	1,0	1,5	195	203	0.00116994	0.045605	0.722,0.454	0.51,0.0	0.333	33.3	33.3
8621	ENSG00000197381	ADARB1	21	+	45134714	45134832	45144630	45144701	45128401	45128573	45171609	45171684	8621	23,10	1,1	10,13	9,4	191	144	0.000326242	0.0199407	0.945,0.883	0.456,0.71	0.331	33.1	33.1
5376	ENSG00000198087	CD2AP	6	+	47504676	47504758	47526627	47526740	47503279	47503440	47533601	47533755	5376	0,0	10,12	4,1	5,6	155	186	0.000193155	0.0137738	0.0,0.0	0.49,0.167	-0.329	-32.9	32.9
5932	ENSG00000100632	ERH	14	-	69397302	69397432	69397629	69397754	69394824	69394912	69398230	69398271	5932	3,6	2,5	1,0	1,5	198	203	0.000799705	0.0361073	0.606,0.552	0.506,0.0	0.326	32.6	32.6
3107	ENSG00000128739	SNRPN	15	+	24950574	24950690	24958737	24958868	24920010	24920124	24962113	24962209	3107	2,4	26,20	19,24	32,25	189	204	3.49293e-05	0.00394103	0.077,0.178	0.391,0.509	-0.323	-32.3	32.3
8157	ENSG00000154122	ANKH	5	-	14796217	14796306	14848775	14848863	14768974	14769191	14871351	14871778	8157	10,3	3,2	15,8	0,0	161	162	0.00043568	0.0237906	0.77,0.601	1.0,1.0	-0.315	-31.5	31.5
8778	ENSG00000188690	UROS	10	-	125802988	125803024	125807008	125807052	125798064	125798145	125807412	125807487	8778	0,0	7,4	5,2	5,11	117	109	8.3281e-05	0.00771423	0.0,0.0	0.482,0.145	-0.314	-31.4	31.4
1093	ENSG00000083290	ULK2	17	-	19809070	19809087	19809607	19809729	19804692	19804830	19810377	19810438	1093	9,11	7,0	2,3	0,0	195	90	0.00105654	0.0434449	0.372,1.0	1.0,1.0	-0.314	-31.4	31.4
4827	ENSG00000114023	FAM162A	3	+	122385403	122385580	122387463	122387515	122384181	122384299	122402759	122402882	4827	12,9	0,1	7,15	2,6	250	125	0.000314096	0.0196492	1.0,0.818	0.636,0.556	0.313	31.3	31.3
4825	ENSG00000114023	FAM162A	3	+	122385472	122385580	122387463	122387515	122384181	122384299	122402759	122402882	4825	10,6	0,1	5,11	2,6	181	125	0.000322546	0.0198498	1.0,0.806	0.633,0.559	0.307	30.7	30.7
5377	ENSG00000198087	CD2AP	6	+	47504676	47504758	47515782	47515962	47503279	47503440	47533601	47533755	5377	0,0	4,4	4,1	9,7	155	253	0.00015342	0.0117268	0.0,0.0	0.42,0.189	-0.304	-30.4	30.4
26	ENSG00000035115	SH3YL1	2	-	242797	242871	243502	243562	234159	234272	247537	247602	26	19,8	15,12	4,5	27,16	133	147	0.00084988	0.0376166	0.583,0.424	0.141,0.257	0.304	30.4	30.4
2511	ENSG00000150093	ITGB1	10	-	32936301	32936423	32953592	32953809	32935491	32935558	32958144	32958227	2511	11,7	0,0	8,6	2,2	290	195	0.00112328	0.0454625	1.0,1.0	0.729,0.669	0.301	30.1	30.1
8991	ENSG00000103852	TTC23	15	-	99245388	99245510	99249621	99249739	99241364	99241559	99251154	99251223	8991	3,7	6,5	0,1	12,2	191	195	0.000238525	0.0163599	0.338,0.588	0.0,0.338	0.294	29.4	29.4
4330	ENSG00000154723	ATP5J	21	-	25733267	25733363	25734332	25734398	25729630	25729801	25734852	25734904	4330	17,17	1,2	23,11	8,13	139	169	0.000438035	0.0237906	0.954,0.912	0.778,0.507	0.29	29	29
9231	ENSG00000125743	SNRPD2	19	-	45689232	45689326	45690571	45690667	45688386	45688566	45691886	45691940	9231	5,1	6,4	1,0	11,2	169	167	0.000944827	0.0404251	0.452,0.198	0.082,0.0	0.284	28.4	28.4
352	ENSG00000279516	FAM230C	13	+	18218998	18219057	18219525	18219550	18195296	18195411	18222494	18222581	352	14,10	4,4	31,31	0,2	132	98	0.000259302	0.0175175	0.722,0.65	1.0,0.92	-0.274	-27.4	27.4
7550	ENSG00000008394	MGST1	12	+	16350757	16350799	16352687	16352814	16347693	16347710	16354230	16354378	7550	4,2	15,12	0,0	4,7	115	200	0.000113194	0.00971038	0.317,0.225	0.0,0.0	0.271	27.1	27.1
4045	ENSG00000203837	PNLIPRP3	10	+	116436710	116436865	116437220	116437351	116427866	116428061	116443054	116443174	4045	48,47	55,25	24,18	4,5	228	204	0.0011397	0.045605	0.438,0.627	0.843,0.763	-0.27	-27	27
373	ENSG00000223756	TSSC2	11	+	3384898	3384968	3386692	3386828	3384166	3384284	3397116	3397406	373	14,13	15,12	39,49	15,6	143	209	0.000236007	0.0163117	0.577,0.613	0.792,0.923	-0.263	-26.3	26.3
5884	ENSG00000115107	STEAP3	2	+	119230619	119231034	119239362	119239430	119223830	119223888	119245488	119245988	5884	16,23	0,0	33,16	5,1	488	141	4.52269e-05	0.0048146	1.0,1.0	0.656,0.822	0.261	26.1	26.1
4634	ENSG00000106400	ZNHIT1	7	+	101218318	101218485	101221632	101221796	101218165	101218217	101222603	101222774	4634	28,23	36,19	30,24	10,8	240	237	0.000670631	0.0318816	0.434,0.545	0.748,0.748	-0.258	-25.8	25.8
6733	ENSG00000260007	RP11-315D16.2	15	-	68197439	68197628	68218535	68218650	68193800	68194112	68229501	68229718	6733	27,30	178167	58102	118156	188	262	1.91975e-10	4.31224e-07	0.175,0.2	0.407,0.477	-0.254	-25.4	25.4
7666	ENSG00000197020	ZNF100	19	-	21744016	21744115	21744940	21745067	21722765	21727989	21765693	21765786	7666	7,7	0,1	9,10	3,5	200	172	0.00089461	0.0390198	1.0,0.858	0.721,0.632	0.253	25.3	25.3
3005	ENSG00000226002	GTF2IP14	7	+	65087752	65087825	65088804	65088941	65084102	65084257	65090663	65090722	3005	2,5	12,17	0,0	2,4	146	210	0.00017551	0.0128475	0.193,0.297	0.0,0.0	0.245	24.5	24.5
6552	ENSG00000197555	SIPA1L1	14	+	71413947	71414014	71512742	71512845	71321121	71321181	71529311	71529370	6552	8,1	64,42	11,10	21,36	140	176	0.000617802	0.0301682	0.136,0.029	0.397,0.259	-0.245	-24.5	24.5
8556	ENSG00000138640	FAM13A	4	-	88938087	88938241	88990972	88991150	88906378	88906462	89020459	89020669	8556	18,14	41,21	22,26	15,17	251	227	0.00121265	0.0463647	0.284,0.376	0.57,0.58	-0.245	-24.5	24.5
1505	ENSG00000150433	TMEM218	11	-	125102636	125102809	125110490	125110549	125101200	125101303	125110643	125110746	1505	1,0	51,37	3,7	27,25	132	246	1.84487e-05	0.00251154	0.035,0.0	0.172,0.343	-0.24	-24	24
9207	ENSG00000225302	RP11-539I5.1	10	-	116834934	116835022	116835204	116835257	116828760	116833373	116849565	116849701	9207	1,0	17,15	3,8	12,23	126	161	7.0031e-05	0.00662346	0.07,0.0	0.242,0.308	-0.24	-24	24
1063	ENSG00000204138	PHACTR4	1	+	28432930	28433046	28457831	28457859	28407409	28407463	28459084	28459258	1063	1,0	6,5	3,6	6,6	189	101	0.000473564	0.0253272	0.082,0.0	0.211,0.348	-0.238	-23.8	23.8
1457	ENSG00000225766	DHRS4L1	14	+	24038323	24038584	24048676	24048811	24036452	24036628	24049284	24049340	1457	4,3	8,6	0,0	6,3	334	208	0.000283062	0.0182972	0.237,0.237	0.0,0.0	0.237	23.7	23.7
6519	ENSG00000111879	FAM184A	6	-	118960768	118960863	118961760	118961963	118959829	118960184	118964666	118964771	6519	11,15	6,0	6,16	0,0	276	168	0.00116065	0.045605	0.527,1.0	1.0,1.0	-0.236	-23.6	23.6
5923	ENSG00000058453	CROCC	1	+	16949112	16949250	16950952	16951122	16948798	16948926	16953301	16953481	5923	0,0	18,16	1,4	11,9	211	243	0.00104495	0.0434449	0.0,0.0	0.095,0.339	-0.217	-21.7	21.7
7760	ENSG00000090266	NDUFB2	7	+	140697355	140697516	140702054	140702121	140696991	140697074	140702865	140703010	7760	18,4	0,0	11,5	5,0	234	140	0.00127609	0.0484833	1.0,1.0	0.568,1.0	0.216	21.6	21.6
1465	ENSG00000125257	ABCC4	13	-	95216174	95216371	95217819	95218011	95210691	95210781	95234609	95234834	1465	29,8	80,57	53,66	70105	265	270	0.000336055	0.0204017	0.27,0.125	0.435,0.39	-0.215	-21.5	21.5
6587	ENSG00000148985	PGAP2	11	+	3811249	3811424	3817352	3817535	3808460	3808651	3823882	3824135	6587	70,70	14,17	65,63	31,55	248	256	0.000141025	0.011115	0.838,0.81	0.684,0.542	0.211	21.1	21.1
4448	ENSG00000185379	RAD51D	17	-	35106987	35107122	35107365	35107447	35106385	35106481	35116858	35117037	4448	0,0	17,9	4,2	14,16	155	208	0.000216896	0.0152251	0.0,0.0	0.277,0.144	-0.211	-21.1	21.1
3964	ENSG00000139971	C14orf37	14	-	58293313	58293544	58293765	58293926	58291634	58291707	58297954	58298139	3964	19,23	7,11	15,10	0,1	234	304	2.83726e-05	0.00340019	0.779,0.731	1.0,0.929	-0.21	-21	21
9555	ENSG00000259316	CTD-2116N17.1	15	-	64300318	64300723	64376742	64376905	64251544	64251581	64380957	64381038	9555	111,57	85,77	256321	84,96	236	478	3.85537e-08	2.16503e-05	0.726,0.6	0.861,0.871	-0.203	-20.3	20.3
3482	ENSG00000141582	CBX4	17	-	79835976	79836048	79837303	79837528	79835645	79835712	79837836	79837881	3482	107,82	67,41	22,27	38,30	298	145	0.000269656	0.0178151	0.437,0.493	0.22,0.305	0.202	20.2	20.2
3575	ENSG00000231806	PCAT7	9	+	94558883	94558968	94558968	94559152	94555068	94555310	94567389	94568127	3575	1,0	31,40	4,3	26,15	158	257	0.000314912	0.0196492	0.05,0.0	0.2,0.245	-0.198	-19.8	19.8
4331	ENSG00000154723	ATP5J	21	-	25733267	25733363	25734332	25734375	25729630	25729801	25734852	25734904	4331	23,9	1,2	22,16	8,13	116	169	0.000552972	0.0279126	0.971,0.868	0.8,0.642	0.198	19.8	19.8
87	ENSG00000124785	NRN1	6	-	6003168	6003273	6003446	6003551	6002352	6002497	6003702	6004044	87	0,3	31,21	11,11	29,34	178	178	0.000182195	0.0131429	0.0,0.125	0.275,0.244	-0.197	-19.7	19.7
8433	ENSG00000250802	ZBED3-AS1	5	+	77100235	77100391	77105655	77105689	77098654	77098747	77118319	77118521	8433	23,20	1,4	10,5	0,0	229	107	0.00131726	0.0492556	0.915,0.7	1.0,1.0	-0.193	-19.3	19.3
1062	ENSG00000204138	PHACTR4	1	+	28432930	28433046	28457831	28457855	28407409	28407463	28459084	28459258	1062	1,0	9,3	3,6	7,9	189	97	0.000678354	0.0319111	0.054,0.0	0.18,0.255	-0.191	-19.1	19.1
951	ENSG00000175497	DPP10	2	+	115162156	115162272	115309238	115309353	115161601	115162028	115343816	115343912	951	0,0	5,6	2,9	14,26	189	188	0.000153904	0.0117268	0.0,0.0	0.124,0.256	-0.19	-19	19
5545	ENSG00000182473	EXOC7	17	-	76089674	76089762	76090328	76090459	76089174	76089320	76091142	76091235	5545	68,56	28,15	70,64	12,2	204	161	0.000514401	0.0266727	0.657,0.747	0.822,0.962	-0.19	-19	19
7395	ENSG00000066468	FGFR2	10	-	121517318	121517463	121518681	121518829	121515116	121515319	121519978	121520169	7395	25,14	0,0	16,5	4,1	221	218	0.00100299	0.0425089	1.0,1.0	0.798,0.831	0.185	18.5	18.5
5544	ENSG00000182473	EXOC7	17	-	76089674	76089762	76090328	76090481	76089174	76089320	76091142	76091235	5544	80,60	28,15	73,68	12,2	226	161	0.000889695	0.0390007	0.671,0.74	0.813,0.96	-0.181	-18.1	18.1
1475	ENSG00000125257	ABCC4	13	-	95217819	95218011	95219969	95220177	95210691	95210781	95234609	95234834	1475	6,3	29,8	3,1	53,66	281	265	0.0011985	0.0460258	0.163,0.261	0.051,0.014	0.18	18	18
8231	ENSG00000255717	SNHG1	11	-	62854518	62854551	62854887	62854938	62853800	62853833	62855132	62855216	8231	91,52	17,12	33,39	1,0	124	106	1.23689e-06	0.000370448	0.821,0.787	0.966,1.0	-0.179	-17.9	17.9
5264	ENSG00000010322	NISCH	3	+	52482641	52482767	52484512	52484637	52480183	52480295	52485777	52485827	5264	30,29	76,61	7,10	58,62	199	198	0.000128681	0.0107721	0.282,0.321	0.107,0.138	0.179	17.9	17.9
8779	ENSG00000188690	UROS	10	-	125802949	125803024	125807008	125807052	125798064	125798145	125807412	125807487	8779	0,0	11,5	5,2	20,19	117	148	0.000347775	0.0206892	0.0,0.0	0.24,0.118	-0.179	-17.9	17.9
7782	ENSG00000138594	TMOD3	15	+	51925600	51925678	51931030	51931168	51924391	51924578	51934249	51934354	7782	6,0	15,9	0,0	2,4	151	211	0.00068983	0.0321146	0.359,0.0	0.0,0.0	0.179	17.9	17.9
7549	ENSG00000008394	MGST1	12	+	16350757	16350799	16353245	16353467	16347693	16347710	16354230	16354378	7549	4,2	45,25	0,0	9,11	115	295	0.00133802	0.0496781	0.186,0.17	0.0,0.0	0.178	17.8	17.8
6186	ENSG00000175309	PHYKPL	5	-	178224641	178224729	178225354	178225599	178224447	178224564	178229939	178230099	6186	56,38	64,40	11,8	31,28	318	161	0.000340478	0.0205315	0.307,0.325	0.152,0.126	0.177	17.7	17.7
6332	ENSG00000225470	JPX	X	+	73962730	73962801	73994845	73994961	73944366	73944465	73998767	73998844	6332	1,0	31,27	4,2	17,14	144	189	0.00105892	0.0434449	0.041,0.0	0.236,0.158	-0.177	-17.7	17.7
4405	ENSG00000068305	MEF2A	15	+	99671322	99671454	99671519	99671669	99645560	99645764	99674392	99674612	4405	112,81	27,14	38,37	21,20	205	223	0.000678302	0.0319111	0.819,0.863	0.663,0.668	0.175	17.5	17.5
5543	ENSG00000182473	EXOC7	17	-	76089674	76089762	76090328	76090397	76089174	76089320	76091142	76091235	5543	56,58	28,15	79,61	12,2	142	161	0.000107831	0.00940639	0.694,0.814	0.882,0.972	-0.173	-17.3	17.3
4826	ENSG00000114023	FAM162A	3	+	122385460	122385580	122387463	122387515	122384181	122384299	122402759	122402882	4826	23,13	0,1	16,24	2,6	193	125	0.000724378	0.0333771	1.0,0.894	0.838,0.722	0.167	16.7	16.7
6530	ENSG00000123352	SPATS2	12	+	49371227	49371290	49454224	49454385	49366904	49367021	49460769	49461037	6530	14,7	0,0	12,11	5,3	136	234	0.000254403	0.0173168	1.0,1.0	0.805,0.863	0.166	16.6	16.6
3055	ENSG00000140718	FTO	16	+	53937248	53937294	54093966	54094141	53934029	53934109	54111761	54114463	3055	0,3	1,0	0,1	1,1	119	248	0.00100931	0.0425758	0.0,1.0	0.0,0.676	0.162	16.2	16.2
2	ENSG00000166012	TAF1D	11	-	93733086	93733121	93733349	93733505	93732243	93732291	93734624	93734660	2	44,20	105,74	52,53	65,53	229	108	2.40353e-05	0.0030851	0.165,0.113	0.274,0.32	-0.158	-15.8	15.8
2020	ENSG00000147905	ZCCHC7	9	+	37126311	37126942	37302187	37302231	37120538	37120623	37304187	37304313	2020	443286	61,33	292277	19,17	704	117	0.00116438	0.045605	0.547,0.59	0.719,0.73	-0.156	-15.6	15.6
5547	ENSG00000182473	EXOC7	17	-	76089674	76089762	76090328	76090397	76089174	76089320	76094413	76094581	5547	54,46	28,13	66,61	13,4	142	161	0.000983227	0.0418687	0.686,0.8	0.852,0.945	-0.155	-15.5	15.5
82	ENSG00000106635	BCL7B	7	-	73543547	73543644	73552166	73552259	73539881	73540052	73557486	73558002	82	38,23	140101	46,61	91108	166	170	0.000277593	0.0180737	0.218,0.189	0.341,0.366	-0.15	-15	15
2098	ENSG00000115234	SNX17	2	+	27371268	27371433	27373039	27373113	27370627	27370806	27373246	27373311	2098	87,71	15,10	102,87	5,2	238	147	0.000182846	0.0131429	0.782,0.814	0.926,0.964	-0.147	-14.7	14.7
5397	ENSG00000244754	N4BP2L2	13	-	32536932	32537027	32538617	32538684	32527457	32527532	32538777	32538885	5397	8,6	142,81	15,10	52,55	140	168	0.000263625	0.0175457	0.063,0.082	0.257,0.179	-0.145	-14.5	14.5
1575	ENSG00000122643	NT5C3A	7	-	33026816	33026915	33035933	33035988	33024038	33024108	33062567	33062797	1575	25,19	110,76	11,5	99,89	128	172	0.00059988	0.0294531	0.234,0.251	0.13,0.07	0.142	14.2	14.2
8830	ENSG00000115204	MPV17	2	-	27312993	27313074	27317077	27317234	27312679	27312772	27322447	27322522	8830	24,22	65,46	10,11	74,85	230	154	9.04299e-05	0.00829095	0.198,0.243	0.083,0.08	0.139	13.9	13.9
4228	ENSG00000137877	SPTBN5	15	-	41859407	41859517	41860585	41860758	41858889	41858980	41861418	41861496	4228	33,35	0,1	52,44	7,6	246	183	0.000132583	0.0108296	1.0,0.963	0.847,0.845	0.136	13.6	13.6
3480	ENSG00000141582	CBX4	17	-	79835976	79836179	79837303	79837528	79835645	79835712	79837836	79837902	3480	107,82	260193	22,27	139130	298	276	1.93312e-05	0.00259239	0.276,0.282	0.128,0.161	0.135	13.5	13.5
7867	ENSG00000171302	CANT1	17	-	79000099	79000270	79005371	79005481	78997839	78997963	79009663	79009793	7867	88,81	68,59	93125	36,50	183	244	0.00110508	0.0449282	0.633,0.647	0.775,0.769	-0.132	-13.2	13.2
7875	ENSG00000197586	ENTPD6	20	+	25218549	25218614	25221231	25221333	25217501	25217581	25222837	25222978	7875	132129	211147	142160	115124	138	175	0.00118782	0.0460026	0.442,0.527	0.61,0.621	-0.131	-13.1	13.1
4317	ENSG00000076554	TPD52	8	-	80080314	80080392	80119814	80119884	80064477	80064593	80171424	80171508	4317	1,3	104,89	14,20	100102	143	151	2.63259e-07	0.000112637	0.01,0.034	0.129,0.172	-0.129	-12.9	12.9
6243	ENSG00000099622	CIRBP	19	+	1272426	1272518	1273488	1273715	1271980	1272051	1274306	1274444	6243	487258	460329	274238	170144	165	300	3.1151e-05	0.00363496	0.658,0.588	0.746,0.75	-0.125	-12.5	12.5
6244	ENSG00000099622	CIRBP	19	+	1272426	1272518	1273493	1273715	1271980	1272051	1274306	1274444	6244	487258	453330	274238	170142	165	295	4.45978e-05	0.0048146	0.658,0.583	0.742,0.75	-0.125	-12.5	12.5
8828	ENSG00000115204	MPV17	2	-	27312993	27313154	27317077	27317234	27312679	27312772	27322447	27322522	8828	24,22	109,81	10,11	116139	230	234	0.000131207	0.0108156	0.183,0.217	0.081,0.075	0.122	12.2	12.2
6242	ENSG00000099622	CIRBP	19	+	1272426	1272523	1273493	1273715	1271980	1272051	1274306	1274444	6242	519286	453330	299249	170142	170	295	2.83822e-05	0.00340019	0.665,0.601	0.753,0.753	-0.12	-12	12
8040	ENSG00000126777	KTN1	14	+	55663954	55664041	55667240	55667309	55661521	55661612	55670728	55670809	8040	325212	146,94	210170	159123	160	142	0.000670357	0.0318816	0.664,0.667	0.54,0.551	0.12	12	12
6241	ENSG00000099622	CIRBP	19	+	1272426	1272523	1273488	1273715	1271980	1272051	1274306	1274444	6241	519286	460329	299249	170144	170	300	2.49888e-05	0.00316232	0.666,0.605	0.756,0.753	-0.119	-11.9	11.9
8793	ENSG00000022277	RTFDC1	20	+	56513314	56513428	56516934	56516989	56484110	56484189	56517105	56517201	8793	295179	235149	238211	114113	187	128	0.00117248	0.045605	0.462,0.451	0.588,0.561	-0.118	-11.8	11.8
8150	ENSG00000181392	SYNE4	19	-	36007124	36007268	36008216	36008367	36006749	36006944	36008553	36008793	8150	61,48	192115	138146	231221	224	217	0.000649466	0.0312056	0.235,0.288	0.367,0.39	-0.117	-11.7	11.7
6439	ENSG00000126456	IRF3	19	-	49664442	49664673	49664673	49664846	49663342	49663514	49665630	49665705	6439	103,70	37,27	150164	26,26	246	304	0.000506243	0.0264453	0.775,0.762	0.877,0.886	-0.113	-11.3	11.3
8827	ENSG00000115204	MPV17	2	-	27312993	27313109	27317077	27317234	27312679	27312772	27322447	27322522	8827	24,22	106,89	10,11	142180	230	189	5.09174e-06	0.000933658	0.157,0.169	0.055,0.048	0.112	11.2	11.2
3564	ENSG00000119048	UBE2B	5	+	134376668	134376694	134380718	134380808	134374382	134374463	134388324	134388413	3564	45,20	220149	13,11	189149	99	163	0.000442185	0.0237906	0.252,0.181	0.102,0.108	0.112	11.2	11.2
3481	ENSG00000141582	CBX4	17	-	79835976	79836179	79837303	79837466	79835645	79835712	79837836	79837902	3481	79,49	260193	15,21	139130	236	276	0.0005033	0.0264453	0.262,0.229	0.112,0.159	0.11	11	11
4185	ENSG00000198363	ASPH	8	-	61618977	61619019	61633682	61633727	61583943	61584029	61637946	61638003	4185	197140	65,65	654540	166100	118	115	0.000593134	0.0294437	0.747,0.677	0.793,0.84	-0.105	-10.5	10.5
4383	ENSG00000175782	SLC35E3	12	+	68747929	68748040	68748078	68748245	68746105	68746779	68752031	68752190	4383	32,39	7,5	26,30	0,1	184	240	0.000308803	0.0195394	0.856,0.911	1.0,0.975	-0.104	-10.4	10.4
2091	ENSG00000115234	SNX17	2	+	27371268	27371343	27373039	27373113	27370627	27370806	27373246	27373311	2091	79,72	15,10	82,84	5,2	148	147	0.000418386	0.0230626	0.84,0.877	0.942,0.977	-0.101	-10.1	10.1
6586	ENSG00000148985	PGAP2	11	+	3811249	3811424	3822908	3822993	3808293	3808315	3823612	3823740	6586	61,63	5,6	72,59	2,0	248	158	0.00129979	0.0488645	0.886,0.87	0.958,1.0	-0.101	-10.1	10.1
3210	ENSG00000186184	POLR1D	13	+	27650041	27650241	27665020	27665144	27648378	27648453	27665685	27667410	3210	55,36	5,3	69,90	0,1	273	197	0.000539705	0.0273969	0.888,0.896	1.0,0.985	-0.1	-10	10
2095	ENSG00000115234	SNX17	2	+	27372598	27372740	27373039	27373113	27371268	27371343	27373246	27373311	2095	162107	18,10	146163	4,3	215	147	4.89473e-05	0.00499763	0.86,0.88	0.961,0.974	-0.098	-9.8	9.8
5668	ENSG00000174442	ZWILCH	15	+	66508745	66508892	66513987	66514083	66505299	66505391	66515525	66515644	5668	15,5	62,37	2,4	77,82	220	169	0.000100287	0.00883412	0.157,0.094	0.02,0.036	0.098	9.8	9.8
8226	ENSG00000265681	RPL17	18	-	49491531	49491584	49491621	49491833	49490792	49490927	49492457	49492479	8226	1378913	41,28	1126895	88,77	285	126	6.55298e-09	6.54206e-06	0.937,0.935	0.85,0.837	0.093	9.3	9.3
7876	ENSG00000197586	ENTPD6	20	+	25209848	25209925	25213262	25213406	25195729	25195867	25214866	25214942	7876	21,28	369264	43,37	214263	150	217	0.000275353	0.0180588	0.076,0.133	0.225,0.169	-0.092	-9.2	9.2
8948	ENSG00000215472	RPL17-C18orf32	18	-	49491531	49491584	49491625	49491833	49490792	49490927	49492457	49492479	8948	1367900	41,28	1122892	88,77	281	126	8.47033e-09	6.91872e-06	0.937,0.935	0.851,0.839	0.091	9.1	9.1
7672	ENSG00000188917	TRMT2B	X	-	101037916	101038051	101041316	101041371	101036973	101037073	101051643	101051733	7672	1,0	91,50	3,6	65,65	128	208	0.000938413	0.0403428	0.018,0.0	0.07,0.13	-0.091	-9.1	9.1
8946	ENSG00000215472	RPL17-C18orf32	18	-	49491516	49491584	49491621	49491833	49491351	49491445	49492457	49492479	8946	1377915	53,32	1127896	101,87	285	141	1.67642e-08	1.0759e-05	0.928,0.934	0.847,0.836	0.09	9	9
8947	ENSG00000215472	RPL17-C18orf32	18	-	49491516	49491584	49491625	49491833	49491351	49491445	49492457	49492479	8947	1449929	53,32	1163917	101,87	281	141	1.23465e-08	9.24441e-06	0.932,0.936	0.852,0.841	0.088	8.8	8.8
2756	ENSG00000270757	HSPE1-MOB4	2	+	197503038	197503128	197523623	197523686	197500412	197500439	197535529	197535630	2756	515393	121,58	775710	70,66	163	136	3.43071e-06	0.000751828	0.78,0.85	0.902,0.9	-0.086	-8.6	8.6
8233	ENSG00000255717	SNHG1	11	-	62854017	62854063	62854518	62854551	62853800	62853833	62855132	62855216	8233	17,12	171149	1,0	88,67	106	119	5.52295e-06	0.000973014	0.1,0.083	0.013,0.0	0.085	8.5	8.5
8775	ENSG00000157600	TMEM164	X	+	110003882	110004164	110046356	110046484	110002686	110002772	110067346	110067396	8775	100,59	9,2	159210	1,3	355	201	0.000635372	0.0308585	0.863,0.944	0.989,0.975	-0.079	-7.9	7.9
1898	ENSG00000159267	HLCS	21	-	36946008	36946154	36947332	36948287	36938831	36938994	36962035	36962170	1898	16,16	41,34	0,2	22,21	1028	219	1.21923e-05	0.00179587	0.077,0.091	0.0,0.02	0.074	7.4	7.4
3754	ENSG00000146963	LUC7L2	7	+	139360204	139360322	139376061	139376156	139359511	139359677	139398598	139398624	3754	68,81	542353	91106	343322	191	168	0.000403624	0.0224682	0.099,0.168	0.189,0.225	-0.074	-7.4	7.4
9745	ENSG00000196305	IARS	9	-	92253361	92253446	92255534	92255758	92251807	92251885	92256679	92256800	9745	138,82	438297	34,26	238228	297	158	2.57662e-06	0.000599839	0.144,0.128	0.071,0.057	0.072	7.2	7.2
5031	ENSG00000269955	C7orf55-LUC7L2	7	+	139360204	139360322	139376061	139376156	139345500	139345621	139398598	139398697	5031	69,81	542353	91105	343323	191	168	0.000516533	0.0266727	0.101,0.168	0.189,0.222	-0.071	-7.1	7.1
6496	ENSG00000148187	MRRF	9	+	122286038	122286166	122291748	122291840	122285168	122285287	122313226	122313386	6496	41,32	276202	22,8	287234	201	165	2.78411e-05	0.00340019	0.109,0.115	0.059,0.027	0.069	6.9	6.9
3963	ENSG00000139971	C14orf37	14	-	58293065	58293138	58293313	58293544	58291634	58291707	58297954	58298139	3963	7,11	80,47	0,1	54,40	304	146	0.000100048	0.00883412	0.04,0.101	0.0,0.012	0.065	6.5	6.5
2093	ENSG00000115234	SNX17	2	+	27372622	27372740	27373039	27373113	27371268	27371343	27373246	27373311	2093	227161	18,10	219243	4,3	191	147	2.96536e-05	0.00350576	0.907,0.925	0.977,0.984	-0.064	-6.4	6.4
6149	ENSG00000217930	PAM16	16	-	4343206	4343291	4343482	4343616	4341367	4341583	4351231	4351270	6149	21,15	171100	10,9	187225	207	158	0.000394446	0.0222899	0.086,0.103	0.039,0.03	0.06	6	6
5463	ENSG00000141756	FKBP10	17	+	41819840	41820023	41820268	41820461	41819529	41819675	41820946	41821089	5463	71,48	644497	92,93	531510	256	266	0.000718817	0.0332916	0.103,0.091	0.153,0.159	-0.059	-5.9	5.9
1684	ENSG00000205323	SARNP	12	-	55766979	55767043	55789074	55789128	55760423	55760640	55794358	55794387	1684	140,71	13,4	62,76	0,1	127	137	0.000173408	0.0128475	0.921,0.95	1.0,0.988	-0.058	-5.8	5.8
1683	ENSG00000205323	SARNP	12	-	55766979	55767043	55789074	55789143	55760423	55760640	55794358	55794387	1683	160,90	13,4	85,91	0,1	142	137	0.000146243	0.0114261	0.922,0.956	1.0,0.989	-0.055	-5.5	5.5
8944	ENSG00000215472	RPL17-C18orf32	18	-	49491351	49491584	49491621	49491833	49490792	49490927	49492457	49492479	8944	1378913	93,55	1126895	138123	285	306	1.51265e-06	0.000411854	0.941,0.947	0.898,0.887	0.051	5.1	5.1
2176	ENSG00000062194	GPBP1	5	+	57183796	57183918	57214073	57214193	57175447	57176400	57230845	57230969	2176	0,2	269201	12,8	183144	195	193	4.97327e-06	0.000930934	0.0,0.01	0.061,0.052	-0.051	-5.1	5.1
5121	ENSG00000258984	UBE2F-SCLY	2	+	237994743	237994809	238016565	238016633	237987962	237987992	238035877	238035940	5121	113,97	8,6	91110	1,1	139	141	0.000731455	0.0335313	0.935,0.943	0.989,0.991	-0.051	-5.1	5.1
8945	ENSG00000215472	RPL17-C18orf32	18	-	49491351	49491584	49491625	49491833	49490792	49490927	49492457	49492479	8945	1367900	93,55	1122892	138123	281	306	1.95027e-06	0.000476062	0.941,0.947	0.899,0.888	0.05	5	5
9748	ENSG00000196305	IARS	9	-	92253361	92253453	92255534	92255758	92251807	92251885	92256679	92256800	9748	138,82	735509	34,26	443371	297	165	6.16345e-07	0.000221514	0.094,0.082	0.041,0.037	0.049	4.9	4.9
2297	ENSG00000187109	NAP1L1	12	-	76074202	76074239	76084566	76084676	76060137	76060279	76084927	76085033	2297	836649	67,31	718695	28,17	183	110	0.000376615	0.0215534	0.882,0.926	0.939,0.961	-0.046	-4.6	4.6
8274	ENSG00000162972	C2orf47	2	+	199961826	199961928	199961965	199962107	199959753	199959880	199963732	199964125	8274	93,51	9,2	102,75	0,1	175	215	0.000928115	0.0400919	0.927,0.969	1.0,0.989	-0.046	-4.6	4.6
1701	ENSG00000135535	CD164	6	-	109370410	109370467	109376073	109376094	109368910	109369017	109377899	109377971	1701	24,13	465311	5,3	363295	94	130	6.08772e-05	0.00601079	0.067,0.055	0.019,0.014	0.044	4.4	4.4
9720	ENSG00000070081	NUCB2	11	+	17282788	17282943	17286633	17286717	17276740	17276828	17295323	17295467	9720	16181088	132,77	816779	34,33	228	157	0.000353721	0.0206892	0.894,0.907	0.943,0.942	-0.042	-4.2	4.2
7718	ENSG00000148341	SH3GLB2	9	-	129015739	129015864	129022281	129022423	129014770	129014904	129028091	129028198	7718	587484	29,32	441490	5,12	215	198	1.67753e-05	0.00231886	0.949,0.933	0.988,0.974	-0.04	-4	4
1884	ENSG00000123349	PFDN5	12	+	53295838	53295941	53296453	53296551	53295541	53295639	53297849	53297924	1884	642487	45,33	722533	25,17	176	171	0.000682139	0.031922	0.933,0.935	0.966,0.968	-0.033	-3.3	3.3
6590	ENSG00000258674	CTC-260F20.3	19	+	19528006	19528116	19528555	19528686	19527700	19527770	19529363	19529517	6590	570436	20,30	587493	13,5	183	204	5.37856e-05	0.00542993	0.969,0.942	0.981,0.991	-0.03	-3	3
297	ENSG00000166451	CENPN	16	+	81011929	81012110	81014135	81014391	81007262	81007277	81017325	81017385	297	16041106	179110	16191640	104,94	254	329	5.8454e-05	0.00583566	0.921,0.929	0.953,0.958	-0.03	-3	3
2932	ENSG00000164258	NDUFS4	5	+	53604723	53604895	53646232	53646405	53603451	53603530	53683117	53683338	2932	36,27	987694	9,5	903655	245	246	2.9462e-07	0.000115094	0.035,0.038	0.01,0.008	0.028	2.8	2.8
6387	ENSG00000197601	FAR1	11	+	13714508	13714680	13714975	13715145	13712965	13713033	13721729	13721859	6387	463293	22,9	444376	7,4	245	243	0.000803909	0.0361156	0.954,0.97	0.984,0.989	-0.024	-2.4	2.4
2472	ENSG00000170889	RPS9	19	+	54206275	54206462	54206552	54206724	54201486	54201609	54207397	54207647	2472	44473182	131118	54254675	55,51	260	245	3.60822e-14	3.24199e-10	0.97,0.962	0.989,0.989	-0.023	-2.3	2.3
2933	ENSG00000164258	NDUFS4	5	+	53604723	53604895	53646232	53646405	53603451	53603530	53658550	53658624	2933	34,28	1390890	9,5	1178868	245	246	4.03054e-06	0.000847604	0.024,0.031	0.008,0.006	0.021	2.1	2.1
290	ENSG00000166451	CENPN	16	+	81014135	81014181	81014259	81014391	81011929	81012110	81017325	81017385	290	1211764	106,69	11311194	67,57	119	205	0.00119867	0.0460258	0.952,0.95	0.967,0.973	-0.019	-1.9	1.9
7241	ENSG00000181885	CLDN7	17	-	7261820	7262085	7262955	7263046	7260820	7260985	7263158	7263200	7241	68,36	52974150	3,7	23362576	164	338	1.96041e-06	0.000476062	0.026,0.018	0.003,0.006	0.017	1.7	1.7
132	ENSG00000127463	EMC1	1	-	19239694	19239817	19239817	19239985	19239230	19239302	19240296	19240446	132	127,75	0,0	112134	5,6	241	196	0.00135607	0.05007	1.0,1.0	0.948,0.948	0.052	5.2	5.2
5134	ENSG00000268043	NBPF12	1	+	146970646	146970719	146976928	146977001	146969381	146969596	146977465	146977671	5134	10,2	9,3	8,5	2,0	146	146	0.00135972	0.05007	0.526,0.4	0.8,1.0	-0.437	-43.7	43.7
5048	ENSG00000136436	CALCOCO2	17	+	48843902	48844026	48846442	48846514	48841697	48841887	48848063	48848166	5048	2,3	4,3	2,2	1,0	197	145	0.00136628	0.0501064	0.269,0.424	0.595,1.0	-0.451	-45.1	45.1
2722	ENSG00000087263	OGFOD1	16	+	56454773	56454921	56458547	56458594	56453262	56453408	56462533	56462634	2722	9,4	99,52	0,1	71,84	221	120	0.00137381	0.0501777	0.047,0.04	0.0,0.006	0.04	4	4
3361	ENSG00000124214	STAU1	20	-	49158436	49158497	49158938	49159146	49153932	49154071	49174194	49174263	3361	5,7	3,4	3,5	1,0	281	134	0.00142683	0.0519033	0.443,0.455	0.589,1.0	-0.345	-34.5	34.5
1343	ENSG00000234741	GAS5	1	-	173865856	173866206	173866527	173866567	173865509	173865547	173866760	173866796	1343	891531	1594946	295200	727554	113	423	0.00146002	0.0528962	0.677,0.678	0.603,0.575	0.089	8.9	8.9
4527	ENSG00000178425	NT5DC1	6	+	116239326	116239465	116241244	116241310	116238954	116239123	116243908	116249497	4527	3,3	0,2	0,2	5,2	212	139	0.00149627	0.0539123	1.0,0.496	0.0,0.396	0.55	55	55
962	ENSG00000273000	KB-1572G7.2	22	-	23697882	23697999	23700725	23700845	23694118	23695517	23705428	23705541	962	8,10	3,2	3,3	0,0	193	190	0.00150006	0.0539123	0.724,0.831	1.0,1.0	-0.223	-22.3	22.3
3834	ENSG00000165695	AK8	9	-	132866903	132866953	132875114	132875199	132863664	132863778	132878171	132878777	3834	3,1	1,1	1,0	1,3	158	123	0.00153958	0.0551119	0.7,0.438	0.438,0.0	0.35	35	35
1273	ENSG00000136925	TSTD2	9	-	97606142	97606261	97606342	97606476	97605482	97605641	97610345	97610451	1273	5,7	111,73	0,0	44,48	207	192	0.00154839	0.0552073	0.04,0.082	0.0,0.0	0.061	6.1	6.1
10103	ENSG00000149187	CELF1	11	-	47506857	47506897	47536619	47536730	47488836	47489024	47552991	47553117	10103	9,3	1,0	2,6	1,3	184	113	0.00156121	0.0554444	0.847,1.0	0.551,0.551	0.372	37.2	37.2
5380	ENSG00000064692	SNCAIP	5	+	122422867	122423739	122425351	122425531	122403792	122403865	122431968	122432082	5380	10,5	5,2	3,7	0,1	945	253	0.00161892	0.057043	0.349,0.401	1.0,0.652	-0.451	-45.1	45.1
8426	ENSG00000250802	ZBED3-AS1	5	+	77089345	77089403	77098654	77098747	77087486	77087619	77105655	77105689	8426	2,2	5,6	0,0	2,2	131	166	0.00161751	0.057043	0.336,0.297	0.0,0.0	0.317	31.7	31.7
4384	ENSG00000175782	SLC35E3	12	+	68747929	68748040	68748075	68748245	68746105	68746779	68752031	68752190	4384	32,39	9,4	26,30	1,1	184	243	0.00166273	0.0579056	0.824,0.928	0.972,0.975	-0.098	-9.8	9.8
6074	ENSG00000111731	C2CD5	12	-	22517985	22518137	22519114	22519239	22513293	22513379	22523425	22523624	6074	20,6	157,94	3,3	96101	198	225	0.00165061	0.0579056	0.126,0.068	0.034,0.033	0.064	6.4	6.4
8349	ENSG00000175061	LRRC75A-AS1	17	+	16439326	16439414	16439659	16439703	16439037	16439060	16440184	16440253	8349	25771819	884666	26802151	671542	161	117	0.00166199	0.0579056	0.679,0.665	0.744,0.743	-0.072	-7.2	7.2
10098	ENSG00000149187	CELF1	11	-	47536619	47536730	47552991	47553112	47500860	47500932	47565273	47565569	10098	30,25	5,3	30,21	1,0	194	184	0.00169119	0.0582196	0.851,0.888	0.966,1.0	-0.114	-11.4	11.4
7418	ENSG00000172890	NADSYN1	11	+	71481355	71481404	71481922	71482025	71480754	71480879	71482848	71483017	7418	25,13	120,89	44,38	105114	122	176	0.00168795	0.0582196	0.231,0.174	0.377,0.325	-0.148	-14.8	14.8
7983	ENSG00000261008	LINC01572	16	-	72561972	72562086	72570450	72570515	72555264	72555326	72617182	72617234	7983	2,2	3,0	0,1	1,2	138	187	0.00168087	0.0582196	0.475,1.0	0.0,0.404	0.536	53.6	53.6
1256	ENSG00000272772	CTD-2410N18.5	5	-	134167756	134167825	134173700	134173766	134167169	134167243	134173925	134174022	1256	4,10	1,0	7,1	2,3	139	142	0.0017036	0.0584231	0.803,1.0	0.781,0.254	0.384	38.4	38.4
638	ENSG00000196700	ZNF512B	20	-	63969128	63969241	63969517	63969632	63967829	63967952	63969813	63969865	638	0,0	3,6	2,3	6,11	188	186	0.00173295	0.0592037	0.0,0.0	0.248,0.212	-0.23	-23	23
2059	ENSG00000119912	IDE	10	-	92479276	92479421	92480792	92480916	92478644	92478789	92483254	92483337	2059	20,8	123,80	6,5	116123	197	218	0.00174104	0.0592547	0.152,0.1	0.054,0.043	0.077	7.7	7.7
2696	ENSG00000179104	TMTC2	12	+	82756982	82757126	82814247	82814415	82687480	82687669	82857009	82857580	2696	4,3	0,1	19,13	5,13	217	241	0.00176729	0.0599212	1.0,0.769	0.808,0.526	0.218	21.8	21.8
8579	ENSG00000103126	AXIN1	16	-	299015	299204	304303	304456	297843	298251	309972	310069	8579	27,24	2,7	55,60	2,1	226	262	0.00177769	0.0600472	0.94,0.799	0.97,0.986	-0.109	-10.9	10.9
6148	ENSG00000217930	PAM16	16	-	4343206	4343291	4343482	4343623	4341367	4341583	4351231	4351270	6148	18,11	171100	9,7	187225	214	158	0.00179983	0.0605675	0.072,0.075	0.034,0.022	0.045	4.5	4.5
5084	ENSG00000144331	ZNF385B	2	-	179672682	179672795	179745712	179745850	179544826	179544969	179769502	179769802	5084	0,0	2,2	5,0	5,1	211	186	0.00183649	0.0611807	0.0,0.0	0.469,0.0	-0.234	-23.4	23.4
5824	ENSG00000159199	ATP5G1	17	+	48893408	48893456	48894371	48894449	48892764	48892840	48895155	48895334	5824	90,62	260128	108,91	440398	121	151	0.00183848	0.0611807	0.302,0.377	0.234,0.222	0.112	11.2	11.2
984	ENSG00000224078	SNHG14	15	+	25095718	25095770	25096827	25097030	25093833	25093974	25097320	25097439	984	5,7	88,39	1,1	41,68	125	276	0.00183125	0.0611807	0.111,0.284	0.051,0.031	0.156	15.6	15.6
4046	ENSG00000203837	PNLIPRP3	10	+	116436710	116436865	116437220	116437334	116427866	116428061	116443054	116443174	4046	48,47	34,14	24,18	3,2	228	187	0.00186421	0.061808	0.537,0.734	0.868,0.881	-0.239	-23.9	23.9
5926	ENSG00000100632	ERH	14	-	69397259	69397432	69397629	69397754	69394824	69394912	69398230	69398271	5926	3,6	8,11	1,0	4,4	198	246	0.00187588	0.0619662	0.318,0.404	0.237,0.0	0.242	24.2	24.2
3262	ENSG00000265354	TIMM23	10	+	45994626	45994719	46000061	46000181	45988736	45988847	46003202	46003734	3262	0,0	2,2	1,3	4,5	166	193	0.00191812	0.0631295	0.0,0.0	0.225,0.411	-0.318	-31.8	31.8
7356	ENSG00000268434	AC011530.4	19	-	45780322	45780381	45782192	45782250	45779777	45779869	45785593	45785713	7356	1,3	0,0	0,1	3,0	131	132	0.00199552	0.0654371	1.0,1.0	0.0,1.0	0.5	50	50
5925	ENSG00000100632	ERH	14	-	69397259	69397432	69397629	69397751	69394824	69394912	69398230	69398271	5925	5,4	8,11	1,0	4,4	195	246	0.00201948	0.0659818	0.441,0.314	0.24,0.0	0.258	25.8	25.8
4204	ENSG00000151247	EIF4E	4	-	98893165	98893370	98895449	98895563	98891236	98891332	98901875	98901982	4204	0,1	7,5	3,2	8,4	187	278	0.00209458	0.0681876	0.0,0.229	0.358,0.426	-0.278	-27.8	27.8
5493	ENSG00000184012	TMPRSS2	21	-	41468148	41468356	41468395	41468526	41467765	41467886	41470647	41470743	5493	897624	27,28	12511418	82,86	204	281	0.00211176	0.0684986	0.979,0.968	0.955,0.958	0.017	1.7	1.7
8578	ENSG00000103126	AXIN1	16	-	299015	299204	304303	304441	297843	298251	309972	310069	8578	37,35	2,7	73,80	2,1	211	262	0.00215377	0.0696102	0.958,0.861	0.978,0.99	-0.075	-7.5	7.5
1262	ENSG00000259848	AC097374.2	2	-	94895937	94896053	94909167	94909245	94892507	94892778	94930018	94930173	1262	5,1	3,1	1,1	0,0	151	189	0.00222409	0.0708633	0.676,0.556	1.0,1.0	-0.384	-38.4	38.4
248	ENSG00000256646	RP11-111K18.1	7	-	42927382	42927437	42931095	42931145	42924674	42924797	42932117	42932171	248	1,0	0,3	1,1	0,0	123	128	0.00220415	0.0708633	1.0,0.0	1.0,1.0	-0.5	-50	50
4101	ENSG00000117262	GPR89A	1	+	145645646	145645743	145646183	145646272	145643868	145643978	145647174	145647267	4101	1,2	1,0	1,2	1,4	170	162	0.00222365	0.0708633	0.488,1.0	0.488,0.323	0.339	33.9	33.9
7989	ENSG00000115241	PPM1G	2	-	27382531	27382605	27383365	27383586	27382125	27382228	27383951	27384092	7989	549369	2,0	601605	12,7	294	147	0.00222033	0.0708633	0.993,1.0	0.962,0.977	0.027	2.7	2.7
8758	ENSG00000164077	MON1A	3	-	49910118	49910884	49911525	49912011	49909252	49909400	49913219	49913359	8758	123129	110124	102117	155176	559	839	0.00225907	0.0717236	0.627,0.61	0.497,0.499	0.121	12.1	12.1
4477	ENSG00000119685	TTLL5	14	+	75906554	75906683	75941689	75941780	75902141	75902224	75954423	75955078	4477	9,3	1,0	2,7	4,1	202	164	0.00229416	0.072581	0.88,1.0	0.289,0.85	0.37	37	37
6231	ENSG00000156958	GALK2	15	+	49318148	49318192	49318888	49318934	49292326	49292537	49319603	49319707	6231	1,1	1,0	0,0	2,1	117	119	0.00230428	0.0726456	0.504,1.0	0.0,0.0	0.752	75.2	75.2
9894	ENSG00000165752	STK32C	10	-	132244878	132245067	132245564	132245674	132227976	132228128	132245899	132245955	9894	0,1	2,3	2,2	3,3	183	262	0.00231409	0.0726998	0.0,0.323	0.488,0.488	-0.327	-32.7	32.7
6224	ENSG00000135040	NAA35	9	+	85977362	85977446	85977483	85977572	85976684	85976735	85978266	85978381	6224	156,89	14,0	107,85	0,2	157	162	0.00233314	0.0730428	0.92,1.0	1.0,0.978	-0.029	-2.9	2.9
4922	ENSG00000136811	ODF2	9	+	128460941	128461067	128469182	128469353	128460558	128460666	128471307	128471468	4922	163,73	197107	110102	78,88	199	244	0.00236977	0.0739319	0.504,0.455	0.634,0.587	-0.131	-13.1	13.1
756	ENSG00000139410	SDSL	12	+	113423471	113423645	113424052	113424117	113422404	113422477	113427961	113428156	756	1,1	1,1	4,4	0,0	247	138	0.00237997	0.0739933	0.358,0.358	1.0,1.0	-0.642	-64.2	64.2
1115	ENSG00000113790	EHHADH	3	-	185219144	185219261	185224375	185224493	185218193	185218240	185226827	185226858	1115	3,1	1,0	1,0	1,1	191	190	0.00239249	0.074126	0.749,1.0	0.499,0.0	0.625	62.5	62.5
4667	ENSG00000128915	ICE2	15	-	60456656	60456794	60468060	60468322	60455325	60455442	60476062	60476167	4667	135110	120,78	199160	83,89	335	211	0.00241522	0.0745729	0.415,0.47	0.602,0.531	-0.124	-12.4	12.4
1551	ENSG00000157388	CACNA1D	3	+	53673022	53673126	53673712	53673816	53666338	53666535	53702640	53702810	1551	1,2	0,1	1,0	1,1	177	177	0.00243317	0.0746146	1.0,0.667	0.5,0.0	0.584	58.4	58.4
5404	ENSG00000198089	SFI1	22	+	31531057	31531129	31546860	31546971	31528689	31528863	31550253	31550348	5404	3,0	32,23	6,7	26,25	145	184	0.00242583	0.0746146	0.106,0.0	0.227,0.262	-0.192	-19.2	19.2
2112	ENSG00000117625	RCOR3	1	+	211304082	211304140	211312354	211312473	211295675	211295753	211312719	211312961	2112	127,83	47,25	71,77	12,11	131	192	0.00245526	0.0747814	0.798,0.83	0.897,0.911	-0.09	-9	9
7903	ENSG00000162601	MYSM1	1	-	58668429	58668566	58668631	58668682	58667846	58667921	58668983	58669038	7903	30,17	29,21	42,25	16,12	124	210	0.00245242	0.0747814	0.637,0.578	0.816,0.779	-0.19	-19	19
4526	ENSG00000178425	NT5DC1	6	+	116239330	116239465	116241244	116241310	116238954	116239123	116243908	116249497	4526	4,2	0,2	0,2	5,2	208	139	0.00253589	0.0769764	1.0,0.401	0.0,0.401	0.5	50	50
4569	ENSG00000267261	CTD-2132N18.3	17	-	42137761	42137878	42147285	42147472	42130336	42130590	42154892	42154916	4569	8,2	22,13	2,0	10,28	260	190	0.00256809	0.0776912	0.21,0.101	0.128,0.0	0.091	9.1	9.1
1723	ENSG00000130985	UBA1	X	+	47196946	47197024	47198526	47198628	47193828	47194024	47198802	47198919	1723	5,1	5,7	0,1	10,3	151	175	0.00265694	0.0779691	0.537,0.142	0.0,0.279	0.2	20	20
2085	ENSG00000129646	QRICH2	17	-	76289991	76290077	76291014	76294021	76287799	76287897	76304414	76304525	2085	463328	9,8	191175	0,2	3080	159	0.00267313	0.0779691	0.726,0.679	1.0,0.819	-0.207	-20.7	20.7
3483	ENSG00000141582	CBX4	17	-	79835976	79836048	79837303	79837466	79835645	79835712	79837836	79837881	3483	79,49	67,41	15,21	38,30	236	145	0.00267996	0.0779691	0.42,0.423	0.195,0.301	0.173	17.3	17.3
383	ENSG00000164182	NDUFAF2	5	+	61045523	61045604	61045898	61045978	60945128	60945382	61073124	61073214	383	4,6	2,3	3,9	1,0	154	153	0.00265112	0.0779691	0.665,0.665	0.749,1.0	-0.21	-21	21
389	ENSG00000164182	NDUFAF2	5	+	61045523	61045616	61045839	61045978	60945128	60945382	61073124	61073214	389	3,8	9,8	2,6	1,1	166	212	0.00263034	0.0779691	0.299,0.561	0.719,0.885	-0.372	-37.2	37.2
4277	ENSG00000183011	NAA38	17	-	7858248	7858496	7866490	7866558	7857014	7857198	7883234	7883335	4277	22,14	43,27	7,13	53,54	141	321	0.00261785	0.0779691	0.538,0.541	0.231,0.354	0.247	24.7	24.7
5494	ENSG00000184012	TMPRSS2	21	-	41468148	41468356	41468395	41468533	41467765	41467886	41470647	41470743	5494	1000694	27,28	14071605	82,86	211	281	0.00265206	0.0779691	0.98,0.971	0.958,0.961	0.016	1.6	1.6
6113	ENSG00000143776	CDC42BPA	1	-	227051885	227051985	227068653	227068701	227047926	227048010	227069776	227069853	6113	2,3	24,13	0,0	31,20	121	173	0.00265441	0.0779691	0.106,0.248	0.0,0.0	0.177	17.7	17.7
6328	ENSG00000196141	SPATS2L	2	+	200372108	200372251	200383866	200384017	200329430	200329480	200389222	200389283	6328	1,1	11,1	3,1	1,1	216	224	0.00262269	0.0779691	0.086,0.509	0.757,0.509	-0.336	-33.6	33.6
6336	ENSG00000225470	JPX	X	+	73944583	73944662	73962730	73962801	73944366	73944465	73998767	73998844	6336	29,16	1,0	16,16	4,2	152	144	0.00269009	0.0779691	0.965,1.0	0.791,0.883	0.145	14.5	14.5
7336	ENSG00000166024	R3HCC1L	10	+	98156092	98156147	98162882	98162975	98134670	98134706	98163292	98163397	7336	5,2	15,8	1,0	7,5	128	166	0.00268606	0.0779691	0.302,0.245	0.156,0.0	0.195	19.5	19.5
7384	ENSG00000204580	DDR1	6	+	30883080	30883165	30883263	30883326	30882954	30882983	30884537	30884710	7384	2,3	0,0	2,4	1,2	158	136	0.00261477	0.0779691	1.0,1.0	0.633,0.633	0.367	36.7	36.7
9233	ENSG00000125743	SNRPD2	19	-	45690571	45690667	45691162	45691293	45688386	45688566	45691886	45691940	9233	6,0	5,1	2,1	1,0	204	169	0.00266059	0.0779691	0.499,0.0	0.624,1.0	-0.563	-56.3	56.3
40	ENSG00000140374	ETFA	15	-	76227137	76227230	76227712	76227897	76225848	76225929	76231332	76231398	40	77,31	3,3	41,23	13,3	258	166	0.00270786	0.0782318	0.943,0.869	0.67,0.831	0.155	15.5	15.5
18	ENSG00000179222	MAGED1	X	+	51819351	51819408	51884981	51885055	51803006	51803117	51894268	51894349	18	5,2	0,0	5,3	2,2	130	147	0.0027195	0.0783067	1.0,1.0	0.739,0.629	0.316	31.6	31.6
4404	ENSG00000068305	MEF2A	15	+	99671322	99671454	99671519	99671657	99645560	99645764	99674392	99674612	4404	112,81	40,20	38,37	26,24	205	211	0.0027336	0.0783067	0.742,0.807	0.601,0.613	0.167	16.7	16.7
71	ENSG00000177479	ARIH2	3	+	48927461	48927813	48945135	48945181	48924717	48924839	48961611	48961679	71	727532	27,26	634622	13,12	425	119	0.00273659	0.0783067	0.883,0.851	0.932,0.936	-0.067	-6.7	6.7
2435	ENSG00000140506	LMAN1L	15	+	74819151	74819292	74820043	74820099	74818717	74818817	74820634	74820767	2435	4,4	2,3	0,1	1,1	214	129	0.00277602	0.0791826	0.547,0.446	0.0,0.376	0.309	30.9	30.9
1527	ENSG00000149196	C11orf73	11	+	86318961	86319059	86326487	86326676	86306244	86306482	86337378	86337530	1527	5,3	23,11	1,0	9,5	171	262	0.00279186	0.0793826	0.25,0.295	0.145,0.0	0.2	20	20
6031	ENSG00000232593	KANTR	X	+	53099471	53099608	53131018	53131127	53094399	53094474	53141847	53142094	6031	7,3	4,2	2,4	1,0	210	182	0.00280112	0.0793946	0.603,0.565	0.634,1.0	-0.233	-23.3	23.3
7438	ENSG00000155008	APOOL	X	+	85009660	85009693	85018221	85018345	85003825	85003927	85046445	85046550	7438	1,0	3,5	1,2	2,2	106	197	0.00281851	0.0796361	0.383,0.0	0.482,0.65	-0.375	-37.5	37.5
10106	ENSG00000169379	ARL13B	3	+	93997079	93997136	93997246	93997301	93995873	93995944	94003658	94003908	10106	3,0	0,1	1,0	3,4	130	128	0.0029521	0.0816732	1.0,0.0	0.247,0.0	0.377	37.7	37.7
1201	ENSG00000183091	NEB	2	-	151506908	151507013	151508004	151508109	151506165	151506258	151512732	151512837	1201	4,4	6,3	0,1	4,1	178	178	0.00292798	0.0816732	0.4,0.571	0.0,0.5	0.235	23.5	23.5
1537	ENSG00000112964	GHR	5	+	42565863	42565944	42629037	42629103	42423776	42423955	42688889	42689019	1537	0,0	6,2	2,3	9,10	154	139	0.00294503	0.0816732	0.0,0.0	0.167,0.213	-0.19	-19	19
1956	ENSG00000073605	GSDMB	17	-	39906960	39906987	39908957	39909042	39906110	39906271	39909755	39909924	1956	6,9	2,4	4,4	1,0	158	100	0.00296788	0.0816732	0.655,0.587	0.717,1.0	-0.238	-23.8	23.8
2735	ENSG00000034053	APBA2	15	+	28921639	28921749	28995752	28995806	28886159	28886278	29053844	29054835	2735	18,11	31,18	29,25	20,15	183	127	0.00292139	0.0816732	0.287,0.298	0.502,0.536	-0.227	-22.7	22.7
37	ENSG00000140374	ETFA	15	-	76227137	76227230	76227712	76227900	76225848	76225929	76231332	76231398	37	77,32	3,3	41,24	13,3	261	166	0.0029603	0.0816732	0.942,0.872	0.667,0.836	0.155	15.5	15.5
4329	ENSG00000154723	ATP5J	21	-	25733267	25733363	25734169	25734398	25729630	25729801	25734852	25734904	4329	5,3	1,2	5,0	8,13	302	169	0.00297241	0.0816732	0.737,0.456	0.259,0.0	0.467	46.7	46.7
4594	ENSG00000256525	POLG2	17	-	64481269	64481446	64482071	64482234	64480288	64480389	64482918	64482999	4594	8,13	21,17	17,13	7,8	236	250	0.00294731	0.0816732	0.288,0.448	0.72,0.633	-0.308	-30.8	30.8
5490	ENSG00000184012	TMPRSS2	21	-	41468175	41468356	41468395	41468526	41467765	41467886	41470647	41470743	5490	897624	25,26	12511418	75,80	204	254	0.00291531	0.0816732	0.978,0.968	0.954,0.957	0.017	1.7	1.7
32	ENSG00000250299	MRPS31P4	13	+	52629218	52629359	52629768	52629874	52627437	52627578	52632421	52632494	32	8,6	10,7	10,7	3,1	214	179	0.00302551	0.0826267	0.401,0.418	0.736,0.854	-0.385	-38.5	38.5
692	ENSG00000188603	CLN3	16	-	28479461	28479586	28479643	28479765	28477736	28477877	28482104	28482198	692	9,3	3,1	4,5	0,0	195	198	0.00301812	0.0826267	0.753,0.753	1.0,1.0	-0.247	-24.7	24.7
126	ENSG00000065665	SEC61A2	10	+	12136104	12136170	12143116	12143195	12133240	12133308	12149594	12149726	126	9,5	7,5	6,8	1,1	139	152	0.003111	0.084704	0.584,0.522	0.868,0.897	-0.33	-33	33
9159	ENSG00000145979	TBC1D7	6	-	13294795	13294898	13315607	13315713	13281428	13281553	13316570	13316708	9159	3,2	2,1	1,2	0,0	179	176	0.00319307	0.0866759	0.596,0.663	1.0,1.0	-0.371	-37.1	37.1
5878	ENSG00000241837	ATP5O	21	-	33906448	33906500	33906668	33906794	33903934	33904021	33907340	33907412	5878	3,8	1,0	1,3	1,2	199	125	0.00326276	0.088301	0.653,1.0	0.386,0.485	0.391	39.1	39.1
1058	ENSG00000154889	MPPE1	18	-	11884878	11885043	11885675	11885816	11884052	11884627	11886916	11887025	1058	52,56	71,41	37,25	66,89	214	238	0.00329554	0.0886324	0.449,0.603	0.384,0.238	0.215	21.5	21.5
134	ENSG00000273345	CTD-2410N18.4	5	-	134330589	134330711	134350248	134350427	134321790	134321903	134370997	134371043	134	11,6	3,4	6,3	0,1	252	195	0.00328904	0.0886324	0.739,0.537	1.0,0.699	-0.211	-21.1	21.1
1899	ENSG00000159267	HLCS	21	-	36946008	36946154	36948165	36948287	36938831	36938994	36962035	36962170	1899	3,4	41,34	0,0	22,21	195	219	0.0033046	0.0886324	0.076,0.117	0.0,0.0	0.097	9.7	9.7
8811	ENSG00000168904	LRRC28	15	+	99276575	99276616	99333922	99334129	99255897	99256125	99352368	99352471	8811	11,5	44,28	1,4	51,41	114	280	0.00334039	0.0893257	0.38,0.305	0.046,0.193	0.223	22.3	22.3
8041	ENSG00000126777	KTN1	14	+	55663954	55664041	55667240	55667330	55661521	55661612	55670728	55670809	8041	325212	500317	210170	448395	160	163	0.00339377	0.0904837	0.398,0.405	0.323,0.305	0.088	8.8	8.8
1024	ENSG00000197056	ZMYM1	1	+	35099350	35099447	35099751	35099842	35097316	35097566	35104294	35104469	1024	1,3	1,0	2,5	4,3	170	164	0.00340546	0.0905268	0.491,1.0	0.325,0.617	0.275	27.5	27.5
1089	ENSG00000119977	TCTN3	10	-	95685555	95685636	95686494	95686530	95684498	95684624	95687043	95687159	1089	17,13	42,24	44,36	36,40	109	154	0.00346177	0.0917523	0.364,0.434	0.633,0.56	-0.198	-19.8	19.8
3617	ENSG00000100991	TRPC4AP	20	-	35012080	35012246	35012597	35012785	35010186	35010288	35013007	35013066	3617	16,6	7,1	3,6	0,1	261	239	0.00350014	0.0924964	0.677,0.846	1.0,0.846	-0.161	-16.1	16.1
5524	ENSG00000176261	ZBTB8OS	1	-	32633644	32633727	32634767	32634792	32621829	32621948	32650432	32650560	5524	21,16	59,26	10,9	73,43	98	156	0.00354418	0.0933856	0.362,0.495	0.179,0.25	0.214	21.4	21.4
6731	ENSG00000167705	RILP	17	-	1648349	1648495	1648798	1649038	1647834	1647957	1649199	1649306	6731	67,38	137114	103103	148149	313	219	0.00357742	0.0937117	0.255,0.189	0.327,0.326	-0.105	-10.5	10.5
8577	ENSG00000141258	SGSM2	17	+	2365502	2365666	2367270	2367405	2365214	2365341	2371261	2371415	8577	3,8	37,37	2,1	43,54	237	208	0.00356805	0.0937117	0.066,0.159	0.039,0.016	0.085	8.5	8.5
5491	ENSG00000184012	TMPRSS2	21	-	41468175	41468356	41468395	41468533	41467765	41467886	41470647	41470743	5491	1000694	25,26	14071605	75,80	211	254	0.00362093	0.0945758	0.98,0.97	0.958,0.96	0.016	1.6	1.6
3432	ENSG00000178750	STX19	3	-	94018438	94018498	94028366	94028419	94014368	94015282	94028603	94028610	3432	4,1	11,3	0,1	4,9	126	133	0.00367363	0.0956741	0.277,0.26	0.0,0.105	0.216	21.6	21.6
7289	ENSG00000051180	RAD51	15	+	40709024	40709116	40718885	40718899	40701063	40701201	40728710	40728824	7289	2,8	0,1	9,15	5,2	165	87	0.00368514	0.0956965	1.0,0.808	0.487,0.798	0.261	26.1	26.1
4237	ENSG00000276087	RP11-507M3.1	2	+	24139369	24139450	24146747	24146835	24135118	24135187	24146929	24147086	4237	1,0	3,6	4,2	6,7	154	161	0.00371861	0.0962874	0.258,0.0	0.411,0.23	-0.192	-19.2	19.2
3301	ENSG00000161040	FBXL13	7	-	102832839	102832974	102854776	102854860	102822039	102822203	102877466	102877593	3301	4,2	2,0	2,2	4,4	157	208	0.00374497	0.096369	0.726,1.0	0.398,0.398	0.465	46.5	46.5
663	ENSG00000183354	KIAA2026	9	-	5944870	5944960	5954015	5954095	5933750	5933881	5968018	5968081	663	28,21	12,5	20,27	3,1	153	163	0.00375394	0.096369	0.713,0.817	0.877,0.966	-0.157	-15.7	15.7
8391	ENSG00000270011	ZNF559-ZNF177	19	+	9341101	9341184	9364861	9364948	9324694	9324780	9376315	9376423	8391	6,2	3,2	1,1	4,6	156	160	0.00374936	0.096369	0.672,0.506	0.204,0.146	0.414	41.4	41.4
9036	ENSG00000150459	SAP18	13	+	21145091	21145161	21145161	21145284	21140885	21140995	21146804	21146927	9036	17,8	20,9	2,0	3,14	143	196	0.00383234	0.0981015	0.538,0.549	0.477,0.0	0.305	30.5	30.5
353	ENSG00000279516	FAM230C	13	+	18218998	18219057	18219525	18219704	18195296	18195411	18222494	18222581	353	14,10	5,4	31,31	2,2	132	252	0.00388759	0.0992331	0.842,0.827	0.967,0.967	-0.132	-13.2	13.2
4963	ENSG00000122033	MTIF3	13	-	27439988	27440449	27445087	27445156	27437115	27437273	27450508	27450574	4963	153102	27031680	144142	17101615	142	534	0.00391502	0.09965	0.176,0.186	0.241,0.248	-0.064	-6.4	6.4
1722	ENSG00000130985	UBA1	X	+	47196946	47197024	47198385	47198628	47193828	47194024	47198802	47198919	1722	5,1	25,35	0,1	24,25	151	316	0.00397752	0.0996945	0.295,0.056	0.0,0.077	0.137	13.7	13.7
5265	ENSG00000010322	NISCH	3	+	52480857	52481037	52482641	52482767	52480183	52480295	52484512	52484637	5265	45,53	32,31	30,34	9,8	253	199	0.00397673	0.0996945	0.525,0.574	0.724,0.77	-0.198	-19.8	19.8
5910	ENSG00000163681	SLMAP	3	+	57864806	57864857	57890040	57890100	57864547	57864716	57896510	57896591	5910	28,19	53,39	9,8	51,31	124	133	0.00398334	0.0996945	0.362,0.343	0.159,0.217	0.165	16.5	16.5
7335	ENSG00000166024	R3HCC1L	10	+	98186466	98186563	98205517	98205656	98163292	98163397	98208100	98209899	7335	8,2	3,1	1,5	0,0	170	212	0.00394986	0.0996945	0.769,0.714	1.0,1.0	-0.258	-25.8	25.8
8368	ENSG00000109180	OCIAD1	4	+	48832619	48832682	48833400	48833481	48831226	48831496	48842635	48842689	8368	47,28	315216	20,15	248228	136	154	0.00397616	0.0996945	0.145,0.128	0.084,0.069	0.06	6	6
9089	ENSG00000147099	HDAC8	X	-	72330690	72330768	72330815	72330876	72329516	72330076	72351732	72351838	9089	0,3	1,0	0,1	3,0	134	151	0.00395209	0.0996945	0.0,1.0	0.0,1.0	0	0	0
8623	ENSG00000100461	RBM23	14	-	22913723	22913821	22917027	22917166	22911327	22911403	22918998	22919149	8623	2,6	7,2	1,0	1,4	212	171	0.00410091	0.102092	0.187,0.708	0.446,0.0	0.225	22.5	22.5
9314	ENSG00000158373	HIST1H2BD	6	+	26159277	26159490	26163797	26163918	26158145	26158559	26170974	26171349	9314	74,44	12,12	15,18	2,0	286	194	0.00410187	0.102092	0.807,0.713	0.836,1.0	-0.158	-15.8	15.8
1755	ENSG00000125971	DYNLRB1	20	+	34529851	34530234	34533523	34533677	34526271	34526343	34534627	34534795	1755	15,18	13,8	17,15	4,0	456	227	0.00412103	0.102286	0.365,0.528	0.679,1.0	-0.393	-39.3	39.3
2573	ENSG00000123473	STIL	1	-	47312947	47313156	47313846	47313929	47310275	47310362	47314035	47314147	2573	0,1	7,5	1,5	9,12	156	282	0.00419261	0.102383	0.0,0.266	0.167,0.43	-0.165	-16.5	16.5
5071	ENSG00000144331	ZNF385B	2	-	179628407	179628488	179745712	179745850	179544826	179544969	179769502	179769802	5071	0,0	1,1	5,0	3,2	211	154	0.00419333	0.102383	0.0,0.0	0.549,0.0	-0.275	-27.5	27.5
5495	ENSG00000184012	TMPRSS2	21	-	41468182	41468356	41468395	41468526	41467765	41467886	41470647	41470743	5495	897624	23,26	12511418	73,74	204	247	0.00416918	0.102383	0.979,0.967	0.954,0.959	0.017	1.7	1.7
6652	ENSG00000198707	CEP290	12	-	88130544	88130565	88131164	88131218	88130267	88130420	88136642	88136786	6652	30,14	5,2	20,6	1,0	127	94	0.00417914	0.102383	0.816,0.838	0.937,1.0	-0.142	-14.2	14.2
7977	ENSG00000087111	PIGS	17	-	28561421	28561629	28563430	28563522	28560048	28560191	28563817	28563907	7977	78,61	219229	113139	256259	165	281	0.00414922	0.102383	0.378,0.312	0.429,0.478	-0.109	-10.9	10.9
8273	ENSG00000162972	C2orf47	2	+	199961780	199961928	199961965	199962107	199959753	199959880	199963732	199964125	8273	163106	9,2	180137	0,1	221	215	0.00414707	0.102383	0.946,0.981	1.0,0.993	-0.033	-3.3	3.3
6147	ENSG00000217930	PAM16	16	-	4343206	4343291	4343482	4343726	4341367	4341583	4351231	4351262	6147	35,20	171100	18,24	187225	317	158	0.00424404	0.102784	0.093,0.091	0.046,0.05	0.044	4.4	4.4
7187	ENSG00000166801	FAM111A	11	+	59143496	59143695	59145826	59145856	59143082	59143304	59148835	59148953	7187	85,43	6,3	39,49	13,8	272	103	0.00423758	0.102784	0.843,0.844	0.532,0.699	0.228	22.8	22.8
9167	ENSG00000138777	PPA2	4	-	105405814	105405948	105424195	105424322	105399036	105399164	105437949	105438036	9167	611427	16,16	661588	9,7	200	207	0.0042315	0.102784	0.975,0.965	0.987,0.989	-0.018	-1.8	1.8
6130	ENSG00000157349	DDX19B	16	+	70289887	70290008	70312608	70312657	70289662	70289705	70314901	70314955	6130	3,4	11,15	1,0	10,10	194	122	0.00429125	0.103648	0.146,0.144	0.059,0.0	0.115	11.5	11.5
10171	ENSG00000116095	PLEKHA3	2	+	178491031	178491153	178491192	178491246	178490658	178490814	178493852	178493989	10171	1,1	1,1	6,1	0,0	195	127	0.00431894	0.103758	0.394,0.394	1.0,1.0	-0.606	-60.6	60.6
81	ENSG00000177479	ARIH2	3	+	48927461	48927813	48945135	48945181	48918820	48918998	48961611	48961679	81	712510	28,25	613605	13,13	425	119	0.00431698	0.103758	0.877,0.851	0.93,0.929	-0.066	-6.6	6.6
298	ENSG00000166451	CENPN	16	+	81014135	81014187	81014259	81014391	81011929	81012110	81017325	81017385	298	554342	106,69	468533	67,57	125	205	0.00442429	0.105757	0.896,0.89	0.92,0.939	-0.036	-3.6	3.6
7473	ENSG00000245750	DRAIC	15	+	69548353	69548627	69563115	69563302	69468172	69468393	69565193	69565235	7473	0,0	32,32	1,6	40,25	347	260	0.00443742	0.105757	0.0,0.0	0.018,0.152	-0.085	-8.5	8.5
8951	ENSG00000128536	CDHR3	7	+	105878206	105878358	105879644	105880077	105876817	105877257	105889525	105890103	8951	3,1	2,0	2,1	4,6	225	506	0.00442661	0.105757	0.771,1.0	0.529,0.273	0.484	48.4	48.4
3185	ENSG00000147121	KRBOX4	X	+	46471141	46471185	46472024	46472143	46463197	46463308	46472749	46474639	3185	2,4	12,9	4,8	4,3	117	192	0.00449938	0.10695	0.215,0.422	0.621,0.814	-0.399	-39.9	39.9
142	ENSG00000273345	CTD-2410N18.4	5	-	134350248	134350427	134359896	134360091	134321790	134321903	134370997	134371043	142	14,5	11,6	1,1	6,3	268	252	0.00467217	0.110732	0.545,0.439	0.135,0.239	0.305	30.5	30.5
264	ENSG00000230091	TMEM254-AS1	10	-	80055915	80056126	80056318	80056405	80053395	80053586	80060789	80060933	264	0,1	30,17	2,2	12,9	160	284	0.0047033	0.110732	0.0,0.095	0.228,0.283	-0.208	-20.8	20.8
6833	ENSG00000227038	GTF2IP7	7	-	76101231	76101414	76104084	76104275	76099897	76099956	76108230	76108309	6833	23,22	14,11	8,9	14,14	264	256	0.00468781	0.110732	0.614,0.66	0.357,0.384	0.267	26.7	26.7
7504	ENSG00000021461	CYP3A43	7	+	99849545	99849694	99855590	99855718	99848165	99848254	99856832	99856899	7504	3,0	1,2	1,1	0,1	222	201	0.00470781	0.110732	0.731,0.0	1.0,0.475	-0.372	-37.2	37.2
8115	ENSG00000151208	DLG5	10	-	77845246	77845437	77848200	77848327	77843446	77843706	77853353	77853537	8115	7,2	0,1	4,5	2,3	200	264	0.00472442	0.110833	1.0,0.725	0.725,0.688	0.156	15.6	15.6
7524	ENSG00000228486	LINC01125	2	+	97674455	97674557	97675630	97675721	97671193	97671306	97675844	97675928	7524	3,4	5,2	2,1	0,1	175	164	0.00477686	0.111771	0.36,0.652	1.0,0.484	-0.236	-23.6	23.6
5123	ENSG00000015475	BID	22	-	17743802	17744013	17750104	17750174	17739348	17739488	17774380	17774495	5123	17,18	104,71	13,18	193158	143	284	0.00480739	0.112193	0.245,0.335	0.118,0.185	0.139	13.9	13.9
4725	ENSG00000072210	ALDH3A2	17	+	19672508	19672721	19673206	19673275	19671798	19671956	19675557	19675907	4725	16,12	28,26	2,6	34,16	286	142	0.00482663	0.11235	0.221,0.186	0.028,0.157	0.111	11.1	11.1
7425	ENSG00000134758	RNF138	18	+	32123517	32123574	32124733	32124845	32092689	32092886	32126692	32126800	7425	0,3	92,61	2,9	63,60	130	185	0.00484412	0.112466	0.0,0.065	0.043,0.176	-0.077	-7.7	7.7
7521	ENSG00000157764	BRAF	7	-	140818971	140819195	140822393	140822452	140808882	140808995	140834608	140834872	7521	5,5	11,6	0,1	3,2	132	297	0.00490703	0.113396	0.506,0.652	0.0,0.529	0.314	31.4	31.4
8911	ENSG00000280987	MATR3	5	+	139293452	139293575	139307238	139308327	139279050	139279129	139314674	139314736	8911	3,1	28372308	12,10	28152546	196	1162	0.00490941	0.113396	0.006,0.003	0.025,0.023	-0.019	-1.9	1.9
38	ENSG00000140374	ETFA	15	-	76227137	76227230	76227712	76227866	76225848	76225929	76231332	76231398	38	60,28	3,3	42,19	13,3	227	166	0.00496997	0.114501	0.936,0.872	0.703,0.822	0.142	14.2	14.2
5976	ENSG00000120860	CCDC53	12	-	102050188	102050291	102050517	102050639	102046053	102046119	102061247	102061346	5976	0,4	20,24	11,2	17,10	195	176	0.00498349	0.114518	0.0,0.131	0.369,0.153	-0.196	-19.6	19.6
3276	ENSG00000154710	RABGEF1	7	+	66761125	66761254	66768830	66769025	66740732	66740792	66771882	66772078	3276	0,3	37,33	7,4	28,30	202	268	0.00501136	0.114838	0.0,0.108	0.249,0.15	-0.146	-14.6	14.6
4327	ENSG00000154723	ATP5J	21	-	25733267	25733363	25734169	25734244	25729630	25729801	25734852	25734904	4327	2,1	1,2	0,1	8,13	148	169	0.00502296	0.114838	0.695,0.363	0.0,0.081	0.488	48.8	48.8
4201	ENSG00000198920	KIAA0753	17	-	6623508	6623571	6623606	6623688	6622881	6623097	6624754	6624861	4201	7,5	20,20	1,1	14,16	155	136	0.00510097	0.115907	0.235,0.18	0.059,0.052	0.152	15.2	15.2
6477	ENSG00000139865	TTC6	14	+	37726670	37726723	37732366	37732507	37724897	37725002	37735920	37736010	6477	0,0	35,15	1,4	24,30	126	214	0.00510844	0.115907	0.0,0.0	0.066,0.185	-0.126	-12.6	12.6
8533	ENSG00000132437	DDC	7	-	50476623	50476643	50479786	50479863	50470072	50470171	50495349	50495417	8533	46,24	32,19	72,87	30,25	150	93	0.00508905	0.115907	0.471,0.439	0.598,0.683	-0.186	-18.6	18.6
2195	ENSG00000283023	FRG1GP	22	+	12624241	12624333	12624355	12624584	12604669	12604739	12625316	12625428	2195	16,11	33,37	14,19	13,19	165	302	0.00515769	0.11596	0.47,0.352	0.663,0.647	-0.244	-24.4	24.4
258	ENSG00000179178	TMEM125	1	+	43271192	43271253	43271648	43271726	43270680	43270793	43272183	43272339	258	25,24	2,4	24,10	0,0	134	151	0.00515193	0.11596	0.934,0.871	1.0,1.0	-0.097	-9.7	9.7
5496	ENSG00000184012	TMPRSS2	21	-	41468182	41468356	41468395	41468533	41467765	41467886	41470647	41470743	5496	1000694	23,26	14071605	73,74	211	247	0.00512929	0.11596	0.981,0.969	0.958,0.962	0.015	1.5	1.5
5633	ENSG00000062485	CS	12	-	56298916	56299034	56299288	56299504	56298608	56298691	56299827	56299974	5633	3,3	1,0	6,7	2,3	289	191	0.00516314	0.11596	0.665,1.0	0.665,0.607	0.197	19.7	19.7
8028	ENSG00000131584	ACAP3	1	-	1304686	1304775	1307071	1307156	1304085	1304143	1307768	1307818	8028	0,1	12,8	2,3	5,13	158	162	0.0051753	0.11596	0.0,0.114	0.291,0.191	-0.184	-18.4	18.4
270	ENSG00000257621	PSMA3-AS1	14	-	58285590	58285756	58290698	58290861	58273986	58274010	58291634	58291707	270	8,12	31,30	5,2	44,26	236	239	0.00520937	0.116433	0.207,0.288	0.103,0.072	0.16	16	16
5632	ENSG00000062485	CS	12	-	56298916	56299038	56299288	56299504	56298608	56298691	56299827	56299974	5632	3,3	0,1	6,7	2,3	289	195	0.00528622	0.117858	1.0,0.669	0.669,0.612	0.194	19.4	19.4
1620	ENSG00000161533	ACOX1	17	-	75960214	75960375	75973624	75973785	75957458	75957566	75978533	75978693	1620	50,35	99142	22,21	132118	234	234	0.00533772	0.118482	0.336,0.198	0.143,0.151	0.12	12	12
8417	ENSG00000129255	MPDU1	17	+	7586693	7586838	7586898	7586993	7585945	7586078	7587160	7587271	8417	112,92	78,57	89,75	90,90	218	168	0.00535377	0.118482	0.525,0.554	0.432,0.391	0.128	12.8	12.8
8622	ENSG00000100461	RBM23	14	-	22913723	22913845	22917027	22917166	22911327	22911403	22918998	22919149	8622	2,6	14,4	1,0	2,5	212	195	0.00535241	0.118482	0.116,0.58	0.315,0.0	0.19	19	19
4967	ENSG00000122033	MTIF3	13	-	27439988	27440449	27445087	27445156	27435642	27435893	27450508	27450574	4967	151102	22511405	143143	14671363	142	534	0.00537982	0.118766	0.201,0.214	0.268,0.283	-0.068	-6.8	6.8
6732	ENSG00000167705	RILP	17	-	1648349	1648495	1648798	1649044	1647834	1647957	1649199	1649306	6732	89,46	137114	123137	148149	319	219	0.00552845	0.121748	0.308,0.217	0.363,0.387	-0.112	-11.2	11.2
609	ENSG00000130779	CLIP1	12	-	122400131	122400243	122417326	122417463	122380367	122380558	122422520	122422612	609	13,7	8,6	7,5	2,0	210	185	0.00556128	0.122171	0.589,0.507	0.755,1.0	-0.329	-32.9	32.9
1336	ENSG00000130723	PRRC2B	9	+	131411991	131412084	131417912	131417967	131394092	131394263	131430089	131430259	1336	1,1	0,1	0,0	1,1	166	128	0.00563957	0.123165	1.0,0.435	0.0,0.0	0.718	71.8	71.8
1570	ENSG00000260238	PMF1-BGLAP	1	+	156225556	156225668	156232319	156232425	156212981	156213176	156233627	156233728	1570	13,8	315264	6,2	323317	185	179	0.00564762	0.123165	0.038,0.028	0.018,0.006	0.021	2.1	2.1
8402	ENSG00000165501	LRR1	14	+	49603575	49603618	49612471	49612624	49602369	49602468	49614255	49614671	8402	2,1	2,3	1,0	3,2	116	226	0.00563803	0.123165	0.661,0.394	0.394,0.0	0.331	33.1	33.1
77	ENSG00000177479	ARIH2	3	+	48927461	48927813	48944981	48945181	48922747	48922811	48961611	48961679	77	752540	30,25	641649	13,15	425	273	0.00569305	0.123855	0.942,0.933	0.969,0.965	-0.029	-2.9	2.9
2561	ENSG00000146409	SLC18B1	6	-	132771966	132772089	132772131	132772249	132771035	132771129	132772992	132773088	2561	30,19	3,3	27,32	0,1	191	196	0.00574348	0.124051	0.911,0.867	1.0,0.97	-0.096	-9.6	9.6
3504	ENSG00000126522	ASL	7	+	66086498	66086671	66086743	66086786	66083076	66083174	66087333	66087386	3504	7,10	0,0	18,18	2,2	246	116	0.00573613	0.124051	1.0,1.0	0.809,0.809	0.191	19.1	19.1
6232	ENSG00000156958	GALK2	15	+	49318110	49318192	49318888	49318934	49292326	49292537	49319603	49319707	6232	1,1	1,0	0,0	2,1	155	119	0.00571993	0.124051	0.434,1.0	0.0,0.0	0.717	71.7	71.7
1337	ENSG00000234741	GAS5	1	-	173864483	173864704	173865228	173865282	173864256	173864304	173865470	173865547	1337	943500	734458	358271	395340	127	294	0.0057598	0.124087	0.748,0.716	0.677,0.649	0.069	6.9	6.9
9396	ENSG00000048828	FAM120A	9	+	93562709	93562807	93563004	93563044	93562207	93562304	93564228	93564765	9396	2,1	0,0	2,5	0,4	171	113	0.00578659	0.124087	1.0,1.0	1.0,0.452	0.274	27.4	27.4
9592	ENSG00000073331	ALPK1	4	+	112429130	112429253	112430447	112432581	112427569	112427665	112435147	112435301	9592	11,4	504324	0,1	51,63	196	2207	0.00577413	0.124087	0.197,0.122	0.0,0.152	0.084	8.4	8.4
8810	ENSG00000168904	LRRC28	15	+	99276575	99276616	99334017	99334129	99255897	99256125	99352368	99352471	8810	11,5	26,20	1,4	28,28	114	185	0.00580333	0.12415	0.407,0.289	0.055,0.188	0.226	22.6	22.6
1091	ENSG00000119977	TCTN3	10	-	95684498	95684624	95686494	95686530	95683521	95683629	95687043	95687159	1091	12,11	144,81	32,27	144134	109	199	0.00595688	0.126122	0.132,0.199	0.289,0.269	-0.114	-11.4	11.4
222	ENSG00000107669	ATE1	10	-	121898840	121898969	121899865	121899994	121870005	121870038	121902390	121902620	222	51,44	92,70	32,20	97,66	202	202	0.00596051	0.126122	0.357,0.386	0.248,0.233	0.131	13.1	13.1
3369	ENSG00000138092	CENPO	2	+	24793851	24793965	24799674	24799844	24793461	24793520	24814375	24814493	3369	5,0	35,16	16,14	28,63	187	243	0.00601711	0.126122	0.157,0.0	0.426,0.224	-0.246	-24.6	24.6
4309	ENSG00000276418	RP11-26J3.4	8	-	80002998	80003180	80038119	80038235	79918859	79919148	80042619	80042668	4309	1004706	363256	739747	374373	189	255	0.00596048	0.126122	0.789,0.788	0.727,0.73	0.06	6	6
4734	ENSG00000156398	SFXN2	10	+	102716613	102716711	102717702	102717780	102714635	102714681	102726611	102726797	4734	4,5	2,0	8,1	9,2	171	151	0.00599764	0.126122	0.638,1.0	0.44,0.306	0.446	44.6	44.6
4737	ENSG00000156398	SFXN2	10	+	102715222	102715461	102717702	102717780	102714635	102714681	102726611	102726797	4737	9,9	2,0	4,9	9,2	312	151	0.00601511	0.126122	0.685,1.0	0.177,0.685	0.411	41.1	41.1
4800	ENSG00000135374	ELF5	11	-	34490008	34490059	34493478	34493712	34482430	34482499	34505628	34505753	4800	108,61	14,9	93,86	28,24	307	124	0.0060359	0.126122	0.757,0.732	0.573,0.591	0.162	16.2	16.2
553	ENSG00000009694	TENM1	X	-	124563748	124563772	124563848	124563924	124561670	124561817	124565374	124565560	553	1,1	1,1	1,2	1,0	149	97	0.00598608	0.126122	0.394,0.394	0.394,1.0	-0.303	-30.3	30.3
6188	ENSG00000175309	PHYKPL	5	-	178212972	178213103	178213905	178214015	178211889	178211970	178214795	178214885	6188	18,8	284216	2,2	122106	183	204	0.00590997	0.126122	0.066,0.04	0.018,0.021	0.034	3.4	3.4
6921	ENSG00000078967	UBE2D4	7	+	43942953	43943031	43945488	43945635	43938430	43938494	43947158	43947229	6921	5,3	3,1	14,12	0,1	151	220	0.0060339	0.126122	0.708,0.814	1.0,0.946	-0.212	-21.2	21.2
1059	ENSG00000154889	MPPE1	18	-	11902266	11902358	11905737	11905950	11897525	11897620	11906202	11906309	1059	75,61	0,1	58,42	3,3	286	165	0.00607909	0.126723	1.0,0.972	0.918,0.89	0.082	8.2	8.2
2636	ENSG00000161010	C5orf45	5	-	179851242	179851424	179853196	179853276	179847977	179848066	179853377	179853437	2636	8,4	11,9	8,6	5,0	153	255	0.00610696	0.126723	0.548,0.426	0.727,1.0	-0.376	-37.6	37.6
4596	ENSG00000071242	RPS6KA2	6	-	166434168	166434273	166448723	166448849	166432400	166432490	166451102	166451233	4596	153117	5,7	90,57	1,0	199	178	0.00609499	0.126723	0.965,0.937	0.988,1.0	-0.043	-4.3	4.3
65	ENSG00000177479	ARIH2	3	+	48922747	48922811	48945135	48945181	48918820	48918998	48961611	48961679	65	27,36	28,25	38,34	13,13	137	119	0.00617775	0.127896	0.456,0.556	0.717,0.694	-0.2	-20	20
2166	ENSG00000132600	PRMT7	16	+	68312041	68312176	68315896	68316074	68310973	68311099	68321425	68321462	2166	8,7	71,36	23,19	50,71	208	251	0.00620464	0.127937	0.12,0.19	0.357,0.244	-0.145	-14.5	14.5
388	ENSG00000164182	NDUFAF2	5	+	61045523	61045616	61045898	61045978	60945128	60945382	61073124	61073214	388	3,8	2,3	2,6	1,0	166	153	0.00622241	0.127937	0.58,0.711	0.648,1.0	-0.179	-17.9	17.9
7479	ENSG00000126653	NSRP1	17	+	30156539	30156662	30163066	30163162	30118079	30118173	30172541	30172598	7479	3,3	9,1	8,3	2,0	196	169	0.00621454	0.127937	0.223,0.721	0.775,1.0	-0.415	-41.5	41.5
5939	ENSG00000161249	DMKN	19	-	35506125	35506185	35507457	35507511	35505938	35505986	35508204	35508240	5939	0,1	5,3	5,0	9,1	127	133	0.00626053	0.128427	0.0,0.259	0.368,0.0	-0.054	-5.4	5.4
7585	ENSG00000004779	NDUFAB1	16	-	23591092	23591150	23595428	23595638	23587196	23587319	23596122	23596303	7585	13,22	5,1	6,11	0,1	283	131	0.00628821	0.128701	0.546,0.911	1.0,0.836	-0.189	-18.9	18.9
1129	ENSG00000082269	FAM135A	6	+	70426438	70426532	70426569	70426751	70418374	70418492	70428303	70428419	1129	23,18	3,13	9,11	2,0	167	255	0.00632497	0.128866	0.921,0.679	0.873,1.0	-0.136	-13.6	13.6
6478	ENSG00000139865	TTC6	14	+	37726670	37726723	37732371	37732507	37724897	37725002	37735920	37736010	6478	0,0	36,13	1,4	27,30	126	209	0.0063237	0.128866	0.0,0.0	0.058,0.181	-0.119	-11.9	11.9
745	ENSG00000030582	GRN	17	+	44345530	44345605	44346088	44346228	44345301	44345334	44349157	44349302	745	2,12	1,1	8,4	3,6	148	213	0.00641601	0.130425	0.742,0.945	0.793,0.49	0.202	20.2	20.2
6135	ENSG00000074219	TEAD2	19	-	49348956	49349059	49351300	49351365	49348702	49348845	49355147	49355206	6135	16,4	1,0	9,9	3,2	138	176	0.0065494	0.132836	0.953,1.0	0.793,0.852	0.154	15.4	15.4
5780	ENSG00000171311	EXOSC1	10	-	97438662	97438703	97443236	97443311	97437699	97437750	97445731	97445847	5780	70,56	8,2	44,63	2,0	148	114	0.0066057	0.133542	0.871,0.956	0.944,1.0	-0.058	-5.8	5.8
9475	ENSG00000179262	RAD23A	19	+	12948496	12948513	12948513	12948552	12948176	12948358	12948685	12948813	9475	15,13	93,86	26,30	85,91	90	112	0.00661393	0.133542	0.167,0.158	0.276,0.291	-0.121	-12.1	12.1
1754	ENSG00000160191	PDE9A	21	+	42731769	42731949	42732069	42732124	42698967	42699011	42733355	42733426	1754	30,34	20,18	42,32	43,51	253	128	0.00676128	0.136211	0.431,0.489	0.331,0.241	0.174	17.4	17.4
440	ENSG00000079819	EPB41L2	6	-	130872370	130872538	130876673	130876775	130870327	130870381	130878103	130878250	440	1,1	0,0	0,1	1,1	175	241	0.00686022	0.137895	1.0,1.0	0.0,0.579	0.711	71.1	71.1
9123	ENSG00000143207	RFWD2	1	-	176149005	176149074	176175909	176176007	176085775	176085890	176184632	176184692	9123	22,17	0,1	24,23	4,2	171	142	0.00692687	0.138924	1.0,0.934	0.833,0.905	0.098	9.8	9.8
2003	ENSG00000095906	NUBP2	16	+	1783879	1784066	1785726	1785902	1782994	1783036	1786536	1786655	2003	4,4	18,12	7,5	5,5	260	249	0.00696865	0.139451	0.175,0.242	0.573,0.489	-0.322	-32.2	32.2
3694	ENSG00000108848	LUC7L3	17	+	50737286	50737479	50738136	50738199	50736959	50737026	50740305	50740345	3694	56,19	4,1	23,25	0,0	266	136	0.00700112	0.139789	0.877,0.907	1.0,1.0	-0.108	-10.8	10.8
9393	ENSG00000005700	IBTK	6	-	82174897	82175002	82175903	82176001	82173366	82173438	82181878	82182028	9393	16,8	3,3	8,6	1,0	171	178	0.00703844	0.140223	0.847,0.735	0.893,1.0	-0.156	-15.6	15.6
1018	ENSG00000249859	PVT1	8	+	127939507	127939676	127983903	127984204	127890627	127890998	127989161	127989291	1018	77,65	17,6	60,69	24,21	242	374	0.00716457	0.14205	0.875,0.944	0.794,0.835	0.095	9.5	9.5
3596	ENSG00000172785	CBWD1	9	-	150508	150725	151304	151427	146101	146158	152033	152078	3596	12,4	0,4	4,0	4,5	196	290	0.00716822	0.14205	1.0,0.597	0.597,0.0	0.5	50	50
8423	ENSG00000134324	LPIN1	2	+	11755746	11755864	11763022	11763286	11746633	11746671	11765532	11765733	8423	1,0	15,7	0,10	33,25	191	337	0.00717758	0.14205	0.105,0.0	0.0,0.414	-0.154	-15.4	15.4
3174	ENSG00000095564	BTAF1	10	+	91945463	91945521	91950857	91950973	91942421	91942568	91951402	91951566	3174	4,1	1,0	2,0	1,2	131	189	0.00720458	0.142271	0.852,1.0	0.743,0.0	0.554	55.4	55.4
1728	ENSG00000266560	RP11-1007I13.4	X	-	152136061	152136080	152136329	152136499	152135760	152135834	152136870	152136969	1728	7,7	19,13	3,1	17,19	243	92	0.00722382	0.142338	0.122,0.169	0.063,0.02	0.104	10.4	10.4
2234	ENSG00000118985	ELL2	5	-	95919423	95919545	95932631	95932713	95913819	95913934	95943001	95943049	2234	4,2	151105	17,19	323280	155	195	0.00729783	0.143481	0.032,0.023	0.062,0.079	-0.043	-4.3	4.3
4924	ENSG00000136811	ODF2	9	+	128460941	128461010	128469182	128469353	128460549	128460666	128471307	128471468	4924	111,43	197107	73,64	78,88	142	244	0.00738911	0.144959	0.492,0.408	0.617,0.555	-0.136	-13.6	13.6
5697	ENSG00000050426	LETMD1	12	+	51053777	51053860	51055986	51056021	51049033	51049185	51056143	51056245	5697	26,7	21,13	16,5	43,26	156	108	0.00743368	0.145516	0.462,0.272	0.205,0.117	0.206	20.6	20.6
8048	ENSG00000160766	GBAP1	1	-	155218847	155218923	155224876	155225087	155217963	155218049	155227381	155227422	8048	4,2	1,2	2,6	0,0	284	149	0.00772504	0.15089	0.677,0.344	1.0,1.0	-0.49	-49	49
5203	ENSG00000120756	PLS1	3	+	142597236	142597352	142652425	142652597	142596439	142596509	142664201	142664307	5203	1,1	1,1	0,1	1,1	189	245	0.00774907	0.151031	0.565,0.565	0.0,0.565	0.282	28.2	28.2
7262	ENSG00000100429	HDAC10	22	-	50249102	50249168	50249327	50249533	50248697	50248859	50249634	50249703	7262	53,35	2,3	66,50	0,0	279	139	0.00781513	0.151726	0.93,0.853	1.0,1.0	-0.109	-10.9	10.9
8396	ENSG00000149262	INTS4	11	-	77910969	77911152	77918030	77918264	77907716	77907810	77918820	77918978	8396	1,6	1,3	2,3	1,0	307	256	0.00781851	0.151726	0.455,0.625	0.625,1.0	-0.272	-27.2	27.2
5817	ENSG00000135723	FHOD1	16	-	67231187	67231255	67231295	67231344	67230600	67230791	67231429	67231549	5817	1,0	16,18	4,3	30,31	122	141	0.00790261	0.153028	0.067,0.0	0.134,0.101	-0.084	-8.4	8.4
5763	ENSG00000140105	WARS	14	-	100369086	100369221	100375282	100375406	100361707	100361921	100376259	100376287	5763	149,90	707483	22,14	153150	197	208	0.00797245	0.154048	0.182,0.164	0.132,0.09	0.062	6.2	6.2
5834	ENSG00000134602	STK26	X	+	132054630	132054861	132063432	132063489	132023507	132023659	132068214	132068323	5834	165108	43,42	206149	38,24	304	130	0.00800717	0.154387	0.621,0.524	0.699,0.726	-0.14	-14	14
7741	ENSG00000273136	NBPF26	1	+	120823973	120824146	120833602	120833775	120823308	120823360	120834494	120834546	7741	13,3	32,33	2,1	20,30	246	246	0.00804828	0.154848	0.289,0.083	0.091,0.032	0.124	12.4	12.4
4389	ENSG00000163463	KRTCAP2	1	-	155172564	155172672	155172737	155172824	155172350	155172489	155173220	155173254	4389	117,94	19,21	86,70	5,8	160	181	0.00810338	0.155514	0.874,0.835	0.951,0.908	-0.075	-7.5	7.5
7604	ENSG00000080007	DDX43	6	+	73401918	73401990	73404689	73404771	73400233	73400363	73405678	73405835	7604	5,0	13,3	0,1	12,9	145	155	0.00811753	0.155514	0.291,0.0	0.0,0.106	0.092	9.2	9.2
9154	ENSG00000147316	MCPH1	8	+	6499851	6499929	6621453	6621691	6455142	6455252	6642993	6648504	9154	0,1	37,31	4,3	56,62	151	311	0.00822026	0.157147	0.0,0.062	0.128,0.091	-0.079	-7.9	7.9
1957	ENSG00000073605	GSDMB	17	-	39906960	39906987	39909755	39909924	39906110	39906271	39912325	39912497	1957	21,16	2,4	6,7	1,0	242	100	0.00824522	0.157289	0.813,0.623	0.713,1.0	-0.139	-13.9	13.9
10055	ENSG00000131844	MCCC2	5	+	71636103	71636167	71641002	71641075	71635150	71635246	71643818	71643895	10055	1,3	140,78	8,6	100120	137	146	0.00829447	0.157894	0.008,0.039	0.079,0.051	-0.042	-4.2	4.2
1582	ENSG00000157916	RER1	1	+	2393207	2393231	2394646	2394728	2391832	2391958	2395783	2395871	1582	4,2	9,3	0,2	10,10	97	155	0.00835611	0.158731	0.415,0.516	0.0,0.242	0.345	34.5	34.5
6133	ENSG00000123415	SMUG1	12	-	54187818	54187905	54188510	54188596	54183655	54183959	54188725	54188957	6133	15,3	43,39	5,1	61,38	159	160	0.00838704	0.158982	0.26,0.072	0.076,0.026	0.115	11.5	11.5
277	ENSG00000257621	PSMA3-AS1	14	-	58273978	58274010	58290698	58290861	58266607	58267393	58291634	58291707	277	8,12	27,32	3,2	27,20	236	105	0.00848543	0.160131	0.116,0.143	0.047,0.043	0.085	8.5	8.5
5277	ENSG00000183474	GTF2H2C	5	+	69579756	69579864	69582365	69582429	69579020	69579108	69585593	69585596	5277	91,82	5,6	96,88	18,11	181	137	0.00850017	0.160131	0.932,0.912	0.801,0.858	0.093	9.3	9.3
9320	ENSG00000175203	DCTN2	12	-	57538252	57538347	57538482	57538524	57535748	57535845	57546027	57546096	9320	0,1	6,9	1,2	0,5	115	168	0.00850112	0.160131	0.0,0.14	1.0,0.369	-0.615	-61.5	61.5
4385	ENSG00000175782	SLC35E3	12	+	68747929	68748040	68748078	68748213	68746105	68746779	68752031	68752190	4385	32,39	4,3	26,30	0,1	184	208	0.00855435	0.160797	0.9,0.936	1.0,0.971	-0.068	-6.8	6.8
6557	ENSG00000172671	ZFAND4	10	-	45640236	45640421	45641050	45641170	45639815	45639963	45648293	45648534	6557	5,4	2,3	3,2	0,1	193	258	0.00864295	0.162123	0.77,0.641	1.0,0.728	-0.158	-15.8	15.8
5375	ENSG00000198087	CD2AP	6	+	47515782	47515962	47526627	47526740	47503279	47503440	47533601	47533755	5375	4,4	10,12	9,7	5,6	253	186	0.00873058	0.163097	0.227,0.197	0.57,0.462	-0.304	-30.4	30.4
6698	ENSG00000058091	CDK14	7	+	90604217	90604249	90726566	90726812	90563734	90563863	90747680	90747775	6698	3,5	286169	0,1	271276	105	319	0.00873119	0.163097	0.031,0.082	0.0,0.011	0.051	5.1	5.1
7786	ENSG00000099814	CEP170B	14	+	104866855	104867007	104868090	104868152	104865312	104865513	104868423	104868555	7786	2,1	0,0	4,10	4,0	225	135	0.0089266	0.16611	1.0,1.0	0.375,1.0	0.313	31.3	31.3
9629	ENSG00000249319	AC068533.7	7	+	66110291	66110415	66127703	66127740	66092556	66092663	66145442	66145500	9629	10,9	1,0	6,3	2,1	197	110	0.00892946	0.16611	0.848,1.0	0.626,0.626	0.298	29.8	29.8
5779	ENSG00000171311	EXOSC1	10	-	97438662	97438703	97441170	97441259	97437699	97437750	97445731	97445847	5779	36,30	8,2	22,26	2,0	162	114	0.00895302	0.166204	0.76,0.913	0.886,1.0	-0.107	-10.7	10.7
6356	ENSG00000215908	CROCCP2	1	-	16635026	16635168	16643027	16643145	16633094	16633346	16644645	16644672	6356	13,7	17,8	4,4	13,20	191	215	0.0090129	0.166627	0.463,0.496	0.257,0.184	0.259	25.9	25.9
84	ENSG00000106635	BCL7B	7	-	73543547	73543644	73552166	73552259	73537933	73538013	73557486	73558002	84	24,11	58,46	24,34	42,36	166	170	0.00901259	0.166627	0.298,0.197	0.369,0.492	-0.183	-18.3	18.3
8880	ENSG00000122490	PQLC1	18	-	79919183	79919400	79933968	79934022	79902420	79904183	79943328	79943462	8880	3,6	129,95	8,19	108151	127	290	0.00905488	0.16706	0.05,0.126	0.145,0.223	-0.096	-9.6	9.6
3795	ENSG00000074416	MGLL	3	-	127694974	127695190	127710575	127710665	127692116	127692323	127721052	127721163	3795	1,3	0,2	1,3	2,7	163	289	0.0091121	0.167771	1.0,0.727	0.47,0.432	0.412	41.2	41.2
9384	ENSG00000172113	NME6	3	-	48295074	48295235	48296118	48296158	48293263	48294803	48296726	48296829	9384	5,5	77,37	17,16	77,70	113	234	0.00919344	0.168922	0.119,0.219	0.314,0.321	-0.149	-14.9	14.9
7028	ENSG00000143643	TTC13	1	-	230936157	230936264	230939385	230939496	230933778	230933861	230940439	230940556	7028	36,20	10,9	36,30	1,6	184	180	0.00936001	0.170851	0.779,0.685	0.972,0.83	-0.169	-16.9	16.9
8341	ENSG00000101160	CTSZ	20	-	58997854	58997954	58998597	58998690	58997602	58997753	59001464	59001644	8341	0,2	7,3	1,4	1,3	166	173	0.00937445	0.170851	0.0,0.41	0.51,0.582	-0.341	-34.1	34.1
8449	ENSG00000233452	STXBP5-AS1	6	-	147119416	147119477	147170012	147170083	147074804	147074847	147173592	147173647	8449	2,2	5,3	1,0	5,1	144	134	0.00934093	0.170851	0.271,0.383	0.157,0.0	0.248	24.8	24.8
9612	ENSG00000007168	PAFAH1B1	17	+	2677515	2677639	2680163	2680406	2676504	2676606	2681728	2681744	9612	12,5	420280	2,3	319311	197	316	0.00937242	0.170851	0.044,0.028	0.01,0.015	0.023	2.3	2.3
5532	ENSG00000176261	ZBTB8OS	1	-	32633950	32634072	32634767	32634792	32633644	32633727	32650432	32650584	5532	22,16	282231	9,9	284233	98	195	0.00942961	0.171508	0.134,0.121	0.059,0.071	0.063	6.3	6.3
8003	ENSG00000106070	GRB10	7	-	50732271	50732368	50750858	50750943	50674435	50674658	50755886	50756056	8003	8,0	91,60	1,0	102,93	158	170	0.00948812	0.172224	0.086,0.0	0.01,0.0	0.038	3.8	3.8
3499	ENSG00000126522	ASL	7	+	66086498	66086662	66086743	66086786	66083076	66083174	66087333	66087386	3499	11,17	0,0	26,23	2,2	237	116	0.0095579	0.173106	1.0,1.0	0.864,0.849	0.143	14.3	14.3
5655	ENSG00000134897	BIVM	13	+	102805057	102805239	102805306	102805390	102800400	102800735	102807145	102807400	5655	10,4	7,9	3,2	18,9	255	157	0.00957523	0.173106	0.468,0.215	0.093,0.12	0.235	23.5	23.5
2436	ENSG00000140506	LMAN1L	15	+	74819151	74819188	74820043	74820099	74818717	74818817	74820634	74820767	2436	1,2	2,3	0,1	1,1	110	129	0.00963736	0.173577	0.37,0.439	0.0,0.54	0.134	13.4	13.4
8366	ENSG00000109180	OCIAD1	4	+	48832619	48832663	48833400	48833481	48831226	48831496	48842635	48842689	8366	31,21	315216	15,9	248228	117	154	0.00963992	0.173577	0.115,0.113	0.074,0.049	0.053	5.3	5.3
750	ENSG00000142546	NOSIP	19	-	49576758	49576877	49579140	49579290	49560621	49560692	49580514	49580532	750	0,5	4,8	0,1	2,4	223	192	0.00970418	0.174348	0.0,0.35	0.0,0.177	0.086	8.6	8.6
9065	ENSG00000080823	MOK	14	-	102263545	102263616	102278605	102278694	102251916	102251995	102283477	102283592	9065	7,6	4,6	1,1	2,5	162	144	0.00972159	0.174348	0.609,0.471	0.308,0.151	0.311	31.1	31.1
554	ENSG00000009694	TENM1	X	-	124483965	124484085	124487208	124487229	124481731	124481964	124497015	124497265	554	0,2	24,13	2,1	4,2	94	193	0.00974675	0.174451	0.0,0.24	0.507,0.507	-0.387	-38.7	38.7
1060	ENSG00000154889	MPPE1	18	-	11902266	11902358	11905737	11905953	11897525	11897620	11906202	11906309	1060	101,74	0,1	73,53	3,3	289	165	0.00981017	0.175237	1.0,0.977	0.933,0.91	0.067	6.7	6.7
1651	ENSG00000158864	NDUFS2	1	+	161212591	161212654	161213089	161213182	161212350	161212480	161213379	161213475	1651	7,6	0,1	13,20	5,2	136	166	0.0099145	0.17675	1.0,0.88	0.76,0.924	0.098	9.8	9.8
8418	ENSG00000129255	MPDU1	17	+	7586693	7586838	7586898	7587017	7585945	7586078	7587160	7587271	8418	112,92	257157	89,75	237259	218	192	0.00994141	0.176878	0.277,0.34	0.249,0.203	0.082	8.2	8.2
2808	ENSG00000162066	AMDHD2	16	+	2528626	2528718	2528990	2529095	2528351	2528559	2529474	2529525	2808	1,5	52,49	8,6	37,34	165	178	0.0100144	0.177251	0.02,0.099	0.189,0.16	-0.115	-11.5	11.5
30	ENSG00000035115	SH3YL1	2	-	244626	244738	244790	244896	242797	242871	247537	247602	30	1,0	1,1	1,4	4,2	179	185	0.0100215	0.177251	0.508,0.0	0.205,0.674	-0.185	-18.5	18.5
7264	ENSG00000100429	HDAC10	22	-	50249102	50249168	50249327	50249516	50248830	50248859	50249634	50249703	7264	57,32	2,3	64,55	0,0	262	139	0.0100123	0.177251	0.938,0.85	1.0,1.0	-0.106	-10.6	10.6
3721	ENSG00000106077	ABHD11	7	-	73736937	73736990	73737068	73737220	73736093	73736691	73737561	73737735	3721	32,18	0,0	42,41	3,2	225	126	0.0100487	0.177382	1.0,1.0	0.887,0.92	0.097	9.7	9.7
4578	ENSG00000172269	DPAGT1	11	-	119097854	119098043	119098402	119098487	119097141	119097297	119100261	119100408	4578	45,37	84,81	70,56	81,69	158	262	0.010227	0.179823	0.47,0.431	0.589,0.574	-0.131	-13.1	13.1
7355	ENSG00000268434	AC011530.4	19	-	45780213	45780381	45782192	45782250	45779777	45779869	45785593	45785713	7355	1,3	5,4	0,1	2,2	131	241	0.0102093	0.179823	0.269,0.58	0.0,0.479	0.185	18.5	18.5
1233	ENSG00000104047	DTWD1	15	+	49637284	49637359	49640870	49640985	49634535	49634794	49643330	49656232	1233	0,0	2,1	1,2	2,2	148	188	0.0102742	0.180301	0.0,0.0	0.388,0.56	-0.474	-47.4	47.4
2004	ENSG00000095906	NUBP2	16	+	1783879	1784066	1785638	1785902	1782994	1783036	1786536	1786655	2004	4,4	24,18	7,5	7,9	260	337	0.010433	0.182729	0.178,0.224	0.564,0.419	-0.29	-29	29
5546	ENSG00000182473	EXOC7	17	-	76089674	76089762	76091142	76091235	76089174	76089320	76094413	76094581	5546	102,74	28,13	75,89	13,4	166	161	0.010528	0.184035	0.779,0.847	0.848,0.956	-0.089	-8.9	8.9
1895	ENSG00000113597	TRAPPC13	5	+	65647054	65647182	65650809	65650882	65637695	65637780	65652500	65652545	1895	86,59	52,37	75,61	29,17	201	146	0.0107003	0.184675	0.546,0.537	0.653,0.723	-0.146	-14.6	14.6
2193	ENSG00000151150	ANK3	10	-	60391037	60391102	60508473	60508625	60279537	60279639	60615185	60615224	2193	8,3	1,0	0,4	4,0	225	138	0.0106649	0.184675	0.831,1.0	0.0,1.0	0.415	41.5	41.5
2656	ENSG00000175354	PTPN2	18	-	12819213	12819282	12821335	12821425	12817155	12817365	12825809	12825944	2656	2,2	4,4	0,1	3,2	163	142	0.0107065	0.184675	0.303,0.303	0.0,0.303	0.151	15.1	15.1
3792	ENSG00000099783	HNRNPM	19	+	8462528	8462589	8463496	8463504	8455404	8455574	8463592	8463686	3792	442293	48,24	368335	25,14	134	81	0.01059	0.184675	0.848,0.881	0.899,0.935	-0.052	-5.2	5.2
4346	ENSG00000154723	ATP5J	21	-	25733214	25733363	25734169	25734244	25729630	25729801	25734852	25734904	4346	2,1	6,3	0,1	8,18	148	222	0.0106477	0.184675	0.333,0.333	0.0,0.077	0.295	29.5	29.5
4948	ENSG00000112237	CCNC	6	-	99550217	99550277	99550517	99550610	99549507	99549575	99550992	99551028	4948	2,0	61,42	5,3	49,41	166	133	0.0107085	0.184675	0.026,0.0	0.076,0.055	-0.053	-5.3	5.3
8645	ENSG00000132423	COQ3	6	-	99382118	99382188	99383007	99383130	99380188	99380341	99383697	99383824	8645	11,5	4,0	6,13	0,0	196	143	0.0107014	0.184675	0.667,1.0	1.0,1.0	-0.166	-16.6	16.6
273	ENSG00000257621	PSMA3-AS1	14	-	58273986	58274010	58290698	58290861	58266607	58267393	58291634	58291707	273	8,12	15,14	3,2	13,11	236	97	0.0107542	0.185108	0.18,0.261	0.087,0.07	0.142	14.2	14.2
3766	ENSG00000197603	C5orf42	5	-	37243012	37243119	37244374	37244607	37239712	37239869	37245478	37245598	3766	21,12	4,2	19,15	11,9	306	180	0.0108073	0.185666	0.755,0.779	0.504,0.495	0.268	26.8	26.8
443	ENSG00000153006	SREK1IP1	5	-	64754622	64754770	64764974	64765121	64754314	64754362	64768504	64768649	443	3,12	0,0	5,0	1,2	220	221	0.0109153	0.186538	1.0,1.0	0.834,0.0	0.583	58.3	58.3
5693	ENSG00000050426	LETMD1	12	+	51052091	51052207	51053777	51053860	51049033	51049185	51056349	51056502	5693	81,44	30,7	102,85	14,8	189	156	0.0109203	0.186538	0.69,0.838	0.857,0.898	-0.113	-11.3	11.3
7301	ENSG00000174652	ZNF266	19	-	9418765	9418895	9419050	9419143	9418504	9418631	9419216	9419289	7301	15,7	35,33	2,5	41,27	166	203	0.0109073	0.186538	0.344,0.206	0.056,0.185	0.154	15.4	15.4
2086	ENSG00000135951	TSGA10	2	-	99020279	99020482	99035229	99035439	99018535	99018640	99064938	99065124	2086	0,1	1,5	2,1	3,0	283	276	0.0110081	0.187326	0.0,0.163	0.394,1.0	-0.616	-61.6	61.6
9469	ENSG00000108219	TSPAN14	10	+	80463087	80463127	80468546	80468687	80459301	80459507	80489216	80489314	9469	2,4	25,30	0,2	54,31	113	214	0.0109937	0.187326	0.132,0.202	0.0,0.109	0.113	11.3	11.3
9319	ENSG00000175203	DCTN2	12	-	57538252	57538347	57538518	57538524	57535748	57535845	57546027	57546096	9319	17,11	6,9	19,15	0,5	79	168	0.0110594	0.187842	0.858,0.722	1.0,0.864	-0.142	-14.2	14.2
4605	ENSG00000101901	ALG13	X	+	111682131	111682235	111682235	111682290	111681169	111681424	111684964	111685103	4605	102,72	17,7	64,70	1,6	177	128	0.0111749	0.189447	0.813,0.881	0.979,0.894	-0.09	-9	9
4102	ENSG00000117262	GPR89A	1	+	145608347	145608675	145612201	145612247	145608047	145608175	145616233	145616293	4102	2,3	0,0	4,3	0,3	401	119	0.0111988	0.189495	1.0,1.0	1.0,0.229	0.385	38.5	38.5
1559	ENSG00000182150	ERCC6L2	9	+	95928078	95928150	95928150	95928277	95923259	95923379	95928718	95928864	1559	27,19	3,3	26,19	1,0	145	200	0.0112369	0.189782	0.925,0.897	0.973,1.0	-0.075	-7.5	7.5
5911	ENSG00000163681	SLMAP	3	+	57864806	57864857	57871635	57871698	57864547	57864716	57890040	57890100	5911	40,27	21,9	17,11	15,17	124	136	0.0114318	0.192492	0.676,0.767	0.554,0.415	0.237	23.7	23.7
6567	ENSG00000145687	SSBP2	5	-	81513653	81513717	81615472	81615531	81489249	81489309	81636556	81636618	6567	0,3	4,0	3,2	0,0	132	137	0.0114403	0.192492	0.0,1.0	1.0,1.0	-0.5	-50	50
4356	ENSG00000112078	KCTD20	6	+	36474788	36475062	36479120	36479223	36470051	36470257	36481561	36481759	4356	305176	45,27	235236	64,50	347	176	0.0114833	0.192496	0.775,0.768	0.651,0.705	0.094	9.4	9.4
593	ENSG00000171960	PPIH	1	+	42675287	42675327	42675366	42675448	42667350	42667440	42676583	42676758	593	1,1	7,4	2,2	1,2	113	155	0.0114756	0.192496	0.164,0.255	0.733,0.578	-0.446	-44.6	44.6
4307	ENSG00000276418	RP11-26J3.4	8	-	80002998	80003180	80038119	80038228	79918859	79919148	80042619	80042668	4307	343251	363256	251268	374373	182	255	0.0115458	0.193183	0.57,0.579	0.485,0.502	0.081	8.1	8.1
7160	ENSG00000179818	PCBP1-AS1	2	-	70055713	70055910	70083537	70083687	70051202	70051305	70085546	70085624	7160	53,41	6,6	14,19	8,6	223	270	0.0117333	0.195955	0.914,0.892	0.679,0.793	0.167	16.7	16.7
4503	ENSG00000239467	AC007405.6	2	+	170775652	170775750	170777146	170777177	170771112	170771427	170777376	170777425	4503	5,3	33,35	0,0	5,5	171	104	0.0120216	0.200397	0.084,0.05	0.0,0.0	0.067	6.7	6.7
3569	ENSG00000101126	ADNP	20	-	50904765	50904849	50918738	50918781	50903888	50904001	50928650	50928825	3569	0,1	17,8	1,4	18,14	116	157	0.0120796	0.200992	0.0,0.145	0.07,0.279	-0.102	-10.2	10.2
6377	ENSG00000114654	EFCC1	3	+	129006411	129006478	129007425	129007607	129003793	129004077	129030702	129030860	6377	10,2	63,44	6,4	16,8	140	255	0.0121028	0.201004	0.224,0.076	0.406,0.477	-0.291	-29.1	29.1
5679	ENSG00000122483	CCDC18	1	+	93218502	93218652	93220297	93220470	93217737	93217869	93221608	93221743	5679	10,4	6,4	3,2	12,4	223	246	0.0121509	0.201432	0.648,0.525	0.216,0.355	0.301	30.1	30.1
2439	ENSG00000179195	ZNF664	12	+	123988042	123988138	124004877	124004935	123973122	123974020	124011380	124011441	2439	445325	49,29	265239	39,44	169	131	0.0122515	0.202725	0.876,0.897	0.84,0.808	0.063	6.3	6.3
8656	ENSG00000243989	ACY1	3	+	51985360	51985465	51985851	51985946	51984046	51984158	51986254	51986331	8656	84,65	242173	175178	320353	178	168	0.012319	0.203468	0.247,0.262	0.34,0.322	-0.077	-7.7	7.7
1425	ENSG00000044115	CTNNA1	5	+	138754693	138755163	138778017	138778167	138753417	138753510	138781922	138782029	1425	24,29	6,5	5,1	3,3	543	223	0.0123893	0.204253	0.622,0.704	0.406,0.12	0.4	40	40
4787	ENSG00000146733	PSPH	7	-	56033960	56034154	56051137	56051233	56021072	56021231	56051313	56051467	4787	14,12	311219	14,13	128125	169	267	0.012413	0.204269	0.066,0.08	0.147,0.141	-0.071	-7.1	7.1
9679	ENSG00000104529	EEF1D	8	-	143581234	143581328	143586218	143586290	143581053	143581154	143586728	143586852	9679	522360	196157	737715	224198	145	167	0.0125784	0.206612	0.754,0.725	0.791,0.806	-0.059	-5.9	5.9
1118	ENSG00000248101	AC002116.8	19	-	36013000	36013089	36013343	36013422	36011403	36011464	36014174	36014235	1118	37,27	9,7	40,34	4,2	152	162	0.0127368	0.208224	0.814,0.804	0.914,0.948	-0.122	-12.2	12.2
5696	ENSG00000050426	LETMD1	12	+	51053777	51053860	51055834	51056021	51049033	51049185	51056143	51056245	5696	26,7	144,93	16,5	198150	156	260	0.012746	0.208224	0.231,0.111	0.119,0.053	0.085	8.5	8.5
8801	ENSG00000145012	LPP	3	+	188208199	188208318	188341662	188341719	188153283	188153363	188406111	188406313	8801	10,1	7,8	2,0	9,6	192	130	0.0127392	0.208224	0.492,0.078	0.131,0.0	0.219	21.9	21.9
5916	ENSG00000163681	SLMAP	3	+	57865241	57865292	57890040	57890100	57864806	57864857	57896510	57896591	5916	5,4	51,36	11,12	53,30	124	133	0.0128241	0.209119	0.095,0.106	0.182,0.3	-0.14	-14	14
3082	ENSG00000164654	MIOS	7	+	7567606	7567688	7568025	7568123	7567052	7567484	7572435	7572667	3082	9,8	30,18	5,3	30,38	155	171	0.0128992	0.209963	0.249,0.329	0.155,0.08	0.172	17.2	17.2
3169	ENSG00000139496	NUP58	13	+	25309246	25309282	25312882	25313032	25307805	25307948	25313613	25313751	3169	57,28	390264	61,69	337312	109	223	0.0130294	0.211699	0.23,0.178	0.27,0.312	-0.087	-8.7	8.7
1603	ENSG00000130640	TUBGCP2	10	-	133293915	133294032	133297320	133297404	133293561	133293769	133297951	133298111	1603	3,2	12,1	1,0	1,4	157	190	0.0130734	0.212029	0.232,0.708	0.548,0.0	0.196	19.6	19.6
5819	ENSG00000102805	CLN5	13	+	76998042	76998085	76999929	76999995	76995901	76996127	77000457	77002517	5819	3,1	0,0	9,5	1,3	116	139	0.0131529	0.212934	1.0,1.0	0.915,0.666	0.21	21	21
1111	ENSG00000228315	GUSBP11	22	-	23695172	23695517	23700725	23700831	23683724	23683867	23705428	23705541	1111	2,4	44,52	0,1	18,22	179	418	0.0132207	0.213647	0.096,0.152	0.0,0.096	0.076	7.6	7.6
8613	ENSG00000111481	COPZ1	12	+	54325575	54325682	54330489	54330652	54325082	54325181	54340546	54340615	8613	3,4	1,4	2,0	4,3	180	236	0.0132943	0.214451	0.797,0.567	0.396,0.0	0.484	48.4	48.4
7699	ENSG00000168393	DTYMK	2	-	241680228	241680319	241681918	241682333	241678451	241678649	241685768	241685877	7699	35,19	144103	23,13	139167	488	164	0.0134426	0.216454	0.076,0.058	0.053,0.025	0.028	2.8	2.8
4437	ENSG00000134444	KIAA1468	18	+	62279773	62279856	62280359	62280442	62275373	62275473	62280645	62280709	4437	14,27	27,23	10,8	30,29	156	156	0.0135022	0.217025	0.341,0.54	0.25,0.216	0.208	20.8	20.8
7902	ENSG00000162601	MYSM1	1	-	58668429	58668566	58668631	58668689	58667846	58667921	58668983	58669038	7902	15,13	29,21	24,13	16,12	131	210	0.0135611	0.217583	0.453,0.498	0.706,0.635	-0.195	-19.5	19.5
5321	ENSG00000170473	PYM1	12	-	55915089	55915211	55927075	55927207	55914275	55914366	55927724	55927913	5321	2,2	0,0	2,5	4,0	205	195	0.0136498	0.218329	1.0,1.0	0.322,1.0	0.339	33.9	33.9
9394	ENSG00000005700	IBTK	6	-	82174897	82175002	82175903	82176026	82173366	82173438	82181878	82182028	9394	33,13	3,3	16,9	1,0	196	178	0.0136562	0.218329	0.909,0.797	0.936,1.0	-0.115	-11.5	11.5
5113	ENSG00000258984	UBE2F-SCLY	2	+	238016565	238016633	238025341	238025412	237987962	237987992	238030555	238030613	5113	8,6	152135	2,1	107,86	141	144	0.0137422	0.219313	0.051,0.043	0.019,0.012	0.032	3.2	3.2
1621	ENSG00000161533	ACOX1	17	-	75960214	75960302	75973624	75973785	75957458	75957566	75978533	75978693	1621	50,35	41,61	22,21	60,48	234	161	0.0140321	0.223394	0.456,0.283	0.201,0.231	0.153	15.3	15.3
6119	ENSG00000143776	CDC42BPA	1	-	227051880	227051985	227068653	227068701	227047926	227048010	227069776	227069853	6119	2,3	52,25	0,0	51,33	121	178	0.0140476	0.223394	0.054,0.15	0.0,0.0	0.102	10.2	10.2
57	ENSG00000177479	ARIH2	3	+	48961611	48961679	48964918	48964982	48945135	48945181	48967124	48967283	57	35,29	74,60	19,19	69,78	141	137	0.0141021	0.223469	0.315,0.32	0.211,0.191	0.116	11.6	11.6
767	ENSG00000273841	TAF9	5	-	69366695	69366725	69368824	69368987	69366502	69366595	69369462	69369642	767	44,49	0,1	21,23	1,3	236	103	0.014095	0.223469	1.0,0.955	0.902,0.77	0.141	14.1	14.1
5099	ENSG00000117448	AKR1A1	1	+	45552460	45552563	45561788	45561878	45550965	45551155	45566568	45566688	5099	74,46	404305	70,68	595647	176	163	0.0141367	0.223623	0.145,0.123	0.098,0.089	0.041	4.1	4.1
4308	ENSG00000276418	RP11-26J3.4	8	-	80002998	80003180	80038119	80038225	79918859	79919148	80042619	80042668	4308	323234	363256	236254	374373	179	255	0.0141769	0.223681	0.559,0.566	0.473,0.492	0.08	8	8
8655	ENSG00000243989	ACY1	3	+	51986952	51987061	51987308	51987453	51986604	51986661	51987555	51987624	8655	10,17	360274	8,10	463457	182	218	0.0141901	0.223681	0.032,0.069	0.02,0.026	0.028	2.8	2.8
9480	ENSG00000159708	LRRC36	16	+	67365303	67365355	67367016	67367457	67363589	67363714	67370943	67371242	9480	6,4	9,17	1,0	0,1	125	514	0.0143278	0.225457	0.733,0.492	1.0,0.0	0.113	11.3	11.3
4341	ENSG00000154723	ATP5J	21	-	25733267	25733360	25734169	25734244	25729630	25729801	25734852	25734904	4341	2,1	2,2	0,1	9,4	148	166	0.014389	0.225628	0.529,0.359	0.0,0.219	0.335	33.5	33.5
8759	ENSG00000243069	ARHGEF26-AS1	3	-	154108668	154108785	154119685	154119783	154030276	154030379	154121071	154121332	8759	4,3	1,1	2,2	5,2	171	190	0.0143822	0.225628	0.816,0.769	0.308,0.526	0.375	37.5	37.5
1127	ENSG00000082269	FAM135A	6	+	70426438	70426532	70426569	70426751	70415290	70415376	70428303	70428419	1127	34,27	6,18	13,21	4,0	167	255	0.0144856	0.226335	0.896,0.696	0.832,1.0	-0.12	-12	12
27	ENSG00000035115	SH3YL1	2	-	243502	243562	244790	244896	242797	242871	247537	247602	27	1,0	28,20	1,4	11,23	179	133	0.0145348	0.226335	0.026,0.0	0.063,0.114	-0.075	-7.5	7.5
3554	ENSG00000133019	CHRM3	1	+	239718795	239718899	239826852	239827081	239678185	239678288	239827251	239827378	3554	1,1	5,4	7,7	6,6	177	302	0.0145108	0.226335	0.254,0.299	0.666,0.666	-0.39	-39	39
645	ENSG00000268230	CTD-2619J13.8	19	-	58358488	58358585	58359196	58359323	58357584	58357649	58362676	58362751	645	4,1	5,4	1,0	1,2	200	170	0.0145209	0.226335	0.405,0.175	0.459,0.0	0.061	6.1	6.1
3277	ENSG00000154710	RABGEF1	7	+	66796617	66796733	66796775	66796892	66795510	66795592	66797373	66797506	3277	3,1	7,4	1,0	3,4	189	190	0.0146143	0.226555	0.301,0.201	0.251,0.0	0.126	12.6	12.6
4178	ENSG00000106012	IQCE	7	+	2597686	2597829	2598200	2598384	2594885	2594976	2598464	2598632	4178	0,4	6,2	9,0	0,1	216	257	0.0146023	0.226555	0.0,0.704	1.0,0.0	-0.148	-14.8	14.8
5410	ENSG00000137161	CNPY3	6	+	42934474	42934598	42935411	42935473	42929199	42929721	42935573	42935670	5410	168123	15,9	183160	8,4	197	135	0.0146498	0.226555	0.885,0.904	0.94,0.965	-0.058	-5.8	5.8
9445	ENSG00000117906	RCN2	15	+	76938725	76938815	76941636	76941690	76935525	76935722	76943757	76943871	9445	2,4	3,2	0,2	6,3	163	127	0.0146479	0.226555	0.342,0.609	0.0,0.342	0.304	30.4	30.4
8654	ENSG00000243989	ACY1	3	+	51986944	51987061	51987308	51987453	51986604	51986661	51987555	51987624	8654	9,19	360274	9,10	463457	190	218	0.0146842	0.226697	0.028,0.074	0.022,0.024	0.028	2.8	2.8
7243	ENSG00000126261	UBA2	19	+	34454443	34454556	34458768	34458924	34454259	34454353	34460469	34460566	7243	83,50	200153	132104	235189	186	229	0.0148264	0.2285	0.338,0.287	0.409,0.404	-0.094	-9.4	9.4
5906	ENSG00000224141	MIR548XHG	21	-	18563314	18563406	18570237	18570383	18561614	18561691	18589526	18589620	5906	21,17	15,11	12,12	4,1	219	165	0.0149844	0.230146	0.513,0.538	0.693,0.9	-0.271	-27.1	27.1
7183	ENSG00000166801	FAM111A	11	+	59144808	59144896	59145826	59145856	59143082	59143304	59148835	59148953	7183	11,3	6,3	5,3	13,8	161	103	0.0149709	0.230146	0.54,0.39	0.197,0.193	0.27	27	27
1355	ENSG00000234741	GAS5	1	-	173866176	173866206	173866527	173866796	173865856	173865894	173866990	173867043	1355	23191447	869461	1061797	276209	342	103	0.0151626	0.2313	0.446,0.486	0.537,0.535	-0.07	-7	7
5828	ENSG00000156345	CDK20	9	-	87969795	87969919	87970567	87970645	87969193	87969349	87970775	87970897	5828	4,1	19,23	0,1	24,19	151	197	0.0151306	0.2313	0.215,0.054	0.0,0.064	0.103	10.3	10.3
7412	ENSG00000177565	TBL1XR1	3	-	177098443	177098541	177160870	177160988	177064919	177065022	177197120	177197225	7412	7,16	141110	12,22	95,79	191	171	0.0151189	0.2313	0.043,0.115	0.102,0.2	-0.072	-7.2	7.2
8047	ENSG00000160766	GBAP1	1	-	155218847	155218923	155224876	155225059	155217963	155218049	155227381	155227422	8047	4,3	1,2	2,3	0,0	256	149	0.015151	0.2313	0.7,0.466	1.0,1.0	-0.417	-41.7	41.7
4690	ENSG00000114956	DGUOK	2	+	73946718	73946906	73957124	73957240	73926825	73927052	73958145	73958245	4690	255162	124,89	220191	84,59	261	189	0.0152582	0.231971	0.598,0.569	0.655,0.701	-0.095	-9.5	9.5
9432	ENSG00000111785	RIC8B	12	+	106870822	106870942	106874480	106874567	106860267	106860412	106878986	106879125	9432	11,8	0,1	8,12	2,2	193	160	0.0152486	0.231971	1.0,0.869	0.768,0.833	0.134	13.4	13.4
3899	ENSG00000009413	REV3L	6	-	111364943	111365042	111365264	111365344	111363852	111363978	111367114	111368028	3899	40,27	6,1	23,14	0,1	153	172	0.0153704	0.232541	0.882,0.968	1.0,0.94	-0.045	-4.5	4.5
5190	ENSG00000102897	LYRM1	16	+	20902485	20902717	20915547	20915714	20900449	20900535	20920121	20920214	5190	31,9	143,88	23,25	89,60	305	240	0.0153733	0.232541	0.146,0.074	0.169,0.247	-0.098	-9.8	9.8
9214	ENSG00000144744	UBA3	3	-	69077797	69077918	69080111	69080153	69075429	69075510	69080333	69080408	9214	3,0	106,74	0,11	84,90	115	194	0.0153594	0.232541	0.046,0.0	0.0,0.171	-0.063	-6.3	6.3
10082	ENSG00000172366	FAM195A	16	+	647416	647544	647782	647849	641845	642043	648119	648437	10082	128111	5,12	168207	3,7	201	140	0.0155077	0.233787	0.947,0.866	0.975,0.954	-0.058	-5.8	5.8
733	ENSG00000255054	RP1-317E23.6	1	+	25823237	25823323	25823345	25823439	25823018	25823128	25823643	25823744	733	17,9	5,1	5,9	4,8	159	167	0.0154887	0.233787	0.781,0.904	0.568,0.542	0.288	28.8	28.8
1732	ENSG00000266560	RP11-1007I13.4	X	-	152135984	152136080	152136329	152136499	152135760	152135834	152136870	152136969	1732	7,7	76,41	3,1	43,60	243	169	0.0156706	0.235846	0.06,0.106	0.046,0.011	0.054	5.4	5.4
2793	ENSG00000104897	SF3A2	19	+	2238341	2238390	2241459	2241646	2236852	2236901	2243381	2243544	2793	1,1	0,5	1,1	0,0	122	260	0.0157443	0.236559	1.0,0.299	1.0,1.0	-0.351	-35.1	35.1
2111	ENSG00000166435	XRRA1	11	-	74851988	74852082	74906238	74906456	74851087	74851203	74907144	74907273	2111	61,32	12,10	24,20	13,12	291	167	0.015807	0.237106	0.745,0.647	0.514,0.489	0.194	19.4	19.4
10056	ENSG00000267213	AC007773.2	19	-	32391115	32391186	32399750	32399868	32390049	32390333	32404990	32405560	10056	3,1	1,0	2,3	2,1	191	144	0.0159861	0.238965	0.693,1.0	0.43,0.693	0.285	28.5	28.5
136	ENSG00000273345	CTD-2410N18.4	5	-	134330589	134330711	134359896	134360091	134321790	134321903	134370997	134371043	136	14,5	3,4	1,1	0,1	268	195	0.0161704	0.238965	0.772,0.476	1.0,0.421	-0.087	-8.7	8.7
256	ENSG00000179178	TMEM125	1	+	43271033	43271164	43271648	43271726	43270680	43270793	43272183	43272339	256	61,58	2,4	27,34	0,0	204	151	0.0161547	0.238965	0.958,0.915	1.0,1.0	-0.064	-6.4	6.4
2643	ENSG00000131373	HACL1	3	-	15589539	15589612	15591599	15591680	15582876	15582989	15596383	15596424	2643	27,18	5,7	34,30	1,4	154	146	0.0161062	0.238965	0.837,0.709	0.97,0.877	-0.151	-15.1	15.1
6264	ENSG00000140995	DEF8	16	+	89950066	89950328	89952561	89952682	89949416	89949513	89954242	89954376	6264	9,2	2,2	0,1	4,0	335	194	0.0160458	0.238965	0.723,0.367	0.0,1.0	0.045	4.5	4.5
7762	ENSG00000090266	NDUFB2	7	+	140700869	140700959	140702054	140702121	140696991	140697074	140702865	140703010	7762	25,10	0,0	29,22	5,0	163	140	0.0161104	0.238965	1.0,1.0	0.833,1.0	0.084	8.4	8.4
8002	ENSG00000106070	GRB10	7	-	50732271	50732368	50755886	50756056	50674435	50674658	50780626	50780736	8002	124110	23,22	140171	49,51	243	170	0.0161484	0.238965	0.79,0.778	0.667,0.701	0.1	10	10
8025	ENSG00000131584	ACAP3	1	-	1304538	1304775	1307071	1307156	1304085	1304143	1307768	1307818	8025	0,1	54,45	2,3	33,60	158	310	0.0160681	0.238965	0.0,0.042	0.106,0.089	-0.076	-7.6	7.6
9747	ENSG00000196305	IARS	9	-	92253361	92253453	92255534	92255604	92251807	92251885	92256679	92256800	9747	31,21	735509	10,8	443371	143	165	0.0161568	0.238965	0.046,0.045	0.025,0.024	0.021	2.1	2.1
4771	ENSG00000133597	ADCK2	7	+	140679154	140679283	140681041	140681137	140674610	140674757	140686989	140687241	4771	338212	190145	168185	150157	202	169	0.0162075	0.23912	0.598,0.55	0.484,0.496	0.084	8.4	8.4
3941	ENSG00000111321	LTBR	12	+	6388643	6388825	6390111	6390330	6388397	6388505	6390659	6391224	3941	10,8	387320	1,8	426495	255	292	0.0162729	0.239436	0.029,0.028	0.003,0.018	0.018	1.8	1.8
5688	ENSG00000050426	LETMD1	12	+	51052091	51052207	51053777	51053860	51049033	51049185	51056143	51056245	5688	76,37	26,7	91,73	16,5	189	156	0.0163621	0.239436	0.707,0.814	0.824,0.923	-0.113	-11.3	11.3
6263	ENSG00000140995	DEF8	16	+	89950066	89950328	89952557	89952682	89949416	89949513	89954242	89954376	6263	9,2	2,2	0,1	4,0	335	198	0.0162865	0.239436	0.727,0.371	0.0,1.0	0.049	4.9	4.9
9435	ENSG00000174483	BBS1	11	+	66511204	66511239	66514405	66514678	66511012	66511089	66515539	66515586	9435	3,8	115,92	0,3	103,84	108	346	0.0163493	0.239436	0.077,0.218	0.0,0.103	0.096	9.6	9.6
9843	ENSG00000141376	BCAS3	17	+	60688019	60688195	60688931	60689046	60683981	60684036	60689685	60689761	9843	2,1	3,2	0,0	5,2	249	188	0.0163424	0.239436	0.335,0.274	0.0,0.0	0.304	30.4	30.4
6378	ENSG00000114654	EFCC1	3	+	129006411	129006478	129026441	129026644	129003793	129004077	129030702	129030860	6378	10,2	67,49	6,4	15,13	140	276	0.0164471	0.240288	0.227,0.074	0.441,0.378	-0.259	-25.9	25.9
10022	ENSG00000112511	PHF1	6	+	33414965	33415144	33415260	33415329	33414724	33414829	33415589	33415670	10022	107,56	42,17	36,63	42,32	252	142	0.016475	0.240305	0.589,0.65	0.326,0.526	0.193	19.3	19.3
5938	ENSG00000161249	DMKN	19	-	35506125	35506185	35508204	35508240	35505938	35505986	35509910	35509961	5938	7,3	7,5	1,1	11,1	109	133	0.0165396	0.240856	0.55,0.423	0.1,0.55	0.162	16.2	16.2
269	ENSG00000257621	PSMA3-AS1	14	-	58285590	58285756	58290698	58290864	58273986	58274010	58291634	58291707	269	10,9	31,30	6,2	44,26	239	239	0.0167791	0.243274	0.244,0.231	0.12,0.071	0.142	14.2	14.2
5322	ENSG00000170473	PYM1	12	-	55915089	55915211	55915442	55915531	55914275	55914366	55927724	55927913	5322	2,4	0,0	3,6	4,0	162	195	0.0167407	0.243274	1.0,1.0	0.474,1.0	0.263	26.3	26.3
76	ENSG00000177479	ARIH2	3	+	48927461	48927813	48945135	48945181	48922747	48922811	48961611	48961679	76	752540	27,25	641649	13,16	425	119	0.0167868	0.243274	0.886,0.858	0.932,0.919	-0.053	-5.3	5.3
4319	ENSG00000076554	TPD52	8	-	80109827	80109935	80119814	80119884	80064477	80064593	80171424	80171508	4319	1,3	2,5	14,20	5,6	143	181	0.0168362	0.243596	0.388,0.432	0.78,0.808	-0.384	-38.4	38.4
9743	ENSG00000196305	IARS	9	-	92253361	92253446	92255534	92255620	92251807	92251885	92256679	92256800	9743	12,6	438297	0,2	238228	159	158	0.0168643	0.24361	0.027,0.02	0.0,0.009	0.019	1.9	1.9
2185	ENSG00000008513	ST3GAL1	8	-	133506296	133506376	133507198	133507321	133499134	133499189	133545773	133545926	2185	5,1	0,0	20,9	2,2	196	153	0.0169375	0.244275	1.0,1.0	0.886,0.778	0.168	16.8	16.8
2911	ENSG00000108509	CAMTA2	17	-	4981677	4981831	4982088	4982160	4981224	4981359	4982756	4982892	2911	22,12	107,59	42,40	112115	145	227	0.0170399	0.245213	0.244,0.242	0.37,0.353	-0.118	-11.8	11.8
7317	ENSG00000169241	SLC50A1	1	+	155136285	155136376	155136827	155136951	155135866	155135991	155137560	155137722	7317	134105	444360	166175	428396	164	197	0.0170571	0.245213	0.266,0.259	0.318,0.347	-0.07	-7	7
7340	ENSG00000101849	TBL1X	X	+	9481524	9481638	9491365	9491513	9463294	9463462	9501779	9501849	7340	26,12	0,5	3,2	0,0	187	221	0.0170867	0.245245	1.0,0.739	1.0,1.0	-0.131	-13.1	13.1
506	ENSG00000137814	HAUS2	15	+	42559338	42559408	42560781	42560870	42558197	42558290	42561269	42561402	506	75,31	31,15	52,48	7,14	143	162	0.0171349	0.245545	0.733,0.701	0.894,0.795	-0.128	-12.8	12.8
5712	ENSG00000141380	SS18	18	-	26079010	26079125	26081224	26081365	26078075	26078160	26087500	26087577	5712	6,2	5,4	1,1	5,6	214	188	0.0172273	0.246477	0.513,0.305	0.149,0.128	0.271	27.1	27.1
7406	ENSG00000177565	TBL1XR1	3	-	177098465	177098541	177160870	177160988	177064919	177065022	177197120	177197225	7406	7,16	242184	12,22	162151	191	149	0.0172568	0.246507	0.022,0.064	0.055,0.102	-0.036	-3.6	3.6
6127	ENSG00000135596	MICAL1	6	-	109449274	109449481	109449656	109449783	109448731	109448879	109449969	109450085	6127	85,72	30,23	90136	17,25	200	280	0.0173489	0.247428	0.799,0.814	0.881,0.884	-0.076	-7.6	7.6
2870	ENSG00000243716	NPIPB5	16	+	22519137	22519269	22519328	22519414	22513763	22513921	22523819	22523948	2870	2,4	0,2	1,0	0,2	205	159	0.0173945	0.247686	1.0,0.608	1.0,0.0	0.304	30.4	30.4
2438	ENSG00000160688	FLAD1	1	+	154992564	154992673	154992712	154992786	154990158	154990257	154992901	154993111	2438	5,6	12,5	6,0	19,19	182	147	0.0174777	0.248084	0.252,0.492	0.203,0.0	0.27	27	27
2791	ENSG00000273173	SNURF	15	+	24974397	24974456	24975357	24975509	24967931	24968082	24976304	24976416	2791	11,15	20691496	16,24	15411352	132	225	0.0174645	0.248084	0.009,0.017	0.017,0.029	-0.01	-1	1
4336	ENSG00000154723	ATP5J	21	-	25733214	25733360	25734169	25734244	25729630	25729801	25734852	25734904	4336	2,1	7,3	0,1	9,9	148	219	0.0176452	0.249872	0.297,0.33	0.0,0.141	0.243	24.3	24.3
6266	ENSG00000140995	DEF8	16	+	89950066	89950306	89952561	89952682	89949416	89949513	89954242	89954376	6266	8,2	2,2	0,1	4,0	313	194	0.0176593	0.249872	0.713,0.383	0.0,1.0	0.048	4.8	4.8
3757	ENSG00000146963	LUC7L2	7	+	139376061	139376156	139398598	139398697	139359907	139360322	139402136	139402247	3757	176149	529369	188166	351352	168	172	0.0177104	0.250201	0.254,0.292	0.354,0.326	-0.067	-6.7	6.7
9600	ENSG00000088727	KIF9	3	-	47280951	47281195	47282055	47282272	47277281	47277379	47282494	47282847	9600	3,3	25,13	0,1	2,8	290	317	0.0177535	0.250417	0.116,0.201	0.0,0.12	0.099	9.9	9.9
2806	ENSG00000162066	AMDHD2	16	+	2528628	2528718	2528990	2529095	2528351	2528559	2529474	2531422	2806	1,5	52,49	9,4	37,34	163	178	0.0179248	0.252039	0.021,0.1	0.21,0.114	-0.102	-10.2	10.2
5825	ENSG00000159199	ATP5G1	17	+	48893408	48893456	48894371	48894449	48892796	48892840	48895182	48895334	5825	89,62	10,4	108,90	15,23	121	151	0.0179527	0.252039	0.917,0.951	0.9,0.83	0.069	6.9	6.9
6265	ENSG00000140995	DEF8	16	+	89950066	89950306	89952557	89952682	89949416	89949513	89954242	89954376	6265	8,2	2,2	0,1	4,0	313	198	0.0179304	0.252039	0.717,0.387	0.0,1.0	0.052	5.2	5.2
3765	ENSG00000240291	RP11-499P20.2	10	-	18518610	18518830	18533036	18533100	18513114	18513660	18539193	18539299	3765	3,0	2,3	1,0	0,1	137	293	0.0180706	0.25251	0.762,0.0	1.0,0.0	-0.119	-11.9	11.9
504	ENSG00000137814	HAUS2	15	+	42558197	42558290	42559338	42559408	42548837	42548965	42560781	42560870	504	38,16	27,13	33,29	9,12	166	143	0.0180626	0.25251	0.548,0.515	0.76,0.676	-0.186	-18.6	18.6
9436	ENSG00000174483	BBS1	11	+	66511204	66511239	66514505	66514678	66511011	66511089	66515539	66515586	9436	3,8	74,52	0,3	62,52	108	246	0.0180454	0.25251	0.085,0.259	0.0,0.116	0.114	11.4	11.4
3966	ENSG00000109466	KLHL2	4	+	165228806	165228913	165238777	165238899	165219933	165220059	165263196	165263359	3966	18,10	25,10	5,10	18,28	180	195	0.0182231	0.253851	0.438,0.52	0.231,0.279	0.224	22.4	22.4
5523	ENSG00000176261	ZBTB8OS	1	-	32633644	32633727	32634767	32634792	32631826	32631879	32650432	32650535	5523	23,16	104,64	10,12	109,80	98	156	0.0182225	0.253851	0.26,0.285	0.127,0.193	0.112	11.2	11.2
4645	ENSG00000131941	RHPN2	19	-	33021570	33021646	33026503	33026632	33012646	33012724	33044248	33044364	4645	92,64	31,25	88,82	46,57	202	149	0.0184762	0.256629	0.686,0.654	0.585,0.515	0.12	12	12
6180	ENSG00000175309	PHYKPL	5	-	178224654	178224729	178225354	178225599	178224511	178224564	178229939	178230099	6180	56,38	9,4	11,8	5,4	318	148	0.0184796	0.256629	0.743,0.816	0.506,0.482	0.285	28.5	28.5
2448	ENSG00000110931	CAMKK2	12	-	121270897	121270945	121274055	121274585	121269527	121269581	121297538	121298057	2448	348291	50,44	379532	32,55	603	121	0.018543	0.25686	0.583,0.57	0.704,0.66	-0.105	-10.5	10.5
464	ENSG00000139644	TMBIM6	12	+	49743419	49743565	49749623	49749856	49741573	49741611	49752463	49752549	464	1,1	5,4	2,3	0,4	219	306	0.018582	0.25686	0.218,0.259	1.0,0.512	-0.518	-51.8	51.8
5488	ENSG00000228775	WEE2-AS1	7	-	141727203	141727378	141727553	141727642	141723915	141724024	141727991	141728145	5488	4,0	15,12	0,0	1,1	162	248	0.0185633	0.25686	0.29,0.0	0.0,0.0	0.145	14.5	14.5
8382	ENSG00000089356	FXYD3	19	+	35117256	35117378	35119167	35119251	35116261	35116359	35119362	35119416	8382	1,0	4,7	2,2	4,8	195	157	0.0186321	0.257158	0.168,0.0	0.287,0.168	-0.143	-14.3	14.3
6951	ENSG00000137996	RTCA	1	+	100267165	100267245	100267499	100267538	100266523	100266624	100268151	100268295	6951	2,2	6,12	0,0	13,11	153	112	0.0187111	0.257851	0.196,0.109	0.0,0.0	0.152	15.2	15.2
5360	ENSG00000064607	SUGP2	19	-	19004167	19004646	19008316	19008417	19001612	19001674	19009854	19010342	5360	53,28	452356	43,30	579593	174	552	0.0187465	0.257943	0.271,0.2	0.191,0.138	0.071	7.1	7.1
2843	ENSG00000157326	DHRS4	14	+	23959901	23960003	23965761	23965832	23955034	23955212	23965931	23965983	2843	23,15	19,12	27,27	10,9	175	144	0.0188166	0.2584	0.499,0.507	0.69,0.712	-0.198	-19.8	19.8
5199	ENSG00000140612	SEC11A	15	-	84687624	84687774	84691534	84691644	84670724	84670782	84716024	84716127	5199	351271	466249	408350	327272	183	223	0.018866	0.2584	0.479,0.57	0.603,0.611	-0.083	-8.3	8.3
9433	ENSG00000182165	TP53TG1	7	-	87326262	87326449	87329934	87330094	87325349	87325444	87341522	87341684	9433	3,0	7,7	3,3	1,4	233	260	0.0188413	0.2584	0.324,0.0	0.77,0.456	-0.451	-45.1	45.1
3927	ENSG00000154065	ANKRD29	18	-	23634050	23634149	23638848	23638943	23629852	23629951	23646188	23646287	3927	24,16	57,39	16,12	70,63	168	172	0.019014	0.260031	0.301,0.296	0.19,0.163	0.122	12.2	12.2
2443	ENSG00000164024	METAP1	4	+	99036042	99036089	99037766	99037941	99035399	99035460	99039373	99039465	2443	0,0	4,4	3,0	2,3	120	248	0.0191632	0.260938	0.0,0.0	0.756,0.0	-0.378	-37.8	37.8
4960	ENSG00000122085	MTERF4	2	-	241094276	241094432	241097242	241097427	241089979	241090044	241102252	241102332	4960	172152	129,97	147134	70,62	258	229	0.0191286	0.260938	0.542,0.582	0.651,0.657	-0.092	-9.2	9.2
7212	ENSG00000254996	ANKHD1-EIF4EBP3	5	+	140464666	140464776	140472238	140472295	140459163	140459355	140482579	140482667	7212	317202	36,28	227234	15,18	183	130	0.0192068	0.260938	0.862,0.837	0.915,0.902	-0.059	-5.9	5.9
8178	ENSG00000152348	ATG10	5	+	82058494	82058602	82164398	82164537	81987558	81987678	82178489	82178587	8178	50,30	39,30	23,23	42,32	181	212	0.0192005	0.260938	0.6,0.539	0.391,0.457	0.145	14.5	14.5
8777	ENSG00000042753	AP2S1	19	-	46845992	46846142	46850133	46850288	46839464	46839578	46850763	46850766	8777	411256	16641075	218190	11371093	228	223	0.0192255	0.260938	0.195,0.189	0.158,0.145	0.041	4.1	4.1
6217	ENSG00000105048	TNNT1	19	-	55140882	55140912	55145543	55145565	55137960	55138074	55146680	55146707	6217	1,1	7,9	3,4	3,9	95	103	0.0192889	0.26101	0.134,0.108	0.52,0.325	-0.301	-30.1	30.1
6570	ENSG00000137822	TUBGCP4	15	+	43401715	43401850	43403682	43403881	43400043	43400221	43404412	43404552	6570	38,18	44,37	34,42	31,23	208	272	0.0192687	0.26101	0.53,0.389	0.589,0.705	-0.188	-18.8	18.8
1340	ENSG00000234741	GAS5	1	-	173864674	173864704	173865228	173865282	173864256	173864304	173865470	173865547	1340	943500	25,10	358271	5,2	127	103	0.0194471	0.262755	0.968,0.976	0.983,0.991	-0.015	-1.5	1.5
5487	ENSG00000074603	DPP8	15	-	65487689	65487818	65490188	65490299	65485098	65485160	65497863	65498032	5487	58,51	88,64	71,70	71,50	184	202	0.0195755	0.263709	0.42,0.467	0.523,0.606	-0.121	-12.1	12.1
6989	ENSG00000139835	GRTP1	13	-	113351792	113351958	113353768	113353885	113350848	113350973	113355322	113355481	6989	9,2	18,21	2,0	12,10	190	239	0.0195764	0.263709	0.386,0.107	0.173,0.0	0.16	16	16
1702	ENSG00000135535	CD164	6	-	109370410	109370467	109376073	109376112	109366517	109369017	109377899	109377971	1702	358263	465311	183201	363295	112	130	0.0196952	0.264912	0.472,0.495	0.369,0.442	0.078	7.8	7.8
5530	ENSG00000176261	ZBTB8OS	1	-	32627507	32627544	32634767	32634792	32621829	32621948	32650432	32650535	5530	21,16	86,48	10,9	82,58	98	110	0.0197288	0.264967	0.215,0.272	0.12,0.148	0.109	10.9	10.9
5564	ENSG00000162542	TMCO4	1	-	19793431	19793648	19799173	19799349	19787025	19787117	19799854	19799945	5564	4,6	16,12	4,7	4,4	249	290	0.0198392	0.265958	0.226,0.368	0.538,0.671	-0.308	-30.8	30.8
5711	ENSG00000141380	SS18	18	-	26079010	26079125	26080304	26080423	26078075	26078160	26087500	26087577	5711	6,4	5,4	0,3	5,6	192	188	0.0198913	0.265958	0.54,0.495	0.0,0.329	0.353	35.3	35.3
8113	ENSG00000151208	DLG5	10	-	77845210	77845437	77848200	77848327	77843446	77843706	77853353	77853537	8113	7,2	0,1	4,5	1,3	200	300	0.0198847	0.265958	1.0,0.75	0.857,0.714	0.09	9	9
4306	ENSG00000276418	RP11-26J3.4	8	-	80002998	80003180	80042619	80042668	79958256	79958435	80051526	80051628	4306	493336	251172	356392	256260	122	255	0.0200792	0.267276	0.804,0.803	0.744,0.759	0.052	5.2	5.2
6928	ENSG00000078967	UBE2D4	7	+	43945488	43945635	43947158	43947229	43942953	43943031	43948631	43948737	6928	5,1	2,2	2,0	5,2	220	144	0.0200549	0.267276	0.621,0.247	0.207,0.0	0.331	33.1	33.1
8187	ENSG00000165240	ATP7A	X	+	77922998	77923100	77962622	77962814	77910655	77910835	77971620	77971761	8187	1,0	20,11	4,0	10,9	175	265	0.0200518	0.267276	0.07,0.0	0.377,0.0	-0.153	-15.3	15.3
3965	ENSG00000184047	DIABLO	12	-	122224511	122224644	122224644	122224748	122218265	122218397	122225964	122226052	3965	52,27	220192	43,51	148162	177	206	0.0201493	0.267418	0.216,0.141	0.253,0.268	-0.082	-8.2	8.2
4872	ENSG00000254870	ATP6V1G2-DDX39B	6	-	31534485	31534505	31534631	31534753	31532779	31532911	31535366	31535485	4872	77,44	0,1	43,51	0,5	195	93	0.0201463	0.267418	1.0,0.955	1.0,0.829	0.063	6.3	6.3
4954	ENSG00000101363	MANBAL	20	+	37297349	37297534	37298762	37298879	37289662	37289686	37301207	37301413	4954	53,37	133,89	15,20	76,72	258	190	0.0202354	0.267769	0.227,0.234	0.127,0.17	0.082	8.2	8.2
7155	ENSG00000179818	PCBP1-AS1	2	-	70055713	70055910	70059642	70059680	70053730	70053792	70083537	70083687	7155	1,2	8,4	1,0	7,5	111	270	0.0202269	0.267769	0.233,0.549	0.258,0.0	0.262	26.2	26.2
5416	ENSG00000163517	HDAC11	3	+	13483463	13483564	13501870	13501933	13481245	13481394	13502883	13502980	5416	47,20	18,16	12,11	24,10	174	136	0.0204626	0.270377	0.671,0.494	0.281,0.462	0.211	21.1	21.1
7636	ENSG00000137955	RABGGTB	1	+	75789158	75789356	75790015	75790057	75787522	75787604	75790151	75790274	7636	391268	13,5	383358	5,3	271	115	0.0205524	0.270767	0.927,0.958	0.97,0.981	-0.033	-3.3	3.3
8628	ENSG00000172493	AFF1	4	+	87084119	87084164	87089983	87090070	87046694	87047594	87091792	87091829	8628	6,5	30,27	13,11	26,24	118	160	0.0205342	0.270767	0.213,0.201	0.404,0.383	-0.186	-18.6	18.6
7882	ENSG00000111445	RFC5	12	+	118017689	118017815	118017994	118018053	118016703	118016892	118019071	118019136	7882	1,2	9,5	3,3	5,0	199	132	0.0205975	0.270964	0.069,0.21	0.285,1.0	-0.503	-50.3	50.3
5102	ENSG00000117448	AKR1A1	1	+	45552435	45552563	45561788	45561878	45550965	45551155	45566568	45566688	5102	244188	404305	257307	595647	201	163	0.0207056	0.271988	0.329,0.333	0.259,0.278	0.063	6.3	6.3
10086	ENSG00000172366	FAM195A	16	+	647416	647544	647782	647849	642119	642249	648119	648437	10086	189154	5,12	252303	3,8	201	140	0.0207388	0.272027	0.963,0.899	0.983,0.963	-0.042	-4.2	4.2
4727	ENSG00000072210	ALDH3A2	17	+	19672508	19672721	19673403	19673584	19671798	19671956	19675557	19675907	4727	16,12	7,5	2,6	5,7	286	254	0.0208321	0.272852	0.67,0.681	0.262,0.432	0.329	32.9	32.9
6434	ENSG00000102898	NUTF2	16	+	67847277	67847456	67865101	67865229	67846934	67846985	67868339	67868411	6434	24,17	564321	11,19	556625	252	201	0.0209216	0.273228	0.033,0.041	0.016,0.024	0.017	1.7	1.7
7759	ENSG00000090266	NDUFB2	7	+	140697355	140697391	140700869	140700959	140696991	140697074	140702865	140703010	7759	1,0	25,10	1,4	29,22	109	163	0.0208928	0.273228	0.056,0.0	0.049,0.214	-0.104	-10.4	10.4
2224	ENSG00000272896	RP11-216L13.17	9	+	136791625	136791777	136791946	136792030	136791378	136791424	136792250	136792358	2224	55,66	619409	127126	812687	225	157	0.0209747	0.273524	0.058,0.101	0.098,0.113	-0.026	-2.6	2.6
117	ENSG00000135250	SRPK2	7	-	105268805	105268869	105306435	105306571	105203693	105203785	105388647	105388702	117	9,1	19,11	12,11	14,11	209	137	0.021196	0.274814	0.237,0.056	0.36,0.396	-0.232	-23.2	23.2
2563	ENSG00000134759	ELP2	18	+	36138794	36138872	36139418	36139613	36138269	36138426	36141136	36141201	2563	78,55	18,10	46,61	7,3	151	268	0.0211745	0.274814	0.885,0.907	0.921,0.973	-0.051	-5.1	5.1
7298	ENSG00000174652	ZNF266	19	-	9418761	9418884	9419050	9419143	9418508	9418631	9419216	9419289	7298	15,7	24,30	2,5	34,20	166	196	0.0211865	0.274814	0.425,0.216	0.065,0.228	0.174	17.4	17.4
7314	ENSG00000169241	SLC50A1	1	+	155136245	155136376	155136827	155136951	155135866	155135991	155137560	155137722	7314	142116	444360	180183	428396	204	197	0.0211144	0.274814	0.236,0.237	0.289,0.309	-0.063	-6.3	6.3
6409	ENSG00000104147	OIP5	15	-	41313272	41313354	41319657	41319780	41309267	41309849	41331914	41331981	6409	29,28	40,25	34,28	19,16	196	155	0.0212922	0.275663	0.364,0.47	0.586,0.581	-0.166	-16.6	16.6
2257	ENSG00000262879	RP11-156P1.3	17	-	47035043	47035126	47054117	47054213	47033277	47033381	47056459	47056753	2257	35,17	5,1	10,8	0,1	169	156	0.0213992	0.275925	0.866,0.94	1.0,0.881	-0.037	-3.7	3.7
5479	ENSG00000255624	RP11-564D11.3	10	+	122883724	122883931	122884716	122884852	122881597	122881667	122888268	122888723	5479	0,2	22,11	3,3	15,12	280	209	0.0213724	0.275925	0.0,0.119	0.13,0.157	-0.084	-8.4	8.4
8373	ENSG00000115648	MLPH	2	+	237527376	237527516	237534563	237534647	237525600	237525805	237540347	237540533	8373	519429	63,47	359436	59,77	213	157	0.0214045	0.275925	0.859,0.871	0.818,0.807	0.052	5.2	5.2
1890	ENSG00000110921	MVK	12	+	109579801	109579946	109581394	109581550	109575997	109576145	109586021	109586125	1890	32,30	33,39	88,94	53,72	218	229	0.0214877	0.276601	0.505,0.447	0.636,0.578	-0.131	-13.1	13.1
4343	ENSG00000154723	ATP5J	21	-	25733267	25733360	25734169	25734398	25729630	25729801	25734852	25734904	4343	5,3	2,2	5,0	9,4	302	166	0.0216974	0.278501	0.579,0.452	0.234,0.0	0.398	39.8	39.8
4344	ENSG00000154723	ATP5J	21	-	25733267	25733360	25734332	25734398	25729630	25729801	25734852	25734904	4344	17,17	2,2	23,11	9,4	139	166	0.0216721	0.278501	0.91,0.91	0.753,0.767	0.15	15	15
2385	ENSG00000105640	RPL18A	19	+	17861292	17861307	17861424	17861563	17859931	17859974	17862093	17862223	2385	7,4	3,5	4,1	10,6	88	212	0.0221699	0.28416	0.849,0.658	0.491,0.286	0.365	36.5	36.5
1729	ENSG00000266560	RP11-1007I13.4	X	-	152135989	152136080	152136329	152136499	152135760	152135834	152136870	152136969	1729	7,7	139,79	3,1	87,88	243	164	0.0223065	0.284727	0.033,0.056	0.023,0.008	0.029	2.9	2.9
4566	ENSG00000267261	CTD-2132N18.3	17	-	42131606	42131822	42147285	42147472	42130336	42130590	42154892	42154916	4566	8,2	2,3	2,0	3,2	260	289	0.0223091	0.284727	0.816,0.426	0.426,0.0	0.408	40.8	40.8
7821	ENSG00000164828	SUN1	7	+	849922	850033	851383	851482	843340	843520	851949	852043	7821	70,51	62,50	51,44	73,69	184	172	0.0222822	0.284727	0.513,0.488	0.395,0.373	0.116	11.6	11.6
8923	ENSG00000138709	LARP1B	4	+	128207255	128207383	128209855	128209993	128200520	128200665	128220354	128220440	8923	12,16	43,31	17,16	19,20	201	211	0.0223804	0.28523	0.227,0.351	0.484,0.456	-0.181	-18.1	18.1
2902	ENSG00000174567	GOLT1A	1	-	204199199	204199258	204201632	204201811	204198159	204198496	204202895	204202987	2902	160118	9,3	106102	3,0	252	132	0.0224424	0.285616	0.903,0.954	0.949,1.0	-0.046	-4.6	4.6
116	ENSG00000135250	SRPK2	7	-	105268805	105268869	105306545	105306571	105203693	105203785	105388647	105388702	116	2,0	19,11	2,4	14,11	99	137	0.0227002	0.288002	0.127,0.0	0.165,0.335	-0.186	-18.6	18.6
2046	ENSG00000115541	HSPE1	2	+	197500699	197500918	197501077	197501237	197500139	197500439	197503038	197503128	2046	33,33	1054714	35,31	14681349	292	233	0.0227261	0.288002	0.024,0.036	0.019,0.018	0.011	1.1	1.1
9744	ENSG00000196305	IARS	9	-	92253361	92253446	92255534	92255604	92251807	92251885	92256679	92256800	9744	31,21	438297	10,8	238228	143	158	0.0226912	0.288002	0.073,0.072	0.044,0.037	0.032	3.2	3.2
4951	ENSG00000101363	MANBAL	20	+	37297325	37297534	37298762	37298879	37289662	37289686	37301207	37301413	4951	60,40	133,89	16,24	76,72	282	190	0.0228403	0.289043	0.233,0.232	0.124,0.183	0.079	7.9	7.9
252	ENSG00000179178	TMEM125	1	+	43271033	43271253	43272183	43272339	43270680	43270793	43272577	43274002	252	129119	531434	53,70	282397	293	229	0.0229288	0.289079	0.16,0.176	0.128,0.121	0.043	4.3	4.3
4275	ENSG00000125459	MSTO1	1	+	155611215	155611241	155611548	155611603	155611038	155611108	155611688	155611827	4275	0,1	7,1	3,1	4,8	99	128	0.0229397	0.289079	0.0,0.564	0.492,0.139	-0.034	-3.4	3.4
9119	ENSG00000143207	RFWD2	1	-	176116623	176116681	176149005	176149074	176085865	176085890	176162868	176162988	9119	32,14	41,41	40,38	33,37	142	131	0.0229259	0.289079	0.419,0.24	0.528,0.487	-0.178	-17.8	17.8
4662	ENSG00000186635	ARAP1	11	-	72712195	72712339	72712437	72713243	72711429	72711499	72714151	72714321	4662	80,51	114,75	95,82	77,91	879	217	0.0230116	0.289578	0.148,0.144	0.233,0.182	-0.062	-6.2	6.2
7542	ENSG00000163512	AZI2	3	-	28337525	28337707	28337936	28338036	28336736	28336885	28338492	28338615	7542	235150	11,4	142106	2,0	173	255	0.0230584	0.289762	0.969,0.982	0.991,1.0	-0.02	-2	2
4741	ENSG00000156398	SFXN2	10	+	102715222	102715328	102717702	102717780	102714635	102714681	102726611	102726797	4741	3,8	2,0	3,8	9,2	179	151	0.0231279	0.29023	0.559,1.0	0.219,0.771	0.285	28.5	28.5
3518	ENSG00000056998	GYG2	X	+	2843212	2843354	2853979	2854154	2830060	2830195	2854992	2855155	3518	5,2	8,1	4,2	2,0	215	248	0.0232445	0.291286	0.419,0.698	0.698,1.0	-0.29	-29	29
3833	ENSG00000165695	AK8	9	-	132866903	132866953	132875114	132875235	132863664	132863778	132878171	132878777	3833	4,0	1,1	0,0	1,3	194	123	0.0233267	0.291908	0.717,0.0	0.0,0.0	0.358	35.8	35.8
4171	ENSG00000052841	TTC17	11	+	43370078	43370385	43373506	43373669	43358953	43359113	43379232	43379322	4171	5,7	0,1	12,5	4,0	380	236	0.0234239	0.292127	1.0,0.813	0.651,1.0	0.081	8.1	8.1
759	ENSG00000139410	SDSL	12	+	113423494	113423645	113424052	113424117	113422410	113422477	113427961	113428156	759	2,0	1,1	4,4	0,0	224	138	0.0234417	0.292127	0.552,0.0	1.0,1.0	-0.724	-72.4	72.4
7706	ENSG00000169398	PTK2	8	-	140830471	140830526	140846259	140846322	140818879	140819020	140846598	140846678	7706	56,39	61,44	65,56	47,34	136	128	0.0233997	0.292127	0.464,0.455	0.566,0.608	-0.127	-12.7	12.7
7287	ENSG00000146802	TMEM168	7	-	112787808	112788045	112789277	112789414	112783697	112784953	112790159	112790393	7287	4,2	7,3	5,6	2,2	210	310	0.0234974	0.292416	0.458,0.496	0.787,0.816	-0.325	-32.5	32.5
3923	ENSG00000120697	ALG5	13	-	36971976	36972036	36985626	36985740	36952513	36952599	36989483	36989555	3923	164145	10,3	160116	2,2	187	133	0.023802	0.295796	0.921,0.972	0.983,0.976	-0.033	-3.3	3.3
783	ENSG00000185684	EP400NL	12	+	132109767	132109832	132114457	132114545	132108571	132108682	132120419	132120601	783	2,5	19,14	10,4	11,8	138	161	0.0239583	0.297083	0.109,0.294	0.515,0.368	-0.24	-24	24
9395	ENSG00000158019	BRE	2	+	28310081	28310153	28327273	28327447	28298337	28298491	28338449	28338901	9395	15,11	71,52	17,15	39,36	145	247	0.0239717	0.297083	0.265,0.265	0.426,0.415	-0.155	-15.5	15.5
8342	ENSG00000101160	CTSZ	20	-	58997854	58997954	58999234	58999380	58997602	58997753	59001464	59001644	8342	0,6	7,3	0,1	1,3	219	173	0.0240197	0.297269	0.0,0.612	0.0,0.208	0.202	20.2	20.2
1239	ENSG00000211455	STK38L	12	+	27297709	27297854	27300553	27300601	27244307	27244332	27302136	27302188	1239	72,48	8,3	63,75	3,1	218	121	0.0240686	0.297464	0.833,0.899	0.921,0.977	-0.083	-8.3	8.3
9185	ENSG00000143458	GABPB2	1	+	151090405	151090573	151093191	151093386	151088189	151088297	151097851	151098002	9185	46,33	67,45	23,43	18,35	241	268	0.0241076	0.297536	0.433,0.449	0.587,0.577	-0.141	-14.1	14.1
2403	ENSG00000176986	SEC24C	10	+	73746804	73747004	73751107	73751243	73744383	73744437	73759621	73759794	2403	202157	128103	182231	94,92	273	209	0.0242569	0.297597	0.547,0.539	0.597,0.658	-0.084	-8.4	8.4
5565	ENSG00000162542	TMCO4	1	-	19793431	19793648	19798136	19798215	19787025	19787117	19799854	19799917	5565	11,14	16,12	7,13	4,4	152	290	0.0242532	0.297597	0.567,0.69	0.77,0.861	-0.187	-18.7	18.7
6009	ENSG00000143164	DCAF6	1	+	168004532	168004793	168022987	168023047	168003869	168003989	168038370	168038488	6009	658471	33,34	831861	72,78	334	133	0.0242362	0.297597	0.888,0.847	0.821,0.815	0.049	4.9	4.9
7234	ENSG00000077232	DNAJC10	2	+	182732482	182732542	182736248	182736386	182731029	182731107	182740298	182740388	7234	2,3	405290	6,3	184160	133	211	0.0242781	0.297597	0.008,0.016	0.049,0.029	-0.027	-2.7	2.7
7657	ENSG00000224531	SMIM13	6	+	11117362	11117492	11119716	11119776	11094230	11094389	11134402	11134987	7657	1,1	3,2	2,3	1,1	203	133	0.0242771	0.297597	0.179,0.247	0.567,0.663	-0.402	-40.2	40.2
2409	ENSG00000124222	STX16	20	+	58659589	58659634	58667200	58667318	58652072	58652087	58667489	58667597	2409	17,9	8,4	7,5	7,11	118	191	0.0244059	0.298349	0.775,0.785	0.618,0.424	0.259	25.9	25.9
7988	ENSG00000115241	PPM1G	2	-	27382531	27382605	27383365	27383600	27382125	27382228	27383951	27384092	7988	881625	2,0	921932	12,7	308	147	0.0243777	0.298349	0.995,1.0	0.973,0.985	0.019	1.9	1.9
8188	ENSG00000165240	ATP7A	X	+	78020944	78021079	78029249	78029444	78020243	78020398	78031399	78031582	8188	43,34	102,61	19,23	22,26	208	268	0.0244421	0.298386	0.352,0.418	0.527,0.533	-0.145	-14.5	14.5
4688	ENSG00000114956	DGUOK	2	+	73946718	73946888	73957124	73957240	73926825	73927052	73958145	73958245	4688	194124	124,89	164144	84,59	243	189	0.0245219	0.298954	0.549,0.52	0.603,0.655	-0.095	-9.5	9.5
4177	ENSG00000106012	IQCE	7	+	2567024	2567163	2568953	2569066	2559051	2559217	2571525	2571654	4177	1,0	1,1	1,2	2,4	212	186	0.0245633	0.299053	0.467,0.0	0.305,0.305	-0.071	-7.1	7.1
4564	ENSG00000267261	CTD-2132N18.3	17	-	42133198	42133366	42147285	42147472	42130336	42130590	42154892	42154916	4564	8,2	3,2	2,0	1,5	260	241	0.0246807	0.300026	0.712,0.481	0.65,0.0	0.272	27.2	27.2
8390	ENSG00000270011	ZNF559-ZNF177	19	+	9341101	9341184	9364861	9364948	9338493	9338582	9376315	9376423	8390	3,2	3,2	1,1	5,6	156	160	0.0247434	0.300026	0.506,0.506	0.17,0.146	0.348	34.8	34.8
9508	ENSG00000153179	RASSF3	12	+	64629123	64629244	64674230	64674389	64610618	64610743	64684786	64684894	9508	10,8	4,4	23,13	3,1	194	232	0.0247107	0.300026	0.749,0.705	0.902,0.94	-0.194	-19.4	19.4
5030	ENSG00000269955	C7orf55-LUC7L2	7	+	139363175	139363259	139371386	139371463	139360204	139360322	139376061	139376156	5030	39,39	10,12	27,39	16,22	157	150	0.0247919	0.300209	0.788,0.756	0.617,0.629	0.149	14.9	14.9
5091	ENSG00000144331	ZNF385B	2	-	179651051	179651166	179672682	179672795	179544826	179544969	179769502	179769802	5091	2,2	1,0	5,1	4,0	186	188	0.0249348	0.30032	0.669,1.0	0.558,1.0	0.055	5.5	5.5
5103	ENSG00000117448	AKR1A1	1	+	45552415	45552563	45561788	45561878	45550965	45551155	45566568	45566688	5103	110,84	404305	113131	595647	221	163	0.0249117	0.30032	0.167,0.169	0.123,0.13	0.042	4.2	4.2
6419	ENSG00000161405	IKZF3	17	-	39777650	39777767	39792672	39792933	39765283	39766493	39829386	39829488	6419	9,7	1,1	10,10	5,5	334	190	0.0248818	0.30032	0.837,0.799	0.532,0.532	0.286	28.6	28.6
845	ENSG00000198874	TYW1	7	+	67056196	67056260	67059817	67059915	67055834	67055887	67067284	67067403	845	2,1	2,3	1,0	1,2	137	171	0.0248937	0.30032	0.555,0.294	0.555,0.0	0.147	14.7	14.7
1566	ENSG00000226688	ENTPD1-AS1	10	-	95897527	95897679	95898886	95899018	95876517	95876660	95904829	95904938	1566	5,13	17,10	14,27	10,7	205	225	0.0251329	0.301691	0.244,0.588	0.606,0.809	-0.292	-29.2	29.2
9186	ENSG00000143458	GABPB2	1	+	151090405	151090573	151093191	151093386	151088469	151088517	151097851	151098002	9186	32,21	67,44	16,31	18,35	241	268	0.0251103	0.301691	0.347,0.347	0.497,0.496	-0.15	-15	15
9297	ENSG00000144445	KANSL1L	2	-	210075551	210075756	210098085	210098207	210043432	210044104	210104103	210104301	9297	80,56	65,46	44,45	57,60	195	278	0.0251493	0.301691	0.637,0.634	0.524,0.517	0.115	11.5	11.5
9179	ENSG00000123983	ACSL3	2	+	222887829	222887888	222900673	222900780	222860933	222861258	222908732	222909150	9179	496444	337260	8721208	457541	132	180	0.0251929	0.301811	0.667,0.7	0.722,0.753	-0.054	-5.4	5.4
9408	ENSG00000078369	GNB1	1	-	1847877	1848036	1879786	1879902	1839189	1839238	1890819	1890836	9408	4,9	14,8	14,7	7,3	189	232	0.0252616	0.302231	0.26,0.58	0.711,0.741	-0.306	-30.6	30.6
1567	ENSG00000226688	ENTPD1-AS1	10	-	95897557	95897679	95898886	95899018	95876517	95876660	95904829	95904938	1567	5,13	12,10	14,27	9,6	205	195	0.0253283	0.302234	0.284,0.553	0.597,0.811	-0.285	-28.5	28.5
9853	ENSG00000092841	MYL6	12	+	56159588	56159622	56159622	56159724	56158683	56158711	56159974	56160148	9853	3,3	484312	7,9	426404	107	175	0.0253291	0.302234	0.01,0.015	0.026,0.035	-0.018	-1.8	1.8
4328	ENSG00000154723	ATP5J	21	-	25733267	25733363	25734169	25734375	25729630	25729801	25734852	25734904	4328	5,2	1,2	3,4	8,13	279	169	0.0254526	0.30326	0.752,0.377	0.185,0.157	0.394	39.4	39.4
4962	ENSG00000122085	MTERF4	2	-	241094276	241094429	241097242	241097427	241089979	241090044	241102252	241102332	4962	172152	121,90	147134	68,57	258	226	0.0255163	0.30326	0.555,0.597	0.654,0.673	-0.087	-8.7	8.7
6007	ENSG00000143164	DCAF6	1	+	168004581	168004793	168022987	168023047	168003869	168003989	168038370	168038488	6007	395278	33,34	493512	72,78	285	133	0.0255159	0.30326	0.848,0.792	0.762,0.754	0.062	6.2	6.2
1189	ENSG00000142192	APP	21	-	25997359	25997416	26000014	26000182	25982343	25982477	26021839	26022042	1189	39213138	105,89	29773145	141,91	241	130	0.0256925	0.30495	0.953,0.95	0.919,0.949	0.018	1.8	1.8
3777	ENSG00000250420	AACSP1	5	-	178776141	178776276	178781086	178781213	178775266	178775336	178797530	178797611	3777	5,5	61,58	1,1	38,32	200	208	0.0258431	0.305929	0.079,0.082	0.027,0.031	0.052	5.2	5.2
7586	ENSG00000047621	C12orf4	12	-	4505936	4506042	4508877	4509010	4505305	4505380	4517060	4517189	7586	0,2	2,5	2,2	4,0	206	179	0.02582	0.305929	0.0,0.258	0.303,1.0	-0.522	-52.2	52.2
3933	ENSG00000099341	PSMD8	19	+	38381148	38381312	38381752	38381824	38380898	38380999	38382116	38382228	3933	2,3	1,1	1,0	0,1	237	145	0.0258773	0.305931	0.55,0.647	1.0,0.0	0.099	9.9	9.9
993	ENSG00000137337	MDC1	6	-	30715587	30715707	30716881	30717083	30715039	30715178	30717244	30717889	993	2,9	1,1	3,13	6,4	275	193	0.0260046	0.307032	0.584,0.863	0.26,0.695	0.246	24.6	24.6
2186	ENSG00000008513	ST3GAL1	8	-	133506296	133506376	133539636	133539729	133499134	133499189	133545773	133545926	2186	6,9	0,0	24,14	2,2	166	153	0.0260431	0.307083	1.0,1.0	0.917,0.866	0.109	10.9	10.9
7297	ENSG00000174652	ZNF266	19	-	9418765	9418884	9419050	9419143	9418504	9418631	9419216	9419289	7297	15,7	29,30	2,5	32,21	166	192	0.0260935	0.307273	0.374,0.213	0.067,0.216	0.152	15.2	15.2
1472	ENSG00000125257	ABCC4	13	-	95045859	95046042	95046926	95047065	95044265	95044438	95053094	95053184	1472	14,8	13,11	9,5	22,17	212	256	0.0263604	0.309747	0.565,0.468	0.331,0.262	0.22	22	22
2738	ENSG00000105372	RPS19	19	+	41862283	41862356	41864173	41864267	41861104	41861212	41869030	41869087	2738	1,0	6,5	0,3	4,0	146	167	0.0263724	0.309747	0.16,0.0	0.0,1.0	-0.42	-42	42
3478	ENSG00000141582	CBX4	17	-	79835645	79835712	79835976	79836179	79833155	79835395	79837836	79837881	3478	194155	802576	102100	270306	276	140	0.0264864	0.310679	0.109,0.12	0.161,0.142	-0.037	-3.7	3.7
164	ENSG00000108825	PTGES3L-AARSD1	17	-	42953723	42953778	42955157	42955367	42951799	42951894	42955841	42955972	164	33,28	100,61	32,36	65,34	283	128	0.0266816	0.312154	0.13,0.172	0.182,0.324	-0.102	-10.2	10.2
6324	ENSG00000184402	SS18L1	20	+	62154280	62154465	62158671	62158748	62143794	62143889	62159876	62159961	6324	19,17	28,20	15,42	10,28	258	150	0.0266722	0.312154	0.283,0.331	0.466,0.466	-0.159	-15.9	15.9
7866	ENSG00000171302	CANT1	17	-	79000099	79000270	79005371	79005481	78998147	78998286	79009663	79009793	7866	64,53	51,42	63,96	30,48	183	244	0.0267347	0.312369	0.626,0.627	0.737,0.727	-0.105	-10.5	10.5
7924	ENSG00000176393	RNPEP	1	+	201989382	201989531	201996146	201996409	201988903	201989044	201997318	201997554	7924	164,90	134,83	161178	98105	222	336	0.0267769	0.312455	0.649,0.621	0.713,0.72	-0.081	-8.1	8.1
568	ENSG00000169180	XPO6	16	-	28206205	28206373	28208986	28209122	28180940	28181031	28211365	28211550	568	2,1	3,4	7,5	3,3	209	241	0.0268397	0.312782	0.435,0.224	0.729,0.658	-0.364	-36.4	36.4
7614	ENSG00000064012	CASP8	2	+	201272897	201272942	201274888	201274953	201272637	201272776	201276826	201276968	7614	2,1	42,21	4,3	21,16	118	138	0.026958	0.313753	0.053,0.053	0.182,0.18	-0.128	-12.8	12.8
5907	ENSG00000224141	MIR548XHG	21	-	18563314	18563406	18570237	18570411	18561614	18561691	18589526	18589620	5907	26,24	15,11	11,19	4,1	247	165	0.0270466	0.314378	0.537,0.593	0.648,0.927	-0.223	-22.3	22.3
1721	ENSG00000130985	UBA1	X	+	47196946	47197024	47198308	47198355	47193828	47194024	47198802	47198919	1721	5,1	1,2	0,1	3,0	151	120	0.0272993	0.316905	0.799,0.284	0.0,1.0	0.041	4.1	4.1
7051	ENSG00000004534	RBM6	3	+	49972058	49972148	50046715	50046833	49962575	49962685	50048244	50048319	7051	33,25	7,1	32,19	1,1	163	191	0.0275038	0.318456	0.847,0.967	0.974,0.957	-0.058	-5.8	5.8
7503	ENSG00000021461	CYP3A43	7	+	99836452	99836546	99855590	99855718	99828048	99828186	99856832	99856899	7503	2,1	1,2	1,1	0,1	167	201	0.0274988	0.318456	0.707,0.376	1.0,0.546	-0.232	-23.2	23.2
3570	ENSG00000174177	CTU2	16	+	88709797	88709924	88709937	88710016	88706588	88707210	88710222	88710282	3570	5,7	29,16	2,5	41,38	200	152	0.0276842	0.320132	0.116,0.25	0.036,0.091	0.119	11.9	11.9
1113	ENSG00000137478	FCHSD2	11	-	73000989	73001134	73015808	73015885	72988963	72989097	73083694	73083740	1113	19,7	37,19	6,6	30,30	150	218	0.0278751	0.321451	0.427,0.349	0.225,0.225	0.163	16.3	16.3
2907	ENSG00000108509	CAMTA2	17	-	4981677	4981742	4982088	4982160	4981224	4981359	4982756	4982892	2907	22,12	41,28	42,40	49,44	145	138	0.0279372	0.321451	0.338,0.29	0.449,0.464	-0.143	-14.3	14.3
379	ENSG00000146067	FAM193B	5	-	177522954	177523015	177523162	177523265	177521973	177522071	177523956	177524013	379	8,7	0,3	3,5	2,5	176	134	0.0279696	0.321451	1.0,0.64	0.533,0.432	0.338	33.8	33.8
4950	ENSG00000112237	CCNC	6	-	99550217	99550309	99550517	99550610	99549507	99549575	99550992	99551028	4950	2,0	145,84	5,3	103,85	166	165	0.0279772	0.321451	0.014,0.0	0.046,0.034	-0.033	-3.3	3.3
778	ENSG00000095787	WAC	10	+	28535918	28536059	28538259	28538368	28535561	28535757	28583398	28583505	778	2,0	15,8	3,1	6,2	214	182	0.0279599	0.321451	0.102,0.0	0.298,0.298	-0.247	-24.7	24.7
2503	ENSG00000100031	GGT1	22	+	24607953	24608023	24609964	24610033	24603212	24603321	24610357	24610531	2503	10,13	18,18	8,9	23,39	143	142	0.0282635	0.324224	0.356,0.418	0.257,0.186	0.166	16.6	16.6
5284	ENSG00000203797	DDO	6	-	110408333	110408442	110413290	110413466	110404773	110404950	110415466	110415562	5284	19,3	4,1	16,11	7,14	249	182	0.0282907	0.324224	0.776,0.687	0.626,0.365	0.236	23.6	23.6
2908	ENSG00000108509	CAMTA2	17	-	4981677	4981831	4982088	4982227	4981224	4981359	4982756	4982892	2908	19,6	107,59	9,7	112115	212	227	0.0283342	0.324309	0.16,0.098	0.079,0.061	0.059	5.9	5.9
9742	ENSG00000140694	PARN	16	-	14604145	14604226	14606483	14606526	14599903	14599960	14608280	14608319	9742	48,33	68,50	29,22	72,53	116	154	0.0285194	0.326013	0.484,0.467	0.348,0.355	0.124	12.4	12.4
5948	ENSG00000167702	KIFC2	8	+	144469630	144469647	144470464	144470677	144469489	144469539	144471941	144472046	5948	13,10	25,20	6,2	20,29	90	286	0.0287375	0.32809	0.623,0.614	0.488,0.18	0.285	28.5	28.5
3415	ENSG00000150527	CTAGE5	14	+	39277055	39277065	39279336	39279358	39276933	39276955	39279448	39279537	3415	6,2	73,51	1,0	15,16	83	95	0.02884	0.328842	0.086,0.043	0.071,0.0	0.029	2.9	2.9
4272	ENSG00000163624	CDS1	4	+	84643023	84643143	84645221	84645325	84640837	84640990	84648556	84651338	4272	85,50	51,21	61,52	51,47	193	177	0.0289161	0.329291	0.605,0.686	0.523,0.504	0.132	13.2	13.2
5928	ENSG00000100632	ERH	14	-	69397302	69397360	69397629	69397754	69394824	69394912	69398230	69398271	5928	3,6	1,3	1,0	0,1	198	131	0.0291066	0.331041	0.665,0.57	1.0,0.0	0.117	11.7	11.7
2989	ENSG00000131067	GGT7	20	-	34859968	34860042	34860253	34860321	34859442	34859639	34861444	34861562	2989	14,14	28,35	31,21	31,29	141	147	0.0291928	0.331183	0.343,0.294	0.51,0.43	-0.151	-15.1	15.1
7447	ENSG00000159166	LAD1	1	-	201391077	201391195	201398486	201398648	201389159	201389303	201399268	201399309	7447	0,6	11,0	1,0	1,3	235	191	0.0291607	0.331183	0.0,1.0	0.448,0.0	0.276	27.6	27.6
3104	ENSG00000128739	SNRPN	15	+	24942274	24942462	24958737	24958868	24920010	24920124	24962113	24962209	3104	2,0	26,20	2,6	32,25	261	204	0.0292776	0.331726	0.057,0.0	0.047,0.158	-0.074	-7.4	7.4
10206	ENSG00000124243	BCAS4	20	+	50851941	50852120	50875996	50876093	50841765	50841900	50876485	50877177	10206	1,5	0,2	1,2	2,2	252	170	0.0295538	0.333594	1.0,0.628	0.252,0.403	0.487	48.7	48.7
3858	ENSG00000181929	PRKAG1	12	-	49005305	49005543	49005742	49005852	49005119	49005165	49013061	49013110	3858	178115	216132	188143	145136	183	311	0.0294807	0.333594	0.583,0.597	0.688,0.641	-0.075	-7.5	7.5
4932	ENSG00000141644	MBD1	18	-	50274185	50274353	50274976	50275045	50273563	50273863	50275128	50275245	4932	32,22	73,58	32,37	43,56	142	241	0.0295242	0.333594	0.427,0.392	0.558,0.529	-0.134	-13.4	13.4
10107	ENSG00000169379	ARL13B	3	+	93996562	93996684	93997246	93997301	93995873	93995944	94003658	94003908	10107	1,0	0,1	5,6	3,4	195	128	0.0296595	0.334368	1.0,0.0	0.522,0.496	-0.009	-0.9	0.9
5350	ENSG00000178773	CPNE7	16	+	89579134	89579268	89582409	89582482	89578856	89578996	89583443	89583528	5350	8,16	3,8	5,9	1,1	207	146	0.0299009	0.336323	0.653,0.585	0.779,0.864	-0.203	-20.3	20.3
6388	ENSG00000197601	FAR1	11	+	13714508	13714680	13714975	13715132	13712965	13713033	13721729	13721859	6388	463293	13,9	444376	6,5	245	230	0.0299212	0.336323	0.971,0.968	0.986,0.986	-0.016	-1.6	1.6
7800	ENSG00000123815	ADCK4	19	-	40714530	40714635	40716586	40716703	40714277	40714397	40716861	40716896	7800	15,6	74,53	15,24	49,75	190	178	0.0299453	0.336323	0.16,0.096	0.223,0.231	-0.099	-9.9	9.9
1311	ENSG00000107758	PPP3CB	10	-	73440197	73440281	73444727	73444822	73439871	73439901	73446491	73446576	1311	103,64	3,4	112,84	0,0	168	157	0.0301441	0.337711	0.97,0.937	1.0,1.0	-0.046	-4.6	4.6
5927	ENSG00000100632	ERH	14	-	69397302	69397360	69397629	69397751	69394824	69394912	69398230	69398271	5927	5,4	1,3	1,0	0,1	195	131	0.0301295	0.337711	0.771,0.472	1.0,0.0	0.121	12.1	12.1
1583	ENSG00000157916	RER1	1	+	2393207	2393231	2393269	2393355	2391832	2391958	2395783	2395871	1583	4,2	28,27	0,2	28,37	97	159	0.0302621	0.338335	0.19,0.108	0.0,0.081	0.108	10.8	10.8
2192	ENSG00000184381	PLA2G6	22	-	38123094	38123258	38125638	38125691	38120758	38120909	38126370	38126449	2192	20,8	82,85	2,5	50,52	126	237	0.0303162	0.338335	0.314,0.15	0.07,0.153	0.12	12	12
276	ENSG00000257621	PSMA3-AS1	14	-	58273978	58274010	58290698	58290864	58266607	58267393	58291634	58291707	276	10,9	27,32	4,2	27,20	239	105	0.0303504	0.338335	0.14,0.11	0.061,0.042	0.073	7.3	7.3
3112	ENSG00000128739	SNRPN	15	+	24920472	24920547	24958737	24958868	24920010	24920124	24962113	24962209	3112	4,7	26,20	13,23	32,25	148	204	0.0302806	0.338335	0.175,0.325	0.359,0.559	-0.209	-20.9	20.9
4348	ENSG00000154723	ATP5J	21	-	25733214	25733363	25734169	25734398	25729630	25729801	25734852	25734904	4348	5,3	6,3	5,0	8,18	302	222	0.0304215	0.338708	0.38,0.424	0.315,0.0	0.245	24.5	24.5
5514	ENSG00000138496	PARP9	3	-	122530631	122530735	122530754	122530895	122527923	122528743	122536167	122536342	5514	3,3	0,1	7,3	2,1	214	177	0.0304945	0.3391	1.0,0.713	0.743,0.713	0.129	12.9	12.9
2099	ENSG00000178295	GEN1	2	+	17770995	17771098	17771195	17771287	17768737	17768811	17772633	17772784	2099	1,0	29,19	3,1	15,14	176	165	0.0307847	0.341204	0.031,0.0	0.158,0.063	-0.095	-9.5	9.5
5132	ENSG00000156802	ATAD2	8	-	123400742	123401175	123412079	123412177	123380528	123380677	123416247	123416350	5132	5,8	17,9	11,6	4,6	171	506	0.0308224	0.341204	0.465,0.725	0.891,0.747	-0.224	-22.4	22.4
5570	ENSG00000162542	TMCO4	1	-	19789927	19790052	19793431	19793648	19787025	19787117	19798070	19798215	5570	17,12	9,8	4,3	6,6	290	198	0.0308056	0.341204	0.563,0.506	0.313,0.254	0.251	25.1	25.1
9370	ENSG00000165219	GAPVD1	9	+	125268935	125268984	125295457	125295574	125261910	125261959	125298889	125299106	9370	14,4	17,11	8,12	2,9	122	190	0.0308356	0.341204	0.562,0.362	0.862,0.675	-0.306	-30.6	30.6
6919	ENSG00000078967	UBE2D4	7	+	43942953	43943031	43945488	43945635	43938430	43938494	43948631	43948737	6919	34,41	4,2	34,38	0,0	151	220	0.0309396	0.341934	0.925,0.968	1.0,1.0	-0.053	-5.3	5.3
1660	ENSG00000258643	BCL2L2-PABPN1	14	+	23307759	23308199	23319734	23319830	23307191	23307279	23322180	23322295	1660	261211	4,3	260327	8,12	513	169	0.031103	0.342896	0.956,0.959	0.915,0.9	0.05	5	5
3655	ENSG00000169231	THBS3	1	-	155203222	155203305	155203512	155203592	155203092	155203137	155204854	155204957	3655	5,0	33,25	0,0	22,14	153	156	0.0310764	0.342896	0.134,0.0	0.0,0.0	0.067	6.7	6.7
5718	ENSG00000141380	SS18	18	-	26081224	26081365	26084051	26084175	26078075	26078160	26087500	26087577	5718	3,3	6,2	5,1	1,1	197	214	0.0311435	0.342922	0.352,0.62	0.845,0.521	-0.197	-19.7	19.7
3688	ENSG00000131374	TBC1D5	3	-	17518901	17518995	17543372	17543465	17508473	17508605	17586352	17586557	3688	0,1	2,3	1,2	3,4	166	167	0.0312579	0.343761	0.0,0.251	0.251,0.335	-0.168	-16.8	16.8
2729	ENSG00000176155	CCDC57	17	-	82104193	82104371	82104787	82104922	82101751	82101866	82106269	82106375	2729	6,5	58,30	5,5	10,15	208	251	0.0315223	0.346244	0.111,0.167	0.376,0.287	-0.193	-19.3	19.3
4953	ENSG00000101363	MANBAL	20	+	37297346	37297534	37298762	37298879	37289662	37289686	37301207	37301413	4953	55,38	133,89	16,22	76,72	261	190	0.031615	0.346839	0.231,0.237	0.133,0.182	0.076	7.6	7.6
5802	ENSG00000157800	SLC37A3	7	-	140343411	140343563	140345215	140345263	140337283	140337349	140345868	140345970	5802	25,34	172141	48,60	176183	121	225	0.0316996	0.34692	0.213,0.31	0.336,0.379	-0.096	-9.6	9.6
7841	ENSG00000089234	BRAP	12	-	111681636	111681835	111683145	111683307	111679150	111679340	111685587	111685720	7841	37,26	96,69	56,40	95,63	235	272	0.0316952	0.34692	0.308,0.304	0.406,0.424	-0.109	-10.9	10.9
1873	ENSG00000144320	KIAA1715	2	-	175967621	175967822	175970198	175970417	175964505	175964589	175970763	175970804	1873	1,0	3,2	0,4	4,6	292	274	0.0320981	0.350427	0.238,0.0	0.0,0.385	-0.074	-7.4	7.4
3347	ENSG00000064042	LIMCH1	4	+	41604226	41604273	41605449	41605597	41603874	41603905	41605893	41606004	3347	51,53	36,8	69,80	15,11	120	221	0.0320789	0.350427	0.723,0.924	0.894,0.931	-0.089	-8.9	8.9
5791	ENSG00000109323	MANBA	4	-	102714437	102714561	102722870	102723041	102690595	102690771	102723861	102723967	5791	70,58	33,34	61,74	47,66	244	197	0.0322048	0.351033	0.631,0.579	0.512,0.475	0.111	11.1	11.1
6547	ENSG00000168065	SLC22A11	11	+	64567598	64567813	64569651	64569858	64565221	64565337	64570978	64571527	6547	3,4	2,2	1,0	0,4	288	280	0.0322318	0.351033	0.593,0.66	1.0,0.0	0.127	12.7	12.7
3695	ENSG00000108848	LUC7L3	17	+	50737286	50737479	50738140	50738199	50736959	50737026	50740305	50740345	3695	56,19	3,1	23,25	0,0	266	132	0.0322887	0.351227	0.903,0.904	1.0,1.0	-0.097	-9.7	9.7
570	ENSG00000163467	TSACC	1	+	156339633	156339791	156344579	156344708	156338522	156338605	156346767	156346995	570	15,12	14,10	9,5	18,12	231	202	0.0324509	0.351715	0.484,0.512	0.304,0.267	0.213	21.3	21.3
6214	ENSG00000105953	OGDH	7	+	44647443	44647534	44647656	44647759	44645326	44645518	44666735	44666851	6214	94,66	282252	176213	476478	164	176	0.0324324	0.351715	0.263,0.219	0.284,0.324	-0.063	-6.3	6.3
7953	ENSG00000176142	TMEM39A	3	-	119452446	119452530	119458017	119458240	119447017	119447172	119461961	119462104	7953	143118	40,29	60,66	30,25	296	157	0.0324218	0.351715	0.655,0.683	0.515,0.583	0.12	12	12
2114	ENSG00000117625	RCOR3	1	+	211295675	211295753	211304082	211304140	211289331	211289396	211312354	211312487	2114	91,66	27,24	93,46	12,12	151	131	0.0325348	0.352199	0.745,0.705	0.871,0.769	-0.095	-9.5	9.5
1164	ENSG00000152942	RAD17	5	+	69371453	69371557	69372033	69372217	69371034	69371171	69373829	69374087	1164	8,10	203132	13,13	124116	177	257	0.032677	0.353313	0.054,0.099	0.132,0.14	-0.06	-6	6
4030	ENSG00000153094	BCL2L11	2	+	111150043	111150147	111153779	111153904	111124049	111124139	111164132	111164231	4030	37,35	7,6	41,28	15,12	177	198	0.0328117	0.354343	0.855,0.867	0.754,0.723	0.123	12.3	12.3
8614	ENSG00000111481	COPZ1	12	+	54325575	54325682	54328842	54328881	54325082	54325181	54340546	54340615	8614	3,4	2,1	2,0	1,2	180	112	0.0329032	0.354905	0.483,0.713	0.554,0.0	0.321	32.1	32.1
5029	ENSG00000269955	C7orf55-LUC7L2	7	+	139363175	139363257	139371386	139371463	139360204	139360322	139376061	139376156	5029	32,36	10,12	24,35	16,22	155	150	0.0329965	0.355484	0.756,0.744	0.592,0.606	0.151	15.1	15.1
4310	ENSG00000276418	RP11-26J3.4	8	-	80002998	80003180	80042619	80042668	79918859	79919148	80051526	80051628	4310	493336	353250	355392	358352	122	255	0.0334087	0.359493	0.745,0.737	0.675,0.699	0.054	5.4	5.4
8896	ENSG00000122376	FAM35A	10	+	87100572	87100620	87151011	87151126	87096933	87096989	87151349	87152879	8896	0,1	2,2	1,1	2,3	121	188	0.0336973	0.362165	0.0,0.437	0.437,0.341	-0.171	-17.1	17.1
1658	ENSG00000215146	RP11-313J2.1	10	-	42344253	42344408	42360948	42361034	42331865	42338240	42367815	42367974	1658	2,0	0,4	4,2	0,1	159	228	0.0339078	0.362695	1.0,0.0	1.0,0.741	-0.371	-37.1	37.1
3214	ENSG00000277363	SRCIN1	17	-	38568210	38568234	38574875	38574974	38564117	38564313	38578489	38578791	3214	4,2	0,0	4,3	1,1	172	97	0.0338142	0.362695	1.0,1.0	0.693,0.629	0.339	33.9	33.9
4539	ENSG00000183323	CCDC125	5	-	69285336	69285467	69292187	69292362	69280174	69283034	69294792	69294900	4539	112,70	94,75	70,51	84,86	248	204	0.0339081	0.362695	0.495,0.434	0.407,0.328	0.097	9.7	9.7
7158	ENSG00000179818	PCBP1-AS1	2	-	70055713	70055910	70083506	70083687	70051202	70051305	70085546	70085624	7158	55,34	6,6	18,21	8,6	254	270	0.0338367	0.362695	0.907,0.858	0.705,0.788	0.136	13.6	13.6
6195	ENSG00000008710	PKD1	16	-	2092479	2092592	2092953	2093093	2092046	2092188	2093543	2093738	6195	136,87	110,72	47,45	58,56	213	186	0.0341648	0.365007	0.519,0.513	0.414,0.412	0.103	10.3	10.3
271	ENSG00000257621	PSMA3-AS1	14	-	58285590	58285756	58286639	58286827	58267103	58267300	58291634	58291707	271	33,26	30,28	13,17	35,24	261	239	0.0342399	0.365078	0.502,0.46	0.254,0.393	0.157	15.7	15.7
4353	ENSG00000112078	KCTD20	6	+	36479120	36479223	36479590	36479711	36470051	36470257	36481561	36481759	4353	45,27	122,85	64,50	99111	176	194	0.0342527	0.365078	0.289,0.259	0.416,0.332	-0.1	-10	10
2705	ENSG00000161955	TNFSF13	17	+	7559067	7559297	7559623	7559702	7558301	7558375	7559845	7559893	2705	121,82	63,34	84,93	23,30	303	152	0.0345338	0.367537	0.491,0.547	0.647,0.609	-0.109	-10.9	10.9
3455	ENSG00000132305	IMMT	2	-	86170748	86170841	86171207	86171288	86166507	86166644	86173649	86173761	3455	3,4	193147	14,5	194207	154	166	0.0345653	0.367537	0.016,0.028	0.072,0.025	-0.027	-2.7	2.7
7254	ENSG00000100429	HDAC10	22	-	50248697	50248751	50249102	50249168	50248365	50248472	50249327	50249454	7254	28,11	3,1	31,35	1,0	139	127	0.0347999	0.368724	0.895,0.91	0.966,1.0	-0.08	-8	8
9476	ENSG00000179262	RAD23A	19	+	12948496	12948513	12948517	12948552	12948176	12948358	12948685	12948813	9476	15,13	79,69	26,30	82,88	90	108	0.0347279	0.368724	0.186,0.184	0.276,0.29	-0.098	-9.8	9.8
9906	ENSG00000142655	PEX14	1	+	10536212	10536297	10599237	10599366	10495273	10495321	10618331	10618417	9906	12,19	73,68	20,21	49,52	158	202	0.0348	0.368724	0.174,0.263	0.343,0.341	-0.124	-12.4	12.4
5639	ENSG00000183621	ZNF438	10	-	30941574	30941651	30974593	30974652	30908932	30909015	31031832	31031925	5639	4,0	3,6	0,1	8,2	132	150	0.0351392	0.370136	0.602,0.0	0.0,0.362	0.12	12	12
6175	ENSG00000002586	CD99	X	+	2714421	2714454	2717604	2717774	2691309	2691427	2719660	2719705	6175	70,51	8,5	50,49	1,3	106	243	0.0351152	0.370136	0.953,0.959	0.991,0.974	-0.026	-2.6	2.6
8358	ENSG00000072135	PTPN18	2	+	130360194	130360275	130367081	130367171	130359607	130359646	130369132	130369201	8358	3,1	7,7	0,1	4,1	154	163	0.0351387	0.370136	0.312,0.131	0.0,0.514	-0.036	-3.6	3.6
8824	ENSG00000144504	ANKMY1	2	-	240509347	240509455	240511860	240512001	240507559	240507691	240512801	240512942	8824	3,8	2,9	4,4	1,1	214	181	0.0350808	0.370136	0.559,0.429	0.772,0.772	-0.278	-27.8	27.8
9852	ENSG00000092841	MYL6	12	+	56159588	56159622	56159622	56159705	56158683	56158711	56159974	56160148	9852	3,3	203144	7,9	200184	107	156	0.0351246	0.370136	0.021,0.029	0.049,0.067	-0.033	-3.3	3.3
5122	ENSG00000258984	UBE2F-SCLY	2	+	237994743	237994809	238016565	238016633	237973091	237973225	238035877	238035940	5122	2,3	5,1	1,1	3,7	139	141	0.0352462	0.370828	0.289,0.753	0.253,0.127	0.331	33.1	33.1
5703	ENSG00000125637	PSD4	2	+	113192379	113192589	113193047	113193128	113185960	113186255	113193257	113193370	5703	107,67	27,25	127115	57,60	283	154	0.0354116	0.372132	0.683,0.593	0.548,0.511	0.108	10.8	10.8
9565	ENSG00000172775	FAM192A	16	-	57174168	57174286	57185820	57185896	57173727	57173869	57186030	57186116	9565	28,21	15,7	23,31	7,3	149	191	0.0355373	0.373017	0.705,0.794	0.808,0.93	-0.119	-11.9	11.9
1565	ENSG00000160055	TMEM234	1	-	32216193	32216281	32216383	32216517	32215672	32215795	32216888	32216947	1565	22,35	12,10	18,27	3,4	207	161	0.0357098	0.373519	0.588,0.731	0.824,0.84	-0.172	-17.2	17.2
428	ENSG00000127952	STYXL1	7	-	76021850	76021992	76028641	76028700	76005258	76005404	76030420	76030527	428	4,2	283203	7,2	126101	132	215	0.0356442	0.373519	0.023,0.016	0.083,0.031	-0.038	-3.8	3.8
9684	ENSG00000104529	EEF1D	8	-	143581285	143581328	143586218	143586290	143581053	143581154	143586728	143586852	9684	522360	49,26	737715	42,39	145	116	0.035692	0.373519	0.895,0.917	0.934,0.936	-0.029	-2.9	2.9
8549	ENSG00000114120	SLC25A36	3	+	140966347	140966427	140966857	140967036	140963126	140963227	140970926	140970993	8549	17,14	150,87	11,11	52,27	153	252	0.0358185	0.37422	0.157,0.21	0.258,0.402	-0.147	-14.7	14.7
7382	ENSG00000204580	DDR1	6	+	30883263	30883326	30884057	30884145	30882954	30882983	30884537	30884710	7382	0,0	5,3	1,2	5,7	136	161	0.0359537	0.374327	0.0,0.0	0.191,0.253	-0.222	-22.2	22.2
9439	ENSG00000121060	TRIM25	17	-	56895520	56895582	56895925	56895952	56895342	56895441	56899114	56899180	9439	6,8	40,31	17,18	27,56	100	135	0.0359004	0.374327	0.168,0.258	0.459,0.303	-0.168	-16.8	16.8
9887	ENSG00000088367	EPB41L1	20	+	36125422	36125527	36173883	36173954	36122678	36122747	36175550	36175715	9887	11,3	23,25	5,2	38,33	178	144	0.0359277	0.374327	0.279,0.088	0.096,0.047	0.112	11.2	11.2
272	ENSG00000257621	PSMA3-AS1	14	-	58273986	58274010	58290698	58290864	58266607	58267393	58291634	58291707	272	10,9	15,14	4,2	13,11	239	97	0.0361265	0.37569	0.213,0.207	0.111,0.069	0.12	12	12
2687	ENSG00000171475	WIPF2	17	+	40260534	40260667	40264489	40265146	40256390	40256522	40273789	40273999	2687	87,58	212199	50,63	218256	206	730	0.0362279	0.376309	0.593,0.508	0.448,0.466	0.093	9.3	9.3
5556	ENSG00000154727	GABPA	21	+	25741560	25741675	25745209	25745354	25735388	25735578	25749035	25749120	5556	33,28	114,58	15,6	55,55	188	218	0.0363198	0.376829	0.251,0.359	0.24,0.112	0.129	12.9	12.9
29	ENSG00000035115	SH3YL1	2	-	243502	243562	244626	244738	242797	242871	247537	247602	29	1,1	28,20	4,2	11,23	185	133	0.0364192	0.377424	0.025,0.035	0.207,0.059	-0.103	-10.3	10.3
1168	ENSG00000103222	ABCC1	16	+	16083463	16083542	16086823	16086991	16079351	16079478	16090404	16090588	1168	2,3	184138	7,10	240222	152	241	0.0366259	0.378869	0.017,0.033	0.044,0.067	-0.03	-3	3
377	ENSG00000163832	ELP6	3	-	47505915	47506022	47510183	47510254	47504329	47504448	47511147	47511226	377	91,53	6,4	99114	3,2	144	180	0.036643	0.378869	0.95,0.943	0.976,0.986	-0.035	-3.5	3.5
5460	ENSG00000255526	NEDD8-MDP1	14	-	24215736	24215797	24217185	24217223	24215551	24215662	24218132	24218215	5460	305169	34,26	264244	19,21	111	134	0.0368303	0.380368	0.915,0.887	0.944,0.933	-0.037	-3.7	3.7
3749	ENSG00000146963	LUC7L2	7	+	139371386	139371463	139374400	139374471	139359911	139360322	139376061	139376156	3749	10,12	9,9	16,22	2,10	150	144	0.0369822	0.381214	0.516,0.561	0.885,0.679	-0.244	-24.4	24.4
5131	ENSG00000104331	IMPAD1	8	-	56967109	56967218	56977511	56977688	56966190	56966352	56978049	56978145	5131	6,2	18,11	2,0	13,6	250	182	0.0369971	0.381214	0.195,0.117	0.101,0.0	0.105	10.5	10.5
4386	ENSG00000175782	SLC35E3	12	+	68747929	68748040	68748075	68748213	68746105	68746779	68752031	68752190	4386	32,39	6,2	26,30	1,1	184	211	0.0371693	0.38255	0.859,0.957	0.968,0.972	-0.062	-6.2	6.2
1679	ENSG00000121749	TBC1D15	12	+	71841100	71841231	71854562	71854602	71839758	71839811	71872069	71872168	1679	8,3	0,0	4,0	0,2	204	113	0.037278	0.38323	1.0,1.0	1.0,0.0	0.5	50	50
2713	ENSG00000204387	C6orf48	6	+	31836294	31836378	31836423	31836517	31835410	31835451	31837235	31837435	2713	11,7	726616	14,6	417288	157	167	0.0374407	0.38405	0.016,0.012	0.034,0.022	-0.014	-1.4	1.4
6605	ENSG00000171988	JMJD1C	10	-	63264650	63264764	63380317	63380482	63219876	63219983	63521737	63521850	6605	28,22	51,41	24,19	24,19	238	187	0.0374577	0.38405	0.301,0.297	0.44,0.44	-0.141	-14.1	14.1
9812	ENSG00000176731	C8orf59	8	-	85218706	85218824	85219321	85219374	85217385	85217502	85220305	85220339	9812	2,1	2,8	0,1	10,7	126	191	0.0374861	0.38405	0.603,0.159	0.0,0.178	0.292	29.2	29.2
9224	ENSG00000257923	CUX1	7	+	102170445	102170550	102178468	102178657	102158559	102158608	102189812	102189871	9224	207154	260206	146145	255251	178	262	0.0376188	0.384971	0.54,0.524	0.457,0.46	0.074	7.4	7.4
9927	ENSG00000196756	SNHG17	20	-	38427679	38427766	38429953	38430152	38426418	38426503	38431040	38431112	9927	6,9	6,0	3,6	5,8	272	160	0.0376738	0.385095	0.37,1.0	0.261,0.306	0.402	40.2	40.2
2390	ENSG00000108854	SMURF2	17	-	64593990	64594104	64595078	64595182	64593439	64593573	64598381	64598490	2390	0,1	10,3	2,1	1,5	177	187	0.0378597	0.385535	0.0,0.26	0.679,0.174	-0.296	-29.6	29.6
2684	ENSG00000171475	WIPF2	17	+	40256390	40256522	40260534	40260667	40219321	40219492	40264489	40265146	2684	71,48	51,40	56,64	29,28	205	206	0.0380434	0.385535	0.583,0.547	0.66,0.697	-0.114	-11.4	11.4
3430	ENSG00000147162	OGT	X	+	71544566	71548023	71554512	71554592	71537828	71538072	71555953	71556094	3430	112737642	45,23	43304097	31,17	3530	153	0.0379773	0.385535	0.916,0.935	0.858,0.913	0.04	4	4
4540	ENSG00000183323	CCDC125	5	-	69285336	69285467	69292187	69292347	69280174	69283034	69294792	69294900	4540	87,51	94,75	54,33	84,86	233	204	0.0378594	0.385535	0.448,0.373	0.36,0.251	0.105	10.5	10.5
5729	ENSG00000177084	POLE	12	-	132680177	132680222	132680606	132680687	132679953	132680046	132681137	132681279	5729	10,6	14,8	25,12	9,10	154	118	0.0378999	0.385535	0.354,0.365	0.68,0.479	-0.22	-22	22
8229	ENSG00000105705	SUGP1	19	-	19310096	19310200	19316421	19316593	19305848	19306076	19320462	19320509	8229	101,69	49,40	55,68	53,48	245	177	0.0377696	0.385535	0.598,0.555	0.428,0.506	0.11	11	11
8334	ENSG00000111670	GNPTAB	12	-	101754023	101754085	101756419	101756566	101753371	101753539	101757211	101757310	8334	42,35	0,1	28,32	1,3	220	135	0.03806	0.385535	1.0,0.956	0.945,0.867	0.072	7.2	7.2
8516	ENSG00000070526	ST6GALNAC1	17	-	76626005	76626095	76626288	76626392	76625818	76625918	76626650	76626789	8516	154108	164128	333491	283403	177	163	0.0379459	0.385535	0.464,0.437	0.52,0.529	-0.074	-7.4	7.4
8740	ENSG00000175470	PPP2R2D	10	+	131942548	131942765	131943967	131943997	131940581	131940694	131944094	131944145	8740	8,2	54,31	9,10	36,34	290	103	0.0381157	0.385663	0.05,0.022	0.082,0.095	-0.052	-5.2	5.2
2945	ENSG00000119684	MLH3	14	-	75042378	75042477	75046375	75049718	75038339	75038412	75051379	75051532	2945	18151187	9,15	13261249	18,20	3416	172	0.0383785	0.387886	0.91,0.799	0.788,0.759	0.081	8.1	8.1
1028	ENSG00000140157	NIPA2	15	+	22855500	22855580	22855938	22856153	22853211	22853268	22858539	22858630	1028	4,5	15,7	7,7	7,3	153	288	0.0385581	0.388013	0.334,0.573	0.653,0.815	-0.28	-28	28
111	ENSG00000162769	FLVCR1	1	+	212863707	212863869	212872677	212872818	212858254	212859190	212883370	212883438	111	22,24	59,42	43,39	51,55	235	214	0.0384646	0.388013	0.253,0.342	0.434,0.392	-0.116	-11.6	11.6
2715	ENSG00000204387	C6orf48	6	+	31836294	31836378	31836412	31836517	31835410	31835451	31837235	31837435	2715	11,7	492439	14,6	279212	157	178	0.0384824	0.388013	0.025,0.018	0.054,0.031	-0.021	-2.1	2.1
5088	ENSG00000144331	ZNF385B	2	-	179728236	179728286	179745712	179745850	179544826	179544969	179769502	179769802	5088	0,0	17,5	5,0	17,19	211	123	0.0386328	0.388013	0.0,0.0	0.146,0.0	-0.073	-7.3	7.3
6161	ENSG00000217930	PAM16	16	-	4343482	4343594	4345785	4345856	4343206	4343291	4351231	4351262	6161	2,1	32,27	3,4	19,20	144	185	0.0385647	0.388013	0.074,0.045	0.169,0.204	-0.127	-12.7	12.7
970	ENSG00000224078	SNHG14	15	+	25095659	25095828	25096827	25097030	25093833	25093974	25097320	25097439	970	202122	88,39	193214	41,68	242	276	0.0386502	0.388013	0.724,0.781	0.843,0.782	-0.06	-6	6
6331	ENSG00000225470	JPX	X	+	73962730	73962801	73994863	73994961	73944583	73944662	73998767	73998844	6331	1,1	24,23	3,2	15,13	144	171	0.0386999	0.388079	0.047,0.049	0.192,0.154	-0.125	-12.5	12.5
9243	ENSG00000126883	NUP214	9	+	131189052	131189131	131192207	131192292	131187288	131187364	131195232	131195294	9243	55,28	29,23	31,27	34,32	152	158	0.0388724	0.389374	0.663,0.559	0.487,0.467	0.134	13.4	13.4
4952	ENSG00000101363	MANBAL	20	+	37297295	37297534	37298762	37298879	37289662	37289686	37301207	37301413	4952	64,46	133,89	22,25	76,72	312	190	0.0389635	0.389622	0.227,0.239	0.15,0.175	0.071	7.1	7.1
7253	ENSG00000100429	HDAC10	22	-	50248697	50248890	50249102	50249168	50248365	50248472	50249327	50249454	7253	28,11	12,11	31,35	11,6	139	266	0.0390272	0.389622	0.817,0.657	0.844,0.918	-0.144	-14.4	14.4
9442	ENSG00000121903	ZSCAN20	1	+	33489114	33489191	33489517	33489602	33488464	33488651	33491024	33491702	9442	9,11	6,7	6,6	10,11	150	158	0.0389878	0.389622	0.612,0.623	0.387,0.365	0.241	24.1	24.1
9801	ENSG00000154134	ROBO3	11	+	124877160	124877184	124877284	124877309	124876841	124876932	124877518	124877658	9801	0,0	5,7	1,2	4,2	97	98	0.0391642	0.390556	0.0,0.0	0.202,0.503	-0.353	-35.3	35.3
4700	ENSG00000239382	ALKBH6	19	-	36010893	36011065	36011403	36011464	36010566	36010683	36013020	36013089	4700	42,48	76,63	44,38	99,99	134	245	0.0392264	0.390742	0.503,0.582	0.448,0.412	0.112	11.2	11.2
10062	ENSG00000224186	C5orf66	5	+	135313473	135313662	135328709	135328825	135296494	135296589	135337930	135338013	10062	1,2	2,6	0,1	7,2	262	189	0.0393766	0.391804	0.265,0.194	0.0,0.265	0.097	9.7	9.7
5394	ENSG00000244754	N4BP2L2	13	-	32537005	32537027	32538617	32538684	32527457	32527532	32538777	32538885	5394	8,6	8,5	15,10	6,2	140	95	0.0394515	0.392115	0.404,0.449	0.629,0.772	-0.274	-27.4	27.4
6297	ENSG00000162572	SCNN1D	1	+	1281201	1281297	1281410	1281610	1280471	1280666	1282241	1282315	6297	9,3	16,14	1,2	12,12	169	273	0.0394974	0.392137	0.476,0.257	0.119,0.212	0.201	20.1	20.1
7413	ENSG00000177565	TBL1XR1	3	-	177064919	177065022	177079826	177079945	177053772	177053918	177098465	177098541	7413	32,20	418314	26,29	258228	192	176	0.0395572	0.392298	0.066,0.055	0.085,0.104	-0.034	-3.4	3.4
1360	ENSG00000146540	C7orf50	7	-	1004572	1004814	1007494	1007657	1000469	1000551	1009949	1010143	1360	0,3	1,3	0,0	1,1	236	315	0.0396662	0.392539	0.0,0.572	0.0,0.0	0.286	28.6	28.6
7547	ENSG00000130158	DOCK6	19	-	11229297	11229390	11232184	11232289	11228939	11229035	11233202	11233366	7547	8,7	20,17	4,3	24,21	178	166	0.0396689	0.392539	0.272,0.277	0.135,0.118	0.148	14.8	14.8
2929	ENSG00000136243	NUPL2	7	+	23195838	23195915	23196378	23196449	23187051	23187146	23196679	23196766	2929	93,69	5,6	107,95	3,2	150	144	0.039742	0.392829	0.947,0.917	0.972,0.979	-0.044	-4.4	4.4
1152	ENSG00000106785	TRIM14	9	-	98094866	98095029	98099930	98100041	98091908	98092001	98109888	98109984	1152	29,21	116,80	56,63	155149	184	236	0.0399523	0.394449	0.243,0.252	0.317,0.352	-0.087	-8.7	8.7
7285	ENSG00000146802	TMEM168	7	-	112788453	112788544	112789277	112789414	112783697	112784953	112790159	112790393	7285	4,2	4,10	5,6	4,2	210	164	0.0399936	0.394449	0.439,0.135	0.494,0.701	-0.31	-31	31
322	ENSG00000272752	STAG3L5P-PVRIG2P-PILRB	7	+	100338772	100338889	100345864	100345968	100338178	100338264	100349730	100349887	322	401230	59,53	280230	30,32	190	177	0.0401467	0.394628	0.864,0.802	0.897,0.87	-0.05	-5	5
4345	ENSG00000154723	ATP5J	21	-	25733267	25733360	25734332	25734375	25729630	25729801	25734852	25734904	4345	23,9	2,2	22,16	9,4	116	166	0.0401825	0.394628	0.943,0.866	0.778,0.851	0.09	9	9
5073	ENSG00000144331	ZNF385B	2	-	179628407	179628488	179651051	179651166	179544826	179544969	179769502	179769802	5073	1,0	1,1	4,0	3,2	188	154	0.0401875	0.394628	0.45,0.0	0.522,0.0	-0.036	-3.6	3.6
5107	ENSG00000131051	RBM39	20	-	35729316	35729365	35729461	35729527	35725037	35725155	35731940	35732135	5107	490358	41,27	308274	16,13	139	122	0.0401838	0.394628	0.913,0.921	0.944,0.949	-0.029	-2.9	2.9
3370	ENSG00000127957	PMS2P3	7	-	75510930	75511114	75512308	75512421	75507752	75507867	75512588	75512675	3370	24,19	39,31	40,26	33,28	186	257	0.040555	0.395859	0.46,0.459	0.626,0.562	-0.135	-13.5	13.5
3693	ENSG00000273432	RP5-1165K10.2	7	-	43961594	43961745	43961972	43962068	43951909	43953196	43965866	43965961	3693	1,2	3,4	6,4	3,2	169	224	0.0403816	0.395859	0.306,0.399	0.726,0.726	-0.373	-37.3	37.3
5269	ENSG00000010322	NISCH	3	+	52480878	52481037	52482641	52482767	52480183	52480295	52484512	52484637	5269	62,67	32,31	32,32	9,8	232	199	0.0405772	0.395859	0.624,0.65	0.753,0.774	-0.127	-12.7	12.7
7820	ENSG00000164828	SUN1	7	+	849922	850033	851383	851482	849519	849603	851949	852043	7820	151111	65,50	117115	78,70	184	172	0.0404498	0.395859	0.685,0.675	0.584,0.606	0.085	8.5	8.5
8750	ENSG00000132199	ENOSF1	18	-	677344	677444	678695	678737	675320	675402	683245	683380	8750	60,27	53,29	23,18	36,31	115	173	0.0404662	0.395859	0.63,0.583	0.49,0.466	0.129	12.9	12.9
978	ENSG00000224078	SNHG14	15	+	25095648	25095828	25096827	25097030	25093833	25093974	25097320	25097439	978	219134	88,39	209232	41,68	253	276	0.0405073	0.395859	0.731,0.789	0.848,0.788	-0.058	-5.8	5.8
9443	ENSG00000178927	C17orf62	17	-	82446622	82446696	82447579	82447621	82445863	82445960	82449169	82449292	9443	36,32	53,44	32,39	75,88	115	147	0.0406495	0.396134	0.465,0.482	0.353,0.362	0.116	11.6	11.6
8990	ENSG00000103852	TTC23	15	-	99146014	99146137	99148585	99148709	99139695	99139744	99151292	99151386	8990	2,1	2,3	0,1	2,1	197	196	0.0408782	0.397931	0.499,0.249	0.0,0.499	0.124	12.4	12.4
2759	ENSG00000099810	MTAP	9	+	21803746	21803848	21815432	21815544	21802656	21802781	21816713	21816772	2759	3,1	21,18	0,1	39,45	175	185	0.0410808	0.398202	0.131,0.055	0.0,0.023	0.082	8.2	8.2
3767	ENSG00000197603	C5orf42	5	-	37243012	37243119	37244374	37244483	37239712	37239869	37245478	37245598	3767	1,5	4,2	1,2	11,9	182	180	0.0410388	0.398202	0.198,0.712	0.082,0.18	0.324	32.4	32.4
3786	ENSG00000164808	SPIDR	8	+	47293866	47294030	47407860	47407961	47291032	47291137	47440322	47440542	3786	47,44	48,38	45,41	73,56	237	174	0.0410833	0.398202	0.418,0.459	0.312,0.35	0.108	10.8	10.8
4263	ENSG00000139163	ETNK1	12	+	22666681	22666765	22668597	22668722	22661062	22661205	22671271	22671355	4263	2,1	1,8	0,1	9,4	157	198	0.0410026	0.398202	0.716,0.136	0.0,0.24	0.306	30.6	30.6
3045	ENSG00000116898	MRPS15	1	-	36461263	36461312	36462087	36462163	36460691	36460776	36463805	36463850	3045	315221	296171	308311	198207	149	122	0.0412169	0.398573	0.466,0.514	0.56,0.552	-0.066	-6.6	6.6
6053	ENSG00000143742	SRP9	1	+	225785262	225785356	225786861	225786985	225783299	225783368	225789239	225790466	6053	3,4	88,64	0,2	70,64	167	197	0.0411878	0.398573	0.039,0.069	0.0,0.036	0.036	3.6	3.6
9368	ENSG00000138744	NAAA	4	-	75914907	75914985	75918760	75918789	75913656	75914338	75919908	75919975	9368	6,12	9,6	21,22	6,6	102	151	0.0412546	0.398573	0.497,0.748	0.838,0.844	-0.218	-21.8	21.8
5702	ENSG00000125637	PSD4	2	+	113192356	113192589	113193047	113193128	113185960	113186255	113193257	113193370	5702	70,49	27,25	89,79	57,60	306	154	0.0413603	0.398984	0.566,0.497	0.44,0.399	0.112	11.2	11.2
8894	ENSG00000122376	FAM35A	10	+	87100572	87100620	87121791	87121907	87096933	87096989	87151349	87152879	8894	0,1	7,6	1,1	5,5	121	189	0.041386	0.398984	0.0,0.207	0.238,0.238	-0.135	-13.5	13.5
4411	ENSG00000264187	RP11-45M22.4	17	-	17231793	17231882	17232787	17232901	17227989	17228161	17236911	17237185	4411	91,64	49,44	72,89	30,32	187	162	0.0416263	0.400038	0.617,0.558	0.675,0.707	-0.104	-10.4	10.4
6330	ENSG00000225470	JPX	X	+	73962730	73962801	73994839	73994961	73944583	73944662	73998767	73998844	6330	1,1	37,39	3,2	24,23	144	195	0.0415749	0.400038	0.035,0.034	0.145,0.105	-0.09	-9	9
9414	ENSG00000078369	GNB1	1	-	1839189	1839257	1879786	1879902	1825396	1825499	1890819	1890836	9414	5,4	398281	12,7	291337	189	141	0.0416289	0.400038	0.009,0.011	0.03,0.015	-0.013	-1.3	1.3
2183	ENSG00000008513	ST3GAL1	8	-	133507198	133507317	133539636	133539729	133499134	133499189	133545773	133545926	2183	6,9	3,0	24,14	14,6	166	192	0.0421372	0.402816	0.698,1.0	0.665,0.73	0.151	15.1	15.1
2512	ENSG00000150093	ITGB1	10	-	32936241	32936423	32953592	32953809	32935491	32935558	32958144	32958227	2512	11,7	0,2	8,6	2,3	290	255	0.0421465	0.402816	1.0,0.755	0.779,0.637	0.169	16.9	16.9
4479	ENSG00000119685	TTLL5	14	+	75902141	75902224	75941689	75941780	75882684	75882902	75954423	75955078	4479	95,57	1,0	66,50	5,1	156	164	0.041965	0.402816	0.99,1.0	0.933,0.981	0.038	3.8	3.8
567	ENSG00000169180	XPO6	16	-	28206205	28206373	28208982	28209122	28180940	28181031	28211365	28211550	567	2,1	3,4	5,5	3,3	213	241	0.0422108	0.402816	0.43,0.22	0.653,0.653	-0.328	-32.8	32.8
6302	ENSG00000141084	RANBP10	16	-	67738012	67738035	67744264	67744455	67734857	67735042	67772033	67772086	6302	80,87	2,5	51,70	8,5	264	96	0.0420379	0.402816	0.936,0.864	0.699,0.836	0.133	13.3	13.3
8321	ENSG00000166169	POLL	10	-	101585861	101586156	101587245	101587403	101583587	101583681	101588203	101588242	8321	61,25	139,92	53,30	82,60	231	368	0.042163	0.402816	0.411,0.302	0.507,0.443	-0.118	-11.8	11.8
9312	ENSG00000036549	ZZZ3	1	-	77631849	77633405	77641383	77641446	77584516	77584655	77641521	77641655	9312	57,52	22991480	62,46	12991297	136	1629	0.0422318	0.402816	0.229,0.296	0.364,0.298	-0.068	-6.8	6.8
1929	ENSG00000232677	LINC00665	19	-	36322129	36322384	36326996	36327225	36321992	36322030	36330252	36330492	1929	44,52	28,20	77,59	21,17	302	328	0.0423428	0.403119	0.631,0.738	0.799,0.79	-0.11	-11	11
6286	ENSG00000198815	FOXJ3	1	-	42227882	42227966	42265114	42265189	42205761	42205863	42278347	42278672	6286	54,24	50,28	25,30	42,50	148	157	0.0423533	0.403119	0.534,0.476	0.387,0.389	0.117	11.7	11.7
3591	ENSG00000172785	CBWD1	9	-	147900	148040	151304	151427	146101	146158	152033	152078	3591	12,4	6,4	4,0	0,1	196	213	0.0426261	0.40443	0.685,0.521	1.0,0.0	0.103	10.3	10.3
7634	ENSG00000066427	ATXN3	14	-	92088729	92088817	92093251	92093318	92083125	92083258	92093745	92093831	7634	31,18	53,44	27,36	38,32	140	161	0.0425421	0.40443	0.402,0.32	0.45,0.564	-0.146	-14.6	14.6
9411	ENSG00000078369	GNB1	1	-	1847877	1848036	1853151	1853297	1839189	1839238	1890819	1890836	9411	27,22	14,8	30,20	7,3	219	232	0.0426004	0.40443	0.671,0.744	0.819,0.876	-0.14	-14	14
6641	ENSG00000090615	GOLGA3	12	-	132782295	132782493	132784163	132784307	132780797	132780914	132786338	132786555	6641	191163	416315	145190	244275	217	271	0.0427799	0.405151	0.364,0.393	0.426,0.463	-0.066	-6.6	6.6
9128	ENSG00000172765	TMCC1	3	-	129838897	129839060	129857253	129857405	129832773	129832826	129880308	129880559	9128	54,51	3,2	39,34	5,5	225	236	0.0427923	0.405151	0.95,0.964	0.891,0.877	0.073	7.3	7.3
2883	ENSG00000152457	DCLRE1C	10	-	14945434	14945565	14947524	14947609	14945104	14945189	14949035	14949087	2883	6,10	6,1	10,4	0,2	158	204	0.0428821	0.405575	0.564,0.928	1.0,0.721	-0.115	-11.5	11.5
3557	ENSG00000214063	TSPAN4	11	+	850287	850367	862549	862741	847200	847300	864436	864511	3557	27,25	160118	77,77	264291	153	265	0.0429283	0.405584	0.226,0.268	0.336,0.314	-0.078	-7.8	7.8
1499	ENSG00000184752	NDUFA12	12	-	94974170	94974285	94991826	94991972	94971332	94971620	94994169	94994257	1499	6,1	10,3	1,1	2,8	219	188	0.0429825	0.40567	0.34,0.222	0.3,0.097	0.083	8.3	8.3
3187	ENSG00000092531	SNAP23	15	+	42495568	42495713	42511832	42511903	42492870	42492945	42512954	42512996	3187	1,3	95,67	5,4	70,52	218	144	0.0430771	0.405975	0.007,0.029	0.045,0.048	-0.028	-2.8	2.8
7788	ENSG00000100239	PPP6R2	22	+	50388985	50389111	50391866	50392015	50372071	50372150	50393892	50394135	7788	17,17	2,2	10,10	4,4	199	222	0.0431052	0.405975	0.905,0.905	0.736,0.736	0.169	16.9	16.9
2057	ENSG00000119912	IDE	10	-	92555371	92555469	92559033	92559215	92537365	92537550	92573921	92574067	2057	7,12	1,0	20,13	0,4	255	171	0.0431853	0.406304	0.824,1.0	1.0,0.685	0.069	6.9	6.9
9569	ENSG00000172775	FAM192A	16	-	57174168	57174216	57185820	57185896	57173727	57173869	57186030	57186116	9569	28,21	9,5	23,31	4,2	149	121	0.0432919	0.406881	0.716,0.773	0.824,0.926	-0.131	-13.1	13.1
195	ENSG00000015153	YAF2	12	-	42199135	42199235	42210354	42210454	42161612	42161765	42210547	42210619	195	25,8	8,2	6,7	2,0	173	173	0.0434557	0.406899	0.758,0.8	0.75,1.0	-0.096	-9.6	9.6
2700	ENSG00000179104	TMTC2	12	+	82690247	82690437	82801109	82801220	82687480	82687669	82857009	82857580	2700	3,2	0,0	4,6	2,1	263	184	0.0436295	0.406899	1.0,1.0	0.583,0.808	0.304	30.4	30.4
3611	ENSG00000151881	C5orf28	5	-	43453657	43454043	43476113	43476258	43444251	43446557	43479889	43479987	3611	34,35	402289	7,6	136,89	218	459	0.0437672	0.406899	0.151,0.203	0.098,0.124	0.066	6.6	6.6
391	ENSG00000047230	CTPS2	X	-	16667661	16667724	16670579	16670674	16667513	16667557	16678361	16678450	391	64,44	16,17	70,47	37,25	168	136	0.0437185	0.406899	0.764,0.677	0.605,0.603	0.117	11.7	11.7
4154	ENSG00000117602	RCAN3	1	+	24514313	24514567	24531217	24531391	24502896	24503150	24533082	24533254	4154	33,27	29,18	17,17	26,23	327	247	0.043484	0.406899	0.462,0.531	0.331,0.358	0.152	15.2	15.2
4175	ENSG00000137944	CCBL2	1	-	88962931	88963087	88964555	88964712	88962058	88962145	88964828	88964978	4175	3,0	1,1	0,0	2,1	230	229	0.0434829	0.406899	0.749,0.0	0.0,0.0	0.374	37.4	37.4
5255	ENSG00000143537	ADAM15	1	+	155060204	155060343	155061903	155061975	155059901	155059974	155062244	155062369	5255	385321	51,27	467488	32,38	212	145	0.0433986	0.406899	0.838,0.89	0.909,0.898	-0.039	-3.9	3.9
5560	ENSG00000078699	CBFA2T2	20	+	33550640	33550764	33556619	33556738	33490074	33490301	33606955	33607099	5560	10,7	4,0	2,4	3,3	197	192	0.0436716	0.406899	0.709,1.0	0.394,0.565	0.375	37.5	37.5
6699	ENSG00000137288	UQCC2	6	-	33704765	33704967	33709578	33709763	33701345	33701420	33710694	33710851	6699	15,15	11,10	15,11	2,5	258	275	0.0435843	0.406899	0.592,0.615	0.889,0.701	-0.192	-19.2	19.2
7599	ENSG00000081377	CDC14B	9	-	96514215	96514369	96515648	96515792	96509672	96509789	96522505	96522603	7599	15,9	2,2	6,4	5,2	217	227	0.0437609	0.406899	0.887,0.825	0.557,0.677	0.239	23.9	23.9
7904	ENSG00000162601	MYSM1	1	-	58668429	58668566	58668631	58668670	58667846	58667921	58668983	58669038	7904	12,10	29,21	15,11	16,12	112	210	0.043792	0.406899	0.437,0.472	0.637,0.632	-0.18	-18	18
3610	ENSG00000151881	C5orf28	5	-	43453657	43453901	43476113	43476258	43444251	43446557	43479889	43479987	3610	34,35	236176	7,6	83,53	218	317	0.0440148	0.408125	0.173,0.224	0.109,0.141	0.074	7.4	7.4
4349	ENSG00000154723	ATP5J	21	-	25733214	25733363	25734332	25734398	25729630	25729801	25734852	25734904	4349	17,17	6,3	23,11	8,18	139	222	0.0439859	0.408125	0.819,0.901	0.821,0.494	0.203	20.3	20.3
5548	ENSG00000182473	EXOC7	17	-	76089674	76089762	76091142	76091272	76089174	76089320	76094413	76094581	5548	62,42	28,13	44,43	13,4	203	161	0.0440669	0.408187	0.637,0.719	0.729,0.895	-0.134	-13.4	13.4
1584	ENSG00000157916	RER1	1	+	2393207	2393355	2394646	2394728	2391832	2391958	2395783	2395871	1584	50,44	9,3	33,38	10,10	221	155	0.044228	0.409257	0.796,0.911	0.698,0.727	0.141	14.1	14.1
496	ENSG00000205336	ADGRG1	16	+	57621690	57621845	57641590	57641708	57620095	57620136	57650252	57650351	496	5,4	110,90	0,2	75,64	228	191	0.0447475	0.413638	0.037,0.036	0.0,0.026	0.024	2.4	2.4
2437	ENSG00000160688	FLAD1	1	+	154992564	154992673	154992712	154992786	154990338	154990528	154992901	154993111	2437	5,8	29,11	7,1	33,36	182	147	0.0449363	0.41376	0.122,0.37	0.146,0.022	0.162	16.2	16.2
4184	ENSG00000198363	ASPH	8	-	61618977	61619019	61633682	61633724	61583943	61584029	61637946	61638003	4184	1,0	65,65	2,7	166100	115	115	0.0451192	0.41376	0.015,0.0	0.012,0.065	-0.031	-3.1	3.1
4190	ENSG00000198363	ASPH	8	-	61706162	61706253	61713942	61714007	61684038	61684188	61714268	61714559	4190	1,1	1,0	2,2	4,0	138	164	0.0450611	0.41376	0.543,1.0	0.373,1.0	0.085	8.5	8.5
4772	ENSG00000133597	ADCK2	7	+	140681041	140681137	140686989	140687241	140674610	140674757	140689596	140689725	4772	75,47	356348	41,49	374386	169	325	0.0451751	0.41376	0.288,0.206	0.174,0.196	0.062	6.2	6.2
493	ENSG00000116539	ASH1L	1	-	155440489	155440593	155459796	155459898	155438326	155439068	155562152	155562532	493	44,27	0,1	31,45	1,4	175	177	0.0451047	0.41376	1.0,0.965	0.969,0.919	0.038	3.8	3.8
6607	ENSG00000167182	SP2	17	+	47909663	47909730	47914725	47914861	47896149	47896293	47915311	47915388	6607	1,1	2,9	2,3	5,3	140	209	0.0450979	0.41376	0.427,0.142	0.374,0.599	-0.202	-20.2	20.2
672	ENSG00000138101	DTNB	2	-	25383835	25383889	25387288	25387487	25379289	25379323	25388201	25388361	672	12,10	19,7	18,21	8,11	272	127	0.0451496	0.41376	0.228,0.4	0.512,0.471	-0.177	-17.7	17.7
7825	ENSG00000164828	SUN1	7	+	849831	850033	851383	851482	849519	849603	851949	852043	7825	92,68	65,50	73,66	78,70	275	172	0.0450986	0.41376	0.47,0.46	0.369,0.371	0.095	9.5	9.5
9067	ENSG00000080823	MOK	14	-	102265822	102265912	102278605	102278694	102251916	102251995	102283477	102283592	9067	7,6	8,5	1,1	2,4	162	163	0.0451409	0.41376	0.468,0.547	0.335,0.201	0.24	24	24
2714	ENSG00000204387	C6orf48	6	+	31836294	31836378	31836426	31836517	31835410	31835451	31837235	31837435	2714	11,7	403380	14,6	238185	157	164	0.0453081	0.414134	0.028,0.019	0.058,0.033	-0.022	-2.2	2.2
5792	ENSG00000109323	MANBA	4	-	102714437	102714561	102722870	102723041	102690879	102690957	102723861	102723967	5792	70,56	29,14	61,76	28,52	244	197	0.0453024	0.414134	0.661,0.764	0.638,0.541	0.123	12.3	12.3
8281	ENSG00000143158	MPC2	1	-	167919978	167920090	167920546	167920631	167918067	167918359	167924496	167924537	8281	1131826	1261793	14791549	12901237	158	185	0.0453696	0.414275	0.512,0.549	0.573,0.595	-0.053	-5.3	5.3
5716	ENSG00000141380	SS18	18	-	26079010	26079146	26082362	26082528	26078075	26078160	26084051	26084175	5716	9,7	5,5	3,1	3,6	239	209	0.0454512	0.414598	0.612,0.55	0.467,0.127	0.284	28.4	28.4
4119	ENSG00000109118	PHF12	17	-	28925220	28925259	28926781	28926873	28923908	28924302	28926990	28927063	4119	1,8	3,0	6,7	0,1	165	112	0.045539	0.414712	0.185,1.0	1.0,0.826	-0.321	-32.1	32.1
4773	ENSG00000133597	ADCK2	7	+	140681041	140681137	140686989	140687241	140679154	140679283	140689596	140689725	4773	234141	357347	149130	377388	169	325	0.0455634	0.414712	0.558,0.439	0.432,0.392	0.087	8.7	8.7
9596	ENSG00000065559	MAP2K4	17	+	12054888	12054991	12081355	12081530	12020869	12021001	12095574	12095694	9596	33,18	145,81	36,34	106,91	176	248	0.0456022	0.414712	0.243,0.238	0.324,0.345	-0.094	-9.4	9.4
2575	ENSG00000123473	STIL	1	-	47312947	47313021	47313846	47313929	47310275	47310362	47314035	47314147	2575	0,1	2,0	1,5	4,3	156	147	0.0460379	0.417509	0.0,1.0	0.191,0.611	0.099	9.9	9.9
4262	ENSG00000139163	ETNK1	12	+	22666681	22666765	22668597	22668700	22661062	22661205	22671271	22671355	4262	2,1	1,7	0,1	9,4	157	176	0.0460956	0.417509	0.692,0.138	0.0,0.219	0.305	30.5	30.5
5571	ENSG00000162542	TMCO4	1	-	19789927	19790052	19793431	19793655	19787025	19787117	19798070	19798215	5571	19,12	9,8	5,3	6,6	297	198	0.046034	0.417509	0.585,0.5	0.357,0.25	0.239	23.9	23.9
8359	ENSG00000072135	PTPN18	2	+	130359232	130359309	130367081	130367171	130358866	130358975	130369132	130369201	8359	27,20	7,4	22,25	2,2	150	163	0.0460728	0.417509	0.807,0.845	0.923,0.931	-0.101	-10.1	10.1
1167	ENSG00000103222	ABCC1	16	+	16083463	16083542	16086920	16086991	16079351	16079478	16090404	16090588	1167	2,3	76,55	7,10	112,83	152	144	0.046156	0.417593	0.024,0.049	0.056,0.102	-0.042	-4.2	4.2
6906	ENSG00000101104	PABPC1L	20	+	44931953	44932026	44932461	44932534	44930517	44930726	44933056	44933185	6906	4,6	2,4	0,3	1,0	146	146	0.0461978	0.417593	0.667,0.6	0.0,1.0	0.133	13.3	13.3
5270	ENSG00000132471	WBP2	17	-	75847795	75847930	75848569	75848662	75847486	75847609	75849603	75849739	5270	256228	182138	212222	191188	166	208	0.0463478	0.418108	0.638,0.674	0.582,0.597	0.067	6.7	6.7
5432	ENSG00000106772	PRUNE2	9	-	76619339	76619387	76625022	76625058	76614449	76614600	76629191	76629290	5432	4,4	8,9	6,1	23,29	109	121	0.0463164	0.418108	0.357,0.33	0.225,0.037	0.213	21.3	21.3
3978	ENSG00000278531	RP11-432I13.6	10	-	45191837	45191940	45193804	45193978	45190112	45190250	45194140	45194254	3978	2,1	3,1	0,0	1,3	247	176	0.0464503	0.418612	0.322,0.416	0.0,0.0	0.369	36.9	36.9
3690	ENSG00000131374	TBC1D5	3	-	17518901	17518995	17543372	17543465	17508473	17508605	17623848	17623913	3690	0,1	1,6	1,2	5,7	166	167	0.0465352	0.418956	0.0,0.144	0.168,0.223	-0.124	-12.4	12.4
124	ENSG00000169213	RAB3B	1	-	51925997	51926097	51932973	51933039	51907955	51920114	51933317	51933442	124	3,0	1,1	0,1	5,5	139	173	0.0467413	0.420391	0.789,0.0	0.0,0.199	0.295	29.5	29.5
5671	ENSG00000128951	DUT	15	+	48336543	48336782	48340144	48340214	48336045	48336090	48341288	48341363	5671	8,7	3,3	1,6	3,6	312	143	0.04679	0.420408	0.55,0.517	0.133,0.314	0.31	31	31
4109	ENSG00000067560	RHOA	3	-	49362483	49362626	49368427	49368548	49360121	49360382	49375433	49375591	4109	773584	593398	777803	451458	194	216	0.0469061	0.42103	0.592,0.62	0.657,0.661	-0.053	-5.3	5.3
112	ENSG00000162769	FLVCR1	1	+	212863724	212863869	212872677	212872818	212858254	212859190	212883370	212883438	112	36,36	59,42	58,62	51,55	218	214	0.0471695	0.421745	0.375,0.457	0.527,0.525	-0.11	-11	11
3186	ENSG00000147121	KRBOX4	X	+	46471141	46471185	46472024	46472239	46463197	46463308	46472749	46474639	3186	2,4	10,16	4,8	7,11	117	288	0.0470653	0.421745	0.33,0.381	0.584,0.642	-0.257	-25.7	25.7
4207	ENSG00000134255	CEPT1	1	+	111167105	111167190	111173113	111173258	111161154	111161296	111174878	111174963	4207	1,5	12,6	2,0	10,8	158	218	0.0471591	0.421745	0.103,0.535	0.216,0.0	0.211	21.1	21.1
5	ENSG00000166012	TAF1D	11	-	93733349	93733397	93734624	93734660	93733086	93733121	93736140	93736304	5	74,59	134,85	46,25	94,83	109	121	0.0471735	0.421745	0.38,0.435	0.352,0.251	0.106	10.6	10.6
8632	ENSG00000126226	PCID2	13	-	113185484	113185560	113190871	113190975	113184345	113184487	113195070	113195125	8632	159114	118,71	149148	78,68	177	149	0.0475321	0.424529	0.531,0.575	0.617,0.647	-0.079	-7.9	7.9
1726	ENSG00000256061	DYX1C1	15	-	55450221	55450367	55466929	55467161	55439471	55439581	55491122	55491256	1726	78,40	26,20	43,30	7,8	305	219	0.0476499	0.424676	0.683,0.59	0.815,0.729	-0.135	-13.5	13.5
214	ENSG00000067141	NEO1	15	+	73273810	73274005	73278130	73278199	73272454	73272562	73282963	73283111	214	165109	33,27	121,62	37,26	268	142	0.0476903	0.424676	0.726,0.681	0.634,0.558	0.107	10.7	10.7
62	ENSG00000177479	ARIH2	3	+	48924717	48924839	48944981	48945181	48922747	48922811	48961611	48961679	62	67,58	30,25	62,47	13,15	195	273	0.0476613	0.424676	0.758,0.765	0.87,0.814	-0.08	-8	8
2732	ENSG00000176155	CCDC57	17	-	82104193	82104387	82104787	82104922	82101751	82101866	82106269	82106375	2732	6,5	59,32	5,5	13,16	208	267	0.0478725	0.425876	0.115,0.167	0.331,0.286	-0.167	-16.7	16.7
8550	ENSG00000114120	SLC25A36	3	+	140966347	140966427	140966999	140967036	140963126	140963227	140970926	140970993	8550	17,14	20,13	11,11	5,5	153	110	0.0479394	0.426049	0.379,0.436	0.613,0.613	-0.206	-20.6	20.6
1480	ENSG00000096070	BRPF3	6	+	36222167	36222265	36225266	36225364	36217916	36218010	36228901	36229056	1480	58,44	65,65	40,44	36,32	171	171	0.0480966	0.426665	0.472,0.404	0.526,0.579	-0.114	-11.4	11.4
3057	ENSG00000140718	FTO	16	+	53937248	53937294	53956682	53956789	53934029	53934109	54111761	54114463	3057	0,3	1,1	0,1	1,2	119	180	0.0481632	0.426665	0.0,0.819	0.0,0.431	0.194	19.4	19.4
7556	ENSG00000130733	YIPF2	19	-	10927629	10927769	10927851	10927920	10925685	10925773	10928379	10928440	7556	5,1	74,64	0,2	64,87	142	213	0.0481879	0.426665	0.092,0.023	0.0,0.033	0.041	4.1	4.1
8672	ENSG00000113504	SLC12A7	5	-	1060947	1060992	1063364	1063534	1060343	1060451	1063843	1063975	8672	5,5	1,1	1,2	2,1	243	118	0.0481986	0.426665	0.708,0.708	0.195,0.493	0.364	36.4	36.4
1564	ENSG00000160055	TMEM234	1	-	32216193	32216281	32216319	32216517	32215672	32215795	32216888	32216947	1564	50,50	12,10	34,36	3,4	271	161	0.0482554	0.426747	0.712,0.748	0.871,0.842	-0.127	-12.7	12.7
3159	ENSG00000122705	CLTA	9	+	36197550	36197588	36198983	36199096	36190922	36191273	36204067	36204179	3159	118104	837637	127145	723644	111	186	0.0484762	0.427296	0.191,0.215	0.227,0.274	-0.047	-4.7	4.7
3924	ENSG00000144785	RP11-977G19.10	12	-	56291630	56291793	56298608	56298691	56286594	56286645	56300159	56300220	3924	17,11	11,9	13,8	16,18	156	236	0.0485553	0.427296	0.7,0.649	0.551,0.402	0.198	19.8	19.8
5094	ENSG00000117143	UAP1	1	+	162590326	162590511	162592731	162592782	162588692	162588833	162597791	162597858	5094	14751052	487395	14001445	434365	258	124	0.0484902	0.427296	0.593,0.561	0.608,0.655	-0.054	-5.4	5.4
5797	ENSG00000157800	SLC37A3	7	-	140379213	140379307	140379631	140379725	140369589	140369682	140380281	140380390	5797	1,0	0,2	1,1	2,2	167	167	0.0484245	0.427296	1.0,0.0	0.333,0.333	0.167	16.7	16.7
7004	ENSG00000028203	VEZT	12	+	95256549	95256622	95257149	95257243	95251966	95252071	95262905	95263081	7004	102,52	73,82	62,34	96,82	146	167	0.0485418	0.427296	0.615,0.42	0.425,0.322	0.144	14.4	14.4
6606	ENSG00000167182	SP2	17	+	47909663	47909730	47914725	47914838	47896149	47896293	47915311	47915388	6606	1,1	4,8	2,3	5,3	140	186	0.0486189	0.427437	0.249,0.142	0.347,0.571	-0.263	-26.3	26.3
1466	ENSG00000125257	ABCC4	13	-	95216174	95216371	95219969	95220177	95210691	95210781	95234609	95234834	1466	6,3	80,57	3,1	70105	281	270	0.0486878	0.427624	0.067,0.048	0.04,0.009	0.033	3.3	3.3
5408	ENSG00000169689	STRA13	17	-	82020439	82020516	82021124	82021272	82019857	82019909	82022825	82022892	5408	12,11	1,0	14,26	0,4	221	150	0.0488657	0.428768	0.891,1.0	1.0,0.815	0.038	3.8	3.8
10146	ENSG00000125386	FAM193A	4	+	2648501	2648579	2655027	2655129	2646684	2646832	2657802	2657880	10146	1,0	6,6	2,1	4,5	151	175	0.0492431	0.429252	0.162,0.0	0.367,0.188	-0.196	-19.6	19.6
1865	ENSG00000137210	TMEM14B	6	+	10749201	10749268	10751136	10751234	10747758	10747881	10756466	10756971	1865	218147	112,59	162160	50,56	140	171	0.0490674	0.429252	0.704,0.753	0.798,0.777	-0.059	-5.9	5.9
3880	ENSG00000144524	COPS7B	2	+	231791732	231791808	231794262	231794351	231788554	231788732	231796105	231796308	3880	40,38	66,41	40,44	37,32	149	162	0.0492201	0.429252	0.397,0.502	0.54,0.599	-0.12	-12	12
4682	ENSG00000197119	SLC25A29	14	-	100295625	100295993	100298036	100298190	100293293	100293377	100298841	100298885	4682	22,12	141,91	18,21	77,79	227	441	0.0492553	0.429252	0.233,0.204	0.312,0.341	-0.108	-10.8	10.8
5616	ENSG00000099968	BCL2L13	22	+	17696140	17696210	17702242	17702386	17683213	17683321	17726676	17730855	5616	8,7	209155	6,1	181208	143	217	0.0491898	0.429252	0.055,0.064	0.048,0.007	0.032	3.2	3.2
9558	ENSG00000172775	FAM192A	16	-	57174619	57174688	57185735	57185896	57173673	57173869	57186030	57186116	9558	11,12	3,4	5,11	11,5	234	142	0.0491213	0.429252	0.69,0.645	0.216,0.572	0.274	27.4	27.4
9957	ENSG00000096060	FKBP5	6	-	35586931	35587117	35591129	35591218	35580035	35580221	35597247	35597404	9957	74,67	232137	68,84	250316	162	259	0.0492152	0.429252	0.338,0.439	0.303,0.298	0.088	8.8	8.8
2807	ENSG00000162066	AMDHD2	16	+	2528649	2528718	2528990	2529095	2528351	2528559	2529474	2529624	2807	12,10	52,49	22,10	37,34	142	178	0.0495018	0.430982	0.224,0.204	0.427,0.269	-0.134	-13.4	13.4
976	ENSG00000224078	SNHG14	15	+	25095626	25095828	25096827	25097030	25093833	25093974	25097320	25097439	976	309184	88,39	287315	41,68	275	276	0.0496102	0.431508	0.779,0.826	0.875,0.823	-0.046	-4.6	4.6
9240	ENSG00000126883	NUP214	9	+	131201646	131201717	131215211	131215368	131197215	131199015	131222777	131222930	9240	38,22	129,61	37,45	83,84	144	230	0.0497387	0.432207	0.32,0.366	0.416,0.461	-0.096	-9.6	9.6
4145	ENSG00000018189	RUFY3	4	+	70800140	70800205	70802955	70802983	70794794	70794894	70804347	70804416	4145	25,23	6,18	22,7	4,1	138	101	0.0500503	0.43291	0.753,0.483	0.801,0.837	-0.201	-20.1	20.1
5677	ENSG00000128039	SRD5A3	4	+	55359345	55359488	55364073	55364271	55346108	55346557	55367587	55367722	5677	39,37	104,86	71,66	111122	216	271	0.0499923	0.43291	0.32,0.351	0.445,0.404	-0.089	-8.9	8.9
8190	ENSG00000165240	ATP7A	X	+	77922998	77923042	77962622	77962814	77910655	77910835	77971620	77971761	8190	0,2	20,11	2,2	10,9	117	265	0.0499924	0.43291	0.0,0.292	0.312,0.335	-0.178	-17.8	17.8
8609	ENSG00000111481	COPZ1	12	+	54342205	54342287	54343224	54343316	54325138	54325181	54345459	54345515	8609	72,76	494385	52,46	442365	155	165	0.04992	0.43291	0.134,0.174	0.111,0.118	0.04	4	4
9356	ENSG00000149743	TRPT1	11	-	64224099	64224133	64224134	64224210	64223832	64223967	64224284	64224491	9356	80,76	28,23	88,66	46,33	149	107	0.0500604	0.43291	0.672,0.704	0.579,0.59	0.103	10.3	10.3
7373	ENSG00000001167	NFYA	6	+	41091527	41091694	41092911	41093085	41090203	41090309	41094395	41094497	7373	31,43	66,82	64,85	102,94	240	247	0.0501111	0.432931	0.326,0.351	0.392,0.482	-0.098	-9.8	9.8
1485	ENSG00000075151	EIF4G3	1	-	20997600	20997633	21001198	21001324	20981047	20981227	21002712	21002808	1485	8,9	0,1	7,7	1,1	199	106	0.0503579	0.432982	1.0,0.827	0.789,0.789	0.124	12.4	12.4
4874	ENSG00000254870	ATP6V1G2-DDX39B	6	-	31534485	31534505	31534631	31534799	31532779	31532911	31535366	31535485	4874	157,81	0,1	94110	0,5	241	93	0.0503296	0.432982	1.0,0.969	1.0,0.895	0.037	3.7	3.7
6373	ENSG00000029725	RABEP1	17	+	5368369	5368468	5373313	5373490	5365121	5365238	5377115	5377305	6373	233134	158106	147156	155141	172	250	0.0503525	0.432982	0.682,0.648	0.58,0.617	0.067	6.7	6.7
710	ENSG00000103194	USP10	16	+	84733434	84733503	84744632	84745673	84700003	84700111	84758715	84758807	710	45,26	17201336	70,55	18332002	142	1114	0.0502951	0.432982	0.17,0.132	0.231,0.177	-0.053	-5.3	5.3
7255	ENSG00000100429	HDAC10	22	-	50248697	50248859	50249102	50249168	50248365	50248472	50249327	50249454	7255	28,11	8,9	31,35	7,5	139	235	0.0503197	0.432982	0.855,0.674	0.882,0.922	-0.138	-13.8	13.8
8728	ENSG00000135679	MDM2	12	+	68814602	68814689	68815629	68815720	68813553	68813628	68816811	68816945	8728	1,1	6,1	3,2	4,2	160	164	0.0504089	0.433005	0.146,0.506	0.435,0.506	-0.145	-14.5	14.5
1202	ENSG00000127328	RAB3IP	12	+	69756404	69756663	69784719	69784815	69755383	69755659	69794436	69794514	1202	451318	198143	233208	151109	332	169	0.0506137	0.433725	0.537,0.531	0.44,0.493	0.068	6.8	6.8
5414	ENSG00000163517	HDAC11	3	+	13498512	13498555	13502883	13502980	13483463	13483564	13504093	13504272	5414	0,1	29,31	0,4	19,29	116	170	0.0506374	0.433725	0.0,0.045	0.0,0.168	-0.062	-6.2	6.2
610	ENSG00000130779	CLIP1	12	-	122400131	122400243	122417345	122417463	122380367	122380558	122422520	122422612	610	13,6	8,6	2,5	2,0	191	185	0.0506368	0.433725	0.611,0.492	0.492,1.0	-0.195	-19.5	19.5
4375	ENSG00000198231	DDX42	17	+	63807723	63807900	63808918	63808948	63806534	63806654	63809559	63809659	4375	350275	70,64	345266	48,45	250	103	0.0507686	0.434434	0.673,0.639	0.748,0.709	-0.072	-7.2	7.2
7853	ENSG00000091127	PUS7	7	-	105470760	105470848	105472131	105472218	105468336	105468463	105481051	105481177	7853	1,1	20,9	5,3	19,21	160	161	0.0508362	0.434599	0.048,0.101	0.209,0.126	-0.093	-9.3	9.3
8540	ENSG00000132437	DDC	7	-	50479786	50479863	50495349	50495417	50476623	50476643	50499147	50499242	8540	15,18	163123	46,32	231201	141	150	0.0510971	0.436414	0.089,0.135	0.175,0.145	-0.048	-4.8	4.8
3592	ENSG00000172785	CBWD1	9	-	145964	146158	151304	151427	134978	135030	152033	152078	3592	10,3	35,33	5,1	51,31	196	267	0.0511965	0.436848	0.28,0.11	0.118,0.042	0.115	11.5	11.5
3088	ENSG00000213930	GALT	9	+	34647388	34647567	34647656	34647705	34647122	34647258	34647831	34647961	3088	31,11	28,11	34,12	44,35	252	122	0.0514472	0.43857	0.349,0.326	0.272,0.142	0.131	13.1	13.1
1656	ENSG00000215146	RP11-313J2.1	10	-	42340500	42340556	42344253	42344408	42331865	42338240	42367815	42367974	1656	0,4	3,1	0,1	2,4	228	129	0.0516605	0.438919	0.0,0.694	0.0,0.124	0.285	28.5	28.5
3816	ENSG00000154556	SORBS2	4	-	185684753	185684846	185690561	185690611	185678795	185678822	185775226	185775366	3816	5,5	4,4	3,0	5,3	123	166	0.0516835	0.438919	0.628,0.628	0.447,0.0	0.404	40.4	40.4
7533	ENSG00000198780	FAM169A	5	-	74813839	74814019	74834425	74834597	74805155	74805284	74838964	74839050	7533	4,4	13,10	8,7	8,8	245	253	0.0516202	0.438919	0.241,0.292	0.508,0.475	-0.225	-22.5	22.5
8741	ENSG00000147044	CASK	X	-	41555599	41555635	41557031	41557100	41553718	41553915	41559778	41559847	8741	94,53	33,13	47,62	9,10	142	109	0.051648	0.438919	0.686,0.758	0.8,0.826	-0.091	-9.1	9.1
2904	ENSG00000108509	CAMTA2	17	-	4981677	4981742	4982088	4982227	4981224	4981359	4982756	4982892	2904	19,6	41,28	9,7	49,44	212	138	0.0519285	0.439487	0.232,0.122	0.107,0.094	0.076	7.6	7.6
7256	ENSG00000100429	HDAC10	22	-	50248830	50248859	50249102	50249168	50248661	50248751	50249327	50249454	7256	30,12	20,17	32,37	16,15	139	102	0.0518741	0.439487	0.524,0.341	0.595,0.644	-0.187	-18.7	18.7
9386	ENSG00000108094	CUL2	10	-	35011847	35011964	35013698	35013800	35008550	35010442	35016191	35016394	9386	117,82	154112	112109	113101	175	190	0.0518462	0.439487	0.452,0.443	0.518,0.54	-0.082	-8.2	8.2
950	ENSG00000111752	PHC1	12	+	8921600	8921750	8922632	8922788	8920984	8921065	8930434	8930927	950	17,14	11,13	3,8	10,11	223	229	0.051946	0.439487	0.613,0.525	0.236,0.428	0.237	23.7	23.7
355	ENSG00000279516	FAM230C	13	+	18199532	18199644	18215310	18215357	18195296	18195411	18218998	18219057	355	5,5	1,1	3,1	3,1	185	120	0.0523942	0.442862	0.764,0.764	0.393,0.393	0.371	37.1	37.1
1624	ENSG00000140853	NLRC5	16	+	57055435	57055519	57058064	57058148	57055031	57055094	57058971	57059061	1624	3,0	1,2	4,2	0,2	157	157	0.0525532	0.442956	0.75,0.0	1.0,0.5	-0.375	-37.5	37.5
2230	ENSG00000215788	TNFRSF25	1	-	6462628	6462663	6464551	6464719	6461993	6462174	6465439	6465560	2230	11,8	6,1	10,7	0,2	241	108	0.052466	0.442956	0.451,0.782	1.0,0.611	-0.189	-18.9	18.9
444	ENSG00000153006	SREK1IP1	5	-	64754577	64754770	64764974	64765121	64754314	64754362	64768504	64768649	444	3,12	1,1	5,0	1,2	220	266	0.0525487	0.442956	0.784,0.936	0.858,0.0	0.431	43.1	43.1
3938	ENSG00000124570	SERPINB6	6	-	2966399	2966590	2968778	2968913	2959167	2959342	2971532	2972165	3938	16,16	15,16	9,10	4,4	208	264	0.0526122	0.443037	0.575,0.559	0.741,0.76	-0.183	-18.3	18.3
6418	ENSG00000161405	IKZF3	17	-	39777650	39777767	39791415	39791583	39765789	39766493	39792672	39792933	6418	5,7	1,1	4,16	5,5	241	190	0.052743	0.443723	0.798,0.847	0.387,0.716	0.271	27.1	27.1
4681	ENSG00000197119	SLC25A29	14	-	100295625	100295993	100298036	100298184	100293293	100293377	100298841	100298885	4681	19,9	141,91	14,19	77,79	221	441	0.05299	0.445383	0.212,0.165	0.266,0.324	-0.107	-10.7	10.7
10058	ENSG00000149925	ALDOA	16	+	30065875	30065927	30066884	30067038	30064423	30064505	30067233	30067366	10058	517393	13,9	624836	24,33	125	227	0.0532345	0.446436	0.986,0.988	0.979,0.979	0.008	0.8	0.8
4173	ENSG00000254788	CKLF-CMTM1	16	+	66558189	66558348	66563121	66563217	66552678	66552793	66577103	66577202	4173	112,77	84,53	143116	64,67	232	169	0.053314	0.446436	0.493,0.514	0.619,0.558	-0.085	-8.5	8.5
6751	ENSG00000166224	SGPL1	10	+	70816812	70816880	70820183	70820300	70815960	70816118	70844472	70844638	6751	58,48	5,3	60,34	10,6	141	190	0.0531695	0.446436	0.94,0.956	0.89,0.884	0.061	6.1	6.1
8940	ENSG00000272104	XXcos-LUCA11.5	3	+	50352008	50352046	50366296	50366331	50351408	50351560	50367795	50367923	8940	22,14	1,0	33,26	5,0	111	108	0.0533066	0.446436	0.955,1.0	0.865,1.0	0.045	4.5	4.5
10004	ENSG00000132676	DAP3	1	+	155721516	155721618	155725381	155725411	155709772	155709824	155725991	155726019	10004	136,84	6,0	117,95	1,0	175	103	0.0536466	0.448803	0.93,1.0	0.986,1.0	-0.028	-2.8	2.8
1561	ENSG00000270168	LA16c-380H5.3	16	+	2991377	2991437	2992402	2992438	2991047	2991272	2992804	2992834	1561	2,4	0,1	4,5	1,1	133	109	0.0541827	0.452867	1.0,0.766	0.766,0.804	0.098	9.8	9.8
4436	ENSG00000163939	PBRM1	3	-	52554723	52554879	52558248	52558413	52550746	52550817	52561766	52561968	4436	85,57	312216	16,21	94111	238	229	0.0543994	0.453955	0.208,0.202	0.141,0.154	0.058	5.8	5.8
5233	ENSG00000143537	ADAM15	1	+	155060238	155060343	155061903	155061975	155059901	155059974	155062244	155062369	5233	144126	51,27	189188	32,38	178	145	0.054414	0.453955	0.697,0.792	0.828,0.801	-0.07	-7	7
6749	ENSG00000166224	SGPL1	10	+	70816810	70816880	70820183	70820300	70815960	70816118	70844472	70844638	6749	59,50	5,3	61,36	10,6	143	190	0.0545298	0.454499	0.94,0.957	0.89,0.889	0.059	5.9	5.9
6315	ENSG00000164306	PRIMPOL	4	+	184661773	184661903	184665916	184666064	184659339	184659437	184672172	184672460	6315	36,23	47,29	34,23	24,19	203	221	0.054873	0.456734	0.455,0.463	0.607,0.569	-0.129	-12.9	12.9
9133	ENSG00000172765	TMCC1	3	-	129827802	129828508	129832773	129832826	129670329	129671264	129880308	129880466	9133	3,4	132,88	10,9	135142	126	779	0.0548995	0.456734	0.123,0.219	0.314,0.282	-0.127	-12.7	12.7
192	ENSG00000198496	NBR2	17	+	43131207	43131270	43132598	43132723	43125643	43125770	43132955	43133137	192	95,74	35,20	25,13	14,10	136	198	0.0553862	0.459573	0.798,0.843	0.722,0.654	0.133	13.3	13.3
4197	ENSG00000108587	GOSR1	17	+	30477820	30477993	30480757	30480947	30477419	30477464	30481142	30481257	4197	10,9	9,11	12,15	4,8	246	263	0.0553575	0.459573	0.543,0.467	0.762,0.667	-0.21	-21	21
4410	ENSG00000078124	ACER3	11	+	76926556	76926667	76957464	76957586	76860934	76861079	76958978	76959031	4410	37,38	3,2	69,75	1,0	184	195	0.0554454	0.459573	0.929,0.953	0.987,1.0	-0.052	-5.2	5.2
6054	ENSG00000143742	SRP9	1	+	225785262	225785356	225786863	225786985	225783299	225783368	225789239	225790466	6054	3,4	63,42	0,2	45,34	167	195	0.0554128	0.459573	0.053,0.1	0.0,0.064	0.044	4.4	4.4
2253	ENSG00000110075	PPP6R3	11	+	68461626	68461700	68515027	68515166	68460747	68460827	68519500	68519651	2253	0,2	7,5	1,3	3,4	147	212	0.0555976	0.460409	0.0,0.366	0.325,0.52	-0.239	-23.9	23.9
4350	ENSG00000154723	ATP5J	21	-	25733214	25733363	25734332	25734375	25729630	25729801	25734852	25734904	4350	23,9	6,3	22,16	8,18	116	222	0.0558258	0.461874	0.88,0.852	0.84,0.63	0.131	13.1	13.1
6460	ENSG00000075643	MOCOS	18	+	36215515	36215977	36220054	36220217	36205076	36205276	36248921	36249000	6460	677620	313249	170202	108102	535	236	0.0559554	0.46252	0.488,0.523	0.41,0.466	0.068	6.8	6.8
634	ENSG00000182899	RPL35A	3	+	197952539	197952625	197953487	197953660	197951158	197951311	197954002	197954147	634	2,1	20,11	0,0	38,26	159	246	0.0560206	0.462633	0.134,0.123	0.0,0.0	0.129	12.9	12.9
3541	ENSG00000226210	WASH7P	12	-	17347	17479	17709	17859	16968	17170	18036	18183	3541	72,41	18,19	34,36	19,23	223	205	0.0561346	0.46295	0.786,0.665	0.622,0.59	0.12	12	12
9315	ENSG00000131323	TRAF3	14	+	102886189	102886269	102891324	102891417	102876357	102876525	102897260	102897401	9315	15,6	31,13	5,10	30,36	153	166	0.056162	0.46295	0.344,0.334	0.153,0.232	0.146	14.6	14.6
6588	ENSG00000148985	PGAP2	11	+	3822908	3822993	3823612	3823740	3808293	3808315	3823882	3824135	6588	4,13	21,6	4,1	14,16	158	201	0.0562716	0.463004	0.195,0.734	0.267,0.074	0.294	29.4	29.4
9038	ENSG00000233184	RP11-421L21.3	1	+	101077362	101077508	101083460	101083574	101075394	101075716	101086851	101087171	9038	29,34	27,23	27,28	11,13	219	187	0.0562503	0.463004	0.478,0.558	0.677,0.648	-0.145	-14.5	14.5
9187	ENSG00000143458	GABPB2	1	+	151090457	151090573	151093191	151093386	151088189	151088297	151097851	151098002	9187	18,12	67,45	12,15	18,35	189	268	0.0564747	0.464203	0.276,0.274	0.486,0.378	-0.157	-15.7	15.7
9932	ENSG00000168907	PLA2G4F	15	-	42153299	42153342	42153619	42153660	42152687	42152754	42154091	42154220	9932	3,4	6,12	16,19	25,10	114	116	0.0565207	0.464203	0.337,0.253	0.394,0.659	-0.231	-23.1	23.1
122	ENSG00000135775	COG2	1	+	230682921	230683033	230683129	230683329	230678912	230679052	230683573	230683635	122	2,4	5,9	2,1	1,1	185	273	0.0566591	0.464915	0.371,0.396	0.747,0.596	-0.288	-28.8	28.8
8924	ENSG00000138709	LARP1B	4	+	128162193	128162317	128179405	128179512	128121825	128122188	128199438	128199599	8924	83,42	52,27	46,33	43,35	197	180	0.0567655	0.465363	0.593,0.587	0.494,0.463	0.111	11.1	11.1
198	ENSG00000081721	DUSP12	1	+	161751654	161751781	161751865	161751984	161749779	161750145	161752367	161752464	198	64,42	135,80	47,42	72,49	200	192	0.0568777	0.465858	0.313,0.335	0.385,0.451	-0.094	-9.4	9.4
3930	ENSG00000147419	CCDC25	8	-	27752511	27752587	27756718	27756770	27748076	27748279	27762418	27762458	3930	54,43	12,16	49,48	19,31	125	149	0.0570257	0.46616	0.843,0.762	0.755,0.649	0.101	10.1	10.1
7488	ENSG00000148737	TCF7L2	10	+	113159919	113159992	113160618	113160691	113158020	113158069	113165554	113167678	7488	1,0	20,8	1,2	5,12	146	146	0.0569897	0.46616	0.048,0.0	0.167,0.143	-0.131	-13.1	13.1
8153	ENSG00000141699	FAM134C	17	-	42586764	42586913	42587833	42587864	42586052	42586137	42592055	42592162	8153	8,2	70,30	12,13	63,63	104	222	0.0570702	0.46616	0.196,0.125	0.289,0.306	-0.137	-13.7	13.7
6637	ENSG00000167995	BEST1	11	+	61958145	61958298	61959497	61959578	61957386	61957464	61959891	61960043	6637	97,55	39,26	3,5	3,6	226	154	0.057204	0.466828	0.629,0.59	0.405,0.362	0.226	22.6	22.6
10099	ENSG00000149187	CELF1	11	-	47536619	47536730	47552991	47553112	47488836	47489024	47565273	47565569	10099	57,44	8,3	52,42	1,3	194	184	0.0575479	0.467555	0.871,0.933	0.98,0.93	-0.053	-5.3	5.3
1241	ENSG00000156042	CFAP70	10	-	73278178	73278337	73291225	73291444	73275445	73275598	73291639	73291755	1241	55,32	27,18	30,30	9,8	292	232	0.0574706	0.467555	0.618,0.585	0.726,0.749	-0.136	-13.6	13.6
2736	ENSG00000034053	APBA2	15	+	28995756	28995806	29053844	29054835	28921639	28921749	29074920	29075001	2736	1,0	382288	2,3	331419	123	1064	0.0577614	0.467555	0.022,0.0	0.05,0.058	-0.043	-4.3	4.3
3659	ENSG00000172175	MALT1	18	+	58696365	58696487	58700544	58700591	58681169	58681336	58709377	58709556	3659	42,36	26,23	42,74	19,24	195	120	0.057577	0.467555	0.499,0.491	0.576,0.655	-0.12	-12	12
5161	ENSG00000224699	LAMTOR5-AS1	1	+	110413320	110413410	110414151	110414231	110412172	110412293	110416008	110416188	5161	0,0	8,4	3,0	2,2	163	153	0.0577455	0.467555	0.0,0.0	0.585,0.0	-0.292	-29.2	29.2
7763	ENSG00000006837	CDKL3	5	-	134319357	134319497	134321790	134321903	134308573	134308727	134370997	134371042	7763	9,9	11,5	4,6	3,0	186	213	0.0577189	0.467555	0.484,0.673	0.604,1.0	-0.224	-22.4	22.4
871	ENSG00000265257	RP11-21J18.1	18	+	9103091	9103189	9116129	9116299	9102735	9102797	9117837	9117903	871	6,6	12,7	10,14	7,8	171	243	0.0574516	0.467555	0.415,0.549	0.67,0.713	-0.21	-21	21
872	ENSG00000265257	RP11-21J18.1	18	+	9103096	9103189	9116129	9116299	9102735	9102797	9117837	9117903	872	1,2	12,7	2,6	7,8	166	243	0.0574428	0.467555	0.109,0.295	0.295,0.523	-0.207	-20.7	20.7
8752	ENSG00000132199	ENOSF1	18	-	677344	677444	677742	677836	675320	675402	678695	678737	8752	39,16	53,28	12,14	36,31	167	173	0.0577139	0.467555	0.433,0.372	0.257,0.319	0.114	11.4	11.4
3410	ENSG00000146842	TMEM209	7	-	130175511	130175609	130181622	130181719	130173824	130173939	130184183	130184255	3410	151107	179123	106112	102,85	170	171	0.0581655	0.470402	0.459,0.467	0.511,0.57	-0.077	-7.7	7.7
7711	ENSG00000165533	TTC8	14	+	88841424	88841557	88843805	88843850	88841036	88841196	88852970	88853056	7711	47,47	50,49	62,54	47,33	206	118	0.0584017	0.471888	0.35,0.355	0.43,0.484	-0.104	-10.4	10.4
4990	ENSG00000089820	ARHGAP4	X	-	153910921	153910999	153911128	153911189	153910699	153910834	153912699	153912802	4990	8,5	2,12	1,1	4,2	134	151	0.0585523	0.472316	0.818,0.32	0.22,0.36	0.279	27.9	27.9
8374	ENSG00000115648	MLPH	2	+	237519909	237520029	237525600	237525805	237518538	237518648	237540347	237540533	8374	486383	524424	254309	372403	193	278	0.0585599	0.472316	0.572,0.565	0.496,0.525	0.058	5.8	5.8
3863	ENSG00000031698	SARS	1	+	109223977	109224048	109228351	109228432	109213981	109214128	109229413	109229572	3863	783546	15271069	332296	581410	144	154	0.0587684	0.472725	0.354,0.353	0.379,0.436	-0.054	-5.4	5.4
468	ENSG00000139644	TMBIM6	12	+	49741956	49742115	49743419	49743565	49741573	49741611	49752463	49752549	468	41,36	1,1	32,13	2,3	232	219	0.0586956	0.472725	0.975,0.971	0.938,0.804	0.102	10.2	10.2
5541	ENSG00000182473	EXOC7	17	-	76090328	76090397	76091142	76091272	76089174	76089320	76094413	76094581	5541	62,42	54,46	44,43	66,61	203	142	0.0587459	0.472725	0.445,0.39	0.318,0.33	0.093	9.3	9.3
494	ENSG00000116539	ASH1L	1	-	155440502	155440593	155459796	155459898	155438326	155439068	155562152	155562532	494	44,27	2,0	31,45	3,3	175	164	0.0590516	0.474506	0.954,1.0	0.906,0.934	0.057	5.7	5.7
6154	ENSG00000217930	PAM16	16	-	4343482	4343726	4345785	4345856	4343206	4343291	4351231	4351262	6154	2,1	57,33	3,4	30,40	144	317	0.0590954	0.474506	0.072,0.063	0.18,0.18	-0.112	-11.2	11.2
1126	ENSG00000082269	FAM135A	6	+	70426438	70426532	70426569	70426709	70415290	70415376	70428303	70428419	1126	34,27	4,14	13,21	4,0	167	213	0.0593095	0.475304	0.916,0.711	0.806,1.0	-0.09	-9	9
1862	ENSG00000137210	TMEM14B	6	+	10749201	10749268	10751136	10751234	10747758	10747881	10770076	10770204	1862	218148	116,56	162160	48,59	140	171	0.05925	0.475304	0.697,0.763	0.805,0.768	-0.056	-5.6	5.6
2497	ENSG00000221955	SLC12A8	3	-	125135668	125135782	125177742	125177974	125120598	125120686	125187236	125187428	2497	50,55	39,21	72,78	20,27	305	187	0.0594358	0.475304	0.44,0.616	0.688,0.639	-0.135	-13.5	13.5
4721	ENSG00000072210	ALDH3A2	17	+	19673403	19673584	19673827	19673929	19671798	19671956	19675557	19675907	4721	7,5	1,1	5,7	0,1	254	175	0.0595843	0.475304	0.828,0.775	1.0,0.828	-0.112	-11.2	11.2
8479	ENSG00000075711	DLG1	3	-	197149742	197149796	197161639	197161738	197142717	197142768	197194424	197194589	8479	21,9	71,44	20,22	54,40	172	127	0.0594838	0.475304	0.179,0.131	0.215,0.289	-0.097	-9.7	9.7
8617	ENSG00000185507	IRF7	11	-	613950	614037	614173	614399	613784	613865	614475	614534	8617	124126	35,43	76,92	38,40	299	160	0.0595778	0.475304	0.655,0.611	0.517,0.552	0.099	9.9	9.9
8815	ENSG00000112110	MRPL18	6	+	159797286	159797347	159797449	159797549	159790946	159791126	159798051	159798313	8815	155110	0,1	151181	4,7	134	173	0.059618	0.475304	1.0,0.993	0.98,0.971	0.021	2.1	2.1
9033	ENSG00000103202	NME4	16	+	406684	406735	406735	406777	406345	406397	407424	407560	9033	10,10	2,5	3,7	6,5	124	115	0.0593636	0.475304	0.823,0.65	0.317,0.565	0.295	29.5	29.5
490	ENSG00000075702	WDR62	19	+	36075054	36075161	36075839	36075990	36073341	36073531	36081432	36081570	490	0,1	4,0	0,2	2,0	180	224	0.0598963	0.477099	0.0,1.0	0.0,1.0	0	0	0
4191	ENSG00000198363	ASPH	8	-	61706162	61706253	61713828	61714007	61684038	61684188	61714268	61714559	4191	1,2	1,0	8,11	4,0	252	164	0.0602036	0.479123	0.394,1.0	0.566,1.0	-0.086	-8.6	8.6
2405	ENSG00000185798	WDR53	3	-	196560995	196561491	196566876	196567307	196554176	196554807	196568518	196568639	2405	75,70	189106	100,84	112132	504	569	0.0602707	0.479232	0.309,0.427	0.502,0.418	-0.092	-9.2	9.2
1763	ENSG00000196705	ZNF431	19	+	21151078	21151198	21161545	21161637	21143550	21143643	21166334	21166461	1763	2,0	1,1	2,1	0,2	193	165	0.0605506	0.479554	0.631,0.0	1.0,0.299	-0.334	-33.4	33.4
180	ENSG00000197558	SSPO	7	+	149816615	149816791	149817203	149817347	149815889	149816089	149817617	149817748	180	5,4	2,0	1,5	2,2	249	217	0.060501	0.479554	0.685,1.0	0.303,0.685	0.349	34.9	34.9
3926	ENSG00000154065	ANKRD29	18	-	23634050	23634149	23638848	23638947	23629852	23629951	23646188	23646287	3926	57,42	57,39	47,44	70,63	172	172	0.0604708	0.479554	0.5,0.519	0.402,0.411	0.103	10.3	10.3
5745	ENSG00000108518	PFN1	17	-	4946627	4946712	4946811	4946820	4945651	4945997	4948262	4949014	5745	89,80	22821639	103122	18162141	82	158	0.0605235	0.479554	0.07,0.086	0.099,0.099	-0.021	-2.1	2.1
8525	ENSG00000179912	R3HDM2	12	-	57395748	57395818	57422858	57422959	57310263	57310463	57430719	57431005	8525	0,3	42,41	4,3	27,38	174	143	0.0605781	0.479554	0.0,0.057	0.109,0.061	-0.056	-5.6	5.6
2504	ENSG00000100031	GGT1	22	+	24607953	24608023	24609961	24610033	24594813	24594886	24610357	24610531	2504	60,46	19,18	49,56	23,38	143	145	0.0607313	0.479922	0.762,0.722	0.684,0.599	0.101	10.1	10.1
7840	ENSG00000089234	BRAP	12	-	111681636	111681835	111683145	111683307	111679150	111679340	111685710	111685986	7840	53,41	96,69	73,60	95,66	235	272	0.0607267	0.479922	0.39,0.407	0.471,0.513	-0.094	-9.4	9.4
2672	ENSG00000171469	ZNF561	19	-	9617044	9617171	9618090	9618179	9614020	9614103	9619431	9619582	2672	59,30	62,44	26,21	53,38	162	200	0.0609288	0.481059	0.54,0.457	0.377,0.406	0.107	10.7	10.7
8771	ENSG00000160199	PKNOX1	21	+	43007490	43007618	43010052	43010224	43004325	43004432	43013067	43013238	8771	48,27	76,54	67,57	59,80	201	245	0.0610861	0.481878	0.435,0.379	0.581,0.465	-0.116	-11.6	11.6
1131	ENSG00000136560	TANK	2	+	161161284	161161412	161177111	161177187	161160348	161160486	161179613	161179761	1131	25,2	0,0	6,2	3,0	201	149	0.0611516	0.481892	1.0,1.0	0.597,1.0	0.202	20.2	20.2
1253	ENSG00000120049	KCNIP2	10	-	101828150	101828258	101828388	101828459	101827888	101827993	101828626	101828696	1253	2,4	3,4	4,1	0,2	144	181	0.0612488	0.481892	0.456,0.557	1.0,0.386	-0.186	-18.6	18.6
1563	ENSG00000160570	DEDD2	19	-	42216679	42217045	42217631	42217829	42215132	42215252	42220073	42220123	1563	11,5	24,26	5,1	18,36	271	439	0.0612176	0.481892	0.426,0.238	0.31,0.043	0.155	15.5	15.5
1613	ENSG00000165983	PTER	10	+	16437356	16437490	16467131	16467210	16436983	16437047	16484336	16484816	1613	49,34	24,17	41,51	11,15	207	152	0.061581	0.482872	0.6,0.595	0.732,0.714	-0.126	-12.6	12.6
2531	ENSG00000111271	ACAD10	12	+	111749010	111749103	111749172	111749345	111748316	111748475	111755667	111755745	2531	1,2	74,69	2,5	57,53	166	246	0.061645	0.482872	0.02,0.041	0.049,0.123	-0.055	-5.5	5.5
3825	ENSG00000130768	SMPDL3B	1	+	27953214	27953358	27954353	27954526	27949064	27949162	27955683	27955864	3825	67,48	62,44	87,68	131,78	217	246	0.0614811	0.482872	0.551,0.553	0.43,0.497	0.089	8.9	8.9
5119	ENSG00000258984	UBE2F-SCLY	2	+	237994743	237994809	238025341	238025412	237987962	237987992	238030555	238030613	5119	113,97	152135	91110	107,86	139	144	0.0616959	0.482872	0.435,0.427	0.468,0.57	-0.088	-8.8	8.8
5215	ENSG00000139428	MMAB	12	-	109564961	109565176	109568769	109568863	109561835	109561852	109571648	109571710	5215	258182	4,4	248250	6,13	167	288	0.0614917	0.482872	0.991,0.987	0.986,0.971	0.011	1.1	1.1
8883	ENSG00000135409	AMHR2	12	+	53429830	53429978	53430145	53430282	53429452	53429625	53431176	53431534	8883	4,9	16,7	5,5	3,2	221	210	0.0616319	0.482872	0.192,0.55	0.613,0.704	-0.287	-28.7	28.7
3937	ENSG00000124570	SERPINB6	6	-	2966399	2966590	2968798	2968913	2959167	2959342	2971532	2972165	3937	6,6	15,16	3,6	4,4	188	264	0.0619973	0.484388	0.36,0.345	0.513,0.678	-0.243	-24.3	24.3
5388	ENSG00000153956	CACNA2D1	7	-	82136634	82136676	82170549	82170609	82117043	82117173	82335134	82335251	5388	16,15	2,4	9,7	5,4	133	115	0.0619834	0.484388	0.874,0.764	0.609,0.602	0.214	21.4	21.4
2802	ENSG00000065882	TBC1D1	4	+	38051898	38052060	38053105	38053225	38049617	38049898	38054198	38054338	2802	5,2	3,0	1,4	0,0	235	193	0.0621254	0.484967	0.578,1.0	1.0,1.0	-0.211	-21.1	21.1
6001	ENSG00000197782	ZNF780A	19	-	40085168	40085316	40089259	40089414	40084744	40084798	40090165	40090235	6001	1,3	9,8	4,4	5,6	228	221	0.0623134	0.486012	0.097,0.267	0.437,0.393	-0.233	-23.3	23.3
3613	ENSG00000100991	TRPC4AP	20	-	35035122	35035308	35044504	35044712	35021189	35021356	35049865	35049994	3613	544312	194179	363404	239226	281	259	0.0624141	0.486115	0.721,0.616	0.583,0.622	0.066	6.6	6.6
4224	ENSG00000140396	NCOA2	8	-	70281228	70281348	70295190	70295255	70216659	70216764	70296743	70296800	4224	1,1	0,0	1,1	1,1	138	193	0.062531	0.486115	1.0,1.0	0.583,0.583	0.417	41.7	41.7
455	ENSG00000122882	ECD	10	-	73152292	73152421	73154255	73154448	73148275	73148404	73156274	73156453	455	151113	71,66	110,85	73,69	266	202	0.0625415	0.486115	0.618,0.565	0.534,0.483	0.083	8.3	8.3
6414	ENSG00000169738	DCXR	17	-	82036720	82036729	82036729	82036763	82036543	82036643	82036858	82037309	6414	148123	11,9	183215	6,9	107	82	0.062543	0.486115	0.912,0.913	0.959,0.948	-0.041	-4.1	4.1
669	ENSG00000138101	DTNB	2	-	25607235	25607321	25628170	25628384	25580720	25580826	25639013	25639094	669	109,95	17,8	83106	6,6	287	159	0.0628463	0.487629	0.78,0.868	0.885,0.907	-0.072	-7.2	7.2
7939	ENSG00000224505	AC002117.1	17	-	45159329	45159492	45161071	45161179	45150617	45150919	45161460	45161510	7939	8,5	23,11	4,11	7,7	181	236	0.0628458	0.487629	0.312,0.372	0.427,0.672	-0.208	-20.8	20.8
3349	ENSG00000064042	LIMCH1	4	+	41551320	41551395	41577474	41577572	41524408	41524478	41598919	41598948	3349	10,14	3,0	12,22	8,3	148	171	0.0629324	0.487864	0.794,1.0	0.634,0.894	0.133	13.3	13.3
9405	ENSG00000078369	GNB1	1	-	1852569	1852674	1879786	1879902	1839189	1839238	1890819	1890836	9405	4,9	11,5	14,7	2,5	189	178	0.0629852	0.487864	0.255,0.629	0.868,0.569	-0.276	-27.6	27.6
6020	ENSG00000134490	TMEM241	18	-	23399565	23399647	23421366	23421444	23384989	23385067	23430630	23430677	6020	12,5	17,11	11,23	8,19	151	155	0.0632853	0.489766	0.42,0.318	0.585,0.554	-0.201	-20.1	20.1
705	ENSG00000267699	RP11-729L2.2	18	+	51051376	51051415	51052634	51052725	51049294	51049324	51054780	51054993	705	0,2	6,0	0,0	2,2	112	164	0.0633715	0.490011	0.0,1.0	0.0,0.0	0.5	50	50
2010	ENSG00000103121	CMC2	16	-	80983181	80983370	80991753	80991957	80981805	80981877	80997313	80997429	2010	63,57	3,0	65,73	8,1	277	262	0.0635428	0.490249	0.952,1.0	0.885,0.986	0.04	4	4
2621	ENSG00000214046	SMIM7	19	-	16654036	16654125	16659394	16659445	16647095	16647261	16659958	16660000	2621	25,19	50,24	30,29	34,21	124	162	0.063566	0.490249	0.395,0.508	0.535,0.643	-0.137	-13.7	13.7
5228	ENSG00000143537	ADAM15	1	+	155060762	155060832	155061903	155061975	155060204	155060343	155062244	155062369	5228	217198	53,27	280267	32,39	143	145	0.0634862	0.490249	0.806,0.881	0.899,0.874	-0.043	-4.3	4.3
1668	ENSG00000148153	INIP	9	-	112699197	112699309	112701831	112701880	112694130	112694233	112716460	112716541	1668	8,1	0,3	2,1	3,2	122	185	0.0637534	0.491273	1.0,0.336	0.503,0.431	0.201	20.1	20.1
7579	ENSG00000170445	HARS	5	-	140677907	140678015	140683099	140683211	140677654	140677753	140690854	140690944	7579	81,49	154131	59,72	193212	185	181	0.0639569	0.491577	0.34,0.268	0.23,0.249	0.065	6.5	6.5
7635	ENSG00000066427	ATXN3	14	-	92088729	92088817	92093251	92093318	92083125	92083235	92093745	92093831	7635	31,18	13,17	27,36	12,6	140	161	0.0638768	0.491577	0.733,0.549	0.721,0.873	-0.156	-15.6	15.6
8269	ENSG00000143398	PIP5K1A	1	+	151224244	151224279	151227319	151227400	151198551	151199081	151231670	151231801	8269	5,3	86,67	10,11	103,97	108	154	0.0639508	0.491577	0.077,0.06	0.122,0.139	-0.062	-6.2	6.2
5653	ENSG00000231721	LINC-PINT	7	-	131002196	131002320	131009708	131009778	130984052	130984109	131052424	131052555	5653	0,1	10,2	3,0	3,1	143	197	0.0640222	0.491658	0.0,0.408	0.579,0.0	-0.085	-8.5	8.5
399	ENSG00000105655	ISYNA1	19	-	18436683	18436877	18437598	18437760	18436329	18436479	18437859	18437988	399	131123	227173	279372	332460	235	267	0.0640861	0.491728	0.396,0.447	0.488,0.479	-0.062	-6.2	6.2
3282	ENSG00000166145	SPINT1	15	+	40854059	40854086	40854396	40854522	40853710	40853929	40854638	40854689	3282	25,24	518404	34,28	417359	100	199	0.0644194	0.493443	0.088,0.106	0.14,0.134	-0.04	-4	4
9125	ENSG00000263001	GTF2I	7	+	74718878	74718941	74728785	74728896	74716893	74716950	74730228	74730294	9125	84,39	359255	97,91	367338	136	184	0.0643807	0.493443	0.24,0.171	0.263,0.267	-0.059	-5.9	5.9
3824	ENSG00000130768	SMPDL3B	1	+	27949064	27949162	27953214	27953358	27935038	27935244	27954353	27954526	3824	17,4	64,50	6,9	105,75	171	217	0.0645004	0.493642	0.252,0.092	0.068,0.132	0.072	7.2	7.2
3053	ENSG00000101557	USP14	18	+	166786	166819	178932	179037	163307	163453	180235	180339	3053	68,46	240176	87102	233275	106	178	0.0646032	0.494008	0.322,0.305	0.385,0.384	-0.071	-7.1	7.1
3640	ENSG00000114302	PRKAR2A	3	-	48782985	48783092	48790543	48790600	48772954	48773108	48793996	48794013	3640	6,3	138105	2,1	112,90	130	180	0.06466	0.494022	0.057,0.038	0.024,0.015	0.028	2.8	2.8
1978	ENSG00000163870	TPRA1	3	-	127584315	127584445	127591889	127591950	127580021	127580163	127594799	127594933	1978	2,1	10,4	3,4	3,6	134	203	0.064819	0.494816	0.233,0.275	0.602,0.502	-0.298	-29.8	29.8
4114	ENSG00000071553	ATP6AP1	X	+	154432265	154432376	154433659	154433720	154431829	154431904	154434207	154434446	4114	229203	89,81	185232	107112	184	134	0.0648809	0.494868	0.652,0.646	0.557,0.601	0.07	7	7
2586	ENSG00000160087	UBE2J2	1	-	1267732	1267992	1271509	1271637	1263345	1263386	1273665	1273854	2586	5,4	172146	1,3	173193	201	333	0.0650399	0.494947	0.046,0.043	0.009,0.025	0.027	2.7	2.7
4608	ENSG00000240682	ISY1	3	-	129130549	129130636	129134073	129134195	129129373	129130188	129134831	129134954	4608	155,87	140,85	113116	89,64	195	160	0.0650565	0.494947	0.476,0.456	0.51,0.598	-0.088	-8.8	8.8
9257	ENSG00000231607	DLEU2	13	-	49990859	49990974	49991273	49991366	49988585	49988621	49993792	49993961	9257	12,2	2,3	1,1	1,3	166	188	0.0649798	0.494947	0.872,0.43	0.531,0.274	0.248	24.8	24.8
4155	ENSG00000117602	RCAN3	1	+	24514313	24514567	24531217	24531391	24502350	24502463	24533082	24533254	4155	34,26	29,18	17,19	26,23	327	247	0.0653131	0.496479	0.47,0.522	0.331,0.384	0.138	13.8	13.8
3396	ENSG00000240344	PPIL3	2	-	200888724	200888880	200888955	200889029	200887612	200887685	200889243	200889296	3396	38,22	4,8	25,24	2,2	147	229	0.0657372	0.498859	0.937,0.811	0.951,0.949	-0.076	-7.6	7.6
3678	ENSG00000131374	TBC1D5	3	-	17586352	17586557	17622647	17622765	17518901	17518995	17623848	17623913	3678	12,12	9,10	7,12	14,18	191	278	0.0656914	0.498859	0.66,0.636	0.421,0.492	0.192	19.2	19.2
7083	ENSG00000113494	PRLR	5	-	35084469	35084639	35086207	35086340	35072574	35072744	35089550	35089637	7083	3,1	3,0	0,3	3,4	206	243	0.0658302	0.499143	0.541,1.0	0.0,0.469	0.536	53.6	53.6
4358	ENSG00000147202	DIAPH2	X	+	96758156	96758258	96763099	96763120	96738585	96738762	96881578	96881718	4358	33,10	6,3	12,11	7,5	175	94	0.0660301	0.499494	0.747,0.642	0.479,0.542	0.184	18.4	18.4
8257	ENSG00000273840	AL078471.5	21	+	10516317	10516431	10524579	10524688	10514121	10514250	10527354	10527412	8257	1,1	3,8	2,2	1,5	187	182	0.0660433	0.499494	0.245,0.108	0.661,0.28	-0.294	-29.4	29.4
9784	ENSG00000244255	XXbac-BPG116M5.17	6	+	31944979	31945186	31946372	31946606	31944726	31944853	31947006	31947192	9784	7,4	0,0	0,5	1,2	280	307	0.0660425	0.499494	1.0,1.0	0.0,0.733	0.633	63.3	63.3
2718	ENSG00000162804	SNED1	2	+	241082276	241082364	241087391	241087475	241081676	241081793	241088364	241088402	2718	17,13	14,12	14,10	23,18	161	157	0.0663454	0.501357	0.542,0.514	0.372,0.351	0.167	16.7	16.7
1966	ENSG00000137992	DBT	1	-	100244542	100244602	100248898	100249085	100240760	100240884	100249769	100249820	1966	15,8	3,0	7,16	2,6	260	133	0.0665017	0.501974	0.719,1.0	0.642,0.577	0.25	25	25
8154	ENSG00000141699	FAM134C	17	-	42586764	42586891	42587833	42587864	42586052	42586137	42592055	42592162	8154	8,2	57,29	12,13	51,59	104	200	0.0665388	0.501974	0.213,0.117	0.312,0.298	-0.14	-14	14
411	ENSG00000113194	FAF2	5	+	176488950	176489027	176492193	176492332	176486354	176486489	176493998	176494084	411	80,52	173124	64,55	102,89	150	212	0.0666178	0.502149	0.395,0.372	0.47,0.466	-0.084	-8.4	8.4
4923	ENSG00000136811	ODF2	9	+	128460941	128461067	128469182	128469332	128460558	128460666	128471307	128471468	4923	163,73	109,43	110102	45,51	199	223	0.0667245	0.502531	0.626,0.655	0.733,0.691	-0.071	-7.1	7.1
7992	ENSG00000106070	GRB10	7	-	50641853	50641970	50661812	50661947	50626821	50626978	50669721	50669863	7992	18,11	3,2	11,17	0,2	208	190	0.066857	0.502686	0.846,0.834	1.0,0.886	-0.103	-10.3	10.3
8665	ENSG00000259673	IQCH-AS1	15	-	67442192	67442407	67454280	67454435	67430320	67430400	67459691	67459975	8665	12,8	12,11	1,3	1,1	228	288	0.0668244	0.502686	0.558,0.479	0.558,0.791	-0.156	-15.6	15.6
5112	ENSG00000258984	UBE2F-SCLY	2	+	238016565	238016633	238025341	238025412	237987962	237987992	238035877	238035940	5112	8,6	2,6	1,1	3,1	141	144	0.0671311	0.504325	0.803,0.505	0.254,0.505	0.275	27.5	27.5
7481	ENSG00000126653	NSRP1	17	+	30117202	30117332	30118079	30118173	30116780	30116863	30172541	30172598	7481	5,1	138,55	5,6	83,64	203	167	0.067198	0.504406	0.029,0.015	0.047,0.072	-0.037	-3.7	3.7
3001	ENSG00000163479	SSR2	1	-	156012394	156012565	156014309	156014459	156011809	156011887	156014960	156015069	3001	8,7	19,18	2,0	4,4	223	244	0.0673068	0.504801	0.315,0.298	0.354,0.0	0.13	13	13
5731	ENSG00000102901	CENPT	16	-	67831753	67831840	67831840	67831890	67831215	67831358	67832011	67832108	5731	39,20	6,7	22,23	9,12	123	160	0.067441	0.505385	0.894,0.788	0.761,0.714	0.103	10.3	10.3
3136	ENSG00000076864	RAP1GAP	1	-	21609574	21609646	21610119	21610275	21608849	21608936	21611451	21611581	3136	52,46	13,10	67,51	23,24	229	145	0.0676292	0.506373	0.717,0.744	0.648,0.574	0.119	11.9	11.9
10094	ENSG00000143224	PPOX	1	+	161167338	161167486	161167994	161168127	161167099	161167234	161168992	161169183	10094	30,16	22,15	14,27	31,30	221	206	0.0677768	0.507056	0.56,0.499	0.296,0.456	0.154	15.4	15.4
2156	ENSG00000129084	PSMA1	11	-	14558132	14558243	14568226	14568390	14518996	14519041	14610965	14611151	2156	0,1	1,0	2,1	0,4	237	184	0.0681026	0.50907	0.0,1.0	1.0,0.163	-0.082	-8.2	8.2
5470	ENSG00000141756	FKBP10	17	+	41819209	41819399	41820268	41820461	41818381	41818527	41820946	41821089	5470	283259	505401	319317	424419	263	266	0.0683595	0.510141	0.362,0.395	0.432,0.433	-0.054	-5.4	5.4
974	ENSG00000224078	SNHG14	15	+	25078861	25078995	25079040	25079120	25076856	25076990	25080124	25080229	974	145104	5,2	117152	1,1	207	153	0.0683096	0.510141	0.955,0.975	0.989,0.991	-0.025	-2.5	2.5
1928	ENSG00000232677	LINC00665	19	-	36322129	36322384	36326996	36327170	36321992	36322030	36330252	36330492	1928	40,24	28,20	47,38	21,17	247	328	0.0688581	0.511775	0.655,0.614	0.748,0.748	-0.113	-11.3	11.3
3394	ENSG00000240344	PPIL3	2	-	200887612	200887685	200888955	200889029	200885697	200885772	200889243	200889296	3394	3,0	98,54	4,2	50,44	147	146	0.0687862	0.511775	0.03,0.0	0.074,0.043	-0.043	-4.3	4.3
4626	ENSG00000165171	WBSCR27	7	-	73838959	73839037	73840030	73840120	73834589	73835002	73842017	73842144	4626	25,19	0,1	30,19	1,3	163	151	0.0687259	0.511775	1.0,0.946	0.965,0.854	0.064	6.4	6.4
5299	ENSG00000138698	RAP1GDS1	4	+	98343138	98343261	98352475	98352601	98293407	98293515	98379016	98379163	5299	99,71	66,48	83,79	73,81	196	199	0.0688633	0.511775	0.604,0.6	0.536,0.498	0.085	8.5	8.5
888	ENSG00000137312	FLOT1	6	-	30741613	30741704	30741791	30741799	30741189	30741333	30742146	30742203	888	5,3	265236	0,0	251242	81	164	0.068719	0.511775	0.037,0.025	0.0,0.0	0.031	3.1	3.1
3002	ENSG00000163479	SSR2	1	-	156012384	156012565	156014309	156014459	156011809	156011887	156014960	156015069	3002	8,7	27,23	2,0	6,4	223	254	0.0690656	0.512855	0.252,0.257	0.275,0.0	0.117	11.7	11.7
5418	ENSG00000163517	HDAC11	3	+	13483463	13483564	13496735	13496852	13481245	13481394	13500712	13500789	5418	47,22	18,4	12,11	8,8	174	190	0.0694149	0.515023	0.74,0.857	0.621,0.6	0.188	18.8	18.8
1090	ENSG00000119977	TCTN3	10	-	95685555	95685636	95686398	95686530	95684498	95684624	95687043	95687159	1090	19,14	42,24	36,28	36,40	205	154	0.0696662	0.516461	0.254,0.305	0.429,0.345	-0.108	-10.8	10.8
3241	ENSG00000213047	DENND1B	1	-	197735585	197735796	197754548	197754652	197715030	197715074	197772867	197772932	3241	1,1	8,6	1,0	6,7	177	284	0.0698874	0.517248	0.167,0.211	0.211,0.0	0.084	8.4	8.4
6259	ENSG00000175582	RAB6A	11	-	73751974	73752045	73758169	73758273	73730764	73730823	73760957	73761091	6259	3,2	1,1	2,7	1,0	177	144	0.0698588	0.517248	0.709,0.619	0.619,1.0	-0.146	-14.6	14.6
5662	ENSG00000092199	HNRNPC	14	-	21263310	21263336	21263619	21263829	21233952	21234229	21269297	21269442	5662	204127	242140	139115	204178	283	99	0.0700481	0.517584	0.228,0.241	0.192,0.184	0.046	4.6	4.6
7773	ENSG00000135069	PSAT1	9	+	78320736	78320814	78327673	78327800	78317675	78317804	78328050	78328188	7773	3,1	34,11	1,0	6,2	151	200	0.0700089	0.517584	0.105,0.107	0.181,0.0	0.015	1.5	1.5
2670	ENSG00000171469	ZNF561	19	-	9617044	9617226	9618090	9618179	9614020	9614103	9619431	9619582	2670	59,30	86,55	26,21	67,48	162	255	0.0705595	0.518801	0.519,0.462	0.379,0.408	0.097	9.7	9.7
3077	ENSG00000148337	CIZ1	9	-	128187862	128187934	128190328	128190444	128185546	128185776	128190687	128190862	3077	51,57	46,55	67,62	33,46	189	145	0.0705432	0.518801	0.46,0.443	0.609,0.508	-0.107	-10.7	10.7
3412	ENSG00000146842	TMEM209	7	-	130178401	130178527	130181622	130181719	130175511	130175609	130184183	130184255	3412	165109	189143	107117	108,96	170	199	0.0705315	0.518801	0.505,0.472	0.537,0.588	-0.074	-7.4	7.4
3413	ENSG00000146842	TMEM209	7	-	130178401	130178527	130181622	130181719	130173824	130173939	130184183	130184255	3413	151107	93,70	106112	50,49	170	199	0.0704132	0.518801	0.655,0.641	0.713,0.728	-0.072	-7.2	7.2
4726	ENSG00000072210	ALDH3A2	17	+	19672508	19672721	19673403	19673536	19671798	19671956	19675557	19675907	4726	16,12	9,4	2,6	4,6	286	206	0.0705293	0.518801	0.561,0.684	0.265,0.419	0.281	28.1	28.1
5619	ENSG00000110713	NUP98	11	-	3785633	3785751	3793844	3793962	3782041	3782145	3797399	3797547	5619	2,3	2,2	6,13	2,1	191	191	0.0706169	0.518801	0.5,0.6	0.75,0.929	-0.289	-28.9	28.9
8686	ENSG00000100387	RBX1	22	+	40953554	40953633	40964046	40964117	40951358	40951476	40967798	40967884	8686	223150	313205	223220	231248	152	144	0.0703526	0.518801	0.403,0.409	0.478,0.457	-0.061	-6.1	6.1
6579	ENSG00000115966	ATF2	2	-	175114689	175114868	175117989	175118117	175111567	175111654	175118250	175118369	6579	53,45	89,79	27,28	60,81	201	252	0.07078	0.519574	0.427,0.417	0.361,0.302	0.09	9	9
10083	ENSG00000172366	FAM195A	16	+	647416	647544	647782	647849	642450	643144	648119	648437	10083	132112	4,12	173210	4,8	201	140	0.0711734	0.520078	0.958,0.867	0.968,0.948	-0.045	-4.5	4.5
1088	ENSG00000119977	TCTN3	10	-	95680471	95680609	95682650	95682804	95663695	95664300	95683100	95683195	1088	108,80	86,61	111126	71,62	227	211	0.0712608	0.520078	0.539,0.549	0.592,0.654	-0.079	-7.9	7.9
1133	ENSG00000136560	TANK	2	+	161161284	161161412	161177111	161177252	161160348	161160486	161179613	161179761	1133	25,2	2,0	6,2	4,0	201	214	0.0714618	0.520078	0.93,1.0	0.615,1.0	0.158	15.8	15.8
2552	ENSG00000197798	FAM118B	11	+	126240791	126241044	126250505	126250733	126234994	126235087	126254304	126254433	2552	208150	157134	124151	158141	326	301	0.0713545	0.520078	0.55,0.508	0.42,0.497	0.071	7.1	7.1
3588	ENSG00000172785	CBWD1	9	-	146101	146158	151304	151427	134978	135030	152033	152078	3588	10,3	116,94	5,1	117104	196	130	0.0714854	0.520078	0.054,0.021	0.028,0.006	0.02	2	2
4077	ENSG00000051825	MPHOSPH9	12	-	123162114	123162218	123163013	123163134	123161135	123161383	123163949	123164090	4077	158,87	96,49	153169	114143	194	177	0.0714402	0.520078	0.6,0.618	0.55,0.519	0.075	7.5	7.5
425	ENSG00000127952	STYXL1	7	-	76033635	76033706	76040710	76040821	76030420	76030527	76047811	76047988	425	0,2	11,4	3,1	7,2	184	144	0.0713202	0.520078	0.0,0.281	0.251,0.281	-0.126	-12.6	12.6
5353	ENSG00000178773	CPNE7	16	+	89579134	89579268	89583443	89583528	89578856	89578996	89583696	89583771	5353	7,16	26,16	6,9	28,37	207	158	0.0709258	0.520078	0.17,0.433	0.141,0.157	0.152	15.2	15.2
6417	ENSG00000161405	IKZF3	17	-	39777650	39777767	39788257	39788374	39765789	39766493	39791415	39791583	6417	2,4	1,1	2,11	5,5	190	190	0.0713549	0.520078	0.667,0.8	0.286,0.688	0.247	24.7	24.7
8297	ENSG00000105854	PON2	7	-	95406120	95406247	95406986	95407068	95405338	95405488	95409900	95410101	8297	289216	161138	202177	140153	155	200	0.0714301	0.520078	0.698,0.669	0.651,0.599	0.058	5.8	5.8
9316	ENSG00000131323	TRAF3	14	+	102886189	102886269	102889559	102889634	102876357	102876525	102891324	102891417	9316	16,6	30,15	4,9	22,32	153	148	0.0714701	0.520078	0.34,0.279	0.15,0.214	0.128	12.8	12.8
1420	ENSG00000269713	NBPF9	1	-	149082276	149082430	149090204	149090428	149081964	149082174	149090752	149090894	1420	3,10	25,24	11,22	25,39	297	227	0.0716647	0.520961	0.084,0.242	0.252,0.301	-0.113	-11.3	11.3
275	ENSG00000257621	PSMA3-AS1	14	-	58273986	58274135	58290698	58290861	58266607	58267393	58291634	58291707	275	8,12	6,8	3,2	7,3	236	222	0.07176	0.521232	0.556,0.585	0.287,0.385	0.235	23.5	23.5
8422	ENSG00000139514	SLC7A1	13	-	29527257	29527365	29529664	29529826	29524131	29524253	29530537	29530712	8422	28,14	0,3	14,11	2,4	235	181	0.0719352	0.522082	1.0,0.782	0.844,0.679	0.129	12.9	12.9
1483	ENSG00000075151	EIF4G3	1	-	21002712	21002808	21050865	21050994	20980333	20980448	21089137	21089213	1483	80,49	8,17	62,50	24,17	202	169	0.0721016	0.522446	0.893,0.707	0.684,0.711	0.103	10.3	10.3
6583	ENSG00000148985	PGAP2	11	+	3811249	3811424	3823882	3824097	3808293	3808315	3824269	3824376	6583	63,65	94103	69,62	127156	248	288	0.0721415	0.522446	0.438,0.423	0.387,0.316	0.079	7.9	7.9
8513	ENSG00000120742	SERP1	3	-	150573908	150574045	150583116	150583202	150566384	150567106	150602943	150603174	8513	14,8	18,5	6,9	3,3	159	210	0.0721597	0.522446	0.507,0.679	0.725,0.798	-0.169	-16.9	16.9
7843	ENSG00000091127	PUS7	7	-	105470687	105470848	105472131	105472218	105468336	105468463	105481051	105481177	7843	1,1	67,57	5,3	115107	160	234	0.0723481	0.523388	0.021,0.025	0.06,0.039	-0.027	-2.7	2.7
4019	ENSG00000069956	MAPK6	15	+	52049992	52050137	52058632	52058797	52019200	52019376	52061298	52061500	4019	336272	1117743	214207	540478	218	238	0.0724233	0.52351	0.247,0.286	0.302,0.321	-0.045	-4.5	4.5
1610	ENSG00000165983	PTER	10	+	16437362	16437490	16467131	16467210	16436983	16437047	16484336	16484816	1610	22,12	24,17	16,24	11,15	201	152	0.0725928	0.524126	0.409,0.348	0.524,0.548	-0.158	-15.8	15.8
5081	ENSG00000144331	ZNF385B	2	-	179619375	179619551	179672682	179672795	179544826	179544969	179769502	179769802	5081	2,2	0,0	5,1	0,3	186	249	0.0726251	0.524126	1.0,1.0	1.0,0.309	0.346	34.6	34.6
3222	ENSG00000111358	GTF2H3	12	+	123659429	123659475	123659475	123659584	123655770	123655824	123659794	123659930	3222	5,3	78,49	0,3	59,58	119	182	0.0727695	0.524746	0.089,0.086	0.0,0.073	0.051	5.1	5.1
7625	ENSG00000066427	ATXN3	14	-	92093745	92093831	92096092	92096137	92093251	92093318	92106528	92106574	7625	1,2	43,27	6,3	38,42	118	159	0.0728626	0.524996	0.03,0.091	0.175,0.088	-0.071	-7.1	7.1
137	ENSG00000273345	CTD-2410N18.4	5	-	134319357	134319497	134321790	134321903	134308137	134308466	134370997	134371043	137	9,9	11,5	4,5	3,0	186	213	0.0735784	0.529729	0.484,0.673	0.604,1.0	-0.224	-22.4	22.4
2622	ENSG00000214046	SMIM7	19	-	16654036	16654125	16659394	16659473	16647095	16647261	16659958	16660000	2622	27,20	50,24	31,30	34,21	152	162	0.0738582	0.531117	0.365,0.47	0.493,0.604	-0.131	-13.1	13.1
2884	ENSG00000152457	DCLRE1C	10	-	14945434	14945565	14947553	14947609	14945104	14945189	14949035	14949087	2884	3,4	6,1	7,1	0,2	129	204	0.0739302	0.531117	0.442,0.863	1.0,0.442	-0.069	-6.9	6.9
6476	ENSG00000139865	TTC6	14	+	37804679	37804814	37807319	37807460	37796786	37796947	37808732	37808846	6476	53,22	31,18	67,36	61,46	208	214	0.0739486	0.531117	0.638,0.557	0.531,0.446	0.109	10.9	10.9
4325	ENSG00000103148	NPRL3	16	-	123506	123545	124936	125073	119125	119255	130521	130591	4325	8,14	0,0	6,5	1,1	210	112	0.0742943	0.532967	1.0,1.0	0.762,0.727	0.256	25.6	25.6
8119	ENSG00000130164	LDLR	19	+	11105219	11105600	11106564	11106687	11102663	11102786	11107391	11107514	8119	100,80	73,35	206301	88112	454	196	0.0743247	0.532967	0.372,0.497	0.503,0.537	-0.086	-8.6	8.6
4429	ENSG00000174238	PITPNA	17	-	1548295	1548387	1553046	1553149	1543019	1543027	1562540	1562739	4429	84,52	212165	63,73	254261	176	165	0.074543	0.53368	0.271,0.228	0.189,0.208	0.051	5.1	5.1
6781	ENSG00000204954	C12orf73	12	-	103953413	103953534	103954874	103954968	103951409	103951630	103956630	103956748	6781	9,10	137,80	4,1	50,61	167	194	0.0744849	0.53368	0.071,0.127	0.085,0.019	0.047	4.7	4.7
2191	ENSG00000116698	SMG7	1	+	183545965	183546337	183549207	183549288	183544929	183545312	183549763	183549923	2191	397302	54,41	332329	58,65	445	154	0.0746316	0.533801	0.718,0.718	0.665,0.637	0.067	6.7	6.7
7822	ENSG00000164828	SUN1	7	+	848417	848615	851383	851482	843340	843520	851949	852043	7822	262163	62,50	186206	73,69	271	172	0.0747381	0.533801	0.728,0.674	0.618,0.655	0.065	6.5	6.5
7993	ENSG00000106070	GRB10	7	-	50641853	50641970	50661812	50661942	50626821	50626978	50669721	50669863	7993	19,9	3,2	9,16	0,2	203	190	0.0746978	0.533801	0.856,0.808	1.0,0.882	-0.109	-10.9	10.9
5158	ENSG00000168010	ATG16L2	11	+	72822847	72822961	72824059	72824122	72822477	72822543	72824733	72824842	5158	25,5	14,4	26,24	8,6	187	136	0.0751533	0.53634	0.565,0.476	0.703,0.744	-0.203	-20.3	20.3
1314	ENSG00000173402	DAG1	3	+	49470964	49471049	49476848	49476905	49470131	49470433	49510418	49510819	1314	1,1	4,4	1,0	6,7	158	130	0.0756601	0.538247	0.171,0.171	0.121,0.0	0.111	11.1	11.1
5310	ENSG00000127022	CANX	5	+	179702491	179702630	179704215	179704430	179698967	179699102	179705678	179705852	5310	8,6	15,22	4,11	4,13	212	288	0.0756046	0.538247	0.42,0.27	0.576,0.535	-0.211	-21.1	21.1
7687	ENSG00000152102	FAM168B	2	-	131072021	131072254	131079349	131079447	131071854	131071938	131082576	131082657	7687	5,0	7,5	4,2	3,2	171	306	0.075648	0.538247	0.561,0.0	0.705,0.642	-0.393	-39.3	39.3
8796	ENSG00000153066	TXNDC11	16	-	11714353	11714473	11721313	11721435	11700451	11700564	11721576	11721670	8796	0,2	3,1	1,2	1,1	195	193	0.0755892	0.538247	0.0,0.664	0.497,0.664	-0.248	-24.8	24.8
7444	ENSG00000196535	MYO18A	17	-	29116443	29116455	29117689	29117710	29115663	29115840	29118044	29118189	7444	8,3	24,21	2,2	14,28	94	85	0.075933	0.539761	0.232,0.114	0.114,0.061	0.086	8.6	8.6
1806	ENSG00000221947	XKR9	8	+	70713425	70713576	70731217	70731307	70706932	70707153	70733795	70734491	1806	47,30	3,3	9,21	6,2	224	163	0.0763662	0.541247	0.919,0.879	0.522,0.884	0.196	19.6	19.6
5707	ENSG00000141380	SS18	18	-	26080304	26080423	26082362	26082528	26078075	26078160	26087500	26087577	5707	9,7	6,4	5,7	0,3	239	192	0.076221	0.541247	0.546,0.584	1.0,0.652	-0.261	-26.1	26.1
8851	ENSG00000147996	CBWD5	9	+	65690555	65690601	65690966	65691026	65682765	65682857	65692570	65692608	8851	0,2	142,59	5,2	98115	119	133	0.0762764	0.541247	0.0,0.037	0.054,0.019	-0.018	-1.8	1.8
9407	ENSG00000078369	GNB1	1	-	1852569	1852674	1853151	1853297	1839189	1839238	1890819	1890836	9407	27,22	11,5	30,20	2,5	219	178	0.0763831	0.541247	0.666,0.781	0.924,0.765	-0.121	-12.1	12.1
2985	ENSG00000135655	USP15	12	+	62325871	62325933	62349220	62349307	62321463	62321609	62355330	62355475	2985	88,55	48,21	75,78	45,63	135	160	0.0765975	0.542171	0.685,0.756	0.664,0.595	0.091	9.1	9.1
5695	ENSG00000050426	LETMD1	12	+	51053777	51053860	51056143	51056245	51049033	51049185	51056349	51056502	5695	30,7	56,48	14,8	79,61	156	175	0.0766677	0.542171	0.375,0.141	0.166,0.128	0.111	11.1	11.1
764	ENSG00000273841	TAF9	5	-	69368626	69368683	69368824	69368987	69366502	69366595	69369462	69369642	764	44,49	9,13	21,23	1,4	236	130	0.0767547	0.542171	0.729,0.675	0.92,0.76	-0.138	-13.8	13.8
7897	ENSG00000197763	TXNRD3	3	-	126609140	126609241	126610832	126610946	126608498	126608633	126611036	126611132	7897	3,4	1,0	3,2	3,0	187	174	0.0767042	0.542171	0.736,1.0	0.482,1.0	0.127	12.7	12.7
5717	ENSG00000141380	SS18	18	-	26081224	26081365	26082362	26082528	26078075	26078160	26087500	26087577	5717	9,7	6,2	5,7	1,1	239	214	0.07686	0.542488	0.573,0.758	0.817,0.862	-0.174	-17.4	17.4
4426	ENSG00000174238	PITPNA	17	-	1538734	1538952	1541565	1541640	1535440	1535518	1543019	1543027	4426	144113	47,37	181191	39,46	148	291	0.076937	0.542605	0.858,0.857	0.901,0.891	-0.039	-3.9	3.9
4048	ENSG00000203837	PNLIPRP3	10	+	116469184	116469317	116471767	116471879	116466049	116466168	116476651	116476819	4048	30,31	54,41	2,4	6,13	206	185	0.0773312	0.544958	0.333,0.404	0.23,0.217	0.145	14.5	14.5
2844	ENSG00000139974	SLC38A6	14	+	60987051	60987157	61015903	61015956	60984729	60984803	61019540	61019580	2844	2,2	19,18	0,1	23,18	179	126	0.0775161	0.545833	0.069,0.073	0.0,0.038	0.052	5.2	5.2
7347	ENSG00000143457	GOLPH3L	1	-	150693457	150693511	150694107	150694173	150663631	150663763	150694655	150694850	7347	9,1	2,1	2,1	0,0	139	127	0.077655	0.546382	0.804,0.477	1.0,1.0	-0.359	-35.9	35.9
1742	ENSG00000143797	MBOAT2	2	-	8862270	8862322	8862589	8862722	8860612	8860764	8864169	8864234	1742	16181116	10,5	12161257	13,13	206	125	0.0778476	0.546454	0.99,0.993	0.983,0.983	0.009	0.9	0.9
6033	ENSG00000225484	NUTM2B-AS1	10	-	79806038	79806122	79808758	79808832	79804484	79804527	79814612	79814716	6033	32,19	54,40	25,8	59,42	147	157	0.0778252	0.546454	0.388,0.337	0.312,0.169	0.122	12.2	12.2
7952	ENSG00000104154	SLC30A4	15	-	45487526	45487632	45488840	45489042	45486610	45486745	45490727	45490881	7952	145107	87,58	254278	111117	275	179	0.0777386	0.546454	0.52,0.546	0.598,0.607	-0.07	-7	7
6666	ENSG00000074657	ZNF532	18	+	58864803	58864986	58865303	58865385	58863603	58863750	58865469	58865579	6666	25,20	55,42	33,28	48,35	256	155	0.0779784	0.546945	0.216,0.224	0.294,0.326	-0.09	-9	9
6911	ENSG00000152270	PDE3B	11	+	14834959	14835095	14843826	14844026	14832721	14832833	14859042	14859246	6911	7,8	23,15	4,9	34,39	209	273	0.0782184	0.5482	0.284,0.411	0.133,0.232	0.165	16.5	16.5
8551	ENSG00000114120	SLC25A36	3	+	140966347	140966427	140966933	140967036	140963126	140963227	140970926	140970993	8551	17,14	99,55	11,11	37,20	153	176	0.0784224	0.549202	0.165,0.226	0.255,0.388	-0.126	-12.6	12.6
8631	ENSG00000135838	NPL	1	+	182818812	182818859	182822114	182822199	182818540	182818689	182825780	182825820	8631	9,7	11,7	9,6	6,1	120	158	0.0785057	0.549356	0.519,0.568	0.664,0.888	-0.233	-23.3	23.3
7088	ENSG00000181666	HKR1	19	+	37346422	37346492	37346887	37347052	37335168	37335257	37347189	37347316	7088	14,7	4,4	2,4	4,4	143	238	0.0787262	0.550471	0.853,0.744	0.454,0.625	0.259	25.9	25.9
489	ENSG00000104936	DMPK	19	-	45770970	45771056	45771349	45771396	45769846	45770640	45771567	45771665	489	6,5	4,6	1,4	8,6	120	159	0.0790765	0.552061	0.665,0.525	0.142,0.469	0.289	28.9	28.9
9781	ENSG00000198814	GK	X	+	30668011	30668118	30677374	30677452	30665510	30665584	30691122	30691199	9781	47,18	17,14	14,11	17,9	180	151	0.0790677	0.552061	0.699,0.519	0.409,0.506	0.151	15.1	15.1
189	ENSG00000010219	DYRK4	12	+	4607326	4607387	4609462	4609548	4604913	4605086	4610154	4610284	189	45,43	6,7	39,20	2,2	134	159	0.079381	0.553327	0.899,0.879	0.959,0.922	-0.051	-5.1	5.1
7374	ENSG00000001167	NFYA	6	+	41091545	41091694	41092911	41093085	41090203	41090309	41094395	41094497	7374	25,30	66,82	46,63	102,94	222	247	0.0793248	0.553327	0.296,0.289	0.334,0.427	-0.088	-8.8	8.8
5769	ENSG00000140105	WARS	14	-	100365474	100365576	100365953	100366067	100361707	100361921	100369086	100369258	5769	4,2	6,5	2,0	4,3	187	175	0.0796299	0.553775	0.384,0.272	0.319,0.0	0.169	16.9	16.9
9222	ENSG00000117500	TMED5	1	-	93156299	93156483	93158814	93158885	93151857	93154888	93160128	93160226	9222	14,10	694507	6,4	475434	144	257	0.0795374	0.553775	0.035,0.034	0.022,0.016	0.016	1.6	1.6
9768	ENSG00000130165	ELOF1	19	-	11554819	11554946	11555344	11555575	11554231	11554365	11559190	11559223	9768	8,6	5,5	5,8	11,12	304	200	0.0796302	0.553775	0.513,0.441	0.23,0.305	0.209	20.9	20.9
1556	ENSG00000120662	MTRF1	13	-	41257672	41257797	41258164	41258277	41254528	41254620	41260492	41260915	1556	7,4	3,7	0,2	2,2	186	198	0.0798719	0.555026	0.713,0.378	0.0,0.516	0.287	28.7	28.7
9204	ENSG00000005889	ZFX	X	+	24176459	24176667	24177713	24177866	24172755	24172800	24179182	24179550	9204	0,3	14,3	3,2	4,2	281	226	0.0799537	0.555166	0.0,0.446	0.376,0.446	-0.188	-18.8	18.8
2222	ENSG00000272896	RP11-216L13.17	9	+	136791625	136791777	136791781	136792030	136791378	136791424	136792250	136792358	2222	55,66	558382	127126	785690	225	322	0.0800447	0.555229	0.124,0.198	0.188,0.207	-0.037	-3.7	3.7
2663	ENSG00000073921	PICALM	11	-	86026291	86026367	86031468	86031611	86022366	86022469	86068650	86068929	2663	295177	131,77	228275	141146	216	149	0.0801483	0.555229	0.608,0.613	0.527,0.565	0.065	6.5	6.5
3771	ENSG00000085224	ATRX	X	-	77574249	77574358	77593695	77593783	77558668	77558846	77599410	77599580	3771	23,14	137,60	12,6	89,71	161	182	0.0801376	0.555229	0.16,0.209	0.132,0.087	0.075	7.5	7.5
2008	ENSG00000103121	CMC2	16	-	80983181	80983370	80988539	80988596	80981805	80981877	80997313	80997429	2008	26,16	3,0	34,18	8,1	130	262	0.0802191	0.555292	0.946,1.0	0.895,0.973	0.039	3.9	3.9
2408	ENSG00000124222	STX16	20	+	58659622	58659634	58667200	58667318	58652072	58652087	58667489	58667597	2408	36,26	8,4	23,22	7,11	85	191	0.0804979	0.556735	0.91,0.936	0.881,0.818	0.074	7.4	7.4
2446	ENSG00000228716	DHFR	5	-	80629825	80629959	80632231	80632302	80626227	80629165	80633876	80633992	2446	0,1	1,1	3,0	2,3	144	207	0.0806135	0.556735	0.0,0.59	0.683,0.0	-0.047	-4.7	4.7
6459	ENSG00000075643	MOCOS	18	+	36215515	36215977	36220054	36220217	36213365	36213482	36248921	36249000	6459	779702	309249	194227	102100	535	236	0.0805571	0.556735	0.527,0.554	0.456,0.5	0.063	6.3	6.3
1579	ENSG00000131507	NDFIP1	5	+	142140562	142140629	142144570	142144676	142137733	142137858	142151730	142154443	1579	295241	357281	299301	324243	140	179	0.0807227	0.557061	0.514,0.523	0.541,0.613	-0.058	-5.8	5.8
5858	ENSG00000152620	NADK2	5	-	36207169	36207265	36211843	36211922	36201105	36201161	36217747	36217884	5858	309223	392260	159118	231198	152	169	0.0812048	0.5591	0.467,0.488	0.434,0.399	0.061	6.1	6.1
6520	ENSG00000132694	ARHGEF11	1	-	156971696	156971816	156976982	156977054	156969997	156970043	156978203	156978382	6520	37,26	28,26	38,31	22,14	145	193	0.0810841	0.5591	0.638,0.571	0.697,0.747	-0.117	-11.7	11.7
8643	ENSG00000107614	TRDMT1	10	-	17161482	17161548	17162165	17162237	17160304	17160374	17174550	17174660	8643	2,0	13,6	1,3	4,10	145	139	0.0811443	0.5591	0.129,0.0	0.193,0.223	-0.144	-14.4	14.4
9815	ENSG00000176731	C8orf59	8	-	85218019	85218126	85218706	85218824	85217385	85217502	85219322	85219363	9815	2,7	6,4	11,7	1,5	191	180	0.0815172	0.560821	0.239,0.623	0.912,0.569	-0.309	-30.9	30.9
3137	ENSG00000064313	TAF2	8	-	119793365	119793451	119794779	119794929	119791323	119791459	119795531	119795631	3137	1,1	59,30	4,2	47,47	223	159	0.081596	0.560933	0.012,0.023	0.057,0.029	-0.026	-2.6	2.6
7500	ENSG00000147677	EIF3H	8	-	116655855	116656005	116726015	116726172	116648805	116648926	116755665	116755797	7500	834546	1005703	846803	897793	230	223	0.0820664	0.563736	0.446,0.43	0.478,0.495	-0.048	-4.8	4.8
1448	ENSG00000148110	HIATL1	9	+	94444963	94445182	94446822	94446936	94440984	94441099	94451455	94451527	1448	201152	147,86	205244	107117	292	187	0.0825536	0.56624	0.467,0.531	0.551,0.572	-0.063	-6.3	6.3
8648	ENSG00000157036	EXOG	3	+	38498925	38498989	38500089	38500164	38497628	38497778	38501354	38501494	8648	3,0	7,1	0,0	4,4	137	148	0.0825569	0.56624	0.316,0.0	0.0,0.0	0.158	15.8	15.8
1657	ENSG00000215146	RP11-313J2.1	10	-	42340500	42340556	42360948	42361034	42331865	42338240	42367815	42367974	1657	2,0	3,1	4,2	2,4	159	129	0.0828846	0.567188	0.351,0.0	0.619,0.289	-0.278	-27.8	27.8
31	ENSG00000035115	SH3YL1	2	-	244626	244738	244790	244984	242797	242871	247537	247602	31	7,2	1,1	5,6	4,2	267	185	0.0828413	0.567188	0.829,0.581	0.464,0.675	0.135	13.5	13.5
982	ENSG00000224078	SNHG14	15	+	25089613	25089866	25089911	25090010	25087466	25087599	25091589	25091719	982	331261	50,24	307430	68,59	326	172	0.0828383	0.567188	0.777,0.852	0.704,0.794	0.066	6.6	6.6
4482	ENSG00000101391	CDK5RAP1	20	-	33370498	33370629	33379460	33379691	33366858	33367008	33385649	33385770	4482	254158	201120	161163	102,91	304	204	0.0836782	0.572183	0.459,0.469	0.514,0.546	-0.066	-6.6	6.6
1128	ENSG00000082269	FAM135A	6	+	70426438	70426532	70426569	70426760	70415290	70415376	70428303	70428419	1128	34,27	7,16	13,21	5,1	167	264	0.0838525	0.572939	0.885,0.727	0.804,0.971	-0.081	-8.1	8.1
3176	ENSG00000095564	BTAF1	10	+	91956527	91956657	91957224	91957293	91953736	91953873	91959064	91959154	3176	202119	80,59	130161	74,97	203	142	0.0840369	0.573404	0.639,0.585	0.551,0.537	0.068	6.8	6.8
7484	ENSG00000230189	GS1-124K5.2	7	-	66455658	66455853	66476258	66476327	66450070	66450236	66479008	66479096	7484	11,14	17,7	9,9	1,6	142	268	0.0840482	0.573404	0.55,0.791	0.944,0.739	-0.171	-17.1	17.1
5020	ENSG00000185480	PARPBP	12	+	102175482	102175666	102182548	102182627	102165728	102165883	102195950	102197361	5020	54,20	14,3	56103	5,13	257	152	0.0842953	0.573451	0.695,0.798	0.869,0.824	-0.1	-10	10
5568	ENSG00000162542	TMCO4	1	-	19789927	19790048	19793431	19793648	19787025	19787117	19798136	19798215	5568	17,17	7,9	5,4	5,5	290	194	0.0841863	0.573451	0.619,0.558	0.401,0.349	0.214	21.4	21.4
8202	ENSG00000051382	PIK3CB	3	-	138760781	138760903	138776778	138776919	138759172	138759359	138796462	138796567	8202	0,3	1,2	2,2	0,2	214	195	0.0842791	0.573451	0.0,0.577	1.0,0.477	-0.45	-45	45
8616	ENSG00000149182	ARFGAP2	11	-	47172280	47172333	47175850	47175923	47171663	47171800	47176515	47176634	8616	38,31	34,17	32,28	40,32	146	126	0.0843104	0.573451	0.491,0.611	0.408,0.43	0.132	13.2	13.2
2863	ENSG00000009335	UBE3C	7	+	157169051	157169122	157170303	157170399	157163809	157163863	157174918	157175034	2863	1,0	69,58	0,6	93,83	144	169	0.0844283	0.573819	0.017,0.0	0.0,0.078	-0.03	-3	3
9726	ENSG00000114416	FXR1	3	+	180914878	180914995	180933333	180933386	180912490	180912736	180947864	180947936	9726	11,3	224197	3,2	189184	190	126	0.0844992	0.573867	0.032,0.01	0.01,0.007	0.013	1.3	1.3
8133	ENSG00000124532	MRS2	6	+	24408407	24408444	24409460	24409573	24405167	24405241	24412221	24412395	8133	25,23	125,72	38,37	108,92	110	186	0.0846463	0.574233	0.253,0.351	0.373,0.405	-0.087	-8.7	8.7
941	ENSG00000178607	ERN1	17	-	64066670	64066932	64068189	64068291	64065208	64065287	64071980	64072103	941	112,68	213160	17,25	57,70	175	335	0.084681	0.574233	0.502,0.449	0.363,0.406	0.091	9.1	9.1
911	ENSG00000174032	SLC25A30	13	-	45408926	45409074	45411361	45411480	45405882	45405977	45418299	45418380	911	52,37	137,99	55,58	109105	192	221	0.0849294	0.575483	0.304,0.301	0.367,0.389	-0.076	-7.6	7.6
7003	ENSG00000028203	VEZT	12	+	95256549	95256622	95257149	95257239	95251966	95252071	95262905	95263081	7003	102,52	179171	62,34	172163	146	163	0.0851609	0.576617	0.389,0.253	0.287,0.189	0.083	8.3	8.3
3475	ENSG00000117335	CD46	1	+	207767778	207767823	207770320	207770362	207767012	207767195	207783291	207783330	3475	82,65	160143	125102	199155	118	115	0.0853885	0.577723	0.333,0.307	0.38,0.391	-0.066	-6.6	6.6
3212	ENSG00000220804	AC093642.5	2	+	242094886	242095027	242114638	242114741	242088692	242088801	242118964	242119057	3212	63,30	34,19	37,25	31,25	214	176	0.0855127	0.578127	0.604,0.565	0.495,0.451	0.112	11.2	11.2
4355	ENSG00000112078	KCTD20	6	+	36470051	36470257	36479120	36479223	36443020	36443111	36481561	36481759	4355	161,97	30,19	145156	41,42	279	176	0.0856893	0.578451	0.772,0.763	0.69,0.701	0.072	7.2	7.2
4523	ENSG00000258830	RP11-123K3.4	12	-	57289008	57289040	57292571	57292667	57283823	57284056	57295398	57295507	4523	62,23	27,15	39,30	34,23	169	105	0.0856359	0.578451	0.588,0.488	0.416,0.448	0.106	10.6	10.6
8317	ENSG00000166169	POLL	10	-	101583507	101583681	101584601	101584763	101582762	101582891	101584877	101584919	8317	85,43	151,79	34,31	88,78	235	247	0.0858104	0.578834	0.372,0.364	0.289,0.295	0.076	7.6	7.6
8179	ENSG00000174720	LARP7	4	+	112637643	112637787	112644424	112644488	112637125	112637239	112644667	112644871	8179	14,8	0,0	6,12	2,1	217	137	0.0861972	0.581007	1.0,1.0	0.654,0.883	0.232	23.2	23.2
3876	ENSG00000167720	SRR	17	+	2305293	2305436	2309776	2309990	2303949	2304017	2315556	2315728	3876	9,7	7,0	3,9	0,2	216	287	0.0866041	0.582314	0.631,1.0	1.0,0.857	-0.113	-11.3	11.3
576	ENSG00000122512	PMS2	7	-	5978595	5978696	5982823	5982974	5977587	5977757	5989799	5989955	576	81,69	99,71	70,72	58,57	224	174	0.0865836	0.582314	0.389,0.43	0.484,0.495	-0.08	-8	8
6648	ENSG00000163050	ADCK3	1	+	226940801	226940907	226961376	226961562	226940378	226940580	226964999	226965410	6648	1,0	144102	1,8	208267	179	259	0.0866504	0.582314	0.01,0.0	0.007,0.042	-0.019	-1.9	1.9
7720	ENSG00000148341	SH3GLB2	9	-	129012235	129012298	129014410	129014503	129010669	129010693	129014770	129014904	7720	385352	144110	300268	120130	166	136	0.0865895	0.582314	0.687,0.724	0.672,0.628	0.055	5.5	5.5
9690	ENSG00000125814	NAPB	20	-	23397071	23397188	23402992	23403072	23395138	23395185	23421304	23421519	9690	11,10	13,7	8,12	5,3	153	190	0.0868812	0.583429	0.512,0.64	0.665,0.832	-0.172	-17.2	17.2
4925	ENSG00000136811	ODF2	9	+	128460941	128461010	128469182	128469332	128460549	128460666	128471307	128471468	4925	111,43	109,43	73,64	45,51	142	223	0.0870974	0.584008	0.615,0.611	0.718,0.663	-0.078	-7.8	7.8
5417	ENSG00000163517	HDAC11	3	+	13483463	13483564	13496735	13496852	13481245	13481394	13498512	13498555	5417	47,20	39,11	12,14	18,16	174	190	0.0870451	0.584008	0.568,0.665	0.421,0.489	0.162	16.2	16.2
4873	ENSG00000254870	ATP6V1G2-DDX39B	6	-	31534485	31534505	31534631	31534854	31532779	31532911	31535366	31535485	4873	236140	0,1	158160	0,5	296	93	0.0872473	0.584577	1.0,0.978	1.0,0.91	0.034	3.4	3.4
253	ENSG00000179178	TMEM125	1	+	43271033	43271253	43271648	43271726	43270680	43270793	43272183	43272339	253	156143	2,4	76,81	0,0	293	151	0.0873754	0.584999	0.976,0.949	1.0,1.0	-0.038	-3.8	3.8
4020	ENSG00000069956	MAPK6	15	+	52049992	52050137	52058632	52058797	52045829	52047015	52061298	52061500	4020	614456	1117743	368353	540478	218	238	0.0876027	0.586084	0.375,0.401	0.427,0.446	-0.048	-4.8	4.8
5093	ENSG00000117143	UAP1	1	+	162590322	162590511	162592731	162592782	162588692	162588833	162597791	162597858	5093	24171743	487395	22582277	434365	262	124	0.0878568	0.586909	0.701,0.676	0.711,0.747	-0.04	-4	4
8512	ENSG00000120742	SERP1	3	-	150573908	150574045	150583116	150583220	150566384	150567106	150602943	150603174	8512	12,5	18,5	5,6	3,3	177	210	0.0878267	0.586909	0.442,0.543	0.664,0.704	-0.191	-19.1	19.1
3221	ENSG00000111358	GTF2H3	12	+	123659429	123659475	123659515	123659584	123655770	123655824	123659794	123659930	3221	5,3	143,97	0,3	104112	119	142	0.0881481	0.588418	0.04,0.036	0.0,0.031	0.022	2.2	2.2
1532	ENSG00000115091	ACTR3	2	+	113913171	113913227	113927344	113927455	113889959	113890323	113931300	113931396	1532	194130	580400	179178	426434	129	184	0.0885713	0.590804	0.323,0.317	0.375,0.369	-0.052	-5.2	5.2
7157	ENSG00000179818	PCBP1-AS1	2	-	70055713	70055910	70059642	70059680	70051202	70051305	70083506	70083687	7157	4,2	7,6	1,1	8,6	111	270	0.0886997	0.591222	0.582,0.448	0.233,0.288	0.255	25.5	25.5
5801	ENSG00000157800	SLC37A3	7	-	140352061	140352146	140355667	140355764	140351272	140351451	140358639	140358785	5801	94,68	100,76	123110	105,83	170	158	0.0888174	0.591567	0.466,0.454	0.521,0.552	-0.076	-7.6	7.6
2996	ENSG00000242612	DECR2	16	+	404955	405024	406345	406361	401881	402043	407424	407560	2996	15,23	0,0	47,37	1,3	142	89	0.0890116	0.592422	1.0,1.0	0.967,0.885	0.074	7.4	7.4
9216	ENSG00000162869	PPP1R21	2	+	48446674	48446734	48448457	48448545	48440768	48441010	48451007	48451076	9216	0,0	3,1	2,0	0,1	133	161	0.0893648	0.594332	0.0,0.0	1.0,0.0	-0.5	-50	50
3128	ENSG00000213742	ZNF337-AS1	20	+	25645530	25645648	25670110	25670264	25634728	25634827	25673851	25674007	3128	40,17	0,3	20,20	2,4	191	227	0.0896204	0.595151	1.0,0.871	0.922,0.856	0.046	4.6	4.6
3755	ENSG00000146963	LUC7L2	7	+	139345500	139345621	139371386	139371463	139340358	139340517	139376061	139376156	3755	769577	10,12	622615	13,20	194	150	0.0895927	0.595151	0.983,0.974	0.974,0.96	0.011	1.1	1.1
2654	ENSG00000135164	DMTF1	7	+	87159638	87159821	87163238	87163332	87154389	87154528	87163494	87163617	2654	26,5	11,1	8,8	7,7	256	167	0.090183	0.596953	0.607,0.765	0.427,0.427	0.259	25.9	25.9
4709	ENSG00000010803	SCMH1	1	-	41142877	41143112	41151613	41151684	41116921	41117010	41159724	41159933	4709	17,11	285231	8,7	240233	144	308	0.0900357	0.596953	0.113,0.092	0.067,0.06	0.039	3.9	3.9
7250	ENSG00000100429	HDAC10	22	-	50248830	50248890	50249102	50249168	50248661	50248751	50249327	50249454	7250	30,12	45,34	32,37	43,38	139	133	0.0902239	0.596953	0.389,0.252	0.416,0.482	-0.128	-12.8	12.8
734	ENSG00000255054	RP1-317E23.6	1	+	25823239	25823323	25823345	25823439	25823018	25823128	25823643	25823744	734	9,8	5,1	7,5	4,8	157	167	0.090158	0.596953	0.657,0.895	0.651,0.399	0.251	25.1	25.1
8817	ENSG00000112110	MRPL18	6	+	159797286	159797369	159797449	159797549	159790946	159791126	159798051	159798313	8817	181143	0,1	189229	4,7	156	173	0.0902064	0.596953	1.0,0.994	0.981,0.973	0.02	2	2
2265	ENSG00000106686	SPATA6L	9	-	4626425	4626555	4627752	4627856	4625326	4625566	4629090	4629168	2265	3,0	7,3	0,0	1,2	177	203	0.0906636	0.599421	0.33,0.0	0.0,0.0	0.165	16.5	16.5
4338	ENSG00000154723	ATP5J	21	-	25733214	25733360	25734169	25734398	25729630	25729801	25734852	25734904	4338	5,3	7,3	5,0	9,9	302	219	0.090858	0.600264	0.341,0.42	0.287,0.0	0.237	23.7	23.7
3909	ENSG00000100575	TIMM9	14	-	58410842	58410938	58411906	58411971	58408663	58409099	58424007	58424095	3909	128114	74,36	122143	41,39	138	169	0.0911387	0.601676	0.679,0.795	0.785,0.818	-0.064	-6.4	6.4
6325	ENSG00000184402	SS18L1	20	+	62154280	62154465	62158671	62158908	62143794	62143889	62159876	62159961	6325	19,17	40,37	15,42	27,41	258	310	0.0913372	0.602544	0.363,0.356	0.4,0.552	-0.117	-11.7	11.7
9561	ENSG00000172775	FAM192A	16	-	57178501	57178532	57178805	57178852	57173727	57173869	57185820	57186031	9561	1,1	0,1	3,1	0,3	120	104	0.091552	0.603518	1.0,0.464	1.0,0.224	0.12	12	12
1080	ENSG00000140526	ABHD2	15	+	89103908	89104044	89112614	89112694	89088429	89088563	89113724	89113824	1080	80,41	2,3	67,66	1,1	209	153	0.0917227	0.603539	0.967,0.909	0.98,0.98	-0.042	-4.2	4.2
3968	ENSG00000043143	JADE2	5	+	134566115	134566580	134573644	134573762	134564493	134564610	134576767	134576896	3968	185175	76,62	196225	60,60	538	191	0.091673	0.603539	0.464,0.501	0.537,0.571	-0.072	-7.2	7.2
9795	ENSG00000068137	PLEKHH3	17	-	42674740	42674875	42675930	42676072	42674353	42674409	42676401	42676992	9795	21,22	63,47	19,21	21,40	215	208	0.0917568	0.603539	0.244,0.312	0.467,0.337	-0.124	-12.4	12.4
10234	ENSG00000093010	COMT	22	+	19966625	19966718	19967543	19967621	19964167	19964299	19968535	19969016	10234	4,5	6,4	12,7	5,3	166	151	0.0919756	0.603653	0.378,0.532	0.686,0.68	-0.228	-22.8	22.8
5349	ENSG00000178773	CPNE7	16	+	89591215	89591260	89593965	89594158	89591006	89591058	89595366	89595603	5349	55,42	14,14	72,83	9,17	118	266	0.091947	0.603653	0.899,0.871	0.947,0.917	-0.047	-4.7	4.7
7198	ENSG00000129197	RPAIN	17	+	5425975	5426071	5426136	5426299	5422768	5422829	5428070	5428355	7198	62,38	132,85	27,23	82,75	169	236	0.0918681	0.603653	0.396,0.384	0.315,0.3	0.083	8.3	8.3
10152	ENSG00000118242	MREG	2	-	215955554	215955684	215976561	215976692	215947022	215947113	215996305	215996465	10152	1,0	1,3	3,0	1,1	204	203	0.0923731	0.60543	0.499,0.0	0.749,0.0	-0.125	-12.5	12.5
6721	ENSG00000135912	TTLL4	2	+	218747002	218747194	218747289	218747372	218746154	218746231	218747596	218747725	6721	38,18	23,9	43,44	12,17	265	156	0.0925159	0.60543	0.493,0.541	0.678,0.604	-0.124	-12.4	12.4
732	ENSG00000261771	DYX1C1-CCPG1	15	-	55359538	55360944	55365187	55365309	55355247	55356409	55371792	55372044	732	435349	73545223	136119	17211562	195	1479	0.0924675	0.60543	0.31,0.336	0.375,0.366	-0.047	-4.7	4.7
8012	ENSG00000141556	TBCD	17	+	82900650	82900731	82903404	82903478	82893546	82893632	82911757	82911789	8012	121,94	9,3	121110	5,1	154	147	0.0924455	0.60543	0.928,0.968	0.959,0.991	-0.027	-2.7	2.7
2500	ENSG00000100412	ACO2	22	+	41502629	41502771	41507445	41507606	41499725	41499862	41507790	41508049	2500	6,0	3,5	1,0	0,1	215	234	0.0926876	0.606112	0.685,0.0	1.0,0.0	-0.157	-15.7	15.7
454	ENSG00000174197	MGA	15	+	41761738	41761850	41762128	41762362	41760322	41760529	41764885	41765062	454	47,21	90,70	41,47	74,65	185	307	0.0927884	0.60633	0.464,0.332	0.479,0.545	-0.114	-11.4	11.4
1595	ENSG00000148950	IMMP1L	11	-	31463171	31463340	31488127	31488241	31433459	31433570	31509518	31509595	1595	15,11	54,28	10,16	25,15	187	242	0.0929867	0.606595	0.264,0.337	0.341,0.58	-0.16	-16	16
6627	ENSG00000111845	PAK1IP1	6	+	10702566	10702639	10703404	10703455	10702368	10702489	10704506	10704652	6627	1,1	0,0	0,1	2,0	146	124	0.0929463	0.606595	1.0,1.0	0.0,1.0	0.5	50	50
981	ENSG00000224078	SNHG14	15	+	25095718	25095828	25096827	25097030	25093833	25093974	25097320	25097439	981	130,88	88,39	119146	41,68	183	276	0.0930314	0.606595	0.69,0.773	0.814,0.764	-0.057	-5.7	5.7
9457	ENSG00000141522	ARHGDIA	17	-	81869329	81869406	81869541	81869625	81869172	81869236	81869740	81869957	9457	272218	303252	493545	472480	157	150	0.093332	0.608113	0.462,0.453	0.499,0.52	-0.052	-5.2	5.2
7705	ENSG00000169398	PTK2	8	-	140746759	140746860	140752231	140752316	140744651	140744767	140761164	140761262	7705	102,59	77,45	79,71	74,83	158	174	0.0935636	0.60918	0.593,0.591	0.54,0.485	0.08	8	8
1573	ENSG00000217555	CKLF	16	+	66558189	66558348	66563121	66563217	66552568	66552793	66565885	66566072	1573	114,79	138,82	147118	122105	232	169	0.0938754	0.61054	0.376,0.412	0.467,0.45	-0.065	-6.5	6.5
7026	ENSG00000135622	SEMA4F	2	+	74657852	74657951	74662731	74662825	74657564	74657624	74673456	74673576	7026	9,3	12,7	0,4	11,6	172	167	0.0939083	0.61054	0.421,0.294	0.0,0.393	0.161	16.1	16.1
1536	ENSG00000112964	GHR	5	+	42629037	42629103	42688889	42689019	42565863	42565944	42694916	42695089	1536	4,4	9,3	9,1	23,18	139	203	0.0940298	0.610888	0.394,0.661	0.364,0.075	0.308	30.8	30.8
6215	ENSG00000105953	OGDH	7	+	44647443	44647534	44647656	44647759	44645326	44645518	44656317	44656362	6215	53,49	156145	115136	280281	164	176	0.0943153	0.6123	0.267,0.266	0.306,0.342	-0.057	-5.7	5.7
3358	ENSG00000251569	RP11-724O16.1	2	+	169497626	169497689	169499166	169499325	169493740	169493836	169499485	169499620	3358	18,13	9,6	22,14	6,2	136	232	0.0943869	0.612322	0.773,0.787	0.862,0.923	-0.113	-11.3	11.3
6711	ENSG00000247828	TMEM161B-AS1	5	+	88283009	88283086	88285743	88285903	88282756	88282866	88287435	88287656	6711	9,3	41,27	6,6	11,19	150	233	0.0944811	0.612491	0.254,0.147	0.459,0.329	-0.194	-19.4	19.4
2223	ENSG00000272896	RP11-216L13.17	9	+	136791625	136791777	136791972	136792030	136791378	136791424	136792250	136792358	2223	55,66	402272	127126	590493	225	131	0.0948913	0.613006	0.074,0.124	0.111,0.13	-0.021	-2.1	2.1
2248	ENSG00000110075	PPP6R3	11	+	68544837	68545024	68548066	68548204	68537815	68537891	68551120	68551219	2248	252182	216146	224215	140147	260	211	0.0949648	0.613006	0.486,0.503	0.565,0.543	-0.06	-6	6
3942	ENSG00000111321	LTBR	12	+	6388643	6388825	6390111	6390340	6388397	6388505	6390659	6391224	3942	10,8	625508	1,8	691729	255	302	0.095038	0.613006	0.019,0.018	0.002,0.013	0.011	1.1	1.1
4607	ENSG00000272980	RP11-517H2.6	6	+	167003192	167004401	167010812	167010893	167000059	167000113	167022408	167022635	4607	107,72	29,24	90,76	20,11	1282	154	0.0948007	0.613006	0.307,0.265	0.351,0.454	-0.116	-11.6	11.6
4696	ENSG00000065485	PDIA5	3	+	123130479	123130616	123144581	123144829	123124271	123124343	123145521	123145592	4696	526321	29,25	413418	15,21	210	321	0.0946936	0.613006	0.965,0.952	0.977,0.968	-0.014	-1.4	1.4
6510	ENSG00000185043	CIB1	15	-	90233000	90233114	90233142	90233208	90232218	90232327	90233668	90233703	6510	14,6	31,22	19,12	20,23	139	187	0.094808	0.613006	0.378,0.268	0.561,0.412	-0.164	-16.4	16.4
839	ENSG00000120992	LYPLA1	8	-	54080252	54080329	54081888	54082023	54065747	54065813	54100907	54100939	839	3,1	1,0	10,1	3,0	208	150	0.0950308	0.613006	0.684,1.0	0.706,1.0	-0.011	-1.1	1.1
3305	ENSG00000101544	ADNP2	18	+	80118678	80118819	80132256	80132377	80117607	80117650	80133102	80133192	3305	0,3	3,5	0,0	3,2	214	194	0.095298	0.614241	0.0,0.352	0.0,0.0	0.176	17.6	17.6
742	ENSG00000109255	NMU	4	-	55605274	55605349	55607436	55607466	55600521	55600575	55609119	55609179	742	2,3	13,6	2,0	6,10	103	148	0.0955651	0.615081	0.181,0.418	0.324,0.0	0.137	13.7	13.7
8448	ENSG00000233452	STXBP5-AS1	6	-	147119416	147119477	147140069	147140210	147074804	147074847	147173592	147173647	8448	0,0	5,3	2,1	5,1	214	134	0.0955522	0.615081	0.0,0.0	0.2,0.385	-0.292	-29.2	29.2
1229	ENSG00000108423	TUBD1	17	-	59866608	59866749	59878102	59878276	59863663	59863847	59886082	59886230	1229	31,17	53,18	30,43	34,27	247	214	0.0958956	0.615512	0.336,0.45	0.433,0.58	-0.113	-11.3	11.3
3110	ENSG00000128739	SNRPN	15	+	24920472	24920547	24950574	24950690	24920010	24920124	24962113	24962209	3110	4,7	2,4	13,23	19,24	148	189	0.0959706	0.615512	0.719,0.691	0.466,0.55	0.197	19.7	19.7
3804	ENSG00000198464	ZNF480	19	+	52299738	52299836	52300246	52300307	52297178	52297223	52300393	52300484	3804	3,0	0,2	2,3	0,1	171	134	0.0959901	0.615512	1.0,0.0	1.0,0.702	-0.351	-35.1	35.1
5297	ENSG00000138698	RAP1GDS1	4	+	98391951	98392080	98404476	98404602	98352475	98352601	98416744	98416888	5297	40,25	78,54	27,21	73,73	202	199	0.0957938	0.615512	0.336,0.313	0.267,0.221	0.081	8.1	8.1
8029	ENSG00000131584	ACAP3	1	-	1300153	1300202	1300508	1300692	1299972	1300068	1301987	1302046	8029	244165	2,1	263301	5,4	257	122	0.0957945	0.615512	0.983,0.987	0.961,0.973	0.018	1.8	1.8
9129	ENSG00000172765	TMCC1	3	-	129838897	129839060	129867009	129867098	129832773	129832826	129880308	129880559	9129	0,1	3,2	3,0	5,5	162	236	0.0960432	0.615512	0.0,0.421	0.466,0.0	-0.023	-2.3	2.3
1119	ENSG00000248101	AC002116.8	19	-	36013000	36013089	36013343	36013588	36011403	36011464	36014174	36014235	1119	16,20	9,7	14,17	4,2	318	162	0.0965725	0.616534	0.475,0.593	0.641,0.812	-0.193	-19.3	19.3
2823	ENSG00000137807	KIF23	15	+	69426335	69426457	69426518	69426656	69426069	69426182	69429110	69429213	2823	42,33	3,2	33,49	2,0	195	211	0.0965443	0.616534	0.938,0.947	0.947,1.0	-0.031	-3.1	3.1
5080	ENSG00000144331	ZNF385B	2	-	179619375	179619551	179628407	179628488	179544826	179544969	179769502	179769802	5080	1,1	0,0	3,2	0,3	154	249	0.0964382	0.616534	1.0,1.0	1.0,0.519	0.24	24	24
6248	ENSG00000183960	KCNH8	3	+	19167088	19167173	19220603	19220711	19148533	19148795	19253653	19253887	6248	2,0	0,2	0,0	7,3	158	181	0.0964991	0.616534	1.0,0.0	0.0,0.0	0.5	50	50
7023	ENSG00000122390	NAA60	16	+	3479470	3479600	3482501	3482598	3476221	3476337	3483362	3483597	7023	102,88	116,71	113,89	60,76	203	170	0.0963006	0.616534	0.424,0.509	0.612,0.495	-0.087	-8.7	8.7
741	ENSG00000178691	SUZ12	17	+	31940421	31940486	31947616	31947685	31940285	31940332	31966146	31966196	741	97,88	63,48	88,87	66,78	138	142	0.0966143	0.616534	0.613,0.654	0.578,0.534	0.077	7.7	7.7
5108	ENSG00000131051	RBM39	20	-	35739392	35739547	35740524	35740597	35738967	35739017	35740823	35740887	5108	384255	186127	181144	107,98	146	228	0.0968264	0.617448	0.763,0.758	0.725,0.696	0.05	5	5
5200	ENSG00000140612	SEC11A	15	-	84687624	84687774	84691534	84691644	84670724	84670782	84714730	84714866	5200	154107	456250	157125	321271	183	223	0.0970412	0.618103	0.292,0.343	0.373,0.36	-0.049	-4.9	4.9
5965	ENSG00000077312	SNRPA	19	+	40751311	40751481	40757331	40757504	40750636	40750701	40759430	40759610	5965	121,78	159124	89101	171185	243	246	0.0970666	0.618103	0.435,0.389	0.345,0.356	0.062	6.2	6.2
8692	ENSG00000179988	PSTK	10	+	122986299	122986375	122986868	122986962	122983271	122983470	122990173	122990392	8692	67,49	74,48	58,53	50,30	149	167	0.0972021	0.618528	0.504,0.534	0.565,0.664	-0.096	-9.6	9.6
3489	ENSG00000141582	CBX4	17	-	79836153	79836179	79837303	79837466	79835645	79835712	79837836	79837902	3489	79,49	4,0	15,21	0,0	236	99	0.0972726	0.618538	0.892,1.0	1.0,1.0	-0.054	-5.4	5.4
9431	ENSG00000138111	TMEM180	10	+	102468286	102468332	102468752	102468842	102465980	102466087	102468954	102469197	9431	3,0	0,2	2,0	5,2	119	163	0.0974489	0.619221	1.0,0.0	0.354,0.0	0.323	32.3	32.3
7006	ENSG00000028203	VEZT	12	+	95256549	95256622	95257153	95257243	95251939	95252071	95262905	95263081	7006	102,52	16,11	62,34	14,15	146	163	0.0975422	0.619376	0.877,0.841	0.832,0.717	0.085	8.5	8.5
7682	ENSG00000196998	WDR45	X	-	49076616	49076750	49077642	49077747	49076429	49076524	49077836	49077911	7682	219175	88,57	105,97	47,54	178	207	0.0976663	0.619726	0.743,0.781	0.722,0.676	0.063	6.3	6.3
8077	ENSG00000141452	C18orf8	18	+	23506969	23507054	23509192	23509279	23504370	23504447	23515855	23515996	8077	30,20	39,28	45,45	41,38	158	160	0.0979562	0.621127	0.438,0.42	0.526,0.545	-0.107	-10.7	10.7
5581	ENSG00000109654	TRIM2	4	+	153291568	153291638	153291731	153291875	153275892	153276130	153292981	153293133	5581	1,1	2,1	1,0	2,3	143	217	0.0982797	0.622738	0.431,0.603	0.431,0.0	0.301	30.1	30.1
8336	ENSG00000165125	TRPV6	7	-	142877141	142877279	142877279	142877504	142876738	142876837	142877650	142877773	8336	30,27	53,69	16,11	60,31	298	211	0.0984242	0.623214	0.286,0.217	0.159,0.201	0.072	7.2	7.2
5015	ENSG00000185480	PARPBP	12	+	102182548	102182627	102195311	102195447	102178591	102178770	102195950	102197361	5015	23,16	42,21	37,57	39,57	152	209	0.098671	0.623459	0.43,0.512	0.566,0.579	-0.102	-10.2	10.2
5290	ENSG00000267059	AC005943.2	19	-	1599987	1600098	1602036	1602152	1599411	1599560	1605359	1605445	5290	7,6	2,1	2,6	1,0	189	184	0.0986312	0.623459	0.773,0.854	0.661,1.0	-0.017	-1.7	1.7
83	ENSG00000106635	BCL7B	7	-	73543547	73543644	73552166	73552242	73537933	73538013	73557486	73557671	83	80,54	58,46	65,79	42,36	149	170	0.0985345	0.623459	0.611,0.573	0.638,0.715	-0.085	-8.5	8.5
8292	ENSG00000071462	WBSCR22	7	+	73696405	73696463	73697465	73697516	73693991	73694050	73697604	73697694	8292	1,2	9,1	1,0	1,6	131	124	0.0989101	0.624531	0.095,0.654	0.486,0.0	0.132	13.2	13.2
2665	ENSG00000073921	PICALM	11	-	86022366	86022469	86026291	86026367	86014869	86014963	86031468	86031611	2665	90,69	222135	109107	171198	149	176	0.0994899	0.626234	0.324,0.376	0.43,0.39	-0.06	-6	6
3328	ENSG00000132613	MTSS1L	16	-	70679109	70679248	70679314	70679323	70678251	70678409	70679629	70679704	3328	9,1	2,1	8,7	4,6	82	212	0.0995832	0.626234	0.921,0.721	0.838,0.751	0.026	2.6	2.6
4595	ENSG00000071242	RPS6KA2	6	-	166434186	166434273	166448723	166448849	166432400	166432490	166451102	166451233	4595	153117	0,7	90,57	1,0	199	160	0.0995981	0.626234	1.0,0.931	0.986,1.0	-0.027	-2.7	2.7
4840	ENSG00000107862	GBF1	10	+	102363255	102363396	102363709	102363798	102362474	102362664	102365396	102365599	4840	185166	106,93	210181	129171	214	162	0.0995188	0.626234	0.569,0.575	0.552,0.445	0.073	7.3	7.3
9727	ENSG00000114416	FXR1	3	+	180914749	180914995	180933333	180933386	180912490	180912736	180947864	180947936	9727	28,17	224197	18,8	189184	319	126	0.0993499	0.626234	0.047,0.033	0.036,0.017	0.014	1.4	1.4
972	ENSG00000224078	SNHG14	15	+	25089651	25089866	25089911	25090010	25087466	25087599	25091589	25091719	972	231196	50,24	214311	68,59	288	172	0.0993706	0.626234	0.734,0.83	0.653,0.759	0.076	7.6	7.6
1033	ENSG00000140157	NIPA2	15	+	22843101	22843289	22848956	22849039	22839654	22839790	22851638	22851870	1033	19,13	1,2	7,14	6,1	261	156	0.100159	0.627128	0.919,0.795	0.411,0.893	0.205	20.5	20.5
2395	ENSG00000119392	GLE1	9	+	128515528	128515639	128522667	128522816	128508875	128509097	128523279	128523340	2395	121,56	290180	107109	219231	184	222	0.100058	0.627128	0.335,0.273	0.371,0.363	-0.063	-6.3	6.3
2560	ENSG00000146409	SLC18B1	6	-	132771966	132772089	132772131	132772206	132771035	132771129	132772992	132773088	2560	66,50	3,3	68,64	0,1	148	196	0.0999427	0.627128	0.967,0.957	1.0,0.988	-0.032	-3.2	3.2
2673	ENSG00000128059	PPAT	4	-	56403705	56403951	56403979	56404118	56403288	56403401	56406494	56406701	2673	0,1	6,8	0,3	5,10	212	319	0.100013	0.627128	0.0,0.158	0.0,0.311	-0.076	-7.6	7.6
829	ENSG00000120992	LYPLA1	8	-	54063327	54063375	54065747	54065813	54054452	54055133	54100907	54100939	829	76,40	1,0	60,64	4,1	139	121	0.100088	0.627128	0.985,1.0	0.929,0.982	0.037	3.7	3.7
9510	ENSG00000153179	RASSF3	12	+	64617602	64617700	64629123	64629244	64610618	64610743	64684786	64684894	9510	7,4	10,8	4,5	23,13	171	194	0.100157	0.627128	0.443,0.362	0.165,0.304	0.168	16.8	16.8
2305	ENSG00000162298	SYVN1	11	-	65132247	65132351	65132731	65132780	65131469	65131596	65132921	65133074	2305	47,39	137103	40,51	85,96	122	177	0.100412	0.628182	0.332,0.355	0.406,0.435	-0.077	-7.7	7.7
7462	ENSG00000172469	MANEA	6	+	95596736	95596846	95604826	95604903	95586401	95586983	95605747	95609457	7462	95,40	63,20	66,66	38,12	183	150	0.100467	0.628182	0.553,0.621	0.587,0.818	-0.115	-11.5	11.5
5467	ENSG00000141756	FKBP10	17	+	41819215	41819399	41820268	41820461	41818381	41818527	41820946	41821089	5467	164152	505401	183185	424419	257	266	0.100834	0.628985	0.252,0.282	0.309,0.314	-0.044	-4.4	4.4
569	ENSG00000163467	TSACC	1	+	156339633	156339791	156344579	156344708	156338506	156338605	156346778	156346993	569	16,10	20,11	9,5	17,15	231	202	0.100705	0.628985	0.412,0.443	0.316,0.226	0.156	15.6	15.6
6319	ENSG00000145041	VPRBP	3	-	51483718	51483836	51492388	51492513	51470928	51471005	51496733	51496780	6319	4,1	32,26	6,7	32,41	198	191	0.100998	0.628985	0.108,0.036	0.153,0.141	-0.075	-7.5	7.5
7021	ENSG00000163558	PRKCI	3	+	170235229	170235351	170259968	170260058	170222364	170222770	170263378	170263429	7021	50,47	54,48	82,71	64,50	195	163	0.101016	0.628985	0.436,0.45	0.517,0.543	-0.087	-8.7	8.7
7761	ENSG00000090266	NDUFB2	7	+	140697355	140697516	140700869	140700959	140696991	140697074	140702865	140703010	7761	18,4	25,10	11,5	29,22	234	163	0.100954	0.628985	0.334,0.218	0.209,0.137	0.103	10.3	10.3
7813	ENSG00000125746	EML2	19	-	45617629	45617697	45619059	45619191	45616764	45616853	45621206	45621332	7813	27,27	7,11	45,34	30,16	205	141	0.100786	0.628985	0.726,0.628	0.508,0.594	0.126	12.6	12.6
280	ENSG00000108100	CCNY	10	+	35501500	35501535	35516522	35516623	35483403	35483478	35525963	35525999	280	62,22	211121	38,42	130,93	108	174	0.101264	0.62966	0.321,0.227	0.32,0.421	-0.096	-9.6	9.6
8393	ENSG00000198862	LTN1	21	-	28961077	28961192	28965864	28965906	28960516	28960706	28966369	28967179	8393	6,2	9,2	8,3	6,0	115	188	0.101264	0.62966	0.521,0.62	0.686,1.0	-0.272	-27.2	27.2
811	ENSG00000048392	RRM2B	8	-	102214053	102214158	102232230	102232304	102212775	102212889	102238826	102238874	811	38,12	76,39	20,19	77,69	147	178	0.101358	0.629806	0.377,0.271	0.239,0.25	0.08	8	8
10006	ENSG00000132676	DAP3	1	+	155689094	155689174	155709772	155709824	155687984	155688192	155717005	155717128	10006	56,52	143,93	68,84	129110	153	125	0.101481	0.630138	0.242,0.314	0.301,0.384	-0.065	-6.5	6.5
3686	ENSG00000131374	TBC1D5	3	-	17562018	17562142	17622647	17622765	17508473	17508605	17623848	17623913	3686	19,16	16,9	12,18	19,20	191	197	0.10158	0.630316	0.551,0.647	0.394,0.481	0.161	16.1	16.1
6228	ENSG00000156958	GALK2	15	+	49308607	49308777	49318091	49318192	49292326	49292537	49319603	49319707	6228	7,0	0,2	7,1	0,1	243	174	0.101957	0.632218	1.0,0.0	1.0,0.417	-0.209	-20.9	20.9
5960	ENSG00000118705	RPN2	20	+	37200446	37200494	37201551	37201723	37199049	37199225	37203884	37203960	5960	9,10	2,1	8,5	6,1	121	245	0.10205	0.632356	0.901,0.953	0.73,0.91	0.107	10.7	10.7
4712	ENSG00000010803	SCMH1	1	-	41142873	41143112	41151613	41151684	41116921	41117010	41159724	41159933	4712	17,11	223160	8,7	180165	144	312	0.10225	0.633163	0.142,0.13	0.088,0.084	0.05	5	5
4691	ENSG00000114956	DGUOK	2	+	73950626	73950732	73957124	73957240	73946718	73946906	73958145	73958245	4691	36,27	126,89	29,32	82,58	179	189	0.102617	0.634598	0.232,0.243	0.272,0.368	-0.083	-8.3	8.3
6915	ENSG00000140006	WDR89	14	-	63603915	63604061	63624927	63625033	63599262	63599973	63641803	63641853	6915	57,50	1,0	58,70	3,3	179	219	0.102694	0.634598	0.986,1.0	0.959,0.966	0.031	3.1	3.1
8171	ENSG00000135451	TROAP	12	+	49325500	49325560	49326075	49326158	49323844	49324037	49326667	49326720	8171	11,11	24,10	10,14	6,11	133	156	0.102676	0.634598	0.35,0.563	0.662,0.599	-0.174	-17.4	17.4
1541	ENSG00000089063	TMEM230	20	-	5106187	5106310	5109331	5109445	5099839	5100931	5112742	5113049	1541	119,64	216181	62,80	209215	187	196	0.103091	0.635682	0.366,0.27	0.237,0.281	0.059	5.9	5.9
3330	ENSG00000137776	SLTM	15	-	58901259	58901287	58912591	58912610	58899790	58899883	58916934	58916999	3330	2,3	49,33	2,5	21,16	92	101	0.103223	0.635682	0.043,0.091	0.095,0.255	-0.108	-10.8	10.8
4124	ENSG00000111596	CNOT2	12	+	70310894	70311017	70319297	70319364	70278131	70278274	70335437	70335563	4124	153111	2,5	146118	9,5	196	140	0.103214	0.635682	0.982,0.941	0.921,0.944	0.029	2.9	2.9
4663	ENSG00000186635	ARAP1	11	-	72712437	72712568	72714151	72714321	72712195	72712339	72726619	72727172	4663	37,25	106,72	34,49	82,83	243	204	0.102971	0.635682	0.227,0.226	0.258,0.331	-0.068	-6.8	6.8
8897	ENSG00000054118	THRAP3	1	+	36224970	36225102	36238750	36238863	36224431	36224505	36259381	36259484	8897	46,35	1,1	31,46	3,2	205	186	0.103013	0.635682	0.977,0.969	0.904,0.954	0.044	4.4	4.4
5748	ENSG00000185049	NELFA	4	-	1991543	1991709	2006997	2007199	1989707	1989869	2008749	2008848	5748	1,2	71,43	1,9	87,89	275	239	0.103391	0.635845	0.012,0.039	0.01,0.081	-0.02	-2	2
9533	ENSG00000106245	BUD31	7	+	99412188	99412322	99415049	99415266	99411056	99411186	99416137	99416260	9533	7,0	10,14	2,0	8,9	207	290	0.103329	0.635845	0.495,0.0	0.259,0.0	0.118	11.8	11.8
4521	ENSG00000258830	RP11-123K3.4	12	-	57289008	57289040	57292571	57292649	57283823	57284056	57295398	57295507	4521	12,9	27,15	7,8	34,23	151	105	0.103485	0.635989	0.236,0.294	0.125,0.195	0.105	10.5	10.5
7991	ENSG00000106070	GRB10	7	-	50641853	50641970	50661799	50661947	50626821	50626978	50669721	50669863	7991	16,11	3,2	8,10	0,2	221	190	0.103629	0.636003	0.821,0.825	1.0,0.811	-0.083	-8.3	8.3
824	ENSG00000141076	CIRH1A	16	+	69139824	69139914	69143177	69143389	69137800	69137885	69150536	69150708	824	61,51	103,79	77,88	235156	163	285	0.103569	0.636003	0.509,0.53	0.364,0.497	0.089	8.9	8.9
2909	ENSG00000108509	CAMTA2	17	-	4981677	4981831	4982088	4982245	4981224	4981359	4982756	4982892	2909	14,2	107,59	6,5	112115	230	227	0.103769	0.636429	0.114,0.032	0.05,0.041	0.028	2.8	2.8
1691	ENSG00000085760	MTIF2	2	-	55252575	55252653	55254040	55254201	55249394	55249534	55254653	55254825	1691	200155	11,3	156136	1,5	234	151	0.103963	0.637183	0.921,0.971	0.99,0.946	-0.022	-2.2	2.2
2685	ENSG00000171475	WIPF2	17	+	40256390	40256522	40260534	40260667	40219321	40219492	40262524	40262641	2685	72,47	85,70	58,66	50,67	205	206	0.104054	0.637305	0.46,0.403	0.538,0.497	-0.086	-8.6	8.6
1244	ENSG00000072506	HSD17B10	X	-	53432722	53432838	53432931	53433124	53432246	53432411	53433721	53433886	1244	8,8	5,3	2,1	1,4	266	189	0.104325	0.637661	0.532,0.655	0.587,0.151	0.225	22.5	22.5
5509	ENSG00000119487	MAPKAP1	9	-	125484442	125484583	125543058	125543168	125467971	125468109	125559632	125559809	5509	312229	505301	261205	287265	183	214	0.104259	0.637661	0.419,0.471	0.515,0.475	-0.05	-5	5
7466	ENSG00000151092	NGLY1	3	-	25736003	25736149	25737333	25737455	25733871	25733982	25739576	25739799	7466	97,81	91,84	122117	80,97	195	219	0.104285	0.637661	0.545,0.52	0.631,0.575	-0.071	-7.1	7.1
7487	ENSG00000148737	TCF7L2	10	+	113158666	113158717	113160618	113160691	113158020	113158069	113165554	113167678	7487	0,0	20,8	3,0	5,12	124	146	0.104533	0.63822	0.0,0.0	0.414,0.0	-0.207	-20.7	20.7
7896	ENSG00000078304	PPP2R5C	14	+	101786017	101786183	101856685	101856885	101762904	101762970	101882160	101882271	7896	299149	614519	160128	524471	239	273	0.104559	0.63822	0.357,0.247	0.259,0.237	0.054	5.4	5.4
4625	ENSG00000165171	WBSCR27	7	-	73838959	73839037	73841069	73841198	73834589	73835002	73842017	73842144	4625	46,36	0,1	37,48	1,3	202	151	0.10475	0.638957	1.0,0.964	0.965,0.923	0.038	3.8	3.8
1044	ENSG00000140157	NIPA2	15	+	22839971	22840197	22843101	22843321	22839654	22839790	22845145	22845267	1044	2,1	31,13	1,5	9,19	299	293	0.105058	0.639943	0.059,0.07	0.098,0.205	-0.087	-8.7	8.7
356	ENSG00000279516	FAM230C	13	+	18199532	18199644	18219525	18219550	18195296	18195411	18222494	18222581	356	3,3	4,4	3,2	0,2	185	98	0.105222	0.639943	0.284,0.284	1.0,0.346	-0.389	-38.9	38.9
6080	ENSG00000170322	NFRKB	11	-	129893061	129893152	129893296	129893385	129892714	129892870	129894358	129894438	6080	16,11	4,7	23,25	4,4	162	164	0.105246	0.639943	0.802,0.614	0.853,0.864	-0.151	-15.1	15.1
7544	ENSG00000108384	RAD51C	17	+	58694930	58695189	58696692	58696859	58692572	58692685	58703195	58703329	7544	547288	125,84	467419	104,73	332	240	0.10519	0.639943	0.76,0.713	0.764,0.806	-0.049	-4.9	4.9
8369	ENSG00000109685	WHSC1	4	+	1893729	1893822	1899220	1899395	1892781	1892891	1900625	1901251	8369	1,1	2,2	1,1	8,1	166	248	0.105268	0.639943	0.428,0.428	0.157,0.599	0.05	5	5
2262	ENSG00000140650	PMM2	16	+	8806315	8806407	8811078	8811178	8801798	8801910	8811637	8811713	2262	45,25	95,79	36,30	120120	165	173	0.105426	0.640464	0.332,0.249	0.239,0.208	0.067	6.7	6.7
8266	ENSG00000049541	RFC2	7	-	74246661	74246763	74249011	74249220	74243145	74243246	74249738	74249780	8266	22,21	75,64	65,89	174182	282	175	0.105497	0.640464	0.154,0.169	0.188,0.233	-0.049	-4.9	4.9
8689	ENSG00000171307	ZDHHC16	10	+	97455601	97455783	97455981	97456044	97452809	97452923	97456776	97457085	8689	83,54	54,42	105,95	50,51	255	136	0.105872	0.642311	0.45,0.407	0.528,0.498	-0.085	-8.5	8.5
8536	ENSG00000132437	DDC	7	-	50470072	50470171	50476623	50476643	50463212	50463431	50479786	50479863	8536	51,39	100,75	81,71	110106	93	172	0.106188	0.643793	0.485,0.49	0.577,0.553	-0.077	-7.7	7.7
1258	ENSG00000137221	TJAP1	6	+	43478658	43478718	43489898	43490028	43478063	43478232	43497880	43497977	1258	7,3	11,4	6,7	3,5	133	203	0.106588	0.644219	0.493,0.534	0.753,0.681	-0.204	-20.4	20.4
421	ENSG00000127952	STYXL1	7	-	76030622	76030673	76040710	76040821	76030420	76030527	76047811	76047988	421	0,2	3,2	3,1	2,2	184	124	0.106624	0.644219	0.0,0.403	0.503,0.252	-0.176	-17.6	17.6
7589	ENSG00000180488	FAM73A	1	+	77859313	77859386	77860039	77860126	77858937	77859056	77861223	77861322	7589	17,15	24,19	29,19	20,18	146	160	0.106445	0.644219	0.437,0.464	0.614,0.536	-0.124	-12.4	12.4
8101	ENSG00000087470	DNM1L	12	+	32737864	32738053	32738263	32738296	32737104	32737161	32740063	32740240	8101	64,75	110,68	66,77	125130	262	106	0.106583	0.644219	0.191,0.309	0.176,0.193	0.066	6.6	6.6
9245	ENSG00000168067	MAP4K2	11	-	64801578	64801594	64801709	64801757	64801110	64801183	64802065	64802121	9245	19,24	14,6	29,37	4,10	121	89	0.106623	0.644219	0.5,0.746	0.842,0.731	-0.163	-16.3	16.3
9950	ENSG00000170035	UBE2E3	2	+	181057692	181057825	181060664	181060812	180984042	180984093	181062790	181063029	9950	106,75	130111	70,60	124107	206	221	0.106689	0.644219	0.467,0.42	0.377,0.376	0.067	6.7	6.7
2528	ENSG00000111271	ACAD10	12	+	111727961	111728143	111733922	111734068	111721670	111721739	111736830	111737004	2528	86,71	50,48	49,45	34,58	255	219	0.106987	0.645589	0.596,0.56	0.553,0.4	0.102	10.2	10.2
10013	ENSG00000132676	DAP3	1	+	155731943	155732033	155736945	155737063	155731355	155731415	155738156	155738529	10013	467352	507350	375340	461445	163	191	0.107169	0.645954	0.519,0.541	0.488,0.472	0.05	5	5
10114	ENSG00000198198	SZT2	1	+	43404379	43404550	43406282	43406502	43403606	43403774	43415081	43415213	10114	34,24	12,2	33,27	12,14	244	293	0.107264	0.645954	0.773,0.935	0.768,0.698	0.121	12.1	12.1
3306	ENSG00000101544	ADNP2	18	+	80118678	80118819	80132189	80132377	80117607	80117650	80133102	80133192	3306	0,3	6,8	0,0	5,7	214	261	0.107202	0.645954	0.0,0.314	0.0,0.0	0.157	15.7	15.7
7496	ENSG00000165914	TTC7B	14	-	90730074	90730196	90744791	90744922	90695499	90695578	90780737	90780906	7496	64,38	48,38	41,55	51,66	204	195	0.107411	0.646408	0.56,0.489	0.435,0.443	0.085	8.5	8.5
3705	ENSG00000164850	GPER1	7	+	1087788	1087892	1088197	1088321	1086806	1087244	1091406	1091949	3705	1,1	8,7	7,6	19,30	177	197	0.107566	0.646474	0.122,0.137	0.291,0.182	-0.107	-10.7	10.7
7519	ENSG00000106462	EZH2	7	-	148816683	148816778	148817221	148817391	148815505	148815546	148817876	148818117	7519	352225	121,67	188216	90,79	243	168	0.107559	0.646474	0.668,0.699	0.591,0.654	0.061	6.1	6.1
4977	ENSG00000140391	TSPAN3	15	-	77055788	77055863	77056063	77056255	77054177	77054279	77070891	77071109	4977	247207	152,89	420433	175169	265	148	0.107737	0.647071	0.476,0.565	0.573,0.589	-0.06	-6	6
8170	ENSG00000135451	TROAP	12	+	49323896	49324037	49325746	49325884	49323603	49323752	49326075	49326158	8170	91,52	34,16	32,33	12,30	214	211	0.107959	0.647316	0.725,0.762	0.724,0.52	0.122	12.2	12.2
8867	ENSG00000136146	MED4	13	-	48086281	48086452	48090351	48090418	48083370	48083428	48094953	48095104	8867	54,40	283177	54,62	209212	140	244	0.10796	0.647316	0.25,0.283	0.31,0.338	-0.058	-5.8	5.8
9130	ENSG00000172765	TMCC1	3	-	129857249	129857405	129880308	129880559	129848345	129848412	129893493	129893576	9130	121,98	55,43	136102	46,31	324	229	0.107994	0.647316	0.609,0.617	0.676,0.699	-0.075	-7.5	7.5
1526	ENSG00000189319	FAM53B	10	-	124696157	124696212	124706635	124706887	124681606	124682379	124744012	124744050	1526	29,26	15,7	44,51	9,11	325	128	0.108191	0.647602	0.432,0.594	0.658,0.646	-0.139	-13.9	13.9
1555	ENSG00000120662	MTRF1	13	-	41257672	41257796	41258164	41258277	41254528	41254620	41260492	41260915	1555	7,4	4,9	0,2	2,2	186	197	0.10814	0.647602	0.65,0.32	0.0,0.514	0.228	22.8	22.8
6391	ENSG00000111652	COPS7A	12	+	6725864	6725959	6727670	6727800	6724613	6724818	6727925	6728001	6391	2,3	2,1	0,2	2,1	168	203	0.108258	0.647602	0.547,0.784	0.0,0.707	0.312	31.2	31.2
4147	ENSG00000100077	ADRBK2	22	+	25644591	25644665	25661575	25661677	25604376	25604453	25663629	25663704	4147	4,3	6,5	6,9	13,0	147	175	0.108767	0.650215	0.442,0.417	0.355,1.0	-0.248	-24.8	24.8
4075	ENSG00000110080	ST3GAL4	11	+	126407573	126407634	126408098	126408194	126407251	126407349	126408306	126408496	4075	36,23	55,55	23,34	33,35	134	169	0.108926	0.650733	0.452,0.345	0.468,0.551	-0.111	-11.1	11.1
3353	ENSG00000106701	FSD1L	9	+	105471903	105472005	105484380	105484423	105468192	105468324	105506398	105506608	3353	9,10	0,3	16,18	0,0	175	116	0.109162	0.651046	1.0,0.688	1.0,1.0	-0.156	-15.6	15.6
4613	ENSG00000040531	CTNS	17	+	3640187	3640267	3654997	3655101	3637106	3637316	3655220	3655352	4613	31,26	59,29	27,20	53,61	153	177	0.109256	0.651046	0.378,0.509	0.371,0.275	0.12	12	12
6047	ENSG00000213983	AP1G2	14	-	23564045	23564159	23564189	23564221	23563715	23563856	23564332	23564388	6047	8,8	303245	12,12	225260	105	187	0.109413	0.651046	0.045,0.055	0.087,0.076	-0.031	-3.1	3.1
6767	ENSG00000173039	RELA	11	-	65661686	65661835	65661936	65662088	65660123	65660215	65662178	65662205	6767	66,61	119106	78118	100163	225	222	0.10931	0.651046	0.354,0.362	0.435,0.417	-0.068	-6.8	6.8
7089	ENSG00000181666	HKR1	19	+	37344609	37344774	37346887	37347052	37335168	37335257	37347189	37347316	7089	18,8	4,4	3,6	4,4	238	238	0.109132	0.651046	0.818,0.667	0.429,0.6	0.228	22.8	22.8
7665	ENSG00000138750	NUP54	4	-	76136185	76136412	76144148	76144292	76134174	76134362	76144389	76144473	7665	81,71	141112	112110	147135	217	300	0.109351	0.651046	0.443,0.467	0.513,0.53	-0.067	-6.7	6.7
5424	ENSG00000185238	PRMT3	11	+	20389743	20389826	20392210	20392260	20388018	20388154	20392896	20392999	5424	31,22	21,20	57,36	25,20	156	123	0.109504	0.651156	0.538,0.464	0.643,0.587	-0.114	-11.4	11.4
2009	ENSG00000103121	CMC2	16	-	80983181	80983370	80996922	80997020	80981805	80981877	80997313	80997429	2009	5,2	3,0	2,3	8,1	171	262	0.109633	0.651492	0.719,1.0	0.277,0.821	0.31	31	31
4300	ENSG00000276418	RP11-26J3.4	8	-	79958256	79958435	80038119	80038228	79918859	79919148	80042619	80042668	4300	343251	7,15	251268	25,6	182	252	0.10974	0.651695	0.985,0.959	0.933,0.984	0.013	1.3	1.3
6402	ENSG00000204179	PTPN20	10	+	46964985	46965137	46967956	46968047	46911437	46911501	46999911	46999974	6402	21,11	24,4	20,10	6,4	225	164	0.109977	0.652674	0.389,0.667	0.708,0.646	-0.149	-14.9	14.9
5698	ENSG00000050426	LETMD1	12	+	51053777	51053860	51056143	51056245	51052091	51052207	51056349	51056502	5698	37,13	56,49	56,46	79,61	156	175	0.110525	0.655491	0.426,0.229	0.443,0.458	-0.123	-12.3	12.3
1297	ENSG00000198431	TXNRD1	12	+	104289465	104289542	104290992	104291104	104288930	104289040	104311289	104311412	1297	4,3	30,23	0,4	34,44	150	185	0.110635	0.65571	0.141,0.139	0.0,0.101	0.09	9	9
5221	ENSG00000198125	MB	22	-	35617162	35617265	35620208	35620301	35610883	35611106	35621965	35622096	5221	12,7	436307	4,4	297266	166	176	0.110867	0.656649	0.028,0.024	0.014,0.016	0.011	1.1	1.1
8995	ENSG00000103852	TTC23	15	-	99230925	99231138	99234987	99235080	99228532	99228732	99241364	99241559	8995	0,2	1,2	0,1	1,0	166	286	0.111279	0.65866	0.0,0.633	0.0,1.0	-0.183	-18.3	18.3
9941	ENSG00000156515	HK1	10	+	69392124	69392308	69394949	69395105	69389196	69389296	69398594	69398828	9941	328292	629486	478548	768750	257	229	0.111389	0.658876	0.317,0.349	0.357,0.394	-0.043	-4.3	4.3
2614	ENSG00000214046	SMIM7	19	-	16654034	16654125	16659394	16659445	16647095	16647261	16659958	16660000	2614	25,19	269191	30,29	235194	124	164	0.111521	0.659219	0.109,0.116	0.144,0.165	-0.042	-4.2	4.2
3111	ENSG00000128739	SNRPN	15	+	24920472	24920547	24942274	24942462	24920010	24920124	24962113	24962209	3111	4,7	2,0	13,23	2,6	148	261	0.111678	0.659283	0.779,1.0	0.92,0.871	-0.006	-0.6	0.6
8895	ENSG00000122376	FAM35A	10	+	87100572	87100620	87151006	87151126	87096933	87096989	87151349	87152879	8895	0,1	2,4	1,1	5,3	121	193	0.111669	0.659283	0.0,0.285	0.242,0.347	-0.152	-15.2	15.2
1486	ENSG00000075151	EIF4G3	1	-	20997600	20997633	21001198	21001312	20981047	20981227	21002712	21002808	1486	10,13	0,1	7,12	1,1	187	106	0.111772	0.659402	1.0,0.881	0.799,0.872	0.105	10.5	10.5
9706	ENSG00000242086	LINC00969	3	+	195701379	195701495	195707005	195707126	195699029	195699207	195708133	195708807	9706	10,2	2,1	3,4	0,0	189	194	0.112023	0.660448	0.837,0.672	1.0,1.0	-0.246	-24.6	24.6
6584	ENSG00000148985	PGAP2	11	+	3811249	3811424	3823882	3824135	3808293	3808315	3824269	3824376	6584	63,65	162164	69,62	212229	248	326	0.112132	0.660658	0.338,0.343	0.3,0.262	0.059	5.9	5.9
10033	ENSG00000095794	CREM	10	+	35148367	35148491	35179133	35179276	35127062	35127193	35188199	35188388	10033	42,37	65,57	37,29	30,37	197	216	0.11275	0.663083	0.415,0.416	0.575,0.462	-0.103	-10.3	10.3
109	ENSG00000189308	LIN54	4	-	82946257	82946474	82970326	82970469	82939888	82939962	82984160	82984876	109	44,18	140,90	16,27	47,59	216	290	0.112649	0.663083	0.297,0.212	0.314,0.381	-0.093	-9.3	9.3
5425	ENSG00000185238	PRMT3	11	+	20389743	20389778	20392210	20392260	20388018	20388154	20392896	20392999	5425	11,9	21,20	23,15	25,20	108	123	0.112765	0.663083	0.374,0.339	0.512,0.461	-0.13	-13	13
6211	ENSG00000105953	OGDH	7	+	44618823	44619046	44622805	44622875	44606594	44606653	44624316	44624565	6211	3,4	1,0	7,13	0,3	296	143	0.11305	0.664327	0.592,1.0	1.0,0.677	-0.042	-4.2	4.2
2607	ENSG00000214046	SMIM7	19	-	16659394	16659447	16659958	16660000	16647095	16647261	16660084	16660130	2607	180101	26,21	130112	30,29	115	126	0.113386	0.665866	0.884,0.84	0.826,0.809	0.044	4.4	4.4
5853	ENSG00000130429	ARPC1B	7	+	99386684	99386789	99388038	99388261	99385701	99385778	99389904	99390029	5853	1226991	33822862	764787	25502634	178	296	0.114161	0.66998	0.376,0.365	0.333,0.332	0.038	3.8	3.8
9937	ENSG00000215548	FRG1JP	9	-	63842823	63842949	63844210	63844381	63834435	63834527	63857199	63857268	9937	58,38	38,19	31,20	14,4	244	199	0.114373	0.670783	0.555,0.62	0.644,0.803	-0.136	-13.6	13.6
4467	ENSG00000137760	ALKBH8	11	-	107532299	107532406	107549752	107549823	107510886	107511036	107551807	107551912	4467	13,14	21,11	11,16	7,9	144	180	0.114549	0.671377	0.436,0.614	0.663,0.69	-0.151	-15.1	15.1
3521	ENSG00000136643	RPS6KC1	1	+	213117316	213117410	213129526	213129889	213104453	213104569	213230496	213230544	3521	40,45	123102	38,34	146120	167	436	0.114983	0.673484	0.459,0.535	0.405,0.425	0.082	8.2	8.2
4302	ENSG00000276418	RP11-26J3.4	8	-	79958256	79958435	80038119	80038225	79918859	79919148	80042619	80042668	4302	323234	7,15	236254	25,6	179	252	0.115106	0.673766	0.985,0.956	0.93,0.983	0.014	1.4	1.4
1540	ENSG00000089063	TMEM230	20	-	5106187	5106310	5109331	5109445	5099839	5100931	5111499	5111605	1540	113,62	216181	63,75	209215	187	196	0.115436	0.673937	0.354,0.264	0.24,0.268	0.055	5.5	5.5
1693	ENSG00000261801	LOXL1-AS1	15	-	73921974	73922053	73925269	73925505	73919959	73920038	73927653	73927695	1693	18,16	1,2	7,9	0,1	309	152	0.115295	0.673937	0.899,0.797	1.0,0.816	-0.06	-6	6
580	ENSG00000037474	NSUN2	5	-	6625563	6625669	6631872	6631977	6623213	6623285	6632598	6632756	580	160,99	235187	147130	288286	178	179	0.115336	0.673937	0.406,0.347	0.339,0.314	0.05	5	5
8251	ENSG00000055130	CUL1	7	+	148759547	148759638	148760428	148760496	148759303	148759354	148766560	148766723	8251	170112	171,94	123119	143146	164	141	0.115381	0.673937	0.461,0.506	0.425,0.412	0.065	6.5	6.5
3467	ENSG00000142541	RPL13A	19	+	49489849	49489922	49490231	49490297	49487553	49487644	49490474	49490576	3467	39433171	38682735	52484964	42253780	146	139	0.116079	0.675498	0.493,0.525	0.542,0.556	-0.04	-4	4
4298	ENSG00000276418	RP11-26J3.4	8	-	80002998	80003120	80038119	80038235	79918859	79919148	80042619	80042668	4298	1004706	236168	739747	215214	189	195	0.115963	0.675498	0.814,0.813	0.78,0.783	0.032	3.2	3.2
4631	ENSG00000165171	WBSCR27	7	-	73838859	73839037	73841069	73841198	73834589	73835002	73842017	73842144	4631	46,36	19,6	37,48	3,11	202	251	0.116229	0.675498	0.751,0.882	0.939,0.844	-0.075	-7.5	7.5
6187	ENSG00000175309	PHYKPL	5	-	178212972	178213103	178213905	178214049	178211889	178211970	178214795	178214885	6187	18,8	284216	4,3	122106	217	204	0.115925	0.675498	0.056,0.034	0.03,0.026	0.017	1.7	1.7
717	ENSG00000187097	ENTPD5	14	-	73996649	73996776	74004604	74004725	73987885	73988172	74011090	74011150	717	4,2	14,10	4,5	10,4	194	200	0.116182	0.675498	0.228,0.171	0.292,0.563	-0.228	-22.8	22.8
8000	ENSG00000106070	GRB10	7	-	50732271	50732368	50780626	50780736	50703820	50703908	50782423	50782567	8000	2,8	61,49	16,10	81,85	183	170	0.115951	0.675498	0.03,0.132	0.155,0.099	-0.046	-4.6	4.6
9228	ENSG00000133731	IMPA1	8	-	81676233	81676279	81679125	81679230	81673840	81673949	81680649	81680783	9228	83,74	17,11	100106	26,29	178	119	0.116023	0.675498	0.765,0.818	0.72,0.71	0.077	7.7	7.7
1310	ENSG00000107758	PPP3CB	10	-	73440197	73440281	73444724	73444822	73439871	73439901	73446491	73446576	1310	150,82	3,4	153107	0,0	171	157	0.116966	0.675504	0.979,0.95	1.0,1.0	-0.036	-3.6	3.6
2900	ENSG00000184014	DENND5A	11	-	9152357	9152442	9160712	9160865	9150679	9150764	9165835	9165967	2900	124,90	82,63	109129	60,61	226	158	0.117132	0.675504	0.514,0.5	0.559,0.597	-0.071	-7.1	7.1
3520	ENSG00000136643	RPS6KC1	1	+	213117316	213117410	213129526	213129889	213104453	213104569	213167857	213167973	3520	41,46	147127	37,35	164148	167	436	0.116585	0.675504	0.421,0.486	0.371,0.382	0.077	7.7	7.7
5173	ENSG00000157601	MX1	21	+	41449136	41449295	41451166	41451243	41445999	41446141	41452620	41452869	5173	14,2	3,1	4,3	3,2	232	150	0.117073	0.675504	0.751,0.564	0.463,0.492	0.18	18	18
5533	ENSG00000176261	ZBTB8OS	1	-	32627776	32627865	32633261	32633354	32627507	32627544	32633644	32633727	5533	2,2	4,0	2,0	0,1	166	162	0.116947	0.675504	0.328,1.0	1.0,0.0	0.164	16.4	16.4
5877	ENSG00000241837	ATP5O	21	-	33907340	33907453	33909081	33909211	33903934	33904021	33912288	33912399	5877	16021073	1266781	13551066	840704	203	186	0.11646	0.675504	0.537,0.557	0.596,0.581	-0.041	-4.1	4.1
596	ENSG00000156931	VPS8	3	+	184940368	184940470	184944491	184944589	184940196	184940243	184957373	184957521	596	0,0	2,1	0,2	1,0	175	171	0.116694	0.675504	0.0,0.0	0.0,1.0	-0.5	-50	50
7385	ENSG00000204580	DDR1	6	+	30883080	30883165	30885624	30885680	30882954	30882983	30888687	30888814	7385	1,2	33,17	3,4	26,23	158	129	0.117078	0.675504	0.024,0.088	0.086,0.124	-0.049	-4.9	4.9
768	ENSG00000273841	TAF9	5	-	69366695	69366725	69367838	69367991	69366502	69366595	69368824	69369465	768	6,6	0,2	5,2	1,2	226	103	0.116631	0.675504	1.0,0.578	0.695,0.313	0.285	28.5	28.5
7801	ENSG00000123815	ADCK4	19	-	40714474	40714635	40716586	40716703	40714277	40714397	40716861	40716896	7801	15,6	34,32	15,24	27,45	190	234	0.116987	0.675504	0.352,0.188	0.406,0.396	-0.131	-13.1	13.1
8808	ENSG00000145012	LPP	3	+	188341655	188341719	188406111	188406313	188225404	188225527	188484591	188484704	8808	4,3	99,62	1,1	47,44	137	275	0.116663	0.675504	0.075,0.089	0.041,0.044	0.039	3.9	3.9
9093	ENSG00000160972	PPP1R16A	8	+	144486498	144486663	144489090	144489164	144478350	144478522	144490033	144490212	9093	2,2	1,4	0,2	1,5	238	147	0.116614	0.675504	0.553,0.236	0.0,0.198	0.295	29.5	29.5
2777	ENSG00000107537	PHYH	10	-	13288359	13288541	13294427	13294572	13283689	13283839	13295495	13295606	2777	261154	356272	243226	497391	218	255	0.11745	0.676902	0.462,0.398	0.364,0.403	0.047	4.7	4.7
1592	ENSG00000186205	2001-03-01	1	+	220811943	220811999	220812108	220812227	220805202	220805274	220813291	220819657	1592	9,6	9,9	3,6	8,15	129	192	0.117807	0.677222	0.598,0.498	0.358,0.373	0.183	18.3	18.3
2954	ENSG00000167272	POP5	12	-	120579513	120579597	120579773	120579923	120579044	120579412	120581114	120581257	2954	223134	168,98	259245	165133	223	157	0.11771	0.677222	0.483,0.49	0.525,0.565	-0.058	-5.8	5.8
7772	ENSG00000135069	PSAT1	9	+	78320736	78320814	78327640	78327800	78317675	78317804	78328050	78328188	7772	3,1	53,20	1,0	6,3	151	233	0.117805	0.677222	0.08,0.072	0.205,0.0	-0.026	-2.6	2.6
9793	ENSG00000068137	PLEKHH3	17	-	42674740	42674875	42675833	42676072	42674353	42674409	42676401	42676992	9793	41,50	63,47	40,40	21,40	312	208	0.117746	0.677222	0.303,0.415	0.559,0.4	-0.121	-12.1	12.1
2653	ENSG00000135164	DMTF1	7	+	87159638	87159821	87163238	87163332	87152425	87152555	87163494	87163617	2653	25,5	9,2	8,7	7,5	256	167	0.118015	0.677548	0.644,0.62	0.427,0.477	0.18	18	18
3342	ENSG00000064042	LIMCH1	4	+	41633547	41633808	41638931	41638967	41619187	41619440	41644499	41644626	3342	10,11	31,25	6,13	57,36	334	109	0.117977	0.677548	0.095,0.126	0.033,0.105	0.041	4.1	4.1
2178	ENSG00000087586	AURKA	20	-	56388311	56388506	56388686	56388784	56388155	56388202	56390555	56390665	2178	19,6	9,9	11,11	0,8	171	268	0.118108	0.67765	0.768,0.511	1.0,0.683	-0.202	-20.2	20.2
3464	ENSG00000142541	RPL13A	19	+	49489849	49489912	49490231	49490297	49487602	49487644	49490474	49490576	3464	33162713	38682735	44684188	42253780	136	139	0.118559	0.678939	0.467,0.503	0.519,0.531	-0.04	-4	4
5540	ENSG00000182473	EXOC7	17	-	76090328	76090397	76091142	76091235	76089174	76089320	76094413	76094581	5540	102,74	54,46	75,89	66,61	166	142	0.118416	0.678939	0.618,0.579	0.493,0.555	0.075	7.5	7.5
8159	ENSG00000067225	PKM	15	-	72202453	72202620	72203021	72203188	72200473	72200655	72206727	72206880	8159	35,25	13981194	73,83	23372827	240	240	0.118548	0.678939	0.024,0.021	0.03,0.029	-0.007	-0.7	0.7
7154	ENSG00000179818	PCBP1-AS1	2	-	70055713	70055910	70083537	70083687	70053730	70053792	70085546	70085624	7154	47,34	8,4	12,20	7,4	223	270	0.118636	0.678946	0.877,0.911	0.675,0.858	0.128	12.8	12.8
4289	ENSG00000204120	GIGYF2	2	+	232703423	232703489	232724573	232724691	232697330	232697392	232735154	232735238	4289	72,33	17,4	29,33	1,6	139	191	0.118737	0.67909	0.853,0.919	0.976,0.883	-0.043	-4.3	4.3
9226	ENSG00000257923	CUX1	7	+	102070338	102070417	102097363	102097501	102028097	102028145	102104335	102104459	9226	125,95	257182	123112	194174	152	211	0.118827	0.679174	0.403,0.42	0.468,0.472	-0.058	-5.8	5.8
3295	ENSG00000136169	SETDB2	13	+	49476792	49477039	49480218	49480340	49476475	49476698	49480946	49481116	3295	116,67	27,25	67,60	28,27	320	195	0.11904	0.67996	0.724,0.62	0.593,0.575	0.088	8.8	8.8
357	ENSG00000279516	FAM230C	13	+	18199532	18199644	18218998	18219057	18195296	18195411	18222494	18222581	357	3,3	14,10	3,2	31,31	185	132	0.119128	0.68003	0.133,0.176	0.065,0.044	0.1	10	10
7950	ENSG00000076685	NT5C2	10	-	103111744	103111805	103136248	103136372	103106588	103106706	103139405	103139479	7950	7,2	22,13	3,1	18,19	197	134	0.119271	0.680413	0.178,0.095	0.102,0.035	0.068	6.8	6.8
2842	ENSG00000131778	CHD1L	1	+	147252622	147252735	147254869	147254976	147242683	147242830	147255812	147255927	2842	28,14	19,15	36,45	60,49	186	180	0.119544	0.680674	0.588,0.475	0.367,0.471	0.112	11.2	11.2
9856	ENSG00000092841	MYL6	12	+	56159586	56159622	56159622	56159724	56158683	56158711	56159974	56160148	9856	1248995	484312	15091331	426404	109	175	0.119506	0.680674	0.805,0.837	0.85,0.841	-0.024	-2.4	2.4
9903	ENSG00000119471	HSDL2	9	+	112418859	112418958	112438430	112438625	112405623	112405722	112441698	112441770	9903	18,12	317192	22,29	314276	172	268	0.119474	0.680674	0.081,0.089	0.098,0.141	-0.035	-3.5	3.5
8210	ENSG00000122481	RWDD3	1	+	95244564	95244751	95246541	95246657	95234224	95234315	95246755	95247223	8210	46,42	55,42	21,18	34,30	260	189	0.119878	0.681819	0.378,0.421	0.31,0.304	0.092	9.2	9.2
967	ENSG00000224078	SNHG14	15	+	25095626	25095770	25096827	25097030	25093833	25093974	25097320	25097439	967	164,89	88,39	145149	41,68	217	276	0.119897	0.681819	0.703,0.744	0.818,0.736	-0.053	-5.3	5.3
5481	ENSG00000074603	DPP8	15	-	65454262	65454415	65456224	65456371	65451959	65452102	65463760	65463906	5481	108,84	76,60	97,79	92,74	220	226	0.120112	0.682611	0.593,0.59	0.52,0.523	0.07	7	7
10214	ENSG00000055917	PUM2	2	-	20333408	20333499	20346006	20346093	20332966	20333063	20350596	20350702	10214	0,2	1,4	3,0	4,1	160	164	0.120525	0.6828	0.0,0.339	0.435,0.0	-0.048	-4.8	4.8
2765	ENSG00000173818	ENDOV	17	+	80425458	80425620	80428595	80428660	80425031	80425100	80429772	80429831	2765	21,13	10,7	8,6	4,14	235	138	0.120332	0.6828	0.552,0.522	0.54,0.201	0.166	16.6	16.6
5090	ENSG00000144331	ZNF385B	2	-	179651051	179651166	179728236	179728286	179544826	179544969	179769502	179769802	5090	17,5	1,0	17,19	4,0	123	188	0.120462	0.6828	0.963,1.0	0.867,1.0	0.048	4.8	4.8
61	ENSG00000177479	ARIH2	3	+	48924717	48924839	48945135	48945181	48922747	48922811	48961611	48961679	61	67,58	27,25	62,47	13,16	195	119	0.120491	0.6828	0.602,0.586	0.744,0.642	-0.099	-9.9	9.9
7263	ENSG00000100429	HDAC10	22	-	50249102	50249168	50249327	50249454	50248830	50248859	50249634	50249703	7263	74,66	2,3	89,86	0,0	200	139	0.120432	0.6828	0.963,0.939	1.0,1.0	-0.049	-4.9	4.9
3948	ENSG00000121310	ECHDC2	1	-	52905329	52905454	52906518	52906611	52905033	52905090	52907867	52907954	3948	116,72	75,51	77,74	35,39	166	198	0.121277	0.684467	0.648,0.627	0.724,0.694	-0.072	-7.2	7.2
7238	ENSG00000265491	RNF115	1	-	145787011	145787063	145788611	145788802	145784538	145784596	145788907	145788966	7238	10,3	4,1	5,4	2,0	264	125	0.121068	0.684467	0.542,0.587	0.542,1.0	-0.207	-20.7	20.7
8177	ENSG00000152348	ATG10	5	+	81976195	81976327	81981308	81981417	81972260	81972306	81987558	81987678	8177	15,7	4,1	7,7	0,2	205	182	0.121265	0.684467	0.769,0.861	1.0,0.757	-0.064	-6.4	6.4
8466	ENSG00000169062	UPF3A	13	+	114286518	114286629	114291488	114291544	114282836	114282943	114291633	114291792	8466	46,28	46,44	40,31	37,20	184	129	0.121027	0.684467	0.412,0.309	0.431,0.521	-0.115	-11.5	11.5
9095	ENSG00000251022	THAP9-AS1	4	-	82895691	82895774	82897988	82898062	82893008	82894847	82900076	82900223	9095	59,57	140,98	46,44	63,70	147	156	0.121231	0.684467	0.309,0.382	0.437,0.4	-0.073	-7.3	7.3
9520	ENSG00000135931	ARMC9	2	+	231223154	231223270	231226773	231226798	231222727	231222820	231235223	231235381	9520	4,0	15,10	0,0	11,8	189	98	0.120919	0.684467	0.121,0.0	0.0,0.0	0.06	6	6
3220	ENSG00000111358	GTF2H3	12	+	123639263	123639343	123645454	123645561	123633828	123633872	123647962	123648126	3220	93,46	159,98	49,49	126118	153	180	0.121792	0.684893	0.408,0.356	0.314,0.328	0.061	6.1	6.1
4209	ENSG00000166323	C11orf65	11	-	108407095	108407149	108431745	108431838	108406762	108406963	108461478	108461569	4209	3,5	4,0	4,0	0,1	166	127	0.121725	0.684893	0.365,1.0	1.0,0.0	0.182	18.2	18.2
4347	ENSG00000154723	ATP5J	21	-	25733214	25733363	25734169	25734375	25729630	25729801	25734852	25734904	4347	5,2	6,3	3,4	8,18	279	222	0.121725	0.684893	0.399,0.347	0.23,0.15	0.183	18.3	18.3
4407	ENSG00000109920	FNBP4	11	-	47736615	47736740	47743952	47744163	47734024	47734129	47746055	47746394	4407	229181	161,97	170159	134126	284	198	0.121838	0.684893	0.498,0.565	0.469,0.468	0.063	6.3	6.3
912	ENSG00000125648	SLC25A23	19	-	6452311	6452479	6453980	6454088	6444150	6444301	6454322	6454475	912	131,88	152,84	100109	138150	181	241	0.121802	0.684893	0.534,0.582	0.491,0.492	0.067	6.7	6.7
9559	ENSG00000172775	FAM192A	16	-	57174619	57174688	57185820	57185896	57173673	57173869	57186030	57186116	9559	28,21	3,4	23,31	11,5	149	142	0.121724	0.684893	0.899,0.833	0.666,0.855	0.106	10.6	10.6
9846	ENSG00000143363	PRUNE	1	+	151018466	151018669	151025514	151025673	151017811	151017904	151027232	151027327	9846	41,34	89,57	24,21	67,59	276	232	0.121886	0.684893	0.279,0.334	0.231,0.23	0.076	7.6	7.6
643	ENSG00000143994	ABHD1	2	+	27128944	27129127	27129315	27129361	27123839	27124062	27129513	27129626	643	9,11	0,3	17,5	2,7	256	119	0.121998	0.685095	1.0,0.63	0.798,0.249	0.291	29.1	29.1
9211	ENSG00000198182	ZNF607	19	-	37709695	37709822	37711609	37711692	37699819	37699895	37719268	37719723	9211	1,10	0,10	5,3	13,6	156	200	0.122471	0.68732	1.0,0.562	0.33,0.391	0.42	42	42
590	ENSG00000171960	PPIH	1	+	42668046	42668151	42675366	42675448	42667350	42667440	42676583	42676758	590	6,3	7,4	2,5	1,2	178	155	0.122561	0.6874	0.427,0.395	0.635,0.685	-0.249	-24.9	24.9
9094	ENSG00000140577	CRTC3	15	+	90614452	90614488	90617882	90617968	90607377	90607478	90619740	90619790	9094	7,4	11,13	9,2	4,4	109	159	0.122784	0.68822	0.481,0.31	0.766,0.422	-0.199	-19.9	19.9
4318	ENSG00000076554	TPD52	8	-	80109827	80109935	80127473	80127629	80064477	80064593	80171424	80171508	4318	5,6	2,5	3,4	5,6	229	181	0.123208	0.689074	0.664,0.487	0.322,0.345	0.242	24.2	24.2
6025	ENSG00000111364	DDX55	12	+	123606079	123606159	123607431	123607662	123605930	123605981	123608679	123608829	6025	5,3	144,76	5,8	91,91	153	304	0.123243	0.689074	0.065,0.073	0.098,0.149	-0.054	-5.4	5.4
7349	ENSG00000162885	B3GALNT2	1	-	235455558	235455684	235465635	235465714	235454155	235454315	235470849	235470960	7349	32,30	107,73	29,31	64,56	152	199	0.12315	0.689074	0.281,0.35	0.372,0.42	-0.081	-8.1	8.1
7580	ENSG00000170445	HARS	5	-	140677907	140678015	140683099	140683219	140677654	140677753	140690854	140690944	7580	265180	154131	232273	193212	193	181	0.123054	0.689074	0.617,0.563	0.53,0.547	0.051	5.1	5.1
3940	ENSG00000111321	LTBR	12	+	6388397	6388505	6388799	6388825	6386346	6386444	6390111	6390340	3940	235209	51,33	317321	34,55	181	99	0.123396	0.689086	0.716,0.776	0.836,0.761	-0.052	-5.2	5.2
4522	ENSG00000258830	RP11-123K3.4	12	-	57289008	57289040	57292571	57292721	57283823	57284056	57295398	57295507	4522	29,12	27,15	24,10	34,23	223	105	0.123481	0.689086	0.336,0.274	0.249,0.17	0.096	9.6	9.6
6405	ENSG00000204179	PTPN20	10	+	46967956	46968047	46984229	46984564	46964985	46965137	46999911	46999974	6405	33,7	43,28	9,4	36,18	164	408	0.123528	0.689086	0.656,0.383	0.383,0.356	0.15	15	15
813	ENSG00000163138	PACRGL	4	+	20709682	20709773	20712787	20712922	20704659	20704814	20713431	20713539	813	6,1	54,30	3,7	24,30	164	208	0.123552	0.689086	0.124,0.041	0.137,0.228	-0.1	-10	10
497	ENSG00000205336	ADGRG1	16	+	57621690	57621845	57627601	57627767	57620095	57620136	57650252	57650351	497	5,4	0,0	0,2	2,0	228	239	0.123816	0.689703	1.0,1.0	0.0,1.0	0.5	50	50
8639	ENSG00000175198	PCCA	13	+	100425632	100425731	100449251	100449305	100368471	100368574	100515426	100515567	8639	97,75	55,38	85,69	38,21	172	127	0.123789	0.689703	0.566,0.593	0.623,0.708	-0.086	-8.6	8.6
4118	ENSG00000008869	HEATR5B	2	-	37002305	37002572	37003541	37003686	37000585	37000813	37005631	37005759	4118	102,50	162106	45,53	135106	218	340	0.124186	0.69133	0.495,0.424	0.342,0.438	0.07	7	7
3842	ENSG00000120549	KIAA1217	10	+	24536773	24536893	24542692	24542770	24533069	24533237	24544980	24545103	3842	10,7	0,2	12,14	0,5	193	151	0.124683	0.692811	1.0,0.733	1.0,0.687	0.023	2.3	2.3
7994	ENSG00000106070	GRB10	7	-	50641853	50641970	50661799	50661942	50626821	50626978	50669721	50669863	7994	17,9	3,2	6,9	0,2	216	190	0.124571	0.692811	0.833,0.798	1.0,0.798	-0.084	-8.4	8.4
9409	ENSG00000078369	GNB1	1	-	1847877	1848036	1853193	1853297	1839189	1839238	1890819	1890836	9409	14,12	14,8	14,9	7,3	177	232	0.124654	0.692811	0.567,0.663	0.724,0.797	-0.145	-14.5	14.5
7058	ENSG00000114867	EIF4G1	3	+	184315762	184315856	184316131	184316218	184314551	184314674	184317320	184317497	7058	61,67	189193	78,87	281360	167	160	0.124827	0.692941	0.236,0.25	0.21,0.188	0.044	4.4	4.4
9294	ENSG00000128989	ARPP19	15	-	52564189	52564246	52568847	52568900	52557099	52557222	52569115	52569167	9294	103,74	19,9	134122	13,12	126	130	0.124861	0.692941	0.848,0.895	0.914,0.913	-0.042	-4.2	4.2
3844	ENSG00000059588	TARBP1	1	-	234398381	234398553	234400852	234400948	234393645	234393837	234401180	234401262	3844	14,15	124,86	29,17	138,83	169	245	0.125705	0.696769	0.141,0.202	0.234,0.229	-0.06	-6	6
5464	ENSG00000141756	FKBP10	17	+	41819229	41819399	41820268	41820461	41818381	41818527	41820946	41821089	5464	131131	505401	146157	424419	243	266	0.125646	0.696769	0.221,0.263	0.274,0.291	-0.04	-4	4
8287	ENSG00000092621	PHGDH	1	+	119724318	119724469	119724784	119724875	119723375	119723441	119726850	119726905	8287	41,30	15,16	7,8	7,6	224	164	0.125791	0.696815	0.667,0.579	0.423,0.494	0.164	16.4	16.4
893	ENSG00000160563	MED27	9	-	131893884	131893992	131939380	131939472	131884057	131884099	132014336	132014467	893	4,7	56,47	2,2	38,37	165	181	0.12595	0.69721	0.073,0.14	0.055,0.056	0.051	5.1	5.1
9055	ENSG00000026297	RNASET2	6	-	166938894	166939008	166943018	166943809	166934090	166934136	166946681	166946739	9055	37,11	255139	21,20	285217	864	187	0.126018	0.69721	0.03,0.017	0.016,0.02	0.005	0.5	0.5
4094	ENSG00000092108	SCFD1	14	+	30628208	30628279	30630476	30630565	30622318	30622399	30633946	30634037	4094	76,65	182133	55,55	96,88	144	162	0.126188	0.697725	0.32,0.355	0.392,0.413	-0.065	-6.5	6.5
10142	ENSG00000141562	NARF	17	+	82472563	82472698	82478570	82478667	82468763	82468896	82478799	82478918	10142	179127	5,5	173145	2,3	208	170	0.126545	0.699265	0.967,0.954	0.986,0.975	-0.02	-2	2
4222	ENSG00000125846	ZNF133	20	+	18297984	18298062	18305007	18305178	18288282	18288604	18305680	18305807	4222	5,4	24,17	0,3	8,19	151	244	0.126796	0.700224	0.252,0.275	0.0,0.203	0.162	16.2	16.2
7190	ENSG00000129197	RPAIN	17	+	5425975	5426082	5426136	5426299	5422768	5422829	5428070	5428211	7190	93,55	132,85	44,35	82,75	180	236	0.126947	0.700625	0.48,0.459	0.413,0.38	0.073	7.3	7.3
2116	ENSG00000168615	ADAM9	8	+	39082967	39083073	39090046	39090188	39082640	39082721	39091258	39091346	2116	374293	696441	359352	512482	179	215	0.127029	0.700645	0.392,0.444	0.457,0.467	-0.044	-4.4	4.4
863	ENSG00000132388	UBE2G1	17	-	4289229	4289408	4296716	4296809	4271979	4272516	4307020	4307123	863	44,17	242175	44,38	190223	166	252	0.127201	0.701168	0.216,0.129	0.26,0.206	-0.06	-6	6
2006	ENSG00000079691	LRRC16A	6	+	25426500	25426560	25435482	25435604	25420113	25420164	25449897	25449995	2006	21,6	40,40	20,18	36,30	133	195	0.127338	0.701179	0.435,0.18	0.449,0.468	-0.151	-15.1	15.1
3603	ENSG00000141564	RPTOR	17	+	80625690	80625793	80643727	80643810	80545267	80545791	80707840	80707999	3603	31,29	18,21	43,30	40,32	176	156	0.127359	0.701179	0.604,0.55	0.488,0.454	0.106	10.6	10.6
3516	ENSG00000151726	ACSL1	4	-	184770254	184770332	184770398	184770476	184768315	184768450	184773080	184773154	3516	694511	67,47	11491290	83,96	151	151	0.127934	0.702286	0.912,0.916	0.933,0.931	-0.018	-1.8	1.8
5441	ENSG00000160445	ZER1	9	-	128735333	128735431	128739930	128740119	128733425	128733528	128740771	128740887	5441	247186	90,66	189201	93,87	262	171	0.127801	0.702286	0.642,0.648	0.57,0.601	0.06	6	6
637	ENSG00000196700	ZNF512B	20	-	63967829	63967952	63969517	63969632	63967380	63967523	63969813	63969865	637	0,0	57,40	2,3	50,59	188	196	0.127951	0.702286	0.0,0.0	0.04,0.05	-0.045	-4.5	4.5
927	ENSG00000141446	ESCO1	18	-	21536041	21536185	21539919	21540009	21532472	21532660	21560858	21560990	927	42,23	73,56	16,10	41,39	163	217	0.12775	0.702286	0.434,0.353	0.342,0.254	0.095	9.5	9.5
9560	ENSG00000172775	FAM192A	16	-	57174619	57174688	57185824	57185896	57173673	57173869	57186030	57186116	9560	2,8	3,4	1,6	11,5	145	142	0.127708	0.702286	0.395,0.662	0.082,0.54	0.217	21.7	21.7
1316	ENSG00000173402	DAG1	3	+	49476848	49476905	49492822	49492973	49470131	49470433	49510418	49510819	1316	4,4	0,3	6,7	3,7	130	224	0.128141	0.702747	1.0,0.697	0.775,0.633	0.145	14.5	14.5
5489	ENSG00000187325	TAF9B	X	-	78137748	78137883	78137961	78138098	78136914	78136990	78138842	78138924	5489	93,60	136,96	58,57	75,55	210	208	0.128192	0.702747	0.404,0.382	0.434,0.507	-0.078	-7.8	7.8
3075	ENSG00000122912	SLC25A16	10	-	68506584	68506718	68516750	68516843	68503631	68503695	68527245	68527474	3075	48,55	116,76	71,85	101101	166	207	0.128531	0.703964	0.34,0.474	0.467,0.512	-0.083	-8.3	8.3
3255	ENSG00000125247	TMTC4	13	-	100642210	100642311	100656380	100656468	100637929	100638022	100662963	100663180	3255	5,6	23,22	15,13	31,34	161	174	0.128727	0.703964	0.19,0.228	0.343,0.292	-0.108	-10.8	10.8
3488	ENSG00000141582	CBX4	17	-	79836153	79836179	79837303	79837528	79835645	79835712	79837836	79837902	3488	107,82	4,0	22,27	0,0	298	99	0.128677	0.703964	0.899,1.0	1.0,1.0	-0.05	-5	5
8189	ENSG00000165240	ATP7A	X	+	78029249	78029444	78031399	78031582	78020944	78021079	78033604	78033821	8189	89,49	93,80	28,28	56,47	268	256	0.128718	0.703964	0.478,0.369	0.323,0.363	0.081	8.1	8.1
7703	ENSG00000211456	SACM1L	3	+	45731300	45731380	45732052	45732151	45723474	45723543	45735234	45735373	7703	87,67	90,62	65,46	84,63	153	172	0.128869	0.70431	0.521,0.549	0.465,0.451	0.077	7.7	7.7
3359	ENSG00000138757	G3BP2	4	-	75653982	75654081	75654592	75654745	75648638	75648741	75655065	75655246	3359	5,1	56,45	2,0	35,36	226	172	0.129221	0.705375	0.064,0.017	0.042,0.0	0.019	1.9	1.9
8265	ENSG00000049541	RFC2	7	-	74246661	74246763	74249011	74249108	74243145	74243246	74249738	74249780	8265	8,13	75,64	28,52	174182	170	175	0.129186	0.705375	0.099,0.173	0.142,0.227	-0.048	-4.8	4.8
8051	ENSG00000152556	PFKM	12	+	48113360	48113479	48118481	48118577	48108071	48108194	48122766	48122859	8051	1,0	1,2	1,1	6,4	192	169	0.12959	0.706569	0.468,0.0	0.128,0.18	0.08	8	8
9529	ENSG00000147649	MTDH	8	+	97696203	97696293	97699753	97699838	97690951	97691188	97706625	97706750	9529	10,6	317213	2,6	248233	163	158	0.129597	0.706569	0.03,0.027	0.008,0.024	0.012	1.2	1.2
4665	ENSG00000186635	ARAP1	11	-	72712437	72712568	72714151	72714321	72712195	72712339	72721849	72722028	4665	50,28	106,71	45,55	82,84	243	204	0.129867	0.706774	0.284,0.249	0.315,0.355	-0.069	-6.9	6.9
6734	ENSG00000135317	SNX14	6	-	85557975	85558060	85565331	85565419	85549722	85549879	85567533	85567577	6734	58,43	97,81	74,49	76,78	161	158	0.12987	0.706774	0.37,0.343	0.489,0.381	-0.078	-7.8	7.8
8688	ENSG00000171307	ZDHHC16	10	+	97455601	97455783	97455982	97456044	97452809	97452923	97456776	97457085	8688	83,54	51,43	105,95	49,52	255	135	0.129727	0.706774	0.463,0.399	0.531,0.492	-0.081	-8.1	8.1
7588	ENSG00000115020	PIKFYVE	2	+	208273583	208273733	208285725	208285933	208271510	208271691	208288728	208288818	7588	21,16	53,39	15,24	25,37	223	281	0.130102	0.707606	0.333,0.341	0.431,0.45	-0.103	-10.3	10.3
274	ENSG00000257621	PSMA3-AS1	14	-	58273986	58274135	58290698	58290864	58266607	58267393	58291634	58291707	274	10,9	6,8	4,2	7,3	239	222	0.130311	0.707886	0.608,0.511	0.347,0.382	0.195	19.5	19.5
9323	ENSG00000106605	BLVRA	7	+	43800464	43800572	43803675	43803847	43792714	43792812	43806976	43807339	9323	215173	342229	177155	313284	181	245	0.130289	0.707886	0.46,0.506	0.434,0.425	0.053	5.3	5.3
7750	ENSG00000143771	CNIH4	1	+	224360451	224360563	224364108	224364455	224356886	224356993	224365878	224365991	7750	160,75	30,31	176155	33,29	185	420	0.130822	0.710233	0.924,0.846	0.924,0.924	-0.039	-3.9	3.9
592	ENSG00000171960	PPIH	1	+	42668046	42668151	42675287	42675327	42667350	42667440	42676583	42676758	592	6,3	1,1	2,5	2,2	178	113	0.131025	0.710478	0.792,0.656	0.388,0.613	0.224	22.4	22.4
6823	ENSG00000164329	PAPD4	5	+	79614471	79614560	79617529	79617599	79613010	79613075	79619611	79619785	6823	1,3	4,2	1,2	2,0	162	143	0.13099	0.710478	0.181,0.57	0.306,1.0	-0.278	-27.8	27.8
8653	ENSG00000243989	ACY1	3	+	51986987	51987061	51987308	51987453	51986604	51986661	51987555	51987624	8653	117129	360274	213239	463457	147	218	0.131119	0.71056	0.325,0.411	0.406,0.437	-0.053	-5.3	5.3
1263	ENSG00000259848	AC097374.2	2	-	94909167	94909245	94928071	94928192	94892507	94892778	94930018	94930173	1263	0,3	5,1	0,1	1,1	194	151	0.131437	0.711852	0.0,0.7	0.0,0.438	0.131	13.1	13.1
2601	ENSG00000110719	TCIRG1	11	+	68044131	68044344	68044957	68045156	68043813	68043907	68047432	68047572	2601	64,61	27,18	128144	77,60	286	272	0.131675	0.712713	0.693,0.763	0.613,0.695	0.074	7.4	7.4
8304	ENSG00000122203	KIAA1191	5	-	176350612	176350737	176359480	176359567	176348249	176348356	176359810	176359918	8304	163133	320216	150171	241224	160	198	0.131977	0.713918	0.387,0.432	0.435,0.486	-0.051	-5.1	5.1
9738	ENSG00000171606	ZNF274	19	+	58183920	58183998	58185711	58185838	58183086	58183442	58206719	58207202	9738	21,13	28,19	19,17	18,12	151	200	0.132429	0.71593	0.498,0.475	0.583,0.652	-0.131	-13.1	13.1
6352	ENSG00000167972	ABCA3	16	-	2281380	2281509	2282925	2283086	2281026	2281221	2283185	2283741	6352	3,0	58,33	3,7	76,84	234	202	0.132645	0.716664	0.043,0.0	0.033,0.067	-0.029	-2.9	2.9
1109	ENSG00000228315	GUSBP11	22	-	23695172	23695517	23705428	23705541	23683724	23683867	23709129	23709241	1109	14,12	38,47	7,12	16,19	186	418	0.132956	0.717912	0.453,0.365	0.496,0.587	-0.132	-13.2	13.2
6674	ENSG00000105483	CARD8	19	-	48238382	48238532	48240961	48241063	48234402	48234543	48249522	48249633	6674	11,8	15,3	17,8	5,4	175	223	0.133238	0.719008	0.483,0.773	0.812,0.718	-0.137	-13.7	13.7
10145	ENSG00000125386	FAM193A	4	+	2648501	2648579	2655057	2655129	2646684	2646832	2657802	2657880	10145	1,0	0,3	2,1	2,4	151	145	0.133781	0.719291	1.0,0.0	0.49,0.194	0.158	15.8	15.8
1296	ENSG00000198431	TXNRD1	12	+	104289465	104289542	104309758	104309950	104288930	104289040	104311289	104311412	1296	4,3	2,6	0,4	4,7	150	265	0.133635	0.719291	0.779,0.469	0.0,0.502	0.373	37.3	37.3
2757	ENSG00000099810	MTAP	9	+	21803746	21803848	21815454	21815519	21802656	21802781	21816713	21816772	2757	3,1	32,15	0,1	41,42	175	138	0.133651	0.719291	0.069,0.05	0.0,0.018	0.051	5.1	5.1
4471	ENSG00000100372	SLC25A17	22	-	40792524	40792676	40794513	40794580	40779008	40779125	40799022	40799083	4471	24,23	92,57	24,28	134109	140	225	0.133851	0.719291	0.295,0.393	0.224,0.292	0.086	8.6	8.6
4789	ENSG00000146733	PSPH	7	-	56015022	56015171	56017233	56017379	56011067	56011869	56019599	56019734	4789	302222	429263	141127	140142	219	222	0.133725	0.719291	0.416,0.461	0.505,0.476	-0.052	-5.2	5.2
7096	ENSG00000179818	PCBP1-AS1	2	-	70018014	70018131	70032132	70032255	69996685	69996888	70051202	70051305	7096	22,14	4,4	3,7	0,2	196	190	0.133395	0.719291	0.842,0.772	1.0,0.772	-0.079	-7.9	7.9
869	ENSG00000265257	RP11-21J18.1	18	+	9103091	9103324	9116129	9116299	9102735	9102797	9117837	9117903	869	19,20	12,7	28,30	7,8	306	243	0.133644	0.719291	0.557,0.694	0.761,0.749	-0.13	-13	13
4661	ENSG00000108406	DHX40	17	+	59570517	59570663	59573115	59573235	59566626	59566709	59573739	59573967	4661	95,70	196122	38,57	123118	219	193	0.134275	0.720531	0.299,0.336	0.214,0.299	0.061	6.1	6.1
7025	ENSG00000005238	FAM214B	9	-	35105681	35105857	35105940	35106009	35104120	35105374	35106251	35106410	7025	16,12	50,50	16,22	36,51	142	249	0.134323	0.720531	0.359,0.296	0.438,0.431	-0.107	-10.7	10.7
8184	ENSG00000152767	FARP1	13	+	98343761	98343866	98365394	98365437	98213219	98213413	98368116	98368195	8184	26,30	13,5	14,18	7,13	178	116	0.134311	0.720531	0.566,0.796	0.566,0.474	0.161	16.1	16.1
10212	ENSG00000159147	DONSON	21	-	33583487	33583666	33584589	33584768	33582164	33582246	33585977	33586181	10212	34,30	8,8	53,35	24,12	252	252	0.13447	0.72089	0.81,0.789	0.688,0.745	0.083	8.3	8.3
6692	ENSG00000058091	CDK14	7	+	90487326	90487420	90494366	90494430	90479227	90479274	90563734	90563863	6692	4,6	15,9	7,5	5,7	167	137	0.135075	0.723704	0.179,0.354	0.535,0.369	-0.186	-18.6	18.6
2496	ENSG00000221955	SLC12A8	3	-	125135668	125135782	125177742	125177964	125120598	125120686	125187236	125187428	2496	41,45	39,21	51,59	20,27	295	187	0.135362	0.724375	0.4,0.576	0.618,0.581	-0.111	-11.1	11.1
3294	ENSG00000136169	SETDB2	13	+	49476792	49477039	49480218	49480381	49476475	49476698	49480946	49481116	3294	116,67	32,28	67,60	34,27	320	236	0.135291	0.724375	0.728,0.638	0.592,0.621	0.077	7.7	7.7
3044	ENSG00000134283	PPHLN1	12	+	42355160	42355222	42374862	42375074	42335882	42335974	42387455	42387535	3044	34,29	235181	53,50	248260	135	285	0.135443	0.72438	0.234,0.253	0.311,0.289	-0.056	-5.6	5.6
306	ENSG00000113719	ERGIC1	5	+	172915517	172915690	172920363	172920491	172914713	172914838	172924004	172924024	306	40,31	5,4	15,21	4,6	246	201	0.135557	0.724554	0.867,0.864	0.754,0.741	0.118	11.8	11.8
862	ENSG00000132388	UBE2G1	17	-	4289229	4289408	4296716	4296809	4282797	4282921	4307020	4307123	862	44,17	403282	44,38	340352	166	252	0.135876	0.725829	0.142,0.084	0.164,0.141	-0.04	-4	4
10231	ENSG00000003400	CASP10	2	+	201203729	201203766	201208074	201208183	201195841	201195948	201209069	201209562	10231	0,1	1,0	0,2	1,1	110	182	0.136715	0.729012	0.0,1.0	0.0,0.768	0.116	11.6	11.6
2926	ENSG00000185437	SH3BGR	21	+	39499822	39499915	39508997	39509027	39475134	39475215	39511679	39511809	2926	101,54	42,15	25,17	5,4	166	103	0.136759	0.729012	0.599,0.691	0.756,0.725	-0.095	-9.5	9.5
6279	ENSG00000167106	FAM102A	9	-	127948367	127948414	127950422	127950613	127948070	127948225	127953574	127953604	6279	100,89	58,45	46,38	26,44	264	120	0.136579	0.729012	0.439,0.473	0.446,0.282	0.092	9.2	9.2
838	ENSG00000120992	LYPLA1	8	-	54065747	54065813	54081888	54082023	54063327	54063375	54100907	54100939	838	3,1	156,96	10,1	143177	208	139	0.136796	0.729012	0.013,0.007	0.045,0.004	-0.015	-1.5	1.5
2200	ENSG00000123737	EXOSC9	4	+	121809833	121809916	121809966	121810073	121807539	121807622	121811582	121811671	2200	1,1	73,48	1,5	76102	156	180	0.137233	0.729223	0.016,0.023	0.015,0.054	-0.015	-1.5	1.5
2749	ENSG00000181396	OGFOD3	17	-	82411454	82411530	82415397	82415627	82406417	82406482	82418405	82418588	2749	88,66	3,2	122134	8,7	303	149	0.137031	0.729223	0.935,0.942	0.882,0.904	0.045	4.5	4.5
3368	ENSG00000138092	CENPO	2	+	24793851	24793965	24799674	24799844	24793144	24793501	24814375	24814493	3368	13,6	38,19	25,29	31,71	187	243	0.137097	0.729223	0.308,0.291	0.512,0.347	-0.13	-13	13
4239	ENSG00000108469	RECQL5	17	-	75660954	75661066	75661605	75661708	75658297	75658460	75662478	75662997	4239	45,28	87,57	28,27	39,36	176	185	0.137242	0.729223	0.352,0.341	0.43,0.441	-0.089	-8.9	8.9
4780	ENSG00000110011	DNAJC4	11	+	64232387	64232614	64232700	64232865	64231870	64231964	64233893	64234281	4780	116102	245167	131149	224196	300	238	0.137132	0.729223	0.273,0.326	0.317,0.376	-0.047	-4.7	4.7
8437	ENSG00000169045	HNRNPH1	5	-	179623036	179623164	179634064	179634157	179621241	179621397	179634448	179634784	8437	6,11	776528	13,7	457441	166	201	0.137875	0.732153	0.009,0.025	0.033,0.019	-0.009	-0.9	0.9
6512	ENSG00000185043	CIB1	15	-	90233000	90233092	90233142	90233208	90232218	90232327	90233668	90233703	6512	14,6	20,10	19,12	9,15	139	165	0.137978	0.732267	0.454,0.416	0.715,0.487	-0.166	-16.6	16.6
5835	ENSG00000161996	WDR90	16	+	660611	660714	661050	661241	659227	659376	661341	661501	5835	13,9	9,15	15,31	45,48	176	264	0.138324	0.733673	0.684,0.474	0.333,0.492	0.166	16.6	16.6
179	ENSG00000197558	SSPO	7	+	149816371	149816538	149817203	149817347	149815889	149816089	149817617	149817748	179	29,20	2,0	22,18	2,2	240	217	0.138679	0.733822	0.929,1.0	0.909,0.891	0.065	6.5	6.5
2554	ENSG00000162910	MRPL55	1	-	228108436	228108474	228108954	228109021	228108234	228108318	228109260	228109299	2554	72,43	27,17	49,48	32,23	140	111	0.138564	0.733822	0.679,0.667	0.548,0.623	0.088	8.8	8.8
5508	ENSG00000119487	MAPKAP1	9	-	125484442	125484583	125506309	125506417	125467971	125468109	125543058	125543168	5508	153116	628397	107120	355337	181	214	0.138479	0.733822	0.224,0.257	0.263,0.296	-0.039	-3.9	3.9
6665	ENSG00000074657	ZNF532	18	+	58954225	58954334	58975185	58975326	58953517	58953799	58979054	58979167	6665	8,3	2,0	8,5	0,4	182	214	0.138649	0.733822	0.825,1.0	1.0,0.595	0.115	11.5	11.5
5984	ENSG00000119203	CPSF3	2	+	9443514	9443661	9448197	9448350	9441817	9441976	9452912	9453021	5984	169111	147,84	126126	125137	220	226	0.138777	0.73391	0.541,0.576	0.509,0.486	0.061	6.1	6.1
9909	ENSG00000112062	MAPK14	6	+	36095986	36096066	36100187	36100267	36076536	36076608	36102570	36102649	9909	74,67	18,9	75,74	23,20	153	153	0.138873	0.733987	0.804,0.882	0.765,0.787	0.067	6.7	6.7
2041	ENSG00000127914	AKAP9	7	+	92107292	92107422	92108493	92108633	92102593	92102826	92110121	92110668	2041	76,46	186110	80,63	150116	203	213	0.1391	0.734319	0.3,0.305	0.359,0.363	-0.058	-5.8	5.8
9996	ENSG00000117523	PRRC2C	1	+	171589368	171589605	171591154	171591204	171588378	171588505	171591586	171592223	9996	29,11	49,32	17,13	41,55	310	123	0.13908	0.734319	0.19,0.12	0.141,0.086	0.042	4.2	4.2
1048	ENSG00000140157	NIPA2	15	+	22845145	22845267	22848956	22849039	22839654	22839790	22851638	22851870	1048	85,73	1,2	82,78	6,1	195	156	0.13959	0.736474	0.986,0.967	0.916,0.984	0.026	2.6	2.6
3998	ENSG00000127720	METTL25	12	+	82438717	82438791	82456726	82456820	82434694	82434724	82476643	82476718	3998	7,14	8,9	15,6	15,21	147	167	0.13972	0.736724	0.499,0.639	0.532,0.245	0.18	18	18
4570	ENSG00000139112	GABARAPL1	12	+	10213835	10213974	10214073	10214187	10212921	10213219	10214668	10214689	4570	10,9	14,9	6,5	7,0	212	187	0.139801	0.736724	0.387,0.469	0.431,1.0	-0.288	-28.8	28.8
2615	ENSG00000214046	SMIM7	19	-	16654034	16654125	16659394	16659473	16647095	16647261	16659958	16660000	2615	27,20	269191	31,30	235194	152	164	0.140411	0.736912	0.098,0.102	0.125,0.143	-0.034	-3.4	3.4
4054	ENSG00000257379	RP11-793H13.8	12	+	53460167	53460273	53460330	53460425	53459271	53459403	53461014	53461143	4054	3,2	7,7	5,4	7,3	179	168	0.140344	0.736912	0.287,0.211	0.401,0.556	-0.23	-23	23
7814	ENSG00000108239	TBC1D12	10	+	94500220	94500327	94507266	94507347	94497054	94497172	94510090	94510179	7814	20,13	22,9	16,12	4,9	180	154	0.140235	0.736912	0.438,0.553	0.774,0.533	-0.158	-15.8	15.8
7888	ENSG00000078304	PPP2R5C	14	+	101909588	101909690	101912400	101912473	101906401	101906529	101925140	101927519	7888	334220	73,44	274204	48,29	175	146	0.140135	0.736912	0.792,0.807	0.826,0.854	-0.04	-4	4
8031	ENSG00000111684	LPCAT3	12	-	6981003	6981182	6981594	6981632	6979470	6979579	6981810	6981904	8031	54,44	231184	71,84	435416	111	252	0.140405	0.736912	0.347,0.352	0.27,0.314	0.057	5.7	5.7
8325	ENSG00000075790	BCAP29	7	+	107613653	107613732	107615245	107615413	107613331	107613432	107618327	107618664	8325	166115	12,9	71,56	6,11	152	241	0.139928	0.736912	0.956,0.953	0.949,0.89	0.035	3.5	3.5
977	ENSG00000224078	SNHG14	15	+	25086330	25086464	25086509	25086614	25085189	25085322	25087466	25087599	977	7,9	33,14	7,10	6,17	207	178	0.140234	0.736912	0.154,0.356	0.501,0.336	-0.163	-16.3	16.3
3168	ENSG00000139496	NUP58	13	+	25319325	25319350	25320529	25320595	25315356	25315467	25320918	25321093	3168	58,53	239147	54,75	156178	98	139	0.140677	0.737394	0.256,0.338	0.329,0.374	-0.054	-5.4	5.4
6610	ENSG00000167182	SP2	17	+	47897777	47897927	47909663	47909730	47896149	47896293	47915311	47915388	6610	13,17	1,1	16,15	2,3	223	140	0.140749	0.737394	0.891,0.914	0.834,0.758	0.107	10.7	10.7
8059	ENSG00000123124	WWP1	8	+	86368938	86369031	86374029	86374113	86342737	86342930	86380725	86380864	8059	38,32	13,7	37,53	22,19	166	157	0.140687	0.737394	0.734,0.812	0.614,0.725	0.104	10.4	10.4
4859	ENSG00000000419	DPM1	20	-	50940864	50940933	50942030	50942126	50936147	50936262	50945736	50945762	4859	265143	197150	189155	116119	169	142	0.140875	0.737623	0.531,0.445	0.578,0.523	-0.063	-6.3	6.3
6155	ENSG00000217930	PAM16	16	-	4345785	4345856	4348645	4348786	4343206	4343291	4351231	4351262	6155	5,5	2,1	2,7	3,4	214	144	0.140976	0.73772	0.627,0.771	0.31,0.541	0.274	27.4	27.4
3078	ENSG00000148337	CIZ1	9	-	128187862	128187934	128190328	128190428	128185546	128185776	128190687	128190862	3078	6,16	46,55	20,10	33,46	173	145	0.141139	0.738118	0.099,0.196	0.337,0.154	-0.098	-9.8	9.8
3261	ENSG00000265354	TIMM23	10	+	46000061	46000181	46002360	46002484	45988736	45988847	46003202	46003734	3261	2,2	2,0	4,5	2,4	193	197	0.141216	0.738118	0.505,1.0	0.671,0.561	0.136	13.6	13.6
1411	ENSG00000125877	ITPA	20	+	3213168	3213226	3213318	3213383	3209359	3209617	3213984	3214058	1411	42,30	69,40	24,23	49,53	131	138	0.141726	0.738294	0.391,0.441	0.34,0.314	0.089	8.9	8.9
2447	ENSG00000187079	TEAD1	11	+	12864685	12864748	12864837	12864900	12862249	12862314	12878888	12878900	2447	5,0	4,6	6,9	7,7	136	136	0.14137	0.738294	0.556,0.0	0.462,0.563	-0.234	-23.4	23.4
5163	ENSG00000120948	TARDBP	1	+	11015523	11015646	11016122	11016254	11013715	11013965	11016843	11017007	5163	3,3	0,2	2,3	1,2	196	205	0.141904	0.738294	1.0,0.611	0.677,0.611	0.161	16.1	16.1
5531	ENSG00000176261	ZBTB8OS	1	-	32627507	32627544	32634767	32634792	32621840	32621948	32650428	32650550	5531	3,2	83,48	1,1	82,58	98	110	0.141829	0.738294	0.039,0.045	0.014,0.019	0.025	2.5	2.5
5950	ENSG00000166266	CUL5	11	+	108046269	108046369	108049889	108050066	108033801	108033911	108052659	108052801	5950	64,40	196150	60,54	143147	173	250	0.141703	0.738294	0.321,0.278	0.377,0.347	-0.063	-6.3	6.3
6223	ENSG00000272556	GTF2IP13	7	+	45795074	45795198	45795244	45795457	45791787	45791852	45797042	45797140	6223	1,3	6,4	1,1	2,9	197	286	0.141783	0.738294	0.195,0.521	0.421,0.139	0.078	7.8	7.8
8619	ENSG00000197381	ADARB1	21	+	45144630	45144701	45160100	45160223	45134725	45134832	45171609	45171684	8619	1,7	6,7	5,4	2,4	144	196	0.141907	0.738294	0.185,0.576	0.773,0.576	-0.294	-29.4	29.4
8717	ENSG00000143437	ARNT	1	-	150861246	150861302	150861360	150861395	150858348	150858460	150876542	150876708	8717	5,1	0,0	2,0	0,2	108	129	0.141765	0.738294	1.0,1.0	1.0,0.0	0.5	50	50
9609	ENSG00000119688	ABCD4	14	-	74295147	74295198	74295853	74295974	74293153	74293248	74296332	74296449	9609	22,13	37,19	20,43	30,27	194	124	0.142022	0.738467	0.275,0.304	0.299,0.504	-0.112	-11.2	11.2
3447	ENSG00000084623	EIF3I	1	+	32226170	32226283	32226402	32226530	32224409	32224475	32228498	32228609	3447	1045860	1350896	12771186	13111135	186	201	0.142245	0.739195	0.455,0.509	0.513,0.53	-0.04	-4	4
1328	ENSG00000133030	MPRIP	17	+	17137915	17138075	17138246	17138429	17136218	17136450	17142626	17142765	1328	134,92	82,42	111107	69,86	233	256	0.142707	0.739519	0.642,0.706	0.639,0.578	0.065	6.5	6.5
155	ENSG00000182944	EWSR1	22	+	29290412	29290593	29291564	29291599	29288605	29288786	29292136	29292169	155	90,69	232176	60,69	219205	254	108	0.142676	0.739519	0.142,0.143	0.104,0.125	0.028	2.8	2.8
3292	ENSG00000136169	SETDB2	13	+	49476821	49477039	49480218	49480340	49476475	49476698	49480946	49481116	3292	89,51	27,25	50,48	28,27	291	195	0.142692	0.739519	0.688,0.578	0.545,0.544	0.089	8.9	8.9
4211	ENSG00000256591	RP11-286N22.8	11	+	61437624	61437848	61438003	61438113	61430149	61430182	61445940	61446231	4211	312183	99,96	331326	99102	297	183	0.142566	0.739519	0.66,0.54	0.673,0.663	-0.068	-6.8	6.8
5709	ENSG00000141380	SS18	18	-	26080304	26080423	26084051	26084175	26078075	26078160	26087500	26087577	5709	3,3	6,4	5,1	0,3	197	192	0.142734	0.739519	0.328,0.422	1.0,0.245	-0.248	-24.8	24.8
716	ENSG00000187097	ENTPD5	14	-	73996649	73996776	74004604	74004729	73987885	73988172	74011090	74011150	716	5,0	14,10	5,2	10,4	198	200	0.142801	0.739519	0.265,0.0	0.336,0.336	-0.204	-20.4	20.4
5152	ENSG00000206562	METTL6	3	-	15415771	15415942	15424954	15425089	15414020	15414162	15426286	15426635	5152	95,51	74,42	31,59	53,51	208	244	0.142917	0.739692	0.601,0.588	0.407,0.576	0.103	10.3	10.3
727	ENSG00000170633	RNF34	12	+	121402741	121402807	121404848	121405113	121400141	121400218	121416158	121416377	727	8,5	9,6	15,13	4,11	139	338	0.143256	0.741021	0.684,0.67	0.901,0.742	-0.144	-14.4	14.4
3664	ENSG00000162241	SLC25A45	11	-	65379375	65379561	65379866	65379938	65377332	65377423	65380131	65380175	3664	42,43	64,55	25,28	51,54	145	259	0.14357	0.742221	0.54,0.583	0.467,0.481	0.088	8.8	8.8
1077	ENSG00000140526	ABHD2	15	+	89090282	89090372	89112614	89112694	89088429	89088563	89113724	89113824	1077	7,6	2,3	6,9	1,1	163	153	0.143904	0.742239	0.767,0.652	0.849,0.894	-0.162	-16.2	16.2
1703	ENSG00000135535	CD164	6	-	109368910	109369017	109370410	109370467	109367820	109368325	109376073	109376112	1703	420309	491429	295278	323283	130	180	0.143894	0.742239	0.542,0.499	0.558,0.576	-0.046	-4.6	4.6
5999	ENSG00000172053	QARS	3	-	49097991	49098117	49098191	49098288	49095932	49096079	49098352	49098480	5999	8,6	150,93	7,5	209179	170	199	0.14389	0.742239	0.059,0.07	0.038,0.032	0.029	2.9	2.9
9794	ENSG00000068137	PLEKHH3	17	-	42674740	42674875	42675900	42676072	42674353	42674409	42676401	42676992	9794	29,26	63,47	23,24	21,40	245	208	0.143717	0.742239	0.281,0.32	0.482,0.337	-0.109	-10.9	10.9
8145	ENSG00000181392	SYNE4	19	-	36006764	36006944	36007124	36007268	36006422	36006671	36008216	36008367	8145	115,75	57,37	166153	100105	217	253	0.144134	0.742999	0.702,0.703	0.659,0.629	0.058	5.8	5.8
1473	ENSG00000125257	ABCC4	13	-	95045859	95046042	95050794	95050921	95044265	95044438	95053094	95053184	1473	4,7	13,11	3,5	22,17	200	256	0.144433	0.743514	0.283,0.449	0.149,0.274	0.154	15.4	15.4
3155	ENSG00000198648	STK39	2	-	168074981	168075011	168075108	168075231	168063499	168063570	168129540	168129606	3155	762532	38,22	735848	36,61	196	103	0.144318	0.743514	0.913,0.927	0.915,0.88	0.023	2.3	2.3
8921	ENSG00000138709	LARP1B	4	+	128082164	128082305	128091000	128091144	128077787	128077962	128098185	128098330	8921	152106	142,90	127103	87,74	214	217	0.144483	0.743514	0.52,0.544	0.597,0.585	-0.059	-5.9	5.9
7461	ENSG00000234177	LINC01114	2	-	104754597	104754661	104754835	104754907	104754325	104754440	104755592	104755755	7461	1,1	0,1	5,8	2,1	145	137	0.144784	0.744637	1.0,0.486	0.703,0.883	-0.05	-5	5
4779	ENSG00000110011	DNAJC4	11	+	64232387	64232614	64232703	64232865	64231870	64231964	64233893	64233980	4779	116102	239162	131149	221189	300	235	0.145005	0.744924	0.275,0.33	0.317,0.382	-0.047	-4.7	4.7
7310	ENSG00000169241	SLC50A1	1	+	155136298	155136376	155136827	155136951	155135849	155135991	155137560	155137722	7310	322256	444360	347363	428396	151	197	0.144925	0.744924	0.486,0.481	0.514,0.545	-0.046	-4.6	4.6
9063	ENSG00000167578	RAB4B	19	+	40783777	40783840	40783920	40784075	40780384	40780499	40786664	40786760	9063	41,19	113,70	29,34	77,57	136	228	0.145124	0.74511	0.378,0.313	0.387,0.5	-0.098	-9.8	9.8
9247	ENSG00000204764	RANBP17	5	+	170916464	170916584	170918712	170918859	170914166	170914240	170919440	170919613	9247	14,4	18,10	15,15	14,12	193	220	0.145308	0.745629	0.47,0.313	0.55,0.588	-0.177	-17.7	17.7
2389	ENSG00000026103	FAS	10	+	89010752	89010815	89011998	89012081	89010538	89010600	89013342	89013367	2389	1,1	1,5	7,2	13,5	136	156	0.14544	0.745878	0.534,0.187	0.382,0.315	0.012	1.2	1.2
3406	ENSG00000182552	RWDD4	4	-	183651217	183651323	183655880	183655974	183650979	183651131	183658928	183659156	3406	12,14	54,31	7,12	52,51	167	179	0.146027	0.74676	0.192,0.326	0.126,0.201	0.096	9.6	9.6
3774	ENSG00000183137	CEP57L1	6	+	109106034	109106090	109140424	109140542	109100191	109100286	109145218	109145381	3774	5,3	5,1	10,6	4,0	129	191	0.14597	0.74676	0.597,0.816	0.787,1.0	-0.187	-18.7	18.7
522	ENSG00000062716	VMP1	17	+	59738836	59738947	59764970	59765134	59735337	59735473	59773753	59773885	522	74,69	193161	77,62	220220	184	237	0.145945	0.74676	0.331,0.356	0.311,0.266	0.055	5.5	5.5
5263	ENSG00000126858	RHOT1	17	+	32203889	32203973	32206909	32207029	32202769	32202900	32208106	32208309	5263	154,98	207148	156154	201152	157	193	0.145778	0.74676	0.478,0.449	0.488,0.555	-0.058	-5.8	5.8
6194	ENSG00000008710	PKD1	16	-	2092479	2092592	2092953	2093189	2092046	2092188	2093543	2093738	6194	92,74	110,72	40,38	58,56	309	186	0.145724	0.74676	0.335,0.382	0.293,0.29	0.067	6.7	6.7
6626	ENSG00000111845	PAK1IP1	6	+	10702564	10702639	10703404	10703457	10702368	10702489	10704506	10704652	6626	110,69	76,48	158195	96,92	148	126	0.146456	0.748526	0.552,0.55	0.584,0.643	-0.062	-6.2	6.2
2449	ENSG00000110931	CAMKK2	12	-	121269788	121269884	121270527	121270581	121269527	121269581	121270897	121270945	2449	2,1	4,1	9,9	4,4	127	169	0.146621	0.74894	0.4,0.571	0.75,0.75	-0.265	-26.5	26.5
2383	ENSG00000151503	NCAPD3	11	-	134155498	134155591	134156751	134156818	134153288	134153363	134157017	134157095	2383	1,1	5,3	4,3	7,7	140	166	0.146791	0.74896	0.192,0.283	0.404,0.337	-0.133	-13.3	13.3
975	ENSG00000224078	SNHG14	15	+	25095626	25095728	25096827	25097030	25093833	25093974	25097320	25097439	975	116,68	88,39	100111	41,68	175	276	0.14674	0.74896	0.675,0.733	0.794,0.72	-0.053	-5.3	5.3
1046	ENSG00000140157	NIPA2	15	+	22839971	22840197	22843101	22843289	22839654	22839790	22845145	22845267	1046	2,1	19,14	1,5	8,14	299	261	0.1471	0.749682	0.084,0.059	0.098,0.238	-0.096	-9.6	9.6
4157	ENSG00000138592	USP8	15	+	50449399	50449485	50458999	50459162	50439008	50439177	50462279	50462322	4157	20,9	133113	11,8	158,99	159	236	0.147057	0.749682	0.182,0.106	0.094,0.107	0.043	4.3	4.3
7752	ENSG00000143771	CNIH4	1	+	224360451	224360563	224364108	224364265	224356886	224356993	224365878	224365991	7752	160,75	14,10	176155	9,12	185	230	0.147287	0.750213	0.934,0.903	0.96,0.941	-0.032	-3.2	3.2
6027	ENSG00000111364	DDX55	12	+	123616521	123616603	123617757	123617872	123615184	123615316	123618668	123618837	6027	10,4	59,48	3,5	63,54	155	188	0.147492	0.750407	0.171,0.092	0.055,0.101	0.054	5.4	5.4
8238	ENSG00000156110	ADK	10	+	74589281	74589317	74670182	74670269	74525255	74525426	74708320	74709299	8238	108,63	170130	67,52	146126	109	160	0.147421	0.750407	0.483,0.416	0.402,0.377	0.06	6	6
4296	ENSG00000276418	RP11-26J3.4	8	-	80002998	80003120	80038119	80038228	79918859	79919148	80042619	80042668	4296	343251	236168	251268	215214	182	195	0.147814	0.751618	0.609,0.615	0.556,0.573	0.047	4.7	4.7
1760	ENSG00000162129	CLPB	11	-	72358879	72359008	72372924	72373014	72329706	72329804	72380280	72380384	1760	1,1	191179	5,4	241225	163	202	0.148673	0.752532	0.006,0.007	0.025,0.022	-0.017	-1.7	1.7
2249	ENSG00000110075	PPP6R3	11	+	68544837	68545024	68548066	68548204	68519500	68519651	68551120	68551186	2249	175136	216145	154156	140148	260	211	0.148471	0.752532	0.397,0.432	0.472,0.461	-0.052	-5.2	5.2
2905	ENSG00000108509	CAMTA2	17	-	4981677	4981742	4982088	4982245	4981224	4981359	4982756	4982892	2905	14,2	41,28	6,5	49,44	230	138	0.148426	0.752532	0.17,0.041	0.068,0.064	0.04	4	4
3079	ENSG00000148337	CIZ1	9	-	128187862	128187934	128190328	128190398	128185546	128185776	128190687	128190862	3079	2,9	46,55	11,5	33,46	143	145	0.148983	0.752532	0.042,0.142	0.253,0.099	-0.084	-8.4	8.4
3145	ENSG00000053747	LAMA3	18	+	23943885	23943971	23946143	23946284	23939222	23939386	23949764	23949924	3145	12,11	137119	8,5	119117	159	214	0.148686	0.752532	0.105,0.111	0.083,0.054	0.039	3.9	3.9
350	ENSG00000088766	CRLS1	20	+	6015360	6015490	6031284	6031370	6009774	6009912	6032011	6032080	350	152125	148103	120133	89,91	203	159	0.148684	0.752532	0.446,0.487	0.514,0.534	-0.057	-5.7	5.7
4268	ENSG00000111371	SLC38A1	12	-	46201097	46201198	46203009	46203089	46198624	46198743	46204300	46204417	4268	314264	299218	165158	169183	153	174	0.148999	0.752532	0.544,0.579	0.526,0.495	0.051	5.1	5.1
491	ENSG00000013441	CLK1	2	-	200854615	200854695	200855003	200855086	200853902	200853993	200856681	200856811	491	130,69	145,91	42,47	69,71	156	153	0.148878	0.752532	0.468,0.426	0.374,0.394	0.063	6.3	6.3
5832	ENSG00000065328	MCM10	10	+	13186163	13186280	13188880	13189080	13182932	13183100	13191298	13191399	5832	4,3	10,6	52,54	61,67	190	273	0.148638	0.752532	0.365,0.418	0.551,0.537	-0.153	-15.3	15.3
6316	ENSG00000061938	TNK2	3	-	195882050	195882328	195882444	195882527	195879082	195879175	195883156	195883309	6316	4,3	430337	5,5	256279	156	351	0.148833	0.752532	0.021,0.02	0.042,0.039	-0.02	-2	2
7467	ENSG00000151092	NGLY1	3	-	25736003	25736149	25736308	25737455	25733871	25733982	25739576	25739799	7467	130113	91,84	163150	80,97	1220	219	0.148211	0.752532	0.204,0.195	0.268,0.217	-0.043	-4.3	4.3
8057	ENSG00000141447	OSBPL1A	18	-	24341546	24341658	24366891	24366982	24334244	24334330	24368366	24368372	8057	5,2	15,12	1,3	22,15	164	185	0.148912	0.752532	0.273,0.158	0.049,0.184	0.099	9.9	9.9
1632	ENSG00000182134	TDRKH	1	-	151779950	151780050	151780050	151780140	151779102	151779242	151782898	151783049	1632	10,10	65,39	4,5	40,41	163	173	0.149526	0.753501	0.14,0.214	0.096,0.115	0.071	7.1	7.1
3494	ENSG00000163374	YY1AP1	1	-	155670319	155670464	155672559	155672671	155668626	155668777	155675009	155675096	3494	38,20	119,62	20,16	88,73	185	218	0.149474	0.753501	0.273,0.275	0.211,0.205	0.066	6.6	6.6
5859	ENSG00000152620	NADK2	5	-	36201105	36201161	36207169	36207265	36200226	36200280	36211843	36211922	5859	287242	273182	145135	99,93	169	129	0.149378	0.753501	0.445,0.504	0.528,0.526	-0.052	-5.2	5.2
6924	ENSG00000078967	UBE2D4	7	+	43945439	43945635	43947158	43947229	43942953	43943031	43948631	43948737	6924	5,1	2,2	1,2	5,2	269	144	0.149432	0.753501	0.572,0.211	0.097,0.349	0.168	16.8	16.8
1177	ENSG00000103222	ABCC1	16	+	16009775	16009901	16016495	16016621	16007815	16007992	16033108	16033170	1177	80,62	146,98	98126	150150	199	199	0.149903	0.753563	0.354,0.388	0.395,0.457	-0.055	-5.5	5.5
1467	ENSG00000125257	ABCC4	13	-	95038629	95038736	95039501	95039606	95034604	95034739	95043681	95043787	1467	6,0	12,7	8,8	12,16	178	180	0.149958	0.753563	0.336,0.0	0.403,0.336	-0.202	-20.2	20.2
3763	ENSG00000240291	RP11-499P20.2	10	-	18527250	18527369	18533036	18533100	18513114	18513660	18539193	18539299	3763	3,0	3,1	1,0	0,3	137	192	0.149763	0.753563	0.584,0.0	1.0,0.0	-0.208	-20.8	20.8
7204	ENSG00000105223	PLD3	19	+	40365661	40365763	40365856	40365930	40348699	40348768	40366418	40366510	7204	70,77	99,59	38,43	69,55	175	147	0.149624	0.753563	0.373,0.523	0.316,0.396	0.092	9.2	9.2
849	ENSG00000171723	GPHN	14	+	66776463	66776521	66824473	66824566	66681106	66681185	66879938	66880033	849	9,8	25,23	14,12	22,21	131	166	0.149953	0.753563	0.313,0.306	0.446,0.42	-0.123	-12.3	12.3
3974	ENSG00000169612	FAM103A1	15	+	82986469	82986561	82987100	82987196	82986206	82986369	82987335	82987384	3974	2,0	7,1	0,4	4,6	165	169	0.150166	0.754188	0.226,0.0	0.0,0.406	-0.09	-9	9
2196	ENSG00000283023	FRG1GP	22	+	12624241	12624331	12624355	12624584	12604669	12604739	12625316	12625428	2196	14,8	33,37	8,10	13,19	163	302	0.150532	0.754636	0.44,0.286	0.533,0.494	-0.151	-15.1	15.1
4342	ENSG00000154723	ATP5J	21	-	25733267	25733360	25734169	25734375	25729630	25729801	25734852	25734904	4342	5,2	2,2	3,4	9,4	279	166	0.150591	0.754636	0.598,0.373	0.166,0.373	0.216	21.6	21.6
4532	ENSG00000185627	PSMD13	11	+	238997	239076	244040	244216	236976	237144	244425	244469	4532	263152	295191	189195	208163	152	249	0.150485	0.754636	0.594,0.566	0.598,0.662	-0.05	-5	5
500	ENSG00000205336	ADGRG1	16	+	57627601	57627767	57634025	57634141	57620095	57620136	57650252	57650351	500	0,0	3,3	2,0	0,1	239	189	0.150533	0.754636	0.0,0.0	1.0,0.0	-0.5	-50	50
9647	ENSG00000188130	MAPK12	22	-	50249102	50249198	50249327	50249516	50248697	50248751	50249634	50249703	9647	57,33	8,5	64,54	4,5	262	169	0.150766	0.75509	0.821,0.81	0.912,0.874	-0.078	-7.8	7.8
1596	ENSG00000148950	IMMP1L	11	-	31463171	31463340	31488127	31488241	31448943	31449091	31509518	31509595	1596	14,8	46,24	8,12	20,15	187	242	0.150968	0.755682	0.283,0.301	0.341,0.509	-0.133	-13.3	13.3
3343	ENSG00000064042	LIMCH1	4	+	41676378	41676462	41680005	41680098	41671553	41671594	41680954	41681059	3343	140,86	14711044	145102	11851066	157	166	0.151095	0.755895	0.091,0.08	0.115,0.092	-0.018	-1.8	1.8
1324	ENSG00000137074	APTX	9	-	32987543	32987731	32987759	32987842	32985970	32986030	32989758	32989895	1324	9,11	297178	17,15	233265	156	261	0.151312	0.756296	0.048,0.094	0.109,0.087	-0.027	-2.7	2.7
4378	ENSG00000165832	TRUB1	10	+	114951093	114951149	114959725	114959807	114942644	114942743	114970367	114970440	4378	66,48	103,69	49,40	99,80	129	155	0.151461	0.756296	0.435,0.455	0.373,0.375	0.071	7.1	7.1
7637	ENSG00000137955	RABGGTB	1	+	75789158	75789356	75790015	75790057	75787522	75787604	75791284	75791337	7637	391268	45,37	383359	64,56	271	115	0.151476	0.756296	0.787,0.755	0.717,0.731	0.047	4.7	4.7
9021	ENSG00000031823	RANBP3	19	-	5933802	5933929	5935684	5935839	5933413	5933479	5941620	5941707	9021	2,5	2,1	1,3	2,3	228	200	0.151512	0.756296	0.467,0.814	0.305,0.467	0.254	25.4	25.4
1042	ENSG00000140157	NIPA2	15	+	22843101	22843228	22848956	22849039	22839654	22839790	22851638	22851870	1042	14,7	1,2	4,12	6,1	200	156	0.151841	0.757362	0.916,0.732	0.342,0.903	0.202	20.2	20.2
8807	ENSG00000145012	LPP	3	+	188341655	188341719	188406111	188406307	188225404	188225527	188484591	188484704	8807	4,3	82,50	1,1	36,31	137	269	0.151894	0.757362	0.087,0.105	0.052,0.06	0.04	4	4
3177	ENSG00000166855	CLPX	15	-	65152429	65152536	65153546	65153639	65148218	65150913	65154781	65155081	3177	179133	205150	134122	188173	166	180	0.152379	0.757664	0.486,0.49	0.436,0.433	0.053	5.3	5.3
4632	ENSG00000165171	WBSCR27	7	-	73838859	73839037	73840030	73840120	73834589	73835002	73842017	73842144	4632	25,19	19,6	30,19	3,11	163	251	0.152313	0.757664	0.67,0.83	0.939,0.727	-0.083	-8.3	8.3
4823	ENSG00000099331	MYO9B	19	+	17177796	17177886	17180926	17181040	17175662	17175741	17183828	17183868	4823	2,0	37,35	2,3	46,42	163	187	0.15246	0.757664	0.058,0.0	0.048,0.076	-0.033	-3.3	3.3
6281	ENSG00000167106	FAM102A	9	-	127948367	127948414	127950422	127950590	127948070	127948225	127953574	127953604	6281	97,90	58,45	46,38	26,44	241	120	0.152081	0.757664	0.454,0.499	0.468,0.301	0.092	9.2	9.2
7828	ENSG00000164828	SUN1	7	+	848492	848615	849922	850033	843340	843520	851949	852043	7828	89,59	70,51	76,79	51,44	196	184	0.152347	0.757664	0.544,0.521	0.583,0.628	-0.073	-7.3	7.3
9503	ENSG00000099290	FAM21A	10	+	50078674	50078692	50084071	50084165	50069546	50069711	50085496	50085558	9503	7,4	34,31	9,9	35,24	91	167	0.152216	0.757664	0.274,0.191	0.321,0.408	-0.132	-13.2	13.2
2817	ENSG00000111554	MDM1	12	-	68326656	68327021	68331106	68331221	68325440	68325575	68332227	68332286	2817	60,37	247149	23,27	121154	188	438	0.153032	0.758156	0.361,0.367	0.307,0.29	0.066	6.6	6.6
4728	ENSG00000072210	ALDH3A2	17	+	19672508	19672721	19673827	19673929	19671798	19671956	19675557	19675907	4728	16,12	1,1	2,6	0,1	286	175	0.153161	0.758156	0.907,0.88	1.0,0.786	0	0	0
5032	ENSG00000166295	ANAPC16	10	+	72220053	72220379	72230365	72230440	72215999	72216138	72233000	72235858	5032	396249	485313	255247	295224	399	148	0.152998	0.758156	0.232,0.228	0.243,0.29	-0.036	-3.6	3.6
6370	ENSG00000173905	GOLIM4	3	-	168036835	168036994	168040785	168040869	168032519	168032852	168041391	168041474	6370	86,53	221134	76,66	132150	157	232	0.152912	0.758156	0.365,0.369	0.46,0.394	-0.06	-6	6
8023	ENSG00000131584	ACAP3	1	-	1299972	1300068	1300157	1300262	1298743	1299905	1300508	1300692	8023	16,10	100,75	28,26	137116	178	169	0.15301	0.758156	0.132,0.112	0.163,0.175	-0.047	-4.7	4.7
8493	ENSG00000100401	RANGAP1	22	-	41284900	41285153	41285362	41285518	41280932	41281082	41285985	41286251	8493	4,3	27,20	4,2	41,58	229	326	0.152808	0.758156	0.174,0.176	0.122,0.047	0.09	9	9
9091	ENSG00000160972	PPP1R16A	8	+	144478585	144478682	144484947	144485085	144477982	144478127	144490033	144490212	9091	6,9	4,1	2,4	3,3	170	211	0.153235	0.758156	0.651,0.918	0.453,0.623	0.246	24.6	24.6
9286	ENSG00000248498	ASNSP1	8	-	46592102	46592267	46593463	46593586	46591336	46591508	46595114	46595241	9286	38,23	7,6	3,5	0,2	196	238	0.153142	0.758156	0.868,0.823	1.0,0.752	-0.031	-3.1	3.1
1032	ENSG00000140157	NIPA2	15	+	22843101	22843289	22845145	22845267	22839654	22839790	22851638	22851870	1032	19,13	85,73	7,14	82,78	261	195	0.154161	0.759067	0.143,0.117	0.06,0.118	0.041	4.1	4.1
1130	ENSG00000082269	FAM135A	6	+	70426438	70426532	70426569	70426760	70418374	70418492	70428303	70428419	1130	23,18	4,11	9,11	3,1	167	264	0.15459	0.759067	0.901,0.721	0.826,0.946	-0.075	-7.5	7.5
12	ENSG00000082898	XPO1	2	-	61501995	61502040	61502248	61502310	61499712	61499894	61522610	61522683	12	123,72	72,45	150152	118115	135	118	0.15468	0.759067	0.599,0.583	0.526,0.536	0.06	6	6
2064	ENSG00000175215	CTDSP2	12	-	57826345	57826402	57826995	57827123	57824226	57824319	57827551	57827590	2064	74,53	91,68	38,40	40,30	201	130	0.154643	0.759067	0.345,0.335	0.381,0.463	-0.082	-8.2	8.2
2088	ENSG00000064687	ABCA7	19	+	1055096	1055351	1055906	1055939	1054779	1054878	1056065	1056243	2088	62,60	5,5	65,76	8,12	328	106	0.154152	0.759067	0.8,0.795	0.724,0.672	0.1	10	10
2875	ENSG00000117593	DARS2	1	+	173845228	173845291	173853348	173853567	173840912	173840973	173856665	173856741	2875	90,59	140120	61,56	137129	136	292	0.154111	0.759067	0.58,0.514	0.489,0.482	0.061	6.1	6.1
4111	ENSG00000123178	SPRYD7	13	-	49918092	49918221	49920100	49920243	49912705	49915160	49921477	49921580	4111	2,1	11,4	2,4	4,8	216	202	0.154686	0.759067	0.145,0.189	0.319,0.319	-0.152	-15.2	15.2
45	ENSG00000140374	ETFA	15	-	76292430	76292513	76292660	76292700	76287845	76287945	76295590	76295737	45	401292	1326844	404497	11761184	113	156	0.154182	0.759067	0.295,0.323	0.322,0.367	-0.036	-3.6	3.6
510	ENSG00000134072	CAMK1	3	-	9757728	9757846	9759487	9759575	9757341	9757621	9759671	9759750	510	89,51	57,50	88,53	79,72	161	191	0.15408	0.759067	0.649,0.548	0.569,0.466	0.081	8.1	8.1
6172	ENSG00000214725	CDIPT-AS1	16	+	29864727	29864875	29865159	29865237	29864303	29864391	29865355	29865442	6172	24,28	4,6	8,6	5,2	221	151	0.154346	0.759067	0.804,0.761	0.522,0.672	0.185	18.5	18.5
6575	ENSG00000103496	STX4	16	+	31034461	31034536	31034969	31035040	31034203	31034325	31037925	31038034	6575	61,33	82,52	41,61	54,47	148	144	0.15442	0.759067	0.42,0.382	0.425,0.558	-0.091	-9.1	9.1
6971	ENSG00000183597	TANGO2	22	+	20053436	20053551	20061495	20061706	20052464	20052584	20063337	20063442	6971	51,35	62,33	46,58	28,54	188	284	0.154652	0.759067	0.554,0.616	0.713,0.619	-0.081	-8.1	8.1
7955	ENSG00000103932	RPAP1	15	-	41520390	41521147	41521737	41521880	41518005	41518182	41522097	41522250	7955	21,23	229128	27,34	163162	216	830	0.153905	0.759067	0.261,0.408	0.389,0.446	-0.083	-8.3	8.3
8530	ENSG00000148840	PPRC1	10	+	102144249	102144307	102145019	102145090	102139099	102142004	102146671	102147392	8530	1,2	18,18	0,0	18,21	131	144	0.153961	0.759067	0.058,0.109	0.0,0.0	0.084	8.4	8.4
8749	ENSG00000132199	ENOSF1	18	-	677344	677444	677742	677872	675320	675402	683245	683380	8749	78,49	53,29	38,36	36,31	203	173	0.154493	0.759067	0.556,0.59	0.474,0.497	0.087	8.7	8.7
682	ENSG00000188603	CLN3	16	-	28487455	28487541	28489289	28489386	28484005	28484118	28491481	28491560	682	101,56	7,9	115110	6,7	170	159	0.15486	0.759093	0.931,0.853	0.947,0.936	-0.049	-4.9	4.9
7934	ENSG00000164466	SFXN1	5	+	175521918	175521968	175522374	175522422	175516613	175516663	175526637	175529742	7934	60,47	77,61	96100	100,93	123	121	0.154812	0.759093	0.434,0.431	0.486,0.514	-0.068	-6.8	6.8
3556	ENSG00000147586	MRPS28	8	-	79940454	79940504	79958256	79958435	79919124	79919148	80002998	80003148	3556	12,15	0,0	28,8	2,1	252	123	0.154976	0.759109	1.0,1.0	0.872,0.796	0.166	16.6	16.6
607	ENSG00000231074	HCG18	6	-	30314268	30314482	30326008	30326092	30296131	30296237	30326353	30326866	607	1,2	38,43	1,6	36,39	157	287	0.155032	0.759109	0.046,0.078	0.048,0.22	-0.072	-7.2	7.2
10182	ENSG00000173715	C11orf80	11	+	66788159	66788269	66796419	66796598	66759042	66759096	66800640	66800696	10182	17,15	14,5	24,26	4,11	183	252	0.155351	0.75935	0.626,0.805	0.892,0.765	-0.113	-11.3	11.3
1392	ENSG00000133706	LARS	5	-	146164309	146164471	146168127	146168265	146160373	146160486	146171909	146171990	1392	341218	365285	238218	229214	211	235	0.15518	0.75935	0.51,0.46	0.537,0.532	-0.049	-4.9	4.9
2137	ENSG00000123106	CCDC91	12	+	28226139	28226199	28255580	28255662	28225794	28225861	28257201	28257245	2137	9,9	22,12	6,4	19,16	133	155	0.155272	0.75935	0.323,0.466	0.269,0.226	0.147	14.7	14.7
6780	ENSG00000186470	BTN3A2	6	+	26370321	26370603	26372896	26373097	26368720	26368912	26373275	26373296	6780	4,8	2,3	17,18	23,10	355	274	0.15542	0.75935	0.607,0.673	0.363,0.581	0.168	16.8	16.8
4887	ENSG00000115875	SRSF7	2	-	38748897	38749173	38749239	38749346	38748578	38748653	38749528	38749705	4887	46,42	131,92	46,39	94,66	180	349	0.155614	0.759886	0.405,0.47	0.487,0.534	-0.073	-7.3	7.3
4136	ENSG00000165275	TRMT10B	9	+	37763628	37763753	37768075	37768228	37761902	37762117	37769940	37770019	4136	30,18	82,51	14,10	53,46	198	226	0.156119	0.761939	0.295,0.287	0.232,0.199	0.075	7.5	7.5
308	ENSG00000113719	ERGIC1	5	+	172920363	172920491	172922087	172922226	172914733	172914838	172924004	172924024	308	5,4	18,6	4,6	6,5	201	212	0.156222	0.762028	0.227,0.413	0.413,0.559	-0.166	-16.6	16.6
2463	ENSG00000165233	CARD19	9	+	93110567	93110721	93111878	93111938	93107673	93107816	93112217	93112289	2463	80104	27,27	103,80	38,36	227	133	0.156655	0.762933	0.635,0.693	0.614,0.566	0.074	7.4	7.4
2464	ENSG00000165233	CARD19	9	+	93107673	93107827	93111878	93111938	93096314	93096352	93112217	93112289	2464	122,92	26,28	108104	38,36	227	133	0.156917	0.762933	0.733,0.658	0.625,0.629	0.069	6.9	6.9
2524	ENSG00000111271	ACAD10	12	+	111710278	111710353	111712497	111712657	111709525	111709684	111715820	111715962	2524	2,3	128,76	0,1	75,64	148	233	0.156694	0.762933	0.024,0.059	0.0,0.024	0.029	2.9	2.9
5915	ENSG00000163681	SLMAP	3	+	57865241	57865292	57871635	57871698	57864806	57864857	57890040	57890100	5915	9,5	33,16	13,12	31,20	124	136	0.156883	0.762933	0.23,0.255	0.315,0.397	-0.113	-11.3	11.3
7605	ENSG00000080007	DDX43	6	+	73401858	73401990	73404689	73404771	73400233	73400363	73405678	73405835	7605	29,14	13,3	16,16	12,9	205	155	0.15691	0.762933	0.628,0.779	0.502,0.573	0.166	16.6	16.6
8922	ENSG00000138709	LARP1B	4	+	128082164	128082305	128091000	128091144	128077787	128077962	128091346	128091512	8922	152106	201164	126101	143115	214	217	0.156852	0.762933	0.434,0.396	0.472,0.471	-0.056	-5.6	5.6
475	ENSG00000155256	ZFYVE27	10	+	97744728	97744915	97748268	97748364	97738476	97738674	97749473	97749586	475	46,37	21,27	48,52	44,41	260	169	0.157131	0.763423	0.587,0.471	0.415,0.452	0.095	9.5	9.5
5812	ENSG00000143314	MRPL24	1	-	156739659	156739792	156740378	156740548	156738521	156738764	156741011	156741088	5812	7,2	2,4	15,9	3,2	243	206	0.157188	0.763423	0.748,0.298	0.809,0.792	-0.277	-27.7	27.7
1832	ENSG00000072134	EPN2	17	+	19285619	19285790	19308487	19308610	19282949	19283714	19309884	19309997	1832	1,3	6,2	2,2	0,3	244	196	0.157587	0.764082	0.118,0.546	1.0,0.349	-0.342	-34.2	34.2
685	ENSG00000188603	CLN3	16	-	28489289	28489386	28491481	28491560	28487661	28487741	28491713	28491759	685	61,46	20,10	72,58	24,29	152	170	0.157664	0.764082	0.773,0.837	0.77,0.691	0.075	7.5	7.5
7306	ENSG00000127603	MACF1	1	+	39436481	39436490	39437776	39438008	39435557	39435761	39439273	39439500	7306	0,2	114100	3,1	106,72	82	305	0.157619	0.764082	0.0,0.069	0.095,0.049	-0.038	-3.8	3.8
9092	ENSG00000160972	PPP1R16A	8	+	144478585	144478682	144489090	144489164	144477982	144478127	144490033	144490212	9092	6,9	2,3	2,4	1,5	170	147	0.157411	0.764082	0.722,0.722	0.634,0.409	0.201	20.1	20.1
1205	ENSG00000119636	BBOF1	14	+	74047929	74048074	74049701	74050195	74046059	74046130	74055583	74055685	1205	25,8	84,52	15,8	32,26	218	567	0.158076	0.765253	0.436,0.286	0.549,0.445	-0.136	-13.6	13.6
147	ENSG00000182944	EWSR1	22	+	29288587	29288786	29289240	29289354	29286922	29287134	29291564	29291599	147	628529	43,39	569622	32,32	272	187	0.158045	0.765253	0.909,0.903	0.924,0.93	-0.021	-2.1	2.1
1007	ENSG00000249859	PVT1	8	+	128074069	128074291	128082752	128082848	128070159	128070361	128096517	128096656	1007	8,9	3,0	2,6	2,2	295	169	0.158276	0.765674	0.604,1.0	0.364,0.632	0.304	30.4	30.4
1510	ENSG00000069849	ATP1B3	3	+	141915969	141916020	141921976	141922063	141913651	141913836	141925530	141926481	1510	145110	259183	241250	346351	124	160	0.158344	0.765674	0.419,0.437	0.473,0.479	-0.048	-4.8	4.8
3891	ENSG00000163694	RBM47	4	-	40544421	40544506	40629395	40629560	40466576	40466699	40630107	40630316	3891	58,54	115,83	75,54	99,74	238	158	0.158553	0.765674	0.251,0.302	0.335,0.326	-0.054	-5.4	5.4
7494	ENSG00000067955	CBFB	16	+	67066681	67066798	67082212	67082308	67036638	67036755	67098709	67101022	7494	84,74	69,49	89,94	52,51	190	169	0.158589	0.765674	0.52,0.573	0.604,0.621	-0.066	-6.6	6.6
9023	ENSG00000031823	RANBP3	19	-	5951392	5951596	5957917	5957973	5941798	5941835	5978060	5978085	9023	43,48	24,28	43,62	21,20	129	277	0.158575	0.765674	0.794,0.786	0.815,0.869	-0.052	-5.2	5.2
8061	ENSG00000061656	SPAG4	20	+	35618611	35618720	35618922	35618998	35618449	35618475	35619194	35619310	8061	8,7	10,2	2,2	2,0	182	149	0.158958	0.767047	0.396,0.741	0.45,1.0	-0.156	-15.6	15.6
8212	ENSG00000122481	RWDD3	1	+	95244564	95244720	95246541	95246657	95234224	95234315	95246755	95247223	8212	39,40	55,42	19,17	34,30	229	189	0.159119	0.767408	0.369,0.44	0.316,0.319	0.087	8.7	8.7
1696	ENSG00000141002	TCF25	16	+	89908965	89909083	89909991	89910234	89907242	89907322	89910590	89910663	1696	29,36	21,20	28,31	10,14	191	316	0.159306	0.767899	0.696,0.749	0.822,0.786	-0.082	-8.2	8.2
10072	ENSG00000113645	WWC1	5	+	168371423	168371533	168385210	168385326	168292245	168292271	168397723	168397800	10072	153104	111,78	128150	80,81	183	189	0.159431	0.768089	0.587,0.579	0.623,0.657	-0.057	-5.7	5.7
3184	ENSG00000147121	KRBOX4	X	+	46471141	46471185	46472024	46472143	46463197	46463308	46472752	46473594	3184	2,4	4,5	5,5	2,4	117	192	0.159833	0.76879	0.451,0.568	0.804,0.672	-0.229	-22.9	22.9
7109	ENSG00000179818	PCBP1-AS1	2	-	70053730	70053792	70055655	70055910	70051202	70051305	70059642	70059680	7109	9,5	4,3	8,6	1,2	328	135	0.159833	0.76879	0.481,0.407	0.767,0.553	-0.216	-21.6	21.6
7365	ENSG00000142273	CBLC	19	+	44784263	44784401	44790003	44790091	44782369	44782491	44792382	44792514	7365	36,19	26,9	25,24	23,25	211	161	0.159781	0.76879	0.514,0.617	0.453,0.423	0.128	12.8	12.8
7964	ENSG00000184831	APOO	X	-	23840312	23840377	23856301	23856382	23833606	23833612	23858641	23858733	7964	103,76	51,39	146156	63,52	154	138	0.160012	0.76924	0.644,0.636	0.675,0.729	-0.062	-6.2	6.2
4970	ENSG00000162819	BROX	1	+	222715144	222715269	222715683	222715799	222713587	222713667	222718924	222719031	4970	11,3	48,26	3,2	31,19	198	189	0.160165	0.769561	0.179,0.099	0.085,0.091	0.051	5.1	5.1
8320	ENSG00000166169	POLL	10	-	101585861	101586156	101587245	101587403	101585315	101585478	101588203	101588242	8320	63,25	158107	50,29	96,78	231	368	0.160334	0.769965	0.388,0.271	0.453,0.372	-0.083	-8.3	8.3
1341	ENSG00000234741	GAS5	1	-	173864674	173864704	173865228	173865282	173864256	173864304	173865509	173865547	1341	1062657	24,9	328219	5,2	127	103	0.160736	0.770203	0.973,0.983	0.982,0.989	-0.008	-0.8	0.8
4424	ENSG00000174238	PITPNA	17	-	1541565	1541640	1543019	1543027	1538868	1538952	1548295	1548387	4424	11,5	203150	13,18	219231	81	148	0.160582	0.770203	0.09,0.057	0.098,0.125	-0.038	-3.8	3.8
6367	ENSG00000143401	ANP32E	1	-	150229071	150229237	150230570	150230693	150226607	150226795	150231776	150231926	6367	239161	363228	188193	252211	196	239	0.16076	0.770203	0.445,0.463	0.476,0.527	-0.048	-4.8	4.8
8022	ENSG00000131584	ACAP3	1	-	1299972	1300068	1300157	1300376	1298743	1299905	1300508	1300692	8022	52,33	100,75	71,90	137116	292	169	0.160813	0.770203	0.231,0.203	0.231,0.31	-0.053	-5.3	5.3
8052	ENSG00000152556	PFKM	12	+	48135290	48135383	48137720	48137846	48134942	48135038	48139284	48139349	8052	200156	460341	283237	504467	166	199	0.160577	0.770203	0.343,0.354	0.402,0.378	-0.041	-4.1	4.1
1571	ENSG00000260238	PMF1-BGLAP	1	+	156220676	156220795	156225556	156225668	156212981	156213176	156232319	156232425	1571	2,5	12,7	2,2	2,1	192	185	0.160983	0.770285	0.138,0.408	0.491,0.658	-0.301	-30.1	30.1
4210	ENSG00000256591	RP11-286N22.8	11	+	61437624	61437848	61438003	61438080	61430125	61430182	61445940	61446231	4210	312183	3,3	331326	9,5	297	150	0.161001	0.770285	0.981,0.969	0.949,0.971	0.015	1.5	1.5
8295	ENSG00000094916	CBX5	12	-	54246114	54246215	54252040	54252227	54230939	54241905	54257513	54257692	8295	197123	96,76	265259	114113	260	174	0.161202	0.770427	0.579,0.52	0.609,0.605	-0.057	-5.7	5.7
8470	ENSG00000168883	USP39	2	+	85630720	85630946	85636052	85636130	85625538	85625691	85637368	85637436	8470	232202	60,54	241266	74,95	299	151	0.16113	0.770427	0.661,0.654	0.622,0.586	0.053	5.3	5.3
7097	ENSG00000179818	PCBP1-AS1	2	-	70018014	70018131	70051202	70051305	69996685	69996888	70055713	70055910	7097	18,13	4,1	11,6	0,2	176	190	0.161411	0.770605	0.829,0.933	1.0,0.764	-0.001	-0.1	0.1
7378	ENSG00000143179	UCK2	1	+	165896221	165896332	165903181	165903279	165891225	165891322	165905920	165905969	7378	41,32	165,98	65,70	200172	184	171	0.161403	0.770605	0.188,0.233	0.232,0.274	-0.042	-4.2	4.2
1516	ENSG00000140043	PTGR2	14	+	73876997	73877049	73879095	73879269	73874583	73874676	73880054	73880176	1516	2,3	128119	1,1	113107	125	247	0.161718	0.771404	0.03,0.047	0.017,0.018	0.021	2.1	2.1
3352	ENSG00000106701	FSD1L	9	+	105471903	105472005	105484380	105484502	105468192	105468324	105506398	105506475	3352	9,10	18,10	16,18	16,11	175	195	0.161777	0.771404	0.358,0.527	0.527,0.646	-0.144	-14.4	14.4
8552	ENSG00000144791	LIMD1	3	+	45636149	45636251	45665649	45665717	45594858	45596287	45668293	45668356	8552	30,35	37,24	37,54	21,35	175	141	0.161836	0.771404	0.395,0.54	0.587,0.554	-0.103	-10.3	10.3
1962	ENSG00000023697	DERA	12	+	15958187	15958239	15958239	15958335	15956935	15957033	15959828	15959924	1962	43,20	111,73	18,22	81,85	125	169	0.162062	0.771519	0.344,0.27	0.231,0.259	0.062	6.2	6.2
3291	ENSG00000136169	SETDB2	13	+	49476821	49477039	49480218	49480381	49476475	49476698	49480946	49481116	3291	89,51	32,28	50,48	34,27	291	236	0.161975	0.771519	0.693,0.596	0.544,0.59	0.078	7.8	7.8
3577	ENSG00000120805	ARL1	12	-	101401061	101401173	101402864	101402946	101396398	101396577	101407641	101407746	3577	77,55	693471	44,45	525472	155	185	0.162121	0.771519	0.117,0.122	0.091,0.102	0.023	2.3	2.3
9622	ENSG00000138279	ANXA7	10	-	73396518	73396583	73400802	73400857	73388311	73388414	73414011	73414067	9622	197183	264230	213227	254218	128	138	0.162289	0.771519	0.446,0.462	0.475,0.529	-0.048	-4.8	4.8
9645	ENSG00000188130	MAPK12	22	-	50249102	50249198	50249327	50249533	50248697	50248751	50249634	50249703	9645	53,36	8,5	66,49	4,5	279	169	0.162233	0.771519	0.801,0.813	0.909,0.856	-0.076	-7.6	7.6
441	ENSG00000079819	EPB41L2	6	-	130867458	130867581	130869811	130870126	130865535	130865634	130885095	130885268	441	207120	84,72	193171	75,61	388	196	0.162411	0.771688	0.555,0.457	0.565,0.586	-0.069	-6.9	6.9
4238	ENSG00000143995	MEIS1	2	+	66464108	66464220	66512148	66512294	66442964	66443048	66547942	66548019	4238	17,10	22,20	9,6	24,16	185	219	0.162841	0.772202	0.478,0.372	0.307,0.307	0.118	11.8	11.8
4656	ENSG00000100578	KIAA0586	14	+	58440069	58440160	58441220	58441343	58432387	58432457	58442705	58442880	4656	2,0	3,5	1,2	1,4	164	196	0.162863	0.772202	0.443,0.0	0.544,0.374	-0.238	-23.8	23.8
8169	ENSG00000135451	TROAP	12	+	49323844	49324037	49325746	49325884	49323603	49323752	49326075	49326158	8169	286173	34,16	127131	12,30	266	211	0.162701	0.772202	0.87,0.896	0.894,0.776	0.048	4.8	4.8
9593	ENSG00000073331	ALPK1	4	+	112429148	112429253	112430447	112432581	112427569	112427665	112435147	112435301	9593	14,11	504324	1,1	51,63	178	2207	0.162644	0.772202	0.256,0.296	0.196,0.164	0.096	9.6	9.6
2516	ENSG00000115073	ACTR1B	2	-	97660570	97660646	97661881	97661946	97659351	97659477	97663842	97663916	2516	14,20	55,62	31,45	83104	138	149	0.163383	0.772631	0.216,0.258	0.287,0.318	-0.066	-6.6	6.6
2620	ENSG00000214046	SMIM7	19	-	16654036	16654125	16659394	16659447	16647095	16647261	16659958	16660000	2620	195141	50,24	194145	34,21	126	162	0.163363	0.772631	0.834,0.883	0.88,0.899	-0.031	-3.1	3.1
3865	ENSG00000011347	SYT7	11	-	61546030	61546255	61547176	61547308	61532988	61533124	61551383	61551463	3865	11,8	20,21	15,28	23,34	205	298	0.163309	0.772631	0.444,0.356	0.487,0.545	-0.116	-11.6	11.6
9681	ENSG00000104529	EEF1D	8	-	143581228	143581328	143586218	143586290	143581053	143581154	143586728	143586849	9681	522360	726611	737715	967927	145	173	0.163136	0.772631	0.462,0.413	0.476,0.479	-0.04	-4	4
9879	ENSG00000088367	EPB41L1	20	+	36214356	36214440	36218875	36218962	36212271	36212376	36221863	36221944	9879	19,24	36,30	19,17	42,42	157	160	0.163198	0.772631	0.35,0.449	0.316,0.292	0.095	9.5	9.5
3921	ENSG00000120697	ALG5	13	-	36985626	36985740	36989483	36989576	36971976	36972036	36993603	36993672	3921	137107	119110	92,89	125,92	166	187	0.163853	0.773628	0.565,0.523	0.453,0.521	0.057	5.7	5.7
4240	ENSG00000108469	RECQL5	17	-	75658297	75658460	75660954	75661066	75651185	75651265	75661605	75661708	4240	70,47	138,80	43,42	61,57	185	236	0.163782	0.773628	0.393,0.428	0.473,0.485	-0.069	-6.9	6.9
4506	ENSG00000120798	NR2C1	12	-	95031348	95031488	95049067	95049233	95028386	95028509	95051761	95051943	4506	35,63	11,16	52,44	22,18	239	213	0.163786	0.773628	0.739,0.778	0.678,0.685	0.077	7.7	7.7
1783	ENSG00000122566	HNRNPA2B1	7	-	26192494	26192577	26193250	26193373	26189935	26192338	26193574	26193694	1783	1259743	917526	12851390	11071132	196	156	0.164358	0.774034	0.522,0.529	0.48,0.494	0.039	3.9	3.9
4142	ENSG00000023228	NDUFS1	2	-	206149817	206149925	206152418	206152510	206149019	206149096	206153617	206153682	4142	59,35	413217	66,56	304332	165	181	0.164044	0.774034	0.135,0.15	0.192,0.156	-0.031	-3.1	3.1
6464	ENSG00000111206	FOXM1	12	-	2865354	2865399	2866392	2866521	2864682	2864752	2868562	2868754	6464	163137	63,45	150173	41,48	202	118	0.164369	0.774034	0.602,0.64	0.681,0.678	-0.058	-5.8	5.8
6700	ENSG00000137288	UQCC2	6	-	33704765	33704967	33709578	33709758	33701345	33701420	33710694	33710851	6700	12,11	11,10	8,7	2,5	253	275	0.164156	0.774034	0.542,0.545	0.813,0.603	-0.164	-16.4	16.4
7445	ENSG00000112039	FANCE	6	+	35460551	35460618	35462788	35462914	35459681	35459760	35466243	35467103	7445	6,8	29,20	11,18	33,22	140	199	0.164368	0.774034	0.227,0.362	0.321,0.538	-0.135	-13.5	13.5
2564	ENSG00000065911	MTHFD2	2	+	74201381	74201479	74205706	74205889	74198614	74198742	74207703	74207826	2564	149,95	18301354	38,25	540494	171	256	0.164655	0.774973	0.109,0.095	0.095,0.07	0.02	2	2
2424	ENSG00000011198	ABHD5	3	+	43714946	43715058	43717670	43717857	43711708	43711863	43718442	43719049	2424	75,47	133,94	52,44	79,57	185	260	0.164813	0.775312	0.442,0.413	0.481,0.52	-0.073	-7.3	7.3
4743	ENSG00000248751	RP1-130H16.18	22	-	30288705	30288776	30292772	30292851	30287372	30287560	30293650	30293805	4743	21,13	17,10	16,18	32,16	152	144	0.165138	0.776312	0.539,0.552	0.321,0.516	0.127	12.7	12.7
746	ENSG00000111711	GOLT1B	12	+	21507116	21507151	21507943	21508109	21506884	21506976	21508382	21508561	746	6,0	33,30	1,1	27,8	108	239	0.165199	0.776312	0.287,0.0	0.076,0.217	-0.003	-0.3	0.3
3779	ENSG00000164808	SPIDR	8	+	47291032	47291137	47396375	47396626	47284027	47284094	47407860	47407961	3779	84,45	244118	94,97	234190	178	324	0.165346	0.7766	0.385,0.41	0.422,0.482	-0.054	-5.4	5.4
8511	ENSG00000120742	SERP1	3	-	150573908	150574045	150583116	150583239	150566384	150567106	150602943	150603174	8511	14,5	18,5	5,5	3,3	196	210	0.165438	0.776624	0.455,0.517	0.641,0.641	-0.155	-15.5	15.5
4297	ENSG00000276418	RP11-26J3.4	8	-	80002998	80003120	80038119	80038225	79918859	79919148	80042619	80042668	4297	323234	236168	236254	215214	179	195	0.16577	0.777779	0.599,0.603	0.545,0.564	0.046	4.6	4.6
4303	ENSG00000276418	RP11-26J3.4	8	-	79958256	79958435	80038119	80038235	79918859	79919148	80042619	80042668	4303	1004706	7,15	739747	25,6	189	252	0.166103	0.778932	0.995,0.984	0.975,0.994	0.005	0.5	0.5
9212	ENSG00000157193	LRP8	1	-	53275630	53275753	53280586	53280715	53271226	53271346	53289566	53289689	9212	3,6	3,2	47,56	72,56	202	196	0.166245	0.779194	0.492,0.744	0.388,0.492	0.178	17.8	17.8
2063	ENSG00000175215	CTDSP2	12	-	57826345	57826402	57826995	57827097	57824226	57824319	57827551	57827590	2063	184125	91,68	97,80	40,30	175	130	0.166598	0.780441	0.6,0.577	0.643,0.665	-0.066	-6.6	6.6
1013	ENSG00000249859	PVT1	8	+	128074072	128074291	128082752	128082848	128070159	128070361	128096517	128096656	1013	7,10	3,0	2,6	2,2	292	169	0.166754	0.780657	0.575,1.0	0.367,0.635	0.286	28.6	28.6
10143	ENSG00000125386	FAM193A	4	+	2703267	2703389	2708145	2708268	2699679	2700544	2716022	2716104	10143	2,1	2,5	2,1	2,1	195	196	0.167213	0.780657	0.501,0.167	0.501,0.501	-0.167	-16.7	16.7
2858	ENSG00000140199	SLC12A6	15	-	34260925	34261020	34275344	34275389	34258812	34258944	34336409	34336844	2858	1,1	15,23	2,2	16,8	118	168	0.167211	0.780657	0.087,0.058	0.151,0.263	-0.135	-13.5	13.5
5143	ENSG00000102054	RBBP7	X	-	16852415	16852550	16852550	16852628	16852045	16852122	16852748	16852875	5143	266196	18,18	286311	21,11	151	208	0.167087	0.780657	0.953,0.937	0.949,0.975	-0.017	-1.7	1.7
5193	ENSG00000102897	LYRM1	16	+	20915555	20915714	20920121	20920210	20902485	20902717	20923999	20925006	5193	71,45	22,18	41,33	20,18	232	162	0.167055	0.780657	0.693,0.636	0.589,0.561	0.09	9	9
7024	ENSG00000005238	FAM214B	9	-	35105681	35105836	35105940	35106009	35104141	35105374	35106251	35106410	7024	16,12	43,42	16,22	32,44	142	228	0.167158	0.780657	0.374,0.314	0.445,0.445	-0.101	-10.1	10.1
8776	ENSG00000042753	AP2S1	19	-	46839464	46839578	46845992	46846121	46838739	46838799	46850133	46850316	8776	444268	935705	268263	753714	202	187	0.167253	0.780657	0.305,0.26	0.248,0.254	0.031	3.1	3.1
7214	ENSG00000011304	PTBP1	19	+	803560	803618	803619	803636	799412	799443	804035	804208	7214	173107	35,15	141199	42,39	131	90	0.167388	0.780884	0.773,0.831	0.698,0.778	0.064	6.4	6.4
5522	ENSG00000257337	RP11-983P16.4	12	-	53043097	53043147	53045057	53045186	53039717	53040263	53045599	53045653	5522	67,35	1,3	33,22	0,0	202	123	0.16768	0.781434	0.976,0.877	1.0,1.0	-0.074	-7.4	7.4
5903	ENSG00000131591	C1orf159	1	-	1090875	1090983	1091277	1091374	1090352	1090428	1091471	1091565	5903	4,2	3,0	2,1	2,0	170	181	0.167629	0.781434	0.587,1.0	0.516,1.0	0.035	3.5	3.5
2290	ENSG00000187109	NAP1L1	12	-	76060171	76060279	76068929	76068994	76053090	76053110	76074202	76074239	2290	757473	920573	627555	669557	138	181	0.167884	0.781574	0.519,0.52	0.551,0.567	-0.039	-3.9	3.9
5499	ENSG00000258529	RP11-108O10.8	11	-	111788440	111788569	111805093	111805315	111786285	111786520	111809642	111809773	5499	4,1	13,2	5,5	10,3	295	202	0.167855	0.781574	0.174,0.255	0.255,0.533	-0.18	-18	18
6000	ENSG00000172053	QARS	3	-	49097991	49098117	49098191	49098258	49095931	49096079	49098352	49098480	6000	101,83	150,93	185185	209179	140	199	0.168054	0.78196	0.489,0.559	0.557,0.595	-0.052	-5.2	5.2
6535	ENSG00000133318	RTN3	11	+	63704850	63704907	63720849	63721032	63681499	63681778	63749990	63750198	6535	1,0	53,29	1,1	19,12	130	256	0.168327	0.782824	0.036,0.0	0.094,0.141	-0.099	-9.9	9.9
9088	ENSG00000147099	HDAC8	X	-	72567888	72568030	72568753	72568884	72495155	72495268	72572056	72572109	9088	72,54	70,49	73,80	56,53	204	215	0.168449	0.782985	0.52,0.537	0.579,0.614	-0.068	-6.8	6.8
8014	ENSG00000141556	TBCD	17	+	82900650	82900731	82905935	82906053	82884144	82884202	82911757	82911789	8014	16,13	63,58	16,10	87,79	154	191	0.168554	0.783072	0.24,0.218	0.186,0.136	0.068	6.8	6.8
2187	ENSG00000008513	ST3GAL1	8	-	133507198	133507321	133539636	133539729	133499134	133499189	133545773	133545926	2187	6,9	5,1	24,14	20,9	166	196	0.168915	0.784341	0.586,0.914	0.586,0.647	0.133	13.3	13.3
2065	ENSG00000175215	CTDSP2	12	-	57826345	57826402	57826995	57827127	57824226	57824319	57827551	57827590	2065	77,55	91,68	39,41	40,30	205	130	0.169057	0.784347	0.349,0.339	0.382,0.464	-0.079	-7.9	7.9
3689	ENSG00000131374	TBC1D5	3	-	17518901	17518995	17622647	17622765	17508473	17508605	17623848	17623913	3689	19,16	1,6	12,18	5,7	191	167	0.169265	0.784347	0.943,0.7	0.677,0.692	0.137	13.7	13.7
5659	ENSG00000092199	HNRNPC	14	-	21236372	21236460	21262600	21262768	21233952	21234229	21263310	21263336	5659	110,90	3,6	34,34	1,1	241	161	0.169237	0.784347	0.961,0.909	0.958,0.958	-0.023	-2.3	2.3
986	ENSG00000224078	SNHG14	15	+	25095648	25095770	25096827	25097030	25093833	25093974	25097320	25097439	986	74,39	88,39	67,66	41,68	195	276	0.169239	0.784347	0.543,0.586	0.698,0.579	-0.074	-7.4	7.4
4513	ENSG00000141698	NT5C3B	17	-	41832566	41832703	41833732	41833904	41832391	41832477	41835069	41835116	4513	12,7	7,4	5,5	2,1	245	210	0.169603	0.785508	0.595,0.6	0.682,0.811	-0.149	-14.9	14.9
1611	ENSG00000165983	PTER	10	+	16437362	16437490	16468600	16468690	16436983	16437047	16484336	16484816	1611	22,12	1,2	16,24	0,1	201	163	0.170012	0.78578	0.947,0.83	1.0,0.951	-0.087	-8.7	8.7
2776	ENSG00000160447	PKN3	9	+	128715368	128715460	128716746	128716923	128715171	128715235	128718324	128718387	2776	5,4	13,20	6,9	12,17	165	250	0.169875	0.78578	0.368,0.233	0.431,0.445	-0.138	-13.8	13.8
4134	ENSG00000165275	TRMT10B	9	+	37768075	37768228	37769940	37770019	37763628	37763753	37770671	37770739	4134	70,43	23,17	50,39	27,19	226	152	0.169861	0.78578	0.672,0.63	0.555,0.58	0.084	8.4	8.4
7954	ENSG00000176142	TMEM39A	3	-	119452446	119452530	119458017	119458184	119447018	119447172	119461961	119462148	7954	52,59	40,29	35,26	30,25	240	157	0.169934	0.78578	0.46,0.571	0.433,0.405	0.096	9.6	9.6
4110	ENSG00000067560	RHOA	3	-	49362495	49362626	49368427	49368548	49359144	49360382	49375433	49375591	4110	773584	1050759	777803	924878	194	204	0.170208	0.786281	0.436,0.447	0.469,0.49	-0.038	-3.8	3.8
2028	ENSG00000130413	STK33	11	-	8480533	8480614	8593547	8593608	8474680	8474816	8594082	8594289	2028	1,1	5,6	0,0	5,2	134	154	0.170541	0.787	0.187,0.161	0.0,0.0	0.174	17.4	17.4
2764	ENSG00000173818	ENDOV	17	+	80425491	80425620	80428595	80428660	80425031	80425100	80429772	80429831	2764	29,28	10,7	13,16	4,14	202	138	0.170714	0.787	0.665,0.732	0.689,0.438	0.135	13.5	13.5
6593	ENSG00000112234	FBXL4	6	-	98917373	98917719	98926476	98927060	98905425	98905670	98927704	98927822	6593	236175	199102	178147	157134	657	419	0.170801	0.787	0.431,0.522	0.42,0.412	0.061	6.1	6.1
8490	ENSG00000100401	RANGAP1	22	-	41285362	41285518	41285543	41285697	41280932	41281082	41285985	41286251	8490	7,17	4,3	21,31	4,2	227	229	0.170584	0.787	0.638,0.851	0.841,0.94	-0.146	-14.6	14.6
9934	ENSG00000215548	FRG1JP	9	-	63837730	63837832	63842823	63842949	63834435	63834527	63857199	63857268	9934	38,19	21,19	14,4	10,15	199	175	0.170728	0.787	0.614,0.468	0.552,0.19	0.17	17	17
7879	ENSG00000197586	ENTPD6	20	+	25210002	25210193	25212151	25212260	25209848	25209925	25213262	25213406	7879	52,41	21,3	24,16	6,13	264	182	0.170944	0.787252	0.631,0.904	0.734,0.459	0.171	17.1	17.1
2966	ENSG00000215126	CBWD7	9	-	41156382	41156439	41161600	41161723	41145280	41145332	41162332	41162377	2966	5,0	22,10	7,6	24,23	196	130	0.171119	0.787657	0.131,0.0	0.162,0.148	-0.089	-8.9	8.9
7359	ENSG00000133794	ARNTL	11	+	13326412	13326467	13349944	13350070	13309986	13310059	13354300	13354448	7359	8,9	75,60	2,2	25,29	128	199	0.172028	0.791434	0.142,0.189	0.111,0.097	0.061	6.1	6.1
8642	ENSG00000107614	TRDMT1	10	-	17162165	17162237	17168840	17168917	17160304	17160374	17174550	17174660	8642	6,4	2,0	6,6	1,3	150	145	0.172132	0.791506	0.744,1.0	0.853,0.659	0.116	11.6	11.6
2440	ENSG00000184363	PKP3	11	+	396607	396771	396813	397445	394328	394524	397538	397655	2440	68,64	641601	153170	10271498	237	705	0.172589	0.792155	0.24,0.241	0.307,0.252	-0.039	-3.9	3.9
2896	ENSG00000139624	CERS5	12	-	50132961	50133064	50133932	50134068	50129797	50130694	50134545	50134702	2896	10,11	3,0	9,8	0,1	209	176	0.172702	0.792155	0.737,1.0	1.0,0.871	-0.067	-6.7	6.7
2974	ENSG00000131381	RBSN	3	-	15091338	15091493	15094281	15094506	15090398	15090539	15095972	15096288	2974	6,1	20,7	5,2	4,6	298	228	0.173037	0.792155	0.187,0.099	0.489,0.203	-0.203	-20.3	20.3
3936	ENSG00000111605	CPSF6	12	+	69257728	69257905	69258034	69258145	69256696	69256842	69258589	69259094	3936	286253	15,21	244271	24,24	250	184	0.173141	0.792155	0.933,0.899	0.882,0.893	0.029	2.9	2.9
4466	ENSG00000100258	LMF2	22	-	50506284	50506502	50506637	50506666	50506034	50506213	50506781	50507120	4466	14,6	70,62	9,13	105142	102	291	0.173031	0.792155	0.363,0.216	0.196,0.207	0.088	8.8	8.8
4520	ENSG00000258830	RP11-123K3.4	12	-	57289008	57289040	57292571	57292662	57283823	57284056	57295398	57295507	4520	20,7	27,15	16,6	34,23	164	105	0.173071	0.792155	0.322,0.23	0.232,0.143	0.089	8.9	8.9
492	ENSG00000013441	CLK1	2	-	200854615	200854695	200855003	200855080	200853902	200853993	200856681	200856811	492	14,10	145,91	4,5	69,71	150	153	0.173192	0.792155	0.09,0.101	0.056,0.067	0.034	3.4	3.4
5111	ENSG00000258984	UBE2F-SCLY	2	+	238016565	238016633	238025341	238025412	237994743	237994809	238030555	238030613	5111	80,59	158137	75,46	111,88	141	144	0.173243	0.792155	0.341,0.305	0.408,0.348	-0.055	-5.5	5.5
6803	ENSG00000114316	USP4	3	-	49300466	49300691	49302383	49302542	49298551	49298635	49305714	49305888	6803	92,57	113,94	88,82	92,93	232	298	0.172569	0.792155	0.511,0.438	0.551,0.531	-0.067	-6.7	6.7
7150	ENSG00000179818	PCBP1-AS1	2	-	70051202	70051305	70055713	70055910	70018014	70018131	70059642	70059680	7150	9,5	22,14	8,4	10,5	270	176	0.172938	0.792155	0.211,0.189	0.343,0.343	-0.143	-14.3	14.3
8354	ENSG00000148356	LRSAM1	9	+	127478938	127478963	127479008	127479123	127473800	127473931	127479382	127479505	8354	19,8	0,0	16,14	2,2	98	188	0.17308	0.792155	1.0,1.0	0.939,0.931	0.065	6.5	6.5
9071	ENSG00000175220	ARHGAP1	11	-	46679660	46679776	46680204	46680282	46679364	46679468	46680486	46680563	9071	71,42	58,41	60,70	38,47	151	189	0.173516	0.793001	0.605,0.562	0.664,0.651	-0.074	-7.4	7.4
6350	ENSG00000266173	STRADA	17	-	63714005	63714108	63726637	63726695	63713405	63713527	63728333	63728413	6350	8,3	51,33	5,1	41,45	131	176	0.173835	0.794058	0.174,0.109	0.141,0.029	0.056	5.6	5.6
6613	ENSG00000167182	SP2	17	+	47897814	47897927	47909663	47909730	47896149	47896293	47915311	47915388	6613	14,15	1,1	17,10	2,3	186	140	0.173924	0.794058	0.913,0.919	0.865,0.715	0.126	12.6	12.6
2893	ENSG00000076944	STXBP2	19	+	7639730	7639807	7640899	7641003	7639018	7639100	7641704	7641853	2893	185122	165131	125129	147157	150	177	0.174022	0.794086	0.57,0.524	0.501,0.492	0.05	5	5
4547	ENSG00000128609	NDUFA5	7	-	123550469	123550586	123557403	123557448	123545610	123545676	123557774	123557904	4547	58,46	694452	72,67	656559	118	190	0.174107	0.794086	0.119,0.141	0.15,0.162	-0.026	-2.6	2.6
8751	ENSG00000132199	ENOSF1	18	-	677344	677444	677742	677872	675320	675402	678695	678737	8751	140,88	53,28	74,66	36,31	203	173	0.174283	0.794484	0.692,0.728	0.637,0.645	0.069	6.9	6.9
4819	ENSG00000126088	UROD	1	+	45013267	45013354	45013593	45013783	45013135	45013215	45013908	45014070	4819	3,5	290218	1,1	350317	160	263	0.174458	0.794883	0.017,0.036	0.005,0.005	0.021	2.1	2.1
8797	ENSG00000263528	IKBKE	1	+	206493265	206493378	206493919	206493991	206493022	206493119	206496111	206496274	8797	1,2	0,2	3,4	5,3	186	145	0.174577	0.795021	1.0,0.438	0.319,0.51	0.304	30.4	30.4
10168	ENSG00000181523	SGSH	17	-	80214614	80214765	80215032	80215132	80214171	80214328	80217031	80217192	10168	18,10	83,77	24,22	83100	173	224	0.175153	0.795063	0.219,0.144	0.272,0.222	-0.066	-6.6	6.6
315	ENSG00000085382	HACE1	6	-	104833041	104833173	104843222	104843298	104796928	104797025	104849141	104849246	315	7,4	4,6	3,4	7,7	149	205	0.174823	0.795063	0.707,0.478	0.371,0.44	0.187	18.7	18.7
3893	ENSG00000163694	RBM47	4	-	40594257	40594360	40629395	40629507	40542522	40544506	40630462	40630621	3893	87,59	3,0	78,58	2,4	185	176	0.175061	0.795063	0.965,1.0	0.974,0.932	0.029	2.9	2.9
5344	ENSG00000178773	CPNE7	16	+	89591169	89591260	89593965	89594158	89591006	89591058	89595366	89595603	5344	135129	14,14	167204	9,17	164	266	0.1751	0.795063	0.94,0.937	0.968,0.951	-0.021	-2.1	2.1
6877	ENSG00000100722	ZC3H14	14	+	88577984	88578140	88596733	88596808	88575839	88575940	88601923	88602083	6877	570368	87,81	491447	116,93	229	148	0.175195	0.795063	0.809,0.746	0.732,0.756	0.034	3.4	3.4
9449	ENSG00000141696	P3H4	17	-	41807858	41808004	41809737	41809834	41806795	41806879	41810862	41811034	9449	77,65	167140	134127	225229	170	219	0.175206	0.795063	0.373,0.374	0.434,0.417	-0.052	-5.2	5.2
955	ENSG00000153113	CAST	5	+	96740037	96740118	96741265	96741358	96737848	96737947	96741493	96741809	955	343184	377229	195127	242205	154	166	0.175128	0.795063	0.495,0.464	0.465,0.4	0.047	4.7	4.7
4982	ENSG00000111300	NAA25	12	-	112033232	112033379	112039228	112039339	112029549	112029653	112040480	112040578	4982	27,34	59,59	53,43	68,69	184	220	0.175325	0.795204	0.354,0.408	0.482,0.427	-0.074	-7.4	7.4
10091	ENSG00000143224	PPOX	1	+	161167367	161167486	161167994	161168127	161167099	161167234	161168992	161169183	10091	19,13	22,15	12,21	31,30	192	206	0.176098	0.798305	0.481,0.482	0.293,0.429	0.12	12	12
2306	ENSG00000171204	TMEM126B	11	+	85629131	85629203	85631144	85631316	85628596	85628688	85631686	85631808	2306	11,4	344181	3,2	173120	145	245	0.176187	0.798307	0.051,0.036	0.028,0.027	0.016	1.6	1.6
4339	ENSG00000154723	ATP5J	21	-	25733214	25733360	25734332	25734398	25729630	25729801	25734852	25734904	4339	17,17	7,3	23,11	9,9	139	219	0.176329	0.798547	0.793,0.899	0.801,0.658	0.117	11.7	11.7
6213	ENSG00000105953	OGDH	7	+	44618823	44618934	44622805	44622875	44606594	44606653	44624316	44624565	6213	9,12	1,0	10,13	0,3	184	143	0.176508	0.798956	0.875,1.0	1.0,0.771	0.052	5.2	5.2
138	ENSG00000273345	CTD-2410N18.4	5	-	134308573	134308727	134312291	134312380	134308137	134308466	134319357	134319497	138	3,0	10,7	2,2	4,5	162	227	0.176619	0.799055	0.296,0.0	0.412,0.359	-0.237	-23.7	23.7
539	ENSG00000101639	CEP192	18	+	13113585	13113705	13116373	13116503	13104983	13105079	13117584	13117643	539	37,30	28,29	24,24	35,25	193	203	0.176865	0.799763	0.582,0.521	0.419,0.502	0.091	9.1	9.1
805	ENSG00000137878	GCOM1	15	+	57661449	57661533	57674967	57675068	57639439	57639545	57684401	57684674	805	1,2	2,6	1,3	1,3	157	174	0.177153	0.800666	0.357,0.27	0.526,0.526	-0.213	-21.3	21.3
9350	ENSG00000125695	RP11-51F16.8	17	-	63707246	63707418	63710490	63710614	63706634	63706739	63710727	63710836	9350	79,35	78,41	50,54	63,82	197	245	0.177286	0.800862	0.557,0.515	0.497,0.45	0.063	6.3	6.3
4689	ENSG00000114956	DGUOK	2	+	73950600	73950732	73957124	73957240	73946718	73946906	73958145	73958245	4689	58,43	126,89	45,42	82,58	205	189	0.177779	0.801786	0.298,0.308	0.336,0.4	-0.065	-6.5	6.5
5072	ENSG00000144331	ZNF385B	2	-	179628407	179628488	179728236	179728286	179544826	179544969	179769502	179769802	5072	17,5	1,1	17,19	3,2	123	154	0.177905	0.801786	0.955,0.862	0.876,0.922	0.009	0.9	0.9
6351	ENSG00000266173	STRADA	17	-	63717074	63717154	63723297	63723326	63714005	63714108	63726637	63726695	6351	2,3	0,0	1,0	0,2	102	153	0.177873	0.801786	1.0,1.0	1.0,0.0	0.5	50	50
7185	ENSG00000166801	FAM111A	11	+	59143496	59143695	59144808	59144896	59143082	59143304	59145826	59145856	7185	102,46	19,8	44,53	19,10	272	161	0.177646	0.801786	0.761,0.773	0.578,0.758	0.099	9.9	9.9
9734	ENSG00000148090	AUH	9	-	91297983	91298076	91325317	91325404	91296020	91296077	91355882	91355970	9734	119,91	133,93	83,88	117114	160	166	0.177937	0.801786	0.481,0.504	0.424,0.445	0.058	5.8	5.8
10085	ENSG00000172366	FAM195A	16	+	647416	647544	647782	647884	642119	642249	648119	648474	10085	189154	216175	252303	268256	201	175	0.178325	0.802309	0.432,0.434	0.45,0.508	-0.046	-4.6	4.6
2005	ENSG00000095906	NUBP2	16	+	1786536	1786655	1787676	1787831	1782931	1783036	1787940	1788051	2005	108,76	176153	79122	203242	192	228	0.178214	0.802309	0.422,0.371	0.316,0.374	0.051	5.1	5.1
4669	ENSG00000196295	AC005154.6	7	-	30576563	30576710	30579005	30579128	30568832	30568989	30579230	30579314	4669	6,7	12,5	4,9	4,3	196	220	0.178293	0.802309	0.359,0.611	0.529,0.771	-0.165	-16.5	16.5
8249	ENSG00000125970	RALY	20	+	34031521	34031604	34072065	34072330	33993645	33994131	34073562	34073635	8249	216159	1401920	198215	10401101	156	338	0.17841	0.802309	0.25,0.272	0.292,0.297	-0.033	-3.3	3.3
8039	ENSG00000124783	SSR1	6	-	7295384	7295485	7297922	7298001	7289675	7289931	7298746	7298823	8039	342254	109,82	247262	95106	152	174	0.178519	0.802396	0.782,0.78	0.749,0.739	0.037	3.7	3.7
[truncated: 6,986 more rows]
