# Supplementary material for: KDM7A and KDM1A inhibition suppresses tumour promoting pathways in prostate cancer
Source: Mol Oncol. 2026 Mar 23:10.1002/1878-0261.70238. Online ahead of print. doi: 10.1002/1878-0261.70238 (PMC13398633; doi:10.1002/1878-0261.70238)
Supplement: Supplementary file 33 — Table S22. Alternative splicing events data for C4‐2 vehicle compared to TCE‐5002 treatment in the presence of R1881, for 5′SS (5′SS = 5′ splice site, significant splicing events FDR‐corrected P value < 0.05, highlighted in yellow). [file MOL2-9999-0-s014.xlsx]

## Sheet: summary
############################# MATS Report #############################
======================================================================
EventType	NumEvents.JC.only	SigEvents.JC.only	NumEvents.JC+readsOnTarget	SigEvents.JC+readsOnTarget
======================================================================
SE	50357	1712 (906:806)	51924	2005 (1106:899)
MXE	8168	281 (145:136)	8525	285 (141:144)
A5SS	16012	312 (148:164)	16067	339 (172:167)
A3SS	22041	231 (116:115)	22062	260 (134:126)
RI	6740	149 (67:82)	6785	254 (133:121)
======================================================================
################# Report Legend ################
EventType: Type of AS event
	SE: Skipped exon
	MXE: Mutually exclusive exon
	A5SS: Alternative 5' splice site
	A3SS: Alternative 3' splice site
	RI: Retained intron

## Sheet: A5SS
ID	GeneID	geneSymbol	chr	strand	longExonStart_0base	longExonEnd	shortES	shortEE	flankingES	flankingEE	ID	IC_SAMPLE_1	SC_SAMPLE_1	IC_SAMPLE_2	SC_SAMPLE_2	IncFormLen	SkipFormLen	PValue	FDR	IncLevel1	IncLevel2	IncLevelDifference	dPSI	Abs dPSI
14128	ENSG00000239523	MYLK-AS1	3	+	123585646	123585801	123585646	123585794	123629490	123629681	14128	2,2	0,0	0,0	1,5	80	73	3.14871e-10	1.68634e-06	1.0,1.0	0.0,0.0	1	100	100
12248	ENSG00000249141	RP11-514O12.4	6	-	166955466	166955627	166955483	166955627	166952487	166952548	12248	1,2	0,0	0,0	3,3	90	73	4.91015e-10	1.97228e-06	1.0,1.0	0.0,0.0	1	100	100
13353	ENSG00000149554	CHEK1	11	+	125626001	125626170	125626001	125626029	125626748	125626833	13353	0,0	2,1	1,1	0,0	214	73	3.37401e-09	6.26768e-06	0.0,0.0	1.0,1.0	-1	-100	100
355	ENSG00000015153	YAF2	12	-	42212421	42212484	42212443	42212484	42210547	42210680	355	0,0	3,1	1,1	0,0	95	73	4.0944e-09	6.26768e-06	0.0,0.0	1.0,1.0	-1	-100	100
3331	ENSG00000139842	CUL4A	13	+	113210283	113210374	113210283	113210337	113218944	113219048	3331	2,2	0,0	0,0	1,1	110	73	7.34104e-09	9.07295e-06	1.0,1.0	0.0,0.0	1	100	100
13371	ENSG00000145592	RPL37	5	-	40834171	40834265	40834175	40834265	40832102	40832573	13371	1,1	0,0	0,0	1,2	77	73	1.07853e-08	1.08305e-05	1.0,1.0	0.0,0.0	1	100	100
3196	ENSG00000141002	TCF25	16	+	89910292	89910356	89910292	89910351	89910590	89910663	3196	1,1	0,0	0,0	1,2	78	73	1.07073e-08	1.08305e-05	1.0,1.0	0.0,0.0	1	100	100
9451	ENSG00000074966	TXK	4	-	48089640	48089824	48089749	48089824	48086465	48086637	9451	0,0	1,1	1,1	0,0	182	73	1.50706e-08	1.34522e-05	0.0,0.0	1.0,1.0	-1	-100	100
18043	ENSG00000148090	AUH	9	-	91327499	91327703	91327607	91327703	91325317	91325404	18043	7,6	0,0	1,0	3,1	181	73	1.76545e-09	4.72757e-06	1.0,1.0	0.119,0.0	0.941	94.1	94.1
15975	ENSG00000213213	CCDC183	9	+	136807280	136807352	136807280	136807346	136807571	136807741	15975	1,3	0,0	0,1	1,3	79	73	1.36856e-07	8.14396e-05	1.0,1.0	0.0,0.235	0.883	88.3	88.3
14607	ENSG00000145741	BTF3	5	+	73499115	73499201	73499115	73499184	73502487	73502601	14607	3,0	6,2	7,2	0,0	90	73	3.99112e-09	6.26768e-06	0.289,0.0	1.0,1.0	-0.856	-85.6	85.6
7371	ENSG00000250151	ARPC4-TTLL3	3	+	9793081	9793181	9793081	9793174	9797658	9797777	7371	1,0	2,1	1,1	0,0	80	73	1.40893e-05	0.00279472	0.313,0.0	1.0,1.0	-0.844	-84.4	84.4
11599	ENSG00000228794	LINC01128	1	+	827820	827853	827820	827849	829002	829104	11599	0,1	1,2	3,1	0,0	77	73	1.65932e-05	0.00306741	0.0,0.322	1.0,1.0	-0.839	-83.9	83.9
2857	ENSG00000122386	ZNF205	16	+	3112660	3112879	3112660	3112876	3113416	3113487	2857	0,0	2,2	2,2	1,0	76	73	2.56177e-07	0.000132774	0.0,0.0	0.658,1.0	-0.829	-82.9	82.9
10418	ENSG00000163689	C3orf67	3	-	58913697	58913864	58913707	58913864	58884544	58884709	10418	2,1	1,0	0,0	5,1	83	73	3.62865e-05	0.00534639	0.638,1.0	0.0,0.0	0.819	81.9	81.9
13115	ENSG00000229970	AC007128.1	7	+	8340998	8341226	8340998	8341113	8343124	8343290	13115	3,0	2,1	8,5	0,0	186	73	0.000162641	0.0137534	0.371,0.0	1.0,1.0	-0.815	-81.5	81.5
11437	ENSG00000078319	PMS2P1	7	-	100335205	100335428	100335332	100335428	100332441	100332581	11437	3,1	3,2	4,2	0,0	200	73	5.03235e-08	3.36895e-05	0.267,0.154	1.0,1.0	-0.789	-78.9	78.9
18147	ENSG00000206149	HERC2P9	15	+	28641169	28641312	28641169	28641226	28641429	28641581	18147	1,0	2,1	7,7	1,0	159	73	6.80367e-07	0.000277024	0.187,0.0	0.763,1.0	-0.788	-78.8	78.8
3129	ENSG00000137806	NDUFAF1	15	-	41402467	41402519	41402490	41402519	41396486	41397140	3129	1,1	0,0	0,1	1,1	96	73	0.00101488	0.0488205	1.0,1.0	0.0,0.432	0.784	78.4	78.4
3356	ENSG00000183010	PYCR1	17	-	81937192	81937239	81937233	81937239	81936735	81936861	3356	1,2	4,3	1,4	0,0	114	73	3.10538e-09	6.26768e-06	0.138,0.299	1.0,1.0	-0.781	-78.1	78.1
617	ENSG00000116521	SCAMP3	1	-	155256641	155256791	155256655	155256791	155255978	155256419	617	0,2	4,2	4,2	0,0	87	73	2.05191e-08	1.56991e-05	0.0,0.456	1.0,1.0	-0.772	-77.2	77.2
13469	ENSG00000105717	PBX4	19	-	19570585	19570833	19570686	19570833	19570108	19570299	13469	4,5	0,0	7,3	5,7	174	73	1.87422e-08	1.50566e-05	1.0,1.0	0.37,0.152	0.739	73.9	73.9
4679	ENSG00000173275	ZNF449	X	+	135348753	135348884	135348753	135348837	135349109	135349314	4679	10,1	11,3	5,5	0,0	120	73	8.7379e-08	5.39968e-05	0.356,0.169	1.0,1.0	-0.738	-73.8	73.8
8665	ENSG00000114850	SSR3	3	-	156548804	156548998	156548865	156548998	156544307	156544439	8665	0,1	3,3	10,6	0,2	134	73	4.97219e-07	0.00022675	0.0,0.154	1.0,0.62	-0.733	-73.3	73.3
4588	ENSG00000255571	MIR9-3HG	15	+	89388503	89388746	89388503	89388581	89389344	89389482	4588	4,5	0,0	4,0	1,2	238	73	8.63364e-05	0.00943651	1.0,1.0	0.551,0.0	0.724	72.4	72.4
18805	ENSG00000257556	RP11-44N21.1	14	+	105093608	105093820	105093608	105093720	105095539	105095699	18805	0,3	2,1	1,3	0,0	173	73	0.000142025	0.0124476	0.0,0.559	1.0,1.0	-0.72	-72	72
2621	ENSG00000085719	CPNE3	8	+	86514561	86514722	86514561	86514661	86515461	86515499	2621	0,7	1,3	7,1	0,0	134	73	0.000394731	0.024482	0.0,0.56	1.0,1.0	-0.72	-72	72
16697	ENSG00000180178	FAR2P1	2	-	130034678	130034831	130034711	130034831	130034309	130034377	16697	1,0	2,1	2,6	0,2	106	73	8.5845e-05	0.00943651	0.256,0.0	1.0,0.674	-0.709	-70.9	70.9
8172	ENSG00000175866	BAIAP2	17	+	81057335	81057526	81057335	81057373	81057880	81057967	8172	5,1	2,2	4,4	0,0	226	73	7.06061e-06	0.00155401	0.447,0.139	1.0,1.0	-0.707	-70.7	70.7
8496	ENSG00000172243	CLEC7A	12	-	10126570	10127845	10127746	10127845	10125296	10125448	8496	3,5	0,0	17,6	2,1	1249	73	2.91509e-05	0.00463096	1.0,1.0	0.332,0.26	0.704	70.4	70.4
15501	ENSG00000240800	ATP8A2P1	10	+	37309096	37309328	37309096	37309180	37314377	37314441	15501	1,1	0,0	4,4	2,5	221	73	5.24551e-09	7.0233e-06	1.0,1.0	0.398,0.209	0.697	69.7	69.7
17367	ENSG00000178802	MPI	15	+	74890041	74890201	74890041	74890089	74891378	74891579	17367	4,3	7,3	4,15	0,1	185	73	7.06914e-07	0.000277024	0.184,0.283	1.0,0.855	-0.694	-69.4	69.4
6562	ENSG00000086205	FOLH1	11	-	49204228	49204452	49204326	49204452	49200254	49200441	6562	4,2	0,0	0,4	3,1	171	73	6.00114e-06	0.00139102	1.0,1.0	0.0,0.631	0.684	68.4	68.4
13122	ENSG00000135720	DYNC1LI2	16	-	66724661	66724780	66724669	66724780	66723600	66723822	13122	4,4	0,0	0,4	3,2	81	73	7.51447e-06	0.00163155	1.0,1.0	0.0,0.643	0.678	67.8	67.8
8272	ENSG00000213639	PPP1CB	2	+	28751675	28751859	28751675	28751783	28752037	28752176	8272	3,4	4,3	2,2	0,0	149	73	7.62199e-08	4.8985e-05	0.269,0.395	1.0,1.0	-0.668	-66.8	66.8
6203	ENSG00000227354	RBM26-AS1	13	+	79406347	79406582	79406347	79406477	79412681	79412907	6203	3,2	2,2	3,2	0,0	178	73	1.37275e-05	0.00279189	0.381,0.291	1.0,1.0	-0.664	-66.4	66.4
17369	ENSG00000172113	NME6	3	-	48300430	48300634	48300526	48300634	48298426	48298523	17369	8,3	1,0	3,1	2,4	169	73	3.79835e-05	0.00534639	0.776,1.0	0.393,0.097	0.643	64.3	64.3
7082	ENSG00000124496	TRERF1	6	-	42362946	42363079	42362996	42363079	42300637	42300749	7082	4,4	1,1	0,1	3,4	123	73	8.27213e-06	0.00174879	0.704,0.704	0.0,0.129	0.639	63.9	63.9
11632	ENSG00000137501	SYTL2	11	-	85724031	85727967	85727895	85727967	85720857	85720959	11632	109,69	4,2	119,84	0,0	3937	73	2.32587e-07	0.000124566	0.336,0.39	1.0,1.0	-0.637	-63.7	63.7
2650	ENSG00000149179	C11orf49	11	+	47137315	47137560	47137315	47137497	47137644	47137729	2650	1,4	2,2	1,1	0,0	136	73	4.76033e-05	0.0062692	0.212,0.518	1.0,1.0	-0.635	-63.5	63.5
10863	ENSG00000131848	ZSCAN5A	19	-	56314619	56314839	56314680	56314839	56313282	56313384	10863	3,3	0,1	1,0	1,2	134	73	5.73719e-06	0.00136973	1.0,0.62	0.353,0.0	0.634	63.4	63.4
15385	ENSG00000071462	WBSCR22	7	+	73683766	73683946	73683766	73683923	73686635	73686731	15385	3,4	0,3	1,0	2,1	96	73	0.000505375	0.0288963	1.0,0.503	0.275,0.0	0.614	61.4	61.4
5283	ENSG00000124508	BTN2A2	6	+	26383125	26383299	26383125	26383181	26383791	26383915	5283	9,7	5,0	2,3	12,8	191	73	0.000670791	0.0362882	0.408,1.0	0.06,0.125	0.611	61.1	61.1
14980	ENSG00000170471	RALGAPB	20	+	38495778	38495894	38495778	38495855	38497352	38497516	14980	0,1	1,3	2,1	0,1	112	73	0.000154683	0.0131497	0.0,0.178	1.0,0.395	-0.609	-60.9	60.9
9093	ENSG00000139220	PPFIA2	12	-	81311959	81312168	81312159	81312168	81299300	81299382	9093	5,1	0,0	2,8	4,1	273	73	1.11953e-06	0.000391033	1.0,1.0	0.118,0.681	0.601	60.1	60.1
13388	ENSG00000196935	SRGAP1	12	+	63989909	63990072	63989909	63989964	64016949	64017012	13388	33,9	4,0	5,3	5,3	181	73	0.000241111	0.0174502	0.769,1.0	0.287,0.287	0.598	59.8	59.8
12616	ENSG00000103245	NARFL	16	-	739909	740103	740021	740103	739642	739738	12616	1,5	0,1	6,5	8,6	185	73	0.000975148	0.0473344	1.0,0.664	0.228,0.247	0.595	59.5	59.5
7702	ENSG00000196531	NACA	12	-	56724668	56724863	56724825	56724863	56724451	56724523	7702	6,7	3,3	2,13	0,0	230	73	1.4686e-06	0.000453768	0.388,0.425	1.0,1.0	-0.594	-59.4	59.4
3341	ENSG00000183010	PYCR1	17	-	81937233	81937300	81937257	81937300	81936735	81936861	3341	4,3	1,3	0,0	6,10	97	73	6.94685e-07	0.000277024	0.751,0.429	0.0,0.0	0.59	59	59
2218	ENSG00000116750	UCHL5	1	-	193059315	193059521	193059412	193059521	193051753	193051817	2218	5,2	0,1	0,3	7,3	170	73	7.5528e-05	0.00879354	1.0,0.462	0.0,0.3	0.581	58.1	58.1
18542	ENSG00000259065	RP5-1021I20.1	14	+	73787359	73787561	73787359	73787518	73789026	73789116	18542	2,3	2,2	1,1	0,0	116	73	9.50284e-05	0.0101148	0.386,0.486	1.0,1.0	-0.564	-56.4	56.4
14931	ENSG00000152556	PFKM	12	+	48106105	48106252	48106105	48106137	48107364	48107455	14931	2,8	1,0	2,1	3,3	188	73	9.80406e-05	0.010309	0.437,1.0	0.206,0.115	0.558	55.8	55.8
14467	ENSG00000085733	CTTN	11	+	70417012	70417198	70417012	70417140	70419745	70419856	14467	5,2	5,1	2,9	0,0	131	73	5.08059e-07	0.00022675	0.358,0.527	1.0,1.0	-0.557	-55.7	55.7
760	ENSG00000153006	SREK1IP1	5	-	64764974	64765121	64765044	64765121	64754314	64754362	760	2,5	5,1	3,1	0,0	143	73	4.87807e-06	0.00120578	0.17,0.719	1.0,1.0	-0.555	-55.5	55.5
18749	ENSG00000173715	C11orf80	11	+	66801030	66801197	66801030	66801161	66803994	66804194	18749	1,0	3,3	5,3	2,1	109	73	4.57362e-05	0.00617516	0.183,0.0	0.626,0.668	-0.555	-55.5	55.5
4623	ENSG00000166562	SEC11C	18	+	59148064	59148231	59148064	59148223	59149512	59149622	4623	4,1	5,1	5,3	0,0	81	73	5.79708e-06	0.00136973	0.419,0.474	1.0,1.0	-0.553	-55.3	55.3
17688	ENSG00000266714	MYO15B	17	+	75605863	75606049	75605863	75606021	75610165	75610259	17688	1,0	1,2	2,3	0,2	101	73	0.000432495	0.0258323	0.42,0.0	1.0,0.52	-0.55	-55	55
4847	ENSG00000186020	ZNF529	19	-	36573042	36573252	36573139	36573252	36572332	36572392	4847	4,4	2,1	0,0	6,3	170	73	1.43418e-06	0.000451822	0.462,0.632	0.0,0.0	0.547	54.7	54.7
12703	ENSG00000166224	SGPL1	10	+	70815960	70816185	70815960	70816118	70816810	70816880	12703	6,1	1,3	6,3	0,0	140	73	0.000206721	0.0155205	0.758,0.148	1.0,1.0	-0.547	-54.7	54.7
18182	ENSG00000166803	KIAA0101	15	-	64387446	64387684	64387460	64387684	64380957	64381038	18182	2,3	0,0	2,1	2,1	87	73	0.000413916	0.0251909	1.0,1.0	0.456,0.456	0.544	54.4	54.4
17933	ENSG00000179958	DCTPP1	16	-	30429558	30429800	30429588	30429800	30429056	30429167	17933	1,1	0,0	4,1	1,3	103	73	0.000320173	0.0211697	1.0,1.0	0.739,0.191	0.535	53.5	53.5
1299	ENSG00000198721	ECI2	6	-	4135311	4135557	4135407	4135557	4133552	4133711	1299	6,5	0,0	1,10	3,1	169	73	0.000284663	0.0195907	1.0,1.0	0.126,0.812	0.531	53.1	53.1
692	ENSG00000164182	NDUFAF2	5	+	61045523	61045616	61045523	61045604	61073124	61073214	692	1,3	2,1	0,0	5,1	85	73	0.000572608	0.0319448	0.3,0.72	0.0,0.0	0.51	51	51
13678	ENSG00000101400	SNTA1	20	-	33412185	33412426	33412295	33412426	33408700	33408888	13678	4,10	0,0	3,12	2,3	183	73	1.48312e-05	0.002906	1.0,1.0	0.374,0.615	0.506	50.6	50.6
3707	ENSG00000120137	PANK3	5	-	168578633	168578874	168578836	168578874	168568645	168568998	3707	0,1	2,0	2,1	0,0	276	73	0.000180108	0.0144579	0.0,1.0	1.0,1.0	-0.5	-50	50
8307	ENSG00000170638	TRABD	22	+	50185917	50186045	50185917	50186005	50193026	50193093	8307	0,1	2,1	2,1	0,1	113	73	0.00018011	0.0144579	0.0,0.392	1.0,0.392	-0.5	-50	50
15741	ENSG00000184640	2009-09-01	17	+	77286306	77286534	77286306	77286441	77307140	77307197	15741	2,0	1,2	2,2	0,1	166	73	0.000750463	0.0395334	0.468,0.0	1.0,0.468	-0.5	-50	50
17671	ENSG00000174943	KCTD13	16	-	29911660	29911867	29911814	29911867	29911477	29911557	17671	6,4	0,0	0,8	5,0	227	73	0.000810646	0.0410114	1.0,1.0	0.0,1.0	0.5	50	50
10896	ENSG00000112855	HARS2	5	+	140691794	140692017	140691794	140691937	140693590	140693665	10896	8,2	0,0	0,2	4,0	153	73	0.000930114	0.0454229	1.0,1.0	0.0,1.0	0.5	50	50
10273	ENSG00000176261	ZBTB8OS	1	-	32650424	32650550	32650428	32650550	32634767	32634792	10273	6,4	5,3	1,0	9,4	77	73	1.75547e-05	0.00306741	0.532,0.558	0.095,0.0	0.498	49.8	49.8
4909	ENSG00000162244	RPL29	3	-	51995662	51995815	51995778	51995815	51995424	51995469	4909	7,4	2,2	10,5	0,0	189	73	0.000169241	0.0139446	0.575,0.436	1.0,1.0	-0.495	-49.5	49.5
13399	ENSG00000128626	MRPS12	19	+	38930943	38931064	38930943	38930988	38931275	38931861	13399	6,3	2,2	16,9	0,0	149	73	0.000222394	0.0164664	0.595,0.424	1.0,1.0	-0.491	-49.1	49.1
3340	ENSG00000183010	PYCR1	17	-	81937210	81937300	81937257	81937300	81936735	81936861	3340	2,7	1,3	0,3	6,10	120	73	0.000396174	0.024482	0.549,0.587	0.0,0.154	0.491	49.1	49.1
15786	ENSG00000162407	PLPP3	1	-	56516888	56517006	56516925	56517006	56511975	56512152	15786	4,4	8,1	0,0	4,1	110	73	2.93993e-05	0.00463096	0.249,0.726	0.0,0.0	0.487	48.7	48.7
14407	ENSG00000100239	PPP6R2	22	+	50418866	50418989	50418866	50418979	50419345	50419453	14407	5,6	0,1	2,7	5,4	83	73	0.000135947	0.0120216	1.0,0.841	0.26,0.606	0.487	48.7	48.7
3101	ENSG00000110492	MDK	11	+	46381736	46381885	46381736	46381779	46382056	46382133	3101	3,4	1,0	1,2	1,2	179	73	0.000915974	0.0448687	0.55,1.0	0.29,0.29	0.485	48.5	48.5
2215	ENSG00000116750	UCHL5	1	-	193059289	193059521	193059412	193059521	193051753	193051817	2215	12,7	0,1	3,13	7,3	196	73	0.000136176	0.0120216	1.0,0.723	0.138,0.617	0.484	48.4	48.4
8620	ENSG00000188372	ZP3	7	+	76415014	76415224	76415014	76415044	76425051	76425276	8620	7,8	4,1	5,7	0,0	253	73	5.76519e-06	0.00136973	0.336,0.698	1.0,1.0	-0.483	-48.3	48.3
2198	ENSG00000055955	ITIH4	3	-	52818051	52818283	52818256	52818283	52816883	52817058	2198	17,16	4,4	4,12	0,0	278	73	6.06032e-06	0.00139102	0.527,0.512	1.0,1.0	-0.48	-48	48
9047	ENSG00000156990	RPUSD3	3	-	9843724	9843942	9843815	9843942	9843464	9843601	9047	6,12	3,4	6,13	0,0	164	73	2.67195e-06	0.000740175	0.471,0.572	1.0,1.0	-0.479	-47.9	47.9
9808	ENSG00000183474	GTF2H2C	5	+	69560222	69560403	69560222	69560242	69565099	69565188	9808	31,16	0,1	12,3	3,2	234	73	0.000132741	0.0119734	1.0,0.833	0.555,0.319	0.479	47.9	47.9
1301	ENSG00000198721	ECI2	6	-	4135114	4135459	4135407	4135459	4133552	4133711	1301	8,11	0,0	4,27	3,1	366	73	0.000335522	0.0215897	1.0,1.0	0.21,0.843	0.474	47.4	47.4
7565	ENSG00000070882	OSBPL3	7	-	24834086	24834736	24834485	24834736	24830767	24830905	7565	22,13	0,1	16,10	4,3	472	73	0.000154333	0.0131497	1.0,0.668	0.382,0.34	0.473	47.3	47.3
7272	ENSG00000115282	TTC31	2	+	74491480	74491672	74491480	74491666	74492003	74492051	7272	4,8	8,13	13,10	2,3	79	73	7.66309e-05	0.00885776	0.316,0.363	0.857,0.755	-0.467	-46.7	46.7
12704	ENSG00000166224	SGPL1	10	+	70815960	70816157	70815960	70816118	70816810	70816880	12704	5,2	1,3	7,2	0,0	112	73	0.000557836	0.0314482	0.765,0.303	1.0,1.0	-0.466	-46.6	46.6
10992	ENSG00000115459	ELMOD3	2	+	85355554	85355784	85355554	85355716	85356966	85357252	10992	15,13	0,1	10,6	4,5	141	73	1.6469e-05	0.00306741	1.0,0.871	0.564,0.383	0.462	46.2	46.2
287	ENSG00000148498	PARD3	10	-	34337274	34337426	34337277	34337426	34336198	34336243	287	3,4	5,3	6,4	1,0	76	73	0.000126015	0.0117714	0.366,0.562	0.852,1.0	-0.462	-46.2	46.2
14078	ENSG00000119650	IFT43	14	+	75985793	75986308	75985793	75985955	75988884	75988977	14078	26,27	3,5	20,14	0,0	426	73	1.00403e-06	0.000371479	0.598,0.481	1.0,1.0	-0.461	-46.1	46.1
16116	ENSG00000258924	CTB-96E2.3	17	+	28358313	28358468	28358313	28358356	28358915	28358989	16116	10,11	0,1	4,5	1,5	185	73	0.000121335	0.0116041	1.0,0.813	0.612,0.283	0.459	45.9	45.9
16794	ENSG00000136942	RPL35	9	-	124861708	124861915	124861874	124861915	124861418	124861555	16794	6,14	5,3	3,10	0,1	239	73	0.000940419	0.045787	0.268,0.588	1.0,0.753	-0.449	-44.9	44.9
13617	ENSG00000079332	SAR1A	10	-	70161578	70161702	70161599	70161702	70161003	70161069	13617	2,9	2,1	0,1	2,1	94	73	0.000543421	0.0307435	0.437,0.875	0.0,0.437	0.438	43.8	43.8
5350	ENSG00000198160	MIER1	1	+	66984571	66984652	66984571	66984592	66986402	66988619	5350	7,17	0,0	7,8	2,5	133	73	1.39335e-06	0.000451822	1.0,1.0	0.658,0.468	0.437	43.7	43.7
11232	ENSG00000205517	RGL3	19	-	11418506	11418573	11418532	11418573	11416835	11417059	11232	5,4	3,2	1,2	0,0	99	73	0.00014255	0.0124476	0.551,0.596	1.0,1.0	-0.426	-42.6	42.6
16245	ENSG00000101444	AHCY	20	-	34301746	34301948	34301757	34301948	34295394	34295585	16245	0,0	10,4	2,7	8,3	84	73	1.83237e-05	0.00316567	0.0,0.0	0.178,0.67	-0.424	-42.4	42.4
13979	ENSG00000106608	URGCP	7	-	43907011	43907242	43907193	43907242	43887789	43887816	13979	6,13	3,1	5,5	0,0	255	73	0.000477373	0.0277897	0.364,0.788	1.0,1.0	-0.424	-42.4	42.4
1147	ENSG00000076650	GPATCH1	19	+	33112485	33112613	33112485	33112579	33113766	33113903	1147	7,3	5,1	10,9	0,0	107	73	4.74953e-06	0.00119235	0.489,0.672	1.0,1.0	-0.419	-41.9	41.9
13291	ENSG00000228340	MIR646HG	20	+	60154406	60154506	60154406	60154501	60180834	60180913	13291	1,0	6,8	7,3	3,7	78	73	0.000114309	0.0112004	0.135,0.0	0.686,0.286	-0.418	-41.8	41.8
10991	ENSG00000115459	ELMOD3	2	+	85355554	85355716	85355554	85355598	85356966	85357252	10991	25,17	10,3	21,24	0,0	191	73	3.25409e-07	0.000158435	0.489,0.684	1.0,1.0	-0.413	-41.3	41.3
6195	ENSG00000238058	RP11-432J22.2	9	+	135908681	135908865	135908681	135908788	135909378	135909486	6195	20,13	5,6	13,14	0,0	150	73	1.35543e-06	0.000451822	0.661,0.513	1.0,1.0	-0.413	-41.3	41.3
10317	ENSG00000108506	INTS2	17	-	61927921	61928016	61927934	61928016	61926351	61926662	10317	6,11	8,7	0,2	4,10	86	73	0.000375262	0.0236445	0.389,0.572	0.0,0.145	0.408	40.8	40.8
5007	ENSG00000148303	RPL7A	9	+	133348251	133348408	133348251	133348388	133348921	133349042	5007	1,0	9,5	2,6	4,3	93	73	0.000109434	0.0109893	0.08,0.0	0.282,0.611	-0.407	-40.7	40.7
655	ENSG00000184436	THAP7	22	-	21001706	21001911	21001717	21001911	21000646	21001411	655	4,1	0,0	3,3	1,3	84	73	0.000788841	0.040644	1.0,1.0	0.723,0.465	0.406	40.6	40.6
4276	ENSG00000107864	CPEB3	10	-	92192476	92192636	92192545	92192636	92180962	92181019	4276	11,3	19,7	12,9	4,3	142	73	0.000608796	0.0334237	0.229,0.181	0.607,0.607	-0.402	-40.2	40.2
6873	ENSG00000214063	TSPAN4	11	+	842940	843050	842940	843045	847200	847300	6873	4,1	0,0	2,8	2,3	78	73	0.000153945	0.0131497	1.0,1.0	0.483,0.714	0.401	40.1	40.1
6624	ENSG00000106028	SSBP1	7	+	141738599	141738678	141738599	141738619	141739123	141739190	6624	10,7	3,3	7,3	0,0	132	73	2.20214e-05	0.0036856	0.648,0.563	1.0,1.0	-0.395	-39.5	39.5
9946	ENSG00000139926	FRMD6	14	+	51701055	51701159	51701055	51701135	51702511	51702588	9946	1,5	0,1	1,0	0,4	97	73	0.000912515	0.0448687	1.0,0.79	1.0,0.0	0.395	39.5	39.5
2016	ENSG00000197045	GMFB	14	-	54481407	54481458	54481408	54481458	54480873	54480957	2016	5,4	0,0	3,5	2,3	74	73	0.000188069	0.0146684	1.0,1.0	0.597,0.622	0.391	39.1	39.1
3351	ENSG00000183010	PYCR1	17	-	81937227	81937257	81937233	81937257	81936735	81936861	3351	6,6	4,3	2,7	0,0	79	73	1.71848e-05	0.00306741	0.581,0.649	1.0,1.0	-0.385	-38.5	38.5
12318	ENSG00000137822	TUBGCP4	15	+	43401715	43403799	43401715	43401850	43404412	43404552	12318	163104	0,0	145144	2,5	2022	73	2.28684e-06	0.000656118	1.0,1.0	0.724,0.51	0.383	38.3	38.3
9899	ENSG00000214021	TTLL3	3	+	9817644	9818920	9817644	9817759	9820545	9820741	9899	207113	0,0	125127	9,2	1234	73	1.41096e-06	0.000451822	1.0,1.0	0.451,0.79	0.379	37.9	37.9
18283	ENSG00000117308	GALE	1	-	23799859	23800119	23800035	23800119	23799365	23799436	18283	21,9	1,0	23,26	8,4	249	73	0.000190422	0.0147092	0.86,1.0	0.457,0.656	0.373	37.3	37.3
17382	ENSG00000112739	PRPF4B	6	+	4062556	4062760	4062556	4062633	4063073	4063119	17382	36,25	14,10	41,30	4,1	200	73	0.000133393	0.0119734	0.484,0.477	0.789,0.916	-0.372	-37.2	37.2
4904	ENSG00000162244	RPL29	3	-	51995662	51995814	51995764	51995814	51995424	51995469	4904	7,4	4,1	9,5	1,0	175	73	0.000915681	0.0448687	0.422,0.625	0.79,1.0	-0.372	-37.2	37.2
4331	ENSG00000127870	RNF6	13	-	26221620	26221842	26221822	26221842	26221252	26221330	4331	19,13	3,2	9,6	0,0	275	73	0.000167417	0.0138846	0.627,0.633	1.0,1.0	-0.37	-37	37
10990	ENSG00000115459	ELMOD3	2	+	85355554	85355784	85355554	85355598	85356966	85357252	10990	40,29	10,3	27,25	0,0	259	73	1.55752e-06	0.000472165	0.53,0.732	1.0,1.0	-0.369	-36.9	36.9
15384	ENSG00000071462	WBSCR22	7	+	73683766	73684000	73683766	73683946	73686635	73686731	15384	5,12	3,2	7,8	0,0	127	73	0.0001152	0.0112177	0.489,0.775	1.0,1.0	-0.368	-36.8	36.8
5097	ENSG00000183426	NPIPA1	16	+	14951433	14951536	14951433	14951507	14951614	14952056	5097	19,6	1,0	10,7	4,4	102	73	6.23513e-05	0.00770614	0.931,1.0	0.641,0.556	0.367	36.7	36.7
4895	ENSG00000072682	P4HA2	5	-	132226696	132227221	132226931	132227221	132218544	132218644	4895	13,10	0,1	19,10	3,4	308	73	0.000891205	0.0443988	1.0,0.703	0.6,0.372	0.365	36.5	36.5
17430	ENSG00000177200	CHD9	16	+	53307680	53307953	53307680	53307905	53308685	53308854	17430	9,19	0,0	7,11	4,2	121	73	1.75498e-05	0.00306741	1.0,1.0	0.514,0.768	0.359	35.9	35.9
8746	ENSG00000106400	ZNHIT1	7	+	101218318	101221796	101218318	101218485	101222603	101222774	8746	412304	5,2	278302	13,11	3384	73	0.00038137	0.0239354	0.64,0.766	0.316,0.372	0.359	35.9	35.9
10987	ENSG00000115459	ELMOD3	2	+	85355554	85355896	85355554	85355598	85356966	85357252	10987	57,48	10,3	47,32	0,0	371	73	2.00377e-06	0.000585355	0.529,0.759	1.0,1.0	-0.356	-35.6	35.6
6614	ENSG00000106028	SSBP1	7	+	141738602	141738681	141738602	141738619	141739123	141739190	6614	15,7	3,3	6,3	0,0	135	73	4.62502e-05	0.00619251	0.73,0.558	1.0,1.0	-0.356	-35.6	35.6
14179	ENSG00000188917	TRMT2B	X	-	101051250	101051733	101051643	101051733	101042041	101042312	14179	37,40	6,3	37,47	0,1	466	73	8.28461e-05	0.00937386	0.491,0.676	1.0,0.88	-0.356	-35.6	35.6
6005	ENSG00000095564	BTAF1	10	+	91959064	91959282	91959064	91959154	91959784	91959880	6005	94,86	54,38	263176	25,21	201	73	3.65707e-13	2.93791e-09	0.387,0.451	0.793,0.753	-0.354	-35.4	35.4
6108	ENSG00000111358	GTF2H3	12	+	123659429	123659583	123659429	123659475	123659794	123659930	6108	10,13	3,2	6,7	0,0	181	73	9.50602e-05	0.0101148	0.573,0.724	1.0,1.0	-0.352	-35.2	35.2
4330	ENSG00000127870	RNF6	13	-	26221644	26221842	26221822	26221842	26221252	26221330	4330	20,12	3,2	10,4	0,0	251	73	0.000234244	0.0170298	0.66,0.636	1.0,1.0	-0.352	-35.2	35.2
7337	ENSG00000131470	PSMC3IP	17	-	42573818	42574210	42574195	42574210	42573477	42573623	7337	36,11	0,0	49,40	5,3	450	73	1.71054e-05	0.00306741	1.0,1.0	0.614,0.684	0.351	35.1	35.1
4829	ENSG00000143575	HAX1	1	+	154272886	154273048	154272886	154272985	154273335	154273534	4829	21,8	3,4	10,10	0,0	136	73	2.49914e-05	0.00409731	0.79,0.518	1.0,1.0	-0.346	-34.6	34.6
3492	ENSG00000130731	C16orf13	16	-	635517	635774	635611	635774	634714	634797	3492	19,14	11,6	50,59	7,4	167	73	0.000198862	0.0152472	0.43,0.505	0.757,0.866	-0.344	-34.4	34.4
2800	ENSG00000089063	TMEM230	20	-	5111495	5111605	5111499	5111605	5109331	5109445	2800	0,0	6,3	3,4	9,5	77	73	3.42787e-05	0.00509959	0.0,0.0	0.24,0.431	-0.336	-33.6	33.6
3561	ENSG00000005801	ZNF195	11	-	3370942	3371070	3370974	3371070	3361742	3361889	3561	0,0	2,7	2,5	4,5	105	73	2.81064e-05	0.00456146	0.0,0.0	0.258,0.41	-0.334	-33.4	33.4
17045	ENSG00000005889	ZFX	X	+	24151690	24151858	24151690	24151800	24152719	24152830	17045	0,1	7,10	6,2	6,2	131	73	8.07999e-05	0.00920718	0.0,0.053	0.358,0.358	-0.331	-33.1	33.1
11603	ENSG00000127184	COX7C	5	+	86619352	86619878	86619352	86619499	86620667	86620766	11603	45,39	0,1	29,32	5,2	452	73	0.000204889	0.0154552	1.0,0.863	0.484,0.721	0.329	32.9	32.9
5315	ENSG00000143578	CREB3L4	1	+	153968309	153968381	153968309	153968361	153968521	153968682	5315	2,5	0,0	8,5	1,4	93	73	0.000290932	0.0198068	1.0,1.0	0.863,0.495	0.321	32.1	32.1
16066	ENSG00000071894	CPSF1	8	-	144398966	144399202	144399127	144399202	144398778	144398868	16066	2,2	13,7	5,18	5,5	234	73	0.000174213	0.014281	0.046,0.082	0.238,0.529	-0.32	-32	32
18192	ENSG00000154134	ROBO3	11	+	124877518	124877752	124877518	124877658	124878583	124878796	18192	24,23	9,5	27,27	1,1	167	73	0.000185494	0.0145382	0.538,0.668	0.922,0.922	-0.319	-31.9	31.9
10612	ENSG00000050426	LETMD1	12	+	51052091	51052246	51052091	51052207	51053777	51053860	10612	13,17	20,9	12,14	78,63	112	73	6.8234e-05	0.00812086	0.298,0.552	0.091,0.127	0.316	31.6	31.6
9446	ENSG00000144589	STK11IP	2	+	219614475	219614689	219614475	219614546	219615093	219615341	9446	6,8	13,9	13,20	5,6	216	73	0.000800883	0.0410114	0.135,0.231	0.468,0.53	-0.316	-31.6	31.6
6192	ENSG00000238058	RP11-432J22.2	9	+	135908681	135908919	135908681	135908788	135909378	135909486	6192	38,30	5,6	31,29	0,0	204	73	2.66762e-06	0.000740175	0.731,0.641	1.0,1.0	-0.314	-31.4	31.4
11473	ENSG00000196684	HSH2D	19	+	16153042	16153208	16153042	16153204	16154398	16154491	11473	6,8	3,3	11,13	0,0	77	73	8.36904e-05	0.00940318	0.655,0.717	1.0,1.0	-0.314	-31.4	31.4
15244	ENSG00000255717	SNHG1	11	-	62853341	62853590	62853551	62853590	62853074	62853115	15244	128134	246146	210183	74,45	283	73	0	0	0.118,0.191	0.423,0.512	-0.313	-31.3	31.3
13355	ENSG00000166801	FAM111A	11	+	59144808	59144900	59144808	59144896	59145826	59145856	13355	3,3	8,5	0,0	2,2	77	73	9.98116e-05	0.0104135	0.262,0.363	0.0,0.0	0.313	31.3	31.3
13894	ENSG00000189403	HMGB1	13	-	30464160	30464310	30464167	30464310	30463530	30463694	13894	20,17	8,7	10,18	0,0	80	73	1.04043e-06	0.000371479	0.695,0.689	1.0,1.0	-0.308	-30.8	30.8
4375	ENSG00000188549	C15orf52	15	-	40337723	40337893	40337766	40337893	40336558	40337446	4375	16,13	5,4	23,32	0,1	116	73	1.56927e-05	0.0030016	0.668,0.672	1.0,0.953	-0.306	-30.6	30.6
6588	ENSG00000105202	FBL	19	-	39837958	39838091	39838060	39838091	39837710	39837843	6588	15,9	4,1	4,4	0,0	175	73	0.000131515	0.0119734	0.61,0.79	1.0,1.0	-0.3	-30	30
2295	ENSG00000132406	TMEM128	4	-	4247600	4248212	4248105	4248212	4246201	4246343	2295	82,66	11,6	35,36	15,14	578	73	0.000225307	0.0165297	0.485,0.581	0.228,0.245	0.296	29.6	29.6
12166	ENSG00000148187	MRRF	9	+	122285168	122285946	122285168	122285287	122286038	122286166	12166	195129	13,6	404342	1,4	732	73	8.98233e-07	0.000343617	0.599,0.682	0.976,0.895	-0.295	-29.5	29.5
2322	ENSG00000144120	TMEM177	2	+	119679166	119679617	119679166	119679225	119680831	119682118	2322	12,11	3,3	3,4	8,5	465	73	0.000728373	0.038623	0.386,0.365	0.056,0.112	0.291	29.1	29.1
2847	ENSG00000160055	TMEM234	1	-	32221796	32222013	32221866	32222013	32221130	32221197	2847	25,14	22,19	2,0	15,12	143	73	5.88086e-07	0.000255372	0.367,0.273	0.064,0.0	0.288	28.8	28.8
5937	ENSG00000053747	LAMA3	18	+	23758834	23758954	23758834	23758894	23763404	23763523	5937	2,4	0,0	3,8	0,6	133	73	0.000816808	0.0410114	1.0,1.0	1.0,0.423	0.288	28.8	28.8
18571	ENSG00000177082	WDR73	15	-	84645972	84646348	84646183	84646348	84645470	84645836	18571	109,61	45,19	78107	8,12	284	73	7.76914e-06	0.00166436	0.384,0.452	0.715,0.696	-0.287	-28.7	28.7
12034	ENSG00000116754	SRSF11	1	+	70231858	70232006	70231858	70231975	70232267	70232377	12034	48,29	19,11	49,34	57,46	104	73	1.5323e-05	0.00296619	0.639,0.649	0.376,0.342	0.285	28.5	28.5
7460	ENSG00000116209	TMEM59	1	-	54053285	54053504	54053355	54053504	54047266	54047372	7460	31,27	15,17	35,31	85,56	143	73	1.29545e-06	0.000442851	0.513,0.448	0.174,0.22	0.284	28.4	28.4
13499	ENSG00000100429	HDAC10	22	-	50247691	50247930	50247889	50247930	50246874	50246966	13499	56,35	20,18	108172	12,27	271	73	9.81687e-05	0.010309	0.43,0.344	0.708,0.632	-0.283	-28.3	28.3
5872	ENSG00000174227	PIGG	4	+	521055	521302	521055	521249	521659	521941	5872	16,14	5,4	13,13	0,1	126	73	0.000247164	0.0176838	0.65,0.67	1.0,0.883	-0.281	-28.1	28.1
17608	ENSG00000196576	PLXNB2	22	-	50294718	50294778	50294725	50294778	50289516	50290597	17608	23,29	26,23	34,42	8,13	80	73	0.000128851	0.0119668	0.447,0.535	0.795,0.747	-0.28	-28	28
7832	ENSG00000146414	SHPRH	6	-	145910415	145910636	145910447	145910636	145894884	145894977	7832	5,2	5,8	0,0	14,8	105	73	5.22287e-05	0.00666091	0.41,0.148	0.0,0.0	0.279	27.9	27.9
2138	ENSG00000225138	CTD-2228K2.7	5	+	477805	477975	477805	477849	479781	480216	2138	24,18	1,0	17,20	5,2	199	73	0.000477216	0.0277897	0.898,1.0	0.555,0.786	0.278	27.8	27.8
3291	ENSG00000049283	EPN3	17	+	50532724	50532985	50532724	50532844	50536028	50536199	3291	85,66	1,1	46,60	12,5	214	73	1.15355e-05	0.00237617	0.967,0.957	0.567,0.804	0.276	27.6	27.6
13532	ENSG00000180376	CCDC66	3	+	56557227	56557263	56557227	56557253	56558845	56558910	13532	5,2	10,6	0,0	8,9	83	73	4.86264e-05	0.00635187	0.305,0.227	0.0,0.0	0.266	26.6	26.6
6623	ENSG00000106028	SSBP1	7	+	141738599	141738699	141738599	141738619	141739123	141739190	6623	25,13	3,3	7,5	0,0	153	73	0.000113642	0.0112004	0.799,0.674	1.0,1.0	-0.263	-26.3	26.3
14337	ENSG00000108561	C1QBP	17	-	5435920	5436037	5435968	5436037	5434664	5434966	14337	24,11	6,2	26,19	0,0	121	73	1.40847e-05	0.00279472	0.707,0.768	1.0,1.0	-0.262	-26.2	26.2
15813	ENSG00000173531	MST1	3	-	49686946	49687067	49686950	49687067	49686683	49686802	15813	13,16	8,6	9,20	1,1	77	73	0.000505107	0.0288963	0.606,0.717	0.895,0.95	-0.261	-26.1	26.1
1519	ENSG00000148362	C9orf142	9	+	136992639	136992704	136992639	136992700	136993052	136993243	1519	6,12	2,4	8,9	0,0	77	73	0.000282345	0.0195536	0.74,0.74	1.0,1.0	-0.26	-26	26
18723	ENSG00000172432	GTPBP2	6	-	43627168	43627353	43627278	43627353	43626921	43626948	18723	30,15	88,41	14,10	6,10	183	73	0.00103314	0.049397	0.12,0.127	0.482,0.285	-0.26	-26	26
11257	ENSG00000156253	RWDD2B	21	-	29008239	29008621	29008394	29008621	29007760	29008123	11257	57,53	37,31	56,44	14,8	228	73	0.000334425	0.0215897	0.33,0.354	0.562,0.638	-0.258	-25.8	25.8
14848	ENSG00000281398	SNHG4	5	+	139279050	139279149	139279050	139279129	139279934	139280059	14848	0,0	12,3	8,4	11,18	93	73	3.82669e-05	0.00534639	0.0,0.0	0.363,0.149	-0.256	-25.6	25.6
13879	ENSG00000245750	DRAIC	15	+	69561722	69562017	69561722	69561780	69563115	69563302	13879	45,31	3,3	4,9	0,0	310	73	0.00031878	0.0211697	0.779,0.709	1.0,1.0	-0.256	-25.6	25.6
7338	ENSG00000131470	PSMC3IP	17	-	42574138	42574210	42574195	42574210	42573477	42573623	7338	20,5	0,0	24,17	5,3	130	73	4.44554e-05	0.0060531	1.0,1.0	0.729,0.761	0.255	25.5	25.5
6612	ENSG00000106028	SSBP1	7	+	141738602	141738944	141738602	141738619	141739123	141739190	6612	73,35	3,3	12,7	0,0	398	73	0.000179333	0.0144579	0.817,0.682	1.0,1.0	-0.25	-25	25
6633	ENSG00000106028	SSBP1	7	+	141738606	141738998	141738606	141738619	141739123	141739190	6633	86,40	3,3	16,10	0,0	452	73	0.00018087	0.0144579	0.822,0.683	1.0,1.0	-0.248	-24.8	24.8
1326	ENSG00000146205	ANO7	2	+	241201297	241201524	241201297	241201355	241202193	241202304	1326	3,3	4,2	0,0	4,10	242	73	0.000469644	0.0276402	0.184,0.312	0.0,0.0	0.248	24.8	24.8
18795	ENSG00000172888	ZNF621	3	+	40524877	40525274	40524877	40525038	40525778	40525864	18795	31,32	1,0	31,28	3,3	309	73	0.000982217	0.047534	0.88,1.0	0.709,0.688	0.242	24.2	24.2
16815	ENSG00000129071	MBD4	3	-	129436442	129437308	129436460	129437308	129434061	129434133	16815	8,6	6,0	7,1	0,0	91	73	0.00104837	0.0496879	0.517,1.0	1.0,1.0	-0.242	-24.2	24.2
6075	ENSG00000078114	NEBL	10	-	20823190	20823300	20823207	20823300	20819423	20819516	6075	8,0	7,6	0,0	6,7	90	73	0.000676929	0.0364974	0.481,0.0	0.0,0.0	0.24	24	24
15266	ENSG00000175324	LSM1	8	-	38176501	38176730	38176696	38176730	38171964	38172033	15266	50,36	6,2	28,18	0,0	268	73	4.72491e-05	0.0062692	0.694,0.831	1.0,1.0	-0.238	-23.8	23.8
3889	ENSG00000115541	HSPE1	2	+	197500745	197500918	197500745	197500886	197501073	197501129	3889	13,11	5,1	34,22	0,0	105	73	6.5544e-05	0.00789944	0.644,0.884	1.0,1.0	-0.236	-23.6	23.6
7571	ENSG00000011052	NME1-NME2	17	+	51153635	51153724	51153635	51153662	51154224	51154444	7571	1,5	19,11	10,14	12,12	135	73	0.00103609	0.049397	0.028,0.197	0.311,0.387	-0.236	-23.6	23.6
13028	ENSG00000173660	UQCRH	1	+	46309103	46309170	46309103	46309143	46310154	46310320	13028	1,0	13,8	4,2	5,8	100	73	0.000821507	0.0411189	0.053,0.0	0.369,0.154	-0.235	-23.5	23.5
12592	ENSG00000090621	PABPC4	1	-	39564422	39564542	39564470	39564542	39563835	39563922	12592	118,94	81,50	222272	48,60	121	73	1.44576e-08	1.34522e-05	0.468,0.531	0.736,0.732	-0.234	-23.4	23.4
2328	ENSG00000128602	SMO	7	+	129208758	129208936	129208758	129208851	129209288	129209397	2328	0,0	1,4	4,2	3,10	158	73	0.000786557	0.040644	0.0,0.0	0.381,0.085	-0.233	-23.3	23.3
2647	ENSG00000078487	ZCWPW1	7	-	100419001	100419189	100419110	100419189	100417065	100417183	2647	7,2	6,5	0,0	2,5	182	73	0.000108227	0.0109364	0.319,0.138	0.0,0.0	0.229	22.9	22.9
11671	ENSG00000135040	NAA35	9	+	85941181	85941405	85941181	85941273	85942154	85942283	11671	31,18	18,16	4,7	14,19	205	73	0.000166936	0.0138846	0.38,0.286	0.092,0.116	0.229	22.9	22.9
10781	ENSG00000100804	PSMB5	14	-	23027725	23027829	23027744	23027829	23025857	23026375	10781	2,5	11,8	0,0	2,9	92	73	0.000200126	0.0152472	0.126,0.332	0.0,0.0	0.229	22.9	22.9
3364	ENSG00000183010	PYCR1	17	-	81937241	81937300	81937257	81937300	81936747	81936861	3364	31,37	1,3	25,22	6,10	89	73	0.000486075	0.0281291	0.962,0.91	0.774,0.643	0.227	22.7	22.7
10042	ENSG00000198960	ARMCX6	X	-	101616638	101616766	101616671	101616766	101615117	101615760	10042	33,25	89,57	30,35	23,34	106	73	3.76698e-05	0.00534639	0.203,0.232	0.473,0.415	-0.226	-22.6	22.6
17460	ENSG00000273259	SERPINA3	14	+	94612296	94612447	94612296	94612443	94614433	94615084	17460	22,15	5,5	9,4	0,0	77	73	0.000114141	0.0112004	0.807,0.74	1.0,1.0	-0.226	-22.6	22.6
10232	ENSG00000269893	SNHG8	4	+	118278708	118278877	118278708	118278792	118279388	118279431	10232	443352	85,54	119163	72,55	158	73	2.16605e-05	0.00366337	0.707,0.751	0.433,0.578	0.224	22.4	22.4
8355	ENSG00000170296	GABARAP	17	-	7241767	7241819	7241777	7241819	7241600	7241679	8355	9,15	0,0	34,24	6,8	83	73	2.99634e-05	0.004674	1.0,1.0	0.833,0.725	0.221	22.1	22.1
7019	ENSG00000151445	VIPAS39	14	-	77435165	77435393	77435258	77435393	77434261	77434303	7019	9,14	20,10	3,3	21,28	166	73	0.000214053	0.0159802	0.165,0.381	0.059,0.045	0.221	22.1	22.1
4999	ENSG00000148303	RPL7A	9	+	133350242	133350414	133350242	133350392	133350596	133350727	4999	22,23	4,8	38,25	2,0	95	73	0.000189594	0.0147092	0.809,0.688	0.936,1.0	-0.22	-22	22
11952	ENSG00000174365	SNHG11	20	+	38446886	38447076	38446886	38446948	38447465	38447623	11952	27,26	5,1	11,22	0,0	201	73	0.000153779	0.0131497	0.662,0.904	1.0,1.0	-0.217	-21.7	21.7
11769	ENSG00000117616	RSRP1	1	-	25244176	25245301	25245149	25245301	25243549	25243633	11769	166141	1,0	280188	6,5	1046	73	0.000183453	0.0145199	0.921,1.0	0.765,0.724	0.216	21.6	21.6
15265	ENSG00000175324	LSM1	8	-	38176552	38176730	38176696	38176730	38171964	38172033	15265	47,33	6,2	24,16	0,0	217	73	8.47687e-05	0.00943651	0.725,0.847	1.0,1.0	-0.214	-21.4	21.4
3516	ENSG00000152520	PAN3	13	+	28239556	28240037	28239556	28239696	28256291	28256539	3516	86,36	6,2	78,54	0,1	414	73	0.000254194	0.0180714	0.717,0.76	1.0,0.905	-0.214	-21.4	21.4
1885	ENSG00000124120	TTPAL	20	+	44484336	44484530	44484336	44484428	44486595	44486706	1885	35,34	7,5	26,40	2,0	175	73	0.000774412	0.0402669	0.676,0.739	0.844,1.0	-0.214	-21.4	21.4
833	ENSG00000232093	RP11-307C12.11	1	-	155045955	155046118	155045959	155046118	155045190	155045853	833	0,1	23,10	5,10	29,16	77	73	7.27791e-05	0.00853534	0.0,0.087	0.14,0.372	-0.213	-21.3	21.3
18391	ENSG00000104177	MYEF2	15	-	48152046	48152284	48152233	48152284	48151873	48151942	18391	49,36	73,39	72,53	32,23	260	73	3.23046e-06	0.000865065	0.159,0.206	0.387,0.393	-0.208	-20.8	20.8
12830	ENSG00000106327	TFR2	7	-	100628072	100628306	100628223	100628306	100627906	100627974	12830	25,16	0,0	27,41	2,4	224	73	0.000513667	0.0292663	1.0,1.0	0.815,0.77	0.208	20.8	20.8
3348	ENSG00000183010	PYCR1	17	-	81937179	81937239	81937233	81937239	81936735	81936861	3348	29,21	4,3	18,22	0,0	127	73	0.000262235	0.0184795	0.806,0.801	1.0,1.0	-0.196	-19.6	19.6
12649	ENSG00000135912	TTLL4	2	+	218747596	218747738	218747596	218747725	218748104	218748227	12649	0,1	15,8	4,5	13,11	86	73	0.000374094	0.0236445	0.0,0.096	0.207,0.278	-0.195	-19.5	19.5
12037	ENSG00000161509	GRIN2C	17	-	74851565	74851691	74851576	74851691	74850555	74850767	12037	0,0	23,17	6,6	16,33	84	73	1.68404e-05	0.00306741	0.0,0.0	0.246,0.136	-0.191	-19.1	19.1
17341	ENSG00000160710	ADAR	1	-	154590183	154590409	154590261	154590409	154589756	154589928	17341	214181	78,52	116,94	14,13	151	73	5.26505e-05	0.00666091	0.57,0.627	0.8,0.778	-0.191	-19.1	19.1
10140	ENSG00000141756	FKBP10	17	+	41819529	41820049	41819529	41819675	41820268	41820461	10140	202162	139,97	324445	82114	447	73	1.00731e-09	3.23689e-06	0.192,0.214	0.392,0.389	-0.188	-18.8	18.8
16020	ENSG00000012171	SEMA3B	3	+	50271087	50271181	50271087	50271177	50271360	50271480	16020	20,18	7,2	10,14	0,0	77	73	0.0001046	0.0107045	0.73,0.895	1.0,1.0	-0.188	-18.8	18.8
9589	ENSG00000131051	RBM39	20	-	35740483	35740597	35740524	35740597	35738967	35739017	9589	80,48	161115	64,61	60,54	114	73	8.66298e-06	0.00180764	0.241,0.211	0.406,0.42	-0.187	-18.7	18.7
7054	ENSG00000198176	TFDP1	13	+	113637817	113637896	113637817	113637884	113640119	113641470	7054	49,36	2,5	53,65	22,17	85	73	0.000281225	0.0195536	0.955,0.861	0.674,0.767	0.187	18.7	18.7
908	ENSG00000169683	LRRC45	17	+	82029542	82029774	82029542	82029635	82030064	82030238	908	16,10	20,7	18,26	60105	212	73	0.000572171	0.0319448	0.216,0.33	0.094,0.079	0.187	18.7	18.7
4741	ENSG00000032219	ARID4A	14	+	58304943	58305013	58304943	58305009	58306021	58306112	4741	3,3	16,10	0,0	17,14	77	73	0.000714665	0.03811	0.151,0.221	0.0,0.0	0.186	18.6	18.6
10238	ENSG00000269893	SNHG8	4	+	118278754	118278877	118278754	118278792	118279106	118279137	10238	445349	11,4	119163	28,9	158	73	1.71435e-06	0.000510083	0.949,0.976	0.663,0.893	0.184	18.4	18.4
11985	ENSG00000173801	JUP	17	-	41786565	41786698	41786587	41786698	41771646	41771862	11985	5,5	50,29	10,19	27,30	95	73	0.000392335	0.024482	0.071,0.117	0.222,0.327	-0.181	-18.1	18.1
8285	ENSG00000136603	SKIL	3	+	170384599	170384765	170384599	170384627	170390222	170390464	8285	87,49	3,6	85,44	0,0	211	73	6.47804e-05	0.00789944	0.909,0.739	1.0,1.0	-0.176	-17.6	17.6
11515	ENSG00000075089	ACTR6	12	+	100205675	100205757	100205675	100205744	100207662	100207786	11515	34,17	55,62	11,6	87,54	86	73	0.000167649	0.0138846	0.344,0.189	0.097,0.086	0.175	17.5	17.5
9708	ENSG00000256500	RP11-73M18.2	14	+	103679407	103679545	103679407	103679518	103685637	103685924	9708	30,32	1,0	33,29	6,5	100	73	7.91436e-05	0.00908286	0.956,1.0	0.801,0.809	0.173	17.3	17.3
18419	ENSG00000169016	E2F6	2	-	11450007	11450126	11450011	11450126	11447755	11447774	18419	0,0	26,15	7,1	16,17	77	73	0.000131363	0.0119734	0.0,0.0	0.293,0.053	-0.173	-17.3	17.3
3143	ENSG00000013573	DDX11	12	+	31101832	31101982	31101832	31101841	31102242	31102311	3143	47,34	0,0	52,45	4,3	214	73	0.000329798	0.0215897	1.0,1.0	0.816,0.837	0.173	17.3	17.3
15270	ENSG00000175324	LSM1	8	-	38175815	38176716	38176696	38176716	38171964	38172033	15270	264219	6,2	256229	0,0	954	73	6.58607e-05	0.00789944	0.771,0.893	1.0,1.0	-0.168	-16.8	16.8
6473	ENSG00000105778	AVL9	7	+	32570019	32570166	32570019	32570154	32573198	32573418	6473	21,15	63,50	3,4	64,57	85	73	4.28248e-06	0.00109217	0.223,0.205	0.039,0.057	0.166	16.6	16.6
14503	ENSG00000214655	ZSWIM8	10	+	73796773	73797019	73796773	73797014	73797112	73797271	14503	1,1	45,48	9,2	18,34	78	73	0.000246792	0.0176838	0.02,0.019	0.319,0.052	-0.166	-16.6	16.6
2030	ENSG00000172046	USP19	3	-	49116720	49116943	49116726	49116943	49116484	49116607	2030	2,3	35,36	12,8	28,36	79	73	0.00104718	0.0496879	0.05,0.071	0.284,0.17	-0.166	-16.6	16.6
567	ENSG00000110514	MADD	11	+	47295495	47295606	47295495	47295579	47295896	47296055	567	0,1	23,36	2,7	14,15	100	73	7.16389e-05	0.0084634	0.0,0.02	0.094,0.254	-0.164	-16.4	16.4
16632	ENSG00000110321	EIF4G2	11	-	10801660	10802209	10802048	10802209	10800961	10801087	16632	22161561	361269	12391196	101107	461	73	2.04978e-07	0.000113565	0.493,0.479	0.66,0.639	-0.163	-16.3	16.3
16424	ENSG00000196262	PPIA	7	+	44798747	44798904	44798747	44798814	44799246	44799277	16424	287189	158,84	257190	68,46	163	73	3.16332e-05	0.00475001	0.449,0.502	0.629,0.649	-0.163	-16.3	16.3
6592	ENSG00000158290	CUL4B	X	-	120561310	120561440	120561371	120561440	120560082	120560625	6592	10,4	16,16	0,1	11,10	134	73	0.00018027	0.0144579	0.254,0.12	0.0,0.052	0.161	16.1	16.1
15977	ENSG00000197381	ADARB1	21	+	45222017	45223577	45222017	45222107	45225546	45226560	15977	492336	6,3	311461	0,1	1543	73	0.000312942	0.0210009	0.795,0.841	1.0,0.956	-0.16	-16	16
7011	ENSG00000138798	EGF	4	+	109959311	109959461	109959311	109959437	109960866	109960989	7011	4,3	12,11	0,1	21,14	97	73	0.000709226	0.0379838	0.201,0.17	0.0,0.051	0.16	16	16
8599	ENSG00000172771	EFCAB12	3	-	129408644	129408858	129408689	129408858	129404248	129404403	8599	33,16	6,1	19,33	0,0	118	73	0.000132647	0.0119734	0.773,0.908	1.0,1.0	-0.159	-15.9	15.9
17080	ENSG00000106771	TMEM245	9	-	109090910	109091155	109090921	109091155	109087172	109087342	17080	11,7	36,28	1,1	24,23	84	73	0.000201183	0.0152472	0.21,0.178	0.035,0.036	0.159	15.9	15.9
18459	ENSG00000132676	DAP3	1	+	155689090	155689243	155689090	155689174	155709772	155709824	18459	191120	133,95	93,85	168112	142	73	3.8741e-06	0.00100395	0.425,0.394	0.222,0.281	0.158	15.8	15.8
10330	ENSG00000095059	DHPS	19	-	12680149	12680325	12680195	12680325	12679800	12679922	10330	45,35	3,6	121104	0,0	119	73	6.17042e-06	0.00139634	0.902,0.782	1.0,1.0	-0.158	-15.8	15.8
5723	ENSG00000111666	CHPT1	12	+	101726293	101726497	101726293	101726404	101728900	101729074	5723	330214	411226	708469	406270	166	73	2.64169e-08	1.84539e-05	0.261,0.294	0.434,0.433	-0.156	-15.6	15.6
1593	ENSG00000041880	PARP3	3	+	51945852	51946062	51945852	51945939	51946165	51946261	1593	11,12	18,18	1,4	18,27	196	73	0.000114326	0.0112004	0.185,0.199	0.02,0.052	0.156	15.6	15.6
3547	ENSG00000129968	ABHD17A	19	-	1878663	1880115	1879920	1880115	1877507	1877687	3547	143162	31,21	88175	54,81	1330	73	4.70741e-07	0.000222453	0.202,0.297	0.082,0.106	0.155	15.5	15.5
16548	ENSG00000133704	IPO8	12	-	30631821	30632051	30631894	30632051	30628987	30630957	16548	42,37	45,38	35,21	76,58	146	73	0.000618265	0.0336734	0.318,0.327	0.187,0.153	0.153	15.3	15.3
12365	ENSG00000136527	TRA2B	3	-	185931454	185931618	185931576	185931618	185926600	185926734	12365	49,22	89,51	43,32	31,32	195	73	0.000530685	0.030129	0.171,0.139	0.342,0.272	-0.152	-15.2	15.2
15997	ENSG00000182199	SHMT2	12	+	57230367	57230433	57230367	57230420	57230802	57231000	15997	9,4	32,28	0,0	2,3	86	73	0.000773201	0.0402669	0.193,0.108	0.0,0.0	0.15	15	15
8240	ENSG00000154723	ATP5J	21	-	25734852	25735030	25734988	25735030	25729630	25729801	8240	534373	64,43	878647	41,22	209	73	2.46327e-08	1.79897e-05	0.745,0.752	0.882,0.911	-0.148	-14.8	14.8
4095	ENSG00000163516	ANKZF1	2	+	219235473	219235613	219235473	219235585	219235707	219235875	4095	25,10	52,31	6,14	80,91	101	73	5.98422e-05	0.00745337	0.258,0.189	0.051,0.1	0.148	14.8	14.8
7335	ENSG00000131470	PSMC3IP	17	-	42574098	42574210	42574195	42574210	42573477	42573623	7335	50,16	0,0	63,43	5,3	170	73	0.000337562	0.021608	1.0,1.0	0.844,0.86	0.148	14.8	14.8
10236	ENSG00000269893	SNHG8	4	+	118278708	118279137	118278708	118278792	118279388	118279431	10236	22891645	85,54	776826	72,55	418	73	1.02346e-06	0.000371479	0.825,0.842	0.653,0.724	0.145	14.5	14.5
4185	ENSG00000272896	RP11-216L13.17	9	+	136791378	136791432	136791378	136791424	136791946	136792030	4185	15,12	99,56	25,25	51,63	81	73	0.000892564	0.0443988	0.12,0.162	0.306,0.263	-0.143	-14.3	14.3
16565	ENSG00000215472	RPL17-C18orf32	18	-	49491351	49491584	49491531	49491584	49490802	49490927	16565	126,80	0,1	140132	7,8	253	73	2.91138e-05	0.00463096	1.0,0.958	0.852,0.826	0.14	14	14
10614	ENSG00000050426	LETMD1	12	+	51048326	51048518	51048326	51048478	51049033	51049185	10614	11,4	26,18	2,1	38,21	113	73	0.000276145	0.0192905	0.215,0.126	0.033,0.03	0.139	13.9	13.9
16830	ENSG00000167257	RNF214	11	+	117238600	117239111	117238600	117238646	117239800	117239860	16830	281244	0,3	220204	9,4	538	73	0.000907515	0.0448687	1.0,0.917	0.768,0.874	0.138	13.8	13.8
15775	ENSG00000110107	PRPF19	11	-	60899025	60899215	60899148	60899215	60898861	60898931	15775	135112	212146	259353	238199	196	73	6.58819e-05	0.00789944	0.192,0.222	0.288,0.398	-0.136	-13.6	13.6
6924	ENSG00000270647	TAF15	17	+	35824077	35824198	35824077	35824099	35833906	35833941	6924	559358	55,36	453309	81,72	172	73	3.09661e-05	0.0046972	0.812,0.808	0.704,0.646	0.135	13.5	13.5
14543	ENSG00000171824	EXOSC10	1	-	11077329	11077443	11077364	11077443	11076841	11076948	14543	9,6	83,66	12,18	47,38	108	73	0.000335932	0.0215897	0.068,0.058	0.147,0.243	-0.132	-13.2	13.2
8982	ENSG00000105792	CFAP69	7	+	90277212	90277350	90277212	90277334	90279676	90279893	8982	0,0	8,7	0,7	10,16	89	73	0.000816338	0.0410114	0.0,0.0	0.0,0.264	-0.132	-13.2	13.2
12890	ENSG00000035681	NSMAF	8	-	58599731	58599870	58599749	58599870	58599231	58599363	12890	2,7	27,20	1,0	51,57	91	73	9.11492e-05	0.00989523	0.056,0.219	0.015,0.0	0.13	13	13
12790	ENSG00000131469	RPL27	17	+	42998433	42998565	42998433	42998532	42998748	42998830	12790	16,28	0,0	44,45	6,3	106	73	0.000339572	0.0216504	1.0,1.0	0.835,0.912	0.127	12.7	12.7
6057	ENSG00000122783	C7orf49	7	-	135170651	135170738	135170700	135170738	135168303	135169060	6057	99,54	1,2	76,78	9,9	122	73	0.000167243	0.0138846	0.983,0.942	0.835,0.838	0.126	12.6	12.6
12655	ENSG00000153914	SREK1	5	+	66162413	66162592	66162413	66162483	66163791	66163922	12655	408248	1,1	187170	12,10	182	73	4.29106e-09	6.26768e-06	0.994,0.99	0.862,0.872	0.125	12.5	12.5
5550	ENSG00000131381	RBSN	3	-	15085860	15086112	15085870	15086112	15084999	15085045	5550	31,15	6,1	9,17	0,0	83	73	0.00047638	0.0277897	0.82,0.93	1.0,1.0	-0.125	-12.5	12.5
5724	ENSG00000111666	CHPT1	12	+	101726293	101726517	101726293	101726404	101728900	101729074	5724	320204	411226	608407	406270	186	73	3.03272e-06	0.000825877	0.234,0.262	0.37,0.372	-0.123	-12.3	12.3
7697	ENSG00000059145	UNKL	16	-	1367091	1367349	1367241	1367349	1363204	1366395	7697	69,59	1,0	70,87	2,7	223	73	0.000760948	0.0398246	0.958,1.0	0.92,0.803	0.117	11.7	11.7
10544	ENSG00000092199	HNRNPC	14	-	21230957	21231072	21230996	21231072	21230318	21230366	10544	350291	508319	214200	520391	112	73	2.08169e-05	0.00355815	0.31,0.373	0.212,0.25	0.111	11.1	11.1
6675	ENSG00000142541	RPL13A	19	+	49489849	49490090	49489849	49489912	49490231	49490295	6675	704563	38,42	8551084	103128	251	73	0.000103563	0.0106663	0.843,0.796	0.707,0.711	0.111	11.1	11.1
2024	ENSG00000082269	FAM135A	6	+	70426527	70426751	70426527	70426532	70428303	70428419	2024	3,13	15,12	0,1	9,6	292	73	0.000492874	0.0283836	0.048,0.213	0.0,0.04	0.111	11.1	11.1
16907	ENSG00000268575	RP1-283E3.8	1	-	1722587	1722831	1722707	1722831	1721595	1721711	16907	6,4	100,58	29,26	81,57	193	73	9.41871e-09	1.08093e-05	0.022,0.025	0.119,0.147	-0.11	-11	11
13849	ENSG00000072778	ACADVL	17	+	7224479	7224722	7224479	7224552	7224808	7224884	13849	189177	1,0	214226	6,12	243	73	6.93964e-06	0.0015486	0.983,1.0	0.915,0.85	0.109	10.9	10.9
11801	ENSG00000165795	NDRG2	14	-	21019613	21019742	21019638	21019742	21019115	21019160	11801	1,1	40,33	7,13	44,54	98	73	5.26141e-05	0.00666091	0.018,0.022	0.106,0.152	-0.109	-10.9	10.9
241	ENSG00000110844	PRPF40B	12	+	49642926	49643020	49642926	49643016	49643222	49643397	241	1,1	60,57	10,10	62,74	77	73	1.75641e-05	0.00306741	0.016,0.016	0.133,0.114	-0.107	-10.7	10.7
11148	ENSG00000104129	DNAJC17	15	-	40774967	40775108	40775030	40775108	40774355	40774436	11148	5,5	17,26	1,0	30,33	136	73	0.000214833	0.0159802	0.136,0.094	0.018,0.0	0.106	10.6	10.6
14635	ENSG00000168612	ZSWIM1	20	+	45881240	45881418	45881240	45881261	45882532	45884398	14635	1,0	25,6	5,7	18,14	230	73	0.000294889	0.0199915	0.013,0.0	0.081,0.137	-0.103	-10.3	10.3
1608	ENSG00000137312	FLOT1	6	-	30741613	30741799	30741791	30741799	30741189	30741333	1608	316281	23,13	371398	9,7	251	73	0.000416071	0.0252265	0.8,0.863	0.923,0.943	-0.102	-10.2	10.2
2023	ENSG00000082269	FAM135A	6	+	70426527	70426760	70426527	70426532	70428303	70428419	2023	4,11	15,12	0,1	9,6	301	73	0.000562281	0.031588	0.061,0.182	0.0,0.039	0.102	10.2	10.2
8494	ENSG00000171202	TMEM126A	11	+	85654062	85654256	85654062	85654234	85655593	85655708	8494	130,83	15,12	168130	3,7	95	73	0.000200337	0.0152472	0.869,0.842	0.977,0.935	-0.101	-10.1	10.1
8432	ENSG00000196586	MYO6	6	+	75895230	75895362	75895230	75895260	75898372	75898411	8432	38,18	52,60	19,30	149124	175	73	0.000255878	0.018111	0.234,0.111	0.051,0.092	0.101	10.1	10.1
11385	ENSG00000116260	QSOX1	1	+	180196681	180196876	180196681	180196794	180197332	180198016	11385	112,86	7,6	143207	1,3	155	73	0.000486706	0.0281291	0.883,0.871	0.985,0.97	-0.101	-10.1	10.1
13149	ENSG00000109805	NCAPG	4	+	17840070	17840240	17840070	17840209	17840606	17840693	13149	7,5	36,25	1,0	17,17	104	73	0.000789253	0.040644	0.12,0.123	0.04,0.0	0.101	10.1	10.1
3903	ENSG00000175215	CTDSP2	12	-	57827533	57827590	57827551	57827590	57826995	57827097	3903	27,12	121,82	3,1	63,38	91	73	8.5616e-05	0.00943651	0.152,0.105	0.037,0.021	0.1	10	10
9330	ENSG00000167797	CDK2AP2	11	-	67507849	67508091	67508000	67508091	67507591	67507689	9330	185104	145116	72103	112193	224	73	0.000105778	0.0107566	0.294,0.226	0.173,0.148	0.1	10	10
9468	ENSG00000181444	ZNF467	7	-	149773007	149773219	149773107	149773219	149770878	149771074	9468	9,10	33,24	2,4	40,47	173	73	0.000412404	0.0251909	0.103,0.15	0.021,0.035	0.099	9.9	9.9
10873	ENSG00000152818	UTRN	6	+	144421877	144422033	144421877	144421970	144423548	144423626	10873	6,6	32,20	0,1	16,16	136	73	0.00081588	0.0410114	0.091,0.139	0.0,0.032	0.099	9.9	9.9
14163	ENSG00000114021	NIT2	3	+	100345584	100346255	100345584	100345678	100348802	100348881	14163	302241	8,1	324256	0,1	650	73	0.000582252	0.0323704	0.809,0.964	1.0,0.966	-0.096	-9.6	9.6
13507	ENSG00000166887	VPS39	15	-	42173712	42173852	42173722	42173852	42169723	42169866	13507	4,6	49,33	1,0	41,29	83	73	0.00102606	0.0492113	0.067,0.138	0.021,0.0	0.092	9.2	9.2
11383	ENSG00000116260	QSOX1	1	+	180196681	180196890	180196681	180196794	180197332	180198016	11383	130110	7,6	160231	1,3	169	73	0.000814948	0.0410114	0.889,0.888	0.986,0.971	-0.09	-9	9
11954	ENSG00000197601	FAR1	11	+	13711903	13712055	13711903	13712046	13712965	13713029	11954	25,11	130,98	3,4	118,79	82	73	3.79496e-05	0.00534639	0.146,0.091	0.022,0.043	0.086	8.6	8.6
9968	ENSG00000100796	PPP4R3A	14	-	91473018	91473135	91473032	91473135	91470836	91470995	9968	12,4	64,41	1,1	40,42	87	73	0.000288009	0.0196912	0.136,0.076	0.021,0.02	0.086	8.6	8.6
5426	ENSG00000174567	GOLT1A	1	-	204199194	204199258	204199199	204199258	204198159	204198496	5426	45,38	7,2	57,38	0,1	78	73	0.00081569	0.0410114	0.857,0.947	1.0,0.973	-0.085	-8.5	8.5
9334	ENSG00000130066	SAT1	X	+	23783767	23783927	23783767	23783883	23785327	23785429	9334	205142	330259	120103	346276	117	73	0.000614458	0.0335799	0.279,0.255	0.178,0.189	0.084	8.4	8.4
10785	ENSG00000186132	C2orf76	2	-	119317452	119317503	119317465	119317503	119311621	119311703	10785	12,3	58,46	1,2	82,68	86	73	0.000117069	0.0113209	0.149,0.052	0.01,0.024	0.083	8.3	8.3
11675	ENSG00000135040	NAA35	9	+	85977362	85977572	85977362	85977446	85978266	85978381	11675	22,8	54,23	2,5	37,30	199	73	0.000740227	0.0391224	0.13,0.113	0.019,0.058	0.083	8.3	8.3
18495	ENSG00000160218	TRAPPC10	21	+	44074323	44074556	44074323	44074470	44075038	44075153	18495	10,7	36,36	0,2	25,28	159	73	0.0003137	0.0210009	0.113,0.082	0.0,0.032	0.082	8.2	8.2
10191	ENSG00000100445	SDR39U1	14	-	24441673	24441795	24441677	24441795	24440782	24440926	10191	91,66	9,6	82129	2,0	77	73	3.69045e-05	0.00534639	0.906,0.912	0.975,1.0	-0.079	-7.9	7.9
3313	ENSG00000128463	EMC4	15	+	34225535	34225658	34225535	34225650	34227692	34227846	3313	40,30	215156	22,24	291288	81	73	9.34621e-05	0.0100782	0.144,0.148	0.064,0.07	0.079	7.9	7.9
9142	ENSG00000104960	PTOV1	19	+	49858056	49858245	49858056	49858114	49858548	49858637	9142	45,35	92,72	21,71	184218	204	73	0.000182275	0.0144981	0.149,0.148	0.039,0.104	0.077	7.7	7.7
6713	ENSG00000163374	YY1AP1	1	-	155672271	155672731	155672559	155672731	155670400	155670464	6713	15,27	68,49	33,32	39,36	361	73	0.000808756	0.0410114	0.043,0.1	0.146,0.152	-0.077	-7.7	7.7
6671	ENSG00000142541	RPL13A	19	+	49489849	49489967	49489849	49489912	49490231	49490295	6671	683551	38,42	8401049	103128	128	73	0.000101818	0.0105542	0.911,0.882	0.823,0.824	0.073	7.3	7.3
11828	ENSG00000061938	TNK2	3	-	195878434	195878592	195878445	195878592	195878252	195878347	11828	4,1	111,93	10,13	68155	84	73	0.000423422	0.0254798	0.03,0.009	0.113,0.068	-0.071	-7.1	7.1
8792	ENSG00000110025	SNX15	11	+	65032167	65032271	65032167	65032203	65032430	65032551	8792	6,7	42,35	2,0	44,47	141	73	0.000395774	0.024482	0.069,0.094	0.023,0.0	0.07	7	7
18065	ENSG00000164609	SLU7	5	-	160418595	160419081	160419022	160419081	160415124	160415310	18065	60,35	60,62	27,10	79,53	500	73	2.24833e-05	0.00372412	0.127,0.076	0.048,0.027	0.064	6.4	6.4
3161	ENSG00000204628	GNB2L1	5	-	181241486	181241639	181241491	181241639	181240215	181240327	3161	138106	14,7	254228	1,7	78	73	3.79572e-05	0.00534639	0.902,0.934	0.996,0.968	-0.064	-6.4	6.4
15677	ENSG00000169045	HNRNPH1	5	-	179616868	179617110	179617020	179617110	179616125	179616218	15677	815534	30,16	506590	6,6	225	73	0.000154285	0.0131497	0.898,0.915	0.965,0.97	-0.061	-6.1	6.1
11764	ENSG00000125676	THOC2	X	-	123620374	123620965	123620906	123620965	123619400	123619436	11764	189132	136,80	167208	240193	605	73	0.000326838	0.0215218	0.144,0.166	0.077,0.115	0.059	5.9	5.9
18669	ENSG00000089009	RPL6	12	-	112409405	112409614	112409586	112409614	112408419	112408656	18669	266197	371257	187155	425320	254	73	0.000419678	0.0253495	0.171,0.181	0.112,0.122	0.059	5.9	5.9
1536	ENSG00000141076	CIRH1A	16	+	69137800	69137977	69137800	69137885	69139824	69139914	1536	3,0	54,48	13,5	54,49	165	73	0.000247641	0.0176838	0.024,0.0	0.096,0.043	-0.058	-5.8	5.8
6578	ENSG00000109270	LAMTOR3	4	-	99894290	99894376	99894334	99894376	99893954	99894000	6578	2,0	89,70	13,2	68,57	117	73	0.000117669	0.0113209	0.014,0.0	0.107,0.021	-0.057	-5.7	5.7
18364	ENSG00000168522	FNTA	8	+	43077215	43080441	43077215	43077364	43083117	43083180	18364	930777	141,83	591495	148,92	3150	73	0.000233688	0.0170298	0.133,0.178	0.085,0.111	0.057	5.7	5.7
12600	ENSG00000169251	NMD3	3	+	161224929	161225064	161224929	161225018	161227246	161227343	12600	216138	4,8	174122	0,0	119	73	0.000753178	0.0395468	0.971,0.914	1.0,1.0	-0.057	-5.7	5.7
8053	ENSG00000149313	AASDHPPT	11	+	106077657	106077902	106077657	106077893	106079466	106079692	8053	9,11	191112	1,0	101,87	82	73	0.000125745	0.0117714	0.04,0.08	0.009,0.0	0.056	5.6	5.6
11467	ENSG00000175029	CTBP2	10	-	125110964	125111093	125110989	125111093	125038996	125039155	11467	15,8	138,89	3,0	77,64	98	73	0.00042778	0.025646	0.075,0.063	0.028,0.0	0.055	5.5	5.5
11144	ENSG00000141959	PFKL	21	+	44319350	44319415	44319350	44319411	44320083	44320147	11144	120,82	4,8	176225	3,0	77	73	0.000413698	0.0251909	0.966,0.907	0.982,1.0	-0.054	-5.4	5.4
15013	ENSG00000143420	ENSA	1	-	150627311	150627592	150627466	150627592	150625711	150625808	15013	113,94	378244	192182	320355	228	73	0.000436724	0.0259883	0.087,0.11	0.161,0.141	-0.052	-5.2	5.2
1283	ENSG00000148290	SURF1	9	-	133352056	133352142	133352060	133352142	133351804	133351982	1283	17,13	253152	10,1	303278	77	73	5.62397e-05	0.0070594	0.06,0.075	0.03,0.003	0.051	5.1	5.1
406	ENSG00000054148	PHPT1	9	+	136850012	136850560	136850012	136850137	136850754	136851022	406	420309	348244	209416	336441	496	73	0.000313444	0.0210009	0.151,0.157	0.084,0.122	0.051	5.1	5.1
11244	ENSG00000126756	UXT	X	-	47657182	47657285	47657204	47657285	47652080	47652144	11244	178121	1,1	191133	8,7	95	73	0.000599869	0.0332348	0.993,0.989	0.948,0.936	0.049	4.9	4.9
7044	ENSG00000120705	ETF1	5	-	138542704	138542936	138542832	138542936	138518691	138518867	7044	43,25	162131	8,16	174120	201	73	4.28285e-05	0.00588142	0.088,0.065	0.016,0.046	0.045	4.5	4.5
2473	ENSG00000234741	GAS5	1	-	173864483	173864704	173864674	173864704	173864256	173864304	2473	21921272	58,32	17881270	20,15	264	73	0.000124866	0.0117714	0.913,0.917	0.961,0.959	-0.045	-4.5	4.5
15526	ENSG00000120686	UFM1	13	+	38349998	38350227	38349998	38350055	38354238	38354296	15526	90,64	408209	20,36	345250	245	73	1.4445e-07	8.28887e-05	0.062,0.084	0.017,0.041	0.044	4.4	4.4
15159	ENSG00000174720	LARP7	4	+	112650463	112650604	112650463	112650582	112653076	112653236	15159	8,6	133,85	0,1	145,81	95	73	0.000605169	0.0334132	0.044,0.051	0.0,0.009	0.043	4.3	4.3
10802	ENSG00000143314	MRPL24	1	-	156740930	156741088	156741011	156741088	156738515	156738764	10802	4,6	111,92	11,34	117167	154	73	0.000319293	0.0211697	0.017,0.03	0.043,0.088	-0.042	-4.2	4.2
9612	ENSG00000178952	TUFM	16	-	28844274	28844334	28844313	28844334	28843949	28844101	9612	304237	19,3	463586	4,7	112	73	0.000285319	0.0195907	0.912,0.981	0.987,0.982	-0.038	-3.8	3.8
463	ENSG00000214517	PPME1	11	+	74250953	74251186	74250953	74251018	74251647	74251715	463	15,3	58,42	2,2	46,83	241	73	0.000335219	0.0215897	0.073,0.021	0.013,0.007	0.037	3.7	3.7
7050	ENSG00000120705	ETF1	5	-	138542633	138542936	138542832	138542936	138518691	138518867	7050	44,28	162131	11,15	174120	272	73	4.08856e-05	0.005663	0.068,0.054	0.017,0.032	0.036	3.6	3.6
7049	ENSG00000120705	ETF1	5	-	138542705	138542936	138542832	138542936	138518691	138518867	7049	37,21	162131	9,14	174120	200	73	0.000439799	0.0260747	0.077,0.055	0.019,0.041	0.036	3.6	3.6
16567	ENSG00000215472	RPL17-C18orf32	18	-	49492274	49492479	49492457	49492479	49491516	49491584	16567	370245	1235779	320287	19581697	256	73	2.87973e-07	0.000144589	0.079,0.082	0.045,0.046	0.035	3.5	3.5
6504	ENSG00000175390	EIF3F	11	+	7991780	7991971	7991780	7991851	7992083	7992163	6504	34,32	248170	11,22	236275	193	73	0.000129727	0.0119734	0.049,0.066	0.017,0.029	0.035	3.5	3.5
482	ENSG00000166451	CENPN	16	+	81014135	81014391	81014135	81014181	81017325	81017385	482	191111	692450	121136	1211927	283	73	1.63905e-08	1.38603e-05	0.066,0.06	0.025,0.036	0.033	3.3	3.3
12422	ENSG00000106052	TAX1BP1	7	+	27816348	27816490	27816348	27816394	27816889	27817058	12422	74,57	542257	46,33	493358	169	73	0.000913507	0.0448687	0.056,0.087	0.039,0.038	0.033	3.3	3.3
16568	ENSG00000215472	RPL17-C18orf32	18	-	49492257	49492479	49492457	49492479	49491516	49491584	16568	351235	1235779	302285	19581697	273	73	6.37525e-07	0.000269556	0.071,0.075	0.04,0.043	0.032	3.2	3.2
9087	ENSG00000204316	MRPL38	17	-	75904221	75904719	75904539	75904719	75902019	75902154	9087	35,24	106,81	11,25	119158	391	73	0.000333823	0.0215897	0.058,0.052	0.017,0.029	0.032	3.2	3.2
4450	ENSG00000135316	SYNCRIP	6	-	85622481	85622687	85622586	85622687	85619267	85619417	4450	756519	12,6	649479	0,0	178	73	0.000609519	0.0334237	0.963,0.973	1.0,1.0	-0.032	-3.2	3.2
15994	ENSG00000126226	PCID2	13	-	113208023	113208650	113208598	113208650	113200426	113200516	15994	55,41	95,55	15,35	112,61	648	73	0.000449873	0.0265739	0.061,0.077	0.015,0.061	0.031	3.1	3.1
9088	ENSG00000204316	MRPL38	17	-	75904225	75904719	75904539	75904719	75902019	75902154	9088	36,23	106,81	13,25	119158	387	73	0.000716328	0.03811	0.06,0.051	0.02,0.029	0.031	3.1	3.1
442	ENSG00000198755	RPL10A	6	+	35468946	35469285	35468946	35469027	35469380	35469529	442	877693	20621247	528780	23011792	331	73	0.000123733	0.0117634	0.086,0.109	0.048,0.088	0.029	2.9	2.9
7863	ENSG00000071553	ATP6AP1	X	+	154429047	154431657	154429047	154429174	154431829	154431904	7863	335233	100,84	221279	131137	2556	73	0.000994214	0.0479701	0.087,0.073	0.046,0.055	0.029	2.9	2.9
10468	ENSG00000181991	MRPS11	15	+	88467907	88469145	88467907	88468024	88472626	88472725	10468	116,68	122,73	57,51	124117	1194	73	4.99285e-05	0.00646937	0.055,0.054	0.027,0.026	0.028	2.8	2.8
7309	ENSG00000087191	PSMC5	17	+	63827478	63827684	63827478	63827514	63828137	63828209	7309	23,25	328249	36,70	287295	243	73	0.00013617	0.0120216	0.021,0.029	0.036,0.067	-0.027	-2.7	2.7
6998	ENSG00000142507	PSMB6	17	+	4796727	4796821	4796727	4796795	4797437	4797569	6998	22,24	475329	12,7	508371	99	73	0.000366914	0.0233012	0.033,0.051	0.017,0.014	0.026	2.6	2.6
3095	ENSG00000110492	MDK	11	+	46382586	46383193	46382586	46382748	46383468	46383806	3095	100,62	375291	114139	243358	518	73	0.000223511	0.0164732	0.036,0.029	0.062,0.052	-0.024	-2.4	2.4
2524	ENSG00000214265	RP11-701H24.9	15	+	24955033	24955062	24955033	24955036	24962113	24962209	2524	982741	26,17	989760	7,5	99	73	3.07438e-05	0.0046972	0.965,0.97	0.99,0.991	-0.023	-2.3	2.3
6874	ENSG00000214063	TSPAN4	11	+	862549	864352	862549	862741	864436	864511	6874	62,36	62,42	62,70	132169	1684	73	0.000265643	0.0186379	0.042,0.036	0.02,0.018	0.02	2	2
6673	ENSG00000142541	RPL13A	19	+	49489849	49489922	49489849	49489912	49490231	49490295	6673	27582240	38,42	34743903	103128	83	73	3.09892e-05	0.0046972	0.985,0.979	0.967,0.964	0.016	1.6	1.6
7595	ENSG00000122034	GTF3A	13	+	27432730	27432823	27432730	27432804	27434138	27434219	7595	28,5	540342	5,10	850579	92	73	0.000184558	0.0145357	0.04,0.011	0.005,0.014	0.016	1.6	1.6
13404	ENSG00000143761	ARF1	1	+	228082659	228082850	228082659	228082765	228097077	228097232	13404	59,56	13061028	17,23	11241024	158	73	3.37928e-06	0.000890079	0.02,0.025	0.007,0.01	0.014	1.4	1.4
13577	ENSG00000107223	EDF1	9	-	136863815	136863871	136863819	136863871	136863287	136863448	13577	41,23	1315990	9,11	960758	77	73	0.000655561	0.0355841	0.029,0.022	0.009,0.014	0.014	1.4	1.4
137	ENSG00000197958	RPL12	9	-	127451049	127451405	127451280	127451405	127450730	127450804	137	352272	20151246	262253	21161867	304	73	0.000688266	0.0369845	0.04,0.05	0.029,0.032	0.014	1.4	1.4
5005	ENSG00000148303	RPL7A	9	+	133348213	133348367	133348213	133348246	133348921	133349042	5005	33,23	583444	26,27	12071092	194	73	0.000401026	0.0246869	0.021,0.019	0.008,0.009	0.011	1.1	1.1
16310	ENSG00000131650	KREMEN2	16	+	2966324	2966449	2966324	2966413	2966641	2966795	16310	10,2	3,1	21,30	0,0	109	73	0.00106902	0.0504444	0.691,0.573	1.0,1.0	-0.368	-36.8	36.8
17906	ENSG00000188130	MAPK12	22	-	50256569	50256646	50256598	50256646	50256084	50256199	17906	2,1	103,74	8,13	121160	102	73	0.00107061	0.0504444	0.014,0.01	0.045,0.055	-0.038	-3.8	3.8
15197	ENSG00000172869	DMXL1	5	+	119071204	119071328	119071204	119071257	119071554	119071656	15197	6,3	5,3	0,1	1,4	144	73	0.00107741	0.0506163	0.378,0.336	0.0,0.112	0.301	30.1	30.1
2555	ENSG00000137409	MTCH1	6	-	36972651	36972796	36972702	36972796	36970646	36970694	2555	54,64	140,89	196242	232202	124	73	0.00109927	0.0512968	0.185,0.297	0.332,0.414	-0.132	-13.2	13.2
2946	ENSG00000070610	GBA2	9	-	35738792	35738930	35738817	35738930	35738052	35738632	2946	44,27	5,3	40,45	13,20	98	73	0.00110148	0.0512968	0.868,0.87	0.696,0.626	0.208	20.8	20.8
7805	ENSG00000184007	PTP4A2	1	-	31915890	31915987	31915894	31915987	31911695	31911826	7805	21,19	407274	4,8	324233	77	73	0.00109907	0.0512968	0.047,0.062	0.012,0.032	0.033	3.3	3.3
12498	ENSG00000167995	BEST1	11	+	61958145	61958501	61958145	61958298	61959497	61959578	12498	47,40	19,20	2,14	10,14	276	73	0.00111234	0.0516532	0.396,0.346	0.05,0.209	0.241	24.1	24.1
7314	ENSG00000170310	STX8	17	-	9557301	9557510	9557425	9557510	9505037	9505162	7314	31,27	0,0	24,27	3,2	197	73	0.00111573	0.0516612	1.0,1.0	0.748,0.833	0.21	21	21
11433	ENSG00000100600	LGMN	14	-	92706478	92706653	92706482	92706653	92704639	92704707	11433	1,1	76,75	10,6	93138	77	73	0.00113506	0.052405	0.012,0.012	0.093,0.04	-0.055	-5.5	5.5
13887	ENSG00000135018	UBQLN1	9	-	83666349	83669327	83669184	83669327	83665029	83665145	13887	415290	39,18	466339	15,13	2908	73	0.00114437	0.052653	0.211,0.288	0.438,0.396	-0.168	-16.8	16.8
14130	ENSG00000239523	MYLK-AS1	3	+	123585646	123585801	123585646	123585794	123629493	123629566	14130	1,3	1,3	1,0	6,5	80	73	0.00114858	0.052653	0.477,0.477	0.132,0.0	0.411	41.1	41.1
18450	ENSG00000165359	DDX26B	X	+	135570435	135570555	135570435	135570546	135572814	135573033	18450	0,1	4,5	2,2	2,1	82	73	0.00115471	0.052653	0.0,0.151	0.471,0.64	-0.48	-48	48
2867	ENSG00000143303	RRNAD1	1	+	156732038	156732286	156732038	156732280	156732365	156732473	2867	5,2	0,2	1,2	6,5	79	73	0.00115681	0.052653	1.0,0.48	0.133,0.27	0.538	53.8	53.8
5722	ENSG00000111666	CHPT1	12	+	101726293	101726517	101726293	101726497	101728900	101729074	5722	38,18	48,28	42,38	142100	93	73	0.00115341	0.052653	0.383,0.335	0.188,0.23	0.15	15	15
6484	ENSG00000132849	INADL	1	+	61766278	61766478	61766278	61766473	61769282	61769422	6484	1,0	23,29	3,4	22,14	78	73	0.00117756	0.053446	0.039,0.0	0.113,0.211	-0.143	-14.3	14.3
16132	ENSG00000166507	NDST2	10	-	73802971	73803081	73803008	73803081	73802673	73802776	16132	33,44	3,7	48,51	1,1	110	73	0.00118988	0.0538531	0.88,0.807	0.97,0.971	-0.127	-12.7	12.7
1176	ENSG00000226287	TMEM191A	22	+	20703671	20703883	20703671	20703751	20703967	20704040	1176	1,0	18,17	3,13	33,45	205	73	0.00119919	0.0540077	0.019,0.0	0.031,0.093	-0.052	-5.2	5.2
4514	ENSG00000164024	METAP1	4	+	99005768	99005870	99005768	99005836	99028866	99028918	4514	5,5	0,1	1,1	1,1	107	73	0.00120338	0.0540077	1.0,0.773	0.406,0.406	0.481	48.1	48.1
6521	ENSG00000102119	EMD	X	+	154379360	154379562	154379360	154379537	154379689	154379794	6521	94,71	7,5	73,84	0,2	98	73	0.00120259	0.0540077	0.909,0.914	1.0,0.969	-0.073	-7.3	7.3
9147	ENSG00000160193	WDR4	21	-	42855558	42855780	42855681	42855780	42854561	42854626	9147	3,3	3,9	0,0	10,11	196	73	0.00121216	0.05425	0.271,0.11	0.0,0.0	0.191	19.1	19.1
5950	ENSG00000053747	LAMA3	18	+	23826701	23826817	23826701	23826799	23827313	23827467	5950	4,3	20,23	8,12	11,17	91	73	0.00122518	0.0546804	0.138,0.095	0.368,0.362	-0.248	-24.8	24.8
344	ENSG00000010219	DYRK4	12	+	4610155	4610284	4610155	4610275	4612542	4612883	344	103,59	1,1	83,57	7,4	82	73	0.00123557	0.0549916	0.989,0.981	0.913,0.927	0.065	6.5	6.5
14514	ENSG00000136731	UGGT1	2	+	128091207	128091397	128091207	128091382	128097428	128097564	14514	7,3	8,11	1,3	1,0	88	73	0.00125499	0.0555572	0.421,0.184	0.453,1.0	-0.424	-42.4	42.4
17205	ENSG00000136270	TBRG4	7	-	45111638	45111718	45111642	45111718	45108826	45109287	17205	6,2	43,48	1,0	92,95	77	73	0.0012552	0.0555572	0.117,0.038	0.01,0.0	0.072	7.2	7.2
1088	ENSG00000111817	DSE	6	+	116254172	116254383	116254172	116254295	116258445	116258967	1088	2,6	4,0	0,1	2,2	161	73	0.00126165	0.0556893	0.185,1.0	0.0,0.185	0.5	50	50
2288	ENSG00000166734	CASC4	15	+	44413335	44413441	44413335	44413436	44414513	44414761	2288	63,44	6,2	81,64	0,0	78	73	0.00126851	0.0558387	0.908,0.954	1.0,1.0	-0.069	-6.9	6.9
17034	ENSG00000100714	MTHFD1	14	+	64453753	64453872	64453753	64453861	64454722	64454875	17034	3,6	86,54	43,18	167160	84	73	0.0012734	0.0559007	0.029,0.088	0.183,0.089	-0.078	-7.8	7.8
17191	ENSG00000241935	HOGA1	10	+	97600066	97600214	97600066	97600163	97601856	97601990	17191	0,1	11,4	3,3	6,3	124	73	0.00130108	0.0569605	0.0,0.128	0.227,0.371	-0.235	-23.5	23.5
15269	ENSG00000175324	LSM1	8	-	38176274	38176716	38176696	38176716	38171964	38172033	15269	348272	6,2	316266	0,0	495	73	0.00132261	0.0576471	0.895,0.953	1.0,1.0	-0.076	-7.6	7.6
2992	ENSG00000174886	NDUFA11	19	-	5901334	5901454	5901385	5901454	5896904	5896997	2992	26,13	5,2	17,16	0,1	124	73	0.00132394	0.0576471	0.754,0.793	1.0,0.904	-0.178	-17.8	17.8
5001	ENSG00000148303	RPL7A	9	+	133348217	133348573	133348217	133348246	133348921	133349042	5001	57,43	583444	57,67	12071092	400	73	0.00133054	0.0577776	0.018,0.017	0.009,0.011	0.008	0.8	0.8
16641	ENSG00000114383	TUSC2	3	-	50327027	50327219	50327037	50327219	50326356	50326477	16641	2,1	2,1	0,0	1,1	83	73	0.00133684	0.0578951	0.468,0.468	0.0,0.0	0.468	46.8	46.8
7048	ENSG00000120705	ETF1	5	-	138542737	138542936	138542832	138542936	138518691	138518867	7048	35,14	162131	7,13	174120	168	73	0.00134525	0.0581027	0.086,0.044	0.017,0.045	0.034	3.4	3.4
16117	ENSG00000142794	NBPF3	1	+	21478143	21478307	21478143	21478196	21479348	21479400	16117	13,8	0,0	12,13	2,2	184	73	0.00137282	0.0589764	1.0,1.0	0.704,0.721	0.288	28.8	28.8
3137	ENSG00000257921	RP11-571M6.15	12	+	57773051	57773128	57773051	57773073	57783109	57783283	3137	18,5	1,0	11,5	4,1	128	73	0.00137111	0.0589764	0.911,1.0	0.611,0.74	0.28	28	28
11456	ENSG00000149503	INCENP	11	+	62148738	62148879	62148738	62148846	62150056	62150207	11456	7,4	30,18	1,1	28,25	106	73	0.00137869	0.0590705	0.138,0.133	0.024,0.027	0.11	11	11
8028	ENSG00000261971	MMP25-AS1	16	-	3054884	3055032	3054939	3055032	3053579	3053622	8028	4,7	0,1	2,8	3,2	128	73	0.00139311	0.0595294	1.0,0.8	0.275,0.695	0.415	41.5	41.5
11951	ENSG00000174365	SNHG11	20	+	38446709	38447012	38446709	38446948	38447465	38447623	11951	41,29	5,1	11,13	0,0	137	73	0.00139809	0.0595837	0.814,0.939	1.0,1.0	-0.124	-12.4	12.4
4445	ENSG00000203724	C1orf53	1	+	197902777	197903020	197902777	197902850	197905795	197905897	4445	29,21	1,0	21,16	3,2	243	73	0.00140303	0.059636	0.897,1.0	0.678,0.706	0.257	25.7	25.7
13186	ENSG00000005238	FAM214B	9	-	35115684	35115896	35115804	35115896	35108593	35108737	13186	21,10	4,2	16,11	0,1	193	73	0.00141728	0.0599869	0.665,0.654	1.0,0.806	-0.244	-24.4	24.4
14198	ENSG00000196998	WDR45	X	-	49079608	49079856	49079750	49079856	49078040	49078112	14198	5,4	114,91	10,11	64,72	215	73	0.00141875	0.0599869	0.015,0.015	0.05,0.049	-0.035	-3.5	3.5
15684	ENSG00000169045	HNRNPH1	5	-	179616859	179616922	179616898	179616922	179616097	179616218	15684	365239	61,47	215275	22,24	112	73	0.00143079	0.0603373	0.796,0.768	0.864,0.882	-0.091	-9.1	9.1
2143	ENSG00000128973	CLN6	15	-	68211555	68211863	68211648	68211863	68211262	68211318	2143	9,6	1,0	2,13	3,2	166	73	0.00145211	0.0609922	0.798,1.0	0.227,0.741	0.415	41.5	41.5
5871	ENSG00000174227	PIGG	4	+	521055	521273	521055	521249	521659	521941	5871	48,40	5,4	31,39	0,1	97	73	0.00145391	0.0609922	0.878,0.883	1.0,0.967	-0.103	-10.3	10.3
10405	ENSG00000168291	PDHB	3	-	58431730	58431984	58431876	58431984	58431592	58431628	10405	112117	48,36	167133	29,25	219	73	0.00147403	0.0611972	0.438,0.52	0.657,0.639	-0.169	-16.9	16.9
12054	ENSG00000131653	TRAF7	16	+	2172518	2172599	2172518	2172593	2173181	2173399	12054	66,71	9,2	69,80	2,0	79	73	0.00146449	0.0611972	0.871,0.97	0.97,1.0	-0.065	-6.5	6.5
14366	ENSG00000060971	ACAA1	3	-	38126161	38126700	38126509	38126700	38125825	38125881	14366	320276	12,11	367526	5,6	421	73	0.00147296	0.0611972	0.822,0.813	0.927,0.938	-0.115	-11.5	11.5
8482	ENSG00000196505	GDAP2	1	-	117877977	117878115	117878008	117878115	117863484	117870616	8482	7,2	21,27	11,11	17,10	104	73	0.00147375	0.0611972	0.19,0.049	0.312,0.436	-0.255	-25.5	25.5
10994	ENSG00000089053	ANAPC5	12	-	121331226	121331428	121331346	121331428	121330582	121330672	10994	27,20	215156	51,48	188216	193	73	0.00149733	0.0612617	0.045,0.046	0.093,0.078	-0.04	-4	4
11881	ENSG00000185522	LMNTD2	11	-	555733	555930	555753	555930	555304	555503	11881	19,15	6,11	9,15	1,1	93	73	0.00149972	0.0612617	0.713,0.517	0.876,0.922	-0.284	-28.4	28.4
12328	ENSG00000166845	C18orf54	18	+	54362770	54362925	54362770	54362921	54365718	54365821	12328	2,2	0,7	0,0	1,1	77	73	0.0014989	0.0612617	1.0,0.213	0.0,0.0	0.607	60.7	60.7
16752	ENSG00000283050	GTF2IP12	4	-	119454245	119454638	119454550	119454638	119448827	119448959	16752	23,21	1,3	9,9	0,0	378	73	0.00150403	0.0612617	0.816,0.575	1.0,1.0	-0.304	-30.4	30.4
3757	ENSG00000117360	PRPF3	1	+	150346407	150346501	150346407	150346491	150349156	150349218	3757	21,17	142,60	5,7	96,81	83	73	0.00148053	0.0612617	0.115,0.199	0.044,0.071	0.1	10	10
414	ENSG00000160271	RALGDS	9	-	133100495	133101762	133101519	133101762	133100267	133100382	414	225180	41,27	172308	82,70	1097	73	0.00149806	0.0612617	0.267,0.307	0.122,0.226	0.113	11.3	11.3
5112	ENSG00000176155	CCDC57	17	-	82207846	82208048	82207859	82208048	82201537	82201952	5112	6,4	8,0	0,1	2,1	86	73	0.00150609	0.0612617	0.389,1.0	0.0,0.459	0.465	46.5	46.5
9610	ENSG00000178952	TUFM	16	-	28844229	28844334	28844313	28844334	28843949	28844101	9610	926716	19,3	13641630	4,7	157	73	0.00148706	0.0612617	0.958,0.991	0.994,0.991	-0.018	-1.8	1.8
10305	ENSG00000118418	HMGN3	6	-	79202068	79202155	79202093	79202155	79201248	79201726	10305	6,4	2,2	20,24	0,1	98	73	0.00151627	0.0613652	0.691,0.598	1.0,0.947	-0.329	-32.9	32.9
17442	ENSG00000111319	SCNN1A	12	-	6348722	6348802	6348726	6348802	6347683	6348253	17442	0,3	57,58	6,9	59,64	77	73	0.00151302	0.0613652	0.0,0.047	0.088,0.118	-0.079	-7.9	7.9
11979	ENSG00000197375	SLC22A5	5	+	132384146	132384320	132384146	132384301	132385327	132385499	11979	2,0	17,15	3,5	7,11	92	73	0.00152102	0.0614024	0.085,0.0	0.254,0.265	-0.217	-21.7	21.7
7772	ENSG00000135315	CEP162	6	-	84160798	84160916	84160811	84160916	84155297	84155510	7772	0,0	19,9	3,2	5,12	86	73	0.00153532	0.0618245	0.0,0.0	0.337,0.124	-0.231	-23.1	23.1
724	ENSG00000105655	ISYNA1	19	-	18435247	18435483	18435265	18435483	18434820	18435117	724	2,0	82,61	6,19	142250	91	73	0.00154476	0.0620492	0.019,0.0	0.033,0.057	-0.035	-3.5	3.5
15748	ENSG00000170142	UBE2E1	3	+	23810442	23810618	23810442	23810528	23811459	23811510	15748	3,5	21,8	0,1	20,14	163	73	0.00155848	0.0624441	0.06,0.219	0.0,0.031	0.124	12.4	12.4
5353	ENSG00000132329	RAMP1	2	+	237859975	237860207	237859975	237860003	237877223	237877362	5353	5,1	9,4	4,2	0,1	277	73	0.00156393	0.0625065	0.128,0.062	1.0,0.345	-0.578	-57.8	57.8
7198	ENSG00000185864	NPIPB4	16	-	21857569	21857591	21857579	21857591	21857258	21857416	7198	3,1	0,1	1,1	1,2	83	73	0.00156955	0.0625755	1.0,0.468	0.468,0.305	0.347	34.7	34.7
14930	ENSG00000152556	PFKM	12	+	48106106	48106311	48106106	48106252	48107364	48107455	14930	8,2	1,3	2,4	0,1	132	73	0.00158265	0.0628875	0.816,0.269	1.0,0.689	-0.302	-30.2	30.2
4726	ENSG00000167555	ZNF528	19	+	52397867	52397904	52397867	52397900	52398366	52398619	4726	30,32	2,3	16,9	4,10	77	73	0.0015852	0.0628875	0.934,0.91	0.791,0.46	0.296	29.6	29.6
4159	ENSG00000143436	MRPL9	1	-	151762949	151763146	151762954	151763146	151762375	151762500	4159	0,1	3,0	1,3	0,0	78	73	0.00159058	0.0629453	0.0,1.0	1.0,1.0	-0.5	-50	50
4354	ENSG00000119321	FKBP15	9	-	113183740	113183845	113183750	113183845	113182765	113182868	4354	1,0	41,40	5,2	28,22	83	73	0.00161067	0.063584	0.021,0.0	0.136,0.074	-0.095	-9.5	9.5
11626	ENSG00000088836	SLC4A11	20	-	3238979	3239190	3239094	3239190	3237543	3237588	11626	1,0	2,3	1,5	1,2	188	73	0.00161871	0.0637448	0.163,0.0	0.28,0.493	-0.305	-30.5	30.5
3353	ENSG00000183010	PYCR1	17	-	81936969	81937248	81937233	81937248	81936735	81936861	3353	131119	4,3	60,90	0,0	337	73	0.00163033	0.0640454	0.876,0.896	1.0,1.0	-0.114	-11.4	11.4
3864	ENSG00000130413	STK33	11	-	8480409	8480614	8480533	8480614	8477249	8477283	3864	13,10	3,1	7,6	0,0	197	73	0.00163465	0.0640582	0.616,0.787	1.0,1.0	-0.298	-29.8	29.8
10110	ENSG00000273559	CWC25	17	-	38810271	38810400	38810275	38810400	38809701	38809765	10110	0,1	23,15	5,3	20,24	77	73	0.00164546	0.0641688	0.0,0.059	0.192,0.106	-0.119	-11.9	11.9
6585	ENSG00000105202	FBL	19	-	39840616	39840787	39840619	39840787	39840413	39840515	6585	9,9	0,0	19,13	3,3	76	73	0.00164503	0.0641688	1.0,1.0	0.859,0.806	0.167	16.7	16.7
11800	ENSG00000165795	NDRG2	14	-	21019634	21019742	21019638	21019742	21019115	21019160	11800	1,2	40,33	5,13	44,54	77	73	0.00165331	0.0641764	0.023,0.054	0.097,0.186	-0.103	-10.3	10.3
12647	ENSG00000135912	TTLL4	2	+	218753120	218753266	218753120	218753185	218753583	218753669	12647	2,8	16,5	0,2	24,10	154	73	0.00165364	0.0641764	0.056,0.431	0.0,0.087	0.2	20	20
14345	ENSG00000205485	AC004980.7	7	+	76618195	76618390	76618195	76618336	76621115	76621388	14345	2,0	0,4	1,4	0,0	127	73	0.0016614	0.0643223	1.0,0.0	1.0,1.0	-0.5	-50	50
6609	ENSG00000204228	HSD17B8	6	+	33205639	33205729	33205639	33205725	33205827	33205912	6609	11,5	47,37	4,3	72,79	77	73	0.00168323	0.0650105	0.182,0.114	0.05,0.035	0.105	10.5	10.5
4587	ENSG00000173482	PTPRM	18	+	8384560	8384710	8384560	8384686	8387071	8387235	4587	2,5	27,24	0,0	35,34	97	73	0.00168802	0.0650394	0.053,0.136	0.0,0.0	0.095	9.5	9.5
14663	ENSG00000226057	PHF2P2	13	-	18954923	18955068	18954927	18955068	18952714	18952893	14663	12,4	0,1	2,11	4,2	77	73	0.00169597	0.0651892	1.0,0.791	0.322,0.839	0.315	31.5	31.5
11497	ENSG00000123415	SMUG1	12	-	54188866	54188946	54188869	54188946	54187818	54187902	11497	1,0	0,3	1,3	0,0	76	73	0.00172239	0.0660469	1.0,0.0	1.0,1.0	-0.5	-50	50
16499	ENSG00000138709	LARP1B	4	+	128176871	128176919	128176871	128176907	128177210	128177266	16499	1,1	1,2	1,1	0,0	85	73	0.00175134	0.066838	0.462,0.3	1.0,1.0	-0.619	-61.9	61.9
1689	ENSG00000109756	RAPGEF2	4	+	159351058	159351181	159351058	159351133	159352684	159352910	1689	14,9	7,4	5,3	0,1	121	73	0.0017492	0.066838	0.547,0.576	1.0,0.644	-0.261	-26.1	26.1
15679	ENSG00000169045	HNRNPH1	5	-	179616868	179616958	179616898	179616958	179616125	179616218	15679	785534	61,47	480560	22,24	103	73	0.00175989	0.0670052	0.901,0.89	0.939,0.943	-0.045	-4.5	4.5
14448	ENSG00000125746	EML2	19	-	45619623	45619697	45619644	45619697	45619059	45619191	14448	5,1	0,1	6,4	8,3	94	73	0.00179632	0.0682304	1.0,0.437	0.368,0.509	0.28	28	28
15481	ENSG00000237441	RGL2	6	-	33294976	33295045	33294995	33295045	33294687	33294762	15481	127115	23,9	158199	9,8	92	73	0.00181026	0.0685976	0.814,0.91	0.933,0.952	-0.081	-8.1	8.1
1363	ENSG00000147535	PLPP5	8	-	38268298	38268461	38268370	38268461	38267896	38267960	1363	61,42	163132	28,30	140175	145	73	0.00182691	0.0687524	0.159,0.138	0.091,0.079	0.064	6.4	6.4
17921	ENSG00000185475	TMEM179B	11	+	62787414	62787550	62787414	62787527	62789125	62789210	17921	8,1	1,1	0,3	2,6	96	73	0.00182505	0.0687524	0.859,0.432	0.0,0.275	0.508	50.8	50.8
18037	ENSG00000177646	ACAD9	3	+	128879628	128880017	128879628	128879841	128884652	128884746	18037	64,54	58,44	52,26	79,53	249	73	0.00182718	0.0687524	0.244,0.265	0.162,0.126	0.11	11	11
17936	ENSG00000145833	DDX46	5	+	134828658	134828863	134828658	134828746	134854897	134855133	17936	94,52	8,1	111,93	2,0	190	73	0.00183407	0.0688506	0.819,0.952	0.955,1.0	-0.092	-9.2	9.2
561	ENSG00000110514	MADD	11	+	47284940	47285194	47284940	47285065	47285450	47285590	561	68,43	35,28	60,63	8,18	202	73	0.00184785	0.0692061	0.412,0.357	0.73,0.558	-0.26	-26	26
11837	ENSG00000228889	UBAC2-AS1	13	-	99200365	99200710	99200637	99200710	99196376	99197802	11837	68,28	5,1	35,57	0,1	345	73	0.00185659	0.0693718	0.742,0.856	1.0,0.923	-0.163	-16.3	16.3
11500	ENSG00000123415	SMUG1	12	-	54188725	54188957	54188869	54188957	54187818	54187905	11500	32,31	3,4	13,30	0,1	217	73	0.00186938	0.0696243	0.782,0.723	1.0,0.91	-0.203	-20.3	20.3
17686	ENSG00000266714	MYO15B	17	+	75605863	75606058	75605863	75606021	75606932	75607003	17686	1,0	4,2	2,3	2,3	110	73	0.00187202	0.0696243	0.142,0.0	0.399,0.399	-0.328	-32.8	32.8
14496	ENSG00000142632	ARHGEF19	1	-	16205248	16205425	16205350	16205425	16205086	16205176	14496	16,8	15,10	5,7	19,27	175	73	0.00192289	0.0710113	0.308,0.25	0.099,0.098	0.181	18.1	18.1
4889	ENSG00000049656	CLPTM1L	5	-	1324762	1325816	1325750	1325816	1323786	1323869	4889	238163	0,0	281294	3,3	1061	73	0.00192616	0.0710113	1.0,1.0	0.866,0.871	0.131	13.1	13.1
661	ENSG00000184436	THAP7	22	-	21002042	21002196	21002085	21002196	21001717	21001911	661	0,1	21,7	3,2	3,6	116	73	0.00191513	0.0710113	0.0,0.082	0.386,0.173	-0.238	-23.8	23.8
9288	ENSG00000100038	TOP3B	22	-	21967563	21967716	21967602	21967716	21965284	21965375	9288	2,0	28,23	12,6	55,52	112	73	0.00192699	0.0710113	0.044,0.0	0.125,0.07	-0.076	-7.6	7.6
14204	ENSG00000141367	CLTC	17	+	59644275	59644495	59644275	59644483	59647397	59647666	14204	18,13	144107	2,3	92,42	85	73	0.001932	0.0710332	0.097,0.094	0.018,0.058	0.058	5.8	5.8
12465	ENSG00000117472	TSPAN1	1	+	46184959	46185135	46184959	46185115	46185224	46185308	12465	0,1	65,56	11,2	90,97	93	73	0.00197179	0.0723305	0.0,0.014	0.088,0.016	-0.045	-4.5	4.5
10366	ENSG00000099330	OCEL1	19	+	17226221	17226469	17226221	17226353	17226692	17226869	10366	5,4	0,1	0,6	1,2	189	73	0.00199842	0.0727261	1.0,0.607	0.0,0.537	0.535	53.5	53.5
12983	ENSG00000185633	NDUFA4L2	12	-	57240558	57240692	57240678	57240692	57237242	57237335	12983	9,7	6,3	0,1	1,1	193	73	0.00200354	0.0727261	0.362,0.469	0.0,0.274	0.278	27.8	27.8
5965	ENSG00000157423	HYDIN	16	-	71230594	71230714	71230659	71230714	71186760	71186918	5965	3,2	0,1	0,1	2,0	138	73	0.00200521	0.0727261	1.0,0.514	0.0,1.0	0.257	25.7	25.7
6917	ENSG00000188283	ZNF383	19	+	37235548	37235758	37235548	37235675	37235978	37236074	6917	0,1	1,3	6,1	1,2	156	73	0.00199791	0.0727261	0.0,0.135	0.737,0.19	-0.396	-39.6	39.6
7791	ENSG00000167701	GPT	8	+	144505994	144506135	144505994	144506131	144506231	144506406	7791	0,0	13,16	0,8	26,44	77	73	0.00199551	0.0727261	0.0,0.0	0.0,0.147	-0.073	-7.3	7.3
13078	ENSG00000156983	BRPF1	3	+	9742024	9742171	9742024	9742153	9742943	9743253	13078	6,5	2,2	3,3	5,11	91	73	0.00201797	0.0730243	0.706,0.667	0.325,0.18	0.434	43.4	43.4
10329	ENSG00000095059	DHPS	19	-	12680160	12680325	12680195	12680325	12679800	12679922	10329	140,98	3,6	268243	0,0	108	73	0.00203868	0.0733847	0.969,0.917	1.0,1.0	-0.057	-5.7	5.7
2774	ENSG00000137411	VARS2	6	+	30909931	30910063	30909931	30910059	30910664	30910761	2774	28,21	4,2	26,30	0,0	77	73	0.00204164	0.0733847	0.869,0.909	1.0,1.0	-0.111	-11.1	11.1
9634	ENSG00000079616	KIF22	16	+	29796892	29797093	29796892	29797088	29798373	29798501	9634	11,3	62,27	2,1	41,49	78	73	0.00203754	0.0733847	0.142,0.094	0.044,0.019	0.086	8.6	8.6
9667	ENSG00000196914	ARHGEF12	11	+	120469287	120469409	120469287	120469388	120473049	120473187	9667	12,10	81,57	5,1	73,56	94	73	0.00211144	0.0757245	0.103,0.12	0.051,0.014	0.079	7.9	7.9
1465	ENSG00000188234	AGAP4	10	-	45827467	45827601	45827512	45827601	45825593	45827390	1465	5,0	1,2	3,3	0,0	118	73	0.00215032	0.076776	0.756,0.0	1.0,1.0	-0.622	-62.2	62.2
1576	ENSG00000230082	PRRT3-AS1	3	+	9947403	9947523	9947403	9947405	9948066	9948180	1576	9,8	2,2	12,16	1,0	191	73	0.00214955	0.076776	0.632,0.605	0.821,1.0	-0.292	-29.2	29.2
12652	ENSG00000101751	POLI	18	+	54269584	54270032	54269584	54269699	54271359	54271485	12652	58,22	4,2	17,48	1,0	406	73	0.00216636	0.0768363	0.723,0.664	0.753,1.0	-0.183	-18.3	18.3
5297	ENSG00000136273	HUS1	7	-	47976725	47976837	47976786	47976837	47975654	47975687	5297	118,82	1,0	145,97	8,2	134	73	0.00215812	0.0768363	0.985,1.0	0.908,0.964	0.056	5.6	5.6
8199	ENSG00000084072	PPIE	1	+	39741894	39742031	39741894	39741921	39743215	39743297	8199	1,3	124,96	18,5	189,96	183	73	0.00216469	0.0768363	0.003,0.012	0.037,0.02	-0.021	-2.1	2.1
2661	ENSG00000169813	HNRNPF	10	-	43397126	43397346	43397184	43397346	43396455	43396590	2661	22,19	53,62	9,13	66,87	131	73	0.00217502	0.0769738	0.188,0.146	0.071,0.077	0.093	9.3	9.3
10303	ENSG00000118418	HMGN3	6	-	79202062	79202155	79202093	79202155	79201248	79201726	10303	8,6	2,2	31,25	0,1	104	73	0.00219415	0.07731	0.737,0.678	1.0,0.946	-0.265	-26.5	26.5
11698	ENSG00000183960	KCNH8	3	+	19450105	19451404	19450105	19450305	19456767	19456982	11698	648427	0,2	658702	6,6	1172	73	0.00219167	0.07731	1.0,0.93	0.872,0.879	0.09	9	9
1488	ENSG00000163938	GNL3	3	+	52688108	52688206	52688108	52688192	52689073	52689206	1488	67,36	492353	24,22	451262	87	73	0.00220007	0.0773492	0.103,0.079	0.043,0.066	0.036	3.6	3.6
1407	ENSG00000124215	CDH26	20	+	60001342	60001590	60001342	60001411	60002812	60002866	1407	15,10	25,6	3,5	20,19	252	73	0.00220975	0.0775156	0.148,0.326	0.042,0.071	0.18	18	18
9227	ENSG00000000419	DPM1	20	-	50945839	50945923	50945846	50945923	50942030	50942126	9227	17,9	24,4	18,9	1,3	80	73	0.00221446	0.0775156	0.393,0.672	0.943,0.732	-0.305	-30.5	30.5
16031	ENSG00000141577	CEP131	17	-	81202239	81202398	81202262	81202398	81200328	81200446	16031	29,18	1,0	20,32	0,8	96	73	0.00223305	0.0779965	0.957,1.0	1.0,0.753	0.102	10.2	10.2
16210	ENSG00000147044	CASK	X	-	41853096	41853227	41853114	41853227	41787177	41787283	16210	18,10	49,34	1,3	17,27	91	73	0.00224832	0.078222	0.228,0.191	0.045,0.082	0.146	14.6	14.6
8780	ENSG00000179832	MROH1	8	+	144242368	144242616	144242368	144242515	144243493	144243616	8780	1,1	18,11	2,8	11,12	174	73	0.00224924	0.078222	0.023,0.037	0.071,0.219	-0.115	-11.5	11.5
16613	ENSG00000137200	CMTR1	6	+	37475320	37475916	37475320	37475412	37476125	37476194	16613	82,50	34,15	170170	30,31	577	73	0.00227005	0.0784362	0.234,0.297	0.418,0.41	-0.148	-14.8	14.8
17819	ENSG00000141552	ANAPC11	17	+	81891738	81891863	81891738	81891853	81894466	81894586	17819	12,8	0,1	12,8	2,4	83	73	0.0022699	0.0784362	1.0,0.876	0.841,0.638	0.198	19.8	19.8
8187	ENSG00000125459	MSTO1	1	+	155613656	155613766	155613656	155613733	155614058	155614935	8187	4,4	21,10	10,10	10,8	106	73	0.00226113	0.0784362	0.116,0.216	0.408,0.463	-0.269	-26.9	26.9
2299	ENSG00000106397	PLOD3	7	-	101215066	101215152	101215088	101215152	101213106	101213204	2299	6,3	50,29	1,1	57,59	95	73	0.00228147	0.0786617	0.084,0.074	0.013,0.013	0.066	6.6	6.6
16588	ENSG00000136450	SRSF1	17	-	58006906	58007261	58006943	58007261	58006342	58006527	16588	8,7	214155	13,28	187219	110	73	0.00232131	0.0794231	0.024,0.029	0.044,0.078	-0.034	-3.4	3.4
16949	ENSG00000213563	C8orf82	8	-	144528301	144528400	144528357	144528400	144528023	144528072	16949	75,67	14,15	56,73	27,32	129	73	0.00231775	0.0794231	0.752,0.717	0.54,0.563	0.183	18.3	18.3
452	ENSG00000179178	TMEM125	1	+	43271648	43271726	43271648	43271718	43272183	43272339	452	3,2	1,0	1,0	0,3	81	73	0.00230928	0.0794231	0.73,1.0	1.0,0.0	0.365	36.5	36.5
8239	ENSG00000154723	ATP5J	21	-	25734852	25735030	25734938	25735030	25729630	25729801	8239	529363	9,7	876646	1,6	159	73	0.00232332	0.0794231	0.964,0.96	0.998,0.98	-0.027	-2.7	2.7
9924	ENSG00000175334	BANF1	11	+	66002781	66002839	66002781	66002819	66003234	66003373	9924	1,0	1,2	1,5	1,3	93	73	0.00233012	0.0794864	0.44,0.0	0.44,0.567	-0.283	-28.3	28.3
2945	ENSG00000070610	GBA2	9	-	35738751	35738930	35738817	35738930	35738052	35738632	2945	198128	5,3	229242	13,20	139	73	0.00237863	0.0809691	0.954,0.957	0.902,0.864	0.073	7.3	7.3
10472	ENSG00000142534	RPS11	19	+	49496635	49496807	49496635	49496754	49497193	49497325	10472	4,3	1,0	14,15	8,5	126	73	0.0023955	0.0810743	0.699,1.0	0.503,0.635	0.28	28	28
11482	ENSG00000135596	MICAL1	6	-	109449274	109449456	109449399	109449456	109448731	109448879	11482	22,19	74,33	14,21	81133	198	73	0.00239686	0.0810743	0.099,0.175	0.06,0.055	0.08	8	8
15171	ENSG00000185909	KLHDC8B	3	+	49172635	49173145	49172635	49172801	49174238	49174403	15171	70,81	0,0	96141	3,3	417	73	0.00239321	0.0810743	1.0,1.0	0.849,0.892	0.129	12.9	12.9
10927	ENSG00000167646	DNAAF3	19	-	55166511	55166576	55166522	55166576	55166328	55166417	10927	8,4	0,1	2,4	1,3	84	73	0.0024371	0.0818752	1.0,0.777	0.635,0.537	0.302	30.2	30.2
563	ENSG00000110514	MADD	11	+	47295495	47295579	47295495	47295567	47295896	47295954	563	36,44	14,8	22,29	26,18	85	73	0.00244092	0.0818752	0.688,0.825	0.421,0.58	0.256	25.6	25.6
6066	ENSG00000122783	C7orf49	7	-	135168744	135169060	135168968	135169060	135167731	135167807	6066	479365	15,19	424352	6,6	297	73	0.00243477	0.0818752	0.887,0.825	0.946,0.935	-0.085	-8.5	8.5
6850	ENSG00000271816	BMS1P4	10	-	73730438	73730487	73730458	73730487	73728378	73728587	6850	6,6	3,2	0,2	1,5	93	73	0.00243439	0.0818752	0.611,0.702	0.0,0.239	0.537	53.7	53.7
14785	ENSG00000143702	CEP170	1	-	243142315	243142463	243142366	243142463	243139936	243140107	14785	14,11	0,2	6,11	3,5	124	73	0.00245413	0.082147	1.0,0.764	0.541,0.564	0.33	33	33
9246	ENSG00000256092	RP13-942N8.1	12	+	123364952	123365136	123364952	123365115	123365524	123366113	9246	1,3	2,3	3,1	0,1	94	73	0.00247872	0.0827975	0.28,0.437	1.0,0.437	-0.36	-36	36
16762	ENSG00000172500	FIBP	11	-	65885508	65885663	65885529	65885663	65885077	65885186	16762	73,41	204139	50,40	216264	94	73	0.00248448	0.0828179	0.217,0.186	0.152,0.105	0.073	7.3	7.3
9518	ENSG00000204435	CSNK2B	6	+	31666093	31666328	31666093	31666208	31666820	31666866	9518	11,9	159111	2,2	183143	193	73	0.0024952	0.0830029	0.026,0.03	0.004,0.005	0.023	2.3	2.3
14923	ENSG00000117450	PRDX1	1	-	45521608	45521867	45521634	45521867	45518937	45519054	14923	0,1	2,1	4,2	2,2	99	73	0.00252297	0.0833125	0.0,0.424	0.596,0.424	-0.298	-29.8	29.8
16005	ENSG00000182199	SHMT2	12	+	57230359	57230666	57230359	57230579	57230802	57231000	16005	58,48	9,14	6,7	1,0	160	73	0.00252525	0.0833125	0.746,0.61	0.732,1.0	-0.188	-18.8	18.8
5004	ENSG00000148303	RPL7A	9	+	133348213	133348408	133348213	133348246	133348921	133349042	5004	38,24	583444	36,36	12071092	235	73	0.00251295	0.0833125	0.02,0.017	0.009,0.01	0.009	0.9	0.9
9500	ENSG00000141956	PRDM15	21	-	41879269	41879473	41879273	41879473	41860326	41860372	9500	0,1	3,1	1,2	2,0	77	73	0.00252481	0.0833125	0.0,0.487	0.322,1.0	-0.418	-41.8	41.8
4338	ENSG00000175455	CCDC14	3	-	123955842	123956115	123956045	123956115	123948895	123949132	4338	115,70	11,4	82,79	2,1	276	73	0.0025527	0.083935	0.734,0.822	0.916,0.954	-0.157	-15.7	15.7
8129	ENSG00000077454	LRCH4	7	-	100577272	100577511	100577496	100577511	100576901	100577005	8129	71,49	4,2	52,87	0,1	297	73	0.00255457	0.083935	0.814,0.858	1.0,0.955	-0.142	-14.2	14.2
11996	ENSG00000103253	HAGHL	16	+	728793	728895	728793	728868	729008	729088	11996	116,78	2,0	204244	9,10	100	73	0.00256459	0.0840466	0.977,1.0	0.943,0.947	0.043	4.3	4.3
2944	ENSG00000070610	GBA2	9	-	35738760	35738921	35738817	35738921	35738052	35738632	2944	100,72	5,3	118127	13,20	130	73	0.00257366	0.0840466	0.918,0.931	0.836,0.781	0.116	11.6	11.6
5440	ENSG00000141378	PTRH2	17	-	59707370	59707626	59707379	59707626	59698870	59700189	5440	28,20	4,2	26,12	0,0	82	73	0.00257322	0.0840466	0.862,0.899	1.0,1.0	-0.119	-11.9	11.9
13978	ENSG00000106608	URGCP	7	-	43906561	43907069	43907011	43907069	43887789	43887816	13978	8,17	1,3	7,15	0,1	523	73	0.00260026	0.084743	0.528,0.442	1.0,0.677	-0.354	-35.4	35.4
16199	ENSG00000175470	PPP2R2D	10	+	131940581	131940792	131940581	131940694	131944094	131944145	16199	17,16	4,5	15,24	21,18	171	73	0.00260905	0.0848575	0.645,0.577	0.234,0.363	0.313	31.3	31.3
18203	ENSG00000143434	SEMA6C	1	-	151139875	151140090	151139975	151140090	151139637	151139701	18203	1,0	2,2	4,1	1,1	173	73	0.0026252	0.0851873	0.174,0.0	0.628,0.297	-0.376	-37.6	37.6
6064	ENSG00000122783	C7orf49	7	-	135168785	135169060	135168968	135169060	135167731	135167807	6064	423331	15,19	397293	6,6	256	73	0.00262979	0.0851873	0.889,0.832	0.95,0.933	-0.081	-8.1	8.1
11915	ENSG00000225973	PIGBOS1	15	-	55318827	55319045	55318863	55319045	55317183	55317867	11915	3,4	21,13	3,8	3,6	109	73	0.00264535	0.0853983	0.087,0.171	0.401,0.472	-0.307	-30.7	30.7
13696	ENSG00000136938	ANP32B	9	+	97984591	97984692	97984591	97984611	97994630	97994780	13696	2,2	1,2	0,0	2,3	154	73	0.00265225	0.0853983	0.487,0.322	0.0,0.0	0.404	40.4	40.4
4189	ENSG00000143554	SLC27A3	1	+	153777760	153778001	153777760	153777885	153778160	153778355	4189	1,0	16,9	5,1	6,6	189	73	0.0026513	0.0853983	0.024,0.0	0.243,0.06	-0.139	-13.9	13.9
16960	ENSG00000185220	PGBD2	1	+	248914438	248914583	248914438	248914559	248916601	248918573	16960	4,2	9,6	0,1	14,3	97	73	0.0026693	0.0857695	0.251,0.201	0.0,0.201	0.126	12.6	12.6
5530	ENSG00000167272	POP5	12	-	120580995	120581257	120581114	120581257	120579773	120579923	5530	31,20	57,44	24,13	115,50	192	73	0.00267446	0.0857695	0.171,0.147	0.074,0.09	0.077	7.7	7.7
6067	ENSG00000122783	C7orf49	7	-	135168748	135169060	135168968	135169060	135167731	135167807	6067	590448	15,19	510432	6,6	293	73	0.00268786	0.0859934	0.907,0.855	0.955,0.947	-0.07	-7	7
8975	ENSG00000100099	HPS4	22	-	26471208	26471288	26471212	26471288	26470718	26470813	8975	5,0	4,2	0,0	4,1	77	73	0.00269215	0.0859934	0.542,0.0	0.0,0.0	0.271	27.1	27.1
10420	ENSG00000223501	VPS52	6	-	33263764	33263879	33263771	33263879	33263483	33263549	10420	2,1	114,58	8,3	62,63	80	73	0.0027084	0.0862518	0.016,0.015	0.105,0.042	-0.058	-5.8	5.8
6061	ENSG00000122783	C7orf49	7	-	135168930	135169060	135168968	135169060	135167731	135167807	6061	70,63	15,19	76,53	6,6	111	73	0.00271097	0.0862518	0.754,0.686	0.893,0.853	-0.153	-15.3	15.3
14676	ENSG00000153975	ZUFSP	6	-	116651571	116651737	116651576	116651737	116647458	116647610	14676	17,14	3,2	18,19	0,0	78	73	0.00273935	0.0869825	0.841,0.868	1.0,1.0	-0.145	-14.5	14.5
12822	ENSG00000198569	SLC34A3	9	+	137232755	137232914	137232755	137232905	137233003	137233115	12822	2,1	2,1	1,0	2,1	82	73	0.00275099	0.0869842	0.471,0.471	0.308,0.0	0.317	31.7	31.7
3587	ENSG00000198746	GPATCH3	1	-	26894226	26894410	26894235	26894410	26893388	26893448	3587	3,3	27,17	0,0	23,20	82	73	0.00275882	0.0869842	0.09,0.136	0.0,0.0	0.113	11.3	11.3
5236	ENSG00000104897	SF3A2	19	+	2243381	2243573	2243381	2243544	2244543	2244615	5236	10,6	127,92	4,1	125139	102	73	0.00274563	0.0869842	0.053,0.045	0.022,0.005	0.036	3.6	3.6
5519	ENSG00000108773	KAT2A	17	-	42114888	42115035	42114891	42115035	42114489	42114604	5519	6,2	84,62	23,25	182148	76	73	0.00276106	0.0869842	0.064,0.03	0.108,0.14	-0.077	-7.7	7.7
8384	ENSG00000067248	DHX29	5	-	55283115	55283811	55283202	55283811	55281371	55281515	8384	6,2	63,36	7,9	33,18	160	73	0.00277343	0.0872031	0.042,0.025	0.088,0.186	-0.104	-10.4	10.4
11505	ENSG00000123415	SMUG1	12	-	54188825	54188871	54188869	54188871	54187818	54187905	11505	16,21	3,4	7,14	0,1	117	73	0.00278831	0.0874996	0.769,0.766	1.0,0.897	-0.181	-18.1	18.1
9834	ENSG00000269352	PTOV1-AS2	19	-	49859194	49859289	49859205	49859289	49858842	49859097	9834	1,0	13,5	3,3	7,11	84	73	0.00282549	0.0884936	0.063,0.0	0.271,0.192	-0.2	-20	20
15831	ENSG00000132437	DDC	7	-	50479940	50479963	50479954	50479963	50479786	50479863	15831	2,1	6,0	3,1	0,0	87	73	0.00286879	0.0896748	0.219,1.0	1.0,1.0	-0.39	-39	39
16200	ENSG00000175470	PPP2R2D	10	+	131940581	131940841	131940581	131940694	131944094	131944145	16200	19,18	4,5	19,27	21,18	220	73	0.00293169	0.0912858	0.612,0.544	0.231,0.332	0.297	29.7	29.7
18252	ENSG00000257489	RP11-175P13.3	12	-	100199519	100199783	100199552	100199783	100198843	100198972	18252	5,4	0,1	2,1	1,2	106	73	0.00293069	0.0912858	1.0,0.734	0.579,0.256	0.45	45	45
11282	ENSG00000119943	PYROXD2	10	-	98410612	98410958	98410855	98410958	98407903	98407997	11282	13,9	2,1	5,5	0,0	316	73	0.0029404	0.0913799	0.6,0.675	1.0,1.0	-0.363	-36.3	36.3
1518	ENSG00000148362	C9orf142	9	+	136992639	136992974	136992639	136992700	136993052	136993243	1518	140139	2,4	200241	0,0	347	73	0.00295558	0.0916743	0.936,0.88	1.0,1.0	-0.092	-9.2	9.2
9923	ENSG00000175334	BANF1	11	+	66002781	66002839	66002781	66002835	66003234	66003373	9923	0,0	9,3	0,5	6,6	77	73	0.00296234	0.091707	0.0,0.0	0.0,0.441	-0.221	-22.1	22.1
6028	ENSG00000076604	TRAF4	17	+	28748076	28748137	28748076	28748135	28748261	28748423	6028	7,3	2,2	13,13	0,0	75	73	0.00296819	0.0917113	0.773,0.593	1.0,1.0	-0.317	-31.7	31.7
10089	ENSG00000166704	ZNF606	19	-	57988589	57988721	57988594	57988721	57988206	57988302	10089	0,0	2,4	1,1	0,1	78	73	0.00301125	0.0923315	0.0,0.0	1.0,0.483	-0.742	-74.2	74.2
15011	ENSG00000143420	ENSA	1	-	150627397	150627592	150627466	150627592	150625711	150625808	15011	47,50	378244	88,87	320355	142	73	0.0030024	0.0923315	0.06,0.095	0.124,0.112	-0.04	-4	4
4695	ENSG00000092094	OSGEP	14	-	20448901	20449013	20448963	20449013	20448732	20448811	4695	11,12	44,39	32,28	59,32	135	73	0.00300787	0.0923315	0.119,0.143	0.227,0.321	-0.143	-14.3	14.3
5114	ENSG00000034053	APBA2	15	+	28921639	28921749	28921639	28921718	28995752	28995806	5114	19,15	11,4	23,22	2,2	104	73	0.00300771	0.0923315	0.548,0.725	0.89,0.885	-0.251	-25.1	25.1
17685	ENSG00000266714	MYO15B	17	+	75615692	75615892	75615692	75615884	75616068	75616147	17685	0,1	5,11	3,5	18,15	81	73	0.00301965	0.0924128	0.0,0.076	0.131,0.231	-0.143	-14.3	14.3
1936	ENSG00000204138	PHACTR4	1	+	28457831	28457859	28457831	28457855	28459084	28459258	1936	0,2	7,1	1,1	1,0	77	73	0.00304232	0.0929297	0.0,0.655	0.487,1.0	-0.416	-41.6	41.6
15106	ENSG00000184949	FAM227A	22	-	38639614	38639724	38639654	38639724	38638745	38638822	15106	5,3	0,1	1,0	0,2	113	73	0.00304968	0.0929777	1.0,0.66	1.0,0.0	0.33	33	33
16440	ENSG00000122026	RPL21	13	+	27253764	27253847	27253764	27253843	27256183	27256334	16440	6,3	0,1	20,7	6,4	77	73	0.00306754	0.093345	1.0,0.74	0.76,0.624	0.178	17.8	17.8
2285	ENSG00000137221	TJAP1	6	+	43499096	43499201	43499096	43499136	43500743	43500772	2285	1,3	2,1	1,4	0,1	138	73	0.00309111	0.0938843	0.209,0.613	1.0,0.679	-0.429	-42.9	42.9
13116	ENSG00000229970	AC007128.1	7	+	8341016	8341183	8341016	8341113	8343124	8343290	13116	5,0	2,1	5,2	0,0	143	73	0.00311264	0.0940382	0.561,0.0	1.0,1.0	-0.72	-72	72
17615	ENSG00000119689	DLST	14	+	74891055	74891193	74891055	74891167	74892833	74892986	17615	12,5	126,95	6,1	178144	99	73	0.00311581	0.0940382	0.066,0.037	0.024,0.005	0.037	3.7	3.7
1783	ENSG00000111752	PHC1	12	+	8932562	8933350	8932562	8932831	8933864	8934012	1783	28,20	4,0	18,24	0,0	592	73	0.00313129	0.0940382	0.463,1.0	1.0,1.0	-0.268	-26.8	26.8
6046	ENSG00000135506	OS9	12	+	57718145	57718421	57718145	57718376	57718992	57719182	6046	494331	119100	455403	94,49	118	73	0.00312746	0.0940382	0.72,0.672	0.75,0.836	-0.097	-9.7	9.7
6234	ENSG00000168026	TTC21A	3	+	39137194	39137387	39137194	39137253	39137485	39137710	6234	9,10	3,1	22,16	0,1	207	73	0.00310658	0.0940382	0.514,0.779	1.0,0.849	-0.278	-27.8	27.8
9223	ENSG00000100201	DDX17	22	-	38489222	38489458	38489227	38489458	38488025	38488115	9223	16,11	4,1	12,13	0,0	78	73	0.00312317	0.0940382	0.789,0.911	1.0,1.0	-0.15	-15	15
3166	ENSG00000204628	GNB2L1	5	-	181241486	181241639	181241491	181241639	181240215	181240345	3166	138107	8,10	252228	10,1	78	73	0.00314782	0.0943584	0.942,0.909	0.959,0.995	-0.051	-5.1	5.1
10443	ENSG00000130707	ASS1	9	+	130451601	130452043	130451601	130451730	130452223	130452333	10443	12,19	2,2	5,26	0,1	386	73	0.00323059	0.096659	0.532,0.642	1.0,0.831	-0.329	-32.9	32.9
11085	ENSG00000161249	DMKN	19	-	35498597	35498763	35498715	35498763	35497219	35497538	11085	4,7	9,7	0,2	7,8	191	73	0.00339049	0.100645	0.145,0.277	0.0,0.087	0.168	16.8	16.8
11501	ENSG00000123415	SMUG1	12	-	54188869	54189008	54188950	54189008	54187818	54187905	11501	8,5	10,21	0,3	23,12	154	73	0.00338558	0.100645	0.275,0.101	0.0,0.106	0.135	13.5	13.5
12705	ENSG00000166224	SGPL1	10	+	70815969	70816157	70815969	70816126	70816810	70816880	12705	0,1	42,38	5,1	26,10	104	73	0.00339513	0.100645	0.0,0.018	0.119,0.066	-0.084	-8.4	8.4
17512	ENSG00000163848	ZNF148	3	-	125323308	125323444	125323387	125323444	125313307	125313656	17512	79,54	5,3	56,40	1,0	152	73	0.00339375	0.100645	0.884,0.896	0.964,1.0	-0.092	-9.2	9.2
18768	ENSG00000141867	BRD4	19	-	15254146	15254262	15254151	15254262	15247046	15249290	18768	7,4	12,8	0,2	12,6	78	73	0.00338773	0.100645	0.353,0.319	0.0,0.238	0.217	21.7	21.7
1004	ENSG00000116857	TMEM9	1	-	201154147	201154433	201154227	201154433	201153857	201153959	1004	17,16	0,0	34,22	4,1	153	73	0.00340275	0.100685	1.0,1.0	0.802,0.913	0.142	14.2	14.2
673	ENSG00000130703	OSBPL2	20	+	62281057	62281186	62281057	62281165	62281789	62282093	673	0,2	60,40	7,6	83,59	94	73	0.00341459	0.10085	0.0,0.037	0.061,0.073	-0.049	-4.9	4.9
11873	ENSG00000132359	RAP1GAP2	17	+	2984982	2985197	2984982	2985066	2991296	2991397	11873	2,0	18,17	5,6	20,18	204	73	0.0034429	0.101499	0.038,0.0	0.082,0.107	-0.075	-7.5	7.5
6617	ENSG00000106028	SSBP1	7	+	141738405	141738619	141738405	141738410	141739123	141739190	6617	376302	761531	244248	766577	282	73	0.0034519	0.101578	0.113,0.128	0.076,0.1	0.033	3.3	3.3
1181	ENSG00000184470	TXNRD2	22	-	19877039	19877234	19877108	19877234	19875521	19875807	1181	141112	3,2	203321	14,17	142	73	0.00347134	0.101592	0.96,0.966	0.882,0.907	0.068	6.8	6.8
7963	ENSG00000165934	CPSF2	14	+	92134249	92134374	92134249	92134355	92135366	92135500	7963	10,9	182171	0,3	127,95	92	73	0.00346727	0.101592	0.042,0.04	0.0,0.024	0.029	2.9	2.9
8676	ENSG00000071242	RPS6KA2	6	-	166498442	166498650	166498507	166498650	166490670	166490741	8676	6,9	58,36	1,1	20,31	138	73	0.00346457	0.101592	0.052,0.117	0.026,0.017	0.063	6.3	6.3
8770	ENSG00000135441	BLOC1S1	12	+	55716512	55716717	55716512	55716588	55716932	55717005	8770	87,48	5,1	50,38	0,0	202	73	0.00348264	0.101738	0.863,0.945	1.0,1.0	-0.096	-9.6	9.6
1574	ENSG00000230082	PRRT3-AS1	3	+	9947403	9947600	9947403	9947405	9948066	9948180	1574	17,16	2,2	21,32	1,0	268	73	0.00350269	0.102137	0.698,0.685	0.851,1.0	-0.234	-23.4	23.4
5940	ENSG00000053747	LAMA3	18	+	23822251	23822388	23822251	23822375	23824422	23824565	5940	0,1	27,27	4,5	42,36	86	73	0.00350969	0.102156	0.0,0.03	0.075,0.105	-0.075	-7.5	7.5
11255	ENSG00000183527	PSMG1	21	-	39178445	39178647	39178448	39178647	39177434	39177571	11255	15,10	84,62	11,3	134,92	76	73	0.00354079	0.102875	0.146,0.134	0.073,0.03	0.089	8.9	8.9
13066	ENSG00000088280	ASAP3	1	-	23435722	23436028	23435850	23436028	23434532	23434618	13066	5,4	11,11	1,0	6,7	201	73	0.00354739	0.102881	0.142,0.117	0.057,0.0	0.101	10.1	10.1
1003	ENSG00000116857	TMEM9	1	-	201154227	201154418	201154361	201154418	201153857	201153959	1003	2,3	2,3	11,6	0,2	207	73	0.00357217	0.103061	0.261,0.261	1.0,0.514	-0.496	-49.6	49.6
13530	ENSG00000180376	CCDC66	3	+	56566593	56566759	56566593	56566740	56566949	56567053	13530	20,8	1,1	9,1	5,1	92	73	0.00357284	0.103061	0.941,0.864	0.588,0.442	0.387	38.7	38.7
8979	ENSG00000105792	CFAP69	7	+	90268285	90268419	90268285	90268330	90271525	90271675	8979	4,4	0,0	9,5	2,1	162	73	0.00356971	0.103061	1.0,1.0	0.67,0.693	0.319	31.9	31.9
9341	ENSG00000239779	WBP1	2	+	74458831	74459117	74458831	74458919	74459642	74459745	9341	81,47	3,2	83,84	0,0	271	73	0.00357927	0.103061	0.879,0.864	1.0,1.0	-0.129	-12.9	12.9
16006	ENSG00000182199	SHMT2	12	+	57230383	57230660	57230383	57230579	57230802	57231000	16006	75,64	9,14	7,7	1,0	154	73	0.00360775	0.103695	0.798,0.684	0.768,1.0	-0.143	-14.3	14.3
18404	ENSG00000196756	SNHG17	20	-	38422091	38422241	38422095	38422241	38421005	38421098	18404	21,13	5,2	14,9	1,0	77	73	0.00363112	0.104181	0.799,0.86	0.93,1.0	-0.136	-13.6	13.6
3365	ENSG00000183010	PYCR1	17	-	81937241	81937328	81937261	81937328	81936747	81936861	3365	31,37	123,96	25,22	133162	93	73	0.00368509	0.105541	0.165,0.232	0.129,0.096	0.086	8.6	8.6
15982	ENSG00000135838	NPL	1	+	182806144	182806531	182806144	182806232	182812155	182812213	15982	5,8	13,11	1,1	4,14	372	73	0.00369655	0.105681	0.07,0.125	0.047,0.014	0.067	6.7	6.7
17157	ENSG00000146223	RPL7L1	6	+	42880860	42881082	42880860	42880966	42883453	42883614	17157	37,27	8,2	41,22	2,0	189	73	0.00370396	0.105704	0.641,0.839	0.888,1.0	-0.204	-20.4	20.4
14459	ENSG00000155066	PROM2	2	+	95287132	95287217	95287132	95287213	95288210	95288300	14459	3,1	0,0	11,12	2,3	77	73	0.00371766	0.10572	1.0,1.0	0.839,0.791	0.185	18.5	18.5
3776	ENSG00000132436	FIGNL1	7	-	50449499	50449723	50449544	50449723	50448180	50448289	3776	12,6	0,1	15,10	2,4	118	73	0.00371412	0.10572	1.0,0.788	0.823,0.607	0.179	17.9	17.9
14004	ENSG00000164050	PLXNB1	3	-	48413573	48413818	48413669	48413818	48413068	48413169	14004	2,2	15,4	8,12	2,16	169	73	0.00378862	0.10698	0.054,0.178	0.633,0.245	-0.323	-32.3	32.3
17111	ENSG00000167280	ENGASE	17	+	79077429	79077555	79077429	79077497	79077662	79077864	17111	0,0	16,20	3,4	22,22	131	73	0.00378183	0.10698	0.0,0.0	0.071,0.092	-0.081	-8.1	8.1
3360	ENSG00000183010	PYCR1	17	-	81937233	81937257	81937241	81937257	81936747	81936861	3360	4,3	31,37	0,0	25,22	81	73	0.00378444	0.10698	0.104,0.068	0.0,0.0	0.086	8.6	8.6
37	ENSG00000081154	PCNP	3	+	101579789	101580004	101579789	101579951	101585482	101585511	37	343270	11,2	293197	0,0	126	73	0.00378667	0.10698	0.948,0.987	1.0,1.0	-0.032	-3.2	3.2
4642	ENSG00000113048	MRPS27	5	-	72307717	72307962	72307898	72307962	72297631	72297702	4642	14,8	2,1	1,3	0,0	254	73	0.00383511	0.108103	0.668,0.697	1.0,1.0	-0.318	-31.8	31.8
1926	ENSG00000183401	CCDC159	19	+	11346530	11346634	11346530	11346627	11349653	11349687	1926	14,10	12,6	11,14	27,32	80	73	0.00385085	0.108167	0.516,0.603	0.271,0.285	0.281	28.1	28.1
6902	ENSG00000128159	TUBGCP6	22	-	50220191	50221874	50220250	50221874	50219956	50220015	6902	19,5	18,4	26,38	7,12	132	73	0.00384444	0.108167	0.369,0.409	0.673,0.637	-0.266	-26.6	26.6
3307	ENSG00000215481	BCRP3	22	+	24647002	24647224	24647002	24647142	24648197	24648332	3307	0,1	3,1	5,11	8,15	155	73	0.00385887	0.108203	0.0,0.32	0.227,0.257	-0.082	-8.2	8.2
814	ENSG00000102317	RBM3	X	+	48575560	48576083	48575560	48575667	48576313	48576419	814	218182	654414	196174	326335	489	73	0.00387007	0.108328	0.047,0.062	0.082,0.072	-0.022	-2.2	2.2
1577	ENSG00000230082	PRRT3-AS1	3	+	9947403	9947604	9947403	9947405	9948066	9948180	1577	19,19	2,2	29,36	1,0	272	73	0.00390932	0.109237	0.718,0.718	0.886,1.0	-0.225	-22.5	22.5
9913	ENSG00000133313	CNDP2	18	+	74497508	74497726	74497508	74497595	74499936	74500033	9913	26,23	0,2	42,25	12,2	204	73	0.00396113	0.110492	1.0,0.805	0.556,0.817	0.216	21.6	21.6
2214	ENSG00000116750	UCHL5	1	-	193059289	193059521	193059315	193059521	193051753	193051817	2214	10,6	3,1	3,10	0,0	99	73	0.00397927	0.110716	0.711,0.816	1.0,1.0	-0.237	-23.7	23.7
8003	ENSG00000005469	CROT	7	+	87345680	87345849	87345680	87345767	87346339	87346430	8003	3,3	43,21	12,21	67,49	155	73	0.00398292	0.110716	0.032,0.063	0.078,0.168	-0.075	-7.5	7.5
13300	ENSG00000172936	MYD88	3	+	38140387	38140592	38140387	38140549	38140756	38140848	13300	7,5	0,1	5,6	2,2	116	73	0.00400231	0.111062	1.0,0.759	0.611,0.654	0.247	24.7	24.7
2792	ENSG00000178971	CTC1	17	-	8229141	8229446	8229301	8229446	8228724	8228892	2792	42,27	3,2	42,41	0,1	233	73	0.00403062	0.111655	0.814,0.809	1.0,0.928	-0.152	-15.2	15.2
1143	ENSG00000269897	COMMD3-BMI1	10	+	22318271	22318439	22318271	22318306	22318652	22318713	1143	41,39	151,85	25,12	105104	206	73	0.00404511	0.111864	0.088,0.14	0.078,0.039	0.056	5.6	5.6
16025	ENSG00000058673	ZC3H11A	1	+	203796450	203796607	203796450	203796601	203801574	203801639	16025	4,2	6,7	1,1	0,1	79	73	0.00412071	0.113369	0.381,0.209	1.0,0.48	-0.445	-44.5	44.5
4119	ENSG00000123933	MXD4	4	-	2255154	2255355	2255158	2255355	2252407	2252522	4119	2,1	0,0	3,0	1,2	77	73	0.00411962	0.113369	1.0,1.0	0.74,0.0	0.63	63	63
9289	ENSG00000100038	TOP3B	22	-	21959586	21959736	21959650	21959736	21959131	21959232	9289	38,30	0,0	41,58	3,3	137	73	0.00410763	0.113369	1.0,1.0	0.879,0.912	0.105	10.5	10.5
7419	ENSG00000198826	ARHGAP11A	15	+	32629594	32629762	32629594	32629675	32632978	32633108	7419	105,72	4,6	31,34	1,0	160	73	0.00417942	0.114788	0.923,0.846	0.934,1.0	-0.083	-8.3	8.3
17256	ENSG00000260001	TGFBR3L	19	+	7916955	7917050	7916955	7917034	7917472	7917599	17256	2,3	3,3	0,1	2,2	89	73	0.00420049	0.114973	0.354,0.451	0.0,0.291	0.257	25.7	25.7
8955	ENSG00000128524	ATP6V1F	7	+	128863354	128863507	128863354	128863404	128865376	128865844	8955	1,4	0,1	5,1	1,2	176	73	0.0042003	0.114973	1.0,0.624	0.675,0.172	0.389	38.9	38.9
12247	ENSG00000249141	RP11-514O12.4	6	-	166956079	166956124	166956096	166956124	166952487	166952548	12247	1,0	49,42	9,3	98,70	90	73	0.00425803	0.115759	0.016,0.0	0.069,0.034	-0.044	-4.4	4.4
15399	ENSG00000163625	WDFY3	4	-	84756925	84757161	84756970	84757161	84755265	84755400	15399	11,13	2,4	8,5	1,0	118	73	0.00425584	0.115759	0.773,0.668	0.832,1.0	-0.195	-19.5	19.5
18573	ENSG00000177082	WDR73	15	-	84654226	84654280	84654233	84654280	84653631	84653699	18573	38,30	81,68	46,36	50,43	80	73	0.00424017	0.115759	0.3,0.287	0.456,0.433	-0.151	-15.1	15.1
3522	ENSG00000115042	FAHD2A	2	+	95410526	95411026	95410526	95410586	95412433	95412542	3522	64,44	2,5	98,71	2,0	513	73	0.00424436	0.115759	0.82,0.556	0.875,1.0	-0.25	-25	25
391	ENSG00000197756	RPL37A	2	+	216499631	216499866	216499631	216499774	216499948	216500030	391	1,1	3,0	9,2	1,0	165	73	0.00429032	0.116244	0.129,1.0	0.799,1.0	-0.335	-33.5	33.5
8798	ENSG00000100578	KIAA0586	14	+	58427727	58427857	58427727	58427813	58429362	58429433	8798	8,9	13,4	16,4	3,0	117	73	0.00429014	0.116244	0.277,0.584	0.769,1.0	-0.454	-45.4	45.4
3126	ENSG00000089327	FXYD5	19	+	35157420	35157617	35157420	35157501	35158343	35158400	3126	1,0	4,7	3,7	7,20	189	73	0.00431879	0.116818	0.088,0.0	0.142,0.119	-0.087	-8.7	8.7
6606	ENSG00000169733	RFNG	17	-	82049026	82049116	82049030	82049116	82048444	82048807	6606	1,0	47,66	5,5	70,84	77	73	0.0043406	0.117211	0.02,0.0	0.063,0.053	-0.048	-4.8	4.8
13554	ENSG00000174652	ZNF266	19	-	9434064	9434235	9434074	9434235	9420064	9420218	13554	5,3	0,2	0,2	3,1	83	73	0.0043954	0.118002	1.0,0.569	0.0,0.638	0.465	46.5	46.5
14622	ENSG00000109016	DHRS7B	17	+	21188710	21188863	21188710	21188855	21190947	21192030	14622	33,38	0,1	60,50	5,4	81	73	0.00439519	0.118002	1.0,0.972	0.915,0.918	0.069	6.9	6.9
15429	ENSG00000168070	C11orf85	11	-	64971876	64972023	64972009	64972023	64954756	64954802	15429	52,46	3,2	43,40	0,0	206	73	0.00438599	0.118002	0.86,0.891	1.0,1.0	-0.125	-12.5	12.5
6616	ENSG00000106028	SSBP1	7	+	141738405	141738600	141738405	141738410	141739123	141739190	6616	374298	761531	244248	766577	263	73	0.00439929	0.118002	0.12,0.135	0.081,0.107	0.034	3.4	3.4
5348	ENSG00000131778	CHD1L	1	+	147268781	147268885	147268781	147268878	147275353	147275468	5348	1,1	5,2	5,4	5,0	80	73	0.00445131	0.119199	0.154,0.313	0.477,1.0	-0.505	-50.5	50.5
7775	ENSG00000072786	STK10	5	-	172060966	172061168	172061138	172061168	172057348	172057473	7775	4,2	2,4	0,1	4,3	245	73	0.00451999	0.120837	0.373,0.13	0.0,0.09	0.207	20.7	20.7
10832	ENSG00000160752	FDPS	1	+	155318168	155318377	155318168	155318291	155318664	155318753	10832	41,34	168119	33,27	222198	159	73	0.00453481	0.120992	0.101,0.116	0.064,0.059	0.047	4.7	4.7
13837	ENSG00000072778	ACADVL	17	+	7224060	7224243	7224060	7224069	7224320	7224548	13837	15321141	12,14	19201997	9,6	247	73	0.00454087	0.120992	0.974,0.96	0.984,0.99	-0.02	-2	2
1759	ENSG00000231890	DARS-AS1	2	+	135985473	135985608	135985473	135985521	135998686	135998838	1759	68,62	4,2	53,54	0,0	160	73	0.00455818	0.121252	0.886,0.934	1.0,1.0	-0.09	-9	9
13046	ENSG00000137492	PRKRIR	11	-	76355559	76355654	76355617	76355654	76352497	76352794	13046	1,0	78,44	4,5	52,40	131	73	0.00456743	0.121297	0.007,0.0	0.041,0.065	-0.05	-5	5
1404	ENSG00000261183	RP11-532F12.5	15	-	40843486	40843693	40843572	40843693	40838338	40838686	1404	4,2	2,1	3,2	1,0	159	73	0.00458392	0.121334	0.479,0.479	0.579,1.0	-0.31	-31	31
8002	ENSG00000005469	CROT	7	+	87345680	87345920	87345680	87345767	87346339	87346430	8002	3,3	43,21	11,21	67,49	226	73	0.0045812	0.121334	0.022,0.044	0.05,0.122	-0.053	-5.3	5.3
11885	ENSG00000266173	STRADA	17	-	63728333	63728413	63728357	63728413	63714005	63714108	11885	13,8	2,4	3,8	0,1	97	73	0.00459333	0.121383	0.83,0.601	1.0,0.858	-0.214	-21.4	21.4
11131	ENSG00000122406	RPL5	1	+	92837455	92837633	92837455	92837630	92840550	92840639	11131	21111269	75,31	22221389	43,23	76	73	0.00463157	0.121832	0.964,0.975	0.98,0.983	-0.012	-1.2	1.2
14928	ENSG00000104643	MTMR9	8	+	11300022	11300241	11300022	11300148	11304840	11305014	14928	8,9	21,17	4,1	33,10	166	73	0.00462141	0.121832	0.143,0.189	0.051,0.042	0.119	11.9	11.9
7310	ENSG00000087191	PSMC5	17	+	63827673	63827923	63827673	63827684	63828137	63828209	7310	101101	5,1	155139	1,0	312	73	0.00463307	0.121832	0.825,0.959	0.973,1.0	-0.095	-9.5	9.5
2184	ENSG00000130254	SAFB2	19	-	5616127	5616335	5616131	5616335	5613464	5613527	2184	3,8	56,39	18,15	56,46	77	73	0.00467734	0.122795	0.048,0.163	0.234,0.236	-0.129	-12.9	12.9
17166	ENSG00000248498	ASNSP1	8	-	46593454	46593586	46593463	46593586	46591336	46591508	17166	5,4	3,3	1,3	1,0	82	73	0.00469779	0.123131	0.597,0.543	0.471,1.0	-0.165	-16.5	16.5
9134	ENSG00000104960	PTOV1	19	+	49850734	49850784	49850734	49850769	49854405	49854543	9134	1,3	0,0	0,3	1,2	88	73	0.0047195	0.123499	1.0,1.0	0.0,0.554	0.723	72.3	72.3
18533	ENSG00000131844	MCCC2	5	+	71631150	71631398	71631150	71631279	71632120	71632185	18533	1,1	5,3	7,2	4,1	192	73	0.00473121	0.123604	0.071,0.112	0.4,0.432	-0.325	-32.5	32.5
11280	ENSG00000268916	CSAG3	X	+	152759481	152759648	152759481	152759633	152759842	152760222	11280	2,1	8,2	1,1	0,1	88	73	0.00474094	0.123657	0.172,0.293	1.0,0.453	-0.494	-49.4	49.4
15703	ENSG00000198901	PRC1	15	-	90969446	90969623	90969523	90969623	90969078	90969120	15703	59,55	4,2	31,46	0,0	150	73	0.00476318	0.124036	0.878,0.93	1.0,1.0	-0.096	-9.6	9.6
10541	ENSG00000082014	SMARCD3	7	-	151242704	151242843	151242720	151242843	151242480	151242603	10541	0,0	66,58	8,3	103,99	89	73	0.00478673	0.124447	0.0,0.0	0.06,0.024	-0.042	-4.2	4.2
14668	ENSG00000144713	RPL32	3	-	12840598	12840677	12840634	12840677	12840141	12840242	14668	1,1	0,0	1,1	1,1	109	73	0.00479751	0.124526	1.0,1.0	0.401,0.401	0.599	59.9	59.9
10117	ENSG00000103353	UBFD1	16	+	23564038	23564109	23564038	23564089	23566986	23567069	10117	3,1	2,1	2,1	1,0	93	73	0.00483473	0.124567	0.541,0.44	0.611,1.0	-0.315	-31.5	31.5
12326	ENSG00000166845	C18orf54	18	+	54361642	54362431	54361642	54361891	54362770	54362921	12326	14,13	1,2	4,2	0,0	613	73	0.00482359	0.124567	0.625,0.436	1.0,1.0	-0.47	-47	47
13836	ENSG00000072778	ACADVL	17	+	7224060	7224223	7224060	7224069	7224320	7224548	13836	315251	12,14	408418	9,6	227	73	0.00483979	0.124567	0.894,0.852	0.936,0.957	-0.074	-7.4	7.4
16614	ENSG00000137200	CMTR1	6	+	37458611	37458838	37458611	37458810	37459565	37459684	16614	0,1	23,26	5,2	20,26	101	73	0.00484561	0.124567	0.0,0.027	0.153,0.053	-0.089	-8.9	8.9
3639	ENSG00000105393	BABAM1	19	+	17267442	17267527	17267442	17267516	17268793	17269091	3639	86,63	3,1	71,89	3,13	84	73	0.00482752	0.124567	0.961,0.982	0.954,0.856	0.067	6.7	6.7
9713	ENSG00000182362	YBEY	21	+	46286383	46286737	46286383	46286415	46286869	46286974	9713	9,7	44,32	16,16	35,22	395	73	0.00483401	0.124567	0.036,0.039	0.078,0.118	-0.061	-6.1	6.1
4612	ENSG00000075131	TIPIN	15	-	66386631	66386712	66386649	66386712	66352814	66352955	4612	4,1	4,0	0,1	1,1	91	73	0.00485844	0.124697	0.445,1.0	0.0,0.445	0.5	50	50
2727	ENSG00000278615	C11orf98	11	-	62665056	62665191	62665130	62665191	62664848	62664973	2727	17,13	305233	36,58	456447	147	73	0.00488228	0.125109	0.027,0.027	0.038,0.061	-0.023	-2.3	2.3
9111	ENSG00000260259	RP11-368I7.4	16	-	89686427	89686569	89686446	89686569	89685300	89685675	9111	1,0	0,1	2,0	0,1	92	73	0.0049331	0.12621	1.0,0.0	1.0,0.0	0	0	0
17471	ENSG00000121060	TRIM25	17	-	56895744	56895952	56895925	56895952	56895520	56895604	17471	14,15	56,37	32,22	28,45	254	73	0.00495928	0.126477	0.067,0.104	0.247,0.123	-0.1	-10	10
4075	ENSG00000196975	ANXA4	2	+	69806384	69806498	69806384	69806432	69807905	69807996	4075	120,85	0,0	170142	2,7	139	73	0.00495923	0.126477	1.0,1.0	0.978,0.914	0.054	5.4	5.4
4040	ENSG00000213614	HEXA	15	-	72348030	72348134	72348047	72348134	72347685	72347758	4040	1,2	118,71	9,7	143123	90	73	0.00497407	0.126492	0.007,0.022	0.049,0.044	-0.032	-3.2	3.2
5470	ENSG00000228327	RP11-206L10.2	1	-	778283	778626	778558	778626	774170	774280	5470	23,17	4,0	12,6	0,0	348	73	0.00497559	0.126492	0.547,1.0	1.0,1.0	-0.226	-22.6	22.6
14443	ENSG00000214826	DDX12P	12	-	9421322	9421491	9421387	9421491	9420514	9420664	14443	5,2	5,1	9,17	1,2	138	73	0.00499409	0.126762	0.346,0.514	0.826,0.818	-0.392	-39.2	39.2
8806	ENSG00000108406	DHX40	17	+	59565557	59565800	59565557	59565783	59566626	59566794	8806	6,5	91,58	1,0	61,28	90	73	0.00500271	0.12678	0.051,0.065	0.013,0.0	0.051	5.1	5.1
13202	ENSG00000243660	ZNF487	10	+	43437147	43437262	43437147	43437155	43454064	43454532	13202	7,7	4,0	2,8	0,0	180	73	0.00503867	0.127405	0.415,1.0	1.0,1.0	-0.292	-29.2	29.2
3099	ENSG00000110492	MDK	11	+	46381752	46381981	46381752	46381779	46382056	46382133	3099	7,7	1,0	1,10	1,2	275	73	0.00504323	0.127405	0.65,1.0	0.21,0.57	0.435	43.5	43.5
10134	ENSG00000255526	NEDD8-MDP1	14	-	24218058	24218215	24218132	24218215	24217185	24217223	10134	47,41	448271	44,27	577412	147	73	0.00506178	0.127473	0.05,0.07	0.036,0.032	0.026	2.6	2.6
18651	ENSG00000258728	RP11-195F19.29	9	+	34646644	34646867	34646644	34646786	34647088	34647258	18651	3,3	30,12	22,4	27,18	154	73	0.00505477	0.127473	0.045,0.106	0.279,0.095	-0.112	-11.2	11.2
16394	ENSG00000147996	CBWD5	9	+	65704330	65704547	65704330	65704414	65708901	65708958	16394	2,0	1,1	7,11	1,1	206	73	0.00511206	0.128537	0.415,0.0	0.713,0.796	-0.547	-54.7	54.7
16379	ENSG00000115204	MPV17	2	-	27322989	27323054	27323051	27323054	27322447	27322522	16379	6,12	33,20	4,6	49,54	135	73	0.00512114	0.128565	0.09,0.245	0.042,0.057	0.118	11.8	11.8
18455	ENSG00000165006	UBAP1	9	+	34250657	34250871	34250657	34250759	34251391	34252520	18455	2,6	76,80	16,10	115,67	185	73	0.00513596	0.128735	0.01,0.029	0.052,0.056	-0.035	-3.5	3.5
13226	ENSG00000204084	INPP5B	1	-	37931672	37932053	37931912	37932053	37891357	37891454	13226	25,18	4,7	26,17	1,1	313	73	0.00515512	0.128852	0.593,0.375	0.858,0.799	-0.345	-34.5	34.5
15150	ENSG00000111237	VPS29	12	-	110499456	110499583	110499534	110499583	110496011	110496203	15150	100,61	177152	43,41	181110	151	73	0.0051727	0.128852	0.215,0.162	0.103,0.153	0.06	6	6
1649	ENSG00000204344	STK19	6	+	31978902	31979010	31978902	31978998	31979413	31979577	1649	4,5	58,42	15,7	40,38	85	73	0.00517092	0.128852	0.056,0.093	0.244,0.137	-0.116	-11.6	11.6
2419	ENSG00000173402	DAG1	3	+	49470131	49470573	49470131	49470433	49510418	49510819	2419	8,1	15,13	1,1	12,21	213	73	0.00515766	0.128852	0.155,0.026	0.028,0.016	0.069	6.9	6.9
1774	ENSG00000272333	KMT2B	19	+	35725722	35725830	35725722	35725818	35726235	35726353	1774	1,0	18,15	0,6	8,20	85	73	0.00522019	0.129834	0.046,0.0	0.0,0.205	-0.079	-7.9	7.9
14634	ENSG00000168612	ZSWIM1	20	+	45881240	45881411	45881240	45881261	45882532	45884398	14634	2,0	25,6	4,6	18,14	223	73	0.00523474	0.129856	0.026,0.0	0.068,0.123	-0.083	-8.3	8.3
9487	ENSG00000100410	PHF5A	22	-	41468019	41468147	41468123	41468147	41467447	41467614	9487	17,11	42,23	6,7	47,36	177	73	0.00523724	0.129856	0.143,0.165	0.05,0.074	0.092	9.2	9.2
13033	ENSG00000173660	UQCRH	1	+	46309100	46309170	46309100	46309127	46309896	46310044	13033	2,2	212135	13,5	204165	116	73	0.00529171	0.130803	0.006,0.009	0.039,0.019	-0.021	-2.1	2.1
17291	ENSG00000141279	NPEPPS	17	+	47579389	47582849	47579389	47579511	47585499	47585700	17291	158140	3,1	158107	0,1	3411	73	0.00529076	0.130803	0.53,0.75	1.0,0.696	-0.208	-20.8	20.8
1842	ENSG00000224078	SNHG14	15	+	25108997	25109103	25108997	25109099	25109197	25109403	1842	146100	13,3	91,73	3,0	77	73	0.00533142	0.131383	0.914,0.969	0.966,1.0	-0.041	-4.1	4.1
9616	ENSG00000167608	TMC4	19	-	54163652	54163887	54163723	54163887	54163032	54163159	9616	8,11	97,62	29,20	80105	144	73	0.00533151	0.131383	0.04,0.083	0.155,0.088	-0.06	-6	6
7229	ENSG00000088899	RP5-1187M17.10	20	-	3165496	3165628	3165559	3165628	3162616	3165152	7229	13,8	3,1	23,22	0,1	136	73	0.00539449	0.132731	0.699,0.811	1.0,0.922	-0.206	-20.6	20.6
3846	ENSG00000147905	ZCCHC7	9	+	37120538	37120627	37120538	37120623	37302187	37302231	3846	0,2	3,3	3,1	2,0	77	73	0.00540391	0.132759	0.0,0.387	0.587,1.0	-0.6	-60	60
10549	ENSG00000072042	RDH11	14	-	67692933	67693052	67692972	67693052	67692437	67692593	10549	420304	1,0	563533	8,11	112	73	0.0054397	0.133435	0.996,1.0	0.979,0.969	0.024	2.4	2.4
14058	ENSG00000004779	NDUFAB1	16	-	23590885	23591153	23591092	23591153	23587196	23587319	14058	18,13	4,1	16,6	0,1	280	73	0.00545446	0.133593	0.54,0.772	1.0,0.61	-0.149	-14.9	14.9
12444	ENSG00000101199	ARFGAP1	20	+	63277877	63278028	63277877	63277994	63278116	63278203	12444	8,0	1,2	6,1	1,0	107	73	0.00547252	0.133831	0.845,0.0	0.804,1.0	-0.48	-48	48
13130	ENSG00000002016	RAD52	12	-	929972	930144	930050	930144	929865	929886	13130	0,1	4,6	4,3	9,8	151	73	0.00552104	0.134528	0.0,0.075	0.177,0.153	-0.127	-12.7	12.7
14744	ENSG00000104154	SLC30A4	15	-	45522016	45522236	45522027	45522236	45511137	45511284	14744	36,19	0,0	54,42	3,4	84	73	0.00552616	0.134528	1.0,1.0	0.94,0.901	0.08	8	8
3789	ENSG00000133114	GPALPP1	13	+	45008794	45009000	45008794	45008879	45014951	45015083	3789	7,6	10,14	14,14	8,7	194	73	0.00552574	0.134528	0.208,0.139	0.397,0.429	-0.24	-24	24
1653	ENSG00000204344	STK19	6	+	31979413	31979589	31979413	31979577	31980450	31980548	1653	4,1	0,0	0,2	4,0	85	73	0.00554062	0.134676	1.0,1.0	0.0,1.0	0.5	50	50
17294	ENSG00000141279	NPEPPS	17	+	47587229	47587344	47587229	47587322	47590716	47590881	17294	163,94	6,4	115104	0,1	95	73	0.00556666	0.134901	0.954,0.948	1.0,0.988	-0.043	-4.3	4.3
9554	ENSG00000100813	ACIN1	14	-	23071103	23071186	23071124	23071186	23069475	23069617	9554	8,2	27,15	1,1	18,21	94	73	0.00556434	0.134901	0.187,0.094	0.041,0.036	0.102	10.2	10.2
13168	ENSG00000115307	AUP1	2	-	74528750	74529282	74529131	74529282	74528252	74528489	13168	260195	10,4	466535	3,6	454	73	0.00558634	0.135174	0.807,0.887	0.962,0.935	-0.102	-10.2	10.2
14662	ENSG00000134900	TPP2	13	+	102616395	102616504	102616395	102616500	102618721	102618846	14662	9,2	38,34	1,1	37,20	77	73	0.00559896	0.135276	0.183,0.053	0.025,0.045	0.083	8.3	8.3
8848	ENSG00000197037	ZSCAN25	7	+	99616947	99617016	99616947	99616989	99618524	99618651	8848	13,8	4,5	12,9	2,0	100	73	0.00561511	0.135462	0.703,0.539	0.814,1.0	-0.286	-28.6	28.6
6132	ENSG00000121988	ZRANB3	2	-	135530525	135530731	135530641	135530731	135504328	135504496	6132	2,2	1,1	2,4	0,0	189	73	0.00565074	0.136118	0.436,0.436	1.0,1.0	-0.564	-56.4	56.4
9836	ENSG00000050327	ARHGEF5	7	+	144362657	144365823	144362657	144362853	144366354	144366412	9836	600465	7,4	344449	11,11	3043	73	0.00566191	0.136182	0.673,0.736	0.429,0.495	0.243	24.3	24.3
12554	ENSG00000213782	DDX47	12	+	12813345	12813516	12813345	12813454	12814130	12814224	12554	11,9	85,70	6,2	122,65	135	73	0.00567748	0.136353	0.065,0.065	0.026,0.016	0.044	4.4	4.4
614	ENSG00000110717	NDUFS8	11	+	68030742	68030961	68030742	68030877	68032151	68032209	614	9,6	0,0	4,6	4,0	157	73	0.00572724	0.137343	1.0,1.0	0.317,1.0	0.342	34.2	34.2
17188	ENSG00000182934	SRPR	11	-	126266468	126266530	126266475	126266530	126266186	126266278	17188	36,17	235164	11,12	195164	80	73	0.0057736	0.137837	0.123,0.086	0.049,0.063	0.048	4.8	4.8
17666	ENSG00000135931	ARMC9	2	+	231198752	231198945	231198752	231198941	231206197	231206289	17666	2,2	2,4	1,0	2,7	77	73	0.00576349	0.137837	0.487,0.322	0.322,0.0	0.243	24.3	24.3
2587	ENSG00000188747	NOXA1	9	+	137429226	137429389	137429226	137429383	137430783	137430843	2587	0,0	16,23	7,0	44,36	79	73	0.00576707	0.137837	0.0,0.0	0.128,0.0	-0.064	-6.4	6.4
15949	ENSG00000013392	RWDD2A	6	+	83194530	83194656	83194530	83194652	83195179	83195271	15949	6,6	0,1	2,5	3,1	77	73	0.00579617	0.137838	1.0,0.85	0.387,0.826	0.319	31.9	31.9
4325	ENSG00000226853	AC010894.3	2	+	174487402	174487529	174487402	174487416	174488034	174488300	4325	27,19	0,0	18,18	3,1	186	73	0.00579143	0.137838	1.0,1.0	0.702,0.876	0.211	21.1	21.1
9828	ENSG00000204385	SLC44A4	6	-	31870606	31870702	31870610	31870702	31869544	31869637	9828	3,4	0,1	12,13	3,5	77	73	0.00579937	0.137838	1.0,0.791	0.791,0.711	0.144	14.4	14.4
644	ENSG00000223756	TSSC2	11	+	3402914	3402969	3402914	3402952	3403592	3403652	644	0,0	3,2	2,2	5,7	90	73	0.0058308	0.138036	0.0,0.0	0.245,0.188	-0.216	-21.6	21.6
9128	ENSG00000074356	NCBP3	17	-	3813085	3813250	3813116	3813250	3812539	3812654	9128	31,13	24,30	26,25	11,10	104	73	0.00582674	0.138036	0.476,0.233	0.624,0.637	-0.276	-27.6	27.6
9508	ENSG00000068878	PSME4	2	-	53869363	53869538	53869375	53869538	53866746	53866880	9508	13,9	64,46	1,8	80,55	85	73	0.00583349	0.138036	0.149,0.144	0.011,0.111	0.085	8.5	8.5
10174	ENSG00000165689	SDCCAG3	9	-	136405090	136405202	136405117	136405202	136404630	136404693	10174	140,98	3,1	199204	10,11	100	73	0.00588699	0.138486	0.971,0.986	0.936,0.931	0.045	4.5	4.5
15236	ENSG00000177917	ARL6IP6	2	+	152717892	152718119	152717892	152717995	152720532	152720586	15236	5,6	0,1	4,8	1,2	197	73	0.00588334	0.138486	1.0,0.69	0.597,0.597	0.248	24.8	24.8
1650	ENSG00000204344	STK19	6	+	31978902	31979008	31978902	31978998	31979413	31979577	1650	2,5	58,42	12,6	40,38	83	73	0.00586526	0.138486	0.029,0.095	0.209,0.122	-0.103	-10.3	10.3
5701	ENSG00000170037	CNTROB	17	+	7944122	7944638	7944122	7944248	7945727	7945986	5701	112,89	3,2	152134	0,1	463	73	0.00588167	0.138486	0.855,0.875	1.0,0.955	-0.113	-11.3	11.3
5433	ENSG00000075303	SLC25A40	7	-	87854198	87854310	87854203	87854310	87849880	87849948	5433	2,2	71,38	7,9	64,58	78	73	0.00591032	0.138832	0.026,0.047	0.093,0.127	-0.074	-7.4	7.4
15400	ENSG00000163625	WDFY3	4	-	84733381	84733462	84733450	84733462	84724425	84724594	15400	26,35	0,0	20,13	3,1	142	73	0.00593231	0.139145	1.0,1.0	0.774,0.87	0.178	17.8	17.8
10770	ENSG00000176834	VSIG10	12	-	118121028	118121175	118121032	118121175	118117648	118117882	10770	2,2	8,6	0,0	1,3	77	73	0.00596781	0.139165	0.192,0.24	0.0,0.0	0.216	21.6	21.6
3156	ENSG00000204628	GNB2L1	5	-	181242169	181242345	181242173	181242345	181241491	181241639	3156	320203	17941371	308331	26812741	77	73	0.0059575	0.139165	0.145,0.123	0.098,0.103	0.034	3.4	3.4
4262	ENSG00000100284	TOM1	22	+	35321958	35322153	35321958	35322019	35323027	35323177	4262	32,19	3,2	17,22	1,0	207	73	0.00594796	0.139165	0.79,0.77	0.857,1.0	-0.148	-14.8	14.8
8691	ENSG00000101901	ALG13	X	+	111682131	111682300	111682131	111682294	111684964	111685103	8691	9,5	151,91	19,14	139,98	79	73	0.00595969	0.139165	0.052,0.048	0.112,0.117	-0.065	-6.5	6.5
16386	ENSG00000116353	MECR	1	-	29220833	29220921	29220837	29220921	29216587	29216812	16386	1,1	1,1	1,4	0,0	77	73	0.00599186	0.139524	0.487,0.487	1.0,1.0	-0.513	-51.3	51.3
12663	ENSG00000254413	CHKB-CPT1B	22	-	50569166	50569421	50569212	50569421	50568868	50569081	12663	17,7	4,1	8,9	0,1	119	73	0.00605419	0.140771	0.723,0.811	1.0,0.847	-0.156	-15.6	15.6
7662	ENSG00000120008	WDR11	10	+	120851403	120851551	120851403	120851527	120852523	120852635	7662	1,1	0,1	1,0	1,1	97	73	0.00610424	0.14173	1.0,0.429	0.429,0.0	0.5	50	50
17631	ENSG00000105939	ZC3HAV1	7	-	139079103	139080243	139079469	139080243	139078551	139078653	17631	66,40	76,52	80,48	56,30	439	73	0.00622902	0.144418	0.126,0.113	0.192,0.21	-0.082	-8.2	8.2
5802	ENSG00000086232	EIF2AK1	7	-	6024652	6024801	6024708	6024801	6023175	6023746	5802	226180	6,4	345259	1,1	129	73	0.00634215	0.146618	0.955,0.962	0.995,0.993	-0.036	-3.6	3.6
9173	ENSG00000107862	GBF1	10	+	102362474	102362664	102362474	102362628	102363255	102363396	9173	158107	7,9	105122	2,2	109	73	0.00633918	0.146618	0.938,0.888	0.972,0.976	-0.061	-6.1	6.1
3306	ENSG00000215481	BCRP3	22	+	24647002	24647224	24647002	24647075	24648197	24648332	3306	2,3	0,0	16,34	1,3	222	73	0.00635182	0.14663	1.0,1.0	0.84,0.788	0.186	18.6	18.6
16154	ENSG00000185917	SETD4	21	-	36060067	36060300	36060281	36060300	36058815	36058924	16154	3,3	10,3	6,13	4,3	287	73	0.00636911	0.146818	0.071,0.203	0.276,0.524	-0.263	-26.3	26.3
4637	ENSG00000100031	GGT1	22	+	24603212	24603460	24603212	24603242	24607953	24608023	4637	22,7	0,0	22,36	3,1	291	73	0.00638158	0.146852	1.0,1.0	0.648,0.9	0.226	22.6	22.6
7001	ENSG00000182923	CEP63	3	+	134495295	134495364	134495295	134495360	134507108	134507286	7001	36,16	7,3	26,21	1,1	77	73	0.00638885	0.146852	0.83,0.835	0.961,0.952	-0.124	-12.4	12.4
11630	ENSG00000105072	C19orf44	19	+	16496405	16496486	16496405	16496465	16500791	16501551	11630	1,0	6,6	9,0	4,3	94	73	0.00641915	0.147064	0.115,0.0	0.636,0.0	-0.261	-26.1	26.1
1198	ENSG00000272414	FAM47E-STBD1	4	+	76268659	76268813	76268659	76268768	76271567	76271768	1198	13,10	3,5	1,4	6,4	118	73	0.00643387	0.147064	0.728,0.553	0.093,0.382	0.403	40.3	40.3
18839	ENSG00000147403	RPL10	X	+	154398889	154399113	154398889	154399037	154399337	154399396	18839	36,27	3,2	127,92	2,0	149	73	0.0064347	0.147064	0.855,0.869	0.969,1.0	-0.122	-12.2	12.2
1	ENSG00000146263	MMS22L	6	-	97267871	97268002	97267881	97268002	97263334	97263448	1	6,6	2,2	4,10	0,1	83	73	0.0064248	0.147064	0.725,0.725	1.0,0.898	-0.224	-22.4	22.4
1877	ENSG00000105865	DUS4L	7	+	107573703	107573883	107573703	107573821	107575187	107575310	1877	29,15	35,22	12,10	30,38	135	73	0.00645372	0.147081	0.309,0.269	0.178,0.125	0.138	13.8	13.8
7777	ENSG00000157895	C12orf43	12	-	121011010	121011146	121011103	121011146	121010827	121010926	7777	4,4	23,28	0,1	30,22	166	73	0.0064494	0.147081	0.071,0.059	0.0,0.02	0.055	5.5	5.5
13916	ENSG00000101367	MAPRE1	20	+	32839734	32839879	32839734	32839856	32846617	32846757	13916	4,4	179108	9,13	146132	96	73	0.00654201	0.148043	0.017,0.027	0.045,0.07	-0.036	-3.6	3.6
15253	ENSG00000146085	MUT	6	-	49463102	49463191	49463167	49463191	49459081	49459505	15253	55,58	4,5	67,47	2,0	138	73	0.00653378	0.148043	0.879,0.86	0.947,1.0	-0.104	-10.4	10.4
16586	ENSG00000101745	ANKRD12	18	+	9208658	9208803	9208658	9208797	9211583	9211784	16586	47,35	2,3	54,34	12,6	79	73	0.00650776	0.148043	0.956,0.915	0.806,0.84	0.113	11.3	11.3
1935	ENSG00000204138	PHACTR4	1	+	28457831	28457881	28457831	28457855	28459084	28459258	1935	0,1	7,1	1,1	1,0	99	73	0.0065247	0.148043	0.0,0.424	0.424,1.0	-0.5	-50	50
9447	ENSG00000144589	STK11IP	2	+	219601234	219601554	219601234	219601440	219601640	219601715	9447	2,6	7,7	10,9	3,4	187	73	0.00652137	0.148043	0.1,0.251	0.565,0.468	-0.341	-34.1	34.1
13020	ENSG00000197860	SGTB	5	-	65680655	65680794	65680667	65680794	65680493	65680556	13020	84,61	6,3	13,14	0,0	85	73	0.00655792	0.148194	0.923,0.946	1.0,1.0	-0.066	-6.6	6.6
7256	ENSG00000166881	NEMP1	12	-	57070673	57070893	57070819	57070893	57064645	57064739	7256	47,33	1,0	40,17	5,0	219	73	0.00659031	0.148508	0.94,1.0	0.727,1.0	0.107	10.7	10.7
7937	ENSG00000185324	CDK10	16	+	89694664	89694788	89694664	89694771	89694930	89695070	7937	78,45	6,2	94146	1,2	90	73	0.00658801	0.148508	0.913,0.948	0.987,0.983	-0.054	-5.4	5.4
4966	ENSG00000095066	HOOK2	19	-	12770924	12771072	12770931	12771072	12769880	12770082	4966	10,5	95,74	18,16	57103	80	73	0.00660285	0.148583	0.088,0.058	0.224,0.124	-0.101	-10.1	10.1
11861	ENSG00000104946	TBC1D17	19	+	49879451	49879519	49879451	49879476	49880278	49880402	11861	16,17	0,0	4,5	0,4	116	73	0.00664028	0.149216	1.0,1.0	1.0,0.44	0.28	28	28
9813	ENSG00000196976	LAGE3	X	-	154478282	154478411	154478305	154478411	154477768	154478058	9813	226175	7,5	170228	0,2	96	73	0.00665065	0.14924	0.961,0.964	1.0,0.989	-0.032	-3.2	3.2
8791	ENSG00000110025	SNX15	11	+	65032167	65032315	65032167	65032203	65032430	65032551	8791	5,10	42,35	1,4	44,47	185	73	0.00673323	0.150883	0.045,0.101	0.009,0.032	0.053	5.3	5.3
15896	ENSG00000065427	KARS	16	-	75634169	75634292	75634172	75634292	75631721	75631855	15896	21,4	276225	1,7	268168	76	73	0.00675228	0.150889	0.068,0.017	0.004,0.038	0.022	2.2	2.2
16668	ENSG00000198948	MFAP3L	4	-	170026859	170027210	170027159	170027210	170006602	170006736	16668	23,36	4,0	6,8	0,0	373	73	0.00674549	0.150889	0.529,1.0	1.0,1.0	-0.236	-23.6	23.6
12976	ENSG00000101104	PABPC1L	20	+	44932341	44932534	44932341	44932432	44933056	44933185	12976	489359	10,10	93169	0,2	175	73	0.006871	0.152692	0.953,0.937	1.0,0.972	-0.041	-4.1	4.1
1747	ENSG00000178607	ERN1	17	-	64045242	64045482	64045358	64045482	64044859	64044927	1747	20,5	77,28	1,2	29,11	189	73	0.00685759	0.152692	0.091,0.065	0.013,0.066	0.038	3.8	3.8
2877	ENSG00000133943	C14orf159	14	+	91215404	91215793	91215404	91215556	91224683	91225355	2877	32,37	31,21	36,40	52,67	310	73	0.00685607	0.152692	0.196,0.293	0.14,0.123	0.113	11.3	11.3
2985	ENSG00000132196	HSD17B7	1	+	162797801	162798935	162797801	162797916	162799742	162799937	2985	30,34	59,26	46,41	33,24	1092	73	0.00686233	0.152692	0.033,0.08	0.085,0.102	-0.037	-3.7	3.7
4472	ENSG00000259053	RP11-33N16.3	14	-	89954496	89954659	89954595	89954659	89953905	89954001	4472	10,3	0,1	6,4	2,1	172	73	0.00689221	0.152799	1.0,0.56	0.56,0.629	0.185	18.5	18.5
770	ENSG00000243678	NME2	17	+	51166417	51166601	51166417	51166502	51166826	51167319	770	12,15	0,0	8,27	3,1	172	73	0.00689485	0.152799	1.0,1.0	0.531,0.92	0.274	27.4	27.4
15334	ENSG00000092621	PHGDH	1	+	119724318	119724469	119724318	119724449	119724784	119724957	15334	1,6	3,2	1,2	1,0	93	73	0.00691609	0.152848	0.207,0.702	0.44,1.0	-0.266	-26.6	26.6
687	ENSG00000145723	GIN1	5	-	103106715	103106908	103106719	103106908	103104540	103104846	687	17,14	0,5	8,3	0,0	77	73	0.00691047	0.152848	1.0,0.726	1.0,1.0	-0.137	-13.7	13.7
13085	ENSG00000135404	CD63	12	-	55729281	55729393	55729370	55729393	55728275	55728352	13085	115101	7,0	73110	0,0	162	73	0.00699323	0.154341	0.881,1.0	1.0,1.0	-0.059	-5.9	5.9
15557	ENSG00000109180	OCIAD1	4	+	48832619	48832761	48832619	48832663	48833400	48833481	15557	12,6	2,1	6,5	0,0	171	73	0.00700728	0.154439	0.719,0.719	1.0,1.0	-0.281	-28.1	28.1
14177	ENSG00000188917	TRMT2B	X	-	101051250	101051733	101051643	101051733	101041316	101041371	14177	31,34	1,0	26,40	2,2	466	73	0.00705159	0.154779	0.829,1.0	0.671,0.758	0.2	20	20
14902	ENSG00000087269	NOP14	4	-	2953402	2953645	2953510	2953645	2952274	2952397	14902	17,8	101,43	5,8	126,70	181	73	0.0070448	0.154779	0.064,0.07	0.016,0.044	0.037	3.7	3.7
15200	ENSG00000169592	INO80E	16	+	30003625	30003785	30003625	30003670	30004567	30004657	15200	60,37	3,3	34,31	1,0	188	73	0.00704005	0.154779	0.886,0.827	0.93,1.0	-0.109	-10.9	10.9
13053	ENSG00000167842	MIS12	17	+	5487000	5487199	5487000	5487063	5488195	5488589	13053	52,37	5,4	48,28	2,0	209	73	0.00709857	0.155563	0.784,0.764	0.893,1.0	-0.172	-17.2	17.2
4335	ENSG00000175455	CCDC14	3	-	123947099	123947319	123947279	123947319	123944848	123944990	4335	177111	8,1	133144	1,1	253	73	0.00710667	0.155563	0.865,0.97	0.975,0.976	-0.058	-5.8	5.8
2631	ENSG00000140332	TLE3	15	-	70057458	70057658	70057473	70057658	70056297	70056374	2631	66,62	34,38	19,40	16,58	88	73	0.00714938	0.156284	0.617,0.575	0.496,0.364	0.166	16.6	16.6
5521	ENSG00000108773	KAT2A	17	-	42114788	42115035	42114891	42115035	42114489	42114604	5521	9,5	84,62	40,27	182148	176	73	0.00718812	0.156918	0.043,0.032	0.084,0.07	-0.04	-4	4
8343	ENSG00000111540	RAB5B	12	+	55974100	55974339	55974100	55974139	55986868	55987123	8343	24,20	72,63	5,14	76,53	273	73	0.00719879	0.156938	0.082,0.078	0.017,0.066	0.038	3.8	3.8
6761	ENSG00000111581	NUP107	12	+	68689532	68689656	68689532	68689619	68690630	68690746	6761	2,5	52,36	13,7	44,38	110	73	0.00720915	0.15695	0.025,0.084	0.164,0.109	-0.082	-8.2	8.2
350	ENSG00000144357	UBR3	2	+	170014814	170014951	170014814	170014865	170015280	170015366	350	5,2	1,2	1,1	0,0	159	73	0.00722331	0.157046	0.697,0.315	1.0,1.0	-0.494	-49.4	49.4
12706	ENSG00000166224	SGPL1	10	+	70815969	70816185	70815969	70816126	70816810	70816880	12706	1,0	42,38	4,2	26,10	132	73	0.00727814	0.158016	0.013,0.0	0.078,0.1	-0.082	-8.2	8.2
12852	ENSG00000165458	INPPL1	11	+	72232870	72232989	72232870	72232974	72233074	72233163	12852	30,13	169133	11,19	191241	88	73	0.00728758	0.158016	0.128,0.075	0.046,0.061	0.048	4.8	4.8
11923	ENSG00000048991	R3HDM1	2	+	135638898	135639122	135638898	135639074	135645378	135645527	11923	82,50	6,3	66,64	0,2	121	73	0.00738013	0.159593	0.892,0.91	1.0,0.951	-0.075	-7.5	7.5
12515	ENSG00000163050	ADCK3	1	+	226977403	226977647	226977403	226977523	226982026	226982149	12515	11,3	69,70	4,1	91,99	197	73	0.00738019	0.159593	0.056,0.016	0.016,0.004	0.026	2.6	2.6
8370	ENSG00000134419	RPS15A	16	-	18790113	18790334	18790243	18790334	18788980	18789118	8370	41,27	297183	35,25	453299	203	73	0.00742155	0.160272	0.047,0.05	0.027,0.029	0.021	2.1	2.1
10159	ENSG00000213445	SIPA1	11	+	65647383	65647658	65647383	65647611	65649261	65649480	10159	47,52	0,6	56122	0,1	120	73	0.00743605	0.160369	1.0,0.841	1.0,0.987	-0.073	-7.3	7.3
18061	ENSG00000183751	TBL3	16	+	1977513	1977670	1977513	1977592	1977741	1977800	18061	46,41	0,0	94,99	1,6	151	73	0.00745298	0.160519	1.0,1.0	0.978,0.889	0.067	6.7	6.7
12583	ENSG00000164181	ELOVL7	5	-	60771902	60772093	60771948	60772093	60767822	60767903	12583	103,67	5,2	72,50	0,0	119	73	0.0074948	0.161203	0.927,0.954	1.0,1.0	-0.059	-5.9	5.9
9248	ENSG00000258790	RP11-561B11.2	14	+	35122548	35122767	35122548	35122635	35122951	35124231	9248	21,17	27,16	19,13	51,34	205	73	0.00754612	0.16209	0.217,0.274	0.117,0.12	0.127	12.7	12.7
11101	ENSG00000092931	MFSD11	17	+	76736852	76737095	76736852	76737086	76738281	76738448	11101	25,13	2,0	15,26	3,6	82	73	0.00760469	0.162638	0.918,1.0	0.817,0.794	0.154	15.4	15.4
17457	ENSG00000158092	NCK1	3	+	136862207	136862353	136862207	136862319	136927983	136928227	17457	21,9	32,24	5,6	34,24	107	73	0.00761212	0.162638	0.309,0.204	0.091,0.146	0.138	13.8	13.8
2004	ENSG00000137478	FCHSD2	11	-	72840823	72840959	72840876	72840959	72836744	72838874	2004	0,1	11,5	2,4	4,16	126	73	0.00759731	0.162638	0.0,0.104	0.225,0.127	-0.124	-12.4	12.4
9439	ENSG00000137075	RNF38	9	-	36390466	36390616	36390553	36390616	36376007	36376127	9439	18,16	3,1	9,3	0,0	160	73	0.00760944	0.162638	0.732,0.88	1.0,1.0	-0.194	-19.4	19.4
13909	ENSG00000010404	IDS	X	-	149490291	149490440	149490313	149490440	149486924	149487098	13909	8,5	48,30	1,1	16,29	95	73	0.00763954	0.163007	0.114,0.114	0.046,0.026	0.078	7.8	7.8
12397	ENSG00000160993	ALKBH4	7	-	102459603	102459710	102459607	102459710	102456833	102457981	12397	39,22	0,0	38,37	3,3	77	73	0.00770608	0.164209	1.0,1.0	0.923,0.921	0.078	7.8	7.8
6151	ENSG00000083312	TNPO1	5	+	72848169	72848251	72848169	72848247	72848384	72848498	6151	32,40	5,2	40,14	0,1	77	73	0.007757	0.164857	0.859,0.95	1.0,0.93	-0.061	-6.1	6.1
8424	ENSG00000172590	MRPL52	14	+	22833417	22833489	22833417	22833482	22834171	22834346	8424	3,1	175113	9,5	122164	80	73	0.00775129	0.164857	0.015,0.008	0.063,0.027	-0.034	-3.4	3.4
13264	ENSG00000108010	GLRX3	10	+	130136398	130136531	130136398	130136512	130145210	130145319	13264	15,13	88,69	12,5	135,93	92	73	0.00784018	0.166404	0.119,0.13	0.066,0.041	0.071	7.1	7.1
17389	ENSG00000075336	TIMM21	18	+	74155144	74155220	74155144	74155207	74155305	74155493	17389	7,4	49,23	4,0	56,49	86	73	0.00787097	0.166838	0.108,0.129	0.057,0.0	0.09	9	9
13359	ENSG00000105176	URI1	19	+	29980158	29980364	29980158	29980250	29985222	29985301	13359	1,2	3,0	2,3	0,0	187	73	0.00788663	0.166949	0.115,1.0	1.0,1.0	-0.443	-44.3	44.3
16899	ENSG00000050393	MCUR1	6	-	13810421	13810600	13810498	13810600	13806924	13807044	16899	4,4	1,0	3,7	1,2	150	73	0.00793745	0.167289	0.661,1.0	0.593,0.63	0.219	21.9	21.9
18837	ENSG00000147403	RPL10	X	+	154398889	154399103	154398889	154399037	154399337	154399396	18837	34,20	3,2	92,75	2,0	139	73	0.00792559	0.167289	0.856,0.84	0.96,1.0	-0.132	-13.2	13.2
643	ENSG00000223756	TSSC2	11	+	3402914	3402969	3402914	3402956	3403592	3403652	643	0,0	10,4	2,2	7,10	86	73	0.00794431	0.167289	0.0,0.0	0.195,0.145	-0.17	-17	17
9157	ENSG00000118369	USP35	11	+	78198651	78198718	78198651	78198697	78199594	78199724	9157	1,1	0,1	1,2	2,1	94	73	0.00793282	0.167289	1.0,0.437	0.28,0.608	0.275	27.5	27.5
1603	ENSG00000124151	NCOA3	20	+	47649004	47649109	47649004	47649097	47650981	47651276	1603	16,13	1,2	2,10	5,3	85	73	0.00797103	0.167632	0.932,0.848	0.256,0.741	0.392	39.2	39.2
1211	ENSG00000167419	LPO	17	+	58242977	58244081	58242977	58243055	58247477	58247638	1211	28,9	5,7	24,25	0,2	1099	73	0.00798246	0.167653	0.271,0.079	1.0,0.454	-0.552	-55.2	55.2
17366	ENSG00000178802	MPI	15	+	74890041	74890201	74890041	74890089	74890526	74890654	17366	5,4	90,54	7,18	73,76	185	73	0.00803707	0.168579	0.021,0.028	0.036,0.085	-0.036	-3.6	3.6
12316	ENSG00000137822	TUBGCP4	15	+	43403682	43403881	43403682	43403799	43404412	43404552	12316	30,20	12,17	21,12	30,22	155	73	0.00812786	0.170261	0.541,0.357	0.248,0.204	0.223	22.3	22.3
1746	ENSG00000178607	ERN1	17	-	64053214	64053371	64053271	64053371	64052779	64052979	1746	1,4	72,56	4,5	24,25	130	73	0.00814681	0.170436	0.008,0.039	0.086,0.101	-0.07	-7	7
5180	ENSG00000181396	OGFOD3	17	-	82418408	82418637	82418411	82418637	82415397	82415627	5180	0,0	15,17	3,3	30,31	76	73	0.00819335	0.171187	0.0,0.0	0.088,0.085	-0.086	-8.6	8.6
11040	ENSG00000197635	DPP4	2	-	162038944	162039021	162038948	162039021	162038301	162038422	11040	0,1	37,20	8,0	58,30	77	73	0.00824153	0.171302	0.0,0.045	0.116,0.0	-0.036	-3.6	3.6
13273	ENSG00000104365	IKBKB	8	+	42329123	42329226	42329123	42329214	42330913	42332455	13273	3,6	34,34	1,2	35,68	85	73	0.00822156	0.171302	0.07,0.132	0.024,0.025	0.077	7.7	7.7
1702	ENSG00000214174	AMZ2P1	17	-	64973231	64973352	64973241	64973352	64972753	64972927	1702	14,2	22,14	0,2	10,8	83	73	0.00823625	0.171302	0.359,0.112	0.0,0.18	0.145	14.5	14.5
17765	ENSG00000117153	KLHL12	1	-	202896843	202896960	202896853	202896960	202895521	202895717	17765	1,0	57,35	3,6	63,67	83	73	0.00821429	0.171302	0.015,0.0	0.04,0.073	-0.049	-4.9	4.9
10911	ENSG00000197530	MIB2	1	+	1625545	1626754	1625545	1625653	1626836	1626999	10911	183136	3,1	130273	0,0	1174	73	0.00833566	0.172046	0.791,0.894	1.0,1.0	-0.157	-15.7	15.7
11757	ENSG00000011332	DPF1	19	-	38217797	38217876	38217811	38217876	38217459	38217591	11757	3,2	4,0	1,8	0,0	87	73	0.00834156	0.172046	0.386,1.0	1.0,1.0	-0.307	-30.7	30.7
3947	ENSG00000167880	EVPL	17	-	76018094	76018258	76018160	76018258	76017738	76017911	3947	6,7	12,9	2,1	7,13	139	73	0.00830272	0.172046	0.208,0.29	0.13,0.039	0.164	16.4	16.4
4725	ENSG00000167555	ZNF528	19	+	52401946	52402033	52401946	52402028	52405906	52406033	4725	2,0	34,21	3,4	17,20	78	73	0.00832663	0.172046	0.052,0.0	0.142,0.158	-0.124	-12.4	12.4
6545	ENSG00000086205	FOLH1	11	-	49208291	49208602	49208557	49208602	49206066	49206172	6545	24971967	99,66	26052918	190121	339	73	0.00832804	0.172046	0.845,0.865	0.747,0.839	0.062	6.2	6.2
9707	ENSG00000256500	RP11-73M18.2	14	+	103563214	103563383	103563214	103563379	103571622	103571820	9707	0,0	15,14	2,2	11,7	77	73	0.00833019	0.172046	0.0,0.0	0.147,0.213	-0.18	-18	18
12582	ENSG00000176248	ANAPC2	9	-	137185176	137185346	137185212	137185346	137184912	137185087	12582	4,6	4,0	8,14	0,0	109	73	0.00836669	0.172343	0.401,1.0	1.0,1.0	-0.299	-29.9	29.9
4631	ENSG00000160613	PCSK7	11	-	117219536	117219758	117219590	117219758	117219056	117219164	4631	2,0	32,35	5,9	58,74	127	73	0.00838461	0.172491	0.035,0.0	0.047,0.065	-0.038	-3.8	3.8
10608	ENSG00000066027	PPP2R5A	1	+	212329134	212329270	212329134	212329265	212333496	212333598	10608	8,5	0,0	4,2	4,0	78	73	0.00839769	0.172539	1.0,1.0	0.483,1.0	0.258	25.8	25.8
7645	ENSG00000122299	ZC3H7A	16	-	11762549	11762764	11762670	11762764	11761947	11762043	7645	11,8	43,43	4,3	56,40	194	73	0.00845622	0.17352	0.088,0.065	0.026,0.027	0.05	5	5
12689	ENSG00000084636	COL16A1	1	-	31656097	31656444	31656399	31656444	31655313	31655502	12689	34,24	67,65	15,15	10,17	375	73	0.00849015	0.173772	0.09,0.067	0.226,0.147	-0.108	-10.8	10.8
340	ENSG00000173230	GOLGB1	3	-	121730847	121730973	121730875	121730973	121729864	121730017	340	10,4	58,47	10,6	15,21	101	73	0.00847981	0.173772	0.111,0.058	0.325,0.171	-0.163	-16.3	16.3
1955	ENSG00000140526	ABHD2	15	+	89104181	89104299	89104181	89104270	89113724	89113824	1955	9,7	65,58	1,1	24,26	102	73	0.0085115	0.17387	0.09,0.08	0.029,0.027	0.057	5.7	5.7
4334	ENSG00000175455	CCDC14	3	-	123946802	123947319	123947279	123947319	123944848	123944990	4334	578374	8,1	493436	1,1	550	73	0.00851656	0.17387	0.906,0.98	0.985,0.983	-0.041	-4.1	4.1
10221	ENSG00000138496	PARP9	3	-	122558328	122558467	122558433	122558467	122555285	122556121	10221	7,9	21,8	0,2	4,8	178	73	0.00861305	0.174871	0.12,0.316	0.0,0.093	0.171	17.1	17.1
11610	ENSG00000008710	PKD1	16	-	2113156	2113280	2113160	2113280	2112787	2112963	11610	4,2	11,12	0,1	4,7	77	73	0.00862954	0.174871	0.256,0.136	0.0,0.119	0.137	13.7	13.7
17119	ENSG00000131626	PPFIA1	11	+	70339170	70339311	70339170	70339306	70343668	70343892	17119	10,0	74,64	0,2	47,68	78	73	0.00861144	0.174871	0.112,0.0	0.0,0.027	0.043	4.3	4.3
223	ENSG00000088340	FER1L4	20	-	35560122	35560364	35560162	35560364	35559340	35559627	223	1,5	4,0	3,2	0,0	113	73	0.00858406	0.174871	0.139,1.0	1.0,1.0	-0.43	-43	43
564	ENSG00000110514	MADD	11	+	47295495	47295579	47295495	47295576	47295896	47295954	564	26,38	12,16	15,23	23,19	76	73	0.00859567	0.174871	0.675,0.695	0.385,0.538	0.224	22.4	22.4
5681	ENSG00000151849	CENPJ	13	-	24886233	24886385	24886268	24886385	24885605	24885670	5681	4,5	3,0	1,2	3,4	108	73	0.00863091	0.174871	0.474,1.0	0.184,0.253	0.518	51.8	51.8
12095	ENSG00000167792	NDUFV1	11	+	67606957	67607324	67606957	67607076	67608395	67608478	12095	76,43	197103	93162	223171	321	73	0.00873521	0.176618	0.081,0.087	0.087,0.177	-0.048	-4.8	4.8
13752	ENSG00000173681	CXorf23	X	-	19937417	19937532	19937504	19937532	19935823	19935898	13752	16,17	8,4	1,6	5,6	160	73	0.0087501	0.176618	0.477,0.66	0.084,0.313	0.37	37	37
16266	ENSG00000066422	ZBTB11	3	-	101664511	101664714	101664537	101664714	101659782	101660028	16266	6,1	37,23	1,0	47,11	99	73	0.00874722	0.176618	0.107,0.031	0.015,0.0	0.062	6.2	6.2
14134	ENSG00000173588	CEP83	12	-	94333463	94333639	94333481	94333639	94331699	94331829	14134	5,2	35,23	1,1	50,35	91	73	0.00878218	0.177043	0.103,0.065	0.016,0.022	0.065	6.5	6.5
14738	ENSG00000138674	SEC31A	4	-	82842139	82842481	82842184	82842481	82828999	82829058	14738	115100	22,7	85117	5,5	118	73	0.00881341	0.177293	0.764,0.898	0.913,0.935	-0.093	-9.3	9.3
18644	ENSG00000100296	THOC5	22	-	29528936	29529239	29529161	29529239	29528425	29528466	18644	3,1	54,45	5,6	30,30	298	73	0.00881663	0.177293	0.013,0.005	0.039,0.047	-0.034	-3.4	3.4
17653	ENSG00000258388	PPT2-EGFL8	6	+	32166137	32166266	32166137	32166232	32166497	32166620	17653	8,4	2,2	4,5	0,1	107	73	0.00884085	0.177557	0.732,0.577	1.0,0.773	-0.232	-23.2	23.2
3432	ENSG00000119950	MXI1	10	+	110227365	110227398	110227365	110227386	110228188	110228321	3432	2,1	1,2	1,1	1,0	85	73	0.0088528	0.177575	0.632,0.3	0.462,1.0	-0.265	-26.5	26.5
7146	ENSG00000106077	ABHD11	7	-	73736914	73736990	73736937	73736990	73736093	73736691	7146	21,26	0,1	48,52	2,6	96	73	0.00886497	0.177598	1.0,0.952	0.948,0.868	0.068	6.8	6.8
16436	ENSG00000135409	AMHR2	12	+	53429452	53429645	53429452	53429625	53431176	53431473	16436	8,1	3,0	4,1	9,2	93	73	0.00887821	0.177642	0.677,1.0	0.259,0.282	0.568	56.8	56.8
14018	ENSG00000008394	MGST1	12	+	16353416	16353534	16353416	16353467	16354230	16354378	14018	11,6	16,4	8,6	1,2	140	73	0.00893057	0.178467	0.264,0.439	0.807,0.61	-0.357	-35.7	35.7
7009	ENSG00000124786	SLC35B3	6	-	8435076	8435483	8435438	8435483	8434384	8434430	7009	43,41	0,5	30,23	0,1	435	73	0.00894544	0.178542	1.0,0.579	1.0,0.794	-0.108	-10.8	10.8
10005	ENSG00000244754	N4BP2L2	13	-	32527407	32527532	32527457	32527532	32522181	32522270	10005	417257	11,4	327216	16,12	123	73	0.00899552	0.179319	0.957,0.974	0.924,0.914	0.046	4.6	4.6
18496	ENSG00000144061	NPHP1	2	-	110164519	110164730	110164687	110164730	110163047	110163135	18496	5,8	1,0	9,3	5,0	241	73	0.00903184	0.17982	0.602,1.0	0.353,1.0	0.124	12.4	12.4
13265	ENSG00000128833	MYO5C	15	-	52260861	52261127	52260901	52261127	52256638	52256720	13265	64,48	2,1	25,28	7,1	113	73	0.00908817	0.180033	0.954,0.969	0.698,0.948	0.139	13.9	13.9
1920	ENSG00000066084	DIP2B	12	+	50675328	50675451	50675328	50675448	50678678	50680282	1920	7,7	39,22	2,0	16,11	76	73	0.00908963	0.180033	0.147,0.234	0.107,0.0	0.137	13.7	13.7
5296	ENSG00000136273	HUS1	7	-	47976729	47976837	47976786	47976837	47975654	47975687	5296	186126	1,0	228167	8,2	130	73	0.00910511	0.180033	0.991,1.0	0.941,0.979	0.036	3.6	3.6
7181	ENSG00000099783	HNRNPM	19	+	8465323	8465515	8465323	8465362	8466234	8466388	7181	991652	13,7	790609	0,6	226	73	0.00907777	0.180033	0.961,0.968	1.0,0.97	-0.021	-2.1	2.1
8089	ENSG00000111424	VDR	12	-	47878815	47879115	47878967	47879115	47865046	47865177	8089	7,2	20,10	1,1	17,13	225	73	0.00910976	0.180033	0.102,0.061	0.019,0.024	0.06	6	6
9000	ENSG00000241973	PI4KA	22	-	20710688	20710858	20710698	20710858	20709835	20709997	9000	15,10	91,72	10,10	166146	83	73	0.00905841	0.180033	0.127,0.109	0.05,0.057	0.064	6.4	6.4
2830	ENSG00000120662	MTRF1	13	-	41261655	41261825	41261690	41261825	41260492	41260915	2830	2,1	2,6	1,9	1,2	108	73	0.00915769	0.180536	0.403,0.101	0.403,0.753	-0.326	-32.6	32.6
3883	ENSG00000168000	BSCL2	11	-	62705300	62705617	62705467	62705617	62702467	62702549	3883	364302	11,8	420533	4,6	240	73	0.00915146	0.180536	0.91,0.92	0.97,0.964	-0.052	-5.2	5.2
11349	ENSG00000172732	MUS81	11	+	65861064	65861277	65861064	65861102	65861349	65861435	11349	46,30	70,51	7,23	39,54	248	73	0.00917059	0.180569	0.162,0.148	0.05,0.111	0.074	7.4	7.4
11378	ENSG00000100889	PCK2	14	+	24094193	24094400	24094193	24094254	24096891	24097137	11378	63,65	4,0	10,19	4,2	219	73	0.00919517	0.18061	0.84,1.0	0.455,0.76	0.312	31.2	31.2
13699	ENSG00000130758	MAP3K10	19	+	40205194	40205314	40205194	40205296	40205910	40206001	13699	0,2	35,17	1,6	12,24	91	73	0.00919066	0.18061	0.0,0.086	0.063,0.167	-0.072	-7.2	7.2
7886	ENSG00000087301	TXNDC16	14	-	52455323	52455462	52455327	52455462	52440563	52440724	7886	25,21	0,0	33,15	4,1	77	73	0.00921412	0.180761	1.0,1.0	0.887,0.934	0.089	8.9	8.9
10056	ENSG00000198492	YTHDF2	1	+	28737749	28737829	28737749	28737797	28738258	28738338	10056	0,0	6,13	0,5	10,12	105	73	0.00926843	0.181163	0.0,0.0	0.0,0.225	-0.113	-11.3	11.3
11479	ENSG00000135596	MICAL1	6	-	109448160	109448393	109448202	109448393	109447680	109447722	11479	5,5	1,0	13,8	2,3	115	73	0.00925962	0.181163	0.76,1.0	0.805,0.629	0.163	16.3	16.3
18312	ENSG00000092841	MYL6	12	+	56158348	56158448	56158348	56158415	56158683	56158711	18312	0,1	1,2	2,1	0,2	106	73	0.00925593	0.181163	0.0,0.256	1.0,0.256	-0.5	-50	50
15519	ENSG00000175061	LRRC75A-AS1	17	+	16439326	16439703	16439326	16439414	16440184	16440253	15519	30882202	642432	33532855	924747	362	73	0.00928247	0.181217	0.492,0.507	0.423,0.435	0.071	7.1	7.1
7613	ENSG00000205356	TECPR1	7	-	98251393	98251548	98251418	98251548	98245921	98246165	7613	10,14	15,16	18,20	9,9	98	73	0.00929574	0.181256	0.332,0.395	0.598,0.623	-0.247	-24.7	24.7
13283	ENSG00000177685	CRACR2B	11	+	830865	831098	830865	831032	831223	831295	13283	30,27	150111	51,77	121232	139	73	0.00931546	0.18142	0.095,0.113	0.181,0.148	-0.06	-6	6
11156	ENSG00000130827	PLXNA3	X	+	154467231	154467471	154467231	154467313	154467544	154467688	11156	58,47	0,1	25,51	5,0	231	73	0.00935966	0.182014	1.0,0.937	0.612,1.0	0.162	16.2	16.2
14937	ENSG00000152556	PFKM	12	+	48134942	48135383	48134942	48135038	48137720	48137846	14937	360343	21,19	530571	74,45	418	73	0.0093686	0.182014	0.75,0.759	0.556,0.689	0.132	13.2	13.2
6696	ENSG00000093009	CDC45	22	+	19508529	19508694	19508529	19508691	19514748	19514887	6696	0,0	3,3	3,2	18,15	76	73	0.00945314	0.183434	0.0,0.0	0.138,0.114	-0.126	-12.6	12.6
4699	ENSG00000137207	YIPF3	6	-	43513056	43513200	43513068	43513200	43512760	43512874	4699	3,13	129,93	4,1	97120	85	73	0.00958195	0.18571	0.02,0.107	0.034,0.007	0.043	4.3	4.3
14138	ENSG00000102531	FNDC3A	13	+	49201132	49201229	49201132	49201225	49201799	49201966	14138	7,11	9,1	5,1	0,1	77	73	0.00969579	0.185898	0.424,0.912	1.0,0.487	-0.076	-7.6	7.6
17404	ENSG00000078369	GNB1	1	-	1787321	1787437	1787325	1787437	1785284	1787053	17404	583410	24,25	615470	15,13	77	73	0.00964006	0.185898	0.958,0.94	0.975,0.972	-0.025	-2.5	2.5
2213	ENSG00000248871	TNFSF12-TNFSF13	17	+	7559623	7559756	7559623	7559702	7559845	7559893	2213	7,5	48,25	10,14	21,33	127	73	0.00967977	0.185898	0.077,0.103	0.215,0.196	-0.116	-11.6	11.6
4926	ENSG00000147862	NFIB	9	-	14125631	14125766	14125634	14125766	14120439	14120624	4926	35,31	1,1	29,42	3,6	76	73	0.009691	0.185898	0.971,0.968	0.903,0.871	0.083	8.3	8.3
6273	ENSG00000178719	GRINA	8	+	143990099	143990315	143990099	143990199	143991199	143991602	6273	62,51	56,35	34,61	60,73	189	73	0.00961553	0.185898	0.3,0.36	0.18,0.244	0.118	11.8	11.8
6901	ENSG00000128159	TUBGCP6	22	-	50218702	50218897	50218709	50218897	50218487	50218620	6901	25,28	4,2	38,69	2,0	80	73	0.00962585	0.185898	0.851,0.927	0.945,1.0	-0.083	-8.3	8.3
8662	ENSG00000114850	SSR3	3	-	156544293	156544439	156544307	156544439	156543003	156543269	8662	49,26	529415	21,18	474395	87	73	0.00965845	0.185898	0.072,0.05	0.036,0.037	0.025	2.5	2.5
8756	ENSG00000136937	NCBP1	9	+	97641561	97641691	97641561	97641662	97643203	97643360	8756	1,0	34,27	7,0	46,15	102	73	0.00963318	0.185898	0.021,0.0	0.098,0.0	-0.038	-3.8	3.8
9607	ENSG00000101236	RNF24	20	-	3934851	3935073	3934993	3935073	3931420	3934201	9607	2,2	18,12	4,6	5,11	215	73	0.00968386	0.185898	0.036,0.054	0.214,0.156	-0.14	-14	14
15050	ENSG00000071054	MAP4K4	2	+	101869621	101869808	101869621	101869797	101870294	101870415	15050	2,3	75,61	7,7	60,54	84	73	0.00977682	0.187188	0.023,0.041	0.092,0.101	-0.065	-6.5	6.5
17929	ENSG00000176783	RUFY1	5	+	179586330	179586563	179586330	179586475	179589545	179589647	17929	7,6	3,1	2,8	1,0	161	73	0.00979801	0.187188	0.514,0.731	0.476,1.0	-0.115	-11.5	11.5
79	ENSG00000140374	ETFA	15	-	76284804	76284927	76284852	76284927	76283756	76283825	79	8,10	1,0	15,5	3,1	121	73	0.00978681	0.187188	0.828,1.0	0.751,0.751	0.163	16.3	16.3
14118	ENSG00000101040	ZMYND8	20	-	47254235	47254424	47254316	47254424	47249286	47249439	14118	6,1	0,0	2,0	0,2	154	73	0.00981404	0.187271	1.0,1.0	1.0,0.0	0.5	50	50
6252	ENSG00000169714	CNBP	3	-	129171651	129171771	129171654	129171771	129171445	129171538	6252	28,11	264229	46,32	328235	76	73	0.00987136	0.188141	0.092,0.044	0.119,0.116	-0.049	-4.9	4.9
7464	ENSG00000066933	MYO9A	15	-	71951701	71951896	71951776	71951896	71938851	71938927	7464	1,0	3,1	2,3	4,3	148	73	0.00992931	0.189022	0.141,0.0	0.198,0.33	-0.194	-19.4	19.4
1556	ENSG00000132912	DCTN4	5	-	150755496	150755567	150755530	150755567	150753478	150753657	1556	0,1	2,3	1,1	1,1	107	73	0.00994564	0.189108	0.0,0.185	0.406,0.406	-0.314	-31.4	31.4
10046	ENSG00000169689	STRA13	17	-	82019292	82019381	82019307	82019381	82018702	82019219	10046	184156	26,11	480531	29,27	88	73	0.00997877	0.189356	0.854,0.922	0.932,0.942	-0.049	-4.9	4.9
12730	ENSG00000281039	RP4-777O23.3	7	-	30524311	30524486	30524366	30524486	30500535	30500681	12730	6,1	0,1	5,7	3,2	128	73	0.00998221	0.189356	1.0,0.363	0.487,0.666	0.105	10.5	10.5
8508	ENSG00000108852	MPP2	17	-	43898243	43898380	43898261	43898380	43883202	43883355	8508	3,2	16,12	0,1	12,21	91	73	0.0100109	0.189676	0.131,0.118	0.0,0.037	0.106	10.6	10.6
10109	ENSG00000273559	CWC25	17	-	38810275	38810595	38810467	38810595	38809701	38809765	10109	71,56	21,7	81,84	7,5	265	73	0.0100397	0.189874	0.482,0.688	0.761,0.822	-0.207	-20.7	20.7
9196	ENSG00000058063	ATP11B	3	+	182857877	182858028	182857877	182858023	182859161	182859359	9196	61,25	5,1	54,37	0,0	78	73	0.010045	0.189874	0.919,0.959	1.0,1.0	-0.061	-6.1	6.1
2978	ENSG00000184634	MED12	X	+	71141229	71141414	71141229	71141370	71141882	71141964	2978	5,3	13,6	1,2	16,20	117	73	0.0100884	0.190471	0.194,0.238	0.038,0.059	0.167	16.7	16.7
17943	ENSG00000158805	ZNF276	16	+	89727278	89727426	89727278	89727357	89729234	89729318	17943	4,4	17,14	10,12	12,15	142	73	0.0101157	0.190761	0.108,0.128	0.3,0.291	-0.177	-17.7	17.7
7248	ENSG00000104859	CLASRP	19	+	45068014	45068058	45068014	45068054	45068419	45068480	7248	5,5	19,12	1,3	28,25	77	73	0.0101332	0.190868	0.2,0.283	0.033,0.102	0.174	17.4	17.4
10318	ENSG00000108506	INTS2	17	-	61927653	61927991	61927921	61927991	61926351	61926662	10318	46,17	6,11	5,27	0,2	341	73	0.0101678	0.191295	0.621,0.249	1.0,0.743	-0.436	-43.6	43.6
4485	ENSG00000101346	POFUT1	20	+	32216608	32216721	32216608	32216647	32228262	32228356	4485	87,58	1,7	66,88	0,2	147	73	0.0101902	0.191492	0.977,0.804	1.0,0.956	-0.087	-8.7	8.7
11409	ENSG00000133433	GSTT2B	22	-	23958886	23958963	23958911	23958963	23958550	23958701	11409	3,2	0,0	1,4	4,0	98	73	0.0102565	0.192288	1.0,1.0	0.157,1.0	0.421	42.1	42.1
16079	ENSG00000163006	CCDC138	2	+	108786787	108786933	108786787	108786915	108788851	108788966	16079	6,1	0,0	0,2	3,0	91	73	0.0102488	0.192288	1.0,1.0	0.0,1.0	0.5	50	50
1370	ENSG00000170004	CHD3	17	+	7905099	7905337	7905099	7905168	7905620	7905706	1370	1,6	1,2	1,3	0,1	242	73	0.010292	0.19273	0.232,0.475	1.0,0.475	-0.384	-38.4	38.4
11274	ENSG00000048707	VPS13D	1	+	12368467	12368668	12368467	12368591	12369466	12369702	11274	3,3	32,21	4,8	15,11	150	73	0.0103309	0.192738	0.044,0.065	0.115,0.261	-0.134	-13.4	13.4
16	ENSG00000273018	CTD-2303H24.2	17	-	18532711	18532902	18532753	18532902	18532505	18532597	16	16,5	0,0	12,3	0,4	115	73	0.0103637	0.192738	1.0,1.0	1.0,0.323	0.339	33.9	33.9
1829	ENSG00000224078	SNHG14	15	+	25109554	25109762	25109554	25109715	25111764	25111918	1829	13,5	136,84	1,5	133,84	120	73	0.0103645	0.192738	0.055,0.035	0.005,0.035	0.025	2.5	2.5
1944	ENSG00000080503	SMARCA2	9	+	2086828	2087071	2086828	2086897	2088499	2088613	1944	103,62	3,2	59,51	0,0	247	73	0.0103269	0.192738	0.91,0.902	1.0,1.0	-0.094	-9.4	9.4
38	ENSG00000143036	SLC44A3	1	+	94827506	94827643	94827506	94827547	94828492	94828586	38	2,4	0,0	13,17	0,4	169	73	0.0103532	0.192738	1.0,1.0	1.0,0.647	0.176	17.6	17.6
6808	ENSG00000115183	TANC1	2	+	159097636	159097834	159097636	159097734	159136193	159136298	6808	95,73	5,1	51,39	0,0	173	73	0.0103598	0.192738	0.889,0.969	1.0,1.0	-0.071	-7.1	7.1
10304	ENSG00000118418	HMGN3	6	-	79202055	79202155	79202093	79202155	79201248	79201726	10304	13,18	2,2	67,59	0,1	111	73	0.0103969	0.193118	0.81,0.855	1.0,0.975	-0.155	-15.5	15.5
3775	ENSG00000132436	FIGNL1	7	-	50449117	50449723	50449544	50449723	50448180	50448289	3775	23,36	0,1	87,84	2,4	500	73	0.0104276	0.193274	1.0,0.84	0.864,0.754	0.111	11.1	11.1
5735	ENSG00000219159	AC011298.2	2	+	240686333	240687821	240686333	240686526	240688415	240688512	5735	10,6	3,2	26,30	2,1	1368	73	0.0104369	0.193274	0.151,0.138	0.41,0.616	-0.368	-36.8	36.8
7730	ENSG00000153094	BCL2L11	2	+	111123745	111123869	111123745	111123766	111124049	111124139	7730	33,10	2,2	9,11	0,0	176	73	0.0104414	0.193274	0.873,0.675	1.0,1.0	-0.226	-22.6	22.6
3791	ENSG00000133114	GPALPP1	13	+	45008794	45008906	45008794	45008879	45014951	45015083	3791	11,12	10,14	18,23	8,7	100	73	0.010497	0.19408	0.445,0.385	0.622,0.706	-0.249	-24.9	24.9
7435	ENSG00000058799	YIPF1	1	-	53878608	53878722	53878641	53878722	53878321	53878402	7435	8,5	59,39	4,1	81,48	106	73	0.0105376	0.194606	0.085,0.081	0.033,0.014	0.06	6	6
11407	ENSG00000133433	GSTT2B	22	-	23958863	23958963	23958911	23958963	23958550	23958701	11407	10,7	0,0	10,10	4,0	121	73	0.0105654	0.194896	1.0,1.0	0.601,1.0	0.2	20	20
7116	ENSG00000250451	HOXC-AS1	12	-	53999572	53999620	53999576	53999620	53999021	53999267	7116	0,4	2,0	0,0	3,1	77	73	0.0105817	0.194972	0.0,1.0	0.0,0.0	0.5	50	50
18279	ENSG00000167861	HID1	17	-	74951970	74952063	74951974	74952063	74950742	74951633	18279	22,28	2,3	12,21	0,0	77	73	0.0106607	0.196202	0.912,0.898	1.0,1.0	-0.095	-9.5	9.5
12856	ENSG00000165458	INPPL1	11	+	72228788	72229007	72228788	72228847	72229089	72229230	12856	34,25	91,72	42,68	73103	233	73	0.0106773	0.196238	0.105,0.098	0.153,0.171	-0.06	-6	6
13980	ENSG00000140525	FANCI	15	+	89247628	89247731	89247628	89247726	89258703	89258776	13980	34,20	5,4	35,11	2,0	78	73	0.0107481	0.196238	0.864,0.824	0.942,1.0	-0.127	-12.7	12.7
14862	ENSG00000139737	SLAIN1	13	+	77744282	77744516	77744282	77744432	77746513	77746855	14862	0,2	22,11	5,5	30,16	157	73	0.0107338	0.196238	0.0,0.078	0.072,0.127	-0.061	-6.1	6.1
17240	ENSG00000175203	DCTN2	12	-	57538482	57538524	57538518	57538524	57535748	57535845	17240	10,7	23,13	5,6	30,41	109	73	0.0106872	0.196238	0.226,0.265	0.1,0.089	0.151	15.1	15.1
2987	ENSG00000042088	TDP1	14	+	89980539	89980679	89980539	89980632	89984515	89984683	2987	4,3	44,26	0,0	32,25	120	73	0.0107356	0.196238	0.052,0.066	0.0,0.0	0.059	5.9	5.9
3447	ENSG00000114166	KAT2B	3	+	20148242	20148476	20148242	20148306	20152331	20154404	3447	2,4	1,1	4,2	0,1	243	73	0.0107461	0.196238	0.375,0.546	1.0,0.375	-0.227	-22.7	22.7
428	ENSG00000103248	MTHFSD	16	-	86555168	86555235	86555172	86555235	86554644	86554748	428	8,3	4,0	1,2	0,0	77	73	0.0107093	0.196238	0.655,1.0	1.0,1.0	-0.172	-17.2	17.2
8828	ENSG00000139910	NOVA1	14	-	26472246	26472391	26472319	26472391	26470117	26470490	8828	2,2	5,4	14,13	10,4	146	73	0.0107664	0.196348	0.167,0.2	0.412,0.619	-0.332	-33.2	33.2
11249	ENSG00000178982	EIF3K	19	+	38619195	38619327	38619195	38619317	38620336	38620435	11249	378266	14,17	571600	9,18	83	73	0.0108485	0.197101	0.96,0.932	0.982,0.967	-0.028	-2.8	2.8
12915	ENSG00000143569	UBAP2L	1	+	154255151	154255336	154255151	154255326	154255682	154255755	12915	15,9	154121	27,28	168159	83	73	0.0108596	0.197101	0.079,0.061	0.124,0.134	-0.059	-5.9	5.9
14376	ENSG00000155957	TMBIM4	12	-	66168914	66169353	66169289	66169353	66153339	66153448	14376	8,7	3,0	15,13	0,0	448	73	0.0108285	0.197101	0.303,1.0	1.0,1.0	-0.349	-34.9	34.9
5407	ENSG00000157954	WIPI2	7	+	5193117	5193345	5193117	5193171	5199575	5199658	5407	6,1	6,11	0,1	7,5	247	73	0.0108562	0.197101	0.228,0.026	0.0,0.056	0.099	9.9	9.9
8224	ENSG00000180182	MED14	X	-	40735721	40735858	40735857	40735858	40729318	40729345	8224	14,13	5,0	14,8	1,0	209	73	0.0108689	0.197101	0.494,1.0	0.83,1.0	-0.168	-16.8	16.8
4279	ENSG00000088035	ALG6	1	+	63370770	63371287	63370770	63371059	63396512	63396597	4279	6,5	27,20	3,0	29,21	301	73	0.0108925	0.197306	0.051,0.057	0.024,0.0	0.042	4.2	4.2
16382	ENSG00000115204	MPV17	2	-	27312480	27312589	27312547	27312589	27312213	27312246	16382	48,40	0,0	94103	2,5	140	73	0.0109199	0.197579	1.0,1.0	0.961,0.915	0.062	6.2	6.2
4260	ENSG00000100284	TOM1	22	+	35321958	35322153	35321958	35322037	35323027	35323177	4260	10,2	69,55	0,2	52,62	189	73	0.0110224	0.19921	0.053,0.014	0.0,0.012	0.028	2.8	2.8
5533	ENSG00000231993	EP300-AS1	22	-	41197273	41197456	41197359	41197456	41195481	41195521	5533	31,17	4,3	39,25	1,1	159	73	0.0110903	0.200212	0.781,0.722	0.947,0.92	-0.182	-18.2	18.2
8511	ENSG00000178814	OPLAH	8	-	144052755	144052900	144052765	144052900	144052448	144052598	8511	4,2	19,24	0,2	39,46	83	73	0.0111274	0.200656	0.156,0.068	0.0,0.037	0.093	9.3	9.3
1070	ENSG00000109534	GAR1	4	+	109816152	109816374	109816152	109816369	109817935	109818090	1070	5,5	0,0	4,5	4,0	78	73	0.0111573	0.200896	1.0,1.0	0.483,1.0	0.258	25.8	25.8
13665	ENSG00000267120	AD000671.6	19	-	35744490	35744692	35744625	35744692	35744322	35744421	13665	31,27	14,20	41,39	8,11	208	73	0.0111949	0.200896	0.437,0.321	0.643,0.554	-0.22	-22	22
14832	ENSG00000106070	GRB10	7	-	50661799	50661947	50661812	50661947	50626821	50626978	14832	2,2	4,2	0,1	1,2	86	73	0.0111923	0.200896	0.298,0.459	0.0,0.298	0.23	23	23
1670	ENSG00000146463	ZMYM4	1	+	35268966	35269089	35268966	35269085	35325359	35325405	1670	1,3	5,18	0,0	4,7	77	73	0.0112033	0.200896	0.159,0.136	0.0,0.0	0.148	14.8	14.8
7247	ENSG00000104859	CLASRP	19	+	45056449	45056534	45056449	45056531	45057749	45057898	7247	3,4	20,9	7,10	8,11	76	73	0.0111978	0.200896	0.126,0.299	0.457,0.466	-0.249	-24.9	24.9
6537	ENSG00000153339	TRAPPC8	18	-	31852437	31852504	31852445	31852504	31849565	31849739	6537	10,2	50,32	4,0	56,41	81	73	0.0112335	0.201214	0.153,0.053	0.06,0.0	0.073	7.3	7.3
7274	ENSG00000115282	TTC31	2	+	74483321	74483563	74483321	74483410	74490243	74490473	7274	3,3	0,1	9,2	2,1	226	73	0.0113283	0.202686	1.0,0.492	0.592,0.392	0.254	25.4	25.4
18369	ENSG00000254004	ZNF260	19	-	36525150	36525299	36525173	36525299	36511778	36515699	18369	10,2	3,1	6,3	0,1	96	73	0.0114564	0.20475	0.717,0.603	1.0,0.695	-0.188	-18.8	18.8
11758	ENSG00000046651	OFD1	X	+	13767126	13767336	13767126	13767284	13768053	13768224	11758	0,5	35,25	16,3	27,36	125	73	0.0115341	0.20556	0.0,0.105	0.257,0.046	-0.099	-9.9	9.9
1256	ENSG00000204536	CCHCR1	6	-	31157357	31157500	31157384	31157500	31157022	31157089	1256	1,0	6,1	2,3	6,9	100	73	0.0115401	0.20556	0.108,0.0	0.196,0.196	-0.142	-14.2	14.2
3490	ENSG00000130731	C16orf13	16	-	635517	635774	635611	635774	635280	635340	3490	20,14	147114	50,61	225270	167	73	0.0115312	0.20556	0.056,0.051	0.089,0.09	-0.036	-3.6	3.6
9294	ENSG00000148343	FAM73B	9	+	129068197	129068975	129068197	129068332	129069075	129069129	9294	94,73	25,15	161159	23,16	716	73	0.0115592	0.205672	0.277,0.332	0.416,0.503	-0.155	-15.5	15.5
14658	ENSG00000238105	GOLGA2P5	12	-	100158678	100158873	100158797	100158873	100157996	100158077	14658	6,6	5,3	2,1	1,0	192	73	0.0115879	0.205726	0.313,0.432	0.432,1.0	-0.343	-34.3	34.3
9541	ENSG00000101361	NOP56	20	+	2652841	2652935	2652841	2652931	2653278	2653393	9541	0,2	71,62	9,4	126118	77	73	0.0115845	0.205726	0.0,0.03	0.063,0.031	-0.032	-3.2	3.2
5755	ENSG00000146729	GBAS	7	+	55965112	55965235	55965112	55965150	55978125	55978265	5755	5,3	2,1	2,0	2,1	158	73	0.0116685	0.20693	0.536,0.581	0.316,0.0	0.4	40	40
2902	ENSG00000141524	TMC6	17	-	78117454	78117644	78117467	78117644	78117268	78117347	2902	19,8	95,82	14,13	185210	86	73	0.0117745	0.208579	0.145,0.076	0.06,0.05	0.055	5.5	5.5
18506	ENSG00000215041	NEURL4	17	-	7324798	7324980	7324910	7324980	7324394	7324480	18506	133108	0,0	137175	4,3	185	73	0.0119998	0.212336	1.0,1.0	0.931,0.958	0.055	5.5	5.5
3026	ENSG00000135473	PAN2	12	-	56319277	56319487	56319307	56319487	56319087	56319181	3026	20,19	55,45	25,20	26,29	103	73	0.0120208	0.212473	0.205,0.23	0.405,0.328	-0.149	-14.9	14.9
4702	ENSG00000277462	ZNF670	1	-	247078593	247078755	247078725	247078755	247039410	247039537	4702	19,10	2,2	5,11	0,1	205	73	0.0120378	0.21254	0.772,0.64	1.0,0.797	-0.193	-19.3	19.3
5513	ENSG00000108773	KAT2A	17	-	42115675	42115833	42115722	42115833	42114891	42115035	5513	26,14	87,81	13,34	186196	120	73	0.0120836	0.213115	0.154,0.095	0.041,0.095	0.056	5.6	5.6
11277	ENSG00000048707	VPS13D	1	+	12416659	12416841	12416659	12416827	12455997	12456130	11277	4,1	19,16	0,1	43,17	87	73	0.0121184	0.21326	0.15,0.05	0.0,0.047	0.077	7.7	7.7
13303	ENSG00000172936	MYD88	3	+	38140387	38140592	38140387	38140568	38140756	38140848	13303	2,2	10,3	0,0	22,7	97	73	0.0121171	0.21326	0.131,0.334	0.0,0.0	0.233	23.3	23.3
16948	ENSG00000213563	C8orf82	8	-	144528267	144528400	144528357	144528400	144528023	144528072	16948	136114	14,15	118153	27,32	163	73	0.0121366	0.213347	0.813,0.773	0.662,0.682	0.121	12.1	12.1
4639	ENSG00000100031	GGT1	22	+	24603234	24603527	24603234	24603242	24607953	24608023	4639	28,8	0,0	43,53	3,1	358	73	0.0121581	0.213491	1.0,1.0	0.745,0.915	0.17	17	17
15487	ENSG00000237441	RGL2	6	-	33296027	33296325	33296217	33296325	33295639	33295759	15487	224212	0,3	251321	4,9	263	73	0.012221	0.214362	1.0,0.951	0.946,0.908	0.048	4.8	4.8
2859	ENSG00000122386	ZNF205	16	+	3112794	3112950	3112794	3112876	3113416	3113487	2859	7,5	2,2	1,5	1,0	147	73	0.0122527	0.214684	0.635,0.554	0.332,1.0	-0.072	-7.2	7.2
13630	ENSG00000221838	AP4M1	7	+	100104873	100104955	100104873	100104940	100105044	100105098	13630	1,1	51,47	1,8	60,52	88	73	0.0122764	0.214864	0.016,0.017	0.014,0.113	-0.047	-4.7	4.7
13653	ENSG00000100815	TRIP11	14	-	91975094	91975286	91975171	91975286	91974626	91974743	13653	9,7	77,47	3,3	70,69	150	73	0.0122987	0.21502	0.054,0.068	0.02,0.021	0.04	4	4
15490	ENSG00000205544	TMEM256	17	-	7403949	7404137	7404104	7404137	7403657	7403689	15490	86,61	4,1	98161	0,1	228	73	0.012382	0.216242	0.873,0.951	1.0,0.981	-0.079	-7.9	7.9
18615	ENSG00000164190	NIPBL	5	+	37045442	37045603	37045442	37045597	37046108	37046199	18615	5,1	29,19	0,1	17,23	79	73	0.0124179	0.216633	0.137,0.046	0.0,0.039	0.072	7.2	7.2
10438	ENSG00000183763	TRAIP	3	-	49829616	49829766	49829644	49829766	49829457	49829508	10438	17,2	4,0	19,6	0,0	101	73	0.0125157	0.217395	0.754,1.0	1.0,1.0	-0.123	-12.3	12.3
11891	ENSG00000186908	ZDHHC17	12	+	76797433	76797542	76797433	76797537	76805316	76805439	11891	5,0	25,11	0,0	17,11	78	73	0.0125047	0.217395	0.158,0.0	0.0,0.0	0.079	7.9	7.9
16660	ENSG00000119979	FAM45A	10	+	119104763	119105022	119104763	119105006	119105310	119105495	16660	8,1	0,0	7,2	0,4	89	73	0.0124891	0.217395	1.0,1.0	1.0,0.291	0.355	35.5	35.5
8563	ENSG00000176715	ACSF3	16	+	89093808	89093996	89093808	89093992	89098590	89098763	8563	9,10	0,1	5,22	3,2	77	73	0.0124861	0.217395	1.0,0.905	0.612,0.912	0.191	19.1	19.1
4557	ENSG00000130724	CHMP2A	19	-	58554776	58554960	58554816	58554960	58554044	58554236	4557	14,7	4,0	2,5	0,0	113	73	0.0125509	0.217771	0.693,1.0	1.0,1.0	-0.153	-15.3	15.3
18285	ENSG00000117308	GALE	1	-	23796508	23796782	23796696	23796782	23796150	23796265	18285	175153	6,4	204281	3,1	261	73	0.0125958	0.218313	0.891,0.915	0.95,0.987	-0.065	-6.5	6.5
4809	ENSG00000090861	AARS	16	-	70253665	70253800	70253713	70253800	70253267	70253381	4809	65,40	445310	45,66	249261	121	73	0.0126591	0.219174	0.081,0.072	0.098,0.132	-0.039	-3.9	3.9
1286	ENSG00000188603	CLN3	16	-	28491481	28491835	28491713	28491835	28489289	28489386	1286	101,57	0,0	81113	4,1	305	73	0.0127322	0.219493	1.0,1.0	0.829,0.964	0.104	10.4	10.4
15669	ENSG00000140479	PCSK6	15	-	101398401	101398576	101398403	101398576	101393211	101393424	15669	0,0	12,6	1,3	9,15	75	73	0.0127244	0.219493	0.0,0.0	0.098,0.163	-0.131	-13.1	13.1
7536	ENSG00000132549	VPS13B	8	+	99013265	99013347	99013265	99013271	99013759	99013935	7536	10,9	0,0	1,2	3,0	149	73	0.0127185	0.219493	1.0,1.0	0.14,1.0	0.43	43	43
8762	ENSG00000011021	CLCN6	1	+	11826155	11826224	11826155	11826214	11827088	11827221	8762	0,0	11,11	0,4	4,4	83	73	0.0127056	0.219493	0.0,0.0	0.0,0.468	-0.234	-23.4	23.4
13048	ENSG00000167842	MIS12	17	+	5487000	5487089	5487000	5487063	5488195	5488589	13048	3,5	5,4	6,2	2,0	99	73	0.0128346	0.220786	0.307,0.48	0.689,1.0	-0.451	-45.1	45.1
7219	ENSG00000090273	NUDC	1	+	26924088	26924277	26924088	26924166	26941456	26941660	7219	7,11	137114	9,7	327256	184	73	0.0128242	0.220786	0.02,0.037	0.011,0.011	0.017	1.7	1.7
937	ENSG00000129657	SEC14L1	17	+	77088748	77088985	77088748	77088949	77089152	77089271	937	2,2	12,8	5,9	7,11	109	73	0.0128819	0.221362	0.1,0.143	0.324,0.354	-0.217	-21.7	21.7
16591	ENSG00000080845	DLGAP4	20	+	36499587	36499691	36499587	36499676	36500198	36500611	16591	1,2	128,89	9,0	60,83	88	73	0.0129099	0.221607	0.006,0.018	0.111,0.0	-0.043	-4.3	4.3
11337	ENSG00000141499	WRAP53	17	+	7702742	7702910	7702742	7702846	7702992	7703127	11337	5,1	13,15	1,1	33,27	137	73	0.0129284	0.221687	0.17,0.034	0.016,0.019	0.085	8.5	8.5
155	ENSG00000071655	MBD3	19	-	1578334	1578538	1578338	1578538	1578011	1578158	155	121112	6,3	108207	0,1	77	73	0.0129494	0.221811	0.95,0.973	1.0,0.995	-0.036	-3.6	3.6
12423	ENSG00000106052	TAX1BP1	7	+	27816348	27816520	27816348	27816394	27816889	27817058	12423	115106	542257	106,63	493358	199	73	0.0130111	0.221921	0.072,0.131	0.073,0.061	0.035	3.5	3.5
13951	ENSG00000157764	BRAF	7	-	140808882	140808995	140808891	140808995	140807959	140808062	13951	4,9	45,34	2,1	40,22	82	73	0.0129963	0.221921	0.073,0.191	0.043,0.039	0.091	9.1	9.1
6643	ENSG00000106028	SSBP1	7	+	141738400	141738593	141738400	141738503	141739123	141739189	6643	150113	116101	82,62	111,73	163	73	0.0129795	0.221921	0.367,0.334	0.249,0.276	0.088	8.8	8.8
9043	ENSG00000163069	SGCB	4	-	52031864	52031961	52031874	52031961	52029774	52029863	9043	1,1	1,1	1,1	0,0	83	73	0.0129991	0.221921	0.468,0.468	1.0,1.0	-0.532	-53.2	53.2
14115	ENSG00000109576	AADAT	4	-	170089611	170089736	170089623	170089736	170088395	170088564	14115	1,2	64,33	4,6	53,30	85	73	0.0131673	0.222929	0.013,0.049	0.061,0.147	-0.073	-7.3	7.3
14679	ENSG00000167543	TP53I13	17	+	29567863	29568060	29567863	29567980	29568277	29568548	14679	5,7	1,2	3,12	0,1	153	73	0.0131127	0.222929	0.705,0.625	1.0,0.851	-0.26	-26	26
16744	ENSG00000187838	TMEM256-PLSCR3	17	-	7393600	7394267	7394103	7394267	7393466	7393509	16744	32,22	0,1	10,41	5,0	576	73	0.013087	0.222929	1.0,0.736	0.202,1.0	0.267	26.7	26.7
247	ENSG00000182872	RBM10	X	+	47179879	47180040	47179879	47180037	47180211	47180309	247	15,19	18,12	8,7	27,12	76	73	0.0131626	0.222929	0.445,0.603	0.222,0.359	0.234	23.4	23.4
6026	ENSG00000169964	TMEM42	3	+	44861868	44862116	44861868	44862015	44864196	44864343	6026	85,60	0,2	71,80	7,1	174	73	0.0131518	0.222929	1.0,0.926	0.81,0.971	0.073	7.3	7.3
8169	ENSG00000174428	GTF2IRD2B	7	+	75143949	75143993	75143949	75143978	75147693	75149817	8169	4,0	6,3	0,0	2,2	88	73	0.0131576	0.222929	0.356,0.0	0.0,0.0	0.178	17.8	17.8
982	ENSG00000103335	PIEZO1	16	-	88737537	88737646	88737558	88737646	88736638	88736739	982	2,0	58,45	6,5	55103	94	73	0.0131184	0.222929	0.026,0.0	0.078,0.036	-0.044	-4.4	4.4
10478	ENSG00000142534	RPS11	19	+	49497193	49497410	49497193	49497372	49497519	49497595	10478	44,20	2,3	55,44	1,0	111	73	0.0132658	0.22436	0.935,0.814	0.973,1.0	-0.112	-11.2	11.2
10666	ENSG00000177084	POLE	12	-	132673570	132673707	132673574	132673707	132673163	132673277	10666	3,4	40,31	0,1	17,21	77	73	0.013312	0.224668	0.066,0.109	0.0,0.043	0.066	6.6	6.6
8657	ENSG00000161542	PRPSAP1	17	-	76313772	76313891	76313820	76313891	76312869	76313016	8657	15,5	154131	13,16	96,93	121	73	0.0133093	0.224668	0.056,0.023	0.076,0.094	-0.045	-4.5	4.5
8007	ENSG00000213999	MEF2B	19	-	19149216	19149429	19149225	19149429	19147697	19147832	8007	3,1	5,7	0,1	10,9	82	73	0.0134614	0.22695	0.348,0.113	0.0,0.09	0.185	18.5	18.5
5780	ENSG00000111653	ING4	12	-	6652935	6653050	6652944	6653050	6652661	6652767	5780	32,15	10,8	29,26	3,4	82	73	0.0134805	0.227035	0.74,0.625	0.896,0.853	-0.192	-19.2	19.2
10523	ENSG00000221978	CCNL2	1	-	1392573	1392798	1392789	1392798	1390765	1391575	10523	605468	14,5	739699	2,8	289	73	0.0135448	0.227424	0.916,0.959	0.989,0.957	-0.035	-3.5	3.5
14328	ENSG00000187792	ZNF70	22	-	23750710	23751092	23750980	23751092	23738677	23745219	14328	12,8	0,0	9,6	0,3	343	73	0.0135461	0.227424	1.0,1.0	1.0,0.299	0.351	35.1	35.1
18048	ENSG00000054179	ENTPD2	9	-	137051509	137051660	137051525	137051660	137051210	137051370	18048	13,17	0,1	43,46	4,4	89	73	0.0135439	0.227424	1.0,0.933	0.898,0.904	0.066	6.6	6.6
12587	ENSG00000151575	TEX9	15	+	56365578	56365893	56365578	56365670	56373440	56373504	12587	9,4	9,6	12,10	1,4	296	73	0.0135808	0.22776	0.198,0.141	0.747,0.381	-0.395	-39.5	39.5
4509	ENSG00000164024	METAP1	4	+	99005768	99005870	99005768	99005852	99028866	99028918	4509	1,1	1,1	0,0	9,2	91	73	0.0135945	0.22776	0.445,0.445	0.0,0.0	0.445	44.5	44.5
9275	ENSG00000102125	TAZ	X	+	154413206	154413358	154413206	154413339	154413481	154413567	9275	4,3	1,5	9,11	1,1	92	73	0.0136228	0.227998	0.76,0.323	0.877,0.897	-0.346	-34.6	34.6
14678	ENSG00000167543	TP53I13	17	+	29567863	29568111	29567863	29567980	29568277	29568548	14678	7,13	1,2	6,23	0,1	204	73	0.0136999	0.228811	0.715,0.699	1.0,0.892	-0.239	-23.9	23.9
2900	ENSG00000157916	RER1	1	+	2393173	2393355	2393173	2393231	2395783	2395871	2900	52,45	5,0	84,58	0,1	197	73	0.01369	0.228811	0.794,1.0	1.0,0.956	-0.081	-8.1	8.1
10619	ENSG00000187266	EPOR	19	-	11381929	11382105	11381933	11382105	11381691	11381849	10619	16,6	0,0	15,35	1,4	77	73	0.0137989	0.230225	1.0,1.0	0.934,0.892	0.087	8.7	8.7
9917	ENSG00000133313	CNDP2	18	+	74510875	74511028	74510875	74511013	74512447	74512532	9917	16,11	318240	33,34	408366	88	73	0.0138405	0.23068	0.04,0.037	0.063,0.072	-0.029	-2.9	2.9
10496	ENSG00000142534	RPS11	19	+	49497193	49497407	49497193	49497372	49497519	49497595	10496	44,20	2,3	55,43	1,0	108	73	0.0139079	0.230977	0.937,0.818	0.974,1.0	-0.11	-11	11
1119	ENSG00000176386	CDC26	9	-	113275377	113275589	113275381	113275589	113273328	113273438	1119	2,8	103,90	12,7	84,55	77	73	0.0139302	0.230977	0.018,0.078	0.119,0.108	-0.065	-6.5	6.5
18464	ENSG00000040199	PHLPP2	16	-	71655231	71655434	71655239	71655434	71652789	71653021	18464	2,0	8,7	3,2	2,5	81	73	0.0138827	0.230977	0.184,0.0	0.575,0.265	-0.328	-32.8	32.8
3240	ENSG00000151532	VTI1A	10	+	112668936	112669009	112668936	112668998	112815289	112818744	3240	3,2	27,12	1,0	37,19	84	73	0.0139217	0.230977	0.088,0.127	0.023,0.0	0.096	9.6	9.6
3736	ENSG00000033100	CHPF2	7	+	151235450	151235628	151235450	151235612	151237373	151237593	3736	5,2	0,1	7,12	2,3	89	73	0.0139235	0.230977	1.0,0.621	0.742,0.766	0.056	5.6	5.6
6995	ENSG00000070540	WIPI1	17	-	68433463	68433575	68433467	68433575	68429995	68430160	6995	2,1	66,39	10,1	64,42	77	73	0.0139557	0.231161	0.028,0.024	0.129,0.022	-0.049	-4.9	4.9
4540	ENSG00000165233	CARD19	9	+	93107673	93107827	93107673	93107816	93110567	93110721	4540	25,28	29,40	50,48	35,33	84	73	0.013985	0.231192	0.428,0.378	0.554,0.558	-0.153	-15.3	15.3
9552	ENSG00000100813	ACIN1	14	-	23078819	23079038	23078933	23079038	23078150	23078266	9552	205126	5,2	149118	0,0	187	73	0.0139863	0.231192	0.941,0.961	1.0,1.0	-0.049	-4.9	4.9
13165	ENSG00000180229	HERC2P3	15	-	20443338	20443521	20443370	20443521	20440473	20440642	13165	14,5	21,21	5,5	35,35	105	73	0.0140429	0.231693	0.317,0.142	0.09,0.09	0.139	13.9	13.9
18502	ENSG00000215041	NEURL4	17	-	7324107	7324270	7324111	7324270	7323813	7324012	18502	47,37	3,3	38,66	1,0	77	73	0.0140455	0.231693	0.937,0.921	0.973,1.0	-0.057	-5.7	5.7
15052	ENSG00000131480	AOC2	17	+	42849085	42849371	42849085	42849290	42849600	42849730	15052	17,13	1,4	4,8	1,0	154	73	0.014069	0.231843	0.89,0.606	0.655,1.0	-0.08	-8	8
15508	ENSG00000155368	DBI	2	+	119367407	119367644	119367407	119367528	119368187	119368305	15508	68,61	2,1	41,38	6,2	189	73	0.0140901	0.231953	0.929,0.959	0.725,0.88	0.141	14.1	14.1
12459	ENSG00000171988	JMJD1C	10	-	63268657	63268875	63268662	63268875	63264650	63264764	12459	2,3	23,19	0,0	6,6	78	73	0.0141667	0.232975	0.075,0.129	0.0,0.0	0.102	10.2	10.2
13461	ENSG00000166261	ZNF202	11	-	123740392	123740536	123740416	123740536	123730486	123730985	13461	1,2	3,0	0,0	3,3	97	73	0.0141969	0.233233	0.201,1.0	0.0,0.0	0.601	60.1	60.1
2569	ENSG00000256269	HMBS	11	+	119088634	119088848	119088634	119088707	119089081	119089131	2569	13,11	100,84	11,4	132138	214	73	0.0143254	0.235104	0.042,0.043	0.028,0.01	0.023	2.3	2.3
17548	ENSG00000234585	CCT6P3	7	+	65068708	65068813	65068708	65068790	65069660	65069757	17548	3,1	11,1	0,0	3,1	96	73	0.0143811	0.235777	0.172,0.432	0.0,0.0	0.302	30.2	30.2
15946	ENSG00000188186	LAMTOR4	7	+	100149498	100149579	100149498	100149565	100153399	100153517	15946	337277	17,10	503576	13,9	87	73	0.0144115	0.236035	0.943,0.959	0.97,0.982	-0.025	-2.5	2.5
166	ENSG00000233325	MIPEPP3	13	+	21298258	21298439	21298258	21298362	21301418	21301455	166	3,1	1,4	0,1	1,12	150	73	0.0144618	0.236617	0.593,0.108	0.0,0.039	0.331	33.1	33.1
11859	ENSG00000104946	TBC1D17	19	+	49879451	49879519	49879451	49879504	49880278	49880402	11859	7,4	14,11	1,3	13,22	88	73	0.014483	0.236722	0.293,0.232	0.06,0.102	0.182	18.2	18.2
14786	ENSG00000143702	CEP170	1	-	243142285	243142463	243142315	243142463	243139936	243140107	14786	1,0	10,8	2,2	6,8	103	73	0.0145215	0.237111	0.066,0.0	0.191,0.151	-0.138	-13.8	13.8
15823	ENSG00000105982	RNF32	7	+	156640673	156640883	156640673	156640737	156643800	156643892	15823	22,9	0,0	3,10	1,2	219	73	0.0145534	0.23739	1.0,1.0	0.5,0.625	0.438	43.8	43.8
265	ENSG00000198105	ZNF248	10	-	37857891	37858084	37858004	37858084	37856434	37856532	265	14,7	1,0	9,6	4,0	186	73	0.0146913	0.239356	0.846,1.0	0.469,1.0	0.189	18.9	18.9
5982	ENSG00000180773	SLC36A4	11	-	93182805	93182894	93182834	93182894	93181690	93181786	5982	21,17	4,1	13,13	1,0	102	73	0.0147186	0.239356	0.79,0.924	0.903,1.0	-0.095	-9.5	9.5
9229	ENSG00000164414	SLC35A1	6	+	87508419	87508596	87508419	87508466	87509040	87509175	9229	23,34	0,0	32,14	4,0	203	73	0.0147173	0.239356	1.0,1.0	0.742,1.0	0.129	12.9	12.9
3752	ENSG00000088451	TGDS	13	-	94595974	94596242	94596046	94596242	94593840	94593907	3752	4,3	1,1	8,3	1,0	145	73	0.0147824	0.24015	0.668,0.602	0.801,1.0	-0.266	-26.6	26.6
11866	ENSG00000198625	MDM4	1	+	204516378	204516619	204516378	204516509	204525483	204525596	11866	1,5	8,11	0,1	8,7	183	73	0.0148417	0.24087	0.047,0.153	0.0,0.054	0.073	7.3	7.3
9293	ENSG00000148343	FAM73B	9	+	129042303	129042514	129042303	129042429	129048426	129048539	9293	51,55	1,0	59,73	1,5	158	73	0.0148977	0.241535	0.959,1.0	0.965,0.871	0.062	6.2	6.2
9959	ENSG00000178773	CPNE7	16	+	89595767	89595961	89595767	89595924	89596483	89596845	9959	35,29	6,5	101151	4,9	110	73	0.0149148	0.241568	0.795,0.794	0.944,0.918	-0.137	-13.7	13.7
14352	ENSG00000147687	TATDN1	8	-	124504270	124504347	124504274	124504347	124503839	124503951	14352	20,10	3,2	13,6	0,1	77	73	0.0149334	0.241626	0.863,0.826	1.0,0.85	-0.081	-8.1	8.1
177	ENSG00000179915	NRXN1	2	-	49943703	49943791	49943712	49943791	49918504	49922251	177	4,1	0,0	1,3	2,1	82	73	0.0149763	0.241859	1.0,1.0	0.308,0.728	0.482	48.2	48.2
18193	ENSG00000154134	ROBO3	11	+	124877518	124878131	124877518	124877752	124878297	124878436	18193	97,89	4,1	64,77	0,1	452	73	0.0149779	0.241859	0.797,0.935	1.0,0.926	-0.097	-9.7	9.7
6910	ENSG00000114354	TFG	3	+	100709360	100709588	100709360	100709431	100713642	100713869	6910	19,13	2,0	8,10	3,2	230	73	0.0150361	0.242556	0.751,1.0	0.458,0.613	0.34	34	34
15792	ENSG00000174928	C3orf33	3	-	155767508	155767669	155767517	155767669	155762616	155763918	15792	22,24	0,1	27,14	2,3	82	73	0.0150854	0.242949	1.0,0.955	0.923,0.806	0.113	11.3	11.3
8613	ENSG00000100890	KIAA0391	14	+	35122563	35122746	35122563	35122635	35122951	35124231	8613	19,13	27,16	18,10	51,34	184	73	0.0150908	0.242949	0.218,0.244	0.123,0.104	0.117	11.7	11.7
12611	ENSG00000103245	NARFL	16	-	737617	737752	737660	737752	737185	737329	12611	4,3	2,1	6,3	0,0	116	73	0.0151838	0.244202	0.557,0.654	1.0,1.0	-0.394	-39.4	39.4
4818	ENSG00000206560	ANKRD28	3	-	15714570	15714656	15714577	15714656	15713526	15713641	4818	6,4	28,17	3,3	61,40	80	73	0.0152141	0.244444	0.164,0.177	0.043,0.064	0.117	11.7	11.7
15515	ENSG00000133315	MACROD1	11	-	64165690	64165775	64165696	64165775	64152291	64152393	15515	1,0	20,11	9,6	119,96	79	73	0.0152471	0.244554	0.044,0.0	0.065,0.055	-0.038	-3.8	3.8
5111	ENSG00000176155	CCDC57	17	-	82207730	82208048	82207846	82208048	82201537	82201952	5111	11,5	4,3	3,1	0,1	189	73	0.0152665	0.244554	0.515,0.392	1.0,0.279	-0.186	-18.6	18.6
6130	ENSG00000121988	ZRANB3	2	-	135531126	135531236	135531159	135531236	135504328	135504496	6130	16,11	3,1	9,4	3,7	106	73	0.0152634	0.244554	0.786,0.883	0.674,0.282	0.357	35.7	35.7
14171	ENSG00000159214	CCDC24	1	+	43992319	43992426	43992319	43992387	43992522	43992639	14171	13,16	8,9	2,11	9,14	112	73	0.0153062	0.244944	0.514,0.537	0.127,0.339	0.293	29.3	29.3
3908	ENSG00000116288	PARK7	1	+	7961662	7961793	7961662	7961735	7962762	7962875	3908	441325	254183	595538	235237	131	73	0.0153529	0.245204	0.492,0.497	0.585,0.558	-0.077	-7.7	7.7
8868	ENSG00000173442	EHBP1L1	11	+	65581210	65581373	65581210	65581326	65584240	65584398	8868	3,2	3,4	6,8	2,2	120	73	0.0153458	0.245204	0.378,0.233	0.646,0.709	-0.372	-37.2	37.2
1801	ENSG00000167740	CYB5D2	17	+	4143701	4143812	4143701	4143741	4149890	4150031	1801	16,17	4,0	13,16	0,0	144	73	0.0153987	0.245204	0.67,1.0	1.0,1.0	-0.165	-16.5	16.5
1958	ENSG00000167721	TSR1	17	-	2335255	2335394	2335259	2335394	2334471	2334896	1958	0,3	72,36	6,6	78,56	77	73	0.01538	0.245204	0.0,0.073	0.068,0.092	-0.044	-4.4	4.4
2398	ENSG00000039650	PNKP	19	-	49861695	49861881	49861771	49861881	49861448	49861510	2398	5,2	2,2	8,12	2,0	149	73	0.0153887	0.245204	0.551,0.329	0.662,1.0	-0.391	-39.1	39.1
2301	ENSG00000121057	AKAP1	17	+	57107124	57107339	57107124	57107178	57110024	57110158	2301	83,81	206145	44,64	204148	234	73	0.015434	0.245523	0.112,0.148	0.063,0.119	0.039	3.9	3.9
17982	ENSG00000167536	DHRS13	17	-	28902554	28902701	28902582	28902701	28901492	28901616	17982	0,2	26,20	4,6	22,46	101	73	0.0155245	0.246718	0.0,0.067	0.116,0.086	-0.068	-6.8	6.8
11512	ENSG00000074219	TEAD2	19	-	49343230	49343398	49343269	49343398	49342437	49342590	11512	13,10	4,6	15,22	2,2	112	73	0.015587	0.247222	0.679,0.521	0.83,0.878	-0.254	-25.4	25.4
5285	ENSG00000129810	SGOL1	3	-	20185959	20186191	20186058	20186191	20183885	20184034	5285	7,5	10,3	12,3	3,0	172	73	0.0155768	0.247222	0.229,0.414	0.629,1.0	-0.493	-49.3	49.3
14394	ENSG00000187634	SAMD11	1	+	939274	939460	939274	939412	941143	941306	14394	7,1	2,0	2,3	2,4	121	73	0.0156185	0.247478	0.679,1.0	0.376,0.312	0.496	49.6	49.6
3441	ENSG00000027001	MIPEP	13	-	23760442	23760573	23760532	23760573	23760087	23760217	3441	2,2	3,0	2,3	0,0	163	73	0.0157238	0.248669	0.23,1.0	1.0,1.0	-0.385	-38.5	38.5
3616	ENSG00000124198	ARFGEF2	20	+	48988490	48988667	48988490	48988662	48989284	48989436	3616	1,0	38,25	3,2	34,10	78	73	0.0157246	0.248669	0.024,0.0	0.076,0.158	-0.105	-10.5	10.5
13017	ENSG00000132432	SEC61G	7	-	54759037	54759182	54759139	54759182	54757494	54757594	13017	9,6	1,1	1,0	0,1	175	73	0.0157881	0.249427	0.79,0.715	1.0,0.0	0.252	25.2	25.2
1027	ENSG00000183735	TBK1	12	+	64481841	64482021	64481841	64481956	64484302	64484499	1027	163,98	6,1	150109	0,0	138	73	0.0158711	0.250364	0.935,0.981	1.0,1.0	-0.042	-4.2	4.2
8368	ENSG00000134419	RPS15A	16	-	18790113	18790334	18790309	18790334	18788980	18789118	8368	175146	22351260	229175	32562601	269	73	0.0158785	0.250364	0.021,0.03	0.019,0.018	0.007	0.7	0.7
10783	ENSG00000100804	PSMB5	14	-	23035089	23035230	23035111	23035230	23033367	23033674	10783	1,3	10,4	0,0	9,7	95	73	0.0159655	0.250996	0.071,0.366	0.0,0.0	0.218	21.8	21.8
14920	ENSG00000117450	PRDX1	1	-	45521608	45521867	45521638	45521867	45518937	45519054	14920	0,2	3,0	4,2	0,1	103	73	0.0159377	0.250996	0.0,1.0	1.0,0.586	-0.293	-29.3	29.3
18512	ENSG00000132485	ZRANB2	1	-	71069266	71069362	71069275	71069362	71066775	71066934	18512	17,13	125124	10,0	128,59	82	73	0.0159526	0.250996	0.108,0.085	0.065,0.0	0.064	6.4	6.4
310	ENSG00000108825	PTGES3L-AARSD1	17	-	42964401	42964529	42964442	42964529	42964105	42964237	310	91,69	8,5	80,75	3,1	114	73	0.0160372	0.251877	0.879,0.898	0.945,0.98	-0.074	-7.4	7.4
5321	ENSG00000143578	CREB3L4	1	+	153968524	153968699	153968524	153968639	153972743	153972836	5321	128,83	1,2	123106	7,4	133	73	0.0161178	0.252649	0.986,0.958	0.906,0.936	0.051	5.1	5.1
7644	ENSG00000122299	ZC3H7A	16	-	11761405	11761511	11761467	11761511	11758430	11758539	7644	145117	1,1	116,80	4,3	135	73	0.0161161	0.252649	0.987,0.984	0.94,0.935	0.048	4.8	4.8
14558	ENSG00000174842	GLMN	1	-	92262836	92262926	92262899	92262926	92247877	92247989	14558	16,6	0,0	15,17	4,0	136	73	0.016163	0.253109	1.0,1.0	0.668,1.0	0.166	16.6	16.6
1634	ENSG00000112514	CUTA	6	-	33416890	33416969	33416919	33416969	33416541	33416776	1634	40,24	248165	42,30	399377	102	73	0.0162024	0.253144	0.103,0.094	0.07,0.054	0.037	3.7	3.7
225	ENSG00000088340	FER1L4	20	-	35564747	35564918	35564848	35564918	35563810	35564008	225	8,4	4,0	8,7	0,1	174	73	0.0161903	0.253144	0.456,1.0	1.0,0.746	-0.145	-14.5	14.5
7841	ENSG00000149499	EML3	11	-	62603695	62603816	62603728	62603816	62603148	62603247	7841	5,7	34,21	19,21	41,38	106	73	0.0162155	0.253144	0.092,0.187	0.242,0.276	-0.119	-11.9	11.9
9041	ENSG00000163069	SGCB	4	-	52038222	52038245	52038226	52038245	52033430	52033640	9041	3,2	26,26	0,0	15,12	77	73	0.0162282	0.253144	0.099,0.068	0.0,0.0	0.084	8.4	8.4
2254	ENSG00000156042	CFAP70	10	-	73291206	73291444	73291349	73291444	73278178	73278337	2254	37,18	3,1	17,24	0,1	216	73	0.0163301	0.254487	0.807,0.859	1.0,0.89	-0.112	-11.2	11.2
13278	ENSG00000198722	UNC13B	9	+	35386164	35386407	35386164	35386293	35389845	35389973	13278	4,7	40,33	0,3	35,33	187	73	0.016593	0.258316	0.038,0.076	0.0,0.034	0.04	4	4
16416	ENSG00000143774	GUK1	1	+	228141123	228141507	228141123	228141288	228145510	228145624	16416	44,36	45,44	36,59	72110	292	73	0.016608	0.258316	0.196,0.17	0.111,0.118	0.069	6.9	6.9
18377	ENSG00000130714	POMT1	9	+	131509902	131510062	131509902	131509996	131510259	131510415	18377	2,8	10,8	1,3	20,14	139	73	0.0167787	0.259964	0.095,0.344	0.026,0.101	0.156	15.6	15.6
3013	ENSG00000052126	PLEKHA5	12	+	19359411	19359569	19359411	19359546	19361581	19361706	3013	9,2	67,42	7,8	39,10	96	73	0.0167584	0.259964	0.093,0.035	0.12,0.378	-0.185	-18.5	18.5
3780	ENSG00000080345	RIF1	2	+	151441904	151441991	151441904	151441967	151443258	151443329	3780	15,12	5,2	15,13	2,0	97	73	0.0167316	0.259964	0.693,0.819	0.849,1.0	-0.168	-16.8	16.8
775	ENSG00000089775	ZBTB25	14	-	64502568	64502815	64502652	64502815	64499440	64499563	775	2,2	3,0	8,9	0,0	157	73	0.0167743	0.259964	0.237,1.0	1.0,1.0	-0.381	-38.1	38.1
14038	ENSG00000170445	HARS	5	-	140679001	140679127	140679061	140679127	140677907	140678015	14038	234179	6,1	239176	11,7	133	73	0.0169007	0.260869	0.955,0.99	0.923,0.932	0.045	4.5	4.5
15176	ENSG00000149929	HIRIP3	16	-	29994647	29994843	29994746	29994843	29993639	29993808	15176	80,67	0,0	54,59	5,0	172	73	0.0169066	0.260869	1.0,1.0	0.821,1.0	0.09	9	9
15319	ENSG00000139620	KANSL2	12	-	48660365	48660619	48660467	48660619	48654940	48655060	15319	122,95	7,8	139105	5,1	175	73	0.0168963	0.260869	0.879,0.832	0.921,0.978	-0.094	-9.4	9.4
1694	ENSG00000262246	CORO7	16	-	4407500	4407684	4407561	4407684	4405490	4405567	1694	13,11	1,0	17,32	3,2	134	73	0.0169025	0.260869	0.876,1.0	0.755,0.897	0.112	11.2	11.2
513	ENSG00000127585	FBXL16	16	-	695215	695263	695240	695263	694991	695076	513	2,2	4,4	1,0	1,5	98	73	0.0169182	0.260869	0.271,0.271	0.427,0.0	0.058	5.8	5.8
5583	ENSG00000148481	FAM188A	10	-	15782101	15782335	15782154	15782335	15778853	15779141	5583	5,2	63,23	12,8	51,41	126	73	0.0169476	0.261071	0.044,0.048	0.12,0.102	-0.065	-6.5	6.5
17258	ENSG00000139625	MAP3K12	12	-	53487235	53487428	53487254	53487428	53486946	53487155	17258	0,1	2,0	2,5	0,2	92	73	0.016989	0.261208	0.0,1.0	1.0,0.665	-0.333	-33.3	33.3
2929	ENSG00000262481	TMEM256-PLSCR3	17	-	7403605	7403689	7403657	7403689	7403309	7403390	2929	18,21	68,38	13,17	92,74	125	73	0.0169739	0.261208	0.134,0.244	0.076,0.118	0.092	9.2	9.2
15717	ENSG00000101182	PSMA7	20	-	62139695	62139905	62139780	62139905	62139074	62139197	15717	76,61	938717	38,48	786776	158	73	0.0170477	0.261472	0.036,0.038	0.022,0.028	0.012	1.2	1.2
15985	ENSG00000166851	PLK1	16	+	23688675	23688765	23688675	23688745	23689237	23689392	15985	3,6	80,58	0,0	10,20	93	73	0.017029	0.261472	0.029,0.075	0.0,0.0	0.052	5.2	5.2
16239	ENSG00000266338	NBPF15	1	-	144442669	144442920	144442816	144442920	144440140	144440295	16239	42,31	2,2	23,51	0,1	220	73	0.0170713	0.261472	0.875,0.837	1.0,0.944	-0.116	-11.6	11.6
4640	ENSG00000100031	GGT1	22	+	24603183	24603335	24603183	24603242	24607953	24608023	4640	14,6	0,0	20,30	3,1	166	73	0.0170563	0.261472	1.0,1.0	0.746,0.93	0.162	16.2	16.2
6366	ENSG00000064042	LIMCH1	4	+	41613465	41613665	41613465	41613661	41619187	41619277	6366	108,89	471387	67,61	427384	77	73	0.0171335	0.262175	0.179,0.179	0.129,0.131	0.049	4.9	4.9
4641	ENSG00000100031	GGT1	22	+	24624031	24624226	24624031	24624146	24627409	24627619	4641	3,3	5,0	3,7	1,0	153	73	0.0171708	0.262496	0.223,1.0	0.589,1.0	-0.183	-18.3	18.3
16010	ENSG00000182199	SHMT2	12	+	57230279	57230433	57230279	57230341	57230802	57231000	16010	34,13	4,2	1,5	0,1	165	73	0.0172231	0.263046	0.79,0.742	1.0,0.689	-0.079	-7.9	7.9
15043	ENSG00000154222	CC2D1B	1	-	52362601	52362746	52362628	52362746	52361512	52361616	15043	88,57	6,1	50,54	0,1	100	73	0.0173421	0.26436	0.915,0.977	1.0,0.975	-0.042	-4.2	4.2
7839	ENSG00000243943	ZNF512	2	+	27583029	27583142	27583029	27583128	27583657	27583716	7839	21,13	2,2	10,15	0,0	87	73	0.0173355	0.26436	0.898,0.845	1.0,1.0	-0.129	-12.9	12.9
1159	ENSG00000132323	ILKAP	2	-	238194654	238194870	238194781	238194870	238194274	238194331	1159	0,1	1,1	5,2	5,6	200	73	0.0174531	0.265443	0.0,0.267	0.267,0.108	-0.054	-5.4	5.4
15401	ENSG00000070423	RNF126	19	-	651610	651750	651691	651750	650233	650296	15401	110102	1,0	113198	1,7	154	73	0.0174627	0.265443	0.981,1.0	0.982,0.931	0.034	3.4	3.4
4894	ENSG00000072682	P4HA2	5	-	132226696	132227221	132227085	132227221	132218544	132218644	4894	30,18	49,37	29,19	20,22	462	73	0.0174308	0.265443	0.088,0.071	0.186,0.12	-0.074	-7.4	7.4
213	ENSG00000163660	CCNL1	3	-	157149679	157149977	157149835	157149977	157149484	157149596	213	4,6	140,86	10,15	139103	229	73	0.0175079	0.265879	0.009,0.022	0.022,0.044	-0.018	-1.8	1.8
4635	ENSG00000100031	GGT1	22	+	24603197	24603321	24603197	24603242	24607953	24608023	4635	18,6	0,0	16,30	3,1	152	73	0.0175888	0.266854	1.0,1.0	0.719,0.935	0.173	17.3	17.3
14120	ENSG00000019995	ZRANB1	10	+	124981708	124981867	124981708	124981829	124983174	124983304	14120	3,1	51,36	10,2	48,32	111	73	0.0176119	0.266953	0.037,0.018	0.121,0.039	-0.053	-5.3	5.3
15419	ENSG00000125458	NT5C	17	-	75131052	75131281	75131180	75131281	75130787	75130867	15419	22,29	1,3	18,31	0,1	201	73	0.017651	0.267294	0.889,0.778	1.0,0.918	-0.126	-12.6	12.6
10859	ENSG00000198018	ENTPD7	10	+	99659505	99659727	99659505	99659588	99659861	99659964	10859	6,2	9,13	1,0	2,4	212	73	0.0177065	0.267882	0.187,0.05	0.147,0.0	0.045	4.5	4.5
1481	ENSG00000163938	GNL3	3	+	52686004	52686105	52686004	52686055	52686768	52686827	1481	386283	20,5	285273	3,6	123	73	0.0177479	0.268128	0.92,0.971	0.983,0.964	-0.028	-2.8	2.8
18316	ENSG00000092841	MYL6	12	+	56158345	56158415	56158345	56158402	56158683	56158711	18316	3,4	0,0	0,4	3,0	86	73	0.0177562	0.268128	1.0,1.0	0.0,1.0	0.5	50	50
17498	ENSG00000188976	NOC2L	1	-	945041	945146	945056	945146	944203	944800	17498	87,51	121,74	130159	141128	88	73	0.0177854	0.268317	0.374,0.364	0.433,0.507	-0.101	-10.1	10.1
4630	ENSG00000160613	PCSK7	11	-	117219575	117219758	117219590	117219758	117219056	117219164	4630	1,1	32,35	3,9	58,74	88	73	0.0178441	0.26895	0.025,0.023	0.041,0.092	-0.043	-4.3	4.3
10522	ENSG00000181135	ZNF707	8	+	143691072	143691232	143691072	143691199	143691599	143691713	10522	7,3	8,10	6,6	3,2	106	73	0.0178947	0.26946	0.376,0.171	0.579,0.674	-0.353	-35.3	35.3
3853	ENSG00000147905	ZCCHC7	9	+	37120604	37120776	37120604	37120631	37126311	37126942	3853	2,8	0,0	4,5	3,0	218	73	0.0179608	0.270202	1.0,1.0	0.309,1.0	0.346	34.6	34.6
13629	ENSG00000221838	AP4M1	7	+	100101879	100102393	100101879	100101989	100102674	100102781	13629	40,38	1,3	42,36	9,5	477	73	0.0180679	0.271059	0.86,0.66	0.417,0.524	0.289	28.9	28.9
3840	ENSG00000197989	SNHG12	1	-	28580424	28580646	28580559	28580646	28579911	28579981	3840	28,17	75,43	22,20	25,30	208	73	0.0180379	0.271059	0.116,0.122	0.236,0.19	-0.094	-9.4	9.4
6365	ENSG00000064042	LIMCH1	4	+	41524408	41524482	41524408	41524478	41598919	41599026	6365	117,94	448317	83,61	461293	77	73	0.0180684	0.271059	0.198,0.219	0.146,0.165	0.053	5.3	5.3
13209	ENSG00000104218	CSPP1	8	+	67064425	67064538	67064425	67064496	67074242	67074351	13209	2,7	0,3	0,3	2,3	115	73	0.0181778	0.27158	1.0,0.597	0.0,0.388	0.605	60.5	60.5
14259	ENSG00000165533	TTC8	14	+	88841036	88841514	88841036	88841196	88843805	88843850	14259	65,55	13,9	63,48	5,3	391	73	0.0181876	0.27158	0.483,0.533	0.702,0.749	-0.218	-21.8	21.8
16780	ENSG00000161011	SQSTM1	5	+	179806407	179806591	179806407	179806563	179811573	179811682	16780	35,46	0,1	52,54	2,4	101	73	0.0181477	0.27158	1.0,0.971	0.949,0.907	0.058	5.8	5.8
4217	ENSG00000162961	DPY30	2	-	32039201	32039326	32039278	32039326	32029593	32029736	4217	20,14	254167	9,11	288211	150	73	0.0181343	0.27158	0.037,0.039	0.015,0.025	0.018	1.8	1.8
9015	ENSG00000162337	LRP5	11	+	68438445	68438682	68438445	68438608	68439776	68439916	9015	51,59	4,1	83135	0,1	147	73	0.0181825	0.27158	0.864,0.967	1.0,0.985	-0.077	-7.7	7.7
17373	ENSG00000005700	IBTK	6	-	82200129	82200253	82200140	82200253	82196297	82196446	17373	4,0	50,37	8,3	41,33	84	73	0.0182223	0.271845	0.065,0.0	0.145,0.073	-0.076	-7.6	7.6
934	ENSG00000143248	RGS5	1	-	163319174	163319291	163319181	163319291	163308543	163308631	934	3,1	8,3	0,1	2,2	80	73	0.0183	0.272751	0.255,0.233	0.0,0.313	0.087	8.7	8.7
18473	ENSG00000154265	ABCA5	17	-	69255728	69255850	69255732	69255850	69255542	69255634	18473	1,2	22,12	4,6	17,14	77	73	0.0185201	0.275521	0.041,0.136	0.182,0.289	-0.147	-14.7	14.7
4360	ENSG00000125962	ARMCX5	X	+	102599705	102599859	102599705	102599847	102601463	102601509	4360	5,1	23,19	1,0	16,5	85	73	0.0185198	0.275521	0.157,0.043	0.051,0.0	0.075	7.5	7.5
14740	ENSG00000171517	LPAR3	1	-	84865380	84865543	84865384	84865543	84813915	84814171	14740	8,6	115122	15,11	81117	77	73	0.0185377	0.275528	0.062,0.045	0.149,0.082	-0.062	-6.2	6.2
10430	ENSG00000167733	HSD11B1L	19	+	5684818	5685119	5684818	5684905	5686899	5686991	10430	12,19	1,2	27,33	1,0	287	73	0.0186131	0.27618	0.753,0.707	0.873,1.0	-0.207	-20.7	20.7
11780	ENSG00000126216	TUBGCP3	13	-	112554886	112555005	112554976	112555005	112554056	112554182	11780	84,49	4,1	94,67	0,0	163	73	0.018616	0.27618	0.904,0.956	1.0,1.0	-0.07	-7	7
4885	ENSG00000176225	RTTN	18	-	70051340	70051548	70051410	70051548	70047970	70048188	4885	4,0	2,1	0,0	1,1	143	73	0.0186572	0.276536	0.505,0.0	0.0,0.0	0.253	25.3	25.3
15716	ENSG00000117862	TXNDC12	1	-	52041517	52041597	52041536	52041597	52033498	52034051	15716	14,11	0,1	12,10	1,3	92	73	0.0187054	0.276995	1.0,0.897	0.905,0.726	0.133	13.3	13.3
12769	ENSG00000126581	BECN1	17	-	42824132	42824263	42824154	42824263	42823747	42823879	12769	43,26	74,44	40,31	37,31	95	73	0.0187411	0.277014	0.309,0.312	0.454,0.435	-0.134	-13.4	13.4
13738	ENSG00000073060	SCARB1	12	-	124782671	124782811	124782682	124782811	124777632	124778586	13738	1,0	20,29	5,4	56,75	84	73	0.0187253	0.277014	0.042,0.0	0.072,0.044	-0.037	-3.7	3.7
5037	ENSG00000107951	MTPAP	10	-	30349009	30349161	30349118	30349161	30341467	30341640	5037	0,2	20,16	5,5	33,22	182	73	0.0187631	0.277084	0.0,0.048	0.057,0.084	-0.047	-4.7	4.7
6945	ENSG00000172785	CBWD1	9	-	177718	177820	177722	177820	175697	175784	6945	0,1	44,28	6,2	57,77	77	73	0.0188722	0.278438	0.0,0.033	0.091,0.024	-0.041	-4.1	4.1
4130	ENSG00000151150	ANK3	10	-	60042666	60042759	60042671	60042759	60028867	60029826	4130	5,1	233160	17,10	410355	78	73	0.0189145	0.278807	0.02,0.006	0.037,0.026	-0.018	-1.8	1.8
11666	ENSG00000197321	SVIL	10	-	29735750	29735804	29735754	29735804	29686552	29686651	11666	2,2	7,4	0,1	1,3	77	73	0.019051	0.279282	0.213,0.322	0.0,0.24	0.148	14.8	14.8
15023	ENSG00000065000	AP3D1	19	-	2138618	2138714	2138622	2138714	2137726	2137807	15023	105,60	2,0	59,63	5,2	77	73	0.0190152	0.279282	0.98,1.0	0.918,0.968	0.047	4.7	4.7
15978	ENSG00000197381	ADARB1	21	+	45220835	45221014	45220835	45220970	45222017	45223577	15978	82,57	0,1	65,60	0,6	117	73	0.0190481	0.279282	1.0,0.973	1.0,0.862	0.055	5.5	5.5
16781	ENSG00000161011	SQSTM1	5	+	179806407	179806563	179806407	179806458	179811573	179811682	16781	28,26	3,4	49,46	0,3	178	73	0.0190205	0.279282	0.793,0.727	1.0,0.863	-0.171	-17.1	17.1
2486	ENSG00000234741	GAS5	1	-	173867961	173868009	173867980	173868009	173866990	173867043	2486	2,3	8,6	7,1	3,1	92	73	0.0189759	0.279282	0.166,0.284	0.649,0.442	-0.321	-32.1	32.1
4039	ENSG00000213614	HEXA	15	-	72355507	72355624	72355558	72355624	72353690	72353737	4039	4,3	92,58	10,13	139,65	124	73	0.018988	0.279282	0.025,0.03	0.041,0.105	-0.045	-4.5	4.5
3413	ENSG00000243056	EIF4EBP3	5	+	140547665	140547886	140547665	140547840	140548905	140549076	3413	29,20	201121	11,19	151207	119	73	0.0190941	0.279658	0.081,0.092	0.043,0.053	0.038	3.8	3.8
18665	ENSG00000135047	CTSL	9	+	87726139	87726308	87726139	87726249	87727593	87727729	18665	114,78	6,2	146134	1,2	132	73	0.0191485	0.280199	0.913,0.956	0.988,0.974	-0.046	-4.6	4.6
5641	ENSG00000163479	SSR2	1	-	156018131	156018368	156018269	156018368	156014960	156015069	5641	109,94	515434	66,74	467472	211	73	0.0192138	0.280898	0.068,0.07	0.047,0.051	0.02	2	2
4994	ENSG00000161526	SAP30BP	17	+	75668515	75668629	75668515	75668625	75671815	75671863	4994	8,1	151106	20,3	147124	77	73	0.0192553	0.28125	0.048,0.009	0.114,0.022	-0.04	-4	4
8443	ENSG00000149428	HYOU1	11	-	119057019	119057137	119057026	119057137	119056069	119056167	8443	187126	6,5	44,37	0,0	80	73	0.019273	0.281253	0.966,0.958	1.0,1.0	-0.038	-3.8	3.8
12005	ENSG00000148291	SURF2	9	+	133356913	133357234	133356913	133357068	133357710	133357814	12005	30,32	62,68	45,79	67,90	239	73	0.0194202	0.283144	0.129,0.126	0.17,0.211	-0.063	-6.3	6.3
102	ENSG00000071205	ARHGAP10	4	+	147939824	147939899	147939824	147939887	147946616	147946704	102	38,31	3,2	28,30	0,0	85	73	0.0194528	0.283362	0.916,0.93	1.0,1.0	-0.077	-7.7	7.7
512	ENSG00000115661	STK16	2	+	219245478	219245796	219245478	219245522	219245895	219246085	512	12,18	21,12	29,22	15,8	347	73	0.0195044	0.283856	0.107,0.24	0.289,0.366	-0.154	-15.4	15.4
15572	ENSG00000109180	OCIAD1	4	+	48831305	48831531	48831305	48831431	48832619	48832697	15572	44,31	2,2	17,27	0,0	173	73	0.0195603	0.284412	0.903,0.867	1.0,1.0	-0.115	-11.5	11.5
2903	ENSG00000141524	TMC6	17	-	78119256	78119396	78119296	78119396	78118970	78119046	2903	21,6	151129	39,41	230254	113	73	0.0196011	0.284747	0.082,0.029	0.099,0.094	-0.041	-4.1	4.1
18521	ENSG00000027075	PRKCH	14	+	61450841	61450984	61450841	61450971	61453225	61453353	18521	1,0	37,28	2,4	45,23	86	73	0.0196436	0.285107	0.022,0.0	0.036,0.129	-0.072	-7.2	7.2
7965	ENSG00000165934	CPSF2	14	+	92135366	92135535	92135366	92135496	92138231	92138347	7965	8,2	284161	4,9	116,84	112	73	0.0196805	0.285385	0.018,0.008	0.022,0.065	-0.03	-3	3
17897	ENSG00000188130	MAPK12	22	-	50249102	50249454	50249327	50249454	50248830	50248890	17897	69,57	0,1	90144	4,2	298	73	0.0197341	0.285905	1.0,0.933	0.846,0.946	0.071	7.1	7.1
1018	ENSG00000119616	FCF1	14	+	74713484	74713612	74713484	74713552	74714871	74714943	1018	16,6	75,71	5,3	86,45	133	73	0.0198108	0.286011	0.105,0.044	0.031,0.035	0.041	4.1	4.1
13188	ENSG00000129235	TXNDC17	17	+	6640975	6641152	6640975	6641100	6641752	6641834	13188	301199	10,7	389373	31,18	125	73	0.019827	0.286011	0.946,0.943	0.88,0.924	0.042	4.2	4.2
296	ENSG00000273345	CTD-2410N18.4	5	-	134350212	134350427	134350248	134350427	134321790	134321903	296	2,3	3,1	0,2	6,3	109	73	0.0198167	0.286011	0.309,0.668	0.0,0.309	0.334	33.4	33.4
315	ENSG00000144747	TMF1	3	-	69051886	69052086	69051944	69052086	69047357	69048562	315	2,3	31,27	1,7	5,14	131	73	0.0198319	0.286011	0.035,0.058	0.1,0.218	-0.113	-11.3	11.3
7078	ENSG00000135249	RINT1	7	+	105536564	105536749	105536564	105536612	105542407	105542649	7078	188110	6,4	103,72	0,2	210	73	0.0198283	0.286011	0.916,0.905	1.0,0.926	-0.052	-5.2	5.2
9237	ENSG00000116560	SFPQ	1	-	35186946	35187122	35187000	35187122	35182931	35184593	9237	85,52	214171	91,80	400316	127	73	0.0198482	0.286011	0.186,0.149	0.116,0.127	0.046	4.6	4.6
8716	ENSG00000179387	ELMOD2	4	+	140535732	140535832	140535732	140535830	140537411	140537541	8716	2,0	82,54	5,2	59,49	75	73	0.0198935	0.286405	0.023,0.0	0.076,0.038	-0.045	-4.5	4.5
14359	ENSG00000090266	NDUFB2	7	+	140697355	140697516	140697355	140697391	140702865	140703010	14359	19,6	3,0	14,19	4,12	198	73	0.0199139	0.286443	0.7,1.0	0.563,0.369	0.384	38.4	38.4
11184	ENSG00000119203	CPSF3	2	+	9467706	9467975	9467706	9467776	9471342	9471439	11184	6,0	73,30	10,7	58,50	272	73	0.0199749	0.28699	0.022,0.0	0.044,0.036	-0.029	-2.9	2.9
912	ENSG00000103264	FBXO31	16	-	87333885	87334286	87334166	87334286	87326986	87331510	912	159105	0,1	105155	2,3	354	73	0.0199877	0.28699	1.0,0.956	0.915,0.914	0.063	6.3	6.3
9717	ENSG00000214530	STARD10	11	-	72780974	72781294	72781061	72781294	72759233	72759381	9717	339269	10,3	380350	15,17	160	73	0.0200068	0.287008	0.939,0.976	0.92,0.904	0.045	4.5	4.5
11846	ENSG00000083097	DOPEY1	6	+	83110124	83110314	83110124	83110235	83113322	83113421	11846	16,16	1,0	4,5	1,1	152	73	0.0200626	0.287096	0.885,1.0	0.658,0.706	0.261	26.1	26.1
14633	ENSG00000104413	ESRP1	8	+	94674271	94674506	94674271	94674494	94678202	94678371	14633	88,60	115,45	44,40	26,20	85	73	0.0200665	0.287096	0.397,0.534	0.592,0.632	-0.146	-14.6	14.6
8720	ENSG00000120656	TAF12	1	-	28642921	28643066	28642991	28643066	28621913	28622165	8720	4,2	67,72	9,4	57,43	143	73	0.0200508	0.287096	0.03,0.014	0.075,0.045	-0.038	-3.8	3.8
2825	ENSG00000120662	MTRF1	13	-	41261586	41261825	41261690	41261825	41260492	41260915	2825	7,2	2,6	8,11	1,2	177	73	0.0201917	0.28863	0.591,0.121	0.767,0.694	-0.374	-37.4	37.4
1425	ENSG00000131061	ZNF341	20	+	33757147	33757343	33757147	33757322	33758715	33758806	1425	2,8	0,1	6,1	0,5	94	73	0.0203132	0.290109	1.0,0.861	1.0,0.134	0.364	36.4	36.4
2731	ENSG00000204351	SKIV2L	6	+	31967955	31968026	31967955	31968017	31968327	31968538	2731	3,4	2,5	6,9	1,2	82	73	0.0204181	0.29117	0.572,0.416	0.842,0.8	-0.327	-32.7	32.7
4886	ENSG00000176225	RTTN	18	-	70065756	70065922	70065828	70065922	70059849	70060042	4886	0,1	2,1	3,1	3,2	145	73	0.0204238	0.29117	0.0,0.335	0.335,0.201	-0.101	-10.1	10.1
3305	ENSG00000215481	BCRP3	22	+	24647002	24647142	24647002	24647075	24648197	24648332	3305	5,3	0,0	19,38	1,3	140	73	0.0205258	0.292366	1.0,1.0	0.908,0.869	0.111	11.1	11.1
5370	ENSG00000012983	MAP4K5	14	-	50468648	50468782	50468650	50468782	50466582	50466645	5370	1,0	37,22	1,4	27,18	75	73	0.0205731	0.292779	0.026,0.0	0.035,0.178	-0.093	-9.3	9.3
10728	ENSG00000171103	TRMT61B	2	-	28851071	28851272	28851098	28851272	28850327	28850405	10728	62,32	20,6	89,34	8,6	100	73	0.0206621	0.293739	0.694,0.796	0.89,0.805	-0.103	-10.3	10.3
12293	ENSG00000049239	H6PD	1	+	9262058	9262328	9262058	9262270	9263508	9271337	12293	27,22	2,0	8,20	3,2	131	73	0.0206954	0.293739	0.883,1.0	0.598,0.848	0.219	21.9	21.9
15413	ENSG00000105854	PON2	7	-	95416171	95416297	95416241	95416297	95412311	95412477	15413	50,31	83,79	23,38	119,91	143	73	0.0206889	0.293739	0.235,0.167	0.09,0.176	0.068	6.8	6.8
7138	ENSG00000106077	ABHD11	7	-	73737220	73737735	73737561	73737735	73736937	73737110	7138	248176	10,3	503595	3,9	414	73	0.0207303	0.293976	0.814,0.912	0.967,0.921	-0.081	-8.1	8.1
12198	ENSG00000134330	IAH1	2	+	9474857	9475217	9474857	9475097	9475986	9476039	12198	4,6	1,2	1,2	1,0	193	73	0.0208349	0.295198	0.602,0.532	0.274,1.0	-0.07	-7	7
18264	ENSG00000009954	BAZ1B	7	-	73466290	73466401	73466295	73466401	73465438	73465537	18264	8,8	323232	15,8	206153	78	73	0.0210206	0.297304	0.023,0.031	0.064,0.047	-0.029	-2.9	2.9
4824	ENSG00000110719	TCIRG1	11	+	68041752	68041835	68041752	68041831	68042642	68042863	4824	1,0	18,9	0,8	39,57	77	73	0.0210094	0.297304	0.05,0.0	0.0,0.117	-0.034	-3.4	3.4
10369	ENSG00000141127	PRPSAP2	17	+	18858185	18858328	18858185	18858261	18865468	18865564	10369	5,0	3,6	1,0	8,4	140	73	0.0210793	0.297632	0.465,0.0	0.061,0.0	0.202	20.2	20.2
11198	ENSG00000205629	LCMT1	16	+	25161101	25161204	25161101	25161188	25164597	25164718	11198	78,47	1,6	87,70	0,2	89	73	0.0210993	0.297632	0.985,0.865	1.0,0.966	-0.058	-5.8	5.8
1486	ENSG00000163938	GNL3	3	+	52686415	52686557	52686415	52686425	52686768	52686827	1486	34,29	4,1	8,12	1,0	205	73	0.0210858	0.297632	0.752,0.912	0.74,1.0	-0.038	-3.8	3.8
15947	ENSG00000188186	LAMTOR4	7	+	100149498	100149692	100149498	100149565	100153399	100153517	15947	89,82	17,10	133167	13,9	200	73	0.0211567	0.29818	0.656,0.75	0.789,0.871	-0.127	-12.7	12.7
13406	ENSG00000143761	ARF1	1	+	228083149	228083309	228083149	228083304	228097077	228097232	13406	7,9	3,1	7,5	0,1	78	73	0.0212359	0.29883	0.686,0.894	1.0,0.824	-0.122	-12.2	12.2
6705	ENSG00000141582	CBX4	17	-	79836116	79836179	79836153	79836179	79835645	79835712	6705	16,13	4,0	7,10	0,0	110	73	0.02124	0.29883	0.726,1.0	1.0,1.0	-0.137	-13.7	13.7
5093	ENSG00000183426	NPIPA1	16	+	14948929	14949936	14948929	14949037	14950049	14950110	5093	9,11	0,1	14,9	0,3	972	73	0.0212596	0.298843	1.0,0.452	1.0,0.184	0.134	13.4	13.4
3134	ENSG00000137806	NDUFAF1	15	-	41394104	41394358	41394264	41394358	41388447	41388522	3134	24,24	1,0	8,19	1,2	233	73	0.0212814	0.298889	0.883,1.0	0.715,0.749	0.21	21	21
1428	ENSG00000267281	RP11-793H13.10	12	-	53533120	53533259	53533159	53533259	53532509	53532623	1428	4,3	27,17	1,0	4,10	112	73	0.0213306	0.299318	0.088,0.103	0.14,0.0	0.025	2.5	2.5
351	ENSG00000144357	UBR3	2	+	170006989	170007202	170006989	170007190	170008803	170008940	351	22,20	18,11	11,4	11,23	85	73	0.0214658	0.300952	0.512,0.61	0.462,0.13	0.265	26.5	26.5
10626	ENSG00000141458	NPC1	18	-	23534400	23534557	23534445	23534557	23533201	23533517	10626	2,5	39,32	11,13	56,45	118	73	0.0215396	0.300954	0.031,0.088	0.108,0.152	-0.071	-7.1	7.1
12575	ENSG00000146830	GIGYF1	7	-	100685046	100685146	100685048	100685146	100684722	100684894	12575	1,2	78,65	6,4	55,92	75	73	0.0215381	0.300954	0.012,0.029	0.096,0.041	-0.048	-4.8	4.8
3647	ENSG00000113597	TRAPPC13	5	+	65650809	65650900	65650809	65650882	65652500	65652545	3647	5,0	51,37	10,1	40,17	91	73	0.0215286	0.300954	0.073,0.0	0.167,0.045	-0.07	-7	7
5188	ENSG00000039560	RAI14	5	+	34757467	34757614	34757467	34757598	34795938	34796027	5188	8,3	33,10	1,2	24,14	89	73	0.0215763	0.300954	0.166,0.197	0.033,0.105	0.112	11.2	11.2
6	ENSG00000166012	TAF1D	11	-	93736689	93736830	93736693	93736830	93735566	93736304	6	18,9	162111	26,14	137,77	77	73	0.0215783	0.300954	0.095,0.071	0.152,0.147	-0.067	-6.7	6.7
9957	ENSG00000178773	CPNE7	16	+	89595769	89595976	89595769	89595924	89596483	89596845	9957	55,43	6,5	142216	4,9	125	73	0.0215641	0.300954	0.843,0.834	0.954,0.933	-0.105	-10.5	10.5
18418	ENSG00000166441	RPL27A	11	+	8684005	8684085	8684005	8684081	8684822	8684892	18418	37,21	29,10	48,37	19,6	77	73	0.021616	0.301218	0.547,0.666	0.705,0.854	-0.173	-17.3	17.3
12928	ENSG00000203497	PDCD4-AS1	10	-	110871989	110872233	110872026	110872233	110869867	110870438	12928	0,2	3,3	1,3	1,1	110	73	0.0216585	0.301329	0.0,0.307	0.399,0.666	-0.379	-37.9	37.9
6746	ENSG00000165609	NUDT5	10	-	12195686	12195869	12195769	12195869	12186228	12186332	6746	42,18	123,88	45,31	91,70	156	73	0.0216615	0.301329	0.138,0.087	0.188,0.172	-0.067	-6.7	6.7
13892	ENSG00000166783	KIAA0430	16	-	15598849	15599024	15598853	15599024	15596692	15596937	13892	3,2	31,27	0,0	21,20	77	73	0.021788	0.302351	0.084,0.066	0.0,0.0	0.075	7.5	7.5
16291	ENSG00000008277	ADAM22	7	+	88132866	88132955	88132866	88132951	88134328	88134419	16291	0,1	9,9	2,2	13,5	77	73	0.0218102	0.302351	0.0,0.095	0.127,0.275	-0.154	-15.4	15.4
17703	ENSG00000143183	TMCO1	1	-	165768671	165768876	165768758	165768876	165768191	165768269	17703	161126	9,6	164148	2,4	160	73	0.0218024	0.302351	0.891,0.905	0.974,0.944	-0.061	-6.1	6.1
4785	ENSG00000140521	POLG	15	-	89328925	89329110	89328942	89329110	89328684	89328831	4785	2,5	64,48	1,0	77,58	90	73	0.0217781	0.302351	0.025,0.078	0.01,0.0	0.047	4.7	4.7
364	ENSG00000000457	SCYL3	1	-	169864368	169864508	169864457	169864508	169862612	169862797	364	16,26	2,2	12,15	1,0	162	73	0.0218781	0.30303	0.783,0.854	0.844,1.0	-0.103	-10.3	10.3
8666	ENSG00000114850	SSR3	3	-	156548804	156548998	156548904	156548998	156544307	156544439	8666	14,10	469310	20,12	302225	173	73	0.0219322	0.303518	0.012,0.013	0.027,0.022	-0.012	-1.2	1.2
11036	ENSG00000128641	MYO1B	2	+	191385883	191386084	191385883	191385973	191387223	191387450	11036	56,56	5,0	67,60	1,0	184	73	0.0220752	0.303752	0.816,1.0	0.964,1.0	-0.074	-7.4	7.4
11507	ENSG00000123130	ACOT9	X	-	23706618	23706739	23706627	23706739	23705767	23705858	11507	4,3	41,30	2,1	65,63	82	73	0.0220734	0.303752	0.08,0.082	0.027,0.014	0.06	6	6
11908	ENSG00000115694	STK25	2	-	241507990	241508135	241508005	241508135	241501477	241501708	11908	0,3	92,67	4,9	98140	88	73	0.0220121	0.303752	0.0,0.036	0.033,0.051	-0.024	-2.4	2.4
14712	ENSG00000127054	CPSF3L	1	-	1313670	1313750	1313731	1313750	1313508	1313592	14712	22,11	111,90	16,19	216197	134	73	0.0220815	0.303752	0.097,0.062	0.039,0.05	0.035	3.5	3.5
16151	ENSG00000198728	LDB1	10	-	102109028	102109177	102109034	102109177	102107582	102108323	16151	40,30	8,11	24,25	12,19	79	73	0.0219927	0.303752	0.822,0.716	0.649,0.549	0.17	17	17
2124	ENSG00000129559	NEDD8	14	-	24218070	24218215	24218132	24218215	24216995	24217223	2124	33,28	448271	31,20	577412	135	73	0.0220428	0.303752	0.038,0.053	0.028,0.026	0.018	1.8	1.8
8725	ENSG00000137364	TPMT	6	-	18148973	18149171	18148987	18149171	18147822	18147915	8725	5,9	129,98	1,4	136,92	87	73	0.0220297	0.303752	0.031,0.072	0.006,0.035	0.031	3.1	3.1
16462	ENSG00000213995	CARKD	13	+	110625189	110625303	110625189	110625278	110627438	110627547	16462	7,3	28,29	0,4	41,37	98	73	0.0222343	0.305594	0.157,0.072	0.0,0.075	0.077	7.7	7.7
13267	ENSG00000171763	SPATA5L1	15	+	45415586	45415809	45415586	45415779	45417268	45417399	13267	7,3	24,13	25,12	39,20	103	73	0.0223484	0.306375	0.171,0.141	0.312,0.298	-0.149	-14.9	14.9
16508	ENSG00000111727	HCFC2	12	+	104082712	104082905	104082712	104082901	104086846	104087014	16508	1,0	17,14	4,1	29,16	77	73	0.0223372	0.306375	0.053,0.0	0.116,0.056	-0.06	-6	6
6555	ENSG00000086205	FOLH1	11	-	49186638	49186769	49186643	49186769	49183150	49183242	6555	154140	30,28	236228	78,64	78	73	0.0223385	0.306375	0.828,0.824	0.739,0.769	0.072	7.2	7.2
4069	ENSG00000132600	PRMT7	16	+	68352247	68352409	68352247	68352315	68353394	68353566	4069	30,19	0,2	41,40	6,3	167	73	0.0223965	0.306773	1.0,0.806	0.749,0.854	0.102	10.2	10.2
10257	ENSG00000172301	COPRS	17	-	31858371	31858511	31858479	31858511	31856798	31856865	10257	3,4	1,1	3,4	1,0	181	73	0.0225313	0.307614	0.547,0.617	0.547,1.0	-0.192	-19.2	19.2
17395	ENSG00000105053	VRK3	19	-	50025266	50025372	50025345	50025372	50020584	50020647	17395	17,11	39,33	11,6	39,58	152	73	0.0225345	0.307614	0.173,0.138	0.119,0.047	0.073	7.3	7.3
2231	ENSG00000248919	ATP5J2-PTCD1	7	-	99466110	99466162	99466128	99466162	99460085	99460193	2231	846474	1069711	1046862	17641593	91	73	0.0224966	0.307614	0.388,0.348	0.322,0.303	0.055	5.5	5.5
5927	ENSG00000269313	MAGIX	X	+	49164706	49165090	49164706	49164789	49165189	49165322	5927	92,69	8,0	78,82	0,2	374	73	0.0224935	0.307614	0.692,1.0	1.0,0.889	-0.099	-9.9	9.9
547	ENSG00000009830	POMT2	14	-	77286739	77286822	77286743	77286822	77285480	77285632	547	1,0	29,20	4,2	31,44	77	73	0.0226146	0.308445	0.032,0.0	0.109,0.041	-0.059	-5.9	5.9
17807	ENSG00000130816	DNMT1	19	-	10166591	10166666	10166597	10166666	10163325	10163360	17807	7,2	45,21	2,2	54,52	79	73	0.0226615	0.308574	0.126,0.081	0.033,0.034	0.07	7	7
4359	ENSG00000102996	MMP15	16	+	58040536	58040758	58040536	58040698	58041616	58041870	4359	8,10	89,81	1,7	72116	133	73	0.0226733	0.308574	0.047,0.063	0.008,0.032	0.035	3.5	3.5
7007	ENSG00000124786	SLC35B3	6	-	8435342	8435483	8435438	8435483	8434384	8434430	7007	40,23	0,5	15,15	0,1	169	73	0.0226816	0.308574	1.0,0.665	1.0,0.866	-0.101	-10.1	10.1
10552	ENSG00000113805	CNTN3	3	-	74301646	74301805	74301730	74301805	74301397	74301547	10552	3,2	1,1	11,4	0,1	157	73	0.0227719	0.308894	0.582,0.482	1.0,0.65	-0.293	-29.3	29.3
18256	ENSG00000072310	SREBF1	17	-	17817547	17817916	17817695	17817916	17817255	17817457	18256	77,58	277260	81148	268362	221	73	0.0227728	0.308894	0.084,0.069	0.091,0.119	-0.028	-2.8	2.8
7723	ENSG00000143942	CHAC2	2	+	53771906	53771947	53771906	53771942	53774141	53775196	7723	2,0	22,14	2,4	11,17	78	73	0.0227821	0.308894	0.078,0.0	0.145,0.18	-0.123	-12.3	12.3
8315	ENSG00000117533	VAMP4	1	-	171710713	171710814	171710759	171710814	171709664	171709744	8315	54,52	2,0	72,47	8,0	119	73	0.0227624	0.308894	0.943,1.0	0.847,1.0	0.048	4.8	4.8
7171	ENSG00000197603	C5orf42	5	-	37184787	37185079	37184929	37185079	37182759	37183699	7171	33,31	4,0	36,8	0,0	215	73	0.0228038	0.308928	0.737,1.0	1.0,1.0	-0.131	-13.1	13.1
6281	ENSG00000136169	SETDB2	13	+	49476475	49477039	49476475	49476698	49480218	49480335	6281	228140	3,2	165128	0,0	414	73	0.0229472	0.310608	0.931,0.925	1.0,1.0	-0.072	-7.2	7.2
13482	ENSG00000130702	LAMA5	20	-	62328843	62329055	62328964	62329055	62328240	62328445	13482	139103	0,0	79189	5,1	194	73	0.0230941	0.311248	1.0,1.0	0.856,0.986	0.079	7.9	7.9
14908	ENSG00000086062	B4GALT1	9	-	33113729	33113873	33113773	33113873	33110636	33113586	14908	14,8	468318	9,15	248161	117	73	0.0231107	0.311248	0.018,0.015	0.022,0.055	-0.022	-2.2	2.2
18440	ENSG00000096060	FKBP5	6	-	35620127	35620274	35620131	35620274	35619095	35619210	18440	13,9	386280	9,0	400220	77	73	0.0230899	0.311248	0.031,0.03	0.021,0.0	0.02	2	2
18779	ENSG00000167962	ZNF598	16	-	2001582	2001762	2001591	2001762	2001003	2001191	18779	89,76	10,22	98105	4,14	82	73	0.0230484	0.311248	0.888,0.755	0.956,0.87	-0.092	-9.2	9.2
4873	ENSG00000241058	NSUN6	10	-	18551812	18551971	18551822	18551971	18548111	18548237	4873	1,2	28,22	3,7	18,31	83	73	0.0230615	0.311248	0.03,0.074	0.128,0.166	-0.095	-9.5	9.5
5588	ENSG00000160305	DIP2A	21	+	46546914	46547042	46546914	46547038	46549770	46550110	5588	32,30	3,0	22,38	8,2	77	73	0.0230539	0.311248	0.91,1.0	0.723,0.947	0.12	12	12
2436	ENSG00000137074	APTX	9	-	33001515	33001612	33001566	33001612	32989758	32989895	2436	2,6	53,36	10,5	35,25	124	73	0.0231362	0.311331	0.022,0.089	0.144,0.105	-0.069	-6.9	6.9
18073	ENSG00000172663	TMEM134	11	-	67468016	67468092	67468027	67468092	67467500	67467563	18073	21,12	34,33	14,20	62,82	84	73	0.0231696	0.31152	0.349,0.24	0.164,0.175	0.125	12.5	12.5
16618	ENSG00000181038	METTL23	17	+	76729689	76729794	76729689	76729777	76732977	76733215	16618	70,47	2,0	58,54	2,5	90	73	0.0232026	0.311702	0.966,1.0	0.959,0.898	0.054	5.4	5.4
15522	ENSG00000101752	MIB1	18	+	21798083	21798228	21798083	21798188	21799840	21799974	15522	26,22	0,4	12,17	4,5	113	73	0.0232489	0.312064	1.0,0.78	0.66,0.687	0.217	21.7	21.7
10335	ENSG00000108439	PNPO	17	+	47941570	47942051	47941570	47941813	47943305	47943430	10335	23,17	64,44	11,25	92,92	311	73	0.0232716	0.312107	0.078,0.083	0.027,0.06	0.037	3.7	3.7
7619	ENSG00000223482	NUTM2A-AS1	10	-	87330891	87330952	87330895	87330952	87326629	87326672	7619	0,5	3,0	1,1	0,0	77	73	0.0233333	0.312674	0.0,1.0	1.0,1.0	-0.5	-50	50
14570	ENSG00000111445	RFC5	12	+	118017689	118018053	118017689	118017815	118019071	118019136	14570	15,15	0,1	16,33	4,0	311	73	0.0234259	0.313392	1.0,0.779	0.484,1.0	0.147	14.7	14.7
16229	ENSG00000186648	LRRC16B	14	+	24064957	24065750	24064957	24065273	24066397	24066464	16229	2,1	0,0	6,2	0,2	550	73	0.0234243	0.313392	1.0,1.0	1.0,0.117	0.442	44.2	44.2
11171	ENSG00000165271	NOL6	9	-	33468009	33468145	33468029	33468145	33467690	33467868	11171	0,0	55,22	1,5	38,44	93	73	0.0235686	0.31483	0.0,0.0	0.02,0.082	-0.051	-5.1	5.1
9503	ENSG00000141956	PRDM15	21	-	41879269	41879473	41879273	41879473	41859591	41859685	9503	1,1	2,3	5,4	1,3	77	73	0.0235726	0.31483	0.322,0.24	0.826,0.558	-0.411	-41.1	41.1
16749	ENSG00000184903	IMMP2L	7	-	111562259	111562504	111562463	111562504	111561850	111561923	16749	2,0	23,16	5,7	34,39	277	73	0.0235958	0.314879	0.022,0.0	0.037,0.045	-0.03	-3	3
16712	ENSG00000116691	MIIP	1	+	12019465	12019653	12019465	12019552	12021644	12021840	16712	7,0	25,32	1,0	54,80	174	73	0.0236461	0.315288	0.105,0.0	0.008,0.0	0.049	4.9	4.9
1971	ENSG00000214176	PLEKHM1P	17	-	64829156	64829249	64829160	64829249	64824624	64824872	1971	4,1	18,12	0,1	7,6	77	73	0.0237045	0.315804	0.174,0.073	0.0,0.136	0.055	5.5	5.5
16718	ENSG00000164300	SERINC5	5	-	80205206	80205360	80205225	80205360	80202885	80203053	16718	1,2	2,1	0,0	3,3	92	73	0.0237445	0.315813	0.284,0.613	0.0,0.0	0.449	44.9	44.9
5621	ENSG00000163482	STK36	2	+	218672740	218673017	218672740	218672913	218673624	218673765	5621	2,7	35,36	12,6	26,29	177	73	0.02373	0.315813	0.023,0.074	0.16,0.079	-0.071	-7.1	7.1
12996	ENSG00000162402	USP24	1	-	55106134	55106263	55106145	55106263	55103875	55104020	12996	4,0	28,27	6,3	17,17	84	73	0.0238514	0.316974	0.11,0.0	0.235,0.133	-0.129	-12.9	12.9
10058	ENSG00000198000	NOL8	9	-	92324905	92325350	92325305	92325350	92324022	92324209	10058	19,13	7,9	5,4	7,6	473	73	0.023899	0.317343	0.295,0.182	0.099,0.093	0.142	14.2	14.2
13745	ENSG00000140400	MAN2C1	15	-	75367485	75367634	75367510	75367634	75366521	75366592	13745	4,5	51,35	1,3	68,65	98	73	0.0239597	0.317851	0.055,0.096	0.011,0.033	0.053	5.3	5.3
2732	ENSG00000204351	SKIV2L	6	+	31967955	31968082	31967955	31968017	31968327	31968538	2732	60,63	2,5	76140	1,2	138	73	0.0239768	0.317851	0.941,0.87	0.976,0.974	-0.07	-7	7
11269	ENSG00000111364	DDX55	12	+	123605930	123605994	123605930	123605981	123606072	123606159	11269	0,0	34,25	4,2	58,28	86	73	0.0240055	0.317969	0.0,0.0	0.055,0.057	-0.056	-5.6	5.6
11394	ENSG00000134644	PUM1	1	-	30968296	30968492	30968353	30968492	30967166	30967310	11394	7,4	48,36	2,2	47,49	130	73	0.0241973	0.31867	0.076,0.059	0.023,0.022	0.045	4.5	4.5
12031	ENSG00000153885	KCTD15	19	+	33798336	33798394	33798336	33798390	33798670	33798766	12031	0,1	4,3	3,1	4,9	77	73	0.0241222	0.31867	0.0,0.24	0.416,0.095	-0.136	-13.6	13.6
14380	ENSG00000178605	GTPBP6	X	-	312717	312924	312765	312924	311418	311627	14380	14,8	41,51	7,10	58106	121	73	0.0241968	0.31867	0.171,0.086	0.068,0.054	0.068	6.8	6.8
17825	ENSG00000119688	ABCD4	14	-	74288659	74288765	74288715	74288765	74288206	74288259	17825	8,11	41,32	3,8	46,58	129	73	0.0241676	0.31867	0.099,0.163	0.036,0.072	0.077	7.7	7.7
7276	ENSG00000257529	RPL36A-HNRNPH2	X	+	101391010	101391235	101391010	101391059	101391458	101391564	7276	28,19	3,1	12,6	0,1	249	73	0.0241638	0.31867	0.732,0.848	1.0,0.638	-0.029	-2.9	2.9
7545	ENSG00000043143	JADE2	5	+	134576767	134577038	134576767	134576896	134578496	134579475	7545	9,6	7,7	3,2	7,9	215	73	0.0241911	0.31867	0.304,0.225	0.127,0.07	0.166	16.6	16.6
9148	ENSG00000160193	WDR4	21	-	42873550	42873691	42873602	42873691	42863439	42863596	9148	26,12	6,0	25,33	2,0	125	73	0.0240984	0.31867	0.717,1.0	0.88,1.0	-0.081	-8.1	8.1
1158	ENSG00000132323	ILKAP	2	-	238194781	238194870	238194804	238194870	238194274	238194331	1158	3,2	36,27	6,9	27,40	96	73	0.02431	0.319837	0.06,0.053	0.145,0.146	-0.089	-8.9	8.9
7368	ENSG00000136888	ATP6V1G1	9	+	114592551	114592657	114592551	114592652	114597569	114598373	7368	11,15	496316	27,29	562439	78	73	0.0243257	0.319837	0.02,0.043	0.043,0.058	-0.019	-1.9	1.9
3083	ENSG00000125871	MGME1	20	+	17968912	17969141	17968912	17968940	17969800	17970370	3083	28,14	1,0	13,23	1,2	274	73	0.0243865	0.320375	0.882,1.0	0.776,0.754	0.176	17.6	17.6
7717	ENSG00000108523	RNF167	17	+	4940082	4940308	4940082	4940230	4940872	4940993	7717	29,21	0,1	33,21	2,2	151	73	0.0244869	0.32143	1.0,0.91	0.889,0.835	0.093	9.3	9.3
4985	ENSG00000198908	BHLHB9	X	+	102720956	102721091	102720956	102721027	102747816	102747911	4985	17,7	0,5	4,5	1,0	137	73	0.0246029	0.32269	1.0,0.427	0.681,1.0	-0.127	-12.7	12.7
2726	ENSG00000278615	C11orf98	11	-	62665124	62665191	62665130	62665191	62664848	62664973	2726	6,7	305233	17,25	456447	79	73	0.0246784	0.323416	0.018,0.027	0.033,0.049	-0.019	-1.9	1.9
5646	ENSG00000198931	APRT	16	-	88811496	88811656	88811549	88811656	88810069	88810148	5646	13,10	4,3	17,23	1,2	126	73	0.0247356	0.323901	0.653,0.659	0.908,0.869	-0.233	-23.3	23.3
1224	ENSG00000135124	P2RX4	12	+	121228532	121228628	121228532	121228613	121228724	121228866	1224	2,4	41,36	1,0	33,36	88	73	0.0248481	0.32511	0.039,0.084	0.025,0.0	0.049	4.9	4.9
2608	ENSG00000182173	TSEN54	17	+	75522388	75522535	75522388	75522521	75523274	75523335	2608	19,7	1,2	5,6	3,3	87	73	0.0249001	0.325525	0.941,0.746	0.583,0.627	0.238	23.8	23.8
3929	ENSG00000104951	IL4I1	19	-	49929325	49929496	49929416	49929496	49927693	49927815	3929	80,57	0,3	62,45	4,4	164	73	0.0249974	0.326531	1.0,0.894	0.873,0.834	0.094	9.4	9.4
10532	ENSG00000128585	MKLN1	7	+	131470841	131470954	131470841	131470944	131478622	131478960	10532	17,12	151,86	12,7	166147	83	73	0.0250334	0.326736	0.09,0.109	0.06,0.04	0.05	5	5
13270	ENSG00000084070	SMAP2	1	+	40416175	40416374	40416175	40416269	40416779	40417096	13270	58,53	0,0	96,67	2,3	178	73	0.0252446	0.328692	1.0,1.0	0.952,0.902	0.073	7.3	7.3
2253	ENSG00000156042	CFAP70	10	-	73291225	73291444	73291349	73291444	73278178	73278337	2253	38,23	3,1	17,21	0,1	197	73	0.0252077	0.328692	0.824,0.895	1.0,0.886	-0.084	-8.4	8.4
4585	ENSG00000145715	RASA1	5	+	87337973	87338091	87337973	87338088	87341289	87341321	4585	62,38	4,2	19,14	0,0	76	73	0.025234	0.328692	0.937,0.948	1.0,1.0	-0.057	-5.7	5.7
455	ENSG00000168264	IRF2BP2	1	-	234608446	234609525	234608494	234609525	234604268	234607852	455	98,76	42,43	68102	52,79	121	73	0.0255517	0.332421	0.585,0.516	0.441,0.438	0.111	11.1	11.1
14847	ENSG00000085998	POMGNT1	1	-	46193732	46193925	46193854	46193925	46193563	46193639	14847	28,17	120,77	25,29	240177	195	73	0.0255762	0.332469	0.08,0.076	0.038,0.058	0.03	3	3
1094	ENSG00000037474	NSUN2	5	-	6602373	6602500	6602460	6602500	6599240	6600232	1094	26,8	187161	14,10	261213	160	73	0.0256375	0.332868	0.06,0.022	0.024,0.021	0.018	1.8	1.8
11033	ENSG00000100139	MICALL1	22	+	37927410	37927826	37927410	37927820	37931798	37931933	11033	64,56	5,3	13,24	0,1	79	73	0.025669	0.332868	0.922,0.945	1.0,0.957	-0.045	-4.5	4.5
8822	ENSG00000177889	UBE2N	12	-	93411052	93411299	93411125	93411299	93410733	93410874	8822	381305	12,3	796606	9,3	146	73	0.0256539	0.332868	0.941,0.981	0.978,0.99	-0.023	-2.3	2.3
14757	ENSG00000160746	ANO10	3	-	43432587	43432727	43432610	43432727	43366347	43366974	14757	1,1	25,18	5,6	37,45	96	73	0.0257115	0.33315	0.03,0.041	0.093,0.092	-0.057	-5.7	5.7
6553	ENSG00000086205	FOLH1	11	-	49208291	49208636	49208557	49208636	49206777	49206874	6553	20251584	10,15	21762521	36,20	339	73	0.0257605	0.333516	0.978,0.958	0.929,0.964	0.021	2.1	2.1
15238	ENSG00000184058	TBX1	22	+	19764957	19765165	19764957	19765113	19765700	19765825	15238	13,9	1,0	3,24	0,4	125	73	0.0259268	0.3354	0.884,1.0	1.0,0.778	0.053	5.3	5.3
16107	ENSG00000087053	MTMR2	11	-	95865439	95865676	95865590	95865676	95862271	95862366	16107	8,2	3,0	4,2	0,0	224	73	0.026081	0.337123	0.465,1.0	1.0,1.0	-0.267	-26.7	26.7
13722	ENSG00000198563	DDX39B	6	-	31541855	31541981	31541949	31541981	31540321	31540664	13722	20,11	47,35	12,12	85,46	167	73	0.0261415	0.337619	0.157,0.121	0.058,0.102	0.059	5.9	5.9
6590	ENSG00000105202	FBL	19	-	39840682	39840787	39840721	39840787	39840413	39840509	6590	8,6	0,2	11,11	5,4	112	73	0.0261614	0.337619	1.0,0.662	0.589,0.642	0.216	21.6	21.6
7678	ENSG00000156697	UTP14A	X	+	129925918	129926112	129925918	129926020	129926239	129926339	7678	139101	4,0	105110	10,1	165	73	0.0262484	0.338469	0.939,1.0	0.823,0.98	0.068	6.8	6.8
4510	ENSG00000164024	METAP1	4	+	99005768	99005866	99005768	99005836	99028866	99028918	4510	7,5	0,1	4,3	1,1	103	73	0.0263595	0.339629	1.0,0.78	0.739,0.68	0.18	18	18
4845	ENSG00000165630	PRPF18	10	+	13586938	13587183	13586938	13587149	13597457	13597535	4845	9,2	0,0	1,4	3,0	107	73	0.0264371	0.340357	1.0,1.0	0.185,1.0	0.407	40.7	40.7
10500	ENSG00000142534	RPS11	19	+	49497193	49497432	49497193	49497372	49497519	49497595	10500	76,38	2,3	87,75	1,0	133	73	0.0265832	0.340937	0.954,0.874	0.979,1.0	-0.076	-7.6	7.6
1368	ENSG00000170004	CHD3	17	+	7909280	7909384	7909280	7909338	7910846	7910973	1368	25,19	3,5	10,28	4,15	119	73	0.0266519	0.340937	0.836,0.7	0.605,0.534	0.199	19.9	19.9
14136	ENSG00000149541	B3GAT3	11	-	62621865	62621984	62621875	62621984	62620496	62620671	14136	20,30	2,3	48,51	1,1	83	73	0.0265331	0.340937	0.898,0.898	0.977,0.978	-0.08	-8	8
17606	ENSG00000196576	PLXNB2	22	-	50277581	50277738	50277590	50277738	50276841	50276906	17606	3,4	154,81	16,7	175160	82	73	0.0266233	0.340937	0.017,0.042	0.075,0.037	-0.026	-2.6	2.6
4074	ENSG00000196975	ANXA4	2	+	69788053	69788228	69788053	69788141	69804532	69804627	4074	4,4	75,64	13,6	74,61	160	73	0.0265575	0.340937	0.024,0.028	0.074,0.043	-0.032	-3.2	3.2
5898	ENSG00000139726	DENR	12	+	122753692	122753880	122753692	122753807	122762186	122762206	5898	8,8	148117	15,12	118,97	146	73	0.0266395	0.340937	0.026,0.033	0.06,0.058	-0.029	-2.9	2.9
6797	ENSG00000176387	HSD11B2	16	+	67435653	67435862	67435653	67435840	67435956	67436142	6797	0,1	31,20	1,6	33,59	95	73	0.0265931	0.340937	0.0,0.037	0.023,0.072	-0.029	-2.9	2.9
7827	ENSG00000150990	DHX37	12	-	124950652	124950804	124950689	124950804	124950412	124950550	7827	4,3	7,14	2,2	27,31	110	73	0.0265381	0.340937	0.275,0.125	0.047,0.041	0.156	15.6	15.6
18763	ENSG00000130021	PUDP	X	-	7148025	7148152	7148052	7148152	7105619	7105838	18763	3,1	10,7	1,0	11,4	100	73	0.0267683	0.341881	0.18,0.094	0.062,0.0	0.106	10.6	10.6
2703	ENSG00000075151	EIF4G3	1	-	20899696	20899943	20899799	20899943	20895367	20895501	2703	264192	3,1	277203	5,7	176	73	0.0267495	0.341881	0.973,0.988	0.958,0.923	0.04	4	4
4576	ENSG00000141480	ARRB2	17	+	4719282	4719426	4719282	4719420	4720215	4720299	4576	11,6	91,68	8,1	111,96	79	73	0.0267907	0.341895	0.1,0.075	0.062,0.01	0.051	5.1	5.1
2256	ENSG00000156042	CFAP70	10	-	73291206	73291444	73291225	73291444	73278178	73278337	2256	3,4	4,9	2,3	2,0	92	73	0.0268214	0.342015	0.373,0.261	0.442,1.0	-0.404	-40.4	40.4
15553	ENSG00000109180	OCIAD1	4	+	48832619	48832697	48832619	48832663	48833400	48833481	15553	6,2	2,1	3,4	0,0	107	73	0.0268427	0.342015	0.672,0.577	1.0,1.0	-0.375	-37.5	37.5
15422	ENSG00000125458	NT5C	17	-	75130964	75131281	75131180	75131281	75130752	75130867	15422	52,63	1,3	54,71	0,1	289	73	0.0268841	0.342272	0.929,0.841	1.0,0.947	-0.089	-8.9	8.9
41	ENSG00000147130	ZMYM3	X	-	71242958	71243084	71242969	71243084	71242169	71242424	41	0,1	17,7	1,4	17,20	84	73	0.0269434	0.342502	0.0,0.11	0.049,0.148	-0.044	-4.4	4.4
5142	ENSG00000170606	HSPA4	5	+	133052240	133052481	133052240	133052357	133064979	133065037	5142	4,7	148130	13,11	141136	197	73	0.0269448	0.342502	0.01,0.02	0.033,0.029	-0.016	-1.6	1.6
44	ENSG00000035115	SH3YL1	2	-	230546	231191	231022	231191	229965	230044	44	20,9	53,31	46,39	70,72	549	73	0.0270112	0.342929	0.048,0.037	0.08,0.067	-0.031	-3.1	3.1
6642	ENSG00000106028	SSBP1	7	+	141738357	141738503	141738357	141738410	141739123	141739189	6642	380313	761531	283268	766577	166	73	0.0270211	0.342929	0.18,0.206	0.14,0.17	0.038	3.8	3.8
8428	ENSG00000123836	PFKFB2	1	+	207060845	207060954	207060845	207060930	207061952	207062078	8428	3,5	5,0	1,0	0,2	97	73	0.0270459	0.342973	0.311,1.0	1.0,0.0	0.155	15.5	15.5
16017	ENSG00000166352	C11orf74	11	+	36594512	36594641	36594512	36594592	36610080	36610239	16017	30,25	30,15	14,5	21,13	122	73	0.0270936	0.343306	0.374,0.499	0.285,0.187	0.201	20.1	20.1
11051	ENSG00000125434	SLC25A35	17	-	8290596	8290678	8290614	8290678	8289853	8289984	11051	11,11	1,1	10,16	1,9	91	73	0.0272783	0.345312	0.898,0.898	0.889,0.588	0.16	16	16
14159	ENSG00000137955	RABGGTB	1	+	75786699	75786865	75786699	75786854	75787496	75787604	14159	9,11	2,0	11,3	2,3	84	73	0.0273378	0.345312	0.796,1.0	0.827,0.465	0.252	25.2	25.2
7492	ENSG00000254854	CTD-2523D13.2	11	+	119733656	119733773	119733656	119733746	119736806	119736918	7492	1,2	3,0	2,2	0,0	100	73	0.027319	0.345312	0.196,1.0	1.0,1.0	-0.402	-40.2	40.2
9922	ENSG00000175334	BANF1	11	+	66002781	66003039	66002781	66002839	66003234	66003373	9922	106,63	0,0	120,98	0,5	273	73	0.0273142	0.345312	1.0,1.0	1.0,0.84	0.08	8	8
9022	ENSG00000166140	ZFYVE19	15	+	40807088	40807868	40807088	40807671	40809118	40809240	9022	72,54	2,2	55,65	0,0	270	73	0.0273703	0.345451	0.907,0.88	1.0,1.0	-0.107	-10.7	10.7
2728	ENSG00000278615	C11orf98	11	-	62665122	62665217	62665130	62665217	62664848	62664973	2728	9,7	305233	19,30	456447	81	73	0.0274359	0.346007	0.026,0.026	0.036,0.057	-0.021	-2.1	2.1
15560	ENSG00000109180	OCIAD1	4	+	48831305	48831492	48831305	48831431	48832619	48832697	15560	40,26	2,2	8,25	0,0	134	73	0.0274896	0.346273	0.916,0.876	1.0,1.0	-0.104	-10.4	10.4
2743	ENSG00000150433	TMEM218	11	-	125102636	125102809	125102733	125102809	125102131	125102317	2743	61,37	16,7	50,32	4,4	170	73	0.0275187	0.346273	0.621,0.694	0.843,0.775	-0.151	-15.1	15.1
9024	ENSG00000168944	CEP120	5	-	123388303	123388606	123388431	123388606	123386517	123386667	9024	3,4	19,11	11,9	17,15	201	73	0.0275216	0.346273	0.054,0.117	0.19,0.179	-0.099	-9.9	9.9
10616	ENSG00000187266	EPOR	19	-	11382846	11383232	11383096	11383232	11381933	11382105	10616	21,41	2,1	29,70	8,7	323	73	0.0275888	0.346575	0.704,0.903	0.45,0.693	0.232	23.2	23.2
302	ENSG00000135090	TAOK3	12	-	118199023	118199257	118199050	118199257	118189806	118189941	302	8,12	111101	26,19	126132	100	73	0.0275716	0.346575	0.05,0.08	0.131,0.095	-0.048	-4.8	4.8
14077	ENSG00000119650	IFT43	14	+	75985779	75985955	75985779	75985840	75988884	75988977	14077	10,19	154118	5,4	112,67	188	73	0.0277682	0.34693	0.025,0.059	0.017,0.023	0.022	2.2	2.2
14321	ENSG00000150403	TMCO3	13	+	113548302	113548452	113548302	113548389	113549424	113550195	14321	207165	3,5	69103	4,7	136	73	0.0276436	0.34693	0.974,0.947	0.903,0.888	0.065	6.5	6.5
16518	ENSG00000090238	YPEL3	16	-	30095958	30096170	30096096	30096170	30095251	30095434	16518	3,4	7,6	2,0	5,6	211	73	0.027764	0.34693	0.129,0.187	0.122,0.0	0.097	9.7	9.7
16788	ENSG00000161011	SQSTM1	5	+	179833592	179833786	179833592	179833782	179836435	179837255	16788	12,10	1091916	21,15	839918	77	73	0.0276874	0.34693	0.01,0.01	0.023,0.015	-0.009	-0.9	0.9
1767	ENSG00000105723	GSK3A	19	-	42236593	42236716	42236605	42236716	42234551	42234678	1767	7,4	63,41	3,1	53,61	85	73	0.0277511	0.34693	0.087,0.077	0.046,0.014	0.052	5.2	5.2
4701	ENSG00000260537	RP11-529K1.3	16	+	70361417	70361636	70361417	70361510	70364542	70364645	4701	1,7	30,29	1,2	41,49	199	73	0.0276742	0.34693	0.012,0.081	0.009,0.015	0.035	3.5	3.5
5555	ENSG00000114650	SCAP	3	-	47466276	47466447	47466375	47466447	47442871	47443091	5555	2,4	0,2	0,3	2,3	172	73	0.0277637	0.34693	1.0,0.459	0.0,0.298	0.581	58.1	58.1
2951	ENSG00000070610	GBA2	9	-	35744218	35744391	35744296	35744391	35743275	35743326	2951	15,12	1,2	22,27	5,12	151	73	0.0278347	0.347491	0.879,0.744	0.68,0.521	0.211	21.1	21.1
7361	ENSG00000110660	SLC35F2	11	-	107805368	107805515	107805396	107805515	107804717	107804770	7361	27,32	0,0	48,46	3,2	101	73	0.0278984	0.348015	1.0,1.0	0.92,0.943	0.069	6.9	6.9
7025	ENSG00000196312	HIATL2	9	-	96933783	96933915	96933794	96933915	96918642	96918826	7025	4,1	16,11	1,0	4,5	84	73	0.0279272	0.348104	0.178,0.073	0.178,0.0	0.037	3.7	3.7
2112	ENSG00000011426	ANLN	7	+	36419319	36419479	36419319	36419467	36420168	36420314	2112	46,20	4,2	28,16	4,9	85	73	0.0280176	0.34896	0.908,0.896	0.857,0.604	0.172	17.2	17.2
1797	ENSG00000167740	CYB5D2	17	+	4143701	4143763	4143701	4143741	4149890	4150031	1797	22,7	4,0	9,4	0,0	95	73	0.0280757	0.349143	0.809,1.0	1.0,1.0	-0.095	-9.5	9.5
3567	ENSG00000254505	CHMP4A	14	-	24212900	24213085	24213023	24213085	24211679	24211829	3567	7,2	3,0	7,6	0,0	196	73	0.028058	0.349143	0.465,1.0	1.0,1.0	-0.267	-26.7	26.7
1112	ENSG00000171960	PPIH	1	+	42658455	42658498	42658455	42658494	42658843	42658908	1112	0,0	2,6	0,3	4,0	77	73	0.0281135	0.349342	0.0,0.0	0.0,1.0	-0.5	-50	50
17233	ENSG00000007384	RHBDF1	16	-	59414	59494	59418	59494	59248	59349	17233	1,4	34,37	9,7	48,39	77	73	0.0281974	0.350114	0.027,0.093	0.151,0.145	-0.088	-8.8	8.8
6654	ENSG00000117419	ERI3	1	-	44354891	44355260	44355259	44355260	44319627	44319744	6654	50,46	4,5	74129	0,6	441	73	0.0282478	0.350395	0.674,0.604	1.0,0.781	-0.252	-25.2	25.2
9898	ENSG00000214021	TTLL3	3	+	9833103	9833273	9833103	9833245	9834426	9834503	9898	2,1	0,0	3,1	0,3	101	73	0.0282636	0.350395	1.0,1.0	1.0,0.194	0.403	40.3	40.3
1100	ENSG00000112851	ERBB2IP	5	+	66044136	66044310	66044136	66044298	66046352	66046538	1100	101,52	11,15	59,48	2,6	85	73	0.0283058	0.350647	0.887,0.749	0.962,0.873	-0.099	-9.9	9.9
3262	ENSG00000275023	MLLT6	17	+	38707485	38707563	38707485	38707540	38707762	38707799	3262	7,2	47,37	0,3	54,39	96	73	0.028355	0.350777	0.102,0.039	0.0,0.055	0.043	4.3	4.3
7835	ENSG00000122507	BBS9	7	+	33152700	33152855	33152700	33152851	33155637	33155702	7835	2,2	9,12	0,1	12,5	77	73	0.0283599	0.350777	0.174,0.136	0.0,0.159	0.075	7.5	7.5
11887	ENSG00000266173	STRADA	17	-	63704340	63704582	63704431	63704582	63704004	63704047	11887	41,23	1,3	12,30	0,0	164	73	0.0284057	0.351073	0.948,0.773	1.0,1.0	-0.139	-13.9	13.9
15834	ENSG00000185386	MAPK11	22	-	50267252	50267286	50267256	50267286	50267126	50267174	15834	1,0	32,19	3,6	72,86	77	73	0.0285141	0.352142	0.029,0.0	0.038,0.062	-0.036	-3.6	3.6
11301	ENSG00000213983	AP1G2	14	-	23564505	23564660	23564561	23564660	23564332	23564388	11301	13,6	158112	13,21	130121	129	73	0.0286331	0.352294	0.044,0.029	0.054,0.089	-0.035	-3.5	3.5
15161	ENSG00000174720	LARP7	4	+	112644667	112644871	112644667	112644768	112646350	112646451	15161	283192	29,9	313197	18,3	176	73	0.0286084	0.352294	0.802,0.898	0.878,0.965	-0.071	-7.1	7.1
1787	ENSG00000136936	XPA	9	-	97697217	97697295	97697223	97697295	97693648	97693759	1787	4,7	0,0	8,18	4,0	79	73	0.0286361	0.352294	1.0,1.0	0.649,1.0	0.175	17.5	17.5
18304	ENSG00000092841	MYL6	12	+	56158363	56158448	56158363	56158402	56158683	56158920	18304	2,3	0,0	2,3	3,0	119	73	0.028601	0.352294	1.0,1.0	0.29,1.0	0.355	35.5	35.5
9277	ENSG00000102125	TAZ	X	+	154413206	154413370	154413206	154413339	154413481	154413567	9277	5,1	1,5	7,9	1,1	104	73	0.0286071	0.352294	0.778,0.123	0.831,0.863	-0.396	-39.6	39.6
13983	ENSG00000108384	RAD51C	17	+	58692572	58692788	58692572	58692685	58694930	58695189	13983	220166	40,17	299238	29,16	176	73	0.0287301	0.352692	0.695,0.802	0.81,0.861	-0.087	-8.7	8.7
14398	ENSG00000139998	RAB15	14	-	64950578	64951151	64951073	64951151	64950324	64950414	14398	22,10	20,28	39,16	18,20	568	73	0.0287343	0.352692	0.124,0.044	0.218,0.093	-0.072	-7.2	7.2
3527	ENSG00000096433	ITPR3	6	+	33678638	33678839	33678638	33678802	33679881	33680133	3527	45,36	1,1	57,46	4,4	110	73	0.0287289	0.352692	0.968,0.96	0.904,0.884	0.07	7	7
1906	ENSG00000278318	ZNF229	19	-	44431766	44432366	44432151	44432366	44426254	44430542	1906	24,23	2,1	24,13	1,0	458	73	0.028894	0.354111	0.657,0.786	0.793,1.0	-0.175	-17.5	17.5
8490	ENSG00000169740	ZNF32	10	-	43645957	43646275	43646055	43646275	43644648	43644801	8490	15,11	4,6	26,21	1,4	171	73	0.0288725	0.354111	0.616,0.439	0.917,0.691	-0.277	-27.7	27.7
2786	ENSG00000111642	CHD4	12	-	6583195	6583378	6583197	6583378	6583026	6583113	2786	0,3	161133	7,3	145126	75	73	0.0289923	0.355045	0.0,0.021	0.045,0.023	-0.024	-2.4	2.4
9584	ENSG00000131051	RBM39	20	-	35731936	35732132	35731940	35732132	35729461	35729527	9584	39,27	505364	27,17	545390	77	73	0.0290429	0.355394	0.068,0.066	0.045,0.04	0.025	2.5	2.5
10962	ENSG00000228300	C19orf24	19	+	1276099	1276673	1276099	1276277	1277182	1277299	10962	23,18	2,1	28,68	0,0	469	73	0.0291428	0.355803	0.642,0.737	1.0,1.0	-0.31	-31	31
15088	ENSG00000162377	COA7	1	-	52698165	52698366	52698220	52698366	52692726	52692867	15088	5,3	32,31	1,2	46,37	128	73	0.0291372	0.355803	0.082,0.052	0.012,0.03	0.046	4.6	4.6
7926	ENSG00000185324	CDK10	16	+	89687902	89688003	89687902	89687980	89689251	89689324	7926	2,3	0,0	3,4	2,1	96	73	0.0290993	0.355803	1.0,1.0	0.533,0.753	0.357	35.7	35.7
4708	ENSG00000120658	ENOX1	13	-	43667441	43667544	43667467	43667544	43484008	43484152	4708	7,3	0,0	1,3	3,0	99	73	0.0291842	0.356038	1.0,1.0	0.197,1.0	0.401	40.1	40.1
12149	ENSG00000168803	ADAL	15	+	43340264	43340377	43340264	43340352	43342993	43343075	12149	6,5	34,17	2,1	22,20	98	73	0.0292614	0.356439	0.116,0.18	0.063,0.036	0.098	9.8	9.8
12805	ENSG00000135476	ESPL1	12	+	53268754	53268928	53268754	53268847	53269023	53270085	12805	0,4	3,5	0,0	1,3	154	73	0.0292477	0.356439	0.0,0.275	0.0,0.0	0.138	13.8	13.8
5946	ENSG00000053747	LAMA3	18	+	23842394	23842492	23842394	23842490	23842610	23842750	5946	0,1	6,0	2,1	1,1	75	73	0.029293	0.356554	0.0,1.0	0.661,0.493	-0.077	-7.7	7.7
4633	ENSG00000170430	MGMT	10	+	129467228	129467441	129467228	129467296	129536240	129536377	4633	10,2	69,60	4,5	124166	218	73	0.0295019	0.358824	0.046,0.011	0.011,0.01	0.018	1.8	1.8
6047	ENSG00000135506	OS9	12	+	57718145	57718382	57718145	57718376	57718992	57719182	6047	7,2	119100	11,4	94,49	79	73	0.0295541	0.359187	0.052,0.018	0.098,0.07	-0.049	-4.9	4.9
14423	ENSG00000134308	YWHAQ	2	-	9587409	9587509	9587413	9587509	9585080	9585345	14423	22,17	494344	44,22	506358	77	73	0.0296279	0.359813	0.041,0.045	0.076,0.055	-0.023	-2.3	2.3
10751	ENSG00000115970	THADA	2	-	43292103	43292222	43292191	43292222	43291695	43291768	10751	26,28	0,4	21,21	0,0	161	73	0.0297262	0.360003	1.0,0.76	1.0,1.0	-0.12	-12	12
7234	ENSG00000119801	YPEL5	2	+	30148244	30148541	30148244	30148463	30156627	30156792	7234	36,31	6,5	32,21	1,2	151	73	0.0296914	0.360003	0.744,0.75	0.939,0.835	-0.14	-14	14
7725	ENSG00000108840	HDAC5	17	-	44088372	44088598	44088386	44088598	44087411	44087696	7725	2,2	16,11	0,1	16,18	87	73	0.0297453	0.360003	0.095,0.132	0.0,0.045	0.091	9.1	9.1
8103	ENSG00000108984	MAP2K6	17	+	69517499	69517613	69517499	69517551	69519312	69519432	8103	83,50	4,2	31,20	0,1	135	73	0.0297556	0.360003	0.918,0.931	1.0,0.915	-0.033	-3.3	3.3
8741	ENSG00000112146	FBXO9	6	+	53095512	53095668	53095512	53095664	53097721	53099603	8741	16,7	180130	7,4	192132	77	73	0.0297093	0.360003	0.078,0.049	0.033,0.028	0.033	3.3	3.3
12614	ENSG00000103245	NARFL	16	-	739909	740103	739996	740103	739642	739738	12614	1,4	0,0	4,5	3,0	160	73	0.0298302	0.360092	1.0,1.0	0.378,1.0	0.311	31.1	31.1
18102	ENSG00000257808	RP11-1136G11.8	12	+	53159585	53159640	53159585	53159595	53159934	53160280	18102	3,0	0,1	0,1	1,0	118	73	0.0298288	0.360092	1.0,0.0	0.0,1.0	0	0	0
18781	ENSG00000167962	ZNF598	16	-	2002953	2003120	2002990	2003120	2002205	2002732	18781	10,6	80,56	4,2	62,68	110	73	0.0298155	0.360092	0.077,0.066	0.041,0.019	0.042	4.2	4.2
15153	ENSG00000111237	VPS29	12	-	110499456	110499583	110499534	110499583	110498819	110498859	15153	84,49	15,7	36,37	19,9	151	73	0.0298801	0.360153	0.73,0.772	0.478,0.665	0.179	17.9	17.9
4882	ENSG00000184900	SUMO3	21	-	44808996	44809118	44809046	44809118	44805616	44807040	4882	14,8	217184	10,6	350274	123	73	0.0298729	0.360153	0.037,0.025	0.017,0.013	0.016	1.6	1.6
10672	ENSG00000079974	RABL2B	22	-	50783038	50783286	50783044	50783286	50782187	50782351	10672	13,6	2,2	4,7	7,3	79	73	0.0300383	0.361774	0.857,0.735	0.346,0.683	0.282	28.2	28.2
10961	ENSG00000228300	C19orf24	19	+	1276099	1276332	1276099	1276277	1277182	1277299	10961	5,5	2,1	10,16	0,0	128	73	0.0300743	0.361774	0.588,0.74	1.0,1.0	-0.336	-33.6	33.6
5678	ENSG00000196922	ZNF252P	8	-	145002792	145002894	145002816	145002894	144999602	144999769	5678	3,2	24,25	8,5	24,20	97	73	0.0300821	0.361774	0.086,0.057	0.201,0.158	-0.108	-10.8	10.8
3967	ENSG00000116151	MORN1	1	-	2387385	2387529	2387418	2387529	2385806	2385897	3967	4,3	17,24	4,3	3,5	106	73	0.0301254	0.362024	0.139,0.079	0.479,0.292	-0.276	-27.6	27.6
13415	ENSG00000143761	ARF1	1	+	228083084	228083512	228083084	228083304	228097077	228097232	13415	46,38	3,1	26,20	0,1	281	73	0.0303037	0.363622	0.799,0.908	1.0,0.839	-0.066	-6.6	6.6
3451	ENSG00000168071	CCDC88B	11	+	64352743	64352938	64352743	64352887	64353053	64353496	3451	1,0	1,2	3,1	1,6	124	73	0.0302863	0.363622	0.371,0.0	0.638,0.089	-0.178	-17.8	17.8
10800	ENSG00000143314	MRPL24	1	-	156740930	156741088	156741015	156741088	156738515	156738764	10800	5,8	5,3	11,41	3,5	158	73	0.0303908	0.364224	0.316,0.552	0.629,0.791	-0.276	-27.6	27.6
2748	ENSG00000150433	TMEM218	11	-	125102636	125102809	125102733	125102809	125102131	125102351	2748	45,31	3,1	41,20	1,0	170	73	0.0303993	0.364224	0.866,0.93	0.946,1.0	-0.075	-7.5	7.5
17142	ENSG00000231607	DLEU2	13	-	50081756	50081972	50081822	50081972	50075558	50075653	17142	0,0	6,8	0,4	3,7	139	73	0.0305154	0.365343	0.0,0.0	0.0,0.231	-0.116	-11.6	11.6
10851	ENSG00000204930	FAM221B	9	-	35819196	35819394	35819374	35819394	35818889	35819009	10851	15,6	1,0	15,8	1,2	251	73	0.030602	0.366108	0.814,1.0	0.814,0.538	0.231	23.1	23.1
10279	ENSG00000198208	RPS6KL1	14	-	74909100	74910148	74909542	74910148	74908849	74908932	10279	58,36	0,1	72,99	2,2	515	73	0.030691	0.366626	1.0,0.836	0.836,0.875	0.063	6.3	6.3
10588	ENSG00000169598	DFFB	1	+	3858717	3858866	3858717	3858844	3865811	3866000	10588	0,4	6,3	0,1	6,6	95	73	0.0306771	0.366626	0.0,0.506	0.0,0.114	0.196	19.6	19.6
10688	ENSG00000086189	DIMT1	5	-	62398428	62398560	62398510	62398560	62394483	62394607	10688	11,8	32,26	5,7	62,27	155	73	0.0307746	0.367146	0.139,0.127	0.037,0.109	0.06	6	6
14590	ENSG00000092098	RNF31	14	+	24148257	24148477	24148257	24148413	24148641	24148701	14590	4,11	31,15	4,2	28,26	137	73	0.0308042	0.367146	0.064,0.281	0.071,0.039	0.118	11.8	11.8
15721	ENSG00000100650	SRSF5	14	+	69767092	69767380	69767092	69767255	69768137	69768282	15721	120,89	96,64	92,83	115,82	198	73	0.0307884	0.367146	0.315,0.339	0.228,0.272	0.077	7.7	7.7
5790	ENSG00000122873	CISD1	10	+	58276117	58276279	58276117	58276212	58277116	58277322	5790	0,4	14,7	2,2	2,0	140	73	0.0308259	0.367146	0.0,0.23	0.343,1.0	-0.556	-55.6	55.6
9382	ENSG00000111057	KRT18	12	+	52949804	52950011	52949804	52949850	52950327	52950410	9382	25,33	1,0	55,67	5,0	234	73	0.0308712	0.367413	0.886,1.0	0.774,1.0	0.056	5.6	5.6
7342	ENSG00000126746	ZNF384	12	-	6689248	6689454	6689367	6689454	6688166	6688226	7342	4,3	38,20	0,0	22,22	192	73	0.0309154	0.367667	0.038,0.054	0.0,0.0	0.046	4.6	4.6
13637	ENSG00000105677	TMEM147	19	+	35546671	35547029	35546671	35546808	35547118	35547240	13637	247183	1,5	378410	0,0	294	73	0.0310189	0.368352	0.984,0.901	1.0,1.0	-0.057	-5.7	5.7
18240	ENSG00000176978	DPP7	9	-	137111872	137111997	137111940	137111997	137111689	137111754	18240	443386	10,14	7441231	7,22	141	73	0.0310095	0.368352	0.958,0.935	0.982,0.967	-0.028	-2.8	2.8
9912	ENSG00000133313	CNDP2	18	+	74497508	74497651	74497508	74497595	74499936	74500033	9912	6,4	0,2	11,6	12,2	129	73	0.031047	0.368414	1.0,0.531	0.342,0.629	0.28	28	28
15235	ENSG00000177917	ARL6IP6	2	+	152717913	152719024	152717913	152718119	152720532	152720586	15235	96,74	0,0	56,90	1,2	978	73	0.0312693	0.370778	1.0,1.0	0.807,0.771	0.211	21.1	21.1
8167	ENSG00000033050	ABCF2	7	-	151218067	151218191	151218080	151218191	151215966	151216029	8167	9,7	161,99	5,2	141138	86	73	0.0313644	0.371631	0.045,0.057	0.029,0.012	0.031	3.1	3.1
843	ENSG00000163930	BAP1	3	-	52403137	52403298	52403182	52403298	52402778	52402871	843	124,87	3,4	113115	0,2	118	73	0.0313914	0.371677	0.962,0.931	1.0,0.973	-0.04	-4	4
10229	ENSG00000151746	BICD1	12	+	32337498	32337816	32337498	32337706	32338785	32338979	10229	10,6	1,2	10,16	0,0	183	73	0.031432	0.37168	0.8,0.545	1.0,1.0	-0.327	-32.7	32.7
609	ENSG00000166747	AP1G1	16	-	71808504	71808832	71808762	71808832	71789278	71789482	609	21,25	60,45	4,9	34,24	331	73	0.0314379	0.37168	0.072,0.109	0.025,0.076	0.04	4	4
10716	ENSG00000196189	SEMA4A	1	+	156160442	156160638	156160442	156160559	156160904	156161029	10716	10,5	42,22	2,3	39,18	152	73	0.0315204	0.371971	0.103,0.098	0.024,0.074	0.052	5.2	5.2
13208	ENSG00000104218	CSPP1	8	+	67118247	67118385	67118247	67118369	67118742	67118821	13208	1,0	11,8	2,2	13,12	89	73	0.0315134	0.371971	0.069,0.0	0.112,0.12	-0.081	-8.1	8.1
17293	ENSG00000141279	NPEPPS	17	+	47586147	47586249	47586147	47586244	47587229	47587344	17293	8,5	2,0	12,3	2,5	78	73	0.0315551	0.371971	0.789,1.0	0.849,0.36	0.29	29	29
8615	ENSG00000167302	ENTHD2	17	-	81238001	81238159	81238118	81238159	81237386	81237459	8615	35,25	1,0	27,26	4,0	190	73	0.0315383	0.371971	0.931,1.0	0.722,1.0	0.105	10.5	10.5
9133	ENSG00000104960	PTOV1	19	+	49850734	49851096	49850734	49850769	49854405	49854543	9133	63,48	0,0	11,32	1,2	400	73	0.0317134	0.373562	1.0,1.0	0.667,0.745	0.294	29.4	29.4
13560	ENSG00000158604	TMED4	7	-	44581088	44581239	44581092	44581239	44577893	44579628	13560	3,2	96,69	11,11	169149	77	73	0.0317497	0.373716	0.029,0.027	0.058,0.065	-0.034	-3.4	3.4
9820	ENSG00000074582	BCS1L	2	+	218660306	218660482	218660306	218660475	218660938	218661307	9820	4,1	0,1	11,2	0,8	80	73	0.0318102	0.374154	1.0,0.477	1.0,0.186	0.145	14.5	14.5
230	ENSG00000099364	FBXL19	16	+	30928466	30928630	30928466	30928499	30930072	30930584	230	13,8	15,8	5,4	9,17	204	73	0.0318871	0.374235	0.237,0.264	0.166,0.078	0.129	12.9	12.9
2861	ENSG00000044090	CUL7	6	-	43049935	43050159	43049962	43050159	43049406	43049662	2861	2,4	30,31	5,4	11,15	100	73	0.0319075	0.374235	0.046,0.086	0.249,0.163	-0.14	-14	14
3127	ENSG00000089327	FXYD5	19	+	35166250	35166428	35166250	35166325	35169565	35169879	3127	0,1	6,10	4,4	24,29	176	73	0.0319244	0.374235	0.0,0.04	0.065,0.054	-0.039	-3.9	3.9
3149	ENSG00000173960	UBXN2A	2	+	23939539	23939676	23939539	23939662	23958300	23958355	3149	2,2	3,0	1,0	0,2	87	73	0.031922	0.374235	0.359,1.0	1.0,0.0	0.179	17.9	17.9
9731	ENSG00000080822	CLDND1	3	-	98521053	98521283	98521132	98521283	98518884	98518995	9731	2,3	34,40	5,10	48,36	152	73	0.0319335	0.374235	0.027,0.035	0.048,0.118	-0.052	-5.2	5.2
13457	ENSG00000166261	ZNF202	11	-	123729053	123729214	123729125	123729214	123728134	123728262	13457	5,4	15,11	4,0	21,18	145	73	0.0321127	0.375513	0.144,0.155	0.088,0.0	0.105	10.5	10.5
18796	ENSG00000245910	SNHG6	8	-	66926197	66926398	66926377	66926398	66922613	66922725	18796	13,10	1,2	15,9	0,0	253	73	0.0320953	0.375513	0.79,0.591	1.0,1.0	-0.309	-30.9	30.9
6546	ENSG00000086205	FOLH1	11	-	49208347	49208593	49208557	49208593	49206066	49206172	6546	15491199	99,66	16411902	190121	283	73	0.0320825	0.375513	0.801,0.824	0.69,0.802	0.067	6.7	6.7
3377	ENSG00000164896	FASTK	7	-	151078841	151079021	151078922	151079021	151078561	151078701	3377	450377	36,20	383493	10,26	154	73	0.0321537	0.375595	0.856,0.899	0.948,0.9	-0.046	-4.6	4.6
5824	ENSG00000132122	SPATA6	1	-	48355669	48355769	48355717	48355769	48305786	48305878	5824	4,8	8,2	31,4	2,2	121	73	0.0321664	0.375595	0.232,0.707	0.903,0.547	-0.256	-25.6	25.6
11983	ENSG00000173801	JUP	17	-	41786565	41786712	41786587	41786712	41772817	41772926	11983	3,4	2,1	4,16	1,0	95	73	0.0322499	0.376155	0.535,0.755	0.755,1.0	-0.232	-23.2	23.2
9573	ENSG00000127663	KDM4B	19	+	5144247	5144487	5144247	5144412	5144782	5144902	9573	3,4	67,40	9,10	60,62	148	73	0.0322612	0.376155	0.022,0.047	0.069,0.074	-0.037	-3.7	3.7
16964	ENSG00000145979	TBC1D7	6	-	13328295	13328531	13328315	13328531	13326786	13326906	16964	4,3	6,7	16,7	4,7	93	73	0.0323316	0.376701	0.344,0.252	0.758,0.44	-0.301	-30.1	30.1
15996	ENSG00000182199	SHMT2	12	+	57231712	57231917	57231712	57231913	57232210	57232292	15996	41,44	967722	14,22	513603	77	73	0.0323974	0.377195	0.039,0.055	0.025,0.033	0.018	1.8	1.8
12077	ENSG00000103227	LMF1	16	-	934189	934254	934243	934254	910930	911079	12077	5,2	0,4	4,3	15,14	127	73	0.0325119	0.37798	1.0,0.223	0.133,0.11	0.49	49	49
436	ENSG00000064933	PMS1	2	+	189864078	189864228	189864078	189864115	189867798	189867929	436	114,60	0,3	80,64	3,5	186	73	0.0325071	0.37798	1.0,0.887	0.913,0.834	0.07	7	7
8098	ENSG00000162736	NCSTN	1	+	160343385	160343481	160343385	160343391	160344721	160344826	8098	138,97	4,2	110,88	1,0	163	73	0.0325481	0.378127	0.939,0.956	0.98,1.0	-0.042	-4.2	4.2
9376	ENSG00000163406	SLC15A2	3	+	121928420	121928560	121928420	121928555	121928981	121929146	9376	1,0	11,2	2,1	5,4	78	73	0.0325823	0.378252	0.078,0.0	0.272,0.19	-0.192	-19.2	19.2
14784	ENSG00000143702	CEP170	1	-	243142285	243142463	243142366	243142463	243139936	243140107	14784	5,3	0,2	2,5	3,5	154	73	0.0328533	0.380847	1.0,0.416	0.24,0.322	0.427	42.7	42.7
7017	ENSG00000168538	TRAPPC11	4	+	183674712	183674870	183674712	183674812	183675163	183675237	7017	4,2	36,14	1,0	18,10	131	73	0.0328447	0.380847	0.058,0.074	0.03,0.0	0.051	5.1	5.1
15783	ENSG00000125107	CNOT1	16	-	58531955	58532075	58531957	58532075	58530245	58530347	15783	8,3	81,52	10,16	87,61	75	73	0.0329049	0.38107	0.088,0.053	0.101,0.203	-0.082	-8.2	8.2
74	ENSG00000186260	MKL2	16	+	14071321	14071406	14071321	14071365	14079289	14079354	74	4,1	2,2	0,1	3,0	114	73	0.03292	0.38107	0.562,0.243	0.0,1.0	-0.097	-9.7	9.7
15865	ENSG00000125520	SLC2A4RG	20	+	63739860	63740095	63739860	63740038	63740376	63740531	15865	5,1	14,17	1,2	15,64	130	73	0.0329638	0.381303	0.167,0.032	0.036,0.017	0.073	7.3	7.3
16385	ENSG00000116353	MECR	1	-	29220716	29220942	29220837	29220942	29216587	29216685	16385	5,1	4,4	1,1	9,6	194	73	0.0330279	0.381769	0.32,0.086	0.04,0.059	0.154	15.4	15.4
5828	ENSG00000132768	DPH2	1	+	43969999	43970322	43969999	43970270	43970595	43970817	5828	35,20	3,1	28,63	0,0	125	73	0.0331284	0.382655	0.872,0.921	1.0,1.0	-0.103	-10.3	10.3
17417	ENSG00000166348	USP54	10	-	73505304	73505426	73505322	73505426	73504849	73504990	17417	40,41	6,6	58,55	3,3	91	73	0.0331857	0.382767	0.842,0.846	0.939,0.936	-0.094	-9.4	9.4
18	ENSG00000131375	CAPN7	3	+	15235024	15235145	15235024	15235144	15240472	15240617	18	25,14	5,1	19,26	2,0	74	73	0.0331711	0.382767	0.831,0.932	0.904,1.0	-0.071	-7.1	7.1
9575	ENSG00000117143	UAP1	1	+	162590326	162590515	162590326	162590511	162592731	162592782	9575	73,63	461300	64,59	578403	77	73	0.0332442	0.383167	0.131,0.166	0.095,0.122	0.04	4	4
6550	ENSG00000086205	FOLH1	11	-	49208223	49208372	49208291	49208372	49206777	49206874	6550	53,41	25,20	61,77	50,60	141	73	0.0332986	0.383519	0.523,0.515	0.387,0.399	0.126	12.6	12.6
7575	ENSG00000154654	NCAM2	21	+	21286268	21286424	21286268	21286412	21292103	21292241	7575	0,3	19,24	5,4	24,19	85	73	0.0333549	0.383892	0.0,0.097	0.152,0.153	-0.104	-10.4	10.4
9126	ENSG00000071564	TCF3	19	-	1631950	1632116	1632037	1632116	1627358	1627426	9126	1,2	18,15	5,5	14,22	160	73	0.0334469	0.384675	0.025,0.057	0.14,0.094	-0.076	-7.6	7.6
11575	ENSG00000166681	NGFRAP1	X	+	103377027	103377261	103377027	103377106	103377509	103378077	11575	21,20	313202	14,20	422323	228	73	0.0334796	0.384776	0.021,0.031	0.011,0.019	0.011	1.1	1.1
11459	ENSG00000181652	ATG9B	7	-	151013725	151013912	151013729	151013912	151012213	151013408	11459	1,0	3,7	4,1	6,28	77	73	0.0337722	0.386855	0.24,0.0	0.387,0.033	-0.09	-9	9
12467	ENSG00000117472	TSPAN1	1	+	46184959	46185117	46184959	46185115	46185224	46185308	12467	0,1	65,56	7,1	90,97	75	73	0.0337607	0.386855	0.0,0.017	0.07,0.01	-0.032	-3.2	3.2
13779	ENSG00000145916	RMND5B	5	+	178138107	178138396	178138107	178138258	178142582	178142728	13779	14,13	35,29	12,5	47,38	211	73	0.0337179	0.386855	0.122,0.134	0.081,0.044	0.066	6.6	6.6
15073	ENSG00000068985	PAGE1	X	-	49695604	49695704	49695615	49695704	49694707	49694778	15073	15,4	5,2	6,3	7,4	84	73	0.0338046	0.386855	0.723,0.635	0.427,0.395	0.268	26.8	26.8
301	ENSG00000143811	PYCR2	1	-	225923636	225923771	225923700	225923771	225922203	225922383	301	41,28	143134	19,40	152223	137	73	0.033782	0.386855	0.133,0.1	0.062,0.087	0.042	4.2	4.2
3717	ENSG00000153933	DGKE	17	+	56856511	56856665	56856511	56856625	56858593	56858665	3717	9,6	8,5	6,6	15,15	113	73	0.033829	0.386855	0.421,0.437	0.205,0.205	0.224	22.4	22.4
8353	ENSG00000170296	GABARAP	17	-	7242083	7242156	7242137	7242156	7241600	7241679	8353	6,7	0,0	4,3	1,1	127	73	0.0338173	0.386855	1.0,1.0	0.697,0.633	0.335	33.5	33.5
15963	ENSG00000014914	MTMR11	1	-	149933609	149933942	149933854	149933942	149933405	149933530	15963	8,14	0,3	4,10	0,0	318	73	0.0339435	0.387888	1.0,0.517	1.0,1.0	-0.242	-24.2	24.2
15338	ENSG00000229117	RPL41	12	+	56116774	56116930	56116774	56116863	56117188	56117207	15338	51,52	17,12	58,54	28,29	140	73	0.0339867	0.388105	0.61,0.693	0.519,0.493	0.145	14.5	14.5
2028	ENSG00000136560	TANK	2	+	161177111	161177300	161177111	161177184	161179613	161179761	2028	2,1	1,0	6,0	0,2	189	73	0.0340204	0.388214	0.436,1.0	1.0,0.0	0.218	21.8	21.8
5006	ENSG00000148303	RPL7A	9	+	133348251	133348817	133348251	133348388	133348921	133349042	5006	39,29	9,5	37,58	4,3	502	73	0.0341394	0.388687	0.387,0.458	0.574,0.738	-0.233	-23.3	23.3
5168	ENSG00000121940	CLCC1	1	-	108963380	108963457	108963400	108963457	108950308	108950448	5168	20,20	2,2	14,21	1,0	93	73	0.0340904	0.388687	0.887,0.887	0.917,1.0	-0.072	-7.2	7.2
537	ENSG00000162302	RPS6KA4	11	+	64359377	64359433	64359377	64359403	64360162	64360381	537	7,3	0,1	10,8	4,0	103	73	0.0341586	0.388687	1.0,0.68	0.639,1.0	0.021	2.1	2.1
7679	ENSG00000156697	UTP14A	X	+	129925918	129926024	129925918	129926020	129926239	129926339	7679	9,9	4,0	6,3	10,1	77	73	0.0341361	0.388687	0.681,1.0	0.363,0.74	0.289	28.9	28.9
13331	ENSG00000179818	PCBP1-AS1	2	-	70086054	70086273	70086123	70086273	70085815	70085903	13331	5,2	3,0	1,8	0,0	142	73	0.0343761	0.390885	0.461,1.0	1.0,1.0	-0.269	-26.9	26.9
11510	ENSG00000102030	NAA10	X	-	153932070	153932431	153932315	153932431	153930762	153930847	11510	299265	0,2	325393	6,2	318	73	0.0344975	0.391988	1.0,0.968	0.926,0.978	0.032	3.2	3.2
2481	ENSG00000234741	GAS5	1	-	173865470	173865547	173865509	173865547	173865228	173865282	2481	1718983	1268826	15291033	887695	112	73	0.0345343	0.392129	0.469,0.437	0.529,0.492	-0.057	-5.7	5.7
16968	ENSG00000117139	KDM5B	1	-	202807962	202808125	202808101	202808125	202777016	202777094	16968	3,0	32,13	4,2	10,10	212	73	0.0346274	0.392631	0.031,0.0	0.121,0.064	-0.077	-7.7	7.7
4745	ENSG00000162910	MRPL55	1	-	228108436	228108533	228108440	228108533	228108234	228108318	4745	52,25	10,5	38,57	6,1	77	73	0.0346188	0.392631	0.831,0.826	0.857,0.982	-0.091	-9.1	9.1
11728	ENSG00000173272	MZT2A	2	-	131492206	131492387	131492257	131492387	131491875	131492024	11728	223184	7,2	223304	3,22	124	73	0.0347186	0.393388	0.949,0.982	0.978,0.891	0.031	3.1	3.1
7232	ENSG00000088899	RP5-1187M17.10	20	-	3167737	3167961	3167776	3167961	3166704	3167181	7232	1,2	1,0	2,5	0,4	112	73	0.0347671	0.393659	0.395,1.0	1.0,0.449	-0.027	-2.7	2.7
433	ENSG00000064933	PMS1	2	+	189784564	189784614	189784564	189784593	189791789	189791941	433	10,10	33,21	3,1	16,11	94	73	0.0348651	0.39396	0.191,0.27	0.127,0.066	0.134	13.4	13.4
4453	ENSG00000149483	TMEM138	11	+	61364432	61364527	61364432	61364518	61366044	61366557	4453	8,3	55,55	1,4	81,64	82	73	0.0348672	0.39396	0.115,0.046	0.011,0.053	0.049	4.9	4.9
583	ENSG00000175931	UBE2O	17	-	76402045	76402127	76402063	76402127	76401010	76401154	583	11,2	24,12	4,0	16,18	91	73	0.0348465	0.39396	0.269,0.118	0.167,0.0	0.11	11	11
200	ENSG00000214087	ARL16	17	-	81683535	81683593	81683592	81683593	81682033	81682149	200	67,57	3,2	57,86	0,1	130	73	0.0348974	0.394024	0.926,0.941	1.0,0.98	-0.056	-5.6	5.6
16784	ENSG00000161011	SQSTM1	5	+	179806407	179806591	179806407	179806458	179811573	179811682	16784	63,71	3,4	99,96	0,3	206	73	0.0349559	0.394408	0.882,0.863	1.0,0.919	-0.087	-8.7	8.7
4972	ENSG00000070669	ASNS	7	-	97871692	97871786	97871718	97871786	97869777	97869813	4972	444335	12,12	126154	0,4	99	73	0.035026	0.394644	0.965,0.954	1.0,0.966	-0.023	-2.3	2.3
6477	ENSG00000179364	PACS2	14	+	105381913	105382058	105381913	105382046	105382476	105382577	6477	8,6	20,18	6,4	39,33	85	73	0.0350187	0.394644	0.256,0.223	0.117,0.094	0.134	13.4	13.4
1854	ENSG00000234327	AC012146.7	17	+	5111931	5112118	5111931	5112101	5113385	5113452	1854	12,10	5,1	12,10	0,2	90	73	0.035053	0.394672	0.661,0.89	1.0,0.802	-0.125	-12.5	12.5
15623	ENSG00000126005	MMP24-AS1	20	-	35278008	35278129	35278045	35278129	35277720	35277932	15623	43,34	57,44	31,60	49155	110	73	0.0350919	0.394833	0.334,0.339	0.296,0.204	0.087	8.7	8.7
989	ENSG00000170100	ZNF778	16	+	89223156	89223384	89223156	89223283	89224718	89224802	989	5,2	0,1	0,5	2,0	174	73	0.03518	0.395547	1.0,0.456	0.0,1.0	0.228	22.8	22.8
88	ENSG00000178028	DMAP1	1	+	44213483	44213582	44213483	44213549	44213708	44213858	88	9,6	2,1	6,8	0,0	106	73	0.0352462	0.396015	0.756,0.805	1.0,1.0	-0.22	-22	22
6851	ENSG00000271816	BMS1P4	10	-	73730317	73730487	73730438	73730487	73728378	73728587	6851	16,17	5,5	6,11	0,2	194	73	0.0353016	0.396359	0.546,0.561	1.0,0.674	-0.283	-28.3	28.3
1560	ENSG00000118894	EEF2KMT	16	-	5097545	5097778	5097643	5097778	5095451	5095514	1560	2,1	10,4	7,6	11,9	171	73	0.0354297	0.397424	0.079,0.096	0.214,0.222	-0.131	-13.1	13.1
8486	ENSG00000119685	TTLL5	14	+	75745489	75745586	75745489	75745581	75752892	75752955	8486	1,0	40,36	3,2	43,21	78	73	0.0354459	0.397424	0.023,0.0	0.061,0.082	-0.06	-6	6
1600	ENSG00000112715	VEGFA	6	+	43780739	43780854	43780739	43780803	43781955	43782087	1600	6,9	101,71	7,15	53,64	124	73	0.0354887	0.397627	0.034,0.069	0.072,0.121	-0.045	-4.5	4.5
229	ENSG00000099364	FBXL19	16	+	30928466	30928628	30928466	30928499	30930072	30930584	229	24,14	15,8	10,8	9,17	202	73	0.0355789	0.398083	0.366,0.387	0.286,0.145	0.161	16.1	16.1
2344	ENSG00000142065	ZFP14	19	-	36360392	36360533	36360434	36360533	36334452	36341590	2344	2,1	3,2	1,0	2,1	115	73	0.0355688	0.398083	0.297,0.241	0.241,0.0	0.149	14.9	14.9
11339	ENSG00000136824	SMC2	9	+	104123107	104123294	104123107	104123232	104124911	104125105	11339	5,1	42,15	1,0	31,19	135	73	0.0357127	0.399302	0.06,0.035	0.017,0.0	0.039	3.9	3.9
859	ENSG00000104936	DMPK	19	-	45777326	45777590	45777341	45777590	45774948	45775034	859	3,5	5,4	9,14	1,6	88	73	0.0357734	0.399701	0.332,0.509	0.882,0.659	-0.35	-35	35
1317	ENSG00000145191	EIF2B5	3	+	184140079	184140221	184140079	184140157	184140417	184140730	1317	11,4	47,31	8,2	82,48	137	73	0.0358583	0.399816	0.111,0.064	0.049,0.022	0.052	5.2	5.2
16561	ENSG00000070614	NDST1	5	+	150541569	150541670	150541569	150541666	150542847	150542971	16561	13,5	37,39	6,2	34,53	77	73	0.0358315	0.399816	0.25,0.108	0.143,0.035	0.09	9	9
17824	ENSG00000075240	GRAMD4	22	+	46668095	46668247	46668095	46668167	46668688	46668732	17824	1,1	19,10	2,5	16,11	153	73	0.0358408	0.399816	0.024,0.046	0.056,0.178	-0.082	-8.2	8.2
11049	ENSG00000125434	SLC25A35	17	-	8290602	8290678	8290614	8290678	8289853	8289984	11049	7,11	1,1	8,16	1,9	85	73	0.0360689	0.401731	0.857,0.904	0.873,0.604	0.142	14.2	14.2
12687	ENSG00000084636	COL16A1	1	-	31687966	31688077	31688036	31688077	31686243	31686279	12687	29,15	3,1	0,1	1,0	143	73	0.0360843	0.401731	0.832,0.884	0.0,1.0	0.358	35.8	35.8
13511	ENSG00000071537	SEL1L	14	-	81526729	81526852	81526732	81526852	81506073	81506178	13511	5,1	1,4	0,2	5,3	76	73	0.036105	0.401731	0.828,0.194	0.0,0.39	0.316	31.6	31.6
10465	ENSG00000165733	BMS1	10	+	42782800	42782998	42782800	42782830	42784361	42784570	10465	9,6	39,38	7,9	13,19	241	73	0.0363602	0.40401	0.065,0.046	0.14,0.125	-0.077	-7.7	7.7
9971	ENSG00000158417	EIF5B	2	+	99398747	99398909	99398747	99398850	99399306	99401326	9971	251170	4,5	357251	1,3	132	73	0.0363501	0.40401	0.972,0.95	0.995,0.979	-0.026	-2.6	2.6
17392	ENSG00000150787	PTS	11	+	112229441	112229627	112229441	112229486	112230207	112230230	17392	25,14	11,10	13,13	13,19	214	73	0.0364717	0.404866	0.437,0.323	0.254,0.189	0.159	15.9	15.9
2508	ENSG00000282851	BISPR	19	+	17405823	17405995	17405823	17405987	17406076	17406296	2508	2,3	5,8	3,8	3,5	81	73	0.0365021	0.404866	0.265,0.253	0.474,0.59	-0.273	-27.3	27.3
7801	ENSG00000054654	SYNE2	14	+	64218397	64218554	64218397	64218512	64219207	64219410	7801	6,2	51,35	7,8	28,36	115	73	0.0365128	0.404866	0.069,0.035	0.137,0.124	-0.079	-7.9	7.9
12553	ENSG00000213782	DDX47	12	+	12823202	12824016	12823202	12823319	12824539	12824677	12553	240166	6,0	315170	2,0	770	73	0.0367116	0.40679	0.791,1.0	0.937,1.0	-0.073	-7.3	7.3
6861	ENSG00000185485	SDHAP1	3	-	195963277	195963421	195963299	195963421	195959920	195960086	6861	0,2	12,7	4,3	15,12	95	73	0.0367417	0.406843	0.0,0.18	0.17,0.161	-0.076	-7.6	7.6
7	ENSG00000166012	TAF1D	11	-	93736140	93736304	93736289	93736304	93734624	93734660	7	583436	5,5	553358	1,0	222	73	0.0367779	0.406963	0.975,0.966	0.995,1.0	-0.027	-2.7	2.7
13410	ENSG00000143761	ARF1	1	+	228083136	228083381	228083136	228083304	228097077	228097232	13410	26,24	3,1	16,11	0,1	150	73	0.0369094	0.407944	0.808,0.921	1.0,0.843	-0.057	-5.7	5.7
4622	ENSG00000166562	SEC11C	18	+	59148064	59148231	59148064	59148219	59149512	59149622	4622	4,3	1,1	5,4	1,0	85	73	0.0369173	0.407944	0.775,0.72	0.811,1.0	-0.158	-15.8	15.8
6218	ENSG00000150455	TIRAP	11	+	126289664	126289833	126289664	126289817	126290461	126290585	6218	5,4	6,0	1,2	4,3	89	73	0.0370471	0.409096	0.406,1.0	0.17,0.354	0.441	44.1	44.1
3104	ENSG00000134575	ACP2	11	-	47243204	47243321	47243238	47243321	47243017	47243124	3104	8,6	72,73	10,13	45,68	107	73	0.0370959	0.409354	0.07,0.053	0.132,0.115	-0.062	-6.2	6.2
3214	ENSG00000167751	KLK2	19	+	50874720	50874966	50874720	50874880	50876471	50876758	3214	30,28	197114	51,85	204278	159	73	0.0371915	0.409846	0.065,0.101	0.103,0.123	-0.03	-3	3
5970	ENSG00000143570	SLC39A1	1	-	153968083	153968184	153968148	153968184	153963596	153963703	5970	37,23	3,1	19,19	1,0	138	73	0.0371851	0.409846	0.867,0.924	0.91,1.0	-0.06	-6	6
3966	ENSG00000136935	GOLGA1	9	-	124940912	124941099	124940970	124941099	124940105	124940155	3966	8,10	16,12	2,3	13,8	131	73	0.037326	0.411046	0.218,0.317	0.079,0.173	0.142	14.2	14.2
7289	ENSG00000160948	VPS28	8	-	144425660	144425772	144425682	144425772	144424964	144425000	7289	18,17	10,7	16,13	14,18	95	73	0.0373624	0.411166	0.58,0.651	0.468,0.357	0.203	20.3	20.3
12279	ENSG00000172671	ZFAND4	10	-	45639750	45639963	45639815	45639963	45625950	45627105	12279	8,3	6,7	4,2	21,6	138	73	0.0374283	0.411327	0.414,0.185	0.092,0.15	0.178	17.8	17.8
6425	ENSG00000171365	CLCN5	X	+	49923406	49923741	49923406	49923482	49925170	49925314	6425	22,12	1,2	7,9	0,0	332	73	0.0374164	0.411327	0.829,0.569	1.0,1.0	-0.301	-30.1	30.1
3235	ENSG00000215883	CYB5RL	1	-	54190737	54190896	54190747	54190896	54184160	54184265	3235	4,1	0,0	2,1	0,3	83	73	0.0375459	0.412338	1.0,1.0	1.0,0.227	0.386	38.6	38.6
1111	ENSG00000171960	PPIH	1	+	42658424	42658512	42658424	42658494	42658843	42658908	1111	112,60	2,6	151142	4,0	91	73	0.0376105	0.412739	0.978,0.889	0.968,1.0	-0.05	-5	5
5515	ENSG00000108773	KAT2A	17	-	42119053	42119436	42119244	42119436	42118284	42118403	5515	139,89	71,44	306360	117119	264	73	0.0376338	0.412739	0.351,0.359	0.42,0.455	-0.083	-8.3	8.3
15362	ENSG00000071462	WBSCR22	7	+	73683766	73683901	73683766	73683804	73690915	73691012	15362	28,15	1,1	20,31	6,2	170	73	0.0378226	0.413962	0.923,0.866	0.589,0.869	0.166	16.6	16.6
16773	ENSG00000143486	EIF2D	1	-	206611147	206611374	206611183	206611374	206609375	206609459	16773	5,3	77,62	1,1	91,81	109	73	0.0377978	0.413962	0.042,0.031	0.007,0.008	0.029	2.9	2.9
9127	ENSG00000071564	TCF3	19	-	1612206	1612433	1612213	1612433	1609289	1611849	9127	19,15	0,0	36,33	5,0	80	73	0.0377954	0.413962	1.0,1.0	0.868,1.0	0.066	6.6	6.6
13333	ENSG00000179818	PCBP1-AS1	2	-	70083506	70083687	70083537	70083687	70059642	70059680	13333	8,1	3,2	2,0	3,1	104	73	0.0380778	0.416471	0.652,0.26	0.319,0.0	0.296	29.6	29.6
4974	ENSG00000070669	ASNS	7	-	97871680	97871767	97871718	97871767	97869777	97869813	4974	192173	12,12	50,76	0,4	111	73	0.0381797	0.417302	0.913,0.905	1.0,0.926	-0.054	-5.4	5.4
13412	ENSG00000143761	ARF1	1	+	228083183	228083391	228083183	228083304	228097077	228097232	13412	28,27	3,1	16,13	0,1	160	73	0.0383298	0.418372	0.81,0.925	1.0,0.856	-0.06	-6	6
13913	ENSG00000114670	NEK11	3	+	131026878	131028002	131026878	131027006	131029612	131029878	13913	16,6	0,2	6,11	0,0	1069	73	0.0383199	0.418372	1.0,0.17	1.0,1.0	-0.415	-41.5	41.5
6541	ENSG00000153339	TRAPPC8	18	-	31913368	31913522	31913403	31913522	31909666	31909760	6541	45,28	1,1	35,28	3,3	108	73	0.0384353	0.41924	0.968,0.95	0.887,0.863	0.084	8.4	8.4
11130	ENSG00000122406	RPL5	1	+	92837455	92837632	92837455	92837630	92840550	92840639	11130	82,22	75,31	59,47	43,23	75	73	0.0385928	0.420102	0.516,0.409	0.572,0.665	-0.156	-15.6	15.6
4806	ENSG00000090861	AARS	16	-	70258047	70258215	70258052	70258215	70255727	70255836	4806	43,23	5,0	16,18	0,0	78	73	0.0385767	0.420102	0.889,1.0	1.0,1.0	-0.055	-5.5	5.5
6575	ENSG00000258555	SPECC1L-ADORA2A	22	+	24321287	24322918	24321287	24321323	24324219	24324427	6575	32862192	8,4	29882433	15,9	1668	73	0.0385575	0.420102	0.947,0.96	0.897,0.922	0.044	4.4	4.4
12601	ENSG00000071189	SNX13	7	-	17798658	17798758	17798689	17798758	17792841	17796939	12601	6,5	48,28	4,0	56,19	104	73	0.038868	0.421712	0.081,0.111	0.048,0.0	0.072	7.2	7.2
1269	ENSG00000100241	SBF1	22	-	50455478	50455582	50455480	50455582	50455223	50455409	1269	4,2	57,55	0,1	64,84	75	73	0.0388323	0.421712	0.064,0.034	0.0,0.011	0.044	4.4	4.4
1548	ENSG00000169242	EFNA1	1	+	155133502	155133615	155133502	155133546	155133729	155133780	1548	55,23	1,0	44,31	2,2	142	73	0.038872	0.421712	0.966,1.0	0.919,0.888	0.08	8	8
7290	ENSG00000150712	MTMR12	5	-	32270816	32270955	32270844	32270955	32268700	32268794	7290	76,75	6,3	79,69	2,1	101	73	0.0388356	0.421712	0.902,0.948	0.966,0.98	-0.048	-4.8	4.8
752	ENSG00000137133	HINT2	9	-	35815006	35815354	35815128	35815354	35813643	35813784	752	44,52	3,1	8,18	0,0	195	73	0.0388157	0.421712	0.846,0.951	1.0,1.0	-0.102	-10.2	10.2
7373	ENSG00000250151	ARPC4-TTLL3	3	+	9833103	9833273	9833103	9833245	9834680	9835401	7373	2,4	0,0	4,2	0,3	101	73	0.0389494	0.422267	1.0,1.0	1.0,0.325	0.338	33.8	33.8
10852	ENSG00000139146	FAM60A	12	-	31295232	31295333	31295233	31295333	31293804	31293931	10852	3,5	95,74	2,1	127,74	74	73	0.0390476	0.42244	0.03,0.062	0.015,0.013	0.032	3.2	3.2
14312	ENSG00000136045	PWP1	12	+	107696473	107696602	107696473	107696584	107697466	107697597	14312	5,6	70,46	3,2	87,59	91	73	0.0390706	0.42244	0.054,0.095	0.027,0.026	0.048	4.8	4.8
2990	ENSG00000161533	ACOX1	17	-	75978529	75978693	75978533	75978693	75960214	75960375	2990	2,5	33,46	1,1	44,26	77	73	0.0390579	0.42244	0.054,0.093	0.021,0.035	0.045	4.5	4.5
4718	ENSG00000185808	PIGP	21	-	37072863	37073011	37072990	37073011	37072433	37072537	4718	11,3	4,0	6,1	0,1	200	73	0.0389976	0.42244	0.501,1.0	1.0,0.267	0.117	11.7	11.7
8479	ENSG00000103479	RBL2	16	+	53453451	53453616	53453451	53453612	53453704	53453769	8479	0,1	61,52	3,3	65,43	77	73	0.0391751	0.423287	0.0,0.018	0.042,0.062	-0.043	-4.3	4.3
362	ENSG00000163382	APOA1BP	1	+	156593407	156593572	156593407	156593555	156593881	156594299	362	26,16	342215	25,19	506474	90	73	0.0392821	0.424157	0.058,0.057	0.039,0.031	0.022	2.2	2.2
13933	ENSG00000181790	ADGRB1	8	+	142484655	142484764	142484655	142484748	142488363	142488507	13933	1,3	0,0	2,1	3,0	89	73	0.0393551	0.42466	1.0,1.0	0.354,1.0	0.323	32.3	32.3
3786	ENSG00000110435	PDHX	11	+	34966639	34966817	34966639	34966814	34970138	34970286	3786	6,5	124121	11,19	173167	76	73	0.0394612	0.425233	0.044,0.038	0.058,0.099	-0.038	-3.8	3.8
5430	ENSG00000139197	PEX5	12	+	7190361	7190569	7190361	7190524	7190887	7190923	5430	9,4	30,32	16,13	34,32	118	73	0.039446	0.425233	0.157,0.072	0.225,0.201	-0.099	-9.9	9.9
13962	ENSG00000111911	HINT3	6	+	125956780	125957178	125956780	125956888	125966886	125967004	13962	406288	8,3	211258	12,5	363	73	0.0396289	0.426468	0.911,0.951	0.78,0.912	0.085	8.5	8.5
2431	ENSG00000187742	SECISBP2	9	+	89319692	89319801	89319692	89319797	89325547	89325676	2431	3,8	2,0	3,5	6,1	77	73	0.0396063	0.426468	0.587,1.0	0.322,0.826	0.22	22	22
15111	ENSG00000188986	NELFB	9	+	137264244	137264357	137264244	137264349	137265876	137265979	15111	66,47	0,0	64123	2,5	81	73	0.0397281	0.426964	1.0,1.0	0.966,0.957	0.038	3.8	3.8
7878	ENSG00000008869	HEATR5B	2	-	37060580	37060733	37060614	37060733	37058883	37058987	7878	23,22	2,0	13,16	1,4	107	73	0.0397186	0.426964	0.887,1.0	0.899,0.732	0.128	12.8	12.8
18042	ENSG00000186480	INSIG1	7	+	155307295	155307374	155307295	155307346	155308240	155310233	18042	5,1	1,0	3,2	1,1	101	73	0.0397843	0.427113	0.783,1.0	0.684,0.591	0.254	25.4	25.4
8700	ENSG00000168827	GFM1	3	+	158650004	158650156	158650004	158650061	158652095	158652246	8700	3,3	6,9	2,4	2,0	168	73	0.0397951	0.427113	0.178,0.127	0.303,1.0	-0.499	-49.9	49.9
4349	ENSG00000176986	SEC24C	10	+	73769006	73769155	73769006	73769152	73769346	73769485	4349	5,3	65,58	8,5	26,50	76	73	0.0398632	0.427558	0.069,0.047	0.228,0.088	-0.1	-10	10
14758	ENSG00000136247	ZDHHC4	7	+	6583305	6583491	6583305	6583431	6585015	6585260	14758	18,18	78,80	5,14	69,85	133	73	0.0399221	0.427905	0.112,0.11	0.038,0.083	0.051	5.1	5.1
11324	ENSG00000047849	MAP4	3	-	47855244	47855360	47855298	47855360	47853162	47853352	11324	167143	5,3	137106	0,2	127	73	0.040027	0.42826	0.95,0.965	1.0,0.968	-0.026	-2.6	2.6
13272	ENSG00000104365	IKBKB	8	+	42293442	42293568	42293442	42293512	42305186	42305275	13272	2,0	20,24	2,5	26,23	129	73	0.0400947	0.42826	0.054,0.0	0.042,0.11	-0.049	-4.9	4.9
2346	ENSG00000167548	KMT2D	12	-	49044190	49044304	49044199	49044304	49043867	49043998	2346	3,6	7,7	4,8	3,2	82	73	0.0400285	0.42826	0.276,0.433	0.543,0.781	-0.307	-30.7	30.7
349	ENSG00000144357	UBR3	2	+	170006989	170007202	170006989	170007190	170015280	170015366	349	10,11	2,0	8,3	3,1	85	73	0.0400927	0.42826	0.811,1.0	0.696,0.72	0.198	19.8	19.8
9011	ENSG00000177943	MAMDC4	9	+	136852366	136852586	136852366	136852462	136853101	136853209	9011	14,11	11,8	11,12	2,4	197	73	0.0400689	0.42826	0.32,0.338	0.671,0.526	-0.27	-27	27
9070	ENSG00000160190	SLC37A1	21	+	42568359	42568511	42568359	42568438	42574817	42574915	9070	0,2	23,20	4,3	20,29	146	73	0.0401152	0.42826	0.0,0.048	0.091,0.049	-0.046	-4.6	4.6
10470	ENSG00000142534	RPS11	19	+	49496465	49496497	49496465	49496469	49497193	49497407	10470	3,3	1,1	7,8	0,0	101	73	0.0402065	0.42895	0.684,0.684	1.0,1.0	-0.316	-31.6	31.6
6219	ENSG00000150455	TIRAP	11	+	126289664	126289837	126289664	126289817	126290461	126290585	6219	0,3	6,0	0,0	4,3	93	73	0.0402647	0.429285	0.0,1.0	0.0,0.0	0.5	50	50
11506	ENSG00000123415	SMUG1	12	-	54188510	54188596	54188514	54188596	54183655	54183959	11506	6,1	1,2	1,2	0,0	77	73	0.0403914	0.430351	0.85,0.322	1.0,1.0	-0.414	-41.4	41.4
11086	ENSG00000161249	DMKN	19	-	35498597	35498763	35498715	35498763	35497646	35497681	11086	4,10	1,1	0,2	3,0	191	73	0.0405014	0.431062	0.605,0.793	0.0,1.0	0.199	19.9	19.9
13987	ENSG00000167635	ZNF146	19	+	36215132	36215196	36215132	36215189	36218121	36218195	13987	58,42	1,3	40,31	2,7	80	73	0.0406393	0.431062	0.981,0.927	0.948,0.802	0.079	7.9	7.9
15201	ENSG00000169592	INO80E	16	+	29996546	29996622	29996546	29996617	29996807	29996860	15201	10,9	109,90	4,5	110,98	78	73	0.0406326	0.431062	0.079,0.086	0.033,0.046	0.043	4.3	4.3
17220	ENSG00000231908	IDH1-AS1	2	+	208255246	208255431	208255246	208255340	208255902	208256181	17220	87,39	3,3	79,54	0,2	164	73	0.0406571	0.431062	0.928,0.853	1.0,0.923	-0.071	-7.1	7.1
5700	ENSG00000170037	CNTROB	17	+	7934137	7934226	7934137	7934222	7934464	7934546	5700	4,4	47,17	1,1	23,26	77	73	0.0406558	0.431062	0.075,0.182	0.04,0.035	0.091	9.1	9.1
6448	ENSG00000137106	GRHPR	9	+	37424844	37424977	37424844	37424975	37425921	37425994	6448	10,4	182162	17,27	280327	75	73	0.0406997	0.431062	0.051,0.023	0.056,0.074	-0.028	-2.8	2.8
8380	ENSG00000080815	PSEN1	14	+	73147966	73148106	73147966	73148094	73170796	73171047	8380	53,40	69,50	54,45	46,34	85	73	0.0405652	0.431062	0.397,0.407	0.502,0.532	-0.115	-11.5	11.5
8577	ENSG00000183323	CCDC125	5	-	69332671	69332809	69332764	69332809	69320515	69320580	8577	4,4	8,5	1,3	14,10	166	73	0.0406914	0.431062	0.18,0.26	0.03,0.117	0.146	14.6	14.6
9940	ENSG00000227057	WDR46	6	-	33287591	33287718	33287613	33287718	33287354	33287505	9940	3,3	33,40	1,2	86,61	95	73	0.0405981	0.431062	0.065,0.054	0.009,0.025	0.042	4.2	4.2
7976	ENSG00000183495	EP400	12	+	131979693	131979793	131979693	131979784	131981488	131981596	7976	4,3	1,2	4,1	0,0	82	73	0.0407395	0.4312	0.781,0.572	1.0,1.0	-0.324	-32.4	32.4
13564	ENSG00000184575	XPOT	12	+	64425037	64425182	64425037	64425138	64425337	64425457	13564	985722	44,35	630512	18,16	117	73	0.0408862	0.432468	0.933,0.928	0.956,0.952	-0.023	-2.3	2.3
15910	ENSG00000141258	SGSM2	17	+	2379431	2379516	2379431	2379493	2380264	2380810	15910	36,27	8,6	37,43	5,2	96	73	0.0410587	0.433736	0.774,0.774	0.849,0.942	-0.121	-12.1	12.1
17421	ENSG00000166348	USP54	10	-	73505307	73505426	73505322	73505426	73500654	73500838	17421	66,58	2,5	91,91	2,1	88	73	0.0410601	0.433736	0.965,0.906	0.974,0.987	-0.045	-4.5	4.5
1178	ENSG00000226287	TMEM191A	22	+	20703671	20703883	20703671	20703692	20703967	20704040	1178	17,16	2,1	27,51	1,0	264	73	0.0412052	0.433923	0.702,0.816	0.882,1.0	-0.182	-18.2	18.2
15125	ENSG00000064102	ASUN	12	-	26922615	26922700	26922618	26922700	26917643	26917733	15125	50,19	5,0	28,27	0,0	76	73	0.0411999	0.433923	0.906,1.0	1.0,1.0	-0.047	-4.7	4.7
15648	ENSG00000139641	ESYT1	12	+	56142812	56142933	56142812	56142910	56143016	56143148	15648	246196	6,4	178153	0,1	96	73	0.041162	0.433923	0.969,0.974	1.0,0.991	-0.024	-2.4	2.4
3289	ENSG00000138375	SMARCAL1	2	+	216420298	216420536	216420298	216420532	216423632	216423683	3289	4,1	28,27	1,0	16,14	77	73	0.0412128	0.433923	0.119,0.034	0.056,0.0	0.049	4.9	4.9
9135	ENSG00000104960	PTOV1	19	+	49850734	49850955	49850734	49850769	49854405	49854543	9135	44,32	0,0	8,23	1,2	259	73	0.0411506	0.433923	1.0,1.0	0.693,0.764	0.272	27.2	27.2
11323	ENSG00000004487	KDM1A	1	+	23081445	23081581	23081445	23081573	23082219	23082355	11323	2,7	49,60	14,14	80,89	81	73	0.0412715	0.43405	0.035,0.095	0.136,0.124	-0.065	-6.5	6.5
8854	ENSG00000102890	ELMO3	16	+	67200656	67200808	67200656	67200806	67200889	67200968	8854	51,37	0,1	52,58	0,6	75	73	0.0412789	0.43405	1.0,0.973	1.0,0.904	0.034	3.4	3.4
16848	ENSG00000117791	2002-03-01	1	+	220780017	220780079	220780017	220780062	220780167	220780239	16848	40,20	2,1	43,28	6,4	90	73	0.0413313	0.434317	0.942,0.942	0.853,0.85	0.091	9.1	9.1
16075	ENSG00000125629	INSIG2	2	+	118096418	118096800	118096418	118096426	118103196	118103321	16075	107,75	0,2	89,51	4,1	447	73	0.0413885	0.434355	1.0,0.86	0.784,0.893	0.091	9.1	9.1
4543	ENSG00000088808	PPP1R13B	14	-	103749727	103749934	103749793	103749934	103746372	103746553	4543	6,2	45,38	9,6	36,27	139	73	0.041389	0.434355	0.065,0.027	0.116,0.105	-0.065	-6.5	6.5
14451	ENSG00000163697	APBB2	4	-	40823603	40823759	40823643	40823759	40822029	40822050	14451	0,1	12,11	3,1	6,12	113	73	0.0414318	0.43452	0.0,0.055	0.244,0.051	-0.12	-12	12
16612	ENSG00000137200	CMTR1	6	+	37475320	37475431	37475320	37475412	37476125	37476194	16612	4,5	34,15	16,10	30,31	92	73	0.0415831	0.435637	0.085,0.209	0.297,0.204	-0.104	-10.4	10.4
3495	ENSG00000145476	CYP4V2	4	+	186204380	186204470	186204380	186204457	186205199	186205302	3495	4,0	11,4	0,1	2,4	86	73	0.0416197	0.435637	0.236,0.0	0.0,0.175	0.03	3	3
7450	ENSG00000161513	FDXR	17	-	74863040	74863246	74863075	74863246	74862496	74862947	7450	11,8	34,21	6,6	37,42	108	73	0.0416137	0.435637	0.179,0.205	0.099,0.088	0.099	9.9	9.9
8488	ENSG00000169740	ZNF32	10	-	43646055	43646202	43646059	43646202	43644648	43644801	8488	9,6	10,16	1,6	22,15	77	73	0.0416968	0.43616	0.46,0.262	0.041,0.275	0.203	20.3	20.3
11896	ENSG00000067840	PDZD4	X	-	153808341	153808595	153808359	153808595	153807278	153807369	11896	2,1	1,0	10,11	1,3	91	73	0.0417946	0.436448	0.616,1.0	0.889,0.746	-0.009	-0.9	0.9
12496	ENSG00000089022	MAPKAPK5	12	+	111888884	111889006	111888884	111889000	111890039	111890144	12496	28,18	47,21	53,32	38,32	79	73	0.0417551	0.436448	0.355,0.442	0.563,0.48	-0.123	-12.3	12.3
12534	ENSG00000173418	NAA20	20	+	20025676	20025771	20025676	20025767	20026783	20026919	12534	4,6	261184	16,14	408280	77	73	0.0419567	0.436448	0.014,0.03	0.036,0.045	-0.018	-1.8	1.8
15529	ENSG00000177663	IL17RA	22	+	17103493	17103581	17103493	17103577	17104725	17104810	15529	3,1	19,14	0,0	13,31	77	73	0.0419353	0.436448	0.13,0.063	0.0,0.0	0.097	9.7	9.7
15849	ENSG00000283103	LLNLR-245B6.1	19	-	58325160	58325361	58325274	58325361	58314805	58315036	15849	1,0	17,11	2,4	27,14	187	73	0.0419688	0.436448	0.022,0.0	0.028,0.1	-0.053	-5.3	5.3
16755	ENSG00000089639	GMIP	19	-	19642534	19642619	19642536	19642619	19641975	19642051	16755	19,16	5,2	15,10	6,8	75	73	0.0419335	0.436448	0.787,0.886	0.709,0.549	0.208	20.8	20.8
16902	ENSG00000155366	RHOC	1	-	112704938	112705151	112705052	112705151	112703643	112703806	16902	9,7	4,9	6,6	19,11	187	73	0.0419356	0.436448	0.468,0.233	0.11,0.176	0.208	20.8	20.8
7317	ENSG00000132535	DLG4	17	-	7202902	7203047	7202963	7203047	7196756	7197052	7317	45,32	2,2	15,24	0,0	134	73	0.0418687	0.436448	0.925,0.897	1.0,1.0	-0.089	-8.9	8.9
9849	ENSG00000157911	PEX10	1	-	2410232	2410451	2410370	2410451	2408455	2408858	9849	29,12	127157	10,5	74115	211	73	0.0418644	0.436448	0.073,0.026	0.045,0.015	0.019	1.9	1.9
1290	ENSG00000137804	NUSAP1	15	+	41351101	41351147	41351101	41351129	41356038	41356140	1290	5,3	72,39	0,2	41,35	91	73	0.0420459	0.436685	0.053,0.058	0.0,0.044	0.034	3.4	3.4
3899	ENSG00000002919	SNX11	17	+	48113300	48113401	48113300	48113399	48118703	48118799	3899	36,32	4,7	29,19	0,3	75	73	0.0420358	0.436685	0.898,0.816	1.0,0.86	-0.073	-7.3	7.3
17701	ENSG00000155975	VPS37A	8	+	17286346	17286457	17286346	17286427	17294986	17295277	17701	3,2	104,71	9,3	91,68	103	73	0.042076	0.436716	0.02,0.02	0.066,0.03	-0.028	-2.8	2.8
4097	ENSG00000163516	ANKZF1	2	+	219230227	219230405	219230227	219230350	219232259	219232362	4097	19,28	1,0	38,25	3,1	128	73	0.0421551	0.437254	0.916,1.0	0.878,0.934	0.052	5.2	5.2
11860	ENSG00000104946	TBC1D17	19	+	49879451	49879504	49879451	49879476	49880278	49880402	11860	23,24	0,0	16,24	0,4	101	73	0.0422346	0.43753	1.0,1.0	1.0,0.813	0.094	9.4	9.4
6462	ENSG00000196465	MYL6B	12	+	56157697	56157771	56157697	56157735	56157881	56157976	6462	2,4	62,44	5,10	56,52	109	73	0.0422362	0.43753	0.021,0.057	0.056,0.114	-0.046	-4.6	4.6
12843	ENSG00000168528	SERINC2	1	+	31413115	31413308	31413115	31413304	31423692	31423854	12843	3,1	46,53	5,13	88110	77	73	0.0423057	0.437967	0.058,0.018	0.051,0.101	-0.038	-3.8	3.8
9279	ENSG00000102125	TAZ	X	+	154413206	154413352	154413206	154413339	154413481	154413567	9279	3,1	1,5	6,4	1,1	86	73	0.0424094	0.438758	0.718,0.145	0.836,0.772	-0.373	-37.3	37.3
109	ENSG00000177479	ARIH2	3	+	48970594	48970716	48970594	48970704	48973698	48973816	109	7,5	114,81	0,5	99111	85	73	0.042522	0.438891	0.05,0.05	0.0,0.037	0.032	3.2	3.2
13128	ENSG00000002016	RAD52	12	-	916343	916532	916380	916532	914430	914532	13128	19,26	4,0	10,26	0,0	110	73	0.042568	0.438891	0.759,1.0	1.0,1.0	-0.121	-12.1	12.1
14656	ENSG00000238105	GOLGA2P5	12	-	100161601	100161869	100161622	100161869	100159822	100159968	14656	1,0	6,4	0,3	3,0	94	73	0.0426134	0.438891	0.115,0.0	0.0,1.0	-0.443	-44.3	44.3
16662	ENSG00000104064	GABPB1	15	-	50301220	50301368	50301256	50301368	50300788	50300902	16662	25,19	26,35	29,13	19,10	109	73	0.0425618	0.438891	0.392,0.267	0.505,0.465	-0.155	-15.5	15.5
2776	ENSG00000105643	ARRDC2	19	+	18008970	18009140	18008970	18009118	18009591	18009694	2776	2,0	9,16	1,4	5,15	95	73	0.0426042	0.438891	0.146,0.0	0.133,0.17	-0.079	-7.9	7.9
5782	ENSG00000111653	ING4	12	-	6663047	6663101	6663064	6663101	6656726	6656798	5782	5,3	105,75	0,1	95,80	90	73	0.0425434	0.438891	0.037,0.031	0.0,0.01	0.029	2.9	2.9
5941	ENSG00000053747	LAMA3	18	+	23822251	23822384	23822251	23822375	23824422	23824565	5941	0,2	27,27	4,4	42,36	82	73	0.0425952	0.438891	0.0,0.062	0.078,0.09	-0.053	-5.3	5.3
4438	ENSG00000107833	NPM3	10	-	101782702	101782924	101782838	101782924	101782477	101782597	4438	5,5	222116	15,16	287242	209	73	0.0427715	0.440237	0.008,0.015	0.018,0.023	-0.009	-0.9	0.9
11283	ENSG00000119943	PYROXD2	10	-	98410855	98410958	98410938	98410958	98407903	98407997	11283	3,7	12,6	0,3	5,11	156	73	0.0428272	0.440246	0.105,0.353	0.0,0.113	0.172	17.2	17.2
12289	ENSG00000204991	SPIRE2	16	+	89855599	89855817	89855599	89855686	89856112	89856236	12289	2,3	19,15	8,11	25,29	204	73	0.0428175	0.440246	0.036,0.067	0.103,0.12	-0.06	-6	6
2387	ENSG00000167967	E4F1	16	+	2234858	2235001	2234858	2234971	2235080	2235143	2387	54,47	0,0	37,71	2,3	103	73	0.0429154	0.440589	1.0,1.0	0.929,0.944	0.064	6.4	6.4
5866	ENSG00000113456	RAD1	5	-	34915382	34915626	34915415	34915626	34914694	34914961	5866	19,15	38,20	12,9	48,23	106	73	0.0429068	0.440589	0.256,0.341	0.147,0.212	0.119	11.9	11.9
10294	ENSG00000196704	AMZ2	17	+	68248003	68248157	68248003	68248070	68248639	68248705	10294	2,3	0,0	0,3	1,1	160	73	0.0430227	0.441126	1.0,1.0	0.0,0.578	0.711	71.1	71.1
3930	ENSG00000104951	IL4I1	19	-	49929349	49929496	49929416	49929496	49927693	49927815	3930	58,35	0,3	50,34	4,4	140	73	0.0430119	0.441126	1.0,0.859	0.867,0.816	0.088	8.8	8.8
16087	ENSG00000076555	ACACB	12	+	109265109	109265306	109265109	109265280	109265388	109265525	16087	0,1	26,6	2,2	13,11	99	73	0.0430577	0.441204	0.0,0.109	0.102,0.118	-0.055	-5.5	5.5
14604	ENSG00000109332	UBE2D3	4	-	102827511	102827741	102827591	102827741	102826484	102826636	14604	13,22	25,26	19,24	16,16	153	73	0.0431249	0.441329	0.199,0.288	0.362,0.417	-0.146	-14.6	14.6
14659	ENSG00000249115	HAUS5	19	+	35614034	35614231	35614034	35614059	35615041	35615147	14659	0,1	22,10	0,7	19,26	245	73	0.0431108	0.441329	0.0,0.029	0.0,0.074	-0.022	-2.2	2.2
15031	ENSG00000061676	NCKAP1	2	-	182935264	182935375	182935292	182935375	182934751	182934832	15031	21,10	264203	15,3	265237	101	73	0.0433669	0.441557	0.054,0.034	0.039,0.009	0.02	2	2
15566	ENSG00000109180	OCIAD1	4	+	48831083	48831496	48831083	48831249	48832619	48832697	15566	118,84	104,45	52,71	60,73	320	73	0.0432197	0.441557	0.206,0.299	0.165,0.182	0.079	7.9	7.9
16101	ENSG00000171307	ZDHHC16	10	+	97455973	97456049	97455973	97456044	97456776	97456985	16101	2,3	64,49	6,12	91,86	78	73	0.0432165	0.441557	0.028,0.054	0.058,0.116	-0.046	-4.6	4.6
16895	ENSG00000184661	CDCA2	8	+	25503372	25503563	25503372	25503544	25506509	25507873	16895	3,1	25,9	0,0	2,6	92	73	0.0433432	0.441557	0.087,0.081	0.0,0.0	0.084	8.4	8.4
16911	ENSG00000268575	RP1-283E3.8	1	-	1708767	1708952	1708793	1708952	1708179	1708245	16911	0,5	41,25	8,9	47,47	99	73	0.0433185	0.441557	0.0,0.129	0.112,0.124	-0.053	-5.3	5.3
1995	ENSG00000003509	NDUFAF7	2	+	37237756	37237867	37237756	37237835	37241577	37241791	1995	20,19	0,4	32,23	1,0	105	73	0.0433238	0.441557	1.0,0.768	0.957,1.0	-0.094	-9.4	9.4
529	ENSG00000232119	MCTS1	X	+	120608224	120608463	120608224	120608358	120611010	120611078	529	33,13	155,94	12,18	181102	178	73	0.0432624	0.441557	0.08,0.054	0.026,0.067	0.021	2.1	2.1
8258	ENSG00000133422	MORC2	22	-	30928018	30928207	30928027	30928207	30926610	30926871	8258	32,42	19,15	67,69	16,17	82	73	0.0432547	0.441557	0.6,0.714	0.788,0.783	-0.129	-12.9	12.9
16585	ENSG00000141337	ARSG	17	+	68291490	68291706	68291490	68291568	68306942	68307579	16585	2,2	7,2	0,0	7,10	211	73	0.0434261	0.4416	0.09,0.257	0.0,0.0	0.173	17.3	17.3
8092	ENSG00000125901	MRPS26	20	+	3046846	3046928	3046846	3046900	3047734	3048254	8092	1,1	6,1	3,4	1,8	101	73	0.0434137	0.4416	0.108,0.42	0.684,0.265	-0.211	-21.1	21.1
5923	ENSG00000262633	RP11-156P1.2	17	+	46935028	46935225	46935028	46935169	46938598	46938704	5923	19,12	75,49	21,22	48,49	129	73	0.0437514	0.444626	0.125,0.122	0.198,0.203	-0.077	-7.7	7.7
11888	ENSG00000266173	STRADA	17	-	63728333	63728413	63728357	63728413	63726637	63726695	11888	20,8	2,4	10,14	0,2	97	73	0.0438481	0.445327	0.883,0.601	1.0,0.84	-0.178	-17.8	17.8
1098	ENSG00000108395	TRIM37	17	-	59075629	59075714	59075646	59075714	59070822	59070947	1098	16,9	66,49	12,4	85,62	90	73	0.0440701	0.447299	0.164,0.13	0.103,0.05	0.071	7.1	7.1
10891	ENSG00000168385	2002-09-01	2	+	241317498	241317599	241317498	241317594	241324215	241324241	10891	68,47	6,0	49,43	1,0	78	73	0.0441026	0.447347	0.914,1.0	0.979,1.0	-0.032	-3.2	3.2
14813	ENSG00000123636	BAZ2B	2	-	159386352	159386607	159386513	159386607	159385164	159385369	14813	31,31	0,0	12,10	0,3	234	73	0.0441514	0.447558	1.0,1.0	1.0,0.51	0.245	24.5	24.5
8729	ENSG00000168268	NT5DC2	3	-	52524816	52525019	52524962	52525019	52524384	52524611	8729	11,12	2,1	11,12	0,0	219	73	0.0442215	0.447986	0.647,0.8	1.0,1.0	-0.276	-27.6	27.6
12597	ENSG00000090621	PABPC4	1	-	39563526	39563741	39563613	39563741	39562383	39562416	12597	5,8	118,97	14,18	109171	160	73	0.0443023	0.448523	0.019,0.036	0.055,0.046	-0.023	-2.3	2.3
10365	ENSG00000099330	OCEL1	19	+	17226224	17226469	17226224	17226316	17226692	17226869	10365	9,8	9,5	11,14	18,37	226	73	0.0443669	0.448894	0.244,0.341	0.165,0.109	0.155	15.5	15.5
1502	ENSG00000163138	PACRGL	4	+	20700457	20700747	20700457	20700611	20704465	20704533	1502	9,3	0,1	9,11	2,1	209	73	0.0444113	0.44906	1.0,0.512	0.611,0.793	0.054	5.4	5.4
13526	ENSG00000242338	BMS1P4	10	-	73730315	73730469	73730438	73730469	73728378	73728587	13526	11,13	5,5	5,8	0,2	196	73	0.0448613	0.453178	0.45,0.492	1.0,0.598	-0.328	-32.8	32.8
16001	ENSG00000182199	SHMT2	12	+	57230166	57230256	57230166	57230235	57230802	57231000	16001	29,18	1,3	4,21	0,0	94	73	0.0448749	0.453178	0.957,0.823	1.0,1.0	-0.11	-11	11
13417	ENSG00000143761	ARF1	1	+	228083221	228083352	228083221	228083304	228097077	228097232	13417	32,22	3,1	19,12	0,1	121	73	0.0449352	0.453502	0.866,0.93	1.0,0.879	-0.041	-4.1	4.1
3917	ENSG00000116830	TTF2	1	+	117060454	117060561	117060454	117060557	117062386	117062473	3917	3,1	14,7	4,3	4,5	77	73	0.0449887	0.453756	0.169,0.119	0.487,0.363	-0.281	-28.1	28.1
2071	ENSG00000108443	RPS6KB1	17	+	59930357	59930456	59930357	59930432	59931621	59931750	2071	2,2	8,10	1,0	3,2	97	73	0.0450181	0.453768	0.158,0.131	0.201,0.0	0.044	4.4	4.4
2169	ENSG00000175221	MED16	19	-	868410	868499	868415	868499	867962	868251	2169	5,1	0,3	6,3	0,0	78	73	0.0451316	0.454627	1.0,0.238	1.0,1.0	-0.381	-38.1	38.1
658	ENSG00000184436	THAP7	22	-	21001545	21001742	21001717	21001742	21000646	21001411	658	55,37	0,0	65,74	1,3	245	73	0.0452326	0.455073	1.0,1.0	0.951,0.88	0.085	8.5	8.5
8378	ENSG00000163964	PIGX	3	+	196712602	196712768	196712602	196712644	196716857	196716921	8378	6,3	36,41	1,3	44,58	197	73	0.0452214	0.455073	0.058,0.026	0.008,0.019	0.029	2.9	2.9
5403	ENSG00000054282	SDCCAG8	1	+	243487814	243487878	243487814	243487821	243489013	243489140	5403	56,39	11,9	62,51	5,6	130	73	0.0452834	0.455299	0.741,0.709	0.874,0.827	-0.126	-12.6	12.6
8944	ENSG00000158856	DMTN	8	+	22080617	22080745	22080617	22080625	22081112	22081193	8944	16,6	47,31	4,4	20,43	193	73	0.0453681	0.455865	0.114,0.068	0.07,0.034	0.039	3.9	3.9
3084	ENSG00000125871	MGME1	20	+	17969800	17970370	17969800	17970130	17975683	17975903	3084	197145	2,3	216168	0,1	313	73	0.045568	0.457588	0.958,0.919	1.0,0.975	-0.049	-4.9	4.9
14660	ENSG00000249115	HAUS5	19	+	35614034	35614231	35614034	35614134	35615041	35615147	14660	0,1	1,1	0,4	1,2	170	73	0.0457655	0.459284	0.0,0.3	0.0,0.462	-0.081	-8.1	8.1
11405	ENSG00000070047	PHRF1	11	+	605604	605726	605604	605724	606444	606596	11405	0,2	3,0	2,1	0,1	75	73	0.0458198	0.459542	0.0,1.0	1.0,0.493	-0.246	-24.6	24.6
14805	ENSG00000095321	CRAT	9	-	129109102	129109277	129109178	129109277	129107813	129108077	14805	6,1	3,9	2,1	10,19	149	73	0.0460269	0.460428	0.495,0.052	0.089,0.025	0.217	21.7	21.7
15423	ENSG00000125458	NT5C	17	-	75131044	75131281	75131180	75131281	75130752	75130867	15423	57,62	1,3	69,96	0,1	209	73	0.0460209	0.460428	0.952,0.878	1.0,0.971	-0.071	-7.1	7.1
18096	ENSG00000116641	DOCK7	1	-	62543596	62543745	62543655	62543745	62542607	62542703	18096	1,1	20,14	3,2	10,11	132	73	0.0460056	0.460428	0.027,0.038	0.142,0.091	-0.084	-8.4	8.4
4275	ENSG00000135185	TMEM243	7	-	87220360	87220587	87220523	87220587	87219425	87219718	4275	54,26	1,0	49,86	2,2	236	73	0.0460514	0.460428	0.944,1.0	0.883,0.93	0.065	6.5	6.5
4896	ENSG00000072682	P4HA2	5	-	132226931	132227221	132227085	132227221	132218544	132218644	4896	17,9	49,37	13,13	20,22	227	73	0.0459458	0.460428	0.1,0.073	0.173,0.16	-0.08	-8	8
5772	ENSG00000158195	WASF2	1	-	27414828	27414962	27414832	27414962	27412571	27412727	5772	7,2	160103	1,0	85,76	77	73	0.0461811	0.461437	0.04,0.018	0.011,0.0	0.024	2.4	2.4
10355	ENSG00000147010	SH3KBP1	X	-	19836124	19836282	19836150	19836282	19746317	19746441	10355	58,39	5,2	42,23	0,2	99	73	0.0462703	0.462042	0.895,0.935	1.0,0.895	-0.032	-3.2	3.2
7899	ENSG00000158106	RHPN1	8	+	143381267	143381492	143381267	143381344	143381571	143381718	7899	19,9	50,23	20,25	96127	221	73	0.0463053	0.462104	0.112,0.114	0.064,0.061	0.051	5.1	5.1
11308	ENSG00000160299	PCNT	21	+	46431528	46432215	46431528	46431978	46435903	46436148	11308	154,90	3,1	140116	5,6	310	73	0.0464845	0.462742	0.924,0.955	0.868,0.82	0.096	9.6	9.6
15819	ENSG00000105982	RNF32	7	+	156640878	156641035	156640878	156640955	156643800	156643892	15819	8,7	2,3	1,3	2,3	153	73	0.0464823	0.462742	0.656,0.527	0.193,0.323	0.334	33.4	33.4
4098	ENSG00000156873	PHKG2	16	+	30751105	30751281	30751105	30751217	30751548	30751603	4098	45,44	0,1	59,81	3,2	137	73	0.0464517	0.462742	1.0,0.959	0.913,0.956	0.045	4.5	4.5
7065	ENSG00000172175	MALT1	18	+	58735201	58735407	58735201	58735329	58741864	58742014	7065	3,3	32,22	1,1	53,39	151	73	0.0464248	0.462742	0.043,0.062	0.009,0.012	0.042	4.2	4.2
10008	ENSG00000244754	N4BP2L2	13	-	32536932	32537027	32537005	32537027	32527457	32527532	10008	364211	8,5	266162	2,2	146	73	0.0465542	0.462777	0.958,0.955	0.985,0.976	-0.024	-2.4	2.4
7422	ENSG00000146828	SLC12A9	7	+	100852776	100852995	100852776	100852839	100854155	100854378	7422	0,3	2,3	5,5	3,2	229	73	0.0465744	0.462777	0.0,0.242	0.347,0.443	-0.274	-27.4	27.4
7505	ENSG00000115109	EPB41L5	2	+	120019076	120019268	120019076	120019264	120042005	120042110	7505	5,6	104,94	2,0	45,39	77	73	0.0465412	0.462777	0.044,0.057	0.04,0.0	0.031	3.1	3.1
11368	ENSG00000170322	NFRKB	11	-	129893290	129893385	129893296	129893385	129892714	129892870	11368	1,2	3,4	0,0	4,7	79	73	0.0468396	0.464048	0.235,0.316	0.0,0.0	0.275	27.5	27.5
12374	ENSG00000258947	TUBB3	16	+	89921850	89922245	89921850	89921902	89932570	89932679	12374	2,3	2,0	2,3	0,1	416	73	0.0468259	0.464048	0.149,1.0	1.0,0.345	-0.098	-9.8	9.8
13476	ENSG00000130702	LAMA5	20	-	62325310	62325441	62325315	62325441	62324440	62324554	13476	0,0	28,30	0,5	18,51	78	73	0.0468601	0.464048	0.0,0.0	0.0,0.084	-0.042	-4.2	4.2
1579	ENSG00000155330	C16orf87	16	-	46824379	46824482	46824385	46824482	46809602	46809785	1579	4,0	14,14	1,0	28,16	79	73	0.0468756	0.464048	0.209,0.0	0.032,0.0	0.088	8.8	8.8
6744	ENSG00000174669	SLC29A2	11	-	66371428	66371611	66371562	66371611	66371243	66371325	6744	4,8	9,8	6,10	30,39	207	73	0.0467775	0.464048	0.135,0.261	0.066,0.083	0.123	12.3	12.3
9243	ENSG00000011258	MBTD1	17	-	51220323	51220463	51220329	51220463	51218929	51219044	9243	6,1	11,19	2,0	16,7	79	73	0.0468534	0.464048	0.335,0.046	0.104,0.0	0.139	13.9	13.9
1000	ENSG00000124614	RPS10	6	-	34421725	34421807	34421729	34421807	34418368	34418424	1000	26,7	1107740	10,14	15391490	77	73	0.0473155	0.464114	0.022,0.009	0.006,0.009	0.008	0.8	0.8
11573	ENSG00000214725	CDIPT-AS1	16	+	29865159	29865237	29865159	29865193	29865355	29865442	11573	8,4	0,0	3,10	3,0	117	73	0.0469372	0.464114	1.0,1.0	0.384,1.0	0.308	30.8	30.8
12152	ENSG00000142197	DOPEY2	21	+	36277020	36277212	36277020	36277100	36277974	36278084	12152	0,1	53,40	5,5	64,69	185	73	0.0470499	0.464114	0.0,0.01	0.03,0.028	-0.024	-2.4	2.4
1240	ENSG00000272657	AP000320.7	21	+	34102834	34102912	34102834	34102908	34125340	34125480	1240	2,1	3,0	1,2	0,0	77	73	0.0472153	0.464114	0.387,1.0	1.0,1.0	-0.306	-30.6	30.6
12425	ENSG00000106052	TAX1BP1	7	+	27827737	27827823	27827737	27827820	27828627	27828881	12425	9,13	335227	8,3	288277	76	73	0.0471986	0.464114	0.025,0.052	0.026,0.01	0.021	2.1	2.1
18596	ENSG00000172366	FAM195A	16	+	642482	642663	642482	642522	647416	647544	18596	51,35	0,0	83141	4,1	214	73	0.0470836	0.464114	1.0,1.0	0.876,0.98	0.072	7.2	7.2
21	ENSG00000082898	XPO1	2	-	61525491	61526521	61526419	61526521	61525269	61525333	21	100,64	1,0	50,57	1,1	1001	73	0.0471914	0.464114	0.879,1.0	0.785,0.806	0.144	14.4	14.4
3642	ENSG00000134077	THUMPD3	3	+	9363097	9363316	9363097	9363312	9365015	9365320	3642	1,1	1,1	2,0	0,1	77	73	0.0473026	0.464114	0.487,0.487	1.0,0.0	-0.013	-1.3	1.3
445	ENSG00000185813	PCYT2	17	-	81905669	81906177	81906099	81906177	81905381	81905447	445	79,46	2,1	247236	0,0	503	73	0.0473045	0.464114	0.851,0.87	1.0,1.0	-0.139	-13.9	13.9
6312	ENSG00000101544	ADNP2	18	+	80117529	80117685	80117529	80117650	80133102	80133192	6312	0,1	42,15	0,4	13,9	108	73	0.0469724	0.464114	0.0,0.043	0.0,0.231	-0.094	-9.4	9.4
6319	ENSG00000139350	NEDD1	12	+	96907603	96907856	96907603	96907624	96919984	96920125	6319	59,80	4,0	42,34	0,0	305	73	0.0470617	0.464114	0.779,1.0	1.0,1.0	-0.111	-11.1	11.1
6865	ENSG00000185485	SDHAP1	3	-	195968214	195968385	195968218	195968385	195967878	195967990	6865	2,0	0,1	1,1	1,1	77	73	0.0473026	0.464114	1.0,0.0	0.487,0.487	0.013	1.3	1.3
7493	ENSG00000254854	CTD-2523D13.2	11	+	119733656	119733750	119733656	119733746	119736806	119736918	7493	2,1	3,0	3,3	0,0	77	73	0.0472191	0.464114	0.387,1.0	1.0,1.0	-0.306	-30.6	30.6
9760	ENSG00000167653	PSCA	8	+	142681326	142681434	142681326	142681361	142681920	142682299	9760	42,39	1,3	51,52	0,1	146	73	0.0472464	0.464114	0.955,0.867	1.0,0.963	-0.071	-7.1	7.1
9941	ENSG00000227057	WDR46	6	-	33287581	33287718	33287613	33287718	33287354	33287505	9941	3,4	33,40	1,3	86,61	105	73	0.0472473	0.464114	0.059,0.065	0.008,0.033	0.041	4.1	4.1
8220	ENSG00000205981	DNAJC19	3	-	180986947	180987022	180986997	180987022	180985925	180985996	8220	193144	10,5	170143	0,6	123	73	0.0474143	0.464799	0.92,0.945	1.0,0.934	-0.035	-3.5	3.5
12180	ENSG00000185043	CIB1	15	-	90231313	90231507	90231356	90231507	90231094	90231213	12180	38,14	487325	28,22	617636	116	73	0.0475769	0.464912	0.047,0.026	0.028,0.021	0.012	1.2	1.2
12384	ENSG00000148985	PGAP2	11	+	3808009	3808206	3808009	3808087	3808293	3808315	12384	2,2	1,1	0,2	1,3	192	73	0.0475562	0.464912	0.432,0.432	0.0,0.202	0.331	33.1	33.1
1565	ENSG00000072364	AFF4	5	-	132899073	132899141	132899103	132899141	132898229	132898392	1565	2,2	139107	5,2	54,58	103	73	0.0475994	0.464912	0.01,0.013	0.062,0.024	-0.032	-3.2	3.2
17361	ENSG00000116649	SRM	1	-	11059177	11059380	11059224	11059380	11058799	11058892	17361	40,24	170116	34,25	190221	120	73	0.0475196	0.464912	0.125,0.112	0.098,0.064	0.037	3.7	3.7
2283	ENSG00000137221	TJAP1	6	+	43498927	43499136	43498927	43499100	43500743	43500772	2283	8,2	32,31	0,3	26,24	109	73	0.0475477	0.464912	0.143,0.041	0.0,0.077	0.053	5.3	5.3
6226	ENSG00000187961	KLHL17	1	+	962703	962913	962703	962775	963108	963253	6226	109108	5,0	169327	0,1	211	73	0.0475616	0.464912	0.883,1.0	1.0,0.991	-0.054	-5.4	5.4
10670	ENSG00000249042	CTD-2015H6.3	5	-	80487754	80487953	80487772	80487953	80485465	80485561	10670	2,2	12,10	0,1	4,4	91	73	0.0477793	0.465873	0.118,0.138	0.0,0.167	0.044	4.4	4.4
14698	ENSG00000138074	SLC5A6	2	-	27205349	27205504	27205411	27205504	27204790	27204931	14698	25,14	0,0	26,32	0,4	135	73	0.0477849	0.465873	1.0,1.0	1.0,0.812	0.094	9.4	9.4
7704	ENSG00000100483	VCPKMT	14	-	50116068	50116179	50116079	50116179	50115838	50115911	7704	2,3	19,4	5,4	6,4	84	73	0.0477768	0.465873	0.084,0.395	0.42,0.465	-0.203	-20.3	20.3
5943	ENSG00000053747	LAMA3	18	+	23822251	23822384	23822251	23822380	23824422	23824565	5943	0,2	2,0	2,0	0,1	77	73	0.0479376	0.467079	0.0,1.0	1.0,0.0	0	0	0
4358	ENSG00000189339	SLC35E2B	1	-	1670036	1670151	1670097	1670151	1669663	1669736	4358	11,12	37,38	19,9	19,22	134	73	0.0480128	0.467528	0.139,0.147	0.353,0.182	-0.124	-12.4	12.4
2547	ENSG00000133706	LARS	5	-	146142855	146143084	146142871	146143084	146140203	146140261	2547	6,4	177134	11,4	124,77	89	73	0.0480446	0.467555	0.027,0.024	0.068,0.041	-0.029	-2.9	2.9
9497	ENSG00000185480	PARPBP	12	+	102153868	102153989	102153868	102153976	102165728	102165883	9497	4,2	1,1	1,2	2,2	86	73	0.0481136	0.467943	0.772,0.629	0.298,0.459	0.322	32.2	32.2
16732	ENSG00000103202	NME4	16	+	406735	406952	406735	406777	407424	407560	16732	29,20	1,4	21,37	0,2	248	73	0.0481506	0.46798	0.895,0.595	1.0,0.845	-0.177	-17.7	17.7
6923	ENSG00000270647	TAF15	17	+	35809483	35809616	35809483	35809576	35817715	35817755	6923	7,4	294197	4,13	181163	113	73	0.0481757	0.46798	0.015,0.013	0.014,0.049	-0.018	-1.8	1.8
1623	ENSG00000167747	C19orf48	19	-	50802026	50802257	50802216	50802257	50799293	50799357	1623	46,15	400304	70,77	543667	263	73	0.0482241	0.468167	0.031,0.014	0.035,0.031	-0.011	-1.1	1.1
14536	ENSG00000100416	TRMU	22	+	46346421	46346548	46346421	46346544	46350290	46350463	14536	5,0	34,21	6,8	34,29	77	73	0.0483219	0.468833	0.122,0.0	0.143,0.207	-0.114	-11.4	11.4
9545	ENSG00000147144	CCDC120	X	+	49061958	49062104	49061958	49062058	49062234	49062325	9545	3,4	1,4	8,5	1,1	119	73	0.0483811	0.469124	0.648,0.38	0.831,0.754	-0.278	-27.8	27.8
8048	ENSG00000133961	NUMB	14	-	73282289	73282505	73282358	73282505	73279280	73279424	8048	9,7	98,51	6,11	38,32	142	73	0.0485169	0.469874	0.045,0.066	0.075,0.15	-0.057	-5.7	5.7
8460	ENSG00000239857	GET4	7	+	882290	882429	882290	882380	886055	886134	8460	12,3	2,1	8,10	0,1	122	73	0.04851	0.469874	0.782,0.642	1.0,0.857	-0.217	-21.7	21.7
6131	ENSG00000121988	ZRANB3	2	-	135530497	135530730	135530641	135530730	135504328	135504496	6131	3,4	1,1	3,1	0,0	217	73	0.0485591	0.47	0.502,0.574	1.0,1.0	-0.462	-46.2	46.2
12017	ENSG00000131503	ANKHD1	5	+	140535361	140535580	140535361	140535538	140537337	140537589	12017	24,22	102,68	36,33	94,66	115	73	0.0486159	0.470234	0.13,0.17	0.196,0.241	-0.068	-6.8	6.8
1688	ENSG00000084693	AGBL5	2	+	27055074	27055507	27055074	27055253	27055681	27056138	1688	14,17	69,44	5,14	70,60	327	73	0.0486418	0.470234	0.043,0.079	0.016,0.05	0.028	2.8	2.8
13230	ENSG00000020129	NCDN	1	+	35558155	35558484	35558155	35558368	35559106	35559247	13230	10,9	0,0	8,11	3,0	189	73	0.048673	0.470252	1.0,1.0	0.507,1.0	0.246	24.6	24.6
7962	ENSG00000165934	CPSF2	14	+	92121971	92122351	92121971	92122086	92126121	92126180	7962	51,24	0,0	18,16	3,0	338	73	0.0487589	0.470799	1.0,1.0	0.564,1.0	0.218	21.8	21.8
14300	ENSG00000113810	SMC4	3	+	160412325	160412849	160412325	160412453	160413472	160413613	14300	17,7	117,55	11,16	60,41	469	73	0.0488512	0.470841	0.022,0.019	0.028,0.057	-0.022	-2.2	2.2
15204	ENSG00000134109	EDEM1	3	+	5192269	5192357	5192269	5192332	5195208	5195281	15204	4,2	3,0	3,3	0,0	98	73	0.0488501	0.470841	0.498,1.0	1.0,1.0	-0.251	-25.1	25.1
6079	ENSG00000078114	NEBL	10	-	21173663	21173838	21173764	21173838	21171546	21172477	6079	5,7	104,61	2,0	41,38	174	73	0.0488485	0.470841	0.02,0.046	0.02,0.0	0.023	2.3	2.3
15438	ENSG00000103051	COG4	16	-	70482728	70482821	70482779	70482821	70482091	70482175	15438	145,91	0,1	197186	7,1	124	73	0.0489399	0.471413	1.0,0.982	0.943,0.991	0.024	2.4	2.4
15454	ENSG00000181433	SAGE1	X	+	135908863	135909004	135908863	135908971	135909638	135909779	15454	47,31	7,3	22,18	1,1	106	73	0.0492778	0.47325	0.822,0.877	0.938,0.925	-0.082	-8.2	8.2
3953	ENSG00000064687	ABCA7	19	+	1063759	1063899	1063759	1063863	1064160	1064253	3953	3,0	9,11	6,6	20,12	109	73	0.0491683	0.47325	0.183,0.0	0.167,0.251	-0.118	-11.8	11.8
6231	ENSG00000187961	KLHL17	1	+	961838	962047	961838	961980	962354	962471	6231	56,65	0,1	123171	5,2	140	73	0.0491897	0.47325	1.0,0.971	0.928,0.978	0.032	3.2	3.2
6330	ENSG00000139636	LMBR1L	12	-	49106510	49106689	49106544	49106689	49105923	49105957	6330	3,4	1,1	5,6	0,0	107	73	0.0492209	0.47325	0.672,0.732	1.0,1.0	-0.298	-29.8	29.8
8934	ENSG00000182919	C11orf54	11	+	93741962	93742141	93741962	93742017	93747296	93747448	8934	27,6	0,3	8,14	0,0	197	73	0.0492663	0.47325	1.0,0.426	1.0,1.0	-0.287	-28.7	28.7
17870	ENSG00000108312	UBTF	17	-	44209351	44209422	44209375	44209422	44208833	44209001	17870	36,27	0,0	28,23	2,2	97	73	0.0494429	0.474268	1.0,1.0	0.913,0.896	0.095	9.5	9.5
1843	ENSG00000118193	KIF14	1	-	200603225	200603341	200603335	200603341	200601895	200602068	1843	47,28	0,0	10,8	0,3	183	73	0.0494311	0.474268	1.0,1.0	1.0,0.515	0.242	24.2	24.2
15448	ENSG00000165644	COMTD1	10	-	75235059	75235184	75235063	75235184	75234937	75234992	15448	60,47	4,3	95177	4,1	77	73	0.049711	0.476555	0.934,0.937	0.957,0.994	-0.04	-4	4
17097	ENSG00000139631	CSAD	12	-	53171176	53171441	53171272	53171441	53170422	53170502	17097	10,7	0,3	8,10	0,0	169	73	0.0497447	0.476594	1.0,0.502	1.0,1.0	-0.249	-24.9	24.9
12961	ENSG00000128563	PRKRIP1	7	+	102363893	102364411	102363893	102363910	102366017	102366076	12961	152144	0,0	231446	2,3	574	73	0.0499195	0.476678	1.0,1.0	0.936,0.95	0.057	5.7	5.7
13596	ENSG00000154358	OBSCN	1	+	228273271	228273547	228273271	228273423	228273769	228274048	13596	13,8	0,0	3,13	0,3	197	73	0.049862	0.476678	1.0,1.0	1.0,0.616	0.192	19.2	19.2
16726	ENSG00000103202	NME4	16	+	406735	406889	406735	406777	407424	407560	16726	29,18	1,4	21,35	0,2	185	73	0.0500439	0.476678	0.92,0.64	1.0,0.874	-0.157	-15.7	15.7
207	ENSG00000126457	PRMT1	19	+	49685304	49685639	49685304	49685486	49686092	49686243	207	9,9	1,0	10,12	1,1	226	73	0.0499789	0.476678	0.744,1.0	0.764,0.795	0.092	9.2	9.2
2334	ENSG00000049759	NEDD4L	18	+	58149332	58149569	58149332	58149559	58165787	58165861	2334	14,9	23,10	25,21	15,17	83	73	0.0499806	0.476678	0.349,0.442	0.594,0.521	-0.162	-16.2	16.2
2453	ENSG00000149573	MPZL2	11	-	118262437	118262648	118262501	118262648	118260053	118260201	2453	29,40	2,0	108,76	5,5	137	73	0.0498983	0.476678	0.885,1.0	0.92,0.89	0.037	3.7	3.7
3606	ENSG00000151116	UEVLD	11	-	18566346	18566482	18566383	18566482	18564891	18565010	3606	58,31	1,0	39,16	0,4	110	73	0.0500425	0.476678	0.975,1.0	1.0,0.726	0.125	12.5	12.5
4230	ENSG00000129933	MAU2	19	+	19347279	19347366	19347279	19347363	19348888	19348938	4230	11,3	7,3	4,3	9,6	76	73	0.0499269	0.476678	0.601,0.49	0.299,0.324	0.234	23.4	23.4
5670	ENSG00000174306	ZHX3	20	-	41268978	41269083	41268989	41269083	41202056	41205066	5670	20,6	7,7	9,1	7,14	84	73	0.0500502	0.476678	0.713,0.427	0.528,0.058	0.277	27.7	27.7
8912	ENSG00000161558	TMEM143	19	-	48343252	48343451	48343320	48343451	48342529	48342809	8912	4,2	4,5	2,0	4,4	141	73	0.0499593	0.476678	0.341,0.172	0.206,0.0	0.154	15.4	15.4
16912	ENSG00000268575	RP1-283E3.8	1	-	1708772	1708952	1708793	1708952	1708179	1708245	16912	0,1	41,25	4,2	47,47	94	73	0.0501095	0.476873	0.0,0.03	0.062,0.032	-0.032	-3.2	3.2
17422	ENSG00000166348	USP54	10	-	73505304	73505426	73505322	73505426	73500654	73500838	17422	39,42	2,5	58,55	2,1	91	73	0.0501596	0.476873	0.94,0.871	0.959,0.978	-0.063	-6.3	6.3
9984	ENSG00000198087	CD2AP	6	+	47576538	47576602	47576538	47576590	47577008	47577103	9984	225170	5,7	170152	3,1	85	73	0.0501484	0.476873	0.975,0.954	0.98,0.992	-0.022	-2.2	2.2
4500	ENSG00000054967	RELT	11	+	73392210	73392468	73392210	73392386	73393836	73393917	4500	7,7	3,0	6,18	0,0	155	73	0.0502178	0.47708	0.524,1.0	1.0,1.0	-0.238	-23.8	23.8
5387	ENSG00000117593	DARS2	1	+	173830659	173830765	173830659	173830761	173831534	173831630	5387	9,4	103,56	3,1	65,54	77	73	0.0502409	0.47708	0.077,0.063	0.042,0.017	0.041	4.1	4.1
15934	ENSG00000188186	LAMTOR4	7	+	100148933	100149033	100148933	100148975	100149498	100149552	15934	17,12	184109	15,16	263300	131	73	0.0503866	0.477956	0.049,0.058	0.031,0.029	0.024	2.4	2.4
837	ENSG00000131508	UBE2D2	5	+	139614860	139614972	139614860	139614966	139623367	139623461	837	14,6	258189	18,19	303177	79	73	0.0503926	0.477956	0.048,0.028	0.052,0.09	-0.033	-3.3	3.3
12800	ENSG00000131469	RPL27	17	+	42998272	42998470	42998272	42998415	42998748	42998831	12800	2,0	17,1	2,3	6,6	128	73	0.0504745	0.478451	0.063,0.0	0.16,0.222	-0.16	-16	16
1320	ENSG00000100564	PIGH	14	-	67593727	67593909	67593742	67593909	67592634	67592718	1320	3,3	44,51	9,10	68,69	88	73	0.0505299	0.478693	0.054,0.047	0.099,0.107	-0.053	-5.3	5.3
11241	ENSG00000095574	IKZF5	10	-	122998468	122998671	122998492	122998671	122996146	122996176	11241	3,4	28,25	0,2	20,19	97	73	0.0506016	0.478765	0.075,0.107	0.0,0.073	0.054	5.4	5.4
12051	ENSG00000126456	IRF3	19	-	49664442	49664673	49664552	49664673	49663342	49663514	12051	8,9	12,5	28,15	4,9	183	73	0.050726	0.478765	0.21,0.418	0.736,0.399	-0.254	-25.4	25.4
13129	ENSG00000002016	RAD52	12	-	914410	914529	914430	914529	913893	914121	13129	9,4	15,3	2,3	12,8	93	73	0.0508293	0.478765	0.32,0.511	0.116,0.227	0.244	24.4	24.4
13312	ENSG00000156467	UQCRB	8	-	96235425	96235539	96235523	96235539	96233155	96233227	13312	6,4	3,0	6,2	1,0	171	73	0.0508299	0.478765	0.461,1.0	0.719,1.0	-0.129	-12.9	12.9
14005	ENSG00000164050	PLXNB1	3	-	48421223	48421384	48421227	48421384	48420847	48420956	14005	2,0	10,8	1,4	4,13	77	73	0.0508652	0.478765	0.159,0.0	0.192,0.226	-0.13	-13	13
17197	ENSG00000138246	DNAJC13	3	+	132483374	132483584	132483374	132483577	132484587	132484672	17197	2,2	18,19	0,0	19,13	80	73	0.0507467	0.478765	0.092,0.088	0.0,0.0	0.09	9	9
17403	ENSG00000101940	WDR13	X	+	48602064	48602289	48602064	48602206	48604271	48604390	17403	4,5	108101	8,17	125166	156	73	0.0508652	0.478765	0.017,0.023	0.029,0.046	-0.017	-1.7	1.7
18071	ENSG00000172663	TMEM134	11	-	67468016	67468092	67468027	67468092	67467500	67467590	18071	19,19	98,80	24,17	147179	84	73	0.050756	0.478765	0.144,0.171	0.124,0.076	0.057	5.7	5.7
5447	ENSG00000165282	PIGO	9	-	35096507	35096601	35096560	35096601	35095054	35095566	5447	4,1	19,23	0,1	14,16	126	73	0.0507389	0.478765	0.109,0.025	0.0,0.035	0.05	5	5
9290	ENSG00000100038	TOP3B	22	-	21975904	21976187	21975980	21976187	21975639	21975807	9290	3,5	1,2	5,4	10,4	149	73	0.0508636	0.478765	0.595,0.551	0.197,0.329	0.31	31	31
9851	ENSG00000157911	PEX10	1	-	2406478	2406619	2406483	2406619	2403963	2405834	9851	16,8	110,94	2,7	59,92	78	73	0.0508291	0.478765	0.12,0.074	0.031,0.066	0.049	4.9	4.9
9880	ENSG00000175482	POLD4	11	-	67353408	67353579	67353538	67353579	67352987	67353077	9880	102,97	38,34	93111	18,29	203	73	0.0509579	0.479357	0.491,0.506	0.65,0.579	-0.116	-11.6	11.6
17323	ENSG00000149743	TRPT1	11	-	64225785	64226158	64226061	64226158	64224800	64225580	17323	84,77	4,0	146184	0,0	349	73	0.051027	0.479445	0.815,1.0	1.0,1.0	-0.093	-9.3	9.3
2553	ENSG00000137409	MTCH1	6	-	36975653	36975717	36975657	36975717	36972702	36972796	2553	7,2	206151	24,11	398365	77	73	0.0510074	0.479445	0.031,0.012	0.054,0.028	-0.02	-2	2
12104	ENSG00000131408	NR1H2	19	+	50378148	50378439	50378148	50378312	50378521	50378796	12104	195145	4,2	200244	0,0	200	73	0.0510691	0.47956	0.947,0.964	1.0,1.0	-0.044	-4.4	4.4
2927	ENSG00000262481	TMEM256-PLSCR3	17	-	7403612	7403689	7403657	7403689	7403309	7403390	2927	14,19	68,38	12,16	92,74	118	73	0.0511901	0.480415	0.113,0.236	0.075,0.118	0.078	7.8	7.8
7541	ENSG00000184047	DIABLO	12	-	122209696	122209855	122209772	122209855	122208315	122208577	7541	23,5	14,2	9,12	0,4	149	73	0.0512765	0.480946	0.446,0.551	1.0,0.595	-0.299	-29.9	29.9
3900	ENSG00000002919	SNX11	17	+	48112030	48112111	48112030	48112085	48112573	48112660	3900	0,1	29,20	2,2	17,14	99	73	0.0513289	0.481112	0.0,0.036	0.08,0.095	-0.069	-6.9	6.9
7012	ENSG00000138798	EGF	4	+	109976011	109976235	109976011	109976231	109979971	109980139	7012	32,23	4,2	25,27	0,2	77	73	0.0513542	0.481112	0.884,0.916	1.0,0.928	-0.064	-6.4	6.4
11715	ENSG00000184983	NDUFA6	22	-	42090598	42090779	42090651	42090779	42087059	42087175	11715	195119	2,0	188181	5,3	126	73	0.0514198	0.481447	0.983,1.0	0.956,0.972	0.028	2.8	2.8
3951	ENSG00000064687	ABCA7	19	+	1058145	1058269	1058145	1058157	1058617	1058740	3951	54,39	1,0	72120	3,2	185	73	0.051479	0.48172	0.955,1.0	0.904,0.959	0.046	4.6	4.6
5394	ENSG00000076944	STXBP2	19	+	7647161	7647511	7647161	7647247	7647724	7647873	5394	216165	1,4	193358	0,1	337	73	0.0515141	0.481768	0.979,0.899	1.0,0.987	-0.054	-5.4	5.4
10818	ENSG00000092148	HECTD1	14	-	31173524	31173806	31173572	31173806	31173155	31173426	10818	122,96	2,4	63,58	0,0	121	73	0.0515546	0.481866	0.974,0.935	1.0,1.0	-0.045	-4.5	4.5
18700	ENSG00000198380	GFPT1	2	-	69369995	69370108	69370000	69370108	69363610	69363670	18700	22,19	346249	14,6	85,61	78	73	0.0515963	0.481976	0.056,0.067	0.134,0.084	-0.048	-4.8	4.8
12484	ENSG00000106603	COA1	7	-	43650492	43650712	43650611	43650712	43648599	43648652	12484	29,33	13,12	43,38	35,24	192	73	0.0517129	0.482082	0.459,0.511	0.318,0.376	0.138	13.8	13.8
2192	ENSG00000113758	DBN1	5	-	177472251	177472397	177472305	177472397	177468843	177468899	2192	8,1	1,0	5,2	3,0	127	73	0.0517277	0.482082	0.821,1.0	0.489,1.0	0.166	16.6	16.6
6156	ENSG00000188243	COMMD6	13	-	75537580	75537675	75537663	75537675	75530113	75530266	6156	66,47	257166	136,81	370220	156	73	0.0516606	0.482082	0.107,0.117	0.147,0.147	-0.035	-3.5	3.5
621	ENSG00000182871	COL18A1	21	+	45509355	45509601	45509355	45509598	45510063	45510261	621	3,1	0,3	2,11	0,1	76	73	0.0517092	0.482082	1.0,0.243	1.0,0.914	-0.336	-33.6	33.6
16733	ENSG00000103202	NME4	16	+	406735	406833	406735	406777	407424	407560	16733	19,12	1,4	16,20	0,2	129	73	0.0517797	0.482287	0.915,0.629	1.0,0.85	-0.153	-15.3	15.3
9938	ENSG00000227057	WDR46	6	-	33288563	33288694	33288613	33288694	33288357	33288470	9938	4,2	63,73	5,11	81,78	123	73	0.0518244	0.482423	0.036,0.016	0.035,0.077	-0.03	-3	3
1430	ENSG00000267281	RP11-793H13.10	12	-	53543296	53543448	53543329	53543448	53537477	53537552	1430	43,26	28,21	23,18	8,7	106	73	0.0518832	0.482689	0.514,0.46	0.664,0.639	-0.164	-16.4	16.4
16903	ENSG00000155366	RHOC	1	-	112704938	112705151	112705025	112705151	112703643	112703806	16903	6,4	1,1	3,2	1,0	160	73	0.0520032	0.482689	0.732,0.646	0.578,1.0	-0.1	-10	10
18684	ENSG00000141562	NARF	17	+	82459991	82460323	82459991	82460072	82464286	82464430	18684	17,15	91,53	17,10	110108	324	73	0.0519241	0.482689	0.04,0.06	0.034,0.02	0.023	2.3	2.3
3282	ENSG00000160191	PDE9A	21	+	42758998	42759196	42758998	42759085	42760327	42760432	3282	2,1	23,15	10,10	48,72	184	73	0.0519632	0.482689	0.033,0.026	0.076,0.052	-0.035	-3.5	3.5
6262	ENSG00000166145	SPINT1	15	+	40853710	40853929	40853710	40853881	40854396	40854522	6262	111,70	8,4	99127	5,1	121	73	0.051975	0.482689	0.893,0.913	0.923,0.987	-0.052	-5.2	5.2
2423	ENSG00000104517	UBR5	8	-	102268918	102269108	102268977	102269108	102266946	102267007	2423	17,16	72,41	28,35	57,73	132	73	0.0520696	0.483027	0.115,0.178	0.214,0.21	-0.066	-6.6	6.6
2062	ENSG00000112659	CUL9	6	+	43200662	43200836	43200662	43200834	43202715	43202821	2062	3,2	13,18	0,2	22,16	75	73	0.0521555	0.483545	0.183,0.098	0.0,0.108	0.087	8.7	8.7
14032	ENSG00000196793	ZNF239	10	-	43574470	43574618	43574539	43574618	43556346	43558171	14032	4,4	0,4	5,3	8,9	142	73	0.0521978	0.483658	1.0,0.34	0.243,0.146	0.476	47.6	47.6
14148	ENSG00000066427	ATXN3	14	-	92080952	92081061	92080964	92081061	92070937	92071053	14148	1,1	27,25	4,2	29,21	85	73	0.0522398	0.483767	0.031,0.033	0.106,0.076	-0.059	-5.9	5.9
12191	ENSG00000185863	TMEM210	9	-	137171939	137172409	137172278	137172409	137171640	137171776	12191	11,6	0,0	15,15	1,1	412	73	0.0522737	0.483803	1.0,1.0	0.727,0.727	0.273	27.3	27.3
1157	ENSG00000132323	ILKAP	2	-	238194654	238194870	238194804	238194870	238194274	238194331	1157	2,2	36,27	6,5	27,40	223	73	0.0524885	0.483839	0.018,0.024	0.068,0.039	-0.033	-3.3	3.3
4064	ENSG00000242687	AC004893.11	7	+	99030594	99030764	99030594	99030757	99030884	99031000	4064	3,3	7,2	5,3	2,1	80	73	0.0524316	0.483839	0.281,0.578	0.695,0.732	-0.284	-28.4	28.4
5048	ENSG00000161955	TNFSF13	17	+	7560723	7560872	7560723	7560817	7560998	7561601	5048	61,44	6,3	78,52	3,1	128	73	0.0523495	0.483839	0.853,0.893	0.937,0.967	-0.079	-7.9	7.9
5487	ENSG00000164180	TMEM161B	5	-	88205800	88205954	88205813	88205954	88202961	88203075	5487	1,0	35,29	3,2	45,23	86	73	0.0524363	0.483839	0.024,0.0	0.054,0.069	-0.05	-5	5
6441	ENSG00000137106	GRHPR	9	+	37422713	37422833	37422713	37422805	37424844	37424986	6441	147117	24,20	194234	58,49	101	73	0.0524783	0.483839	0.816,0.809	0.707,0.775	0.072	7.2	7.2
7498	ENSG00000256966	RP11-613M10.8	9	-	37592252	37592469	37592415	37592469	37588810	37588932	7498	86,61	1,0	157,97	3,2	236	73	0.0524125	0.483839	0.964,1.0	0.942,0.938	0.042	4.2	4.2
8319	ENSG00000172766	NAA16	13	+	41316845	41316942	41316845	41316930	41318805	41318910	8319	1,4	13,5	2,0	10,12	85	73	0.052414	0.483839	0.062,0.407	0.147,0.0	0.161	16.1	16.1
12964	ENSG00000178234	GALNT11	7	+	152120885	152121015	152120885	152120968	152121545	152122160	12964	2,1	77,57	4,7	87107	120	73	0.0526382	0.484565	0.016,0.011	0.027,0.038	-0.019	-1.9	1.9
1662	ENSG00000107140	TESK1	9	+	35608159	35608292	35608159	35608249	35608394	35608435	1662	3,6	60,33	8,8	32,40	116	73	0.0526512	0.484565	0.031,0.103	0.136,0.112	-0.057	-5.7	5.7
17696	ENSG00000148334	PTGES2	9	-	128127438	128128462	128128247	128128462	128125243	128125441	17696	273257	0,0	323650	5,0	882	73	0.0526576	0.484565	1.0,1.0	0.842,1.0	0.079	7.9	7.9
11207	ENSG00000172053	QARS	3	-	49099505	49099647	49099509	49099647	49099329	49099431	11207	8,8	106,79	21,26	130185	77	73	0.052867	0.486213	0.067,0.088	0.133,0.118	-0.048	-4.8	4.8
6191	ENSG00000238058	RP11-432J22.2	9	+	135908996	135909160	135908996	135909106	135909378	135909486	6191	4,12	3,0	5,5	0,0	127	73	0.0529588	0.486778	0.434,1.0	1.0,1.0	-0.283	-28.3	28.3
2778	ENSG00000092203	TOX4	14	+	21487450	21487693	21487450	21487602	21488589	21488850	2778	170146	4,6	118123	0,3	164	73	0.0530427	0.487083	0.95,0.915	1.0,0.948	-0.041	-4.1	4.1
6188	ENSG00000125247	TMTC4	13	-	100670282	100670569	100670359	100670569	100668578	100668794	6188	1,0	26,22	0,5	22,14	150	73	0.0530526	0.487083	0.018,0.0	0.0,0.148	-0.065	-6.5	6.5
9608	ENSG00000015133	CCDC88C	14	-	91342375	91342463	91342379	91342463	91339883	91340024	9608	0,2	22,16	0,6	19,20	77	73	0.0531256	0.487475	0.0,0.106	0.0,0.221	-0.058	-5.8	5.8
14477	ENSG00000145087	STXBP5L	3	+	120908204	120908416	120908204	120908334	120909570	120909767	14477	0,5	15,15	0,1	12,8	155	73	0.0532528	0.488364	0.0,0.136	0.0,0.056	0.04	4	4
13183	ENSG00000005238	FAM214B	9	-	35111268	35111588	35111566	35111588	35108593	35108737	13183	2,2	0,2	2,1	0,1	371	73	0.0533082	0.488593	1.0,0.164	1.0,0.164	0	0	0
1749	ENSG00000103365	GGA2	16	-	23467466	23467700	23467640	23467700	23466589	23466778	1749	134,88	1,1	133,88	4,2	247	73	0.0534569	0.489676	0.975,0.963	0.908,0.929	0.05	5	5
18239	ENSG00000176978	DPP7	9	-	137111875	137111997	137111940	137111997	137111689	137111754	18239	256196	10,14	365635	7,22	138	73	0.053508	0.489865	0.931,0.881	0.965,0.939	-0.046	-4.6	4.6
14214	ENSG00000152102	FAM168B	2	-	131093310	131093428	131093331	131093428	131082576	131082657	14214	23,15	1,1	13,13	2,3	94	73	0.0535475	0.489947	0.947,0.921	0.835,0.771	0.131	13.1	13.1
16466	ENSG00000197121	PGAP1	2	-	196845881	196846017	196845944	196846017	196844523	196844574	16466	13,2	2,1	5,4	0,0	136	73	0.0536948	0.490736	0.777,0.518	1.0,1.0	-0.353	-35.3	35.3
8743	ENSG00000112146	FBXO9	6	+	53092733	53092844	53092733	53092824	53093465	53093561	8743	7,2	111,76	12,11	135107	93	73	0.0536723	0.490736	0.047,0.02	0.065,0.075	-0.037	-3.7	3.7
12629	ENSG00000171163	ZNF692	1	-	248855366	248855458	248855379	248855458	248853936	248854051	12629	8,6	64,68	9,3	139123	86	73	0.0537254	0.490737	0.096,0.07	0.052,0.02	0.047	4.7	4.7
14307	ENSG00000170791	CHCHD7	8	+	56212761	56212909	56212761	56212889	56214597	56214667	14307	28,13	25,10	40,24	20,9	93	73	0.0538637	0.491441	0.468,0.505	0.611,0.677	-0.157	-15.7	15.7
7282	ENSG00000160948	VPS28	8	-	144425874	144426059	144425921	144426059	144425686	144425772	7282	6,12	4,3	5,7	0,2	120	73	0.0538584	0.491441	0.477,0.709	1.0,0.68	-0.247	-24.7	24.7
17044	ENSG00000005889	ZFX	X	+	24207711	24207859	24207711	24207855	24208217	24208370	17044	4,1	38,36	0,1	20,23	77	73	0.0539641	0.492077	0.091,0.026	0.0,0.04	0.038	3.8	3.8
8569	ENSG00000114735	HEMK1	3	+	50570930	50571332	50570930	50571294	50571709	50571801	8569	67,63	8,7	49,50	1,4	111	73	0.0540251	0.492355	0.846,0.855	0.97,0.892	-0.081	-8.1	8.1
16414	ENSG00000242485	MRPL20	1	-	1406835	1407019	1406908	1407019	1406248	1406346	16414	72,68	2,2	76,77	6,5	146	73	0.0541015	0.492771	0.947,0.944	0.864,0.885	0.071	7.1	7.1
9418	ENSG00000107404	DVL1	1	-	1339286	1339379	1339361	1339379	1338521	1338653	9418	147135	17,18	246421	16,34	148	73	0.0542831	0.494145	0.81,0.787	0.883,0.859	-0.073	-7.3	7.3
3885	ENSG00000168000	BSCL2	11	-	62691068	62691141	62691074	62691141	62690786	62690867	3885	5,2	210153	10,14	306329	79	73	0.0543594	0.494308	0.022,0.012	0.029,0.038	-0.017	-1.7	1.7
4237	ENSG00000070159	PTPN3	9	-	109383957	109384175	109384015	109384175	109383422	109383551	4237	6,6	3,0	2,1	0,0	131	73	0.0543933	0.494308	0.527,1.0	1.0,1.0	-0.236	-23.6	23.6
4456	ENSG00000135597	REPS1	6	-	138926400	138930098	138929976	138930098	138921036	138921124	4456	39,47	12,10	72,55	1,9	3649	73	0.0543813	0.494308	0.061,0.086	0.59,0.109	-0.276	-27.6	27.6
18664	ENSG00000135047	CTSL	9	+	87726139	87726308	87726139	87726253	87727593	87727729	18664	112,76	50,34	142131	43,39	128	73	0.0544496	0.49454	0.561,0.56	0.653,0.657	-0.095	-9.5	9.5
5573	ENSG00000136895	GARNL3	9	+	127243078	127243253	127243078	127243249	127264951	127265021	5573	1,2	5,2	0,0	7,3	77	73	0.054504	0.494754	0.159,0.487	0.0,0.0	0.323	32.3	32.3
9129	ENSG00000074356	NCBP3	17	-	3823792	3825050	3824941	3825050	3821952	3822052	9129	78,69	70,56	95,91	72,38	1222	73	0.0545819	0.495182	0.062,0.069	0.073,0.125	-0.034	-3.4	3.4
13348	ENSG00000112584	FAM120B	6	+	170358225	170358420	170358225	170358318	170388286	170388493	13348	1,4	17,11	1,1	30,21	175	73	0.0549902	0.498486	0.024,0.132	0.014,0.019	0.061	6.1	6.1
6740	ENSG00000126522	ASL	7	+	66083076	66083210	66083076	66083174	66086584	66086662	6740	13,7	63,40	7,7	68,81	109	73	0.0550081	0.498486	0.121,0.105	0.064,0.055	0.053	5.3	5.3
13864	ENSG00000165119	HNRNPK	9	-	83980118	83980269	83980152	83980269	83978372	83978452	13864	31,34	436301	26,11	357280	107	73	0.055065	0.498539	0.046,0.072	0.047,0.026	0.022	2.2	2.2
17732	ENSG00000113312	TTC1	5	+	160009112	160009193	160009112	160009190	160010499	160010858	17732	190175	25,10	151130	21,23	76	73	0.0551664	0.498539	0.88,0.944	0.874,0.844	0.053	5.3	5.3
3018	ENSG00000136861	CDK5RAP2	9	-	120389656	120389787	120389740	120389787	120389195	120389292	3018	16,3	55,37	6,5	57,59	157	73	0.0551692	0.498539	0.119,0.036	0.047,0.038	0.035	3.5	3.5
6625	ENSG00000106028	SSBP1	7	+	141738599	141738699	141738599	141738678	141739123	141739190	6625	15,7	0,1	3,2	3,0	94	73	0.0551361	0.498539	1.0,0.845	0.437,1.0	0.204	20.4	20.4
9502	ENSG00000141956	PRDM15	21	-	41823289	41823449	41823317	41823449	41821902	41822037	9502	0,1	35,13	1,3	15,16	101	73	0.0551208	0.498539	0.0,0.053	0.046,0.119	-0.056	-5.6	5.6
5294	ENSG00000136273	HUS1	7	-	47979420	47979553	47979467	47979553	47978688	47978816	5294	14,7	47,33	9,5	58,52	120	73	0.0552236	0.498751	0.153,0.114	0.086,0.055	0.063	6.3	6.3
14977	ENSG00000177989	ODF3B	22	-	50530687	50530852	50530711	50530852	50530425	50530560	14977	19,19	26,18	11,7	21,20	97	73	0.0552943	0.499109	0.355,0.443	0.283,0.208	0.154	15.4	15.4
18019	ENSG00000070081	NUCB2	11	+	17286633	17286717	17286633	17286713	17295323	17295467	18019	106,66	24,20	50,33	3,8	77	73	0.0553469	0.499303	0.807,0.758	0.94,0.796	-0.086	-8.6	8.6
14295	ENSG00000040933	INPP4A	2	+	98519945	98520186	98519945	98520154	98520686	98520731	14295	1,2	4,5	1,0	20,6	105	73	0.0554229	0.499708	0.148,0.218	0.034,0.0	0.166	16.6	16.6
1304	ENSG00000171634	BPTF	17	+	67945408	67946325	67945408	67945896	67947725	67947808	1304	85,68	70,47	63,65	68,75	502	73	0.0555161	0.500267	0.15,0.174	0.119,0.112	0.046	4.6	4.6
6763	ENSG00000111581	NUP107	12	+	68734707	68734936	68734707	68734833	68735230	68735344	6763	5,3	44,36	13,7	60,34	176	73	0.0555765	0.500531	0.045,0.033	0.082,0.079	-0.042	-4.2	4.2
12632	ENSG00000247828	TMEM161B-AS1	5	+	88285743	88285903	88285743	88285851	88287435	88287656	12632	8,3	38,14	4,3	5,3	125	73	0.0559709	0.503408	0.109,0.111	0.318,0.369	-0.234	-23.4	23.4
13374	ENSG00000109686	SH3D19	4	-	151176524	151176687	151176533	151176687	151174669	151175674	13374	1,5	31,17	0,2	28,20	82	73	0.0560213	0.503408	0.028,0.208	0.0,0.082	0.077	7.7	7.7
18637	ENSG00000124523	SIRT5	6	+	13574600	13574832	13574600	13574624	13579450	13579609	18637	3,5	12,15	1,3	27,16	281	73	0.0559775	0.503408	0.061,0.08	0.01,0.046	0.043	4.3	4.3
9821	ENSG00000074582	BCS1L	2	+	218660306	218660475	218660306	218660421	218660938	218661307	9821	21,16	2,6	12,23	10,10	127	73	0.056009	0.503408	0.858,0.605	0.408,0.569	0.243	24.3	24.3
8288	ENSG00000124374	PAIP2B	2	-	71226927	71227083	71226962	71227083	71202451	71202600	8288	46,23	3,1	23,31	0,1	108	73	0.056061	0.503484	0.912,0.94	1.0,0.954	-0.051	-5.1	5.1
4436	ENSG00000107833	NPM3	10	-	101782702	101782924	101782883	101782924	101782477	101782597	4436	72,46	4,0	105105	0,0	254	73	0.0561077	0.503622	0.838,1.0	1.0,1.0	-0.081	-8.1	8.1
12586	ENSG00000151240	DIP2C	10	-	281101	281323	281199	281323	277322	277577	12586	3,2	17,16	0,1	16,34	171	73	0.056194	0.504114	0.07,0.051	0.0,0.012	0.054	5.4	5.4
18194	ENSG00000154134	ROBO3	11	+	124877518	124877752	124877518	124877658	124878297	124878436	18194	28,24	2,3	27,27	2,0	167	73	0.0563565	0.505291	0.86,0.778	0.855,1.0	-0.109	-10.9	10.9
12990	ENSG00000114745	GORASP1	3	-	39100787	39101102	39101015	39101102	39100304	39100503	12990	16,20	3,0	24,18	0,0	301	73	0.0564871	0.505897	0.564,1.0	1.0,1.0	-0.218	-21.8	21.8
14877	ENSG00000124702	KLHDC3	6	+	43018632	43018762	43018632	43018719	43018862	43018971	14877	10,8	123,84	9,5	188146	116	73	0.0564745	0.505897	0.049,0.057	0.029,0.021	0.028	2.8	2.8
17416	ENSG00000166348	USP54	10	-	73505307	73505426	73505322	73505426	73504849	73504990	17416	93,69	6,6	95102	3,3	88	73	0.0566254	0.50657	0.928,0.905	0.963,0.966	-0.048	-4.8	4.8
956	ENSG00000068400	GRIPAP1	X	-	48997247	48997357	48997249	48997357	48993447	48993578	956	6,3	120111	3,0	112,94	75	73	0.0566236	0.50657	0.046,0.026	0.025,0.0	0.023	2.3	2.3
2402	ENSG00000039650	PNKP	19	-	49867311	49867533	49867468	49867533	49867053	49867217	2402	1,4	26,28	3,10	16,41	230	73	0.0566925	0.506606	0.012,0.043	0.056,0.072	-0.037	-3.7	3.7
3228	ENSG00000130985	UBA1	X	+	47212770	47212902	47212770	47212863	47212989	47213181	3228	36,21	294191	25,28	354342	112	73	0.0566838	0.506606	0.074,0.067	0.044,0.051	0.023	2.3	2.3
1001	ENSG00000137343	ATAT1	6	+	30626885	30627274	30626885	30626992	30627459	30627520	1001	1,3	13,13	7,3	12,11	355	73	0.0567668	0.506707	0.016,0.045	0.107,0.053	-0.05	-5	5
5235	ENSG00000172465	TCEAL1	X	+	103629493	103629573	103629493	103629561	103629884	103630953	5235	17,7	21,18	7,3	26,12	85	73	0.0567643	0.506707	0.41,0.25	0.188,0.177	0.147	14.7	14.7
9179	ENSG00000273154	RP4-583P15.15	20	+	63733586	63733804	63733586	63733712	63734704	63734824	9179	25,26	1,1	30,44	5,3	165	73	0.0569414	0.507983	0.917,0.92	0.726,0.866	0.123	12.3	12.3
13299	ENSG00000172936	MYD88	3	+	38140387	38140568	38140387	38140549	38140756	38140848	13299	15,6	0,1	27,13	2,2	92	73	0.0570296	0.508203	1.0,0.826	0.915,0.838	0.036	3.6	3.6
2306	ENSG00000143612	C1orf43	1	-	154212285	154212378	154212319	154212378	154207175	154207648	2306	49,35	491369	45,39	668573	107	73	0.0570084	0.508203	0.064,0.061	0.044,0.044	0.019	1.9	1.9
8686	ENSG00000065491	TBC1D22B	6	+	37282881	37283013	37282881	37282952	37284335	37284464	8686	4,4	17,11	3,0	12,17	134	73	0.0570609	0.508203	0.114,0.165	0.12,0.0	0.08	8	8
7889	ENSG00000109118	PHF12	17	-	28925113	28925259	28925220	28925259	28924077	28924302	7889	7,9	3,0	12,9	1,0	180	73	0.0571382	0.508609	0.486,1.0	0.83,1.0	-0.172	-17.2	17.2
4000	ENSG00000141570	CBX8	17	-	79796492	79796540	79796496	79796540	79796249	79796315	4000	3,3	70,31	0,2	52,48	77	73	0.0571781	0.508683	0.039,0.084	0.0,0.038	0.042	4.2	4.2
4198	ENSG00000112561	TFEB	6	-	41686062	41686237	41686089	41686237	41683978	41685078	4198	0,0	27,12	1,4	35,26	100	73	0.0575226	0.511464	0.0,0.0	0.02,0.101	-0.061	-6.1	6.1
3747	ENSG00000102316	MAGED2	X	+	54813117	54813240	54813117	54813160	54813487	54813550	3747	42,24	221207	41,29	154149	153	73	0.0576051	0.511914	0.083,0.052	0.113,0.085	-0.032	-3.2	3.2
10869	ENSG00000189007	ADAT2	6	-	143438508	143438694	143438589	143438694	143433830	143433981	10869	2,6	10,8	2,2	19,14	154	73	0.0576737	0.511937	0.087,0.262	0.048,0.063	0.119	11.9	11.9
14391	ENSG00000205593	DENND6B	22	-	50312983	50313108	50312998	50313108	50312522	50312625	14391	0,0	16,7	0,4	13,15	88	73	0.0576563	0.511937	0.0,0.0	0.0,0.181	-0.09	-9	9
14806	ENSG00000095321	CRAT	9	-	129109102	129109276	129109178	129109276	129108762	129108903	14806	5,1	3,0	1,2	0,1	149	73	0.0578271	0.511937	0.45,1.0	1.0,0.495	-0.023	-2.3	2.3
1951	ENSG00000162576	MXRA8	1	-	1354311	1354474	1354353	1354474	1354192	1354232	1951	50,39	33,34	67,68	62104	115	73	0.0577951	0.511937	0.49,0.421	0.407,0.293	0.106	10.6	10.6
8173	ENSG00000175866	BAIAP2	17	+	81053667	81053791	81053667	81053739	81057880	81057967	8173	10,5	1,2	7,8	0,1	125	73	0.0577593	0.511937	0.854,0.593	1.0,0.824	-0.188	-18.8	18.8
9084	ENSG00000089157	RPLP0	12	-	120200718	120200932	120200729	120200932	120199309	120199485	9084	102,69	26301765	98,97	36083065	84	73	0.0577679	0.511937	0.033,0.033	0.023,0.027	0.008	0.8	0.8
9325	ENSG00000136811	ODF2	9	+	128484700	128484889	128484700	128484886	128485364	128485474	9325	8,3	96,67	9,8	62,56	76	73	0.0578307	0.511937	0.074,0.041	0.122,0.121	-0.064	-6.4	6.4
382	ENSG00000111231	GPN3	12	-	110468125	110468264	110468195	110468264	110465105	110465214	382	36,31	4,1	53,64	7,12	143	73	0.0583092	0.515889	0.821,0.941	0.794,0.731	0.119	11.9	11.9
10289	ENSG00000011143	MKS1	17	-	58210863	58211022	58210979	58211022	58210658	58210724	10289	7,5	30,27	10,11	26,21	189	73	0.0583695	0.516138	0.083,0.067	0.129,0.168	-0.074	-7.4	7.4
14160	ENSG00000137955	RABGGTB	1	+	75786702	75786965	75786702	75786854	75787496	75787604	14160	25,19	2,0	25,16	2,3	184	73	0.0585074	0.517073	0.832,1.0	0.832,0.679	0.16	16	16
110	ENSG00000177479	ARIH2	3	+	48970594	48970841	48970594	48970704	48973698	48973816	110	14,8	114,81	3,9	99111	210	73	0.0588397	0.518092	0.041,0.033	0.01,0.027	0.019	1.9	1.9
11379	ENSG00000100889	PCK2	14	+	24099048	24099247	24099048	24099236	24099557	24099720	11379	23,24	568433	4,4	146150	84	73	0.058782	0.518092	0.034,0.046	0.023,0.023	0.017	1.7	1.7
12564	ENSG00000168056	LTBP3	11	-	65540486	65540631	65540489	65540631	65540244	65540382	12564	2,5	3,0	6,17	0,0	76	73	0.0588807	0.518092	0.39,1.0	1.0,1.0	-0.305	-30.5	30.5
156	ENSG00000071655	MBD3	19	-	1591984	1592392	1592272	1592392	1585054	1585214	156	23,21	2,1	22,16	0,0	361	73	0.0587605	0.518092	0.699,0.809	1.0,1.0	-0.246	-24.6	24.6
2191	ENSG00000113758	DBN1	5	-	177472118	177472397	177472305	177472397	177468843	177468899	2191	18,7	1,0	18,7	3,0	260	73	0.058734	0.518092	0.835,1.0	0.628,1.0	0.103	10.3	10.3
5683	ENSG00000151849	CENPJ	13	-	24886234	24886385	24886268	24886385	24885605	24885670	5683	2,4	3,0	1,2	3,4	107	73	0.0588631	0.518092	0.313,1.0	0.185,0.254	0.437	43.7	43.7
660	ENSG00000184436	THAP7	22	-	21001496	21001742	21001717	21001742	21000646	21001411	660	76,57	0,0	85100	1,3	294	73	0.0586698	0.518092	1.0,1.0	0.955,0.892	0.077	7.7	7.7
9189	ENSG00000163320	CGGBP1	3	-	88140965	88141078	88140969	88141078	88058018	88058223	9189	1,2	8,1	1,0	6,1	77	73	0.0587897	0.518092	0.106,0.655	0.136,0.0	0.313	31.3	31.3
4082	ENSG00000144362	PHOSPHO2	2	+	169694453	169694741	169694453	169694522	169695214	169695247	4082	21,29	0,0	24,19	2,1	292	73	0.0589181	0.518137	1.0,1.0	0.75,0.826	0.212	21.2	21.2
1752	ENSG00000103365	GGA2	16	-	23495688	23495778	23495693	23495778	23494302	23494378	1752	1,0	39,28	3,1	20,21	78	73	0.0589526	0.518157	0.023,0.0	0.123,0.043	-0.071	-7.1	7.1
7709	ENSG00000006744	ELAC2	17	-	12994411	12994497	12994424	12994497	12993686	12993831	7709	3,6	86,78	16,13	149133	86	73	0.0590354	0.518601	0.029,0.061	0.084,0.077	-0.036	-3.6	3.6
1915	ENSG00000166228	PCBD1	10	-	70886986	70887209	70887119	70887209	70885797	70885929	1915	8,9	3,0	3,7	0,1	206	73	0.0592282	0.520011	0.486,1.0	1.0,0.713	-0.114	-11.4	11.4
14545	ENSG00000203965	EFCAB7	1	+	63523389	63523634	63523389	63523619	63525571	63525759	14545	28,15	4,0	15,18	0,0	88	73	0.05929	0.520269	0.853,1.0	1.0,1.0	-0.074	-7.4	7.4
3448	ENSG00000196417	ZNF765	19	+	53426017	53426215	53426017	53426042	53426489	53426595	3448	4,5	0,0	1,4	2,0	246	73	0.059412	0.520771	1.0,1.0	0.129,1.0	0.435	43.5	43.5
8219	ENSG00000205981	DNAJC19	3	-	180986942	180987022	180986997	180987022	180985925	180985996	8219	430320	10,5	378286	0,6	128	73	0.0593901	0.520771	0.961,0.973	1.0,0.965	-0.015	-1.5	1.5
12363	ENSG00000165801	ARHGEF40	14	+	21075331	21075765	21075331	21075499	21076359	21076456	12363	15,14	3,0	8,12	1,0	339	73	0.0594499	0.520819	0.518,1.0	0.633,1.0	-0.057	-5.7	5.7
12196	ENSG00000111879	FAM184A	6	-	118961760	118961963	118961928	118961963	118959828	118960184	12196	9,15	3,0	10,11	1,0	241	73	0.0596688	0.522387	0.476,1.0	0.752,1.0	-0.138	-13.8	13.8
2984	ENSG00000137145	DENND4C	9	+	19356971	19357164	19356971	19357154	19357964	19358160	2984	5,5	53,44	1,4	87,40	83	73	0.059694	0.522387	0.077,0.091	0.01,0.081	0.038	3.8	3.8
7186	ENSG00000239969	RP11-163E9.2	7	+	102364161	102364320	102364161	102364206	102366017	102366076	7186	50,46	2,0	74153	4,5	187	73	0.0597412	0.522516	0.907,1.0	0.878,0.923	0.053	5.3	5.3
10393	ENSG00000142910	TINAGL1	1	+	31585439	31585876	31585439	31585485	31586709	31586755	10393	31,12	1,0	25,26	0,3	464	73	0.0600634	0.524763	0.83,1.0	1.0,0.577	0.127	12.7	12.7
14759	ENSG00000136247	ZDHHC4	7	+	6583305	6583544	6583305	6583431	6585015	6585260	14759	23,29	78,80	12,19	69,85	186	73	0.0600487	0.524763	0.104,0.125	0.064,0.081	0.042	4.2	4.2
14546	ENSG00000203965	EFCAB7	1	+	63523371	63523619	63523371	63523569	63525571	63525759	14546	20,7	1,0	14,2	2,1	123	73	0.0602841	0.525923	0.922,1.0	0.806,0.543	0.286	28.6	28.6
3266	ENSG00000125844	RRBP1	20	-	17614736	17614880	17614739	17614880	17613677	17614220	3266	251172	4,7	249209	2,2	76	73	0.0602623	0.525923	0.984,0.959	0.992,0.99	-0.019	-1.9	1.9
6012	ENSG00000113163	COL4A3BP	5	-	75419194	75419424	75419340	75419424	75416875	75417033	6012	6,3	37,27	3,0	30,26	219	73	0.0602944	0.525923	0.051,0.036	0.032,0.0	0.027	2.7	2.7
3357	ENSG00000183010	PYCR1	17	-	81937192	81937239	81937210	81937239	81936735	81936861	3357	1,2	2,7	1,4	0,3	91	73	0.0603838	0.526417	0.286,0.186	1.0,0.517	-0.522	-52.2	52.2
1445	ENSG00000134910	STT3A	11	+	125592794	125592958	125592794	125592918	125595880	125596003	1445	6,6	168152	0,1	127,88	113	73	0.060593	0.527437	0.023,0.025	0.0,0.007	0.021	2.1	2.1
7298	ENSG00000116906	GNPAT	1	+	231267679	231267911	231267679	231267903	231270757	231271000	7298	0,1	74,52	2,4	67,54	81	73	0.0605553	0.527437	0.0,0.017	0.026,0.063	-0.036	-3.6	3.6
9585	ENSG00000131051	RBM39	20	-	35741896	35741979	35741940	35741979	35740805	35740887	9585	28,18	403295	31,20	264232	117	73	0.0605993	0.527437	0.042,0.037	0.068,0.051	-0.02	-2	2
5889	ENSG00000213742	ZNF337-AS1	20	+	25624044	25624215	25624044	25624135	25632157	25632288	5889	2,3	1,1	3,2	0,1	153	73	0.0607719	0.528653	0.488,0.589	1.0,0.488	-0.206	-20.6	20.6
1151	ENSG00000149150	SLC43A1	11	-	57514776	57514885	57514780	57514885	57513957	57514124	1151	4,8	112,61	9,13	66,93	77	73	0.0608745	0.529069	0.033,0.111	0.114,0.117	-0.043	-4.3	4.3
12754	ENSG00000169914	OTUD3	1	+	19882512	19882734	19882512	19882720	19890384	19890533	12754	0,2	1,0	3,4	3,1	87	73	0.0609123	0.529069	0.0,1.0	0.456,0.77	-0.113	-11.3	11.3
8309	ENSG00000170638	TRABD	22	+	50185917	50186005	50185917	50186001	50193026	50193093	8309	2,3	6,9	0,3	8,29	77	73	0.0609185	0.529069	0.24,0.24	0.0,0.089	0.196	19.6	19.6
14677	ENSG00000167543	TP53I13	17	+	29568398	29568548	29568398	29568508	29569017	29569086	14677	12,7	2,1	10,17	0,0	113	73	0.0611129	0.530471	0.795,0.819	1.0,1.0	-0.193	-19.3	19.3
18300	ENSG00000198952	SMG5	1	-	156266506	156266678	156266540	156266678	156266284	156266380	18300	4,17	107,75	6,2	70,70	107	73	0.0612158	0.531077	0.025,0.134	0.055,0.019	0.043	4.3	4.3
3000	ENSG00000241404	EGFL8	6	+	32167542	32167650	32167542	32167625	32167909	32168281	3000	6,3	0,3	9,12	0,1	98	73	0.0613269	0.531753	1.0,0.427	1.0,0.899	-0.236	-23.6	23.6
12529	ENSG00000198707	CEP290	12	-	88106995	88107098	88107010	88107098	88106674	88106905	12529	30,14	0,0	19,26	4,0	88	73	0.0613817	0.531942	1.0,1.0	0.798,1.0	0.101	10.1	10.1
9466	ENSG00000181444	ZNF467	7	-	149771318	149771496	149771384	149771496	149770878	149771074	9466	11,13	0,6	14,9	8,7	139	73	0.0614196	0.531983	1.0,0.532	0.479,0.403	0.325	32.5	32.5
12695	ENSG00000258366	RTEL1	20	+	63695327	63695650	63695327	63695480	63695777	63696253	12695	16,18	14,6	38,68	9,19	243	73	0.0615026	0.532128	0.256,0.474	0.559,0.518	-0.173	-17.3	17.3
4148	ENSG00000005810	MYCBP2	13	-	77076750	77076849	77076759	77076849	77070630	77070711	4148	47,27	22,17	50,32	35,41	82	73	0.0614957	0.532128	0.655,0.586	0.56,0.41	0.136	13.6	13.6
15885	ENSG00000163904	SENP2	3	+	185598991	185599029	185598991	185599024	185600764	185600855	15885	8,4	59,53	6,11	37,36	78	73	0.0616278	0.532312	0.113,0.066	0.132,0.222	-0.087	-8.7	8.7
17612	ENSG00000151498	ACAD8	11	+	134253563	134253739	134253563	134253709	134256547	134256647	17612	2,0	27,16	3,3	28,19	103	73	0.0616298	0.532312	0.05,0.0	0.071,0.101	-0.061	-6.1	6.1
462	ENSG00000255339	RP11-411B6.6	10	-	100529365	100529506	100529379	100529506	100526974	100527074	462	17,11	225155	16,20	439416	87	73	0.0616098	0.532312	0.06,0.056	0.03,0.039	0.023	2.3	2.3
6368	ENSG00000064042	LIMCH1	4	+	41551124	41551191	41551124	41551150	41551320	41551395	6368	13,6	1,0	1,11	0,3	114	73	0.0617226	0.532312	0.893,1.0	1.0,0.701	0.096	9.6	9.6
6952	ENSG00000111912	NCOA7	6	+	125790964	125791194	125790964	125791067	125815290	125815404	6952	0,4	1,0	0,0	1,2	200	73	0.0616988	0.532312	0.0,1.0	0.0,0.0	0.5	50	50
7193	ENSG00000113360	DROSHA	5	-	31467938	31468063	31467962	31468063	31466181	31466281	7193	68,54	6,8	62,46	12,12	97	73	0.0617027	0.532312	0.895,0.836	0.795,0.743	0.096	9.6	9.6
10061	ENSG00000257815	LINC01481	12	-	70243273	70243358	70243311	70243358	70242488	70242893	10061	6,0	0,1	3,2	1,1	111	73	0.0620067	0.533533	1.0,0.0	0.664,0.568	-0.116	-11.6	11.6
12375	ENSG00000166788	SAAL1	11	-	18089325	18089510	18089329	18089510	18087142	18087225	12375	5,0	49,25	1,0	33,24	77	73	0.0620358	0.533533	0.088,0.0	0.028,0.0	0.03	3	3
1471	ENSG00000125633	CCDC93	2	-	117941184	117941297	117941188	117941297	117939028	117939111	1471	0,1	31,26	4,0	22,17	77	73	0.0620199	0.533533	0.0,0.035	0.147,0.0	-0.056	-5.6	5.6
4210	ENSG00000125954	CHURC1-FNTB	14	+	65032358	65032521	65032358	65032503	65032609	65032696	4210	1,0	0,1	1,1	0,4	91	73	0.062085	0.533533	1.0,0.0	1.0,0.167	-0.084	-8.4	8.4
4997	ENSG00000161526	SAP30BP	17	+	75691393	75691535	75691393	75691531	75693439	75693482	4997	3,3	0,3	1,1	0,0	77	73	0.0620966	0.533533	1.0,0.487	1.0,1.0	-0.256	-25.6	25.6
63	ENSG00000050820	BCAR1	16	-	75242909	75243090	75242913	75243090	75237182	75237344	63	1,3	0,0	3,3	0,3	77	73	0.0620891	0.533533	1.0,1.0	1.0,0.487	0.256	25.6	25.6
8609	ENSG00000160214	RRP1	21	+	43797630	43797702	43797630	43797695	43797906	43798049	8609	1,1	42,44	3,4	68,50	80	73	0.0620626	0.533533	0.021,0.02	0.039,0.068	-0.033	-3.3	3.3
1733	ENSG00000083845	RPS5	19	+	58388136	58388356	58388136	58388245	58392975	58393185	1733	45,42	17421074	117,81	25722090	184	73	0.0622287	0.534382	0.01,0.015	0.018,0.015	-0.004	-0.4	0.4
1077	ENSG00000049167	ERCC8	5	-	60904787	60904873	60904791	60904873	60903566	60903716	1077	3,2	25,22	10,3	30,19	77	73	0.0622867	0.534459	0.102,0.079	0.24,0.13	-0.095	-9.5	9.5
13493	ENSG00000163541	SUCLG1	2	-	84443220	84443400	84443283	84443400	84441246	84441459	13493	45,16	183115	26,33	222223	136	73	0.0623653	0.534459	0.117,0.069	0.059,0.074	0.026	2.6	2.6
7271	ENSG00000104738	MCM4	8	+	47961130	47961426	47961130	47961214	47961515	47961680	7271	2,1	6,4	3,10	9,7	285	73	0.0623707	0.534459	0.079,0.06	0.079,0.268	-0.104	-10.4	10.4
9098	ENSG00000072195	SPEG	2	+	219443107	219443440	219443107	219443150	219444024	219444059	9098	2,5	2,0	4,2	0,0	363	73	0.0623547	0.534459	0.167,1.0	1.0,1.0	-0.416	-41.6	41.6
12297	ENSG00000196961	AP2A1	19	+	49799326	49799497	49799326	49799495	49799628	49799766	12297	0,0	53,59	5,2	85101	75	73	0.0624677	0.535005	0.0,0.0	0.054,0.019	-0.036	-3.6	3.6
18015	ENSG00000070081	NUCB2	11	+	17276740	17276852	17276740	17276828	17282788	17282943	18015	29,28	453316	19,11	365262	97	73	0.0625174	0.535145	0.046,0.063	0.038,0.031	0.02	2	2
1816	ENSG00000010256	UQCRC1	3	-	48600040	48600151	48600062	48600151	48599033	48599710	1816	13,16	283198	37,40	403434	95	73	0.0625961	0.535325	0.034,0.058	0.066,0.066	-0.02	-2	2
5972	ENSG00000127995	CASD1	7	+	94549532	94549634	94549532	94549621	94551337	94551478	5972	60,36	0,2	69,44	7,0	86	73	0.0626051	0.535325	1.0,0.939	0.893,1.0	0.023	2.3	2.3
15670	ENSG00000267001	AC006538.4	19	-	2739940	2740048	2739944	2740048	2737047	2737379	15670	2,1	41,52	6,4	57,71	77	73	0.0627243	0.535774	0.044,0.018	0.091,0.051	-0.04	-4	4
18613	ENSG00000079277	MKNK1	1	-	46574932	46575020	46574946	46575020	46572157	46572167	18613	5,5	34,14	0,3	25,11	87	73	0.0627186	0.535774	0.11,0.231	0.0,0.186	0.078	7.8	7.8
17472	ENSG00000100271	TTLL1	22	-	43069631	43069844	43069635	43069844	43068409	43068590	17472	1,0	23,16	4,0	25,11	77	73	0.0627685	0.535867	0.04,0.0	0.132,0.0	-0.046	-4.6	4.6
9086	ENSG00000089157	RPLP0	12	-	120198853	120199000	120198894	120199000	120198553	120198770	9086	27971998	21,25	39163859	8,6	114	73	0.062824	0.536056	0.988,0.981	0.997,0.998	-0.013	-1.3	1.3
1085	ENSG00000122512	PMS2	7	-	5999107	5999275	5999215	5999275	5997325	5997423	1085	119,99	5,0	75,78	0,0	181	73	0.0629368	0.536733	0.906,1.0	1.0,1.0	-0.047	-4.7	4.7
13055	ENSG00000167842	MIS12	17	+	5486926	5487063	5486926	5487045	5488195	5488589	13055	8,4	1,0	4,2	3,0	91	73	0.0629944	0.536939	0.865,1.0	0.517,1.0	0.174	17.4	17.4
8121	ENSG00000114626	ABTB1	3	+	127674390	127674453	127674390	127674418	127674544	127674600	8121	7,7	0,3	0,5	1,3	108	73	0.0630943	0.537505	1.0,0.612	0.0,0.53	0.541	54.1	54.1
17570	ENSG00000137764	MAP2K5	15	+	67586845	67586927	67586845	67586913	67592925	67592974	17570	4,1	41,31	0,0	43,26	87	73	0.0632214	0.538303	0.076,0.026	0.0,0.0	0.051	5.1	5.1
5458	ENSG00000213619	NDUFS3	11	+	47579268	47579338	47579268	47579334	47580524	47580622	5458	2,7	141,79	3,2	177154	77	73	0.0635915	0.541036	0.013,0.077	0.016,0.012	0.031	3.1	3.1
997	ENSG00000172780	RAB43	3	-	129121285	129121492	129121299	129121492	129094985	129095169	997	29,28	1,3	8,14	0,0	87	73	0.0636097	0.541036	0.961,0.887	1.0,1.0	-0.076	-7.6	7.6
14161	ENSG00000099917	MED15	22	+	20537116	20537215	20537116	20537204	20551435	20551487	14161	1,4	14,19	2,0	28,24	84	73	0.0636452	0.541051	0.058,0.155	0.058,0.0	0.077	7.7	7.7
10012	ENSG00000244754	N4BP2L2	13	-	32535768	32537027	32537005	32537027	32527463	32527532	10012	56273550	8,5	41642954	2,2	1310	73	0.0640049	0.541499	0.975,0.975	0.991,0.988	-0.015	-1.5	1.5
13339	ENSG00000008517	IL32	16	+	3065630	3065687	3065630	3065655	3065783	3065826	13339	53,32	14,11	132,71	26,7	105	73	0.0637928	0.541499	0.725,0.669	0.779,0.876	-0.13	-13	13
14904	ENSG00000121741	ZMYM2	13	+	19958782	19958959	19958782	19958841	19959957	19960026	14904	11,8	8,5	1,1	5,0	191	73	0.0639358	0.541499	0.344,0.379	0.071,1.0	-0.174	-17.4	17.4
1610	ENSG00000137312	FLOT1	6	-	30741661	30741799	30741791	30741799	30741189	30741333	1610	11,14	23,13	9,21	9,7	203	73	0.0638967	0.541499	0.147,0.279	0.264,0.519	-0.178	-17.8	17.8
17452	ENSG00000182165	TP53TG1	7	-	87345233	87345486	87345304	87345486	87341637	87341684	17452	110,89	51,22	140148	34,28	144	73	0.0641836	0.541499	0.522,0.672	0.676,0.728	-0.105	-10.5	10.5
18376	ENSG00000130714	POMT1	9	+	131511336	131511472	131511336	131511467	131512040	131512136	18376	0,2	28,27	1,5	21,29	78	73	0.0640159	0.541499	0.0,0.065	0.043,0.139	-0.058	-5.8	5.8
18698	ENSG00000143418	CERS2	1	-	150967038	150967229	150967073	150967229	150966755	150966862	18698	20,9	247213	31,32	371282	108	73	0.0641258	0.541499	0.052,0.028	0.053,0.071	-0.022	-2.2	2.2
3045	ENSG00000101150	TPD52L2	20	+	63882749	63882869	63882749	63882820	63889189	63889238	3045	19,18	157136	7,17	140179	122	73	0.0642033	0.541499	0.068,0.073	0.029,0.054	0.029	2.9	2.9
4153	ENSG00000142864	SERBP1	1	-	67424883	67424959	67424887	67424959	67424284	67424322	4153	7,5	295163	17,8	313195	77	73	0.0638531	0.541499	0.022,0.028	0.049,0.037	-0.018	-1.8	1.8
4761	ENSG00000134759	ELP2	18	+	36164474	36164667	36164474	36164531	36167100	36167222	4761	127109	0,0	212190	4,2	209	73	0.0637466	0.541499	1.0,1.0	0.949,0.971	0.04	4	4
6105	ENSG00000164941	INTS8	8	+	94823209	94823385	94823209	94823301	94824892	94825067	6105	5,14	1,0	4,13	3,0	157	73	0.064048	0.541499	0.699,1.0	0.383,1.0	0.158	15.8	15.8
7610	ENSG00000197256	KANK2	19	-	11195555	11195820	11195621	11195820	11194474	11194590	7610	20,34	0,2	33,20	3,2	139	73	0.0641017	0.541499	1.0,0.899	0.852,0.84	0.104	10.4	10.4
9522	ENSG00000166295	ANAPC16	10	+	72216047	72216232	72216047	72216138	72223887	72224056	9522	28,29	92,47	23,25	127,63	167	73	0.0638411	0.541499	0.117,0.212	0.073,0.148	0.054	5.4	5.4
9822	ENSG00000074582	BCS1L	2	+	218660306	218660482	218660306	218660421	218660938	218661307	9822	25,16	2,6	23,17	10,10	134	73	0.0640259	0.541499	0.872,0.592	0.556,0.481	0.214	21.4	21.4
9889	ENSG00000116688	MFN2	1	+	12006537	12006719	12006537	12006693	12007052	12007249	9889	11,13	81,71	4,9	73,84	99	73	0.0641416	0.541499	0.091,0.119	0.039,0.073	0.049	4.9	4.9
14801	ENSG00000110046	ATG2A	11	-	64906662	64906815	64906664	64906815	64906333	64906533	14801	0,0	31,11	3,1	22,19	75	73	0.0642861	0.541867	0.0,0.0	0.117,0.049	-0.083	-8.3	8.3
14802	ENSG00000109390	NDUFC1	4	-	139302412	139302526	139302415	139302526	139295731	139295960	14802	3,0	3,2	0,0	10,8	76	73	0.0643145	0.541867	0.49,0.0	0.0,0.0	0.245	24.5	24.5
14823	ENSG00000099949	LZTR1	22	+	20990385	20990969	20990385	20990525	20991627	20991829	14823	10,4	28,17	7,3	33,44	517	73	0.0643717	0.542065	0.048,0.032	0.029,0.01	0.021	2.1	2.1
7399	ENSG00000163636	PSMD6	3	-	64022642	64022801	64022738	64022801	64022317	64022523	7399	35,21	0,0	56,35	4,0	169	73	0.0644623	0.542543	1.0,1.0	0.858,1.0	0.071	7.1	7.1
12848	ENSG00000165458	INPPL1	11	+	72235295	72235451	72235295	72235405	72235674	72235753	12848	245195	2,4	216341	8,8	119	73	0.0646651	0.543037	0.987,0.968	0.943,0.963	0.025	2.5	2.5
15480	ENSG00000165125	TRPV6	7	-	142874788	142874980	142874903	142874980	142874490	142874656	15480	16,5	21,15	7,5	29,17	188	73	0.0645791	0.543037	0.228,0.115	0.086,0.102	0.078	7.8	7.8
6322	ENSG00000126460	PRRG2	19	+	49583206	49583717	49583206	49583304	49588496	49588632	6322	77,53	6,2	101,91	0,4	486	73	0.0646485	0.543037	0.658,0.799	1.0,0.774	-0.158	-15.8	15.8
645	ENSG00000223756	TSSC2	11	+	3406498	3406715	3406498	3406560	3407621	3407697	645	68,28	2,1	72,65	1,14	228	73	0.0647237	0.543037	0.916,0.9	0.958,0.598	0.13	13	13
7916	ENSG00000042445	RETSAT	2	-	85345512	85346094	85345974	85346094	85344593	85344732	7916	38,25	67,65	14,27	71,65	535	73	0.06469	0.543037	0.072,0.05	0.026,0.054	0.021	2.1	2.1
9006	ENSG00000241973	PI4KA	22	-	20807336	20807458	20807361	20807458	20804973	20805165	9006	2,1	56,37	5,3	50,42	98	73	0.064687	0.543037	0.026,0.02	0.069,0.051	-0.037	-3.7	3.7
14156	ENSG00000137955	RABGGTB	1	+	75786698	75786916	75786698	75786854	75787496	75787604	14156	15,16	2,0	18,14	2,3	135	73	0.064979	0.543688	0.802,1.0	0.83,0.716	0.128	12.8	12.8
15188	ENSG00000173638	SLC19A1	21	-	45537766	45538008	45537770	45538008	45531388	45532148	15188	1,2	24,12	1,9	12,34	77	73	0.064863	0.543688	0.038,0.136	0.073,0.201	-0.05	-5	5
17388	ENSG00000075336	TIMM21	18	+	74155144	74155224	74155144	74155207	74155305	74155493	17388	10,3	49,23	4,4	56,49	90	73	0.0649086	0.543688	0.142,0.096	0.055,0.062	0.06	6	6
2986	ENSG00000125912	NCLN	19	+	3193283	3193430	3193283	3193428	3196182	3196277	2986	1,2	32,30	8,3	35,62	75	73	0.0649835	0.543688	0.03,0.061	0.182,0.045	-0.068	-6.8	6.8
3569	ENSG00000011454	RABGAP1	9	+	123065347	123065601	123065347	123065461	123070349	123070424	3569	4,2	81,62	7,6	75,60	213	73	0.0649631	0.543688	0.017,0.011	0.031,0.033	-0.018	-1.8	1.8
9720	ENSG00000109917	ZPR1	11	-	116785078	116785146	116785098	116785146	116784858	116784921	9720	12,7	66,59	10,2	80,82	93	73	0.0650043	0.543688	0.125,0.085	0.089,0.019	0.051	5.1	5.1
12947	ENSG00000166946	CCNDBP1	15	+	43185819	43185883	43185819	43185879	43186153	43186233	12947	2,4	76,54	0,1	59,46	77	73	0.0652126	0.544075	0.024,0.066	0.0,0.02	0.035	3.5	3.5
14322	ENSG00000150403	TMCO3	13	+	113499957	113500152	113499957	113500149	113501751	113501880	14322	6,6	230179	1,1	101,89	76	73	0.065097	0.544075	0.024,0.031	0.009,0.011	0.018	1.8	1.8
6551	ENSG00000086205	FOLH1	11	-	49208512	49208638	49208557	49208638	49206777	49206874	6551	184126	10,15	203216	36,20	118	73	0.0652199	0.544075	0.919,0.839	0.777,0.87	0.055	5.5	5.5
7834	ENSG00000092068	SLC7A8	14	-	23154216	23154450	23154258	23154450	23143078	23143204	7834	0,2	38,18	1,7	61,31	115	73	0.065138	0.544075	0.0,0.066	0.01,0.125	-0.035	-3.5	3.5
9539	ENSG00000101361	NOP56	20	+	2655933	2656214	2655933	2656034	2656400	2656519	9539	136105	105,75	204192	102117	253	73	0.0652161	0.544075	0.272,0.288	0.366,0.321	-0.064	-6.4	6.4
15622	ENSG00000160867	FGFR4	5	+	177093405	177093551	177093405	177093501	177093653	177093775	15622	9,6	1,2	20,26	0,1	123	73	0.0654299	0.544695	0.842,0.64	1.0,0.939	-0.229	-22.9	22.9
2768	ENSG00000089289	IGBP1	X	+	70148760	70148844	70148760	70148840	70150209	70150322	2768	9,7	115,90	6,4	157114	77	73	0.0654169	0.544695	0.069,0.069	0.035,0.032	0.036	3.6	3.6
4813	ENSG00000163629	PTPN13	4	+	86764592	86764739	86764592	86764724	86765394	86765488	4813	11,10	41,22	4,13	7,15	88	73	0.0653312	0.544695	0.182,0.274	0.322,0.418	-0.142	-14.2	14.2
9718	ENSG00000214530	STARD10	11	-	72781061	72781294	72781112	72781294	72759233	72759381	9718	95,71	3,0	84,86	4,4	124	73	0.0653838	0.544695	0.949,1.0	0.925,0.927	0.048	4.8	4.8
15158	ENSG00000168159	RNF187	1	+	228488959	228489056	228488959	228489052	228493052	228493274	15158	20,31	994749	24,36	612744	77	73	0.0654892	0.544907	0.019,0.038	0.036,0.044	-0.011	-1.1	1.1
18771	ENSG00000165792	METTL17	14	+	20993117	20993191	20993117	20993172	20993968	20994063	18771	90,57	5,1	85,60	2,0	92	73	0.0655347	0.545003	0.935,0.978	0.971,1.0	-0.029	-2.9	2.9
5494	ENSG00000071073	MGAT4A	2	-	98730911	98731093	98731047	98731093	98726238	98726567	5494	2,1	2,1	0,0	3,2	209	73	0.0655725	0.545036	0.259,0.259	0.0,0.0	0.259	25.9	25.9
18480	ENSG00000082458	DLG3	X	+	70499175	70499352	70499175	70499277	70499876	70500049	18480	11,5	139,78	4,2	106,68	148	73	0.0658663	0.547194	0.038,0.031	0.018,0.014	0.019	1.9	1.9
16306	ENSG00000198830	HMGN2	1	+	26473482	26473585	26473482	26473527	26473702	26473738	16306	20,18	751411	6,9	418359	131	73	0.0661275	0.549081	0.015,0.024	0.008,0.014	0.009	0.9	0.9
18663	ENSG00000135047	CTSL	9	+	87726108	87726253	87726108	87726249	87727593	87727729	18663	52,36	6,2	47,42	1,2	77	73	0.0661647	0.549105	0.891,0.945	0.978,0.952	-0.047	-4.7	4.7
10322	ENSG00000079134	THOC1	18	-	265298	265363	265302	265363	264025	264092	10322	5,0	30,24	1,0	12,7	77	73	0.0666196	0.549475	0.136,0.0	0.073,0.0	0.032	3.2	3.2
12461	ENSG00000125375	ATP5S	14	+	50322510	50322806	50322510	50322719	50323944	50324116	12461	15,13	42,41	35,22	45,54	160	73	0.0666065	0.549475	0.14,0.126	0.262,0.157	-0.077	-7.7	7.7
13730	ENSG00000204580	DDR1	6	+	30883077	30883326	30883077	30883165	30884537	30884710	13730	24,8	1,2	11,10	1,0	234	73	0.0663434	0.549475	0.882,0.555	0.774,1.0	-0.168	-16.8	16.8
13761	ENSG00000177565	TBL1XR1	3	-	177032192	177032340	177032226	177032340	177026372	177026474	13761	3,3	0,0	4,4	1,1	107	73	0.0666132	0.549475	1.0,1.0	0.732,0.732	0.268	26.8	26.8
14616	ENSG00000003147	ICA1	7	-	8138839	8138881	8138842	8138881	8127872	8128142	14616	147127	29,18	134122	13,14	76	73	0.066281	0.549475	0.83,0.871	0.908,0.893	-0.05	-5	5
15387	ENSG00000044574	HSPA5	9	-	125239416	125239533	125239420	125239533	125238940	125239331	15387	102,73	28752208	50,44	1093899	77	73	0.0662795	0.549475	0.033,0.03	0.042,0.044	-0.011	-1.1	1.1
16060	ENSG00000140939	NOL3	16	+	67174161	67174454	67174161	67174340	67174620	67174944	16060	56,43	2,2	64128	0,0	187	73	0.0663504	0.549475	0.916,0.894	1.0,1.0	-0.095	-9.5	9.5
18016	ENSG00000070081	NUCB2	11	+	17276740	17276848	17276740	17276828	17282788	17282943	18016	62,50	453316	38,27	365262	93	73	0.0665322	0.549475	0.097,0.11	0.076,0.075	0.028	2.8	2.8
1921	ENSG00000140157	NIPA2	15	+	22843101	22843321	22843101	22843228	22845145	22845267	1921	19,6	2,1	7,4	0,1	166	73	0.0665493	0.549475	0.807,0.725	1.0,0.638	-0.053	-5.3	5.3
2392	ENSG00000198431	TXNRD1	12	+	104286681	104287431	104286681	104287109	104288930	104289040	2392	165160	340263	97,76	223196	395	73	0.0663851	0.549475	0.082,0.101	0.074,0.067	0.021	2.1	2.1
3580	ENSG00000107816	LZTS2	10	+	100997071	100997234	100997071	100997175	101002496	101002946	3580	13,8	0,0	3,10	0,3	132	73	0.0665483	0.549475	1.0,1.0	1.0,0.648	0.176	17.6	17.6
5948	ENSG00000053747	LAMA3	18	+	23842394	23842521	23842394	23842490	23842610	23842750	5948	59,60	6,0	69,65	1,1	104	73	0.0664461	0.549475	0.873,1.0	0.98,0.979	-0.043	-4.3	4.3
2688	ENSG00000123505	AMD1	6	+	110889488	110889586	110889488	110889538	110890253	110890356	2688	10,4	0,0	4,8	0,3	121	73	0.0667017	0.54987	1.0,1.0	1.0,0.617	0.192	19.2	19.2
18373	ENSG00000065154	OAT	10	-	124414249	124414432	124414345	124414432	124411972	124412200	18373	1,0	1,5	0,4	4,0	169	73	0.0667885	0.550021	0.302,0.0	0.0,1.0	-0.349	-34.9	34.9
5181	ENSG00000181396	OGFOD3	17	-	82418405	82418588	82418408	82418588	82415397	82415627	5181	2,1	0,0	4,2	3,0	76	73	0.0667565	0.550021	1.0,1.0	0.562,1.0	0.219	21.9	21.9
15474	ENSG00000164347	GFM2	5	-	74733017	74733098	74733021	74733098	74725940	74726126	15474	0,2	5,2	8,3	8,8	77	73	0.0669735	0.550698	0.0,0.487	0.487,0.262	-0.131	-13.1	13.1
16721	ENSG00000031823	RANBP3	19	-	5931403	5931531	5931418	5931531	5927967	5928087	16721	16,25	17,16	16,31	9,9	88	73	0.0669327	0.550698	0.438,0.564	0.596,0.741	-0.167	-16.7	16.7
7979	ENSG00000088247	KHSRP	19	-	6415533	6415734	6415608	6415734	6415379	6415457	7979	140,99	2,4	86164	4,10	148	73	0.0669551	0.550698	0.972,0.924	0.914,0.89	0.046	4.6	4.6
11856	ENSG00000104946	TBC1D17	19	+	49882253	49882398	49882253	49882388	49882763	49882892	11856	5,7	0,0	2,5	0,3	83	73	0.0671461	0.550992	1.0,1.0	1.0,0.594	0.203	20.3	20.3
15082	ENSG00000068985	PAGE1	X	-	49695892	49695993	49695904	49695993	49694707	49694778	15082	272241	15,3	365275	6,5	85	73	0.0671808	0.550992	0.94,0.986	0.981,0.979	-0.017	-1.7	1.7
16736	ENSG00000196547	MAN2A2	15	+	90911384	90911555	90911384	90911550	90912042	90912246	16736	6,7	12,22	2,9	26,43	78	73	0.0670939	0.550992	0.319,0.229	0.067,0.164	0.159	15.9	15.9
17234	ENSG00000185163	DDX51	12	-	132142666	132142880	132142727	132142880	132142276	132142422	17234	3,7	13,9	4,2	20,19	134	73	0.0671551	0.550992	0.112,0.298	0.098,0.054	0.129	12.9	12.9
9155	ENSG00000144591	GMPPA	2	+	219505457	219505761	219505457	219505555	219505979	219506072	9155	102,77	1,3	38,83	0,1	279	73	0.067178	0.550992	0.964,0.87	1.0,0.956	-0.061	-6.1	6.1
12701	ENSG00000166224	SGPL1	10	+	70815969	70816157	70815969	70816126	70844472	70844638	12701	0,1	1,0	4,1	6,3	104	73	0.0673066	0.551274	0.0,1.0	0.319,0.19	0.245	24.5	24.5
12737	ENSG00000095485	CWF19L1	10	-	100250109	100250313	100250247	100250313	100246794	100246935	12737	1,5	20,6	1,1	15,13	211	73	0.067318	0.551274	0.017,0.224	0.023,0.026	0.096	9.6	9.6
14456	ENSG00000155066	PROM2	2	+	95286803	95286960	95286803	95286857	95287132	95287220	14456	5,8	42,45	7,7	90129	176	73	0.0672514	0.551274	0.047,0.069	0.031,0.022	0.032	3.2	3.2
17524	ENSG00000138069	RAB1A	2	-	65129863	65130106	65129892	65130106	65104740	65104806	17524	2,3	229174	1,9	162100	102	73	0.0674026	0.551517	0.006,0.012	0.004,0.061	-0.024	-2.4	2.4
8663	ENSG00000114850	SSR3	3	-	156548886	156549003	156548904	156549003	156543953	156544439	8663	14,7	469310	4,3	302225	91	73	0.0674164	0.551517	0.023,0.018	0.011,0.011	0.009	0.9	0.9
10189	ENSG00000100445	SDR39U1	14	-	24442573	24442765	24442753	24442765	24442345	24442452	10189	33,24	1,9	16,29	13,9	253	73	0.0676664	0.552157	0.905,0.435	0.262,0.482	0.298	29.8	29.8
13409	ENSG00000143761	ARF1	1	+	228083136	228083374	228083136	228083304	228097077	228097232	13409	37,38	3,1	21,13	0,1	143	73	0.0676439	0.552157	0.863,0.951	1.0,0.869	-0.027	-2.7	2.7
18023	ENSG00000182196	ARL6IP4	12	+	122981128	122981299	122981128	122981266	122981594	122981879	18023	173175	219175	203198	178170	106	73	0.0675318	0.552157	0.352,0.408	0.44,0.445	-0.063	-6.3	6.3
18187	ENSG00000068137	PLEKHH3	17	-	42668657	42668902	42668689	42668902	42667916	42668303	18187	11,6	2,0	4,9	1,3	105	73	0.0675999	0.552157	0.793,1.0	0.736,0.676	0.191	19.1	19.1
7577	ENSG00000125124	BBS2	16	-	56511132	56511284	56511158	56511284	56510858	56510921	7577	2,0	65,42	4,4	82,76	99	73	0.0676256	0.552157	0.022,0.0	0.035,0.037	-0.025	-2.5	2.5
16447	ENSG00000188157	AGRN	1	+	1046819	1047036	1046819	1046957	1047326	1047454	16447	5,4	47,33	9,21	53,89	152	73	0.0680589	0.555077	0.049,0.055	0.075,0.102	-0.036	-3.6	3.6
15006	ENSG00000138286	FAM149B1	10	+	73177845	73177975	73177845	73177973	73192555	73192698	15006	43,27	25,15	27,21	26,21	75	73	0.0681302	0.555095	0.626,0.637	0.503,0.493	0.133	13.3	13.3
2250	ENSG00000133627	ACTR3B	7	+	152820298	152820442	152820298	152820347	152823341	152823515	2250	71,63	1,1	141,93	4,4	168	73	0.0681236	0.555095	0.969,0.965	0.939,0.91	0.042	4.2	4.2
16404	ENSG00000005486	RHBDD2	7	+	75881364	75881490	75881364	75881486	75881828	75882124	16404	0,2	27,11	3,2	11,24	77	73	0.0682065	0.555435	0.0,0.147	0.205,0.073	-0.065	-6.5	6.5
18196	ENSG00000154134	ROBO3	11	+	124877518	124877752	124877518	124877658	124877936	124878131	18196	26,24	4,2	27,26	1,1	167	73	0.0685236	0.556608	0.74,0.84	0.922,0.919	-0.131	-13.1	13.1
1922	ENSG00000140157	NIPA2	15	+	22843101	22843289	22843101	22843228	22845145	22845267	1922	7,7	2,1	6,1	0,1	134	73	0.068464	0.556608	0.656,0.792	1.0,0.353	0.047	4.7	4.7
1957	ENSG00000203666	EFCAB2	1	+	245082082	245082166	245082082	245082162	245083441	245083484	1957	10,6	33,23	5,1	28,18	77	73	0.0686276	0.556608	0.223,0.198	0.145,0.05	0.113	11.3	11.3
420	ENSG00000163702	IL17RC	3	+	9917097	9917633	9917097	9917420	9917712	9917734	420	4,3	21,16	3,1	22,47	286	73	0.0684368	0.556608	0.046,0.046	0.034,0.005	0.026	2.6	2.6
5295	ENSG00000136273	HUS1	7	-	47979409	47979553	47979467	47979553	47978688	47978816	5295	29,16	47,33	23,14	58,52	131	73	0.0685618	0.556608	0.256,0.213	0.181,0.13	0.079	7.9	7.9
5761	ENSG00000155629	PIK3AP1	10	-	96603885	96604049	96603978	96604049	96602279	96602398	5761	6,0	16,6	0,2	9,16	166	73	0.0685766	0.556608	0.142,0.0	0.0,0.052	0.045	4.5	4.5
7964	ENSG00000165934	CPSF2	14	+	92135366	92135500	92135366	92135496	92138231	92138347	7964	7,3	284161	4,7	116,84	77	73	0.0685578	0.556608	0.023,0.017	0.032,0.073	-0.033	-3.3	3.3
8344	ENSG00000111540	RAB5B	12	+	55990681	55990809	55990681	55990804	55991359	55991453	8344	4,12	163118	12,16	152122	78	73	0.0686011	0.556608	0.022,0.087	0.069,0.109	-0.035	-3.5	3.5
12493	ENSG00000135205	CCDC146	7	+	77282556	77282789	77282556	77282785	77286797	77286926	12493	1,0	7,8	1,4	36,23	77	73	0.0687069	0.55697	0.119,0.0	0.026,0.142	-0.024	-2.4	2.4
1633	ENSG00000114062	UBE3A	15	-	25415709	25415842	25415714	25415842	25411907	25411971	1633	3,2	1,1	6,6	1,0	78	73	0.0688407	0.557428	0.737,0.652	0.849,1.0	-0.23	-23	23
8337	ENSG00000129055	ANAPC13	3	-	134485914	134486026	134485951	134486026	134482805	134482931	8337	3,2	166140	3,10	182152	110	73	0.0688676	0.557428	0.012,0.009	0.011,0.042	-0.016	-1.6	1.6
8887	ENSG00000163788	SNRK	3	+	43286539	43286675	43286539	43286580	43299753	43299815	8887	12,15	1,2	14,6	0,0	168	73	0.0688226	0.557428	0.839,0.765	1.0,1.0	-0.198	-19.8	19.8
12481	ENSG00000117592	PRDX6	1	+	173477329	173477545	173477329	173477492	173481325	173481481	12481	10,15	465359	34,28	784542	126	73	0.0689752	0.557457	0.012,0.024	0.025,0.029	-0.009	-0.9	0.9
18761	ENSG00000143156	NME7	1	-	169169432	169169554	169169446	169169554	169132530	169132817	18761	6,3	75,33	0,3	55,32	87	73	0.0689161	0.557457	0.063,0.071	0.0,0.073	0.031	3.1	3.1
3309	ENSG00000162065	TBC1D24	16	+	2500898	2501052	2500898	2500972	2501709	2502126	3309	10,11	1,0	9,10	1,1	153	73	0.0689429	0.557457	0.827,1.0	0.811,0.827	0.095	9.5	9.5
1728	ENSG00000172893	DHCR7	11	-	71448312	71448393	71448322	71448393	71447609	71447734	1728	6,1	3,0	4,12	0,0	83	73	0.0691001	0.557905	0.638,1.0	1.0,1.0	-0.181	-18.1	18.1
2099	ENSG00000173193	PARP14	3	+	122720254	122721653	122720254	122720388	122727811	122727986	2099	58,37	17,15	15,23	14,9	1338	73	0.069095	0.557905	0.157,0.119	0.055,0.122	0.05	5	5
1117	ENSG00000156931	VPS8	3	+	184930469	184930647	184930469	184930568	184936245	184936335	1117	1,3	47,34	4,5	41,29	152	73	0.0691528	0.558019	0.01,0.041	0.045,0.076	-0.035	-3.5	3.5
14227	ENSG00000242288	RP11-464F9.1	10	-	73713197	73713332	73713203	73713332	73704985	73705078	14227	2,2	24,11	3,3	10,3	79	73	0.0691837	0.558019	0.071,0.144	0.217,0.48	-0.241	-24.1	24.1
12059	ENSG00000116001	TIA1	2	-	70216752	70216994	70216885	70216994	70216403	70216499	12059	57,31	49,21	76,45	31,28	206	73	0.069295	0.558637	0.292,0.343	0.465,0.363	-0.097	-9.7	9.7
11293	ENSG00000140474	ULK3	15	-	74838269	74838504	74838439	74838504	74838151	74838192	11293	19,12	3,2	11,22	1,1	243	73	0.0696381	0.561121	0.655,0.643	0.768,0.869	-0.169	-16.9	16.9
4508	ENSG00000164024	METAP1	4	+	99005768	99005892	99005768	99005852	99028866	99028918	4508	2,2	1,1	3,1	9,2	113	73	0.0697563	0.56151	0.564,0.564	0.177,0.244	0.353	35.3	35.3
546	ENSG00000254518	RP11-347H15.4	11	+	50303132	50303262	50303132	50303242	50304580	50304656	546	4,3	1,1	6,1	0,0	93	73	0.0697243	0.56151	0.758,0.702	1.0,1.0	-0.27	-27	27
10861	ENSG00000131848	ZSCAN5A	19	-	56314249	56314828	56314779	56314828	56313282	56313384	10861	7,8	0,0	15,4	0,2	603	73	0.0698372	0.56188	1.0,1.0	1.0,0.195	0.402	40.2	40.2
8932	ENSG00000182919	C11orf54	11	+	93741962	93742094	93741962	93742017	93747296	93747448	8932	16,7	0,3	5,11	0,0	150	73	0.0698939	0.562055	1.0,0.532	1.0,1.0	-0.234	-23.4	23.4
16294	ENSG00000224616	RTCA-AS1	1	-	100265826	100265917	100265828	100265917	100265067	100265247	16294	2,1	8,5	0,0	4,6	75	73	0.0703258	0.56468	0.196,0.163	0.0,0.0	0.179	17.9	17.9
[truncated: 14,068 more rows]
