# Supplementary material for: KDM7A and KDM1A inhibition suppresses tumour promoting pathways in prostate cancer
Source: Mol Oncol. 2026 Mar 23:10.1002/1878-0261.70238. Online ahead of print. doi: 10.1002/1878-0261.70238 (PMC13398633; doi:10.1002/1878-0261.70238)
Supplement: Supplementary file 34 — Table S23. Alternative splicing events data for C4‐2 vehicle compared to TCE‐5002 treatment in the presence of R1881, for 3′SS (3′ SS = 3′ splice site, significant splicing events FDR‐corrected P value < 0.05, highlighted in yellow). [file MOL2-9999-0-s046.xlsx]

## Sheet: A3SS
ID	GeneID	geneSymbol	chr	strand	longExonStart_0base	longExonEnd	shortES	shortEE	flankingES	flankingEE	ID	IC_SAMPLE_1	SC_SAMPLE_1	IC_SAMPLE_2	SC_SAMPLE_2	IncFormLen	SkipFormLen	PValue	FDR	IncLevel1	IncLevel2	IncLevelDifference	dPSI	Abs dPSI
17130	ENSG00000117395	EBNA1BP2	1	-	43211449	43211571	43211449	43211567	43215265	43215393	17130	0,0	5,1	1,2	0,0	77	73	6.48446e-10	2.04372e-06	0.0,0.0	1.0,1.0	-1	-100	100
5681	ENSG00000101017	CD40	20	+	46127978	46128224	46128137	46128224	46122609	46122756	5681	2,2	0,0	0,0	1,2	232	73	1.67213e-09	4.61131e-06	1.0,1.0	0.0,0.0	1	100	100
19038	ENSG00000204580	DDR1	6	+	30883077	30883326	30883080	30883326	30882933	30882983	19038	0,0	1,1	1,1	0,0	76	73	2.22578e-08	3.15903e-05	0.0,0.0	1.0,1.0	-1	-100	100
7080	ENSG00000111801	BTN3A3	6	+	26448618	26448754	26448727	26448754	26448247	26448448	7080	3,2	0,0	1,0	3,1	182	73	2.00774e-09	4.92163e-06	1.0,1.0	0.118,0.0	0.941	94.1	94.1
21818	ENSG00000154240	CEP112	17	-	66096250	66096331	66096250	66096328	66096584	66096632	21818	0,1	2,4	1,3	0,0	76	73	3.49091e-10	1.28361e-06	0.0,0.194	1.0,1.0	-0.903	-90.3	90.3
18390	ENSG00000114867	EIF4G1	3	+	184320115	184320297	184320140	184320297	184319688	184319801	18390	1,0	2,5	2,2	0,0	98	73	1.06506e-11	5.87433e-08	0.271,0.0	1.0,1.0	-0.865	-86.5	86.5
17118	ENSG00000244005	NFS1	20	-	35692248	35692370	35692248	35692296	35696376	35696460	17118	3,2	0,0	0,1	1,1	147	73	0.00026552	0.0294367	1.0,1.0	0.0,0.332	0.834	83.4	83.4
22798	ENSG00000165637	VDAC2	10	+	75217932	75217991	75217945	75217991	75214020	75214070	22798	2,0	11,4	1,4	0,1	86	73	2.43162e-06	0.00134116	0.134,0.0	1.0,0.772	-0.819	-81.9	81.9
9141	ENSG00000011638	TMEM159	16	+	21177136	21177327	21177161	21177327	21174009	21174148	9141	3,1	0,0	0,4	1,4	98	73	5.4957e-06	0.00216511	1.0,1.0	0.0,0.427	0.786	78.6	78.6
24348	ENSG00000175611	LINC00476	9	-	95874508	95874622	95874508	95874548	95874979	95875154	24348	1,2	0,0	1,1	4,1	147	73	3.37867e-09	6.90478e-06	1.0,1.0	0.11,0.332	0.779	77.9	77.9
25936	ENSG00000278259	MYO19	17	-	36512657	36512883	36512657	36512774	36513428	36513505	25936	5,3	0,0	1,1	1,2	182	73	9.28693e-06	0.00305803	1.0,1.0	0.286,0.167	0.774	77.4	77.4
1666	ENSG00000170390	DCLK2	4	+	150220702	150220778	150220705	150220778	150203794	150203889	1666	3,0	3,2	2,5	0,0	76	73	3.09558e-06	0.00151766	0.49,0.0	1.0,1.0	-0.755	-75.5	75.5
11929	ENSG00000141698	NT5C3B	17	-	41832607	41832703	41832607	41832700	41835069	41835116	11929	1,1	0,0	0,2	2,2	76	73	1.50167e-05	0.00430257	1.0,1.0	0.0,0.49	0.755	75.5	75.5
5051	ENSG00000154582	TCEB1	8	-	73955646	73955763	73955646	73955761	73955910	73956054	5051	3,2	0,2	0,0	13,1	75	73	5.97879e-07	0.000504193	1.0,0.493	0.0,0.0	0.746	74.6	74.6
21980	ENSG00000181852	RNF41	12	-	56212991	56213121	56212991	56213061	56213957	56214020	21980	3,7	0,1	2,1	6,3	133	73	1.83896e-06	0.00112697	1.0,0.793	0.155,0.155	0.742	74.2	74.2
13149	ENSG00000163633	C4orf36	4	-	86890047	86890158	86890047	86890138	86891455	86891593	13149	2,1	0,1	0,0	1,1	93	73	7.37534e-05	0.0122342	1.0,0.44	0.0,0.0	0.72	72	72
343	ENSG00000197558	SSPO	7	+	149816347	149816538	149816371	149816538	149815920	149816089	343	2,0	12,6	2,11	0,7	97	73	0.000111654	0.0162364	0.111,0.0	1.0,0.542	-0.716	-71.6	71.6
1440	ENSG00000049167	ERCC8	5	-	60924290	60924511	60924290	60924367	60928863	60928959	1440	6,8	0,0	2,3	1,5	217	73	3.44269e-09	6.90478e-06	1.0,1.0	0.402,0.168	0.715	71.5	71.5
1439	ENSG00000049167	ERCC8	5	-	60924290	60924508	60924290	60924367	60928863	60928959	1439	5,6	0,0	2,3	1,5	214	73	4.01487e-09	7.38133e-06	1.0,1.0	0.406,0.17	0.712	71.2	71.2
8597	ENSG00000168026	TTC21A	3	+	39136329	39136507	39136356	39136507	39135092	39135174	8597	0,0	1,7	1,2	1,0	100	73	0.000102114	0.0156447	0.0,0.0	0.422,1.0	-0.711	-71.1	71.1
4881	ENSG00000011454	RABGAP1	9	+	123097389	123097480	123097426	123097480	123090274	123090385	4881	3,3	1,0	2,0	4,1	110	73	3.26468e-05	0.00688159	0.666,1.0	0.249,0.0	0.708	70.8	70.8
22160	ENSG00000014914	MTMR11	1	-	149931259	149931473	149931259	149931426	149931943	149932014	22160	0,1	1,2	1,3	0,1	120	73	1.96535e-05	0.00498385	0.0,0.233	1.0,0.646	-0.706	-70.6	70.6
18127	ENSG00000135720	DYNC1LI2	16	-	66724669	66724807	66724669	66724780	66725827	66725944	18127	3,5	0,1	2,0	2,1	100	73	0.000374854	0.0365931	1.0,0.785	0.422,0.0	0.682	68.2	68.2
8125	ENSG00000144893	MED12L	3	+	151364978	151365206	151364981	151365206	151360473	151360605	8125	1,1	2,2	2,4	0,0	76	73	2.18407e-05	0.00547555	0.324,0.324	1.0,1.0	-0.676	-67.6	67.6
21981	ENSG00000181852	RNF41	12	-	56212991	56213133	56212991	56213061	56213957	56214020	21981	7,9	0,1	1,4	6,3	145	73	2.5409e-06	0.00136725	1.0,0.819	0.077,0.402	0.67	67	67
10712	ENSG00000185513	L3MBTL1	20	+	43530789	43530889	43530797	43530889	43530283	43530419	10712	1,0	2,2	2,2	1,0	81	73	6.54917e-06	0.00249117	0.311,0.0	0.643,1.0	-0.666	-66.6	66.6
2030	ENSG00000129493	HEATR5A	14	-	31388844	31389023	31388844	31389005	31394051	31394226	2030	2,1	6,4	3,5	1,0	91	73	5.2126e-06	0.00209092	0.211,0.167	0.706,1.0	-0.664	-66.4	66.4
977	ENSG00000111788	RP11-22B23.1	12	+	9309872	9310037	9309947	9310037	9307201	9307314	977	12,4	1,0	1,1	2,1	148	73	5.98494e-05	0.0105796	0.855,1.0	0.198,0.33	0.663	66.3	66.3
11195	ENSG00000196118	CCDC189	16	-	30759653	30759809	30759653	30759724	30760283	30760668	11195	4,4	0,1	4,1	5,8	158	73	2.52191e-05	0.00567739	1.0,0.649	0.27,0.055	0.662	66.2	66.2
17674	ENSG00000106327	TFR2	7	-	100627906	100628108	100627906	100627974	100628223	100628306	17674	2,5	0,0	2,9	2,4	207	73	2.63951e-07	0.000264695	1.0,1.0	0.261,0.442	0.648	64.8	64.8
4436	ENSG00000161551	ZNF577	19	-	51877281	51877414	51877281	51877377	51878388	51878515	4436	2,2	0,0	2,1	3,1	110	73	2.34351e-05	0.00561984	1.0,1.0	0.307,0.399	0.647	64.7	64.7
21934	ENSG00000125731	SH2D3A	19	-	6754830	6755315	6754830	6754932	6759593	6759670	21934	3,10	4,1	3,7	0,0	456	73	1.23048e-07	0.000135734	0.107,0.616	1.0,1.0	-0.639	-63.9	63.9
8800	ENSG00000140326	CDAN1	15	-	42735874	42736081	42735874	42736078	42736301	42736780	8800	3,5	0,1	4,0	3,5	76	73	6.18642e-05	0.0107467	1.0,0.828	0.562,0.0	0.633	63.3	63.3
5680	ENSG00000101017	CD40	20	+	46128329	46128358	46128334	46128358	46128137	46128224	5680	2,5	0,0	3,0	1,3	78	73	0.000221079	0.025574	1.0,1.0	0.737,0.0	0.631	63.1	63.1
23560	ENSG00000125089	SH3TC1	4	+	8209664	8209822	8209747	8209822	8205166	8205366	23560	7,6	0,0	3,2	1,5	156	73	1.76611e-07	0.000185542	1.0,1.0	0.584,0.158	0.629	62.9	62.9
7726	ENSG00000136895	GARNL3	9	+	127393082	127393134	127393093	127393134	127390640	127390767	7726	0,0	1,3	5,9	3,4	84	73	1.26311e-06	0.000844445	0.0,0.0	0.592,0.662	-0.627	-62.7	62.7
22181	ENSG00000114923	SLC4A3	2	+	219633854	219633979	219633865	219633979	219633273	219633457	22181	0,0	1,1	3,4	3,1	84	73	7.01654e-07	0.000533789	0.0,0.0	0.465,0.777	-0.621	-62.1	62.1
2028	ENSG00000129493	HEATR5A	14	-	31388844	31389023	31388844	31389002	31394051	31394226	2028	2,2	9,4	5,8	2,0	94	73	2.22144e-05	0.00550668	0.147,0.28	0.66,1.0	-0.617	-61.7	61.7
1449	ENSG00000171735	CAMTA1	1	+	7737958	7738482	7738297	7738482	7737254	7737570	1449	13,1	2,2	25,20	1,0	412	73	8.76312e-05	0.0137458	0.535,0.081	0.816,1.0	-0.6	-60	60
15994	ENSG00000175309	PHYKPL	5	-	178213905	178214049	178213905	178214015	178214795	178214885	15994	2,2	2,2	1,3	0,0	107	73	5.99425e-05	0.0105796	0.406,0.406	1.0,1.0	-0.594	-59.4	59.4
10026	ENSG00000257529	RPL36A-HNRNPH2	X	+	101392016	101392095	101392049	101392095	101391759	101391822	10026	3,2	3,2	2,2	0,0	106	73	1.6671e-05	0.00459563	0.408,0.408	1.0,1.0	-0.592	-59.2	59.2
20954	ENSG00000253729	PRKDC	8	-	47858848	47858983	47858848	47858980	47859610	47859759	20954	3,10	0,1	1,1	3,1	76	73	7.50319e-05	0.0122619	1.0,0.906	0.243,0.49	0.587	58.7	58.7
14727	ENSG00000175634	RPS6KB2	11	+	67432352	67432492	67432355	67432492	67431367	67431515	14727	1,3	0,0	3,3	5,3	76	73	6.95779e-07	0.000533789	1.0,1.0	0.366,0.49	0.572	57.2	57.2
13908	ENSG00000167525	PROCA1	17	-	28704306	28704616	28704306	28704435	28704707	28704843	13908	8,1	4,1	5,9	0,1	254	73	0.00039025	0.0375767	0.365,0.223	1.0,0.721	-0.567	-56.7	56.7
14523	ENSG00000153207	AHCTF1	1	-	246851904	246852038	246851904	246851996	246853090	246853299	14523	2,1	0,0	3,3	3,2	115	73	8.78909e-06	0.00293795	1.0,1.0	0.388,0.488	0.562	56.2	56.2
25646	ENSG00000142046	TMEM91	19	+	41383560	41384083	41383862	41384083	41382771	41382921	25646	17,4	0,0	4,8	1,2	375	73	0.000161293	0.020334	1.0,1.0	0.438,0.438	0.562	56.2	56.2
22362	ENSG00000138380	CARF	2	+	202924296	202924415	202924356	202924415	202917876	202918043	22362	5,4	1,0	2,2	3,2	133	73	0.000147921	0.0191966	0.733,1.0	0.268,0.354	0.556	55.6	55.6
22327	ENSG00000171530	TBCA	5	-	77693265	77693430	77693265	77693367	77708241	77708347	22327	7,2	3,2	5,5	0,0	136	73	8.17459e-06	0.00281793	0.556,0.349	1.0,1.0	-0.547	-54.7	54.7
10659	ENSG00000153094	BCL2L11	2	+	111123714	111123766	111123732	111123766	111120913	111121188	10659	0,1	13,5	2,2	1,1	91	73	8.76534e-05	0.0137458	0.0,0.138	0.616,0.616	-0.547	-54.7	54.7
3151	ENSG00000142065	ZFP14	19	-	36360392	36360536	36360392	36360533	36362111	36362238	3151	5,5	2,2	0,1	3,2	76	73	0.000111864	0.0162364	0.706,0.706	0.0,0.324	0.544	54.4	54.4
6536	ENSG00000245498	RP11-677M14.7	11	+	124805266	124805504	124805319	124805504	124804730	124804848	6536	4,8	3,5	8,9	0,0	126	73	8.05922e-07	0.000592675	0.436,0.481	1.0,1.0	-0.541	-54.1	54.1
17969	ENSG00000100068	LRP5L	22	-	25351787	25351921	25351787	25351902	25354595	25354812	17969	0,0	14,5	3,5	1,7	92	73	2.32124e-06	0.00131311	0.0,0.0	0.704,0.362	-0.533	-53.3	53.3
4249	ENSG00000166478	ZNF143	11	+	9474547	9474633	9474552	9474633	9473940	9474024	4249	0,1	10,12	6,3	1,7	78	73	3.169e-05	0.00678782	0.0,0.072	0.849,0.286	-0.531	-53.1	53.1
11243	ENSG00000143499	SMYD2	1	+	214330949	214334308	214334199	214334308	214330167	214330278	11243	85,64	0,0	174114	4,3	3323	73	3.34313e-06	0.0016034	1.0,1.0	0.489,0.455	0.528	52.8	52.8
8098	ENSG00000140451	PIF1	15	-	64819846	64820019	64819846	64819986	64820981	64821088	8098	10,2	3,4	1,2	0,0	106	73	5.07302e-06	0.00209092	0.697,0.256	1.0,1.0	-0.524	-52.4	52.4
802	ENSG00000167604	NFKBID	19	-	35896912	35897103	35896912	35897058	35897650	35897856	802	0,0	4,4	2,9	5,1	118	73	1.81712e-05	0.00475914	0.0,0.0	0.198,0.848	-0.523	-52.3	52.3
17258	ENSG00000103067	ESRP2	16	-	68232576	68232717	68232576	68232708	68232760	68232815	17258	0,0	1,2	6,1	4,1	82	73	3.85258e-06	0.0017346	0.0,0.0	0.572,0.471	-0.521	-52.1	52.1
15924	ENSG00000124920	MYRF	11	+	61780956	61781045	61780959	61781045	61780221	61780290	15924	0,0	2,2	9,2	4,4	76	73	2.29336e-06	0.00131311	0.0,0.0	0.684,0.324	-0.504	-50.4	50.4
5822	ENSG00000107560	RAB11FIP2	10	-	118009081	118009242	118009081	118009220	118015064	118015110	5822	5,8	0,0	5,2	3,2	95	73	2.39246e-05	0.00562189	1.0,1.0	0.562,0.435	0.501	50.1	50.1
11151	ENSG00000256591	RP11-286N22.8	11	+	61438219	61438362	61438244	61438362	61438003	61438113	11151	2,0	2,4	5,1	0,1	98	73	0.000103908	0.0158097	0.427,0.0	1.0,0.427	-0.5	-50	50
3550	ENSG00000277693	AP003900.6	21	-	10338454	10338657	10338454	10338566	10342615	10342669	3550	4,9	1,2	0,1	4,1	164	73	2.39533e-05	0.00562189	0.64,0.667	0.0,0.308	0.499	49.9	49.9
17615	ENSG00000170906	NDUFA3	19	+	54109078	54109257	54109081	54109257	54108827	54108894	17615	4,1	3,2	2,8	0,1	76	73	0.000474948	0.0434784	0.562,0.324	1.0,0.885	-0.499	-49.9	49.9
13024	ENSG00000101363	MANBAL	20	+	37297325	37297534	37297346	37297534	37289662	37289686	13024	7,3	2,1	1,0	1,2	94	73	0.000546008	0.0478054	0.731,0.7	0.437,0.0	0.497	49.7	49.7
14399	ENSG00000262660	RP13-1032I1.10	17	+	81717696	81717861	81717756	81717861	81717481	81717491	14399	3,1	0,0	2,7	1,4	133	73	4.52364e-05	0.00891076	1.0,1.0	0.523,0.49	0.494	49.4	49.4
7191	ENSG00000121940	CLCC1	1	-	108941404	108941608	108941404	108941498	108943558	108943615	7191	7,6	2,3	8,6	0,0	183	73	1.05357e-05	0.00332055	0.583,0.444	1.0,1.0	-0.487	-48.7	48.7
14720	ENSG00000160298	C21orf58	21	-	46314715	46315049	46314715	46314880	46315473	46315547	14720	8,12	0,0	6,19	3,3	242	73	3.97206e-06	0.00175263	1.0,1.0	0.376,0.656	0.484	48.4	48.4
21835	ENSG00000197136	PCNXL3	11	+	65635930	65636031	65635950	65636031	65635528	65635803	21835	1,0	2,3	5,9	2,5	93	73	0.00015891	0.0201487	0.282,0.0	0.662,0.586	-0.483	-48.3	48.3
13777	ENSG00000183048	SLC25A10	17	+	81717693	81717861	81717756	81717861	81717398	81717491	13777	6,1	0,0	2,8	1,4	136	73	5.1451e-05	0.00945927	1.0,1.0	0.518,0.518	0.482	48.2	48.2
15585	ENSG00000140474	ULK3	15	-	74838439	74838685	74838439	74838504	74839009	74839050	15585	10,6	1,4	6,8	0,0	254	73	9.89576e-06	0.00321059	0.742,0.301	1.0,1.0	-0.479	-47.9	47.9
12492	ENSG00000100099	HPS4	22	-	26471212	26471388	26471212	26471290	26472301	26472418	12492	12,5	0,0	7,10	2,5	171	73	1.10816e-06	0.000764007	1.0,1.0	0.599,0.461	0.47	47	47
19249	ENSG00000151092	NGLY1	3	-	25736308	25736400	25736308	25736392	25737333	25737455	19249	2,2	0,0	1,1	10,0	81	73	0.000568888	0.0487064	1.0,1.0	0.083,1.0	0.459	45.9	45.9
6567	ENSG00000177311	ZBTB38	3	+	141438242	141438365	141438267	141438365	141403926	141404031	6567	2,6	4,1	1,1	0,0	98	73	0.000118739	0.0167907	0.271,0.817	1.0,1.0	-0.456	-45.6	45.6
17146	ENSG00000076382	SPAG5	17	-	28591981	28592477	28591981	28592474	28598509	28598635	17146	7,5	5,4	4,1	0,0	76	73	1.7081e-05	0.00459563	0.574,0.546	1.0,1.0	-0.44	-44	44
12279	ENSG00000196295	AC005154.6	7	-	30551317	30551479	30551317	30551395	30552099	30552179	12279	5,5	6,3	3,8	1,0	157	73	0.000324487	0.0336095	0.279,0.437	0.582,1.0	-0.433	-43.3	43.3
243	ENSG00000181264	TMEM136	11	+	120327121	120327640	120327465	120327640	120325295	120325368	243	9,8	3,1	23,21	0,1	417	73	0.000424265	0.04015	0.344,0.583	1.0,0.786	-0.43	-43	43
17702	ENSG00000168528	SERINC2	1	+	31427190	31427351	31427193	31427351	31426653	31426823	17702	3,1	0,0	3,4	1,5	76	73	1.93114e-05	0.00495406	1.0,1.0	0.742,0.435	0.411	41.1	41.1
14802	ENSG00000178999	AURKB	17	-	8207737	8207901	8207737	8207840	8210529	8210581	14802	0,1	7,3	3,4	2,2	134	73	0.000111778	0.0162364	0.0,0.154	0.45,0.521	-0.409	-40.9	40.9
12846	ENSG00000189042	ZNF567	19	+	36689396	36689497	36689400	36689497	36687611	36687634	12846	1,2	1,0	1,1	4,1	77	73	0.000511967	0.0459147	0.487,1.0	0.192,0.487	0.404	40.4	40.4
1110	ENSG00000174231	PRPF8	17	-	1651980	1652112	1651980	1652037	1653541	1653683	1110	10,4	0,0	8,5	4,1	148	73	2.81572e-05	0.00620404	1.0,1.0	0.497,0.712	0.395	39.5	39.5
10225	ENSG00000009413	REV3L	6	-	111387764	111387916	111387764	111387913	111388000	111388085	10225	3,2	8,2	0,0	5,12	76	73	0.000226316	0.0258703	0.265,0.49	0.0,0.0	0.378	37.8	37.8
21454	ENSG00000160124	CCDC58	3	-	122366452	122366552	122366452	122366549	122368175	122368322	21454	1,2	3,1	1,2	0,1	76	73	0.000497946	0.0448395	0.243,0.658	1.0,0.658	-0.378	-37.8	37.8
18754	ENSG00000180376	CCDC66	3	+	56563651	56564125	56563683	56564125	56559568	56559594	18754	1,0	10,4	3,3	3,3	105	73	0.000294548	0.0316991	0.065,0.0	0.41,0.41	-0.377	-37.7	37.7
7029	ENSG00000161955	TNFSF13	17	+	7559847	7559893	7559850	7559893	7559199	7559297	7029	16,5	0,0	3,10	3,3	76	73	2.90757e-05	0.00628889	1.0,1.0	0.49,0.762	0.374	37.4	37.4
22796	ENSG00000165637	VDAC2	10	+	75217887	75217991	75217945	75217991	75214020	75214070	22796	17,15	11,4	13,13	0,1	131	73	2.84021e-05	0.00620404	0.463,0.676	1.0,0.879	-0.37	-37	37
2802	ENSG00000172046	USP19	3	-	49115723	49115944	49115723	49115938	49116046	49116162	2802	33,27	6,10	6,19	10,21	79	73	0.00012424	0.0172389	0.836,0.714	0.357,0.455	0.369	36.9	36.9
10020	ENSG00000115282	TTC31	2	+	74491943	74492051	74492003	74492051	74491480	74491666	10020	1,0	8,13	4,2	2,3	133	73	0.000130453	0.0178761	0.064,0.0	0.523,0.268	-0.364	-36.4	36.4
26119	ENSG00000168487	BMP1	8	+	22176923	22177139	22176960	22177139	22176536	22176650	26119	3,3	2,7	0,0	4,3	110	73	8.77749e-05	0.0137458	0.499,0.221	0.0,0.0	0.36	36	36
16003	ENSG00000127184	COX7C	5	+	86619705	86619878	86619738	86619878	86619352	86619496	16003	5,3	8,3	0,0	3,3	106	73	4.02699e-05	0.00815078	0.301,0.408	0.0,0.0	0.354	35.4	35.4
11235	ENSG00000166484	MAPK7	17	+	19380289	19380501	19380483	19380501	19379781	19379947	11235	13,20	0,1	8,12	1,4	267	73	0.00058605	0.0499206	1.0,0.845	0.686,0.451	0.354	35.4	35.4
8138	ENSG00000213930	GALT	9	+	34648047	34648171	34648091	34648171	34647743	34647961	8138	7,7	0,0	5,11	4,1	117	73	0.000268326	0.029599	1.0,1.0	0.438,0.873	0.345	34.5	34.5
3037	ENSG00000181090	EHMT1	9	+	137743370	137743528	137743394	137743528	137728348	137728529	3037	26,5	5,4	28,8	1,0	97	73	0.000156056	0.0200057	0.796,0.485	0.955,1.0	-0.337	-33.7	33.7
17876	ENSG00000102181	CD99L2	X	-	150828305	150828414	150828305	150828368	150831230	150831248	17876	3,3	8,2	0,0	4,3	119	73	0.000141063	0.0187363	0.187,0.479	0.0,0.0	0.333	33.3	33.3
1351	ENSG00000198131	ZNF544	19	+	58246710	58246800	58246745	58246800	58246342	58246427	1351	36,27	28,24	55,50	15,6	108	73	1.31653e-05	0.00392503	0.465,0.432	0.713,0.849	-0.332	-33.2	33.2
9522	ENSG00000185101	ANO9	11	-	431998	432054	431998	432048	433313	433459	9522	9,3	0,0	4,7	4,1	79	73	0.000353673	0.0348337	1.0,1.0	0.48,0.866	0.327	32.7	32.7
114	ENSG00000114859	CLCN2	3	-	184354547	184354714	184354547	184354658	184354903	184354973	114	1,0	7,9	7,9	9,7	129	73	8.32071e-06	0.00282418	0.075,0.0	0.306,0.421	-0.326	-32.6	32.6
12092	ENSG00000157450	RNF111	15	+	59084101	59084254	59084128	59084254	59080935	59081284	12092	3,10	9,7	1,0	9,12	100	73	3.90511e-05	0.00797727	0.196,0.51	0.075,0.0	0.316	31.6	31.6
19600	ENSG00000239523	MYLK-AS1	3	+	123629490	123629566	123629493	123629566	123585646	123585794	19600	0,0	1,3	1,5	6,5	76	73	0.000119488	0.0167907	0.0,0.0	0.138,0.49	-0.314	-31.4	31.4
16122	ENSG00000177674	AGTRAP	1	+	11746011	11746223	11746126	11746223	11745802	11745837	16122	48,21	31,13	79,61	11,13	188	73	1.83359e-05	0.00475914	0.375,0.385	0.736,0.646	-0.311	-31.1	31.1
16125	ENSG00000177674	AGTRAP	1	+	11745987	11746223	11746126	11746223	11745802	11745837	16125	61,29	31,13	103,85	11,13	212	73	4.46629e-06	0.00193206	0.404,0.434	0.763,0.692	-0.308	-30.8	30.8
11604	ENSG00000163463	KRTCAP2	1	-	155172564	155172672	155172564	155172628	155173220	155173254	11604	10,16	5,2	2,9	0,0	117	73	4.8444e-05	0.00915644	0.555,0.833	1.0,1.0	-0.306	-30.6	30.6
16123	ENSG00000177674	AGTRAP	1	+	11745929	11746223	11745987	11746223	11745802	11745837	16123	21,10	1,1	26,21	10,9	131	73	0.000452384	0.0419348	0.921,0.848	0.592,0.565	0.306	30.6	30.6
11847	ENSG00000051341	POLQ	3	-	121432917	121433036	121432917	121433033	121436121	121436275	11847	0,0	11,3	4,9	14,14	76	73	1.4603e-05	0.00423909	0.0,0.0	0.215,0.382	-0.298	-29.8	29.8
18312	ENSG00000259429	UBE2Q2P2	15	+	82418618	82418792	82418635	82418792	82415499	82415675	18312	11,6	19,8	1,0	7,8	90	73	5.90781e-05	0.0105796	0.32,0.378	0.104,0.0	0.297	29.7	29.7
21813	ENSG00000169062	UPF3A	13	+	114291600	114291780	114291604	114291780	114286518	114286629	21813	12,4	7,1	6,2	0,0	77	73	2.26374e-05	0.00554919	0.619,0.791	1.0,1.0	-0.295	-29.5	29.5
25711	ENSG00000132676	DAP3	1	+	155729042	155729291	155729207	155729291	155727607	155727738	25711	86,73	17,8	132104	3,0	238	73	8.96108e-08	0.000109833	0.608,0.737	0.931,1.0	-0.293	-29.3	29.3
24025	ENSG00000185163	DDX51	12	-	132140422	132140555	132140422	132140539	132140619	132140735	24025	2,0	21,11	11,8	13,20	89	73	4.88807e-05	0.00915644	0.072,0.0	0.41,0.247	-0.293	-29.3	29.3
24553	ENSG00000143353	LYPLAL1	1	+	219210514	219210647	219210531	219210647	219179129	219179246	24553	8,11	6,1	5,3	0,0	90	73	0.000133181	0.0181372	0.52,0.899	1.0,1.0	-0.29	-29	29
21128	ENSG00000255717	SNHG1	11	-	62853800	62853989	62853800	62853833	62854518	62854551	21128	88,74	12,15	124,92	5,0	229	73	2.78386e-06	0.00142831	0.7,0.611	0.888,1.0	-0.288	-28.8	28.8
7998	ENSG00000176371	ZSCAN2	15	+	84622577	84622714	84622645	84622714	84620601	84620772	7998	11,13	3,2	8,11	0,0	141	73	0.000340569	0.0341444	0.655,0.771	1.0,1.0	-0.287	-28.7	28.7
18281	ENSG00000175197	DDIT3	12	-	57517268	57517595	57517268	57517424	57517705	57517753	18281	678498	187131	245259	18,17	244	73	1.62581e-12	1.19562e-08	0.52,0.532	0.803,0.82	-0.285	-28.5	28.5
2360	ENSG00000148943	LIN7C	11	-	27506316	27506492	27506316	27506455	27506715	27506773	2360	5,2	7,4	0,0	2,3	110	73	9.26515e-05	0.0143949	0.322,0.249	0.0,0.0	0.285	28.5	28.5
2527	ENSG00000224078	SNHG14	15	+	25105718	25105824	25105787	25105824	25103858	25103970	2527	16,17	5,2	15,7	0,0	142	73	3.72943e-05	0.00768959	0.622,0.814	1.0,1.0	-0.282	-28.2	28.2
18290	ENSG00000175197	DDIT3	12	-	57517268	57517542	57517268	57517424	57517705	57517753	18290	502362	187131	166178	18,17	191	73	6.16536e-11	2.7204e-07	0.506,0.514	0.779,0.8	-0.28	-28	28
16124	ENSG00000177674	AGTRAP	1	+	11745929	11746223	11746126	11746223	11745802	11745837	16124	81,38	31,13	119,97	11,13	270	73	3.27517e-05	0.00688159	0.414,0.441	0.745,0.669	-0.28	-28	28
11109	ENSG00000139436	GIT2	12	-	109947255	109948846	109947255	109947504	109951166	109951316	11109	165127	22,26	253157	9,10	1415	73	0.00010012	0.0154465	0.279,0.201	0.592,0.448	-0.28	-28	28
19599	ENSG00000064012	CASP8	2	+	201266460	201266791	201266486	201266791	201234015	201234112	19599	9,10	5,1	4,9	0,0	99	73	0.00010761	0.0161503	0.57,0.881	1.0,1.0	-0.274	-27.4	27.4
17161	ENSG00000143748	NVL	1	-	224301690	224301791	224301690	224301771	224303722	224303857	17161	0,0	11,10	5,4	11,8	93	73	1.29288e-05	0.00390732	0.0,0.0	0.263,0.282	-0.272	-27.2	27.2
3020	ENSG00000079432	CIC	19	+	42292565	42292859	42292568	42292859	42292299	42292466	3020	9,8	0,0	6,25	5,2	76	73	0.000329903	0.0337916	1.0,1.0	0.535,0.923	0.271	27.1	27.1
25101	ENSG00000125967	NECAB3	20	-	33659884	33660058	33659884	33660034	33660258	33660395	25101	17,6	0,0	21,11	3,5	97	73	4.85637e-05	0.00915644	1.0,1.0	0.84,0.623	0.268	26.8	26.8
15050	ENSG00000100784	RPS6KA5	14	-	90923112	90923233	90923112	90923196	90943077	90943185	15050	6,3	16,4	0,0	11,5	110	73	5.50599e-05	0.0100391	0.199,0.332	0.0,0.0	0.266	26.6	26.6
18236	ENSG00000178904	DPY19L3	19	+	32439760	32439910	32439819	32439910	32439216	32439235	18236	15,7	4,1	19,10	0,0	132	73	0.000302102	0.0320432	0.675,0.795	1.0,1.0	-0.265	-26.5	26.5
10298	ENSG00000161513	FDXR	17	-	74866783	74866981	74866783	74866879	74872035	74872133	10298	4,3	10,2	0,0	6,7	175	73	0.000249858	0.0279815	0.143,0.385	0.0,0.0	0.264	26.4	26.4
19585	ENSG00000128928	IVD	15	+	40414822	40414982	40414873	40414982	40412990	40413087	19585	12,16	4,3	45,41	1,1	124	73	0.000561462	0.0483866	0.638,0.758	0.964,0.96	-0.264	-26.4	26.4
7028	ENSG00000161955	TNFSF13	17	+	7559845	7559893	7559850	7559893	7559199	7559297	7028	19,6	0,0	6,15	3,3	78	73	0.000118262	0.0167907	1.0,1.0	0.652,0.824	0.262	26.2	26.2
7272	ENSG00000074855	ANO8	19	-	17328161	17329541	17328161	17328264	17329756	17329825	7272	65,94	0,0	95203	3,2	1350	73	0.00042585	0.04015	1.0,1.0	0.631,0.846	0.262	26.2	26.2
12971	ENSG00000132781	MUTYH	1	-	45333412	45333561	45333412	45333497	45334390	45334511	12971	53,25	10,9	34,34	3,0	137	73	0.000546051	0.0478054	0.738,0.597	0.858,1.0	-0.262	-26.2	26.2
1791	ENSG00000198721	ECI2	6	-	4117307	4119275	4117307	4117451	4125249	4126237	1791	978619	1,0	14371285	34,10	1897	73	2.85436e-08	3.70429e-05	0.974,1.0	0.619,0.832	0.261	26.1	26.1
14424	ENSG00000148384	INPP5E	9	-	136432478	136432586	136432478	136432583	136432955	136433075	14424	6,9	1,5	11,19	0,0	76	73	4.67411e-05	0.00912567	0.852,0.634	1.0,1.0	-0.257	-25.7	25.7
2208	ENSG00000187239	FNBP1	9	-	129923843	129924026	129923843	129923939	129924959	129925157	2208	25,20	3,4	12,15	0,0	160	73	7.75226e-05	0.0125758	0.792,0.695	1.0,1.0	-0.256	-25.6	25.6
22764	ENSG00000115204	MPV17	2	-	27312993	27313154	27312993	27313109	27322447	27322522	22764	23,11	20,19	8,15	66,81	118	73	3.72262e-06	0.00171101	0.416,0.264	0.07,0.103	0.253	25.3	25.3
8560	ENSG00000175893	ZDHHC21	9	-	14674190	14674385	14674190	14674216	14680032	14680162	8560	61,64	1,2	54,30	11,3	242	73	0.000324019	0.0336095	0.948,0.906	0.597,0.751	0.253	25.3	25.3
21651	ENSG00000196405	EVL	14	+	100141148	100141229	100141179	100141229	100138567	100138897	21651	16,21	7,3	26,22	1,0	104	73	6.28377e-05	0.0107467	0.616,0.831	0.948,1.0	-0.25	-25	25
2209	ENSG00000187239	FNBP1	9	-	129923843	129923996	129923843	129923939	129924959	129925157	2209	24,16	3,4	8,10	0,0	130	73	0.000138138	0.0184703	0.818,0.692	1.0,1.0	-0.245	-24.5	24.5
12053	ENSG00000172269	DPAGT1	11	-	119100629	119100877	119100629	119100827	119101017	119101138	12053	26,12	0,0	20,16	2,5	123	73	6.24713e-05	0.0107467	1.0,1.0	0.856,0.655	0.244	24.4	24.4
5	ENSG00000166012	TAF1D	11	-	93733349	93733505	93733349	93733419	93734624	93734660	5	45,20	47,24	91,75	42,26	159	73	4.87297e-05	0.00915644	0.305,0.277	0.499,0.57	-0.243	-24.3	24.3
8976	ENSG00000145569	FAM105A	5	+	14601344	14601442	14601350	14601442	14601212	14601244	8976	1,0	16,8	9,6	19,18	79	73	5.10599e-05	0.00945927	0.055,0.0	0.304,0.235	-0.242	-24.2	24.2
25569	ENSG00000104177	MYEF2	15	-	48151873	48152115	48151873	48151942	48152233	48152284	25569	54,34	73,39	60,81	32,23	246	73	2.4547e-05	0.00567739	0.18,0.206	0.357,0.511	-0.241	-24.1	24.1
1691	ENSG00000122008	POLK	5	+	75593941	75594049	75593965	75594049	75590343	75590440	1691	22,8	7,2	19,5	1,0	97	73	0.000277603	0.03047	0.703,0.751	0.935,1.0	-0.241	-24.1	24.1
18234	ENSG00000178904	DPY19L3	19	+	32439777	32439910	32439819	32439910	32439216	32439235	18234	15,7	4,1	19,6	0,0	115	73	0.000517437	0.0460311	0.704,0.816	1.0,1.0	-0.24	-24	24
18285	ENSG00000175197	DDIT3	12	-	57517268	57517459	57517268	57517424	57517705	57517753	18285	264186	187131	63,77	18,17	108	73	1.07651e-06	0.000764007	0.488,0.49	0.703,0.754	-0.239	-23.9	23.9
5826	ENSG00000205758	CRYZL1	21	-	33591161	33591211	33591161	33591207	33595730	33595836	5826	0,0	29,16	4,3	11,10	77	73	4.26423e-05	0.00847545	0.0,0.0	0.256,0.221	-0.238	-23.8	23.8
7009	ENSG00000107951	MTPAP	10	-	30336802	30337031	30336802	30337027	30340225	30340450	7009	12,4	19,11	1,3	38,17	77	73	0.000177005	0.0218161	0.375,0.256	0.024,0.143	0.232	23.2	23.2
10408	ENSG00000152795	HNRNPDL	4	-	82425565	82425794	82425565	82425667	82426036	82426129	10408	103,97	111,79	185124	58,49	200	73	2.29102e-08	3.15903e-05	0.253,0.309	0.538,0.48	-0.228	-22.8	22.8
5245	ENSG00000154370	TRIM11	1	-	228400963	228401194	228400963	228401191	228402065	228405904	5245	21,12	3,5	25,33	0,0	76	73	2.69163e-05	0.00599826	0.871,0.697	1.0,1.0	-0.216	-21.6	21.6
25436	ENSG00000198952	SMG5	1	-	156259004	156259189	156259004	156259134	156260450	156260626	25436	29,34	0,0	22,23	5,2	128	73	5.60199e-05	0.0101304	1.0,1.0	0.715,0.868	0.209	20.9	20.9
15493	ENSG00000205517	RGL3	19	-	11416038	11416174	11416038	11416114	11416613	11416667	15493	20,17	0,0	7,18	0,7	133	73	0.000218577	0.025574	1.0,1.0	1.0,0.585	0.208	20.8	20.8
7602	ENSG00000172534	HCFC1	X	-	153952513	153953090	153952513	153952958	153953606	153953770	7602	39,16	25,26	1,12	17,36	205	73	0.000212897	0.0251173	0.357,0.18	0.021,0.106	0.205	20.5	20.5
9224	ENSG00000248121	SMURF2P1	17	+	30607498	30607665	30607551	30607665	30600795	30601012	9224	1,0	24,14	6,3	12,7	126	73	6.06356e-05	0.010617	0.024,0.0	0.225,0.199	-0.2	-20	20
22265	ENSG00000113282	CLINT1	5	-	157789362	157789567	157789362	157789513	157791702	157791995	22265	98,83	80,75	99,72	37,28	127	73	6.69219e-05	0.0112705	0.413,0.389	0.606,0.596	-0.2	-20	20
12750	ENSG00000107862	GBF1	10	+	102359266	102359435	102359269	102359435	102358505	102358729	12750	19,12	44,43	3,2	39,38	76	73	4.16275e-05	0.00834896	0.293,0.211	0.069,0.048	0.194	19.4	19.4
6	ENSG00000166012	TAF1D	11	-	93733349	93733505	93733349	93733397	93734624	93734660	6	74,38	144,95	136,97	101,76	181	73	6.98019e-09	1.18459e-05	0.172,0.139	0.352,0.34	-0.19	-19	19
12503	ENSG00000226259	GTF2H2B	5	+	70437473	70437594	70437530	70437594	70434914	70435022	12503	2,0	26,29	8,5	14,13	130	73	1.01424e-05	0.00324292	0.041,0.0	0.243,0.178	-0.19	-19	19
2234	ENSG00000137312	FLOT1	6	-	30741189	30741704	30741189	30741333	30741791	30741867	2234	225221	23,13	293346	9,7	444	73	0.000300331	0.0320092	0.617,0.736	0.843,0.89	-0.19	-19	19
13188	ENSG00000151923	TIAL1	10	-	119582458	119582608	119582458	119582557	119588151	119588248	13188	81,71	75,56	50,42	117,79	124	73	4.84776e-06	0.00205676	0.389,0.427	0.201,0.238	0.189	18.9	18.9
7803	ENSG00000131067	GGT7	20	-	34849967	34850197	34849967	34850060	34851230	34851368	7803	72,45	29,28	46,87	71,85	210	73	0.000342032	0.0341444	0.463,0.358	0.184,0.262	0.187	18.7	18.7
2525	ENSG00000224078	SNHG14	15	+	25105699	25105824	25105787	25105824	25103858	25103970	2525	37,27	5,2	31,20	0,0	161	73	0.000122853	0.0171544	0.77,0.86	1.0,1.0	-0.185	-18.5	18.5
21830	ENSG00000197136	PCNXL3	11	+	65622205	65622366	65622223	65622366	65620854	65620966	21830	11,15	0,7	10,9	0,0	91	73	0.000493233	0.0445972	1.0,0.632	1.0,1.0	-0.184	-18.4	18.4
12034	ENSG00000130244	FAM98C	19	+	38405343	38405421	38405374	38405421	38404922	38405113	12034	14,23	1,6	31,29	0,0	104	73	6.82158e-05	0.0114013	0.908,0.729	1.0,1.0	-0.181	-18.1	18.1
17842	ENSG00000166946	CCNDBP1	15	+	43194080	43194461	43194414	43194461	43192742	43192803	17842	71,73	85,47	127,87	41,29	407	73	2.88777e-06	0.00144796	0.13,0.218	0.357,0.35	-0.179	-17.9	17.9
3572	ENSG00000127586	CHTF18	16	+	790006	790269	790176	790269	789546	789715	3572	9,7	10,10	0,2	15,18	243	73	7.08721e-06	0.00260597	0.213,0.174	0.0,0.032	0.177	17.7	17.7
20840	ENSG00000065000	AP3D1	19	-	2112859	2112967	2112859	2112931	2113335	2113413	20840	101,89	32,29	97,83	58,62	109	73	0.000456434	0.0421332	0.679,0.673	0.528,0.473	0.176	17.6	17.6
11975	ENSG00000176715	ACSF3	16	+	89145213	89145401	89145266	89145401	89133135	89133262	11975	3,2	22,22	11,12	23,20	126	73	0.000528901	0.0466745	0.073,0.05	0.217,0.258	-0.176	-17.6	17.6
16198	ENSG00000005339	CREBBP	16	-	3751725	3751836	3751725	3751806	3757287	3757376	16198	6,3	21,10	0,0	13,6	103	73	0.000156876	0.0200057	0.168,0.175	0.0,0.0	0.171	17.1	17.1
1945	ENSG00000124215	CDH26	20	+	59970063	59970186	59970075	59970186	59968966	59969023	1945	6,0	10,2	0,0	5,6	85	73	0.000489917	0.0445972	0.34,0.0	0.0,0.0	0.17	17	17
14864	ENSG00000157800	SLC37A3	7	-	140351272	140351969	140351272	140351451	140352061	140352146	14864	77,64	97,67	257184	66,89	591	73	1.74296e-08	2.74666e-05	0.089,0.106	0.325,0.203	-0.167	-16.7	16.7
11679	ENSG00000163349	HIPK1	1	+	113971823	113971954	113971898	113971954	113969955	113970197	11679	79,62	0,0	49,45	8,2	148	73	1.1029e-05	0.00342707	1.0,1.0	0.751,0.917	0.166	16.6	16.6
18280	ENSG00000175197	DDIT3	12	-	57517268	57517595	57517268	57517438	57517705	57517753	18280	524387	544364	221214	113,93	230	73	1.00583e-07	0.000116793	0.234,0.252	0.383,0.422	-0.159	-15.9	15.9
14477	ENSG00000092199	HNRNPC	14	-	21263310	21263829	21263310	21263336	21269297	21269442	14477	484294	169102	224121	212131	566	73	2.43472e-13	5.37148e-09	0.27,0.271	0.12,0.106	0.158	15.8	15.8
19026	ENSG00000198919	DZIP3	3	+	108677482	108677598	108677496	108677598	108675785	108675873	19026	5,2	20,10	0,0	14,10	87	73	0.000588588	0.049944	0.173,0.144	0.0,0.0	0.158	15.8	15.8
17446	ENSG00000153914	SREK1	5	+	66164607	66164897	66164782	66164897	66163791	66163922	17446	64,49	145,90	72,63	70,37	248	73	7.32776e-06	0.00265025	0.115,0.138	0.232,0.334	-0.157	-15.7	15.7
26257	ENSG00000160953	MUM1	19	+	1362120	1362351	1362249	1362351	1360135	1361032	26257	9,6	10,14	2,2	24,19	202	73	0.000367037	0.0359892	0.245,0.134	0.029,0.037	0.157	15.7	15.7
3728	ENSG00000142102	ATHL1	11	+	290657	291113	290677	291113	290389	290600	3728	1,0	24,11	1,8	11,18	93	73	0.000408694	0.0388647	0.032,0.0	0.067,0.259	-0.147	-14.7	14.7
24436	ENSG00000171608	PIK3CD	1	+	9720433	9720661	9720610	9720661	9720111	9720242	24436	14,8	13,10	7,7	21,43	250	73	0.000554538	0.0483566	0.239,0.189	0.089,0.045	0.147	14.7	14.7
17777	ENSG00000035681	NSMAF	8	-	58589451	58589575	58589451	58589558	58590006	58590074	17777	30,26	6,3	38,40	1,0	90	73	0.000179336	0.0219806	0.802,0.875	0.969,1.0	-0.146	-14.6	14.6
5742	ENSG00000136051	KIAA1033	12	+	105121088	105121204	105121100	105121204	105120554	105120597	5742	3,1	62,51	11,2	30,15	85	73	0.000144997	0.0189286	0.04,0.017	0.239,0.103	-0.142	-14.2	14.2
18289	ENSG00000175197	DDIT3	12	-	57517268	57517542	57517268	57517438	57517705	57517753	18289	348251	544364	142133	113,93	177	73	1.62586e-06	0.00102485	0.209,0.221	0.341,0.371	-0.141	-14.1	14.1
23441	ENSG00000111679	PTPN6	12	+	6960662	6960945	6960805	6960945	6960343	6960435	23441	23,21	31,34	9,9	65,57	216	73	1.4524e-06	0.000942435	0.2,0.173	0.045,0.051	0.139	13.9	13.9
12231	ENSG00000179832	MROH1	8	+	144261129	144261216	144261178	144261216	144260906	144261041	12231	27,28	1,0	31,48	2,9	122	73	0.00039067	0.0375767	0.942,1.0	0.903,0.761	0.139	13.9	13.9
14933	ENSG00000167965	MLST8	16	+	2208209	2208613	2208449	2208613	2207192	2207345	14933	444379	20,21	354496	4,4	313	73	6.17043e-07	0.000504193	0.838,0.808	0.954,0.967	-0.137	-13.7	13.7
19224	ENSG00000072778	ACADVL	17	+	7224649	7224884	7224808	7224884	7224479	7224552	19224	173121	1,0	143185	6,12	232	73	2.77001e-06	0.00142831	0.982,1.0	0.882,0.829	0.136	13.6	13.6
18291	ENSG00000175197	DDIT3	12	-	57517379	57517519	57517379	57517438	57517705	57517753	18291	279203	544364	115106	113,93	154	73	3.6476e-06	0.00171101	0.196,0.209	0.325,0.351	-0.135	-13.5	13.5
5763	ENSG00000272896	RP11-216L13.17	9	+	136791777	136792026	136791946	136792026	136791378	136791424	5763	40,29	99,56	63,67	51,63	242	73	1.19061e-05	0.00364824	0.109,0.135	0.271,0.243	-0.135	-13.5	13.5
25937	ENSG00000278259	MYO19	17	-	36503949	36505177	36503949	36504020	36505296	36505404	25937	105107	16,21	127113	57,46	1230	73	0.000111711	0.0162364	0.28,0.232	0.117,0.127	0.134	13.4	13.4
14473	ENSG00000092199	HNRNPC	14	-	21263310	21263582	21263310	21263336	21269297	21269425	14473	184121	169102	77,43	212131	319	73	1.33715e-12	1.19562e-08	0.199,0.214	0.077,0.07	0.133	13.3	13.3
15746	ENSG00000148346	LCN2	9	+	128153067	128153133	128153099	128153133	128152182	128152284	15746	9,10	41,45	0,0	35,25	105	73	2.19765e-06	0.0013104	0.132,0.134	0.0,0.0	0.133	13.3	13.3
21209	ENSG00000011275	RNF216	7	-	5739275	5739621	5739275	5739352	5740972	5741644	21209	4,3	38,16	17,9	13,16	342	73	1.70594e-05	0.00459563	0.022,0.038	0.218,0.107	-0.133	-13.3	13.3
21560	ENSG00000196227	FAM217B	20	+	59943923	59944086	59943939	59944086	59942426	59942512	21560	4,5	34,19	0,0	15,16	89	73	0.000352731	0.0348337	0.088,0.178	0.0,0.0	0.133	13.3	13.3
22956	ENSG00000204859	ZBTB48	1	+	6586594	6586787	6586694	6586787	6585918	6586030	22956	7,4	45,17	21,23	38,33	173	73	0.000321189	0.0335833	0.062,0.09	0.189,0.227	-0.132	-13.2	13.2
6191	ENSG00000100211	CBY1	22	+	38670766	38670989	38670883	38670989	38668016	38668132	6191	38,25	63,40	15,19	116,88	190	73	4.79278e-07	0.000422953	0.188,0.194	0.047,0.077	0.129	12.9	12.9
16630	ENSG00000131503	ANKHD1	5	+	140486957	140487060	140487005	140487060	140485588	140485732	16630	195155	6,3	74,84	9,10	121	73	0.000135842	0.0183817	0.951,0.969	0.832,0.835	0.127	12.7	12.7
22687	ENSG00000160796	NBEAL2	3	+	47006318	47006449	47006332	47006449	47006164	47006262	22687	9,3	35,18	1,2	47,57	87	73	0.000196329	0.0239304	0.177,0.123	0.018,0.029	0.127	12.7	12.7
13421	ENSG00000275066	SYNRG	17	-	37541971	37542565	37541971	37542430	37553114	37554059	13421	107,72	5,4	67,58	0,0	208	73	0.000259519	0.0289167	0.882,0.863	1.0,1.0	-0.127	-12.7	12.7
1792	ENSG00000198721	ECI2	6	-	4133548	4133711	4133548	4133701	4135510	4135597	1792	249171	226168	493394	266240	83	73	0.000211833	0.0251173	0.492,0.472	0.62,0.591	-0.123	-12.3	12.3
8911	ENSG00000145016	RUBCN	3	-	197681834	197681948	197681834	197681899	197682469	197682615	8911	4,4	17,17	0,0	20,12	122	73	0.000569588	0.0487064	0.123,0.123	0.0,0.0	0.123	12.3	12.3
1939	ENSG00000182095	TNRC18	7	-	5376113	5376295	5376113	5376224	5376846	5376993	1939	6,3	22,11	0,0	8,14	144	73	0.000514873	0.0459884	0.121,0.121	0.0,0.0	0.121	12.1	12.1
19203	ENSG00000072778	ACADVL	17	+	7224719	7224813	7224808	7224813	7224328	7224552	19203	124,97	1,0	121152	6,12	162	73	7.52819e-06	0.00267882	0.982,1.0	0.901,0.851	0.115	11.5	11.5
19206	ENSG00000072778	ACADVL	17	+	7224714	7224884	7224808	7224884	7224328	7224552	19206	133110	1,0	126159	6,12	167	73	5.69651e-06	0.00220485	0.983,1.0	0.902,0.853	0.114	11.4	11.4
18292	ENSG00000175197	DDIT3	12	-	57517268	57517438	57517268	57517424	57517705	57517753	18292	698475	187131	137138	18,17	87	73	0.000125795	0.0173456	0.758,0.753	0.865,0.872	-0.113	-11.3	11.3
3627	ENSG00000149179	C11orf49	11	+	47161463	47162228	47161997	47162228	47161126	47161190	3627	271224	0,0	306364	6,4	607	73	0.000171601	0.0212689	1.0,1.0	0.86,0.916	0.112	11.2	11.2
15814	ENSG00000135503	ACVR1B	12	+	51985168	51985348	51985191	51985348	51984034	51984166	15814	7,7	49,29	2,0	44,22	96	73	0.000559078	0.0483778	0.098,0.155	0.033,0.0	0.11	11	11
904	ENSG00000197448	GSTK1	7	+	143265166	143265296	143265260	143265296	143264934	143265092	904	92,74	143,97	101,86	316238	167	73	1.57224e-05	0.00444701	0.219,0.25	0.123,0.136	0.105	10.5	10.5
18644	ENSG00000077232	DNAJC10	2	+	182739544	182740388	182740298	182740388	182736248	182736386	18644	428202	179125	236182	68,43	827	73	0.000112668	0.0162462	0.174,0.125	0.235,0.272	-0.104	-10.4	10.4
23291	ENSG00000141627	DYM	18	-	49391592	49391645	49391592	49391642	49430254	49430447	23291	55,35	6,4	54,35	0,0	76	73	0.00017072	0.0212689	0.898,0.894	1.0,1.0	-0.104	-10.4	10.4
16779	ENSG00000275896	PRSS2	7	+	142750554	142750714	142750628	142750714	142749478	142749524	16779	69,58	9,0	77,82	0,0	147	73	0.000208104	0.0249653	0.792,1.0	1.0,1.0	-0.104	-10.4	10.4
5346	ENSG00000197912	SPG7	16	+	89529359	89529579	89529476	89529579	89526328	89526468	5346	20,8	37,19	8,14	68,82	190	73	0.000379806	0.0369131	0.172,0.139	0.043,0.062	0.103	10.3	10.3
14267	ENSG00000099330	OCEL1	19	+	17228430	17229215	17228802	17229215	17228255	17228309	14267	49,44	40,33	35,53	103,88	445	73	6.73512e-06	0.00251848	0.167,0.179	0.053,0.09	0.101	10.1	10.1
23395	ENSG00000072571	HMMR	5	+	163471345	163471463	163471362	163471463	163471184	163471271	23395	16,12	157,68	0,0	22,27	90	73	6.44776e-05	0.0109423	0.076,0.125	0.0,0.0	0.101	10.1	10.1
15961	ENSG00000166681	NGFRAP1	X	+	103377462	103378077	103377509	103378077	103377027	103377106	15961	352171	313202	265197	422323	120	73	0.000444542	0.041734	0.406,0.34	0.276,0.271	0.099	9.9	9.9
22066	ENSG00000141258	SGSM2	17	+	2372146	2372254	2372189	2372254	2371261	2371415	22066	8,3	27,35	0,1	53,47	116	73	8.36094e-05	0.0134642	0.157,0.051	0.0,0.013	0.097	9.7	9.7
546	ENSG00000198755	RPL10A	6	+	35469432	35469529	35469435	35469529	35468946	35469027	546	92,47	15,6	101103	5,2	76	73	0.000289102	0.0314195	0.855,0.883	0.951,0.98	-0.097	-9.7	9.7
6457	ENSG00000100031	GGT1	22	+	24610413	24610531	24610454	24610531	24610234	24610336	6457	53,29	0,0	106112	4,11	114	73	0.000170994	0.0212689	1.0,1.0	0.944,0.867	0.095	9.5	9.5
18932	ENSG00000244187	TMEM141	9	+	136791946	136792358	136792250	136792358	136791755	136791777	18932	403280	13,7	786672	6,5	377	73	0.000349973	0.0347797	0.857,0.886	0.962,0.963	-0.091	-9.1	9.1
25712	ENSG00000132676	DAP3	1	+	155729041	155729283	155729207	155729283	155727607	155727738	25712	439290	17,8	525356	3,0	239	73	2.99337e-07	0.000284001	0.887,0.917	0.982,1.0	-0.089	-8.9	8.9
19223	ENSG00000072778	ACADVL	17	+	7224636	7224884	7224808	7224884	7224479	7224552	19223	259195	1,0	263301	6,12	245	73	1.40406e-05	0.00413017	0.987,1.0	0.929,0.882	0.088	8.8	8.8
21700	ENSG00000129255	MPDU1	17	+	7587141	7587271	7587160	7587271	7586898	7587017	21700	22,12	131,71	4,10	127166	92	73	8.78503e-05	0.0137458	0.118,0.118	0.024,0.046	0.083	8.3	8.3
26156	ENSG00000167962	ZNF598	16	-	2001591	2001762	2001591	2001700	2002205	2002732	26156	23,22	75,90	5,11	67105	135	73	0.000318802	0.0334924	0.142,0.117	0.039,0.054	0.083	8.3	8.3
13950	ENSG00000135297	MTO1	6	+	73482028	73482244	73482039	73482244	73480674	73480805	13950	12,6	70,74	1,1	58,50	84	73	0.000141826	0.0187363	0.13,0.066	0.015,0.017	0.082	8.2	8.2
1916	ENSG00000133226	SRRM1	1	+	24651408	24651612	24651498	24651612	24649970	24650086	1916	171159	2,2	233217	12,12	163	73	0.000391744	0.0375767	0.975,0.973	0.897,0.89	0.081	8.1	8.1
23472	ENSG00000177106	EPS8L2	11	+	710302	710486	710421	710486	709552	709608	23472	42,29	88,90	25,31	170221	192	73	5.14877e-06	0.00209092	0.154,0.109	0.053,0.051	0.08	8	8
296	ENSG00000143811	PYCR2	1	-	225922306	225922460	225922306	225922383	225923700	225923771	296	47,51	143134	25,29	152223	150	73	1.60842e-05	0.00449178	0.138,0.156	0.074,0.06	0.08	8	8
5079	ENSG00000182446	NPLOC4	17	-	81596115	81596261	81596115	81596242	81597244	81597319	5079	21,9	85102	2,5	97,69	92	73	0.000470392	0.0432408	0.164,0.065	0.016,0.054	0.08	8	8
23473	ENSG00000177106	EPS8L2	11	+	710027	710486	710421	710486	709552	709608	23473	97,89	88,90	58114	170221	467	73	3.08949e-07	0.000284001	0.147,0.134	0.051,0.075	0.078	7.8	7.8
16655	ENSG00000169738	DCXR	17	-	82036858	82037088	82036858	82037013	82037449	82037561	16655	86,73	226160	138167	671738	148	73	2.51978e-05	0.00567739	0.158,0.184	0.092,0.1	0.075	7.5	7.5
4957	ENSG00000105393	BABAM1	19	+	17268793	17269091	17268801	17269091	17267442	17267527	4957	89,57	0,0	67,88	6,5	81	73	0.000318123	0.0334924	1.0,1.0	0.91,0.941	0.075	7.5	7.5
22390	ENSG00000171307	ZDHHC16	10	+	97452809	97452923	97452894	97452923	97452414	97452503	22390	10,14	55,44	2,7	69,72	158	73	0.000492707	0.0445972	0.077,0.128	0.013,0.043	0.075	7.5	7.5
24505	ENSG00000179262	RAD23A	19	+	12948496	12948552	12948513	12948552	12948270	12948358	24505	174147	10,16	208265	2,5	90	73	7.93461e-06	0.00277863	0.934,0.882	0.988,0.977	-0.074	-7.4	7.4
17767	ENSG00000071994	PDCD2	6	-	170583504	170583747	170583504	170583623	170584298	170584692	17767	215166	0,1	247224	6,9	197	73	0.00010694	0.0161503	1.0,0.984	0.938,0.902	0.072	7.2	7.2
4460	ENSG00000124107	SLPI	20	-	45253001	45253151	45253001	45253147	45253574	45253733	4460	96,69	12,3	65,65	1,0	77	73	0.000114201	0.0163604	0.884,0.956	0.984,1.0	-0.072	-7.2	7.2
7962	ENSG00000189266	PNRC2	1	+	23960910	23961134	23960928	23961134	23959811	23959998	7962	7,6	83,46	0,1	70,58	91	73	0.000245291	0.0276102	0.063,0.095	0.0,0.014	0.072	7.2	7.2
17390	ENSG00000116670	MAD2L2	1	-	11674677	11674816	11674677	11674810	11675081	11675174	17390	121,65	7,5	102122	0,0	79	73	0.000143284	0.0188163	0.941,0.923	1.0,1.0	-0.068	-6.8	6.8
24058	ENSG00000134905	CARS2	13	-	110642314	110644182	110642314	110642521	110644384	110644483	24058	116,74	29,22	96125	51,76	1734	73	0.000559167	0.0483778	0.144,0.124	0.073,0.065	0.065	6.5	6.5
17566	ENSG00000173039	RELA	11	-	65655856	65656003	65655856	65655935	65658286	65658469	17566	1,3	78,75	8,17	67,83	141	73	1.73852e-05	0.00462111	0.007,0.02	0.058,0.096	-0.064	-6.4	6.4
5478	ENSG00000143416	SELENBP1	1	-	151368999	151369177	151368999	151369156	151369441	151369554	5478	116,81	0,1	118140	9,6	94	73	0.000221405	0.025574	1.0,0.984	0.911,0.948	0.063	6.3	6.3
8931	ENSG00000115368	WDR75	2	+	189449244	189450968	189450902	189450968	189448378	189448508	8931	82,76	64,47	134,95	46,27	1731	73	0.000136642	0.0183817	0.051,0.064	0.109,0.129	-0.061	-6.1	6.1
4949	ENSG00000123349	PFDN5	12	+	53296218	53296275	53296243	53296275	53295838	53295941	4949	64,43	302193	87,39	599458	98	73	0.000528361	0.0466745	0.136,0.142	0.098,0.06	0.06	6	6
12377	ENSG00000161217	PCYT1A	3	-	196247366	196247643	196247366	196247518	196248206	196248323	12377	17,7	55,44	0,5	57,42	198	73	0.000212714	0.0251173	0.102,0.055	0.0,0.042	0.057	5.7	5.7
12398	ENSG00000173992	CCS	11	+	66605469	66605592	66605488	66605592	66605153	66605416	12398	1,4	110,76	18,9	128111	92	73	0.000336599	0.0341444	0.007,0.04	0.1,0.06	-0.057	-5.7	5.7
1928	ENSG00000030582	GRN	17	+	44349624	44349751	44349666	44349751	44349425	44349551	1928	15,7	87,87	2,6	106152	115	73	0.000339376	0.0341444	0.099,0.049	0.012,0.024	0.056	5.6	5.6
11822	ENSG00000179632	MAF1	8	+	144107060	144107217	144107087	144107217	144106834	144106963	11822	8,6	181123	17,25	138177	100	73	0.000450948	0.0419348	0.031,0.034	0.083,0.093	-0.055	-5.5	5.5
7413	ENSG00000124207	CSE1L	20	+	49096175	49096952	49096348	49096952	49094731	49094963	7413	47,46	187108	32,30	269194	246	73	2.32004e-05	0.00561984	0.069,0.112	0.034,0.044	0.051	5.1	5.1
17722	ENSG00000165458	INPPL1	11	+	72230100	72230271	72230120	72230271	72229923	72230019	17722	25,8	156142	8,6	176228	93	73	0.000337805	0.0341444	0.112,0.042	0.034,0.02	0.05	5	5
17721	ENSG00000165458	INPPL1	11	+	72230097	72230271	72230120	72230271	72229923	72230019	17721	22,6	156142	4,4	176228	96	73	2.49136e-05	0.00567739	0.097,0.031	0.017,0.013	0.049	4.9	4.9
14610	ENSG00000213593	TMX2	11	+	57737835	57738026	57737912	57738026	57737607	57737668	14610	66,36	221194	53,38	400342	150	73	0.000230612	0.0262256	0.127,0.083	0.061,0.051	0.049	4.9	4.9
5392	ENSG00000115234	SNX17	2	+	27374649	27374758	27374688	27374758	27374345	27374433	5392	4,3	131111	16,13	137124	112	73	0.000282097	0.03081	0.02,0.017	0.071,0.064	-0.049	-4.9	4.9
14937	ENSG00000167965	MLST8	16	+	2207192	2207345	2207196	2207345	2207034	2207110	14937	243213	15,17	170196	6,1	77	73	0.00029365	0.0316991	0.939,0.922	0.964,0.995	-0.049	-4.9	4.9
22239	ENSG00000182199	SHMT2	12	+	57232424	57232575	57232452	57232575	57232210	57232292	22239	182157	1037838	63,79	577812	101	73	7.44158e-05	0.0122519	0.113,0.119	0.073,0.066	0.046	4.6	4.6
3353	ENSG00000234741	GAS5	1	-	173864256	173864506	173864256	173864304	173864674	173864697	3353	20791290	58,32	16861202	20,15	275	73	0.000224316	0.0257753	0.905,0.915	0.957,0.955	-0.046	-4.6	4.6
14377	ENSG00000130707	ASS1	9	+	130454270	130454373	130454304	130454373	130452223	130452333	14377	41,21	286249	16,10	356269	107	73	3.7003e-05	0.00768959	0.089,0.054	0.03,0.025	0.044	4.4	4.4
4314	ENSG00000205323	SARNP	12	-	55790566	55790688	55790566	55790592	55794358	55794387	4314	26,19	129,90	6,11	165,72	169	73	0.000404561	0.0386382	0.08,0.084	0.015,0.062	0.044	4.4	4.4
20968	ENSG00000100567	PSMA3	14	+	58252118	58252242	58252123	58252242	58247749	58247832	20968	241172	7,9	303218	0,0	78	73	0.000221037	0.025574	0.97,0.947	1.0,1.0	-0.042	-4.2	4.2
23205	ENSG00000157538	DSCR3	21	-	37232376	37232645	37232376	37232451	37233361	37233442	23205	0,5	73,49	9,16	87,49	267	73	0.00033084	0.0337916	0.0,0.027	0.028,0.082	-0.042	-4.2	4.2
2263	ENSG00000137274	BPHL	6	+	3138040	3140509	3140385	3140509	3137361	3137493	2263	174112	49,42	141212	139,94	2418	73	4.89738e-05	0.00915644	0.097,0.075	0.03,0.064	0.039	3.9	3.9
7012	ENSG00000138430	OLA1	2	-	174081923	174082092	174081923	174082064	174123179	174123277	7012	15,8	367195	45,25	397300	101	73	0.000298196	0.0319359	0.029,0.029	0.076,0.057	-0.038	-3.8	3.8
25315	ENSG00000105221	AKT2	19	-	40236023	40236142	40236023	40236104	40236256	40236385	25315	0,2	186121	7,11	121152	111	73	0.000239001	0.0270403	0.0,0.011	0.037,0.045	-0.035	-3.5	3.5
14611	ENSG00000213593	TMX2	11	+	57737785	57738026	57737912	57738026	57737607	57737668	14611	60,32	221194	49,34	400342	200	73	0.000448976	0.0419348	0.09,0.057	0.043,0.035	0.034	3.4	3.4
22493	ENSG00000169710	FASN	17	-	82090374	82090576	82090374	82090564	82090881	82091009	22493	6,10	335299	42,35	611591	85	73	0.000328401	0.0337916	0.015,0.028	0.056,0.048	-0.031	-3.1	3.1
10513	ENSG00000122034	GTF3A	13	+	27432543	27432745	27432730	27432745	27430532	27430621	10513	121,48	773524	67,65	1050856	260	73	0.000151839	0.0195899	0.042,0.025	0.018,0.021	0.014	1.4	1.4
11006	ENSG00000100316	RPL3	22	-	39316705	39317021	39316705	39316841	39317460	39317629	11006	377274	31562099	305267	37743329	253	73	0.000208214	0.0249653	0.033,0.036	0.023,0.023	0.012	1.2	1.2
6341	ENSG00000170889	RPS9	19	+	54206552	54207647	54207397	54207647	54206275	54206462	6341	238195	913598	167223	10711126	918	73	0.000111083	0.0162364	0.02,0.025	0.012,0.016	0.008	0.8	0.8
12627	ENSG00000089157	RPLP0	12	-	120198553	120198770	120198553	120198739	120198853	120199000	12627	143,98	59264009	136,89	84587633	104	73	0.000203856	0.0247114	0.017,0.017	0.011,0.008	0.008	0.8	0.8
16259	ENSG00000117616	RSRP1	1	-	25243549	25244224	25243549	25243633	25245149	25245301	16259	249191	1,0	413283	6,5	664	73	0.000592281	0.0500647	0.965,1.0	0.883,0.862	0.11	11	11
17914	ENSG00000115361	ACADL	2	-	210216346	210216511	210216346	210216491	210217964	210218102	17914	193140	19,9	105,88	2,2	93	73	0.000599064	0.0502108	0.889,0.924	0.976,0.972	-0.067	-6.7	6.7
20933	ENSG00000147421	HMBOX1	8	+	29048953	29049048	29048956	29049048	29047357	29047453	20933	12,13	6,6	8,4	0,1	76	73	0.000603112	0.0502108	0.658,0.675	1.0,0.793	-0.23	-23	23
22838	ENSG00000143774	GUK1	1	+	228146841	228146938	228146860	228146938	228145886	228146067	22838	360317	27,19	554783	14,25	92	73	0.000597429	0.0502108	0.914,0.93	0.969,0.961	-0.043	-4.3	4.3
5481	ENSG00000143416	SELENBP1	1	-	151369003	151369554	151369003	151369189	151369712	151369933	5481	1135788	11,6	900975	3,0	438	73	0.000602481	0.0502108	0.945,0.956	0.98,1.0	-0.04	-4	4
4860	ENSG00000106665	CLIP2	7	+	74360174	74360278	74360184	74360278	74357279	74357477	4860	2,6	1,0	3,1	3,2	83	73	0.000612855	0.0508301	0.638,1.0	0.468,0.305	0.432	43.2	43.2
11108	ENSG00000102886	GDPD3	16	-	30112131	30112221	30112131	30112217	30112305	30112424	11108	10,5	0,1	4,2	2,3	77	73	0.000627236	0.051828	1.0,0.826	0.655,0.387	0.392	39.2	39.2
11793	ENSG00000055609	KMT2C	7	-	152156204	152156346	152156204	152156343	152158862	152159072	11793	7,5	0,0	1,4	2,2	76	73	0.000630399	0.051895	1.0,1.0	0.324,0.658	0.509	50.9	50.9
1690	ENSG00000122008	POLK	5	+	75593877	75594049	75593965	75594049	75590343	75590440	1690	87,56	7,2	94,42	1,0	161	73	0.000643795	0.0528008	0.849,0.927	0.977,1.0	-0.1	-10	10
17563	ENSG00000140632	GLYR1	16	-	4821381	4821597	4821381	4821453	4822874	4822931	17563	139,87	28,23	132,97	8,11	217	73	0.000675584	0.0545961	0.625,0.56	0.847,0.748	-0.205	-20.5	20.5
25591	ENSG00000168907	PLA2G4F	15	-	42149712	42149852	42149712	42149848	42150103	42150141	25591	0,0	14,21	2,6	18,35	77	73	0.000674454	0.0545961	0.0,0.0	0.095,0.14	-0.118	-11.8	11.8
4574	ENSG00000118292	C1orf54	1	+	150279639	150279717	150279642	150279717	150276521	150276632	4574	0,0	2,1	2,2	3,2	76	73	0.000672015	0.0545961	0.0,0.0	0.39,0.49	-0.44	-44	44
5955	ENSG00000144034	TPRKB	2	-	73732583	73732704	73732583	73732700	73734428	73734591	5955	10,4	16,12	2,0	20,6	77	73	0.000674832	0.0545961	0.372,0.24	0.087,0.0	0.263	26.3	26.3
16632	ENSG00000131503	ANKHD1	5	+	140537337	140537589	140537388	140537589	140535361	140535538	16632	227138	63,38	172151	88,75	124	73	0.000679581	0.0547187	0.68,0.681	0.535,0.542	0.142	14.2	14.2
25645	ENSG00000142046	TMEM91	19	+	41383714	41384083	41383862	41384083	41382771	41382921	25645	16,3	0,0	4,6	1,2	221	73	0.000687387	0.055146	1.0,1.0	0.569,0.498	0.467	46.7	46.7
7409	ENSG00000070814	TCOF1	5	+	150387901	150388088	150387942	150388088	150379531	150379732	7409	28,32	0,0	21,49	0,7	114	73	0.000705716	0.0564112	1.0,1.0	1.0,0.818	0.091	9.1	9.1
11867	ENSG00000119185	ITGB1BP1	2	-	9406660	9407598	9406660	9406905	9408112	9408201	11867	315161	0,0	275243	7,0	766	73	0.000712444	0.0565396	1.0,1.0	0.789,1.0	0.105	10.5	10.5
2654	ENSG00000151883	PARP8	5	+	50834841	50835015	50834930	50835015	50833978	50834048	2654	14,0	52,28	0,0	16,19	162	73	0.000712447	0.0565396	0.108,0.0	0.0,0.0	0.054	5.4	5.4
17406	ENSG00000248837	RP11-412P11.1	4	+	22999554	22999712	22999584	22999712	22997550	22997613	17406	1,2	16,5	7,4	6,3	103	73	0.000736436	0.0581501	0.042,0.221	0.453,0.486	-0.338	-33.8	33.8
21130	ENSG00000255717	SNHG1	11	-	62853800	62854064	62853800	62853833	62854518	62854551	21130	352245	12,15	241172	5,0	304	73	0.000738013	0.0581501	0.876,0.797	0.92,1.0	-0.123	-12.3	12.3
25873	ENSG00000143224	PPOX	1	+	161170619	161170769	161170679	161170769	161170260	161170461	25873	34,26	8,0	53,49	1,0	133	73	0.000743402	0.0583663	0.7,1.0	0.967,1.0	-0.134	-13.4	13.4
13009	ENSG00000112237	CCNC	6	-	99550517	99550610	99550517	99550592	99550992	99551028	13009	1,0	1,2	5,3	2,1	91	73	0.000752799	0.0588191	0.445,0.0	0.667,0.706	-0.464	-46.4	46.4
21895	ENSG00000110107	PRPF19	11	-	60901498	60901575	60901498	60901540	60902402	60902465	21895	8,6	336233	29,20	362394	108	73	0.000754501	0.0588191	0.016,0.017	0.051,0.033	-0.025	-2.5	2.5
25445	ENSG00000235706	DICER1-AS1	14	+	95179498	95179925	95179503	95179925	95158875	95159035	25445	24,11	0,2	7,9	5,3	78	73	0.000776365	0.0600988	1.0,0.837	0.567,0.737	0.267	26.7	26.7
4751	ENSG00000130731	C16orf13	16	-	634714	634956	634714	634797	635280	635329	4751	154,95	38,27	230276	29,35	232	73	0.000775213	0.0600988	0.56,0.525	0.714,0.713	-0.171	-17.1	17.1
19802	ENSG00000133624	ZNF767P	7	-	149552800	149553016	149552800	149553013	149558607	149558839	19802	8,7	1,7	11,9	0,1	76	73	0.000786153	0.0606437	0.885,0.49	1.0,0.896	-0.26	-26	26
3453	ENSG00000100417	PMM1	22	-	41583958	41584372	41583958	41584058	41584526	41584603	3453	232203	7,1	179217	0,0	387	73	0.000790383	0.0607576	0.862,0.975	1.0,1.0	-0.082	-8.2	8.2
11345	ENSG00000175866	BAIAP2	17	+	81104510	81104715	81104513	81104715	81104026	81104108	11345	9,9	93,76	0,5	75127	76	73	0.000794762	0.0608434	0.085,0.102	0.0,0.036	0.075	7.5	7.5
6062	ENSG00000072501	SMC1A	X	-	53381017	53381116	53381017	53381087	53382231	53382383	6062	17,8	88,69	5,2	91,70	102	73	0.000799212	0.0608434	0.121,0.077	0.038,0.02	0.07	7	7
7333	ENSG00000162066	AMDHD2	16	+	2528059	2528148	2528068	2528148	2527772	2527985	7333	18,14	0,0	15,21	1,5	82	73	0.000799773	0.0608434	1.0,1.0	0.93,0.789	0.14	14	14
13544	ENSG00000127527	EPS15L1	19	-	16417947	16418104	16417947	16418028	16421318	16421476	13544	68,48	5,2	93,51	0,0	149	73	0.000804428	0.0609872	0.87,0.922	1.0,1.0	-0.104	-10.4	10.4
9488	ENSG00000129680	MAP7D3	X	-	136230384	136230593	136230384	136230590	136230838	136230966	9488	15,5	0,0	6,7	0,7	76	73	0.000811904	0.0613433	1.0,1.0	1.0,0.49	0.255	25.5	25.5
6568	ENSG00000136830	FAM129B	9	-	127525057	127525188	127525057	127525163	127527193	127527322	6568	5,3	177132	6,17	92152	98	73	0.000825643	0.0620013	0.021,0.017	0.046,0.077	-0.042	-4.2	4.2
960	ENSG00000137747	TMPRSS13	11	-	117914608	117914700	117914608	117914647	117917169	117917274	960	7,4	3,1	1,1	0,0	126	73	0.000826234	0.0620013	0.575,0.699	1.0,1.0	-0.363	-36.3	36.3
23792	ENSG00000139631	CSAD	12	-	53173727	53173770	53173727	53173767	53180566	53180596	23792	1,4	0,0	5,2	3,1	76	73	0.000842286	0.0629916	1.0,1.0	0.616,0.658	0.363	36.3	36.3
10877	ENSG00000156170	NDUFAF6	8	+	95036301	95036494	95036370	95036494	95035453	95035576	10877	11,4	2,0	6,1	7,1	142	73	0.000861009	0.0641743	0.739,1.0	0.306,0.34	0.546	54.6	54.6
13968	ENSG00000117682	DHDDS	1	+	26468891	26471294	26468894	26471294	26460036	26460144	13968	2,4	15,7	1,0	22,21	76	73	0.000869291	0.064385	0.114,0.354	0.042,0.0	0.213	21.3	21.3
7021	ENSG00000121964	GTDC1	2	-	144208602	144208804	144208602	144208803	144211514	144211579	7021	7,4	5,2	8,3	0,1	74	73	0.000869674	0.064385	0.58,0.664	1.0,0.747	-0.251	-25.1	25.1
3729	ENSG00000142102	ATHL1	11	+	293085	293235	293162	293235	292885	292997	3729	5,2	27,26	12,20	29,37	150	73	0.000883266	0.0651726	0.083,0.036	0.168,0.208	-0.129	-12.9	12.9
14752	ENSG00000120533	ENY2	8	+	109340488	109340563	109340490	109340563	109339319	109339390	14752	208145	42,13	197135	12,8	75	73	0.000904105	0.0662413	0.828,0.916	0.941,0.943	-0.07	-7	7
18310	ENSG00000259429	UBE2Q2P2	15	+	82418618	82418792	82418638	82418792	82415499	82415675	18310	11,6	10,3	1,0	1,4	93	73	0.000904748	0.0662413	0.463,0.611	0.44,0.0	0.317	31.7	31.7
4834	ENSG00000153827	TRIP12	2	-	229805729	229805883	229805729	229805802	229807707	229807864	4834	133,93	10,10	51,72	13,18	154	73	0.000906757	0.0662413	0.863,0.815	0.65,0.655	0.186	18.6	18.6
19825	ENSG00000150967	ABCB9	12	-	122928999	122930180	122928999	122930171	122932191	122932328	19825	0,0	5,5	0,6	1,5	82	73	0.000912471	0.0664387	0.0,0.0	0.0,0.517	-0.259	-25.9	25.9
13317	ENSG00000100813	ACIN1	14	-	23064104	23064257	23064104	23064221	23064354	23064485	13317	198158	33,29	124162	9,12	109	73	0.000924544	0.0665988	0.801,0.785	0.902,0.9	-0.108	-10.8	10.8
16945	ENSG00000078177	N4BP2	4	+	40142672	40142861	40142723	40142861	40136943	40137082	16945	19,10	1,4	6,7	0,0	124	73	0.000924348	0.0665988	0.918,0.595	1.0,1.0	-0.244	-24.4	24.4
6535	ENSG00000111271	ACAD10	12	+	111746143	111746284	111746189	111746284	111744642	111745043	6535	50,27	1,0	21,35	2,5	119	73	0.000926745	0.0665988	0.968,1.0	0.866,0.811	0.145	14.5	14.5
8475	ENSG00000111358	GTF2H3	12	+	123659475	123659583	123659515	123659583	123655770	123655824	8475	10,5	68,53	1,2	62,62	113	73	0.000919189	0.0665988	0.087,0.057	0.01,0.02	0.057	5.7	5.7
24965	ENSG00000101452	DHX35	20	+	38988792	38988917	38988812	38988917	38983698	38983776	24965	11,3	13,10	1,1	13,11	93	73	0.000968939	0.069405	0.399,0.191	0.057,0.067	0.233	23.3	23.3
24120	ENSG00000102878	HSF4	16	+	67167391	67167599	67167460	67167599	67167119	67167222	24120	25,18	0,0	21,39	3,3	142	73	0.000974456	0.0695743	1.0,1.0	0.783,0.87	0.173	17.3	17.3
19347	ENSG00000141527	CARD14	17	+	80178507	80178655	80178525	80178655	80172905	80173228	19347	0,1	3,0	3,4	0,0	91	73	0.000995147	0.0707261	0.0,1.0	1.0,1.0	-0.5	-50	50
3669	ENSG00000174799	CEP135	4	+	55969062	55969128	55969066	55969128	55964865	55965859	3669	3,10	0,0	7,2	3,1	77	73	0.000997	0.0707261	1.0,1.0	0.689,0.655	0.328	32.8	32.8
12325	ENSG00000044459	CNTLN	9	+	17409292	17409473	17409295	17409473	17394533	17395069	12325	3,2	1,2	1,0	2,2	76	73	0.00100745	0.0711561	0.742,0.49	0.324,0.0	0.454	45.4	45.4
13403	ENSG00000167608	TMC4	19	-	54160466	54160610	54160466	54160545	54160877	54161049	13403	19,19	96,70	15,12	147154	138	73	0.00101919	0.0711561	0.095,0.126	0.051,0.04	0.065	6.5	6.5
13803	ENSG00000133313	CNDP2	18	+	74499881	74500033	74499936	74500033	74497508	74497595	13803	149,98	0,2	158148	12,2	128	73	0.00101287	0.0711561	1.0,0.965	0.882,0.977	0.053	5.3	5.3
2330	ENSG00000246090	RP11-696N14.1	4	+	99154544	99157579	99157490	99157579	99133554	99133805	2330	26,13	0,3	16,13	0,0	3019	73	0.00101249	0.0711561	1.0,0.095	1.0,1.0	-0.453	-45.3	45.3
6163	ENSG00000007202	KIAA0100	17	-	28642027	28642097	28642027	28642078	28642274	28642335	6163	13,7	132,85	21,20	88,82	92	73	0.00101771	0.0711561	0.072,0.061	0.159,0.162	-0.094	-9.4	9.4
21225	ENSG00000213918	DNASE1	16	+	3655825	3655937	3655848	3655937	3655372	3655520	21225	0,0	5,1	3,2	2,10	96	73	0.00102913	0.0714912	0.0,0.0	0.533,0.132	-0.333	-33.3	33.3
3354	ENSG00000234741	GAS5	1	-	173864256	173864502	173864256	173864304	173864674	173864697	3354	331262	58,32	307188	20,15	271	73	0.00103371	0.0714912	0.606,0.688	0.805,0.771	-0.141	-14.1	14.1
8631	ENSG00000165338	HECTD2	10	+	91496204	91496372	91496213	91496372	91493419	91493508	8631	5,1	3,4	1,0	9,2	82	73	0.00103144	0.0714912	0.597,0.182	0.09,0.0	0.344	34.4	34.4
21516	ENSG00000166263	STXBP4	17	+	54999625	54999842	54999631	54999842	54999344	54999451	21516	0,1	5,15	3,1	4,1	79	73	0.00103701	0.0714954	0.0,0.058	0.409,0.48	-0.415	-41.5	41.5
572	ENSG00000087266	SH3BP2	4	+	2825109	2825196	2825125	2825196	2824612	2824730	572	6,3	34,19	1,0	23,27	89	73	0.00105877	0.0727679	0.126,0.115	0.034,0.0	0.103	10.3	10.3
6171	ENSG00000160932	LY6E	8	+	143020882	143020991	143020887	143020991	143020261	143020377	6171	9,5	0,0	13,31	3,4	78	73	0.00106882	0.0732306	1.0,1.0	0.802,0.879	0.159	15.9	15.9
3504	ENSG00000008294	SPAG9	17	-	50996564	50996715	50996564	50996694	50998443	50998632	3504	16,3	43,31	3,1	49,31	94	73	0.00107335	0.0733134	0.224,0.07	0.045,0.024	0.113	11.3	11.3
3069	ENSG00000120049	KCNIP2	10	-	101828626	101828717	101828626	101828696	101829074	101829199	3069	1,0	1,1	4,2	1,0	94	73	0.00108504	0.0738833	0.437,0.0	0.756,1.0	-0.659	-65.9	65.9
22558	ENSG00000175470	PPP2R2D	10	+	131943967	131944145	131944094	131944145	131940581	131940694	22558	256165	4,5	359265	21,18	200	73	0.00109279	0.0740439	0.959,0.923	0.862,0.843	0.089	8.9	8.9
9749	ENSG00000273432	RP5-1165K10.2	7	-	44014605	44014783	44014605	44014779	44016433	44016523	9749	12,10	3,2	19,15	0,0	77	73	0.00109411	0.0740439	0.791,0.826	1.0,1.0	-0.192	-19.2	19.2
20493	ENSG00000169026	MFSD7	4	-	684482	684602	684482	684599	684718	684856	20493	1,0	10,4	6,3	8,15	76	73	0.0011218	0.0756853	0.088,0.0	0.419,0.161	-0.246	-24.6	24.6
14894	ENSG00000135723	FHOD1	16	-	67238379	67238471	67238379	67238447	67238902	67238967	14894	1,0	15,12	1,6	10,11	97	73	0.0011388	0.0761518	0.048,0.0	0.07,0.291	-0.157	-15.7	15.7
17600	ENSG00000149532	CPSF7	11	-	61421053	61421130	61421053	61421127	61421389	61421608	17600	16,7	5,10	5,2	1,0	76	73	0.00113645	0.0761518	0.755,0.402	0.828,1.0	-0.335	-33.5	33.5
8169	ENSG00000104408	EIF3E	8	-	108239957	108240098	108239957	108240075	108241798	108241913	8169	76,35	471357	47,27	660365	96	73	0.00113907	0.0761518	0.109,0.069	0.051,0.053	0.037	3.7	3.7
22957	ENSG00000204859	ZBTB48	1	+	6586576	6586787	6586694	6586787	6585918	6586030	22957	7,7	45,17	22,26	38,33	191	73	0.00115839	0.0772098	0.056,0.136	0.181,0.231	-0.11	-11	11
7270	ENSG00000074855	ANO8	19	-	17328161	17328983	17328161	17328264	17329756	17329825	7270	52,72	0,0	74157	3,2	792	73	0.00118422	0.0786938	1.0,1.0	0.695,0.879	0.213	21.3	21.3
22076	ENSG00000214106	PAXIP1-AS2	7	+	154947692	154947773	154947730	154947773	154946561	154946791	22076	16,10	7,2	4,13	1,0	111	73	0.00119276	0.0790232	0.601,0.767	0.725,1.0	-0.179	-17.9	17.9
11992	ENSG00000183323	CCDC125	5	-	69313984	69314046	69313984	69314043	69320236	69320400	11992	3,3	40,34	16,7	48,25	76	73	0.00120721	0.0797408	0.067,0.078	0.243,0.212	-0.155	-15.5	15.5
19383	ENSG00000179406	LINC00174	7	-	66400922	66401027	66400922	66400980	66401194	66401338	19383	43,32	10,3	12,14	0,1	120	73	0.00121544	0.0800451	0.723,0.866	1.0,0.895	-0.153	-15.3	15.3
26161	ENSG00000138614	VWA9	15	-	65593427	65593610	65593427	65593572	65595732	65595825	26161	4,2	79,63	11,6	61,34	111	73	0.00122123	0.0801868	0.032,0.02	0.106,0.104	-0.079	-7.9	7.9
21806	ENSG00000100650	SRSF5	14	+	69769510	69770540	69770466	69770540	69769181	69769251	21806	1022844	379268	15831260	344321	1029	73	0.00122772	0.0803736	0.161,0.183	0.246,0.218	-0.06	-6	6
2483	ENSG00000038358	EDC4	16	+	67878336	67878443	67878359	67878443	67878165	67878275	2483	1,1	43,27	8,3	26,38	96	73	0.00123348	0.0805119	0.017,0.027	0.19,0.057	-0.102	-10.2	10.2
10702	ENSG00000175066	GK5	3	-	142177481	142177605	142177481	142177576	142181460	142181565	10702	0,2	24,26	6,6	28,24	102	73	0.00124178	0.0808149	0.0,0.052	0.133,0.152	-0.117	-11.7	11.7
1918	ENSG00000133226	SRRM1	1	+	24651474	24651533	24651498	24651533	24649970	24650086	1918	23,31	2,2	45,32	12,12	97	73	0.00124806	0.0809846	0.896,0.921	0.738,0.667	0.206	20.6	20.6
19172	ENSG00000038274	MAT2B	5	+	163513820	163513994	163513841	163513994	163512001	163513669	19172	1,1	98,65	9,6	111,94	94	73	0.00126463	0.0815798	0.008,0.012	0.059,0.047	-0.043	-4.3	4.3
6236	ENSG00000085982	USP40	2	-	233540661	233540801	233540661	233540769	233542267	233542363	6236	7,2	31,37	0,0	21,13	105	73	0.00126095	0.0815798	0.136,0.036	0.0,0.0	0.086	8.6	8.6
11143	ENSG00000133961	NUMB	14	-	73284253	73284374	73284253	73284365	73287109	73287314	11143	125,84	3,6	60,50	11,7	82	73	0.00128977	0.0827558	0.974,0.926	0.829,0.864	0.103	10.3	10.3
16849	ENSG00000137185	ZSCAN9	6	+	28230317	28230488	28230439	28230488	28227689	28227837	16849	8,6	0,0	8,4	5,0	195	73	0.00129686	0.0827558	1.0,1.0	0.375,1.0	0.313	31.3	31.3
17378	ENSG00000071189	SNX13	7	-	17821508	17821681	17821508	17821648	17826021	17826091	17378	9,5	53,38	14,8	20,19	106	73	0.00129786	0.0827558	0.105,0.083	0.325,0.225	-0.181	-18.1	18.1
3164	ENSG00000163156	SCNM1	1	+	151168148	151168338	151168193	151168338	151167325	151167414	3164	58,48	5,7	61,33	2,0	118	73	0.00129441	0.0827558	0.878,0.809	0.95,1.0	-0.131	-13.1	13.1
19878	ENSG00000085644	ZNF213	16	+	3138931	3139098	3138974	3139098	3138744	3138818	19878	5,10	19,12	1,0	2,9	116	73	0.00132526	0.084017	0.142,0.344	0.239,0.0	0.123	12.3	12.3
3161	ENSG00000163156	SCNM1	1	+	151168124	151168338	151168193	151168338	151167325	151167414	3161	74,68	5,7	77,47	2,0	142	73	0.0013218	0.084017	0.884,0.833	0.952,1.0	-0.117	-11.7	11.7
1360	ENSG00000119616	FCF1	14	+	74715820	74716099	74715950	74716099	74714871	74714943	1360	27,16	121,74	9,5	112,58	203	73	0.0013505	0.0849834	0.074,0.072	0.028,0.03	0.044	4.4	4.4
16914	ENSG00000140365	COMMD4	15	+	75338984	75339104	75339036	75339104	75338645	75338685	16914	341217	12,4	340301	2,2	125	73	0.00135206	0.0849834	0.943,0.969	0.99,0.989	-0.034	-3.4	3.4
20851	ENSG00000161692	DBF4B	17	+	44741335	44741452	44741400	44741452	44738378	44738424	20851	4,7	4,4	3,4	1,0	138	73	0.00134445	0.0849834	0.346,0.481	0.613,1.0	-0.393	-39.3	39.3
13658	ENSG00000074582	BCS1L	2	+	218662473	218662679	218662514	218662679	218662196	218662260	13658	10,9	0,1	9,11	3,3	114	73	0.00137401	0.0853899	1.0,0.852	0.658,0.701	0.246	24.6	24.6
16851	ENSG00000137185	ZSCAN9	6	+	28230335	28230488	28230439	28230488	28227689	28227837	16851	8,5	0,0	7,3	5,0	177	73	0.00137318	0.0853899	1.0,1.0	0.366,1.0	0.317	31.7	31.7
18668	ENSG00000105717	PBX4	19	-	19569448	19569600	19569448	19569584	19570108	19570299	18668	0,0	2,1	1,3	2,3	89	73	0.0013732	0.0853899	0.0,0.0	0.291,0.451	-0.371	-37.1	37.1
2434	ENSG00000154102	C16orf74	16	-	85710163	85710307	85710163	85710285	85735189	85735235	2434	5,4	0,1	12,6	5,4	95	73	0.00136965	0.0853899	1.0,0.755	0.648,0.535	0.286	28.6	28.6
132	ENSG00000130332	LSM7	19	-	2324124	2324196	2324124	2324192	2328386	2328477	132	66,68	57,25	155152	33,35	77	73	0.00138531	0.0856097	0.523,0.721	0.817,0.805	-0.189	-18.9	18.9
14964	ENSG00000065328	MCM10	10	+	13172624	13172765	13172627	13172765	13172375	13172480	14964	1,3	0,1	7,3	7,4	76	73	0.0013821	0.0856097	1.0,0.742	0.49,0.419	0.416	41.6	41.6
6923	ENSG00000171469	ZNF561	19	-	9618090	9618179	9618090	9618166	9619431	9619582	6923	56,28	5,6	26,14	1,0	86	73	0.00140927	0.0868474	0.905,0.798	0.957,1.0	-0.127	-12.7	12.7
11692	ENSG00000163939	PBRM1	3	-	52587352	52587510	52587352	52587435	52589069	52589255	11692	213130	17,15	116,64	4,1	148	73	0.00142206	0.0872938	0.861,0.81	0.935,0.969	-0.116	-11.6	11.6
12659	ENSG00000247137	RP11-727A23.5	11	-	83192735	83192892	83192735	83192792	83193466	83193620	12659	4,5	2,2	6,4	1,0	173	73	0.00142839	0.0872938	0.458,0.513	0.717,1.0	-0.373	-37.3	37.3
15409	ENSG00000196924	FLNA	X	-	154353000	154353221	154353000	154353204	154353295	154353457	15409	2,0	60,39	6,6	53,52	90	73	0.00142694	0.0872938	0.026,0.0	0.084,0.086	-0.072	-7.2	7.2
16406	ENSG00000168028	RPSA	3	+	39410753	39410999	39410755	39410999	39408605	39408724	16406	1329939	27,17	18611635	10,11	75	73	0.00145527	0.088447	0.98,0.982	0.995,0.993	-0.013	-1.3	1.3
8476	ENSG00000111358	GTF2H3	12	+	123659429	123659583	123659515	123659583	123655770	123655824	8476	18,16	68,53	9,3	62,62	159	73	0.00145372	0.088447	0.108,0.122	0.062,0.022	0.073	7.3	7.3
2060	ENSG00000163138	PACRGL	4	+	20752564	20752861	20752626	20752861	20727284	20727397	2060	4,2	0,0	9,6	5,0	135	73	0.00146325	0.0886876	1.0,1.0	0.493,1.0	0.254	25.4	25.4
1142	ENSG00000116539	ASH1L	1	-	155380042	155380131	155380042	155380116	155395458	155395553	1142	10,6	32,21	2,0	17,14	88	73	0.0014709	0.0888137	0.206,0.192	0.089,0.0	0.155	15.5	15.5
11910	ENSG00000120798	NR2C1	12	-	95028386	95028524	95028386	95028509	95031348	95031488	11910	16,10	1,0	18,15	7,1	88	73	0.00147741	0.0888137	0.93,1.0	0.681,0.926	0.161	16.1	16.1
20189	ENSG00000100416	TRMU	22	+	46350290	46350463	46350345	46350463	46346421	46346544	20189	44,37	19,14	66,53	9,8	128	73	0.00147503	0.0888137	0.569,0.601	0.807,0.791	-0.214	-21.4	21.4
20119	ENSG00000204832	ST8SIA6-AS1	10	+	17407967	17408286	17408062	17408286	17399104	17399202	20119	268159	96,88	337201	65,57	168	73	0.0014932	0.0892765	0.548,0.44	0.693,0.605	-0.155	-15.5	15.5
20174	ENSG00000138688	KIAA1109	4	+	122224497	122224677	122224500	122224677	122220332	122220470	20174	8,7	0,6	3,5	0,0	76	73	0.0014913	0.0892765	1.0,0.528	1.0,1.0	-0.236	-23.6	23.6
11026	ENSG00000167799	NUDT8	11	-	67628322	67628453	67628322	67628400	67628918	67629043	11026	36,27	96,84	42,48	211305	126	73	0.00151374	0.0902597	0.178,0.157	0.103,0.084	0.074	7.4	7.4
15320	ENSG00000196498	NCOR2	12	-	124362125	124362297	124362125	124362294	124363678	124363799	15320	9,10	2,4	2,9	7,13	76	73	0.00152338	0.0905898	0.812,0.706	0.215,0.399	0.452	45.2	45.2
18598	ENSG00000124664	SPDEF	6	-	34539514	34539737	34539514	34539703	34540983	34541181	18598	10,5	0,0	10,16	2,3	107	73	0.00153354	0.090949	1.0,1.0	0.773,0.784	0.222	22.2	22.2
18815	ENSG00000127603	MACF1	1	+	39359137	39359264	39359140	39359264	39358696	39358873	18815	1,6	25,16	0,0	5,1	76	73	0.00154811	0.0915669	0.037,0.265	0.0,0.0	0.151	15.1	15.1
14742	ENSG00000228812	LAMA5-AS1	20	+	62355267	62355480	62355270	62355480	62353011	62353208	14742	2,8	1,0	3,7	1,6	76	73	0.00155557	0.0917621	0.658,1.0	0.742,0.528	0.194	19.4	19.4
2973	ENSG00000175221	MED16	19	-	890136	890423	890136	890244	890962	891149	2973	2,2	26,28	9,12	26,43	252	73	0.00159147	0.0928863	0.022,0.02	0.091,0.075	-0.062	-6.2	6.2
2974	ENSG00000175221	MED16	19	-	890136	890286	890136	890244	890962	891149	2974	2,2	26,28	9,12	26,43	115	73	0.00158998	0.0928863	0.047,0.043	0.18,0.15	-0.12	-12	12
5486	ENSG00000143416	SELENBP1	1	-	151365767	151366453	151365767	151365846	151366721	151366904	5486	13011029	18,13	13191534	9,5	680	73	0.00158807	0.0928863	0.886,0.895	0.94,0.971	-0.065	-6.5	6.5
9240	ENSG00000163374	YY1AP1	1	-	155668626	155668777	155668626	155668717	155670319	155670464	9240	88,54	45,24	80,66	14,17	133	73	0.00157996	0.0928863	0.518,0.553	0.758,0.681	-0.184	-18.4	18.4
10310	ENSG00000100150	DEPDC5	22	+	31836967	31837155	31836998	31837155	31833865	31833980	10310	0,1	5,5	3,4	8,4	104	73	0.00161524	0.0936674	0.0,0.123	0.208,0.412	-0.248	-24.8	24.8
4543	ENSG00000196705	ZNF431	19	+	21167567	21167666	21167570	21167666	21166334	21166461	4543	1,2	11,4	3,5	1,3	76	73	0.00162046	0.0936674	0.08,0.324	0.742,0.616	-0.477	-47.7	47.7
5140	ENSG00000023697	DERA	12	+	15958187	15958335	15958239	15958335	15956935	15957033	5140	90,60	6,2	77,43	0,0	125	73	0.00161847	0.0936674	0.898,0.946	1.0,1.0	-0.078	-7.8	7.8
8747	ENSG00000137776	SLTM	15	-	58899730	58899928	58899730	58899880	58901259	58901287	8747	102,82	15,4	59,71	1,2	121	73	0.00162184	0.0936674	0.804,0.925	0.973,0.955	-0.099	-9.9	9.9
10300	ENSG00000161513	FDXR	17	-	74866783	74867005	74866783	74866879	74872035	74872133	10300	4,2	10,2	0,0	6,7	199	73	0.00162861	0.0936855	0.128,0.268	0.0,0.0	0.198	19.8	19.8
21030	ENSG00000004975	DVL2	17	-	7229377	7229475	7229377	7229447	7229587	7229729	21030	13,6	48,41	2,3	37,57	101	73	0.00163064	0.0936855	0.164,0.096	0.038,0.037	0.092	9.2	9.2
9831	ENSG00000106077	ABHD11	7	-	73737897	73738142	73737897	73738072	73738327	73738463	9831	17,11	1,0	30,40	10,2	143	73	0.00163842	0.0938881	0.897,1.0	0.605,0.911	0.191	19.1	19.1
9900	ENSG00000167595	PROSER3	19	+	35765033	35765176	35765066	35765176	35764853	35764936	9900	9,2	2,4	3,6	0,1	106	73	0.00165105	0.0943666	0.756,0.256	1.0,0.805	-0.397	-39.7	39.7
16435	ENSG00000137054	POLR1E	9	+	37500836	37500921	37500839	37500921	37498090	37498224	16435	5,5	40,48	2,0	55,50	76	73	0.0016572	0.0944735	0.107,0.091	0.034,0.0	0.082	8.2	8.2
3377	ENSG00000104231	ZFAND1	8	-	81702968	81703120	81702968	81703103	81713917	81714031	3377	81,74	9,2	59,38	1,0	90	73	0.0016636	0.0945937	0.88,0.968	0.98,1.0	-0.066	-6.6	6.6
13878	ENSG00000163945	UVSSA	4	+	1380015	1380230	1380046	1380230	1376033	1376168	13878	6,3	14,10	0,2	9,27	104	73	0.00167757	0.0946562	0.231,0.174	0.0,0.049	0.178	17.8	17.8
18393	ENSG00000114867	EIF4G1	3	+	184316035	184316218	184316131	184316218	184315762	184315856	18393	27,36	130112	9,11	74104	169	73	0.00167363	0.0946562	0.082,0.122	0.05,0.044	0.055	5.5	5.5
1936	ENSG00000095203	EPB41L4B	9	-	109194219	109194406	109194219	109194397	109200235	109200334	1936	1,1	0,0	1,0	1,1	82	73	0.00167654	0.0946562	1.0,1.0	0.471,0.0	0.764	76.4	76.4
2543	ENSG00000102103	PQBP1	X	+	48902731	48902799	48902734	48902799	48901929	48902042	2543	5,3	3,1	8,4	0,0	76	73	0.00168525	0.0948469	0.616,0.742	1.0,1.0	-0.321	-32.1	32.1
1696	ENSG00000173599	PC	11	-	66851789	66851946	66851789	66851851	66852438	66852660	1696	37,24	0,2	36,64	3,13	168	73	0.0016978	0.0952451	1.0,0.839	0.839,0.681	0.159	15.9	15.9
25007	ENSG00000115685	PPP1R7	2	+	241158465	241158549	241158483	241158549	241157809	241157862	25007	11,16	233171	8,7	376258	91	73	0.00170096	0.0952451	0.036,0.07	0.017,0.021	0.034	3.4	3.4
25128	ENSG00000171606	ZNF274	19	+	58185696	58185838	58185711	58185838	58183920	58183998	25128	0,0	18,34	3,3	13,24	88	73	0.00172873	0.0961145	0.0,0.0	0.161,0.094	-0.128	-12.8	12.8
4477	ENSG00000143797	MBOAT2	2	-	8868445	8868525	8868445	8868512	8873107	8873300	4477	106,77	6,4	123,78	0,1	86	73	0.00172597	0.0961145	0.937,0.942	1.0,0.985	-0.053	-5.3	5.3
5890	ENSG00000083454	P2RX5	17	-	3689491	3689630	3689491	3689627	3690069	3690150	5890	2,8	1,3	7,2	0,0	76	73	0.00173391	0.0961145	0.658,0.719	1.0,1.0	-0.311	-31.1	31.1
8224	ENSG00000131697	NPHP4	1	-	5905631	5905783	5905631	5905780	5907114	5907222	8224	9,7	2,4	2,3	6,7	76	73	0.00173187	0.0961145	0.812,0.627	0.243,0.292	0.452	45.2	45.2
16941	ENSG00000187953	PMS2CL	7	+	6747002	6747205	6747078	6747205	6746087	6746188	16941	7,6	0,0	8,9	1,3	149	73	0.00174317	0.0963853	1.0,1.0	0.797,0.595	0.304	30.4	30.4
15056	ENSG00000198646	NCOA6	20	-	34754721	34754868	34754721	34754832	34757219	34758104	15056	54,41	6,1	18,20	6,7	109	73	0.00175035	0.0965408	0.858,0.965	0.668,0.657	0.249	24.9	24.9
3228	ENSG00000039650	PNKP	19	-	49866398	49866528	49866398	49866445	49867053	49867217	3228	17,10	31,22	4,11	39,53	156	73	0.00176906	0.0973291	0.204,0.175	0.046,0.089	0.122	12.2	12.2
12228	ENSG00000179832	MROH1	8	+	144260906	144261041	144260914	144261041	144260676	144260832	12228	36,27	5,2	24,69	1,0	81	73	0.00178903	0.0980913	0.866,0.924	0.956,1.0	-0.083	-8.3	8.3
3552	ENSG00000106258	CYP3A5	7	-	99672579	99672915	99672579	99672679	99674532	99674585	3552	1,2	0,0	2,3	4,0	309	73	0.0017918	0.0980913	1.0,1.0	0.106,1.0	0.447	44.7	44.7
5780	ENSG00000215788	TNFRSF25	1	-	6462862	6463147	6462862	6463127	6464374	6464453	5780	0,1	3,1	3,3	1,3	93	73	0.00184107	0.100539	0.0,0.44	0.702,0.44	-0.351	-35.1	35.1
11745	ENSG00000123836	PFKFB2	1	+	207060821	207060930	207060845	207060930	207054700	207054802	11745	3,2	0,0	4,2	2,1	97	73	0.00185059	0.100809	1.0,1.0	0.601,0.601	0.399	39.9	39.9
17703	ENSG00000168528	SERINC2	1	+	31427190	31427351	31427279	31427351	31426653	31426823	17703	25,21	1,0	25,48	3,5	162	73	0.00186739	0.101474	0.918,1.0	0.79,0.812	0.158	15.8	15.8
12217	ENSG00000011021	CLCN6	1	+	11827088	11827221	11827114	11827221	11826155	11826214	12217	15,12	7,2	7,6	0,1	99	73	0.00188931	0.102162	0.612,0.816	1.0,0.816	-0.194	-19.4	19.4
9715	ENSG00000205133	TRIQK	8	-	92916928	92917010	92916928	92917007	92921502	92921660	9715	10,3	0,3	3,2	10,4	76	73	0.00188886	0.102162	1.0,0.49	0.224,0.324	0.471	47.1	47.1
1122	ENSG00000104936	DMPK	19	-	45770970	45771060	45770970	45771056	45771349	45771396	1122	9,3	0,1	1,7	1,4	77	73	0.00189646	0.10221	1.0,0.74	0.487,0.624	0.315	31.5	31.5
11335	ENSG00000033050	ABCF2	7	-	151226304	151226531	151226304	151226500	151226856	151227035	11335	11,4	7,2	9,15	1,1	104	73	0.00190289	0.10221	0.524,0.584	0.863,0.913	-0.334	-33.4	33.4
19701	ENSG00000196998	WDR45	X	-	49076644	49076753	49076644	49076750	49077836	49077911	19701	4,7	2,1	1,5	12,5	76	73	0.00190785	0.10221	0.658,0.871	0.074,0.49	0.482	48.2	48.2
3869	ENSG00000162231	NXF1	11	-	62794257	62794440	62794257	62794398	62794934	62795007	3869	133113	3,1	118120	9,7	115	73	0.00190874	0.10221	0.966,0.986	0.893,0.916	0.071	7.1	7.1
13036	ENSG00000122085	MTERF4	2	-	241094276	241094451	241094276	241094432	241096392	241096438	13036	3,6	3,1	3,5	0,0	92	73	0.00191635	0.102369	0.442,0.826	1.0,1.0	-0.366	-36.6	36.6
2850	ENSG00000182004	SNRPE	1	+	203862189	203862226	203862190	203862226	203861614	203861713	2850	0,1	9,2	1,2	0,2	74	73	0.00193022	0.102861	0.0,0.33	1.0,0.497	-0.583	-58.3	58.3
21877	ENSG00000262903	RP11-235E17.6	17	-	3656855	3656921	3656855	3656916	3657626	3658092	21877	2,0	4,5	2,5	1,3	78	73	0.00193856	0.103057	0.319,0.0	0.652,0.609	-0.471	-47.1	47.1
10967	ENSG00000090674	MCOLN1	19	+	7530285	7530501	7530434	7530501	7529589	7529712	10967	39,43	0,0	46,90	4,2	222	73	0.00196866	0.104405	1.0,1.0	0.791,0.937	0.136	13.6	13.6
23643	ENSG00000149136	SSRP1	11	-	57332958	57333194	57332958	57333149	57333434	57333540	23643	11,11	320244	19,22	245199	118	73	0.00198258	0.10467	0.021,0.027	0.046,0.064	-0.031	-3.1	3.1
8802	ENSG00000140326	CDAN1	15	-	42735260	42735374	42735260	42735327	42735509	42735679	8802	13,13	0,0	17,20	1,4	120	73	0.00198314	0.10467	1.0,1.0	0.912,0.753	0.167	16.7	16.7
11545	ENSG00000119333	WDR34	9	-	128635091	128635259	128635091	128635175	128635657	128636063	11545	104,70	7,2	82157	1,1	157	73	0.00199075	0.10481	0.874,0.942	0.974,0.986	-0.072	-7.2	7.2
17635	ENSG00000198894	CIPC	14	+	77113384	77113545	77113429	77113545	77109811	77109981	17635	12,5	3,1	4,6	0,0	118	73	0.0019953	0.10481	0.712,0.756	1.0,1.0	-0.266	-26.6	26.6
21515	ENSG00000095383	TBC1D2	9	-	98203287	98203427	98203287	98203408	98208667	98209144	21515	4,1	11,4	0,0	6,3	92	73	0.00203569	0.106602	0.224,0.166	0.0,0.0	0.195	19.5	19.5
6339	ENSG00000170889	RPS9	19	+	54201161	54201281	54201165	54201281	54200808	54200888	6339	15,13	0,0	16,23	3,3	77	73	0.00203907	0.106602	1.0,1.0	0.835,0.879	0.143	14.3	14.3
1004	ENSG00000197608	ZNF841	19	-	52093845	52093935	52093845	52093911	52095574	52095765	1004	7,6	5,0	3,6	0,0	97	73	0.0020791	0.107624	0.513,1.0	1.0,1.0	-0.244	-24.4	24.4
11360	ENSG00000168137	SETD5	3	+	9434276	9434485	9434333	9434485	9433844	9433950	11360	56,29	36,27	17,20	36,30	130	73	0.00208766	0.107624	0.466,0.376	0.21,0.272	0.18	18	18
11361	ENSG00000168137	SETD5	3	+	9445619	9445740	9445656	9445740	9445047	9445300	11361	15,11	85,46	4,4	63,66	110	73	0.00206618	0.107624	0.105,0.137	0.04,0.039	0.081	8.1	8.1
13006	ENSG00000112237	CCNC	6	-	99543474	99543614	99543474	99543609	99545111	99545230	13006	2,1	103,50	11,4	86,89	78	73	0.00207705	0.107624	0.018,0.018	0.107,0.04	-0.055	-5.5	5.5
24778	ENSG00000101365	IDH3B	20	-	2663924	2664008	2663924	2664005	2664152	2664188	24778	6,6	51,57	3,2	81134	76	73	0.00207358	0.107624	0.102,0.092	0.034,0.014	0.073	7.3	7.3
8748	ENSG00000137776	SLTM	15	-	58899730	58899937	58899730	58899880	58901259	58901287	8748	272200	15,4	149144	1,2	130	73	0.0020879	0.107624	0.911,0.966	0.988,0.976	-0.043	-4.3	4.3
17994	ENSG00000132432	SEC61G	7	-	54757494	54757719	54757494	54757594	54759157	54759241	17994	118,71	687563	61,66	732643	198	73	0.00209335	0.107654	0.06,0.044	0.03,0.036	0.019	1.9	1.9
12232	ENSG00000179832	MROH1	8	+	144261113	144261216	144261178	144261216	144260906	144261041	12232	77,71	1,0	85163	2,9	138	73	0.00210838	0.107674	0.976,1.0	0.957,0.905	0.057	5.7	5.7
1845	ENSG00000108349	CASC3	17	+	40167370	40167612	40167497	40167612	40166796	40166861	1845	13,21	89,54	30,52	85,63	200	73	0.00210689	0.107674	0.051,0.124	0.114,0.232	-0.086	-8.6	8.6
6993	ENSG00000118564	FBXL5	4	-	15636493	15636676	15636493	15636673	15638507	15638694	6993	92,57	1,0	91,61	6,4	76	73	0.00209876	0.107674	0.989,1.0	0.936,0.936	0.058	5.8	5.8
23727	ENSG00000198182	ZNF607	19	-	37707913	37708012	37707913	37708009	37709695	37709822	23727	3,3	3,2	1,0	1,3	76	73	0.00211329	0.107675	0.49,0.59	0.49,0.0	0.295	29.5	29.5
19272	ENSG00000170469	SPATA24	5	-	139396766	139396944	139396766	139396929	139397040	139397143	19272	2,8	4,5	3,1	1,0	88	73	0.00212579	0.10785	0.293,0.57	0.713,1.0	-0.425	-42.5	42.5
21435	ENSG00000091039	OSBPL8	12	-	76450900	76450985	76450900	76450979	76459858	76459895	21435	7,4	0,1	6,2	1,5	79	73	0.00212649	0.10785	1.0,0.787	0.847,0.27	0.335	33.5	33.5
15211	ENSG00000163681	SLMAP	3	+	57912500	57912581	57912503	57912581	57909075	57909150	15211	8,3	0,1	0,1	1,1	76	73	0.00213816	0.107945	1.0,0.742	0.0,0.49	0.626	62.6	62.6
21127	ENSG00000255717	SNHG1	11	-	62853800	62853849	62853800	62853833	62854017	62854064	21127	35,18	235207	20,17	66,70	89	73	0.00213404	0.107945	0.109,0.067	0.199,0.166	-0.095	-9.5	9.5
6521	ENSG00000173275	ZNF449	X	+	135348731	135348884	135348753	135348884	135347018	135347472	6521	2,3	3,4	1,0	6,2	95	73	0.00215167	0.108379	0.339,0.366	0.114,0.0	0.296	29.6	29.6
13892	ENSG00000177728	TMEM94	17	+	75498861	75499082	75498911	75499082	75498628	75498722	13892	2,7	43,30	0,1	35,54	123	73	0.00216048	0.108514	0.027,0.122	0.0,0.011	0.069	6.9	6.9
8760	ENSG00000064042	LIMCH1	4	+	41438101	41438298	41438162	41438298	41359606	41359803	8760	1,1	1,1	2,1	0,0	134	73	0.00216419	0.108514	0.353,0.353	1.0,1.0	-0.647	-64.7	64.7
22722	ENSG00000145029	NICN1	3	-	49424948	49425146	49424948	49425053	49425366	49425438	22722	3,1	1,1	0,0	1,2	166	73	0.00217012	0.108565	0.569,0.305	0.0,0.0	0.437	43.7	43.7
38	ENSG00000162341	TPCN2	11	+	69067502	69067605	69067505	69067605	69063894	69063967	38	10,7	0,0	10,12	3,2	76	73	0.00218463	0.109044	1.0,1.0	0.762,0.852	0.193	19.3	19.3
12973	ENSG00000132781	MUTYH	1	-	45333412	45333594	45333412	45333497	45334390	45334511	12973	45,29	10,9	27,27	3,0	170	73	0.00220575	0.109612	0.659,0.58	0.794,1.0	-0.278	-27.8	27.8
25901	ENSG00000099282	TSPAN15	10	+	69506108	69506240	69506123	69506240	69504437	69504485	25901	19,5	167,95	38,29	157185	88	73	0.00220594	0.109612	0.086,0.042	0.167,0.115	-0.077	-7.7	7.7
2449	ENSG00000165810	BTNL9	5	+	181059149	181059312	181059151	181059312	181058351	181058378	2449	1,0	1,1	2,2	0,0	75	73	0.00223095	0.110605	0.493,0.0	1.0,1.0	-0.754	-75.4	75.4
3273	ENSG00000104517	UBR5	8	-	102265099	102265278	102265099	102265275	102266946	102267007	3273	93,49	4,6	80,53	11,19	76	73	0.0022411	0.110859	0.957,0.887	0.875,0.728	0.12	12	12
12974	ENSG00000132781	MUTYH	1	-	45333412	45333564	45333412	45333497	45334390	45334511	12974	40,23	10,9	22,25	3,0	140	73	0.0022536	0.11098	0.676,0.571	0.793,1.0	-0.273	-27.3	27.3
3304	ENSG00000137074	APTX	9	-	32987543	32987846	32987543	32987731	32989758	32989895	3304	109,81	2,1	106,69	10,3	188	73	0.00225034	0.11098	0.955,0.969	0.805,0.899	0.11	11	11
8146	ENSG00000078246	TULP3	12	+	2922261	2922402	2922276	2922402	2909528	2909580	8146	10,3	3,1	8,1	0,0	88	73	0.00227967	0.112014	0.734,0.713	1.0,1.0	-0.276	-27.6	27.6
2110	ENSG00000047410	TPR	1	-	186356646	186356834	186356646	186356739	186357396	186357623	2110	40,19	4,2	43,21	0,1	168	73	0.00229356	0.112446	0.813,0.805	1.0,0.901	-0.142	-14.2	14.2
13648	ENSG00000001497	LAS1L	X	-	65514822	65514973	65514822	65514970	65517986	65518465	13648	49,30	0,0	97,54	6,4	76	73	0.0023026	0.112638	1.0,1.0	0.939,0.928	0.067	6.7	6.7
14221	ENSG00000197816	CCDC180	9	+	97364017	97364128	97364050	97364128	97362195	97362441	14221	1,0	1,1	2,2	1,1	106	73	0.00231196	0.112846	0.408,0.0	0.579,0.579	-0.375	-37.5	37.5
3166	ENSG00000163156	SCNM1	1	+	151168143	151168338	151168193	151168338	151167325	151167414	3166	134112	5,7	111,94	2,0	123	73	0.00233128	0.113538	0.941,0.905	0.971,1.0	-0.063	-6.3	6.3
14900	ENSG00000135723	FHOD1	16	-	67231636	67231838	67231636	67231819	67232038	67232194	14900	0,2	14,10	8,5	8,23	92	73	0.0023407	0.113746	0.0,0.137	0.442,0.147	-0.226	-22.6	22.6
22074	ENSG00000141258	SGSM2	17	+	2376136	2376261	2376140	2376261	2375491	2375875	22074	53,43	1,0	45,42	5,3	77	73	0.00235119	0.114004	0.98,1.0	0.895,0.93	0.077	7.7	7.7
117	ENSG00000100941	PNN	14	+	39177592	39177687	39177596	39177687	39177411	39177484	117	118122	8,3	132140	0,1	77	73	0.00236438	0.114392	0.933,0.975	1.0,0.993	-0.042	-4.2	4.2
23549	ENSG00000188827	SLX4	16	-	3584768	3584871	3584768	3584868	3589001	3591310	23549	12,6	0,0	3,10	1,3	76	73	0.00238127	0.114957	1.0,1.0	0.742,0.762	0.248	24.8	24.8
20678	ENSG00000131584	ACAP3	1	-	1300622	1300817	1300622	1300692	1301987	1302046	20678	56,40	101,59	93144	91133	198	73	0.00238745	0.115004	0.17,0.2	0.274,0.285	-0.094	-9.4	9.4
6655	ENSG00000039523	FAM65A	16	+	67543347	67543469	67543350	67543469	67541866	67543264	6655	44,24	3,5	25,29	0,1	76	73	0.00240315	0.115508	0.934,0.822	1.0,0.965	-0.104	-10.4	10.4
17723	ENSG00000165458	INPPL1	11	+	72230097	72230271	72230100	72230271	72229923	72230019	17723	3,1	6,3	0,0	4,2	76	73	0.00242683	0.116141	0.324,0.243	0.0,0.0	0.283	28.3	28.3
20784	ENSG00000141452	C18orf8	18	+	23530206	23530297	23530228	23530297	23530027	23530132	20784	1,4	43,33	14,12	69,47	95	73	0.00242447	0.116141	0.018,0.085	0.135,0.164	-0.098	-9.8	9.8
1937	ENSG00000006194	ZNF263	16	+	3285680	3285754	3285719	3285754	3285058	3285239	1937	4,9	0,0	10,7	2,2	112	73	0.00243974	0.116254	1.0,1.0	0.765,0.695	0.27	27	27
22676	ENSG00000075399	VPS9D1	16	-	89712604	89712805	89712604	89712716	89716461	89716624	22676	31,37	12,7	31,57	2,4	162	73	0.0024375	0.116254	0.538,0.704	0.875,0.865	-0.249	-24.9	24.9
13670	ENSG00000169371	SNUPN	15	-	75600790	75601035	75600790	75600890	75601137	75601218	13670	10,7	1,5	34,23	2,0	218	73	0.00247381	0.116904	0.77,0.319	0.851,1.0	-0.381	-38.1	38.1
16114	ENSG00000099622	CIRBP	19	+	1270866	1271036	1270927	1271036	1269330	1269410	16114	155101	850651	54,51	457535	134	73	0.00246067	0.116904	0.09,0.078	0.06,0.049	0.029	2.9	2.9
20292	ENSG00000102409	BEX4	X	+	103215657	103215764	103215681	103215764	103215091	103215238	20292	2,1	34,30	5,2	10,7	97	73	0.00247987	0.116904	0.042,0.024	0.273,0.177	-0.192	-19.2	19.2
20293	ENSG00000102409	BEX4	X	+	103215654	103215764	103215681	103215764	103215091	103215238	20293	2,1	34,30	5,2	10,7	100	73	0.00247946	0.116904	0.041,0.024	0.267,0.173	-0.188	-18.8	18.8
21348	ENSG00000105298	CACTIN	19	-	3613463	3613681	3613463	3613586	3614396	3614589	21348	5,7	10,6	2,1	9,15	168	73	0.00247891	0.116904	0.178,0.336	0.088,0.028	0.199	19.9	19.9
13721	ENSG00000189180	ZNF33A	10	+	38034277	38034400	38034325	38034400	38017290	38017386	13721	5,2	4,5	0,1	2,4	121	73	0.00249386	0.117312	0.43,0.194	0.0,0.131	0.246	24.6	24.6
11001	ENSG00000185324	CDK10	16	+	89689200	89689324	89689251	89689324	89686669	89686759	11001	4,4	27,25	17,14	30,33	124	73	0.00250774	0.117714	0.08,0.086	0.25,0.2	-0.142	-14.2	14.2
12972	ENSG00000132781	MUTYH	1	-	45333412	45333603	45333412	45333497	45334390	45334511	12972	46,25	10,9	27,25	3,0	179	73	0.00251852	0.11772	0.652,0.531	0.786,1.0	-0.301	-30.1	30.1
18014	ENSG00000099899	TRMT2A	22	-	20115428	20115554	20115428	20115447	20115671	20115780	18014	25,18	32,30	46,48	21,36	180	73	0.00251394	0.11772	0.241,0.196	0.47,0.351	-0.192	-19.2	19.2
22305	ENSG00000243989	ACY1	3	+	51986952	51987061	51986987	51987061	51986644	51986661	22305	10,11	117123	6,12	274332	108	73	0.00252663	0.117849	0.055,0.057	0.015,0.024	0.037	3.7	3.7
25062	ENSG00000070081	NUCB2	11	+	17296049	17296211	17296103	17296211	17295323	17295467	25062	56,31	1156770	24,13	917645	127	73	0.00253265	0.117881	0.027,0.023	0.015,0.011	0.012	1.2	1.2
18566	ENSG00000105223	PLD3	19	+	40365603	40365763	40365661	40365763	40348699	40348768	18566	112,65	3,2	62,69	7,8	131	73	0.00255117	0.118492	0.954,0.948	0.832,0.828	0.121	12.1	12.1
1001	ENSG00000197608	ZNF841	19	-	52093845	52093971	52093845	52093911	52095574	52095765	1001	20,15	5,0	5,12	0,0	133	73	0.00256384	0.118536	0.687,1.0	1.0,1.0	-0.156	-15.6	15.6
11610	ENSG00000138785	INTS12	4	-	105703647	105703812	105703647	105703809	105708637	105708659	11610	1,3	3,1	1,0	6,4	76	73	0.00255749	0.118536	0.243,0.742	0.138,0.0	0.423	42.3	42.3
24767	ENSG00000163872	YEATS2	3	+	183717619	183717748	183717650	183717748	183715143	183715262	24767	7,1	26,12	0,1	12,15	104	73	0.00256932	0.118536	0.159,0.055	0.0,0.045	0.084	8.4	8.4
6915	ENSG00000073921	PICALM	11	-	85981871	85982003	85981871	85981988	85983865	85983955	6915	111,91	58,42	115,92	35,18	88	73	0.00257359	0.118536	0.614,0.643	0.732,0.809	-0.142	-14.2	14.2
962	ENSG00000162236	STX5	11	-	62831018	62831262	62831018	62831110	62831953	62832051	962	143112	1,0	95161	4,4	225	73	0.00258214	0.118682	0.979,1.0	0.885,0.929	0.083	8.3	8.3
2441	ENSG00000100106	TRIOBP	22	+	37754876	37754984	37754915	37754984	37751771	37751828	2441	30,32	9,6	31,41	2,2	112	73	0.00259033	0.118811	0.685,0.777	0.91,0.93	-0.189	-18.9	18.9
952	ENSG00000127952	STYXL1	7	-	76030420	76030527	76030420	76030524	76033635	76033706	952	7,7	3,5	2,4	0,1	76	73	0.00259785	0.118908	0.691,0.574	1.0,0.793	-0.264	-26.4	26.4
17366	ENSG00000196267	ZNF836	19	-	52169647	52169785	52169647	52169781	52171335	52171643	17366	7,0	2,1	0,0	4,3	77	73	0.00260486	0.118982	0.768,0.0	0.0,0.0	0.384	38.4	38.4
11863	ENSG00000178814	OPLAH	8	-	144059861	144060085	144059861	144060076	144060652	144060703	11863	14,15	0,0	10,35	2,4	82	73	0.00261108	0.11902	1.0,1.0	0.817,0.886	0.149	14.9	14.9
24135	ENSG00000141279	NPEPPS	17	+	47591903	47592060	47591955	47592060	47590716	47590881	24135	15,11	117106	2,6	117,90	125	73	0.00265593	0.120815	0.07,0.057	0.01,0.037	0.04	4	4
15257	ENSG00000133393	FOPNL	16	-	15882948	15883048	15882948	15883020	15884007	15884205	15257	3,1	1,0	1,4	1,3	101	73	0.00266975	0.121193	0.684,1.0	0.42,0.491	0.387	38.7	38.7
18099	ENSG00000149311	ATM	11	+	108299698	108299885	108299713	108299885	108297286	108297382	18099	5,7	18,11	1,2	21,18	88	73	0.00269086	0.121901	0.187,0.346	0.038,0.084	0.205	20.5	20.5
15888	ENSG00000083750	RRAGB	X	+	55752240	55752463	55752245	55752463	55751100	55751196	15888	1,0	1,4	4,0	0,1	78	73	0.00270308	0.122204	0.483,0.0	1.0,0.0	-0.259	-25.9	25.9
8565	ENSG00000175893	ZDHHC21	9	-	14677365	14677484	14677365	14677404	14680032	14680162	8565	0,2	5,0	4,5	1,0	153	73	0.00273149	0.123236	0.0,1.0	0.656,1.0	-0.328	-32.8	32.8
21169	ENSG00000133216	EPHB2	1	+	22892880	22893046	22892883	22893046	22882358	22882483	21169	1,0	6,1	0,3	1,0	76	73	0.00273825	0.123288	0.138,0.0	0.0,1.0	-0.431	-43.1	43.1
3302	ENSG00000137074	APTX	9	-	32987543	32987842	32987543	32987731	32989758	32989895	3302	96,79	2,1	99,67	10,3	184	73	0.0027679	0.12437	0.95,0.969	0.797,0.899	0.111	11.1	11.1
10441	ENSG00000064270	ATP2C2	16	+	84461349	84461602	84461381	84461602	84460762	84460801	10441	4,1	0,1	1,2	1,2	105	73	0.00277656	0.124505	1.0,0.41	0.41,0.41	0.295	29.5	29.5
13034	ENSG00000122085	MTERF4	2	-	241094276	241094432	241094276	241094429	241097242	241097427	13034	26,18	2,4	2,6	0,0	76	73	0.00279689	0.124505	0.926,0.812	1.0,1.0	-0.131	-13.1	13.1
18896	ENSG00000140471	LINS1	15	-	100571893	100572021	100571893	100572009	100573650	100573841	18896	3,0	1,2	1,1	0,0	85	73	0.00280399	0.124505	0.72,0.0	1.0,1.0	-0.64	-64	64
21074	ENSG00000169592	INO80E	16	+	30003625	30003670	30003649	30003670	30003435	30003526	21074	4,4	1,6	13,10	2,0	97	73	0.00280303	0.124505	0.751,0.334	0.83,1.0	-0.373	-37.3	37.3
4801	ENSG00000103942	HOMER2	15	-	82859028	82859186	82859028	82859168	82864166	82864259	4801	3,5	16,12	0,3	48,25	91	73	0.00280035	0.124505	0.131,0.251	0.0,0.088	0.147	14.7	14.7
7673	ENSG00000022976	ZNF839	14	+	102341322	102342367	102342102	102342367	102339093	102339223	7673	361243	2,5	243324	1,0	853	73	0.00280479	0.124505	0.939,0.806	0.954,1.0	-0.104	-10.4	10.4
16348	ENSG00000142515	KLK3	19	+	50859779	50860007	50859971	50860007	50858438	50858595	16348	233221	259214	561674	455422	265	73	0.00283251	0.125484	0.199,0.221	0.254,0.306	-0.07	-7	7
15442	ENSG00000171953	ATPAF2	17	-	18024623	18024725	18024623	18024698	18026318	18026535	15442	13,6	3,1	29,7	0,0	100	73	0.00287535	0.127126	0.76,0.814	1.0,1.0	-0.213	-21.3	21.3
17521	ENSG00000102796	DHRS12	13	-	51776456	51776525	51776456	51776522	51777059	51777121	17521	0,1	1,1	2,2	3,0	76	73	0.00290381	0.128128	0.0,0.49	0.39,1.0	-0.45	-45	45
21533	ENSG00000175061	LRRC75A-AS1	17	+	16439580	16440253	16440184	16440253	16439326	16439414	21533	22891647	642432	23982031	924747	677	73	0.00295158	0.129976	0.278,0.291	0.219,0.227	0.061	6.1	6.1
2532	ENSG00000106125	FAM188B	7	+	30778417	30778551	30778431	30778551	30771416	30771556	2532	5,0	5,4	0,0	2,9	87	73	0.00298911	0.131366	0.456,0.0	0.0,0.0	0.228	22.8	22.8
13204	ENSG00000138686	BBS7	4	-	121828618	121828760	121828618	121828728	121833230	121833395	13204	0,2	43,31	2,7	37,22	105	73	0.00301038	0.131676	0.0,0.043	0.036,0.181	-0.087	-8.7	8.7
13416	ENSG00000213753	CENPBD1P1	19	+	58586154	58586356	58586243	58586356	58575444	58575588	13416	32,17	5,0	14,11	0,0	162	73	0.00302297	0.131676	0.743,1.0	1.0,1.0	-0.129	-12.9	12.9
18977	ENSG00000130758	MAP3K10	19	+	40205487	40205599	40205539	40205599	40205120	40205296	18977	2,6	0,0	4,6	1,2	125	73	0.00302602	0.131676	1.0,1.0	0.7,0.637	0.332	33.2	33.2
25493	ENSG00000088367	EPB41L1	20	+	36173763	36173954	36173883	36173954	36125422	36125527	25493	54,33	0,0	23,37	0,5	193	73	0.00301874	0.131676	1.0,1.0	1.0,0.737	0.131	13.1	13.1
7427	ENSG00000121716	PILRB	7	+	100356393	100356883	100356749	100356883	100355142	100355240	7427	166139	183117	116165	199227	429	73	0.0030127	0.131676	0.134,0.168	0.09,0.11	0.051	5.1	5.1
15207	ENSG00000224141	MIR548XHG	21	-	18563314	18563429	18563314	18563406	18570237	18570349	15207	2,5	1,2	1,2	0,0	96	73	0.00304528	0.132254	0.603,0.655	1.0,1.0	-0.371	-37.1	37.1
4444	ENSG00000266560	RP11-1007I13.4	X	-	152136870	152136969	152136870	152136904	152138474	152138556	4444	277199	9,10	108107	8,16	138	73	0.00306522	0.132858	0.942,0.913	0.877,0.78	0.099	9.9	9.9
3036	ENSG00000181090	EHMT1	9	+	137743391	137743528	137743394	137743528	137728348	137728529	3036	54,41	5,4	40,29	1,0	76	73	0.00307674	0.133096	0.912,0.908	0.975,1.0	-0.078	-7.8	7.8
20648	ENSG00000085998	POMGNT1	1	-	46195810	46195942	46195810	46195924	46196011	46196077	20648	4,3	71,75	16,17	119120	91	73	0.00310903	0.133732	0.043,0.031	0.097,0.102	-0.063	-6.3	6.3
7932	ENSG00000166986	MARS	12	+	57489427	57489558	57489454	57489558	57489266	57489345	7932	96,69	0,2	53,54	5,3	100	73	0.00310118	0.133732	1.0,0.962	0.886,0.929	0.074	7.4	7.4
8001	ENSG00000134283	PPHLN1	12	+	42445972	42446290	42445990	42446290	42442640	42442741	8001	2,4	13,5	12,4	6,1	91	73	0.00310963	0.133732	0.11,0.391	0.616,0.762	-0.439	-43.9	43.9
1844	ENSG00000108349	CASC3	17	+	40167478	40167612	40167497	40167612	40166796	40166861	1844	6,6	89,54	12,23	85,63	92	73	0.0031387	0.133938	0.051,0.081	0.101,0.225	-0.097	-9.7	9.7
25214	ENSG00000064932	SBNO2	19	-	1116828	1116998	1116828	1116926	1117322	1117499	25214	6,5	45,45	0,2	45,51	145	73	0.00313667	0.133938	0.063,0.053	0.0,0.019	0.048	4.8	4.8
8773	ENSG00000070061	IKBKAP	9	-	108930996	108931201	108930996	108931056	108933863	108934116	8773	30,47	1,0	31,20	2,3	218	73	0.00313315	0.133938	0.909,1.0	0.838,0.691	0.19	19	19
925	ENSG00000135870	RC3H1	1	-	173943441	173943615	173943441	173943588	173946475	173946608	925	13,4	13,4	8,3	1,1	100	73	0.00313624	0.133938	0.422,0.422	0.854,0.687	-0.348	-34.8	34.8
18232	ENSG00000178904	DPY19L3	19	+	32439775	32439910	32439819	32439910	32439216	32439235	18232	26,17	4,1	27,21	0,0	117	73	0.00315602	0.134417	0.802,0.914	1.0,1.0	-0.142	-14.2	14.2
10478	ENSG00000125124	BBS2	16	-	56498436	56498696	56498436	56498568	56499777	56499907	10478	18,17	48,32	23,9	91,86	201	73	0.00318041	0.135195	0.12,0.162	0.084,0.037	0.081	8.1	8.1
10399	ENSG00000132549	VPS13B	8	+	99431520	99431664	99431536	99431664	99391556	99391704	10399	3,1	16,8	4,5	3,5	89	73	0.00321783	0.13574	0.133,0.093	0.522,0.451	-0.374	-37.4	37.4
15206	ENSG00000224141	MIR548XHG	21	-	18563314	18563427	18563314	18563406	18570237	18570349	15206	2,5	1,2	1,2	0,0	94	73	0.00321427	0.13574	0.608,0.66	1.0,1.0	-0.366	-36.6	36.6
1628	ENSG00000064393	HIPK2	7	-	139614285	139614493	139614285	139614412	139620400	139620563	1628	95,81	41,18	56,83	7,10	154	73	0.00321312	0.13574	0.523,0.681	0.791,0.797	-0.192	-19.2	19.2
2766	ENSG00000197045	GMFB	14	-	54480873	54480959	54480873	54480957	54481408	54481480	2766	27,17	0,0	17,12	2,3	75	73	0.00321171	0.13574	1.0,1.0	0.892,0.796	0.156	15.6	15.6
25995	ENSG00000143418	CERS2	1	-	150967038	150967229	150967038	150967202	150967391	150967484	25995	14,12	248200	44,25	300283	100	73	0.00329079	0.138055	0.04,0.042	0.097,0.061	-0.038	-3.8	3.8
3871	ENSG00000162231	NXF1	11	-	62794257	62794466	62794257	62794398	62794934	62795007	3871	81,52	3,1	57,80	9,7	141	73	0.0032915	0.138055	0.933,0.964	0.766,0.855	0.138	13.8	13.8
5533	ENSG00000065268	WDR18	19	+	991954	992121	991994	992121	991226	991351	5533	93,77	0,0	99177	2,8	113	73	0.00328802	0.138055	1.0,1.0	0.97,0.935	0.047	4.7	4.7
17144	ENSG00000076382	SPAG5	17	-	28591981	28593066	28591981	28592474	28598509	28598635	17144	681447	5,4	301207	0,0	665	73	0.00330175	0.138223	0.937,0.925	1.0,1.0	-0.069	-6.9	6.9
10671	ENSG00000122515	ZMIZ2	7	+	44766131	44766333	44766163	44766333	44765966	44766056	10671	1,1	8,4	6,10	8,11	105	73	0.00336695	0.138592	0.08,0.148	0.343,0.387	-0.251	-25.1	25.1
10937	ENSG00000158106	RHPN1	8	+	143380588	143380783	143380623	143380783	143380036	143380175	10937	32,19	1,0	40,78	0,11	108	73	0.00340103	0.138592	0.956,1.0	1.0,0.827	0.065	6.5	6.5
11993	ENSG00000183323	CCDC125	5	-	69292187	69292362	69292187	69292347	69294792	69294900	11993	29,19	4,0	18,22	11,5	88	73	0.00332371	0.138592	0.857,1.0	0.576,0.785	0.248	24.8	24.8
12713	ENSG00000104960	PTOV1	19	+	49860565	49860740	49860613	49860740	49860267	49860336	12713	33,25	26,34	30,39	75,88	121	73	0.00340481	0.138592	0.434,0.307	0.194,0.211	0.168	16.8	16.8
14407	ENSG00000065717	TLE2	19	-	3019282	3019466	3019282	3019463	3019698	3019773	14407	2,3	0,1	1,7	2,3	76	73	0.00334923	0.138592	1.0,0.742	0.324,0.691	0.364	36.4	36.4
17419	ENSG00000247828	TMEM161B-AS1	5	+	88285740	88285903	88285743	88285903	88283009	88283086	17419	0,4	6,2	1,1	0,1	76	73	0.0034016	0.138592	0.0,0.658	1.0,0.49	-0.416	-41.6	41.6
20380	ENSG00000226057	PHF2P2	13	-	19049958	19050133	19049958	19050120	19051160	19051345	20380	11,2	27,22	0,1	10,4	86	73	0.00338116	0.138592	0.257,0.072	0.0,0.175	0.077	7.7	7.7
22	ENSG00000131375	CAPN7	3	+	15245506	15245671	15245525	15245671	15242177	15242253	22	2,1	31,28	11,1	23,15	92	73	0.00337491	0.138592	0.049,0.028	0.275,0.05	-0.124	-12.4	12.4
24235	ENSG00000172113	NME6	3	-	48298426	48298537	48298426	48298523	48301295	48301358	24235	2,0	20,7	3,6	11,11	87	73	0.00334167	0.138592	0.077,0.0	0.186,0.314	-0.211	-21.1	21.1
26151	ENSG00000213079	SCAF8	6	+	154803543	154803623	154803546	154803623	154801970	154802147	26151	32,18	5,1	24,19	0,0	76	73	0.0033578	0.138592	0.86,0.945	1.0,1.0	-0.098	-9.8	9.8
2859	ENSG00000089154	GCN1	12	-	120177446	120177555	120177446	120177550	120177683	120177752	2859	60,51	6,3	48,39	1,0	78	73	0.00331704	0.138592	0.903,0.941	0.978,1.0	-0.067	-6.7	6.7
6392	ENSG00000145715	RASA1	5	+	87389302	87389527	87389392	87389527	87386825	87386903	6392	4,3	87,57	9,5	38,34	163	73	0.00337132	0.138592	0.02,0.023	0.096,0.062	-0.058	-5.8	5.8
7114	ENSG00000151461	UPF2	10	-	11964008	11964171	11964008	11964125	11967340	11967454	7114	0,2	45,42	3,5	31,21	119	73	0.00334799	0.138592	0.0,0.028	0.056,0.127	-0.077	-7.7	7.7
8564	ENSG00000175893	ZDHHC21	9	-	14677365	14677472	14677365	14677404	14680032	14680162	8564	0,2	5,0	4,3	1,0	141	73	0.0033707	0.138592	0.0,1.0	0.674,1.0	-0.337	-33.7	33.7
9470	ENSG00000205903	ZNF316	7	+	6641824	6641962	6641871	6641962	6639041	6639141	9470	49,42	3,3	52,34	0,0	120	73	0.00339476	0.138592	0.909,0.895	1.0,1.0	-0.098	-9.8	9.8
6149	ENSG00000126768	TIMM17B	X	-	48895351	48895972	48895351	48895496	48896758	48896858	6149	25,20	0,0	23,25	0,4	549	73	0.00342476	0.139147	1.0,1.0	1.0,0.454	0.273	27.3	27.3
6543	ENSG00000142330	CAPN10	2	+	240596680	240596942	240596849	240596942	240596318	240596521	6543	46,50	0,0	35,62	4,1	242	73	0.00343136	0.139159	1.0,1.0	0.725,0.949	0.163	16.3	16.3
20659	ENSG00000105186	ANKRD27	19	-	32598327	32598378	32598327	32598374	32599703	32599776	20659	69,33	0,8	48,60	1,0	77	73	0.0034382	0.139181	1.0,0.796	0.978,1.0	-0.091	-9.1	9.1
16717	ENSG00000131653	TRAF7	16	+	2165800	2165936	2165878	2165936	2163882	2164001	16717	18,7	42,37	2,8	40,57	151	73	0.00344511	0.139205	0.172,0.084	0.024,0.064	0.084	8.4	8.4
20360	ENSG00000156232	WHAMM	15	+	82826387	82826496	82826409	82826496	82823099	82823287	20360	1,5	43,21	15,7	26,32	95	73	0.00345697	0.139429	0.018,0.155	0.307,0.144	-0.139	-13.9	13.9
2440	ENSG00000231890	DARS-AS1	2	+	136000256	136000479	136000438	136000479	135998686	135998838	2440	8,6	4,0	1,3	0,0	255	73	0.00346604	0.13954	0.364,1.0	1.0,1.0	-0.318	-31.8	31.8
11639	ENSG00000067177	PHKA1	X	-	72626970	72627093	72626970	72627049	72635154	72635299	11639	2,1	39,23	6,4	20,19	117	73	0.00348573	0.139648	0.031,0.026	0.158,0.116	-0.109	-10.9	10.9
14420	ENSG00000142534	RPS11	19	+	49496596	49496807	49496635	49496807	49496433	49496471	14420	5,3	8,4	2,2	22,20	112	73	0.00349297	0.139648	0.289,0.328	0.056,0.061	0.25	25	25
19787	ENSG00000132879	FBXO44	1	+	11658504	11658627	11658532	11658627	11658266	11658393	19787	9,1	23,7	12,33	15,22	101	73	0.00349001	0.139648	0.22,0.094	0.366,0.52	-0.286	-28.6	28.6
516	ENSG00000163702	IL17RC	3	+	9917863	9918075	9917922	9918075	9917712	9917734	516	0,0	12,13	3,7	27,49	132	73	0.00349404	0.139648	0.0,0.0	0.058,0.073	-0.066	-6.6	6.6
2515	ENSG00000224078	SNHG14	15	+	25088578	25088741	25088607	25088741	25087466	25087599	2515	5,8	7,3	2,2	1,0	102	73	0.00356985	0.142163	0.338,0.656	0.589,1.0	-0.297	-29.7	29.7
2552	ENSG00000110697	PITPNM1	11	-	67496177	67496348	67496177	67496345	67497230	67497436	2552	10,5	0,0	12,29	2,4	76	73	0.00356951	0.142163	1.0,1.0	0.852,0.874	0.137	13.7	13.7
17948	ENSG00000152270	PDE3B	11	+	14834959	14835095	14834981	14835095	14832721	14832833	17948	3,1	4,3	0,0	1,3	95	73	0.00358148	0.142369	0.366,0.204	0.0,0.0	0.285	28.5	28.5
11726	ENSG00000135424	ITGA7	12	-	55699869	55699989	55699869	55699961	55700261	55700393	11726	3,2	0,0	1,0	0,2	101	73	0.00359588	0.142684	1.0,1.0	1.0,0.0	0.5	50	50
22392	ENSG00000171307	ZDHHC16	10	+	97452806	97452923	97452894	97452923	97452414	97452503	22392	10,13	55,44	2,9	69,72	161	73	0.00361258	0.142833	0.076,0.118	0.013,0.054	0.064	6.4	6.4
6099	ENSG00000244560	RP4-800G7.2	7	+	149291555	149291745	149291688	149291745	149289937	149290038	6099	9,7	5,1	9,3	0,1	206	73	0.00360737	0.142833	0.389,0.713	1.0,0.515	-0.207	-20.7	20.7
25435	ENSG00000198952	SMG5	1	-	156259004	156259163	156259004	156259134	156260450	156260626	25435	113100	0,0	59,73	5,2	102	73	0.00363115	0.143054	1.0,1.0	0.894,0.963	0.072	7.2	7.2
9288	ENSG00000197070	ARRDC1	9	+	137613936	137614176	137614031	137614176	137613614	137613769	9288	33,23	70,62	22,29	102144	168	73	0.00362905	0.143054	0.17,0.139	0.086,0.08	0.072	7.2	7.2
23838	ENSG00000113648	H2AFY	5	-	135360496	135360780	135360496	135360601	135369405	135369603	23838	48,38	0,0	58,43	2,3	252	73	0.00366217	0.143763	1.0,1.0	0.894,0.806	0.15	15	15
25064	ENSG00000070081	NUCB2	11	+	17296100	17296211	17296103	17296211	17295323	17295467	25064	51,23	1156770	23,8	917645	76	73	0.00365598	0.143763	0.041,0.028	0.024,0.012	0.017	1.7	1.7
10365	ENSG00000230124	ACBD6	1	-	180273337	180273572	180273337	180273398	180273936	180274112	10365	14,10	3,2	5,10	1,0	247	73	0.00369264	0.144231	0.58,0.596	0.596,1.0	-0.21	-21	21
18163	ENSG00000119777	TMEM214	2	+	27039715	27039837	27039740	27039837	27039046	27039164	18163	11,7	36,32	4,2	42,40	98	73	0.00368369	0.144231	0.185,0.14	0.066,0.036	0.112	11.2	11.2
24301	ENSG00000166348	USP54	10	-	73541632	73541738	73541632	73541731	73542802	73542885	24301	92,78	4,6	73,56	0,1	80	73	0.00369371	0.144231	0.955,0.922	1.0,0.981	-0.052	-5.2	5.2
7469	ENSG00000080189	SLC35C2	20	-	46352122	46352226	46352122	46352185	46354881	46354965	7469	93,70	1,1	114109	8,4	114	73	0.00372589	0.145231	0.983,0.978	0.901,0.946	0.057	5.7	5.7
21193	ENSG00000125991	ERGIC3	20	+	35556876	35557109	35556954	35557109	35556206	35556271	21193	28,18	6,1	8,15	6,9	151	73	0.00373815	0.145452	0.693,0.897	0.392,0.446	0.376	37.6	37.6
2103	ENSG00000047410	TPR	1	-	186332194	186332361	186332194	186332343	186333121	186333394	2103	10,7	158,99	19,19	141100	91	73	0.00376237	0.146136	0.048,0.054	0.098,0.132	-0.064	-6.4	6.4
10630	ENSG00000006744	ELAC2	17	-	13004988	13005110	13004988	13005101	13005752	13005825	10630	3,3	93,61	12,9	87,78	82	73	0.00387633	0.149772	0.028,0.042	0.109,0.093	-0.066	-6.6	6.6
16106	ENSG00000099622	CIRBP	19	+	1273488	1273715	1273493	1273715	1271980	1272051	16106	10,3	3,4	1,4	0,1	78	73	0.00387347	0.149772	0.757,0.412	1.0,0.789	-0.31	-31	31
8216	ENSG00000131697	NPHP4	1	-	5904616	5904804	5904616	5904746	5905291	5905483	8216	10,19	1,3	13,22	0,0	131	73	0.00386604	0.149772	0.848,0.779	1.0,1.0	-0.186	-18.6	18.6
17899	ENSG00000178234	GALNT11	7	+	152027564	152027718	152027669	152027718	152025673	152025884	17899	21,11	1,2	6,3	2,5	178	73	0.00393021	0.151051	0.896,0.693	0.552,0.197	0.42	42	42
20039	ENSG00000214826	DDX12P	12	-	9421817	9421965	9421817	9421890	9424527	9424640	20039	3,3	0,0	3,2	1,2	148	73	0.00394368	0.151051	1.0,1.0	0.597,0.33	0.536	53.6	53.6
25314	ENSG00000105221	AKT2	19	-	40255157	40255299	40255157	40255269	40256925	40257054	25314	15,7	155125	19,24	117128	103	73	0.00394081	0.151051	0.064,0.038	0.103,0.117	-0.059	-5.9	5.9
5005	ENSG00000008838	MED24	17	-	40019784	40020010	40019784	40019933	40020272	40020353	5005	8,3	43,24	2,3	56,86	150	73	0.00394264	0.151051	0.083,0.057	0.017,0.017	0.053	5.3	5.3
7133	ENSG00000136631	VPS45	1	+	150068609	150068764	150068629	150068764	150067311	150067950	7133	5,1	56,40	9,4	32,18	93	73	0.00391909	0.151051	0.065,0.019	0.181,0.149	-0.123	-12.3	12.3
890	ENSG00000187609	EXD3	9	-	137349380	137349534	137349380	137349531	137351037	137351147	890	1,1	1,1	0,1	5,2	76	73	0.00396071	0.15144	0.49,0.49	0.0,0.324	0.328	32.8	32.8
22173	ENSG00000149182	ARFGAP2	11	-	47175181	47175413	47175181	47175313	47175850	47175923	22173	2,2	45,43	9,6	37,46	173	73	0.00400693	0.152679	0.018,0.019	0.093,0.052	-0.054	-5.4	5.4
5293	ENSG00000075142	SRI	7	-	88209982	88210154	88209982	88210135	88210881	88210925	5293	4,3	0,0	2,1	5,0	92	73	0.00400373	0.152679	1.0,1.0	0.241,1.0	0.379	37.9	37.9
15204	ENSG00000224141	MIR548XHG	21	-	18570237	18570411	18570237	18570383	18589526	18589620	15204	6,10	1,3	2,5	0,0	101	73	0.00404698	0.153939	0.813,0.707	1.0,1.0	-0.24	-24	24
4022	ENSG00000156860	FBRS	16	+	30667518	30667622	30667541	30667622	30667319	30667437	4022	7,3	54,30	1,1	17,64	96	73	0.00405433	0.153953	0.09,0.071	0.043,0.012	0.053	5.3	5.3
24615	ENSG00000070778	PTPN21	14	-	88485781	88485860	88485781	88485842	88496412	88496488	24615	4,3	19,21	0,1	15,20	91	73	0.00407217	0.154364	0.144,0.103	0.0,0.039	0.104	10.4	10.4
24983	ENSG00000104529	EEF1D	8	-	143580505	143580727	143580505	143580632	143581053	143581146	24983	969693	14,13	13381693	7,13	168	73	0.00411289	0.155641	0.968,0.959	0.988,0.983	-0.022	-2.2	2.2
21626	ENSG00000143553	SNAPIN	1	+	153659397	153659566	153659447	153659566	153658711	153659184	21626	30,32	227154	15,15	161207	123	73	0.00415299	0.156889	0.073,0.11	0.052,0.041	0.045	4.5	4.5
12829	ENSG00000000419	DPM1	20	-	50940864	50940958	50940864	50940933	50942030	50942142	12829	44,8	209140	7,16	200161	98	73	0.00419806	0.158276	0.136,0.041	0.025,0.069	0.042	4.2	4.2
13275	ENSG00000110169	HPX	11	-	6437439	6437652	6437439	6437504	6438355	6438509	13275	1,2	3,0	1,3	0,0	221	73	0.00421284	0.158276	0.099,1.0	1.0,1.0	-0.451	-45.1	45.1
22069	ENSG00000141258	SGSM2	17	+	2363979	2364183	2363999	2364183	2363561	2363599	22069	3,0	0,1	1,0	10,2	93	73	0.00420999	0.158276	1.0,0.0	0.073,0.0	0.464	46.4	46.4
5844	ENSG00000123358	NR4A1	12	+	52056889	52057259	52057056	52057259	52056456	52056645	5844	5,4	46,34	23,42	98136	240	73	0.00421841	0.158276	0.032,0.035	0.067,0.086	-0.043	-4.3	4.3
12052	ENSG00000172269	DPAGT1	11	-	119100629	119100843	119100629	119100827	119101017	119101138	12052	49,43	0,0	56,51	2,5	89	73	0.00422634	0.158305	1.0,1.0	0.958,0.893	0.075	7.5	7.5
19264	ENSG00000115355	CCDC88A	2	-	55328293	55328435	55328293	55328432	55332565	55332693	19264	11,17	3,2	3,6	0,0	76	73	0.00424876	0.158875	0.779,0.891	1.0,1.0	-0.165	-16.5	16.5
1607	ENSG00000105486	LIG1	19	-	48151231	48151339	48151231	48151336	48153871	48153967	1607	5,5	0,0	11,4	3,1	76	73	0.00427201	0.159474	1.0,1.0	0.779,0.793	0.214	21.4	21.4
13936	ENSG00000137161	CNPY3	6	+	42934377	42934598	42934474	42934598	42929846	42929911	13936	8,1	8,4	10,12	1,4	170	73	0.00432509	0.161154	0.3,0.097	0.811,0.563	-0.489	-48.9	48.9
3510	ENSG00000267277	CTD-2342J14.6	19	-	11371687	11371874	11371687	11371871	11374610	11374935	3510	2,1	0,0	0,3	2,1	76	73	0.00433163	0.161154	1.0,1.0	0.0,0.742	0.629	62.9	62.9
11584	ENSG00000165832	TRUB1	10	+	114972150	114972274	114972154	114972274	114970367	114970440	11584	3,2	2,1	4,2	0,0	77	73	0.00435458	0.161735	0.587,0.655	1.0,1.0	-0.379	-37.9	37.9
23534	ENSG00000086065	CHMP5	9	+	33267176	33267268	33267179	33267268	33266009	33266114	23534	3,0	0,1	1,0	1,1	76	73	0.00437463	0.162207	1.0,0.0	0.49,0.0	0.255	25.5	25.5
20059	ENSG00000155066	PROM2	2	+	95278943	95279144	95278984	95279144	95278643	95278784	20059	2,2	47,36	8,17	80,81	114	73	0.00440337	0.16281	0.027,0.034	0.06,0.118	-0.058	-5.8	5.8
3449	ENSG00000248712	CCDC153	11	-	119190709	119190910	119190709	119190840	119194922	119194994	3449	3,1	1,2	2,2	1,0	143	73	0.00440564	0.16281	0.605,0.203	0.505,1.0	-0.348	-34.8	34.8
7277	ENSG00000079246	XRCC5	2	+	216117740	216117794	216117745	216117794	216116658	216116842	7277	4,2	238145	18,1	213158	78	73	0.00441389	0.162842	0.015,0.013	0.073,0.006	-0.026	-2.6	2.6
12924	ENSG00000241685	ARPC1A	7	+	99344291	99344515	99344292	99344515	99338180	99338285	12924	23,20	770509	13,16	1003803	74	73	0.0044219	0.162865	0.029,0.037	0.013,0.019	0.017	1.7	1.7
25190	ENSG00000073350	LLGL2	17	+	75574452	75574668	75574609	75574668	75574212	75574260	25190	59,68	26,21	118168	22,29	230	73	0.00445654	0.163867	0.419,0.507	0.63,0.648	-0.176	-17.6	17.6
11173	ENSG00000125846	ZNF133	20	+	18306270	18306393	18306297	18306393	18305667	18305807	11173	0,0	10,9	2,2	6,4	100	73	0.00446808	0.164018	0.0,0.0	0.196,0.267	-0.232	-23.2	23.2
21548	ENSG00000148356	LRSAM1	9	+	127487536	127487763	127487675	127487763	127485735	127485835	21548	18,12	49,36	9,11	72,73	212	73	0.00449771	0.164829	0.112,0.103	0.041,0.049	0.063	6.3	6.3
889	ENSG00000187609	EXD3	9	-	137309606	137309790	137309606	137309700	137323724	137323856	889	0,0	2,1	0,5	2,5	163	73	0.00450512	0.164829	0.0,0.0	0.0,0.309	-0.154	-15.4	15.4
9441	ENSG00000186073	C15orf41	15	+	36709837	36709961	36709855	36709961	36709222	36709288	9441	5,0	15,4	0,0	13,7	91	73	0.0045234	0.165224	0.211,0.0	0.0,0.0	0.105	10.5	10.5
16973	ENSG00000197555	SIPA1L1	14	+	71704720	71705340	71705221	71705340	71702380	71702505	16973	91,66	57,43	80,98	26,35	574	73	0.00453769	0.165472	0.169,0.163	0.281,0.263	-0.106	-10.6	10.6
20080	ENSG00000145087	STXBP5L	3	+	120954939	120955037	120954943	120955037	120909570	120909767	20080	66,50	0,1	50,33	2,5	77	73	0.00456734	0.166278	1.0,0.979	0.96,0.862	0.079	7.9	7.9
6306	ENSG00000112983	BRD8	5	-	138160068	138160208	138160068	138160173	138160890	138161068	6306	9,4	66,47	22,14	62,62	108	73	0.00459706	0.167085	0.084,0.054	0.193,0.132	-0.093	-9.3	9.3
23495	ENSG00000265843	LINC01029	18	-	77979494	77979637	77979494	77979629	77982519	77982713	23495	2,5	8,5	12,5	3,2	81	73	0.00461349	0.167406	0.184,0.474	0.783,0.693	-0.409	-40.9	40.9
716	ENSG00000166200	COPS2	15	-	49137347	49137458	49137347	49137437	49139016	49139090	716	42,21	5,1	16,12	0,0	94	73	0.00462514	0.167553	0.867,0.942	1.0,1.0	-0.096	-9.6	9.6
5669	ENSG00000170703	TTLL6	17	-	48803890	48804523	48803890	48803928	48804771	48804991	5669	25,4	2,1	2,12	0,0	668	73	0.00464467	0.167985	0.577,0.304	1.0,1.0	-0.559	-55.9	55.9
23485	ENSG00000115286	NDUFS7	19	+	1388742	1388938	1388832	1388938	1388530	1388593	23485	20,22	101,63	31,23	201234	163	73	0.00465608	0.168122	0.081,0.135	0.065,0.042	0.055	5.5	5.5
14576	ENSG00000106009	BRAT1	7	-	2544908	2545056	2544908	2545053	2547323	2547478	14576	28,33	1,0	36,45	2,6	76	73	0.00466505	0.16817	0.964,1.0	0.945,0.878	0.071	7.1	7.1
13147	ENSG00000089820	ARHGAP4	X	-	153930762	153930847	153930762	153930846	153932315	153932431	13147	3,3	8,5	8,5	3,2	74	73	0.00467703	0.168327	0.27,0.372	0.725,0.712	-0.397	-39.7	39.7
21552	ENSG00000072135	PTPN18	2	+	130370683	130370782	130370746	130370782	130370556	130370623	21552	26,19	1,0	35,56	3,5	136	73	0.00469367	0.168651	0.933,1.0	0.862,0.857	0.107	10.7	10.7
24128	ENSG00000173889	PHC3	3	-	170171389	170171464	170171389	170171450	170172556	170172712	24128	2,2	7,6	0,0	5,6	87	73	0.00472725	0.169581	0.193,0.219	0.0,0.0	0.206	20.6	20.6
7964	ENSG00000196150	ZNF250	8	-	144889932	144890074	144889932	144890059	144890307	144890403	7964	1,1	0,1	2,1	3,5	88	73	0.00476668	0.170718	1.0,0.453	0.356,0.142	0.478	47.8	47.8
11303	ENSG00000229089	ANKRD20A8P	2	-	94832006	94832091	94832006	94832088	94836059	94836129	11303	1,1	2,4	5,3	1,2	76	73	0.00479752	0.171544	0.324,0.194	0.828,0.59	-0.45	-45	45
13162	ENSG00000144589	STK11IP	2	+	219606978	219607137	219607052	219607137	219606711	219606858	13162	3,3	5,7	1,0	2,10	147	73	0.00480744	0.171621	0.23,0.175	0.199,0.0	0.103	10.3	10.3
11743	ENSG00000123836	PFKFB2	1	+	207063108	207063209	207063142	207063209	207062619	207062716	11743	4,5	28,21	2,2	60,54	107	73	0.00484849	0.172516	0.089,0.14	0.022,0.025	0.091	9.1	9.1
18335	ENSG00000064115	TM7SF3	12	-	26999525	26999766	26999525	26999676	27003235	27003390	18335	4,11	36,27	5,2	62,48	163	73	0.00485597	0.172516	0.047,0.154	0.035,0.018	0.074	7.4	7.4
3926	ENSG00000058600	POLR3E	16	+	22314078	22314128	22314081	22314128	22313619	22313727	3926	45,28	1,1	50,53	6,6	76	73	0.00484048	0.172516	0.977,0.964	0.889,0.895	0.078	7.8	7.8
21975	ENSG00000114120	SLC25A36	3	+	140970900	140970993	140970926	140970993	140963126	140963227	21975	13,8	96,75	11,8	30,22	99	73	0.00489546	0.173639	0.091,0.073	0.213,0.211	-0.13	-13	13
25641	ENSG00000215910	C1orf167	1	+	11788163	11788378	11788242	11788378	11787872	11788047	25641	35,36	0,0	29,38	1,4	152	73	0.00490582	0.173728	1.0,1.0	0.933,0.82	0.123	12.3	12.3
11116	ENSG00000108587	GOSR1	17	+	30510852	30510909	30510884	30510909	30492678	30492753	11116	14,11	0,0	10,7	1,3	105	73	0.00493564	0.174503	1.0,1.0	0.874,0.619	0.254	25.4	25.4
11600	ENSG00000135740	SLC9A5	16	+	67255752	67255930	67255838	67255930	67255392	67255471	11600	4,2	0,1	3,2	1,2	159	73	0.00496234	0.174643	1.0,0.479	0.579,0.315	0.293	29.3	29.3
4152	ENSG00000241404	EGFL8	6	+	32167102	32167257	32167146	32167257	32166909	32167005	4152	6,10	4,1	4,13	1,0	117	73	0.00494878	0.174643	0.483,0.862	0.714,1.0	-0.184	-18.4	18.4
7196	ENSG00000168710	AHCYL1	1	+	110018874	110019119	110019050	110019119	110018551	110018650	7196	26,24	138134	25,12	233172	249	73	0.00496333	0.174643	0.052,0.05	0.03,0.02	0.026	2.6	2.6
20883	ENSG00000180438	TPRXL	3	+	14064019	14065985	14064024	14065985	14063378	14063508	20883	1,0	0,1	0,2	1,0	78	73	0.00498986	0.175018	1.0,0.0	0.0,1.0	0	0	0
25578	ENSG00000066322	ELOVL1	1	-	43364927	43365376	43364927	43365008	43365563	43365623	25578	313197	17,12	420372	11,8	441	73	0.00498248	0.175018	0.753,0.731	0.863,0.885	-0.132	-13.2	13.2
16971	ENSG00000197555	SIPA1L1	14	+	71723646	71723886	71723787	71723886	71709221	71709664	16971	142108	0,0	74109	5,1	214	73	0.00500843	0.17509	1.0,1.0	0.835,0.974	0.096	9.6	9.6
21143	ENSG00000105556	MIER2	19	-	330263	330380	330263	330377	334399	334542	21143	1,0	0,1	0,2	1,0	76	73	0.00501572	0.17509	1.0,0.0	0.0,1.0	0	0	0
7437	ENSG00000160917	CPSF4	7	+	99453965	99454136	99454040	99454136	99452352	99452440	7437	112,98	66,51	143163	46,54	148	73	0.00500993	0.17509	0.456,0.487	0.605,0.598	-0.13	-13	13
4151	ENSG00000241404	EGFL8	6	+	32167086	32167257	32167146	32167257	32166909	32167005	4151	16,21	4,1	16,41	1,0	133	73	0.00503375	0.175442	0.687,0.92	0.898,1.0	-0.145	-14.5	14.5
1138	ENSG00000100911	PSME2	14	-	24145709	24145896	24145709	24145772	24146207	24146240	1138	48,35	56,32	50,57	127,86	197	73	0.00506593	0.175718	0.241,0.288	0.127,0.197	0.102	10.2	10.2
13487	ENSG00000168010	ATG16L2	11	+	72821198	72821741	72821667	72821741	72817755	72817855	13487	12,37	1,1	21,48	4,10	542	73	0.00508137	0.175718	0.618,0.833	0.414,0.393	0.322	32.2	32.2
18906	ENSG00000105135	ILVBL	19	-	15116461	15116653	15116461	15116519	15117880	15117972	18906	12,17	6,0	19,32	0,1	207	73	0.00509513	0.175718	0.414,1.0	1.0,0.919	-0.253	-25.3	25.3
21671	ENSG00000197111	PCBP2	12	+	53468776	53468832	53468779	53468832	53467220	53467293	21671	231170	4,5	189194	11,13	76	73	0.00510233	0.175718	0.982,0.97	0.943,0.935	0.037	3.7	3.7
23634	ENSG00000026036	RTEL1-TNFRSF6B	20	+	63661743	63661943	63661849	63661943	63661297	63661496	23634	13,5	20,15	2,3	19,18	179	73	0.00509	0.175718	0.21,0.12	0.041,0.064	0.112	11.2	11.2
24029	ENSG00000008382	MPND	19	+	4357252	4357421	4357339	4357421	4355096	4355173	24029	46,38	0,1	46,68	2,5	160	73	0.00510539	0.175718	1.0,0.945	0.913,0.861	0.085	8.5	8.5
24366	ENSG00000198468	FLVCR1-AS1	1	-	212856603	212857172	212856603	212856918	212857765	212858088	24366	42,11	0,2	13,16	3,5	327	73	0.00506397	0.175718	1.0,0.551	0.492,0.417	0.321	32.1	32.1
25716	ENSG00000112511	PHF1	6	+	33414954	33415144	33414965	33415144	33414735	33414829	25716	10,14	16,12	13,22	5,7	84	73	0.00508845	0.175718	0.352,0.503	0.693,0.732	-0.285	-28.5	28.5
16126	ENSG00000203999	LINC01270	20	+	50311554	50311706	50311613	50311706	50298155	50298413	16126	5,1	0,0	8,5	2,1	132	73	0.00513507	0.176464	1.0,1.0	0.689,0.734	0.288	28.8	28.8
12438	ENSG00000066855	MTFR1	8	+	65682327	65682451	65682352	65682451	65669872	65670018	12438	11,2	102,80	1,1	77,46	98	73	0.00516929	0.17654	0.074,0.018	0.01,0.016	0.033	3.3	3.3
14928	ENSG00000198887	SMC5	9	+	70323471	70323606	70323482	70323606	70318793	70318963	14928	0,1	47,19	7,2	61,38	84	73	0.00516775	0.17654	0.0,0.044	0.091,0.044	-0.046	-4.6	4.6
4698	ENSG00000203761	MSTO2P	1	+	155747979	155748127	155748013	155748127	155747761	155747896	4698	13,10	0,1	10,13	0,7	107	73	0.0051512	0.17654	1.0,0.872	1.0,0.559	0.156	15.6	15.6
495	ENSG00000160271	RALGDS	9	-	133109625	133109721	133109625	133109685	133110295	133110489	495	50,19	12,11	28,51	36,42	109	73	0.00516652	0.17654	0.736,0.536	0.342,0.449	0.24	24	24
23883	ENSG00000146223	RPL7L1	6	+	42883450	42883614	42883453	42883614	42880860	42880966	23883	76,53	8,2	76,45	2,0	76	73	0.00517913	0.176603	0.901,0.962	0.973,1.0	-0.055	-5.5	5.5
9780	ENSG00000139218	SCAF11	12	-	45919130	45922194	45919130	45919309	45922462	45922582	9780	25201697	0,0	23761748	4,3	2958	73	0.00519583	0.176899	1.0,1.0	0.936,0.935	0.065	6.5	6.5
10111	ENSG00000161036	LRWD1	7	+	102467664	102467823	102467718	102467823	102467338	102467479	10111	0,2	30,30	5,7	29,57	127	73	0.00522523	0.176909	0.0,0.037	0.09,0.066	-0.059	-5.9	5.9
10767	ENSG00000185842	DNAH14	1	+	224952673	224952779	224952684	224952779	224929681	224929835	10767	2,0	3,1	4,5	1,1	84	73	0.00520794	0.176909	0.367,0.0	0.777,0.813	-0.611	-61.1	61.1
25985	ENSG00000183963	SMTN	22	+	31087932	31088113	31087964	31088113	31083178	31083309	25985	0,0	19,12	5,1	15,24	105	73	0.00521366	0.176909	0.0,0.0	0.188,0.028	-0.108	-10.8	10.8
3159	ENSG00000163156	SCNM1	1	+	151168124	151168338	151168148	151168338	151167325	151167414	3159	17,24	1,4	16,14	0,0	97	73	0.00523622	0.176909	0.928,0.819	1.0,1.0	-0.127	-12.7	12.7
692	ENSG00000272752	STAG3L5P-PVRIG2P-PILRB	7	+	100349730	100349887	100349798	100349887	100345841	100345968	692	198150	53,27	170183	83,61	141	73	0.00523165	0.176909	0.659,0.742	0.515,0.608	0.139	13.9	13.9
2559	ENSG00000137337	MDC1	6	-	30714030	30714228	30714030	30714183	30715039	30715178	2559	9,9	24,12	1,2	14,10	118	73	0.00525882	0.177401	0.188,0.317	0.042,0.11	0.176	17.6	17.6
1567	ENSG00000074695	LMAN1	18	-	59338556	59338654	59338556	59338627	59338759	59338953	1567	15,10	144121	5,2	111,99	100	73	0.00526869	0.177462	0.071,0.057	0.032,0.015	0.041	4.1	4.1
6951	ENSG00000039139	DNAH5	5	-	13919175	13919401	13919175	13919352	13920479	13920617	6951	0,0	5,2	3,2	9,7	122	73	0.00530849	0.17853	0.0,0.0	0.166,0.146	-0.156	-15.6	15.6
10479	ENSG00000186468	RPS23	5	-	82276154	82276280	82276154	82276255	82276397	82276540	10479	274234	17751124	513532	26271707	98	73	0.00532605	0.178848	0.103,0.134	0.127,0.188	-0.039	-3.9	3.9
4920	ENSG00000151116	UEVLD	11	-	18534329	18534453	18534329	18534451	18536405	18536469	4920	20,15	4,1	37,19	0,0	75	73	0.00535942	0.179695	0.83,0.936	1.0,1.0	-0.117	-11.7	11.7
15381	ENSG00000116199	FAM20B	1	+	179044669	179044841	179044772	179044841	179043714	179044224	15381	2,3	0,1	0,4	6,0	176	73	0.00538732	0.180083	1.0,0.554	0.0,1.0	0.277	27.7	27.7
5253	ENSG00000103121	CMC2	16	-	80998284	80998473	80998284	80998354	81006733	81006894	5253	6,8	0,0	16,5	4,0	192	73	0.00538228	0.180083	1.0,1.0	0.603,1.0	0.199	19.9	19.9
24555	ENSG00000143353	LYPLAL1	1	+	219193058	219193251	219193129	219193251	219179129	219179246	24555	155131	17,13	208122	9,5	144	73	0.005413	0.180668	0.822,0.836	0.921,0.925	-0.094	-9.4	9.4
19044	ENSG00000104886	PLEKHJ1	19	-	2234149	2234255	2234149	2234240	2235761	2235828	19044	3,2	142110	12,9	162180	88	73	0.00546447	0.181602	0.017,0.015	0.058,0.04	-0.033	-3.3	3.3
24607	ENSG00000198301	SDAD1	4	-	75981371	75981545	75981371	75981470	75981932	75982037	24607	33,29	57,45	13,20	60,53	148	73	0.00546569	0.181602	0.222,0.241	0.097,0.157	0.104	10.4	10.4
4697	ENSG00000203761	MSTO2P	1	+	155747976	155748127	155748013	155748127	155747761	155747896	4697	12,10	0,1	9,10	0,7	110	73	0.00544956	0.181602	1.0,0.869	1.0,0.487	0.191	19.1	19.1
25400	ENSG00000112763	BTN2A1	6	+	26467718	26469637	26467947	26469637	26466061	26466088	25400	28,16	54,25	33,32	33,20	302	73	0.00549589	0.182331	0.111,0.134	0.195,0.279	-0.115	-11.5	11.5
7394	ENSG00000131778	CHD1L	1	+	147264421	147264584	147264428	147264584	147259836	147259918	7394	21,16	1,0	51,31	6,3	80	73	0.00550863	0.18248	0.95,1.0	0.886,0.904	0.08	8	8
12827	ENSG00000000419	DPM1	20	-	50940864	50940955	50940864	50940933	50942030	50942142	12827	38,9	209140	7,15	200161	95	73	0.00553214	0.182813	0.123,0.047	0.026,0.067	0.038	3.8	3.8
17073	ENSG00000119402	FBXW2	9	-	120787768	120788278	120787768	120788186	120793148	120793257	17073	94,81	9,10	71,66	16,19	165	73	0.00553525	0.182813	0.822,0.782	0.663,0.606	0.167	16.7	16.7
16684	ENSG00000161509	GRIN2C	17	-	74850205	74850371	74850205	74850368	74850555	74850767	16684	37,30	1,0	31,59	2,6	76	73	0.00555203	0.183092	0.973,1.0	0.937,0.904	0.066	6.6	6.6
12886	ENSG00000010292	NCAPD2	12	+	6530537	6530730	6530690	6530730	6529774	6529958	12886	11,14	77,53	26,26	57,68	226	73	0.00559919	0.183324	0.044,0.079	0.128,0.11	-0.057	-5.7	5.7
1358	ENSG00000160803	UBQLN4	1	-	156042152	156042377	156042152	156042236	156042773	156042913	1358	3,8	65,44	11,16	51,47	214	73	0.00561982	0.183324	0.016,0.058	0.069,0.104	-0.049	-4.9	4.9
13949	ENSG00000135297	MTO1	6	+	73480996	73481116	73481000	73481116	73480674	73480805	13949	3,1	3,1	0,1	1,1	77	73	0.00562138	0.183324	0.487,0.487	0.0,0.487	0.243	24.3	24.3
14639	ENSG00000177000	MTHFR	1	-	11801204	11801416	11801204	11801399	11802880	11803126	14639	1,6	23,19	1,0	17,10	90	73	0.00557749	0.183324	0.034,0.204	0.046,0.0	0.096	9.6	9.6
15420	ENSG00000136875	PRPF4	9	+	113286192	113286290	113286231	113286290	113284314	113284389	15420	5,5	21,14	2,2	36,31	112	73	0.00560068	0.183324	0.134,0.189	0.035,0.04	0.124	12.4	12.4
21779	ENSG00000176208	ATAD5	17	+	30860429	30860612	30860432	30860612	30858160	30858323	21779	1,0	6,4	1,3	4,2	76	73	0.00562552	0.183324	0.138,0.0	0.194,0.59	-0.323	-32.3	32.3
25643	ENSG00000215910	C1orf167	1	+	11788148	11788378	11788242	11788378	11787872	11788047	25643	38,45	0,0	32,47	1,4	167	73	0.00556884	0.183324	1.0,1.0	0.933,0.837	0.115	11.5	11.5
3595	ENSG00000140332	TLE3	15	-	70066013	70066218	70066013	70066215	70074532	70074607	3595	55,43	5,3	38,38	1,0	76	73	0.00561434	0.183324	0.914,0.932	0.973,1.0	-0.063	-6.3	6.3
2050	ENSG00000107890	ANKRD26	10	-	27037995	27038082	27037995	27038054	27039964	27040178	2050	0,0	16,24	4,2	16,26	101	73	0.00567337	0.18461	0.0,0.0	0.153,0.053	-0.103	-10.3	10.3
2557	ENSG00000099804	CDC34	19	+	541338	542092	541342	542092	537012	537147	2557	116,91	1,1	93127	8,3	77	73	0.00569601	0.184802	0.991,0.989	0.917,0.976	0.043	4.3	4.3
687	ENSG00000272752	STAG3L5P-PVRIG2P-PILRB	7	+	100349716	100349887	100349798	100349887	100345841	100345968	687	231166	53,27	198214	83,61	155	73	0.00569295	0.184802	0.672,0.743	0.529,0.623	0.131	13.1	13.1
17572	ENSG00000173039	RELA	11	-	65662178	65662347	65662178	65662205	65662825	65662918	17572	13,6	15,20	1,6	15,31	215	73	0.00571798	0.185242	0.227,0.092	0.022,0.062	0.118	11.8	11.8
8063	ENSG00000233223	AC113189.5	17	-	7582356	7582531	7582356	7582435	7582899	7583518	8063	41,36	1,0	52,37	4,2	169	73	0.00576729	0.186566	0.947,1.0	0.849,0.889	0.105	10.5	10.5
16828	ENSG00000168803	ADAL	15	+	43347015	43347096	43347019	43347096	43345853	43345980	16828	32,28	6,0	37,22	0,0	77	73	0.00580121	0.187389	0.835,1.0	1.0,1.0	-0.083	-8.3	8.3
2871	ENSG00000011426	ANLN	7	+	36419243	36419467	36419246	36419467	36417079	36417190	2871	58,22	0,0	21,19	3,2	76	73	0.00581346	0.187509	1.0,1.0	0.871,0.901	0.114	11.4	11.4
14621	ENSG00000141458	NPC1	18	-	23535468	23535700	23535468	23535675	23536672	23536876	14621	46,36	0,1	71,71	3,6	98	73	0.00585351	0.188526	1.0,0.964	0.946,0.898	0.06	6	6
19184	ENSG00000072778	ACADVL	17	+	7224152	7224393	7224320	7224393	7223967	7224069	19184	466369	12,14	576614	9,6	241	73	0.00587654	0.188992	0.922,0.889	0.951,0.969	-0.054	-5.4	5.4
15841	ENSG00000135596	MICAL1	6	-	109445770	109445901	109445770	109445875	109446135	109446772	15841	4,3	0,0	1,8	0,4	99	73	0.00591392	0.189917	1.0,1.0	1.0,0.596	0.202	20.2	20.2
956	ENSG00000137133	HINT2	9	-	35812959	35813156	35812959	35813145	35813265	35813338	956	63,36	320219	16,19	178170	84	73	0.00595891	0.191083	0.146,0.125	0.072,0.089	0.055	5.5	5.5
10965	ENSG00000168256	NKIRAS2	17	+	42022564	42022640	42022569	42022640	42022398	42022472	10965	25,19	3,3	24,15	0,1	78	73	0.0059986	0.192077	0.886,0.856	1.0,0.934	-0.096	-9.6	9.6
24818	ENSG00000130816	DNMT1	19	-	10180349	10180569	10180349	10180529	10180777	10180885	24818	47,33	0,0	45,57	3,3	113	73	0.00603563	0.192978	1.0,1.0	0.906,0.925	0.085	8.5	8.5
6230	ENSG00000085982	USP40	2	-	233565355	233565597	233565355	233565573	233566683	233566734	6230	1,0	40,28	0,5	8,9	97	73	0.00604423	0.192978	0.018,0.0	0.0,0.295	-0.138	-13.8	13.8
26056	ENSG00000181523	SGSH	17	-	80214614	80214783	80214614	80214765	80215032	80215138	26056	6,4	23,22	2,2	38,45	91	73	0.00607585	0.193707	0.173,0.127	0.041,0.034	0.112	11.2	11.2
21888	ENSG00000187244	BCAM	19	+	44818712	44818882	44818740	44818882	44818521	44818637	21888	0,1	34,34	6,5	55,75	101	73	0.00609766	0.194122	0.0,0.021	0.073,0.046	-0.049	-4.9	4.9
13731	ENSG00000159335	PTMS	12	+	6769843	6769999	6769920	6769999	6769602	6769674	13731	106,79	617400	36,19	283208	150	73	0.00616886	0.196106	0.077,0.088	0.058,0.043	0.032	3.2	3.2
19111	ENSG00000134698	AGO4	1	+	35825604	35825815	35825678	35825815	35825312	35825494	19111	7,4	21,7	0,2	14,6	147	73	0.00619284	0.196302	0.142,0.221	0.0,0.142	0.111	11.1	11.1
3323	ENSG00000086758	HUWE1	X	-	53560187	53560416	53560187	53560413	53561755	53561921	3323	186156	11,3	75,81	0,1	76	73	0.00618556	0.196302	0.942,0.98	1.0,0.987	-0.033	-3.3	3.3
10299	ENSG00000161513	FDXR	17	-	74866783	74866898	74866783	74866879	74872035	74872133	10299	3,1	10,2	0,0	6,7	92	73	0.00634857	0.200375	0.192,0.284	0.0,0.0	0.238	23.8	23.8
19415	ENSG00000126215	XRCC3	14	-	103711032	103711245	103711032	103711180	103711465	103711661	19415	37,31	5,1	81,84	0,2	138	73	0.0063459	0.200375	0.797,0.943	1.0,0.957	-0.108	-10.8	10.8
7804	ENSG00000131067	GGT7	20	-	34859968	34860130	34859968	34860042	34860253	34860363	7804	4,7	27,25	0,3	30,32	161	73	0.0063312	0.200375	0.063,0.113	0.0,0.041	0.067	6.7	6.7
2902	ENSG00000125841	NRSN2	20	+	349615	349832	349637	349832	349248	349363	2902	3,8	32,40	3,0	50,34	95	73	0.00638042	0.201033	0.067,0.133	0.044,0.0	0.078	7.8	7.8
7807	ENSG00000131067	GGT7	20	-	34860253	34860363	34860253	34860321	34861444	34861562	7807	10,9	14,14	3,7	24,25	115	73	0.00638764	0.201033	0.312,0.29	0.074,0.151	0.189	18.9	18.9
20972	ENSG00000135451	TROAP	12	+	49329820	49329991	49329856	49329991	49329394	49329454	20972	2,5	9,12	0,1	6,4	109	73	0.00643451	0.20222	0.13,0.218	0.0,0.143	0.102	10.2	10.2
2221	ENSG00000124151	NCOA3	20	+	47639576	47639822	47639621	47639822	47639007	47639202	2221	50,28	6,2	18,12	0,1	118	73	0.00644385	0.202225	0.838,0.896	1.0,0.881	-0.074	-7.4	7.4
18961	ENSG00000014919	COX15	10	-	99726967	99727154	99726967	99727071	99727440	99727563	18961	108,72	4,3	101,80	0,1	156	73	0.00645939	0.202425	0.927,0.918	1.0,0.974	-0.064	-6.4	6.4
24002	ENSG00000185158	LRRC37B	17	+	32031357	32031458	32031377	32031458	32030655	32030727	24002	7,0	1,5	0,0	8,7	93	73	0.00648113	0.202818	0.846,0.0	0.0,0.0	0.423	42.3	42.3
3056	ENSG00000156042	CFAP70	10	-	73345064	73345244	73345064	73345114	73348155	73348235	3056	16,10	4,0	4,6	0,0	203	73	0.00649598	0.202995	0.59,1.0	1.0,1.0	-0.205	-20.5	20.5
5011	ENSG00000008838	MED24	17	-	40020272	40020482	40020272	40020353	40021954	40022054	5011	10,9	34,27	5,9	52,82	202	73	0.00655747	0.204627	0.096,0.108	0.034,0.038	0.066	6.6	6.6
1654	ENSG00000258315	C17orf49	17	+	7017256	7017520	7017260	7017520	7016909	7017014	1654	51,39	57,35	50,38	88,75	77	73	0.0065786	0.204996	0.459,0.514	0.35,0.324	0.15	15	15
16285	ENSG00000160310	PRMT2	21	+	46643531	46643639	46643534	46643639	46636892	46636990	16285	14,8	95,56	5,5	120,72	76	73	0.00663897	0.206585	0.124,0.121	0.038,0.063	0.072	7.2	7.2
1741	ENSG00000176046	NUPR1	16	-	28538544	28538674	28538544	28538606	28538795	28539008	1741	68,46	4,3	36,42	0,1	141	73	0.00668336	0.207674	0.898,0.888	1.0,0.956	-0.085	-8.5	8.5
17485	ENSG00000084636	COL16A1	1	-	31685068	31685212	31685068	31685133	31685638	31685770	17485	7,4	8,8	0,1	2,1	152	73	0.00669586	0.207769	0.296,0.194	0.0,0.324	0.083	8.3	8.3
1868	ENSG00000105254	TBCB	19	+	36121510	36121718	36121526	36121718	36120481	36120806	1868	14,12	181155	6,8	226225	89	73	0.00672338	0.207787	0.06,0.06	0.021,0.028	0.035	3.5	3.5
20108	ENSG00000251364	CTD-2516F10.2	11	-	7457795	7457959	7457795	7457943	7461238	7461336	20108	1,1	1,1	0,1	1,4	89	73	0.00671671	0.207787	0.451,0.451	0.0,0.17	0.366	36.6	36.6
24184	ENSG00000149743	TRPT1	11	-	64224099	64224162	64224099	64224133	64224284	64224491	24184	2,3	1,0	5,7	1,5	102	73	0.00672467	0.207787	0.589,1.0	0.782,0.5	0.153	15.3	15.3
16854	ENSG00000114738	MAPKAPK3	3	+	50646993	50647203	50647122	50647203	50646739	50646825	16854	4,2	64,46	14,16	111,92	202	73	0.0067628	0.208673	0.022,0.015	0.044,0.059	-0.033	-3.3	3.3
13645	ENSG00000183474	GTF2H2C	5	+	69567703	69567777	69567726	69567777	69566966	69567053	13645	7,2	87,48	1,0	109,40	96	73	0.00681527	0.209998	0.058,0.031	0.007,0.0	0.041	4.1	4.1
21145	ENSG00000245694	CRNDE	16	-	54920297	54920338	54920297	54920327	54923584	54923650	21145	2,3	11,16	0,0	6,3	84	73	0.00685757	0.210997	0.136,0.14	0.0,0.0	0.138	13.8	13.8
24994	ENSG00000104529	EEF1D	8	-	143592646	143592942	143592646	143592893	143597347	143597415	24994	9,17	2,3	2,12	0,1	122	73	0.00686683	0.210997	0.729,0.772	1.0,0.878	-0.189	-18.9	18.9
10534	ENSG00000223482	NUTM2A-AS1	10	-	87238666	87238872	87238666	87238849	87246114	87246212	10534	2,3	3,3	1,0	1,2	96	73	0.00697105	0.212132	0.336,0.432	0.432,0.0	0.168	16.8	16.8
15551	ENSG00000111364	DDX55	12	+	123618570	123618778	123618596	123618778	123617757	123617872	15551	2,1	1,0	2,2	1,1	99	73	0.00693781	0.212132	0.596,1.0	0.596,0.596	0.202	20.2	20.2
21146	ENSG00000245694	CRNDE	16	-	54920297	54920410	54920297	54920327	54923584	54923650	21146	241115	11,16	182131	6,3	156	73	0.00695003	0.212132	0.911,0.771	0.934,0.953	-0.103	-10.3	10.3
2226	ENSG00000133265	HSPBP1	19	-	55265277	55265389	55265277	55265367	55265885	55265982	2226	42,37	1,6	64,65	0,2	95	73	0.00697071	0.212132	0.97,0.826	1.0,0.961	-0.083	-8.3	8.3
22914	ENSG00000102189	EEA1	12	-	92787866	92788055	92787866	92788045	92798891	92799086	22914	15,3	0,0	2,8	5,0	83	73	0.00696843	0.212132	1.0,1.0	0.26,1.0	0.37	37	37
25988	ENSG00000183963	SMTN	22	+	31099714	31099896	31099744	31099896	31099061	31099179	25988	0,1	20,14	2,3	11,11	103	73	0.00692137	0.212132	0.0,0.048	0.114,0.162	-0.114	-11.4	11.4
8882	ENSG00000137106	GRHPR	9	+	37434045	37434879	37434837	37434879	37432007	37432138	8882	22,22	1,2	40,42	0,0	865	73	0.00695212	0.212132	0.65,0.481	1.0,1.0	-0.434	-43.4	43.4
20694	ENSG00000124783	SSR1	6	-	7301521	7301642	7301521	7301572	7303549	7303637	20694	67,31	339291	30,15	284223	143	73	0.00710992	0.216059	0.092,0.052	0.051,0.033	0.03	3	3
15333	ENSG00000115274	INO80B	2	+	74455801	74455936	74455817	74455936	74455405	74455598	15333	1,4	40,30	16,9	56,61	89	73	0.00713419	0.216322	0.02,0.099	0.19,0.108	-0.089	-8.9	8.9
15867	ENSG00000157349	DDX19B	16	+	70314804	70314955	70314901	70314955	70312608	70312657	15867	2,5	17,18	0,0	11,7	170	73	0.00714125	0.216322	0.048,0.107	0.0,0.0	0.077	7.7	7.7
9342	ENSG00000171097	CCBL1	9	-	128835996	128836105	128835996	128836073	128836801	128836922	9342	4,1	13,7	0,1	17,15	105	73	0.007148	0.216322	0.176,0.09	0.0,0.044	0.111	11.1	11.1
13344	ENSG00000117143	UAP1	1	+	162562425	162562584	162562472	162562584	162561721	162561777	13344	6,5	16,5	2,1	18,9	120	73	0.00726468	0.219131	0.186,0.378	0.063,0.063	0.219	21.9	21.9
17150	ENSG00000175792	RUVBL1	3	-	128083952	128084075	128083952	128084050	128087705	128087795	17150	2,1	2,0	0,1	1,4	98	73	0.00725259	0.219131	0.427,1.0	0.0,0.157	0.635	63.5	63.5
21190	ENSG00000125991	ERGIC3	20	+	35556954	35557109	35556972	35557109	35556206	35556271	21190	27,22	524327	52,67	633592	91	73	0.0072706	0.219131	0.04,0.051	0.062,0.083	-0.027	-2.7	2.7
20539	ENSG00000196418	ZNF124	1	-	247159686	247159867	247159686	247159813	247171847	247172005	20539	2,0	6,4	3,2	1,2	127	73	0.00731367	0.220125	0.161,0.0	0.633,0.365	-0.418	-41.8	41.8
23585	ENSG00000104964	AES	19	-	3054022	3054040	3054022	3054037	3054119	3054194	23585	590483	28,19	542729	13,15	76	73	0.00732352	0.220125	0.953,0.961	0.976,0.979	-0.021	-2.1	2.1
23951	ENSG00000258941	RP11-407N17.3	14	+	39279341	39279537	39279448	39279537	39276933	39277065	23951	19,8	29,11	6,8	1,3	180	73	0.007432	0.223081	0.21,0.228	0.709,0.52	-0.396	-39.6	39.6
10921	ENSG00000109118	PHF12	17	-	28912481	28913277	28912481	28912681	28913878	28914037	10921	727543	0,0	579819	3,5	669	73	0.00746756	0.223287	1.0,1.0	0.955,0.947	0.049	4.9	4.9
2777	ENSG00000248101	AC002116.8	19	-	36010893	36011065	36010893	36011045	36011403	36011464	2777	11,10	40,30	4,5	35,53	93	73	0.00746922	0.223287	0.178,0.207	0.082,0.069	0.117	11.7	11.7
7188	ENSG00000121940	CLCC1	1	-	108950308	108950448	108950308	108950438	108962308	108962469	7188	25,26	0,0	26,22	2,3	83	73	0.00745097	0.223287	1.0,1.0	0.92,0.866	0.107	10.7	10.7
19998	ENSG00000114346	ECT2	3	+	172760153	172760263	172760160	172760263	172758979	172759069	19998	11,5	2,2	4,2	0,0	80	73	0.00755982	0.22569	0.834,0.695	1.0,1.0	-0.236	-23.6	23.6
23329	ENSG00000240303	ACAD11	3	-	132578795	132579056	132578795	132578881	132579491	132579558	23329	38,19	13,7	57,32	0,7	248	73	0.00757119	0.225724	0.462,0.444	1.0,0.574	-0.334	-33.4	33.4
20217	ENSG00000106333	PCOLCE	7	+	100607341	100607523	100607451	100607523	100606148	100606630	20217	0,1	14,13	1,9	32,25	183	73	0.0076107	0.226516	0.0,0.03	0.012,0.126	-0.054	-5.4	5.4
6234	ENSG00000085982	USP40	2	-	233512568	233512679	233512568	233512622	233519613	233519671	6234	9,3	41,39	2,0	27,23	130	73	0.0076183	0.226516	0.11,0.041	0.04,0.0	0.055	5.5	5.5
21092	ENSG00000167964	RAB26	16	+	2153169	2153389	2153212	2153389	2152988	2153045	21092	19,23	3,2	66,74	0,2	116	73	0.00763555	0.226723	0.799,0.879	1.0,0.959	-0.141	-14.1	14.1
3369	ENSG00000116580	GON4L	1	-	155751959	155752590	155751959	155752587	155753203	155753414	3369	0,0	19,8	2,2	8,10	76	73	0.0076679	0.227378	0.0,0.0	0.194,0.161	-0.177	-17.7	17.7
10662	ENSG00000137413	TAF8	6	+	42055530	42055629	42055539	42055629	42051356	42051513	10662	21,24	13,4	25,21	1,3	82	73	0.00773028	0.227401	0.59,0.842	0.957,0.862	-0.194	-19.4	19.4
12953	ENSG00000136986	DERL1	8	-	123019194	123019305	123019194	123019245	123021446	123021499	12953	129,94	4,9	162143	2,3	133	73	0.00773192	0.227401	0.947,0.851	0.978,0.963	-0.071	-7.1	7.1
16263	ENSG00000103540	CCP110	16	+	19540656	19540787	19540660	19540787	19535939	19537587	16263	21,15	0,0	27,7	5,0	77	73	0.00776798	0.227401	1.0,1.0	0.837,1.0	0.082	8.2	8.2
16326	ENSG00000165795	NDRG2	14	-	21024029	21024139	21024029	21024096	21025028	21025061	16326	0,1	2,7	5,2	7,16	116	73	0.007724	0.227401	0.0,0.082	0.31,0.073	-0.15	-15	15
17958	ENSG00000138161	CUZD1	10	-	122836830	122837048	122836830	122836899	122837403	122837554	17958	10,3	2,0	5,1	3,3	222	73	0.00774016	0.227401	0.622,1.0	0.354,0.099	0.585	58.5	58.5
1987	ENSG00000106610	STAG3L4	7	+	67308576	67309139	67308934	67309139	67305986	67306083	1987	71,62	85,72	94,71	71,45	431	73	0.00776732	0.227401	0.124,0.127	0.183,0.211	-0.072	-7.2	7.2
21534	ENSG00000175061	LRRC75A-AS1	17	+	16440110	16440253	16440184	16440253	16439326	16439414	21534	367300	642432	434329	924747	147	73	0.00778041	0.227401	0.221,0.256	0.189,0.179	0.054	5.4	5.4
23656	ENSG00000123983	ACSL3	2	+	222918045	222918155	222918069	222918155	222916318	222916496	23656	699537	8,13	820614	41,9	97	73	0.00777775	0.227401	0.985,0.969	0.938,0.981	0.017	1.7	1.7
2549	ENSG00000110697	PITPNM1	11	-	67495076	67495225	67495076	67495119	67495437	67495602	2549	33,47	0,0	47106	0,6	179	73	0.00770782	0.227401	1.0,1.0	1.0,0.878	0.061	6.1	6.1
3337	ENSG00000130723	PRRC2B	9	+	131430089	131430259	131430093	131430259	131394092	131394263	3337	34,18	5,3	12,7	1,0	77	73	0.00768415	0.227401	0.866,0.85	0.919,1.0	-0.102	-10.2	10.2
3818	ENSG00000149196	C11orf73	11	+	86345093	86345198	86345113	86345198	86344662	86344721	3818	3,2	4,0	7,11	0,0	93	73	0.00778206	0.227401	0.371,1.0	1.0,1.0	-0.315	-31.5	31.5
18284	ENSG00000175197	DDIT3	12	-	57517268	57517459	57517268	57517438	57517705	57517753	18284	110,75	544364	39,32	113,93	94	73	0.00780312	0.227715	0.136,0.138	0.211,0.211	-0.074	-7.4	7.4
8386	ENSG00000148399	DPH7	9	-	137575708	137575905	137575708	137575894	137576079	137576167	8386	7,5	6,0	6,9	1,0	84	73	0.00787326	0.229458	0.503,1.0	0.839,1.0	-0.168	-16.8	16.8
4898	ENSG00000188878	FBF1	17	-	75932994	75933241	75932994	75933088	75937565	75937593	4898	3,3	2,1	2,0	7,1	226	73	0.00788782	0.229579	0.326,0.492	0.084,0.0	0.367	36.7	36.7
4914	ENSG00000197841	ZNF181	19	+	34739522	34739621	34739525	34739621	34739147	34739268	4914	2,1	9,6	6,5	5,6	76	73	0.00790985	0.229917	0.176,0.138	0.535,0.445	-0.333	-33.3	33.3
18148	ENSG00000110906	KCTD10	12	-	109457991	109458184	109457991	109458081	109460635	109460805	18148	6,5	4,11	0,2	4,7	176	73	0.00794363	0.230163	0.384,0.159	0.0,0.106	0.219	21.9	21.9
22175	ENSG00000149182	ARFGAP2	11	-	47173758	47173915	47173758	47173882	47175014	47175118	22175	3,0	2,1	1,1	1,0	106	73	0.00795549	0.230163	0.508,0.0	0.408,1.0	-0.45	-45	45
6391	ENSG00000196954	CASP4	11	-	104951895	104952063	104951895	104952005	104954746	104955001	6391	4,6	36,29	1,0	17,9	131	73	0.00792982	0.230163	0.058,0.103	0.032,0.0	0.065	6.5	6.5
82	ENSG00000099875	MKNK2	19	-	2037464	2039856	2037464	2037829	2040133	2040177	82	55335066	114105	38895563	123155	2100	73	0.00796002	0.230163	0.628,0.626	0.524,0.555	0.087	8.7	8.7
1877	ENSG00000255054	RP1-317E23.6	1	+	25823237	25823323	25823239	25823323	25823018	25823128	1877	8,1	0,0	2,9	5,0	75	73	0.00797595	0.230321	1.0,1.0	0.28,1.0	0.36	36	36
11175	ENSG00000125846	ZNF133	20	+	18305667	18305807	18305680	18305807	18288282	18288604	11175	5,1	2,1	2,0	5,1	86	73	0.00800607	0.230587	0.68,0.459	0.253,0.0	0.443	44.3	44.3
12779	ENSG00000107036	RIC1	9	+	5720613	5720750	5720616	5720750	5720181	5720324	12779	21,13	3,4	13,3	0,1	76	73	0.00800235	0.230587	0.871,0.757	1.0,0.742	-0.057	-5.7	5.7
3841	ENSG00000137411	VARS2	6	+	30920088	30920216	30920094	30920216	30919757	30919848	3841	9,14	0,0	9,13	2,2	79	73	0.00804958	0.231538	1.0,1.0	0.806,0.857	0.168	16.8	16.8
21098	ENSG00000167964	RAB26	16	+	2151129	2151315	2151132	2151315	2149940	2150051	21098	1,3	1,0	5,2	3,1	76	73	0.0080664	0.23172	0.49,1.0	0.616,0.658	0.108	10.8	10.8
23980	ENSG00000078403	MLLT10	10	+	21673640	21673919	21673781	21673919	21670448	21670704	23980	23,33	1,3	32,36	0,0	214	73	0.00808708	0.232012	0.887,0.79	1.0,1.0	-0.161	-16.1	16.1
2349	ENSG00000157693	C9orf91	9	+	114624135	114624459	114624349	114624459	114617117	114617301	2349	24,30	30,20	8,10	17,24	287	73	0.00813778	0.233065	0.169,0.276	0.107,0.096	0.121	12.1	12.1
2535	ENSG00000124713	GNMT	6	+	42963071	42963214	42963179	42963214	42962761	42962878	2535	89,62	0,0	136118	4,3	181	73	0.00814492	0.233065	1.0,1.0	0.932,0.941	0.064	6.4	6.4
25139	ENSG00000172663	TMEM134	11	-	67465055	67465267	67465055	67465100	67467311	67467388	25139	94,70	114,98	89,99	168216	240	73	0.00819464	0.234184	0.201,0.178	0.139,0.122	0.059	5.9	5.9
15720	ENSG00000171466	ZNF562	19	-	9660719	9660874	9660719	9660821	9675014	9675080	15720	21,20	0,0	21,10	2,2	126	73	0.00822795	0.234832	1.0,1.0	0.859,0.743	0.199	19.9	19.9
1448	ENSG00000122512	PMS2	7	-	5999107	5999226	5999107	5999223	6002452	6002636	1448	7,2	0,0	1,3	0,4	76	73	0.00828086	0.236036	1.0,1.0	1.0,0.419	0.29	29	29
6651	ENSG00000178950	GAK	4	-	849891	850409	849891	850068	850935	851101	6651	10,3	92,51	14,22	75,96	414	73	0.00830679	0.23647	0.019,0.01	0.032,0.039	-0.021	-2.1	2.1
13375	ENSG00000131051	RBM39	20	-	35729316	35729527	35729316	35729365	35731940	35732132	13375	525374	55,36	551395	37,20	235	73	0.00834888	0.236999	0.748,0.763	0.822,0.86	-0.085	-8.5	8.5
5330	ENSG00000166411	IDH3A	15	+	78163485	78163609	78163506	78163609	78162208	78162367	5330	2,2	123,77	12,3	119103	94	73	0.00835618	0.236999	0.012,0.02	0.073,0.022	-0.032	-3.2	3.2
9341	ENSG00000171097	CCBL1	9	-	128835778	128835900	128835778	128835868	128835996	128836073	9341	0,0	15,7	2,3	14,15	105	73	0.0083576	0.236999	0.0,0.0	0.09,0.122	-0.106	-10.6	10.6
1495	ENSG00000105707	HPN	19	+	35060623	35060817	35060626	35060817	35059672	35060512	1495	2,1	98,80	14,10	191306	76	73	0.00841899	0.237519	0.019,0.012	0.066,0.03	-0.033	-3.3	3.3
22395	ENSG00000171307	ZDHHC16	10	+	97455638	97455783	97455659	97455783	97454713	97454799	22395	3,1	34,25	7,11	44,38	94	73	0.00839535	0.237519	0.064,0.03	0.11,0.184	-0.1	-10	10
6399	ENSG00000168894	RNF181	2	+	85596952	85597178	85597103	85597178	85596518	85596649	6399	21,15	2,1	19,11	6,5	224	73	0.00841853	0.237519	0.774,0.83	0.508,0.418	0.339	33.9	33.9
9704	ENSG00000162241	SLC25A45	11	-	65380131	65380234	65380131	65380175	65380533	65380632	9704	19,10	4,8	2,7	9,9	132	73	0.0084027	0.237519	0.724,0.409	0.109,0.301	0.362	36.2	36.2
10677	ENSG00000122515	ZMIZ2	7	+	44756406	44756539	44756424	44756539	44756187	44756299	10677	4,7	38,25	2,1	20,50	91	73	0.00843965	0.237798	0.078,0.183	0.074,0.016	0.086	8.6	8.6
3001	ENSG00000129351	ILF3	19	+	10687920	10688114	10688068	10688114	10685927	10687708	3001	2,7	0,1	5,11	1,2	221	73	0.00845309	0.237873	1.0,0.698	0.623,0.645	0.215	21.5	21.5
19420	ENSG00000126215	XRCC3	14	-	103711032	103711239	103711032	103711180	103711465	103711567	19420	19,19	5,1	35,39	0,2	132	73	0.00847666	0.238091	0.678,0.913	1.0,0.915	-0.162	-16.2	16.2
22257	ENSG00000058673	ZC3H11A	1	+	203802651	203803016	203802956	203803016	203801574	203801628	22257	198144	9,7	126,87	2,1	378	73	0.00848564	0.238091	0.809,0.799	0.924,0.944	-0.13	-13	13
91	ENSG00000111252	SH2B3	12	+	111447121	111447219	111447124	111447219	111446941	111447033	91	2,0	7,8	3,3	5,4	76	73	0.00849323	0.238091	0.215,0.0	0.366,0.419	-0.285	-28.5	28.5
12393	ENSG00000173992	CCS	11	+	66605153	66605416	66605338	66605416	66600488	66600549	12393	88,52	101,66	56,79	134129	258	73	0.00852722	0.238741	0.198,0.182	0.106,0.148	0.063	6.3	6.3
18912	ENSG00000267120	AD000671.6	19	-	35744625	35744738	35744625	35744692	35745124	35745212	18912	39,17	8,11	13,21	2,1	119	73	0.00857236	0.239094	0.749,0.487	0.799,0.928	-0.246	-24.6	24.6
9133	ENSG00000132305	IMMT	2	-	86171207	86171336	86171207	86171309	86173649	86173762	9133	27,22	9,5	28,23	3,1	100	73	0.00855407	0.239094	0.687,0.763	0.872,0.944	-0.183	-18.3	18.3
9970	ENSG00000125944	HNRNPR	1	-	23333517	23333724	23333517	23333631	23337753	23337861	9970	10,8	184117	3,0	150127	166	73	0.00857101	0.239094	0.023,0.029	0.009,0.0	0.022	2.2	2.2
1915	ENSG00000133226	SRRM1	1	+	24661309	24661396	24661312	24661396	24660718	24660799	1915	80,57	10,5	92,79	27,15	76	73	0.00860178	0.239612	0.885,0.916	0.766,0.835	0.1	10	10
21248	ENSG00000007541	PIGQ	16	+	580182	580972	580857	580972	579126	579180	21248	89,44	0,0	81154	1,3	748	73	0.00862196	0.239871	1.0,1.0	0.888,0.834	0.139	13.9	13.9
22261	ENSG00000141577	CEP131	17	-	81219879	81220092	81219879	81220073	81222768	81222945	22261	5,0	13,12	0,0	11,13	92	73	0.00865809	0.240383	0.234,0.0	0.0,0.0	0.117	11.7	11.7
25061	ENSG00000070081	NUCB2	11	+	17296049	17296211	17296100	17296211	17295323	17295467	25061	9,8	4,0	1,5	0,0	124	73	0.00866216	0.240383	0.57,1.0	1.0,1.0	-0.215	-21.5	21.5
11675	ENSG00000067248	DHX29	5	-	55294016	55294166	55294016	55294145	55295378	55295524	11675	6,1	49,30	0,0	29,21	94	73	0.00875647	0.240668	0.087,0.025	0.0,0.0	0.056	5.6	5.6
16726	ENSG00000116001	TIA1	2	-	70227734	70227822	70227734	70227791	70229058	70229091	16726	29,22	5,1	17,17	1,0	104	73	0.00870886	0.240668	0.803,0.939	0.923,1.0	-0.091	-9.1	9.1
18600	ENSG00000124664	SPDEF	6	-	34539514	34539737	34539514	34539562	34540983	34541181	18600	50,40	137109	50100	301363	248	73	0.00869544	0.240668	0.097,0.097	0.047,0.075	0.036	3.6	3.6
21083	ENSG00000167964	RAB26	16	+	2153174	2153222	2153212	2153222	2152988	2153045	21083	21,22	3,2	59,71	0,2	111	73	0.00875398	0.240668	0.822,0.879	1.0,0.959	-0.129	-12.9	12.9
21122	ENSG00000105705	SUGP1	19	-	19303723	19304043	19303723	19303912	19305848	19306076	21122	5,5	2,1	12,11	0,0	204	73	0.00874411	0.240668	0.472,0.641	1.0,1.0	-0.444	-44.4	44.4
21332	ENSG00000122565	CBX3	7	+	26208392	26208555	26208465	26208555	26206367	26206510	21332	16491158	37,27	19781315	23,19	146	73	0.00875971	0.240668	0.957,0.955	0.977,0.972	-0.018	-1.8	1.8
23502	ENSG00000143847	PPFIA4	1	+	203056374	203056508	203056451	203056508	203056119	203056155	23502	2,1	1,0	1,6	1,3	150	73	0.00872386	0.240668	0.493,1.0	0.327,0.493	0.336	33.6	33.6
664	ENSG00000115661	STK16	2	+	219246717	219246876	219246738	219246876	219245895	219246085	664	28,15	1,0	11,24	4,1	94	73	0.00875679	0.240668	0.956,1.0	0.681,0.949	0.163	16.3	16.3
11730	ENSG00000070413	DGCR2	22	-	19041057	19041303	19041057	19041294	19041806	19041959	11730	0,2	54,35	3,5	36,42	82	73	0.00878256	0.240924	0.0,0.048	0.069,0.096	-0.059	-5.9	5.9
21265	ENSG00000142186	SCYL1	11	+	65538269	65538704	65538441	65538704	65537966	65538182	21265	194147	5,10	188317	3,4	245	73	0.00879931	0.240924	0.92,0.814	0.949,0.959	-0.087	-8.7	8.7
2567	ENSG00000198586	TLK1	2	-	171022871	171023129	171022871	171022997	171028338	171028391	2567	13,11	0,1	11,16	1,3	205	73	0.00880178	0.240924	1.0,0.797	0.797,0.655	0.173	17.3	17.3
12112	ENSG00000101901	ALG13	X	+	111682131	111682290	111682235	111682290	111681169	111681424	12112	202158	17,8	181116	7,1	177	73	0.00882448	0.241246	0.831,0.891	0.914,0.98	-0.086	-8.6	8.6
2185	ENSG00000172932	ANKRD13D	11	+	67290591	67291521	67291475	67291521	67290307	67290446	2185	75,67	23,25	99,92	58,60	957	73	0.00885657	0.241824	0.199,0.17	0.115,0.105	0.074	7.4	7.4
24442	ENSG00000071889	FAM3A	X	-	154512313	154512431	154512313	154512411	154512822	154512936	24442	2,0	14,4	2,13	14,18	93	73	0.00890232	0.242561	0.101,0.0	0.101,0.362	-0.181	-18.1	18.1
7595	ENSG00000160392	C19orf47	19	-	40326408	40326486	40326408	40326483	40328412	40328550	7595	7,12	1,0	7,13	4,1	76	73	0.00890555	0.242561	0.871,1.0	0.627,0.926	0.159	15.9	15.9
12564	ENSG00000168944	CEP120	5	-	123389923	123390365	123389923	123390005	123391109	123391337	12564	61,31	0,0	37,45	4,0	433	73	0.0089438	0.242597	1.0,1.0	0.609,1.0	0.196	19.6	19.6
13716	ENSG00000146247	PHIP	6	-	78990867	78990985	78990867	78990982	78997413	78997597	13716	45,36	5,1	41,53	0,0	76	73	0.00895533	0.242597	0.896,0.972	1.0,1.0	-0.066	-6.6	6.6
2930	ENSG00000265972	TXNIP	1	-	145993838	145993903	145993838	145993886	145994015	145994167	2930	57,41	899579	0,0	3,3	90	73	0.00897401	0.242597	0.049,0.054	0.0,0.0	0.052	5.2	5.2
3099	ENSG00000087995	METTL2A	17	+	62435199	62435292	62435231	62435292	62427787	62427837	3099	2,3	22,35	9,6	27,22	105	73	0.00895165	0.242597	0.059,0.056	0.188,0.159	-0.116	-11.6	11.6
5757	ENSG00000272896	RP11-216L13.17	9	+	136791625	136791777	136791629	136791777	136791378	136791424	5757	18,22	0,0	67,59	6,2	77	73	0.00898384	0.242597	1.0,1.0	0.914,0.965	0.06	6	6
6623	ENSG00000009950	MLXIPL	7	-	73596864	73596965	73596864	73596932	73597181	73597713	6623	1,0	6,9	4,3	13,19	106	73	0.00898086	0.242597	0.103,0.0	0.175,0.098	-0.085	-8.5	8.5
7390	ENSG00000143543	JTB	1	-	153976692	153977013	153976692	153976922	153977338	153977394	7390	48,55	2,3	37,32	0,0	164	73	0.00894891	0.242597	0.914,0.891	1.0,1.0	-0.097	-9.7	9.7
19418	ENSG00000126215	XRCC3	14	-	103711032	103711266	103711032	103711180	103711465	103711567	19418	19,24	5,1	40,41	0,2	159	73	0.00901889	0.242661	0.636,0.917	1.0,0.904	-0.175	-17.5	17.5
4033	ENSG00000141524	TMC6	17	-	78124523	78124781	78124523	78124655	78124888	78124985	4033	158149	1,4	253417	20,9	199	73	0.00901474	0.242661	0.983,0.932	0.823,0.944	0.074	7.4	7.4
7422	ENSG00000108559	NUP88	17	-	5387778	5387952	5387778	5387904	5388801	5388960	7422	11,5	101,54	21,9	62,58	121	73	0.00901923	0.242661	0.062,0.053	0.17,0.086	-0.071	-7.1	7.1
15960	ENSG00000214725	CDIPT-AS1	16	+	29865355	29865442	29865393	29865442	29865159	29865237	15960	9,5	0,1	2,12	2,2	111	73	0.00908283	0.244075	1.0,0.767	0.397,0.798	0.286	28.6	28.6
12443	ENSG00000119509	INVS	9	+	100292325	100292436	100292374	100292436	100284319	100284603	12443	25,13	3,1	15,17	0,0	122	73	0.00911009	0.24451	0.833,0.886	1.0,1.0	-0.141	-14.1	14.1
15331	ENSG00000196498	NCOR2	12	-	124402403	124402558	124402403	124402555	124419956	124420055	15331	10,13	0,0	9,8	3,1	76	73	0.00913107	0.244775	1.0,1.0	0.742,0.885	0.186	18.6	18.6
2229	ENSG00000133265	HSPBP1	19	-	55279398	55279705	55279398	55279702	55280034	55280108	2229	4,6	13,12	2,3	22,34	76	73	0.00915146	0.245024	0.228,0.324	0.08,0.078	0.197	19.7	19.7
18260	ENSG00000183856	IQGAP3	1	-	156544151	156544299	156544151	156544223	156544388	156544472	18260	5,0	14,12	4,5	1,6	149	73	0.0091645	0.245075	0.149,0.0	0.662,0.29	-0.401	-40.1	40.1
21310	ENSG00000204104	TRAF3IP1	2	+	238348763	238348848	238348766	238348848	238347454	238347475	21310	25,22	3,2	38,20	0,0	76	73	0.00919296	0.245539	0.889,0.914	1.0,1.0	-0.099	-9.9	9.9
10524	ENSG00000205356	TECPR1	7	-	98244927	98245106	98244927	98245067	98245921	98246165	10524	1,0	27,26	5,2	26,31	112	73	0.00923084	0.245955	0.024,0.0	0.111,0.04	-0.064	-6.4	6.4
13553	ENSG00000112701	SENP6	6	+	75677029	75677256	75677035	75677256	75675859	75676054	13553	163,82	1,0	107,62	4,4	79	73	0.00922368	0.245955	0.993,1.0	0.961,0.935	0.048	4.8	4.8
20085	ENSG00000165819	METTL3	14	-	21501727	21501903	21501727	21501824	21503172	21503577	20085	106,60	2,4	156100	0,0	152	73	0.00933676	0.248101	0.962,0.878	1.0,1.0	-0.08	-8	8
24918	ENSG00000204852	TCTN1	12	+	110634216	110634463	110634395	110634463	110632471	110632559	24918	2,9	3,0	3,6	0,0	252	73	0.00934212	0.248101	0.162,1.0	1.0,1.0	-0.419	-41.9	41.9
25071	ENSG00000182196	ARL6IP4	12	+	122981042	122981269	122981128	122981269	122980178	122980745	25071	20,16	187168	5,13	177205	159	73	0.00934512	0.248101	0.047,0.042	0.013,0.028	0.024	2.4	2.4
15787	ENSG00000074755	ZZEF1	17	-	4066446	4066540	4066446	4066536	4067162	4067242	15787	30,24	0,0	25,23	3,2	77	73	0.00936038	0.248208	1.0,1.0	0.888,0.916	0.098	9.8	9.8
19711	ENSG00000196998	WDR45	X	-	49076644	49076825	49076644	49076750	49077642	49077747	19711	27,38	147,93	28,34	56,64	148	73	0.00943262	0.248706	0.083,0.168	0.198,0.208	-0.078	-7.8	7.8
20121	ENSG00000204832	ST8SIA6-AS1	10	+	17408049	17408286	17408062	17408286	17399104	17399202	20121	39,26	96,88	66,28	65,57	86	73	0.00942566	0.248706	0.256,0.201	0.463,0.294	-0.15	-15	15
23702	ENSG00000168924	LETM1	4	-	1822180	1822312	1822180	1822309	1822987	1823131	23702	55,40	0,1	81,74	3,6	76	73	0.00943553	0.248706	1.0,0.975	0.963,0.922	0.045	4.5	4.5
8449	ENSG00000125354	2006-09-01	X	-	119625334	119625396	119625334	119625379	119629317	119629508	8449	0,5	14,13	0,0	15,24	90	73	0.00941569	0.248706	0.0,0.238	0.0,0.0	0.119	11.9	11.9
9972	ENSG00000088833	NSFL1C	20	-	1454966	1455132	1454966	1455037	1458199	1458274	9972	362247	4,2	241199	9,5	168	73	0.00942102	0.248706	0.975,0.982	0.921,0.945	0.045	4.5	4.5
9643	ENSG00000066923	STAG3	7	+	100211434	100211539	100211437	100211539	100211010	100211185	9643	2,0	2,2	7,11	2,3	76	73	0.00946177	0.2491	0.49,0.0	0.771,0.779	-0.53	-53	53
9135	ENSG00000132305	IMMT	2	-	86171207	86171312	86171207	86171309	86173649	86173762	9135	110,66	9,5	100,70	3,1	76	73	0.00948798	0.249492	0.922,0.927	0.97,0.985	-0.053	-5.3	5.3
3277	ENSG00000104517	UBR5	8	-	102271133	102271267	102271133	102271245	102272528	102272931	3277	3,2	101,73	7,6	74,57	95	73	0.00952497	0.250167	0.022,0.021	0.068,0.075	-0.05	-5	5
19845	ENSG00000170791	CHCHD7	8	+	56216388	56216531	56216432	56216531	56214597	56214667	19845	56,30	57,26	72,51	43,16	117	73	0.0095431	0.250345	0.38,0.419	0.511,0.665	-0.189	-18.9	18.9
4901	ENSG00000198863	RUNDC1	17	+	42990847	42991036	42990850	42991036	42990316	42990436	4901	9,5	54,44	2,4	80,60	76	73	0.00960469	0.251661	0.138,0.098	0.023,0.06	0.077	7.7	7.7
25066	ENSG00000070081	NUCB2	11	+	17296020	17296211	17296103	17296211	17295323	17295467	25066	61,35	1156770	27,19	917645	156	73	0.00962632	0.251929	0.024,0.021	0.014,0.014	0.008	0.8	0.8
25649	ENSG00000142046	TMEM91	19	+	41383560	41384083	41383885	41384083	41382771	41382921	25649	20,6	0,0	5,14	3,0	398	73	0.009699	0.25353	1.0,1.0	0.234,1.0	0.383	38.3	38.3
1974	ENSG00000134910	STT3A	11	+	125611297	125611519	125611427	125611519	125609695	125609780	1974	17,21	1,0	20,18	2,2	203	73	0.00973371	0.254136	0.859,1.0	0.782,0.764	0.156	15.6	15.6
4356	ENSG00000141002	TCF25	16	+	89895037	89895137	89895082	89895137	89893727	89893858	4356	205151	9,10	165264	26,21	118	73	0.00979383	0.255404	0.934,0.903	0.797,0.886	0.077	7.7	7.7
24796	ENSG00000214706	IFRD2	3	-	50289161	50289376	50289161	50289356	50289446	50289628	24796	13,3	0,0	6,6	4,0	93	73	0.00981441	0.255638	1.0,1.0	0.541,1.0	0.23	23	23
18936	ENSG00000133794	ARNTL	11	+	13365499	13365592	13365527	13365592	13360344	13360424	18936	58,34	6,0	32,21	0,0	101	73	0.00984314	0.256084	0.875,1.0	1.0,1.0	-0.063	-6.3	6.3
24791	ENSG00000214706	IFRD2	3	-	50289161	50289381	50289161	50289356	50289446	50289628	24791	14,3	0,0	6,7	4,0	98	73	0.00987624	0.256341	1.0,1.0	0.528,1.0	0.236	23.6	23.6
2939	ENSG00000107672	NSMCE4A	10	-	121959364	121959607	121959364	121959410	121960357	121960406	2939	80,55	0,1	118,74	4,2	270	73	0.00987233	0.256341	1.0,0.937	0.889,0.909	0.07	7	7
18886	ENSG00000145506	NKD2	5	+	1036233	1036384	1036256	1036384	1035388	1035473	18886	0,2	3,5	6,9	9,8	96	73	0.00991043	0.256926	0.0,0.233	0.336,0.461	-0.282	-28.2	28.2
1024	ENSG00000196943	NOP9	14	+	24302981	24303214	24303073	24303214	24302231	24302424	1024	5,9	36,13	2,2	20,30	165	73	0.010095	0.257333	0.058,0.234	0.042,0.029	0.111	11.1	11.1
12531	ENSG00000146350	TBC1D32	6	-	121317494	121317690	121317494	121317672	121321632	121321794	12531	2,0	10,4	2,2	1,2	91	73	0.00998501	0.257333	0.138,0.0	0.616,0.445	-0.461	-46.1	46.1
13042	ENSG00000122033	MTIF3	13	-	27445087	27445156	27445087	27445137	27449851	27449918	13042	8,5	4,0	2,2	0,0	92	73	0.0101	0.257333	0.613,1.0	1.0,1.0	-0.194	-19.4	19.4
13744	ENSG00000127022	CANX	5	+	179723641	179723709	179723659	179723709	179722803	179723019	13744	30,12	880713	3,10	568546	91	73	0.0100129	0.257333	0.027,0.013	0.004,0.014	0.011	1.1	1.1
14722	ENSG00000175634	RPS6KB2	11	+	67433928	67434057	67433994	67434057	67433339	67433447	14722	11,3	99,81	3,1	94,86	139	73	0.0101128	0.257333	0.055,0.019	0.016,0.006	0.026	2.6	2.6
1631	ENSG00000064393	HIPK2	7	-	139604080	139604223	139604080	139604220	139613201	139613323	1631	72,58	5,6	30,56	0,2	76	73	0.0100502	0.257333	0.933,0.903	1.0,0.964	-0.064	-6.4	6.4
18684	ENSG00000130702	LAMA5	20	-	62334301	62334358	62334301	62334342	62334521	62334621	18684	3,0	40,31	5,10	31,81	89	73	0.0100919	0.257333	0.058,0.0	0.117,0.092	-0.076	-7.6	7.6
19132	ENSG00000100083	GGA1	22	+	37630906	37631099	37630912	37631099	37629997	37630170	19132	4,2	0,1	5,2	1,3	79	73	0.00997299	0.257333	1.0,0.649	0.822,0.381	0.223	22.3	22.3
20296	ENSG00000215305	VPS16	20	+	2861176	2861280	2861224	2861280	2860969	2861092	20296	6,2	41,21	1,1	33,38	121	73	0.0101052	0.257333	0.081,0.054	0.018,0.016	0.051	5.1	5.1
20598	ENSG00000077254	USP33	1	-	77721830	77721925	77721830	77721901	77722023	77722196	20598	83,67	12,12	64,57	23,18	97	73	0.010105	0.257333	0.839,0.808	0.677,0.704	0.133	13.3	13.3
20811	ENSG00000170471	RALGAPB	20	+	38535073	38535207	38535085	38535207	38532729	38532859	20811	43,24	22,23	28,20	9,3	85	73	0.00996859	0.257333	0.627,0.473	0.728,0.851	-0.239	-23.9	23.9
21995	ENSG00000173726	TOMM20	1	-	235119338	235119417	235119338	235119406	235119817	235119899	21995	0,0	10,7	5,0	23,7	84	73	0.00999405	0.257333	0.0,0.0	0.159,0.0	-0.08	-8	8
23252	ENSG00000031823	RANBP3	19	-	5933413	5933656	5933413	5933479	5941620	5941707	23252	3,4	50,43	3,13	34,32	250	73	0.0100822	0.257333	0.017,0.026	0.025,0.106	-0.044	-4.4	4.4
25065	ENSG00000070081	NUCB2	11	+	17296020	17296211	17296100	17296211	17295323	17295467	25065	14,12	4,0	4,11	0,0	153	73	0.0100183	0.257333	0.625,1.0	1.0,1.0	-0.188	-18.8	18.8
497	ENSG00000160271	RALGDS	9	-	133109625	133109724	133109625	133109685	133110295	133110489	497	21,9	12,11	4,30	36,42	112	73	0.0101066	0.257333	0.533,0.348	0.068,0.318	0.247	24.7	24.7
6531	ENSG00000111271	ACAD10	12	+	111710274	111710437	111710278	111710437	111709525	111709684	6531	2,1	1,2	3,2	0,0	77	73	0.0101124	0.257333	0.655,0.322	1.0,1.0	-0.511	-51.1	51.1
426	ENSG00000131899	LLGL1	17	+	18238455	18238609	18238461	18238609	18238061	18238214	426	35,23	6,5	34,47	1,3	79	73	0.0101254	0.257357	0.844,0.81	0.969,0.935	-0.125	-12.5	12.5
2189	ENSG00000132388	UBE2G1	17	-	4296716	4296814	4296716	4296809	4307020	4307123	2189	104,74	2,1	93,79	3,8	78	73	0.0101631	0.258019	0.98,0.986	0.967,0.902	0.048	4.8	4.8
13597	ENSG00000174718	KIAA1551	12	+	31987183	31987322	31987238	31987322	31980877	31985957	13597	3,3	29,14	9,13	34,15	128	73	0.0101866	0.258219	0.056,0.109	0.131,0.331	-0.149	-14.9	14.9
23569	ENSG00000198892	SHISA4	1	+	201890315	201890493	201890426	201890493	201888933	201889616	23569	5,3	0,0	1,6	3,0	184	73	0.0101944	0.258219	1.0,1.0	0.117,1.0	0.442	44.2	44.2
17513	ENSG00000258366	RTEL1	20	+	63661761	63661943	63661849	63661943	63661297	63661496	17513	13,2	20,15	0,4	19,18	161	73	0.0102222	0.258329	0.228,0.057	0.0,0.092	0.097	9.7	9.7
6424	ENSG00000221955	SLC12A8	3	-	125177742	125177974	125177742	125177964	125187236	125187428	6424	14,10	5,0	18,16	0,1	83	73	0.0102111	0.258329	0.711,1.0	1.0,0.934	-0.112	-11.2	11.2
12155	ENSG00000168476	REEP4	8	-	22138925	22139130	22138925	22139061	22139415	22139529	12155	5,10	41,29	14,21	36,29	142	73	0.0102853	0.258355	0.059,0.151	0.167,0.271	-0.114	-11.4	11.4
14601	ENSG00000187266	EPOR	19	-	11382846	11383000	11382846	11382982	11383096	11383232	14601	2,1	5,2	1,14	1,4	91	73	0.0102432	0.258355	0.243,0.286	0.445,0.737	-0.327	-32.7	32.7
19150	ENSG00000159166	LAD1	1	-	201382652	201382805	201382652	201382739	201383073	201383244	19150	23,11	144,83	6,17	173157	139	73	0.010276	0.258355	0.077,0.065	0.018,0.054	0.035	3.5	3.5
20845	ENSG00000164211	STARD4	5	-	111506329	111506379	111506329	111506375	111507328	111507442	20845	26,13	5,0	33,37	0,0	77	73	0.01027	0.258355	0.831,1.0	1.0,1.0	-0.085	-8.5	8.5
23992	ENSG00000124177	CHD6	20	-	41425177	41425394	41425177	41425389	41426092	41426153	23992	44,17	0,0	17,22	0,5	78	73	0.0102499	0.258355	1.0,1.0	1.0,0.805	0.097	9.7	9.7
5923	ENSG00000135185	TMEM243	7	-	87197940	87198071	87197940	87198045	87199006	87199057	5923	1,2	38,24	8,4	34,32	99	73	0.0102934	0.258355	0.019,0.058	0.148,0.084	-0.077	-7.7	7.7
25455	ENSG00000134317	GRHL1	2	+	10000564	10000731	10000592	10000731	9998964	9999029	25455	1,0	26,8	4,2	24,15	101	73	0.0103286	0.258698	0.027,0.0	0.108,0.088	-0.085	-8.5	8.5
8294	ENSG00000053747	LAMA3	18	+	23851380	23851573	23851473	23851573	23847463	23847668	8294	12,14	1,0	12,13	0,5	166	73	0.0103423	0.258698	0.841,1.0	1.0,0.533	0.154	15.4	15.4
9363	ENSG00000226210	WASH7P	12	-	16721	16903	16721	16880	16968	17170	9363	4,1	7,12	0,1	7,14	96	73	0.0103382	0.258698	0.303,0.06	0.0,0.052	0.155	15.5	15.5
3055	ENSG00000133627	ACTR3B	7	+	152823337	152823515	152823341	152823515	152820298	152820347	3055	0,1	1,1	3,2	4,4	77	73	0.0103963	0.259754	0.0,0.487	0.416,0.322	-0.126	-12.6	12.6
887	ENSG00000187609	EXD3	9	-	137366144	137366361	137366144	137366344	137366492	137366632	887	4,2	0,0	8,5	4,0	90	73	0.0104191	0.260029	1.0,1.0	0.619,1.0	0.191	19.1	19.1
3688	ENSG00000149636	DSN1	20	-	36762460	36762548	36762460	36762512	36766768	36766841	3688	35,20	0,0	43,28	2,3	109	73	0.0104475	0.260444	1.0,1.0	0.935,0.862	0.101	10.1	10.1
17213	ENSG00000163867	ZMYM6	1	-	34990183	34990314	34990183	34990311	34992233	34992387	17213	4,2	7,0	2,4	0,1	76	73	0.0105129	0.261777	0.354,1.0	1.0,0.793	-0.22	-22	22
11694	ENSG00000163939	PBRM1	3	-	52679573	52679726	52679573	52679723	52682091	52682233	11694	30,30	4,5	5,8	0,1	76	73	0.010545	0.262282	0.878,0.852	1.0,0.885	-0.078	-7.8	7.8
3475	ENSG00000261740	RP11-345J4.5	16	-	29446801	29447026	29446801	29446922	29454015	29454113	3475	110,85	39,21	100,99	55,52	177	73	0.0105613	0.262391	0.538,0.625	0.429,0.44	0.147	14.7	14.7
23158	ENSG00000144045	DQX1	2	-	74522855	74523046	74522855	74523014	74523118	74523218	23158	7,4	3,4	0,3	3,7	105	73	0.0105797	0.262553	0.619,0.41	0.0,0.23	0.399	39.9	39.9
9834	ENSG00000106077	ABHD11	7	-	73737220	73737391	73737220	73737360	73737561	73737735	9834	63,74	0,1	204234	4,10	104	73	0.010608	0.262959	1.0,0.981	0.973,0.943	0.032	3.2	3.2
7657	ENSG00000112200	ZNF451	6	+	57124707	57124859	57124733	57124859	57099060	57099141	7657	5,3	24,14	1,1	17,25	99	73	0.0106392	0.263142	0.133,0.136	0.042,0.029	0.099	9.9	9.9
8741	ENSG00000137776	SLTM	15	-	58899790	58899928	58899790	58899883	58901259	58901287	8741	94,75	101,63	54,64	35,30	118	73	0.0106286	0.263142	0.365,0.424	0.488,0.569	-0.134	-13.4	13.4
13473	ENSG00000180902	D2HGDH	2	+	241743621	241743815	241743638	241743815	241742434	241742574	13473	16,23	8,5	44,72	2,9	90	73	0.0106779	0.263561	0.619,0.789	0.947,0.866	-0.203	-20.3	20.3
9614	ENSG00000124786	SLC35B3	6	-	8419579	8419677	8419579	8419644	8420720	8420828	9614	27,15	2,3	25,24	1,0	106	73	0.0106801	0.263561	0.903,0.775	0.945,1.0	-0.133	-13.3	13.3
25311	ENSG00000116984	MTR	1	+	236803427	236803642	236803430	236803642	236795614	236795737	25311	14,9	2,2	3,5	0,0	76	73	0.0106928	0.263581	0.871,0.812	1.0,1.0	-0.158	-15.8	15.8
4813	ENSG00000096433	ITPR3	6	+	33668955	33669156	33668973	33669156	33668514	33668634	4813	1,1	30,23	6,6	43,47	91	73	0.0107495	0.264387	0.026,0.034	0.101,0.093	-0.067	-6.7	6.7
8261	ENSG00000262633	RP11-156P1.2	17	+	46931098	46931207	46931101	46931207	46929523	46929584	8261	58,37	4,3	47,28	0,1	76	73	0.0107432	0.264387	0.933,0.922	1.0,0.964	-0.054	-5.4	5.4
14640	ENSG00000177000	MTHFR	1	-	11803027	11803129	11803027	11803126	11805887	11806920	14640	7,10	3,1	9,4	0,0	76	73	0.0109329	0.2686	0.691,0.906	1.0,1.0	-0.202	-20.2	20.2
6673	ENSG00000197498	RPF2	6	+	110984980	110985138	110985005	110985138	110982014	110982129	6673	21,5	230143	36,22	277168	98	73	0.0110144	0.2703	0.064,0.025	0.088,0.089	-0.044	-4.4	4.4
10502	ENSG00000004139	SARM1	17	+	28388349	28388539	28388359	28388539	28388173	28388276	10502	56,44	3,2	33,43	5,8	83	73	0.0110835	0.271092	0.943,0.951	0.853,0.825	0.108	10.8	10.8
18403	ENSG00000148824	MTG1	10	+	133401528	133402245	133402148	133402245	133399528	133399619	18403	234211	2,0	302434	5,6	693	73	0.0110759	0.271092	0.925,1.0	0.864,0.884	0.089	8.9	8.9
875	ENSG00000261732	LA16c-431H6.6	16	+	1667958	1668193	1667961	1668193	1667334	1667400	875	1,3	11,4	0,0	3,5	76	73	0.0110706	0.271092	0.08,0.419	0.0,0.0	0.249	24.9	24.9
24971	ENSG00000158805	ZNF276	16	+	89737720	89737905	89737805	89737905	89733920	89734038	24971	7,6	58,42	17,22	55,78	158	73	0.0110985	0.271157	0.053,0.062	0.125,0.115	-0.063	-6.3	6.3
16591	ENSG00000103253	HAGHL	16	+	728793	728895	728796	728895	728503	728604	16591	73,53	1,2	100136	4,13	76	73	0.0111308	0.271559	0.986,0.962	0.96,0.909	0.039	3.9	3.9
3461	ENSG00000151414	NEK7	1	+	198277936	198278069	198277960	198278069	198264124	198264235	3461	7,1	113,69	12,4	82,42	97	73	0.0111395	0.271559	0.045,0.011	0.099,0.067	-0.055	-5.5	5.5
3763	ENSG00000204351	SKIV2L	6	+	31968622	31968796	31968685	31968796	31968347	31968538	3763	11,20	24,14	12,15	42,55	136	73	0.011184	0.272196	0.197,0.434	0.133,0.128	0.185	18.5	18.5
734	ENSG00000077157	PPP1R12B	1	+	202445045	202445228	202445092	202445228	202443086	202443127	734	5,3	0,0	11,0	0,3	120	73	0.0111904	0.272196	1.0,1.0	1.0,0.0	0.5	50	50
11465	ENSG00000103148	NPRL3	16	-	88697	88900	88697	88890	89712	89953	11465	3,5	33,21	1,2	27,72	83	73	0.0112092	0.272354	0.074,0.173	0.032,0.024	0.096	9.6	9.6
8238	ENSG00000144579	CTDSP1	2	+	218402110	218402215	218402113	218402215	218401563	218401712	8238	64,38	52,45	20,22	31,49	76	73	0.0112328	0.272628	0.542,0.448	0.383,0.301	0.153	15.3	15.3
14712	ENSG00000177225	PDDC1	11	-	771332	771467	771332	771426	772426	772521	14712	0,3	28,37	5,6	14,51	114	73	0.0112457	0.27264	0.0,0.049	0.186,0.07	-0.104	-10.4	10.4
10523	ENSG00000140320	BAHD1	15	+	40465334	40465435	40465343	40465435	40464470	40464547	10523	31,17	8,9	16,18	12,23	82	73	0.0112589	0.272661	0.775,0.627	0.543,0.411	0.224	22.4	22.4
16574	ENSG00000124784	RIOK1	6	+	7395020	7395143	7395052	7395143	7393098	7393303	16574	4,3	53,33	12,4	44,19	105	73	0.0112715	0.272667	0.05,0.059	0.159,0.128	-0.089	-8.9	8.9
14404	ENSG00000160679	CHTOP	1	+	153642242	153642429	153642245	153642429	153638294	153638448	14404	116,71	63,28	65,81	60,58	76	73	0.0112853	0.272701	0.639,0.709	0.51,0.573	0.132	13.2	13.2
8177	ENSG00000128891	C15orf57	15	-	40557215	40557390	40557215	40557372	40562771	40563027	8177	1,0	32,24	4,3	43,30	91	73	0.0113294	0.273466	0.024,0.0	0.069,0.074	-0.06	-6	6
15171	ENSG00000139697	SBNO1	12	-	123336394	123336491	123336394	123336488	123340987	123341088	15171	62,39	0,2	61,35	5,3	76	73	0.0113524	0.273485	1.0,0.949	0.921,0.918	0.055	5.5	5.5
8220	ENSG00000131697	NPHP4	1	-	5874873	5875100	5874873	5875091	5877092	5877298	8220	8,7	1,0	6,9	2,2	82	73	0.0113549	0.273485	0.877,1.0	0.728,0.8	0.174	17.4	17.4
20979	ENSG00000087157	PGS1	17	+	78414878	78415027	78414951	78415027	78403567	78404089	20979	16,11	16,8	23,19	3,8	146	73	0.0114139	0.274214	0.333,0.407	0.793,0.543	-0.298	-29.8	29.8
22665	ENSG00000188690	UROS	10	-	125789282	125789528	125789282	125789363	125794879	125794978	22665	21,10	12,4	15,20	2,3	238	73	0.0113976	0.274214	0.349,0.434	0.697,0.672	-0.293	-29.3	29.3
24556	ENSG00000143353	LYPLAL1	1	+	219193081	219193251	219193129	219193251	219179129	219179246	24556	236168	17,13	271154	9,5	121	73	0.0114351	0.274214	0.893,0.886	0.948,0.949	-0.059	-5.9	5.9
25599	ENSG00000056097	ZFR	5	-	32406773	32407021	32406773	32407006	32414968	32415187	25599	77,55	3,4	41,25	0,0	88	73	0.0114473	0.274214	0.955,0.919	1.0,1.0	-0.063	-6.3	6.3
9574	ENSG00000139132	FGD4	12	+	32607937	32608095	32607956	32608095	32602160	32602317	9574	3,2	26,12	0,0	23,13	92	73	0.011447	0.274214	0.084,0.117	0.0,0.0	0.101	10.1	10.1
19700	ENSG00000196998	WDR45	X	-	49075865	49075978	49075865	49075945	49076429	49076524	19700	37,17	208140	12,6	100133	106	73	0.0115594	0.276597	0.109,0.077	0.076,0.03	0.04	4	4
11302	ENSG00000156239	N6AMT1	21	-	28878191	28878333	28878191	28878329	28879869	28879953	11302	23,18	5,0	34,35	0,0	77	73	0.0116635	0.277285	0.813,1.0	1.0,1.0	-0.094	-9.4	9.4
12954	ENSG00000077147	TM9SF3	10	-	96544075	96544222	96544075	96544206	96547894	96547989	12954	2,4	192157	11,7	215152	89	73	0.0116419	0.277285	0.008,0.02	0.04,0.036	-0.024	-2.4	2.4
18836	ENSG00000154358	OBSCN	1	+	228364977	228365077	228364980	228365077	228362575	228362755	18836	2,2	5,3	0,1	1,3	76	73	0.0116276	0.277285	0.278,0.39	0.0,0.243	0.213	21.3	21.3
26135	ENSG00000141867	BRD4	19	-	15268157	15268281	15268157	15268240	15268904	15269042	26135	23,10	5,4	3,2	5,2	114	73	0.0116097	0.277285	0.747,0.616	0.278,0.39	0.347	34.7	34.7
4526	ENSG00000179526	SHARPIN	8	-	144099928	144100069	144099928	144100065	144100742	144100842	4526	10,10	3,1	19,19	0,0	77	73	0.0116258	0.277285	0.76,0.905	1.0,1.0	-0.167	-16.7	16.7
7113	ENSG00000151461	UPF2	10	-	12001675	12001849	12001675	12001825	12004529	12004727	7113	4,1	59,37	7,4	34,23	97	73	0.0116596	0.277285	0.049,0.02	0.134,0.116	-0.09	-9	9
23091	ENSG00000118873	RAB3GAP2	1	-	220164732	220164799	220164732	220164795	220167292	220167399	23091	50,30	2,0	25,20	4,2	77	73	0.0117046	0.277962	0.96,1.0	0.856,0.905	0.099	9.9	9.9
16075	ENSG00000111665	CDCA3	12	-	6849564	6849858	6849564	6849783	6850466	6850596	16075	85,43	0,0	42,41	5,0	148	73	0.0117474	0.27868	1.0,1.0	0.806,1.0	0.097	9.7	9.7
15764	ENSG00000198157	HMGN5	X	-	81118431	81118488	81118431	81118485	81118729	81118759	15764	2,2	14,7	0,0	17,6	76	73	0.0118271	0.280269	0.121,0.215	0.0,0.0	0.168	16.8	16.8
23651	ENSG00000108788	MLX	17	+	42568469	42568943	42568836	42568943	42567618	42567655	23651	185129	9,8	242258	5,5	440	73	0.0119259	0.282298	0.773,0.728	0.889,0.895	-0.142	-14.2	14.2
2805	ENSG00000186806	VSIG10L	19	-	51341152	51342007	51341152	51341270	51342084	51342124	2805	82,44	0,0	227255	2,3	810	73	0.0119511	0.282298	1.0,1.0	0.911,0.885	0.102	10.2	10.2
5820	ENSG00000107560	RAB11FIP2	10	-	118009081	118009225	118009081	118009220	118015064	118015110	5820	38,23	0,0	26,27	3,2	78	73	0.0119418	0.282298	1.0,1.0	0.89,0.927	0.091	9.1	9.1
693	ENSG00000272752	STAG3L5P-PVRIG2P-PILRB	7	+	100349701	100349887	100349798	100349887	100345841	100345968	693	180132	53,27	150174	83,61	170	73	0.0119727	0.282504	0.593,0.677	0.437,0.551	0.141	14.1	14.1
8053	ENSG00000007402	CACNA2D2	3	-	50366577	50366628	50366577	50366625	50366830	50366919	8053	2,1	3,0	0,1	2,4	76	73	0.0119878	0.282558	0.39,1.0	0.0,0.194	0.598	59.8	59.8
6064	ENSG00000182903	ZNF721	4	-	426788	427119	426788	426973	435769	435879	6064	18,7	4,3	2,3	1,0	219	73	0.0120085	0.282744	0.6,0.438	0.4,1.0	-0.181	-18.1	18.1
8620	ENSG00000025293	PHF20	20	+	35917456	35917560	35917483	35917560	35914032	35914197	8620	0,1	36,20	3,4	41,29	100	73	0.0120608	0.283672	0.0,0.035	0.051,0.091	-0.053	-5.3	5.3
13967	ENSG00000105879	CBLL1	7	+	107753410	107753511	107753413	107753511	107748879	107749047	13967	73,41	1,3	52,34	6,5	76	73	0.0120981	0.284246	0.986,0.929	0.893,0.867	0.078	7.8	7.8
13674	ENSG00000127481	UBR4	1	-	19154917	19155078	19154917	19155075	19155440	19155668	13674	6,3	45,29	0,1	11,8	76	73	0.012171	0.285427	0.114,0.09	0.0,0.107	0.049	4.9	4.9
20225	ENSG00000197586	ENTPD6	20	+	25223935	25224157	25224100	25224157	25222837	25222978	20225	42,42	165130	65,63	157123	238	73	0.0121871	0.285427	0.072,0.09	0.113,0.136	-0.044	-4.4	4.4
23584	ENSG00000104964	AES	19	-	3054119	3054264	3054119	3054240	3055663	3055726	23584	0,0	4,2	1,2	1,1	97	73	0.0121838	0.285427	0.0,0.0	0.429,0.601	-0.515	-51.5	51.5
12594	ENSG00000146733	PSPH	7	-	56019599	56019808	56019599	56019734	56021072	56021231	12594	7,4	223112	5,13	101101	147	73	0.0123729	0.286011	0.015,0.017	0.024,0.06	-0.026	-2.6	2.6
13571	ENSG00000139428	MMAB	12	-	109561039	109561329	109561039	109561104	109561419	109561517	13571	6,10	132104	10,29	125145	298	73	0.0123935	0.286011	0.011,0.023	0.019,0.047	-0.016	-1.6	1.6
13865	ENSG00000243554	AC004967.7	7	-	97969769	97969862	97969769	97969845	97972134	97972254	13865	6,3	37,26	5,8	15,9	90	73	0.0123827	0.286011	0.116,0.086	0.213,0.419	-0.215	-21.5	21.5
14174	ENSG00000265401	RP11-138I1.4	17	-	16382151	16382510	16382151	16382339	16382567	16382669	14174	28702080	3,13	37073318	16,30	244	73	0.0122992	0.286011	0.997,0.98	0.986,0.971	0.01	1	1
14929	ENSG00000198887	SMC5	9	+	70346578	70346649	70346604	70346649	70344143	70344269	14929	4,8	30,25	1,4	48,33	99	73	0.0122387	0.286011	0.09,0.191	0.015,0.082	0.092	9.2	9.2
15698	ENSG00000170322	NFRKB	11	-	129892714	129892888	129892714	129892870	129894358	129894441	15698	6,7	22,12	11,7	9,5	91	73	0.0123872	0.286011	0.18,0.319	0.495,0.529	-0.263	-26.3	26.3
15925	ENSG00000124920	MYRF	11	+	61783497	61783600	61783512	61783600	61781572	61781824	15925	1,0	2,2	2,5	6,15	88	73	0.0123591	0.286011	0.293,0.0	0.217,0.217	-0.071	-7.1	7.1
18946	ENSG00000148843	PDCD11	10	+	103440289	103440581	103440375	103440581	103439745	103439868	18946	129,82	0,0	136135	5,2	159	73	0.0123903	0.286011	1.0,1.0	0.926,0.969	0.052	5.2	5.2
19067	ENSG00000140400	MAN2C1	15	-	75367510	75367977	75367510	75367634	75368072	75368198	19067	7,13	34,24	4,11	48,69	416	73	0.012228	0.286011	0.035,0.087	0.014,0.027	0.04	4	4
22187	ENSG00000185507	IRF7	11	-	614475	614534	614475	614531	614796	615007	22187	31,24	8,12	30,35	3,5	76	73	0.0123269	0.286011	0.788,0.658	0.906,0.871	-0.165	-16.5	16.5
22593	ENSG00000132199	ENOSF1	18	-	690548	691276	690548	690631	693881	693908	22593	368284	3,2	296334	10,5	718	73	0.0123054	0.286011	0.926,0.935	0.751,0.872	0.119	11.9	11.9
23386	ENSG00000129071	MBD4	3	-	129434061	129434136	129434061	129434133	129436460	129437308	23386	44,30	6,0	23,26	0,0	76	73	0.0123273	0.286011	0.876,1.0	1.0,1.0	-0.062	-6.2	6.2
467	ENSG00000103145	HCFC1R1	16	-	3023232	3023530	3023232	3023361	3023846	3023990	467	43,20	8,7	50,47	2,5	242	73	0.0123416	0.286011	0.619,0.463	0.883,0.739	-0.27	-27	27
8581	ENSG00000063046	EIF4B	12	+	53021715	53021860	53021805	53021860	53019914	53020026	8581	51,38	562348	39,24	621425	163	73	0.0123858	0.286011	0.039,0.047	0.027,0.025	0.017	1.7	1.7
8730	ENSG00000109775	UFSP2	4	-	185407935	185408078	185407935	185408060	185408270	185408342	8730	18,8	61,55	5,6	63,60	91	73	0.0124569	0.287173	0.191,0.104	0.06,0.074	0.08	8	8
17562	ENSG00000140632	GLYR1	16	-	4821379	4821593	4821379	4821453	4822874	4822931	17562	33,25	28,23	22,28	8,11	213	73	0.012529	0.288533	0.288,0.271	0.485,0.466	-0.196	-19.6	19.6
19464	ENSG00000134686	PHC2	1	-	33368569	33368688	33368569	33368622	33370420	33370585	19464	2,2	3,2	0,1	3,2	139	73	0.0125558	0.288849	0.259,0.344	0.0,0.208	0.198	19.8	19.8
9486	ENSG00000197713	RPE	2	+	210017771	210017887	210017789	210017887	210017472	210017559	9486	3,1	0,0	15,7	1,3	91	73	0.0126433	0.290559	1.0,1.0	0.923,0.652	0.212	21.2	21.2
10998	ENSG00000205220	PSMB10	16	-	67934505	67934694	67934505	67934671	67934796	67934948	10998	8,4	28,17	2,6	43,61	96	73	0.0126859	0.290755	0.178,0.152	0.034,0.07	0.113	11.3	11.3
14110	ENSG00000100418	DESI1	22	-	41603258	41603388	41603258	41603381	41604043	41604153	14110	18,15	83,74	7,8	74,85	80	73	0.0126961	0.290755	0.165,0.156	0.079,0.079	0.082	8.2	8.2
18421	ENSG00000104365	IKBKB	8	+	42317656	42317771	42317709	42317771	42316709	42316904	18421	45,33	0,0	32,59	1,4	126	73	0.0127213	0.290755	1.0,1.0	0.949,0.895	0.078	7.8	7.8
21687	ENSG00000139641	ESYT1	12	+	56138158	56138272	56138182	56138272	56138025	56138074	21687	11,1	147131	10,12	88119	97	73	0.0127627	0.290755	0.053,0.006	0.079,0.071	-0.045	-4.5	4.5
2633	ENSG00000162623	TYW3	1	+	74740057	74740239	74740156	74740239	74738689	74738788	2633	6,2	0,0	1,2	0,3	172	73	0.0127377	0.290755	1.0,1.0	1.0,0.221	0.389	38.9	38.9
4032	ENSG00000141524	TMC6	17	-	78124523	78124739	78124523	78124655	78124888	78124985	4032	82,68	1,4	122195	20,9	157	73	0.0126833	0.290755	0.974,0.888	0.739,0.91	0.107	10.7	10.7
6240	ENSG00000085982	USP40	2	-	233498547	233498624	233498547	233498612	233499878	233499915	6240	5,3	67,43	0,1	35,35	85	73	0.0127705	0.290755	0.06,0.057	0.0,0.024	0.046	4.6	4.6
654	ENSG00000124839	RAB17	2	-	237578003	237578182	237578003	237578155	237585997	237586157	654	5,4	33,28	11,10	24,27	100	73	0.0127123	0.290755	0.1,0.094	0.251,0.213	-0.135	-13.5	13.5
9706	ENSG00000162241	SLC25A45	11	-	65380533	65380632	65380533	65380622	65381874	65381969	9706	2,2	1,2	4,2	1,0	83	73	0.0127582	0.290755	0.638,0.468	0.779,1.0	-0.336	-33.6	33.6
15740	ENSG00000134644	PUM1	1	-	30965981	30966278	30965981	30966197	30967166	30967310	15740	93,70	11,6	74,75	12,26	154	73	0.0128377	0.291422	0.8,0.847	0.745,0.578	0.162	16.2	16.2
16600	ENSG00000160200	CBS	21	-	43068271	43068294	43068271	43068291	43068508	43068615	16600	32,13	11,2	14,11	1,1	76	73	0.0128394	0.291422	0.736,0.862	0.931,0.914	-0.124	-12.4	12.4
24479	ENSG00000177697	CD151	11	+	834457	834591	834529	834591	832985	833026	24479	18,13	100,71	8,16	135148	145	73	0.0128324	0.291422	0.083,0.084	0.029,0.052	0.043	4.3	4.3
6177	ENSG00000170832	USP32	17	-	60265975	60266107	60265975	60266091	60269449	60269557	6177	5,2	40,38	0,1	37,20	89	73	0.0128766	0.291967	0.093,0.041	0.0,0.039	0.048	4.8	4.8
17469	ENSG00000120699	EXOSC8	13	+	37008056	37008177	37008061	37008177	37006974	37007071	17469	194138	11,6	99,73	2,1	78	73	0.0129262	0.292491	0.943,0.956	0.979,0.986	-0.033	-3.3	3.3
9954	ENSG00000154556	SORBS2	4	-	185678422	185678564	185678422	185678478	185678795	185678822	9954	4,3	1,1	7,6	1,0	159	73	0.0129256	0.292491	0.647,0.579	0.763,1.0	-0.268	-26.8	26.8
10054	ENSG00000117411	B4GALT2	1	+	43985495	43985621	43985516	43985621	43985277	43985400	10054	13,12	55,42	9,8	78,78	94	73	0.0131161	0.295969	0.155,0.182	0.082,0.074	0.09	9	9
14169	ENSG00000182473	EXOC7	17	-	76090328	76090459	76090328	76090397	76091142	76091235	14169	33,22	13,22	17,46	6,5	135	73	0.0131226	0.295969	0.579,0.351	0.605,0.833	-0.254	-25.4	25.4
8178	ENSG00000128891	C15orf57	15	-	40557215	40557390	40557215	40557367	40562771	40563027	8178	3,0	0,3	7,4	0,0	96	73	0.0130948	0.295969	1.0,0.0	1.0,1.0	-0.5	-50	50
9686	ENSG00000160741	CRTC2	1	-	153952570	153952650	153952570	153952635	153952804	153952834	9686	0,5	23,16	6,16	25,21	88	73	0.0131336	0.295969	0.0,0.206	0.166,0.387	-0.174	-17.4	17.4
12647	ENSG00000111361	EIF2B1	12	-	123622635	123622770	123622635	123622761	123624786	123624878	12647	8,11	117101	36,17	174133	82	73	0.013186	0.296055	0.057,0.088	0.156,0.102	-0.057	-5.7	5.7
13265	ENSG00000171045	TSNARE1	8	-	142315002	142315092	142315002	142315089	142318543	142318634	13265	6,6	1,0	6,6	1,3	76	73	0.0131997	0.296055	0.852,1.0	0.852,0.658	0.171	17.1	17.1
13764	ENSG00000074266	EED	11	+	86277907	86277991	86277917	86277991	86276979	86277138	13764	0,0	32,16	1,5	48,21	83	73	0.0132011	0.296055	0.0,0.0	0.018,0.173	-0.095	-9.5	9.5
18392	ENSG00000114867	EIF4G1	3	+	184316071	184316218	184316131	184316218	184315762	184315856	18392	37,37	130112	11,19	74104	133	73	0.0132132	0.296055	0.135,0.153	0.075,0.091	0.061	6.1	6.1
21090	ENSG00000167964	RAB26	16	+	2153135	2153222	2153212	2153222	2152988	2153045	21090	44,41	3,2	113119	0,2	150	73	0.0132179	0.296055	0.877,0.909	1.0,0.967	-0.091	-9.1	9.1
21621	ENSG00000162174	ASRGL1	11	+	62391499	62391632	62391521	62391632	62389132	62389251	21621	3,2	48,53	10,8	66,59	95	73	0.013205	0.296055	0.046,0.028	0.104,0.094	-0.062	-6.2	6.2
11705	ENSG00000117480	FAAH	1	+	46410625	46410854	46410813	46410854	46410402	46410497	11705	98,74	39,35	134163	94113	261	73	0.0132568	0.296273	0.413,0.372	0.285,0.287	0.106	10.6	10.6
15413	ENSG00000119203	CPSF3	2	+	9441817	9441976	9441819	9441976	9440490	9440666	15413	59,51	5,2	65,32	0,1	75	73	0.0132419	0.296273	0.92,0.961	1.0,0.969	-0.044	-4.4	4.4
15	ENSG00000166012	TAF1D	11	-	93738108	93738499	93738108	93738440	93739236	93739331	15	303200	8,3	252188	1,1	132	73	0.0132679	0.296273	0.954,0.974	0.993,0.99	-0.028	-2.8	2.8
1699	ENSG00000198945	L3MBTL3	6	+	130049650	130049830	130049755	130049830	130049281	130049393	1699	6,0	3,5	0,1	9,3	178	73	0.0133128	0.296974	0.451,0.0	0.0,0.12	0.166	16.6	16.6
7325	ENSG00000167258	CDK12	17	+	39547767	39547830	39547784	39547830	39546616	39546758	7325	11,10	4,2	4,4	6,4	90	73	0.0133492	0.297486	0.69,0.802	0.351,0.448	0.347	34.7	34.7
16942	ENSG00000187953	PMS2CL	7	+	6747035	6747205	6747078	6747205	6746087	6746188	16942	20,16	0,0	12,29	1,3	116	73	0.0133774	0.297513	1.0,1.0	0.883,0.859	0.129	12.9	12.9
9660	ENSG00000118900	UBN1	16	+	4852878	4853166	4852957	4853166	4847630	4848210	9660	61,59	4,2	43,36	1,0	152	73	0.013375	0.297513	0.88,0.934	0.954,1.0	-0.07	-7	7
17238	ENSG00000090615	GOLGA3	12	-	132796538	132796714	132796538	132796700	132798339	132798477	17238	6,7	124,76	0,2	42,57	87	73	0.0134205	0.297909	0.039,0.072	0.0,0.029	0.041	4.1	4.1
25322	ENSG00000056736	IL17RB	3	+	53851998	53852126	53852002	53852126	53849654	53849795	25322	14,11	0,0	26,26	3,2	77	73	0.0134353	0.297909	1.0,1.0	0.891,0.925	0.092	9.2	9.2
4669	ENSG00000164638	SLC29A4	7	+	5291692	5291821	5291729	5291821	5291123	5291237	4669	4,7	0,1	9,13	6,0	110	73	0.0134357	0.297909	1.0,0.823	0.499,1.0	0.162	16.2	16.2
16235	ENSG00000125676	THOC2	X	-	123610917	123610963	123610917	123610957	123611439	123611516	16235	127,77	38,11	204178	100,59	79	73	0.0134597	0.298141	0.755,0.866	0.653,0.736	0.116	11.6	11.6
11611	ENSG00000153391	INO80C	18	-	35487385	35487823	35487385	35487439	35489331	35489385	11611	10,6	1,0	3,4	0,3	457	73	0.0134736	0.298149	0.615,1.0	1.0,0.176	0.22	22	22
18890	ENSG00000119446	RBM18	9	-	122251846	122252029	122251846	122251973	122261379	122261482	18890	9,3	76,78	1,3	105,71	129	73	0.0135013	0.298463	0.063,0.021	0.005,0.023	0.028	2.8	2.8
16968	ENSG00000197622	CDC42SE1	1	-	151055015	151055224	151055015	151055126	151055676	151055993	16968	42,32	136,97	61,65	134111	171	73	0.0135616	0.299248	0.116,0.123	0.163,0.2	-0.062	-6.2	6.2
5331	ENSG00000166411	IDH3A	15	+	78163469	78163609	78163506	78163609	78162233	78162367	5331	2,2	123,77	12,2	119103	110	73	0.013564	0.299248	0.011,0.017	0.063,0.013	-0.024	-2.4	2.4
20494	ENSG00000169026	MFSD7	4	-	686088	686302	686088	686154	686531	686690	20494	18,21	0,0	15,47	3,1	221	73	0.0136202	0.300188	1.0,1.0	0.623,0.939	0.219	21.9	21.9
25602	ENSG00000147471	PROSC	8	+	37775308	37775481	37775338	37775481	37772754	37772889	25602	7,2	16,12	1,2	25,16	103	73	0.0136405	0.300336	0.237,0.106	0.028,0.081	0.117	11.7	11.7
12703	ENSG00000071564	TCF3	19	-	1615685	1615832	1615685	1615821	1619110	1619234	12703	0,1	13,15	4,2	13,29	84	73	0.0136621	0.300511	0.0,0.055	0.211,0.057	-0.107	-10.7	10.7
10325	ENSG00000154065	ANKRD29	18	-	23638848	23638965	23638848	23638947	23646188	23646287	10325	1,0	32,26	6,1	33,41	91	73	0.0137501	0.300817	0.024,0.0	0.127,0.019	-0.061	-6.1	6.1
13940	ENSG00000198000	NOL8	9	-	92299889	92300810	92299889	92300016	92301550	92301822	13940	54,22	25,25	25,18	36,23	867	73	0.0137387	0.300817	0.154,0.069	0.055,0.062	0.053	5.3	5.3
14519	ENSG00000153207	AHCTF1	1	-	246867660	246867828	246867660	246867811	246876036	246876187	14519	0,0	38,33	3,3	41,29	90	73	0.0137578	0.300817	0.0,0.0	0.056,0.077	-0.067	-6.7	6.7
2140	ENSG00000196502	SULT1A1	16	-	28606055	28606274	28606055	28606236	28606760	28606855	2140	11,11	40,31	7,7	52,62	111	73	0.0137343	0.300817	0.153,0.189	0.081,0.069	0.096	9.6	9.6
22664	ENSG00000188690	UROS	10	-	125789282	125789438	125789282	125789363	125794879	125794978	22664	11,4	12,4	8,10	2,3	148	73	0.0137245	0.300817	0.311,0.33	0.664,0.622	-0.323	-32.3	32.3
26243	ENSG00000093010	COMT	22	+	19962232	19962815	19962526	19962815	19961198	19961289	26243	53,33	57,56	39,56	93121	367	73	0.0137228	0.300817	0.156,0.105	0.077,0.084	0.05	5	5
17919	ENSG00000115361	ACADL	2	-	210220646	210220811	210220646	210220802	210224314	210224849	17919	5,8	6,2	3,1	6,7	82	73	0.0137869	0.301154	0.426,0.781	0.308,0.113	0.393	39.3	39.3
24117	ENSG00000102878	HSF4	16	+	67167719	67167947	67167855	67167947	67167474	67167599	24117	82,50	0,0	96145	1,5	209	73	0.0138146	0.301164	1.0,1.0	0.971,0.91	0.059	5.9	5.9
9866	ENSG00000183137	CEP57L1	6	+	109159217	109159462	109159268	109159462	109159024	109159102	9866	0,1	22,28	3,1	6,5	124	73	0.0138099	0.301164	0.0,0.021	0.227,0.105	-0.155	-15.5	15.5
21930	ENSG00000140455	USP3	15	+	63570412	63570579	63570432	63570579	63562894	63563008	21930	5,3	64,68	11,7	59,48	93	73	0.0138395	0.301338	0.058,0.033	0.128,0.103	-0.07	-7	7
6954	ENSG00000136840	ST6GALNAC4	9	-	127909950	127910528	127909950	127910086	127912267	127912338	6954	22,16	1,0	46,42	2,2	515	73	0.0138499	0.301338	0.757,1.0	0.765,0.749	0.122	12.2	12.2
810	ENSG00000257727	CNPY2	12	-	56311210	56311431	56311210	56311414	56314850	56314959	810	44,26	399314	21,19	334372	90	73	0.0138663	0.301397	0.082,0.063	0.049,0.04	0.028	2.8	2.8
14278	ENSG00000164116	GUCY1A3	4	+	155696755	155697122	155696934	155697122	155667345	155667419	14278	197136	3,2	173161	9,6	252	73	0.014006	0.303835	0.95,0.952	0.848,0.886	0.084	8.4	8.4
6685	ENSG00000123473	STIL	1	-	47262902	47263116	47262902	47263113	47269634	47269866	6685	10,5	15,6	1,1	6,5	76	73	0.0140024	0.303835	0.39,0.445	0.138,0.161	0.268	26.8	26.8
11852	ENSG00000149809	TM7SF2	11	+	65112791	65112865	65112810	65112865	65112514	65112711	11852	4,2	63,43	11,14	61113	92	73	0.0140678	0.304483	0.048,0.036	0.125,0.09	-0.066	-6.6	6.6
13628	ENSG00000010322	NISCH	3	+	52478096	52478282	52478154	52478282	52477573	52477642	13628	111,83	0,1	103103	3,4	131	73	0.0140713	0.304483	1.0,0.979	0.95,0.935	0.047	4.7	4.7
19847	ENSG00000136045	PWP1	12	+	107692971	107693096	107692999	107693096	107692813	107692899	19847	1,1	35,16	9,2	38,47	101	73	0.0140772	0.304483	0.02,0.043	0.146,0.03	-0.056	-5.6	5.6
25587	ENSG00000168907	PLA2G4F	15	-	42145765	42145977	42145765	42145903	42146126	42146241	25587	1,2	12,24	6,7	31,15	147	73	0.0141195	0.305098	0.04,0.04	0.088,0.188	-0.098	-9.8	9.8
6256	ENSG00000266472	MRPS21	1	+	150294275	150294449	150294334	150294449	150293719	150293898	6256	57,50	247190	73,42	407317	132	73	0.0141582	0.305337	0.113,0.127	0.09,0.068	0.041	4.1	4.1
8025	ENSG00000135968	GCC2	2	+	108485815	108485908	108485830	108485908	108485635	108485736	8025	8,3	80,37	3,1	79,71	88	73	0.0141448	0.305337	0.077,0.063	0.031,0.012	0.049	4.9	4.9
14279	ENSG00000164116	GUCY1A3	4	+	155696805	155697122	155696934	155697122	155667345	155667419	14279	152,95	3,2	130117	9,6	202	73	0.014257	0.307167	0.948,0.945	0.839,0.876	0.089	8.9	8.9
13370	ENSG00000131051	RBM39	20	-	35709223	35709274	35709223	35709256	35713018	35713111	13370	184126	205137	218148	156122	91	73	0.0142733	0.307209	0.419,0.425	0.529,0.493	-0.089	-8.9	8.9
8561	ENSG00000175893	ZDHHC21	9	-	14677365	14677500	14677365	14677404	14680032	14680162	8561	2,2	5,0	4,5	1,0	169	73	0.0142869	0.307209	0.147,1.0	0.633,1.0	-0.243	-24.3	24.3
1972	ENSG00000273841	TAF9	5	-	69366502	69366725	69366502	69366595	69368824	69368987	1972	73,47	16,21	53,51	10,1	203	73	0.0143042	0.307282	0.621,0.446	0.656,0.948	-0.269	-26.9	26.9
1324	ENSG00000101639	CEP192	18	+	13057584	13059312	13059081	13059312	13055779	13056698	1324	42,37	1,1	30,19	1,0	1570	73	0.0143278	0.307403	0.661,0.632	0.582,1.0	-0.144	-14.4	14.4
22591	ENSG00000132199	ENOSF1	18	-	690548	690745	690548	690631	693881	693908	22591	73,72	3,2	56,80	10,5	187	73	0.0143406	0.307403	0.905,0.934	0.686,0.862	0.145	14.5	14.5
22786	ENSG00000105698	USF2	19	+	35278572	35278792	35278670	35278792	35271082	35271141	22786	2,3	0,0	6,4	1,2	171	73	0.0143795	0.307403	1.0,1.0	0.719,0.461	0.41	41	41
2642	ENSG00000154889	MPPE1	18	-	11886498	11886778	11886498	11886621	11886916	11887025	2642	56,33	3,1	26,31	0,0	230	73	0.0143728	0.307403	0.856,0.913	1.0,1.0	-0.115	-11.5	11.5
5023	ENSG00000101158	NELFCD	20	+	58990880	58991075	58990911	58991075	58989857	58989988	5023	23,12	3,1	35,16	0,0	104	73	0.0143585	0.307403	0.843,0.894	1.0,1.0	-0.131	-13.1	13.1
22132	ENSG00000013392	RWDD2A	6	+	83195099	83195271	83195194	83195271	83194530	83194652	22132	24,17	0,1	38,26	4,1	168	73	0.0143947	0.30743	1.0,0.881	0.805,0.919	0.078	7.8	7.8
19856	ENSG00000090661	CERS4	19	+	8251109	8251249	8251114	8251249	8210705	8210862	19856	1,4	0,0	9,4	0,4	78	73	0.0144339	0.307926	1.0,1.0	1.0,0.483	0.258	25.8	25.8
2232	ENSG00000137312	FLOT1	6	-	30741791	30741867	30741791	30741799	30742146	30742203	2232	335275	4,8	388466	3,2	141	73	0.0144598	0.307926	0.977,0.947	0.985,0.992	-0.026	-2.6	2.6
3428	ENSG00000214265	RP11-701H24.9	15	+	24974287	24974456	24974310	24974456	24962113	24962209	3428	77,63	28,15	97,81	16,11	96	73	0.0144488	0.307926	0.676,0.762	0.822,0.848	-0.116	-11.6	11.6
3127	ENSG00000136925	TSTD2	9	-	97625680	97625793	97625680	97625777	97627397	97627562	3127	6,7	1,0	8,7	3,1	89	73	0.0144948	0.308077	0.831,1.0	0.686,0.852	0.146	14.6	14.6
7837	ENSG00000107959	PITRM1	10	-	3143388	3143731	3143388	3143501	3144291	3144366	7837	49,28	109,85	35,39	167150	303	73	0.0144913	0.308077	0.098,0.074	0.048,0.059	0.032	3.2	3.2
12474	ENSG00000087460	GNAS	20	+	58903520	58903585	58903527	58903585	58895611	58895684	12474	44,20	928607	56,62	1010823	80	73	0.0145739	0.309163	0.041,0.029	0.048,0.064	-0.021	-2.1	2.1
22131	ENSG00000013392	RWDD2A	6	+	83195179	83195271	83195194	83195271	83194530	83194652	22131	6,4	0,1	12,10	4,1	88	73	0.0145607	0.309163	1.0,0.768	0.713,0.892	0.082	8.2	8.2
16012	ENSG00000008710	PKD1	16	-	2105864	2106024	2105864	2105935	2106090	2106304	16012	83,71	0,0	33,85	3,2	162	73	0.0146497	0.310473	1.0,1.0	0.832,0.95	0.109	10.9	10.9
22803	ENSG00000154144	TBRG1	11	+	124626812	124627050	124626903	124627050	124625670	124625903	22803	247159	190103	288244	147119	164	73	0.0146671	0.310543	0.367,0.407	0.466,0.477	-0.085	-8.5	8.5
991	ENSG00000184056	VPS33B	15	-	91006651	91006744	91006651	91006729	91006949	91007046	991	0,0	31,21	5,1	42,32	88	73	0.0146884	0.310696	0.0,0.0	0.09,0.025	-0.057	-5.7	5.7
711	ENSG00000272752	STAG3L5P-PVRIG2P-PILRB	7	+	100353881	100354012	100353894	100354012	100353209	100353270	711	32,19	5,0	27,44	0,0	86	73	0.0147379	0.311444	0.845,1.0	1.0,1.0	-0.078	-7.8	7.8
17819	ENSG00000180357	ZNF609	15	+	64681308	64681387	64681323	64681387	64680780	64680862	17819	23,17	0,0	10,20	1,3	88	73	0.014754	0.311485	1.0,1.0	0.892,0.847	0.131	13.1	13.1
1402	ENSG00000188732	FAM221A	7	+	23700785	23700868	23700788	23700868	23698191	23698299	1402	12,15	0,1	28,24	3,3	76	73	0.0147855	0.311853	1.0,0.935	0.9,0.885	0.075	7.5	7.5
12292	ENSG00000173137	ADCK5	8	+	144391782	144391866	144391818	144391866	144391579	144391711	12292	20,3	0,0	15,20	1,3	109	73	0.014837	0.311876	1.0,1.0	0.909,0.817	0.137	13.7	13.7
14026	ENSG00000173473	SMARCC1	3	-	47635189	47635344	47635189	47635341	47636021	47636136	14026	116,75	2,2	96,99	8,5	76	73	0.0148432	0.311876	0.982,0.973	0.92,0.95	0.042	4.2	4.2
16715	ENSG00000131653	TRAF7	16	+	2165856	2165936	2165878	2165936	2163882	2164001	16715	16,7	42,37	2,9	40,57	95	73	0.0148242	0.311876	0.226,0.127	0.037,0.108	0.104	10.4	10.4
19883	ENSG00000135269	TES	7	+	116251847	116251975	116251863	116251975	116250160	116250496	19883	72,66	7,0	31,34	0,0	89	73	0.0148366	0.311876	0.894,1.0	1.0,1.0	-0.053	-5.3	5.3
18847	ENSG00000187860	CCDC157	22	+	30373850	30374091	30373922	30374091	30373596	30373764	18847	1,1	1,0	3,3	3,2	145	73	0.0148883	0.312526	0.335,1.0	0.335,0.43	0.285	28.5	28.5
18387	ENSG00000114867	EIF4G1	3	+	184317746	184317816	184317749	184317816	184317320	184317497	18387	10,6	3,1	13,3	1,0	76	73	0.0149433	0.312789	0.762,0.852	0.926,1.0	-0.156	-15.6	15.6
25401	ENSG00000188785	ZNF548	19	+	57394042	57394223	57394187	57394223	57389874	57390114	25401	4,5	6,3	1,2	0,1	218	73	0.0149299	0.312789	0.183,0.358	1.0,0.401	-0.43	-43	43
3217	ENSG00000135365	PHF21A	11	-	45971138	45971367	45971138	45971364	45979759	45979966	3217	22,16	5,3	14,17	2,0	76	73	0.0149402	0.312789	0.809,0.837	0.871,1.0	-0.113	-11.3	11.3
11300	ENSG00000178685	PARP10	8	-	143982933	143983181	143982933	143983065	143983311	143983811	11300	9,2	1,0	13,13	1,3	189	73	0.0149739	0.313132	0.777,1.0	0.834,0.626	0.159	15.9	15.9
15945	ENSG00000149577	SIDT2	11	+	117182460	117182540	117182518	117182540	117182059	117182105	15945	18,13	42,33	8,12	43,65	131	73	0.0149985	0.313349	0.193,0.18	0.094,0.093	0.093	9.3	9.3
3363	ENSG00000142945	KIF2C	1	+	44753111	44753153	44753131	44753153	44750308	44750564	3363	3,3	42,24	0,0	21,11	93	73	0.0150314	0.31374	0.053,0.089	0.0,0.0	0.071	7.1	7.1
2666	ENSG00000162576	MXRA8	1	-	1353847	1353946	1353847	1353928	1354029	1354102	2666	24,16	77,55	25,31	158192	91	73	0.0150611	0.313916	0.2,0.189	0.113,0.115	0.081	8.1	8.1
8472	ENSG00000111358	GTF2H3	12	+	123652523	123652561	123652531	123652561	123650993	123651056	8472	11,4	93,57	4,1	82,66	81	73	0.0150683	0.313916	0.096,0.059	0.042,0.013	0.05	5	5
565	ENSG00000179178	TMEM125	1	+	43270570	43270793	43270680	43270793	43269993	43270085	565	28,25	12,7	6,20	15,12	183	73	0.0151	0.314126	0.482,0.588	0.138,0.399	0.266	26.6	26.6
7591	ENSG00000141027	NCOR1	17	-	16048844	16048988	16048844	16048985	16057513	16057659	7591	166,93	11,5	127108	3,2	76	73	0.0151069	0.314126	0.935,0.947	0.976,0.981	-0.037	-3.7	3.7
15713	ENSG00000079337	RAPGEF3	12	-	47749929	47750086	47749929	47749990	47750340	47750425	15713	1,0	10,5	5,1	8,13	169	73	0.0151649	0.314272	0.041,0.0	0.213,0.032	-0.102	-10.2	10.2
4979	ENSG00000196155	PLEKHG4	16	+	67288475	67288604	67288488	67288604	67288169	67288400	4979	17,13	42,28	5,16	41,68	86	73	0.0151668	0.314272	0.256,0.283	0.094,0.166	0.139	13.9	13.9
8538	ENSG00000100519	PSMC6	14	+	52723758	52723874	52723804	52723874	52721109	52721190	8538	8,4	17,5	10,6	5,3	119	73	0.0151548	0.314272	0.224,0.329	0.551,0.551	-0.275	-27.5	27.5
8939	ENSG00000240344	PPIL3	2	-	200887612	200887685	200887612	200887683	200888955	200889029	8939	36,23	0,0	28,26	4,1	75	73	0.0151709	0.314272	1.0,1.0	0.872,0.962	0.083	8.3	8.3
12493	ENSG00000166333	ILK	11	+	6604179	6604360	6604225	6604360	6603730	6603822	12493	35,46	43,40	26,28	52,50	119	73	0.0152054	0.314692	0.333,0.414	0.235,0.256	0.128	12.8	12.8
3570	ENSG00000127586	CHTF18	16	+	794039	794201	794053	794201	793143	793274	3570	1,0	7,4	2,5	17,24	87	73	0.0152608	0.315543	0.107,0.0	0.09,0.149	-0.066	-6.6	6.6
10258	ENSG00000198752	CDC42BPB	14	-	102939630	102939743	102939630	102939727	102939829	102939947	10258	12,8	96,81	1,9	101122	89	73	0.0153513	0.316769	0.093,0.075	0.008,0.057	0.051	5.1	5.1
21087	ENSG00000167964	RAB26	16	+	2153113	2153222	2153212	2153222	2152988	2153045	21087	53,49	3,2	125132	0,2	172	73	0.0153571	0.316769	0.882,0.912	1.0,0.966	-0.086	-8.6	8.6
5626	ENSG00000156873	PHKG2	16	+	30756338	30756520	30756354	30756520	30756181	30756272	5626	1,1	6,1	4,3	2,3	89	73	0.0153632	0.316769	0.12,0.451	0.621,0.451	-0.251	-25.1	25.1
8148	ENSG00000078246	TULP3	12	+	2930905	2931147	2931036	2931147	2930247	2930345	8148	5,2	38,29	17,2	38,23	204	73	0.0153964	0.317156	0.045,0.024	0.138,0.03	-0.05	-5	5
14008	ENSG00000182827	ACBD3	1	-	226159183	226159382	226159183	226159358	226161530	226161689	14008	12,7	144126	4,1	105,84	97	73	0.0154215	0.317379	0.059,0.04	0.028,0.009	0.031	3.1	3.1
2085	ENSG00000148362	C9orf142	9	+	136992924	136993243	136993052	136993243	136992639	136992700	2085	144111	2,4	106181	0,0	201	73	0.0154373	0.317406	0.963,0.91	1.0,1.0	-0.064	-6.4	6.4
11395	ENSG00000164253	WDR41	5	-	77449759	77449860	77449759	77449852	77453816	77453928	11395	24,13	1,0	8,4	4,0	81	73	0.0154564	0.317504	0.956,1.0	0.643,1.0	0.156	15.6	15.6
3446	ENSG00000214265	RP11-701H24.9	15	+	24971378	24971487	24971405	24971487	24967938	24968082	3446	14,7	4,0	6,12	0,0	100	73	0.0154886	0.317573	0.719,1.0	1.0,1.0	-0.141	-14.1	14.1
6472	ENSG00000100031	GGT1	22	+	24627409	24627619	24627431	24627619	24624031	24624226	6472	13,6	0,0	29,34	3,2	95	73	0.0154885	0.317573	1.0,1.0	0.881,0.929	0.095	9.5	9.5
12204	ENSG00000198677	TTC37	5	-	95506933	95507011	95506933	95506992	95509593	95509683	12204	57,31	22,10	23,29	23,18	92	73	0.0155054	0.317623	0.673,0.711	0.442,0.561	0.19	19	19
1527	ENSG00000171960	PPIH	1	+	42660839	42660955	42660861	42660955	42659244	42659566	1527	10,5	86,70	22,20	136,78	95	73	0.0155443	0.31783	0.082,0.052	0.111,0.165	-0.071	-7.1	7.1
19324	ENSG00000101367	MAPRE1	20	+	32825896	32826048	32825924	32826048	32819892	32820028	19324	11,3	216154	24,6	202162	101	73	0.0155429	0.31783	0.036,0.014	0.079,0.026	-0.028	-2.8	2.8
18151	ENSG00000002016	RAD52	12	-	916380	916535	916380	916532	916638	916820	18151	5,0	0,1	0,2	2,1	76	73	0.0155919	0.318502	1.0,0.0	0.0,0.658	0.171	17.1	17.1
19557	ENSG00000135945	REV1	2	-	99406324	99406490	99406324	99406431	99408028	99408131	19557	59,25	1,1	29,39	4,3	132	73	0.015606	0.318502	0.97,0.933	0.8,0.878	0.113	11.3	11.3
12425	ENSG00000113430	IRX4	5	-	1879503	1879870	1879503	1879832	1880724	1880834	12425	23,9	25,15	10,14	29,42	111	73	0.01565	0.318808	0.377,0.283	0.185,0.18	0.147	14.7	14.7
15283	ENSG00000108389	MTMR4	17	-	58511447	58511529	58511447	58511511	58512389	58512506	15283	1,1	19,19	2,4	10,11	91	73	0.0156497	0.318808	0.041,0.041	0.138,0.226	-0.141	-14.1	14.1
10925	ENSG00000111596	CNOT2	12	+	70344110	70344228	70344127	70344228	70342257	70342307	10925	7,2	88,58	0,2	78,63	90	73	0.0157178	0.3196	0.061,0.027	0.0,0.025	0.032	3.2	3.2
9636	ENSG00000168538	TRAPPC11	4	+	183706725	183706940	183706806	183706940	183704978	183705070	9636	3,3	30,25	9,5	16,23	154	73	0.0157082	0.3196	0.045,0.054	0.211,0.093	-0.102	-10.2	10.2
21511	ENSG00000133315	MACROD1	11	-	63998954	63999076	63998954	63999000	63999330	63999361	21511	6,8	0,0	43,51	4,1	149	73	0.0157818	0.320178	1.0,1.0	0.84,0.962	0.099	9.9	9.9
5465	ENSG00000140262	TCF12	15	+	57253261	57253468	57253264	57253468	57251349	57251423	5465	56,70	4,3	31,26	0,0	76	73	0.0157807	0.320178	0.931,0.957	1.0,1.0	-0.056	-5.6	5.6
6035	ENSG00000108854	SMURF2	17	-	64578491	64578594	64578491	64578576	64580788	64580991	6035	0,6	47,20	0,0	36,35	91	73	0.0157898	0.320178	0.0,0.194	0.0,0.0	0.097	9.7	9.7
19985	ENSG00000100239	PPP6R2	22	+	50419345	50419462	50419348	50419462	50418866	50418979	19985	6,4	53,47	11,13	45,52	76	73	0.0159159	0.32236	0.098,0.076	0.19,0.194	-0.105	-10.5	10.5
3296	ENSG00000187742	SECISBP2	9	+	89325426	89325676	89325547	89325676	89319651	89319797	3296	97,79	2,0	80,66	6,1	194	73	0.0159266	0.32236	0.948,1.0	0.834,0.961	0.077	7.7	7.7
18695	ENSG00000168778	TCTN2	12	+	123673614	123673810	123673617	123673810	123672055	123672132	18695	16,10	2,2	6,7	5,4	76	73	0.0159781	0.323102	0.885,0.828	0.535,0.627	0.276	27.6	27.6
5279	ENSG00000110583	NAA40	11	+	63946724	63947003	63946950	63947003	63945839	63945935	5279	26,10	38,18	25,24	22,13	299	73	0.0159925	0.323102	0.143,0.119	0.217,0.311	-0.133	-13.3	13.3
1150	ENSG00000205336	ADGRG1	16	+	57651184	57651622	57651242	57651622	57650252	57650351	1150	64,41	3,3	22,37	0,1	131	73	0.0161485	0.324001	0.922,0.884	1.0,0.954	-0.074	-7.4	7.4
1229	ENSG00000168255	POLR2J3	7	-	102543524	102543702	102543524	102543661	102544705	102544776	1229	14,3	2,3	5,1	0,1	114	73	0.0161477	0.324001	0.818,0.39	1.0,0.39	-0.091	-9.1	9.1
14021	ENSG00000082641	NFE2L1	17	+	48056385	48056598	48056418	48056598	48050606	48051628	14021	522409	29,15	161162	3,4	106	73	0.0161301	0.324001	0.925,0.949	0.974,0.965	-0.032	-3.2	3.2
14743	ENSG00000228812	LAMA5-AS1	20	+	62356191	62356215	62356195	62356215	62355267	62355480	14743	13,8	3,1	10,26	1,0	77	73	0.0161164	0.324001	0.804,0.884	0.905,1.0	-0.108	-10.8	10.8
14815	ENSG00000169925	BRD3	9	-	134034700	134034829	134034700	134034826	134036031	134036324	14815	91,55	10,4	67,45	12,13	76	73	0.0160919	0.324001	0.897,0.93	0.843,0.769	0.107	10.7	10.7
19049	ENSG00000123268	ATF1	12	+	50795897	50796009	50795908	50796009	50780139	50780238	19049	7,7	90,55	15,8	47,50	84	73	0.0161613	0.324001	0.063,0.1	0.217,0.122	-0.088	-8.8	8.8
20498	ENSG00000064666	CNN2	19	+	1036066	1036246	1036129	1036246	1032558	1032696	20498	3,3	20,15	0,2	31,30	136	73	0.01614	0.324001	0.075,0.097	0.0,0.035	0.068	6.8	6.8
22738	ENSG00000221968	FADS3	11	-	61876358	61876474	61876358	61876455	61876865	61876963	22738	15,16	17,31	8,13	37,39	92	73	0.0161049	0.324001	0.412,0.291	0.146,0.209	0.174	17.4	17.4
6510	ENSG00000198055	GRK6	5	+	177440915	177441053	177440918	177441053	177440699	177440837	6510	0,2	40,32	1,7	33,40	76	73	0.0161692	0.324001	0.0,0.057	0.028,0.144	-0.057	-5.7	5.7
22332	ENSG00000071894	CPSF1	8	-	144398793	144399038	144398793	144398868	144399127	144399202	22332	44,27	13,7	46,47	5,5	243	73	0.0162019	0.32436	0.504,0.537	0.734,0.738	-0.216	-21.6	21.6
11676	ENSG00000067248	DHX29	5	-	55261367	55261499	55261367	55261444	55262629	55262932	11676	95,47	6,0	81,52	0,0	128	73	0.0162571	0.325172	0.9,1.0	1.0,1.0	-0.05	-5	5
10335	ENSG00000115109	EPB41L5	2	+	120167876	120168007	120167879	120168007	120167465	120167507	10335	21,8	0,1	7,4	2,1	76	73	0.0162836	0.325406	1.0,0.885	0.771,0.793	0.16	16	16
21	ENSG00000131375	CAPN7	3	+	15217419	15217529	15217424	15217529	15212103	15212212	21	2,3	20,14	1,0	15,13	78	73	0.016387	0.327176	0.086,0.167	0.059,0.0	0.097	9.7	9.7
1622	ENSG00000262580	RP11-334C17.5	17	-	80205011	80205198	80205011	80205177	80205332	80205434	1622	3,2	1,2	3,5	0,0	94	73	0.0164294	0.327727	0.7,0.437	1.0,1.0	-0.431	-43.1	43.1
12233	ENSG00000179832	MROH1	8	+	144259223	144259354	144259239	144259354	144258776	144258914	12233	7,1	56,34	12,15	44,84	89	73	0.0165613	0.328291	0.093,0.024	0.183,0.128	-0.097	-9.7	9.7
15845	ENSG00000135596	MICAL1	6	-	109445770	109445952	109445770	109445875	109446135	109446772	15845	11,10	0,0	11,24	0,4	150	73	0.0165391	0.328291	1.0,1.0	1.0,0.745	0.127	12.7	12.7
17712	ENSG00000165458	INPPL1	11	+	72229007	72229230	72229023	72229230	72228657	72228847	17712	11,7	1,3	5,15	4,13	89	73	0.0166052	0.328291	0.9,0.657	0.506,0.486	0.282	28.2	28.2
18673	ENSG00000130702	LAMA5	20	-	62310901	62311094	62310901	62310970	62311161	62311307	18673	257238	0,2	308595	4,9	197	73	0.0164897	0.328291	1.0,0.978	0.966,0.961	0.025	2.5	2.5
21126	ENSG00000255717	SNHG1	11	-	62853074	62853124	62853074	62853115	62853551	62853590	21126	1,2	246146	6,1	74,45	82	73	0.0166214	0.328291	0.004,0.012	0.067,0.019	-0.035	-3.5	3.5
21241	ENSG00000182087	TMEM259	19	-	1013240	1013413	1013240	1013399	1014191	1014473	21241	0,0	5,6	0,4	1,1	87	73	0.0166152	0.328291	0.0,0.0	0.0,0.77	-0.385	-38.5	38.5
22717	ENSG00000196187	TMEM63A	1	-	225865896	225866050	225865896	225865967	225866573	225866776	22717	6,10	20,15	23,14	14,16	156	73	0.0165528	0.328291	0.123,0.238	0.435,0.291	-0.182	-18.2	18.2
4161	ENSG00000079150	FKBP7	2	-	178469651	178469785	178469651	178469782	178477061	178477213	4161	2,3	0,1	2,2	1,2	76	73	0.0165774	0.328291	1.0,0.742	0.658,0.49	0.297	29.7	29.7
6490	ENSG00000023191	RNH1	11	-	502136	502344	502136	502181	504823	504996	6490	236203	103,68	231216	118134	236	73	0.0164902	0.328291	0.415,0.48	0.377,0.333	0.093	9.3	9.3
6550	ENSG00000092094	OSGEP	14	-	20449170	20449301	20449170	20449266	20451973	20452149	6550	25,16	15,19	13,14	26,29	108	73	0.0166133	0.328291	0.53,0.363	0.253,0.246	0.197	19.7	19.7
8683	ENSG00000060339	CCAR1	10	+	68754678	68754827	68754713	68754827	68753851	68754077	8683	20,20	271151	25,20	131124	108	73	0.0165029	0.328291	0.048,0.082	0.114,0.098	-0.041	-4.1	4.1
17686	ENSG00000131069	ACSS2	20	+	34914048	34914171	34914108	34914171	34913752	34913825	17686	20,11	4,0	24,15	0,0	133	73	0.0167364	0.330267	0.733,1.0	1.0,1.0	-0.133	-13.3	13.3
21232	ENSG00000070495	JMJD6	17	-	76721262	76721356	76721262	76721351	76721797	76721933	21232	5,7	0,2	4,3	3,2	78	73	0.0167658	0.330551	1.0,0.766	0.555,0.584	0.314	31.4	31.4
10535	ENSG00000223482	NUTM2A-AS1	10	-	87246114	87246236	87246114	87246212	87288441	87288495	10535	1,0	18,11	1,4	17,9	97	73	0.0168811	0.332527	0.04,0.0	0.042,0.251	-0.127	-12.7	12.7
1994	ENSG00000164087	POC1A	3	-	52149815	52149987	52149815	52149983	52151015	52151097	1994	14,19	0,1	5,6	0,4	77	73	0.0169373	0.333337	1.0,0.947	1.0,0.587	0.18	18	18
12566	ENSG00000168944	CEP120	5	-	123389923	123390365	123389923	123390122	123391109	123391337	12566	9,5	0,0	7,7	0,3	316	73	0.0169629	0.333543	1.0,1.0	1.0,0.35	0.325	32.5	32.5
24929	ENSG00000188130	MAPK12	22	-	50255809	50255895	50255809	50255881	50256084	50256199	24929	3,5	61,30	17,17	74,91	87	73	0.0170065	0.334103	0.04,0.123	0.162,0.136	-0.068	-6.8	6.8
20317	ENSG00000078304	PPP2R5C	14	+	101912378	101912473	101912400	101912473	101909588	101909690	20317	54,32	167122	23,29	180117	95	73	0.0170444	0.334288	0.199,0.168	0.089,0.16	0.059	5.9	5.9
8726	ENSG00000139636	LMBR1L	12	-	49100555	49100646	49100555	49100642	49101450	49101549	8726	1,1	1,1	2,2	0,0	77	73	0.0170462	0.334288	0.487,0.487	1.0,1.0	-0.513	-51.3	51.3
18934	ENSG00000102312	PORCN	X	+	48511294	48511487	48511365	48511487	48509783	48509956	18934	2,8	8,3	20,31	6,5	144	73	0.0170906	0.33486	0.112,0.575	0.628,0.759	-0.35	-35	35
6184	ENSG00000277726	RP4-635E18.9	1	+	11029658	11029781	11029686	11029781	11025550	11025665	6184	9,1	2,0	4,4	3,3	101	73	0.0171363	0.335458	0.765,1.0	0.491,0.491	0.392	39.2	39.2
16292	ENSG00000072071	ADGRL1	19	-	14152132	14152222	14152132	14152150	14152308	14152437	16292	17,15	19,14	16,16	24,57	145	73	0.0171649	0.335588	0.311,0.35	0.251,0.124	0.143	14.3	14.3
8322	ENSG00000164985	PSIP1	9	-	15470994	15471231	15470994	15471176	15472631	15472837	8322	106,69	26,19	140,75	18,11	128	73	0.0171734	0.335588	0.699,0.674	0.816,0.795	-0.119	-11.9	11.9
4787	ENSG00000077463	SIRT6	19	-	4175027	4175151	4175027	4175111	4175679	4175760	4787	29,50	2,2	29,43	5,7	113	73	0.0172499	0.336784	0.904,0.942	0.789,0.799	0.129	12.9	12.9
18417	ENSG00000104365	IKBKB	8	+	42325969	42326097	42325971	42326097	42322346	42322494	18417	43,24	0,0	52,69	0,7	75	73	0.0172915	0.337169	1.0,1.0	1.0,0.906	0.047	4.7	4.7
23440	ENSG00000111679	PTPN6	12	+	6961082	6961316	6961125	6961316	6960805	6960945	23440	5,4	52,41	2,1	61,54	116	73	0.0173125	0.337169	0.057,0.058	0.02,0.012	0.042	4.2	4.2
6603	ENSG00000185808	PIGP	21	-	37067261	37067414	37067261	37067380	37069551	37069624	6603	24,15	117,89	5,16	126,98	107	73	0.0173154	0.337169	0.123,0.103	0.026,0.1	0.05	5	5
22424	ENSG00000106526	ACTR3C	7	-	150289449	150289593	150289449	150289589	150293311	150293419	22424	14,3	4,0	14,23	0,0	77	73	0.0174331	0.339162	0.768,1.0	1.0,1.0	-0.116	-11.6	11.6
4946	ENSG00000197114	ZGPAT	20	+	63734644	63734824	63734704	63734824	63733586	63733739	4946	10,9	12,8	4,8	11,26	133	73	0.0174791	0.339757	0.314,0.382	0.166,0.144	0.193	19.3	19.3
24783	ENSG00000008405	CRY1	12	-	106997293	106997406	106997293	106997386	106997487	106997690	24783	10,2	58,37	2,3	75,57	93	73	0.0175071	0.340001	0.119,0.041	0.021,0.04	0.05	5	5
13969	ENSG00000117682	DHDDS	1	+	26442707	26442873	26442730	26442873	26438167	26438284	13969	9,5	30,6	4,2	22,29	96	73	0.017536	0.340263	0.186,0.388	0.121,0.05	0.202	20.2	20.2
12394	ENSG00000173992	CCS	11	+	66605241	66605416	66605338	66605416	66600488	66600549	12394	50,21	101,66	27,38	134129	170	73	0.0175786	0.34079	0.175,0.12	0.08,0.112	0.051	5.1	5.1
8168	ENSG00000104408	EIF3E	8	-	108202982	108203138	108202982	108203117	108203400	108203503	8168	17,6	542295	8,5	741508	94	73	0.0176293	0.341474	0.024,0.016	0.008,0.008	0.012	1.2	1.2
2634	ENSG00000162623	TYW3	1	+	74740084	74740239	74740156	74740239	74738689	74738788	2634	1,3	0,0	1,2	0,3	145	73	0.0176621	0.341809	1.0,1.0	1.0,0.251	0.375	37.5	37.5
15591	ENSG00000166436	TRIM66	11	-	8621031	8621321	8621031	8621237	8621644	8621819	15591	23,13	5,1	5,18	7,7	157	73	0.0177494	0.342698	0.681,0.858	0.249,0.545	0.373	37.3	37.3
15707	ENSG00000170322	NFRKB	11	-	129884744	129884882	129884744	129884846	129884985	129885095	15707	9,9	3,0	19,15	8,14	109	73	0.0177857	0.342698	0.668,1.0	0.614,0.418	0.318	31.8	31.8
17185	ENSG00000135390	ATP5G2	12	-	53669870	53670114	53669870	53669948	53672575	53672645	17185	81,67	791580	60,40	700668	239	73	0.0177359	0.342698	0.03,0.034	0.026,0.018	0.01	1	1
19765	ENSG00000130177	CDC16	13	+	114272183	114272481	114272277	114272481	114265149	114265240	19765	201159	0,1	213183	5,3	167	73	0.0177816	0.342698	1.0,0.986	0.949,0.964	0.037	3.7	3.7
8746	ENSG00000137776	SLTM	15	-	58899730	58899883	58899730	58899880	58901259	58901287	8746	109,70	15,4	40,37	1,2	76	73	0.0177682	0.342698	0.875,0.944	0.975,0.947	-0.051	-5.1	5.1
11549	ENSG00000119333	WDR34	9	-	128634225	128634383	128634225	128634325	128634688	128634921	11549	120106	2,5	84129	0,1	131	73	0.017838	0.343404	0.971,0.922	1.0,0.986	-0.046	-4.6	4.6
13432	ENSG00000148154	UGCG	9	+	111922816	111922951	111922848	111922951	111914604	111914746	13432	0,1	9,11	5,2	22,25	105	73	0.0179774	0.345186	0.0,0.059	0.136,0.053	-0.065	-6.5	6.5
23753	ENSG00000106415	GLCCI1	7	+	8055432	8055549	8055435	8055549	8022482	8022569	23753	8,2	12,4	3,0	15,3	76	73	0.0179568	0.345186	0.39,0.324	0.161,0.0	0.276	27.6	27.6
24766	ENSG00000001631	KRIT1	7	-	92226525	92226703	92226525	92226682	92234448	92234592	24766	23,10	105,70	10,9	120,91	94	73	0.0179775	0.345186	0.145,0.1	0.061,0.071	0.056	5.6	5.6
23595	ENSG00000006015	C19orf60	19	+	18589412	18589683	18589478	18589683	18588994	18589077	23595	81,58	11,5	53121	19,23	139	73	0.0179975	0.34527	0.795,0.859	0.594,0.734	0.163	16.3	16.3
16362	ENSG00000061938	TNK2	3	-	195867168	195867264	195867168	195867258	195867360	195868709	16362	67,44	6,5	47,87	2,2	79	73	0.0181985	0.348218	0.912,0.89	0.956,0.976	-0.065	-6.5	6.5
22379	ENSG00000228288	PCAT6	1	+	202811574	202811913	202811688	202811913	202810961	202811370	22379	15,20	0,1	6,14	1,2	187	73	0.0181723	0.348218	1.0,0.886	0.701,0.732	0.227	22.7	22.7
5540	ENSG00000129084	PSMA1	11	-	14513816	14513893	14513816	14513887	14514402	14514491	5540	17,14	381259	31,17	331212	79	73	0.0181908	0.348218	0.04,0.048	0.08,0.069	-0.031	-3.1	3.1
14177	ENSG00000119772	DNMT3A	2	-	25274940	25275093	25274940	25275087	25275499	25275543	14177	5,0	22,6	0,1	15,10	79	73	0.0182261	0.348443	0.174,0.0	0.0,0.085	0.044	4.4	4.4
19969	ENSG00000099814	CEP170B	14	+	104892947	104893135	104892975	104893135	104889619	104889758	19969	3,8	70,42	10,10	25,53	101	73	0.018259	0.348468	0.03,0.121	0.224,0.12	-0.096	-9.6	9.6
23577	ENSG00000117054	ACADM	1	+	75732837	75732922	75732852	75732922	75732643	75732745	23577	26,15	1,3	46,20	13,6	88	73	0.0182472	0.348468	0.956,0.806	0.746,0.734	0.141	14.1	14.1
2563	ENSG00000135336	ORC3	6	+	87656902	87656982	87656905	87656982	87653115	87653249	2563	10,7	7,2	3,4	6,8	76	73	0.0183022	0.348927	0.578,0.771	0.324,0.324	0.35	35	35
26236	ENSG00000113119	TMCO6	5	+	140643538	140643692	140643563	140643692	140642906	140643041	26236	0,3	15,18	5,6	14,23	98	73	0.0183416	0.348927	0.0,0.11	0.21,0.163	-0.132	-13.2	13.2
361	ENSG00000186815	TPCN1	12	+	113290758	113290998	113290951	113290998	113290127	113290243	361	3,6	28,12	1,5	52,56	266	73	0.0183415	0.348927	0.029,0.121	0.005,0.024	0.06	6	6
440	ENSG00000101294	HM13	20	+	31548964	31549114	31549028	31549114	31544946	31545035	440	78,61	310233	85,87	229227	137	73	0.0183463	0.348927	0.118,0.122	0.165,0.17	-0.048	-4.8	4.8
10633	ENSG00000006744	ELAC2	17	-	12994763	12994898	12994763	12994884	12994962	12995062	10633	11,4	84,82	4,6	155150	87	73	0.0183984	0.349618	0.099,0.039	0.021,0.032	0.043	4.3	4.3
16165	ENSG00000103657	HERC1	15	-	63663004	63663211	63663004	63663204	63664469	63664594	16165	1,0	15,9	3,1	9,7	80	73	0.0184251	0.349824	0.057,0.0	0.233,0.115	-0.146	-14.6	14.6
3437	ENSG00000214265	RP11-701H24.9	15	+	24974357	24974456	24974397	24974456	24967931	24968082	3437	607487	12,13	640478	27,20	113	73	0.0184541	0.350072	0.97,0.96	0.939,0.939	0.026	2.6	2.6
7865	ENSG00000198792	TMEM184B	22	-	38225519	38225630	38225519	38225593	38226778	38226870	7865	3,4	36,37	1,1	48,51	110	73	0.0185138	0.350904	0.052,0.067	0.014,0.013	0.046	4.6	4.6
1337	ENSG00000172780	RAB43	3	-	129094985	129095169	129094985	129095163	129121285	129121781	1337	21,21	2,0	8,11	3,2	79	73	0.0185562	0.35119	0.907,1.0	0.711,0.836	0.18	18	18
5411	ENSG00000157181	C1orf27	1	+	186398298	186398441	186398312	186398441	186393946	186394015	5411	7,5	50,34	1,3	45,45	87	73	0.0185608	0.35119	0.105,0.11	0.018,0.053	0.072	7.2	7.2
8548	ENSG00000214078	CPNE1	20	-	35658929	35659014	35658929	35658982	35664759	35664900	8548	45,50	2,3	55,25	7,6	105	73	0.0185993	0.351619	0.94,0.921	0.845,0.743	0.136	13.6	13.6
6238	ENSG00000085982	USP40	2	-	233540661	233540801	233540661	233540766	233542267	233542363	6238	11,6	5,0	4,1	4,3	108	73	0.0186264	0.351828	0.598,1.0	0.403,0.184	0.505	50.5	50.5
17738	ENSG00000100320	RBFOX2	22	-	35759887	35760032	35759887	35760020	35761201	35761294	17738	10,5	29,13	16,16	16,21	85	73	0.0186596	0.352154	0.228,0.248	0.462,0.396	-0.191	-19.1	19.1
1381	ENSG00000023287	RB1CC1	8	-	52645701	52645867	52645701	52645846	52656007	52657908	1381	130,83	0,3	114,95	4,6	94	73	0.0187026	0.352626	1.0,0.956	0.957,0.925	0.037	3.7	3.7
6463	ENSG00000100031	GGT1	22	+	24610130	24610336	24610234	24610336	24609964	24610033	6463	7,5	0,0	22,25	4,0	177	73	0.0187166	0.352626	1.0,1.0	0.694,1.0	0.153	15.3	15.3
14452	ENSG00000221978	CCNL2	1	-	1390765	1392803	1390765	1390865	1393395	1393460	14452	51983583	11,2	54595043	17,15	2011	73	0.0187676	0.353163	0.945,0.985	0.921,0.924	0.042	4.2	4.2
24151	ENSG00000259146	RP1-261D10.2	14	-	71294036	71294280	71294036	71294217	71295262	71295456	24151	14,3	0,1	0,2	2,0	136	73	0.0187771	0.353163	1.0,0.617	0.0,1.0	0.308	30.8	30.8
16132	ENSG00000183960	KCNH8	3	+	19390477	19390638	19390480	19390638	19347724	19347965	16132	5,4	24,33	2,2	47,48	76	73	0.0188292	0.35354	0.167,0.104	0.039,0.038	0.097	9.7	9.7
26157	ENSG00000167962	ZNF598	16	-	2001582	2001724	2001582	2001700	2002205	2002732	26157	7,5	75,90	2,2	67105	97	73	0.018822	0.35354	0.066,0.04	0.022,0.014	0.035	3.5	3.5
22933	ENSG00000121775	TMEM39B	1	+	32075602	32075822	32075666	32075822	32074942	32075077	22933	47,49	4,1	65,63	1,0	137	73	0.0189283	0.354796	0.862,0.963	0.972,1.0	-0.074	-7.4	7.4
25533	ENSG00000101997	CCDC22	X	+	49249490	49249568	49249508	49249568	49249133	49249262	25533	3,3	39,24	2,0	59,55	91	73	0.0189171	0.354796	0.058,0.091	0.026,0.0	0.061	6.1	6.1
19291	ENSG00000166783	KIAA0430	16	-	15622933	15623126	15622933	15623123	15624768	15624927	19291	11,4	18,8	1,1	6,6	76	73	0.0189702	0.355282	0.37,0.324	0.138,0.138	0.209	20.9	20.9
20597	ENSG00000077254	USP33	1	-	77740876	77740939	77740876	77740934	77741375	77741429	20597	66,47	3,4	31,35	0,1	78	73	0.0190276	0.356053	0.954,0.917	1.0,0.97	-0.049	-4.9	4.9
11486	ENSG00000154723	ATP5J	21	-	25733214	25733363	25733214	25733360	25734852	25734904	11486	0,1	1,1	2,2	3,5	76	73	0.0190844	0.356814	0.0,0.49	0.39,0.278	-0.089	-8.9	8.9
421	ENSG00000047188	YTHDC2	5	+	113553574	113553686	113553589	113553686	113553180	113553359	421	3,3	42,29	0,0	17,8	88	73	0.0191341	0.357137	0.056,0.079	0.0,0.0	0.068	6.8	6.8
4720	ENSG00000185515	BRCC3	X	+	155073373	155073431	155073376	155073431	155072326	155072343	4720	6,3	24,8	0,3	32,11	76	73	0.0191255	0.357137	0.194,0.265	0.0,0.208	0.126	12.6	12.6
6832	ENSG00000129925	TMEM8A	16	-	374755	374965	374755	374892	375132	375256	6832	4,5	57,47	13,22	84100	146	73	0.0192287	0.358466	0.034,0.051	0.072,0.099	-0.043	-4.3	4.3
9277	ENSG00000089876	DHX32	10	-	125838205	125838399	125838205	125838387	125839000	125839188	9277	7,3	92,65	25,9	125117	85	73	0.0192378	0.358466	0.061,0.038	0.147,0.062	-0.055	-5.5	5.5
13424	ENSG00000079616	KIF22	16	+	29804575	29805026	29804813	29805026	29803997	29804065	13424	196109	46,27	106126	37,53	311	73	0.0192598	0.358494	0.5,0.487	0.402,0.358	0.113	11.3	11.3
23714	ENSG00000145996	CDKAL1	6	+	20546345	20546523	20546347	20546523	20535350	20535394	23714	11,6	4,0	4,4	0,0	75	73	0.0192718	0.358494	0.728,1.0	1.0,1.0	-0.136	-13.6	13.6
5133	ENSG00000102316	MAGED2	X	+	54814638	54814775	54814660	54814775	54813487	54813550	5133	8,13	234219	17,13	178138	95	73	0.0192965	0.358651	0.026,0.044	0.068,0.068	-0.033	-3.3	3.3
1275	ENSG00000159479	MED8	1	-	43386857	43386992	43386857	43386966	43387502	43387607	1275	116,73	1,2	60,42	3,4	99	73	0.0194092	0.358663	0.988,0.964	0.936,0.886	0.065	6.5	6.5
15142	ENSG00000182197	EXT1	8	-	117835443	117835674	117835443	117835551	117837107	117837201	15142	0,1	6,4	6,0	7,8	196	73	0.0194109	0.358663	0.0,0.085	0.242,0.0	-0.078	-7.8	7.8
20441	ENSG00000047634	SCML1	X	+	17746014	17746098	17746017	17746098	17744070	17744219	20441	15,13	0,0	11,7	0,4	76	73	0.0193841	0.358663	1.0,1.0	1.0,0.627	0.186	18.6	18.6
26244	ENSG00000093010	COMT	22	+	19967163	19967694	19967543	19967694	19964167	19964299	26244	22,12	1,2	30,44	1,0	453	73	0.0193586	0.358663	0.78,0.492	0.829,1.0	-0.278	-27.8	27.8
8042	ENSG00000063241	ISOC2	19	-	55455259	55455378	55455259	55455330	55456348	55456489	8042	19,23	11,14	34,45	36,61	121	73	0.0193145	0.358663	0.51,0.498	0.363,0.308	0.168	16.8	16.8
8086	ENSG00000122912	SLC25A16	10	-	68506626	68506738	68506626	68506718	68516750	68516843	8086	1,1	50,26	1,7	48,33	93	73	0.0193642	0.358663	0.015,0.029	0.016,0.143	-0.057	-5.7	5.7
811	ENSG00000257727	CNPY2	12	-	56311210	56311453	56311210	56311414	56314850	56314959	811	66,31	399314	31,29	334372	112	73	0.019397	0.358663	0.097,0.06	0.057,0.048	0.026	2.6	2.6
19092	ENSG00000172890	NADSYN1	11	+	71464032	71464142	71464052	71464142	71463431	71463485	19092	8,8	34,27	8,6	78,65	93	73	0.0194312	0.358737	0.156,0.189	0.075,0.068	0.101	10.1	10.1
11982	ENSG00000185627	PSMD13	11	+	244040	244216	244160	244216	238997	239076	11982	325186	3,5	285233	0,0	193	73	0.019553	0.36045	0.976,0.934	1.0,1.0	-0.045	-4.5	4.5
6122	ENSG00000136813	KIAA0368	9	-	111420016	111420156	111420016	111420120	111421920	111422043	6122	15,7	99,81	7,1	78,78	109	73	0.0195567	0.36045	0.092,0.055	0.057,0.009	0.04	4	4
14036	ENSG00000087088	BAX	19	+	48961482	48961637	48961531	48961637	48960809	48960914	14036	22,20	67,40	19,8	67,68	122	73	0.0196291	0.361483	0.164,0.23	0.145,0.066	0.092	9.2	9.2
17083	ENSG00000115966	ATF2	2	-	175074504	175074867	175074504	175074835	175074999	175075087	17083	2,1	5,0	1,2	0,1	105	73	0.0197081	0.362636	0.218,1.0	1.0,0.582	-0.182	-18.2	18.2
19777	ENSG00000166924	NYAP1	7	+	100490513	100490729	100490516	100490729	100488151	100489666	19777	3,0	0,1	0,2	3,2	76	73	0.0197357	0.36284	1.0,0.0	0.0,0.49	0.255	25.5	25.5
11496	ENSG00000100749	VRK1	14	+	96875955	96876120	96876032	96876120	96860556	96860735	11496	7,5	1,0	6,4	1,2	150	73	0.0199812	0.364817	0.773,1.0	0.745,0.493	0.268	26.8	26.8
1201	ENSG00000163882	POLR2H	3	+	184365043	184365243	184365132	184365243	184363433	184363565	1201	24,21	0,1	59,59	2,4	162	73	0.0199206	0.364817	1.0,0.904	0.93,0.869	0.052	5.2	5.2
13583	ENSG00000143537	ADAM15	1	+	155055701	155055852	155055786	155055852	155054315	155054506	13583	13,17	6,5	19,44	4,2	158	73	0.0199296	0.364817	0.5,0.611	0.687,0.91	-0.243	-24.3	24.3
13947	ENSG00000167670	CHAF1A	19	+	4423289	4423395	4423334	4423395	4422565	4422795	13947	5,1	38,20	1,0	49,43	118	73	0.0199663	0.364817	0.075,0.03	0.012,0.0	0.046	4.6	4.6
18599	ENSG00000124664	SPDEF	6	-	34539514	34539703	34539514	34539562	34540983	34541181	18599	40,35	137109	42,87	301363	214	73	0.0199309	0.364817	0.091,0.099	0.045,0.076	0.035	3.5	3.5
21408	ENSG00000103051	COG4	16	-	70483852	70484065	70483852	70483969	70490329	70490392	21408	19,7	73,60	6,12	113,91	169	73	0.0199301	0.364817	0.101,0.048	0.022,0.054	0.037	3.7	3.7
24244	ENSG00000158062	UBXN11	1	-	26284141	26284281	26284141	26284245	26284361	26285541	24244	1,0	19,16	4,2	28,22	109	73	0.019992	0.364817	0.034,0.0	0.087,0.057	-0.055	-5.5	5.5
24919	ENSG00000104953	TLE6	19	+	2987876	2987974	2987897	2987974	2987723	2987790	24919	1,3	11,1	0,1	5,5	94	73	0.0199739	0.364817	0.066,0.7	0.0,0.134	0.316	31.6	31.6
8955	ENSG00000187240	DYNC2H1	11	+	103184855	103185051	103184895	103185051	103181756	103181886	8955	2,3	12,7	1,0	9,4	113	73	0.0198999	0.364817	0.097,0.217	0.067,0.0	0.123	12.3	12.3
21890	ENSG00000175662	TOM1L2	17	-	17884633	17884785	17884633	17884768	17893660	17893810	21890	2,4	30,35	0,1	21,31	90	73	0.0201636	0.367341	0.051,0.085	0.0,0.025	0.056	5.6	5.6
6235	ENSG00000085982	USP40	2	-	233512568	233512679	233512568	233512628	233519613	233519671	6235	9,3	0,0	2,0	0,2	124	73	0.0201533	0.367341	1.0,1.0	1.0,0.0	0.5	50	50
13208	ENSG00000229043	AC091729.9	7	+	1162684	1162891	1162768	1162891	1162351	1162543	13208	11,7	4,0	7,9	1,0	157	73	0.0202259	0.368172	0.561,1.0	0.765,1.0	-0.102	-10.2	10.2
4993	ENSG00000138095	LRPPRC	2	-	43918024	43918151	43918024	43918133	43918255	43918398	4993	14,4	365253	21,13	354237	91	73	0.0202817	0.368882	0.03,0.013	0.045,0.042	-0.022	-2.2	2.2
20074	ENSG00000164828	SUN1	7	+	852809	852952	852812	852952	852608	852667	20074	36,19	9,11	11,21	11,19	76	73	0.0203037	0.368979	0.793,0.624	0.49,0.515	0.206	20.6	20.6
19093	ENSG00000172890	NADSYN1	11	+	71463998	71464142	71464052	71464142	71463431	71463485	19093	9,7	34,27	8,6	78,65	127	73	0.0203272	0.369101	0.132,0.13	0.056,0.05	0.078	7.8	7.8
15606	ENSG00000213983	AP1G2	14	-	23562503	23562610	23562503	23562578	23563379	23563502	15606	43,31	2,0	28,38	4,3	105	73	0.0203525	0.369258	0.937,1.0	0.83,0.898	0.105	10.5	10.5
10587	ENSG00000020922	MRE11A	11	-	94445809	94445893	94445809	94445890	94447218	94447438	10587	47,17	4,2	56,37	2,0	76	73	0.0204493	0.369504	0.919,0.891	0.964,1.0	-0.077	-7.7	7.7
18505	ENSG00000138814	PPP3CA	4	-	101195915	101196132	101195915	101196116	101346738	101347471	18505	40,28	194146	55,58	185176	89	73	0.0204444	0.369504	0.145,0.136	0.196,0.213	-0.064	-6.4	6.4
22416	ENSG00000168297	PXK	3	+	58412900	58412963	58412903	58412963	58410092	58410159	22416	17,8	8,2	7,11	1,1	76	73	0.0204498	0.369504	0.671,0.793	0.871,0.914	-0.161	-16.1	16.1
4126	ENSG00000184634	MED12	X	+	71127850	71128029	71127892	71128029	71127335	71127467	4126	1,4	14,6	1,0	10,4	115	73	0.0204134	0.369504	0.043,0.297	0.06,0.0	0.14	14	14
9795	ENSG00000048162	NOP16	5	-	176386839	176386943	176386839	176386909	176388234	176388350	9795	8,4	95,84	30,23	215190	107	73	0.0204294	0.369504	0.054,0.031	0.087,0.076	-0.039	-3.9	3.9
12955	ENSG00000077147	TM9SF3	10	-	96561977	96562155	96561977	96562138	96565303	96565426	12955	5,5	225171	23,2	260174	90	73	0.0204682	0.369532	0.018,0.023	0.067,0.009	-0.018	-1.8	1.8
2901	ENSG00000125841	NRSN2	20	+	349235	349363	349248	349363	347119	347142	2901	6,6	27,16	2,3	30,29	86	73	0.0205287	0.369536	0.159,0.241	0.054,0.081	0.133	13.3	13.3
3271	ENSG00000104517	UBR5	8	-	102285126	102285338	102285126	102285244	102285512	102285781	3271	105,90	1,0	105,78	6,0	167	73	0.0205286	0.369536	0.979,1.0	0.884,1.0	0.048	4.8	4.8
8610	ENSG00000185787	MORF4L1	15	+	78884966	78885083	78884969	78885083	78880511	78880579	8610	4,5	1,0	5,2	4,0	76	73	0.0205212	0.369536	0.793,1.0	0.546,1.0	0.124	12.4	12.4
9920	ENSG00000103091	WDR59	16	-	74917928	74918031	74917928	74918008	74921946	74922103	9920	4,4	34,33	2,1	49,48	96	73	0.0205353	0.369536	0.082,0.084	0.03,0.016	0.06	6	6
14090	ENSG00000187325	TAF9B	X	-	78137748	78138098	78137748	78137883	78138842	78138924	14090	101,67	8,4	37,32	2,0	288	73	0.0205623	0.36972	0.762,0.809	0.824,1.0	-0.126	-12.6	12.6
24914	ENSG00000204852	TCTN1	12	+	110647195	110647300	110647210	110647300	110640382	110640517	24914	3,2	0,1	2,11	2,2	88	73	0.020583	0.36979	1.0,0.624	0.453,0.82	0.176	17.6	17.6
6465	ENSG00000100031	GGT1	22	+	24610249	24610531	24610357	24610531	24609964	24610033	6465	88,67	18,18	177198	73,73	181	73	0.0206271	0.370016	0.663,0.6	0.494,0.522	0.123	12.3	12.3
8742	ENSG00000137776	SLTM	15	-	58899468	58899937	58899468	58899883	58901259	58901287	8742	264193	101,63	144137	35,30	127	73	0.0206291	0.370016	0.6,0.638	0.703,0.724	-0.095	-9.5	9.5
1318	ENSG00000142784	WDTC1	1	+	27305000	27305193	27305058	27305193	27303620	27303795	1318	62,36	3,2	48,63	0,1	131	73	0.0206482	0.370057	0.92,0.909	1.0,0.972	-0.071	-7.1	7.1
5393	ENSG00000108819	PPP1R9B	17	-	50140092	50140359	50140092	50140228	50141268	50141373	5393	21,15	38,30	30,36	37,27	204	73	0.0206774	0.370279	0.165,0.152	0.225,0.323	-0.116	-11.6	11.6
17324	ENSG00000165802	NSMF	9	-	137452735	137452819	137452735	137452804	137453055	137453179	17324	178157	37,48	289317	42,56	88	73	0.0207345	0.371002	0.8,0.731	0.851,0.824	-0.072	-7.2	7.2
3433	ENSG00000214265	RP11-701H24.9	15	+	24974330	24974456	24974397	24974456	24967931	24968082	3433	849682	12,13	901685	27,20	140	73	0.0207549	0.371066	0.974,0.965	0.946,0.947	0.023	2.3	2.3
16160	ENSG00000103657	HERC1	15	-	63658543	63658733	63658543	63658718	63659735	63659936	16160	5,3	10,2	3,1	18,10	88	73	0.0207944	0.37117	0.293,0.554	0.121,0.077	0.325	32.5	32.5
19604	ENSG00000173588	CEP83	12	-	94333463	94333674	94333463	94333628	94335588	94335848	19604	3,6	0,0	3,1	0,3	119	73	0.0207925	0.37117	1.0,1.0	1.0,0.17	0.415	41.5	41.5
523	ENSG00000103248	MTHFSD	16	-	86546558	86546656	86546558	86546649	86548463	86548577	523	4,2	26,21	1,0	13,6	80	73	0.0208356	0.371605	0.123,0.08	0.066,0.0	0.069	6.9	6.9
24963	ENSG00000101452	DHX35	20	+	39010259	39010404	39010279	39010404	39006145	39006356	24963	0,0	22,14	3,1	11,8	93	73	0.0209165	0.372746	0.0,0.0	0.176,0.089	-0.133	-13.3	13.3
14105	ENSG00000258529	RP11-108O10.8	11	-	111838248	111838399	111838248	111838378	111840654	111840804	14105	17,8	25,23	6,5	34,21	94	73	0.0209986	0.373019	0.346,0.213	0.121,0.156	0.141	14.1	14.1
1575	ENSG00000269897	COMMD3-BMI1	10	+	22318271	22318439	22318352	22318439	22318104	22318168	1575	145105	1,2	98,80	3,5	154	73	0.0209814	0.373019	0.986,0.961	0.939,0.884	0.062	6.2	6.2
22515	ENSG00000162729	IGSF8	1	-	160091339	160091631	160091339	160091608	160091807	160091938	22515	7,4	8,15	4,5	35,36	96	73	0.0209994	0.373019	0.4,0.169	0.08,0.096	0.197	19.7	19.7
8439	ENSG00000012048	BRCA1	17	-	43082403	43082575	43082403	43082572	43090943	43091032	8439	14,8	2,0	3,7	4,1	76	73	0.0209516	0.373019	0.871,1.0	0.419,0.871	0.29	29	29
11210	ENSG00000162063	CCNF	16	+	2449110	2449462	2449281	2449462	2448854	2448978	11210	0,1	17,4	3,3	14,9	244	73	0.0210898	0.374251	0.0,0.07	0.06,0.091	-0.04	-4	4
20863	ENSG00000154222	CC2D1B	1	-	52359704	52359883	52359704	52359836	52360073	52360233	20863	62,38	4,5	21,44	0,2	120	73	0.0211197	0.374251	0.904,0.822	1.0,0.93	-0.102	-10.2	10.2
21250	ENSG00000143498	TAF1A	1	-	222579758	222579890	222579758	222579872	222584127	222584297	21250	7,1	2,12	2,0	16,4	91	73	0.0211185	0.374251	0.737,0.063	0.091,0.0	0.355	35.5	35.5
5616	ENSG00000171720	HDAC3	5	-	141628113	141628212	141628113	141628187	141628558	141628639	5616	24,20	66,37	10,15	60,54	98	73	0.0211622	0.374703	0.213,0.287	0.11,0.171	0.109	10.9	10.9
5219	ENSG00000159023	EPB41	1	+	29053103	29053312	29053106	29053312	29039253	29039426	5219	99,93	7,10	63,59	14,10	76	73	0.0212305	0.375611	0.931,0.899	0.812,0.85	0.084	8.4	8.4
23828	ENSG00000131626	PPFIA1	11	+	70372211	70372390	70372214	70372390	70362287	70362488	23828	21,8	67,60	12,5	82,86	76	73	0.0212745	0.376089	0.231,0.114	0.123,0.053	0.085	8.5	8.5
25886	ENSG00000149187	CELF1	11	-	47478876	47478952	47478876	47478940	47482694	47482856	25886	51,63	22,15	52,37	10,3	85	73	0.0213205	0.376298	0.666,0.783	0.817,0.914	-0.141	-14.1	14.1
5967	ENSG00000165671	NSD1	5	+	177247904	177248079	177247923	177248079	177246677	177246796	5967	1,0	4,2	0,5	6,6	92	73	0.0213074	0.376298	0.166,0.0	0.0,0.398	-0.116	-11.6	11.6
19938	ENSG00000085831	TTC39A	1	-	51309260	51309430	51309260	51309325	51311253	51311321	19938	13,9	30,37	5,5	33,42	178	73	0.0213704	0.376878	0.151,0.091	0.059,0.047	0.068	6.8	6.8
10500	ENSG00000004139	SARM1	17	+	28388122	28388276	28388173	28388276	28385048	28385275	10500	6,6	20,17	5,18	5,22	124	73	0.0213949	0.376957	0.15,0.172	0.371,0.325	-0.187	-18.7	18.7
3425	ENSG00000113742	CPEB4	5	+	173949879	173950078	173949959	173950078	173949507	173949597	3425	7,5	36,31	1,1	18,15	153	73	0.0214334	0.376957	0.085,0.071	0.026,0.031	0.05	5	5
3908	ENSG00000120662	MTRF1	13	-	41257672	41257797	41257672	41257796	41260492	41260915	3908	0,0	1,2	1,1	1,1	74	73	0.0214432	0.376957	0.0,0.0	0.497,0.497	-0.497	-49.7	49.7
3940	ENSG00000270168	LA16c-380H5.3	16	+	2994480	2994727	2994697	2994727	2992930	2992963	3940	3,0	8,7	5,13	16,16	290	73	0.0214191	0.376957	0.086,0.0	0.073,0.17	-0.079	-7.9	7.9
9858	ENSG00000213923	CSNK1E	22	-	38302860	38303031	38302860	38303009	38303137	38303248	9858	3,2	129105	4,10	126104	95	73	0.0214755	0.377223	0.018,0.014	0.024,0.069	-0.03	-3	3
9271	ENSG00000154814	OXNAD1	3	+	16286323	16286448	16286341	16286448	16272144	16272321	9271	4,2	1,1	0,3	2,3	91	73	0.0215126	0.377574	0.762,0.616	0.0,0.445	0.467	46.7	46.7
22909	ENSG00000151651	ADAM8	10	-	133272415	133272604	133272415	133272585	133272797	133272866	22909	7,2	7,3	2,1	11,4	92	73	0.0215358	0.37768	0.442,0.346	0.126,0.166	0.248	24.8	24.8
15055	ENSG00000198646	NCOA6	20	-	34754721	34754868	34754721	34754835	34757219	34758104	15055	52,40	1,0	18,20	3,1	106	73	0.021553	0.377682	0.973,1.0	0.805,0.932	0.118	11.8	11.8
12266	ENSG00000186635	ARAP1	11	-	72693691	72693912	72693691	72693805	72694979	72695076	12266	12,14	68,53	2,12	53,90	180	73	0.0216467	0.378835	0.067,0.097	0.015,0.051	0.049	4.9	4.9
22202	ENSG00000172493	AFF1	4	+	87134470	87134694	87134473	87134694	87132270	87132408	22202	23,19	1,0	31,12	1,4	76	73	0.0216874	0.378835	0.957,1.0	0.968,0.742	0.123	12.3	12.3
23664	ENSG00000268047	AC018766.6	19	-	49852886	49853209	49852886	49853079	49854454	49854591	23664	5,3	3,0	8,7	0,0	203	73	0.0216788	0.378835	0.375,1.0	1.0,1.0	-0.313	-31.3	31.3
4393	ENSG00000167751	KLK2	19	+	50877661	50877756	50877706	50877756	50877202	50877296	4393	27,20	0,0	59,84	5,1	118	73	0.0216822	0.378835	1.0,1.0	0.88,0.981	0.07	7	7
23916	ENSG00000189077	TMEM120A	7	-	75986984	75987285	75986984	75987223	75987359	75987383	23916	148128	4,6	281305	20,23	135	73	0.0217992	0.380486	0.952,0.92	0.884,0.878	0.055	5.5	5.5
15476	ENSG00000025796	SEC63	6	-	107902843	107902998	107902843	107902994	107904628	107904721	15476	234165	7,5	160145	1,1	77	73	0.0218395	0.380587	0.969,0.969	0.993,0.993	-0.024	-2.4	2.4
22973	ENSG00000138709	LARP1B	4	+	128178430	128178642	128178511	128178642	128162193	128162317	22973	46,30	1,0	38,19	2,2	154	73	0.0218342	0.380587	0.956,1.0	0.9,0.818	0.119	11.9	11.9
19821	ENSG00000221983	UBA52	19	+	18574732	18574972	18574841	18574972	18573661	18573748	19821	4,3	3,0	1,1	0,0	182	73	0.0218657	0.380743	0.348,1.0	1.0,1.0	-0.326	-32.6	32.6
23437	ENSG00000148719	DNAJB12	10	-	72340788	72340902	72340788	72340868	72340984	72341170	23437	6,3	75,58	1,1	55,64	107	73	0.0219452	0.381526	0.052,0.034	0.012,0.011	0.032	3.2	3.2
3645	ENSG00000156976	EIF4A2	3	+	186787478	186787584	186787494	186787584	186787126	186787264	3645	34,30	382276	43,36	750557	89	73	0.021935	0.381526	0.068,0.082	0.045,0.05	0.028	2.8	2.8
3045	ENSG00000179362	HMGN2P46	15	+	45515768	45515892	45515772	45515892	45513697	45513963	3045	0,1	3,5	0,7	19,24	77	73	0.0219804	0.381837	0.0,0.159	0.0,0.217	-0.029	-2.9	2.9
20809	ENSG00000170471	RALGAPB	20	+	38565355	38565478	38565358	38565478	38562531	38562697	20809	72,41	53,25	29,17	32,26	76	73	0.0219992	0.381861	0.566,0.612	0.465,0.386	0.163	16.3	16.3
16557	ENSG00000197969	VPS13A	9	+	77389950	77390142	77390045	77390142	77381975	77382087	16557	11,8	0,2	16,23	7,6	168	73	0.0220298	0.382092	1.0,0.635	0.498,0.625	0.256	25.6	25.6
16558	ENSG00000197969	VPS13A	9	+	77250096	77250229	77250127	77250229	77247258	77247395	16558	40,16	0,0	35,38	5,0	104	73	0.0220719	0.382522	1.0,1.0	0.831,1.0	0.085	8.5	8.5
1134	ENSG00000013441	CLK1	2	-	200856890	200857006	200856890	200856985	200857717	200857884	1134	4,2	80,51	4,8	55,30	94	73	0.0221663	0.382706	0.037,0.03	0.053,0.172	-0.079	-7.9	7.9
1436	ENSG00000243810	RP5-1096J16.1	20	-	20258406	20258614	20258406	20258559	20259697	20259796	1436	5,6	1,2	2,9	0,1	128	73	0.0221504	0.382706	0.74,0.631	1.0,0.837	-0.233	-23.3	23.3
16044	ENSG00000160695	VPS11	11	+	119069429	119069577	119069441	119069577	119069195	119069344	16044	6,5	27,28	2,1	25,24	85	73	0.0221818	0.382706	0.16,0.133	0.064,0.035	0.097	9.7	9.7
19261	ENSG00000245750	DRAIC	15	+	69565193	69565527	69565223	69565527	69563589	69563804	19261	27,11	3,3	3,3	1,0	103	73	0.022235	0.382706	0.864,0.722	0.68,1.0	-0.047	-4.7	4.7
21123	ENSG00000105705	SUGP1	19	-	19303723	19304043	19303723	19303847	19305848	19306076	21123	15,8	19,15	20,23	14,14	269	73	0.0222386	0.382706	0.176,0.126	0.279,0.308	-0.142	-14.2	14.2
21553	ENSG00000072135	PTPN18	2	+	130370704	130370782	130370746	130370782	130370556	130370623	21553	68,40	1,0	97127	3,5	115	73	0.022212	0.382706	0.977,1.0	0.954,0.942	0.04	4	4
21824	ENSG00000197136	PCNXL3	11	+	65634078	65634356	65634125	65634356	65630562	65630604	21824	2,3	75,63	11,2	67,52	120	73	0.0222048	0.382706	0.016,0.028	0.091,0.023	-0.035	-3.5	3.5
25648	ENSG00000142046	TMEM91	19	+	41383714	41384083	41383885	41384083	41382771	41382921	25648	19,5	0,0	5,12	3,0	244	73	0.0221333	0.382706	1.0,1.0	0.333,1.0	0.334	33.4	33.4
5230	ENSG00000146918	NCAPG2	7	-	158654594	158654789	158654594	158654694	158655117	158655173	5230	5,4	13,24	2,2	39,23	168	73	0.0222046	0.382706	0.143,0.068	0.022,0.036	0.076	7.6	7.6
17937	ENSG00000101104	PABPC1L	20	+	44936837	44936976	44936893	44936976	44936636	44936730	17937	41,22	77,51	15,18	4,21	129	73	0.0223094	0.383624	0.232,0.196	0.68,0.327	-0.29	-29	29
14775	ENSG00000107281	NPDC1	9	-	137042869	137043101	137042869	137043073	137045877	137046179	14775	44,31	61,81	42,88	115319	101	73	0.0223335	0.38374	0.343,0.217	0.209,0.166	0.093	9.3	9.3
13392	ENSG00000278535	DHRS11	17	+	36599624	36599763	36599670	36599763	36598920	36599050	13392	12,5	16,17	3,7	20,38	119	73	0.0223793	0.384228	0.315,0.153	0.084,0.102	0.141	14.1	14.1
13422	ENSG00000275066	SYNRG	17	-	37596222	37596344	37596222	37596341	37600362	37600403	13422	22,19	12,10	10,7	2,1	76	73	0.0224668	0.384832	0.638,0.646	0.828,0.871	-0.207	-20.7	20.7
5515	ENSG00000136856	SLC2A8	9	+	127403654	127403803	127403659	127403803	127399906	127400006	5515	0,1	3,7	3,1	13,5	78	73	0.022464	0.384832	0.0,0.118	0.178,0.158	-0.109	-10.9	10.9
8772	ENSG00000070061	IKBKAP	9	-	108908304	108908426	108908304	108908404	108911009	108911180	8772	0,1	34,20	0,6	32,26	95	73	0.0224517	0.384832	0.0,0.037	0.0,0.151	-0.057	-5.7	5.7
16766	ENSG00000164051	CCDC51	3	-	48433706	48433976	48433706	48433871	48434816	48435010	16766	4,7	56,48	15,6	38,43	178	73	0.0225108	0.385285	0.028,0.056	0.139,0.054	-0.054	-5.4	5.4
10309	ENSG00000100150	DEPDC5	22	+	31836971	31837155	31836998	31837155	31833914	31833980	10309	2,1	5,5	8,5	8,4	100	73	0.022597	0.385365	0.226,0.127	0.422,0.477	-0.273	-27.3	27.3
22647	ENSG00000157600	TMEM164	X	+	110046356	110046484	110046444	110046484	110003882	110004164	22647	4,1	3,0	1,1	0,0	161	73	0.022584	0.385365	0.377,1.0	1.0,1.0	-0.311	-31.1	31.1
23975	ENSG00000078403	MLLT10	10	+	21730884	21731054	21730899	21731054	21727855	21727928	23975	1,4	23,16	0,1	25,17	88	73	0.0225907	0.385365	0.035,0.172	0.0,0.047	0.08	8	8
25412	ENSG00000133112	TPT1	13	-	45337197	45337403	45337197	45337388	45338659	45338797	25412	92,52	56353411	143131	76604964	88	73	0.0225807	0.385365	0.013,0.012	0.015,0.021	-0.006	-0.6	0.6
8728	ENSG00000132613	MTSS1L	16	-	70679109	70679323	70679109	70679248	70679629	70679704	8728	11,1	0,1	15,14	3,2	148	73	0.0226028	0.385365	1.0,0.33	0.712,0.775	-0.079	-7.9	7.9
2029	ENSG00000129493	HEATR5A	14	-	31388844	31389005	31388844	31389002	31394051	31394226	2029	6,5	9,4	3,3	2,0	76	73	0.0226496	0.385865	0.39,0.546	0.59,1.0	-0.327	-32.7	32.7
19385	ENSG00000179406	LINC00174	7	-	66400321	66400437	66400321	66400419	66400922	66400980	19385	17,17	2,3	8,6	7,2	91	73	0.0227477	0.38666	0.872,0.82	0.478,0.706	0.254	25.4	25.4
4010	ENSG00000087206	UIMC1	5	-	176911310	176911441	176911310	176911389	176943334	176943488	4010	2,3	79,63	1,9	43,38	125	73	0.0227457	0.38666	0.015,0.027	0.013,0.122	-0.047	-4.7	4.7
5916	ENSG00000163166	IWS1	2	-	127493280	127493419	127493280	127493410	127494871	127494954	5916	1,3	74,46	9,2	54,49	82	73	0.0227489	0.38666	0.012,0.055	0.129,0.035	-0.049	-4.9	4.9
23759	ENSG00000257923	CUX1	7	+	102196633	102197305	102196939	102197305	102195506	102195603	23759	107100	7,7	30,40	0,2	379	73	0.0228094	0.38739	0.746,0.733	1.0,0.794	-0.157	-15.7	15.7
15956	ENSG00000197774	EME2	16	+	1775238	1775408	1775314	1775408	1775040	1775132	15956	15,11	12,11	16,27	7,8	149	73	0.0229155	0.388894	0.38,0.329	0.528,0.623	-0.221	-22.1	22.1
21521	ENSG00000175061	LRRC75A-AS1	17	+	16439580	16439703	16439659	16439703	16439326	16439414	21521	18331211	80,60	18161579	131,90	152	73	0.0229394	0.389001	0.917,0.906	0.869,0.894	0.03	3	3
17253	ENSG00000103067	ESRP2	16	-	68230840	68231074	68230840	68231027	68231177	68231376	17253	0,2	34,26	3,4	21,35	120	73	0.0229729	0.389029	0.0,0.045	0.08,0.065	-0.05	-5	5
26134	ENSG00000141867	BRD4	19	-	15268153	15268331	15268153	15268240	15268904	15269042	26134	18,9	5,4	2,3	5,2	164	73	0.0229764	0.389029	0.616,0.5	0.151,0.4	0.283	28.3	28.3
25236	ENSG00000144560	VGLL4	3	-	11601832	11602048	11601832	11602022	11702970	11703047	25236	1,1	71,49	3,3	29,35	99	73	0.0230388	0.389787	0.01,0.015	0.071,0.059	-0.053	-5.3	5.3
23864	ENSG00000105552	BCAT2	19	-	48796577	48796726	48796577	48796718	48796936	48797022	23864	1,4	71,46	11,12	102125	81	73	0.0231022	0.390186	0.013,0.073	0.089,0.08	-0.041	-4.1	4.1
3219	ENSG00000135365	PHF21A	11	-	46076753	46076840	46076753	46076819	46079133	46079166	3219	1,1	41,25	6,1	31,24	94	73	0.0231145	0.390186	0.019,0.03	0.131,0.031	-0.057	-5.7	5.7
8289	ENSG00000053747	LAMA3	18	+	23952935	23953109	23952989	23953109	23951683	23951777	8289	19,14	85,68	12,14	108130	127	73	0.0231154	0.390186	0.114,0.106	0.06,0.058	0.051	5.1	5.1
569	ENSG00000214517	PPME1	11	+	74246033	74246205	74246075	74246205	74239132	74239256	569	9,10	64,62	11,4	124112	115	73	0.0231668	0.390456	0.082,0.093	0.053,0.022	0.05	5	5
9296	ENSG00000111581	NUP107	12	+	68690602	68690746	68690630	68690746	68689532	68689619	9296	7,8	52,36	2,3	44,38	101	73	0.0231552	0.390456	0.089,0.138	0.032,0.054	0.071	7.1	7.1
14774	ENSG00000107281	NPDC1	9	-	137042926	137043101	137042926	137043067	137045877	137046179	14774	50,44	1,0	59110	2,5	107	73	0.0232495	0.390954	0.972,1.0	0.953,0.938	0.04	4	4
21142	ENSG00000170776	AKAP13	15	+	85740221	85740272	85740224	85740272	85736089	85736134	21142	5,18	4,0	2,7	0,0	76	73	0.0232176	0.390954	0.546,1.0	1.0,1.0	-0.227	-22.7	22.7
21524	ENSG00000175061	LRRC75A-AS1	17	+	16439531	16439703	16439659	16439703	16439326	16439414	21524	20121358	80,60	20511717	131,90	201	73	0.0232368	0.390954	0.901,0.892	0.85,0.874	0.035	3.5	3.5
6462	ENSG00000100031	GGT1	22	+	24610234	24610336	24610249	24610336	24609964	24610033	6462	3,2	34,34	21,9	80,90	88	73	0.0233001	0.391505	0.068,0.047	0.179,0.077	-0.071	-7.1	7.1
12380	ENSG00000120438	TCP1	6	-	159779626	159779815	159779626	159779790	159779894	159780087	12380	26,6	516354	30,40	659502	98	73	0.0234696	0.392227	0.036,0.012	0.033,0.056	-0.02	-2	2
12539	ENSG00000108679	LGALS3BP	17	-	78972969	78973343	78972969	78973222	78974687	78974819	12539	5,7	23,29	4,6	47,87	194	73	0.0234415	0.392227	0.076,0.083	0.031,0.025	0.052	5.2	5.2
16325	ENSG00000122435	TRMT13	1	+	100140844	100141019	100140864	100141019	100140407	100140514	16325	27,15	3,1	12,10	0,0	93	73	0.0233922	0.392227	0.876,0.922	1.0,1.0	-0.101	-10.1	10.1
22078	ENSG00000214106	PAXIP1-AS2	7	+	154946548	154946791	154946561	154946791	154946359	154946493	22078	16,20	2,2	18,18	0,0	86	73	0.0233915	0.392227	0.872,0.895	1.0,1.0	-0.117	-11.7	11.7
24844	ENSG00000119688	ABCD4	14	-	74293153	74293279	74293153	74293248	74295147	74295198	24844	0,2	51,27	1,7	36,53	104	73	0.0234853	0.392227	0.0,0.049	0.019,0.085	-0.028	-2.8	2.8
4900	ENSG00000186792	HYAL3	3	-	50294708	50295619	50294708	50294853	50299212	50299232	4900	123123	1,1	137182	7,2	839	73	0.023429	0.392227	0.915,0.915	0.63,0.888	0.156	15.6	15.6
7827	ENSG00000242612	DECR2	16	+	406684	406833	406735	406833	406345	406397	7827	32,21	3,4	18,32	0,2	124	73	0.0234561	0.392227	0.863,0.756	1.0,0.904	-0.142	-14.2	14.2
9270	ENSG00000165609	NUDT5	10	-	12170716	12170908	12170716	12170770	12172764	12172866	9270	184125	5,1	190135	0,0	211	73	0.0234352	0.392227	0.927,0.977	1.0,1.0	-0.048	-4.8	4.8
25010	ENSG00000135837	CEP350	1	+	180024418	180024582	180024430	180024582	180022697	180022848	25010	20,8	1,3	1,9	0,0	85	73	0.0235309	0.392395	0.945,0.696	1.0,1.0	-0.179	-17.9	17.9
366	ENSG00000028528	SNX1	15	+	64129872	64130029	64129915	64130029	64127730	64127806	366	21,12	157,96	11,10	164154	116	73	0.0235208	0.392395	0.078,0.073	0.041,0.039	0.035	3.5	3.5
14171	ENSG00000182473	EXOC7	17	-	76090328	76090481	76090328	76090397	76091142	76091235	14171	45,26	13,22	20,54	6,5	157	73	0.0236534	0.393867	0.617,0.355	0.608,0.834	-0.235	-23.5	23.5
21445	ENSG00000067365	METTL22	16	+	8644528	8644725	8644556	8644725	8642462	8642565	21445	9,2	30,26	2,1	26,24	101	73	0.0236549	0.393867	0.178,0.053	0.053,0.029	0.074	7.4	7.4
6195	ENSG00000101246	ARFRP1	20	-	63701829	63701900	63701829	63701895	63702135	63702217	6195	86,56	1,1	59,64	4,3	78	73	0.023717	0.394604	0.988,0.981	0.932,0.952	0.042	4.2	4.2
17086	ENSG00000178252	WDR6	3	+	49014190	49014293	49014209	49014293	49011634	49014116	17086	13,14	90,58	8,7	91,84	92	73	0.0239927	0.39859	0.103,0.161	0.065,0.062	0.069	6.9	6.9
9764	ENSG00000167291	TBC1D16	17	-	80013366	80013609	80013366	80013605	80035794	80035848	9764	11,18	1,3	4,21	0,1	77	73	0.0239856	0.39859	0.912,0.85	1.0,0.952	-0.095	-9.5	9.5
2683	ENSG00000167721	TSR1	17	-	2324503	2324578	2324503	2324576	2324688	2324829	2683	85,65	3,4	107116	1,0	75	73	0.0240234	0.398799	0.965,0.941	0.99,1.0	-0.042	-4.2	4.2
10704	ENSG00000154914	USP43	17	+	9709882	9710114	9709955	9710114	9701351	9701700	10704	0,1	5,10	2,4	17,15	146	73	0.0241183	0.398874	0.0,0.048	0.056,0.118	-0.063	-6.3	6.3
1310	ENSG00000103335	PIEZO1	16	-	88737727	88737830	88737727	88737814	88737933	88738105	1310	1,2	74,54	1,10	62,92	89	73	0.0241004	0.398874	0.011,0.029	0.013,0.082	-0.028	-2.8	2.8
220	ENSG00000023041	ZDHHC6	10	-	112443514	112443606	112443514	112443594	112445169	112445650	220	47,33	3,3	27,12	0,1	85	73	0.0240698	0.398874	0.931,0.904	1.0,0.912	-0.038	-3.8	3.8
25166	ENSG00000196305	IARS	9	-	92260150	92260243	92260150	92260234	92262968	92263055	25166	10,10	418327	15,11	234235	82	73	0.0240497	0.398874	0.021,0.027	0.054,0.04	-0.023	-2.3	2.3
8352	ENSG00000169727	GPS1	17	+	82055063	82055222	82055161	82055222	82054897	82054975	8352	10,8	132102	5,7	173204	171	73	0.0240887	0.398874	0.031,0.032	0.012,0.014	0.018	1.8	1.8
22130	ENSG00000013392	RWDD2A	6	+	83195099	83195271	83195179	83195271	83194530	83194652	22130	18,14	0,1	29,17	3,1	153	73	0.0241594	0.398956	1.0,0.87	0.822,0.89	0.079	7.9	7.9
3339	ENSG00000130723	PRRC2B	9	+	131459163	131459356	131459169	131459356	131455075	131455166	3339	105,94	9,5	65,54	1,2	79	73	0.0241459	0.398956	0.915,0.946	0.984,0.961	-0.042	-4.2	4.2
1804	ENSG00000171634	BPTF	17	+	67891843	67892034	67891846	67892034	67874816	67875020	1804	42,31	4,2	19,15	1,0	76	73	0.024276	0.399685	0.91,0.937	0.948,1.0	-0.05	-5	5
18416	ENSG00000104365	IKBKB	8	+	42306342	42306432	42306367	42306432	42305186	42305275	18416	16,25	0,0	39,48	2,3	98	73	0.0242547	0.399685	1.0,1.0	0.936,0.923	0.071	7.1	7.1
21016	ENSG00000040275	SPDL1	5	+	169596560	169596701	169596584	169596701	169594570	169594681	21016	93,44	3,3	56,26	0,0	97	73	0.0242466	0.399685	0.959,0.917	1.0,1.0	-0.062	-6.2	6.2
8694	ENSG00000126001	CEP250	20	+	35466033	35466054	35466038	35466054	35465742	35465825	8694	7,1	12,16	0,3	26,22	78	73	0.0242676	0.399685	0.353,0.055	0.0,0.113	0.147	14.7	14.7
11784	ENSG00000055609	KMT2C	7	-	152156204	152156274	152156204	152156271	152157760	152157854	11784	5,3	1,0	0,10	1,3	76	73	0.0243707	0.400645	0.828,1.0	0.0,0.762	0.533	53.3	53.3
24177	ENSG00000149743	TRPT1	11	-	64224099	64224213	64224099	64224210	64224284	64224433	24177	6,9	77,72	23,14	111,72	76	73	0.0243633	0.400645	0.07,0.107	0.166,0.157	-0.073	-7.3	7.3
3547	ENSG00000185246	PRPF39	14	+	45110070	45110220	45110093	45110220	45109615	45109780	3547	4,9	31,23	13,11	29,6	96	73	0.0243956	0.400757	0.089,0.229	0.254,0.582	-0.259	-25.9	25.9
20050	ENSG00000125746	EML2	19	-	45616764	45616896	45616764	45616853	45617629	45617697	20050	8,4	7,11	5,7	19,48	116	73	0.0244199	0.400857	0.418,0.186	0.142,0.084	0.189	18.9	18.9
14396	ENSG00000062485	CS	12	-	56275001	56275048	56275001	56275045	56275995	56276195	14396	0,6	3,0	2,2	0,0	76	73	0.0244619	0.401248	0.0,1.0	1.0,1.0	-0.5	-50	50
12390	ENSG00000010803	SCMH1	1	-	41162778	41162996	41162778	41162979	41186120	41186250	12390	2,5	0,1	0,3	3,0	90	73	0.0245283	0.402038	1.0,0.802	0.0,1.0	0.401	40.1	40.1
6458	ENSG00000100031	GGT1	22	+	24614999	24615127	24615040	24615127	24614775	24614906	6458	3,8	48,49	28,38	118187	114	73	0.0245823	0.402624	0.038,0.095	0.132,0.115	-0.057	-5.7	5.7
1541	ENSG00000156931	VPS8	3	+	184870699	184870805	184870743	184870805	184869522	184869528	1541	13,11	4,0	22,8	1,0	117	73	0.024686	0.403425	0.67,1.0	0.932,1.0	-0.131	-13.1	13.1
18215	ENSG00000175110	MRPS22	3	+	139346877	139347044	139346880	139347044	139344026	139344198	18215	145,89	11,6	118101	16,16	76	73	0.0246708	0.403425	0.927,0.934	0.876,0.858	0.064	6.4	6.4
19958	ENSG00000205593	DENND6B	22	-	50314399	50314494	50314399	50314442	50314604	50314700	19958	22,12	1,0	32,25	0,5	125	73	0.0246729	0.403425	0.928,1.0	1.0,0.745	0.091	9.1	9.1
17351	ENSG00000146830	GIGYF1	7	-	100687504	100687616	100687504	100687597	100687787	100687883	17351	79,64	1,2	42,79	1,8	92	73	0.0248477	0.404868	0.984,0.962	0.971,0.887	0.044	4.4	4.4
21231	ENSG00000070495	JMJD6	17	-	76721262	76721356	76721262	76721351	76721835	76721933	21231	4,1	1,2	2,4	0,0	78	73	0.0248239	0.404868	0.789,0.319	1.0,1.0	-0.446	-44.6	44.6
21902	ENSG00000125107	CNOT1	16	-	58542229	58542354	58542229	58542335	58542427	58542568	21902	1,1	109,89	6,3	107,76	92	73	0.0248107	0.404868	0.007,0.009	0.043,0.03	-0.028	-2.8	2.8
25939	ENSG00000278259	MYO19	17	-	36510745	36510935	36510745	36510917	36511364	36511455	25939	1,0	35,26	5,1	32,36	91	73	0.0248295	0.404868	0.022,0.0	0.111,0.022	-0.056	-5.6	5.6
19003	ENSG00000104613	INTS10	8	+	19845581	19845797	19845703	19845797	19844075	19844238	19003	27,21	86,36	24,21	117,87	195	73	0.0249256	0.405837	0.105,0.179	0.071,0.083	0.065	6.5	6.5
16798	ENSG00000124593	PRICKLE4	6	+	41783733	41784238	41784130	41784238	41783461	41783605	16798	91,50	3,5	94,97	2,1	470	73	0.0249744	0.406331	0.825,0.608	0.88,0.938	-0.193	-19.3	19.3
2366	ENSG00000149582	TMEM25	11	+	118534265	118534355	118534268	118534355	118534028	118534129	2366	36,34	1,1	68,50	4,6	76	73	0.0250341	0.40677	0.972,0.97	0.942,0.889	0.055	5.5	5.5
8015	ENSG00000129245	FXR2	17	-	7603756	7603941	7603756	7603905	7604008	7604080	8015	11,12	86,79	30,21	104,95	109	73	0.0250383	0.40677	0.079,0.092	0.162,0.129	-0.06	-6	6
20377	ENSG00000226057	PHF2P2	13	-	18963948	18964136	18963948	18964006	18965187	18965295	20377	19,25	8,8	0,9	6,4	203	73	0.0250721	0.40702	0.461,0.529	0.0,0.447	0.271	27.1	27.1
19503	ENSG00000138621	PPCDC	15	+	75049132	75049182	75049149	75049182	75048552	75048721	19503	2,2	37,37	4,6	32,22	90	73	0.0251928	0.408679	0.042,0.042	0.092,0.181	-0.095	-9.5	9.5
2297	ENSG00000102710	SUPT20H	13	-	37045246	37045376	37045246	37045373	37047534	37047601	2297	4,3	32,28	7,7	24,18	76	73	0.0252469	0.409256	0.107,0.093	0.219,0.272	-0.145	-14.5	14.5
3443	ENSG00000214265	RP11-701H24.9	15	+	24974287	24974456	24974397	24974456	24967931	24968082	3443	1231973	12,13	13201013	27,20	183	73	0.02529	0.409654	0.976,0.968	0.951,0.953	0.02	2	2
25246	ENSG00000123600	METTL8	2	-	171330558	171330698	171330558	171330616	171331803	171331867	25246	25,34	3,1	55,35	0,0	155	73	0.0254067	0.410941	0.797,0.941	1.0,1.0	-0.131	-13.1	13.1
4	ENSG00000166012	TAF1D	11	-	93733349	93733419	93733349	93733397	93734624	93734660	4	76,42	144,95	87,48	101,76	95	73	0.0253973	0.410941	0.289,0.254	0.398,0.327	-0.091	-9.1	9.1
17405	ENSG00000248837	RP11-412P11.1	4	+	22999535	22999712	22999584	22999712	22997550	22997613	17405	1,2	16,5	2,5	6,3	122	73	0.0254765	0.411701	0.036,0.193	0.166,0.499	-0.218	-21.8	21.8
24362	ENSG00000170802	FOXN2	2	+	48328516	48328702	48328560	48328702	48314709	48314814	24362	0,4	2,1	0,0	3,1	117	73	0.0254911	0.411701	0.0,0.714	0.0,0.0	0.357	35.7	35.7
496	ENSG00000160271	RALGDS	9	-	133109625	133109712	133109625	133109685	133110295	133110489	496	13,7	12,11	4,22	36,42	100	73	0.0255515	0.412375	0.442,0.317	0.075,0.277	0.203	20.3	20.3
13093	ENSG00000161265	U2AF1L4	19	-	35742531	35743205	35742531	35742803	35743808	35743904	13093	41,41	15,16	14,33	7,30	475	73	0.0256019	0.412585	0.296,0.283	0.235,0.145	0.099	9.9	9.9
22913	ENSG00000102189	EEA1	12	-	92787866	92788049	92787866	92788045	92798891	92799086	22913	52,26	0,0	27,31	5,0	77	73	0.0255865	0.412585	1.0,1.0	0.837,1.0	0.082	8.2	8.2
15799	ENSG00000109065	NAT9	17	-	74771959	74772054	74771959	74772051	74772217	74772277	15799	39,33	0,1	27,35	1,4	76	73	0.0256936	0.413761	1.0,0.969	0.963,0.894	0.056	5.6	5.6
19062	ENSG00000140400	MAN2C1	15	-	75361854	75362025	75361854	75361947	75362342	75362453	19062	1,1	67,33	6,6	67100	151	73	0.0257159	0.413818	0.007,0.014	0.041,0.028	-0.024	-2.4	2.4
10267	ENSG00000058799	YIPF1	1	-	53883112	53883276	53883112	53883261	53888906	53888986	10267	85,43	1,0	56,62	4,2	88	73	0.0257881	0.414677	0.986,1.0	0.921,0.963	0.051	5.1	5.1
11700	ENSG00000077044	DGKD	2	+	233464160	233464283	233464163	233464283	233462642	233462735	11700	1,3	17,9	0,1	36,36	76	73	0.0259039	0.415496	0.053,0.243	0.0,0.026	0.135	13.5	13.5
13333	ENSG00000183077	AFMID	17	+	78204542	78204741	78204655	78204741	78202702	78202751	13333	19,9	20,13	11,18	35,41	186	73	0.0259335	0.415496	0.272,0.214	0.11,0.147	0.114	11.4	11.4
19657	ENSG00000100280	AP1B1	22	-	29334264	29334410	29334264	29334350	29338989	29339133	19657	125,84	9,3	197258	1,8	133	73	0.025952	0.415496	0.884,0.939	0.991,0.947	-0.057	-5.7	5.7
2301	ENSG00000163808	KIF15	3	+	44826374	44826460	44826431	44826460	44826038	44826189	2301	13,8	0,0	2,4	3,0	130	73	0.0259146	0.415496	1.0,1.0	0.272,1.0	0.364	36.4	36.4
261	ENSG00000198105	ZNF248	10	-	37803832	37803943	37803832	37803917	37825823	37825888	261	1,1	3,0	1,4	0,0	99	73	0.0258691	0.415496	0.197,1.0	1.0,1.0	-0.401	-40.1	40.1
8188	ENSG00000118640	VAMP8	2	+	85581753	85581997	85581810	85581997	85579011	85579167	8188	127,84	7,2	218182	4,1	130	73	0.0259168	0.415496	0.911,0.959	0.968,0.99	-0.044	-4.4	4.4
1378	ENSG00000009694	TENM1	X	-	124483965	124484184	124483965	124484085	124485237	124485284	1378	14,4	0,0	3,11	3,0	172	73	0.0259838	0.415572	1.0,1.0	0.298,1.0	0.351	35.1	35.1
23979	ENSG00000078403	MLLT10	10	+	21673349	21673919	21673781	21673919	21670448	21670704	23979	111103	1,3	115118	0,0	505	73	0.0259944	0.415572	0.941,0.832	1.0,1.0	-0.114	-11.4	11.4
10037	ENSG00000160948	VPS28	8	-	144424945	144425051	144424945	144425040	144425682	144425772	10037	141140	8,3	148160	2,2	84	73	0.0261768	0.417765	0.939,0.976	0.985,0.986	-0.028	-2.8	2.8
16315	ENSG00000122435	TRMT13	1	+	100147893	100148326	100148092	100148326	100144068	100144143	16315	249193	1,1	183133	4,2	272	73	0.0262073	0.417765	0.985,0.981	0.925,0.947	0.047	4.7	4.7
20647	ENSG00000085998	POMGNT1	1	-	46190472	46190621	46190472	46190517	46190719	46190784	20647	11,9	113,44	9,14	206196	177	73	0.0261649	0.417765	0.039,0.078	0.018,0.029	0.035	3.5	3.5
663	ENSG00000115661	STK16	2	+	219246656	219246876	219246717	219246876	219245895	219246085	663	80,64	4,3	64,78	0,2	134	73	0.0261916	0.417765	0.916,0.921	1.0,0.955	-0.059	-5.9	5.9
18782	ENSG00000142657	PGD	1	+	10400375	10400572	10400392	10400572	10399628	10399704	18782	10,3	108,85	4,1	138,73	90	73	0.026262	0.418033	0.07,0.028	0.023,0.011	0.032	3.2	3.2
3524	ENSG00000244479	OR2A1-AS1	7	-	144254603	144254710	144254603	144254696	144255508	144255732	3524	1,0	12,17	3,0	0,4	87	73	0.0262488	0.418033	0.065,0.0	1.0,0.0	-0.468	-46.8	46.8
21360	ENSG00000197948	FCHSD1	5	-	141644858	141644942	141644858	141644938	141645019	141645148	21360	2,3	1,0	6,8	1,3	77	73	0.0262843	0.418085	0.655,1.0	0.85,0.717	0.044	4.4	4.4
5410	ENSG00000157181	C1orf27	1	+	186383021	186383156	186383059	186383156	186379766	186379884	5410	91,43	3,3	50,38	1,0	111	73	0.0263666	0.419092	0.952,0.904	0.97,1.0	-0.057	-5.7	5.7
15292	ENSG00000167702	KIFC2	8	+	144472137	144472259	144472162	144472259	144471941	144472046	15292	80,98	0,3	116193	6,8	98	73	0.0264374	0.419915	1.0,0.961	0.935,0.947	0.039	3.9	3.9
11641	ENSG00000134419	RPS15A	16	-	18784737	18784853	18784737	18784823	18788062	18788142	11641	229129	38992042	409360	55854194	103	73	0.0264918	0.420348	0.04,0.043	0.049,0.057	-0.012	-1.2	1.2
13434	ENSG00000102054	RBBP7	X	-	16858675	16858849	16858675	16858822	16862954	16863100	13434	203127	2,1	264176	5,7	100	73	0.0265139	0.420348	0.987,0.989	0.975,0.948	0.026	2.6	2.6
15633	ENSG00000149418	ST14	11	+	130196323	130196448	130196338	130196448	130194639	130194737	15633	6,5	116107	3,3	181187	88	73	0.026531	0.420348	0.041,0.037	0.014,0.013	0.026	2.6	2.6
20916	ENSG00000100479	POLE2	14	-	49655670	49655843	49655670	49655811	49664625	49664663	20916	1,5	0,1	4,1	0,4	105	73	0.0265409	0.420348	1.0,0.777	1.0,0.148	0.315	31.5	31.5
20347	ENSG00000117640	MTFR1L	1	+	25829508	25829830	25829617	25829830	25826614	25826826	20347	116,64	9,3	121122	14,19	182	73	0.0265896	0.420818	0.838,0.895	0.776,0.72	0.119	11.9	11.9
11963	ENSG00000117362	APH1A	1	-	150267956	150268127	150267956	150267991	150268697	150268840	11963	320260	0,2	337433	8,2	209	73	0.0266693	0.421011	1.0,0.978	0.936,0.987	0.027	2.7	2.7
20131	ENSG00000214655	ZSWIM8	10	+	73801016	73801195	73801084	73801195	73800639	73800759	20131	138,70	3,3	54107	4,9	141	73	0.0266245	0.421011	0.96,0.924	0.875,0.86	0.075	7.5	7.5
21871	ENSG00000112118	MCM3	6	-	52266610	52266708	52266610	52266696	52267864	52267968	21871	2,1	29,18	19,11	123,80	85	73	0.0266652	0.421011	0.056,0.046	0.117,0.106	-0.06	-6	6
24753	ENSG00000155903	RASA2	3	+	141555805	141555912	141555839	141555912	141553856	141553940	24753	0,1	3,6	2,2	9,5	107	73	0.0266782	0.421011	0.0,0.102	0.132,0.214	-0.122	-12.2	12.2
16168	ENSG00000103657	HERC1	15	-	63659735	63659936	63659735	63659933	63660972	63661025	16168	31,24	5,0	12,8	0,0	76	73	0.0267796	0.421514	0.856,1.0	1.0,1.0	-0.072	-7.2	7.2
19159	ENSG00000157870	FAM213B	1	+	2588921	2589040	2588953	2589040	2588549	2588625	19159	14,23	23,15	45,49	25,15	105	73	0.0267822	0.421514	0.297,0.516	0.556,0.694	-0.219	-21.9	21.9
1983	ENSG00000095787	WAC	10	+	28615327	28615573	28615462	28615573	28614566	28614685	1983	10,8	0,1	6,2	0,3	208	73	0.0267864	0.421514	1.0,0.737	1.0,0.19	0.274	27.4	27.4
25037	ENSG00000242086	LINC00969	3	+	195717913	195718196	195718026	195718196	195708746	195708841	25037	6,2	3,0	4,6	0,0	186	73	0.026733	0.421514	0.44,1.0	1.0,1.0	-0.28	-28	28
717	ENSG00000166200	COPS2	15	-	49137347	49137485	49137347	49137437	49139527	49139653	717	45,26	85,63	24,14	88,49	121	73	0.0268077	0.421549	0.242,0.199	0.141,0.147	0.077	7.7	7.7
10166	ENSG00000186625	KATNA1	6	-	149601593	149601799	149601593	149601752	149603267	149603373	10166	2,1	30,23	3,6	24,21	120	73	0.0268593	0.422058	0.039,0.026	0.071,0.148	-0.077	-7.7	7.7
18637	ENSG00000077232	DNAJC10	2	+	182732482	182732542	182732498	182732542	182731029	182731107	18637	21,13	228169	3,4	90,82	89	73	0.0270088	0.423804	0.07,0.059	0.027,0.038	0.032	3.2	3.2
4462	ENSG00000164344	KLKB1	4	+	186209092	186209272	186209095	186209272	186208978	186208999	4462	50,36	5,1	26,26	0,1	76	73	0.0269972	0.423804	0.906,0.972	1.0,0.961	-0.041	-4.1	4.1
15351	ENSG00000141959	PFKL	21	+	44325073	44325264	44325152	44325264	44324855	44324917	15351	24,18	177138	24,36	400380	152	73	0.0270635	0.424221	0.061,0.059	0.028,0.044	0.024	2.4	2.4
15603	ENSG00000213983	AP1G2	14	-	23564045	23564221	23564045	23564159	23564332	23564388	15603	69,42	104,81	68,67	79,68	135	73	0.0270739	0.424221	0.264,0.219	0.318,0.348	-0.091	-9.1	9.1
18744	ENSG00000004660	CAMKK1	17	-	3881626	3881782	3881626	3881648	3882527	3882564	18744	1,2	20,11	4,7	19,17	207	73	0.0271374	0.424915	0.017,0.06	0.069,0.127	-0.06	-6	6
25780	ENSG00000139178	C1RL	12	-	7099685	7099807	7099685	7099760	7099900	7100026	25780	4,8	11,14	1,1	7,6	120	73	0.0271745	0.425194	0.181,0.258	0.08,0.092	0.134	13.4	13.4
22801	ENSG00000165637	VDAC2	10	+	75220726	75220970	75220742	75220970	75219303	75219356	22801	11,11	483316	40,26	808586	89	73	0.0272689	0.426369	0.018,0.028	0.039,0.035	-0.014	-1.4	1.4
4632	ENSG00000120784	ZFP30	19	-	37643264	37643363	37643264	37643360	37644609	37644736	4632	1,3	2,1	1,1	1,0	76	73	0.027306	0.426647	0.324,0.742	0.49,1.0	-0.212	-21.2	21.2
20236	ENSG00000170242	USP47	11	+	11954896	11955145	11955033	11955145	11952740	11952871	20236	68,58	31,19	104,85	24,18	210	73	0.0273337	0.426777	0.433,0.515	0.601,0.621	-0.137	-13.7	13.7
7722	ENSG00000124608	AARS2	6	-	44306493	44306551	44306493	44306532	44306922	44307031	7722	3,4	29,13	2,0	20,24	92	73	0.0275002	0.429073	0.076,0.196	0.074,0.0	0.099	9.9	9.9
18438	ENSG00000177685	CRACR2B	11	+	831127	831295	831223	831295	830865	831032	18438	69,66	150111	100161	121232	169	73	0.0275204	0.429084	0.166,0.204	0.263,0.231	-0.062	-6.2	6.2
857	ENSG00000223756	TSSC2	11	+	3406495	3406560	3406498	3406560	3404853	3404963	857	2,0	20,16	3,5	26,25	76	73	0.0275445	0.429158	0.088,0.0	0.1,0.161	-0.087	-8.7	8.7
25748	ENSG00000160218	TRAPPC10	21	+	44076474	44076628	44076551	44076628	44075038	44075153	25748	5,9	51,22	0,4	34,23	150	73	0.0276293	0.430175	0.046,0.166	0.0,0.078	0.067	6.7	6.7
4313	ENSG00000205323	SARNP	12	-	55789074	55789143	55789074	55789128	55794358	55794387	4313	4,5	3,1	1,1	3,1	88	73	0.0276887	0.430795	0.525,0.806	0.217,0.453	0.33	33	33
7312	ENSG00000006704	GTF2IRD1	7	+	74555392	74555494	74555437	74555494	74555173	74555223	7312	27,13	19,12	19,16	25,32	118	73	0.0277916	0.432092	0.468,0.401	0.32,0.236	0.156	15.6	15.6
1317	ENSG00000142784	WDTC1	1	+	27297047	27297156	27297050	27297156	27296325	27296401	1317	32,22	4,3	23,31	1,1	76	73	0.0279219	0.43229	0.885,0.876	0.957,0.968	-0.082	-8.2	8.2
15335	ENSG00000206195	DUXAP8	22	+	15788551	15788699	15788584	15788699	15787171	15787282	15335	23,14	2,2	23,11	0,1	106	73	0.0278581	0.43229	0.888,0.828	1.0,0.883	-0.084	-8.4	8.4
22400	ENSG00000133812	SBF2	11	-	10016467	10016979	10016467	10016663	10028451	10028557	22400	17,10	0,0	15,9	3,0	389	73	0.0279109	0.43229	1.0,1.0	0.484,1.0	0.258	25.8	25.8
24738	ENSG00000188833	ENTPD8	9	-	137437158	137437358	137437158	137437309	137437966	137438084	24738	2,3	1,0	2,2	0,4	122	73	0.0279025	0.43229	0.545,1.0	1.0,0.23	0.157	15.7	15.7
25274	ENSG00000013374	NUB1	7	+	151355752	151355950	151355767	151355950	151352816	151352882	25274	37,16	250156	21,7	227146	88	73	0.0278769	0.43229	0.109,0.078	0.071,0.038	0.039	3.9	3.9
8980	ENSG00000146842	TMEM209	7	-	130173631	130173729	130173631	130173694	130173824	130173939	8980	156137	2,8	167106	1,2	108	73	0.0279109	0.43229	0.981,0.92	0.991,0.973	-0.031	-3.1	3.1
25639	ENSG00000215910	C1orf167	1	+	11788527	11788746	11788651	11788746	11788163	11788378	25639	34,47	0,0	29,50	3,1	197	73	0.0279511	0.432415	1.0,1.0	0.782,0.949	0.135	13.5	13.5
7094	ENSG00000261611	AC010547.9	16	-	71478878	71479100	71478878	71479005	71482081	71482143	7094	3,1	2,1	9,3	1,1	168	73	0.0279692	0.432415	0.395,0.303	0.796,0.566	-0.332	-33.2	33.2
24710	ENSG00000181513	ACBD4	17	+	45137891	45137988	45137909	45137988	45137759	45137830	24710	1,1	1,0	3,2	5,0	91	73	0.0280306	0.432931	0.445,1.0	0.325,1.0	0.06	6	6
5650	ENSG00000275835	TUBGCP5	15	-	23019218	23019380	23019218	23019283	23021958	23022161	5650	11,18	0,1	18,20	4,0	170	73	0.0280811	0.432931	1.0,0.885	0.659,1.0	0.113	11.3	11.3
7289	ENSG00000101193	GID8	20	+	62938599	62938824	62938723	62938824	62938152	62938253	7289	10,12	1,0	14,10	2,1	197	73	0.0280626	0.432931	0.787,1.0	0.722,0.787	0.139	13.9	13.9
7507	ENSG00000177189	RPS6KA3	X	-	20172745	20172871	20172745	20172868	20175163	20175288	7507	90,55	6,6	60,43	2,1	76	73	0.0280432	0.432931	0.935,0.898	0.966,0.976	-0.054	-5.4	5.4
11339	ENSG00000175866	BAIAP2	17	+	81086442	81086580	81086454	81086580	81085653	81085715	11339	16,12	0,0	12,20	3,1	85	73	0.0281178	0.433194	1.0,1.0	0.775,0.945	0.14	14	14
5003	ENSG00000008838	MED24	17	-	40035721	40035818	40035721	40035795	40036115	40036154	5003	5,6	26,18	5,2	42,45	96	73	0.0281629	0.433331	0.128,0.202	0.083,0.033	0.107	10.7	10.7
9929	ENSG00000113761	ZNF346	5	+	177050702	177050936	177050750	177050936	177044388	177044533	9929	1,7	21,19	6,10	16,10	121	73	0.0281659	0.433331	0.028,0.182	0.184,0.376	-0.175	-17.5	17.5
21610	ENSG00000115648	MLPH	2	+	237527328	237527516	237527376	237527516	237525731	237525805	21610	13,14	152118	10,6	131198	121	73	0.0282312	0.434033	0.049,0.067	0.044,0.018	0.027	2.7	2.7
3375	ENSG00000104231	ZFAND1	8	-	81702968	81703124	81702968	81703103	81713917	81714031	3375	263204	9,2	180131	1,0	94	73	0.0282811	0.434496	0.958,0.988	0.993,1.0	-0.023	-2.3	2.3
23667	ENSG00000082213	C5orf22	5	+	31538259	31538689	31538483	31538689	31535743	31535893	23667	301224	6,3	342215	2,1	297	73	0.0283572	0.435363	0.925,0.948	0.977,0.981	-0.042	-4.2	4.2
25022	ENSG00000163444	TMEM183A	1	+	203017755	203017919	203017758	203017919	203015959	203016140	25022	7,7	2,0	7,7	3,3	76	73	0.02839	0.435563	0.771,1.0	0.691,0.691	0.195	19.5	19.5
5520	ENSG00000136856	SLC2A8	9	+	127397904	127398111	127398103	127398111	127397375	127397538	5520	53,38	0,0	22,89	3,1	272	73	0.0285738	0.438078	1.0,1.0	0.663,0.96	0.189	18.9	18.9
15882	ENSG00000075089	ACTR6	12	+	100210165	100210351	100210294	100210351	100207662	100207786	15882	19,9	2,1	14,6	0,0	202	73	0.0286228	0.438526	0.774,0.765	1.0,1.0	-0.23	-23	23
1038	ENSG00000213928	IRF9	14	+	24163724	24163959	24163877	24163959	24163377	24163508	1038	3,0	12,13	2,6	11,5	226	73	0.0286695	0.438639	0.075,0.0	0.055,0.279	-0.13	-13	13
22111	ENSG00000104133	SPG11	15	-	44570524	44570673	44570524	44570658	44572682	44572820	22111	5,2	51,60	0,2	66,71	88	73	0.0286899	0.438639	0.075,0.027	0.0,0.023	0.039	3.9	3.9
2241	ENSG00000137312	FLOT1	6	-	30741189	30741704	30741189	30741333	30742146	30742225	2241	96112	9,19	125151	7,10	444	73	0.0286756	0.438639	0.637,0.492	0.746,0.713	-0.165	-16.5	16.5
3589	ENSG00000100151	PICK1	22	+	38057746	38057850	38057752	38057850	38057406	38057587	3589	7,2	42,26	7,10	30,19	79	73	0.0287781	0.439379	0.133,0.066	0.177,0.327	-0.152	-15.2	15.2
4723	ENSG00000242802	AP5Z1	7	+	4790213	4790591	4790458	4790591	4789831	4789929	4723	60,29	6,7	25,39	8,17	318	73	0.0287743	0.439379	0.697,0.487	0.418,0.345	0.211	21.1	21.1
3440	ENSG00000214265	RP11-701H24.9	15	+	24974310	24974456	24974397	24974456	24967931	24968082	3440	18531446	12,13	20111526	27,20	160	73	0.028807	0.439515	0.986,0.981	0.971,0.972	0.012	1.2	1.2
21951	ENSG00000036257	CUL3	2	-	224495831	224495972	224495831	224495966	224497752	224497849	21951	10,5	106,84	4,2	122,76	79	73	0.0288724	0.439905	0.08,0.052	0.029,0.024	0.04	4	4
8668	ENSG00000160408	ST6GALNAC6	9	-	127885321	127886788	127885321	127886784	127887483	127887591	8668	28,29	0,0	26,46	1,4	77	73	0.0288583	0.439905	1.0,1.0	0.961,0.916	0.061	6.1	6.1
19583	ENSG00000128928	IVD	15	+	40416259	40416362	40416289	40416362	40416166	40416182	19583	15,12	143107	9,15	216226	103	73	0.0288987	0.440002	0.069,0.074	0.029,0.045	0.035	3.5	3.5
10594	ENSG00000138459	SLC35A5	3	+	112563340	112563533	112563384	112563533	112562009	112562273	10594	1,2	31,19	4,3	16,13	117	73	0.0289736	0.440533	0.02,0.062	0.135,0.126	-0.089	-8.9	8.9
9312	ENSG00000087087	SRRT	7	+	100888041	100888143	100888053	100888143	100887702	100887859	9312	106,79	44,43	92120	34,26	85	73	0.0289935	0.440533	0.674,0.612	0.699,0.799	-0.106	-10.6	10.6
9821	ENSG00000148660	CAMK2G	10	-	73819567	73819645	73819567	73819617	73821681	73821730	9821	16,16	0,4	11,7	0,0	101	73	0.0289903	0.440533	1.0,0.743	1.0,1.0	-0.129	-12.9	12.9
10636	ENSG00000006744	ELAC2	17	-	13002273	13002359	13002273	13002356	13002440	13002579	10636	93105	1,2	124124	8,3	76	73	0.0290503	0.441093	0.989,0.981	0.937,0.975	0.029	2.9	2.9
10842	ENSG00000243943	ZNF512	2	+	27598066	27598254	27598069	27598254	27582968	27583142	10842	7,7	7,1	14,16	1,2	76	73	0.0291661	0.442242	0.49,0.871	0.931,0.885	-0.228	-22.8	22.8
4798	ENSG00000103942	HOMER2	15	-	82859028	82859168	82859028	82859135	82864166	82864259	4798	29,25	135104	75,48	165178	106	73	0.0291592	0.442242	0.129,0.142	0.238,0.157	-0.062	-6.2	6.2
11890	ENSG00000153015	CWC27	5	+	64788944	64789020	64788950	64789020	64786523	64786627	11890	7,1	55,34	0,2	47,25	79	73	0.0293083	0.443788	0.105,0.026	0.0,0.069	0.031	3.1	3.1
4326	ENSG00000204628	GNB2L1	5	-	181237224	181237364	181237224	181237319	181237608	181237719	4326	18,21	7,4	17,23	22,11	118	73	0.0293082	0.443788	0.614,0.765	0.323,0.564	0.246	24.6	24.6
14690	ENSG00000102901	CENPT	16	-	67832227	67832350	67832227	67832315	67832454	67832545	14690	9,12	51,30	6,7	48,68	108	73	0.0293428	0.444006	0.107,0.213	0.078,0.065	0.088	8.8	8.8
10834	ENSG00000146414	SHPRH	6	-	145945380	145945656	145945380	145945637	145946232	145946341	10834	3,1	16,11	0,0	6,11	92	73	0.0293748	0.444185	0.13,0.067	0.0,0.0	0.099	9.9	9.9
2164	ENSG00000100403	ZC3H7B	22	+	41346002	41346208	41346061	41346208	41343414	41343576	2164	33,39	8,2	46,54	2,2	132	73	0.0294085	0.44439	0.695,0.915	0.927,0.937	-0.127	-12.7	12.7
15454	ENSG00000172053	QARS	3	-	49103344	49103466	49103344	49103431	49103630	49103706	15454	5,1	0,0	9,1	0,3	108	73	0.0294755	0.445015	1.0,1.0	1.0,0.184	0.408	40.8	40.8
24084	ENSG00000164930	FZD6	8	+	103325034	103325498	103325391	103325498	103318589	103318786	24084	234192	4,1	170136	0,0	430	73	0.0294901	0.445015	0.909,0.97	1.0,1.0	-0.06	-6	6
4163	ENSG00000052126	PLEKHA5	12	+	19346993	19347182	19347106	19347182	19345841	19345888	4163	10,4	1,0	6,2	0,3	186	73	0.0295239	0.44522	0.797,1.0	1.0,0.207	0.295	29.5	29.5
10747	ENSG00000167701	GPT	8	+	144504992	144505131	144504997	144505131	144504770	144504879	10747	12,6	13,25	8,5	29,57	78	73	0.0296021	0.445532	0.463,0.183	0.205,0.076	0.183	18.3	18.3
19738	ENSG00000130255	RPL36	19	+	5684780	5684905	5684818	5684905	5681026	5681271	19738	1,1	10,5	3,12	17,23	111	73	0.0296456	0.445532	0.062,0.116	0.104,0.255	-0.09	-9	9
25928	ENSG00000258728	RP11-195F19.29	9	+	34647743	34647961	34647831	34647961	34647088	34647258	25928	25,27	9,7	25,50	5,3	161	73	0.0296108	0.445532	0.557,0.636	0.694,0.883	-0.192	-19.2	19.2
320	ENSG00000108825	PTGES3L-AARSD1	17	-	42955157	42955367	42955157	42955224	42956203	42956325	320	32,28	0,4	30,34	0,1	216	73	0.0296034	0.445532	1.0,0.703	1.0,0.92	-0.109	-10.9	10.9
7377	ENSG00000112414	ADGRG6	6	+	142411190	142411411	142411304	142411411	142409873	142409919	7377	50,34	427276	68,39	318275	187	73	0.0296288	0.445532	0.044,0.046	0.077,0.052	-0.02	-2	2
10244	ENSG00000004766	VPS50	7	+	93349874	93350033	93349878	93350033	93348710	93348807	10244	45,35	0,0	34,28	5,0	77	73	0.029666	0.445536	1.0,1.0	0.866,1.0	0.067	6.7	6.7
13090	ENSG00000161265	U2AF1L4	19	-	35744322	35744738	35744322	35744421	35745124	35745187	13090	86,68	1,0	70109	1,3	390	73	0.0297534	0.44625	0.942,1.0	0.929,0.872	0.07	7	7
8353	ENSG00000169727	GPS1	17	+	82055063	82055222	82055164	82055222	82054897	82054975	8353	20,19	25,13	12,18	36,27	174	73	0.029754	0.44625	0.251,0.38	0.123,0.219	0.145	14.5	14.5
6146	ENSG00000126768	TIMM17B	X	-	48895347	48895501	48895347	48895496	48896758	48896858	6146	14,11	0,0	10,14	0,4	78	73	0.0298405	0.447242	1.0,1.0	1.0,0.766	0.117	11.7	11.7
17032	ENSG00000226763	SRRM5	19	+	43597093	43597193	43597096	43597193	43596616	43596743	17032	19,16	2,0	26,17	4,3	76	73	0.0299021	0.447802	0.901,1.0	0.862,0.845	0.097	9.7	9.7
4139	ENSG00000161533	ACOX1	17	-	75953450	75953697	75953450	75953620	75955565	75955681	4139	12,10	58,39	5,5	69,32	150	73	0.0299184	0.447802	0.091,0.111	0.034,0.071	0.049	4.9	4.9
24148	ENSG00000259146	RP1-261D10.2	14	-	71294036	71294280	71294036	71294156	71295262	71295456	24148	24,8	0,2	4,3	1,2	197	73	0.0300105	0.448875	1.0,0.597	0.597,0.357	0.322	32.2	32.2
1167	ENSG00000068120	COASY	17	+	42562295	42562487	42562355	42562487	42562150	42562219	1167	97,59	3,2	89,74	9,5	133	73	0.0301166	0.448941	0.947,0.942	0.844,0.89	0.077	7.7	7.7
1227	ENSG00000168255	POLR2J3	7	-	102543524	102543697	102543524	102543661	102544705	102544776	1227	8,2	2,3	1,0	0,1	109	73	0.030053	0.448941	0.728,0.309	1.0,0.0	0.018	1.8	1.8
16043	ENSG00000137501	SYTL2	11	-	85745636	85745772	85745636	85745691	85748271	85748423	16043	9,8	0,0	0,7	2,0	154	73	0.0301115	0.448941	1.0,1.0	0.0,1.0	0.5	50	50
24664	ENSG00000106868	SUSD1	9	-	112058427	112058686	112058427	112058605	112062936	112063033	24664	7,2	0,0	0,7	2,0	154	73	0.0301115	0.448941	1.0,1.0	0.0,1.0	0.5	50	50
8132	ENSG00000213930	GALT	9	+	34647491	34647961	34647831	34647961	34647088	34647258	8132	113100	9,7	103167	5,3	413	73	0.0300738	0.448941	0.689,0.716	0.785,0.908	-0.144	-14.4	14.4
4563	ENSG00000170324	FRMPD2	10	-	48211953	48212109	48211953	48212106	48222312	48222451	4563	7,4	0,4	2,7	0,1	76	73	0.0301502	0.449138	1.0,0.49	1.0,0.871	-0.191	-19.1	19.1
13059	ENSG00000110063	DCPS	11	+	126306709	126306744	126306733	126306744	126303751	126304281	13059	45,32	5,0	25,42	0,0	97	73	0.0302582	0.450136	0.871,1.0	1.0,1.0	-0.065	-6.5	6.5
22029	ENSG00000163904	SENP2	3	+	185614540	185614740	185614563	185614740	185613344	185613408	22029	2,6	97,59	1,0	87,68	96	73	0.0302586	0.450136	0.015,0.072	0.009,0.0	0.039	3.9	3.9
2958	ENSG00000100842	EFS	14	-	23359922	23360063	23359922	23360039	23360140	23360281	2958	0,2	11,11	3,4	7,19	97	73	0.0302784	0.450136	0.0,0.12	0.244,0.137	-0.131	-13.1	13.1
2223	ENSG00000160963	COL26A1	7	+	101447683	101447787	101447689	101447787	101419976	101420099	2223	3,9	0,3	9,13	14,6	79	73	0.0303508	0.450908	1.0,0.735	0.373,0.667	0.347	34.7	34.7
19387	ENSG00000179406	LINC00174	7	-	66400321	66400441	66400321	66400419	66400922	66401027	19387	8,6	2,3	2,3	7,2	95	73	0.0304215	0.45161	0.755,0.606	0.18,0.535	0.323	32.3	32.3
25403	ENSG00000237886	NALT1	9	+	136548681	136548808	136548743	136548808	136547841	136548101	25403	5,4	1,0	11,20	2,2	135	73	0.0304389	0.45161	0.73,1.0	0.748,0.844	0.069	6.9	6.9
14268	ENSG00000099330	OCEL1	19	+	17228802	17229219	17229008	17229219	17228255	17228309	14268	192141	13,4	379322	5,10	279	73	0.0305765	0.453347	0.794,0.902	0.952,0.894	-0.075	-7.5	7.5
25481	ENSG00000005379	BZRAP1	17	-	58306341	58306413	58306341	58306386	58306799	58306968	25481	2,6	0,3	3,5	6,7	100	73	0.0307018	0.454898	1.0,0.593	0.267,0.343	0.491	49.1	49.1
6757	ENSG00000131504	DIAPH1	5	-	141534334	141534442	141534334	141534433	141571925	141572040	6757	9,8	4,0	8,5	1,0	82	73	0.0307458	0.455244	0.667,1.0	0.877,1.0	-0.105	-10.5	10.5
2736	ENSG00000127415	IDUA	4	+	1001992	1002161	1002014	1002161	1001678	1001881	2736	9,11	2,2	27,30	0,2	95	73	0.0308855	0.4567	0.776,0.809	1.0,0.92	-0.167	-16.7	16.7
9267	ENSG00000174669	SLC29A2	11	-	66366125	66366231	66366125	66366191	66366430	66366564	9267	37,25	7,5	68,62	25,26	113	73	0.0308829	0.4567	0.773,0.764	0.637,0.606	0.147	14.7	14.7
1976	ENSG00000251595	ABCA11P	4	-	425814	427119	425814	426973	437445	437511	1976	17,7	4,0	6,3	0,1	219	73	0.0309454	0.456973	0.586,1.0	1.0,0.5	0.043	4.3	4.3
3349	ENSG00000234741	GAS5	1	-	173864256	173864704	173864256	173864304	173865228	173865282	3349	26671768	5,3	21121546	9,7	473	73	0.0309403	0.456973	0.988,0.989	0.973,0.971	0.016	1.6	1.6
10073	ENSG00000132535	DLG4	17	-	7204007	7204067	7204007	7204058	7204198	7204252	10073	4,3	6,4	6,7	3,2	82	73	0.0309835	0.457229	0.372,0.4	0.64,0.757	-0.313	-31.3	31.3
8707	ENSG00000139350	NEDD1	12	+	96951431	96951498	96951433	96951498	96945692	96945849	8707	53,41	0,0	27,41	2,3	75	73	0.0310422	0.457789	1.0,1.0	0.929,0.93	0.071	7.1	7.1
11119	ENSG00000108587	GOSR1	17	+	30522242	30522416	30522253	30522416	30519938	30520021	11119	7,7	142,91	12,8	96,53	84	73	0.0311112	0.4583	0.041,0.063	0.098,0.116	-0.055	-5.5	5.5
7573	ENSG00000197081	IGF2R	6	+	160068844	160069014	160068903	160069014	160068248	160068385	7573	2,1	0,0	0,3	2,0	132	73	0.0311184	0.4583	1.0,1.0	0.0,1.0	0.5	50	50
9289	ENSG00000197070	ARRDC1	9	+	137613980	137614176	137614031	137614176	137613614	137613769	9289	25,21	70,62	24,25	102144	124	73	0.031143	0.458357	0.174,0.166	0.122,0.093	0.062	6.2	6.2
9953	ENSG00000154556	SORBS2	4	-	185678422	185678547	185678422	185678478	185678795	185678822	9953	5,6	1,1	9,6	1,0	142	73	0.0312325	0.459368	0.72,0.755	0.822,1.0	-0.173	-17.3	17.3
24509	ENSG00000179262	RAD23A	19	+	12949274	12949408	12949277	12949408	12949080	12949159	24509	103107	96,82	114127	153139	76	73	0.0312634	0.459515	0.508,0.556	0.417,0.467	0.09	9	9
21094	ENSG00000167964	RAB26	16	+	2153145	2153222	2153212	2153222	2152988	2153045	21094	65,59	3,2	145190	0,2	140	73	0.03132	0.459735	0.919,0.939	1.0,0.98	-0.061	-6.1	6.1
5379	ENSG00000064687	ABCA7	19	+	1057914	1058157	1057968	1058157	1057313	1057429	5379	35,29	0,1	57,64	0,6	127	73	0.0313085	0.459735	1.0,0.943	1.0,0.86	0.042	4.2	4.2
10088	ENSG00000149292	TTC12	11	+	113334947	113335037	113334965	113335037	113329919	113329979	10088	7,1	53,18	2,0	35,23	91	73	0.0314457	0.461083	0.096,0.043	0.044,0.0	0.048	4.8	4.8
5433	ENSG00000115687	PASK	2	-	241108166	241108300	241108166	241108294	241112239	241112439	5433	60,47	0,0	83,93	1,6	79	73	0.0314536	0.461083	1.0,1.0	0.987,0.935	0.039	3.9	3.9
3764	ENSG00000204351	SKIV2L	6	+	31968622	31968796	31968635	31968796	31968347	31968538	3764	6,11	1,1	6,7	3,3	86	73	0.0314785	0.461142	0.836,0.903	0.629,0.664	0.223	22.3	22.3
5308	ENSG00000119318	RAD23B	9	+	107301994	107302114	107302034	107302114	107300140	107300222	5308	19,11	468375	8,3	346277	113	73	0.0315268	0.461542	0.026,0.019	0.015,0.007	0.011	1.1	1.1
1196	ENSG00000177302	TOP3A	17	-	18285406	18285626	18285406	18285520	18290556	18290686	1196	6,1	20,15	1,1	19,19	179	73	0.0315826	0.461747	0.109,0.026	0.021,0.021	0.046	4.6	4.6
3746	ENSG00000137770	CTDSPL2	15	+	44490762	44490999	44490783	44490999	44486553	44486700	3746	0,2	44,33	2,3	20,21	94	73	0.031568	0.461747	0.0,0.045	0.072,0.1	-0.064	-6.4	6.4
7126	ENSG00000100109	TFIP11	22	-	26501899	26502094	26501899	26502052	26503665	26503793	7126	3,2	22,21	0,0	23,13	115	73	0.0316064	0.461788	0.08,0.057	0.0,0.0	0.069	6.9	6.9
7293	ENSG00000076053	RBM7	11	+	114405705	114405799	114405708	114405799	114402827	114402915	7293	44,27	11,12	31,17	20,13	76	73	0.031693	0.462747	0.793,0.684	0.598,0.557	0.161	16.1	16.1
22100	ENSG00000104133	SPG11	15	-	44595258	44595485	44595258	44595459	44596082	44596355	22100	6,8	49,37	2,3	52,30	99	73	0.0317741	0.463319	0.083,0.138	0.028,0.069	0.062	6.2	6.2
8260	ENSG00000262633	RP11-156P1.2	17	+	46929519	46929584	46929523	46929584	46923132	46923221	8260	96,54	7,0	63,75	0,1	77	73	0.0317628	0.463319	0.929,1.0	1.0,0.986	-0.028	-2.8	2.8
12096	ENSG00000164048	ZNF589	3	+	48256710	48257022	48256844	48257022	48247624	48247677	12096	6,7	0,3	16,20	0,0	207	73	0.0318548	0.464188	1.0,0.451	1.0,1.0	-0.274	-27.4	27.4
16338	ENSG00000174371	EXO1	1	+	241872031	241872278	241872034	241872278	241866829	241867055	16338	7,3	0,2	6,0	2,2	76	73	0.0319189	0.464815	1.0,0.59	0.742,0.0	0.424	42.4	42.4
14164	ENSG00000176261	ZBTB8OS	1	-	32633950	32634110	32633950	32634072	32634767	32634792	14164	52,30	54,31	36,22	56,45	111	73	0.0319536	0.464912	0.388,0.389	0.297,0.243	0.118	11.8	11.8
21738	ENSG00000169045	HNRNPH1	5	-	179623036	179623187	179623036	179623164	179623635	179623670	21738	21,11	180149	2,5	76,73	96	73	0.0319677	0.464912	0.081,0.053	0.02,0.05	0.032	3.2	3.2
15832	ENSG00000163354	DCST2	1	-	155031573	155031771	155031573	155031767	155032666	155032768	15832	34,20	1,1	26,12	2,4	77	73	0.0320785	0.465765	0.97,0.95	0.925,0.74	0.127	12.7	12.7
17579	ENSG00000273611	ZNHIT3	17	+	36493925	36494006	36493959	36494006	36492812	36492899	17579	226170	7,2	239219	0,1	107	73	0.0320897	0.465765	0.957,0.983	1.0,0.993	-0.026	-2.6	2.6
5243	ENSG00000061987	MON2	12	+	62578402	62578505	62578444	62578505	62571391	62571582	5243	8,7	35,15	1,4	23,21	115	73	0.0320573	0.465765	0.127,0.229	0.027,0.108	0.11	11	11
6488	ENSG00000023191	RNH1	11	-	502061	502249	502061	502181	504823	504996	6488	285243	103,68	295270	118134	141	73	0.0323324	0.468759	0.589,0.649	0.564,0.511	0.082	8.2	8.2
7793	ENSG00000136044	APPL2	12	-	105207970	105208047	105207970	105208029	105208157	105208199	7793	11,0	73,32	2,1	45,41	91	73	0.0323384	0.468759	0.108,0.0	0.034,0.019	0.027	2.7	2.7
15307	ENSG00000149328	GLB1L2	11	+	134345033	134345129	134345056	134345129	134344386	134344455	15307	7,10	0,0	17,15	4,0	96	73	0.032362	0.468792	1.0,1.0	0.764,1.0	0.118	11.8	11.8
10552	ENSG00000122299	ZC3H7A	16	-	11775406	11775632	11775406	11775482	11776319	11776377	10552	7,6	1,1	22,2	0,0	223	73	0.0324335	0.468904	0.696,0.663	1.0,1.0	-0.321	-32.1	32.1
11632	ENSG00000109920	FNBP4	11	-	47724027	47724200	47724027	47724172	47724467	47724695	11632	8,5	71,49	13,9	40,51	101	73	0.032408	0.468904	0.075,0.069	0.19,0.113	-0.079	-7.9	7.9
21354	ENSG00000084234	APLP2	11	+	130137237	130137291	130137255	130137291	130135562	130135715	21354	5,1	73,51	16,9	117125	91	73	0.0324283	0.468904	0.052,0.015	0.099,0.055	-0.043	-4.3	4.3
20302	ENSG00000109332	UBE2D3	4	-	102826484	102826844	102826484	102826636	102827591	102827948	20302	128119	25,26	112158	16,16	281	73	0.0324816	0.469148	0.571,0.543	0.645,0.72	-0.126	-12.6	12.6
21834	ENSG00000197136	PCNXL3	11	+	65635898	65636031	65635950	65636031	65635528	65635803	21834	2,1	2,3	7,10	2,5	125	73	0.0325753	0.469148	0.369,0.163	0.671,0.539	-0.339	-33.9	33.9
2304	ENSG00000186654	PRR5	22	+	44731678	44731821	44731734	44731821	44726576	44726634	2304	6,6	2,1	8,7	0,1	129	73	0.032578	0.469148	0.629,0.772	1.0,0.798	-0.199	-19.9	19.9
26024	ENSG00000092096	SLC22A17	14	-	23348505	23348671	23348505	23348546	23349271	23349426	26024	46,38	2,2	72100	0,0	198	73	0.0325126	0.469148	0.895,0.875	1.0,1.0	-0.115	-11.5	11.5
2692	ENSG00000119977	TCTN3	10	-	95683100	95683216	95683100	95683192	95683521	95683629	2692	1,1	0,1	2,3	5,0	97	73	0.0325372	0.469148	1.0,0.429	0.231,1.0	0.099	9.9	9.9
7265	ENSG00000168066	SF1	11	-	64764605	64766155	64764605	64765518	64766899	64767079	7265	625592	59,52	565779	28,55	710	73	0.0325453	0.469148	0.521,0.539	0.675,0.593	-0.104	-10.4	10.4
12745	ENSG00000138363	ATIC	2	+	215325179	215325329	215325240	215325329	215319664	215319731	12745	15,11	213149	12,6	292209	134	73	0.0326002	0.469163	0.037,0.039	0.022,0.015	0.019	1.9	1.9
15801	ENSG00000109065	NAT9	17	-	74771959	74772051	74771959	74772039	74772217	74772277	15801	4,3	4,3	7,5	0,3	85	73	0.0327492	0.470085	0.462,0.462	1.0,0.589	-0.332	-33.2	33.2
2228	ENSG00000133265	HSPBP1	19	-	55265277	55265378	55265277	55265367	55265885	55265982	2228	8,3	1,6	8,6	0,2	84	73	0.0327495	0.470085	0.874,0.303	1.0,0.723	-0.273	-27.3	27.3
22429	ENSG00000166507	NDST2	10	-	73806288	73806503	73806288	73806474	73806656	73806811	22429	6,1	33,21	3,8	12,15	102	73	0.0327406	0.470085	0.115,0.033	0.152,0.276	-0.14	-14	14
9462	ENSG00000174177	CTU2	16	+	88712060	88712383	88712273	88712383	88711634	88711695	9462	20,12	20,12	10,11	26,20	286	73	0.032725	0.470085	0.203,0.203	0.089,0.123	0.097	9.7	9.7
16475	ENSG00000186908	ZDHHC17	12	+	76815856	76816019	76815897	76816019	76815145	76815210	16475	34,36	3,2	34,14	4,7	114	73	0.0328967	0.470871	0.879,0.92	0.845,0.562	0.196	19.6	19.6
17267	ENSG00000137166	FOXP4	6	+	41589962	41590170	41589998	41590170	41589770	41589854	17267	8,4	12,15	6,14	6,10	109	73	0.0328654	0.470871	0.309,0.152	0.401,0.484	-0.212	-21.2	21.2
23061	ENSG00000137497	NUMA1	11	-	72003886	72004112	72003886	72004099	72004224	72004341	23061	20,10	211159	6,17	203336	86	73	0.032911	0.470871	0.074,0.051	0.024,0.041	0.03	3	3
23522	ENSG00000268575	RP1-283E3.8	1	-	1703823	1704058	1703823	1703995	1704222	1704344	23522	3,6	46,29	12,15	43,60	136	73	0.0329063	0.470871	0.034,0.1	0.13,0.118	-0.057	-5.7	5.7
3660	ENSG00000125257	ABCC4	13	-	95206531	95206781	95206531	95206715	95207799	95207925	3660	456309	3,3	469370	9,7	139	73	0.0328262	0.470871	0.988,0.982	0.965,0.965	0.02	2	2
20765	ENSG00000141447	OSBPL1A	18	-	24366891	24366982	24366891	24366966	24368286	24368372	20765	5,3	19,15	2,2	27,34	89	73	0.0329411	0.470886	0.178,0.141	0.057,0.046	0.108	10.8	10.8
6548	ENSG00000142330	CAPN10	2	+	240595933	240596521	240596318	240596521	240595023	240595304	6548	62,35	11,13	75108	10,11	458	73	0.0329548	0.470886	0.473,0.3	0.545,0.61	-0.191	-19.1	19.1
10728	ENSG00000137216	TMEM63B	6	+	44148223	44148385	44148251	44148385	44147376	44147500	10728	5,3	71,50	11,13	81,84	101	73	0.0330253	0.471283	0.048,0.042	0.089,0.101	-0.05	-5	5
9756	ENSG00000108848	LUC7L3	17	+	50746515	50746702	50746544	50746702	50745719	50746003	9756	25,12	7,2	16,24	2,1	102	73	0.0330134	0.471283	0.719,0.811	0.851,0.945	-0.133	-13.3	13.3
1646	ENSG00000185722	ANKFY1	17	-	4216982	4217141	4216982	4217118	4235771	4235890	1646	3,3	42,35	1,0	24,34	96	73	0.0331215	0.472351	0.052,0.061	0.031,0.0	0.041	4.1	4.1
18965	ENSG00000182858	ALG12	22	-	49904336	49904506	49904336	49904384	49907720	49907944	18965	38,38	0,4	66124	0,1	195	73	0.0331924	0.472918	1.0,0.781	1.0,0.979	-0.099	-9.9	9.9
19793	ENSG00000211456	SACM1L	3	+	45709497	45709647	45709596	45709647	45705134	45705209	19793	82,66	5,0	90,49	0,0	172	73	0.0332041	0.472918	0.874,1.0	1.0,1.0	-0.063	-6.3	6.3
12565	ENSG00000168944	CEP120	5	-	123389923	123390122	123389923	123390005	123391109	123391337	12565	52,26	0,0	30,41	4,0	190	73	0.0332859	0.47347	1.0,1.0	0.742,1.0	0.129	12.9	12.9
7955	ENSG00000122952	ZWINT	10	-	56358142	56358185	56358142	56358148	56358376	56358459	7955	83,50	0,0	93,72	6,0	110	73	0.03327	0.47347	1.0,1.0	0.911,1.0	0.044	4.4	4.4
10665	ENSG00000122515	ZMIZ2	7	+	44761421	44761593	44761448	44761593	44760424	44760593	10665	10,10	39,43	3,6	41,45	100	73	0.0334076	0.474083	0.158,0.145	0.051,0.089	0.082	8.2	8.2
21467	ENSG00000165125	TRPV6	7	-	142876407	142876583	142876407	142876551	142876738	142876837	21467	43,44	1,1	42,52	3,4	105	73	0.0333728	0.474083	0.968,0.968	0.907,0.9	0.065	6.5	6.5
25819	ENSG00000177082	WDR73	15	-	84645577	84645836	84645577	84645761	84646183	84646348	25819	147,87	2,4	66101	0,0	148	73	0.0333856	0.474083	0.973,0.915	1.0,1.0	-0.056	-5.6	5.6
3672	ENSG00000096070	BRPF3	6	+	36225266	36225364	36225270	36225364	36222167	36222265	3672	48,50	1,1	31,37	5,1	77	73	0.0334149	0.474083	0.978,0.979	0.855,0.972	0.065	6.5	6.5
19372	ENSG00000186594	MIR22HG	17	-	1713855	1714045	1713855	1714014	1714370	1714453	19372	4,1	2,3	2,0	6,3	104	73	0.0334951	0.474776	0.584,0.19	0.19,0.0	0.292	29.2	29.2
21702	ENSG00000270249	RP11-514P8.7	7	-	102543524	102543692	102543524	102543661	102544705	102544776	21702	2,3	2,3	1,0	0,1	104	73	0.0335397	0.474776	0.412,0.412	1.0,0.0	-0.088	-8.8	8.8
2757	ENSG00000115525	ST3GAL5	2	-	85847860	85848381	85847860	85848204	85861180	85861292	2757	1,6	2,3	2,2	11,9	250	73	0.0335263	0.474776	0.127,0.369	0.05,0.061	0.193	19.3	19.3
9971	ENSG00000088833	NSFL1C	20	-	1445665	1446149	1445665	1445830	1452492	1452630	9971	21,26	110,84	28,34	86,67	392	73	0.0335498	0.474776	0.034,0.054	0.057,0.086	-0.027	-2.7	2.7
11672	ENSG00000067248	DHX29	5	-	55295473	55295540	55295473	55295524	55296219	55296349	11672	3,0	48,16	4,3	24,17	89	73	0.0336872	0.476358	0.049,0.0	0.12,0.126	-0.099	-9.9	9.9
16509	ENSG00000147133	TAF1	X	+	71421143	71421376	71421308	71421376	71407973	71408151	16509	4,0	25,14	5,5	21,10	238	73	0.0337048	0.476358	0.047,0.0	0.068,0.133	-0.077	-7.7	7.7
2451	ENSG00000023608	SNAPC1	14	+	61766875	61767035	61766881	61767035	61762356	61762588	2451	47,24	0,0	40,27	5,0	79	73	0.0338432	0.478008	1.0,1.0	0.881,1.0	0.059	5.9	5.9
11279	ENSG00000077454	LRCH4	7	-	100577496	100577581	100577496	100577552	100577663	100577740	11279	10,11	0,0	12,23	0,4	102	73	0.033903	0.478546	1.0,1.0	1.0,0.805	0.097	9.7	9.7
4853	ENSG00000116819	TFAP2E	1	+	35590588	35590775	35590633	35590775	35589929	35590048	4853	1,0	2,1	0,5	1,1	118	73	0.0339479	0.478567	0.236,0.0	0.0,0.756	-0.26	-26	26
8133	ENSG00000213930	GALT	9	+	34647656	34647961	34647831	34647961	34647088	34647258	8133	46,43	9,7	42,76	5,3	248	73	0.0339435	0.478567	0.601,0.644	0.712,0.882	-0.174	-17.4	17.4
16823	ENSG00000101216	GMEB2	20	-	63602964	63603092	63602964	63603087	63604742	63604902	16823	20,18	3,1	9,13	0,0	78	73	0.0339725	0.478609	0.862,0.944	1.0,1.0	-0.097	-9.7	9.7
1948	ENSG00000198612	COPS8	2	+	237093662	237094197	237094089	237094197	237089861	237089994	1948	41,26	143122	21,31	213125	500	73	0.0340182	0.478947	0.04,0.03	0.014,0.035	0.011	1.1	1.1
14600	ENSG00000187266	EPOR	19	-	11382846	11383025	11382846	11383000	11383096	11383232	14600	3,4	0,0	1,2	0,3	98	73	0.0341072	0.478977	1.0,1.0	1.0,0.332	0.334	33.4	33.4
14801	ENSG00000178999	AURKB	17	-	8207175	8207370	8207175	8207367	8207570	8207625	14801	5,1	24,17	2,0	25,31	76	73	0.0340614	0.478977	0.167,0.053	0.071,0.0	0.075	7.5	7.5
17327	ENSG00000165802	NSMF	9	-	137455238	137455331	137455238	137455307	137456410	137456486	17327	19,12	138,94	27,43	136180	97	73	0.0340932	0.478977	0.094,0.088	0.13,0.152	-0.05	-5	5
22358	ENSG00000076555	ACACB	12	+	109258959	109259108	109258972	109259108	109258267	109258364	22358	4,2	21,14	2,0	19,19	86	73	0.0341008	0.478977	0.139,0.108	0.082,0.0	0.082	8.2	8.2
18037	ENSG00000137996	RTCA	1	+	100268073	100268295	100268136	100268295	100266523	100266624	18037	19,16	10,21	14,12	6,1	136	73	0.0341482	0.479211	0.505,0.29	0.556,0.866	-0.314	-31.4	31.4
9543	ENSG00000113845	TIMMDC1	3	+	119515841	119515939	119515878	119515939	119513640	119513719	9543	1,3	0,0	4,2	0,3	110	73	0.0341673	0.479211	1.0,1.0	1.0,0.307	0.347	34.7	34.7
24152	ENSG00000259146	RP1-261D10.2	14	-	71294036	71294280	71294036	71294252	71295262	71295456	24152	6,1	1,5	0,1	2,0	101	73	0.03422	0.47934	0.813,0.126	0.0,1.0	-0.031	-3.1	3.1
9579	ENSG00000126214	KLC1	14	+	103693549	103693634	103693552	103693634	103692358	103692425	9579	5,0	30,20	1,0	23,23	76	73	0.0342084	0.47934	0.138,0.0	0.04,0.0	0.049	4.9	4.9
14000	ENSG00000086666	ZFAND6	15	+	80137473	80137678	80137479	80137678	80131179	80131293	14000	9,11	230141	18,23	231188	79	73	0.0342872	0.479672	0.035,0.067	0.067,0.102	-0.033	-3.3	3.3
16800	ENSG00000124593	PRICKLE4	6	+	41781423	41781520	41781483	41781520	41780348	41780826	16800	13,5	3,2	18,18	1,1	133	73	0.0342798	0.479672	0.704,0.578	0.908,0.908	-0.267	-26.7	26.7
18978	ENSG00000130758	MAP3K10	19	+	40205404	40205599	40205539	40205599	40205120	40205296	18978	14,8	0,0	10,9	1,2	208	73	0.0344322	0.481396	1.0,1.0	0.778,0.612	0.305	30.5	30.5
18428	ENSG00000278311	GGNBP2	17	+	36586996	36587245	36587024	36587245	36586049	36586198	18428	241171	2,8	236191	2,1	101	73	0.0345244	0.48238	0.989,0.939	0.988,0.993	-0.026	-2.6	2.6
17055	ENSG00000076201	PTPN23	3	+	47405914	47406046	47405944	47406046	47405748	47405798	17055	41,42	3,2	17,25	0,1	103	73	0.0346381	0.483431	0.906,0.937	1.0,0.947	-0.052	-5.2	5.2
2874	ENSG00000185033	SEMA4B	15	+	90227537	90227642	90227556	90227642	90225660	90225827	2874	2,2	14,13	0,1	7,17	92	73	0.0346435	0.483431	0.102,0.109	0.0,0.045	0.083	8.3	8.3
12158	ENSG00000196290	NIF3L1	2	+	200891735	200892379	200891917	200892379	200889368	200889391	12158	48,49	1,1	44,38	3,3	255	73	0.0346955	0.483851	0.932,0.933	0.808,0.784	0.137	13.7	13.7
11201	ENSG00000241316	SUCLG2-AS1	3	+	67670828	67671004	67670959	67671004	67669815	67669909	11201	8,5	3,0	3,5	0,0	204	73	0.0347967	0.484649	0.488,1.0	1.0,1.0	-0.256	-25.6	25.6
13408	ENSG00000130305	NSUN5	7	-	73304229	73304456	73304229	73304408	73304746	73304862	13408	6,5	61,38	3,2	70,59	121	73	0.0347806	0.484649	0.056,0.074	0.025,0.02	0.043	4.3	4.3
11107	ENSG00000261147	RP11-697E2.6	15	+	90258037	90258269	90258182	90258269	90257636	90257722	11107	6,5	0,0	7,6	1,1	218	73	0.0348637	0.485277	1.0,1.0	0.701,0.668	0.316	31.6	31.6
11981	ENSG00000114735	HEMK1	3	+	50572076	50572208	50572114	50572208	50571709	50571801	11981	5,2	34,27	2,16	21,31	111	73	0.0349429	0.485813	0.088,0.046	0.059,0.253	-0.089	-8.9	8.9
22892	ENSG00000004455	AK2	1	-	33012073	33012142	33012073	33012122	33013206	33013402	22892	5,2	1,2	4,9	1,0	93	73	0.0349463	0.485813	0.797,0.44	0.758,1.0	-0.26	-26	26
22466	ENSG00000113141	IK	5	+	140652066	140652147	140652087	140652147	140651713	140651806	22466	29,22	288203	14,15	235238	94	73	0.0350381	0.486774	0.073,0.078	0.044,0.047	0.03	3	3
24434	ENSG00000171608	PIK3CD	1	+	9717456	9717581	9717536	9717581	9716969	9717108	24434	0,4	15,18	2,10	12,23	153	73	0.0350596	0.486774	0.0,0.096	0.074,0.172	-0.075	-7.5	7.5
19156	ENSG00000157870	FAM213B	1	+	2588335	2588453	2588389	2588453	2587740	2587792	19156	0,0	49,41	4,4	64,59	127	73	0.0351251	0.487071	0.0,0.0	0.035,0.038	-0.037	-3.7	3.7
2474	ENSG00000111752	PHC1	12	+	8922632	8922788	8922656	8922788	8921600	8921750	2474	8,8	9,4	8,5	3,0	97	73	0.0351079	0.487071	0.401,0.601	0.667,1.0	-0.333	-33.3	33.3
19712	ENSG00000196998	WDR45	X	-	49076644	49076804	49076644	49076750	49077642	49077747	19712	24,32	147,93	18,31	56,64	127	73	0.0351567	0.487203	0.086,0.165	0.156,0.218	-0.061	-6.1	6.1
6865	ENSG00000055163	CYFIP2	5	+	157304237	157304366	157304249	157304366	157302793	157302890	6865	79,37	5,1	43,28	1,0	85	73	0.0352044	0.487557	0.931,0.969	0.974,1.0	-0.037	-3.7	3.7
20893	ENSG00000100029	PES1	22	-	30580570	30580698	30580570	30580686	30581011	30581101	20893	12,7	0,2	14,12	4,3	85	73	0.0352488	0.487866	1.0,0.75	0.75,0.775	0.113	11.3	11.3
13657	ENSG00000074582	BCS1L	2	+	218662509	218662679	218662514	218662679	218662196	218662260	13657	45,33	0,1	44,67	3,3	78	73	0.0353471	0.48853	1.0,0.969	0.932,0.954	0.041	4.1	4.1
23295	ENSG00000089639	GMIP	19	-	19635414	19635721	19635414	19635569	19636706	19636796	23295	13,9	1,2	15,14	0,1	225	73	0.0353631	0.48853	0.808,0.593	1.0,0.82	-0.209	-20.9	20.9
7894	ENSG00000165494	PCF11	11	+	83177660	83177819	83177713	83177819	83177084	83177204	7894	15,5	54,39	5,5	61,47	126	73	0.0353218	0.48853	0.139,0.069	0.045,0.058	0.053	5.3	5.3
14516	ENSG00000124789	NUP153	6	-	17661652	17661779	17661652	17661755	17662017	17662070	14516	47,41	1,0	52,28	0,5	97	73	0.0354237	0.48906	0.973,1.0	1.0,0.808	0.082	8.2	8.2
25325	ENSG00000150776	C11orf57	11	+	112074886	112074916	112074890	112074916	112074315	112074358	25325	8,3	1,0	7,4	2,1	77	73	0.0354827	0.489293	0.884,1.0	0.768,0.791	0.162	16.2	16.2
5938	ENSG00000187109	NAP1L1	12	-	76056078	76056185	76056078	76056158	76059797	76059878	5938	604393	31,22	583416	18,14	100	73	0.0354849	0.489293	0.934,0.929	0.959,0.956	-0.026	-2.6	2.6
20606	ENSG00000109390	NDUFC1	4	-	139295731	139295960	139295731	139295956	139302415	139302526	20606	3,3	1,1	12,8	0,1	77	73	0.0355303	0.489613	0.74,0.74	1.0,0.884	-0.202	-20.2	20.2
22645	ENSG00000173692	PSMD1	2	+	231166380	231166491	231166400	231166491	231165870	231166017	22645	2,2	0,0	1,6	3,0	93	73	0.0355905	0.48983	1.0,1.0	0.207,1.0	0.396	39.6	39.6
22809	ENSG00000154144	TBRG1	11	+	124626692	124626751	124626695	124626751	124625765	124625903	22809	3,3	2,1	6,20	1,0	76	73	0.0355744	0.48983	0.59,0.742	0.852,1.0	-0.26	-26	26
12619	ENSG00000089157	RPLP0	12	-	120198553	120198770	120198553	120198739	120198894	120199000	12619	154110	2,6	141,93	1,1	104	73	0.0356894	0.490885	0.982,0.928	0.99,0.985	-0.032	-3.2	3.2
338	ENSG00000197558	SSPO	7	+	149801736	149801955	149801864	149801955	149800324	149800430	338	13,4	0,0	8,7	0,3	201	73	0.0359161	0.493695	1.0,1.0	1.0,0.459	0.27	27	27
6402	ENSG00000168894	RNF181	2	+	85596806	85596931	85596856	85596931	85596518	85596649	6402	149116	22,13	166113	6,13	123	73	0.0359548	0.49392	0.801,0.841	0.943,0.838	-0.07	-7	7
13509	ENSG00000146063	TRIM41	5	+	181233530	181233763	181233635	181233763	181233408	181233435	13509	13,16	54,33	16,28	22,48	178	73	0.0359937	0.49402	0.09,0.166	0.23,0.193	-0.084	-8.4	8.4
2135	ENSG00000103319	EEF2K	16	+	22263063	22263187	22263109	22263187	22260461	22260529	2135	4,0	16,19	5,10	31,19	119	73	0.0360293	0.49402	0.133,0.0	0.09,0.244	-0.1	-10	10
25503	ENSG00000100949	RABGGTA	14	-	24270836	24270998	24270836	24270947	24271112	24271169	25503	8,5	25,24	1,5	30,32	124	73	0.0360209	0.49402	0.159,0.109	0.019,0.084	0.083	8.3	8.3
25781	ENSG00000100902	PSMA6	14	+	35292728	35292877	35292759	35292877	35292392	35292552	25781	1,1	0,0	2,0	0,2	104	73	0.0360635	0.494182	1.0,1.0	1.0,0.0	0.5	50	50
21522	ENSG00000175061	LRRC75A-AS1	17	+	16439527	16439703	16439659	16439703	16439326	16439414	21522	22381547	80,60	23801970	131,90	205	73	0.0361217	0.494365	0.909,0.902	0.866,0.886	0.029	2.9	2.9
8926	ENSG00000115368	WDR75	2	+	189455305	189455444	189455319	189455444	189451804	189451895	8926	2,0	48,18	2,4	31,18	87	73	0.0361142	0.494365	0.034,0.0	0.051,0.157	-0.087	-8.7	8.7
13306	ENSG00000115827	DCAF17	2	+	171476859	171476950	171476937	171476950	171473865	171473975	13306	31,20	0,0	33,23	4,0	151	73	0.0361651	0.494377	1.0,1.0	0.8,1.0	0.1	10	10
14968	ENSG00000152818	UTRN	6	+	144458769	144459011	144458772	144459011	144453781	144453869	14968	27,33	3,2	14,15	1,0	76	73	0.0361674	0.494377	0.896,0.941	0.931,1.0	-0.047	-4.7	4.7
1651	ENSG00000143801	PSEN2	1	+	226891742	226891849	226891745	226891849	226891277	226891361	1651	16,17	11,10	34,30	9,9	76	73	0.0362072	0.494614	0.583,0.62	0.784,0.762	-0.172	-17.2	17.2
2288	ENSG00000114062	UBE3A	15	-	25407066	25407232	25407066	25407137	25409087	25409207	2288	27,8	0,0	47,28	1,3	168	73	0.0363384	0.4961	1.0,1.0	0.953,0.802	0.123	12.3	12.3
6382	ENSG00000099797	TECR	19	+	14563173	14563257	14563205	14563257	14562524	14562575	6382	37,33	155143	45,48	326284	105	73	0.0364062	0.496718	0.142,0.138	0.088,0.105	0.044	4.4	4.4
13335	ENSG00000121073	SLC35B1	17	-	49706203	49706334	49706203	49706309	49706964	49707068	13335	91,73	49,28	108103	31,30	98	73	0.0364493	0.496975	0.58,0.66	0.722,0.719	-0.1	-10	10
19529	ENSG00000143756	FBXO28	1	+	224155770	224155867	224155788	224155867	224153141	224153337	19529	0,1	2,0	1,3	0,6	91	73	0.0364701	0.496975	0.0,1.0	1.0,0.286	-0.143	-14.3	14.3
1171	ENSG00000068120	COASY	17	+	42561909	42562269	42562127	42562269	42561466	42561680	1171	18,13	2,1	2,12	1,0	291	73	0.0365533	0.497802	0.693,0.765	0.334,1.0	0.062	6.2	6.2
1890	ENSG00000147535	PLPP5	8	-	38267896	38268072	38267896	38267960	38268370	38268461	1890	148,91	163132	88,92	140175	185	73	0.0365848	0.497923	0.264,0.214	0.199,0.172	0.053	5.3	5.3
15329	ENSG00000196498	NCOR2	12	-	124402403	124402561	124402403	124402555	124419956	124420055	15329	23,22	0,0	20,16	3,1	79	73	0.036613	0.497968	1.0,1.0	0.86,0.937	0.101	10.1	10.1
9315	ENSG00000087087	SRRT	7	+	100885212	100885370	100885215	100885370	100884922	100885040	9315	158119	121,71	173157	100,54	76	73	0.0366332	0.497968	0.556,0.617	0.624,0.736	-0.093	-9.3	9.3
11288	ENSG00000077454	LRCH4	7	-	100582040	100582192	100582040	100582167	100582314	100582459	11288	6,5	113,72	10,11	57106	98	73	0.0366731	0.498147	0.038,0.049	0.116,0.072	-0.051	-5.1	5.1
7868	ENSG00000197724	PHF2	9	+	93667076	93667240	93667079	93667240	93665989	93666060	7868	30,17	10,6	24,15	3,2	76	73	0.0366915	0.498147	0.742,0.731	0.885,0.878	-0.145	-14.5	14.5
237	ENSG00000110844	PRPF40B	12	+	49633353	49633547	49633426	49633547	49633013	49633124	237	8,3	45,42	11,9	24,46	146	73	0.0368985	0.500341	0.082,0.034	0.186,0.089	-0.08	-8	8
4910	ENSG00000178921	PFAS	17	+	8266500	8266898	8266752	8266898	8266233	8266353	4910	9,7	27,9	10,27	18,16	325	73	0.0368849	0.500341	0.07,0.149	0.111,0.275	-0.084	-8.4	8.4
13935	ENSG00000137161	CNPY3	6	+	42935411	42935622	42935573	42935622	42934377	42934598	13935	32,18	46,32	30,25	77,73	235	73	0.0369808	0.500525	0.178,0.149	0.108,0.096	0.061	6.1	6.1
17256	ENSG00000103067	ESRP2	16	-	68232576	68232717	68232576	68232687	68232760	68232815	17256	4,4	51,41	13,5	46,40	103	73	0.0370111	0.500525	0.053,0.065	0.167,0.081	-0.065	-6.5	6.5
20571	ENSG00000038210	PI4K2B	4	+	25259036	25259190	25259051	25259190	25256542	25256674	20571	27,24	2,3	35,28	9,7	88	73	0.0369817	0.500525	0.918,0.869	0.763,0.768	0.128	12.8	12.8
22347	ENSG00000163006	CCDC138	2	+	108804888	108805008	108804891	108805008	108798427	108798586	22347	21,11	1,1	11,20	5,2	76	73	0.0370255	0.500525	0.953,0.914	0.679,0.906	0.141	14.1	14.1
337	ENSG00000197558	SSPO	7	+	149801740	149801955	149801864	149801955	149800324	149800430	337	13,4	0,0	8,7	0,3	197	73	0.036983	0.500525	1.0,1.0	1.0,0.464	0.268	26.8	26.8
11753	ENSG00000196586	MYO6	6	+	75857078	75857254	75857096	75857254	75855138	75855283	11753	32,30	464334	25,12	420339	91	73	0.0371964	0.502528	0.052,0.067	0.046,0.028	0.022	2.2	2.2
6326	ENSG00000178821	TMEM52	1	-	1918252	1918934	1918252	1918431	1919044	1919088	6326	90100	11,5	184260	5,10	576	73	0.0373269	0.503981	0.509,0.717	0.823,0.767	-0.182	-18.2	18.2
17751	ENSG00000028310	BRD9	5	-	889020	889165	889020	889160	889586	889647	17751	53,38	0,1	41,36	4,1	78	73	0.0375076	0.506112	1.0,0.973	0.906,0.971	0.048	4.8	4.8
10900	ENSG00000071553	ATP6AP1	X	+	154434985	154435186	154435138	154435186	154434207	154434446	10900	30,22	191149	16,25	190253	226	73	0.0377905	0.507794	0.048,0.046	0.026,0.031	0.019	1.9	1.9
17471	ENSG00000120699	EXOSC8	13	+	37004476	37004561	37004515	37004561	37002933	37003007	17471	53,26	270123	36,18	97,67	112	73	0.0377618	0.507794	0.113,0.121	0.195,0.149	-0.055	-5.5	5.5
19204	ENSG00000072778	ACADVL	17	+	7224641	7224722	7224714	7224722	7224328	7224552	19204	996739	9,10	11791504	5,8	146	73	0.037813	0.507794	0.982,0.974	0.992,0.989	-0.012	-1.2	1.2
1970	ENSG00000112242	E2F3	6	+	20481205	20481425	20481223	20481425	20479845	20479957	1970	18,9	2,3	23,18	0,2	91	73	0.0377618	0.507794	0.878,0.706	1.0,0.878	-0.147	-14.7	14.7
21052	ENSG00000092445	TYRO3	15	+	41571548	41571687	41571594	41571687	41571040	41571118	21052	4,4	10,15	4,3	45,36	119	73	0.0378275	0.507794	0.197,0.141	0.052,0.049	0.118	11.8	11.8
2166	ENSG00000165097	KDM1B	6	+	18208128	18208206	18208131	18208206	18207397	18207529	2166	0,2	40,26	5,2	49,28	76	73	0.0378464	0.507794	0.0,0.069	0.089,0.064	-0.042	-4.2	4.2
2181	ENSG00000172932	ANKRD13D	11	+	67290292	67290446	67290321	67290446	67290077	67290213	2181	8,3	23,32	2,6	56,61	102	73	0.0378625	0.507794	0.199,0.063	0.025,0.066	0.086	8.6	8.6
2493	ENSG00000153113	CAST	5	+	96765220	96765325	96765223	96765325	96762273	96762372	2493	298224	65,48	212200	77,52	76	73	0.0376976	0.507794	0.815,0.818	0.726,0.787	0.06	6	6
25921	ENSG00000198198	SZT2	1	+	43435099	43435281	43435199	43435281	43434385	43434485	25921	5,4	17,8	9,7	4,10	173	73	0.0378453	0.507794	0.11,0.174	0.487,0.228	-0.215	-21.5	21.5
6950	ENSG00000039139	DNAH5	5	-	13780828	13780959	13780828	13780932	13786178	13786351	6950	2,3	3,0	1,4	0,0	100	73	0.0377832	0.507794	0.327,1.0	1.0,1.0	-0.337	-33.7	33.7
22970	ENSG00000137522	RNF121	11	+	71995348	71995551	71995439	71995551	71990596	71990717	22970	7,3	3,0	2,2	0,0	164	73	0.037931	0.508096	0.509,1.0	1.0,1.0	-0.246	-24.6	24.6
7848	ENSG00000163479	SSR2	1	-	156014960	156015073	156014960	156015063	156018269	156018366	7848	44,37	4,1	38,41	0,1	83	73	0.0379169	0.508096	0.906,0.97	1.0,0.973	-0.048	-4.8	4.8
5767	ENSG00000100124	ANKRD54	22	-	37833683	37833755	37833683	37833750	37838499	37838598	5767	28,22	1,4	11,9	1,0	78	73	0.0379565	0.508126	0.963,0.837	0.911,1.0	-0.056	-5.6	5.6
8279	ENSG00000166896	XRCC6BP1	12	+	57946831	57947076	57946994	57947076	57945627	57945673	8279	2,0	26,17	3,3	20,9	236	73	0.0379794	0.508126	0.023,0.0	0.044,0.093	-0.057	-5.7	5.7
15313	ENSG00000157653	C9orf43	9	+	113413429	113413644	113413444	113413644	113410685	113411001	15313	1,2	3,2	0,1	3,6	88	73	0.0380176	0.508159	0.217,0.453	0.0,0.121	0.275	27.5	27.5
19432	ENSG00000164050	PLXNB1	3	-	48410454	48410558	48410454	48410493	48410867	48411036	19432	43,20	1,3	43,49	0,1	138	73	0.0380279	0.508159	0.958,0.779	1.0,0.963	-0.113	-11.3	11.3
19089	ENSG00000172890	NADSYN1	11	+	71497465	71497611	71497482	71497611	71491833	71491903	19089	0,2	73,42	4,7	118114	90	73	0.0380827	0.508276	0.0,0.037	0.027,0.047	-0.018	-1.8	1.8
21363	ENSG00000070423	RNF126	19	-	648881	649052	648881	648975	649678	649748	21363	9,9	44,36	18,30	46,69	150	73	0.038064	0.508276	0.091,0.108	0.16,0.175	-0.068	-6.8	6.8
17124	ENSG00000106052	TAX1BP1	7	+	27796115	27796219	27796118	27796219	27794322	27794446	17124	405247	12,3	358234	1,3	76	73	0.0381761	0.509215	0.97,0.988	0.997,0.987	-0.013	-1.3	1.3
15627	ENSG00000173064	HECTD4	12	-	112254042	112254189	112254042	112254162	112256319	112256518	15627	2,2	12,13	0,1	1,12	100	73	0.0382589	0.510011	0.108,0.101	0.0,0.057	0.076	7.6	7.6
23728	ENSG00000157193	LRP8	1	-	53249379	53249573	53249379	53249556	53250689	53250862	23728	2,1	1,4	1,0	7,6	90	73	0.0383332	0.510385	0.619,0.169	0.104,0.0	0.342	34.2	34.2
4950	ENSG00000123349	PFDN5	12	+	53296218	53296467	53296429	53296467	53295838	53295941	4950	40,26	10,7	27,25	2,3	284	73	0.0383118	0.510385	0.507,0.488	0.776,0.682	-0.232	-23.2	23.2
20281	ENSG00000092098	RNF31	14	+	24160483	24160655	24160519	24160655	24160238	24160407	20281	1,4	28,17	1,0	13,40	109	73	0.0384497	0.511087	0.023,0.136	0.049,0.0	0.055	5.5	5.5
6104	ENSG00000205302	SNX2	5	+	122808144	122808355	122808276	122808355	122803471	122803613	6104	16,11	165130	6,11	206159	205	73	0.0384362	0.511087	0.033,0.029	0.01,0.024	0.014	1.4	1.4
7937	ENSG00000170037	CNTROB	17	+	7936237	7936482	7936365	7936482	7934988	7935145	7937	8,7	41,21	19,8	23,26	201	73	0.0384555	0.511087	0.066,0.108	0.231,0.101	-0.079	-7.9	7.9
17377	ENSG00000071189	SNX13	7	-	17839806	17840015	17839806	17840000	17845594	17845694	17377	5,1	46,29	2,0	54,36	88	73	0.0385594	0.51216	0.083,0.028	0.03,0.0	0.041	4.1	4.1
14419	ENSG00000181991	MRPS11	15	+	88472626	88472725	88472646	88472725	88467907	88468024	14419	178,97	6,2	191184	1,1	93	73	0.038636	0.51256	0.959,0.974	0.993,0.993	-0.027	-2.7	2.7
18763	ENSG00000233695	GAS6-AS1	13	+	113834647	113834764	113834683	113834764	113833491	113833579	18763	7,1	0,3	6,11	0,1	109	73	0.0386193	0.51256	1.0,0.183	1.0,0.88	-0.348	-34.8	34.8
18336	ENSG00000064115	TM7SF3	12	-	26999525	26999766	26999525	26999648	27003235	27003390	18336	41,34	4,0	41,24	0,0	191	73	0.0386896	0.512962	0.797,1.0	1.0,1.0	-0.101	-10.1	10.1
1608	ENSG00000105486	LIG1	19	-	48137521	48137759	48137521	48137688	48139970	48140143	1608	1,1	4,3	3,4	3,3	144	73	0.0387294	0.513148	0.112,0.145	0.336,0.403	-0.241	-24.1	24.1
17415	ENSG00000171163	ZNF692	1	-	248857233	248857497	248857233	248857436	248857827	248857859	17415	59,37	3,1	78,93	6,11	134	73	0.0387734	0.513148	0.915,0.953	0.876,0.822	0.085	8.5	8.5
8065	ENSG00000106133	NSUN5P2	7	-	72949052	72949232	72949052	72949102	72949312	72949487	8065	62,48	0,1	71115	3,2	203	73	0.0387571	0.513148	1.0,0.945	0.895,0.954	0.048	4.8	4.8
15970	ENSG00000049769	PPP1R3F	X	+	49281980	49282063	49281983	49282063	49281405	49281461	15970	3,1	2,4	3,0	0,1	76	73	0.0389536	0.51364	0.59,0.194	1.0,0.0	-0.108	-10.8	10.8
18225	ENSG00000101442	ACTR5	20	+	38766237	38766377	38766256	38766377	38765401	38765518	18225	45,21	5,1	20,33	8,5	92	73	0.0389606	0.51364	0.877,0.943	0.665,0.84	0.157	15.7	15.7
20062	ENSG00000155066	PROM2	2	+	95275872	95276092	95275929	95276092	95275462	95275510	20062	3,1	22,27	4,14	40,52	130	73	0.0388538	0.51364	0.071,0.02	0.053,0.131	-0.046	-4.6	4.6
22438	ENSG00000143437	ARNT	1	-	150829903	150829980	150829903	150829965	150831817	150831903	22438	61,43	6,8	43,51	4,1	88	73	0.0388858	0.51364	0.894,0.817	0.899,0.977	-0.083	-8.3	8.3
5041	ENSG00000167130	DOLPP1	9	+	129085019	129085107	129085022	129085107	129084667	129084768	5041	1,0	42,26	2,3	34,34	76	73	0.0389639	0.51364	0.022,0.0	0.053,0.078	-0.055	-5.5	5.5
7065	ENSG00000162804	SNED1	2	+	241048638	241048766	241048661	241048766	241048314	241048440	7065	0,2	8,7	1,7	6,19	96	73	0.0389735	0.51364	0.0,0.178	0.112,0.219	-0.077	-7.7	7.7
764	ENSG00000140386	SCAPER	15	-	76771723	76771954	76771723	76771947	76774854	76775117	764	47,22	5,0	28,17	0,0	80	73	0.0389642	0.51364	0.896,1.0	1.0,1.0	-0.052	-5.2	5.2
11875	ENSG00000119707	RBM25	14	+	73111289	73111382	73111308	73111382	73110830	73111155	11875	5,3	7,4	17,8	6,5	92	73	0.039019	0.513933	0.362,0.373	0.692,0.559	-0.258	-25.8	25.8
22115	ENSG00000188186	LAMTOR4	7	+	100149433	100149552	100149498	100149552	100148933	100148975	22115	36,33	184109	38,49	263300	138	73	0.0390493	0.514024	0.094,0.138	0.071,0.08	0.041	4.1	4.1
6995	ENSG00000144161	ZC3H8	2	-	112238314	112238528	112238314	112238523	112250190	112250272	6995	45,38	4,1	36,12	0,0	78	73	0.0390848	0.514185	0.913,0.973	1.0,1.0	-0.057	-5.7	5.7
24662	ENSG00000090060	PAPOLA	14	+	96555846	96555922	96555849	96555922	96552479	96552622	24662	194117	8,8	112118	0,5	76	73	0.0391407	0.514614	0.959,0.934	1.0,0.958	-0.032	-3.2	3.2
1092	ENSG00000163930	BAP1	3	-	52402778	52402940	52402778	52402871	52403182	52403298	1092	7,13	3,4	7,8	0,2	142	73	0.0392786	0.516119	0.545,0.626	1.0,0.673	-0.251	-25.1	25.1
1558	ENSG00000138867	GUCD1	22	-	24540437	24543100	24540437	24543097	24543841	24543954	1558	12,9	71,51	3,9	65,85	76	73	0.0393305	0.516164	0.14,0.145	0.042,0.092	0.076	7.6	7.6
2287	ENSG00000114062	UBE3A	15	-	25407066	25407262	25407066	25407137	25409087	25409207	2287	30,17	0,0	59,34	1,3	198	73	0.0393522	0.516164	1.0,1.0	0.956,0.807	0.119	11.9	11.9
24150	ENSG00000259146	RP1-261D10.2	14	-	71294036	71294252	71294036	71294156	71295262	71295456	24150	19,12	0,2	6,2	1,2	169	73	0.0393298	0.516164	1.0,0.722	0.722,0.302	0.349	34.9	34.9
16363	ENSG00000061938	TNK2	3	-	195867168	195867280	195867168	195867258	195867360	195868709	16363	16,15	6,5	9,24	2,2	95	73	0.0394455	0.517081	0.672,0.697	0.776,0.902	-0.154	-15.4	15.4
11066	ENSG00000163389	POGLUT1	3	+	119479907	119480172	119480050	119480172	119477312	119477448	11066	21,6	18,11	10,7	29,15	216	73	0.0394902	0.517249	0.283,0.156	0.104,0.136	0.099	9.9	9.9
18341	ENSG00000108666	C17orf75	17	-	32339812	32339938	32339812	32339924	32341203	32341284	18341	86,60	10,11	95,56	4,6	87	73	0.0395287	0.517249	0.878,0.821	0.952,0.887	-0.07	-7	7
5855	ENSG00000110075	PPP6R3	11	+	68587797	68588024	68587944	68588024	68575957	68576043	5855	43,32	0,2	33,27	2,3	220	73	0.0395213	0.517249	1.0,0.841	0.846,0.749	0.123	12.3	12.3
8218	ENSG00000131697	NPHP4	1	-	5874904	5875091	5874904	5875058	5877092	5877298	8218	7,2	11,2	4,8	2,3	106	73	0.0396046	0.517935	0.305,0.408	0.579,0.647	-0.257	-25.7	25.7
15496	ENSG00000205517	RGL3	19	-	11405322	11405493	11405322	11405426	11406418	11406634	15496	6,3	18,12	1,3	11,32	140	73	0.0397236	0.518327	0.148,0.115	0.045,0.047	0.086	8.6	8.6
25779	ENSG00000139178	C1RL	12	-	7099685	7099807	7099685	7099760	7101897	7102087	25779	4,8	1,2	2,0	1,1	120	73	0.0396815	0.518327	0.709,0.709	0.549,0.0	0.434	43.4	43.4
4228	ENSG00000171943	SRGAP2C	1	+	121382700	121382925	121382703	121382925	121374825	121374954	4228	5,2	1,0	8,9	4,0	76	73	0.0397285	0.518327	0.828,1.0	0.658,1.0	0.085	8.5	8.5
6520	ENSG00000135333	EPHA7	6	-	93259353	93259479	93259353	93259467	93263859	93263915	6520	1,5	3,0	9,7	0,0	85	73	0.0397283	0.518327	0.223,1.0	1.0,1.0	-0.388	-38.8	38.8
13488	ENSG00000168010	ATG16L2	11	+	72821547	72821741	72821667	72821741	72817755	72817855	13488	3,6	1,1	2,11	4,10	193	73	0.0399047	0.51982	0.532,0.694	0.159,0.294	0.387	38.7	38.7
14656	ENSG00000204152	TIMM23B	10	+	49970041	49970458	49970339	49970458	49958369	49958480	14656	19,19	1,2	8,25	0,0	371	73	0.0399372	0.51982	0.789,0.651	1.0,1.0	-0.28	-28	28
23594	ENSG00000006015	C19orf60	19	+	18589460	18589683	18589478	18589683	18588994	18589077	23594	22,19	11,5	18,32	19,23	91	73	0.0399016	0.51982	0.616,0.753	0.432,0.527	0.205	20.5	20.5
25140	ENSG00000172663	TMEM134	11	-	67467500	67467590	67467500	67467563	67468016	67468092	25140	88,56	13,6	127150	6,11	100	73	0.0399299	0.51982	0.832,0.872	0.939,0.909	-0.072	-7.2	7.2
22995	ENSG00000110888	CAPRIN2	12	-	30719078	30720915	30719078	30719225	30723258	30723314	22995	100,56	0,2	100,71	2,7	1763	73	0.0399925	0.519926	1.0,0.537	0.674,0.296	0.283	28.3	28.3
7404	ENSG00000139974	SLC38A6	14	+	61078809	61078927	61078829	61078927	61052040	61052135	7404	2,2	3,3	0,2	6,6	93	73	0.0399781	0.519926	0.344,0.344	0.0,0.207	0.24	24	24
1982	ENSG00000095787	WAC	10	+	28595694	28595777	28595732	28595777	28590719	28590832	1982	7,6	158132	9,8	109,59	111	73	0.0400564	0.52045	0.028,0.029	0.052,0.082	-0.039	-3.9	3.9
9000	ENSG00000150527	CTAGE5	14	+	39315682	39315718	39315697	39315718	39314739	39314799	9000	310231	41,30	139104	11,8	88	73	0.0401427	0.521264	0.862,0.865	0.913,0.915	-0.051	-5.1	5.1
25186	ENSG00000116641	DOCK7	1	-	62475207	62475367	62475207	62475351	62475706	62475943	25186	0,0	22,26	6,0	52,38	89	73	0.0402182	0.521938	0.0,0.0	0.086,0.0	-0.043	-4.3	4.3
4504	ENSG00000085449	WDFY1	2	-	223894234	223894369	223894234	223894339	223895503	223895630	4504	4,4	46,38	2,1	56,43	103	73	0.0402875	0.522234	0.058,0.069	0.025,0.016	0.043	4.3	4.3
8602	ENSG00000165660	FAM175B	10	+	124831348	124831463	124831352	124831463	124829392	124829477	8602	23,14	3,1	29,19	0,0	77	73	0.0402884	0.522234	0.879,0.93	1.0,1.0	-0.095	-9.5	9.5
11480	ENSG00000103148	NPRL3	16	-	138149	138366	138149	138334	138641	138677	11480	2,7	3,0	4,13	0,0	105	73	0.0405323	0.523305	0.317,1.0	1.0,1.0	-0.342	-34.2	34.2
11806	ENSG00000065029	ZNF76	6	+	35287645	35287845	35287648	35287845	35286321	35286399	11806	38,25	5,0	26,30	1,0	76	73	0.0404955	0.523305	0.88,1.0	0.961,1.0	-0.04	-4	4
15542	ENSG00000111364	DDX55	12	+	123605864	123605981	123605930	123605981	123602127	123602256	15542	4,2	9,14	9,8	19,4	139	73	0.0406445	0.523305	0.189,0.07	0.199,0.512	-0.226	-22.6	22.6
15742	ENSG00000134644	PUM1	1	-	30980061	30980178	30980061	30980166	30981311	30981405	15742	11,13	18,12	12,23	6,13	85	73	0.0406511	0.523305	0.344,0.482	0.632,0.603	-0.204	-20.4	20.4
18276	ENSG00000175197	DDIT3	12	-	57517365	57517519	57517365	57517459	57517705	57517753	18276	176128	7,0	76,74	0,0	133	73	0.0406794	0.523305	0.932,1.0	1.0,1.0	-0.034	-3.4	3.4
20923	ENSG00000068650	ATP11A	13	+	112881812	112887168	112881815	112887168	112875775	112875941	20923	1,1	5,1	4,1	0,4	76	73	0.0406586	0.523305	0.161,0.49	1.0,0.194	-0.271	-27.1	27.1
21044	ENSG00000255769	GOLGA2P10	15	-	82475477	82475637	82475477	82475628	82476785	82476940	21044	12,6	0,1	13,11	0,4	82	73	0.040609	0.523305	1.0,0.842	1.0,0.71	0.066	6.6	6.6
21505	ENSG00000155368	DBI	2	+	119367558	119367644	119367563	119367644	119366988	119367060	21505	49,53	6,4	30,21	8,5	78	73	0.0405974	0.523305	0.884,0.925	0.778,0.797	0.117	11.7	11.7
242	ENSG00000181264	TMEM136	11	+	120327451	120327641	120327465	120327641	120325295	120325368	242	1,3	3,1	7,0	0,1	87	73	0.0405077	0.523305	0.219,0.716	1.0,0.0	-0.033	-3.3	3.3
3364	ENSG00000142945	KIF2C	1	+	44750308	44750564	44750441	44750564	44747651	44747700	3364	4,7	58,37	0,1	9,14	206	73	0.0404406	0.523305	0.024,0.063	0.0,0.025	0.031	3.1	3.1
6788	ENSG00000167380	ZNF226	19	+	44165587	44165807	44165756	44165807	44165100	44165142	6788	38,20	22,18	25,12	32,17	242	73	0.040436	0.523305	0.343,0.251	0.191,0.176	0.114	11.4	11.4
7977	ENSG00000111666	CHPT1	12	+	101730516	101730636	101730520	101730636	101726322	101726404	7977	3,1	1,2	1,0	0,2	77	73	0.0405924	0.523305	0.74,0.322	1.0,0.0	0.031	3.1	3.1
866	ENSG00000130703	OSBPL2	20	+	62259980	62260125	62260016	62260125	62256056	62256221	866	121109	4,3	169100	2,0	109	73	0.0405257	0.523305	0.953,0.961	0.983,1.0	-0.035	-3.5	3.5
19314	ENSG00000010404	IDS	X	-	149502074	149502223	149502074	149502177	149503311	149503445	19314	6,3	1,1	5,8	8,3	119	73	0.0407378	0.523438	0.786,0.648	0.277,0.621	0.268	26.8	26.8
21423	ENSG00000181433	SAGE1	X	+	135908063	135908229	135908088	135908229	135907700	135907841	21423	9,2	29,17	1,1	10,12	98	73	0.0407818	0.523438	0.188,0.081	0.069,0.058	0.071	7.1	7.1
2294	ENSG00000102710	SUPT20H	13	-	37022010	37023044	37022010	37022080	37024034	37024193	2294	192136	19,18	198170	15,6	1037	73	0.0407433	0.523438	0.416,0.347	0.482,0.666	-0.193	-19.3	19.3
24183	ENSG00000149743	TRPT1	11	-	64224099	64224213	64224099	64224133	64224284	64224491	24183	57,42	1,0	109,83	1,5	153	73	0.0407846	0.523438	0.965,1.0	0.981,0.888	0.048	4.8	4.8
16137	ENSG00000184983	NDUFA6	22	-	42087059	42087193	42087059	42087175	42090605	42090884	16137	49,22	375243	41,16	468295	91	73	0.0408966	0.52384	0.095,0.068	0.066,0.042	0.027	2.7	2.7
193	ENSG00000214087	ARL16	17	-	81682033	81683126	81682033	81682149	81683535	81683593	193	253168	4,7	238306	4,1	1050	73	0.0408977	0.52384	0.815,0.625	0.805,0.955	-0.16	-16	16
6955	ENSG00000136840	ST6GALNAC4	9	-	127909950	127910086	127909950	127910058	127912267	127912338	6955	2,5	35,14	9,15	26,43	101	73	0.0409109	0.52384	0.04,0.205	0.2,0.201	-0.078	-7.8	7.8
7836	ENSG00000107959	PITRM1	10	-	3143605	3143799	3143605	3143731	3144291	3144366	7836	10,7	1,0	9,13	1,2	141	73	0.0409006	0.52384	0.838,1.0	0.823,0.771	0.122	12.2	12.2
10922	ENSG00000109118	PHF12	17	-	28906855	28907047	28906855	28906994	28907589	28907672	10922	4,9	109,68	14,14	85107	126	73	0.0410027	0.524407	0.021,0.071	0.087,0.07	-0.033	-3.3	3.3
17955	ENSG00000114745	GORASP1	3	-	39102791	39102951	39102791	39102881	39103472	39103553	17955	7,10	29,20	4,4	34,23	143	73	0.040983	0.524407	0.11,0.203	0.057,0.082	0.087	8.7	8.7
14505	ENSG00000032444	PNPLA6	19	+	7550284	7550429	7550297	7550429	7549906	7550112	14505	2,5	36,28	3,0	31,66	86	73	0.0412164	0.524784	0.045,0.132	0.076,0.0	0.05	5	5
14597	ENSG00000050426	LETMD1	12	+	51053777	51053860	51053811	51053860	51049033	51049185	14597	44,15	5,0	34,30	9,5	107	73	0.0413415	0.524784	0.857,1.0	0.72,0.804	0.166	16.6	16.6
14809	ENSG00000115970	THADA	2	-	43551788	43551925	43551788	43551922	43552203	43552339	14809	18,5	4,0	13,9	1,0	76	73	0.0412488	0.524784	0.812,1.0	0.926,1.0	-0.057	-5.7	5.7
15219	ENSG00000197635	DPP4	2	-	162047402	162047501	162047402	162047498	162073398	162073486	15219	19,11	4,1	30,16	11,8	76	73	0.0412912	0.524784	0.82,0.914	0.724,0.658	0.176	17.6	17.6
15328	ENSG00000196498	NCOR2	12	-	124356641	124356806	124356641	124356782	124362125	124362294	15328	12,5	5,1	7,9	0,2	97	73	0.0413208	0.524784	0.644,0.79	1.0,0.772	-0.169	-16.9	16.9
15863	ENSG00000134152	KATNBL1	15	-	34152789	34153069	34152789	34152973	34154643	34154684	15863	109,69	4,1	104123	0,1	169	73	0.04121	0.524784	0.922,0.968	1.0,0.982	-0.046	-4.6	4.6
16395	ENSG00000136950	ARPC5L	9	+	124873689	124873764	124873691	124873764	124868427	124869439	16395	10,5	251168	4,1	181154	75	73	0.0413239	0.524784	0.037,0.028	0.021,0.006	0.019	1.9	1.9
16479	ENSG00000119004	CYP20A1	2	+	203289633	203289876	203289764	203289876	203285611	203285732	16479	5,3	29,22	2,0	17,19	204	73	0.0411067	0.524784	0.058,0.047	0.04,0.0	0.033	3.3	3.3
19144	ENSG00000196535	MYO18A	17	-	29092342	29092517	29092342	29092456	29092854	29093001	19144	4,7	69,44	4,2	77,93	134	73	0.0411177	0.524784	0.031,0.08	0.028,0.012	0.036	3.6	3.6
23747	ENSG00000162869	PPP1R21	2	+	48454555	48454741	48454594	48454741	48451007	48451076	23747	3,1	19,5	1,0	14,7	112	73	0.0410698	0.524784	0.093,0.115	0.044,0.0	0.082	8.2	8.2
4889	ENSG00000170364	SETMAR	3	+	4313646	4313761	4313666	4313761	4312897	4313229	4889	1,7	1,2	2,5	0,0	93	73	0.0412814	0.524784	0.44,0.733	1.0,1.0	-0.413	-41.3	41.3
5002	ENSG00000159753	RLTPR	16	+	67656800	67656881	67656833	67656881	67656423	67656645	5002	2,3	0,0	3,7	2,1	106	73	0.0412982	0.524784	1.0,1.0	0.508,0.828	0.332	33.2	33.2
649	ENSG00000124571	XPO5	6	-	43525838	43525954	43525838	43525921	43526684	43526747	649	1,3	54,43	10,1	57,39	106	73	0.0411361	0.524784	0.013,0.046	0.108,0.017	-0.033	-3.3	3.3
4030	ENSG00000141524	TMC6	17	-	78124523	78124739	78124523	78124655	78125157	78125263	4030	81,68	1,0	121194	3,4	157	73	0.0414308	0.525617	0.974,1.0	0.949,0.958	0.033	3.3	3.3
16742	ENSG00000134779	TPGS2	18	-	36818893	36818992	36818893	36818973	36823802	36823871	16742	4,4	2,1	2,10	0,0	92	73	0.0415689	0.525769	0.613,0.76	1.0,1.0	-0.314	-31.4	31.4
17947	ENSG00000185633	NDUFA4L2	12	-	57237028	57237335	57237028	57237152	57240678	57240692	17947	57,39	0,2	11,16	0,4	256	73	0.0415019	0.525769	1.0,0.848	1.0,0.533	0.157	15.7	15.7
19637	ENSG00000124275	MTRR	5	+	7877943	7878322	7877948	7878322	7875257	7875375	19637	37,40	3,2	30,32	1,0	78	73	0.0415132	0.525769	0.92,0.949	0.966,1.0	-0.048	-4.8	4.8
20200	ENSG00000040341	STAU2	8	-	73709031	73709177	73709031	73709162	73738283	73738349	20200	2,1	11,13	5,3	10,9	88	73	0.0415845	0.525769	0.131,0.06	0.293,0.217	-0.16	-16	16
21031	ENSG00000116285	ERRFI1	1	-	8015307	8015400	8015307	8015384	8015494	8015692	21031	8,12	84,61	7,0	69,42	89	73	0.0415685	0.525769	0.072,0.139	0.077,0.0	0.067	6.7	6.7
4155	ENSG00000140853	NLRC5	16	+	57055432	57055519	57055435	57055519	57055031	57055094	4155	0,1	3,0	1,5	2,4	76	73	0.0415858	0.525769	0.0,1.0	0.324,0.546	0.065	6.5	6.5
18909	ENSG00000267120	AD000671.6	19	-	35744322	35744540	35744322	35744421	35744625	35744738	18909	35,24	14,20	26,45	8,11	192	73	0.0416107	0.525782	0.487,0.313	0.553,0.609	-0.181	-18.1	18.1
23913	ENSG00000124459	ZNF45	19	-	43919572	43919762	43919572	43919699	43922170	43922200	23913	3,4	3,9	2,0	6,3	136	73	0.0417152	0.526801	0.349,0.193	0.152,0.0	0.195	19.5	19.5
20111	ENSG00000142632	ARHGEF19	1	-	16201781	16201860	16201781	16201858	16202415	16202540	20111	2,4	2,1	3,3	0,1	75	73	0.0419267	0.528884	0.493,0.796	1.0,0.745	-0.228	-22.8	22.8
6581	ENSG00000205352	PRR13	12	+	53443486	53443773	53443540	53443773	53442694	53442733	6581	178135	15,9	138204	5,8	127	73	0.0419281	0.528884	0.872,0.896	0.941,0.936	-0.054	-5.4	5.4
22018	ENSG00000123136	DDX39A	19	-	14409741	14409981	14409741	14409873	14410215	14410334	22018	17,28	95,50	32,58	89,69	181	73	0.0420264	0.529821	0.067,0.184	0.127,0.253	-0.065	-6.5	6.5
7231	ENSG00000147642	SYBU	8	-	109642727	109642932	109642727	109642929	109644635	109644716	7231	6,3	4,3	0,4	1,0	76	73	0.0420805	0.5302	0.59,0.49	0.0,1.0	0.04	4	4
17967	ENSG00000162402	USP24	1	-	55095254	55095424	55095254	55095396	55096497	55096622	17967	5,5	76,35	2,1	46,44	101	73	0.0421327	0.530421	0.045,0.094	0.03,0.016	0.047	4.7	4.7
20934	ENSG00000141699	FAM134C	17	-	42583497	42583640	42583497	42583580	42585124	42585262	20934	4,3	50,38	9,6	26,50	133	73	0.0421461	0.530421	0.042,0.042	0.16,0.062	-0.069	-6.9	6.9
18369	ENSG00000004534	RBM6	3	+	50061882	50062108	50061961	50062108	50061461	50061547	18369	26,10	51,29	34,41	56,41	152	73	0.0421965	0.530449	0.197,0.142	0.226,0.324	-0.106	-10.6	10.6
474	ENSG00000054148	PHPT1	9	+	136849910	136850137	136850012	136850137	136849425	136849573	474	79,44	3,7	88,90	5,0	175	73	0.0421802	0.530449	0.917,0.724	0.88,1.0	-0.119	-11.9	11.9
3178	ENSG00000004864	SLC25A13	7	-	96170044	96170149	96170044	96170125	96171471	96171524	3178	17,11	105,65	14,4	122,88	97	73	0.0422364	0.530649	0.109,0.113	0.079,0.033	0.055	5.5	5.5
16608	ENSG00000069275	NUCKS1	1	-	205727699	205727824	205727699	205727805	205729571	205729621	16608	48,36	519329	32,17	412331	92	73	0.0423596	0.53129	0.068,0.08	0.058,0.039	0.026	2.6	2.6
19032	ENSG00000143179	UCK2	1	+	165890201	165890363	165890203	165890363	165827530	165827932	19032	4,2	65,50	1,0	84,98	75	73	0.0423478	0.53129	0.057,0.037	0.011,0.0	0.042	4.2	4.2
6079	ENSG00000169169	CPT1C	19	+	49710722	49710857	49710727	49710857	49710319	49710484	6079	17,16	1,3	11,17	1,0	78	73	0.0423148	0.53129	0.941,0.833	0.911,1.0	-0.069	-6.9	6.9
16777	ENSG00000111206	FOXM1	12	-	2864682	2864755	2864682	2864752	2866392	2866521	16777	2,1	4,3	0,0	3,2	76	73	0.0427412	0.53549	0.324,0.243	0.0,0.0	0.283	28.3	28.3
6401	ENSG00000168894	RNF181	2	+	85596821	85596931	85596856	85596931	85596518	85596649	6401	407325	22,13	395321	6,13	108	73	0.0427431	0.53549	0.926,0.944	0.978,0.943	-0.025	-2.5	2.5
19803	ENSG00000272655	POLR2J4	7	-	44013561	44014783	44013561	44013679	44016433	44016523	19803	102,76	5,1	125110	1,1	1177	73	0.042886	0.536954	0.559,0.825	0.886,0.872	-0.187	-18.7	18.7
20194	ENSG00000145868	FBXO38	5	+	148427209	148427270	148427212	148427270	148425521	148425701	20194	1,1	17,21	4,3	25,19	76	73	0.0429086	0.536954	0.053,0.044	0.133,0.132	-0.084	-8.4	8.4
10186	ENSG00000001084	GCLC	6	-	53516108	53516240	53516108	53516222	53520777	53520963	10186	1,4	40,20	0,0	30,18	91	73	0.0432146	0.540476	0.02,0.138	0.0,0.0	0.079	7.9	7.9
15327	ENSG00000196498	NCOR2	12	-	124356641	124356806	124356641	124356803	124362125	124362294	15327	4,2	3,4	2,3	0,2	76	73	0.043342	0.540618	0.562,0.324	1.0,0.59	-0.352	-35.2	35.2
1571	ENSG00000064545	TMEM161A	19	-	19133129	19133306	19133129	19133210	19134783	19134887	1571	5,4	19,22	12,20	23,47	169	73	0.0434678	0.540618	0.102,0.073	0.184,0.155	-0.082	-8.2	8.2
16454	ENSG00000132359	RAP1GAP2	17	+	2963329	2963462	2963429	2963462	2962669	2962714	16454	8,2	2,0	7,2	3,3	173	73	0.0434076	0.540618	0.628,1.0	0.496,0.22	0.456	45.6	45.6
16801	ENSG00000124593	PRICKLE4	6	+	41781349	41781520	41781483	41781520	41780348	41780826	16801	33,13	3,2	33,44	1,1	207	73	0.043471	0.540618	0.795,0.696	0.921,0.939	-0.184	-18.4	18.4
19872	ENSG00000003756	RBM5	3	+	50107451	50107569	50107481	50107569	50106766	50106864	19872	9,10	83,48	1,7	61,59	103	73	0.0434277	0.540618	0.071,0.129	0.011,0.078	0.056	5.6	5.6
24712	ENSG00000181513	ACBD4	17	+	45137909	45137988	45137912	45137988	45137759	45137830	24712	1,0	16,14	5,1	37,39	76	73	0.0432726	0.540618	0.057,0.0	0.115,0.024	-0.041	-4.1	4.1
2546	ENSG00000102103	PQBP1	X	+	48902731	48902799	48902734	48902799	48902232	48902517	2546	107,77	5,2	114,97	10,8	76	73	0.0433392	0.540618	0.954,0.974	0.916,0.921	0.045	4.5	4.5
4596	ENSG00000164896	FASTK	7	-	151077626	151077797	151077626	151077780	151077878	151078092	4596	45,20	189141	28,20	166224	90	73	0.0434429	0.540618	0.162,0.103	0.12,0.068	0.039	3.9	3.9
6849	ENSG00000272921	RP11-500M8.7	12	+	4662511	4662643	4662532	4662643	4659035	4659177	6849	28,11	209132	31,15	387295	94	73	0.0433707	0.540618	0.094,0.061	0.059,0.038	0.029	2.9	2.9
7638	ENSG00000178149	DALRD3	3	-	49015487	49015723	49015487	49015707	49015803	49015872	7638	60,32	41,18	56,39	52,46	89	73	0.0432952	0.540618	0.546,0.593	0.469,0.41	0.13	13	13
12125	ENSG00000116922	C1orf109	1	-	37683318	37683476	37683318	37683437	37686272	37686452	12125	3,11	48,19	0,5	37,26	112	73	0.0435467	0.541254	0.039,0.274	0.0,0.111	0.101	10.1	10.1
316	ENSG00000174839	DENND6A	3	-	57672255	57672326	57672255	57672298	57672399	57672438	316	3,1	17,10	0,0	11,13	101	73	0.04369	0.542731	0.113,0.067	0.0,0.0	0.09	9	9
15534	ENSG00000110074	FOXRED1	11	+	126273315	126273454	126273335	126273454	126272968	126273079	15534	5,1	62,43	13,4	71,61	93	73	0.0437862	0.543313	0.06,0.018	0.126,0.049	-0.048	-4.8	4.8
9061	ENSG00000115464	USP34	2	-	61295167	61295322	61295167	61295290	61296799	61296925	9061	3,1	40,27	5,2	21,11	105	73	0.0437752	0.543313	0.05,0.025	0.142,0.112	-0.089	-8.9	8.9
3126	ENSG00000136925	TSTD2	9	-	97625680	97625997	97625680	97625777	97627397	97627562	3126	191116	1,0	85,76	3,1	293	73	0.0438962	0.544372	0.979,1.0	0.876,0.95	0.077	7.7	7.7
10301	ENSG00000161513	FDXR	17	-	74866783	74866981	74866783	74866876	74872035	74872133	10301	4,3	36,32	0,1	45,52	178	73	0.0439807	0.545114	0.044,0.037	0.0,0.008	0.036	3.6	3.6
95	ENSG00000140374	ETFA	15	-	76227712	76227897	76227712	76227866	76231332	76231398	95	21,6	4,3	1,10	4,6	104	73	0.0440104	0.545176	0.787,0.584	0.149,0.539	0.341	34.1	34.1
12423	ENSG00000248751	RP1-130H16.18	22	-	30286824	30286951	30286824	30286948	30287154	30287287	12423	0,1	10,10	3,2	15,36	76	73	0.0441268	0.545241	0.0,0.088	0.161,0.051	-0.062	-6.2	6.2
18233	ENSG00000178904	DPY19L3	19	+	32439760	32439910	32439775	32439910	32439216	32439235	18233	0,0	11,10	0,4	8,15	88	73	0.0441887	0.545241	0.0,0.0	0.0,0.181	-0.09	-9	9
18570	ENSG00000105223	PLD3	19	+	40365552	40365930	40365717	40365930	40348689	40348768	18570	465354	22,17	280270	14,34	238	73	0.0440965	0.545241	0.866,0.865	0.86,0.709	0.081	8.1	8.1
19650	ENSG00000255152	MSH5-SAPCD1	6	+	31761817	31761955	31761865	31761955	31761471	31761615	19650	21,16	4,1	42,31	1,1	121	73	0.0440583	0.545241	0.76,0.906	0.962,0.949	-0.123	-12.3	12.3
23104	ENSG00000100814	CCNB1IP1	14	-	20325538	20325672	20325538	20325653	20326715	20326793	23104	2,0	105,65	6,3	125,80	92	73	0.0441767	0.545241	0.015,0.0	0.037,0.029	-0.026	-2.6	2.6
5857	ENSG00000110075	PPP6R3	11	+	68587917	68588024	68587944	68588024	68575957	68576043	5857	33,28	0,2	25,21	2,3	100	73	0.0441823	0.545241	1.0,0.911	0.901,0.836	0.087	8.7	8.7
772	ENSG00000110514	MADD	11	+	47295717	47295954	47295896	47295954	47295495	47295579	772	13,11	23,36	16,10	14,15	252	73	0.0440681	0.545241	0.141,0.081	0.249,0.162	-0.095	-9.5	9.5
6953	ENSG00000136840	ST6GALNAC4	9	-	127909950	127910528	127909950	127910058	127912267	127912338	6953	23,21	35,14	53,55	26,43	543	73	0.0442345	0.545502	0.081,0.168	0.215,0.147	-0.056	-5.6	5.6
12612	ENSG00000147459	DOCK5	8	+	25368172	25368250	25368191	25368250	25366869	25366970	12612	0,0	18,11	4,0	12,10	92	73	0.0444489	0.546938	0.0,0.0	0.209,0.0	-0.104	-10.4	10.4
17580	ENSG00000117408	IPO13	1	+	43958715	43958889	43958745	43958889	43958460	43958595	17580	3,0	59,44	5,5	77,52	103	73	0.0444459	0.546938	0.035,0.0	0.044,0.064	-0.036	-3.6	3.6
18897	ENSG00000158555	GDPD5	11	-	75441645	75441878	75441645	75441803	75442362	75442581	18897	0,2	11,7	2,5	12,15	148	73	0.0444212	0.546938	0.0,0.124	0.076,0.141	-0.046	-4.6	4.6
22192	ENSG00000213213	CCDC183	9	+	136807571	136807741	136807739	136807741	136806969	136807066	22192	14,10	0,3	17,40	0,0	241	73	0.0444502	0.546938	1.0,0.502	1.0,1.0	-0.249	-24.9	24.9
6072	ENSG00000119321	FKBP15	9	-	113171580	113171722	113171580	113171706	113173452	113173605	6072	1,10	37,38	3,1	34,46	89	73	0.0445383	0.547717	0.022,0.178	0.067,0.018	0.057	5.7	5.7
16040	ENSG00000137501	SYTL2	11	-	85736500	85736615	85736500	85736612	85737574	85737656	16040	1,3	2,2	1,0	0,2	76	73	0.0446166	0.548374	0.324,0.59	1.0,0.0	-0.043	-4.3	4.3
14647	ENSG00000151148	UBE3B	12	+	109533656	109534538	109534382	109534538	109533465	109533558	14647	52,20	3,0	9,31	0,0	799	73	0.0448025	0.54974	0.613,1.0	1.0,1.0	-0.194	-19.4	19.4
3444	ENSG00000214265	RP11-701H24.9	15	+	24974386	24974456	24974397	24974456	24967931	24968082	3444	176134	12,13	207136	27,20	84	73	0.0447909	0.54974	0.927,0.9	0.869,0.855	0.051	5.1	5.1
6631	ENSG00000197798	FAM118B	11	+	126261424	126261484	126261427	126261484	126256566	126256852	6631	53,26	26,16	44,31	16,5	76	73	0.0447946	0.54974	0.662,0.61	0.725,0.856	-0.154	-15.4	15.4
17682	ENSG00000130766	SESN2	1	+	28273330	28273508	28273357	28273508	28272580	28272793	17682	10,9	108100	1,1	19,25	100	73	0.0448845	0.550135	0.063,0.062	0.037,0.028	0.03	3	3
6362	ENSG00000141198	TOM1L1	17	+	54903709	54903792	54903712	54903792	54900852	54900923	6362	8,11	11,9	4,7	18,13	76	73	0.0448659	0.550135	0.411,0.54	0.176,0.341	0.217	21.7	21.7
24603	ENSG00000109046	WSB1	17	+	27307743	27309272	27309099	27309272	27306781	27306882	24603	1699920	62,25	17461488	38,34	1429	73	0.0450029	0.55128	0.583,0.653	0.701,0.691	-0.078	-7.8	7.8
17941	ENSG00000101104	PABPC1L	20	+	44916654	44916871	44916755	44916871	44912659	44912853	17941	10,14	247172	2,1	49,75	174	73	0.0451044	0.552216	0.017,0.033	0.017,0.006	0.014	1.4	1.4
11755	ENSG00000196586	MYO6	6	+	75894801	75894840	75894813	75894840	75892529	75892690	11755	15,5	105,88	28,40	196201	85	73	0.0452006	0.553086	0.109,0.047	0.109,0.146	-0.05	-5	5
15223	ENSG00000134597	RBMX2	X	+	130402185	130402370	130402254	130402370	130401968	130402037	15223	17,6	67,49	5,9	97,51	142	73	0.0454776	0.55463	0.115,0.059	0.026,0.083	0.032	3.2	3.2
18376	ENSG00000004534	RBM6	3	+	50075172	50075330	50075200	50075330	50070454	50070552	18376	15,7	93,67	21,23	109,75	101	73	0.0453789	0.55463	0.104,0.07	0.122,0.181	-0.065	-6.5	6.5
20701	ENSG00000139613	SMARCC2	12	-	56172584	56172704	56172584	56172701	56173695	56173849	20701	68,56	2,5	47,64	9,6	76	73	0.0454138	0.55463	0.97,0.915	0.834,0.911	0.07	7	7
23273	ENSG00000196547	MAN2A2	15	+	90911366	90911570	90911384	90911570	90911170	90911238	23273	3,6	25,20	9,18	21,41	91	73	0.0454702	0.55463	0.088,0.194	0.256,0.26	-0.117	-11.7	11.7
24141	ENSG00000205746	RP11-1212A22.1	16	-	18344412	18344560	18344412	18344526	18345377	18345511	24141	7,9	1,2	0,4	1,3	107	73	0.0454474	0.55463	0.827,0.754	0.0,0.476	0.552	55.2	55.2
613	ENSG00000147364	FBXO25	8	+	462966	463150	463006	463150	458368	458551	613	4,4	86,67	12,6	89,65	113	73	0.0454371	0.55463	0.029,0.037	0.08,0.056	-0.035	-3.5	3.5
1637	ENSG00000196700	ZNF512B	20	-	63962586	63962805	63962586	63962781	63963094	63963265	1637	0,1	11,16	1,3	8,22	97	73	0.045563	0.555344	0.0,0.045	0.086,0.093	-0.067	-6.7	6.7
21240	ENSG00000182087	TMEM259	19	-	1013240	1013399	1013240	1013340	1014191	1014473	21240	19,16	204177	15,15	252320	132	73	0.0455864	0.555344	0.049,0.048	0.032,0.025	0.02	2	2
22103	ENSG00000104133	SPG11	15	-	44574901	44575059	44574901	44575041	44583813	44583960	22103	6,3	73,34	2,1	50,50	91	73	0.0456311	0.555581	0.062,0.066	0.031,0.016	0.041	4.1	4.1
10308	ENSG00000100150	DEPDC5	22	+	31758526	31758633	31758545	31758633	31754861	31754979	10308	5,0	33,15	0,1	18,19	92	73	0.0457298	0.556475	0.107,0.0	0.0,0.04	0.034	3.4	3.4
5654	ENSG00000275835	TUBGCP5	15	-	23027191	23027309	23027191	23027306	23030884	23031020	5654	14,4	28,25	4,3	32,23	76	73	0.0460034	0.559497	0.324,0.133	0.107,0.111	0.12	12	12
22159	ENSG00000014914	MTMR11	1	-	149931259	149931426	149931259	149931379	149931943	149932014	22159	2,4	0,2	4,3	6,2	120	73	0.0460976	0.560293	1.0,0.549	0.289,0.477	0.391	39.1	39.1
9653	ENSG00000196312	HIATL2	9	-	96943990	96944085	96943990	96944082	96949554	96949585	9653	13,4	0,0	22,11	0,4	76	73	0.0461451	0.560293	1.0,1.0	1.0,0.725	0.137	13.7	13.7
96	ENSG00000140374	ETFA	15	-	76227712	76227918	76227712	76227900	76231332	76231398	96	4,4	1,0	12,16	3,1	91	73	0.0461275	0.560293	0.762,1.0	0.762,0.928	0.036	3.6	3.6
19875	ENSG00000143771	CNIH4	1	+	224375794	224379452	224379068	224379452	224371329	224371423	19875	670430	6,7	16181185	11,3	3347	73	0.0462645	0.561023	0.709,0.573	0.762,0.896	-0.188	-18.8	18.8
2318	ENSG00000164880	INTS1	7	-	1472272	1472405	1472272	1472386	1473071	1473184	2318	6,5	80,73	17,11	82117	92	73	0.0462532	0.561023	0.056,0.052	0.141,0.069	-0.051	-5.1	5.1
3187	ENSG00000140264	SERF2	15	+	43798868	43799107	43798943	43799107	43792974	43793083	3187	4,6	3,0	5,14	0,1	148	73	0.0462815	0.561023	0.397,1.0	1.0,0.874	-0.239	-23.9	23.9
24125	ENSG00000102878	HSF4	16	+	67167484	67167543	67167503	67167543	67167302	67167402	24125	17,16	2,3	34,58	13,18	92	73	0.0464209	0.562404	0.871,0.809	0.675,0.719	0.143	14.3	14.3
12578	ENSG00000110011	DNAJC4	11	+	64234072	64234278	64234097	64234278	64233893	64233980	12578	103,53	2,0	86,98	4,3	98	73	0.0465689	0.563888	0.975,1.0	0.941,0.961	0.037	3.7	3.7
23021	ENSG00000090686	USP48	1	-	21704261	21704392	21704261	21704387	21705726	21705837	23021	61,37	0,2	67,52	2,5	78	73	0.0466161	0.564149	1.0,0.945	0.969,0.907	0.034	3.4	3.4
4490	ENSG00000076108	BAZ2A	12	-	56610408	56610539	56610408	56610517	56611572	56611633	4490	7,11	43,39	1,6	44,30	95	73	0.0467108	0.564676	0.111,0.178	0.017,0.133	0.069	6.9	6.9
6921	ENSG00000171469	ZNF561	19	-	9617044	9617226	9617044	9617171	9618090	9618179	6921	30,18	32,19	15,5	26,15	128	73	0.0466956	0.564676	0.348,0.351	0.248,0.16	0.145	14.5	14.5
21961	ENSG00000105982	RNF32	7	+	156644498	156644757	156644589	156644757	156643800	156643892	21961	93,61	1,4	56,40	0,1	164	73	0.0467694	0.565074	0.976,0.872	1.0,0.947	-0.05	-5	5
17269	ENSG00000137166	FOXP4	6	+	41587298	41587512	41587301	41587512	41587008	41587156	17269	16,9	5,4	12,14	1,2	76	73	0.0468282	0.565476	0.755,0.684	0.92,0.871	-0.176	-17.6	17.6
2202	ENSG00000265257	RP11-21J18.1	18	+	9119377	9119590	9119473	9119590	9117837	9117903	2202	72,68	1,0	149,88	6,0	169	73	0.0472311	0.570029	0.969,1.0	0.915,1.0	0.027	2.7	2.7
22729	ENSG00000168904	LRRC28	15	+	99333922	99334129	99334017	99334129	99287813	99287951	22729	35,18	0,1	49,31	2,2	168	73	0.0472621	0.570091	1.0,0.887	0.914,0.871	0.051	5.1	5.1
10251	ENSG00000110851	PRDM4	12	-	107744542	107744682	107744542	107744661	107746274	107746424	10251	3,1	42,17	3,4	10,19	94	73	0.0473566	0.570239	0.053,0.044	0.189,0.141	-0.116	-11.6	11.6
11289	ENSG00000077454	LRCH4	7	-	100578158	100578316	100578158	100578258	100578398	100578465	11289	20,15	85,71	12,13	90110	131	73	0.0473777	0.570239	0.116,0.105	0.069,0.062	0.045	4.5	4.5
15884	ENSG00000075089	ACTR6	12	+	100212255	100212354	100212259	100212354	100210294	100210351	15884	143,93	5,3	172113	0,0	77	73	0.0473678	0.570239	0.964,0.967	1.0,1.0	-0.034	-3.4	3.4
24755	ENSG00000001631	KRIT1	7	-	92242033	92242161	92242033	92242137	92244001	92244149	24755	4,2	36,37	1,1	54,25	97	73	0.0473355	0.570239	0.077,0.039	0.014,0.029	0.036	3.6	3.6
25644	ENSG00000142046	TMEM91	19	+	41383862	41384083	41383885	41384083	41382771	41382921	25644	3,2	0,0	2,8	3,0	96	73	0.0474283	0.570536	1.0,1.0	0.336,1.0	0.332	33.2	33.2
21931	ENSG00000140455	USP3	15	+	63588247	63588423	63588304	63588423	63574322	63574403	21931	12,12	82,81	25,13	86,58	130	73	0.0474582	0.570585	0.076,0.077	0.14,0.112	-0.05	-5	5
11203	ENSG00000241316	SUCLG2-AS1	3	+	67670881	67671004	67670959	67671004	67669815	67669909	11203	7,5	3,0	2,4	0,0	151	73	0.0474909	0.570667	0.53,1.0	1.0,1.0	-0.235	-23.5	23.5
1990	ENSG00000156304	SCAF4	21	-	31696568	31696747	31696568	31696736	31700994	31701171	1990	3,1	3,0	6,1	0,0	84	73	0.0475672	0.571273	0.465,1.0	1.0,1.0	-0.267	-26.7	26.7
9427	ENSG00000127838	PNKD	2	+	218271380	218271549	218271423	218271549	218270391	218270602	9427	103,82	2,0	235254	7,5	116	73	0.0476	0.571355	0.97,1.0	0.955,0.97	0.023	2.3	2.3
6015	ENSG00000151503	NCAPD3	11	-	134157927	134158111	134157927	134158067	134158328	134158495	6015	5,8	50,42	2,3	39,49	117	73	0.0476545	0.571699	0.059,0.106	0.031,0.037	0.048	4.8	4.8
10966	ENSG00000168256	NKIRAS2	17	+	42021486	42021671	42021563	42021671	42020103	42020204	10966	14,10	44,22	5,8	39,35	150	73	0.0478851	0.573518	0.134,0.181	0.059,0.1	0.078	7.8	7.8
12951	ENSG00000141644	MBD1	18	-	50269733	50269915	50269733	50269818	50271468	50271540	12951	20,17	10,14	22,19	9,1	170	73	0.0480253	0.573518	0.462,0.343	0.512,0.891	-0.299	-29.9	29.9
17815	ENSG00000101189	MRGBP	20	+	62798852	62799049	62798974	62799049	62798586	62798668	17815	40,26	63,50	29,22	83,59	195	73	0.0478513	0.573518	0.192,0.163	0.116,0.122	0.058	5.8	5.8
21697	ENSG00000129255	MPDU1	17	+	7586655	7586777	7586691	7586777	7585950	7586078	21697	39,23	183123	26,35	236232	109	73	0.0479004	0.573518	0.125,0.111	0.069,0.092	0.037	3.7	3.7
22053	ENSG00000178026	LRRC75B	22	-	24589155	24589393	24589155	24589265	24589820	24589949	22053	68,55	15,20	91,98	44,48	201	73	0.047973	0.573518	0.622,0.5	0.429,0.426	0.133	13.3	13.3
2738	ENSG00000127415	IDUA	4	+	999369	999498	999423	999498	987808	987949	2738	20,9	2,1	3,22	0,1	127	73	0.0480219	0.573518	0.852,0.838	1.0,0.927	-0.119	-11.9	11.9
3334	ENSG00000130723	PRRC2B	9	+	131464762	131464985	131464765	131464985	131459163	131459356	3334	57,51	7,3	24,29	1,1	76	73	0.047972	0.573518	0.887,0.942	0.958,0.965	-0.047	-4.7	4.7
4234	ENSG00000068438	FTSJ1	X	+	48482402	48482506	48482408	48482506	48481631	48481715	4234	48,41	13,7	29,56	19,18	79	73	0.0479627	0.573518	0.773,0.844	0.585,0.742	0.145	14.5	14.5
6467	ENSG00000100031	GGT1	22	+	24610130	24610336	24610249	24610336	24609964	24610033	6467	10,7	34,34	39,34	80,90	192	73	0.0480401	0.573518	0.101,0.073	0.156,0.126	-0.054	-5.4	5.4
1688	ENSG00000122008	POLK	5	+	75573698	75573869	75573737	75573869	75569339	75569492	1688	0,1	52,30	2,3	32,18	112	73	0.0481583	0.574307	0.0,0.021	0.039,0.098	-0.058	-5.8	5.8
8374	ENSG00000139496	NUP58	13	+	25319308	25319350	25319325	25319350	25315356	25315467	8374	15,4	196115	20,6	125,98	90	73	0.048141	0.574307	0.058,0.027	0.115,0.047	-0.038	-3.8	3.8
6069	ENSG00000075234	TTC38	22	+	46268411	46268591	46268513	46268591	46267960	46268072	6069	6,1	40,26	2,1	58,52	175	73	0.0481906	0.574382	0.059,0.016	0.014,0.008	0.026	2.6	2.6
7400	ENSG00000198160	MIER1	1	+	66928886	66928963	66928928	66928963	66926141	66926242	7400	5,3	3,0	5,3	0,0	115	73	0.0482781	0.575114	0.514,1.0	1.0,1.0	-0.243	-24.3	24.3
4120	ENSG00000159314	ARHGAP27	17	-	45397204	45397448	45397204	45397228	45397948	45398047	4120	13,11	0,3	14,26	1,0	293	73	0.0483253	0.575366	1.0,0.477	0.777,1.0	-0.15	-15	15
6431	ENSG00000105429	MEGF8	19	+	42352207	42352456	42352396	42352456	42351647	42351761	6431	36,18	0,0	13,13	0,3	262	73	0.048395	0.575885	1.0,1.0	1.0,0.547	0.226	22.6	22.6
20644	ENSG00000106070	GRB10	7	-	50661799	50661947	50661799	50661942	50669721	50669863	20644	0,2	1,0	0,2	2,0	78	73	0.0484357	0.576058	0.0,1.0	0.0,1.0	0	0	0
20350	ENSG00000104413	ESRP1	8	+	94674271	94674506	94674307	94674506	94671452	94671671	20350	34,12	186120	5,4	66,45	109	73	0.0486831	0.578688	0.109,0.063	0.048,0.056	0.034	3.4	3.4
23563	ENSG00000125089	SH3TC1	4	+	8232407	8233513	8233362	8233513	8231975	8232156	23563	21,13	8,8	8,21	14,17	1028	73	0.0489138	0.581118	0.157,0.103	0.039,0.081	0.07	7	7
6780	ENSG00000049656	CLPTM1L	5	-	1338859	1339005	1338859	1339002	1341670	1341738	6780	156108	7,8	164186	18,18	76	73	0.0489617	0.581375	0.955,0.928	0.897,0.908	0.039	3.9	3.9
14976	ENSG00000161996	WDR90	16	+	666421	666598	666454	666598	666219	666350	14976	1,3	37,20	9,10	54,69	106	73	0.0490217	0.581773	0.018,0.094	0.103,0.091	-0.041	-4.1	4.1
17312	ENSG00000168056	LTBP3	11	-	65551125	65551243	65551125	65551224	65551401	65551474	17312	4,1	33,23	12,6	29,60	92	73	0.049079	0.58214	0.088,0.033	0.247,0.074	-0.1	-10	10
13754	ENSG00000099377	HSD3B7	16	+	30985652	30985824	30985656	30985824	30985210	30985297	13754	24,13	3,2	18,34	0,2	77	73	0.0491377	0.582523	0.884,0.86	1.0,0.942	-0.099	-9.9	9.9
10615	ENSG00000196531	NACA	12	-	56714601	56714703	56714601	56714687	56724451	56724523	10615	285171	27821898	214164	27422246	89	73	0.0492613	0.583048	0.078,0.069	0.06,0.057	0.015	1.5	1.5
2444	ENSG00000100106	TRIOBP	22	+	37771634	37771736	37771649	37771736	37769261	37769375	2444	7,5	30,24	1,2	12,23	88	73	0.0492606	0.583048	0.162,0.147	0.065,0.067	0.088	8.8	8.8
6611	ENSG00000186312	CA5BP1	X	+	15697226	15697460	15697239	15697460	15692962	15693058	6611	0,4	12,13	0,0	1,6	86	73	0.0492127	0.583048	0.0,0.207	0.0,0.0	0.103	10.3	10.3
10041	ENSG00000160948	VPS28	8	-	144424964	144425200	144424964	144425040	144425682	144425772	10041	37,36	8,3	32,45	2,2	233	73	0.0493269	0.583512	0.592,0.79	0.834,0.876	-0.164	-16.4	16.4
11385	ENSG00000084072	PPIE	1	+	39763669	39763914	39763688	39763914	39762516	39762651	11385	0,1	2,1	2,1	5,2	92	73	0.0494068	0.584144	0.0,0.442	0.241,0.284	-0.041	-4.1	4.1
21701	ENSG00000129255	MPDU1	17	+	7587141	7587243	7587169	7587243	7586898	7587017	21701	46,31	1,0	20,39	2,2	101	73	0.0494992	0.584611	0.971,1.0	0.878,0.934	0.08	8	8
8918	ENSG00000105778	AVL9	7	+	32558928	32559464	32559222	32559464	32558558	32558628	8918	311233	6,3	291198	2,1	367	73	0.0494858	0.584611	0.912,0.939	0.967,0.975	-0.045	-4.5	4.5
1170	ENSG00000068120	COASY	17	+	42561972	42562213	42562127	42562213	42561466	42561680	1170	18,10	2,1	1,9	1,0	228	73	0.0495443	0.584733	0.742,0.762	0.243,1.0	0.131	13.1	13.1
24495	ENSG00000168096	ANKS3	16	-	4700969	4701154	4700969	4701134	4701433	4701543	24495	3,2	15,4	0,2	14,16	93	73	0.0495626	0.584733	0.136,0.282	0.0,0.089	0.164	16.4	16.4
13154	ENSG00000183020	AP2A2	11	+	985431	985582	985434	985582	984666	984753	13154	27,19	43,45	20,22	67,72	76	73	0.0498719	0.587624	0.376,0.289	0.223,0.227	0.108	10.8	10.8
554	ENSG00000169609	C15orf40	15	-	83008547	83008790	83008547	83008586	83010236	83010363	554	76,41	0,4	32,33	1,0	277	73	0.0498876	0.587624	1.0,0.73	0.894,1.0	-0.082	-8.2	8.2
7376	ENSG00000112414	ADGRG6	6	+	142411291	142411411	142411304	142411411	142409873	142409919	7376	37,20	427276	51,22	318275	86	73	0.049873	0.587624	0.069,0.058	0.12,0.064	-0.028	-2.8	2.8
11060	ENSG00000183495	EP400	12	+	132069483	132069641	132069494	132069641	132067361	132067486	11060	2,6	20,14	2,1	18,24	84	73	0.0500691	0.589063	0.08,0.271	0.088,0.035	0.114	11.4	11.4
14094	ENSG00000184012	TMPRSS2	21	-	41466008	41466153	41466008	41466149	41467733	41467886	14094	385297	7,1	13561260	36,18	77	73	0.0501165	0.589063	0.981,0.996	0.973,0.985	0.009	0.9	0.9
19890	ENSG00000147687	TATDN1	8	-	124503839	124503984	124503839	124503951	124504270	124504347	19890	1,3	1,4	2,4	2,0	106	73	0.0500561	0.589063	0.408,0.341	0.408,1.0	-0.329	-32.9	32.9
788	ENSG00000279516	FAM230C	13	+	18219443	18219550	18219525	18219550	18218998	18219057	788	8,3	12,9	5,1	17,17	155	73	0.0500906	0.589063	0.239,0.136	0.122,0.027	0.113	11.3	11.3
17759	ENSG00000082068	WDR70	5	+	37391999	37392120	37392002	37392120	37381601	37381685	17759	79,40	2,1	61,39	7,1	76	73	0.050183	0.58953	0.974,0.975	0.893,0.974	0.041	4.1	4.1
11592	ENSG00000117533	VAMP4	1	-	171709664	171709800	171709664	171709744	171710759	171710814	11592	10,15	2,0	17,6	8,0	129	73	0.0502558	0.590071	0.739,1.0	0.546,1.0	0.096	9.6	9.6
10438	ENSG00000146950	SHROOM2	X	+	9944640	9944913	9944643	9944913	9939194	9939366	10438	21,15	1,1	6,8	2,2	76	73	0.050382	0.590547	0.953,0.935	0.742,0.793	0.176	17.6	17.6
1762	ENSG00000114030	KPNA1	3	-	122433660	122433805	122433660	122433788	122437169	122437295	1762	7,2	88,76	0,3	89,62	90	73	0.0503307	0.590547	0.061,0.021	0.0,0.038	0.022	2.2	2.2
2450	ENSG00000165810	BTNL9	5	+	181058181	181058378	181058351	181058378	181055432	181056015	2450	13,5	3,17	24,24	4,8	243	73	0.0504034	0.590547	0.566,0.081	0.643,0.474	-0.235	-23.5	23.5
24623	ENSG00000132356	PRKAA1	5	-	40775409	40775523	40775409	40775503	40777444	40777586	24623	19,13	205171	3,6	114,85	93	73	0.0503625	0.590547	0.068,0.056	0.02,0.052	0.026	2.6	2.6
21555	ENSG00000072135	PTPN18	2	+	130359232	130359309	130359267	130359309	130358866	130358975	21555	33,28	1,3	43,48	1,0	108	73	0.0504714	0.59103	0.957,0.863	0.967,1.0	-0.074	-7.4	7.4
18707	ENSG00000100429	HDAC10	22	-	50245674	50245827	50245674	50245736	50245909	50246092	18707	97107	2,0	174255	2,8	164	73	0.0505821	0.591698	0.956,1.0	0.975,0.934	0.023	2.3	2.3
5496	ENSG00000129219	PLD2	17	+	4815705	4815869	4815763	4815869	4815475	4815586	5496	2,3	25,15	6,12	33,29	131	73	0.0505713	0.591698	0.043,0.1	0.092,0.187	-0.068	-6.8	6.8
16967	ENSG00000197622	CDC42SE1	1	-	151055015	151055224	151055015	151055129	151055676	151055993	16967	35,25	5,5	57,58	5,2	168	73	0.0506275	0.591916	0.753,0.685	0.832,0.926	-0.16	-16	16
10744	ENSG00000173559	NABP1	2	+	191683289	191683804	191683728	191683804	191682491	191682595	10744	48,25	0,2	42,53	5,2	512	73	0.0507194	0.592362	1.0,0.641	0.545,0.791	0.152	15.2	15.2
21021	ENSG00000174720	LARP7	4	+	112650460	112650604	112650463	112650604	112649534	112649686	21021	178104	0,3	193125	7,3	76	73	0.0506991	0.592362	1.0,0.971	0.964,0.976	0.016	1.6	1.6
15343	ENSG00000141959	PFKL	21	+	44325731	44326060	44325960	44326060	44325152	44325264	15343	65,52	121,95	74124	246268	302	73	0.0508595	0.592805	0.115,0.117	0.068,0.101	0.032	3.2	3.2
17626	ENSG00000198793	MTOR	1	-	11144647	11144848	11144647	11144755	11144967	11145045	17626	26,24	86,56	11,16	72,58	166	73	0.0508598	0.592805	0.117,0.159	0.063,0.108	0.053	5.3	5.3
4031	ENSG00000141524	TMC6	17	-	78124523	78124781	78124523	78124655	78125157	78125263	4031	116115	1,0	173278	3,4	199	73	0.0508503	0.592805	0.977,1.0	0.955,0.962	0.03	3	3
5632	ENSG00000145241	CENPC	4	-	67492179	67492275	67492179	67492251	67492868	67492997	5632	5,4	2,1	12,14	0,0	97	73	0.0508649	0.592805	0.653,0.751	1.0,1.0	-0.298	-29.8	29.8
14075	ENSG00000164889	SLC4A2	7	+	151073986	151074099	151074001	151074099	151071941	151072136	14075	4,1	2,1	0,2	1,0	88	73	0.05122	0.595336	0.624,0.453	0.0,1.0	0.038	3.8	3.8
16918	ENSG00000105726	ATP13A1	19	-	19653968	19654144	19653968	19654074	19654542	19654700	16918	95,98	5,7	73100	7,15	143	73	0.0511836	0.595336	0.907,0.877	0.842,0.773	0.085	8.5	8.5
19988	ENSG00000100239	PPP6R2	22	+	50406666	50406875	50406688	50406875	50393892	50394135	19988	6,11	64,50	8,4	84,94	95	73	0.0512613	0.595336	0.067,0.145	0.068,0.032	0.056	5.6	5.6
21050	ENSG00000092445	TYRO3	15	+	41568216	41568265	41568258	41568265	41567359	41567537	21050	22,20	0,0	41,28	3,1	115	73	0.0511597	0.595336	1.0,1.0	0.897,0.947	0.078	7.8	7.8
21858	ENSG00000130940	CASZ1	1	-	10642858	10643020	10642858	10643000	10643159	10643311	21858	2,1	54,19	5,2	20,28	93	73	0.0512631	0.595336	0.028,0.04	0.164,0.053	-0.074	-7.4	7.4
24596	ENSG00000137693	YAP1	11	+	102229736	102229963	102229739	102229963	102227468	102227581	24596	5,1	0,0	2,2	0,3	76	73	0.0512709	0.595336	1.0,1.0	1.0,0.39	0.305	30.5	30.5
8988	ENSG00000261556	SMG1P7	16	-	70230993	70231158	70230993	70231132	70231436	70231523	8988	4,5	0,1	0,9	1,2	99	73	0.051126	0.595336	1.0,0.787	0.0,0.768	0.509	50.9	50.9
2054	ENSG00000106853	PTGR1	9	-	111597316	111597429	111597316	111597423	111599338	111599407	2054	4,1	0,0	2,3	3,0	79	73	0.0515101	0.597244	1.0,1.0	0.381,1.0	0.309	30.9	30.9
20704	ENSG00000122218	COPA	1	-	160294767	160294883	160294767	160294857	160295735	160295859	20704	14,8	213127	7,16	91,92	99	73	0.0514667	0.597244	0.046,0.044	0.054,0.114	-0.039	-3.9	3.9
22582	ENSG00000140943	MBTPS1	16	-	84059301	84059447	84059301	84059428	84060681	84060830	22582	5,5	60,53	11,7	41,51	92	73	0.0515164	0.597244	0.062,0.07	0.176,0.098	-0.071	-7.1	7.1
2855	ENSG00000095397	DFNB31	9	-	114403895	114404077	114403895	114404074	114406354	114406892	2855	4,7	0,1	8,18	0,4	76	73	0.0515489	0.597307	1.0,0.871	1.0,0.812	0.029	2.9	2.9
2486	ENSG00000038358	EDC4	16	+	67881058	67881180	67881075	67881180	67880746	67880990	2486	2,0	37,22	5,2	28,40	90	73	0.051651	0.598176	0.042,0.0	0.127,0.039	-0.062	-6.2	6.2
4089	ENSG00000070610	GBA2	9	-	35738760	35738921	35738760	35738903	35739001	35739110	4089	6,2	95,68	14,12	128145	91	73	0.0517291	0.598452	0.048,0.023	0.081,0.062	-0.036	-3.6	3.6
4119	ENSG00000159314	ARHGAP27	17	-	45397179	45397409	45397179	45397228	45397948	45398047	4119	11,10	0,3	12,18	1,0	254	73	0.0517278	0.598452	1.0,0.489	0.775,1.0	-0.143	-14.3	14.3
19636	ENSG00000124275	MTRR	5	+	7897039	7897247	7897064	7897247	7896863	7896956	19636	7,7	35,41	5,1	37,41	98	73	0.0517616	0.598513	0.13,0.113	0.091,0.018	0.067	6.7	6.7
22816	ENSG00000258839	MC1R	16	+	89917826	89918047	89917875	89918047	89913417	89915140	22816	12,6	18,4	3,9	3,0	122	73	0.0518352	0.599051	0.285,0.473	0.374,1.0	-0.308	-30.8	30.8
20391	ENSG00000198925	ATG9A	2	-	219227921	219228079	219227921	219228053	219228433	219228485	20391	9,4	35,16	2,5	40,29	99	73	0.0518676	0.599111	0.159,0.156	0.036,0.113	0.083	8.3	8.3
23892	ENSG00000154957	ZNF18	17	-	11983296	11983407	11983296	11983404	11984112	11984197	23892	17,5	3,8	8,11	0,3	76	73	0.0520503	0.600907	0.845,0.375	1.0,0.779	-0.279	-27.9	27.9
4491	ENSG00000125971	DYNLRB1	20	+	34526267	34526343	34526271	34526343	34516408	34516461	4491	317242	9,4	348357	21,9	77	73	0.0520777	0.600909	0.971,0.983	0.94,0.974	0.02	2	2
13505	ENSG00000146063	TRIM41	5	+	181233412	181233763	181233635	181233763	181232658	181232889	13505	110,75	2,2	57115	0,1	296	73	0.0521061	0.600922	0.931,0.902	1.0,0.966	-0.066	-6.6	6.6
14445	ENSG00000221978	CCNL2	1	-	1395393	1395600	1395393	1395537	1398232	1398418	14445	8,1	1,2	3,0	6,1	136	73	0.0521717	0.601364	0.811,0.212	0.212,0.0	0.406	40.6	40.6
11848	ENSG00000051341	POLQ	3	-	121493477	121493721	121493477	121493653	121496807	121496932	11848	10,8	0,0	9,2	3,0	141	73	0.0522541	0.601372	1.0,1.0	0.608,1.0	0.196	19.6	19.6
1191	ENSG00000119411	BSPRY	9	+	113362368	113362394	113362371	113362394	113360506	113360737	1191	69,42	1,0	64,66	2,4	76	73	0.0522368	0.601372	0.985,1.0	0.968,0.941	0.038	3.8	3.8
4959	ENSG00000105393	BABAM1	19	+	17275776	17275825	17275800	17275825	17274106	17274185	4959	11,9	63,42	9,7	81,92	97	73	0.0522182	0.601372	0.116,0.139	0.077,0.054	0.062	6.2	6.2
1729	ENSG00000100241	SBF1	22	-	50465214	50465340	50465214	50465328	50465762	50465840	1729	4,2	40,32	8,8	39,44	85	73	0.052327	0.601583	0.079,0.051	0.15,0.135	-0.078	-7.8	7.8
7160	ENSG00000196367	TRRAP	7	+	98983239	98983459	98983263	98983459	98981768	98981960	7160	7,7	33,30	3,4	27,49	97	73	0.0523153	0.601583	0.138,0.149	0.077,0.058	0.076	7.6	7.6
12361	ENSG00000163682	RPL9	4	-	39456405	39456572	39456405	39456478	39457585	39457681	12361	26,13	2,1	29,32	0,1	167	73	0.0524553	0.602744	0.85,0.85	1.0,0.933	-0.117	-11.7	11.7
20627	ENSG00000153363	LINC00467	1	+	211391815	211391976	211391826	211391976	211391615	211391697	20627	10,6	159122	8,8	76,52	84	73	0.0525198	0.603171	0.052,0.041	0.084,0.118	-0.055	-5.5	5.5
24838	ENSG00000075240	GRAMD4	22	+	46663994	46664117	46664025	46664117	46663837	46663863	24838	0,0	8,6	1,3	14,16	104	73	0.0526134	0.603932	0.0,0.0	0.048,0.116	-0.082	-8.2	8.2
13789	ENSG00000100325	ASCC2	22	-	29825621	29825780	29825621	29825768	29832244	29832342	13789	38,24	0,0	14,27	4,0	85	73	0.0526877	0.604156	1.0,1.0	0.75,1.0	0.125	12.5	12.5
21054	ENSG00000143321	HDGF	1	-	156744500	156744599	156744500	156744570	156745007	156745146	21054	2,2	20,11	1,0	16,20	102	73	0.0526871	0.604156	0.067,0.115	0.043,0.0	0.07	7	7
24200	ENSG00000159208	CIART	1	+	150283461	150283633	150283513	150283633	150282542	150282618	24200	26,20	11,10	19,11	17,11	125	73	0.0527329	0.604288	0.58,0.539	0.395,0.369	0.177	17.7	17.7
662	ENSG00000115661	STK16	2	+	219246656	219246876	219246738	219246876	219245895	219246085	662	104,76	1,0	75100	4,1	155	73	0.052754	0.604288	0.98,1.0	0.898,0.979	0.051	5.1	5.1
11766	ENSG00000149428	HYOU1	11	-	119049017	119049370	119049017	119049203	119049555	119049635	11766	53,22	635466	10,7	194214	240	73	0.0527856	0.604336	0.025,0.014	0.015,0.01	0.007	0.7	0.7
14366	ENSG00000167733	HSD11B1L	19	+	5684988	5685119	5684992	5685119	5684818	5684905	14366	8,1	0,1	9,25	4,1	77	73	0.052832	0.604554	1.0,0.487	0.681,0.96	-0.077	-7.7	7.7
18737	ENSG00000071537	SEL1L	14	-	81506073	81506241	81506073	81506178	81526732	81526964	18737	187140	1,4	83,89	5,3	136	73	0.0528774	0.60476	0.99,0.949	0.899,0.941	0.05	5	5
15895	ENSG00000141526	SLC16A3	17	+	82236712	82236872	82236728	82236872	82235982	82236231	15895	8,4	101,86	22,23	167236	89	73	0.0529094	0.604812	0.061,0.037	0.098,0.074	-0.037	-3.7	3.7
13972	ENSG00000164953	TMEM67	8	+	93780857	93780982	93780873	93780982	93780592	93780747	13972	2,6	7,8	1,1	7,3	89	73	0.0529765	0.604952	0.19,0.381	0.105,0.215	0.125	12.5	12.5
17668	ENSG00000198569	SLC34A3	9	+	137232755	137232927	137232783	137232927	137232574	137232703	17668	5,1	0,0	5,2	3,0	101	73	0.0529703	0.604952	1.0,1.0	0.546,1.0	0.227	22.7	22.7
21221	ENSG00000102401	ARMCX3	X	+	101623785	101623893	101623813	101623893	101623389	101623430	21221	20,15	4,11	7,4	6,8	101	73	0.0530884	0.605917	0.783,0.496	0.457,0.265	0.278	27.8	27.8
190	ENSG00000214087	ARL16	17	-	81682033	81682675	81682033	81682149	81683012	81683118	190	165139	65,48	171219	47,54	599	73	0.0531542	0.60604	0.236,0.261	0.307,0.331	-0.071	-7.1	7.1
3319	ENSG00000102908	NFAT5	16	+	69684886	69684970	69684889	69684970	69677202	69677335	3319	19,9	8,6	11,10	3,1	76	73	0.053141	0.60604	0.695,0.59	0.779,0.906	-0.2	-20	20
16453	ENSG00000132359	RAP1GAP2	17	+	3005340	3005440	3005368	3005440	2998220	2998376	16453	3,2	38,20	1,11	19,27	101	73	0.0533923	0.60844	0.054,0.067	0.037,0.227	-0.072	-7.2	7.2
16576	ENSG00000277258	PCGF2	17	-	38738352	38738451	38738352	38738448	38738540	38738595	16576	0,4	110,87	5,7	102142	76	73	0.0535954	0.61044	0.0,0.042	0.045,0.045	-0.024	-2.4	2.4
19834	ENSG00000040933	INPP4A	2	+	98559354	98559495	98559462	98559495	98555552	98555808	19834	4,2	4,1	0,4	1,15	181	73	0.0536625	0.610889	0.287,0.446	0.0,0.097	0.318	31.8	31.8
18340	ENSG00000108666	C17orf75	17	-	32339812	32339962	32339812	32339924	32341203	32341284	18340	14,16	10,11	17,16	4,6	111	73	0.0536985	0.610983	0.479,0.489	0.736,0.637	-0.203	-20.3	20.3
10783	ENSG00000110080	ST3GAL4	11	+	126407233	126407349	126407251	126407349	126406942	126407023	10783	1,0	27,27	2,3	41,24	91	73	0.0537271	0.610993	0.029,0.0	0.038,0.091	-0.05	-5	5
15241	ENSG00000054267	ARID4B	1	-	235135651	235135770	235135651	235135767	235136033	235136073	15241	152,73	5,4	81,41	0,2	76	73	0.05394	0.612153	0.967,0.946	1.0,0.952	-0.02	-2	2
577	ENSG00000087266	SH3BP2	4	+	2832846	2833049	2832920	2833049	2832330	2832412	577	3,5	2,2	1,1	1,2	147	73	0.0538612	0.612153	0.427,0.554	0.332,0.199	0.225	22.5	22.5
8348	ENSG00000169727	GPS1	17	+	82052258	82052459	82052377	82052459	82051896	82051964	8348	37,24	0,0	46,66	3,1	192	73	0.0539137	0.612153	1.0,1.0	0.854,0.962	0.092	9.2	9.2
88	ENSG00000178188	SH2B1	16	+	28872189	28872401	28872206	28872401	28871779	28871983	88	34,26	1,0	40,54	4,1	90	73	0.0538984	0.612153	0.965,1.0	0.89,0.978	0.048	4.8	4.8
5937	ENSG00000187109	NAP1L1	12	-	76056078	76056161	76056078	76056158	76059797	76059878	5937	21031425	31,22	21161378	18,14	76	73	0.0539709	0.612188	0.985,0.984	0.991,0.99	-0.006	-0.6	0.6
25063	ENSG00000070081	NUCB2	11	+	17296020	17296211	17296049	17296211	17295323	17295467	25063	6,6	1,2	4,6	1,0	102	73	0.0540252	0.612489	0.811,0.682	0.741,1.0	-0.124	-12.4	12.4
18001	ENSG00000114127	XRN1	3	-	142332374	142332534	142332374	142332531	142332966	142333089	18001	45,17	4,2	25,16	8,3	76	73	0.0540683	0.612663	0.915,0.891	0.75,0.837	0.11	11	11
16268	ENSG00000172831	CES2	16	+	66941747	66941848	66941767	66941848	66941505	66941646	16268	0,1	24,20	1,4	32,30	93	73	0.0541283	0.612689	0.0,0.038	0.024,0.095	-0.04	-4	4
24463	ENSG00000099977	DDT	22	-	23973103	23973347	23973103	23973185	23973767	23973943	24463	9,8	1,1	7,4	0,0	235	73	0.0541539	0.612689	0.737,0.713	1.0,1.0	-0.275	-27.5	27.5
7471	ENSG00000080189	SLC35C2	20	-	46355072	46355241	46355072	46355178	46355801	46355874	7471	105,60	5,7	114118	6,1	136	73	0.0541013	0.612689	0.919,0.821	0.911,0.984	-0.078	-7.8	7.8
21657	ENSG00000270011	ZNF559-ZNF177	19	+	9381147	9382617	9382384	9382617	9380056	9380139	21657	174,75	2,1	113123	0,0	1310	73	0.0542332	0.613272	0.829,0.807	1.0,1.0	-0.182	-18.2	18.2
11767	ENSG00000100258	LMF2	22	-	50504339	50504451	50504339	50504434	50504558	50504727	11767	25,27	3,1	33,71	1,0	90	73	0.0544755	0.614479	0.871,0.956	0.964,1.0	-0.069	-6.9	6.9
12187	ENSG00000130649	CYP2E1	10	+	133532014	133532164	133532123	133532164	133531584	133531734	12187	4,0	0,2	0,0	1,1	182	73	0.054445	0.614479	1.0,0.0	0.0,0.0	0.5	50	50
17748	ENSG00000028310	BRD9	5	-	886591	886767	886591	886704	887360	887471	17748	29,19	1,7	15,23	10,8	136	73	0.054417	0.614479	0.94,0.593	0.446,0.607	0.24	24	24
19827	ENSG00000150967	ABCB9	12	-	122948623	122948871	122948623	122948829	122949787	122949918	19827	0,1	5,10	1,3	11,8	115	73	0.0544496	0.614479	0.0,0.06	0.055,0.192	-0.093	-9.3	9.3
2843	ENSG00000114902	SPCS1	3	+	52706792	52706879	52706796	52706879	52706643	52706703	2843	341276	3,3	387377	10,7	77	73	0.05448	0.614479	0.991,0.989	0.973,0.981	0.013	1.3	1.3
7835	ENSG00000107959	PITRM1	10	-	3143605	3143775	3143605	3143731	3144291	3144366	7835	13,10	1,0	10,13	1,2	117	73	0.0545071	0.614479	0.89,1.0	0.862,0.802	0.113	11.3	11.3
10333	ENSG00000235091	WI2-85898F10.1	22	-	45879090	45879252	45879090	45879249	45887645	45887748	10333	4,2	1,1	0,4	2,2	76	73	0.0545884	0.615081	0.793,0.658	0.0,0.658	0.397	39.7	39.7
16810	ENSG00000139865	TTC6	14	+	37696694	37696835	37696716	37696835	37682757	37682964	16810	10,11	25,20	35,28	39,36	95	73	0.0546524	0.615294	0.235,0.297	0.408,0.374	-0.125	-12.5	12.5
8445	ENSG00000124357	NAGK	2	+	71072825	71073594	71073481	71073594	71072640	71072751	8445	53,23	56,42	38,34	21,36	729	73	0.054663	0.615294	0.087,0.052	0.153,0.086	-0.05	-5	5
939	ENSG00000175575	PAAF1	11	+	73886928	73887099	73887030	73887099	73878778	73878819	939	3,3	0,0	11,8	0,3	175	73	0.0546972	0.615364	1.0,1.0	1.0,0.527	0.236	23.6	23.6
12500	ENSG00000105792	CFAP69	7	+	90299866	90300059	90299939	90300059	90297748	90297830	12500	19,19	0,1	78,49	4,1	146	73	0.0547454	0.615593	1.0,0.905	0.907,0.961	0.019	1.9	1.9
17180	ENSG00000102699	PARP4	13	-	24501632	24501834	24501632	24501721	24503644	24503777	17180	653429	2,2	195129	6,0	186	73	0.0548291	0.61622	0.992,0.988	0.927,1.0	0.026	2.6	2.6
4167	ENSG00000136861	CDK5RAP2	9	-	120460571	120460747	120460571	120460667	120467859	120467997	4167	2,3	51,38	11,2	43,51	153	73	0.0548903	0.616593	0.018,0.036	0.109,0.018	-0.037	-3.7	3.7
16452	ENSG00000161013	MGAT4B	5	-	179798512	179798591	179798512	179798576	179798927	179799121	16452	207150	6,3	289332	1,2	88	73	0.0549563	0.61696	0.966,0.976	0.996,0.993	-0.023	-2.3	2.3
9603	ENSG00000136478	TEX2	17	-	64148882	64149115	64148882	64149091	64150840	64150961	9603	1,3	55,46	8,7	86,82	97	73	0.0549788	0.61696	0.013,0.047	0.065,0.06	-0.033	-3.3	3.3
17288	ENSG00000213297	ZNF625-ZNF20	19	-	12135768	12135904	12135768	12135895	12140179	12140325	17288	2,1	0,0	4,1	3,0	82	73	0.0550617	0.617246	1.0,1.0	0.543,1.0	0.228	22.8	22.8
24388	ENSG00000198930	CSAG1	X	-	152727483	152728224	152727483	152727863	152732444	152732504	24388	422259	6,2	350365	3,0	434	73	0.0550882	0.617246	0.922,0.956	0.952,1.0	-0.037	-3.7	3.7
5447	ENSG00000143126	CELSR2	1	+	109274021	109274309	109274160	109274309	109273435	109273670	5447	25,31	1,2	17,42	3,6	212	73	0.0550867	0.617246	0.896,0.842	0.661,0.707	0.185	18.5	18.5
20149	ENSG00000159674	SPON2	4	-	1201268	1201462	1201268	1201373	1204981	1205116	20149	37,22	0,4	8,11	0,1	162	73	0.0551616	0.617754	1.0,0.713	1.0,0.832	-0.059	-5.9	5.9
1116	ENSG00000174231	PRPF8	17	-	1682128	1682317	1682128	1682293	1683532	1683701	1116	16,11	162123	12,12	65,69	97	73	0.0553379	0.619413	0.069,0.063	0.122,0.116	-0.053	-5.3	5.3
19345	ENSG00000141527	CARD14	17	+	80205017	80205205	80205034	80205205	80204226	80204351	19345	1,6	3,2	5,3	0,2	90	73	0.0553853	0.61963	0.213,0.709	1.0,0.549	-0.314	-31.4	31.4
7814	ENSG00000005156	LIG3	17	+	34999764	34999856	34999781	34999856	34999306	34999449	7814	10,7	63,48	4,3	47,54	90	73	0.0554189	0.619691	0.114,0.106	0.065,0.043	0.056	5.6	5.6
13802	ENSG00000133313	CNDP2	18	+	74505842	74506011	74505848	74506011	74501328	74501472	13802	24,23	485376	55,34	554547	79	73	0.0555911	0.621059	0.044,0.054	0.084,0.054	-0.02	-2	2
13937	ENSG00000137161	CNPY3	6	+	42935536	42935622	42935573	42935622	42935411	42935473	13937	7,5	15,9	16,13	12,14	110	73	0.0556257	0.621059	0.236,0.269	0.469,0.381	-0.172	-17.2	17.2
8048	ENSG00000111653	ING4	12	-	6652270	6652415	6652270	6652309	6652661	6652767	8048	72,60	11,11	84,72	8,5	179	73	0.0556054	0.621059	0.727,0.69	0.811,0.854	-0.124	-12.4	12.4
22655	ENSG00000152061	RABGAP1L	1	+	174252443	174252590	174252479	174252590	174250474	174250632	22655	1,3	12,7	0,1	4,12	109	73	0.0557179	0.6215	0.053,0.223	0.0,0.053	0.112	11.2	11.2
5766	ENSG00000105289	TJP3	19	+	3728573	3728713	3728603	3728713	3728423	3728480	5766	5,1	27,21	1,1	20,33	103	73	0.0557496	0.6215	0.116,0.033	0.034,0.021	0.047	4.7	4.7
9853	ENSG00000197603	C5orf42	5	-	37157312	37157462	37157312	37157420	37157669	37157868	9853	3,0	0,4	0,0	4,6	115	73	0.0557366	0.6215	1.0,0.0	0.0,0.0	0.5	50	50
23354	ENSG00000099326	MZF1	19	-	58570343	58570556	58570343	58570527	58570993	58571429	23354	10,9	7,9	7,15	4,2	102	73	0.055801	0.621758	0.506,0.417	0.556,0.843	-0.238	-23.8	23.8
1884	ENSG00000166997	CNPY4	7	+	100124431	100124631	100124513	100124631	100122783	100122906	1884	13,6	4,4	7,4	7,7	155	73	0.0558467	0.621953	0.605,0.414	0.32,0.212	0.243	24.3	24.3
15671	ENSG00000172732	MUS81	11	+	65865000	65865145	65865016	65865145	65864719	65864815	15671	13,15	79,54	3,7	32,60	89	73	0.0559637	0.622628	0.119,0.186	0.071,0.087	0.074	7.4	7.4
22020	ENSG00000123136	DDX39A	19	-	14409741	14409984	14409741	14409873	14410215	14410334	22020	20,28	95,50	32,60	89,69	184	73	0.0559483	0.622628	0.077,0.182	0.125,0.257	-0.061	-6.1	6.1
18533	ENSG00000129197	RPAIN	17	+	5425970	5426299	5426235	5426299	5422768	5422829	18533	316206	26,17	264223	11,13	338	73	0.056035	0.623107	0.724,0.724	0.838,0.787	-0.089	-8.9	8.9
12561	ENSG00000168944	CEP120	5	-	123389923	123390140	123389923	123390005	123391109	123391337	12561	76,37	0,0	52,52	4,0	208	73	0.0561281	0.623199	1.0,1.0	0.82,1.0	0.09	9	9
8303	ENSG00000096092	TMEM14A	6	+	52684065	52684165	52684077	52684165	52681812	52681914	8303	2,2	161,97	10,3	181173	85	73	0.0560816	0.623199	0.011,0.017	0.045,0.015	-0.016	-1.6	1.6
8349	ENSG00000169727	GPS1	17	+	82052255	82052459	82052377	82052459	82051896	82051964	8349	39,25	0,0	47,68	3,1	195	73	0.056105	0.623199	1.0,1.0	0.854,0.962	0.092	9.2	9.2
2848	ENSG00000182004	SNRPE	1	+	203862190	203862222	203862195	203862222	203861614	203861713	2848	33,16	497348	16,22	629427	78	73	0.0561733	0.623388	0.059,0.041	0.023,0.046	0.015	1.5	1.5
5209	ENSG00000173727	CMB9-22P13.1	11	+	65455693	65456318	65456300	65456318	65455436	65455581	5209	112113	0,0	163185	4,0	680	73	0.0562317	0.623622	1.0,1.0	0.814,1.0	0.093	9.3	9.3
8571	ENSG00000142798	HSPG2	1	-	21884527	21884677	21884527	21884674	21884766	21884918	8571	0,0	3,1	0,3	2,2	76	73	0.0562509	0.623622	0.0,0.0	0.0,0.59	-0.295	-29.5	29.5
12592	ENSG00000146733	PSPH	7	-	56033960	56034147	56033960	56034106	56051137	56051233	12592	125,81	8,4	72,94	1,3	114	73	0.0563563	0.624163	0.909,0.928	0.979,0.953	-0.047	-4.7	4.7
6922	ENSG00000171469	ZNF561	19	-	9617620	9617768	9617620	9617758	9618090	9618179	6922	4,4	4,8	5,4	2,2	83	73	0.056333	0.624163	0.468,0.305	0.687,0.638	-0.276	-27.6	27.6
22540	ENSG00000197746	PSAP	10	-	71823887	71823896	71823887	71823893	71825836	71825893	22540	47,37	4,7	104,84	21,24	76	73	0.0564114	0.62446	0.919,0.835	0.826,0.771	0.079	7.9	7.9
2082	ENSG00000148362	C9orf142	9	+	136993028	136993243	136993092	136993243	136992928	136992974	2082	79,61	1,7	83134	1,3	137	73	0.056484	0.62495	0.977,0.823	0.978,0.96	-0.069	-6.9	6.9
4099	ENSG00000130640	TUBGCP2	10	-	133299984	133300547	133299984	133300100	133302791	133302980	4099	40,42	1,2	53,37	0,1	520	73	0.0566434	0.626399	0.849,0.747	1.0,0.839	-0.121	-12.1	12.1
21656	ENSG00000270011	ZNF559-ZNF177	19	+	9380667	9382615	9382384	9382615	9380056	9380139	21656	249100	2,1	178170	0,0	1790	73	0.056836	0.627928	0.835,0.803	1.0,1.0	-0.181	-18.1	18.1
8126	ENSG00000213930	GALT	9	+	34649409	34649564	34649421	34649564	34648997	34649081	8126	67,47	1,2	90,82	4,7	85	73	0.0568385	0.627928	0.983,0.953	0.951,0.91	0.037	3.7	3.7
13417	ENSG00000162878	PKDCC	2	+	42054035	42054540	42054307	42054540	42053238	42053361	13417	14,20	0,0	9,26	0,3	345	73	0.056985	0.629231	1.0,1.0	1.0,0.647	0.176	17.6	17.6
20232	ENSG00000197586	ENTPD6	20	+	25209835	25209925	25209848	25209925	25207078	25207397	20232	19,12	123100	16,27	84101	86	73	0.0571057	0.629303	0.116,0.092	0.139,0.185	-0.058	-5.8	5.8
[truncated: 20,063 more rows]
