# Supplementary material for: KDM7A and KDM1A inhibition suppresses tumour promoting pathways in prostate cancer
Source: Mol Oncol. 2026 Mar 23:10.1002/1878-0261.70238. Online ahead of print. doi: 10.1002/1878-0261.70238 (PMC13398633; doi:10.1002/1878-0261.70238)
Supplement: Supplementary file 35 — Table S24. Alternative splicing events data for C4‐2 vehicle compared to TCE‐5002 treatment in the presence of R1881, for SE (SE = skipped exon, significant splicing events FDR‐corrected P value < 0.05, highlighted in yellow). [file MOL2-9999-0-s015.xlsx]

## Sheet: SE
ID	GeneID	geneSymbol	chr	strand	exonStart_0base	exonEnd	upstreamES	upstreamEE	downstreamES	downstreamEE	ID	IC_SAMPLE_1	SC_SAMPLE_1	IC_SAMPLE_2	SC_SAMPLE_2	IncFormLen	SkipFormLen	PValue	FDR	IncLevel1	IncLevel2	IncLevelDifference	dPSI	Abs dPSI
67963	ENSG00000005889	ZFX	X	+	24177683	24177866	24175388	24175443	24179182	24179550	67963	13,3	0,0	0,0	3,1	256	73	1.621e-11	1.61863e-08	1.0,1.0	0.0,0.0	1	100	100
72934	ENSG00000005436	GCFC2	2	-	75674478	75674550	75673443	75673520	75687826	75687977	72934	0,0	10,1	3,2	0,0	145	73	4.88046e-11	4.15431e-08	0.0,0.0	1.0,1.0	-1	-100	100
39659	ENSG00000178773	CPNE7	16	+	89582409	89582482	89578856	89578996	89583443	89583528	39659	3,8	0,0	0,0	1,2	146	73	1.54734e-10	1.21734e-07	1.0,1.0	0.0,0.0	1	100	100
29062	ENSG00000264538	SUZ12P1	17	+	30743300	30743369	30709298	30709811	30766502	30766588	29062	0,0	3,1	3,2	0,0	142	73	5.94379e-10	3.58867e-07	0.0,0.0	1.0,1.0	-1	-100	100
11574	ENSG00000148950	IMMP1L	11	-	31469717	31469797	31463171	31463305	31473723	31473786	11574	5,5	0,0	0,0	1,1	153	73	7.60351e-10	4.29135e-07	1.0,1.0	0.0,0.0	1	100	100
25305	ENSG00000196074	SYCP2	20	-	59907957	59908077	59907363	59907424	59911749	59912226	25305	4,1	0,0	0,0	1,2	193	73	1.48727e-09	7.49757e-07	1.0,1.0	0.0,0.0	1	100	100
30099	ENSG00000233006	AC034220.3	5	-	132364934	132365027	132360079	132360116	132366567	132366781	30099	3,2	0,0	0,0	2,1	166	73	1.63266e-09	7.99953e-07	1.0,1.0	0.0,0.0	1	100	100
40746	ENSG00000257337	RP11-983P16.4	12	-	53043097	53043147	53039717	53040263	53045960	53046061	40746	1,2	0,0	0,0	2,2	123	73	1.70192e-09	8.18247e-07	1.0,1.0	0.0,0.0	1	100	100
18192	ENSG00000255571	MIR9-3HG	15	+	89387430	89387538	89378099	89378165	89387816	89387881	18192	0,0	3,2	1,2	0,0	181	73	1.78191e-09	8.46989e-07	0.0,0.0	1.0,1.0	-1	-100	100
30100	ENSG00000233006	AC034220.3	5	-	132364362	132364418	132360079	132360116	132366567	132366781	30100	3,1	0,0	0,0	2,1	129	73	2.7746e-09	1.23136e-06	1.0,1.0	0.0,0.0	1	100	100
27053	ENSG00000086300	SNX10	7	+	26354056	26354184	26346419	26346466	26357006	26357127	27053	0,0	2,1	1,1	0,0	201	73	3.73777e-09	1.60397e-06	0.0,0.0	1.0,1.0	-1	-100	100
576	ENSG00000179915	NRXN1	2	-	50528624	50528651	50506494	50506617	50531226	50531430	576	0,0	1,3	1,1	0,0	100	73	3.8135e-09	1.62305e-06	0.0,0.0	1.0,1.0	-1	-100	100
67284	ENSG00000143847	PPFIA4	1	+	203049675	203049767	203048917	203048980	203051768	203051877	67284	1,1	0,0	0,0	2,1	165	73	5.03812e-09	2.05984e-06	1.0,1.0	0.0,0.0	1	100	100
48877	ENSG00000117395	EBNA1BP2	1	-	43181739	43181784	43172719	43172863	43215265	43215393	48877	0,0	1,1	1,3	0,0	118	73	7.53272e-09	2.98572e-06	0.0,0.0	1.0,1.0	-1	-100	100
57989	ENSG00000198870	STKLD1	9	+	133390680	133390796	133389525	133389596	133394290	133394409	57989	0,0	1,1	1,1	0,0	189	73	1.46006e-08	5.22842e-06	0.0,0.0	1.0,1.0	-1	-100	100
72937	ENSG00000005436	GCFC2	2	-	75674474	75674550	75673443	75673520	75687826	75687977	72937	1,0	10,1	2,3	0,0	149	73	3.72465e-10	2.44808e-07	0.047,0.0	1.0,1.0	-0.977	-97.7	97.7
43140	ENSG00000244306	LINC01296	14	-	19333933	19334081	19333701	19333813	19337579	19337686	43140	1,1	0,0	1,1	8,6	221	73	7.54113e-08	2.18752e-05	1.0,1.0	0.04,0.052	0.954	95.4	95.4
44151	ENSG00000116199	FAM20B	1	+	179048141	179048273	179044669	179044841	179050278	179050365	44151	0,1	2,3	3,2	0,0	205	73	3.33935e-11	3.04197e-08	0.0,0.106	1.0,1.0	-0.947	-94.7	94.7
6499	ENSG00000237945	LINC00649	21	+	33951129	33951354	33945809	33945895	33969236	33969590	6499	4,1	8,6	1,1	0,0	298	73	8.07305e-07	0.000158183	0.109,0.039	1.0,1.0	-0.926	-92.6	92.6
39131	ENSG00000183889	AC138969.4	16	+	16335860	16336137	16333736	16333884	16340305	16340501	39131	2,2	0,0	1,0	1,3	350	73	7.93215e-11	6.53761e-08	1.0,1.0	0.173,0.0	0.913	91.3	91.3
41237	ENSG00000157869	RAB28	4	-	13369870	13369965	13361353	13361633	13376544	13376622	41237	0,1	2,2	1,2	0,0	168	73	2.68528e-09	1.20199e-06	0.0,0.178	1.0,1.0	-0.911	-91.1	91.1
74990	ENSG00000089123	TASP1	20	-	13616856	13617123	13600542	13600617	13623445	13623514	74990	6,5	0,0	0,2	1,2	340	73	9.01524e-07	0.000171166	1.0,1.0	0.0,0.177	0.911	91.1	91.1
23549	ENSG00000150556	LYPD6B	2	+	149160763	149160835	149130882	149130953	149205252	149205404	23549	0,1	1,2	1,1	0,0	145	73	1.15535e-06	0.000212732	0.0,0.201	1.0,1.0	-0.899	-89.9	89.9
38499	ENSG00000100335	MIEF1	22	+	39503041	39503237	39502210	39502437	39503695	39503862	38499	1,0	1,1	1,2	0,0	269	73	4.12531e-05	0.00320184	0.213,0.0	1.0,1.0	-0.893	-89.3	89.3
16786	ENSG00000225449	RAB6C-AS1	2	-	129968750	129968802	129966591	129968378	129977053	129977208	16786	0,1	1,2	3,1	0,0	125	73	2.13808e-06	0.00034693	0.0,0.226	1.0,1.0	-0.887	-88.7	88.7
37159	ENSG00000112237	CCNC	6	-	99550517	99550610	99549507	99549575	99550992	99551028	37159	2,0	3,1	6,4	0,0	166	73	1.49809e-07	3.83186e-05	0.227,0.0	1.0,1.0	-0.886	-88.6	88.6
546	ENSG00000138031	ADCY3	2	-	24905846	24906013	24889309	24889518	24918312	24919839	546	1,2	0,0	1,0	1,1	240	73	5.83551e-05	0.00416213	1.0,1.0	0.233,0.0	0.883	88.3	88.3
67972	ENSG00000005889	ZFX	X	+	24177713	24177866	24175388	24175443	24179182	24179550	67972	16,4	0,0	0,1	3,1	226	73	7.28333e-10	4.23006e-07	1.0,1.0	0.0,0.244	0.878	87.8	87.8
33260	ENSG00000226471	CTA-292E10.6	22	+	28818682	28818750	28818330	28818495	28821971	28822215	33260	2,0	3,1	4,2	0,0	141	73	4.16952e-07	9.25205e-05	0.257,0.0	1.0,1.0	-0.871	-87.1	87.1
2942	ENSG00000153006	SREK1IP1	5	-	64754577	64754770	64754314	64754362	64765044	64765121	2942	1,1	5,1	2,1	0,0	266	73	4.49474e-12	4.86218e-09	0.052,0.215	1.0,1.0	-0.867	-86.7	86.7
42148	ENSG00000141380	SS18	18	-	26084051	26084175	26082362	26082528	26087500	26087577	42148	2,3	0,0	1,0	1,1	197	73	0.000107189	0.00643432	1.0,1.0	0.27,0.0	0.865	86.5	86.5
38498	ENSG00000100335	MIEF1	22	+	39503041	39503164	39502210	39502437	39503695	39503877	38498	1,0	1,1	1,3	0,0	196	73	0.000108768	0.00649904	0.271,0.0	1.0,1.0	-0.865	-86.5	86.5
27044	ENSG00000111912	NCOA7	6	+	125796679	125796797	125790939	125791067	125815290	125815404	27044	7,11	1,0	0,0	1,2	191	73	4.56422e-10	2.94669e-07	0.728,1.0	0.0,0.0	0.864	86.4	86.4
7318	ENSG00000137337	MDC1	6	-	30715587	30715707	30715039	30715178	30716881	30717075	7318	0,1	1,1	2,1	0,0	193	73	0.000114069	0.00672292	0.0,0.274	1.0,1.0	-0.863	-86.3	86.3
33280	ENSG00000153391	INO80C	18	-	35486003	35486114	35480452	35480563	35487385	35487470	33280	1,2	0,0	0,1	1,1	184	73	0.0001322	0.00754322	1.0,1.0	0.0,0.284	0.858	85.8	85.8
51000	ENSG00000101104	PABPC1L	20	+	44931956	44932026	44930517	44930726	44932341	44932432	51000	2,2	6,6	1,4	0,0	143	73	3.73943e-08	1.206e-05	0.145,0.145	1.0,1.0	-0.855	-85.5	85.5
44397	ENSG00000197993	KEL	7	-	142961359	142961501	142960927	142961104	142961794	142961872	44397	1,1	2,2	1,1	0,0	215	73	2.46749e-07	5.93158e-05	0.145,0.145	1.0,1.0	-0.855	-85.5	85.5
27942	ENSG00000234494	SP2-AS1	17	-	47929820	47929972	47918451	47918571	47941346	47941390	27942	2,5	0,0	1,5	6,5	225	73	2.49781e-10	1.81144e-07	1.0,1.0	0.051,0.245	0.852	85.2	85.2
33630	ENSG00000185379	RAD51D	17	-	35116858	35117037	35107365	35107447	35119110	35119172	33630	2,1	0,0	0,3	4,2	252	73	4.43134e-11	3.83489e-08	1.0,1.0	0.0,0.303	0.849	84.9	84.9
9399	ENSG00000123411	IKZF4	12	+	56023670	56023764	56018125	56018177	56025053	56025158	9399	1,0	1,2	3,2	0,0	167	73	6.98685e-07	0.000140071	0.304,0.0	1.0,1.0	-0.848	-84.8	84.8
3324	ENSG00000262482	LA16c-321D4.2	16	-	2943326	2943484	2939713	2939980	2954191	2954276	3324	1,5	0,0	1,6	3,7	231	73	1.89435e-09	8.86144e-07	1.0,1.0	0.095,0.213	0.846	84.6	84.6
17833	ENSG00000187630	DHRS4L2	14	+	23990774	23990952	23990181	23990359	23995031	23995133	17833	3,5	0,0	1,2	3,2	251	73	1.59321e-09	7.95441e-07	1.0,1.0	0.088,0.225	0.844	84.4	84.4
52415	ENSG00000228340	MIR646HG	20	+	60318920	60319007	60180834	60180913	60320632	60322256	52415	5,5	0,0	1,0	1,1	160	73	0.000203917	0.010401	1.0,1.0	0.313,0.0	0.844	84.4	84.4
26447	ENSG00000113013	HSPA9	5	-	138559997	138560059	138558552	138558657	138561579	138561789	26447	4,1	1,0	0,0	4,3	135	73	2.06096e-07	5.09588e-05	0.684,1.0	0.0,0.0	0.842	84.2	84.2
68095	ENSG00000109618	SEPSECS	4	-	25159627	25159764	25158952	25159107	25160255	25160394	68095	3,2	5,4	2,1	0,0	210	73	1.16021e-07	3.12391e-05	0.173,0.148	1.0,1.0	-0.84	-84	84
10906	ENSG00000235109	ZSCAN31	6	-	28353317	28353482	28336899	28336943	28353861	28354204	10906	5,1	5,3	1,1	0,0	238	73	4.59675e-10	2.94669e-07	0.235,0.093	1.0,1.0	-0.836	-83.6	83.6
42356	ENSG00000176563	CNTD1	17	+	42803619	42803695	42798791	42799236	42804224	42804396	42356	1,1	0,0	2,0	2,1	149	73	5.29971e-05	0.00387035	1.0,1.0	0.329,0.0	0.836	83.6	83.6
66347	ENSG00000109606	DHX15	4	-	24580719	24580942	24576549	24576678	24584183	24584282	66347	2,0	1,1	1,4	0,0	296	73	0.00081397	0.0275878	0.33,0.0	1.0,1.0	-0.835	-83.5	83.5
14366	ENSG00000205129	C4orf47	4	+	185431981	185432201	185429333	185429511	185436045	185436183	14366	4,0	2,1	2,3	0,0	293	73	6.60546e-05	0.00453253	0.333,0.0	1.0,1.0	-0.834	-83.4	83.4
16117	ENSG00000174501	ANKRD36C	2	-	95938828	95938901	95935615	95935644	95938986	95939015	16117	1,0	1,1	1,1	0,0	146	73	0.000271237	0.0125635	0.333,0.0	1.0,1.0	-0.834	-83.4	83.4
25376	ENSG00000137106	GRHPR	9	+	37425921	37425994	37422695	37422805	37428483	37428572	25376	1,1	0,0	0,1	1,1	146	73	0.000271237	0.0125635	1.0,1.0	0.0,0.333	0.834	83.4	83.4
73476	ENSG00000142046	TMEM91	19	+	41383560	41383632	41382771	41382921	41383862	41384077	73476	1,1	0,0	0,2	1,2	145	73	6.3448e-05	0.00440437	1.0,1.0	0.0,0.335	0.833	83.3	83.3
7112	ENSG00000153113	CAST	5	+	96726793	96726859	96722638	96722718	96727488	96727530	7112	1,2	0,0	2,0	2,1	139	73	7.8374e-05	0.00515125	1.0,1.0	0.344,0.0	0.828	82.8	82.8
44546	ENSG00000110074	FOXRED1	11	+	126272477	126272682	126269134	126269291	126272968	126273079	44546	7,2	0,0	0,4	1,2	278	73	8.39819e-05	0.00538355	1.0,1.0	0.0,0.344	0.828	82.8	82.8
72840	ENSG00000237886	NALT1	9	+	136548743	136548808	136547841	136548101	136549131	136549449	72840	3,0	3,2	5,5	0,0	138	73	4.53835e-08	1.43688e-05	0.346,0.0	1.0,1.0	-0.827	-82.7	82.7
11581	ENSG00000148950	IMMP1L	11	-	31469739	31469797	31463171	31463305	31473723	31473786	11581	4,8	0,0	0,1	1,1	131	73	0.00038073	0.0161644	1.0,1.0	0.0,0.358	0.821	82.1	82.1
52714	ENSG00000149554	CHEK1	11	+	125626416	125626534	125626006	125626029	125626748	125626833	52714	3,0	2,1	1,2	0,0	191	73	0.000143872	0.00797486	0.364,0.0	1.0,1.0	-0.818	-81.8	81.8
24106	ENSG00000078114	NEBL	10	-	20881360	20881473	20880793	20880904	20888096	20888207	24106	2,3	8,3	3,1	0,0	186	73	6.61221e-10	3.94635e-07	0.089,0.282	1.0,1.0	-0.815	-81.5	81.5
60519	ENSG00000175324	LSM1	8	-	38176552	38176578	38171964	38172033	38176696	38176730	60519	1,1	6,2	1,2	0,0	99	73	3.09138e-10	2.13466e-07	0.109,0.269	1.0,1.0	-0.811	-81.1	81.1
68097	ENSG00000109618	SEPSECS	4	-	25159509	25159764	25158944	25159107	25160255	25160398	68097	7,3	5,4	8,4	0,0	328	73	1.9928e-09	9.15701e-07	0.238,0.143	1.0,1.0	-0.809	-80.9	80.9
62010	ENSG00000169045	HNRNPH1	5	-	179624096	179624202	179623036	179623164	179624316	179624600	62010	1,2	4,2	3,1	0,0	179	73	7.28967e-10	4.23006e-07	0.093,0.29	1.0,1.0	-0.808	-80.8	80.8
16306	ENSG00000101017	CD40	20	+	46126639	46126741	46122609	46122756	46128137	46128224	16306	1,1	0,0	0,3	1,2	175	73	0.000216565	0.0107095	1.0,1.0	0.0,0.385	0.807	80.7	80.7
50502	ENSG00000103599	IQCH	15	+	67395290	67395563	67388830	67389006	67400113	67400305	50502	6,0	2,3	5,3	0,0	346	73	2.18896e-09	9.88345e-07	0.388,0.0	1.0,1.0	-0.806	-80.6	80.6
58646	ENSG00000169519	METTL15	11	+	28122141	28122180	28113317	28113604	28123861	28123922	58646	0,1	1,1	4,1	0,0	112	73	0.000622788	0.0231148	0.0,0.395	1.0,1.0	-0.802	-80.2	80.2
40101	ENSG00000205464	ATP6AP1L	5	+	82295492	82295544	82280959	82281011	82303486	82303527	40101	5,1	2,0	0,0	3,1	125	73	2.7678e-06	0.000420219	0.593,1.0	0.0,0.0	0.796	79.6	79.6
62892	ENSG00000183648	NDUFB1	14	-	92119875	92119907	92116122	92116229	92121641	92121917	62892	0,1	1,1	1,1	0,0	105	73	0.000764046	0.0263954	0.0,0.41	1.0,1.0	-0.795	-79.5	79.5
48885	ENSG00000117395	EBNA1BP2	1	-	43174911	43175045	43172719	43172863	43181739	43181784	48885	3,4	0,0	1,1	1,2	207	73	4.35735e-06	0.000601732	1.0,1.0	0.261,0.15	0.794	79.4	79.4
30075	ENSG00000223482	NUTM2A-AS1	10	-	87324972	87325108	87319855	87320199	87326629	87326672	30075	3,2	0,0	0,2	2,1	209	73	9.55896e-06	0.00106228	1.0,1.0	0.0,0.411	0.794	79.4	79.4
36590	ENSG00000058063	ATP11B	3	+	182905793	182905919	182902480	182902566	182913860	182913978	36590	1,1	2,1	2,1	0,0	199	73	5.75077e-06	0.00073773	0.155,0.268	1.0,1.0	-0.788	-78.8	78.8
13732	ENSG00000137210	TMEM14B	6	+	10755141	10755209	10749621	10749698	10756466	10756971	13732	5,3	0,0	3,0	2,1	141	73	0.000586454	0.0221462	1.0,1.0	0.437,0.0	0.781	78.1	78.1
23467	ENSG00000171853	TRAPPC12	2	+	3466253	3466393	3465596	3465695	3478845	3478871	23467	6,7	0,0	0,7	2,3	213	73	1.64464e-07	4.16566e-05	1.0,1.0	0.0,0.444	0.778	77.8	77.8
20479	ENSG00000099810	MTAP	9	+	21803746	21803848	21802661	21802781	21816713	21816772	20479	3,1	1,0	0,0	4,2	175	73	3.19679e-05	0.00268219	0.556,1.0	0.0,0.0	0.778	77.8	77.8
41323	ENSG00000171790	SLFNL1	1	-	41017233	41017377	41015596	41016228	41017634	41018156	41323	1,3	1,4	4,2	0,0	217	73	2.70191e-07	6.34814e-05	0.252,0.201	1.0,1.0	-0.773	-77.3	77.3
18015	ENSG00000151006	PRSS53	16	-	31083930	31084030	31083424	31083809	31084118	31084335	18015	4,1	3,4	4,2	0,0	173	73	1.32255e-09	6.86719e-07	0.36,0.095	1.0,1.0	-0.772	-77.2	77.2
59154	ENSG00000223546	LINC00630	X	+	102834627	102834685	102826968	102827144	102839800	102839863	59154	3,0	2,3	1,1	0,0	131	73	6.86107e-08	2.03574e-05	0.455,0.0	1.0,1.0	-0.772	-77.2	77.2
14318	ENSG00000143952	VPS54	2	-	63922438	63922580	63921205	63921335	63942464	63942561	14318	1,1	0,0	1,3	1,4	215	73	3.62815e-07	8.19077e-05	1.0,1.0	0.253,0.203	0.772	77.2	77.2
26615	ENSG00000133019	CHRM3	1	+	239718795	239718899	239678185	239678288	239827251	239827378	26615	1,1	0,0	4,2	5,3	177	73	5.04048e-07	0.000107263	1.0,1.0	0.248,0.216	0.768	76.8	76.8
4268	ENSG00000034152	MAP2K3	17	+	21295674	21295769	21287990	21288091	21298412	21298479	4268	0,2	3,1	1,2	0,0	168	73	2.26164e-07	5.53931e-05	0.0,0.465	1.0,1.0	-0.767	-76.7	76.7
22167	ENSG00000184924	PTRHD1	2	-	24792383	24792584	24790204	24790581	24792766	24793053	22167	5,4	5,3	7,1	0,0	274	73	1.06556e-07	2.91201e-05	0.21,0.262	1.0,1.0	-0.764	-76.4	76.4
63315	ENSG00000102384	CENPI	X	+	101126708	101126798	101120737	101120784	101127137	101127266	63315	4,2	0,0	0,6	2,3	163	73	4.67408e-07	0.000101974	1.0,1.0	0.0,0.472	0.764	76.4	76.4
12069	ENSG00000090857	PDPR	16	+	70114869	70115023	70114371	70114440	70120460	70120719	12069	3,0	1,2	1,2	0,0	227	73	4.25662e-05	0.0032766	0.491,0.0	1.0,1.0	-0.754	-75.4	75.4
15840	ENSG00000123106	CCDC91	12	+	28198942	28199056	28190465	28190641	28255580	28255662	15840	3,3	8,2	13,3	0,0	187	73	2.54671e-10	1.81144e-07	0.128,0.369	1.0,1.0	-0.752	-75.2	75.2
9503	ENSG00000173402	DAG1	3	+	49487253	49487415	49476848	49476905	49510418	49510819	9503	1,2	2,1	1,3	0,0	235	73	6.6926e-05	0.00456664	0.134,0.383	1.0,1.0	-0.742	-74.2	74.2
74360	ENSG00000170113	NIPA1	15	+	22814082	22814153	22812162	22812253	22819287	22819416	74360	4,9	0,1	1,0	1,1	144	73	0.000283173	0.012966	1.0,0.82	0.336,0.0	0.742	74.2	74.2
54526	ENSG00000072778	ACADVL	17	+	7224649	7224722	7224479	7224552	7224808	7224884	54526	4,1	1,0	0,6	6,12	146	73	0.000228821	0.0111457	0.667,1.0	0.0,0.2	0.734	73.4	73.4
62432	ENSG00000069493	CLEC2D	12	+	9693830	9693948	9693033	9693115	9694759	9695129	62432	3,0	1,2	5,2	0,0	191	73	9.18338e-05	0.00575196	0.534,0.0	1.0,1.0	-0.733	-73.3	73.3
39510	ENSG00000100325	ASCC2	22	-	29827252	29827391	29825621	29825780	29827476	29827600	39510	1,4	5,4	10,6	1,0	212	73	1.40387e-06	0.00024794	0.064,0.256	0.775,1.0	-0.727	-72.7	72.7
46957	ENSG00000067840	PDZD4	X	-	153807896	153808139	153807278	153807369	153808341	153808595	46957	1,5	0,0	14,10	6,9	316	73	2.98502e-06	0.000446669	1.0,1.0	0.35,0.204	0.723	72.3	72.3
70431	ENSG00000063761	ADCK1	14	+	77830158	77830316	77827853	77827971	77859075	77859279	70431	0,4	4,1	3,1	0,0	231	73	2.38038e-08	8.07836e-06	0.0,0.558	1.0,1.0	-0.721	-72.1	72.1
16805	ENSG00000262879	RP11-156P1.3	17	-	47060051	47060147	47056459	47056753	47072471	47072559	16805	1,3	0,1	0,1	1,3	169	73	6.16176e-05	0.00433528	1.0,0.564	0.0,0.126	0.719	71.9	71.9
12072	ENSG00000090857	PDPR	16	+	70114869	70114930	70114371	70114440	70120460	70120719	12072	1,1	1,2	1,3	0,0	134	73	0.000146933	0.0080991	0.353,0.214	1.0,1.0	-0.717	-71.7	71.7
16930	ENSG00000173065	FAM222B	17	-	28834292	28834326	28766585	28766707	28842681	28842790	16930	2,4	7,4	5,1	0,0	107	73	2.20339e-08	7.62727e-06	0.163,0.406	1.0,1.0	-0.716	-71.6	71.6
45327	ENSG00000176884	GRIN1	9	+	137165185	137165296	137163758	137163904	137167773	137168755	45327	1,1	1,1	6,5	0,0	184	73	0.000588362	0.0222007	0.284,0.284	1.0,1.0	-0.716	-71.6	71.6
50315	ENSG00000099840	IZUMO4	19	+	2098786	2098804	2098435	2098450	2099254	2099580	50315	3,1	2,0	0,1	3,6	91	73	0.000350221	0.0152686	0.546,1.0	0.0,0.118	0.714	71.4	71.4
17747	ENSG00000134470	IL15RA	10	-	5963742	5963838	5960394	5960567	5966144	5966339	17747	4,4	0,0	5,3	3,7	169	73	5.8424e-09	2.35163e-06	1.0,1.0	0.419,0.156	0.713	71.3	71.3
57065	ENSG00000100239	PPP6R2	22	+	50389033	50389111	50372019	50372150	50391866	50392015	57065	12,4	2,0	1,0	1,1	151	73	0.000237829	0.0113398	0.744,1.0	0.326,0.0	0.709	70.9	70.9
46725	ENSG00000145041	VPRBP	3	-	51492388	51492513	51483718	51483836	51496733	51496780	46725	9,4	6,5	5,4	0,0	198	73	4.41416e-08	1.40614e-05	0.356,0.228	1.0,1.0	-0.708	-70.8	70.8
26613	ENSG00000133019	CHRM3	1	+	239826852	239827081	239678185	239678288	239827251	239827378	26613	5,4	0,0	5,8	5,3	302	73	1.95545e-09	9.0656e-07	1.0,1.0	0.195,0.392	0.707	70.7	70.7
27808	ENSG00000243156	MICAL3	22	-	17803077	17803210	17791201	17791301	17803810	17803861	27808	10,7	0,0	0,8	2,2	206	73	1.57149e-05	0.0015783	1.0,1.0	0.0,0.586	0.707	70.7	70.7
41192	ENSG00000167996	FTH1	11	-	61965397	61965443	61964986	61965112	61967311	61967453	41192	3,4	1,0	3,0	6,1	119	73	4.70891e-05	0.0035395	0.648,1.0	0.235,0.0	0.707	70.7	70.7
7641	ENSG00000171132	PRKCE	2	+	46024326	46024463	46010343	46010517	46086207	46086362	7641	3,2	0,1	0,0	2,5	210	73	5.80516e-06	0.000742432	1.0,0.41	0.0,0.0	0.705	70.5	70.5
62433	ENSG00000069493	CLEC2D	12	+	9693415	9693595	9693033	9693115	9694759	9695129	62433	3,1	1,2	6,12	0,0	253	73	0.00015846	0.00859759	0.464,0.126	1.0,1.0	-0.705	-70.5	70.5
30546	ENSG00000153094	BCL2L11	2	+	111153779	111153904	111123732	111124139	111164132	111164643	30546	7,6	0,0	8,0	2,2	198	73	1.90058e-05	0.00182751	1.0,1.0	0.596,0.0	0.702	70.2	70.2
61121	ENSG00000114491	UMPS	3	+	124731505	124731604	124730444	124730627	124737567	124738239	61121	2,1	2,1	4,1	0,0	172	73	4.07437e-05	0.00318444	0.298,0.298	1.0,1.0	-0.702	-70.2	70.2
41474	ENSG00000062485	CS	12	-	56299288	56299504	56286483	56286645	56299827	56299974	41474	4,3	0,0	10,8	10,3	289	73	2.03112e-07	5.04612e-05	1.0,1.0	0.202,0.402	0.698	69.8	69.8
27874	ENSG00000174628	IQCK	16	+	19763847	19764112	19733697	19733827	19788837	19789238	27874	11,4	0,0	6,4	3,2	338	73	8.56601e-07	0.000165281	1.0,1.0	0.302,0.302	0.698	69.8	69.8
62265	ENSG00000213904	LIPE-AS1	19	+	42401168	42401360	42397173	42397224	42408257	42408452	62265	4,3	17,7	14,4	3,0	265	73	0.000105078	0.00637226	0.061,0.106	0.562,1.0	-0.698	-69.8	69.8
18300	ENSG00000105429	MEGF8	19	+	42358786	42358954	42358143	42358307	42359097	42359242	18300	4,2	9,4	2,12	0,2	241	73	0.000402284	0.0168182	0.119,0.132	1.0,0.645	-0.697	-69.7	69.7
62725	ENSG00000105982	RNF32	7	+	156642976	156643087	156640673	156640737	156643800	156643892	62725	8,3	0,0	2,1	1,2	184	73	0.000223975	0.0109818	1.0,1.0	0.442,0.166	0.696	69.6	69.6
20592	ENSG00000164951	PDP1	8	+	93917910	93917945	93916933	93917079	93922015	93922289	20592	1,0	7,8	4,1	3,0	108	73	0.000706997	0.0250752	0.088,0.0	0.474,1.0	-0.693	-69.3	69.3
72398	ENSG00000224462	C4BPAP1	1	+	207181374	207181542	207178660	207178861	207182547	207182723	72398	4,5	1,0	0,2	1,3	241	73	2.31544e-05	0.00210924	0.548,1.0	0.0,0.168	0.69	69	69
39157	ENSG00000163328	GPR155	2	-	174482872	174482918	174481496	174481987	174483009	174483158	39157	0,0	7,2	2,2	2,0	119	73	0.000371531	0.0158646	0.0,0.0	0.38,1.0	-0.69	-69	69
32389	ENSG00000152463	OLAH	10	+	15056823	15056982	15049634	15049765	15061723	15061862	32389	6,2	3,2	11,6	0,0	232	73	3.34115e-07	7.60903e-05	0.386,0.239	1.0,1.0	-0.688	-68.8	68.8
64434	ENSG00000139354	GAS2L3	12	+	100591700	100591856	100573682	100573785	100594874	100594922	64434	1,3	2,1	4,1	0,0	229	73	0.000252417	0.0119036	0.137,0.489	1.0,1.0	-0.687	-68.7	68.7
41473	ENSG00000062485	CS	12	-	56299288	56299504	56298608	56298691	56299827	56299974	41473	3,3	3,1	11,8	0,0	289	73	2.3723e-06	0.000375547	0.202,0.431	1.0,1.0	-0.683	-68.3	68.3
73882	ENSG00000264956	RP11-1109M24.5	17	+	22285004	22285128	22266424	22266668	22286277	22287423	73882	1,4	2,5	8,4	1,0	197	73	2.12485e-05	0.00198022	0.156,0.229	0.748,1.0	-0.681	-68.1	68.1
23289	ENSG00000198408	MGEA5	10	-	101793685	101793744	101792838	101792943	101797979	101798017	23289	8,5	0,1	1,1	3,2	132	73	3.88923e-06	0.000550257	1.0,0.734	0.156,0.217	0.68	68	68
45738	ENSG00000119698	PPP4R4	14	+	94227274	94227378	94208463	94208566	94230586	94230714	45738	7,3	8,2	6,6	0,0	177	73	1.2526e-08	4.54827e-06	0.265,0.382	1.0,1.0	-0.676	-67.6	67.6
74082	ENSG00000243696	RP5-966M1.6	3	-	52831407	52831478	52830552	52830670	52833113	52833247	74082	2,2	6,1	1,1	0,0	144	73	1.48437e-08	5.27906e-06	0.145,0.503	1.0,1.0	-0.676	-67.6	67.6
49346	ENSG00000234684	SDCBP2-AS1	20	+	1374483	1374698	1373077	1373178	1376797	1378183	49346	12,16	0,0	2,5	5,1	288	73	1.94996e-08	6.84121e-06	1.0,1.0	0.092,0.559	0.674	67.4	67.4
7898	ENSG00000221874	ZNF816-ZNF321P	19	-	52960026	52960177	52956026	52956104	52962716	52962823	7898	0,1	3,1	2,9	0,2	224	73	5.63078e-05	0.0040411	0.0,0.246	1.0,0.595	-0.674	-67.4	67.4
55630	ENSG00000269858	EGLN2	19	+	40804929	40804993	40803139	40803235	40806554	40806674	55630	2,1	1,3	1,1	0,0	137	73	8.31585e-06	0.000963822	0.516,0.151	1.0,1.0	-0.666	-66.6	66.6
46275	ENSG00000273294	C1QTNF3-AMACR	5	-	34031709	34031804	34028753	34028883	34033303	34033458	46275	2,1	0,0	5,4	5,3	168	73	1.31447e-06	0.000236168	1.0,1.0	0.303,0.367	0.665	66.5	66.5
41619	ENSG00000221978	CCNL2	1	-	1388491	1388510	1387953	1388065	1388625	1388743	41619	2,2	11,7	19,28	4,4	92	73	1.79433e-09	8.46989e-07	0.126,0.185	0.79,0.847	-0.663	-66.3	66.3
47143	ENSG00000259153	RP6-65G23.3	14	+	70814226	70814359	70810204	70810291	70815110	70815391	47143	1,2	0,0	2,2	2,1	206	73	0.000464528	0.0189178	1.0,1.0	0.262,0.415	0.661	66.1	66.1
29057	ENSG00000264538	SUZ12P1	17	+	30734896	30734943	30709607	30709811	30743300	30743369	29057	2,3	0,0	4,1	3,2	120	73	1.40121e-06	0.00024794	1.0,1.0	0.448,0.233	0.659	65.9	65.9
50310	ENSG00000099840	IZUMO4	19	+	2099014	2099029	2098786	2098804	2099254	2099588	50310	2,0	2,1	2,4	0,1	88	73	0.000725373	0.0254488	0.453,0.0	1.0,0.768	-0.657	-65.7	65.7
61756	ENSG00000270011	ZNF559-ZNF177	19	+	9341101	9341184	9324694	9324780	9364861	9364909	61756	6,1	0,0	5,3	4,3	156	73	1.18853e-06	0.000215781	1.0,1.0	0.369,0.319	0.656	65.6	65.6
68273	ENSG00000139631	CSAD	12	-	53178929	53179142	53173727	53173767	53180566	53180596	68273	16,5	0,0	4,3	3,1	286	73	4.68566e-06	0.000635243	1.0,1.0	0.254,0.434	0.656	65.6	65.6
12602	ENSG00000119682	AREL1	14	-	74698763	74698856	74692040	74692328	74701668	74701774	12602	3,1	0,0	0,5	3,1	166	73	1.52609e-05	0.00154465	1.0,1.0	0.0,0.687	0.656	65.6	65.6
66707	ENSG00000141627	DYM	18	-	49393644	49393742	49391438	49391642	49430254	49430447	66707	9,4	6,4	7,5	0,0	171	73	1.05745e-07	2.90512e-05	0.39,0.299	1.0,1.0	-0.655	-65.5	65.5
20568	ENSG00000241549	GUSBP2	6	-	26887963	26888051	26885358	26885443	26889009	26889198	20568	5,2	0,0	2,8	2,6	161	73	1.00995e-06	0.000187287	1.0,1.0	0.312,0.377	0.655	65.5	65.5
27147	ENSG00000151881	C5orf28	5	-	43479889	43479987	43445978	43446557	43483821	43483857	27147	24,18	0,0	2,3	2,2	171	73	8.06633e-06	0.000943325	1.0,1.0	0.299,0.39	0.655	65.5	65.5
54453	ENSG00000069974	RAB27A	15	-	55237315	55237442	55234781	55234956	55238402	55238491	54453	2,2	1,2	3,3	0,0	200	73	0.000528596	0.0206745	0.422,0.267	1.0,1.0	-0.655	-65.5	65.5
60383	ENSG00000171962	DRC3	17	+	17973664	17973753	17972888	17972974	17973851	17973962	60383	0,0	3,2	2,1	0,1	162	73	0.000884195	0.0292993	0.0,0.0	1.0,0.311	-0.655	-65.5	65.5
17748	ENSG00000134470	IL15RA	10	-	5963742	5963841	5960366	5960567	5966144	5966339	17748	4,8	0,0	10,2	3,7	172	73	1.10397e-07	3.00117e-05	1.0,1.0	0.586,0.108	0.653	65.3	65.3
52251	ENSG00000162994	CLHC1	2	-	55205604	55205728	55180509	55180712	55206269	55206376	52251	2,2	1,2	6,7	0,0	197	73	0.000570085	0.0217495	0.426,0.27	1.0,1.0	-0.652	-65.2	65.2
69590	ENSG00000078369	GNB1	1	-	1839628	1839682	1839189	1839238	1890363	1890401	69590	4,0	1,2	3,2	0,0	127	73	0.00107652	0.0332723	0.697,0.0	1.0,1.0	-0.651	-65.1	65.1
46412	ENSG00000162572	SCNN1D	1	+	1281225	1281297	1280435	1280666	1281410	1281610	46412	2,2	4,1	4,3	0,0	145	73	2.63413e-07	6.24541e-05	0.201,0.502	1.0,1.0	-0.648	-64.8	64.8
69285	ENSG00000153406	NMRAL1	16	-	4466526	4466685	4466152	4466402	4469503	4469685	69285	2,3	7,3	5,5	0,1	232	73	3.18834e-05	0.00268219	0.082,0.239	1.0,0.611	-0.645	-64.5	64.5
37716	ENSG00000229043	AC091729.9	7	+	1162684	1162728	1162351	1162543	1162961	1163217	37716	1,1	6,3	1,2	0,1	117	73	0.000756562	0.0262943	0.094,0.172	1.0,0.555	-0.645	-64.5	64.5
31259	ENSG00000111596	CNOT2	12	+	70294236	70294294	70285399	70285586	70310894	70311017	31259	2,4	0,0	1,2	1,2	131	73	0.000100841	0.00623341	1.0,1.0	0.358,0.358	0.642	64.2	64.2
36486	ENSG00000213793	ZNF888	19	-	52917607	52917723	52915195	52915322	52917858	52917997	36486	2,2	1,2	2,2	0,0	189	73	0.000688446	0.02467	0.436,0.279	1.0,1.0	-0.642	-64.2	64.2
47694	ENSG00000103227	LMF1	16	-	855106	856055	854499	854706	868943	868968	47694	33,10	0,1	15,24	20,19	1022	73	9.57451e-06	0.00106228	1.0,0.417	0.051,0.083	0.641	64.1	64.1
51205	ENSG00000155508	CNOT8	5	+	154859352	154859496	154858634	154858768	154865191	154865240	51205	1,4	2,1	4,5	0,0	217	73	0.000678513	0.0244321	0.144,0.574	1.0,1.0	-0.641	-64.1	64.1
68468	ENSG00000172824	CES4A	16	+	67006390	67006519	67005239	67005393	67008973	67009739	68468	3,3	2,0	0,2	6,9	202	73	0.00120058	0.0359716	0.352,1.0	0.0,0.074	0.639	63.9	63.9
67189	ENSG00000197619	ZNF615	19	-	52003686	52003900	52002154	52002281	52008140	52008215	67189	17,15	1,0	1,2	1,1	287	73	0.00128128	0.0376083	0.812,1.0	0.203,0.337	0.636	63.6	63.6
66735	ENSG00000283050	GTF2IP12	4	-	119450040	119450150	119448827	119448959	119454550	119454628	66735	1,6	1,3	1,1	0,0	183	73	4.25067e-05	0.0032766	0.285,0.444	1.0,1.0	-0.635	-63.5	63.5
75072	ENSG00000257556	RP11-44N21.1	14	+	105095326	105095442	105093608	105093720	105095539	105095767	75072	0,7	2,1	14,13	0,0	189	73	0.000704578	0.0250065	0.0,0.73	1.0,1.0	-0.635	-63.5	63.5
47695	ENSG00000103227	LMF1	16	-	855106	855264	854499	854706	868943	868968	47695	4,2	0,1	2,6	20,19	231	73	0.000215107	0.010691	1.0,0.387	0.031,0.091	0.633	63.3	63.3
49150	ENSG00000126247	CAPNS1	19	+	36140357	36140511	36140109	36140157	36140999	36141220	49150	8,1	0,0	3,2	1,2	227	73	0.000682656	0.0245162	1.0,1.0	0.491,0.243	0.633	63.3	63.3
28977	ENSG00000250151	ARPC4-TTLL3	3	+	9818821	9818920	9817644	9817759	9820545	9820741	28977	5,4	0,0	6,5	9,2	172	73	6.0542e-08	1.84917e-05	1.0,1.0	0.221,0.515	0.632	63.2	63.2
12120	ENSG00000215146	RP11-313J2.1	10	-	42360948	42361034	42340515	42340556	42367815	42367974	12120	1,0	1,1	2,3	0,1	159	73	2.23268e-05	0.00204823	0.315,0.0	1.0,0.579	-0.632	-63.2	63.2
13241	ENSG00000163393	SLC22A15	1	+	116026892	116027022	116020720	116020885	116031402	116031890	13241	9,6	0,0	5,3	2,3	203	73	5.45723e-07	0.000113344	1.0,1.0	0.473,0.264	0.631	63.1	63.1
71302	ENSG00000226124	FTCDNL1	2	-	199844379	199844532	199760549	199760835	199846074	199846165	71302	12,15	1,0	7,5	7,4	226	73	6.59299e-07	0.000133204	0.795,1.0	0.244,0.288	0.631	63.1	63.1
7637	ENSG00000263818	CTD-2206N4.4	17	+	39061096	39061188	39057051	39057159	39063421	39063546	7637	2,3	5,7	2,3	0,1	165	73	0.000551476	0.0212282	0.15,0.159	1.0,0.57	-0.63	-63	63
25213	ENSG00000251569	RP11-724O16.1	2	+	169499166	169499325	169493740	169493836	169499485	169499620	25213	9,6	6,7	12,4	1,0	232	73	2.15236e-05	0.00199214	0.321,0.212	0.791,1.0	-0.629	-62.9	62.9
37167	ENSG00000112237	CCNC	6	-	99550517	99550592	99549507	99549575	99550992	99551028	37167	2,2	3,1	3,2	0,0	148	73	1.52179e-05	0.00154465	0.247,0.497	1.0,1.0	-0.628	-62.8	62.8
56184	ENSG00000188917	TRMT2B	X	-	101051295	101051366	101042197	101042312	101051643	101051733	56184	0,2	6,3	1,2	0,1	144	73	0.000927473	0.0301554	0.0,0.253	1.0,0.503	-0.625	-62.5	62.5
44544	ENSG00000110074	FOXRED1	11	+	126271718	126271855	126269191	126269291	126272968	126273079	44544	4,3	0,0	2,3	1,2	210	73	0.000109808	0.00654611	1.0,1.0	0.41,0.343	0.623	62.3	62.3
44965	ENSG00000100889	PCK2	14	+	24094765	24095001	24094149	24094254	24096891	24097137	44965	20,17	4,0	2,2	4,2	309	73	0.00027029	0.012542	0.542,1.0	0.106,0.191	0.623	62.3	62.3
32430	ENSG00000204599	TRIM39	6	+	30327646	30327696	30326956	30326995	30328888	30329041	32430	1,1	5,6	4,4	0,3	123	73	0.000800483	0.0272911	0.106,0.09	1.0,0.442	-0.623	-62.3	62.3
8429	ENSG00000152942	RAD17	5	+	69371453	69371557	69371034	69371171	69373829	69374087	8429	8,10	13,6	30,14	0,1	177	73	3.09862e-09	1.3635e-06	0.202,0.407	1.0,0.852	-0.621	-62.1	62.1
54520	ENSG00000072778	ACADVL	17	+	7224714	7224722	7224479	7224552	7224808	7224884	54520	1,4	1,0	2,0	6,12	81	73	6.62642e-06	0.000815333	0.474,1.0	0.231,0.0	0.621	62.1	62.1
20828	ENSG00000167258	CDK12	17	+	39547784	39547830	39546616	39546758	39551037	39551142	20828	2,2	2,2	6,7	0,0	119	73	2.11035e-05	0.00197438	0.38,0.38	1.0,1.0	-0.62	-62	62
44974	ENSG00000100889	PCK2	14	+	24094765	24094845	24094149	24094254	24096891	24097137	44974	26,26	4,0	2,2	4,2	153	73	7.15943e-05	0.00480292	0.756,1.0	0.193,0.323	0.62	62	62
66299	ENSG00000134452	FBXO18	10	+	5891018	5891116	5890279	5890346	5893976	5894052	66299	2,2	2,1	2,6	0,0	171	73	0.00109215	0.0335755	0.299,0.461	1.0,1.0	-0.62	-62	62
33248	ENSG00000128881	TTBK2	15	-	42855117	42855200	42840359	42840433	42872610	42872677	33248	3,2	0,3	0,0	5,4	156	73	0.000560515	0.0214791	1.0,0.238	0.0,0.0	0.619	61.9	61.9
54250	ENSG00000187987	ZSCAN23	6	-	28435858	28436343	28435459	28435607	28443398	28443480	54250	25,14	0,1	5,7	6,2	558	73	4.84565e-06	0.000649717	1.0,0.647	0.098,0.314	0.617	61.7	61.7
23493	ENSG00000197147	LRRC8B	1	+	89549914	89549971	89524902	89525022	89568246	89568307	23493	2,3	0,1	1,2	4,3	130	73	0.000219621	0.0108297	1.0,0.628	0.123,0.272	0.617	61.7	61.7
19016	ENSG00000118482	PHF3	6	+	63646618	63646795	63635835	63636150	63684128	63685911	19016	6,3	2,2	5,6	0,0	250	73	2.47502e-05	0.00222052	0.467,0.305	1.0,1.0	-0.614	-61.4	61.4
10525	ENSG00000176390	CRLF3	17	-	30808962	30809170	30803926	30804108	30824526	30824671	10525	2,3	1,0	0,1	1,2	281	73	0.000140483	0.0078435	0.342,1.0	0.0,0.115	0.614	61.4	61.4
60961	ENSG00000115548	KDM3A	2	+	86441271	86441444	86440800	86440962	86442017	86442233	60961	4,8	0,0	4,2	1,2	246	73	0.000921829	0.0301119	1.0,1.0	0.543,0.229	0.614	61.4	61.4
41478	ENSG00000062485	CS	12	-	56298608	56298691	56286266	56286645	56299827	56300023	41478	11,7	0,0	5,9	10,3	156	73	1.16115e-07	3.12391e-05	1.0,1.0	0.19,0.584	0.613	61.3	61.3
31456	ENSG00000213024	NUP62	19	-	49918507	49918621	49909699	49909884	49929416	49929504	31456	0,0	1,2	4,4	1,1	187	73	5.03487e-06	0.000663813	0.0,0.0	0.61,0.61	-0.61	-61	61
70238	ENSG00000079156	OSBPL6	2	+	178216770	178216941	178194480	178194674	178284926	178285121	70238	6,3	2,2	4,1	0,0	244	73	2.81697e-05	0.00246271	0.473,0.31	1.0,1.0	-0.609	-60.9	60.9
47344	ENSG00000213186	TRIM59	3	-	160448721	160448795	160439000	160439186	160449716	160449829	47344	22,12	0,1	4,1	2,3	147	73	1.08618e-05	0.0011684	1.0,0.856	0.498,0.142	0.608	60.8	60.8
54643	ENSG00000176945	MUC20	3	+	195722500	195722818	195720950	195721083	195724679	195724817	54643	5,5	0,1	0,2	4,1	391	73	2.83606e-05	0.00246271	1.0,0.483	0.0,0.272	0.606	60.6	60.6
36271	ENSG00000187554	TLR5	1	-	223137177	223137263	223134681	223134864	223143195	223143246	36271	1,0	4,1	2,3	2,0	159	73	0.000823423	0.0277993	0.103,0.0	0.315,1.0	-0.606	-60.6	60.6
3588	ENSG00000072849	DERL2	17	-	5481100	5481173	5480053	5480144	5485150	5485216	3588	8,10	13,4	5,4	0,0	146	73	9.59696e-07	0.000179896	0.235,0.556	1.0,1.0	-0.605	-60.5	60.5
66736	ENSG00000283050	GTF2IP12	4	-	119450040	119450150	119448827	119448959	119454245	119454638	66736	2,4	1,3	4,2	0,0	183	73	2.47609e-05	0.00222052	0.444,0.347	1.0,1.0	-0.605	-60.5	60.5
3666	ENSG00000145700	ANKRD31	5	-	75199630	75199674	75195630	75196200	75206410	75206487	3666	6,0	1,3	1,2	0,0	117	73	0.00016863	0.00903026	0.789,0.0	1.0,1.0	-0.605	-60.5	60.5
65027	ENSG00000144504	ANKMY1	2	-	240511860	240512001	240500451	240500565	240512801	240512942	65027	5,6	2,0	2,0	2,2	214	73	0.000976136	0.0311953	0.46,1.0	0.254,0.0	0.603	60.3	60.3
34264	ENSG00000102786	INTS6	13	-	51421111	51421334	51395299	51395483	51423029	51423090	34264	2,7	1,2	5,9	0,0	296	73	0.00181723	0.0478973	0.33,0.463	1.0,1.0	-0.603	-60.3	60.3
70575	ENSG00000204790	BX255923.2	9	-	63988029	63988169	63986226	63986283	63992144	63992189	70575	2,0	4,4	6,6	1,1	213	73	1.72754e-05	0.00170534	0.146,0.0	0.673,0.673	-0.6	-60	60
63240	ENSG00000168826	ZBTB49	4	+	4306137	4306184	4301988	4303091	4313040	4313114	63240	7,3	1,0	6,1	6,2	120	73	8.67215e-05	0.00549808	0.81,1.0	0.378,0.233	0.6	60	60
5693	ENSG00000176896	TCEANC	X	+	13659651	13659768	13655288	13655373	13662500	13663564	5693	7,5	0,0	3,2	2,1	190	73	0.000138128	0.0077657	1.0,1.0	0.366,0.435	0.6	60	60
71294	ENSG00000196781	TLE1	9	-	81612291	81612393	81611842	81611956	81613376	81613521	71294	14,4	2,1	1,0	2,3	175	73	3.83645e-06	0.000547427	0.745,0.625	0.173,0.0	0.599	59.9	59.9
52719	ENSG00000149554	CHEK1	11	+	125626416	125626575	125626006	125626029	125626748	125626833	52719	3,3	2,1	2,6	0,0	232	73	0.00128557	0.0377129	0.321,0.486	1.0,1.0	-0.597	-59.7	59.7
30849	ENSG00000185842	DNAH14	1	+	225023614	225023865	225007412	225007544	225038693	225038823	30849	11,10	4,3	6,4	0,0	324	73	2.19548e-06	0.000354032	0.383,0.429	1.0,1.0	-0.594	-59.4	59.4
61933	ENSG00000134324	LPIN1	2	+	11764203	11764289	11763022	11763286	11765532	11765625	61933	0,0	3,2	2,3	4,0	159	73	0.00126821	0.0373322	0.0,0.0	0.187,1.0	-0.594	-59.4	59.4
3811	ENSG00000100197	CYP2D6	22	-	42127841	42127934	42127446	42127634	42128173	42128350	3811	4,5	0,0	1,5	3,1	166	73	5.5325e-05	0.00399541	1.0,1.0	0.128,0.687	0.593	59.3	59.3
21117	ENSG00000139974	SLC38A6	14	+	61052348	61052985	61052040	61052135	61078809	61078927	21117	12,7	1,2	35,19	0,0	710	73	0.000856086	0.0286598	0.552,0.265	1.0,1.0	-0.591	-59.1	59.1
8039	ENSG00000115525	ST3GAL5	2	-	85870071	85870258	85863361	85863485	85888823	85888986	8039	3,5	0,1	3,7	6,5	260	73	0.000634291	0.0233522	1.0,0.584	0.123,0.282	0.59	59	59
63692	ENSG00000084676	NCOA1	2	+	24563903	24564013	24556014	24556055	24564294	24564430	63692	6,2	1,6	1,3	0,0	183	73	1.46146e-06	0.000256728	0.705,0.117	1.0,1.0	-0.589	-58.9	58.9
54503	ENSG00000072778	ACADVL	17	+	7224661	7224722	7224488	7224552	7224808	7224884	54503	4,5	1,0	4,7	6,12	134	73	3.54057e-05	0.00289969	0.685,1.0	0.266,0.241	0.589	58.9	58.9
61712	ENSG00000196405	EVL	14	+	100139333	100139369	100138811	100138897	100141179	100141246	61712	3,0	7,3	1,3	1,0	109	73	0.000474028	0.019201	0.223,0.0	0.401,1.0	-0.589	-58.9	58.9
74338	ENSG00000198198	SZT2	1	+	43432061	43432180	43431715	43431901	43432271	43432439	74338	0,1	11,10	3,5	0,7	192	73	0.000619877	0.0230232	0.0,0.037	1.0,0.214	-0.589	-58.9	58.9
12075	ENSG00000090857	PDPR	16	+	70114820	70115023	70113625	70114440	70120460	70120719	12075	6,2	1,2	1,3	0,0	276	73	0.00138947	0.0398601	0.613,0.209	1.0,1.0	-0.589	-58.9	58.9
36423	ENSG00000215424	MCM3AP-AS1	21	+	46230326	46230527	46229230	46229266	46240833	46241019	36423	2,5	0,0	6,4	1,4	274	73	6.71941e-07	0.000135232	1.0,1.0	0.615,0.21	0.588	58.8	58.8
21968	ENSG00000120458	MSANTD2	11	-	124779049	124779139	124774803	124774818	124799870	124800364	21968	3,3	4,1	2,1	0,0	163	73	9.45813e-07	0.000178103	0.251,0.573	1.0,1.0	-0.588	-58.8	58.8
30640	ENSG00000203837	PNLIPRP3	10	+	116437220	116437334	116436710	116436865	116443054	116443174	30640	49,22	7,2	2,1	3,2	187	73	0.000357772	0.015455	0.732,0.811	0.207,0.163	0.587	58.7	58.7
47443	ENSG00000169738	DCXR	17	-	82036413	82036437	82036215	82036308	82036543	82036643	47443	1,0	1,4	6,1	3,0	97	73	0.000425556	0.0176068	0.429,0.0	0.601,1.0	-0.586	-58.6	58.6
69604	ENSG00000078369	GNB1	1	-	1879786	1879902	1853151	1853297	1890819	1890836	69604	5,4	2,3	2,4	0,0	189	73	1.82365e-06	0.000303497	0.491,0.34	1.0,1.0	-0.585	-58.5	58.5
28208	ENSG00000167595	PROSER3	19	+	35765102	35765176	35764853	35764936	35766767	35768065	28208	6,1	3,1	1,3	0,0	147	73	0.000115474	0.00678264	0.498,0.332	1.0,1.0	-0.585	-58.5	58.5
63685	ENSG00000084676	NCOA1	2	+	24556014	24556055	24554388	24554573	24564294	24564430	63685	5,4	4,1	0,0	2,1	114	73	1.79282e-06	0.000300292	0.445,0.719	0.0,0.0	0.582	58.2	58.2
35608	ENSG00000182287	AP1S2	X	-	15832917	15833007	15831442	15831568	15845378	15845516	35608	12,3	1,0	8,4	5,5	163	73	3.5222e-05	0.00289142	0.843,1.0	0.417,0.264	0.581	58.1	58.1
34318	ENSG00000105983	LMBR1	7	-	156678248	156678350	156676385	156676624	156679076	156679133	34318	5,3	6,3	2,6	0,1	175	73	0.000303477	0.0136905	0.258,0.294	1.0,0.715	-0.581	-58.1	58.1
54100	ENSG00000204580	DDR1	6	+	30883080	30883326	30882933	30882983	30884537	30884710	54100	25,9	3,0	13,11	7,10	319	73	0.000986314	0.0313677	0.656,1.0	0.298,0.201	0.579	57.9	57.9
63944	ENSG00000237289	CKMT1B	15	+	43594878	43595170	43594026	43594367	43595373	43595469	63944	8,4	7,2	17,8	2,0	365	73	0.00109501	0.0336435	0.186,0.286	0.63,1.0	-0.579	-57.9	57.9
14353	ENSG00000154582	TCEB1	8	-	73970578	73970603	73959764	73959818	73971869	73971908	14353	0,2	4,4	2,4	2,0	98	73	0.00101537	0.0318591	0.0,0.271	0.427,1.0	-0.578	-57.8	57.8
72126	ENSG00000107186	MPDZ	9	-	13276573	13276771	13250299	13250372	13279399	13279564	72126	11,6	3,3	8,2	0,0	271	73	5.70207e-07	0.000116565	0.497,0.35	1.0,1.0	-0.577	-57.7	57.7
11280	ENSG00000177335	C8orf31	8	+	143042957	143043087	143039260	143039569	143043177	143043262	11280	2,2	1,0	0,2	2,2	203	73	0.000807515	0.0274614	0.418,1.0	0.0,0.264	0.577	57.7	57.7
39743	ENSG00000243554	AC004967.7	7	-	97970133	97970227	97969769	97969845	97971923	97972024	39743	11,4	4,4	13,17	0,0	167	73	7.50425e-08	2.18752e-05	0.546,0.304	1.0,1.0	-0.575	-57.5	57.5
10392	ENSG00000078487	ZCWPW1	7	-	100402515	100402576	100400854	100401336	100403693	100403785	10392	6,2	0,1	2,4	7,7	134	73	7.45085e-05	0.00494729	1.0,0.521	0.135,0.237	0.575	57.5	57.5
52572	ENSG00000179818	PCBP1-AS1	2	-	70059642	70059680	70051202	70051305	70083506	70083627	52572	4,2	4,0	1,0	2,1	111	73	0.00150897	0.0421019	0.397,1.0	0.247,0.0	0.575	57.5	57.5
17817	ENSG00000144674	GOLGA4	3	+	37289234	37289289	37281957	37282272	37294978	37295077	17817	3,3	0,0	3,2	1,4	128	73	2.80167e-06	0.000422889	1.0,1.0	0.631,0.222	0.574	57.4	57.4
51315	ENSG00000158423	RIBC1	X	+	53428492	53428627	53428002	53428084	53429853	53429972	51315	7,4	1,1	0,2	2,4	208	73	0.000132805	0.007563	0.711,0.584	0.0,0.149	0.573	57.3	57.3
13370	ENSG00000221947	XKR9	8	+	70728250	70728347	70713425	70713576	70731217	70731307	13370	2,3	1,2	1,2	0,0	170	73	0.000288952	0.0131647	0.462,0.392	1.0,1.0	-0.573	-57.3	57.3
8973	ENSG00000156042	CFAP70	10	-	73277239	73277358	73275445	73275598	73278178	73278337	8973	11,16	0,0	5,11	5,3	192	73	8.37005e-08	2.41448e-05	1.0,1.0	0.275,0.582	0.572	57.2	57.2
45061	ENSG00000076770	MBNL3	X	-	132439434	132439572	132406227	132406392	132489813	132489968	45061	7,2	3,1	3,2	0,0	211	73	6.00023e-05	0.00425042	0.447,0.409	1.0,1.0	-0.572	-57.2	57.2
62426	ENSG00000069493	CLEC2D	12	+	9693415	9693948	9693033	9693115	9694759	9695138	62426	12,6	1,2	21,23	0,0	606	73	0.00125003	0.0369628	0.591,0.265	1.0,1.0	-0.572	-57.2	57.2
24454	ENSG00000227354	RBM26-AS1	13	+	79417834	79417916	79415261	79415364	79420759	79420815	24454	4,5	4,2	5,5	0,0	155	73	4.63e-07	0.000101438	0.32,0.541	1.0,1.0	-0.57	-57	57
4591	ENSG00000186230	ZNF749	19	+	57441884	57442011	57435328	57435593	57443290	57445485	4591	4,3	1,3	4,5	0,0	200	73	3.70311e-05	0.00298458	0.593,0.267	1.0,1.0	-0.57	-57	57
37327	ENSG00000138182	KIF20B	10	+	89714954	89715038	89714046	89714083	89716435	89716547	37327	9,3	6,3	14,1	1,0	157	73	5.09681e-05	0.00374992	0.411,0.317	0.867,1.0	-0.57	-57	57
65444	ENSG00000122026	RPL21	13	+	27254222	27254281	27253764	27253843	27256183	27256334	65444	3,3	0,1	4,2	6,4	132	73	0.000292291	0.0132782	1.0,0.624	0.269,0.217	0.569	56.9	56.9
27640	ENSG00000131374	TBC1D5	3	-	17586352	17586557	17508548	17508605	17622647	17622765	27640	11,7	7,4	10,11	0,1	278	73	2.64739e-05	0.00233384	0.292,0.315	1.0,0.743	-0.568	-56.8	56.8
40517	ENSG00000100445	SDR39U1	14	-	24442108	24442177	24441677	24441795	24442345	24442441	40517	2,1	0,1	1,0	2,2	142	73	0.000511205	0.0202608	1.0,0.34	0.204,0.0	0.568	56.8	56.8
63942	ENSG00000237289	CKMT1B	15	+	43594971	43595170	43594018	43594367	43595373	43595469	63942	8,4	7,2	19,8	2,0	272	73	0.000368466	0.0157857	0.235,0.349	0.718,1.0	-0.567	-56.7	56.7
63365	ENSG00000109458	GAB1	4	+	143434087	143434168	143433490	143433716	143437998	143438041	63365	3,3	0,3	1,0	2,3	154	73	0.000880326	0.0292077	1.0,0.322	0.192,0.0	0.565	56.5	56.5
15438	ENSG00000135951	TSGA10	2	-	99154290	99154427	99148263	99148348	99154692	99154861	15438	2,10	1,4	11,5	0,0	210	73	1.3112e-05	0.00136987	0.41,0.465	1.0,1.0	-0.563	-56.3	56.3
60260	ENSG00000169592	INO80E	16	+	30002435	30002502	30001413	30001530	30003435	30003526	60260	4,4	0,1	1,3	2,3	140	73	0.000234566	0.011267	1.0,0.676	0.207,0.343	0.563	56.3	56.3
14574	ENSG00000078140	UBE2K	4	+	39745751	39745810	39698138	39698390	39774833	39774933	14574	8,11	0,0	3,7	6,2	132	73	4.51322e-07	9.93827e-05	1.0,1.0	0.217,0.659	0.562	56.2	56.2
74204	ENSG00000179950	PUF60	8	-	143827384	143827536	143824312	143824399	143828983	143829044	74204	5,3	0,0	9,13	4,5	225	73	3.1531e-06	0.000469405	1.0,1.0	0.422,0.458	0.56	56	56
10395	ENSG00000078487	ZCWPW1	7	-	100401888	100402041	100400852	100401336	100403693	100403785	10395	9,8	0,1	12,7	7,7	226	73	3.71404e-05	0.00298526	1.0,0.721	0.356,0.244	0.56	56	56
72839	ENSG00000237886	NALT1	9	+	136548681	136548808	136547841	136548101	136549131	136549449	72839	7,4	3,2	13,20	0,0	200	73	5.84472e-06	0.000745655	0.46,0.422	1.0,1.0	-0.559	-55.9	55.9
12512	ENSG00000237298	TTN-AS1	2	+	178531313	178531578	178523451	178523636	178535731	178535828	12512	8,7	1,0	1,4	4,1	338	73	0.000106788	0.00642349	0.633,1.0	0.051,0.463	0.559	55.9	55.9
12573	ENSG00000151532	VTI1A	10	+	112448381	112448489	112446997	112447467	112448881	112450726	12573	1,0	2,1	3,3	3,0	181	73	0.00188169	0.0490733	0.168,0.0	0.287,1.0	-0.559	-55.9	55.9
27022	ENSG00000241990	PRR34-AS1	22	+	46055598	46055733	46054459	46054953	46056846	46056945	27022	19,3	0,0	6,3	1,4	208	73	2.7514e-06	0.000420219	1.0,1.0	0.678,0.208	0.557	55.7	55.7
48564	ENSG00000100246	DNAL4	22	-	38780951	38781009	38778507	38779613	38794067	38794173	48564	2,2	0,0	3,2	3,1	131	73	6.35717e-05	0.00440707	1.0,1.0	0.358,0.527	0.557	55.7	55.7
3263	ENSG00000157578	LCA5L	21	-	39429130	39429394	39423419	39423490	39435419	39435542	3263	9,6	2,2	5,8	0,0	337	73	4.79012e-05	0.00356846	0.494,0.394	1.0,1.0	-0.556	-55.6	55.6
73897	ENSG00000138835	RGS3	9	+	113582071	113582242	113580659	113581005	113583449	113584427	73897	14,16	0,0	3,13	3,2	244	73	4.21163e-06	0.00059104	1.0,1.0	0.23,0.66	0.555	55.5	55.5
75051	ENSG00000245910	SNHG6	8	-	66926197	66926302	66922613	66922725	66926377	66926398	75051	2,4	1,2	6,6	0,0	178	73	0.000232062	0.0111881	0.451,0.451	1.0,1.0	-0.549	-54.9	54.9
35932	ENSG00000105792	CFAP69	7	+	90305967	90306085	90299866	90304820	90307767	90307854	35932	2,2	5,3	24,27	3,5	191	73	3.3945e-05	0.00281317	0.133,0.203	0.754,0.674	-0.546	-54.6	54.6
24264	ENSG00000241769	LINC00893	X	-	149537632	149537778	149536173	149536255	149538114	149538172	24264	10,2	4,3	8,10	1,0	219	73	0.000125936	0.00727376	0.455,0.182	0.727,1.0	-0.545	-54.5	54.5
74223	ENSG00000149187	CELF1	11	-	47536619	47536730	47506857	47506897	47565273	47565569	74223	6,2	1,3	2,3	0,0	184	73	0.000101149	0.00623398	0.704,0.209	1.0,1.0	-0.544	-54.4	54.4
42494	ENSG00000167384	ZNF180	19	-	44485035	44485157	44484360	44484435	44497283	44497377	42494	5,5	1,1	2,1	4,6	195	73	0.000219888	0.0108325	0.652,0.652	0.158,0.059	0.543	54.3	54.3
52250	ENSG00000162994	CLHC1	2	-	55208625	55208710	55206269	55206376	55209629	55209831	52250	5,6	3,3	1,4	0,0	158	73	6.16475e-06	0.000775057	0.435,0.48	1.0,1.0	-0.542	-54.2	54.2
4758	ENSG00000106733	NMRK1	9	-	75078704	75078831	75078325	75078582	75083086	75083150	4758	8,5	7,5	5,6	1,0	200	73	0.000149549	0.00819976	0.294,0.267	0.646,1.0	-0.542	-54.2	54.2
24771	ENSG00000136169	SETDB2	13	+	49464952	49465050	49464020	49464056	49467863	49467960	24771	13,3	10,4	5,3	1,0	171	73	0.000510499	0.0202608	0.357,0.243	0.681,1.0	-0.54	-54	54
12143	ENSG00000154920	EME1	17	+	50378599	50378681	50376065	50376193	50378773	50378895	12143	6,5	3,3	14,10	0,0	155	73	2.75302e-06	0.000420219	0.485,0.44	1.0,1.0	-0.537	-53.7	53.7
59273	ENSG00000164587	RPS14	5	-	150444478	150444641	150444232	150444351	150445608	150445685	59273	11,7	1,1	4,5	4,9	236	73	0.000125267	0.00724319	0.773,0.684	0.236,0.147	0.537	53.7	53.7
12968	ENSG00000267278	MAP3K14-AS1	17	+	45255137	45255218	45247953	45248003	45267112	45267328	12968	7,7	0,0	5,2	3,1	154	73	5.63468e-05	0.0040411	1.0,1.0	0.441,0.487	0.536	53.6	53.6
54698	ENSG00000126653	NSRP1	17	+	30163066	30163162	30156539	30156662	30172541	30172598	54698	6,2	0,1	0,3	2,2	169	73	0.000340706	0.0149669	1.0,0.463	0.0,0.393	0.535	53.5	53.5
51895	ENSG00000189190	ZNF600	19	-	52774574	52774701	52764194	52767772	52778825	52778907	51895	15,9	0,0	14,11	9,3	200	73	1.85551e-07	4.65436e-05	1.0,1.0	0.362,0.572	0.533	53.3	53.3
68649	ENSG00000138495	COX17	3	-	119665250	119665323	119659932	119660063	119666918	119666982	68649	3,3	1,3	1,5	0,0	146	73	8.3739e-05	0.00538276	0.6,0.333	1.0,1.0	-0.533	-53.3	53.3
28243	ENSG00000185864	NPIPB4	16	-	21857658	21857756	21857334	21857416	21863782	21864103	28243	4,6	6,1	7,10	0,0	171	73	1.86845e-06	0.00030996	0.222,0.719	1.0,1.0	-0.53	-53	53
52462	ENSG00000105357	MYH14	19	+	50224153	50224177	50223246	50223349	50225584	50225677	52462	36,29	5,4	4,18	16,15	97	73	3.81391e-06	0.000547427	0.844,0.845	0.158,0.475	0.528	52.8	52.8
41408	ENSG00000075826	SEC31B	10	-	100490007	100490322	100489702	100489761	100490705	100490883	41408	13,5	1,3	16,16	0,0	388	73	6.84046e-05	0.00462479	0.71,0.239	1.0,1.0	-0.526	-52.6	52.6
25498	ENSG00000240344	PPIL3	2	-	200877496	200877604	200876941	200877037	200881202	200881300	25498	5,4	2,2	1,2	0,0	181	73	0.000113287	0.00669204	0.502,0.446	1.0,1.0	-0.526	-52.6	52.6
5365	ENSG00000134716	CYP2J2	1	-	59904870	59905058	59900964	59901103	59907785	59907927	5365	7,6	2,2	9,10	0,0	261	73	6.37455e-05	0.00441323	0.495,0.456	1.0,1.0	-0.524	-52.4	52.4
17829	ENSG00000187630	DHRS4L2	14	+	24001383	24001517	23995031	23995133	24004336	24004754	17829	8,6	1,0	4,5	5,2	207	73	0.000138193	0.0077657	0.738,1.0	0.22,0.469	0.524	52.4	52.4
72834	ENSG00000188785	ZNF548	19	+	57392800	57392948	57389964	57390114	57394187	57394223	72834	7,6	6,3	5,8	0,1	221	73	0.000189946	0.00986276	0.278,0.398	1.0,0.725	-0.524	-52.4	52.4
59611	ENSG00000198081	ZBTB14	18	-	5293971	5294001	5293243	5293327	5295812	5296040	59611	5,6	1,1	2,2	5,3	103	73	0.000673156	0.0243067	0.78,0.81	0.221,0.321	0.524	52.4	52.4
18416	ENSG00000178966	RMI1	9	+	83995026	83995142	83988328	83988404	83999708	83999797	18416	3,1	4,2	2,5	1,0	189	73	0.000735317	0.0257245	0.225,0.162	0.436,1.0	-0.524	-52.4	52.4
66328	ENSG00000103852	TTC23	15	-	99245388	99245510	99228532	99228732	99249170	99249558	66328	7,3	0,0	6,4	2,2	195	73	0.000104756	0.00636925	1.0,1.0	0.529,0.428	0.521	52.1	52.1
56859	ENSG00000006837	CDKL3	5	-	134359896	134360091	134350248	134350427	134370997	134371041	56859	20,8	1,2	4,3	6,4	268	73	0.000276686	0.0127366	0.845,0.521	0.154,0.17	0.521	52.1	52.1
68035	ENSG00000183808	RBM12B	8	-	93740628	93740696	93737306	93737355	93740880	93740956	68035	5,9	6,5	9,5	1,0	141	73	5.93545e-05	0.00421028	0.301,0.482	0.823,1.0	-0.52	-52	52
40223	ENSG00000183570	PCBP3	21	+	45906962	45907024	45900996	45901113	45909354	45909486	40223	2,2	1,1	0,0	13,10	135	73	0.000106081	0.00640481	0.52,0.52	0.0,0.0	0.52	52	52
66948	ENSG00000089091	DZANK1	20	-	18426433	18426523	18415326	18415449	18427066	18427159	66948	3,2	1,0	1,3	3,2	163	73	0.00120424	0.036019	0.573,1.0	0.13,0.402	0.52	52	52
42386	ENSG00000110958	PTGES3	12	-	56687314	56687437	56686868	56686917	56687997	56688284	42386	7,0	5,5	16,6	1,2	196	73	0.00122141	0.0363232	0.343,0.0	0.856,0.528	-0.52	-52	52
23517	ENSG00000100731	PCNX	14	+	70995740	70995843	70988569	70988699	71009633	71009724	23517	5,7	0,0	6,5	3,2	176	73	2.12205e-05	0.00198022	1.0,1.0	0.453,0.509	0.519	51.9	51.9
61896	ENSG00000270249	RP11-514P8.7	7	-	102545302	102545420	102544705	102544776	102566581	102566736	61896	6,8	4,9	5,3	1,0	191	73	0.000535178	0.020831	0.364,0.254	0.656,1.0	-0.519	-51.9	51.9
20672	ENSG00000186567	CEACAM19	19	+	44678852	44678936	44676270	44676421	44680287	44680334	20672	1,1	0,0	4,3	1,3	157	73	0.000117359	0.0068546	1.0,1.0	0.65,0.317	0.516	51.6	51.6
34309	ENSG00000105983	LMBR1	7	-	156677902	156678010	156676385	156676624	156679076	156679133	34309	8,3	6,3	1,5	0,1	181	73	0.00180189	0.0476625	0.35,0.287	1.0,0.668	-0.516	-51.6	51.6
3892	ENSG00000282870	FRG1DP	20	+	29096727	29096832	29094346	29094461	29100368	29100460	3892	5,4	1,0	6,4	6,3	178	73	0.000337176	0.014855	0.672,1.0	0.291,0.354	0.514	51.4	51.4
21450	ENSG00000267618	RAD51L3-RFFL	17	-	35107365	35107447	35106385	35106481	35119110	35119172	21450	0,0	4,4	5,2	2,1	155	73	7.92562e-06	0.000928961	0.0,0.0	0.541,0.485	-0.513	-51.3	51.3
17832	ENSG00000187630	DHRS4L2	14	+	23982494	23982586	23970106	23970332	23990181	23990359	17832	4,2	1,0	5,1	5,1	165	73	0.00115029	0.0348062	0.639,1.0	0.307,0.307	0.512	51.2	51.2
30632	ENSG00000203837	PNLIPRP3	10	+	116437220	116437351	116436710	116436865	116443054	116443174	30632	70,33	7,2	3,3	3,2	204	73	0.00171594	0.0460267	0.782,0.855	0.264,0.349	0.512	51.2	51.2
27876	ENSG00000174628	IQCK	16	+	19735352	19735450	19733697	19733827	19788837	19788922	27876	10,2	0,0	3,10	3,2	171	73	1.14827e-05	0.00122178	1.0,1.0	0.299,0.681	0.51	51	51
28984	ENSG00000250151	ARPC4-TTLL3	3	+	9816073	9816202	9813247	9813345	9817644	9817759	28984	10,14	11,7	11,18	0,3	202	73	0.00122636	0.0364497	0.247,0.42	1.0,0.684	-0.509	-50.9	50.9
15049	ENSG00000103121	CMC2	16	-	81001247	81001334	80981805	80981877	81006733	81006858	15049	5,8	6,3	23,7	2,0	160	73	0.000309294	0.0139046	0.275,0.549	0.84,1.0	-0.508	-50.8	50.8
58337	ENSG00000076685	NT5C2	10	-	103105357	103105381	103101044	103101102	103105705	103105801	58337	5,2	3,2	1,1	0,0	97	73	2.4694e-05	0.00222052	0.556,0.429	1.0,1.0	-0.507	-50.7	50.7
22825	ENSG00000185986	SDHAP3	5	-	1579276	1579507	1576178	1576309	1584983	1585133	22825	62,54	0,0	35,76	8,20	304	73	8.44091e-12	8.94461e-09	1.0,1.0	0.512,0.477	0.506	50.6	50.6
35700	ENSG00000113430	IRX4	5	-	1880065	1880143	1879669	1879845	1880724	1880834	35700	7,7	3,4	10,9	0,0	151	73	1.55045e-06	0.000268352	0.53,0.458	1.0,1.0	-0.506	-50.6	50.6
41816	ENSG00000187695	RP11-723O4.6	3	-	128969310	128969404	128965510	128965695	128971286	128971330	41816	7,10	2,2	1,1	2,4	167	73	0.000208353	0.0105341	0.605,0.686	0.179,0.099	0.506	50.6	50.6
8784	ENSG00000055955	ITIH4	3	-	52818051	52818168	52816883	52817058	52818256	52818283	8784	8,13	4,4	3,9	0,0	190	73	9.64335e-07	0.000180116	0.435,0.555	1.0,1.0	-0.505	-50.5	50.5
72125	ENSG00000107186	MPDZ	9	-	13250827	13250964	13250299	13250372	13279399	13279564	72125	6,12	3,3	4,9	0,0	210	73	2.28676e-06	0.000365347	0.41,0.582	1.0,1.0	-0.504	-50.4	50.4
63581	ENSG00000101255	TRIB3	20	+	382432	382626	381296	381500	388010	388301	63581	13,14	7,2	4,11	0,0	267	73	5.27336e-07	0.000111306	0.337,0.657	1.0,1.0	-0.503	-50.3	50.3
46417	ENSG00000162572	SCNN1D	1	+	1281201	1281297	1280471	1280666	1281410	1281610	46417	7,3	4,1	5,2	0,0	169	73	6.37881e-06	0.0007912	0.43,0.564	1.0,1.0	-0.503	-50.3	50.3
64771	ENSG00000153774	CFDP1	16	-	75391379	75391508	75372290	75372568	75395089	75395136	64771	11,17	2,4	0,3	5,3	202	73	0.000105174	0.00637226	0.665,0.606	0.0,0.265	0.503	50.3	50.3
37329	ENSG00000138182	KIF20B	10	+	89714954	89715054	89714046	89714083	89716435	89716547	37329	11,5	6,3	14,1	1,0	173	73	0.000160358	0.00867335	0.436,0.413	0.855,1.0	-0.503	-50.3	50.3
73953	ENSG00000171456	ASXL1	20	+	32371777	32371874	32369014	32369123	32372163	32372238	73953	11,6	1,1	4,3	3,6	170	73	0.000505434	0.0201462	0.825,0.72	0.364,0.177	0.502	50.2	50.2
10178	ENSG00000106258	CYP3A5	7	-	99672783	99672933	99672588	99672679	99674532	99674585	10178	1,2	0,0	0,1	4,0	223	73	3.58172e-05	0.00291958	1.0,1.0	0.0,1.0	0.5	50	50
39196	ENSG00000269352	PTOV1-AS2	19	-	49858581	49858626	49858153	49858427	49858842	49859097	39196	3,3	1,7	9,10	0,1	118	73	3.94089e-05	0.00311457	0.65,0.21	1.0,0.861	-0.5	-50	50
66001	ENSG00000128536	CDHR3	7	+	105974843	105975046	105876820	105877257	105980967	105981133	66001	0,1	3,0	8,2	0,0	276	73	4.07837e-05	0.00318444	0.0,1.0	1.0,1.0	-0.5	-50	50
70630	ENSG00000105136	ZNF419	19	+	57490146	57490185	57487721	57487983	57491467	57491597	70630	1,3	1,0	1,0	1,2	112	73	4.27012e-05	0.00327991	0.395,1.0	0.395,0.0	0.5	50	50
10179	ENSG00000106258	CYP3A5	7	-	99672783	99672915	99672579	99672679	99674532	99674585	10179	1,2	0,0	0,1	4,0	205	73	4.52176e-05	0.00343257	1.0,1.0	0.0,1.0	0.5	50	50
10813	ENSG00000150433	TMEM218	11	-	125110643	125110746	125110490	125110549	125111586	125111616	10813	6,1	0,0	0,1	3,0	176	73	0.000143911	0.00797486	1.0,1.0	0.0,1.0	0.5	50	50
29688	ENSG00000235954	TTC28-AS1	22	+	27940019	27940171	27935150	27935230	27997410	27997667	29688	0,2	5,0	1,1	0,0	225	73	0.000166983	0.00896918	0.0,1.0	1.0,1.0	-0.5	-50	50
41715	ENSG00000234129	RP11-120D5.1	X	-	10860042	10860346	10847876	10848804	11106900	11106990	41715	9,4	0,0	0,4	4,0	377	73	0.00018909	0.00983799	1.0,1.0	0.0,1.0	0.5	50	50
64752	ENSG00000188690	UROS	10	-	125785648	125785839	125784979	125785260	125794879	125794978	64752	1,0	0,2	7,5	0,0	264	73	0.00020527	0.0104494	1.0,0.0	1.0,1.0	-0.5	-50	50
15861	ENSG00000239665	RP11-295P9.3	10	+	13652407	13652489	13644916	13645074	13654352	13654427	15861	4,4	0,0	0,1	3,0	155	73	0.000207101	0.010522	1.0,1.0	0.0,1.0	0.5	50	50
53073	ENSG00000114796	KLHL24	3	+	183667113	183667188	183663457	183663642	183671033	183671222	53073	1,0	0,3	3,1	0,0	148	73	0.000236687	0.0113154	1.0,0.0	1.0,1.0	-0.5	-50	50
13960	ENSG00000224081	LINC01057	1	-	94742268	94742414	94732257	94732437	94819955	94820096	13960	4,1	0,0	0,2	4,0	219	73	0.000304343	0.0137176	1.0,1.0	0.0,1.0	0.5	50	50
46637	ENSG00000110721	CHKA	11	-	68082490	68082520	68081726	68081848	68089820	68089880	46637	3,2	0,0	0,1	4,0	103	73	0.000316249	0.0141559	1.0,1.0	0.0,1.0	0.5	50	50
17738	ENSG00000140506	LMAN1L	15	+	74813336	74813479	74812949	74813029	74816156	74816311	17738	2,1	0,0	2,0	0,4	216	73	0.000317488	0.0141992	1.0,1.0	1.0,0.0	0.5	50	50
73753	ENSG00000095794	CREM	10	+	35152279	35152380	35148367	35148491	35206894	35207051	73753	1,2	0,0	0,2	5,0	174	73	0.000376687	0.0160189	1.0,1.0	0.0,1.0	0.5	50	50
45052	ENSG00000171817	ZNF540	19	+	37598178	37598229	37594972	37595095	37598375	37598456	45052	2,2	0,0	0,1	3,0	124	73	0.000396359	0.0166914	1.0,1.0	0.0,1.0	0.5	50	50
33231	ENSG00000135740	SLC9A5	16	+	67257530	67257601	67257344	67257434	67258317	67258447	33231	3,3	1,0	0,6	4,2	144	73	0.000772954	0.026597	0.603,1.0	0.0,0.603	0.5	50	50
9209	ENSG00000049759	NEDD4L	18	+	58227829	58227907	58195586	58195733	58245426	58245508	9209	6,3	0,1	6,0	2,2	151	73	0.000783871	0.0268423	1.0,0.592	0.592,0.0	0.5	50	50
566	ENSG00000198353	HOXC4	12	+	54047768	54047917	54037853	54038014	54053159	54053424	566	5,2	1,0	0,5	4,1	222	73	0.000806076	0.0274457	0.622,1.0	0.0,0.622	0.5	50	50
66294	ENSG00000134452	FBXO18	10	+	5893976	5894052	5890279	5890346	5895055	5895187	66294	3,1	0,0	2,0	0,4	149	73	0.00100797	0.0317392	1.0,1.0	1.0,0.0	0.5	50	50
12982	ENSG00000118292	C1orf54	1	+	150279639	150279717	150276521	150276632	150280834	150280914	12982	1,0	0,2	2,2	0,0	151	73	0.00108073	0.0333033	1.0,0.0	1.0,1.0	-0.5	-50	50
34583	ENSG00000233080	LINC01399	22	-	35215327	35215439	35194856	35195019	35230997	35231056	34583	1,2	1,0	0,1	1,1	185	73	0.00171533	0.0460267	0.283,1.0	0.0,0.283	0.5	50	50
31657	ENSG00000213999	MEF2B	19	-	19157024	19157142	19150681	19150764	19170204	19170289	31657	3,0	0,3	2,2	0,0	191	73	0.00192648	0.0499153	1.0,0.0	1.0,1.0	-0.5	-50	50
5837	ENSG00000234719	RP11-166B2.1	16	-	11963890	11964026	11956143	11956237	11976567	11976643	5837	11,9	3,4	3,3	0,0	209	73	1.63429e-06	0.000278345	0.562,0.44	1.0,1.0	-0.499	-49.9	49.9
19010	ENSG00000118482	PHF3	6	+	63646526	63646795	63635835	63636150	63684128	63686324	19010	11,8	2,2	5,13	0,0	342	73	0.000102811	0.00630269	0.54,0.461	1.0,1.0	-0.499	-49.9	49.9
39199	ENSG00000269352	PTOV1-AS2	19	-	49858608	49858626	49858153	49858427	49858842	49859097	39199	2,2	1,7	4,5	0,1	91	73	0.000103832	0.00633534	0.616,0.186	1.0,0.8	-0.499	-49.9	49.9
18417	ENSG00000178966	RMI1	9	+	83995020	83995142	83988328	83988404	83999708	83999797	18417	2,2	4,2	2,6	1,0	195	73	0.000493253	0.0197774	0.158,0.272	0.428,1.0	-0.499	-49.9	49.9
20954	ENSG00000129810	SGOL1	3	-	20175004	20175055	20171042	20171232	20176600	20176659	20954	26,11	0,0	6,2	1,4	124	73	3.99226e-05	0.00314559	1.0,1.0	0.779,0.227	0.497	49.7	49.7
14591	ENSG00000260518	BMS1P8	16	-	33697010	33697130	33696521	33696644	33698041	33698222	14591	3,5	4,3	3,4	0,1	193	73	0.00106051	0.0328751	0.221,0.387	1.0,0.602	-0.497	-49.7	49.7
1558	ENSG00000149257	SERPINH1	11	+	75563726	75563770	75562832	75562884	75566315	75566959	1558	5,2	2,2	0,0	2,3	117	73	3.78651e-06	0.00054614	0.609,0.384	0.0,0.0	0.496	49.6	49.6
66738	ENSG00000283050	GTF2IP12	4	-	119410516	119410712	119410231	119410289	119412351	119412542	66738	12,12	2,5	3,4	0,0	269	73	5.435e-07	0.000113336	0.62,0.394	1.0,1.0	-0.493	-49.3	49.3
2315	ENSG00000163864	NMNAT3	3	-	139637962	139638062	139578879	139579055	139677704	139677952	2315	5,8	0,0	6,5	5,1	173	73	1.80654e-06	0.000301617	1.0,1.0	0.336,0.678	0.493	49.3	49.3
48784	ENSG00000171574	ZNF584	19	+	58410005	58410091	58408687	58409165	58415523	58415646	48784	10,9	0,1	4,9	2,8	159	73	2.02312e-05	0.00191742	1.0,0.805	0.479,0.341	0.493	49.3	49.3
58938	ENSG00000131584	ACAP3	1	-	1300153	1300202	1299972	1300068	1301987	1302046	58938	2,1	0,0	4,3	2,2	122	73	0.000215986	0.010691	1.0,1.0	0.545,0.473	0.491	49.1	49.1
71723	ENSG00000203875	SNHG5	6	-	85677790	85677875	85677423	85677492	85678135	85678413	71723	15,10	1,0	9,1	3,1	158	73	0.00143382	0.0406595	0.874,1.0	0.581,0.316	0.489	48.9	48.9
2313	ENSG00000163864	NMNAT3	3	-	139627615	139627761	139578879	139579055	139677704	139677952	2313	4,5	0,0	10,5	5,1	219	73	1.09907e-06	0.000203089	1.0,1.0	0.4,0.625	0.488	48.8	48.8
13675	ENSG00000153827	TRIP12	2	-	229922881	229922999	229879981	229880128	229923147	229923239	13675	5,3	2,1	1,3	0,0	191	73	0.000602519	0.0225327	0.489,0.534	1.0,1.0	-0.488	-48.8	48.8
8256	ENSG00000106080	FKBP14	7	-	30020212	30020304	30018995	30019123	30022664	30022816	8256	51,28	6,3	19,24	20,22	165	73	6.55632e-09	2.61869e-06	0.79,0.805	0.296,0.326	0.487	48.7	48.7
15255	ENSG00000119929	CUTC	10	+	99750368	99750396	99747241	99747390	99754528	99754550	15255	15,8	14,17	36,39	5,6	101	73	2.79214e-07	6.53059e-05	0.436,0.254	0.839,0.825	-0.487	-48.7	48.7
22824	ENSG00000185986	SDHAP3	5	-	1579276	1579484	1576178	1576309	1584983	1585133	22824	64,51	0,0	38,70	8,20	281	73	9.79294e-12	1.01698e-08	1.0,1.0	0.552,0.476	0.486	48.6	48.6
38320	ENSG00000104331	IMPAD1	8	-	56967935	56967998	56967109	56967218	56978049	56978145	38320	0,0	5,2	9,4	2,6	136	73	5.40532e-06	0.000701664	0.0,0.0	0.707,0.264	-0.485	-48.5	48.5
47214	ENSG00000114654	EFCC1	3	+	129016085	129016212	129007425	129007607	129026441	129026644	47214	8,11	15,1	0,0	2,3	200	73	3.52489e-05	0.00289142	0.163,0.801	0.0,0.0	0.482	48.2	48.2
45285	ENSG00000175029	CTBP2	10	-	125074742	125074843	125003337	125003492	125110989	125111093	45285	2,7	3,1	0,0	2,1	174	73	4.06601e-05	0.00318444	0.219,0.746	0.0,0.0	0.482	48.2	48.2
56364	ENSG00000242288	RP11-464F9.1	10	-	73703856	73703964	73697532	73697720	73704985	73705078	56364	6,2	0,1	1,3	1,5	181	73	0.000462571	0.0188677	1.0,0.446	0.287,0.195	0.482	48.2	48.2
2308	ENSG00000163864	NMNAT3	3	-	139627615	139627764	139578879	139579055	139677704	139677965	2308	3,5	0,0	11,5	5,1	222	73	1.35751e-06	0.00024306	1.0,1.0	0.42,0.622	0.479	47.9	47.9
66322	ENSG00000103852	TTC23	15	-	99245388	99245510	99241364	99241559	99249621	99249739	66322	7,5	1,4	6,2	0,0	195	73	1.01799e-05	0.0011128	0.724,0.319	1.0,1.0	-0.479	-47.9	47.9
21695	ENSG00000262152	LA16c-380H5.1	16	+	2992402	2992438	2991377	2991437	2992930	2992959	21695	0,5	3,1	4,4	1,0	109	73	0.00107592	0.0332723	0.0,0.77	0.728,1.0	-0.479	-47.9	47.9
51328	ENSG00000105278	ZFR2	19	-	3855401	3855559	3852361	3852614	3868964	3869029	51328	26,11	0,0	7,7	1,4	231	73	6.0359e-06	0.0007607	1.0,1.0	0.689,0.356	0.478	47.8	47.8
28253	ENSG00000107104	KANK1	9	+	471211	471326	470555	470682	473193	473273	28253	5,3	3,5	4,3	0,1	188	73	0.000994303	0.0314393	0.393,0.189	1.0,0.538	-0.478	-47.8	47.8
5525	ENSG00000124215	CDH26	20	+	60031230	60031357	60006712	60006787	60033485	60034011	5525	12,6	4,2	8,14	0,0	200	73	8.08543e-06	0.000943434	0.523,0.523	1.0,1.0	-0.477	-47.7	47.7
51543	ENSG00000197535	MYO5A	15	-	52348817	52348826	52346360	52346461	52351253	52351481	51543	19,6	14,15	19,15	2,2	82	73	2.40536e-05	0.00217969	0.547,0.263	0.894,0.87	-0.477	-47.7	47.7
59529	ENSG00000197150	ABCB8	7	+	151028779	151028911	151028449	151028610	151031240	151031291	59529	13,3	2,2	3,4	0,0	205	73	0.000483426	0.0194775	0.698,0.348	1.0,1.0	-0.477	-47.7	47.7
46439	ENSG00000160310	PRMT2	21	+	46636438	46636547	46635166	46635763	46636892	46636990	46439	8,5	0,1	11,1	3,3	182	73	0.000602287	0.0225327	1.0,0.667	0.595,0.118	0.477	47.7	47.7
45860	ENSG00000088836	SLC4A11	20	-	3237892	3238043	3237543	3237588	3239094	3239190	45860	2,0	2,3	6,7	1,2	224	73	0.00061831	0.0229815	0.246,0.0	0.662,0.533	-0.475	-47.5	47.5
41024	ENSG00000162542	TMCO4	1	-	19789927	19790048	19787025	19787117	19793431	19793648	41024	13,8	4,3	1,5	0,0	194	73	1.83597e-05	0.00177525	0.55,0.501	1.0,1.0	-0.474	-47.4	47.4
38894	ENSG00000139428	MMAB	12	-	109567353	109567597	109567010	109567167	109568769	109568863	38894	5,14	1,3	11,9	0,0	317	73	0.000121824	0.00707557	0.535,0.518	1.0,1.0	-0.474	-47.4	47.4
55844	ENSG00000064012	CASP8	2	+	201272897	201272942	201272637	201272776	201276826	201276968	55844	2,1	7,11	9,8	5,3	118	73	2.25528e-05	0.00206531	0.15,0.053	0.527,0.623	-0.473	-47.3	47.3
51336	ENSG00000137996	RTCA	1	+	100267499	100267538	100266523	100266624	100268136	100268295	51336	0,4	10,21	6,3	6,1	112	73	0.00104186	0.0324716	0.0,0.11	0.395,0.662	-0.473	-47.3	47.3
35151	ENSG00000186868	MAPT	17	+	45974384	45974471	45971858	45971945	45978374	45978440	35151	10,9	1,6	4,8	13,19	160	73	0.00190797	0.0495842	0.82,0.406	0.123,0.161	0.471	47.1	47.1
15070	ENSG00000176383	B3GNT4	12	+	122204521	122204684	122203745	122203801	122206317	122207537	15070	8,4	0,0	10,8	3,2	236	73	4.10158e-05	0.00319296	1.0,1.0	0.508,0.553	0.47	47	47
66739	ENSG00000283050	GTF2IP12	4	-	119410516	119410716	119410231	119410289	119412351	119412542	66739	14,13	2,5	3,3	0,0	273	73	9.72136e-07	0.000180922	0.652,0.41	1.0,1.0	-0.469	-46.9	46.9
1189	ENSG00000028528	SNX1	15	+	64138041	64138097	64136845	64136932	64143254	64143308	1189	10,2	0,0	4,2	2,1	129	73	0.000697765	0.024918	1.0,1.0	0.531,0.531	0.469	46.9	46.9
61563	ENSG00000109685	WHSC1	4	+	1893729	1893909	1892165	1892263	1900625	1900766	61563	8,4	1,0	2,8	2,2	253	73	0.00143639	0.0406595	0.698,1.0	0.224,0.536	0.469	46.9	46.9
32323	ENSG00000276087	RP11-507M3.1	2	+	24161505	24161613	24146929	24147086	24164197	24164335	32323	8,9	3,4	33,7	1,0	181	73	2.08438e-05	0.00195558	0.518,0.476	0.93,1.0	-0.468	-46.8	46.8
39840	ENSG00000112339	HBS1L	6	-	135010613	135010759	135002733	135002842	135037810	135038026	39840	15,10	2,6	2,2	0,0	219	73	2.26169e-06	0.000363578	0.714,0.357	1.0,1.0	-0.465	-46.5	46.5
52248	ENSG00000162994	CLHC1	2	-	55209403	55209516	55206269	55206376	55209629	55209831	52248	16,5	3,3	9,6	0,0	186	73	7.13456e-06	0.000853461	0.677,0.395	1.0,1.0	-0.464	-46.4	46.4
14525	ENSG00000162591	MEGF6	1	-	3496987	3497119	3496654	3496783	3497232	3497441	14525	7,3	2,1	14,20	0,0	205	73	0.0014141	0.0404049	0.555,0.517	1.0,1.0	-0.464	-46.4	46.4
50688	ENSG00000181458	TMEM45A	3	+	100519461	100519608	100492650	100492928	100555208	100555401	50688	14,7	4,2	4,4	0,0	220	73	1.53384e-05	0.00154948	0.537,0.537	1.0,1.0	-0.463	-46.3	46.3
69477	ENSG00000158062	UBXN11	1	-	26301693	26301722	26297961	26298062	26306591	26306620	69477	8,3	0,0	4,4	2,3	102	73	3.58863e-05	0.00292063	1.0,1.0	0.589,0.488	0.462	46.2	46.2
43527	ENSG00000267254	ZNF790-AS1	19	+	36801202	36801240	36797524	36797811	36801875	36802200	43527	4,3	5,2	6,5	0,1	111	73	0.000158104	0.00858721	0.345,0.497	1.0,0.767	-0.462	-46.2	46.2
27352	ENSG00000196312	HIATL2	9	-	96943990	96944082	96942602	96942752	96949554	96949585	27352	4,5	8,9	15,13	2,5	165	73	0.000353955	0.0153478	0.181,0.197	0.768,0.535	-0.462	-46.2	46.2
43904	ENSG00000081803	CADPS2	7	-	122386294	122386309	122379367	122379442	122387025	122387173	43904	3,3	5,4	8,4	1,1	88	73	0.000738405	0.0257841	0.332,0.384	0.869,0.768	-0.461	-46.1	46.1
37532	ENSG00000183020	AP2A2	11	+	984373	984564	984135	984190	984644	984753	37532	8,9	2,2	7,17	0,0	264	73	0.000137512	0.00775261	0.525,0.554	1.0,1.0	-0.46	-46	46
61168	ENSG00000166169	POLL	10	-	101584877	101584919	101583587	101583681	101587245	101587406	61168	8,3	1,0	7,4	4,4	115	73	0.000257018	0.0120664	0.835,1.0	0.526,0.388	0.46	46	46
11740	ENSG00000042088	TDP1	14	+	89956577	89956800	89956036	89956278	89963107	89963673	11740	59,32	1,1	44,24	8,12	296	73	4.58392e-06	0.000623077	0.936,0.888	0.576,0.33	0.459	45.9	45.9
44605	ENSG00000048707	VPS13D	1	+	12338230	12338305	12335704	12335827	12341779	12341885	44605	0,1	5,6	6,2	3,1	148	73	3.21235e-05	0.00268596	0.0,0.076	0.497,0.497	-0.459	-45.9	45.9
37519	ENSG00000137075	RNF38	9	-	36390568	36390616	36375933	36376127	36424612	36424683	37519	10,1	2,3	0,0	1,4	121	73	3.88596e-05	0.0030947	0.751,0.167	0.0,0.0	0.459	45.9	45.9
4692	ENSG00000135124	P2RX4	12	+	121222946	121222962	121222093	121222166	121228532	121228628	4692	4,1	3,1	10,8	1,0	89	73	0.00067917	0.0244388	0.522,0.451	0.891,1.0	-0.459	-45.9	45.9
74718	ENSG00000163686	ABHD6	3	+	58249877	58249942	58237505	58237916	58256561	58256705	74718	19,5	1,0	7,10	5,4	138	73	3.15273e-05	0.00266183	0.91,1.0	0.425,0.569	0.458	45.8	45.8
37513	ENSG00000137075	RNF38	9	-	36390553	36390616	36376007	36376127	36424612	36424683	37513	12,1	2,3	0,0	1,4	136	73	4.53935e-05	0.00344089	0.763,0.152	0.0,0.0	0.458	45.8	45.8
5939	ENSG00000163138	PACRGL	4	+	20709682	20709773	20704659	20704814	20712787	20712922	5939	27,12	2,0	10,8	4,5	164	73	0.0001714	0.00911008	0.857,1.0	0.527,0.416	0.457	45.7	45.7
33802	ENSG00000249471	ZNF324B	19	+	58452127	58452782	58451624	58451704	58453695	58453822	33802	10,3	1,2	11,12	0,1	728	73	0.00152178	0.042323	0.501,0.131	1.0,0.546	-0.457	-45.7	45.7
74293	ENSG00000137502	RAB30	11	-	82994038	82994106	82987582	82987770	82997223	82997324	74293	12,8	6,3	25,5	0,0	141	73	5.77459e-07	0.000117584	0.509,0.58	1.0,1.0	-0.456	-45.6	45.6
21343	ENSG00000152457	DCLRE1C	10	-	14936537	14936593	14935462	14935564	14939809	14939869	21343	13,17	0,0	12,3	4,2	129	73	4.91901e-06	0.00065491	1.0,1.0	0.629,0.459	0.456	45.6	45.6
16304	ENSG00000101017	CD40	20	+	46123125	46123219	46122609	46122756	46128137	46128224	16304	8,4	0,0	3,5	1,2	167	73	0.000674462	0.02432	1.0,1.0	0.567,0.522	0.456	45.6	45.6
23172	ENSG00000173535	TNFRSF10C	8	+	23100636	23100684	23090147	23090288	23111719	23111825	23172	4,6	3,2	7,14	0,0	121	73	2.08649e-05	0.00195558	0.446,0.644	1.0,1.0	-0.455	-45.5	45.5
46529	ENSG00000100997	ABHD12	20	-	25317047	25317078	25309498	25309575	25323324	25323430	46529	2,1	0,0	2,7	4,1	104	73	0.000140806	0.00784453	1.0,1.0	0.26,0.831	0.455	45.5	45.5
49212	ENSG00000090615	GOLGA3	12	-	132827606	132827713	132824918	132825106	132828802	132828858	49212	10,4	4,3	4,8	0,1	180	73	0.000626168	0.0231905	0.503,0.351	1.0,0.764	-0.455	-45.5	45.5
60269	ENSG00000169592	INO80E	16	+	30003649	30003670	30001413	30001530	30004567	30004657	60269	3,3	4,2	0,0	11,10	94	73	5.31027e-06	0.000692791	0.368,0.538	0.0,0.0	0.453	45.3	45.3
41416	ENSG00000167733	HSD11B1L	19	+	5686415	5686527	5684818	5684905	5686899	5686991	41416	3,1	1,2	4,13	1,0	185	73	0.000768279	0.0264888	0.542,0.165	0.612,1.0	-0.453	-45.3	45.3
20605	ENSG00000165675	ENOX2	X	-	130709242	130709331	130703119	130703254	130901683	130901731	20605	10,4	2,4	1,0	4,5	162	73	3.6534e-05	0.00295943	0.693,0.311	0.101,0.0	0.452	45.2	45.2
27351	ENSG00000196312	HIATL2	9	-	96933794	96933915	96918642	96918826	96949554	96949585	27351	22,22	0,4	7,11	4,7	194	73	0.00152794	0.0424487	1.0,0.674	0.397,0.372	0.452	45.2	45.2
60874	ENSG00000205309	NT5M	17	+	17304363	17304477	17303677	17303817	17306542	17306643	60874	4,3	0,0	13,3	4,1	187	73	7.75502e-05	0.00510817	1.0,1.0	0.559,0.539	0.451	45.1	45.1
10002	ENSG00000261740	RP11-345J4.5	16	-	29450181	29450276	29446801	29447026	29452108	29454113	10002	4,2	0,1	2,1	1,4	168	73	0.000618076	0.0229815	1.0,0.465	0.465,0.098	0.451	45.1	45.1
66973	ENSG00000170412	GPRC5C	17	+	74448822	74448915	74446848	74446998	74449334	74450580	66973	1,1	0,4	2,2	0,0	166	73	0.000656944	0.0239377	1.0,0.099	1.0,1.0	-0.451	-45.1	45.1
23092	ENSG00000144893	MED12L	3	+	151192549	151192654	151190716	151190931	151193489	151193745	23092	2,2	1,1	0,0	1,1	178	73	0.000941114	0.0304274	0.451,0.451	0.0,0.0	0.451	45.1	45.1
57739	ENSG00000111445	RFC5	12	+	118017689	118017815	118016703	118016892	118017994	118018053	57739	1,1	4,1	9,5	1,2	199	73	0.000702604	0.0249877	0.084,0.268	0.768,0.478	-0.447	-44.7	44.7
10478	ENSG00000267080	ASB16-AS1	17	-	44182929	44183093	44181622	44181720	44186564	44186671	10478	16,8	0,0	11,6	4,1	237	73	8.8578e-06	0.00101011	1.0,1.0	0.459,0.649	0.446	44.6	44.6
67986	ENSG00000225302	RP11-539I5.1	10	-	116835197	116835257	116834934	116835022	116849565	116849701	67986	7,3	2,2	11,7	0,0	133	73	0.000512484	0.0202822	0.658,0.452	1.0,1.0	-0.445	-44.5	44.5
21864	ENSG00000022976	ZNF839	14	+	102325518	102325705	102322232	102322334	102325984	102326887	21864	15,12	3,3	2,6	0,0	260	73	2.00792e-05	0.00191154	0.584,0.529	1.0,1.0	-0.444	-44.4	44.4
40783	ENSG00000176261	ZBTB8OS	1	-	32634732	32634792	32633950	32634072	32650428	32650550	40783	5,3	1,0	4,4	3,3	133	73	0.000588753	0.0222007	0.733,1.0	0.423,0.423	0.444	44.4	44.4
39470	ENSG00000214021	TTLL3	3	+	9818554	9818920	9817644	9817759	9820545	9820741	39470	54,29	0,0	41,26	9,2	439	73	2.91514e-07	6.78771e-05	1.0,1.0	0.431,0.684	0.443	44.3	44.3
13875	ENSG00000175544	CABP4	11	+	67452936	67452969	67452418	67452825	67455433	67455790	13875	1,4	1,1	0,1	1,2	106	73	0.000712942	0.0252094	0.408,0.734	0.0,0.256	0.443	44.3	44.3
58857	ENSG00000108474	PIGL	17	+	16284020	16284138	16217215	16217461	16299887	16299978	58857	5,3	1,0	6,4	3,3	191	73	0.00143487	0.0406595	0.656,1.0	0.433,0.338	0.443	44.3	44.3
21180	ENSG00000121716	PILRB	7	+	100353970	100354012	100353372	100353483	100354563	100354617	21180	4,3	0,0	3,8	2,3	115	73	4.97965e-05	0.00369376	1.0,1.0	0.488,0.629	0.442	44.2	44.2
30843	ENSG00000054654	SYNE2	14	+	64098527	64098646	64097948	64098146	64098746	64098821	30843	1,6	1,1	0,1	9,4	192	73	0.000133795	0.00760082	0.275,0.695	0.0,0.087	0.442	44.2	44.2
1755	ENSG00000255339	RP11-411B6.6	10	-	100507424	100507567	100506320	100506420	100507907	100508051	1755	7,4	2,1	10,15	0,0	216	73	0.00109758	0.0336625	0.542,0.575	1.0,1.0	-0.442	-44.2	44.2
5938	ENSG00000163138	PACRGL	4	+	20709682	20709773	20707802	20707870	20712787	20712922	5938	42,20	3,1	19,18	10,11	164	73	4.86749e-06	0.000649717	0.862,0.899	0.458,0.421	0.441	44.1	44.1
12838	ENSG00000215481	BCRP3	22	+	24645258	24645418	24644739	24644799	24645635	24645745	12838	5,3	0,0	16,19	6,3	233	73	2.39026e-06	0.00037724	1.0,1.0	0.455,0.665	0.44	44	44
19146	ENSG00000075407	ZNF37A	10	+	38094930	38095224	38094335	38094490	38095537	38095629	19146	89,74	2,2	14,18	3,5	367	73	0.000108164	0.00647044	0.898,0.88	0.481,0.417	0.44	44	44
13793	ENSG00000005801	ZNF195	11	-	3377616	3377802	3373576	3373656	3379037	3379123	13793	19,9	4,1	6,4	5,6	259	73	0.00192369	0.0499153	0.572,0.717	0.253,0.158	0.439	43.9	43.9
49793	ENSG00000153914	SREK1	5	+	66158808	66158932	66153462	66153596	66159218	66159334	49793	34,34	71,60	54,47	17,9	197	73	2.61025e-12	3.01188e-09	0.151,0.174	0.541,0.659	-0.438	-43.8	43.8
10238	ENSG00000127586	CHTF18	16	+	794647	794844	794053	794201	795131	795356	10238	5,10	2,2	1,7	10,22	270	73	2.841e-05	0.00246271	0.403,0.575	0.026,0.079	0.436	43.6	43.6
60261	ENSG00000169592	INO80E	16	+	30003649	30003785	30001413	30001530	30004567	30004657	60261	38,16	4,2	11,17	11,10	209	73	4.76958e-05	0.0035674	0.768,0.736	0.259,0.373	0.436	43.6	43.6
13647	ENSG00000169992	NLGN2	17	+	7408579	7408712	7404873	7405610	7412156	7412207	13647	13,14	0,0	5,13	4,1	206	73	5.09869e-05	0.00374992	1.0,1.0	0.307,0.822	0.435	43.5	43.5
38488	ENSG00000133460	SLC2A11	22	+	23877720	23877869	23877041	23877171	23882458	23882646	38488	16,16	8,2	7,9	14,24	222	73	0.000200905	0.0102776	0.397,0.725	0.141,0.11	0.435	43.5	43.5
59715	ENSG00000100479	POLE2	14	-	49674349	49674427	49674122	49674216	49679724	49679800	59715	6,5	5,2	15,14	2,0	151	73	0.000741919	0.0258373	0.367,0.547	0.784,1.0	-0.435	-43.5	43.5
74229	ENSG00000149187	CELF1	11	-	47500860	47500932	47488836	47489024	47536619	47536730	74229	4,4	3,1	0,1	3,2	145	73	0.000437698	0.0180373	0.402,0.668	0.0,0.201	0.434	43.4	43.4
43307	ENSG00000119844	AFTPH	2	+	64579485	64581273	64572945	64573068	64585421	64585545	43307	94,71	3,2	77,81	0,0	1861	73	3.875e-05	0.00309072	0.551,0.582	1.0,1.0	-0.433	-43.3	43.3
53959	ENSG00000136938	ANP32B	9	+	98002275	98002387	97998555	97998678	98004934	98005135	53959	11,6	3,2	6,5	0,0	185	73	8.59724e-05	0.00545725	0.591,0.542	1.0,1.0	-0.433	-43.3	43.3
40518	ENSG00000100445	SDR39U1	14	-	24442097	24442177	24441673	24441795	24442345	24442441	40518	5,7	0,1	3,4	2,2	153	73	0.000779267	0.0267787	1.0,0.77	0.417,0.488	0.432	43.2	43.2
25401	ENSG00000183250	LINC01547	21	-	44937538	44937682	44935626	44935890	44939592	44939845	25401	10,3	4,3	6,4	0,1	217	73	0.00133228	0.0386466	0.457,0.252	1.0,0.574	-0.432	-43.2	43.2
65351	ENSG00000196262	PPIA	7	+	44800423	44800543	44799256	44799480	44801286	44801624	65351	52,35	0,1	12,11	7,2	193	73	1.17209e-06	0.000214294	1.0,0.93	0.393,0.675	0.431	43.1	43.1
16340	ENSG00000123737	EXOSC9	4	+	121816389	121816447	121813865	121814047	121816771	121816909	16340	20,8	12,6	28,18	0,3	131	73	4.04307e-05	0.00318079	0.482,0.426	1.0,0.77	-0.431	-43.1	43.1
15251	ENSG00000226200	SGMS1-AS1	10	+	50627419	50627609	50626649	50626805	50629030	50629178	15251	8,9	3,1	9,1	0,0	263	73	0.000280099	0.0128707	0.425,0.714	1.0,1.0	-0.43	-43	43
40144	ENSG00000106772	PRUNE2	9	-	76619339	76619387	76611375	76614600	76625022	76625058	40144	3,6	3,3	6,4	1,0	121	73	0.000675837	0.0243526	0.376,0.547	0.784,1.0	-0.43	-43	43
71462	ENSG00000249319	AC068533.7	7	+	66110291	66110415	66092556	66092663	66127703	66127740	71462	15,15	2,1	11,9	7,6	197	73	0.000925303	0.0301277	0.735,0.848	0.368,0.357	0.429	42.9	42.9
10472	ENSG00000156976	EIF4A2	3	+	186788309	186788416	186787802	186787882	186789124	186789881	10472	361289	88,47	310277	403346	180	73	0	0	0.625,0.714	0.238,0.245	0.428	42.8	42.8
48788	ENSG00000171574	ZNF584	19	+	58409940	58410091	58408624	58409165	58415523	58415646	48788	11,10	0,1	11,9	2,8	224	73	0.000207961	0.0105245	1.0,0.765	0.642,0.268	0.428	42.8	42.8
38520	ENSG00000224699	LAMTOR5-AS1	1	+	110414151	110414231	110412172	110412293	110416008	110416188	38520	8,4	2,2	2,5	0,0	153	73	0.000537907	0.0208902	0.656,0.488	1.0,1.0	-0.428	-42.8	42.8
10017	ENSG00000133739	LRRCC1	8	+	85109594	85109800	85107146	85107399	85110114	85110180	10017	29,15	2,0	11,12	6,2	279	73	0.00146024	0.0411249	0.791,1.0	0.324,0.611	0.428	42.8	42.8
38486	ENSG00000133460	SLC2A11	22	+	23877384	23877869	23877041	23877171	23882458	23882592	38486	42,33	8,2	13,27	14,24	558	73	3.57756e-05	0.00291958	0.407,0.683	0.108,0.128	0.427	42.7	42.7
53426	ENSG00000174652	ZNF266	19	-	9434074	9434235	9420064	9420218	9435107	9435193	53426	18,21	10,4	16,16	1,0	234	73	4.37516e-05	0.00334574	0.36,0.621	0.833,1.0	-0.426	-42.6	42.6
37725	ENSG00000068903	SIRT2	19	-	38898378	38898425	38893818	38893971	38899505	38899711	37725	14,7	0,0	3,5	1,3	120	73	0.000351979	0.0152947	1.0,1.0	0.646,0.503	0.425	42.5	42.5
54667	ENSG00000115355	CCDC88A	2	-	55303068	55303152	55301871	55302072	55308808	55309023	54667	5,4	13,5	11,8	2,3	157	73	0.000717307	0.0252635	0.152,0.271	0.719,0.554	-0.425	-42.5	42.5
5528	ENSG00000124215	CDH26	20	+	60031230	60031426	60006712	60006787	60033485	60034011	5528	20,10	4,2	19,35	0,0	269	73	9.84741e-06	0.0010856	0.576,0.576	1.0,1.0	-0.424	-42.4	42.4
58192	ENSG00000073169	SELO	22	+	50204918	50205024	50200978	50201590	50206316	50206520	58192	32,27	4,3	26,15	15,15	179	73	2.14728e-05	0.00199214	0.765,0.786	0.414,0.29	0.424	42.4	42.4
15573	ENSG00000166435	XRRA1	11	-	74927379	74927488	74921213	74921347	74930299	74930372	15573	14,14	5,9	6,8	0,1	182	73	0.000275877	0.0127217	0.529,0.384	1.0,0.762	-0.424	-42.4	42.4
46041	ENSG00000106336	FBXO24	7	+	100600030	100600201	100595574	100595706	100600533	100601025	46041	1,0	2,6	5,6	3,1	244	73	6.28386e-05	0.00438923	0.13,0.0	0.333,0.642	-0.423	-42.3	42.3
50685	ENSG00000181458	TMEM45A	3	+	100519532	100519608	100492659	100492928	100555208	100555401	50685	9,7	4,2	2,2	0,0	149	73	1.76974e-05	0.00173381	0.524,0.632	1.0,1.0	-0.422	-42.2	42.2
44926	ENSG00000170322	NFRKB	11	-	129884985	129885095	129884743	129884882	129885434	129885609	44926	5,6	14,4	28,24	8,3	183	73	0.000323825	0.0144081	0.125,0.374	0.583,0.761	-0.422	-42.2	42.2
10464	ENSG00000156976	EIF4A2	3	+	186788309	186788420	186787802	186787882	186789124	186789291	10464	415333	88,47	382336	403346	184	73	0	0	0.652,0.738	0.273,0.278	0.42	42	42
14906	ENSG00000159023	EPB41	1	+	29058810	29058852	29058588	29058645	29060421	29060484	14906	0,0	11,3	1,7	2,3	115	73	6.9379e-06	0.000841691	0.0,0.0	0.241,0.597	-0.419	-41.9	41.9
68251	ENSG00000151773	CCDC122	13	-	43868693	43868803	43859671	43860070	43869330	43869489	68251	7,16	3,3	14,10	0,0	183	73	1.03986e-05	0.00113432	0.482,0.68	1.0,1.0	-0.419	-41.9	41.9
71742	ENSG00000125814	NAPB	20	-	23397084	23397200	23394921	23394999	23402992	23403072	71742	1,4	2,2	11,2	0,1	189	73	0.000870726	0.0289632	0.162,0.436	1.0,0.436	-0.419	-41.9	41.9
48859	ENSG00000260565	CTD-2270P14.1	16	-	2669410	2669561	2663081	2663407	2671344	2671405	48859	9,4	2,1	8,10	0,0	224	73	0.000994327	0.0314393	0.595,0.566	1.0,1.0	-0.419	-41.9	41.9
8967	ENSG00000156042	CFAP70	10	-	73277239	73277361	73275445	73275598	73278178	73278337	8967	24,23	0,0	12,18	5,3	195	73	9.03234e-07	0.000171166	1.0,1.0	0.473,0.692	0.417	41.7	41.7
56444	ENSG00000234694	RP1-92O14.3	1	-	43358222	43358327	43358041	43358108	43358418	43358658	56444	1,0	1,1	5,2	1,1	178	73	0.00113662	0.034486	0.291,0.0	0.672,0.451	-0.416	-41.6	41.6
29757	ENSG00000152795	HNRNPDL	4	-	82425565	82425667	82422563	82424883	82426036	82426129	29757	190149	38,21	135,97	124103	175	73	0	0	0.676,0.747	0.312,0.282	0.415	41.5	41.5
29761	ENSG00000152795	HNRNPDL	4	-	82425562	82425667	82424628	82424883	82426036	82426129	29761	255205	38,21	178124	124103	178	73	0	0	0.733,0.8	0.371,0.331	0.415	41.5	41.5
624	ENSG00000233392	AC104809.4	2	-	240956369	240956413	240955023	240955315	240957361	240957617	624	4,5	2,4	16,15	0,2	117	73	0.000745044	0.0259215	0.555,0.438	1.0,0.824	-0.415	-41.5	41.5
45446	ENSG00000123415	SMUG1	12	-	54188514	54188596	54187818	54187905	54188825	54188871	45446	7,4	0,1	2,9	3,3	155	73	0.000991382	0.0313881	1.0,0.653	0.239,0.586	0.414	41.4	41.4
14788	ENSG00000160216	AGPAT3	21	+	43867138	43867346	43865185	43865345	43882503	43882615	14788	27,5	2,2	3,12	0,0	281	73	0.00136987	0.0394818	0.778,0.394	1.0,1.0	-0.414	-41.4	41.4
71146	ENSG00000282826	FRG1CP	20	-	28600590	28600719	28600391	28600461	28601602	28601839	71146	11,9	5,3	21,11	2,0	202	73	0.00157073	0.0432443	0.443,0.52	0.791,1.0	-0.414	-41.4	41.4
3761	ENSG00000226328	NUP50-AS1	22	-	45158059	45158185	45138823	45138916	45163576	45163781	3761	2,8	1,0	2,4	2,3	199	73	0.00115589	0.0349147	0.423,1.0	0.268,0.328	0.413	41.3	41.3
45443	ENSG00000123415	SMUG1	12	-	54186892	54187011	54183655	54183959	54188514	54188596	45443	4,7	1,2	10,10	0,0	192	73	0.0014323	0.0406399	0.603,0.571	1.0,1.0	-0.413	-41.3	41.3
7548	ENSG00000140157	NIPA2	15	+	22846948	22847046	22839654	22839790	22858539	22858630	7548	4,2	0,1	1,2	2,1	171	73	0.00142647	0.0405694	1.0,0.461	0.176,0.461	0.412	41.2	41.2
46770	ENSG00000184402	SS18L1	20	+	62154280	62154465	62143794	62143889	62159876	62159961	46770	19,17	6,2	22,35	0,0	258	73	7.13159e-07	0.000141878	0.473,0.706	1.0,1.0	-0.411	-41.1	41.1
45782	ENSG00000175309	PHYKPL	5	-	178222851	178222934	178214803	178214885	178229939	178230099	45782	17,21	1,0	8,9	4,3	156	73	3.92146e-05	0.00311071	0.888,1.0	0.483,0.584	0.41	41	41
66538	ENSG00000118200	CAMSAP2	1	+	200845275	200845399	200844781	200844869	200847257	200847292	66538	7,3	2,1	1,0	1,2	197	73	0.000228554	0.0111431	0.565,0.526	0.27,0.0	0.41	41	41
43186	ENSG00000274276	CBSL	21	-	6458202	6458290	6457920	6458055	6459007	6459185	43186	1,0	2,3	1,5	1,1	161	73	0.000683211	0.0245163	0.185,0.0	0.312,0.694	-0.41	-41	41
35456	ENSG00000065485	PDIA5	3	+	123144581	123144829	123124271	123124343	123145521	123145592	35456	29,25	5,6	5,11	19,11	321	73	4.51705e-07	9.93827e-05	0.569,0.487	0.056,0.185	0.408	40.8	40.8
16933	ENSG00000173065	FAM222B	17	-	28790377	28790425	28766585	28766707	28834292	28834326	16933	3,2	1,1	0,1	5,1	121	73	0.000542793	0.0210328	0.644,0.547	0.0,0.376	0.408	40.8	40.8
41117	ENSG00000099330	OCEL1	19	+	17227839	17227933	17226993	17227199	17228255	17228309	41117	41,27	20,20	90108	5,14	167	73	6.1077e-08	1.8546e-05	0.473,0.371	0.887,0.771	-0.407	-40.7	40.7
12144	ENSG00000154920	EME1	17	+	50378594	50378681	50376108	50376193	50378773	50378895	12144	16,6	3,3	20,18	0,0	160	73	9.49956e-06	0.00106076	0.709,0.477	1.0,1.0	-0.407	-40.7	40.7
5690	ENSG00000163812	ZDHHC3	3	-	44958587	44958685	44945167	44945292	44959126	44959460	5690	0,0	2,2	5,4	2,4	171	73	1.75356e-05	0.00172774	0.0,0.0	0.516,0.299	-0.407	-40.7	40.7
11636	ENSG00000214941	ZSWIM7	17	-	15986799	15986892	15977962	15978163	15987265	15987368	11636	6,7	0,0	3,11	1,3	166	73	0.000423815	0.0175628	1.0,1.0	0.569,0.617	0.407	40.7	40.7
43521	ENSG00000115107	STEAP3	2	+	119230619	119231034	119223830	119223888	119245488	119245988	43521	16,23	3,4	8,2	14,20	488	73	7.41344e-10	4.23006e-07	0.444,0.462	0.079,0.015	0.406	40.6	40.6
31912	ENSG00000196911	KPNA5	6	+	116681446	116681552	116681186	116681338	116689319	116689453	31912	5,2	1,5	0,0	12,1	179	73	0.000127454	0.00734509	0.671,0.14	0.0,0.0	0.406	40.6	40.6
67138	ENSG00000140577	CRTC3	15	+	90619746	90619790	90617882	90617968	90625775	90625993	67138	6,6	1,0	4,7	4,3	117	73	0.000431615	0.0178008	0.789,1.0	0.384,0.593	0.406	40.6	40.6
33450	ENSG00000233621	LINC01137	1	-	37456366	37456459	37454878	37455912	37474143	37474411	33450	17,6	0,0	7,7	4,1	166	73	2.90452e-05	0.00250939	1.0,1.0	0.435,0.755	0.405	40.5	40.5
10466	ENSG00000156976	EIF4A2	3	+	186788309	186788412	186787802	186787882	186789124	186789477	10466	284229	88,47	266233	403346	176	73	0	0	0.572,0.669	0.215,0.218	0.404	40.4	40.4
25214	ENSG00000251569	RP11-724O16.1	2	+	169497626	169497689	169493740	169493836	169499485	169499620	25214	18,13	6,7	23,26	1,0	136	73	8.64195e-07	0.000165581	0.617,0.499	0.925,1.0	-0.404	-40.4	40.4
26463	ENSG00000237296	SMG1P1	16	+	22451619	22451658	22437007	22437492	22454701	22454865	26463	8,3	1,0	4,2	3,1	112	73	0.00129812	0.0379334	0.839,1.0	0.465,0.566	0.404	40.4	40.4
61259	ENSG00000160124	CCDC58	3	-	122365578	122365633	122365335	122365466	122368175	122368322	61259	4,4	3,2	6,2	1,0	128	73	0.00134676	0.0390231	0.432,0.533	0.774,1.0	-0.404	-40.4	40.4
35944	ENSG00000004777	ARHGAP33	19	+	35784494	35784706	35784171	35784317	35784952	35785106	35944	16,12	9,1	6,27	0,1	285	73	0.000281378	0.0129039	0.313,0.755	1.0,0.874	-0.403	-40.3	40.3
48786	ENSG00000171574	ZNF584	19	+	58409964	58410091	58408776	58409165	58415523	58415646	48786	9,10	0,1	11,10	2,8	200	73	0.000297167	0.0134761	1.0,0.785	0.667,0.313	0.403	40.3	40.3
13649	ENSG00000169992	NLGN2	17	+	7408011	7408712	7404873	7405610	7412156	7412207	13649	45,37	0,0	26,47	4,1	774	73	2.83804e-05	0.00246271	1.0,1.0	0.38,0.816	0.402	40.2	40.2
62090	ENSG00000198901	PRC1	15	-	90969078	90969120	90966464	90966653	90969523	90969619	62090	6,3	3,6	0,0	8,10	115	73	4.30848e-06	0.000596779	0.559,0.241	0.0,0.0	0.4	40	40
22157	ENSG00000144134	RABL2A	2	+	113635050	113635130	113634152	113634232	113641352	113641480	22157	21,6	0,0	8,21	5,3	153	73	6.02479e-06	0.0007607	1.0,1.0	0.433,0.77	0.398	39.8	39.8
10198	ENSG00000140750	ARHGAP17	16	-	24939363	24939597	24935469	24935639	24941986	24942143	10198	53,27	16,6	6,6	11,26	307	73	1.79412e-10	1.39042e-07	0.441,0.517	0.115,0.052	0.395	39.5	39.5
37577	ENSG00000064999	ANKS1A	6	+	34967238	34967319	34889264	34889599	34970009	34970166	37577	10,12	0,0	6,7	2,2	154	73	0.000306645	0.0138094	1.0,1.0	0.587,0.624	0.395	39.5	39.5
20843	ENSG00000146776	ATXN7L1	7	-	105677945	105678064	105665065	105665288	105679051	105679206	20843	11,6	2,2	4,1	0,0	192	73	0.000701895	0.0249796	0.676,0.533	1.0,1.0	-0.395	-39.5	39.5
46817	ENSG00000250696	RP11-704M14.1	4	+	69201171	69201284	69200419	69200578	69211065	69211147	46817	4,4	0,0	8,6	3,1	186	73	0.000468582	0.019053	1.0,1.0	0.511,0.702	0.393	39.3	39.3
10467	ENSG00000156976	EIF4A2	3	+	186788291	186788420	186787775	186787882	186789124	186789291	10467	273197	88,47	254186	403346	202	73	0	0	0.529,0.602	0.186,0.163	0.391	39.1	39.1
43430	ENSG00000124104	SNX21	20	+	45840321	45840458	45835032	45835116	45840638	45841090	43430	4,1	5,0	6,7	0,0	210	73	0.000987613	0.0313836	0.218,1.0	1.0,1.0	-0.391	-39.1	39.1
56892	ENSG00000152409	JMY	5	+	79312405	79312507	79306374	79306461	79314256	79314851	56892	14,13	6,2	8,7	0,0	175	73	3.6689e-06	0.000535123	0.493,0.731	1.0,1.0	-0.388	-38.8	38.8
39072	ENSG00000010322	NISCH	3	+	52480878	52481037	52480183	52480295	52484512	52484637	39072	62,67	10,3	28,36	14,19	232	73	5.33326e-05	0.00388393	0.661,0.875	0.386,0.374	0.388	38.8	38.8
49794	ENSG00000153914	SREK1	5	+	66156064	66158932	66153462	66153596	66159218	66159334	49794	590395	71,60	630557	17,9	2941	73	6.65135e-13	8.63411e-10	0.171,0.14	0.479,0.606	-0.387	-38.7	38.7
3284	ENSG00000204514	ZNF814	19	-	57876915	57877042	57850319	57850561	57888766	57888807	3284	19,19	0,0	27,21	6,5	200	73	1.96594e-06	0.000323036	1.0,1.0	0.622,0.605	0.387	38.7	38.7
8960	ENSG00000156042	CFAP70	10	-	73348155	73348235	73345064	73345114	73348422	73348521	8960	7,3	6,2	0,0	2,1	153	73	5.00976e-05	0.00369516	0.358,0.417	0.0,0.0	0.387	38.7	38.7
30415	ENSG00000100483	VCPKMT	14	-	50113369	50113512	50108631	50109713	50114284	50114404	30415	20,6	1,0	13,6	3,2	216	73	0.000816597	0.0276048	0.871,1.0	0.594,0.503	0.387	38.7	38.7
23514	ENSG00000100731	PCNX	14	+	70995740	70995925	70988569	70988699	71009633	71009724	23514	21,26	0,0	19,10	3,2	258	73	8.00194e-05	0.00522632	1.0,1.0	0.642,0.586	0.386	38.6	38.6
61189	ENSG00000166169	POLL	10	-	101587291	101587403	101587117	101587200	101588203	101588242	61189	25,10	5,4	34,29	1,0	185	73	1.25991e-05	0.00132697	0.664,0.497	0.931,1.0	-0.385	-38.5	38.5
64205	ENSG00000151338	MIPOL1	14	+	37212229	37212356	37198027	37198104	37219552	37219694	64205	3,3	2,1	0,1	17,3	200	73	0.000134148	0.00761255	0.354,0.523	0.0,0.108	0.385	38.5	38.5
66315	ENSG00000103852	TTC23	15	-	99241364	99241559	99228532	99228732	99249416	99249607	66315	23,22	0,1	15,19	7,2	268	73	0.000114495	0.00674043	1.0,0.857	0.369,0.721	0.384	38.4	38.4
61243	ENSG00000160124	CCDC58	3	-	122365564	122365633	122365335	122365466	122368175	122368322	61243	6,4	3,2	7,6	1,0	142	73	0.000713694	0.0252094	0.507,0.507	0.783,1.0	-0.384	-38.4	38.4
8149	ENSG00000006047	YBX2	17	-	7291531	7291779	7291092	7291182	7292025	7292059	8149	19,20	15,6	45,40	3,5	321	73	0.000430745	0.0177854	0.224,0.431	0.773,0.645	-0.382	-38.2	38.2
10469	ENSG00000156976	EIF4A2	3	+	186788291	186788416	186787775	186787882	186789124	186789881	10469	219153	88,47	182127	403346	198	73	0	0	0.478,0.545	0.143,0.119	0.381	38.1	38.1
45734	ENSG00000249378	LINC01060	4	+	188476697	188476756	188456663	188456762	188485778	188485865	45734	1,3	0,0	7,10	2,4	132	73	3.00164e-05	0.00257048	1.0,1.0	0.659,0.58	0.381	38.1	38.1
39067	ENSG00000010322	NISCH	3	+	52480857	52481037	52480183	52480295	52484512	52484637	39067	45,53	10,3	20,35	14,19	253	73	0.000634622	0.0233522	0.565,0.836	0.292,0.347	0.381	38.1	38.1
35607	ENSG00000182287	AP1S2	X	-	15833443	15833524	15831105	15831568	15845378	15845516	35607	2,7	1,0	6,6	5,5	154	73	0.000925241	0.0301277	0.487,1.0	0.363,0.363	0.381	38.1	38.1
54732	ENSG00000230189	GS1-124K5.2	7	-	66455658	66455853	66450070	66450236	66476258	66476327	54732	16,8	0,7	7,5	0,0	268	73	0.00116368	0.0350679	1.0,0.237	1.0,1.0	-0.381	-38.1	38.1
16798	ENSG00000070159	PTPN3	9	-	109422717	109422852	109420423	109420600	109426949	109427122	16798	83,67	5,12	53,52	37,25	208	73	4.28206e-06	0.000596779	0.854,0.662	0.335,0.422	0.38	38	38
46356	ENSG00000117616	RSRP1	1	-	25244453	25244498	25243549	25243633	25245149	25245301	46356	12,6	1,0	16,8	6,5	118	73	0.00013802	0.0077657	0.881,1.0	0.623,0.497	0.38	38	38
63526	ENSG00000087302	C14orf166	14	+	52004239	52004242	52001797	52001866	52004361	52004653	63526	1,4	0,0	11,4	5,3	76	73	2.56631e-05	0.00227868	1.0,1.0	0.679,0.562	0.379	37.9	37.9
43474	ENSG00000167535	CACNB3	12	+	48824948	48824968	48824668	48824733	48825162	48825243	43474	8,6	7,6	19,30	5,2	93	73	0.000600757	0.0225225	0.473,0.44	0.749,0.922	-0.379	-37.9	37.9
54276	ENSG00000077458	FAM76B	11	-	95779077	95779135	95778821	95778957	95779606	95779687	54276	29,7	28,28	31,48	9,19	131	73	7.86226e-05	0.00516106	0.366,0.122	0.657,0.585	-0.377	-37.7	37.7
28976	ENSG00000250151	ARPC4-TTLL3	3	+	9817644	9817759	9813247	9813345	9820545	9820741	28976	23,15	0,0	11,10	3,2	188	73	8.12353e-05	0.005266	1.0,1.0	0.587,0.66	0.377	37.7	37.7
47504	ENSG00000116754	SRSF11	1	+	70231858	70231975	70228401	70228555	70232267	70232375	47504	64,32	208144	149114	70,46	190	73	0	0	0.106,0.079	0.45,0.488	-0.376	-37.6	37.6
3272	ENSG00000157578	LCA5L	21	-	39429130	39429211	39422987	39423490	39435419	39435573	3272	7,7	2,2	3,9	0,0	154	73	0.000536532	0.0208525	0.624,0.624	1.0,1.0	-0.376	-37.6	37.6
21453	ENSG00000267618	RAD51L3-RFFL	17	-	35118500	35118619	35107365	35107447	35119110	35119172	21453	13,10	0,0	17,9	4,2	192	73	3.87463e-05	0.00309072	1.0,1.0	0.618,0.631	0.375	37.5	37.5
41022	ENSG00000162542	TMCO4	1	-	19793431	19793648	19789927	19790048	19799854	19799945	41022	18,10	2,2	3,4	0,0	290	73	0.000797702	0.027232	0.694,0.557	1.0,1.0	-0.375	-37.5	37.5
42440	ENSG00000112679	DUSP22	6	+	335113	335163	311879	311962	345853	345928	42440	10,20	7,6	38,33	2,1	123	73	4.7425e-05	0.00355338	0.459,0.664	0.919,0.951	-0.374	-37.4	37.4
7282	ENSG00000089057	SLC23A2	20	-	4885820	4885909	4884752	4884823	4899554	4899712	7282	13,11	5,2	9,11	0,0	162	73	5.61761e-06	0.000723793	0.54,0.713	1.0,1.0	-0.373	-37.3	37.3
33516	ENSG00000134444	KIAA1468	18	+	62280359	62280442	62279773	62279856	62280645	62280709	33516	23,14	14,16	29,24	3,6	156	73	0.000549914	0.0212282	0.435,0.291	0.819,0.652	-0.373	-37.3	37.3
43567	ENSG00000099338	CATSPERG	19	+	38362128	38362272	38361647	38361861	38362375	38362574	43567	10,10	2,2	7,2	0,0	217	73	0.000599961	0.0225225	0.627,0.627	1.0,1.0	-0.373	-37.3	37.3
3603	ENSG00000168255	POLR2J3	7	-	102544705	102544776	102541500	102541662	102566996	102567070	3603	41,17	15,6	4,13	13,16	144	73	0.00012388	0.00717893	0.581,0.59	0.135,0.292	0.372	37.2	37.2
4603	ENSG00000272414	FAM47E-STBD1	4	+	76256177	76256523	76251720	76251820	76263703	76263843	4603	14,13	0,1	10,16	3,2	419	73	0.00129872	0.0379334	1.0,0.694	0.367,0.582	0.372	37.2	37.2
37328	ENSG00000138182	KIF20B	10	+	89714954	89715182	89714046	89714083	89716435	89716547	37328	37,13	6,3	24,4	1,0	301	73	0.000655398	0.0238981	0.599,0.512	0.853,1.0	-0.371	-37.1	37.1
3812	ENSG00000100197	CYP2D6	22	-	42127841	42127983	42127446	42127634	42128173	42128350	3812	8,7	0,0	9,9	3,1	215	73	0.000661018	0.0240126	1.0,1.0	0.505,0.753	0.371	37.1	37.1
27242	ENSG00000263513	FAM72C	1	-	143964854	143964979	143955363	143956481	143968923	143969001	27242	16,4	3,1	3,6	0,0	198	73	0.000857671	0.0286944	0.663,0.596	1.0,1.0	-0.371	-37.1	37.1
40619	ENSG00000153029	MR1	1	+	181052234	181052510	181050010	181050286	181053572	181053677	40619	74,37	10,6	9,10	9,6	349	73	7.18369e-05	0.00481298	0.608,0.563	0.173,0.258	0.37	37	37
26707	ENSG00000127947	PTPN12	7	+	77538764	77538845	77538028	77538106	77571077	77571186	26707	3,2	2,2	0,0	2,2	154	73	0.000474071	0.019201	0.416,0.322	0.0,0.0	0.369	36.9	36.9
14344	ENSG00000154582	TCEB1	8	-	73964486	73964629	73955910	73956054	73972076	73972252	14344	57,33	6,0	58,35	15,14	216	73	0.000668659	0.024161	0.763,1.0	0.566,0.458	0.369	36.9	36.9
3806	ENSG00000170100	ZNF778	16	+	89222091	89222183	89220996	89221152	89223156	89223283	3806	8,7	0,1	11,2	4,1	165	73	0.00113292	0.0344011	1.0,0.756	0.549,0.469	0.369	36.9	36.9
9681	ENSG00000234741	GAS5	1	-	173864674	173864697	173863900	173864304	173865228	173865282	9681	19,8	5,3	7,4	9,7	96	73	0.00188862	0.0491799	0.743,0.67	0.372,0.303	0.369	36.9	36.9
15837	ENSG00000123106	CCDC91	12	+	28226139	28226199	28225794	28225861	28257201	28257245	15837	9,9	2,4	4,6	0,0	133	73	2.37214e-05	0.00215334	0.712,0.553	1.0,1.0	-0.367	-36.7	36.7
34716	ENSG00000245937	LINC01184	5	-	128064736	128064850	128061143	128061244	128076946	128077093	34716	5,3	2,3	1,0	9,1	187	73	0.00014632	0.00808248	0.494,0.281	0.042,0.0	0.366	36.6	36.6
66505	ENSG00000180178	FAR2P1	2	-	130034678	130034831	130034309	130034377	130035133	130035262	66505	34,19	24,26	29,43	4,12	226	73	0.000146245	0.00808248	0.314,0.191	0.701,0.536	-0.366	-36.6	36.6
64636	ENSG00000278540	ACACA	17	-	37328838	37328986	37289417	37289528	37330172	37330399	64636	31,21	16,17	67,56	8,9	221	73	9.97853e-06	0.0010954	0.39,0.29	0.734,0.673	-0.364	-36.4	36.4
47551	ENSG00000130653	PNPLA7	9	-	137541416	137541580	137540641	137540722	137542641	137542801	47551	6,4	2,3	0,1	1,7	237	73	9.86599e-05	0.00612777	0.48,0.291	0.0,0.042	0.364	36.4	36.4
1130	ENSG00000197558	SSPO	7	+	149816615	149816791	149815920	149816089	149817617	149817748	1130	5,4	4,1	1,1	7,7	249	73	0.000758931	0.026333	0.268,0.54	0.04,0.04	0.364	36.4	36.4
21985	ENSG00000131381	RBSN	3	-	15098183	15098274	15096534	15096710	15099034	15099148	21985	8,7	7,3	9,3	0,1	164	73	0.000604028	0.0225637	0.337,0.509	1.0,0.572	-0.363	-36.3	36.3
47596	ENSG00000110497	AMBRA1	11	-	46512726	46512813	46508190	46508370	46541944	46543398	47596	21,24	0,2	12,14	3,7	160	73	0.000274031	0.0126591	1.0,0.846	0.646,0.477	0.362	36.2	36.2
11398	ENSG00000133943	C14orf159	14	+	91114757	91114994	91114098	91114283	91145220	91145313	11398	8,8	1,0	23,21	4,9	310	73	0.00126828	0.0373322	0.653,1.0	0.575,0.355	0.362	36.2	36.2
33030	ENSG00000166049	PASD1	X	+	151625447	151625530	151622936	151623064	151648614	151648702	33030	45,43	22,9	44,39	1,1	156	73	5.54255e-07	0.000114658	0.489,0.691	0.954,0.948	-0.361	-36.1	36.1
55326	ENSG00000008394	MGST1	12	+	16367324	16367465	16357604	16357699	16383506	16383604	55326	13,15	0,0	9,12	2,2	214	73	0.000503948	0.0201262	1.0,1.0	0.606,0.672	0.361	36.1	36.1
10811	ENSG00000150433	TMEM218	11	-	125110643	125110746	125102636	125102809	125111586	125111616	10811	7,4	4,2	0,3	7,7	176	73	0.00104981	0.0326519	0.421,0.453	0.0,0.151	0.361	36.1	36.1
4273	ENSG00000034152	MAP2K3	17	+	21296085	21296210	21288045	21288091	21298412	21298479	4273	7,12	3,1	13,5	0,0	198	73	0.00111037	0.0338352	0.462,0.816	1.0,1.0	-0.361	-36.1	36.1
55164	ENSG00000185219	ZNF445	3	-	44458243	44458364	44455120	44455696	44477590	44477670	55164	7,11	6,1	7,13	0,1	194	73	0.00105504	0.0327446	0.305,0.805	1.0,0.83	-0.36	-36	36
16343	ENSG00000123737	EXOSC9	4	+	121816368	121816447	121813865	121814047	121816771	121816909	16343	29,22	12,6	66,52	0,3	152	73	2.60729e-07	6.21013e-05	0.537,0.638	1.0,0.893	-0.359	-35.9	35.9
46722	ENSG00000145041	VPRBP	3	-	51496733	51496780	51483718	51483836	51499872	51500002	46722	7,5	6,7	0,0	2,3	120	73	2.16619e-05	0.00199782	0.415,0.303	0.0,0.0	0.359	35.9	35.9
16413	ENSG00000158636	C11orf30	11	+	76539598	76539640	76537794	76537950	76542215	76542367	16413	17,18	0,1	5,15	4,3	115	73	0.000169383	0.00904838	1.0,0.92	0.442,0.76	0.359	35.9	35.9
46925	ENSG00000085274	MYNN	3	+	169774030	169774097	169773426	169773462	169774264	169774561	46925	32,17	27,26	40,34	18,4	140	73	0.00160499	0.0439776	0.382,0.254	0.537,0.816	-0.358	-35.8	35.8
746	ENSG00000011451	WIZ	19	-	15428109	15428508	15426981	15427533	15429585	15430089	746	134116	5,4	69121	16,18	472	73	8.78372e-06	0.00100972	0.806,0.818	0.4,0.51	0.357	35.7	35.7
44927	ENSG00000170322	NFRKB	11	-	129884985	129885095	129884744	129884846	129885434	129885609	44927	8,6	11,16	33,36	12,12	183	73	1.14504e-05	0.00122084	0.225,0.13	0.523,0.545	-0.357	-35.7	35.7
39066	ENSG00000010322	NISCH	3	+	52480878	52481109	52480138	52480295	52484512	52484637	39066	97101	10,3	41,68	14,19	304	73	5.92536e-05	0.00420899	0.7,0.89	0.413,0.462	0.357	35.7	35.7
50703	ENSG00000196235	SUPT5H	19	+	39458290	39458305	39457674	39457740	39458817	39458887	50703	35,18	17,14	27,19	2,1	88	73	4.54957e-06	0.000621663	0.631,0.516	0.918,0.94	-0.356	-35.6	35.6
9866	ENSG00000159445	THEM4	1	-	151907320	151907406	151894829	151895194	151909359	151909637	9866	56,46	28,21	12,7	30,25	159	73	4.41614e-09	1.84922e-06	0.479,0.501	0.155,0.114	0.355	35.5	35.5
9919	ENSG00000265055	AC145343.2	17	-	68100551	68100708	68096045	68096478	68101414	68101474	9919	14,10	1,0	13,7	3,2	230	73	0.000884406	0.0292993	0.816,1.0	0.579,0.526	0.355	35.5	35.5
44033	ENSG00000154310	TNIK	3	-	171128713	171128878	171125911	171126151	171138190	171138379	44033	8,8	6,0	13,4	0,0	238	73	0.00107818	0.0333033	0.29,1.0	1.0,1.0	-0.355	-35.5	35.5
37237	ENSG00000122085	MTERF4	2	-	241091894	241092114	241089979	241090044	241094276	241094432	37237	35,20	61,41	86103	26,27	293	73	1.88738e-15	3.26668e-12	0.125,0.108	0.452,0.487	-0.353	-35.3	35.3
37239	ENSG00000122085	MTERF4	2	-	241096392	241096438	241094276	241094432	241097242	241097427	37239	29,31	22,16	41,27	1,6	119	73	7.94349e-05	0.0052078	0.447,0.543	0.962,0.734	-0.353	-35.3	35.3
8735	ENSG00000135541	AHI1	6	-	135497187	135497249	135492227	135492291	135497582	135497765	8735	12,6	5,3	5,7	0,1	135	73	0.0006985	0.0249271	0.565,0.52	1.0,0.791	-0.353	-35.3	35.3
56669	ENSG00000113810	SMC4	3	+	160404488	160404504	160399649	160399697	160411919	160412084	56669	26,11	14,4	10,6	0,0	89	73	2.92425e-06	0.00043884	0.604,0.693	1.0,1.0	-0.352	-35.2	35.2
53425	ENSG00000174652	ZNF266	19	-	9434797	9434859	9420064	9420218	9435107	9435193	53425	18,15	10,4	12,25	1,0	135	73	7.86511e-06	0.000923954	0.493,0.67	0.866,1.0	-0.352	-35.2	35.2
14719	ENSG00000131174	COX7B	X	+	77902649	77902714	77899437	77899593	77905183	77907373	14719	0,0	3,2	9,2	6,3	138	73	1.40626e-05	0.00144021	0.0,0.0	0.442,0.261	-0.352	-35.2	35.2
28031	ENSG00000213923	CSNK1E	22	-	38369985	38370045	38361398	38361560	38380369	38380423	28031	0,1	9,4	6,10	10,4	133	73	4.50093e-05	0.00342527	0.0,0.121	0.248,0.578	-0.352	-35.2	35.2
56854	ENSG00000006837	CDKL3	5	-	134330589	134330711	134321790	134321903	134350248	134350427	56854	4,2	3,1	1,0	6,3	195	73	0.000830733	0.0279916	0.333,0.428	0.059,0.0	0.351	35.1	35.1
57788	ENSG00000278932	bP-21264C1.2	21	+	9325630	9325823	9325012	9325100	9327239	9327298	57788	17,10	1,3	13,5	0,0	266	73	0.00115771	0.0349493	0.823,0.478	1.0,1.0	-0.35	-35	35
582	ENSG00000179915	NRXN1	2	-	50054954	50055044	50053270	50053590	50091322	50091494	582	3,5	0,0	11,6	1,3	163	73	0.0015262	0.042423	1.0,1.0	0.831,0.472	0.349	34.9	34.9
73946	ENSG00000136883	KIF12	9	-	114097300	114097436	114096386	114096478	114097606	114097741	73946	4,7	0,0	12,15	3,2	209	73	0.00010121	0.00623398	1.0,1.0	0.583,0.724	0.347	34.7	34.7
22342	ENSG00000139645	ANKRD52	12	-	56255783	56255984	56254864	56254952	56257014	56257085	22342	49,62	0,0	12,34	2,4	274	73	2.32706e-05	0.00211612	1.0,1.0	0.615,0.694	0.346	34.6	34.6
28239	ENSG00000185864	NPIPB4	16	-	21857579	21857658	21857258	21857416	21863782	21863837	28239	11,11	6,1	2,7	0,0	152	73	2.82536e-05	0.00246271	0.468,0.841	1.0,1.0	-0.346	-34.6	34.6
66507	ENSG00000180178	FAR2P1	2	-	130034710	130034831	130034309	130034377	130035133	130035262	66507	40,25	24,26	32,46	4,12	194	73	0.0003645	0.0156521	0.385,0.266	0.751,0.591	-0.346	-34.6	34.6
29491	ENSG00000154065	ANKRD29	18	-	23638771	23638943	23634050	23634149	23646188	23646287	29491	40,26	0,0	31,40	6,5	245	73	1.48063e-06	0.000258856	1.0,1.0	0.606,0.704	0.345	34.5	34.5
39198	ENSG00000269352	PTOV1-AS2	19	-	49858553	49858626	49858346	49858427	49858842	49859097	39198	8,11	1,7	16,26	0,1	146	73	8.78042e-05	0.00555316	0.8,0.44	1.0,0.929	-0.345	-34.5	34.5
11351	ENSG00000122643	NT5C3A	7	-	33035933	33035988	33026816	33026915	33062567	33062796	11351	34,29	22,9	20,6	34,16	128	73	0.000182907	0.00959319	0.468,0.648	0.251,0.176	0.345	34.5	34.5
29064	ENSG00000264538	SUZ12P1	17	+	30735032	30735097	30709607	30709811	30743300	30743369	29064	9,5	0,0	11,7	3,2	138	73	0.000249998	0.0118331	1.0,1.0	0.66,0.649	0.345	34.5	34.5
66509	ENSG00000180178	FAR2P1	2	-	130034711	130034831	130034309	130034377	130035133	130035262	66509	35,20	24,26	27,39	4,12	193	73	0.000577985	0.0219291	0.356,0.225	0.719,0.551	-0.345	-34.5	34.5
71161	ENSG00000088727	KIF9	3	-	47280951	47281195	47277281	47277379	47282139	47282198	71161	19,11	3,1	16,14	0,0	317	73	0.000687411	0.02465	0.593,0.717	1.0,1.0	-0.345	-34.5	34.5
41033	ENSG00000162542	TMCO4	1	-	19798136	19798215	19789927	19790048	19799854	19799917	41033	9,7	2,2	5,5	0,0	152	73	0.00087335	0.0290319	0.684,0.627	1.0,1.0	-0.345	-34.5	34.5
59756	ENSG00000068650	ATP11A	13	+	112878216	112878303	112875775	112875941	112881812	112887168	59756	8,7	0,1	3,7	3,1	160	73	0.000458577	0.0187195	1.0,0.762	0.313,0.762	0.344	34.4	34.4
29645	ENSG00000121310	ECHDC2	1	-	52906518	52906611	52904645	52904833	52907867	52907954	29645	85,56	7,6	37,64	19,28	166	73	3.79553e-07	8.53157e-05	0.842,0.804	0.461,0.501	0.342	34.2	34.2
45357	ENSG00000163354	DCST2	1	-	155024682	155024817	155023831	155023959	155026301	155026402	45357	8,7	10,8	17,20	4,6	208	73	0.00142191	0.040481	0.219,0.235	0.599,0.539	-0.342	-34.2	34.2
26316	ENSG00000151726	ACSL1	4	-	184813912	184813977	184803386	184803546	184825915	184826119	26316	59,32	41,25	8,15	77,68	138	73	1.11022e-15	1.98784e-12	0.432,0.404	0.052,0.104	0.34	34	34
15830	ENSG00000123106	CCDC91	12	+	28225794	28225861	28190445	28190641	28255580	28255662	15830	25,9	8,2	9,11	0,0	140	73	7.72082e-06	0.000909061	0.62,0.701	1.0,1.0	-0.34	-34	34
48464	ENSG00000164241	C5orf63	5	-	127056396	127056506	127052612	127052669	127058881	127059002	48464	30,31	5,2	30,19	12,12	183	73	0.00136907	0.0394818	0.705,0.861	0.499,0.387	0.34	34	34
14360	ENSG00000154582	TCEB1	8	-	73964486	73964625	73955910	73956054	73972076	73972252	14360	67,47	6,0	63,45	15,14	212	73	0.000174373	0.00922697	0.794,1.0	0.591,0.525	0.339	33.9	33.9
7586	ENSG00000233491	AC010091.1	7	-	81594524	81594656	81584294	81584440	81597655	81597826	7586	3,5	0,0	8,4	6,0	205	73	0.000850942	0.0285428	1.0,1.0	0.322,1.0	0.339	33.9	33.9
39863	ENSG00000059769	DNAJC25	9	+	111642856	111643094	111631359	111631743	111647106	111647259	39863	37,46	2,6	49,37	19,13	311	73	0.00121727	0.0362209	0.813,0.643	0.377,0.401	0.339	33.9	33.9
65502	ENSG00000141568	FOXK2	17	+	82595781	82596191	82593399	82593419	82601302	82602392	65502	15,29	0,0	17,42	2,2	483	73	0.00147883	0.0415738	1.0,1.0	0.562,0.76	0.339	33.9	33.9
55335	ENSG00000157985	AGAP1	2	+	236040750	236040841	235968461	235968623	236049058	236049281	55335	27,25	0,0	13,10	1,5	164	73	2.22862e-05	0.00204812	1.0,1.0	0.853,0.471	0.338	33.8	33.8
71160	ENSG00000088727	KIF9	3	-	47280951	47281192	47277281	47277379	47282139	47282198	71160	20,11	3,1	16,14	0,0	314	73	0.000757105	0.0262956	0.608,0.719	1.0,1.0	-0.337	-33.7	33.7
28209	ENSG00000167595	PROSER3	19	+	35765066	35765176	35764853	35764936	35766767	35768065	28209	9,9	3,1	1,8	0,0	183	73	0.00112411	0.0341936	0.545,0.782	1.0,1.0	-0.337	-33.7	33.7
28859	ENSG00000031698	SARS	1	+	109223981	109224046	109213967	109214128	109228351	109228432	28859	20,9	2,5	9,12	0,0	138	73	3.55218e-05	0.00290462	0.841,0.488	1.0,1.0	-0.336	-33.6	33.6
40808	ENSG00000182473	EXOC7	17	-	76091142	76091235	76089174	76089320	76094413	76094581	40808	102,74	29,32	41,48	72,66	166	73	2.52871e-10	1.81144e-07	0.607,0.504	0.2,0.242	0.335	33.5	33.5
74056	ENSG00000177082	WDR73	15	-	84645972	84646085	84645468	84645836	84646183	84646348	74056	70,40	45,19	72,79	8,12	186	73	2.33413e-07	5.66342e-05	0.379,0.452	0.779,0.721	-0.335	-33.5	33.5
29495	ENSG00000154065	ANKRD29	18	-	23638771	23638965	23634050	23634149	23646188	23646287	29495	42,26	0,0	38,42	6,5	267	73	2.06778e-06	0.000338699	1.0,1.0	0.634,0.697	0.335	33.5	33.5
7450	ENSG00000249859	PVT1	8	+	128074069	128074291	128070159	128070361	128096517	128096656	7450	8,9	2,4	1,2	2,6	295	73	0.00168776	0.0456195	0.497,0.358	0.11,0.076	0.335	33.5	33.5
15580	ENSG00000166435	XRRA1	11	-	74927390	74927488	74921213	74921347	74930299	74930372	15580	27,18	5,9	11,11	0,1	171	73	0.000276691	0.0127366	0.697,0.461	1.0,0.824	-0.333	-33.3	33.3
20118	ENSG00000105372	RPS19	19	+	41863870	41863985	41861104	41861212	41864173	41864267	20118	17,17	5,2	11,6	0,0	188	73	1.46746e-05	0.00149405	0.569,0.767	1.0,1.0	-0.332	-33.2	33.2
61187	ENSG00000166169	POLL	10	-	101583587	101583681	101582762	101582891	101587245	101587406	61187	24,13	0,1	20,14	5,5	167	73	5.68536e-05	0.00406886	1.0,0.85	0.636,0.55	0.332	33.2	33.2
7456	ENSG00000249859	PVT1	8	+	128074072	128074291	128070159	128070361	128096517	128096656	7456	7,10	2,4	1,2	2,6	292	73	0.00150321	0.0420091	0.467,0.385	0.111,0.077	0.332	33.2	33.2
48744	ENSG00000148985	PGAP2	11	+	3817431	3817535	3811249	3811424	3823882	3824056	48744	6,4	18,18	34,51	21,24	177	73	1.29623e-07	3.41653e-05	0.121,0.084	0.4,0.467	-0.331	-33.1	33.1
45351	ENSG00000163354	DCST2	1	-	155023363	155023383	155023116	155023257	155023831	155023959	45351	6,5	4,1	4,4	0,0	93	73	0.000127655	0.00734851	0.541,0.797	1.0,1.0	-0.331	-33.1	33.1
2898	ENSG00000137747	TMPRSS13	11	-	117914608	117914647	117914391	117914514	117917169	117917274	2898	10,3	7,9	0,0	7,3	112	73	1.7131e-05	0.00169754	0.482,0.178	0.0,0.0	0.33	33	33
27967	ENSG00000100281	HMGXB4	22	+	35262322	35262421	35257497	35257557	35263077	35263226	27967	36,29	8,10	15,13	15,16	172	73	0.000215821	0.010691	0.656,0.552	0.298,0.256	0.327	32.7	32.7
68656	ENSG00000233429	HOTAIRM1	7	+	27099073	27099366	27096232	27096388	27099778	27099966	68656	18,17	8,3	9,7	15,16	366	73	0.000220523	0.0108535	0.31,0.531	0.107,0.08	0.327	32.7	32.7
68657	ENSG00000233429	HOTAIRM1	7	+	27099097	27099366	27096123	27096388	27099778	27099966	68657	15,16	8,3	6,7	15,16	342	73	0.000234038	0.011252	0.286,0.532	0.079,0.085	0.327	32.7	32.7
28207	ENSG00000167595	PROSER3	19	+	35765033	35765176	35764853	35764936	35766767	35766955	28207	16,7	3,1	4,13	0,0	216	73	0.000759195	0.026333	0.643,0.703	1.0,1.0	-0.327	-32.7	32.7
31075	ENSG00000156170	NDUFAF6	8	+	94980854	94980973	94957994	94958179	95031994	95032098	31075	3,1	0,0	7,2	5,0	192	73	0.00123669	0.0366516	1.0,1.0	0.347,1.0	0.327	32.7	32.7
36421	ENSG00000215424	MCM3AP-AS1	21	+	46236223	46236326	46229233	46229266	46240833	46242999	36421	27,14	0,0	16,9	1,4	176	73	0.000198162	0.0101573	1.0,1.0	0.869,0.483	0.324	32.4	32.4
36869	ENSG00000100038	TOP3B	22	-	21970979	21971061	21970209	21970406	21971876	21971951	36869	14,15	26,11	65,42	13,17	155	73	0.000363574	0.0156277	0.202,0.391	0.702,0.538	-0.324	-32.4	32.4
38088	ENSG00000183077	AFMID	17	+	78204827	78204900	78202702	78202751	78205439	78205518	38088	4,9	1,0	13,12	4,9	146	73	0.00057119	0.0217597	0.667,1.0	0.619,0.4	0.324	32.4	32.4
69788	ENSG00000167840	ZNF232	17	-	5111075	5111219	5109393	5109868	5111799	5111845	69788	92,63	7,4	70,76	30,19	217	73	8.83017e-06	0.00101011	0.816,0.841	0.44,0.574	0.322	32.2	32.2
30999	ENSG00000243943	ZNF512	2	+	27583657	27583716	27583029	27583142	27598066	27598254	30999	30,19	7,6	13,15	14,15	132	73	0.000550679	0.0212282	0.703,0.637	0.339,0.356	0.322	32.2	32.2
49207	ENSG00000090615	GOLGA3	12	-	132824918	132825106	132821995	132822311	132827606	132827713	49207	22,17	19,10	15,24	3,4	261	73	0.00148058	0.0416005	0.245,0.322	0.583,0.627	-0.322	-32.2	32.2
29755	ENSG00000152795	HNRNPDL	4	-	82425562	82425794	82424629	82424883	82426036	82426129	29755	247223	38,21	305199	124103	305	73	3.44507e-10	2.32314e-07	0.609,0.718	0.371,0.316	0.32	32	32
31516	ENSG00000089177	KIF16B	20	-	16374256	16374409	16371664	16371761	16378804	16380163	31516	35,28	0,0	26,34	5,4	226	73	4.37906e-06	0.000603125	1.0,1.0	0.627,0.733	0.32	32	32
21898	ENSG00000198715	GLMP	1	-	156290992	156291106	156290088	156290360	156292885	156293120	21898	22,10	0,1	12,21	5,4	187	73	0.00020781	0.0105245	1.0,0.796	0.484,0.672	0.32	32	32
377	ENSG00000223745	RP4-717I23.3	1	-	93339648	93339679	93339356	93339536	93340457	93340510	377	7,13	5,4	3,7	0,1	104	73	0.00121283	0.0361641	0.496,0.695	1.0,0.831	-0.32	-32	32
18150	ENSG00000196459	TRAPPC2	X	-	13734043	13734185	13719870	13719982	13734524	13734556	18150	31,25	17,9	9,5	19,17	215	73	6.68597e-06	0.000818779	0.382,0.485	0.139,0.091	0.319	31.9	31.9
39697	ENSG00000064607	SUGP2	19	-	18993647	18993799	18990889	18991149	18994365	18995280	39697	67,41	8,7	67,55	34,32	225	73	9.38016e-06	0.00105196	0.731,0.655	0.39,0.358	0.319	31.9	31.9
29635	ENSG00000121310	ECHDC2	1	-	52906518	52906608	52904645	52904833	52907867	52907982	29635	15,12	7,6	7,14	19,28	163	73	0.000236881	0.0113154	0.49,0.472	0.142,0.183	0.319	31.9	31.9
39698	ENSG00000064607	SUGP2	19	-	18993647	18993740	18990889	18991149	18994365	18995280	39698	82,59	8,7	85,59	34,32	166	73	8.11222e-07	0.000158353	0.818,0.788	0.524,0.448	0.317	31.7	31.7
11207	ENSG00000160570	DEDD2	19	-	42216679	42217045	42215132	42215252	42220073	42220123	11207	24,26	3,6	10,18	1,0	439	73	0.00123813	0.0366602	0.571,0.419	0.624,1.0	-0.317	-31.7	31.7
57899	ENSG00000229729	RP11-159G9.5	3	+	88128808	88129011	88113114	88113196	88129686	88129826	57899	44,31	0,1	24,10	1,4	276	73	0.00086881	0.028918	1.0,0.891	0.864,0.398	0.315	31.5	31.5
8914	ENSG00000159788	RGS12	4	+	3428557	3428711	3428089	3428169	3430406	3430955	8914	49,22	0,0	30,31	5,4	227	73	3.15504e-06	0.000469405	1.0,1.0	0.659,0.714	0.314	31.4	31.4
55380	ENSG00000176124	DLEU1	13	+	50083141	50083194	50082170	50082557	50104703	50107218	55380	75,63	40,18	31,24	49,33	126	73	7.18598e-06	0.000855791	0.521,0.67	0.268,0.296	0.314	31.4	31.4
39683	ENSG00000064607	SUGP2	19	-	18993637	18993799	18990887	18991149	18994365	18995280	39683	75,48	8,7	82,61	34,32	235	73	8.16084e-06	0.000947971	0.744,0.681	0.428,0.372	0.313	31.3	31.3
5739	ENSG00000183814	LIN9	1	-	226295841	226295946	226287663	226287797	226297718	226297813	5739	21,24	9,3	14,18	0,1	178	73	0.000195656	0.0100686	0.489,0.766	1.0,0.881	-0.313	-31.3	31.3
16489	ENSG00000182247	UBE2E2	3	+	23449857	23449988	23217261	23217312	23532553	23532701	16489	6,1	3,1	1,0	6,2	204	73	0.000327449	0.0145299	0.417,0.264	0.056,0.0	0.313	31.3	31.3
51505	ENSG00000132837	DMGDH	5	-	79063612	79063787	79055809	79055908	79120340	79120453	51505	16,11	3,1	8,2	0,0	248	73	0.00123418	0.0366192	0.611,0.764	1.0,1.0	-0.313	-31.3	31.3
39471	ENSG00000214021	TTLL3	3	+	9818554	9818920	9813306	9813345	9820545	9820741	39471	54,30	0,0	41,26	3,2	439	73	0.000209796	0.0105776	1.0,1.0	0.694,0.684	0.311	31.1	31.1
45890	ENSG00000137501	SYTL2	11	-	85717482	85717726	85714412	85714507	85718789	85718843	45890	1,0	5,4	3,4	3,1	317	73	0.000716496	0.0252635	0.044,0.0	0.187,0.479	-0.311	-31.1	31.1
39197	ENSG00000269352	PTOV1-AS2	19	-	49858608	49858762	49858153	49858427	49858842	49859287	39197	17,15	1,7	10,22	0,1	227	73	0.000903208	0.02972	0.845,0.408	1.0,0.876	-0.311	-31.1	31.1
21002	ENSG00000137807	KIF23	15	+	69440767	69441079	69440307	69440487	69444789	69445041	21002	47,13	26,11	33,39	4,9	385	73	0.00163526	0.0446882	0.255,0.183	0.61,0.451	-0.311	-31.1	31.1
57656	ENSG00000112759	SLC29A1	6	+	44226060	44226167	44223625	44223955	44227262	44227342	57656	4,3	0,0	10,12	2,2	180	73	0.00141471	0.0404049	1.0,1.0	0.67,0.709	0.31	31	31
23710	ENSG00000226752	PSMD5-AS1	9	+	120844992	120845196	120843099	120843439	120847293	120847353	23710	87,39	0,0	28,31	3,4	277	73	8.84001e-06	0.00101011	1.0,1.0	0.711,0.671	0.309	30.9	30.9
66316	ENSG00000103852	TTC23	15	-	99241364	99241559	99228532	99228732	99249170	99249558	66316	19,22	0,0	15,18	2,2	268	73	0.000813638	0.0275878	1.0,1.0	0.671,0.71	0.309	30.9	30.9
50179	ENSG00000204954	C12orf73	12	-	103953413	103953534	103950739	103951630	103956630	103956748	50179	137,80	70,40	54,49	155134	194	73	0	0	0.424,0.429	0.116,0.121	0.308	30.8	30.8
58973	ENSG00000148832	PAOX	10	+	133389589	133389747	133388955	133389068	133391311	133391624	58973	17,27	4,2	28,35	0,0	231	73	2.56727e-05	0.00227868	0.573,0.81	1.0,1.0	-0.308	-30.8	30.8
21529	ENSG00000108509	CAMTA2	17	-	4982088	4982245	4981718	4981831	4982756	4982892	21529	37,24	8,4	46,42	1,1	230	73	0.000113278	0.00669204	0.595,0.656	0.936,0.93	-0.308	-30.8	30.8
10780	ENSG00000241878	PISD	22	-	31632182	31632291	31625762	31626016	31638365	31638445	10780	4,4	0,1	1,0	0,2	182	73	0.000840366	0.0282428	1.0,0.616	1.0,0.0	0.308	30.8	30.8
54038	ENSG00000132153	DHX30	3	+	47819235	47819264	47818021	47818117	47827346	47827477	54038	4,6	9,5	2,0	15,7	102	73	0.000909754	0.0298455	0.241,0.462	0.087,0.0	0.308	30.8	30.8
21118	ENSG00000139974	SLC38A6	14	+	61043449	61043503	61043146	61043212	61045345	61045425	21118	24,15	6,5	43,30	0,1	127	73	2.07578e-06	0.00033894	0.697,0.633	1.0,0.945	-0.307	-30.7	30.7
10068	ENSG00000128596	CCDC136	7	+	128809449	128809644	128807359	128807545	128810138	128810366	10068	27,37	6,2	24,19	0,0	268	73	1.76521e-05	0.00173264	0.551,0.834	1.0,1.0	-0.307	-30.7	30.7
60759	ENSG00000110841	PPFIBP1	12	+	27677063	27677096	27676427	27676599	27679488	27679639	60759	30,26	28,17	12,4	35,18	106	73	2.96068e-05	0.00254942	0.425,0.513	0.191,0.133	0.307	30.7	30.7
48028	ENSG00000148187	MRRF	9	+	122285856	122285946	122285168	122285287	122286038	122286166	48028	28,27	13,6	53,39	1,4	163	73	0.000265311	0.0123552	0.491,0.668	0.96,0.814	-0.307	-30.7	30.7
57914	ENSG00000162601	MYSM1	1	-	58690225	58690249	58685152	58685251	58690339	58690394	57914	5,6	6,0	7,5	0,0	97	73	0.00155665	0.0429249	0.385,1.0	1.0,1.0	-0.307	-30.7	30.7
39696	ENSG00000064607	SUGP2	19	-	18993637	18993740	18990887	18991149	18994365	18994486	39696	90,66	8,7	100,65	34,32	176	73	1.77621e-06	0.000298473	0.824,0.796	0.55,0.457	0.306	30.6	30.6
22306	ENSG00000131437	KIF3A	5	-	132700215	132700283	132699170	132699295	132700646	132700700	22306	25,31	13,2	44,30	0,0	141	73	4.30912e-06	0.000596779	0.499,0.889	1.0,1.0	-0.306	-30.6	30.6
29997	ENSG00000117114	ADGRL2	1	+	81987288	81987341	81985258	81985355	81990390	81990681	29997	3,3	2,10	0,0	13,9	126	73	0.00023683	0.0113154	0.465,0.148	0.0,0.0	0.306	30.6	30.6
25351	ENSG00000180104	EXOC3	5	+	470945	471034	469789	469987	471122	471581	25351	14,14	0,1	15,14	7,2	162	73	0.000285515	0.0130617	1.0,0.863	0.491,0.759	0.306	30.6	30.6
35953	ENSG00000226259	GTF2H2B	5	+	70421734	70421771	70421279	70421357	70422112	70422199	35953	9,6	5,2	7,9	1,0	110	73	0.000549793	0.0212282	0.544,0.666	0.823,1.0	-0.306	-30.6	30.6
4685	ENSG00000143994	ABHD1	2	+	27128440	27128601	27123788	27124062	27128944	27129361	4685	0,0	1,1	2,10	3,4	234	73	8.30115e-05	0.00536479	0.0,0.0	0.172,0.438	-0.305	-30.5	30.5
65168	ENSG00000147996	CBWD5	9	+	65708901	65708958	65702969	65703014	65720040	65720092	65168	12,9	5,2	16,24	1,0	130	73	0.000101593	0.00624274	0.574,0.716	0.9,1.0	-0.305	-30.5	30.5
61135	ENSG00000250251	PKD1P6	16	-	15135029	15135201	15134201	15134345	15135279	15135429	61135	41,39	12,7	21,24	1,1	245	73	0.00172413	0.0461463	0.504,0.624	0.862,0.877	-0.305	-30.5	30.5
10473	ENSG00000156976	EIF4A2	3	+	186788291	186788412	186787775	186787882	186789124	186789477	10473	142,93	88,47	138,83	403346	194	73	0	0	0.378,0.427	0.114,0.083	0.304	30.4	30.4
73590	ENSG00000117523	PRRC2C	1	+	171591154	171591204	171588378	171588505	171591586	171592223	73590	49,32	20,16	64,57	8,3	123	73	6.99445e-06	0.000842644	0.593,0.543	0.826,0.919	-0.304	-30.4	30.4
64025	ENSG00000099250	NRP1	10	-	33202911	33202995	33197649	33197709	33207571	33207716	64025	30,18	0,2	17,11	6,3	157	73	0.000498038	0.0199538	1.0,0.807	0.568,0.63	0.304	30.4	30.4
22549	ENSG00000016864	GLT8D1	3	-	52704723	52704952	52700444	52700496	52705446	52705764	22549	82,49	32,22	67,74	7,10	302	73	3.41387e-05	0.00282264	0.382,0.35	0.698,0.641	-0.303	-30.3	30.3
13859	ENSG00000170364	SETMAR	3	+	4312897	4313229	4303370	4303526	4313666	4313761	13859	44,35	0,0	28,28	4,1	405	73	0.000109152	0.00651447	1.0,1.0	0.558,0.835	0.303	30.3	30.3
43249	ENSG00000015171	ZMYND11	10	+	150096	150258	134483	134892	179993	180128	43249	4,4	3,2	0,1	7,4	235	73	0.00019448	0.010038	0.293,0.383	0.0,0.072	0.302	30.2	30.2
45786	ENSG00000175309	PHYKPL	5	-	178224615	178224729	178214803	178214885	178229939	178230073	45786	45,16	1,0	13,28	4,3	187	73	0.000199981	0.0102405	0.946,1.0	0.559,0.785	0.301	30.1	30.1
23980	ENSG00000135469	COQ10A	12	+	56267408	56267433	56266889	56267252	56267793	56267940	23980	0,0	3,4	2,4	4,6	98	73	0.000239253	0.0113972	0.0,0.0	0.271,0.332	-0.301	-30.1	30.1
52430	ENSG00000248508	SRP14-AS1	15	+	40064462	40064601	40045960	40046069	40065220	40065705	52430	54,34	0,0	18,16	5,1	212	73	1.5546e-05	0.00156436	1.0,1.0	0.553,0.846	0.3	30	30
58159	ENSG00000047634	SCML1	X	+	17744070	17744219	17737468	17737680	17746017	17746098	58159	51,35	15,8	17,24	27,15	222	73	0.000269551	0.0125301	0.528,0.59	0.172,0.345	0.3	30	30
34968	ENSG00000100523	DDHD1	14	-	53051843	53051927	53036744	53046949	53054437	53054629	34968	16,22	10,2	28,27	0,2	157	73	0.00129603	0.0379334	0.427,0.836	1.0,0.863	-0.3	-30	30
7242	ENSG00000109381	ELF2	4	-	139116648	139116751	139101590	139102353	139125163	139125329	7242	6,3	0,0	8,6	5,0	176	73	0.00149602	0.0418304	1.0,1.0	0.399,1.0	0.3	30	30
11669	ENSG00000100883	SRP54	14	+	34983129	34983214	34982681	34983003	34996676	34996787	11669	23,9	4,2	9,5	0,0	158	73	0.000221364	0.0108743	0.727,0.675	1.0,1.0	-0.299	-29.9	29.9
39116	ENSG00000183474	GTF2H2C	5	+	69562672	69562770	69560246	69560403	69565099	69565133	39116	32,12	4,5	17,17	0,1	171	73	0.000417884	0.0173585	0.774,0.506	1.0,0.879	-0.299	-29.9	29.9
12922	ENSG00000081791	KIAA0141	5	+	141938838	141938904	141938520	141938760	141939505	141940146	12922	8,10	2,2	9,9	0,0	139	73	0.00121397	0.0361641	0.677,0.724	1.0,1.0	-0.299	-29.9	29.9
47151	ENSG00000113966	ARL6	3	+	97791770	97791826	97787989	97788119	97798023	97798535	47151	22,12	5,4	49,27	0,1	129	73	6.82753e-06	0.00083219	0.713,0.629	1.0,0.939	-0.298	-29.8	29.8
195	ENSG00000035115	SH3YL1	2	-	243502	243562	234159	234272	247537	247602	195	19,8	15,6	5,6	21,24	133	73	8.30693e-05	0.00536479	0.41,0.423	0.116,0.121	0.298	29.8	29.8
1350	ENSG00000164011	ZNF691	1	+	42850658	42850743	42849564	42849742	42850949	42852477	1350	0,1	8,6	4,1	2,2	158	73	0.00178998	0.04742	0.0,0.071	0.48,0.188	-0.298	-29.8	29.8
22305	ENSG00000131437	KIF3A	5	-	132700215	132700265	132699170	132699295	132700646	132700700	22305	23,28	13,2	33,27	0,0	123	73	5.93011e-06	0.000752849	0.512,0.893	1.0,1.0	-0.297	-29.7	29.7
12919	ENSG00000081791	KIAA0141	5	+	141938855	141938904	141938520	141938760	141939505	141940146	12919	7,9	2,2	7,10	0,0	122	73	0.00125888	0.0371688	0.677,0.729	1.0,1.0	-0.297	-29.7	29.7
57408	ENSG00000213906	LTB4R2	14	+	24306381	24306488	24305733	24305867	24310170	24310255	57408	30,14	4,3	31,22	0,0	180	73	2.01006e-05	0.00191154	0.753,0.654	1.0,1.0	-0.296	-29.6	29.6
38983	ENSG00000169884	WNT10B	12	-	48967945	48968319	48965339	48966553	48970088	48970351	38983	22,18	0,0	48,54	4,3	447	73	6.52835e-05	0.0045017	1.0,1.0	0.662,0.746	0.296	29.6	29.6
36567	ENSG00000138434	SSFA2	2	+	181918322	181918470	181916721	181917005	181918597	181918675	36567	25,19	0,1	32,26	6,5	221	73	0.000112226	0.00665207	1.0,0.863	0.638,0.632	0.296	29.6	29.6
17418	ENSG00000176986	SEC24C	10	+	73745180	73745407	73744390	73744465	73746804	73747004	17418	6,1	1,0	0,1	3,0	300	73	0.000171415	0.00911008	0.593,1.0	0.0,1.0	0.296	29.6	29.6
63913	ENSG00000076555	ACACB	12	+	109209164	109209353	109206709	109206856	109212835	109212936	63913	35,19	0,0	17,15	1,3	262	73	0.0018092	0.0478071	1.0,1.0	0.826,0.582	0.296	29.6	29.6
47502	ENSG00000116754	SRSF11	1	+	70231858	70232006	70228421	70228555	70232267	70232377	47502	93,50	208144	141102	70,46	221	73	0	0	0.129,0.103	0.4,0.423	-0.295	-29.5	29.5
24441	ENSG00000214078	CPNE1	20	-	35655201	35655344	35632794	35632923	35664759	35664886	24441	102,77	18,15	60,49	35,33	216	73	1.60132e-06	0.000274412	0.657,0.634	0.367,0.334	0.295	29.5	29.5
41074	ENSG00000166405	RIC3	11	-	8128218	8128354	8126658	8126804	8137377	8137471	41074	13,12	7,6	10,2	16,19	209	73	0.000248042	0.0117619	0.393,0.411	0.179,0.035	0.295	29.5	29.5
29906	ENSG00000143393	PI4KB	1	-	151324744	151324917	151315572	151316509	151327270	151327377	29906	37,39	16,8	21,9	18,15	246	73	0.00136257	0.0393931	0.407,0.591	0.257,0.151	0.295	29.5	29.5
39132	ENSG00000183889	AC138969.4	16	+	16336051	16336137	16333646	16333884	16340305	16340434	39132	14,9	0,0	8,11	1,3	159	73	0.00177162	0.0470543	1.0,1.0	0.786,0.627	0.293	29.3	29.3
62623	ENSG00000140455	USP3	15	+	63544589	63544728	63542054	63542192	63553714	63553798	62623	6,2	3,2	1,0	4,2	212	73	0.000583327	0.0220441	0.408,0.256	0.079,0.0	0.292	29.2	29.2
47217	ENSG00000114654	EFCC1	3	+	129007425	129007607	129003793	129004077	129030702	129030860	47217	63,44	11,15	12,19	14,13	255	73	0.000957396	0.0308104	0.621,0.456	0.197,0.295	0.292	29.2	29.2
74798	ENSG00000173715	C11orf80	11	+	66756352	66756505	66752637	66752757	66759042	66759096	74798	11,13	0,0	9,19	1,3	226	73	0.00120387	0.036019	1.0,1.0	0.744,0.672	0.292	29.2	29.2
22464	ENSG00000131115	ZNF227	19	+	44229753	44229816	44228445	44228572	44234701	44237268	22464	19,5	5,2	9,8	1,0	136	73	0.00132056	0.038457	0.671,0.573	0.828,1.0	-0.292	-29.2	29.2
60446	ENSG00000105556	MIER2	19	-	336082	336173	334399	334542	344773	344782	60446	7,8	0,0	8,9	5,0	164	73	0.00177417	0.0470972	1.0,1.0	0.416,1.0	0.292	29.2	29.2
47266	ENSG00000197969	VPS13A	9	+	77283354	77283471	77282120	77282274	77283546	77283650	47266	61,50	16,13	96,78	9,1	190	73	8.52516e-05	0.00543541	0.594,0.596	0.804,0.968	-0.291	-29.1	29.1
27140	ENSG00000126214	KLC1	14	+	103684985	103685036	103679383	103679545	103687080	103687211	27140	14,12	24,13	23,27	11,9	124	73	0.000759915	0.0263403	0.256,0.352	0.552,0.638	-0.291	-29.1	29.1
67485	ENSG00000164535	DAGLB	7	-	6416258	6416754	6412986	6413034	6416840	6416921	67485	22,22	0,0	28,41	1,3	569	73	0.00142768	0.0405694	1.0,1.0	0.782,0.637	0.29	29	29
14709	ENSG00000080345	RIF1	2	+	151468473	151468551	151467999	151468146	151468640	151468756	14709	23,19	23,14	50,38	8,15	151	73	0.00163695	0.0446882	0.326,0.396	0.751,0.551	-0.29	-29	29
28637	ENSG00000116906	GNPAT	1	+	231265745	231265787	231265292	231265420	231266013	231266091	28637	32,29	8,12	36,26	1,1	115	73	9.6552e-06	0.00106895	0.717,0.605	0.958,0.943	-0.289	-28.9	28.9
5592	ENSG00000064489	BORCS8-MEF2B	19	-	19157215	19157283	19150685	19150764	19180685	19180761	5592	0,0	5,5	4,6	4,10	141	73	3.3869e-05	0.00281317	0.0,0.0	0.341,0.237	-0.289	-28.9	28.9
7016	ENSG00000124588	NQO2	6	+	3003668	3003789	3002049	3002286	3006467	3006559	7016	18,19	3,5	18,16	0,1	194	73	0.000369486	0.0158163	0.693,0.588	1.0,0.858	-0.289	-28.9	28.9
74294	ENSG00000137502	RAB30	11	-	82994038	82994122	82987586	82987770	82997223	82997324	74294	30,17	6,3	34,13	0,0	157	73	6.98319e-06	0.000842644	0.699,0.725	1.0,1.0	-0.288	-28.8	28.8
15818	ENSG00000123106	CCDC91	12	+	28255580	28255662	28225794	28225861	28257201	28257245	15818	22,12	2,4	13,15	0,0	155	73	7.09627e-05	0.00476671	0.838,0.586	1.0,1.0	-0.288	-28.8	28.8
44057	ENSG00000196498	NCOR2	12	-	124535564	124535611	124495146	124495368	124567307	124567464	44057	14,7	0,0	9,15	5,1	120	73	0.000106826	0.00642349	1.0,1.0	0.523,0.901	0.288	28.8	28.8
2318	ENSG00000163864	NMNAT3	3	-	139575749	139575994	139573632	139573680	139578871	139579055	2318	5,4	2,2	0,1	6,2	318	73	0.000168696	0.00903026	0.365,0.315	0.0,0.103	0.288	28.8	28.8
73493	ENSG00000081177	EXD2	14	+	69203916	69204000	69191530	69191591	69209423	69209803	73493	71,38	3,0	42,45	15,6	157	73	3.06652e-05	0.00261026	0.917,1.0	0.566,0.777	0.287	28.7	28.7
71615	ENSG00000135953	MFSD9	2	-	102732023	102732138	102731024	102731068	102732321	102732409	71615	5,4	4,3	2,1	12,11	188	73	0.000915588	0.0299565	0.327,0.341	0.061,0.034	0.287	28.7	28.7
40657	ENSG00000166455	C16orf46	16	-	81063745	81063993	81061205	81062138	81077135	81077213	40657	23,18	0,0	27,18	2,2	321	73	0.00178911	0.04742	1.0,1.0	0.754,0.672	0.287	28.7	28.7
57626	ENSG00000152464	RPP38	10	+	15102217	15102336	15097381	15097766	15103304	15104257	57626	37,44	16,4	53,45	1,2	192	73	0.000717659	0.0252635	0.468,0.807	0.953,0.895	-0.286	-28.6	28.6
29760	ENSG00000152795	HNRNPDL	4	-	82425565	82425794	82422563	82424883	82426036	82426129	29760	182167	38,21	262172	124103	302	73	1.40981e-07	3.64588e-05	0.537,0.658	0.338,0.288	0.285	28.5	28.5
46775	ENSG00000184402	SS18L1	20	+	62158671	62158851	62143794	62143889	62159876	62159961	46775	31,34	6,2	53,56	0,0	253	73	6.36735e-06	0.0007912	0.599,0.831	1.0,1.0	-0.285	-28.5	28.5
36286	ENSG00000139220	PPFIA2	12	-	81308692	81308813	81299300	81299382	81325776	81325870	36286	1,0	5,4	17,6	13,5	194	73	3.0055e-05	0.00257048	0.07,0.0	0.33,0.311	-0.285	-28.5	28.5
67111	ENSG00000147099	HDAC8	X	-	72495155	72495268	72464558	72464731	72567888	72568030	67111	25,32	0,0	31,20	5,3	186	73	1.21674e-05	0.00128673	1.0,1.0	0.709,0.723	0.284	28.4	28.4
53345	ENSG00000233695	GAS6-AS1	13	+	113833491	113833579	113815629	113815691	113838076	113838247	53345	18,7	4,1	12,11	0,0	161	73	0.000287346	0.013134	0.671,0.76	1.0,1.0	-0.284	-28.4	28.4
15841	ENSG00000123106	CCDC91	12	+	28198942	28199056	28190465	28190641	28257201	28257245	15841	3,3	20,19	11,4	4,8	187	73	0.00179395	0.0475009	0.055,0.058	0.518,0.163	-0.284	-28.4	28.4
64442	ENSG00000175470	PPP2R2D	10	+	131943967	131943997	131940581	131940694	131944094	131944145	64442	54,31	4,5	39,36	21,18	103	73	1.67325e-05	0.00166122	0.905,0.815	0.568,0.586	0.283	28.3	28.3
2616	ENSG00000261732	LA16c-431H6.6	16	+	1666072	1666177	1665056	1665138	1666421	1666600	2616	30,25	5,7	23,33	0,2	178	73	0.000642024	0.0235593	0.711,0.594	1.0,0.871	-0.283	-28.3	28.3
52431	ENSG00000248508	SRP14-AS1	15	+	40064460	40064601	40045960	40046069	40065220	40065705	52431	56,37	0,0	22,15	5,1	214	73	1.46388e-05	0.00149333	1.0,1.0	0.6,0.837	0.282	28.2	28.2
24554	ENSG00000120910	PPP3CC	8	+	22539468	22539498	22532920	22533018	22540614	22541056	24554	4,3	13,17	31,18	28,18	103	73	0.000188574	0.00983084	0.179,0.111	0.44,0.415	-0.282	-28.2	28.2
6352	ENSG00000041880	PARP3	3	+	51942929	51943046	51942344	51942708	51943348	51943538	6352	16,13	8,0	19,29	0,0	190	73	0.000463688	0.0188984	0.435,1.0	1.0,1.0	-0.282	-28.2	28.2
59115	ENSG00000152556	PFKM	12	+	48118481	48118577	48108071	48108194	48122766	48122859	59115	1,2	23,14	14,3	8,5	169	73	1.05621e-05	0.00114285	0.018,0.058	0.43,0.206	-0.28	-28	28
47404	ENSG00000204179	PTPN20	10	+	46947840	46947955	46946562	46946675	46964985	46965137	47404	7,1	7,1	0,0	9,9	188	73	2.52606e-05	0.0022498	0.28,0.28	0.0,0.0	0.28	28	28
50126	ENSG00000167110	GOLGA2	9	-	128267193	128267259	128266286	128266325	128267457	128267517	50126	41,32	49,35	57,53	23,17	139	73	6.52959e-06	0.000805327	0.305,0.324	0.566,0.621	-0.279	-27.9	27.9
4040	ENSG00000188732	FAM221A	7	+	23692182	23694913	23691389	23691596	23698191	23698299	4040	185136	7,4	174179	27,22	2804	73	1.90934e-05	0.00183254	0.408,0.47	0.144,0.175	0.279	27.9	27.9
40891	ENSG00000011143	MKS1	17	-	58207084	58207218	58206282	58206380	58207893	58208001	40891	43,29	1,0	45,22	2,8	207	73	0.000231002	0.0111881	0.938,1.0	0.888,0.492	0.279	27.9	27.9
26182	ENSG00000152969	JAKMIP1	4	-	6105472	6105967	6085419	6085629	6112721	6112997	26182	10,1	0,0	43,49	4,1	568	73	0.000187499	0.00978463	1.0,1.0	0.58,0.863	0.278	27.8	27.8
58814	ENSG00000281398	SNHG4	5	+	139279934	139280058	139279050	139279129	139282738	139282989	58814	31,24	8,5	50,65	3,2	197	73	0.000661331	0.0240126	0.589,0.64	0.861,0.923	-0.277	-27.7	27.7
31514	ENSG00000167528	ZNF641	12	-	48350045	48350218	48347906	48348115	48350785	48350891	31514	8,5	5,5	0,0	3,1	246	73	6.57088e-05	0.00451902	0.322,0.229	0.0,0.0	0.276	27.6	27.6
74055	ENSG00000177082	WDR73	15	-	84646058	84646085	84645470	84645836	84646183	84646348	74055	8,6	45,19	11,9	8,12	100	73	0.000853862	0.0286038	0.115,0.187	0.501,0.354	-0.276	-27.6	27.6
29902	ENSG00000143393	PI4KB	1	-	151326171	151326373	151315572	151316509	151327270	151327657	29902	128100	16,8	49,52	18,15	275	73	0.000231413	0.0111881	0.68,0.768	0.419,0.479	0.275	27.5	27.5
7237	ENSG00000109381	ELF2	4	-	139116648	139116807	139101590	139102353	139125163	139125329	7237	16,8	0,0	13,12	5,0	232	73	0.00125863	0.0371688	1.0,1.0	0.45,1.0	0.275	27.5	27.5
41109	ENSG00000099330	OCEL1	19	+	17227839	17228005	17226999	17227199	17228255	17228309	41109	124103	20,20	294296	5,14	239	73	8.87364e-09	3.46432e-06	0.654,0.611	0.947,0.866	-0.274	-27.4	27.4
39201	ENSG00000269352	PTOV1-AS2	19	-	49858581	49858762	49858153	49858427	49858842	49859287	39201	30,22	1,7	30,40	0,1	254	73	0.000509198	0.0202314	0.896,0.475	1.0,0.92	-0.274	-27.4	27.4
39150	ENSG00000161203	AP2M1	3	+	184180644	184180650	184180168	184180251	184180848	184180881	39150	277203	156108	313242	35,22	79	73	0	0	0.621,0.635	0.892,0.91	-0.273	-27.3	27.3
62909	ENSG00000104763	ASAH1	8	-	18064456	18064474	18063182	18063230	18067219	18067298	62909	27,22	0,0	36,14	9,5	91	73	7.60464e-07	0.000150704	1.0,1.0	0.762,0.692	0.273	27.3	27.3
55681	ENSG00000180964	TCEAL8	X	-	103254643	103254677	103252994	103254017	103255077	103255192	55681	45,38	19,13	29,27	40,27	107	73	7.60036e-05	0.00502088	0.618,0.666	0.331,0.406	0.273	27.3	27.3
7656	ENSG00000204138	PHACTR4	1	+	28457831	28457859	28407409	28407463	28459084	28459239	7656	6,5	14,6	1,0	10,3	101	73	0.000349133	0.0152467	0.237,0.376	0.067,0.0	0.273	27.3	27.3
37080	ENSG00000239779	WBP1	2	+	74459437	74459562	74458831	74458919	74459642	74459745	37080	17,19	3,2	13,26	0,0	198	73	0.000388743	0.0164508	0.676,0.778	1.0,1.0	-0.273	-27.3	27.3
1133	ENSG00000197558	SSPO	7	+	149820875	149821122	149820649	149820781	149821396	149821549	1133	15,34	2,3	38,85	1,0	320	73	0.000634282	0.0233522	0.631,0.721	0.897,1.0	-0.273	-27.3	27.3
44524	ENSG00000156253	RWDD2B	21	-	29008239	29008307	29007760	29008123	29008394	29008621	44524	69,59	37,31	78,57	14,8	141	73	1.52359e-05	0.00154465	0.491,0.496	0.743,0.787	-0.272	-27.2	27.2
50355	ENSG00000106327	TFR2	7	-	100628072	100628108	100627906	100627974	100628223	100628306	50355	3,9	0,0	10,13	2,4	109	73	0.000137149	0.00774901	1.0,1.0	0.77,0.685	0.272	27.2	27.2
37353	ENSG00000141569	TRIM65	17	-	75891812	75891878	75891276	75891347	75892010	75892185	37353	43,22	12,8	54,67	2,6	139	73	0.000218841	0.0108014	0.653,0.591	0.934,0.854	-0.272	-27.2	27.2
9600	ENSG00000133030	MPRIP	17	+	17164108	17167915	17161239	17161356	17171717	17171865	9600	17571492	24,27	8011044	40,52	3880	73	9.01899e-09	3.4689e-06	0.579,0.51	0.274,0.274	0.27	27	27
40007	ENSG00000174915	PTDSS2	11	+	473894	473977	460186	460288	479084	479090	40007	29,17	7,2	66,66	0,0	156	73	5.40118e-07	0.000113085	0.66,0.799	1.0,1.0	-0.27	-27	27
27137	ENSG00000126214	KLC1	14	+	103684985	103685036	103679383	103679518	103685637	103686186	27137	35,26	1,0	30,17	6,5	124	73	1.44852e-05	0.00148057	0.954,1.0	0.746,0.667	0.27	27	27
21537	ENSG00000108509	CAMTA2	17	-	4982088	4982227	4981677	4981831	4982756	4982892	21537	42,28	8,4	52,49	1,1	212	73	0.000108165	0.00647044	0.644,0.707	0.947,0.944	-0.27	-27	27
18689	ENSG00000167555	ZNF528	19	+	52414938	52415039	52414217	52414368	52415123	52415353	18689	9,7	8,2	2,9	1,0	174	73	0.00188747	0.0491799	0.321,0.595	0.456,1.0	-0.27	-27	27
30584	ENSG00000175224	ATG13	11	+	46618259	46618375	46617562	46617890	46630044	46630100	30584	62,55	33,21	19,19	34,28	189	73	4.69953e-06	0.000635464	0.421,0.503	0.178,0.208	0.269	26.9	26.9
1097	ENSG00000225210	DUXAP9	14	+	19064582	19064647	19062359	19062466	19065967	19066115	1097	6,1	5,3	0,0	2,4	138	73	0.000105728	0.00639842	0.388,0.15	0.0,0.0	0.269	26.9	26.9
31391	ENSG00000100077	ADRBK2	22	+	25718244	25718381	25714407	25714570	25721283	25721397	31391	41,16	0,0	21,18	2,3	210	73	0.00035984	0.0155005	1.0,1.0	0.785,0.676	0.269	26.9	26.9
38957	ENSG00000143537	ADAM15	1	+	155061575	155061646	155061417	155061489	155062244	155062369	38957	0,0	6,1	1,5	1,10	144	73	0.000500368	0.0200017	0.0,0.0	0.336,0.202	-0.269	-26.9	26.9
64600	ENSG00000112290	WASF1	6	-	110160634	110160732	110127468	110127629	110178597	110178742	64600	12,9	6,0	9,20	0,0	171	73	0.000761415	0.0263571	0.461,1.0	1.0,1.0	-0.269	-26.9	26.9
11621	ENSG00000214941	ZSWIM7	17	-	15977578	15977700	15977011	15977092	15977962	15978163	11621	31,22	6,2	4,12	0,0	195	73	4.25124e-05	0.0032766	0.659,0.805	1.0,1.0	-0.268	-26.8	26.8
65263	ENSG00000222011	FAM185A	7	+	102772408	102772450	102761272	102761411	102777252	102777348	65263	17,7	0,0	33,12	5,4	115	73	5.01e-05	0.00369516	1.0,1.0	0.807,0.656	0.268	26.8	26.8
49417	ENSG00000105483	CARD8	19	-	48233828	48233980	48232452	48232493	48234402	48234543	49417	7,2	3,2	0,1	1,2	225	73	0.00171275	0.0460267	0.431,0.245	0.0,0.14	0.268	26.8	26.8
48753	ENSG00000148985	PGAP2	11	+	3817352	3817535	3811249	3811424	3823882	3824135	48753	17,16	18,18	63,79	21,24	256	73	3.66772e-05	0.0029664	0.212,0.202	0.461,0.484	-0.266	-26.6	26.6
50124	ENSG00000167110	GOLGA2	9	-	128267193	128267274	128266286	128266325	128267457	128267517	50124	87,65	49,35	112112	23,17	154	73	1.16654e-06	0.000214033	0.457,0.468	0.698,0.757	-0.265	-26.5	26.5
70275	ENSG00000168096	ANKS3	16	-	4731511	4731579	4729979	4730151	4734155	4734247	70275	5,7	8,9	0,0	10,9	141	73	3.21853e-06	0.000476123	0.244,0.287	0.0,0.0	0.265	26.5	26.5
6746	ENSG00000109756	RAPGEF2	4	+	159344035	159344059	159343280	159343404	159345105	159345329	6746	17,6	24,8	2,2	17,14	97	73	0.00034234	0.0150006	0.348,0.361	0.081,0.097	0.265	26.5	26.5
7661	ENSG00000204138	PHACTR4	1	+	28457831	28457855	28407409	28407463	28459084	28459258	7661	9,3	14,6	1,0	10,3	97	73	0.000182187	0.00956511	0.326,0.273	0.07,0.0	0.264	26.4	26.4
3599	ENSG00000168255	POLR2J3	7	-	102566996	102568184	102541500	102541662	102569834	102569924	3599	101,56	0,0	77,84	5,0	1261	73	0.000917134	0.0299882	1.0,1.0	0.471,1.0	0.264	26.4	26.4
969	ENSG00000273345	CTD-2410N18.4	5	-	134319357	134319497	134312291	134312380	134321790	134321903	969	17,7	0,0	13,15	5,0	213	73	0.00144842	0.0408739	1.0,1.0	0.471,1.0	0.264	26.4	26.4
40799	ENSG00000182473	EXOC7	17	-	76090328	76090397	76089174	76089320	76094413	76094581	40799	54,46	29,32	38,27	72,66	142	73	1.41134e-07	3.64588e-05	0.489,0.425	0.213,0.174	0.263	26.3	26.3
72931	ENSG00000005436	GCFC2	2	-	75702312	75702447	75701189	75701287	75706522	75706651	72931	69,38	4,1	67,37	13,8	208	73	0.000700025	0.0249424	0.858,0.93	0.644,0.619	0.263	26.3	26.3
29637	ENSG00000121310	ECHDC2	1	-	52913894	52914095	52911722	52911790	52921552	52921919	29637	274189	15,12	164205	43,35	274	73	4.75861e-07	0.000102525	0.83,0.808	0.504,0.609	0.262	26.2	26.2
39643	ENSG00000178773	CPNE7	16	+	89578856	89578996	89577538	89577721	89583696	89583771	39643	30,51	19,19	49,60	95112	213	73	5.61747e-07	0.000115289	0.351,0.479	0.15,0.155	0.262	26.2	26.2
48743	ENSG00000148985	PGAP2	11	+	3817304	3817535	3811249	3811424	3823882	3824135	48743	17,17	18,18	67,85	21,24	304	73	1.83342e-05	0.00177525	0.185,0.185	0.434,0.46	-0.262	-26.2	26.2
39742	ENSG00000243554	AC004967.7	7	-	97970133	97970227	97969769	97969845	97972134	97972254	39742	12,4	37,26	14,15	15,9	167	73	0.000115906	0.00679268	0.124,0.063	0.29,0.421	-0.262	-26.2	26.2
53841	ENSG00000102312	PORCN	X	+	48512834	48512852	48512588	48512719	48514239	48514365	53841	0,0	6,9	3,3	14,4	91	73	0.000215883	0.010691	0.0,0.0	0.147,0.376	-0.262	-26.2	26.2
46936	ENSG00000266173	STRADA	17	-	63726637	63726695	63714005	63714108	63728333	63728413	46936	18,13	3,3	12,14	0,0	131	73	0.000249976	0.0118331	0.77,0.707	1.0,1.0	-0.262	-26.2	26.2
2844	ENSG00000063601	MTMR1	X	+	150712341	150712365	150699202	150699300	150718624	150718700	2844	2,1	26,26	7,9	21,10	97	73	7.25315e-05	0.00482945	0.055,0.028	0.201,0.404	-0.261	-26.1	26.1
38216	ENSG00000131051	RBM39	20	-	35739392	35739547	35738967	35739017	35740823	35740887	38216	186127	165114	262224	75,66	228	73	1.74238e-12	2.10399e-09	0.265,0.263	0.528,0.521	-0.26	-26	26
74280	ENSG00000169379	ARL13B	3	+	93996547	93996684	93995873	93995944	94003658	94003902	74280	0,0	10,6	8,6	13,4	210	73	6.97077e-06	0.000842644	0.0,0.0	0.176,0.343	-0.26	-26	26
64121	ENSG00000168297	PXK	3	+	58412900	58412963	58410089	58410159	58424751	58425151	64121	31,16	3,5	12,24	0,0	136	73	4.50555e-05	0.00342527	0.847,0.632	1.0,1.0	-0.26	-26	26
6010	ENSG00000148362	C9orf142	9	+	136992928	136992974	136992639	136992700	136993052	136993243	6010	23,10	2,4	15,38	0,0	119	73	9.30421e-05	0.00582062	0.876,0.605	1.0,1.0	-0.26	-26	26
5200	ENSG00000187097	ENTPD5	14	-	74004604	74004725	73996516	73996776	74011090	74011150	5200	2,6	4,4	0,0	2,1	194	73	0.000166549	0.00896918	0.158,0.361	0.0,0.0	0.26	26	26
39466	ENSG00000214021	TTLL3	3	+	9817644	9818920	9813247	9813345	9820545	9820741	39466	230128	0,0	127135	3,2	1349	73	0.000373094	0.0159183	1.0,1.0	0.696,0.785	0.26	26	26
40280	ENSG00000086666	ZFAND6	15	+	80075163	80075315	80072589	80072647	80098415	80098578	40280	2,0	7,5	7,6	6,4	225	73	0.000624246	0.0231524	0.085,0.0	0.275,0.327	-0.259	-25.9	25.9
30330	ENSG00000198440	ZNF583	19	+	56421430	56421525	56414344	56414440	56422890	56423070	30330	0,4	12,13	8,3	7,3	168	73	0.00162955	0.0445565	0.0,0.118	0.332,0.303	-0.259	-25.9	25.9
14459	ENSG00000164961	KIAA0196	8	-	125083712	125083776	125083171	125083258	125091614	125091819	14459	27,16	7,2	22,15	0,0	137	73	1.36282e-05	0.00140772	0.673,0.81	1.0,1.0	-0.258	-25.8	25.8
54720	ENSG00000230189	GS1-124K5.2	7	-	66467681	66467719	66450070	66450236	66476258	66476327	54720	2,10	0,7	1,6	0,0	111	73	0.000403928	0.01687	1.0,0.484	1.0,1.0	-0.258	-25.8	25.8
11300	ENSG00000143303	RRNAD1	1	+	156734008	156734493	156733376	156733520	156735724	156735909	11300	292197	6,5	178288	26,15	558	73	0.000699128	0.0249324	0.864,0.838	0.472,0.715	0.258	25.8	25.8
28334	ENSG00000155893	PXYLP1	3	+	141234215	141234318	141231860	141231911	141260122	141260254	28334	4,3	3,4	1,0	5,4	176	73	0.00081527	0.0275959	0.356,0.237	0.077,0.0	0.258	25.8	25.8
31399	ENSG00000174165	ZDHHC24	11	-	66524154	66524252	66520636	66521466	66526935	66527006	31399	0,1	4,1	5,1	2,1	171	73	0.0017603	0.0468967	0.0,0.299	0.516,0.299	-0.258	-25.8	25.8
10468	ENSG00000156976	EIF4A2	3	+	186784961	186785101	186784563	186784696	186785882	186785913	10468	687447	190124	17471224	134103	213	73	0	0	0.553,0.553	0.817,0.803	-0.257	-25.7	25.7
74361	ENSG00000170113	NIPA1	15	+	22814082	22814153	22812162	22812253	22820312	22820473	74361	9,11	20,8	0,2	23,11	144	73	9.74578e-06	0.00107668	0.186,0.411	0.0,0.084	0.257	25.7	25.7
6905	ENSG00000049883	PTCD2	5	+	72359420	72359527	72358202	72358823	72359603	72360225	6905	5,2	7,2	0,0	1,2	180	73	0.00064327	0.0235884	0.225,0.289	0.0,0.0	0.257	25.7	25.7
49813	ENSG00000254413	CHKB-CPT1B	22	-	50573807	50573921	50573519	50573715	50574334	50574419	49813	45,29	14,17	14,32	22,39	187	73	0.000650224	0.0237762	0.556,0.4	0.199,0.243	0.257	25.7	25.7
26105	ENSG00000149798	CDC42EP2	11	+	65318913	65318983	65314817	65314954	65320543	65321621	26105	0,1	5,3	4,2	3,3	143	73	0.00172056	0.0460983	0.0,0.145	0.405,0.254	-0.257	-25.7	25.7
3773	ENSG00000010244	ZNF207	17	+	32366664	32366713	32365329	32365487	32367771	32367943	3773	90,76	75,68	100109	40,24	122	73	1.3942e-05	0.00143068	0.418,0.401	0.599,0.731	-0.256	-25.6	25.6
21893	ENSG00000198715	GLMP	1	-	156290957	156291106	156290088	156290360	156292885	156293120	21893	27,13	0,1	20,33	5,4	222	73	0.000457049	0.0186865	1.0,0.81	0.568,0.731	0.256	25.6	25.6
10112	ENSG00000125877	ITPA	20	+	3213168	3213226	3209359	3209617	3213984	3214058	10112	42,30	15,13	23,40	37,33	131	73	0.000971687	0.031106	0.609,0.563	0.257,0.403	0.256	25.6	25.6
37261	ENSG00000122033	MTIF3	13	-	27449851	27449918	27445087	27445137	27450063	27450143	37261	9,2	7,3	1,0	3,1	140	73	0.00149484	0.0418201	0.401,0.258	0.148,0.0	0.256	25.6	25.6
36369	ENSG00000153786	ZDHHC7	16	-	84988762	84988873	84981869	84981994	84990303	84990635	36369	36,22	27,23	6,4	36,31	184	73	5.23639e-09	2.12417e-06	0.346,0.275	0.062,0.049	0.255	25.5	25.5
74289	ENSG00000169379	ARL13B	3	+	93996562	93996684	93995873	93995944	94003658	94003908	74289	1,0	10,6	8,6	13,4	195	73	5.52039e-05	0.00399221	0.036,0.0	0.187,0.36	-0.255	-25.5	25.5
44953	ENSG00000100503	NIN	14	-	50756491	50758630	50754741	50754867	50759856	50760359	44953	552366	35,20	113,92	36,23	2212	73	3.2373e-12	3.65421e-09	0.342,0.377	0.094,0.117	0.254	25.4	25.4
16505	ENSG00000272896	RP11-216L13.17	9	+	136791629	136791777	136791378	136791424	136791946	136792030	16505	265207	99,56	614510	51,63	221	73	1.16267e-10	9.28779e-08	0.469,0.55	0.799,0.728	-0.254	-25.4	25.4
48866	ENSG00000258301	RP11-488C13.5	14	-	76783692	76783851	76782134	76782776	76786084	76786154	48866	22,24	13,15	9,11	35,32	232	73	7.11611e-07	0.000141878	0.347,0.335	0.075,0.098	0.254	25.4	25.4
47065	ENSG00000242759	LINC00882	3	-	107129192	107129317	107111865	107112146	107129887	107129992	47065	9,1	5,3	0,0	4,3	198	73	7.76201e-05	0.00510817	0.399,0.109	0.0,0.0	0.254	25.4	25.4
18397	ENSG00000007392	LUC7L	16	-	228332	228402	227241	227336	229278	229374	18397	33,29	8,6	37,36	1,1	143	73	8.56138e-05	0.00544288	0.678,0.712	0.95,0.948	-0.254	-25.4	25.4
31990	ENSG00000223685	LINC00571	13	-	38059518	38059708	38053919	38054169	38061395	38061453	31990	2,5	1,5	0,1	2,4	263	73	0.00181123	0.0478365	0.357,0.217	0.0,0.065	0.254	25.4	25.4
16508	ENSG00000272896	RP11-216L13.17	9	+	136791625	136791777	136791378	136791424	136791946	136792030	16508	283229	99,56	675567	51,63	225	73	1.01979e-10	8.27371e-08	0.481,0.57	0.811,0.745	-0.253	-25.3	25.3
34380	ENSG00000172771	EFCAB12	3	-	129412987	129413079	129411157	129411354	129415244	129415401	34380	3,1	19,6	9,5	6,7	165	73	0.00112395	0.0341936	0.065,0.069	0.399,0.24	-0.253	-25.3	25.3
29474	ENSG00000166452	AKIP1	11	+	8912452	8912533	8911614	8911671	8914825	8914930	29474	97,79	39,30	46,53	64,49	154	73	2.2833e-06	0.000365347	0.541,0.555	0.254,0.339	0.252	25.2	25.2
3816	ENSG00000095951	HIVEP1	6	+	12020247	12020418	12015525	12015668	12089183	12089237	3816	9,4	6,5	0,0	9,4	244	73	5.03703e-06	0.000663813	0.31,0.193	0.0,0.0	0.252	25.2	25.2
29738	ENSG00000109466	KLHL2	4	+	165228806	165228913	165219933	165220059	165238777	165238831	29738	27,16	0,0	27,28	6,2	180	73	3.17274e-05	0.00267438	1.0,1.0	0.646,0.85	0.252	25.2	25.2
41018	ENSG00000162542	TMCO4	1	-	19793431	19793648	19787025	19787117	19799854	19799945	41018	16,12	8,7	3,4	13,12	290	73	6.88526e-05	0.00464903	0.335,0.301	0.055,0.077	0.252	25.2	25.2
39688	ENSG00000064607	SUGP2	19	-	18991339	18991553	18990892	18991149	18994365	18994486	39688	105,55	8,7	95136	34,32	287	73	0.000488384	0.0196428	0.77,0.667	0.415,0.519	0.252	25.2	25.2
72825	ENSG00000112763	BTN2A1	6	+	26458606	26458718	26457921	26458142	26459480	26459828	72825	65,34	0,0	15,28	6,0	185	73	0.000935827	0.030332	1.0,1.0	0.497,1.0	0.252	25.2	25.2
28257	ENSG00000107104	KANK1	9	+	471445	471586	470591	470677	473193	473273	28257	45,14	4,2	33,13	0,0	214	73	0.000233358	0.0112298	0.793,0.705	1.0,1.0	-0.251	-25.1	25.1
5197	ENSG00000187097	ENTPD5	14	-	74004604	74004721	73996516	73996776	74011090	74011150	5197	3,4	4,4	0,0	2,1	190	73	0.000507053	0.0201903	0.224,0.278	0.0,0.0	0.251	25.1	25.1
43946	ENSG00000161249	DMKN	19	-	35506125	35506185	35505938	35505986	35509910	35509961	43946	7,5	8,6	2,0	7,8	133	73	0.000922852	0.0301183	0.324,0.314	0.136,0.0	0.251	25.1	25.1
21527	ENSG00000108509	CAMTA2	17	-	4982088	4982175	4981677	4981831	4982756	4982892	21527	32,28	8,4	54,39	1,1	160	73	8.34936e-05	0.00538276	0.646,0.762	0.961,0.947	-0.25	-25	25
29633	ENSG00000121310	ECHDC2	1	-	52905033	52905093	52904645	52904833	52907867	52907954	29633	69,39	7,6	40,73	19,28	133	73	0.000116399	0.00680621	0.844,0.781	0.536,0.589	0.25	25	25
13344	ENSG00000249709	ZNF564	19	-	12550462	12550652	12528569	12528696	12551329	12551467	13344	3,4	4,2	0,1	3,9	263	73	0.000626067	0.0231905	0.172,0.357	0.0,0.03	0.249	24.9	24.9
42523	ENSG00000140105	WARS	14	-	100375282	100375406	100361707	100361921	100376259	100376287	42523	149,90	80,68	8,13	37,24	197	73	5.37535e-08	1.66137e-05	0.408,0.329	0.074,0.167	0.248	24.8	24.8
28259	ENSG00000107104	KANK1	9	+	471448	471586	470591	470677	473193	473273	28259	45,14	4,2	30,13	0,0	211	73	0.000254731	0.0119807	0.796,0.708	1.0,1.0	-0.248	-24.8	24.8
1932	ENSG00000082516	GEMIN5	5	-	154917930	154918004	154916997	154917179	154919966	154920103	1932	10,21	0,0	21,12	2,3	147	73	0.000633123	0.0233522	1.0,1.0	0.839,0.665	0.248	24.8	24.8
32592	ENSG00000173166	RAPH1	2	-	203470238	203470313	203461847	203461925	203477075	203477156	32592	12,4	6,4	1,0	1,2	148	73	0.00137161	0.0394818	0.497,0.33	0.33,0.0	0.248	24.8	24.8
29490	ENSG00000154065	ANKRD29	18	-	23638848	23638943	23634050	23634149	23646188	23646287	29490	50,39	0,0	30,54	6,5	168	73	4.49919e-06	0.000616401	1.0,1.0	0.685,0.824	0.246	24.6	24.6
41043	ENSG00000215386	MIR99AHG	21	+	16537378	16537439	16487489	16487538	16606993	16607136	41043	138,94	40,19	106,62	63,48	134	73	7.54429e-06	0.000892323	0.653,0.729	0.478,0.413	0.246	24.6	24.6
21990	ENSG00000131381	RBSN	3	-	15098118	15098274	15096534	15096710	15099034	15099133	21990	46,25	7,3	39,27	0,1	229	73	0.000106885	0.00642349	0.677,0.727	1.0,0.896	-0.246	-24.6	24.6
13497	ENSG00000130731	C16orf13	16	-	634888	634923	634714	634797	635280	635340	13497	53,42	38,27	126149	29,35	108	73	3.87394e-06	0.000549591	0.485,0.513	0.746,0.742	-0.245	-24.5	24.5
31930	ENSG00000133961	NUMB	14	-	73279280	73279424	73275215	73277293	73282358	73282505	31930	256163	31,20	94,90	42,25	217	73	1.63053e-05	0.0016219	0.735,0.733	0.43,0.548	0.245	24.5	24.5
52749	ENSG00000129197	RPAIN	17	+	5428070	5428239	5422768	5422829	5432541	5432876	52749	172147	31,30	137113	79,53	242	73	3.21807e-07	7.36102e-05	0.626,0.596	0.343,0.391	0.244	24.4	24.4
9286	ENSG00000158161	EYA3	1	-	28032348	28032478	28027788	28027926	28035543	28035679	9286	6,4	4,9	0,0	5,5	203	73	8.38659e-05	0.00538276	0.35,0.138	0.0,0.0	0.244	24.4	24.4
53895	ENSG00000101400	SNTA1	20	-	33410132	33410226	33408700	33408888	33412295	33412426	53895	14,5	0,0	16,19	2,3	167	73	0.000949035	0.0306073	1.0,1.0	0.778,0.735	0.244	24.4	24.4
42902	ENSG00000187210	GCNT1	9	+	76460059	76460177	76459229	76459305	76500915	76501061	42902	33,19	15,11	9,8	16,13	191	73	0.00102514	0.0320557	0.457,0.398	0.177,0.19	0.244	24.4	24.4
52767	ENSG00000129197	RPAIN	17	+	5428070	5428211	5422768	5422829	5432541	5432876	52767	218192	31,30	186133	79,53	214	73	1.3622e-07	3.57226e-05	0.706,0.686	0.445,0.461	0.243	24.3	24.3
29488	ENSG00000154065	ANKRD29	18	-	23638848	23638965	23634050	23634149	23646188	23646287	29488	52,39	0,0	37,56	6,5	190	73	4.85695e-06	0.000649717	1.0,1.0	0.703,0.811	0.243	24.3	24.3
60936	ENSG00000197948	FCHSD1	5	-	141642396	141642503	141641701	141641757	141643000	141643088	60936	4,3	4,5	0,0	1,14	180	73	0.000113252	0.00669204	0.289,0.196	0.0,0.0	0.242	24.2	24.2
53896	ENSG00000101400	SNTA1	20	-	33410102	33410226	33408700	33408888	33412295	33412426	53896	17,6	0,0	18,24	2,3	197	73	0.000959339	0.0308438	1.0,1.0	0.769,0.748	0.242	24.2	24.2
28256	ENSG00000107104	KANK1	9	+	471445	471586	470555	470682	473193	473273	28256	52,15	3,5	32,16	0,1	214	73	0.00110059	0.0336858	0.855,0.506	1.0,0.845	-0.242	-24.2	24.2
19181	ENSG00000131504	DIAPH1	5	-	141588223	141588250	141587041	141587197	141618797	141618999	19181	14,19	32,30	28,22	20,14	100	73	0.00129335	0.0378984	0.242,0.316	0.505,0.534	-0.241	-24.1	24.1
74239	ENSG00000149187	CELF1	11	-	47506857	47506897	47488836	47489024	47565273	47565520	74239	2,3	7,4	0,0	1,3	113	73	0.00134346	0.038949	0.156,0.326	0.0,0.0	0.241	24.1	24.1
22809	ENSG00000100266	PACSIN2	22	-	42876883	42877010	42876136	42876333	42879047	42879169	22809	339227	21,12	195284	53,50	200	73	2.03004e-08	7.07436e-06	0.855,0.873	0.573,0.675	0.24	24	24
30991	ENSG00000122507	BBS9	7	+	33351218	33351323	33349067	33349170	33357854	33357995	30991	17,20	1,0	21,12	4,2	178	73	0.000957706	0.0308104	0.875,1.0	0.683,0.711	0.24	24	24
67951	ENSG00000232546	RP11-458F8.1	7	+	66856957	66857072	66856698	66856797	66858076	66858136	67951	14,18	5,0	1,10	0,0	188	73	0.0017657	0.0470162	0.521,1.0	1.0,1.0	-0.24	-24	24
38269	ENSG00000015475	BID	22	-	17750104	17750174	17739348	17739488	17774380	17774412	38269	17,18	0,0	24,30	3,6	143	73	3.70661e-05	0.00298458	1.0,1.0	0.803,0.719	0.239	23.9	23.9
50069	ENSG00000140632	GLYR1	16	-	4821546	4821593	4821203	4821453	4822874	4822931	50069	64,47	28,23	87,53	8,11	120	73	0.000129573	0.00744241	0.582,0.554	0.869,0.746	-0.239	-23.9	23.9
54275	ENSG00000077458	FAM76B	11	-	95779108	95779135	95778821	95778957	95779606	95779687	54275	4,2	28,28	5,13	9,19	100	73	0.000169087	0.0090419	0.094,0.05	0.289,0.333	-0.239	-23.9	23.9
16257	ENSG00000184381	PLA2G6	22	-	38144895	38144978	38143236	38143288	38145437	38145653	16257	24,12	17,13	2,3	16,7	156	73	0.000289033	0.0131647	0.398,0.302	0.055,0.167	0.239	23.9	23.9
7652	ENSG00000204138	PHACTR4	1	+	28457831	28457881	28407409	28407463	28459084	28459258	7652	6,5	14,6	1,0	10,3	123	73	0.000415399	0.017283	0.203,0.331	0.056,0.0	0.239	23.9	23.9
45412	ENSG00000157349	DDX19B	16	+	70312608	70312657	70289887	70290008	70314901	70314955	45412	12,15	3,2	6,5	0,0	122	73	0.000884779	0.0292993	0.705,0.818	1.0,1.0	-0.239	-23.9	23.9
41061	ENSG00000166405	RIC3	11	-	8128218	8128291	8126658	8126804	8137377	8137467	41061	4,7	7,6	4,0	16,19	146	73	0.0010572	0.0327922	0.222,0.368	0.111,0.0	0.239	23.9	23.9
1620	ENSG00000103248	MTHFSD	16	-	86548034	86548111	86546558	86546649	86548463	86548577	1620	4,8	26,21	12,8	13,6	150	73	0.00186176	0.0487249	0.07,0.156	0.31,0.394	-0.239	-23.9	23.9
46428	ENSG00000204946	ZNF783	7	+	149278201	149278248	149267096	149267222	149278398	149278527	46428	24,19	40,28	21,23	14,11	120	73	0.00186422	0.0487401	0.267,0.292	0.477,0.56	-0.239	-23.9	23.9
40820	ENSG00000182473	EXOC7	17	-	76091142	76091272	76089174	76089320	76094413	76094581	40820	62,42	29,32	25,37	72,66	203	73	3.40621e-07	7.72332e-05	0.435,0.321	0.111,0.168	0.238	23.8	23.8
46772	ENSG00000184402	SS18L1	20	+	62158671	62158748	62143794	62143889	62159876	62159961	46772	28,20	6,2	33,38	0,0	150	73	1.30677e-05	0.001368	0.694,0.83	1.0,1.0	-0.238	-23.8	23.8
7193	ENSG00000224078	SNHG14	15	+	25053265	25053363	25051088	25051236	25053827	25053967	7193	20,4	16,5	1,2	5,17	171	73	6.13354e-05	0.00432127	0.348,0.255	0.079,0.048	0.238	23.8	23.8
36548	ENSG00000173653	RCE1	11	+	66845520	66845562	66845165	66845237	66845859	66846546	36548	10,10	5,1	14,19	1,0	115	73	0.000896672	0.0295611	0.559,0.864	0.899,1.0	-0.238	-23.8	23.8
47498	ENSG00000116754	SRSF11	1	+	70231094	70231203	70228421	70228555	70232267	70232377	47498	35,19	208144	69,50	70,46	182	73	0	0	0.063,0.05	0.283,0.304	-0.237	-23.7	23.7
27440	ENSG00000198176	TFDP1	13	+	113637619	113637896	113636533	113636700	113640119	113640310	27440	51,38	4,2	55,67	0,0	350	73	0.000140016	0.00783426	0.727,0.799	1.0,1.0	-0.237	-23.7	23.7
2117	ENSG00000141040	ZNF287	17	-	16568042	16568114	16567559	16567929	16568951	16569206	2117	1,0	10,9	4,5	4,11	145	73	0.000228322	0.0111423	0.048,0.0	0.335,0.186	-0.237	-23.7	23.7
40413	ENSG00000130517	PGPEP1	19	+	18357382	18357615	18355894	18356011	18363390	18369950	40413	93100	4,2	73100	12,10	306	73	0.000789531	0.0270055	0.847,0.923	0.592,0.705	0.237	23.7	23.7
59851	ENSG00000213020	ZNF611	19	-	52711206	52711304	52706655	52706864	52714014	52714141	59851	5,1	4,3	0,0	5,5	171	73	0.000210535	0.0105895	0.348,0.125	0.0,0.0	0.236	23.6	23.6
37793	ENSG00000185480	PARPBP	12	+	102182548	102182627	102165728	102165883	102195950	102197361	37793	14,3	6,0	6,4	0,0	152	73	0.000427867	0.0176883	0.528,1.0	1.0,1.0	-0.236	-23.6	23.6
48715	ENSG00000283013	RP11-511P7.5	7	+	150407583	150408488	150405145	150405317	150410159	150410249	48715	88110	6,1	104195	1,0	978	73	0.000526236	0.0206689	0.523,0.891	0.886,1.0	-0.236	-23.6	23.6
64026	ENSG00000099250	NRP1	10	-	33202890	33202995	33197649	33197709	33207571	33207716	64026	42,26	0,2	23,23	6,3	178	73	0.000968064	0.0310283	1.0,0.842	0.611,0.759	0.236	23.6	23.6
16500	ENSG00000272896	RP11-216L13.17	9	+	136791755	136791777	136791378	136791424	136791946	136792030	16500	61,49	99,56	133,91	51,63	95	73	5.12634e-05	0.00376492	0.321,0.402	0.667,0.526	-0.235	-23.5	23.5
172	ENSG00000265818	EEF1E1-BLOC1S5	6	-	8027206	8027399	8026366	8026425	8041138	8041268	172	36,28	21,14	12,2	16,16	266	73	0.000130976	0.00750639	0.32,0.354	0.171,0.033	0.235	23.5	23.5
10109	ENSG00000125877	ITPA	20	+	3213257	3213383	3209500	3209617	3213984	3214058	10109	89,65	15,13	64,81	37,33	199	73	0.000246625	0.0117054	0.685,0.647	0.388,0.474	0.235	23.5	23.5
6584	ENSG00000102710	SUPT20H	13	-	37010551	37010655	37009311	37009809	37012191	37012297	6584	17,17	11,16	9,5	22,24	177	73	0.000252633	0.0119036	0.389,0.305	0.144,0.079	0.235	23.5	23.5
26268	ENSG00000111581	NUP107	12	+	68714680	68714753	68713729	68713808	68715626	68715740	26268	2,2	28,36	11,5	18,6	146	73	5.88987e-06	0.000749573	0.034,0.027	0.234,0.294	-0.234	-23.4	23.4
48039	ENSG00000148187	MRRF	9	+	122285779	122285946	122285168	122285287	122286038	122286166	48039	77,56	13,6	114,96	1,4	240	73	7.23038e-05	0.00482945	0.643,0.74	0.972,0.88	-0.234	-23.4	23.4
18863	ENSG00000065911	MTHFD2	2	+	74201381	74201479	74198614	74198742	74207703	74207826	18863	149,95	12,8	34,30	8,10	171	73	0.00129836	0.0379334	0.841,0.835	0.645,0.562	0.234	23.4	23.4
17326	ENSG00000156411	C14orf2	14	-	103920939	103921208	103913975	103913984	103921469	103921501	17326	59,36	7,3	45,53	2,0	342	73	0.00182529	0.0480385	0.643,0.719	0.828,1.0	-0.233	-23.3	23.3
47219	ENSG00000114654	EFCC1	3	+	129026441	129026554	129003793	129004077	129030702	129030860	47219	21,14	11,15	5,4	14,13	186	73	0.00180034	0.0476457	0.428,0.268	0.123,0.108	0.232	23.2	23.2
33932	ENSG00000101391	CDK5RAP1	20	-	33394031	33394066	33392141	33392242	33401427	33401486	33932	21,20	1,0	16,11	5,2	108	73	0.000225563	0.0110492	0.934,1.0	0.684,0.788	0.231	23.1	23.1
37203	ENSG00000101363	MANBAL	20	+	37297325	37297534	37289662	37289686	37298762	37298879	37203	98,56	25,15	34,32	19,30	282	73	0.000231016	0.0111881	0.504,0.491	0.317,0.216	0.231	23.1	23.1
8690	ENSG00000184792	OSBP2	22	+	30695375	30695553	30694075	30694344	30741160	30741369	8690	15,16	1,0	13,22	1,5	251	73	0.0016637	0.0452758	0.814,1.0	0.791,0.561	0.231	23.1	23.1
48662	ENSG00000136527	TRA2B	3	-	185931576	185931852	185926726	185926734	185937824	185938029	48662	456283	71,54	233187	98,89	349	73	3.6192e-09	1.57919e-06	0.573,0.523	0.332,0.305	0.23	23	23
29643	ENSG00000121310	ECHDC2	1	-	52905033	52905090	52904645	52904833	52907867	52907954	29643	80,54	7,6	48,94	19,28	130	73	9.98704e-05	0.00618815	0.865,0.835	0.587,0.653	0.23	23	23
18490	ENSG00000173275	ZNF449	X	+	135345805	135345900	135344795	135344835	135347018	135347472	18490	5,3	8,4	0,0	7,4	168	73	0.000156213	0.00850232	0.214,0.246	0.0,0.0	0.23	23	23
12794	ENSG00000049283	EPN3	17	+	50536028	50536199	50534557	50534652	50536420	50536709	12794	29,38	5,2	30,55	0,1	244	73	0.000404174	0.01687	0.634,0.85	1.0,0.943	-0.23	-23	23
67823	ENSG00000269293	ZSCAN16-AS1	6	-	28125622	28125819	28121794	28123211	28136744	28137293	67823	61,37	16,12	22,29	21,20	270	73	0.000716887	0.0252635	0.508,0.455	0.221,0.282	0.23	23	23
14242	ENSG00000159267	HLCS	21	-	36962251	36962354	36962035	36962170	36966443	36966639	14242	11,7	15,10	0,0	10,11	176	73	8.35196e-07	0.000161816	0.233,0.225	0.0,0.0	0.229	22.9	22.9
37212	ENSG00000101363	MANBAL	20	+	37297295	37297534	37289662	37289686	37298762	37298879	37212	102,62	25,15	36,35	19,30	312	73	0.000197123	0.010124	0.488,0.492	0.307,0.214	0.229	22.9	22.9
55679	ENSG00000180964	TCEAL8	X	-	103254604	103254830	103253889	103254017	103255077	103255185	55679	108,87	19,13	93,68	40,27	299	73	0.000210971	0.0105895	0.581,0.62	0.362,0.381	0.229	22.9	22.9
32052	ENSG00000137177	KIF13A	6	-	17771113	17771218	17764154	17764946	17771907	17772059	32052	69,42	4,1	51,48	9,10	178	73	0.000933612	0.0302791	0.876,0.945	0.699,0.663	0.229	22.9	22.9
41023	ENSG00000162542	TMCO4	1	-	19789927	19790048	19787025	19787117	19799854	19799917	41023	9,9	8,7	1,5	13,12	194	73	0.00174953	0.0466816	0.297,0.326	0.028,0.136	0.229	22.9	22.9
63141	ENSG00000136280	CCM2	7	+	45038252	45038426	45000248	45000363	45063917	45064001	63141	95,75	2,1	152132	15,18	247	73	1.36789e-05	0.00140925	0.934,0.957	0.75,0.684	0.228	22.8	22.8
64115	ENSG00000168297	PXK	3	+	58365873	58365924	58332879	58333090	58369430	58369478	64115	18,11	5,1	5,6	0,0	124	73	0.000148154	0.00814911	0.679,0.866	1.0,1.0	-0.228	-22.8	22.8
44895	ENSG00000008083	JARID2	6	+	15410223	15410365	15374116	15374252	15452005	15452175	44895	64,27	0,1	34,26	2,6	215	73	0.000179035	0.00942819	1.0,0.902	0.852,0.595	0.228	22.8	22.8
2745	ENSG00000094975	SUCO	1	+	172577538	172577559	172575517	172575623	172577763	172577819	2745	51,39	19,14	27,21	3,1	94	73	0.000576542	0.0219153	0.676,0.684	0.875,0.942	-0.228	-22.8	22.8
67132	ENSG00000140577	CRTC3	15	+	90619740	90619790	90617882	90617968	90625775	90625940	67132	11,13	1,0	14,14	4,3	123	73	0.000971438	0.031106	0.867,1.0	0.675,0.735	0.228	22.8	22.8
45409	ENSG00000157349	DDX19B	16	+	70299189	70299354	70289887	70290008	70314901	70314955	45409	32,23	3,2	15,15	0,0	238	73	0.00114876	0.0347802	0.766,0.779	1.0,1.0	-0.228	-22.8	22.8
40942	ENSG00000118418	HMGN3	6	-	79202055	79202155	79201248	79201726	79202275	79202389	40942	12,15	116,92	88,52	98,55	173	73	0	0	0.042,0.064	0.275,0.285	-0.227	-22.7	22.7
60443	ENSG00000170776	AKAP13	15	+	85658536	85658590	85655416	85655787	85664562	85664755	60443	9,3	11,7	0,1	5,8	127	73	0.000212452	0.0106173	0.32,0.198	0.0,0.067	0.226	22.6	22.6
38877	ENSG00000167653	PSCA	8	+	142680498	142680563	142670320	142670568	142681326	142681361	38877	21,18	3,3	25,33	0,0	138	73	0.000215547	0.010691	0.787,0.76	1.0,1.0	-0.226	-22.6	22.6
74233	ENSG00000149187	CELF1	11	-	47499452	47499604	47488836	47489024	47500860	47500932	74233	33,43	4,3	8,8	0,0	225	73	0.000272617	0.0126115	0.728,0.823	1.0,1.0	-0.225	-22.5	22.5
26980	ENSG00000173041	ZNF680	7	-	64544305	64544432	64543706	64543802	64562924	64563041	26980	38,35	0,0	29,20	2,3	200	73	0.000783754	0.0268423	1.0,1.0	0.841,0.709	0.225	22.5	22.5
459	ENSG00000124785	NRN1	6	-	6003446	6003551	6002352	6002497	6003702	6004044	459	0,3	10,8	7,8	8,7	178	73	0.00125915	0.0371688	0.0,0.133	0.264,0.319	-0.225	-22.5	22.5
66600	ENSG00000031823	RANBP3	19	-	5951392	5951596	5941798	5941835	5957917	5957973	66600	36,35	20,23	7,14	36,30	277	73	1.00101e-07	2.79081e-05	0.322,0.286	0.049,0.11	0.224	22.4	22.4
34225	ENSG00000107938	EDRF1	10	+	125742219	125742345	125741000	125741201	125743057	125743276	34225	1,1	15,17	11,9	16,8	199	73	2.47802e-06	0.000388727	0.024,0.021	0.201,0.292	-0.224	-22.4	22.4
5224	ENSG00000156876	SASS6	1	-	100123209	100123289	100122379	100122484	100125881	100125942	5224	34,18	0,0	22,26	2,5	153	73	5.39601e-05	0.00391863	1.0,1.0	0.84,0.713	0.224	22.4	22.4
13662	ENSG00000072134	EPN2	17	+	19279861	19279980	19237418	19237531	19281954	19282077	13662	0,1	12,7	3,5	9,3	192	73	0.000512939	0.0202824	0.0,0.052	0.112,0.388	-0.224	-22.4	22.4
14893	ENSG00000159023	EPB41	1	+	29060421	29060484	29053103	29053312	29064981	29065158	14893	59,41	28,16	80,42	13,6	136	73	0.000633329	0.0233522	0.531,0.579	0.768,0.79	-0.224	-22.4	22.4
22043	ENSG00000124608	AARS2	6	-	44306493	44306551	44306279	44306391	44306922	44307031	22043	11,10	5,0	8,10	0,0	131	73	0.00172324	0.0461462	0.551,1.0	1.0,1.0	-0.224	-22.4	22.4
41430	ENSG00000244026	FAM86DP	3	-	75429135	75429237	75426449	75426599	75430831	75430914	41430	7,2	5,10	0,0	10,8	175	73	0.000114866	0.0067546	0.369,0.077	0.0,0.0	0.223	22.3	22.3
18149	ENSG00000196459	TRAPPC2	X	-	13734049	13734185	13719870	13719982	13734524	13734545	18149	19,15	17,9	8,4	19,17	209	73	0.000659471	0.023996	0.281,0.368	0.128,0.076	0.223	22.3	22.3
59986	ENSG00000018699	TTC27	2	+	32777881	32777980	32758291	32758519	32782625	32782678	59986	35,40	0,0	33,19	7,1	172	73	2.2997e-05	0.00210229	1.0,1.0	0.667,0.89	0.222	22.2	22.2
36879	ENSG00000108021	FAM208B	10	+	5709529	5709663	5684941	5685175	5712393	5712539	36879	33,37	4,3	7,19	0,0	207	73	0.000184522	0.00964869	0.744,0.813	1.0,1.0	-0.222	-22.2	22.2
22310	ENSG00000131437	KIF3A	5	-	132706450	132706459	132703462	132703619	132710958	132711051	22310	11,5	40,34	20,19	34,24	82	73	0.000827338	0.0278953	0.197,0.116	0.344,0.413	-0.222	-22.2	22.2
60608	ENSG00000213918	DNASE1	16	+	3651316	3651921	3642891	3643036	3654960	3655044	60608	58,44	0,1	42,48	1,4	678	73	0.00163845	0.0447055	1.0,0.826	0.819,0.564	0.222	22.2	22.2
9183	ENSG00000158296	SLC13A3	20	-	46670042	46670139	46613459	46613725	46684395	46684467	9183	40,41	2,1	42,28	8,5	170	73	0.00187718	0.0489803	0.896,0.946	0.693,0.706	0.222	22.2	22.2
16123	ENSG00000163516	ANKZF1	2	+	219235460	219235579	219234132	219235312	219235707	219235875	16123	37,24	5,2	41,46	0,0	192	73	4.2595e-05	0.0032766	0.738,0.82	1.0,1.0	-0.221	-22.1	22.1
26344	ENSG00000087087	SRRT	7	+	100882764	100883090	100882052	100882241	100884069	100884239	26344	128113	81,44	163234	41,33	399	73	8.83538e-05	0.00558112	0.224,0.32	0.421,0.565	-0.221	-22.1	22.1
59926	ENSG00000087157	PGS1	17	+	78420213	78420323	78419545	78419675	78424060	78424192	59926	9,3	9,4	0,2	9,10	183	73	0.000348071	0.015226	0.285,0.23	0.0,0.074	0.221	22.1	22.1
24867	ENSG00000176894	PXMP2	12	+	132695883	132696046	132690313	132690376	132704618	132704898	24867	69,51	2,2	90103	14,14	236	73	0.000509252	0.0202314	0.914,0.887	0.665,0.695	0.221	22.1	22.1
3798	ENSG00000101966	XIAP	X	+	123885630	123886539	123860026	123860293	123888618	123888718	3798	805658	15,4	384226	15,10	982	73	0.000598965	0.0225146	0.8,0.924	0.656,0.627	0.221	22.1	22.1
42187	ENSG00000214029	ZNF891	12	-	133128327	133128467	133106816	133122024	133130226	133130473	42187	3,3	2,4	0,1	9,3	213	73	0.00167177	0.0454	0.34,0.204	0.0,0.103	0.221	22.1	22.1
68756	ENSG00000078403	MLLT10	10	+	21557620	21557824	21538832	21538912	21586293	21586348	68756	15,16	14,13	2,0	21,11	277	73	2.72526e-08	9.07093e-06	0.22,0.245	0.024,0.0	0.22	22	22
20972	ENSG00000111554	MDM1	12	-	68325171	68325247	68323072	68323240	68325440	68325575	20972	5,7	17,6	1,1	17,22	149	73	0.000152116	0.00830543	0.126,0.364	0.028,0.022	0.22	22	22
20953	ENSG00000129810	SGOL1	3	-	20174248	20175055	20171042	20171232	20176600	20176659	20953	194112	0,0	122,89	1,4	880	73	0.000637937	0.0234259	1.0,1.0	0.91,0.649	0.22	22	22
54470	ENSG00000168958	MFF	2	+	227352513	227352573	227340291	227340380	227355676	227355761	54470	42,26	63,37	85,73	54,37	133	73	2.61501e-05	0.00231709	0.268,0.278	0.464,0.52	-0.219	-21.9	21.9
30837	ENSG00000054654	SYNE2	14	+	64215285	64215354	64214193	64214470	64216247	64216387	30837	18,6	16,10	2,5	11,30	142	73	0.000339478	0.0149256	0.366,0.236	0.085,0.079	0.219	21.9	21.9
51592	ENSG00000066651	TRMT11	6	+	126006844	126006954	125999539	125999613	126008391	126008472	51592	11,7	23,5	3,2	30,18	183	73	0.000375438	0.0159789	0.16,0.358	0.038,0.042	0.219	21.9	21.9
37210	ENSG00000101363	MANBAL	20	+	37297346	37297534	37289662	37289686	37298762	37298879	37210	93,54	25,15	34,34	19,30	261	73	0.000557499	0.0213793	0.51,0.502	0.334,0.241	0.219	21.9	21.9
55029	ENSG00000157764	BRAF	7	-	140734616	140734770	140719326	140726516	140739811	140739909	55029	78,52	20,13	128,90	12,8	227	73	0.000986508	0.0313677	0.556,0.563	0.774,0.783	-0.219	-21.9	21.9
65064	ENSG00000115204	MPV17	2	-	27317077	27317234	27312993	27313109	27322447	27322522	65064	26,24	20,19	13,23	66,81	230	73	1.94973e-08	6.84121e-06	0.292,0.286	0.059,0.083	0.218	21.8	21.8
22364	ENSG00000092036	HAUS4	14	-	22952540	22952591	22952327	22952459	22955099	22955176	22364	44,23	7,5	34,40	1,0	124	73	1.82234e-05	0.00176865	0.787,0.73	0.952,1.0	-0.218	-21.8	21.8
9079	ENSG00000108187	PBLD	10	-	68292009	68292039	68288930	68289019	68292128	68292238	9079	17,17	5,2	14,15	0,0	103	73	0.000103699	0.00633534	0.707,0.858	1.0,1.0	-0.218	-21.8	21.8
50796	ENSG00000166946	CCNDBP1	15	+	43194080	43194137	43192742	43192803	43194414	43194461	50796	62,51	85,47	84,68	41,29	130	73	4.31333e-05	0.0033082	0.291,0.379	0.535,0.568	-0.217	-21.7	21.7
40535	ENSG00000228775	WEE2-AS1	7	-	141727203	141727378	141723915	141724024	141727991	141728145	40535	15,12	18,8	0,1	5,4	248	73	7.96975e-05	0.00521671	0.197,0.306	0.0,0.069	0.217	21.7	21.7
74641	ENSG00000092096	SLC22A17	14	-	23347459	23347731	23347158	23347212	23348160	23348221	74641	57,57	6,2	81118	0,1	345	73	8.56412e-05	0.00544288	0.668,0.858	1.0,0.961	-0.217	-21.7	21.7
2999	ENSG00000178075	GRAMD1C	3	+	113913072	113913160	113908957	113909120	113915700	113915838	2999	6,1	5,5	0,0	9,5	161	73	0.00018962	0.00985571	0.352,0.083	0.0,0.0	0.217	21.7	21.7
22315	ENSG00000174233	ADCY6	12	-	48774401	48774518	48773939	48774098	48775302	48775450	22315	34,43	5,3	26,67	0,0	190	73	2.97712e-05	0.00255934	0.723,0.846	1.0,1.0	-0.216	-21.6	21.6
32327	ENSG00000143499	SMYD2	1	+	214330949	214331122	214330167	214330278	214334199	214334308	32327	24,20	0,0	53,34	4,3	246	73	0.0002317	0.0111881	1.0,1.0	0.797,0.771	0.216	21.6	21.6
70855	ENSG00000155506	LARP1	5	+	154717742	154717842	154712901	154713130	154790324	154790386	70855	15,1	8,7	0,1	7,6	173	73	0.000479309	0.0193527	0.442,0.057	0.0,0.066	0.216	21.6	21.6
13933	ENSG00000178921	PFAS	17	+	8255520	8255691	8255026	8255132	8255804	8255910	13933	33,28	2,3	39,36	0,0	244	73	0.000938228	0.0303719	0.832,0.736	1.0,1.0	-0.216	-21.6	21.6
8491	ENSG00000099910	KLHL22	22	-	20456219	20456467	20446442	20446676	20457807	20458000	8491	26,20	16,10	2,7	12,12	321	73	0.000174681	0.009227	0.27,0.313	0.037,0.117	0.214	21.4	21.4
13543	ENSG00000031003	FAM13B	5	-	137956476	137956542	137954165	137954376	137959615	137959763	13543	23,7	21,21	1,1	11,12	139	73	0.000165868	0.00895274	0.365,0.149	0.046,0.042	0.213	21.3	21.3
13469	ENSG00000130731	C16orf13	16	-	634892	635063	634714	634797	635280	635329	13469	71,35	38,27	108135	29,35	244	73	0.000298132	0.013508	0.359,0.279	0.527,0.536	-0.213	-21.3	21.3
26636	ENSG00000101972	STAG2	X	+	124021366	124021431	123962093	123962106	124022530	124022551	26636	48,21	1,0	17,21	3,3	138	73	0.000696984	0.0249072	0.962,1.0	0.75,0.787	0.213	21.3	21.3
6539	ENSG00000114062	UBE3A	15	-	25407066	25407232	25405460	25405502	25409087	25409207	6539	46,25	38,25	66,41	28,12	239	73	0.00153013	0.0424641	0.27,0.234	0.419,0.511	-0.213	-21.3	21.3
196	ENSG00000035115	SH3YL1	2	-	256206	256690	253004	253115	260084	261323	196	19,12	9,3	6,4	9,9	557	73	0.00171777	0.0460471	0.217,0.344	0.08,0.055	0.213	21.3	21.3
71047	ENSG00000001631	KRIT1	7	-	92244015	92244149	92242033	92242137	92244901	92245018	71047	63,66	10,3	66,48	0,0	207	73	5.32643e-06	0.000693157	0.69,0.886	1.0,1.0	-0.212	-21.2	21.2
65206	ENSG00000196091	MYBPC1	12	+	101626871	101626910	101617201	101617243	101629433	101629544	65206	4,5	12,10	0,0	16,10	112	73	3.00988e-05	0.00257048	0.178,0.246	0.0,0.0	0.212	21.2	21.2
2250	ENSG00000157259	GATAD1	7	+	92450041	92450156	92449091	92449213	92450700	92450760	2250	29,9	0,0	28,26	8,0	188	73	0.000395616	0.0166737	1.0,1.0	0.576,1.0	0.212	21.2	21.2
43968	ENSG00000103005	USB1	16	+	58014272	58014294	58009928	58010112	58017333	58017439	43968	11,12	2,4	18,17	0,1	95	73	0.000999047	0.0315526	0.809,0.697	1.0,0.929	-0.212	-21.2	21.2
2760	ENSG00000135870	RC3H1	1	-	173943441	173943615	173941264	173941380	173946475	173946608	2760	68,28	0,0	26,23	0,5	247	73	0.00155123	0.0428664	1.0,1.0	1.0,0.576	0.212	21.2	21.2
27721	ENSG00000164978	NUDT2	9	+	34336228	34336341	34329505	34329599	34338712	34338847	27721	27,13	32,18	1,4	43,39	186	73	2.34575e-10	1.74001e-07	0.249,0.221	0.009,0.039	0.211	21.1	21.1
65233	ENSG00000118260	CREB1	2	+	207561118	207561160	207560313	207560372	207567462	207567563	65233	9,2	36,33	19,11	22,22	115	73	0.000276937	0.0127367	0.137,0.037	0.354,0.241	-0.21	-21	21
48229	ENSG00000140365	COMMD4	15	+	75339851	75339878	75339263	75339344	75339964	75340256	48229	29,17	10,4	54,38	2,3	100	73	0.000562305	0.021516	0.679,0.756	0.952,0.902	-0.21	-21	21
50911	ENSG00000128563	PRKRIP1	7	+	102395976	102396537	102376211	102376322	102397619	102397698	50911	321209	49,37	220280	109116	634	73	2.12206e-09	9.66544e-07	0.43,0.394	0.189,0.217	0.209	20.9	20.9
2762	ENSG00000135870	RC3H1	1	-	173943441	173943588	173941264	173941380	173946475	173946608	2762	68,28	0,0	19,21	0,5	220	73	0.00140796	0.0403014	1.0,1.0	1.0,0.582	0.209	20.9	20.9
66955	ENSG00000072571	HMMR	5	+	163467700	163467748	163464722	163464802	163469640	163469829	66955	36,20	55,42	0,2	12,12	121	73	3.63044e-05	0.00294542	0.283,0.223	0.0,0.091	0.208	20.8	20.8
13452	ENSG00000153107	ANAPC1	2	-	111873612	111873664	111872799	111873408	111878809	111878971	13452	20,9	4,1	27,18	0,0	125	73	0.000808124	0.0274614	0.745,0.84	1.0,1.0	-0.208	-20.8	20.8
6553	ENSG00000114062	UBE3A	15	-	25407066	25407262	25405460	25405502	25409087	25409207	6553	49,34	38,25	78,47	28,12	269	73	0.00116082	0.0350027	0.259,0.27	0.431,0.515	-0.208	-20.8	20.8
31335	ENSG00000196233	LCOR	10	+	96954952	96955834	96952080	96952196	96958411	96964431	31335	159114	0,1	78107	2,3	955	73	0.00163643	0.0446882	1.0,0.897	0.749,0.732	0.208	20.8	20.8
20483	ENSG00000099810	MTAP	9	+	21815432	21815544	21802656	21802781	21816713	21816772	20483	21,18	1,0	20,22	4,2	185	73	0.00170808	0.0460011	0.892,1.0	0.664,0.813	0.208	20.8	20.8
60019	ENSG00000111237	VPS29	12	-	110498819	110498859	110496846	110497002	110499534	110499583	60019	11,5	5,0	12,6	0,0	113	73	0.00135924	0.0393186	0.587,1.0	1.0,1.0	-0.207	-20.7	20.7
29494	ENSG00000154065	ANKRD29	18	-	23638771	23638947	23634050	23634149	23646188	23646287	29494	73,52	0,0	65,82	6,5	249	73	9.40123e-06	0.00105205	1.0,1.0	0.761,0.828	0.206	20.6	20.6
27989	ENSG00000146963	LUC7L2	7	+	139363175	139363259	139359911	139360322	139374400	139374471	27989	35,38	0,0	33,58	7,3	157	73	4.0859e-05	0.00318553	1.0,1.0	0.687,0.9	0.206	20.6	20.6
12535	ENSG00000130529	TRPM4	19	+	49166040	49166215	49158191	49158259	49168259	49168423	12535	58,35	0,0	34,53	2,5	248	73	8.28542e-05	0.00536424	1.0,1.0	0.833,0.757	0.205	20.5	20.5
57613	ENSG00000171302	CANT1	17	-	79007599	79007705	79005371	79005481	79009663	79009802	57613	7,2	9,4	0,0	1,4	179	73	0.000198093	0.0101573	0.241,0.169	0.0,0.0	0.205	20.5	20.5
18775	ENSG00000162910	MRPL55	1	-	228108436	228108474	228108234	228108318	228109260	228109299	18775	27,17	3,5	18,33	0,1	111	73	0.000355861	0.0153981	0.855,0.691	1.0,0.956	-0.205	-20.5	20.5
27146	ENSG00000151881	C5orf28	5	-	43479889	43479987	43453657	43454043	43483821	43483857	27146	23,21	28,24	2,3	24,13	171	73	1.13401e-05	0.00121359	0.26,0.272	0.034,0.09	0.204	20.4	20.4
59429	ENSG00000087470	DNM1L	12	+	32738263	32738296	32737104	32737161	32740063	32740240	59429	110,68	64,60	187116	54,37	106	73	6.41742e-05	0.00443699	0.542,0.438	0.705,0.683	-0.204	-20.4	20.4
56087	ENSG00000118007	STAG1	3	-	136568764	136568861	136542118	136542195	136604308	136604473	56087	60,43	3,8	23,18	0,0	170	73	9.69396e-05	0.00604987	0.896,0.698	1.0,1.0	-0.203	-20.3	20.3
59123	ENSG00000152556	PFKM	12	+	48108071	48108194	48105922	48106137	48122766	48122859	59123	29,23	3,2	16,12	0,0	196	73	0.00167702	0.0454611	0.783,0.811	1.0,1.0	-0.203	-20.3	20.3
41455	ENSG00000164162	ANAPC10	4	-	145064571	145064689	144995454	144995603	145081659	145081750	41455	116,36	3,0	95,43	11,5	191	73	0.000209824	0.0105776	0.937,1.0	0.767,0.767	0.202	20.2	20.2
34478	ENSG00000183291	2015-09-01	1	-	86868052	86868092	86863300	86863605	86880661	86880725	34478	278215	98,44	376265	22,21	113	73	3.12445e-10	2.13466e-07	0.647,0.759	0.917,0.891	-0.201	-20.1	20.1
24868	ENSG00000176894	PXMP2	12	+	132701249	132701369	132690262	132690376	132704618	132704900	24868	103,50	2,2	107,91	14,14	193	73	6.20046e-05	0.00434661	0.951,0.904	0.743,0.711	0.201	20.1	20.1
58306	ENSG00000138674	SEC31A	4	-	82861630	82861708	82857688	82857764	82862533	82862572	58306	110,97	27,14	73,67	7,0	151	73	0.000526955	0.0206745	0.663,0.77	0.834,1.0	-0.201	-20.1	20.1
29746	ENSG00000043143	JADE2	5	+	134576767	134577038	134573756	134573762	134578496	134579475	29746	107,74	1,0	59,42	3,3	344	73	0.000648514	0.02375	0.958,1.0	0.807,0.748	0.201	20.1	20.1
3771	ENSG00000010244	ZNF207	17	+	32366664	32366757	32365329	32365487	32367771	32368014	3771	301212	75,68	314288	40,24	166	73	1.59923e-07	4.0705e-05	0.638,0.578	0.775,0.841	-0.2	-20	20
56205	ENSG00000168488	ATXN2L	16	+	28836325	28836490	28835932	28836176	28836727	28837237	56205	49,50	6,2	57,83	0,0	238	73	2.82786e-05	0.00246271	0.715,0.885	1.0,1.0	-0.2	-20	20
28073	ENSG00000137821	LRRC49	15	+	70900921	70901024	70895848	70895936	70904551	70904755	28073	43,34	2,6	14,10	0,0	176	73	0.000207555	0.0105245	0.899,0.702	1.0,1.0	-0.2	-20	20
61180	ENSG00000166169	POLL	10	-	101585315	101585478	101582762	101582891	101587245	101587406	61180	47,26	0,1	37,62	5,5	236	73	0.000312992	0.0140344	1.0,0.889	0.696,0.793	0.2	20	20
28642	ENSG00000116906	GNPAT	1	+	231265711	231265787	231265292	231265420	231266013	231266091	28642	83,61	8,12	92,67	1,1	149	73	2.52678e-06	0.000395182	0.836,0.714	0.978,0.97	-0.199	-19.9	19.9
14329	ENSG00000143952	VPS54	2	-	63964107	63964177	63962057	63962443	63965834	63965966	14329	0,0	22,13	5,3	13,5	143	73	6.20269e-05	0.00434661	0.0,0.0	0.164,0.234	-0.199	-19.9	19.9
18768	ENSG00000162910	MRPL55	1	-	228108440	228108533	228108234	228108318	228109260	228109302	18768	29,24	3,5	23,18	0,1	166	73	0.00081499	0.0275959	0.81,0.679	1.0,0.888	-0.199	-19.9	19.9
48421	ENSG00000197555	SIPA1L1	14	+	71576534	71576587	71529311	71529370	71587570	71587765	48421	9,7	19,12	2,0	15,12	126	73	0.000251937	0.0118923	0.215,0.253	0.072,0.0	0.198	19.8	19.8
40532	ENSG00000228775	WEE2-AS1	7	-	141727203	141727642	141723915	141724024	141727991	141728145	40532	38,26	18,8	1,4	5,4	512	73	0.00155848	0.0429526	0.231,0.317	0.028,0.125	0.198	19.8	19.8
520	ENSG00000177426	TGIF1	18	+	3450324	3450496	3450035	3450070	3456353	3456580	520	45,29	3,4	22,29	0,1	245	73	0.00168923	0.0456355	0.817,0.684	1.0,0.896	-0.198	-19.8	19.8
70994	ENSG00000161267	BDH1	3	-	197538784	197538952	197533488	197533561	197546360	197546486	70994	76,41	41,39	55,41	107159	241	73	9.9192e-09	3.694e-06	0.36,0.242	0.135,0.072	0.197	19.7	19.7
37244	ENSG00000122085	MTERF4	2	-	241095129	241096438	241094276	241094432	241097242	241097427	37244	1137882	22,16	1096881	1,6	1382	73	2.76123e-06	0.000420219	0.732,0.744	0.983,0.886	-0.197	-19.7	19.7
21528	ENSG00000108509	CAMTA2	17	-	4982088	4982160	4981677	4981831	4982756	4982892	21528	45,34	8,4	87,57	1,1	145	73	2.17437e-05	0.00200181	0.739,0.811	0.978,0.966	-0.197	-19.7	19.7
62614	ENSG00000140455	USP3	15	+	63529013	63529166	63504634	63504830	63532646	63532707	62614	35,22	50,49	36,40	23,22	226	73	4.71459e-05	0.0035395	0.184,0.127	0.336,0.37	-0.197	-19.7	19.7
52755	ENSG00000129197	RPAIN	17	+	5426235	5426299	5422768	5422829	5432541	5432876	52755	40,31	31,30	20,33	79,53	137	73	0.00019646	0.0101	0.407,0.355	0.119,0.249	0.197	19.7	19.7
27595	ENSG00000124496	TRERF1	6	-	42249369	42249495	42246455	42246544	42254850	42254926	27595	3,8	8,6	0,3	17,19	199	73	0.000551124	0.0212282	0.121,0.328	0.0,0.055	0.197	19.7	19.7
26468	ENSG00000142606	MMEL1	1	-	2591556	2591633	2590925	2591089	2592654	2592678	26468	35,31	4,5	42105	1,0	150	73	1.61872e-05	0.00161325	0.81,0.751	0.953,1.0	-0.196	-19.6	19.6
52751	ENSG00000129197	RPAIN	17	+	5425970	5426071	5422768	5422829	5432541	5432876	52751	205134	31,30	169138	79,53	174	73	2.80223e-05	0.00245782	0.735,0.652	0.473,0.522	0.196	19.6	19.6
66477	ENSG00000167632	TRAPPC9	8	-	140347756	140347946	140311247	140311374	140360049	140360193	66477	15,6	9,8	7,1	21,26	263	73	7.25013e-05	0.00482945	0.316,0.172	0.085,0.011	0.196	19.6	19.6
11734	ENSG00000168517	HEXIM2	17	+	45162487	45162635	45160699	45160943	45162749	45162859	11734	40,23	5,1	13,22	0,0	221	73	0.000139621	0.00782056	0.725,0.884	1.0,1.0	-0.196	-19.6	19.6
4919	ENSG00000183354	KIAA2026	9	-	5933750	5933881	5929043	5929159	5944870	5944960	4919	19,6	14,11	1,1	5,11	204	73	0.000207573	0.0105245	0.327,0.163	0.067,0.032	0.196	19.6	19.6
51594	ENSG00000066651	TRMT11	6	+	126006841	126006954	125999456	125999613	126008391	126008472	51594	12,6	23,5	3,3	30,18	186	73	0.000892396	0.0294806	0.17,0.32	0.038,0.061	0.196	19.6	19.6
40986	ENSG00000078699	CBFA2T2	20	+	33550640	33550764	33490074	33490301	33606955	33607099	40986	10,7	15,11	0,0	6,13	197	73	3.71315e-06	0.00054006	0.198,0.191	0.0,0.0	0.195	19.5	19.5
52754	ENSG00000129197	RPAIN	17	+	5425970	5426299	5422768	5422829	5432541	5432876	52754	326214	31,30	268238	79,53	402	73	6.90728e-05	0.00465784	0.656,0.564	0.381,0.449	0.195	19.5	19.5
28137	ENSG00000164808	SPIDR	8	+	47293866	47294030	47291032	47291137	47440322	47440542	28137	47,44	1,0	41,28	2,4	237	73	0.000893259	0.0294806	0.935,1.0	0.863,0.683	0.195	19.5	19.5
63515	ENSG00000161647	MPP3	17	-	43820861	43821058	43818045	43818110	43823930	43824005	63515	28,46	2,4	34,55	0,1	270	73	0.00146004	0.0411249	0.791,0.757	1.0,0.937	-0.195	-19.5	19.5
29625	ENSG00000121310	ECHDC2	1	-	52905033	52906611	52904645	52904833	52907867	52907982	29625	19941292	7,6	11071656	19,28	1651	73	6.42292e-07	0.000130275	0.926,0.905	0.72,0.723	0.194	19.4	19.4
48750	ENSG00000148985	PGAP2	11	+	3822908	3822993	3811266	3811424	3823882	3824135	48750	11,14	18,18	2,3	21,24	158	73	4.71715e-05	0.0035395	0.22,0.264	0.042,0.055	0.194	19.4	19.4
35327	ENSG00000131023	LATS1	6	-	149697091	149697186	149695073	149695221	149701778	149702266	35327	7,4	7,19	0,0	15,8	168	73	6.6899e-05	0.00456664	0.303,0.084	0.0,0.0	0.194	19.4	19.4
42472	ENSG00000009307	CSDE1	1	-	114749816	114749904	114739691	114739890	114757924	114757983	42472	168113	42,20	140,69	3,8	161	73	6.77933e-05	0.00460144	0.645,0.719	0.955,0.796	-0.194	-19.4	19.4
43394	ENSG00000166262	FAM227B	15	-	49620133	49620190	49615120	49615243	49620699	49620818	43394	3,3	7,7	0,0	4,2	130	73	0.00160155	0.0439296	0.194,0.194	0.0,0.0	0.194	19.4	19.4
64482	ENSG00000120837	NFYB	12	-	104131753	104131838	104128423	104128517	104135447	104135532	64482	5,4	54,20	14,10	14,19	158	73	3.73414e-05	0.00299678	0.041,0.085	0.316,0.196	-0.193	-19.3	19.3
8277	ENSG00000011426	ANLN	7	+	36417079	36417174	36415757	36415884	36419243	36419479	8277	42,31	7,3	25,29	0,1	168	73	0.00029079	0.0132331	0.723,0.818	1.0,0.926	-0.193	-19.3	19.3
58309	ENSG00000138674	SEC31A	4	-	82862533	82862572	82857688	82857764	82863317	82863392	58309	68,43	65,43	16,9	39,23	112	73	0.000604671	0.0225715	0.405,0.395	0.211,0.203	0.193	19.3	19.3
22629	ENSG00000010818	HIVEP2	6	-	142779494	142779592	142776146	142776191	142783520	142783615	22629	7,3	18,4	0,0	2,2	171	73	0.000673808	0.0243133	0.142,0.243	0.0,0.0	0.193	19.3	19.3
19201	ENSG00000241058	NSUN6	10	-	18642475	18642552	18616183	18616293	18648489	18648645	19201	31,15	7,2	12,15	1,0	150	73	0.000991374	0.0313881	0.683,0.785	0.854,1.0	-0.193	-19.3	19.3
37312	ENSG00000107290	SETX	9	-	132269402	132269489	132261355	132264985	132269614	132269702	37312	31,25	60,41	47,53	45,27	160	73	0.00109725	0.0336625	0.191,0.218	0.323,0.472	-0.193	-19.3	19.3
51976	ENSG00000128699	ORMDL1	2	-	189782679	189782792	189782534	189782602	189783013	189783573	51976	37,16	48,36	44,26	22,21	186	73	0.00155063	0.0428664	0.232,0.149	0.44,0.327	-0.193	-19.3	19.3
59922	ENSG00000129696	TTI2	8	-	33507228	33507321	33503747	33503935	33509745	33509932	59922	70,42	0,1	45,45	5,6	166	73	2.6197e-05	0.0023173	1.0,0.949	0.798,0.767	0.192	19.2	19.2
65185	ENSG00000154144	TBRG1	11	+	124626695	124626751	124626472	124626609	124626903	124626935	65185	9,3	47,33	11,17	24,20	129	73	0.000229244	0.0111507	0.098,0.049	0.206,0.325	-0.192	-19.2	19.2
46134	ENSG00000160813	PPP1R35	7	-	100435699	100435767	100435281	100435533	100435847	100436423	46134	40,40	9,7	74,97	2,7	141	73	0.00183743	0.0482828	0.697,0.747	0.95,0.878	-0.192	-19.2	19.2
51866	ENSG00000178904	DPY19L3	19	+	32438942	32439010	32437193	32437339	32439111	32439235	51866	1,0	11,11	6,2	8,6	141	73	0.000270193	0.012542	0.045,0.0	0.28,0.147	-0.191	-19.1	19.1
37204	ENSG00000101363	MANBAL	20	+	37297325	37297534	37289662	37289686	37301207	37301413	37204	60,40	23,20	17,24	18,31	282	73	0.000378458	0.0160811	0.403,0.341	0.196,0.167	0.191	19.1	19.1
54262	ENSG00000172890	NADSYN1	11	+	71480185	71480274	71478394	71478469	71480754	71481430	54262	39,32	33,20	23,27	42,53	162	73	0.000483525	0.0194775	0.347,0.419	0.198,0.187	0.191	19.1	19.1
521	ENSG00000177426	TGIF1	18	+	3450321	3450496	3449881	3450070	3456353	3456580	521	47,31	3,4	24,30	0,1	248	73	0.00171108	0.0460267	0.822,0.695	1.0,0.898	-0.191	-19.1	19.1
26858	ENSG00000197713	RPE	2	+	210016203	210016257	210015972	210016112	210016506	210016536	26858	5,4	87,70	44,22	65,65	127	73	1.82939e-10	1.3969e-07	0.032,0.032	0.28,0.163	-0.19	-19	19
13501	ENSG00000130731	C16orf13	16	-	634888	634935	634714	634797	635280	635329	13501	87,70	38,27	172218	29,35	120	73	3.62752e-05	0.00294542	0.582,0.612	0.783,0.791	-0.19	-19	19
7465	ENSG00000249859	PVT1	8	+	128070159	128070272	127989161	127989291	128096517	128096654	7465	23,24	1,0	25,28	1,7	186	73	0.00111038	0.0338352	0.9,1.0	0.908,0.611	0.19	19	19
47049	ENSG00000188997	KCTD21	11	-	78186680	78186816	78174058	78174583	78188572	78188618	47049	10,6	13,8	0,1	7,8	209	73	5.71698e-05	0.0040832	0.212,0.208	0.0,0.042	0.189	18.9	18.9
14465	ENSG00000164961	KIAA0196	8	-	125083834	125084022	125083112	125083258	125091614	125091790	14465	62,72	7,2	56,56	0,0	261	73	5.92552e-05	0.00420899	0.712,0.91	1.0,1.0	-0.189	-18.9	18.9
72591	ENSG00000056736	IL17RB	3	+	53855293	53855341	53852870	53852997	53856843	53856986	72591	20,14	0,0	38,28	4,5	121	73	0.000121754	0.00707557	1.0,1.0	0.851,0.772	0.189	18.9	18.9
37213	ENSG00000101363	MANBAL	20	+	37297295	37297534	37289662	37289686	37301207	37301413	37213	64,46	23,20	19,27	18,31	312	73	0.000381226	0.0161722	0.394,0.35	0.198,0.169	0.189	18.9	18.9
1399	ENSG00000000457	SCYL3	1	-	169864368	169864508	169862612	169862797	169866895	169866973	1399	20,35	1,4	26,15	0,0	213	73	0.00109828	0.0336642	0.873,0.75	1.0,1.0	-0.189	-18.9	18.9
64471	ENSG00000157353	FUK	16	+	70467885	70467966	70466881	70467471	70468848	70468968	64471	22,19	4,1	14,16	0,0	154	73	0.00118415	0.0355616	0.723,0.9	1.0,1.0	-0.189	-18.9	18.9
70245	ENSG00000108219	TSPAN14	10	+	80468546	80468687	80463087	80463127	80489216	80489314	70245	29,33	2,3	38,28	0,0	214	73	0.00131613	0.0383495	0.832,0.79	1.0,1.0	-0.189	-18.9	18.9
32353	ENSG00000198001	IRAK4	12	+	43763301	43763456	43760924	43760972	43768102	43768272	32353	0,1	7,5	3,4	6,3	228	73	0.00143836	0.0406782	0.0,0.06	0.138,0.299	-0.189	-18.9	18.9
8876	ENSG00000108423	TUBD1	17	-	59874538	59874703	59866595	59866749	59878102	59878334	8876	56,26	1,0	62,39	3,5	238	73	0.000770591	0.0265333	0.945,1.0	0.864,0.705	0.188	18.8	18.8
644	ENSG00000138641	HERC3	4	+	88676217	88676241	88670138	88670252	88676333	88676423	644	42,34	46,39	68,58	39,28	97	73	0.00158134	0.0434442	0.407,0.396	0.568,0.609	-0.187	-18.7	18.7
42525	ENSG00000140105	WARS	14	-	100375282	100375406	100369086	100369258	100376259	100376287	42525	213124	214171	12,16	102,82	197	73	3.33067e-16	6.40525e-13	0.269,0.212	0.042,0.067	0.186	18.6	18.6
17111	ENSG00000172731	LRRC20	10	-	70323862	70324030	70298975	70301508	70340552	70340702	17111	55,39	0,0	79,72	8,3	241	73	3.48861e-05	0.00287528	1.0,1.0	0.749,0.879	0.186	18.6	18.6
13504	ENSG00000130731	C16orf13	16	-	634892	634956	634714	634797	635280	635329	13504	99,67	38,27	183198	29,35	137	73	0.000140376	0.0078435	0.581,0.569	0.771,0.751	-0.186	-18.6	18.6
61178	ENSG00000166169	POLL	10	-	101585315	101585478	101583507	101583681	101587245	101587406	61178	48,26	1,0	37,61	4,4	236	73	0.000735708	0.0257245	0.937,1.0	0.741,0.825	0.186	18.6	18.6
53215	ENSG00000100429	HDAC10	22	-	50247691	50247776	50246874	50246966	50247889	50247930	53215	75,59	20,18	132199	12,27	158	73	0.00108054	0.0333033	0.634,0.602	0.836,0.773	-0.186	-18.6	18.6
42504	ENSG00000140105	WARS	14	-	100375282	100375403	100369086	100369258	100376259	100376311	42504	205117	214171	11,14	102,82	194	73	1.11022e-16	2.2172e-13	0.265,0.205	0.039,0.06	0.185	18.5	18.5
58199	ENSG00000141504	SAT2	17	-	7626917	7627044	7626752	7626793	7627142	7627846	58199	212139	79,58	277268	54,46	200	73	1.85763e-05	0.00179285	0.495,0.467	0.652,0.68	-0.185	-18.5	18.5
52764	ENSG00000129197	RPAIN	17	+	5425970	5426082	5422768	5422829	5432541	5432608	52764	241154	31,30	202165	79,53	185	73	4.41963e-05	0.00336982	0.754,0.669	0.502,0.551	0.185	18.5	18.5
72927	ENSG00000005436	GCFC2	2	-	75702312	75702423	75701189	75701287	75706522	75706651	72927	101,52	4,1	91,64	13,8	184	73	0.000767667	0.0264888	0.909,0.954	0.735,0.76	0.184	18.4	18.4
24433	ENSG00000125247	TMTC4	13	-	100670359	100670569	100668578	100668794	100674743	100674795	24433	73,59	1,0	64,52	5,3	283	73	0.000367817	0.0157709	0.95,1.0	0.768,0.817	0.182	18.2	18.2
65137	ENSG00000166444	ST5	11	-	8699856	8700012	8699212	8699390	8702571	8702657	65137	8,1	7,3	0,0	1,2	229	73	0.000358843	0.0154812	0.267,0.096	0.0,0.0	0.181	18.1	18.1
35948	ENSG00000226259	GTF2H2B	5	+	70421736	70421771	70421279	70421357	70422112	70422199	35948	20,19	5,2	33,27	1,0	108	73	0.000387874	0.0164274	0.73,0.865	0.957,1.0	-0.181	-18.1	18.1
13595	ENSG00000239282	GATSL3	22	-	30286262	30286376	30286015	30286098	30286824	30286948	13595	30,28	2,4	46,85	1,0	187	73	0.00063533	0.0233522	0.854,0.732	0.947,1.0	-0.181	-18.1	18.1
54730	ENSG00000230189	GS1-124K5.2	7	-	66427109	66427157	66411614	66411702	66427948	66428040	54730	5,2	20,4	0,0	7,3	121	73	0.000726679	0.0254774	0.131,0.232	0.0,0.0	0.181	18.1	18.1
25571	ENSG00000141551	CSNK1D	17	-	82250057	82250179	82249430	82249602	82251378	82251527	25571	38,23	116,95	98144	107127	195	73	2.65622e-11	2.46288e-08	0.109,0.083	0.255,0.298	-0.18	-18	18
6053	ENSG00000047410	TPR	1	-	186356646	186356834	186356285	186356449	186357396	186357623	6053	45,23	77,45	50,27	27,19	261	73	2.0704e-05	0.00194752	0.14,0.125	0.341,0.284	-0.18	-18	18
47980	ENSG00000142197	DOPEY2	21	+	36199069	36199251	36164707	36164871	36208714	36208904	47980	52,46	5,3	42,30	1,0	255	73	0.00105049	0.0326519	0.749,0.814	0.923,1.0	-0.18	-18	18
23349	ENSG00000174227	PIGG	4	+	523458	523651	521889	521941	527038	527230	23349	130,87	0,0	76,60	3,5	266	73	2.74006e-05	0.00240736	1.0,1.0	0.874,0.767	0.179	17.9	17.9
48552	ENSG00000137822	TUBGCP4	15	+	43403682	43403842	43401719	43401850	43404412	43404552	48552	39,40	0,0	50,49	2,5	233	73	0.00015759	0.00856825	1.0,1.0	0.887,0.754	0.179	17.9	17.9
31211	ENSG00000166889	PATL1	11	-	59655955	59656045	59655522	59655740	59656498	59656600	31211	30,32	6,2	28,27	1,0	163	73	0.000737639	0.0257747	0.691,0.878	0.926,1.0	-0.179	-17.9	17.9
13930	ENSG00000178921	PFAS	17	+	8255501	8255691	8255026	8255132	8255804	8255910	13930	45,38	2,3	51,55	0,0	263	73	0.00164554	0.044852	0.862,0.779	1.0,1.0	-0.179	-17.9	17.9
22802	ENSG00000100266	PACSIN2	22	-	42876887	42877010	42876136	42876333	42879047	42879169	22802	542387	21,12	344440	53,50	196	73	8.14425e-10	4.49874e-07	0.906,0.923	0.707,0.766	0.178	17.8	17.8
59226	ENSG00000123179	EBPL	13	-	49668496	49668569	49660722	49661208	49669776	49669846	59226	6,3	11,9	0,0	8,21	146	73	3.85909e-05	0.00308751	0.214,0.143	0.0,0.0	0.178	17.8	17.8
66139	ENSG00000137200	CMTR1	6	+	37475845	37475916	37475318	37475412	37476125	37476194	66139	5,2	34,15	19,20	30,31	144	73	0.000112117	0.00665207	0.069,0.063	0.243,0.246	-0.178	-17.8	17.8
37251	ENSG00000140263	SORD	15	+	45069858	45070034	45068876	45068978	45072316	45072438	37251	35,37	0,0	45,48	4,2	249	73	0.000443573	0.0182261	1.0,1.0	0.767,0.876	0.178	17.8	17.8
25580	ENSG00000141551	CSNK1D	17	-	82249697	82250179	82249430	82249602	82251378	82251414	25580	136102	116,95	331460	107127	555	73	1.86973e-12	2.20645e-09	0.134,0.124	0.289,0.323	-0.177	-17.7	17.7
50595	ENSG00000029364	SLC39A9	14	+	69441831	69441972	69424093	69424202	69442068	69442266	50595	77,29	66,41	10,7	45,42	214	73	4.57311e-08	1.43912e-05	0.285,0.194	0.07,0.054	0.177	17.7	17.7
45527	ENSG00000137103	TMEM8B	9	+	35845707	35845829	35842391	35842717	35845974	35846068	45527	12,8	16,11	4,3	28,40	195	73	1.77835e-05	0.00173896	0.219,0.214	0.051,0.027	0.177	17.7	17.7
44604	ENSG00000048707	VPS13D	1	+	12338230	12338305	12335704	12335827	12341782	12341885	44604	0,1	8,11	7,2	7,14	148	73	0.001076	0.0332723	0.0,0.043	0.33,0.066	-0.177	-17.7	17.7
9246	ENSG00000055070	SZRD1	1	+	16391374	16391424	16367087	16367308	16393230	16393482	9246	95,65	35,34	55,54	49,49	123	73	0.00148931	0.041733	0.617,0.532	0.4,0.395	0.177	17.7	17.7
48554	ENSG00000137822	TUBGCP4	15	+	43403682	43403881	43401719	43401850	43404412	43404552	48554	60,56	0,0	62,57	2,5	272	73	0.000132079	0.00754322	1.0,1.0	0.893,0.754	0.176	17.6	17.6
63445	ENSG00000100461	RBM23	14	-	22905605	22905659	22905335	22905453	22906194	22906368	63445	82,46	10,13	74,71	5,2	127	73	0.00151828	0.0422515	0.825,0.67	0.895,0.953	-0.176	-17.6	17.6
22252	ENSG00000162694	EXTL2	1	-	100876032	100876275	100872371	100874430	100876793	100876864	22252	44,30	21,19	19,27	42,36	316	73	4.95011e-05	0.0036771	0.326,0.267	0.095,0.148	0.175	17.5	17.5
24410	ENSG00000136682	CBWD2	2	+	113439019	113439117	113437790	113438022	113441350	113441437	24410	26,24	33,21	13,6	28,37	171	73	0.000532737	0.0207984	0.252,0.328	0.165,0.065	0.175	17.5	17.5
69509	ENSG00000158019	BRE	2	+	28327273	28327447	28298337	28298491	28338449	28338901	69509	71,52	51,35	51,31	89,80	247	73	4.74145e-07	0.000102525	0.292,0.305	0.145,0.103	0.174	17.4	17.4
13476	ENSG00000130731	C16orf13	16	-	634888	635063	634714	634797	635280	635340	13476	230145	38,27	389484	29,35	248	73	5.00216e-05	0.00369516	0.64,0.613	0.798,0.803	-0.174	-17.4	17.4
30945	ENSG00000204177	BMS1P1	10	+	46796671	46796793	46795805	46795953	46798028	46798168	30945	35,28	7,0	16,10	0,0	195	73	0.000598712	0.0225146	0.652,1.0	1.0,1.0	-0.174	-17.4	17.4
32413	ENSG00000014138	POLA2	11	+	65295008	65295211	65294545	65294652	65295539	65295599	32413	12,5	12,4	3,2	20,7	276	73	0.000906326	0.0298037	0.209,0.248	0.038,0.07	0.174	17.4	17.4
57456	ENSG00000136731	UGGT1	2	+	128156391	128156415	128155488	128155587	128157251	128157346	57456	52,37	8,10	42,28	3,0	97	73	0.000994813	0.0314393	0.83,0.736	0.913,1.0	-0.174	-17.4	17.4
6315	ENSG00000171813	PWWP2B	10	+	132409761	132409879	132404625	132406289	132417060	132417528	6315	74,52	38,23	42,54	48,50	191	73	0.00116434	0.0350679	0.427,0.464	0.251,0.292	0.174	17.4	17.4
53479	ENSG00000197892	KIF13B	8	-	29196186	29196199	29190996	29191057	29245345	29245439	53479	11,4	5,0	2,10	0,0	86	73	0.00168021	0.0454865	0.651,1.0	1.0,1.0	-0.174	-17.4	17.4
37209	ENSG00000101363	MANBAL	20	+	37297346	37297534	37289662	37289686	37301207	37301413	37209	55,38	23,20	17,26	18,31	261	73	0.00171319	0.0460267	0.401,0.347	0.209,0.19	0.174	17.4	17.4
13490	ENSG00000130731	C16orf13	16	-	634892	635012	634714	634797	635280	635340	13490	36,19	38,27	51,68	29,35	193	73	0.00177165	0.0470543	0.264,0.21	0.399,0.424	-0.174	-17.4	17.4
25578	ENSG00000141551	CSNK1D	17	-	82250042	82250179	82249430	82249602	82251378	82251474	25578	38,26	116,95	101148	107127	210	73	3.72218e-11	3.33225e-08	0.102,0.087	0.247,0.288	-0.173	-17.3	17.3
67348	ENSG00000268575	RP1-283E3.8	1	-	1722587	1722634	1721595	1721711	1722707	1722831	67348	10,5	100,58	33,32	81,57	120	73	3.18863e-08	1.0413e-05	0.057,0.05	0.199,0.255	-0.173	-17.3	17.3
49974	ENSG00000166224	SGPL1	10	+	70816810	70816880	70815969	70816126	70844472	70844638	49974	100,85	1,0	51,27	6,3	143	73	2.06082e-05	0.00194203	0.981,1.0	0.813,0.821	0.173	17.3	17.3
40343	ENSG00000113649	TCERG1	5	+	146510066	146510160	146509144	146509245	146510440	146510765	40343	42,12	68,32	66,70	60,51	167	73	0.000310929	0.013966	0.213,0.141	0.325,0.375	-0.173	-17.3	17.3
45244	ENSG00000164548	TRA2A	7	-	23522120	23522432	23521706	23521840	23531788	23531980	45244	274137	51,26	140170	71,51	385	73	0.000708905	0.0251257	0.505,0.5	0.272,0.387	0.173	17.3	17.3
69801	ENSG00000158092	NCK1	3	+	136867430	136867525	136862241	136862353	136927983	136928227	69801	5,1	6,5	0,0	1,3	168	73	0.000709669	0.0251356	0.266,0.08	0.0,0.0	0.173	17.3	17.3
35745	ENSG00000099251	HSD17B7P2	10	+	38369123	38369228	38365433	38365629	38369952	38370009	35745	0,0	4,3	5,1	7,3	178	73	0.000902345	0.02972	0.0,0.0	0.227,0.12	-0.173	-17.3	17.3
8965	ENSG00000156042	CFAP70	10	-	73291370	73291444	73278178	73278337	73291639	73291735	8965	19,13	5,0	7,6	0,0	147	73	0.00186359	0.0487401	0.654,1.0	1.0,1.0	-0.173	-17.3	17.3
65239	ENSG00000185904	LINC00839	10	+	42492079	42492342	42486978	42487126	42494014	42495336	65239	154,99	0,0	187165	9,7	336	73	1.89288e-06	0.000312743	1.0,1.0	0.819,0.837	0.172	17.2	17.2
18134	ENSG00000141198	TOM1L1	17	+	54903709	54903792	54900852	54900923	54905488	54905567	18134	157,99	5,4	119,84	22,10	156	73	2.83255e-05	0.00246271	0.936,0.921	0.717,0.797	0.172	17.2	17.2
47561	ENSG00000090905	TNRC6A	16	+	24793472	24793649	24789231	24791817	24794543	24794719	47561	29,21	27,18	8,4	22,21	250	73	0.000102297	0.00627857	0.239,0.254	0.096,0.053	0.172	17.2	17.2
17821	ENSG00000144674	GOLGA4	3	+	37288022	37288057	37286013	37286061	37289234	37289291	17821	0,0	9,9	0,7	7,9	108	73	0.000554713	0.0213045	0.0,0.0	0.0,0.345	-0.172	-17.2	17.2
18531	ENSG00000111271	ACAD10	12	+	111729805	111729956	111727961	111728143	111736830	111737004	18531	57,38	0,0	32,41	2,3	224	73	0.0013779	0.0395938	1.0,1.0	0.839,0.817	0.172	17.2	17.2
22244	ENSG00000162694	EXTL2	1	-	100876032	100876206	100874159	100874430	100876793	100876861	22244	28,24	21,19	13,18	42,36	247	73	0.000111929	0.00664968	0.283,0.272	0.084,0.129	0.171	17.1	17.1
43500	ENSG00000129472	RAB2B	14	-	21469041	21469216	21468669	21468752	21474866	21474934	43500	26,15	21,13	7,12	35,25	248	73	0.000129809	0.00744773	0.267,0.254	0.056,0.124	0.171	17.1	17.1
73696	ENSG00000154265	ABCA5	17	-	69251755	69251866	69250471	69250621	69253572	69253667	73696	36,36	4,2	30,18	0,0	184	73	0.000661777	0.0240126	0.781,0.877	1.0,1.0	-0.171	-17.1	17.1
6421	ENSG00000137312	FLOT1	6	-	30741467	30741704	30741189	30741333	30741791	30741799	6421	195179	23,13	239298	9,7	310	73	0.000205485	0.0104502	0.666,0.764	0.862,0.909	-0.17	-17	17
41320	ENSG00000168291	PDHB	3	-	58431730	58431788	58431333	58431628	58431876	58433684	41320	87,83	48,36	129101	29,25	131	73	0.000784219	0.0268423	0.502,0.562	0.713,0.692	-0.17	-17	17
41708	ENSG00000092199	HNRNPC	14	-	21263310	21263336	21233952	21234229	21269297	21269421	41708	242140	108,51	268160	38,31	99	73	4.99978e-07	0.000106835	0.623,0.669	0.839,0.792	-0.169	-16.9	16.9
53180	ENSG00000149089	APIP	11	-	34895009	34895110	34890503	34890552	34916227	34916499	53180	114,86	2,3	103,90	8,16	174	73	0.000228109	0.0111423	0.96,0.923	0.844,0.702	0.169	16.9	16.9
9247	ENSG00000055070	SZRD1	1	+	16391374	16391424	16367087	16367308	16393227	16393385	9247	118,82	56,43	73,64	63,73	123	73	0.000453867	0.018571	0.556,0.531	0.407,0.342	0.169	16.9	16.9
18558	ENSG00000136504	KAT7	17	+	49809118	49809208	49805362	49805445	49811475	49811574	18558	64,59	15,4	75,37	1,2	163	73	0.000911568	0.0298652	0.656,0.869	0.971,0.892	-0.169	-16.9	16.9
55495	ENSG00000165669	FAM204A	10	-	118341726	118341948	118336181	118336423	118342269	118342315	55495	287205	12,6	168107	23,8	295	73	0.000922077	0.0301119	0.855,0.894	0.644,0.768	0.169	16.9	16.9
67462	ENSG00000104731	KLHDC4	16	-	87765065	87765340	87761957	87762040	87765791	87765961	67462	18,17	18,14	3,4	55,28	348	73	2.72978e-10	1.91542e-07	0.173,0.203	0.011,0.029	0.168	16.8	16.8
18106	ENSG00000141198	TOM1L1	17	+	54903679	54903792	54900721	54900923	54905488	54905563	18106	186111	5,4	141102	22,10	186	73	4.06662e-05	0.00318444	0.936,0.916	0.716,0.8	0.168	16.8	16.8
74639	ENSG00000092096	SLC22A17	14	-	23347513	23347731	23347100	23347212	23348160	23348306	74639	71,61	6,2	87119	0,1	291	73	0.00016271	0.0087914	0.748,0.884	1.0,0.968	-0.168	-16.8	16.8
18112	ENSG00000141198	TOM1L1	17	+	54903693	54903792	54900852	54900923	54905488	54905563	18112	173108	5,4	134,95	22,10	172	73	3.70745e-05	0.00298458	0.936,0.92	0.721,0.801	0.167	16.7	16.7
48423	ENSG00000197555	SIPA1L1	14	+	71413947	71414014	71400793	71400918	71512742	71512845	48423	19,7	5,0	8,10	0,0	140	73	0.00138053	0.0396476	0.665,1.0	1.0,1.0	-0.167	-16.7	16.7
14795	ENSG00000160216	AGPAT3	21	+	43882503	43882615	43865185	43865345	43903956	43904019	14795	11,10	25,14	1,1	23,21	185	73	2.68349e-06	0.00041606	0.148,0.22	0.017,0.018	0.166	16.6	16.6
26287	ENSG00000237651	C2orf74	2	+	61159317	61159439	61145130	61145196	61162841	61162955	26287	9,6	13,12	2,0	23,7	195	73	7.97717e-05	0.00521671	0.206,0.158	0.032,0.0	0.166	16.6	16.6
61905	ENSG00000215845	TSTD1	1	-	161038550	161038711	161037630	161038075	161038879	161038950	61905	240157	42,31	341342	32,24	234	73	0.000124722	0.0072197	0.641,0.612	0.769,0.816	-0.166	-16.6	16.6
37241	ENSG00000122085	MTERF4	2	-	241099395	241099894	241097242	241097427	241102252	241102287	37241	483426	23,20	442331	4,7	572	73	0.000135337	0.00767168	0.728,0.731	0.934,0.858	-0.166	-16.6	16.6
66635	ENSG00000103202	NME4	16	+	406684	406777	406345	406397	407424	407560	66635	25,18	25,23	8,19	35,52	166	73	0.000663299	0.0240511	0.305,0.256	0.091,0.138	0.166	16.6	16.6
73214	ENSG00000165209	STRBP	9	-	123236829	123236969	123184131	123184298	123268435	123268564	73214	33,32	28,23	14,11	27,26	213	73	0.00107991	0.0333033	0.288,0.323	0.151,0.127	0.166	16.6	16.6
52731	ENSG00000166801	FAM111A	11	+	59144743	59144896	59143496	59143695	59148843	59148983	52731	40,19	5,2	13,29	1,0	226	73	0.00167852	0.0454645	0.721,0.754	0.808,1.0	-0.166	-16.6	16.6
13478	ENSG00000130731	C16orf13	16	-	634888	635012	634714	634797	635280	635340	13478	195129	38,27	332417	29,35	197	73	6.64982e-05	0.00455521	0.655,0.639	0.809,0.815	-0.165	-16.5	16.5
57407	ENSG00000213906	LTB4R2	14	+	24310170	24310255	24305733	24305867	24310654	24311145	57407	22,13	5,0	6,4	0,0	158	73	0.00181344	0.0478705	0.67,1.0	1.0,1.0	-0.165	-16.5	16.5
29221	ENSG00000164574	GALNT10	5	+	154397337	154397477	154386312	154386430	154404103	154404211	29221	2,8	14,7	0,0	12,12	213	73	0.000146713	0.00809557	0.047,0.281	0.0,0.0	0.164	16.4	16.4
57225	ENSG00000133678	TMEM254	10	+	80081639	80081734	80078645	80078786	80081840	80081944	57225	7,2	41,25	10,15	18,21	168	73	0.000150976	0.00825188	0.069,0.034	0.194,0.237	-0.164	-16.4	16.4
64637	ENSG00000278540	ACACA	17	-	37328838	37328986	37284837	37284970	37330172	37330399	64637	31,21	47,56	67,56	52,40	221	73	3.36092e-05	0.00279668	0.179,0.11	0.299,0.316	-0.163	-16.3	16.3
62654	ENSG00000179912	R3HDM2	12	-	57398056	57398198	57395748	57395818	57430719	57431005	62654	0,3	21,16	11,3	8,14	215	73	0.000768205	0.0264888	0.0,0.06	0.318,0.068	-0.163	-16.3	16.3
51123	ENSG00000114999	TTL	2	+	112485916	112485995	112482153	112482501	112494142	112494375	51123	26,34	6,0	43,43	0,0	152	73	0.00102415	0.0320557	0.675,1.0	1.0,1.0	-0.162	-16.2	16.2
26638	ENSG00000101972	STAG2	X	+	123961785	123961856	123961313	123961435	124022530	124022671	26638	41,43	8,1	31,22	0,0	144	73	0.000211777	0.0106031	0.722,0.956	1.0,1.0	-0.161	-16.1	16.1
45246	ENSG00000164548	TRA2A	7	-	23522131	23522432	23521706	23521840	23531788	23532041	45246	255120	51,26	131160	71,51	374	73	0.0012448	0.0368291	0.494,0.474	0.265,0.38	0.161	16.1	16.1
40354	ENSG00000141756	FKBP10	17	+	41819840	41820023	41819529	41819675	41820268	41820461	40354	74,51	139,97	121160	82114	256	73	8.94842e-09	3.46745e-06	0.132,0.13	0.296,0.286	-0.16	-16	16
46812	ENSG00000104946	TBC1D17	19	+	49879400	49879519	49878497	49878572	49880278	49880402	46812	20,18	39,22	5,5	48,43	192	73	1.52053e-06	0.000264053	0.163,0.237	0.038,0.042	0.16	16	16
23518	ENSG00000100731	PCNX	14	+	71048989	71049145	71047959	71047984	71050651	71050760	23518	1,0	12,10	8,7	13,10	229	73	3.09195e-05	0.0026276	0.026,0.0	0.164,0.182	-0.16	-16	16
13509	ENSG00000130731	C16orf13	16	-	634888	634980	634718	634797	635280	635329	13509	167116	38,27	293359	29,35	165	73	8.06597e-05	0.00524177	0.66,0.655	0.817,0.819	-0.16	-16	16
31216	ENSG00000087301	TXNDC16	14	-	52472885	52472987	52470511	52470680	52482229	52482289	31216	2,0	22,9	9,7	22,11	175	73	0.000166071	0.00895438	0.037,0.0	0.146,0.21	-0.16	-16	16
52761	ENSG00000129197	RPAIN	17	+	5425970	5428211	5422768	5422829	5432541	5432704	52761	855561	31,30	777651	79,53	2314	73	0.000209299	0.0105717	0.465,0.371	0.237,0.279	0.16	16	16
19159	ENSG00000132950	ZMYM5	13	-	19838699	19838985	19837655	19837821	19851354	19851796	19159	268167	18,9	233156	4,2	359	73	0.000298698	0.0135219	0.752,0.79	0.922,0.941	-0.16	-16	16
47626	ENSG00000116001	TIA1	2	-	70225327	70225393	70224553	70224629	70227734	70227822	47626	7,2	41,20	13,12	24,21	139	73	0.000988978	0.0313881	0.082,0.05	0.221,0.231	-0.16	-16	16
40842	ENSG00000119772	DNMT3A	2	-	25276063	25276166	25275499	25275543	25282440	25282711	40842	5,2	18,3	0,0	5,3	176	73	0.00168388	0.0455385	0.103,0.217	0.0,0.0	0.16	16	16
49404	ENSG00000125457	MIF4GD	17	-	75269346	75269469	75268082	75268192	75270113	75270245	49404	17,14	78,34	54,31	45,42	196	73	4.98536e-06	0.000662045	0.075,0.133	0.309,0.216	-0.159	-15.9	15.9
26324	ENSG00000151726	ACSL1	4	-	184770254	184770332	184768315	184768450	184773080	184773154	26324	67,47	0,0	66,43	6,4	151	73	2.62568e-05	0.00231863	1.0,1.0	0.842,0.839	0.159	15.9	15.9
61906	ENSG00000215845	TSTD1	1	-	161038550	161038634	161037630	161038075	161038879	161038950	61906	176122	42,31	257265	32,24	157	73	0.000114067	0.00672292	0.661,0.647	0.789,0.837	-0.159	-15.9	15.9
4952	ENSG00000164038	SLC9B2	4	-	103057800	103057971	103050239	103050382	103066326	103066507	4952	41,31	0,0	43,51	6,0	244	73	0.000932865	0.0302738	1.0,1.0	0.682,1.0	0.159	15.9	15.9
20989	ENSG00000178761	FAM219B	15	-	74906323	74906360	74905153	74905231	74906586	74906807	20989	0,0	18,6	2,4	11,10	110	73	0.00108701	0.033457	0.0,0.0	0.108,0.21	-0.159	-15.9	15.9
36549	ENSG00000173653	RCE1	11	+	66845455	66845562	66845165	66845237	66845859	66846532	36549	26,24	5,1	23,47	1,0	180	73	0.00146049	0.0411249	0.678,0.907	0.903,1.0	-0.159	-15.9	15.9
40452	ENSG00000214253	FIS1	7	-	101243917	101244139	101240829	101240906	101251894	101252291	40452	556358	51,47	685583	33,23	295	73	7.4144e-06	0.000878961	0.73,0.653	0.837,0.862	-0.158	-15.8	15.8
69839	ENSG00000175611	LINC00476	9	-	95874508	95874548	95870282	95870441	95874979	95875096	69839	0,0	16,6	5,1	15,4	113	73	0.000964274	0.0309259	0.0,0.0	0.177,0.139	-0.158	-15.8	15.8
7214	ENSG00000224078	SNHG14	15	+	25061305	25061413	25059551	25059718	25061949	25062088	7214	93,62	1,1	45,38	2,6	181	73	0.00131548	0.0383495	0.974,0.962	0.901,0.719	0.158	15.8	15.8
16129	ENSG00000163516	ANKZF1	2	+	219235460	219235613	219234132	219235312	219235707	219235875	16129	69,41	5,2	55,66	0,0	226	73	0.000274849	0.0126855	0.817,0.869	1.0,1.0	-0.157	-15.7	15.7
6009	ENSG00000148362	C9orf142	9	+	136992924	136992968	136992639	136992700	136993052	136993243	6009	26,25	2,4	29,49	0,0	117	73	0.000693316	0.0248103	0.89,0.796	1.0,1.0	-0.157	-15.7	15.7
66999	ENSG00000167257	RNF214	11	+	117238905	117239111	117238600	117238646	117239800	117239860	66999	115,79	0,3	92,75	9,4	279	73	0.00160307	0.0439481	1.0,0.873	0.728,0.831	0.157	15.7	15.7
43633	ENSG00000204463	BAG6	6	-	31639499	31639646	31639027	31639226	31640198	31640306	43633	352288	46,26	482612	20,16	220	73	7.30989e-08	2.1444e-05	0.717,0.786	0.889,0.927	-0.156	-15.6	15.6
4473	ENSG00000076650	GPATCH1	19	+	33117546	33117667	33114252	33114419	33117824	33118041	4473	0,0	14,10	6,4	9,12	194	73	5.3481e-05	0.00388928	0.0,0.0	0.201,0.111	-0.156	-15.6	15.6
55683	ENSG00000180964	TCEAL8	X	-	103254604	103254677	103252994	103254017	103255077	103255203	55683	215155	19,13	180127	40,27	146	73	0.000110383	0.00657288	0.85,0.856	0.692,0.702	0.156	15.6	15.6
22979	ENSG00000122912	SLC25A16	10	-	68517083	68517265	68516750	68516843	68527245	68527416	22979	16,10	29,31	36,35	29,27	255	73	0.000264139	0.0123227	0.136,0.085	0.262,0.271	-0.156	-15.6	15.6
64064	ENSG00000133812	SBF2	11	-	9992414	9992543	9989496	9989595	9992989	9993103	64064	88,34	4,4	57,36	1,0	202	73	0.00132586	0.0385679	0.888,0.754	0.954,1.0	-0.156	-15.6	15.6
42534	ENSG00000140105	WARS	14	-	100375282	100375350	100361707	100361921	100376259	100376307	42534	46,17	80,68	1,1	37,24	141	73	6.3283e-08	1.89937e-05	0.229,0.115	0.014,0.021	0.155	15.5	15.5
58529	ENSG00000165905	GYLTL1B	11	+	45928141	45928372	45927748	45928069	45928629	45929082	58529	123112	13,2	200304	0,5	304	73	0.000617648	0.0229815	0.694,0.931	1.0,0.936	-0.155	-15.5	15.5
27037	ENSG00000164898	C7orf55	7	+	139344896	139344990	139340576	139340619	139345500	139345795	27037	4,2	7,7	0,0	9,9	167	73	0.00143691	0.0406595	0.2,0.111	0.0,0.0	0.155	15.5	15.5
11482	ENSG00000141524	TMC6	17	-	78120652	78120832	78119296	78119392	78121012	78121164	11482	397351	24,14	490598	55,82	253	73	6.89127e-06	0.000837991	0.827,0.879	0.72,0.678	0.154	15.4	15.4
56894	ENSG00000152409	JMY	5	+	79312402	79312507	79306374	79306461	79314256	79314851	56894	61,37	6,2	38,19	0,0	178	73	0.000173752	0.00920603	0.807,0.884	1.0,1.0	-0.154	-15.4	15.4
37511	ENSG00000140992	PDPK1	16	+	2538618	2538771	2538020	2538136	2557702	2557963	37511	6,5	8,9	0,1	8,8	226	73	0.000320004	0.0142871	0.195,0.152	0.0,0.039	0.154	15.4	15.4
22975	ENSG00000122912	SLC25A16	10	-	68517083	68517262	68516750	68516843	68527245	68527474	22975	15,11	29,31	36,34	29,27	252	73	0.000327016	0.0145299	0.13,0.093	0.264,0.267	-0.154	-15.4	15.4
25385	ENSG00000072609	CHFR	12	-	132869618	132869834	132861466	132861634	132870723	132870783	25385	78,84	1,0	65,78	3,5	289	73	0.000504278	0.0201262	0.952,1.0	0.846,0.798	0.154	15.4	15.4
51591	ENSG00000066651	TRMT11	6	+	126008656	126008745	126008391	126008472	126011252	126011274	51591	7,8	15,13	4,2	43,20	162	73	0.000525518	0.0206687	0.174,0.217	0.04,0.043	0.154	15.4	15.4
58528	ENSG00000165905	GYLTL1B	11	+	45928147	45928372	45927748	45928069	45928629	45929082	58528	123111	13,2	200303	0,5	298	73	0.000579014	0.0219291	0.699,0.931	1.0,0.937	-0.154	-15.4	15.4
27252	ENSG00000124786	SLC35B3	6	-	8422469	8422624	8420720	8420828	8427936	8428058	27252	65,44	2,4	60,49	0,0	228	73	0.000807697	0.0274614	0.912,0.779	1.0,1.0	-0.154	-15.4	15.4
51121	ENSG00000114999	TTL	2	+	112521221	112521341	112520281	112520425	112528680	112532411	51121	13,10	23,12	5,1	20,17	193	73	0.00141546	0.0404049	0.176,0.24	0.086,0.022	0.154	15.4	15.4
41049	ENSG00000215386	MIR99AHG	21	+	16594339	16594454	16487489	16487538	16606993	16609775	41049	27,22	40,19	27,9	63,48	188	73	0.00144828	0.0408739	0.208,0.31	0.143,0.068	0.154	15.4	15.4
23130	ENSG00000149476	TKFC	11	+	61335839	61335937	61334619	61334731	61337940	61338083	23130	18,7	112,97	34,70	83,89	171	73	8.00239e-10	4.46791e-07	0.064,0.03	0.149,0.251	-0.153	-15.3	15.3
4091	ENSG00000163877	SNIP1	1	-	37548838	37548987	37540156	37540755	37552644	37552747	4091	7,7	11,15	0,0	15,16	222	73	4.1783e-06	0.000587951	0.173,0.133	0.0,0.0	0.153	15.3	15.3
38180	ENSG00000117448	AKR1A1	1	+	45552435	45552563	45550542	45551155	45561788	45561878	38180	350270	116104	317361	220234	201	73	6.39014e-06	0.0007912	0.523,0.485	0.344,0.359	0.153	15.3	15.3
17128	ENSG00000171204	TMEM126B	11	+	85631144	85631316	85628592	85628688	85631686	85631808	17128	344181	114,55	216161	160,80	245	73	0.000121277	0.00705962	0.473,0.495	0.287,0.375	0.153	15.3	15.3
40816	ENSG00000182473	EXOC7	17	-	76089674	76089762	76089174	76089320	76094413	76094581	40816	28,13	29,32	9,16	72,66	161	73	0.000158757	0.0086047	0.304,0.156	0.054,0.099	0.153	15.3	15.3
61909	ENSG00000215845	TSTD1	1	-	161038550	161038694	161037912	161038075	161038879	161038950	61909	249166	42,31	348349	32,24	217	73	0.000195477	0.0100686	0.666,0.643	0.785,0.83	-0.153	-15.3	15.3
56074	ENSG00000168116	KIAA1586	6	+	57050773	57050854	57047312	57047396	57052685	57055225	56074	58,45	0,1	48,31	5,3	154	73	0.000398273	0.0167102	1.0,0.955	0.82,0.83	0.153	15.3	15.3
18944	ENSG00000140521	POLG	15	-	89332217	89332374	89330080	89330276	89333095	89333913	18944	3,6	24,29	12,16	11,29	230	73	0.000513272	0.0202824	0.038,0.062	0.257,0.149	-0.153	-15.3	15.3
31337	ENSG00000196233	LCOR	10	+	96858291	96858416	96833405	96833479	96907264	96907330	31337	3,5	7,9	0,0	3,2	198	73	0.00104453	0.0325351	0.136,0.17	0.0,0.0	0.153	15.3	15.3
36980	ENSG00000131791	PRKAB2	1	-	147167766	147167933	147166845	147166939	147171988	147172167	36980	85,57	7,4	69,64	0,2	240	73	0.00151838	0.0422515	0.787,0.813	1.0,0.907	-0.153	-15.3	15.3
70518	ENSG00000137693	YAP1	11	+	102186017	102186137	102162455	102162571	102205892	102206074	70518	118,90	17,10	130108	6,4	193	73	0.00154908	0.0428526	0.724,0.773	0.891,0.911	-0.153	-15.3	15.3
37649	ENSG00000151923	TIAL1	10	-	119580470	119580846	119579934	119580010	119581921	119582009	37649	68,43	107100	174160	112,74	449	73	4.05431e-12	4.47907e-09	0.094,0.065	0.202,0.26	-0.152	-15.2	15.2
18126	ENSG00000141198	TOM1L1	17	+	54903712	54903792	54900852	54900923	54905488	54905567	18126	160,97	5,4	133,90	22,10	153	73	6.71018e-05	0.00457244	0.939,0.92	0.743,0.811	0.152	15.2	15.2
38201	ENSG00000131051	RBM39	20	-	35740483	35740597	35738967	35739017	35740823	35740887	38201	303188	165114	230223	75,66	187	73	0.000106253	0.00640779	0.418,0.392	0.545,0.569	-0.152	-15.2	15.2
3350	ENSG00000174775	HRAS	11	-	533276	533358	532241	532755	533452	533612	3350	38,22	84,60	44,81	59,66	155	73	0.000299387	0.0135413	0.176,0.147	0.26,0.366	-0.152	-15.2	15.2
17048	ENSG00000184349	EFNA5	5	-	107387234	107387311	107376888	107381376	107387705	107387771	17048	46,32	2,5	100,52	1,0	150	73	0.00039799	0.0167102	0.918,0.757	0.98,1.0	-0.152	-15.2	15.2
2627	ENSG00000165113	GKAP1	9	-	83792950	83793017	83788600	83788678	83799184	83799328	2627	1,2	22,11	5,9	15,13	140	73	0.00165323	0.0450143	0.023,0.087	0.148,0.265	-0.152	-15.2	15.2
33102	ENSG00000112081	SRSF3	6	+	36599820	36600276	36598848	36598983	36601151	36601190	33102	679466	332198	215209	372294	529	73	0	0	0.22,0.245	0.074,0.089	0.151	15.1	15.1
34812	ENSG00000138326	RPS24	10	+	78040203	78040225	78037194	78037304	78040614	78040670	34812	152108	35892196	1242908	41623104	95	73	0	0	0.032,0.036	0.187,0.184	-0.151	-15.1	15.1
72803	ENSG00000143363	PRUNE	1	+	151017811	151017904	151008449	151008671	151024610	151024795	72803	51,33	5,2	32,23	0,0	166	73	0.00054676	0.021155	0.818,0.879	1.0,1.0	-0.151	-15.1	15.1
30633	ENSG00000203837	PNLIPRP3	10	+	116469184	116469317	116466049	116466168	116471767	116471879	30633	47,52	1,6	8,6	0,0	206	73	0.000809055	0.0274751	0.943,0.754	1.0,1.0	-0.151	-15.1	15.1
33101	ENSG00000112081	SRSF3	6	+	36600114	36600276	36598848	36598983	36601151	36601190	33101	258200	332198	88,65	372294	235	73	0	0	0.194,0.239	0.068,0.064	0.15	15	15
14107	ENSG00000123349	PFDN5	12	+	53296429	53296551	53295524	53295639	53297849	53297924	14107	68,45	96,57	45,21	190132	195	73	3.51682e-10	2.34112e-07	0.21,0.228	0.081,0.056	0.15	15	15
57140	ENSG00000177830	CHID1	11	-	908541	908645	904705	904859	910774	910816	57140	49,44	76,72	149163	115118	177	73	3.51989e-05	0.00289142	0.21,0.201	0.348,0.363	-0.15	-15	15
73845	ENSG00000139116	KIF21A	12	-	39333211	39333280	39333036	39333107	39337095	39337541	73845	142,86	22,10	137102	6,2	142	73	6.24289e-05	0.00436868	0.768,0.816	0.921,0.963	-0.15	-15	15
71815	ENSG00000186001	LRCH3	3	+	197866111	197866219	197865422	197865471	197870159	197870176	71815	64,55	0,0	53,45	4,3	181	73	0.000335558	0.0148033	1.0,1.0	0.842,0.858	0.15	15	15
33719	ENSG00000149428	HYOU1	11	-	119056329	119056418	119056069	119056167	119057074	119057142	33719	8,1	13,5	0,0	1,1	162	73	0.000710967	0.0251644	0.217,0.083	0.0,0.0	0.15	15	15
39045	ENSG00000126858	RHOT1	17	+	32211115	32211238	32208301	32208309	32224615	32225727	39045	57,36	54,39	125,69	56,41	196	73	0.00145342	0.0409925	0.282,0.256	0.454,0.385	-0.15	-15	15
58458	ENSG00000145725	PPIP5K2	5	+	103186319	103186439	103184671	103184744	103190841	103190982	58458	18,6	21,20	3,1	31,27	193	73	1.34409e-05	0.00139441	0.245,0.102	0.035,0.014	0.149	14.9	14.9
73587	ENSG00000117523	PRRC2C	1	+	171591151	171591204	171588378	171588505	171591586	171592223	73587	113105	20,16	121118	8,3	126	73	0.000103238	0.0063214	0.766,0.792	0.898,0.958	-0.149	-14.9	14.9
74012	ENSG00000177410	ZFAS1	20	+	49280902	49280964	49280484	49280570	49289044	49289260	74012	932477	641372	401214	508339	135	73	6.62829e-08	1.97797e-05	0.44,0.409	0.299,0.254	0.148	14.8	14.8
8416	ENSG00000152942	RAD17	5	+	69372033	69372217	69371034	69371171	69373829	69374087	8416	203132	13,6	172130	0,1	257	73	1.21511e-06	0.000219837	0.816,0.862	1.0,0.974	-0.148	-14.8	14.8
49201	ENSG00000167995	BEST1	11	+	61955342	61955387	61955106	61955201	61955717	61955951	49201	5,2	16,8	0,0	5,4	118	73	0.00141072	0.0403529	0.162,0.134	0.0,0.0	0.148	14.8	14.8
42532	ENSG00000140105	WARS	14	-	100375282	100375350	100369086	100369258	100376259	100376307	42532	110,51	214171	5,4	102,82	141	73	2.36478e-13	3.14843e-10	0.21,0.134	0.025,0.025	0.147	14.7	14.7
8849	ENSG00000181090	EHMT1	9	+	137752330	137752408	137743901	137744090	137754170	137754291	8849	124101	11,13	125108	1,3	151	73	2.00471e-05	0.00191154	0.845,0.79	0.984,0.946	-0.147	-14.7	14.7
44718	ENSG00000160299	PCNT	21	+	46430758	46430973	46430506	46430657	46431528	46431978	44718	0,4	27,21	9,10	8,19	288	73	2.50295e-05	0.00224075	0.0,0.046	0.222,0.118	-0.147	-14.7	14.7
58200	ENSG00000141504	SAT2	17	-	7626942	7627044	7626781	7626793	7627142	7627414	58200	341208	79,58	421372	54,46	175	73	6.74423e-05	0.00458361	0.643,0.599	0.765,0.771	-0.147	-14.7	14.7
26635	ENSG00000101972	STAG2	X	+	124021366	124021431	123961317	123961435	124022530	124022551	26635	53,24	8,1	17,21	0,0	138	73	0.000191532	0.00992523	0.778,0.927	1.0,1.0	-0.147	-14.7	14.7
36871	ENSG00000108021	FAM208B	10	+	5720259	5720397	5717658	5717750	5720543	5720611	36871	76,42	11,2	23,21	0,1	211	73	0.00110073	0.0336858	0.705,0.879	1.0,0.879	-0.147	-14.7	14.7
24976	ENSG00000175063	UBE2C	20	+	45813119	45813290	45812575	45812796	45813436	45813464	24976	28,20	41,33	1,3	34,39	244	73	1.37444e-09	7.066e-07	0.17,0.153	0.009,0.022	0.146	14.6	14.6
71009	ENSG00000001631	KRIT1	7	-	92244001	92244149	92242033	92242137	92244901	92245018	71009	110111	10,3	126,82	0,0	221	73	8.37134e-06	0.000968092	0.784,0.924	1.0,1.0	-0.146	-14.6	14.6
39904	ENSG00000244754	N4BP2L2	13	-	32536972	32537027	32527457	32527532	32538617	32538782	39904	155,96	4,4	95,81	17,9	128	73	5.59965e-05	0.00402709	0.957,0.932	0.761,0.837	0.146	14.6	14.6
8758	ENSG00000129351	ILF3	19	+	10684415	10684476	10683916	10683970	10687345	10687708	8758	50,51	89,89	88,85	69,84	134	73	0.000312605	0.0140291	0.234,0.238	0.41,0.355	-0.146	-14.6	14.6
40671	ENSG00000269893	SNHG8	4	+	118278965	118279137	118278708	118278792	118279388	118279431	40671	1028722	85,54	395379	72,55	245	73	1.04891e-05	0.0011418	0.783,0.799	0.62,0.672	0.145	14.5	14.5
29489	ENSG00000154065	ANKRD29	18	-	23638848	23638947	23634050	23634149	23646188	23646287	29489	83,65	0,0	64,96	6,5	172	73	2.45905e-05	0.00221673	1.0,1.0	0.819,0.891	0.145	14.5	14.5
23340	ENSG00000174227	PIGG	4	+	523458	523913	521659	521941	527038	527230	23340	313234	0,0	162173	3,5	528	73	7.01045e-05	0.00471516	1.0,1.0	0.882,0.827	0.145	14.5	14.5
62860	ENSG00000140153	WDR20	14	+	102197754	102197847	102194937	102195120	102208602	102209862	62860	5,7	29,10	1,0	29,14	166	73	0.000140955	0.00784453	0.07,0.235	0.015,0.0	0.145	14.5	14.5
46184	ENSG00000140463	BBS4	15	+	72722788	72722847	72716777	72716850	72724527	72724655	46184	37,25	4,2	43,34	0,0	132	73	0.000888461	0.0293837	0.836,0.874	1.0,1.0	-0.145	-14.5	14.5
55763	ENSG00000080007	DDX43	6	+	73404689	73404771	73401858	73401990	73405678	73405835	55763	26,9	5,0	13,14	0,0	155	73	0.00171612	0.0460267	0.71,1.0	1.0,1.0	-0.145	-14.5	14.5
30672	ENSG00000175066	GK5	3	-	142184710	142185793	142182922	142183049	142185928	142185989	30672	19,41	22,15	137103	26,21	1156	73	4.17183e-05	0.0032331	0.052,0.147	0.25,0.236	-0.144	-14.4	14.4
6432	ENSG00000137312	FLOT1	6	-	30741661	30741704	30741189	30741333	30741791	30741799	6432	99,85	23,13	117149	9,7	116	73	0.00018051	0.00949625	0.73,0.804	0.891,0.931	-0.144	-14.4	14.4
7216	ENSG00000224078	SNHG14	15	+	25086509	25086614	25085189	25085322	25087466	25087599	7216	33,14	35,40	2,10	39,38	178	73	0.000232545	0.011201	0.279,0.126	0.021,0.097	0.144	14.4	14.4
40028	ENSG00000137161	CNPY3	6	+	42935411	42935473	42934474	42934598	42935573	42935622	40028	33,22	46,32	23,19	77,73	135	73	0.00049156	0.0197247	0.279,0.271	0.139,0.123	0.144	14.4	14.4
49890	ENSG00000084636	COL16A1	1	-	31687966	31688077	31686243	31686279	31688466	31688502	49890	22,11	37,21	0,1	2,5	184	73	0.00110093	0.0336858	0.191,0.172	0.0,0.074	0.144	14.4	14.4
21572	ENSG00000141378	PTRH2	17	-	59698870	59700189	59697307	59697978	59707370	59707626	21572	729438	127,76	288271	150149	1392	73	6.77236e-15	1.13435e-11	0.231,0.232	0.091,0.087	0.143	14.3	14.3
18781	ENSG00000162910	MRPL55	1	-	228108436	228108533	228108113	228108318	228109260	228109302	18781	61,42	3,5	46,66	0,1	170	73	0.000602764	0.0225327	0.897,0.783	1.0,0.966	-0.143	-14.3	14.3
26282	ENSG00000145390	USP53	4	+	119266299	119266333	119261714	119261864	119267319	119267482	26282	4,2	12,12	0,0	12,10	107	73	0.00173863	0.0464624	0.185,0.102	0.0,0.0	0.143	14.3	14.3
39148	ENSG00000161203	AP2M1	3	+	184180644	184180741	184180167	184180251	184180848	184180915	39148	5,6	156108	11,13	35,22	170	73	4.94503e-09	2.03782e-06	0.014,0.023	0.119,0.202	-0.142	-14.2	14.2
25215	ENSG00000138757	G3BP2	4	-	75694797	75694929	75661930	75662049	75724275	75724445	25215	6,7	13,6	0,1	16,2	205	73	0.000170715	0.00909565	0.141,0.294	0.0,0.151	0.142	14.2	14.2
28270	ENSG00000103091	WDR59	16	-	74887682	74887755	74886269	74886396	74892483	74892565	28270	24,18	0,0	40,43	5,2	146	73	0.000499535	0.0199983	1.0,1.0	0.8,0.915	0.142	14.2	14.2
53887	ENSG00000148843	PDCD11	10	+	103399646	103399830	103398415	103398528	103400396	103400528	53887	27,19	27,25	3,2	13,10	257	73	0.000804079	0.0273957	0.221,0.178	0.062,0.054	0.142	14.2	14.2
54123	ENSG00000138028	CGREF1	2	-	27110672	27110968	27104286	27104377	27118845	27119030	54123	174140	7,8	406386	5,4	369	73	0.000833806	0.0280769	0.831,0.776	0.941,0.95	-0.142	-14.2	14.2
38178	ENSG00000117448	AKR1A1	1	+	45552435	45552603	45550542	45551155	45561788	45561878	38178	261209	116104	243258	220234	241	73	4.84365e-06	0.000649717	0.405,0.378	0.251,0.25	0.141	14.1	14.1
50067	ENSG00000140632	GLYR1	16	-	4821546	4821597	4821379	4821453	4822874	4822931	50067	176112	28,23	200129	8,11	124	73	5.26427e-05	0.00384989	0.787,0.741	0.936,0.873	-0.141	-14.1	14.1
14458	ENSG00000164961	KIAA0196	8	-	125083712	125084022	125083171	125083258	125091614	125091840	14458	144120	7,2	125106	0,0	383	73	8.38103e-05	0.00538276	0.797,0.92	1.0,1.0	-0.141	-14.1	14.1
61912	ENSG00000215845	TSTD1	1	-	161038498	161038673	161037912	161038075	161038879	161038916	61912	279191	42,31	321433	32,24	248	73	0.00110558	0.0337484	0.662,0.645	0.747,0.842	-0.141	-14.1	14.1
39136	ENSG00000001497	LAS1L	X	-	65524563	65524614	65524055	65524262	65524964	65525050	39136	3,0	61,42	15,16	54,47	124	73	1.18365e-07	3.16803e-05	0.028,0.0	0.141,0.167	-0.14	-14	14
9958	ENSG00000111196	MAGOHB	12	-	10612639	10612978	10610621	10610680	10613438	10613609	9958	134,68	69,50	33,20	55,44	412	73	2.14883e-07	5.28795e-05	0.256,0.194	0.096,0.075	0.14	14	14
49403	ENSG00000125457	MIF4GD	17	-	75269346	75269448	75268082	75268192	75270113	75270245	49403	10,10	78,34	33,26	45,42	175	73	5.59122e-06	0.000722186	0.051,0.109	0.234,0.205	-0.14	-14	14
29503	ENSG00000136521	NDUFB5	3	+	179615982	179616049	179604808	179604939	179616982	179617044	29503	239136	13,12	408314	82,52	140	73	7.35833e-06	0.000874311	0.906,0.855	0.722,0.759	0.14	14	14
17526	ENSG00000132405	TBC1D14	4	+	7004843	7004924	7001144	7001251	7010652	7010781	17526	69,52	3,6	81,47	0,0	154	73	8.02545e-05	0.00522852	0.916,0.804	1.0,1.0	-0.14	-14	14
72933	ENSG00000005436	GCFC2	2	-	75702198	75702447	75701189	75701287	75706522	75706651	72933	242150	4,1	212180	13,8	322	73	0.000535851	0.0208416	0.932,0.971	0.787,0.836	0.14	14	14
46398	ENSG00000168214	RBPJ	4	+	26362445	26362628	26320786	26320815	26386352	26386391	46398	76,56	4,5	53,27	0,1	256	73	0.00126395	0.0372471	0.844,0.762	1.0,0.885	-0.14	-14	14
60285	ENSG00000122481	RWDD3	1	+	95246541	95246657	95234154	95234315	95246755	95247223	60285	55,42	3,3	52,41	0,0	189	73	0.00137292	0.0394945	0.876,0.844	1.0,1.0	-0.14	-14	14
16317	ENSG00000180329	CCDC43	17	-	44680584	44680643	44677457	44679043	44682002	44682138	16317	78,52	4,1	85,59	17,5	132	73	0.0019262	0.0499153	0.915,0.966	0.734,0.867	0.14	14	14
7678	ENSG00000182979	MTA1	14	+	105468337	105468349	105466706	105466742	105469466	105469498	7678	12,7	53,31	2,2	60,85	85	73	6.65897e-06	0.000817401	0.163,0.162	0.028,0.02	0.139	13.9	13.9
40670	ENSG00000269893	SNHG8	4	+	118278933	118279137	118278708	118278792	118279388	118279431	40670	1217857	85,54	454475	72,55	277	73	1.98907e-05	0.00190203	0.79,0.807	0.624,0.695	0.139	13.9	13.9
22838	ENSG00000063241	ISOC2	19	-	55455635	55455845	55455259	55455330	55456348	55456489	22838	387349	11,14	402698	36,61	283	73	3.34705e-05	0.0027896	0.901,0.865	0.742,0.747	0.139	13.9	13.9
68759	ENSG00000078403	MLLT10	10	+	21723949	21724052	21713771	21713950	21726243	21726355	68759	9,3	13,22	0,0	14,23	176	73	4.40155e-05	0.00336097	0.223,0.054	0.0,0.0	0.139	13.9	13.9
2277	ENSG00000110514	MADD	11	+	47295717	47295765	47295495	47295579	47295896	47296055	2277	0,1	23,36	8,1	14,15	121	73	0.000190349	0.00987379	0.0,0.016	0.256,0.039	-0.139	-13.9	13.9
61184	ENSG00000166169	POLL	10	-	101584601	101584919	101582762	101582891	101587245	101587403	61184	157103	0,1	120159	5,5	391	73	0.000250265	0.0118349	1.0,0.951	0.818,0.856	0.139	13.9	13.9
55271	ENSG00000203667	COX20	1	+	244841943	244842058	244835321	244835756	244842194	244842258	55271	316213	98,50	211178	34,23	188	73	0.000977216	0.031206	0.556,0.623	0.707,0.75	-0.139	-13.9	13.9
20131	ENSG00000223891	OSER1-AS1	20	+	44214887	44215003	44211251	44211356	44224820	44226027	20131	1,2	1,0	1,0	0,2	189	73	0.00130628	0.0381266	0.279,1.0	1.0,0.0	0.139	13.9	13.9
56714	ENSG00000090661	CERS4	19	+	8214365	8214450	8210705	8210862	8251075	8251171	56714	0,0	10,3	3,4	9,11	158	73	0.00148573	0.0417194	0.0,0.0	0.133,0.144	-0.139	-13.9	13.9
40940	ENSG00000118418	HMGN3	6	-	79202062	79202155	79201248	79201726	79202275	79202385	40940	7,3	116,92	52,18	98,55	166	73	2.22378e-13	3.03862e-10	0.026,0.014	0.189,0.126	-0.138	-13.8	13.8
67971	ENSG00000005889	ZFX	X	+	24177713	24177866	24172755	24172800	24179182	24179550	67971	14,3	18,12	0,0	10,11	226	73	1.3327e-05	0.00138676	0.201,0.075	0.0,0.0	0.138	13.8	13.8
69083	ENSG00000215252	GOLGA8B	15	-	34552894	34553091	34551137	34551276	34553744	34553956	69083	200112	1,3	147115	10,7	270	73	0.000424876	0.0175927	0.982,0.91	0.799,0.816	0.138	13.8	13.8
35443	ENSG00000106460	TMEM106B	7	+	12214200	12214394	12211299	12211425	12214808	12214885	35443	10,9	17,8	1,4	19,12	267	73	0.00148834	0.041733	0.139,0.235	0.014,0.084	0.138	13.8	13.8
11061	ENSG00000153560	UBP1	3	-	33396744	33396878	33396161	33396280	33397044	33397135	11061	15,13	118,76	40,26	56,44	207	73	9.56564e-09	3.65211e-06	0.043,0.057	0.201,0.172	-0.137	-13.7	13.7
65639	ENSG00000113240	CLK4	5	-	178619837	178620673	178618555	178618778	178623255	178623416	65639	27,31	34,31	69,44	15,22	909	73	5.57513e-05	0.00401502	0.06,0.074	0.27,0.138	-0.137	-13.7	13.7
66956	ENSG00000072571	HMMR	5	+	163467703	163467748	163464722	163464802	163469640	163469829	66956	17,13	55,42	1,0	12,12	118	73	0.000116105	0.00679668	0.161,0.161	0.049,0.0	0.137	13.7	13.7
69082	ENSG00000215252	GOLGA8B	15	-	34552894	34553045	34551190	34551276	34553744	34553956	69082	147,90	1,3	116100	10,7	224	73	0.000790028	0.0270055	0.98,0.907	0.791,0.823	0.137	13.7	13.7
2080	ENSG00000272752	STAG3L5P-PVRIG2P-PILRB	7	+	100354563	100354617	100353209	100353270	100355142	100355240	2080	3,1	25,22	11,6	24,19	127	73	0.00143965	0.0406926	0.065,0.025	0.209,0.154	-0.137	-13.7	13.7
9957	ENSG00000111196	MAGOHB	12	-	10609097	10609383	10607853	10607936	10609830	10609941	9957	96,92	106,56	45,17	105,61	359	73	8.48865e-08	2.43516e-05	0.156,0.25	0.08,0.054	0.136	13.6	13.6
54694	ENSG00000135018	UBQLN1	9	-	83666349	83666394	83665029	83665145	83669184	83669323	54694	140,86	39,18	143122	15,13	118	73	0.000762589	0.0263802	0.69,0.747	0.855,0.853	-0.136	-13.6	13.6
55496	ENSG00000165669	FAM204A	10	-	118341726	118341927	118336181	118336423	118342269	118342315	55496	368264	12,6	212147	23,8	274	73	0.000963839	0.0309259	0.891,0.921	0.711,0.83	0.136	13.6	13.6
34622	ENSG00000102858	MGRN1	16	+	4680537	4680676	4680031	4680097	4681549	4681776	34622	9,5	36,23	18,18	26,21	212	73	0.000999616	0.0315526	0.079,0.07	0.192,0.228	-0.136	-13.6	13.6
4092	ENSG00000163877	SNIP1	1	-	37548820	37548987	37540499	37540755	37552644	37552747	4092	7,6	11,15	0,0	15,16	240	73	1.37116e-05	0.00140983	0.162,0.108	0.0,0.0	0.135	13.5	13.5
39200	ENSG00000269352	PTOV1-AS2	19	-	49858553	49858762	49858346	49858427	49858842	49859287	39200	91,78	1,7	121140	0,1	282	73	0.000397231	0.0167019	0.959,0.743	1.0,0.973	-0.135	-13.5	13.5
5477	ENSG00000185298	CCDC137	17	+	81670549	81670749	81670229	81670453	81671743	81671826	5477	64,29	34,27	35,47	65,65	273	73	0.000975686	0.0311953	0.335,0.223	0.126,0.162	0.135	13.5	13.5
10574	ENSG00000186522	2010-09-01	2	-	109593050	109593119	109585720	109585838	109613797	109614093	10574	39,38	6,2	31,35	0,1	142	73	0.00102529	0.0320557	0.77,0.907	1.0,0.947	-0.135	-13.5	13.5
15154	ENSG00000127914	AKAP9	7	+	92031511	92031685	92029894	92029991	92038418	92038772	15154	139,63	0,0	58,75	5,1	247	73	0.00104531	0.0325399	1.0,1.0	0.774,0.957	0.135	13.5	13.5
12664	ENSG00000125844	RRBP1	20	-	17679998	17680075	17658595	17660528	17682027	17682233	12664	47,50	66,51	17,14	35,50	150	73	0.00147214	0.0414161	0.257,0.323	0.191,0.12	0.135	13.5	13.5
18877	ENSG00000130023	ERMARD	6	+	169766637	169766667	169762428	169762531	169768102	169768171	18877	57,30	14,3	47,33	0,3	103	73	0.00115214	0.0348421	0.743,0.876	1.0,0.886	-0.134	-13.4	13.4
26069	ENSG00000162929	KIAA1841	2	+	61069651	61069698	61068848	61068985	61070341	61070500	26069	6,0	10,8	0,0	8,2	120	73	0.00176698	0.0470162	0.267,0.0	0.0,0.0	0.134	13.4	13.4
22227	ENSG00000242612	DECR2	16	+	406684	406735	406345	406397	407424	407580	22227	10,10	25,23	4,6	35,52	124	73	0.00189989	0.0494237	0.191,0.204	0.063,0.064	0.134	13.4	13.4
53764	ENSG00000105341	ATP5SL	19	-	41436377	41436472	41433536	41433673	41438217	41438414	53764	33,27	0,0	44,44	2,4	168	73	0.00190435	0.049515	1.0,1.0	0.905,0.827	0.134	13.4	13.4
23813	ENSG00000139496	NUP58	13	+	25336943	25337034	25331356	25331558	25338635	25338731	23813	119105	11,7	117105	2,0	164	73	1.26748e-05	0.00132955	0.828,0.87	0.963,1.0	-0.133	-13.3	13.3
46814	ENSG00000104946	TBC1D17	19	+	49879405	49879519	49878497	49878572	49880278	49880402	46814	14,17	39,22	6,5	48,43	187	73	0.000132838	0.007563	0.123,0.232	0.047,0.043	0.133	13.3	13.3
22974	ENSG00000122912	SLC25A16	10	-	68517083	68517185	68516750	68516843	68527245	68527438	22974	7,3	29,31	16,17	29,27	175	73	0.000664143	0.0240649	0.091,0.039	0.187,0.208	-0.133	-13.3	13.3
19100	ENSG00000214046	SMIM7	19	-	16654034	16654144	16647119	16647261	16659394	16659447	19100	277202	29,27	333232	70,57	183	73	0.000700371	0.0249424	0.792,0.749	0.655,0.619	0.133	13.3	13.3
1215	ENSG00000173230	GOLGB1	3	-	121722261	121722368	121718387	121718501	121726912	121727041	1215	74,35	5,2	30,13	0,0	180	73	0.00132967	0.038636	0.857,0.877	1.0,1.0	-0.133	-13.3	13.3
38184	ENSG00000117448	AKR1A1	1	+	45568536	45568684	45567981	45568177	45568926	45568999	38184	506323	27,27	828822	13,9	221	73	7.37345e-10	4.23006e-07	0.861,0.798	0.955,0.968	-0.132	-13.2	13.2
30076	ENSG00000223482	NUTM2A-AS1	10	-	87330895	87331096	87326629	87326672	87336785	87336889	30076	27,12	26,22	4,5	34,26	274	73	1.19409e-05	0.00126535	0.217,0.127	0.03,0.049	0.132	13.2	13.2
47152	ENSG00000113966	ARL6	3	+	97765990	97766089	97764520	97764977	97768080	97768230	47152	13,0	14,15	1,0	22,14	172	73	0.000415825	0.0172868	0.283,0.0	0.019,0.0	0.132	13.2	13.2
53056	ENSG00000077232	DNAJC10	2	+	182732515	182732542	182731029	182731107	182736248	182736386	53056	36,46	4,9	16,16	1,0	100	73	0.000879025	0.0291832	0.868,0.789	0.921,1.0	-0.132	-13.2	13.2
61435	ENSG00000120686	UFM1	13	+	38360040	38360076	38359300	38359333	38360710	38363619	61435	36,24	281186	84,64	233146	109	73	3.65292e-09	1.58062e-06	0.079,0.08	0.194,0.227	-0.131	-13.1	13.1
44262	ENSG00000254995	STX16-NPEPL1	20	+	58702922	58703071	58701015	58701158	58707122	58707200	44262	68,47	82,58	31,39	134127	222	73	6.19743e-08	1.8709e-05	0.214,0.21	0.071,0.092	0.131	13.1	13.1
35851	ENSG00000087460	GNAS	20	+	58898940	58898985	58895611	58895684	58903530	58903585	35851	515367	396308	376300	507446	118	73	3.82185e-06	0.000547427	0.446,0.424	0.315,0.294	0.131	13.1	13.1
45649	ENSG00000149577	SIDT2	11	+	117186989	117187001	117186583	117186636	117187377	117187449	45649	1,3	48,39	12,16	48,69	85	73	0.000104304	0.00635664	0.018,0.062	0.177,0.166	-0.131	-13.1	13.1
23947	ENSG00000138078	PREPL	2	-	44359496	44360038	44346267	44346390	44361379	44361494	23947	317221	12,5	194103	0,2	615	73	0.00100886	0.0317479	0.758,0.84	1.0,0.859	-0.131	-13.1	13.1
26110	ENSG00000163900	TMEM41A	3	-	185494622	185494761	185489600	185491757	185496827	185496981	26110	55,39	0,0	49,47	6,0	212	73	0.00108437	0.0333956	1.0,1.0	0.738,1.0	0.131	13.1	13.1
40943	ENSG00000118418	HMGN3	6	-	79202068	79202155	79201248	79201726	79202275	79202385	40943	5,1	116,92	41,17	98,55	160	73	1.03251e-13	1.53177e-10	0.019,0.005	0.16,0.124	-0.13	-13	13
66213	ENSG00000110321	EIF4G2	11	-	10801660	10801762	10800949	10801087	10802048	10802209	66213	17711245	361269	979952	101107	175	73	2.93972e-07	6.81437e-05	0.672,0.659	0.802,0.788	-0.13	-13	13
35918	ENSG00000166333	ILK	11	+	6608045	6608211	6604179	6604360	6608393	6608489	35918	280185	6,1	215236	20,9	239	73	0.000152683	0.00832765	0.934,0.983	0.767,0.889	0.13	13	13
15638	ENSG00000111832	RWDD1	6	+	116572857	116572985	116571508	116571655	116574057	116574171	15638	7,4	13,11	1,0	17,12	201	73	0.000166789	0.00896918	0.164,0.117	0.021,0.0	0.13	13	13
41461	ENSG00000164162	ANAPC10	4	-	145064571	145064692	144995157	144995603	145081659	145081750	41461	165,82	3,0	149,81	11,5	194	73	0.000260414	0.0121817	0.954,1.0	0.836,0.859	0.13	13	13
58523	ENSG00000165905	GYLTL1B	11	+	45928176	45928372	45927748	45928069	45928629	45929096	58523	140132	13,2	249355	0,5	269	73	0.000281567	0.0129039	0.745,0.947	1.0,0.951	-0.13	-13	13
32128	ENSG00000137877	SPTBN5	15	-	41859407	41859517	41858889	41858980	41860585	41860758	32128	0,1	7,6	7,6	14,13	183	73	0.000696569	0.0249072	0.0,0.062	0.166,0.155	-0.13	-13	13
19198	ENSG00000241058	NSUN6	10	-	18642475	18642555	18616183	18616293	18648489	18648645	19198	54,31	7,2	27,24	1,0	153	73	0.00119418	0.0358212	0.786,0.881	0.928,1.0	-0.13	-13	13
47464	ENSG00000153885	KCTD15	19	+	33811790	33812038	33811246	33811552	33812789	33814243	47464	17,8	23,33	24,20	16,18	321	73	0.00192744	0.0499155	0.144,0.052	0.254,0.202	-0.13	-13	13
16512	ENSG00000272896	RP11-216L13.17	9	+	136791710	136791777	136791378	136791424	136791946	136792030	16512	676488	99,56	13411513	51,63	140	73	1.7053e-13	2.39314e-10	0.781,0.82	0.932,0.926	-0.129	-12.9	12.9
31734	ENSG00000198363	ASPH	8	-	61646749	61646878	61644599	61644632	61651049	61651124	31734	929673	132,88	23631517	137,99	202	73	1.20507e-08	4.40647e-06	0.718,0.734	0.862,0.847	-0.129	-12.9	12.9
21894	ENSG00000198715	GLMP	1	-	156294758	156295016	156294364	156294565	156295525	156295689	21894	210189	1,0	189241	5,11	331	73	7.14998e-06	0.000853461	0.979,1.0	0.893,0.829	0.129	12.9	12.9
57444	ENSG00000184787	UBE2G2	21	-	44774566	44774741	44773547	44773687	44777298	44777440	57444	76,68	67,54	101,51	156132	248	73	1.05648e-05	0.00114285	0.25,0.27	0.16,0.102	0.129	12.9	12.9
3130	ENSG00000111907	TPD52L1	6	+	125253716	125253755	125248281	125248383	125262833	125263497	3130	41,23	194123	52,51	114,95	112	73	1.23574e-05	0.00130416	0.121,0.109	0.229,0.259	-0.129	-12.9	12.9
7115	ENSG00000153113	CAST	5	+	96729152	96729209	96727488	96727530	96729611	96729725	7115	458301	49,25	321241	64,54	130	73	2.68483e-05	0.00236283	0.84,0.871	0.738,0.715	0.129	12.9	12.9
22804	ENSG00000100266	PACSIN2	22	-	42993619	42993780	42912020	42912157	43015020	43015135	22804	17,11	21,21	8,3	38,41	234	73	5.30759e-05	0.00387067	0.202,0.14	0.062,0.022	0.129	12.9	12.9
45249	ENSG00000164548	TRA2A	7	-	23522353	23522432	23521706	23521840	23531788	23532023	45249	39,16	51,26	12,21	71,51	152	73	0.000739417	0.0257847	0.269,0.228	0.075,0.165	0.129	12.9	12.9
25383	ENSG00000072609	CHFR	12	-	132869618	132869798	132861546	132861634	132870723	132870783	25383	91,81	1,0	81,79	3,5	253	73	0.000843511	0.0283302	0.963,1.0	0.886,0.82	0.129	12.9	12.9
58884	ENSG00000204054	LINC00963	9	+	129490843	129491128	129488911	129489299	129493415	129493595	58884	93,96	52,52	33,17	29,33	358	73	0.000908813	0.0298455	0.267,0.273	0.188,0.095	0.129	12.9	12.9
41705	ENSG00000092199	HNRNPC	14	-	21263619	21263829	21263310	21263336	21269297	21269406	41705	207126	169102	110,62	212131	283	73	1.45217e-08	5.22842e-06	0.24,0.242	0.118,0.109	0.128	12.8	12.8
36653	ENSG00000138399	FASTKD1	2	-	169571003	169571191	169569183	169569252	169571652	169572171	36653	3,2	37,15	16,14	34,16	261	73	2.12804e-05	0.00198022	0.022,0.036	0.116,0.197	-0.128	-12.8	12.8
11117	ENSG00000120662	MTRF1	13	-	41258164	41258277	41254528	41254620	41260492	41260915	11117	7,4	24,7	0,1	34,13	186	73	0.000101098	0.00623398	0.103,0.183	0.0,0.029	0.128	12.8	12.8
9034	ENSG00000148339	SLC25A25	9	+	128099274	128099385	128098536	128098725	128101095	128101222	9034	6,6	13,14	2,1	30,21	184	73	0.000370832	0.0158478	0.155,0.145	0.026,0.019	0.128	12.8	12.8
62808	ENSG00000114120	SLC25A36	3	+	140966347	140966427	140963126	140963227	140970926	140970993	62808	17,14	96,75	18,11	30,22	153	73	0.000665558	0.0240843	0.078,0.082	0.223,0.193	-0.128	-12.8	12.8
39428	ENSG00000099377	HSD3B7	16	+	30986048	30986204	30985459	30985824	30986422	30986531	39428	69,75	6,1	126141	0,0	229	73	0.000254538	0.0119807	0.786,0.96	1.0,1.0	-0.127	-12.7	12.7
61437	ENSG00000120686	UFM1	13	+	38360040	38360089	38359300	38359333	38360710	38363619	61437	38,24	281186	90,65	233146	122	73	1.63306e-09	7.99953e-07	0.075,0.072	0.188,0.21	-0.126	-12.6	12.6
30662	ENSG00000257379	RP11-793H13.8	12	+	53465931	53465972	53462480	53462567	53467220	53467528	30662	235168	54,44	238205	25,25	114	73	0.000185775	0.00970443	0.736,0.71	0.859,0.84	-0.126	-12.6	12.6
57055	ENSG00000100239	PPP6R2	22	+	50388985	50389111	50372071	50372150	50393892	50394135	57055	17,17	26,29	7,8	40,48	199	73	0.000211964	0.0106031	0.193,0.177	0.06,0.058	0.126	12.6	12.6
16133	ENSG00000163516	ANKZF1	2	+	219235473	219235579	219234825	219235312	219235707	219235875	16133	60,55	5,2	84,97	0,0	179	73	0.000389095	0.0164523	0.83,0.918	1.0,1.0	-0.126	-12.6	12.6
53001	ENSG00000198742	SMURF1	7	-	99121145	99121203	99061798	99061837	99143725	99144019	53001	0,0	22,22	3,4	13,14	131	73	0.000529198	0.0206758	0.0,0.0	0.114,0.137	-0.126	-12.6	12.6
59043	ENSG00000126777	KTN1	14	+	55663954	55664041	55661273	55661612	55667240	55667330	59043	566340	146,94	537351	201188	160	73	0.000837595	0.0281679	0.639,0.623	0.549,0.46	0.126	12.6	12.6
62674	ENSG00000145730	PAM	5	+	103028184	103028238	103019789	103019843	103028886	103029713	62674	10,15	0,0	31,32	6,0	127	73	0.00162613	0.0444864	1.0,1.0	0.748,1.0	0.126	12.6	12.6
54534	ENSG00000072778	ACADVL	17	+	7224636	7224722	7224479	7224552	7224808	7224884	54534	90,75	1,0	120122	6,12	159	73	1.7996e-05	0.00175314	0.976,1.0	0.902,0.824	0.125	12.5	12.5
1799	ENSG00000100226	GTPBP1	22	+	38735173	38735310	38734323	38734397	38736028	38736175	1799	78,39	6,1	79,66	0,0	210	73	0.000230818	0.0111881	0.819,0.931	1.0,1.0	-0.125	-12.5	12.5
22308	ENSG00000131437	KIF3A	5	-	132700215	132700284	132699170	132699295	132700646	132700700	22308	96,94	13,2	129,92	0,0	142	73	3.43668e-06	0.000505514	0.792,0.96	1.0,1.0	-0.124	-12.4	12.4
44845	ENSG00000154380	ENAH	1	-	225504990	225505053	225500991	225501070	225507950	225508017	44845	51,29	183117	86,58	131102	136	73	9.52605e-06	0.00106144	0.13,0.117	0.261,0.234	-0.124	-12.4	12.4
47038	ENSG00000198399	ITSN2	2	-	24206243	24206275	24205213	24205297	24208236	24208316	47038	0,0	25,17	2,6	19,19	105	73	0.000237174	0.011319	0.0,0.0	0.068,0.18	-0.124	-12.4	12.4
67030	ENSG00000106351	AGFG2	7	+	100556593	100556626	100555666	100555735	100562258	100562379	67030	3,4	46,21	14,25	40,64	106	73	0.000653897	0.0238769	0.043,0.116	0.194,0.212	-0.124	-12.4	12.4
56887	ENSG00000005194	CIAPIN1	16	-	57431150	57431307	57430257	57430339	57432486	57432560	56887	165102	1,1	165145	5,12	230	73	9.02983e-05	0.00566262	0.981,0.97	0.913,0.793	0.123	12.3	12.3
15405	ENSG00000129646	QRICH2	17	-	76275361	76275560	76274130	76274243	76275818	76275947	15405	20,18	40,32	60,76	46,66	272	73	0.000635119	0.0233522	0.118,0.131	0.259,0.236	-0.123	-12.3	12.3
36730	ENSG00000116957	TBCE	1	+	235413875	235413997	235380018	235380149	235414432	235414618	36730	0,2	15,12	9,1	14,3	195	73	0.000861525	0.0288019	0.0,0.059	0.194,0.111	-0.123	-12.3	12.3
9955	ENSG00000111196	MAGOHB	12	-	10612814	10612978	10610621	10610680	10613438	10613573	9955	53,24	69,50	4,8	55,44	237	73	4.99548e-08	1.56256e-05	0.191,0.129	0.022,0.053	0.122	12.2	12.2
40667	ENSG00000269893	SNHG8	4	+	118278943	118279137	118278757	118278792	118279388	118279431	40667	1201854	85,54	473521	72,55	267	73	0.000202918	0.0103602	0.794,0.812	0.642,0.721	0.122	12.2	12.2
61162	ENSG00000166169	POLL	10	-	101583507	101583681	101582762	101582891	101587245	101588126	61162	144,78	0,1	99104	5,5	247	73	0.000204374	0.0104141	1.0,0.958	0.854,0.86	0.122	12.2	12.2
895	ENSG00000135250	SRPK2	7	-	105126247	105126340	105125781	105125874	105126992	105127062	895	277217	60,53	291269	31,39	166	73	0.00133149	0.0386453	0.67,0.643	0.805,0.752	-0.122	-12.2	12.2
73990	ENSG00000144840	RABL3	3	-	120738526	120738667	120730695	120730787	120742461	120742533	73990	44,32	81,81	2,7	121,87	214	73	7.99361e-15	1.29706e-11	0.156,0.119	0.006,0.027	0.121	12.1	12.1
65356	ENSG00000196262	PPIA	7	+	44797519	44797621	44796679	44796793	44798747	44798814	65356	19,17	127,51	34,24	55,36	175	73	1.78731e-05	0.00174445	0.059,0.122	0.205,0.218	-0.121	-12.1	12.1
16629	ENSG00000143365	RORC	1	-	151830927	151831132	151829428	151829458	151831724	151831872	16629	30,18	29,31	5,9	27,39	278	73	8.99972e-05	0.0056574	0.214,0.132	0.046,0.057	0.121	12.1	12.1
56895	ENSG00000152409	JMY	5	+	79312405	79312498	79306374	79306461	79314256	79314851	56895	74,49	6,2	33,17	0,0	166	73	0.000565076	0.0216061	0.844,0.915	1.0,1.0	-0.121	-12.1	12.1
26340	ENSG00000087087	SRRT	7	+	100880695	100880769	100875572	100875712	100881284	100881413	26340	24,12	94,91	26,42	59,68	147	73	4.77495e-05	0.0035674	0.113,0.061	0.18,0.235	-0.12	-12	12
72936	ENSG00000005436	GCFC2	2	-	75702198	75702423	75701189	75701287	75706522	75706651	72936	274164	4,1	236207	13,8	298	73	0.000577175	0.0219234	0.944,0.976	0.816,0.864	0.12	12	12
45536	ENSG00000137103	TMEM8B	9	+	35845707	35845885	35842391	35842717	35845974	35846068	45536	12,6	16,11	2,8	28,40	251	73	0.000850562	0.0285428	0.179,0.137	0.02,0.055	0.12	12	12
65627	ENSG00000164751	PEX2	8	-	76988306	76988338	76986186	76986296	76999989	77000132	65627	86,45	7,9	128,81	2,4	105	73	0.00141897	0.0404383	0.895,0.777	0.978,0.934	-0.12	-12	12
28075	ENSG00000137821	LRRC49	15	+	70895848	70895936	70893583	70893640	70900921	70901024	28075	42,43	6,0	16,13	0,0	161	73	0.00173558	0.0464048	0.76,1.0	1.0,1.0	-0.12	-12	12
63542	ENSG00000182199	SHMT2	12	+	57231480	57231553	57230802	57231000	57231712	57231913	63542	939705	109,82	514629	22,20	146	73	8.565e-10	4.63259e-07	0.812,0.811	0.921,0.94	-0.119	-11.9	11.9
31737	ENSG00000198363	ASPH	8	-	61643944	61644001	61643385	61643433	61644599	61644632	31737	569419	118,52	1399850	83,64	130	73	7.27367e-08	2.1444e-05	0.73,0.819	0.904,0.882	-0.119	-11.9	11.9
41696	ENSG00000092199	HNRNPC	14	-	21263666	21263829	21263310	21263336	21269297	21269406	41696	163,93	169102	89,45	212131	236	73	9.48571e-08	2.68053e-05	0.23,0.22	0.115,0.096	0.119	11.9	11.9
18928	ENSG00000160087	UBE2J2	1	-	1262268	1262390	1257207	1257310	1263345	1263386	18928	67,68	103,80	24,46	120117	195	73	3.59223e-06	0.000526901	0.196,0.241	0.07,0.128	0.119	11.9	11.9
40607	ENSG00000119487	MAPKAP1	9	-	125672399	125672540	125669817	125669907	125706970	125707231	40607	166113	8,5	148100	0,0	214	73	1.3306e-05	0.00138676	0.876,0.885	1.0,1.0	-0.119	-11.9	11.9
4340	ENSG00000156931	VPS8	3	+	184922428	184922483	184920126	184920198	184924861	184924981	4340	0,1	35,26	8,5	33,18	128	73	3.92647e-05	0.00311071	0.0,0.021	0.121,0.137	-0.119	-11.9	11.9
60486	ENSG00000185420	SMYD3	1	-	245915529	245915640	245863798	245863886	245927930	245928033	60486	87,56	0,1	174148	12,9	184	73	4.71366e-05	0.0035395	1.0,0.957	0.852,0.867	0.119	11.9	11.9
54689	ENSG00000162222	TTC9C	11	+	62733117	62733199	62728822	62729086	62735381	62736243	54689	23,15	42,50	3,7	39,56	155	73	0.00010752	0.00644674	0.205,0.124	0.035,0.056	0.119	11.9	11.9
23559	ENSG00000185551	NR2F2	15	+	96333687	96333857	96330716	96332547	96334075	96334603	23559	34,16	43,34	4,9	43,49	243	73	3.26386e-06	0.000481456	0.192,0.124	0.027,0.052	0.118	11.8	11.8
55575	ENSG00000134294	SLC38A2	12	-	46370511	46370620	46367266	46367340	46370775	46370857	55575	583420	50,36	234167	2,7	182	73	8.6656e-06	0.000999894	0.824,0.824	0.979,0.905	-0.118	-11.8	11.8
26471	ENSG00000142606	MMEL1	1	-	2591931	2592027	2590925	2591089	2592654	2592720	26471	63,78	4,5	110137	1,0	169	73	0.000122841	0.00712668	0.872,0.871	0.979,1.0	-0.118	-11.8	11.8
49095	ENSG00000163319	MRPS18C	4	+	83458324	83458429	83456908	83456958	83459739	83459797	49095	227138	8,1	200142	22,8	178	73	0.000445939	0.0182899	0.921,0.983	0.789,0.879	0.118	11.8	11.8
19115	ENSG00000214046	SMIM7	19	-	16654036	16654125	16647095	16647261	16659394	16659447	19115	348191	29,27	374248	70,57	162	73	0.000984026	0.0313607	0.844,0.761	0.707,0.662	0.118	11.8	11.8
74881	ENSG00000214765	SEPT7P2	7	-	45728831	45729023	45728177	45728313	45736786	45736910	74881	3,4	26,16	16,7	16,15	265	73	0.00100498	0.0316934	0.031,0.064	0.216,0.114	-0.118	-11.8	11.8
62771	ENSG00000132437	DDC	7	-	50495349	50495417	50479786	50479863	50503992	50504059	62771	35,16	0,0	116,79	12,3	141	73	0.000212793	0.0106241	1.0,1.0	0.833,0.932	0.117	11.7	11.7
4796	ENSG00000140382	HMG20A	15	+	77447718	77447811	77420673	77421004	77458403	77458496	4796	6,6	16,19	0,1	11,14	166	73	0.000422468	0.017521	0.142,0.122	0.0,0.03	0.117	11.7	11.7
19601	ENSG00000073921	PICALM	11	-	85974682	85974812	85958817	85959060	85981128	85981228	19601	141101	8,7	148117	1,2	203	73	0.000505557	0.0201462	0.864,0.838	0.982,0.955	-0.117	-11.7	11.7
44909	ENSG00000154978	VOPP1	7	-	55561853	55562051	55521071	55521130	55572270	55572454	44909	8,0	7,4	0,0	2,11	271	73	0.000724958	0.0254488	0.235,0.0	0.0,0.0	0.117	11.7	11.7
33593	ENSG00000171604	CXXC5	5	+	139679846	139679940	139648660	139648845	139680363	139680556	33593	0,1	15,11	3,6	13,12	167	73	0.000821835	0.0277638	0.0,0.038	0.092,0.179	-0.117	-11.7	11.7
51682	ENSG00000119777	TMEM214	2	+	27039715	27039837	27039046	27039164	27040029	27040198	51682	88,60	3,4	52,98	0,0	195	73	0.00101456	0.0318591	0.917,0.849	1.0,1.0	-0.117	-11.7	11.7
23632	ENSG00000136068	FLNB	3	+	58141857	58141896	58138281	58138529	58142649	58142752	23632	198160	9,5	179153	26,19	112	73	3.11125e-05	0.00263968	0.935,0.954	0.818,0.84	0.116	11.6	11.6
26597	ENSG00000105662	CRTC1	19	+	18744107	18744155	18742909	18743026	18745822	18745960	26597	4,6	15,27	1,0	24,38	121	73	0.000150752	0.0082483	0.139,0.118	0.025,0.0	0.116	11.6	11.6
5824	ENSG00000117481	NSUN4	1	+	46341322	46341497	46340819	46340919	46344800	46345144	5824	11,14	23,17	6,3	30,30	248	73	0.000487323	0.0196153	0.123,0.195	0.056,0.029	0.116	11.6	11.6
18771	ENSG00000162910	MRPL55	1	-	228108954	228109021	228108234	228108318	228109260	228109295	18771	72,43	3,5	52,83	0,1	140	73	0.000825947	0.0278665	0.926,0.818	1.0,0.977	-0.116	-11.6	11.6
36085	ENSG00000175104	TRAF6	11	-	36492550	36492628	36487026	36490650	36494975	36495047	36085	41,27	6,0	22,15	0,0	151	73	0.00109714	0.0336625	0.768,1.0	1.0,1.0	-0.116	-11.6	11.6
59039	ENSG00000126777	KTN1	14	+	55663954	55664044	55661521	55661612	55667240	55667330	59039	337214	146,94	337227	201188	163	73	0.00184228	0.0483613	0.508,0.505	0.429,0.351	0.116	11.6	11.6
48136	ENSG00000110066	SUV420H1	11	-	68179469	68179616	68175017	68175183	68180131	68180200	48136	5,7	94,72	18,17	49,28	220	73	1.00509e-07	2.79081e-05	0.017,0.031	0.109,0.168	-0.115	-11.5	11.5
15136	ENSG00000113716	HMGXB3	5	+	150010110	150010608	150006472	150006647	150012254	150012353	15136	472338	2,1	347348	10,5	571	73	0.000308045	0.0138604	0.968,0.977	0.816,0.899	0.115	11.5	11.5
12902	ENSG00000061273	HDAC7	12	-	47784694	47784801	47784078	47784217	47785386	47785471	12902	12,8	29,17	3,5	34,52	180	73	0.000341976	0.0149973	0.144,0.16	0.035,0.038	0.115	11.5	11.5
33089	ENSG00000134717	BTF3L4	1	+	52083313	52083541	52064824	52064938	52086111	52086610	33089	538350	15,9	401298	29,18	301	73	0.000541175	0.0209858	0.897,0.904	0.77,0.801	0.115	11.5	11.5
47437	ENSG00000131503	ANKHD1	5	+	140535361	140535580	140529629	140529796	140537337	140537589	47437	373287	30,15	347323	6,11	292	73	0.000561471	0.0214999	0.757,0.827	0.935,0.88	-0.115	-11.5	11.5
45261	ENSG00000177427	MIEF2	17	+	18263415	18263604	18263085	18263248	18263709	18266552	45261	1,2	14,16	11,4	13,11	262	73	0.000777254	0.0267272	0.02,0.034	0.191,0.092	-0.115	-11.5	11.5
48555	ENSG00000137822	TUBGCP4	15	+	43403682	43403799	43401805	43401850	43404412	43404552	48555	42,53	0,0	71,67	2,5	190	73	0.000984927	0.0313607	1.0,1.0	0.932,0.837	0.115	11.5	11.5
49471	ENSG00000165802	NSMF	9	-	137454745	137454970	137454390	137454443	137455238	137455307	49471	83,49	119104	178254	178161	298	73	9.0866e-06	0.00102124	0.146,0.103	0.197,0.279	-0.114	-11.4	11.4
72548	ENSG00000176731	C8orf59	8	-	85219322	85219363	85217385	85217502	85220305	85220339	72548	56,30	206132	122,84	250149	114	73	4.12037e-05	0.00320184	0.148,0.127	0.238,0.265	-0.114	-11.4	11.4
39286	ENSG00000138698	RAP1GDS1	4	+	98379016	98379163	98352512	98352601	98391951	98392009	39286	109,70	7,3	155123	0,2	220	73	0.000392806	0.0165687	0.838,0.886	1.0,0.953	-0.114	-11.4	11.4
60211	ENSG00000144306	SCRN3	2	+	174397335	174397404	174395740	174395817	174398274	174398442	60211	7,2	16,14	1,0	20,17	142	73	0.000489036	0.0196538	0.184,0.068	0.025,0.0	0.114	11.4	11.4
39098	ENSG00000121067	SPOP	17	-	49636758	49636809	49622732	49622876	49677932	49678005	39098	22,13	51,45	6,4	52,40	124	73	0.000602422	0.0225327	0.203,0.145	0.064,0.056	0.114	11.4	11.4
52128	ENSG00000113971	NPHP3	3	-	132696730	132696813	132694826	132694965	132697259	132697362	52128	1,0	12,10	6,6	17,20	156	73	0.000667993	0.0241538	0.038,0.0	0.142,0.123	-0.114	-11.4	11.4
13493	ENSG00000130731	C16orf13	16	-	634888	634956	634718	634797	635280	635340	13493	260184	38,27	471554	29,35	141	73	6.09028e-05	0.00430247	0.78,0.779	0.894,0.891	-0.113	-11.3	11.3
802	ENSG00000153485	TMEM251	14	+	93185324	93185485	93184950	93185032	93186259	93187089	802	46,31	95,69	90,88	94,82	234	73	8.86586e-05	0.00559357	0.131,0.123	0.23,0.251	-0.113	-11.3	11.3
61911	ENSG00000215845	TSTD1	1	-	161038550	161038673	161037912	161038075	161038879	161038990	61911	387266	42,31	509618	32,24	196	73	0.000103816	0.00633534	0.774,0.762	0.856,0.906	-0.113	-11.3	11.3
71348	ENSG00000151470	C4orf33	4	+	129109306	129109358	129106586	129106647	129109472	129109966	71348	50,29	11,0	35,24	1,0	125	73	0.0012051	0.0360239	0.726,1.0	0.953,1.0	-0.113	-11.3	11.3
18332	ENSG00000141252	VPS53	17	-	632743	632841	631549	631628	653290	653410	18332	12,7	27,33	1,0	25,19	171	73	2.06028e-05	0.00194203	0.159,0.083	0.017,0.0	0.112	11.2	11.2
22365	ENSG00000092036	HAUS4	14	-	22952540	22952683	22952327	22952459	22955099	22955176	22365	158104	7,5	161126	1,0	216	73	6.83861e-05	0.00462479	0.884,0.875	0.982,1.0	-0.112	-11.2	11.2
37021	ENSG00000136811	ODF2	9	+	128457197	128457437	128456207	128456255	128459566	128459657	37021	30,23	41,23	10,1	20,34	313	73	7.25478e-05	0.00482945	0.146,0.189	0.104,0.007	0.112	11.2	11.2
73055	ENSG00000088367	EPB41L1	20	+	36209487	36209898	36197858	36198041	36212271	36212376	73055	56,40	28,27	20,40	44,41	484	73	0.000360791	0.0155209	0.232,0.183	0.064,0.128	0.112	11.2	11.2
50854	ENSG00000279624	RP5-1042K10.14	22	+	40401592	40401675	40400695	40400813	40402138	40402205	50854	117,94	10,9	157172	5,3	156	73	0.00121345	0.0361641	0.846,0.83	0.936,0.964	-0.112	-11.2	11.2
48592	ENSG00000158715	SLC45A3	1	-	205662832	205663618	205661860	205662126	205664484	205664886	48592	18061502	0,0	8161563	9,16	859	73	5.10188e-10	3.19169e-07	1.0,1.0	0.885,0.892	0.111	11.1	11.1
66966	ENSG00000175220	ARHGAP1	11	-	46697020	46697224	46695974	46696156	46700550	46700599	66966	25,30	43,42	2,7	36,32	277	73	3.99357e-06	0.000563484	0.133,0.158	0.014,0.055	0.111	11.1	11.1
14112	ENSG00000123349	PFDN5	12	+	53296453	53296551	53295541	53295639	53297849	53297924	14112	45,33	96,57	43,18	190132	171	73	5.54372e-06	0.000717836	0.167,0.198	0.088,0.055	0.111	11.1	11.1
53043	ENSG00000077232	DNAJC10	2	+	182739544	182739709	182736248	182736386	182740298	182740384	53043	82,44	179125	55,45	68,43	238	73	0.000104614	0.0063681	0.123,0.097	0.199,0.243	-0.111	-11.1	11.1
5793	ENSG00000129493	HEATR5A	14	-	31304904	31305177	31302294	31302519	31306731	31306810	5793	159,95	5,2	138113	0,0	346	73	0.000915512	0.0299565	0.87,0.909	1.0,1.0	-0.111	-11.1	11.1
8770	ENSG00000117868	ESYT2	7	-	158752780	158752843	158749648	158749723	158759485	158759581	8770	248137	30,15	250164	7,8	136	73	7.36981e-05	0.00489974	0.816,0.831	0.95,0.917	-0.11	-11	11
55785	ENSG00000166908	PIP4K2C	12	+	57599399	57599438	57599064	57599211	57600323	57600437	55785	81,55	12,3	70,51	2,0	112	73	0.000280571	0.012881	0.815,0.923	0.958,1.0	-0.11	-11	11
50273	ENSG00000147439	BIN3	8	-	22622540	22622697	22621530	22621568	22623914	22624049	50273	8,6	12,11	0,4	31,11	230	73	0.000658434	0.0239751	0.175,0.148	0.0,0.103	0.11	11	11
59447	ENSG00000141542	RAB40B	17	-	82696388	82696853	82664495	82664556	82698454	82698687	59447	22,4	13,7	5,4	30,28	538	73	5.0975e-06	0.000667743	0.187,0.072	0.022,0.019	0.109	10.9	10.9
37508	ENSG00000140992	PDPK1	16	+	2538501	2538771	2538019	2538136	2557702	2557963	37508	6,5	8,9	0,1	8,8	343	73	0.000721245	0.0253554	0.138,0.106	0.0,0.026	0.109	10.9	10.9
37650	ENSG00000151923	TIAL1	10	-	119580470	119580538	119579934	119580010	119581921	119582009	37650	15,8	107100	43,27	112,74	141	73	2.68431e-06	0.00041606	0.068,0.04	0.166,0.159	-0.108	-10.8	10.8
29175	ENSG00000012822	CALCOCO1	12	-	53725689	53725759	53725086	53725266	53727403	53727606	29175	4,8	42,20	0,0	36,17	143	73	0.000120535	0.00702433	0.046,0.17	0.0,0.0	0.108	10.8	10.8
20986	ENSG00000178761	FAM219B	15	-	74904981	74905059	74904663	74904712	74905153	74905231	20986	6,7	63,54	24,19	48,65	151	73	0.000138816	0.00779232	0.044,0.059	0.195,0.124	-0.108	-10.8	10.8
49456	ENSG00000168056	LTBP3	11	-	65545515	65545712	65543426	65543549	65546441	65546564	49456	30,21	36,29	12,18	45,70	270	73	0.000139612	0.00782056	0.184,0.164	0.067,0.065	0.108	10.8	10.8
59231	ENSG00000123179	EBPL	13	-	49669776	49669846	49663056	49663195	49691253	49691463	59231	262201	31,31	446465	16,38	143	73	0.000211081	0.0105895	0.812,0.768	0.934,0.862	-0.108	-10.8	10.8
49462	ENSG00000165802	NSMF	9	-	137454745	137454921	137454390	137454443	137455238	137455307	49462	60,31	119104	122189	178161	249	73	1.55059e-05	0.00156335	0.129,0.08	0.167,0.256	-0.107	-10.7	10.7
37181	ENSG00000232445	RP11-132A1.4	7	+	101309613	101309694	101308345	101308548	101310483	101310985	37181	29,14	53,60	9,6	88,61	154	73	5.45419e-05	0.00395535	0.206,0.1	0.046,0.045	0.107	10.7	10.7
73289	ENSG00000104177	MYEF2	15	-	48162676	48162893	48159612	48159804	48165932	48166026	73289	46,29	124,54	50,44	61,34	290	73	0.000194005	0.0100234	0.085,0.119	0.171,0.246	-0.107	-10.7	10.7
20321	ENSG00000242588	RP11-274B21.14	7	+	128579998	128580094	128578889	128578933	128591849	128592017	20321	59,43	7,0	30,45	0,0	169	73	0.000798399	0.0272379	0.785,1.0	1.0,1.0	-0.107	-10.7	10.7
8274	ENSG00000011426	ANLN	7	+	36417079	36417190	36415757	36415884	36419243	36419479	8274	105,59	7,3	46,55	0,1	184	73	0.00108985	0.0335245	0.856,0.886	1.0,0.956	-0.107	-10.7	10.7
3321	ENSG00000075223	SEMA3C	7	-	80793271	80793493	80789305	80789528	80798091	80798236	3321	0,0	8,1	10,1	10,16	295	73	0.00166938	0.0453827	0.0,0.0	0.198,0.015	-0.107	-10.7	10.7
60046	ENSG00000040275	SPDL1	5	+	169584087	169584166	169583786	169583889	169588393	169588575	60046	8,0	14,12	0,0	3,6	152	73	0.00180557	0.0477355	0.215,0.0	0.0,0.0	0.107	10.7	10.7
25663	ENSG00000086205	FOLH1	11	-	49206777	49206874	49206066	49206172	49208291	49208636	25663	111,85	497403	284233	479457	170	73	1.1611e-11	1.18214e-08	0.088,0.083	0.203,0.18	-0.106	-10.6	10.6
1875	ENSG00000257621	PSMA3-AS1	14	-	58293313	58293544	58291634	58291707	58297954	58298132	1875	7,11	17,17	1,0	21,5	304	73	4.61634e-05	0.00348907	0.09,0.134	0.011,0.0	0.106	10.6	10.6
16136	ENSG00000163516	ANKZF1	2	+	219235473	219235613	219234132	219235312	219235707	219235875	16136	92,72	5,2	98117	0,0	213	73	0.000682737	0.0245162	0.863,0.925	1.0,1.0	-0.106	-10.6	10.6
13712	ENSG00000129968	ABHD17A	19	-	1878663	1878904	1877507	1877687	1879920	1880017	13712	20,27	31,21	15,33	54,81	314	73	0.00157527	0.0433252	0.13,0.23	0.061,0.087	0.106	10.6	10.6
61182	ENSG00000166169	POLL	10	-	101584601	101584919	101583507	101583681	101587245	101587403	61182	181113	1,0	140179	4,4	391	73	0.00174064	0.0464924	0.971,1.0	0.867,0.893	0.106	10.6	10.6
9956	ENSG00000111196	MAGOHB	12	-	10612814	10613005	10610621	10610680	10613438	10613605	9956	49,24	69,50	6,7	55,44	264	73	3.95161e-07	8.84411e-05	0.164,0.117	0.029,0.042	0.105	10.5	10.5
45426	ENSG00000111052	LIN7A	12	-	80848098	80848175	80845729	80845939	80848250	80848322	45426	38,13	65,50	17,28	181158	150	73	2.03691e-05	0.00192649	0.221,0.112	0.044,0.079	0.105	10.5	10.5
66561	ENSG00000110723	EXPH5	11	-	108592852	108593077	108541651	108541812	108593417	108593504	66561	12,7	29,13	0,0	5,8	298	73	0.000183443	0.00960189	0.092,0.117	0.0,0.0	0.105	10.5	10.5
8148	ENSG00000006047	YBX2	17	-	7290795	7290936	7290250	7290535	7291092	7294589	8148	0,0	17,9	5,6	13,20	214	73	0.000251305	0.0118733	0.0,0.0	0.116,0.093	-0.105	-10.5	10.5
58002	ENSG00000134900	TPP2	13	+	102636694	102636763	102636223	102636392	102637081	102637239	58002	3,0	28,28	6,11	34,26	142	73	0.000761041	0.0263571	0.052,0.0	0.083,0.179	-0.105	-10.5	10.5
6474	ENSG00000148842	CNNM2	10	+	103027364	103027459	102918316	102920101	103049706	103049850	6474	6,1	13,10	0,0	22,19	168	73	0.000908498	0.0298455	0.167,0.042	0.0,0.0	0.105	10.5	10.5
31508	ENSG00000182010	RTKN2	10	-	62262624	62262821	62245998	62246057	62268550	62268707	31508	97,63	7,0	20,16	0,0	270	73	0.00152988	0.0424641	0.789,1.0	1.0,1.0	-0.105	-10.5	10.5
56459	ENSG00000116350	SRSF4	1	-	29159863	29160058	29159383	29159486	29160374	29160469	56459	46,29	69,48	14,16	123,72	268	73	2.27039e-08	7.78094e-06	0.154,0.141	0.03,0.057	0.104	10.4	10.4
15486	ENSG00000115234	SNX17	2	+	27373039	27373113	27372622	27372740	27373246	27373311	15486	22,19	71,50	8,6	95,63	147	73	2.45681e-05	0.00221673	0.133,0.159	0.04,0.045	0.104	10.4	10.4
52083	ENSG00000020129	NCDN	1	+	35562791	35562880	35562391	35562633	35563201	35563426	52083	6,0	46,43	9,11	21,44	162	73	0.000444731	0.0182547	0.056,0.0	0.162,0.101	-0.104	-10.4	10.4
31264	ENSG00000158106	RHPN1	8	+	143374134	143374297	143368987	143369047	143375552	143375668	31264	12,10	23,18	5,10	50,61	236	73	0.000477436	0.0192921	0.139,0.147	0.03,0.048	0.104	10.4	10.4
40164	ENSG00000173264	GPR137	11	+	64288064	64288214	64287720	64287946	64288339	64288468	40164	137118	10,4	133247	2,2	223	73	0.000720058	0.0253308	0.818,0.906	0.956,0.976	-0.104	-10.4	10.4
22370	ENSG00000174306	ZHX3	20	-	41201285	41201384	41178447	41185201	41202056	41204041	22370	0,1	7,6	5,7	15,17	172	73	0.00186134	0.0487249	0.0,0.066	0.124,0.149	-0.104	-10.4	10.4
37263	ENSG00000122033	MTIF3	13	-	27449851	27449918	27445087	27445156	27450063	27450143	37263	13,7	32,29	3,1	25,25	140	73	0.00186935	0.0488249	0.175,0.112	0.059,0.02	0.104	10.4	10.4
2958	ENSG00000072133	RPS6KA6	X	-	84160287	84160435	84156074	84156191	84164327	84164387	2958	28,14	52,22	4,4	18,26	221	73	0.00191935	0.0498551	0.151,0.174	0.068,0.048	0.104	10.4	10.4
34480	ENSG00000183291	2015-09-01	1	-	86868052	86868102	86862444	86863605	86880661	86880725	34480	773577	98,44	912726	22,21	123	73	1.12943e-12	1.3963e-09	0.824,0.886	0.961,0.954	-0.103	-10.3	10.3
64647	ENSG00000089248	ERP29	12	+	112019739	112019894	112013347	112013609	112022149	112023451	64647	975801	86,56	9651125	34,36	228	73	8.59444e-07	0.000165281	0.784,0.821	0.901,0.909	-0.103	-10.3	10.3
52771	ENSG00000135821	GLUL	1	-	182390496	182390852	182388571	182388750	182391678	182391759	52771	62,63	65,51	15,21	56,52	429	73	8.89386e-07	0.000169781	0.14,0.174	0.044,0.064	0.103	10.3	10.3
60911	ENSG00000084234	APLP2	11	+	130123611	130123779	130122304	130122513	130126699	130126830	60911	13811037	210133	15761459	143107	241	73	4.87794e-05	0.00362868	0.666,0.703	0.769,0.805	-0.103	-10.3	10.3
73861	ENSG00000136147	PHF11	13	+	49525772	49525937	49524084	49524216	49526386	49526458	73861	10,9	28,16	5,1	50,33	238	73	8.35903e-05	0.00538276	0.099,0.147	0.03,0.009	0.103	10.3	10.3
16087	ENSG00000176244	ACBD7	10	-	15081530	15081764	15078922	15079040	15088716	15088776	16087	9,5	14,15	0,0	10,7	307	73	0.000135686	0.00767467	0.133,0.073	0.0,0.0	0.103	10.3	10.3
68321	ENSG00000168067	MAP4K2	11	-	64790393	64790462	64790187	64790274	64791908	64792086	68321	70,65	2,7	74,99	0,1	142	73	0.00039878	0.0167121	0.947,0.827	1.0,0.981	-0.103	-10.3	10.3
39914	ENSG00000243147	MRPL33	2	+	27774423	27774530	27772673	27772692	27779432	27779697	39914	533281	261145	617333	417296	180	73	0.000886469	0.0293365	0.453,0.44	0.375,0.313	0.103	10.3	10.3
38964	ENSG00000143537	ADAM15	1	+	155061903	155061960	155060762	155060832	155062244	155062369	38964	25,11	52,58	4,26	81174	130	73	0.00103367	0.0322939	0.213,0.096	0.027,0.077	0.103	10.3	10.3
61172	ENSG00000166169	POLL	10	-	101585861	101586156	101583517	101583681	101587245	101587421	61172	179113	1,0	128185	4,4	368	73	0.00181535	0.047872	0.973,1.0	0.864,0.902	0.103	10.3	10.3
28638	ENSG00000116906	GNPAT	1	+	231258221	231258309	231250963	231251143	231260506	231260683	28638	10,8	38,31	1,0	57,36	161	73	1.2632e-06	0.000227744	0.107,0.105	0.008,0.0	0.102	10.2	10.2
49469	ENSG00000165802	NSMF	9	-	137454721	137454970	137454390	137454443	137455238	137455307	49469	77,49	119104	171237	178161	322	73	6.77075e-06	0.000827211	0.128,0.097	0.179,0.25	-0.102	-10.2	10.2
35429	ENSG00000143850	PLEKHA6	1	-	204271247	204271374	204268207	204268312	204273625	204273740	35429	27,13	81,26	1,1	18,9	200	73	0.000351972	0.0152947	0.108,0.154	0.02,0.039	0.102	10.2	10.2
16138	ENSG00000163516	ANKZF1	2	+	219235460	219235585	219234132	219235312	219235707	219235801	16138	96,62	5,2	129143	0,0	198	73	0.000565721	0.0216138	0.876,0.92	1.0,1.0	-0.102	-10.2	10.2
34060	ENSG00000148634	HERC4	10	-	67939587	67939676	67936152	67936235	67940938	67941105	34060	67,57	0,0	64,67	6,1	162	73	0.000926821	0.030153	1.0,1.0	0.828,0.968	0.102	10.2	10.2
40130	ENSG00000159596	TMEM69	1	+	45690973	45691110	45687213	45688275	45693203	45694443	40130	326242	11,4	349252	18,23	210	73	0.00128071	0.0376083	0.912,0.955	0.871,0.792	0.102	10.2	10.2
45378	ENSG00000135596	MICAL1	6	-	109447356	109447577	109447072	109447229	109447680	109447722	45378	77,79	0,0	106182	3,5	294	73	0.00139315	0.0399437	1.0,1.0	0.898,0.9	0.101	10.1	10.1
56461	ENSG00000116350	SRSF4	1	-	29159863	29160091	29159373	29159486	29160374	29160517	56461	50,27	69,48	14,13	123,72	301	73	1.67431e-09	8.12492e-07	0.149,0.12	0.027,0.042	0.1	10	10
23705	ENSG00000198648	STK39	2	-	168065318	168065381	168063499	168063570	168074981	168075011	23705	662423	108,66	857703	63,60	136	73	8.8816e-06	0.00101011	0.767,0.775	0.88,0.863	-0.1	-10	10
18108	ENSG00000141198	TOM1L1	17	+	54903707	54903792	54900876	54900923	54905488	54905567	18108	281190	5,4	226180	22,10	158	73	4.66929e-05	0.00352396	0.963,0.956	0.826,0.893	0.1	10	10
65370	ENSG00000196262	PPIA	7	+	44798747	44798814	44797519	44797621	44799246	44799277	65370	159,87	1,0	73,50	8,1	140	73	0.000131549	0.00753092	0.988,1.0	0.826,0.963	0.1	10	10
53569	ENSG00000108515	ENO3	17	+	4952024	4952147	4951827	4951914	4952794	4952890	53569	1,2	28,21	10,10	31,23	196	73	0.00019226	0.00995306	0.013,0.034	0.107,0.139	-0.1	-10	10
15094	ENSG00000123213	NLN	5	+	65740894	65741000	65722246	65722414	65758566	65758826	15094	9,3	20,15	0,1	19,13	179	73	0.000229536	0.0111507	0.155,0.075	0.0,0.03	0.1	10	10
69415	ENSG00000178802	MPI	15	+	74890437	74890654	74890041	74890089	74891378	74891579	69415	172128	7,3	161168	0,1	290	73	0.000299878	0.0135517	0.861,0.915	1.0,0.977	-0.1	-10	10
29552	ENSG00000111605	CPSF6	12	+	69258034	69258145	69257743	69257905	69258589	69259094	29552	26,30	110,79	38,47	75,56	184	73	0.000795093	0.0271608	0.086,0.131	0.167,0.25	-0.1	-10	10
44858	ENSG00000090097	PCBP4	3	-	51961748	51961894	51961159	51961304	51967325	51967454	44858	9,3	22,7	1,2	16,25	219	73	0.001888	0.0491799	0.12,0.125	0.02,0.026	0.1	10	10
54321	ENSG00000116604	MEF2D	1	-	156476493	156476514	156475107	156475237	156477011	156477202	54321	0,0	29,24	2,5	29,22	94	73	0.0019251	0.0499153	0.0,0.0	0.051,0.15	-0.1	-10	10
40938	ENSG00000118418	HMGN3	6	-	79202093	79202155	79201248	79201726	79202275	79202389	40938	4,2	116,92	29,10	98,55	135	73	4.5709e-09	1.89871e-06	0.018,0.012	0.138,0.09	-0.099	-9.9	9.9
44425	ENSG00000143164	DCAF6	1	+	168019544	168019667	168004532	168004793	168022987	168024050	44425	24,13	50,38	5,11	84,85	196	73	4.31e-06	0.000596779	0.152,0.113	0.022,0.046	0.099	9.9	9.9
31558	ENSG00000161654	LSM12	17	-	44036861	44037102	44036166	44036300	44037411	44037538	31558	27,11	35,20	4,8	46,38	314	73	9.06778e-06	0.00102124	0.152,0.113	0.02,0.047	0.099	9.9	9.9
24883	ENSG00000139350	NEDD1	12	+	96924832	96924937	96919984	96920125	96934975	96935205	24883	10,7	31,33	0,0	23,15	178	73	3.14864e-05	0.00266183	0.117,0.08	0.0,0.0	0.099	9.9	9.9
66003	ENSG00000081760	AACS	12	+	125136661	125136864	125134793	125134852	125142091	125142177	66003	495358	5,3	367431	18,14	276	73	3.20268e-05	0.00268219	0.963,0.969	0.844,0.891	0.099	9.9	9.9
67464	ENSG00000104731	KLHDC4	16	-	87765065	87765206	87761948	87762040	87765791	87765931	67464	9,4	18,14	2,2	55,28	214	73	8.90141e-05	0.00560918	0.146,0.089	0.012,0.024	0.099	9.9	9.9
66015	ENSG00000137497	NUMA1	11	-	72068104	72068231	72035901	72035975	72069841	72070063	66015	23,17	44,33	12,5	48,47	200	73	0.000868578	0.028918	0.16,0.158	0.084,0.037	0.099	9.9	9.9
53048	ENSG00000077232	DNAJC10	2	+	182737377	182737463	182736248	182736386	182739544	182740206	53048	11,4	31,20	0,1	20,16	159	73	0.000126079	0.00727393	0.14,0.084	0.0,0.028	0.098	9.8	9.8
37008	ENSG00000136811	ODF2	9	+	128457202	128457437	128456207	128456255	128459566	128459657	37008	24,21	41,23	9,1	20,34	308	73	0.000220795	0.0108566	0.122,0.178	0.096,0.007	0.098	9.8	9.8
28704	ENSG00000059588	TARBP1	1	-	234466737	234466876	234465655	234465708	234467501	234467650	28704	4,5	17,10	0,3	33,38	212	73	0.00105142	0.0326519	0.075,0.147	0.0,0.026	0.098	9.8	9.8
36368	ENSG00000153786	ZDHHC7	16	-	84988797	84988873	84981869	84981994	84990303	84990635	36368	10,5	27,23	3,1	36,31	149	73	0.00116937	0.0351786	0.154,0.096	0.039,0.016	0.098	9.8	9.8
45260	ENSG00000177427	MIEF2	17	+	18263500	18263604	18263085	18263248	18263709	18266552	45260	0,0	14,16	6,1	13,11	177	73	0.00148892	0.041733	0.0,0.0	0.16,0.036	-0.098	-9.8	9.8
35674	ENSG00000156398	SFXN2	10	+	102724935	102724996	102714635	102714681	102726611	102726797	35674	5,2	16,14	0,1	27,26	134	73	0.00159944	0.043895	0.145,0.072	0.0,0.021	0.098	9.8	9.8
44263	ENSG00000254995	STX16-NPEPL1	20	+	58702892	58703071	58701015	58701158	58707122	58707200	44263	46,41	82,58	25,31	134127	252	73	1.49567e-06	0.000260607	0.14,0.17	0.051,0.066	0.097	9.7	9.7
68924	ENSG00000175203	DCTN2	12	-	57538518	57538524	57535748	57535845	57546027	57546096	68924	17,11	265176	29,39	175173	79	73	3.74176e-06	0.00054119	0.056,0.055	0.133,0.172	-0.097	-9.7	9.7
18925	ENSG00000160087	UBE2J2	1	-	1262271	1262390	1257207	1257310	1263345	1263386	18925	48,46	103,80	20,25	120117	192	73	7.09925e-06	0.00085132	0.151,0.179	0.06,0.075	0.097	9.7	9.7
65906	ENSG00000150779	TIMM8B	11	-	112085977	112086310	112084799	112085462	112086639	112086798	65906	653388	247166	663434	439293	406	73	4.5588e-05	0.0034506	0.322,0.296	0.214,0.21	0.097	9.7	9.7
53041	ENSG00000077232	DNAJC10	2	+	182737396	182737463	182736248	182736386	182739544	182740206	53041	9,4	31,20	0,1	20,16	140	73	0.000296597	0.013462	0.131,0.094	0.0,0.032	0.097	9.7	9.7
20474	ENSG00000144224	UBXN4	2	+	135753538	135754277	135748266	135748369	135755516	135755691	20474	486383	0,0	324299	7,0	812	73	0.000703663	0.0250002	1.0,1.0	0.806,1.0	0.097	9.7	9.7
10287	ENSG00000145740	SLC30A5	5	+	69100806	69100929	69093645	69094338	69103061	69103128	10287	203129	10,8	205162	4,1	196	73	0.00121471	0.0361654	0.883,0.857	0.95,0.984	-0.097	-9.7	9.7
70075	ENSG00000071889	FAM3A	X	-	154512313	154512431	154511867	154511871	154512822	154512936	70075	16,19	73,56	26,39	54,50	191	73	0.00155411	0.042895	0.077,0.115	0.155,0.23	-0.097	-9.7	9.7
56875	ENSG00000060971	ACAA1	3	-	38126161	38126352	38125825	38125881	38126509	38126624	56875	250215	12,11	282413	5,6	264	73	0.00156895	0.0432182	0.852,0.844	0.94,0.95	-0.097	-9.7	9.7
7024	ENSG00000124588	NQO2	6	+	3002049	3002286	2999973	3000085	3006467	3006559	7024	47,33	86,53	9,9	79,87	310	73	8.31545e-10	4.54496e-07	0.114,0.128	0.026,0.024	0.096	9.6	9.6
31597	ENSG00000148672	GLUD1	10	-	87053263	87053404	87050485	87051870	87057690	87057782	31597	478304	23,20	479365	7,7	214	73	4.78647e-05	0.00356846	0.876,0.838	0.959,0.947	-0.096	-9.6	9.6
56649	ENSG00000040933	INPP4A	2	+	98571884	98572029	98568570	98568668	98572814	98572927	56649	5,6	18,17	0,0	13,14	218	73	0.000322789	0.0143744	0.085,0.106	0.0,0.0	0.096	9.6	9.6
57064	ENSG00000100239	PPP6R2	22	+	50389033	50389111	50372019	50372150	50393892	50394135	57064	11,5	26,29	4,1	40,48	151	73	0.000649087	0.0237514	0.17,0.077	0.046,0.01	0.096	9.6	9.6
72428	ENSG00000165525	NEMF	14	-	49813987	49814050	49806020	49806133	49814753	49814857	72428	92,60	3,7	100,69	1,1	136	73	0.00182937	0.0480953	0.943,0.821	0.982,0.974	-0.096	-9.6	9.6
66219	ENSG00000110321	EIF4G2	11	-	10801660	10801774	10800949	10801087	10802048	10802209	66219	32722363	361269	19021746	101107	187	73	1.4365e-07	3.69253e-05	0.78,0.774	0.88,0.864	-0.095	-9.5	9.5
3672	ENSG00000066135	KDM4A	1	+	43653662	43653799	43653305	43653313	43655590	43655766	3672	37,29	85,73	5,4	50,49	210	73	2.5803e-06	0.00040234	0.131,0.121	0.034,0.028	0.095	9.5	9.5
50702	ENSG00000196235	SUPT5H	19	+	39458293	39458305	39457674	39457740	39458817	39458887	50702	180117	17,14	117,94	2,1	85	73	3.72478e-06	0.000540239	0.901,0.878	0.98,0.988	-0.095	-9.5	9.5
25632	ENSG00000150527	CTAGE5	14	+	39279336	39279358	39276225	39277065	39279448	39279537	25632	189148	29,11	81,78	1,3	95	73	0.000105105	0.00637226	0.834,0.912	0.984,0.952	-0.095	-9.5	9.5
49625	ENSG00000103245	NARFL	16	-	740021	740103	739642	739738	740919	740997	49625	3,1	37,30	10,12	37,38	155	73	0.000360019	0.0155005	0.037,0.015	0.113,0.129	-0.095	-9.5	9.5
52916	ENSG00000143761	ARF1	1	+	228096450	228096504	228082790	228082850	228097077	228097262	52916	15,5	47,38	0,1	13,16	127	73	0.000401041	0.0167798	0.155,0.07	0.0,0.035	0.095	9.5	9.5
74946	ENSG00000141867	BRD4	19	-	15268153	15268281	15267415	15267551	15268904	15269042	74946	46,17	65,44	8,10	46,43	201	73	0.00054421	0.021072	0.204,0.123	0.059,0.078	0.095	9.5	9.5
46008	ENSG00000135040	NAA35	9	+	86014212	86014412	86013718	86013897	86016538	86016675	46008	21,9	25,16	6,9	46,24	273	73	0.000984861	0.0313607	0.183,0.131	0.034,0.091	0.095	9.5	9.5
65385	ENSG00000132780	NASP	1	+	45607320	45608337	45606481	45606591	45613168	45613248	65385	794550	219128	660504	321277	1090	73	3.60099e-08	1.16861e-05	0.195,0.223	0.121,0.109	0.094	9.4	9.4
55499	ENSG00000165669	FAM204A	10	-	118335395	118335426	118335113	118335213	118335553	118335641	55499	175119	17,7	138112	1,0	104	73	5.09264e-07	0.000107931	0.878,0.923	0.99,1.0	-0.094	-9.4	9.4
70302	ENSG00000179262	RAD23A	19	+	12948513	12948552	12948176	12948358	12948685	12948818	70302	93,86	11,4	136140	3,0	112	73	5.23868e-05	0.00383657	0.846,0.933	0.967,1.0	-0.094	-9.4	9.4
20890	ENSG00000145919	BOD1	5	-	173609577	173609670	173609356	173609434	173613130	173613255	20890	44,26	85,68	17,20	104110	166	73	6.73163e-05	0.00458104	0.185,0.144	0.067,0.074	0.094	9.4	9.4
34936	ENSG00000165171	WBSCR27	7	-	73838959	73839115	73834589	73835002	73840030	73840120	34936	13,4	18,15	3,1	13,41	229	73	0.000174503	0.00922697	0.187,0.078	0.069,0.008	0.094	9.4	9.4
60862	ENSG00000115840	SLC25A12	2	-	171787570	171787661	171784369	171785475	171787788	171787947	60862	90,57	7,1	126129	0,0	164	73	0.000231813	0.0111881	0.851,0.962	1.0,1.0	-0.094	-9.4	9.4
39328	ENSG00000189180	ZNF33A	10	+	38015966	38016045	38012297	38012350	38016870	38017015	39328	5,4	38,13	0,0	36,37	152	73	0.000554287	0.0213045	0.059,0.129	0.0,0.0	0.094	9.4	9.4
73795	ENSG00000157214	STEAP2	7	+	90216431	90216603	90211743	90212045	90225049	90225574	73795	763522	82,71	11271012	73,80	245	73	0.000963626	0.0309259	0.735,0.687	0.821,0.79	-0.094	-9.4	9.4
73992	ENSG00000144840	RABL3	3	-	120738549	120738667	120730695	120730787	120742461	120742533	73992	29,21	81,81	2,4	121,87	191	73	2.44048e-11	2.30399e-08	0.12,0.09	0.006,0.017	0.093	9.3	9.3
10889	ENSG00000149196	C11orf73	11	+	86345093	86345198	86344602	86344721	86345583	86345663	10889	5,3	113,38	15,15	58,38	178	73	2.74508e-06	0.000420219	0.018,0.031	0.096,0.139	-0.093	-9.3	9.3
49470	ENSG00000165802	NSMF	9	-	137454721	137454921	137454390	137454443	137455238	137455307	49470	54,31	119104	115172	178161	273	73	1.1359e-05	0.00121359	0.108,0.074	0.147,0.222	-0.093	-9.3	9.3
72543	ENSG00000176731	C8orf59	8	-	85219321	85219363	85217385	85217502	85220305	85220339	72543	43,25	206132	94,65	250149	115	73	0.000202661	0.0103573	0.117,0.107	0.193,0.217	-0.093	-9.3	9.3
56023	ENSG00000099917	MED15	22	+	20518877	20518995	20507593	20507746	20537116	20537204	56023	4,5	19,15	0,0	16,28	191	73	0.000412727	0.0171856	0.074,0.113	0.0,0.0	0.093	9.3	9.3
1069	ENSG00000108825	PTGES3L-AARSD1	17	-	42953723	42953778	42951799	42951894	42955157	42955249	1069	101,61	0,0	102,67	3,6	128	73	0.000528767	0.0206745	1.0,1.0	0.951,0.864	0.093	9.3	9.3
55028	ENSG00000157764	BRAF	7	-	140822393	140822452	140808882	140808995	140834608	140834872	55028	5,5	49,18	0,0	34,28	132	73	0.000608594	0.0227016	0.053,0.133	0.0,0.0	0.093	9.3	9.3
10363	ENSG00000131876	SNRPA1	15	-	101286213	101286293	101285725	101285801	101286907	101287010	10363	205140	27,9	364220	13,9	153	73	0.000960178	0.0308517	0.784,0.881	0.93,0.921	-0.093	-9.3	9.3
45367	ENSG00000135596	MICAL1	6	-	109447356	109447487	109447072	109447229	109447680	109447734	45367	63,63	0,0	85131	3,5	204	73	0.00164992	0.0449477	1.0,1.0	0.91,0.904	0.093	9.3	9.3
35902	ENSG00000145545	SRD5A1	5	+	6644807	6645309	6633426	6633869	6651841	6652008	35902	17,14	24,12	6,4	39,54	575	73	9.87018e-08	2.77027e-05	0.083,0.129	0.019,0.009	0.092	9.2	9.2
9699	ENSG00000234741	GAS5	1	-	173864483	173864546	173863901	173864304	173864674	173864697	9699	496271	58,32	438261	20,15	136	73	0.000101454	0.00624161	0.821,0.82	0.922,0.903	-0.092	-9.2	9.2
71668	ENSG00000104529	EEF1D	8	-	143593874	143594071	143586728	143586849	143597347	143597362	71668	24,31	61,34	18,41	123141	270	73	0.000227157	0.0111168	0.096,0.198	0.038,0.073	0.092	9.2	9.2
59124	ENSG00000152556	PFKM	12	+	48135290	48135383	48134942	48135038	48137720	48137846	59124	369310	21,19	507493	74,45	166	73	0.000866057	0.0288819	0.885,0.878	0.751,0.828	0.092	9.2	9.2
58731	ENSG00000099949	LZTR1	22	+	20989851	20989940	20989624	20989682	20990385	20990525	58731	1,0	31,15	4,5	19,18	162	73	0.00101873	0.0319423	0.014,0.0	0.087,0.111	-0.092	-9.2	9.2
58338	ENSG00000076685	NT5C2	10	-	103105357	103105381	103101234	103101326	103105705	103105801	58338	16,18	89,69	7,3	72,68	97	73	0.00120796	0.0360886	0.119,0.164	0.068,0.032	0.092	9.2	9.2
31261	ENSG00000158106	RHPN1	8	+	143374134	143374293	143368987	143369047	143375552	143375668	31261	9,10	23,18	5,9	50,61	232	73	0.00171476	0.0460267	0.11,0.149	0.031,0.044	0.092	9.2	9.2
37646	ENSG00000151923	TIAL1	10	-	119576846	119576905	119576610	119576750	119577079	119577214	37646	7,6	220155	45,29	196134	132	73	2.12881e-11	2.05513e-08	0.017,0.021	0.113,0.107	-0.091	-9.1	9.1
38179	ENSG00000117448	AKR1A1	1	+	45568484	45568684	45567981	45568177	45568926	45568999	38179	947636	27,27	14961573	13,9	273	73	1.19044e-09	6.24367e-07	0.904,0.863	0.969,0.979	-0.091	-9.1	9.1
62016	ENSG00000169045	HNRNPH1	5	-	179621842	179621976	179621241	179621397	179623036	179623164	62016	116,61	520356	75107	207152	207	73	5.60195e-08	1.72116e-05	0.073,0.057	0.113,0.199	-0.091	-9.1	9.1
28797	ENSG00000112305	SMAP1	6	+	70699274	70699512	70667775	70668141	70732377	70732511	28797	9,3	14,8	0,2	31,15	311	73	8.02376e-05	0.00522852	0.131,0.081	0.0,0.03	0.091	9.1	9.1
9706	ENSG00000234741	GAS5	1	-	173864483	173864502	173864256	173864304	173864674	173864901	9706	362191	58,32	313200	20,15	92	73	8.10644e-05	0.00526148	0.832,0.826	0.925,0.914	-0.091	-9.1	9.1
69726	ENSG00000128513	POT1	7	-	124829253	124829342	124827213	124827305	124835278	124835414	69726	226184	15,10	244203	5,1	162	73	9.75633e-05	0.00608148	0.872,0.892	0.957,0.989	-0.091	-9.1	9.1
17408	ENSG00000075234	TTC38	22	+	46269141	46269289	46268513	46268591	46272334	46272416	17408	5,6	15,15	3,1	48,23	221	73	0.000954309	0.0307392	0.099,0.117	0.02,0.014	0.091	9.1	9.1
41700	ENSG00000092199	HNRNPC	14	-	21262600	21262768	21233952	21234229	21263310	21263336	41700	110,90	216122	37,42	229131	241	73	2.85436e-08	9.38036e-06	0.134,0.183	0.047,0.089	0.09	9	9
66834	ENSG00000145216	FIP1L1	4	+	53452919	53453142	53444047	53444103	53458652	53458790	66834	284154	5,6	193182	0,1	296	73	0.000525833	0.0206687	0.933,0.864	1.0,0.978	-0.09	-9	9
2940	ENSG00000153006	SREK1IP1	5	-	64765044	64765121	64754314	64754362	64768504	64768627	2940	6,8	32,27	1,0	16,14	150	73	0.000660943	0.0240126	0.084,0.126	0.03,0.0	0.09	9	9
70472	ENSG00000129484	PARP2	14	+	20357395	20357520	20357050	20357149	20357637	20357904	70472	95,74	7,1	118,75	1,0	198	73	0.0011065	0.0337568	0.833,0.965	0.978,1.0	-0.09	-9	9
58136	ENSG00000137871	ZNF280D	15	-	56639396	56639463	56635194	56635250	56642951	56642997	58136	0,0	21,19	8,0	19,22	140	73	0.00129738	0.0379334	0.0,0.0	0.18,0.0	-0.09	-9	9
56239	ENSG00000196998	WDR45	X	-	49077642	49077747	49076644	49076750	49077836	49077911	56239	366268	2,1	175205	12,5	178	73	5.97843e-06	0.000757132	0.987,0.991	0.857,0.944	0.089	8.9	8.9
63275	ENSG00000069998	CECR5	22	-	17149541	17149745	17148447	17148560	17159125	17159277	63275	300228	1,0	375462	11,12	277	73	6.37898e-06	0.0007912	0.988,1.0	0.9,0.91	0.089	8.9	8.9
37683	ENSG00000066697	MSANTD3	9	+	100429505	100429662	100427206	100427393	100441905	100442341	37683	5,8	23,14	1,1	19,13	230	73	0.00127549	0.0375021	0.065,0.154	0.016,0.024	0.089	8.9	8.9
27382	ENSG00000142002	DPP9	19	-	4715528	4715726	4714080	4714337	4719850	4719941	27382	8,5	15,25	0,0	11,22	271	73	0.000149543	0.00819976	0.126,0.051	0.0,0.0	0.088	8.8	8.8
67178	ENSG00000177106	EPS8L2	11	+	706595	706801	706236	706288	709329	709451	67178	34,28	48,42	14,36	60123	279	73	0.000214226	0.0106751	0.156,0.149	0.058,0.071	0.088	8.8	8.8
19107	ENSG00000214046	SMIM7	19	-	16654034	16654125	16647119	16647261	16659394	16659447	19107	567358	29,27	638442	70,57	164	73	0.000440321	0.018131	0.897,0.855	0.802,0.775	0.088	8.8	8.8
58463	ENSG00000177888	ZBTB41	1	-	197175930	197176014	197175009	197175115	197176563	197176670	58463	7,2	23,17	0,0	27,12	157	73	0.000580514	0.0219698	0.124,0.052	0.0,0.0	0.088	8.8	8.8
71697	ENSG00000104529	EEF1D	8	-	143593892	143594071	143586728	143586849	143597347	143597402	71697	19,29	61,34	15,38	123141	252	73	0.000763422	0.0263914	0.083,0.198	0.034,0.072	0.088	8.8	8.8
47433	ENSG00000131503	ANKHD1	5	+	140535361	140535538	140528183	140529796	140537337	140537589	47433	451333	30,15	405356	6,11	250	73	0.000863253	0.0288069	0.814,0.866	0.952,0.904	-0.088	-8.8	8.8
58447	ENSG00000184831	APOO	X	-	23833606	23833612	23833356	23833510	23840312	23840377	58447	1,0	29,16	8,3	51,32	79	73	0.00134993	0.039093	0.031,0.0	0.127,0.08	-0.088	-8.8	8.8
18763	ENSG00000162910	MRPL55	1	-	228108436	228109021	228108234	228108318	228109260	228109290	18763	392300	3,5	397432	0,1	658	73	0.00150814	0.0421015	0.935,0.869	1.0,0.98	-0.088	-8.8	8.8
74231	ENSG00000149187	CELF1	11	-	47500860	47500932	47488836	47489024	47552991	47553112	74231	4,5	27,21	0,0	17,12	145	73	0.00155474	0.042895	0.069,0.107	0.0,0.0	0.088	8.8	8.8
65905	ENSG00000150779	TIMM8B	11	-	112085966	112086310	112085148	112085462	112086639	112086722	65905	555335	247166	564377	439293	417	73	6.12239e-05	0.00431928	0.282,0.261	0.184,0.184	0.087	8.7	8.7
64750	ENSG00000188690	UROS	10	-	125794021	125794388	125788724	125789005	125794879	125794968	64750	79,57	46,61	55,57	84103	440	73	0.000443683	0.0182261	0.222,0.134	0.098,0.084	0.087	8.7	8.7
68307	ENSG00000126883	NUP214	9	+	131192207	131192292	131189052	131189131	131195232	131195294	68307	72,40	7,0	48,41	0,0	158	73	0.00093776	0.0303719	0.826,1.0	1.0,1.0	-0.087	-8.7	8.7
63844	ENSG00000259673	IQCH-AS1	15	-	67466493	67466738	67459691	67459975	67518999	67519102	63844	3,8	11,14	0,0	3,5	318	73	0.00123839	0.0366602	0.059,0.116	0.0,0.0	0.087	8.7	8.7
45190	ENSG00000074755	ZZEF1	17	-	4016632	4016774	4016322	4016466	4017370	4017504	45190	1,2	30,24	10,3	16,26	215	73	0.00153337	0.0425134	0.011,0.028	0.175,0.038	-0.087	-8.7	8.7
28796	ENSG00000112305	SMAP1	6	+	70699274	70699450	70667775	70668141	70732377	70732511	28796	8,2	14,8	0,2	31,15	249	73	0.000348868	0.0152467	0.143,0.068	0.0,0.038	0.086	8.6	8.6
35641	ENSG00000072210	ALDH3A2	17	+	19673403	19673536	19673206	19673275	19675557	19675907	35641	16,4	28,26	1,1	19,12	206	73	0.000599245	0.0225146	0.168,0.052	0.018,0.029	0.086	8.6	8.6
62009	ENSG00000169045	HNRNPH1	5	-	179619268	179619360	179618144	179618323	179620891	179620959	62009	979684	94,43	410397	51,60	165	73	0.00183872	0.0482922	0.822,0.876	0.781,0.745	0.086	8.6	8.6
21315	ENSG00000119383	PPP2R4	9	+	129127963	129128068	129123051	129123138	129128984	129129110	21315	40,28	94,77	11,30	175133	178	73	4.30842e-06	0.000596779	0.149,0.13	0.025,0.085	0.085	8.5	8.5
29770	ENSG00000104412	EMC2	8	+	108479005	108479110	108476781	108476892	108486511	108486918	29770	222138	9,5	214147	0,0	178	73	1.90005e-05	0.00182751	0.91,0.919	1.0,1.0	-0.085	-8.5	8.5
2357	ENSG00000176444	CLK2	1	-	155263572	155263708	155262867	155263400	155263949	155264550	2357	35,26	119,78	72,59	94111	209	73	0.000397251	0.0167019	0.093,0.104	0.211,0.157	-0.085	-8.5	8.5
65629	ENSG00000164751	PEX2	8	-	76986186	76986296	76984169	76984195	76999989	77000267	65629	176100	8,5	269157	3,1	183	73	0.00113705	0.034486	0.898,0.889	0.973,0.984	-0.085	-8.5	8.5
41372	ENSG00000184432	COPB2	3	-	139385003	139385200	139383297	139383435	139389547	139389670	41372	76,34	135113	11,0	73,41	270	73	1.80156e-07	4.54099e-05	0.132,0.075	0.039,0.0	0.084	8.4	8.4
30162	ENSG00000142856	ITGB3BP	1	-	63510064	63510181	63508527	63508570	63523128	63523194	30162	0,1	51,32	10,12	64,33	190	73	5.05695e-06	0.000664753	0.0,0.012	0.057,0.123	-0.084	-8.4	8.4
39910	ENSG00000244754	N4BP2L2	13	-	32536932	32537027	32527457	32527532	32538617	32538684	39910	339207	4,4	266169	17,9	168	73	0.000150044	0.00821822	0.974,0.957	0.872,0.891	0.084	8.4	8.4
73261	ENSG00000146278	PNRC1	6	+	89082550	89082735	89080777	89081434	89083752	89084197	73261	9,1	13,5	2,0	11,23	258	73	0.000566112	0.0216138	0.164,0.054	0.049,0.0	0.084	8.4	8.4
19859	ENSG00000173465	SSSCA1	11	+	65571390	65571779	65570885	65570970	65572442	65572892	19859	322259	8,3	309386	1,1	462	73	0.000614887	0.0229199	0.864,0.932	0.98,0.984	-0.084	-8.4	8.4
64734	ENSG00000042753	AP2S1	19	-	46850133	46850288	46845992	46846142	46850763	46850766	64734	676427	390255	523435	404428	228	73	0.00113067	0.0343529	0.357,0.349	0.293,0.246	0.084	8.4	8.4
72544	ENSG00000176731	C8orf59	8	-	85219235	85219363	85217385	85217502	85220305	85220384	72544	125,76	206132	233150	250149	201	73	0.00133041	0.038636	0.181,0.173	0.253,0.268	-0.084	-8.4	8.4
74804	ENSG00000173715	C11orf80	11	+	66752637	66752757	66744891	66744919	66759042	66759096	74804	0,1	14,15	3,7	14,20	193	73	0.00141131	0.0403529	0.0,0.025	0.075,0.117	-0.084	-8.4	8.4
74016	ENSG00000177410	ZFAS1	20	+	49280870	49280964	49280484	49280570	49289044	49289260	74016	457227	641372	202120	508339	167	73	1.26288e-05	0.00132741	0.238,0.211	0.148,0.134	0.083	8.3	8.3
74944	ENSG00000141867	BRD4	19	-	15268157	15268281	15267415	15267551	15268904	15269042	74944	26,11	65,44	3,3	46,43	197	73	2.52419e-05	0.0022498	0.129,0.085	0.024,0.025	0.083	8.3	8.3
36907	ENSG00000115875	SRSF7	2	-	38748897	38749346	38748578	38748653	38749528	38749705	36907	257204	112,92	251207	188156	522	73	0.000392516	0.0165687	0.243,0.237	0.157,0.157	0.083	8.3	8.3
10311	ENSG00000100151	PICK1	22	+	38070837	38070891	38069032	38069122	38071681	38071744	10311	106,79	7,5	153143	0,3	127	73	0.000452846	0.0185438	0.897,0.901	1.0,0.965	-0.083	-8.3	8.3
8319	ENSG00000143033	MTF2	1	+	93120794	93120894	93120548	93120672	93127231	93127299	8319	9,1	18,13	1,1	27,17	173	73	0.0013257	0.0385679	0.174,0.031	0.015,0.024	0.083	8.3	8.3
29691	ENSG00000235954	TTC28-AS1	22	+	27919722	27919966	27919483	27919545	27922017	27922241	29691	7,3	10,12	0,2	18,16	317	73	0.00151476	0.0422181	0.139,0.054	0.0,0.028	0.083	8.3	8.3
24991	ENSG00000132613	MTSS1L	16	-	70679109	70679248	70678251	70678409	70679629	70679704	24991	2,1	26,25	6,6	18,18	212	73	0.0016226	0.0444133	0.026,0.014	0.103,0.103	-0.083	-8.3	8.3
57134	ENSG00000177830	CHID1	11	-	893426	893519	884067	884169	899339	899401	57134	284225	1,2	467562	32,15	166	73	5.61589e-07	0.000115289	0.992,0.98	0.865,0.943	0.082	8.2	8.2
37917	ENSG00000166295	ANAPC16	10	+	72223892	72224056	72220053	72220379	72230365	72230440	37917	707450	52,25	730556	18,21	237	73	0.000357737	0.015455	0.807,0.847	0.926,0.891	-0.082	-8.2	8.2
71709	ENSG00000104529	EEF1D	8	-	143593874	143594067	143586728	143586849	143597347	143597675	71709	20,28	61,34	15,40	123141	266	73	0.000893661	0.0294806	0.083,0.184	0.032,0.072	0.082	8.2	8.2
48127	ENSG00000110066	SUV420H1	11	-	68179469	68179537	68175017	68175183	68180131	68180200	48127	3,6	94,72	8,9	49,28	141	73	0.00110471	0.0337484	0.016,0.041	0.078,0.143	-0.082	-8.2	8.2
17133	ENSG00000171204	TMEM126B	11	+	85629131	85629262	85628592	85628688	85631144	85631316	17133	21,8	79,35	0,0	41,46	204	73	1.4063e-07	3.64588e-05	0.087,0.076	0.0,0.0	0.081	8.1	8.1
22357	ENSG00000104852	SNRNP70	19	+	49102113	49103587	49101389	49101471	49104633	49104735	22357	395330	185134	609826	165146	1547	73	2.99595e-07	6.91384e-05	0.092,0.104	0.148,0.211	-0.081	-8.1	8.1
18913	ENSG00000160087	UBE2J2	1	-	1262169	1262390	1257207	1257310	1263345	1263386	18913	64,58	103,80	26,38	120117	294	73	8.92306e-06	0.00101011	0.134,0.153	0.051,0.075	0.081	8.1	8.1
37050	ENSG00000130066	SAT1	X	+	23784293	23784403	23783799	23783883	23785327	23785429	37050	202152	330259	118,80	346276	183	73	1.0024e-05	0.00109807	0.196,0.19	0.12,0.104	0.081	8.1	8.1
56886	ENSG00000005194	CIAPIN1	16	-	57431150	57431266	57430257	57430339	57432486	57432560	56886	273155	1,1	257193	5,12	189	73	6.30235e-05	0.00439252	0.991,0.984	0.952,0.861	0.081	8.1	8.1
8563	ENSG00000234722	LINC01287	7	-	153404056	153404233	153399919	153400546	153405491	153405598	8563	10,5	29,19	0,0	12,8	250	73	0.000321211	0.0143287	0.091,0.071	0.0,0.0	0.081	8.1	8.1
17708	ENSG00000149483	TMEM138	11	+	61367427	61367525	61366044	61366216	61367922	61367998	17708	2,2	36,34	16,10	64,34	171	73	0.000350639	0.015274	0.023,0.024	0.096,0.112	-0.081	-8.1	8.1
66026	ENSG00000137497	NUMA1	11	-	72068101	72068231	72035901	72035975	72069841	72070063	66026	15,12	44,33	9,0	48,47	203	73	0.000528001	0.0206745	0.109,0.116	0.063,0.0	0.081	8.1	8.1
39850	ENSG00000177728	TMEM94	17	+	75457293	75457477	75456649	75456751	75471799	75471929	39850	0,0	23,11	6,4	19,13	257	73	0.000534815	0.020831	0.0,0.0	0.082,0.08	-0.081	-8.1	8.1
57309	ENSG00000164828	SUN1	7	+	843205	843232	841911	842130	843340	843669	57309	67,66	6,4	59,74	1,0	100	73	0.000724188	0.0254416	0.891,0.923	0.977,1.0	-0.081	-8.1	8.1
7322	ENSG00000137337	MDC1	6	-	30716881	30717083	30715039	30715178	30717244	30717889	7322	2,9	19,12	1,0	8,17	275	73	0.00147242	0.0414161	0.027,0.166	0.032,0.0	0.081	8.1	8.1
42528	ENSG00000140105	WARS	14	-	100369086	100369258	100361707	100361921	100375282	100375473	42528	1009643	40,12	258192	0,1	245	73	1.37312e-06	0.000244195	0.883,0.941	1.0,0.983	-0.08	-8	8
18915	ENSG00000160087	UBE2J2	1	-	1262165	1262390	1257207	1257310	1263345	1263386	18915	64,58	103,80	26,38	120117	298	73	8.92925e-06	0.00101011	0.132,0.151	0.05,0.074	0.08	8	8
57037	ENSG00000139998	RAB15	14	-	64957939	64958159	64952510	64952571	64971952	64972414	57037	7,13	20,25	3,0	20,25	293	73	0.000115811	0.00679268	0.08,0.115	0.036,0.0	0.08	8	8
30378	ENSG00000117479	SLC19A2	1	-	169476414	169476554	169469963	169470186	169477154	169477757	30378	1,4	23,26	10,19	37,40	213	73	0.00142826	0.0405694	0.015,0.05	0.085,0.14	-0.08	-8	8
12102	ENSG00000166478	ZNF143	11	+	9472676	9472769	9471301	9471420	9473940	9473954	12102	84,45	7,0	36,31	0,0	166	73	0.00151176	0.0421572	0.841,1.0	1.0,1.0	-0.08	-8	8
57740	ENSG00000111445	RFC5	12	+	118017689	118017815	118016703	118016892	118019071	118019136	57740	1,2	24,12	13,5	28,19	199	73	0.00169196	0.0456618	0.015,0.058	0.146,0.088	-0.08	-8	8
65369	ENSG00000196262	PPIA	7	+	44798747	44798814	44796680	44796793	44799246	44799277	65369	284135	897613	123,82	12521078	140	73	1.11022e-16	2.2172e-13	0.142,0.103	0.049,0.038	0.079	7.9	7.9
12440	ENSG00000135535	CD164	6	-	109370410	109370467	109368921	109369017	109376073	109376112	12440	913650	74,55	977836	28,25	130	73	2.84092e-08	9.38036e-06	0.874,0.869	0.951,0.949	-0.079	-7.9	7.9
30826	ENSG00000085871	MGST2	4	+	139695196	139695267	139678542	139678642	139703454	139703536	30826	225164	2,2	490355	20,25	144	73	1.61823e-05	0.00161325	0.983,0.977	0.925,0.878	0.079	7.9	7.9
10775	ENSG00000182108	DEXI	16	-	10933843	10934004	10928890	10929559	10941568	10942131	10775	22,5	40,28	5,1	46,42	234	73	3.44263e-05	0.00284189	0.146,0.053	0.033,0.007	0.079	7.9	7.9
44179	ENSG00000196313	POM121	7	+	72901030	72901128	72890932	72891110	72926261	72926477	44179	21,5	48,32	5,2	46,45	171	73	0.000490815	0.01971	0.157,0.063	0.044,0.019	0.079	7.9	7.9
74719	ENSG00000163686	ABHD6	3	+	58258402	58258624	58256561	58256705	58267188	58267345	74719	9,0	12,13	0,0	19,16	295	73	0.00107369	0.0332627	0.157,0.0	0.0,0.0	0.079	7.9	7.9
20349	ENSG00000082438	COBLL1	2	-	164779654	164779785	164743686	164743875	164841155	164841243	20349	11,11	32,39	0,4	23,31	204	73	0.00117358	0.0352645	0.11,0.092	0.0,0.044	0.079	7.9	7.9
16834	ENSG00000164855	TMEM184A	7	-	1550122	1550198	1549853	1549945	1550304	1550395	16834	119,92	6,5	112107	2,0	149	73	0.00136423	0.0393971	0.907,0.9	0.965,1.0	-0.079	-7.9	7.9
28107	ENSG00000164808	SPIDR	8	+	47407860	47407961	47396375	47396626	47440322	47440542	28107	110,78	6,2	146105	1,0	174	73	0.00138333	0.0397059	0.885,0.942	0.984,1.0	-0.079	-7.9	7.9
174	ENSG00000265818	EEF1E1-BLOC1S5	6	-	8101764	8101940	8097266	8097467	8102434	8102530	174	105,90	201150	36,31	184116	249	73	8.26851e-07	0.000160799	0.133,0.15	0.054,0.073	0.078	7.8	7.8
8207	ENSG00000108443	RPS6KB1	17	+	59930799	59931052	59930116	59930174	59931621	59931735	8207	19,14	35,32	2,4	27,33	326	73	6.69289e-05	0.00456664	0.108,0.089	0.016,0.026	0.078	7.8	7.8
12749	ENSG00000160191	PDE9A	21	+	42688384	42688563	42687916	42687994	42698967	42699011	12749	10,1	18,18	0,0	47,52	252	73	7.67383e-05	0.00506297	0.139,0.016	0.0,0.0	0.078	7.8	7.8
2121	ENSG00000145743	FBXL17	5	-	108301975	108302060	108224120	108224228	108348398	108348530	2121	2,3	75,38	6,12	39,35	158	73	0.000213896	0.0106689	0.012,0.035	0.066,0.137	-0.078	-7.8	7.8
40351	ENSG00000141756	FKBP10	17	+	41820706	41820834	41820268	41820461	41820946	41821089	40351	40,31	144110	53,83	99138	201	73	0.000243826	0.0115938	0.092,0.093	0.163,0.179	-0.078	-7.8	7.8
73285	ENSG00000104177	MYEF2	15	-	48152046	48152115	48151873	48151942	48152233	48152284	73285	0,0	73,39	5,4	32,23	142	73	0.000354342	0.0153478	0.0,0.0	0.074,0.082	-0.078	-7.8	7.8
22102	ENSG00000148481	FAM188A	10	-	15821655	15821726	15816834	15816915	15833629	15833709	22102	126,87	5,4	122102	0,0	144	73	0.000665607	0.0240843	0.927,0.917	1.0,1.0	-0.078	-7.8	7.8
2668	ENSG00000164182	NDUFAF2	5	+	61045523	61045616	60945206	60945428	61073124	61073214	2668	5,7	42,22	0,1	29,25	166	73	0.00074064	0.0258101	0.05,0.123	0.0,0.017	0.078	7.8	7.8
53178	ENSG00000149089	APIP	11	-	34911972	34912113	34895009	34895110	34916227	34916351	53178	13,1	21,19	0,2	20,19	214	73	0.000878973	0.0291832	0.174,0.018	0.0,0.035	0.078	7.8	7.8
60913	ENSG00000084234	APLP2	11	+	130137255	130137291	130135562	130135715	130140397	130140483	60913	84,55	535363	149162	528488	109	73	3.86309e-06	0.000549553	0.095,0.092	0.159,0.182	-0.077	-7.7	7.7
42325	ENSG00000156831	NSMCE2	8	+	125155999	125156098	125151170	125151277	125182102	125182430	42325	16,7	52,32	2,2	47,27	172	73	0.00025944	0.0121471	0.116,0.085	0.018,0.03	0.077	7.7	7.7
66013	ENSG00000137497	NUMA1	11	-	72068078	72068231	72035901	72035975	72069841	72069911	66013	15,13	44,33	8,1	48,47	226	73	0.000344622	0.0150878	0.099,0.113	0.051,0.007	0.077	7.7	7.7
49859	ENSG00000135829	DHX9	1	+	182855576	182855713	182854040	182854178	182856531	182856572	49859	24,35	128,85	54,35	84,65	210	73	0.000582031	0.0220112	0.061,0.125	0.183,0.158	-0.077	-7.7	7.7
35424	ENSG00000114956	DGUOK	2	+	73950584	73950732	73946718	73946906	73957124	73957240	35424	172101	6,2	166149	0,0	221	73	0.00094091	0.0304274	0.904,0.943	1.0,1.0	-0.077	-7.7	7.7
73869	ENSG00000152904	GGPS1	1	+	235335246	235335334	235328569	235328778	235341707	235341778	73869	410262	23,20	328196	9,4	161	73	0.00139729	0.0400402	0.89,0.856	0.943,0.957	-0.077	-7.7	7.7
57676	ENSG00000197586	ENTPD6	20	+	25223102	25223226	25222837	25222978	25224100	25224157	57676	20,17	165130	44,57	157123	197	73	1.63499e-06	0.000278345	0.043,0.046	0.094,0.147	-0.076	-7.6	7.6
64648	ENSG00000089248	ERP29	12	+	112019755	112019894	112013315	112013609	112022149	112023168	64648	13211065	86,56	12891412	34,36	212	73	2.32576e-06	0.000370438	0.841,0.868	0.929,0.931	-0.076	-7.6	7.6
11060	ENSG00000153560	UBP1	3	-	33396444	33396516	33396242	33396280	33397044	33397135	11060	0,3	118,76	5,13	56,44	145	73	2.78677e-06	0.000421867	0.0,0.019	0.043,0.129	-0.076	-7.6	7.6
68672	ENSG00000128989	ARPP19	15	-	52564189	52564246	52557099	52557222	52568847	52568902	68672	36,18	142,94	10,4	120,89	130	73	3.04965e-05	0.00260017	0.125,0.097	0.045,0.025	0.076	7.6	7.6
69411	ENSG00000178802	MPI	15	+	74890552	74890654	74890052	74890089	74891378	74891579	69411	141,97	7,3	116102	0,1	175	73	0.000909895	0.0298455	0.894,0.931	1.0,0.977	-0.076	-7.6	7.6
69412	ENSG00000178802	MPI	15	+	74890555	74890654	74890041	74890089	74891378	74891579	69412	138,97	7,3	113100	0,1	172	73	0.000945045	0.0304975	0.893,0.932	1.0,0.977	-0.076	-7.6	7.6
65773	ENSG00000167522	ANKRD11	16	-	89361494	89361680	89316932	89317075	89418283	89418368	65773	14,13	38,28	4,2	33,21	259	73	0.00136418	0.0393971	0.094,0.116	0.033,0.026	0.076	7.6	7.6
56874	ENSG00000060971	ACAA1	3	-	38126161	38126341	38125825	38125881	38126509	38126700	56874	338266	12,11	366546	5,6	253	73	0.00140596	0.0402665	0.89,0.875	0.955,0.963	-0.076	-7.6	7.6
55574	ENSG00000134294	SLC38A2	12	-	46370511	46370627	46367266	46367340	46370775	46370857	55574	1087764	50,36	457318	2,7	189	73	2.4289e-06	0.000382176	0.894,0.891	0.989,0.946	-0.075	-7.5	7.5
14155	ENSG00000125447	GGA3	17	-	75248839	75249008	75246711	75246796	75261547	75261600	14155	7,10	41,23	1,1	39,36	242	73	5.51155e-05	0.00399138	0.049,0.116	0.008,0.008	0.075	7.5	7.5
12202	ENSG00000137806	NDUFAF1	15	-	41394104	41394358	41388447	41388522	41394858	41395044	12202	34,40	61,48	13,30	95,69	327	73	9.81569e-05	0.00611115	0.111,0.157	0.03,0.088	0.075	7.5	7.5
33080	ENSG00000134717	BTF3L4	1	+	52083339	52083541	52064824	52064938	52086111	52086610	33080	799502	15,9	624452	29,18	275	73	0.00100777	0.0317392	0.934,0.937	0.851,0.87	0.075	7.5	7.5
34029	ENSG00000013288	MAN2B2	4	+	6605950	6606111	6605054	6605329	6609106	6609298	34029	1,7	13,13	1,1	38,36	234	73	0.00164369	0.044825	0.023,0.144	0.008,0.009	0.075	7.5	7.5
471	ENSG00000130332	LSM7	19	-	2324741	2324912	2324124	2324196	2328386	2328586	471	25,17	65,66	5,8	154152	244	73	1.94332e-10	1.46239e-07	0.103,0.072	0.01,0.016	0.074	7.4	7.4
63537	ENSG00000182199	SHMT2	12	+	57231480	57231560	57230802	57231000	57231712	57231913	63537	17781335	109,82	9681195	22,20	153	73	5.79347e-10	3.53906e-07	0.886,0.886	0.955,0.966	-0.074	-7.4	7.4
34706	ENSG00000071242	RPS6KA2	6	-	166434168	166434273	166432400	166432490	166448723	166448849	34706	5,8	37,31	0,0	28,36	178	73	0.000142213	0.00790609	0.053,0.096	0.0,0.0	0.074	7.4	7.4
74741	ENSG00000169905	TOR1AIP2	1	-	179865435	179865854	179856057	179856170	179877238	179877373	74741	365301	8,2	276241	1,0	492	73	0.00104102	0.0324647	0.871,0.957	0.976,1.0	-0.074	-7.4	7.4
6302	ENSG00000133065	SLC41A1	1	-	205792071	205792316	205790919	205791718	205794869	205795018	6302	25,9	33,25	11,3	45,29	318	73	0.00137535	0.0395425	0.148,0.076	0.053,0.023	0.074	7.4	7.4
57687	ENSG00000197586	ENTPD6	20	+	25223102	25223222	25222837	25222978	25224100	25224157	57687	19,16	165130	41,54	157123	193	73	2.82385e-06	0.000425002	0.042,0.044	0.09,0.142	-0.073	-7.3	7.3
4133	ENSG00000049167	ERCC8	5	-	60924290	60924511	60922053	60922155	60928863	60928959	4133	14,14	31,30	5,9	89,47	294	73	4.05972e-05	0.00318444	0.101,0.104	0.014,0.045	0.073	7.3	7.3
44702	ENSG00000213983	AP1G2	14	-	23566600	23566686	23566338	23566419	23567110	23567319	44702	204166	9,6	146167	1,0	159	73	8.44316e-05	0.00539905	0.912,0.927	0.985,1.0	-0.073	-7.3	7.3
32025	ENSG00000156113	KCNMA1	10	-	77001406	77001580	76969973	76970067	77011966	77012043	32025	14,8	27,29	4,8	64,50	247	73	0.000862149	0.0288019	0.133,0.075	0.018,0.045	0.073	7.3	7.3
34283	ENSG00000153214	TMEM87B	2	+	112074911	112074962	112066935	112067067	112077191	112077282	34283	62,39	0,0	100,65	8,1	124	73	0.000950038	0.0306206	1.0,1.0	0.88,0.975	0.073	7.3	7.3
51247	ENSG00000173660	UQCRH	1	+	46309896	46310044	46309106	46309127	46310154	46310320	51247	722468	1309779	678568	26631705	221	73	1.00393e-09	5.374e-07	0.154,0.166	0.078,0.099	0.072	7.2	7.2
50290	ENSG00000100983	GSS	20	-	34929034	34929237	34928429	34928951	34929400	34929590	50290	39,28	214111	170108	283219	276	73	3.76323e-08	1.20619e-05	0.046,0.063	0.137,0.115	-0.072	-7.2	7.2
20650	ENSG00000168066	SF1	11	-	64773429	64773505	64770255	64770408	64776497	64776626	20650	419301	4,0	244209	12,8	149	73	4.43374e-06	0.00060904	0.981,1.0	0.909,0.928	0.072	7.2	7.2
43248	ENSG00000015171	ZMYND11	10	+	150096	150258	135483	135559	179993	180128	43248	6,7	32,19	0,1	30,23	235	73	0.000331047	0.0146666	0.055,0.103	0.0,0.013	0.072	7.2	7.2
25012	ENSG00000137776	SLTM	15	-	58890280	58890461	58889429	58889554	58892896	58893060	25012	1043611	13,14	546378	21,18	254	73	0.000475426	0.0192408	0.958,0.926	0.882,0.858	0.072	7.2	7.2
57677	ENSG00000197586	ENTPD6	20	+	25223102	25223318	25222837	25222978	25224100	25224157	57677	35,41	165130	73,94	157123	289	73	6.32017e-06	0.000790768	0.051,0.074	0.105,0.162	-0.071	-7.1	7.1
36689	ENSG00000000419	DPM1	20	-	50945736	50945762	50942030	50942126	50945846	50945923	36689	198112	24,4	174106	1,3	99	73	2.02362e-05	0.00191742	0.859,0.954	0.992,0.963	-0.071	-7.1	7.1
49092	ENSG00000163319	MRPS18C	4	+	83458345	83458429	83456908	83456958	83459739	83459797	49092	341215	8,1	324217	22,8	157	73	0.000422117	0.0175204	0.952,0.99	0.873,0.927	0.071	7.1	7.1
14887	ENSG00000197345	MRPL21	11	-	68900548	68900605	68897926	68898012	68903722	68903832	14887	96,64	9,1	126139	2,0	130	73	0.000510803	0.0202608	0.857,0.973	0.973,1.0	-0.071	-7.1	7.1
63115	ENSG00000130939	UBE4B	1	+	10098591	10098668	10095460	10095596	10101107	10101195	63115	10,3	34,24	2,0	24,26	150	73	0.00110523	0.0337484	0.125,0.057	0.039,0.0	0.071	7.1	7.1
49946	ENSG00000258366	RTEL1	20	+	63675271	63675435	63673997	63674093	63678144	63678183	49946	7,3	25,11	1,0	21,17	237	73	0.00148642	0.0417194	0.079,0.077	0.014,0.0	0.071	7.1	7.1
51210	ENSG00000125246	CLYBL	13	+	99862990	99863092	99858860	99859049	99864817	99864911	51210	70,51	0,0	116,87	8,0	175	73	0.00170286	0.0458843	1.0,1.0	0.858,1.0	0.071	7.1	7.1
13491	ENSG00000130731	C16orf13	16	-	634888	634956	634718	634797	635611	635856	13491	159113	11,6	277347	7,4	141	73	0.00182579	0.0480385	0.882,0.907	0.953,0.978	-0.071	-7.1	7.1
43859	ENSG00000054267	ARID4B	1	-	235176747	235176903	235175183	235175399	235177799	235177913	43859	27,12	76,38	9,4	79,67	229	73	3.9044e-05	0.00310463	0.102,0.091	0.035,0.019	0.07	7	7
60967	ENSG00000105854	PON2	7	-	95415147	95415272	95412323	95412477	95416241	95416297	60967	44,19	83,79	13,17	119,91	198	73	0.000169611	0.00905125	0.163,0.081	0.039,0.064	0.07	7	7
6899	ENSG00000103365	GGA2	16	-	23487984	23488124	23486709	23486790	23488605	23488709	6899	3,3	50,44	12,12	45,38	213	73	0.000263476	0.0123028	0.02,0.023	0.084,0.098	-0.07	-7	7
37901	ENSG00000166295	ANAPC16	10	+	72223887	72224056	72220053	72220379	72230365	72230440	37901	854545	52,25	855658	18,21	242	73	0.000551514	0.0212282	0.832,0.868	0.935,0.904	-0.07	-7	7
56985	ENSG00000144749	LRIG1	3	-	66406988	66407140	66405197	66405278	66407347	66407491	56985	5,5	51,43	11,19	45,40	225	73	0.00102088	0.0319905	0.031,0.036	0.073,0.134	-0.07	-7	7
41240	ENSG00000157869	RAB28	4	-	13425109	13425227	13381490	13381594	13460698	13460828	41240	4,6	25,20	2,0	35,38	191	73	0.00107968	0.0333033	0.058,0.103	0.021,0.0	0.07	7	7
12396	ENSG00000141002	TCF25	16	+	89893630	89893858	89892192	89892275	89895037	89895137	12396	237204	4,4	237372	0,0	301	73	0.00142742	0.0405694	0.935,0.925	1.0,1.0	-0.07	-7	7
74943	ENSG00000141867	BRD4	19	-	15268153	15268331	15267415	15267551	15268904	15269042	74943	41,16	65,44	7,11	46,43	251	73	0.00143601	0.0406595	0.155,0.096	0.042,0.069	0.07	7	7
40552	ENSG00000184012	TMPRSS2	21	-	41498118	41498189	41489506	41489593	41508080	41508159	40552	184116	4,3	325404	19,30	144	73	0.0015184	0.0422515	0.959,0.951	0.897,0.872	0.07	7	7
20804	ENSG00000170502	NUDT9	4	+	87445321	87445507	87441870	87441915	87449141	87449253	20804	16,16	46,29	16,10	107,60	259	73	0.00153614	0.04254	0.089,0.135	0.04,0.045	0.07	7	7
54693	ENSG00000135018	UBQLN1	9	-	83666349	83666433	83665029	83665145	83669184	83669306	54693	399291	39,18	408331	15,13	157	73	0.0016951	0.0457228	0.826,0.883	0.927,0.922	-0.07	-7	7
12265	ENSG00000144580	RQCD1	2	+	218573994	218574233	218568814	218568978	218580560	218580724	12265	16,4	22,21	2,3	25,22	312	73	0.00174708	0.0466402	0.145,0.043	0.018,0.031	0.07	7	7
23625	ENSG00000136068	FLNB	3	+	58131926	58132019	58130744	58130908	58132807	58132931	23625	81,43	218222	15,30	193263	166	73	2.39642e-07	5.78751e-05	0.14,0.078	0.033,0.048	0.069	6.9	6.9
42942	ENSG00000167965	MLST8	16	+	2208209	2208334	2207192	2207345	2208449	2208613	42942	624520	20,21	442660	4,4	198	73	1.65846e-06	0.000280501	0.92,0.901	0.976,0.984	-0.069	-6.9	6.9
4808	ENSG00000122008	POLK	5	+	75568676	75568790	75552471	75552591	75569339	75569492	4808	15,7	62,42	1,0	44,23	187	73	2.93434e-05	0.00253094	0.086,0.061	0.009,0.0	0.069	6.9	6.9
1524	ENSG00000054148	PHPT1	9	+	136850505	136850560	136850012	136850137	136850754	136851027	1524	137,76	348244	63,85	336441	128	73	6.00966e-05	0.0042513	0.183,0.151	0.097,0.099	0.069	6.9	6.9
49857	ENSG00000135829	DHX9	1	+	182855576	182855728	182854040	182854178	182856531	182856578	49857	16,28	128,85	42,31	84,65	225	73	0.000288886	0.0131647	0.039,0.097	0.14,0.134	-0.069	-6.9	6.9
16425	ENSG00000143436	MRPL9	1	-	151761446	151761552	151760873	151760899	151762104	151762155	16425	169130	8,3	267213	1,1	179	73	0.000327351	0.0145299	0.896,0.946	0.991,0.989	-0.069	-6.9	6.9
36906	ENSG00000115875	SRSF7	2	-	38748897	38749173	38748578	38748653	38749528	38749705	36906	131,92	112,92	121,96	188156	349	73	0.000893499	0.0294806	0.197,0.173	0.119,0.114	0.069	6.9	6.9
55838	ENSG00000019995	ZRANB1	10	+	124981224	124981328	124974199	124974398	124981708	124981867	55838	8,3	26,21	2,1	48,28	177	73	0.00153577	0.04254	0.113,0.056	0.017,0.015	0.069	6.9	6.9
38071	ENSG00000183077	AFMID	17	+	78197145	78197358	78190969	78191060	78202498	78202606	38071	23,26	66,35	24,26	111123	286	73	0.00167168	0.0454	0.082,0.159	0.052,0.051	0.069	6.9	6.9
7221	ENSG00000224078	SNHG14	15	+	25105787	25105824	25103858	25103970	25106163	25106294	7221	18,15	137,85	6,1	91,88	110	73	0.000217383	0.0107397	0.08,0.105	0.042,0.007	0.068	6.8	6.8
38096	ENSG00000183077	AFMID	17	+	78197134	78197358	78190969	78191060	78202498	78202606	38096	23,27	66,35	26,25	111123	297	73	0.00161108	0.0441211	0.079,0.159	0.054,0.048	0.068	6.8	6.8
9947	ENSG00000100417	PMM1	22	-	41584280	41584419	41583958	41584058	41584526	41584603	9947	160121	7,1	128139	0,0	212	73	0.00175062	0.0466869	0.887,0.977	1.0,1.0	-0.068	-6.8	6.8
70742	ENSG00000075188	NUP37	12	-	102079058	102079216	102077321	102077503	102085765	102085855	70742	19,2	36,29	0,3	61,32	231	73	1.12349e-05	0.00120529	0.143,0.021	0.0,0.029	0.067	6.7	6.7
2570	ENSG00000171603	CLSTN1	1	-	9809303	9809407	9773271	9773394	9823642	9823984	2570	3,0	37,47	8,15	41,61	177	73	6.60797e-05	0.00453253	0.032,0.0	0.074,0.092	-0.067	-6.7	6.7
3674	ENSG00000066135	KDM4A	1	+	43653662	43653780	43653305	43653313	43655590	43655766	3674	25,18	85,73	4,3	50,49	191	73	0.000155711	0.00848388	0.101,0.086	0.03,0.023	0.067	6.7	6.7
14133	ENSG00000167645	YIF1B	19	-	38306881	38306990	38305115	38305507	38307427	38307635	14133	19,14	70,52	5,16	93151	182	73	0.00023605	0.0113069	0.098,0.097	0.021,0.041	0.067	6.7	6.7
65694	ENSG00000280987	MATR3	5	+	139307238	139308327	139279050	139279129	139314674	139314736	65694	28372308	5,3	23171576	9,14	1162	73	0.000364744	0.0156521	0.973,0.98	0.942,0.876	0.067	6.7	6.7
62030	ENSG00000169045	HNRNPH1	5	-	179616868	179616922	179616097	179616218	179617020	179617110	62030	376257	30,16	221247	6,6	127	73	0.000574612	0.021858	0.878,0.902	0.955,0.959	-0.067	-6.7	6.7
51808	ENSG00000158985	CDC42SE2	5	+	131315979	131316144	131264099	131264166	131359208	131359547	51808	330215	0,1	243173	5,5	238	73	0.00059841	0.0225146	1.0,0.985	0.937,0.914	0.067	6.7	6.7
21330	ENSG00000213585	VDAC1	5	-	134001521	134001713	133992945	133993015	134004646	134004842	21330	13,8	30,23	13,7	87,92	265	73	0.000944944	0.0304975	0.107,0.087	0.04,0.021	0.067	6.7	6.7
66833	ENSG00000145216	FIP1L1	4	+	53452919	53453133	53444047	53444103	53458652	53458790	66833	367214	5,6	263227	0,1	287	73	0.00117143	0.0352203	0.949,0.901	1.0,0.983	-0.067	-6.7	6.7
62022	ENSG00000169045	HNRNPH1	5	-	179619268	179619407	179618238	179618323	179620891	179621035	62022	19411305	94,43	794759	51,60	212	73	0.00119654	0.0358714	0.877,0.913	0.843,0.813	0.067	6.7	6.7
14102	ENSG00000123349	PFDN5	12	+	53296429	53297924	53295838	53295941	53298044	53298150	14102	1072718	7,1	14181165	0,1	1568	73	0.0014305	0.0406109	0.877,0.971	1.0,0.982	-0.067	-6.7	6.7
43286	ENSG00000169139	UBE2V2	8	+	48034865	48035061	48008418	48008470	48043032	48043181	43286	74,36	205150	7,7	230168	269	73	1.11022e-16	2.2172e-13	0.089,0.061	0.008,0.011	0.066	6.6	6.6
41703	ENSG00000092199	HNRNPC	14	-	21262593	21262768	21233952	21234229	21263310	21263336	41703	77,65	216122	19,36	229131	248	73	2.59471e-07	6.20864e-05	0.095,0.136	0.024,0.075	0.066	6.6	6.6
14885	ENSG00000197345	MRPL21	11	-	68900534	68900605	68897926	68898012	68903722	68903835	14885	116,86	9,1	165168	2,0	144	73	0.000600379	0.0225225	0.867,0.978	0.977,1.0	-0.066	-6.6	6.6
51272	ENSG00000181555	SETD2	3	-	47064554	47064630	47062162	47062346	47067069	47067118	51272	7,5	41,28	1,1	36,41	149	73	0.000979928	0.0312734	0.077,0.08	0.013,0.012	0.066	6.6	6.6
35999	ENSG00000162337	LRP5	11	+	68439052	68439181	68438445	68438682	68439776	68439916	35999	8,2	22,28	0,1	33,35	202	73	0.00114835	0.0347802	0.116,0.025	0.0,0.01	0.066	6.6	6.6
8833	ENSG00000248871	TNFSF12-TNFSF13	17	+	7559845	7559893	7559623	7559702	7560048	7560167	8833	106,50	7,1	74,82	0,0	121	73	0.0015776	0.0433644	0.901,0.968	1.0,1.0	-0.066	-6.6	6.6
63965	ENSG00000100387	RBX1	22	+	40955286	40955446	40953554	40953633	40964046	40964117	63965	63,43	187124	41,16	348180	233	73	9.95994e-09	3.694e-06	0.095,0.098	0.036,0.027	0.065	6.5	6.5
62121	ENSG00000183844	FAM3B	21	+	41319457	41320978	41304211	41304310	41322922	41323066	62121	12,16	9,8	2,3	24,16	1594	73	1.18191e-06	0.000215332	0.058,0.084	0.004,0.009	0.065	6.5	6.5
60342	ENSG00000172380	GNG12	1	-	67831818	67831970	67777137	67777507	67833343	67833436	60342	21,25	81,78	8,4	99,76	225	73	5.10542e-06	0.000667743	0.078,0.094	0.026,0.017	0.065	6.5	6.5
24077	ENSG00000186184	POLR1D	13	+	27650041	27650241	27648378	27648453	27665685	27667410	24077	55,36	194140	164108	275200	273	73	1.06477e-05	0.00114942	0.07,0.064	0.138,0.126	-0.065	-6.5	6.5
23622	ENSG00000136068	FLNB	3	+	58141857	58141929	58138281	58138529	58142649	58142752	23622	550434	9,5	418484	26,19	145	73	1.72076e-05	0.00170188	0.969,0.978	0.89,0.928	0.065	6.5	6.5
72225	ENSG00000196352	CD55	1	+	207340390	207340508	207339396	207339417	207359545	207360501	72225	3,0	82,49	11,4	39,31	191	73	4.36429e-05	0.00334235	0.014,0.0	0.097,0.047	-0.065	-6.5	6.5
23815	ENSG00000139496	NUP58	13	+	25336935	25337034	25331356	25331558	25338635	25338878	23815	286236	11,7	259233	2,0	172	73	4.99e-05	0.00369516	0.917,0.935	0.982,1.0	-0.065	-6.5	6.5
39023	ENSG00000132581	SDF2	17	-	28651485	28651577	28649126	28649276	28655286	28655483	39023	20,10	74,61	5,3	75,77	165	73	9.93668e-05	0.0061643	0.107,0.068	0.029,0.017	0.065	6.5	6.5
53683	ENSG00000059378	PARP12	7	-	140036329	140036462	140034234	140034331	140037714	140037856	53683	1,0	37,20	6,8	30,36	206	73	0.000352425	0.0153004	0.009,0.0	0.066,0.073	-0.065	-6.5	6.5
36349	ENSG00000092421	SEMA6A	5	-	116492326	116492485	116491739	116491830	116495412	116495531	36349	4,6	25,17	2,0	33,41	232	73	0.00122885	0.0365029	0.048,0.1	0.019,0.0	0.065	6.5	6.5
21262	ENSG00000009335	UBE3C	7	+	157169051	157169122	157163809	157163863	157170303	157170450	21262	162,97	6,4	149118	1,0	144	73	0.00128924	0.0377992	0.932,0.925	0.987,1.0	-0.065	-6.5	6.5
15519	ENSG00000122779	TRIM24	7	+	138495632	138495725	138460333	138460912	138504289	138504408	15519	0,2	51,37	4,5	22,26	166	73	0.00166582	0.0453096	0.0,0.023	0.074,0.078	-0.065	-6.5	6.5
9531	ENSG00000104517	UBR5	8	-	102302270	102302481	102299999	102300151	102304042	102304169	9531	2,5	54,48	7,13	36,26	284	73	0.000334746	0.01478	0.009,0.026	0.048,0.114	-0.064	-6.4	6.4
69713	ENSG00000116871	MAP7D1	1	+	36161363	36161486	36155964	36156463	36170970	36171315	69713	8,6	34,33	0,2	31,46	196	73	0.000351999	0.0152947	0.081,0.063	0.0,0.016	0.064	6.4	6.4
58527	ENSG00000165905	GYLTL1B	11	+	45927748	45927809	45927382	45927593	45927919	45927938	58527	1,0	36,31	4,9	29,62	134	73	0.000734705	0.0257241	0.015,0.0	0.07,0.073	-0.064	-6.4	6.4
2975	ENSG00000101413	RPRD1B	20	+	38070224	38070390	38066180	38066256	38089725	38090008	2975	14,8	48,25	2,3	32,37	239	73	0.000989506	0.0313881	0.082,0.089	0.019,0.024	0.064	6.4	6.4
38921	ENSG00000198125	MB	22	-	35617162	35617265	35610883	35611106	35622477	35622561	38921	546375	44,22	719665	27,23	176	73	0.00167468	0.0454316	0.837,0.876	0.917,0.923	-0.064	-6.4	6.4
5258	ENSG00000214753	HNRNPUL2	11	-	62715863	62715994	62715499	62715607	62716988	62717189	5258	267233	10,7	257217	3,1	204	73	0.00169063	0.0456495	0.905,0.923	0.968,0.987	-0.064	-6.4	6.4
544	ENSG00000083937	CHMP2B	3	+	87240322	87240453	87227308	87227556	87240698	87240790	544	1,5	53,63	12,15	61,52	204	73	0.000118168	0.00689412	0.007,0.028	0.066,0.094	-0.063	-6.3	6.3
4130	ENSG00000049167	ERCC8	5	-	60924290	60924508	60922053	60922155	60928863	60928959	4130	13,12	31,30	5,9	89,47	291	73	0.000228124	0.0111423	0.095,0.091	0.014,0.046	0.063	6.3	6.3
46545	ENSG00000122435	TRMT13	1	+	100140181	100140251	100139648	100139711	100140407	100140514	46545	114,49	9,1	72,41	0,1	143	73	0.00123536	0.0366334	0.866,0.962	1.0,0.954	-0.063	-6.3	6.3
6425	ENSG00000137312	FLOT1	6	-	30741613	30741704	30741189	30741333	30741791	30741799	6425	394345	23,13	478519	9,7	164	73	0.000231953	0.0111881	0.884,0.922	0.959,0.971	-0.062	-6.2	6.2
8637	ENSG00000167775	CD320	19	-	8303854	8304088	8302776	8302980	8308148	8308350	8637	203164	0,1	281517	7,7	307	73	0.00154299	0.042707	1.0,0.975	0.905,0.946	0.062	6.2	6.2
42476	ENSG00000009307	CSDE1	1	-	114749820	114749904	114739752	114739890	114757924	114757987	42476	868552	42,20	707495	3,8	157	73	9.49883e-08	2.68053e-05	0.906,0.928	0.991,0.966	-0.061	-6.1	6.1
55923	ENSG00000177169	ULK1	12	+	131907039	131907162	131906489	131906924	131907494	131907531	55923	13,0	32,24	0,1	37,36	196	73	0.000210346	0.0105895	0.131,0.0	0.0,0.01	0.061	6.1	6.1
10078	ENSG00000008294	SPAG9	17	-	50975862	50975901	50974770	50974947	50977107	50977221	10078	8,5	56,51	0,2	69,52	112	73	0.000511554	0.0202608	0.085,0.06	0.0,0.024	0.061	6.1	6.1
73093	ENSG00000168522	FNTA	8	+	43080277	43080441	43077215	43077364	43083117	43083180	73093	50,45	141,83	33,17	148,92	237	73	0.000813387	0.0275878	0.098,0.143	0.064,0.054	0.061	6.1	6.1
41807	ENSG00000109787	KLF3	4	+	38694473	38694552	38689728	38689879	38694745	38694906	41807	0,1	57,26	7,2	29,26	152	73	0.00127314	0.0374541	0.0,0.018	0.104,0.036	-0.061	-6.1	6.1
62667	ENSG00000179912	R3HDM2	12	-	57305639	57305663	57303175	57303217	57310263	57310463	62667	7,4	61,48	0,1	48,45	97	73	0.00133043	0.038636	0.079,0.059	0.0,0.016	0.061	6.1	6.1
1072	ENSG00000108825	PTGES3L-AARSD1	17	-	42956203	42956325	42955841	42955972	42956403	42956560	1072	229154	0,0	176192	8,1	195	73	0.00182629	0.0480385	1.0,1.0	0.892,0.986	0.061	6.1	6.1
17806	ENSG00000123416	TUBA1B	12	-	49130118	49130344	49129499	49129722	49131297	49131395	17806	123,76	301230	71,69	691793	299	73	0	0	0.091,0.075	0.024,0.021	0.06	6	6
40459	ENSG00000214253	FIS1	7	-	101244006	101244139	101240829	101240906	101251894	101252291	40459	14781041	51,47	19461752	33,23	206	73	7.97646e-07	0.000156882	0.911,0.887	0.954,0.964	-0.06	-6	6
61677	ENSG00000089356	FXYD3	19	+	35119167	35119251	35116319	35116359	35119362	35119416	61677	4,7	109102	24,37	143160	157	73	7.67486e-06	0.000905703	0.017,0.031	0.072,0.097	-0.06	-6	6
46114	ENSG00000183960	KCNH8	3	+	19346651	19346734	19342586	19342714	19347724	19347965	46114	9,6	44,53	2,1	102,55	156	73	0.000111384	0.00662485	0.087,0.05	0.009,0.008	0.06	6	6
64670	ENSG00000159322	ADPGK	15	-	72756250	72756447	72755555	72755654	72760406	72760527	64670	204165	0,1	319248	11,2	270	73	0.000648591	0.02375	1.0,0.978	0.887,0.971	0.06	6	6
68908	ENSG00000069943	PIGB	15	+	55343505	55343695	55341737	55341802	55350698	55350912	68908	10,4	34,15	2,1	39,24	263	73	0.000769201	0.026503	0.075,0.069	0.014,0.011	0.06	6	6
74353	ENSG00000131236	CAP1	1	+	40041428	40041493	40040779	40040801	40059333	40059458	74353	8,3	40,42	1,0	45,36	138	73	0.00118869	0.0356773	0.096,0.036	0.012,0.0	0.06	6	6
22881	ENSG00000122873	CISD1	10	+	58276117	58276212	58269177	58269304	58277116	58277322	22881	26,13	120,93	4,3	161,97	168	73	8.8929e-08	2.53712e-05	0.086,0.057	0.011,0.013	0.059	5.9	5.9
37975	ENSG00000189221	MAOA	X	+	43657861	43657969	43656301	43656414	43683512	43683607	37975	115,68	364244	57,46	492339	181	73	1.21165e-07	3.22633e-05	0.113,0.101	0.045,0.052	0.059	5.9	5.9
38627	ENSG00000214413	BBIP1	10	-	110907679	110907836	110901537	110901612	110918120	110918213	38627	74,33	152,92	21,24	168,88	230	73	3.75714e-05	0.00301058	0.134,0.102	0.038,0.08	0.059	5.9	5.9
50177	ENSG00000204954	C12orf73	12	-	103954874	103954968	103951479	103951630	103956630	103956748	50177	9,10	70,40	5,6	155134	167	73	0.000172916	0.00918047	0.053,0.099	0.014,0.019	0.059	5.9	5.9
45248	ENSG00000164548	TRA2A	7	-	23531180	23531270	23521706	23521840	23531788	23532041	45248	16,2	51,26	2,3	71,51	163	73	0.000215975	0.010691	0.123,0.033	0.012,0.026	0.059	5.9	5.9
72932	ENSG00000005436	GCFC2	2	-	75680192	75680314	75673443	75673520	75687826	75687977	72932	233168	10,1	247215	0,0	195	73	0.000235001	0.011267	0.897,0.984	1.0,1.0	-0.059	-5.9	5.9
40598	ENSG00000119487	MAPKAP1	9	-	125672399	125672643	125669817	125669907	125706970	125707198	40598	541352	8,5	414345	0,0	317	73	0.000256941	0.0120664	0.94,0.942	1.0,1.0	-0.059	-5.9	5.9
48591	ENSG00000158715	SLC45A3	1	-	205662307	205662380	205661860	205662126	205662832	205663618	48591	6,6	123108	15,16	65112	146	73	0.000319139	0.0142607	0.024,0.027	0.103,0.067	-0.059	-5.9	5.9
72111	ENSG00000164609	SLU7	5	-	160417111	160417241	160415124	160415310	160419022	160419081	72111	22,9	60,62	8,2	79,53	203	73	0.000617064	0.0229815	0.116,0.05	0.035,0.013	0.059	5.9	5.9
3467	ENSG00000133195	SLC39A11	17	-	73091823	73092116	73088687	73088775	73092610	73092712	3467	11,7	25,16	2,9	59,47	366	73	0.000923456	0.030119	0.081,0.08	0.007,0.037	0.059	5.9	5.9
25821	ENSG00000084623	EIF3I	1	+	32226104	32226320	32224409	32224475	32228498	32228609	25821	621514	13,17	858776	9,7	289	73	0.00149191	0.0417716	0.923,0.884	0.96,0.966	-0.059	-5.9	5.9
63531	ENSG00000126226	PCID2	13	-	113183786	113184028	113181129	113181230	113184345	113184487	63531	11,8	123,64	36,50	128100	315	73	5.36518e-07	0.000112786	0.02,0.028	0.061,0.104	-0.058	-5.8	5.8
47461	ENSG00000153885	KCTD15	19	+	33799593	33799718	33798670	33798766	33800427	33800520	47461	10,5	57,31	0,0	26,35	198	73	0.000267226	0.0124332	0.061,0.056	0.0,0.0	0.058	5.8	5.8
36179	ENSG00000089280	FUS	16	+	31186801	31186836	31184938	31185179	31188324	31188357	36179	494369	10,4	249160	11,12	108	73	0.000398413	0.0167102	0.971,0.984	0.939,0.9	0.058	5.8	5.8
62159	ENSG00000174989	FBXW8	12	+	117004435	117004653	116988662	116988869	117010322	117010450	62159	12,5	29,21	1,2	27,20	291	73	0.000745335	0.0259215	0.094,0.056	0.009,0.024	0.058	5.8	5.8
51809	ENSG00000158985	CDC42SE2	5	+	131315975	131316144	131264099	131264166	131359208	131359547	51809	396256	0,1	278212	5,5	242	73	0.000931057	0.0302529	1.0,0.987	0.944,0.927	0.058	5.8	5.8
62211	ENSG00000196504	PRPF40A	2	-	152693157	152693476	152693037	152693068	152694541	152694622	62211	23,15	70,66	31,33	45,55	392	73	0.0012609	0.0371784	0.058,0.041	0.114,0.101	-0.058	-5.8	5.8
4525	ENSG00000106144	CASP2	7	+	143300379	143300440	143300203	143300294	143303783	143303933	4525	7,6	46,53	2,0	57,36	134	73	0.0013152	0.0383495	0.077,0.058	0.019,0.0	0.058	5.8	5.8
58268	ENSG00000196214	ZNF766	19	+	52277153	52277541	52269592	52269631	52282110	52282237	58268	15,2	16,23	1,2	21,15	461	73	0.00158718	0.0435815	0.129,0.014	0.007,0.021	0.058	5.8	5.8
24411	ENSG00000136682	CBWD2	2	+	113455555	113455643	113454740	113454778	113460672	113460719	24411	2,2	69,68	14,10	71,75	161	73	6.28917e-05	0.00438923	0.013,0.013	0.082,0.057	-0.057	-5.7	5.7
35850	ENSG00000087460	GNAS	20	+	58898940	58898985	58895611	58895684	58903527	58903585	35850	267193	928607	192141	1010823	118	73	6.80607e-05	0.00461356	0.151,0.164	0.105,0.096	0.057	5.7	5.7
53833	ENSG00000244187	TMEM141	9	+	136791946	136792026	136791390	136791777	136792250	136792346	53833	285203	13,7	627511	6,5	153	73	0.000167036	0.00896918	0.913,0.933	0.98,0.98	-0.057	-5.7	5.7
2875	ENSG00000127952	STYXL1	7	-	76033635	76033706	76030420	76030527	76047811	76047988	2875	11,4	57,49	1,0	34,32	144	73	0.000555138	0.0213045	0.089,0.04	0.015,0.0	0.057	5.7	5.7
65772	ENSG00000167522	ANKRD11	16	-	89361494	89361680	89316932	89317078	89418283	89418368	65772	15,9	56,29	3,1	31,29	259	73	0.000862548	0.0288019	0.07,0.08	0.027,0.01	0.057	5.7	5.7
43850	ENSG00000054267	ARID4B	1	-	235176747	235176870	235175183	235175399	235177799	235177913	43850	16,10	76,38	7,3	79,67	196	73	0.0011039	0.0337484	0.073,0.089	0.032,0.016	0.057	5.7	5.7
69220	ENSG00000184220	CMSS1	3	+	100010130	100010180	99817911	99818043	100146972	100147061	69220	10,10	85,63	2,1	54,40	123	73	0.00135157	0.0391187	0.065,0.086	0.022,0.015	0.057	5.7	5.7
17808	ENSG00000123416	TUBA1B	12	-	49130118	49130274	49129499	49129722	49131297	49131397	17808	91,54	301230	59,51	691793	229	73	2.05391e-14	3.23174e-11	0.088,0.07	0.026,0.02	0.056	5.6	5.6
17132	ENSG00000171204	TMEM126B	11	+	85629131	85629262	85628592	85628688	85631686	85631808	17132	25,8	114,55	1,2	160,80	204	73	8.15966e-09	3.20971e-06	0.073,0.049	0.002,0.009	0.056	5.6	5.6
23136	ENSG00000149476	TKFC	11	+	61336203	61336390	61334619	61334731	61337940	61338130	23136	12,4	112,97	21,30	83,89	260	73	3.62722e-06	0.000530534	0.029,0.011	0.066,0.086	-0.056	-5.6	5.6
64221	ENSG00000120694	HSPH1	13	-	31143791	31143923	31141121	31141259	31145562	31145768	64221	492305	2,0	937685	19,18	205	73	5.01328e-06	0.000663813	0.989,1.0	0.946,0.931	0.056	5.6	5.6
23132	ENSG00000149476	TKFC	11	+	61336203	61336371	61334619	61334731	61337940	61338102	23132	11,4	112,97	24,23	83,89	241	73	8.10563e-06	0.00094367	0.029,0.012	0.081,0.073	-0.056	-5.6	5.6
68439	ENSG00000105552	BCAT2	19	-	48807755	48808236	48807012	48807074	48810983	48811029	68439	70,52	88,51	56,69	148159	554	73	6.20299e-05	0.00434661	0.095,0.118	0.047,0.054	0.056	5.6	5.6
5019	ENSG00000171428	NAT1	8	+	18211192	18211342	18210108	18210180	18219410	18219489	5019	13,3	42,36	0,1	35,46	223	73	9.44428e-05	0.00590114	0.092,0.027	0.0,0.007	0.056	5.6	5.6
60148	ENSG00000157020	SEC13	3	-	10320508	10320664	10318049	10318094	10321049	10321084	60148	22,30	114,71	10,16	103143	229	73	0.000223315	0.0109598	0.058,0.119	0.03,0.034	0.056	5.6	5.6
8479	ENSG00000103222	ABCC1	16	+	16103892	16104012	16102682	16102717	16106737	16106873	8479	19,10	66,53	6,11	119118	193	73	0.000258018	0.0120915	0.098,0.067	0.019,0.034	0.056	5.6	5.6
70906	ENSG00000204619	PPP1R11	6	+	30068278	30068353	30067204	30067479	30068589	30068698	70906	11,8	166127	19,18	111,83	148	73	0.00033247	0.0147046	0.032,0.03	0.078,0.097	-0.056	-5.6	5.6
73652	ENSG00000132676	DAP3	1	+	155729042	155729122	155727607	155727738	155729207	155729366	73652	456331	17,8	599464	3,0	153	73	4.9839e-07	0.000106835	0.928,0.952	0.99,1.0	-0.055	-5.5	5.5
74948	ENSG00000141867	BRD4	19	-	15268157	15268331	15267415	15267551	15268904	15269042	74948	21,10	65,44	2,4	46,43	247	73	0.000229567	0.0111507	0.087,0.063	0.013,0.027	0.055	5.5	5.5
68088	ENSG00000104635	SLC39A14	8	+	22393053	22393232	22367248	22367408	22404695	22404870	68088	13,6	37,30	1,2	24,23	252	73	0.00150548	0.0420497	0.092,0.055	0.012,0.025	0.055	5.5	5.5
15053	ENSG00000103121	CMC2	16	-	80991753	80991957	80981805	80981877	80997313	80997428	15053	63,57	145,82	57,47	218136	277	73	0.00167752	0.0454611	0.103,0.155	0.064,0.083	0.055	5.5	5.5
45668	ENSG00000141759	TXNL4A	18	-	79977597	79977701	79973512	79973856	79988239	79988536	45668	711530	24,10	1001910	4,1	177	73	4.32542e-09	1.82596e-06	0.924,0.956	0.99,0.997	-0.054	-5.4	5.4
10774	ENSG00000182108	DEXI	16	-	10933899	10934004	10929216	10929559	10941568	10942131	10774	8,3	40,28	1,0	46,42	178	73	0.000783903	0.0268423	0.076,0.042	0.009,0.0	0.054	5.4	5.4
27712	ENSG00000167291	TBC1D16	17	-	79945272	79945443	79944907	79945087	79947644	79947831	27712	11,4	37,47	0,0	21,24	244	73	0.000836573	0.0281518	0.082,0.025	0.0,0.0	0.054	5.4	5.4
2579	ENSG00000163832	ELP6	3	-	47505915	47506022	47504329	47504448	47510183	47510254	2579	6,5	48,25	2,0	52,64	180	73	0.00120877	0.0360922	0.048,0.075	0.015,0.0	0.054	5.4	5.4
25823	ENSG00000084623	EIF3I	1	+	32226178	32226320	32224409	32224475	32228498	32228609	25823	522424	13,17	729655	9,7	215	73	0.00127975	0.037606	0.932,0.894	0.965,0.969	-0.054	-5.4	5.4
31048	ENSG00000152256	PDK1	2	+	172567199	172567259	172566855	172566933	172568740	172568817	31048	0,1	56,32	6,6	70,38	133	73	0.00153354	0.0425134	0.0,0.017	0.045,0.08	-0.054	-5.4	5.4
17010	ENSG00000187109	NAP1L1	12	-	76067370	76067473	76060137	76060279	76074202	76074252	17010	21271417	101,58	21341490	52,20	176	73	1.59935e-06	0.000274412	0.897,0.91	0.945,0.969	-0.053	-5.3	5.3
64087	ENSG00000064419	TNPO3	7	-	129041556	129041717	129017956	129018157	129054650	129055093	64087	37,13	127,78	4,2	79,58	234	73	1.89727e-06	0.000312743	0.083,0.049	0.016,0.011	0.053	5.3	5.3
73597	ENSG00000166171	DPCD	10	+	101605139	101605189	101601202	101601336	101608834	101608937	73597	8,7	82,58	0,3	100120	123	73	0.000148046	0.00814911	0.055,0.067	0.0,0.015	0.053	5.3	5.3
65077	ENSG00000116353	MECR	1	-	29201373	29201518	29200409	29200589	29201942	29202045	65077	17,8	53,47	8,8	144,99	218	73	0.000183199	0.00959879	0.097,0.054	0.018,0.026	0.053	5.3	5.3
59889	ENSG00000063978	RNF4	4	+	2494563	2494752	2490336	2490502	2497006	2497079	59889	8,16	94,80	17,23	63,51	262	73	0.00155382	0.042895	0.023,0.053	0.07,0.112	-0.053	-5.3	5.3
32762	ENSG00000120832	MTERF2	12	-	106980620	106980713	106978455	106978771	106985114	106985286	32762	19,6	62,59	3,4	70,46	166	73	0.00186853	0.0488249	0.119,0.043	0.018,0.037	0.053	5.3	5.3
8482	ENSG00000103222	ABCC1	16	+	16105399	16105460	16102682	16102717	16106737	16106869	8482	11,3	66,53	1,1	119118	134	73	5.68907e-05	0.00406886	0.083,0.03	0.005,0.005	0.052	5.2	5.2
2874	ENSG00000127952	STYXL1	7	-	76033635	76033706	76030420	76030524	76047811	76047988	2874	13,6	93,53	1,1	82,53	144	73	8.03882e-05	0.00523067	0.066,0.054	0.006,0.009	0.052	5.2	5.2
31222	ENSG00000109118	PHF12	17	-	28911329	28911384	28911111	28911237	28912481	28912681	31222	9,4	73,58	0,0	75108	128	73	0.00017357	0.00920579	0.066,0.038	0.0,0.0	0.052	5.2	5.2
58475	ENSG00000110871	COQ5	12	-	120526456	120526546	120522213	120522363	120528939	120529140	58475	22,13	102,87	8,4	107116	163	73	0.000175247	0.00924748	0.088,0.063	0.032,0.015	0.052	5.2	5.2
40589	ENSG00000119487	MAPKAP1	9	-	125672315	125672540	125669817	125669907	125706970	125707231	40589	606371	8,5	536356	0,0	298	73	0.000387515	0.0164256	0.949,0.948	1.0,1.0	-0.052	-5.2	5.2
19604	ENSG00000073921	PICALM	11	-	85974707	85974812	85958817	85959060	85981128	85981228	19604	336218	8,7	351271	1,2	178	73	0.000572325	0.0217869	0.945,0.927	0.993,0.982	-0.052	-5.2	5.2
46500	ENSG00000132341	RAN	12	+	130872583	130872617	130872075	130872126	130872835	130872920	46500	163109	3,8	223225	3,0	107	73	0.00176843	0.047017	0.974,0.903	0.981,1.0	-0.052	-5.2	5.2
69407	ENSG00000178802	MPI	15	+	74890526	74890654	74890042	74890089	74891378	74891579	69407	250178	7,3	224225	0,1	201	73	0.00184485	0.0484042	0.928,0.956	1.0,0.988	-0.052	-5.2	5.2
17807	ENSG00000123416	TUBA1B	12	-	49130118	49130402	49129499	49129722	49131297	49131395	17807	124,76	301230	73,70	691793	357	73	0	0	0.078,0.063	0.021,0.018	0.051	5.1	5.1
51251	ENSG00000173660	UQCRH	1	+	46309900	46310044	46309103	46309127	46310154	46310316	51251	476301	1309779	446381	26631705	217	73	9.80623e-09	3.6897e-06	0.109,0.115	0.053,0.07	0.051	5.1	5.1
41370	ENSG00000184432	COPB2	3	-	139385003	139385429	139383297	139383435	139389547	139389626	41370	73,41	135113	10,0	73,41	499	73	2.27776e-08	7.78094e-06	0.073,0.05	0.02,0.0	0.051	5.1	5.1
65361	ENSG00000196262	PPIA	7	+	44798747	44798904	44796680	44796793	44799246	44799277	65361	410237	897613	308224	12521078	230	73	2.68033e-07	6.32607e-05	0.127,0.109	0.072,0.062	0.051	5.1	5.1
48594	ENSG00000158715	SLC45A3	1	-	205663719	205663856	205662832	205663618	205664484	205664886	48594	6,12	177148	26,23	88159	210	73	5.75419e-06	0.00073773	0.012,0.027	0.093,0.048	-0.051	-5.1	5.1
29709	ENSG00000176915	ANKLE2	12	-	132736182	132736349	132735405	132735512	132736892	132738907	29709	11,5	55,33	0,0	49,52	240	73	7.4855e-05	0.00495762	0.057,0.044	0.0,0.0	0.051	5.1	5.1
44024	ENSG00000149328	GLB1L2	11	+	134359539	134360021	134359059	134359141	134364327	134364398	44024	12,6	30,11	5,2	57,50	555	73	7.48345e-05	0.00495762	0.05,0.067	0.011,0.005	0.051	5.1	5.1
5440	ENSG00000167930	FAM234A	16	+	248243	248397	234843	234857	249548	249654	5440	13,6	45,48	3,2	76,71	227	73	8.48988e-05	0.00542224	0.085,0.039	0.013,0.009	0.051	5.1	5.1
22810	ENSG00000100266	PACSIN2	22	-	42912020	42912157	42893456	42893613	43015020	43015145	22810	403330	1,0	344301	8,5	210	73	0.000369826	0.0158178	0.993,1.0	0.937,0.954	0.051	5.1	5.1
62913	ENSG00000104763	ASAH1	8	-	18064456	18064531	18063184	18063230	18067219	18067298	62913	205174	0,0	296218	9,5	148	73	0.000405017	0.0168917	1.0,1.0	0.942,0.956	0.051	5.1	5.1
65190	ENSG00000154144	TBRG1	11	+	124626692	124626751	124625765	124625903	124626903	124627050	65190	11,4	190103	13,26	147119	132	73	0.00051856	0.0204292	0.031,0.021	0.047,0.108	-0.051	-5.1	5.1
15735	ENSG00000143416	SELENBP1	1	-	151366274	151366361	151365767	151365846	151366721	151366904	15735	399330	18,13	431498	9,5	160	73	0.00115412	0.0348815	0.91,0.921	0.956,0.978	-0.051	-5.1	5.1
5573	ENSG00000142546	NOSIP	19	-	49576758	49576877	49560621	49560692	49580514	49580555	5573	4,8	41,37	0,1	41,39	192	73	0.00120228	0.0360019	0.036,0.076	0.0,0.01	0.051	5.1	5.1
51260	ENSG00000173660	UQCRH	1	+	46309969	46310044	46309100	46309127	46310154	46310316	51260	322191	1309779	281244	26631705	148	73	9.80264e-09	3.6897e-06	0.108,0.108	0.049,0.066	0.05	5	5
16999	ENSG00000187109	NAP1L1	12	-	76049429	76049525	76049199	76049250	76049755	76049785	16999	60,49	548429	74,51	284223	169	73	6.18269e-06	0.000775434	0.045,0.047	0.101,0.09	-0.05	-5	5
54255	ENSG00000172890	NADSYN1	11	+	71476032	71477438	71474394	71474526	71478394	71478469	54255	41,59	27,32	25,38	50,61	1479	73	8.89745e-06	0.00101011	0.07,0.083	0.024,0.03	0.05	5	5
56593	ENSG00000165264	NDUFB6	9	-	32570959	32571052	32558909	32558954	32572880	32573162	56593	438254	12,7	893568	4,2	166	73	1.3637e-05	0.00140772	0.941,0.941	0.99,0.992	-0.05	-5	5
65084	ENSG00000116353	MECR	1	-	29201373	29201539	29200409	29200589	29201942	29202045	65084	15,7	53,47	5,5	144,99	239	73	2.15059e-05	0.00199214	0.08,0.044	0.01,0.015	0.05	5	5
38221	ENSG00000131051	RBM39	20	-	35713701	35713857	35713018	35713096	35714184	35714424	38221	108,57	480326	110142	356304	229	73	2.51203e-05	0.002245	0.067,0.053	0.09,0.13	-0.05	-5	5
50873	ENSG00000102181	CD99L2	X	-	150828305	150829604	150816006	150816078	150831230	150831293	50873	25,22	18,17	12,5	29,24	1372	73	3.93002e-05	0.00311071	0.069,0.064	0.022,0.011	0.05	5	5
68435	ENSG00000105552	BCAT2	19	-	48807755	48807970	48806999	48807074	48810983	48811012	68435	28,19	88,51	20,18	148159	288	73	0.000133401	0.00758674	0.075,0.086	0.033,0.028	0.05	5	5
15358	ENSG00000166411	IDH3A	15	+	78160091	78160206	78156907	78157631	78161580	78161768	15358	358251	2,0	457394	9,11	188	73	0.000167931	0.0090079	0.986,1.0	0.952,0.933	0.05	5	5
18782	ENSG00000117859	OSBPL9	1	+	51781587	51781709	51781163	51781335	51782558	51782643	18782	8,4	38,36	0,1	65,31	195	73	0.000578914	0.0219291	0.073,0.04	0.0,0.012	0.05	5	5
17497	ENSG00000205707	LYRM5	12	+	25203724	25203823	25195271	25195337	25203919	25204007	17497	6,3	94,71	16,10	79,61	172	73	0.000985081	0.0313607	0.026,0.018	0.079,0.065	-0.05	-5	5
10329	ENSG00000108654	DDX5	17	-	64501056	64501143	64500548	64500773	64502009	64502069	10329	67,42	866626	113,93	659431	160	73	1.12046e-09	5.93659e-07	0.034,0.03	0.073,0.09	-0.049	-4.9	4.9
29728	ENSG00000184047	DIABLO	12	-	122209772	122209858	122208409	122208577	122216487	122216605	29728	36,8	151100	2,8	156114	159	73	2.34722e-06	0.000372712	0.099,0.035	0.006,0.031	0.049	4.9	4.9
24710	ENSG00000166145	SPINT1	15	+	40854396	40854522	40854059	40854086	40854638	40854689	24710	752621	13,22	682837	3,7	199	73	3.397e-05	0.00281317	0.955,0.912	0.988,0.978	-0.049	-4.9	4.9
24787	ENSG00000060339	CCAR1	10	+	68756272	68756483	68755369	68755536	68757293	68757377	24787	914676	0,3	414351	6,6	284	73	0.000349552	0.0152522	1.0,0.983	0.947,0.938	0.049	4.9	4.9
52051	ENSG00000064115	TM7SF3	12	-	26983492	26983596	26982772	26982859	26990449	26990627	52051	11,5	49,61	3,0	59,74	177	73	0.000374646	0.0159713	0.085,0.033	0.021,0.0	0.049	4.9	4.9
44105	ENSG00000141959	PFKL	21	+	44311005	44311083	44306680	44306754	44312104	44312294	44105	196160	1,0	248360	7,10	151	73	0.000457945	0.0187084	0.99,1.0	0.945,0.946	0.049	4.9	4.9
66223	ENSG00000110321	EIF4G2	11	-	10800089	10800114	10799551	10799756	10800243	10800348	66223	477349	31,11	326249	1,4	98	73	2.09586e-06	0.000341146	0.92,0.959	0.996,0.979	-0.048	-4.8	4.8
34042	ENSG00000119707	RBM25	14	+	73111289	73111382	73110830	73111155	73111527	73111802	34042	7,7	209122	32,25	163182	166	73	2.17546e-06	0.000351896	0.015,0.025	0.079,0.057	-0.048	-4.8	4.8
63966	ENSG00000100387	RBX1	22	+	40964046	40964117	40951358	40951476	40967798	40967884	63966	313205	11,4	424307	1,0	144	73	6.32785e-05	0.00440109	0.935,0.963	0.995,1.0	-0.048	-4.8	4.8
73650	ENSG00000132676	DAP3	1	+	155709032	155709125	155689094	155689174	155709772	155709824	73650	30,14	133,95	11,7	168112	166	73	0.000170793	0.00909565	0.09,0.061	0.028,0.027	0.048	4.8	4.8
31954	ENSG00000134255	CEPT1	1	+	111173113	111173258	111161154	111161296	111174878	111174963	31954	12,6	54,35	2,4	83,68	218	73	0.000260848	0.0121911	0.069,0.054	0.008,0.019	0.048	4.8	4.8
44703	ENSG00000213983	AP1G2	14	-	23566561	23566686	23566338	23566419	23567110	23567315	44703	394310	9,6	252344	1,0	198	73	0.000341629	0.0149947	0.942,0.95	0.989,1.0	-0.048	-4.8	4.8
42237	ENSG00000138668	HNRNPD	4	-	82354930	82355001	82353828	82354154	82355303	82355401	42237	25,23	182103	23,15	342199	144	73	0.000464962	0.0189206	0.065,0.102	0.033,0.037	0.048	4.8	4.8
22180	ENSG00000131067	GGT7	20	-	34848501	34848667	34844719	34845491	34849960	34850060	22180	18,6	54,37	3,9	71,85	239	73	0.000991361	0.0313881	0.092,0.047	0.013,0.031	0.048	4.8	4.8
53150	ENSG00000130702	LAMA5	20	-	62310418	62310572	62310181	62310311	62310664	62310829	53150	259216	7,3	332749	2,1	227	73	0.00103869	0.0324311	0.922,0.959	0.982,0.996	-0.048	-4.8	4.8
1523	ENSG00000054148	PHPT1	9	+	136850502	136850560	136850012	136850137	136850754	136851024	1523	96,60	348244	45,77	336441	131	73	0.00171568	0.0460267	0.133,0.121	0.069,0.089	0.048	4.8	4.8
45783	ENSG00000175309	PHYKPL	5	-	178213905	178214015	178212972	178213103	178214795	178214885	45783	20,7	72,60	4,4	62,65	183	73	0.00175659	0.0468221	0.1,0.044	0.025,0.024	0.048	4.8	4.8
30666	ENSG00000257379	RP11-793H13.8	12	+	53465931	53465973	53462480	53462567	53467220	53467528	30666	881666	54,44	938801	25,25	115	73	6.3316e-05	0.00440109	0.912,0.906	0.96,0.953	-0.047	-4.7	4.7
12241	ENSG00000132698	RAB25	1	+	156066456	156066619	156065910	156066106	156068269	156068463	12241	28,16	90,93	6,11	98129	236	73	8.42302e-05	0.00539281	0.088,0.051	0.019,0.026	0.047	4.7	4.7
68613	ENSG00000166913	YWHAB	20	+	44887647	44887742	44885710	44885886	44901530	44901756	68613	62,63	272226	33,22	217220	168	73	0.000354402	0.0153478	0.09,0.108	0.062,0.042	0.047	4.7	4.7
23687	ENSG00000142230	SAE1	19	+	47205103	47205129	47203670	47203740	47209158	47210191	23687	13,9	128,94	5,3	131143	99	73	0.00167424	0.0454316	0.07,0.066	0.027,0.015	0.047	4.7	4.7
15737	ENSG00000143416	SELENBP1	1	-	151369441	151369506	151369003	151369189	151369712	151369769	15737	298266	11,6	418412	3,0	138	73	6.46267e-05	0.00446234	0.935,0.959	0.987,1.0	-0.046	-4.6	4.6
48342	ENSG00000249141	RP11-514O12.4	6	-	166955466	166955627	166952487	166952548	166956096	166956124	48342	10,6	49,42	2,1	98,70	234	73	8.71777e-05	0.00552026	0.06,0.043	0.006,0.004	0.046	4.6	4.6
64032	ENSG00000179988	PSTK	10	+	122988921	122989097	122986868	122986962	122990173	122990335	64032	12,7	52,30	7,4	93,89	249	73	0.000976281	0.0311953	0.063,0.064	0.022,0.013	0.046	4.6	4.6
40026	ENSG00000137161	CNPY3	6	+	42929846	42929911	42929191	42929721	42934474	42934598	40026	10,5	76,47	1,4	83110	138	73	0.0010053	0.0316934	0.065,0.053	0.006,0.019	0.046	4.6	4.6
49088	ENSG00000125534	PPDPF	20	+	63521283	63521361	63520764	63520894	63521511	63521589	49088	465385	19,15	552864	7,15	151	73	0.00107429	0.0332627	0.922,0.925	0.974,0.965	-0.046	-4.6	4.6
72237	ENSG00000073350	LLGL2	17	+	75551169	75551404	75543396	75543501	75556045	75556143	72237	4,8	22,29	0,2	29,41	308	73	0.00157534	0.0433252	0.041,0.061	0.0,0.011	0.046	4.6	4.6
4421	ENSG00000087448	KLHL42	12	+	27788038	27788208	27780866	27781202	27791707	27791926	4421	8,7	45,37	1,0	25,21	243	73	0.00187609	0.0489765	0.051,0.054	0.012,0.0	0.046	4.6	4.6
34391	ENSG00000128609	NDUFA5	7	-	123551367	123551576	123550469	123550586	123557403	123557448	34391	160,98	560424	82,46	1062770	282	73	0	0	0.069,0.056	0.02,0.015	0.045	4.5	4.5
5074	ENSG00000198721	ECI2	6	-	4119185	4119305	4117307	4117451	4125249	4125370	5074	778485	1,0	12221057	34,10	193	73	2.27996e-07	5.55797e-05	0.997,1.0	0.931,0.976	0.045	4.5	4.5
41693	ENSG00000092199	HNRNPC	14	-	21262593	21262698	21233952	21234229	21263310	21263829	41693	36,20	216122	7,8	229131	178	73	1.37326e-06	0.000244195	0.064,0.063	0.012,0.024	0.045	4.5	4.5
39913	ENSG00000243147	MRPL33	2	+	27772673	27772692	27771716	27771799	27779432	27779734	39913	277171	12,6	463332	1,0	92	73	1.08685e-05	0.0011684	0.948,0.958	0.997,1.0	-0.045	-4.5	4.5
34795	ENSG00000168827	GFM1	3	+	158650004	158650061	158649040	158649157	158652095	158652246	34795	14,19	194137	2,2	136,88	130	73	2.88591e-05	0.00249746	0.039,0.072	0.008,0.013	0.045	4.5	4.5
62538	ENSG00000198060	2005-03-01	10	+	92333469	92333625	92311134	92311337	92340672	92340803	62538	26,17	113,80	9,7	154,94	229	73	3.9896e-05	0.00314559	0.068,0.063	0.018,0.023	0.045	4.5	4.5
52115	ENSG00000182670	TTC3	21	+	37158130	37158203	37156654	37156906	37159698	37159745	52115	9,8	92,67	0,2	91,71	146	73	0.000257262	0.0120669	0.047,0.056	0.0,0.014	0.045	4.5	4.5
1525	ENSG00000054148	PHPT1	9	+	136850354	136850560	136849910	136850137	136850754	136851024	1525	190122	348244	88160	336441	279	73	0.000337302	0.014855	0.125,0.116	0.064,0.087	0.045	4.5	4.5
1522	ENSG00000054148	PHPT1	9	+	136850417	136850560	136850012	136850137	136850754	136851027	1522	145,95	348244	66124	336441	216	73	0.000578822	0.0219291	0.123,0.116	0.062,0.087	0.045	4.5	4.5
51619	ENSG00000139835	GRTP1	13	-	113353768	113353885	113350848	113350973	113355322	113355481	51619	9,2	40,33	1,1	45,63	190	73	0.0017675	0.0470162	0.08,0.023	0.008,0.006	0.045	4.5	4.5
58658	ENSG00000180596	HIST1H2BC	6	-	26121834	26122025	26114872	26115135	26123514	26123910	58658	19,19	174159	12,18	50,51	264	73	0.0017833	0.0473153	0.029,0.032	0.062,0.089	-0.045	-4.5	4.5
68506	ENSG00000086102	NFX1	9	+	33291420	33291578	33290510	33290597	33294419	33295427	68506	9,5	44,32	3,0	55,29	231	73	0.00192251	0.0499122	0.061,0.047	0.017,0.0	0.045	4.5	4.5
34807	ENSG00000138326	RPS24	10	+	78040200	78040225	78037193	78037304	78040614	78040713	34807	46,21	35892196	318221	41623104	98	73	0	0	0.009,0.007	0.054,0.05	-0.044	-4.4	4.4
7738	ENSG00000140526	ABHD2	15	+	89103902	89104044	89088421	89088563	89113724	89113824	7738	133,78	630496	30,27	646626	215	73	4.44089e-16	8.23532e-13	0.067,0.051	0.016,0.014	0.044	4.4	4.4
38196	ENSG00000131051	RBM39	20	-	35713704	35713857	35713018	35713096	35714184	35714424	38196	82,49	480326	87121	356304	226	73	2.45192e-05	0.00221673	0.052,0.046	0.073,0.114	-0.044	-4.4	4.4
39902	ENSG00000244754	N4BP2L2	13	-	32535768	32537027	32527407	32527532	32538617	32538833	39902	56023546	4,4	41642961	17,9	1332	73	9.84667e-05	0.00612309	0.987,0.98	0.931,0.947	0.044	4.4	4.4
71586	ENSG00000176783	RUFY1	5	+	179586330	179586475	179585795	179585865	179589545	179589647	71586	22,13	135,58	8,3	137,72	218	73	0.000194738	0.0100413	0.052,0.07	0.019,0.014	0.044	4.4	4.4
69802	ENSG00000167034	NKX3-1	8	-	23682294	23682491	23680987	23681639	23682603	23682631	69802	27,20	89,63	12,28	147164	270	73	0.000693174	0.0248103	0.076,0.079	0.022,0.044	0.044	4.4	4.4
16419	ENSG00000143436	MRPL9	1	-	151761450	151761552	151760873	151760899	151762104	151762155	16419	268209	8,3	451353	1,1	175	73	0.00103958	0.0324393	0.933,0.967	0.995,0.993	-0.044	-4.4	4.4
46350	ENSG00000114107	CEP70	3	-	138542690	138542789	138537177	138537347	138570317	138570498	46350	9,8	125,44	0,2	71,60	172	73	0.0014168	0.0404209	0.03,0.072	0.0,0.014	0.044	4.4	4.4
32533	ENSG00000111371	SLC38A1	12	-	46196724	46196937	46188564	46189071	46197719	46197817	32533	51,32	183125	10,5	95,90	286	73	1.05435e-05	0.00114285	0.066,0.061	0.026,0.014	0.043	4.3	4.3
19682	ENSG00000161526	SAP30BP	17	+	75690670	75690772	75671815	75671863	75693439	75693482	19682	18,9	114,67	5,2	101,99	175	73	0.000149506	0.00819976	0.062,0.053	0.02,0.008	0.043	4.3	4.3
70297	ENSG00000179262	RAD23A	19	+	12948496	12948552	12948176	12948358	12948685	12948813	70297	255211	11,4	334393	3,0	129	73	0.000177849	0.00937524	0.929,0.968	0.984,1.0	-0.043	-4.3	4.3
14352	ENSG00000154582	TCEB1	8	-	73959764	73959818	73955910	73956054	73972076	73972247	14352	370268	6,0	495356	15,14	127	73	0.000520438	0.0204877	0.973,1.0	0.95,0.936	0.043	4.3	4.3
71362	ENSG00000108312	UBTF	17	-	44208618	44208669	44207863	44207911	44209351	44209541	71362	2,1	128,80	8,8	98,81	124	73	0.000570907	0.0217597	0.009,0.007	0.046,0.055	-0.043	-4.3	4.3
67778	ENSG00000119328	FAM206A	9	+	108935838	108936033	108935637	108935689	108936307	108936437	67778	4,10	110,74	11,15	51,49	268	73	0.000592107	0.022311	0.01,0.036	0.055,0.077	-0.043	-4.3	4.3
15920	ENSG00000213614	HEXA	15	-	72345676	72345772	72345458	72345550	72346234	72346325	15920	6,15	139112	37,27	165152	169	73	0.000739285	0.0257847	0.018,0.055	0.088,0.071	-0.043	-4.3	4.3
40613	ENSG00000119487	MAPKAP1	9	-	125672315	125672643	125669817	125669907	125706970	125707231	40613	981610	8,5	802601	0,0	401	73	0.00101498	0.0318591	0.957,0.957	1.0,1.0	-0.043	-4.3	4.3
18934	ENSG00000100994	PYGB	20	+	25276199	25276294	25274591	25274723	25276645	25276757	18934	6,3	213161	8,19	100112	168	73	7.08536e-06	0.00085132	0.012,0.008	0.034,0.069	-0.042	-4.2	4.2
51579	ENSG00000113712	CSNK1A1	5	-	149517793	149517877	149513069	149513209	149520289	149520388	51579	71,44	328242	21,18	237177	157	73	0.000288111	0.0131573	0.091,0.078	0.04,0.045	0.042	4.2	4.2
70677	ENSG00000167323	STIM1	11	+	3967551	3967682	3855702	3856409	4023872	4023987	70677	354275	8,4	461401	0,2	204	73	0.00105134	0.0326519	0.941,0.961	1.0,0.986	-0.042	-4.2	4.2
26028	ENSG00000163806	SPDYA	2	+	28793862	28793997	28783906	28783978	28799198	28799433	26028	1264857	23,14	960699	2,1	208	73	7.6333e-07	0.000150704	0.951,0.956	0.994,0.996	-0.041	-4.1	4.1
68615	ENSG00000166913	YWHAB	20	+	44887651	44887742	44885739	44885886	44901530	44901756	68615	44,46	272226	19,16	217220	164	73	0.000210794	0.0105895	0.067,0.083	0.038,0.031	0.041	4.1	4.1
17130	ENSG00000171204	TMEM126B	11	+	85629131	85629203	85628596	85628688	85631686	85631808	17130	11,4	114,55	0,0	160,80	145	73	0.000234943	0.011267	0.046,0.035	0.0,0.0	0.041	4.1	4.1
26968	ENSG00000113845	TIMMDC1	3	+	119503953	119504021	119500373	119500860	119513640	119513719	26968	333274	11,4	355302	1,0	141	73	0.000327681	0.0145299	0.94,0.973	0.995,1.0	-0.041	-4.1	4.1
55327	ENSG00000008394	MGST1	12	+	16357604	16357691	16354237	16354378	16363794	16363814	55327	749573	31,16	992618	14,8	160	73	0.000338711	0.0149044	0.917,0.942	0.97,0.972	-0.041	-4.1	4.1
68883	ENSG00000158373	HIST1H2BD	6	+	26163797	26163918	26158145	26158559	26170974	26171349	68883	12,12	81,73	1,3	65,47	194	73	0.000539148	0.0209228	0.053,0.058	0.006,0.023	0.041	4.1	4.1
45125	ENSG00000129636	ITFG1	16	-	47450353	47450453	47428803	47428898	47451395	47451470	45125	11,9	76,67	7,2	138,97	173	73	0.00116549	0.0350823	0.058,0.054	0.021,0.009	0.041	4.1	4.1
70448	ENSG00000090372	STRN4	19	-	46733815	46733875	46733038	46733236	46736822	46736901	70448	0,0	107,78	5,8	90,78	133	73	0.00121071	0.0361292	0.0,0.0	0.03,0.053	-0.041	-4.1	4.1
29885	ENSG00000011052	NME1-NME2	17	+	51161727	51161803	51161159	51161272	51166826	51166956	29885	412282	2,9	782687	25,34	149	73	0.00137094	0.0394818	0.99,0.939	0.939,0.908	0.041	4.1	4.1
44753	ENSG00000047849	MAP4	3	-	47909037	47912421	47877416	47877523	47914816	47914939	44753	482408	232164	33,33	104112	3457	73	0	0	0.042,0.05	0.007,0.006	0.04	4	4
21689	ENSG00000164258	NDUFS4	5	+	53604723	53604895	53603451	53603530	53646232	53646405	21689	51,38	295209	11,15	462313	245	73	1.01252e-12	1.2823e-09	0.049,0.051	0.007,0.014	0.04	4	4
60912	ENSG00000084234	APLP2	11	+	130137237	130137291	130135562	130135715	130140397	130140483	60912	18,9	535363	52,53	528488	127	73	2.47902e-08	8.35847e-06	0.019,0.014	0.054,0.059	-0.04	-4	4
9900	ENSG00000214265	RP11-701H24.9	15	+	24967028	24967152	24962113	24962209	24967931	24968082	9900	172150	739534	97,70	759518	197	73	3.21612e-06	0.000476123	0.079,0.094	0.045,0.048	0.04	4	4
50416	ENSG00000168528	SERINC2	1	+	31427279	31427351	31426653	31426823	31428977	31429068	50416	2,4	150128	16,28	209207	145	73	9.00857e-06	0.00101687	0.007,0.015	0.037,0.064	-0.04	-4	4
49056	ENSG00000102699	PARP4	13	-	24432580	24432696	24431376	24431476	24434394	24435474	49056	34,29	241167	5,7	131136	189	73	2.1591e-05	0.00199482	0.052,0.063	0.015,0.019	0.04	4	4
53732	ENSG00000119446	RBM18	9	-	122243743	122243818	122241669	122242043	122245255	122245341	53732	1,0	84,70	7,8	113,65	148	73	0.00129893	0.0379334	0.006,0.0	0.03,0.057	-0.04	-4	4
49641	ENSG00000166557	TMED3	15	+	79314540	79314655	79313756	79314005	79321977	79322837	49641	33,25	192176	18,14	339335	188	73	9.46701e-07	0.000178103	0.063,0.052	0.02,0.016	0.039	3.9	3.9
8860	ENSG00000214113	LYRM4	6	-	5236246	5236461	5216617	5216738	5260647	5260721	8860	13,4	52,41	1,1	109101	288	73	5.85847e-05	0.00417277	0.06,0.024	0.002,0.003	0.039	3.9	3.9
64876	ENSG00000151502	VPS26B	11	+	134236341	134236746	134234961	134235053	134239990	134240155	64876	72,40	116,83	33,30	141103	478	73	0.000193517	0.0100081	0.087,0.069	0.035,0.043	0.039	3.9	3.9
71578	ENSG00000176783	RUFY1	5	+	179586330	179586478	179585795	179585865	179589545	179589647	71578	19,13	135,58	7,4	137,72	221	73	0.00070392	0.0250002	0.044,0.069	0.017,0.018	0.039	3.9	3.9
27004	ENSG00000172785	CBWD1	9	-	150508	150725	146101	146158	152033	152078	27004	0,4	39,36	17,8	59,54	290	73	0.000851889	0.0285562	0.0,0.027	0.068,0.036	-0.039	-3.9	3.9
18903	ENSG00000104067	TJP1	15	-	29703324	29703434	29700159	29701689	29704221	29704305	18903	17,6	82,57	7,4	141,89	183	73	0.00101359	0.0318591	0.076,0.04	0.019,0.018	0.039	3.9	3.9
60153	ENSG00000157020	SEC13	3	-	10320508	10320554	10318049	10318094	10321049	10321084	60153	8,7	114,71	2,2	103143	119	73	0.0012601	0.0371759	0.041,0.057	0.012,0.009	0.039	3.9	3.9
46640	ENSG00000110721	CHKA	11	-	68061492	68061830	68053514	68054047	68061952	68062034	46640	36,25	123,70	10,13	122129	411	73	2.75964e-06	0.000420219	0.049,0.06	0.014,0.018	0.038	3.8	3.8
18399	ENSG00000007392	LUC7L	16	-	190661	190802	190540	190570	192926	193015	18399	0,0	82,61	16,9	107109	214	73	6.97848e-05	0.00469975	0.0,0.0	0.049,0.027	-0.038	-3.8	3.8
10921	ENSG00000089289	IGBP1	X	+	70162345	70162464	70150209	70150322	70165832	70166324	10921	29,8	132,81	7,7	127160	192	73	7.25004e-05	0.00482945	0.077,0.036	0.021,0.016	0.038	3.8	3.8
55307	ENSG00000008394	MGST1	12	+	16357604	16357698	16354237	16354378	16363794	16363814	55307	910681	31,16	1283818	14,8	167	73	0.000100581	0.00622476	0.928,0.949	0.976,0.978	-0.038	-3.8	3.8
42905	ENSG00000267855	NDUFA7	19	-	8319300	8319394	8316497	8316645	8320856	8320906	42905	10,8	88,66	5,7	224251	167	73	0.000160094	0.00866812	0.047,0.05	0.01,0.012	0.038	3.8	3.8
61593	ENSG00000115648	MLPH	2	+	237545518	237545596	237542566	237542659	237546605	237546683	61593	37,14	185135	13,14	222203	151	73	0.000468991	0.0190547	0.088,0.048	0.028,0.032	0.038	3.8	3.8
65281	ENSG00000111707	SUDS3	12	+	118402276	118402407	118401982	118402004	118403411	118403517	65281	10,7	85,66	0,0	63,60	204	73	0.000518404	0.0204292	0.04,0.037	0.0,0.0	0.038	3.8	3.8
7119	ENSG00000153113	CAST	5	+	96766052	96766145	96765220	96765325	96767437	96767482	7119	749610	23,18	738661	8,8	166	73	0.000780062	0.0267883	0.935,0.937	0.976,0.973	-0.038	-3.8	3.8
66798	ENSG00000026297	RNASET2	6	-	166955494	166955627	166952487	166952548	166956096	166956611	66798	8,4	49,42	2,1	98,70	206	73	0.00189114	0.049221	0.055,0.033	0.007,0.005	0.038	3.8	3.8
70206	ENSG00000177697	CD151	11	+	833987	834067	832886	833026	834529	834591	70206	14,4	100,71	1,3	135148	153	73	9.02048e-05	0.00566262	0.063,0.026	0.004,0.01	0.037	3.7	3.7
28981	ENSG00000250151	ARPC4-TTLL3	3	+	9799878	9800067	9797658	9797777	9800184	9800296	28981	33,22	147,80	12,15	171107	262	73	0.000471354	0.0191208	0.059,0.071	0.019,0.038	0.037	3.7	3.7
65362	ENSG00000196262	PPIA	7	+	44798747	44798813	44796680	44796793	44799246	44799277	65362	126,51	897613	54,36	12521078	139	73	4.38102e-11	3.83489e-08	0.069,0.042	0.022,0.017	0.036	3.6	3.6
42468	ENSG00000009307	CSDE1	1	-	114749820	114750207	114739691	114739890	114757924	114757983	42468	43723115	42,20	36282561	3,8	460	73	1.25022e-07	3.31206e-05	0.943,0.961	0.995,0.981	-0.036	-3.6	3.6
15016	ENSG00000167920	TMEM99	17	+	40828056	40828296	40819159	40819208	40833114	40833199	15016	25,10	96,72	2,4	111,85	313	73	1.69558e-06	0.000285848	0.057,0.031	0.004,0.011	0.036	3.6	3.6
37980	ENSG00000189221	MAOA	X	+	43657861	43657929	43656301	43656414	43683512	43683607	37980	48,30	364244	26,16	492339	141	73	1.81543e-05	0.00176525	0.064,0.06	0.027,0.024	0.036	3.6	3.6
25961	ENSG00000117419	ERI3	1	-	44241914	44242080	44221503	44221640	44247938	44248002	25961	28,10	101,87	15,9	181182	239	73	0.000135603	0.00767467	0.078,0.034	0.025,0.015	0.036	3.6	3.6
5674	ENSG00000095787	WAC	10	+	28611254	28611481	28610698	28610821	28611773	28611922	5674	29,17	187165	30,27	119,83	300	73	0.00123376	0.0366192	0.036,0.024	0.058,0.073	-0.036	-3.6	3.6
64082	ENSG00000064419	TNPO3	7	-	129019870	129019995	129017956	129018157	129054650	129055144	64082	16,13	127,78	4,2	79,58	198	73	0.00184802	0.048463	0.044,0.058	0.018,0.013	0.036	3.6	3.6
15427	ENSG00000122545	2007-09-01	7	+	35838563	35838657	35832797	35832900	35863551	35863658	15427	11,15	153,97	1,4	128,84	167	73	0.000322606	0.0143744	0.03,0.063	0.003,0.02	0.035	3.5	3.5
42909	ENSG00000267855	NDUFA7	19	-	8319300	8319391	8316497	8316645	8320856	8320906	42909	8,7	88,66	2,5	224251	164	73	0.000333562	0.0147403	0.039,0.045	0.004,0.009	0.035	3.5	3.5
65522	ENSG00000054118	THRAP3	1	+	36225411	36225463	36224432	36224505	36259381	36259484	65522	9,12	97109	0,4	101,56	125	73	0.00144399	0.0407931	0.051,0.06	0.0,0.04	0.035	3.5	3.5
61507	ENSG00000115677	HDLBP	2	-	241255530	241255580	241255050	241255158	241256183	241256399	61507	411298	1,1	309223	7,6	123	73	0.00185918	0.0487063	0.996,0.994	0.963,0.957	0.035	3.5	3.5
15015	ENSG00000167920	TMEM99	17	+	40828103	40828296	40819124	40819208	40833114	40833199	15015	19,8	96,72	3,2	111,85	266	73	3.19803e-05	0.00268219	0.052,0.03	0.007,0.006	0.034	3.4	3.4
31603	ENSG00000148672	GLUD1	10	-	87053341	87053404	87050485	87051870	87057690	87057782	31603	944616	23,20	934755	7,7	136	73	4.21108e-05	0.00325866	0.957,0.943	0.986,0.983	-0.034	-3.4	3.4
20470	ENSG00000144224	UBXN4	2	+	135742541	135742753	135741733	135742011	135748266	135748369	20470	0,2	92,74	14,3	63,34	285	73	0.000142922	0.00793701	0.0,0.007	0.054,0.022	-0.034	-3.4	3.4
55752	ENSG00000128928	IVD	15	+	40406181	40406350	40405794	40405971	40407635	40407725	55752	14,16	116,81	5,4	108115	242	73	0.000188987	0.00983799	0.035,0.056	0.014,0.01	0.034	3.4	3.4
36095	ENSG00000110011	DNAJC4	11	+	64233333	64233518	64232700	64232865	64233893	64233980	36095	2,1	79,48	9,15	89,78	258	73	0.000358973	0.0154812	0.007,0.006	0.028,0.052	-0.034	-3.4	3.4
16914	ENSG00000160058	BSDC1	1	-	32384086	32384325	32383896	32383997	32386778	32386895	16914	8,11	73,57	0,0	84,56	312	73	0.000500389	0.0200017	0.025,0.043	0.0,0.0	0.034	3.4	3.4
18091	ENSG00000170889	RPS9	19	+	54206552	54206724	54206275	54206462	54207397	54207522	18091	172141	913598	92107	10711126	245	73	1.48173e-09	7.49757e-07	0.053,0.066	0.025,0.028	0.033	3.3	3.3
67681	ENSG00000138777	PPA2	4	-	105405814	105405948	105399036	105399164	105424195	105424322	67681	19,19	204137	5,9	415300	207	73	1.95209e-07	4.8731e-05	0.032,0.047	0.004,0.01	0.033	3.3	3.3
44210	ENSG00000120860	CCDC53	12	-	102050517	102050639	102046053	102046119	102061247	102061346	44210	0,4	207129	22,6	145,99	195	73	4.57906e-06	0.000623077	0.0,0.011	0.054,0.022	-0.033	-3.3	3.3
33999	ENSG00000171159	C9orf16	9	+	128162003	128162952	128160313	128160486	128163442	128163890	33999	98,61	100,70	70,52	135169	1022	73	4.85109e-06	0.000649717	0.065,0.059	0.036,0.022	0.033	3.3	3.3
73661	ENSG00000132676	DAP3	1	+	155729041	155729122	155727607	155727738	155729207	155729366	73661	809548	17,8	992716	3,0	154	73	1.76029e-05	0.00173109	0.958,0.97	0.994,1.0	-0.033	-3.3	3.3
57854	ENSG00000003147	ICA1	7	-	8227637	8227851	8221274	8221398	8228600	8228673	57854	27,22	176,97	6,5	126,83	287	73	7.53562e-05	0.00498445	0.038,0.055	0.012,0.015	0.033	3.3	3.3
25860	ENSG00000078070	MCCC1	3	-	183029092	183029189	183025754	183025804	183033990	183034077	25860	9,11	118,89	0,4	138108	170	73	0.000331384	0.014669	0.032,0.05	0.0,0.016	0.033	3.3	3.3
15721	ENSG00000143416	SELENBP1	1	-	151369441	151369547	151368949	151369189	151369712	151369978	15721	555457	11,6	686646	3,0	179	73	0.000399468	0.0167274	0.954,0.969	0.989,1.0	-0.033	-3.3	3.3
72054	ENSG00000160818	GPATCH4	1	-	156597799	156597938	156596386	156596478	156598034	156598120	72054	22,5	99,77	4,4	95100	212	73	0.000452489	0.0185438	0.071,0.022	0.014,0.014	0.033	3.3	3.3
35457	ENSG00000065485	PDIA5	3	+	123144581	123144829	123130479	123130616	123145521	123145592	35457	28,24	180105	5,9	168172	321	73	4.72569e-07	0.000102525	0.034,0.049	0.007,0.012	0.032	3.2	3.2
60920	ENSG00000084234	APLP2	11	+	130137257	130137291	130135562	130135715	130140397	130140483	60920	16,8	535363	35,42	528488	107	73	1.16111e-05	0.00123291	0.02,0.015	0.043,0.055	-0.032	-3.2	3.2
61660	ENSG00000180879	SSR4	X	+	153795662	153795804	153794673	153794754	153796433	153796516	61660	70,75	342273	82,78	560640	215	73	0.000410712	0.0171154	0.065,0.085	0.047,0.04	0.032	3.2	3.2
23434	ENSG00000139726	DENR	12	+	122754410	122754497	122753692	122753807	122762186	122762206	23434	18,8	148117	3,2	118,97	160	73	0.0004309	0.0177854	0.053,0.03	0.011,0.009	0.032	3.2	3.2
1018	ENSG00000182944	EWSR1	22	+	29282389	29282557	29278029	29278216	29286922	29287134	1018	801613	14,4	715846	1,2	241	73	0.000469448	0.0190584	0.945,0.979	0.995,0.992	-0.032	-3.2	3.2
15750	ENSG00000143416	SELENBP1	1	-	151369441	151369553	151369067	151369189	151369712	151369769	15750	587480	11,6	713661	3,0	185	73	0.000476352	0.0192633	0.955,0.969	0.989,1.0	-0.032	-3.2	3.2
56917	ENSG00000155957	TMBIM4	12	-	66160164	66160305	66153339	66153448	66169854	66169962	56917	7,10	77,77	1,2	137103	214	73	0.00055499	0.0213045	0.03,0.042	0.002,0.007	0.032	3.2	3.2
23433	ENSG00000139726	DENR	12	+	122754410	122754493	122753692	122753807	122762186	122762206	23433	13,12	148117	4,1	118,97	156	73	0.000633891	0.0233522	0.039,0.046	0.016,0.005	0.032	3.2	3.2
72051	ENSG00000160818	GPATCH4	1	-	156597799	156597922	156596386	156596478	156598034	156598120	72051	20,5	99,77	4,4	95100	196	73	0.00111124	0.0338417	0.07,0.024	0.015,0.015	0.032	3.2	3.2
71694	ENSG00000104529	EEF1D	8	-	143588990	143590092	143586728	143586852	143597347	143597675	71694	540461	442392	363662	762792	1175	73	1.0418e-07	2.87737e-05	0.071,0.068	0.029,0.049	0.031	3.1	3.1
30895	ENSG00000121064	SCPEP1	17	+	56997967	56998015	56996961	56997055	56998384	56998498	30895	15,1	124,93	0,3	153154	121	73	0.000528301	0.0206745	0.068,0.006	0.0,0.012	0.031	3.1	3.1
29890	ENSG00000011052	NME1-NME2	17	+	51154224	51154444	51153635	51153662	51155650	51155780	29890	65,62	372223	59,54	614558	293	73	2.71666e-06	0.00041982	0.042,0.065	0.023,0.024	0.03	3	3
44973	ENSG00000100889	PCK2	14	+	24094765	24094845	24094310	24094434	24096891	24097137	44973	30,27	364275	2,2	79,96	153	73	0.000314964	0.0141106	0.038,0.045	0.012,0.01	0.03	3	3
29341	ENSG00000064726	BTBD1	15	-	83028615	83028728	83020674	83020762	83030135	83030328	29341	19,13	153115	15,2	249172	186	73	0.000517056	0.0204009	0.046,0.042	0.023,0.005	0.03	3	3
21210	ENSG00000160917	CPSF4	7	+	99439486	99439596	99438921	99439185	99444788	99444839	21210	8,14	122108	3,1	119,94	183	73	0.000653225	0.0238691	0.025,0.049	0.01,0.004	0.03	3	3
21775	ENSG00000006652	IFRD1	7	+	112459460	112459617	112458860	112459018	112461865	112461916	21775	30,19	287226	42,24	186141	230	73	0.000902955	0.02972	0.032,0.026	0.067,0.051	-0.03	-3	3
40124	ENSG00000128708	HAT1	2	+	171922921	171923117	171922461	171922507	171925536	171925641	40124	30,11	103,85	10,7	123,78	269	73	0.00178788	0.0474127	0.073,0.034	0.022,0.024	0.03	3	3
61365	ENSG00000155368	DBI	2	+	119367558	119367644	119366988	119367060	119368187	119368305	61365	97,96	1079815	55,40	13411168	159	73	4.7623e-10	3.01558e-07	0.04,0.051	0.018,0.015	0.029	2.9	2.9
21686	ENSG00000164258	NDUFS4	5	+	53604806	53604895	53603451	53603530	53646232	53646405	21686	24,15	295209	2,5	462313	162	73	4.03334e-07	8.98828e-05	0.035,0.031	0.002,0.007	0.029	2.9	2.9
42623	ENSG00000090061	CCNK	14	+	99491945	99492320	99481424	99481479	99492625	99492874	42623	17,21	113,98	0,0	106,71	448	73	1.57896e-05	0.00158274	0.024,0.034	0.0,0.0	0.029	2.9	2.9
68611	ENSG00000166913	YWHAB	20	+	44887544	44887742	44885739	44885886	44901530	44901833	68611	54,53	272226	23,19	217220	271	73	0.000105927	0.00640299	0.051,0.059	0.028,0.023	0.029	2.9	2.9
69964	ENSG00000117906	RCN2	15	+	76948796	76948933	76948387	76948552	76949069	76949860	69964	12,13	235133	54,28	295195	210	73	0.000215458	0.010691	0.017,0.033	0.06,0.048	-0.029	-2.9	2.9
1494	ENSG00000159592	GPBP1L1	1	-	45658560	45658762	45655189	45655319	45659027	45659142	1494	6,0	125,77	13,12	94,89	275	73	0.000375198	0.0159789	0.013,0.0	0.035,0.035	-0.029	-2.9	2.9
18380	ENSG00000113048	MRPS27	5	-	72227049	72227275	72226056	72226199	72228265	72228368	18380	22,12	90,70	7,16	162135	299	73	0.000911645	0.0298652	0.056,0.04	0.01,0.028	0.029	2.9	2.9
74310	ENSG00000099282	TSPAN15	10	+	69494621	69494821	69485140	69485215	69495593	69495689	74310	30,15	139,87	10,16	151173	273	73	0.000925461	0.0301277	0.055,0.044	0.017,0.024	0.029	2.9	2.9
58330	ENSG00000076685	NT5C2	10	-	103100662	103100836	103099925	103100019	103101044	103101102	58330	5,4	127,82	12,9	83,59	247	73	0.00173493	0.0464048	0.012,0.014	0.041,0.043	-0.029	-2.9	2.9
39633	ENSG00000178773	CPNE7	16	+	89593965	89594158	89591169	89591260	89595366	89595603	39633	16,14	97,77	18,21	232405	266	73	0.000534431	0.020831	0.043,0.048	0.021,0.014	0.028	2.8	2.8
61654	ENSG00000180879	SSR4	X	+	153795662	153795753	153794673	153794754	153796433	153796516	61654	32,52	342273	40,45	560640	164	73	0.000632441	0.0233522	0.04,0.078	0.031,0.03	0.028	2.8	2.8
30667	ENSG00000257379	RP11-793H13.8	12	+	53465931	53465973	53464759	53464852	53467220	53467528	30667	1010701	43,22	941901	13,19	115	73	0.000781706	0.026827	0.937,0.953	0.979,0.968	-0.028	-2.8	2.8
1922	ENSG00000166451	CENPN	16	+	81014279	81014391	81014135	81014181	81017325	81017385	1922	98,64	692450	63,78	1211927	185	73	1.58546e-06	0.000273499	0.053,0.053	0.02,0.032	0.027	2.7	2.7
46802	ENSG00000143753	DEGS1	1	+	224191091	224191156	224190135	224190319	224192331	224192440	46802	50,53	608443	102,71	21681532	138	73	9.95714e-06	0.00109537	0.042,0.06	0.024,0.024	0.027	2.7	2.7
74017	ENSG00000177410	ZFAS1	20	+	49280484	49280570	49279103	49279208	49289044	49289260	74017	1864986	18,18	1208743	46,13	159	73	0.000301646	0.0136197	0.979,0.962	0.923,0.963	0.027	2.7	2.7
3144	ENSG00000102317	RBM3	X	+	48575814	48576083	48575560	48575667	48576313	48576419	3144	116116	654414	131111	326335	342	73	0.000527503	0.0206745	0.036,0.056	0.079,0.066	-0.027	-2.7	2.7
7754	ENSG00000140526	ABHD2	15	+	89103908	89104044	89088429	89088563	89113724	89113824	7754	80,41	630496	20,13	646626	209	73	2.1373e-11	2.05513e-08	0.042,0.028	0.011,0.007	0.026	2.6	2.6
1913	ENSG00000166451	CENPN	16	+	81014259	81014391	81014135	81014181	81017325	81017385	1913	111,69	692450	84,81	1211927	205	73	3.8376e-06	0.000547427	0.054,0.052	0.024,0.03	0.026	2.6	2.6
61658	ENSG00000180879	SSR4	X	+	153795927	153796138	153794675	153794754	153796433	153796552	61658	72,68	342273	74,63	560640	284	73	2.99993e-05	0.00257048	0.051,0.06	0.033,0.025	0.026	2.6	2.6
34897	ENSG00000187735	TCEA1	8	-	54021525	54021743	54010429	54010492	54022062	54022448	34897	58,30	252184	16,4	121117	291	73	0.000480675	0.0193928	0.055,0.039	0.032,0.009	0.026	2.6	2.6
72704	ENSG00000072310	SREBF1	17	-	17817547	17817591	17817255	17817457	17817695	17817916	72704	10,6	277260	16,32	268362	117	73	0.000932787	0.0302738	0.022,0.014	0.036,0.052	-0.026	-2.6	2.6
28982	ENSG00000250151	ARPC4-TTLL3	3	+	9803535	9803707	9801660	9801756	9803842	9804013	28982	28,15	231179	7,2	315256	245	73	1.46351e-06	0.000256728	0.035,0.024	0.007,0.002	0.025	2.5	2.5
29887	ENSG00000011052	NME1-NME2	17	+	51154282	51154444	51153603	51153662	51155650	51155780	29887	39,41	372223	38,29	614558	235	73	1.61484e-05	0.00161325	0.032,0.054	0.019,0.016	0.025	2.5	2.5
5071	ENSG00000198721	ECI2	6	-	4119185	4119275	4117307	4117451	4125249	4125370	5071	1232797	1,0	19381657	34,10	163	73	3.14322e-05	0.00266183	0.998,1.0	0.962,0.987	0.025	2.5	2.5
34464	ENSG00000267261	CTD-2132N18.3	17	-	42137761	42137878	42130336	42130590	42154892	42154916	34464	22,13	175152	10,6	225234	190	73	0.000291195	0.0132399	0.046,0.032	0.017,0.01	0.025	2.5	2.5
55500	ENSG00000165669	FAM204A	10	-	118322304	118322411	118311206	118311313	118326153	118326243	55500	18,7	193117	1,2	152115	180	73	0.000392216	0.0165687	0.036,0.024	0.003,0.007	0.025	2.5	2.5
34236	ENSG00000178425	NT5DC1	6	+	116237439	116237639	116236965	116237084	116238186	116238348	34236	15,12	122,84	4,4	123100	273	73	0.000713353	0.0252094	0.032,0.037	0.009,0.011	0.025	2.5	2.5
3790	ENSG00000119013	NDUFB3	2	+	201072278	201072361	201072029	201072059	201078880	201079022	3790	38,19	299204	29,23	562423	156	73	0.000867639	0.0289161	0.056,0.042	0.024,0.025	0.025	2.5	2.5
47506	ENSG00000116754	SRSF11	1	+	70247116	70247149	70246817	70246907	70249951	70250047	47506	3,8	363225	12,16	258220	106	73	0.000943818	0.0304958	0.006,0.024	0.031,0.048	-0.025	-2.5	2.5
15747	ENSG00000143416	SELENBP1	1	-	151366274	151366453	151365767	151365846	151366721	151366904	15747	14381087	18,13	15081689	9,5	252	73	0.00115934	0.0349784	0.959,0.96	0.98,0.99	-0.025	-2.5	2.5
39839	ENSG00000112339	HBS1L	6	-	135010613	135010759	135002733	135002842	135039572	135039767	39839	16,10	175103	1,2	97,76	219	73	0.00137172	0.0394818	0.03,0.031	0.003,0.009	0.025	2.5	2.5
25827	ENSG00000084623	EIF3I	1	+	32226170	32226283	32224409	32224475	32228498	32228609	25827	1045860	13,17	13261387	9,7	186	73	0.00169788	0.0457739	0.969,0.952	0.983,0.987	-0.025	-2.5	2.5
16501	ENSG00000272896	RP11-216L13.17	9	+	136791946	136792030	136791710	136791777	136792250	136792358	16501	761523	13,7	15541512	6,5	157	73	0.000441689	0.0181729	0.965,0.972	0.992,0.993	-0.024	-2.4	2.4
47329	ENSG00000100554	ATP6V1D	14	-	67353698	67353959	67352922	67353040	67359657	67359832	47329	15,11	123,72	6,0	124104	334	73	0.000654663	0.0238881	0.026,0.032	0.01,0.0	0.024	2.4	2.4
3146	ENSG00000102317	RBM3	X	+	48575921	48576083	48575560	48575667	48576313	48576419	3146	58,56	654414	75,53	326335	235	73	0.000716813	0.0252635	0.027,0.04	0.067,0.047	-0.024	-2.4	2.4
69167	ENSG00000141279	NPEPPS	17	+	47617238	47617416	47613668	47613725	47618349	47618457	69167	9,7	194129	16,22	126148	251	73	0.000730905	0.0256083	0.013,0.016	0.036,0.041	-0.024	-2.4	2.4
25820	ENSG00000084623	EIF3I	1	+	32226170	32226320	32224409	32224475	32228498	32228609	25820	13041065	13,17	17301697	9,7	223	73	0.00142203	0.040481	0.97,0.954	0.984,0.988	-0.024	-2.4	2.4
71674	ENSG00000104529	EEF1D	8	-	143592714	143592942	143586728	143586852	143597347	143597365	71674	51,64	442392	15,46	762792	301	73	5.67739e-11	4.75472e-08	0.027,0.038	0.005,0.014	0.023	2.3	2.3
71705	ENSG00000104529	EEF1D	8	-	143592714	143592893	143586728	143586852	143597347	143597415	71705	44,50	442392	13,35	762792	252	73	5.48217e-10	3.38876e-07	0.028,0.036	0.005,0.013	0.023	2.3	2.3
9905	ENSG00000214265	RP11-701H24.9	15	+	24967028	24967240	24962113	24962209	24967931	24968082	9905	122117	739534	72,49	759518	285	73	6.39982e-06	0.0007912	0.041,0.053	0.024,0.024	0.023	2.3	2.3
42736	ENSG00000100804	PSMB5	14	-	23027744	23027829	23025857	23026375	23033367	23033674	42736	30,14	268187	9,18	300346	158	73	0.00168376	0.0455385	0.049,0.033	0.014,0.023	0.023	2.3	2.3
48296	ENSG00000133318	RTN3	11	+	63718980	63721032	63681495	63681778	63749990	63750198	48296	681496	512528	184192	344526	2125	73	5.26246e-14	8.0367e-11	0.044,0.031	0.018,0.012	0.022	2.2	2.2
18089	ENSG00000170889	RPS9	19	+	54206611	54206724	54206275	54206462	54207397	54207647	18089	81,59	913598	35,40	10711126	186	73	1.02628e-08	3.77932e-06	0.034,0.037	0.013,0.014	0.022	2.2	2.2
64317	ENSG00000169710	FASN	17	-	82079809	82080015	82079356	82079608	82080139	82080238	64317	80,62	441445	123159	18672168	279	73	5.3176e-08	1.65336e-05	0.045,0.035	0.017,0.019	0.022	2.2	2.2
25048	ENSG00000064042	LIMCH1	4	+	41670717	41670792	41666560	41666666	41671553	41671594	25048	27,21	875562	55,62	890623	148	73	1.34542e-05	0.00139441	0.015,0.018	0.03,0.047	-0.022	-2.2	2.2
29884	ENSG00000011052	NME1-NME2	17	+	51154237	51154444	51153603	51153662	51155650	51155780	29884	45,46	372223	46,39	614558	280	73	6.56786e-05	0.00451902	0.031,0.051	0.019,0.018	0.022	2.2	2.2
48306	ENSG00000133318	RTN3	11	+	63718701	63721032	63681482	63681778	63749990	63750198	48306	730530	512528	201211	344526	2404	73	1.40776e-13	2.03046e-10	0.041,0.03	0.017,0.012	0.021	2.1	2.1
71683	ENSG00000104529	EEF1D	8	-	143592646	143592797	143586728	143586852	143597347	143597380	71683	32,44	442392	7,31	762792	224	73	2.61968e-08	8.77575e-06	0.023,0.035	0.003,0.013	0.021	2.1	2.1
25689	ENSG00000086205	FOLH1	11	-	49207763	49207901	49206066	49206172	49208291	49208638	25689	16,25	497403	54,49	479457	211	73	1.94843e-05	0.00186661	0.011,0.021	0.038,0.036	-0.021	-2.1	2.1
55331	ENSG00000008394	MGST1	12	+	16357604	16357699	16354230	16354378	16363794	16363814	55331	18231392	31,16	26581765	14,8	168	73	5.2321e-05	0.00383657	0.962,0.974	0.988,0.99	-0.021	-2.1	2.1
3791	ENSG00000119013	NDUFB3	2	+	201072265	201072361	201072029	201072059	201078880	201079022	3791	30,12	299204	21,10	562423	169	73	0.000245606	0.0116678	0.042,0.025	0.016,0.01	0.021	2.1	2.1
49600	ENSG00000137288	UQCC2	6	-	33710694	33710851	33701345	33701420	33711548	33711727	49600	59,49	491294	43,37	677455	230	73	0.000272759	0.0126115	0.037,0.05	0.02,0.025	0.021	2.1	2.1
61656	ENSG00000180879	SSR4	X	+	153795927	153796126	153794675	153794754	153796433	153796535	61656	66,53	342273	73,55	560640	272	73	0.000549873	0.0212282	0.049,0.05	0.034,0.023	0.021	2.1	2.1
62865	ENSG00000173726	TOMM20	1	-	235119338	235119417	235113767	235113910	235119817	235119899	62865	7,9	318189	26,22	336267	152	73	0.00112954	0.0343386	0.01,0.022	0.036,0.038	-0.021	-2.1	2.1
34234	ENSG00000178425	NT5DC1	6	+	116237395	116237639	116236965	116237084	116238186	116238348	34234	14,13	122,84	5,4	123100	317	73	0.00184983	0.0484859	0.026,0.034	0.009,0.009	0.021	2.1	2.1
9690	ENSG00000234741	GAS5	1	-	173864483	173864506	173863979	173864304	173864674	173864901	9690	20051155	58,32	16251165	20,15	96	73	0.000129419	0.00744181	0.963,0.965	0.984,0.983	-0.02	-2	2
49640	ENSG00000166557	TMED3	15	+	79314540	79314744	79313756	79314005	79321977	79322847	49640	27,22	192176	21,15	339335	277	73	0.000264838	0.0123442	0.036,0.032	0.016,0.012	0.02	2	2
10788	ENSG00000113558	SKP1	5	-	134174461	134174514	134173966	134174022	134176854	134176958	10788	27,20	642456	7,7	909621	126	73	2.30856e-05	0.00210667	0.024,0.025	0.004,0.006	0.019	1.9	1.9
66222	ENSG00000110321	EIF4G2	11	-	10800089	10800171	10799551	10799756	10800243	10800348	66222	19831375	31,11	1304989	1,4	155	73	0.000132176	0.00754322	0.968,0.983	0.998,0.991	-0.019	-1.9	1.9
14542	ENSG00000144381	HSPD1	2	-	197495293	197495382	197494662	197494752	197497139	197497392	14542	26261850	53,24	20291287	16,10	162	73	0.000816271	0.0276048	0.957,0.972	0.983,0.983	-0.019	-1.9	1.9
29104	ENSG00000169100	SLC25A6	X	-	1390191	1390290	1389240	1389727	1391898	1392103	29104	20,31	554431	7,12	735979	172	73	8.95352e-05	0.00563519	0.015,0.03	0.004,0.005	0.018	1.8	1.8
65182	ENSG00000165637	VDAC2	10	+	75217945	75217991	75214020	75214070	75219062	75219215	65182	25,8	407291	6,9	668498	119	73	0.000140827	0.00784453	0.036,0.017	0.005,0.011	0.018	1.8	1.8
26319	ENSG00000151726	ACSL1	4	-	184770047	184770263	184768327	184768450	184770398	184770476	26319	51,42	290219	57,63	654515	289	73	0.00181442	0.047872	0.043,0.046	0.022,0.03	0.018	1.8	1.8
65451	ENSG00000122026	RPL21	13	+	27254219	27254261	27253628	27253843	27255241	27255354	65451	1185642	6,6	18171296	34,25	115	73	0.000241731	0.0115047	0.992,0.985	0.971,0.971	0.017	1.7	1.7
12000	ENSG00000158864	NDUFS2	1	+	161212591	161212654	161212350	161212480	161213379	161213475	12000	7,6	405245	19,37	602496	136	73	0.000991128	0.0313881	0.009,0.013	0.017,0.038	-0.017	-1.7	1.7
42737	ENSG00000100804	PSMB5	14	-	23027725	23027829	23025857	23026375	23033367	23033674	42737	21,11	268187	7,9	300346	177	73	0.00101546	0.0318591	0.031,0.024	0.01,0.011	0.017	1.7	1.7
71381	ENSG00000138279	ANXA7	10	-	73377444	73377566	73375648	73376217	73378910	73379018	71381	25,14	269221	1,16	319244	195	73	0.00114097	0.0345849	0.034,0.023	0.001,0.024	0.016	1.6	1.6
12690	ENSG00000116171	SCP2	1	+	52993257	52996000	52988028	52988136	53014889	53015043	12690	104,43	77,90	61,77	260199	2816	73	1.65738e-06	0.000280501	0.034,0.012	0.006,0.01	0.015	1.5	1.5
38148	ENSG00000117143	UAP1	1	+	162562469	162562584	162561721	162561777	162566011	162566019	38148	55,39	670544	27,18	746520	188	73	0.00014629	0.00808248	0.031,0.027	0.014,0.013	0.015	1.5	1.5
25669	ENSG00000086205	FOLH1	11	-	49207763	49207895	49206066	49206172	49208291	49208602	25669	17,24	497403	48,40	479457	205	73	0.000631394	0.0233522	0.012,0.021	0.034,0.03	-0.015	-1.5	1.5
29103	ENSG00000169100	SLC25A6	X	-	1390191	1390293	1389240	1389727	1391898	1392088	29103	21,27	554431	12,10	735979	175	73	0.000635479	0.0233522	0.016,0.025	0.007,0.004	0.015	1.5	1.5
8338	ENSG00000129559	NEDD8	14	-	24217488	24217636	24217019	24217223	24218132	24218215	8338	19,28	448271	15,10	577412	221	73	0.000681373	0.0245011	0.014,0.033	0.009,0.008	0.015	1.5	1.5
61357	ENSG00000155368	DBI	2	+	119367563	119367644	119366988	119367060	119368187	119368305	61357	54,47	1079815	33,24	13411168	154	73	8.78961e-06	0.00100972	0.023,0.027	0.012,0.01	0.014	1.4	1.4
67246	ENSG00000164647	STEAP1	7	+	90162973	90163110	90161913	90162078	90164476	90164829	67246	36,20	431278	21,32	923652	210	73	0.000211827	0.0106031	0.028,0.024	0.008,0.017	0.014	1.4	1.4
1969	ENSG00000113719	ERGIC1	5	+	172915517	172915690	172914713	172914838	172924004	172924024	1969	40,31	541427	27,26	908946	246	73	3.2946e-05	0.0027503	0.021,0.021	0.009,0.008	0.013	1.3	1.3
16294	ENSG00000151150	ANK3	10	-	60068636	60076448	60067934	60068009	60080536	60080618	16294	298208	167116	58,89	238201	7885	73	0.000137373	0.00775261	0.016,0.016	0.002,0.004	0.013	1.3	1.3
31164	ENSG00000152700	SAR1B	5	-	134613075	134613306	134612690	134612756	134620932	134621052	31164	24,19	245234	5,10	304214	304	73	0.00136619	0.0394318	0.023,0.019	0.004,0.011	0.013	1.3	1.3
38155	ENSG00000117143	UAP1	1	+	162562425	162562584	162561721	162561777	162566011	162566019	38155	53,35	670544	21,17	746520	232	73	5.54724e-05	0.00400049	0.024,0.02	0.009,0.01	0.012	1.2	1.2
34963	ENSG00000106400	ZNHIT1	7	+	101221616	101221796	101218165	101218217	101222603	101222774	34963	40,24	484376	23,22	695762	253	73	0.000180794	0.00950154	0.023,0.018	0.009,0.008	0.012	1.2	1.2
14550	ENSG00000144381	HSPD1	2	-	197495293	197495376	197494662	197494752	197497139	197497392	14550	42753008	53,24	33852201	16,10	156	73	0.000535029	0.020831	0.974,0.983	0.99,0.99	-0.012	-1.2	1.2
55318	ENSG00000008394	MGST1	12	+	16353245	16353467	16347693	16347710	16354230	16354378	55318	45,25	491422	15,16	765502	295	73	0.000508536	0.0202314	0.022,0.014	0.005,0.008	0.011	1.1	1.1
48304	ENSG00000133318	RTN3	11	+	63720849	63721032	63681473	63681778	63749990	63750198	48304	53,29	512528	15,16	344526	256	73	0.000514592	0.0203191	0.029,0.015	0.012,0.009	0.011	1.1	1.1
[truncated: 49,925 more rows]
