# Supplementary material for: KDM7A and KDM1A inhibition suppresses tumour promoting pathways in prostate cancer
Source: Mol Oncol. 2026 Mar 23:10.1002/1878-0261.70238. Online ahead of print. doi: 10.1002/1878-0261.70238 (PMC13398633; doi:10.1002/1878-0261.70238)
Supplement: Supplementary file 36 — Table S25. Alternative splicing events data for C4‐2 vehicle compared to TCE‐5002 treatment in the presence of R1881, for RI (RI = retained intron, significant splicing events FDR‐corrected P value < 0.05, highlighted in yellow). [file MOL2-9999-0-s005.xlsx]

## Sheet: RI
ID	GeneID	geneSymbol	chr	strand	riExonStart_0base	riExonEnd	upstreamES	upstreamEE	downstreamES	downstreamEE	ID	IC_SAMPLE_1	SC_SAMPLE_1	IC_SAMPLE_2	SC_SAMPLE_2	IncFormLen	SkipFormLen	PValue	FDR	IncLevel1	IncLevel2	IncLevelDifference	dPSI	Abs dPSI
2631	ENSG00000135655	USP15	12	+	62389633	62389873	62389633	62389699	62389782	62389873	2631	2,1	0,0	0,0	3,1	156	73	1.19253e-09	4.63511e-07	1.0,1.0	0.0,0.0	1	100	100
2859	ENSG00000132185	FCRLA	1	+	161711207	161712218	161711207	161711474	161711933	161712218	2859	0,0	3,4	2,1	0,0	532	73	1.22965e-09	4.63511e-07	0.0,0.0	1.0,1.0	-1	-100	100
2407	ENSG00000111801	BTN3A3	6	+	26448247	26448754	26448247	26448448	26448727	26448754	2407	4,2	0,0	1,0	3,1	352	73	6.61155e-10	2.99063e-07	1.0,1.0	0.065,0.0	0.968	96.8	96.8
7724	ENSG00000197121	PGAP1	2	-	196847002	196848037	196847002	196847200	196847946	196848037	7724	1,2	3,4	2,5	0,0	819	73	7.65303e-10	3.24536e-07	0.029,0.043	1.0,1.0	-0.964	-96.4	96.4
7333	ENSG00000037280	FLT4	5	-	180608967	180610025	180608967	180609053	180609904	180610025	7333	7,2	0,0	3,4	4,6	924	73	5.05298e-09	1.49063e-06	1.0,1.0	0.056,0.05	0.947	94.7	94.7
8296	ENSG00000184163	FAM132A	1	-	1243953	1244275	1243953	1244105	1244190	1244275	8296	3,2	0,0	0,1	1,2	158	73	8.10549e-07	0.000148637	1.0,1.0	0.0,0.188	0.906	90.6	90.6
3405	ENSG00000187848	P2RX2	12	+	132621618	132621972	132621618	132621696	132621897	132621972	3405	5,2	0,0	0,1	3,1	274	73	2.70469e-10	1.51981e-07	1.0,1.0	0.0,0.21	0.895	89.5	89.5
6500	ENSG00000141527	CARD14	17	+	80198398	80198924	80198398	80198591	80198756	80198924	6500	3,2	5,2	3,9	0,0	238	73	4.45186e-09	1.43837e-06	0.155,0.235	1.0,1.0	-0.805	-80.5	80.5
7174	ENSG00000197948	FCHSD1	5	-	141644908	141645148	141644908	141644938	141645019	141645148	7174	4,1	1,0	0,1	1,3	154	73	7.94568e-06	0.000913753	0.655,1.0	0.0,0.136	0.76	76	76
6223	ENSG00000105409	ATP1A3	19	-	41966581	41967340	41966581	41966965	41967248	41967340	6223	2,8	0,0	9,9	5,5	356	73	2.48458e-07	5.43802e-05	1.0,1.0	0.27,0.27	0.73	73	73
1227	ENSG00000106258	CYP3A5	7	-	99672579	99672915	99672579	99672679	99672783	99672915	1227	1,1	1,1	2,2	0,0	177	73	0.000703453	0.0277496	0.292,0.292	1.0,1.0	-0.708	-70.8	70.8
6119	ENSG00000186862	PDZD7	10	-	101023435	101024068	101023435	101023610	101023927	101024068	6119	2,1	0,0	11,4	2,8	390	73	1.18546e-08	3.3514e-06	1.0,1.0	0.507,0.086	0.704	70.4	70.4
3312	ENSG00000198464	ZNF480	19	+	52300246	52300484	52300246	52300307	52300393	52300484	3312	5,1	0,0	3,2	2,3	159	73	2.99138e-07	5.96957e-05	1.0,1.0	0.408,0.234	0.679	67.9	67.9
5877	ENSG00000167705	RILP	17	-	1648349	1648846	1648349	1648495	1648727	1648846	5877	5,3	3,2	14,21	0,1	305	73	7.3748e-06	0.000893536	0.285,0.264	1.0,0.834	-0.643	-64.3	64.3
5984	ENSG00000035681	NSMAF	8	-	58589521	58590074	58589521	58589558	58590006	58590074	5984	21,10	6,3	25,17	1,0	521	73	2.41436e-05	0.00231	0.329,0.318	0.778,1.0	-0.566	-56.6	56.6
669	ENSG00000146205	ANO7	2	+	241223716	241223955	241223716	241223781	241223904	241223955	669	5,5	0,1	2,5	4,3	196	73	0.000227765	0.0133223	1.0,0.651	0.157,0.383	0.555	55.5	55.5
6382	ENSG00000198919	DZIP3	3	+	108647942	108648962	108647942	108648112	108648917	108648962	6382	47,30	6,8	28,18	1,0	878	73	0.000170483	0.0110797	0.394,0.238	0.7,1.0	-0.534	-53.4	53.4
3317	ENSG00000187796	CARD9	9	-	136364482	136365217	136364482	136364559	136365140	136365217	3317	14,13	3,1	4,14	0,0	654	73	3.43119e-05	0.00310408	0.342,0.592	1.0,1.0	-0.533	-53.3	53.3
3776	ENSG00000176170	SPHK1	17	+	76385450	76386137	76385450	76385654	76385984	76386137	3776	6,7	0,1	12,16	7,8	403	73	0.000913337	0.0304135	1.0,0.559	0.237,0.266	0.528	52.8	52.8
341	ENSG00000094975	SUCO	1	+	172602695	172603205	172602695	172602787	172603059	172603205	341	10,2	4,1	4,10	0,1	345	73	0.000749768	0.028012	0.346,0.297	1.0,0.679	-0.518	-51.8	51.8
2242	ENSG00000174951	FUT1	19	-	48752611	48753122	48752611	48752725	48752891	48753122	2242	3,19	3,2	6,10	0,0	239	73	1.69461e-05	0.0017161	0.234,0.744	1.0,1.0	-0.511	-51.1	51.1
6830	ENSG00000104413	ESRP1	8	+	94641611	94642084	94641611	94641724	94641955	94642084	6830	15,10	3,3	1,5	0,0	304	73	4.71893e-06	0.000627803	0.546,0.445	1.0,1.0	-0.504	-50.4	50.4
7199	ENSG00000137098	SPAG8	9	-	35810438	35810682	35810438	35810553	35810636	35810682	7199	5,3	0,0	0,3	6,0	156	73	0.000638579	0.0258739	1.0,1.0	0.0,1.0	0.5	50	50
7457	ENSG00000136205	TNS3	7	-	47275153	47280190	47275153	47278220	47280163	47280190	7457	8,2	0,4	3,2	0,0	2016	73	2.41724e-05	0.00231	1.0,0.018	1.0,1.0	-0.491	-49.1	49.1
3567	ENSG00000130813	C19orf66	19	+	10089306	10089695	10089306	10089378	10089656	10089695	3567	13,8	2,2	11,23	0,0	351	73	0.000134189	0.00948411	0.575,0.454	1.0,1.0	-0.486	-48.6	48.6
6416	ENSG00000100083	GGA1	22	+	37630667	37631099	37630667	37630709	37630902	37631099	6416	6,7	1,0	4,9	3,4	266	73	0.00056928	0.0242928	0.622,1.0	0.268,0.382	0.486	48.6	48.6
1031	ENSG00000115421	PAPOLG	2	+	60793970	60795020	60793970	60794191	60794963	60795020	1031	8,2	0,0	2,1	0,2	845	73	0.000327733	0.0164535	1.0,1.0	1.0,0.041	0.48	48	48
4720	ENSG00000198208	RPS6KL1	14	-	74921276	74921773	74921276	74921561	74921660	74921773	4720	5,8	0,0	9,9	4,3	172	73	6.45148e-06	0.000810616	1.0,1.0	0.488,0.56	0.476	47.6	47.6
8397	ENSG00000135454	B4GALNT1	12	-	57627617	57628262	57627617	57627891	57628121	57628262	8397	13,6	0,1	1,7	1,2	303	73	0.00141961	0.0428991	1.0,0.591	0.194,0.457	0.47	47	47
5870	ENSG00000153914	SREK1	5	+	66162413	66163922	66162413	66162483	66163791	66163922	5870	357219	1,1	175187	12,10	1381	73	4.80029e-09	1.48045e-06	0.95,0.92	0.435,0.497	0.469	46.9	46.9
6404	ENSG00000172890	NADSYN1	11	+	71474394	71475622	71474394	71474526	71475494	71475622	6404	4,11	4,0	14,11	0,0	1041	73	0.000613782	0.0255491	0.066,1.0	1.0,1.0	-0.467	-46.7	46.7
1235	ENSG00000127586	CHTF18	16	+	788930	789360	788930	789125	789209	789360	1235	10,9	8,2	3,3	15,31	157	73	7.84061e-06	0.000913753	0.368,0.677	0.085,0.043	0.458	45.8	45.8
1200	ENSG00000261740	RP11-345J4.5	16	-	29452108	29454113	29452108	29452206	29454015	29454113	1200	4,1	0,0	5,1	2,0	1882	73	0.000273717	0.014821	1.0,1.0	0.088,1.0	0.456	45.6	45.6
4	ENSG00000146263	MMS22L	6	-	97263334	97268002	97263334	97263443	97267871	97268002	4	19,9	0,0	12,6	2,0	4501	73	0.000863577	0.0295928	1.0,1.0	0.089,1.0	0.456	45.6	45.6
7808	ENSG00000185100	ADSSL1	14	+	104739654	104739816	104739654	104739674	104739766	104739816	7808	1,5	0,0	6,4	1,3	165	73	0.000326307	0.0164535	1.0,1.0	0.726,0.371	0.452	45.2	45.2
7839	ENSG00000187838	TMEM256-PLSCR3	17	-	7393600	7394267	7393600	7393836	7394103	7394267	7839	11,13	2,3	0,5	1,7	340	73	0.00108875	0.0346814	0.541,0.482	0.0,0.133	0.445	44.5	44.5
5789	ENSG00000167995	BEST1	11	+	61958145	61959578	61958145	61958501	61959497	61959578	5789	132,82	5,6	26,41	0,0	1069	73	4.3172e-06	0.000585844	0.643,0.483	1.0,1.0	-0.437	-43.7	43.7
7600	ENSG00000186648	LRRC16B	14	+	24062708	24063183	24062708	24062846	24063119	24063183	7600	0,0	4,2	2,6	1,1	346	73	3.14904e-05	0.00288733	0.0,0.0	0.297,0.559	-0.428	-42.8	42.8
4210	ENSG00000156990	RPUSD3	3	-	9843464	9844018	9843464	9843601	9843815	9844018	4210	16,21	3,4	14,27	0,0	287	73	3.74105e-06	0.000540064	0.576,0.572	1.0,1.0	-0.426	-42.6	42.6
1840	ENSG00000197989	SNHG12	1	-	28579532	28579981	28579532	28579587	28579911	28579981	1840	94,57	18,20	101,92	5,2	397	73	1.16913e-06	0.000193477	0.49,0.344	0.788,0.894	-0.424	-42.4	42.4
1004	ENSG00000006047	YBX2	17	-	7291092	7292059	7291092	7291182	7292025	7292059	1004	70,53	15,6	139158	3,5	916	73	1.35601e-05	0.00139402	0.271,0.413	0.787,0.716	-0.41	-41	41
3931	ENSG00000172243	CLEC7A	12	-	10126570	10127845	10126570	10126708	10127746	10127845	3931	3,4	0,0	11,2	3,0	1111	73	0.00110229	0.0347845	1.0,1.0	0.194,1.0	0.403	40.3	40.3
1995	ENSG00000151150	ANK3	10	-	60138516	60139087	60138516	60138721	60138963	60139087	1995	44,28	1,0	33,49	6,9	315	73	3.89157e-06	0.00055009	0.911,1.0	0.56,0.558	0.396	39.6	39.6
5524	ENSG00000185522	LMNTD2	11	-	555304	555930	555304	555503	555753	555930	5524	36,23	6,11	14,57	1,1	323	73	7.19237e-05	0.00567444	0.576,0.321	0.76,0.928	-0.396	-39.6	39.6
6471	ENSG00000234177	LINC01114	2	-	104754325	104754661	104754325	104754440	104754559	104754661	6471	18,16	2,0	14,19	4,10	192	73	0.000524177	0.0227983	0.774,1.0	0.571,0.419	0.392	39.2	39.2
778	ENSG00000265458	RP13-20L14.6	17	-	82457487	82457699	82457487	82457548	82457672	82457699	778	18,16	8,5	9,8	1,0	197	73	0.000312793	0.0162008	0.455,0.542	0.769,1.0	-0.386	-38.6	38.6
2627	ENSG00000114857	NKTR	3	+	42620015	42621516	42620015	42620043	42621428	42621516	2627	158100	9,9	115113	2,1	1458	73	0.000901378	0.0302765	0.468,0.357	0.742,0.85	-0.384	-38.4	38.4
3391	ENSG00000131470	PSMC3IP	17	-	42573477	42574210	42573477	42573623	42574195	42574210	3391	45,13	0,0	63,50	5,3	645	73	1.29633e-05	0.00135317	1.0,1.0	0.588,0.654	0.379	37.9	37.9
3726	ENSG00000042317	SPATA7	14	+	88427629	88429463	88427629	88427699	88429347	88429463	3726	70,37	0,1	40,42	1,6	1721	73	0.000610726	0.0255491	1.0,0.611	0.629,0.229	0.377	37.7	37.7
914	ENSG00000110697	PITPNM1	11	-	67496177	67497436	67496177	67496345	67497230	67497436	914	69,43	0,0	54,71	2,4	958	73	6.64018e-06	0.000819157	1.0,1.0	0.673,0.575	0.376	37.6	37.6
1123	ENSG00000135365	PHF21A	11	-	45969814	45971369	45969814	45969904	45971177	45971369	1123	67,28	2,1	39,42	0,0	1346	73	0.00158128	0.0463398	0.645,0.603	1.0,1.0	-0.376	-37.6	37.6
4178	ENSG00000004777	ARHGAP33	19	+	35787167	35788822	35787167	35787559	35787643	35788822	4178	21,5	1,0	9,15	3,5	157	73	0.000183007	0.0114973	0.907,1.0	0.582,0.582	0.372	37.2	37.2
184	ENSG00000159592	GPBP1L1	1	-	45658754	45659142	45658754	45658762	45659027	45659142	184	14,16	0,0	16,18	1,4	338	73	3.49807e-05	0.00312295	1.0,1.0	0.776,0.493	0.365	36.5	36.5
1364	ENSG00000066777	ARFGEF1	8	-	67343163	67343677	67343163	67343336	67343509	67343677	1364	28,30	4,6	10,26	0,0	246	73	5.2842e-06	0.000689487	0.675,0.597	1.0,1.0	-0.364	-36.4	36.4
5581	ENSG00000169738	DCXR	17	-	82036724	82036893	82036724	82036784	82036858	82036893	5581	16,5	0,0	14,28	6,5	147	73	8.60179e-06	0.000972719	1.0,1.0	0.537,0.736	0.363	36.3	36.3
4559	ENSG00000074582	BCS1L	2	+	218662196	218662679	218662196	218662260	218662514	218662679	4559	18,10	0,1	13,12	3,3	327	73	0.000517011	0.0227983	1.0,0.691	0.492,0.472	0.363	36.3	36.3
5153	ENSG00000161249	DMKN	19	-	35510183	35510510	35510183	35510252	35510378	35510510	5153	17,10	12,2	0,2	6,2	199	73	0.000656789	0.0262136	0.342,0.647	0.0,0.268	0.361	36.1	36.1
4000	ENSG00000177595	PIDD1	11	-	802681	803647	802681	802891	803173	803647	4000	21,33	0,1	25,79	8,5	355	73	0.000265529	0.0145292	1.0,0.872	0.391,0.765	0.358	35.8	35.8
138	ENSG00000182944	EWSR1	22	+	29298732	29299280	29298732	29298895	29299194	29299280	138	92,50	26,13	81120	3,11	372	73	9.02969e-05	0.00688387	0.41,0.43	0.841,0.682	-0.342	-34.2	34.2
6480	ENSG00000151092	NGLY1	3	-	25736308	25737455	25736308	25736392	25737333	25737455	6480	33,32	0,0	67,55	10,0	1014	73	0.000543472	0.023487	1.0,1.0	0.325,1.0	0.338	33.8	33.8
6415	ENSG00000141736	ERBB2	17	+	39694680	39695181	39694680	39694900	39694987	39695181	6415	13,6	2,2	4,12	0,0	160	73	0.00170543	0.0480209	0.748,0.578	1.0,1.0	-0.337	-33.7	33.7
4352	ENSG00000161265	U2AF1L4	19	-	35743154	35743345	35743154	35743208	35743295	35743345	4352	16,10	5,3	14,15	1,0	160	73	0.000164628	0.0109842	0.593,0.603	0.865,1.0	-0.335	-33.5	33.5
3221	ENSG00000168237	GLYCTK	3	+	52290959	52291922	52290959	52291111	52291746	52291922	3221	39,33	1,3	20,21	0,0	708	73	0.00093118	0.030522	0.801,0.531	1.0,1.0	-0.334	-33.4	33.4
7701	ENSG00000168802	CHTF8	16	-	69120460	69121170	69120460	69120674	69121052	69121170	7701	45,38	0,0	21,30	2,2	451	73	0.00072639	0.0278449	1.0,1.0	0.63,0.708	0.331	33.1	33.1
3693	ENSG00000143322	ABL2	1	-	179107717	179109441	179107717	179108898	179109207	179109441	3693	26,26	5,3	15,19	0,1	382	73	0.00075139	0.028012	0.498,0.624	1.0,0.784	-0.331	-33.1	33.1
3897	ENSG00000070413	DGCR2	22	-	19041057	19041959	19041057	19041303	19041806	19041959	3897	16,10	0,0	13,21	0,5	576	73	0.000859919	0.0295928	1.0,1.0	1.0,0.347	0.327	32.7	32.7
1514	ENSG00000135452	TSPAN31	12	+	57746175	57746720	57746175	57746256	57746592	57746720	1514	19,21	0,0	25,22	2,2	409	73	0.00078618	0.0285253	1.0,1.0	0.691,0.663	0.323	32.3	32.3
371	ENSG00000184056	VPS33B	15	-	91006371	91007046	91006371	91006445	91006949	91007046	371	35,26	3,1	38,48	0,0	577	73	0.000941279	0.0307047	0.596,0.767	1.0,1.0	-0.319	-31.9	31.9
4601	ENSG00000214021	TTLL3	3	+	9817644	9820741	9817644	9817759	9820545	9820741	4601	603418	0,0	383448	9,2	2859	73	3.52551e-06	0.000520013	1.0,1.0	0.521,0.851	0.314	31.4	31.4
5650	ENSG00000148187	MRRF	9	+	122285168	122285946	122285168	122285287	122285779	122285946	5650	133,87	15,14	301253	11,7	565	73	1.22984e-05	0.00130383	0.534,0.445	0.78,0.824	-0.313	-31.3	31.3
54	ENSG00000100941	PNN	14	+	39177411	39177708	39177411	39177484	39177596	39177708	54	30,16	8,3	15,22	0,1	185	73	8.21171e-05	0.00640419	0.597,0.678	1.0,0.897	-0.311	-31.1	31.1
6338	ENSG00000221838	AP4M1	7	+	100101879	100102393	100101879	100101968	100102245	100102393	6338	25,20	2,2	18,32	0,0	350	73	0.000930038	0.030522	0.723,0.676	1.0,1.0	-0.3	-30	30
2459	ENSG00000127580	WDR24	16	-	685868	686186	685868	685990	686067	686186	2459	40,40	13,8	49,70	0,4	150	73	1.07419e-05	0.00117554	0.6,0.709	1.0,0.895	-0.293	-29.3	29.3
1541	ENSG00000204628	GNB2L1	5	-	181241491	181242345	181241491	181241639	181242169	181242345	1541	953690	63,46	9691094	8,9	603	73	0	0	0.647,0.645	0.936,0.936	-0.29	-29	29
6016	ENSG00000100722	ZC3H14	14	+	88567857	88568153	88567857	88567916	88568038	88568153	6016	32,13	0,0	25,12	2,3	195	73	0.000311348	0.0162008	1.0,1.0	0.824,0.6	0.288	28.8	28.8
7083	ENSG00000169592	INO80E	16	+	30001211	30004657	30001211	30001530	30004567	30004657	7083	834624	4,2	490702	11,10	3110	73	0.000439865	0.0207256	0.83,0.88	0.511,0.622	0.288	28.8	28.8
2002	ENSG00000123737	EXOSC9	4	+	121813865	121816447	121813865	121814047	121816368	121816447	2002	270189	6,8	285211	26,31	2394	73	0.00013192	0.00942186	0.578,0.419	0.251,0.172	0.287	28.7	28.7
4463	ENSG00000123154	WDR83	19	+	12669754	12670080	12669754	12669893	12669976	12670080	4463	47,28	7,9	26,37	20,26	156	73	0.000985361	0.0319889	0.759,0.593	0.378,0.4	0.287	28.7	28.7
2882	ENSG00000167987	VPS37C	11	-	61138195	61138835	61138195	61138203	61138736	61138835	2882	42,34	3,1	24,31	0,0	606	73	0.00162959	0.0469626	0.628,0.804	1.0,1.0	-0.284	-28.4	28.4
5310	ENSG00000164548	TRA2A	7	-	23521706	23522432	23521706	23521840	23522120	23522432	5310	169,90	17,20	165195	8,4	353	73	0.000100751	0.007512	0.673,0.482	0.81,0.91	-0.283	-28.3	28.3
2654	ENSG00000163479	SSR2	1	-	156011809	156012565	156011809	156011887	156012384	156012565	2654	76,54	6,3	62,57	0,1	570	73	0.000165127	0.0109842	0.619,0.697	1.0,0.88	-0.282	-28.2	28.2
4014	ENSG00000167302	ENTHD2	17	-	81236979	81237459	81236979	81237071	81237386	81237459	4014	49,37	9,12	14,23	21,16	388	73	0.000143137	0.0100122	0.506,0.367	0.111,0.213	0.274	27.4	27.4
6128	ENSG00000175197	DDIT3	12	-	57517268	57517753	57517268	57517424	57517705	57517753	6128	1243805	187131	418481	18,17	354	73	1.67311e-13	2.47229e-10	0.578,0.559	0.827,0.854	-0.272	-27.2	27.2
7484	ENSG00000182199	SHMT2	12	+	57230802	57231913	57230802	57231000	57231712	57231913	7484	517391	109,82	260367	22,20	785	73	1.85672e-07	4.49923e-05	0.306,0.307	0.524,0.631	-0.271	-27.1	27.1
844	ENSG00000214174	AMZ2P1	17	-	64974554	64975576	64974554	64974641	64975559	64975576	844	189106	5,3	69113	0,0	991	73	2.97862e-05	0.00276849	0.736,0.722	1.0,1.0	-0.271	-27.1	27.1
6512	ENSG00000140525	FANCI	15	+	89281764	89283250	89281764	89281835	89283135	89283250	6512	36,37	20,10	153,96	14,7	1373	73	8.74825e-07	0.000152197	0.087,0.164	0.368,0.422	-0.27	-27	27
7110	ENSG00000255717	SNHG1	11	-	62854887	62855216	62854887	62854938	62855132	62855216	7110	105,79	147,82	143114	55,32	267	73	1.12289e-11	9.52352e-09	0.163,0.208	0.415,0.493	-0.268	-26.8	26.8
8764	ENSG00000196756	SNHG17	20	-	38421005	38422241	38421005	38421098	38422091	38422241	8764	168101	20,12	205197	9,7	1066	73	0.000480391	0.0221731	0.365,0.366	0.609,0.658	-0.268	-26.8	26.8
8136	ENSG00000185163	DDX51	12	-	132141497	132141956	132141497	132141606	132141849	132141956	8136	27,13	21,6	32,55	8,8	316	73	0.00133181	0.0405215	0.229,0.334	0.48,0.614	-0.265	-26.5	26.5
7108	ENSG00000255717	SNHG1	11	-	62853800	62854064	62853800	62853833	62854017	62854064	7108	144109	235207	188136	66,70	257	73	1.11022e-15	2.51095e-12	0.148,0.13	0.447,0.356	-0.262	-26.2	26.2
5941	ENSG00000099840	IZUMO4	19	+	2097251	2097495	2097251	2097332	2097423	2097495	5941	13,2	9,3	6,1	27,33	164	73	3.9141e-05	0.00340476	0.391,0.229	0.09,0.013	0.259	25.9	25.9
7975	ENSG00000006015	C19orf60	19	+	18590853	18592336	18590853	18590933	18592088	18592336	7975	134,72	0,0	130157	4,2	1228	73	5.95384e-05	0.00480915	1.0,1.0	0.659,0.824	0.258	25.8	25.8
504	ENSG00000142784	WDTC1	1	+	27303620	27305193	27303620	27303795	27305058	27305193	504	101,80	3,2	99,99	0,1	1336	73	0.00154047	0.0456424	0.648,0.686	1.0,0.844	-0.255	-25.5	25.5
4439	ENSG00000131051	RBM39	20	-	35738967	35740887	35738967	35739017	35740823	35740887	4439	21821432	165114	27342384	75,66	1879	73	6.44707e-13	7.29056e-10	0.339,0.328	0.586,0.584	-0.251	-25.1	25.1
4306	ENSG00000100038	TOP3B	22	-	21959131	21959736	21959131	21959232	21959650	21959736	4306	47,37	0,0	53,70	3,3	491	73	0.000255238	0.0143718	1.0,1.0	0.724,0.776	0.25	25	25
7889	ENSG00000167257	RNF214	11	+	117238600	117239860	117238600	117238646	117239800	117239860	7889	265236	0,3	201206	9,4	1227	73	0.00184466	0.0498302	1.0,0.824	0.571,0.754	0.249	24.9	24.9
8841	ENSG00000177082	WDR73	15	-	84645470	84646348	84645470	84645836	84646183	84646348	8841	181120	45,19	119163	8,12	420	73	0.000193524	0.0119369	0.411,0.523	0.721,0.702	-0.245	-24.5	24.5
4548	ENSG00000010322	NISCH	3	+	52477573	52478282	52477573	52477642	52478154	52478282	4548	66,53	0,1	62,63	3,4	585	73	0.000575224	0.0243931	1.0,0.869	0.721,0.663	0.243	24.3	24.3
662	ENSG00000145191	EIF2B5	3	+	184144596	184144900	184144596	184144707	184144889	184144900	662	24,17	0,0	27,27	2,3	255	73	0.000763368	0.0281492	1.0,1.0	0.794,0.72	0.243	24.3	24.3
7883	ENSG00000115414	FN1	2	-	215379129	215382325	215379129	215379317	215382211	215382325	7883	27,29	2,1	12,17	11,2	2967	73	0.00163348	0.0469626	0.249,0.416	0.026,0.173	0.233	23.3	23.3
3489	ENSG00000100023	PPIL2	22	+	21694936	21695496	21694936	21695070	21695397	21695496	3489	51,46	0,0	32,62	2,3	400	73	0.000793696	0.0286448	1.0,1.0	0.745,0.79	0.232	23.2	23.2
8766	ENSG00000196756	SNHG17	20	-	38421005	38422241	38421005	38421098	38422095	38422241	8766	169102	5,2	210199	1,0	1070	73	0.000198344	0.012124	0.698,0.777	0.935,1.0	-0.23	-23	23
3453	ENSG00000132549	VPS13B	8	+	99870784	99871697	99870784	99870887	99871447	99871697	3453	55,50	7,9	33,60	26,18	633	73	0.00160145	0.0466344	0.475,0.39	0.128,0.278	0.229	22.9	22.9
7856	ENSG00000136942	RPL35	9	-	124861418	124861936	124861418	124861555	124861874	124861936	7856	75,48	5,3	54,79	0,1	392	73	0.000257573	0.0143718	0.736,0.749	1.0,0.936	-0.226	-22.6	22.6
5545	ENSG00000174365	SNHG11	20	+	38446886	38447623	38446886	38446948	38447465	38447623	5545	81,65	5,1	38,61	0,0	590	73	0.000106091	0.0078242	0.667,0.889	1.0,1.0	-0.222	-22.2	22.2
7340	ENSG00000142765	SYTL1	1	+	27349397	27349765	27349397	27349498	27349651	27349765	7340	52,26	28,23	45,86	13,22	226	73	0.0016983	0.0480209	0.375,0.267	0.528,0.558	-0.222	-22.2	22.2
136	ENSG00000182944	EWSR1	22	+	29298732	29299851	29298732	29299280	29299598	29299851	136	312197	25,24	311411	8,12	391	73	7.90332e-06	0.000913753	0.7,0.605	0.879,0.865	-0.22	-22	22
5867	ENSG00000101751	POLI	18	+	54269591	54271485	54269591	54269699	54271359	54271485	5867	242137	4,2	200213	1,0	1733	73	0.00100194	0.0323723	0.718,0.743	0.894,1.0	-0.217	-21.7	21.7
2384	ENSG00000173209	AHSA2	2	+	61185501	61186497	61185501	61185618	61186445	61186497	2384	360261	8,3	429421	21,22	900	73	0.00101878	0.0327602	0.785,0.876	0.624,0.608	0.215	21.5	21.5
477	ENSG00000169220	RGS14	5	+	177371351	177371578	177371351	177371396	177371474	177371578	477	29,19	15,20	27,33	65,61	151	73	0.00186141	0.0498302	0.483,0.315	0.167,0.207	0.212	21.2	21.2
295	ENSG00000100219	XBP1	22	-	28796046	28796192	28796046	28796121	28796147	28796192	295	304284	137,80	366329	33,41	99	73	2.91194e-10	1.51981e-07	0.621,0.724	0.891,0.855	-0.201	-20.1	20.1
7848	ENSG00000172500	FIBP	11	-	65884569	65884998	65884569	65884688	65884934	65884998	7848	39,28	0,0	40,40	1,4	319	73	0.000836454	0.0291043	1.0,1.0	0.902,0.696	0.201	20.1	20.1
4537	ENSG00000139428	MMAB	12	-	109561039	109561329	109561039	109561104	109561242	109561329	4537	0,1	5,3	2,10	7,5	211	73	0.00115016	0.0358135	0.0,0.103	0.09,0.409	-0.198	-19.8	19.8
8176	ENSG00000102878	HSF4	16	+	67169278	67169945	67169278	67169348	67169630	67169945	8176	95,86	19,19	147157	67,81	355	73	0.000149187	0.0103261	0.507,0.482	0.311,0.285	0.197	19.7	19.7
6628	ENSG00000196998	WDR45	X	-	49076644	49077911	49076644	49076750	49077836	49077911	6628	491366	2,1	419374	12,5	1159	73	0.000226658	0.0133223	0.939,0.958	0.687,0.825	0.192	19.2	19.2
6747	ENSG00000123815	ADCK4	19	-	40705095	40705447	40705095	40705181	40705324	40705447	6747	44,33	18,15	26,31	22,39	216	73	0.00179957	0.0490364	0.452,0.426	0.285,0.212	0.191	19.1	19.1
2477	ENSG00000163704	PRRT3	3	-	9945541	9948001	9945541	9945711	9946084	9948001	2477	50,22	5,0	55,28	0,0	446	73	0.00087701	0.0299021	0.621,1.0	1.0,1.0	-0.19	-19	19
987	ENSG00000082269	FAM135A	6	+	70524930	70526698	70524930	70525191	70525863	70526698	987	167,93	4,2	90,49	0,0	745	73	0.000746629	0.028012	0.804,0.82	1.0,1.0	-0.188	-18.8	18.8
6698	ENSG00000060971	ACAA1	3	-	38125825	38126700	38125825	38125881	38126509	38126700	6698	258229	12,11	313435	5,6	701	73	0.00115068	0.0358135	0.691,0.684	0.867,0.883	-0.188	-18.8	18.8
2705	ENSG00000176371	ZSCAN2	15	+	84620601	84622714	84620601	84620772	84622645	84622714	2705	306265	3,2	236255	0,0	1946	73	0.00142259	0.0428991	0.793,0.833	1.0,1.0	-0.187	-18.7	18.7
2347	ENSG00000147274	RBMX	X	-	136872267	136875168	136872267	136872345	136875085	136875168	2347	21361602	42,31	31022346	29,18	2813	73	8.74639e-05	0.00674367	0.569,0.573	0.735,0.772	-0.183	-18.3	18.3
6120	ENSG00000128699	ORMDL1	2	-	189782421	189783123	189782421	189782602	189783013	189783123	6120	408245	48,36	403326	22,21	484	73	0.000226049	0.0133223	0.562,0.507	0.734,0.701	-0.183	-18.3	18.3
4565	ENSG00000169371	SNUPN	15	-	75600790	75601218	75600790	75601035	75601137	75601218	4565	16,12	0,0	25,26	6,0	175	73	0.000805921	0.0289144	1.0,1.0	0.635,1.0	0.182	18.2	18.2
5858	ENSG00000171163	ZNF692	1	-	248855557	248855946	248855557	248855635	248855724	248855946	5858	51,56	32,27	42,93	66,92	162	73	0.00090077	0.0302765	0.418,0.483	0.223,0.313	0.182	18.2	18.2
5405	ENSG00000196199	MPHOSPH8	13	+	19670839	19671289	19670839	19670964	19671205	19671289	5405	52,52	0,1	62,76	2,8	314	73	0.000389529	0.0190141	1.0,0.924	0.878,0.688	0.179	17.9	17.9
1602	ENSG00000049283	EPN3	17	+	50536420	50537118	50536420	50536625	50536707	50537118	1602	102,79	7,3	115153	25,23	155	73	0.000260207	0.0143718	0.873,0.925	0.684,0.758	0.178	17.8	17.8
7319	ENSG00000169045	HNRNPH1	5	-	179620891	179621397	179620891	179621035	179621241	179621397	7319	390296	679486	440433	274234	279	73	0	0	0.131,0.137	0.296,0.326	-0.177	-17.7	17.7
1467	ENSG00000135473	PAN2	12	-	56319087	56319487	56319087	56319181	56319307	56319487	1467	140118	55,45	141153	26,29	199	73	0.000476089	0.0221251	0.483,0.49	0.665,0.659	-0.176	-17.6	17.6
4104	ENSG00000173137	ADCK5	8	+	144391818	144392022	144391818	144391866	144391940	144392022	4104	5,2	10,4	0,1	7,10	147	73	0.00145404	0.0434609	0.199,0.199	0.0,0.047	0.176	17.6	17.6
3472	ENSG00000134901	KDELC1	13	-	102790900	102791430	102790900	102791138	102791257	102791430	3472	0,0	14,4	3,3	6,5	192	73	0.000847143	0.0293258	0.0,0.0	0.16,0.186	-0.173	-17.3	17.3
4120	ENSG00000107331	ABCA2	9	-	137022940	137023840	137022940	137023052	137023837	137023840	4120	121,95	22,12	95152	38,51	858	73	0.000722555	0.0278449	0.319,0.402	0.175,0.202	0.172	17.2	17.2
6490	ENSG00000189403	HMGB1	13	-	30463530	30464247	30463530	30463694	30464167	30464247	6490	358214	8,7	368327	0,0	546	73	2.77537e-07	5.70632e-05	0.857,0.803	1.0,1.0	-0.17	-17	17
6127	ENSG00000175197	DDIT3	12	-	57517268	57517753	57517268	57517438	57517705	57517753	6127	1089694	544364	394436	113,93	340	73	2.00797e-07	4.69796e-05	0.301,0.29	0.428,0.502	-0.169	-16.9	16.9
7470	ENSG00000197381	ADARB1	21	+	45222017	45226560	45222017	45222107	45225546	45226560	7470	1007739	6,3	720932	0,1	3512	73	0.000260536	0.0143718	0.777,0.837	1.0,0.951	-0.169	-16.9	16.9
4270	ENSG00000138434	SSFA2	2	+	181915215	181918675	181915215	181917005	181918597	181918675	4270	282182	0,1	429436	6,5	1665	73	0.000522422	0.0227983	1.0,0.889	0.758,0.793	0.169	16.9	16.9
6292	ENSG00000100429	HDAC10	22	-	50246678	50246966	50246678	50246735	50246874	50246966	6292	48,19	40,22	15,22	48,76	212	73	2.19113e-06	0.000330373	0.292,0.229	0.097,0.091	0.167	16.7	16.7
4609	ENSG00000108774	RAB5C	17	-	42126522	42126848	42126522	42126628	42126754	42126848	4609	49,26	0,0	51,54	6,2	199	73	0.000159088	0.0107942	1.0,1.0	0.757,0.908	0.167	16.7	16.7
8643	ENSG00000115275	MOGS	2	-	74464895	74465410	74464895	74464987	74465313	74465410	8643	78,58	0,0	77,85	2,4	399	73	0.000746183	0.028012	1.0,1.0	0.876,0.795	0.164	16.4	16.4
5308	ENSG00000164548	TRA2A	7	-	23521706	23522432	23521706	23521840	23522131	23522432	5308	178,93	7,6	168202	2,1	364	73	0.000461348	0.0215879	0.836,0.757	0.944,0.976	-0.163	-16.3	16.3
4037	ENSG00000103024	NME3	16	-	1771069	1771410	1771069	1771171	1771268	1771410	4037	62,61	2,3	64106	8,17	170	73	0.00172313	0.0480209	0.93,0.897	0.775,0.728	0.162	16.2	16.2
2556	ENSG00000177042	TMEM80	11	+	698868	700235	698868	698888	700141	700235	2556	571408	43,27	308332	52,40	1326	73	0.000308559	0.0162008	0.422,0.454	0.246,0.314	0.158	15.8	15.8
3602	ENSG00000185215	TNFAIP2	14	+	103129739	103130124	103129739	103129854	103130001	103130124	3602	0,0	2,3	6,3	6,14	220	73	0.00122521	0.0376156	0.0,0.0	0.249,0.066	-0.158	-15.8	15.8
3376	ENSG00000198276	UCKL1	20	-	63945804	63946267	63945804	63945999	63946160	63946267	3376	34,29	0,0	20,35	0,5	234	73	0.00173345	0.0480209	1.0,1.0	1.0,0.686	0.157	15.7	15.7
4382	ENSG00000151923	TIAL1	10	-	119576610	119577203	119576610	119576750	119577079	119577203	4382	149108	220155	363289	196134	402	73	1.82188e-13	2.47229e-10	0.11,0.112	0.252,0.281	-0.156	-15.6	15.6
7321	ENSG00000169045	HNRNPH1	5	-	179616125	179617110	179616125	179616218	179617020	179617110	7321	948592	30,16	588657	6,6	875	73	0.000174765	0.0111866	0.725,0.755	0.891,0.901	-0.156	-15.6	15.6
1428	ENSG00000159314	ARHGAP27	17	-	45404600	45405106	45404600	45404681	45404923	45405106	1428	13,6	8,13	0,3	10,11	315	73	0.000814824	0.0289144	0.274,0.097	0.0,0.059	0.156	15.6	15.6
1257	ENSG00000108654	DDX5	17	-	64500548	64502069	64500548	64500773	64502009	64502069	1257	54013516	866626	68846008	659431	1309	73	4.22851e-10	2.04931e-07	0.258,0.239	0.368,0.437	-0.154	-15.4	15.4
1705	ENSG00000129968	ABHD17A	19	-	1877507	1880115	1877507	1877687	1879920	1880115	1705	315279	31,21	204367	54,81	2306	73	3.28249e-07	6.36333e-05	0.243,0.296	0.107,0.125	0.153	15.3	15.3
1746	ENSG00000123349	PFDN5	12	+	53295838	53296467	53295838	53295941	53296429	53296467	1746	273193	10,7	334243	2,3	561	73	0.00110736	0.0347845	0.78,0.782	0.956,0.913	-0.153	-15.3	15.3
5460	ENSG00000117616	RSRP1	1	-	25243549	25245301	25243549	25243633	25245149	25245301	5460	414335	1,0	699476	6,5	1589	73	0.000323535	0.0164535	0.95,1.0	0.843,0.814	0.146	14.6	14.6
1490	ENSG00000068438	FTSJ1	X	+	48482596	48483027	48482596	48482794	48482985	48483027	1490	41,35	60,35	74,65	35,43	264	73	0.000584898	0.0246493	0.159,0.217	0.369,0.295	-0.144	-14.4	14.4
5961	ENSG00000165458	INPPL1	11	+	72228848	72229230	72228848	72229007	72229089	72229230	5961	54,62	0,2	48,72	5,7	155	73	0.000818213	0.0289144	1.0,0.936	0.819,0.829	0.144	14.4	14.4
121	ENSG00000169228	RAB24	5	-	177302127	177302496	177302127	177302178	177302396	177302496	121	261171	287173	246316	135143	291	73	7.45947e-08	1.87454e-05	0.186,0.199	0.314,0.357	-0.143	-14.3	14.3
393	ENSG00000102317	RBM3	X	+	48574951	48575283	48574951	48575036	48575167	48575283	393	89,39	3,6	46,25	0,1	204	73	0.00184338	0.0498302	0.914,0.699	1.0,0.899	-0.143	-14.3	14.3
6360	ENSG00000105341	ATP5SL	19	-	41431318	41433434	41431318	41432408	41433271	41433434	6360	57,32	25,23	95100	18,25	936	73	0.000503404	0.0225449	0.151,0.098	0.292,0.238	-0.141	-14.1	14.1
3102	ENSG00000093009	CDC45	22	+	19479737	19480217	19479737	19480019	19480157	19480217	3102	1,0	8,5	6,7	13,11	211	73	0.000548656	0.0235609	0.041,0.0	0.138,0.18	-0.139	-13.9	13.9
5495	ENSG00000142515	KLK3	19	+	50858028	50858595	50858028	50858333	50858458	50858595	5495	121,99	12,6	311362	5,5	198	73	2.9335e-05	0.00276442	0.788,0.859	0.958,0.964	-0.137	-13.7	13.7
1745	ENSG00000123349	PFDN5	12	+	53295838	53296275	53295838	53295941	53296218	53296275	1745	253176	14,5	319223	4,0	350	73	6.80847e-05	0.00543476	0.79,0.88	0.943,1.0	-0.137	-13.7	13.7
6343	ENSG00000105677	TMEM147	19	+	35546671	35547240	35546671	35546808	35547118	35547240	6343	101,90	1,5	144147	0,0	383	73	0.000774334	0.0283992	0.951,0.774	1.0,1.0	-0.137	-13.7	13.7
8873	ENSG00000143224	PPOX	1	+	161170260	161170769	161170260	161170461	161170679	161170769	8873	73,60	8,0	106104	1,0	291	73	0.000757127	0.0280716	0.696,1.0	0.964,1.0	-0.134	-13.4	13.4
1456	ENSG00000162004	CCDC78	16	-	722921	723936	722921	723161	723856	723936	1456	100,73	31,27	75,98	84,86	768	73	2.70675e-07	5.70632e-05	0.235,0.204	0.078,0.098	0.131	13.1	13.1
638	ENSG00000149243	KLHL35	11	-	75425392	75426638	75425392	75425581	75426519	75426638	638	269158	33,26	293304	62114	1011	73	0.000405721	0.0195235	0.371,0.305	0.254,0.161	0.13	13	13
3072	ENSG00000142541	RPL13A	19	+	49489849	49490297	49489849	49489912	49490231	49490297	3072	786636	38,42	9751205	103128	392	73	0.000108074	0.00788476	0.794,0.738	0.638,0.637	0.129	12.9	12.9
7402	ENSG00000173531	MST1	3	-	49687148	49687668	49687148	49687478	49687555	49687668	7402	9,3	19,14	0,1	14,17	150	73	0.000150669	0.0103261	0.187,0.094	0.0,0.028	0.127	12.7	12.7
1150	ENSG00000234741	GAS5	1	-	173864256	173864704	173864256	173864304	173864674	173864704	1150	803609	58,32	731505	20,15	443	73	0.000190972	0.0118876	0.695,0.758	0.858,0.847	-0.126	-12.6	12.6
3129	ENSG00000197070	ARRDC1	9	+	137613614	137614214	137613614	137613769	137614031	137614214	3129	106,74	70,62	53,75	102144	335	73	2.46685e-07	5.43802e-05	0.248,0.206	0.102,0.102	0.125	12.5	12.5
7659	ENSG00000115204	MPV17	2	-	27312213	27312589	27312213	27312246	27312547	27312589	7659	61,51	0,0	115127	2,5	374	73	0.000832246	0.0291043	1.0,1.0	0.918,0.832	0.125	12.5	12.5
1940	ENSG00000213614	HEXA	15	-	72345976	72346325	72345976	72346128	72346234	72346325	1940	44,19	1,0	52,90	4,6	179	73	0.00169845	0.0480209	0.947,1.0	0.841,0.859	0.124	12.4	12.4
5593	ENSG00000161509	GRIN2C	17	-	74846759	74847537	74846759	74846920	74847307	74847537	5593	34,23	45,35	58,82	40,37	460	73	0.000111364	0.00803833	0.107,0.094	0.187,0.26	-0.123	-12.3	12.3
4614	ENSG00000177954	RPS27	1	+	153990762	153991034	153990762	153990802	153990913	153991034	4614	338224	24,17	299261	43,43	184	73	0.000523865	0.0227983	0.848,0.839	0.734,0.707	0.123	12.3	12.3
6642	ENSG00000180098	TRNAU1AP	1	+	28560632	28561398	28560632	28560732	28561345	28561398	6642	28,16	91,48	58,46	33,27	686	73	8.45291e-12	8.19328e-09	0.032,0.034	0.158,0.153	-0.122	-12.2	12.2
5324	ENSG00000135596	MICAL1	6	-	109447680	109447911	109447680	109447722	109447874	109447911	5324	22,12	38,43	47,78	52,73	225	73	0.000505058	0.0225449	0.158,0.083	0.227,0.257	-0.121	-12.1	12.1
456	ENSG00000100911	PSME2	14	-	24145709	24146240	24145709	24145772	24146207	24146240	456	157110	56,32	183154	127,86	508	73	0.000329797	0.0164535	0.287,0.331	0.172,0.205	0.12	12	12
3953	ENSG00000119707	RBM25	14	+	73110830	73111802	73110830	73111155	73111527	73111802	3953	145125	209122	351316	163182	445	73	4.35883e-09	1.43837e-06	0.102,0.144	0.261,0.222	-0.118	-11.8	11.8
2559	ENSG00000184014	DENND5A	11	-	9142721	9143485	9142721	9142845	9143402	9143485	2559	19,20	34,20	67,84	38,33	630	73	3.8032e-05	0.00335126	0.061,0.104	0.17,0.228	-0.117	-11.7	11.7
1280	ENSG00000156976	EIF4A2	3	+	186784563	186786051	186784563	186784696	186785882	186786051	1280	637451	190124	894703	134103	1259	73	1.54298e-06	0.000246443	0.163,0.174	0.279,0.284	-0.113	-11.3	11.3
3174	ENSG00000223705	NSUN5P1	7	+	75415980	75416191	75415980	75416030	75416102	75416191	3174	46,48	0,0	64108	4,7	145	73	0.000171462	0.0110797	1.0,1.0	0.89,0.886	0.112	11.2	11.2
6768	ENSG00000214655	ZSWIM8	10	+	73800639	73801195	73800639	73800759	73801016	73801195	6768	29,25	59,26	32,66	23,41	330	73	0.000835788	0.0291043	0.098,0.175	0.235,0.263	-0.112	-11.2	11.2
2955	ENSG00000136169	SETDB2	13	+	49476475	49477039	49476475	49476698	49476792	49477039	2955	79,52	6,3	58,54	0,1	167	73	0.000914422	0.0304135	0.852,0.883	1.0,0.959	-0.112	-11.2	11.2
326	ENSG00000197448	GSTK1	7	+	143264991	143265296	143264991	143265092	143265260	143265296	326	189160	143,97	217228	316238	241	73	4.52575e-05	0.00379101	0.286,0.333	0.172,0.225	0.111	11.1	11.1
8009	ENSG00000171858	RPS21	20	+	62388308	62388519	62388308	62388369	62388456	62388519	8009	98,62	0,0	70,71	4,4	160	73	0.000401981	0.0194817	1.0,1.0	0.889,0.89	0.111	11.1	11.1
4856	ENSG00000105281	SLC1A5	19	-	46784516	46784905	46784516	46784559	46784894	46784905	4856	518392	1,1	123163	4,3	408	73	0.000723977	0.0278449	0.989,0.986	0.846,0.907	0.111	11.1	11.1
4670	ENSG00000082641	NFE2L1	17	+	48050606	48051628	48050606	48050819	48051116	48051628	4670	17801357	53,38	730641	5,1	370	73	3.0573e-09	1.09178e-06	0.869,0.876	0.966,0.992	-0.106	-10.6	10.6
3038	ENSG00000147162	OGT	X	+	71544566	71548023	71544566	71544635	71547906	71548023	3038	109507389	66,44	63105731	10,22	3344	73	0.000179168	0.0113613	0.784,0.786	0.932,0.85	-0.106	-10.6	10.6
228	ENSG00000134107	BHLHE40	3	+	4979961	4980408	4979961	4980031	4980300	4980408	228	3,8	25,27	5,25	16,18	342	73	0.00174703	0.0481852	0.025,0.059	0.063,0.229	-0.104	-10.4	10.4
2141	ENSG00000149483	TMEM138	11	+	61364249	61364518	61364249	61364315	61364432	61364518	2141	152119	0,0	125122	6,5	190	73	5.36395e-05	0.00438487	1.0,1.0	0.889,0.904	0.103	10.3	10.3
8571	ENSG00000125967	NECAB3	20	-	33659884	33660395	33659884	33660034	33660258	33660395	8571	87,76	0,0	114170	3,5	297	73	0.00122239	0.0376156	1.0,1.0	0.903,0.893	0.102	10.2	10.2
6829	ENSG00000196839	ADA	20	-	44620298	44621147	44620298	44620401	44621017	44621147	6829	22,26	27,12	25,9	54,53	689	73	1.99145e-05	0.00198705	0.079,0.187	0.047,0.018	0.101	10.1	10.1
7363	ENSG00000100650	SRSF5	14	+	69769181	69770540	69769181	69769251	69769510	69770540	7363	281201	9,5	494342	3,0	332	73	4.1461e-05	0.00356092	0.873,0.898	0.973,1.0	-0.101	-10.1	10.1
7918	ENSG00000177106	EPS8L2	11	+	709552	710486	709552	709608	710421	710486	7918	259180	88,90	136225	170221	886	73	9.44342e-11	5.82488e-08	0.195,0.141	0.062,0.077	0.098	9.8	9.8
7570	ENSG00000198728	LDB1	10	-	102111068	102111317	102111068	102111144	102111255	102111317	7570	37,21	60,43	26,10	86,58	184	73	0.00186542	0.0498302	0.197,0.162	0.107,0.064	0.094	9.4	9.4
5587	ENSG00000169738	DCXR	17	-	82036858	82037547	82036858	82037013	82037449	82037547	5587	306258	226160	348559	671738	509	73	4.01185e-11	2.72204e-08	0.163,0.188	0.069,0.098	0.092	9.2	9.2
1910	ENSG00000143416	SELENBP1	1	-	151369003	151369554	151369003	151369189	151369441	151369554	1910	619430	311281	392529	438436	325	73	2.28725e-05	0.00224913	0.309,0.256	0.167,0.214	0.092	9.2	9.2
3779	ENSG00000168137	SETD5	3	+	9474448	9475156	9474448	9474582	9475067	9475156	3779	100,75	86,58	99114	45,48	558	73	0.0011863	0.0367536	0.132,0.145	0.223,0.237	-0.091	-9.1	9.1
6387	ENSG00000073060	SCARB1	12	-	124782682	124786503	124782682	124782811	124786356	124786503	6387	264227	18,23	307433	56,68	3618	73	0.00107881	0.0345271	0.228,0.166	0.1,0.114	0.09	9	9
543	ENSG00000169682	SPNS1	16	+	28979259	28979471	28979259	28979306	28979404	28979471	543	5,1	48,38	9,12	28,43	171	73	0.00064065	0.0258739	0.043,0.011	0.121,0.106	-0.086	-8.6	8.6
3289	ENSG00000106077	ABHD11	7	-	73737220	73737735	73737220	73737360	73737561	73737735	3289	89,76	0,1	188221	4,10	274	73	0.000891705	0.0302511	1.0,0.953	0.926,0.855	0.086	8.6	8.6
1493	ENSG00000068438	FTSJ1	X	+	48481425	48481715	48481425	48481528	48481631	48481715	1493	17,9	43,31	5,4	48,39	176	73	0.00155538	0.0458837	0.141,0.107	0.041,0.041	0.083	8.3	8.3
4455	ENSG00000130305	NSUN5	7	-	73303825	73304036	73303825	73303914	73303986	73304036	4455	94,96	11,1	92175	1,2	145	73	0.00171785	0.0480209	0.811,0.98	0.979,0.978	-0.083	-8.3	8.3
6460	ENSG00000072778	ACADVL	17	+	7224479	7224660	7224479	7224552	7224636	7224660	6460	99104	0,2	98109	6,5	157	73	0.00179569	0.0490364	1.0,0.96	0.884,0.91	0.083	8.3	8.3
443	ENSG00000013441	CLK1	2	-	200856890	200857884	200856890	200856985	200857717	200857884	443	68,40	80,51	76,78	55,30	805	73	0.000249518	0.0143473	0.072,0.066	0.111,0.191	-0.082	-8.2	8.2
626	ENSG00000100241	SBF1	22	-	50466195	50466355	50466195	50466258	50466349	50466355	626	22,9	56,38	4,5	37,49	164	73	0.00178296	0.0489774	0.149,0.095	0.046,0.043	0.077	7.7	7.7
7947	ENSG00000161204	ABCF3	3	+	184189087	184189277	184189087	184189144	184189254	184189277	7947	12,8	41,43	2,2	60,68	183	73	1.13535e-05	0.00122276	0.105,0.069	0.013,0.012	0.074	7.4	7.4
328	ENSG00000197448	GSTK1	7	+	143264547	143265092	143264547	143264676	143264991	143265092	328	198149	224107	203204	345334	388	73	4.44964e-05	0.00377385	0.143,0.208	0.1,0.103	0.074	7.4	7.4
1361	ENSG00000092203	TOX4	14	+	21487450	21488850	21487450	21487693	21488589	21488850	1361	51,28	53,34	68,75	30,39	969	73	0.000359605	0.0176806	0.068,0.058	0.146,0.127	-0.074	-7.4	7.4
7055	ENSG00000071859	FAM50A	X	+	154449680	154449931	154449680	154449735	154449915	154449931	7055	179171	0,0	231254	7,4	253	73	0.00048715	0.0222993	1.0,1.0	0.905,0.948	0.074	7.4	7.4
5875	ENSG00000120699	EXOSC8	13	+	37002933	37004561	37002933	37003007	37004515	37004561	5875	526388	270123	401349	97,67	1581	73	8.89175e-06	0.000989025	0.083,0.127	0.16,0.194	-0.072	-7.2	7.2
5641	ENSG00000100462	PRMT5	14	-	22920528	22921056	22920528	22920731	22920839	22921056	5641	177143	0,3	220223	11,8	181	73	0.000785192	0.0285253	1.0,0.951	0.89,0.918	0.072	7.2	7.2
7362	ENSG00000100650	SRSF5	14	+	69769181	69770540	69769181	69769251	69770466	69770540	7362	12941040	379268	20741602	344321	1288	73	0.000415987	0.0198766	0.162,0.18	0.255,0.22	-0.067	-6.7	6.7
8560	ENSG00000114416	FXR1	3	+	180962882	180963090	180962882	180962940	180963027	180963090	8560	127,77	259189	59,43	220185	160	73	0.000500295	0.0225449	0.183,0.157	0.109,0.096	0.067	6.7	6.7
2713	ENSG00000135968	GCC2	2	+	108485635	108485867	108485635	108485736	108485830	108485867	2713	16,8	80,37	4,3	79,71	167	73	0.000209509	0.0126921	0.08,0.086	0.022,0.018	0.063	6.3	6.3
1748	ENSG00000123349	PFDN5	12	+	53295838	53296275	53295838	53295941	53296243	53296275	1748	303214	302193	402262	599458	375	73	5.2031e-05	0.00430525	0.163,0.178	0.116,0.1	0.062	6.2	6.2
5191	ENSG00000172053	QARS	3	-	49098191	49098480	49098191	49098258	49098352	49098480	5191	44,19	102,83	29,27	203164	167	73	0.000653824	0.0262136	0.159,0.091	0.059,0.067	0.062	6.2	6.2
6841	ENSG00000130935	NOL11	17	+	67737507	67737972	67737507	67737692	67737846	67737972	6841	13,10	88,64	30,14	64,50	227	73	0.00146372	0.0435585	0.045,0.048	0.131,0.083	-0.061	-6.1	6.1
6658	ENSG00000116350	SRSF4	1	-	29159373	29160517	29159373	29159486	29160374	29160517	6658	133,64	69,48	49,74	123,72	961	73	5.31139e-07	0.000100105	0.128,0.092	0.029,0.072	0.06	6	6
7386	ENSG00000103653	CSK	15	+	74801694	74802083	74801694	74801890	74801996	74802083	7386	6,1	58,65	14,10	63,47	179	73	0.000672694	0.0266914	0.04,0.006	0.083,0.08	-0.059	-5.9	5.9
5410	ENSG00000112787	FBRSL1	12	+	132574318	132574564	132574318	132574348	132574492	132574564	5410	3,2	35,34	12,23	60,69	217	73	0.000742781	0.028012	0.028,0.019	0.063,0.101	-0.059	-5.9	5.9
5499	ENSG00000142515	KLK3	19	+	50858028	50858595	50858028	50858315	50858458	50858595	5499	144114	340232	357409	467630	216	73	0.000930076	0.030522	0.125,0.142	0.205,0.18	-0.059	-5.9	5.9
7308	ENSG00000129255	MPDU1	17	+	7586898	7587271	7586898	7587017	7587160	7587271	7308	46,30	131,71	17,37	127166	216	73	0.00110511	0.0347845	0.106,0.125	0.043,0.07	0.059	5.9	5.9
5579	ENSG00000169738	DCXR	17	-	82036520	82036729	82036520	82036643	82036720	82036729	5579	173114	374320	266367	10881413	150	73	0.000233586	0.013546	0.184,0.148	0.106,0.112	0.057	5.7	5.7
1426	ENSG00000177054	ZDHHC13	11	+	19166301	19170568	19166301	19166385	19170410	19170568	1426	146,92	23,12	102116	40,30	4098	73	0.00163066	0.0469626	0.102,0.12	0.043,0.064	0.057	5.7	5.7
5233	ENSG00000140474	ULK3	15	-	74838439	74838685	74838439	74838504	74838642	74838685	5233	26,13	73,66	6,13	100104	211	73	0.000275231	0.014821	0.11,0.064	0.02,0.041	0.056	5.6	5.6
403	ENSG00000187531	SIRT7	17	-	81911938	81913880	81911938	81912614	81913773	81913880	403	47,33	42,32	63118	33,47	1232	73	0.00127853	0.0390758	0.062,0.058	0.102,0.129	-0.055	-5.5	5.5
1915	ENSG00000143416	SELENBP1	1	-	151369003	151369769	151369003	151369189	151369712	151369769	1915	1076797	11,6	809897	3,0	596	73	0.000489698	0.0222993	0.923,0.942	0.971,1.0	-0.053	-5.3	5.3
1912	ENSG00000143416	SELENBP1	1	-	151369003	151369554	151369003	151369156	151369441	151369554	1912	783553	0,1	570715	9,6	358	73	0.000168519	0.0110797	1.0,0.991	0.928,0.96	0.052	5.2	5.2
5920	ENSG00000126581	BECN1	17	-	42818786	42819609	42818786	42818877	42819547	42819609	5920	209139	122117	124,86	124133	743	73	0.000321975	0.0164535	0.144,0.105	0.089,0.06	0.05	5	5
5217	ENSG00000111364	DDX55	12	+	123607431	123608829	123607431	123607662	123608679	123608829	5217	62,64	77,43	162,97	75,51	1090	73	0.000639264	0.0258739	0.051,0.091	0.126,0.113	-0.049	-4.9	4.9
672	ENSG00000128272	ATF4	22	+	39520563	39521671	39520563	39520751	39521353	39521671	672	526392	1204926	459578	519591	675	73	3.11199e-11	2.34609e-08	0.045,0.044	0.087,0.096	-0.047	-4.7	4.7
7050	ENSG00000119723	COQ6	14	+	73959414	73961375	73959414	73959522	73961172	73961375	7050	135,88	49,63	69103	114,96	1723	73	1.56183e-06	0.000246443	0.105,0.056	0.025,0.043	0.046	4.6	4.6
8882	ENSG00000108465	CDK5RAP3	17	+	47981436	47981768	47981436	47981459	47981586	47981768	8882	578461	7,2	769821	22,19	200	73	0.000630837	0.0258739	0.968,0.988	0.927,0.94	0.044	4.4	4.4
2232	ENSG00000100031	GGT1	22	+	24610249	24610531	24610249	24610336	24610454	24610531	2232	175119	0,0	388433	4,11	191	73	0.00173399	0.0480209	1.0,1.0	0.974,0.938	0.044	4.4	4.4
1169	ENSG00000104231	ZFAND1	8	-	81713917	81714895	81713917	81714039	81714803	81714895	1169	215143	204141	275174	148120	837	73	0.00143221	0.042998	0.084,0.081	0.139,0.112	-0.043	-4.3	4.3
5109	ENSG00000089053	ANAPC5	12	-	121327095	121328497	121327095	121327231	121328315	121328497	5109	219190	323266	386551	329322	1157	73	2.83079e-08	7.68277e-06	0.041,0.043	0.069,0.097	-0.041	-4.1	4.1
5626	ENSG00000090316	MAEA	4	+	1338421	1340136	1338421	1338617	1339073	1340136	5626	31,21	45,43	28,10	65,98	529	73	0.00063715	0.0258739	0.087,0.063	0.056,0.014	0.04	4	4
4449	ENSG00000178952	TUFM	16	-	28843949	28844332	28843949	28844101	28844313	28844332	4449	690557	19,3	9761188	4,7	285	73	0.00081079	0.0289144	0.903,0.979	0.984,0.978	-0.04	-4	4
7931	ENSG00000115286	NDUFS7	19	+	1388524	1388938	1388524	1388593	1388832	1388938	7931	25,25	101,63	37,25	201234	312	73	0.00164422	0.0470719	0.055,0.085	0.041,0.024	0.038	3.8	3.8
3441	ENSG00000198258	UBL5	19	+	9828326	9828675	9828326	9828393	9828591	9828675	3441	180120	379238	135119	502320	271	73	0.0018628	0.0498302	0.113,0.12	0.068,0.091	0.037	3.7	3.7
4273	ENSG00000125656	CLPP	19	+	6361868	6362542	6361868	6361940	6362445	6362542	4273	62,39	90,79	36,51	104205	578	73	0.000292619	0.0155111	0.08,0.059	0.042,0.03	0.034	3.4	3.4
127	ENSG00000117410	ATP6V0B	1	+	43977025	43978295	43977025	43977216	43977980	43978295	127	261183	313233	233251	617615	837	73	3.24753e-08	8.47481e-06	0.068,0.064	0.032,0.034	0.033	3.3	3.3
601	ENSG00000070756	PABPC1	8	-	100717772	100718280	100717772	100717888	100718182	100718280	601	32292129	25,18	30112371	5,3	367	73	9.90494e-07	0.000168013	0.963,0.959	0.992,0.994	-0.032	-3.2	3.2
2169	ENSG00000213523	SRA1	5	-	140551060	140552184	140551060	140551169	140551981	140552184	2169	131,71	143108	53,53	166131	885	73	6.11015e-06	0.000782215	0.07,0.051	0.026,0.032	0.032	3.2	3.2
4024	ENSG00000149600	COMMD7	20	-	32702702	32704071	32702702	32703458	32704022	32704071	4024	44,24	125,85	86,72	145110	637	73	0.000720112	0.0278449	0.039,0.031	0.064,0.07	-0.032	-3.2	3.2
1916	ENSG00000143416	SELENBP1	1	-	151365188	151365684	151365188	151365281	151365562	151365684	1916	123104	344270	83,94	441422	354	73	9.27781e-05	0.00699444	0.069,0.074	0.037,0.044	0.031	3.1	3.1
240	ENSG00000214517	PPME1	11	+	74250953	74251715	74250953	74251018	74251647	74251715	240	29,19	58,42	10,11	46,83	702	73	0.000280495	0.0149855	0.049,0.045	0.022,0.014	0.029	2.9	2.9
218	ENSG00000198755	RPL10A	6	+	35468946	35469529	35468946	35469027	35469380	35469529	218	13541062	20621247	9191261	23011792	426	73	0.0015845	0.0463398	0.101,0.127	0.064,0.108	0.028	2.8	2.8
2329	ENSG00000049656	CLPTM1L	5	-	1324762	1325816	1324762	1324813	1325750	1325816	2329	98,66	134,95	66,81	228227	1010	73	4.31129e-06	0.000585844	0.05,0.048	0.02,0.025	0.027	2.7	2.7
7554	ENSG00000075415	SLC25A3	12	+	98593624	98594135	98593624	98593740	98593974	98594135	7554	132,94	517471	63133	6881053	307	73	8.53421e-07	0.000152197	0.057,0.045	0.021,0.029	0.026	2.6	2.6
6474	ENSG00000130826	DKC1	X	+	154774601	154775273	154774601	154774705	154775194	154775273	6474	30,22	123,97	47,77	139135	562	73	0.0017104	0.0480209	0.031,0.029	0.042,0.069	-0.026	-2.6	2.6
1191	ENSG00000111196	MAGOHB	12	-	10607853	10609941	10607853	10607936	10609830	10609941	1191	101,85	106,56	51,45	105,61	1967	73	0.00034961	0.0173146	0.034,0.053	0.018,0.027	0.021	2.1	2.1
4340	ENSG00000111057	KRT18	12	+	52950327	52950906	52950327	52950410	52950749	52950906	4340	109,84	718527	144148	561556	412	73	0.000253372	0.0143718	0.026,0.027	0.044,0.045	-0.018	-1.8	1.8
3508	ENSG00000120008	WDR11	10	+	120889077	120890009	120889077	120889184	120889894	120890009	3508	9,10	139,72	18,30	91,79	783	73	0.000216604	0.0130058	0.006,0.013	0.018,0.034	-0.017	-1.7	1.7
1023	ENSG00000117632	STMN1	1	-	25901490	25903813	25901490	25901682	25903640	25903813	1023	84,62	200129	130115	167148	2031	73	0.000717498	0.0278449	0.015,0.017	0.027,0.027	-0.011	-1.1	1.1
2154	ENSG00000123416	TUBA1B	12	-	49129499	49131395	49129499	49129722	49131297	49131395	2154	131115	301230	159191	691793	1648	73	1.9125e-06	0.000294917	0.019,0.022	0.01,0.011	0.01	1	1
7169	ENSG00000071462	WBSCR22	7	+	73692595	73693414	73692595	73692646	73693328	73693414	7169	77,55	344215	57,66	512440	755	73	0.000426845	0.0202527	0.021,0.024	0.011,0.014	0.01	1	1
1974	ENSG00000163516	ANKZF1	2	+	219234132	219235875	219234132	219235312	219235707	219235875	1974	298182	5,2	215299	0,0	468	73	0.00188841	0.0502464	0.903,0.934	1.0,1.0	-0.081	-8.1	8.1
809	ENSG00000137274	BPHL	6	+	3138040	3140509	3138040	3138179	3140385	3140509	809	166108	0,0	139206	2,2	2279	73	0.00190401	0.0503245	1.0,1.0	0.69,0.767	0.272	27.2	27.2
8839	ENSG00000177082	WDR73	15	-	84647889	84648625	84647889	84647954	84648536	84648625	8839	158128	71,46	132194	31,41	655	73	0.00190617	0.0503245	0.199,0.237	0.322,0.345	-0.116	-11.6	11.6
8175	ENSG00000102878	HSF4	16	+	67165521	67165846	67165521	67165630	67165718	67165846	8175	35,35	30,25	29,63	55,99	161	73	0.00191532	0.0503699	0.346,0.388	0.193,0.224	0.158	15.8	15.8
4421	ENSG00000100813	ACIN1	14	-	23063039	23063577	23063039	23063065	23063435	23063577	4421	66,50	5,0	51,54	0,0	443	73	0.00193034	0.0503744	0.685,1.0	1.0,1.0	-0.157	-15.7	15.7
6203	ENSG00000172936	MYD88	3	+	38140387	38140848	38140387	38140549	38140756	38140848	6203	11,9	0,1	9,9	2,2	280	73	0.00192788	0.0503744	1.0,0.701	0.54,0.54	0.31	31	31
935	ENSG00000154889	MPPE1	18	-	11886498	11886778	11886498	11886621	11886712	11886778	935	31,23	10,13	13,15	18,20	164	73	0.0019494	0.050677	0.58,0.441	0.243,0.25	0.264	26.4	26.4
3589	ENSG00000150990	DHX37	12	-	124950412	124950804	124950412	124950550	124950689	124950804	3589	6,10	7,14	6,4	27,31	212	73	0.00200517	0.0519278	0.228,0.197	0.071,0.043	0.156	15.6	15.6
869	ENSG00000165810	BTNL9	5	+	181053048	181053316	181053048	181053099	181053199	181053316	869	19,8	0,0	21,33	1,4	173	73	0.00210733	0.0543658	1.0,1.0	0.899,0.777	0.162	16.2	16.2
8141	ENSG00000175203	DCTN2	12	-	57532983	57533303	57532983	57533022	57533237	57533303	8141	74,43	177149	42,35	205183	288	73	0.00218113	0.0559553	0.096,0.068	0.049,0.046	0.035	3.5	3.5
8508	ENSG00000145833	DDX46	5	+	134811220	134811845	134811220	134811358	134811695	134811845	8508	22,14	70,44	13,8	97,74	410	73	0.00218543	0.0559553	0.053,0.054	0.023,0.019	0.033	3.3	3.3
3212	ENSG00000185101	ANO9	11	-	431693	431906	431693	431767	431847	431906	3212	0,1	2,3	4,5	3,8	153	73	0.00229636	0.0585744	0.0,0.137	0.389,0.23	-0.241	-24.1	24.1
5273	ENSG00000090097	PCBP4	3	-	51960525	51960898	51960525	51960637	51960865	51960898	5273	24,17	1,0	23,21	3,2	301	73	0.00234939	0.0597026	0.853,1.0	0.65,0.718	0.243	24.3	24.3
5039	ENSG00000167642	SPINT2	19	+	38290536	38292468	38290536	38290575	38291839	38292468	5039	178151	406374	177230	699751	1337	73	0.00237893	0.0600039	0.023,0.022	0.014,0.016	0.007	0.7	0.7
8181	ENSG00000102878	HSF4	16	+	67167391	67167543	67167391	67167402	67167503	67167543	8181	99,68	2,3	132188	13,18	174	73	0.00237264	0.0600039	0.954,0.905	0.81,0.814	0.117	11.7	11.7
913	ENSG00000110697	PITPNM1	11	-	67496177	67497436	67496177	67496348	67497230	67497436	913	66,41	7,3	53,69	11,27	955	73	0.00242868	0.0610319	0.419,0.511	0.269,0.163	0.249	24.9	24.9
7598	ENSG00000132199	ENOSF1	18	-	691067	691304	691067	691106	691203	691304	7598	90,55	26,21	66,43	40,34	170	73	0.00244943	0.061326	0.598,0.529	0.415,0.352	0.18	18	18
2098	ENSG00000198034	RPS4X	X	-	72273800	72275150	72273800	72273966	72275052	72275150	2098	530384	0,1	854628	10,0	1159	73	0.0024632	0.0614443	1.0,0.96	0.843,1.0	0.058	5.8	5.8
1567	ENSG00000173020	ADRBK1	11	+	67284846	67285188	67284846	67284983	67285074	67285188	1567	38,40	277179	20,26	244267	164	73	0.00250332	0.0618728	0.058,0.09	0.035,0.042	0.035	3.5	3.5
2673	ENSG00000166986	MARS	12	+	57489266	57489558	57489266	57489345	57489454	57489558	2673	153122	0,2	89,87	5,3	182	73	0.00249191	0.0618728	1.0,0.961	0.877,0.921	0.081	8.1	8.1
760	ENSG00000171680	PLEKHG5	1	-	6474450	6475138	6474450	6474587	6475046	6475138	760	13,14	2,3	10,8	11,7	532	73	0.00250774	0.0618728	0.471,0.39	0.111,0.136	0.307	30.7	30.7
1078	ENSG00000166311	SMPD1	11	+	6393895	6394373	6393895	6394041	6394218	6394373	1078	65,46	5,3	74,91	0,2	250	73	0.0025762	0.0631028	0.791,0.817	1.0,0.93	-0.161	-16.1	16.1
511	ENSG00000116857	TMEM9	1	-	201153857	201154440	201153857	201153959	201154227	201154440	511	57,41	0,0	57,66	4,1	341	73	0.00256922	0.0631028	1.0,1.0	0.753,0.934	0.156	15.6	15.6
472	ENSG00000132475	H3F3B	17	-	75778809	75779184	75778809	75778963	75779046	75779184	472	655501	19151477	452521	8861156	156	73	0.00259746	0.0633948	0.138,0.137	0.193,0.174	-0.046	-4.6	4.6
6518	ENSG00000164050	PLXNB1	3	-	48406722	48406898	48406722	48406740	48406822	48406898	6518	2,1	6,6	2,8	1,4	155	73	0.00260988	0.0634696	0.136,0.073	0.485,0.485	-0.38	-38	38
4123	ENSG00000197037	ZSCAN25	7	+	99619560	99621574	99619560	99619997	99621372	99621574	4123	45,24	2,1	41,54	0,1	1448	73	0.00262783	0.063678	0.531,0.547	1.0,0.731	-0.326	-32.6	32.6
3572	ENSG00000167701	GPT	8	+	144504770	144505131	144504770	144504879	144504992	144505131	3572	27,18	1,0	11,25	4,1	186	73	0.00267583	0.0641538	0.914,1.0	0.519,0.908	0.244	24.4	24.4
631	ENSG00000100241	SBF1	22	-	50467531	50467923	50467531	50467690	50467785	50467923	631	7,15	42,46	1,4	38,33	168	73	0.00266726	0.0641538	0.068,0.124	0.011,0.05	0.066	6.6	6.6
7175	ENSG00000197948	FCHSD1	5	-	141644908	141645148	141644908	141644942	141645019	141645148	7175	4,1	2,3	0,1	6,8	150	73	0.00266092	0.0641538	0.493,0.14	0.0,0.057	0.288	28.8	28.8
2731	ENSG00000231500	RPS18	6	+	33275964	33276510	33275964	33276066	33276390	33276510	2731	1248854	8,8	18281458	31,25	397	73	0.00272258	0.0650447	0.966,0.952	0.916,0.915	0.043	4.3	4.3
4694	ENSG00000228775	WEE2-AS1	7	-	141727203	141727642	141727203	141727378	141727496	141727642	4694	15,11	1,3	1,2	0,0	191	73	0.00275494	0.0653576	0.851,0.584	1.0,1.0	-0.282	-28.2	28.2
7482	ENSG00000182199	SHMT2	12	+	57232210	57232575	57232210	57232292	57232424	57232575	7482	116102	59,63	69,99	22,27	205	73	0.00275377	0.0653576	0.412,0.366	0.528,0.566	-0.158	-15.8	15.8
1290	ENSG00000139192	TAPBPL	12	+	6457405	6457744	6457405	6457543	6457668	6457744	1290	14,22	1,4	33,17	0,1	198	73	0.00278288	0.0657904	0.838,0.67	1.0,0.862	-0.177	-17.7	17.7
457	ENSG00000100911	PSME2	14	-	24145709	24146240	24145709	24145896	24146207	24146240	457	112,78	3,3	134,97	1,0	384	73	0.00281841	0.0663989	0.877,0.832	0.962,1.0	-0.126	-12.6	12.6
8527	ENSG00000135837	CEP350	1	+	180110996	180113380	180110996	180111195	180112436	180113380	8527	455231	14,2	218245	1,1	1314	73	0.00284048	0.0666874	0.644,0.865	0.924,0.932	-0.174	-17.4	17.4
16	ENSG00000135749	PCNXL2	1	-	232984135	232986540	232984135	232984477	232986091	232986540	16	90,90	15,13	147154	9,9	1687	73	0.00285185	0.0667234	0.206,0.231	0.414,0.425	-0.201	-20.1	20.1
1447	ENSG00000203896	LIME1	20	+	63738007	63738499	63738007	63738060	63738182	63738499	1447	6,4	27,18	5,11	2,12	195	73	0.00287204	0.0669648	0.077,0.077	0.483,0.255	-0.292	-29.2	29.2
5152	ENSG00000161249	DMKN	19	-	35510183	35510427	35510183	35510252	35510370	35510427	5152	12,8	5,2	0,2	4,1	191	73	0.00290406	0.0670206	0.478,0.605	0.0,0.433	0.325	32.5	32.5
5313	ENSG00000129353	SLC44A2	19	+	10634755	10635073	10634755	10634887	10634973	10635073	5313	33,22	77,41	15,17	66,85	159	73	0.00289961	0.0670206	0.164,0.198	0.094,0.084	0.092	9.2	9.2
7253	ENSG00000072135	PTPN18	2	+	130370556	130370782	130370556	130370623	130370746	130370782	7253	40,25	1,0	50,65	3,5	196	73	0.00289735	0.0670206	0.937,1.0	0.861,0.829	0.124	12.4	12.4
2633	ENSG00000135655	USP15	12	+	62389633	62389873	62389633	62389699	62389796	62389873	2633	4,10	54,52	2,0	49,29	170	73	0.00294728	0.0677875	0.031,0.076	0.017,0.0	0.045	4.5	4.5
3737	ENSG00000143499	SMYD2	1	+	214332017	214334308	214332017	214332192	214334199	214334308	3737	18,15	11,13	72,47	16,17	2080	73	0.00298244	0.0683644	0.054,0.039	0.136,0.088	-0.066	-6.6	6.6
4351	ENSG00000161265	U2AF1L4	19	-	35744322	35744738	35744322	35744421	35744625	35744738	4351	51,52	14,20	60,89	8,11	277	73	0.00300741	0.0684917	0.49,0.407	0.664,0.681	-0.224	-22.4	22.4
4983	ENSG00000068489	PRR11	17	+	59185053	59185562	59185053	59185204	59185439	59185562	4983	15,6	52,31	0,1	15,6	308	73	0.00300818	0.0684917	0.064,0.044	0.0,0.038	0.035	3.5	3.5
1168	ENSG00000104231	ZFAND1	8	-	81714598	81714895	81714598	81714659	81714803	81714895	1168	41,30	0,1	92,39	5,3	217	73	0.00308016	0.0698959	1.0,0.91	0.861,0.814	0.118	11.8	11.8
5911	ENSG00000167110	GOLGA2	9	-	128262562	128263092	128262562	128262704	128263033	128263092	5911	28,35	144,88	40,35	73,67	402	73	0.00309074	0.0699023	0.034,0.067	0.09,0.087	-0.038	-3.8	3.8
7242	ENSG00000175061	LRRC75A-AS1	17	+	16439326	16440253	16439326	16439414	16440184	16440253	7242	27782053	642432	30052463	924747	843	73	0.00310255	0.0699362	0.273,0.292	0.22,0.222	0.061	6.1	6.1
2283	ENSG00000162910	MRPL55	1	-	228108289	228108533	228108289	228108318	228108436	228108533	2283	34,27	50,23	70,92	35,56	191	73	0.00312475	0.0699717	0.206,0.31	0.433,0.386	-0.151	-15.1	15.1
4803	ENSG00000167733	HSD11B1L	19	+	5684818	5685119	5684818	5684905	5684992	5685119	4803	7,15	0,1	6,16	4,1	160	73	0.00312463	0.0699717	1.0,0.873	0.406,0.88	0.293	29.3	29.3
115	ENSG00000204576	PRR3	6	+	30557978	30558212	30557978	30558063	30558149	30558212	115	18,13	2,2	19,7	0,0	159	73	0.00316278	0.0705903	0.805,0.749	1.0,1.0	-0.223	-22.3	22.3
1417	ENSG00000070610	GBA2	9	-	35738792	35739041	35738792	35738921	35739001	35739041	1417	4,5	0,0	6,3	0,5	153	73	0.00317508	0.0706326	1.0,1.0	1.0,0.223	0.388	38.8	38.8
5168	ENSG00000141959	PFKL	21	+	44319350	44320147	44319350	44319411	44320083	44320147	5168	186113	4,8	137253	3,0	745	73	0.00318589	0.0706414	0.82,0.581	0.817,1.0	-0.208	-20.8	20.8
1494	ENSG00000157191	NECAP2	1	+	16458841	16460077	16458841	16459062	16459273	16460077	1494	145102	1,0	133103	6,1	284	73	0.00333586	0.0717087	0.974,1.0	0.851,0.964	0.08	8	8
2200	ENSG00000099797	TECR	19	+	14564785	14565123	14564785	14564858	14565065	14565123	2200	33,31	0,0	48,57	2,3	280	73	0.0033256	0.0717087	1.0,1.0	0.862,0.832	0.153	15.3	15.3
2288	ENSG00000087903	RFX2	19	-	6191569	6192029	6191569	6191610	6191864	6192029	2288	19,6	4,0	4,8	0,0	327	73	0.00329123	0.0717087	0.515,1.0	1.0,1.0	-0.242	-24.2	24.2
335	ENSG00000011243	AKAP8L	19	-	15403474	15403715	15403474	15403555	15403652	15403715	335	203174	0,1	193141	2,7	170	73	0.00333971	0.0717087	1.0,0.987	0.976,0.896	0.058	5.8	5.8
3595	ENSG00000146414	SHPRH	6	-	145954689	145955354	145954689	145954853	145955186	145955354	3595	51,36	4,2	29,21	1,0	406	73	0.00327157	0.0717087	0.696,0.764	0.839,1.0	-0.19	-19	19
3836	ENSG00000140983	RHOT2	16	+	670891	671203	670891	671000	671082	671203	3836	73,71	37,21	118217	22,39	155	73	0.00332122	0.0717087	0.482,0.614	0.716,0.724	-0.172	-17.2	17.2
3986	ENSG00000114735	HEMK1	3	+	50579843	50580229	50579843	50579939	50580115	50580229	3986	8,11	10,23	0,11	30,38	249	73	0.00332551	0.0717087	0.19,0.123	0.0,0.078	0.117	11.7	11.7
6342	ENSG00000105677	TMEM147	19	+	35546671	35547029	35546671	35546808	35546944	35547029	6342	37,44	220168	41,51	405378	209	73	0.0032474	0.0717087	0.055,0.084	0.034,0.045	0.03	3	3
6526	ENSG00000164050	PLXNB1	3	-	48413068	48413818	48413068	48413169	48413669	48413818	6526	26,18	15,4	79109	2,16	573	73	0.00330186	0.0717087	0.181,0.364	0.834,0.465	-0.377	-37.7	37.7
6573	ENSG00000221914	PPP2R2A	8	+	26362683	26363890	26362683	26362848	26363720	26363890	6573	91,71	197146	49,53	220146	945	73	0.00330073	0.0717087	0.034,0.036	0.017,0.027	0.013	1.3	1.3
153	ENSG00000186815	TPCN1	12	+	113288162	113288695	113288162	113288234	113288596	113288695	153	32,42	1,3	59,63	0,0	435	73	0.00339431	0.0719754	0.843,0.701	1.0,1.0	-0.228	-22.8	22.8
2088	ENSG00000175455	CCDC14	3	-	123955842	123956115	123955842	123955965	123956045	123956115	2088	40,21	23,19	25,32	8,2	153	73	0.00337604	0.0719754	0.453,0.345	0.599,0.884	-0.343	-34.3	34.3
2398	ENSG00000107951	MTPAP	10	-	30315962	30316204	30315962	30316036	30316117	30316204	2398	2,2	49,25	14,4	43,43	154	73	0.00337114	0.0719754	0.019,0.037	0.134,0.042	-0.06	-6	6
6595	ENSG00000114021	NIT2	3	+	100345584	100346255	100345584	100345678	100346180	100346255	6595	153106	160117	128,90	217154	575	73	0.00339456	0.0719754	0.108,0.103	0.07,0.069	0.036	3.6	3.6
334	ENSG00000011243	AKAP8L	19	-	15403474	15403715	15403474	15403555	15403657	15403715	334	207177	14,9	206147	20,30	175	73	0.00342693	0.0722102	0.86,0.891	0.811,0.671	0.134	13.4	13.4
979	ENSG00000244045	TMEM199	17	+	28360528	28360847	28360528	28360571	28360734	28360847	979	1,6	84,49	9,10	61,44	236	73	0.00342341	0.0722102	0.004,0.036	0.044,0.066	-0.035	-3.5	3.5
3541	ENSG00000153094	BCL2L11	2	+	111123732	111124139	111123732	111123869	111124049	111124139	3541	28,21	7,0	31,27	1,0	253	73	0.00344974	0.0724659	0.536,1.0	0.899,1.0	-0.181	-18.1	18.1
4040	ENSG00000103024	NME3	16	-	1771069	1771410	1771069	1771171	1771279	1771410	4040	67,72	95,81	73123	168245	181	73	0.00348651	0.0730123	0.221,0.264	0.149,0.168	0.084	8.4	8.4
7455	ENSG00000014914	MTMR11	1	-	149930364	149930965	149930364	149930547	149930791	149930965	7455	5,4	4,3	12,7	1,1	317	73	0.00354387	0.0739852	0.224,0.235	0.734,0.617	-0.446	-44.6	44.6
3571	ENSG00000167701	GPT	8	+	144504770	144505131	144504770	144504879	144504997	144505131	3571	38,24	13,25	15,29	29,57	191	73	0.00358586	0.0746322	0.528,0.268	0.165,0.163	0.234	23.4	23.4
8703	ENSG00000117308	GALE	1	-	23796508	23796782	23796508	23796586	23796696	23796782	8703	45,29	63,74	31,44	123149	183	73	0.00359795	0.0746547	0.222,0.135	0.091,0.105	0.08	8	8
8005	ENSG00000171858	RPS21	20	+	62388314	62388519	62388314	62388364	62388456	62388519	8005	102,63	31311732	71,76	42913564	165	73	0.00365741	0.0756571	0.014,0.016	0.007,0.009	0.007	0.7	0.7
53	ENSG00000114859	CLCN2	3	-	184357036	184357266	184357036	184357094	184357181	184357266	53	0,0	11,6	5,4	21,28	160	73	0.00371422	0.0765988	0.0,0.0	0.098,0.061	-0.08	-8	8
6103	ENSG00000178904	DPY19L3	19	+	32438978	32439235	32438978	32439010	32439111	32439235	6103	4,2	0,0	10,5	2,1	174	73	0.00373737	0.0768097	1.0,1.0	0.677,0.677	0.323	32.3	32.3
6201	ENSG00000172725	CORO1B	11	-	67440230	67440409	67440230	67440263	67440334	67440409	6201	71,59	156112	86132	309419	144	73	0.00374709	0.0768097	0.187,0.211	0.124,0.138	0.068	6.8	6.8
1990	ENSG00000170703	TTLL6	17	-	48803890	48804991	48803890	48803928	48804771	48804991	1990	32,6	2,1	3,17	0,0	916	73	0.00383811	0.0775047	0.56,0.323	1.0,1.0	-0.558	-55.8	55.8
7420	ENSG00000130811	EIF3G	19	-	10118867	10119171	10118867	10118956	10119066	10119171	7420	28,25	2,3	32,41	1,0	183	73	0.00380392	0.0775047	0.848,0.769	0.927,1.0	-0.155	-15.5	15.5
8034	ENSG00000167524	SGK494	17	-	28611392	28611656	28611392	28611481	28611566	28611656	8034	17,15	2,2	5,16	0,0	158	73	0.00383364	0.0775047	0.797,0.776	1.0,1.0	-0.214	-21.4	21.4
8449	ENSG00000101365	IDH3B	20	-	2660456	2660829	2660456	2660590	2660696	2660829	8449	36,31	102,76	32,29	169142	179	73	0.00379381	0.0775047	0.126,0.143	0.072,0.077	0.06	6	6
8762	ENSG00000090581	GNPTG	16	+	1362205	1362534	1362205	1362320	1362451	1362534	8762	22,20	46,39	15,17	53,97	204	73	0.00383373	0.0775047	0.146,0.155	0.092,0.059	0.075	7.5	7.5
3992	ENSG00000183323	CCDC125	5	-	69320236	69320583	69320236	69320345	69320454	69320583	3992	94,74	0,1	101,58	3,4	182	73	0.0038832	0.0781825	1.0,0.967	0.931,0.853	0.092	9.2	9.2
495	ENSG00000148688	RPP30	10	+	90894774	90895483	90894774	90894891	90895453	90895483	495	65,26	61,39	24,33	65,60	635	73	0.00392883	0.0786026	0.109,0.071	0.041,0.059	0.04	4	4
5782	ENSG00000163435	ELF3	1	+	202011956	202012436	202011956	202012178	202012343	202012436	5782	18,10	46,27	22,21	20,25	238	73	0.00393882	0.0786026	0.107,0.102	0.252,0.205	-0.124	-12.4	12.4
6337	ENSG00000156256	USP16	21	+	29042471	29043599	29042471	29042528	29043422	29043599	6337	69,50	117,84	90,87	104,72	967	73	0.00392616	0.0786026	0.043,0.043	0.061,0.084	-0.03	-3	3
891	ENSG00000151093	OXSM	3	+	25790989	25791997	25790989	25791315	25791769	25791997	891	420291	17,9	477336	7,4	527	73	0.00399889	0.0795674	0.774,0.817	0.904,0.921	-0.117	-11.7	11.7
1375	ENSG00000178971	CTC1	17	-	8229890	8230468	8229890	8229968	8230293	8230468	1375	46,25	31,15	73,75	17,26	398	73	0.00401707	0.0796954	0.214,0.234	0.441,0.346	-0.169	-16.9	16.9
3248	ENSG00000168538	TRAPPC11	4	+	183684147	183684359	183684147	183684223	183684304	183684359	3248	3,1	47,13	6,5	26,7	154	73	0.00410491	0.0805344	0.029,0.035	0.099,0.253	-0.144	-14.4	14.4
5175	ENSG00000090447	TFAP4	16	-	4261778	4262422	4261778	4261949	4262323	4262422	5175	5,3	25,18	8,14	12,22	447	73	0.00409738	0.0805344	0.032,0.026	0.098,0.094	-0.067	-6.7	6.7
580	ENSG00000132323	ILKAP	2	-	238194274	238194870	238194274	238194331	238194654	238194870	580	7,2	0,0	8,8	2,1	396	73	0.00410684	0.0805344	1.0,1.0	0.424,0.596	0.49	49	49
6191	ENSG00000177685	CRACR2B	11	+	830865	831295	830865	831032	831223	831295	6191	134122	150111	203324	121232	264	73	0.00410252	0.0805344	0.198,0.233	0.317,0.279	-0.083	-8.3	8.3
6194	ENSG00000177685	CRACR2B	11	+	830249	830713	830249	830337	830620	830713	6194	256180	107,81	172352	128216	356	73	0.00415403	0.0812251	0.329,0.313	0.216,0.25	0.088	8.8	8.8
5799	ENSG00000241343	RPL36A	X	+	101391113	101391564	101391113	101391345	101391458	101391564	5799	17,4	11,0	16,3	1,0	186	73	0.00417214	0.0813446	0.378,1.0	0.863,1.0	-0.242	-24.2	24.2
2120	ENSG00000102225	CDK16	X	+	47228566	47228990	47228566	47228644	47228730	47228990	2120	27,21	137123	18,16	190193	159	73	0.00426255	0.0823971	0.083,0.073	0.042,0.037	0.038	3.8	3.8
4103	ENSG00000173137	ADCK5	8	+	144391579	144391866	144391579	144391711	144391818	144391866	4103	24,10	0,0	11,30	1,3	180	73	0.00424757	0.0823971	1.0,1.0	0.817,0.802	0.191	19.1	19.1
5351	ENSG00000141526	SLC16A3	17	+	82235982	82236895	82235982	82236231	82236684	82236895	5351	34,23	4,0	54,67	0,0	526	73	0.00426007	0.0823971	0.541,1.0	1.0,1.0	-0.23	-23	23
2206	ENSG00000099797	TECR	19	+	14563981	14564287	14563981	14564097	14564181	14564287	2206	20,20	157130	18,19	264301	157	73	0.00433249	0.0832747	0.056,0.067	0.031,0.029	0.032	3.2	3.2
8805	ENSG00000112511	PHF1	6	+	33414724	33415144	33414724	33414829	33414965	33415144	8805	25,35	16,12	45,37	5,7	209	73	0.00432387	0.0832747	0.353,0.505	0.759,0.649	-0.275	-27.5	27.5
7097	ENSG00000265681	RPL17	18	-	49491531	49491833	49491531	49491584	49491735	49491833	7097	34052237	78,51	42783334	174,94	224	73	0.00448404	0.0859441	0.934,0.935	0.889,0.92	0.03	3	3
748	ENSG00000148362	C9orf142	9	+	136992639	136993243	136992639	136992700	136993052	136993243	748	205180	2,4	251314	0,0	425	73	0.00451484	0.0862907	0.946,0.885	1.0,1.0	-0.085	-8.5	8.5
6354	ENSG00000105135	ILVBL	19	-	15116407	15118015	15116407	15116519	15117880	15118015	6354	65,63	6,0	102139	0,1	1434	73	0.00455999	0.0869087	0.355,1.0	1.0,0.876	-0.26	-26	26
6812	ENSG00000178038	ALS2CL	3	-	46671487	46672033	46671487	46671584	46671883	46672033	6812	32,44	27,15	26,40	41,50	372	73	0.00463117	0.0880181	0.189,0.365	0.111,0.136	0.154	15.4	15.4
1619	ENSG00000166508	MCM7	7	-	100099022	100099403	100099022	100099203	100099278	100099403	1619	42,33	84,47	35,40	123120	148	73	0.00484953	0.0908358	0.198,0.257	0.123,0.141	0.096	9.6	9.6
3183	ENSG00000133606	MKRN1	7	-	140455094	140455900	140455094	140455233	140455789	140455900	3183	94,46	261209	76102	210170	629	73	0.0048586	0.0908358	0.04,0.025	0.04,0.065	-0.02	-2	2
3304	ENSG00000099783	HNRNPM	19	+	8465323	8465515	8465323	8465362	8465479	8465515	3304	615425	280173	458350	302203	190	73	0.00482695	0.0908358	0.458,0.486	0.368,0.398	0.089	8.9	8.9
35	ENSG00000184702	2005-09-01	22	+	19721821	19722339	19721821	19721957	19722236	19722339	35	16,17	66,78	23,43	62,78	352	73	0.00485975	0.0908358	0.048,0.043	0.071,0.103	-0.041	-4.1	4.1
4333	ENSG00000166471	TMEM41B	11	-	9280653	9283593	9280653	9281041	9283370	9283593	4333	18991387	0,2	17501378	4,5	2402	73	0.00484845	0.0908358	1.0,0.955	0.93,0.893	0.066	6.6	6.6
7038	ENSG00000181392	SYNE4	19	-	36005332	36006671	36005332	36005437	36006422	36006671	7038	95,81	61,26	160200	39,59	1058	73	0.0047968	0.0908358	0.097,0.177	0.221,0.19	-0.069	-6.9	6.9
2387	ENSG00000160050	CCDC28B	1	+	32204597	32205387	32204597	32204620	32205193	32205387	2387	60,52	28,11	72,44	46,44	646	73	0.00496432	0.092282	0.195,0.348	0.15,0.102	0.145	14.5	14.5
7610	ENSG00000157600	TMEM164	X	+	110003500	110004164	110003500	110003585	110003882	110004164	7610	77,43	3,2	67,65	0,1	370	73	0.0049595	0.092282	0.835,0.809	1.0,0.928	-0.142	-14.2	14.2
135	ENSG00000182944	EWSR1	22	+	29288605	29291599	29288605	29288786	29291564	29291599	135	27081840	120105	23322452	205149	2851	73	0.00498645	0.09244	0.366,0.31	0.226,0.296	0.077	7.7	7.7
2514	ENSG00000178761	FAM219B	15	-	74904663	74905231	74904663	74904712	74905153	74905231	2514	62,73	63,54	121107	48,65	514	73	0.00504224	0.0927143	0.123,0.161	0.264,0.189	-0.084	-8.4	8.4
5220	ENSG00000111364	DDX55	12	+	123605930	123606159	123605930	123605981	123606079	123606159	5220	27,11	0,0	16,15	3,1	171	73	0.00501703	0.0927143	1.0,1.0	0.695,0.865	0.22	22	22
6523	ENSG00000164050	PLXNB1	3	-	48410454	48411036	48410454	48410493	48410867	48411036	6523	41,17	1,3	41,48	0,1	447	73	0.00503347	0.0927143	0.87,0.481	1.0,0.887	-0.268	-26.8	26.8
6147	ENSG00000113971	NPHP3	3	-	132684553	132686387	132684553	132684696	132686259	132686387	6147	90,48	0,0	96125	0,4	1636	73	0.00508548	0.0932567	1.0,1.0	1.0,0.582	0.209	20.9	20.9
6378	ENSG00000157212	PAXIP1	7	-	154946362	154946585	154946362	154946425	154946511	154946585	6378	56,31	40,38	27,32	72,46	159	73	0.00512602	0.0937468	0.391,0.272	0.147,0.242	0.137	13.7	13.7
4714	ENSG00000182473	EXOC7	17	-	76089174	76089808	76089174	76089320	76089674	76089808	4714	143141	11,2	128185	1,2	427	73	0.00516633	0.0942299	0.69,0.923	0.956,0.941	-0.142	-14.2	14.2
4948	ENSG00000176454	LPCAT4	15	-	34359588	34360209	34359588	34359745	34360110	34360209	4948	26,27	13,13	167199	31,51	438	73	0.00518612	0.0942392	0.25,0.257	0.473,0.394	-0.18	-18	18
5906	ENSG00000149532	CPSF7	11	-	61420469	61421608	61420469	61420573	61421389	61421608	5906	112,57	81,62	121100	53,58	889	73	0.0052052	0.0942392	0.102,0.07	0.158,0.124	-0.055	-5.5	5.5
8171	ENSG00000164068	RNF123	3	+	49712478	49713587	49712478	49712892	49713512	49713587	8171	29,50	2,2	25,54	0,1	693	73	0.00520851	0.0942392	0.604,0.725	1.0,0.85	-0.261	-26.1	26.1
5167	ENSG00000141959	PFKL	21	+	44319350	44320147	44319350	44319415	44320083	44320147	5167	186113	120,82	137252	176224	741	73	0.00524959	0.09473	0.132,0.12	0.071,0.1	0.041	4.1	4.1
8050	ENSG00000168067	MAP4K2	11	-	64796808	64797048	64796808	64796893	64796981	64797048	8050	14,10	28,27	5,4	30,33	161	73	0.00527312	0.0949022	0.185,0.144	0.07,0.052	0.103	10.3	10.3
1627	ENSG00000183010	PYCR1	17	-	81936747	81937257	81936747	81936861	81937233	81937257	1627	314257	4,3	152251	0,0	445	73	0.00531853	0.0950601	0.928,0.934	1.0,1.0	-0.069	-6.9	6.9
576	ENSG00000198373	WWP2	16	+	69931508	69931890	69931508	69931580	69931801	69931890	576	2,7	44,21	17,6	28,25	294	73	0.00531278	0.0950601	0.011,0.076	0.131,0.056	-0.05	-5	5
6679	ENSG00000273136	NBPF26	1	+	120805555	120805765	120805555	120805710	120805712	120805765	6679	1,6	3,1	0,2	7,6	75	73	0.00532393	0.0950601	0.245,0.854	0.0,0.245	0.427	42.7	42.7
7952	ENSG00000161204	ABCF3	3	+	184189254	184189443	184189254	184189277	184189387	184189443	7952	21,15	36,42	8,11	55,46	183	73	0.00537005	0.095632	0.189,0.125	0.055,0.087	0.086	8.6	8.6
8146	ENSG00000134905	CARS2	13	-	110645966	110647239	110645966	110646090	110647100	110647239	8146	122,52	41,30	62141	63,84	1083	73	0.00541572	0.0961928	0.167,0.105	0.062,0.102	0.054	5.4	5.4
1141	ENSG00000102908	NFAT5	16	+	69691748	69694239	69691748	69691938	69694085	69694239	1141	1066742	4,2	501630	0,0	2220	73	0.00551361	0.0971664	0.898,0.924	1.0,1.0	-0.089	-8.9	8.9
4864	ENSG00000092199	HNRNPC	14	-	21263310	21263829	21263310	21263336	21263619	21263829	4864	280168	3,0	119,61	5,2	356	73	0.00551439	0.0971664	0.95,1.0	0.83,0.862	0.129	12.9	12.9
7938	ENSG00000105171	POP4	19	+	29611513	29611939	29611513	29611678	29611861	29611939	7938	12,18	4,0	17,13	0,0	256	73	0.00552781	0.0971664	0.461,1.0	1.0,1.0	-0.269	-26.9	26.9
8864	ENSG00000172366	FAM195A	16	+	647416	647884	647416	647544	647782	647884	8864	65,46	137109	78,99	246408	311	73	0.00552247	0.0971664	0.1,0.09	0.069,0.054	0.034	3.4	3.4
2766	ENSG00000204758	CTC-308K20.1	5	-	172957153	172958257	172957153	172957302	172958138	172958257	2766	16,11	0,3	46,77	0,0	909	73	0.00555072	0.0973169	1.0,0.227	1.0,1.0	-0.386	-38.6	38.6
3040	ENSG00000120509	PDZD11	X	-	70289254	70289593	70289254	70289354	70289521	70289593	3040	14,15	12,15	12,7	28,23	240	73	0.00557585	0.0975054	0.262,0.233	0.115,0.085	0.147	14.7	14.7
6085	ENSG00000181085	MAPK15	8	+	143721617	143721859	143721617	143721673	143721751	143721859	6085	6,4	0,3	3,4	8,13	151	73	0.00564245	0.0984165	1.0,0.392	0.153,0.129	0.555	55.5	55.5
1957	ENSG00000012211	PRICKLE3	X	-	49184624	49184844	49184624	49184710	49184825	49184844	1957	1,0	2,3	2,5	5,4	188	73	0.00574444	0.0991971	0.163,0.0	0.134,0.327	-0.149	-14.9	14.9
212	ENSG00000144481	TRPM8	2	+	233953708	233954019	233953708	233953819	233953916	233954019	212	3,2	0,4	0,1	4,1	170	73	0.00573038	0.0991971	1.0,0.177	0.0,0.3	0.439	43.9	43.9
596	ENSG00000143994	ABHD1	2	+	27128944	27129361	27128944	27129127	27129315	27129361	596	4,7	0,1	20,11	2,4	261	73	0.00574494	0.0991971	1.0,0.662	0.737,0.435	0.245	24.5	24.5
8462	ENSG00000147140	NONO	X	+	71297835	71298508	71297835	71297938	71298468	71298508	8462	414314	668436	535492	589522	603	73	0.00574568	0.0991971	0.07,0.08	0.099,0.102	-0.025	-2.5	2.5
2712	ENSG00000135968	GCC2	2	+	108485635	108485867	108485635	108485736	108485815	108485867	2712	8,5	0,0	3,3	2,1	152	73	0.00577486	0.0993149	1.0,1.0	0.419,0.59	0.496	49.6	49.6
4566	ENSG00000169371	SNUPN	15	-	75600790	75601218	75600790	75600890	75601137	75601218	4566	26,19	1,5	53,49	2,0	320	73	0.0057891	0.0993149	0.856,0.464	0.858,1.0	-0.269	-26.9	26.9
822	ENSG00000204344	STK19	6	+	31979413	31980548	31979413	31979577	31980450	31980548	822	116,83	0,0	65,78	4,0	946	73	0.00579642	0.0993149	1.0,1.0	0.556,1.0	0.222	22.2	22.2
1839	ENSG00000197989	SNHG12	1	-	28579532	28580646	28579532	28579981	28580559	28580646	1839	75,74	75,43	66,65	25,30	651	73	0.00585782	0.0996434	0.101,0.162	0.228,0.195	-0.08	-8	8
2625	ENSG00000114857	NKTR	3	+	42627199	42630575	42627199	42627227	42630545	42630575	2625	677437	0,1	429566	4,1	3391	73	0.00587434	0.0996434	1.0,0.904	0.698,0.924	0.141	14.1	14.1
764	ENSG00000108641	B9D1	17	-	19343169	19343857	19343169	19343461	19343789	19343857	764	27,29	10,4	27,18	18,20	401	73	0.00587222	0.0996434	0.33,0.569	0.214,0.141	0.272	27.2	27.2
7831	ENSG00000103202	NME4	16	+	406735	406889	406735	406777	406833	406889	7831	29,18	12,8	21,34	3,4	129	73	0.00585951	0.0996434	0.578,0.56	0.798,0.828	-0.244	-24.4	24.4
2988	ENSG00000007923	DNAJC11	1	-	6637446	6638364	6637446	6637504	6638294	6638364	2988	59,35	86,66	93100	87,99	863	73	0.00589752	0.0997871	0.055,0.043	0.083,0.079	-0.032	-3.2	3.2
4139	ENSG00000161217	PCYT1A	3	-	196247366	196248323	196247366	196247518	196248206	196248323	4139	36,17	55,44	15,9	57,42	761	73	0.00591631	0.0998561	0.059,0.036	0.025,0.02	0.025	2.5	2.5
2177	ENSG00000149927	DOC2A	16	-	30007030	30007253	30007030	30007090	30007178	30007253	2177	2,6	0,1	6,10	4,1	161	73	0.00596211	0.0999823	1.0,0.731	0.405,0.819	0.253	25.3	25.3
3540	ENSG00000153094	BCL2L11	2	+	111123732	111124139	111123732	111123766	111124049	111124139	3540	54,31	2,2	39,38	0,0	356	73	0.00595305	0.0999823	0.847,0.761	1.0,1.0	-0.196	-19.6	19.6
4980	ENSG00000115970	THADA	2	-	43291695	43292222	43291695	43291768	43292191	43292222	4980	46,29	0,4	35,35	0,0	496	73	0.00596799	0.0999823	1.0,0.516	1.0,1.0	-0.242	-24.2	24.2
5829	ENSG00000165802	NSMF	9	-	137452735	137453820	137452735	137453180	137453730	137453820	5829	37,45	237180	61167	302394	623	73	0.00601502	0.100522	0.018,0.028	0.023,0.047	-0.012	-1.2	1.2
1997	ENSG00000244257	PKD1P1	16	+	16322305	16322551	16322305	16322437	16322527	16322551	1997	7,1	1,2	4,2	0,0	163	73	0.00603985	0.100689	0.758,0.183	1.0,1.0	-0.529	-52.9	52.9
3097	ENSG00000129347	KRI1	19	-	10564928	10565790	10564928	10565034	10565716	10565790	3097	23,18	48,30	29,44	41,24	755	73	0.00615442	0.102347	0.044,0.055	0.064,0.151	-0.058	-5.8	5.8
6421	ENSG00000196535	MYO18A	17	-	29096760	29097350	29096760	29096915	29097222	29097350	6421	35,35	58,29	74,53	32,43	380	73	0.00623024	0.103355	0.104,0.188	0.308,0.191	-0.104	-10.4	10.4
4799	ENSG00000075826	SEC31B	10	-	100488857	100489398	100488857	100488977	100489251	100489398	4799	14,9	1,0	10,22	2,2	347	73	0.00628937	0.103576	0.747,1.0	0.513,0.698	0.268	26.8	26.8
702	ENSG00000142546	NOSIP	19	-	49556316	49556993	49556316	49556425	49556548	49556993	702	7,2	34,18	2,0	17,51	196	73	0.00627346	0.103576	0.071,0.04	0.042,0.0	0.034	3.4	3.4
8163	ENSG00000215252	GOLGA8B	15	-	34532845	34534173	34532845	34532962	34534053	34534173	8163	3,5	0,2	3,4	0,0	1164	73	0.00628172	0.103576	1.0,0.136	1.0,1.0	-0.432	-43.2	43.2
3744	ENSG00000114626	ABTB1	3	+	127676535	127677286	127676535	127676581	127676966	127677286	3744	12,11	15,11	8,9	1,2	458	73	0.00631403	0.103731	0.113,0.137	0.56,0.418	-0.364	-36.4	36.4
4194	ENSG00000177943	MAMDC4	9	+	136857978	136858546	136857978	136858097	136858399	136858546	4194	25,21	3,7	9,39	1,1	375	73	0.00636248	0.104274	0.619,0.369	0.637,0.884	-0.266	-26.6	26.6
4265	ENSG00000144591	GMPPA	2	+	219501475	219502037	219501475	219501579	219501911	219502037	4265	126,94	3,2	78,71	0,0	405	73	0.0064571	0.10557	0.883,0.894	1.0,1.0	-0.111	-11.1	11.1
8116	ENSG00000178035	IMPDH2	3	-	49028253	49028473	49028253	49028322	49028430	49028473	8116	101,78	323222	50,64	287256	181	73	0.00649745	0.105974	0.112,0.124	0.066,0.092	0.039	3.9	3.9
2961	ENSG00000166123	GPT2	16	+	46923832	46924544	46923832	46923942	46924388	46924544	2961	83,47	2,2	50,61	0,0	519	73	0.00656275	0.106782	0.854,0.768	1.0,1.0	-0.189	-18.9	18.9
6230	ENSG00000129197	RPAIN	17	+	5425970	5428211	5425970	5426299	5428070	5428211	6230	335176	103,71	335301	71,70	1844	73	0.00660417	0.107199	0.114,0.089	0.157,0.145	-0.049	-4.9	4.9
1946	ENSG00000094914	AAAS	12	-	53307737	53308133	53307737	53307971	53308051	53308133	1946	23,14	3,1	15,23	0,0	153	73	0.00664179	0.107553	0.785,0.87	1.0,1.0	-0.172	-17.2	17.2
5695	ENSG00000197622	CDC42SE1	1	-	151055015	151055993	151055015	151055126	151055676	151055993	5695	311211	136,97	379447	134111	623	73	0.00672405	0.108625	0.211,0.203	0.249,0.321	-0.078	-7.8	7.8
5600	ENSG00000090905	TNRC6A	16	+	24805013	24805733	24805013	24805151	24805673	24805733	5600	50,43	4,0	22,16	0,0	595	73	0.00675581	0.108879	0.605,1.0	1.0,1.0	-0.198	-19.8	19.8
2137	ENSG00000109111	SUPT6H	17	+	28688669	28689561	28688669	28688839	28689353	28689561	2137	44,27	2,2	28,31	0,1	587	73	0.00677963	0.108992	0.732,0.627	1.0,0.794	-0.218	-21.8	21.8
259	ENSG00000175826	CTDNEP1	17	-	7243590	7244245	7243590	7243951	7244188	7244245	259	1009750	10,12	9431198	5,5	310	73	0.00679496	0.108992	0.96,0.936	0.978,0.983	-0.032	-3.2	3.2
4069	ENSG00000104957	CCDC130	19	+	13758867	13759272	13758867	13759010	13759099	13759272	4069	32,37	18,5	10,26	25,19	162	73	0.00681661	0.109082	0.445,0.769	0.153,0.381	0.34	34	34
8844	ENSG00000177082	WDR73	15	-	84645693	84646348	84645693	84645761	84646183	84646348	8844	283188	2,4	177252	0,0	495	73	0.00684598	0.109294	0.954,0.874	1.0,1.0	-0.086	-8.6	8.6
816	ENSG00000112514	CUTA	6	-	33417480	33418108	33417480	33417695	33417870	33418108	816	189191	1,2	207234	5,8	248	73	0.00687983	0.109577	0.982,0.966	0.924,0.896	0.064	6.4	6.4
8438	ENSG00000001631	KRIT1	7	-	92235402	92236542	92235402	92235646	92236412	92236542	8438	64,33	96,68	70,48	49,65	839	73	0.00697445	0.110824	0.055,0.041	0.111,0.06	-0.037	-3.7	3.7
3056	ENSG00000169733	RFNG	17	-	82049676	82050555	82049676	82050006	82050401	82050555	3056	113,70	96,56	116218	76,61	468	73	0.00711135	0.111987	0.155,0.163	0.192,0.358	-0.116	-11.6	11.6
3774	ENSG00000099901	RANBP1	22	+	20126302	20127181	20126302	20126368	20126951	20127181	3774	64,75	143,82	137162	193117	656	73	0.00713017	0.111987	0.047,0.092	0.073,0.134	-0.034	-3.4	3.4
3904	ENSG00000172590	MRPL52	14	+	22829886	22830110	22829886	22829940	22830052	22830110	3904	47,53	28,26	30,46	37,43	185	73	0.00712673	0.111987	0.398,0.446	0.242,0.297	0.153	15.3	15.3
4424	ENSG00000183077	AFMID	17	+	78202494	78202734	78202494	78202603	78202702	78202734	4424	21,23	58,36	21,24	77125	172	73	0.00708903	0.111987	0.133,0.213	0.104,0.075	0.083	8.3	8.3
7603	ENSG00000278540	ACACA	17	-	37200138	37200334	37200138	37200183	37200305	37200334	7603	2,5	1,0	7,8	2,3	195	73	0.00711526	0.111987	0.428,1.0	0.567,0.5	0.18	18	18
3384	ENSG00000181929	PRKAG1	12	-	49005305	49005543	49005305	49005364	49005461	49005543	3384	50,35	177123	28,25	189143	170	73	0.00719069	0.112417	0.108,0.109	0.06,0.07	0.043	4.3	4.3
7528	ENSG00000071894	CPSF1	8	-	144398966	144399202	144398966	144399038	144399127	144399202	7528	2,4	33,21	4,18	26,31	162	73	0.00717725	0.112417	0.027,0.079	0.065,0.207	-0.083	-8.3	8.3
2663	ENSG00000100982	PCIF1	20	+	45947262	45948023	45947262	45947438	45947523	45948023	2663	12,7	22,23	2,8	32,41	158	73	0.00730656	0.113711	0.201,0.123	0.028,0.083	0.107	10.7	10.7
8666	ENSG00000105221	AKT2	19	-	40235889	40236385	40235889	40236104	40236256	40236385	8666	4,18	186121	16,26	121152	225	73	0.00730701	0.113711	0.007,0.046	0.041,0.053	-0.021	-2.1	2.1
2190	ENSG00000170889	RPS9	19	+	54206552	54207647	54206552	54206724	54207397	54207647	2190	106,87	40,33	99140	24,24	746	73	0.00738846	0.114715	0.206,0.205	0.288,0.363	-0.12	-12	12
1051	ENSG00000179094	PER1	17	-	8146896	8147381	8146896	8147002	8147249	8147381	1051	18,11	14,6	2,12	14,16	320	73	0.00747198	0.114988	0.227,0.295	0.032,0.146	0.172	17.2	17.2
2891	ENSG00000100867	DHRS2	14	+	23641665	23643219	23641665	23641738	23643151	23643219	2891	21,26	0,3	18,18	0,0	1486	73	0.0074738	0.114988	1.0,0.299	1.0,1.0	-0.351	-35.1	35.1
3120	ENSG00000173846	PLK3	1	+	44803599	44804024	44803599	44803691	44803930	44804024	3120	8,16	6,2	6,2	15,2	312	73	0.00745215	0.114988	0.238,0.652	0.086,0.19	0.307	30.7	30.7
8029	ENSG00000144744	UBA3	3	-	69055999	69056241	69055999	69056063	69056182	69056241	8029	11,7	56,49	2,4	62,49	192	73	0.00746584	0.114988	0.069,0.052	0.012,0.03	0.04	4	4
5540	ENSG00000144395	CCDC150	2	+	196729192	196729861	196729192	196729387	196729792	196729861	5540	7,4	3,0	3,4	0,0	478	73	0.00750225	0.115165	0.263,1.0	1.0,1.0	-0.369	-36.9	36.9
513	ENSG00000100968	NFATC4	14	+	24376293	24379604	24376293	24376878	24377637	24379604	513	44,34	3,1	27,24	0,1	832	73	0.00752436	0.115243	0.563,0.749	1.0,0.678	-0.183	-18.3	18.3
3473	ENSG00000125124	BBS2	16	-	56502316	56502808	56502316	56502456	56502672	56502808	3473	45,32	50,39	39,36	84,78	289	73	0.00754162	0.115247	0.185,0.172	0.105,0.104	0.074	7.4	7.4
5286	ENSG00000100889	PCK2	14	+	24094310	24094845	24094310	24094434	24094765	24094845	5286	88117	4,1	13,16	0,0	404	73	0.0076147	0.115583	0.799,0.955	1.0,1.0	-0.123	-12.3	12.3
7008	ENSG00000065000	AP3D1	19	-	2112859	2113413	2112859	2112931	2113335	2113413	7008	91,71	32,29	89,90	58,62	477	73	0.00761211	0.115583	0.303,0.273	0.19,0.182	0.102	10.2	10.2
8507	ENSG00000145833	DDX46	5	+	134816429	134817714	134816429	134816606	134817495	134817714	8507	32,11	82,45	17,11	99,80	962	73	0.00761068	0.115583	0.029,0.018	0.013,0.01	0.012	1.2	1.2
1620	ENSG00000166508	MCM7	7	-	100099022	100099753	100099022	100099403	100099588	100099753	1620	44,49	47,47	53,56	115,82	258	73	0.00766744	0.115608	0.209,0.228	0.115,0.162	0.08	8	8
6502	ENSG00000106462	EZH2	7	-	148816683	148818117	148816683	148816778	148817876	148818117	6502	348246	2,0	396290	5,4	1171	73	0.0076566	0.115608	0.916,1.0	0.832,0.819	0.133	13.3	13.3
7207	ENSG00000160124	CCDC58	3	-	122367823	122368322	122367823	122367893	122368175	122368322	7207	58,24	0,0	39,42	1,3	355	73	0.00763719	0.115608	1.0,1.0	0.889,0.742	0.184	18.4	18.4
6499	ENSG00000025770	NCAPH2	22	+	50523016	50523472	50523016	50523166	50523234	50523472	6499	2,1	38,13	8,6	19,46	141	73	0.00772271	0.11561	0.027,0.038	0.179,0.063	-0.088	-8.8	8.8
8149	ENSG00000139625	MAP3K12	12	-	53486946	53487428	53486946	53487145	53487254	53487428	8149	20,20	3,1	17,27	0,0	182	73	0.00771328	0.11561	0.728,0.889	1.0,1.0	-0.192	-19.2	19.2
8778	ENSG00000142046	TMEM91	19	+	41382771	41384083	41382771	41382921	41383862	41384083	8778	47,28	0,0	31,23	1,2	1014	73	0.0077357	0.11561	1.0,1.0	0.691,0.453	0.428	42.8	42.8
8837	ENSG00000138600	SPPL2A	15	-	50726072	50726327	50726072	50726126	50726215	50726327	8837	16,7	4,0	23,20	0,0	162	73	0.00771668	0.11561	0.643,1.0	1.0,1.0	-0.178	-17.8	17.8
3546	ENSG00000136718	IMP4	2	+	130345375	130345699	130345375	130345485	130345566	130345699	3546	33,16	84,66	20,34	179144	154	73	0.00783701	0.11661	0.157,0.103	0.05,0.101	0.054	5.4	5.4
3721	ENSG00000196118	CCDC189	16	-	30759011	30759247	30759011	30759101	30759177	30759247	3721	0,0	2,1	3,1	2,3	149	73	0.00783458	0.11661	0.0,0.0	0.424,0.14	-0.282	-28.2	28.2
3366	ENSG00000128604	IRF5	7	+	128947277	128947535	128947277	128947306	128947336	128947535	3366	39,25	1,1	23,29	2,6	103	73	0.00785562	0.116631	0.965,0.947	0.891,0.774	0.123	12.3	12.3
2645	ENSG00000242612	DECR2	16	+	406345	406833	406345	406397	406735	406833	2645	49,28	3,4	36,58	0,2	411	73	0.00792366	0.117114	0.744,0.554	1.0,0.837	-0.269	-26.9	26.9
500	ENSG00000103335	PIEZO1	16	-	88716096	88716252	88716096	88716119	88716197	88716252	500	44,34	204141	26,54	213390	151	73	0.00793994	0.117114	0.094,0.104	0.056,0.063	0.04	4	4
8850	ENSG00000197355	UAP1L1	9	+	137081828	137082064	137081828	137081901	137081997	137082064	8850	6,9	1,0	21,21	3,3	169	73	0.00791406	0.117114	0.722,1.0	0.751,0.751	0.11	11	11
2550	ENSG00000163913	IFT122	3	+	129514388	129515599	129514388	129514554	129515487	129515599	2550	30,43	4,8	14,27	7,13	1006	73	0.0080337	0.117534	0.352,0.281	0.127,0.131	0.188	18.8	18.8
2861	ENSG00000135506	OS9	12	+	57695961	57696373	57695961	57696038	57696274	57696373	2861	68,58	315204	59,64	149164	309	73	0.00803017	0.117534	0.049,0.063	0.086,0.084	-0.029	-2.9	2.9
5187	ENSG00000171953	ATPAF2	17	-	18021122	18021663	18021122	18021238	18021421	18021663	5187	9,4	0,1	6,14	2,2	256	73	0.00803769	0.117534	1.0,0.533	0.461,0.666	0.203	20.3	20.3
5365	ENSG00000149577	SIDT2	11	+	117193852	117194151	117193852	117193963	117194057	117194151	5365	20,5	4,0	17,14	0,0	167	73	0.00802538	0.117534	0.686,1.0	1.0,1.0	-0.157	-15.7	15.7
3731	ENSG00000204256	BRD2	6	+	32976561	32977570	32976561	32976936	32977259	32977570	3731	100,70	3,2	85,82	0,1	396	73	0.00811946	0.117772	0.86,0.866	1.0,0.938	-0.106	-10.6	10.6
3844	ENSG00000140983	RHOT2	16	+	670122	670357	670122	670175	670248	670357	3844	5,9	88,62	20,28	111123	146	73	0.00807158	0.117772	0.028,0.068	0.083,0.102	-0.044	-4.4	4.4
4390	ENSG00000068903	SIRT2	19	-	38889090	38889323	38889090	38889155	38889253	38889323	4390	2,2	1,1	1,5	0,0	171	73	0.00809899	0.117772	0.461,0.461	1.0,1.0	-0.539	-53.9	53.9
7714	ENSG00000151651	ADAM8	10	-	133273253	133273838	133273253	133273443	133273761	133273838	7714	2,4	3,2	0,1	4,2	391	73	0.00812385	0.117772	0.111,0.272	0.0,0.085	0.149	14.9	14.9
8789	ENSG00000160961	ZNF333	19	+	14714737	14715470	14714737	14714827	14715381	14715470	8789	11,5	3,0	8,4	0,0	627	73	0.00814077	0.117772	0.299,1.0	1.0,1.0	-0.351	-35.1	35.1
1419	ENSG00000214941	ZSWIM7	17	-	15976559	15978163	15976559	15977092	15978043	15978163	1419	492272	28,12	395345	5,11	1024	73	0.00816724	0.117904	0.556,0.618	0.849,0.691	-0.183	-18.3	18.3
2112	ENSG00000132300	PTCD3	2	+	86133177	86133436	86133177	86133256	86133345	86133436	2112	13,9	127,92	27,32	147148	162	73	0.00824441	0.118146	0.044,0.042	0.076,0.089	-0.039	-3.9	3.9
263	ENSG00000115661	STK16	2	+	219245895	219246876	219245895	219246085	219246717	219246876	263	114,74	4,3	82136	0,2	705	73	0.00832333	0.118146	0.747,0.719	1.0,0.876	-0.205	-20.5	20.5
264	ENSG00000115661	STK16	2	+	219245895	219246876	219245895	219246085	219246738	219246876	264	138,86	1,0	93158	4,1	726	73	0.00825456	0.118146	0.933,1.0	0.7,0.941	0.146	14.6	14.6
2719	ENSG00000111653	ING4	12	-	6652270	6652770	6652270	6652418	6652661	6652770	2719	17,6	60,55	20,22	48,48	316	73	0.00824109	0.118146	0.061,0.025	0.088,0.096	-0.049	-4.9	4.9
5485	ENSG00000122435	TRMT13	1	+	100140407	100141019	100140407	100140514	100140864	100141019	5485	66,43	3,1	26,41	0,0	423	73	0.00832235	0.118146	0.792,0.881	1.0,1.0	-0.163	-16.3	16.3
6680	ENSG00000273136	NBPF26	1	+	120805417	120805765	120805417	120805458	120805555	120805765	6680	0,0	1,2	1,3	2,3	170	73	0.0083063	0.118146	0.0,0.0	0.177,0.3	-0.238	-23.8	23.8
6866	ENSG00000138074	SLC5A6	2	-	27202812	27203345	27202812	27202880	27203232	27203345	6866	19,15	16,15	9,11	29,19	425	73	0.0083128	0.118146	0.169,0.147	0.051,0.09	0.088	8.8	8.8
8374	ENSG00000099290	FAM21A	10	+	50067960	50068205	50067960	50068008	50068104	50068205	8374	3,2	17,21	8,4	10,11	169	73	0.0082965	0.118146	0.071,0.04	0.257,0.136	-0.141	-14.1	14.1
4771	ENSG00000139579	NABP2	12	+	56226178	56226419	56226178	56226260	56226355	56226419	4771	27,12	158,76	10,12	137146	168	73	0.00834308	0.118179	0.069,0.064	0.031,0.034	0.034	3.4	3.4
3255	ENSG00000155229	MMS19	10	-	97461495	97461896	97461495	97461622	97461827	97461896	3255	35,18	38,36	29,21	72,72	278	73	0.00839698	0.118695	0.195,0.116	0.096,0.071	0.072	7.2	7.2
1643	ENSG00000164896	FASTK	7	-	151076912	151077236	151076912	151077027	151077100	151077236	1643	176183	251225	114196	253335	146	73	0.00841822	0.118748	0.26,0.289	0.184,0.226	0.069	6.9	6.9
158	ENSG00000121022	COPS5	8	-	67043081	67045960	67043081	67043317	67045811	67045960	158	193146	112,95	154121	155103	2567	73	0.00851833	0.119911	0.047,0.042	0.027,0.032	0.015	1.5	1.5
7068	ENSG00000149929	HIRIP3	16	-	29995346	29995592	29995346	29995463	29995540	29995592	7068	11,9	90,64	17,16	47,64	150	73	0.00855823	0.120223	0.056,0.064	0.15,0.108	-0.069	-6.9	6.9
4355	ENSG00000161265	U2AF1L4	19	-	35744322	35745187	35744322	35744738	35745124	35745187	4355	44,53	15,7	75,59	1,6	459	73	0.00864269	0.120909	0.318,0.546	0.923,0.61	-0.334	-33.4	33.4
7412	ENSG00000123136	DDX39A	19	-	14409741	14410334	14409741	14409873	14410215	14410334	7412	89,74	95,50	128202	89,69	415	73	0.00862931	0.120909	0.141,0.207	0.202,0.34	-0.097	-9.7	9.7
1695	ENSG00000077463	SIRT6	19	-	4175027	4175760	4175027	4175111	4175679	4175760	1695	51,51	2,2	28,52	5,7	641	73	0.008685	0.121001	0.744,0.744	0.389,0.458	0.321	32.1	32.1
4727	ENSG00000196704	AMZ2	17	+	68250187	68250967	68250187	68250470	68250793	68250967	4727	27,25	320225	43,24	183208	396	73	0.00867018	0.121001	0.015,0.02	0.042,0.021	-0.014	-1.4	1.4
573	ENSG00000064545	TMEM161A	19	-	19121307	19121668	19121307	19121421	19121524	19121668	573	22,19	36,34	22,19	54,97	176	73	0.00871662	0.121193	0.202,0.188	0.145,0.075	0.085	8.5	8.5
7745	ENSG00000110888	CAPRIN2	12	-	30714958	30716676	30714958	30715144	30716507	30716676	7745	163145	5,11	219250	5,1	1436	73	0.00880297	0.121894	0.624,0.401	0.69,0.927	-0.296	-29.6	29.6
8439	ENSG00000001631	KRIT1	7	-	92240848	92241152	92240848	92240858	92240992	92241152	8439	31,21	3,1	16,15	0,0	207	73	0.00878695	0.121894	0.785,0.881	1.0,1.0	-0.167	-16.7	16.7
82	ENSG00000214087	ARL16	17	-	81682033	81683594	81682033	81683126	81683535	81683594	82	24,19	33,22	10,12	30,35	482	73	0.00883336	0.122066	0.099,0.116	0.048,0.049	0.059	5.9	5.9
6367	ENSG00000244187	TMEM141	9	+	136791946	136792358	136791946	136792030	136792250	136792358	6367	90,56	448299	118121	886961	293	73	0.00888892	0.122584	0.048,0.045	0.032,0.03	0.015	1.5	1.5
3138	ENSG00000188290	HES4	1	-	999525	999698	999525	999613	999691	999698	3138	56,46	40,36	89128	130145	151	73	0.00891368	0.12264	0.404,0.382	0.249,0.299	0.119	11.9	11.9
5104	ENSG00000115459	ELMOD3	2	+	85355075	85357252	85355075	85355170	85356966	85357252	5104	250207	1,3	224197	0,0	1869	73	0.0089291	0.12264	0.907,0.729	1.0,1.0	-0.182	-18.2	18.2
4747	ENSG00000099330	OCEL1	19	+	17226692	17227199	17226692	17226869	17226993	17227199	4747	54,46	12,10	46,83	20,40	197	73	0.00913588	0.123512	0.625,0.63	0.46,0.435	0.18	18	18
5423	ENSG00000099622	CIRBP	19	+	1274306	1274810	1274306	1274440	1274648	1274810	5423	168133	70,69	116158	34,43	281	73	0.00911404	0.123512	0.384,0.334	0.47,0.488	-0.12	-12	12
6373	ENSG00000130758	MAP3K10	19	+	40204600	40205296	40204600	40204657	40205120	40205296	6373	8,1	2,1	5,4	0,1	536	73	0.00908259	0.123512	0.353,0.12	1.0,0.353	-0.44	-44	44
7695	ENSG00000196262	PPIA	7	+	44799391	44799874	44799391	44799480	44799701	44799874	7695	157104	27721845	121,90	35532813	294	73	0.00912638	0.123512	0.014,0.014	0.008,0.008	0.006	0.6	0.6
8088	ENSG00000189077	TMEM120A	7	-	75988082	75988341	75988082	75988148	75988251	75988341	8088	40,32	65,65	71,59	185224	176	73	0.00911152	0.123512	0.203,0.17	0.137,0.098	0.069	6.9	6.9
8687	ENSG00000176978	DPP7	9	-	137114462	137114718	137114462	137114576	137114646	137114718	8687	115,97	104,88	109227	177276	143	73	0.00913823	0.123512	0.361,0.36	0.239,0.296	0.093	9.3	9.3
8938	ENSG00000161847	RAVER1	19	-	10320654	10320951	10320654	10320782	10320857	10320951	8938	28,29	3,4	26,46	0,2	148	73	0.00911826	0.123512	0.822,0.781	1.0,0.919	-0.158	-15.8	15.8
8958	ENSG00000104973	MED25	19	+	49831935	49832157	49831935	49832021	49832099	49832157	8958	5,3	33,36	0,1	40,45	151	73	0.00908183	0.123512	0.068,0.039	0.0,0.011	0.048	4.8	4.8
2715	ENSG00000111653	ING4	12	-	6652661	6653050	6652661	6652767	6652944	6653050	2715	26,20	10,8	26,31	3,4	250	73	0.00932747	0.125819	0.432,0.422	0.717,0.694	-0.279	-27.9	27.9
315	ENSG00000223756	TSSC2	11	+	3397116	3398090	3397116	3397406	3397861	3398090	315	25,20	0,0	42,85	3,1	528	73	0.00936693	0.125851	1.0,1.0	0.659,0.922	0.21	21	21
6792	ENSG00000100416	TRMU	22	+	46355443	46357337	46355443	46355588	46356841	46357337	6792	113116	1,3	118161	1,0	1326	73	0.009355	0.125851	0.862,0.68	0.867,1.0	-0.162	-16.2	16.2
4858	ENSG00000082014	SMARCD3	7	-	151242136	151242603	151242136	151242232	151242480	151242603	4858	43,19	88,83	29,31	151154	321	73	0.00943828	0.126559	0.1,0.049	0.042,0.044	0.032	3.2	3.2
1224	ENSG00000185246	PRPF39	14	+	45096102	45097005	45096102	45096228	45096886	45097005	1224	269238	38,26	363274	29,15	731	73	0.00949037	0.126657	0.414,0.478	0.556,0.646	-0.155	-15.5	15.5
2279	ENSG00000009950	MLXIPL	7	-	73605682	73605925	73605682	73605768	73605909	73605925	2279	6,5	11,13	0,5	13,33	214	73	0.00952025	0.126657	0.157,0.116	0.0,0.049	0.112	11.2	11.2
590	ENSG00000184470	TXNRD2	22	-	19875521	19877234	19875521	19875807	19877039	19877234	590	72,83	54,41	183284	69110	1305	73	0.00951161	0.126657	0.069,0.102	0.129,0.126	-0.042	-4.2	4.2
6056	ENSG00000101782	RIOK3	18	+	23477005	23477268	23477005	23477086	23477178	23477268	6056	37,25	86,54	48,41	53,58	165	73	0.0094933	0.126657	0.16,0.17	0.286,0.238	-0.097	-9.7	9.7
2194	ENSG00000170889	RPS9	19	+	54206275	54206724	54206275	54206462	54206552	54206724	2194	93,71	41,23	85120	20,22	163	73	0.00962287	0.127539	0.504,0.58	0.656,0.71	-0.141	-14.1	14.1
8995	ENSG00000147403	RPL10	X	+	154399802	154400626	154399802	154399941	154400463	154400626	8995	515386	22791769	472542	31772947	595	73	0.0096242	0.127539	0.027,0.026	0.018,0.022	0.007	0.7	0.7
6849	ENSG00000198925	ATG9A	2	-	219227769	219228053	219227769	219227813	219227921	219228053	6849	9,2	55,41	1,1	38,50	181	73	0.00966794	0.127869	0.062,0.019	0.011,0.008	0.031	3.1	3.1
5552	ENSG00000124784	RIOK1	6	+	7402602	7402897	7402602	7402715	7402816	7402897	5552	9,12	53,28	24,15	36,28	174	73	0.00972255	0.128341	0.067,0.152	0.219,0.184	-0.092	-9.2	9.2
3831	ENSG00000115649	CNPPD1	2	-	219174777	219175108	219174777	219174906	219174987	219175108	3831	12,12	57,46	4,10	76,76	154	73	0.00978356	0.128884	0.091,0.11	0.024,0.059	0.059	5.9	5.9
8133	ENSG00000185163	DDX51	12	-	132141497	132142190	132141497	132141956	132142118	132142190	8133	0,5	20,13	3,18	15,25	235	73	0.00980163	0.128884	0.0,0.107	0.058,0.183	-0.067	-6.7	6.7
478	ENSG00000170485	NPAS2	2	+	100982230	100988276	100982230	100982377	100988078	100988276	478	42,23	0,1	51,41	6,9	5774	73	0.00987162	0.129331	1.0,0.225	0.097,0.054	0.537	53.7	53.7
5292	ENSG00000148346	LCN2	9	+	128153099	128153453	128153099	128153126	128153310	128153453	5292	25,21	43,44	0,11	35,18	257	73	0.00987374	0.129331	0.142,0.119	0.0,0.148	0.057	5.7	5.7
2575	ENSG00000245293	RP11-286E11.1	4	-	107893066	107893637	107893066	107893163	107893495	107893637	2575	3,3	1,0	1,0	0,1	405	73	0.00996011	0.130211	0.351,1.0	1.0,0.0	0.175	17.5	17.5
1741	ENSG00000197114	ZGPAT	20	+	63733586	63734824	63733586	63733739	63734704	63734824	1741	163,98	12,8	75147	11,26	1038	73	0.0100123	0.13039	0.489,0.463	0.324,0.284	0.172	17.2	17.2
3100	ENSG00000117335	CD46	1	+	207759638	207761446	207759638	207759724	207761248	207761446	3100	96,56	270180	58,60	377253	1597	73	0.0100043	0.13039	0.016,0.014	0.007,0.011	0.006	0.6	0.6
4929	ENSG00000102901	CENPT	16	-	67832227	67832545	67832227	67832315	67832454	67832545	4929	47,34	51,30	20,43	48,68	212	73	0.010113	0.13145	0.241,0.281	0.125,0.179	0.109	10.9	10.9
4820	ENSG00000065717	TLE2	19	-	3019282	3019773	3019282	3019463	3019698	3019773	4820	5,4	0,1	15,18	2,3	308	73	0.0101855	0.132138	1.0,0.487	0.64,0.587	0.13	13	13
4997	ENSG00000173821	RNF213	17	+	80381546	80383070	80381546	80381727	80382978	80383070	4997	261192	28,27	200308	54,51	1324	73	0.0102851	0.132979	0.339,0.282	0.17,0.25	0.1	10	10
7063	ENSG00000276234	TADA2A	17	+	37461819	37462121	37461819	37461912	37462077	37462121	7063	6,7	0,0	4,9	2,1	238	73	0.0102895	0.132979	1.0,1.0	0.38,0.734	0.443	44.3	44.3
8384	ENSG00000258388	PPT2-EGFL8	6	+	32166137	32166620	32166137	32166232	32166497	32166620	8384	49,42	2,2	39,91	0,1	338	73	0.0103267	0.133207	0.841,0.819	1.0,0.952	-0.146	-14.6	14.6
950	ENSG00000162576	MXRA8	1	-	1354192	1354509	1354192	1354232	1354353	1354509	950	188134	33,34	211243	62104	194	73	0.0103656	0.133454	0.682,0.597	0.562,0.468	0.124	12.4	12.4
126	ENSG00000117410	ATP6V0B	1	+	43976301	43976659	43976301	43976379	43976589	43976659	126	67,55	340254	73,80	550596	283	73	0.010489	0.134592	0.048,0.053	0.033,0.033	0.018	1.8	1.8
3383	ENSG00000124767	GLO1	6	-	38686891	38687130	38686891	38686974	38687076	38687130	3383	19,14	0,0	33,17	2,2	175	73	0.0105134	0.134592	1.0,1.0	0.873,0.78	0.173	17.3	17.3
3557	ENSG00000119638	NEK9	14	-	75105949	75106702	75105949	75105996	75106501	75106702	3557	56,61	109,69	60,64	60,51	578	73	0.0105135	0.134592	0.061,0.1	0.112,0.137	-0.044	-4.4	4.4
7324	ENSG00000169045	HNRNPH1	5	-	179623036	179624669	179623036	179623164	179623635	179624669	7324	59,52	180149	31,55	76,73	544	73	0.0105517	0.134827	0.042,0.045	0.052,0.092	-0.028	-2.8	2.8
8976	ENSG00000167962	ZNF598	16	-	2002205	2002732	2002205	2002453	2002520	2002732	8976	22,13	4,7	12,30	1,2	140	73	0.0106027	0.135225	0.741,0.492	0.862,0.887	-0.258	-25.8	25.8
1335	ENSG00000150433	TMEM218	11	-	125102131	125102809	125102131	125102329	125102636	125102809	1335	57,48	3,1	59,36	0,0	380	73	0.0106906	0.135835	0.785,0.902	1.0,1.0	-0.156	-15.6	15.6
8815	ENSG00000144061	NPHP1	2	-	110163047	110164730	110163047	110163135	110164687	110164730	8815	31,25	1,0	39,37	5,0	1625	73	0.0106847	0.135835	0.582,1.0	0.259,1.0	0.161	16.1	16.1
6087	ENSG00000180229	HERC2P3	15	-	20438926	20439655	20438926	20439123	20439507	20439655	6087	5,7	7,8	29,19	8,11	457	73	0.0107845	0.136534	0.102,0.123	0.367,0.216	-0.179	-17.9	17.9
8919	ENSG00000143418	CERS2	1	-	150966755	150967202	150966755	150966862	150967073	150967202	8919	30,24	247213	70,55	371282	284	73	0.0107859	0.136534	0.03,0.028	0.046,0.048	-0.018	-1.8	1.8
8954	ENSG00000146904	EPHA1	7	-	143398320	143398945	143398320	143398448	143398600	143398945	8954	14,7	20,11	8,10	37,38	225	73	0.0108151	0.136649	0.185,0.171	0.066,0.079	0.105	10.5	10.5
6791	ENSG00000137504	CREBZF	11	-	85663523	85665102	85663523	85663601	85663814	85665102	6791	239151	31,23	236208	15,18	286	73	0.0108784	0.137193	0.663,0.626	0.801,0.747	-0.129	-12.9	12.9
6246	ENSG00000117385	P3H1	1	-	42746374	42747412	42746374	42746852	42747271	42747412	6246	25,29	21,18	34,12	36,35	492	73	0.0109171	0.137426	0.15,0.193	0.123,0.048	0.086	8.6	8.6
162	ENSG00000144357	UBR3	2	+	170014802	170015366	170014802	170014951	170015280	170015366	162	7,6	3,0	2,8	0,0	402	73	0.0109847	0.137803	0.298,1.0	1.0,1.0	-0.351	-35.1	35.1
8536	ENSG00000138002	IFT172	2	-	27457840	27458223	27457840	27457976	27458125	27458223	8536	21,17	28,26	20,36	16,7	222	73	0.0109877	0.137803	0.198,0.177	0.291,0.628	-0.272	-27.2	27.2
3345	ENSG00000160948	VPS28	8	-	144426908	144427294	144426908	144426979	144427171	144427294	3345	54,38	8,1	32,54	0,2	265	73	0.0110084	0.137809	0.65,0.913	1.0,0.881	-0.159	-15.9	15.9
792	ENSG00000041880	PARP3	3	+	51944786	51945224	51944786	51944917	51944997	51945224	792	9,12	0,1	9,16	2,2	153	73	0.0110927	0.138608	1.0,0.851	0.682,0.792	0.188	18.8	18.8
501	ENSG00000103335	PIEZO1	16	-	88734998	88735207	88734998	88735053	88735134	88735207	501	23,16	91,56	11,10	74,94	154	73	0.0111294	0.13881	0.107,0.119	0.066,0.048	0.056	5.6	5.6
2294	ENSG00000123473	STIL	1	-	47299904	47300152	47299904	47299968	47300109	47300152	2294	32,26	3,1	17,18	0,0	214	73	0.0112336	0.139597	0.784,0.899	1.0,1.0	-0.158	-15.8	15.8
7024	ENSG00000154222	CC2D1B	1	-	52355397	52355666	52355397	52355449	52355607	52355666	7024	8,10	45,36	20,13	31,32	231	73	0.0112315	0.139597	0.053,0.081	0.169,0.114	-0.075	-7.5	7.5
5065	ENSG00000136279	DBNL	7	+	44057781	44058280	44057781	44057859	44058128	44058280	5065	40,37	80,56	28,35	107,90	342	73	0.0113652	0.140974	0.096,0.124	0.053,0.077	0.045	4.5	4.5
2353	ENSG00000186166	CCDC84	11	+	119011944	119012177	119011944	119012003	119012114	119012177	2353	28,27	4,1	16,21	1,0	184	73	0.0113881	0.141001	0.735,0.915	0.864,1.0	-0.107	-10.7	10.7
5788	ENSG00000167995	BEST1	11	+	61958145	61959578	61958145	61958298	61959497	61959578	5788	174116	19,20	28,55	10,14	1272	73	0.011417	0.141101	0.345,0.25	0.138,0.184	0.136	13.6	13.6
4663	ENSG00000273559	CWC25	17	-	38810275	38810595	38810275	38810400	38810467	38810595	4663	33,30	0,1	43,45	1,5	140	73	0.0114635	0.141264	1.0,0.94	0.957,0.824	0.08	8	8
7501	ENSG00000157379	DHRS1	14	-	24291138	24291625	24291138	24291219	24291555	24291625	7501	40,24	14,11	19,42	24,29	409	73	0.0114719	0.141264	0.338,0.28	0.124,0.205	0.145	14.5	14.5
1127	ENSG00000039650	PNKP	19	-	49861252	49861510	49861252	49861361	49861448	49861510	1127	28,14	1,0	16,41	3,2	160	73	0.0116225	0.142344	0.927,1.0	0.709,0.903	0.157	15.7	15.7
1743	ENSG00000197114	ZGPAT	20	+	63733586	63734824	63733586	63733712	63734704	63734824	1743	175117	1,1	100178	5,3	1065	73	0.0116155	0.142344	0.923,0.889	0.578,0.803	0.216	21.6	21.6
1869	ENSG00000166411	IDH3A	15	+	78156907	78157631	78156907	78157162	78157547	78157631	1869	29,9	15,8	29,33	8,3	458	73	0.0115912	0.142344	0.236,0.152	0.366,0.637	-0.308	-30.8	30.8
1262	ENSG00000131876	SNRPA1	15	-	101285725	101287010	101285725	101285801	101286907	101287010	1262	196156	27,9	315255	13,9	1179	73	0.0116866	0.142778	0.31,0.518	0.6,0.637	-0.205	-20.5	20.5
6930	ENSG00000106263	EIF3B	7	+	2379393	2380740	2379393	2379511	2380278	2380740	6930	343250	47,51	348428	120,91	840	73	0.0117	0.142778	0.388,0.299	0.201,0.29	0.098	9.8	9.8
3964	ENSG00000120798	NR2C1	12	-	95057730	95058489	95057730	95057878	95058309	95058489	3964	39,39	28,17	64,46	16,14	504	73	0.0117465	0.143088	0.168,0.249	0.367,0.322	-0.136	-13.6	13.6
7124	ENSG00000166391	MOGAT2	11	+	75727969	75728989	75727969	75728144	75728789	75728989	7124	17,7	0,1	69,52	5,3	718	73	0.0118487	0.144075	1.0,0.416	0.584,0.638	0.097	9.7	9.7
422	ENSG00000163930	BAP1	3	-	52406252	52406907	52406252	52406458	52406828	52406907	422	42,28	1,3	25,32	1,0	443	73	0.0118974	0.144266	0.874,0.606	0.805,1.0	-0.163	-16.3	16.3
4985	ENSG00000090061	CCNK	14	+	99500765	99502376	99500765	99500871	99502206	99502376	4985	88,63	1,0	117104	3,1	1408	73	0.011907	0.144266	0.82,1.0	0.669,0.844	0.153	15.3	15.3
7690	ENSG00000143774	GUK1	1	+	228148233	228148455	228148233	228148284	228148370	228148455	7690	11,14	0,1	16,33	6,0	159	73	0.0119672	0.144737	1.0,0.865	0.55,1.0	0.157	15.7	15.7
3912	ENSG00000100258	LMF2	22	-	50504339	50504727	50504339	50504434	50504558	50504727	3912	20,27	3,1	39,70	1,0	197	73	0.0120389	0.14483	0.712,0.909	0.935,1.0	-0.157	-15.7	15.7
4736	ENSG00000079134	THOC1	18	-	265298	265530	265298	265363	265456	265530	4736	5,1	17,11	0,0	6,4	166	73	0.0120212	0.14483	0.115,0.038	0.0,0.0	0.076	7.6	7.6
5863	ENSG00000032742	IFT88	13	+	20601704	20601933	20601704	20601748	20601850	20601933	5863	127,91	4,3	73,39	8,4	175	73	0.0120114	0.14483	0.93,0.927	0.792,0.803	0.131	13.1	13.1
3459	ENSG00000125755	SYMPK	19	-	45852316	45852535	45852316	45852385	45852481	45852535	3459	8,2	41,35	2,1	41,50	169	73	0.0121092	0.145417	0.078,0.024	0.021,0.009	0.036	3.6	3.6
6256	ENSG00000011304	PTBP1	19	+	804291	804702	804291	804438	804540	804702	6256	36,25	2,2	23,34	0,0	175	73	0.0122632	0.147007	0.882,0.839	1.0,1.0	-0.139	-13.9	13.9
2696	ENSG00000068885	IFT80	3	-	160383436	160384646	160383436	160383504	160384405	160384646	2696	185124	6,7	115135	1,2	974	73	0.0124283	0.148723	0.698,0.57	0.896,0.835	-0.232	-23.2	23.2
1084	ENSG00000137221	TJAP1	6	+	43503622	43506553	43503622	43503706	43504760	43506553	1084	103,78	28,30	89126	19,15	1127	73	0.0124539	0.148767	0.192,0.144	0.233,0.352	-0.124	-12.4	12.4
123	ENSG00000135775	COG2	1	+	230669355	230671640	230669355	230669535	230671515	230671640	123	58,53	71,49	117,67	68,51	2053	73	0.0124834	0.148857	0.028,0.037	0.058,0.045	-0.019	-1.9	1.9
6818	ENSG00000215305	VPS16	20	+	2863948	2864287	2863948	2864083	2864178	2864287	6818	10,6	28,18	19,31	31,31	168	73	0.0127579	0.151864	0.134,0.127	0.21,0.303	-0.126	-12.6	12.6
1538	ENSG00000204628	GNB2L1	5	-	181241491	181242345	181241491	181241639	181242173	181242345	1538	1210847	17941371	12691416	26812741	607	73	0.0129052	0.152007	0.075,0.069	0.054,0.058	0.016	1.6	1.6
3535	ENSG00000108523	RNF167	17	+	4940486	4940993	4940486	4940726	4940872	4940993	3535	295252	19,16	349407	8,16	219	73	0.0128734	0.152007	0.838,0.84	0.936,0.895	-0.077	-7.7	7.7
3631	ENSG00000109118	PHF12	17	-	28923908	28927063	28923908	28924302	28926990	28927063	3631	261129	77,46	180230	46,35	2761	73	0.0128439	0.152007	0.082,0.069	0.094,0.148	-0.045	-4.5	4.5
43	ENSG00000178188	SH2B1	16	+	28871779	28872390	28871779	28871983	28872206	28872390	43	10,18	1,0	29,35	4,1	296	73	0.0128906	0.152007	0.712,1.0	0.641,0.896	0.088	8.8	8.8
5085	ENSG00000228300	C19orf24	19	+	1276092	1277299	1276092	1276277	1277182	1277299	5085	63,43	2,1	67138	0,0	978	73	0.0129141	0.152007	0.702,0.762	1.0,1.0	-0.268	-26.8	26.8
5192	ENSG00000172053	QARS	3	-	49097991	49098480	49097991	49098117	49098191	49098480	5192	25,15	105,76	22,23	217178	147	73	0.0129071	0.152007	0.106,0.089	0.048,0.06	0.044	4.4	4.4
5633	ENSG00000135253	KCP	7	-	128893805	128894055	128893805	128893899	128893975	128894055	5633	1,5	1,1	1,2	3,9	149	73	0.0129267	0.152007	0.329,0.71	0.14,0.098	0.4	40	40
1665	ENSG00000168071	CCDC88B	11	+	64353053	64353496	64353053	64353240	64353350	64353496	1665	2,1	0,1	2,1	0,6	183	73	0.0129826	0.152399	1.0,0.285	1.0,0.062	0.111	11.1	11.1
2851	ENSG00000169964	TMEM42	3	+	44861903	44864343	44861903	44862015	44864196	44864343	2851	346222	0,2	264247	7,1	2254	73	0.0130295	0.152686	1.0,0.782	0.55,0.889	0.171	17.1	17.1
436	ENSG00000185000	DGAT1	8	-	144318094	144318362	144318094	144318169	144318260	144318362	436	14,7	43,34	33,40	52,85	164	73	0.0131879	0.154276	0.127,0.084	0.22,0.173	-0.091	-9.1	9.1
642	ENSG00000188603	CLN3	16	-	28491713	28492042	28491713	28491835	28492019	28492042	642	51,36	25,17	45,37	43,33	257	73	0.0132532	0.154507	0.367,0.376	0.229,0.242	0.136	13.6	13.6
8755	ENSG00000104177	MYEF2	15	-	48152046	48152284	48152046	48152115	48152233	48152284	8755	50,37	0,0	68,53	1,4	191	73	0.0132516	0.154507	1.0,1.0	0.963,0.835	0.101	10.1	10.1
1293	ENSG00000149636	DSN1	20	-	36770872	36771473	36770872	36771193	36771424	36771473	1293	19,8	19,6	28,27	11,9	304	73	0.0133196	0.154624	0.194,0.243	0.379,0.419	-0.181	-18.1	18.1
3697	ENSG00000107937	GTPBP4	10	+	996105	997308	996105	996242	997207	997308	3697	42,29	143133	60,51	134130	1038	73	0.0133497	0.154624	0.02,0.015	0.031,0.027	-0.011	-1.1	1.1
4503	ENSG00000178460	MCMDC2	8	+	66874325	66874586	66874325	66874456	66874526	66874586	4503	7,3	15,6	10,6	1,5	143	73	0.0133208	0.154624	0.192,0.203	0.836,0.38	-0.41	-41	41
529	ENSG00000140553	UNC45A	15	+	90949653	90950267	90949653	90949877	90950153	90950267	529	62,44	0,0	47,83	1,3	349	73	0.0133544	0.154624	1.0,1.0	0.908,0.853	0.119	11.9	11.9
5113	ENSG00000099338	CATSPERG	19	+	38362375	38362832	38362375	38362574	38362713	38362832	5113	8,1	0,1	2,7	1,2	212	73	0.0134294	0.155228	1.0,0.256	0.408,0.547	0.15	15	15
3273	ENSG00000135637	CCDC142	2	-	74474912	74475402	74474912	74475108	74475224	74475402	3273	5,3	0,0	2,4	3,0	189	73	0.0134817	0.155567	1.0,1.0	0.205,1.0	0.397	39.7	39.7
421	ENSG00000163930	BAP1	3	-	52402778	52403298	52402778	52402871	52403182	52403298	421	97,54	3,4	73,86	0,2	384	73	0.013583	0.156469	0.86,0.72	1.0,0.891	-0.155	-15.5	15.5
5749	ENSG00000178252	WDR6	3	+	49011634	49014293	49011634	49014116	49014209	49014293	5749	128106	90,58	58106	91,84	166	73	0.0136589	0.157078	0.385,0.446	0.219,0.357	0.128	12.8	12.8
7069	ENSG00000149929	HIRIP3	16	-	29995102	29995463	29995102	29995217	29995346	29995463	7069	15,11	1,0	10,7	2,1	202	73	0.013749	0.157579	0.844,1.0	0.644,0.717	0.241	24.1	24.1
7946	ENSG00000143207	RFWD2	1	-	175988287	175989479	175988287	175988412	175989361	175989479	7946	2,7	39,31	14,20	63,41	1022	73	0.0137438	0.157579	0.004,0.016	0.016,0.034	-0.015	-1.5	1.5
3756	ENSG00000152527	PLEKHH2	2	+	43710488	43712383	43710488	43710575	43712224	43712383	3756	29,12	1,1	0,2	2,0	1722	73	0.0137973	0.1576	0.551,0.337	0.0,1.0	-0.056	-5.6	5.6
4019	ENSG00000188372	ZP3	7	+	76428637	76429633	76428637	76428824	76429514	76429633	4019	22,6	3,0	4,15	0,0	763	73	0.0137948	0.1576	0.412,1.0	1.0,1.0	-0.294	-29.4	29.4
4341	ENSG00000107290	SETX	9	-	132282769	132283413	132282769	132282857	132283263	132283413	4341	10,12	3,0	14,11	0,0	479	73	0.0139231	0.158238	0.337,1.0	1.0,1.0	-0.332	-33.2	33.2
5833	ENSG00000165802	NSMF	9	-	137452735	137453180	137452735	137452804	137453055	137453180	5833	95,92	37,48	143210	42,56	324	73	0.0138785	0.158238	0.366,0.302	0.434,0.458	-0.112	-11.2	11.2
6389	ENSG00000104886	PLEKHJ1	19	-	2235761	2235933	2235761	2235828	2235922	2235933	6389	12,8	94,66	8,3	115111	167	73	0.0139202	0.158238	0.053,0.05	0.03,0.012	0.031	3.1	3.1
8013	ENSG00000173581	CCDC106	19	+	55648142	55649077	55648142	55648281	55649001	55649077	8013	123127	2,2	94212	0,1	793	73	0.014029	0.159175	0.85,0.854	1.0,0.951	-0.124	-12.4	12.4
4130	ENSG00000163682	RPL9	4	-	39456405	39457681	39456405	39456478	39457585	39457681	4130	70,48	2,1	71,92	0,1	1180	73	0.01411	0.159582	0.684,0.748	1.0,0.851	-0.21	-21	21
446	ENSG00000013441	CLK1	2	-	200859679	200861466	200859679	200859746	200861237	200861466	446	200186	37,34	272142	25,18	1564	73	0.0141119	0.159582	0.201,0.203	0.337,0.269	-0.101	-10.1	10.1
1950	ENSG00000070371	CLTCL1	22	-	19196265	19196656	19196265	19196415	19196488	19196656	1950	8,4	6,4	3,0	3,9	146	73	0.0144324	0.162248	0.4,0.333	0.333,0.0	0.2	20	20
373	ENSG00000110619	CARS	11	-	3026675	3029084	3026675	3026797	3028995	3029084	373	285223	246153	212259	125131	2271	73	0.0143855	0.162248	0.036,0.045	0.052,0.06	-0.015	-1.5	1.5
558	ENSG00000111144	LTA4H	12	-	96009093	96013258	96009093	96009148	96013187	96013258	558	172127	63,53	171154	106,89	4112	73	0.0144422	0.162248	0.046,0.041	0.028,0.03	0.014	1.4	1.4
6962	ENSG00000139613	SMARCC2	12	-	56180976	56181597	56180976	56181101	56181481	56181597	6962	60,56	85,48	87103	81,45	453	73	0.0144672	0.162248	0.102,0.158	0.148,0.269	-0.079	-7.9	7.9
7921	ENSG00000174744	BRMS1	11	-	66338242	66338785	66338242	66338282	66338720	66338785	7921	16,5	78,57	22,19	61,68	511	73	0.0144462	0.162248	0.028,0.012	0.049,0.038	-0.023	-2.3	2.3
8369	ENSG00000090372	STRN4	19	-	46721985	46722340	46721985	46722072	46722241	46722340	8369	5,10	33,36	3,5	46,65	242	73	0.0146149	0.163634	0.044,0.077	0.019,0.023	0.04	4	4
251	ENSG00000168389	MFSD2A	1	+	39967627	39967916	39967627	39967711	39967803	39967916	251	5,2	7,6	2,0	11,6	165	73	0.0147635	0.164754	0.24,0.129	0.074,0.0	0.147	14.7	14.7
4954	ENSG00000175634	RPS6KB2	11	+	67433125	67433447	67433125	67433216	67433339	67433447	4954	26,24	94,78	39,35	72,72	196	73	0.0147447	0.164754	0.093,0.103	0.168,0.153	-0.063	-6.3	6.3
6465	ENSG00000072778	ACADVL	17	+	7220121	7220676	7220121	7220197	7220463	7220676	6465	174138	570439	150162	629779	339	73	0.0148052	0.164947	0.062,0.063	0.049,0.043	0.017	1.7	1.7
6359	ENSG00000267120	AD000671.6	19	-	35744322	35744540	35744322	35744421	35744490	35744540	6359	31,27	8,2	24,51	3,0	142	73	0.0148641	0.165332	0.666,0.874	0.804,1.0	-0.132	-13.2	13.2
2879	ENSG00000124357	NAGK	2	+	71072640	71073594	71072640	71072751	71073481	71073594	2879	63,28	56,42	48,47	21,36	803	73	0.0149195	0.165677	0.093,0.057	0.172,0.106	-0.064	-6.4	6.4
1569	ENSG00000173020	ADRBK1	11	+	67283706	67283949	67283706	67283773	67283853	67283949	1569	33,27	248179	22,13	206237	153	73	0.0149968	0.165724	0.06,0.067	0.048,0.026	0.027	2.7	2.7
3493	ENSG00000100023	PPIL2	22	+	21694936	21695496	21694936	21695070	21695393	21695496	3493	43,40	42,26	25,53	60,55	396	73	0.0149776	0.165724	0.159,0.221	0.071,0.151	0.079	7.9	7.9
6369	ENSG00000102312	PORCN	X	+	48511891	48512507	48511891	48511935	48512325	48512507	6369	5,13	4,8	4,9	15,15	463	73	0.015011	0.165724	0.165,0.204	0.04,0.086	0.121	12.1	12.1
7976	ENSG00000006015	C19orf60	19	+	18588994	18589683	18588994	18589077	18589478	18589683	7976	179134	11,5	147247	19,23	474	73	0.0150214	0.165724	0.715,0.805	0.544,0.623	0.176	17.6	17.6
5264	ENSG00000172732	MUS81	11	+	65864719	65865323	65864719	65865145	65865219	65865323	5264	26,19	87,73	11,8	61,76	147	73	0.0151964	0.167382	0.129,0.114	0.082,0.05	0.055	5.5	5.5
2305	ENSG00000143575	HAX1	1	+	154273335	154273961	154273335	154273534	154273773	154273961	2305	829561	11,2	522540	1,2	312	73	0.0153526	0.168829	0.946,0.985	0.992,0.984	-0.022	-2.2	2.2
3429	ENSG00000154305	MIA3	1	+	222662252	222662508	222662252	222662332	222662457	222662508	3429	32,22	0,1	25,20	1,3	198	73	0.0153863	0.168926	1.0,0.89	0.902,0.711	0.139	13.9	13.9
179	ENSG00000101294	HM13	20	+	31549090	31549323	31549090	31549114	31549206	31549323	179	49,34	267251	26,29	285282	165	73	0.0154492	0.169069	0.075,0.057	0.039,0.044	0.025	2.5	2.5
6323	ENSG00000160602	NEK8	17	+	28737305	28737736	28737305	28737514	28737674	28737736	6323	25,24	6,5	23,27	1,2	233	73	0.0154247	0.169069	0.566,0.601	0.878,0.809	-0.26	-26	26
2330	ENSG00000049656	CLPTM1L	5	-	1321634	1321819	1321634	1321679	1321763	1321819	2330	24,26	114118	24,35	257231	157	73	0.0154868	0.169122	0.089,0.093	0.042,0.066	0.037	3.7	3.7
4079	ENSG00000179832	MROH1	8	+	144242368	144242616	144242368	144242515	144242601	144242616	4079	2,2	19,19	2,11	18,9	159	73	0.0155194	0.169122	0.046,0.046	0.049,0.359	-0.158	-15.8	15.8
7861	ENSG00000099326	MZF1	19	-	58570343	58571429	58570343	58570527	58570993	58571429	7861	99111	7,9	106121	4,2	539	73	0.0155288	0.169122	0.657,0.626	0.782,0.891	-0.195	-19.5	19.5
1146	ENSG00000234741	GAS5	1	-	173863979	173864304	173863979	173864098	173864256	173864304	1146	224153	6,2	226135	1,1	231	73	0.0156395	0.169782	0.922,0.96	0.986,0.977	-0.04	-4	4
7982	ENSG00000133142	TCEAL4	X	+	103585858	103586291	103585858	103586107	103586218	103586291	7982	81,50	2,1	57,65	5,5	184	73	0.0156292	0.169782	0.941,0.952	0.819,0.838	0.118	11.8	11.8
2843	ENSG00000148399	DPH7	9	-	137575708	137576167	137575708	137575894	137576079	137576167	2843	136123	6,0	126177	1,0	258	73	0.0156677	0.169817	0.865,1.0	0.973,1.0	-0.054	-5.4	5.4
1323	ENSG00000204843	DCTN1	2	-	74366243	74366620	74366243	74366375	74366458	74366620	1323	14,12	94,64	2,7	69,60	156	73	0.015768	0.17009	0.065,0.081	0.013,0.052	0.041	4.1	4.1
2803	ENSG00000147894	C9orf72	9	-	27558490	27560299	27558490	27558607	27560226	27560299	2803	143115	33,29	143154	20,20	1692	73	0.015791	0.17009	0.158,0.146	0.236,0.249	-0.09	-9	9
4188	ENSG00000241973	PI4KA	22	-	20712692	20713390	20712692	20712797	20713280	20713390	4188	28,39	42,25	36,58	85,88	556	73	0.0157641	0.17009	0.08,0.17	0.053,0.08	0.058	5.8	5.8
5357	ENSG00000124920	MYRF	11	+	61778828	61779570	61778828	61779423	61779497	61779570	5357	1,1	0,1	3,8	3,3	147	73	0.0157932	0.17009	1.0,0.332	0.332,0.57	0.215	21.5	21.5
5224	ENSG00000048707	VPS13D	1	+	12348822	12349374	12348822	12348973	12349163	12349374	5224	1,6	18,16	3,14	11,12	263	73	0.0158821	0.170567	0.015,0.094	0.07,0.245	-0.103	-10.3	10.3
5422	ENSG00000099622	CIRBP	19	+	1271980	1274440	1271980	1272051	1274306	1274440	5422	61204661	25,31	38454429	8,16	2328	73	0.0158877	0.170567	0.885,0.825	0.938,0.897	-0.063	-6.3	6.3
6945	ENSG00000140988	RPS2	16	-	1962496	1962909	1962496	1962656	1962735	1962909	6945	338309	36602850	379719	36804389	152	73	0.0159226	0.170671	0.042,0.049	0.047,0.073	-0.014	-1.4	1.4
1963	ENSG00000171720	HDAC3	5	-	141629859	141630125	141629859	141629916	141630043	141630125	1963	22,15	81,37	28,34	56,49	200	73	0.0159562	0.17074	0.09,0.129	0.154,0.202	-0.068	-6.8	6.8
3544	ENSG00000175224	ATG13	11	+	46668498	46668910	46668498	46668576	46668793	46668910	3544	23,13	99,82	7,3	58,53	290	73	0.0159794	0.17074	0.055,0.038	0.029,0.014	0.025	2.5	2.5
30	ENSG00000147130	ZMYM3	X	-	71247344	71247906	71247344	71247510	71247733	71247906	30	0,3	33,17	6,9	36,46	296	73	0.0161042	0.171737	0.0,0.042	0.039,0.046	-0.021	-2.1	2.1
3455	ENSG00000152795	HNRNPDL	4	-	82425582	82426129	82425582	82425794	82426036	82426129	3455	217197	1,0	456320	5,4	315	73	0.0161233	0.171737	0.981,1.0	0.955,0.949	0.038	3.8	3.8
1674	ENSG00000172809	RPL38	17	+	74203703	74203958	74203703	74203770	74203917	74203958	1674	597400	10,2	1042836	3,4	220	73	0.0161992	0.172006	0.952,0.985	0.991,0.986	-0.02	-2	2
3895	ENSG00000053900	ANAPC4	4	+	25394670	25394913	25394670	25394713	25394828	25394913	3895	15,6	25,14	5,7	34,26	188	73	0.0161943	0.172006	0.189,0.143	0.054,0.095	0.091	9.1	9.1
14	ENSG00000273018	CTD-2303H24.2	17	-	18532505	18532878	18532505	18532597	18532753	18532878	14	58,25	0,0	33,26	0,4	229	73	0.0163367	0.173195	1.0,1.0	1.0,0.674	0.163	16.3	16.3
5734	ENSG00000165801	ARHGEF40	14	+	21080872	21082119	21080872	21081016	21081508	21082119	5734	0,1	5,6	0,9	9,9	565	73	0.0164067	0.173665	0.0,0.021	0.0,0.114	-0.046	-4.6	4.6
606	ENSG00000101574	METTL4	18	-	2552694	2555038	2552694	2552764	2554668	2555038	606	9,6	5,7	3,3	11,8	1977	73	0.0164484	0.173836	0.062,0.031	0.01,0.014	0.035	3.5	3.5
2010	ENSG00000088930	XRN2	20	+	21348145	21348386	21348145	21348253	21348340	21348386	2010	8,15	56,53	32,21	74,55	160	73	0.0165588	0.17473	0.061,0.114	0.165,0.148	-0.069	-6.9	6.9
871	ENSG00000165810	BTNL9	5	+	181053468	181054259	181053468	181053501	181054238	181054259	871	90,74	0,4	108152	0,1	810	73	0.016612	0.175019	1.0,0.625	1.0,0.932	-0.153	-15.3	15.3
2503	ENSG00000116337	AMPD2	1	+	109628713	109629235	109628713	109628792	109629108	109629235	2503	34,24	0,0	40,59	0,4	389	73	0.0166912	0.175571	1.0,1.0	1.0,0.735	0.133	13.3	13.3
6268	ENSG00000198026	ZNF335	20	-	45949169	45949417	45949169	45949251	45949332	45949417	6268	3,5	52,31	11,9	37,41	154	73	0.0167162	0.175571	0.027,0.071	0.124,0.094	-0.06	-6	6
1727	ENSG00000197841	ZNF181	19	+	34739147	34739621	34739147	34739268	34739522	34739621	1727	5,9	2,1	2,6	6,5	327	73	0.0168508	0.176712	0.358,0.668	0.069,0.211	0.373	37.3	37.3
4305	ENSG00000100038	TOP3B	22	-	21957026	21958693	21957026	21957595	21958491	21958693	4305	59,78	18,13	197235	28,18	969	73	0.0169652	0.177637	0.198,0.311	0.346,0.496	-0.166	-16.6	16.6
1382	ENSG00000142327	RNPEPL1	2	+	240575029	240575610	240575029	240575142	240575501	240575610	1382	15,16	62,56	24,55	75,90	432	73	0.0170234	0.177972	0.039,0.046	0.051,0.094	-0.03	-3	3
1787	ENSG00000261884	CTC-479C5.12	16	-	67935419	67935641	67935419	67935478	67935581	67935641	1787	15,9	7,7	14,24	25,37	176	73	0.017082	0.178309	0.471,0.348	0.188,0.212	0.209	20.9	20.9
8624	ENSG00000138385	SSB	2	+	169806788	169807030	169806788	169806892	169806970	169807030	8624	68,39	308183	98,48	286154	151	73	0.0171574	0.178821	0.096,0.093	0.142,0.131	-0.042	-4.2	4.2
923	ENSG00000185122	HSF1	8	+	144309771	144311249	144309771	144309896	144311173	144311249	923	81,49	93,75	120165	138107	1350	73	0.0172202	0.179202	0.045,0.034	0.045,0.077	-0.021	-2.1	2.1
879	ENSG00000111752	PHC1	12	+	8922632	8922788	8922632	8922656	8922732	8922788	879	8,6	1,1	7,2	5,2	149	73	0.0172668	0.17941	0.797,0.746	0.407,0.329	0.404	40.4	40.4
2352	ENSG00000186166	CCDC84	11	+	119011944	119012177	119011944	119012003	119012148	119012177	2352	41,35	40,27	24,37	36,62	218	73	0.0173498	0.179997	0.256,0.303	0.183,0.167	0.104	10.4	10.4
1828	ENSG00000159023	EPB41	1	+	29096231	29097935	29096231	29096247	29097806	29097935	1828	327206	1,3	218236	0,0	1632	73	0.0174699	0.180141	0.936,0.754	1.0,1.0	-0.155	-15.5	15.5
2128	ENSG00000007202	KIAA0100	17	-	28643163	28643659	28643163	28643311	28643609	28643659	2128	24,15	85,65	6,10	82,47	371	73	0.0174486	0.180141	0.053,0.043	0.014,0.04	0.021	2.1	2.1
3394	ENSG00000126746	ZNF384	12	-	6688166	6688569	6688166	6688226	6688452	6688569	3394	63,46	4,2	73,61	0,2	299	73	0.0174275	0.180141	0.794,0.849	1.0,0.882	-0.12	-12	12
8082	ENSG00000112941	PAPD7	5	+	6745914	6746427	6745914	6746085	6746213	6746427	8082	27,17	1,3	23,18	1,0	201	73	0.0174205	0.180141	0.907,0.673	0.893,1.0	-0.156	-15.6	15.6
3150	ENSG00000171219	CDC42BPG	11	-	64841649	64841884	64841649	64841733	64841812	64841884	3150	7,3	30,18	2,0	17,16	152	73	0.0177118	0.182359	0.101,0.074	0.053,0.0	0.061	6.1	6.1
6609	ENSG00000188917	TRMT2B	X	-	101051250	101051733	101051250	101051366	101051643	101051733	6609	21,28	0,1	15,23	1,2	350	73	0.0177997	0.182987	1.0,0.854	0.758,0.706	0.195	19.5	19.5
6900	ENSG00000123191	ATP7B	13	-	51957515	51960322	51957515	51957607	51960147	51960322	6900	86,48	1,1	30,34	5,1	2613	73	0.0178551	0.183278	0.706,0.573	0.144,0.487	0.324	32.4	32.4
1135	ENSG00000096746	HNRNPH3	10	+	68337198	68338687	68337198	68337333	68338502	68338687	1135	703386	58,32	378347	21,14	1242	73	0.0180426	0.184698	0.416,0.415	0.514,0.593	-0.138	-13.8	13.8
4339	ENSG00000111057	KRT18	12	+	52949804	52950410	52949804	52949850	52950327	52950410	4339	120,99	1,0	115142	5,0	550	73	0.0180479	0.184698	0.941,1.0	0.753,1.0	0.094	9.4	9.4
3840	ENSG00000140983	RHOT2	16	+	672253	672566	672253	672384	672488	672566	3840	31,37	65,75	24,55	113160	177	73	0.0181435	0.184856	0.164,0.169	0.081,0.124	0.064	6.4	6.4
5740	ENSG00000103496	STX4	16	+	31034225	31034536	31034225	31034325	31034461	31034536	5740	51,33	61,32	21,37	54,58	209	73	0.0181451	0.184856	0.226,0.265	0.12,0.182	0.095	9.5	9.5
640	ENSG00000148290	SURF1	9	-	133351912	133352133	133351912	133351982	133352060	133352133	640	34,27	253152	34,18	303278	151	73	0.0181075	0.184856	0.061,0.079	0.051,0.03	0.03	3	3
3751	ENSG00000077454	LRCH4	7	-	100577085	100577389	100577085	100577154	100577272	100577389	3751	43,45	46,34	29,51	54,72	191	73	0.0181786	0.18492	0.263,0.336	0.17,0.213	0.108	10.8	10.8
3637	ENSG00000011295	TTC19	17	+	16026539	16028786	16026539	16026702	16027373	16028786	3637	142113	156100	106117	187139	744	73	0.0182958	0.185556	0.082,0.1	0.053,0.076	0.026	2.6	2.6
7662	ENSG00000115204	MPV17	2	-	27312213	27312589	27312213	27312246	27312480	27312589	7662	15,12	2,1	21,25	0,1	307	73	0.0182728	0.185556	0.641,0.74	1.0,0.856	-0.237	-23.7	23.7
1505	ENSG00000258643	BCL2L2-PABPN1	14	+	23306966	23307279	23306966	23307076	23307191	23307279	1505	9,9	0,0	2,17	3,0	188	73	0.0183988	0.186044	1.0,1.0	0.206,1.0	0.397	39.7	39.7
8774	ENSG00000166441	RPL27A	11	+	8683862	8684085	8683862	8683917	8684005	8684085	8774	81,49	6,5	108,84	3,2	161	73	0.0183862	0.186044	0.86,0.816	0.942,0.95	-0.108	-10.8	10.8
2229	ENSG00000160613	PCSK7	11	-	117223207	117224216	117223207	117223308	117224077	117224216	2229	139119	29,30	292267	36,42	842	73	0.0184978	0.18624	0.294,0.256	0.413,0.355	-0.109	-10.9	10.9
5305	ENSG00000109065	NAT9	17	-	74771959	74772277	74771959	74772051	74772217	74772277	5305	66,65	0,1	62,74	1,4	239	73	0.0184755	0.18624	1.0,0.952	0.95,0.85	0.076	7.6	7.6
5339	ENSG00000057608	GDI2	10	-	5766240	5766638	5766240	5766295	5766493	5766638	5339	62,38	464327	115,66	567400	271	73	0.0185005	0.18624	0.035,0.03	0.052,0.043	-0.015	-1.5	1.5
1976	ENSG00000156873	PHKG2	16	+	30751105	30751603	30751105	30751217	30751548	30751603	1976	103102	0,1	95155	3,2	404	73	0.0185644	0.186362	1.0,0.949	0.851,0.933	0.082	8.2	8.2
4250	ENSG00000071564	TCF3	19	-	1619110	1619474	1619110	1619234	1619315	1619474	4250	5,2	10,7	1,2	13,23	154	73	0.0185675	0.186362	0.192,0.119	0.035,0.04	0.118	11.8	11.8
1740	ENSG00000067836	ROGDI	16	-	4797937	4798181	4797937	4797987	4798070	4798181	1740	17,11	68,57	11,13	91138	156	73	0.0185995	0.186407	0.105,0.083	0.054,0.042	0.046	4.6	4.6
3189	ENSG00000128159	TUBGCP6	22	-	50219956	50221874	50219956	50220015	50220250	50221874	3189	67,33	18,4	94144	7,12	308	73	0.0186303	0.186441	0.469,0.662	0.761,0.74	-0.185	-18.5	18.5
2498	ENSG00000162066	AMDHD2	16	+	2528451	2528718	2528451	2528559	2528649	2528718	2498	38,33	12,10	21,40	24,20	163	73	0.0187186	0.187048	0.586,0.596	0.282,0.472	0.214	21.4	21.4
1374	ENSG00000178971	CTC1	17	-	8229141	8229446	8229141	8229206	8229301	8229446	1374	30,20	19,16	16,27	25,37	168	73	0.0187771	0.187357	0.407,0.352	0.218,0.241	0.15	15	15
4172	ENSG00000100099	HPS4	22	-	26466225	26468623	26466225	26466262	26468550	26468623	4172	135,83	31,26	178161	31,21	2361	73	0.0189199	0.188504	0.119,0.09	0.151,0.192	-0.067	-6.7	6.7
1914	ENSG00000143416	SELENBP1	1	-	151369003	151369769	151369003	151369554	151369712	151369769	1914	179164	238155	142142	233220	231	73	0.0190184	0.188697	0.192,0.251	0.161,0.169	0.056	5.6	5.6
2204	ENSG00000099797	TECR	19	+	14564785	14565123	14564785	14564992	14565065	14565123	2204	30,27	126,92	32,51	239294	146	73	0.019064	0.188697	0.106,0.128	0.063,0.08	0.045	4.5	4.5
4818	ENSG00000160679	CHTOP	1	+	153636571	153638448	153636571	153636653	153638294	153638448	4818	557465	77,47	404356	65,70	1714	73	0.0190783	0.188697	0.236,0.296	0.209,0.178	0.073	7.3	7.3
7030	ENSG00000178445	GLDC	9	-	6557947	6558684	6557947	6558093	6558558	6558684	7030	3,2	2,0	8,10	0,0	538	73	0.0190774	0.188697	0.169,1.0	1.0,1.0	-0.415	-41.5	41.5
8489	ENSG00000176919	C8G	9	+	136946650	136946974	136946650	136946689	136946767	136946974	8489	5,2	1,2	1,1	0,1	151	73	0.0190481	0.188697	0.707,0.326	1.0,0.326	-0.147	-14.7	14.7
2035	ENSG00000135845	PIGC	1	-	172441456	172444086	172441456	172442830	172443983	172444086	2035	26,5	0,1	16,9	2,1	1226	73	0.0191549	0.189179	1.0,0.229	0.323,0.349	0.279	27.9	27.9
1437	ENSG00000137145	DENND4C	9	+	19336269	19336832	19336269	19336414	19336685	19336832	1437	15,5	49,19	4,2	33,22	344	73	0.0192658	0.189279	0.061,0.053	0.025,0.019	0.035	3.5	3.5
2067	ENSG00000165671	NSD1	5	+	177135086	177136030	177135086	177135200	177135940	177136030	2067	229146	44,24	62,81	6,6	813	73	0.0192766	0.189279	0.318,0.353	0.481,0.548	-0.179	-17.9	17.9
4901	ENSG00000133316	WDR74	11	-	62833617	62833937	62833617	62833674	62833791	62833937	4901	53,20	55,57	14,26	79,53	190	73	0.0192694	0.189279	0.27,0.119	0.064,0.159	0.083	8.3	8.3
8779	ENSG00000142046	TMEM91	19	+	41382771	41384083	41382771	41382921	41383885	41384083	8779	50,30	0,0	32,29	3,0	1037	73	0.0192725	0.189279	1.0,1.0	0.429,1.0	0.285	28.5	28.5
5415	ENSG00000021776	AQR	15	-	34873827	34874864	34873827	34873999	34874676	34874864	5415	30,16	68,39	12,5	42,38	750	73	0.0193109	0.189342	0.041,0.038	0.027,0.013	0.019	1.9	1.9
7636	ENSG00000166165	CKB	14	-	103522022	103522505	103522022	103522177	103522300	103522505	7636	124108	757539	327534	26393810	196	73	0.0194258	0.190193	0.058,0.069	0.044,0.05	0.017	1.7	1.7
2501	ENSG00000148444	COMMD3	10	+	22318271	22319018	22318271	22318306	22318958	22319018	2501	182131	2,2	169,74	0,0	725	73	0.0195166	0.190488	0.902,0.868	1.0,1.0	-0.115	-11.5	11.5
4428	ENSG00000121073	SLC35B1	17	-	49705865	49706309	49705865	49705896	49706203	49706309	4428	68,46	146,99	48,44	164146	380	73	0.0195075	0.190488	0.082,0.082	0.053,0.055	0.028	2.8	2.8
5735	ENSG00000165801	ARHGEF40	14	+	21087000	21087463	21087000	21087105	21087319	21087463	5735	2,0	7,6	1,8	5,11	287	73	0.0195596	0.190488	0.068,0.0	0.048,0.156	-0.068	-6.8	6.8
7532	ENSG00000071894	CPSF1	8	-	144394233	144394555	144394233	144394300	144394387	144394555	7532	11,10	0,0	18,24	0,4	160	73	0.0195682	0.190488	1.0,1.0	1.0,0.732	0.134	13.4	13.4
1316	ENSG00000204351	SKIV2L	6	+	31963489	31963733	31963489	31963559	31963636	31963733	1316	10,4	58,30	14,15	37,44	150	73	0.0196414	0.190891	0.077,0.061	0.156,0.142	-0.08	-8	8
2686	ENSG00000016864	GLT8D1	3	-	52694980	52695229	52694980	52695035	52695189	52695229	2686	68,39	89,59	45,40	113,79	227	73	0.0196658	0.190891	0.197,0.175	0.114,0.14	0.059	5.9	5.9
1185	ENSG00000100764	PSMC1	14	+	90269396	90270352	90269396	90269548	90270197	90270352	1185	91,42	386238	74,73	298179	722	73	0.0197669	0.191598	0.023,0.018	0.024,0.04	-0.012	-1.2	1.2
1367	ENSG00000158941	CCAR2	8	+	22619149	22620468	22619149	22619355	22619637	22620468	1367	66,56	44,30	36,75	43,69	355	73	0.0199611	0.191836	0.236,0.277	0.147,0.183	0.092	9.2	9.2
2804	ENSG00000147894	C9orf72	9	-	27558490	27560299	27558490	27558573	27560226	27560299	2804	162127	1,0	157169	4,0	1726	73	0.0198915	0.191836	0.873,1.0	0.624,1.0	0.124	12.4	12.4
3862	ENSG00000135740	SLC9A5	16	+	67255392	67255930	67255392	67255471	67255838	67255930	3862	14,7	0,1	20,10	1,2	440	73	0.0199429	0.191836	1.0,0.537	0.768,0.453	0.158	15.8	15.8
6293	ENSG00000100429	HDAC10	22	-	50245674	50246092	50245674	50245827	50245909	50246092	6293	42,25	37,44	29,53	75114	155	73	0.0199224	0.191836	0.348,0.211	0.154,0.18	0.112	11.2	11.2
7274	ENSG00000169718	DUS1L	17	-	82061208	82061721	82061208	82061353	82061617	82061721	7274	57,66	229168	143179	271462	337	73	0.0198333	0.191836	0.051,0.078	0.103,0.077	-0.025	-2.5	2.5
7766	ENSG00000081760	AACS	12	+	125124704	125125024	125124704	125124769	125124901	125125024	7766	37,42	100,62	15,30	81,77	205	73	0.0198711	0.191836	0.116,0.194	0.062,0.122	0.063	6.3	6.3
7044	ENSG00000160633	SAFB	19	+	5667352	5667886	5667352	5667450	5667819	5667886	7044	33,23	71,67	22,21	73119	442	73	0.0200358	0.192282	0.071,0.054	0.047,0.028	0.025	2.5	2.5
1363	ENSG00000092203	TOX4	14	+	21487450	21488850	21487450	21487602	21488589	21488850	1363	168140	4,6	156159	0,3	1060	73	0.0201874	0.193463	0.743,0.616	1.0,0.785	-0.213	-21.3	21.3
4015	ENSG00000130244	FAM98C	19	+	38403337	38403694	38403337	38403486	38403559	38403694	4015	4,3	8,11	0,3	11,27	146	73	0.0202863	0.194136	0.2,0.12	0.0,0.053	0.134	13.4	13.4
8962	ENSG00000165792	METTL17	14	+	20993117	20994063	20993117	20993172	20993968	20994063	8962	113111	5,1	155126	2,0	869	73	0.0203237	0.194221	0.655,0.903	0.867,1.0	-0.154	-15.4	15.4
5868	ENSG00000153914	SREK1	5	+	66162413	66163922	66162413	66162592	66163791	66163922	5868	90,71	141100	66,93	78,76	1272	73	0.0203971	0.194647	0.035,0.039	0.046,0.066	-0.019	-1.9	1.9
7623	ENSG00000160796	NBEAL2	3	+	47007116	47007246	47007116	47007155	47007240	47007246	7623	9,9	19,7	12,10	32,61	158	73	0.0205495	0.195827	0.18,0.373	0.148,0.07	0.167	16.7	16.7
5753	ENSG00000148985	PGAP2	11	+	3823882	3824376	3823882	3824097	3824269	3824376	5753	47,45	0,1	88,95	5,1	245	73	0.0205963	0.195847	1.0,0.931	0.84,0.966	0.063	6.3	6.3
6865	ENSG00000138074	SLC5A6	2	-	27206482	27206699	27206482	27206534	27206635	27206699	6865	3,3	0,0	0,5	2,0	174	73	0.0206094	0.195847	1.0,1.0	0.0,1.0	0.5	50	50
3410	ENSG00000185024	BRF1	14	-	105219150	105220130	105219150	105219298	105220068	105220130	3410	13,18	0,3	11,29	0,1	843	73	0.0207708	0.197014	1.0,0.342	1.0,0.715	-0.186	-18.6	18.6
4855	ENSG00000165417	GTF2A1	14	-	81197226	81197484	81197226	81197287	81197408	81197484	4855	7,2	0,0	4,4	0,3	194	73	0.0207903	0.197014	1.0,1.0	1.0,0.334	0.333	33.3	33.3
8464	ENSG00000119688	ABCD4	14	-	74292747	74293248	74292747	74292869	74293153	74293248	8464	18,18	33,24	24,45	25,31	357	73	0.0208417	0.197226	0.1,0.133	0.164,0.229	-0.08	-8	8
4777	ENSG00000142910	TINAGL1	1	+	31585439	31586755	31585439	31585876	31586709	31586755	4777	35,17	9,6	16,28	16,15	906	73	0.0209605	0.198074	0.239,0.186	0.075,0.131	0.109	10.9	10.9
1965	ENSG00000171720	HDAC3	5	-	141628113	141628639	141628113	141628187	141628558	141628639	1965	56,39	66,37	27,35	60,54	444	73	0.0210125	0.198248	0.122,0.148	0.069,0.096	0.053	5.3	5.3
468	ENSG00000163882	POLR2H	3	+	184365043	184365243	184365043	184365049	184365132	184365243	468	34,26	144115	77,74	203218	156	73	0.0210958	0.198248	0.099,0.096	0.151,0.137	-0.047	-4.7	4.7
5497	ENSG00000142515	KLK3	19	+	50854914	50856399	50854914	50855001	50856239	50856399	5497	401353	268269	7941026	424559	1311	73	0.0210703	0.198248	0.077,0.068	0.094,0.093	-0.021	-2.1	2.1
855	ENSG00000103197	TSC2	16	+	2088121	2088325	2088121	2088139	2088226	2088325	855	21,12	81,64	16,18	103194	160	73	0.0210653	0.198248	0.106,0.079	0.066,0.041	0.039	3.9	3.9
7737	ENSG00000103363	TCEB2	16	-	2771413	2772102	2771413	2771604	2771993	2772102	7737	102,76	1,0	116112	0,5	462	73	0.0212768	0.199672	0.942,1.0	1.0,0.78	0.081	8.1	8.1
5270	ENSG00000136463	TACO1	17	+	63606312	63607464	63606312	63606440	63607286	63607464	5270	45,52	110,64	37,38	118,98	919	73	0.0215358	0.201824	0.031,0.061	0.024,0.03	0.019	1.9	1.9
1158	ENSG00000234741	GAS5	1	-	173865228	173865547	173865228	173865282	173865470	173865547	1158	242180	1062584	177140	957681	261	73	0.0216277	0.201848	0.06,0.079	0.049,0.054	0.018	1.8	1.8
3149	ENSG00000171219	CDC42BPG	11	-	64833279	64833659	64833279	64833390	64833599	64833659	3149	3,9	0,3	5,4	0,0	282	73	0.0216189	0.201848	1.0,0.437	1.0,1.0	-0.281	-28.1	28.1
3906	ENSG00000108821	COL1A1	17	-	50186639	50187122	50186639	50186922	50187014	50187122	3906	2,7	39,17	3,12	9,20	165	73	0.0216182	0.201848	0.022,0.154	0.129,0.21	-0.081	-8.1	8.1
6319	ENSG00000184575	XPOT	12	+	64425037	64425457	64425037	64425182	64425337	64425457	6319	324213	567438	152133	384344	228	73	0.0219074	0.204178	0.155,0.135	0.112,0.11	0.034	3.4	3.4
6058	ENSG00000145495	2006-03-01	5	+	10400783	10402139	10400783	10400842	10402058	10402139	6058	1188744	141113	14441301	148120	1289	73	0.0219516	0.20431	0.323,0.272	0.356,0.38	-0.071	-7.1	7.1
4807	ENSG00000197363	ZNF517	8	+	144802869	144804238	144802869	144802947	144804124	144804238	4807	10,6	0,2	3,12	0,0	1250	73	0.0221712	0.205789	1.0,0.149	1.0,1.0	-0.425	-42.5	42.5
5631	ENSG00000124593	PRICKLE4	6	+	41783461	41784238	41783461	41783605	41784130	41784238	5631	121,77	3,5	122151	2,1	598	73	0.0221611	0.205789	0.831,0.653	0.882,0.949	-0.173	-17.3	17.3
2221	ENSG00000130822	PNCK	X	-	153670955	153671083	153670955	153670996	153671077	153671083	2221	0,0	1,4	1,3	5,6	154	73	0.0223196	0.206728	0.0,0.0	0.087,0.192	-0.14	-14	14
2297	ENSG00000140416	TPM1	15	+	63061197	63062277	63061197	63061273	63062214	63062277	2297	138,85	402264	92,73	401304	1014	73	0.0223462	0.206728	0.024,0.023	0.016,0.017	0.007	0.7	0.7
6287	ENSG00000100429	HDAC10	22	-	50245674	50246092	50245674	50245736	50245909	50246092	6287	102,88	2,0	128194	2,8	246	73	0.0223846	0.206728	0.938,1.0	0.95,0.878	0.055	5.5	5.5
7182	ENSG00000115548	KDM3A	2	+	86491140	86492716	86491140	86491275	86492038	86492716	7182	19,9	44,36	6,9	46,50	836	73	0.0223942	0.206728	0.036,0.021	0.011,0.015	0.015	1.5	1.5
7902	ENSG00000117791	2002-03-01	1	+	220779961	220780239	220779961	220780062	220780167	220780239	7902	23,17	2,1	19,19	6,4	178	73	0.0224354	0.206826	0.825,0.875	0.565,0.661	0.237	23.7	23.7
627	ENSG00000100241	SBF1	22	-	50465762	50465998	50465762	50465840	50465960	50465998	627	2,4	91,54	3,9	51,43	193	73	0.0225452	0.207557	0.008,0.027	0.022,0.073	-0.03	-3	3
7768	ENSG00000137497	NUMA1	11	-	72007188	72008845	72007188	72007435	72008687	72008845	7768	1201834	113,98	11211335	72113	1325	73	0.0226066	0.20784	0.369,0.319	0.462,0.394	-0.084	-8.4	8.4
8159	ENSG00000180891	CUEDC1	17	-	57866473	57867415	57866473	57866544	57867356	57867415	8159	33,21	19,16	51,58	21,15	885	73	0.0226985	0.208403	0.125,0.098	0.167,0.242	-0.093	-9.3	9.3
1238	ENSG00000114779	ABHD14B	3	-	51971459	51971892	51971459	51971698	51971811	51971892	1238	37,29	0,0	24,33	4,0	186	73	0.0227359	0.208464	1.0,1.0	0.702,1.0	0.149	14.9	14.9
223	ENSG00000198755	RPL10A	6	+	35468419	35468873	35468419	35468596	35468798	35468873	223	172109	3,3	162226	1,1	275	73	0.0229731	0.210354	0.938,0.906	0.977,0.984	-0.058	-5.8	5.8
2987	ENSG00000140326	CDAN1	15	-	42735099	42735327	42735099	42735178	42735260	42735327	2987	4,6	16,10	2,2	24,15	155	73	0.0233092	0.212284	0.105,0.22	0.038,0.059	0.114	11.4	11.4
5592	ENSG00000153885	KCTD15	19	+	33798385	33798766	33798385	33798394	33798670	33798766	5592	28,20	0,0	9,16	3,0	349	73	0.0232938	0.212284	1.0,1.0	0.386,1.0	0.307	30.7	30.7
699	ENSG00000106290	TAF6	7	-	100113348	100113769	100113348	100113405	100113615	100113769	699	29,16	85108	13,19	106145	283	73	0.023234	0.212284	0.081,0.037	0.031,0.033	0.027	2.7	2.7
7277	ENSG00000169718	DUS1L	17	-	82058340	82058818	82058340	82058408	82058780	82058818	7277	489337	43,27	720784	110,84	445	73	0.0233403	0.212284	0.651,0.672	0.518,0.605	0.1	10	10
7716	ENSG00000083838	ZNF446	19	+	58479642	58480019	58479642	58479704	58479929	58480019	7716	23,17	2,1	4,16	0,0	298	73	0.0232681	0.212284	0.738,0.806	1.0,1.0	-0.228	-22.8	22.8
1836	ENSG00000146918	NCAPG2	7	-	158655117	158655455	158655117	158655258	158655338	158655455	1836	10,8	41,29	6,4	56,43	153	73	0.0234827	0.213294	0.104,0.116	0.049,0.042	0.065	6.5	6.5
8856	ENSG00000130726	TRIM28	19	+	58548864	58549089	58548864	58548910	58548987	58549089	8856	31,27	207157	53,57	191252	150	73	0.0235859	0.213945	0.068,0.077	0.119,0.099	-0.036	-3.6	3.6
7657	ENSG00000132382	MYBBP1A	17	-	4538901	4539967	4538901	4538975	4539438	4539967	7657	232178	11,2	409482	4,5	536	73	0.0236426	0.214172	0.742,0.924	0.933,0.929	-0.098	-9.8	9.8
4092	ENSG00000186635	ARAP1	11	-	72696548	72697195	72696548	72696652	72696982	72697195	4092	4,9	1,0	25,16	2,1	403	73	0.0237982	0.215295	0.42,1.0	0.694,0.743	-0.008	-0.8	0.8
4951	ENSG00000160298	C21orf58	21	-	46314870	46315547	46314870	46315049	46315473	46315547	4951	9,14	5,4	14,38	2,4	497	73	0.0239751	0.215483	0.209,0.34	0.507,0.583	-0.27	-27	27
5106	ENSG00000089053	ANAPC5	12	-	121318276	121318608	121318276	121318424	121318500	121318608	5106	85,48	312220	57,76	393392	149	73	0.0239165	0.215483	0.118,0.097	0.066,0.087	0.031	3.1	3.1
5539	ENSG00000198590	C3orf35	3	+	37417018	37418101	37417018	37417142	37417252	37418101	5539	2,2	5,2	7,6	5,0	183	73	0.0238955	0.215483	0.138,0.285	0.358,1.0	-0.468	-46.8	46.8
6498	ENSG00000025770	NCAPH2	22	+	50522524	50522717	50522524	50522569	50522670	50522717	6498	14,6	44,20	8,7	56,60	174	73	0.0239778	0.215483	0.118,0.112	0.057,0.047	0.063	6.3	6.3
7176	ENSG00000070423	RNF126	19	-	648881	649748	648881	648975	649678	649748	7176	38,20	44,36	53,85	46,69	776	73	0.0238998	0.215483	0.075,0.05	0.098,0.104	-0.039	-3.9	3.9
5927	ENSG00000135476	ESPL1	12	+	53288537	53289303	53288537	53288699	53289089	53289303	5927	6,0	5,6	6,9	3,4	463	73	0.0240887	0.216193	0.159,0.0	0.24,0.262	-0.171	-17.1	17.1
3478	ENSG00000004139	SARM1	17	+	28388173	28388539	28388173	28388276	28388359	28388539	3478	37,25	3,2	25,28	5,8	156	73	0.0241518	0.216473	0.852,0.854	0.701,0.621	0.192	19.2	19.2
2480	ENSG00000168066	SF1	11	-	64764605	64766155	64764605	64765518	64765950	64766155	2480	421401	31,19	441549	14,20	505	73	0.0242983	0.216474	0.663,0.753	0.82,0.799	-0.102	-10.2	10.2
2585	ENSG00000178149	DALRD3	3	-	49017227	49017513	49017227	49017356	49017433	49017513	2585	24,17	31,29	21,18	62,49	150	73	0.024283	0.216474	0.274,0.222	0.142,0.152	0.101	10.1	10.1
4851	ENSG00000221978	CCNL2	1	-	1390765	1392803	1390765	1391575	1392789	1392803	4851	30232078	14,5	33622876	2,8	1287	73	0.0243115	0.216474	0.925,0.959	0.99,0.953	-0.03	-3	3
5710	ENSG00000105197	TIMM50	19	+	39485590	39486291	39485590	39485803	39486186	39486291	5710	41,30	2,0	29,36	4,2	456	73	0.0242624	0.216474	0.766,1.0	0.537,0.742	0.244	24.4	24.4
5913	ENSG00000204371	EHMT2	6	-	31884391	31884799	31884391	31884559	31884644	31884799	5913	13,9	37,30	16,34	28,49	158	73	0.0242002	0.216474	0.14,0.122	0.209,0.243	-0.095	-9.5	9.5
1617	ENSG00000061273	HDAC7	12	-	47784078	47785471	47784078	47784217	47785386	47785471	1617	234178	29,17	230237	34,52	1242	73	0.0245141	0.217733	0.322,0.381	0.284,0.211	0.104	10.4	10.4
3310	ENSG00000125651	GTF2F1	19	-	6381412	6381612	6381412	6381478	6381553	6381612	3310	13,7	116105	18,12	90,73	148	73	0.024517	0.217733	0.052,0.032	0.09,0.075	-0.04	-4	4
7022	ENSG00000154222	CC2D1B	1	-	52357780	52358461	52357780	52357916	52358330	52358461	7022	74,61	1,3	42,51	0,1	487	73	0.0246993	0.219065	0.917,0.753	1.0,0.884	-0.107	-10.7	10.7
461	ENSG00000068120	COASY	17	+	42562150	42562487	42562150	42562219	42562355	42562487	461	282193	3,2	258228	9,5	209	73	0.0247706	0.219411	0.97,0.971	0.909,0.941	0.045	4.5	4.5
1054	ENSG00000118655	DCLRE1B	1	+	113911130	113914086	113911130	113911838	113912131	113914086	1054	82,40	0,1	85,45	3,1	366	73	0.0249985	0.220587	1.0,0.889	0.85,0.9	0.07	7	7
1676	ENSG00000242802	AP5Z1	7	+	4789831	4790591	4789831	4789929	4790458	4790591	1676	84,53	6,7	45,60	8,17	602	73	0.0250076	0.220587	0.629,0.479	0.406,0.3	0.201	20.1	20.1
3672	ENSG00000167799	NUDT8	11	-	67627938	67628400	67627938	67628251	67628322	67628400	3672	49,32	118,69	122171	196258	144	73	0.0249691	0.220587	0.174,0.19	0.24,0.251	-0.064	-6.4	6.4
8019	ENSG00000119888	EPCAM	2	+	47373462	47374048	47373462	47373570	47373807	47374048	8019	41,35	252212	62,66	262256	310	73	0.0250334	0.220587	0.037,0.037	0.053,0.057	-0.018	-1.8	1.8
7244	ENSG00000175061	LRRC75A-AS1	17	+	16439326	16439703	16439326	16439414	16439659	16439703	7244	23221617	80,60	24232011	131,90	318	73	0.0252128	0.22188	0.87,0.861	0.809,0.837	0.042	4.2	4.2
1427	ENSG00000177054	ZDHHC13	11	+	19166301	19170568	19166301	19166351	19170410	19170568	1427	150,95	0,3	104118	0,1	4132	73	0.0253374	0.221926	1.0,0.359	1.0,0.676	-0.159	-15.9	15.9
2911	ENSG00000010318	PHF7	3	+	52421647	52422881	52421647	52421754	52422759	52422881	2911	30,15	9,2	23,24	0,2	1078	73	0.0253816	0.221926	0.184,0.337	1.0,0.448	-0.463	-46.3	46.3
3263	ENSG00000160741	CRTC2	1	-	153954872	153955166	153954872	153954989	153955064	153955166	3263	4,5	28,14	7,9	12,14	148	73	0.0253205	0.221926	0.066,0.15	0.223,0.241	-0.124	-12.4	12.4
4776	ENSG00000142910	TINAGL1	1	+	31585439	31586755	31585439	31585485	31586709	31586755	4776	57,23	1,0	25,39	0,3	1297	73	0.025354	0.221926	0.762,1.0	1.0,0.423	0.169	16.9	16.9
7093	ENSG00000167964	RAB26	16	+	2152988	2153222	2152988	2153045	2153212	2153222	7093	93,91	3,2	181233	0,2	240	73	0.0253623	0.221926	0.904,0.933	1.0,0.973	-0.068	-6.8	6.8
1339	ENSG00000150433	TMEM218	11	-	125102131	125102809	125102131	125102351	125102733	125102809	1339	101,74	3,1	96,56	1,0	455	73	0.02555	0.222252	0.844,0.922	0.939,1.0	-0.087	-8.7	8.7
1515	ENSG00000135452	TSPAN31	12	+	57746175	57746720	57746175	57746256	57746588	57746720	1515	16,18	31,25	15,18	62,49	405	73	0.0255271	0.222252	0.085,0.115	0.042,0.062	0.048	4.8	4.8
2303	ENSG00000110719	TCIRG1	11	+	68047646	68047972	68047646	68047804	68047881	68047972	2303	10,18	34,23	9,31	80100	150	73	0.0255147	0.222252	0.125,0.276	0.052,0.131	0.109	10.9	10.9
2562	ENSG00000180071	ANKRD18A	9	-	38571357	38573129	38571357	38572059	38573083	38573129	2562	10,9	0,3	2,6	0,1	1097	73	0.0254924	0.222252	1.0,0.166	1.0,0.285	-0.059	-5.9	5.9
5780	ENSG00000104774	MAN2B1	19	-	12660896	12661376	12660896	12661082	12661259	12661376	5780	6,14	0,0	7,8	3,0	250	73	0.0259065	0.224777	1.0,1.0	0.405,1.0	0.297	29.7	29.7
8391	ENSG00000109133	TMEM33	4	+	41935128	41935529	41935128	41935262	41935466	41935529	8391	254215	17,11	242335	7,10	277	73	0.0259055	0.224777	0.797,0.837	0.901,0.898	-0.083	-8.3	8.3
7573	ENSG00000185917	SETD4	21	-	36034540	36036251	36034540	36035960	36036084	36036251	7573	24,14	5,10	12,15	13,20	197	73	0.0260075	0.225365	0.64,0.342	0.255,0.217	0.255	25.5	25.5
302	ENSG00000135341	MAP3K7	6	-	90550467	90552179	90550467	90550549	90552048	90552179	302	11,1	11,13	22,10	12,14	1572	73	0.0260778	0.225399	0.044,0.004	0.078,0.032	-0.031	-3.1	3.1
8177	ENSG00000102878	HSF4	16	+	67167391	67167599	67167391	67167402	67167474	67167599	8177	69,41	6,6	72,99	16,23	145	73	0.0260564	0.225399	0.853,0.775	0.694,0.684	0.125	12.5	12.5
1806	ENSG00000111261	MANSC1	12	-	12343091	12343414	12343091	12343173	12343275	12343414	1806	154106	7,4	142142	1,3	175	73	0.0263174	0.22603	0.902,0.917	0.983,0.952	-0.058	-5.8	5.8
2107	ENSG00000140464	PML	15	+	74034477	74036394	74034477	74034530	74035171	74036394	2107	22,29	7,5	36,51	3,4	714	73	0.0262316	0.22603	0.243,0.372	0.551,0.566	-0.251	-25.1	25.1
6059	ENSG00000089916	GPATCH2L	14	+	76173545	76176690	76173545	76173625	76176622	76176690	6059	112,66	37,31	76,98	20,18	3070	73	0.026294	0.22603	0.067,0.048	0.083,0.115	-0.042	-4.2	4.2
7961	ENSG00000104731	KLHDC4	16	-	87755193	87756477	87755193	87755292	87756398	87756477	7961	36,37	21,14	38,34	41,25	1179	73	0.0262262	0.22603	0.096,0.141	0.054,0.078	0.052	5.2	5.2
8451	ENSG00000156869	FRRS1	1	-	99711941	99712163	99711941	99712020	99712104	99712163	8451	2,1	0,0	6,3	0,3	157	73	0.0262558	0.22603	1.0,1.0	1.0,0.317	0.342	34.2	34.2
119	ENSG00000169228	RAB24	5	-	177301934	177302178	177301934	177301987	177302127	177302178	119	78,43	170110	42,33	135133	213	73	0.0265401	0.226794	0.136,0.118	0.096,0.078	0.04	4	4
1647	ENSG00000186866	POFUT2	21	-	45263927	45267713	45263927	45265635	45267589	45267713	1647	280211	46,35	226310	28,27	2027	73	0.0265199	0.226794	0.18,0.178	0.225,0.293	-0.08	-8	8
3353	ENSG00000160948	VPS28	8	-	144425682	144426208	144425682	144425772	144426025	144426208	3353	65,52	151,85	38,40	116125	326	73	0.026508	0.226794	0.088,0.12	0.068,0.067	0.036	3.6	3.6
6443	ENSG00000072778	ACADVL	17	+	7224636	7224813	7224636	7224714	7224808	7224813	6443	229159	586469	201243	751864	167	73	0.0265209	0.226794	0.146,0.129	0.105,0.109	0.031	3.1	3.1
5363	ENSG00000159352	PSMD4	1	+	151266420	151266587	151266420	151266439	151266519	151266587	5363	34,27	323222	20,21	307300	153	73	0.0266155	0.226867	0.048,0.055	0.03,0.032	0.021	2.1	2.1
5625	ENSG00000090316	MAEA	4	+	1336860	1338617	1336860	1336994	1338421	1338617	5625	88,55	43,49	49,83	62,73	1500	73	0.0266122	0.226867	0.091,0.052	0.037,0.052	0.027	2.7	2.7
7143	ENSG00000142186	SCYL1	11	+	65538269	65538704	65538269	65538324	65538441	65538704	7143	55,40	96,88	43,74	119235	190	73	0.0266755	0.227093	0.18,0.149	0.122,0.108	0.049	4.9	4.9
3999	ENSG00000177595	PIDD1	11	-	801444	802090	801444	801624	801964	802090	3999	9,13	8,8	5,12	9,25	413	73	0.0267186	0.227175	0.166,0.223	0.089,0.078	0.111	11.1	11.1
1833	ENSG00000095906	NUBP2	16	+	1786536	1787831	1786536	1786955	1787676	1787831	1833	86,69	59,39	97127	38,52	794	73	0.0268889	0.228337	0.118,0.14	0.19,0.183	-0.057	-5.7	5.7
7932	ENSG00000115286	NDUFS7	19	+	1393241	1395584	1393241	1393330	1395390	1395584	7932	218150	118116	277374	245332	2133	73	0.027028	0.229231	0.059,0.042	0.037,0.037	0.014	1.4	1.4
743	ENSG00000148362	C9orf142	9	+	136992639	136992974	136992639	136992704	136992924	136992974	743	121119	14,15	191209	10,15	293	73	0.0270678	0.229282	0.683,0.664	0.826,0.776	-0.127	-12.7	12.7
6464	ENSG00000072778	ACADVL	17	+	7224479	7224722	7224479	7224552	7224641	7224722	6464	129138	891680	154163	10991413	162	73	0.0271795	0.229941	0.061,0.084	0.059,0.049	0.019	1.9	1.9
6202	ENSG00000172936	MYD88	3	+	38140387	38140848	38140387	38140568	38140756	38140848	6202	6,6	10,3	4,3	22,7	261	73	0.0273025	0.230694	0.144,0.359	0.048,0.107	0.174	17.4	17.4
8472	ENSG00000141738	GRB7	17	+	39742565	39743054	39742565	39742716	39742897	39743054	8472	20,19	5,1	3,19	4,8	254	73	0.0273835	0.231091	0.535,0.845	0.177,0.406	0.398	39.8	39.8
8135	ENSG00000185163	DDX51	12	-	132142727	132143639	132142727	132142878	132143405	132143639	8135	27,9	3,0	13,5	0,0	600	73	0.0274308	0.231202	0.523,1.0	1.0,1.0	-0.238	-23.8	23.8
5006	ENSG00000204348	DXO	6	-	31970715	31970923	31970715	31970825	31970911	31970923	5006	17,17	16,18	16,28	9,10	159	73	0.0276144	0.232461	0.328,0.302	0.449,0.562	-0.191	-19.1	19.1
6284	ENSG00000100429	HDAC10	22	-	50248697	50248859	50248697	50248739	50248830	50248859	6284	23,29	0,0	25,54	1,3	164	73	0.0276608	0.232563	1.0,1.0	0.918,0.889	0.097	9.7	9.7
5330	ENSG00000134152	KATNBL1	15	-	34147229	34147425	34147229	34147289	34147379	34147425	5330	4,1	41,23	13,3	44,33	163	73	0.0277179	0.232755	0.042,0.019	0.117,0.039	-0.048	-4.8	4.8
1299	ENSG00000135423	GLS2	12	-	56475623	56475977	56475623	56475682	56475944	56475977	1299	37,16	9,5	25,34	20,16	335	73	0.0278494	0.233282	0.473,0.411	0.214,0.317	0.176	17.6	17.6
8872	ENSG00000143224	PPOX	1	+	161170906	161171218	161170906	161170949	161171033	161171218	8872	4,8	8,21	0,4	18,12	157	73	0.027848	0.233282	0.189,0.15	0.0,0.134	0.102	10.2	10.2
2180	ENSG00000178821	TMEM52	1	-	1918252	1918934	1918252	1918431	1918892	1918934	2180	86,93	9,13	172242	9,16	534	73	0.027907	0.233476	0.566,0.494	0.723,0.674	-0.168	-16.8	16.8
1041	ENSG00000168438	CDC40	6	+	110210706	110212272	110210706	110210803	110212132	110212272	1041	29,26	67,31	42,38	52,30	1402	73	0.0281317	0.234488	0.022,0.042	0.04,0.062	-0.019	-1.9	1.9
7226	ENSG00000007516	BAIAP3	16	+	1344021	1344317	1344021	1344146	1344226	1344317	7226	13,9	22,12	7,13	24,49	153	73	0.0281089	0.234488	0.22,0.264	0.122,0.112	0.125	12.5	12.5
7751	ENSG00000131748	STARD3	17	+	39657972	39658522	39657972	39658026	39658404	39658522	7751	18,21	68,37	52,40	68,78	451	73	0.0281262	0.234488	0.041,0.084	0.11,0.077	-0.031	-3.1	3.1
3801	ENSG00000205981	DNAJC19	3	-	180988055	180988224	180988055	180988096	180988177	180988224	3801	16,12	284169	21,17	211125	154	73	0.0282686	0.23534	0.026,0.033	0.045,0.061	-0.024	-2.4	2.4
1387	ENSG00000270168	LA16c-380H5.3	16	+	2998218	2998388	2998218	2998254	2998355	2998388	1387	3,1	1,0	2,1	0,3	174	73	0.0285454	0.236004	0.557,1.0	1.0,0.123	0.217	21.7	21.7
5796	ENSG00000141503	MINK1	17	+	4889646	4890735	4889646	4889763	4890221	4890735	5796	8,11	1,1	16,30	0,0	531	73	0.028449	0.236004	0.524,0.602	1.0,1.0	-0.437	-43.7	43.7
6965	ENSG00000139613	SMARCC2	12	-	56164302	56164731	56164302	56164368	56164647	56164731	6965	235135	0,0	184300	0,6	352	73	0.0284743	0.236004	1.0,1.0	1.0,0.912	0.044	4.4	4.4
6979	ENSG00000160766	GBAP1	1	-	155216383	155217029	155216383	155216621	155216856	155217029	6979	9,3	12,4	2,4	11,16	308	73	0.0285212	0.236004	0.151,0.151	0.041,0.056	0.102	10.2	10.2
7521	ENSG00000140939	NOL3	16	+	67174161	67174944	67174161	67174340	67174620	67174944	7521	82,66	2,2	95193	0,0	353	73	0.0285571	0.236004	0.895,0.872	1.0,1.0	-0.117	-11.7	11.7
8733	ENSG00000100949	RABGGTA	14	-	24270836	24271169	24270836	24270947	24271112	24271169	8733	12,9	25,24	2,9	30,32	238	73	0.0284237	0.236004	0.128,0.103	0.02,0.079	0.066	6.6	6.6
2102	ENSG00000188549	C15orf52	15	-	40338747	40339619	40338747	40338903	40339511	40339619	2102	78,56	11,12	51,34	19,11	681	73	0.028776	0.237524	0.432,0.333	0.223,0.249	0.147	14.7	14.7
2540	ENSG00000084774	CAD	2	+	27233311	27233808	27233311	27233536	27233625	27233808	2540	3,6	8,20	17,11	11,21	162	73	0.0288452	0.237806	0.145,0.119	0.411,0.191	-0.169	-16.9	16.9
3874	ENSG00000135974	C2orf49	2	+	105342847	105343223	105342847	105342974	105343100	105343223	3874	93,63	6,2	99,47	10,8	199	73	0.0289451	0.23834	0.85,0.92	0.784,0.683	0.151	15.1	15.1
1333	ENSG00000150433	TMEM218	11	-	125102131	125102809	125102131	125102317	125102733	125102809	1333	106,80	16,7	100,62	4,4	489	73	0.0290495	0.23891	0.497,0.63	0.789,0.698	-0.18	-18	18
5938	ENSG00000099840	IZUMO4	19	+	2098435	2099584	2098435	2098450	2099254	2099584	5938	50,74	2,0	80123	3,6	877	73	0.0290911	0.238962	0.675,1.0	0.689,0.631	0.178	17.8	17.8
591	ENSG00000184470	TXNRD2	22	-	19875521	19877234	19875521	19875807	19877108	19877234	591	159154	3,2	317495	14,17	1374	73	0.0291277	0.238974	0.738,0.804	0.546,0.607	0.195	19.5	19.5
3014	ENSG00000179364	PACS2	14	+	105383358	105384463	105383358	105383513	105384352	105384463	3014	42,33	25,24	32,63	44,65	912	73	0.0291952	0.239072	0.119,0.099	0.055,0.072	0.045	4.5	4.5
3918	ENSG00000239857	GET4	7	+	893739	893971	893739	893815	893898	893971	3918	95,66	114111	45,91	113165	156	73	0.0292101	0.239072	0.281,0.218	0.157,0.205	0.069	6.9	6.9
3882	ENSG00000162836	ACP6	1	-	147647367	147648411	147647367	147647566	147648245	147648411	3882	65,31	44,18	66,75	33,9	752	73	0.0294247	0.240538	0.125,0.143	0.163,0.447	-0.171	-17.1	17.1
3910	ENSG00000149428	HYOU1	11	-	119055492	119055843	119055492	119055571	119055749	119055843	3910	82,61	549367	27,39	133136	251	73	0.0297039	0.242067	0.042,0.046	0.056,0.077	-0.023	-2.3	2.3
4026	ENSG00000130545	CRB3	19	+	6466465	6467221	6466465	6466609	6466950	6467221	4026	322244	18,7	241318	24,21	414	73	0.0297188	0.242067	0.759,0.86	0.639,0.728	0.126	12.6	12.6
521	ENSG00000160326	SLC2A6	9	-	133478253	133479096	133478253	133478416	133478967	133479096	521	7,5	10,8	17,25	16,10	624	73	0.0296566	0.242067	0.076,0.068	0.111,0.226	-0.097	-9.7	9.7
5107	ENSG00000089053	ANAPC5	12	-	121318276	121318608	121318276	121318404	121318500	121318608	5107	194119	0,1	173178	5,2	169	73	0.0297627	0.242074	1.0,0.981	0.937,0.975	0.034	3.4	3.4
8730	ENSG00000100949	RABGGTA	14	-	24268377	24268619	24268377	24268420	24268513	24268619	8730	17,5	36,30	10,6	55,58	166	73	0.029791	0.242074	0.172,0.068	0.074,0.044	0.061	6.1	6.1
1679	ENSG00000171453	POLR1C	6	+	43520077	43520310	43520077	43520185	43520274	43520310	1679	37,18	41,42	29,20	75,66	162	73	0.0299247	0.242408	0.289,0.162	0.148,0.12	0.091	9.1	9.1
5297	ENSG00000145736	GTF2H2	5	-	71048761	71049158	71048761	71048849	71049067	71049158	5297	5,14	44,34	8,3	59,49	291	73	0.029975	0.242408	0.028,0.094	0.033,0.015	0.037	3.7	3.7
6383	ENSG00000163159	VPS72	1	-	151185521	151185950	151185521	151185644	151185797	151185950	6383	13,7	0,1	20,19	4,0	226	73	0.0299206	0.242408	1.0,0.693	0.618,1.0	0.038	3.8	3.8
8880	ENSG00000196655	TRAPPC4	11	+	119018765	119019317	119018765	119018970	119019142	119019317	8880	39,21	157119	42,42	125120	245	73	0.0299726	0.242408	0.069,0.05	0.091,0.094	-0.033	-3.3	3.3
761	ENSG00000037042	TUBG2	17	+	42660638	42661391	42660638	42660707	42661200	42661391	761	147122	3,1	128113	0,0	566	73	0.0300301	0.242564	0.863,0.94	1.0,1.0	-0.099	-9.9	9.9
8173	ENSG00000164068	RNF123	3	+	49704649	49705186	49704649	49704756	49704983	49705186	8173	8,16	25,8	6,6	13,32	300	73	0.0300862	0.242729	0.072,0.327	0.101,0.044	0.127	12.7	12.7
1029	ENSG00000143033	MTF2	1	+	93110229	93110428	93110229	93110246	93110326	93110428	1029	30,29	0,1	29,28	1,3	153	73	0.0302916	0.243806	1.0,0.933	0.933,0.817	0.092	9.2	9.2
7492	ENSG00000012171	SEMA3B	3	+	50273534	50273828	50273534	50273646	50273758	50273828	7492	10,6	8,8	2,12	1,2	185	73	0.0302558	0.243806	0.33,0.228	0.441,0.703	-0.293	-29.3	29.3
3584	ENSG00000197858	GPAA1	8	+	144083388	144083861	144083388	144083500	144083713	144083861	3584	38,36	147102	70,72	132186	286	73	0.0303871	0.24416	0.062,0.083	0.119,0.09	-0.032	-3.2	3.2
4501	ENSG00000146063	TRIM41	5	+	181233412	181233763	181233412	181233435	181233635	181233763	4501	43,35	54,33	32,74	22,48	273	73	0.0304075	0.24416	0.176,0.221	0.28,0.292	-0.088	-8.8	8.8
6882	ENSG00000127054	CPSF3L	1	-	1312592	1313124	1312592	1312949	1313034	1313124	6882	49,50	114109	55,70	187238	158	73	0.0305616	0.244818	0.166,0.175	0.12,0.12	0.05	5	5
7137	ENSG00000182087	TMEM259	19	-	1011095	1011499	1011095	1011195	1011366	1011499	7137	56,48	71,68	57,86	126166	244	73	0.0305292	0.244818	0.191,0.174	0.119,0.134	0.056	5.6	5.6
4313	ENSG00000115875	SRSF7	2	-	38748578	38749705	38748578	38748653	38749528	38749705	4313	425379	112,92	548450	188156	948	73	0.030721	0.245804	0.226,0.241	0.183,0.182	0.051	5.1	5.1
4095	ENSG00000186635	ARAP1	11	-	72696548	72697195	72696548	72696654	72696982	72697195	4095	4,9	40,42	25,16	56,77	401	73	0.0308313	0.246396	0.018,0.038	0.075,0.036	-0.027	-2.7	2.7
368	ENSG00000109103	UNC119	17	-	28546707	28547849	28546707	28547409	28547676	28547849	368	91,67	46,33	88100	56,91	340	73	0.0309994	0.247115	0.298,0.304	0.252,0.191	0.079	7.9	7.9
8396	ENSG00000135454	B4GALNT1	12	-	57629047	57629296	57629047	57629146	57629278	57629296	8396	7,5	3,0	3,4	0,0	205	73	0.0310305	0.247115	0.454,1.0	1.0,1.0	-0.273	-27.3	27.3
8659	ENSG00000154134	ROBO3	11	+	124877160	124877309	124877160	124877184	124877266	124877309	8659	15,17	6,9	9,9	7,16	155	73	0.0309717	0.247115	0.541,0.471	0.377,0.209	0.213	21.3	21.3
927	ENSG00000186575	NF2	22	+	29683019	29683915	29683019	29683064	29683714	29683915	927	6,12	0,0	4,5	2,0	723	73	0.0310725	0.247159	1.0,1.0	0.168,1.0	0.416	41.6	41.6
7866	ENSG00000080823	MOK	14	-	102232534	102233789	102232534	102232708	102233687	102233789	7866	84,66	10,9	80,73	4,4	1052	73	0.031184	0.247756	0.368,0.337	0.581,0.559	-0.218	-21.8	21.8
3337	ENSG00000115282	TTC31	2	+	74490243	74491184	74490243	74490473	74490655	74491184	3337	14,8	8,10	6,3	10,11	255	73	0.0312649	0.248108	0.334,0.186	0.147,0.072	0.151	15.1	15.1
5059	ENSG00000197530	MIB2	1	+	1628272	1628722	1628272	1628399	1628488	1628722	5059	6,6	40,34	10,15	22,48	162	73	0.0313227	0.248276	0.063,0.074	0.17,0.123	-0.078	-7.8	7.8
7025	ENSG00000154222	CC2D1B	1	-	52360423	52361132	52360423	52360549	52360973	52361132	7025	16,19	83,45	27,14	35,44	497	73	0.0313652	0.248323	0.028,0.058	0.102,0.045	-0.03	-3	3
3213	ENSG00000185101	ANO9	11	-	431693	431906	431693	431771	431847	431906	3213	0,1	3,0	3,4	4,2	149	73	0.0314286	0.248535	0.0,1.0	0.269,0.495	0.118	11.8	11.8
3424	ENSG00000012822	CALCOCO1	12	-	53713700	53714241	53713700	53713900	53714132	53714241	3424	75,33	39,39	67,56	15,29	305	73	0.0315506	0.249209	0.315,0.168	0.517,0.316	-0.175	-17.5	17.5
1532	ENSG00000013573	DDX11	12	+	31089043	31090094	31089043	31089151	31089402	31090094	1532	15,7	13,13	7,14	36,26	324	73	0.0317805	0.250442	0.206,0.108	0.042,0.108	0.082	8.2	8.2
94	ENSG00000088340	FER1L4	20	-	35559340	35560638	35559340	35559627	35560122	35560638	94	1,3	1,4	5,7	1,2	568	73	0.0317506	0.250442	0.114,0.088	0.391,0.31	-0.25	-25	25
1838	ENSG00000197989	SNHG12	1	-	28579532	28579981	28579532	28579587	28579941	28579981	1838	124,76	7,2	113101	1,2	427	73	0.0318242	0.250496	0.752,0.867	0.951,0.896	-0.114	-11.4	11.4
3788	ENSG00000126934	MAP2K2	19	-	4094452	4095449	4094452	4094498	4095387	4095449	3788	29,19	187107	26,57	117197	962	73	0.0319104	0.25058	0.012,0.013	0.017,0.021	-0.007	-0.7	0.7
811	ENSG00000181789	COPG1	3	+	129252622	129252955	129252622	129252694	129252875	129252955	811	113,82	425334	43,34	231202	254	73	0.0319396	0.25058	0.071,0.066	0.051,0.046	0.02	2	2
8672	ENSG00000056736	IL17RB	3	+	53858570	53858818	53858570	53858610	53858718	53858818	8672	28,23	2,1	38,30	7,5	181	73	0.0319458	0.25058	0.85,0.903	0.686,0.708	0.179	17.9	17.9
221	ENSG00000198755	RPL10A	6	+	35468946	35469529	35468946	35469027	35469435	35469529	221	40212862	15,6	40214503	5,2	481	73	0.032016	0.250841	0.976,0.986	0.992,0.997	-0.013	-1.3	1.3
5287	ENSG00000168906	MAT2A	2	+	85542154	85542747	85542154	85542373	85542564	85542747	5287	145,92	303219	156103	233180	264	73	0.0320834	0.251079	0.117,0.104	0.156,0.137	-0.036	-3.6	3.6
1860	ENSG00000115541	HSPE1	2	+	197503038	197503381	197503038	197503128	197503208	197503381	1860	50,64	541455	206153	1440875	153	73	0.0323116	0.252483	0.042,0.063	0.064,0.077	-0.018	-1.8	1.8
5562	ENSG00000132793	LPIN3	20	+	41352637	41352867	41352637	41352699	41352797	41352867	5562	5,4	13,19	3,1	27,21	171	73	0.0323372	0.252483	0.141,0.082	0.045,0.02	0.079	7.9	7.9
8591	ENSG00000008128	CDK11A	1	-	1703823	1704058	1703823	1703940	1704038	1704058	8591	27,33	40,31	53,76	44,44	171	73	0.032457	0.253024	0.224,0.312	0.34,0.424	-0.114	-11.4	11.4
8842	ENSG00000177082	WDR73	15	-	84645470	84646348	84645470	84645836	84645972	84646348	8842	92,70	20,11	60,87	19,31	209	73	0.032481	0.253024	0.616,0.69	0.524,0.495	0.143	14.3	14.3
5896	ENSG00000173039	RELA	11	-	65658601	65658822	65658601	65658602	65658717	65658822	5896	6,6	0,3	12,10	0,0	188	73	0.0326041	0.253691	1.0,0.437	1.0,1.0	-0.281	-28.1	28.1
3752	ENSG00000077454	LRCH4	7	-	100576693	100577005	100576693	100576777	100576901	100577005	3752	73,65	42,40	72111	72,95	197	73	0.0326963	0.254117	0.392,0.376	0.27,0.302	0.098	9.8	9.8
25	ENSG00000179222	MAGED1	X	+	51901552	51902354	51901552	51901938	51902145	51902354	25	71,61	273212	39,24	181163	280	73	0.0330056	0.255855	0.063,0.07	0.053,0.037	0.022	2.2	2.2
6414	ENSG00000141736	ERBB2	17	+	39715739	39716605	39715739	39715939	39716514	39716605	6414	100,99	0,0	140207	2,2	648	73	0.0331017	0.255855	1.0,1.0	0.887,0.921	0.096	9.6	9.6
6709	ENSG00000167614	TTYH1	19	+	54435626	54435873	54435626	54435684	54435827	54435873	6709	7,6	4,0	0,8	4,6	216	73	0.0331298	0.255855	0.372,1.0	0.0,0.311	0.53	53	53
7934	ENSG00000184661	CDCA2	8	+	25460239	25460554	25460239	25460300	25460383	25460554	7934	3,2	11,9	0,1	12,2	156	73	0.0330156	0.255855	0.113,0.094	0.0,0.19	0.009	0.9	0.9
7948	ENSG00000161204	ABCF3	3	+	184189254	184189443	184189254	184189277	184189364	184189443	7948	18,13	1,0	7,6	1,1	160	73	0.0331508	0.255855	0.891,1.0	0.762,0.732	0.199	19.9	19.9
8921	ENSG00000137309	HMGA1	6	+	34236872	34237317	34236872	34236961	34237203	34237317	8921	6,4	0,0	7,14	0,3	315	73	0.0331532	0.255855	1.0,1.0	1.0,0.52	0.24	24	24
928	ENSG00000186575	NF2	22	+	29683019	29683915	29683019	29683064	29683700	29683915	928	6,12	0,0	4,5	2,0	709	73	0.0331838	0.255855	1.0,1.0	0.171,1.0	0.414	41.4	41.4
484	ENSG00000129657	SEC14L1	17	+	77088748	77089271	77088748	77088949	77089152	77089271	484	9,10	12,8	15,26	7,11	276	73	0.0335564	0.258434	0.166,0.248	0.362,0.385	-0.166	-16.6	16.6
182	ENSG00000197226	TBC1D9B	5	-	179865837	179867302	179865837	179865888	179867175	179867302	182	158125	1,0	202265	3,1	1360	73	0.033611	0.258561	0.895,1.0	0.783,0.934	0.089	8.9	8.9
5547	ENSG00000174365	SNHG11	20	+	38450261	38450921	38450261	38450447	38450532	38450921	5547	14,14	30,17	7,17	7,5	158	73	0.0337679	0.25918	0.177,0.276	0.316,0.611	-0.237	-23.7	23.7
6755	ENSG00000164828	SUN1	7	+	852608	852952	852608	852667	852809	852952	6755	47,56	35,18	51,59	8,17	215	73	0.0337384	0.25918	0.313,0.514	0.684,0.541	-0.199	-19.9	19.9
2782	ENSG00000160789	LMNA	1	+	156137653	156138757	156137653	156137743	156138487	156138757	2782	91116	65,62	80129	33,51	817	73	0.0338748	0.259707	0.111,0.143	0.178,0.184	-0.054	-5.4	5.4
3551	ENSG00000136718	IMP4	2	+	130345566	130345933	130345566	130345699	130345778	130345933	3551	17,13	91,59	22,17	168199	152	73	0.0341929	0.261542	0.082,0.096	0.059,0.039	0.04	4	4
4093	ENSG00000186635	ARAP1	11	-	72712437	72713243	72712437	72712568	72713175	72713243	4093	16,13	23,16	19,34	18,17	680	73	0.0342033	0.261542	0.069,0.08	0.102,0.177	-0.065	-6.5	6.5
57	ENSG00000177479	ARIH2	3	+	48974816	48975048	48974816	48974867	48974957	48975048	57	14,13	127,84	6,8	115106	163	73	0.0342298	0.261542	0.047,0.065	0.023,0.033	0.028	2.8	2.8
651	ENSG00000228474	OST4	2	-	27071325	27071649	27071325	27071463	27071600	27071649	651	30,16	344270	65,43	487462	210	73	0.0342855	0.261673	0.029,0.02	0.044,0.031	-0.013	-1.3	1.3
7367	ENSG00000075711	DLG1	3	-	197065275	197065809	197065275	197065448	197065707	197065809	7367	29,23	74,48	33,54	75,42	332	73	0.0343264	0.261691	0.079,0.095	0.088,0.22	-0.067	-6.7	6.7
391	ENSG00000213928	IRF9	14	+	24164062	24164955	24164062	24164134	24164613	24164955	391	23,35	7,9	36,30	4,3	552	73	0.0345958	0.263448	0.303,0.34	0.543,0.569	-0.235	-23.5	23.5
3055	ENSG00000169733	RFNG	17	-	82049676	82050006	82049676	82049842	82049917	82050006	3055	46,28	69,58	44,88	60,81	148	73	0.0347657	0.264445	0.247,0.192	0.266,0.349	-0.088	-8.8	8.8
2408	ENSG00000111801	BTN3A3	6	+	26443956	26445985	26443956	26444304	26445703	26445985	2408	49,17	5,0	21,6	0,1	1472	73	0.0351532	0.267094	0.327,1.0	1.0,0.229	0.049	4.9	4.9
2951	ENSG00000157796	WDR19	4	+	39272979	39274958	39272979	39273061	39274807	39274958	2951	268185	13,9	167246	21,17	1819	73	0.0353595	0.26836	0.453,0.452	0.242,0.367	0.148	14.8	14.8
1690	ENSG00000031003	FAM13B	5	-	137945901	137946395	137945901	137945997	137946231	137946395	1690	13,10	3,0	6,13	0,0	307	73	0.0354251	0.268558	0.507,1.0	1.0,1.0	-0.246	-24.6	24.6
2146	ENSG00000110628	SLC22A18	11	+	2916235	2916740	2916235	2916414	2916621	2916740	2146	9,10	1,0	23,33	0,4	280	73	0.0356625	0.269944	0.701,1.0	1.0,0.683	0.009	0.9	0.9
4772	ENSG00000103064	SLC7A6	16	+	68297233	68301819	68297233	68297476	68298490	68301819	4772	299270	1,0	416345	0,5	1087	73	0.0356875	0.269944	0.953,1.0	1.0,0.823	0.065	6.5	6.5
8979	ENSG00000089693	MLF2	12	-	6750176	6750766	6750176	6750305	6750712	6750766	8979	99,92	600387	83120	778646	480	73	0.0357542	0.270147	0.024,0.035	0.016,0.027	0.008	0.8	0.8
7594	ENSG00000157353	FUK	16	+	70466881	70467471	70466881	70466954	70467373	70467471	7594	21,25	11,13	36,38	9,9	492	73	0.0359235	0.271124	0.221,0.222	0.372,0.385	-0.157	-15.7	15.7
1459	ENSG00000162004	CCDC78	16	-	722921	723161	722921	723018	723094	723161	1459	36,21	1,1	53,49	6,4	149	73	0.0360763	0.271448	0.946,0.911	0.812,0.857	0.094	9.4	9.4
2228	ENSG00000106617	PRKAG2	7	-	151560374	151560617	151560374	151560421	151560523	151560617	2228	15,4	0,0	6,6	3,0	175	73	0.0361265	0.271448	1.0,1.0	0.455,1.0	0.272	27.2	27.2
2720	ENSG00000111653	ING4	12	-	6652270	6652770	6652270	6652309	6652661	6652770	2720	90,66	11,11	103,94	8,5	425	73	0.0361175	0.271448	0.584,0.508	0.689,0.764	-0.18	-18	18
3313	ENSG00000113761	ZNF346	5	+	177064511	177065241	177064511	177064601	177065100	177065241	3313	187111	2,2	133154	0,1	572	73	0.0360754	0.271448	0.923,0.876	1.0,0.952	-0.077	-7.7	7.7
4913	ENSG00000141458	NPC1	18	-	23533354	23534559	23533354	23533517	23534445	23534559	4913	62,46	39,32	118120	56,45	1001	73	0.0362984	0.272439	0.104,0.095	0.133,0.163	-0.049	-4.9	4.9
1346	ENSG00000145214	DGKQ	4	-	967554	967802	967554	967649	967727	967802	1346	11,4	16,10	2,5	12,22	151	73	0.0364238	0.272776	0.249,0.162	0.075,0.099	0.119	11.9	11.9
2253	ENSG00000198055	GRK6	5	+	177432010	177432257	177432010	177432107	177432232	177432257	2253	10,7	40,33	1,9	32,71	198	73	0.0364032	0.272776	0.084,0.073	0.011,0.045	0.051	5.1	5.1
3673	ENSG00000167799	NUDT8	11	-	67628918	67629921	67628918	67629051	67629717	67629921	3673	103,78	75,57	159235	153264	739	73	0.0366941	0.27432	0.119,0.119	0.093,0.081	0.032	3.2	3.2
4994	ENSG00000173821	RNF213	17	+	80388611	80389367	80388611	80388689	80389172	80389367	4994	49,36	57,66	91110	88107	556	73	0.0367108	0.27432	0.101,0.067	0.12,0.119	-0.035	-3.5	3.5
1756	ENSG00000125447	GGA3	17	-	75240341	75241057	75240341	75240412	75240811	75241057	1756	30,40	16,19	60,41	13,13	472	73	0.0370076	0.276234	0.225,0.246	0.417,0.328	-0.137	-13.7	13.7
2140	ENSG00000101246	ARFRP1	20	-	63698642	63700702	63698642	63700530	63700601	63700702	2140	19,11	51,38	26,30	38,56	144	73	0.0372706	0.277892	0.159,0.128	0.258,0.214	-0.092	-9.2	9.2
1570	ENSG00000173020	ADRBK1	11	+	67280731	67281184	67280731	67280783	67281092	67281184	1570	109,67	276173	100107	184195	382	73	0.0375089	0.279111	0.07,0.069	0.094,0.095	-0.025	-2.5	2.5
8169	ENSG00000164068	RNF123	3	+	49705533	49706065	49705533	49705679	49705981	49706065	8169	8,16	27,17	10,7	35,35	375	73	0.0375165	0.279111	0.055,0.155	0.053,0.037	0.06	6	6
1156	ENSG00000234741	GAS5	1	-	173864256	173865282	173864256	173864704	173865228	173865282	1156	743636	20781296	773657	15561179	597	73	0.0379057	0.27964	0.042,0.057	0.057,0.064	-0.011	-1.1	1.1
1506	ENSG00000110492	MDK	11	+	46381752	46382133	46381752	46381779	46382056	46382133	1506	36,25	1,0	23,28	1,2	350	73	0.0376983	0.27964	0.882,1.0	0.828,0.745	0.155	15.5	15.5
1664	ENSG00000114166	KAT2B	3	+	20148242	20148476	20148242	20148306	20148402	20148476	1664	1,4	15,11	1,0	12,11	169	73	0.0378204	0.27964	0.028,0.136	0.035,0.0	0.065	6.5	6.5
2195	ENSG00000174996	KLC2	11	+	66266432	66267859	66266432	66266490	66266872	66267859	2195	36,28	36,46	17,30	40,63	455	73	0.0377858	0.27964	0.138,0.089	0.064,0.071	0.046	4.6	4.6
6403	ENSG00000189079	ARID2	12	+	45836588	45836823	45836588	45836655	45836740	45836823	6403	2,5	32,23	0,1	8,12	158	73	0.03793	0.27964	0.028,0.091	0.0,0.037	0.041	4.1	4.1
6601	ENSG00000159214	CCDC24	1	+	43993889	43995162	43993889	43993964	43995107	43995162	6601	162134	26,23	136140	38,35	1216	73	0.0378009	0.27964	0.272,0.259	0.177,0.194	0.08	8	8
6819	ENSG00000109332	UBE2D3	4	-	102801453	102802638	102801453	102801559	102802560	102802638	6819	78,66	387295	123,85	400305	1074	73	0.0376435	0.27964	0.014,0.015	0.02,0.019	-0.005	-0.5	0.5
7264	ENSG00000115677	HDLBP	2	-	241235120	241235594	241235120	241235271	241235489	241235594	7264	60,44	0,4	56,71	0,1	291	73	0.0379585	0.27964	1.0,0.734	1.0,0.947	-0.107	-10.7	10.7
8642	ENSG00000165195	PIGA	X	-	15324664	15325152	15324664	15324871	15325019	15325152	8642	8,2	29,17	7,9	16,12	221	73	0.037854	0.27964	0.084,0.037	0.126,0.199	-0.102	-10.2	10.2
3204	ENSG00000174080	CTSF	11	-	66565890	66566134	66565890	66565927	66566021	66566134	3204	10,7	111,78	29,33	196204	167	73	0.0380896	0.280301	0.038,0.038	0.061,0.066	-0.026	-2.6	2.6
2548	ENSG00000080189	SLC35C2	20	-	46349527	46350890	46349527	46350524	46350760	46350890	2548	111103	38,48	59,90	46,47	309	73	0.0382833	0.280792	0.408,0.336	0.233,0.311	0.1	10	10
2781	ENSG00000160789	LMNA	1	+	156136920	156137232	156136920	156137028	156137112	156137232	2781	45,30	177125	49,52	128142	157	73	0.0385287	0.280792	0.106,0.1	0.151,0.145	-0.045	-4.5	4.5
2865	ENSG00000135506	OS9	12	+	57718992	57720263	57718992	57719182	57720098	57720263	2865	126100	224165	98,65	195193	989	73	0.0385035	0.280792	0.04,0.043	0.036,0.024	0.011	1.1	1.1
3764	ENSG00000106976	DNM1	9	+	128247923	128248753	128247923	128247935	128248582	128248753	3764	2,0	2,6	10,1	10,7	720	73	0.0384984	0.280792	0.092,0.0	0.092,0.014	-0.007	-0.7	0.7
3925	ENSG00000004059	ARF5	7	+	127589484	127590137	127589484	127589594	127590065	127590137	3925	358239	546395	310304	642616	544	73	0.0384007	0.280792	0.081,0.075	0.061,0.062	0.017	1.7	1.7
4031	ENSG00000108039	XPNPEP1	10	-	109877823	109878058	109877823	109877867	109877999	109878058	4031	18,17	115,94	15,9	142120	205	73	0.0382271	0.280792	0.053,0.061	0.036,0.026	0.026	2.6	2.6
6551	ENSG00000163743	RCHY1	4	-	75490580	75491782	75490580	75490701	75491723	75491782	6551	13,13	2,1	4,6	0,1	1095	73	0.0383141	0.280792	0.302,0.464	1.0,0.286	-0.26	-26	26
6685	ENSG00000003756	RBM5	3	+	50117073	50117379	50117073	50117171	50117249	50117379	6685	25,30	233177	29,40	173153	151	73	0.0384174	0.280792	0.049,0.076	0.075,0.112	-0.031	-3.1	3.1
8211	ENSG00000153406	NMRAL1	16	-	4474092	4474792	4474092	4474166	4474553	4474792	8211	105,77	75,56	73112	97,97	460	73	0.0383698	0.280792	0.182,0.179	0.107,0.155	0.049	4.9	4.9
858	ENSG00000139044	B4GALNT3	12	+	552466	553983	552466	552528	553193	553983	858	1,2	0,0	8,4	0,2	738	73	0.0386934	0.28169	1.0,1.0	1.0,0.165	0.417	41.7	41.7
271	ENSG00000272752	STAG3L5P-PVRIG2P-PILRB	7	+	100353372	100354012	100353372	100353483	100353894	100354012	271	685494	18,21	6311030	14,18	484	73	0.0387792	0.282011	0.852,0.78	0.872,0.896	-0.068	-6.8	6.8
7852	ENSG00000240303	ACAD11	3	-	132578795	132579558	132578795	132578881	132579491	132579558	7852	75,61	13,7	108,55	0,7	683	73	0.0388456	0.282192	0.381,0.482	1.0,0.456	-0.296	-29.6	29.6
5795	ENSG00000141503	MINK1	17	+	4889646	4890735	4889646	4889763	4890516	4890735	5795	16,39	37,24	66,81	48,52	826	73	0.0390435	0.283326	0.037,0.126	0.108,0.121	-0.033	-3.3	3.3
1458	ENSG00000162004	CCDC78	16	-	722921	723161	722921	723022	723094	723161	1458	33,20	24,20	48,49	59,83	145	73	0.0392959	0.284246	0.409,0.335	0.291,0.229	0.112	11.2	11.2
5314	ENSG00000129353	SLC44A2	19	+	10627721	10627945	10627721	10627795	10627919	10627945	5314	6,7	47,47	13,11	48,34	197	73	0.0392716	0.284246	0.045,0.052	0.091,0.107	-0.051	-5.1	5.1
6886	ENSG00000127054	CPSF3L	1	-	1312592	1312949	1312592	1312700	1312786	1312949	6886	53,44	149,93	40,74	186230	159	73	0.0392648	0.284246	0.14,0.178	0.09,0.129	0.05	5	5
5817	ENSG00000213782	DDX47	12	+	12823202	12824677	12823202	12823319	12824539	12824677	5817	199166	6,0	283172	2,0	1293	73	0.0394381	0.284971	0.652,1.0	0.889,1.0	-0.118	-11.8	11.8
8055	ENSG00000168067	MAP4K2	11	-	64796492	64796708	64796492	64796553	64796633	64796708	8055	4,5	49,35	7,13	40,42	153	73	0.0395619	0.285258	0.037,0.064	0.077,0.129	-0.053	-5.3	5.3
8098	ENSG00000115216	NRBP1	2	+	27434721	27435169	27434721	27434762	27435101	27435169	8098	21,11	0,0	22,11	3,0	412	73	0.0395345	0.285258	1.0,1.0	0.565,1.0	0.218	21.8	21.8
4366	ENSG00000065361	ERBB3	12	+	56094098	56094556	56094098	56094189	56094401	56094556	4366	41,23	64,65	39,61	58,70	285	73	0.0398182	0.286801	0.141,0.083	0.147,0.182	-0.052	-5.2	5.2
3747	ENSG00000114626	ABTB1	3	+	127677464	127677843	127677464	127677563	127677675	127677843	3747	7,11	6,4	3,6	8,8	185	73	0.0399325	0.287319	0.315,0.52	0.129,0.228	0.239	23.9	23.9
758	ENSG00000130717	UCK1	9	-	131528943	131529270	131528943	131529038	131529127	131529270	758	7,14	43,41	12,28	37,46	162	73	0.0400067	0.287548	0.068,0.133	0.128,0.215	-0.071	-7.1	7.1
5368	ENSG00000197774	EME2	16	+	1775040	1775408	1775040	1775132	1775314	1775408	5368	60,38	12,11	50,86	7,8	255	73	0.0400492	0.287549	0.589,0.497	0.672,0.755	-0.171	-17.1	17.1
7753	ENSG00000131748	STARD3	17	+	39662250	39663484	39662250	39662367	39662803	39663484	7753	22,9	1,0	13,21	0,3	509	73	0.0402318	0.288554	0.759,1.0	1.0,0.501	0.129	12.9	12.9
137	ENSG00000182944	EWSR1	22	+	29288605	29291599	29288605	29288786	29291561	29291599	137	26981834	127,76	23252447	173120	2848	73	0.0403133	0.288834	0.353,0.382	0.256,0.343	0.068	6.8	6.8
7431	ENSG00000141258	SGSM2	17	+	2362837	2363134	2362837	2362905	2362988	2363134	7431	32,23	16,13	25,45	25,43	156	73	0.0405799	0.290437	0.483,0.453	0.319,0.329	0.144	14.4	14.4
8199	ENSG00000149743	TRPT1	11	-	64224800	64225580	64224800	64224938	64225498	64225580	8199	153122	4,0	170259	0,1	633	73	0.0406866	0.290894	0.815,1.0	1.0,0.968	-0.077	-7.7	7.7
8292	ENSG00000100288	CHKB	22	-	50580189	50580416	50580189	50580271	50580357	50580416	8292	103,62	48,50	84,58	67,78	159	73	0.0409499	0.292469	0.496,0.363	0.365,0.255	0.119	11.9	11.9
7509	ENSG00000168970	JMJD7-PLA2G4B	15	+	41845942	41846382	41845942	41846047	41846202	41846382	7509	11,11	22,17	7,5	16,33	228	73	0.0410141	0.292619	0.138,0.172	0.123,0.046	0.071	7.1	7.1
6669	ENSG00000113810	SMC4	3	+	160412325	160412849	160412325	160412453	160412529	160412849	6669	11,3	2,1	6,6	0,0	149	73	0.0410718	0.292723	0.729,0.595	1.0,1.0	-0.338	-33.8	33.8
5099	ENSG00000129003	VPS13C	15	-	61863439	61864760	61863439	61863528	61864640	61864760	5099	33,41	0,1	37,49	0,3	1185	73	0.0411165	0.292734	1.0,0.716	1.0,0.502	0.107	10.7	10.7
2196	ENSG00000141480	ARRB2	17	+	4717697	4717941	4717697	4717752	4717887	4717941	2196	8,10	50,37	18,24	45,64	208	73	0.041215	0.292821	0.053,0.087	0.123,0.116	-0.05	-5	5
2754	ENSG00000213930	GALT	9	+	34647088	34647961	34647088	34647567	34647656	34647961	2754	35,33	22,23	27,43	34,46	162	73	0.041207	0.292821	0.418,0.393	0.264,0.296	0.125	12.5	12.5
8271	ENSG00000132522	GPS2	17	-	7313567	7313988	7313567	7313721	7313905	7313988	8271	21,13	61,43	37,23	44,61	257	73	0.0413498	0.293471	0.089,0.079	0.193,0.097	-0.061	-6.1	6.1
2642	ENSG00000163482	STK36	2	+	218692142	218692550	218692142	218692293	218692486	218692550	2642	50,31	0,1	46,63	3,1	266	73	0.0415502	0.293664	1.0,0.895	0.808,0.945	0.071	7.1	7.1
2756	ENSG00000213930	GALT	9	+	34647088	34647961	34647088	34647258	34647831	34647961	2756	143101	9,7	117178	5,3	646	73	0.0415229	0.293664	0.642,0.62	0.726,0.87	-0.167	-16.7	16.7
435	ENSG00000185000	DGAT1	8	-	144317021	144317252	144317021	144317109	144317186	144317252	435	44,24	67,64	38,49	147126	150	73	0.041543	0.293664	0.242,0.154	0.112,0.159	0.063	6.3	6.3
8765	ENSG00000196756	SNHG17	20	-	38421005	38422241	38421005	38421098	38422086	38422241	8765	167,98	8,6	204197	5,4	1061	73	0.0415201	0.293664	0.59,0.529	0.737,0.772	-0.195	-19.5	19.5
1763	ENSG00000196155	PLEKHG4	16	+	67277509	67280806	67277509	67280543	67280710	67280806	1763	156,99	4,1	137161	1,0	240	73	0.0417066	0.294383	0.922,0.968	0.977,1.0	-0.043	-4.3	4.3
80	ENSG00000104823	ECH1	19	-	38817315	38817575	38817315	38817364	38817450	38817575	80	112102	942707	126128	12871314	159	73	0.041782	0.294383	0.052,0.062	0.043,0.043	0.014	1.4	1.4
8913	ENSG00000183963	SMTN	22	+	31096997	31097338	31096997	31097060	31097268	31097338	8913	3,6	23,12	9,10	11,19	281	73	0.0417584	0.294383	0.033,0.115	0.175,0.12	-0.073	-7.3	7.3
8619	ENSG00000073350	LLGL2	17	+	75568590	75568839	75568590	75568693	75568771	75568839	8619	17,12	92,63	16,46	63133	151	73	0.0420621	0.296049	0.082,0.084	0.109,0.143	-0.043	-4.3	4.3
4311	ENSG00000148343	FAM73B	9	+	129068197	129068975	129068197	129068332	129068837	129068975	4311	70,58	1,0	123116	3,1	578	73	0.0421617	0.296443	0.898,1.0	0.838,0.936	0.062	6.2	6.2
8090	ENSG00000189077	TMEM120A	7	-	75987359	75987591	75987359	75987428	75987537	75987591	8090	8,17	38,42	18,25	124146	182	73	0.0423006	0.296804	0.078,0.14	0.055,0.064	0.05	5	5
8982	ENSG00000245910	SNHG6	8	-	66926197	66926398	66926197	66926302	66926377	66926398	8982	11,6	0,0	10,5	1,2	148	73	0.0422961	0.296804	1.0,1.0	0.831,0.552	0.308	30.8	30.8
5056	ENSG00000197530	MIB2	1	+	1628018	1628399	1628018	1628179	1628272	1628399	5056	17,15	32,30	18,43	19,47	166	73	0.0424165	0.29731	0.189,0.18	0.294,0.287	-0.106	-10.6	10.6
4802	ENSG00000167733	HSD11B1L	19	+	5684818	5685119	5684818	5684905	5684988	5685119	4802	7,15	8,1	6,11	9,20	156	73	0.0425242	0.297757	0.291,0.875	0.238,0.205	0.361	36.1	36.1
6372	ENSG00000182858	ALG12	22	-	49904215	49904384	49904215	49904254	49904336	49904384	6372	6,10	14,10	10,6	25,40	155	73	0.0426622	0.298108	0.168,0.32	0.159,0.066	0.132	13.2	13.2
6884	ENSG00000127054	CPSF3L	1	-	1312225	1312700	1312225	1312501	1312592	1312700	6884	56,28	96,83	40,50	150149	164	73	0.0426287	0.298108	0.206,0.131	0.106,0.13	0.05	5	5
2363	ENSG00000095066	HOOK2	19	-	12774668	12774897	12774668	12774741	12774811	12774897	2363	43,27	82,75	24,29	82109	143	73	0.0427576	0.298467	0.211,0.155	0.13,0.12	0.058	5.8	5.8
1907	ENSG00000143416	SELENBP1	1	-	151365188	151365684	151365188	151365281	151365534	151365684	1907	92,88	3,1	51,68	0,0	326	73	0.0428511	0.298813	0.873,0.952	1.0,1.0	-0.088	-8.8	8.8
2237	ENSG00000007392	LUC7L	16	-	227241	228402	227241	227336	228332	228402	2237	515374	13,8	887704	11,8	1069	73	0.0430696	0.299608	0.73,0.761	0.846,0.857	-0.106	-10.6	10.6
2764	ENSG00000149476	TKFC	11	+	61333548	61334731	61333548	61333650	61334619	61334731	2764	216204	8,13	231323	6,7	1042	73	0.0431418	0.299608	0.654,0.524	0.73,0.764	-0.158	-15.8	15.8
5195	ENSG00000172053	QARS	3	-	49098599	49098989	49098599	49098692	49098884	49098989	5195	59,51	74,52	75,72	118133	265	73	0.0431348	0.299608	0.18,0.213	0.149,0.13	0.057	5.7	5.7
7015	ENSG00000167770	OTUB1	11	+	63996529	63996941	63996529	63996648	63996856	63996941	7015	82,57	121,74	55,72	158104	281	73	0.0431141	0.299608	0.15,0.167	0.083,0.152	0.041	4.1	4.1
7184	ENSG00000249915	PDCD6	5	+	271620	271821	271620	271690	271775	271821	7184	244187	6,5	229289	0,5	158	73	0.0432388	0.299975	0.949,0.945	1.0,0.964	-0.035	-3.5	3.5
5250	ENSG00000213983	AP1G2	14	-	23565815	23566160	23565815	23565892	23566063	23566160	5250	254260	76,41	168264	65,87	244	73	0.0434085	0.300231	0.5,0.655	0.436,0.476	0.122	12.2	12.2
6583	ENSG00000162852	CNST	1	+	246633923	246634587	246633923	246634010	246634472	246634587	6583	3,5	33,26	15,5	31,33	535	73	0.0433341	0.300231	0.012,0.026	0.062,0.02	-0.022	-2.2	2.2
6682	ENSG00000111203	ITFG2	12	+	2817222	2817950	2817222	2817318	2817908	2817950	6682	9,8	34,44	3,4	35,51	663	73	0.0433926	0.300231	0.028,0.02	0.009,0.009	0.015	1.5	1.5
1453	ENSG00000159459	UBR1	15	-	43025373	43026663	43025373	43025429	43026560	43026663	1453	7,9	48,16	17,7	22,21	1204	73	0.0436608	0.301096	0.009,0.033	0.045,0.02	-0.011	-1.1	1.1
1482	ENSG00000100075	SLC25A1	22	-	19177726	19178041	19177726	19177865	19177941	19178041	1482	21,11	123117	34,56	190240	149	73	0.0436018	0.301096	0.077,0.044	0.081,0.103	-0.032	-3.2	3.2
7964	ENSG00000125089	SH3TC1	4	+	8235432	8237670	8235432	8235555	8236277	8237670	7964	15,7	6,7	7,9	13,13	795	73	0.0436666	0.301096	0.187,0.084	0.047,0.06	0.082	8.2	8.2
8768	ENSG00000254986	DPP3	11	+	66495205	66495489	66495205	66495268	66495364	66495489	8768	18,22	61,41	25,20	106,95	169	73	0.0437136	0.301114	0.113,0.188	0.092,0.083	0.063	6.3	6.3
1095	ENSG00000106397	PLOD3	7	-	101212841	101213204	101212841	101212971	101213106	101213204	1095	10,7	3,0	8,14	0,0	208	73	0.0441382	0.303695	0.539,1.0	1.0,1.0	-0.23	-23	23
4944	ENSG00000130713	EXOSC2	9	+	130697581	130698251	130697581	130697627	130698161	130698251	4944	31,23	54,39	47,79	69,69	607	73	0.0441779	0.303695	0.065,0.066	0.076,0.121	-0.033	-3.3	3.3
550	ENSG00000105707	HPN	19	+	35049270	35049516	35049270	35049391	35049474	35049516	550	28,38	69,73	45,62	145214	156	73	0.0442689	0.304013	0.16,0.196	0.127,0.119	0.055	5.5	5.5
3167	ENSG00000214063	TSPAN4	11	+	865512	865825	865512	865614	865693	865825	3167	37,18	52,53	25,54	126134	152	73	0.0445427	0.305583	0.255,0.14	0.087,0.162	0.073	7.3	7.3
5440	ENSG00000137802	MAPKBP1	15	+	41815258	41815799	41815258	41815405	41815623	41815799	5440	7,1	27,13	1,0	5,8	291	73	0.0447845	0.306932	0.061,0.019	0.048,0.0	0.016	1.6	1.6
7487	ENSG00000182199	SHMT2	12	+	57233748	57234244	57233748	57233904	57234011	57234244	7487	156140	4,2	91138	1,0	180	73	0.0449363	0.307662	0.941,0.966	0.974,1.0	-0.033	-3.3	3.3
6009	ENSG00000166946	CCNDBP1	15	+	43185819	43186233	43185819	43185879	43186153	43186233	6009	43,44	76,54	27,17	59,46	347	73	0.045192	0.3091	0.106,0.146	0.088,0.072	0.046	4.6	4.6
1044	ENSG00000127328	RAB3IP	12	+	69812777	69813033	69812777	69812877	69812963	69813033	1044	36,19	77,42	20,9	59,48	159	73	0.0455196	0.310091	0.177,0.172	0.135,0.079	0.067	6.7	6.7
7341	ENSG00000196154	S100A4	1	-	153544653	153545097	153544653	153544809	153545076	153545097	7341	12,24	0,1	5,8	1,1	340	73	0.0453869	0.310091	1.0,0.837	0.518,0.632	0.344	34.4	34.4
7351	ENSG00000065357	DGKA	12	+	55940081	55940722	55940081	55940433	55940623	55940722	7351	1,0	1,2	0,5	4,4	263	73	0.0455036	0.310091	0.217,0.0	0.0,0.258	-0.021	-2.1	2.1
8814	ENSG00000144061	NPHP1	2	-	110143541	110144569	110143541	110143641	110144492	110144569	8814	6,1	7,2	1,0	4,1	924	73	0.0454556	0.310091	0.063,0.038	0.019,0.0	0.041	4.1	4.1
7456	ENSG00000014914	MTMR11	1	-	149933609	149933942	149933609	149933698	149933854	149933942	7456	5,7	3,0	2,2	2,3	229	73	0.0457476	0.311331	0.347,1.0	0.242,0.175	0.465	46.5	46.5
3411	ENSG00000185024	BRF1	14	-	105211121	105212164	105211121	105211293	105212112	105212164	3411	44,42	74,32	42111	49,70	892	73	0.0458302	0.311581	0.046,0.097	0.066,0.115	-0.019	-1.9	1.9
4027	ENSG00000108671	PSMD11	17	+	32479250	32480197	32479250	32479376	32480145	32480197	4027	55,38	2,0	29,44	4,1	842	73	0.0459316	0.311958	0.705,1.0	0.386,0.792	0.264	26.4	26.4
6774	ENSG00000168890	TMEM150A	2	-	85601020	85601482	85601020	85601107	85601434	85601482	6774	31,36	17,9	29,36	25,26	400	73	0.0463186	0.313788	0.25,0.422	0.175,0.202	0.147	14.7	14.7
6842	ENSG00000130935	NOL11	17	+	67737507	67737972	67737507	67737692	67737831	67737972	6842	10,9	3,0	22,11	0,0	212	73	0.0463195	0.313788	0.534,1.0	1.0,1.0	-0.233	-23.3	23.3
7476	ENSG00000099624	ATP5D	19	+	1244314	1244825	1244314	1244440	1244736	1244825	7476	490423	123102	494823	225223	369	73	0.0463399	0.313788	0.441,0.451	0.303,0.422	0.084	8.4	8.4
1895	ENSG00000175727	MLXIP	12	+	122127879	122129226	122127879	122128068	122129136	122129226	1895	7,22	2,0	15,11	0,0	1141	73	0.0464941	0.314519	0.183,1.0	1.0,1.0	-0.408	-40.8	40.8
4090	ENSG00000118194	TNNT2	1	-	201365609	201366871	201365609	201365670	201366837	201366871	4090	0,0	1,1	4,4	0,2	1240	73	0.0466478	0.315046	0.0,0.0	1.0,0.105	-0.552	-55.2	55.2
588	ENSG00000226287	TMEM191A	22	+	20703632	20704040	20703632	20703692	20703967	20704040	588	20,23	2,1	29,59	1,0	348	73	0.0466665	0.315046	0.677,0.828	0.859,1.0	-0.177	-17.7	17.7
632	ENSG00000138101	DTNB	2	-	25576515	25577004	25576515	25576526	25576837	25577004	632	32,16	0,3	43,20	0,0	384	73	0.0467113	0.315046	1.0,0.503	1.0,1.0	-0.248	-24.8	24.8
2048	ENSG00000149923	PPP4C	16	+	30082745	30083567	30082745	30082847	30083393	30083567	2048	62,48	125102	69,75	105100	619	73	0.046816	0.315296	0.055,0.053	0.072,0.081	-0.022	-2.2	2.2
5859	ENSG00000189143	CLDN4	7	+	73828599	73828950	73828599	73828673	73828764	73828950	5859	20,7	2,1	15,13	0,1	164	73	0.0468414	0.315296	0.817,0.757	1.0,0.853	-0.14	-14	14
8456	ENSG00000214706	IFRD2	3	-	50290169	50290679	50290169	50290294	50290559	50290679	8456	121,78	2,2	146152	0,1	338	73	0.0469251	0.315547	0.929,0.894	1.0,0.97	-0.074	-7.4	7.4
4754	ENSG00000205581	HMGN1	21	-	39345145	39348339	39345145	39345274	39348291	39348339	4754	1535992	712581	12371098	461506	3090	73	0.0472455	0.317073	0.048,0.039	0.06,0.049	-0.011	-1.1	1.1
5229	ENSG00000140474	ULK3	15	-	74842279	74842676	74842279	74842420	74842534	74842676	5229	32,20	8,10	41,28	29,22	187	73	0.047206	0.317073	0.61,0.438	0.356,0.332	0.18	18	18
4192	ENSG00000177943	MAMDC4	9	+	136859208	136860064	136859208	136859317	136859885	136860064	4192	92,64	28,13	65102	10,14	641	73	0.0474396	0.317364	0.272,0.359	0.425,0.453	-0.123	-12.3	12.3
5996	ENSG00000108963	DPH1	17	+	2035969	2036686	2035969	2036091	2036528	2036686	5996	36,34	31,34	26,59	70,59	510	73	0.0473827	0.317364	0.143,0.125	0.05,0.125	0.047	4.7	4.7
7288	ENSG00000011009	LYPLA2	1	+	23794223	23794600	23794223	23794325	23794426	23794600	7288	18,10	30,15	6,19	30,50	174	73	0.047476	0.317364	0.201,0.219	0.077,0.138	0.103	10.3	10.3
8734	ENSG00000100949	RABGGTA	14	-	24268109	24268420	24268109	24268198	24268368	24268420	8734	19,25	53,23	24,12	47,68	243	73	0.0473379	0.317364	0.097,0.246	0.133,0.05	0.08	8	8
8897	ENSG00000278259	MYO19	17	-	36512657	36512883	36512657	36512779	36512873	36512883	8897	2,6	4,1	1,1	3,1	167	73	0.0475393	0.317475	0.179,0.724	0.127,0.304	0.236	23.6	23.6
1038	ENSG00000107672	NSMCE4A	10	-	121959364	121959607	121959364	121959410	121959500	121959607	1038	33,33	31,20	63,35	80,48	163	73	0.0478493	0.317669	0.323,0.425	0.261,0.246	0.12	12	12
1358	ENSG00000105643	ARRDC2	19	+	18008167	18008777	18008167	18008584	18008710	18008777	1358	1,5	0,3	1,2	0,1	199	73	0.047763	0.317669	1.0,0.379	1.0,0.423	-0.022	-2.2	2.2
5973	ENSG00000006282	SPATA20	17	+	50549984	50550312	50549984	50550115	50550207	50550312	5973	120,84	162104	96102	155202	165	73	0.0477497	0.317669	0.247,0.263	0.215,0.183	0.056	5.6	5.6
6623	ENSG00000204713	TRIM27	6	-	28903001	28908840	28903001	28904665	28908807	28908840	6623	370238	0,1	340293	2,1	4215	73	0.04762	0.317669	1.0,0.805	0.746,0.835	0.112	11.2	11.2
7179	ENSG00000115548	KDM3A	2	+	86482457	86484158	86482457	86482694	86483986	86484158	7179	11,15	40,29	24,22	34,33	1365	73	0.047814	0.317669	0.014,0.027	0.036,0.034	-0.015	-1.5	1.5
7943	ENSG00000162909	CAPN2	1	+	223769840	223770525	223769840	223769909	223770446	223770525	7943	318162	60,67	809683	152113	610	73	0.0476955	0.317669	0.388,0.224	0.389,0.42	-0.098	-9.8	9.8
344	ENSG00000105655	ISYNA1	19	-	18437859	18438162	18437859	18437988	18438092	18438162	344	14,11	51,39	11,27	103159	177	73	0.0479226	0.317767	0.102,0.104	0.042,0.065	0.049	4.9	4.9
8395	ENSG00000135454	B4GALNT1	12	-	57627617	57628262	57627617	57627858	57628121	57628262	8395	13,7	3,4	3,7	2,10	336	73	0.0479578	0.317767	0.485,0.275	0.246,0.132	0.191	19.1	19.1
1903	ENSG00000143126	CELSR2	1	+	109271216	109271722	109271216	109271296	109271385	109271722	1903	0,4	12,9	8,4	8,14	162	73	0.0481251	0.318294	0.0,0.167	0.311,0.114	-0.129	-12.9	12.9
857	ENSG00000139044	B4GALNT3	12	+	552466	553983	552466	552528	553190	553983	857	1,2	0,1	8,4	0,2	735	73	0.0481311	0.318294	1.0,0.166	1.0,0.166	0	0	0
4318	ENSG00000141644	MBD1	18	-	50276661	50276998	50276661	50276744	50276831	50276998	4318	26,13	39,34	27,20	23,25	160	73	0.0482226	0.318588	0.233,0.149	0.349,0.267	-0.117	-11.7	11.7
6716	ENSG00000099953	MMP11	22	+	23779186	23780502	23779186	23779416	23780358	23780502	6716	1,2	7,4	4,6	7,5	1015	73	0.0484286	0.319638	0.01,0.035	0.039,0.079	-0.036	-3.6	3.6
3342	ENSG00000160948	VPS28	8	-	144424945	144425772	144424945	144425000	144425682	144425772	3342	192217	10,7	171241	14,18	755	73	0.0485658	0.320232	0.65,0.75	0.541,0.564	0.147	14.7	14.7
1710	ENSG00000136059	VILL	3	+	38006180	38006700	38006180	38006252	38006448	38006700	1710	0,0	4,6	2,2	4,0	269	73	0.0488083	0.321519	0.0,0.0	0.119,1.0	-0.559	-55.9	55.9
4126	ENSG00000163682	RPL9	4	-	39456405	39457681	39456405	39456538	39457518	39457681	4126	26,26	1,0	27,53	0,3	1053	73	0.0488689	0.321606	0.643,1.0	1.0,0.551	0.046	4.6	4.6
1466	ENSG00000135473	PAN2	12	-	56322614	56323209	56322614	56322758	56323061	56323209	1466	253178	41,29	188241	21,24	376	73	0.049021	0.322294	0.545,0.544	0.635,0.661	-0.104	-10.4	10.4
7192	ENSG00000103051	COG4	16	-	70508405	70509388	70508405	70508464	70509230	70509388	7192	231195	65,41	393309	69,54	839	73	0.0491168	0.322611	0.236,0.293	0.331,0.332	-0.067	-6.7	6.7
7047	ENSG00000135451	TROAP	12	+	49330144	49331407	49330144	49330943	49331213	49331407	7047	69,56	7,4	25,24	4,7	343	73	0.0493655	0.323762	0.677,0.749	0.571,0.422	0.217	21.7	21.7
8688	ENSG00000072310	SREBF1	17	-	17817547	17817916	17817547	17817591	17817695	17817916	8688	73,61	2,4	78139	7,14	177	73	0.0493874	0.323762	0.938,0.863	0.821,0.804	0.088	8.8	8.8
5174	ENSG00000090447	TFAP4	16	-	4260089	4260595	4260089	4260245	4260454	4260595	5174	0,1	12,3	3,3	6,20	282	73	0.0496143	0.324935	0.0,0.079	0.115,0.037	-0.036	-3.6	3.6
3107	ENSG00000102032	RENBP	X	-	153944079	153944418	153944079	153944155	153944308	153944418	3107	13,11	17,8	6,6	18,11	226	73	0.0498071	0.325883	0.198,0.308	0.097,0.15	0.13	13	13
10	ENSG00000166012	TAF1D	11	-	93730676	93731216	93730676	93730712	93731149	93731216	10	222137	163,90	241143	214145	510	73	0.0501022	0.327499	0.163,0.179	0.139,0.124	0.039	3.9	3.9
6549	ENSG00000170445	HARS	5	-	140677654	140679127	140677654	140677753	140679001	140679127	6549	325224	1,2	228203	4,3	1321	73	0.0501648	0.327592	0.947,0.861	0.759,0.789	0.13	13	13
3748	ENSG00000164934	DCAF13	8	+	103427096	103430689	103427096	103427252	103430611	103430689	3748	241163	76,41	121193	62,65	3432	73	0.0505896	0.330049	0.063,0.078	0.04,0.059	0.021	2.1	2.1
269	ENSG00000272752	STAG3L5P-PVRIG2P-PILRB	7	+	100352563	100352914	100352563	100352667	100352760	100352914	269	287246	15,5	215413	16,24	166	73	0.0508263	0.331274	0.894,0.956	0.855,0.883	0.056	5.6	5.6
5242	ENSG00000213983	AP1G2	14	-	23563583	23563856	23563583	23563638	23563715	23563856	5242	26,20	109,93	17,23	125165	150	73	0.0509275	0.331615	0.104,0.095	0.062,0.064	0.037	3.7	3.7
1077	ENSG00000156042	CFAP70	10	-	73293262	73297173	73293262	73293388	73297041	73297173	1077	645429	1,3	243292	1,8	3726	73	0.0510383	0.332018	0.927,0.737	0.826,0.417	0.211	21.1	21.1
8209	ENSG00000107874	CUEDC2	10	-	102423656	102423900	102423656	102423717	102423797	102423900	8209	19,14	150101	18,17	239225	153	73	0.0511205	0.332234	0.057,0.062	0.035,0.035	0.024	2.4	2.4
1142	ENSG00000086758	HUWE1	X	-	53631413	53631580	53631413	53631482	53631566	53631580	1142	7,2	56,43	1,0	9,15	157	73	0.0513399	0.333341	0.055,0.021	0.049,0.0	0.013	1.3	1.3
8697	ENSG00000167861	HID1	17	-	74958326	74958763	74958326	74958478	74958672	74958763	8697	69,53	98,87	35,56	103,99	267	73	0.0514772	0.333913	0.161,0.143	0.085,0.134	0.042	4.2	4.2
3151	ENSG00000171219	CDC42BPG	11	-	64833599	64833833	64833599	64833659	64833727	64833833	3151	2,3	1,0	1,9	3,0	141	73	0.0518791	0.336199	0.509,1.0	0.147,1.0	0.181	18.1	18.1
2061	ENSG00000198837	DENND4B	1	-	153930691	153931064	153930691	153930857	153930946	153931064	2061	12,16	23,20	8,14	36,32	162	73	0.0520789	0.337032	0.19,0.265	0.091,0.165	0.1	10	10
2103	ENSG00000198218	QRICH1	3	-	49032621	49033228	49032621	49032773	49033119	49033228	2103	77,63	55,31	87,82	35,32	419	73	0.052137	0.337032	0.196,0.261	0.302,0.309	-0.077	-7.7	7.7
823	ENSG00000204344	STK19	6	+	31979413	31980548	31979413	31979553	31980450	31980548	823	121,94	41,36	73,82	47,37	970	73	0.0521567	0.337032	0.182,0.164	0.105,0.143	0.049	4.9	4.9
3636	ENSG00000158106	RHPN1	8	+	143379828	143380175	143379828	143379985	143380061	143380175	3636	15,9	6,6	22,23	19,36	149	73	0.0522446	0.337126	0.551,0.424	0.362,0.238	0.188	18.8	18.8
7694	ENSG00000196262	PPIA	7	+	44799256	44799480	44799256	44799277	44799391	44799480	7694	241126	1352845	251159	18341335	187	73	0.0522707	0.337126	0.065,0.055	0.051,0.044	0.012	1.2	1.2
3816	ENSG00000026950	BTN3A1	6	+	26409893	26410032	26409893	26409914	26410005	26410032	3816	5,2	2,2	3,0	4,3	164	73	0.0524789	0.338148	0.527,0.308	0.25,0.0	0.292	29.2	29.2
117	ENSG00000189337	KAZN	1	+	15060171	15063622	15060171	15060297	15063571	15063622	117	20,7	1,0	28,22	2,1	3347	73	0.0527531	0.339592	0.304,1.0	0.234,0.324	0.373	37.3	37.3
1381	ENSG00000142327	RNPEPL1	2	+	240573774	240574628	240573774	240573891	240574514	240574628	1381	171161	4,0	204370	0,0	696	73	0.0529119	0.339969	0.818,1.0	1.0,1.0	-0.091	-9.1	9.1
7302	ENSG00000129255	MPDU1	17	+	7586691	7586961	7586691	7586777	7586898	7586961	7302	74,72	148,96	66,70	157161	194	73	0.0528652	0.339969	0.158,0.22	0.137,0.141	0.05	5	5
4921	ENSG00000228106	RP11-452F19.3	1	+	222836995	222837384	222836995	222837066	222837218	222837384	4921	62,45	1,1	69,61	8,0	225	73	0.0530576	0.340582	0.953,0.936	0.737,1.0	0.076	7.6	7.6
959	ENSG00000214176	PLEKHM1P	17	-	64821766	64822393	64821766	64822007	64822253	64822393	959	6,20	0,0	14,19	0,3	319	73	0.053121	0.340667	1.0,1.0	1.0,0.592	0.204	20.4	20.4
2331	ENSG00000167380	ZNF226	19	+	44165587	44165807	44165587	44165613	44165756	44165807	2331	39,20	2,4	25,12	11,2	216	73	0.0532144	0.340944	0.868,0.628	0.434,0.67	0.196	19.6	19.6
5967	ENSG00000028310	BRD9	5	-	868606	869119	868606	868804	869037	869119	5967	20,10	3,0	13,13	0,0	306	73	0.0533795	0.341109	0.614,1.0	1.0,1.0	-0.193	-19.3	19.3
8466	ENSG00000119688	ABCD4	14	-	74296332	74298069	74296332	74296449	74297929	74298069	8466	56,69	19,13	63,62	18,38	1553	73	0.0533877	0.341109	0.122,0.2	0.141,0.071	0.055	5.5	5.5
8646	ENSG00000165525	NEMF	14	-	49802498	49802727	49802498	49802569	49802668	49802727	8646	7,13	3,0	7,17	0,0	172	73	0.0533909	0.341109	0.498,1.0	1.0,1.0	-0.251	-25.1	25.1
3566	ENSG00000130813	C19orf66	19	+	10089110	10089378	10089110	10089208	10089306	10089378	3566	4,4	4,1	11,10	1,2	171	73	0.0536194	0.342246	0.299,0.631	0.824,0.681	-0.287	-28.7	28.7
1926	ENSG00000164062	APEH	3	+	49676055	49676515	49676055	49676219	49676377	49676515	1926	57,53	128,98	104,80	280254	231	73	0.0537226	0.342424	0.123,0.146	0.105,0.091	0.037	3.7	3.7
8459	ENSG00000130816	DNMT1	19	-	10160017	10160418	10160017	10160063	10160383	10160418	8459	4,2	49,36	11,5	59,40	393	73	0.0537483	0.342424	0.015,0.01	0.033,0.023	-0.015	-1.5	1.5
5344	ENSG00000133275	CSNK1G2	19	+	1978474	1978647	1978474	1978511	1978601	1978647	5344	43,22	51,50	17,25	53,59	163	73	0.0539686	0.342596	0.274,0.165	0.126,0.16	0.077	7.7	7.7
5394	ENSG00000008710	PKD1	16	-	2097727	2097984	2097727	2097780	2097867	2097984	5394	5,3	30,31	2,11	15,21	160	73	0.0539668	0.342596	0.071,0.042	0.057,0.193	-0.069	-6.9	6.9
7526	ENSG00000071894	CPSF1	8	-	144398793	144399038	144398793	144398868	144398957	144399038	7526	4,5	29,25	17,15	50,48	162	73	0.0539771	0.342596	0.059,0.083	0.133,0.123	-0.057	-5.7	5.7
815	ENSG00000185896	LAMP1	13	+	113320344	113321470	113320344	113320470	113321403	113321470	815	69,61	161122	50,63	191159	1006	73	0.0538788	0.342596	0.03,0.035	0.019,0.028	0.009	0.9	0.9
2581	ENSG00000006652	IFRD1	7	+	112461905	112462122	112461905	112461916	112462000	112462122	2581	22,11	391245	18,21	241211	157	73	0.0543619	0.344715	0.025,0.02	0.034,0.044	-0.017	-1.7	1.7
1994	ENSG00000151150	ANK3	10	-	60059339	60060006	60059339	60059430	60059697	60060006	1994	63,33	268162	128101	416337	340	73	0.0545713	0.34572	0.048,0.042	0.062,0.06	-0.016	-1.6	1.6
6296	ENSG00000100429	HDAC10	22	-	50247691	50247930	50247691	50247776	50247889	50247930	6296	18,7	37,31	29,51	53,78	186	73	0.0547534	0.34655	0.16,0.081	0.177,0.204	-0.07	-7	7
430	ENSG00000111077	TNS2	12	+	53058315	53058637	53058315	53058445	53058571	53058637	430	14,11	64,40	9,24	34,37	199	73	0.0550191	0.347907	0.074,0.092	0.089,0.192	-0.058	-5.8	5.8
4208	ENSG00000110011	DNAJC4	11	+	64233893	64234281	64233893	64233980	64234072	64234281	4208	40,36	73,42	58,79	60,75	165	73	0.0551093	0.348153	0.195,0.275	0.3,0.318	-0.074	-7.4	7.4
1986	ENSG00000123933	MXD4	4	-	2252407	2255234	2252407	2252522	2255158	2255234	1986	268178	0,0	166173	1,2	2709	73	0.0551755	0.348247	1.0,1.0	0.817,0.7	0.242	24.2	24.2
1572	ENSG00000167751	KLK2	19	+	50876471	50877008	50876471	50876758	50876871	50877008	1572	111,87	161126	236259	242301	186	73	0.0554823	0.348563	0.213,0.213	0.277,0.252	-0.052	-5.2	5.2
2922	ENSG00000214078	CPNE1	20	-	35630438	35631034	35630438	35630490	35630900	35631034	2922	113,98	9,11	138159	5,9	483	73	0.0554526	0.348563	0.655,0.574	0.807,0.728	-0.153	-15.3	15.3
3116	ENSG00000126522	ASL	7	+	66086584	66086786	66086584	66086662	66086743	66086786	3116	9,9	92,61	17,18	70,96	154	73	0.0554249	0.348563	0.044,0.065	0.103,0.082	-0.038	-3.8	3.8
5599	ENSG00000090905	TNRC6A	16	+	24805013	24805733	24805013	24805151	24805604	24805733	5599	6,8	33,29	4,0	26,16	526	73	0.0553618	0.348563	0.025,0.037	0.021,0.0	0.02	2	2
8920	ENSG00000143418	CERS2	1	-	150966755	150967202	150966755	150966862	150967038	150967202	8920	13,15	3,0	39,23	0,0	249	73	0.0553432	0.348563	0.56,1.0	1.0,1.0	-0.22	-22	22
1685	ENSG00000130731	C16orf13	16	-	634718	634894	634718	634797	634888	634894	1685	60,25	155112	55,81	281345	164	73	0.0557592	0.349587	0.147,0.09	0.08,0.095	0.031	3.1	3.1
2867	ENSG00000092531	SNAP23	15	+	42512954	42513447	42512954	42512996	42513398	42513447	2867	81,32	110,65	99102	140,86	475	73	0.0557999	0.349587	0.102,0.07	0.098,0.154	-0.04	-4	4
7720	ENSG00000114423	CBLB	3	-	105680991	105681818	105680991	105681610	105681723	105681818	7720	2,3	13,5	1,0	1,6	186	73	0.0557643	0.349587	0.057,0.191	0.282,0.0	-0.017	-1.7	1.7
7990	ENSG00000026036	RTEL1-TNFRSF6B	20	+	63695617	63695854	63695617	63695650	63695777	63695854	7990	4,4	4,7	3,2	13,12	200	73	0.0560031	0.350536	0.267,0.173	0.078,0.057	0.152	15.2	15.2
6992	ENSG00000061656	SPAG4	20	+	35618449	35618720	35618449	35618475	35618611	35618720	6992	2,5	6,5	10,3	4,2	209	73	0.0562541	0.351783	0.104,0.259	0.466,0.344	-0.224	-22.4	22.4
5589	ENSG00000169738	DCXR	17	-	82036190	82036643	82036190	82036448	82036543	82036643	5589	116,78	415297	223271	11461235	168	73	0.0563144	0.351835	0.108,0.102	0.078,0.087	0.023	2.3	2.3
2318	ENSG00000132950	ZMYM5	13	-	19851354	19852190	19851354	19851448	19851688	19852190	2318	43,27	60,43	28,50	39,21	313	73	0.0567039	0.353355	0.143,0.128	0.143,0.357	-0.114	-11.4	11.4
4413	ENSG00000101361	NOP56	20	+	2657080	2658393	2657080	2657218	2657928	2658393	4413	270194	184126	554447	315207	783	73	0.0567139	0.353355	0.12,0.126	0.141,0.168	-0.032	-3.2	3.2
6929	ENSG00000106263	EIF3B	7	+	2378688	2379242	2378688	2378766	2379133	2379242	6929	26,22	243187	20,34	396370	440	73	0.0566694	0.353355	0.017,0.019	0.008,0.015	0.007	0.7	0.7
8950	ENSG00000062598	ELMO2	20	-	46368890	46370525	46368890	46368968	46370442	46370525	8950	37,15	54,50	35,19	27,37	1547	73	0.0571751	0.355902	0.031,0.014	0.058,0.024	-0.019	-1.9	1.9
8711	ENSG00000092841	MYL6	12	+	56158683	56159730	56158683	56158920	56159586	56159730	8711	156134	4,1	211195	2,0	739	73	0.0572278	0.355903	0.794,0.93	0.912,1.0	-0.094	-9.4	9.4
2467	ENSG00000167749	KLK4	19	-	50908358	50908829	50908358	50908495	50908578	50908829	2467	173121	124,96	191236	214212	156	73	0.057369	0.356455	0.395,0.371	0.295,0.343	0.064	6.4	6.4
2678	ENSG00000166986	MARS	12	+	57515919	57516337	57515919	57515991	57516244	57516337	2678	339216	345247	227219	338279	326	73	0.0574345	0.356535	0.18,0.164	0.131,0.149	0.032	3.2	3.2
2981	ENSG00000102977	ACD	16	-	67658927	67659613	67658927	67659079	67659536	67659613	2981	39,31	0,0	24,36	0,3	530	73	0.0578736	0.358933	1.0,1.0	1.0,0.623	0.189	18.9	18.9
1462	ENSG00000135473	PAN2	12	-	56322422	56322670	56322422	56322482	56322614	56322670	1462	36,22	69,45	37,32	56,28	205	73	0.0579513	0.359086	0.157,0.148	0.19,0.289	-0.087	-8.7	8.7
59	ENSG00000130332	LSM7	19	-	2328411	2328620	2328411	2328477	2328560	2328620	59	50,32	82,49	61,81	78,75	156	73	0.0581009	0.359685	0.222,0.234	0.268,0.336	-0.074	-7.4	7.4
3620	ENSG00000114388	NPRL2	3	-	50348526	50348782	50348526	50348563	50348684	50348782	3620	11,9	51,44	17,31	62,70	194	73	0.058229	0.359821	0.075,0.071	0.094,0.143	-0.045	-4.5	4.5
8677	ENSG00000197879	MYO1C	17	-	1468222	1468496	1468222	1468314	1468402	1468496	8677	101,75	1,0	73105	5,0	161	73	0.0581859	0.359821	0.979,1.0	0.869,1.0	0.055	5.5	5.5
5818	ENSG00000213782	DDX47	12	+	12823202	12824016	12823202	12823319	12823869	12824016	5818	87,53	36,32	89,49	74,30	623	73	0.0585809	0.361666	0.221,0.163	0.124,0.161	0.049	4.9	4.9
3124	ENSG00000197070	ARRDC1	9	+	137613463	137613664	137613463	137613510	137613614	137613664	3124	29,33	105,77	26,38	130158	177	73	0.0586486	0.361755	0.102,0.15	0.076,0.09	0.043	4.3	4.3
6104	ENSG00000178904	DPY19L3	19	+	32467473	32468813	32467473	32467626	32468730	32468813	6104	99,67	2,3	97,71	2,0	1177	73	0.0587301	0.361929	0.754,0.581	0.751,1.0	-0.208	-20.8	20.8
4440	ENSG00000085978	ATG16L1	2	+	233289853	233290353	233289853	233289970	233290247	233290353	4440	23,12	1,0	21,14	3,0	350	73	0.0588059	0.362067	0.828,1.0	0.593,1.0	0.117	11.7	11.7
4780	ENSG00000142910	TINAGL1	1	+	31584885	31585340	31584885	31585036	31585150	31585340	4780	0,2	1,9	0,6	2,6	187	73	0.0589298	0.362152	0.0,0.08	0.0,0.281	-0.101	-10.1	10.1
6432	ENSG00000162069	CCDC64B	16	-	3029544	3030595	3029544	3029739	3030448	3030595	6432	88,60	26,33	76141	24,29	782	73	0.0590293	0.362152	0.24,0.145	0.228,0.312	-0.078	-7.8	7.8
8107	ENSG00000111325	OGFOD2	12	+	122975810	122976767	122975810	122975867	122976600	122976767	8107	137,95	1,2	63,87	2,4	806	73	0.0589462	0.362152	0.925,0.811	0.74,0.663	0.167	16.7	16.7
8895	ENSG00000198198	SZT2	1	+	43427529	43428118	43427529	43427734	43428002	43428118	8895	7,1	20,7	2,0	3,13	341	73	0.0590331	0.362152	0.07,0.03	0.125,0.0	-0.012	-1.2	1.2
4722	ENSG00000143630	HCN3	1	+	155283973	155284757	155283973	155284135	155284538	155284757	4722	33,15	7,1	27,37	2,1	476	73	0.0591143	0.362322	0.42,0.697	0.674,0.85	-0.204	-20.4	20.4
260	ENSG00000175826	CTDNEP1	17	-	7247089	7247334	7247089	7247177	7247276	7247334	260	27,14	1,1	20,21	3,3	172	73	0.0591706	0.36234	0.92,0.856	0.739,0.748	0.144	14.4	14.4
2537	ENSG00000121716	PILRB	7	+	100352563	100353123	100352563	100352914	100352996	100353123	2537	149134	32,44	90188	51,63	155	73	0.0592454	0.362361	0.687,0.589	0.454,0.584	0.119	11.9	11.9
3676	ENSG00000112282	MED23	6	-	131592387	131593171	131592387	131592460	131593005	131593171	3676	53,30	40,22	57,65	32,25	618	73	0.0593345	0.362361	0.135,0.139	0.174,0.235	-0.067	-6.7	6.7
3733	ENSG00000115524	SF3B1	2	-	197420180	197420542	197420180	197420231	197420427	197420542	3733	141,72	0,2	194147	5,2	269	73	0.0593876	0.362361	1.0,0.907	0.913,0.952	0.021	2.1	2.1
644	ENSG00000188603	CLN3	16	-	28482104	28482382	28482104	28482198	28482326	28482382	644	24,17	35,35	32,23	84,76	201	73	0.0592847	0.362361	0.199,0.15	0.122,0.099	0.064	6.4	6.4
7303	ENSG00000129255	MPDU1	17	+	7586691	7587271	7586691	7586838	7587160	7587271	7303	186143	28,31	194205	26,19	395	73	0.0596982	0.363929	0.551,0.46	0.58,0.666	-0.117	-11.7	11.7
1128	ENSG00000039650	PNKP	19	-	49861448	49861881	49861448	49861510	49861771	49861881	1128	69,44	2,2	92114	2,0	334	73	0.0600377	0.365139	0.883,0.828	0.91,1.0	-0.1	-10	10
8095	ENSG00000166913	YWHAB	20	+	44904967	44906096	44904967	44905131	44906000	44906096	8095	168122	343252	171160	321205	942	73	0.060047	0.365139	0.037,0.036	0.04,0.057	-0.012	-1.2	1.2
8595	ENSG00000008128	CDK11A	1	-	1704038	1704344	1704038	1704146	1704222	1704344	8595	7,12	38,45	28,29	75,73	149	73	0.0600582	0.365139	0.083,0.116	0.155,0.163	-0.059	-5.9	5.9
3769	ENSG00000274209	ANTXRL	10	+	46297251	46297488	46297251	46297328	46297405	46297488	3769	0,1	6,2	4,0	7,5	150	73	0.060285	0.365862	0.0,0.196	0.218,0.0	-0.011	-1.1	1.1
7660	ENSG00000115204	MPV17	2	-	27312547	27312772	27312547	27312589	27312679	27312772	7660	3,2	79,80	10,7	121132	163	73	0.0602772	0.365862	0.017,0.011	0.036,0.023	-0.015	-1.5	1.5
1888	ENSG00000115234	SNX17	2	+	27374688	27375153	27374688	27374758	27375060	27375153	1888	15,18	160101	19,28	109117	375	73	0.0603707	0.366055	0.018,0.034	0.033,0.045	-0.013	-1.3	1.3
5323	ENSG00000135596	MICAL1	6	-	109451599	109452401	109451599	109451700	109452245	109452401	5323	321236	22,38	438616	32,30	618	73	0.0605865	0.367035	0.633,0.423	0.618,0.708	-0.135	-13.5	13.5
1522	ENSG00000167671	UBXN6	19	-	4446048	4446413	4446048	4446197	4446282	4446413	1522	30,24	102,99	16,27	82173	158	73	0.060826	0.367957	0.12,0.101	0.083,0.067	0.035	3.5	3.5
6397	ENSG00000140400	MAN2C1	15	-	75359058	75359425	75359058	75359153	75359327	75359425	6397	92,77	20,25	50156	22,65	247	73	0.0609014	0.367957	0.576,0.477	0.402,0.415	0.118	11.8	11.8
6817	ENSG00000092098	RNF31	14	+	24157519	24157908	24157519	24157638	24157831	24157908	6817	9,6	1,0	11,14	3,0	266	73	0.0608687	0.367957	0.712,1.0	0.502,1.0	0.105	10.5	10.5
6651	ENSG00000169129	AFAP1L2	10	-	114294825	114297100	114294825	114295009	114296977	114297100	6651	26,16	0,2	15,18	0,0	2041	73	0.0610127	0.367974	1.0,0.222	1.0,1.0	-0.389	-38.9	38.9
7614	ENSG00000153774	CFDP1	16	-	75305023	75305438	75305023	75305182	75305433	75305438	7614	31,17	2,1	62,54	0,0	324	73	0.0609767	0.367974	0.777,0.793	1.0,1.0	-0.215	-21.5	21.5
2823	ENSG00000169727	GPS1	17	+	82053867	82054810	82053867	82054049	82054497	82054810	2823	12,9	23,30	18,27	28,35	521	73	0.061192	0.368728	0.068,0.04	0.083,0.098	-0.036	-3.6	3.6
5326	ENSG00000135596	MICAL1	6	-	109446135	109446772	109446135	109446357	109446695	109446772	5326	99,71	2,2	104278	1,1	411	73	0.0617012	0.37142	0.898,0.863	0.949,0.98	-0.084	-8.4	8.4
7954	ENSG00000161204	ABCF3	3	+	184189387	184189757	184189387	184189443	184189556	184189757	7954	16,16	77,48	12,7	63,70	186	73	0.0617482	0.37142	0.075,0.116	0.07,0.038	0.041	4.1	4.1
7084	ENSG00000130511	SSBP4	19	+	18432728	18432883	18432728	18432735	18432828	18432883	7084	7,8	16,11	8,14	33,61	166	73	0.0623413	0.374655	0.161,0.242	0.096,0.092	0.108	10.8	10.8
7970	ENSG00000104964	AES	19	-	3054022	3054264	3054022	3054037	3054119	3054264	7970	112115	28,19	101124	13,15	155	73	0.0624069	0.374718	0.653,0.74	0.785,0.796	-0.094	-9.4	9.4
8963	ENSG00000165792	METTL17	14	+	20994793	20995233	20994793	20994901	20995164	20995233	8963	156120	47,44	170121	62,85	336	73	0.0625301	0.375125	0.419,0.372	0.373,0.236	0.091	9.1	9.1
2444	ENSG00000064601	CTSA	20	+	45891568	45892027	45891568	45891762	45891915	45892027	2444	18,16	48,42	10,11	51,49	226	73	0.0627962	0.376364	0.108,0.11	0.06,0.068	0.045	4.5	4.5
3873	ENSG00000155463	OXA1L	14	+	22770192	22770625	22770192	22770278	22770460	22770625	3873	134,99	95,57	146149	126136	255	73	0.0628476	0.376364	0.288,0.332	0.249,0.239	0.066	6.6	6.6
5004	ENSG00000204348	DXO	6	-	31970342	31970825	31970342	31970478	31970605	31970825	5004	49,45	24,24	64,65	17,23	200	73	0.062943	0.376604	0.427,0.406	0.579,0.508	-0.127	-12.7	12.7
2450	ENSG00000185189	NRBP2	8	-	143835819	143836030	143835819	143835875	143835966	143836030	2450	3,8	3,5	6,6	13,15	164	73	0.0633237	0.378214	0.308,0.416	0.17,0.151	0.201	20.1	20.1
4357	ENSG00000161265	U2AF1L4	19	-	35744069	35744421	35744069	35744145	35744322	35744421	4357	40,29	48,34	17,25	37,44	250	73	0.063318	0.378214	0.196,0.199	0.118,0.142	0.068	6.8	6.8
1173	ENSG00000282851	BISPR	19	+	17405823	17406296	17405823	17405995	17406076	17406296	1173	5,11	2,3	5,5	3,7	154	73	0.0639332	0.380415	0.542,0.635	0.441,0.253	0.242	24.2	24.2
5482	ENSG00000122435	TRMT13	1	+	100140407	100141019	100140407	100140514	100140966	100141019	5482	167103	6,5	95,74	1,2	525	73	0.0638141	0.380415	0.795,0.741	0.93,0.837	-0.115	-11.5	11.5
6078	ENSG00000008300	CELSR3	3	-	48641850	48642467	48641850	48642009	48642357	48642467	6078	1,2	3,1	5,7	3,3	421	73	0.0638852	0.380415	0.055,0.257	0.224,0.288	-0.1	-10	10
8617	ENSG00000073350	LLGL2	17	+	75574212	75574668	75574212	75574260	75574452	75574668	8617	23,12	35,54	19,30	83135	265	73	0.0639725	0.380415	0.153,0.058	0.059,0.058	0.047	4.7	4.7
8993	ENSG00000147403	RPL10	X	+	154399337	154399594	154399337	154399396	154399486	154399594	8993	192149	19191364	209180	26032139	163	73	0.063783	0.380415	0.043,0.047	0.035,0.036	0.009	0.9	0.9
7987	ENSG00000026036	RTEL1-TNFRSF6B	20	+	63691741	63693003	63691741	63691837	63692804	63693003	7987	14,5	33,32	4,6	33,65	1040	73	0.064209	0.381487	0.029,0.011	0.008,0.006	0.013	1.3	1.3
8316	ENSG00000071889	FAM3A	X	-	154515759	154516242	154515759	154515812	154515909	154516242	8316	87,90	12,16	65,96	14,29	170	73	0.0644765	0.382741	0.757,0.707	0.666,0.587	0.105	10.5	10.5
6427	ENSG00000168958	MFF	2	+	227328677	227330846	227328677	227328789	227330625	227330846	6427	46,31	66,53	65,62	66,67	1909	73	0.0646441	0.3834	0.026,0.022	0.036,0.034	-0.011	-1.1	1.1
3053	ENSG00000169733	RFNG	17	-	82050661	82051342	82050661	82050764	82051293	82051342	3053	64,44	59,38	79111	49,68	602	73	0.0647819	0.383882	0.116,0.123	0.164,0.165	-0.045	-4.5	4.5
236	ENSG00000185813	PCYT2	17	-	81906099	81906546	81906099	81906177	81906463	81906546	236	14,20	64,36	82,57	132138	359	73	0.0648983	0.384237	0.043,0.102	0.112,0.077	-0.022	-2.2	2.2
1975	ENSG00000156873	PHKG2	16	+	30751105	30751603	30751105	30751281	30751548	30751603	1975	76,76	18,18	65111	29,37	340	73	0.0650419	0.384584	0.475,0.475	0.325,0.392	0.116	11.6	11.6
4716	ENSG00000198208	RPS6KL1	14	-	74905642	74907124	74905642	74906759	74907017	74907124	4716	71,81	0,1	166215	3,2	331	73	0.0651475	0.384584	1.0,0.947	0.924,0.96	0.032	3.2	3.2
5455	ENSG00000167106	FAM102A	9	-	127940880	127944684	127940880	127943237	127944614	127944684	5455	41,46	92,60	20,27	69,56	1450	73	0.0650959	0.384584	0.022,0.037	0.014,0.024	0.01	1	1
5997	ENSG00000108963	DPH1	17	+	2040217	2040605	2040217	2040311	2040504	2040605	5997	106,78	3,1	104137	0,1	266	73	0.0651838	0.384584	0.907,0.955	1.0,0.974	-0.056	-5.6	5.6
1319	ENSG00000204351	SKIV2L	6	+	31968622	31969089	31968622	31968796	31968870	31969089	1319	19,12	42,29	9,20	54,65	147	73	0.0656427	0.385973	0.183,0.17	0.076,0.133	0.072	7.2	7.2
2125	ENSG00000126768	TIMM17B	X	-	48893899	48894225	48893899	48894010	48894096	48894225	2125	22,16	138105	27,41	129154	159	73	0.0656467	0.385973	0.068,0.065	0.088,0.109	-0.032	-3.2	3.2
50	ENSG00000118762	PKD2	4	+	88065373	88065879	88065373	88065495	88065761	88065879	50	3,1	19,12	9,2	18,14	339	73	0.0656259	0.385973	0.033,0.018	0.097,0.03	-0.038	-3.8	3.8
5186	ENSG00000133641	C12orf29	12	+	88043598	88045779	88043598	88043715	88045581	88045779	5186	46,24	51,36	30,28	81,36	1939	73	0.065557	0.385973	0.033,0.024	0.014,0.028	0.007	0.7	0.7
1275	ENSG00000174562	KLK15	19	-	50826620	50827161	50826620	50826757	50826995	50827161	1275	51,34	3,0	24,48	3,4	311	73	0.0662334	0.387071	0.8,1.0	0.653,0.738	0.205	20.5	20.5
3288	ENSG00000106077	ABHD11	7	-	73737220	73737735	73737220	73737391	73737561	73737735	3288	66,41	40,39	115140	131153	243	73	0.0660499	0.387071	0.331,0.24	0.209,0.216	0.073	7.3	7.3
3740	ENSG00000108469	RECQL5	17	-	75630183	75630634	75630183	75630277	75630420	75630634	3740	17,21	0,0	11,20	3,0	216	73	0.0660826	0.387071	1.0,1.0	0.553,1.0	0.224	22.4	22.4
486	ENSG00000105397	TYK2	19	-	10350946	10351143	10350946	10350968	10351051	10351143	486	12,23	49,35	11,14	59,52	156	73	0.0660497	0.387071	0.103,0.235	0.08,0.112	0.073	7.3	7.3
5108	ENSG00000089053	ANAPC5	12	-	121345838	121347005	121345838	121346031	121346895	121347005	5108	311231	200,97	392403	191140	937	73	0.0663441	0.387071	0.108,0.156	0.138,0.183	-0.028	-2.8	2.8
6580	ENSG00000005961	ITGA2B	17	-	44383937	44384138	44383937	44383946	44384084	44384138	6580	4,0	0,2	0,0	2,2	211	73	0.0662495	0.387071	1.0,0.0	0.0,0.0	0.5	50	50
8105	ENSG00000168872	DDX19A	16	+	70370222	70371563	70370222	70370385	70371371	70371563	8105	18,4	6,2	26,25	4,3	1059	73	0.0663468	0.387071	0.171,0.121	0.309,0.365	-0.191	-19.1	19.1
8226	ENSG00000005700	IBTK	6	-	82191072	82191879	82191072	82191182	82191786	82191879	8226	63,46	1,0	45,45	1,1	677	73	0.0662258	0.387071	0.872,1.0	0.829,0.829	0.107	10.7	10.7
8652	ENSG00000125733	TRIP10	19	+	6750291	6750633	6750291	6750431	6750511	6750633	8652	2,3	33,27	4,10	39,33	153	73	0.0663243	0.387071	0.028,0.05	0.047,0.126	-0.047	-4.7	4.7
8201	ENSG00000149743	TRPT1	11	-	64224099	64224341	64224099	64224162	64224284	64224341	8201	81,57	0,1	132102	1,4	195	73	0.0668821	0.389858	1.0,0.955	0.98,0.905	0.035	3.5	3.5
6800	ENSG00000112759	SLC29A1	6	+	44229906	44230481	44229906	44230046	44230346	44230481	6800	4,15	7,8	68,70	29,29	373	73	0.067065	0.390589	0.101,0.268	0.315,0.321	-0.134	-13.4	13.4
8761	ENSG00000090581	GNPTG	16	+	1362205	1362742	1362205	1362534	1362610	1362742	8761	8,10	87,57	17,30	101123	149	73	0.0679139	0.395193	0.043,0.079	0.076,0.107	-0.03	-3	3
1152	ENSG00000234741	GAS5	1	-	173864256	173865282	173864256	173864304	173865228	173865282	1152	11851028	5,3	1205936	9,7	997	73	0.0682848	0.395883	0.946,0.962	0.907,0.907	0.047	4.7	4.7
193	ENSG00000137700	SLC37A4	11	-	119027627	119028426	119027627	119027872	119028193	119028426	193	34,33	18,13	54,69	38,58	394	73	0.0681347	0.395883	0.259,0.32	0.208,0.181	0.095	9.5	9.5
3800	ENSG00000205981	DNAJC19	3	-	180985409	180985996	180985409	180985622	180985925	180985996	3800	31,14	3,0	11,11	0,0	376	73	0.0682302	0.395883	0.667,1.0	1.0,1.0	-0.166	-16.6	16.6
5574	ENSG00000169738	DCXR	17	-	82036202	82036437	82036202	82036308	82036383	82036437	5574	126,87	429258	240308	11361122	148	73	0.0683241	0.395883	0.127,0.143	0.094,0.119	0.029	2.9	2.9
7658	ENSG00000132382	MYBBP1A	17	-	4542525	4542741	4542525	4542532	4542615	4542741	7658	9,3	34,29	17,22	48,68	156	73	0.0681932	0.395883	0.11,0.046	0.142,0.131	-0.059	-5.9	5.9
8972	ENSG00000104497	SNX16	8	-	81839611	81840082	81839611	81839751	81839838	81840082	8972	30,28	0,2	63,25	4,2	160	73	0.0684084	0.396033	1.0,0.865	0.878,0.851	0.068	6.8	6.8
6350	ENSG00000085552	IGSF9	1	-	159929890	159930439	159929890	159929975	159930188	159930439	6350	1,3	2,6	0,0	9,6	286	73	0.0685232	0.39636	0.113,0.113	0.0,0.0	0.113	11.3	11.3
2057	ENSG00000100284	TOM1	22	+	35317876	35318316	35317876	35317961	35318315	35318316	2057	2,0	0,1	2,1	0,0	427	73	0.0686492	0.39675	1.0,0.0	1.0,1.0	-0.5	-50	50
4353	ENSG00000161265	U2AF1L4	19	-	35743154	35743345	35743154	35743205	35743295	35743345	4353	17,10	12,6	14,15	8,0	163	73	0.0688077	0.397323	0.388,0.427	0.439,1.0	-0.312	-31.2	31.2
5703	ENSG00000234745	HLA-B	6	-	31356166	31356957	31356166	31356442	31356687	31356957	5703	1,1	24,23	4,8	39,58	318	73	0.0688654	0.397323	0.009,0.01	0.023,0.031	-0.018	-1.8	1.8
1724	ENSG00000178921	PFAS	17	+	8256266	8256648	8256266	8256407	8256523	8256648	1724	0,5	15,15	6,10	21,23	189	73	0.0690568	0.397751	0.0,0.114	0.099,0.144	-0.065	-6.5	6.5
7940	ENSG00000268575	RP1-283E3.8	1	-	1722587	1722831	1722587	1722634	1722707	1722831	7940	1,1	6,2	11,4	25,14	146	73	0.069007	0.397751	0.077,0.2	0.18,0.125	-0.014	-1.4	1.4
3316	ENSG00000187796	CARD9	9	-	136367215	136367976	136367215	136367257	136367636	136367976	3316	9,3	2,2	1,1	2,0	452	73	0.0692624	0.398259	0.421,0.195	0.075,1.0	-0.229	-22.9	22.9
7815	ENSG00000157538	DSCR3	21	-	37223419	37227806	37223419	37225626	37227653	37227806	7815	43,26	41,38	33,62	36,33	2100	73	0.0692133	0.398259	0.035,0.023	0.031,0.061	-0.017	-1.7	1.7
2406	ENSG00000111801	BTN3A3	6	+	26448618	26448754	26448618	26448637	26448727	26448754	2406	3,2	2,7	2,0	5,5	163	73	0.0696375	0.399738	0.402,0.113	0.152,0.0	0.181	18.1	18.1
6411	ENSG00000145916	RMND5B	5	+	178142582	178142992	178142582	178142728	178142851	178142992	6411	20,21	58,65	6,24	76,74	196	73	0.069621	0.399738	0.114,0.107	0.029,0.108	0.042	4.2	4.2
6593	ENSG00000137955	RABGGTB	1	+	75786700	75787604	75786700	75786854	75787496	75787604	6593	172106	2,0	155118	2,3	715	73	0.0699739	0.40133	0.898,1.0	0.888,0.801	0.105	10.5	10.5
5018	ENSG00000167965	MLST8	16	+	2206357	2206659	2206357	2206409	2206496	2206659	5018	55,45	146101	34,45	121158	160	73	0.0700919	0.401667	0.147,0.169	0.114,0.115	0.043	4.3	4.3
1786	ENSG00000261884	CTC-479C5.12	16	-	67934796	67935478	67934796	67934948	67935419	67935478	1786	28,27	22,19	23,47	34,54	544	73	0.070311	0.401733	0.146,0.16	0.083,0.105	0.059	5.9	5.9
2264	ENSG00000104522	TSTA3	8	-	143612617	143613295	143612617	143612965	143613195	143613295	2264	56,38	127102	58,65	202225	303	73	0.0707198	0.401733	0.096,0.082	0.065,0.065	0.024	2.4	2.4
2274	ENSG00000076924	XAB2	19	-	7620274	7620669	7620274	7620446	7620546	7620669	2274	18,18	47,43	15,16	66,67	173	73	0.0705973	0.401733	0.139,0.15	0.088,0.092	0.055	5.5	5.5
3632	ENSG00000158106	RHPN1	8	+	143381704	143381929	143381704	143381718	143381806	143381929	3632	7,5	40,26	33,28	55151	161	73	0.0708648	0.401733	0.074,0.08	0.214,0.078	-0.069	-6.9	6.9
4648	ENSG00000137161	CNPY3	6	+	42935411	42935622	42935411	42935473	42935573	42935622	4648	13,5	15,9	19,20	12,14	173	73	0.0705755	0.401733	0.268,0.19	0.401,0.376	-0.16	-16	16
4821	ENSG00000065717	TLE2	19	-	3019282	3019773	3019282	3019466	3019698	3019773	4821	5,4	2,3	15,15	1,4	305	73	0.0707838	0.401733	0.374,0.242	0.782,0.473	-0.319	-31.9	31.9
6258	ENSG00000143761	ARF1	1	+	228097077	228097452	228097077	228097262	228097341	228097452	6258	94,87	17261309	85101	12951082	152	73	0.0705173	0.401733	0.025,0.031	0.031,0.043	-0.009	-0.9	0.9
6548	ENSG00000160410	SHKBP1	19	+	40577395	40577630	40577395	40577441	40577556	40577630	6548	7,6	78,60	5,21	80,67	188	73	0.0706834	0.401733	0.034,0.037	0.024,0.109	-0.031	-3.1	3.1
7256	ENSG00000072135	PTPN18	2	+	130370683	130370917	130370683	130370782	130370874	130370917	7256	17,12	27,18	15,24	44,67	165	73	0.0705721	0.401733	0.218,0.228	0.131,0.137	0.089	8.9	8.9
7969	ENSG00000103512	NOMO1	16	+	14895513	14896156	14895513	14895694	14895972	14896156	7969	205201	5,0	336378	0,0	351	73	0.0706592	0.401733	0.895,1.0	1.0,1.0	-0.052	-5.2	5.2
8322	ENSG00000099977	DDT	22	-	23973080	23973943	23973080	23973185	23973767	23973943	8322	30,25	1,1	35,31	0,0	655	73	0.0703861	0.401733	0.77,0.736	1.0,1.0	-0.247	-24.7	24.7
8418	ENSG00000182208	MOB2	11	-	1480392	1480885	1480392	1480486	1480770	1480885	8418	22,30	3,0	34,29	0,0	357	73	0.070358	0.401733	0.6,1.0	1.0,1.0	-0.2	-20	20
920	ENSG00000160285	LSS	21	-	46228433	46228824	46228433	46228599	46228731	46228824	920	4,5	39,37	5,15	29,53	205	73	0.0708732	0.401733	0.035,0.046	0.058,0.092	-0.034	-3.4	3.4
8269	ENSG00000132522	GPS2	17	-	7313028	7313291	7313028	7313124	7313211	7313291	8269	12,4	50,26	12,13	27,35	160	73	0.0711843	0.40316	0.099,0.066	0.169,0.145	-0.074	-7.4	7.4
1066	ENSG00000105258	POLR2I	19	-	36114014	36114217	36114014	36114066	36114177	36114217	1066	35,32	0,0	53,55	4,0	184	73	0.0717918	0.405609	1.0,1.0	0.84,1.0	0.08	8	8
5266	ENSG00000172732	MUS81	11	+	65865810	65866439	65865810	65865894	65865985	65866439	5266	40,30	89,63	13,23	58,63	164	73	0.071796	0.405609	0.167,0.175	0.091,0.14	0.055	5.5	5.5
6118	ENSG00000186862	PDZD7	10	-	101021797	101022385	101021797	101021945	101022208	101022385	6118	1,0	3,3	1,3	3,1	336	73	0.0716792	0.405609	0.068,0.0	0.068,0.395	-0.198	-19.8	19.8
1331	ENSG00000241878	PISD	22	-	31621333	31621885	31621333	31621472	31621648	31621885	1331	12,14	41,23	15,20	17,30	249	73	0.072074	0.405939	0.079,0.151	0.206,0.163	-0.07	-7	7
3530	ENSG00000006744	ELAC2	17	-	13002273	13002579	13002273	13002356	13002440	13002579	3530	29,21	1,2	28,48	8,3	157	73	0.0722134	0.405939	0.931,0.83	0.619,0.882	0.13	13	13
4309	ENSG00000108021	FAM208B	10	+	5762531	5763740	5762531	5762646	5763028	5763740	4309	13,15	138,60	8,9	108104	455	73	0.0721474	0.405939	0.015,0.039	0.012,0.014	0.014	1.4	1.4
4979	ENSG00000158552	ZFAND2B	2	+	219208255	219208486	219208255	219208348	219208425	219208486	4979	3,9	52,43	15,11	54,56	150	73	0.0721172	0.405939	0.027,0.092	0.119,0.087	-0.043	-4.3	4.3
8386	ENSG00000258388	PPT2-EGFL8	6	+	32155767	32155978	32155767	32155783	32155870	32155978	8386	1,1	11,12	2,5	13,19	160	73	0.0721813	0.405939	0.04,0.037	0.066,0.107	-0.048	-4.8	4.8
873	ENSG00000136485	DCAF7	17	+	63588999	63594266	63588999	63589237	63594202	63594266	873	51983483	4,2	55734788	8,7	5038	73	0.0721871	0.405939	0.95,0.962	0.91,0.908	0.047	4.7	4.7
4174	ENSG00000166333	ILK	11	+	6608693	6609156	6608693	6608967	6609070	6609156	4174	45,36	103,87	36,36	125123	176	73	0.0723677	0.406205	0.153,0.146	0.107,0.108	0.042	4.2	4.2
7177	ENSG00000070423	RNF126	19	-	648881	649748	648881	649052	649678	649748	7177	29,11	0,0	35,58	0,3	699	73	0.0723804	0.406205	1.0,1.0	1.0,0.669	0.165	16.5	16.5
5585	ENSG00000169738	DCXR	17	-	82036190	82036763	82036190	82036308	82036543	82036763	5585	190136	1,4	344469	3,0	308	73	0.0725402	0.406764	0.978,0.89	0.965,1.0	-0.048	-4.8	4.8
2583	ENSG00000178149	DALRD3	3	-	49015972	49016340	49015972	49016060	49016157	49016340	2583	53,47	11,1	62,41	19,7	170	73	0.0733335	0.410759	0.674,0.953	0.584,0.716	0.164	16.4	16.4
5544	ENSG00000114026	OGG1	3	+	9756766	9757191	9756766	9756816	9757043	9757191	5544	24,27	1,0	20,29	2,1	300	73	0.0733736	0.410759	0.854,1.0	0.709,0.876	0.135	13.5	13.5
6170	ENSG00000148824	MTG1	10	+	133401528	133402245	133401528	133401590	133402148	133402245	6170	191174	70,51	234390	70,72	631	73	0.0735236	0.41126	0.24,0.283	0.279,0.385	-0.071	-7.1	7.1
7541	ENSG00000187091	PLCD1	3	-	38008457	38009158	38008457	38008636	38009041	38009158	7541	2,14	9,9	0,5	6,8	478	73	0.073586	0.411269	0.033,0.192	0.0,0.087	0.069	6.9	6.9
8062	ENSG00000166347	CYB5A	18	-	74255740	74260944	74255740	74255775	74260914	74260944	8062	427359	539352	729640	1180897	5212	73	0.0736678	0.411388	0.011,0.014	0.009,0.01	0.003	0.3	0.3
4895	ENSG00000106009	BRAT1	7	-	2537880	2539351	2537880	2538764	2539178	2539351	4895	18,20	32,33	18,37	46115	487	73	0.0738618	0.411455	0.078,0.083	0.055,0.046	0.03	3	3
7582	ENSG00000169710	FASN	17	-	82079356	82079929	82079356	82079608	82079809	82079929	7582	168138	2,4	475643	2,4	274	73	0.0738133	0.411455	0.957,0.902	0.984,0.977	-0.051	-5.1	5.1
8627	ENSG00000105699	LSR	19	+	35266678	35266967	35266678	35266738	35266838	35266967	8627	20,12	11,6	17,12	11,25	173	73	0.0737867	0.411455	0.434,0.458	0.395,0.168	0.164	16.4	16.4
5838	ENSG00000146830	GIGYF1	7	-	100687358	100687590	100687358	100687406	100687504	100687590	5838	5,2	66,56	7,10	63,81	171	73	0.0740304	0.412056	0.031,0.015	0.045,0.05	-0.025	-2.5	2.5
6374	ENSG00000143379	SETDB1	1	+	150962973	150963741	150962973	150963139	150963529	150963741	6374	56,40	54,36	40,29	45,53	463	73	0.0742824	0.412781	0.141,0.149	0.123,0.079	0.044	4.4	4.4
8448	ENSG00000101365	IDH3B	20	-	2659698	2660176	2659698	2659793	2660029	2660176	8448	64,44	132,66	53,85	156194	309	73	0.0742528	0.412781	0.103,0.136	0.074,0.094	0.036	3.6	3.6
169	ENSG00000131899	LLGL1	17	+	18235469	18236760	18235469	18235537	18236606	18236760	169	3,11	36,13	14,12	19,27	1142	73	0.0747294	0.414247	0.005,0.051	0.045,0.028	-0.009	-0.9	0.9
4016	ENSG00000130244	FAM98C	19	+	38405518	38407077	38405518	38405635	38406909	38407077	4016	49,63	14,10	54,62	19,25	1347	73	0.0746787	0.414247	0.159,0.255	0.133,0.118	0.082	8.2	8.2
4207	ENSG00000110011	DNAJC4	11	+	64233893	64234281	64233893	64233980	64234097	64234281	4207	70,47	2,0	84102	4,3	190	73	0.0746841	0.414247	0.931,1.0	0.89,0.929	0.056	5.6	5.6
2508	ENSG00000171703	TCEA2	20	+	64069764	64070635	64069764	64070414	64070488	64070635	2508	15,9	45,34	8,16	76,71	147	73	0.0748021	0.414312	0.142,0.116	0.05,0.101	0.053	5.3	5.3
1184	ENSG00000131037	EPS8L1	19	+	55083377	55083644	55083377	55083519	55083615	55083644	1184	1,2	2,1	0,1	1,3	169	73	0.0748946	0.414486	0.178,0.463	0.0,0.126	0.258	25.8	25.8
1105	ENSG00000101558	VAPA	18	+	9936109	9936589	9936109	9936213	9936404	9936589	1105	22,17	3,0	30,14	1,0	264	73	0.0751698	0.41567	0.67,1.0	0.892,1.0	-0.111	-11.1	11.1
5348	ENSG00000041357	PSMA4	15	+	78542176	78542645	78542176	78542219	78542482	78542645	5348	22,26	367174	29,33	254204	336	73	0.0752589	0.415824	0.013,0.031	0.024,0.034	-0.007	-0.7	0.7
306	ENSG00000109736	MFSD10	4	-	2932599	2933209	2932599	2932758	2933105	2933209	306	109,90	35,18	87147	54,45	420	73	0.0754781	0.416695	0.351,0.465	0.219,0.362	0.118	11.8	11.8
55	ENSG00000189171	S100A13	1	-	153626319	153627598	153626319	153626533	153627482	153627598	55	157116	50,38	101,92	42,47	1022	73	0.0757971	0.417777	0.183,0.179	0.147,0.123	0.046	4.6	4.6
7323	ENSG00000169045	HNRNPH1	5	-	179617798	179618060	179617798	179617932	179617988	179618060	7323	143113	567488	91110	301336	129	73	0.0757617	0.417777	0.125,0.116	0.146,0.156	-0.03	-3	3
745	ENSG00000148362	C9orf142	9	+	136992639	136992974	136992639	136992700	136992924	136992974	745	123127	53,53	196215	43,78	297	73	0.0758886	0.417941	0.363,0.371	0.528,0.404	-0.099	-9.9	9.9
2089	ENSG00000175455	CCDC14	3	-	123956354	123956795	123956354	123956427	123956739	123956795	2089	104,58	11,15	85,76	10,2	385	73	0.0760635	0.418487	0.642,0.423	0.617,0.878	-0.215	-21.5	21.5
2342	ENSG00000108528	SLC25A11	17	-	4938022	4938213	4938022	4938074	4938153	4938213	2342	11,8	125115	14,15	344357	152	73	0.0761726	0.418487	0.041,0.032	0.019,0.02	0.017	1.7	1.7
7021	ENSG00000165055	METTL2B	7	+	128476728	128477173	128476728	128476875	128477081	128477173	7021	59,39	23,26	38,49	45,30	279	73	0.0761355	0.418487	0.402,0.282	0.181,0.299	0.102	10.2	10.2
2379	ENSG00000148303	RPL7A	9	+	133350239	133350727	133350239	133350319	133350596	133350727	2379	849603	38522605	14161184	72856634	350	73	0.0763184	0.418949	0.044,0.046	0.039,0.036	0.007	0.7	0.7
2426	ENSG00000176155	CCDC57	17	-	82193755	82194139	82193755	82193830	82193981	82194139	2426	18,12	4,5	18,27	1,4	224	73	0.0765684	0.419769	0.595,0.439	0.854,0.687	-0.253	-25.3	25.3
8662	ENSG00000154134	ROBO3	11	+	124877518	124878131	124877518	124877658	124877936	124878131	8662	68,66	4,2	67,63	1,1	351	73	0.0765916	0.419769	0.78,0.873	0.933,0.929	-0.105	-10.5	10.5
1148	ENSG00000234741	GAS5	1	-	173863900	173864304	173863900	173864079	173864256	173864304	1148	237165	15,19	237145	16,3	250	73	0.077028	0.42114	0.822,0.717	0.812,0.934	-0.104	-10.4	10.4
3048	ENSG00000105202	FBL	19	-	39840232	39840470	39840232	39840327	39840413	39840470	3048	37,16	594364	38,14	811598	159	73	0.0769884	0.42114	0.028,0.02	0.021,0.011	0.008	0.8	0.8
5823	ENSG00000248098	BCKDHA	19	+	41410636	41411009	41410636	41410816	41410922	41411009	5823	16,17	57,50	12,10	48,76	179	73	0.0769847	0.42114	0.103,0.122	0.093,0.051	0.04	4	4
5194	ENSG00000172053	QARS	3	-	49098352	49098692	49098352	49098480	49098599	49098692	5194	54,23	109,69	41,53	181140	192	73	0.07716	0.421522	0.159,0.112	0.079,0.126	0.033	3.3	3.3
731	ENSG00000182809	CRIP2	14	+	105478449	105478871	105478449	105478507	105478730	105478871	731	2,2	22,10	4,12	23,37	296	73	0.0776848	0.424048	0.022,0.047	0.041,0.074	-0.023	-2.3	2.3
2595	ENSG00000108773	KAT2A	17	-	42114357	42114595	42114357	42114394	42114489	42114595	2595	22,11	75,72	18,28	181160	168	73	0.0779624	0.424879	0.113,0.062	0.041,0.071	0.032	3.2	3.2
3380	ENSG00000198276	UCKL1	20	-	63945804	63946267	63945804	63945914	63946160	63946267	3380	86,64	2,0	96110	4,2	319	73	0.0779311	0.424879	0.908,1.0	0.846,0.926	0.068	6.8	6.8
7644	ENSG00000221968	FADS3	11	-	61876358	61876963	61876358	61876455	61876865	61876963	7644	208192	17,31	161234	37,39	483	73	0.0780834	0.425198	0.649,0.483	0.397,0.476	0.13	13	13
8731	ENSG00000100949	RABGGTA	14	-	24268513	24268826	24268513	24268619	24268724	24268826	8731	14,11	21,20	10,15	40,38	178	73	0.0782123	0.425558	0.215,0.184	0.093,0.139	0.084	8.4	8.4
3911	ENSG00000149428	HYOU1	11	-	119055492	119055843	119055492	119055571	119055796	119055843	3911	329248	1,0	77101	3,1	298	73	0.0782975	0.42568	0.988,1.0	0.863,0.961	0.082	8.2	8.2
1236	ENSG00000182173	TSEN54	17	+	75516745	75517072	75516745	75516910	75517008	75517072	1236	15,8	15,7	8,16	19,28	171	73	0.0784299	0.426058	0.299,0.328	0.152,0.196	0.14	14	14
8705	ENSG00000131467	PSME3	17	+	42839113	42839303	42839113	42839166	42839293	42839303	8705	7,10	250167	14,21	270240	200	73	0.0785577	0.426411	0.01,0.021	0.019,0.031	-0.01	-1	1
1845	ENSG00000130299	GTPBP3	19	+	17338007	17338451	17338007	17338255	17338364	17338451	1845	3,0	7,9	5,5	11,13	182	73	0.078657	0.426609	0.147,0.0	0.154,0.134	-0.071	-7.1	7.1
7904	ENSG00000148719	DNAJB12	10	-	72332829	72335931	72332829	72334617	72335779	72335931	7904	157136	56,32	190230	42,47	1235	73	0.0787834	0.426953	0.142,0.201	0.211,0.224	-0.046	-4.6	4.6
5441	ENSG00000137802	MAPKBP1	15	+	41812515	41813781	41812515	41813101	41813620	41813781	5441	6,6	7,6	5,2	5,16	592	73	0.0790297	0.427605	0.096,0.11	0.11,0.015	0.041	4.1	4.1
7715	ENSG00000083838	ZNF446	19	+	58479642	58480019	58479642	58479727	58479929	58480019	7715	17,15	18,14	4,12	11,20	275	73	0.0790149	0.427605	0.2,0.221	0.088,0.137	0.098	9.8	9.8
1630	ENSG00000183010	PYCR1	17	-	81936747	81937257	81936747	81936861	81937210	81937257	1630	314257	2,7	152251	0,3	422	73	0.0793163	0.427768	0.964,0.864	1.0,0.935	-0.054	-5.4	5.4
3352	ENSG00000160948	VPS28	8	-	144424945	144425772	144424945	144425040	144425682	144425772	3352	98131	8,3	84131	2,2	715	73	0.0794381	0.427768	0.556,0.817	0.811,0.87	-0.154	-15.4	15.4
5129	ENSG00000131591	C1orf159	1	-	1083914	1084383	1083914	1084086	1084352	1084383	5129	44,27	2,1	20,36	2,5	339	73	0.0792734	0.427768	0.826,0.853	0.683,0.608	0.194	19.4	19.4
6767	ENSG00000214655	ZSWIM8	10	+	73794146	73794639	73794146	73794330	73794540	73794639	6767	68,32	30,36	42,51	15,21	283	73	0.0791347	0.427768	0.369,0.187	0.419,0.385	-0.124	-12.4	12.4
7099	ENSG00000265681	RPL17	18	-	49491531	49491833	49491531	49491584	49491745	49491833	7099	34782285	16,7	43623425	20,28	234	73	0.0792384	0.427768	0.985,0.99	0.986,0.974	0.008	0.8	0.8
8877	ENSG00000158850	B4GALT3	1	-	161173604	161174049	161173604	161173727	161173921	161174049	8877	105,78	4,0	114120	1,0	267	73	0.0793998	0.427768	0.878,1.0	0.969,1.0	-0.045	-4.5	4.5
8550	ENSG00000162521	RBBP4	1	+	32669323	32669563	32669323	32669357	32669485	32669563	8550	19,13	264205	12,11	320246	201	73	0.0795348	0.427949	0.025,0.023	0.013,0.016	0.01	1	1
1368	ENSG00000111642	CHD4	12	-	6583026	6583378	6583026	6583113	6583197	6583378	1368	67,46	161133	43,31	145126	157	73	0.0799138	0.429647	0.162,0.139	0.121,0.103	0.039	3.9	3.9
8360	ENSG00000151498	ACAD8	11	+	134259607	134261179	134259607	134259745	134261043	134261179	8360	268237	56,32	476434	52,61	1371	73	0.0803769	0.431795	0.203,0.283	0.328,0.275	-0.058	-5.8	5.8
5596	ENSG00000130653	PNPLA7	9	-	137464125	137464456	137464125	137464195	137464339	137464456	5596	7,10	37,27	7,30	29,45	217	73	0.0807656	0.43354	0.06,0.111	0.075,0.183	-0.044	-4.4	4.4
3962	ENSG00000182272	B4GALNT4	11	+	375638	375956	375638	375773	375846	375956	3962	8,7	34,24	20,21	50,41	146	73	0.0810321	0.434377	0.105,0.127	0.167,0.204	-0.07	-7	7
5386	ENSG00000127184	COX7C	5	+	86619352	86619878	86619352	86619496	86619738	86619878	5386	66,54	8,3	68,91	3,3	315	73	0.0810495	0.434377	0.657,0.807	0.84,0.875	-0.125	-12.5	12.5
1312	ENSG00000278615	C11orf98	11	-	62664848	62665181	62664848	62664973	62665122	62665181	1312	45,37	2,0	70,84	1,6	222	73	0.081503	0.436463	0.881,1.0	0.958,0.822	0.051	5.1	5.1
2270	ENSG00000132424	PNISR	6	-	99403828	99404702	99403828	99403882	99404602	99404702	2270	277225	46,39	294200	52,71	793	73	0.0817436	0.436465	0.357,0.347	0.342,0.206	0.078	7.8	7.8
2945	ENSG00000154832	CXXC1	18	-	50285748	50286257	50285748	50285928	50286021	50286257	2945	36,28	15,8	18,33	11,22	166	73	0.0818895	0.436465	0.513,0.606	0.418,0.397	0.152	15.2	15.2
3938	ENSG00000149809	TM7SF2	11	+	65114912	65115598	65114912	65115081	65115475	65115598	3938	43,42	1,0	119131	0,4	467	73	0.0818529	0.436465	0.87,1.0	1.0,0.837	0.017	1.7	1.7
7211	ENSG00000165125	TRPV6	7	-	142877141	142877773	142877141	142877279	142877650	142877773	7211	46,52	12,11	89,80	14,8	444	73	0.0816813	0.436465	0.387,0.437	0.511,0.622	-0.154	-15.4	15.4
8154	ENSG00000105755	ETHE1	19	-	43526200	43526659	43526200	43526349	43526514	43526659	8154	5,9	38,34	3,3	23,44	238	73	0.0818553	0.436465	0.039,0.075	0.038,0.02	0.028	2.8	2.8
906	ENSG00000102103	PQBP1	X	+	48902232	48903084	48902232	48902795	48902927	48903084	906	32,31	127,86	23,31	153119	205	73	0.0816534	0.436465	0.082,0.114	0.051,0.085	0.03	3	3
2316	ENSG00000075407	ZNF37A	10	+	38115194	38115385	38115194	38115290	38115378	38115385	2316	13,5	0,0	11,12	3,0	161	73	0.0820856	0.437167	1.0,1.0	0.624,1.0	0.188	18.8	18.8
2192	ENSG00000170889	RPS9	19	+	54206275	54206724	54206275	54206462	54206611	54206724	2192	148130	5,0	122165	0,0	222	73	0.0821898	0.437379	0.907,1.0	1.0,1.0	-0.046	-4.6	4.6
7937	ENSG00000155366	RHOC	1	-	112702562	112703119	112702562	112702693	112702998	112703119	7937	36,31	342241	91,63	502476	378	73	0.0824608	0.438477	0.02,0.024	0.034,0.025	-0.008	-0.8	0.8
3787	ENSG00000126934	MAP2K2	19	-	4100458	4101143	4100458	4100648	4101018	4101143	3787	28,33	0,3	23,27	0,1	443	73	0.0826329	0.438985	1.0,0.644	1.0,0.816	-0.086	-8.6	8.6
910	ENSG00000102103	PQBP1	X	+	48902232	48902795	48902232	48902517	48902734	48902795	910	78,56	5,2	97,74	10,8	290	73	0.0826857	0.438985	0.797,0.876	0.709,0.7	0.132	13.2	13.2
7958	ENSG00000188827	SLX4	16	-	3600978	3602307	3600978	3601191	3602117	3602307	7958	15,15	4,7	21,21	3,3	999	73	0.0829273	0.439923	0.215,0.135	0.338,0.338	-0.163	-16.3	16.3
980	ENSG00000248101	AC002116.8	19	-	36013347	36013588	36013347	36013422	36013513	36013588	980	11,15	5,6	14,10	13,9	164	73	0.0830021	0.439976	0.495,0.527	0.324,0.331	0.183	18.3	18.3
4528	ENSG00000267796	LIN37	19	+	35754245	35754519	35754245	35754319	35754392	35754519	4528	0,3	9,5	5,5	11,9	146	73	0.0832988	0.440622	0.0,0.231	0.185,0.217	-0.086	-8.6	8.6
5170	ENSG00000141959	PFKL	21	+	44313912	44316339	44313912	44314021	44316243	44316339	5170	349175	92,65	238489	131150	2295	73	0.083348	0.440622	0.108,0.079	0.055,0.094	0.019	1.9	1.9
6379	ENSG00000198563	DDX39B	6	-	31532779	31535485	31532779	31532911	31535366	31535485	6379	32552276	196164	25862682	217212	2528	73	0.0834486	0.440622	0.324,0.286	0.256,0.268	0.043	4.3	4.3
7066	ENSG00000004975	DVL2	17	-	7230284	7230797	7230284	7230430	7230727	7230797	7066	27,13	75,43	36,35	62,76	370	73	0.0834294	0.440622	0.066,0.056	0.103,0.083	-0.032	-3.2	3.2
7760	ENSG00000106330	MOSPD3	7	+	100612555	100612996	100612555	100612602	100612729	100612996	7760	114118	5,7	170176	1,7	200	73	0.0833308	0.440622	0.893,0.86	0.984,0.902	-0.067	-6.7	6.7
4661	ENSG00000278558	TMEM191B	22	+	18529935	18530196	18529935	18530008	18530155	18530196	4661	4,2	4,3	0,3	1,11	220	73	0.0837261	0.441743	0.249,0.181	0.0,0.083	0.173	17.3	17.3
6953	ENSG00000131584	ACAP3	1	-	1299972	1300187	1299972	1300068	1300157	1300187	6953	34,20	73,65	58,81	131118	162	73	0.084139	0.443576	0.173,0.122	0.166,0.236	-0.054	-5.4	5.4
5317	ENSG00000196684	HSH2D	19	+	16152551	16153208	16152551	16152641	16153042	16153208	5317	22,23	2,2	29,40	5,10	474	73	0.0845396	0.444652	0.629,0.639	0.472,0.381	0.208	20.8	20.8
6073	ENSG00000002016	RAD52	12	-	916343	916820	916343	916535	916638	916820	6073	11,11	5,0	10,24	0,2	176	73	0.0845284	0.444652	0.477,1.0	1.0,0.833	-0.178	-17.8	17.8
8490	ENSG00000137801	THBS1	15	+	39593396	39594196	39593396	39593668	39594098	39594196	8490	2,3	1,0	3,4	2,0	503	73	0.0844155	0.444652	0.225,1.0	0.179,1.0	0.023	2.3	2.3
7865	ENSG00000167578	RAB4B	19	+	40780018	40780499	40780018	40780099	40780384	40780499	7865	34,16	55,39	17,8	33,44	358	73	0.0847378	0.445125	0.112,0.077	0.095,0.036	0.029	2.9	2.9
85	ENSG00000214087	ARL16	17	-	81682033	81683126	81682033	81682149	81683012	81683126	85	184129	65,48	171214	47,54	936	73	0.0847607	0.445125	0.181,0.173	0.221,0.236	-0.051	-5.1	5.1
3250	ENSG00000066923	STAG3	7	+	100188452	100189016	100188452	100188529	100188811	100189016	3250	6,9	4,1	34,13	2,2	355	73	0.0856132	0.447889	0.236,0.649	0.778,0.572	-0.233	-23.3	23.3
354	ENSG00000063601	MTMR1	X	+	150735398	150736780	150735398	150735627	150736594	150736780	354	123,72	0,3	97120	0,0	1040	73	0.085617	0.447889	1.0,0.628	1.0,1.0	-0.186	-18.6	18.6
3835	ENSG00000140983	RHOT2	16	+	672253	672566	672253	672384	672471	672566	3835	27,24	2,3	13,45	4,9	160	73	0.0854321	0.447889	0.86,0.785	0.597,0.695	0.177	17.7	17.7
4375	ENSG00000089820	ARHGAP4	X	-	153910170	153910611	153910170	153910404	153910505	153910611	4375	5,2	5,5	4,14	4,4	174	73	0.0855437	0.447889	0.296,0.144	0.296,0.595	-0.226	-22.6	22.6
72	ENSG00000130175	PRKCSH	19	+	11448913	11449175	11448913	11448988	11449075	11449175	72	12,14	257207	29,34	328419	160	73	0.0854407	0.447889	0.021,0.03	0.039,0.036	-0.012	-1.2	1.2
2889	ENSG00000186787	SPIN2B	X	-	57119681	57120631	57119681	57120101	57120404	57120631	2889	50,29	1,0	41,30	0,3	376	73	0.086185	0.450512	0.907,1.0	1.0,0.66	0.123	12.3	12.3
2179	ENSG00000165233	CARD19	9	+	93110567	93112289	93110567	93110721	93112217	93112289	2179	53,62	0,2	48,98	0,3	1569	73	0.0863409	0.45098	1.0,0.591	1.0,0.603	-0.006	-0.6	0.6
3864	ENSG00000163463	KRTCAP2	1	-	155169790	155172489	155169790	155169857	155172350	155172489	3864	245173	8,2	253201	3,1	2566	73	0.0864626	0.451268	0.466,0.711	0.706,0.851	-0.19	-19	19
5303	ENSG00000109065	NAT9	17	-	74771959	74772277	74771959	74772039	74772217	74772277	5303	70,67	4,3	68,75	0,3	251	73	0.0865412	0.451331	0.836,0.867	1.0,0.879	-0.088	-8.8	8.8
5605	ENSG00000133056	PIK3C2B	1	-	204445955	204446144	204445955	204446005	204446086	204446144	5605	19,12	0,1	14,15	2,1	154	73	0.086729	0.451963	1.0,0.85	0.768,0.877	0.103	10.3	10.3
4107	ENSG00000173137	ADCK5	8	+	144392106	144392345	144392106	144392170	144392253	144392345	4107	0,3	12,6	7,5	14,21	156	73	0.0872557	0.454359	0.0,0.19	0.19,0.1	-0.05	-5	5
6455	ENSG00000072778	ACADVL	17	+	7220121	7220676	7220121	7220197	7220603	7220676	6455	324281	8,9	328351	19,13	479	73	0.0876891	0.456266	0.861,0.826	0.725,0.804	0.079	7.9	7.9
4255	ENSG00000099331	MYO9B	19	+	17202841	17203258	17202841	17202883	17203146	17203258	4255	8,8	28,27	9,23	20,41	336	73	0.0879535	0.456591	0.058,0.06	0.089,0.109	-0.04	-4	4
6895	ENSG00000076685	NT5C2	10	-	103100867	103101100	103100867	103100943	103101044	103101100	6895	16,11	1,4	13,7	10,2	174	73	0.0879293	0.456591	0.87,0.536	0.353,0.595	0.229	22.9	22.9
8831	ENSG00000171456	ASXL1	20	+	32428127	32428422	32428127	32428248	32428324	32428422	8831	12,11	43,24	10,4	44,32	149	73	0.0879079	0.456591	0.12,0.183	0.1,0.058	0.072	7.2	7.2
7472	ENSG00000011485	PPP5C	19	+	46387365	46388448	46387365	46387453	46388407	46388448	7472	15,5	73,49	29,16	76,94	1027	73	0.0880538	0.456762	0.014,0.007	0.026,0.012	-0.008	-0.8	0.8
366	ENSG00000104976	SNAPC2	19	+	7922034	7922657	7922034	7922347	7922483	7922657	366	65,33	2,0	40,67	2,3	209	73	0.0881879	0.457108	0.919,1.0	0.875,0.886	0.079	7.9	7.9
8453	ENSG00000214706	IFRD2	3	-	50289446	50289762	50289446	50289628	50289711	50289762	8453	13,14	69,72	19,34	71105	156	73	0.0883975	0.457845	0.081,0.083	0.111,0.132	-0.039	-3.9	3.9
4155	ENSG00000158856	DMTN	8	+	22069015	22069518	22069015	22069060	22069418	22069518	4155	7,8	20,8	1,9	19,22	431	73	0.0892049	0.461674	0.056,0.145	0.009,0.065	0.064	6.4	6.4
1853	ENSG00000110583	NAA40	11	+	63945839	63947003	63945839	63945935	63946950	63947003	1853	143,67	38,18	100114	22,13	1088	73	0.0894457	0.46242	0.202,0.2	0.234,0.37	-0.101	-10.1	10.1
4002	ENSG00000177595	PIDD1	11	-	800761	801120	800761	800912	801001	801120	4002	14,12	0,2	14,26	1,5	162	73	0.0895176	0.46242	1.0,0.73	0.863,0.701	0.083	8.3	8.3
781	ENSG00000172932	ANKRD13D	11	+	67290077	67290446	67290077	67290213	67290321	67290446	781	14,9	23,32	11,15	56,61	181	73	0.0895533	0.46242	0.197,0.102	0.073,0.09	0.068	6.8	6.8
6960	ENSG00000160294	MCM3AP	21	-	46246306	46246886	46246306	46246404	46246627	46246886	6960	92,68	57,46	96,85	41,41	296	73	0.0899231	0.463623	0.285,0.267	0.366,0.338	-0.076	-7.6	7.6
7504	ENSG00000168970	JMJD7-PLA2G4B	15	+	41834739	41835223	41834739	41834893	41834969	41835223	7504	30,14	9,15	11,21	29,16	149	73	0.0898634	0.463623	0.62,0.314	0.157,0.391	0.193	19.3	19.3
7414	ENSG00000123136	DDX39A	19	-	14409302	14409645	14409302	14409447	14409535	14409645	7414	35,26	81,60	28,34	114100	161	73	0.0900482	0.463916	0.164,0.164	0.1,0.134	0.047	4.7	4.7
2311	ENSG00000214046	SMIM7	19	-	16659954	16660157	16659954	16660000	16660084	16660157	2311	20,10	294200	14,10	328331	157	73	0.0903152	0.464938	0.031,0.023	0.019,0.014	0.01	1	1
109	ENSG00000260807	RP11-161M6.2	16	-	975760	977029	975760	976400	976777	977029	109	8,9	3,0	31,63	2,0	450	73	0.0908425	0.465673	0.302,1.0	0.715,1.0	-0.206	-20.6	20.6
1418	ENSG00000214941	ZSWIM7	17	-	15977578	15977913	15977578	15977700	15977799	15977913	1418	87,52	2,2	73,71	1,0	172	73	0.0908696	0.465673	0.949,0.917	0.969,1.0	-0.051	-5.1	5.1
1670	ENSG00000118046	STK11	19	+	1220372	1220717	1220372	1220505	1220580	1220717	1670	24,28	59,42	12,33	70,68	148	73	0.0908019	0.465673	0.167,0.247	0.078,0.193	0.072	7.2	7.2
4959	ENSG00000052749	RRP12	10	-	97358536	97359010	97358536	97358619	97358942	97359010	4959	4,4	45,51	10,13	80,70	396	73	0.0908579	0.465673	0.016,0.014	0.023,0.033	-0.013	-1.3	1.3
7385	ENSG00000095015	MAP3K1	5	+	56887377	56888357	56887377	56887520	56888225	56888357	7385	5,10	6,8	0,6	7,6	778	73	0.0907399	0.465673	0.073,0.105	0.0,0.086	0.046	4.6	4.6
8647	ENSG00000165525	NEMF	14	-	49802498	49802727	49802498	49802573	49802668	49802727	8647	6,6	40,36	4,3	61,38	168	73	0.090605	0.465673	0.061,0.068	0.028,0.033	0.034	3.4	3.4
2584	ENSG00000178149	DALRD3	3	-	49015972	49016340	49015972	49016086	49016157	49016340	2584	28,27	21,18	33,25	37,30	144	73	0.091276	0.46711	0.403,0.432	0.311,0.297	0.113	11.3	11.3
7620	ENSG00000198830	HMGN2	1	+	26473482	26474135	26473482	26473527	26473702	26474135	7620	82,76	751411	37,44	418359	248	73	0.0912879	0.46711	0.031,0.052	0.025,0.035	0.011	1.1	1.1
1416	ENSG00000070610	GBA2	9	-	35738036	35738269	35738036	35738152	35738231	35738269	1416	91,57	91,60	107125	159161	152	73	0.0915025	0.467577	0.324,0.313	0.244,0.272	0.06	6	6
2671	ENSG00000166986	MARS	12	+	57489266	57489610	57489266	57489345	57489427	57489610	2671	59,55	2,2	36,33	0,0	155	73	0.0915169	0.467577	0.933,0.928	1.0,1.0	-0.069	-6.9	6.9
3975	ENSG00000183258	DDX41	5	-	177515928	177516193	177515928	177515989	177516118	177516193	3975	26,27	120,91	29,23	176134	202	73	0.0920215	0.469615	0.073,0.097	0.056,0.058	0.028	2.8	2.8
5948	ENSG00000106327	TFR2	7	-	100627263	100627661	100627263	100627458	100627576	100627661	5948	15,14	0,0	10,35	3,0	191	73	0.0920543	0.469615	1.0,1.0	0.56,1.0	0.22	22	22
1204	ENSG00000256269	HMBS	11	+	119088634	119089131	119088634	119088707	119089099	119089131	1204	54,39	2,1	80,56	0,0	465	73	0.0922831	0.470429	0.809,0.86	1.0,1.0	-0.165	-16.5	16.5
3417	ENSG00000160072	ATAD3B	1	+	1485781	1486235	1485781	1485838	1486109	1486235	3417	13,7	26,22	3,20	42,65	344	73	0.0925811	0.471594	0.096,0.063	0.015,0.061	0.042	4.2	4.2
5696	ENSG00000197622	CDC42SE1	1	-	151055015	151055993	151055015	151055129	151055676	151055993	5696	304204	5,5	375440	5,2	620	73	0.0926642	0.471663	0.877,0.828	0.898,0.963	-0.078	-7.8	7.8
4859	ENSG00000082014	SMARCD3	7	-	151242136	151242603	151242136	151242232	151242464	151242603	4859	28,10	2,0	13,19	1,3	305	73	0.093244	0.474258	0.77,1.0	0.757,0.603	0.205	20.5	20.5
5723	ENSG00000182484	WASH6P	X	+	156021998	156022459	156021998	156022145	156022322	156022459	5723	0,1	3,1	0,4	2,0	250	73	0.0933878	0.474634	0.0,0.226	0.0,1.0	-0.387	-38.7	38.7
4073	ENSG00000100003	SEC14L2	22	+	30415758	30416087	30415758	30415865	30415947	30416087	4073	3,4	4,2	1,2	5,3	155	73	0.0939384	0.477075	0.261,0.485	0.086,0.239	0.211	21.1	21.1
7212	ENSG00000165125	TRPV6	7	-	142873447	142874142	142873447	142873716	142874075	142874142	7212	53,52	15,17	61,59	31,27	432	73	0.0943638	0.478519	0.374,0.341	0.25,0.27	0.098	9.8	9.8
7966	ENSG00000125089	SH3TC1	4	+	8236277	8237670	8236277	8236428	8237473	8237670	7966	9,3	10,11	5,19	8,12	1118	73	0.0943076	0.478519	0.056,0.017	0.039,0.094	-0.03	-3	3
5914	ENSG00000163378	EOGT	3	-	68988505	68989017	68988505	68988577	68988924	68989017	5914	2,4	8,10	1,9	2,0	420	73	0.0947309	0.480022	0.042,0.065	0.08,1.0	-0.487	-48.7	48.7
2701	ENSG00000204356	NELFE	6	-	31954554	31955096	31954554	31954877	31955058	31955096	2701	52,29	37,37	58,59	38,33	254	73	0.0949222	0.480632	0.288,0.184	0.305,0.339	-0.086	-8.6	8.6
1753	ENSG00000167645	YIF1B	19	-	38307427	38307752	38307427	38307521	38307596	38307752	1753	5,15	103,73	22,37	131206	148	73	0.0950687	0.480755	0.023,0.092	0.076,0.081	-0.021	-2.1	2.1
8796	ENSG00000205863	C1QTNF9B	13	-	23891098	23892061	23891098	23891511	23892025	23892061	8796	82,58	4,5	42,67	2,1	587	73	0.0950881	0.480755	0.718,0.591	0.723,0.893	-0.154	-15.4	15.4
2308	ENSG00000143575	HAX1	1	+	154273335	154273961	154273335	154273598	154273773	154273961	2308	88,76	605396	66,72	328306	248	73	0.0953062	0.480768	0.041,0.053	0.056,0.065	-0.013	-1.3	1.3
3487	ENSG00000139190	VAMP1	12	-	6462236	6464941	6462236	6462842	6464889	6464941	3487	229177	0,0	195188	0,3	2120	73	0.0953987	0.480768	1.0,1.0	1.0,0.683	0.158	15.8	15.8
4193	ENSG00000177943	MAMDC4	9	+	136858718	136859132	136858718	136858853	136859004	136859132	4193	13,20	20,9	15,24	4,11	224	73	0.0956576	0.480768	0.175,0.42	0.55,0.416	-0.185	-18.5	18.5
5081	ENSG00000142949	PTPRF	1	+	43620094	43620579	43620094	43620221	43620453	43620579	5081	127,78	205155	155156	317396	305	73	0.0954308	0.480768	0.129,0.107	0.105,0.086	0.022	2.2	2.2
5519	ENSG00000161013	MGAT4B	5	-	179799505	179800068	179799505	179799636	179799953	179800068	5519	89104	140129	91152	252191	390	73	0.0955331	0.480768	0.106,0.131	0.063,0.13	0.022	2.2	2.2
630	ENSG00000100241	SBF1	22	-	50467531	50467923	50467531	50467693	50467785	50467923	630	3,4	16,22	1,1	18,6	165	73	0.0956117	0.480768	0.077,0.074	0.024,0.069	0.029	2.9	2.9
680	ENSG00000147535	PLPP5	8	-	38267896	38268990	38267896	38267960	38268881	38268990	680	803599	4,2	527562	1,1	994	73	0.095381	0.480768	0.936,0.957	0.975,0.976	-0.029	-2.9	2.9
8402	ENSG00000266714	MYO15B	17	+	75621344	75621570	75621344	75621408	75621500	75621570	8402	0,2	9,8	2,3	10,10	165	73	0.0956354	0.480768	0.0,0.1	0.081,0.117	-0.049	-4.9	4.9
3119	ENSG00000173846	PLK3	1	+	44802954	44803391	44802954	44803153	44803267	44803391	3119	6,12	5,5	2,5	5,5	187	73	0.0958071	0.481163	0.319,0.484	0.135,0.281	0.193	19.3	19.3
5362	ENSG00000159352	PSMD4	1	+	151266003	151266439	151266003	151266121	151266307	151266439	5362	23,23	15,17	29,39	16,8	259	73	0.096223	0.482894	0.302,0.276	0.338,0.579	-0.169	-16.9	16.9
3386	ENSG00000181929	PRKAG1	12	-	49004506	49005018	49004506	49004633	49004963	49005018	3386	20,18	152,98	28,22	120,95	403	73	0.0963067	0.482957	0.023,0.032	0.041,0.04	-0.013	-1.3	1.3
1568	ENSG00000173020	ADRBK1	11	+	67282274	67282477	67282274	67282365	67282434	67282477	1568	37,27	198144	39,55	164195	142	73	0.0969599	0.485116	0.088,0.088	0.109,0.127	-0.03	-3	3
2360	ENSG00000184162	NR2C2AP	19	-	19201415	19202041	19201415	19201563	19201930	19202041	2360	278221	4,2	337357	2,1	440	73	0.0968158	0.485116	0.92,0.948	0.965,0.983	-0.04	-4	4
5690	ENSG00000163703	CRELD1	3	+	9943076	9943515	9943076	9943172	9943380	9943515	5690	12,20	53,42	36,43	68,89	281	73	0.0970231	0.485116	0.056,0.11	0.121,0.112	-0.033	-3.3	3.3
6894	ENSG00000076685	NT5C2	10	-	103100867	103101100	103100867	103100964	103101044	103101100	6894	15,11	1,1	13,6	1,0	153	73	0.0969328	0.485116	0.877,0.84	0.861,1.0	-0.072	-7.2	7.2
8085	ENSG00000108591	DRG2	17	+	18099016	18100435	18099016	18099077	18099632	18100435	8085	39,45	59,33	40,53	73,75	628	73	0.097298	0.486127	0.071,0.137	0.06,0.076	0.036	3.6	3.6
8984	ENSG00000123066	MED13L	12	-	115975170	115975738	115975170	115975313	115975514	115975738	8984	14,10	47,35	8,0	31,18	274	73	0.0973686	0.486127	0.074,0.071	0.064,0.0	0.04	4	4
1902	ENSG00000143126	CELSR2	1	+	109271385	109271722	109271385	109271512	109271599	109271722	1902	9,5	17,9	3,5	17,16	160	73	0.0975643	0.486745	0.195,0.202	0.075,0.125	0.099	9.9	9.9
1560	ENSG00000204394	VARS	6	-	31782529	31782845	31782529	31782633	31782720	31782845	1560	19,14	90,72	9,33	130198	160	73	0.0981847	0.48948	0.088,0.081	0.031,0.071	0.033	3.3	3.3
6978	ENSG00000163818	LZTFL1	3	-	45834237	45835784	45834237	45834298	45835589	45835784	6978	11,14	51,24	3,0	18,11	1364	73	0.0983365	0.489878	0.011,0.03	0.009,0.0	0.016	1.6	1.6
1913	ENSG00000143416	SELENBP1	1	-	151365767	151366453	151365767	151365846	151366274	151366453	1913	181191	318250	163222	353377	501	73	0.0985064	0.490364	0.077,0.1	0.063,0.079	0.017	1.7	1.7
8738	ENSG00000100949	RABGGTA	14	-	24268109	24268420	24268109	24268198	24268365	24268420	8738	16,25	1,1	19,10	1,0	240	73	0.0988182	0.491555	0.83,0.884	0.852,1.0	-0.069	-6.9	6.9
7596	ENSG00000157353	FUK	16	+	70478550	70479403	70478550	70478650	70479179	70479403	7596	96,50	14,13	59,79	19,25	602	73	0.0990684	0.492439	0.454,0.318	0.274,0.277	0.11	11	11
7276	ENSG00000169718	DUS1L	17	-	82058340	82058818	82058340	82058416	82058780	82058818	7276	425275	173143	539620	370291	437	73	0.0991801	0.492633	0.291,0.243	0.196,0.262	0.038	3.8	3.8
4545	ENSG00000172613	RAD9A	11	+	67395911	67396175	67395911	67396021	67396110	67396175	4545	8,2	24,21	13,15	36,34	162	73	0.0992738	0.492738	0.131,0.041	0.14,0.166	-0.067	-6.7	6.7
2646	ENSG00000242612	DECR2	16	+	406345	406833	406345	406397	406684	406833	2646	28,21	11,13	22,37	4,11	360	73	0.099592	0.493595	0.34,0.247	0.527,0.405	-0.173	-17.3	17.3
6430	ENSG00000038274	MAT2B	5	+	163512001	163513669	163512001	163512196	163513554	163513669	6430	61,43	146102	55,40	184130	1431	73	0.0995867	0.493595	0.021,0.021	0.015,0.015	0.006	0.6	0.6
2351	ENSG00000186166	CCDC84	11	+	118998144	118998593	118998144	118998359	118998429	118998593	2351	2,2	0,0	0,1	1,0	143	73	0.100097	0.495376	1.0,1.0	0.0,1.0	0.5	50	50
7409	ENSG00000125520	SLC2A4RG	20	+	63741868	63742230	63741868	63742056	63742129	63742230	7409	15,24	154110	38,53	202229	146	73	0.10009	0.495376	0.046,0.098	0.086,0.104	-0.023	-2.3	2.3
2602	ENSG00000167272	POP5	12	-	120579351	120579529	120579351	120579412	120579513	120579529	2602	22,15	127,81	19,10	173,86	174	73	0.100605	0.495718	0.068,0.072	0.044,0.047	0.025	2.5	2.5
3141	ENSG00000113013	HSPA9	5	-	138556773	138557496	138556773	138556866	138557401	138557496	3141	590397	1482932	446368	964682	608	73	0.100586	0.495718	0.046,0.049	0.053,0.061	-0.009	-0.9	0.9
4872	ENSG00000032444	PNPLA6	19	+	7542760	7543084	7542760	7542928	7543006	7543084	4872	8,9	44,42	5,4	33,56	151	73	0.100534	0.495718	0.081,0.094	0.068,0.033	0.037	3.7	3.7
5772	ENSG00000117472	TSPAN1	1	+	46184190	46184668	46184190	46184397	46184593	46184668	5772	14,13	26,31	12,14	52,45	269	73	0.10046	0.495718	0.127,0.102	0.059,0.078	0.046	4.6	4.6
7164	ENSG00000128694	OSGEPL1	2	-	189753915	189754345	189753915	189754064	189754140	189754345	7164	8,8	17,8	4,7	26,13	149	73	0.100268	0.495718	0.187,0.329	0.07,0.209	0.118	11.8	11.8
7666	ENSG00000105698	USF2	19	+	35269445	35269699	35269445	35269492	35269580	35269699	7666	6,6	50,42	9,12	40,47	161	73	0.10046	0.495718	0.052,0.061	0.093,0.104	-0.042	-4.2	4.2
6285	ENSG00000100429	HDAC10	22	-	50248697	50248890	50248697	50248751	50248830	50248890	6285	17,21	65,39	17,27	90102	152	73	0.100786	0.496252	0.112,0.205	0.083,0.113	0.06	6	6
2178	ENSG00000149927	DOC2A	16	-	30012263	30012677	30012263	30012402	30012494	30012677	2178	33,27	2,1	46,58	0,0	165	73	0.100881	0.496356	0.88,0.923	1.0,1.0	-0.099	-9.9	9.9
2710	ENSG00000154743	TSEN2	3	+	12529761	12531013	12529761	12529873	12530854	12531013	2710	156125	4,0	108114	2,0	1054	73	0.101069	0.496921	0.73,1.0	0.789,1.0	-0.03	-3	3
7651	ENSG00000168394	TAP1	6	-	32847067	32847675	32847067	32847204	32847512	32847675	7651	7,4	18,11	3,5	31,20	381	73	0.101171	0.497063	0.069,0.065	0.018,0.046	0.035	3.5	3.5
8436	ENSG00000161267	BDH1	3	-	197533488	197534156	197533488	197533561	197534094	197534156	8436	200121	2,2	178186	6,4	606	73	0.101285	0.497266	0.923,0.879	0.781,0.849	0.086	8.6	8.6
8253	ENSG00000182165	TP53TG1	7	-	87345042	87345515	87345042	87345233	87345304	87345515	8253	306257	9,10	345355	6,7	144	73	0.101769	0.49928	0.945,0.929	0.967,0.963	-0.028	-2.8	2.8
3811	ENSG00000170632	ARMC10	7	+	103083681	103084062	103083681	103083830	103084029	103084062	3811	25,22	0,0	23,24	2,1	272	73	0.101981	0.499779	1.0,1.0	0.755,0.866	0.19	19	19
7222	ENSG00000237441	RGL2	6	-	33293794	33294066	33293794	33293935	33294033	33294066	7222	24,26	2,5	24,37	1,2	171	73	0.102018	0.499779	0.837,0.689	0.911,0.888	-0.137	-13.7	13.7
2339	ENSG00000006042	TMEM98	17	+	32931326	32931659	32931326	32931402	32931474	32931659	2339	16,10	36,22	6,6	24,25	145	73	0.102096	0.499798	0.183,0.186	0.112,0.108	0.074	7.4	7.4
3227	ENSG00000114270	COL7A1	3	-	48571242	48572045	48571242	48571278	48572000	48572045	3227	12,10	2,2	2,2	1,1	795	73	0.102355	0.500345	0.355,0.315	0.155,0.155	0.18	18	18
4054	ENSG00000138326	RPS24	10	+	78035351	78035581	78035351	78035417	78035510	78035581	4054	267159	52063308	421355	75145416	166	73	0.102315	0.500345	0.022,0.021	0.024,0.028	-0.005	-0.5	0.5
2886	ENSG00000185340	GAS2L1	22	+	29310826	29312094	29310826	29310998	29311975	29312094	2886	268295	0,5	279577	5,10	1050	73	0.10262	0.50092	1.0,0.804	0.795,0.8	0.104	10.4	10.4
5786	ENSG00000167995	BEST1	11	+	61959891	61962893	61959891	61960043	61962254	61962893	5786	55,37	40,36	17,34	8,16	2284	73	0.102616	0.50092	0.042,0.032	0.064,0.064	-0.027	-2.7	2.7
863	ENSG00000108262	GIT1	17	-	29575287	29575703	29575287	29575470	29575629	29575703	863	8,4	74,36	12,15	72,71	232	73	0.10282	0.501535	0.033,0.034	0.05,0.062	-0.022	-2.2	2.2
1764	ENSG00000176209	SMIM19	8	+	42548374	42548780	42548374	42548535	42548655	42548780	1764	22,12	1,0	11,19	1,1	193	73	0.103292	0.503112	0.893,1.0	0.806,0.878	0.104	10.4	10.4
5670	ENSG00000140365	COMMD4	15	+	75338480	75338685	75338480	75338505	75338645	75338685	5670	20,14	1,1	15,26	1,0	213	73	0.103248	0.503112	0.873,0.828	0.837,1.0	-0.068	-6.8	6.8
6605	ENSG00000159214	CCDC24	1	+	43991846	43992387	43991846	43992004	43992152	43992387	6605	25,16	0,0	18,19	1,2	221	73	0.103484	0.503328	1.0,1.0	0.856,0.758	0.193	19.3	19.3
944	ENSG00000182979	MTA1	14	+	105450057	105450324	105450057	105450184	105450260	105450324	944	56,42	92,68	36,51	113,89	149	73	0.103484	0.503328	0.23,0.232	0.135,0.219	0.054	5.4	5.4
2108	ENSG00000185621	LMLN	3	+	197976028	197976715	197976028	197976111	197976597	197976715	2108	14,9	16,11	20,9	13,4	559	73	0.103584	0.50345	0.103,0.097	0.167,0.227	-0.097	-9.7	9.7
3713	ENSG00000119403	PHF19	9	-	120865709	120866096	120865709	120865830	120866027	120866096	3713	7,1	4,2	0,2	1,1	270	73	0.10386	0.504187	0.321,0.119	0.0,0.351	0.045	4.5	4.5
6113	ENSG00000131187	F12	5	-	177403480	177404090	177403480	177403617	177403858	177404090	6113	82,55	13,20	80166	41,60	314	73	0.103884	0.504187	0.595,0.39	0.312,0.391	0.141	14.1	14.1
1891	ENSG00000127837	AAMP	2	-	218265578	218265946	218265578	218265682	218265830	218265946	1891	56,40	120,79	29,50	102125	221	73	0.104202	0.504937	0.134,0.143	0.086,0.117	0.037	3.7	3.7
2494	ENSG00000221926	TRIM16	17	-	15683035	15684299	15683035	15683157	15684195	15684299	2494	53,62	4,7	75,81	3,4	1111	73	0.104336	0.504937	0.465,0.368	0.622,0.571	-0.18	-18	18
7578	ENSG00000113141	IK	5	+	140662178	140662479	140662178	140662213	140662301	140662479	7578	61,34	111,76	49,36	138,97	161	73	0.104237	0.504937	0.199,0.169	0.139,0.144	0.042	4.2	4.2
8042	ENSG00000136826	KLF4	9	-	107487027	107488267	107487027	107487192	107487294	107488267	8042	2,2	15,11	0,1	4,9	175	73	0.104275	0.504937	0.053,0.07	0.0,0.044	0.04	4	4
929	ENSG00000183401	CCDC159	19	+	11351887	11352133	11351887	11351973	11352056	11352133	929	35,17	37,40	15,18	38,45	156	73	0.104517	0.505452	0.307,0.166	0.156,0.158	0.079	7.9	7.9
3974	ENSG00000183258	DDX41	5	-	177512495	177512876	177512495	177512645	177512779	177512876	3974	32,16	81,81	19,31	124131	207	73	0.104774	0.505724	0.122,0.065	0.051,0.077	0.029	2.9	2.9
81	ENSG00000104823	ECH1	19	-	38815856	38816355	38815856	38816007	38816283	38816355	81	102,84	667470	106127	7821030	349	73	0.104797	0.505724	0.031,0.036	0.028,0.025	0.007	0.7	0.7
8291	ENSG00000198930	CSAG1	X	-	152727483	152728224	152727483	152727863	152728073	152728224	8291	169,86	191157	106133	209217	283	73	0.104673	0.505724	0.186,0.124	0.116,0.137	0.028	2.8	2.8
2716	ENSG00000111653	ING4	12	-	6652661	6653050	6652661	6652770	6652944	6653050	2716	26,17	1,1	22,30	1,0	247	73	0.105154	0.506627	0.885,0.834	0.867,1.0	-0.074	-7.4	7.4
5765	ENSG00000076382	SPAG5	17	-	28579140	28579485	28579140	28579252	28579364	28579485	5765	14,15	81,56	16,18	44,54	185	73	0.105208	0.506627	0.064,0.096	0.125,0.116	-0.04	-4	4
7875	ENSG00000177731	FLII	17	-	18245743	18246062	18245743	18245850	18245933	18246062	7875	63,49	161153	58,65	251214	156	73	0.105202	0.506627	0.155,0.13	0.098,0.124	0.032	3.2	3.2
7529	ENSG00000071894	CPSF1	8	-	144395097	144395335	144395097	144395182	144395264	144395335	7529	7,11	48,36	6,7	57,58	155	73	0.105334	0.506875	0.064,0.126	0.047,0.054	0.044	4.4	4.4
3996	ENSG00000177595	PIDD1	11	-	799184	800244	799184	799565	799814	800244	3996	15,19	14,10	22,24	17,47	322	73	0.106107	0.509147	0.195,0.301	0.227,0.104	0.082	8.2	8.2
465	ENSG00000134072	CAMK1	3	-	9762970	9763213	9762970	9763052	9763138	9763213	465	2,4	70,27	7,8	66,57	159	73	0.106051	0.509147	0.013,0.064	0.046,0.061	-0.015	-1.5	1.5
6094	ENSG00000115307	AUP1	2	-	74529131	74529499	74529131	74529282	74529361	74529499	6094	18,10	69,54	14,16	90131	152	73	0.106065	0.509147	0.111,0.082	0.07,0.055	0.034	3.4	3.4
6834	ENSG00000130734	ATG4D	19	+	10546838	10547253	10546838	10547115	10547188	10547253	6834	7,15	54,31	11,19	23,41	146	73	0.105925	0.509147	0.061,0.195	0.193,0.188	-0.063	-6.3	6.3
5755	ENSG00000143793	C1orf35	1	-	228102079	228102382	228102079	228102165	228102309	228102382	5755	34,21	23,29	18,13	25,25	217	73	0.106555	0.510939	0.332,0.196	0.195,0.149	0.092	9.2	9.2
4845	ENSG00000158828	PINK1	1	+	20648504	20649231	20648504	20648632	20648994	20649231	4845	45,36	57,52	25,36	39,82	435	73	0.106693	0.511237	0.117,0.104	0.097,0.069	0.027	2.7	2.7
48	ENSG00000178028	DMAP1	1	+	44213490	44213858	44213490	44213549	44213708	44213858	48	39,18	2,1	22,26	0,0	232	73	0.106891	0.511823	0.86,0.85	1.0,1.0	-0.145	-14.5	14.5
6923	ENSG00000099949	LZTR1	22	+	20996695	20996966	20996695	20996801	20996885	20996966	6923	10,9	19,10	7,10	23,29	157	73	0.107027	0.512112	0.197,0.295	0.124,0.138	0.115	11.5	11.5
597	ENSG00000135124	P2RX4	12	+	121228724	121229099	121228724	121228866	121229033	121229099	597	59,70	0,3	49,54	3,3	240	73	0.107293	0.512197	1.0,0.877	0.832,0.846	0.1	10	10
7759	ENSG00000235173	HGH1	8	+	144138714	144139108	144138714	144138813	144139028	144139108	7759	27,21	0,0	30,26	0,3	288	73	0.107366	0.512197	1.0,1.0	1.0,0.687	0.156	15.6	15.6
8094	ENSG00000166913	YWHAB	20	+	44901530	44904116	44901530	44901833	44903992	44904116	8094	228175	482351	258192	447303	2232	73	0.107422	0.512197	0.015,0.016	0.019,0.02	-0.004	-0.4	0.4
8548	ENSG00000111011	RSRC2	12	-	122518838	122521428	122518838	122519029	122521384	122521428	8548	420276	75,58	254251	78,50	2428	73	0.107292	0.512197	0.144,0.125	0.089,0.131	0.025	2.5	2.5
8648	ENSG00000165525	NEMF	14	-	49784924	49785320	49784924	49785004	49785219	49785320	8648	34,21	1,2	39,25	0,0	288	73	0.10722	0.512197	0.896,0.727	1.0,1.0	-0.189	-18.9	18.9
1324	ENSG00000204843	DCTN1	2	-	74366458	74366932	74366458	74366620	74366782	74366932	1324	33,17	99105	15,8	64,80	235	73	0.107615	0.512462	0.094,0.048	0.068,0.03	0.022	2.2	2.2
3388	ENSG00000131470	PSMC3IP	17	-	42573477	42574210	42573477	42573623	42574098	42574210	3388	13,4	18,7	20,23	20,16	548	73	0.107657	0.512462	0.088,0.071	0.118,0.161	-0.06	-6	6
3893	ENSG00000117480	FAAH	1	+	46405587	46406078	46405587	46405794	46405870	46406078	3893	38,28	11,5	40,72	4,10	149	73	0.107704	0.512462	0.629,0.733	0.83,0.779	-0.123	-12.3	12.3
3096	ENSG00000129347	KRI1	19	-	10561666	10561845	10561666	10561716	10561790	10561845	3096	16,9	47,33	12,13	70,69	147	73	0.107957	0.512946	0.145,0.119	0.078,0.086	0.05	5	5
5413	ENSG00000111665	CDCA3	12	-	6849322	6849858	6849322	6849413	6849564	6849858	5413	18,15	6,2	18,13	3,0	224	73	0.107927	0.512946	0.494,0.71	0.662,1.0	-0.229	-22.9	22.9
1844	ENSG00000108883	EFTUD2	17	-	44853516	44854356	44853516	44853635	44854268	44854356	1844	78,47	68,51	153156	122101	706	73	0.10809	0.513204	0.106,0.087	0.115,0.138	-0.03	-3	3
7994	ENSG00000149136	SSRP1	11	-	57330290	57330927	57330290	57330429	57330854	57330927	7994	118,87	561337	103,63	500414	498	73	0.108162	0.513204	0.03,0.036	0.029,0.022	0.007	0.7	0.7
4629	ENSG00000177728	TMEM94	17	+	75492928	75493593	75492928	75493102	75493490	75493593	4629	91,53	30,7	80118	11,14	461	73	0.108253	0.513275	0.324,0.545	0.535,0.572	-0.119	-11.9	11.9
2031	ENSG00000196678	ERI2	16	-	20803467	20803666	20803467	20803516	20803602	20803666	2031	9,2	34,23	0,5	35,22	159	73	0.108465	0.513564	0.108,0.038	0.0,0.094	0.026	2.6	2.6
5742	ENSG00000103496	STX4	16	+	31039722	31040168	31039722	31039818	31039911	31040168	5742	11,5	52,36	4,4	45,41	166	73	0.108431	0.513564	0.085,0.058	0.038,0.041	0.032	3.2	3.2
8586	ENSG00000120318	ARAP3	5	-	141661683	141662255	141661683	141661789	141662042	141662255	8586	6,1	1,0	7,2	0,2	326	73	0.108656	0.51411	0.573,1.0	1.0,0.183	0.195	19.5	19.5
6314	ENSG00000129667	RHBDF2	17	-	76487711	76488132	76487711	76487851	76487973	76488132	6314	12,9	2,0	8,13	0,3	195	73	0.108736	0.514128	0.692,1.0	1.0,0.619	0.036	3.6	3.6
6133	ENSG00000149091	DGKZ	11	+	46378456	46379111	46378456	46378500	46378990	46379111	6133	49,61	37,25	48,45	24,61	563	73	0.109061	0.514946	0.147,0.24	0.206,0.087	0.047	4.7	4.7
7478	ENSG00000182199	SHMT2	12	+	57232210	57232575	57232210	57232292	57232452	57232575	7478	239196	1037838	110151	577812	233	73	0.109039	0.514946	0.067,0.068	0.056,0.055	0.012	1.2	1.2
8853	ENSG00000197355	UAP1L1	9	+	137078140	137078677	137078140	137078286	137078501	137078677	8853	41,30	4,3	73143	4,4	288	73	0.109143	0.514974	0.722,0.717	0.822,0.901	-0.142	-14.2	14.2
1599	ENSG00000076108	BAZ2A	12	-	56604584	56605327	56604584	56604799	56605072	56605327	1599	24,36	48,36	24,36	31,20	346	73	0.109325	0.515119	0.095,0.174	0.14,0.275	-0.073	-7.3	7.3
921	ENSG00000160285	LSS	21	-	46188445	46191235	46188445	46188821	46191075	46191235	921	14501187	3,3	22282797	1,3	2327	73	0.109263	0.515119	0.938,0.925	0.986,0.967	-0.045	-4.5	4.5
962	ENSG00000241370	RPP21	6	+	30345297	30346557	30345297	30345573	30346431	30346557	962	89,67	88,51	62,73	63101	931	73	0.109563	0.515882	0.073,0.093	0.072,0.054	0.02	2	2
6217	ENSG00000179818	PCBP1-AS1	2	-	70085815	70086273	70085815	70085903	70086123	70086273	6217	31,23	3,0	17,32	0,0	293	73	0.109774	0.516515	0.72,1.0	1.0,1.0	-0.14	-14	14
8760	ENSG00000066322	ELOVL1	1	-	43364927	43365376	43364927	43365097	43365185	43365376	8760	15,11	0,1	13,14	1,1	161	73	0.110252	0.518408	1.0,0.833	0.855,0.864	0.057	5.7	5.7
6075	ENSG00000002016	RAD52	12	-	916343	916820	916343	916532	916638	916820	6075	11,11	0,1	10,24	2,1	179	73	0.110578	0.519579	1.0,0.818	0.671,0.907	0.12	12	12
190	ENSG00000103145	HCFC1R1	16	-	3023232	3023530	3023232	3023361	3023473	3023530	190	11,11	34,37	27,17	38,49	185	73	0.111221	0.522237	0.113,0.105	0.219,0.12	-0.06	-6	6
2648	ENSG00000107959	PITRM1	10	-	3156929	3157531	3156929	3157064	3157434	3157531	2648	19,5	121,87	8,9	152106	443	73	0.11138	0.522622	0.025,0.009	0.009,0.014	0.006	0.6	0.6
8036	ENSG00000186765	FSCN2	17	+	81536145	81536789	81536145	81536267	81536549	81536789	8036	18,11	0,3	10,19	0,2	355	73	0.111484	0.52275	1.0,0.43	1.0,0.661	-0.116	-11.6	11.6
7916	ENSG00000251022	THAP9-AS1	4	-	82900076	82900566	82900076	82900223	82900333	82900566	7916	13,18	121,78	23,11	77,58	183	73	0.111704	0.523421	0.041,0.084	0.106,0.07	-0.025	-2.5	2.5
1373	ENSG00000178971	CTC1	17	-	8229890	8230468	8229890	8229922	8230293	8230468	1373	72,36	4,0	97102	0,2	444	73	0.11225	0.525616	0.747,1.0	1.0,0.893	-0.073	-7.3	7.3
6461	ENSG00000072778	ACADVL	17	+	7220789	7221012	7220789	7220830	7220923	7221012	6461	167108	782654	172131	9441036	166	73	0.112385	0.525882	0.086,0.068	0.074,0.053	0.013	1.3	1.3
3333	ENSG00000159840	ZYX	7	+	143382247	143382685	143382247	143382447	143382592	143382685	3333	27,22	52,52	14,29	49,90	218	73	0.112559	0.525973	0.148,0.124	0.087,0.097	0.044	4.4	4.4
7928	ENSG00000115286	NDUFS7	19	+	1388524	1388938	1388524	1388681	1388832	1388938	7928	24,23	0,0	32,24	2,1	224	73	0.112523	0.525973	1.0,1.0	0.839,0.887	0.137	13.7	13.7
8667	ENSG00000105221	AKT2	19	-	40236256	40238091	40236256	40236385	40237968	40238091	8667	162148	155145	167209	129157	1656	73	0.112761	0.526556	0.044,0.043	0.054,0.055	-0.011	-1.1	1.1
6029	ENSG00000114745	GORASP1	3	-	39100304	39100877	39100304	39100503	39100787	39100877	6029	33,40	1,1	22,38	0,1	357	73	0.11285	0.526605	0.871,0.891	1.0,0.886	-0.062	-6.2	6.2
5223	ENSG00000258890	CEP95	17	+	64534584	64536748	64534584	64534737	64536601	64536748	5223	174,76	75,45	117168	52,50	1937	73	0.112935	0.526641	0.08,0.06	0.078,0.112	-0.025	-2.5	2.5
1850	ENSG00000113716	HMGXB3	5	+	150024261	150024680	150024261	150024408	150024504	150024680	1850	205148	4,2	201172	0,0	169	73	0.113225	0.527633	0.957,0.97	1.0,1.0	-0.036	-3.6	3.6
6019	ENSG00000100722	ZC3H14	14	+	88609266	88609803	88609266	88609403	88609711	88609803	6019	79,60	92,79	111,86	98,84	381	73	0.113483	0.528109	0.141,0.127	0.178,0.164	-0.037	-3.7	3.7
8053	ENSG00000168067	MAP4K2	11	-	64791908	64792422	64791908	64792086	64792171	64792422	8053	9,10	30,30	8,6	33,50	158	73	0.113427	0.528109	0.122,0.133	0.101,0.053	0.051	5.1	5.1
6637	ENSG00000142208	AKT1	14	-	104770744	104772452	104770744	104770847	104772364	104772452	6637	141133	196175	262308	273348	1590	73	0.113739	0.528937	0.032,0.034	0.042,0.039	-0.007	-0.7	0.7
845	ENSG00000214174	AMZ2P1	17	-	64972753	64973517	64972753	64972927	64973241	64973517	845	24,11	22,14	15,18	10,8	387	73	0.113878	0.52922	0.171,0.129	0.221,0.298	-0.109	-10.9	10.9
6345	ENSG00000100167	2003-09-01	22	+	41994620	41998221	41994620	41994714	41996901	41998221	6345	255165	3,1	717594	2,1	2260	73	0.114342	0.53029	0.733,0.842	0.921,0.95	-0.148	-14.8	14.8
6442	ENSG00000072778	ACADVL	17	+	7223824	7224068	7223824	7223875	7223967	7224068	6442	379281	1194898	426435	16211666	165	73	0.1143	0.53029	0.123,0.122	0.104,0.104	0.019	1.9	1.9
7955	ENSG00000161204	ABCF3	3	+	184187663	184187983	184187663	184187761	184187860	184187983	7955	29,12	120,92	20,25	87,68	172	73	0.114204	0.53029	0.093,0.052	0.089,0.135	-0.04	-4	4
322	ENSG00000184436	THAP7	22	-	21000646	21001411	21000646	21000787	21001255	21001411	322	39,29	36,30	67,73	45,50	541	73	0.114605	0.530418	0.128,0.115	0.167,0.165	-0.045	-4.5	4.5
3608	ENSG00000120896	SORBS3	8	+	22566660	22566868	22566660	22566713	22566823	22566868	3608	31,14	0,0	8,10	1,1	183	73	0.114455	0.530418	1.0,1.0	0.761,0.8	0.22	22	22
5343	ENSG00000133275	CSNK1G2	19	+	1978304	1978511	1978304	1978345	1978441	1978511	5343	6,3	93,82	10,6	72,93	169	73	0.114599	0.530418	0.027,0.016	0.057,0.027	-0.021	-2.1	2.1
3940	ENSG00000108852	MPP2	17	-	43882902	43883355	43882902	43883052	43883202	43883355	3940	4,2	20,10	7,10	17,27	223	73	0.114984	0.53181	0.061,0.061	0.119,0.108	-0.052	-5.2	5.2
5171	ENSG00000141959	PFKL	21	+	44319350	44321875	44319350	44320147	44321728	44321875	5171	59,57	109,86	57109	158213	1654	73	0.115318	0.532992	0.023,0.028	0.016,0.022	0.007	0.7	0.7
406	ENSG00000187531	SIRT7	17	-	81917829	81918132	81917829	81917967	81918038	81918132	406	13,9	8,2	8,15	11,12	144	73	0.115452	0.533247	0.452,0.695	0.269,0.388	0.245	24.5	24.5
5411	ENSG00000111665	CDCA3	12	-	6850466	6851009	6850466	6850596	6850832	6851009	5411	9,6	46,40	6,12	26,28	309	73	0.115954	0.534839	0.044,0.034	0.052,0.092	-0.033	-3.3	3.3
8554	ENSG00000182196	ARL6IP4	12	+	122981956	122982538	122981956	122982074	122982468	122982538	8554	167102	481335	101125	465402	467	73	0.115923	0.534839	0.051,0.045	0.033,0.046	0.009	0.9	0.9
1762	ENSG00000197323	TRIM33	1	-	114397607	114397990	114397607	114397860	114397939	114397990	1762	8,4	48,25	17,16	72,49	152	73	0.116094	0.535122	0.074,0.071	0.102,0.136	-0.046	-4.6	4.6
1429	ENSG00000159314	ARHGAP27	17	-	45404600	45405106	45404600	45404681	45405027	45405106	1429	34,22	3,0	8,29	3,2	419	73	0.116184	0.535171	0.664,1.0	0.317,0.716	0.316	31.6	31.6
4125	ENSG00000125753	VASP	19	+	45523643	45523963	45523643	45523695	45523843	45523963	4125	16,16	6,5	14,7	10,5	221	73	0.116493	0.536197	0.468,0.514	0.316,0.316	0.175	17.5	17.5
6099	ENSG00000175110	MRPS22	3	+	139350178	139351060	139350178	139350322	139350976	139351060	6099	57,59	137133	88,66	174,99	727	73	0.116565	0.536197	0.04,0.043	0.048,0.063	-0.014	-1.4	1.4
1820	ENSG00000160753	RUSC1	1	+	155325101	155325490	155325101	155325178	155325315	155325490	1820	8,18	62,31	13,29	43,44	210	73	0.116789	0.536867	0.043,0.168	0.095,0.186	-0.035	-3.5	3.5
1585	ENSG00000130529	TRPM4	19	+	49188640	49189091	49188640	49188770	49188945	49189091	1585	10,23	14,11	6,22	30,16	248	73	0.117	0.537471	0.174,0.381	0.056,0.288	0.105	10.5	10.5
2202	ENSG00000099797	TECR	19	+	14563657	14563903	14563657	14563702	14563770	14563903	2202	14,5	2,0	11,10	2,2	141	73	0.117508	0.538712	0.784,1.0	0.74,0.721	0.162	16.2	16.2
2317	ENSG00000140319	SRP14	15	-	40038281	40038948	40038281	40038394	40038875	40038948	2317	46,34	531377	58,46	537347	554	73	0.117461	0.538712	0.011,0.012	0.014,0.017	-0.004	-0.4	0.4
7973	ENSG00000104964	AES	19	-	3062173	3062557	3062173	3062180	3062463	3062557	7973	268236	5,0	234366	0,0	356	73	0.117375	0.538712	0.917,1.0	1.0,1.0	-0.041	-4.1	4.1
3180	ENSG00000115257	PCSK4	19	-	1486852	1487313	1486852	1487065	1487140	1487313	3180	1,5	8,6	3,7	3,6	148	73	0.11762	0.538862	0.058,0.291	0.33,0.365	-0.173	-17.3	17.3
2555	ENSG00000076944	STXBP2	19	+	7647161	7647511	7647161	7647247	7647353	7647511	2555	60,25	101,92	27,68	119190	179	73	0.117909	0.539454	0.195,0.1	0.085,0.127	0.042	4.2	4.2
8414	ENSG00000155975	VPS37A	8	+	17280238	17280443	17280238	17280297	17280392	17280443	8414	27,34	4,0	23,25	2,6	168	73	0.117859	0.539454	0.746,1.0	0.833,0.644	0.135	13.5	13.5
7539	ENSG00000187091	PLCD1	3	-	38009271	38009811	38009271	38009431	38009652	38009811	7539	3,1	6,5	0,2	9,10	294	73	0.11814	0.539784	0.11,0.047	0.0,0.047	0.055	5.5	5.5
7602	ENSG00000101444	AHCY	20	-	34290331	34290638	34290331	34290449	34290550	34290638	7602	60,65	371278	116119	514442	174	73	0.118112	0.539784	0.064,0.089	0.086,0.101	-0.017	-1.7	1.7
4623	ENSG00000124228	DDX27	20	+	49243628	49244077	49243628	49243703	49243815	49244077	4623	38,18	56,36	43,25	37,36	185	73	0.118232	0.53984	0.211,0.165	0.314,0.215	-0.077	-7.7	7.7
7094	ENSG00000167964	RAB26	16	+	2152988	2153222	2152988	2153045	2153145	2153222	7094	50,53	22,21	81119	45,76	173	73	0.118341	0.539977	0.49,0.516	0.432,0.398	0.088	8.8	8.8
346	ENSG00000105655	ISYNA1	19	-	18437598	18437988	18437598	18437760	18437859	18437988	346	20,13	40,39	23,35	111110	172	73	0.118979	0.54252	0.175,0.124	0.081,0.119	0.049	4.9	4.9
316	ENSG00000223756	TSSC2	11	+	3406498	3407697	3406498	3406715	3407621	3407697	316	69,39	8,9	145141	17,8	979	73	0.119078	0.542607	0.391,0.244	0.389,0.568	-0.161	-16.1	16.1
3371	ENSG00000198276	UCKL1	20	-	63945804	63946267	63945804	63945975	63946160	63946267	3371	37,31	31,32	25,37	42,44	258	73	0.119644	0.544582	0.252,0.215	0.144,0.192	0.066	6.6	6.6
3559	ENSG00000204564	C6orf136	6	+	30652647	30653109	30652647	30652717	30652801	30653109	3559	16,19	18,24	21,33	54,52	157	73	0.119672	0.544582	0.292,0.269	0.153,0.228	0.09	9	9
3004	ENSG00000180104	EXOC3	5	+	464289	465272	464289	464412	465110	465272	3004	92,69	45,36	80112	26,43	771	73	0.120095	0.546144	0.162,0.154	0.226,0.198	-0.054	-5.4	5.4
5507	ENSG00000116213	WRAP73	1	-	3630766	3631657	3630766	3631117	3631465	3631657	5507	60,55	27,31	82,77	49,66	421	73	0.120218	0.546334	0.278,0.235	0.225,0.168	0.06	6	6
5820	ENSG00000125457	MIF4GD	17	-	75267745	75268192	75267745	75267901	75268082	75268192	5820	51,29	100,64	52,40	73,62	254	73	0.120307	0.546374	0.128,0.115	0.17,0.156	-0.042	-4.2	4.2
189	ENSG00000103145	HCFC1R1	16	-	3023232	3023968	3023232	3023530	3023846	3023968	189	20,17	32,15	15,14	28,33	389	73	0.120688	0.547583	0.105,0.175	0.091,0.074	0.057	5.7	5.7
6304	ENSG00000004660	CAMKK1	17	-	3881626	3882564	3881626	3881648	3882527	3882564	6304	19,21	20,11	12,15	19,17	952	73	0.120735	0.547583	0.068,0.128	0.046,0.063	0.044	4.4	4.4
1951	ENSG00000186501	TMEM222	1	+	27334150	27336399	27334150	27334281	27335378	27336399	1951	87,57	45,47	75,70	59,70	1170	73	0.121118	0.548955	0.108,0.07	0.073,0.059	0.023	2.3	2.3
2321	ENSG00000089685	BIRC5	17	+	78215965	78216781	78215965	78216034	78216663	78216781	2321	23,16	21,15	22,8	7,6	702	73	0.121248	0.549178	0.102,0.1	0.246,0.122	-0.083	-8.3	8.3
1807	ENSG00000132275	RRP8	11	-	6600925	6601602	6600925	6601055	6601148	6601602	1807	10,4	21,24	7,14	17,18	166	73	0.121426	0.549616	0.173,0.068	0.153,0.255	-0.084	-8.4	8.4
6257	ENSG00000036672	USP2	11	-	119359023	119359342	119359023	119359134	119359230	119359342	6257	1,1	8,12	1,4	7,12	169	73	0.12187	0.55126	0.051,0.035	0.058,0.126	-0.049	-4.9	4.9
4114	ENSG00000107331	ABCA2	9	-	137022701	137023052	137022701	137022865	137022940	137023052	4114	12,6	41,38	2,17	61,91	148	73	0.122351	0.552477	0.126,0.072	0.016,0.084	0.049	4.9	4.9
6221	ENSG00000008517	IL32	16	+	3068989	3069551	3068989	3069109	3069280	3069551	6221	181167	2,0	384394	3,5	244	73	0.12226	0.552477	0.964,1.0	0.975,0.959	0.015	1.5	1.5
7085	ENSG00000130511	SSBP4	19	+	18432558	18432735	18432558	18432604	18432699	18432735	7085	3,2	21,13	8,16	30,63	168	73	0.122384	0.552477	0.058,0.063	0.104,0.099	-0.041	-4.1	4.1
5029	ENSG00000156345	CDK20	9	-	87969193	87970897	87969193	87969349	87970775	87970897	5029	127,88	1,0	188134	0,3	1499	73	0.122698	0.553528	0.861,1.0	1.0,0.685	0.088	8.8	8.8
5181	ENSG00000119760	SUPT7L	2	-	27660983	27662281	27660983	27661155	27662178	27662281	5181	529400	3,2	401338	0,2	1096	73	0.123092	0.554938	0.922,0.93	1.0,0.918	-0.033	-3.3	3.3
3230	ENSG00000089094	KDM2B	12	-	121444449	121445418	121444449	121444536	121445274	121445418	3230	20,9	16,11	15,2	11,18	811	73	0.123191	0.555014	0.101,0.069	0.109,0.01	0.026	2.6	2.6
1291	ENSG00000213672	NCKIPSD	3	-	48678876	48679183	48678876	48678969	48679054	48679183	1291	11,9	38,24	14,17	31,26	158	73	0.123533	0.556185	0.118,0.148	0.173,0.232	-0.07	-7	7
2149	ENSG00000160688	FLAD1	1	+	154992712	154993111	154992712	154992786	154992901	154993111	2149	19,12	12,5	10,17	13,15	188	73	0.1238	0.557017	0.381,0.482	0.23,0.306	0.163	16.3	16.3
5802	ENSG00000103067	ESRP2	16	-	68232576	68232815	68232576	68232687	68232760	68232815	5802	15,12	51,41	17,23	46,40	146	73	0.124115	0.558065	0.128,0.128	0.156,0.223	-0.061	-6.1	6.1
4009	ENSG00000013306	SLC25A39	17	-	44320195	44320436	44320195	44320276	44320354	44320436	4009	63,50	346261	74,94	538633	151	73	0.124918	0.560037	0.081,0.085	0.062,0.067	0.019	1.9	1.9
579	ENSG00000132323	ILKAP	2	-	238194274	238194870	238194274	238194331	238194804	238194870	579	9,4	36,27	12,12	27,40	546	73	0.124924	0.560037	0.032,0.019	0.056,0.039	-0.022	-2.2	2.2
6436	ENSG00000072778	ACADVL	17	+	7223643	7223827	7223643	7223730	7223812	7223827	6436	224168	1190815	261215	15891350	155	73	0.124875	0.560037	0.081,0.088	0.072,0.07	0.013	1.3	1.3
7009	ENSG00000065000	AP3D1	19	-	2112859	2113413	2112859	2112967	2113335	2113413	7009	32,25	42,43	33,43	41,36	441	73	0.124885	0.560037	0.112,0.088	0.118,0.165	-0.042	-4.2	4.2
7210	ENSG00000165125	TRPV6	7	-	142874490	142874980	142874490	142874656	142874903	142874980	7210	28,12	21,15	20,10	29,17	320	73	0.124966	0.560037	0.233,0.154	0.136,0.118	0.067	6.7	6.7
1328	ENSG00000241878	PISD	22	-	31620995	31621885	31620995	31621142	31621333	31621885	1328	35,18	39,36	7,24	22,46	264	73	0.125069	0.560062	0.199,0.121	0.081,0.126	0.056	5.6	5.6
2121	ENSG00000102225	CDK16	X	+	47226993	47227223	47226993	47227099	47227159	47227223	2121	7,12	3,1	9,6	7,2	133	73	0.125137	0.560062	0.562,0.868	0.414,0.622	0.197	19.7	19.7
171	ENSG00000182325	FBXL6	8	-	144356299	144356713	144356299	144356531	144356680	144356713	171	46,49	0,0	69117	1,3	222	73	0.125416	0.560572	1.0,1.0	0.958,0.928	0.057	5.7	5.7
7922	ENSG00000174744	BRMS1	11	-	66340773	66341046	66340773	66340870	66340966	66341046	7922	23,7	93,39	5,16	73,77	169	73	0.125416	0.560572	0.097,0.072	0.029,0.082	0.029	2.9	2.9
283	ENSG00000009830	POMT2	14	-	77278728	77279928	77278728	77278869	77279822	77279928	283	79,72	12,12	44,85	7,29	1026	73	0.125549	0.560798	0.319,0.299	0.309,0.173	0.068	6.8	6.8
6907	ENSG00000165905	GYLTL1B	11	+	45922820	45923167	45922820	45922964	45923057	45923167	6907	29,27	2,2	29,53	2,11	166	73	0.126064	0.562558	0.864,0.856	0.864,0.679	0.088	8.8	8.8
970	ENSG00000003509	NDUFAF7	2	+	37241577	37242693	37241577	37241791	37242634	37242693	970	47,28	3,1	57,53	15,3	916	73	0.126109	0.562558	0.555,0.691	0.232,0.585	0.215	21.5	21.5
1944	ENSG00000094914	AAAS	12	-	53320564	53321257	53320564	53320692	53321200	53321257	1944	530333	2,1	382311	2,4	581	73	0.126474	0.563338	0.971,0.977	0.96,0.907	0.04	4	4
5135	ENSG00000147789	ZNF7	8	+	144829042	144829604	144829042	144829090	144829444	144829604	5135	38,24	3,0	8,34	0,2	427	73	0.126464	0.563338	0.684,1.0	1.0,0.744	-0.03	-3	3
8747	ENSG00000130714	POMT1	9	+	131509902	131510415	131509902	131509996	131510259	131510415	8747	18,15	10,8	11,22	20,14	336	73	0.126533	0.563338	0.281,0.289	0.107,0.255	0.104	10.4	10.4
6922	ENSG00000099949	LZTR1	22	+	20995962	20996801	20995962	20996112	20996695	20996801	6922	39,22	4,19	25,25	21,19	656	73	0.127307	0.566412	0.52,0.114	0.117,0.128	0.195	19.5	19.5
1594	ENSG00000104805	NUCB1	19	+	48919029	48919286	48919029	48919122	48919193	48919286	1594	21,10	84,84	38,38	165127	144	73	0.127538	0.566674	0.112,0.057	0.105,0.132	-0.034	-3.4	3.4
4356	ENSG00000161265	U2AF1L4	19	-	35742528	35743904	35742528	35742803	35743808	35743904	4356	76,73	15,16	39,62	7,30	1078	73	0.127617	0.566674	0.255,0.236	0.274,0.123	0.047	4.7	4.7
6570	ENSG00000184584	TMEM173	5	-	139480789	139481704	139480789	139480898	139481158	139481704	6570	3,4	7,11	1,1	4,6	333	73	0.127505	0.566674	0.086,0.074	0.052,0.035	0.036	3.6	3.6
2935	ENSG00000103168	TAF1C	16	-	84181327	84181663	84181327	84181463	84181591	84181663	2935	60,57	4,9	41,71	6,17	201	73	0.127824	0.567225	0.845,0.697	0.713,0.603	0.113	11.3	11.3
2582	ENSG00000178149	DALRD3	3	-	49017612	49018021	49017612	49017869	49017977	49018021	2582	23,15	0,2	38,47	2,4	181	73	0.128074	0.567962	1.0,0.752	0.885,0.826	0.021	2.1	2.1
8428	ENSG00000155506	LARP1	5	+	154793627	154793824	154793627	154793723	154793799	154793824	8428	84,48	294178	42,58	141128	149	73	0.12817	0.568016	0.123,0.117	0.127,0.182	-0.035	-3.5	3.5
1831	ENSG00000095906	NUBP2	16	+	1786536	1786955	1786536	1786655	1786737	1786955	1831	17,16	3,0	15,17	0,0	155	73	0.128494	0.569081	0.727,1.0	1.0,1.0	-0.137	-13.7	13.7
1859	ENSG00000168000	BSCL2	11	-	62690611	62690858	62690611	62690731	62690816	62690858	1859	81,44	2,2	134114	0,1	158	73	0.128769	0.569554	0.949,0.91	1.0,0.981	-0.061	-6.1	6.1
8756	ENSG00000104177	MYEF2	15	-	48151873	48152115	48151873	48151942	48152046	48152115	8756	55,35	0,0	59,77	4,0	177	73	0.128747	0.569554	1.0,1.0	0.859,1.0	0.071	7.1	7.1
6208	ENSG00000127980	PEX1	7	-	92501506	92502079	92501506	92501673	92501889	92502079	6208	6,8	18,8	13,13	16,9	289	73	0.12909	0.570602	0.078,0.202	0.17,0.267	-0.079	-7.9	7.9
1846	ENSG00000130299	GTPBP3	19	+	17338953	17339266	17338953	17339026	17339122	17339266	1846	19,4	16,22	23,22	20,23	169	73	0.129613	0.57175	0.339,0.073	0.332,0.292	-0.106	-10.6	10.6
4453	ENSG00000130305	NSUN5	7	-	73303229	73303740	73303229	73303529	73303599	73303740	4453	32,17	52,49	21,39	102,87	143	73	0.129687	0.57175	0.239,0.15	0.095,0.186	0.054	5.4	5.4
5660	ENSG00000060138	YBX3	12	-	10709907	10713333	10709907	10710114	10713210	10713333	5660	434305	134,86	616476	121138	3169	73	0.129671	0.57175	0.069,0.076	0.105,0.074	-0.017	-1.7	1.7
8258	ENSG00000158092	NCK1	3	+	136945582	136946295	136945582	136945752	136946151	136946295	8258	647489	5,6	575441	3,2	472	73	0.129521	0.57175	0.952,0.926	0.967,0.972	-0.03	-3	3
3460	ENSG00000125755	SYMPK	19	-	45827836	45829205	45827836	45827918	45828969	45829205	3460	25,18	29,27	27,27	12,33	1124	73	0.130233	0.573418	0.053,0.042	0.127,0.05	-0.041	-4.1	4.1
6481	ENSG00000048140	TSPAN17	5	+	176656702	176656924	176656702	176656816	176656894	176656924	6481	12,13	65,47	15,6	81,75	151	73	0.130244	0.573418	0.082,0.118	0.082,0.037	0.041	4.1	4.1
6729	ENSG00000161999	JMJD8	16	-	683166	683342	683166	683234	683321	683342	6729	17,10	81,50	19,36	96,82	160	73	0.130318	0.573418	0.087,0.084	0.083,0.167	-0.04	-4	4
2699	ENSG00000204356	NELFE	6	-	31954554	31955096	31954554	31954892	31955058	31955096	2699	37,11	163132	32,40	160162	239	73	0.131209	0.57547	0.065,0.025	0.058,0.07	-0.019	-1.9	1.9
4038	ENSG00000103024	NME3	16	-	1770880	1771410	1770880	1770993	1771069	1771410	4038	45,24	57,57	35,80	122153	149	73	0.131033	0.57547	0.279,0.171	0.123,0.204	0.062	6.2	6.2
5640	ENSG00000100462	PRMT5	14	-	22928125	22928615	22928125	22928241	22928496	22928615	5640	40,24	0,2	53,39	1,4	328	73	0.131022	0.57547	1.0,0.728	0.922,0.685	0.06	6	6
686	ENSG00000133226	SRRM1	1	+	24646666	24649029	24646666	24646789	24648858	24649029	686	187120	59,42	463293	133,64	2142	73	0.131072	0.57547	0.097,0.089	0.106,0.135	-0.027	-2.7	2.7
8961	ENSG00000104973	MED25	19	+	49836225	49836979	49836225	49836406	49836846	49836979	8961	34,28	5,2	37,31	10,6	513	73	0.131191	0.57547	0.492,0.666	0.345,0.424	0.195	19.5	19.5
6764	ENSG00000214655	ZSWIM8	10	+	73800639	73801195	73800639	73800759	73801084	73801195	6764	108,69	3,3	63132	4,9	398	73	0.131332	0.575638	0.868,0.808	0.743,0.729	0.102	10.2	10.2
6249	ENSG00000131871	VIMP	15	-	101274591	101275361	101274591	101274681	101275254	101275361	6249	61,45	208162	48,33	219159	646	73	0.131465	0.575849	0.032,0.03	0.024,0.023	0.007	0.7	0.7
2456	ENSG00000161939	RNASEK-C17orf49	17	+	7014144	7015156	7014144	7014878	7015061	7015156	2456	29,25	37,18	19,20	20,44	256	73	0.131872	0.576888	0.183,0.284	0.213,0.115	0.069	6.9	6.9
5741	ENSG00000103496	STX4	16	+	31039540	31039818	31039540	31039651	31039722	31039818	5741	12,13	59,26	20,13	38,28	144	73	0.131795	0.576888	0.093,0.202	0.211,0.191	-0.053	-5.3	5.3
2110	ENSG00000132300	PTCD3	2	+	86130647	86131106	86130647	86130741	86131077	86131106	2110	39,39	1,0	46,42	3,0	409	73	0.13222	0.578035	0.874,1.0	0.732,1.0	0.071	7.1	7.1
997	ENSG00000162191	UBXN1	11	-	62676812	62677832	62676812	62677005	62677517	62677832	997	95,59	355257	124,76	326298	585	73	0.132578	0.579229	0.032,0.028	0.045,0.031	-0.008	-0.8	0.8
4749	ENSG00000164116	GUCY1A3	4	+	155696755	155697122	155696755	155696849	155696934	155697122	4749	159104	0,9	140122	12,5	158	73	0.132836	0.579982	1.0,0.842	0.844,0.919	0.04	4	4
3730	ENSG00000204256	BRD2	6	+	32976561	32977570	32976561	32976936	32977441	32977570	3730	143115	238133	125115	157112	578	73	0.132939	0.580057	0.071,0.098	0.091,0.115	-0.019	-1.9	1.9
8988	ENSG00000105607	GCDH	19	+	12891159	12891395	12891159	12891192	12891270	12891395	8988	5,8	0,0	13,19	0,3	151	73	0.13312	0.580102	1.0,1.0	1.0,0.754	0.123	12.3	12.3
967	ENSG00000241370	RPP21	6	+	30345297	30345573	30345297	30345398	30345466	30345573	967	17,16	0,3	14,18	7,1	141	73	0.133115	0.580102	1.0,0.734	0.509,0.903	0.161	16.1	16.1
8290	ENSG00000188976	NOC2L	1	-	954003	954523	954003	954082	954463	954523	8290	148,87	16,13	127167	8,15	454	73	0.133456	0.581192	0.598,0.518	0.719,0.642	-0.122	-12.2	12.2
7647	ENSG00000123374	CDK2	12	+	55966830	55967934	55966830	55967124	55967856	55967934	7647	47,44	38,42	82,92	70,42	805	73	0.133808	0.582351	0.101,0.087	0.096,0.166	-0.037	-3.7	3.7
180	ENSG00000126107	HECTD3	1	-	45005793	45006116	45005793	45005883	45005996	45006116	180	29,17	40,35	16,26	37,68	186	73	0.134188	0.583262	0.222,0.16	0.145,0.13	0.053	5.3	5.3
4904	ENSG00000133316	WDR74	11	-	62839171	62839405	62839171	62839235	62839321	62839405	4904	44,19	83,46	22,20	72,54	159	73	0.134189	0.583262	0.196,0.159	0.123,0.145	0.043	4.3	4.3
5391	ENSG00000008710	PKD1	16	-	2105321	2106024	2105321	2105474	2105864	2106024	5391	85,70	33,33	16,40	11,24	463	73	0.134422	0.583899	0.289,0.251	0.187,0.208	0.073	7.3	7.3
4059	ENSG00000179387	ELMOD2	4	+	140524217	140525570	140524217	140524279	140525419	140525570	4059	22,13	0,2	8,23	0,0	1213	73	0.13454	0.584039	1.0,0.281	1.0,1.0	-0.359	-35.9	35.9
3837	ENSG00000140983	RHOT2	16	+	670891	671203	670891	671000	671114	671203	3837	110105	8,2	165269	4,5	187	73	0.135061	0.585928	0.843,0.953	0.942,0.955	-0.05	-5	5
2863	ENSG00000135506	OS9	12	+	57715759	57716193	57715759	57715970	57716088	57716193	2863	40,47	74,42	35,39	30,34	191	73	0.135347	0.586794	0.171,0.3	0.308,0.305	-0.071	-7.1	7.1
6932	ENSG00000106263	EIF3B	7	+	2379393	2380740	2379393	2379511	2380203	2380740	6932	220141	94,86	210256	131166	765	73	0.13605	0.589463	0.183,0.135	0.133,0.128	0.028	2.8	2.8
3715	ENSG00000161638	ITGA5	12	-	54403186	54403779	54403186	54403324	54403624	54403779	3715	2,5	27,17	0,2	31,17	373	73	0.136434	0.590749	0.014,0.054	0.0,0.023	0.023	2.3	2.3
1673	ENSG00000172809	RPL38	17	+	74203703	74203958	74203703	74203790	74203917	74203958	1673	596398	6,3	1035829	2,3	200	73	0.137375	0.594445	0.973,0.98	0.995,0.99	-0.016	-1.6	1.6
5618	ENSG00000167792	NDUFV1	11	+	67608399	67608722	67608399	67608478	67608551	67608722	5618	161120	509339	150142	536542	146	73	0.1379	0.596336	0.137,0.15	0.123,0.116	0.024	2.4	2.4
5989	ENSG00000104907	TRMT1	19	-	13115996	13116431	13115996	13116052	13116186	13116431	5989	38,29	0,4	40,52	2,0	207	73	0.138216	0.597322	1.0,0.719	0.876,1.0	-0.079	-7.9	7.9
3547	ENSG00000136718	IMP4	2	+	130345778	130346112	130345778	130345933	130346017	130346112	3547	8,10	78,55	26,31	138148	157	73	0.138343	0.597491	0.046,0.078	0.081,0.089	-0.023	-2.3	2.3
2890	ENSG00000107185	RGP1	9	+	35750657	35750989	35750657	35750741	35750839	35750989	2890	15,12	58,52	2,9	39,35	171	73	0.138547	0.597744	0.099,0.09	0.021,0.099	0.034	3.4	3.4
4476	ENSG00000214293	APTR	7	-	77695895	77696265	77695895	77696018	77696171	77696265	4476	160143	3,6	126115	3,11	226	73	0.138578	0.597744	0.945,0.885	0.931,0.772	0.064	6.4	6.4
3175	ENSG00000174177	CTU2	16	+	88714382	88714737	88714382	88714486	88714586	88714737	3175	15,6	8,9	3,13	8,20	173	73	0.139003	0.598817	0.442,0.22	0.137,0.215	0.155	15.5	15.5
5372	ENSG00000105618	PRPF31	19	+	54129056	54129370	54129056	54129185	54129271	54129370	5372	22,29	70,52	39,48	77,70	159	73	0.138965	0.598817	0.126,0.204	0.189,0.239	-0.049	-4.9	4.9
3532	ENSG00000006744	ELAC2	17	-	12994763	12995062	12994763	12994884	12994962	12995062	3532	24,9	84,82	19,20	155150	151	73	0.139265	0.599566	0.121,0.05	0.056,0.061	0.027	2.7	2.7
2698	ENSG00000141497	ZMYND15	17	+	4743766	4744107	4743766	4743847	4743990	4744107	2698	3,1	17,6	1,9	12,11	216	73	0.139543	0.600381	0.056,0.053	0.027,0.217	-0.068	-6.8	6.8
7188	ENSG00000125458	NT5C	17	-	75131044	75131281	75131044	75131105	75131180	75131281	7188	26,27	50,41	19,32	62,66	148	73	0.139887	0.601098	0.204,0.245	0.131,0.193	0.062	6.2	6.2
8566	ENSG00000125967	NECAB3	20	-	33669374	33669712	33669374	33669472	33669686	33669712	8566	17,16	48,29	44,44	88,56	287	73	0.139845	0.601098	0.083,0.123	0.113,0.167	-0.037	-3.7	3.7
3528	ENSG00000006744	ELAC2	17	-	13002273	13002579	13002273	13002359	13002440	13002579	3528	22,11	86,95	20,41	116117	154	73	0.139995	0.601183	0.108,0.052	0.076,0.142	-0.029	-2.9	2.9
3579	ENSG00000184007	PTP4A2	1	-	31937988	31938186	31937988	31938059	31938118	31938186	3579	183175	8,6	121209	4,3	132	73	0.14093	0.604812	0.927,0.942	0.944,0.975	-0.025	-2.5	2.5
6357	ENSG00000105135	ILVBL	19	-	15116407	15118015	15116407	15116522	15117880	15118015	6357	64,59	88,57	101135	103109	1431	73	0.141122	0.605255	0.036,0.05	0.048,0.059	-0.011	-1.1	1.1
2261	ENSG00000137207	YIPF3	6	-	43513068	43513451	43513068	43513098	43513358	43513451	2261	145153	1,1	191222	5,1	333	73	0.14137	0.605936	0.969,0.971	0.893,0.98	0.033	3.3	3.3
4610	ENSG00000227057	WDR46	6	-	33280427	33280987	33280427	33280522	33280673	33280987	4610	17,18	28,20	31,37	19,42	224	73	0.141857	0.607637	0.165,0.227	0.347,0.223	-0.089	-8.9	8.9
4294	ENSG00000125826	RBCK1	20	+	428490	429094	428490	428589	428927	429094	4294	67,41	0,1	33,58	1,1	411	73	0.142413	0.609633	1.0,0.879	0.854,0.912	0.056	5.6	5.6
2587	ENSG00000178149	DALRD3	3	-	49016629	49016844	49016629	49016673	49016773	49016844	2587	23,19	58,33	26,19	76,70	173	73	0.142967	0.610468	0.143,0.195	0.126,0.103	0.054	5.4	5.4
395	ENSG00000102317	RBM3	X	+	48575560	48576083	48575560	48575667	48575921	48576083	395	160126	0,0	123123	2,2	327	73	0.142931	0.610468	1.0,1.0	0.932,0.932	0.068	6.8	6.8
5389	ENSG00000127184	COX7C	5	+	86619352	86620761	86619352	86619496	86620669	86620761	5389	149130	1,2	187188	0,0	1246	73	0.142958	0.610468	0.897,0.792	1.0,1.0	-0.155	-15.5	15.5
6393	ENSG00000140400	MAN2C1	15	-	75358461	75358808	75358461	75358618	75358703	75358808	6393	14,4	54,40	7,42	58,96	158	73	0.142876	0.610468	0.107,0.044	0.053,0.168	-0.035	-3.5	3.5
3071	ENSG00000234545	FAM133B	7	-	92577654	92578182	92577654	92577679	92578149	92578182	3071	132,90	7,7	108102	4,3	543	73	0.143327	0.610775	0.717,0.633	0.784,0.82	-0.127	-12.7	12.7
4151	ENSG00000137563	GGH	8	-	63023906	63024186	63023906	63023997	63024079	63024186	4151	3,3	45,36	0,2	53,46	155	73	0.143399	0.610775	0.03,0.038	0.0,0.02	0.024	2.4	2.4
7459	ENSG00000103266	STUB1	16	+	681792	682076	681792	681880	682058	682076	7459	591442	7,1	832980	0,2	251	73	0.143182	0.610775	0.961,0.992	1.0,0.993	-0.02	-2	2
7689	ENSG00000143774	GUK1	1	+	228147405	228147699	228147405	228147544	228147614	228147699	7689	61,30	336298	60,51	415625	143	73	0.143372	0.610775	0.085,0.049	0.069,0.04	0.012	1.2	1.2
4060	ENSG00000179387	ELMOD2	4	+	140524217	140525570	140524217	140524275	140525419	140525570	4060	26,18	1,0	13,29	1,1	1217	73	0.14374	0.611844	0.609,1.0	0.438,0.635	0.268	26.8	26.8
3890	ENSG00000117480	FAAH	1	+	46405870	46406083	46405870	46405952	46406037	46406083	3890	32,26	5,7	43,93	5,9	158	73	0.143885	0.612075	0.747,0.632	0.799,0.827	-0.123	-12.3	12.3
4829	ENSG00000142534	RPS11	19	+	49497519	49498046	49497519	49497595	49497916	49498046	4829	717543	40553048	952872	64175669	394	73	0.14443	0.613698	0.032,0.032	0.027,0.028	0.005	0.5	0.5
5860	ENSG00000032742	IFT88	13	+	20567669	20567997	20567669	20567785	20567893	20567997	5860	23,20	3,0	21,9	0,0	181	73	0.144576	0.613698	0.756,1.0	1.0,1.0	-0.122	-12.2	12.2
7527	ENSG00000071894	CPSF1	8	-	144394233	144394555	144394233	144394300	144394378	144394555	7527	4,7	44,52	9,18	68,76	151	73	0.144514	0.613698	0.042,0.061	0.06,0.103	-0.03	-3	3
8189	ENSG00000061936	SFSWAP	12	+	131714070	131714495	131714070	131714240	131714354	131714495	8189	12,10	0,0	24,22	0,3	187	73	0.144628	0.613698	1.0,1.0	1.0,0.741	0.129	12.9	12.9
2273	ENSG00000076924	XAB2	19	-	7625879	7626270	7625879	7626044	7626135	7626270	2273	12,8	18,28	8,9	36,35	164	73	0.144983	0.61379	0.229,0.113	0.09,0.103	0.075	7.5	7.5
292	ENSG00000094631	HDAC6	X	+	48814961	48815490	48814961	48815051	48815383	48815490	292	58,30	28,20	49,40	17,15	405	73	0.144901	0.61379	0.272,0.213	0.342,0.325	-0.091	-9.1	9.1
7549	ENSG00000164405	UQCRQ	5	+	132866868	132867687	132866868	132867035	132867487	132867687	7549	300204	667394	297273	877574	525	73	0.14486	0.61379	0.059,0.067	0.045,0.062	0.01	1	1
7664	ENSG00000116353	MECR	1	-	29195940	29196258	29195940	29196013	29196197	29196258	7664	26,16	35,44	51,38	121131	257	73	0.145012	0.61379	0.174,0.094	0.107,0.076	0.043	4.3	4.3
4907	ENSG00000187266	EPOR	19	-	11382846	11383232	11382846	11383000	11383096	11383232	4907	8,24	0,0	9,27	0,3	169	73	0.145381	0.614204	1.0,1.0	1.0,0.795	0.103	10.3	10.3
65	ENSG00000159176	CSRP1	1	-	201485282	201488984	201485282	201485376	201488854	201488984	65	266263	100,66	258238	82114	3551	73	0.145284	0.614204	0.052,0.076	0.061,0.041	0.013	1.3	1.3
7196	ENSG00000165644	COMTD1	10	-	75234937	75235184	75234937	75234992	75235063	75235184	7196	32,34	4,3	31,95	4,1	144	73	0.14535	0.614204	0.802,0.852	0.797,0.98	-0.062	-6.2	6.2
2476	ENSG00000107537	PHYH	10	-	13294427	13294987	13294427	13294596	13294879	13294987	2476	75,54	4,2	62,43	9,2	356	73	0.145551	0.61454	0.794,0.847	0.586,0.815	0.12	12	12
7974	ENSG00000140543	DET1	15	-	88530622	88531715	88530622	88531473	88531612	88531715	7974	19,24	4,1	12,8	3,3	212	73	0.14585	0.615418	0.621,0.892	0.579,0.479	0.228	22.8	22.8
2142	ENSG00000186141	POLR3C	1	+	145826453	145826709	145826453	145826492	145826605	145826709	2142	66,40	25,13	48,46	8,13	186	73	0.146349	0.616375	0.509,0.547	0.702,0.581	-0.113	-11.3	11.3
2236	ENSG00000007392	LUC7L	16	-	188968	190135	188968	189339	189967	190135	2236	65,49	59,40	76117	51,74	701	73	0.146176	0.616375	0.103,0.113	0.134,0.141	-0.03	-3	3
8615	ENSG00000196352	CD55	1	+	207336692	207337409	207336692	207336818	207337328	207337409	8615	65,29	86,89	17,24	48,59	583	73	0.146266	0.616375	0.086,0.039	0.042,0.048	0.018	1.8	1.8
7837	ENSG00000174292	TNK1	17	+	7382835	7383320	7382835	7383089	7383249	7383320	7837	14,12	2,5	4,8	5,3	233	73	0.146481	0.616547	0.687,0.429	0.2,0.455	0.231	23.1	23.1
3694	ENSG00000092439	TRPM7	15	-	50569968	50570167	50569968	50569993	50570103	50570167	3694	33,25	137,66	36,55	119112	183	73	0.147144	0.617876	0.088,0.131	0.108,0.164	-0.027	-2.7	2.7
5240	ENSG00000213983	AP1G2	14	-	23562503	23563638	23562503	23562593	23563379	23563638	5240	249142	111102	199251	98100	859	73	0.147086	0.617876	0.16,0.106	0.147,0.176	-0.028	-2.8	2.8
8341	ENSG00000179262	RAD23A	19	+	12948685	12949159	12948685	12948813	12949080	12949159	8341	109,67	193140	81125	230263	340	73	0.147161	0.617876	0.108,0.093	0.07,0.093	0.019	1.9	1.9
8909	ENSG00000141562	NARF	17	+	82483715	82484950	82483715	82483779	82484812	82484950	8909	121135	86,57	269256	103129	1106	73	0.146964	0.617876	0.085,0.135	0.147,0.116	-0.021	-2.1	2.1
6614	ENSG00000168488	ATXN2L	16	+	28835277	28835758	28835277	28835399	28835548	28835758	6614	17,5	59,29	12,21	26,58	222	73	0.147453	0.618717	0.087,0.054	0.132,0.106	-0.049	-4.9	4.9
713	ENSG00000101546	RBFA	18	+	80041301	80042219	80041301	80041397	80042134	80042219	713	8,8	0,0	30,26	1,1	810	73	0.14776	0.619622	1.0,1.0	0.73,0.701	0.284	28.4	28.4
1749	ENSG00000123349	PFDN5	12	+	53296429	53297924	53296429	53296551	53297849	53297924	1749	328211	27,21	310248	25,7	1371	73	0.148136	0.620432	0.393,0.349	0.398,0.654	-0.155	-15.5	15.5
8843	ENSG00000177082	WDR73	15	-	84645972	84646348	84645972	84646085	84646183	84646348	8843	62,34	23,13	33,55	27,24	171	73	0.148126	0.620432	0.535,0.528	0.343,0.495	0.113	11.3	11.3
4475	ENSG00000138768	USO1	4	+	75752381	75752604	75752381	75752459	75752539	75752604	4475	8,1	87,67	0,2	30,30	153	73	0.148232	0.620454	0.042,0.007	0.0,0.031	0.009	0.9	0.9
2551	ENSG00000076944	STXBP2	19	+	7640760	7641005	7640760	7640809	7640899	7641005	2551	19,12	157144	8,18	173213	163	73	0.14912	0.621029	0.051,0.036	0.02,0.036	0.015	1.5	1.5
3256	ENSG00000155229	MMS19	10	-	97469517	97469723	97469517	97469548	97469645	97469723	3256	13,2	0,0	9,12	1,1	170	73	0.149285	0.621029	1.0,1.0	0.794,0.837	0.184	18.4	18.4
4797	ENSG00000223501	VPS52	6	-	33264373	33264900	33264373	33264497	33264781	33264900	4797	109,51	59,46	61,72	58,64	357	73	0.148943	0.621029	0.274,0.185	0.177,0.187	0.048	4.8	4.8
6074	ENSG00000002016	RAD52	12	-	916343	916820	916343	916483	916638	916820	6074	17,14	5,10	13,29	3,7	228	73	0.149104	0.621029	0.521,0.31	0.581,0.57	-0.16	-16	16
7190	ENSG00000168070	C11orf85	11	-	64954042	64954802	64954042	64954273	64954756	64954802	7190	75,38	3,3	35,21	3,4	556	73	0.148568	0.621029	0.766,0.624	0.605,0.408	0.189	18.9	18.9
7197	ENSG00000165644	COMTD1	10	-	75234937	75235178	75234937	75234992	75235059	75235178	7197	29,33	57,46	26,91	90173	140	73	0.148531	0.621029	0.21,0.272	0.131,0.215	0.068	6.8	6.8
7687	ENSG00000143774	GUK1	1	+	228147405	228147699	228147405	228147544	228147620	228147699	7687	85,44	2,3	94101	10,4	149	73	0.149075	0.621029	0.954,0.878	0.822,0.925	0.042	4.2	4.2
7951	ENSG00000161204	ABCF3	3	+	184192600	184192896	184192600	184192689	184192804	184192896	7951	26,26	64,58	28,25	89,90	188	73	0.149237	0.621029	0.136,0.148	0.109,0.097	0.039	3.9	3.9
8522	ENSG00000203875	SNHG5	6	-	85677794	85678032	85677794	85677875	85677953	85678032	8522	68,25	262151	19,11	126,61	151	73	0.14902	0.621029	0.111,0.074	0.068,0.08	0.018	1.8	1.8
8802	ENSG00000076984	MAP2K7	19	+	7910062	7910373	7910062	7910129	7910259	7910373	8802	8,2	32,15	5,1	25,35	203	73	0.148822	0.621029	0.082,0.046	0.067,0.01	0.026	2.6	2.6
6057	ENSG00000145495	2006-03-01	5	+	10402380	10402607	10402380	10402452	10402532	10402607	6057	25,11	145,88	14,13	154111	153	73	0.149413	0.621183	0.076,0.056	0.042,0.053	0.019	1.9	1.9
6185	ENSG00000144026	ZNF514	2	-	95153132	95155691	95153132	95153259	95155535	95155691	6185	89108	0,0	147158	1,1	2349	73	0.149694	0.621966	1.0,1.0	0.82,0.831	0.175	17.5	17.5
7245	ENSG00000175061	LRRC75A-AS1	17	+	16439326	16439703	16439326	16439414	16439527	16439703	7245	288251	204181	346287	303246	186	73	0.149807	0.622056	0.357,0.352	0.309,0.314	0.043	4.3	4.3
6111	ENSG00000131187	F12	5	-	177403281	177403526	177403281	177403397	177403480	177403526	6111	44,24	33,34	42,69	53115	156	73	0.150315	0.623404	0.384,0.248	0.271,0.219	0.071	7.1	7.1
8840	ENSG00000177082	WDR73	15	-	84648311	84648625	84648311	84648433	84648536	84648625	8840	55,36	3,1	45,56	0,2	176	73	0.150285	0.623404	0.884,0.937	1.0,0.921	-0.05	-5	5
8718	ENSG00000092841	MYL6	12	+	56158357	56158711	56158357	56158415	56158683	56158711	8718	33,40	1,2	72,85	0,2	341	73	0.150695	0.624596	0.876,0.811	1.0,0.901	-0.107	-10.7	10.7
7669	ENSG00000105698	USF2	19	+	35278697	35279074	35278697	35278792	35278969	35279074	7669	167105	4,10	144146	5,3	250	73	0.150814	0.62471	0.924,0.754	0.894,0.934	-0.075	-7.5	7.5
5196	ENSG00000172053	QARS	3	-	49103344	49103706	49103344	49103431	49103630	49103706	5196	24,26	0,0	31,37	0,3	272	73	0.150963	0.624945	1.0,1.0	1.0,0.768	0.116	11.6	11.6
5043	ENSG00000161996	WDR90	16	+	655057	655468	655057	655147	655306	655468	5043	19,19	8,5	17,28	10,18	232	73	0.151118	0.625204	0.428,0.545	0.348,0.329	0.148	14.8	14.8
724	ENSG00000185684	EP400NL	12	+	132103996	132105304	132103996	132104170	132104566	132105304	724	12,18	4,0	5,17	3,4	469	73	0.151542	0.626578	0.318,1.0	0.206,0.398	0.357	35.7	35.7
3745	ENSG00000114626	ABTB1	3	+	127676966	127677286	127676966	127677083	127677167	127677286	3745	11,8	16,6	2,5	12,5	157	73	0.15195	0.627883	0.242,0.383	0.072,0.317	0.118	11.8	11.8
5730	ENSG00000184009	ACTG1	17	-	81512231	81512781	81512231	81512360	81512733	81512781	5730	205174	24482121	111169	17542311	446	73	0.152065	0.627972	0.014,0.013	0.01,0.012	0.003	0.3	0.3
6358	ENSG00000267120	AD000671.6	19	-	35744490	35744738	35744490	35744540	35744625	35744738	6358	28,30	10,2	40,45	6,1	158	73	0.152462	0.62923	0.564,0.874	0.755,0.954	-0.136	-13.6	13.6
2973	ENSG00000147454	SLC25A37	8	+	23566107	23568378	23566107	23566336	23568321	23568378	2973	1251939	3,3	16221512	7,8	2058	73	0.152831	0.630206	0.937,0.917	0.892,0.87	0.046	4.6	4.6
3	ENSG00000146263	MMS22L	6	-	97263334	97268002	97263334	97263448	97267871	97268002	3	19,9	5,6	9,5	3,8	4496	73	0.152884	0.630206	0.058,0.024	0.046,0.01	0.013	1.3	1.3
1849	ENSG00000123384	LRP1	12	+	57208037	57208817	57208037	57208216	57208710	57208817	1849	7,7	23,13	5,17	20,9	567	73	0.153732	0.633038	0.038,0.065	0.031,0.196	-0.062	-6.2	6.2
4334	ENSG00000126749	EMG1	12	+	6974551	6975148	6974551	6974693	6975089	6975148	4334	67,57	133,95	59,38	136,97	469	73	0.153758	0.633038	0.073,0.085	0.063,0.057	0.019	1.9	1.9
1403	ENSG00000141524	TMC6	17	-	78120176	78121164	78120176	78120832	78121012	78121164	1403	60,41	88,91	81,85	96132	253	73	0.154585	0.635979	0.164,0.115	0.196,0.157	-0.037	-3.7	3.7
2310	ENSG00000143575	HAX1	1	+	154273335	154273961	154273335	154273598	154273749	154273961	2310	57,54	15,6	41,49	5,4	224	73	0.154667	0.635979	0.553,0.746	0.728,0.8	-0.115	-11.5	11.5
5649	ENSG00000148187	MRRF	9	+	122285168	122285946	122285168	122285287	122285856	122285946	5649	169103	2,1	351303	0,0	642	73	0.154753	0.635979	0.906,0.921	1.0,1.0	-0.087	-8.7	8.7
2170	ENSG00000213523	SRA1	5	-	140551060	140552184	140551060	140551166	140551981	140552184	2170	132,75	0,0	55,58	1,1	888	73	0.155453	0.637699	1.0,1.0	0.819,0.827	0.177	17.7	17.7
2385	ENSG00000173209	AHSA2	2	+	61186445	61186775	61186445	61186497	61186658	61186775	2385	44,18	2,0	50,41	4,1	234	73	0.155886	0.637699	0.873,1.0	0.796,0.927	0.075	7.5	7.5
3292	ENSG00000197603	C5orf42	5	-	37139339	37142480	37139339	37139370	37142309	37142480	3292	12,1	11,7	10,14	9,9	3012	73	0.155493	0.637699	0.026,0.003	0.026,0.036	-0.017	-1.7	1.7
3494	ENSG00000168397	ATG4B	2	+	241651009	241651335	241651009	241651111	241651263	241651335	3494	27,15	74,54	10,17	58,65	225	73	0.155764	0.637699	0.106,0.083	0.053,0.078	0.029	2.9	2.9
4215	ENSG00000089280	FUS	16	+	31184938	31188357	31184938	31185179	31188324	31188357	4215	16051059	10,4	13061435	11,12	3218	73	0.155743	0.637699	0.785,0.857	0.729,0.731	0.091	9.1	9.1
4568	ENSG00000138035	PNPT1	2	-	55680711	55680918	55680711	55680759	55680854	55680918	4568	4,0	40,27	7,3	52,36	168	73	0.155916	0.637699	0.042,0.0	0.055,0.035	-0.024	-2.4	2.4
4695	ENSG00000187325	TAF9B	X	-	78137748	78138098	78137748	78137883	78137961	78138098	4695	10,7	48,31	1,3	20,10	151	73	0.155576	0.637699	0.092,0.098	0.024,0.127	0.02	2	2
7345	ENSG00000065357	DGKA	12	+	55951622	55952099	55951622	55951783	55952034	55952099	7345	1,2	2,5	4,4	5,3	324	73	0.155924	0.637699	0.101,0.083	0.153,0.231	-0.1	-10	10
4200	ENSG00000166140	ZFYVE19	15	+	40809851	40810216	40809851	40809970	40810070	40810216	4200	23,5	46,21	11,13	41,55	173	73	0.156116	0.637717	0.174,0.091	0.102,0.091	0.036	3.6	3.6
5431	ENSG00000160813	PPP1R35	7	-	100435630	100436064	100435630	100435767	100435847	100436064	5431	73,43	40,40	59114	73,97	153	73	0.156074	0.637717	0.465,0.339	0.278,0.359	0.084	8.4	8.4
1631	ENSG00000103260	METRN	16	+	716942	717135	716942	716992	717070	717135	1631	92,86	54,33	177326	107220	151	73	0.156654	0.638759	0.452,0.557	0.444,0.417	0.074	7.4	7.4
2138	ENSG00000109111	SUPT6H	17	+	28700345	28701128	28700345	28700512	28700940	28701128	2138	4,9	51,44	8,14	42,54	501	73	0.156635	0.638759	0.011,0.029	0.027,0.036	-0.011	-1.1	1.1
940	ENSG00000125503	PPP1R12C	19	-	55093015	55093233	55093015	55093076	55093152	55093233	940	24,20	13,5	16,28	13,18	149	73	0.156506	0.638759	0.475,0.662	0.376,0.433	0.164	16.4	16.4
156	ENSG00000158220	ESYT3	3	+	138470059	138471026	138470059	138470146	138470876	138471026	156	33,37	2,0	62,69	4,2	803	73	0.157369	0.64129	0.6,1.0	0.585,0.758	0.129	12.9	12.9
8255	ENSG00000167840	ZNF232	17	-	5108925	5109868	5108925	5109052	5109710	5109868	8255	315237	2,2	366354	0,0	731	73	0.157803	0.642673	0.94,0.922	1.0,1.0	-0.069	-6.9	6.9
8079	ENSG00000123146	ADGRE5	19	+	14397732	14397935	14397732	14397804	14397888	14397935	8079	1,1	17,6	1,4	10,16	157	73	0.158425	0.64482	0.027,0.072	0.044,0.104	-0.025	-2.5	2.5
5211	ENSG00000198951	NAGA	22	-	42070281	42070830	42070281	42070366	42070762	42070830	5211	127119	1,3	150127	3,6	469	73	0.159139	0.647335	0.952,0.861	0.886,0.767	0.08	8	8
6457	ENSG00000072778	ACADVL	17	+	7224479	7224722	7224479	7224552	7224714	7224722	6457	234197	9,10	234254	5,8	235	73	0.159513	0.648244	0.89,0.86	0.936,0.908	-0.047	-4.7	4.7
8651	ENSG00000125733	TRIP10	19	+	6743193	6743598	6743193	6743256	6743493	6743598	8651	14,19	23,12	13,18	34,22	310	73	0.159553	0.648244	0.125,0.272	0.083,0.162	0.076	7.6	7.6
6018	ENSG00000100722	ZC3H14	14	+	88609266	88609803	88609266	88609403	88609714	88609803	6018	98,73	68,69	129,96	71,68	384	73	0.1597	0.648454	0.215,0.167	0.257,0.212	-0.043	-4.3	4.3
2246	ENSG00000115073	ACTR1B	2	-	97658426	97659003	97658426	97658643	97658878	97659003	2246	77,38	52,47	94143	66,89	308	73	0.159849	0.64867	0.26,0.161	0.252,0.276	-0.053	-5.3	5.3
3349	ENSG00000160948	VPS28	8	-	144423600	144424132	144423600	144423922	144424040	144424132	3349	39,33	79,78	45,48	70,80	191	73	0.160152	0.649513	0.159,0.139	0.197,0.187	-0.043	-4.3	4.3
2622	ENSG00000130304	SLC27A1	19	+	17486562	17487335	17486562	17486957	17487173	17487335	2622	15,7	5,7	5,13	13,9	289	73	0.160253	0.649533	0.431,0.202	0.089,0.267	0.139	13.9	13.9
3362	ENSG00000087191	PSMC5	17	+	63827459	63827923	63827459	63827514	63827850	63827923	3362	97114	0,0	170197	1,3	409	73	0.16101	0.650932	1.0,1.0	0.968,0.921	0.055	5.5	5.5
4435	ENSG00000131051	RBM39	20	-	35729316	35729527	35729316	35729365	35729461	35729527	4435	38,20	687371	20,20	615399	169	73	0.160865	0.650932	0.023,0.023	0.014,0.021	0.005	0.5	0.5
4553	ENSG00000183474	GTF2H2C	5	+	69578711	69579108	69578711	69578802	69579020	69579108	4553	13,8	64,43	15,20	74,44	291	73	0.16127	0.650932	0.048,0.045	0.048,0.102	-0.028	-2.8	2.8
4914	ENSG00000141458	NPC1	18	-	23533354	23534559	23533354	23533517	23534400	23534559	4914	60,41	0,0	109108	2,1	956	73	0.161097	0.650932	1.0,1.0	0.806,0.892	0.151	15.1	15.1
7369	ENSG00000075711	DLG1	3	-	197065275	197065809	197065275	197065464	197065707	197065809	7369	27,19	1,0	31,48	1,1	316	73	0.16071	0.650932	0.862,1.0	0.877,0.917	0.034	3.4	3.4
842	ENSG00000149582	TMEM25	11	+	118531191	118531871	118531191	118531234	118531777	118531871	842	29,27	5,1	31,38	7,9	616	73	0.161262	0.650932	0.407,0.762	0.344,0.333	0.246	24.6	24.6
8684	ENSG00000176978	DPP7	9	-	137114242	137114576	137114242	137114382	137114462	137114576	8684	59,60	153132	67143	270358	153	73	0.16124	0.650932	0.155,0.178	0.106,0.16	0.033	3.3	3.3
5752	ENSG00000148985	PGAP2	11	+	3823882	3824376	3823882	3824135	3824269	3824376	5752	23,23	44,40	53,63	86,69	207	73	0.161725	0.651767	0.156,0.169	0.179,0.244	-0.049	-4.9	4.9
7406	ENSG00000132437	DDC	7	-	50479786	50479963	50479786	50479863	50479954	50479963	7406	238160	6,0	241194	0,0	164	73	0.161763	0.651767	0.946,1.0	1.0,1.0	-0.027	-2.7	2.7
8111	ENSG00000124177	CHD6	20	-	41496808	41498226	41496808	41497501	41498167	41498226	8111	12,7	20,22	4,4	17,14	739	73	0.161765	0.651767	0.056,0.03	0.023,0.027	0.018	1.8	1.8
463	ENSG00000105520	PLPPR2	19	+	11359531	11359894	11359531	11359720	11359796	11359894	463	4,3	0,0	2,1	0,2	149	73	0.162378	0.652898	1.0,1.0	1.0,0.197	0.401	40.1	40.1
5612	ENSG00000166816	LDHD	16	-	75114826	75115339	75114826	75114968	75115197	75115339	5612	29,33	52,44	28,59	69119	302	73	0.162313	0.652898	0.119,0.153	0.089,0.107	0.038	3.8	3.8
7225	ENSG00000007516	BAIAP3	16	+	1344604	1344849	1344604	1344698	1344797	1344849	7225	4,5	18,13	3,3	19,26	172	73	0.162379	0.652898	0.086,0.14	0.063,0.047	0.058	5.8	5.8
7992	ENSG00000026036	RTEL1-TNFRSF6B	20	+	63695777	63697191	63695777	63695854	63696759	63697191	7992	89,65	1,5	94209	1,3	978	73	0.162431	0.652898	0.869,0.492	0.875,0.839	-0.176	-17.6	17.6
1580	ENSG00000141994	DUS3L	19	-	5786748	5787171	5786748	5786919	5787060	5787171	1580	16,12	3,3	6,14	4,5	214	73	0.16268	0.653512	0.645,0.577	0.338,0.489	0.198	19.8	19.8
8889	ENSG00000108465	CDK5RAP3	17	+	47973518	47974031	47973518	47973693	47973930	47974031	8889	105,72	12,2	115,98	15,12	310	73	0.163033	0.654545	0.673,0.894	0.644,0.658	0.133	13.3	13.3
7477	ENSG00000111012	CYP27B1	12	-	57765010	57765499	57765010	57765211	57765296	57765499	7477	12,10	3,4	3,4	1,5	158	73	0.163372	0.655519	0.649,0.536	0.581,0.27	0.167	16.7	16.7
7255	ENSG00000072135	PTPN18	2	+	130370556	130370782	130370556	130370623	130370704	130370782	7255	16,9	44,24	16,16	63,78	154	73	0.16353	0.655763	0.147,0.151	0.107,0.089	0.051	5.1	5.1
423	ENSG00000163930	BAP1	3	-	52406252	52406907	52406252	52406338	52406828	52406907	423	87,60	1,1	72,60	0,1	563	73	0.163716	0.656123	0.919,0.886	1.0,0.886	-0.04	-4	4
2682	ENSG00000170037	CNTROB	17	+	7948486	7949137	7948486	7948619	7949084	7949137	2682	38,28	11,11	36,60	33,20	538	73	0.163917	0.656152	0.319,0.257	0.129,0.289	0.079	7.9	7.9
8605	ENSG00000107186	MPDZ	9	-	13133823	13136182	13133823	13133904	13136091	13136182	8605	37,37	22,20	16,41	24,24	2260	73	0.163825	0.656152	0.052,0.056	0.021,0.052	0.018	1.8	1.8
4898	ENSG00000106009	BRAT1	7	-	2543203	2543962	2543203	2543323	2543589	2543962	4898	47,49	42,31	93113	52,65	339	73	0.164662	0.658356	0.194,0.254	0.278,0.272	-0.051	-5.1	5.1
6631	ENSG00000142208	AKT1	14	-	104772877	104773379	104772877	104773092	104773248	104773379	6631	12,9	1,0	22,36	1,1	229	73	0.164583	0.658356	0.793,1.0	0.875,0.92	-0.001	-0.1	0.1
6853	ENSG00000135587	SMPD2	6	+	109443331	109443556	109443331	109443420	109443516	109443556	6853	7,8	20,17	11,10	49,49	169	73	0.164876	0.658823	0.131,0.169	0.088,0.081	0.066	6.6	6.6
1662	ENSG00000177463	NR2C2	3	+	15037999	15039227	15037999	15038137	15039121	15039227	1662	77,48	9,16	16,15	5,6	1057	73	0.165027	0.659039	0.371,0.172	0.181,0.147	0.107	10.7	10.7
1110	ENSG00000149480	MTA2	11	-	62597315	62597712	62597315	62597415	62597602	62597712	1110	46,34	2,2	37,62	1,1	260	73	0.165174	0.659237	0.866,0.827	0.912,0.946	-0.083	-8.3	8.3
7682	ENSG00000196642	RABL6	9	+	136831720	136832370	136831720	136831861	136832261	136832370	7682	10,3	4,1	6,11	2,0	473	73	0.166095	0.662526	0.278,0.316	0.316,1.0	-0.361	-36.1	36.1
4892	ENSG00000169598	DFFB	1	+	3883506	3885429	3883506	3883800	3885037	3885429	4892	200140	1,2	312327	0,0	1310	73	0.16639	0.663198	0.918,0.796	1.0,1.0	-0.143	-14.3	14.3
6228	ENSG00000166801	FAM111A	11	+	59143496	59145856	59143496	59143695	59145826	59145856	6228	697421	17,3	470496	6,2	2204	73	0.166557	0.663198	0.576,0.823	0.722,0.891	-0.107	-10.7	10.7
6779	ENSG00000100359	SGSM3	22	+	40408773	40409018	40408773	40408842	40408932	40409018	6779	26,8	69,55	14,19	91,95	163	73	0.166493	0.663198	0.144,0.061	0.064,0.082	0.029	2.9	2.9
1326	ENSG00000204843	DCTN1	2	-	74365074	74365657	74365074	74365241	74365514	74365657	1326	34,33	133,95	14,28	107,89	346	73	0.166762	0.663209	0.051,0.068	0.027,0.062	0.015	1.5	1.5
2461	ENSG00000144224	UBXN4	2	+	135753538	135754277	135753538	135753567	135754158	135754277	2461	158130	90,83	90,90	72,66	664	73	0.166818	0.663209	0.162,0.147	0.121,0.13	0.029	2.9	2.9
2931	ENSG00000103168	TAF1C	16	-	84183075	84183328	84183075	84183149	84183243	84183328	2931	5,2	27,23	8,9	25,46	167	73	0.166853	0.663209	0.075,0.037	0.123,0.079	-0.045	-4.5	4.5
1055	ENSG00000129351	ILF3	19	+	10681218	10682192	10681218	10681329	10681992	10682192	1055	373229	198112	333463	165169	736	73	0.167146	0.663912	0.157,0.169	0.167,0.214	-0.027	-2.7	2.7
3140	ENSG00000115183	TANC1	2	+	159219237	159219867	159219237	159219361	159219691	159219867	3140	59,42	60,51	46,48	37,38	403	73	0.167494	0.663912	0.151,0.13	0.184,0.186	-0.044	-4.4	4.4
3327	ENSG00000148229	POLE3	9	-	113409609	113410140	113409609	113409728	113410054	113410140	3327	12,8	74,51	18,12	70,51	399	73	0.167424	0.663912	0.029,0.028	0.045,0.041	-0.014	-1.4	1.4
4837	ENSG00000147955	SIGMAR1	9	-	34636996	34637420	34636996	34637089	34637219	34637420	4837	44,25	129,93	70,77	190178	203	73	0.167519	0.663912	0.109,0.088	0.117,0.135	-0.027	-2.7	2.7
8054	ENSG00000168067	MAP4K2	11	-	64797274	64797534	64797274	64797380	64797500	64797534	8054	12,4	49,32	19,9	33,57	193	73	0.167388	0.663912	0.085,0.045	0.179,0.056	-0.052	-5.2	5.2
2755	ENSG00000213930	GALT	9	+	34647088	34647567	34647088	34647258	34647540	34647567	2755	96,52	2,3	91121	0,3	355	73	0.167891	0.664997	0.908,0.781	1.0,0.892	-0.101	-10.1	10.1
2991	ENSG00000183207	RUVBL2	19	+	49009972	49010611	49009972	49010066	49010502	49010611	2991	46,41	0,0	54,83	0,3	509	73	0.168171	0.665718	1.0,1.0	1.0,0.799	0.101	10.1	10.1
7497	ENSG00000128191	DGCR8	22	+	20089668	20090258	20089668	20089811	20089975	20090258	7497	36,26	23,22	54,50	20,31	237	73	0.168576	0.666544	0.325,0.267	0.454,0.332	-0.097	-9.7	9.7
8991	ENSG00000105607	GCDH	19	+	12897302	12897863	12897302	12897428	12897702	12897863	8991	3,8	18,18	22,20	44,48	347	73	0.168537	0.666544	0.034,0.086	0.095,0.081	-0.028	-2.8	2.8
5230	ENSG00000140474	ULK3	15	-	74842279	74842676	74842279	74842420	74842538	74842676	5230	32,23	5,1	46,30	9,6	191	73	0.169066	0.668092	0.71,0.898	0.661,0.656	0.145	14.5	14.5
2227	ENSG00000137500	CCDC90B	11	-	83273792	83273992	83273792	83273864	83273950	83273992	2227	28,16	258157	7,10	134,99	159	73	0.169166	0.668097	0.047,0.045	0.023,0.044	0.012	1.2	1.2
4080	ENSG00000179832	MROH1	8	+	144261113	144261349	144261113	144261216	144261283	144261349	4080	12,10	45,38	16,32	49,73	140	73	0.169444	0.668729	0.122,0.121	0.145,0.186	-0.044	-4.4	4.4
4427	ENSG00000121073	SLC35B1	17	-	49705123	49706309	49705123	49705281	49705865	49706309	4427	66,70	158117	62,59	172141	657	73	0.169758	0.668729	0.044,0.062	0.039,0.044	0.012	1.2	1.2
522	ENSG00000160326	SLC2A6	9	-	133473414	133474088	133473414	133473600	133473979	133474088	522	28,18	5,7	20,33	7,20	452	73	0.169812	0.668729	0.475,0.293	0.316,0.21	0.121	12.1	12.1
6847	ENSG00000249115	HAUS5	19	+	35619612	35620123	35619612	35619758	35620011	35620123	6847	31,19	4,5	26,61	9,20	326	73	0.169819	0.668729	0.634,0.46	0.393,0.406	0.148	14.8	14.8
8223	ENSG00000158062	UBXN11	1	-	26284361	26285541	26284361	26284482	26285463	26285541	8223	220118	2,5	157168	5,9	1054	73	0.169662	0.668729	0.884,0.62	0.685,0.564	0.127	12.7	12.7
1011	ENSG00000114902	SPCS1	3	+	52706643	52706812	52706643	52706703	52706796	52706812	1011	14,8	3,3	18,13	10,7	166	73	0.170351	0.670172	0.672,0.54	0.442,0.45	0.16	16	16
2066	ENSG00000198837	DENND4B	1	-	153932860	153933165	153932860	153933030	153933131	153933165	2066	12,9	0,0	11,13	1,1	174	73	0.170383	0.670172	1.0,1.0	0.822,0.845	0.167	16.7	16.7
3971	ENSG00000105193	RPS16	19	-	39433664	39435708	39433664	39433761	39435657	39435708	3971	24841557	60,35	31442871	54,57	1969	73	0.17058	0.670172	0.606,0.623	0.683,0.651	-0.052	-5.2	5.2
5336	ENSG00000102030	NAA10	X	-	153932070	153932431	153932070	153932115	153932315	153932431	5336	46,52	262209	70,75	266282	273	73	0.170555	0.670172	0.045,0.062	0.066,0.066	-0.013	-1.3	1.3
4373	ENSG00000107404	DVL1	1	-	1339286	1339649	1339286	1339439	1339581	1339649	4373	55,44	65,72	36133	112179	215	73	0.170926	0.670583	0.223,0.172	0.098,0.201	0.048	4.8	4.8
4931	ENSG00000102901	CENPT	16	-	67829764	67830548	67829764	67830088	67830389	67830548	4931	310175	26,20	275383	22,23	374	73	0.170981	0.670583	0.699,0.631	0.709,0.765	-0.072	-7.2	7.2
5698	ENSG00000197555	SIPA1L1	14	+	71704720	71705340	71704720	71704783	71705221	71705340	5698	89,65	0,3	80,94	0,0	511	73	0.170805	0.670583	1.0,0.756	1.0,1.0	-0.122	-12.2	12.2
1796	ENSG00000183955	SETD8	12	+	123390629	123391304	123390629	123390786	123391239	123391304	1796	2,6	0,2	2,15	0,0	526	73	0.171187	0.671001	1.0,0.294	1.0,1.0	-0.353	-35.3	35.3
2093	ENSG00000140848	CPNE2	16	+	57146084	57147964	57146084	57146321	57147550	57147964	2093	25,14	10,11	8,35	18,21	1302	73	0.171603	0.672243	0.123,0.067	0.024,0.085	0.04	4	4
1199	ENSG00000108107	RPL28	19	+	55386569	55388048	55386569	55386693	55387934	55388048	1199	769626	2,2	9491005	2,0	1314	73	0.171931	0.672649	0.955,0.946	0.963,1.0	-0.031	-3.1	3.1
4733	ENSG00000079134	THOC1	18	-	225088	225403	225088	225139	225336	225403	4733	62,45	42,15	84,79	30,25	270	73	0.172004	0.672649	0.285,0.448	0.431,0.461	-0.08	-8	8
7779	ENSG00000204469	PRRC2A	6	+	31637233	31637771	31637233	31637324	31637445	31637771	7779	56,53	224147	49,67	228274	194	73	0.171834	0.672649	0.086,0.119	0.075,0.084	0.023	2.3	2.3
6289	ENSG00000100429	HDAC10	22	-	50250770	50251385	50250770	50250905	50250973	50251385	6289	25,22	16,21	28,55	15,28	141	73	0.172499	0.674199	0.447,0.352	0.491,0.504	-0.098	-9.8	9.8
5467	ENSG00000162572	SCNN1D	1	+	1290502	1290694	1290502	1290555	1290636	1290694	5467	1,3	17,5	3,8	12,20	154	73	0.172806	0.675006	0.027,0.221	0.106,0.159	-0.009	-0.9	0.9
7424	ENSG00000116478	HDAC1	1	+	32327405	32327626	32327405	32327458	32327535	32327626	7424	45,31	2,5	32,43	6,7	150	73	0.172961	0.675226	0.916,0.751	0.722,0.749	0.098	9.8	9.8
8640	ENSG00000206149	HERC2P9	15	+	28655272	28655691	28655272	28655420	28655494	28655691	8640	0,12	5,1	5,7	1,2	147	73	0.173093	0.675351	0.0,0.856	0.713,0.635	-0.246	-24.6	24.6
706	ENSG00000142546	NOSIP	19	-	49556548	49556993	49556548	49556736	49556874	49556993	706	9,7	34,26	8,18	20,40	211	73	0.173502	0.676558	0.084,0.085	0.122,0.135	-0.044	-4.4	4.4
1274	ENSG00000108592	FTSJ3	17	-	63820838	63821115	63820838	63820938	63821029	63821115	1274	28,13	127,68	11,20	133,83	164	73	0.17453	0.677452	0.089,0.078	0.036,0.097	0.017	1.7	1.7
4616	ENSG00000178773	CPNE7	16	+	89591006	89591215	89591006	89591058	89591126	89591215	4616	23,15	111,75	20,72	254372	141	73	0.174511	0.677452	0.097,0.094	0.039,0.091	0.03	3	3
6910	ENSG00000143702	CEP170	1	-	243185778	243186422	243185778	243186072	243186258	243186422	6910	9,13	12,8	10,8	21,10	259	73	0.173846	0.677452	0.175,0.314	0.118,0.184	0.093	9.3	9.3
69	ENSG00000138031	ADCY3	2	-	24918312	24919839	24918312	24919184	24919682	24919839	69	4,1	7,2	1,2	10,6	571	73	0.173999	0.677452	0.068,0.06	0.013,0.041	0.037	3.7	3.7
7335	ENSG00000256223	ZNF10	12	+	133143868	133144525	133143868	133144021	133144433	133144525	7335	59,28	1,3	18,31	0,2	485	73	0.174467	0.677452	0.899,0.584	1.0,0.7	-0.108	-10.8	10.8
7536	ENSG00000274602	PI4KAP1	22	-	18536649	18537412	18536649	18536808	18537291	18537412	7536	44,36	1,1	33,52	0,0	556	73	0.174221	0.677452	0.852,0.825	1.0,1.0	-0.161	-16.1	16.1
7945	ENSG00000162909	CAPN2	1	+	223757623	223759481	223757623	223757839	223759269	223759481	7945	112,96	2,0	263257	5,1	1503	73	0.174373	0.677452	0.731,1.0	0.719,0.926	0.043	4.3	4.3
8883	ENSG00000108465	CDK5RAP3	17	+	47971121	47971407	47971121	47971171	47971361	47971407	8883	217159	6,0	186275	5,8	263	73	0.174291	0.677452	0.909,1.0	0.912,0.905	0.046	4.6	4.6
1288	ENSG00000123505	AMD1	6	+	110892298	110892827	110892298	110892443	110892737	110892827	1288	109,67	2,1	142114	0,0	367	73	0.175286	0.677608	0.916,0.93	1.0,1.0	-0.077	-7.7	7.7
168	ENSG00000131899	LLGL1	17	+	18236834	18237773	18236834	18236939	18237480	18237773	168	22,8	26,19	12,27	14,23	614	73	0.175019	0.677608	0.091,0.048	0.092,0.122	-0.037	-3.7	3.7
2437	ENSG00000120616	EPC1	10	-	32291162	32292644	32291162	32291322	32292495	32292644	2437	11,2	45,27	8,9	29,22	1246	73	0.175026	0.677608	0.014,0.004	0.016,0.023	-0.01	-1	1
2552	ENSG00000076944	STXBP2	19	+	7642428	7642823	7642428	7642536	7642765	7642823	2552	71,47	186116	40,55	166147	302	73	0.17482	0.677608	0.084,0.089	0.055,0.083	0.017	1.7	1.7
4936	ENSG00000102901	CENPT	16	-	67829764	67831358	67829764	67830548	67831215	67831358	4936	148118	27,19	153231	12,35	740	73	0.174709	0.677608	0.351,0.38	0.557,0.394	-0.11	-11	11
5154	ENSG00000161249	DMKN	19	-	35500377	35500580	35500377	35500419	35500532	35500580	5154	5,0	6,2	2,4	4,0	186	73	0.175331	0.677608	0.246,0.0	0.164,1.0	-0.459	-45.9	45.9
7755	ENSG00000168936	TMEM129	4	-	1720632	1721331	1720632	1720945	1721029	1721331	7755	2,7	12,4	11,21	10,17	157	73	0.175369	0.677608	0.072,0.449	0.338,0.365	-0.091	-9.1	9.1
8134	ENSG00000185163	DDX51	12	-	132142118	132142317	132142118	132142190	132142276	132142317	8134	4,4	27,10	5,7	11,17	159	73	0.175235	0.677608	0.064,0.155	0.173,0.159	-0.056	-5.6	5.6
3527	ENSG00000006744	ELAC2	17	-	12995939	12996685	12995939	12995978	12996546	12996685	3527	65,37	103,79	103104	134160	641	73	0.175665	0.677992	0.067,0.051	0.08,0.069	-0.016	-1.6	1.6
7736	ENSG00000138709	LARP1B	4	+	128107138	128108901	128107138	128107313	128107882	128108901	7736	53,40	20,26	37,22	28,15	642	73	0.175668	0.677992	0.232,0.149	0.131,0.143	0.053	5.3	5.3
6140	ENSG00000224843	LINC00240	6	+	27023253	27023924	27023253	27023397	27023764	27023924	6140	4,7	2,0	3,3	0,1	440	73	0.17582	0.67819	0.249,1.0	1.0,0.332	-0.041	-4.1	4.1
1886	ENSG00000064687	ABCA7	19	+	1063543	1063775	1063543	1063678	1063759	1063775	1886	5,0	20,16	7,14	30,68	154	73	0.176098	0.678877	0.106,0.0	0.1,0.089	-0.042	-4.2	4.2
106	ENSG00000110844	PRPF40B	12	+	49642234	49642675	49642234	49642372	49642579	49642675	106	42,33	29,42	18,45	41,44	280	73	0.176639	0.679175	0.274,0.17	0.103,0.211	0.065	6.5	6.5
2293	ENSG00000039523	FAM65A	16	+	67540457	67540704	67540457	67540501	67540578	67540704	2293	7,4	14,11	2,4	13,14	150	73	0.177105	0.679175	0.196,0.15	0.07,0.122	0.077	7.7	7.7
3125	ENSG00000197070	ARRDC1	9	+	137612895	137613510	137612895	137613006	137613412	137613510	3125	214143	1,3	154280	2,7	479	73	0.176687	0.679175	0.97,0.879	0.921,0.859	0.034	3.4	3.4
3425	ENSG00000012822	CALCOCO1	12	-	53721466	53722183	53721466	53721615	53722024	53722183	3425	19,18	42,30	8,21	14,20	482	73	0.176817	0.679175	0.064,0.083	0.08,0.137	-0.035	-3.5	3.5
3833	ENSG00000140983	RHOT2	16	+	672253	672825	672253	672566	672702	672825	3833	32,26	113,84	21,41	116171	209	73	0.176545	0.679175	0.09,0.098	0.059,0.077	0.026	2.6	2.6
505	ENSG00000101639	CEP192	18	+	13057584	13059312	13057584	13057733	13059081	13059312	505	4,3	17,14	2,7	10,6	1421	73	0.177145	0.679175	0.012,0.011	0.01,0.057	-0.022	-2.2	2.2
5075	ENSG00000119844	AFTPH	2	+	64579485	64581273	64579485	64579546	64581189	64581273	5075	34,36	1,8	30,46	11,10	1716	73	0.176596	0.679175	0.591,0.161	0.104,0.164	0.242	24.2	24.2
5517	ENSG00000146707	POMZP3	7	-	76618182	76618615	76618182	76618300	76618496	76618615	5517	12,4	0,7	9,12	0,2	269	73	0.177176	0.679175	1.0,0.134	1.0,0.62	-0.243	-24.3	24.3
5993	ENSG00000104907	TRMT1	19	-	13115996	13116159	13115996	13116052	13116135	13116159	5993	2,3	3,0	11,5	0,2	156	73	0.17651	0.679175	0.238,1.0	1.0,0.539	-0.151	-15.1	15.1
7180	ENSG00000115548	KDM3A	2	+	86478607	86480362	86478607	86478735	86480166	86480362	7180	59,71	36,33	76,86	35,28	1504	73	0.176991	0.679175	0.074,0.095	0.095,0.13	-0.028	-2.8	2.8
4683	ENSG00000213445	SIPA1	11	+	65650379	65650587	65650379	65650479	65650568	65650587	4683	14,17	49,49	15,22	76101	162	73	0.178356	0.682989	0.114,0.135	0.082,0.089	0.039	3.9	3.9
6863	ENSG00000104872	PIH1D1	19	-	49447826	49448010	49447826	49447908	49448000	49448010	6863	32,27	138,92	21,72	116124	165	73	0.178372	0.682989	0.093,0.115	0.074,0.204	-0.035	-3.5	3.5
1076	ENSG00000170049	KCNAB3	17	-	7923967	7924265	7923967	7924062	7924181	7924265	1076	16,12	1,1	2,13	0,0	192	73	0.178576	0.683385	0.859,0.82	1.0,1.0	-0.161	-16.1	16.1
3755	ENSG00000077454	LRCH4	7	-	100577272	100577511	100577272	100577389	100577496	100577511	3755	20,17	52,39	13,27	59,86	180	73	0.178997	0.684608	0.135,0.15	0.082,0.113	0.045	4.5	4.5
8622	ENSG00000138385	SSB	2	+	169808476	169808902	169808476	169808553	169808859	169808902	8622	99,65	426285	71,60	444272	379	73	0.179652	0.686725	0.043,0.042	0.03,0.041	0.007	0.7	0.7
3806	ENSG00000214193	SH3D21	1	+	36321055	36321778	36321055	36321129	36321723	36321778	3806	203147	1,2	97194	0,1	667	73	0.1798	0.686863	0.957,0.889	1.0,0.955	-0.054	-5.4	5.4
3898	ENSG00000070413	DGCR2	22	-	19041057	19041959	19041057	19041294	19041806	19041959	3898	16,12	54,35	16,21	36,42	585	73	0.17989	0.686863	0.036,0.041	0.053,0.059	-0.017	-1.7	1.7
1757	ENSG00000125447	GGA3	17	-	75238356	75238762	75238356	75238386	75238651	75238762	1757	45,25	0,0	41,55	0,3	338	73	0.180028	0.687002	1.0,1.0	1.0,0.798	0.101	10.1	10.1
6064	ENSG00000172009	THOP1	19	+	2807441	2808444	2807441	2807808	2808242	2808444	6064	10,13	37,23	24,17	31,40	507	73	0.18014	0.687044	0.037,0.075	0.1,0.058	-0.023	-2.3	2.3
4809	ENSG00000042429	MED17	11	+	93793727	93794035	93793727	93793864	93793950	93794035	4809	14,12	34,14	10,7	37,15	159	73	0.180306	0.687289	0.159,0.282	0.11,0.176	0.077	7.7	7.7
2750	ENSG00000213930	GALT	9	+	34648333	34648894	34648333	34648456	34648761	34648894	2750	31,14	31,32	41,53	47,48	378	73	0.180449	0.687449	0.162,0.078	0.144,0.176	-0.04	-4	4
4981	ENSG00000115970	THADA	2	-	43291695	43292222	43291695	43291768	43292103	43292222	4981	28,14	8,13	19,19	5,5	408	73	0.180781	0.688165	0.385,0.162	0.405,0.405	-0.132	-13.2	13.2
5364	ENSG00000159352	PSMD4	1	+	151264831	151265234	151264831	151265028	151265165	151265234	5364	29,30	0,0	22,34	1,2	210	73	0.18084	0.688165	1.0,1.0	0.884,0.855	0.131	13.1	13.1
1071	ENSG00000105258	POLR2I	19	-	36114338	36114713	36114338	36114412	36114658	36114713	1071	27,29	109,98	47,27	213159	319	73	0.181047	0.688321	0.054,0.063	0.048,0.037	0.016	1.6	1.6
4186	ENSG00000225697	SLC26A6	3	-	48629641	48629978	48629641	48629711	48629871	48629978	4186	22,13	14,5	19,33	21,26	233	73	0.181245	0.688321	0.33,0.449	0.221,0.285	0.137	13.7	13.7
4256	ENSG00000099331	MYO9B	19	+	17211650	17213284	17211650	17211774	17211894	17213284	4256	19,18	4,2	10,28	5,7	193	73	0.181365	0.688321	0.642,0.773	0.431,0.602	0.191	19.1	19.1
6303	ENSG00000004660	CAMKK1	17	-	3881626	3882564	3881626	3881782	3882527	3882564	6303	18,19	0,0	8,10	0,2	818	73	0.181103	0.688321	1.0,1.0	1.0,0.309	0.346	34.6	34.6
645	ENSG00000188603	CLN3	16	-	28482326	28482672	28482326	28482545	28482625	28482672	645	13,9	30,25	16,11	55,56	153	73	0.18149	0.688321	0.171,0.147	0.122,0.086	0.055	5.5	5.5
7619	ENSG00000198830	HMGN2	1	+	26473702	26474135	26473702	26473817	26474084	26474135	7619	156140	4,4	97105	1,2	340	73	0.181457	0.688321	0.893,0.883	0.954,0.919	-0.048	-4.8	4.8
2047	ENSG00000164855	TMEM184A	7	-	1548518	1549945	1548518	1548688	1549853	1549945	2047	362259	55,44	237424	30,52	1238	73	0.181595	0.688335	0.28,0.258	0.318,0.325	-0.052	-5.2	5.2
3275	ENSG00000161048	NAPEPLD	7	-	103099775	103103554	103099775	103103122	103103423	103103554	3275	55,35	0,2	110,80	2,3	374	73	0.182357	0.69084	1.0,0.774	0.915,0.839	0.01	1	1
1377	ENSG00000167566	NCKAP5L	12	-	49791145	49792588	49791145	49792051	49792445	49792588	1377	9,10	2,7	7,9	3,15	467	73	0.18257	0.690875	0.413,0.183	0.267,0.086	0.121	12.1	12.1
8573	ENSG00000099994	SUSD2	22	+	24183494	24184303	24183494	24183646	24184135	24184303	8573	0,0	6,3	0,4	6,0	562	73	0.182507	0.690875	0.0,0.0	0.0,1.0	-0.5	-50	50
20	ENSG00000082898	XPO1	2	-	61483936	61485962	61483936	61484105	61485767	61485962	20	65,44	119105	62,81	128102	1735	73	0.182749	0.691167	0.022,0.017	0.02,0.032	-0.007	-0.7	0.7
7829	ENSG00000031823	RANBP3	19	-	5941640	5941835	5941640	5941707	5941798	5941835	7829	6,5	29,28	12,10	33,37	164	73	0.182886	0.691219	0.084,0.074	0.139,0.107	-0.044	-4.4	4.4
867	ENSG00000165810	BTNL9	5	+	181055432	181056015	181055432	181055453	181055988	181056015	867	79,56	2,7	58,73	1,3	608	73	0.182967	0.691219	0.826,0.49	0.874,0.745	-0.152	-15.2	15.2
5801	ENSG00000163050	ADCK3	1	+	226983760	226984235	226983760	226983854	226984093	226984235	5801	25,18	48,51	15,33	79,80	312	73	0.183433	0.691858	0.109,0.076	0.043,0.088	0.027	2.7	2.7
7593	ENSG00000157353	FUK	16	+	70466881	70467966	70466881	70467471	70467885	70467966	7593	27,17	9,11	21,29	5,8	487	73	0.183442	0.691858	0.31,0.188	0.386,0.352	-0.12	-12	12
8912	ENSG00000183963	SMTN	22	+	31099061	31099896	31099061	31099179	31099744	31099896	8912	7,13	20,14	12,11	11,11	638	73	0.183257	0.691858	0.039,0.096	0.111,0.103	-0.039	-3.9	3.9
2691	ENSG00000122952	ZWINT	10	-	56357437	56358459	56357437	56358185	56358376	56358459	2691	13,11	46,33	11,33	51,42	264	73	0.183595	0.692052	0.072,0.084	0.056,0.178	-0.039	-3.9	3.9
1476	ENSG00000115317	HTRA2	2	+	74531338	74531702	74531338	74531371	74531596	74531702	1476	17,7	40,32	28,15	44,44	298	73	0.183905	0.692064	0.094,0.051	0.135,0.077	-0.034	-3.4	3.4
4191	ENSG00000177943	MAMDC4	9	+	136856463	136856826	136856463	136856575	136856709	136856826	4191	43,51	13,14	26,47	3,10	207	73	0.183893	0.692064	0.538,0.562	0.753,0.624	-0.138	-13.8	13.8
5173	ENSG00000143442	POGZ	1	-	151406606	151407023	151406606	151406631	151406910	151407023	5173	16,15	48,41	15,15	22,33	352	73	0.183894	0.692064	0.065,0.071	0.124,0.086	-0.037	-3.7	3.7
4064	ENSG00000168268	NT5DC2	3	-	52527616	52527931	52527616	52527718	52527828	52527931	4064	26,12	158105	28,33	165147	183	73	0.184448	0.692574	0.062,0.044	0.063,0.082	-0.02	-2	2
4878	ENSG00000144136	SLC20A1	2	+	112652701	112652941	112652701	112652798	112652888	112652941	4878	3,4	2,1	8,4	1,1	163	73	0.184393	0.692574	0.402,0.642	0.782,0.642	-0.19	-19	19
549	ENSG00000105707	HPN	19	+	35065867	35066558	35065867	35066032	35066248	35066558	549	95,57	120106	159213	278423	289	73	0.184386	0.692574	0.167,0.12	0.126,0.113	0.024	2.4	2.4
6788	ENSG00000172037	LAMB2	3	-	49121113	49121592	49121113	49121362	49121432	49121592	6788	6,15	78,42	26,21	90,89	143	73	0.184216	0.692574	0.038,0.154	0.129,0.108	-0.022	-2.2	2.2
5268	ENSG00000146556	WASH2P	2	+	113595692	113596203	113595692	113595829	113596067	113596203	5268	13,13	10,14	8,16	1,10	311	73	0.184986	0.69421	0.234,0.179	0.653,0.273	-0.257	-25.7	25.7
6254	ENSG00000011304	PTBP1	19	+	804291	804702	804291	804438	804531	804702	6254	18,4	162136	11,18	112152	166	73	0.18571	0.696542	0.047,0.013	0.041,0.049	-0.015	-1.5	1.5
358	ENSG00000137133	HINT2	9	-	35812973	35813338	35812973	35813156	35813265	35813338	358	227134	25,16	79,77	6,6	182	73	0.185955	0.697074	0.785,0.771	0.841,0.837	-0.061	-6.1	6.1
1712	ENSG00000170364	SETMAR	3	+	4312897	4313761	4312897	4313229	4313666	4313761	1712	77,60	1,2	67,41	0,0	510	73	0.186145	0.697403	0.917,0.811	1.0,1.0	-0.136	-13.6	13.6
1507	ENSG00000110492	MDK	11	+	46382586	46383193	46382586	46382748	46382971	46383193	1507	60,35	4,4	66,79	0,6	296	73	0.18634	0.697671	0.787,0.683	1.0,0.765	-0.147	-14.7	14.7
1688	ENSG00000100395	L3MBTL2	22	+	41217122	41219536	41217122	41217202	41219418	41219536	1688	67,64	35,24	54,46	28,34	2289	73	0.186525	0.697671	0.058,0.078	0.058,0.041	0.019	1.9	1.9
4263	ENSG00000144591	GMPPA	2	+	219500120	219502037	219500120	219500218	219501475	219502037	4263	45,40	68,65	35,14	52,51	1330	73	0.186464	0.697671	0.035,0.033	0.036,0.015	0.009	0.9	0.9
3543	ENSG00000122515	ZMIZ2	7	+	44761448	44761905	44761448	44761593	44761694	44761905	3543	36,23	61,56	27,46	37,69	174	73	0.186846	0.697688	0.198,0.147	0.234,0.219	-0.054	-5.4	5.4
3973	ENSG00000141698	NT5C3B	17	-	41832391	41832666	41832391	41832477	41832566	41832666	3973	23,17	0,1	33,27	1,2	162	73	0.18679	0.697688	1.0,0.885	0.937,0.859	0.044	4.4	4.4
5632	ENSG00000135253	KCP	7	-	128878557	128879623	128878557	128878722	128879521	128879623	5632	27,6	0,5	16,8	7,5	872	73	0.186978	0.697688	1.0,0.091	0.161,0.118	0.406	40.6	40.6
6141	ENSG00000224843	LINC00240	6	+	27023253	27023924	27023253	27023397	27023749	27023924	6141	4,7	2,0	3,3	0,1	425	73	0.186644	0.697688	0.256,1.0	1.0,0.34	-0.042	-4.2	4.2
7784	ENSG00000181038	METTL23	17	+	76732977	76733377	76732977	76733215	76733292	76733377	7784	32,15	142,78	15,27	150126	150	73	0.187147	0.697688	0.099,0.086	0.046,0.094	0.022	2.2	2.2
8628	ENSG00000105699	LSR	19	+	35266678	35266967	35266678	35266738	35266835	35266967	8628	18,9	55,53	16,12	75,98	170	73	0.187133	0.697688	0.123,0.068	0.084,0.05	0.028	2.8	2.8
570	ENSG00000064545	TMEM161A	19	-	19132351	19132754	19132351	19132433	19132656	19132754	570	58,46	0,2	66102	0,5	296	73	0.187391	0.698214	1.0,0.85	1.0,0.834	0.008	0.8	0.8
915	ENSG00000110697	PITPNM1	11	-	67493687	67494070	67493687	67493837	67493921	67494070	915	9,4	24,22	12,23	37,44	157	73	0.187714	0.699035	0.148,0.078	0.131,0.196	-0.051	-5.1	5.1
2166	ENSG00000125149	C16orf70	16	+	67132445	67132911	67132445	67132525	67132816	67132911	2166	14,11	56,52	4,10	56,39	364	73	0.187833	0.699093	0.048,0.041	0.014,0.049	0.013	1.3	1.3
5119	ENSG00000099800	TIMM13	19	-	2427255	2427458	2427255	2427324	2427413	2427458	5119	46,28	266187	48,40	367339	162	73	0.188033	0.699266	0.072,0.063	0.056,0.05	0.014	1.4	1.4
5764	ENSG00000076382	SPAG5	17	-	28578217	28578528	28578217	28578292	28578372	28578528	5764	23,11	92,41	10,24	37,51	153	73	0.188086	0.699266	0.107,0.113	0.114,0.183	-0.038	-3.8	3.8
2081	ENSG00000130787	HIP1R	12	+	122860422	122860784	122860422	122860523	122860678	122860784	2081	6,3	33,21	4,4	43,59	228	73	0.188358	0.699362	0.055,0.044	0.029,0.021	0.025	2.5	2.5
2566	ENSG00000165282	PIGO	9	-	35091239	35092767	35091239	35091291	35092542	35092767	2566	590491	8,8	401553	8,14	1324	73	0.188421	0.699362	0.803,0.772	0.734,0.685	0.078	7.8	7.8
708	ENSG00000142546	NOSIP	19	-	49557089	49558978	49557089	49557249	49558896	49558978	708	86,56	58,54	62,85	70,82	1720	73	0.188335	0.699362	0.059,0.042	0.036,0.042	0.012	1.2	1.2
4583	ENSG00000146247	PHIP	6	-	78955612	78958600	78955612	78955682	78958474	78958600	4583	134,86	26,9	54,86	9,23	2865	73	0.188715	0.699593	0.116,0.196	0.133,0.087	0.046	4.6	4.6
8698	ENSG00000167861	HID1	17	-	74959880	74960089	74959880	74959937	74960025	74960089	8698	6,7	102,87	4,4	85120	161	73	0.188792	0.699593	0.026,0.035	0.021,0.015	0.012	1.2	1.2
8743	ENSG00000198270	TMEM116	12	-	111933885	111936830	111933885	111934030	111936691	111936830	8743	35,30	18,7	50,57	16,11	2734	73	0.188777	0.699593	0.049,0.103	0.077,0.122	-0.024	-2.4	2.4
5420	ENSG00000099622	CIRBP	19	+	1270943	1271151	1270943	1271036	1271139	1271151	5420	243142	1114689	141134	592492	176	73	0.18916	0.700189	0.083,0.079	0.09,0.102	-0.015	-1.5	1.5
8965	ENSG00000165792	METTL17	14	+	20993117	20994063	20993117	20993191	20993968	20994063	8965	106105	83,51	148123	78,57	850	73	0.189091	0.700189	0.099,0.15	0.14,0.156	-0.024	-2.4	2.4
6339	ENSG00000196182	STK40	1	-	36339623	36343448	36339623	36341973	36343363	36343448	6339	70,45	75,88	26,49	68,71	1463	73	0.189459	0.700917	0.044,0.025	0.019,0.033	0.009	0.9	0.9
8783	ENSG00000156671	SAMD8	10	+	75176065	75182123	75176065	75176216	75176387	75182123	8783	2,9	43,23	3,10	16,25	244	73	0.190077	0.702821	0.014,0.105	0.053,0.107	-0.021	-2.1	2.1
206	ENSG00000163702	IL17RC	3	+	9923880	9924291	9923880	9924137	9924231	9924291	206	19,14	3,1	33,20	3,11	167	73	0.190425	0.703722	0.735,0.86	0.828,0.443	0.162	16.2	16.2
2978	ENSG00000099821	POLRMT	19	-	617569	618586	617569	617655	618487	618586	2978	105116	1,0	180232	1,2	905	73	0.19059	0.703947	0.894,1.0	0.936,0.903	0.028	2.8	2.8
3988	ENSG00000185627	PSMD13	11	+	244040	244469	244040	244216	244425	244469	3988	116,54	257169	117,86	238181	282	73	0.191207	0.705845	0.105,0.076	0.113,0.11	-0.021	-2.1	2.1
1016	ENSG00000182004	SNRPE	1	+	203861602	203862222	203861602	203861743	203862181	203862222	1016	118,47	22,22	43,57	5,12	511	73	0.191864	0.707646	0.434,0.234	0.551,0.404	-0.144	-14.4	14.4
7339	ENSG00000142765	SYTL1	1	+	27349971	27350485	27349971	27350132	27350388	27350485	7339	191155	25,19	208325	23,26	329	73	0.191991	0.707646	0.629,0.644	0.667,0.735	-0.065	-6.5	6.5
8552	ENSG00000182196	ARL6IP4	12	+	122981128	122981879	122981128	122981266	122981594	122981879	8552	309221	219175	254306	178170	401	73	0.192008	0.707646	0.204,0.187	0.206,0.247	-0.031	-3.1	3.1
164	ENSG00000115942	ORC2	2	-	200913294	200913992	200913294	200913413	200913930	200913992	164	50,39	28,18	44,31	30,25	590	73	0.192349	0.707873	0.181,0.211	0.154,0.133	0.052	5.2	5.2
2811	ENSG00000136068	FLNB	3	+	58168439	58169793	58168439	58168658	58169589	58169793	2811	210146	404300	158238	439491	1004	73	0.192383	0.707873	0.036,0.034	0.026,0.034	0.005	0.5	0.5
6180	ENSG00000172661	FAM21C	10	+	45727263	45727481	45727263	45727320	45727416	45727481	6180	9,6	33,22	2,10	7,13	169	73	0.192233	0.707873	0.105,0.105	0.11,0.249	-0.074	-7.4	7.4
8208	ENSG00000149743	TRPT1	11	-	64225785	64226158	64225785	64225869	64226097	64226158	8208	60,67	0,2	86161	1,4	301	73	0.192808	0.709052	1.0,0.89	0.954,0.907	0.015	1.5	1.5
1225	ENSG00000276045	ORAI1	12	+	121626549	121627050	121626549	121626865	121626870	121627050	1225	3,2	9,9	2,2	8,32	78	73	0.193093	0.709395	0.238,0.172	0.19,0.055	0.082	8.2	8.2
6574	ENSG00000171863	RPS7	2	+	3575324	3575684	3575324	3575448	3575591	3575684	6574	45,18	20,3	33,27	3,7	216	73	0.19311	0.709395	0.432,0.67	0.788,0.566	-0.126	-12.6	12.6
90	ENSG00000189046	ALKBH2	12	-	109092506	109093472	109092506	109092787	109093246	109093472	90	163115	18,10	257206	13,18	532	73	0.19329	0.70967	0.554,0.612	0.731,0.611	-0.088	-8.8	8.8
1047	ENSG00000198832	SELM	22	-	31105929	31107533	31105929	31105965	31107376	31107533	1047	61,59	196152	70,61	243238	1484	73	0.193507	0.709701	0.015,0.019	0.014,0.012	0.004	0.4	0.4
7426	ENSG00000116478	HDAC1	1	+	32331675	32332242	32331675	32331806	32332089	32332242	7426	67,49	417355	57,54	524411	356	73	0.193467	0.709701	0.032,0.028	0.022,0.026	0.006	0.6	0.6
4675	ENSG00000087088	BAX	19	+	48955547	48955833	48955547	48955599	48955686	48955833	4675	8,10	24,14	22,19	23,32	160	73	0.193813	0.710357	0.132,0.246	0.304,0.213	-0.07	-7	7
5035	ENSG00000089597	GANAB	11	-	62626859	62627094	62626859	62626934	62627047	62627094	5035	75,61	412326	74,51	251291	186	73	0.193895	0.710357	0.067,0.068	0.104,0.064	-0.016	-1.6	1.6
2586	ENSG00000178149	DALRD3	3	-	49015818	49016086	49015818	49015872	49015972	49016086	2586	118100	59,28	133112	66,63	173	73	0.194519	0.712256	0.458,0.601	0.46,0.429	0.085	8.5	8.5
7953	ENSG00000161204	ABCF3	3	+	184186506	184186875	184186506	184186654	184186795	184186875	7953	22,25	118,76	21,15	106100	214	73	0.194726	0.712628	0.06,0.101	0.063,0.049	0.025	2.5	2.5
2887	ENSG00000164941	INTS8	8	+	94867139	94867337	94867139	94867196	94867275	94867337	2887	3,0	51,29	4,4	79,44	152	73	0.195195	0.713576	0.027,0.0	0.024,0.042	-0.02	-2	2
5608	ENSG00000105373	GLTSCR2	19	+	47756527	47756748	47756527	47756604	47756687	47756748	5608	1,3	78,66	6,4	110,91	156	73	0.195181	0.713576	0.006,0.021	0.025,0.02	-0.009	-0.9	0.9
1774	ENSG00000101158	NELFCD	20	+	58993453	58993675	58993453	58993544	58993623	58993675	1774	31,38	131113	27,33	148134	152	73	0.195596	0.714334	0.102,0.139	0.081,0.106	0.027	2.7	2.7
58	ENSG00000213920	MDP1	14	-	24215551	24215797	24215551	24215662	24215736	24215797	58	29,9	35,26	20,22	29,15	147	73	0.195613	0.714334	0.292,0.147	0.255,0.421	-0.118	-11.8	11.8
8618	ENSG00000073350	LLGL2	17	+	75574212	75574668	75574212	75574260	75574609	75574668	8618	44,21	26,21	50,49	22,29	422	73	0.1958	0.714632	0.226,0.147	0.282,0.226	-0.068	-6.8	6.8
6151	ENSG00000004534	RBM6	3	+	50061461	50062108	50061461	50061547	50061961	50062108	6151	123,71	51,29	156148	56,41	487	73	0.196024	0.714681	0.266,0.268	0.295,0.351	-0.056	-5.6	5.6
8239	ENSG00000075336	TIMM21	18	+	74158013	74158257	74158013	74158087	74158170	74158257	8239	13,14	46,37	15,13	75,57	156	73	0.19597	0.714681	0.117,0.15	0.086,0.096	0.043	4.3	4.3
2656	ENSG00000174233	ADCY6	12	-	48770765	48771973	48770765	48770970	48771709	48771973	2656	246152	26,13	274319	7,33	812	73	0.196484	0.715974	0.46,0.512	0.779,0.465	-0.136	-13.6	13.6
1021	ENSG00000077235	GTF3C1	16	-	27463540	27464836	27463540	27463592	27464394	27464836	1021	37,38	23,18	34,76	41,44	875	73	0.196837	0.716876	0.118,0.15	0.065,0.126	0.039	3.9	3.9
3311	ENSG00000125651	GTF2F1	19	-	6380903	6381195	6380903	6381042	6381121	6381195	3311	24,11	96,77	11,9	66,80	152	73	0.196994	0.717064	0.107,0.064	0.074,0.051	0.023	2.3	2.3
1566	ENSG00000173020	ADRBK1	11	+	67284846	67285137	67284846	67284983	67285077	67285137	1566	45,43	7,4	25,33	7,6	167	73	0.197333	0.717527	0.738,0.825	0.61,0.706	0.124	12.4	12.4
8114	ENSG00000178035	IMPDH2	3	-	49024953	49025193	49024953	49025040	49025125	49025193	8114	53,48	287170	74,74	263267	158	73	0.197295	0.717527	0.079,0.115	0.115,0.114	-0.018	-1.8	1.8
3989	ENSG00000183323	CCDC125	5	-	69320236	69320583	69320236	69320345	69320464	69320583	3989	102,77	11,4	107,61	14,8	192	73	0.197602	0.71812	0.779,0.88	0.744,0.744	0.086	8.6	8.6
6952	ENSG00000131584	ACAP3	1	-	1299972	1300187	1299972	1300068	1300153	1300187	6952	33,19	5,2	54,80	4,4	158	73	0.198406	0.720656	0.753,0.814	0.862,0.902	-0.099	-9.9	9.9
7026	ENSG00000154222	CC2D1B	1	-	52356254	52356439	52356254	52356302	52356383	52356439	7026	5,8	40,26	14,7	27,37	154	73	0.198693	0.721311	0.056,0.127	0.197,0.082	-0.048	-4.8	4.8
5639	ENSG00000100462	PRMT5	14	-	22924662	22924911	22924662	22924709	22924878	22924911	5639	13,10	126,64	22,22	154104	242	73	0.199142	0.722557	0.03,0.045	0.041,0.06	-0.013	-1.3	1.3
5238	ENSG00000166436	TRIM66	11	-	8624358	8625228	8624358	8624551	8624712	8625228	5238	6,14	8,9	11,9	2,6	234	73	0.199524	0.722783	0.19,0.327	0.632,0.319	-0.217	-21.7	21.7
5577	ENSG00000169738	DCXR	17	-	82036283	82036467	82036283	82036308	82036413	82036467	5577	333229	2,2	809902	10,8	178	73	0.19948	0.722783	0.986,0.979	0.971,0.979	0.007	0.7	0.7
6976	ENSG00000155363	MOV10	1	+	112699893	112700340	112699893	112699982	112700218	112700340	6976	44,37	27,26	35,29	28,31	309	73	0.19945	0.722783	0.278,0.252	0.228,0.181	0.06	6	6
3148	ENSG00000171219	CDC42BPG	11	-	64833599	64833833	64833599	64833659	64833737	64833833	3148	3,3	15,19	3,9	14,23	151	73	0.199654	0.722868	0.088,0.071	0.094,0.159	-0.047	-4.7	4.7
404	ENSG00000187531	SIRT7	17	-	81914293	81914726	81914293	81914530	81914613	81914726	404	19,22	2,1	26,41	0,0	156	73	0.199971	0.723242	0.816,0.911	1.0,1.0	-0.137	-13.7	13.7
4937	ENSG00000102901	CENPT	16	-	67832227	67832545	67832227	67832354	67832454	67832545	4937	39,21	4,5	13,36	10,5	173	73	0.199921	0.723242	0.804,0.639	0.354,0.752	0.169	16.9	16.9
7134	ENSG00000182087	TMEM259	19	-	1011583	1011798	1011583	1011612	1011740	1011798	7134	101,92	35,38	130201	45,49	201	73	0.200146	0.723488	0.512,0.468	0.512,0.598	-0.065	-6.5	6.5
2205	ENSG00000099797	TECR	19	+	14565043	14565290	14565043	14565123	14565201	14565290	2205	18,7	104,92	23,48	225192	151	73	0.200254	0.723495	0.077,0.035	0.047,0.108	-0.021	-2.1	2.1
1171	ENSG00000104231	ZFAND1	8	-	81714803	81715114	81714803	81714895	81714986	81715114	1171	44,16	209166	22,15	188127	164	73	0.201324	0.723974	0.086,0.041	0.05,0.05	0.013	1.3	1.3
1306	ENSG00000187801	ZFP69B	1	+	40456944	40457439	40456944	40457071	40457340	40457439	1306	9,9	1,2	5,5	2,2	342	73	0.201612	0.723974	0.658,0.49	0.348,0.348	0.226	22.6	22.6
4021	ENSG00000139112	GABARAPL1	12	+	10213835	10214187	10213835	10213974	10214073	10214187	4021	23,12	1,1	9,18	3,1	172	73	0.201228	0.723974	0.907,0.836	0.56,0.884	0.149	14.9	14.9
425	ENSG00000163930	BAP1	3	-	52406252	52406907	52406252	52406476	52406828	52406907	425	42,28	1,1	24,32	0,0	425	73	0.201667	0.723974	0.878,0.828	1.0,1.0	-0.147	-14.7	14.7
5272	ENSG00000090097	PCBP4	3	-	51960525	51960898	51960525	51960642	51960865	51960898	5272	24,13	42,18	19,15	46,36	296	73	0.201501	0.723974	0.124,0.151	0.092,0.093	0.045	4.5	4.5
5412	ENSG00000111665	CDCA3	12	-	6849322	6849858	6849322	6849429	6849564	6849858	5412	11,10	43,25	10,9	18,18	208	73	0.200999	0.723974	0.082,0.123	0.163,0.149	-0.053	-5.3	5.3
5998	ENSG00000108963	DPH1	17	+	2041767	2043424	2041767	2041875	2042604	2043424	5998	205165	32,38	142283	43,61	802	73	0.200994	0.723974	0.368,0.283	0.231,0.297	0.061	6.1	6.1
6313	ENSG00000129667	RHBDF2	17	-	76478805	76479277	76478805	76479009	76479081	76479277	6313	5,2	8,3	2,1	1,12	145	73	0.200786	0.723974	0.239,0.251	0.502,0.04	-0.026	-2.6	2.6
6634	ENSG00000142208	AKT1	14	-	104772877	104773379	104772877	104773092	104773250	104773379	6634	14,9	232205	24,38	398475	231	73	0.201301	0.723974	0.019,0.014	0.019,0.025	-0.005	-0.5	0.5
7387	ENSG00000103653	CSK	15	+	74800411	74800746	74800411	74800505	74800680	74800746	7387	17,10	86,55	11,11	82,92	248	73	0.201601	0.723974	0.055,0.051	0.038,0.034	0.017	1.7	1.7
8259	ENSG00000174483	BBS1	11	+	66531655	66532219	66531655	66531742	66531950	66532219	8259	13,10	20,18	3,11	11,27	281	73	0.200973	0.723974	0.144,0.126	0.066,0.096	0.054	5.4	5.4
8491	ENSG00000188130	MAPK12	22	-	50253852	50255370	50253852	50254091	50255196	50255370	8491	347241	0,0	463675	0,4	1178	73	0.201665	0.723974	1.0,1.0	1.0,0.913	0.043	4.3	4.3
4938	ENSG00000102901	CENPT	16	-	67828473	67828720	67828473	67828578	67828666	67828720	4938	6,13	32,43	21,21	51,64	161	73	0.202119	0.725214	0.078,0.121	0.157,0.13	-0.044	-4.4	4.4
1420	ENSG00000214941	ZSWIM7	17	-	15977726	15978163	15977726	15977913	15978043	15978163	1420	245138	26,27	226149	45,28	203	73	0.202375	0.725747	0.772,0.648	0.644,0.657	0.059	5.9	5.9
2020	ENSG00000215788	TNFRSF25	1	-	6465439	6466099	6465439	6465560	6466068	6466099	2020	10,10	4,2	16,19	0,6	581	73	0.202736	0.725971	0.239,0.386	1.0,0.285	-0.33	-33	33
279	ENSG00000179091	CYC1	8	+	144095485	144096029	144095485	144095673	144095832	144096029	279	58,49	2,1	93159	0,0	232	73	0.202719	0.725971	0.901,0.939	1.0,1.0	-0.08	-8	8
6321	ENSG00000184575	XPOT	12	+	64425037	64425457	64425037	64425138	64425337	64425457	6321	742497	44,35	398301	18,16	272	73	0.202758	0.725971	0.819,0.792	0.856,0.835	-0.04	-4	4
7011	ENSG00000166888	STAT6	12	-	57105467	57106339	57105467	57105599	57106190	57106339	7011	4,0	0,2	11,2	0,2	664	73	0.203298	0.72752	1.0,0.0	1.0,0.099	-0.049	-4.9	4.9
1304	ENSG00000142102	ATHL1	11	+	290677	292095	290677	291113	291975	292095	1304	211141	12,6	157182	11,15	935	73	0.203675	0.728484	0.579,0.647	0.527,0.486	0.107	10.7	10.7
2649	ENSG00000107959	PITRM1	10	-	3165237	3165483	3165237	3165334	3165412	3165483	2649	16,8	106,71	20,17	107,84	151	73	0.204407	0.729555	0.068,0.052	0.083,0.089	-0.026	-2.6	2.6
2670	ENSG00000166986	MARS	12	+	57489018	57489345	57489018	57489109	57489266	57489345	2670	40,29	242160	27,27	112121	230	73	0.204531	0.729555	0.05,0.054	0.071,0.066	-0.017	-1.7	1.7
3101	ENSG00000117335	CD46	1	+	207767012	207770362	207767012	207767195	207770320	207770362	3101	877625	41,30	13501101	80,66	3198	73	0.20424	0.729555	0.328,0.322	0.278,0.276	0.048	4.8	4.8
5534	ENSG00000198399	ITSN2	2	-	24202863	24204418	24202863	24203783	24204244	24204418	5534	4,2	24,11	9,5	22,26	534	73	0.204619	0.729555	0.022,0.024	0.053,0.026	-0.017	-1.7	1.7
6341	ENSG00000105677	TMEM147	19	+	35546671	35547240	35546671	35547029	35547118	35547240	6341	44,30	190123	57,54	291317	162	73	0.204594	0.729555	0.094,0.099	0.081,0.071	0.021	2.1	2.1
6796	ENSG00000203965	EFCAB7	1	+	63568309	63571128	63568309	63568519	63571020	63571128	6796	25,16	18,4	34,19	10,7	2574	73	0.204261	0.729555	0.038,0.102	0.088,0.071	-0.009	-0.9	0.9
4466	ENSG00000102054	RBBP7	X	-	16852550	16852782	16852550	16852628	16852748	16852782	4466	32,24	136110	32,27	194155	193	73	0.204831	0.729904	0.082,0.076	0.059,0.062	0.019	1.9	1.9
7423	ENSG00000178026	LRRC75B	22	-	24588213	24589393	24588213	24588329	24589155	24589393	7423	435283	0,1	466668	1,3	899	73	0.204932	0.729904	1.0,0.958	0.974,0.948	0.018	1.8	1.8
3834	ENSG00000140983	RHOT2	16	+	669552	670175	669552	669606	670122	670175	3834	41,50	74,88	37,89	140146	589	73	0.205359	0.730077	0.064,0.066	0.032,0.07	0.014	1.4	1.4
5241	ENSG00000213983	AP1G2	14	-	23563583	23563856	23563583	23563609	23563715	23563856	5241	97,94	5,4	97100	2,3	179	73	0.205171	0.730077	0.888,0.906	0.952,0.931	-0.044	-4.4	4.4
6243	ENSG00000100242	SUN2	22	-	38740266	38741050	38740266	38740432	38741006	38741050	6243	121,95	97,72	66141	102,96	647	73	0.205209	0.730077	0.123,0.13	0.068,0.142	0.022	2.2	2.2
6298	ENSG00000172638	EFEMP2	11	-	65870120	65870658	65870120	65870237	65870535	65870658	6298	4,1	5,3	0,4	6,14	371	73	0.205412	0.730077	0.136,0.062	0.0,0.053	0.073	7.3	7.3
6497	ENSG00000025770	NCAPH2	22	+	50517576	50517807	50517576	50517661	50517740	50517807	6497	6,3	35,27	7,12	35,46	152	73	0.20553	0.730115	0.076,0.051	0.088,0.111	-0.036	-3.6	3.6
693	ENSG00000173145	NOC3L	10	-	94357173	94358215	94357173	94357331	94358082	94358215	693	14,8	17,12	13,29	22,13	824	73	0.205715	0.730389	0.068,0.056	0.05,0.165	-0.046	-4.6	4.6
506	ENSG00000172780	RAB43	3	-	129121285	129121804	129121285	129121492	129121743	129121804	506	41,49	2,1	45,42	0,0	324	73	0.206185	0.731621	0.822,0.917	1.0,1.0	-0.131	-13.1	13.1
8389	ENSG00000070778	PTPN21	14	-	88469498	88470050	88469498	88469733	88469921	88470050	8389	18,24	34,31	21,22	19,26	261	73	0.206277	0.731621	0.129,0.178	0.236,0.191	-0.06	-6	6
1511	ENSG00000134575	ACP2	11	-	47247640	47248133	47247640	47247727	47248037	47248133	1511	26,21	89,92	19,29	51,82	383	73	0.207082	0.73409	0.053,0.042	0.066,0.063	-0.017	-1.7	1.7
7141	ENSG00000142186	SCYL1	11	+	65537838	65538087	65537838	65537880	65538003	65538087	7141	135,83	2,1	138196	2,6	196	73	0.207297	0.734469	0.962,0.969	0.963,0.924	0.022	2.2	2.2
4226	ENSG00000225151	GOLGA2P7	15	-	84199310	84203020	84199310	84201208	84202869	84203020	4226	11,8	3,4	26,19	4,5	1734	73	0.207451	0.734631	0.134,0.078	0.215,0.138	-0.07	-7	7
4831	ENSG00000142534	RPS11	19	+	49497193	49497595	49497193	49497368	49497519	49497595	4831	440266	5,3	585433	10,8	224	73	0.20767	0.73464	0.966,0.967	0.95,0.946	0.018	1.8	1.8
6991	ENSG00000061656	SPAG4	20	+	35617519	35617840	35617519	35617586	35617778	35617840	6991	3,3	5,5	4,3	2,2	265	73	0.20761	0.73464	0.142,0.142	0.355,0.292	-0.182	-18.2	18.2
3797	ENSG00000198720	ANKRD13B	17	+	29609085	29609421	29609085	29609275	29609354	29609421	3797	2,2	16,21	1,0	22,15	152	73	0.208099	0.735561	0.057,0.044	0.021,0.0	0.04	4	4
4787	ENSG00000168291	PDHB	3	-	58431592	58431788	58431592	58431628	58431730	58431788	4787	14,6	97,97	9,8	145116	175	73	0.208147	0.735561	0.057,0.025	0.025,0.028	0.014	1.4	1.4
2076	ENSG00000162298	SYVN1	11	-	65132921	65133320	65132921	65133074	65133159	65133320	2076	31,13	73,87	12,12	62,64	158	73	0.208405	0.73609	0.164,0.065	0.082,0.08	0.034	3.4	3.4
4257	ENSG00000144591	GMPPA	2	+	219506253	219506987	219506253	219506422	219506697	219506987	4257	9,12	72,33	5,18	28,43	348	73	0.208749	0.736539	0.026,0.071	0.036,0.081	-0.01	-1	1
7088	ENSG00000167964	RAB26	16	+	2153212	2153421	2153212	2153222	2153318	2153421	7088	33,40	34,29	59,84	79,88	169	73	0.20871	0.736539	0.295,0.373	0.244,0.292	0.066	6.6	6.6
2306	ENSG00000143575	HAX1	1	+	154274949	154275260	154274949	154275001	154275077	154275260	2306	72,54	5,2	36,22	1,7	149	73	0.209298	0.737709	0.876,0.93	0.946,0.606	0.127	12.7	12.7
7640	ENSG00000145029	NICN1	3	-	49424948	49425438	49424948	49425053	49425366	49425438	7640	8,8	1,1	4,5	1,2	386	73	0.209228	0.737709	0.602,0.602	0.431,0.321	0.226	22.6	22.6
721	ENSG00000156313	RPGR	X	-	38287093	38288041	38287093	38287245	38287860	38288041	721	11,5	9,10	7,9	4,5	688	73	0.209438	0.737818	0.115,0.05	0.157,0.16	-0.076	-7.6	7.6
2619	ENSG00000177156	TALDO1	11	+	763981	764433	763981	764012	764287	764433	2619	55,38	5,0	63,74	0,3	348	73	0.209584	0.737948	0.698,1.0	1.0,0.838	-0.07	-7	7
1848	ENSG00000123384	LRP1	12	+	57204626	57205249	57204626	57204749	57205108	57205249	1848	16,14	24,19	6,12	17,23	432	73	0.209716	0.738031	0.101,0.111	0.056,0.081	0.038	3.8	3.8
2638	ENSG00000131067	GGT7	20	-	34849967	34850197	34849967	34850060	34850131	34850197	2638	71,43	4,0	47,81	2,6	144	73	0.21025	0.738607	0.9,1.0	0.923,0.873	0.052	5.2	5.2
3068	ENSG00000234545	FAM133B	7	-	92578154	92578393	92578154	92578180	92578318	92578393	3068	14,2	0,2	6,7	0,0	211	73	0.210175	0.738607	1.0,0.257	1.0,1.0	-0.371	-37.1	37.1
3235	ENSG00000134909	ARHGAP32	11	-	128972452	128975002	128972452	128973432	128974123	128975002	3235	39,26	5,6	24,26	8,7	764	73	0.210315	0.738607	0.427,0.293	0.223,0.262	0.117	11.7	11.7
8701	ENSG00000117308	GALE	1	-	23798116	23798730	23798116	23798230	23798614	23798730	8701	150,88	88,74	149161	121143	457	73	0.210034	0.738607	0.214,0.16	0.164,0.152	0.029	2.9	2.9
4717	ENSG00000198208	RPS6KL1	14	-	74909100	74910148	74909100	74909190	74909542	74910148	4717	45,26	3,1	45,76	6,6	425	73	0.210658	0.739429	0.72,0.817	0.563,0.685	0.144	14.4	14.4
1862	ENSG00000156599	ZDHHC5	11	+	57690030	57690437	57690030	57690203	57690334	57690437	1862	3,5	47,43	8,8	66,45	204	73	0.210983	0.73958	0.022,0.04	0.042,0.06	-0.02	-2	2
3987	ENSG00000185627	PSMD13	11	+	244040	244216	244040	244075	244160	244216	3987	86,46	189112	64,55	192150	158	73	0.211136	0.73958	0.174,0.159	0.133,0.145	0.027	2.7	2.7
4283	ENSG00000154734	ADAMTS1	21	-	26838438	26839762	26838438	26838614	26839586	26839762	4283	32,18	70,41	152143	259266	1045	73	0.211207	0.73958	0.031,0.03	0.039,0.036	-0.007	-0.7	0.7
4815	ENSG00000179115	FARSA	19	-	12928409	12928597	12928409	12928457	12928534	12928597	4815	7,8	67,51	19,24	118121	150	73	0.211246	0.73958	0.048,0.071	0.073,0.088	-0.021	-2.1	2.1
8834	ENSG00000149925	ALDOA	16	+	30068649	30068892	30068649	30068700	30068817	30068892	8834	31,24	13291039	51101	20232700	190	73	0.210891	0.73958	0.009,0.009	0.01,0.014	-0.003	-0.3	0.3
3203	ENSG00000174080	CTSF	11	-	66565670	66565927	66565670	66565751	66565890	66565927	3203	86,64	3,2	173167	6,12	212	73	0.211631	0.740347	0.908,0.917	0.908,0.827	0.045	4.5	4.5
4179	ENSG00000035141	FAM136A	2	-	70300839	70301603	70300839	70300980	70301407	70301603	4179	153,80	1,2	127129	1,0	500	73	0.211684	0.740347	0.957,0.854	0.949,1.0	-0.069	-6.9	6.9
4558	ENSG00000074582	BCS1L	2	+	218662196	218662679	218662196	218662260	218662509	218662679	4558	15,4	42,27	10,7	41,62	322	73	0.21214	0.741489	0.075,0.032	0.052,0.025	0.015	1.5	1.5
8471	ENSG00000168002	POLR2G	11	+	62761794	62762866	62761794	62761904	62762809	62762866	8471	145115	0,0	185139	3,0	978	73	0.212229	0.741489	1.0,1.0	0.822,1.0	0.089	8.9	8.9
8596	ENSG00000008128	CDK11A	1	-	1704222	1704655	1704222	1704344	1704549	1704655	8596	190168	6,6	200306	5,22	278	73	0.212502	0.742062	0.893,0.88	0.913,0.785	0.038	3.8	3.8
2942	ENSG00000169714	CNBP	3	-	129171078	129171538	129171078	129171283	129171445	129171538	2942	64,52	17,10	66,71	16,4	235	73	0.212727	0.742342	0.539,0.618	0.562,0.846	-0.125	-12.5	12.5
5218	ENSG00000111364	DDX55	12	+	123607431	123607662	123607431	123607523	123607599	123607662	5218	40,21	54,21	38,43	41,30	149	73	0.21302	0.742342	0.266,0.329	0.312,0.413	-0.065	-6.5	6.5
5226	ENSG00000140474	ULK3	15	-	74842074	74842420	74842074	74842118	74842279	74842420	5226	117,80	4,5	148150	6,1	234	73	0.212953	0.742342	0.901,0.833	0.885,0.979	-0.065	-6.5	6.5
5853	ENSG00000144635	DYNC1LI1	3	-	32530283	32533097	32530283	32530532	32532985	32533097	5853	37,14	2,0	4,5	0,0	2526	73	0.212958	0.742342	0.348,1.0	1.0,1.0	-0.326	-32.6	32.6
4602	ENSG00000214021	TTLL3	3	+	9834680	9835404	9834680	9834907	9835093	9835404	4602	48,49	5,1	33,64	7,4	259	73	0.213342	0.742701	0.73,0.932	0.571,0.819	0.136	13.6	13.6
7572	ENSG00000103502	CDIPT	16	-	29862585	29862869	29862585	29862720	29862814	29862869	7572	25,14	54,49	10,27	57,82	167	73	0.213249	0.742701	0.168,0.111	0.071,0.126	0.041	4.1	4.1
4635	ENSG00000244754	N4BP2L2	13	-	32538682	32538825	32538682	32538684	32538777	32538825	4635	238161	4,2	169,98	5,3	166	73	0.213629	0.743321	0.963,0.973	0.937,0.935	0.032	3.2	3.2
1487	ENSG00000100075	SLC25A1	22	-	19176422	19176633	19176422	19176494	19176577	19176633	1487	29,34	197168	58,36	324387	156	73	0.213959	0.744085	0.064,0.087	0.077,0.042	0.016	1.6	1.6
744	ENSG00000148362	C9orf142	9	+	136992639	136993243	136992639	136992704	136993052	136993243	744	203172	4,4	246308	3,3	421	73	0.214111	0.744232	0.898,0.882	0.934,0.947	-0.05	-5	5
3727	ENSG00000042317	SPATA7	14	+	88427629	88429463	88427629	88427696	88429347	88429463	3727	70,37	16,11	40,43	19,12	1724	73	0.214574	0.744325	0.156,0.125	0.082,0.132	0.034	3.4	3.4
6994	ENSG00000141452	C18orf8	18	+	23530228	23530612	23530228	23530297	23530510	23530612	6994	65,58	1,2	141130	2,0	286	73	0.214461	0.744325	0.943,0.881	0.947,1.0	-0.062	-6.2	6.2
7605	ENSG00000173113	TRMT112	11	-	64316690	64317147	64316690	64316968	64317057	64317147	7605	181115	580360	126166	619485	162	73	0.214323	0.744325	0.123,0.126	0.084,0.134	0.015	1.5	1.5
7991	ENSG00000026036	RTEL1-TNFRSF6B	20	+	63678144	63678346	63678144	63678183	63678267	63678346	7991	9,2	29,16	3,3	25,21	157	73	0.214576	0.744325	0.126,0.055	0.053,0.062	0.033	3.3	3.3
6996	ENSG00000120889	TNFRSF10B	8	-	23028330	23028602	23028330	23028441	23028528	23028602	6996	275224	143114	221235	115,71	160	73	0.214699	0.74437	0.467,0.473	0.467,0.602	-0.065	-6.5	6.5
3998	ENSG00000177595	PIDD1	11	-	800761	801120	800761	800912	800984	801120	3998	14,7	16,4	9,16	15,26	145	73	0.215167	0.745571	0.306,0.468	0.232,0.237	0.153	15.3	15.3
5213	ENSG00000156253	RWDD2B	21	-	29008239	29008621	29008239	29008307	29008394	29008621	5213	15,19	26,25	18,10	40,23	160	73	0.215265	0.745571	0.208,0.257	0.17,0.166	0.064	6.4	6.4
4146	ENSG00000072210	ALDH3A2	17	+	19648722	19649124	19648722	19648843	19648934	19649124	4146	304285	3,4	151180	5,3	164	73	0.215405	0.745676	0.978,0.969	0.931,0.964	0.026	2.6	2.6
2470	ENSG00000173818	ENDOV	17	+	80415452	80415821	80415452	80415518	80415649	80415821	2470	37,9	4,1	18,24	4,5	204	73	0.216155	0.747891	0.768,0.763	0.617,0.632	0.141	14.1	14.1
2761	ENSG00000213930	GALT	9	+	34647088	34648171	34647088	34647961	34648114	34648171	2761	18,9	38,26	19,13	60,56	226	73	0.216544	0.748852	0.133,0.101	0.093,0.07	0.036	3.6	3.6
4816	ENSG00000179115	FARSA	19	-	12930428	12930749	12930428	12930527	12930611	12930749	4816	11,12	57,39	24,44	85122	157	73	0.216726	0.749094	0.082,0.125	0.116,0.144	-0.026	-2.6	2.6
5185	ENSG00000103042	SLC38A7	16	-	58675939	58676346	58675939	58676054	58676288	58676346	5185	9,14	23,16	16,21	19,22	307	73	0.216893	0.749094	0.085,0.172	0.167,0.185	-0.047	-4.7	4.7
600	ENSG00000135124	P2RX4	12	+	121232610	121233092	121232610	121232676	121232996	121233092	600	29,18	64,30	34,30	43,50	393	73	0.217117	0.749094	0.078,0.1	0.128,0.1	-0.025	-2.5	2.5
8424	ENSG00000181513	ACBD4	17	+	45136107	45136776	45136107	45136232	45136499	45136776	8424	13,17	25,17	19,22	15,23	340	73	0.217165	0.749094	0.1,0.177	0.214,0.17	-0.053	-5.3	5.3
8973	ENSG00000132017	DCAF15	19	+	13960286	13960580	13960286	13960391	13960464	13960580	8973	22,5	7,6	11,13	12,14	146	73	0.216966	0.749094	0.611,0.294	0.314,0.317	0.137	13.7	13.7
1576	ENSG00000204839	MROH6	8	-	143567610	143567888	143567610	143567676	143567785	143567888	1576	8,1	2,4	1,10	11,20	182	73	0.21773	0.749517	0.616,0.091	0.035,0.167	0.252	25.2	25.2
3112	ENSG00000164877	MICALL2	7	-	1440590	1442484	1440590	1440684	1442191	1442484	3112	48,28	23,14	45,96	23,26	1580	73	0.217403	0.749517	0.088,0.085	0.083,0.146	-0.028	-2.8	2.8
6222	ENSG00000008517	IL32	16	+	3065368	3065826	3065368	3065494	3065780	3065826	6222	24,9	2,0	29,38	1,4	359	73	0.217677	0.749517	0.709,1.0	0.855,0.659	0.098	9.8	9.8
7731	ENSG00000113240	CLK4	5	-	178616881	178618778	178616881	178616948	178617343	178618778	7731	27,15	35,18	19,23	21,14	468	73	0.21757	0.749517	0.107,0.115	0.124,0.204	-0.053	-5.3	5.3
5256	ENSG00000213983	AP1G2	14	-	23561511	23562415	23561511	23561635	23561961	23562415	5256	87105	134101	104145	129118	399	73	0.217937	0.749849	0.106,0.16	0.129,0.184	-0.023	-2.3	2.3
2937	ENSG00000143624	INTS3	1	+	153772339	153772711	153772339	153772440	153772638	153772711	2937	33,37	105,61	48,47	82,90	271	73	0.218477	0.750094	0.078,0.14	0.136,0.123	-0.02	-2	2
3980	ENSG00000183258	DDX41	5	-	177513352	177513847	177513352	177513484	177513684	177513847	3980	16,15	82,50	12,25	113115	273	73	0.218504	0.750094	0.05,0.074	0.028,0.055	0.02	2	2
5260	ENSG00000198836	OPA1	3	+	193642747	193642985	193642747	193642845	193642974	193642985	5260	15,8	88,84	24,12	124,65	202	73	0.218561	0.750094	0.058,0.033	0.065,0.063	-0.019	-1.9	1.9
5551	ENSG00000197375	SLC22A5	5	+	132378377	132384301	132378377	132378481	132384146	132384301	5551	308234	22,12	169176	13,17	5738	73	0.218295	0.750094	0.151,0.199	0.142,0.116	0.046	4.6	4.6
5814	ENSG00000013275	PSMC4	19	+	39980069	39980454	39980069	39980146	39980285	39980454	5814	30,37	242155	55,57	263258	212	73	0.218316	0.750094	0.041,0.076	0.067,0.071	-0.011	-1.1	1.1
1221	ENSG00000269713	NBPF9	1	-	149081964	149082311	149081964	149082174	149082271	149082311	1221	3,5	17,7	3,0	7,7	170	73	0.219294	0.752084	0.07,0.235	0.155,0.0	0.075	7.5	7.5
319	ENSG00000184436	THAP7	22	-	21000646	21001795	21000646	21001411	21001717	21001795	319	138,93	0,0	182184	1,3	379	73	0.219362	0.752084	1.0,1.0	0.972,0.922	0.053	5.3	5.3
4108	ENSG00000188846	RPL14	3	+	40461406	40461661	40461406	40461506	40461607	40461661	4108	318244	23591540	518404	30592429	174	73	0.21977	0.753099	0.054,0.062	0.066,0.065	-0.008	-0.8	0.8
3642	ENSG00000090674	MCOLN1	19	+	7527519	7527960	7527519	7527628	7527863	7527960	3642	37,13	24,21	12,36	32,35	308	73	0.220229	0.754004	0.268,0.128	0.082,0.196	0.059	5.9	5.9
6470	ENSG00000234177	LINC01114	2	-	104754325	104755755	104754325	104754440	104755592	104755755	6470	149142	5,3	97,92	3,0	1225	73	0.220256	0.754004	0.64,0.738	0.658,1.0	-0.14	-14	14
794	ENSG00000112715	VEGFA	6	+	43778888	43786484	43778888	43778918	43784540	43786484	794	21691757	187135	11661638	125142	5695	73	0.221466	0.757765	0.129,0.143	0.107,0.129	0.018	1.8	1.8
1954	ENSG00000196975	ANXA4	2	+	69807905	69810673	69807905	69807996	69810593	69810673	1954	28,44	78,54	51,57	92,61	2670	73	0.221579	0.75777	0.01,0.022	0.015,0.025	-0.004	-0.4	0.4
5013	ENSG00000159199	ATP5G1	17	+	48893408	48895334	48893408	48893456	48895155	48895334	5013	184107	1,0	311301	3,0	1772	73	0.221843	0.757994	0.883,1.0	0.81,1.0	0.036	3.6	3.6
5124	ENSG00000124260	MAGEA10	X	-	152135760	152136080	152135760	152135834	152135989	152136080	5124	28,30	63,41	15,6	28,24	228	73	0.221868	0.757994	0.125,0.19	0.146,0.074	0.048	4.8	4.8
2457	ENSG00000168710	AHCYL1	1	+	110018551	110019090	110018551	110018650	110018874	110019090	2457	19,15	3,3	24,34	3,2	297	73	0.22201	0.758098	0.609,0.551	0.663,0.807	-0.155	-15.5	15.5
8986	ENSG00000196923	PDLIM7	5	-	177496416	177496877	177496416	177496523	177496708	177496877	8986	1,2	0,0	3,5	2,0	258	73	0.222468	0.759278	1.0,1.0	0.298,1.0	0.351	35.1	35.1
8948	ENSG00000015479	MATR3	5	+	139314674	139316188	139314674	139314736	139316075	139316188	8948	132,91	2,1	157100	3,4	1412	73	0.222627	0.759438	0.773,0.825	0.73,0.564	0.152	15.2	15.2
2026	ENSG00000006712	PAF1	19	-	39389479	39389761	39389479	39389546	39389639	39389761	2026	16,21	91,49	9,14	68,55	166	73	0.223192	0.760983	0.072,0.159	0.055,0.101	0.037	3.7	3.7
141	ENSG00000174839	DENND6A	3	-	57672255	57672437	57672255	57672298	57672399	57672437	141	1,3	17,10	0,0	11,13	174	73	0.223553	0.76145	0.024,0.112	0.0,0.0	0.068	6.8	6.8
3950	ENSG00000243335	KCTD7	7	+	66638855	66639228	66638855	66638929	66639127	66639228	3950	55,35	3,0	31,51	0,0	271	73	0.223456	0.76145	0.832,1.0	1.0,1.0	-0.084	-8.4	8.4
3282	ENSG00000048162	NOP16	5	-	176388234	176388598	176388234	176388343	176388432	176388598	3282	35,20	65,48	44,31	111,97	162	73	0.224491	0.764261	0.195,0.158	0.152,0.126	0.037	3.7	3.7
876	ENSG00000180448	HMHA1	19	+	1080254	1080547	1080254	1080379	1080463	1080547	876	4,2	15,8	5,6	12,11	157	73	0.224645	0.764402	0.11,0.104	0.162,0.202	-0.075	-7.5	7.5
2927	ENSG00000187961	KLHL17	1	+	961825	962478	961825	962047	962285	962478	2927	116,91	9,4	186225	8,7	311	73	0.224871	0.764786	0.752,0.842	0.845,0.883	-0.067	-6.7	6.7
785	ENSG00000172932	ANKRD13D	11	+	67291475	67291746	67291475	67291521	67291602	67291746	785	3,1	31,32	1,13	68,80	154	73	0.225993	0.767833	0.044,0.015	0.007,0.072	-0.01	-1	1
8278	ENSG00000121060	TRIM25	17	-	56895520	56895774	56895520	56895604	56895744	56895774	8278	17,18	1,0	41,30	0,3	213	73	0.225903	0.767833	0.854,1.0	1.0,0.774	0.04	4	4
8808	ENSG00000082458	DLG3	X	+	70500470	70500989	70500470	70500580	70500897	70500989	8808	18,13	149,67	11,8	118,71	390	73	0.226457	0.769023	0.022,0.035	0.017,0.021	0.009	0.9	0.9
2411	ENSG00000156858	PRR14	16	+	30652720	30653103	30652720	30652842	30652913	30653103	2411	4,12	18,24	9,13	15,21	144	73	0.226615	0.769177	0.101,0.202	0.233,0.239	-0.084	-8.4	8.4
[truncated: 4,786 more rows]
