# Supplementary material for: KDM7A and KDM1A inhibition suppresses tumour promoting pathways in prostate cancer
Source: Mol Oncol. 2026 Mar 23:10.1002/1878-0261.70238. Online ahead of print. doi: 10.1002/1878-0261.70238 (PMC13398633; doi:10.1002/1878-0261.70238)
Supplement: Supplementary file 37 — Table S26. Alternative splicing events data for C4‐2 vehicle compared to TCE‐5002 treatment in the presence of R1881, for MXE (MXE = mutually exclusive exon, significant splicing events FDR‐corrected P value < 0.05, highlighted in yellow). [file MOL2-9999-0-s010.xlsx]

## Sheet: MXE
ID	GeneID	geneSymbol	chr	strand	1stExonStart_0base	1stExonEnd	2ndExonStart_0base	2ndExonEnd	upstreamES	upstreamEE	downstreamES	downstreamEE	ID	IC_SAMPLE_1	SC_SAMPLE_1	IC_SAMPLE_2	SC_SAMPLE_2	IncFormLen	SkipFormLen	PValue	FDR	IncLevel1	IncLevel2	IncLevelDifference	dPSI	Abs dPSI
8838	ENSG00000005889	ZFX	X	+	24175388	24175443	24177713	24177866	24172755	24172800	24179182	24179550	8838	0,0	14,3	3,2	0,0	128	226	2.76634e-12	9.14601e-09	0.0,0.0	1.0,1.0	-1	-100	100
8677	ENSG00000136536	2007-03-01	2	+	159715417	159715489	159715532	159715766	159714556	159714598	159729008	159729175	8677	0,0	3,7	1,2	0,0	145	307	2.45814e-10	2.99366e-07	0.0,0.0	1.0,1.0	-1	-100	100
8678	ENSG00000136536	2007-03-01	2	+	159715417	159715489	159715680	159715766	159714556	159714598	159729008	159729175	8678	0,0	4,7	1,2	0,0	145	159	3.49622e-10	3.72566e-07	0.0,0.0	1.0,1.0	-1	-100	100
3430	ENSG00000086300	SNX10	7	+	26354056	26354184	26357006	26357127	26346419	26346466	26360974	26361061	3430	0,0	2,3	1,1	0,0	201	194	2.65099e-09	2.05452e-06	0.0,0.0	1.0,1.0	-1	-100	100
6964	ENSG00000166887	VPS39	15	-	42192065	42192098	42198464	42198628	42191495	42191560	42199895	42199961	6964	1,2	0,0	0,1	2,2	237	106	3.0996e-09	2.20201e-06	1.0,1.0	0.0,0.183	0.908	90.8	90.8
8680	ENSG00000136536	2007-03-01	2	+	159715417	159715631	159715680	159715766	159714556	159714598	159729008	159729175	8680	1,1	4,7	2,2	0,0	287	159	8.0383e-09	4.3771e-06	0.122,0.073	1.0,1.0	-0.902	-90.2	90.2
7711	ENSG00000141447	OSBPL1A	18	-	24287647	24287764	24301292	24301324	24280841	24280948	24303636	24303718	7711	0,0	1,1	2,3	1,0	105	190	9.8581e-11	1.40067e-07	0.0,0.0	0.784,1.0	-0.892	-89.2	89.2
2695	ENSG00000132329	RAMP1	2	+	237860069	237860207	237874575	237874705	237859622	237859727	237877223	237877362	2695	0,1	6,3	4,1	0,0	211	203	8.69005e-12	1.48165e-08	0.0,0.243	1.0,1.0	-0.879	-87.9	87.9
396	ENSG00000127952	STYXL1	7	-	76030622	76030673	76040710	76040821	76030420	76030524	76047811	76047988	396	0,1	2,2	2,3	0,0	184	124	2.50697e-08	9.71452e-06	0.0,0.252	1.0,1.0	-0.874	-87.4	87.4
7561	ENSG00000197763	TXNRD3	3	-	126609140	126609234	126610832	126610946	126608498	126608633	126611036	126611132	7561	3,4	0,0	3,0	5,3	187	167	8.21508e-09	4.3771e-06	1.0,1.0	0.349,0.0	0.826	82.6	82.6
5851	ENSG00000136144	RCBTB1	13	-	49549742	49549775	49550410	49550464	49549458	49549648	49551325	49551468	5851	3,2	0,1	0,0	2,1	127	106	1.19979e-08	5.68235e-06	1.0,0.625	0.0,0.0	0.813	81.3	81.3
2694	ENSG00000132329	RAMP1	2	+	237860069	237860207	237874644	237874705	237859622	237859727	237877223	237877362	2694	0,1	2,1	4,1	0,0	211	134	3.44056e-06	0.000514575	0.0,0.388	1.0,1.0	-0.806	-80.6	80.6
3360	ENSG00000181982	CCDC149	4	-	24894991	24895118	24906728	24906849	24876535	24876697	24910771	24910826	3360	6,2	4,0	0,0	3,3	194	200	1.28352e-07	3.52968e-05	0.607,1.0	0.0,0.0	0.803	80.3	80.3
394	ENSG00000127952	STYXL1	7	-	76030622	76030673	76040710	76040821	76030420	76030527	76047811	76047988	394	0,2	3,2	3,1	0,0	184	124	2.38106e-08	9.66599e-06	0.0,0.403	1.0,1.0	-0.798	-79.8	79.8
1974	ENSG00000170271	FAXDC2	5	-	154830800	154830922	154834842	154834934	154823386	154823592	154838130	154838178	1974	1,3	1,0	0,0	2,1	165	195	1.96112e-07	4.91722e-05	0.542,1.0	0.0,0.0	0.771	77.1	77.1
3590	ENSG00000185864	NPIPB4	16	-	21857579	21857658	21863782	21863845	21857258	21857416	21879337	21879457	3590	7,1	0,1	0,0	1,4	136	152	4.01926e-10	3.80713e-07	1.0,0.528	0.0,0.0	0.764	76.4	76.4
5840	ENSG00000100600	LGMN	14	-	92741061	92741179	92741704	92741859	92732648	92732815	92748488	92748627	5840	1,4	0,3	0,0	1,1	228	191	3.82125e-05	0.00318832	1.0,0.528	0.0,0.0	0.764	76.4	76.4
6965	ENSG00000151065	DCP1B	12	-	1968212	1968324	1991120	1991246	1967843	1967910	1993263	1993391	6965	0,0	1,1	1,2	1,0	199	185	3.47233e-05	0.00303084	0.0,0.0	0.482,1.0	-0.741	-74.1	74.1
9704	ENSG00000169379	ARL13B	3	+	93996562	93996684	93997079	93997301	93995873	93995944	94003658	94003908	9704	1,0	2,2	8,6	0,1	195	295	4.17768e-06	0.000614048	0.431,0.0	1.0,0.901	-0.735	-73.5	73.5
5841	ENSG00000100600	LGMN	14	-	92741061	92741179	92741717	92741859	92732648	92732815	92748488	92748627	5841	1,3	0,3	0,0	1,1	215	191	0.000613627	0.0264201	1.0,0.47	0.0,0.0	0.735	73.5	73.5
1413	ENSG00000184752	NDUFA12	12	-	94974170	94974285	94991826	94991972	94971332	94971620	94994169	94994257	1413	6,1	10,3	1,1	0,0	219	188	1.22806e-06	0.000232649	0.34,0.222	1.0,1.0	-0.719	-71.9	71.9
403	ENSG00000127952	STYXL1	7	-	76033635	76033706	76040710	76040821	76030420	76030527	76047811	76047988	403	0,2	11,4	3,1	1,0	184	144	2.0049e-05	0.00198742	0.0,0.281	0.701,1.0	-0.71	-71	71
7560	ENSG00000197763	TXNRD3	3	-	126609140	126609241	126610832	126610946	126608498	126608633	126611036	126611132	7560	3,4	1,0	3,0	6,5	187	174	6.72483e-06	0.000868624	0.736,1.0	0.318,0.0	0.709	70.9	70.9
5643	ENSG00000115107	STEAP3	2	+	119230619	119231034	119239362	119239430	119223830	119223888	119245488	119245988	5643	16,23	0,0	8,2	4,2	488	141	3.5981e-08	1.27808e-05	1.0,1.0	0.366,0.224	0.705	70.5	70.5
3123	ENSG00000025293	PHF20	20	+	35782327	35782609	35800093	35800173	35772025	35772079	35801490	35801605	3123	4,4	0,0	2,1	2,1	355	153	3.59079e-05	0.00303084	1.0,1.0	0.301,0.301	0.699	69.9	69.9
8543	ENSG00000121775	TMEM39B	1	+	32076131	32076254	32076563	32076646	32075602	32075822	32076762	32076846	8543	2,0	1,2	4,2	0,0	196	156	0.000482925	0.0224183	0.614,0.0	1.0,1.0	-0.693	-69.3	69.3
721	ENSG00000064489	BORCS8-MEF2B	19	-	19157024	19157142	19157215	19157283	19150685	19150764	19180685	19180761	721	0,0	3,2	4,6	4,2	141	191	3.55422e-08	1.27808e-05	0.0,0.0	0.575,0.803	-0.689	-68.9	68.9
8676	ENSG00000136536	2007-03-01	2	+	159715417	159715489	159715532	159715631	159714556	159714598	159729008	159729175	8676	0,0	1,1	1,2	2,0	145	172	0.000667509	0.028311	0.0,0.0	0.372,1.0	-0.686	-68.6	68.6
158	ENSG00000197558	SSPO	7	+	149816347	149816457	149816615	149816791	149815920	149816089	149817617	149817748	158	3,0	5,4	4,18	1,1	183	249	9.69317e-06	0.00108729	0.449,0.0	0.845,0.961	-0.678	-67.8	67.8
3058	ENSG00000153310	FAM49B	8	-	129879596	129879789	129896671	129896854	129879388	129879471	129903311	129903350	3058	1,2	2,0	0,0	3,3	256	266	0.00125569	0.0421447	0.342,1.0	0.0,0.0	0.671	67.1	67.1
9788	ENSG00000089123	TASP1	20	-	13600542	13600617	13616856	13617123	13587249	13587370	13623445	13623514	9788	6,5	2,0	0,2	4,3	340	148	8.14259e-05	0.00588267	0.566,1.0	0.0,0.225	0.67	67	67
9730	ENSG00000125386	FAM193A	4	+	2703267	2703389	2708145	2708268	2699679	2700544	2716022	2716104	9730	2,1	2,5	6,1	0,0	195	196	9.50857e-08	2.79519e-05	0.501,0.167	1.0,1.0	-0.666	-66.6	66.6
4541	ENSG00000150201	FXYD4	10	+	43374612	43374639	43375498	43375573	43374469	43374502	43375694	43375734	4541	0,1	3,2	1,2	0,1	100	148	7.05809e-06	0.000881942	0.0,0.425	1.0,0.747	-0.661	-66.1	66.1
4837	ENSG00000136436	CALCOCO2	17	+	48843902	48844026	48846442	48846514	48841697	48841887	48848063	48848166	4837	2,3	4,3	5,6	0,0	197	145	7.0618e-08	2.31546e-05	0.269,0.424	1.0,1.0	-0.653	-65.3	65.3
1180	ENSG00000259848	AC097374.2	2	-	94909167	94909245	94928071	94928192	94892507	94892778	94930018	94930173	1180	0,3	5,1	1,4	0,0	194	151	2.27835e-06	0.000380842	0.0,0.7	1.0,1.0	-0.65	-65	65
4601	ENSG00000139220	PPFIA2	12	-	81308692	81308813	81311959	81312168	81299300	81299382	81325776	81325870	4601	5,1	1,0	2,6	17,6	282	194	7.22475e-05	0.00534358	0.775,1.0	0.075,0.408	0.646	64.6	64.6
2654	ENSG00000065882	TBC1D1	4	+	38051898	38052060	38053105	38053225	38049617	38049898	38054198	38054338	2654	5,2	3,0	1,0	2,2	235	193	0.000278067	0.0139283	0.578,1.0	0.291,0.0	0.643	64.3	64.3
5519	ENSG00000009307	CSDE1	1	-	114741526	114741673	114745156	114745245	114739691	114739890	114749820	114750207	5519	5,1	3,1	0,0	4,5	162	220	3.59518e-07	8.0655e-05	0.694,0.576	0.0,0.0	0.635	63.5	63.5
3614	ENSG00000154556	SORBS2	4	-	185684753	185684846	185690561	185690611	185678795	185678822	185775230	185775366	3614	1,0	3,3	1,1	0,1	123	166	0.000934787	0.0357357	0.31,0.0	1.0,0.574	-0.632	-63.2	63.2
4460	ENSG00000100578	KIAA0586	14	+	58440069	58440160	58441220	58441343	58432387	58432457	58442705	58442880	4460	2,0	3,5	2,1	1,0	164	196	0.000128728	0.0082512	0.443,0.0	0.705,1.0	-0.631	-63.1	63.1
7286	ENSG00000119650	IFT43	14	+	76071631	76071697	76076596	76076691	76059326	76059373	76082294	76082692	7286	6,2	6,1	0,0	3,4	139	168	3.16732e-07	7.5004e-05	0.547,0.707	0.0,0.0	0.627	62.7	62.7
1070	ENSG00000171862	PTEN	10	+	87934627	87934762	87951068	87951185	87933033	87933251	87952117	87952259	1070	3,3	5,0	1,0	6,5	208	190	0.000185861	0.0102587	0.354,1.0	0.132,0.0	0.611	61.1	61.1
3106	ENSG00000136682	CBWD2	2	+	113455555	113455643	113457064	113457209	113454740	113454778	113460672	113460719	3106	2,2	9,6	14,10	4,1	161	218	2.61688e-06	0.00042103	0.231,0.311	0.826,0.931	-0.608	-60.8	60.8
402	ENSG00000127952	STYXL1	7	-	76033635	76033706	76040710	76040821	76030420	76030524	76047811	76047988	402	0,1	13,6	2,3	1,1	184	144	2.1309e-05	0.00204112	0.0,0.115	0.61,0.701	-0.598	-59.8	59.8
799	ENSG00000120992	LYPLA1	8	-	54080252	54080329	54081888	54082023	54065747	54065813	54100907	54100939	799	3,1	1,0	3,1	7,2	208	150	0.000655117	0.0280647	0.684,1.0	0.236,0.265	0.592	59.2	59.2
6024	ENSG00000145041	VPRBP	3	-	51492388	51492488	51496733	51496780	51483718	51483836	51499872	51500002	6024	7,5	9,4	0,0	3,2	120	173	1.71103e-06	0.000300952	0.529,0.643	0.0,0.0	0.586	58.6	58.6
5077	ENSG00000189180	ZNF33A	10	+	38025347	38025411	38034277	38034400	38017290	38017386	38054374	38054511	5077	1,1	5,2	2,6	0,2	137	196	0.000252774	0.0129813	0.222,0.417	1.0,0.811	-0.586	-58.6	58.6
2599	ENSG00000144224	UBXN4	2	+	135742541	135742753	135747657	135747765	135741733	135742011	135748266	135748369	2599	0,2	6,2	14,3	1,1	285	181	8.79905e-06	0.00101367	0.0,0.388	0.899,0.656	-0.584	-58.4	58.4
605	ENSG00000244687	UBE2V1	20	-	50098881	50098981	50111288	50111562	50096671	50096820	50113106	50113198	605	4,2	1,0	6,0	3,2	347	173	0.000880656	0.0345972	0.666,1.0	0.499,0.0	0.583	58.3	58.3
5522	ENSG00000009307	CSDE1	1	-	114756181	114756319	114756839	114756888	114749820	114750207	114757924	114757987	5522	6,2	1,1	2,0	3,4	122	211	0.000790932	0.0316558	0.912,0.776	0.536,0.0	0.576	57.6	57.6
3105	ENSG00000136682	CBWD2	2	+	113455555	113455643	113457064	113457204	113454740	113454778	113460672	113460719	3105	2,2	12,6	14,10	4,3	161	213	2.87179e-06	0.000445127	0.181,0.306	0.822,0.815	-0.575	-57.5	57.5
2340	ENSG00000145715	RASA1	5	+	87365975	87366021	87366350	87366495	87363347	87363504	87369812	87369900	2340	1,3	1,6	0,0	6,6	119	218	0.000168984	0.00960391	0.647,0.478	0.0,0.0	0.563	56.3	56.3
8736	ENSG00000160972	PPP1R16A	8	+	144478585	144478682	144489090	144489164	144477982	144478127	144490033	144490212	8736	6,9	2,3	1,3	14,6	170	147	3.50306e-05	0.00303084	0.722,0.722	0.058,0.302	0.542	54.2	54.2
7868	ENSG00000172380	GNG12	1	-	67740775	67740876	67752468	67752605	67707593	67707712	67777457	67777507	7868	4,1	2,2	2,5	0,0	210	174	0.000348458	0.0168784	0.624,0.293	1.0,1.0	-0.541	-54.1	54.1
6239	ENSG00000111879	FAM184A	6	-	118961760	118961963	118964666	118964771	118960768	118960863	118966834	118966952	6239	3,0	11,11	11,10	9,6	178	276	0.000112026	0.00746112	0.297,0.0	0.655,0.721	-0.539	-53.9	53.9
4917	ENSG00000268043	NBPF12	1	+	146970646	146970719	146976928	146977001	146969381	146969596	146977465	146977671	4917	10,2	9,3	2,4	0,0	146	146	2.79281e-06	0.000440903	0.526,0.4	1.0,1.0	-0.537	-53.7	53.7
4901	ENSG00000258984	UBE2F-SCLY	2	+	237994743	237994809	238025341	238025412	237973091	237973225	238035877	238035940	4901	2,3	2,1	0,1	2,4	139	144	0.000330583	0.0161502	0.509,0.757	0.0,0.206	0.53	53	53
3837	ENSG00000012660	ELOVL5	6	-	53277645	53277820	53290400	53290535	53276178	53276256	53291775	53291963	3837	0,0	3,2	3,7	4,6	208	248	1.33623e-06	0.000247638	0.0,0.0	0.472,0.582	-0.527	-52.7	52.7
1178	ENSG00000259848	AC097374.2	2	-	94895937	94896053	94928071	94928192	94892507	94892778	94930018	94930173	1178	0,3	3,1	1,4	0,1	194	189	0.00114953	0.0413492	0.0,0.745	1.0,0.796	-0.526	-52.6	52.6
6300	ENSG00000148985	PGAP2	11	+	3817304	3817535	3822908	3822993	3811249	3811424	3823882	3824135	6300	17,17	11,14	67,85	2,3	304	158	1.13975e-12	9.14601e-09	0.445,0.387	0.946,0.936	-0.525	-52.5	52.5
9699	ENSG00000149187	CELF1	11	-	47500860	47500932	47536619	47536730	47488836	47489024	47552991	47553117	9699	9,3	4,5	3,3	0,0	184	145	1.72981e-06	0.000300952	0.639,0.321	1.0,1.0	-0.52	-52	52
932	ENSG00000137337	MDC1	6	-	30715587	30715707	30716881	30717083	30715039	30715178	30717244	30717889	932	2,9	1,1	1,0	1,1	275	193	0.000779609	0.0313498	0.584,0.863	0.412,0.0	0.518	51.8	51.8
9268	ENSG00000249319	AC068533.7	7	+	66110291	66110415	66127703	66127740	66092556	66092663	66145442	66145500	9268	10,9	1,0	6,6	6,4	197	110	1.16533e-05	0.00127364	0.848,1.0	0.358,0.456	0.517	51.7	51.7
8271	ENSG00000203876	ADD3-AS1	10	-	109950322	109950458	109951843	109951965	109947195	109947276	109953755	109953891	8271	0,0	7,1	1,6	3,2	195	209	8.08657e-06	0.000944357	0.0,0.0	0.263,0.763	-0.513	-51.3	51.3
6238	ENSG00000111879	FAM184A	6	-	118961760	118961963	118964666	118964771	118959829	118960184	118966834	118966952	6238	3,0	9,14	11,11	8,8	178	276	0.000164058	0.00944997	0.341,0.0	0.681,0.681	-0.511	-51.1	51.1
2993	ENSG00000104408	EIF3E	8	-	108242111	108242256	108243292	108243463	108241798	108241913	108248612	108248717	2993	9,2	0,1	1,2	5,2	244	218	3.49616e-05	0.00303084	1.0,0.641	0.152,0.472	0.508	50.8	50.8
1584	ENSG00000237298	TTN-AS1	2	+	178535731	178535828	178591138	178591314	178528739	178528813	178597595	178597681	1584	1,3	3,2	0,0	2,2	170	249	0.000219443	0.0117657	0.328,0.687	0.0,0.0	0.508	50.8	50.8
7710	ENSG00000141447	OSBPL1A	18	-	24287647	24287764	24302388	24302751	24280841	24280948	24303636	24303718	7710	2,0	1,1	2,2	1,0	436	190	0.00100008	0.0374261	0.466,0.0	0.466,1.0	-0.5	-50	50
7180	ENSG00000230189	GS1-124K5.2	7	-	66432321	66432384	66432739	66432851	66429883	66430017	66439134	66439302	7180	1,0	1,1	2,2	2,0	185	136	0.00126247	0.042206	0.424,0.0	0.424,1.0	-0.5	-50	50
8735	ENSG00000147099	HDAC8	X	-	72330690	72330768	72330815	72330876	72329516	72330076	72351732	72351838	8735	0,3	1,0	0,0	1,1	134	151	0.00135196	0.0444182	0.0,1.0	0.0,0.0	0.5	50	50
3972	ENSG00000106012	IQCE	7	+	2567024	2567163	2568953	2569066	2559051	2559217	2571525	2571654	3972	1,0	1,1	3,2	0,2	212	186	0.00166291	0.0498636	0.467,0.0	1.0,0.467	-0.5	-50	50
6302	ENSG00000148985	PGAP2	11	+	3817352	3817535	3822908	3822993	3811249	3811424	3823882	3824135	6302	17,16	11,14	63,79	2,3	256	158	3.21854e-12	9.14601e-09	0.488,0.414	0.951,0.942	-0.495	-49.5	49.5
734	ENSG00000106610	STAG3L4	7	+	67303981	67304103	67304407	67304460	67302620	67302885	67305986	67306083	734	5,6	4,3	5,4	0,0	195	126	2.19999e-06	0.000375098	0.447,0.564	1.0,1.0	-0.495	-49.5	49.5
4031	ENSG00000112033	PPARD	6	+	35348913	35349003	35352928	35353050	35347066	35347150	35410986	35411217	4031	0,0	5,9	6,1	3,3	163	195	3.25097e-06	0.000494902	0.0,0.0	0.705,0.285	-0.495	-49.5	49.5
6255	ENSG00000123329	ARHGAP9	12	-	57474041	57474176	57474422	57474476	57473602	57473708	57474625	57474703	6255	4,2	13,2	0,0	4,2	127	208	2.11644e-05	0.00204112	0.335,0.621	0.0,0.0	0.478	47.8	47.8
6842	ENSG00000241015	TPM3P9	19	+	53432320	53432446	53439827	53439933	53431983	53432028	53441795	53444670	6842	4,3	2,6	0,0	6,1	199	179	7.1383e-06	0.000881942	0.643,0.31	0.0,0.0	0.477	47.7	47.7
6990	ENSG00000184575	XPOT	12	+	64421832	64421955	64422322	64422378	64421234	64421471	64423004	64423043	6990	16,4	5,11	7,2	1,0	196	129	0.000411944	0.0197294	0.678,0.193	0.822,1.0	-0.476	-47.6	47.6
5973	ENSG00000140995	DEF8	16	+	89950066	89950328	89952557	89952682	89949416	89949513	89954242	89954376	5973	9,2	2,2	2,0	6,2	335	198	0.00123494	0.0421306	0.727,0.371	0.165,0.0	0.466	46.6	46.6
5975	ENSG00000140995	DEF8	16	+	89950066	89950306	89952557	89952682	89949416	89949513	89954242	89954376	5975	8,2	2,2	2,0	6,2	313	198	0.00153958	0.0475192	0.717,0.387	0.174,0.0	0.465	46.5	46.5
5974	ENSG00000140995	DEF8	16	+	89950066	89950328	89952561	89952682	89949416	89949513	89954242	89954376	5974	9,2	2,2	2,0	6,2	335	194	0.00124621	0.0421306	0.723,0.367	0.162,0.0	0.464	46.4	46.4
5976	ENSG00000140995	DEF8	16	+	89950066	89950306	89952561	89952682	89949416	89949513	89954242	89954376	5976	8,2	2,2	2,0	6,2	313	194	0.00155061	0.0475503	0.713,0.383	0.171,0.0	0.463	46.3	46.3
2598	ENSG00000144224	UBXN4	2	+	135742541	135742753	135747657	135747777	135741733	135742011	135748266	135748369	2598	0,2	4,1	14,3	2,1	285	193	0.00142813	0.0455987	0.0,0.575	0.826,0.67	-0.461	-46.1	46.1
6597	ENSG00000140006	WDR89	14	-	63602346	63602435	63603915	63604061	63599262	63599973	63624927	63625033	6597	2,1	1,0	1,1	1,2	219	162	0.00145098	0.0458133	0.597,1.0	0.425,0.27	0.451	45.1	45.1
4569	ENSG00000105792	CFAP69	7	+	90304743	90304820	90305967	90306085	90299939	90300059	90307767	90307854	4569	6,3	2,1	6,9	18,18	150	191	0.00121978	0.0420997	0.793,0.793	0.298,0.389	0.45	45	45
460	ENSG00000205336	ADGRG1	16	+	57621690	57621845	57634025	57634141	57620095	57620136	57650252	57650351	460	5,4	3,3	3,1	0,0	228	189	3.85216e-05	0.00318832	0.58,0.525	1.0,1.0	-0.448	-44.8	44.8
9529	ENSG00000035664	DAPK2	15	-	63939231	63939361	63971422	63971561	63930406	63930455	63983624	63983754	9529	14,6	6,3	8,3	16,19	212	203	0.000147285	0.0088423	0.691,0.657	0.324,0.131	0.446	44.6	44.6
5075	ENSG00000189180	ZNF33A	10	+	38025347	38025411	38034325	38034400	38017290	38017386	38054377	38056861	5075	1,0	6,5	2,4	2,4	137	148	0.000198754	0.0108418	0.153,0.0	0.519,0.519	-0.443	-44.3	44.3
2571	ENSG00000010810	FYN	6	-	111699514	111699670	111700103	111700268	111696276	111696456	111702884	111703034	2571	44,22	54,49	8,10	3,1	238	229	0.000135005	0.00837881	0.439,0.302	0.72,0.906	-0.442	-44.2	44.2
1446	ENSG00000120662	MTRF1	13	-	41257672	41257797	41258164	41258277	41254528	41254620	41260492	41260915	1446	7,4	3,7	0,1	11,4	186	198	4.27389e-05	0.00347	0.713,0.378	0.0,0.21	0.441	44.1	44.1
7174	ENSG00000126653	NSRP1	17	+	30151525	30151649	30163066	30163162	30118079	30118173	30172541	30172598	7174	0,0	9,1	3,2	4,2	197	169	0.000131152	0.00834379	0.0,0.0	0.392,0.462	-0.427	-42.7	42.7
1308	ENSG00000248712	CCDC153	11	-	119193150	119193243	119193765	119193885	119190709	119190840	119194922	119194994	1308	5,4	14,2	3,4	1,0	193	166	0.000259812	0.0132629	0.235,0.632	0.721,1.0	-0.427	-42.7	42.7
3231	ENSG00000138092	CENPO	2	+	24793851	24793965	24799674	24799844	24793461	24793520	24814375	24814493	3231	5,0	35,16	9,6	8,11	187	243	0.000146227	0.00884101	0.157,0.0	0.594,0.415	-0.426	-42.6	42.6
9178	ENSG00000270136	MINOS1-NBL1	1	+	19614500	19614594	19617257	19617336	19597066	19597109	19622099	19622147	9178	5,1	1,4	0,1	12,5	167	152	0.000691392	0.0286182	0.82,0.185	0.0,0.154	0.425	42.5	42.5
3011	ENSG00000053747	LAMA3	18	+	23758834	23758954	23759069	23759157	23758395	23758511	23763404	23763523	3011	2,5	0,0	4,11	6,2	193	161	2.71841e-05	0.00251896	1.0,1.0	0.357,0.821	0.411	41.1	41.1
7175	ENSG00000126653	NSRP1	17	+	30151525	30151649	30156539	30156662	30118079	30118173	30172541	30172598	7175	0,0	3,3	3,2	2,7	197	196	0.000160296	0.00935973	0.0,0.0	0.599,0.221	-0.41	-41	41
8716	ENSG00000080823	MOK	14	-	102263545	102263616	102265822	102265912	102251916	102251995	102283477	102283592	8716	8,5	4,6	1,1	8,5	163	144	0.00100035	0.0374261	0.639,0.424	0.099,0.15	0.407	40.7	40.7
8256	ENSG00000175115	PACS1	11	+	66217505	66217617	66219295	66219414	66216694	66216775	66219745	66219805	8256	3,1	2,4	0,0	1,2	185	192	0.00144686	0.0458133	0.609,0.206	0.0,0.0	0.407	40.7	40.7
5230	ENSG00000108176	DNAJC12	10	-	67830901	67831022	67835391	67835525	67823313	67823392	67837933	67838096	5230	2,6	4,6	0,0	2,4	207	194	5.76214e-06	0.000791888	0.319,0.484	0.0,0.0	0.401	40.1	40.1
1827	ENSG00000073605	GSDMB	17	-	39906960	39906987	39908175	39908214	39906110	39906271	39908957	39909042	1827	3,2	2,6	0,0	3,4	112	100	0.000168531	0.00960391	0.573,0.229	0.0,0.0	0.401	40.1	40.1
6837	ENSG00000179818	PCBP1-AS1	2	-	70055713	70055910	70059642	70059680	70051202	70051305	70083506	70083687	6837	4,2	7,6	1,0	8,5	111	270	0.000804121	0.0320333	0.582,0.448	0.233,0.0	0.399	39.9	39.9
4902	ENSG00000258984	UBE2F-SCLY	2	+	237994743	237994809	238016565	238016633	237973091	237973225	238035877	238035940	4902	2,3	5,1	0,1	7,3	139	141	0.00110528	0.0404901	0.289,0.753	0.0,0.253	0.395	39.5	39.5
766	ENSG00000168679	SLC16A4	1	-	110381651	110381795	110382833	110382966	110380981	110381143	110389236	110389355	766	1,3	1,2	1,0	2,2	206	217	0.00140231	0.045112	0.513,0.612	0.345,0.0	0.39	39	39
4528	ENSG00000156398	SFXN2	10	+	102716613	102716711	102724935	102724996	102714635	102714681	102726611	102726797	4528	4,5	5,2	5,6	0,1	171	134	0.000433073	0.0205108	0.385,0.662	1.0,0.825	-0.389	-38.9	38.9
8296	ENSG00000103811	CTSH	15	-	78941299	78941420	78944537	78944631	78939139	78939171	78944890	78945091	8296	1,2	4,1	3,2	0,1	167	194	0.00121879	0.0420997	0.225,0.699	1.0,0.699	-0.387	-38.7	38.7
8969	ENSG00000175203	DCTN2	12	-	57538252	57538347	57538482	57538524	57535748	57535845	57546027	57546096	8969	0,1	6,9	3,3	4,7	115	168	0.00051065	0.0230972	0.0,0.14	0.523,0.385	-0.384	-38.4	38.4
5678	ENSG00000100632	ERH	14	-	69397302	69397360	69397629	69397754	69394824	69394912	69398230	69398271	5678	3,6	1,3	1,1	0,0	198	131	0.000700145	0.0286182	0.665,0.57	1.0,1.0	-0.383	-38.3	38.3
5123	ENSG00000178773	CPNE7	16	+	89579134	89579268	89582409	89582482	89578856	89578996	89583443	89583528	5123	8,16	3,8	11,15	0,0	207	146	9.94667e-07	0.000197199	0.653,0.585	1.0,1.0	-0.381	-38.1	38.1
1445	ENSG00000120662	MTRF1	13	-	41257672	41257796	41258164	41258277	41254528	41254620	41260492	41260915	1445	7,4	4,9	0,1	11,4	186	197	0.000104575	0.00709582	0.65,0.32	0.0,0.209	0.381	38.1	38.1
6854	ENSG00000166801	FAM111A	11	+	59144808	59144896	59145826	59145856	59143082	59143304	59148835	59148953	6854	11,3	6,3	0,3	11,9	161	103	0.000202025	0.0109004	0.54,0.39	0.0,0.176	0.377	37.7	37.7
134	ENSG00000273345	CTD-2410N18.4	5	-	134350248	134350427	134359896	134360091	134321790	134321903	134370997	134371043	134	14,5	11,6	3,2	20,15	268	252	6.10549e-05	0.00473176	0.545,0.439	0.124,0.111	0.374	37.4	37.4
5466	ENSG00000187266	EPOR	19	-	11379008	11379132	11380052	11380167	11378690	11378778	11380883	11380971	5466	7,7	0,2	6,5	7,4	188	197	0.00102575	0.0381857	1.0,0.786	0.473,0.567	0.373	37.3	37.3
5723	ENSG00000120860	CCDC53	12	-	102050188	102050291	102050517	102050639	102046053	102046119	102061247	102061346	5723	0,4	20,24	22,6	13,16	195	176	0.000163903	0.00944997	0.0,0.131	0.604,0.253	-0.363	-36.3	36.3
1384	ENSG00000125257	ABCC4	13	-	95045859	95046042	95046926	95047065	95044265	95044438	95053094	95053184	1384	14,8	13,11	3,7	37,29	212	256	6.69877e-05	0.00505372	0.565,0.468	0.089,0.226	0.359	35.9	35.9
7781	ENSG00000068985	PAGE1	X	-	49695052	49695165	49695604	49695704	49694707	49694778	49695868	49695993	7781	23,5	1,0	7,5	7,2	173	186	1.61347e-05	0.00169812	0.961,1.0	0.518,0.729	0.357	35.7	35.7
865	ENSG00000102710	SUPT20H	13	-	37054138	37054296	37059194	37059313	37051487	37051583	37059558	37059713	865	2,2	5,4	0,0	2,2	192	231	0.00112672	0.0410481	0.325,0.376	0.0,0.0	0.351	35.1	35.1
7209	ENSG00000175581	MRPL48	11	+	73817822	73817947	73823012	73823070	73808312	73808350	73825707	73825796	7209	8,2	0,0	14,4	1,4	198	131	0.000525981	0.0234764	1.0,1.0	0.903,0.398	0.349	34.9	34.9
8264	ENSG00000100461	RBM23	14	-	22913723	22913845	22917027	22917166	22911327	22911403	22918998	22919149	8264	2,6	14,4	0,0	3,4	212	195	0.000119361	0.00776758	0.116,0.58	0.0,0.0	0.348	34.8	34.8
3613	ENSG00000154556	SORBS2	4	-	185684753	185684846	185690561	185690611	185678795	185678822	185734098	185734154	3613	1,0	3,3	3,0	0,1	123	166	0.00149503	0.0470301	0.31,0.0	1.0,0.0	-0.345	-34.5	34.5
4017	ENSG00000156113	KCNMA1	10	-	76977542	76977638	77001406	77001580	76969973	76970067	77011966	77012043	4017	14,8	0,0	4,8	2,2	247	169	0.00162183	0.0491411	1.0,1.0	0.578,0.732	0.345	34.5	34.5
135	ENSG00000273345	CTD-2410N18.4	5	-	134350212	134350427	134359896	134360091	134321790	134321903	134370997	134371043	135	14,5	10,8	3,2	14,14	268	288	0.00130166	0.0431776	0.601,0.402	0.187,0.133	0.342	34.2	34.2
1997	ENSG00000239665	RP11-295P9.3	10	+	13648619	13648768	13652407	13652489	13648084	13648230	13654352	13654427	1997	7,7	4,4	2,5	0,1	222	155	0.00140967	0.0451784	0.55,0.55	1.0,0.777	-0.339	-33.9	33.9
2773	ENSG00000149548	CCDC15	11	+	124993168	124993243	125003866	125003959	124987126	124988134	125005108	125005212	2773	0,0	12,9	1,3	3,5	148	166	0.00123165	0.0421306	0.0,0.0	0.272,0.402	-0.337	-33.7	33.7
1321	ENSG00000261740	RP11-345J4.5	16	-	29450181	29450276	29452108	29452206	29446801	29447026	29454015	29454113	1321	0,1	4,3	3,5	7,3	171	168	0.00119718	0.0418276	0.0,0.247	0.296,0.621	-0.335	-33.5	33.5
954	ENSG00000249859	PVT1	8	+	127982359	127982479	127983903	127984204	127939507	127939676	127989161	127989291	954	3,3	18,8	0,0	4,5	193	374	7.11122e-05	0.00531782	0.244,0.421	0.0,0.0	0.333	33.3	33.3
126	ENSG00000273345	CTD-2410N18.4	5	-	134330589	134330711	134350248	134350427	134321790	134321903	134370997	134371043	126	11,6	3,4	20,15	1,0	252	195	9.16156e-05	0.00650852	0.739,0.537	0.939,1.0	-0.332	-33.2	33.2
7465	ENSG00000100239	PPP6R2	22	+	50388985	50389111	50391866	50392015	50372071	50372150	50393892	50394135	7465	17,17	2,2	7,8	9,4	199	222	0.000932326	0.0357357	0.905,0.905	0.465,0.691	0.327	32.7	32.7
7804	ENSG00000154122	ANKH	5	-	14839072	14839233	14848775	14848863	14768974	14769191	14871351	14871778	7804	10,3	3,4	5,5	0,0	161	234	9.97598e-05	0.00693498	0.829,0.522	1.0,1.0	-0.325	-32.5	32.5
5478	ENSG00000141380	SS18	18	-	26079010	26079125	26084051	26084175	26078075	26078160	26087500	26087577	5478	3,3	5,4	1,0	6,5	197	188	0.000778271	0.0313498	0.364,0.417	0.137,0.0	0.322	32.2	32.2
1804	ENSG00000162591	MEGF6	1	-	3493770	3493797	3493995	3494124	3492638	3492767	3494370	3494499	1804	6,5	0,1	4,27	2,10	202	100	0.00118755	0.0416622	1.0,0.712	0.498,0.572	0.321	32.1	32.1
6574	ENSG00000101104	PABPC1L	20	+	44931956	44932026	44932461	44932534	44930517	44930726	44933056	44933185	6574	3,5	2,4	4,3	1,0	143	146	0.00124299	0.0421306	0.605,0.561	0.803,1.0	-0.319	-31.9	31.9
7807	ENSG00000154122	ANKH	5	-	14796217	14796306	14848775	14848863	14768974	14769191	14871351	14871778	7807	10,3	3,2	5,5	0,0	161	162	0.000471727	0.0222181	0.77,0.601	1.0,1.0	-0.315	-31.5	31.5
7936	ENSG00000197948	FCHSD1	5	-	141642396	141642503	141643000	141643088	141641701	141641757	141644217	141644438	7936	6,8	4,3	6,24	0,0	161	180	1.10352e-05	0.00122175	0.626,0.749	1.0,1.0	-0.313	-31.3	31.3
7853	ENSG00000134109	EDEM1	3	+	5192269	5192332	5194813	5194965	5187672	5188314	5195208	5195281	7853	3,1	10,4	0,0	15,8	136	225	0.000717461	0.0291255	0.332,0.293	0.0,0.0	0.313	31.3	31.3
9148	ENSG00000153179	RASSF3	12	+	64617602	64617700	64629123	64629244	64610618	64610743	64684786	64684894	9148	7,4	10,8	1,2	13,20	171	194	0.00110596	0.0404901	0.443,0.362	0.08,0.102	0.311	31.1	31.1
6711	ENSG00000235790	RP11-73M7.6	1	+	31655951	31656185	31656896	31657061	31651848	31651988	31659697	31659904	6711	11,3	4,1	10,2	0,0	307	238	0.000401433	0.0193345	0.681,0.699	1.0,1.0	-0.31	-31	31
7779	ENSG00000068985	PAGE1	X	-	49695052	49695223	49695604	49695704	49694707	49694778	49695868	49695993	7779	23,5	5,3	7,5	12,7	173	244	0.00135469	0.0444182	0.866,0.702	0.451,0.502	0.307	30.7	30.7
1264	ENSG00000234741	GAS5	1	-	173864674	173864704	173865228	173865300	173864256	173864304	173865509	173865547	1264	5,3	24,9	9,9	9,6	145	103	0.00124496	0.0421306	0.129,0.191	0.415,0.516	-0.305	-30.5	30.5
4236	ENSG00000134444	KIAA1468	18	+	62279773	62279856	62280359	62280442	62275373	62275473	62280645	62280709	4236	14,27	27,23	7,6	41,39	156	156	7.38581e-05	0.00538154	0.341,0.54	0.146,0.133	0.301	30.1	30.1
5679	ENSG00000100632	ERH	14	-	69397259	69397432	69397629	69397751	69394824	69394912	69398230	69398271	5679	5,4	8,11	1,0	7,1	195	246	0.00166699	0.0498636	0.441,0.314	0.153,0.0	0.301	30.1	30.1
2748	ENSG00000267618	RAD51L3-RFFL	17	-	35107365	35107447	35118500	35118619	35106385	35106481	35119110	35119172	2748	10,5	0,0	12,7	5,2	192	155	2.99776e-05	0.00274795	1.0,1.0	0.66,0.739	0.3	30	30
1779	ENSG00000068097	HEATR6	17	-	60074022	60074159	60075704	60075833	60073745	60073886	60076129	60076237	1779	0,1	11,7	3,3	6,5	202	210	0.000490998	0.0225041	0.0,0.129	0.342,0.384	-0.298	-29.8	29.8
4603	ENSG00000198551	ZNF627	19	+	11564060	11564184	11564444	11564492	11559373	11559616	11575249	11575353	4603	10,3	7,1	7,4	0,1	197	121	0.000698879	0.0286182	0.467,0.648	1.0,0.711	-0.298	-29.8	29.8
7780	ENSG00000068985	PAGE1	X	-	49695052	49695165	49695615	49695704	49694707	49694778	49695868	49695993	7780	13,3	1,0	8,6	7,2	162	186	0.000185349	0.0102587	0.937,1.0	0.568,0.775	0.297	29.7	29.7
4218	ENSG00000163964	PIGX	3	+	196717808	196717954	196721176	196721356	196716857	196716921	196722414	196722556	4218	11,5	0,0	6,3	4,1	219	253	0.000279383	0.0139283	1.0,1.0	0.634,0.776	0.295	29.5	29.5
8407	ENSG00000278540	ACACA	17	-	37289415	37289528	37328838	37328986	37284837	37284970	37330172	37330425	8407	31,21	32,41	67,56	27,25	221	186	4.92557e-05	0.00396136	0.449,0.301	0.676,0.653	-0.29	-29	29
7509	ENSG00000213906	LTB4R2	14	+	24306381	24306488	24309987	24310059	24305733	24305867	24310170	24310255	7509	30,14	7,7	31,22	1,0	180	145	4.6623e-06	0.000673663	0.775,0.617	0.961,1.0	-0.284	-28.4	28.4
7306	ENSG00000064012	CASP8	2	+	201272897	201272942	201274888	201274953	201272637	201272776	201276826	201276968	7306	2,1	42,21	9,8	24,16	118	138	1.76359e-05	0.00183349	0.053,0.053	0.305,0.369	-0.284	-28.4	28.4
6130	ENSG00000116754	SRSF11	1	+	70247109	70247149	70249581	70249700	70246817	70246907	70249951	70250047	6130	0,1	7,2	6,7	12,9	113	192	0.00136482	0.0445246	0.0,0.459	0.459,0.569	-0.284	-28.4	28.4
5111	ENSG00000178773	CPNE7	16	+	89582409	89582493	89583443	89583528	89578856	89578996	89583696	89583771	5111	19,12	26,16	6,22	66,77	157	158	0.0001207	0.00779521	0.424,0.43	0.084,0.223	0.273	27.3	27.3
1082	ENSG00000143033	MTF2	1	+	93120548	93120672	93127231	93127299	93119332	93119401	93129277	93129448	1082	22,14	39,18	43,24	19,13	197	141	0.000113297	0.00748728	0.288,0.358	0.618,0.569	-0.27	-27	27
5646	ENSG00000115459	ELMOD3	2	+	85355075	85355170	85355554	85355598	85354719	85354829	85356966	85357252	5646	26,22	13,5	20,23	2,0	168	117	0.000110809	0.00743817	0.582,0.754	0.874,1.0	-0.269	-26.9	26.9
6847	ENSG00000138814	PPP3CA	4	-	101171083	101171223	101193558	101193679	101108953	101109078	101195915	101196116	6847	0,0	15,13	2,3	10,6	194	213	0.000542335	0.0239555	0.0,0.0	0.18,0.354	-0.267	-26.7	26.7
8408	ENSG00000278540	ACACA	17	-	37289417	37289528	37328838	37328986	37284837	37284970	37330172	37330425	8408	31,21	60,63	67,56	50,43	221	184	1.51376e-06	0.00027457	0.301,0.217	0.527,0.52	-0.265	-26.5	26.5
9356	ENSG00000242086	LINC00969	3	+	195688532	195688797	195696360	195696589	195683751	195683865	195699029	195699207	9356	38,33	68,52	74,67	46,35	338	302	1.21307e-06	0.000232649	0.333,0.362	0.59,0.631	-0.263	-26.3	26.3
7605	ENSG00000138674	SEC31A	4	-	82861630	82861708	82862533	82862572	82857688	82857764	82863317	82863392	7605	68,43	68,54	16,9	38,46	112	151	0.000270602	0.0137314	0.574,0.518	0.362,0.209	0.261	26.1	26.1
6299	ENSG00000148985	PGAP2	11	+	3811249	3811424	3817352	3817535	3808460	3808651	3823882	3824135	6299	70,70	14,17	87,87	60,79	248	256	5.15927e-08	1.75931e-05	0.838,0.81	0.599,0.532	0.259	25.9	25.9
2850	ENSG00000163479	SSR2	1	-	156012394	156012565	156014309	156014459	156011809	156011887	156014960	156015069	2850	8,7	19,18	0,1	12,9	223	244	0.000100059	0.00693498	0.315,0.298	0.0,0.108	0.253	25.3	25.3
9169	ENSG00000106245	BUD31	7	+	99412188	99412322	99415039	99415266	99411056	99411186	99416137	99416260	9169	7,0	10,18	0,0	16,8	207	300	0.00108347	0.0401592	0.504,0.0	0.0,0.0	0.252	25.2	25.2
5479	ENSG00000141380	SS18	18	-	26082362	26082528	26084051	26084175	26078075	26078160	26087500	26087577	5479	3,3	9,7	1,0	8,8	197	239	0.0013736	0.0445246	0.288,0.342	0.132,0.0	0.249	24.9	24.9
28	ENSG00000140374	ETFA	15	-	76227137	76227230	76227712	76227897	76225848	76225929	76231332	76231398	28	77,31	3,3	42,43	14,13	258	166	2.10309e-05	0.00204112	0.943,0.869	0.659,0.68	0.236	23.6	23.6
9774	ENSG00000173715	C11orf80	11	+	66752637	66752757	66756352	66756505	66744891	66744919	66759042	66759096	9774	0,1	11,13	3,7	11,18	193	226	0.000199668	0.0108418	0.0,0.083	0.242,0.313	-0.236	-23.6	23.6
5468	ENSG00000272897	RP1-309K20.6	20	-	35632794	35632923	35655201	35655344	35632516	35632696	35658929	35659014	5468	139116	150,96	85,58	173197	216	202	8.14074e-08	2.57036e-05	0.464,0.531	0.315,0.216	0.232	23.2	23.2
1414	ENSG00000184752	NDUFA12	12	-	94996903	94996976	94997307	94997410	94994169	94994257	95002738	95002821	1414	13,10	6,1	2,8	0,0	176	146	0.000134598	0.00837881	0.643,0.892	1.0,1.0	-0.232	-23.2	23.2
7445	ENSG00000090266	NDUFB2	7	+	140697355	140697391	140700869	140700959	140696991	140697074	140702865	140703010	7445	1,0	25,10	2,8	32,16	109	163	0.000683512	0.0286182	0.056,0.0	0.085,0.428	-0.229	-22.9	22.9
25	ENSG00000140374	ETFA	15	-	76227137	76227230	76227712	76227900	76225848	76225929	76231332	76231398	25	77,32	3,3	47,44	14,13	261	166	3.59e-05	0.00303084	0.942,0.872	0.681,0.683	0.225	22.5	22.5
3751	ENSG00000139971	C14orf37	14	-	58293313	58293544	58293765	58293926	58291634	58291707	58297954	58298139	3751	19,23	7,11	16,16	1,0	234	304	7.25792e-06	0.000883911	0.779,0.731	0.954,1.0	-0.222	-22.2	22.2
4861	ENSG00000183077	AFMID	17	+	78204827	78204900	78205439	78205498	78202702	78202751	78205945	78206050	4861	13,13	0,1	14,20	4,7	146	132	0.000179749	0.010126	1.0,0.922	0.76,0.721	0.221	22.1	22.1
4832	ENSG00000136436	CALCOCO2	17	+	48843322	48843560	48846442	48846514	48841697	48841887	48848063	48848166	4832	20,40	4,3	19,17	0,0	311	145	0.000186523	0.0102587	0.7,0.861	1.0,1.0	-0.22	-22	22
6362	ENSG00000090615	GOLGA3	12	-	132824918	132825106	132828326	132828361	132821995	132822311	132828802	132828840	6362	5,1	25,20	0,0	15,25	108	261	0.000103173	0.00709314	0.326,0.108	0.0,0.0	0.217	21.7	21.7
26	ENSG00000140374	ETFA	15	-	76227137	76227230	76227712	76227866	76225848	76225929	76231332	76231398	26	60,28	3,3	45,39	14,13	227	166	0.0001401	0.00859244	0.936,0.872	0.702,0.687	0.21	21	21
9773	ENSG00000173715	C11orf80	11	+	66752637	66752757	66756352	66756505	66748378	66748517	66759042	66759096	9773	0,1	11,15	3,8	12,26	193	226	0.000223431	0.0119047	0.0,0.072	0.226,0.265	-0.209	-20.9	20.9
4435	ENSG00000106400	ZNHIT1	7	+	101218318	101218485	101221616	101221796	101218165	101218217	101222603	101222774	4435	28,23	40,24	43,44	23,22	240	253	0.00153538	0.0475192	0.425,0.503	0.663,0.678	-0.207	-20.7	20.7
2851	ENSG00000163479	SSR2	1	-	156012384	156012565	156014309	156014459	156011809	156011887	156014960	156015069	2851	8,7	27,23	0,1	13,10	223	254	0.000230767	0.0120553	0.252,0.257	0.0,0.102	0.204	20.4	20.4
3354	ENSG00000237651	C2orf74	2	+	61157861	61158012	61159317	61159439	61145130	61145196	61162841	61162955	3354	23,29	9,6	18,17	2,0	224	195	0.00118188	0.0416622	0.69,0.808	0.887,1.0	-0.195	-19.5	19.5
9081	ENSG00000178927	C17orf62	17	-	82446622	82446696	82447579	82447621	82445863	82445960	82449169	82449292	9081	36,32	53,44	20,31	92,77	115	147	0.00158738	0.0485034	0.465,0.482	0.217,0.34	0.195	19.5	19.5
8964	ENSG00000158373	HIST1H2BD	6	+	26158857	26159072	26163797	26163918	26158145	26158559	26170974	26171349	8964	65,45	12,12	49,47	1,3	288	194	0.000150966	0.00899989	0.785,0.716	0.971,0.913	-0.192	-19.2	19.2
1605	ENSG00000266560	RP11-1007I13.4	X	-	152135562	152135809	152136870	152136904	152129488	152129613	152138474	152138556	1605	2,6	163109	5,11	56,61	107	320	0.000899641	0.0350203	0.035,0.141	0.211,0.35	-0.192	-19.2	19.2
3554	ENSG00000146963	LUC7L2	7	+	139374891	139374964	139375508	139375579	139374400	139374471	139376061	139376156	3554	5,2	14,10	0,1	14,19	146	144	0.000553361	0.0243165	0.26,0.165	0.0,0.049	0.188	18.8	18.8
1053	ENSG00000082269	FAM135A	6	+	70426438	70426532	70426569	70426709	70415290	70415376	70428303	70428419	1053	34,27	4,14	23,17	0,0	167	213	6.23986e-06	0.000831169	0.916,0.711	1.0,1.0	-0.186	-18.6	18.6
1054	ENSG00000082269	FAM135A	6	+	70426438	70426532	70426569	70426751	70415290	70415376	70428303	70428419	1054	34,27	6,18	23,17	0,1	167	255	7.8402e-06	0.000929978	0.896,0.696	1.0,0.963	-0.185	-18.5	18.5
9187	ENSG00000259316	CTD-2116N17.1	15	-	64300318	64300723	64376742	64376905	64251544	64251581	64380957	64381038	9187	111,57	85,77	132157	61,47	236	478	9.6434e-06	0.00108729	0.726,0.6	0.814,0.871	-0.179	-17.9	17.9
7462	ENSG00000138594	TMOD3	15	+	51925600	51925678	51931030	51931168	51924391	51924578	51934249	51934354	7462	6,0	15,9	0,0	3,1	151	211	0.000695209	0.0286182	0.359,0.0	0.0,0.0	0.179	17.9	17.9
1055	ENSG00000082269	FAM135A	6	+	70426438	70426532	70426569	70426760	70415290	70415376	70428303	70428419	1055	34,27	7,16	23,17	0,1	167	264	6.36677e-06	0.000835026	0.885,0.727	1.0,0.964	-0.176	-17.6	17.6
160	ENSG00000197558	SSPO	7	+	149816347	149816538	149816615	149816791	149815920	149816089	149817617	149817748	160	19,14	5,4	13,42	1,1	264	249	0.000916667	0.0353601	0.782,0.768	0.925,0.975	-0.175	-17.5	17.5
4880	ENSG00000131051	RBM39	20	-	35739392	35739547	35740524	35740597	35738967	35739017	35740823	35740887	4880	384255	186127	226216	262224	146	228	4.91555e-09	3.22347e-06	0.763,0.758	0.574,0.601	0.173	17.3	17.3
9770	ENSG00000173715	C11orf80	11	+	66748378	66748517	66752637	66752757	66744891	66744919	66759042	66759096	9770	6,12	0,1	22,18	3,7	212	193	0.00164076	0.0494256	1.0,0.916	0.87,0.701	0.172	17.2	17.2
1056	ENSG00000082269	FAM135A	6	+	70426438	70426532	70426569	70426751	70418374	70418492	70428303	70428419	1056	23,18	3,13	16,10	0,1	167	255	0.000180546	0.010126	0.921,0.679	1.0,0.939	-0.169	-16.9	16.9
9612	ENSG00000270149	RP11-544M22.13	1	-	161021009	161021112	161038550	161038711	161001284	161001353	161038879	161038944	9612	116,69	81,71	139133	54,61	234	176	0.000701608	0.0286182	0.519,0.422	0.659,0.621	-0.169	-16.9	16.9
9113	ENSG00000108219	TSPAN14	10	+	80463087	80463127	80468546	80468687	80459301	80459507	80489216	80489314	9113	2,4	25,30	0,0	37,27	113	214	0.000678502	0.0286182	0.132,0.202	0.0,0.0	0.167	16.7	16.7
8342	ENSG00000087053	MTMR2	11	-	95866402	95866486	95887611	95887759	95865600	95865676	95888155	95888261	8342	17,8	6,0	4,15	0,0	221	157	0.000541465	0.0239555	0.668,1.0	1.0,1.0	-0.166	-16.6	16.6
8801	ENSG00000268750	CTD-2583A14.10	19	+	57839022	57839149	57840837	57840927	57820493	57820549	57856103	57856233	8801	22,14	4,2	2,13	0,0	200	163	0.00162505	0.0491411	0.818,0.851	1.0,1.0	-0.165	-16.5	16.5
8403	ENSG00000164077	MON1A	3	-	49910118	49910884	49911525	49912011	49909252	49909400	49913219	49913359	8403	123129	110124	101124	157248	559	839	3.4465e-05	0.00303084	0.627,0.61	0.491,0.429	0.159	15.9	15.9
1057	ENSG00000082269	FAM135A	6	+	70426438	70426532	70426569	70426760	70418374	70418492	70428303	70428419	1057	23,18	4,11	16,10	0,1	167	264	0.000158559	0.00932218	0.901,0.721	1.0,0.941	-0.159	-15.9	15.9
2044	ENSG00000184381	PLA2G6	22	-	38123094	38123258	38125638	38125691	38120758	38120909	38126370	38126449	2044	20,8	82,85	3,3	69,71	126	237	0.00143699	0.0457102	0.314,0.15	0.076,0.074	0.157	15.7	15.7
1465	ENSG00000122643	NT5C3A	7	-	33026816	33026915	33035933	33035988	33024038	33024108	33062567	33062797	1465	25,19	110,76	10,3	100,67	128	172	0.000331529	0.0161502	0.234,0.251	0.118,0.057	0.155	15.5	15.5
9614	ENSG00000270149	RP11-544M22.13	1	-	161021009	161021112	161038550	161038694	161001284	161001353	161038879	161038944	9614	125,78	81,71	146140	54,61	217	176	0.00100096	0.0374261	0.556,0.471	0.687,0.651	-0.155	-15.5	15.5
6727	ENSG00000182670	TTC3	21	+	37157160	37157214	37158130	37158203	37156654	37156906	37159698	37159745	6727	46,25	9,8	29,30	0,2	127	146	0.0001355	0.00837881	0.855,0.782	1.0,0.945	-0.154	-15.4	15.4
3552	ENSG00000146963	LUC7L2	7	+	139374891	139374964	139375505	139375579	139374400	139374471	139376061	139376156	3552	5,2	17,15	0,1	14,21	146	147	0.00110665	0.0404901	0.228,0.118	0.0,0.046	0.15	15	15
8671	ENSG00000031823	RANBP3	19	-	5951392	5951596	5957917	5957973	5941798	5941835	5978060	5978085	8671	43,48	24,28	54,46	5,9	129	277	7.85436e-06	0.000929978	0.794,0.786	0.959,0.916	-0.147	-14.7	14.7
5863	ENSG00000157349	DDX19B	16	+	70289887	70290008	70312608	70312657	70289662	70289705	70314901	70314955	5863	3,4	11,15	0,0	6,5	194	122	0.00154402	0.0475192	0.146,0.144	0.0,0.0	0.145	14.5	14.5
8467	ENSG00000115204	MPV17	2	-	27312993	27313071	27317077	27317234	27312679	27312772	27322447	27322522	8467	24,22	63,44	13,17	106121	230	151	1.89253e-05	0.001902	0.2,0.247	0.075,0.084	0.144	14.4	14.4
7872	ENSG00000255717	SNHG1	11	-	62854518	62854551	62854887	62854938	62853800	62853833	62855132	62855216	7872	91,52	17,12	25,18	1,1	124	106	0.00125033	0.0421306	0.821,0.787	0.955,0.939	-0.143	-14.3	14.3
8460	ENSG00000115204	MPV17	2	-	27312993	27313074	27317077	27317234	27312679	27312772	27322447	27322522	8460	24,22	65,46	13,17	109126	230	154	1.85421e-05	0.001902	0.198,0.243	0.074,0.083	0.142	14.2	14.2
1086	ENSG00000152942	RAD17	5	+	69372033	69372217	69373829	69373908	69371034	69371171	69374627	69374711	1086	142,87	15,10	124100	0,2	257	152	2.5059e-07	6.10366e-05	0.848,0.837	1.0,0.967	-0.141	-14.1	14.1
6111	ENSG00000169738	DCXR	17	-	82036720	82036729	82036729	82036784	82036543	82036643	82036858	82037309	6111	0,0	11,9	5,5	20,20	128	82	0.000225645	0.0119259	0.0,0.0	0.138,0.138	-0.138	-13.8	13.8
8519	ENSG00000122490	PQLC1	18	-	79919183	79919400	79933968	79934022	79902420	79904183	79943328	79943462	8519	3,6	129,95	19,27	144240	127	290	0.000872501	0.0344355	0.05,0.126	0.232,0.204	-0.13	-13	13
9613	ENSG00000270149	RP11-544M22.13	1	-	161021009	161021112	161038550	161038673	161001284	161001353	161038879	161038944	9613	263178	81,71	307409	54,61	196	176	5.85207e-06	0.000791888	0.745,0.692	0.836,0.858	-0.129	-12.9	12.9
4932	ENSG00000060237	WNK1	12	+	879572	880031	880720	880999	878211	878361	881691	881789	4932	15,20	114,80	16,33	43,56	532	352	0.000319922	0.0157649	0.08,0.142	0.198,0.281	-0.129	-12.9	12.9
6855	ENSG00000166801	FAM111A	11	+	59143496	59143695	59144808	59144900	59143082	59143304	59145826	59145856	6855	102,46	14,6	61,42	0,3	272	165	0.000895587	0.0350203	0.815,0.823	1.0,0.895	-0.129	-12.9	12.9
8344	ENSG00000087053	MTMR2	11	-	95866402	95866486	95882373	95882496	95865625	95865676	95888155	95888261	8344	22,16	6,0	9,7	0,0	196	157	0.00118272	0.0416622	0.746,1.0	1.0,1.0	-0.127	-12.7	12.7
4726	ENSG00000101363	MANBAL	20	+	37297325	37297534	37298762	37298879	37289662	37289686	37301207	37301413	4726	60,40	133,89	17,24	89133	282	190	6.0961e-05	0.00473176	0.233,0.232	0.114,0.108	0.122	12.2	12.2
4881	ENSG00000131051	RBM39	20	-	35739392	35739547	35740483	35740597	35738967	35739017	35740823	35740887	4881	303188	186127	230223	262224	187	228	0.000226628	0.0119259	0.665,0.643	0.517,0.548	0.122	12.2	12.2
8462	ENSG00000115204	MPV17	2	-	27312993	27313154	27317077	27317234	27312679	27312772	27322447	27322522	8462	24,22	109,81	13,17	164188	230	234	8.35299e-05	0.00598397	0.183,0.217	0.075,0.084	0.121	12.1	12.1
8235	ENSG00000104133	SPG11	15	-	44572682	44572820	44574901	44575059	44570524	44570658	44583813	44584558	8235	79,63	136119	40,38	125135	231	211	0.00118208	0.0416622	0.347,0.326	0.226,0.205	0.121	12.1	12.1
4728	ENSG00000101363	MANBAL	20	+	37297295	37297534	37298762	37298879	37289662	37289686	37301207	37301413	4728	64,46	133,89	19,27	89133	312	190	5.11194e-05	0.00407283	0.227,0.239	0.115,0.11	0.12	12	12
5969	ENSG00000175582	RAB6A	11	-	73718612	73718718	73718784	73718890	73716250	73716362	73720845	73720899	5969	279179	239190	150,95	208164	179	179	0.000947874	0.0359139	0.539,0.485	0.419,0.367	0.119	11.9	11.9
5168	ENSG00000244754	N4BP2L2	13	-	32536932	32537027	32538617	32538684	32527457	32527532	32538777	32538885	5168	8,6	142,81	20,12	109,58	140	168	0.000691061	0.0286182	0.063,0.082	0.18,0.199	-0.117	-11.7	11.7
5427	ENSG00000092199	HNRNPC	14	-	21263310	21263336	21263619	21263829	21233952	21234229	21269297	21269442	5427	204127	242140	105,60	268160	283	99	1.27459e-07	3.52968e-05	0.228,0.241	0.121,0.116	0.116	11.6	11.6
5527	ENSG00000140105	WARS	14	-	100369086	100369221	100375282	100375406	100361707	100361921	100376259	100376287	5527	149,90	707483	8,13	208161	197	208	1.82295e-08	7.97665e-06	0.182,0.164	0.039,0.079	0.114	11.4	11.4
8461	ENSG00000115204	MPV17	2	-	27312993	27313109	27317077	27317234	27312679	27312772	27322447	27322522	8461	24,22	106,89	13,17	222254	230	189	6.85392e-07	0.000146074	0.157,0.169	0.046,0.052	0.114	11.4	11.4
4096	ENSG00000276418	RP11-26J3.4	8	-	80002998	80003180	80042619	80042668	79918859	79919148	80051526	80051628	4096	493336	353250	515360	638445	122	255	1.50899e-05	0.00160802	0.745,0.737	0.628,0.628	0.113	11.3	11.3
5096	ENSG00000100325	ASCC2	22	-	29832244	29832342	29833540	29833614	29825621	29825780	29834488	29834550	5096	4,5	61,33	0,0	27,39	147	171	0.000483867	0.0224183	0.071,0.15	0.0,0.0	0.11	11	11
4727	ENSG00000101363	MANBAL	20	+	37297346	37297534	37298762	37298879	37289662	37289686	37301207	37301413	4727	55,38	133,89	17,26	89133	261	190	0.000514777	0.0230972	0.231,0.237	0.122,0.125	0.11	11	11
3979	ENSG00000198363	ASPH	8	-	61618977	61619019	61633682	61633727	61583943	61584029	61637946	61638003	3979	197140	65,65	428317	116,50	118	115	0.00114324	0.0413492	0.747,0.677	0.782,0.861	-0.11	-11	11
1889	ENSG00000103121	CMC2	16	-	80980769	80980879	80991753	80991957	80975935	80976179	80997313	80997429	1889	44,42	127,84	34,43	240190	277	183	5.55857e-05	0.00438767	0.186,0.248	0.086,0.13	0.109	10.9	10.9
5449	ENSG00000050426	LETMD1	12	+	51053777	51053860	51055834	51056021	51049033	51049185	51056143	51056245	5449	26,7	144,93	4,14	224221	156	260	0.000293094	0.0145269	0.231,0.111	0.029,0.095	0.109	10.9	10.9
4093	ENSG00000276418	RP11-26J3.4	8	-	80002998	80003180	80038119	80038228	79918859	79919148	80042619	80042668	4093	343251	363256	389302	653464	182	255	0.000490963	0.0225041	0.57,0.579	0.455,0.477	0.109	10.9	10.9
4094	ENSG00000276418	RP11-26J3.4	8	-	80002998	80003180	80038119	80038225	79918859	79919148	80042619	80042668	4094	323234	363256	359287	653464	179	255	0.000514707	0.0230972	0.559,0.566	0.439,0.468	0.109	10.9	10.9
4408	ENSG00000101901	ALG13	X	+	111682131	111682235	111682235	111682290	111681169	111681424	111684964	111685103	4408	102,72	17,7	66,48	3,1	177	128	0.00131199	0.0433516	0.813,0.881	0.941,0.972	-0.109	-10.9	10.9
2617	ENSG00000165675	ENOX2	X	-	130709242	130709331	130783546	130783690	130703119	130703254	130901683	130901731	2617	78,57	10,4	65,27	1,0	217	162	0.000143711	0.00875097	0.853,0.914	0.98,1.0	-0.107	-10.7	10.7
7402	ENSG00000148341	SH3GLB2	9	-	129015739	129015864	129018608	129018727	129014770	129014904	129021090	129021219	7402	8,4	43,42	1,0	28,35	192	198	0.000273406	0.0137916	0.161,0.089	0.036,0.0	0.107	10.7	10.7
5127	ENSG00000178773	CPNE7	16	+	89582409	89582482	89582791	89583036	89578856	89578996	89583443	89583528	5127	3,8	134,91	0,0	148293	146	318	1.38684e-05	0.00149656	0.046,0.161	0.0,0.0	0.104	10.4	10.4
1574	ENSG00000135535	CD164	6	-	109370410	109370467	109376073	109376112	109366517	109369017	109377899	109377971	1574	358263	465311	248247	466470	112	130	0.000907667	0.0351721	0.472,0.495	0.382,0.379	0.103	10.3	10.3
4874	ENSG00000117448	AKR1A1	1	+	45552435	45552563	45561788	45561878	45550965	45551155	45566568	45566688	4874	244188	404305	221248	613661	201	163	9.25348e-05	0.0065195	0.329,0.333	0.226,0.233	0.102	10.2	10.2
5429	ENSG00000174442	ZWILCH	15	+	66508745	66508892	66513987	66514083	66505299	66505391	66515525	66515644	5429	15,5	62,37	3,0	47,26	220	169	0.000613502	0.0264201	0.157,0.094	0.047,0.0	0.102	10.2	10.2
2593	ENSG00000270757	HSPE1-MOB4	2	+	197503038	197503128	197523623	197523686	197500412	197500439	197535529	197535630	2593	515393	121,58	1350857	111,64	163	136	1.03687e-08	5.19962e-06	0.78,0.85	0.91,0.918	-0.099	-9.9	9.9
8934	ENSG00000128989	ARPP19	15	-	52564189	52564246	52568847	52568900	52557099	52557222	52569115	52569167	8934	103,74	19,9	96,72	4,2	126	130	0.000135634	0.00837881	0.848,0.895	0.961,0.974	-0.096	-9.6	9.6
2083	ENSG00000272896	RP11-216L13.17	9	+	136791710	136791777	136791946	136792026	136791378	136791424	136792250	136792358	2083	454332	143,89	8241104	134138	140	153	3.26043e-07	7.5122e-05	0.776,0.803	0.87,0.897	-0.094	-9.4	9.4
9607	ENSG00000117523	PRRC2C	1	+	171589368	171589605	171591154	171591204	171588378	171588505	171591586	171592223	9607	29,11	49,32	16,5	64,57	310	123	0.00083259	0.0330132	0.19,0.12	0.09,0.034	0.093	9.3	9.3
1092	ENSG00000152942	RAD17	5	+	69371453	69371557	69372033	69372217	69371034	69371171	69373829	69374087	1092	8,10	203132	30,14	172130	177	257	0.0006123	0.0264201	0.054,0.099	0.202,0.135	-0.092	-9.2	9.2
7404	ENSG00000148341	SH3GLB2	9	-	129015739	129015864	129018608	129018724	129014770	129014904	129021090	129021219	7404	6,4	43,42	1,0	28,35	189	198	0.0012102	0.0420997	0.128,0.091	0.036,0.0	0.091	9.1	9.1
1690	ENSG00000130731	C16orf13	16	-	634888	634956	635280	635329	634718	634797	635611	635774	1690	28,18	159113	18,24	277347	122	141	0.000231915	0.0120553	0.169,0.155	0.07,0.074	0.09	9	9
4095	ENSG00000276418	RP11-26J3.4	8	-	80002998	80003180	80038119	80038235	79918859	79919148	80042619	80042668	4095	1004706	363256	1107821	653464	189	255	6.19934e-05	0.00474491	0.789,0.788	0.696,0.705	0.088	8.8	8.8
5225	ENSG00000141756	FKBP10	17	+	41819840	41820023	41820268	41820461	41819529	41819675	41820946	41821089	5225	71,48	644497	118155	583663	256	266	9.57166e-07	0.000194282	0.103,0.091	0.174,0.195	-0.087	-8.7	8.7
3083	ENSG00000111358	GTF2H3	12	+	123659429	123659475	123659475	123659584	123655770	123655824	123659794	123659930	3083	5,3	78,49	0,0	68,50	119	182	0.00115545	0.0413874	0.089,0.086	0.0,0.0	0.087	8.7	8.7
580	ENSG00000269897	COMMD3-BMI1	10	+	22317883	22317995	22318271	22318439	22316431	22316556	22318652	22318713	580	152104	26,33	110103	15,6	185	241	0.0015094	0.0471341	0.884,0.804	0.905,0.957	-0.087	-8.7	8.7
8011	ENSG00000109180	OCIAD1	4	+	48832619	48832682	48833400	48833481	48831226	48831496	48842635	48842689	8011	47,28	315216	13,14	324244	136	154	5.08658e-06	0.000722719	0.145,0.128	0.043,0.061	0.085	8.5	8.5
8878	ENSG00000113648	H2AFY	5	-	135350822	135350913	135352945	135353045	135345967	135346057	135360496	135360607	8878	1123720	94,76	1323963	220217	173	164	9.43042e-08	2.79519e-05	0.919,0.9	0.851,0.808	0.08	8	8
7069	ENSG00000104613	INTS10	8	+	19819589	19819676	19820378	19820518	19818274	19818342	19822438	19822520	7069	16,14	250185	41,26	267180	160	213	0.00117851	0.0416622	0.079,0.092	0.17,0.161	-0.08	-8	8
8010	ENSG00000109180	OCIAD1	4	+	48832619	48832663	48833400	48833481	48831226	48831496	48842635	48842689	8010	31,21	315216	8,9	324244	117	154	1.89643e-05	0.001902	0.115,0.113	0.031,0.046	0.076	7.6	7.6
1091	ENSG00000152942	RAD17	5	+	69372033	69372217	69373829	69373908	69369841	69369933	69374627	69374711	1091	99,65	5,4	92,79	0,1	257	152	0.0013944	0.0450273	0.921,0.906	1.0,0.979	-0.076	-7.6	7.6
7540	ENSG00000197586	ENTPD6	20	+	25209848	25209925	25213262	25213406	25195729	25195867	25214866	25214942	7540	21,28	369264	52,41	298316	150	217	0.00114697	0.0413492	0.076,0.133	0.202,0.158	-0.075	-7.5	7.5
2590	ENSG00000270757	HSPE1-MOB4	2	+	197501077	197501238	197523623	197523686	197500412	197500439	197535529	197535630	2590	1103747	121,58	26551621	111,64	234	136	1.87136e-08	7.97665e-06	0.841,0.882	0.933,0.936	-0.073	-7.3	7.3
3290	ENSG00000258555	SPECC1L-ADORA2A	22	+	24276699	24276803	24302194	24302384	24270897	24270983	24313312	24313466	3290	32,15	312176	8,9	256208	177	263	0.000658751	0.0280792	0.132,0.112	0.044,0.06	0.07	7	7
7874	ENSG00000255717	SNHG1	11	-	62854017	62854063	62854518	62854551	62853800	62853833	62855132	62855216	7874	17,12	171149	1,1	37,57	106	119	0.00094319	0.0358959	0.1,0.083	0.029,0.019	0.068	6.8	6.8
3750	ENSG00000139971	C14orf37	14	-	58293065	58293138	58293313	58293544	58291634	58291707	58297954	58298139	3750	7,11	80,47	1,0	64,62	304	146	3.09704e-05	0.00280875	0.04,0.101	0.007,0.0	0.067	6.7	6.7
7161	ENSG00000151092	NGLY1	3	-	25736003	25736149	25736308	25736392	25733871	25733982	25737333	25737455	7161	0,0	135126	11,5	189128	157	219	4.13329e-05	0.00338811	0.0,0.0	0.075,0.052	-0.064	-6.4	6.4
7439	ENSG00000143771	CNIH4	1	+	224360451	224360563	224364108	224364455	224356886	224356993	224365878	224365991	7439	160,75	30,31	288188	32,28	185	420	0.00137092	0.0445246	0.924,0.846	0.953,0.938	-0.06	-6	6
1948	ENSG00000115234	SNX17	2	+	27372622	27372740	27373039	27373113	27371268	27371343	27373246	27373311	1948	227161	18,10	249209	2,7	191	147	0.000247379	0.0127813	0.907,0.925	0.99,0.958	-0.058	-5.8	5.8
2179	ENSG00000171204	TMEM126B	11	+	85629131	85629262	85631144	85631316	85628592	85628688	85631686	85631808	2179	25,8	344181	1,2	216161	204	245	2.61755e-06	0.00042103	0.08,0.05	0.006,0.015	0.055	5.5	5.5
3313	ENSG00000142541	RPL13A	19	+	49490231	49490282	49490289	49490297	49489849	49489912	49490474	49490576	3313	34,34	405271	86103	453453	124	81	3.53168e-05	0.00303084	0.052,0.076	0.11,0.129	-0.055	-5.5	5.5
4279	ENSG00000113522	RAD50	5	+	132594872	132595044	132595103	132595201	132591876	132592034	132595572	132595810	4279	251148	2,1	176160	9,6	245	171	0.000479006	0.0224183	0.989,0.99	0.932,0.949	0.049	4.9	4.9
3357	ENSG00000151726	ACSL1	4	-	184770254	184770332	184770398	184770476	184768315	184768450	184773080	184773154	3357	694511	67,47	15591201	66,43	151	151	3.82691e-07	8.36522e-05	0.912,0.916	0.959,0.965	-0.048	-4.8	4.8
281	ENSG00000166451	CENPN	16	+	81014135	81014187	81014259	81014391	81011929	81012110	81017325	81017385	281	554342	106,69	894649	81,84	125	205	0.000114805	0.00752855	0.896,0.89	0.948,0.927	-0.044	-4.4	4.4
2178	ENSG00000171204	TMEM126B	11	+	85629131	85629203	85631144	85631316	85628596	85628688	85631686	85631808	2178	11,4	344181	0,0	216161	145	245	0.000506275	0.0230802	0.051,0.036	0.0,0.0	0.043	4.3	4.3
6305	ENSG00000258674	CTC-260F20.3	19	+	19528006	19528116	19528555	19528686	19527700	19527770	19529363	19529517	6305	570436	20,30	929949	4,1	183	204	6.40432e-12	1.36492e-08	0.969,0.942	0.996,0.999	-0.042	-4.2	4.2
6654	ENSG00000149311	ATM	11	+	108354810	108354874	108354917	108355098	108353765	108353880	108365081	108365218	6654	91,57	14,2	84,99	1,1	137	254	0.00015483	0.00916615	0.923,0.981	0.994,0.995	-0.042	-4.2	4.2
4925	ENSG00000102054	RBBP7	X	-	16852415	16852550	16852550	16852628	16852045	16852122	16852748	16852875	4925	266196	18,18	408330	7,7	151	208	5.81219e-06	0.000791888	0.953,0.937	0.988,0.985	-0.041	-4.1	4.1
5943	ENSG00000135040	NAA35	9	+	85977362	85977446	85977483	85977572	85976684	85976735	85978266	85978381	5943	156,89	14,0	114,75	0,0	157	162	0.000420342	0.0200191	0.92,1.0	1.0,1.0	-0.04	-4	4
5919	ENSG00000175309	PHYKPL	5	-	178212972	178213103	178213905	178214015	178211889	178211970	178214795	178214885	5919	18,8	284216	4,4	268277	183	204	0.000582033	0.0254453	0.066,0.04	0.016,0.016	0.037	3.7	3.7
9370	ENSG00000070081	NUCB2	11	+	17282788	17282943	17286633	17286717	17276740	17276828	17295323	17295467	9370	16181088	132,77	1215883	61,37	228	157	0.00152574	0.0474707	0.894,0.907	0.932,0.943	-0.037	-3.7	3.7
1757	ENSG00000123349	PFDN5	12	+	53295838	53295941	53296453	53296551	53295541	53295639	53297849	53297924	1757	642487	45,33	1107856	43,18	176	171	6.23378e-05	0.00474491	0.933,0.935	0.962,0.979	-0.036	-3.6	3.6
4277	ENSG00000113522	RAD50	5	+	132594868	132595044	132595103	132595201	132591876	132592034	132595572	132595810	4277	352191	2,1	240235	9,6	249	171	0.00127086	0.0423205	0.992,0.992	0.948,0.964	0.036	3.6	3.6
4786	ENSG00000148396	SEC16A	9	-	136463311	136463440	136463462	136463601	136462886	136463132	136463678	136463740	4786	330231	4,0	160146	7,6	212	202	0.00150223	0.0470828	0.987,1.0	0.956,0.959	0.036	3.6	3.6
276	ENSG00000166451	CENPN	16	+	81011929	81012110	81014135	81014391	81007262	81007277	81017325	81017385	276	16041106	179110	27751981	113133	254	329	1.89995e-07	4.9082e-05	0.921,0.929	0.97,0.951	-0.035	-3.5	3.5
4926	ENSG00000102054	RBBP7	X	-	16852415	16852517	16852550	16852628	16852045	16852122	16852748	16852875	4926	266196	8,15	408330	4,4	151	175	0.000104877	0.00709582	0.975,0.938	0.992,0.99	-0.035	-3.5	3.5
5509	ENSG00000110958	PTGES3	12	-	56666203	56666266	56670274	56670364	56663342	56664498	56671748	56671847	5509	777559	28,23	926579	63,43	163	136	0.00162555	0.0491411	0.959,0.953	0.925,0.918	0.034	3.4	3.4
2588	ENSG00000270757	HSPE1-MOB4	2	+	197501073	197501238	197523623	197523686	197500412	197500439	197535529	197535630	2588	29742178	121,58	73154842	111,64	238	136	5.57981e-09	3.39771e-06	0.934,0.955	0.974,0.977	-0.031	-3.1	3.1
4490	ENSG00000065485	PDIA5	3	+	123130479	123130616	123144581	123144829	123124271	123124343	123145521	123145592	4490	526321	29,25	495483	5,11	210	321	7.8173e-07	0.000162543	0.965,0.952	0.993,0.985	-0.031	-3.1	3.1
1105	ENSG00000142192	APP	21	-	25997359	25997416	26000014	26000182	25982343	25982477	26021839	26022042	1105	39213138	105,89	38023696	191161	241	130	7.27103e-05	0.00534358	0.953,0.95	0.915,0.925	0.031	3.1	3.1
2785	ENSG00000164258	NDUFS4	5	+	53604723	53604895	53646232	53646405	53603451	53603530	53683117	53683338	2785	36,27	987694	10,11	16471135	245	246	1.23525e-09	1.05305e-06	0.035,0.038	0.006,0.01	0.029	2.9	2.9
8807	ENSG00000138777	PPA2	4	-	105405814	105405948	105424195	105424322	105399036	105399164	105437949	105438036	8807	611427	16,16	1369909	8,7	200	207	2.3313e-05	0.00218399	0.975,0.965	0.994,0.993	-0.024	-2.4	2.4
271	ENSG00000166451	CENPN	16	+	81014135	81014181	81014259	81014391	81011929	81012110	81017325	81017385	271	1211764	106,69	20341528	81,84	119	205	2.298e-05	0.00217672	0.952,0.95	0.977,0.969	-0.022	-2.2	2.2
2786	ENSG00000164258	NDUFS4	5	+	53604723	53604895	53646232	53646405	53603451	53603530	53658550	53658624	2786	34,28	1390890	10,11	21881516	245	246	1.50876e-07	4.01944e-05	0.024,0.031	0.005,0.007	0.021	2.1	2.1
6913	ENSG00000181885	CLDN7	17	-	7261820	7262085	7262955	7263046	7260820	7260985	7263158	7263200	6913	68,36	52974150	10,12	28443432	164	338	6.97364e-06	0.000881942	0.026,0.018	0.007,0.007	0.015	1.5	1.5
4605	ENSG00000092421	SEMA6A	5	-	116468849	116468915	116472884	116472935	116467582	116467747	116473072	116473093	4605	0,0	1,2	1,1	1,0	124	139	0.00168718	0.0502911	0.0,0.0	0.529,1.0	-0.764	-76.4	76.4
5856	ENSG00000163354	DCST2	1	-	155024471	155024602	155024682	155024817	155023831	155023959	155026301	155026402	5856	8,7	51,27	17,20	31,35	208	204	0.00171191	0.0508503	0.133,0.203	0.35,0.359	-0.186	-18.6	18.6
2514	ENSG00000160336	ZNF761	19	+	53432320	53432446	53445000	53445219	53431992	53432028	53447195	53447283	2514	3,3	12,6	0,2	25,28	199	292	0.00172993	0.0512071	0.268,0.423	0.0,0.095	0.298	29.8	29.8
2052	ENSG00000123737	EXOSC9	4	+	121815349	121815426	121816143	121816194	121813865	121814047	121816368	121816447	2052	0,0	3,3	4,1	10,4	150	124	0.00173797	0.051267	0.0,0.0	0.248,0.171	-0.21	-21	21
3615	ENSG00000154556	SORBS2	4	-	185684753	185684846	185690561	185690611	185678795	185678822	185775226	185775366	3615	5,5	4,4	2,3	0,1	123	166	0.00175434	0.0515717	0.628,0.628	1.0,0.802	-0.273	-27.3	27.3
1400	ENSG00000075151	EIF4G3	1	-	20941490	20942330	20950002	20950111	20904882	20904971	20969473	20969596	1400	67,39	918571	34,24	828651	182	913	0.00179116	0.0522932	0.268,0.255	0.171,0.156	0.098	9.8	9.8
229	ENSG00000179178	TMEM125	1	+	43271107	43271164	43271648	43271718	43270570	43270793	43272183	43272339	229	1,2	1,2	0,1	1,3	130	143	0.00178507	0.0522932	0.524,0.524	0.0,0.268	0.39	39	39
2385	ENSG00000142330	CAPN10	2	+	240595933	240596152	240596318	240596521	240595023	240595304	240597887	240598087	2385	27,13	53,54	34,55	41,59	292	276	0.00180357	0.0523866	0.325,0.185	0.439,0.468	-0.199	-19.9	19.9
3082	ENSG00000111358	GTF2H3	12	+	123659429	123659475	123659515	123659583	123655770	123655824	123659794	123659930	3082	5,3	68,53	0,0	62,63	119	141	0.00180665	0.0523866	0.08,0.063	0.0,0.0	0.072	7.2	7.2
5455	ENSG00000050426	LETMD1	12	+	51052091	51052207	51053777	51053860	51049033	51049185	51056143	51056245	5455	76,37	26,7	151,67	4,14	189	156	0.00181714	0.0525123	0.707,0.814	0.969,0.798	-0.123	-12.3	12.3
3926	ENSG00000196233	LCOR	10	+	96833405	96833479	96858291	96858416	96832281	96832399	96907264	96907330	3926	21,19	2,5	5,2	0,0	147	198	0.00183166	0.052753	0.934,0.837	1.0,1.0	-0.115	-11.5	11.5
5474	ENSG00000141380	SS18	18	-	26080304	26080423	26084051	26084175	26078075	26078160	26087500	26087577	5474	3,3	6,4	1,0	2,9	197	192	0.00185976	0.0532028	0.328,0.422	0.328,0.0	0.211	21.1	21.1
7826	ENSG00000111237	VPS29	12	-	110496846	110497002	110498819	110498856	110496011	110496203	110499534	110499546	7826	1,3	70,28	7,4	29,19	110	229	0.00185825	0.0532028	0.029,0.182	0.334,0.305	-0.214	-21.4	21.4
8261	ENSG00000197381	ADARB1	21	+	45144630	45144701	45160100	45160223	45128401	45128573	45171609	45171684	8261	1,1	4,7	3,4	4,0	144	196	0.00186653	0.053218	0.254,0.163	0.505,1.0	-0.544	-54.4	54.4
8312	ENSG00000259673	IQCH-AS1	15	-	67459691	67459975	67466493	67466711	67430320	67430400	67518999	67519102	8312	2,5	42,33	0,0	14,22	291	357	0.00188503	0.0535664	0.055,0.157	0.0,0.0	0.106	10.6	10.6
6750	ENSG00000162994	CLHC1	2	-	55181569	55181744	55205604	55205728	55180509	55180712	55206269	55206376	6750	2,2	27,22	6,7	13,18	197	248	0.0019115	0.054138	0.085,0.103	0.367,0.329	-0.254	-25.4	25.4
2481	ENSG00000175354	PTPN2	18	-	12819213	12819282	12821335	12821425	12817155	12817365	12825809	12825944	2481	2,2	4,4	0,0	3,2	163	142	0.00192098	0.0542264	0.303,0.303	0.0,0.0	0.303	30.3	30.3
1451	ENSG00000270168	LA16c-380H5.3	16	+	2991377	2991437	2992402	2992438	2991047	2991272	2992804	2992834	1451	2,4	0,1	8,9	6,4	133	109	0.00193605	0.0544245	1.0,0.766	0.522,0.648	0.298	29.8	29.8
5459	ENSG00000050426	LETMD1	12	+	51052091	51052207	51053777	51053860	51049033	51049185	51056349	51056502	5459	81,44	30,7	163,83	10,13	189	156	0.00194077	0.0544245	0.69,0.838	0.931,0.841	-0.122	-12.2	12.2
773	ENSG00000163138	PACRGL	4	+	20707802	20707870	20709682	20709773	20704659	20704814	20712787	20712922	773	22,15	27,12	26,27	10,8	141	164	0.00196952	0.0549081	0.487,0.592	0.751,0.797	-0.235	-23.5	23.5
7743	ENSG00000151465	CDC123	10	+	12235047	12235064	12235089	12235123	12230947	12230996	12237143	12237266	7743	44,42	72,66	30,27	103,80	90	107	0.0019709	0.0549081	0.421,0.431	0.257,0.286	0.155	15.5	15.5
2078	ENSG00000272896	RP11-216L13.17	9	+	136791625	136791777	136791946	136792026	136791378	136791424	136792250	136792358	2078	55,66	143,89	140137	134138	225	153	0.00197815	0.0549306	0.207,0.335	0.415,0.403	-0.138	-13.8	13.8
1322	ENSG00000261740	RP11-345J4.5	16	-	29450111	29450276	29452108	29452206	29446801	29447026	29454015	29454113	1322	0,1	9,4	3,5	14,9	171	238	0.00205115	0.056773	0.0,0.258	0.23,0.436	-0.204	-20.4	20.4
5683	ENSG00000100632	ERH	14	-	69397259	69397360	69397629	69397751	69394824	69394912	69398230	69398271	5683	5,4	3,9	1,0	3,2	195	174	0.00208853	0.0576205	0.598,0.284	0.229,0.0	0.326	32.6	32.6
7795	ENSG00000181392	SYNE4	19	-	36006764	36006944	36007124	36007268	36006422	36006671	36008216	36008367	7795	115,75	57,37	84153	78128	217	253	0.00209545	0.0576249	0.702,0.703	0.557,0.582	0.133	13.3	13.3
1999	ENSG00000239665	RP11-295P9.3	10	+	13648625	13648768	13652407	13652489	13648084	13648230	13652845	13652882	1999	5,6	4,3	2,4	0,1	216	155	0.00210465	0.0576918	0.473,0.589	1.0,0.742	-0.34	-34	34
6059	ENSG00000166342	NETO1	18	-	72799687	72799839	72810696	72810809	72794362	72794404	72858825	72859074	6059	4,1	2,6	1,0	7,5	186	225	0.00212455	0.0580506	0.708,0.168	0.147,0.0	0.364	36.4	36.4
5224	ENSG00000255526	NEDD8-MDP1	14	-	24215736	24215797	24217185	24217223	24215551	24215662	24218132	24218215	5224	305169	34,26	392273	27,15	111	134	0.00217872	0.0593405	0.915,0.887	0.946,0.956	-0.05	-5	5
1998	ENSG00000239665	RP11-295P9.3	10	+	13648619	13648768	13652407	13652489	13648084	13648230	13652845	13652882	1998	7,6	4,3	2,4	0,1	222	155	0.00221173	0.0598572	0.55,0.583	1.0,0.736	-0.301	-30.1	30.1
4369	ENSG00000267261	CTD-2132N18.3	17	-	42137761	42137878	42147285	42147472	42130336	42130590	42154892	42154916	4369	8,2	22,13	0,1	10,6	260	190	0.00221015	0.0598572	0.21,0.101	0.0,0.109	0.101	10.1	10.1
8961	ENSG00000158373	HIST1H2BD	6	+	26159277	26159490	26163797	26163918	26158145	26158559	26170974	26171349	8961	74,44	12,12	31,43	1,3	286	194	0.0022695	0.0612262	0.807,0.713	0.955,0.907	-0.171	-17.1	17.1
1234	ENSG00000187742	SECISBP2	9	+	89319692	89319797	89325426	89325676	89318505	89318612	89325896	89326038	1234	24,19	201132	8,7	164122	178	323	0.00229221	0.0616437	0.178,0.207	0.081,0.094	0.105	10.5	10.5
2444	ENSG00000132950	ZMYM5	13	-	19838699	19838985	19851347	19851448	19835476	19835689	19851688	19852150	2444	81,60	182110	52,24	178100	174	359	0.00232108	0.0616657	0.479,0.529	0.376,0.331	0.15	15	15
2752	ENSG00000132003	ZSWIM4	19	+	13812996	13813164	13814514	13814865	13809069	13809220	13817215	13817353	2752	4,5	31,12	8,23	4,27	241	424	0.00232393	0.0616657	0.185,0.423	0.779,0.6	-0.386	-38.6	38.6
5114	ENSG00000178773	CPNE7	16	+	89579134	89579274	89583443	89583528	89578856	89578996	89583696	89583771	5114	12,17	26,16	13,18	66,77	213	158	0.00230491	0.0616657	0.255,0.441	0.127,0.148	0.21	21	21
6391	ENSG00000146576	C7orf26	7	+	6593669	6593792	6593835	6593988	6591756	6591867	6594434	6594600	6391	4,1	5,0	1,2	0,0	196	226	0.00232919	0.0616657	0.48,1.0	1.0,1.0	-0.26	-26	26
8583	ENSG00000215472	RPL17-C18orf32	18	-	49491531	49491584	49491621	49491852	49490802	49490927	49492457	49492479	8583	1409948	41,28	15931245	83,59	304	126	0.00231793	0.0616657	0.934,0.933	0.888,0.897	0.041	4.1	4.1
3492	ENSG00000158428	CATIP	2	+	218360572	218360659	218362734	218362902	218358036	218358092	218364627	218364752	3492	2,5	4,6	0,1	4,2	160	241	0.00236671	0.0622722	0.43,0.557	0.0,0.43	0.279	27.9	27.9
4879	ENSG00000131051	RBM39	20	-	35729316	35729365	35729461	35729527	35725037	35725155	35731940	35732135	4879	490358	41,27	532378	26,11	139	122	0.00236164	0.0622722	0.913,0.921	0.947,0.968	-0.04	-4	4
6312	ENSG00000117395	EBNA1BP2	1	-	43181739	43181784	43211449	43211571	43172719	43172863	43215265	43215393	6312	4,2	0,0	7,8	1,3	195	118	0.00237652	0.0622785	1.0,1.0	0.809,0.617	0.287	28.7	28.7
725	ENSG00000139410	SDSL	12	+	113423471	113423645	113424052	113424117	113422404	113422477	113427961	113428156	725	1,1	1,1	2,3	0,0	247	138	0.00238156	0.0622785	0.358,0.358	1.0,1.0	-0.642	-64.2	64.2
533	ENSG00000188732	FAM221A	7	+	23694477	23694611	23694890	23694913	23691389	23691596	23698191	23698299	533	7,5	1,3	10,14	0,1	207	96	0.0023976	0.0625064	0.765,0.436	1.0,0.867	-0.333	-33.3	33.3
307	ENSG00000189067	LITAF	16	-	11561394	11561574	11575405	11575586	11556510	11556735	11586885	11586919	307	0,2	1,2	1,3	1,0	254	253	0.00243327	0.0632427	0.0,0.499	0.499,1.0	-0.5	-50	50
2465	ENSG00000131373	HACL1	3	-	15589539	15589612	15591599	15591680	15582876	15582989	15596383	15596424	2465	27,18	5,7	37,21	0,3	154	146	0.00246451	0.0638601	0.837,0.709	1.0,0.869	-0.162	-16.2	16.2
1375	ENSG00000156976	EIF4A2	3	+	186784431	186784513	186784563	186784696	186783592	186783639	186785882	186786051	1375	182162	417283	350260	463360	155	206	0.00250191	0.0642433	0.367,0.432	0.501,0.49	-0.096	-9.6	9.6
6435	ENSG00000084636	COL16A1	1	-	31686569	31686692	31687966	31688077	31686243	31686279	31688466	31688502	6435	22,11	16,25	0,1	2,2	184	196	0.00249267	0.0642433	0.594,0.319	0.0,0.348	0.283	28.3	28.3
7756	ENSG00000197150	ABCB8	7	+	151031240	151031291	151032843	151032891	151028449	151028610	151033604	151033917	7756	4,5	1,0	1,0	0,3	124	121	0.0024995	0.0642433	0.796,1.0	1.0,0.0	0.398	39.8	39.8
9037	ENSG00000005700	IBTK	6	-	82174897	82175002	82175903	82176026	82173366	82173438	82181878	82182028	9037	33,13	3,3	6,14	0,0	196	178	0.00252445	0.0646274	0.909,0.797	1.0,1.0	-0.147	-14.7	14.7
8585	ENSG00000215472	RPL17-C18orf32	18	-	49491531	49491584	49491625	49491852	49490792	49490927	49492457	49492479	8585	1398935	41,28	15841239	83,59	300	126	0.00255352	0.0648924	0.935,0.933	0.889,0.898	0.041	4.1	4.1
864	ENSG00000102710	SUPT20H	13	-	37054134	37054296	37059194	37059313	37051487	37051583	37059558	37059713	864	2,2	7,6	0,0	4,1	192	235	0.00255764	0.0648924	0.259,0.29	0.0,0.0	0.274	27.4	27.4
9224	ENSG00000156869	FRRS1	1	-	99711354	99711532	99711941	99712020	99710918	99710949	99712104	99712163	9224	0,0	1,1	0,5	6,5	152	251	0.00254701	0.0648924	0.0,0.0	0.0,0.623	-0.311	-31.1	31.1
4653	ENSG00000164414	SLC35A1	6	+	87488057	87488102	87499093	87499166	87477361	87477539	87500507	87500667	4653	3,0	0,1	1,0	1,2	118	146	0.0025752	0.0651441	1.0,0.0	0.553,0.0	0.223	22.3	22.3
3557	ENSG00000146963	LUC7L2	7	+	139374891	139374964	139375508	139375583	139374400	139374471	139376061	139376156	3557	5,2	35,34	0,1	45,60	146	148	0.00259944	0.0654105	0.126,0.056	0.0,0.017	0.082	8.2	8.2
6576	ENSG00000101104	PABPC1L	20	+	44931956	44932026	44932461	44932534	44930517	44930726	44935390	44935497	6576	1,0	1,1	1,1	0,0	143	146	0.00260107	0.0654105	0.505,0.0	1.0,1.0	-0.748	-74.8	74.8
1415	ENSG00000164237	CMBL	5	-	10300246	10300428	10302638	10302795	10290547	10290781	10307624	10307859	1415	2,2	0,0	1,0	0,3	230	255	0.00268162	0.0672378	1.0,1.0	1.0,0.0	0.5	50	50
2930	ENSG00000258644	SYNJ2BP-COX16	14	-	70342657	70342729	70373032	70373131	70329173	70329236	70375675	70375771	2930	71,53	206143	66,42	292225	172	145	0.00272628	0.0681262	0.225,0.238	0.16,0.136	0.083	8.3	8.3
6578	ENSG00000101104	PABPC1L	20	+	44931953	44932026	44932461	44932534	44930517	44930726	44933056	44933185	6578	4,6	2,4	3,3	1,0	146	146	0.00274103	0.0681262	0.667,0.6	0.75,1.0	-0.242	-24.2	24.2
662	ENSG00000188603	CLN3	16	-	28479461	28479586	28479643	28479765	28477736	28477877	28482104	28482198	662	9,3	3,1	4,7	0,0	195	198	0.00273746	0.0681262	0.753,0.753	1.0,1.0	-0.247	-24.7	24.7
5032	ENSG00000143537	ADAM15	1	+	155061575	155061646	155061903	155061960	155061417	155061489	155062244	155062369	5032	0,0	9,10	1,5	11,25	144	130	0.00277912	0.0688721	0.0,0.0	0.076,0.153	-0.114	-11.4	11.4
8313	ENSG00000259673	IQCH-AS1	15	-	67459691	67459975	67466493	67466738	67430320	67430400	67518999	67519102	8313	2,5	42,33	0,0	14,22	318	357	0.00279296	0.0690144	0.051,0.145	0.0,0.0	0.098	9.8	9.8
1958	ENSG00000166435	XRRA1	11	-	74930299	74930372	74933800	74933872	74921213	74921347	74936883	74937068	1958	48,31	5,9	19,4	0,1	145	146	0.00282515	0.0694076	0.906,0.776	1.0,0.801	-0.06	-6	6
7054	ENSG00000133794	ARNTL	11	+	13326412	13326467	13349944	13350070	13309986	13310059	13354300	13354448	7054	8,9	75,60	1,1	31,34	128	199	0.00281936	0.0694076	0.142,0.189	0.048,0.044	0.119	11.9	11.9
5166	ENSG00000244754	N4BP2L2	13	-	32536972	32537027	32538617	32538684	32527457	32527532	32538777	32538885	5166	8,6	25,8	20,12	14,3	140	128	0.00283906	0.0695489	0.226,0.407	0.566,0.785	-0.359	-35.9	35.9
7809	ENSG00000067225	PKM	15	-	72202453	72202620	72203021	72203188	72200473	72200655	72206727	72206880	7809	35,25	13981194	111110	24093436	240	240	0.0028623	0.0699131	0.024,0.021	0.044,0.031	-0.015	-1.5	1.5
8216	ENSG00000171552	BCL2L1	20	-	31666990	31667147	31689343	31689423	31666034	31666086	31721654	31722348	8216	4,1	5,3	0,1	4,3	153	230	0.00287033	0.0699131	0.546,0.334	0.0,0.334	0.273	27.3	27.3
2007	ENSG00000129084	PSMA1	11	-	14513569	14513673	14513816	14513893	14510871	14510951	14514402	14514491	2007	7,11	654445	26,12	532440	150	177	0.00294672	0.0715691	0.012,0.028	0.055,0.031	-0.023	-2.3	2.3
1887	ENSG00000103121	CMC2	16	-	80983181	80983370	80991753	80991957	80981805	80981877	80997313	80997429	1887	63,57	3,0	57,47	4,8	277	262	0.00297796	0.0721028	0.952,1.0	0.931,0.847	0.087	8.7	8.7
8100	ENSG00000075711	DLG1	3	-	197075836	197075870	197076585	197076685	197069218	197069260	197081050	197081117	8100	75,58	35,28	70,55	65,49	173	107	0.00298561	0.0721028	0.57,0.562	0.4,0.41	0.161	16.1	16.1
1356	ENSG00000148110	HIATL1	9	+	94445096	94445182	94446822	94446936	94438400	94438528	94451455	94451527	1356	14,13	148,86	21,27	104,75	159	187	0.00300063	0.072261	0.1,0.151	0.192,0.297	-0.119	-11.9	11.9
1951	ENSG00000178295	GEN1	2	+	17770995	17771098	17771195	17771287	17768737	17768811	17772633	17772784	1951	1,0	29,19	2,3	9,13	176	165	0.00301306	0.0723558	0.031,0.0	0.172,0.178	-0.159	-15.9	15.9
1993	ENSG00000239665	RP11-295P9.3	10	+	13652407	13652489	13652845	13652929	13648619	13648768	13654352	13654427	1993	4,4	2,1	0,1	1,1	155	157	0.0030322	0.0724851	0.67,0.802	0.0,0.503	0.484	48.4	48.4
322	ENSG00000272752	STAG3L5P-PVRIG2P-PILRB	7	+	100353894	100354012	100354563	100354617	100353372	100353483	100355142	100355240	322	283225	3,1	323386	11,9	191	127	0.00304516	0.0724851	0.984,0.993	0.951,0.966	0.03	3	3
472	ENSG00000137814	HAUS2	15	+	42559338	42559408	42561269	42561402	42558197	42558290	42563748	42563857	472	55,22	98,57	11,18	68,66	143	206	0.0030637	0.0724851	0.447,0.357	0.189,0.282	0.167	16.7	16.7
7393	ENSG00000169398	PTK2	8	-	140830471	140830526	140846259	140846322	140818879	140819020	140846598	140846678	7393	56,39	61,44	71,57	46,26	136	128	0.00306946	0.0724851	0.464,0.455	0.592,0.674	-0.173	-17.3	17.3
7931	ENSG00000071462	WBSCR22	7	+	73693623	73693669	73693991	73694029	73692595	73692646	73697604	73697694	7931	1,1	1,0	1,0	2,1	119	111	0.00304387	0.0724851	0.483,1.0	0.318,0.0	0.583	58.3	58.3
979	ENSG00000204138	PHACTR4	1	+	28438272	28438430	28457831	28457881	28407409	28407463	28459084	28459258	979	4,2	6,5	1,3	1,0	231	123	0.00305465	0.0724851	0.262,0.176	0.347,1.0	-0.455	-45.5	45.5
4531	ENSG00000156398	SFXN2	10	+	102715222	102715461	102724935	102724996	102714635	102714681	102726611	102726797	4531	9,9	5,2	3,5	0,1	312	134	0.00315847	0.0742377	0.436,0.659	1.0,0.682	-0.293	-29.3	29.3
5660	ENSG00000173915	USMG5	10	-	103392370	103392381	103392381	103392450	103392190	103392283	103396408	103396466	5660	1,3	63,23	17,2	74,31	142	84	0.00316109	0.0742377	0.009,0.072	0.12,0.037	-0.038	-3.8	3.8
416	ENSG00000101413	RPRD1B	20	+	38070224	38070390	38087862	38088011	38066180	38066256	38089725	38090008	416	14,8	11,4	2,3	4,13	239	222	0.0031873	0.0746475	0.542,0.65	0.317,0.177	0.349	34.9	34.9
1069	ENSG00000108443	RPS6KB1	17	+	59930357	59930456	59930799	59931052	59930116	59930174	59931621	59931722	1069	10,9	19,14	11,5	2,4	172	326	0.00320741	0.0749129	0.499,0.549	0.912,0.703	-0.283	-28.3	28.3
9039	ENSG00000158019	BRE	2	+	28310081	28310153	28327273	28327447	28298337	28298491	28338449	28338901	9039	15,11	71,52	20,35	51,31	145	247	0.0032323	0.0752878	0.265,0.265	0.4,0.658	-0.264	-26.4	26.4
2004	ENSG00000129084	PSMA1	11	-	14513569	14513641	14513816	14513893	14510871	14510951	14514402	14514491	2004	7,11	402274	26,12	333267	150	145	0.00324316	0.075335	0.017,0.037	0.07,0.042	-0.029	-2.9	2.9
317	ENSG00000272752	STAG3L5P-PVRIG2P-PILRB	7	+	100353970	100354012	100354563	100354617	100353372	100353483	100355142	100355240	317	148,87	3,1	151190	11,9	115	127	0.00330217	0.0763895	0.982,0.99	0.938,0.959	0.038	3.8	3.8
5480	ENSG00000141380	SS18	18	-	26082362	26082528	26084051	26084175	26079010	26079146	26087500	26087577	5480	2,3	8,4	1,0	6,6	197	239	0.00331544	0.0763895	0.233,0.476	0.168,0.0	0.27	27	27
5667	ENSG00000163681	SLMAP	3	+	57864806	57864857	57865241	57865292	57864547	57864716	57871635	57871698	5667	41,25	10,8	31,26	1,3	124	124	0.00331261	0.0763895	0.804,0.758	0.969,0.897	-0.152	-15.2	15.2
311	ENSG00000272752	STAG3L5P-PVRIG2P-PILRB	7	+	100353881	100354012	100354563	100354617	100353372	100353483	100355142	100355240	311	298223	3,1	336411	11,9	204	127	0.00334743	0.0765062	0.984,0.993	0.95,0.966	0.03	3	3
5450	ENSG00000050426	LETMD1	12	+	51053777	51053860	51055986	51056021	51049033	51049185	51056143	51056245	5450	26,7	21,13	4,14	30,38	156	108	0.00333939	0.0765062	0.462,0.272	0.085,0.203	0.223	22.3	22.3
7866	ENSG00000265681	RPL17	18	-	49491531	49491584	49491621	49491833	49490792	49490927	49492457	49492479	7866	1378913	41,28	15961217	83,59	285	126	0.00333243	0.0765062	0.937,0.935	0.895,0.901	0.038	3.8	3.8
4535	ENSG00000156398	SFXN2	10	+	102715222	102715328	102724935	102724996	102714635	102714681	102726611	102726797	4535	3,8	5,2	2,3	0,1	179	134	0.00340858	0.0776955	0.31,0.75	1.0,0.692	-0.316	-31.6	31.6
8977	ENSG00000140950	TLDC1	16	-	84502720	84502842	84503957	84504147	84497933	84498111	84504600	84504647	8977	2,5	18,6	1,0	11,3	263	195	0.00345192	0.0784737	0.076,0.382	0.063,0.0	0.198	19.8	19.8
4092	ENSG00000276418	RP11-26J3.4	8	-	80002998	80003120	80038119	80038235	79918859	79919148	80042619	80042668	4092	1004706	236168	1107821	386269	189	195	0.00346911	0.0785258	0.814,0.813	0.747,0.759	0.06	6	6
7026	ENSG00000166024	R3HCC1L	10	+	98186466	98186563	98205517	98205656	98163292	98163397	98208100	98209899	7026	8,2	3,1	6,2	0,0	170	212	0.00349028	0.0785258	0.769,0.714	1.0,1.0	-0.258	-25.8	25.8
7101	ENSG00000145916	RMND5B	5	+	178133451	178133569	178136028	178136248	178131236	178131376	178138107	178138258	7101	0,1	5,1	1,3	3,1	191	293	0.00348927	0.0785258	0.0,0.605	0.338,0.821	-0.277	-27.7	27.7
8639	ENSG00000103852	TTC23	15	-	99245388	99245510	99249621	99249799	99228532	99228732	99251154	99251223	8639	8,10	3,0	3,2	5,2	251	195	0.00349106	0.0785258	0.674,1.0	0.318,0.437	0.459	45.9	45.9
1608	ENSG00000127863	TNFRSF19	13	+	23670958	23671058	23672271	23672417	23668691	23669097	23673371	23674889	1608	4,2	6,2	1,0	1,5	173	219	0.00351512	0.0786521	0.458,0.559	0.559,0.0	0.229	22.9	22.9
8028	ENSG00000124164	VAPB	20	+	58418210	58418363	58438944	58439025	58389121	58389517	58440906	58441083	8028	221162	165105	175119	168151	226	154	0.00351013	0.0786521	0.477,0.513	0.415,0.349	0.113	11.3	11.3
4836	ENSG00000136436	CALCOCO2	17	+	48843902	48844026	48846442	48846687	48841697	48841887	48848063	48848166	4836	2,3	28,27	5,6	4,18	197	318	0.00355161	0.0792605	0.103,0.152	0.669,0.35	-0.382	-38.2	38.2
1557	ENSG00000205323	SARNP	12	-	55815886	55815939	55816933	55817169	55803628	55803728	55817665	55817724	1557	1,0	3,1	2,2	1,1	309	126	0.00358947	0.0796223	0.12,0.0	0.449,0.449	-0.389	-38.9	38.9
3682	ENSG00000009413	REV3L	6	-	111364943	111365042	111365264	111365344	111363852	111363978	111367114	111368028	3682	40,27	6,1	28,21	0,0	153	172	0.0035775	0.0796223	0.882,0.968	1.0,1.0	-0.075	-7.5	7.5
643	ENSG00000183354	KIAA2026	9	-	5931543	5931684	5933750	5933881	5929043	5929159	5944870	5944960	643	19,6	7,3	1,1	4,2	204	214	0.00359585	0.0796223	0.74,0.677	0.208,0.344	0.433	43.3	43.3
8926	ENSG00000248498	ASNSP1	8	-	46592102	46592267	46593463	46593531	46591336	46591508	46595114	46595241	8926	5,3	7,6	1,0	2,3	141	238	0.00361532	0.0798462	0.547,0.458	0.458,0.0	0.274	27.4	27.4
2298	ENSG00000140506	LMAN1L	15	+	74819151	74819292	74820043	74820099	74818717	74818817	74820634	74820767	2298	4,4	2,3	3,2	0,1	214	129	0.00364548	0.079849	0.547,0.446	1.0,0.547	-0.277	-27.7	27.7
6004	ENSG00000141084	RANBP10	16	-	67738012	67738035	67744264	67744455	67734857	67735042	67772033	67772086	6004	80,87	2,5	66,80	11,9	264	96	0.00364614	0.079849	0.936,0.864	0.686,0.764	0.175	17.5	17.5
6767	ENSG00000181666	HKR1	19	+	37346422	37346492	37346887	37347052	37335168	37335257	37347189	37347316	6767	14,7	4,4	1,4	4,8	143	238	0.00364367	0.079849	0.853,0.744	0.294,0.454	0.424	42.4	42.4
8101	ENSG00000075711	DLG1	3	-	197075836	197075870	197076585	197076682	197069218	197069260	197081050	197081117	8101	67,53	35,28	60,53	65,49	170	107	0.00365292	0.079849	0.546,0.544	0.367,0.405	0.159	15.9	15.9
1072	ENSG00000171862	PTEN	10	+	87942610	87942769	87951068	87951185	87933012	87933251	87952117	87952259	1072	23,24	5,0	11,9	6,5	232	190	0.00368108	0.0798505	0.79,1.0	0.6,0.596	0.297	29.7	29.7
8584	ENSG00000215472	RPL17-C18orf32	18	-	49491531	49491584	49491625	49491833	49490792	49490927	49492457	49492479	8584	1367900	41,28	15871211	83,59	281	126	0.00367749	0.0798505	0.937,0.935	0.896,0.902	0.037	3.7	3.7
8906	ENSG00000248498	ASNSP1	8	-	46592057	46592267	46593463	46593531	46591336	46591508	46595114	46595241	8906	5,3	21,13	1,0	6,5	141	283	0.00367711	0.0798505	0.323,0.317	0.251,0.0	0.195	19.5	19.5
1155	ENSG00000211455	STK38L	12	+	27297709	27297854	27300553	27300601	27244307	27244332	27302136	27302188	1155	72,48	8,3	54,43	0,2	218	121	0.00373291	0.0802941	0.833,0.899	1.0,0.923	-0.096	-9.6	9.6
1778	ENSG00000159267	HLCS	21	-	36946008	36946154	36948165	36948287	36938831	36938994	36962035	36962170	1778	3,4	41,34	0,0	24,13	195	219	0.00373921	0.0802941	0.076,0.117	0.0,0.0	0.097	9.7	9.7
3522	ENSG00000048162	NOP16	5	-	176386839	176386909	176388234	176388350	176385220	176385327	176388432	176388927	3522	79,43	112,76	79,56	198159	189	143	0.00372934	0.0802941	0.348,0.3	0.232,0.21	0.103	10.3	10.3
7987	ENSG00000101160	CTSZ	20	-	58997854	58997954	58999234	58999380	58997602	58997753	59001464	59001644	7987	0,6	7,3	0,0	2,3	219	173	0.00372961	0.0802941	0.0,0.612	0.0,0.0	0.306	30.6	30.6
3424	ENSG00000172785	CBWD1	9	-	147900	148040	150508	150725	146101	146158	152033	152078	3424	0,4	6,4	17,8	3,5	290	213	0.00376424	0.0806285	0.0,0.423	0.806,0.54	-0.462	-46.2	46.2
7505	ENSG00000113638	TTC33	5	-	40740219	40740392	40741863	40741982	40730261	40730343	40746797	40747019	7505	1,4	4,1	2,3	1,0	192	246	0.00379169	0.0810129	0.243,0.837	0.719,1.0	-0.319	-31.9	31.9
8647	ENSG00000181481	RNF135	17	+	30987985	30988106	30993839	30993904	30984616	30984760	30997241	30997331	8647	57,47	3,4	77,53	1,0	194	138	0.00383413	0.081715	0.931,0.893	0.982,1.0	-0.079	-7.9	7.9
1181	ENSG00000121057	AKAP1	17	+	57086372	57086537	57096590	57096763	57085716	57086074	57105440	57107178	1181	9,11	3,6	2,5	1,0	238	246	0.00385407	0.0819351	0.756,0.655	0.674,1.0	-0.131	-13.1	13.1
7673	ENSG00000141556	TBCD	17	+	82900650	82900731	82903404	82903478	82893546	82893632	82911757	82911789	7673	121,94	9,3	137109	2,1	154	147	0.00388076	0.0822972	0.928,0.968	0.985,0.99	-0.04	-4	4
3331	ENSG00000141582	CBX4	17	-	79835976	79836179	79837303	79837528	79835645	79835712	79837836	79837902	3331	107,82	260193	33,42	110194	298	276	0.00400127	0.0846423	0.276,0.282	0.217,0.167	0.087	8.7	8.7
4436	ENSG00000106400	ZNHIT1	7	+	101218318	101218485	101221632	101221796	101218165	101218217	101222603	101222774	4436	28,23	36,19	43,44	19,20	240	237	0.00401223	0.0846641	0.434,0.545	0.691,0.685	-0.198	-19.8	19.8
9421	ENSG00000258704	SRP54-AS1	14	-	34934016	34934131	34963928	34964040	34921609	34921713	34969169	34969307	9421	5,5	7,0	18,14	0,1	185	188	0.00409789	0.0862581	0.421,1.0	1.0,0.934	-0.257	-25.7	25.7
3846	ENSG00000257379	RP11-793H13.8	12	+	53464764	53464852	53465931	53465973	53462492	53462567	53467220	53467528	3846	156106	881666	101,94	938801	161	115	0.00414262	0.0867711	0.112,0.102	0.071,0.077	0.033	3.3	3.3
7475	ENSG00000177830	CHID1	11	-	893426	893473	899339	899371	884067	884169	902225	902330	7475	1,1	71,59	11,4	123133	105	120	0.00413627	0.0867711	0.016,0.019	0.093,0.033	-0.045	-4.5	4.5
3084	ENSG00000111358	GTF2H3	12	+	123659429	123659475	123659515	123659583	123652706	123652735	123659794	123659930	3084	3,1	0,0	1,0	1,1	119	141	0.00420563	0.0878749	1.0,1.0	0.542,0.0	0.729	72.9	72.9
7131	ENSG00000168958	MFF	2	+	227347342	227347384	227352513	227352573	227340291	227340380	227355676	227355761	7131	12,5	42,26	6,6	85,73	115	133	0.00422555	0.0880753	0.248,0.182	0.075,0.087	0.134	13.4	13.4
9420	ENSG00000258704	SRP54-AS1	14	-	34934016	34934131	34963928	34964058	34921609	34921713	34969169	34969307	9420	5,2	7,0	13,9	0,1	203	188	0.00432258	0.0898781	0.398,1.0	1.0,0.893	-0.247	-24.7	24.7
2911	ENSG00000072736	NFATC3	16	+	68174373	68174514	68181474	68181530	68166842	68167015	68183239	68183366	2911	58,35	17,8	53,28	27,27	214	129	0.00440052	0.091276	0.673,0.725	0.542,0.385	0.236	23.6	23.6
3381	ENSG00000164197	RNF180	5	+	64200807	64200942	64212064	64212160	64165881	64165953	64213557	64214517	3381	6,4	5,1	3,2	1,0	208	169	0.00441903	0.0914375	0.494,0.765	0.709,1.0	-0.225	-22.5	22.5
6231	ENSG00000101266	CSNK2A1	20	-	508450	508660	527932	528049	505117	505229	543671	543821	6231	12,18	323259	8,4	322266	190	283	0.00443196	0.091483	0.052,0.094	0.036,0.022	0.044	4.4	4.4
6927	ENSG00000100429	HDAC10	22	-	50248661	50248697	50248830	50248890	50248365	50248472	50249102	50249168	6927	25,15	36,19	33,50	18,33	133	109	0.00446522	0.0919469	0.363,0.393	0.6,0.554	-0.199	-19.9	19.9
6974	ENSG00000180376	CCDC66	3	+	56560861	56561012	56561256	56561378	56559568	56559594	56563683	56564125	6974	0,3	2,1	1,1	0,1	224	195	0.00449302	0.0922964	0.0,0.723	1.0,0.465	-0.371	-37.1	37.1
7429	ENSG00000273136	NBPF26	1	+	120823973	120824146	120833602	120833775	120823308	120823360	120834494	120834546	7429	13,3	32,33	1,2	27,29	246	246	0.00453103	0.0928534	0.289,0.083	0.036,0.065	0.136	13.6	13.6
3725	ENSG00000124570	SERPINB6	6	-	2966399	2966590	2968798	2968913	2959167	2959342	2971532	2972165	3725	6,6	15,16	10,11	7,8	188	264	0.00455187	0.0930568	0.36,0.345	0.667,0.659	-0.311	-31.1	31.1
4366	ENSG00000267261	CTD-2132N18.3	17	-	42131606	42131822	42147285	42147472	42130336	42130590	42154892	42154916	4366	8,2	2,3	0,1	1,1	260	289	0.00457938	0.0933952	0.816,0.426	0.0,0.526	0.358	35.8	35.8
2305	ENSG00000187630	DHRS4L2	14	+	23995031	23995133	24001383	24001517	23990181	23990359	24004336	24004392	2305	3,1	7,6	13,5	4,5	175	207	0.00462908	0.0941835	0.336,0.165	0.794,0.542	-0.418	-41.8	41.8
9772	ENSG00000173715	C11orf80	11	+	66748378	66748517	66752637	66752757	66744891	66744919	66756352	66756505	9772	3,14	0,1	20,24	2,6	212	193	0.0046696	0.0947818	1.0,0.927	0.901,0.785	0.121	12.1	12.1
3587	ENSG00000074416	MGLL	3	-	127694974	127695190	127710575	127710665	127692116	127692323	127721052	127721163	3587	1,3	0,2	2,4	8,10	163	289	0.00468518	0.0948721	1.0,0.727	0.307,0.415	0.502	50.2	50.2
4496	ENSG00000103275	UBE2I	16	+	1310565	1310677	1312396	1312558	1309757	1309773	1314019	1314096	4496	1,1	16,6	2,8	8,13	185	235	0.00471719	0.0952939	0.074,0.175	0.241,0.439	-0.215	-21.5	21.5
2445	ENSG00000132950	ZMYM5	13	-	19838699	19838985	19851354	19851448	19835476	19835689	19851688	19852150	2445	84,64	182110	56,28	178100	167	359	0.00478528	0.096441	0.498,0.556	0.403,0.376	0.138	13.8	13.8
2853	ENSG00000226002	GTF2IP14	7	+	65087752	65087825	65088804	65088941	65084102	65084257	65090663	65090722	2853	2,5	12,17	1,0	7,5	146	210	0.00480981	0.0964792	0.193,0.297	0.17,0.0	0.16	16	16
4358	ENSG00000114544	SLC41A3	3	-	126056357	126056513	126067485	126067586	126050942	126051050	126067946	126068246	4358	0,1	2,3	2,0	0,1	174	229	0.00479996	0.0964792	0.0,0.305	1.0,0.0	-0.348	-34.8	34.8
978	ENSG00000204138	PHACTR4	1	+	28438272	28438430	28457831	28457855	28407409	28407463	28459084	28459258	978	4,2	9,3	1,3	1,0	231	97	0.00484114	0.0966527	0.157,0.219	0.296,1.0	-0.46	-46	46
980	ENSG00000204138	PHACTR4	1	+	28438272	28438430	28457831	28457859	28407409	28407463	28459084	28459258	980	4,2	6,5	1,3	1,0	231	101	0.0048344	0.0966527	0.226,0.149	0.304,1.0	-0.465	-46.5	46.5
5451	ENSG00000050426	LETMD1	12	+	51053777	51053860	51056143	51056245	51049033	51049185	51056349	51056502	5451	30,7	56,48	10,13	118105	156	175	0.00488845	0.0973692	0.375,0.141	0.087,0.122	0.154	15.4	15.4
2976	ENSG00000128739	SNRPN	15	+	24974397	24974456	24974641	24974957	24967931	24968082	24975357	24975509	2976	863600	58,43	887678	30,33	132	389	0.00494152	0.0981969	0.978,0.976	0.989,0.984	-0.009	-0.9	0.9
4723	ENSG00000112237	CCNC	6	-	99550217	99550277	99550517	99550610	99549507	99549575	99550992	99551028	4723	2,0	61,42	6,4	44,63	166	133	0.00500443	0.0986231	0.026,0.0	0.098,0.048	-0.06	-6	6
5465	ENSG00000187266	EPOR	19	-	11379008	11379159	11380052	11380167	11378690	11378778	11380883	11380971	5465	7,7	2,2	6,5	8,8	188	224	0.00500389	0.0986231	0.807,0.807	0.472,0.427	0.358	35.8	35.8
8578	ENSG00000215472	RPL17-C18orf32	18	-	49491516	49491584	49491621	49491852	49491404	49491445	49492457	49492479	8578	1408950	53,32	15961246	94,69	304	141	0.00499145	0.0986231	0.925,0.932	0.887,0.893	0.039	3.9	3.9
8580	ENSG00000215472	RPL17-C18orf32	18	-	49491516	49491584	49491625	49491852	49491404	49491445	49492457	49492479	8580	1480964	53,32	16541290	94,69	300	141	0.00500924	0.0986231	0.929,0.934	0.892,0.898	0.036	3.6	3.6
1653	ENSG00000047579	DTNBP1	6	-	15533239	15533395	15593058	15593081	15523562	15524669	15615266	15615399	1653	6,4	116,87	20,8	84,94	96	229	0.00506455	0.0986669	0.11,0.099	0.362,0.169	-0.161	-16.1	16.1
2035	ENSG00000123933	MXD4	4	-	2258884	2259057	2260359	2260572	2257981	2258011	2261724	2261824	2035	8,9	7,6	9,3	1,1	286	246	0.00505973	0.0986669	0.496,0.563	0.886,0.721	-0.274	-27.4	27.4
5523	ENSG00000009307	CSDE1	1	-	114756181	114756319	114756776	114756888	114749820	114750207	114757924	114757987	5523	8,5	1,1	3,3	3,4	185	211	0.00509079	0.0986669	0.901,0.851	0.533,0.461	0.379	37.9	37.9
6439	ENSG00000084636	COL16A1	1	-	31686504	31686692	31687966	31688077	31686243	31686279	31688466	31688502	6439	22,11	28,35	0,1	2,2	184	261	0.00502691	0.0986669	0.527,0.308	0.0,0.415	0.21	21	21
6976	ENSG00000146802	TMEM168	7	-	112788453	112788544	112789277	112789357	112783697	112784953	112790159	112790393	6976	1,0	4,10	2,1	3,2	153	164	0.00504139	0.0986669	0.211,0.0	0.417,0.349	-0.278	-27.8	27.8
8399	ENSG00000229404	LINC00858	10	+	84291406	84292137	84292191	84292327	84289745	84289880	84293245	84294659	8399	25,16	8,4	20,14	0,2	804	209	0.00508553	0.0986669	0.448,0.51	1.0,0.645	-0.344	-34.4	34.4
8894	ENSG00000248498	ASNSP1	8	-	46580081	46580237	46593463	46593631	46579212	46579551	46595114	46595241	8894	82,62	134,94	40,29	37,20	241	229	0.00509248	0.0986669	0.368,0.385	0.507,0.579	-0.166	-16.6	16.6
4568	ENSG00000105792	CFAP69	7	+	90304743	90304820	90305967	90306085	90299939	90300059	90306900	90307098	4568	6,3	2,0	28,20	17,23	150	191	0.0051052	0.098689	0.793,1.0	0.677,0.525	0.296	29.6	29.6
5164	ENSG00000244754	N4BP2L2	13	-	32537005	32537027	32538617	32538684	32527457	32527532	32538777	32538885	5164	8,6	8,5	20,12	5,2	140	95	0.0051404	0.0991446	0.404,0.449	0.731,0.803	-0.341	-34.1	34.1
1496	ENSG00000130640	TUBGCP2	10	-	133293915	133294032	133297320	133297404	133293561	133293769	133297951	133298111	1496	3,2	12,1	0,1	1,6	157	190	0.00518158	0.0994079	0.232,0.708	0.0,0.168	0.386	38.6	38.6
370	ENSG00000164182	NDUFAF2	5	+	61045523	61045604	61045839	61045978	60945128	60945382	61073124	61073214	370	4,6	9,8	12,9	1,6	154	212	0.00520069	0.0994079	0.38,0.508	0.943,0.674	-0.364	-36.4	36.4
5496	ENSG00000104450	SPAG1	8	+	100233410	100233537	100239239	100239404	100231155	100231288	100240402	100240771	5496	63,40	52,44	40,24	62,56	200	238	0.00518936	0.0994079	0.59,0.52	0.434,0.338	0.169	16.9	16.9
7482	ENSG00000137073	UBAP2	9	-	33953284	33953474	33960825	33960878	33948373	33948587	33971650	33971754	7482	7,1	102105	1,0	92,75	126	263	0.00518875	0.0994079	0.125,0.019	0.022,0.0	0.061	6.1	6.1
1573	ENSG00000135535	CD164	6	-	109370410	109370467	109376073	109376094	109366517	109369017	109377899	109377971	1573	24,13	465311	13,7	466470	94	130	0.00523725	0.0996597	0.067,0.055	0.037,0.02	0.033	3.3	3.3
3580	ENSG00000164808	SPIDR	8	+	47293866	47294030	47407860	47407961	47291032	47291137	47440322	47440542	3580	47,44	48,38	41,28	66,58	237	174	0.00523334	0.0996597	0.418,0.459	0.313,0.262	0.151	15.1	15.1
1781	ENSG00000248456	RP11-553P9.3	4	-	135114699	135114819	135121230	135121441	135112904	135113298	135123481	135123737	1781	7,10	8,5	7,6	2,0	284	193	0.00530468	0.100494	0.373,0.576	0.704,1.0	-0.378	-37.8	37.8
2967	ENSG00000128739	SNRPN	15	+	24974386	24974456	24974641	24974957	24967931	24968082	24975357	24975509	2967	1026720	58,43	1067793	30,33	143	389	0.00530333	0.100494	0.98,0.979	0.99,0.985	-0.008	-0.8	0.8
3048	ENSG00000147121	KRBOX4	X	+	46471141	46471185	46472024	46472143	46463197	46463308	46472749	46474639	3048	2,4	12,9	8,5	6,3	117	192	0.00552198	0.103736	0.215,0.422	0.686,0.732	-0.391	-39.1	39.1
4523	ENSG00000138381	ASNSD1	2	+	189665375	189665451	189666040	189667596	189663900	189663954	189667763	189667945	4523	61,43	17001190	36,16	14271045	149	1629	0.00551115	0.103736	0.282,0.283	0.216,0.143	0.103	10.3	10.3
7123	ENSG00000196535	MYO18A	17	-	29116443	29116455	29117689	29117710	29115663	29115840	29118044	29118189	7123	8,3	24,21	2,0	12,20	94	85	0.00552449	0.103736	0.232,0.114	0.131,0.0	0.108	10.8	10.8
8236	ENSG00000227500	SCAMP4	19	+	1918888	1918990	1920647	1920851	1918126	1918283	1923069	1923187	8236	220186	14,8	264343	4,8	175	277	0.00552374	0.103736	0.961,0.974	0.991,0.985	-0.02	-2	2
1886	ENSG00000103121	CMC2	16	-	80983181	80983370	80996922	80997020	80981805	80981877	80997313	80997429	1886	5,2	3,0	2,2	4,8	171	262	0.00557625	0.104478	0.719,1.0	0.434,0.277	0.504	50.4	50.4
3276	ENSG00000150527	CTAGE5	14	+	39277055	39277065	39279336	39279358	39276933	39276955	39279448	39279537	3276	6,2	73,51	0,0	24,30	83	95	0.00561869	0.104813	0.086,0.043	0.0,0.0	0.065	6.5	6.5
8167	ENSG00000114120	SLC25A36	3	+	140966347	140966427	140966933	140967036	140963126	140963227	140970926	140970993	8167	17,14	99,55	18,11	28,28	153	176	0.00561846	0.104813	0.165,0.226	0.425,0.311	-0.172	-17.2	17.2
8852	ENSG00000257923	CUX1	7	+	102198801	102198867	102200070	102200172	102196633	102197305	102201359	102202204	8852	45,24	37,34	3,8	13,21	139	175	0.00566138	0.105378	0.605,0.471	0.225,0.324	0.264	26.4	26.4
2988	ENSG00000128739	SNRPN	15	+	24974287	24974456	24974641	24974957	24967931	24968082	24975357	24975509	2988	20541530	58,43	21481659	30,33	242	389	0.00572884	0.10616	0.983,0.983	0.991,0.988	-0.007	-0.7	0.7
6295	ENSG00000148985	PGAP2	11	+	3811249	3811424	3823882	3824097	3808293	3808315	3824269	3824376	6295	63,65	94103	78,69	166219	248	288	0.00572932	0.10616	0.438,0.423	0.353,0.268	0.12	12	12
8343	ENSG00000087053	MTMR2	11	-	95866402	95866486	95887611	95887684	95865600	95865676	95888155	95888261	8343	36,15	6,0	9,25	0,0	146	157	0.00574072	0.10616	0.866,1.0	1.0,1.0	-0.067	-6.7	6.7
8356	ENSG00000105793	GTPBP10	7	+	90355085	90355230	90372154	90372227	90352815	90353009	90374301	90374354	8356	103,68	0,2	74,59	5,3	218	146	0.00579597	0.10695	1.0,0.958	0.908,0.929	0.06	6	6
3553	ENSG00000146963	LUC7L2	7	+	139374891	139374964	139375505	139375583	139374400	139374471	139376061	139376156	3553	5,2	48,47	0,1	57,71	146	151	0.00596006	0.109503	0.097,0.042	0.0,0.014	0.063	6.3	6.3
444	ENSG00000025423	HSD17B6	12	+	56763203	56763414	56781973	56782232	56752452	56752581	56784852	56785016	444	6,6	10,8	1,2	13,8	284	332	0.00595749	0.109503	0.412,0.467	0.083,0.226	0.285	28.5	28.5
1624	ENSG00000160191	PDE9A	21	+	42731769	42731949	42732069	42732124	42698967	42699011	42733355	42733426	1624	30,34	20,18	65,63	71,83	253	128	0.00599909	0.109747	0.431,0.489	0.317,0.277	0.163	16.3	16.3
6296	ENSG00000148985	PGAP2	11	+	3811249	3811424	3823882	3824135	3808293	3808315	3824269	3824376	6296	63,65	162164	78,69	282319	248	326	0.00598674	0.109747	0.338,0.343	0.267,0.221	0.097	9.7	9.7
443	ENSG00000025423	HSD17B6	12	+	56763217	56763414	56781973	56782232	56752448	56752581	56784852	56785016	443	6,6	10,8	1,2	13,8	270	332	0.00606624	0.110738	0.425,0.48	0.086,0.235	0.292	29.2	29.2
4916	ENSG00000268043	NBPF12	1	+	146989573	146989636	146991112	146991285	146988840	146988949	146991994	146992046	4916	107,69	13,11	63,61	12,28	136	246	0.00608738	0.110887	0.937,0.919	0.905,0.798	0.077	7.7	7.7
5140	ENSG00000243554	AC004967.7	7	-	97970133	97970227	97971923	97972024	97969769	97969845	97972134	97972254	5140	21,6	12,4	4,10	14,15	174	167	0.00613091	0.111204	0.627,0.59	0.215,0.39	0.306	30.6	30.6
5360	ENSG00000099330	OCEL1	19	+	17226993	17227199	17228255	17228309	17226692	17226869	17229008	17229219	5360	111,66	13,2	142203	2,6	279	127	0.00612786	0.111204	0.795,0.938	0.97,0.939	-0.088	-8.8	8.8
2835	ENSG00000114857	NKTR	3	+	42621428	42621516	42630545	42630575	42620015	42620043	42631170	42631316	2835	15,14	1,5	5,5	4,7	161	103	0.00618236	0.111662	0.906,0.642	0.444,0.314	0.395	39.5	39.5
5933	ENSG00000105953	OGDH	7	+	44647443	44647534	44647656	44647759	44645326	44645518	44666735	44666851	5933	94,66	282252	69,81	377405	164	176	0.00617691	0.111662	0.263,0.219	0.164,0.177	0.071	7.1	7.1
2166	ENSG00000100307	CBX7	22	-	39138635	39138702	39141370	39141436	39134400	39134752	39149788	39149832	2166	21,20	14,14	9,15	15,28	139	140	0.00621255	0.11197	0.602,0.59	0.377,0.35	0.232	23.2	23.2
2292	ENSG00000109111	SUPT6H	17	+	28668532	28668630	28670571	28670673	28662090	28662342	28673370	28673510	2292	1,4	16,4	3,6	1,3	171	175	0.00630453	0.113388	0.06,0.506	0.754,0.672	-0.43	-43	43
6503	ENSG00000214160	ALG3	3	-	184243790	184243799	184244600	184244651	184243553	184243630	184245197	184245358	6503	0,0	2,3	5,0	6,9	124	82	0.00634856	0.11394	0.0,0.0	0.355,0.0	-0.177	-17.7	17.7
5936	ENSG00000105048	TNNT1	19	-	55140882	55140912	55145543	55145565	55137960	55138074	55146680	55146707	5936	1,1	7,9	5,11	15,10	95	103	0.0064113	0.114824	0.134,0.108	0.265,0.544	-0.284	-28.4	28.4
8489	ENSG00000147996	CBWD5	9	+	65704330	65704414	65707055	65707152	65702969	65703014	65708901	65708958	8489	8,5	3,3	4,3	14,4	157	170	0.0064402	0.1151	0.743,0.643	0.236,0.448	0.351	35.1	35.1
3487	ENSG00000172175	MALT1	18	+	58734306	58734381	58734450	58734566	58733396	58733574	58735201	58735329	3487	69,49	2,5	84,48	9,14	148	189	0.00650148	0.11571	0.978,0.926	0.923,0.814	0.083	8.3	8.3
5452	ENSG00000050426	LETMD1	12	+	51053777	51053860	51056149	51056245	51049033	51049185	51056349	51056502	5452	30,7	54,47	10,13	109101	156	169	0.00648952	0.11571	0.376,0.139	0.09,0.122	0.152	15.2	15.2
2973	ENSG00000128739	SNRPN	15	+	24974330	24974456	24974641	24974957	24967931	24968082	24975357	24975509	2973	16721239	58,43	17291331	30,33	199	389	0.00653295	0.115787	0.983,0.983	0.991,0.987	-0.006	-0.6	0.6
5027	ENSG00000143537	ADAM15	1	+	155061417	155061489	155061903	155061975	155060762	155060832	155062244	155062369	5027	14,10	77,38	19,39	36,95	145	145	0.00652644	0.115787	0.154,0.208	0.345,0.291	-0.137	-13.7	13.7
2438	ENSG00000214046	SMIM7	19	-	16659394	16659447	16659958	16660000	16647095	16647261	16660084	16660130	2438	180101	26,21	175167	55,47	115	126	0.00659259	0.116601	0.884,0.84	0.777,0.796	0.076	7.6	7.6
128	ENSG00000273345	CTD-2410N18.4	5	-	134330589	134330711	134359896	134360091	134321790	134321903	134370997	134371043	128	14,5	3,4	3,2	1,0	268	195	0.00669772	0.117728	0.772,0.476	0.686,1.0	-0.219	-21.9	21.9
5735	ENSG00000140987	ZSCAN32	16	-	3384458	3384941	3390009	3390133	3382084	3383711	3390422	3390517	5735	29,20	161125	9,11	154102	197	556	0.00669055	0.117728	0.337,0.311	0.142,0.233	0.137	13.7	13.7
7606	ENSG00000138674	SEC31A	4	-	82861630	82861708	82862533	82862674	82857688	82857764	82863317	82863392	7606	25,6	68,54	6,1	38,46	214	151	0.00668899	0.117728	0.206,0.073	0.1,0.015	0.082	8.2	8.2
2454	ENSG00000072682	P4HA2	5	-	132198205	132198271	132198320	132198380	132195411	132195480	132198878	132198932	2454	139,72	66,59	50,49	58,57	133	139	0.00678422	0.118823	0.688,0.561	0.474,0.473	0.151	15.1	15.1
7904	ENSG00000143398	PIP5K1A	1	+	151224244	151224279	151227319	151227400	151198552	151199081	151231670	151231801	7904	5,3	86,67	8,10	56,56	108	154	0.00678789	0.118823	0.077,0.06	0.169,0.203	-0.117	-11.7	11.7
2969	ENSG00000128739	SNRPN	15	+	24974357	24974456	24974641	24974957	24967931	24968082	24975357	24975509	2969	14301044	58,43	14681124	30,33	172	389	0.00680668	0.118908	0.982,0.982	0.991,0.987	-0.007	-0.7	0.7
5483	ENSG00000141380	SS18	18	-	26081224	26081365	26084051	26084175	26078075	26078160	26087500	26087577	5483	3,3	6,2	1,0	1,2	197	214	0.00684612	0.119109	0.352,0.62	0.521,0.0	0.225	22.5	22.5
8063	ENSG00000250802	ZBED3-AS1	5	+	77089345	77089403	77098654	77098747	77087486	77087619	77105655	77105689	8063	2,2	5,6	1,0	5,4	131	166	0.00684512	0.119109	0.336,0.297	0.202,0.0	0.215	21.5	21.5
8521	ENSG00000122490	PQLC1	18	-	79930227	79930311	79933968	79934022	79919183	79919400	79943328	79943462	8521	15,15	3,2	45,59	0,1	127	157	0.00686091	0.119123	0.861,0.903	1.0,0.986	-0.111	-11.1	11.1
7751	ENSG00000087470	DNM1L	12	+	32737864	32737942	32738263	32738296	32737104	32737161	32740063	32740240	7751	53,54	110,68	35,56	187116	151	106	0.00687965	0.119205	0.253,0.358	0.116,0.253	0.121	12.1	12.1
7663	ENSG00000106070	GRB10	7	-	50732271	50732368	50750858	50750943	50674435	50674658	50755886	50756056	7663	8,0	91,60	0,0	98,80	158	170	0.00689853	0.11929	0.086,0.0	0.0,0.0	0.043	4.3	4.3
528	ENSG00000009694	TENM1	X	-	124483965	124484085	124487208	124487229	124481731	124481964	124497015	124497265	528	0,2	24,13	7,2	10,20	94	193	0.00691566	0.119344	0.0,0.24	0.59,0.17	-0.26	-26	26
3556	ENSG00000146963	LUC7L2	7	+	139374891	139374964	139375508	139375592	139374400	139374471	139376061	139376156	3556	5,2	67,22	0,1	32,55	146	157	0.00699483	0.120466	0.074,0.089	0.0,0.019	0.072	7.2	7.2
8579	ENSG00000215472	RPL17-C18orf32	18	-	49491516	49491584	49491625	49491833	49491404	49491445	49492457	49492479	8579	1449929	53,32	16571262	94,69	281	141	0.00706513	0.121432	0.932,0.936	0.898,0.902	0.034	3.4	3.4
4066	ENSG00000173166	RAPH1	2	-	203470238	203470313	203477075	203477156	203461847	203461925	203489583	203490089	4066	7,5	10,1	1,2	1,0	154	148	0.00708986	0.121612	0.402,0.828	0.49,1.0	-0.13	-13	13
7867	ENSG00000265681	RPL17	18	-	49491516	49491584	49491621	49491833	49491404	49491445	49492457	49492479	7867	1377915	53,32	15991218	94,69	285	141	0.00711763	0.121843	0.928,0.934	0.894,0.897	0.036	3.6	3.6
6409	ENSG00000185345	PARK2	6	-	162054090	162054174	162201130	162201252	161973301	161973417	162262524	162262765	6409	1,3	1,0	2,3	1,2	195	157	0.00722236	0.123388	0.446,1.0	0.617,0.547	0.141	14.1	14.1
856	ENSG00000137312	FLOT1	6	-	30741661	30741704	30741791	30741799	30741189	30741333	30742146	30742203	856	5,3	1,3	2,1	0,0	81	116	0.00725734	0.123738	0.877,0.589	1.0,1.0	-0.267	-26.7	26.7
5025	ENSG00000143537	ADAM15	1	+	155061417	155061489	155061903	155061960	155060762	155060832	155062244	155062369	5025	14,10	25,11	19,39	4,26	145	130	0.00729911	0.124133	0.334,0.449	0.81,0.574	-0.3	-30	30
5632	ENSG00000241837	ATP5O	21	-	33906448	33906500	33906668	33906794	33903934	33904021	33907340	33907412	5632	3,8	1,0	17,2	7,0	199	125	0.00730965	0.124133	0.653,1.0	0.604,1.0	0.024	2.4	2.4
5017	ENSG00000143537	ADAM15	1	+	155060762	155060832	155061903	155061975	155060204	155060343	155062244	155062369	5017	217198	53,27	306593	31,70	143	145	0.00736561	0.124321	0.806,0.881	0.909,0.896	-0.059	-5.9	5.9
6679	ENSG00000219481	NBPF1	1	-	16592158	16592313	16593723	16593753	16591846	16592056	16594591	16594661	6679	15,11	108106	2,2	47,52	103	228	0.00737904	0.124321	0.235,0.187	0.086,0.078	0.129	12.9	12.9
6918	ENSG00000149089	APIP	11	-	34896760	34896855	34911972	34912113	34895009	34895110	34916227	34916499	6918	13,1	2,4	0,2	6,5	214	168	0.00737234	0.124321	0.836,0.164	0.0,0.239	0.381	38.1	38.1
8559	ENSG00000138709	LARP1B	4	+	128162193	128162317	128179405	128179512	128121825	128122188	128199438	128199599	8559	83,42	52,27	41,24	47,31	197	180	0.0073375	0.124321	0.593,0.587	0.444,0.414	0.161	16.1	16.1
157	ENSG00000197558	SSPO	7	+	149816371	149816538	149816615	149816791	149815920	149816089	149817617	149817748	157	29,20	5,4	11,38	1,1	240	249	0.00742416	0.124834	0.857,0.838	0.919,0.975	-0.1	-10	10
7352	ENSG00000188917	TRMT2B	X	-	101041316	101041371	101051250	101051366	101036973	101037073	101051643	101051733	7352	8,7	1,0	13,19	4,2	189	128	0.00749552	0.125786	0.844,1.0	0.688,0.865	0.145	14.5	14.5
4125	ENSG00000154723	ATP5J	21	-	25733267	25733363	25734169	25734244	25729630	25729801	25734852	25734904	4125	2,1	1,2	0,1	3,5	148	169	0.00762287	0.127172	0.695,0.363	0.0,0.186	0.436	43.6	43.6
4516	ENSG00000072210	ALDH3A2	17	+	19673206	19673275	19673403	19673536	19671798	19671956	19675557	19675907	4516	28,26	9,4	19,12	1,1	142	206	0.0076153	0.127172	0.819,0.904	0.965,0.946	-0.094	-9.4	9.4
9070	ENSG00000138111	TMEM180	10	+	102468286	102468332	102468752	102468842	102465980	102466087	102468954	102469197	9070	3,0	0,2	0,0	5,6	119	163	0.00762112	0.127172	1.0,0.0	0.0,0.0	0.5	50	50
6885	ENSG00000196935	SRGAP1	12	+	63983946	63984142	63989909	63990072	63844292	63844883	64016949	64017012	6885	80,52	31,9	54,23	5,3	269	236	0.0076412	0.127229	0.694,0.835	0.905,0.871	-0.124	-12.4	12.4
5988	ENSG00000198815	FOXJ3	1	-	42227882	42227966	42265114	42265189	42205761	42205863	42278347	42278672	5988	54,24	50,28	23,13	44,30	148	157	0.0077813	0.129309	0.534,0.476	0.357,0.315	0.169	16.9	16.9
1385	ENSG00000125257	ABCC4	13	-	95045859	95046042	95050794	95050921	95044265	95044438	95053094	95053184	1385	4,7	13,11	4,3	37,29	200	256	0.00784768	0.129471	0.283,0.449	0.122,0.117	0.246	24.6	24.6
4912	ENSG00000167608	TMC4	19	-	54164433	54164601	54168170	54168362	54163723	54163887	54168447	54168680	4912	44,56	169119	32,69	215286	265	241	0.00782767	0.129471	0.191,0.3	0.119,0.18	0.096	9.6	9.6
5058	ENSG00000183474	GTF2H2C	5	+	69579756	69579864	69582365	69582429	69579020	69579108	69585593	69585596	5058	91,82	5,6	92,62	21,6	181	137	0.00785177	0.129471	0.932,0.912	0.768,0.887	0.095	9.5	9.5
524	ENSG00000254101	RP11-30J20.1	8	+	136789834	136789889	136797273	136797370	136536977	136537059	136896984	136897078	524	3,2	4,1	1,0	1,1	128	170	0.00783675	0.129471	0.499,0.726	0.57,0.0	0.328	32.8	32.8
5110	ENSG00000178773	CPNE7	16	+	89582409	89582493	89582791	89583036	89578856	89578996	89583443	89583528	5110	19,12	134,91	6,22	148293	157	318	0.00792931	0.130053	0.223,0.211	0.076,0.132	0.113	11.3	11.3
5713	ENSG00000141959	PFKL	21	+	44305187	44305417	44305852	44305935	44304274	44304455	44306680	44306754	5713	16,7	4,0	5,8	4,7	303	156	0.00794546	0.130053	0.673,1.0	0.392,0.37	0.456	45.6	45.6
5831	ENSG00000134644	PUM1	1	-	30982539	30982640	30988308	30988380	30981311	30981405	30992389	30992660	5831	3,2	3,1	2,2	1,0	145	174	0.00790833	0.130053	0.545,0.706	0.706,1.0	-0.228	-22.8	22.8
8410	ENSG00000157600	TMEM164	X	+	110003882	110004164	110046356	110046484	110002686	110002772	110067346	110067396	8410	100,59	9,2	58117	1,2	355	201	0.00794814	0.130053	0.863,0.944	0.97,0.971	-0.067	-6.7	6.7
2561	ENSG00000105372	RPS19	19	+	41862283	41862356	41864173	41864267	41861104	41861212	41869030	41869087	2561	1,0	6,5	2,2	7,3	146	167	0.0081191	0.13244	0.16,0.0	0.246,0.433	-0.26	-26	26
2579	ENSG00000082438	COBLL1	2	-	164711832	164711963	164718204	164718241	164704951	164705105	164722074	164722311	2579	0,1	3,1	1,1	2,1	110	204	0.00812506	0.13244	0.0,0.65	0.481,0.65	-0.24	-24	24
2673	ENSG00000137807	KIF23	15	+	69440767	69441079	69444789	69445041	69440307	69440487	69446008	69446091	2673	40,9	130,62	29,30	56,65	385	325	0.00819523	0.132822	0.206,0.109	0.304,0.28	-0.135	-13.5	13.5
2729	ENSG00000152457	DCLRE1C	10	-	14939809	14939869	14945104	14945189	14935462	14935564	14949035	14949087	2729	9,15	0,0	6,3	4,0	158	133	0.00818353	0.132822	1.0,1.0	0.558,1.0	0.221	22.1	22.1
7449	ENSG00000060971	ACAA1	3	-	38129289	38129388	38131595	38131638	38127785	38127866	38131925	38132005	7449	38,34	168126	41,36	268274	116	172	0.00816996	0.132822	0.251,0.286	0.185,0.163	0.094	9.4	9.4
8457	ENSG00000144504	ANKMY1	2	-	240507559	240507691	240511860	240512001	240500451	240500565	240512801	240512942	8457	5,6	9,6	2,0	6,5	214	205	0.00823432	0.133202	0.347,0.489	0.242,0.0	0.297	29.7	29.7
548	ENSG00000049167	ERCC8	5	-	60924290	60924511	60927187	60927366	60922053	60922155	60928863	60928959	548	1,2	14,14	4,4	5,9	252	294	0.00825665	0.13331	0.077,0.143	0.483,0.341	-0.302	-30.2	30.2
3541	ENSG00000146963	LUC7L2	7	+	139363365	139363452	139371395	139371463	139363175	139363259	139376061	139376156	3541	18,14	2,4	15,13	12,7	160	141	0.00832218	0.133317	0.888,0.755	0.524,0.621	0.249	24.9	24.9
3629	ENSG00000165695	AK8	9	-	132866903	132866953	132875114	132875199	132863664	132863778	132878171	132878777	3629	3,1	1,1	2,0	3,7	158	123	0.00829788	0.133317	0.7,0.438	0.342,0.0	0.398	39.8	39.8
3919	ENSG00000165275	TRMT10B	9	+	37773153	37773234	37773305	37773469	37770671	37770739	37776281	37776405	3919	0,0	6,6	1,3	15,8	154	237	0.00831517	0.133317	0.0,0.0	0.093,0.366	-0.229	-22.9	22.9
5420	ENSG00000092199	HNRNPC	14	-	21212959	21213044	21230318	21230366	21211809	21211923	21230957	21231072	5420	162130	931556	104,84	829549	121	158	0.00833524	0.133317	0.185,0.234	0.141,0.167	0.056	5.6	5.6
5934	ENSG00000105953	OGDH	7	+	44647443	44647534	44647656	44647759	44645326	44645518	44656317	44656362	5934	53,49	156145	42,54	238228	164	176	0.00830806	0.133317	0.267,0.266	0.159,0.203	0.086	8.6	8.6
3335	ENSG00000141582	CBX4	17	-	79836091	79836179	79837303	79837528	79835645	79835712	79837836	79837902	3335	107,82	35,30	33,42	21,29	298	161	0.00848423	0.135172	0.623,0.596	0.459,0.439	0.16	16	16
536	ENSG00000172006	ZNF554	19	+	2823510	2823577	2826249	2826346	2823039	2823112	2827616	2827743	536	0,0	2,1	0,4	1,2	140	170	0.00847327	0.135172	0.0,0.0	0.0,0.708	-0.354	-35.4	35.4
6886	ENSG00000196935	SRGAP1	12	+	63983946	63984142	63989909	63989964	63844292	63844883	64016949	64017012	6886	80,52	3,0	54,23	5,3	269	128	0.00850594	0.135172	0.927,1.0	0.837,0.785	0.153	15.3	15.3
7546	ENSG00000111445	RFC5	12	+	118017689	118017815	118017994	118018053	118016703	118016892	118019071	118019136	7546	1,2	9,5	13,5	6,10	199	132	0.00851464	0.135172	0.069,0.21	0.59,0.249	-0.28	-28	28
16	ENSG00000035115	SH3YL1	2	-	242797	242871	243502	243562	234159	234272	247537	247602	16	19,8	15,12	5,6	15,21	133	147	0.00859769	0.136237	0.583,0.424	0.269,0.24	0.249	24.9	24.9
6025	ENSG00000145041	VPRBP	3	-	51483718	51483836	51496733	51496780	51470928	51471005	51499872	51500002	6025	4,1	32,28	0,0	17,19	120	191	0.00863828	0.136626	0.166,0.054	0.0,0.0	0.11	11	11
7133	ENSG00000168958	MFF	2	+	227347225	227347384	227352513	227352573	227342744	227342819	227355676	227355761	7133	122,71	41,22	144121	78,68	232	133	0.00867124	0.136893	0.63,0.649	0.514,0.505	0.13	13	13
1473	ENSG00000157916	RER1	1	+	2393207	2393231	2394646	2394728	2391832	2391958	2395783	2395871	1473	4,2	9,3	0,2	11,9	97	155	0.00872803	0.137535	0.415,0.516	0.0,0.262	0.335	33.5	33.5
2799	ENSG00000119684	MLH3	14	-	75038339	75038412	75039910	75040015	75032067	75032179	75041614	75041700	2799	30,27	21,14	23,23	34,28	178	146	0.00875047	0.137634	0.54,0.613	0.357,0.403	0.197	19.7	19.7
3428	ENSG00000172785	CBWD1	9	-	150508	150725	151304	151427	146101	146158	152033	152078	3428	12,4	0,4	8,9	17,8	196	290	0.00882393	0.138534	1.0,0.597	0.41,0.625	0.281	28.1	28.1
8646	ENSG00000181481	RNF135	17	+	30987943	30988106	30993839	30993904	30984616	30984760	30997241	30997331	8646	93,85	3,4	116101	1,0	236	138	0.00895918	0.140399	0.948,0.926	0.985,1.0	-0.055	-5.5	5.5
8077	ENSG00000233452	STXBP5-AS1	6	-	147119416	147119477	147170012	147170083	147074804	147074847	147173592	147173647	8077	2,2	5,3	0,1	3,4	144	134	0.00898441	0.140536	0.271,0.383	0.0,0.189	0.233	23.3	23.3
5350	ENSG00000099330	OCEL1	19	+	17226999	17227199	17228255	17228309	17226692	17226869	17229008	17229219	5350	97,54	13,2	123157	2,6	273	127	0.00916149	0.143032	0.776,0.926	0.966,0.924	-0.094	-9.4	9.4
9617	ENSG00000132676	DAP3	1	+	155721516	155721618	155729041	155729283	155717005	155717128	155731355	155731415	9617	437259	104101	385333	183132	175	315	0.00917751	0.143032	0.883,0.822	0.791,0.82	0.047	4.7	4.7
3597	ENSG00000198464	ZNF480	19	+	52300393	52300484	52314152	52314279	52297178	52297223	52315833	52315962	3597	2,3	92,75	9,14	161116	164	200	0.00939399	0.146138	0.026,0.047	0.064,0.128	-0.06	-6	6
9627	ENSG00000112511	PHF1	6	+	33414965	33415144	33415260	33415329	33414724	33414829	33415589	33415670	9627	107,56	42,17	63,91	41,57	252	142	0.00944815	0.146713	0.589,0.65	0.464,0.474	0.15	15	15
7989	ENSG00000240800	ATP8A2P1	10	+	37309096	37309180	37314377	37314441	37264529	37264637	37315695	37315801	7989	1,2	1,0	7,3	2,4	157	137	0.00948627	0.147037	0.466,1.0	0.753,0.396	0.158	15.8	15.8
397	ENSG00000127952	STYXL1	7	-	76030622	76030673	76033635	76033706	76030420	76030524	76047811	76047988	397	13,6	2,2	1,1	0,0	144	124	0.00957144	0.148016	0.848,0.721	1.0,1.0	-0.216	-21.6	21.6
7280	ENSG00000004779	NDUFAB1	16	-	23591092	23591150	23595428	23595638	23587196	23587319	23596122	23596303	7280	13,22	5,1	12,4	0,1	283	131	0.00958413	0.148016	0.546,0.911	1.0,0.649	-0.096	-9.6	9.6
1104	ENSG00000107672	NSMCE4A	10	-	121961840	121962107	121963237	121963328	121961422	121961517	121965285	121965385	1104	135107	5,1	302235	14,19	164	340	0.00962093	0.148048	0.982,0.996	0.978,0.962	0.019	1.9	1.9
4969	ENSG00000102897	LYRM1	16	+	20902485	20902717	20915547	20915714	20900449	20900535	20920121	20920214	4969	31,9	143,88	12,7	113126	305	240	0.00960494	0.148048	0.146,0.074	0.077,0.042	0.05	5	5
80	ENSG00000124785	NRN1	6	-	6003168	6003273	6003446	6003551	6002352	6002497	6003702	6004044	80	0,3	31,21	7,8	38,40	178	178	0.00975981	0.149914	0.0,0.125	0.156,0.167	-0.099	-9.9	9.9
2408	ENSG00000065911	MTHFD2	2	+	74201381	74201479	74205706	74205889	74198614	74198742	74207703	74207826	2408	149,95	18301354	34,30	678614	171	256	0.0097822	0.149988	0.109,0.095	0.07,0.068	0.033	3.3	3.3
1009	ENSG00000083290	ULK2	17	-	19809070	19809087	19809607	19809729	19804692	19804830	19810377	19810438	1009	9,11	7,0	4,7	0,1	195	90	0.0100236	0.150955	0.372,1.0	1.0,0.764	-0.196	-19.6	19.6
1941	ENSG00000129646	QRICH2	17	-	76289991	76290077	76291014	76294021	76287799	76287897	76304414	76304525	1941	463328	9,8	262339	0,4	3080	159	0.0100183	0.150955	0.726,0.679	1.0,0.814	-0.205	-20.5	20.5
2278	ENSG00000116809	ZBTB17	1	-	15946934	15947123	15948290	15948497	15946153	15946294	15973038	15973125	2278	35,49	29,31	24,36	28,56	280	262	0.00993462	0.150955	0.53,0.597	0.445,0.376	0.153	15.3	15.3
3090	ENSG00000144118	RALB	2	+	120278614	120278778	120285873	120286082	120252804	120252980	120289579	120289757	3090	100,66	253185	70,64	291253	237	282	0.00989761	0.150955	0.32,0.298	0.223,0.231	0.082	8.2	8.2
4223	ENSG00000174238	PITPNA	17	-	1538734	1538952	1541565	1541640	1535440	1535518	1543019	1543027	4223	144113	47,37	283202	57,38	148	291	0.00997446	0.150955	0.858,0.857	0.907,0.913	-0.053	-5.3	5.3
4654	ENSG00000164414	SLC35A1	6	+	87506381	87506448	87508419	87508596	87501157	87501310	87509040	87509175	4654	8,5	18,33	19,13	26,13	140	250	0.00995894	0.150955	0.442,0.213	0.566,0.641	-0.276	-27.6	27.6
6124	ENSG00000161405	IKZF3	17	-	39788257	39788374	39791415	39791583	39765789	39766493	39792672	39792933	6124	5,7	1,3	8,2	1,0	241	190	0.0100401	0.150955	0.798,0.648	0.863,1.0	-0.208	-20.8	20.8
7698	ENSG00000126777	KTN1	14	+	55663954	55664041	55667240	55667330	55661521	55661612	55670728	55670809	7698	325212	500317	329222	634514	160	163	0.0100095	0.150955	0.398,0.405	0.346,0.306	0.076	7.6	7.6
8302	ENSG00000083544	TDRD3	13	+	60439687	60439772	60444682	60444748	60397292	60397405	60460379	60460540	8302	16,13	12,12	7,4	16,11	158	139	0.00994243	0.150955	0.54,0.488	0.278,0.242	0.254	25.4	25.4
8891	ENSG00000248498	ASNSP1	8	-	46580081	46580237	46593454	46593631	46579212	46579551	46595114	46595241	8891	88,64	134,94	40,29	37,20	250	229	0.00996551	0.150955	0.376,0.384	0.498,0.57	-0.154	-15.4	15.4
956	ENSG00000185122	HSF1	8	+	144292482	144292619	144293461	144293580	144291604	144291874	144308905	144309014	956	6,5	2,2	1,5	0,1	210	192	0.00999632	0.150955	0.733,0.696	1.0,0.821	-0.196	-19.6	19.6
2720	ENSG00000117593	DARS2	1	+	173828332	173828399	173830659	173830765	173826686	173826786	173831534	173831630	2720	80,45	66,40	63,53	38,12	140	179	0.0100656	0.151073	0.608,0.59	0.679,0.85	-0.165	-16.5	16.5
6471	ENSG00000111906	HDDC2	6	-	125292840	125292909	125298649	125298816	125277101	125277240	125300537	125300659	6471	243164	350269	162113	346254	240	142	0.0101314	0.151527	0.291,0.265	0.217,0.208	0.066	6.6	6.6
7533	ENSG00000171302	CANT1	17	-	79000099	79000270	79005371	79005481	78997839	78997963	79009663	79009793	7533	88,81	68,59	75,73	29,36	183	244	0.0101268	0.151527	0.633,0.647	0.775,0.73	-0.112	-11.2	11.2
2515	ENSG00000160336	ZNF761	19	+	53432320	53432446	53446226	53446337	53431992	53432028	53447195	53447283	2515	3,3	16,9	0,2	24,27	199	184	0.0103032	0.153639	0.148,0.236	0.0,0.064	0.16	16	16
4455	ENSG00000151090	THRB	3	-	24228937	24229001	24318357	24318494	24190073	24190334	24337299	24337371	4455	11,2	45,38	0,2	28,12	210	137	0.0103087	0.153639	0.138,0.033	0.0,0.098	0.037	3.7	3.7
9102	ENSG00000197429	IPP	1	-	45708908	45709030	45712053	45712296	45700069	45700190	45714245	45714466	9102	1,3	3,2	1,1	1,0	316	195	0.0103984	0.154706	0.171,0.481	0.382,1.0	-0.365	-36.5	36.5
2949	ENSG00000164654	MIOS	7	+	7567606	7567688	7568025	7568123	7567052	7567484	7572435	7572667	2949	9,8	30,18	2,3	20,26	155	171	0.0105277	0.156084	0.249,0.329	0.099,0.113	0.183	18.3	18.3
7654	ENSG00000106070	GRB10	7	-	50641853	50641970	50661799	50661942	50626821	50626978	50669721	50669863	7654	17,9	3,2	7,10	1,0	216	190	0.010521	0.156084	0.833,0.798	0.86,1.0	-0.114	-11.4	11.4
1373	ENSG00000174562	KLK15	19	-	50831449	50831523	50835576	50835775	50827661	50827815	50837114	50837213	1373	19,15	12,5	12,14	20,17	272	147	0.0105983	0.15664	0.461,0.619	0.245,0.308	0.264	26.4	26.4
5353	ENSG00000099330	OCEL1	19	+	17226999	17227199	17227839	17228005	17226692	17226869	17228255	17228309	5353	117,74	92,82	126171	223213	273	239	0.0106019	0.15664	0.527,0.441	0.331,0.413	0.112	11.2	11.2
1474	ENSG00000157916	RER1	1	+	2393207	2393231	2393269	2393355	2391832	2391958	2395783	2395871	1474	4,2	28,27	0,2	58,40	97	159	0.0106924	0.157523	0.19,0.108	0.0,0.076	0.111	11.1	11.1
3667	ENSG00000144524	COPS7B	2	+	231791732	231791808	231794262	231794351	231788554	231788732	231796105	231796308	3667	40,38	66,41	48,50	34,36	149	162	0.0106986	0.157523	0.397,0.502	0.606,0.602	-0.154	-15.4	15.4
4021	ENSG00000156113	KCNMA1	10	-	76974486	76974573	77001406	77001580	76969973	76970067	77011966	77012043	4021	14,8	18,6	4,8	19,21	247	160	0.0107419	0.157888	0.335,0.463	0.12,0.198	0.24	24	24
7434	ENSG00000150403	TMCO3	13	+	113510540	113510754	113516042	113516107	113510237	113510424	113520615	113520733	7434	17,6	1,3	8,13	0,1	287	138	0.0107649	0.157953	0.891,0.49	1.0,0.862	-0.241	-24.1	24.1
1096	ENSG00000103222	ABCC1	16	+	16103892	16104012	16105399	16105460	16102682	16102717	16106737	16106873	1096	19,10	11,3	6,11	1,1	193	134	0.010785	0.157976	0.545,0.698	0.806,0.884	-0.224	-22.4	22.4
159	ENSG00000197558	SSPO	7	+	149816371	149816457	149816615	149816791	149815920	149816089	149817617	149817748	159	13,6	5,4	2,14	1,1	159	249	0.0108464	0.158519	0.803,0.701	0.758,0.956	-0.105	-10.5	10.5
4911	ENSG00000167608	TMC4	19	-	54164433	54164601	54168170	54168292	54163723	54163887	54168447	54168680	4911	78,79	169119	71104	215286	195	241	0.0108592	0.158519	0.363,0.451	0.29,0.31	0.107	10.7	10.7
4577	ENSG00000133597	ADCK2	7	+	140681041	140681137	140686989	140687241	140674610	140674757	140689596	140689725	4577	75,47	356348	49,58	497493	169	325	0.0108835	0.158565	0.288,0.206	0.159,0.185	0.075	7.5	7.5
9606	ENSG00000117523	PRRC2C	1	+	171589368	171589605	171591151	171591204	171588378	171588505	171591586	171592223	9606	29,11	113105	16,5	121118	310	126	0.0108996	0.158565	0.094,0.041	0.051,0.017	0.034	3.4	3.4
8490	ENSG00000147996	CBWD5	9	+	65704330	65704414	65707012	65707152	65702969	65703014	65708901	65708958	8490	8,5	10,10	4,3	20,20	157	213	0.0109437	0.158935	0.52,0.404	0.213,0.169	0.271	27.1	27.1
8230	ENSG00000136280	CCM2	7	+	45038252	45038426	45063917	45064001	45000187	45000363	45064462	45064646	8230	66,57	59,41	102,89	121132	247	157	0.0110526	0.160243	0.416,0.469	0.349,0.3	0.118	11.8	11.8
2975	ENSG00000128739	SNRPN	15	+	24974397	24974456	24975357	24975509	24967931	24968082	24976304	24976416	2975	11,15	20691496	25,27	20661708	132	225	0.0111327	0.161132	0.009,0.017	0.02,0.026	-0.01	-1	1
4108	ENSG00000076554	TPD52	8	-	80109827	80109935	80119814	80119884	80064477	80064593	80171424	80171508	4108	1,3	2,5	16,5	4,2	143	181	0.0111824	0.161577	0.388,0.432	0.835,0.76	-0.387	-38.7	38.7
1510	ENSG00000159459	UBR1	15	-	43043214	43043395	43047160	43047289	43038170	43038232	43048391	43048491	1510	25,23	79,54	39,20	41,36	202	254	0.0114789	0.165398	0.285,0.349	0.545,0.411	-0.161	-16.1	16.1
3116	ENSG00000265354	TIMM23	10	+	45998334	45998394	46000061	46000181	45988736	45988847	46003202	46003734	3116	0,1	2,2	2,1	5,3	133	193	0.0114857	0.165398	0.0,0.42	0.367,0.326	-0.137	-13.7	13.7
7325	ENSG00000066427	ATXN3	14	-	92088729	92088817	92093251	92093318	92083125	92083258	92093745	92093831	7325	31,18	53,44	31,24	20,29	140	161	0.0115154	0.165546	0.402,0.32	0.641,0.488	-0.204	-20.4	20.4
1089	ENSG00000152942	RAD17	5	+	69372033	69372217	69373829	69373908	69371453	69371557	69374627	69374711	1089	108,73	2,5	98,80	0,1	257	152	0.0116161	0.166295	0.97,0.896	1.0,0.979	-0.056	-5.6	5.6
3847	ENSG00000257379	RP11-793H13.8	12	+	53464764	53464852	53465931	53465972	53462492	53462567	53467220	53467528	3847	156106	235168	101,94	238205	161	114	0.0115952	0.166295	0.32,0.309	0.231,0.245	0.077	7.7	7.7
8456	ENSG00000144504	ANKMY1	2	-	240507530	240507691	240511860	240512001	240500451	240500565	240512801	240512942	8456	5,6	5,4	2,0	4,3	214	234	0.011626	0.166295	0.522,0.621	0.353,0.0	0.395	39.5	39.5
4410	ENSG00000101901	ALG13	X	+	111689086	111689196	111708964	111709048	111684964	111685103	111711674	111711725	4410	1,2	1,3	1,0	12,3	183	157	0.0117228	0.167159	0.462,0.364	0.067,0.0	0.38	38	38
6856	ENSG00000166801	FAM111A	11	+	59143496	59143695	59144808	59144896	59143082	59143304	59145826	59145856	6856	102,46	19,8	61,42	2,5	272	161	0.0117414	0.167159	0.761,0.773	0.948,0.833	-0.123	-12.3	12.3
9611	ENSG00000270149	RP11-544M22.13	1	-	161021009	161021112	161038550	161038634	161001284	161001353	161038879	161038944	9611	52,34	81,71	55,56	54,61	157	176	0.0117453	0.167159	0.418,0.349	0.533,0.507	-0.137	-13.7	13.7
7653	ENSG00000106070	GRB10	7	-	50641853	50641970	50661812	50661942	50626821	50626978	50669721	50669863	7653	19,9	3,2	8,11	1,0	203	190	0.0117798	0.167372	0.856,0.808	0.882,1.0	-0.109	-10.9	10.9
1749	ENSG00000078237	TIGAR	12	+	4337038	4337160	4349818	4349896	4331279	4331317	4351266	4351377	1749	63,47	33,29	42,34	42,37	195	151	0.0118233	0.16771	0.597,0.557	0.436,0.416	0.151	15.1	15.1
3555	ENSG00000146963	LUC7L2	7	+	139374891	139374964	139375505	139375592	139374400	139374471	139376061	139376156	3555	5,2	80,35	0,1	44,66	146	160	0.0119801	0.169652	0.064,0.059	0.0,0.016	0.053	5.3	5.3
1990	ENSG00000123106	CCDC91	12	+	28391303	28391411	28450160	28450253	28225794	28225861	28450349	28450418	1990	34,23	126,85	35,28	70,59	181	166	0.0120985	0.169842	0.198,0.199	0.314,0.303	-0.11	-11	11
323	ENSG00000272752	STAG3L5P-PVRIG2P-PILRB	7	+	100353894	100354012	100354563	100354617	100353209	100353270	100355142	100355240	323	270204	3,1	309368	11,6	191	127	0.0120585	0.169842	0.984,0.993	0.949,0.976	0.026	2.6	2.6
4140	ENSG00000154723	ATP5J	21	-	25733267	25733360	25734169	25734244	25729630	25729801	25734852	25734904	4140	2,1	2,2	0,1	4,8	148	166	0.012133	0.169842	0.529,0.359	0.0,0.123	0.383	38.3	38.3
5005	ENSG00000198125	MB	22	-	35617162	35617265	35620208	35620324	35610883	35611106	35622477	35622561	5005	27,15	546375	21,12	719665	189	176	0.0120852	0.169842	0.044,0.036	0.026,0.017	0.018	1.8	1.8
6337	ENSG00000163319	MRPS18C	4	+	83456908	83456958	83458345	83458429	83456089	83456177	83460972	83461032	6337	240165	10,13	211179	23,21	123	157	0.0120251	0.169842	0.968,0.942	0.921,0.916	0.036	3.6	3.6
7532	ENSG00000171302	CANT1	17	-	79000099	79000270	79005371	79005481	78998147	78998286	79009663	79009793	7532	64,53	51,42	56,51	28,19	183	244	0.0120689	0.169842	0.626,0.627	0.727,0.782	-0.128	-12.8	12.8
8617	ENSG00000118873	RAB3GAP2	1	-	220162197	220162268	220164732	220164795	220159385	220159421	220167292	220167399	8617	2,0	18,25	4,4	19,29	136	144	0.0121225	0.169842	0.105,0.0	0.182,0.127	-0.102	-10.2	10.2
4090	ENSG00000276418	RP11-26J3.4	8	-	80002998	80003120	80038119	80038228	79918859	79919148	80042619	80042668	4090	343251	236168	389302	386269	182	195	0.0121985	0.170203	0.609,0.615	0.519,0.546	0.08	8	8
7651	ENSG00000106070	GRB10	7	-	50641853	50641970	50661799	50661947	50626821	50626978	50669721	50669863	7651	16,11	3,2	5,12	1,0	221	190	0.0121987	0.170203	0.821,0.825	0.811,1.0	-0.083	-8.3	8.3
5918	ENSG00000175309	PHYKPL	5	-	178212972	178213103	178213905	178214049	178211889	178211970	178214795	178214885	5918	18,8	284216	5,7	268277	217	204	0.0122694	0.170673	0.056,0.034	0.017,0.023	0.025	2.5	2.5
7132	ENSG00000168958	MFF	2	+	227347225	227347384	227352513	227352573	227340291	227340380	227355676	227355761	7132	169106	42,26	219180	85,73	232	133	0.0122725	0.170673	0.698,0.7	0.596,0.586	0.108	10.8	10.8
4091	ENSG00000276418	RP11-26J3.4	8	-	80002998	80003120	80038119	80038225	79918859	79919148	80042619	80042668	4091	323234	236168	359287	386269	179	195	0.012323	0.171097	0.599,0.603	0.503,0.538	0.081	8.1	8.1
5231	ENSG00000010017	RANBP9	6	-	13652658	13652681	13657108	13657276	13644544	13644729	13658779	13658832	5231	203141	14,10	218159	23,29	241	96	0.0124214	0.172117	0.852,0.849	0.791,0.686	0.112	11.2	11.2
693	ENSG00000255054	RP1-317E23.6	1	+	25823237	25823323	25823345	25823439	25823018	25823128	25823643	25823744	693	17,9	5,1	19,18	14,12	159	167	0.0124368	0.172117	0.781,0.904	0.588,0.612	0.243	24.3	24.3
1933	ENSG00000158402	CDC25C	5	-	138319218	138319374	138328483	138328529	138291969	138292116	138330986	138331214	1933	0,5	56,27	0,0	8,13	119	229	0.0124626	0.172194	0.0,0.263	0.0,0.0	0.132	13.2	13.2
9229	ENSG00000088727	KIF9	3	-	47271236	47271461	47273551	47273658	47267179	47267263	47275324	47275490	9229	2,2	3,4	1,0	1,1	180	298	0.0125387	0.172965	0.525,0.453	0.623,0.0	0.177	17.7	17.7
1777	ENSG00000159267	HLCS	21	-	36946008	36946154	36947332	36948287	36938831	36938994	36962035	36962170	1777	16,16	41,34	0,6	24,13	1028	219	0.0126794	0.174061	0.077,0.091	0.0,0.09	0.039	3.9	3.9
8582	ENSG00000215472	RPL17-C18orf32	18	-	49491351	49491584	49491621	49491852	49490802	49490927	49492457	49492479	8582	1409948	93,55	15931245	146109	304	306	0.0126676	0.174061	0.938,0.946	0.917,0.92	0.023	2.3	2.3
8956	ENSG00000036549	ZZZ3	1	-	77631849	77633405	77639448	77639602	77584516	77584655	77641383	77641446	8956	153114	23001479	83,38	14581000	227	1629	0.0126584	0.174061	0.323,0.356	0.29,0.214	0.088	8.8	8.8
7851	ENSG00000051382	PIK3CB	3	-	138770050	138770117	138788838	138788936	138759172	138759359	138796462	138796567	7851	1,2	5,5	3,3	2,1	171	140	0.0127152	0.174272	0.141,0.247	0.551,0.711	-0.437	-43.7	43.7
8920	ENSG00000248498	ASNSP1	8	-	46600435	46600601	46606836	46606909	46596041	46596227	46614276	46614523	8920	3,4	14,2	1,0	1,1	146	239	0.0127475	0.174435	0.26,0.766	0.621,0.0	0.203	20.3	20.3
1256	ENSG00000234741	GAS5	1	-	173865228	173865282	173865470	173865565	173864256	173864304	173865856	173865894	1256	63,40	5,3	48,34	9,9	168	127	0.0129499	0.175793	0.905,0.91	0.801,0.741	0.136	13.6	13.6
310	ENSG00000272752	STAG3L5P-PVRIG2P-PILRB	7	+	100353881	100354012	100354563	100354617	100353209	100353270	100355142	100355240	310	297223	3,1	336412	11,6	204	127	0.0129251	0.175793	0.984,0.993	0.95,0.977	0.025	2.5	2.5
4110	ENSG00000076554	TPD52	8	-	80119814	80119884	80127473	80127629	80064477	80064593	80171424	80171508	4110	5,6	1,3	3,6	16,5	229	143	0.0128997	0.175793	0.757,0.555	0.105,0.428	0.39	39	39
4566	ENSG00000105792	CFAP69	7	+	90305967	90306085	90306900	90307098	90299866	90304820	90307767	90307854	4566	2,2	26,26	24,27	130126	191	271	0.0129496	0.175793	0.098,0.098	0.208,0.233	-0.122	-12.2	12.2
8241	ENSG00000123159	GIPC1	19	-	14482688	14483006	14491655	14491743	14480592	14480778	14496036	14496132	8241	34,27	332264	60,68	263503	161	391	0.0129166	0.175793	0.199,0.199	0.357,0.247	-0.103	-10.3	10.3
9694	ENSG00000143224	PPOX	1	+	161170408	161170461	161170489	161170519	161169905	161170024	161170619	161170769	9694	29,20	18,10	25,40	9,4	126	103	0.0130308	0.17661	0.568,0.62	0.694,0.891	-0.199	-19.9	19.9
7090	ENSG00000177565	TBL1XR1	3	-	177131388	177131449	177160870	177160992	177064919	177065022	177197120	177197163	7090	4,6	0,9	1,2	0,1	195	134	0.0130721	0.176888	1.0,0.314	1.0,0.579	-0.132	-13.2	13.2
7611	ENSG00000076685	NT5C2	10	-	103111744	103111805	103139405	103139479	103106588	103106706	103174857	103174982	7611	197149	13,6	136,94	20,8	147	134	0.0131141	0.176895	0.932,0.958	0.861,0.915	0.057	5.7	5.7
8968	ENSG00000175203	DCTN2	12	-	57538252	57538347	57538518	57538524	57535748	57535845	57546027	57546096	8968	17,11	6,9	29,39	4,7	79	168	0.0131135	0.176895	0.858,0.722	0.939,0.922	-0.14	-14	14
4145	ENSG00000154723	ATP5J	21	-	25733214	25733363	25734169	25734244	25729630	25729801	25734852	25734904	4145	2,1	6,3	0,1	7,10	148	222	0.0131563	0.177184	0.333,0.333	0.0,0.13	0.268	26.8	26.8
4831	ENSG00000136436	CALCOCO2	17	+	48843322	48843560	48843902	48844026	48841697	48841887	48848063	48848166	4831	20,40	2,3	19,17	5,6	311	197	0.0131839	0.177276	0.864,0.894	0.706,0.642	0.205	20.5	20.5
7652	ENSG00000106070	GRB10	7	-	50641853	50641970	50661812	50661947	50626821	50626978	50669721	50669863	7652	18,11	3,2	6,13	1,0	208	190	0.0132162	0.17743	0.846,0.834	0.846,1.0	-0.083	-8.3	8.3
6474	ENSG00000111906	HDDC2	6	-	125292827	125292909	125298649	125298816	125277101	125277240	125300537	125300659	6474	243164	131103	162113	124109	240	155	0.0132387	0.177453	0.545,0.507	0.458,0.401	0.097	9.7	9.7
1462	ENSG00000217555	CKLF	16	+	66558189	66558348	66563121	66563217	66552568	66552793	66565885	66566072	1462	114,79	138,82	178145	153,86	232	169	0.0132812	0.177743	0.376,0.412	0.459,0.551	-0.111	-11.1	11.1
547	ENSG00000049167	ERCC8	5	-	60924290	60924508	60927187	60927366	60922053	60922155	60928863	60928959	547	1,2	13,12	4,4	5,9	252	291	0.0133695	0.178645	0.082,0.161	0.48,0.339	-0.288	-28.8	28.8
8405	ENSG00000112290	WASF1	6	-	110160634	110160732	110178597	110178742	110127468	110127629	110179438	110180004	8405	15,7	10,12	5,5	15,20	218	171	0.0134762	0.179788	0.541,0.314	0.207,0.164	0.242	24.2	24.2
1505	ENSG00000136448	NMT1	17	+	45086507	45086652	45093684	45093803	45081643	45081752	45096193	45096285	1505	170138	59,40	201130	96,68	218	192	0.0136257	0.180934	0.717,0.752	0.648,0.627	0.097	9.7	9.7
6833	ENSG00000179818	PCBP1-AS1	2	-	70055655	70055910	70059642	70059680	70051202	70051305	70077300	70077381	6833	1,1	4,3	1,0	6,3	111	328	0.0136016	0.180934	0.425,0.496	0.33,0.0	0.295	29.5	29.5
8535	ENSG00000122376	FAM35A	10	+	87121791	87121907	87151011	87151126	87096933	87096989	87151349	87152879	8535	7,6	2,2	3,1	2,7	189	188	0.0136126	0.180934	0.777,0.749	0.599,0.124	0.402	40.2	40.2
2032	ENSG00000087586	AURKA	20	-	56388311	56388506	56388686	56388784	56388155	56388202	56390555	56390665	2032	19,6	9,9	6,2	2,0	171	268	0.0136633	0.181105	0.768,0.511	0.825,1.0	-0.273	-27.3	27.3
5859	ENSG00000135596	MICAL1	6	-	109449274	109449481	109449656	109449783	109448731	109448879	109449969	109450085	5859	85,72	30,23	145195	25,39	200	280	0.0137021	0.181105	0.799,0.814	0.89,0.875	-0.076	-7.6	7.6
9197	ENSG00000172775	FAM192A	16	-	57174440	57174688	57185820	57185896	57173727	57173869	57186030	57186064	9197	28,21	64,24	20,12	62,65	149	321	0.0137024	0.181105	0.485,0.653	0.41,0.285	0.221	22.1	22.1
1705	ENSG00000072134	EPN2	17	+	19285619	19285790	19308487	19308610	19282949	19283714	19309884	19309997	1705	1,3	6,2	4,6	1,2	244	196	0.0137242	0.181112	0.118,0.546	0.763,0.707	-0.403	-40.3	40.3
411	ENSG00000079819	EPB41L2	6	-	130872370	130872538	130876673	130876775	130870327	130870381	130878103	130878250	411	1,1	0,0	1,1	2,1	175	241	0.0137507	0.181182	1.0,1.0	0.408,0.579	0.507	50.7	50.7
309	ENSG00000272752	STAG3L5P-PVRIG2P-PILRB	7	+	100353372	100354012	100354563	100354617	100353209	100353270	100355142	100355240	309	1135855	3,1	11251721	11,6	713	127	0.0137987	0.181534	0.985,0.993	0.948,0.981	0.025	2.5	2.5
1071	ENSG00000171862	PTEN	10	+	87934627	87934762	87942610	87942769	87933033	87933251	87952117	87952259	1071	3,3	23,24	1,0	11,9	208	232	0.0138374	0.181762	0.127,0.122	0.092,0.0	0.079	7.9	7.9
2530	ENSG00000161955	TNFSF13	17	+	7559067	7559297	7559623	7559702	7558301	7558375	7559845	7559893	2530	121,82	63,34	98138	30,37	303	152	0.0138981	0.181998	0.491,0.547	0.621,0.652	-0.118	-11.8	11.8
4309	ENSG00000239467	AC007405.6	2	+	170775652	170775750	170777146	170777177	170771112	170771427	170777376	170777425	4309	5,3	33,35	0,0	2,3	171	104	0.0138893	0.181998	0.084,0.05	0.0,0.0	0.067	6.7	6.7
495	ENSG00000204815	TTC25	17	+	41935470	41935543	41935598	41935749	41935216	41935348	41936472	41936534	495	3,4	48,35	1,0	17,10	146	224	0.0139994	0.183045	0.087,0.149	0.083,0.0	0.076	7.6	7.6
5150	ENSG00000064692	SNCAIP	5	+	122422867	122423739	122425351	122425531	122403792	122403865	122431968	122432082	5150	10,5	5,2	9,1	0,1	945	253	0.0141731	0.185032	0.349,0.401	1.0,0.211	-0.231	-23.1	23.1
4812	ENSG00000269955	C7orf55-LUC7L2	7	+	139371395	139371463	139375508	139375592	139363175	139363259	139376061	139376156	4812	2,4	61,20	12,7	30,49	141	157	0.0142685	0.185992	0.035,0.182	0.308,0.137	-0.114	-11.4	11.4
1270	ENSG00000234741	GAS5	1	-	173864483	173864506	173864674	173864697	173864256	173864304	173865228	173865282	1270	19,8	421218	7,4	373228	96	96	0.0143454	0.186709	0.043,0.035	0.018,0.017	0.021	2.1	2.1
6472	ENSG00000111906	HDDC2	6	-	125292840	125292905	125298649	125298816	125277101	125277240	125300537	125300659	6472	243164	185152	162113	208124	240	138	0.0144452	0.186867	0.43,0.383	0.309,0.344	0.08	8	8
6631	ENSG00000137996	RTCA	1	+	100267165	100267245	100267499	100267538	100266523	100266624	100268151	100268295	6631	2,2	6,12	8,5	8,7	153	112	0.0144374	0.186867	0.196,0.109	0.423,0.343	-0.231	-23.1	23.1
795	ENSG00000120992	LYPLA1	8	-	54055059	54055133	54062253	54062324	54051011	54051188	54065747	54065813	795	0,0	9,2	0,4	8,4	144	147	0.0144401	0.186867	0.0,0.0	0.0,0.505	-0.253	-25.3	25.3
842	ENSG00000112715	VEGFA	6	+	43778459	43778536	43782010	43782087	43777468	43777665	43784540	43784562	842	345283	282235	211236	236274	150	150	0.0144389	0.186867	0.55,0.546	0.472,0.463	0.081	8.1	8.1
7250	ENSG00000130733	YIPF2	19	-	10927629	10927769	10927851	10927920	10925685	10925773	10928379	10928440	7250	5,1	74,64	0,0	70,97	142	213	0.0147262	0.189926	0.092,0.023	0.0,0.0	0.057	5.7	5.7
907	ENSG00000273000	KB-1572G7.2	22	-	23697882	23697999	23700725	23700845	23694118	23695517	23705428	23705541	907	8,10	3,2	2,4	0,1	193	190	0.0147156	0.189926	0.724,0.831	1.0,0.797	-0.121	-12.1	12.1
1262	ENSG00000234741	GAS5	1	-	173864674	173864704	173865228	173865282	173864256	173864304	173865470	173865547	1262	943500	25,10	819558	9,7	127	103	0.0147623	0.190104	0.968,0.976	0.987,0.985	-0.014	-1.4	1.4
7597	ENSG00000133935	C14orf1	14	-	75651770	75651889	75654885	75655130	75649790	75651634	75657369	75657533	7597	40,39	188137	31,31	220203	318	192	0.0147888	0.190158	0.114,0.147	0.078,0.084	0.05	5	5
4069	ENSG00000125459	MSTO1	1	+	155611215	155611241	155611548	155611603	155611038	155611108	155611688	155611827	4069	0,1	7,1	2,3	11,4	99	128	0.0148358	0.190475	0.0,0.564	0.19,0.492	-0.059	-5.9	5.9
1657	ENSG00000047579	DTNBP1	6	-	15637743	15637804	15651312	15651363	15615266	15615399	15652086	15652140	1657	12,11	7,6	23,20	6,1	124	134	0.0149864	0.192119	0.649,0.665	0.806,0.956	-0.224	-22.4	22.4
1005	ENSG00000119977	TCTN3	10	-	95685555	95685636	95686494	95686530	95684498	95684624	95687043	95687159	1005	17,13	42,24	47,38	52,43	109	154	0.0151425	0.193326	0.364,0.434	0.561,0.555	-0.159	-15.9	15.9
3971	ENSG00000106012	IQCE	7	+	2567024	2567163	2568953	2568999	2559051	2559217	2571525	2571654	3971	1,0	21,13	3,2	14,11	212	119	0.0151157	0.193326	0.026,0.0	0.107,0.093	-0.087	-8.7	8.7
880	ENSG00000157693	C9orf91	9	+	114624135	114624459	114626898	114627006	114617117	114617301	114628100	114628225	880	54,60	58,47	33,32	55,49	397	181	0.0151486	0.193326	0.298,0.368	0.215,0.229	0.111	11.1	11.1
5511	ENSG00000116133	DHCR24	1	-	54879101	54879319	54879748	54879805	54875941	54876047	54883617	54883773	5511	6,1	5,13	1,0	1,4	130	291	0.0151949	0.193339	0.729,0.147	0.691,0.0	0.093	9.3	9.3
7102	ENSG00000145916	RMND5B	5	+	178133451	178133569	178135172	178135312	178131236	178131376	178138107	178138258	7102	0,1	2,1	1,3	3,7	191	213	0.0151793	0.193339	0.0,0.527	0.271,0.323	-0.034	-3.4	3.4
2840	ENSG00000135655	USP15	12	+	62325871	62325933	62349220	62349307	62321463	62321609	62355330	62355475	2840	88,55	48,21	53,38	40,37	135	160	0.0152687	0.193988	0.685,0.756	0.611,0.549	0.14	14	14
4135	ENSG00000154723	ATP5J	21	-	25733214	25733360	25734169	25734244	25729630	25729801	25734852	25734904	4135	2,1	7,3	0,1	8,13	148	219	0.0153959	0.194733	0.297,0.33	0.0,0.102	0.263	26.3	26.3
7340	ENSG00000159214	CCDC24	1	+	43992334	43992387	43992522	43992639	43991846	43992004	43993889	43995162	7340	1,0	45,27	0,6	38,52	126	190	0.0153664	0.194733	0.032,0.0	0.0,0.148	-0.058	-5.8	5.8
893	ENSG00000165810	BTNL9	5	+	181053718	181053920	181054238	181054259	181053468	181053501	181055432	181055453	893	13,16	0,4	16,26	0,1	275	94	0.0153926	0.194733	1.0,0.578	1.0,0.899	-0.161	-16.1	16.1
319	ENSG00000272752	STAG3L5P-PVRIG2P-PILRB	7	+	100353372	100353483	100354563	100354617	100353209	100353270	100355142	100355240	319	198176	3,1	207363	11,6	184	127	0.0154541	0.194891	0.979,0.992	0.929,0.977	0.032	3.2	3.2
8575	ENSG00000162227	TAF6L	11	+	62778895	62778963	62781893	62781968	62778284	62778335	62782112	62782333	8575	1,0	36,26	2,4	38,37	141	148	0.0154398	0.194891	0.028,0.0	0.052,0.102	-0.063	-6.3	6.3
1006	ENSG00000119977	TCTN3	10	-	95684498	95684624	95686494	95686530	95683521	95683629	95687043	95687159	1006	12,11	144,81	35,32	200152	109	199	0.015528	0.195245	0.132,0.199	0.242,0.278	-0.095	-9.5	9.5
5062	ENSG00000203797	DDO	6	-	110408333	110408442	110413290	110413466	110404773	110404950	110415466	110415562	5062	19,3	4,1	11,3	7,6	249	182	0.0155095	0.195245	0.776,0.687	0.535,0.268	0.33	33	33
7129	ENSG00000168958	MFF	2	+	227347225	227347380	227352513	227352573	227342744	227342819	227355676	227355761	7129	101,58	41,22	124101	78,68	228	133	0.0157169	0.197329	0.59,0.606	0.481,0.464	0.125	12.5	12.5
2751	ENSG00000174567	GOLT1A	1	-	204199199	204199258	204201632	204201811	204198159	204198496	204202895	204202987	2751	160118	9,3	150153	3,1	252	132	0.0160169	0.200199	0.903,0.954	0.963,0.988	-0.047	-4.7	4.7
4497	ENSG00000103275	UBE2I	16	+	1310565	1310677	1312396	1312603	1309757	1309773	1314019	1314096	4497	1,1	24,17	2,8	29,24	185	280	0.0159761	0.200199	0.059,0.082	0.095,0.335	-0.145	-14.5	14.5
4896	ENSG00000258984	UBE2F-SCLY	2	+	238016532	238016633	238025341	238025412	237994743	237994809	238035877	238035940	4896	1,0	8,8	5,0	16,4	174	144	0.0160674	0.200199	0.094,0.0	0.205,0.0	-0.055	-5.5	5.5
7361	ENSG00000188917	TRMT2B	X	-	101051250	101051366	101051643	101051733	101041316	101041371	101051816	101052054	7361	19,8	10,7	7,9	11,18	163	189	0.0160864	0.200199	0.688,0.57	0.425,0.367	0.233	23.3	23.3
7802	ENSG00000147421	HMBOX1	8	+	29049289	29049394	29050201	29050253	29048998	29049048	29051017	29051163	7802	5,6	1,1	2,1	2,2	178	125	0.0160803	0.200199	0.778,0.808	0.413,0.26	0.457	45.7	45.7
8715	ENSG00000080823	MOK	14	-	102263545	102263616	102278605	102278694	102251916	102251995	102283477	102283592	8715	7,6	4,6	2,2	8,5	162	144	0.0160678	0.200199	0.609,0.471	0.182,0.262	0.318	31.8	31.8
2073	ENSG00000272896	RP11-216L13.17	9	+	136791629	136791777	136791946	136792026	136791378	136791424	136792250	136792358	2073	37,44	143,89	79,80	134138	221	153	0.0162701	0.20046	0.152,0.255	0.29,0.286	-0.084	-8.4	8.4
2710	ENSG00000012983	MAP4K5	14	-	50428665	50428754	50429191	50429256	50425906	50425977	50434393	50434571	2710	11,7	2,2	4,10	7,6	138	162	0.0162548	0.20046	0.866,0.804	0.401,0.662	0.303	30.3	30.3
3970	ENSG00000254788	CKLF-CMTM1	16	+	66558189	66558348	66563121	66563217	66552678	66552793	66577103	66577202	3970	112,77	84,53	173139	94,47	232	169	0.0162716	0.20046	0.493,0.514	0.573,0.683	-0.124	-12.4	12.4
6669	ENSG00000139835	GRTP1	13	-	113351792	113351958	113353768	113353885	113350848	113350973	113355322	113355481	6669	9,2	18,21	1,1	17,12	190	239	0.0162954	0.20046	0.386,0.107	0.069,0.095	0.164	16.4	16.4
7249	ENSG00000157985	AGAP1	2	+	235908737	235908906	235930764	235930923	235883344	235883449	235968461	235968623	7249	53,61	45,38	19,33	9,8	242	232	0.0161805	0.20046	0.53,0.606	0.669,0.798	-0.165	-16.5	16.5
7364	ENSG00000188917	TRMT2B	X	-	101042197	101042312	101051250	101051366	101041316	101041371	101051643	101051733	7364	10,7	25,8	12,19	9,11	189	188	0.0162246	0.20046	0.285,0.465	0.57,0.632	-0.226	-22.6	22.6
7541	ENSG00000197586	ENTPD6	20	+	25209835	25209925	25213262	25213406	25195700	25195867	25214866	25214942	7541	28,29	369264	42,48	298316	163	217	0.0161935	0.20046	0.092,0.128	0.158,0.168	-0.053	-5.3	5.3
8550	ENSG00000166716	ZNF592	15	+	84764706	84764815	84778182	84778312	84748634	84748664	84782656	84784895	8550	30,21	41,26	6,6	17,20	182	203	0.016281	0.20046	0.449,0.474	0.282,0.251	0.195	19.5	19.5
5007	ENSG00000198125	MB	22	-	35617162	35617265	35620208	35620301	35610883	35611106	35621965	35622096	5007	12,7	436307	7,4	595491	166	176	0.0164959	0.202633	0.028,0.024	0.012,0.009	0.016	1.6	1.6
4747	ENSG00000213339	QTRT1	19	+	10703247	10703339	10706709	10706825	10702115	10702254	10707301	10707380	4747	0,1	4,1	2,3	8,6	165	189	0.0165918	0.203518	0.0,0.534	0.223,0.364	-0.026	-2.6	2.6
4953	ENSG00000157601	MX1	21	+	41449136	41449295	41451166	41451243	41445999	41446141	41452620	41452869	4953	14,2	3,1	3,4	0,1	232	150	0.016783	0.205568	0.751,0.564	1.0,0.721	-0.203	-20.3	20.3
2127	ENSG00000114982	KANSL3	2	-	96615491	96615544	96618724	96618814	96613487	96613619	96619358	96619544	2127	0,0	3,1	4,0	3,5	163	126	0.0168421	0.2057	0.0,0.0	0.508,0.0	-0.254	-25.4	25.4
5861	ENSG00000135596	MICAL1	6	-	109447356	109447440	109447680	109447734	109447072	109447229	109447874	109447963	5861	0,1	50,54	2,6	70103	127	157	0.0168219	0.2057	0.0,0.022	0.034,0.067	-0.04	-4	4
2709	ENSG00000012983	MAP4K5	14	-	50428665	50428754	50429191	50429260	50425906	50425977	50434393	50434571	2709	51,33	2,2	43,43	7,6	142	162	0.0169424	0.206334	0.967,0.95	0.875,0.891	0.075	7.5	7.5
8360	ENSG00000105793	GTPBP10	7	+	90354457	90354549	90372154	90372227	90352815	90353009	90374301	90374354	8360	120104	0,2	95,85	5,3	165	146	0.0169363	0.206334	1.0,0.979	0.944,0.962	0.037	3.7	3.7
769	ENSG00000137878	GCOM1	15	+	57674967	57675068	57711983	57712188	57661449	57661533	57714535	57714745	769	1,2	221179	2,6	145,99	174	278	0.0169994	0.206439	0.007,0.018	0.022,0.088	-0.042	-4.2	4.2
8347	ENSG00000075415	SLC25A3	12	+	98595432	98595661	98595726	98595848	98593978	98594135	98597855	98598035	8347	46,28	17351299	43,26	26422678	302	195	0.0169905	0.206439	0.017,0.014	0.01,0.006	0.007	0.7	0.7
8815	ENSG00000123983	ACSL3	2	+	222887829	222887888	222900673	222900780	222860933	222861258	222908732	222909150	8815	496444	337260	509491	250219	132	180	0.0171254	0.207672	0.667,0.7	0.735,0.754	-0.061	-6.1	6.1
1123	ENSG00000184792	OSBP2	22	+	30695375	30695553	30741160	30741369	30694075	30694344	30870428	30870682	1123	8,6	75,42	8,15	35,44	251	282	0.0171959	0.208232	0.107,0.138	0.204,0.277	-0.118	-11.8	11.8
5538	ENSG00000226803	RP11-203B9.4	6	-	57151027	57151195	57151822	57151906	57134146	57134215	57171004	57171049	5538	4,1	19,7	1,0	3,2	157	241	0.017267	0.2085	0.244,0.18	0.338,0.0	0.043	4.3	4.3
5850	ENSG00000164548	TRA2A	7	-	23522131	23522432	23531180	23531270	23521706	23521840	23531788	23532041	5850	16,2	255120	2,3	131160	163	374	0.0172612	0.2085	0.126,0.037	0.034,0.041	0.044	4.4	4.4
8921	ENSG00000248498	ASNSP1	8	-	46600435	46600674	46606836	46606909	46596041	46596227	46614276	46614523	8921	3,4	16,3	1,0	1,1	146	312	0.0174111	0.209943	0.286,0.74	0.681,0.0	0.172	17.2	17.2
1917	ENSG00000119912	IDE	10	-	92478644	92478789	92479276	92479421	92475883	92475994	92483254	92483337	1917	155103	20,19	105,84	29,23	218	218	0.0174362	0.209949	0.886,0.844	0.784,0.785	0.081	8.1	8.1
5849	ENSG00000143776	CDC42BPA	1	-	227051880	227051985	227068653	227068701	227047926	227048010	227069776	227069853	5849	2,3	52,25	0,0	28,19	121	178	0.0175368	0.210863	0.054,0.15	0.0,0.0	0.102	10.2	10.2
5596	ENSG00000168385	2002-09-01	2	+	241324215	241324241	241324408	241324662	241315945	241315982	241325992	241326113	5596	266194	33,19	227161	42,31	99	327	0.0176649	0.212103	0.964,0.971	0.947,0.945	0.022	2.2	2.2
4036	ENSG00000143995	MEIS1	2	+	66464108	66464220	66512148	66512294	66442964	66443048	66547942	66548019	4036	17,10	22,20	6,2	23,11	185	219	0.0177833	0.213212	0.478,0.372	0.236,0.177	0.218	21.8	21.8
539	ENSG00000109534	GAR1	4	+	109815677	109815804	109816152	109816369	109815509	109815545	109817935	109818090	539	48,30	35,29	29,18	39,35	200	290	0.0178073	0.213212	0.665,0.6	0.519,0.427	0.16	16	16
3983	ENSG00000198363	ASPH	8	-	61637946	61638003	61642887	61642920	61618977	61619019	61643385	61643433	3983	163114	5,7	336246	7,1	106	130	0.0179154	0.213936	0.976,0.952	0.983,0.997	-0.026	-2.6	2.6
5125	ENSG00000178773	CPNE7	16	+	89579134	89579268	89583443	89583528	89578856	89578996	89583696	89583771	5125	7,16	26,16	11,15	66,77	207	158	0.0179179	0.213936	0.17,0.433	0.113,0.129	0.18	18	18
4489	ENSG00000133687	TMTC1	12	-	29572104	29572218	29583406	29583574	29556856	29557000	29604177	29604299	4489	2,3	6,4	0,1	1,1	241	187	0.0179853	0.21444	0.205,0.368	0.0,0.437	0.068	6.8	6.8
4721	ENSG00000112237	CCNC	6	-	99550217	99550309	99550517	99550610	99549507	99549575	99550992	99551028	4721	2,0	145,84	6,4	111140	166	165	0.0181583	0.215899	0.014,0.0	0.051,0.028	-0.033	-3.3	3.3
6378	ENSG00000169118	CSNK1G1	15	-	64216561	64216713	64251511	64251581	64213889	64214124	64259200	64259241	6378	18,22	44,45	3,6	27,23	143	225	0.0181554	0.215899	0.392,0.435	0.149,0.291	0.194	19.4	19.4
4536	ENSG00000248751	RP1-130H16.18	22	-	30288705	30288776	30292772	30292851	30287372	30287560	30293650	30293805	4536	21,13	17,10	17,24	37,35	152	144	0.0183088	0.216781	0.539,0.552	0.303,0.394	0.197	19.7	19.7
837	ENSG00000187239	FNBP1	9	-	129915965	129915980	129923843	129923996	129908889	129908999	129924959	129925157	837	53,39	3,4	25,29	8,5	226	88	0.0183071	0.216781	0.873,0.792	0.549,0.693	0.212	21.2	21.2
8581	ENSG00000215472	RPL17-C18orf32	18	-	49491351	49491584	49491621	49491833	49490802	49490927	49492457	49492479	8581	1378913	93,55	15961217	146109	285	306	0.0182877	0.216781	0.941,0.947	0.921,0.923	0.022	2.2	2.2
5868	ENSG00000123415	SMUG1	12	-	54187818	54187905	54188510	54188596	54183655	54183959	54188725	54188957	5868	15,3	43,39	3,6	70,58	159	160	0.0183435	0.216891	0.26,0.072	0.041,0.094	0.099	9.9	9.9
2838	ENSG00000122884	P4HA1	10	-	73043886	73043957	73044980	73045051	73030266	73030370	73046924	73047101	2838	124109	120,85	235198	292251	144	144	0.0184262	0.217472	0.508,0.562	0.446,0.441	0.092	9.2	9.2
3996	ENSG00000152117	AC093838.4	2	+	131502454	131502692	131503865	131503962	131501357	131501508	131506311	131506442	3996	16,7	0,1	10,7	4,0	311	170	0.0184437	0.217472	1.0,0.793	0.577,1.0	0.108	10.8	10.8
1901	ENSG00000113716	HMGXB3	5	+	150018565	150018697	150024261	150024408	150006472	150006647	150024504	150024680	1901	57,33	115,77	60,64	94,65	205	220	0.0184785	0.217581	0.347,0.315	0.407,0.514	-0.13	-13	13
4619	ENSG00000084733	RAB10	2	+	26121368	26121461	26123982	26124047	26109767	26109906	26127143	26127233	4619	0,1	5,5	0,5	7,5	166	138	0.0185608	0.218249	0.0,0.143	0.0,0.454	-0.156	-15.6	15.6
7797	ENSG00000181392	SYNE4	19	-	36006749	36006944	36007124	36007268	36005332	36005437	36008216	36008367	7797	114,74	72,43	90150	85138	217	268	0.0186252	0.218705	0.662,0.68	0.567,0.573	0.101	10.1	10.1
8574	ENSG00000272104	XXcos-LUCA11.5	3	+	50352008	50352046	50366296	50366331	50351408	50351560	50367795	50367923	8574	22,14	1,0	27,39	3,3	111	108	0.0187311	0.219647	0.955,1.0	0.898,0.927	0.065	6.5	6.5
9112	ENSG00000108219	TSPAN14	10	+	80463087	80463127	80468581	80468687	80454352	80454371	80489216	80489314	9112	4,2	21,18	0,2	27,22	113	179	0.0188491	0.220726	0.232,0.15	0.0,0.126	0.128	12.8	12.8
4514	ENSG00000010803	SCMH1	1	-	41151613	41151684	41159724	41159933	41116921	41117010	41160874	41160898	4514	143,86	9,11	143109	6,3	282	144	0.0192584	0.225073	0.89,0.8	0.924,0.949	-0.092	-9.2	9.2
9237	ENSG00000119688	ABCD4	14	-	74289818	74289972	74290026	74290118	74289482	74289519	74290290	74290499	9237	74,64	5,2	88100	12,11	165	227	0.0192731	0.225073	0.953,0.978	0.91,0.926	0.047	4.7	4.7
7130	ENSG00000168958	MFF	2	+	227347225	227347380	227352513	227352573	227340291	227340380	227355676	227355761	7130	148,93	42,26	199160	85,73	228	133	0.0193292	0.225419	0.673,0.676	0.577,0.561	0.106	10.6	10.6
711	ENSG00000261183	RP11-532F12.5	15	-	40838547	40838705	40843486	40843693	40835996	40836282	40844178	40844300	711	7,7	103,63	4,2	106,97	280	231	0.0194034	0.225668	0.053,0.084	0.03,0.017	0.045	4.5	4.5
906	ENSG00000273000	KB-1572G7.2	22	-	23697882	23697999	23700725	23700831	23694118	23695517	23705428	23705541	906	6,7	3,2	2,1	0,1	179	190	0.019398	0.225668	0.68,0.788	1.0,0.515	-0.024	-2.4	2.4
5718	ENSG00000140743	CDR2	16	-	22422160	22422214	22426212	22426366	22349700	22349849	22429795	22429948	5718	6,8	0,2	3,6	2,3	227	127	0.0194469	0.225865	1.0,0.691	0.456,0.528	0.353	35.3	35.3
7602	ENSG00000177853	ZNF518A	10	+	96151415	96151566	96155325	96155398	96133555	96133648	96155923	96156047	7602	17,10	23,10	1,1	4,4	224	146	0.0194784	0.225923	0.325,0.395	0.14,0.14	0.22	22	22
6656	ENSG00000132837	DMGDH	5	-	79123345	79123463	79230769	79230892	79121202	79121352	79235810	79236038	6656	3,4	34,27	1,0	8,9	196	191	0.0196142	0.227189	0.079,0.126	0.109,0.0	0.048	4.8	4.8
7813	ENSG00000063978	RNF4	4	+	2511955	2511965	2512437	2512597	2500658	2500738	2513082	2513131	7813	12,9	210194	7,1	190182	83	233	0.0197089	0.227976	0.138,0.115	0.094,0.015	0.072	7.2	7.2
4559	ENSG00000128524	ATP6V1F	7	+	128863354	128863404	128865119	128865203	128862903	128863062	128865376	128865844	4559	0,1	8,7	1,3	12,7	123	157	0.0197764	0.228309	0.0,0.154	0.096,0.354	-0.148	-14.8	14.8
4761	ENSG00000152683	SLC30A6	2	+	32175318	32175361	32184272	32184338	32174062	32174147	32192335	32192416	4761	9,11	24,22	3,2	17,16	116	139	0.0197912	0.228309	0.31,0.375	0.175,0.13	0.19	19	19
7828	ENSG00000111237	VPS29	12	-	110498819	110498859	110499456	110499583	110496011	110496203	110502048	110502078	7828	33,19	1,4	21,14	7,5	200	113	0.0199234	0.229523	0.949,0.729	0.629,0.613	0.218	21.8	21.8
8208	ENSG00000103126	AXIN1	16	-	299015	299204	304303	304456	297721	298251	309972	310069	8208	27,24	2,7	46,42	3,1	226	262	0.0200506	0.230676	0.94,0.799	0.947,0.98	-0.094	-9.4	9.4
3162	ENSG00000176894	PXMP2	12	+	132695883	132696046	132699923	132699990	132690262	132690376	132701249	132701369	3162	98,72	0,0	144154	8,0	236	140	0.0201155	0.231111	1.0,1.0	0.914,1.0	0.043	4.3	4.3
348	ENSG00000279516	FAM230C	13	+	18218998	18219057	18219525	18219550	18195296	18195411	18222494	18222581	348	14,10	4,4	27,12	0,3	132	98	0.020178	0.231517	0.722,0.65	1.0,0.748	-0.188	-18.8	18.8
3913	ENSG00000111596	CNOT2	12	+	70285399	70285586	70294070	70294294	70278131	70278274	70310894	70311017	3913	3,4	14,17	4,8	8,5	260	297	0.0202115	0.231591	0.197,0.212	0.364,0.646	-0.3	-30	30
5139	ENSG00000169359	SLC33A1	3	-	155833467	155833585	155833856	155834041	155829687	155829903	155842431	155842619	5139	275207	144,88	154150	115,94	258	191	0.0202787	0.232048	0.586,0.635	0.498,0.542	0.091	9.1	9.1
5893	ENSG00000159352	PSMD4	1	+	151255351	151255459	151262208	151262278	151254757	151254808	151263913	151264028	5893	10,0	2,3	1,10	0,2	181	143	0.0203067	0.232057	0.798,0.0	1.0,0.798	-0.5	-50	50
5857	ENSG00000135596	MICAL1	6	-	109447680	109447722	109447874	109447963	109447356	109447440	109448202	109448393	5857	58,56	17,28	49,98	45,61	162	115	0.0204377	0.233007	0.708,0.587	0.436,0.533	0.163	16.3	16.3
9802	ENSG00000055917	PUM2	2	-	20331729	20331937	20333408	20333499	20327309	20327378	20350596	20350702	9802	0,5	29,23	0,1	25,13	164	281	0.0204445	0.233007	0.0,0.271	0.0,0.116	0.078	7.8	7.8
3324	ENSG00000141582	CBX4	17	-	79835645	79835712	79835976	79836179	79833155	79835395	79837836	79837881	3324	194155	802576	87156	314365	276	140	0.0205557	0.23365	0.109,0.12	0.123,0.178	-0.036	-3.6	3.6
3921	ENSG00000165275	TRMT10B	9	+	37768075	37768228	37769940	37770019	37763628	37763753	37770671	37770739	3921	70,43	23,17	50,40	41,21	226	152	0.0205332	0.23365	0.672,0.63	0.451,0.562	0.144	14.4	14.4
5098	ENSG00000100325	ASCC2	22	-	29827252	29827391	29827476	29827600	29825621	29825780	29832244	29832342	5098	13,10	1,5	6,8	10,5	197	212	0.0206231	0.234104	0.933,0.683	0.392,0.633	0.296	29.6	29.6
2311	ENSG00000197275	RAD54B	8	-	94418655	94418783	94432610	94432656	94411120	94411315	94458267	94458436	2311	4,3	3,1	2,2	1,0	119	201	0.020693	0.234585	0.693,0.835	0.772,1.0	-0.122	-12.2	12.2
2042	ENSG00000116698	SMG7	1	+	183545965	183546337	183549207	183549288	183544929	183545312	183549763	183549923	2042	397302	54,41	231315	53,59	445	154	0.0208667	0.236239	0.718,0.718	0.601,0.649	0.093	9.3	9.3
226	ENSG00000185813	PCYT2	17	-	81905669	81905735	81906099	81906177	81905381	81905447	81906463	81906546	226	66,40	70,41	137147	234223	151	139	0.0209999	0.237433	0.465,0.473	0.35,0.378	0.105	10.5	10.5
8534	ENSG00000122376	FAM35A	10	+	87121791	87121907	87151006	87151126	87096933	87096989	87151349	87152879	8534	7,6	2,4	3,1	3,7	189	193	0.0210782	0.238002	0.781,0.605	0.505,0.127	0.377	37.7	37.7
3922	ENSG00000165275	TRMT10B	9	+	37768075	37768228	37769944	37770019	37763628	37763753	37770671	37770739	3922	70,43	19,17	50,40	36,20	226	148	0.021163	0.238643	0.707,0.624	0.476,0.567	0.144	14.4	14.4
5069	ENSG00000138035	PNPT1	2	-	55656304	55656371	55660156	55660193	55656130	55656220	55661955	55662026	5069	10,14	60,33	6,10	78,71	110	140	0.021262	0.239443	0.175,0.351	0.089,0.152	0.143	14.3	14.3
2476	ENSG00000135164	DMTF1	7	+	87155454	87155497	87159638	87159821	87154389	87154528	87163494	87163617	2476	0,0	26,5	1,2	5,6	116	256	0.0213115	0.239684	0.0,0.0	0.306,0.424	-0.365	-36.5	36.5
9399	ENSG00000113407	TARS	5	+	33446065	33446224	33446643	33446764	33445323	33445404	33448540	33448731	9399	7,2	8,3	3,2	10,15	232	194	0.0213522	0.239825	0.423,0.358	0.201,0.1	0.24	24	24
5037	ENSG00000143537	ADAM15	1	+	155060762	155060898	155061903	155061975	155060204	155060343	155062244	155062369	5037	172155	53,27	248441	31,70	209	145	0.0214106	0.239849	0.692,0.799	0.847,0.814	-0.085	-8.5	8.5
5384	ENSG00000157869	RAB28	4	-	13369870	13369965	13371794	13371867	13367724	13368650	13376544	13376622	5384	5,0	1,2	1,0	2,11	146	168	0.0213828	0.239849	0.852,0.0	0.365,0.0	0.243	24.3	24.3
6266	ENSG00000197555	SIPA1L1	14	+	71400793	71400918	71413947	71414014	71321121	71321181	71512742	71512845	6266	8,1	25,6	2,0	13,8	198	140	0.0214636	0.240128	0.185,0.105	0.098,0.0	0.096	9.6	9.6
9193	ENSG00000172775	FAM192A	16	-	57174619	57174688	57185820	57185896	57173727	57173869	57186030	57186064	9193	28,21	3,4	20,12	5,11	149	142	0.0215549	0.240833	0.899,0.833	0.792,0.51	0.215	21.5	21.5
642	ENSG00000183354	KIAA2026	9	-	5969889	5970012	5986135	5986285	5968018	5969436	5988344	5988545	642	1,2	0,1	1,4	1,2	223	196	0.0216563	0.241649	1.0,0.637	0.468,0.637	0.266	26.6	26.6
4407	ENSG00000101901	ALG13	X	+	111689086	111689197	111708964	111709048	111684964	111685103	111711674	111711725	4407	1,4	1,3	2,1	12,3	184	157	0.0217011	0.241832	0.46,0.532	0.125,0.221	0.323	32.3	32.3
8364	ENSG00000185917	SETD4	21	-	36045581	36046011	36053582	36053620	36043781	36043956	36057108	36057204	8364	27,16	164,75	8,12	120103	111	503	0.0217776	0.242368	0.427,0.492	0.232,0.346	0.171	17.1	17.1
3916	ENSG00000111596	CNOT2	12	+	70285399	70285586	70301704	70301865	70278131	70278274	70310894	70311017	3916	3,4	14,8	4,8	8,0	260	234	0.0218231	0.242557	0.162,0.31	0.31,1.0	-0.419	-41.9	41.9
808	ENSG00000183530	PRR14L	22	-	31688155	31688227	31701655	31701762	31681346	31685803	31703549	31703721	808	30,24	13,14	16,18	15,22	180	145	0.0219133	0.243243	0.65,0.58	0.462,0.397	0.185	18.5	18.5
48	ENSG00000177479	ARIH2	3	+	48961611	48961679	48964918	48964982	48945135	48945181	48967124	48967283	48	35,29	74,60	29,16	99,65	141	137	0.0220692	0.244655	0.315,0.32	0.222,0.193	0.11	11	11
3332	ENSG00000141582	CBX4	17	-	79835976	79836179	79837303	79837466	79835645	79835712	79837836	79837902	3332	79,49	260193	25,29	110194	236	276	0.0222913	0.245392	0.262,0.229	0.21,0.149	0.066	6.6	6.6
4825	ENSG00000166295	ANAPC16	10	+	72223892	72224056	72230365	72230439	72220053	72220379	72233000	72235858	4825	472269	53,27	464332	22,31	237	147	0.0223084	0.245392	0.847,0.861	0.929,0.869	-0.045	-4.5	4.5
647	ENSG00000138101	DTNB	2	-	25383835	25383889	25387288	25387487	25379289	25379323	25388201	25388361	647	12,10	19,7	32,40	11,22	272	127	0.0222672	0.245392	0.228,0.4	0.576,0.459	-0.203	-20.3	20.3
6949	ENSG00000100429	HDAC10	22	-	50248697	50248890	50249102	50249168	50248365	50248472	50249327	50249454	6949	28,11	12,11	62,61	12,18	139	266	0.022243	0.245392	0.817,0.657	0.908,0.866	-0.15	-15	15
9701	ENSG00000155792	DEPTOR	8	+	120006804	120006875	120009028	120009133	120002976	120003111	120049575	120050913	9701	4,9	28,27	12,12	17,23	144	178	0.0221781	0.245392	0.15,0.292	0.466,0.392	-0.208	-20.8	20.8
9713	ENSG00000170113	NIPA1	15	+	22814082	22814153	22819287	22819416	22812162	22812253	22820312	22820473	9713	9,11	7,7	0,2	3,3	144	202	0.0222494	0.245392	0.643,0.688	0.0,0.483	0.424	42.4	42.4
712	ENSG00000261183	RP11-532F12.5	15	-	40838547	40838686	40843486	40843693	40835996	40836282	40844178	40844300	712	7,7	166,91	4,2	158146	280	212	0.0223423	0.245449	0.031,0.055	0.019,0.01	0.028	2.8	2.8
2495	ENSG00000128059	PPAT	4	-	56403705	56403951	56403979	56404118	56403288	56403401	56406494	56406701	2495	0,1	6,8	1,1	3,4	212	319	0.0224548	0.24611	0.0,0.158	0.334,0.273	-0.224	-22.4	22.4
2496	ENSG00000096401	CDC5L	6	+	44426481	44426724	44429712	44429910	44426102	44426183	44445654	44445867	2496	319218	317203	279215	375271	316	271	0.0224603	0.24611	0.463,0.479	0.39,0.405	0.073	7.3	7.3
5078	ENSG00000189180	ZNF33A	10	+	38025347	38025411	38034325	38034400	38017290	38017386	38054374	38054511	5078	1,1	4,5	2,6	2,5	137	148	0.0224971	0.246197	0.213,0.178	0.519,0.565	-0.347	-34.7	34.7
1159	ENSG00000156042	CFAP70	10	-	73278178	73278337	73291370	73291444	73275445	73275598	73291639	73291755	1159	20,13	27,18	7,5	22,17	147	232	0.0227115	0.248226	0.539,0.533	0.334,0.317	0.211	21.1	21.1
8601	ENSG00000137497	NUMA1	11	-	72049418	72049539	72068078	72068231	72035901	72035975	72069841	72069911	8601	15,13	6,12	8,1	8,14	226	194	0.0227933	0.2488	0.682,0.482	0.462,0.058	0.322	32.2	32.2
9799	ENSG00000055917	PUM2	2	-	20332966	20333063	20333408	20333499	20327309	20327378	20350596	20350702	9799	0,5	14,11	0,1	8,6	164	170	0.0229452	0.250138	0.0,0.32	0.0,0.147	0.087	8.7	8.7
8218	ENSG00000171552	BCL2L1	20	-	31689343	31689423	31707938	31708086	31666034	31666086	31721654	31722348	8218	1,1	4,1	4,0	0,1	221	153	0.0230482	0.250764	0.148,0.409	1.0,0.0	-0.222	-22.2	22.2
9342	ENSG00000125814	NAPB	20	-	23395138	23395185	23397084	23397200	23394921	23394999	23402992	23403072	9342	1,4	10,8	11,2	9,3	189	120	0.0230614	0.250764	0.06,0.241	0.437,0.297	-0.216	-21.6	21.6
8962	ENSG00000158373	HIST1H2BD	6	+	26159407	26159490	26163797	26163918	26158145	26158559	26170974	26171349	8962	12,7	12,12	8,4	1,3	156	194	0.0231121	0.250994	0.554,0.42	0.909,0.624	-0.279	-27.9	27.9
7327	ENSG00000137955	RABGGTB	1	+	75789158	75789356	75790015	75790057	75787522	75787604	75790151	75790274	7327	391268	13,5	453355	1,8	271	115	0.0232367	0.252027	0.927,0.958	0.995,0.95	-0.03	-3	3
685	ENSG00000156876	SASS6	1	-	100122379	100122484	100123209	100123289	100121377	100121549	100125881	100125942	685	23,14	20,19	9,10	22,24	153	178	0.0233061	0.252138	0.572,0.462	0.322,0.326	0.193	19.3	19.3
9553	ENSG00000215548	FRG1JP	9	-	63837730	63837832	63842823	63842949	63834435	63834527	63857199	63857268	9553	38,19	21,19	30,18	39,33	199	175	0.0232964	0.252138	0.614,0.468	0.404,0.324	0.177	17.7	17.7
724	ENSG00000139410	SDSL	12	+	113423494	113423645	113424052	113424117	113422404	113422477	113427961	113428156	724	2,0	1,1	2,1	0,0	224	138	0.0234417	0.252962	0.552,0.0	1.0,1.0	-0.724	-72.4	72.4
9110	ENSG00000108219	TSPAN14	10	+	80463087	80463127	80468569	80468687	80454352	80454371	80489216	80489314	9110	4,2	24,24	0,2	33,24	113	191	0.0234258	0.252962	0.22,0.123	0.0,0.123	0.11	11	11
2164	ENSG00000165671	NSD1	5	+	177136872	177136970	177169393	177169428	177135940	177136030	177191883	177192019	2164	2,2	0,1	2,3	5,0	171	108	0.0235425	0.253729	1.0,0.558	0.202,1.0	0.178	17.8	17.8
4567	ENSG00000105792	CFAP69	7	+	90273986	90274110	90277072	90277295	90271780	90271958	90279676	90279893	4567	19,12	0,1	33,35	3,4	197	296	0.0236088	0.254123	1.0,0.947	0.943,0.929	0.038	3.8	3.8
4903	ENSG00000015475	BID	22	-	17743802	17744013	17750104	17750174	17739348	17739488	17774380	17774495	4903	17,18	104,71	24,30	223276	143	284	0.0236691	0.25445	0.245,0.335	0.176,0.178	0.113	11.3	11.3
688	ENSG00000170633	RNF34	12	+	121402741	121402807	121404848	121405113	121400141	121400218	121416158	121416377	688	8,5	9,6	8,7	2,3	139	338	0.0237863	0.255389	0.684,0.67	0.907,0.85	-0.202	-20.2	20.2
9111	ENSG00000108219	TSPAN14	10	+	80463087	80463127	80468546	80468687	80454352	80454371	80489216	80489314	9111	4,2	31,33	0,2	44,36	113	214	0.0239253	0.256557	0.196,0.103	0.0,0.095	0.102	10.2	10.2
8603	ENSG00000137497	NUMA1	11	-	72049418	72049539	72068101	72068231	72035901	72035975	72069841	72069911	8603	15,12	6,12	9,0	8,14	203	194	0.0240081	0.257122	0.705,0.489	0.518,0.0	0.338	33.8	33.8
231	ENSG00000179178	TMEM125	1	+	43271033	43271164	43271648	43271726	43270680	43270793	43272183	43272339	231	61,58	2,4	39,50	1,0	204	151	0.0240987	0.257445	0.958,0.915	0.967,1.0	-0.047	-4.7	4.7
3852	ENSG00000148459	PDSS1	10	+	26705285	26705394	26720217	26720359	26704676	26704741	26723805	26723917	3852	33,17	38,15	33,29	63,57	182	215	0.024089	0.257445	0.506,0.572	0.382,0.375	0.16	16	16
1885	ENSG00000103121	CMC2	16	-	80983181	80983370	80988539	80988596	80981805	80981877	80997313	80997429	1885	26,16	3,0	38,20	4,8	130	262	0.0241761	0.257949	0.946,1.0	0.95,0.834	0.081	8.1	8.1
3151	ENSG00000060339	CCAR1	10	+	68737844	68737889	68742375	68742569	68736875	68737048	68747160	68747275	3151	100,70	473326	28,21	175179	118	267	0.0242913	0.258854	0.324,0.327	0.266,0.21	0.088	8.8	8.8
3099	ENSG00000213047	DENND1B	1	-	197658299	197658369	197715030	197715074	197652234	197652315	197772867	197772932	3099	5,7	3,9	5,1	11,12	117	143	0.0243654	0.258997	0.671,0.487	0.357,0.092	0.354	35.4	35.4
9600	ENSG00000096060	FKBP5	6	-	35646729	35646850	35684376	35684485	35642719	35642843	35688803	35688942	9600	6,2	16,6	2,1	19,13	182	194	0.0243377	0.258997	0.286,0.262	0.101,0.076	0.186	18.6	18.6
9021	ENSG00000165219	GAPVD1	9	+	125268935	125268984	125295457	125295574	125261910	125261959	125298889	125299106	9021	14,4	17,11	14,6	5,5	122	190	0.0244142	0.259192	0.562,0.362	0.813,0.651	-0.27	-27	27
239	ENSG00000179178	TMEM125	1	+	43271107	43271253	43271648	43271894	43270570	43270793	43272183	43272339	239	85,80	76,88	93,94	70,52	219	319	0.0245247	0.259718	0.62,0.57	0.659,0.725	-0.097	-9.7	9.7
7671	ENSG00000141556	TBCD	17	+	82893546	82893632	82900650	82900731	82889667	82889697	82903404	82903478	7671	108,83	97,65	134113	161144	159	154	0.0245238	0.259718	0.519,0.553	0.446,0.432	0.097	9.7	9.7
3835	ENSG00000134824	FADS2	11	+	61848680	61848861	61849748	61849889	61848163	61848284	61857010	61857071	3835	12,12	24,17	26,25	99,89	254	214	0.0246455	0.26035	0.296,0.373	0.181,0.191	0.149	14.9	14.9
5214	ENSG00000086666	ZFAND6	15	+	80073265	80073330	80075163	80075315	80072589	80072647	80098415	80098578	5214	1,2	2,0	4,1	7,6	138	225	0.024623	0.26035	0.449,1.0	0.482,0.214	0.377	37.7	37.7
8667	ENSG00000145293	ENOPH1	4	+	82447919	82448021	82451042	82451245	82430647	82430884	82454721	82454854	8667	91,53	279184	50,57	256254	175	276	0.0246785	0.260377	0.34,0.312	0.235,0.261	0.078	7.8	7.8
6048	ENSG00000146707	POMZP3	7	-	76618496	76618615	76625521	76625683	76618182	76618300	76625999	76626215	6048	192106	7,11	161118	1,6	235	192	0.0247849	0.261175	0.957,0.887	0.992,0.941	-0.044	-4.4	4.4
7456	ENSG00000135069	PSAT1	9	+	78320736	78320814	78327673	78327800	78317675	78317804	78328050	78328188	7456	3,1	34,11	0,0	4,19	151	200	0.0249082	0.261945	0.105,0.107	0.0,0.0	0.106	10.6	10.6
7734	ENSG00000155111	CDK19	6	-	110623180	110623362	110623362	110623478	110622814	110622912	110626775	110626845	7734	6,2	52,54	0,3	90,63	189	255	0.0249193	0.261945	0.135,0.048	0.0,0.06	0.061	6.1	6.1
7238	ENSG00000163512	AZI2	3	-	28337525	28337707	28337936	28338036	28336736	28336885	28338492	28338615	7238	235150	11,4	219137	1,3	173	255	0.024966	0.262112	0.969,0.982	0.997,0.985	-0.015	-1.5	1.5
3081	ENSG00000111358	GTF2H3	12	+	123659429	123659475	123659515	123659584	123655770	123655824	123659794	123659930	3081	5,3	143,97	0,0	130110	119	142	0.0251807	0.264042	0.04,0.036	0.0,0.0	0.038	3.8	3.8
511	ENSG00000119013	NDUFB3	2	+	201072265	201072361	201073070	201073153	201072029	201072059	201078880	201079022	511	30,12	0,0	21,10	2,2	169	156	0.0252502	0.26412	1.0,1.0	0.906,0.822	0.136	13.6	13.6
6668	ENSG00000135720	DYNC1LI2	16	-	66742437	66742668	66749196	66749313	66736074	66736244	66751272	66751346	6668	242180	345250	176,98	313210	190	304	0.0252433	0.26412	0.529,0.535	0.474,0.427	0.082	8.2	8.2
6841	ENSG00000179818	PCBP1-AS1	2	-	70055713	70055910	70059642	70059680	70051202	70051305	70077300	70077381	6841	1,1	6,6	1,0	8,5	111	270	0.0253195	0.264521	0.288,0.288	0.233,0.0	0.171	17.1	17.1
6061	ENSG00000215908	CROCCP2	1	-	16635026	16635168	16643027	16643138	16633094	16633346	16644645	16644672	6061	1,1	17,8	4,3	12,11	184	215	0.0253777	0.264804	0.064,0.127	0.28,0.242	-0.166	-16.6	16.6
3238	ENSG00000072609	CHFR	12	-	132862332	132862425	132869618	132869834	132861466	132861634	132870723	132870783	3238	78,84	3,0	65,78	2,7	289	166	0.0255591	0.266371	0.937,1.0	0.949,0.865	0.061	6.1	6.1
6622	ENSG00000099899	TRMT2A	22	-	20115265	20115447	20115474	20115554	20114964	20115079	20115671	20115780	6622	9,1	176152	13,14	157259	153	255	0.0257069	0.267528	0.079,0.011	0.121,0.083	-0.057	-5.7	5.7
6905	ENSG00000077232	DNAJC10	2	+	182732482	182732542	182736248	182736386	182731029	182731107	182740298	182740388	6905	2,3	405290	5,3	157123	133	211	0.0257643	0.267528	0.008,0.016	0.048,0.037	-0.03	-3	3
8491	ENSG00000165637	VDAC2	10	+	75214020	75214070	75217887	75217991	75212229	75212298	75219062	75219215	8491	576423	25,8	992686	15,14	123	177	0.0257469	0.267528	0.971,0.987	0.99,0.986	-0.009	-0.9	0.9
7800	ENSG00000181392	SYNE4	19	-	36007124	36007268	36008216	36008367	36006749	36006944	36008553	36008793	7800	61,48	192115	86109	143232	224	217	0.0258946	0.268228	0.235,0.288	0.368,0.313	-0.079	-7.9	7.9
8209	ENSG00000103126	AXIN1	16	-	299015	299204	304303	304441	297721	298251	309972	310069	8209	37,35	2,7	52,63	3,1	211	262	0.0258863	0.268228	0.958,0.861	0.956,0.987	-0.062	-6.2	6.2
2962	ENSG00000128739	SNRPN	15	+	24921156	24921255	24942274	24942462	24920472	24920547	24962113	24962209	2962	2,3	1,2	4,6	0,0	172	261	0.0259509	0.268484	0.752,0.695	1.0,1.0	-0.276	-27.6	27.6
6926	ENSG00000100429	HDAC10	22	-	50248661	50248697	50248697	50248890	50248365	50248472	50249102	50249168	6926	38,27	36,19	41,68	18,33	266	109	0.0260841	0.269536	0.302,0.368	0.483,0.458	-0.136	-13.6	13.6
6738	ENSG00000114867	EIF4G1	3	+	184316035	184316218	184317716	184317816	184315762	184315856	184319688	184319801	6738	65,77	380292	24,48	240262	256	173	0.0261315	0.269698	0.104,0.151	0.063,0.11	0.041	4.1	4.1
7481	ENSG00000137073	UBAP2	9	-	33963725	33963791	33971650	33971737	33960825	33960878	33973182	33973237	7481	14,7	53,37	4,5	50,43	160	139	0.0262074	0.270155	0.187,0.141	0.065,0.092	0.085	8.5	8.5
5788	ENSG00000143742	SRP9	1	+	225785262	225785356	225786861	225786985	225783299	225783368	225789239	225790466	5788	3,4	88,64	2,0	101,86	167	197	0.02636	0.2714	0.039,0.069	0.023,0.0	0.043	4.3	4.3
1170	ENSG00000120049	KCNIP2	10	-	101828150	101828258	101828388	101828459	101827888	101827993	101828626	101828696	1170	2,4	3,4	0,2	3,5	144	181	0.0264808	0.272315	0.456,0.557	0.0,0.335	0.339	33.9	33.9
9262	ENSG00000204852	TCTN1	12	+	110634395	110634463	110634669	110634779	110632471	110632559	110636480	110636501	9262	4,1	46,29	1,0	43,21	141	183	0.0266252	0.27347	0.101,0.043	0.029,0.0	0.058	5.8	5.8
8292	ENSG00000132423	COQ3	6	-	99382118	99382188	99383007	99383130	99380188	99380341	99383697	99383824	8292	11,5	4,0	4,6	0,1	196	143	0.0266608	0.273505	0.667,1.0	1.0,0.814	-0.074	-7.4	7.4
1450	ENSG00000270168	LA16c-380H5.3	16	+	2991377	2991437	2992402	2992438	2991047	2991272	2992930	2992963	1450	2,5	0,1	7,3	2,1	133	109	0.0267224	0.273808	1.0,0.804	0.741,0.711	0.176	17.6	17.6
541	ENSG00000109534	GAR1	4	+	109815677	109815804	109816152	109816255	109815509	109815545	109817935	109818090	541	48,30	20,10	29,18	19,18	200	176	0.0267684	0.273951	0.679,0.725	0.573,0.468	0.181	18.1	18.1
3579	ENSG00000164808	SPIDR	8	+	47293866	47294030	47396375	47396626	47291032	47291137	47440322	47440542	3579	47,44	208100	41,28	221161	237	324	0.0268982	0.274949	0.236,0.376	0.202,0.192	0.109	10.9	10.9
6258	ENSG00000123329	ARHGAP9	12	-	57480777	57480834	57483894	57484033	57479090	57479424	57488611	57488726	6258	8,8	7,2	0,1	1,0	212	130	0.0269732	0.275386	0.412,0.71	0.0,1.0	0.061	6.1	6.1
7377	ENSG00000159842	ABR	17	-	1095295	1095498	1095907	1096143	1091664	1091850	1100636	1100735	7377	2,3	6,11	1,0	1,2	309	276	0.0271319	0.276674	0.229,0.196	0.472,0.0	-0.023	-2.3	2.3
3336	ENSG00000141582	CBX4	17	-	79836091	79836179	79837303	79837466	79835645	79835712	79837836	79837902	3336	79,49	35,30	25,29	21,29	236	161	0.0272402	0.277447	0.606,0.527	0.448,0.406	0.139	13.9	13.9
2300	ENSG00000160688	FLAD1	1	+	154992564	154992673	154992712	154992786	154990338	154990528	154992901	154993111	2300	5,8	29,11	6,3	49,37	182	147	0.0272844	0.277565	0.122,0.37	0.09,0.061	0.17	17	17
7962	ENSG00000166169	POLL	10	-	101583507	101583681	101585315	101585478	101582762	101582891	101585861	101586156	7962	63,41	143,78	58,86	95100	236	247	0.0276374	0.280821	0.316,0.355	0.39,0.474	-0.096	-9.6	9.6
3275	ENSG00000150527	CTAGE5	14	+	39276933	39277065	39279336	39279358	39267123	39267522	39279448	39279537	3275	222150	48,30	34,63	23,18	205	95	0.0277204	0.28133	0.682,0.699	0.407,0.619	0.177	17.7	17.7
5500	ENSG00000177225	PDDC1	11	-	770992	771104	771332	771426	770313	770398	772426	772521	5500	48,48	12,16	25,73	14,39	167	185	0.0279198	0.282684	0.816,0.769	0.664,0.675	0.123	12.3	12.3
5697	ENSG00000134240	HMGCS2	1	-	119759117	119759282	119759923	119759989	119757272	119757438	119764171	119764626	5697	129112	320268	167144	544491	139	238	0.0279202	0.282684	0.408,0.417	0.345,0.334	0.073	7.3	7.3
1269	ENSG00000234741	GAS5	1	-	173864483	173864506	173864678	173864704	173864256	173864304	173865228	173865282	1269	444292	421218	324206	373228	99	96	0.0280941	0.283765	0.506,0.565	0.457,0.467	0.073	7.3	7.3
1592	ENSG00000130985	UBA1	X	+	47198308	47198355	47198526	47198628	47193828	47194024	47198802	47198919	1592	1,2	5,7	0,1	7,7	120	175	0.0281517	0.283765	0.226,0.294	0.0,0.172	0.174	17.4	17.4
6687	ENSG00000028203	VEZT	12	+	95257153	95257239	95262905	95263081	95256549	95256622	95266356	95266632	6687	15,12	230190	7,5	210179	159	249	0.0281845	0.283765	0.093,0.09	0.05,0.042	0.045	4.5	4.5
7167	ENSG00000165948	IFI27L1	14	+	94100738	94100771	94101813	94101975	94096840	94096965	94102476	94102709	7167	10,17	82,68	11,10	97158	106	235	0.0281934	0.283765	0.213,0.357	0.201,0.123	0.123	12.3	12.3
9077	ENSG00000121060	TRIM25	17	-	56895520	56895604	56895925	56895952	56895342	56895441	56899114	56899180	9077	6,8	52,35	14,14	41,37	100	157	0.0281705	0.283765	0.153,0.264	0.349,0.373	-0.152	-15.2	15.2
3255	ENSG00000166575	TMEM135	11	+	87072902	87072970	87075636	87075786	87071522	87071615	87157340	87157406	3255	3,0	2,2	0,0	4,2	141	223	0.0283635	0.284805	0.703,0.0	0.0,0.0	0.351	35.1	35.1
794	ENSG00000120992	LYPLA1	8	-	54055059	54055133	54062253	54062324	54052654	54052756	54063327	54063375	794	79,55	78,61	91,71	140113	144	147	0.028349	0.284805	0.508,0.479	0.399,0.391	0.098	9.8	9.8
2929	ENSG00000258644	SYNJ2BP-COX16	14	-	70342657	70342729	70373032	70373125	70329173	70329236	70375675	70375771	2929	18,12	206143	16,7	292225	166	145	0.0284204	0.28504	0.071,0.068	0.046,0.026	0.034	3.4	3.4
4323	ENSG00000258830	RP11-123K3.4	12	-	57289008	57289040	57292571	57292662	57283823	57284056	57295398	57295507	4323	20,7	27,15	8,9	34,27	164	105	0.0285176	0.285343	0.322,0.23	0.131,0.176	0.123	12.3	12.3
8804	ENSG00000138777	PPA2	4	-	105386566	105386636	105456680	105456745	105370836	105370873	105473893	105474014	8804	99,74	177135	186,96	439270	138	143	0.0285163	0.285343	0.367,0.362	0.305,0.269	0.077	7.7	7.7
7032	ENSG00000100815	TRIP11	14	-	92010985	92011072	92011754	92011795	92007639	92007852	92014214	92014577	7032	61,26	69,42	15,7	35,20	114	160	0.0285576	0.285408	0.554,0.465	0.376,0.329	0.157	15.7	15.7
8514	ENSG00000132780	NASP	1	+	45602254	45602365	45606481	45606591	45591222	45591270	45613168	45613248	8514	227170	313187	270216	458354	184	183	0.028649	0.285652	0.419,0.475	0.37,0.378	0.073	7.3	7.3
8561	ENSG00000138709	LARP1B	4	+	128162193	128162317	128178511	128178642	128121825	128122188	128179405	128179410	8561	85,41	53,44	41,24	54,38	197	204	0.0286402	0.285652	0.624,0.491	0.44,0.395	0.14	14	14
6358	ENSG00000167995	BEST1	11	+	61959497	61959578	61959891	61960043	61958145	61958298	61962254	61965515	6358	26,22	97,76	14,14	18,31	154	225	0.0288106	0.286928	0.281,0.297	0.532,0.398	-0.176	-17.6	17.6
8263	ENSG00000197381	ADARB1	21	+	45134714	45134832	45144630	45144701	45128401	45128573	45171609	45171684	8263	23,10	1,1	22,8	3,4	191	144	0.0289848	0.288326	0.945,0.883	0.847,0.601	0.19	19	19
7043	ENSG00000162885	B3GALNT2	1	-	235465635	235465714	235470849	235470960	235458602	235458786	235480053	235480149	7043	93,65	54,45	68,60	25,24	184	152	0.0291863	0.289992	0.587,0.544	0.692,0.674	-0.118	-11.8	11.8
2526	ENSG00000161955	TNFSF13	17	+	7559199	7559297	7559623	7559702	7558301	7558375	7559845	7559893	2526	15,19	63,34	20,29	30,37	171	152	0.0295159	0.292585	0.175,0.332	0.372,0.411	-0.138	-13.8	13.8
7118	ENSG00000155008	APOOL	X	+	85018221	85018345	85043047	85043075	85003825	85003927	85046445	85046550	7118	3,5	3,0	2,3	0,0	197	101	0.0295049	0.292585	0.339,1.0	1.0,1.0	-0.331	-33.1	33.1
2574	ENSG00000120616	EPC1	10	-	32273013	32273114	32273162	32273281	32272025	32272167	32284697	32285050	2574	92,80	3,2	76,70	5,7	192	174	0.0295767	0.292847	0.965,0.973	0.932,0.901	0.052	5.2	5.2
915	ENSG00000224078	SNHG14	15	+	25086330	25086464	25086509	25086614	25085189	25085322	25087466	25087599	915	7,9	33,14	7,8	2,10	207	178	0.0296174	0.29291	0.154,0.356	0.751,0.408	-0.325	-32.5	32.5
7400	ENSG00000148341	SH3GLB2	9	-	129010669	129010693	129012235	129012298	129010119	129010209	129014410	129014503	7400	278233	82,57	282295	96125	136	97	0.0297694	0.294072	0.707,0.745	0.677,0.627	0.074	7.4	7.4
836	ENSG00000187239	FNBP1	9	-	129915965	129915980	129923843	129924026	129908889	129908999	129924959	129925157	836	54,43	3,4	29,34	8,5	256	88	0.0298097	0.294129	0.861,0.787	0.555,0.7	0.197	19.7	19.7
5352	ENSG00000099330	OCEL1	19	+	17226999	17227199	17227839	17227933	17226692	17226869	17228255	17228309	5352	117,74	9,6	126171	19,25	273	167	0.0300983	0.29638	0.888,0.883	0.802,0.807	0.081	8.1	8.1
8210	ENSG00000214106	PAXIP1-AS2	7	+	154946561	154946791	154947730	154947773	154946359	154946493	154947897	154948090	8210	86,52	9,4	94,77	5,1	303	116	0.0301074	0.29638	0.785,0.833	0.878,0.967	-0.114	-11.4	11.4
6137	ENSG00000126456	IRF3	19	-	49664442	49664673	49664673	49664846	49663342	49663514	49665630	49665705	6137	103,70	37,27	149171	40,33	246	304	0.0301647	0.296602	0.775,0.762	0.822,0.865	-0.075	-7.5	7.5
8212	ENSG00000214106	PAXIP1-AS2	7	+	154946548	154946791	154947730	154947773	154946359	154946493	154947897	154948090	8212	85,54	9,4	95,77	5,1	316	116	0.0304188	0.298756	0.776,0.832	0.875,0.966	-0.116	-11.6	11.6
3989	ENSG00000107937	GTPBP4	10	+	999002	999095	1000676	1000868	997207	997308	1000947	1001013	3989	183139	412228	164148	467371	166	265	0.0304549	0.298766	0.415,0.493	0.359,0.389	0.08	8	8
430	ENSG00000106723	SPIN1	9	+	88415606	88415699	88416643	88416766	88388430	88388538	88418777	88418951	430	10,8	3,3	4,3	3,7	166	196	0.0306344	0.300182	0.797,0.759	0.612,0.336	0.304	30.4	30.4
9354	ENSG00000242086	LINC00969	3	+	195689338	195689438	195696360	195696589	195688532	195688797	195699029	195699207	9354	51,22	71,53	47,47	56,35	173	302	0.0308003	0.301461	0.556,0.42	0.594,0.701	-0.159	-15.9	15.9
3283	ENSG00000086205	FOLH1	11	-	49207085	49207166	49207867	49207895	49206066	49206172	49208291	49208602	3283	8,4	1,0	15,6	0,5	101	154	0.0309503	0.302582	0.924,1.0	1.0,0.647	0.138	13.8	13.8
5333	ENSG00000162542	TMCO4	1	-	19793431	19793648	19798136	19798215	19787025	19787117	19799854	19799917	5333	11,14	16,12	9,8	3,4	152	290	0.03114	0.303811	0.567,0.69	0.851,0.792	-0.193	-19.3	19.3
824	ENSG00000171813	PWWP2B	10	+	132406683	132406783	132409761	132409879	132404625	132406289	132417060	132417528	824	1,1	74,52	2,4	42,54	173	191	0.0311473	0.303811	0.015,0.021	0.05,0.076	-0.045	-4.5	4.5
8079	ENSG00000142765	SYTL1	1	+	27350793	27350952	27351171	27351336	27349971	27350485	27351455	27351579	8079	185148	100,93	158277	118236	232	238	0.031401	0.305935	0.655,0.62	0.579,0.546	0.075	7.5	7.5
3906	ENSG00000008869	HEATR5B	2	-	37002305	37002572	37003541	37003686	37000585	37000813	37005631	37005759	3906	102,50	162106	48,41	113127	218	340	0.0315072	0.306444	0.495,0.424	0.398,0.335	0.093	9.3	9.3
429	ENSG00000106723	SPIN1	9	+	88415606	88415699	88418777	88418951	88388430	88388538	88426381	88426591	429	9,9	15,31	4,3	33,15	166	247	0.0315425	0.306444	0.472,0.302	0.153,0.229	0.196	19.6	19.6
5809	ENSG00000008083	JARID2	6	+	15374116	15374252	15410223	15410365	15246295	15246584	15452005	15452175	5809	43,35	45,21	49,34	17,18	209	215	0.031561	0.306444	0.496,0.632	0.748,0.66	-0.14	-14	14
1211	ENSG00000100360	IFT27	22	-	36766312	36766455	36766901	36766987	36766137	36766197	36767305	36767365	1211	2,2	14,9	8,6	7,17	159	216	0.0317281	0.307017	0.163,0.232	0.608,0.324	-0.268	-26.8	26.8
4818	ENSG00000166295	ANAPC16	10	+	72223887	72224056	72230365	72230439	72220053	72220379	72233000	72235858	4818	619364	53,27	589434	22,31	242	147	0.0316938	0.307017	0.876,0.891	0.942,0.895	-0.035	-3.5	3.5
9800	ENSG00000055917	PUM2	2	-	20331716	20331937	20333408	20333499	20327309	20327378	20350596	20350702	9800	0,5	39,39	0,1	31,16	164	294	0.0316835	0.307017	0.0,0.187	0.0,0.101	0.043	4.3	4.3
335	ENSG00000055332	EIF2AK2	2	-	37122505	37122664	37126288	37126411	37119958	37120139	37135483	37135546	335	31,31	80,54	62,40	83,50	196	232	0.0318645	0.307987	0.314,0.405	0.469,0.486	-0.118	-11.8	11.8
4614	ENSG00000114023	FAM162A	3	+	122385472	122385580	122387463	122387515	122384181	122384299	122401375	122401535	4614	14,11	0,1	13,24	2,2	181	125	0.031966	0.308618	1.0,0.884	0.818,0.892	0.087	8.7	8.7
3237	ENSG00000072609	CHFR	12	-	132862332	132862425	132869618	132869798	132861466	132861634	132870723	132870783	3237	91,81	3,0	81,79	2,7	253	166	0.0320884	0.309365	0.952,1.0	0.964,0.881	0.053	5.3	5.3
849	ENSG00000137312	FLOT1	6	-	30741467	30741704	30741791	30741799	30741189	30741333	30742146	30742203	849	5,3	66,70	2,1	73104	81	310	0.0321159	0.309365	0.225,0.141	0.095,0.035	0.118	11.8	11.8
1537	ENSG00000215146	RP11-313J2.1	10	-	42340500	42340556	42360948	42361034	42331865	42338240	42367815	42367974	1537	2,0	3,1	2,1	0,2	159	129	0.0323158	0.309953	0.351,0.0	1.0,0.289	-0.469	-46.9	46.9
4324	ENSG00000258830	RP11-123K3.4	12	-	57289008	57289040	57292571	57292649	57283823	57284056	57295398	57295507	4324	12,9	27,15	6,7	34,27	151	105	0.0322595	0.309953	0.236,0.294	0.109,0.153	0.134	13.4	13.4
4744	ENSG00000106692	FKTN	9	+	105598630	105598701	105600917	105601041	105596597	105596657	105601144	105601348	4744	4,0	2,5	1,0	3,3	144	197	0.0322293	0.309953	0.732,0.0	0.313,0.0	0.209	20.9	20.9
806	ENSG00000198874	TYW1	7	+	67056196	67056260	67059817	67059915	67055834	67055887	67067284	67067403	806	2,1	2,3	0,2	1,0	137	171	0.0323224	0.309953	0.555,0.294	0.0,1.0	-0.076	-7.6	7.6
4215	ENSG00000134419	RPS15A	16	-	18784737	18784823	18788062	18788141	18782967	18783102	18788980	18789118	4215	224113	28691474	305164	42793481	152	159	0.0324278	0.310614	0.076,0.074	0.069,0.047	0.017	1.7	1.7
5359	ENSG00000099330	OCEL1	19	+	17226993	17227199	17227839	17228005	17226692	17226869	17228255	17228309	5359	131,86	92,82	145217	223213	279	239	0.0324937	0.310897	0.55,0.473	0.358,0.466	0.1	10	10
6301	ENSG00000148985	PGAP2	11	+	3822908	3822993	3823612	3823740	3808293	3808315	3823882	3824135	6301	4,13	21,6	2,2	12,16	158	201	0.0326015	0.311229	0.195,0.734	0.175,0.137	0.308	30.8	30.8
908	ENSG00000224078	SNHG14	15	+	25064714	25064855	25070119	25070259	25061949	25062088	25072724	25072863	908	57,36	76,39	39,42	16,38	214	213	0.0325713	0.311229	0.427,0.479	0.708,0.524	-0.163	-16.3	16.3
1655	ENSG00000047579	DTNBP1	6	-	15637743	15637804	15651312	15651363	15627342	15627475	15652086	15652140	1655	12,11	54,34	23,20	49,37	124	134	0.0328251	0.313014	0.194,0.259	0.337,0.369	-0.126	-12.6	12.6
3370	ENSG00000171097	CCBL1	9	-	128840449	128840672	128842066	128842184	128838274	128838367	128842653	128842801	3370	0,2	2,0	0,1	1,3	191	296	0.0328796	0.313182	0.0,1.0	0.0,0.341	0.33	33	33
5138	ENSG00000169359	SLC33A1	3	-	155833467	155833585	155833856	155834041	155829687	155829903	155853222	155853317	5138	177136	144,90	105,95	116,95	258	191	0.0329236	0.313252	0.476,0.528	0.401,0.425	0.089	8.9	8.9
8861	ENSG00000125743	SNRPD2	19	-	45690571	45690667	45691162	45691293	45688386	45688566	45691886	45691940	8861	6,0	5,1	7,1	1,1	204	169	0.0329649	0.313295	0.499,0.0	0.853,0.453	-0.404	-40.4	40.4
2524	ENSG00000160201	U2AF1	21	-	43100452	43100519	43101365	43101432	43095693	43095743	43104314	43104402	2524	7,3	3,3	1,2	5,3	140	140	0.0330471	0.313727	0.7,0.5	0.167,0.4	0.316	31.6	31.6
5589	ENSG00000168385	2002-09-01	2	+	241317498	241317599	241324408	241324662	241315945	241315982	241325992	241326113	5589	48,37	33,19	35,34	42,31	174	327	0.033166	0.314155	0.732,0.785	0.61,0.673	0.117	11.7	11.7
6282	ENSG00000145687	SSBP2	5	-	81513627	81513717	81615472	81615557	81474495	81474562	81636556	81636618	6282	43,27	5,3	26,23	15,3	158	163	0.0331515	0.314155	0.899,0.903	0.641,0.888	0.137	13.7	13.7
7855	ENSG00000134109	EDEM1	3	+	5195208	5195281	5199591	5199695	5187672	5188314	5201752	5201924	7855	28,30	117,90	15,16	101,88	146	177	0.0333725	0.315761	0.225,0.288	0.153,0.181	0.09	9	9
7725	ENSG00000156171	DRAM2	1	-	111124741	111124881	111126226	111126294	111120515	111120693	111131423	111131568	7725	57,38	34,34	99,69	99,96	141	213	0.0335372	0.316356	0.717,0.628	0.602,0.521	0.111	11.1	11.1
8720	ENSG00000175220	ARHGAP1	11	-	46679660	46679776	46680204	46680282	46679364	46679468	46680486	46680563	8720	71,42	58,41	35,56	20,28	151	189	0.033532	0.316356	0.605,0.562	0.687,0.715	-0.118	-11.8	11.8
9499	ENSG00000070501	POLB	8	+	42349015	42349090	42350006	42350065	42344952	42345019	42352518	42352568	9499	26,24	29,20	41,20	20,11	148	132	0.0335467	0.316356	0.444,0.517	0.646,0.619	-0.152	-15.2	15.2
1421	ENSG00000197780	TAF13	1	-	109066134	109066232	109074986	109075065	109064432	109064693	109075920	109075971	1421	125,90	335186	136106	257165	152	171	0.0336004	0.316512	0.296,0.352	0.373,0.42	-0.073	-7.3	7.3
1507	ENSG00000161533	ACOX1	17	-	75960214	75960375	75973624	75973785	75957458	75957566	75978533	75978693	1507	50,35	99142	33,10	124,87	234	234	0.033701	0.317053	0.336,0.198	0.21,0.103	0.111	11.1	11.1
3838	ENSG00000012660	ELOVL5	6	-	53277645	53277820	53287861	53287942	53276178	53276256	53291775	53291963	3838	3,0	3,2	0,0	4,6	154	248	0.0337322	0.317053	0.617,0.0	0.0,0.0	0.308	30.8	30.8
1796	ENSG00000182446	NPLOC4	17	-	81560581	81560683	81563916	81563979	81559395	81559416	81565504	81565607	1796	4,0	6,7	0,1	2,3	136	175	0.0337909	0.317255	0.462,0.0	0.0,0.3	0.081	8.1	8.1
5804	ENSG00000111731	C2CD5	12	-	22458483	22458585	22459491	22459542	22456970	22457161	22469708	22469795	5804	6,4	9,5	2,2	6,13	124	175	0.0338355	0.317324	0.485,0.53	0.32,0.178	0.259	25.9	25.9
7093	ENSG00000177565	TBL1XR1	3	-	177098465	177098541	177160870	177160992	177064919	177065022	177196339	177196353	7093	3,7	120,89	1,1	85,64	195	149	0.0339777	0.317793	0.019,0.057	0.009,0.012	0.028	2.8	2.8
8376	ENSG00000135679	MDM2	12	+	68813558	68813628	68816811	68816945	68809211	68809292	68820324	68820374	8376	9,1	131,94	2,0	65,51	143	207	0.0339974	0.317793	0.09,0.015	0.043,0.0	0.031	3.1	3.1
9152	ENSG00000068078	FGFR3	4	+	1802913	1803064	1803691	1803836	1801834	1802025	1804329	1804520	9152	3,2	0,1	1,1	0,4	224	218	0.0339802	0.317793	1.0,0.661	1.0,0.196	0.233	23.3	23.3
4472	ENSG00000196295	AC005154.6	7	-	30579005	30579128	30584710	30584808	30568832	30568989	30585329	30585479	4472	1,5	6,6	5,5	3,2	171	196	0.0340741	0.317814	0.16,0.489	0.656,0.741	-0.374	-37.4	37.4
6739	ENSG00000114867	EIF4G1	3	+	184316035	184316218	184317320	184317497	184315762	184315856	184317716	184317816	6739	65,80	563473	24,48	321418	256	250	0.0340686	0.317814	0.101,0.142	0.068,0.101	0.037	3.7	3.7
6005	ENSG00000141084	RANBP10	16	-	67744287	67744455	67772033	67772086	67738012	67738035	67805427	67805539	6005	16,15	79,85	19,27	57,80	126	241	0.0341465	0.318141	0.279,0.252	0.389,0.392	-0.125	-12.5	12.5
1995	ENSG00000239665	RP11-295P9.3	10	+	13652845	13653148	13654088	13654258	13652407	13652489	13654352	13654427	1995	22,11	16,12	13,12	3,5	376	243	0.0343644	0.31895	0.471,0.372	0.737,0.608	-0.251	-25.1	25.1
2831	ENSG00000109184	DCUN1D4	4	+	51887122	51887244	51889271	51889351	51886567	51886638	51891759	51891851	2831	9,9	3,2	19,7	0,2	195	153	0.034383	0.31895	0.702,0.779	1.0,0.733	-0.126	-12.6	12.6
6623	ENSG00000099899	TRMT2A	22	-	20115430	20115447	20115474	20115554	20114964	20115079	20115671	20115780	6623	9,1	6,5	13,14	3,6	153	90	0.03432	0.31895	0.469,0.105	0.718,0.579	-0.361	-36.1	36.1
7359	ENSG00000188917	TRMT2B	X	-	101037916	101038051	101041316	101041371	101036973	101037073	101051643	101051733	7359	1,0	91,50	4,2	72101	128	208	0.0343798	0.31895	0.018,0.0	0.083,0.031	-0.048	-4.8	4.8
4816	ENSG00000166295	ANAPC16	10	+	72220053	72220379	72230365	72230439	72215999	72216138	72233000	72235858	4816	396249	38,26	292276	44,42	399	147	0.0346036	0.320647	0.793,0.779	0.71,0.708	0.077	7.7	7.7
9338	ENSG00000125814	NAPB	20	-	23397071	23397188	23402992	23403072	23395138	23395185	23421304	23421519	9338	11,10	13,7	8,3	22,6	153	190	0.0346447	0.32068	0.512,0.64	0.311,0.383	0.229	22.9	22.9
3814	ENSG00000069956	MAPK6	15	+	52045829	52047015	52049992	52050119	52019200	52019376	52058632	52058797	3814	61384327	275216	39623013	251176	1259	200	0.0350186	0.323086	0.78,0.761	0.715,0.731	0.047	4.7	4.7
5354	ENSG00000099330	OCEL1	19	+	17226999	17227199	17228255	17228309	17226242	17226316	17228802	17229202	5354	97,55	33,22	121157	86,75	273	127	0.0350514	0.323086	0.578,0.538	0.396,0.493	0.114	11.4	11.4
6049	ENSG00000079387	SENP1	12	-	48097993	48098124	48101468	48101516	48096342	48096427	48106027	48106308	6049	1,0	62,29	2,2	28,33	121	204	0.0350563	0.323086	0.026,0.0	0.107,0.093	-0.087	-8.7	8.7
6921	ENSG00000100429	HDAC10	22	-	50248661	50248751	50249102	50249168	50248365	50248472	50249327	50249454	6921	28,11	62,48	62,61	79121	139	163	0.034998	0.323086	0.346,0.212	0.479,0.372	-0.147	-14.7	14.7
9760	ENSG00000107829	FBXW4	10	-	101624744	101624810	101667885	101667980	101612336	101612477	101672914	101673047	9760	162,94	112,80	125130	128144	168	139	0.0351236	0.323357	0.545,0.493	0.447,0.428	0.082	8.2	8.2
6688	ENSG00000028203	VEZT	12	+	95257153	95257239	95262905	95263064	95256549	95256622	95266356	95266632	6688	15,12	109,85	7,5	97,80	159	232	0.0351831	0.323556	0.167,0.171	0.095,0.084	0.08	8	8
486	ENSG00000062716	VMP1	17	+	59738836	59738947	59764970	59765138	59737452	59737543	59773753	59773885	486	159132	388281	240135	656472	184	241	0.0353173	0.324439	0.349,0.381	0.324,0.273	0.067	6.7	6.7
1603	ENSG00000266560	RP11-1007I13.4	X	-	152135760	152135834	152136870	152136904	152129488	152129613	152138474	152138556	1603	2,6	7,4	5,11	3,2	107	147	0.035479	0.325574	0.282,0.673	0.696,0.883	-0.312	-31.2	31.2
170	ENSG00000058272	PPP1R12A	12	-	79805591	79805768	79806165	79806333	79798493	79798584	79807225	79807330	170	236150	249152	207133	141115	241	250	0.0355474	0.325851	0.496,0.506	0.604,0.545	-0.074	-7.4	7.4
3049	ENSG00000147121	KRBOX4	X	+	46471141	46471185	46472024	46472239	46463197	46463308	46472749	46474639	3049	2,4	10,16	8,5	10,9	117	288	0.0358678	0.327882	0.33,0.381	0.663,0.578	-0.265	-26.5	26.5
3152	ENSG00000060339	CCAR1	10	+	68737844	68737889	68742427	68742569	68736875	68737048	68747160	68747275	3152	100,70	337241	28,21	129122	118	215	0.0358313	0.327882	0.351,0.346	0.283,0.239	0.087	8.7	8.7
3653	ENSG00000004866	ST7	7	+	116954973	116955153	117098697	117098815	116953346	116953691	117099761	117099844	3653	2,1	13,4	11,2	12,8	253	191	0.0359228	0.327882	0.104,0.159	0.409,0.159	-0.152	-15.2	15.2
5505	ENSG00000110958	PTGES3	12	-	56664775	56664800	56666203	56666266	56663612	56664498	56671748	56671847	5505	28,23	187142	63,43	246200	136	98	0.0358857	0.327882	0.097,0.105	0.156,0.134	-0.044	-4.4	4.4
1388	ENSG00000096070	BRPF3	6	+	36222167	36222265	36225266	36225364	36217916	36218010	36228901	36229056	1388	58,44	65,65	44,49	34,40	171	171	0.0359701	0.327963	0.472,0.404	0.564,0.551	-0.119	-11.9	11.9
1538	ENSG00000215146	RP11-313J2.1	10	-	42344253	42344408	42360948	42361034	42331865	42338240	42367815	42367974	1538	2,0	0,4	2,1	1,0	159	228	0.0361065	0.328154	1.0,0.0	0.741,1.0	-0.371	-37.1	37.1
3417	ENSG00000188283	ZNF383	19	+	37219598	37219749	37224817	37224939	37217925	37218274	37230408	37230462	3417	7,1	9,1	1,0	0,3	224	195	0.0360433	0.328154	0.404,0.465	1.0,0.0	-0.066	-6.6	6.6
5108	ENSG00000178773	CPNE7	16	+	89590379	89590579	89590667	89590723	89589896	89589951	89591006	89591058	5108	11,4	1,0	20,16	4,0	273	129	0.036103	0.328154	0.839,1.0	0.703,1.0	0.068	6.8	6.8
3484	ENSG00000169231	THBS3	1	-	155203222	155203305	155203512	155203592	155203092	155203137	155204854	155204957	3484	5,0	33,25	1,0	30,28	153	156	0.0361985	0.32829	0.134,0.0	0.033,0.0	0.051	5.1	5.1
5408	ENSG00000183621	ZNF438	10	-	30941574	30941651	30974593	30974652	30908932	30909015	30984368	30984426	5408	4,0	6,6	1,0	2,4	132	150	0.0361786	0.32829	0.431,0.0	0.362,0.0	0.035	3.5	3.5
7693	ENSG00000196821	C6orf106	6	-	34606554	34606904	34646600	34646798	34590508	34590600	34654624	34654779	7693	169126	309222	149134	337348	271	423	0.0362401	0.328317	0.461,0.47	0.408,0.375	0.074	7.4	7.4
19	ENSG00000035115	SH3YL1	2	-	243502	243562	244626	244738	242797	242871	247537	247602	19	1,1	28,20	4,1	9,12	185	133	0.0363859	0.328595	0.025,0.035	0.242,0.057	-0.119	-11.9	11.9
237	ENSG00000179178	TMEM125	1	+	43271107	43271253	43271648	43271726	43270680	43270793	43272183	43272339	237	85,80	2,4	93,94	1,0	219	151	0.0363864	0.328595	0.967,0.932	0.985,1.0	-0.043	-4.3	4.3
7983	ENSG00000137135	ARHGEF39	9	-	35662511	35662741	35662945	35663074	35662178	35662267	35663321	35663392	7983	10,10	59,27	16,23	35,43	202	303	0.0363357	0.328595	0.203,0.357	0.407,0.445	-0.146	-14.6	14.6
1379	ENSG00000125257	ABCC4	13	-	95105045	95105103	95113472	95113564	95083139	95083290	95115921	95116001	1379	3,0	7,3	3,1	1,1	165	131	0.0366656	0.329903	0.254,0.0	0.704,0.443	-0.447	-44.7	44.7
1703	ENSG00000105339	DENND3	8	+	141160631	141160787	141163332	141163429	141155848	141155970	141165185	141165289	1703	2,5	4,6	4,2	1,1	229	170	0.0365753	0.329903	0.271,0.382	0.748,0.598	-0.347	-34.7	34.7
4742	ENSG00000106692	FKTN	9	+	105598085	105598183	105598630	105598701	105596597	105596657	105601144	105601348	4742	16,4	4,0	4,7	1,0	171	144	0.036686	0.329903	0.771,1.0	0.771,1.0	0	0	0
5598	ENSG00000130429	ARPC1B	7	+	99386684	99386789	99388038	99388261	99385701	99385778	99389904	99390029	5598	1226991	33822862	903855	28633353	178	296	0.0366663	0.329903	0.376,0.365	0.344,0.298	0.05	5	5
2328	ENSG00000178821	TMEM52	1	-	1918252	1918431	1918892	1918934	1917590	1918162	1919044	1919088	2328	8,3	102,90	12,23	130183	115	252	0.0371126	0.333387	0.147,0.068	0.168,0.216	-0.085	-8.5	8.5
3561	ENSG00000240291	RP11-499P20.2	10	-	18518610	18518830	18533036	18533100	18513114	18513660	18539193	18539299	3561	3,0	2,3	0,1	1,5	137	293	0.0373983	0.3356	0.762,0.0	0.0,0.3	0.231	23.1	23.1
1640	ENSG00000082781	ITGB5	3	-	124809021	124809156	124817620	124817710	124796387	124796817	124819738	124819834	1640	33,43	101,82	82,78	133113	163	208	0.0374568	0.335772	0.294,0.401	0.44,0.468	-0.106	-10.6	10.6
2015	ENSG00000170871	KIAA0232	4	+	6785405	6785561	6795938	6796045	6782641	6782841	6824184	6824684	2015	1,1	1,1	0,1	1,0	229	180	0.0375888	0.336602	0.44,0.44	0.0,1.0	-0.06	-6	6
4920	ENSG00000268043	NBPF12	1	+	146960108	146960318	146966463	146966673	146959970	146960006	146968447	146968550	4920	6,1	23,12	2,11	7,6	283	283	0.0376612	0.336896	0.207,0.077	0.222,0.647	-0.292	-29.2	29.2
1314	ENSG00000133706	LARS	5	-	146164309	146164471	146168127	146168265	146160373	146160486	146171909	146171990	1314	341218	365285	204138	198106	211	235	0.0378144	0.337522	0.51,0.46	0.534,0.592	-0.078	-7.8	7.8
3059	ENSG00000153310	FAM49B	8	-	129879596	129879789	129880375	129880458	129879388	129879471	129903311	129903350	3059	3,1	2,0	3,1	3,3	156	266	0.0377935	0.337522	0.719,1.0	0.63,0.362	0.363	36.3	36.3
678	ENSG00000187097	ENTPD5	14	-	74004604	74004725	74007695	74007812	73987885	73988172	74011090	74011150	678	5,8	4,2	9,5	0,2	190	194	0.0378499	0.337522	0.561,0.803	1.0,0.719	-0.177	-17.7	17.7
252	ENSG00000257621	PSMA3-AS1	14	-	58273986	58274010	58290698	58290861	58266607	58267393	58291634	58291707	252	8,12	15,14	4,3	16,10	236	97	0.0379669	0.338	0.18,0.261	0.093,0.11	0.119	11.9	11.9
4216	ENSG00000134419	RPS15A	16	-	18784737	18784823	18788062	18788159	18782967	18783102	18788980	18789118	4216	596294	28691474	765505	42793481	170	159	0.0380622	0.338	0.163,0.157	0.143,0.119	0.029	2.9	2.9
4217	ENSG00000134419	RPS15A	16	-	18784737	18784823	18788062	18788155	18782967	18783102	18788980	18789118	4217	595294	28691474	765504	42793481	166	159	0.0380256	0.338	0.166,0.16	0.146,0.122	0.029	2.9	2.9
4609	ENSG00000071564	TCF3	19	-	1612206	1612430	1615284	1615520	1611703	1611849	1615685	1615821	4609	59,44	96,62	51,62	119141	309	297	0.0380334	0.338	0.371,0.406	0.292,0.297	0.094	9.4	9.4
3232	ENSG00000138092	CENPO	2	+	24793851	24793965	24799674	24799844	24793144	24793501	24814375	24814493	3232	13,6	38,19	8,9	8,13	187	243	0.0382533	0.338956	0.308,0.291	0.565,0.474	-0.22	-22	22
4240	ENSG00000117480	FAAH	1	+	46405870	46405952	46406037	46406078	46405587	46405794	46406243	46406368	4240	16,7	51,42	8,18	70148	155	114	0.0382877	0.338956	0.187,0.109	0.078,0.082	0.068	6.8	6.8
9715	ENSG00000080947	CROCCP3	1	-	16486425	16486661	16489684	16489791	16485568	16485665	16490617	16490783	9715	4,6	24,22	0,3	11,28	180	309	0.0382891	0.338956	0.222,0.319	0.0,0.155	0.193	19.3	19.3
9453	ENSG00000056736	IL17RB	3	+	53849654	53849795	53851998	53852126	53848663	53848688	53852870	53852997	9453	16,17	27,24	49,41	43,35	214	201	0.0383902	0.339498	0.358,0.4	0.517,0.524	-0.141	-14.1	14.1
983	ENSG00000182979	MTA1	14	+	105445417	105445511	105449358	105449409	105438671	105438739	105450057	105450184	983	86,82	52,42	85,94	81,69	167	124	0.0384702	0.339854	0.551,0.592	0.438,0.503	0.101	10.1	10.1
6013	ENSG00000110721	CHKA	11	-	68081726	68081848	68082490	68082520	68081403	68081457	68089820	68089880	6013	9,4	42,23	1,3	32,22	103	195	0.0389168	0.343442	0.289,0.248	0.056,0.205	0.138	13.8	13.8
1691	ENSG00000130731	C16orf13	16	-	634888	634956	635280	635340	634718	634797	635611	635774	1691	173132	159113	241280	277347	133	141	0.0390143	0.343592	0.536,0.553	0.48,0.461	0.074	7.4	7.4
7231	ENSG00000257524	RP11-203J24.9	9	-	127878386	127878479	127879513	127879624	127874610	127874649	127885185	127885432	7231	1,1	0,0	2,1	0,3	184	166	0.0390035	0.343592	1.0,1.0	1.0,0.231	0.384	38.4	38.4
6591	ENSG00000101104	PABPC1L	20	+	44916654	44916871	44918905	44919045	44912659	44912853	44919182	44919277	6591	186155	610405	41,40	161173	290	213	0.0391058	0.344042	0.183,0.219	0.158,0.145	0.05	5	5
7712	ENSG00000141447	OSBPL1A	18	-	24341546	24341658	24366891	24366982	24334244	24334330	24368366	24368372	7712	5,2	15,12	1,2	28,14	164	185	0.0392526	0.344978	0.273,0.158	0.039,0.139	0.127	12.7	12.7
400	ENSG00000127952	STYXL1	7	-	76000889	76001002	76003757	76003958	75996365	75996599	76005258	76005404	400	73,79	278208	90,86	211189	274	186	0.0395619	0.347099	0.151,0.205	0.225,0.236	-0.052	-5.2	5.2
7865	ENSG00000265681	RPL17	18	-	49491531	49491584	49491621	49491833	49491404	49491445	49492457	49492479	7865	1377915	45902878	15991218	63444981	285	126	0.0395754	0.347099	0.117,0.123	0.1,0.098	0.021	2.1	2.1
8018	ENSG00000115648	MLPH	2	+	237534563	237534647	237540347	237540533	237527376	237527516	237542566	237542659	8018	63,51	685581	46,65	7261030	157	259	0.0399345	0.349888	0.132,0.126	0.095,0.094	0.035	3.5	3.5
2759	ENSG00000108509	CAMTA2	17	-	4981677	4981831	4982088	4982160	4981224	4981359	4982756	4982892	2759	22,12	107,59	42,27	102,97	145	227	0.0400232	0.350189	0.244,0.242	0.392,0.304	-0.105	-10.5	10.5
7168	ENSG00000165948	IFI27L1	14	+	94100738	94100771	94101915	94101975	94096855	94096965	94102476	94102709	7168	10,17	27,17	11,10	32,53	106	133	0.040092	0.350189	0.317,0.556	0.301,0.191	0.191	19.1	19.1
7997	ENSG00000101752	MIB1	18	+	21774276	21774357	21774474	21774572	21773623	21773728	21778102	21778169	7997	0,3	2,0	0,1	1,1	154	171	0.0400793	0.350189	0.0,1.0	0.0,0.526	0.237	23.7	23.7
9379	ENSG00000148090	AUH	9	-	91297983	91298076	91325317	91325404	91296020	91296077	91355882	91355970	9379	119,91	133,93	103,66	133134	160	166	0.0401569	0.350396	0.481,0.504	0.446,0.338	0.1	10	10
1736	ENSG00000005801	ZNF195	11	-	3361975	3362032	3362545	3362602	3361742	3361889	3370974	3371070	1736	3,3	2,0	2,6	5,3	130	130	0.0402731	0.351051	0.6,1.0	0.286,0.667	0.324	32.4	32.4
2341	ENSG00000272305	RP11-894J14.5	3	-	53085749	53085852	53092368	53092618	53077687	53077828	53099380	53099453	2341	85,80	1,0	107157	0,7	323	176	0.0403226	0.351124	0.979,1.0	1.0,0.924	0.028	2.8	2.8
3525	ENSG00000164850	GPER1	7	+	1087788	1087892	1088197	1088321	1086806	1087244	1091406	1091949	3525	1,1	8,7	6,2	9,8	177	197	0.0404066	0.351138	0.122,0.137	0.426,0.218	-0.193	-19.3	19.3
4610	ENSG00000071564	TCF3	19	-	1612206	1612433	1615284	1615520	1609289	1611849	1615685	1615821	4610	59,44	114,69	51,62	144153	309	300	0.0403981	0.351138	0.334,0.382	0.256,0.282	0.089	8.9	8.9
782	ENSG00000141076	CIRH1A	16	+	69139824	69139914	69143177	69143389	69137800	69137885	69150536	69150708	782	61,51	103,79	54,50	120131	163	285	0.0404576	0.351223	0.509,0.53	0.44,0.4	0.1	10	10
9478	ENSG00000092841	MYL6	12	+	56159588	56159622	56159622	56159705	56158683	56158711	56159974	56160148	9478	3,3	203144	11,8	252239	107	156	0.0405183	0.351392	0.021,0.029	0.06,0.047	-0.028	-2.8	2.8
9728	ENSG00000141562	NARF	17	+	82472563	82472698	82478570	82478667	82468763	82468896	82478799	82478918	9728	179127	5,5	267261	2,4	208	170	0.0405766	0.35154	0.967,0.954	0.991,0.982	-0.026	-2.6	2.6
7647	ENSG00000261008	LINC01572	16	-	72555264	72555326	72561972	72562086	72540577	72540611	72570450	72570515	7647	4,0	8,2	0,1	1,2	187	135	0.0407143	0.352207	0.265,0.0	0.0,0.265	0	0	0
789	ENSG00000120992	LYPLA1	8	-	54063327	54063375	54065747	54065813	54062253	54062324	54100907	54100939	789	72,40	60,39	89,65	50,38	139	121	0.0407362	0.352207	0.511,0.472	0.608,0.598	-0.111	-11.1	11.1
7326	ENSG00000066427	ATXN3	14	-	92088729	92088817	92093251	92093318	92083125	92083235	92093745	92093831	7326	31,18	13,17	31,24	7,8	140	161	0.04109	0.354906	0.733,0.549	0.836,0.775	-0.164	-16.4	16.4
5292	ENSG00000176261	ZBTB8OS	1	-	32627776	32627865	32633261	32633354	32627507	32627544	32633644	32633727	5292	2,2	4,0	7,1	0,1	166	162	0.0411593	0.355145	0.328,1.0	1.0,0.494	-0.083	-8.3	8.3
8371	ENSG00000135679	MDM2	12	+	68814602	68814689	68815627	68815720	68813553	68813628	68816811	68816945	8371	1,1	3,3	0,1	1,2	160	166	0.041235	0.355438	0.257,0.257	0.0,0.342	0.086	8.6	8.6
3398	ENSG00000127947	PTPN12	7	+	77600663	77600806	77607234	77607301	77597841	77597901	77610764	77610828	3398	199136	96,59	93,62	64,41	216	140	0.0415229	0.355685	0.573,0.599	0.485,0.495	0.096	9.6	9.6
371	ENSG00000164182	NDUFAF2	5	+	61045523	61045616	61045839	61045978	60945128	60945382	61073124	61073214	371	3,8	9,8	7,8	1,6	166	212	0.0415557	0.355685	0.299,0.561	0.899,0.63	-0.334	-33.4	33.4
4814	ENSG00000166295	ANAPC16	10	+	72220053	72220379	72229998	72230113	72215999	72216138	72230365	72230440	4814	448274	3,6	310294	11,6	399	188	0.04148	0.355685	0.986,0.956	0.93,0.958	0.027	2.7	2.7
5351	ENSG00000099330	OCEL1	19	+	17226999	17227199	17228255	17228309	17226692	17226869	17228802	17229219	5351	97,55	33,22	121158	86,74	273	127	0.0413668	0.355685	0.578,0.538	0.396,0.498	0.111	11.1	11.1
8104	ENSG00000075711	DLG1	3	-	197076585	197076685	197081050	197081117	197075836	197075870	197085579	197085756	8104	100,80	24,17	152101	17,16	140	173	0.0414426	0.355685	0.837,0.853	0.917,0.886	-0.056	-5.6	5.6
8311	ENSG00000259673	IQCH-AS1	15	-	67442192	67442407	67454280	67454435	67430320	67430400	67459691	67459975	8311	12,8	12,11	2,7	2,1	228	288	0.0413905	0.355685	0.558,0.479	0.558,0.898	-0.21	-21	21
9233	ENSG00000130816	DNMT1	19	-	10166591	10166685	10168329	10168364	10163325	10163360	10173089	10173174	9233	17,15	22,14	23,23	15,10	108	167	0.0414906	0.355685	0.544,0.624	0.703,0.781	-0.158	-15.8	15.8
586	ENSG00000269897	COMMD3-BMI1	10	+	22318271	22318306	22318707	22318862	22318104	22318168	22318958	22319018	586	42,28	151,97	28,18	158101	108	228	0.0416094	0.355787	0.37,0.379	0.272,0.273	0.102	10.2	10.2
3752	ENSG00000184047	DIABLO	12	-	122218681	122218775	122220529	122220627	122218265	122218397	122224511	122224644	3752	2,1	0,0	1,1	0,3	171	167	0.0418359	0.357366	1.0,1.0	1.0,0.246	0.377	37.7	37.7
434	ENSG00000139644	TMBIM6	12	+	49741956	49742115	49749619	49749856	49741573	49741611	49752463	49752549	434	41,36	5,4	14,4	5,3	232	310	0.0419251	0.35777	0.916,0.923	0.789,0.64	0.205	20.5	20.5
6883	ENSG00000170903	MSANTD4	11	-	106013945	106014041	106021839	106021914	106010455	106011067	106022194	106022403	6883	1,2	7,1	1,0	4,1	148	169	0.0419784	0.357866	0.14,0.695	0.222,0.0	0.306	30.6	30.6
5221	ENSG00000167283	ATP5L	11	+	118405656	118405807	118406744	118406834	118401609	118401717	118406936	118407097	5221	4,4	0,0	2,6	3,0	224	163	0.0420675	0.358267	1.0,1.0	0.327,1.0	0.337	33.7	33.7
4452	ENSG00000151090	THRB	3	-	24297225	24297371	24318357	24318494	24190073	24190334	24337299	24337371	4452	11,2	18,5	0,2	6,3	210	219	0.0421194	0.358351	0.389,0.294	0.0,0.41	0.137	13.7	13.7
8019	ENSG00000115648	MLPH	2	+	237534563	237534647	237540354	237540533	237527376	237527516	237542566	237542659	8019	63,51	539446	46,65	565798	157	252	0.0421727	0.358447	0.158,0.155	0.116,0.116	0.04	4	4
382	ENSG00000221829	FANCG	9	-	35074373	35074462	35074926	35075076	35073837	35074216	35075278	35075325	382	39,22	6,1	50,45	13,11	223	162	0.0424088	0.360095	0.825,0.941	0.736,0.748	0.141	14.1	14.1
5355	ENSG00000099330	OCEL1	19	+	17226692	17227199	17228255	17228309	17226242	17226316	17228802	17229202	5355	211140	33,22	252393	86,75	580	127	0.0424937	0.360457	0.583,0.582	0.391,0.534	0.12	12	12
1367	ENSG00000225766	DHRS4L1	14	+	24038323	24038584	24048676	24048811	24036452	24036628	24049284	24049340	1367	4,3	8,6	2,0	5,4	334	208	0.0427018	0.361861	0.237,0.237	0.199,0.0	0.137	13.7	13.7
4636	ENSG00000119771	KLHL29	2	+	23696332	23696513	23703185	23703379	23695950	23696133	23703718	23703863	4636	47,28	50,31	28,33	21,16	254	267	0.0428852	0.363015	0.497,0.487	0.584,0.684	-0.142	-14.2	14.2
675	ENSG00000054611	TBC1D22A	22	+	46797443	46797620	46878652	46878723	46793500	46793841	46891265	46891394	675	31,24	26,19	37,41	20,14	250	144	0.0429231	0.363015	0.407,0.421	0.516,0.628	-0.158	-15.8	15.8
1961	ENSG00000166435	XRRA1	11	-	74921213	74921347	74933800	74933872	74907144	74907273	74936883	74937068	1961	47,31	37,22	19,4	22,16	145	207	0.0430502	0.363729	0.645,0.668	0.552,0.263	0.249	24.9	24.9
1575	ENSG00000204839	MROH6	8	-	143568551	143568719	143569440	143569617	143568123	143568261	143569696	143569840	1575	6,8	31,17	12,25	18,40	250	241	0.0431165	0.363929	0.157,0.312	0.391,0.376	-0.149	-14.9	14.9
1334	ENSG00000125877	ITPA	20	+	3218937	3218994	3221419	3221466	3218516	3218632	3221840	3221917	1334	0,1	6,2	4,0	3,8	130	120	0.0432951	0.364854	0.0,0.316	0.552,0.0	-0.118	-11.8	11.8
2410	ENSG00000130023	ERMARD	6	+	169776333	169776411	169776454	169776673	169775939	169776065	169779181	169779295	2410	8,1	146102	0,3	127120	151	292	0.0433545	0.364854	0.096,0.019	0.0,0.046	0.035	3.5	3.5
7035	ENSG00000085552	IGSF9	1	-	159931137	159931261	159931452	159931624	159930691	159930867	159931811	159931928	7035	7,10	10,11	9,17	7,4	245	197	0.043354	0.364854	0.36,0.422	0.508,0.774	-0.25	-25	25
5601	ENSG00000130429	ARPC1B	7	+	99386686	99386789	99388038	99388261	99385701	99385778	99389904	99390012	5601	392368	33822862	308291	28633353	176	296	0.0433994	0.364872	0.163,0.178	0.153,0.127	0.03	3	3
6016	ENSG00000164306	PRIMPOL	4	+	184661773	184661903	184665916	184666064	184659339	184659437	184672172	184672460	6016	36,23	47,29	38,26	24,23	203	221	0.0437526	0.367158	0.455,0.463	0.633,0.552	-0.134	-13.4	13.4
8080	ENSG00000142765	SYTL1	1	+	27350793	27350952	27351152	27351336	27349971	27350485	27351455	27351579	8080	185148	110100	158277	125251	232	257	0.0438436	0.367158	0.651,0.621	0.583,0.55	0.07	7	7
8146	ENSG00000140455	USP3	15	+	63532646	63532707	63537024	63537156	63504733	63504830	63553714	63553798	8146	39,47	209145	23,22	157138	134	205	0.0437721	0.367158	0.222,0.331	0.183,0.196	0.087	8.7	8.7
9663	ENSG00000224186	C5orf66	5	+	135253948	135254012	135333757	135334161	135174041	135174172	135337930	135338013	9663	3,1	74,39	1,0	25,35	137	477	0.0438381	0.367158	0.124,0.082	0.122,0.0	0.042	4.2	4.2
1512	ENSG00000159459	UBR1	15	-	43048391	43048491	43054741	43054899	43043214	43043395	43056343	43056442	1512	36,39	13,9	29,28	0,7	231	173	0.0440544	0.367979	0.675,0.764	1.0,0.75	-0.155	-15.5	15.5
8096	ENSG00000213904	LIPE-AS1	19	+	42400567	42400713	42401168	42401360	42397173	42397224	42408257	42408452	8096	5,4	4,3	5,2	14,4	219	265	0.0440712	0.367979	0.602,0.617	0.302,0.377	0.27	27	27
9160	ENSG00000266714	MYO15B	17	+	75617084	75617304	75617809	75617922	75616884	75616961	75618125	75618185	9160	32,30	34,23	49,85	30,43	293	186	0.0439893	0.367979	0.374,0.453	0.509,0.557	-0.12	-12	12
1754	ENSG00000093167	LRRFIP2	3	-	37066223	37066325	37072789	37072882	37065809	37065942	37075023	37075116	1754	8,6	8,3	0,3	6,3	166	175	0.0444787	0.369989	0.513,0.678	0.0,0.513	0.339	33.9	33.9
2406	ENSG00000087903	RFX2	19	-	6042043	6042123	6044192	6044282	6039979	6040241	6047406	6047504	2406	1,3	8,5	4,7	2,8	163	153	0.0444116	0.369989	0.105,0.36	0.652,0.451	-0.319	-31.9	31.9
265	ENSG00000108100	CCNY	10	+	35483403	35483478	35501500	35501535	35336873	35337207	35516522	35516623	265	77,48	55,27	89,74	22,39	148	108	0.0445523	0.369989	0.505,0.565	0.747,0.581	-0.129	-12.9	12.9
3915	ENSG00000111596	CNOT2	12	+	70285399	70285586	70301704	70301861	70278131	70278274	70310894	70311017	3915	3,4	11,6	4,8	8,0	260	230	0.044392	0.369989	0.194,0.371	0.307,1.0	-0.371	-37.1	37.1
6721	ENSG00000020129	NCDN	1	+	35562391	35562633	35562791	35562880	35560325	35561294	35563201	35563426	6721	294257	7,0	217283	3,12	315	162	0.0445723	0.369989	0.956,1.0	0.974,0.924	0.029	2.9	2.9
9659	ENSG00000171456	ASXL1	20	+	32429900	32430053	32430986	32431176	32429337	32429431	32431320	32431484	9659	59,51	7,12	42,71	24,15	226	263	0.044511	0.369989	0.907,0.832	0.671,0.846	0.111	11.1	11.1
540	ENSG00000109534	GAR1	4	+	109815677	109815804	109816152	109816378	109815509	109815545	109817935	109818090	540	48,30	180127	29,18	154133	200	299	0.0446954	0.37029	0.285,0.261	0.22,0.168	0.079	7.9	7.9
8341	ENSG00000087053	MTMR2	11	-	95882373	95882496	95887611	95887684	95866402	95866486	95888155	95888261	8341	21,7	17,16	6,12	4,4	146	196	0.0446784	0.37029	0.624,0.37	0.668,0.801	-0.238	-23.8	23.8
5417	ENSG00000128585	MKLN1	7	+	131202856	131202974	131326853	131326974	131142819	131142941	131375423	131375493	5417	3,1	13,11	6,3	10,7	191	194	0.0447408	0.370306	0.19,0.085	0.379,0.303	-0.203	-20.3	20.3
1766	ENSG00000113597	TRAPPC13	5	+	65637695	65637780	65647054	65647182	65635943	65636043	65650809	65650882	1766	57,40	137106	48,47	85,74	158	201	0.0447901	0.370355	0.346,0.324	0.418,0.447	-0.098	-9.8	9.8
9443	ENSG00000176731	C8orf59	8	-	85218706	85218824	85219322	85219363	85217385	85217502	85220305	85220339	9443	56,30	2,8	122,84	4,4	114	191	0.0448517	0.370505	0.979,0.863	0.981,0.972	-0.055	-5.5	5.5
8944	ENSG00000168872	DDX19A	16	+	70356005	70356247	70361417	70361510	70355484	70355535	70364542	70364645	8944	35,36	45,36	36,36	72,61	315	166	0.0450314	0.371629	0.291,0.345	0.209,0.237	0.095	9.5	9.5
4890	ENSG00000258984	UBE2F-SCLY	2	+	238083247	238083354	238091217	238091264	238082044	238082209	238093860	238093944	4890	34,24	0,1	58,48	4,1	180	120	0.0452689	0.373228	1.0,0.941	0.906,0.97	0.032	3.2	3.2
361	ENSG00000223756	TSSC2	11	+	3384898	3384968	3386692	3386828	3384166	3384284	3397116	3397406	361	14,13	15,12	15,33	13,5	143	209	0.0453299	0.373369	0.577,0.613	0.628,0.906	-0.172	-17.2	17.2
2656	ENSG00000162066	AMDHD2	16	+	2528649	2528718	2528990	2529095	2528351	2528559	2529474	2529624	2656	12,10	52,49	24,21	61,54	142	178	0.0454279	0.373815	0.224,0.204	0.33,0.328	-0.115	-11.5	11.5
1783	ENSG00000154582	TCEB1	8	-	73959764	73959818	73964486	73964625	73955910	73956054	73970578	73970634	1783	48,30	218148	46,28	308214	212	127	0.0457389	0.37565	0.117,0.108	0.082,0.073	0.035	3.5	3.5
2604	ENSG00000099810	MTAP	9	+	21803746	21803848	21815432	21815544	21802656	21802781	21816713	21816772	2604	3,1	21,18	0,0	20,22	175	185	0.045703	0.37565	0.131,0.055	0.0,0.0	0.093	9.3	9.3
538	ENSG00000109534	GAR1	4	+	109815677	109815804	109816152	109816374	109815509	109815545	109817935	109818090	538	48,30	40,34	29,18	39,40	200	295	0.0459956	0.377394	0.639,0.565	0.523,0.399	0.141	14.1	14.1
7332	ENSG00000255152	MSH5-SAPCD1	6	+	31761817	31761865	31761865	31761955	31761471	31761615	31762111	31762185	7332	9,6	36,20	20,11	22,28	121	163	0.0461648	0.378418	0.252,0.288	0.55,0.346	-0.178	-17.8	17.8
1122	ENSG00000127328	RAB3IP	12	+	69756404	69756663	69784719	69784815	69755383	69755659	69794436	69794514	1122	451318	198143	350218	181149	332	169	0.046213	0.378449	0.537,0.531	0.496,0.427	0.073	7.3	7.3
2888	ENSG00000142687	KIAA0319L	1	-	35478965	35479212	35506611	35507135	35474804	35474906	35554349	35554519	2888	775592	437310	513415	329312	597	320	0.0463767	0.378469	0.487,0.506	0.455,0.416	0.061	6.1	6.1
7311	ENSG00000164074	ABHD18	4	+	128009548	128009621	128011672	128011700	128009106	128009191	128017362	128017501	7311	9,2	24,25	0,3	24,12	146	101	0.0463165	0.378469	0.206,0.052	0.0,0.147	0.056	5.6	5.6
7832	ENSG00000152767	FARP1	13	+	98435575	98435706	98438803	98438872	98431042	98431280	98439106	98439196	7832	27,13	9,8	26,25	18,32	204	142	0.0463929	0.378469	0.676,0.531	0.501,0.352	0.177	17.7	17.7
9815	ENSG00000093010	COMT	22	+	19966625	19966718	19967543	19967621	19964167	19964299	19968535	19969016	9815	4,5	6,4	8,7	3,2	166	151	0.0462657	0.378469	0.378,0.532	0.708,0.761	-0.279	-27.9	27.9
4359	ENSG00000188372	ZP3	7	+	76432926	76433030	76434037	76434155	76429514	76429633	76440249	76440341	4359	180156	183139	229297	299363	177	191	0.0464818	0.378469	0.515,0.548	0.452,0.469	0.071	7.1	7.1
942	ENSG00000124120	TTPAL	20	+	44484340	44484530	44486595	44486706	44479984	44480444	44489262	44494603	942	31,26	56,41	24,28	20,31	263	184	0.0464418	0.378469	0.279,0.307	0.456,0.387	-0.128	-12.8	12.8
6884	ENSG00000174099	MSRB3	12	+	65308528	65308655	65326825	65326934	65278642	65278865	65368997	65369026	6884	3,3	4,1	2,0	2,3	200	182	0.0465538	0.378694	0.406,0.732	0.476,0.0	0.331	33.1	33.1
7889	ENSG00000273840	AL078471.5	21	+	10500806	10501019	10510771	10510862	10499474	10499540	10514121	10514250	7889	7,3	4,3	6,9	0,3	286	164	0.0466872	0.379057	0.501,0.364	1.0,0.632	-0.384	-38.4	38.4
9452	ENSG00000056736	IL17RB	3	+	53858348	53858435	53858570	53858610	53857615	53857690	53858718	53858818	9452	5,1	2,1	1,3	5,5	160	113	0.0466873	0.379057	0.638,0.414	0.124,0.298	0.315	31.5	31.5
946	ENSG00000239521	GATS	7	-	100222596	100222720	100223569	100223698	100200652	100202603	100223881	100224075	946	26,18	22,15	22,21	8,10	202	197	0.0468395	0.379931	0.535,0.539	0.728,0.672	-0.163	-16.3	16.3
250	ENSG00000257621	PSMA3-AS1	14	-	58273986	58274010	58290698	58290864	58266607	58267393	58291634	58291707	250	10,9	15,14	3,4	16,10	239	97	0.0471793	0.382323	0.213,0.207	0.071,0.14	0.104	10.4	10.4
9138	ENSG00000063761	ADCK1	14	+	77827853	77827971	77856315	77856349	77822434	77822518	77859075	77859279	9138	6,2	0,1	3,1	3,0	191	107	0.0476249	0.385567	1.0,0.528	0.359,1.0	0.085	8.5	8.5
260	ENSG00000257621	PSMA3-AS1	14	-	58273978	58274010	58290698	58290861	58266607	58267393	58291634	58291707	260	8,12	27,32	4,3	27,20	236	105	0.0477315	0.385664	0.116,0.143	0.062,0.063	0.067	6.7	6.7
7838	ENSG00000165240	ATP7A	X	+	78029249	78029444	78031399	78031582	78020944	78021079	78033604	78033821	7838	89,49	93,80	22,18	53,32	268	256	0.0476935	0.385664	0.478,0.369	0.284,0.35	0.107	10.7	10.7
900	ENSG00000153113	CAST	5	+	96727488	96727530	96729152	96729209	96722638	96722698	96729611	96729725	900	174100	171140	153116	124,97	115	130	0.0477726	0.385664	0.535,0.447	0.582,0.575	-0.088	-8.8	8.8
8404	ENSG00000243069	ARHGEF26-AS1	3	-	154108668	154108785	154119685	154119783	154030276	154030379	154121071	154121332	8404	4,3	1,1	3,1	2,4	171	190	0.0478955	0.386291	0.816,0.769	0.625,0.217	0.371	37.1	37.1
6624	ENSG00000099899	TRMT2A	22	-	20115428	20115447	20115474	20115554	20114964	20115079	20115671	20115780	6624	9,1	7,6	13,14	3,9	153	92	0.0479931	0.386712	0.436,0.091	0.723,0.483	-0.339	-33.9	33.9
7405	ENSG00000148341	SH3GLB2	9	-	129018608	129018727	129019886	129020039	129014770	129014904	129021090	129021219	7405	4,6	8,4	0,3	1,0	226	192	0.0482353	0.388297	0.298,0.56	0.0,1.0	-0.071	-7.1	7.1
5004	ENSG00000198125	MB	22	-	35617162	35617265	35620208	35620324	35610883	35611106	35623190	35623354	5004	17,12	498349	15,8	660556	189	176	0.0485275	0.39028	0.031,0.031	0.021,0.013	0.014	1.4	1.4
3707	ENSG00000171612	SLC25A33	1	+	9573345	9573412	9579953	9580234	9567283	9567361	9582298	9585179	3707	35,18	1270928	32,21	19521487	140	354	0.0487265	0.391388	0.065,0.047	0.04,0.034	0.019	1.9	1.9
5661	ENSG00000131591	C1orf159	1	-	1090875	1090983	1091277	1091374	1090352	1090428	1091471	1091565	5661	4,2	3,0	0,3	2,3	170	181	0.0487571	0.391388	0.587,1.0	0.0,0.516	0.535	53.5	53.5
3015	ENSG00000103978	TMEM87A	15	-	42231191	42231260	42231843	42231915	42228711	42228820	42233212	42233306	3015	36,34	235181	17,23	196173	145	142	0.0491633	0.393984	0.13,0.155	0.078,0.115	0.046	4.6	4.6
9038	ENSG00000158019	BRE	2	+	28310198	28310369	28327273	28327447	28298337	28298491	28338449	28338901	9038	2,1	71,52	2,5	51,31	244	247	0.0491729	0.393984	0.028,0.019	0.038,0.14	-0.066	-6.6	6.6
5346	ENSG00000166405	RIC3	11	-	8126658	8126804	8137377	8137471	8110469	8111137	8138271	8138778	5346	27,26	27,28	31,29	59,46	167	219	0.0492234	0.394018	0.567,0.549	0.408,0.453	0.128	12.8	12.8
8301	ENSG00000243989	ACY1	3	+	51986944	51987061	51987308	51987453	51986604	51986661	51987555	51987624	8301	9,19	360274	8,25	621709	190	218	0.0494952	0.395822	0.028,0.074	0.015,0.039	0.024	2.4	2.4
2477	ENSG00000135164	DMTF1	7	+	87159638	87159821	87163238	87163332	87152425	87152555	87163494	87163617	2477	25,5	9,2	5,6	5,6	256	167	0.0497263	0.395848	0.644,0.62	0.395,0.395	0.237	23.7	23.7
3719	ENSG00000162385	MAGOH	1	-	53228871	53228954	53233541	53233652	53226891	53227144	53235576	53235635	3719	502285	388237	429270	421290	184	156	0.0496062	0.395848	0.523,0.505	0.464,0.441	0.061	6.1	6.1
4020	ENSG00000156113	KCNMA1	10	-	76974486	76974573	76977542	76977638	76969973	76970067	77011966	77012043	4020	0,0	18,6	2,2	19,21	169	160	0.0497306	0.395848	0.0,0.0	0.091,0.083	-0.087	-8.7	8.7
463	ENSG00000242259	C22orf39	22	-	19399079	19399192	19405462	19405531	19397991	19398087	19405785	19405880	463	14,6	11,8	8,9	4,2	142	186	0.0496764	0.395848	0.625,0.496	0.724,0.855	-0.229	-22.9	22.9
5358	ENSG00000099330	OCEL1	19	+	17226993	17227199	17227839	17227933	17226692	17226869	17228255	17228309	5358	131,86	9,6	145217	19,25	279	167	0.0496377	0.395848	0.897,0.896	0.82,0.839	0.067	6.7	6.7
8488	ENSG00000147996	CBWD5	9	+	65703879	65703925	65704330	65704414	65702969	65703014	65708901	65708958	8488	3,1	8,5	6,2	4,3	119	157	0.0498157	0.396156	0.331,0.209	0.664,0.468	-0.296	-29.6	29.6
4657	ENSG00000116957	TBCE	1	+	235401502	235401587	235413875	235413997	235380018	235380149	235414432	235414618	4657	84,65	0,2	142,99	9,1	158	195	0.0502983	0.399037	1.0,0.976	0.951,0.992	0.016	1.6	1.6
7401	ENSG00000148341	SH3GLB2	9	-	129018608	129018724	129019886	129020039	129014770	129014904	129021090	129021219	7401	4,6	6,4	0,3	1,0	226	189	0.0503578	0.399037	0.358,0.556	0.0,1.0	-0.043	-4.3	4.3
7966	ENSG00000166169	POLL	10	-	101583587	101583681	101585315	101585478	101582762	101582891	101585861	101586156	7966	63,41	23,13	58,86	16,10	236	167	0.0503652	0.399037	0.66,0.691	0.72,0.859	-0.114	-11.4	11.4
8469	ENSG00000185499	MUC1	1	-	155187721	155187858	155188007	155188063	155187454	155187576	155188162	155188212	8469	2,3	18,11	12,23	34,52	129	210	0.0502337	0.399037	0.153,0.307	0.365,0.419	-0.162	-16.2	16.2
534	ENSG00000167716	WDR81	17	+	1733302	1733526	1733526	1733726	1732665	1732831	1733951	1734173	534	24,12	77,79	22,31	53,83	297	273	0.0505	0.399733	0.223,0.123	0.276,0.256	-0.093	-9.3	9.3
4863	ENSG00000144331	ZNF385B	2	-	179544826	179544969	179728236	179728286	179518527	179518638	179769502	179769802	4863	15,5	98,60	8,6	125108	123	216	0.0508383	0.401665	0.212,0.128	0.101,0.089	0.075	7.5	7.5
8696	ENSG00000141627	DYM	18	-	49379664	49379758	49391592	49391645	49378566	49378700	49430254	49430447	8696	37,25	109,82	43,30	87,58	126	167	0.0508365	0.401665	0.31,0.288	0.396,0.407	-0.102	-10.2	10.2
8291	ENSG00000107614	TRDMT1	10	-	17161482	17161548	17168840	17168917	17160304	17160374	17174550	17174660	8291	6,4	13,6	1,2	9,7	150	139	0.05139	0.405648	0.3,0.382	0.093,0.209	0.19	19	19
3366	ENSG00000136643	RPS6KC1	1	+	213176399	213176492	213232122	213232255	213167857	213167973	213240701	213242297	3366	49,35	35,40	28,25	45,36	166	206	0.0515411	0.405713	0.635,0.521	0.436,0.463	0.129	12.9	12.9
5192	ENSG00000106772	PRUNE2	9	-	76638185	76638288	76641971	76641980	76637417	76637549	76644738	76644909	5192	34,30	446286	28,18	454346	82	176	0.0515216	0.405713	0.141,0.184	0.117,0.1	0.054	5.4	5.4
7676	ENSG00000141556	TBCD	17	+	82893583	82893632	82900650	82900731	82889667	82889697	82903404	82903478	7676	5,1	97,65	0,2	161144	122	154	0.0514942	0.405713	0.061,0.019	0.0,0.017	0.032	3.2	3.2
7086	ENSG00000253710	ALG11	13	+	52018912	52019143	52024005	52024937	52012413	52012462	52028318	52029664	7086	155123	692510	81,40	411298	304	1005	0.0517594	0.407056	0.425,0.444	0.395,0.307	0.084	8.4	8.4
9012	ENSG00000153406	NMRAL1	16	-	4469226	4469465	4469503	4469698	4466152	4466402	4474092	4474166	9012	27,20	565366	11,29	622641	268	312	0.0518324	0.407255	0.053,0.06	0.02,0.05	0.021	2.1	2.1
3721	ENSG00000147419	CCDC25	8	-	27752511	27752587	27756718	27756770	27748076	27748279	27762418	27762458	3721	54,43	12,16	56,41	28,21	125	149	0.0519223	0.407585	0.843,0.762	0.704,0.699	0.101	10.1	10.1
7723	ENSG00000123179	EBPL	13	-	49669776	49669846	49686474	49686595	49660722	49661208	49691253	49691463	7723	7,7	135112	4,7	198252	194	143	0.0520991	0.408222	0.037,0.044	0.015,0.02	0.023	2.3	2.3
9384	ENSG00000171606	ZNF274	19	+	58183920	58183998	58185711	58185838	58183086	58183442	58206719	58207202	9384	21,13	28,19	16,23	13,15	151	200	0.0520836	0.408222	0.498,0.475	0.62,0.67	-0.159	-15.9	15.9
1432	ENSG00000149196	C11orf73	11	+	86318935	86319059	86326487	86326676	86306244	86306482	86337378	86337530	1432	8,3	23,11	6,5	9,3	197	262	0.0522343	0.408755	0.316,0.266	0.47,0.689	-0.288	-28.8	28.8
6770	ENSG00000145819	ARHGAP26	5	+	143207197	143207308	143207382	143207473	143147230	143147381	143213996	143214088	6770	55,47	2,3	20,21	3,4	184	164	0.0522631	0.408755	0.961,0.933	0.856,0.824	0.107	10.7	10.7
3318	ENSG00000117335	CD46	1	+	207770320	207770362	207783291	207783330	207767012	207767195	207785070	207785106	3318	23,16	130,72	38,46	149131	115	112	0.0523505	0.409063	0.147,0.178	0.199,0.255	-0.065	-6.5	6.5
2498	ENSG00000161526	SAP30BP	17	+	75690670	75690772	75691393	75691535	75671815	75671863	75693439	75693482	2498	18,9	11,4	5,2	10,2	175	215	0.0524562	0.409514	0.668,0.734	0.381,0.551	0.235	23.5	23.5
5524	ENSG00000171103	TRMT61B	2	-	28861117	28861308	28865016	28865119	28852407	28852499	28869578	28870301	5524	80,51	129,96	77,44	166132	176	264	0.0525777	0.410087	0.482,0.443	0.41,0.333	0.091	9.1	9.1
220	ENSG00000064933	PMS1	2	+	189843967	189844080	189852654	189852777	189818016	189818180	189853938	189854082	220	41,21	80,72	12,11	57,44	186	196	0.0527843	0.410946	0.351,0.235	0.182,0.209	0.097	9.7	9.7
2411	ENSG00000130023	ERMARD	6	+	169776333	169776411	169776454	169776669	169775939	169776065	169779181	169779295	2411	8,1	130,81	0,3	97,98	151	288	0.0527677	0.410946	0.105,0.023	0.0,0.055	0.037	3.7	3.7
4245	ENSG00000165238	WNK2	9	+	93300050	93300149	93306776	93306821	93299069	93299261	93308327	93308584	4245	10,5	1,2	2,14	5,5	172	118	0.052934	0.411736	0.873,0.632	0.215,0.658	0.316	31.6	31.6
5457	ENSG00000050426	LETMD1	12	+	51052091	51052207	51053811	51053860	51049033	51049185	51055834	51056021	5457	76,36	21,15	150,67	64,54	189	122	0.0530668	0.412393	0.7,0.608	0.602,0.445	0.13	13	13
3559	ENSG00000240291	RP11-499P20.2	10	-	18527250	18527369	18533036	18533100	18513114	18513660	18539193	18539299	3559	3,0	3,1	0,1	1,5	137	192	0.0533088	0.413896	0.584,0.0	0.0,0.219	0.182	18.2	18.2
650	ENSG00000030419	IKZF2	2	-	213013790	213013934	213021992	213022130	212999690	213008084	213049712	213049880	650	7,1	10,4	1,0	0,2	211	217	0.0534289	0.41445	0.419,0.205	1.0,0.0	-0.188	-18.8	18.8
664	ENSG00000143337	TOR1AIP1	1	+	179889312	179889369	179900125	179900167	179884691	179884769	179901301	179901388	664	37,23	58,41	27,19	64,60	130	115	0.0535031	0.414649	0.361,0.332	0.272,0.219	0.101	10.1	10.1
1673	ENSG00000027001	MIPEP	13	-	23760532	23760733	23798723	23798855	23760087	23760217	23805949	23806069	1673	6,1	4,2	1,3	9,6	205	274	0.0536151	0.414721	0.667,0.401	0.129,0.401	0.269	26.9	26.9
4895	ENSG00000258984	UBE2F-SCLY	2	+	237973091	237973225	237987962	237987992	237967074	237967132	237994743	237994809	4895	105115	66,63	157113	68,43	207	103	0.0537361	0.414721	0.442,0.476	0.535,0.567	-0.092	-9.2	9.2
5991	ENSG00000114107	CEP70	3	-	138570317	138570498	138571033	138571134	138537177	138537347	138571265	138571356	5991	57,23	309132	63,41	240157	174	254	0.0536755	0.414721	0.212,0.203	0.277,0.276	-0.069	-6.9	6.9
6686	ENSG00000028203	VEZT	12	+	95257153	95257239	95262905	95263064	95251939	95252071	95266356	95266632	6686	16,11	110,84	8,5	97,82	159	232	0.0537696	0.414721	0.175,0.16	0.107,0.082	0.073	7.3	7.3
7066	ENSG00000001167	NFYA	6	+	41091533	41091694	41092911	41093085	41090203	41090309	41094395	41094497	7066	24,31	66,82	41,43	75,71	234	247	0.0537365	0.414721	0.277,0.285	0.366,0.39	-0.097	-9.7	9.7
9442	ENSG00000176731	C8orf59	8	-	85218706	85218824	85219321	85219363	85217385	85217502	85220305	85220339	9442	43,25	2,8	94,65	4,4	115	191	0.0538529	0.414721	0.973,0.838	0.975,0.964	-0.064	-6.4	6.4
9596	ENSG00000096060	FKBP5	6	-	35643276	35643348	35684376	35684485	35642719	35642843	35688803	35688942	9596	6,2	13,4	2,1	14,6	182	145	0.0538102	0.414721	0.269,0.285	0.102,0.117	0.168	16.8	16.8
8042	ENSG00000109586	GALNT7	4	+	173297794	173297977	173298114	173298297	173295763	173295843	173302046	173302164	8042	11,12	661435	21,15	564431	256	256	0.0540308	0.415715	0.016,0.027	0.036,0.034	-0.014	-1.4	1.4
2374	ENSG00000111271	ACAD10	12	+	111749010	111749103	111749172	111749345	111748316	111748475	111755667	111755745	2374	1,2	74,69	3,6	63,99	166	246	0.0542797	0.417154	0.02,0.041	0.066,0.082	-0.044	-4.4	4.4
4507	ENSG00000010803	SCMH1	1	-	41142877	41143112	41151613	41151684	41116921	41117010	41160874	41160898	4507	9,11	284234	6,3	243233	144	308	0.0543157	0.417154	0.063,0.091	0.05,0.027	0.038	3.8	3.8
5197	ENSG00000106772	PRUNE2	9	-	76826579	76826732	76846514	76846678	76823631	76823726	76850462	76850665	5197	320223	326240	61,54	75,94	237	226	0.0543775	0.417253	0.483,0.47	0.437,0.354	0.081	8.1	8.1
2954	ENSG00000213930	GALT	9	+	34647388	34647567	34647656	34647705	34647122	34647258	34647831	34647961	2954	31,11	28,11	17,27	41,35	252	122	0.0544483	0.41742	0.349,0.326	0.167,0.272	0.118	11.8	11.8
6115	ENSG00000161405	IKZF3	17	-	39777650	39777767	39788257	39788374	39765789	39766493	39791415	39791583	6115	2,4	1,1	3,1	2,3	190	190	0.0545972	0.417594	0.667,0.8	0.6,0.25	0.309	30.9	30.9
8073	ENSG00000169045	HNRNPH1	5	-	179620891	179621035	179621241	179621348	179619268	179619407	179623036	179623164	8073	464303	1313857	261233	591515	180	217	0.0545733	0.417594	0.299,0.299	0.347,0.353	-0.051	-5.1	5.1
8211	ENSG00000214106	PAXIP1-AS2	7	+	154946592	154946791	154947730	154947773	154946359	154946493	154947897	154948090	8211	108,51	9,4	100,74	5,1	272	116	0.0546178	0.417594	0.837,0.845	0.895,0.969	-0.091	-9.1	9.1
2122	ENSG00000140650	PMM2	16	+	8804766	8804843	8811078	8811178	8801798	8801910	8811637	8811713	2122	62,44	95,79	35,38	90,89	150	173	0.0546715	0.417629	0.429,0.391	0.31,0.33	0.09	9	9
199	ENSG00000107669	ATE1	10	-	121898840	121898969	121899865	121899994	121870005	121870038	121902390	121902620	199	51,44	92,70	61,41	71,45	202	202	0.054955	0.419419	0.357,0.386	0.462,0.477	-0.098	-9.8	9.8
521	ENSG00000057663	ATG5	6	-	106201971	106202089	106248149	106248244	106184475	106186676	106279660	106279823	521	153,89	102,61	105,62	110,51	168	191	0.0551866	0.42081	0.63,0.624	0.52,0.58	0.077	7.7	7.7
9806	ENSG00000053254	FOXN3	14	-	89180700	89180806	89190383	89190449	89156171	89162969	89280949	89281014	9806	14,23	62,71	4,11	54,49	139	179	0.0552527	0.420938	0.225,0.294	0.087,0.224	0.104	10.4	10.4
1438	ENSG00000153560	UBP1	3	-	33396444	33396516	33396744	33396878	33396242	33396280	33397044	33397135	1438	15,13	0,3	40,26	5,13	207	145	0.0555252	0.422636	1.0,0.752	0.849,0.584	0.16	16	16
8114	ENSG00000170142	UBE2E1	3	+	23807329	23807421	23811459	23811510	23805902	23806088	23887566	23887699	8114	141,95	263184	99,80	263195	165	124	0.0556035	0.422854	0.287,0.28	0.221,0.236	0.055	5.5	5.5
7794	ENSG00000181392	SYNE4	19	-	36006422	36006671	36006749	36006935	36005332	36005437	36007124	36007268	7794	64,42	188125	73129	172255	259	322	0.0557049	0.423248	0.297,0.295	0.345,0.386	-0.07	-7	7
2702	ENSG00000120370	GORAB	1	+	170533463	170533651	170536309	170536421	170532150	170532284	170539209	170539567	2702	7,6	4,3	6,3	8,6	261	185	0.0557833	0.423466	0.554,0.586	0.347,0.262	0.266	26.6	26.6
3741	ENSG00000121310	ECHDC2	1	-	52905033	52905090	52906518	52906611	52904645	52904833	52907867	52907954	3741	85,56	80,54	37,64	48,94	166	130	0.0559775	0.423809	0.454,0.448	0.376,0.348	0.089	8.9	8.9
4400	ENSG00000256525	POLG2	17	-	64481269	64481446	64482071	64482234	64480288	64480389	64482918	64482999	4400	8,13	21,17	18,15	14,14	236	250	0.0559377	0.423809	0.288,0.448	0.577,0.532	-0.186	-18.6	18.6
665	ENSG00000143337	TOR1AIP1	1	+	179889312	179889369	179900125	179900178	179884691	179884769	179901301	179901388	665	37,23	1,0	27,19	2,2	130	126	0.055954	0.423809	0.973,1.0	0.929,0.902	0.071	7.1	7.1
3410	ENSG00000120805	ARL1	12	-	101401061	101401173	101402864	101402946	101396398	101396577	101407641	101407746	3410	77,55	693471	43,37	560426	155	185	0.0560667	0.424107	0.117,0.122	0.084,0.094	0.03	3	3
6619	ENSG00000181555	SETD2	3	-	47101457	47101555	47103345	47103423	47097954	47098081	47105996	47106120	6619	23,24	33,26	26,45	25,22	151	171	0.0561973	0.424718	0.441,0.511	0.541,0.698	-0.143	-14.3	14.3
5332	ENSG00000162542	TMCO4	1	-	19793431	19793648	19799173	19799349	19787025	19787117	19799854	19799945	5332	4,6	16,12	3,5	3,4	249	290	0.0563085	0.425181	0.226,0.368	0.538,0.593	-0.269	-26.9	26.9
3912	ENSG00000111596	CNOT2	12	+	70330286	70330469	70332766	70332846	70329422	70329570	70335437	70335563	3912	216140	118,68	193139	75,50	256	153	0.056367	0.425246	0.522,0.552	0.606,0.624	-0.078	-7.8	7.8
353	ENSG00000182871	COL18A1	21	+	45507560	45507593	45509355	45509601	45505837	45505966	45510063	45510261	353	2,0	8,7	3,15	12,42	106	319	0.0565901	0.426254	0.429,0.0	0.429,0.518	-0.259	-25.9	25.9
7403	ENSG00000148341	SH3GLB2	9	-	129015739	129015864	129019886	129020039	129014770	129014904	129021090	129021219	7403	4,6	43,42	0,3	28,35	226	198	0.0566006	0.426254	0.075,0.111	0.0,0.07	0.058	5.8	5.8
2691	ENSG00000157326	DHRS4	14	+	23959901	23960003	23965761	23965832	23955034	23955212	23965931	23965983	2691	23,15	19,12	37,33	13,17	175	144	0.056685	0.426513	0.499,0.507	0.701,0.615	-0.155	-15.5	15.5
5006	ENSG00000198125	MB	22	-	35617162	35617265	35620208	35620301	35610883	35611106	35622477	35622561	5006	12,6	546375	7,5	719665	166	176	0.0568179	0.427137	0.023,0.017	0.01,0.008	0.011	1.1	1.1
3442	ENSG00000151881	C5orf28	5	-	43453657	43453901	43476113	43476258	43444251	43446557	43479889	43479987	3442	34,35	236176	10,10	93100	218	317	0.0569989	0.427778	0.173,0.224	0.135,0.127	0.068	6.8	6.8
3531	ENSG00000106077	ABHD11	7	-	73736937	73736990	73737074	73737110	73736093	73736691	73737220	73737391	3531	35,17	0,0	103,95	1,7	109	126	0.0571773	0.427778	1.0,1.0	0.992,0.94	0.034	3.4	3.4
5406	ENSG00000062485	CS	12	-	56282419	56282608	56283791	56283857	56275995	56276195	56285915	56286023	5406	258235	977729	364297	15371317	139	262	0.0571532	0.427778	0.332,0.378	0.309,0.298	0.051	5.1	5.1
6085	ENSG00000114654	EFCC1	3	+	129007425	129007607	129026441	129026644	129003793	129004077	129030702	129030860	6085	63,44	67,49	12,19	23,33	255	276	0.0570463	0.427778	0.504,0.493	0.361,0.384	0.126	12.6	12.6
7534	ENSG00000171302	CANT1	17	-	78998147	78998286	79000099	79000270	78997839	78997963	79005371	79005481	7534	69,67	39,23	28,37	25,25	244	212	0.0572044	0.427778	0.606,0.717	0.493,0.563	0.133	13.3	13.3
8187	ENSG00000163904	SENP2	3	+	185598411	185598545	185598957	185599024	185590113	185590169	185600764	185600855	8187	117,67	58,54	93,88	36,36	207	140	0.0570654	0.427778	0.577,0.456	0.636,0.623	-0.113	-11.3	11.3
2005	ENSG00000129084	PSMA1	11	-	14513569	14513673	14513816	14513905	14510871	14510951	14514402	14514491	2005	22,27	654445	39,27	532440	162	177	0.0572921	0.427938	0.035,0.062	0.074,0.063	-0.02	-2	2
8660	ENSG00000126698	DNAJC8	1	-	28205257	28205349	28208341	28208413	28203746	28203822	28209971	28210066	8660	294211	484317	409271	472365	145	165	0.0573261	0.427938	0.409,0.431	0.496,0.458	-0.057	-5.7	5.7
1267	ENSG00000234741	GAS5	1	-	173864483	173864506	173864674	173864704	173864256	173864304	173865228	173865282	1267	833522	421218	594422	373228	103	96	0.0576427	0.429354	0.648,0.691	0.597,0.633	0.054	5.4	5.4
1916	ENSG00000269307	CTD-2278I10.6	19	+	17271596	17271655	17273903	17274024	17268793	17269091	17276494	17276624	1916	80,45	91,80	126106	90120	132	194	0.0575762	0.429354	0.564,0.453	0.673,0.565	-0.111	-11.1	11.1
3918	ENSG00000111596	CNOT2	12	+	70294236	70294294	70301704	70301865	70278131	70278274	70310894	70311017	3918	2,6	14,8	4,5	8,0	131	234	0.0577664	0.429354	0.203,0.573	0.472,1.0	-0.348	-34.8	34.8
5966	ENSG00000175582	RAB6A	11	-	73751974	73752045	73758169	73758273	73730764	73730823	73760957	73761091	5966	3,2	1,1	1,1	1,0	177	144	0.0577618	0.429354	0.709,0.619	0.449,1.0	-0.061	-6.1	6.1
7613	ENSG00000076685	NT5C2	10	-	103139405	103139479	103174857	103174982	103106588	103106706	103193235	103193272	7613	135107	131,92	105,87	69,57	198	147	0.0577676	0.429354	0.433,0.463	0.53,0.531	-0.082	-8.2	8.2
3089	ENSG00000144118	RALB	2	+	120278617	120278778	120285873	120286082	120252849	120252980	120289579	120289757	3089	105,74	253185	91,73	291253	234	282	0.0579975	0.429852	0.333,0.325	0.274,0.258	0.063	6.3	6.3
5054	ENSG00000121067	SPOP	17	-	49646925	49647122	49668026	49668078	49622732	49622876	49675894	49676016	5054	8,6	0,4	6,6	0,0	125	270	0.0580363	0.429852	1.0,0.764	1.0,1.0	-0.118	-11.8	11.8
6372	ENSG00000074657	ZNF532	18	+	58865469	58865579	58918270	58920633	58862947	58863166	58934432	58934614	6372	24,19	22021660	18,7	18901756	183	2436	0.0579131	0.429852	0.127,0.132	0.113,0.05	0.048	4.8	4.8
7342	ENSG00000159214	CCDC24	1	+	43991846	43992004	43992319	43992426	43991607	43991746	43992522	43992639	7342	16,16	7,11	22,35	2,12	231	180	0.0579495	0.429852	0.64,0.531	0.896,0.694	-0.209	-20.9	20.9
9319	ENSG00000145833	DDX46	5	+	134789215	134789264	134790105	134790222	134788512	134788591	134790469	134790552	9319	1,0	14,10	2,1	15,9	122	190	0.0584331	0.432415	0.1,0.0	0.172,0.148	-0.11	-11	11
163	ENSG00000028528	SNX1	15	+	64118787	64118854	64123502	64123546	64118116	64118244	64126078	64126099	163	119123	114,66	168144	69,79	140	117	0.0590237	0.43384	0.466,0.609	0.67,0.604	-0.1	-10	10
2271	ENSG00000182903	ZNF721	4	-	435769	435879	437445	437511	425814	427119	472574	472701	2271	3,5	14,1	10,3	1,2	139	183	0.0589291	0.43384	0.22,0.868	0.929,0.664	-0.252	-25.2	25.2
4449	ENSG00000131941	RHPN2	19	-	33021570	33021646	33026503	33026632	33012646	33012724	33044248	33044364	4449	92,64	31,25	111121	67,57	202	149	0.0592364	0.43384	0.686,0.654	0.55,0.61	0.09	9	9
478	ENSG00000062716	VMP1	17	+	59764970	59765138	59773753	59773885	59738836	59738947	59808795	59808876	478	345268	315244	546401	643452	241	205	0.0589345	0.43384	0.482,0.483	0.419,0.43	0.058	5.8	5.8
5196	ENSG00000106772	PRUNE2	9	-	76619339	76619387	76625022	76625058	76614449	76614600	76629191	76629290	5196	4,4	8,9	2,1	13,7	109	121	0.0587644	0.43384	0.357,0.33	0.146,0.137	0.202	20.2	20.2
5240	ENSG00000074603	DPP8	15	-	65481514	65481615	65485098	65485160	65480221	65480399	65487689	65487818	5240	43,32	76,68	39,36	57,34	135	174	0.0590439	0.43384	0.422,0.378	0.469,0.577	-0.123	-12.3	12.3
681	ENSG00000187097	ENTPD5	14	-	73996649	73996776	74004604	74004725	73987885	73988172	74011090	74011150	681	4,2	14,10	0,2	10,7	194	200	0.0586937	0.43384	0.228,0.171	0.0,0.228	0.086	8.6	8.6
7105	ENSG00000145916	RMND5B	5	+	178135172	178135312	178136028	178136248	178131236	178131376	178138107	178138258	7105	2,1	5,1	3,7	3,1	213	293	0.0591432	0.43384	0.355,0.579	0.579,0.906	-0.275	-27.5	27.5
7982	ENSG00000137135	ARHGEF39	9	-	35662525	35662741	35662945	35663074	35662178	35662267	35663321	35663392	7982	10,10	42,21	16,23	29,32	202	289	0.0591689	0.43384	0.254,0.405	0.441,0.507	-0.144	-14.4	14.4
8234	ENSG00000104133	SPG11	15	-	44572682	44572820	44574901	44575041	44570524	44570658	44583813	44584558	8234	146,94	136119	88,87	125135	213	211	0.0591321	0.43384	0.515,0.439	0.411,0.39	0.077	7.7	7.7
8721	ENSG00000175220	ARHGAP1	11	-	46679660	46679776	46680204	46680371	46679364	46679468	46680486	46680563	8721	9,7	58,41	9,8	20,28	240	189	0.0592234	0.43384	0.109,0.119	0.262,0.184	-0.109	-10.9	10.9
9400	ENSG00000113407	TARS	5	+	33446065	33446224	33446606	33446764	33445323	33445404	33448540	33448731	9400	7,2	12,3	3,2	10,15	232	231	0.0591231	0.43384	0.367,0.399	0.23,0.117	0.209	20.9	20.9
9683	ENSG00000172366	FAM195A	16	+	647416	647544	647782	647849	641845	642043	648119	648437	9683	128111	5,12	275367	9,13	201	140	0.0592999	0.433933	0.947,0.866	0.955,0.952	-0.047	-4.7	4.7
1762	ENSG00000110921	MVK	12	+	109579801	109579946	109581394	109581550	109575997	109576145	109586021	109586125	1762	32,30	33,39	52,56	39,40	218	229	0.0594842	0.434536	0.505,0.447	0.583,0.595	-0.113	-11.3	11.3
8888	ENSG00000248498	ASNSP1	8	-	46580081	46580237	46593454	46593531	46579212	46579551	46595114	46595241	8888	11,5	134,94	1,1	37,20	150	229	0.0594428	0.434536	0.111,0.075	0.04,0.071	0.038	3.8	3.8
288	ENSG00000113719	ERGIC1	5	+	172946371	172946589	172947361	172947508	172935187	172935310	172950708	172952685	288	12,14	3,3	10,7	5,6	291	220	0.059611	0.435089	0.751,0.779	0.602,0.469	0.23	23	23
7968	ENSG00000075790	BCAP29	7	+	107613653	107613732	107615245	107615413	107613331	107613432	107618327	107618664	7968	166115	12,9	108,80	5,2	152	241	0.0599824	0.437425	0.956,0.953	0.972,0.984	-0.024	-2.4	2.4
7455	ENSG00000135069	PSAT1	9	+	78320736	78320814	78327640	78327800	78317675	78317804	78328050	78328188	7455	3,1	53,20	0,0	11,24	151	233	0.0601071	0.43796	0.08,0.072	0.0,0.0	0.076	7.6	7.6
1769	ENSG00000113597	TRAPPC13	5	+	65647054	65647182	65650809	65650900	65635943	65636043	65652500	65652545	1769	86,74	6,0	58,53	10,1	201	164	0.0602234	0.438432	0.921,1.0	0.826,0.977	0.059	5.9	5.9
2475	ENSG00000135164	DMTF1	7	+	87155454	87155497	87163238	87163332	87154389	87154528	87163494	87163617	2475	0,0	11,1	1,2	5,6	116	167	0.0605081	0.439663	0.0,0.0	0.224,0.324	-0.274	-27.4	27.4
3448	ENSG00000156162	DPY19L4	8	+	94761699	94761834	94765182	94765314	94756035	94756159	94765710	94765809	3448	61,17	39,9	49,36	45,39	208	205	0.0605049	0.439663	0.607,0.651	0.518,0.476	0.132	13.2	13.2
4286	ENSG00000119685	TTLL5	14	+	75737565	75737607	75745094	75745208	75735194	75735289	75745489	75745581	4286	2,4	64,52	0,2	57,52	115	187	0.0605471	0.439663	0.048,0.111	0.0,0.059	0.05	5	5
3054	ENSG00000153310	FAM49B	8	-	129880375	129880458	129896671	129896854	129879388	129879471	129903311	129903350	3054	1,2	3,1	0,0	3,1	256	156	0.0606945	0.439886	0.169,0.549	0.0,0.0	0.359	35.9	35.9
6704	ENSG00000158483	FAM86C1	11	+	71791735	71791819	71793379	71793481	71789782	71789845	71796016	71796166	6704	14,11	3,5	7,5	4,8	157	175	0.060711	0.439886	0.839,0.71	0.661,0.411	0.238	23.8	23.8
8270	ENSG00000172493	AFF1	4	+	87084119	87084164	87089983	87090070	87046694	87047594	87091792	87091829	8270	6,5	30,27	8,8	13,23	118	160	0.0607327	0.439886	0.213,0.201	0.455,0.32	-0.18	-18	18
3708	ENSG00000171612	SLC25A33	1	+	9567260	9567361	9570257	9570358	9553625	9553805	9573345	9573412	3708	54,34	194123	47,46	264220	174	174	0.060838	0.43992	0.218,0.217	0.151,0.173	0.056	5.6	5.6
5088	ENSG00000170473	PYM1	12	-	55915442	55915531	55927075	55927207	55914275	55914366	55927724	55927913	5088	2,2	2,4	1,4	1,1	205	162	0.0609317	0.43992	0.441,0.283	0.441,0.76	-0.239	-23.9	23.9
5362	ENSG00000205581	HMGN1	21	-	39348291	39348339	39348421	39348577	39345145	39345274	39348902	39349054	5362	248198	537402	129128	319378	229	121	0.0609438	0.43992	0.196,0.207	0.176,0.152	0.038	3.8	3.8
8638	ENSG00000103852	TTC23	15	-	99245388	99245510	99249621	99249739	99228532	99228732	99251154	99251223	8638	2,3	3,0	2,1	5,2	191	195	0.0608671	0.43992	0.405,1.0	0.29,0.338	0.389	38.9	38.9
4454	ENSG00000151090	THRB	3	-	24297225	24297371	24318357	24318494	24228937	24229001	24337299	24337371	4454	13,5	28,14	0,3	8,8	210	219	0.0612202	0.440806	0.326,0.271	0.0,0.281	0.158	15.8	15.8
5026	ENSG00000143537	ADAM15	1	+	155061417	155061489	155061903	155062117	155060762	155060832	155062244	155062369	5026	14,10	92,50	19,39	66141	145	287	0.0612216	0.440806	0.231,0.284	0.363,0.354	-0.101	-10.1	10.1
7355	ENSG00000188917	TRMT2B	X	-	101042041	101042312	101051643	101051733	101041316	101041371	101051816	101052070	7355	19,8	104,52	7,9	84,89	163	344	0.06119	0.440806	0.278,0.245	0.15,0.176	0.099	9.9	9.9
8770	ENSG00000143207	RFWD2	1	-	176149005	176149074	176162868	176162988	176135009	176135086	176163826	176163891	8770	21,23	9,12	35,30	10,5	193	142	0.0614994	0.442432	0.632,0.585	0.72,0.815	-0.159	-15.9	15.9
2534	ENSG00000161955	TNFSF13	17	+	7559067	7559222	7559623	7559702	7558301	7558375	7559845	7559893	2534	65,43	63,34	48,67	30,37	228	152	0.0615802	0.44264	0.408,0.457	0.516,0.547	-0.099	-9.9	9.9
1237	ENSG00000164713	BRI3	7	+	98282819	98282884	98288785	98288941	98282350	98282453	98291110	98291524	1237	0,2	13,12	2,4	17,17	138	229	0.0617029	0.442775	0.0,0.217	0.163,0.281	-0.114	-11.4	11.4
5668	ENSG00000163681	SLMAP	3	+	57865241	57865292	57871635	57871698	57864547	57864716	57890040	57890100	5668	4,3	21,9	3,0	24,13	124	136	0.0616972	0.442775	0.173,0.268	0.121,0.0	0.16	16	16
6133	ENSG00000161509	GRIN2C	17	-	74847020	74847061	74847307	74847537	74846759	74846920	74847851	74847977	6133	273214	1,1	184295	1,6	303	114	0.0618122	0.443187	0.99,0.988	0.986,0.949	0.021	2.1	2.1
2002	ENSG00000129084	PSMA1	11	-	14513569	14513641	14513816	14513905	14510871	14510951	14514402	14514491	2002	22,27	402274	39,27	333267	162	145	0.0619296	0.443656	0.047,0.081	0.095,0.083	-0.025	-2.5	2.5
4409	ENSG00000101901	ALG13	X	+	111682131	111682235	111682235	111682294	111681169	111681424	111684964	111685103	4409	102,72	154,82	66,48	128,87	177	132	0.062069	0.444281	0.331,0.396	0.278,0.292	0.079	7.9	7.9
5636	ENSG00000135048	TMEM2	9	-	71685742	71685846	71690091	71690212	71683984	71685393	71694508	71694607	5636	31,27	58,60	11,15	42,46	194	177	0.0626668	0.447807	0.328,0.291	0.193,0.229	0.098	9.8	9.8
618	ENSG00000122707	RECK	9	+	36060118	36060155	36065576	36065624	36058826	36058901	36080604	36080638	618	0,2	5,4	3,4	8,7	110	121	0.062626	0.447807	0.0,0.355	0.292,0.386	-0.161	-16.1	16.1
6388	ENSG00000165802	NSMF	9	-	137452552	137452586	137452735	137452804	137452364	137452435	137453055	137453180	6388	37,48	109,85	43,57	163177	142	107	0.062819	0.448486	0.204,0.299	0.166,0.195	0.071	7.1	7.1
8782	ENSG00000117054	ACADM	1	+	75749418	75749559	75750450	75750546	75745805	75745914	75761121	75761370	8782	463317	225161	532438	365251	214	169	0.0628669	0.448486	0.619,0.609	0.535,0.579	0.057	5.7	5.7
4270	ENSG00000196586	MYO6	6	+	75757998	75758120	75777452	75777570	75749191	75749423	75817500	75817664	4270	0,0	3,4	3,0	3,2	195	191	0.0629804	0.44892	0.0,0.0	0.495,0.0	-0.247	-24.7	24.7
9413	ENSG00000161970	RPL26	17	-	8379795	8379888	8379914	8379936	8377520	8377692	8382142	8382309	9413	21971176	54223198	30121662	83805907	95	166	0.0631078	0.449452	0.415,0.391	0.386,0.33	0.045	4.5	4.5
258	ENSG00000257621	PSMA3-AS1	14	-	58273978	58274010	58290698	58290864	58266607	58267393	58291634	58291707	258	10,9	27,32	3,4	27,20	239	105	0.0631661	0.449492	0.14,0.11	0.047,0.081	0.061	6.1	6.1
2499	ENSG00000161526	SAP30BP	17	+	75690670	75690772	75691393	75691569	75671815	75671863	75693439	75693482	2499	18,9	9,2	5,2	12,1	175	249	0.0633374	0.449601	0.74,0.865	0.372,0.74	0.246	24.6	24.6
6423	ENSG00000254413	CHKB-CPT1B	22	-	50579726	50579802	50579973	50580082	50579425	50579507	50580189	50580416	6423	135,94	121,77	105,96	125112	182	149	0.0633924	0.449601	0.477,0.5	0.407,0.412	0.079	7.9	7.9
672	ENSG00000267699	RP11-729L2.2	18	+	51051376	51051415	51052634	51052725	51049294	51049324	51054780	51054993	672	0,2	6,0	0,0	1,4	112	164	0.0633715	0.449601	0.0,1.0	0.0,0.0	0.5	50	50
7349	ENSG00000188917	TRMT2B	X	-	101041316	101041371	101051643	101051733	101037916	101038051	101051816	101052070	7349	19,8	32,19	5,7	21,25	163	128	0.0633713	0.449601	0.318,0.248	0.158,0.18	0.114	11.4	11.4
3453	ENSG00000156162	DPY19L4	8	+	94734629	94734754	94738368	94738459	94726330	94726441	94739412	94739534	3453	39,38	53,28	42,30	23,19	198	164	0.0637822	0.451933	0.379,0.529	0.602,0.567	-0.131	-13.1	13.1
7170	ENSG00000165948	IFI27L1	14	+	94100738	94100771	94101813	94102059	94096906	94096965	94102476	94102709	7170	10,17	70,68	11,10	79132	106	319	0.0638506	0.451933	0.301,0.429	0.295,0.186	0.124	12.4	12.4
8943	ENSG00000168872	DDX19A	16	+	70356111	70356247	70361417	70361510	70355484	70355535	70364542	70364645	8943	76,59	45,36	80,71	72,61	209	166	0.0638802	0.451933	0.573,0.566	0.469,0.48	0.095	9.5	9.5
3928	ENSG00000042445	RETSAT	2	-	85343638	85343798	85343998	85344165	85342087	85343381	85344238	85344348	3928	308253	256221	184235	219238	240	233	0.0641566	0.453512	0.539,0.526	0.449,0.489	0.064	6.4	6.4
2719	ENSG00000117593	DARS2	1	+	173828332	173828399	173830659	173830761	173826686	173826786	173831534	173831630	2719	80,45	160,92	63,53	100,65	140	175	0.0643476	0.453733	0.385,0.379	0.441,0.505	-0.091	-9.1	9.1
6924	ENSG00000100429	HDAC10	22	-	50248697	50248859	50249102	50249168	50248365	50248472	50249327	50249454	6924	28,11	8,9	62,61	7,17	139	235	0.0643354	0.453733	0.855,0.674	0.937,0.858	-0.133	-13.3	13.3
9236	ENSG00000147140	NONO	X	+	71294226	71294348	71296564	71296660	71291778	71291972	71296850	71297047	9236	894551	626427	701513	582515	195	169	0.0642627	0.453733	0.553,0.528	0.511,0.463	0.053	5.3	5.3
8455	ENSG00000144504	ANKMY1	2	-	240509347	240509455	240511860	240512001	240507559	240507691	240512801	240512942	8455	3,8	2,9	2,0	3,1	214	181	0.0650432	0.458259	0.559,0.429	0.361,0.0	0.314	31.4	31.4
6168	ENSG00000111206	FOXM1	12	-	2865354	2865399	2866392	2866521	2864682	2864755	2868562	2868754	6168	159134	10,13	65,61	2,3	202	118	0.0652363	0.458483	0.903,0.858	0.95,0.922	-0.055	-5.5	5.5
9008	ENSG00000149743	TRPT1	11	-	64224099	64224133	64224134	64224210	64223841	64223967	64224284	64224491	9008	80,76	28,23	117,76	49,47	149	107	0.0651345	0.458483	0.672,0.704	0.632,0.537	0.103	10.3	10.3
9287	ENSG00000188130	MAPK12	22	-	50257914	50257945	50257978	50258141	50257081	50257193	50258242	50258301	9287	33,37	1,1	37,58	2,5	236	104	0.0652196	0.458483	0.936,0.942	0.891,0.836	0.076	7.6	7.6
1594	ENSG00000130985	UBA1	X	+	47196946	47197024	47198308	47198355	47193828	47194024	47198802	47198919	1594	5,1	1,2	3,0	0,1	151	120	0.0657235	0.459348	0.799,0.284	1.0,0.0	0.041	4.1	4.1
3524	ENSG00000182185	RAD51B	14	+	67825463	67825577	67835079	67835196	67819807	67819853	67865002	67865139	3524	12,7	16,11	7,8	19,27	187	190	0.0657367	0.459348	0.432,0.393	0.272,0.231	0.161	16.1	16.1
3929	ENSG00000023228	NDUFS1	2	-	206149817	206149925	206152418	206152510	206149019	206149096	206153617	206153682	3929	59,35	413217	87,46	370265	165	181	0.0656344	0.459348	0.135,0.15	0.205,0.16	-0.04	-4	4
4806	ENSG00000269955	C7orf55-LUC7L2	7	+	139363365	139363452	139375508	139375583	139363175	139363259	139376061	139376156	4806	18,14	29,32	15,13	43,54	160	148	0.0657049	0.459348	0.365,0.288	0.244,0.182	0.114	11.4	11.4
4998	ENSG00000139428	MMAB	12	-	109567010	109567167	109567353	109567597	109565118	109565176	109568769	109568863	4998	5,14	13,14	10,10	3,8	317	230	0.0657122	0.459348	0.218,0.42	0.707,0.476	-0.272	-27.2	27.2
9142	ENSG00000099290	FAM21A	10	+	50125368	50125449	50126056	50126179	50125112	50125241	50127159	50127222	9142	44,36	115,72	39,26	52,46	154	196	0.0654583	0.459348	0.327,0.389	0.488,0.418	-0.095	-9.5	9.5
922	ENSG00000224078	SNHG14	15	+	25095718	25095770	25096827	25097030	25093833	25093974	25097320	25097439	922	5,7	88,39	1,2	40,31	125	276	0.0656323	0.459348	0.111,0.284	0.052,0.125	0.109	10.9	10.9
177	ENSG00000130958	SLC35D2	9	-	96357410	96357551	96357913	96358021	96352037	96352109	96360153	96360221	177	3,3	6,0	2,1	7,2	181	214	0.0661823	0.462084	0.372,1.0	0.253,0.372	0.373	37.3	37.3
2478	ENSG00000135164	DMTF1	7	+	87159638	87159821	87163238	87163332	87154389	87154528	87163494	87163617	2478	26,5	11,1	5,6	5,6	256	167	0.0662543	0.462208	0.607,0.765	0.395,0.395	0.291	29.1	29.1
7778	ENSG00000068985	PAGE1	X	-	49695052	49695223	49695615	49695704	49694707	49694778	49695868	49695993	7778	13,3	5,3	8,6	12,7	162	244	0.0665113	0.463621	0.797,0.601	0.501,0.564	0.167	16.7	16.7
6160	ENSG00000075643	MOCOS	18	+	36215515	36215977	36220054	36220217	36213365	36213482	36248921	36249000	6160	779702	309249	233251	126108	535	236	0.066626	0.464041	0.527,0.554	0.449,0.506	0.063	6.3	6.3
8572	ENSG00000119522	DENND1A	9	-	123671290	123671371	123676719	123676789	123667025	123667079	123757702	123757822	8572	110,56	113,65	42,47	73,65	143	154	0.0668135	0.464588	0.512,0.481	0.383,0.438	0.086	8.6	8.6
9107	ENSG00000137764	MAP2K5	15	+	67727915	67727945	67748230	67748257	67703336	67703408	67748568	67748601	9107	7,10	18,17	5,6	27,24	103	100	0.0667911	0.464588	0.274,0.364	0.152,0.195	0.146	14.6	14.6
7900	ENSG00000049541	RFC2	7	-	74246661	74246763	74249011	74249220	74243145	74243246	74249738	74249780	7900	22,21	75,64	62,58	105156	282	175	0.0668844	0.464667	0.154,0.169	0.268,0.187	-0.066	-6.6	6.6
8695	ENSG00000141627	DYM	18	-	49379664	49379758	49391592	49391642	49378566	49378700	49430254	49430447	8695	5,1	109,82	1,0	87,58	123	167	0.0669339	0.464667	0.059,0.016	0.015,0.0	0.03	3	3
4211	ENSG00000078124	ACER3	11	+	76926556	76926667	76957464	76957586	76860934	76861079	76958978	76959031	4211	37,38	3,2	73,45	0,0	184	195	0.0670965	0.465417	0.929,0.953	1.0,1.0	-0.059	-5.9	5.9
7796	ENSG00000181392	SYNE4	19	-	36006749	36006944	36007124	36007268	36006422	36006671	36008216	36008367	7796	115,75	112,62	84153	119172	217	268	0.0673003	0.466354	0.559,0.599	0.466,0.523	0.084	8.4	8.4
8329	ENSG00000138380	CARF	2	+	202941859	202941980	202942739	202942967	202917876	202918043	202952558	202952679	8329	12,6	30,28	12,13	22,18	194	301	0.067341	0.466354	0.383,0.25	0.458,0.528	-0.176	-17.6	17.6
2541	ENSG00000204387	C6orf48	6	+	31836294	31836378	31836426	31836517	31835410	31835451	31837235	31837435	2541	11,7	403380	5,6	508455	157	164	0.067498	0.467062	0.028,0.019	0.01,0.014	0.011	1.1	1.1
3896	ENSG00000157823	AP3S2	15	-	89871474	89871546	89888520	89888632	89837614	89837722	89889048	89889140	3896	212156	83,61	196142	90,91	185	145	0.0677017	0.468091	0.667,0.667	0.631,0.55	0.077	7.7	7.7
3443	ENSG00000151881	C5orf28	5	-	43453657	43454043	43476113	43476258	43444251	43446557	43479889	43479987	3443	34,35	402289	10,10	159154	218	459	0.0681945	0.468474	0.151,0.203	0.117,0.12	0.058	5.8	5.8
352	ENSG00000182871	COL18A1	21	+	45507560	45507593	45509355	45509598	45505837	45505966	45510063	45510261	352	2,0	5,9	3,15	10,32	106	316	0.0680338	0.468474	0.544,0.0	0.472,0.583	-0.255	-25.5	25.5
4665	ENSG00000254870	ATP6V1G2-DDX39B	6	-	31534485	31534505	31534631	31534753	31532779	31532911	31535366	31535485	4665	77,44	0,1	57,46	1,3	195	93	0.0681085	0.468474	1.0,0.955	0.965,0.88	0.055	5.5	5.5
5107	ENSG00000178773	CPNE7	16	+	89590379	89590579	89590700	89590723	89589896	89589951	89591006	89591058	5107	11,4	0,0	20,16	2,1	273	96	0.0681966	0.468474	1.0,1.0	0.779,0.849	0.186	18.6	18.6
5477	ENSG00000141380	SS18	18	-	26079010	26079125	26081224	26081365	26078075	26078160	26087500	26087577	5477	6,2	5,4	1,2	6,5	214	188	0.0680982	0.468474	0.513,0.305	0.128,0.26	0.215	21.5	21.5
5555	ENSG00000186132	C2orf76	2	-	119317465	119317503	119321153	119321204	119311621	119311703	119339826	119339971	5555	32,18	42,36	64,58	70,52	124	111	0.068152	0.468474	0.405,0.309	0.45,0.5	-0.118	-11.8	11.8
7835	ENSG00000119661	DNAL1	14	+	73654846	73654885	73658846	73658956	73644998	73645042	73661986	73662042	7835	14,10	72,45	24,11	62,35	112	183	0.0680158	0.468474	0.241,0.266	0.387,0.339	-0.109	-10.9	10.9
871	ENSG00000166797	FAM96A	15	-	64075352	64075537	64081101	64081151	64072980	64073028	64088686	64088851	871	77,54	32,48	113,75	33,38	123	258	0.0679571	0.468474	0.835,0.702	0.878,0.805	-0.073	-7.3	7.3
6602	ENSG00000078967	UBE2D4	7	+	43942953	43943031	43945488	43945635	43938430	43938494	43948631	43948737	6602	34,41	4,2	80,43	3,0	151	220	0.0685817	0.47074	0.925,0.968	0.975,1.0	-0.041	-4.1	4.1
21	ENSG00000035115	SH3YL1	2	-	244626	244738	244790	244984	242797	242871	247537	247602	21	7,2	1,1	7,1	4,1	267	185	0.0686736	0.470992	0.829,0.581	0.548,0.409	0.226	22.6	22.6
3495	ENSG00000205133	TRIQK	8	-	92921502	92921660	92954405	92954564	92916928	92917007	92966006	92966144	3495	176109	13,10	101112	15,15	232	231	0.0689868	0.472379	0.931,0.916	0.87,0.881	0.048	4.8	4.8
4638	ENSG00000165699	TSC1	9	-	132925586	132925739	132927200	132927304	132923347	132923492	132928766	132928955	4638	37,32	55,40	31,37	27,32	177	226	0.0689433	0.472379	0.462,0.505	0.594,0.596	-0.111	-11.1	11.1
2568	ENSG00000179152	TCAIM	3	+	44354738	44354811	44357740	44357876	44338118	44338319	44361364	44361518	2568	31,16	77,56	17,17	93,66	146	209	0.0691371	0.47265	0.366,0.29	0.207,0.269	0.09	9	9
5719	ENSG00000140743	CDR2	16	-	22422160	22422214	22426212	22426366	22364901	22365014	22429795	22429948	5719	6,9	0,2	4,7	2,2	227	127	0.0690824	0.47265	1.0,0.716	0.528,0.662	0.263	26.3	26.3
835	ENSG00000187239	FNBP1	9	-	129908889	129908999	129923843	129923996	129902868	129903001	129924959	129925157	835	40,23	124,69	16,20	92,80	226	183	0.0694369	0.474319	0.207,0.213	0.123,0.168	0.064	6.4	6.4
5787	ENSG00000143742	SRP9	1	+	225785262	225785356	225785703	225785825	225783299	225783368	225789239	225790466	5787	3,4	10,3	2,0	2,9	167	195	0.0698172	0.476535	0.259,0.609	0.539,0.0	0.164	16.4	16.4
4608	ENSG00000071564	TCF3	19	-	1612213	1612433	1615284	1615520	1609289	1611849	1615685	1615821	4608	59,44	95,54	51,62	113120	309	293	0.070045	0.477707	0.371,0.436	0.3,0.329	0.089	8.9	8.9
4607	ENSG00000071564	TCF3	19	-	1612213	1612430	1615284	1615520	1609289	1611849	1615685	1615821	4607	59,44	77,47	51,62	88108	309	290	0.0701611	0.478116	0.418,0.468	0.352,0.35	0.092	9.2	9.2
1897	ENSG00000130413	STK33	11	-	8477249	8477283	8480409	8480614	8474680	8475066	8594082	8594289	1897	17,17	2,1	14,8	1,0	278	107	0.0702713	0.478484	0.766,0.867	0.843,1.0	-0.105	-10.5	10.5
1533	ENSG00000125871	MGME1	20	+	17975683	17975903	17988165	17988298	17969800	17970130	17989938	17991122	1533	53,46	47,27	56,46	65,52	293	206	0.0704438	0.479276	0.442,0.545	0.377,0.383	0.114	11.4	11.4
1126	ENSG00000229956	ZRANB2-AS2	1	+	71223056	71223114	71237129	71237386	71091663	71091704	71368054	71368088	1126	3,0	11,13	0,0	4,7	131	330	0.0705442	0.479577	0.407,0.0	0.0,0.0	0.203	20.3	20.3
5053	ENSG00000121067	SPOP	17	-	49636758	49636809	49646925	49647122	49622732	49622876	49675894	49676016	5053	0,4	9,7	0,0	2,4	270	124	0.0706847	0.480149	0.0,0.208	0.0,0.0	0.104	10.4	10.4
3737	ENSG00000121310	ECHDC2	1	-	52905033	52905093	52906518	52906611	52904645	52904833	52907867	52907954	3737	85,56	69,39	37,64	40,73	166	133	0.0708264	0.480729	0.497,0.535	0.426,0.413	0.097	9.7	9.7
1032	ENSG00000184508	HDDC3	15	-	90931703	90931944	90932054	90932110	90929963	90931405	90932428	90932569	1032	33,21	372277	14,26	372362	129	314	0.071164	0.481869	0.178,0.156	0.084,0.149	0.05	5	5
2151	ENSG00000187109	NAP1L1	12	-	76060171	76060279	76068929	76068994	76053090	76053110	76074202	76074239	2151	757473	920573	814518	795517	138	181	0.0710764	0.481869	0.519,0.52	0.573,0.568	-0.051	-5.1	5.1
8128	ENSG00000175662	TOM1L2	17	-	17884633	17884768	17893660	17893810	17882704	17882863	17898595	17898674	8128	96,77	77,62	56,56	73,56	223	208	0.0711304	0.481869	0.538,0.537	0.417,0.483	0.088	8.8	8.8
6276	ENSG00000105197	TIMM50	19	+	39483559	39483651	39485151	39485263	39483134	39483156	39485543	39485602	6276	1,3	2,1	0,2	6,1	165	185	0.0713406	0.482681	0.359,0.771	0.0,0.692	0.219	21.9	21.9
5222	ENSG00000167283	ATP5L	11	+	118405656	118405709	118406744	118406834	118401609	118401717	118406936	118407097	5222	4,4	0,0	1,6	3,0	126	163	0.0714372	0.482951	1.0,1.0	0.301,1.0	0.35	35	35
5635	ENSG00000135048	TMEM2	9	-	71685742	71685846	71690091	71690246	71683984	71685393	71694508	71694607	5635	122,94	58,60	48,62	42,46	228	177	0.0718226	0.485172	0.62,0.549	0.47,0.511	0.094	9.4	9.4
331	ENSG00000145743	FBXL17	5	-	107945335	107945432	107946449	107946696	107878236	107881179	108020924	108021001	331	10,7	2,0	8,6	2,2	320	170	0.0719533	0.485286	0.726,1.0	0.68,0.614	0.216	21.6	21.6
9086	ENSG00000117906	RCN2	15	+	76938725	76938815	76941636	76941690	76935525	76935722	76943757	76943871	9086	2,4	3,2	1,4	10,8	163	127	0.0718966	0.485286	0.342,0.609	0.072,0.28	0.299	29.9	29.9
1484	ENSG00000148950	IMMP1L	11	-	31460625	31460714	31473723	31473786	31456292	31456386	31509518	31509632	1484	1,0	50,33	0,5	59,45	136	162	0.0721205	0.48603	0.023,0.0	0.0,0.117	-0.047	-4.7	4.7
3977	ENSG00000198363	ASPH	8	-	61642887	61642920	61643385	61643433	61637946	61638003	61644599	61644632	3977	100,43	2,4	69,48	10,2	121	106	0.0722179	0.486301	0.978,0.904	0.858,0.955	0.035	3.5	3.5
6919	ENSG00000100429	HDAC10	22	-	50248830	50248890	50249102	50249168	50248365	50248472	50249327	50249454	6919	28,11	0,1	62,61	3,3	139	133	0.0723361	0.486713	1.0,0.913	0.952,0.951	0.005	0.5	0.5
1535	ENSG00000215146	RP11-313J2.1	10	-	42340515	42340556	42360948	42361034	42331865	42338240	42367815	42367974	1535	2,0	1,1	2,1	0,2	159	114	0.0726464	0.488415	0.589,0.0	1.0,0.264	-0.338	-33.8	33.8
1645	ENSG00000135127	CCDC64	12	+	120072510	120072729	120074442	120074586	120071702	120071801	120080886	120081017	1645	34,28	5,6	50,42	26,9	292	217	0.0728684	0.488752	0.835,0.776	0.588,0.776	0.124	12.4	12.4
4578	ENSG00000133597	ADCK2	7	+	140681041	140681137	140686989	140687241	140679154	140679283	140689596	140689725	4578	234141	357347	198182	505494	169	325	0.0727844	0.488752	0.558,0.439	0.43,0.415	0.076	7.6	7.6
8426	ENSG00000022277	RTFDC1	20	+	56513314	56513428	56516934	56516989	56484110	56484189	56517105	56517201	8426	295179	235149	303251	216137	187	128	0.072858	0.488752	0.462,0.451	0.49,0.556	-0.067	-6.7	6.7
5415	ENSG00000221978	CCNL2	1	-	1392573	1392755	1392789	1392803	1390765	1391575	1393395	1393460	5415	42,31	241201	46,30	337328	87	255	0.0729912	0.48919	0.338,0.311	0.286,0.211	0.076	7.6	7.6
7759	ENSG00000165055	METTL2B	7	+	128498035	128498142	128500902	128500968	128493842	128493943	128501761	128501832	7759	60,52	52,36	64,55	81,56	180	139	0.0731034	0.489557	0.471,0.527	0.379,0.431	0.094	9.4	9.4
8331	ENSG00000100387	RBX1	22	+	40964046	40964117	40967798	40967884	40951358	40951476	40972475	40973309	8331	31,19	243153	33,20	374265	144	159	0.0731904	0.489755	0.123,0.121	0.089,0.077	0.039	3.9	3.9
5767	ENSG00000111364	DDX55	12	+	123606079	123606159	123607431	123607523	123605930	123605981	123607599	123607662	5767	5,3	86,38	7,10	74,52	153	165	0.0735123	0.491523	0.059,0.078	0.093,0.172	-0.064	-6.4	6.4
5281	ENSG00000179698	WDR97	8	+	144111886	144112144	144112223	144112349	144111631	144111781	144112446	144112530	5281	3,0	1,2	3,5	0,3	331	199	0.0735707	0.491529	0.643,0.0	1.0,0.501	-0.429	-42.9	42.9
7765	ENSG00000071054	MAP4K4	2	+	101855976	101856138	101858995	101859082	101844100	101844311	101859642	101859864	7765	191159	57,40	166131	32,25	235	160	0.0738164	0.492784	0.695,0.73	0.779,0.781	-0.068	-6.8	6.8
1946	ENSG00000115234	SNX17	2	+	27374649	27374758	27375060	27375153	27374345	27374433	27375505	27375709	1946	2,2	211140	7,4	204167	182	166	0.0739068	0.493001	0.009,0.013	0.03,0.021	-0.015	-1.5	1.5
3726	ENSG00000124570	SERPINB6	6	-	2966399	2966590	2968778	2968913	2959167	2959342	2971532	2972165	3726	16,16	15,16	14,17	7,8	208	264	0.0740338	0.493178	0.575,0.559	0.717,0.73	-0.157	-15.7	15.7
5118	ENSG00000178773	CPNE7	16	+	89578856	89578996	89582409	89582482	89577538	89577721	89583443	89583528	5118	30,50	1,1	48,61	5,2	213	146	0.0740884	0.493178	0.954,0.972	0.868,0.954	0.052	5.2	5.2
86	ENSG00000179008	C14orf39	14	-	60483906	60484014	60484368	60484549	60483690	60483817	60484880	60484937	86	3,0	0,1	1,0	1,4	254	181	0.0741068	0.493178	1.0,0.0	0.416,0.0	0.292	29.2	29.2
3108	ENSG00000136682	CBWD2	2	+	113462407	113462494	113465128	113465173	113460672	113460719	113482176	113482228	3108	180120	4,4	127176	3,0	160	118	0.0744773	0.495257	0.971,0.957	0.969,1.0	-0.02	-2	2
3439	ENSG00000226742	HSBP1L1	18	+	79965367	79965434	79966615	79966723	79964581	79964786	79970439	79970822	3439	0,0	36,23	2,2	33,26	140	181	0.0745886	0.49561	0.0,0.0	0.073,0.09	-0.081	-8.1	8.1
694	ENSG00000255054	RP1-317E23.6	1	+	25823239	25823323	25823345	25823439	25823018	25823128	25823643	25823744	694	9,8	5,1	22,9	14,12	157	167	0.0747357	0.495815	0.657,0.895	0.626,0.444	0.241	24.1	24.1
7736	ENSG00000155111	CDK19	6	-	110623289	110623362	110623362	110623478	110622814	110622912	110626775	110626845	7736	6,2	100,95	0,3	164108	189	146	0.0747037	0.495815	0.044,0.016	0.0,0.021	0.019	1.9	1.9
99	ENSG00000110844	PRPF40B	12	+	49631859	49631925	49632595	49632623	49631400	49631544	49632854	49632880	99	26,13	12,13	9,22	3,6	139	101	0.0748306	0.496058	0.612,0.421	0.686,0.727	-0.19	-19	19
854	ENSG00000137312	FLOT1	6	-	30741613	30741704	30741791	30741799	30741189	30741333	30742146	30742203	854	5,3	265236	2,1	312325	81	164	0.0749599	0.496529	0.037,0.025	0.013,0.006	0.021	2.1	2.1
2547	ENSG00000263257	RP11-65J21.4	16	-	14410238	14410398	14412556	14412655	14408038	14408219	14418633	14418872	2547	0,0	2,1	3,0	8,2	172	233	0.0751055	0.497107	0.0,0.0	0.337,0.0	-0.169	-16.9	16.9
3995	ENSG00000198920	KIAA0753	17	-	6623508	6623571	6623606	6623688	6622881	6623097	6624754	6624861	3995	7,5	20,20	2,2	20,12	155	136	0.0751708	0.497153	0.235,0.18	0.081,0.128	0.103	10.3	10.3
5967	ENSG00000175582	RAB6A	11	-	73746644	73746753	73758169	73758273	73730764	73730823	73760957	73761091	5967	3,2	0,1	1,1	3,0	177	182	0.0753281	0.497422	1.0,0.673	0.255,1.0	0.209	20.9	20.9
916	ENSG00000224078	SNHG14	15	+	25095648	25095828	25096827	25097030	25093833	25093974	25097320	25097439	916	219134	88,39	155126	40,31	253	276	0.0752942	0.497422	0.731,0.789	0.809,0.816	-0.052	-5.2	5.2
5695	ENSG00000161249	DMKN	19	-	35506125	35506185	35509910	35509961	35505938	35505986	35510183	35510252	5695	22,11	6,3	12,15	2,1	124	133	0.0755859	0.498738	0.797,0.797	0.866,0.941	-0.106	-10.6	10.6
5516	ENSG00000112679	DUSP22	6	+	311879	311962	335113	335163	304627	304661	345853	345928	5516	37,27	2,12	33,17	13,11	156	123	0.0756645	0.498871	0.936,0.64	0.667,0.549	0.18	18	18
4511	ENSG00000010803	SCMH1	1	-	41142873	41143112	41151613	41151684	41116921	41117010	41160874	41160898	4511	9,11	222163	6,3	176157	144	312	0.0758779	0.499505	0.081,0.128	0.069,0.04	0.05	5	5
9616	ENSG00000132676	DAP3	1	+	155721516	155721618	155725381	155725411	155709772	155709824	155725991	155726019	9616	136,84	6,0	126104	0,2	175	103	0.0758364	0.499505	0.93,1.0	1.0,0.968	-0.019	-1.9	1.9
3505	ENSG00000131374	TBC1D5	3	-	17428449	17428516	17508473	17508605	17406417	17406526	17623848	17623913	3505	120,42	36,24	70,46	51,25	205	140	0.0759779	0.499778	0.695,0.544	0.484,0.557	0.099	9.9	9.9
8233	ENSG00000104133	SPG11	15	-	44572740	44572820	44574901	44575059	44570524	44570658	44583813	44584558	8233	79,63	5,17	40,38	10,14	231	153	0.0762029	0.500685	0.913,0.711	0.726,0.643	0.128	12.8	12.8
8704	ENSG00000136231	IGF2BP3	7	-	23361533	23361597	23418775	23418824	23351304	23351586	23468481	23468542	8704	20,12	30,24	19,10	19,7	122	137	0.0762333	0.500685	0.428,0.36	0.529,0.616	-0.178	-17.8	17.8
5949	ENSG00000156958	GALK2	15	+	49318110	49318192	49318888	49318934	49292326	49292537	49319603	49319707	5949	1,1	1,0	3,1	3,0	155	119	0.0763451	0.501033	0.434,1.0	0.434,1.0	0	0	0
8089	ENSG00000169062	UPF3A	13	+	114282836	114282943	114286518	114286629	114282020	114282127	114291488	114291544	8089	56,35	116,61	33,33	110,78	180	184	0.0764457	0.501308	0.33,0.37	0.235,0.302	0.082	8.2	8.2
9244	ENSG00000226124	FTCDNL1	2	-	199763589	199763672	199844379	199844532	199760549	199760835	199846074	199846170	9244	12,15	0,0	7,5	3,0	226	156	0.0766925	0.502539	1.0,1.0	0.617,1.0	0.192	19.2	19.2
3753	ENSG00000184047	DIABLO	12	-	122224511	122224644	122224644	122224748	122218265	122218397	122225964	122226052	3753	52,27	220192	69,39	228172	177	206	0.0768276	0.502865	0.216,0.141	0.26,0.209	-0.056	-5.6	5.6
910	ENSG00000224078	SNHG14	15	+	24982779	24982879	24998365	24998486	24981774	24982437	24998969	24999078	910	0,2	33,28	3,4	48,52	173	194	0.0768602	0.502865	0.0,0.074	0.065,0.079	-0.035	-3.5	3.5
3486	ENSG00000136758	YME1L1	10	-	27117575	27117727	27119293	27119449	27116218	27116345	27120434	27120547	3486	495317	562401	346266	525385	229	225	0.0772664	0.505135	0.464,0.437	0.393,0.404	0.052	5.2	5.2
6289	ENSG00000166788	SAAL1	11	-	18083534	18083731	18086865	18087054	18081410	18081503	18087142	18087225	6289	116,86	74,48	81,74	70,61	262	270	0.0775821	0.506811	0.618,0.649	0.544,0.556	0.083	8.3	8.3
2542	ENSG00000204387	C6orf48	6	+	31836294	31836378	31836412	31836517	31835410	31835451	31837235	31837435	2542	11,7	492439	5,6	591527	157	178	0.0780169	0.508141	0.025,0.018	0.01,0.013	0.01	1	1
456	ENSG00000174775	HRAS	11	-	532728	532755	533276	533358	532241	532630	533452	533612	456	21,14	41,24	22,46	33,39	155	100	0.0783222	0.508141	0.248,0.273	0.301,0.432	-0.106	-10.6	10.6
4708	ENSG00000141644	MBD1	18	-	50274185	50274353	50274976	50275045	50273563	50273863	50275128	50275245	4708	32,22	73,58	22,27	40,34	142	241	0.0782674	0.508141	0.427,0.392	0.483,0.574	-0.119	-11.9	11.9
5348	ENSG00000166405	RIC3	11	-	8126658	8126891	8137377	8137471	8110906	8111137	8138271	8138347	5348	27,26	31,31	31,29	62,49	167	306	0.0779447	0.508141	0.615,0.606	0.478,0.52	0.112	11.2	11.2
6185	ENSG00000139865	TTC6	14	+	37881923	37882079	37916497	37916554	37874459	37874563	37936233	37936403	6185	6,0	0,1	10,4	3,1	229	130	0.0782247	0.508141	1.0,0.0	0.654,0.694	-0.174	-17.4	17.4
6228	ENSG00000185043	CIB1	15	-	90232646	90232738	90232978	90233092	90232218	90232327	90233668	90233703	6228	23,14	12,9	37,38	9,13	187	165	0.0782229	0.508141	0.628,0.579	0.784,0.721	-0.149	-14.9	14.9
7064	ENSG00000001167	NFYA	6	+	41091527	41091694	41092911	41093085	41090203	41090309	41094395	41094497	7064	31,43	66,82	56,50	75,71	240	247	0.078254	0.508141	0.326,0.351	0.435,0.42	-0.089	-8.9	8.9
8262	ENSG00000197381	ADARB1	21	+	45134714	45134832	45160100	45160223	45128401	45128573	45171609	45171684	8262	23,10	4,7	22,8	4,0	191	196	0.0782555	0.508141	0.855,0.594	0.849,1.0	-0.2	-20	20
8423	ENSG00000262621	LA16c-306E5.2	16	+	3384458	3384941	3390009	3390183	3382112	3383711	3393648	3393814	8423	161126	21,19	154104	8,13	556	247	0.0779382	0.508141	0.773,0.747	0.895,0.78	-0.078	-7.8	7.8
4478	ENSG00000269743	SLC25A53	X	-	104131847	104131945	104144505	104144587	104130993	104131223	104156877	104157027	4478	1,3	3,5	2,0	9,2	155	171	0.0786587	0.509936	0.269,0.398	0.197,0.0	0.235	23.5	23.5
5748	ENSG00000143164	DCAF6	1	+	168004532	168004793	168022987	168023047	168003869	168003989	168038370	168038488	5748	658471	33,34	1128863	80,80	334	133	0.0789504	0.511438	0.888,0.847	0.849,0.811	0.037	3.7	3.7
5357	ENSG00000099330	OCEL1	19	+	17226993	17227199	17228255	17228309	17226692	17226869	17228802	17229219	5357	111,67	33,22	140204	86,74	279	127	0.0790746	0.511854	0.605,0.581	0.426,0.557	0.101	10.1	10.1
2441	ENSG00000214046	SMIM7	19	-	16654034	16654125	16659394	16659447	16647095	16647261	16659958	16660000	2441	195141	269191	261245	320223	126	164	0.0791963	0.512252	0.485,0.49	0.515,0.588	-0.064	-6.4	6.4
1939	ENSG00000129646	QRICH2	17	-	76278083	76278189	76279040	76279142	76277162	76277310	76279362	76279428	1939	68,51	17,19	69112	31,53	175	179	0.0795654	0.513246	0.804,0.733	0.695,0.684	0.079	7.9	7.9
3502	ENSG00000131374	TBC1D5	3	-	17428449	17428519	17508473	17508605	17406417	17406526	17623848	17623913	3502	120,42	36,24	70,46	53,24	205	143	0.0794928	0.513246	0.699,0.55	0.48,0.572	0.099	9.9	9.9
5717	ENSG00000143442	POGZ	1	-	151430665	151430841	151440927	151441086	151428122	151428413	151442080	151442205	5717	80,63	73,51	42,59	64,63	232	249	0.0795908	0.513246	0.54,0.57	0.413,0.501	0.098	9.8	9.8
9194	ENSG00000172775	FAM192A	16	-	57174619	57174688	57185735	57185896	57173727	57173869	57186030	57186064	9194	11,12	3,4	11,9	5,11	234	142	0.0795153	0.513246	0.69,0.645	0.572,0.332	0.216	21.6	21.6
3609	ENSG00000155893	PXYLP1	3	+	141262242	141262340	141274459	141274623	141260122	141260254	141278341	141278500	3609	16,8	4,4	0,3	5,1	171	237	0.0796908	0.513502	0.847,0.735	0.0,0.806	0.388	38.8	38.8
2358	ENSG00000100031	GGT1	22	+	24624031	24624146	24627125	24627278	24623779	24623916	24627409	24627619	2358	9,4	0,0	7,4	2,1	188	226	0.0798199	0.513558	1.0,1.0	0.808,0.828	0.182	18.2	18.2
7077	ENSG00000123268	ATF1	12	+	50795908	50796009	50814009	50814192	50780139	50780238	50814279	50814439	7077	121,89	397259	70,76	333266	174	256	0.0797622	0.513558	0.31,0.336	0.236,0.296	0.057	5.7	5.7
7655	ENSG00000106070	GRB10	7	-	50703820	50703908	50780626	50780736	50674435	50674658	50782423	50782567	7655	4,8	230199	5,1	234297	183	161	0.0799647	0.513714	0.015,0.034	0.018,0.003	0.014	1.4	1.4
7875	ENSG00000156110	ADK	10	+	74525255	74525426	74589281	74589317	74398470	74398579	74670182	74670269	7875	417290	6,3	553324	19,2	244	109	0.079952	0.513714	0.969,0.977	0.929,0.986	0.015	1.5	1.5
6432	ENSG00000084636	COL16A1	1	-	31686569	31686692	31688036	31688077	31686243	31686279	31688466	31688502	6432	4,0	16,25	1,0	2,2	114	196	0.0805073	0.516811	0.301,0.0	0.462,0.0	-0.081	-8.1	8.1
4464	ENSG00000186635	ARAP1	11	-	72712195	72712339	72712437	72713243	72711429	72711499	72714151	72714321	4464	80,51	114,75	54,84	55,87	879	217	0.0807091	0.516939	0.148,0.144	0.195,0.192	-0.048	-4.8	4.8
5662	ENSG00000224141	MIR548XHG	21	-	18563314	18563406	18570237	18570349	18561614	18561691	18589526	18589620	5662	13,10	15,11	3,1	7,4	185	165	0.0806877	0.516939	0.436,0.448	0.277,0.182	0.212	21.2	21.2
5711	ENSG00000206195	DUXAP8	22	+	15791009	15791152	15815475	15815566	15790660	15790798	15826141	15827434	5711	15,8	7,5	8,6	8,9	216	164	0.080669	0.516939	0.619,0.548	0.432,0.336	0.2	20	20
9693	ENSG00000143224	PPOX	1	+	161167338	161167486	161167994	161168127	161167099	161167234	161168992	161169183	9693	30,16	22,15	25,25	32,36	221	206	0.0808372	0.517117	0.56,0.499	0.421,0.393	0.123	12.3	12.3
982	ENSG00000182979	MTA1	14	+	105445417	105445507	105449358	105449409	105438671	105438739	105450057	105450184	982	74,68	52,42	78,82	81,69	163	124	0.0808583	0.517117	0.52,0.552	0.423,0.475	0.087	8.7	8.7
4513	ENSG00000010803	SCMH1	1	-	41151613	41151684	41159724	41159933	41142877	41143112	41160874	41160898	4513	155,90	58,57	157117	46,42	282	144	0.0811573	0.51864	0.577,0.446	0.635,0.587	-0.1	-10	10
7937	ENSG00000107341	UBE2R2	9	+	33900173	33900271	33911963	33912098	33817566	33817934	33917017	33920404	7937	45,38	440310	68,57	447379	171	208	0.0813514	0.519491	0.111,0.13	0.156,0.155	-0.035	-3.5	3.5
4622	ENSG00000213793	ZNF888	19	-	52917221	52917404	52917607	52917723	52915195	52915322	52917858	52917997	4622	2,2	1,1	2,2	0,0	189	256	0.0815261	0.520217	0.73,0.73	1.0,1.0	-0.27	-27	27
5734	ENSG00000140987	ZSCAN32	16	-	3384458	3384941	3390009	3390183	3382084	3383711	3390422	3390517	5734	20,18	161125	8,12	154102	247	556	0.0816887	0.520865	0.219,0.245	0.105,0.209	0.075	7.5	7.5
3016	ENSG00000103978	TMEM87A	15	-	42231191	42231260	42231843	42231887	42228711	42228820	42233212	42233306	3016	23,8	235181	9,7	196173	117	142	0.0818363	0.521416	0.106,0.051	0.053,0.047	0.028	2.8	2.8
1504	ENSG00000132970	WASF3	13	+	26676548	26676724	26680034	26680201	26671871	26671989	26681053	26681320	1504	282210	16,28	269205	10,17	249	240	0.0820344	0.521937	0.944,0.878	0.963,0.921	-0.031	-3.1	3.1
3935	ENSG00000185324	CDK10	16	+	89687588	89687815	89689200	89689306	89686669	89686759	89690552	89690624	3935	46,29	5,5	42,61	16,11	300	179	0.0820458	0.521937	0.846,0.776	0.61,0.768	0.122	12.2	12.2
5769	ENSG00000048707	VPS13D	1	+	12368319	12368404	12368467	12368591	12363071	12363247	12369466	12369702	5769	1,3	93,63	4,4	59,61	158	197	0.0821018	0.521937	0.013,0.056	0.078,0.076	-0.042	-4.2	4.2
125	ENSG00000273345	CTD-2410N18.4	5	-	134312291	134312380	134319357	134319497	134308137	134308466	134321790	134321903	125	17,7	2,0	9,15	6,0	213	162	0.0825005	0.523691	0.866,1.0	0.533,1.0	0.167	16.7	16.7
7056	ENSG00000142273	CBLC	19	+	44784263	44784401	44790003	44790091	44782369	44782491	44792382	44792514	7056	36,19	26,9	27,45	28,48	211	161	0.0824552	0.523691	0.514,0.617	0.424,0.417	0.145	14.5	14.5
5473	ENSG00000141380	SS18	18	-	26080304	26080423	26081224	26081365	26078075	26078160	26087500	26087577	5473	6,2	6,4	1,2	2,9	214	192	0.0830314	0.526277	0.473,0.31	0.31,0.166	0.153	15.3	15.3
7803	ENSG00000141699	FAM134C	17	-	42586764	42586891	42587833	42587864	42586052	42586137	42592055	42592162	7803	8,2	57,29	11,11	57,42	104	200	0.0830308	0.526277	0.213,0.117	0.271,0.335	-0.138	-13.8	13.8
1765	ENSG00000113597	TRAPPC13	5	+	65637695	65637780	65647054	65647182	65635943	65636043	65652500	65652545	1765	56,40	86,74	48,48	58,53	158	201	0.0832909	0.526747	0.453,0.407	0.513,0.535	-0.094	-9.4	9.4
5291	ENSG00000176261	ZBTB8OS	1	-	32633950	32634072	32634767	32634792	32633644	32633727	32650432	32650584	5291	22,16	282231	16,8	323198	98	195	0.0832832	0.526747	0.134,0.121	0.09,0.074	0.046	4.6	4.6
7498	ENSG00000085733	CTTN	11	+	70419745	70419856	70420399	70420510	70417012	70417123	70422939	70422995	7498	480306	279194	648488	343214	184	184	0.0832519	0.526747	0.632,0.612	0.654,0.695	-0.052	-5.2	5.2
3654	ENSG00000004866	ST7	7	+	116954460	116954679	116954973	116955153	116953346	116953691	117099761	117099844	3654	5,5	2,1	5,6	11,2	292	253	0.083452	0.526966	0.684,0.812	0.283,0.722	0.246	24.6	24.6
5559	ENSG00000157800	SLC37A3	7	-	140352061	140352146	140355667	140355764	140351272	140351451	140358639	140358785	5559	94,68	100,76	110122	85101	170	158	0.0835109	0.526966	0.466,0.454	0.546,0.529	-0.078	-7.8	7.8
7237	ENSG00000139131	YARS2	12	-	32749936	32750107	32750718	32750839	32747203	32747363	32753917	32754085	7237	60,40	174124	48,45	222166	194	244	0.08342	0.526966	0.303,0.289	0.214,0.254	0.062	6.2	6.2
5746	ENSG00000143164	DCAF6	1	+	168004581	168004793	168022987	168023047	168003869	168003989	168038370	168038488	5746	395278	33,34	661523	80,80	285	133	0.0836284	0.527317	0.848,0.792	0.794,0.753	0.046	4.6	4.6
1962	ENSG00000117625	RCOR3	1	+	211304082	211304140	211312354	211312473	211289331	211289396	211312719	211312835	1962	30,21	47,25	47,29	22,36	131	192	0.0838692	0.527947	0.483,0.552	0.758,0.541	-0.132	-13.2	13.2
4067	ENSG00000163624	CDS1	4	+	84643023	84643143	84645221	84645325	84640837	84640990	84648556	84651338	4067	85,50	51,21	80,70	82,43	193	177	0.0839069	0.527947	0.605,0.686	0.472,0.599	0.11	11	11
5552	ENSG00000186132	C2orf76	2	-	119321153	119321204	119339826	119339971	119317465	119317503	119366789	119366828	5552	101,86	54,30	167108	41,39	218	124	0.0839158	0.527947	0.515,0.62	0.699,0.612	-0.088	-8.8	8.8
9411	ENSG00000161970	RPL26	17	-	8379795	8379914	8379914	8379936	8377520	8377692	8382142	8382309	9411	21971176	73964330	30121662	112837881	95	192	0.0839761	0.527947	0.375,0.354	0.35,0.299	0.04	4	4
7542	ENSG00000197586	ENTPD6	20	+	25210002	25210193	25212151	25212260	25209848	25209925	25213262	25213406	7542	52,41	21,3	38,47	6,2	264	182	0.0841756	0.528811	0.631,0.904	0.814,0.942	-0.11	-11	11
7358	ENSG00000188917	TRMT2B	X	-	101037916	101038051	101051250	101051366	101036973	101037073	101051643	101051733	7358	8,7	91,50	13,19	72101	189	208	0.0842626	0.528968	0.088,0.134	0.166,0.172	-0.058	-5.8	5.8
4204	ENSG00000155463	OXA1L	14	+	22767317	22767409	22767957	22768171	22766689	22766764	22769790	22769934	4204	10,6	322212	20,20	392431	165	287	0.0845946	0.530661	0.051,0.047	0.082,0.075	-0.029	-2.9	2.9
6895	ENSG00000109919	MTCH2	11	-	47631653	47631711	47634671	47634734	47631035	47631087	47638698	47638805	6895	23,19	210141	39,58	307257	136	131	0.084721	0.531064	0.095,0.115	0.109,0.179	-0.039	-3.9	3.9
3893	ENSG00000156170	NDUFAF6	8	+	95036370	95036494	95040705	95040927	95035453	95035576	95041569	95041626	3893	6,5	2,2	15,5	1,1	197	295	0.0850818	0.532151	0.818,0.789	0.957,0.882	-0.116	-11.6	11.6
7323	ENSG00000066427	ATXN3	14	-	92093251	92093318	92096092	92096137	92088729	92088817	92106528	92106574	7323	1,1	35,14	3,2	28,14	118	140	0.0850666	0.532151	0.033,0.078	0.113,0.145	-0.074	-7.4	7.4
859	ENSG00000114062	UBE3A	15	-	25415714	25415842	25420655	25420752	25411907	25411971	25438488	25438513	859	2,1	23,10	1,7	9,20	170	201	0.0850242	0.532151	0.093,0.106	0.116,0.293	-0.105	-10.5	10.5
557	ENSG00000113391	FAM172A	5	-	93881469	93881688	93958776	93958968	93824147	93824267	93964457	93964523	557	93,65	113,91	80,65	86,49	265	292	0.0852004	0.532502	0.476,0.44	0.506,0.594	-0.092	-9.2	9.2
5008	ENSG00000198125	MB	22	-	35617162	35617265	35620208	35620324	35610883	35611106	35621965	35622096	5008	14,10	436307	13,7	595491	189	176	0.0853711	0.533179	0.029,0.029	0.02,0.013	0.013	1.3	1.3
6852	ENSG00000166801	FAM111A	11	+	59143654	59143695	59144808	59144900	59143082	59143304	59145826	59145856	6852	10,3	14,6	6,1	0,3	114	165	0.085601	0.533832	0.508,0.42	1.0,0.325	-0.199	-19.9	19.9
9274	ENSG00000188130	MAPK12	22	-	50257426	50257660	50257914	50257945	50257081	50257193	50258242	50258301	9274	1,1	145124	2,5	170249	104	307	0.0855586	0.533832	0.02,0.023	0.034,0.056	-0.024	-2.4	2.4
5712	ENSG00000206195	DUXAP8	22	+	15791016	15791152	15815475	15815566	15790660	15790798	15826141	15827708	5712	10,7	7,5	4,6	8,9	209	164	0.0858467	0.534748	0.529,0.523	0.282,0.343	0.214	21.4	21.4
6001	ENSG00000160310	PRMT2	21	+	46658744	46658920	46663382	46663554	46649574	46649739	46664294	46665117	6001	178144	116104	186181	95,96	249	245	0.0858733	0.534748	0.602,0.577	0.658,0.65	-0.065	-6.5	6.5
5122	ENSG00000178773	CPNE7	16	+	89579134	89579268	89582791	89583036	89578856	89578996	89583443	89583528	5122	8,16	134,91	11,15	148293	207	318	0.0861582	0.536131	0.084,0.213	0.102,0.073	0.061	6.1	6.1
6340	ENSG00000163319	MRPS18C	4	+	83458324	83458429	83459739	83459797	83456908	83456958	83460972	83461032	6340	17,19	156112	37,28	187136	178	131	0.0862888	0.536552	0.074,0.111	0.127,0.132	-0.037	-3.7	3.7
5736	ENSG00000169919	GUSB	7	-	65976014	65976202	65979833	65979911	65974918	65975071	65980223	65980409	5736	97,49	268216	80,84	367403	151	261	0.0864128	0.536931	0.385,0.282	0.274,0.265	0.064	6.4	6.4
3101	ENSG00000213047	DENND1B	1	-	197735585	197735796	197754548	197754652	197715030	197715074	197772867	197772932	3101	1,1	8,6	0,1	8,3	177	284	0.0866234	0.537847	0.167,0.211	0.0,0.348	0.015	1.5	1.5
1874	ENSG00000159023	EPB41	1	+	28993329	28993542	29011864	29011907	28987430	28987905	29015691	29015767	1874	363211	65,42	255136	69,32	286	116	0.0869386	0.53902	0.694,0.671	0.6,0.633	0.066	6.6	6.6
6415	ENSG00000032742	IFT88	13	+	20567669	20567997	20573020	20573151	20567165	20567256	20574379	20574475	6415	70,59	9,4	52,33	3,1	401	204	0.0869053	0.53902	0.798,0.882	0.898,0.944	-0.081	-8.1	8.1
3221	ENSG00000106701	FSD1L	9	+	105471903	105472005	105484380	105484502	105468192	105468324	105506398	105506608	3221	9,10	18,10	17,20	18,6	175	195	0.0870032	0.539028	0.358,0.527	0.513,0.788	-0.208	-20.8	20.8
6318	ENSG00000143748	NVL	1	-	224300561	224300663	224303722	224303857	224294266	224294411	224304735	224304812	6318	182162	28,26	229178	54,37	208	175	0.0871523	0.539559	0.845,0.84	0.781,0.802	0.051	5.1	5.1
6135	ENSG00000090905	TNRC6A	16	+	24815146	24815305	24815354	24815475	24809349	24809481	24816815	24816956	6135	155,92	2,5	52,72	1,0	232	194	0.0872415	0.53972	0.985,0.939	0.978,1.0	-0.027	-2.7	2.7
1976	ENSG00000143416	SELENBP1	1	-	151367015	151367175	151367218	151367341	151366721	151366904	151368198	151368319	1976	48,30	28,19	44,67	21,20	196	233	0.0874413	0.539781	0.671,0.652	0.714,0.799	-0.095	-9.5	9.5
7896	ENSG00000182087	TMEM259	19	-	1010990	1011095	1011095	1011195	1009647	1010895	1011366	1011499	7896	246216	16,12	338514	10,21	173	178	0.0874033	0.539781	0.941,0.949	0.972,0.962	-0.022	-2.2	2.2
9339	ENSG00000125814	NAPB	20	-	23395138	23395262	23397084	23397200	23394921	23394999	23402992	23403072	9339	1,4	12,12	11,2	17,7	189	197	0.0874295	0.539781	0.08,0.258	0.403,0.229	-0.147	-14.7	14.7
4810	ENSG00000269955	C7orf55-LUC7L2	7	+	139371395	139371463	139375508	139375583	139363175	139363259	139376061	139376156	4810	2,4	29,32	12,7	43,54	141	148	0.0875247	0.539905	0.068,0.116	0.227,0.12	-0.081	-8.1	8.1
7563	ENSG00000109016	DHRS7B	17	+	21184370	21184463	21188710	21188863	21183593	21183810	21190947	21191445	7563	41,47	87,84	78,99	129114	166	226	0.0878059	0.541247	0.391,0.432	0.452,0.542	-0.086	-8.6	8.6
1231	ENSG00000173402	DAG1	3	+	49476848	49476905	49492822	49492973	49470131	49470433	49510418	49510819	1231	4,4	0,3	1,1	3,1	130	224	0.0883205	0.541467	1.0,0.697	0.365,0.633	0.35	35	35
4791	ENSG00000185187	SIGIRR	11	-	408694	408893	408893	409101	408072	408206	409867	410027	4791	7,3	225181	9,19	275382	281	272	0.0880854	0.541467	0.029,0.016	0.031,0.046	-0.016	-1.6	1.6
5015	ENSG00000198125	MB	22	-	35610883	35611106	35617162	35617265	35607271	35607443	35622477	35622561	5015	230143	14611073	293294	17101559	176	296	0.0881604	0.541467	0.209,0.183	0.224,0.241	-0.036	-3.6	3.6
6403	ENSG00000137288	UQCC2	6	-	33704765	33704967	33709578	33709763	33701345	33701420	33710694	33710851	6403	15,15	11,10	8,14	4,3	258	275	0.0880886	0.541467	0.592,0.615	0.681,0.833	-0.154	-15.4	15.4
7356	ENSG00000188917	TRMT2B	X	-	101042041	101042312	101051250	101051366	101041316	101041371	101051643	101051733	7356	10,7	106,53	12,19	80,87	189	344	0.0882349	0.541467	0.147,0.194	0.214,0.284	-0.079	-7.9	7.9
76	ENSG00000106635	BCL7B	7	-	73543547	73543644	73552166	73552242	73537933	73538013	73557486	73557671	76	80,54	58,46	60,68	38,30	149	170	0.088265	0.541467	0.611,0.573	0.643,0.721	-0.09	-9	9
8185	ENSG00000138640	FAM13A	4	-	88938087	88938241	88990972	88991150	88906378	88906462	89020459	89020669	8185	18,14	41,21	13,19	18,14	251	227	0.0882088	0.541467	0.284,0.376	0.395,0.551	-0.143	-14.3	14.3
8243	ENSG00000157625	TAB3	X	-	30834050	30834152	30842965	30843049	30827441	30831575	30846550	30846644	8243	28,29	45,42	17,23	46,50	157	175	0.0883496	0.541467	0.41,0.435	0.292,0.339	0.107	10.7	10.7
6037	ENSG00000225470	JPX	X	+	73944583	73944662	73962730	73962801	73944366	73944465	73994839	73994961	6037	29,18	0,3	20,20	6,1	152	144	0.0886165	0.542712	1.0,0.85	0.759,0.95	0.071	7.1	7.1
4274	ENSG00000137760	ALKBH8	11	-	107510886	107511036	107522298	107522555	107502725	107505215	107525440	107525592	4274	82,57	34,18	33,12	16,14	330	223	0.0888348	0.543269	0.62,0.682	0.582,0.367	0.177	17.7	17.7
7419	ENSG00000040933	INPP4A	2	+	98548954	98548969	98550355	98550519	98546585	98546694	98552785	98552969	7419	0,2	1,1	0,0	3,2	88	237	0.0888093	0.543269	0.0,0.843	0.0,0.0	0.421	42.1	42.1
6838	ENSG00000179818	PCBP1-AS1	2	-	70055713	70055910	70083506	70083687	70051202	70051305	70085546	70085624	6838	55,34	6,6	21,22	8,5	254	270	0.0893631	0.546108	0.907,0.858	0.736,0.824	0.103	10.3	10.3
1819	ENSG00000078140	UBE2K	4	+	39755656	39755739	39774833	39774933	39745751	39745810	39778359	39779983	1819	393255	82,59	422280	112,87	156	173	0.0897629	0.547766	0.842,0.827	0.807,0.781	0.04	4	4
6840	ENSG00000179818	PCBP1-AS1	2	-	70055713	70055910	70083537	70083687	70051202	70051305	70085546	70085624	6840	53,41	6,6	25,21	8,5	223	270	0.0897558	0.547766	0.914,0.892	0.791,0.836	0.09	9	9
2581	ENSG00000121940	CLCC1	1	-	108954369	108954472	108962308	108962464	108950308	108950448	108963360	108963450	2581	59,37	0,2	46,42	2,3	229	176	0.0899173	0.548316	1.0,0.934	0.946,0.915	0.037	3.7	3.7
9554	ENSG00000215548	FRG1JP	9	-	63837730	63837832	63844210	63844381	63834435	63834527	63857199	63857268	9554	58,38	21,19	57,54	39,33	244	175	0.0901882	0.549574	0.665,0.589	0.512,0.54	0.101	10.1	10.1
3148	ENSG00000136169	SETDB2	13	+	49480946	49481116	49482030	49482196	49480218	49480335	49482736	49482962	3148	156,96	5,3	102,73	1,1	243	239	0.090518	0.55119	0.968,0.969	0.99,0.986	-0.02	-2	2
121	ENSG00000065665	SEC61A2	10	+	12155310	12155405	12155777	12155931	12149851	12149961	12156906	12157067	121	9,5	22,21	4,1	21,13	168	227	0.0907218	0.551643	0.356,0.243	0.205,0.094	0.15	15	15
9045	ENSG00000101940	WDR13	X	+	48601783	48601829	48601829	48601964	48600318	48600626	48602064	48602206	9045	77,72	270226	65,89	312361	119	208	0.0907	0.551643	0.333,0.358	0.267,0.301	0.061	6.1	6.1
7079	ENSG00000123268	ATF1	12	+	50809455	50809589	50814279	50814439	50795908	50796009	50819634	50821122	7079	224128	283202	162108	262215	207	233	0.0908746	0.552178	0.471,0.416	0.41,0.361	0.058	5.8	5.8
7265	ENSG00000176124	DLEU1	13	+	50433412	50433550	50527865	50528064	50415088	50415202	50528179	50528534	7265	1,3	0,1	1,2	3,0	211	272	0.0910011	0.552553	1.0,0.795	0.301,1.0	0.247	24.7	24.7
8897	ENSG00000248498	ASNSP1	8	-	46580081	46580237	46595114	46595315	46579212	46579551	46596041	46596227	8897	54,31	128,87	20,14	34,19	274	229	0.0913072	0.554017	0.261,0.229	0.33,0.381	-0.111	-11.1	11.1
8103	ENSG00000075711	DLG1	3	-	197076585	197076685	197081050	197081117	197066703	197066754	197085579	197085756	8103	76,67	22,16	109,68	16,13	140	173	0.0916159	0.555494	0.81,0.838	0.894,0.866	-0.056	-5.6	5.6
8673	ENSG00000031823	RANBP3	19	-	5941798	5941835	5957917	5957973	5941620	5941707	5978060	5978093	8673	25,27	16,14	23,20	19,24	129	110	0.0917069	0.555651	0.571,0.622	0.508,0.415	0.135	13.5	13.5
3902	ENSG00000071553	ATP6AP1	X	+	154432265	154432376	154433659	154433720	154431829	154431904	154434207	154434446	3902	229203	89,81	221255	106138	184	134	0.0918185	0.555932	0.652,0.646	0.603,0.574	0.06	6	6
236	ENSG00000179178	TMEM125	1	+	43271033	43271253	43271648	43271726	43270570	43270793	43272183	43272339	236	156143	2,4	135152	1,0	293	151	0.0921765	0.557308	0.976,0.949	0.986,1.0	-0.031	-3.1	3.1
9004	ENSG00000149743	TRPT1	11	-	64224099	64224124	64224134	64224210	64223841	64223967	64224284	64224491	9004	80,76	23,19	117,76	39,39	149	98	0.092176	0.557308	0.696,0.725	0.664,0.562	0.097	9.7	9.7
1903	ENSG00000113716	HMGXB3	5	+	150006472	150006647	150010110	150010608	150004850	150004989	150012254	150012353	1903	151113	411294	154120	287285	248	571	0.0923853	0.557509	0.458,0.469	0.553,0.492	-0.059	-5.9	5.9
381	ENSG00000221829	FANCG	9	-	35074373	35074462	35074926	35075082	35073837	35074216	35075278	35075325	381	59,34	6,1	93,83	13,11	229	162	0.0924059	0.557509	0.874,0.96	0.835,0.842	0.079	7.9	7.9
4988	ENSG00000112701	SENP6	6	+	75695803	75695923	75697424	75697517	75678810	75678927	75709526	75709630	4988	239133	34,24	167115	34,30	193	166	0.0923934	0.557509	0.858,0.827	0.809,0.767	0.054	5.4	5.4
1008	ENSG00000083290	ULK2	17	-	19781888	19782067	19783696	19783905	19780985	19781104	19785936	19786086	1008	79,64	100,63	74118	72,84	282	252	0.0926951	0.557971	0.414,0.476	0.479,0.557	-0.073	-7.3	7.3
6159	ENSG00000075643	MOCOS	18	+	36215515	36215977	36220054	36220217	36205076	36205276	36248921	36249000	6159	677620	313249	213224	127111	535	236	0.0927639	0.557971	0.488,0.523	0.425,0.471	0.058	5.8	5.8
6375	ENSG00000074657	ZNF532	18	+	58934435	58934614	58939444	58939621	58918270	58920633	58948066	58948229	6375	108,84	130,99	89,78	132133	252	250	0.0928097	0.557971	0.452,0.457	0.401,0.368	0.07	7	7
6424	ENSG00000254413	CHKB-CPT1B	22	-	50579726	50579830	50579973	50580082	50579425	50579507	50580189	50580416	6424	135,94	165101	105,96	155150	182	177	0.0927202	0.557971	0.443,0.475	0.397,0.384	0.068	6.8	6.8
9155	ENSG00000258388	PPT2-EGFL8	6	+	32164578	32164657	32166137	32166266	32162567	32162622	32166497	32166620	9155	13,7	17,13	17,14	13,11	152	202	0.0926788	0.557971	0.504,0.417	0.635,0.628	-0.171	-17.1	17.1
3874	ENSG00000051825	MPHOSPH9	12	-	123226287	123226351	123227462	123227572	123223037	123223127	123230260	123230522	3874	72,45	6,4	64,40	0,4	183	137	0.0929484	0.558334	0.9,0.894	1.0,0.882	-0.044	-4.4	4.4
6733	ENSG00000004534	RBM6	3	+	49999439	49999513	50046715	50046833	49962575	49962685	50048244	50048319	6733	32,38	7,1	22,18	7,4	147	191	0.0930011	0.558334	0.856,0.98	0.803,0.854	0.089	8.9	8.9
112	ENSG00000162769	FLVCR1	1	+	212889145	212889257	212894985	212895053	212888488	212888594	212895215	212895394	112	34,32	15,23	36,43	43,33	185	141	0.0934933	0.560894	0.633,0.515	0.39,0.498	0.13	13	13
5812	ENSG00000171466	ZNF562	19	-	9656546	9656653	9660719	9660874	9652278	9653881	9675014	9675044	5812	27,27	12,9	25,12	13,15	228	180	0.0937319	0.56193	0.64,0.703	0.603,0.387	0.176	17.6	17.6
6549	ENSG00000123562	MORF4L2	X	-	103678498	103678620	103684680	103684729	103676825	103677051	103685170	103685260	6549	36,31	1071840	16,16	790542	122	195	0.0939109	0.562608	0.051,0.056	0.031,0.045	0.015	1.5	1.5
1449	ENSG00000182150	ERCC6L2	9	+	95928078	95928150	95928150	95928277	95923259	95923379	95928718	95928864	1449	27,19	3,3	15,13	0,2	145	200	0.0942053	0.563579	0.925,0.897	1.0,0.9	-0.039	-3.9	3.9
8640	ENSG00000103852	TTC23	15	-	99245388	99245510	99249170	99249799	99228532	99228732	99251154	99251223	8640	40,33	3,0	43,27	5,2	702	195	0.0941889	0.563579	0.787,1.0	0.705,0.789	0.146	14.6	14.6
1770	ENSG00000113597	TRAPPC13	5	+	65647054	65647182	65650809	65650900	65637695	65637780	65652500	65652545	1770	86,59	6,0	61,53	10,1	201	164	0.094506	0.564559	0.921,1.0	0.833,0.977	0.055	5.5	5.5
7179	ENSG00000126653	NSRP1	17	+	30118079	30118173	30163066	30163162	30116818	30116863	30172541	30172598	7179	138,55	6,1	85,64	0,2	167	169	0.0945678	0.564559	0.959,0.982	1.0,0.97	-0.015	-1.5	1.5
7328	ENSG00000099917	MED15	22	+	20553144	20553174	20554935	20555148	20551435	20551487	20564449	20564688	7328	5,11	53,58	8,19	40,59	103	286	0.0945503	0.564559	0.208,0.345	0.357,0.472	-0.138	-13.8	13.8
1924	ENSG00000168306	ACOX2	3	-	58534359	58534522	58534591	58534608	58533993	58534145	58534946	58535197	1924	0,0	127,74	0,5	128134	90	236	0.0950577	0.567087	0.0,0.0	0.0,0.089	-0.044	-4.4	4.4
2580	ENSG00000121940	CLCC1	1	-	108954369	108954472	108962308	108962469	108950308	108950448	108963360	108963450	2580	76,46	0,2	58,53	2,3	234	176	0.0952787	0.567703	1.0,0.945	0.956,0.93	0.029	2.9	2.9
9555	ENSG00000215548	FRG1JP	9	-	63837730	63837832	63844210	63844373	63834435	63834527	63857199	63857268	9555	29,23	21,19	30,28	39,33	236	175	0.0952941	0.567703	0.506,0.473	0.363,0.386	0.115	11.5	11.5
2538	ENSG00000204387	C6orf48	6	+	31836298	31836378	31836426	31836517	31835410	31835451	31837235	31837435	2538	11,5	403380	7,3	508455	153	164	0.0953837	0.567839	0.028,0.014	0.015,0.007	0.01	1	1
5258	ENSG00000184012	TMPRSS2	21	-	41480475	41480602	41489506	41489591	41479171	41479282	41494355	41494578	5258	64,64	447329	132188	12591229	158	200	0.0957258	0.569478	0.153,0.198	0.117,0.162	0.036	3.6	3.6
9742	ENSG00000136770	DNAJC1	10	-	21805979	21806099	21882281	21882385	21766260	21766309	21904521	21904612	9742	149114	413333	89,69	276300	177	193	0.096045	0.570979	0.282,0.272	0.26,0.201	0.047	4.7	4.7
5173	ENSG00000166479	TMX3	18	-	68701744	68701790	68710020	68710144	68697931	68698031	68711363	68711403	5173	92,67	7,5	73,79	10,11	197	119	0.0962901	0.571241	0.888,0.89	0.815,0.813	0.075	7.5	7.5
7411	ENSG00000148341	SH3GLB2	9	-	129012235	129012298	129014410	129014503	129010119	129010209	129014770	129014904	7411	384352	7,1	451425	14,4	166	136	0.0962859	0.571241	0.978,0.997	0.963,0.989	0.012	1.2	1.2
7788	ENSG00000144741	SLC25A26	3	+	66346363	66346408	66362859	66362929	66263331	66263379	66369477	66369542	7788	21,14	13,20	31,24	43,56	118	143	0.0962891	0.571241	0.662,0.459	0.466,0.342	0.156	15.6	15.6
3840	ENSG00000203837	PNLIPRP3	10	+	116436710	116436865	116437220	116437334	116427866	116428061	116443054	116443174	3840	48,47	34,14	9,5	2,1	228	187	0.0964718	0.571355	0.537,0.734	0.787,0.804	-0.16	-16	16
6110	ENSG00000169738	DCXR	17	-	82036720	82036729	82036729	82036763	82036543	82036643	82036858	82037309	6110	148123	11,9	398574	20,20	107	82	0.0964301	0.571355	0.912,0.913	0.938,0.957	-0.035	-3.5	3.5
7692	ENSG00000111684	LPCAT3	12	-	6981003	6981182	6981594	6981632	6979470	6979579	6981810	6981904	7692	54,44	231184	99,52	467396	111	252	0.0965104	0.571355	0.347,0.352	0.325,0.23	0.072	7.2	7.2
3539	ENSG00000013561	RNF14	5	+	141974171	141974269	141974803	141974955	141973582	141973742	141978302	141978830	3539	4,6	293206	3,1	276227	171	225	0.0966842	0.571823	0.018,0.037	0.014,0.006	0.017	1.7	1.7
6725	ENSG00000182670	TTC3	21	+	37097914	37098160	37099623	37099748	37096580	37096643	37108391	37108446	6725	42,14	11,4	37,13	0,5	319	198	0.0968578	0.571823	0.703,0.685	1.0,0.617	-0.115	-11.5	11.5
75	ENSG00000106635	BCL7B	7	-	73543547	73543644	73552166	73552235	73539881	73540052	73557486	73558002	75	15,12	140101	11,24	101,80	142	170	0.0968382	0.571823	0.114,0.125	0.115,0.264	-0.07	-7	7
8687	ENSG00000150459	SAP18	13	+	21145091	21145161	21145161	21145284	21140885	21140995	21146804	21146927	8687	17,8	20,9	2,0	2,3	143	196	0.0968165	0.571823	0.538,0.549	0.578,0.0	0.255	25.5	25.5
6547	ENSG00000123562	MORF4L2	X	-	103678498	103678600	103684680	103684729	103676496	103677051	103685170	103685260	6547	36,31	1179930	16,16	872593	122	175	0.0969544	0.571997	0.042,0.046	0.026,0.037	0.012	1.2	1.2
2984	ENSG00000128739	SNRPN	15	+	24950574	24950690	24958737	24958868	24920010	24920124	24962113	24962209	2984	2,4	26,20	3,12	28,13	189	204	0.0971516	0.572765	0.077,0.178	0.104,0.499	-0.174	-17.4	17.4
479	ENSG00000062716	VMP1	17	+	59764970	59765138	59773753	59773944	59738836	59738947	59808795	59808876	479	345268	124107	546401	273179	241	264	0.0972913	0.572796	0.753,0.733	0.687,0.71	0.044	4.4	4.4
7662	ENSG00000106070	GRB10	7	-	50732271	50732368	50755886	50756056	50674435	50674658	50780626	50780736	7662	124110	23,22	127158	39,40	243	170	0.0972652	0.572796	0.79,0.778	0.695,0.734	0.07	7	7
5490	ENSG00000161813	LARP4	12	+	50462584	50462630	50466958	50467120	50461134	50461347	50473414	50473536	5490	0,3	262135	6,1	219139	119	235	0.0974003	0.573042	0.0,0.042	0.051,0.014	-0.011	-1.1	1.1
3666	ENSG00000167720	SRR	17	+	2305293	2305436	2309776	2309990	2303949	2304017	2315556	2315728	3666	9,7	7,0	5,12	1,1	216	287	0.0975533	0.573546	0.631,1.0	0.869,0.941	-0.09	-9	9
8616	ENSG00000118873	RAB3GAP2	1	-	220162197	220162268	220164732	220164799	220159385	220159421	220167292	220167399	8616	50,30	18,25	25,22	19,29	140	144	0.0976271	0.573585	0.741,0.552	0.575,0.438	0.14	14	14
5031	ENSG00000143537	ADAM15	1	+	155061575	155061646	155061903	155061975	155061417	155061489	155062244	155062369	5031	0,0	61,37	1,5	49110	144	145	0.0979215	0.574522	0.0,0.0	0.02,0.044	-0.032	-3.2	3.2
8917	ENSG00000248498	ASNSP1	8	-	46592057	46592267	46593463	46593631	46580081	46580237	46595114	46595241	8917	89,68	26,15	43,34	6,6	241	283	0.0978607	0.574522	0.801,0.842	0.894,0.869	-0.06	-6	6
30	ENSG00000140374	ETFA	15	-	76284364	76284460	76284852	76284927	76283756	76283825	76285636	76285738	30	8,7	2,3	8,11	1,1	148	169	0.097997	0.57457	0.82,0.727	0.901,0.926	-0.14	-14	14
1987	ENSG00000123106	CCDC91	12	+	28225794	28225861	28255580	28255662	28198942	28199056	28257201	28257245	1987	5,5	19,11	1,3	14,14	140	155	0.0981747	0.574821	0.226,0.335	0.073,0.192	0.148	14.8	14.8
29	ENSG00000140374	ETFA	15	-	76284364	76284460	76284804	76284927	76283756	76283825	76285636	76285738	29	15,17	2,3	20,15	1,1	196	169	0.098112	0.574821	0.866,0.83	0.945,0.928	-0.089	-8.9	8.9
6550	ENSG00000123562	MORF4L2	X	-	103678498	103678651	103684680	103684729	103676494	103677051	103685170	103685260	6550	36,31	1298985	16,16	936645	122	226	0.0982644	0.574952	0.049,0.055	0.031,0.044	0.015	1.5	1.5
5817	ENSG00000100503	NIN	14	-	50821873	50822077	50830463	50830517	50806736	50806818	50831005	50831046	5817	10,6	78,56	4,2	54,47	127	277	0.0985718	0.576315	0.219,0.189	0.139,0.085	0.092	9.2	9.2
77	ENSG00000106635	BCL7B	7	-	73543547	73543644	73552166	73552235	73537933	73538013	73557486	73558002	77	1,0	58,46	3,1	38,30	142	170	0.0986327	0.576315	0.02,0.0	0.086,0.038	-0.052	-5.2	5.2
3013	ENSG00000053747	LAMA3	18	+	23899287	23899455	23901126	23901323	23898953	23899065	23903008	23903125	3013	206157	167135	196230	234215	241	270	0.0994194	0.576957	0.58,0.566	0.484,0.545	0.058	5.8	5.8
3025	ENSG00000186106	ANKRD46	8	-	100554578	100554697	100559037	100559150	100533208	100533311	100559531	100559746	3025	1,2	3,0	4,1	0,1	186	192	0.0991806	0.576957	0.256,1.0	1.0,0.508	-0.126	-12.6	12.6
3334	ENSG00000141582	CBX4	17	-	79836153	79836179	79837303	79837466	79835645	79835712	79837836	79837902	3334	79,49	4,0	25,29	0,0	236	99	0.099386	0.576957	0.892,1.0	1.0,1.0	-0.054	-5.4	5.4
3925	ENSG00000011295	TTC19	17	+	16008977	16009200	16024488	16024582	16006473	16006568	16025016	16025171	3925	8,13	7,7	9,15	3,4	296	167	0.0993114	0.576957	0.392,0.512	0.629,0.679	-0.202	-20.2	20.2
6398	ENSG00000058091	CDK14	7	+	90726566	90726812	90747680	90747775	90604217	90604249	90790572	90790652	6398	254147	99,77	246183	81,63	319	168	0.0991844	0.576957	0.575,0.501	0.615,0.605	-0.072	-7.2	7.2
7141	ENSG00000168958	MFF	2	+	227342744	227342819	227347342	227347384	227340291	227340380	227355676	227355761	7141	23,15	12,5	34,22	6,6	148	115	0.0992307	0.576957	0.598,0.7	0.815,0.74	-0.128	-12.8	12.8
7687	ENSG00000131584	ACAP3	1	-	1300157	1300202	1300508	1300692	1299972	1300068	1301987	1302046	7687	244165	35,42	245353	83,80	257	118	0.0993772	0.576957	0.762,0.643	0.575,0.67	0.08	8	8
7784	ENSG00000166579	NDEL1	17	+	8454795	8454887	8460008	8460160	8450779	8450953	8466929	8468160	7784	97,96	170129	79,57	140141	165	225	0.0991073	0.576957	0.438,0.504	0.435,0.355	0.076	7.6	7.6
8554	ENSG00000137522	RNF121	11	+	71994718	71994852	71995348	71995551	71990596	71990717	71996194	71996420	8554	61,39	76,41	77,74	60,65	207	276	0.0991964	0.576957	0.517,0.559	0.631,0.603	-0.079	-7.9	7.9
9403	ENSG00000130165	ELOF1	19	-	11555173	11555253	11555521	11555575	11554231	11554365	11559190	11559236	9403	4,1	6,13	8,2	3,6	127	153	0.0990971	0.576957	0.445,0.085	0.763,0.287	-0.26	-26	26
4588	ENSG00000146733	PSPH	7	-	56017233	56017379	56019599	56019734	56015022	56015171	56021072	56021231	4588	411218	324231	215222	282220	208	219	0.0999588	0.579693	0.572,0.498	0.445,0.515	0.055	5.5	5.5
703	ENSG00000030582	GRN	17	+	44345530	44345605	44346088	44346228	44345301	44345334	44349157	44349302	703	2,12	1,1	5,8	0,5	148	213	0.100101	0.57976	0.742,0.945	1.0,0.697	-0.005	-0.5	0.5
7242	ENSG00000108384	RAD51C	17	+	58694930	58695189	58696692	58696859	58692572	58692685	58703195	58703329	7242	547288	125,84	597399	125,74	332	240	0.100106	0.57976	0.76,0.713	0.775,0.796	-0.049	-4.9	4.9
9051	ENSG00000078369	GNB1	1	-	1852569	1852674	1853151	1853297	1839189	1839238	1890819	1890836	9051	27,22	11,5	25,21	2,5	219	178	0.100334	0.580685	0.666,0.781	0.91,0.773	-0.118	-11.8	11.8
3582	ENSG00000099783	HNRNPM	19	+	8473663	8473708	8474166	8474244	8471325	8471427	8483157	8483211	3582	269196	311213	194167	272236	118	151	0.100564	0.58086	0.525,0.541	0.477,0.475	0.057	5.7	5.7
5347	ENSG00000166405	RIC3	11	-	8126658	8126804	8137377	8137467	8110469	8111137	8138271	8138347	5347	8,6	27,28	8,5	59,46	163	219	0.10053	0.58086	0.285,0.224	0.154,0.127	0.114	11.4	11.4
9780	ENSG00000203705	TATDN3	1	+	212797111	212797196	212802700	212802763	212796516	212796590	212804319	212804429	9780	64,45	59,48	51,41	37,25	158	136	0.100569	0.58086	0.483,0.447	0.543,0.585	-0.099	-9.9	9.9
567	ENSG00000156931	VPS8	3	+	184943630	184943705	184944491	184944593	184940196	184940243	184957373	184957521	567	0,1	3,2	0,2	3,0	148	175	0.100767	0.581216	0.0,0.372	0.0,1.0	-0.314	-31.4	31.4
9577	ENSG00000096060	FKBP5	6	-	35646212	35646366	35646729	35646850	35642719	35642843	35688803	35688942	9577	16,6	11,9	19,13	9,5	194	227	0.100733	0.581216	0.63,0.438	0.712,0.753	-0.198	-19.8	19.8
1455	ENSG00000160570	DEDD2	19	-	42216679	42217045	42217631	42217829	42215132	42215252	42220073	42220123	1455	11,5	24,26	2,2	10,18	271	439	0.101488	0.584442	0.426,0.238	0.245,0.153	0.133	13.3	13.3
1469	ENSG00000131507	NDFIP1	5	+	142137733	142137858	142140562	142140629	142135729	142135817	142144570	142144676	1469	406288	196164	421323	247233	198	140	0.101707	0.584442	0.594,0.554	0.547,0.495	0.053	5.3	5.3
1935	ENSG00000158402	CDC25C	5	-	138325814	138325904	138326020	138326054	138319218	138319374	138328483	138328529	1935	5,6	37,17	5,2	6,5	107	163	0.101479	0.584442	0.171,0.35	0.559,0.379	-0.209	-20.9	20.9
4023	ENSG00000137177	KIF13A	6	-	17789871	17789910	17794248	17794395	17787775	17787875	17794571	17794704	4023	67,41	12,6	28,45	11,11	220	112	0.101663	0.584442	0.74,0.777	0.564,0.676	0.138	13.8	13.8
4547	ENSG00000119509	INVS	9	+	100154363	100154454	100214924	100215040	100126382	100126549	100215400	100215488	4547	3,1	0,1	3,2	3,0	164	189	0.1016	0.584442	1.0,0.535	0.535,1.0	0	0	0
6298	ENSG00000148985	PGAP2	11	+	3811249	3811424	3822908	3822993	3808293	3808315	3823612	3823740	6298	61,63	5,6	80,67	4,2	248	158	0.101737	0.584442	0.886,0.87	0.927,0.955	-0.063	-6.3	6.3
9192	ENSG00000172775	FAM192A	16	-	57174619	57174688	57178501	57178852	57173727	57173869	57186030	57186064	9192	75,42	3,4	57,73	5,11	424	142	0.10194	0.585211	0.893,0.779	0.792,0.69	0.095	9.5	9.5
7714	ENSG00000141447	OSBPL1A	18	-	24341546	24341658	24366891	24366982	24334244	24334330	24368286	24368372	7714	5,3	15,12	3,2	30,14	164	185	0.102363	0.587243	0.273,0.22	0.101,0.139	0.127	12.7	12.7
2828	ENSG00000215126	CBWD7	9	-	41170278	41170423	41171846	41171934	41166783	41166830	41172711	41172749	2828	31,16	1,1	24,20	2,3	161	218	0.102472	0.587294	0.977,0.956	0.942,0.9	0.045	4.5	4.5
5540	ENSG00000115970	THADA	2	-	43428099	43428231	43485233	43485325	43397970	43398139	43498832	43498955	5540	20,15	30,17	24,17	18,14	165	205	0.102509	0.587294	0.453,0.523	0.624,0.601	-0.125	-12.5	12.5
4205	ENSG00000155463	OXA1L	14	+	22767317	22767409	22767957	22768151	22766689	22766764	22769790	22769934	4205	10,6	204140	20,20	246298	165	267	0.102585	0.587329	0.073,0.065	0.116,0.098	-0.038	-3.8	3.8
8260	ENSG00000197381	ADARB1	21	+	45144630	45144701	45160100	45160223	45134725	45134832	45171609	45171684	8260	1,7	6,7	4,2	4,0	144	196	0.102895	0.588562	0.185,0.576	0.576,1.0	-0.408	-40.8	40.8
9189	ENSG00000172775	FAM192A	16	-	57178501	57178852	57185820	57185896	57173727	57173869	57186030	57186064	9189	28,21	75,42	20,12	57,73	149	424	0.102938	0.588562	0.515,0.587	0.5,0.319	0.141	14.1	14.1
1021	ENSG00000180776	ZDHHC20	13	-	21391721	21391762	21400372	21400493	21387507	21387634	21401652	21401685	1021	106,98	49,45	67,85	64,43	194	114	0.103157	0.589024	0.56,0.561	0.381,0.537	0.101	10.1	10.1
5482	ENSG00000141380	SS18	18	-	26081224	26081365	26082362	26082528	26078075	26078160	26087500	26087577	5482	9,7	6,2	8,8	1,2	239	214	0.103153	0.589024	0.573,0.758	0.877,0.782	-0.164	-16.4	16.4
8274	ENSG00000126226	PCID2	13	-	113185484	113185560	113190871	113190975	113184345	113184487	113195070	113195125	8274	159114	118,71	202181	104,98	177	149	0.103413	0.59009	0.531,0.575	0.621,0.609	-0.062	-6.2	6.2
1746	ENSG00000104320	NBN	8	-	89981374	89981523	89981952	89982002	89980733	89980893	89982721	89982855	1746	9,3	149,90	9,3	55,55	123	222	0.103706	0.590577	0.098,0.057	0.228,0.09	-0.082	-8.2	8.2
8805	ENSG00000138777	PPA2	4	-	105449349	105449403	105456680	105456745	105446382	105446502	105473893	105474059	8805	100,74	140110	186,95	300220	138	127	0.103673	0.590577	0.397,0.382	0.363,0.284	0.066	6.6	6.6
9010	ENSG00000149743	TRPT1	11	-	64224800	64224938	64225498	64225580	64224542	64224717	64225785	64225869	9010	65,52	173140	115118	213265	155	211	0.103657	0.590577	0.338,0.336	0.424,0.377	-0.063	-6.3	6.3
7137	ENSG00000168958	MFF	2	+	227342744	227342819	227352513	227352573	227340291	227340380	227355676	227355761	7137	23,15	42,26	34,22	85,73	148	133	0.104102	0.592438	0.33,0.341	0.264,0.213	0.097	9.7	9.7
3850	ENSG00000257379	RP11-793H13.8	12	+	53464759	53464852	53465931	53465973	53462492	53462567	53467220	53467528	3850	859599	881666	613727	938801	166	115	0.10425	0.592573	0.403,0.384	0.312,0.386	0.045	4.5	4.5
683	ENSG00000187097	ENTPD5	14	-	73996649	73996776	74004604	74004721	73987885	73988172	74011090	74011150	683	5,0	14,10	0,2	10,7	190	200	0.104265	0.592573	0.273,0.0	0.0,0.231	0.021	2.1	2.1
8258	ENSG00000185507	IRF7	11	-	613950	614037	614475	614531	613784	613865	614796	615007	8258	7,9	30,32	3,3	14,33	129	160	0.104349	0.592656	0.224,0.259	0.21,0.101	0.086	8.6	8.6
1228	ENSG00000107758	PPP3CB	10	-	73440197	73440281	73444724	73444822	73439871	73439901	73446491	73446576	1228	150,82	3,4	136,99	1,1	171	157	0.104545	0.592695	0.979,0.95	0.992,0.989	-0.026	-2.6	2.6
5680	ENSG00000100632	ERH	14	-	69397259	69397432	69397629	69397754	69394824	69394912	69398230	69398271	5680	3,6	8,11	1,1	7,1	198	246	0.104565	0.592695	0.318,0.404	0.151,0.554	0.008	0.8	0.8
6313	ENSG00000125734	GPR108	19	-	6735621	6735704	6735907	6735958	6734182	6734307	6736591	6736711	6313	35,25	86,65	32,53	71,67	124	156	0.104504	0.592695	0.339,0.326	0.362,0.499	-0.098	-9.8	9.8
1045	ENSG00000186716	BCR	22	+	23292540	23292638	23295023	23295155	23290338	23290413	23309423	23309483	1045	51,40	62,36	64,63	94,98	171	205	0.105125	0.595438	0.497,0.571	0.449,0.435	0.092	9.2	9.2
2735	ENSG00000076944	STXBP2	19	+	7640760	7641003	7641704	7641853	7639730	7639807	7642033	7642118	2735	74,48	207195	56,60	209307	316	222	0.105188	0.595438	0.201,0.147	0.158,0.121	0.034	3.4	3.4
1833	ENSG00000117360	PRPF3	1	+	150340684	150340833	150342029	150342198	150340402	150340477	150343308	150343452	1833	4,1	10,5	4,5	6,4	222	242	0.105315	0.595759	0.304,0.179	0.421,0.577	-0.258	-25.8	25.8
2045	ENSG00000283023	FRG1GP	22	+	12624241	12624333	12624355	12624584	12604669	12604739	12625316	12625428	2045	16,11	33,37	19,14	22,26	165	302	0.105721	0.597661	0.47,0.352	0.613,0.496	-0.144	-14.4	14.4
3834	ENSG00000134824	FADS2	11	+	61848680	61848861	61849748	61849848	61848163	61848284	61857010	61857071	3834	12,12	18,6	26,25	55,46	254	173	0.105808	0.597755	0.312,0.577	0.244,0.27	0.188	18.8	18.8
6436	ENSG00000084636	COL16A1	1	-	31686504	31686692	31688036	31688077	31686243	31686279	31688466	31688502	6436	4,0	28,35	1,0	2,2	114	261	0.106723	0.602527	0.246,0.0	0.534,0.0	-0.144	-14.4	14.4
6167	ENSG00000167792	NDUFV1	11	+	67611402	67611569	67611896	67611978	67610994	67611207	67612119	67612265	6167	1053750	321253	11001400	406565	240	155	0.106803	0.602575	0.679,0.657	0.636,0.615	0.043	4.3	4.3
5766	ENSG00000111364	DDX55	12	+	123606079	123606159	123607431	123607662	123605930	123605981	123608679	123608829	5766	5,3	144,76	7,10	136113	153	304	0.107062	0.603643	0.065,0.073	0.093,0.15	-0.052	-5.2	5.2
4737	ENSG00000122033	MTIF3	13	-	27439988	27440449	27445087	27445156	27435642	27435893	27450508	27450574	4737	151102	22511405	190135	21691600	142	534	0.107149	0.603731	0.201,0.214	0.248,0.241	-0.037	-3.7	3.7
5517	ENSG00000112679	DUSP22	6	+	311879	311914	335113	335163	304627	304661	345853	345928	5517	14,10	2,12	13,5	13,11	108	123	0.107238	0.603831	0.889,0.487	0.532,0.341	0.251	25.1	25.1
7448	ENSG00000006837	CDKL3	5	-	134308573	134308727	134312291	134312380	134308137	134308466	134321790	134321903	7448	2,0	10,7	6,0	5,11	162	227	0.10738	0.604236	0.219,0.0	0.627,0.0	-0.204	-20.4	20.4
2282	ENSG00000132300	PTCD3	2	+	86117054	86117159	86118920	86119044	86116529	86116598	86121478	86121594	2282	172142	158130	206146	253159	178	197	0.107632	0.604563	0.546,0.547	0.474,0.504	0.057	5.7	5.7
3161	ENSG00000101544	ADNP2	18	+	80118678	80118819	80132189	80132377	80117607	80117650	80133102	80133192	3161	0,3	6,8	0,0	1,1	214	261	0.107605	0.604563	0.0,0.314	0.0,0.0	0.157	15.7	15.7
5198	ENSG00000106772	PRUNE2	9	-	76846514	76846678	76850462	76850665	76826579	76826732	76854103	76854208	5198	328281	320229	90,90	62,62	276	237	0.107722	0.604563	0.468,0.513	0.555,0.555	-0.065	-6.5	6.5
9166	ENSG00000147649	MTDH	8	+	97696203	97696293	97699753	97699838	97690960	97691188	97706625	97706750	9166	10,6	317213	4,3	256182	163	158	0.107691	0.604563	0.03,0.027	0.015,0.016	0.013	1.3	1.3
5280	ENSG00000093183	SEC22C	3	-	42563764	42563880	42566743	42566836	42563522	42563686	42568864	42569073	5280	1,1	23,17	2,2	8,14	166	189	0.107919	0.605272	0.047,0.063	0.222,0.14	-0.126	-12.6	12.6
4522	ENSG00000161558	TMEM143	19	-	48345159	48345354	48360071	48360176	48343320	48343451	48363290	48363531	4522	10,5	14,13	2,6	21,14	178	268	0.1083	0.607004	0.518,0.367	0.125,0.392	0.184	18.4	18.4
1029	ENSG00000228315	GUSBP11	22	-	23652478	23652576	23652860	23652944	23640307	23640423	23659864	23660000	1029	1,1	2,0	0,2	1,3	157	171	0.108642	0.607324	0.353,1.0	0.0,0.421	0.466	46.6	46.6
3787	ENSG00000120008	WDR11	10	+	120879315	120879437	120880362	120880562	120878352	120878459	120880825	120880901	3787	10,3	28,5	5,4	25,25	195	273	0.108588	0.607324	0.333,0.457	0.219,0.183	0.194	19.4	19.4
5582	ENSG00000188672	RHCE	1	-	25375348	25375428	25385710	25385844	25370466	25370540	25388975	25389113	5582	0,5	1,1	0,1	1,0	207	153	0.108554	0.607324	0.0,0.787	0.0,1.0	-0.106	-10.6	10.6
7243	ENSG00000167635	ZNF146	19	+	36218125	36218195	36225953	36226073	36214601	36215196	36228747	36228819	7243	54,25	17,16	43,21	7,8	143	193	0.108473	0.607324	0.811,0.678	0.892,0.78	-0.092	-9.2	9.2
543	ENSG00000163467	TSACC	1	+	156339633	156339791	156344579	156344708	156338522	156338605	156346767	156346995	543	15,12	14,10	14,3	19,10	231	202	0.108791	0.607566	0.484,0.512	0.392,0.208	0.198	19.8	19.8
6478	ENSG00000186470	BTN3A2	6	+	26370321	26370603	26372896	26373037	26368564	26368912	26373275	26373296	6478	4,8	0,2	20,26	5,5	355	214	0.108827	0.607566	1.0,0.707	0.707,0.758	0.121	12.1	12.1
3220	ENSG00000106701	FSD1L	9	+	105471903	105472005	105484380	105484423	105468192	105468324	105506398	105506608	3220	9,10	0,3	17,20	0,0	175	116	0.109078	0.608566	1.0,0.688	1.0,1.0	-0.156	-15.6	15.6
8228	ENSG00000136280	CCM2	7	+	45038252	45038426	45063917	45064001	45027671	45027797	45064462	45064646	8228	48,43	57,40	76,72	106114	247	157	0.109497	0.610502	0.349,0.406	0.313,0.286	0.078	7.8	7.8
7065	ENSG00000001167	NFYA	6	+	41091545	41091694	41092911	41093085	41090203	41090309	41094395	41094497	7065	25,30	66,82	34,45	75,71	222	247	0.109668	0.610659	0.296,0.289	0.335,0.414	-0.082	-8.2	8.2
717	ENSG00000142546	NOSIP	19	-	49576758	49576856	49579140	49579290	49560621	49560692	49580514	49580555	717	0,5	3,6	0,1	1,0	223	171	0.109636	0.610659	0.0,0.39	0.0,1.0	-0.305	-30.5	30.5
1989	ENSG00000123106	CCDC91	12	+	28391303	28391411	28450160	28450253	28362437	28362515	28450349	28450418	1989	123,64	136,88	95,58	72,62	181	166	0.109987	0.612034	0.453,0.4	0.548,0.462	-0.079	-7.9	7.9
2733	ENSG00000163913	IFT122	3	+	129451913	129451972	129458598	129458677	129449870	129449937	129461227	129461304	2733	9,5	26,6	10,5	6,7	132	152	0.110063	0.61206	0.285,0.49	0.657,0.451	-0.167	-16.7	16.7
1075	ENSG00000182004	SNRPE	1	+	203862195	203862222	203863664	203863725	203861614	203861713	203865040	203865119	1075	171115	303200	228148	334196	100	134	0.110485	0.614003	0.431,0.435	0.478,0.503	-0.057	-5.7	5.7
8339	ENSG00000179988	PSTK	10	+	122986868	122986962	122987333	122987504	122983271	122983470	122990173	122990390	8339	74,48	31,23	131108	37,35	167	244	0.11057	0.614078	0.777,0.753	0.838,0.818	-0.063	-6.3	6.3
1578	ENSG00000204839	MROH6	8	-	143568551	143568719	143569440	143569614	143568141	143568261	143569696	143569840	1578	10,16	31,17	18,42	18,40	247	241	0.111356	0.616715	0.239,0.479	0.494,0.506	-0.141	-14.1	14.1
1784	ENSG00000154582	TCEB1	8	-	73955910	73956054	73959764	73959818	73946699	73946820	73964486	73964625	1784	48,24	813564	46,23	1060760	127	217	0.11155	0.616715	0.092,0.068	0.069,0.049	0.021	2.1	2.1
546	ENSG00000049167	ERCC8	5	-	60924290	60924367	60927187	60927366	60922053	60922155	60928863	60928959	546	1,2	8,6	4,4	4,11	252	150	0.111383	0.616715	0.069,0.166	0.373,0.178	-0.158	-15.8	15.8
6275	ENSG00000105197	TIMM50	19	+	39483559	39483651	39485148	39485263	39483134	39483156	39485543	39485602	6275	1,3	2,2	0,2	6,1	165	188	0.111444	0.616715	0.363,0.631	0.0,0.695	0.15	15	15
677	ENSG00000187097	ENTPD5	14	-	74004604	74004721	74007695	74007812	73987885	73988172	74011090	74011150	677	5,8	5,0	9,5	0,2	190	190	0.111414	0.616715	0.5,1.0	1.0,0.714	-0.107	-10.7	10.7
770	ENSG00000137878	GCOM1	15	+	57674967	57675068	57711983	57712188	57639439	57639545	57714535	57714745	770	0,1	221179	2,4	145,99	174	278	0.111313	0.616715	0.0,0.009	0.022,0.061	-0.037	-3.7	3.7
8355	ENSG00000105793	GTPBP10	7	+	90355085	90355230	90372154	90372228	90352815	90353009	90374301	90374354	8355	103,68	91,65	74,59	91,73	218	147	0.111551	0.616715	0.433,0.414	0.354,0.353	0.07	7	7
1892	ENSG00000103121	CMC2	16	-	80988539	80988596	80991753	80991957	80981805	80981877	80997313	80997429	1892	63,57	26,16	57,47	38,20	277	130	0.111774	0.61719	0.532,0.626	0.413,0.524	0.11	11	11
3153	ENSG00000166123	GPT2	16	+	46916627	46916707	46918620	46918757	46909683	46909927	46922241	46922416	3153	283218	530377	213185	432449	153	210	0.111782	0.61719	0.423,0.442	0.404,0.361	0.05	5	5
1263	ENSG00000234741	GAS5	1	-	173864674	173864704	173865228	173865282	173864256	173864304	173865509	173865547	1263	1062657	24,9	719541	9,6	127	103	0.111914	0.617518	0.973,0.983	0.985,0.987	-0.008	-0.8	0.8
1489	ENSG00000214941	ZSWIM7	17	-	15987265	15987342	15993756	15993778	15981039	15981144	15999518	15999692	1489	23,18	139,92	20,7	124113	95	150	0.112166	0.617709	0.207,0.236	0.203,0.089	0.075	7.5	7.5
2473	ENSG00000076513	ANKRD13A	12	+	110021107	110021301	110024045	110024112	110019138	110019328	110025741	110025823	2473	6,3	171,99	12,9	212147	267	140	0.11214	0.617709	0.018,0.016	0.029,0.031	-0.013	-1.3	1.3
4512	ENSG00000010803	SCMH1	1	-	41142873	41143112	41159724	41159933	41116921	41117010	41160874	41160898	4512	143,86	222163	143109	176157	282	312	0.112147	0.617709	0.416,0.369	0.473,0.434	-0.061	-6.1	6.1
1043	ENSG00000127415	IDUA	4	+	999423	999498	1000039	1000064	987808	987949	1000611	1000697	1043	2,2	5,4	0,2	4,5	148	98	0.113093	0.617913	0.209,0.249	0.0,0.209	0.124	12.4	12.4
1433	ENSG00000149196	C11orf73	11	+	86318935	86319059	86326512	86326676	86306244	86306482	86337378	86337530	1433	8,3	28,14	6,5	11,8	197	237	0.112902	0.617913	0.256,0.205	0.396,0.429	-0.182	-18.2	18.2
1500	ENSG00000165983	PTER	10	+	16437362	16437490	16467131	16467210	16436983	16437047	16484336	16484816	1500	22,12	24,17	8,18	32,25	201	152	0.112865	0.617913	0.409,0.348	0.159,0.353	0.122	12.2	12.2
2047	ENSG00000101017	CD40	20	+	46123125	46123219	46126639	46126701	46122609	46122756	46128137	46128224	2047	8,4	5,1	3,5	4,6	167	135	0.113044	0.617913	0.564,0.764	0.377,0.403	0.274	27.4	27.4
384	ENSG00000113194	FAF2	5	+	176486354	176486489	176488950	176489027	176479187	176479256	176492193	176492332	384	193112	83,49	72,60	43,36	208	150	0.113145	0.617913	0.626,0.622	0.547,0.546	0.078	7.8	7.8
3917	ENSG00000111596	CNOT2	12	+	70294236	70294294	70301704	70301861	70278131	70278274	70310894	70311017	3917	2,6	11,6	4,5	8,0	131	230	0.112796	0.617913	0.242,0.637	0.467,1.0	-0.294	-29.4	29.4
5199	ENSG00000106772	PRUNE2	9	-	76846514	76846678	76850462	76850660	76826579	76826732	76854103	76854208	5199	240201	320229	72,60	62,62	271	237	0.112646	0.617913	0.396,0.434	0.504,0.458	-0.066	-6.6	6.6
7372	ENSG00000197302	ZNF720	16	+	31714084	31714290	31718912	31719053	31713272	31713435	31722625	31722752	7372	7,8	17,7	12,6	5,6	279	214	0.112908	0.617913	0.24,0.467	0.648,0.434	-0.188	-18.8	18.8
7440	ENSG00000143771	CNIH4	1	+	224360451	224360563	224364108	224364265	224356886	224356993	224365878	224365991	7440	160,75	14,10	288188	16,13	185	230	0.112541	0.617913	0.934,0.903	0.957,0.947	-0.033	-3.3	3.3
7848	ENSG00000172869	DMXL1	5	+	119117042	119117171	119118121	119118236	119116157	119116336	119118814	119119004	7848	0,2	1,1	1,1	0,1	202	188	0.113045	0.617913	0.0,0.651	1.0,0.482	-0.415	-41.5	41.5
8808	ENSG00000138777	PPA2	4	-	105437949	105438036	105446382	105446502	105424195	105424322	105456680	105456745	8808	154,80	257175	243170	608372	193	160	0.112642	0.617913	0.332,0.275	0.249,0.275	0.041	4.1	4.1
8958	ENSG00000036549	ZZZ3	1	-	77631849	77633405	77641383	77641446	77584516	77584655	77641521	77641655	8958	57,52	22991480	31,22	14581000	136	1629	0.112542	0.617913	0.229,0.296	0.203,0.209	0.056	5.6	5.6
9808	ENSG00000066629	EML1	14	+	99900928	99901039	99907637	99907733	99898232	99898302	99909344	99909479	9808	23,19	46,23	19,28	21,25	184	169	0.112364	0.617913	0.315,0.431	0.454,0.507	-0.108	-10.8	10.8
1357	ENSG00000148110	HIATL1	9	+	94444963	94445182	94446822	94446936	94438400	94438528	94451455	94451527	1357	146125	148,86	151130	104,75	292	187	0.113301	0.618036	0.387,0.482	0.482,0.526	-0.07	-7	7
7716	ENSG00000061656	SPAG4	20	+	35618639	35618720	35618922	35618998	35618449	35618475	35619194	35619310	7716	2,1	10,2	0,0	11,4	154	149	0.113313	0.618036	0.162,0.326	0.0,0.0	0.244	24.4	24.4
914	ENSG00000224078	SNHG14	15	+	25095626	25095828	25096827	25097030	25093833	25093974	25097320	25097439	914	309184	88,39	210165	40,31	275	276	0.113562	0.619002	0.779,0.826	0.84,0.842	-0.038	-3.8	3.8
6705	ENSG00000186577	C6orf1	6	-	34247466	34247492	34247740	34247864	34247043	34247149	34248978	34249040	6705	79,52	23,8	89114	28,45	197	99	0.113681	0.619141	0.633,0.766	0.615,0.56	0.112	11.2	11.2
8414	ENSG00000042753	AP2S1	19	-	46845992	46846142	46850133	46850288	46839464	46839578	46850763	46850766	8414	411256	16641075	350295	16851511	228	223	0.113806	0.619141	0.195,0.189	0.169,0.16	0.027	2.7	2.7
9280	ENSG00000188130	MAPK12	22	-	50257497	50257660	50257914	50257945	50257081	50257193	50258242	50258301	9280	1,1	84,68	2,5	98169	104	236	0.113776	0.619141	0.026,0.032	0.044,0.063	-0.025	-2.5	2.5
909	ENSG00000224078	SNHG14	15	+	25095648	25095728	25096827	25097030	25093833	25093974	25097320	25097439	909	26,18	88,39	22,18	40,31	153	276	0.113974	0.619659	0.348,0.454	0.498,0.512	-0.104	-10.4	10.4
7381	ENSG00000242288	RP11-464F9.1	10	-	73699465	73699588	73703856	73703964	73697532	73697720	73704985	73705078	7381	6,2	8,6	1,3	10,9	181	196	0.11409	0.619894	0.448,0.265	0.098,0.265	0.175	17.5	17.5
9336	ENSG00000203875	SNHG5	6	-	85677092	85677191	85677423	85677492	85665851	85666147	85677953	85678032	9336	4,1	28,18	5,3	13,16	142	172	0.114468	0.621556	0.148,0.063	0.318,0.185	-0.146	-14.6	14.6
6777	ENSG00000257103	LSM14A	19	+	34208928	34209051	34215123	34215300	34196633	34196763	34215595	34215661	6777	339237	490325	238203	428336	196	250	0.114776	0.622831	0.469,0.482	0.415,0.435	0.05	5	5
8913	ENSG00000248498	ASNSP1	8	-	46592057	46592267	46593463	46593631	46579212	46579551	46595114	46595241	8913	82,62	20,15	40,29	5,5	241	283	0.115024	0.623778	0.828,0.829	0.904,0.872	-0.059	-5.9	5.9
4265	ENSG00000196586	MYO6	6	+	75895230	75895260	75907604	75907708	75894813	75894840	75908495	75908627	4265	49,46	811578	91,90	10451000	103	177	0.115548	0.626222	0.094,0.12	0.13,0.134	-0.025	-2.5	2.5
41	ENSG00000071205	ARHGAP10	4	+	147847150	147847222	147857552	147857654	147822895	147822957	147864845	147864956	41	20,16	19,15	20,12	31,20	145	175	0.115657	0.626416	0.56,0.563	0.438,0.42	0.133	13.3	13.3
169	ENSG00000028528	SNX1	15	+	64123502	64123546	64126078	64126220	64112572	64112684	64127173	64127252	169	3,5	339191	2,0	288283	117	215	0.116097	0.627246	0.016,0.046	0.013,0.0	0.025	2.5	2.5
4734	ENSG00000122033	MTIF3	13	-	27439988	27440449	27445087	27445156	27437115	27437273	27450508	27450574	4734	153102	27031680	191136	26221920	142	534	0.116141	0.627246	0.176,0.186	0.215,0.21	-0.032	-3.2	3.2
5201	ENSG00000117682	DHDDS	1	+	26457790	26457905	26460036	26460144	26447558	26447660	26468891	26471294	5201	27,22	16,10	38,28	12,8	188	181	0.116023	0.627246	0.619,0.679	0.753,0.771	-0.113	-11.3	11.3
5499	ENSG00000177225	PDDC1	11	-	770992	771104	771332	771426	770811	770903	772426	772521	5499	48,49	29,31	25,70	35,52	167	185	0.115973	0.627246	0.647,0.636	0.442,0.599	0.121	12.1	12.1
841	ENSG00000112715	VEGFA	6	+	43780731	43780803	43781955	43782052	43778888	43778918	43784540	43784562	841	55,33	280204	23,37	211242	145	170	0.116178	0.627246	0.187,0.159	0.113,0.152	0.04	4	4
3182	ENSG00000137776	SLTM	15	-	58916934	58916999	58932355	58932443	58901259	58901287	58933403	58933576	3182	210106	13,7	84,68	5,13	161	138	0.116347	0.62736	0.933,0.928	0.935,0.818	0.054	5.4	5.4
7304	ENSG00000101040	ZMYND8	20	-	47212641	47212725	47220257	47220324	47209213	47210897	47221313	47221474	7304	69,38	35,31	60,54	15,30	140	157	0.116338	0.62736	0.689,0.579	0.818,0.669	-0.11	-11	11
819	ENSG00000132388	UBE2G1	17	-	4289229	4289408	4296716	4296809	4269258	4272516	4307020	4307123	819	44,17	242175	44,37	252154	166	252	0.116647	0.628584	0.216,0.129	0.21,0.267	-0.066	-6.6	6.6
1763	ENSG00000113597	TRAPPC13	5	+	65637695	65637780	65650809	65650882	65635943	65636043	65652500	65652545	1763	56,40	52,37	48,48	40,17	158	146	0.116843	0.629242	0.499,0.5	0.526,0.723	-0.125	-12.5	12.5
1970	ENSG00000168615	ADAM9	8	+	39082967	39083073	39090046	39090188	39077227	39077411	39091258	39091346	1970	123109	696441	163138	606563	179	215	0.11715	0.630103	0.175,0.229	0.244,0.227	-0.033	-3.3	3.3
5405	ENSG00000062485	CS	12	-	56282859	56282991	56283791	56283857	56276147	56276195	56285915	56286023	5405	258235	241181	364297	360330	139	205	0.117151	0.630103	0.612,0.657	0.599,0.57	0.05	5	5
2030	ENSG00000144362	PHOSPHO2	2	+	169697360	169697531	169697892	169697982	169695214	169695247	169700945	169701706	2030	84,54	7,3	60,56	2,2	244	163	0.117675	0.631769	0.889,0.923	0.952,0.949	-0.044	-4.4	4.4
452	ENSG00000204514	ZNF814	19	-	57868457	57868579	57875136	57875226	57858814	57858983	57876915	57877042	452	2,3	4,12	1,1	9,12	163	195	0.117683	0.631769	0.374,0.23	0.117,0.091	0.198	19.8	19.8
5791	ENSG00000143742	SRP9	1	+	225785259	225785356	225786861	225786985	225783299	225783368	225789239	225790466	5791	3,6	88,64	4,1	101,86	170	197	0.117592	0.631769	0.038,0.098	0.044,0.013	0.04	4	4
8310	ENSG00000259673	IQCH-AS1	15	-	67430320	67430400	67442284	67442407	67421334	67421498	67459691	67459975	8310	6,10	0,3	1,2	0,0	196	153	0.117779	0.631887	1.0,0.722	1.0,1.0	-0.139	-13.9	13.9
6324	ENSG00000143748	NVL	1	-	224296500	224296618	224300561	224300663	224294266	224294411	224303722	224303857	6324	116,88	136116	146,94	227154	175	191	0.117915	0.632217	0.482,0.453	0.412,0.4	0.061	6.1	6.1
4815	ENSG00000166295	ANAPC16	10	+	72220053	72220379	72230365	72230440	72215999	72216138	72233000	72235858	4815	396249	485313	292276	488374	399	148	0.118044	0.632236	0.232,0.228	0.182,0.215	0.032	3.2	3.2
4929	ENSG00000206562	METTL6	3	-	15414020	15414162	15415497	15415583	15411329	15411437	15415771	15415942	4929	21,14	54,50	26,17	40,40	159	215	0.118067	0.632236	0.345,0.275	0.468,0.365	-0.106	-10.6	10.6
8863	ENSG00000139631	CSAD	12	-	53173727	53173767	53179772	53180012	53173344	53173476	53180600	53180646	8863	61,52	17,10	26,45	10,18	313	113	0.118237	0.632747	0.564,0.652	0.484,0.474	0.129	12.9	12.9
5385	ENSG00000103064	SLC7A6	16	+	68266592	68266721	68274690	68275249	68264547	68264576	68287745	68287871	5385	17,21	124,81	17,14	136130	202	632	0.118344	0.632926	0.3,0.448	0.281,0.252	0.107	10.7	10.7
8648	ENSG00000198948	MFAP3L	4	-	170006602	170006736	170026859	170026988	170004990	170006010	170027163	170027210	8648	4,9	22,29	1,4	21,19	202	207	0.118434	0.63301	0.157,0.241	0.047,0.177	0.087	8.7	8.7
8516	ENSG00000132780	NASP	1	+	45594693	45594773	45600384	45600457	45591222	45591270	45602254	45602365	8516	2,2	14,12	0,2	17,11	153	146	0.118631	0.633665	0.12,0.137	0.0,0.148	0.055	5.5	5.5
8622	ENSG00000100814	CCNB1IP1	14	-	20317794	20317974	20318255	20318470	20316226	20316560	20325538	20325653	8622	1,1	17,4	1,2	3,3	288	253	0.118743	0.633867	0.049,0.18	0.226,0.369	-0.183	-18.3	18.3
328	ENSG00000272752	STAG3L5P-PVRIG2P-PILRB	7	+	100338162	100338264	100338772	100338894	100336242	100336337	100345864	100345968	328	57,37	153,84	35,54	153153	175	195	0.119203	0.635465	0.293,0.329	0.203,0.282	0.069	6.9	6.9
4485	ENSG00000114956	DGUOK	2	+	73946718	73946888	73957124	73957240	73926825	73927052	73958145	73958245	4485	194124	124,89	207186	117,90	243	189	0.119266	0.635465	0.549,0.52	0.579,0.616	-0.063	-6.3	6.3
9120	ENSG00000145703	IQGAP2	5	+	76640948	76641103	76652749	76652833	76637033	76637176	76654199	76654271	9120	167125	165110	110,87	150,90	228	157	0.119156	0.635465	0.411,0.439	0.336,0.4	0.057	5.7	5.7
779	ENSG00000172339	ALG14	1	-	95027128	95027260	95064865	95065017	94974406	94983306	95072762	95072945	779	118,79	95,63	71103	115,87	225	205	0.119474	0.635717	0.531,0.533	0.36,0.519	0.093	9.3	9.3
8846	ENSG00000104635	SLC39A14	8	+	22409945	22410115	22412036	22412206	22408309	22408496	22414779	22414902	8846	9,2	282204	2,1	182182	243	243	0.119537	0.635717	0.031,0.01	0.011,0.005	0.013	1.3	1.3
949	ENSG00000249859	PVT1	8	+	127969415	127969537	127983903	127984204	127939507	127939676	127989161	127989291	949	1,2	18,8	1,0	4,5	195	374	0.119401	0.635717	0.096,0.324	0.324,0.0	0.048	4.8	4.8
2801	ENSG00000119684	MLH3	14	-	75038339	75038412	75039910	75040024	75032067	75032179	75041614	75041700	2801	14,10	21,14	14,10	34,28	187	146	0.12069	0.637398	0.342,0.358	0.243,0.218	0.119	11.9	11.9
3326	ENSG00000141582	CBX4	17	-	79835976	79836048	79837303	79837528	79835645	79835712	79837836	79837881	3326	107,82	67,41	33,42	23,38	298	145	0.119976	0.637398	0.437,0.493	0.411,0.35	0.085	8.5	8.5
3776	ENSG00000168397	ATG4B	2	+	241651883	241651974	241653306	241653369	241651263	241651335	241653511	241653610	3776	12,6	49,25	6,3	26,44	164	136	0.121124	0.637398	0.169,0.166	0.161,0.054	0.06	6	6
3997	ENSG00000151247	EIF4E	4	-	98893165	98893370	98895181	98895268	98891236	98891332	98901875	98901982	3997	0,1	7,5	1,1	1,2	160	278	0.120811	0.637398	0.0,0.258	0.635,0.465	-0.421	-42.1	42.1
4303	ENSG00000147050	KDM6A	X	+	44974665	44974715	45010960	45011019	44961283	44961392	45020609	45020730	4303	56,39	61,51	56,67	60,37	123	132	0.121094	0.637398	0.496,0.451	0.5,0.66	-0.107	-10.7	10.7
5052	ENSG00000121067	SPOP	17	-	49636758	49636809	49668026	49668078	49622732	49622876	49675894	49676016	5052	8,6	9,7	6,6	2,4	125	124	0.12081	0.637398	0.469,0.46	0.748,0.598	-0.209	-20.9	20.9
562	ENSG00000171960	PPIH	1	+	42668046	42668151	42675287	42675448	42667350	42667440	42676583	42676758	562	6,3	23,11	8,5	14,9	178	234	0.12092	0.637398	0.255,0.264	0.429,0.422	-0.166	-16.6	16.6
6374	ENSG00000074657	ZNF532	18	+	58934432	58934614	58939444	58939621	58918270	58920633	58948066	58948229	6374	167134	130,99	141132	132133	255	250	0.120812	0.637398	0.557,0.57	0.512,0.493	0.061	6.1	6.1
7336	ENSG00000118007	STAG1	3	-	136340490	136340605	136341440	136341551	136338369	136338450	136343831	136344006	7336	63,31	71,51	38,24	29,25	184	188	0.120843	0.637398	0.476,0.383	0.572,0.495	-0.104	-10.4	10.4
8229	ENSG00000136280	CCM2	7	+	45038252	45038426	45063917	45064001	44999474	44999857	45064462	45064646	8229	48,43	58,40	76,72	106114	247	157	0.120309	0.637398	0.345,0.406	0.313,0.286	0.076	7.6	7.6
8285	ENSG00000175198	PCCA	13	+	100209331	100209463	100235841	100235878	100157286	100157340	100257594	100257673	8285	108,84	39,28	145103	78,42	205	110	0.120662	0.637398	0.598,0.617	0.499,0.568	0.074	7.4	7.4
8772	ENSG00000172765	TMCC1	3	-	129838897	129839060	129857253	129857405	129832773	129832826	129880308	129880559	8772	54,51	3,2	38,13	1,6	225	236	0.120103	0.637398	0.95,0.964	0.976,0.694	0.122	12.2	12.2
8873	ENSG00000168067	MAP4K2	11	-	64801578	64801594	64801709	64801757	64801110	64801183	64802065	64802121	8873	19,24	14,6	39,29	9,6	121	89	0.120677	0.637398	0.5,0.746	0.761,0.78	-0.147	-14.7	14.7
8937	ENSG00000144445	KANSL1L	2	-	210075551	210075756	210098085	210098207	210043432	210044104	210104103	210104301	8937	80,56	65,46	66,66	77,70	195	278	0.120549	0.637398	0.637,0.634	0.55,0.573	0.074	7.4	7.4
9082	ENSG00000178927	C17orf62	17	-	82449430	82449480	82450198	82450254	82449169	82449292	82450699	82450775	9082	0,0	11,6	2,1	10,5	129	123	0.121069	0.637398	0.0,0.0	0.16,0.16	-0.16	-16	16
9157	ENSG00000135931	ARMC9	2	+	231223154	231223270	231226773	231226798	231222727	231222820	231235223	231235354	9157	4,0	15,10	0,0	16,11	189	98	0.12106	0.637398	0.121,0.0	0.0,0.0	0.06	6	6
9753	ENSG00000181523	SGSH	17	-	80214614	80214765	80215032	80215138	80214171	80214328	80217031	80217192	9753	48,41	83,77	35,58	102127	179	224	0.121038	0.637398	0.42,0.4	0.3,0.364	0.078	7.8	7.8
4484	ENSG00000114956	DGUOK	2	+	73946718	73946906	73957124	73957240	73926825	73927052	73958145	73958245	4484	255162	124,89	265246	117,90	261	189	0.121254	0.637684	0.598,0.569	0.621,0.664	-0.059	-5.9	5.9
2539	ENSG00000204387	C6orf48	6	+	31836298	31836378	31836412	31836517	31835410	31835451	31837235	31837435	2539	11,5	492439	7,3	591527	153	178	0.121689	0.638418	0.025,0.013	0.014,0.007	0.008	0.8	0.8
2663	ENSG00000124508	BTN2A2	6	+	26383791	26383915	26388012	26388294	26383100	26383181	26390004	26390211	2663	17,3	44,37	22,11	46,31	197	355	0.121515	0.638418	0.41,0.127	0.463,0.39	-0.158	-15.8	15.8
3408	ENSG00000120805	ARL1	12	-	101401061	101401173	101402864	101402946	101396398	101396577	101405843	101405981	3408	515416	692471	380283	562426	155	185	0.121746	0.638418	0.47,0.513	0.447,0.442	0.047	4.7	4.7
3593	ENSG00000100379	KCTD17	22	+	37060822	37060891	37061538	37061629	37059312	37059438	37062524	37063374	3593	40,23	20,8	18,14	18,8	142	164	0.121715	0.638418	0.698,0.769	0.536,0.669	0.131	13.1	13.1
6703	ENSG00000158483	FAM86C1	11	+	71791738	71791819	71793379	71793481	71789782	71789845	71796016	71796166	6703	4,8	3,5	4,3	4,8	154	175	0.121842	0.638418	0.602,0.645	0.532,0.299	0.208	20.8	20.8
8036	ENSG00000270011	ZNF559-ZNF177	19	+	9341101	9341184	9364861	9364948	9324694	9324780	9376315	9376423	8036	6,2	3,2	5,3	10,4	156	160	0.121794	0.638418	0.672,0.506	0.339,0.435	0.202	20.2	20.2
1591	ENSG00000130985	UBA1	X	+	47198308	47198355	47198526	47198651	47193828	47194024	47198802	47198919	1591	1,2	19,12	0,1	8,15	120	198	0.122209	0.638766	0.08,0.216	0.0,0.099	0.098	9.8	9.8
3538	ENSG00000013561	RNF14	5	+	141974803	141974955	141978302	141978830	141973582	141973742	141980122	141980351	3538	197143	843627	175138	891767	225	601	0.122148	0.638766	0.384,0.379	0.344,0.325	0.047	4.7	4.7
532	ENSG00000188732	FAM221A	7	+	23692182	23692253	23698191	23698299	23691389	23691596	23700785	23700868	532	4,0	28,24	0,2	66,58	144	181	0.12207	0.638766	0.152,0.0	0.0,0.042	0.055	5.5	5.5
6740	ENSG00000114867	EIF4G1	3	+	184316035	184316218	184317320	184317431	184315762	184315856	184317716	184317816	6740	65,80	127131	24,48	60113	256	184	0.122008	0.638766	0.269,0.305	0.223,0.234	0.059	5.9	5.9
8718	ENSG00000175220	ARHGAP1	11	-	46679647	46679776	46680204	46680282	46679364	46679468	46680486	46680563	8718	71,42	178,99	35,56	67,96	151	202	0.122434	0.639308	0.348,0.362	0.411,0.438	-0.07	-7	7
9684	ENSG00000172366	FAM195A	16	+	647416	647544	647782	647849	642450	643144	648119	648437	9684	132112	4,12	285372	9,14	201	140	0.122462	0.639308	0.958,0.867	0.957,0.949	-0.04	-4	4
9688	ENSG00000164190	NIPBL	5	+	37057185	37057332	37058890	37059165	37052365	37052566	37060843	37061018	9688	104,70	303157	88,96	187187	220	348	0.122609	0.639682	0.352,0.414	0.427,0.448	-0.054	-5.4	5.4
294	ENSG00000113719	ERGIC1	5	+	172915517	172915690	172922033	172922226	172914733	172914838	172924004	172924024	294	40,31	20,7	27,26	13,22	246	266	0.122774	0.64015	0.684,0.827	0.692,0.561	0.129	12.9	12.9
138	ENSG00000143811	PYCR2	1	-	225922203	225922383	225923700	225923771	225921857	225922079	225924043	225924259	138	124111	537334	148182	420535	144	253	0.122876	0.640293	0.289,0.369	0.382,0.374	-0.049	-4.9	4.9
119	ENSG00000135775	COG2	1	+	230669355	230669535	230671258	230671404	230668675	230668784	230671515	230671640	119	190159	3,2	215163	8,3	253	219	0.123142	0.640502	0.982,0.986	0.959,0.979	0.015	1.5	1.5
6184	ENSG00000139865	TTC6	14	+	37751148	37751225	37753098	37753235	37749713	37749843	37787467	37787637	6184	6,1	88,60	3,2	147135	150	210	0.123129	0.640502	0.087,0.023	0.028,0.02	0.031	3.1	3.1
7821	ENSG00000119723	COQ6	14	+	73959414	73961375	73961736	73961903	73958491	73959224	73962969	73963111	7821	407316	140119	517581	266221	2034	240	0.123064	0.640502	0.255,0.239	0.187,0.237	0.035	3.5	3.5
1748	ENSG00000151116	UEVLD	11	-	18570213	18570377	18575346	18575412	18566346	18566482	18578723	18578808	1748	38,19	66,57	24,17	80,60	139	237	0.123352	0.640944	0.495,0.362	0.338,0.326	0.096	9.6	9.6
5294	ENSG00000176261	ZBTB8OS	1	-	32631826	32631879	32633261	32633354	32627507	32627544	32633644	32633727	5294	2,2	94,60	7,1	89,41	166	126	0.123425	0.640944	0.016,0.025	0.056,0.018	-0.016	-1.6	1.6
8078	ENSG00000142765	SYTL1	1	+	27351455	27351555	27353282	27353488	27350388	27350485	27353712	27353930	8078	67,46	265206	31,82	238375	173	279	0.123527	0.640944	0.29,0.265	0.174,0.261	0.06	6	6
8141	ENSG00000070526	ST6GALNAC1	17	-	76626288	76626392	76626650	76626789	76626005	76626095	76627066	76627238	8141	288212	135109	231343	186176	212	177	0.123492	0.640944	0.64,0.619	0.509,0.619	0.065	6.5	6.5
2572	ENSG00000137571	SLCO5A1	8	-	69738039	69738204	69755423	69755641	69705030	69705229	69761742	69761875	2572	5,2	5,4	7,8	4,4	291	238	0.123744	0.641509	0.45,0.29	0.589,0.621	-0.235	-23.5	23.5
9609	ENSG00000117523	PRRC2C	1	+	171589368	171589605	171591151	171591200	171588378	171588505	171591586	171592223	9609	29,11	60,67	16,5	50,58	310	122	0.123787	0.641509	0.16,0.061	0.112,0.033	0.038	3.8	3.8
426	ENSG00000259399	TGIF2-C20orf24	20	+	36607868	36608000	36609600	36609730	36607714	36607818	36612009	36612384	426	15,16	720522	42,21	997762	205	203	0.12424	0.64197	0.02,0.029	0.04,0.027	-0.009	-0.9	0.9
569	ENSG00000156931	VPS8	3	+	184944491	184944593	184949954	184950052	184940196	184940243	184957373	184957521	569	3,2	1,0	3,0	0,2	175	171	0.124202	0.64197	0.746,1.0	1.0,0.0	0.373	37.3	37.3
6284	ENSG00000145687	SSBP2	5	-	81513653	81513717	81615472	81615557	81489249	81489309	81636556	81636618	6284	43,31	4,0	28,23	0,1	158	137	0.124118	0.64197	0.903,1.0	1.0,0.952	-0.024	-2.4	2.4
7790	ENSG00000273088	RP11-201K10.3	1	-	155172350	155172489	155172564	155172628	155169790	155169857	155172737	155172892	7790	796555	21,7	804644	16,28	137	212	0.124164	0.64197	0.983,0.992	0.987,0.973	0.008	0.8	0.8
941	ENSG00000124120	TTPAL	20	+	44484336	44484530	44486595	44486706	44479984	44480444	44489262	44494603	941	50,39	56,41	31,38	20,31	267	184	0.124252	0.64197	0.381,0.396	0.516,0.458	-0.098	-9.8	9.8
5442	ENSG00000121766	ZCCHC17	1	+	31310043	31310164	31319108	31319166	31297023	31297075	31337174	31337192	5442	196126	112,67	173102	112,83	194	131	0.124491	0.642422	0.542,0.559	0.511,0.454	0.068	6.8	6.8
6047	ENSG00000198625	MDM4	1	+	204526359	204526434	204537458	204537497	204525483	204525596	204538208	204538308	6047	25,13	14,7	9,5	9,6	148	112	0.124641	0.642422	0.575,0.584	0.431,0.387	0.17	17	17
7827	ENSG00000111237	VPS29	12	-	110498819	110498859	110499534	110499583	110496011	110496203	110502048	110502078	7827	19,17	1,4	24,18	7,5	122	113	0.124583	0.642422	0.946,0.797	0.761,0.769	0.106	10.6	10.6
840	ENSG00000112715	VEGFA	6	+	43780731	43780803	43781952	43782087	43778888	43778918	43784540	43784562	840	55,33	590440	23,37	455495	145	208	0.12452	0.642422	0.118,0.097	0.068,0.097	0.025	2.5	2.5
2832	ENSG00000109184	DCUN1D4	4	+	51848204	51848367	51860584	51860663	51843540	51843591	51863436	51863507	2832	5,5	4,7	12,7	5,4	236	152	0.124936	0.64284	0.446,0.315	0.607,0.53	-0.188	-18.8	18.8
2858	ENSG00000103423	DNAJA3	16	+	4426409	4426549	4431598	4431672	4425864	4426092	4434383	4434517	2858	5,9	3,0	5,4	3,2	213	147	0.124945	0.64284	0.535,1.0	0.535,0.58	0.21	21	21
4751	ENSG00000107164	FUBP3	9	+	130631160	130631293	130631311	130631423	130630627	130630788	130631556	130631630	4751	8,11	0,1	11,8	1,1	206	185	0.124948	0.64284	1.0,0.908	0.908,0.878	0.061	6.1	6.1
1408	ENSG00000137770	CTDSPL2	15	+	44458990	44459200	44484227	44484334	44427233	44427772	44486550	44486700	1408	162126	30,17	104,66	22,19	283	180	0.12526	0.642894	0.775,0.825	0.75,0.688	0.081	8.1	8.1
2094	ENSG00000196678	ERI2	16	-	20804540	20804658	20805714	20805945	20803602	20803670	20806407	20806676	2094	136102	4,2	110,54	1,1	304	191	0.125373	0.642894	0.955,0.97	0.986,0.971	-0.016	-1.6	1.6
509	ENSG00000119013	NDUFB3	2	+	201072278	201072361	201073070	201073153	201072029	201072059	201078880	201079022	509	38,19	0,0	29,23	2,2	156	156	0.125411	0.642894	1.0,1.0	0.935,0.92	0.073	7.3	7.3
7156	ENSG00000151665	PIGF	2	-	46588074	46588126	46591802	46591925	46581284	46581591	46592474	46592583	7156	8,7	1,2	15,14	7,5	196	125	0.125381	0.642894	0.836,0.691	0.577,0.641	0.154	15.4	15.4
8855	ENSG00000133731	IMPA1	8	-	81676233	81676279	81679125	81679230	81673840	81673949	81680649	81680783	8855	83,74	17,11	115,89	30,24	178	119	0.125169	0.642894	0.765,0.818	0.719,0.713	0.076	7.6	7.6
9444	ENSG00000176731	C8orf59	8	-	85218706	85218824	85219322	85219374	85217385	85217502	85220305	85220339	9444	9,6	2,8	23,15	4,4	125	191	0.125291	0.642894	0.873,0.534	0.898,0.851	-0.171	-17.1	17.1
2667	ENSG00000136273	HUS1	7	-	47975612	47975687	47976786	47976837	47969218	47969318	47978416	47978534	2667	64,49	114,77	103,94	120132	124	148	0.125508	0.643	0.401,0.432	0.506,0.459	-0.066	-6.6	6.6
7487	ENSG00000125746	EML2	19	-	45626704	45626839	45629950	45630046	45624718	45624818	45632860	45632971	7487	15,21	39,25	51,69	61,68	169	208	0.125683	0.64351	0.321,0.508	0.507,0.555	-0.117	-11.7	11.7
2508	ENSG00000169826	CSGALNACT2	10	+	43154896	43155810	43163865	43164044	43138485	43138567	43167003	43167098	2508	556393	123,79	507359	76,68	987	252	0.12588	0.643785	0.536,0.559	0.63,0.574	-0.054	-5.4	5.4
5503	ENSG00000110958	PTGES3	12	-	56664775	56664800	56670274	56670364	56663340	56664498	56671748	56671847	5503	777559	187142	926579	246200	163	98	0.125887	0.643785	0.714,0.703	0.694,0.635	0.044	4.4	4.4
1895	ENSG00000108883	EFTUD2	17	-	44852408	44852562	44853295	44853390	44851709	44851817	44853516	44854356	1895	70,49	191135	135,97	242243	168	227	0.125983	0.643889	0.331,0.329	0.43,0.35	-0.06	-6	6
249	ENSG00000257621	PSMA3-AS1	14	-	58285590	58285756	58290698	58290861	58273986	58274010	58291634	58291707	249	8,12	31,30	4,3	21,19	236	239	0.126349	0.644711	0.207,0.288	0.162,0.138	0.097	9.7	9.7
3671	ENSG00000264538	SUZ12P1	17	+	30743300	30743369	30759490	30759539	30735032	30735097	30766502	30766588	3671	9,5	14,9	9,8	28,29	142	122	0.126324	0.644711	0.356,0.323	0.216,0.192	0.136	13.6	13.6
5349	ENSG00000166405	RIC3	11	-	8126658	8126891	8137377	8137467	8110906	8111137	8138271	8138347	5349	8,6	31,31	8,5	62,49	163	306	0.126371	0.644711	0.326,0.267	0.195,0.161	0.118	11.8	11.8
2497	ENSG00000161526	SAP30BP	17	+	75690670	75690772	75691393	75691531	75671815	75671863	75693439	75693482	2497	18,9	8,4	5,2	9,1	175	211	0.126737	0.64619	0.731,0.731	0.401,0.707	0.177	17.7	17.7
4633	ENSG00000107862	GBF1	10	+	102379852	102379954	102380248	102380362	102379520	102379651	102380505	102380686	4633	127101	144128	96111	160156	175	187	0.126864	0.646454	0.485,0.457	0.391,0.432	0.059	5.9	5.9
3904	ENSG00000188191	PRKAR1B	7	-	719444	719668	727209	727296	716618	716846	727530	727650	3904	15,7	18,7	9,14	26,22	160	297	0.126949	0.646501	0.607,0.65	0.391,0.542	0.162	16.2	16.2
42	ENSG00000189171	S100A13	1	-	153628120	153628237	153630449	153630656	153626319	153627598	153631010	153631360	42	27,19	43,29	8,10	18,28	280	190	0.127096	0.646518	0.299,0.308	0.232,0.195	0.09	9	9
5087	ENSG00000099377	HSD3B7	16	+	30985656	30985824	30986048	30986204	30985210	30985297	30986422	30986531	5087	45,33	44,56	43,57	97,93	241	229	0.127104	0.646518	0.493,0.359	0.296,0.368	0.094	9.4	9.4
7876	ENSG00000156110	ADK	10	+	74525255	74525426	74589281	74589317	74398470	74398579	74600378	74600493	7876	416291	85,61	553323	136,91	244	109	0.127635	0.648832	0.686,0.681	0.645,0.613	0.054	5.4	5.4
4997	ENSG00000139428	MMAB	12	-	109567010	109567167	109568504	109568640	109565118	109565176	109568769	109568863	4997	5,1	13,14	4,3	3,8	209	230	0.127844	0.649246	0.297,0.073	0.595,0.292	-0.259	-25.9	25.9
5247	ENSG00000074603	DPP8	15	-	65451959	65452102	65456224	65456371	65446618	65447006	65463760	65463906	5247	106,79	40,42	66,86	57,42	220	216	0.127869	0.649246	0.722,0.649	0.532,0.668	0.085	8.5	8.5
4197	ENSG00000068305	MEF2A	15	+	99645560	99645764	99657412	99657538	99632977	99633173	99671322	99671454	4197	226162	4,4	143,80	1,1	277	199	0.12811	0.650083	0.976,0.967	0.99,0.983	-0.015	-1.5	1.5
2520	ENSG00000121964	GTDC1	2	-	143970652	143970762	144007181	144007535	143952772	143952843	144141881	144142055	2520	58,47	6,1	57,42	8,5	427	183	0.128323	0.650199	0.806,0.953	0.753,0.783	0.111	11.1	11.1
5443	ENSG00000121766	ZCCHC17	1	+	31338956	31339048	31346639	31346740	31319108	31319166	31364031	31364953	5443	48,33	66,39	59,33	63,20	165	174	0.128362	0.650199	0.434,0.472	0.497,0.635	-0.113	-11.3	11.3
8429	ENSG00000263528	IKBKE	1	+	206493265	206493378	206493919	206493991	206493022	206493119	206496111	206496274	8429	1,2	0,2	5,3	8,7	186	145	0.128331	0.650199	1.0,0.438	0.328,0.25	0.43	43	43
2258	ENSG00000105640	RPL18A	19	+	17861292	17861307	17861424	17861563	17859931	17859974	17862093	17862223	2258	7,4	3,5	2,3	4,6	88	212	0.128804	0.65177	0.849,0.658	0.546,0.546	0.208	20.8	20.8
4225	ENSG00000174238	PITPNA	17	-	1548295	1548387	1553046	1553149	1543019	1543027	1562540	1562739	4225	84,52	212165	94,86	377274	176	165	0.128825	0.65177	0.271,0.228	0.189,0.227	0.041	4.1	4.1
9438	ENSG00000154134	ROBO3	11	+	124877936	124878131	124878297	124878436	124877518	124877752	124878583	124878796	9438	44,38	68,39	20,36	20,27	268	212	0.12929	0.653737	0.339,0.435	0.442,0.513	-0.091	-9.1	9.1
1559	ENSG00000205323	SARNP	12	-	55766979	55767043	55789074	55789128	55760550	55760640	55794358	55794387	1559	140,71	13,4	123,81	5,4	127	137	0.130054	0.657206	0.921,0.95	0.964,0.956	-0.024	-2.4	2.4
2457	ENSG00000161010	C5orf45	5	-	179851242	179851424	179853196	179853276	179847977	179848066	179853377	179853437	2457	8,4	11,9	6,8	5,6	153	255	0.130142	0.657262	0.548,0.426	0.667,0.69	-0.192	-19.2	19.2
3500	ENSG00000135637	CCDC142	2	-	74472357	74472411	74472439	74472470	74471985	74472252	74472568	74472796	3500	24,30	80,86	39,53	105,94	104	127	0.130634	0.659357	0.268,0.299	0.312,0.408	-0.077	-7.7	7.7
1656	ENSG00000047579	DTNBP1	6	-	15637743	15637804	15651312	15651408	15615266	15615399	15652086	15652140	1656	1,1	7,6	1,0	6,1	169	134	0.130771	0.65966	0.102,0.117	0.117,0.0	0.051	5.1	5.1
4898	ENSG00000258984	UBE2F-SCLY	2	+	237994743	237994809	238025341	238025412	237987962	237987992	238035877	238035940	4898	113,97	2,6	132102	3,1	139	144	0.130932	0.660081	0.983,0.944	0.979,0.991	-0.021	-2.1	2.1
4766	ENSG00000089820	ARHGAP4	X	-	153910921	153910999	153911128	153911189	153910699	153910834	153912699	153912802	4766	8,5	2,12	3,5	8,12	134	151	0.131373	0.66157	0.818,0.32	0.297,0.32	0.26	26	26
8358	ENSG00000105793	GTPBP10	7	+	90354457	90354549	90372154	90372228	90352815	90353009	90374301	90374354	8358	120104	91,65	95,85	91,73	165	147	0.131383	0.66157	0.54,0.588	0.482,0.509	0.069	6.9	6.9
5371	ENSG00000205581	HMGN1	21	-	39345829	39345958	39347915	39347952	39345145	39345274	39348291	39348339	5371	4,1	121,79	1,1	110,78	110	202	0.13154	0.66158	0.057,0.023	0.016,0.023	0.021	2.1	2.1
6281	ENSG00000145687	SSBP2	5	-	81513627	81513717	81615472	81615557	81489249	81489309	81636556	81636618	6281	43,31	25,19	28,23	27,20	158	163	0.131502	0.66158	0.64,0.627	0.517,0.543	0.103	10.3	10.3
4035	ENSG00000132792	CTNNBL1	20	+	37694926	37695033	37724936	37725048	37694031	37694152	37732878	37733067	4035	11,2	8,2	4,9	4,0	180	185	0.131792	0.662066	0.586,0.507	0.507,1.0	-0.207	-20.7	20.7
727	ENSG00000139410	SDSL	12	+	113434133	113434222	113435328	113435556	113422410	113422477	113436750	113436875	727	17,11	170123	6,9	110144	162	301	0.131751	0.662066	0.157,0.142	0.092,0.104	0.051	5.1	5.1
1214	ENSG00000198431	TXNRD1	12	+	104289465	104289542	104309758	104309950	104288930	104289040	104311289	104311412	1214	4,3	2,6	1,1	3,3	150	265	0.132121	0.66294	0.779,0.469	0.371,0.371	0.253	25.3	25.3
5334	ENSG00000162542	TMCO4	1	-	19789927	19790048	19798136	19798215	19787025	19787117	19799854	19799917	5334	11,14	9,9	9,8	1,5	152	194	0.13212	0.66294	0.609,0.665	0.92,0.671	-0.159	-15.9	15.9
2507	ENSG00000169826	CSGALNACT2	10	+	43160493	43160595	43167003	43167098	43154896	43155810	43175950	43176032	2507	19,7	52,42	22,14	40,40	175	168	0.132237	0.663128	0.26,0.138	0.346,0.251	-0.099	-9.9	9.9
3873	ENSG00000051825	MPHOSPH9	12	-	123226287	123226351	123227462	123227616	123223037	123223127	123230260	123230522	3873	120,77	6,4	92,61	0,4	227	137	0.132335	0.66323	0.923,0.921	1.0,0.902	-0.029	-2.9	2.9
3022	ENSG00000136930	PSMB7	9	-	124384597	124384656	124405316	124405432	124356763	124356915	124412351	124412492	3022	468327	250156	549472	235191	189	132	0.132448	0.663406	0.567,0.594	0.62,0.633	-0.046	-4.6	4.6
2650	ENSG00000221926	TRIM16	17	-	15681050	15681222	15682853	15682964	15680864	15680953	15683035	15683157	2650	21,19	4,0	24,14	0,0	184	245	0.132909	0.664464	0.875,1.0	1.0,1.0	-0.063	-6.3	6.3
7157	ENSG00000151665	PIGF	2	-	46588074	46588179	46591802	46591925	46581284	46581591	46592474	46592583	7157	8,7	6,10	15,14	8,7	196	178	0.132759	0.664464	0.548,0.389	0.63,0.645	-0.169	-16.9	16.9
7251	ENSG00000130733	YIPF2	19	-	10927629	10927769	10927851	10927959	10925685	10925773	10928379	10928440	7251	115,89	74,64	85102	70,97	181	213	0.132892	0.664464	0.646,0.621	0.588,0.553	0.063	6.3	6.3
8719	ENSG00000175220	ARHGAP1	11	-	46679647	46679776	46680204	46680371	46679364	46679468	46680486	46680563	8719	9,7	178,99	9,8	67,96	240	202	0.132971	0.664464	0.041,0.056	0.102,0.066	-0.035	-3.5	3.5
5249	ENSG00000074603	DPP8	15	-	65481510	65481615	65485098	65485160	65480221	65480399	65487689	65487818	5249	43,32	13,11	39,36	8,6	135	178	0.133109	0.664765	0.813,0.793	0.865,0.888	-0.074	-7.4	7.4
2474	ENSG00000108448	TRIM16L	17	+	18705062	18705164	18720101	18720325	18704618	18704765	18722236	18722332	2474	15,7	30,22	15,9	11,18	175	297	0.133514	0.665648	0.459,0.351	0.698,0.459	-0.173	-17.3	17.3
3132	ENSG00000154710	RABGEF1	7	+	66739995	66740792	66771882	66772078	66712166	66712224	66775226	66775393	3132	18931442	223126	16261625	137138	870	269	0.133372	0.665648	0.724,0.78	0.786,0.785	-0.034	-3.4	3.4
493	ENSG00000168255	POLR2J3	7	-	102544705	102544776	102566581	102566736	102541500	102541662	102566996	102567083	493	58,47	41,17	27,30	4,13	228	144	0.133598	0.665648	0.472,0.636	0.81,0.593	-0.147	-14.7	14.7
72	ENSG00000177479	ARIH2	3	+	48927461	48927813	48945135	48945181	48918820	48918998	48961611	48961679	72	712510	28,25	694572	24,15	425	119	0.133565	0.665648	0.877,0.851	0.89,0.914	-0.038	-3.8	3.8
4425	ENSG00000112146	FBXO9	6	+	53084688	53084766	53089658	53089854	53082503	53082618	53092428	53092547	4425	3,0	11,13	0,1	9,5	151	269	0.133725	0.665894	0.327,0.0	0.0,0.263	0.032	3.2	3.2
2103	ENSG00000135845	PIGC	1	-	172399818	172399916	172415293	172415374	172393133	172394410	172443987	172444083	2103	2,1	3,1	0,2	1,4	154	171	0.134157	0.667092	0.425,0.526	0.0,0.357	0.297	29.7	29.7
3973	ENSG00000123485	HJURP	2	-	233847396	233847461	233849762	233849859	233845727	233845820	233852564	233852620	3973	31,14	18,10	8,4	7,8	170	138	0.134244	0.667092	0.583,0.532	0.481,0.289	0.172	17.2	17.2
5279	ENSG00000093183	SEC22C	3	-	42563764	42563980	42566743	42566836	42563522	42563686	42568864	42569073	5279	1,1	51,29	2,2	27,29	166	289	0.134329	0.667092	0.033,0.057	0.114,0.107	-0.066	-6.6	6.6
7357	ENSG00000188917	TRMT2B	X	-	101037916	101038051	101051250	101051733	101036973	101037073	101051816	101052083	7357	47,42	90,52	32,47	72101	556	208	0.134156	0.667092	0.163,0.232	0.143,0.148	0.052	5.2	5.2
8259	ENSG00000185507	IRF7	11	-	613950	614037	614173	614399	613784	613865	614475	614534	8259	124126	35,43	60,81	19,54	299	160	0.134357	0.667092	0.655,0.611	0.628,0.445	0.097	9.7	9.7
3181	ENSG00000132613	MTSS1L	16	-	70679109	70679248	70679314	70679323	70678251	70678409	70679629	70679704	3181	9,1	2,1	12,11	6,6	82	212	0.134696	0.668385	0.921,0.721	0.838,0.826	-0.011	-1.1	1.1
1576	ENSG00000204839	MROH6	8	-	143568551	143568719	143569440	143569617	143567785	143567888	143569696	143569840	1576	6,8	26,9	13,24	13,30	250	241	0.135087	0.669546	0.182,0.461	0.491,0.435	-0.141	-14.1	14.1
6363	ENSG00000090615	GOLGA3	12	-	132780797	132780914	132782295	132782493	132777665	132777805	132784163	132784307	6363	394256	204167	208196	142146	271	190	0.135065	0.669546	0.575,0.518	0.507,0.485	0.05	5	5
1172	ENSG00000149657	LSM14B	20	+	62126303	62126439	62129784	62129952	62124616	62124780	62130218	62130296	1172	104,90	141124	82127	179189	209	241	0.135268	0.670053	0.46,0.456	0.346,0.437	0.067	6.7	6.7
9743	ENSG00000136770	DNAJC1	10	-	21805979	21806099	21882281	21882434	21766260	21766309	21904521	21904612	9743	368232	413333	199177	276300	226	193	0.135637	0.671488	0.432,0.373	0.381,0.335	0.044	4.4	4.4
6380	ENSG00000160712	IL6R	1	+	154435968	154436110	154445046	154445094	154434989	154435156	154448124	154448171	6380	216167	4,0	150131	2,5	215	121	0.135732	0.671572	0.968,1.0	0.977,0.936	0.027	2.7	2.7
7036	ENSG00000085552	IGSF9	1	-	159931137	159931261	159931452	159931603	159930691	159930867	159931811	159931928	7036	5,19	10,11	10,17	7,4	224	197	0.135897	0.671995	0.305,0.603	0.557,0.789	-0.219	-21.9	21.9
124	ENSG00000273345	CTD-2410N18.4	5	-	134312291	134312380	134319357	134319497	134308573	134308727	134321790	134321903	124	17,7	4,3	9,14	6,8	213	162	0.136153	0.672652	0.764,0.64	0.533,0.571	0.15	15	15
4915	ENSG00000156802	ATAD2	8	-	123400742	123401175	123412079	123412177	123380528	123380677	123416247	123416350	4915	5,8	17,9	0,2	2,7	171	506	0.136187	0.672652	0.465,0.725	0.0,0.458	0.366	36.6	36.6
966	ENSG00000183401	CCDC159	19	+	11346482	11346627	11349653	11349687	11345961	11346203	11349937	11350026	966	20,25	24,11	35,53	18,18	218	107	0.136507	0.673838	0.29,0.527	0.488,0.591	-0.131	-13.1	13.1
427	ENSG00000259399	TGIF2-C20orf24	20	+	36607868	36608000	36609600	36609758	36607714	36607818	36612009	36612384	427	15,16	451322	42,21	623483	205	231	0.136761	0.674704	0.036,0.053	0.071,0.047	-0.014	-1.4	1.4
4214	ENSG00000134419	RPS15A	16	-	18784737	18784823	18788062	18788142	18782967	18783102	18788980	18789118	4214	33291556	28691474	46122899	42793481	153	159	0.137143	0.676197	0.547,0.523	0.528,0.464	0.039	3.9	3.9
5073	ENSG00000138698	RAP1GDS1	4	+	98343138	98343261	98352475	98352601	98293407	98293515	98379016	98379163	5073	99,71	66,48	86,87	76,78	196	199	0.137349	0.676823	0.604,0.6	0.535,0.531	0.069	6.9	6.9
7847	ENSG00000116062	MSH6	2	+	47795893	47796063	47798610	47801155	47790926	47791123	47803419	47803685	7847	51,31	919764	60,16	1204912	243	2618	0.137462	0.676984	0.374,0.304	0.349,0.159	0.085	8.5	8.5
2533	ENSG00000161955	TNFSF13	17	+	7559623	7559702	7559850	7559893	7559067	7559297	7560048	7560167	2533	74,27	41,20	55,48	52,38	152	116	0.137565	0.677104	0.579,0.507	0.447,0.491	0.074	7.4	7.4
3510	ENSG00000131374	TBC1D5	3	-	17562018	17562142	17622647	17622765	17508473	17508605	17623848	17623913	3510	19,16	16,9	2,11	12,8	191	197	0.137718	0.677415	0.551,0.647	0.147,0.586	0.232	23.2	23.2
7199	ENSG00000010404	IDS	X	-	149491537	149491667	149495458	149495688	149490313	149490440	149496345	149496516	7199	0,3	18,15	4,2	13,15	303	203	0.137908	0.677415	0.0,0.118	0.171,0.082	-0.068	-6.8	6.8
7757	ENSG00000197150	ABCB8	7	+	151032843	151033061	151033442	151033604	151028449	151028610	151034272	151034428	7757	21,16	1,8	13,20	10,7	291	235	0.137832	0.677415	0.944,0.618	0.512,0.698	0.176	17.6	17.6
8914	ENSG00000248498	ASNSP1	8	-	46592057	46592267	46593454	46593631	46580081	46580237	46595114	46595241	8914	88,67	26,15	42,30	6,6	250	283	0.137946	0.677415	0.793,0.835	0.888,0.85	-0.055	-5.5	5.5
184	ENSG00000186376	ZNF75D	X	-	135291471	135291563	135292280	135292473	135291008	135291135	135293729	135294258	184	51,38	19,19	43,31	23,26	266	165	0.138349	0.679003	0.625,0.554	0.537,0.425	0.109	10.9	10.9
8621	ENSG00000100814	CCNB1IP1	14	-	20317793	20317974	20318255	20318470	20316226	20316560	20325538	20325653	8621	1,1	17,6	1,2	3,4	288	254	0.138921	0.681418	0.049,0.128	0.227,0.306	-0.178	-17.8	17.8
7538	ENSG00000110911	SLC11A2	12	-	51004787	51004907	51005310	51005436	51000312	51000419	51008475	51008624	7538	173159	126105	145146	133122	199	193	0.139309	0.682926	0.571,0.595	0.514,0.537	0.057	5.7	5.7
564	ENSG00000171960	PPIH	1	+	42675287	42675327	42675366	42675448	42667350	42667440	42676583	42676758	564	1,1	7,4	1,0	7,3	113	155	0.139532	0.683628	0.164,0.255	0.164,0.0	0.128	12.8	12.8
3523	ENSG00000048162	NOP16	5	-	176386839	176386909	176388234	176388343	176385220	176385327	176388432	176388927	3523	131,87	112,76	179147	198159	182	143	0.139795	0.683761	0.479,0.474	0.415,0.421	0.058	5.8	5.8
4074	ENSG00000164253	WDR41	5	-	77449759	77449860	77453816	77453928	77440812	77440997	77459061	77459124	4074	384270	208153	207143	151,91	185	174	0.139642	0.683761	0.635,0.624	0.563,0.596	0.05	5	5
5016	ENSG00000143537	ADAM15	1	+	155060762	155060832	155061903	155062117	155060204	155060343	155062244	155062369	5016	217198	68,39	306593	61116	143	287	0.1398	0.683761	0.865,0.911	0.91,0.911	-0.023	-2.3	2.3
1192	ENSG00000136925	TSTD2	9	-	97606142	97606261	97606342	97606476	97605482	97605641	97610345	97610451	1192	5,7	111,73	3,1	56,56	207	192	0.140089	0.684525	0.04,0.082	0.047,0.016	0.029	2.9	2.9
5277	ENSG00000093183	SEC22C	3	-	42563764	42564009	42566743	42566836	42563522	42563686	42568864	42569073	5277	1,1	43,29	2,2	24,28	166	318	0.140117	0.684525	0.043,0.062	0.138,0.12	-0.077	-7.7	7.7
7691	ENSG00000259156	CHEK2P2	15	+	20285250	20285335	20289721	20289944	20284159	20284242	20290112	20290193	7691	0,0	3,2	1,1	4,0	158	296	0.140202	0.684551	0.0,0.0	0.319,1.0	-0.659	-65.9	65.9
7027	ENSG00000166024	R3HCC1L	10	+	98156092	98156147	98162882	98162975	98134670	98134706	98163292	98163397	7027	5,2	15,8	1,1	7,2	128	166	0.140374	0.684994	0.302,0.245	0.156,0.393	-0.001	-0.1	0.1
45	ENSG00000223745	RP4-717I23.3	1	-	93311489	93311608	93323430	93323591	93305387	93305470	93324634	93324729	45	2,2	5,8	2,0	7,4	234	192	0.14059	0.685657	0.247,0.17	0.19,0.0	0.114	11.4	11.4
5185	ENSG00000135297	MTO1	6	+	73480996	73481116	73482028	73482244	73480674	73480805	73482448	73482620	5185	4,4	242198	0,2	143116	193	289	0.140793	0.685863	0.024,0.029	0.0,0.025	0.014	1.4	1.4
7504	ENSG00000164828	SUN1	7	+	843340	843520	848417	848615	841945	842130	849519	849603	7504	125,96	279187	67,92	238197	253	271	0.140727	0.685863	0.324,0.355	0.232,0.333	0.057	5.7	5.7
2095	ENSG00000196678	ERI2	16	-	20804540	20804658	20805714	20805793	20803602	20803670	20806407	20806676	2095	49,44	4,2	41,20	1,1	152	191	0.14103	0.686623	0.939,0.965	0.981,0.962	-0.02	-2	2
1949	ENSG00000115234	SNX17	2	+	27373039	27373113	27373246	27373311	27372622	27372740	27373860	27373971	1949	7,9	164121	7,3	193124	147	138	0.141254	0.687324	0.039,0.065	0.033,0.022	0.025	2.5	2.5
8020	ENSG00000115648	MLPH	2	+	237534563	237534647	237540347	237540533	237525600	237525805	237542566	237542659	8020	3,6	563455	4,17	583818	157	259	0.141787	0.689521	0.009,0.021	0.011,0.033	-0.007	-0.7	0.7
6604	ENSG00000078967	UBE2D4	7	+	43945439	43945635	43947158	43947229	43942953	43943031	43948631	43948737	6604	5,1	2,2	3,0	2,5	269	144	0.141901	0.689685	0.572,0.211	0.445,0.0	0.169	16.9	16.9
7907	ENSG00000162972	C2orf47	2	+	199961826	199961928	199961965	199962107	199959753	199959880	199963732	199964125	7907	93,51	9,2	143101	2,7	175	215	0.142127	0.690388	0.927,0.969	0.989,0.947	-0.02	-2	2
1891	ENSG00000103121	CMC2	16	-	80988539	80988596	80996922	80997020	80981805	80981877	80997313	80997429	1891	5,2	26,16	2,2	38,20	171	130	0.142342	0.69104	0.128,0.087	0.038,0.071	0.053	5.3	5.3
2696	ENSG00000124207	CSE1L	20	+	49058452	49058548	49063201	49063293	49046245	49046423	49066191	49066293	2696	105,79	40,17	118,48	41,31	169	165	0.142433	0.69109	0.719,0.819	0.738,0.602	0.099	9.9	9.9
6594	ENSG00000234857	HNRNPUL2-BSCL2	11	-	62702467	62702549	62705467	62705617	62694567	62694711	62707108	62707324	6594	171137	166128	174188	228201	223	155	0.142552	0.69127	0.417,0.427	0.347,0.394	0.051	5.1	5.1
1081	ENSG00000143033	MTF2	1	+	93127231	93127299	93129277	93129448	93120548	93120672	93133702	93133808	1081	29,14	63,41	30,17	45,31	141	244	0.143178	0.693309	0.443,0.371	0.536,0.487	-0.105	-10.5	10.5
6774	ENSG00000157500	APPL1	3	+	57235581	57235664	57237491	57237551	57227788	57227937	57238044	57238116	6774	3,2	68,38	3,4	36,24	156	133	0.143298	0.693309	0.036,0.043	0.066,0.124	-0.056	-5.6	5.6
8657	ENSG00000167632	TRAPPC9	8	-	140426614	140426641	140435111	140435240	140405576	140405698	140439051	140439197	8657	23,16	3,2	37,32	11,6	202	100	0.143239	0.693309	0.791,0.798	0.625,0.725	0.119	11.9	11.9
9147	ENSG00000153179	RASSF3	12	+	64629123	64629244	64674230	64674389	64610618	64610743	64684786	64684894	9147	10,8	4,4	13,20	1,5	194	232	0.143173	0.693309	0.749,0.705	0.94,0.827	-0.156	-15.6	15.6
2909	ENSG00000116898	MRPS15	1	-	36460691	36460776	36461263	36461312	36457922	36457981	36462087	36462163	2909	170140	639361	258243	737557	122	158	0.143471	0.693757	0.256,0.334	0.312,0.361	-0.041	-4.1	4.1
3128	ENSG00000154710	RABGEF1	7	+	66713324	66713468	66761125	66761254	66712166	66712224	66771882	66772078	3128	2,1	0,2	3,2	3,3	217	202	0.143729	0.694361	1.0,0.318	0.482,0.383	0.227	22.7	22.7
6155	ENSG00000154803	FLCN	17	-	17222500	17222661	17223921	17224143	17219018	17219209	17226175	17226322	6155	202190	67,76	172229	80106	295	234	0.143759	0.694361	0.705,0.665	0.63,0.631	0.054	5.4	5.4
3333	ENSG00000141582	CBX4	17	-	79836153	79836179	79837303	79837528	79835645	79835712	79837836	79837902	3333	107,82	4,0	33,42	0,0	298	99	0.144237	0.696037	0.899,1.0	1.0,1.0	-0.05	-5	5
6411	ENSG00000185345	PARK2	6	-	162262524	162262765	162443309	162443473	162201130	162201252	162727661	162727668	6411	2,0	5,6	0,5	4,9	237	314	0.144269	0.696037	0.346,0.0	0.0,0.424	-0.039	-3.9	3.9
601	ENSG00000149150	SLC43A1	11	-	57488915	57488989	57491715	57491862	57487094	57487218	57493992	57494171	601	958783	469364	10111248	576697	220	147	0.144583	0.69711	0.577,0.59	0.54,0.545	0.041	4.1	4.1
7967	ENSG00000166169	POLL	10	-	101583587	101583681	101584601	101584919	101582762	101582891	101585315	101585478	7967	169113	24,13	127182	16,10	391	167	0.144655	0.69711	0.75,0.788	0.772,0.886	-0.06	-6	6
131	ENSG00000273345	CTD-2410N18.4	5	-	134308573	134308727	134312291	134312380	134308137	134308466	134319357	134319497	131	3,0	10,7	5,2	5,12	162	227	0.145025	0.6981	0.296,0.0	0.584,0.189	-0.238	-23.8	23.8
4005	ENSG00000134255	CEPT1	1	+	111167105	111167190	111173113	111173258	111161154	111161296	111174878	111174963	4005	1,5	12,6	9,1	2,4	158	218	0.145021	0.6981	0.103,0.535	0.861,0.256	-0.239	-23.9	23.9
6825	ENSG00000179818	PCBP1-AS1	2	-	69996685	69996888	70032132	70032255	69988741	69988838	70051202	70051305	6825	22,14	4,5	4,13	4,6	196	276	0.145341	0.699229	0.886,0.798	0.585,0.753	0.173	17.3	17.3
109	ENSG00000189308	LIN54	4	-	82970326	82970469	82978882	82979006	82946257	82946474	82984160	82984876	109	49,32	71,48	32,15	28,18	197	216	0.146433	0.699782	0.431,0.422	0.556,0.477	-0.09	-9	9
1425	ENSG00000069849	ATP1B3	3	+	141915969	141916020	141921976	141922141	141913651	141913836	141925530	141926484	1425	145110	76,57	416297	180113	124	238	0.147374	0.699782	0.785,0.787	0.816,0.835	-0.039	-3.9	3.9
1558	ENSG00000205323	SARNP	12	-	55766979	55767043	55789074	55789143	55760550	55760640	55794358	55794387	1558	160,90	13,4	133102	5,4	142	137	0.146947	0.699782	0.922,0.956	0.962,0.961	-0.022	-2.2	2.2
180	ENSG00000015153	YAF2	12	-	42199135	42199235	42210354	42210454	42161612	42161765	42210547	42210619	180	25,8	8,2	14,14	2,2	173	173	0.14703	0.699782	0.758,0.8	0.875,0.875	-0.096	-9.6	9.6
2755	ENSG00000108509	CAMTA2	17	-	4981677	4981742	4982088	4982160	4981224	4981359	4982756	4982892	2755	22,12	41,28	42,27	42,48	145	138	0.145839	0.699782	0.338,0.29	0.488,0.349	-0.104	-10.4	10.4
3400	ENSG00000127947	PTPN12	7	+	77583554	77583650	77585542	77585581	77581426	77581503	77592184	77592256	3400	172103	43,32	71,61	26,25	169	112	0.147559	0.699782	0.726,0.681	0.644,0.618	0.073	7.3	7.3
3713	ENSG00000120697	ALG5	13	-	36985626	36985740	36989483	36989576	36971976	36972036	36993603	36993672	3713	137107	119110	141,93	164114	166	187	0.146676	0.699782	0.565,0.523	0.492,0.479	0.059	5.9	5.9
3813	ENSG00000069956	MAPK6	15	+	52045829	52047015	52049992	52050137	52019200	52019376	52058632	52058797	3813	61384327	695537	39623013	562410	1259	218	0.146219	0.699782	0.605,0.583	0.55,0.56	0.039	3.9	3.9
4645	ENSG00000000419	DPM1	20	-	50941128	50941209	50942030	50942122	50940864	50940933	50945736	50945762	4645	277182	13,9	243202	7,6	165	154	0.147354	0.699782	0.952,0.95	0.97,0.969	-0.019	-1.9	1.9
5020	ENSG00000143537	ADAM15	1	+	155061414	155061489	155061903	155061960	155060762	155060832	155062244	155062369	5020	12,15	25,11	10,34	4,26	148	130	0.147434	0.699782	0.297,0.545	0.687,0.535	-0.19	-19	19
5341	ENSG00000215386	MIR99AHG	21	+	16391613	16391685	16487489	16487538	16330603	16330711	16537378	16537439	5341	5,0	65,43	1,0	33,26	145	122	0.145917	0.699782	0.061,0.0	0.025,0.0	0.018	1.8	1.8
5387	ENSG00000099968	BCL2L13	22	+	17683213	17683321	17702242	17702386	17655661	17655832	17726676	17730855	5387	129,90	199146	177131	219170	181	217	0.146511	0.699782	0.437,0.425	0.492,0.48	-0.055	-5.5	5.5
5612	ENSG00000168003	SLC3A2	11	+	62886436	62886568	62888100	62888218	62885464	62885608	62888330	62888455	5612	10,6	736534	8,10	380449	205	191	0.147831	0.699782	0.013,0.01	0.019,0.02	-0.008	-0.8	0.8
5773	ENSG00000118690	ARMC2	6	+	108858198	108858271	108868823	108868913	108854224	108854485	108876142	108876347	5773	9,7	7,4	10,17	6,2	146	163	0.147065	0.699782	0.589,0.661	0.65,0.905	-0.153	-15.3	15.3
6010	ENSG00000100997	ABHD12	20	-	25317047	25317078	25320198	25320318	25309498	25309575	25323324	25323430	6010	317227	2,1	383303	2,7	193	104	0.147776	0.699782	0.988,0.992	0.99,0.959	0.016	1.6	1.6
7556	ENSG00000078304	PPP2R5C	14	+	101912378	101912473	101921983	101922134	101909588	101909690	101925140	101927519	7556	127,76	2,2	73,79	3,4	168	224	0.146326	0.699782	0.988,0.981	0.97,0.963	0.018	1.8	1.8
7659	ENSG00000106070	GRB10	7	-	50726911	50726961	50727339	50727435	50726012	50726035	50727792	50727890	7659	33,23	14,9	30,21	9,3	169	123	0.145668	0.699782	0.632,0.65	0.708,0.836	-0.131	-13.1	13.1
7892	ENSG00000102900	NUP93	16	+	56839520	56839604	56841704	56841833	56838951	56839069	56844498	56844764	7892	46,40	108,63	75,58	101,90	157	202	0.147777	0.699782	0.354,0.45	0.489,0.453	-0.069	-6.9	6.9
7898	ENSG00000143498	TAF1A	1	-	222579758	222579872	222584127	222584297	222577444	222577643	222588442	222588565	7898	24,19	10,11	28,23	24,17	243	187	0.146293	0.699782	0.649,0.571	0.473,0.51	0.118	11.8	11.8
7906	ENSG00000162972	C2orf47	2	+	199961780	199961928	199961965	199962107	199959753	199959880	199963732	199964125	7906	163106	9,2	261193	2,7	221	215	0.147919	0.699782	0.946,0.981	0.992,0.964	-0.014	-1.4	1.4
815	ENSG00000276291	FRG1HP	9	+	41007439	41007609	41008880	41009006	40994632	40994699	41011616	41011730	815	51,36	63,45	32,38	62,59	243	199	0.146237	0.699782	0.399,0.396	0.297,0.345	0.077	7.7	7.7
8633	ENSG00000134452	FBXO18	10	+	5891018	5891116	5893976	5894052	5890279	5890346	5895055	5895187	8633	2,2	3,1	1,4	2,0	171	149	0.147898	0.699782	0.367,0.635	0.303,1.0	-0.15	-15	15
919	ENSG00000224078	SNHG14	15	+	25095648	25095770	25096827	25097030	25093833	25093974	25097320	25097439	919	74,39	88,39	50,38	40,31	195	276	0.147273	0.699782	0.543,0.586	0.639,0.634	-0.072	-7.2	7.2
9500	ENSG00000114098	ARMC8	3	+	138251427	138251606	138258954	138259139	138245087	138245183	138263738	138263821	9500	5,1	7,1	2,6	2,2	252	258	0.147583	0.699782	0.422,0.506	0.506,0.754	-0.166	-16.6	16.6
9501	ENSG00000114098	ARMC8	3	+	138251427	138251606	138258951	138259139	138245087	138245183	138263738	138263821	9501	5,1	7,1	2,6	2,2	252	261	0.146	0.699782	0.425,0.509	0.509,0.757	-0.166	-16.6	16.6
9522	ENSG00000081923	ATP8B1	18	-	57704554	57704668	57706489	57706587	57701214	57701313	57731626	57731829	9522	31,28	44,29	55,19	32,22	171	187	0.147156	0.699782	0.435,0.514	0.653,0.486	-0.095	-9.5	9.5
9586	ENSG00000096060	FKBP5	6	-	35646162	35646366	35684376	35684485	35642719	35642843	35688803	35688942	9586	6,2	24,21	2,1	22,18	182	277	0.147673	0.699782	0.276,0.127	0.122,0.078	0.102	10.2	10.2
9608	ENSG00000117523	PRRC2C	1	+	171589368	171589605	171591154	171591200	171588378	171588505	171591586	171592223	9608	29,11	2,3	16,5	2,6	310	119	0.147313	0.699782	0.848,0.585	0.754,0.242	0.218	21.8	21.8
9690	ENSG00000143224	PPOX	1	+	161167370	161167486	161167994	161168127	161167099	161167234	161168992	161169183	9690	36,22	22,15	33,38	32,36	189	206	0.146281	0.699782	0.641,0.615	0.529,0.535	0.096	9.6	9.6
9779	ENSG00000173715	C11orf80	11	+	66762078	66762450	66788159	66788273	66759042	66759096	66796280	66796364	9779	8,17	13,15	14,12	29,24	445	187	0.147488	0.699782	0.205,0.323	0.169,0.174	0.093	9.3	9.3
9173	ENSG00000073417	PDE8A	15	+	85089337	85089416	85091043	85091181	85083555	85083644	85097947	85098036	9173	22,17	58,25	17,9	51,35	152	211	0.148099	0.700246	0.345,0.486	0.316,0.263	0.126	12.6	12.6
5246	ENSG00000074603	DPP8	15	-	65451959	65452102	65454262	65454415	65446618	65447006	65456224	65456371	5246	79,56	40,47	56,58	60,46	226	216	0.148372	0.70092	0.654,0.532	0.471,0.547	0.084	8.4	8.4
9388	ENSG00000140694	PARN	16	-	14604145	14604226	14606483	14606526	14599903	14599960	14608280	14608319	9388	48,33	68,50	26,27	52,57	116	154	0.148406	0.70092	0.484,0.467	0.399,0.386	0.083	8.3	8.3
3944	ENSG00000185324	CDK10	16	+	89687588	89687707	89689200	89689306	89686669	89686759	89690552	89690624	3944	13,10	5,5	8,23	16,11	192	179	0.14851	0.70096	0.708,0.651	0.318,0.661	0.19	19	19
8545	ENSG00000113240	CLK4	5	-	178619837	178620673	178622392	178622459	178618555	178618778	178623255	178623416	8545	4,1	27,31	2,1	69,44	140	909	0.148579	0.70096	0.49,0.173	0.158,0.129	0.188	18.8	18.8
4644	ENSG00000000419	DPM1	20	-	50941128	50941209	50942030	50942142	50940864	50940933	50945736	50945762	4644	325207	13,9	276238	7,6	185	154	0.148715	0.701075	0.954,0.95	0.97,0.971	-0.018	-1.8	1.8
5613	ENSG00000168003	SLC3A2	11	+	62886436	62886568	62888112	62888218	62885464	62885608	62888330	62888455	5613	10,6	734534	8,10	379449	205	179	0.14877	0.701075	0.012,0.01	0.018,0.019	-0.007	-0.7	0.7
8739	ENSG00000251022	THAP9-AS1	4	-	82895691	82895774	82897988	82898062	82893008	82894847	82900076	82900223	8739	59,57	140,98	66,45	89,80	147	156	0.14885	0.701075	0.309,0.382	0.44,0.374	-0.061	-6.1	6.1
101	ENSG00000165304	MELK	9	+	36594627	36594771	36597221	36597290	36589535	36589652	36599393	36599486	101	45,30	24,9	31,22	26,12	217	142	0.149206	0.701411	0.551,0.686	0.438,0.545	0.127	12.7	12.7
1884	ENSG00000213741	RPS29	14	-	49585949	49586049	49586284	49586478	49570983	49577853	49598399	49598690	1884	906490	312169	1316781	405208	267	173	0.149321	0.701411	0.653,0.653	0.678,0.709	-0.04	-4	4
2020	ENSG00000132600	PRMT7	16	+	68312041	68312176	68315896	68316074	68310973	68311099	68321425	68321462	2020	8,7	71,36	9,21	70,51	208	251	0.14953	0.701411	0.12,0.19	0.134,0.332	-0.078	-7.8	7.8
3998	ENSG00000151247	EIF4E	4	-	98892978	98893145	98895181	98895268	98891236	98891332	98901875	98901982	3998	0,1	5,2	1,1	0,3	160	240	0.149573	0.701411	0.0,0.429	1.0,0.333	-0.452	-45.2	45.2
6720	ENSG00000204084	INPP5B	1	-	37878187	37878323	37878356	37878492	37875605	37875716	37880084	37880194	6720	5,4	42,28	6,1	64,56	209	209	0.149521	0.701411	0.106,0.125	0.086,0.018	0.064	6.4	6.4
8353	ENSG00000105793	GTPBP10	7	+	90355085	90355230	90372154	90372228	90354457	90354549	90374301	90374354	8353	230155	93,64	186125	89,72	218	147	0.149252	0.701411	0.625,0.62	0.585,0.539	0.06	6	6
8401	ENSG00000229404	LINC00858	10	+	84291916	84292137	84292191	84292327	84289745	84289880	84293245	84294659	8401	15,4	8,4	3,2	0,2	294	209	0.14902	0.701411	0.571,0.416	1.0,0.416	-0.215	-21.5	21.5
9502	ENSG00000250903	GMDS-AS1	6	+	2269697	2269799	2271815	2273417	2263600	2263684	2283498	2283774	9502	8,7	99,59	2,8	9,48	175	1675	0.14958	0.701411	0.436,0.532	0.68,0.615	-0.163	-16.3	16.3
5403	ENSG00000164162	ANAPC10	4	-	145081659	145081750	145095984	145096111	145064571	145064692	145098130	145098213	5403	49,33	64,55	87,45	93,49	200	164	0.14979	0.702014	0.386,0.33	0.434,0.43	-0.074	-7.4	7.4
2857	ENSG00000103423	DNAJA3	16	+	4450402	4450497	4454810	4454927	4448732	4448848	4455545	4456775	2857	219180	83,70	205178	101,85	168	190	0.150042	0.702048	0.749,0.744	0.697,0.703	0.046	4.6	4.6
4296	ENSG00000149809	TM7SF2	11	+	65112810	65112865	65113219	65113414	65112514	65112711	65113490	65113594	4296	48,38	284254	50,95	518649	128	268	0.150029	0.702048	0.261,0.239	0.168,0.235	0.048	4.8	4.8
5761	ENSG00000110074	FOXRED1	11	+	126274930	126275021	126275326	126275428	126273335	126273454	126275793	126275870	5761	34,17	78,94	52,45	126101	164	175	0.150045	0.702048	0.317,0.162	0.306,0.322	-0.075	-7.5	7.5
1372	ENSG00000174562	KLK15	19	-	50831449	50831523	50835576	50835775	50827661	50827812	50837114	50837213	1372	18,14	27,14	13,14	32,25	272	147	0.150465	0.702088	0.265,0.351	0.18,0.232	0.102	10.2	10.2
2301	ENSG00000160688	FLAD1	1	+	154992564	154992673	154992712	154992786	154990158	154990257	154992901	154993111	2301	5,6	12,5	5,3	13,15	182	147	0.150237	0.702088	0.252,0.492	0.237,0.139	0.184	18.4	18.4
3870	ENSG00000121064	SCPEP1	17	+	56981081	56981230	56985377	56985472	56978133	56978235	56987694	56987850	3870	119,92	27,21	148132	39,48	222	168	0.150391	0.702088	0.769,0.768	0.742,0.675	0.06	6	6
4807	ENSG00000269955	C7orf55-LUC7L2	7	+	139363365	139363452	139375508	139375579	139363175	139363259	139376061	139376156	4807	18,14	8,8	15,13	12,13	160	144	0.150165	0.702088	0.669,0.612	0.529,0.474	0.139	13.9	13.9
8107	ENSG00000169084	DHRSX	X	-	2392353	2392474	2408744	2408813	2291501	2291603	2425196	2425304	8107	29,28	6,4	61,49	4,5	142	194	0.15046	0.702088	0.868,0.905	0.954,0.931	-0.056	-5.6	5.6
6006	ENSG00000141084	RANBP10	16	-	67772033	67772086	67805427	67805539	67744287	67744455	67806301	67806560	6006	30,38	22,18	19,25	30,16	185	126	0.150727	0.702541	0.482,0.59	0.301,0.516	0.128	12.8	12.8
921	ENSG00000224078	SNHG14	15	+	25089613	25089866	25089911	25090010	25087466	25087599	25091589	25091719	921	331261	50,24	223234	34,42	326	172	0.150654	0.702541	0.777,0.852	0.776,0.746	0.053	5.3	5.3
8048	ENSG00000215114	UBXN2B	8	+	58430518	58430669	58433159	58433243	58416849	58416953	58434394	58434504	8048	76,49	22,17	73,38	41,13	224	157	0.150835	0.702662	0.708,0.669	0.555,0.672	0.075	7.5	7.5
5184	ENSG00000135297	MTO1	6	+	73482039	73482244	73482448	73482620	73480996	73481116	73492233	73492352	5184	144133	175114	77,69	99,96	278	245	0.151037	0.703219	0.42,0.507	0.407,0.388	0.066	6.6	6.6
6381	ENSG00000160712	IL6R	1	+	154435945	154436110	154445046	154445094	154434989	154435156	154448124	154448171	6381	140108	4,0	97,98	2,5	238	121	0.151289	0.704006	0.947,1.0	0.961,0.909	0.038	3.8	3.8
4343	ENSG00000183323	CCDC125	5	-	69285336	69285467	69292187	69292362	69280174	69283034	69294792	69294900	4343	112,70	94,75	96,61	114,76	248	204	0.151501	0.704358	0.495,0.434	0.409,0.398	0.061	6.1	6.1
4387	ENSG00000122420	PTGFR	1	+	78503935	78504077	78532212	78532353	78497873	78497944	78536405	78537010	4387	15,17	45,26	7,4	23,18	215	214	0.151778	0.704358	0.249,0.394	0.233,0.181	0.114	11.4	11.4
803	ENSG00000196502	SULT1A1	16	-	28609058	28609222	28609362	28609438	28608707	28608859	28609930	28610032	803	3,0	15,16	4,3	17,18	149	237	0.15173	0.704358	0.241,0.0	0.272,0.21	-0.12	-12	12
8139	ENSG00000120029	C10orf76	10	-	101939862	101939938	101956596	101956723	101889411	101889490	101957649	101957732	8139	18,15	27,16	20,14	49,23	200	149	0.151567	0.704358	0.332,0.411	0.233,0.312	0.099	9.9	9.9
8910	ENSG00000248498	ASNSP1	8	-	46592057	46592267	46593454	46593631	46579212	46579551	46595114	46595241	8910	88,64	20,15	40,29	5,5	250	283	0.151734	0.704358	0.833,0.828	0.901,0.868	-0.054	-5.4	5.4
7172	ENSG00000165948	IFI27L1	14	+	94097494	94097678	94098508	94098682	94096855	94096965	94100738	94100771	7172	9,6	5,7	2,4	5,6	257	247	0.151871	0.704409	0.634,0.452	0.278,0.391	0.209	20.9	20.9
3073	ENSG00000186184	POLR1D	13	+	27650041	27650241	27665020	27665144	27648378	27648453	27665685	27667410	3073	55,36	5,3	164108	5,5	273	197	0.152052	0.704863	0.888,0.896	0.959,0.94	-0.057	-5.7	5.7
5363	ENSG00000205581	HMGN1	21	-	39348291	39348339	39348421	39348576	39345145	39345274	39348902	39348991	5363	19,12	537402	4,11	319378	228	121	0.152314	0.705246	0.018,0.016	0.007,0.015	0.006	0.6	0.6
5447	ENSG00000066027	PPP2R5A	1	+	212342187	212342280	212345789	212345933	212333496	212333598	212356625	212356676	5447	148,68	103,59	113,81	96,94	166	217	0.152383	0.705246	0.653,0.601	0.606,0.53	0.059	5.9	5.9
7344	ENSG00000159214	CCDC24	1	+	43991846	43992004	43992152	43992387	43991612	43991746	43992522	43992639	7344	16,16	50,57	22,35	44,87	231	308	0.152347	0.705246	0.299,0.272	0.4,0.349	-0.089	-8.9	8.9
1502	ENSG00000165983	PTER	10	+	16437356	16437490	16467131	16467210	16436983	16437047	16484336	16484816	1502	49,34	24,17	38,40	32,25	207	152	0.152723	0.706056	0.6,0.595	0.466,0.54	0.094	9.4	9.4
8589	ENSG00000081760	AACS	12	+	125118640	125118765	125124704	125125024	125114476	125114557	125128160	125128274	8589	151127	199170	132159	145166	198	393	0.152666	0.706056	0.601,0.597	0.644,0.655	-0.05	-5	5
8908	ENSG00000248498	ASNSP1	8	-	46592057	46592267	46593454	46593531	46579212	46579551	46595114	46595241	8908	11,5	20,15	1,1	5,5	150	283	0.152839	0.706209	0.509,0.386	0.274,0.274	0.173	17.3	17.3
2925	ENSG00000264734	RP11-260A9.6	17	-	26991541	26991613	26998104	26998300	26989188	26989479	26999808	26999925	2925	63,52	29,20	31,34	19,22	269	145	0.152937	0.706277	0.539,0.584	0.468,0.454	0.1	10	10
4320	ENSG00000258830	RP11-123K3.4	12	-	57288856	57289040	57292571	57292649	57283823	57284056	57295398	57295507	4320	12,9	2,5	6,7	5,5	151	257	0.153286	0.707231	0.911,0.754	0.671,0.704	0.145	14.5	14.5
9706	ENSG00000099282	TSPAN15	10	+	69485140	69485215	69495593	69495689	69451472	69451690	69498279	69498396	9706	13,8	213141	10,9	276251	148	169	0.153309	0.707231	0.065,0.061	0.04,0.039	0.024	2.4	2.4
3363	ENSG00000136643	RPS6KC1	1	+	213117316	213117410	213129526	213129889	213104453	213104569	213167857	213167973	3363	41,46	147127	21,21	104,79	167	436	0.153551	0.70758	0.421,0.486	0.345,0.41	0.076	7.6	7.6
8227	ENSG00000136280	CCM2	7	+	45068442	45068579	45069825	45069961	45038252	45038426	45072725	45072783	8227	26,14	92,43	51,68	155134	210	209	0.153478	0.70758	0.22,0.245	0.247,0.336	-0.059	-5.9	5.9
5770	ENSG00000048707	VPS13D	1	+	12368319	12368404	12368467	12368668	12363071	12363247	12369466	12369702	5770	1,3	64,45	4,4	48,58	158	274	0.1537	0.707884	0.026,0.104	0.126,0.107	-0.051	-5.1	5.1
544	ENSG00000163467	TSACC	1	+	156339633	156339791	156344579	156344708	156338506	156338605	156346778	156346993	544	16,10	20,11	14,3	26,9	231	202	0.154071	0.70921	0.412,0.443	0.32,0.226	0.154	15.4	15.4
1107	ENSG00000067113	PLPP1	5	-	55441850	55441908	55490959	55491114	55425862	55426039	55534571	55534969	1107	39,19	306207	38,34	283194	228	131	0.154565	0.710117	0.068,0.05	0.072,0.091	-0.022	-2.2	2.2
4002	ENSG00000196911	KPNA5	6	+	116692054	116692156	116692292	116692392	116689319	116689453	116698703	116698798	4002	17,16	10,13	15,11	22,10	175	173	0.154882	0.710117	0.627,0.549	0.403,0.521	0.126	12.6	12.6
4284	ENSG00000100372	SLC25A17	22	-	40794513	40794580	40799022	40799083	40779008	40779125	40819194	40819399	4284	29,22	0,1	48,27	3,1	134	140	0.154731	0.710117	1.0,0.958	0.944,0.966	0.024	2.4	2.4
513	ENSG00000170100	ZNF778	16	+	89223156	89223283	89224718	89224802	89222091	89222183	89225554	89225631	513	4,14	5,13	10,5	19,10	200	157	0.154929	0.710117	0.386,0.458	0.292,0.282	0.135	13.5	13.5
8071	ENSG00000169045	HNRNPH1	5	-	179616880	179616958	179617050	179617110	179616157	179616218	179617513	179617649	8071	60,24	96,76	31,13	68,80	133	151	0.154358	0.710117	0.415,0.264	0.341,0.156	0.091	9.1	9.1
8150	ENSG00000179912	R3HDM2	12	-	57296410	57296551	57297327	57297387	57295398	57295507	57298089	57298168	8150	41,24	139,85	37,24	154134	133	214	0.154935	0.710117	0.322,0.312	0.279,0.224	0.066	6.6	6.6
866	ENSG00000174032	SLC25A30	13	-	45408926	45409074	45411361	45411480	45405882	45405977	45418299	45418380	866	52,37	137,99	77,43	125107	192	221	0.154855	0.710117	0.304,0.301	0.415,0.316	-0.063	-6.3	6.3
9771	ENSG00000173715	C11orf80	11	+	66748378	66748517	66756352	66756505	66744891	66744919	66759042	66759096	9771	6,12	11,13	22,18	11,18	212	226	0.154715	0.710117	0.368,0.496	0.681,0.516	-0.167	-16.7	16.7
8093	ENSG00000168883	USP39	2	+	85623645	85623782	85625538	85625691	85621484	85621579	85630720	85630946	8093	144108	158132	160144	241195	210	226	0.155072	0.710367	0.495,0.468	0.417,0.443	0.052	5.2	5.2
3871	ENSG00000051825	MPHOSPH9	12	-	123202623	123203084	123203113	123203375	123202163	123202319	123210055	123210162	3871	96,55	393260	87,62	448366	335	534	0.155196	0.710549	0.28,0.252	0.236,0.213	0.042	4.2	4.2
4884	ENSG00000258984	UBE2F-SCLY	2	+	238016565	238016633	238025341	238025412	237987962	237987992	238035877	238035940	4884	8,6	2,6	8,10	3,1	141	144	0.155502	0.711527	0.803,0.505	0.731,0.911	-0.167	-16.7	16.7
9561	ENSG00000215548	FRG1JP	9	-	63842823	63842949	63844210	63844381	63840082	63840205	63857199	63857268	9561	57,38	42,18	58,54	28,19	244	199	0.155576	0.711527	0.525,0.633	0.628,0.699	-0.085	-8.5	8.5
1177	ENSG00000166734	CASC4	15	+	44338236	44338317	44402886	44403054	44322964	44323019	44413335	44415758	1177	71,44	303226	58,55	385289	154	241	0.155847	0.712003	0.268,0.234	0.191,0.229	0.041	4.1	4.1
2728	ENSG00000152457	DCLRE1C	10	-	14945434	14945565	14947524	14947609	14945104	14945189	14949035	14949087	2728	6,10	6,1	6,0	4,2	158	204	0.155844	0.712003	0.564,0.928	0.659,0.0	0.416	41.6	41.6
1540	ENSG00000134575	ACP2	11	-	47244734	47244867	47245304	47245394	47243238	47243321	47245681	47245834	1540	19,10	171123	7,7	118105	163	206	0.156032	0.71246	0.123,0.093	0.07,0.078	0.034	3.4	3.4
555	ENSG00000108395	TRIM37	17	-	59088290	59088407	59091299	59091340	59081096	59081219	59104292	59104394	555	14,22	34,25	18,17	47,48	114	190	0.156114	0.71246	0.407,0.595	0.39,0.371	0.12	12	12
3426	ENSG00000172785	CBWD1	9	-	152033	152078	154708	154795	146101	146158	156480	156527	3426	164,91	29,25	190124	47,44	160	118	0.157151	0.714183	0.807,0.729	0.749,0.675	0.056	5.6	5.6
3716	ENSG00000144785	RP11-977G19.10	12	-	56291630	56291793	56298608	56298691	56286594	56286645	56300159	56300220	3716	17,11	11,9	11,10	1,7	156	236	0.156874	0.714183	0.7,0.649	0.943,0.684	-0.139	-13.9	13.9
6434	ENSG00000084636	COL16A1	1	-	31686569	31686692	31687966	31688116	31686243	31686279	31688466	31688502	6434	33,21	16,25	1,1	2,2	223	196	0.156781	0.714183	0.644,0.425	0.305,0.305	0.229	22.9	22.9
6795	ENSG00000179818	PCBP1-AS1	2	-	70053730	70053792	70059642	70059680	70051202	70051305	70083537	70083687	6795	2,3	4,3	4,1	3,0	111	135	0.156577	0.714183	0.378,0.549	0.619,1.0	-0.346	-34.6	34.6
6863	ENSG00000129197	RPAIN	17	+	5425970	5426299	5428070	5428211	5422768	5422829	5432541	5432876	6863	326214	218192	268238	186133	402	214	0.157068	0.714183	0.443,0.372	0.434,0.488	-0.053	-5.3	5.3
7955	ENSG00000164494	PDSS2	6	-	107174898	107175047	107189691	107189889	107152556	107154777	107193821	107193854	7955	4,9	1,1	6,1	0,7	271	222	0.156959	0.714183	0.766,0.881	1.0,0.105	0.271	27.1	27.1
8711	ENSG00000182973	CNOT10	3	+	32737409	32737490	32759457	32759571	32734799	32734976	32762732	32762863	8711	75,62	95,87	33,34	65,55	154	187	0.157162	0.714183	0.489,0.464	0.381,0.429	0.072	7.2	7.2
9198	ENSG00000172775	FAM192A	16	-	57174440	57174688	57185735	57185896	57173727	57173869	57186030	57186064	9198	11,12	64,24	11,9	62,65	234	321	0.156879	0.714183	0.191,0.407	0.196,0.16	0.121	12.1	12.1
1412	ENSG00000090006	LTBP4	19	+	40616888	40617020	40617099	40617225	40614314	40614446	40619346	40619493	1412	39,41	41,30	74,93	40,66	205	199	0.157865	0.716994	0.48,0.57	0.642,0.578	-0.085	-8.5	8.5
8098	ENSG00000213904	LIPE-AS1	19	+	42400564	42400713	42401168	42401360	42397173	42397224	42408257	42408452	8098	3,3	4,3	4,2	14,4	222	265	0.157999	0.717221	0.472,0.544	0.254,0.374	0.194	19.4	19.4
5568	ENSG00000085231	AK6	5	-	69366695	69366725	69367838	69367991	69366502	69366595	69368626	69368683	5568	5,6	0,1	7,4	1,1	226	103	0.158208	0.717407	1.0,0.732	0.761,0.646	0.162	16.2	16.2
8496	ENSG00000118965	WDR35	2	-	19941611	19941725	19941758	19941839	19938264	19938401	19945785	19945996	8496	36,23	1,1	27,17	3,1	154	187	0.158134	0.717407	0.978,0.965	0.916,0.954	0.036	3.6	3.6
5453	ENSG00000050426	LETMD1	12	+	51053777	51053860	51056143	51056245	51052091	51052207	51056349	51056502	5453	37,13	56,49	84,68	119105	156	175	0.158316	0.717514	0.426,0.229	0.442,0.421	-0.104	-10.4	10.4
8849	ENSG00000117500	TMED5	1	-	93156299	93156483	93158814	93158885	93151857	93154888	93160128	93160226	8849	14,10	694507	7,5	541410	144	257	0.158446	0.717723	0.035,0.034	0.023,0.021	0.013	1.3	1.3
9391	ENSG00000006695	COX10	17	+	14076734	14077056	14102117	14102242	14074322	14074456	14159876	14159947	9391	168,97	40,18	214147	25,30	395	198	0.158666	0.718338	0.678,0.73	0.811,0.711	-0.057	-5.7	5.7
2661	ENSG00000148444	COMMD3	10	+	22318271	22318306	22318352	22318713	22318104	22318168	22318805	22318862	2661	41,28	186120	28,18	185,97	108	434	0.158962	0.719147	0.47,0.484	0.378,0.427	0.075	7.5	7.5
633	ENSG00000141385	AFG3L2	18	-	12344131	12344247	12348272	12348383	12340200	12340401	12351084	12351210	633	265181	280174	319243	340349	184	189	0.159054	0.719147	0.493,0.517	0.491,0.417	0.051	5.1	5.1
641	ENSG00000183354	KIAA2026	9	-	5944870	5944960	5954015	5954095	5929043	5929159	5968018	5969436	641	29,26	16,13	34,29	7,13	153	163	0.159098	0.719147	0.659,0.681	0.838,0.704	-0.101	-10.1	10.1
4811	ENSG00000269955	C7orf55-LUC7L2	7	+	139371395	139371463	139375508	139375579	139363175	139363259	139376061	139376156	4811	2,4	8,8	12,7	12,13	141	144	0.159502	0.719447	0.203,0.338	0.505,0.355	-0.159	-15.9	15.9
5245	ENSG00000074603	DPP8	15	-	65451959	65452102	65454262	65454415	65446636	65447006	65463760	65463906	5245	52,39	40,42	38,39	57,42	226	216	0.159273	0.719447	0.554,0.47	0.389,0.47	0.083	8.3	8.3
5361	ENSG00000164116	GUCY1A3	4	+	155708235	155708294	155713097	155713583	155703931	155703993	155717158	155717302	5361	66,42	707524	63,35	742706	132	559	0.159444	0.719447	0.283,0.253	0.264,0.174	0.049	4.9	4.9
5560	ENSG00000157800	SLC37A3	7	-	140358639	140358785	140364407	140364491	140352061	140352146	140369589	140369682	5560	92,49	75,51	98,72	70,46	157	219	0.159409	0.719447	0.631,0.573	0.661,0.686	-0.072	-7.2	7.2
3986	ENSG00000139436	GIT2	12	-	109947255	109947504	109951211	109951316	109939164	109939247	109953091	109953234	3986	46,35	88,53	39,35	45,48	178	322	0.159767	0.7195	0.486,0.544	0.611,0.569	-0.075	-7.5	7.5
69	ENSG00000177479	ARIH2	3	+	48927461	48927813	48961611	48961679	48922747	48922811	48964918	48964982	69	663481	84,62	646522	100,85	425	141	0.15976	0.7195	0.724,0.72	0.682,0.671	0.045	4.5	4.5
720	ENSG00000131061	ZNF341	20	+	33745102	33745299	33748922	33749072	33740901	33741012	33753171	33753423	720	8,11	12,4	15,10	0,10	270	223	0.159657	0.7195	0.355,0.694	1.0,0.452	-0.202	-20.2	20.2
6030	ENSG00000196141	SPATS2L	2	+	200378140	200378371	200383866	200384017	200329430	200329480	200389222	200389283	6030	2,4	11,1	3,0	10,2	304	224	0.159966	0.71971	0.118,0.747	0.181,0.0	0.342	34.2	34.2
8963	ENSG00000158373	HIST1H2BD	6	+	26158857	26159072	26159277	26159490	26158145	26158559	26170974	26171349	8963	65,45	74,44	49,47	31,43	288	286	0.159982	0.71971	0.466,0.504	0.611,0.52	-0.081	-8.1	8.1
2692	ENSG00000139974	SLC38A6	14	+	60987051	60987157	61015903	61015956	60984729	60984803	61019540	61019580	2692	2,2	19,18	0,0	32,16	179	126	0.160159	0.719743	0.069,0.073	0.0,0.0	0.071	7.1	7.1
5593	ENSG00000168385	2002-09-01	2	+	241324215	241324241	241325992	241326113	241315269	241315610	241335125	241335212	5593	8,13	672417	4,8	623384	99	194	0.160145	0.719743	0.023,0.058	0.012,0.039	0.015	1.5	1.5
7699	ENSG00000126777	KTN1	14	+	55588907	55589031	55601756	55601880	55580321	55580354	55612018	55612571	7699	4,2	47,36	1,2	48,46	197	197	0.160672	0.721669	0.078,0.053	0.02,0.042	0.035	3.5	3.5
1534	ENSG00000215146	RP11-313J2.1	10	-	42340515	42340556	42344253	42344408	42331865	42338240	42367815	42367974	1534	0,4	1,1	1,0	0,2	228	114	0.161203	0.723217	0.0,0.667	1.0,0.0	-0.166	-16.6	16.6
5297	ENSG00000176261	ZBTB8OS	1	-	32631826	32631879	32633644	32633727	32627507	32627544	32634767	32634792	5297	77,40	52,26	72,59	48,13	156	126	0.161271	0.723217	0.545,0.554	0.548,0.786	-0.117	-11.7	11.7
6088	ENSG00000197601	FAR1	11	+	13714508	13714680	13714975	13715145	13712965	13713033	13721729	13721859	6088	463293	22,9	359240	8,8	245	243	0.161265	0.723217	0.954,0.97	0.978,0.967	-0.01	-1	1
6071	ENSG00000128908	INO80	15	-	41005592	41005687	41016087	41016215	40997528	40997601	41020899	41021125	6071	47,23	40,13	36,46	25,12	201	168	0.161536	0.723645	0.495,0.597	0.546,0.762	-0.108	-10.8	10.8
6794	ENSG00000179818	PCBP1-AS1	2	-	70053730	70053792	70055713	70055910	70051202	70051305	70059642	70059680	6794	11,8	4,3	8,8	3,0	270	135	0.161479	0.723645	0.579,0.571	0.571,1.0	-0.211	-21.1	21.1
1501	ENSG00000165983	PTER	10	+	16437362	16437490	16468600	16468690	16436983	16437047	16484336	16484816	1501	22,12	1,2	8,18	0,1	201	163	0.161992	0.724816	0.947,0.83	1.0,0.936	-0.08	-8	8
4646	ENSG00000000419	DPM1	20	-	50941128	50941209	50942030	50942126	50940864	50940933	50945736	50945762	4646	470279	13,9	404307	7,6	169	154	0.162053	0.724816	0.971,0.966	0.981,0.979	-0.012	-1.2	1.2
7878	ENSG00000156110	ADK	10	+	74589281	74589317	74670182	74670269	74525255	74525426	74708320	74709299	7878	108,63	170130	121,68	230195	109	160	0.161952	0.724816	0.483,0.416	0.436,0.339	0.062	6.2	6.2
1567	ENSG00000261801	LOXL1-AS1	15	-	73921974	73922053	73925269	73925505	73919959	73920038	73927653	73927695	1567	18,16	1,2	5,7	0,0	309	152	0.162322	0.725641	0.899,0.797	1.0,1.0	-0.152	-15.2	15.2
7920	ENSG00000092621	PHGDH	1	+	119724318	119724469	119724784	119724957	119723375	119723441	119726850	119726905	7920	41,30	24,18	7,13	1,6	224	246	0.162837	0.72756	0.652,0.647	0.885,0.704	-0.145	-14.5	14.5
1429	ENSG00000140043	PTGR2	14	+	73876997	73877168	73879095	73879305	73874022	73874214	73880054	73880176	1429	207158	273208	175122	245233	244	283	0.163441	0.72781	0.468,0.468	0.453,0.378	0.053	5.3	5.3
1448	ENSG00000122484	RPAP2	1	+	92345845	92345914	92380723	92380873	92336346	92336427	92387010	92402056	1448	32,34	64,60	29,24	70,69	142	223	0.163157	0.72781	0.44,0.471	0.394,0.353	0.082	8.2	8.2
248	ENSG00000257621	PSMA3-AS1	14	-	58285590	58285756	58290698	58290864	58273986	58274010	58291634	58291707	248	10,9	31,30	3,4	21,19	239	239	0.162986	0.72781	0.244,0.231	0.125,0.174	0.088	8.8	8.8
2662	ENSG00000163605	PPP4R2	3	+	73047185	73047356	73059036	73059130	72998076	72998158	73061022	73061060	2662	346196	154,93	219167	129,90	244	167	0.163473	0.72781	0.606,0.591	0.537,0.559	0.05	5	5
7221	ENSG00000228486	LINC01125	2	+	97674455	97674557	97675630	97675721	97671193	97671306	97675844	97675928	7221	3,4	5,2	3,1	3,9	175	164	0.16357	0.72781	0.36,0.652	0.484,0.094	0.217	21.7	21.7
7864	ENSG00000167964	RAB26	16	+	2149940	2150033	2150037	2150051	2148791	2148978	2151568	2151610	7864	47,34	5,5	79,88	16,17	166	87	0.16332	0.72781	0.831,0.781	0.721,0.731	0.08	8	8
8008	ENSG00000109180	OCIAD1	4	+	48831226	48831496	48832619	48832697	48831008	48831052	48833400	48833481	8008	64,46	5,2	34,43	6,4	343	151	0.163129	0.72781	0.849,0.91	0.714,0.826	0.109	10.9	10.9
8288	ENSG00000107614	TRDMT1	10	-	17162165	17162237	17168840	17168917	17161482	17161548	17174550	17174660	8288	6,4	8,2	1,2	1,6	150	145	0.163576	0.72781	0.42,0.659	0.492,0.244	0.171	17.1	17.1
6707	ENSG00000265808	SEC22B	1	-	120163209	120163370	120168839	120168949	120160383	120160530	120176306	120176515	6707	348266	693518	248161	520431	183	234	0.163676	0.727878	0.391,0.396	0.379,0.323	0.043	4.3	4.3
1233	ENSG00000187742	SECISBP2	9	+	89319651	89319797	89325426	89325676	89318505	89318612	89325896	89326038	1233	55,29	201132	25,28	164122	219	323	0.163786	0.727984	0.288,0.245	0.184,0.253	0.048	4.8	4.8
4280	ENSG00000113522	RAD50	5	+	132594872	132595044	132595103	132595273	132591876	132592034	132595572	132595810	4280	251148	2,4	176160	4,6	245	243	0.163895	0.728088	0.992,0.973	0.978,0.964	0.011	1.1	1.1
3344	ENSG00000144677	CTDSPL	3	+	37947056	37947211	37957110	37957143	37862173	37862278	37964570	37964672	3344	57,37	9,6	58,61	11,20	228	106	0.164352	0.729741	0.746,0.741	0.71,0.586	0.096	9.6	9.6
2416	ENSG00000160087	UBE2J2	1	-	1263345	1263386	1267861	1267992	1257269	1257310	1271509	1271637	2416	106,89	62,57	92104	80,75	204	114	0.164587	0.730021	0.489,0.466	0.391,0.437	0.064	6.4	6.4
8129	ENSG00000175662	TOM1L2	17	-	17884633	17884768	17893660	17893810	17879626	17879743	17898595	17898674	8129	94,78	35,32	56,56	39,24	223	208	0.164562	0.730021	0.715,0.695	0.573,0.685	0.076	7.6	7.6
235	ENSG00000179178	TMEM125	1	+	43271033	43271253	43271648	43271894	43270570	43270793	43272183	43272339	235	156143	76,88	135152	70,52	293	319	0.164721	0.730099	0.691,0.639	0.677,0.761	-0.054	-5.4	5.4
9692	ENSG00000143224	PPOX	1	+	161167354	161167486	161167994	161168127	161167099	161167234	161168992	161169183	9692	27,14	22,15	25,24	32,36	205	206	0.164775	0.730099	0.552,0.484	0.44,0.401	0.098	9.8	9.8
1428	ENSG00000140043	PTGR2	14	+	73858815	73858899	73860538	73860657	73851845	73851943	73874022	73874214	1428	53,30	188128	52,35	145106	157	192	0.165071	0.730271	0.256,0.223	0.305,0.288	-0.057	-5.7	5.7
4469	ENSG00000128915	ICE2	15	-	60456656	60456794	60468060	60468322	60455325	60455442	60476062	60476167	4469	135110	120,78	155124	104,74	335	211	0.165012	0.730271	0.415,0.47	0.484,0.513	-0.056	-5.6	5.6
8684	ENSG00000103202	NME4	16	+	406684	406735	406735	406952	406345	406397	407424	407560	8684	10,10	23,17	4,6	11,26	124	290	0.164931	0.730271	0.504,0.579	0.46,0.351	0.136	13.6	13.6
2543	ENSG00000091073	DTX2	7	+	76470299	76470419	76477113	76477178	76463544	76463709	76480420	76480777	2543	0,2	5,5	1,3	5,8	193	138	0.165306	0.730552	0.0,0.222	0.125,0.211	-0.057	-5.7	5.7
5647	ENSG00000115459	ELMOD3	2	+	85377343	85377474	85387097	85387225	85371085	85371209	85389750	85389827	5647	43,28	12,5	34,36	13,14	204	201	0.165303	0.730552	0.779,0.847	0.72,0.717	0.095	9.5	9.5
1323	ENSG00000074935	TUBE1	6	-	112081091	112081207	112084188	112084246	112076321	112076509	112086555	112086608	1323	60,37	103,69	34,32	60,20	131	189	0.165652	0.731087	0.457,0.436	0.45,0.698	-0.127	-12.7	12.7
7569	ENSG00000104413	ESRP1	8	+	94692676	94692827	94696851	94696961	94678202	94678371	94705924	94707466	7569	170138	240138	79,78	78,69	224	183	0.165626	0.731087	0.367,0.45	0.453,0.48	-0.058	-5.8	5.8
9337	ENSG00000203875	SNHG5	6	-	85677794	85677875	85677953	85678032	85677423	85677492	85678135	85678235	9337	427252	342195	210157	145,94	152	154	0.165684	0.731087	0.558,0.567	0.595,0.629	-0.049	-4.9	4.9
2649	ENSG00000221926	TRIM16	17	-	15681050	15681222	15682860	15682951	15680864	15680953	15683035	15683157	2649	21,19	4,0	20,16	0,0	164	245	0.165847	0.731148	0.887,1.0	1.0,1.0	-0.056	-5.6	5.6
3642	ENSG00000118518	RNF146	6	+	127280515	127280604	127282286	127282395	127280230	127280340	127286049	127286177	3642	2,2	3,5	1,1	3,6	162	182	0.16587	0.731148	0.428,0.31	0.272,0.158	0.154	15.4	15.4
5239	ENSG00000074603	DPP8	15	-	65454262	65454415	65456224	65456371	65451959	65452102	65463760	65463906	5239	108,84	76,60	70,88	73,72	220	226	0.165998	0.731288	0.593,0.59	0.496,0.557	0.065	6.5	6.5
9252	ENSG00000168002	POLR2G	11	+	62762809	62762866	62762866	62762951	62761794	62761904	62765181	62765232	9252	6,2	298182	7,6	249185	130	158	0.166073	0.731288	0.024,0.013	0.033,0.038	-0.017	-1.7	1.7
2265	ENSG00000156411	C14orf2	14	-	103913960	103913984	103914478	103914633	103912299	103912694	103915065	103915189	2265	25,15	731408	38,31	972502	228	97	0.166271	0.73178	0.014,0.015	0.016,0.026	-0.006	-0.6	0.6
139	ENSG00000143811	PYCR2	1	-	225922174	225922383	225923700	225923771	225921857	225922079	225924043	225924259	139	124111	358216	148182	269360	144	282	0.166437	0.732136	0.404,0.502	0.519,0.497	-0.055	-5.5	5.5
6361	ENSG00000090615	GOLGA3	12	-	132782295	132782493	132784163	132784307	132780797	132780914	132786338	132786555	6361	191163	416315	123149	229230	217	271	0.166829	0.733482	0.364,0.393	0.401,0.447	-0.046	-4.6	4.6
4794	ENSG00000185480	PARPBP	12	+	102178591	102178770	102182548	102182627	102175482	102175666	102195311	102195447	4794	61,37	24,18	56,38	31,27	252	152	0.167001	0.733746	0.605,0.554	0.521,0.459	0.09	9	9
8854	ENSG00000257923	CUX1	7	+	102028097	102028145	102070338	102070417	101916114	101916225	102097363	102097501	8854	115,82	118111	129107	194153	121	152	0.167062	0.733746	0.55,0.481	0.455,0.468	0.054	5.4	5.4
2111	ENSG00000110075	PPP6R3	11	+	68537658	68537891	68544837	68545024	68519500	68519651	68548066	68548204	2111	350241	265198	223132	213126	306	260	0.167476	0.734676	0.529,0.508	0.471,0.471	0.047	4.7	4.7
5884	ENSG00000217930	PAM16	16	-	4343206	4343291	4343482	4343616	4341367	4341583	4351231	4351270	5884	21,15	171100	17,37	263321	207	158	0.167488	0.734676	0.086,0.103	0.047,0.081	0.03	3	3
7544	ENSG00000197586	ENTPD6	20	+	25196178	25196254	25209293	25209430	25195700	25195867	25209848	25209925	7544	2,0	1,3	1,1	3,0	149	210	0.167532	0.734676	0.738,0.0	0.32,1.0	-0.291	-29.1	29.1
3754	ENSG00000109466	KLHL2	4	+	165228806	165228913	165238777	165238899	165219933	165220059	165263196	165263359	3754	18,10	25,10	15,14	33,26	180	195	0.167685	0.73497	0.438,0.52	0.33,0.368	0.13	13	13
3622	ENSG00000130768	SMPDL3B	1	+	27949064	27949162	27953214	27953358	27945231	27945445	27954353	27954526	3622	42,21	64,50	32,34	97,76	171	217	0.168155	0.736178	0.454,0.348	0.295,0.362	0.073	7.3	7.3
4702	ENSG00000136811	ODF2	9	+	128469182	128469353	128471307	128471468	128460941	128461010	128472912	128473042	4702	152,69	205121	46,64	100109	244	234	0.168108	0.736178	0.416,0.354	0.306,0.36	0.052	5.2	5.2
552	ENSG00000108395	TRIM37	17	-	59015609	59015799	59017295	59017424	59012327	59012446	59028414	59028723	552	138115	211178	247216	353237	202	263	0.168306	0.736178	0.46,0.457	0.477,0.543	-0.051	-5.1	5.1
8698	ENSG00000141627	DYM	18	-	49097401	49097515	49118743	49118926	49043668	49044204	49163684	49163787	8698	242139	163106	259162	145,97	256	187	0.168303	0.736178	0.52,0.489	0.566,0.55	-0.054	-5.4	5.4
742	ENSG00000136717	BIN1	2	-	127068162	127068255	127068567	127068700	127063932	127064018	127068923	127069031	742	3,0	8,5	1,0	8,16	206	166	0.168697	0.737508	0.232,0.0	0.092,0.0	0.07	7	7
5296	ENSG00000176261	ZBTB8OS	1	-	32631826	32631879	32633950	32634072	32627507	32627544	32634767	32634792	5296	233166	52,26	247164	48,13	195	126	0.169103	0.738527	0.743,0.805	0.769,0.891	-0.056	-5.6	5.6
8682	ENSG00000103202	NME4	16	+	406684	406735	406735	406889	406345	406397	407424	407560	8682	10,10	23,15	4,6	11,24	124	227	0.169029	0.738527	0.443,0.55	0.4,0.314	0.14	14	14
1241	ENSG00000033627	ATP6V0A1	17	+	42514543	42514690	42516771	42516949	42514288	42514460	42521026	42522582	1241	4,4	26,13	0,3	10,16	220	251	0.170641	0.742035	0.149,0.26	0.0,0.176	0.117	11.7	11.7
1426	ENSG00000140043	PTGR2	14	+	73877001	73877168	73879095	73879305	73874022	73874214	73880054	73880176	1426	125103	273208	111,72	245233	240	283	0.170393	0.742035	0.351,0.369	0.348,0.267	0.052	5.2	5.2
2136	ENSG00000102081	FMR1	X	+	147925539	147925633	147928321	147928393	147921932	147921985	147928658	147928807	2136	41,26	35,25	19,17	23,25	167	145	0.170361	0.742035	0.504,0.475	0.418,0.371	0.095	9.5	9.5
2359	ENSG00000100031	GGT1	22	+	24624031	24624226	24627125	24627278	24623779	24623916	24627409	24627619	2359	7,7	0,0	9,11	2,1	268	226	0.170314	0.742035	1.0,1.0	0.791,0.903	0.153	15.3	15.3
4181	ENSG00000172766	NAA16	13	+	41336649	41336756	41355143	41355216	41331273	41331369	41358303	41358718	4181	19,14	10,4	24,13	19,8	180	146	0.170686	0.742035	0.606,0.74	0.506,0.569	0.136	13.6	13.6
6000	ENSG00000162572	SCNN1D	1	+	1281201	1281297	1281410	1281610	1280471	1280666	1282241	1282315	6000	9,3	16,14	3,2	11,16	169	273	0.170418	0.742035	0.476,0.257	0.306,0.168	0.13	13	13
7418	ENSG00000040933	INPP4A	2	+	98548951	98548969	98550355	98550519	98546590	98546694	98552785	98552969	7418	1,3	1,1	1,6	3,2	91	237	0.17069	0.742035	0.723,0.887	0.465,0.887	0.129	12.9	12.9
9174	ENSG00000128829	EIF2AK4	15	+	40032168	40032237	40032756	40032801	40030358	40030456	40034325	40034444	9174	60,37	35,26	72,70	69,53	142	118	0.170467	0.742035	0.588,0.542	0.464,0.523	0.071	7.1	7.1
9620	ENSG00000132676	DAP3	1	+	155709772	155709824	155717005	155717128	155689090	155689174	155725381	155725490	9620	90,68	216127	119,79	199140	125	196	0.170352	0.742035	0.395,0.456	0.484,0.469	-0.051	-5.1	5.1
1647	ENSG00000090487	SPG21	15	-	64976475	64976555	64980863	64981025	64974601	64974747	64983506	64983593	1647	448326	30,24	612555	31,29	235	153	0.170855	0.742375	0.907,0.898	0.928,0.926	-0.024	-2.4	2.4
6768	ENSG00000181666	HKR1	19	+	37344609	37344774	37346887	37347052	37335168	37335257	37347189	37347316	6768	18,8	4,4	6,13	4,8	238	238	0.171482	0.744719	0.818,0.667	0.6,0.619	0.133	13.3	13.3
4685	ENSG00000241685	ARPC1A	7	+	99344291	99344515	99348892	99348959	99338180	99338285	99353908	99354121	4685	16291069	381299	21951707	424419	297	140	0.171603	0.744867	0.668,0.628	0.709,0.658	-0.035	-3.5	3.5
1152	ENSG00000166925	TSC22D4	7	-	100474273	100474361	100477276	100477462	100467551	100467600	100478793	100479169	1152	243222	221170	145264	220214	259	161	0.172546	0.746074	0.406,0.448	0.291,0.434	0.065	6.5	6.5
1900	ENSG00000130413	STK33	11	-	8480533	8480614	8593547	8593608	8474680	8474816	8594082	8594289	1900	1,1	5,6	0,0	8,2	134	154	0.17233	0.746074	0.187,0.161	0.0,0.0	0.174	17.4	17.4
3851	ENSG00000257379	RP11-793H13.8	12	+	53464759	53464852	53465931	53465972	53462492	53462567	53467220	53467528	3851	859599	235168	613727	238205	166	114	0.172607	0.746074	0.715,0.71	0.639,0.709	0.038	3.8	3.8
4062	ENSG00000111371	SLC38A1	12	-	46243199	46243285	46256691	46256769	46239678	46239893	46268525	46269012	4062	4,5	249154	0,2	115,82	151	159	0.172584	0.746074	0.017,0.033	0.0,0.025	0.013	1.3	1.3
4697	ENSG00000241685	ARPC1A	7	+	99344292	99344515	99348892	99348959	99338180	99338285	99353908	99354121	4697	23761558	381299	31852494	424419	296	140	0.172575	0.746074	0.747,0.711	0.78,0.738	-0.03	-3	3
629	ENSG00000122008	POLK	5	+	75534827	75534964	75547009	75547157	75512068	75512946	75552471	75552591	629	4,5	94,67	1,2	63,32	210	221	0.172669	0.746074	0.043,0.073	0.016,0.062	0.019	1.9	1.9
7087	ENSG00000263212	LA16c-306E5.3	16	+	3504719	3504831	3506330	3506415	3458070	3458181	3508288	3508468	7087	24,22	76,33	12,9	39,35	185	158	0.172155	0.746074	0.212,0.363	0.208,0.18	0.093	9.3	9.3
8318	ENSG00000113504	SLC12A7	5	-	1060947	1060992	1063364	1063534	1060343	1060451	1063843	1063975	8318	5,5	1,1	2,9	1,5	243	118	0.172348	0.746074	0.708,0.708	0.493,0.466	0.228	22.8	22.8
9581	ENSG00000096060	FKBP5	6	-	35672591	35672759	35684376	35684485	35642719	35642843	35688803	35688942	9581	6,2	3,5	2,1	8,1	182	241	0.17262	0.746074	0.726,0.346	0.249,0.57	0.127	12.7	12.7
8398	ENSG00000229404	LINC00858	10	+	84291406	84292137	84292191	84292378	84289745	84289880	84293245	84294659	8398	25,16	9,12	20,14	1,7	804	260	0.172785	0.746199	0.473,0.301	0.866,0.393	-0.242	-24.2	24.2
6554	ENSG00000238287	RP11-656D10.3	1	-	40498177	40498295	40503480	40503559	40493156	40493688	40508588	40508661	6554	0,3	2,2	1,0	0,1	152	191	0.172885	0.74625	0.0,0.653	1.0,0.0	-0.173	-17.3	17.3
3018	ENSG00000198648	STK39	2	-	168074981	168075011	168075108	168075231	168063499	168063570	168129540	168129606	3018	762532	38,22	1009738	32,28	196	103	0.173053	0.7466	0.913,0.927	0.943,0.933	-0.018	-1.8	1.8
417	ENSG00000139734	DIAPH3	13	-	60093627	60093732	60112009	60112186	60042689	60042820	60163586	60163766	417	24,18	23,18	8,1	13,2	250	178	0.173376	0.747379	0.426,0.416	0.305,0.263	0.137	13.7	13.7
9535	ENSG00000127472	PLA2G5	1	+	20063483	20063602	20066023	20066129	20059631	20059692	20068872	20069032	9535	3,5	5,2	3,1	0,2	192	179	0.173409	0.747379	0.359,0.7	1.0,0.318	-0.13	-13	13
6839	ENSG00000179818	PCBP1-AS1	2	-	70055713	70055910	70059642	70059680	70051202	70051305	70085546	70085624	6839	3,6	6,6	3,1	8,5	111	270	0.173604	0.747652	0.549,0.709	0.477,0.327	0.227	22.7	22.7
7507	ENSG00000180353	HCLS1	3	-	121637145	121637256	121642926	121642981	121636433	121636489	121644817	121644928	7507	1,1	9,4	0,6	3,10	128	184	0.173648	0.747652	0.138,0.264	0.0,0.463	-0.03	-3	3
4355	ENSG00000256825	CTD-2140B24.4	12	+	133139198	133139249	133143519	133143622	133130983	133131014	133144433	133144525	4355	1,1	17,7	1,1	3,3	124	176	0.173819	0.74801	0.077,0.169	0.321,0.321	-0.198	-19.8	19.8
6382	ENSG00000160712	IL6R	1	+	154445046	154445094	154445949	154446042	154435968	154436110	154448124	154448171	6382	7,1	2,3	4,5	1,1	121	166	0.174125	0.748569	0.828,0.314	0.846,0.873	-0.288	-28.8	28.8
8287	ENSG00000058673	ZC3H11A	1	+	203830122	203830203	203831660	203831771	203829779	203829896	203833790	203833853	8287	170116	212153	151103	204198	154	184	0.17407	0.748569	0.489,0.475	0.469,0.383	0.056	5.6	5.6
5368	ENSG00000205581	HMGN1	21	-	39347378	39347478	39347915	39347952	39345145	39345274	39348291	39348339	5368	4,1	50,26	1,1	34,28	110	173	0.174497	0.749034	0.112,0.057	0.044,0.053	0.036	3.6	3.6
872	ENSG00000166797	FAM96A	15	-	64075491	64075537	64081101	64081151	64072558	64073028	64088686	64088851	872	77,54	171148	113,75	204160	123	119	0.174445	0.749034	0.303,0.261	0.349,0.312	-0.048	-4.8	4.8
8763	ENSG00000163249	CCNYL1	2	+	207737410	207737446	207740654	207740706	207733946	207734047	207742222	207742342	8763	11,3	21,11	7,9	10,10	109	125	0.174584	0.749034	0.375,0.238	0.445,0.508	-0.17	-17	17
8857	ENSG00000140367	UBE2Q2	15	+	75876186	75876271	75877960	75878021	75873427	75873568	75879097	75879188	8857	87,40	39,35	48,29	20,11	158	134	0.174329	0.749034	0.654,0.492	0.671,0.691	-0.108	-10.8	10.8
4143	ENSG00000154723	ATP5J	21	-	25733267	25733360	25734332	25734398	25729630	25729801	25734852	25734904	4143	17,17	2,2	30,23	4,8	139	166	0.174758	0.749404	0.91,0.91	0.9,0.774	0.073	7.3	7.3
4859	ENSG00000183077	AFMID	17	+	78192636	78192785	78194738	78194837	78190969	78191060	78202498	78202603	4859	5,1	0,4	1,3	3,5	222	172	0.174946	0.749481	1.0,0.162	0.205,0.317	0.32	32	32
9363	ENSG00000070081	NUCB2	11	+	17296049	17296211	17301743	17301870	17295323	17295467	17309571	17309675	9363	518375	20771421	344271	16821149	235	200	0.174952	0.749481	0.175,0.183	0.148,0.167	0.021	2.1	2.1
7677	ENSG00000141556	TBCD	17	+	82907760	82907821	82909284	82909307	82905935	82906053	82911757	82911789	7677	124,81	16,12	137130	17,7	134	96	0.175676	0.752205	0.847,0.829	0.852,0.93	-0.053	-5.3	5.3
8075	ENSG00000169045	HNRNPH1	5	-	179620891	179621035	179621241	179621397	179617816	179617911	179623036	179623164	8075	1392950	777530	643528	413351	229	217	0.175856	0.752596	0.629,0.629	0.596,0.588	0.037	3.7	3.7
2099	ENSG00000170899	GSTA4	6	-	52985527	52985583	52987356	52987408	52984463	52984605	52994156	52994261	2099	9,11	1,2	17,23	2,0	125	129	0.176244	0.753506	0.903,0.85	0.898,1.0	-0.073	-7.3	7.3
2518	ENSG00000138430	OLA1	2	-	174123594	174123675	174141824	174142000	174123179	174123277	174223032	174223160	2518	395240	157,92	440350	237143	249	154	0.176245	0.753506	0.609,0.617	0.534,0.602	0.045	4.5	4.5
221	ENSG00000064933	PMS1	2	+	189863742	189863974	189867798	189867929	189854238	189855128	189873495	189873656	221	247149	98,50	123147	81,55	305	204	0.176614	0.75395	0.628,0.666	0.504,0.641	0.075	7.5	7.5
4850	ENSG00000132664	POLR3F	20	+	18475074	18475187	18480037	18480181	18473390	18473458	18480401	18480509	4850	35,27	58,37	47,23	49,27	186	217	0.176504	0.75395	0.413,0.46	0.528,0.498	-0.077	-7.7	7.7
58	ENSG00000177479	ARIH2	3	+	48922747	48922811	48945135	48945181	48918820	48918998	48961611	48961679	58	27,36	28,25	44,25	24,15	137	119	0.176578	0.75395	0.456,0.556	0.614,0.591	-0.097	-9.7	9.7
7562	ENSG00000229729	RP11-159G9.5	3	+	88126133	88126269	88128808	88129011	88113114	88113196	88129686	88129826	7562	28,15	44,31	21,9	24,10	209	276	0.176719	0.75402	0.457,0.39	0.536,0.543	-0.116	-11.6	11.6
6583	ENSG00000101104	PABPC1L	20	+	44916755	44916871	44918905	44919045	44912659	44912853	44919182	44919277	6583	423313	610405	88114	161173	189	213	0.176834	0.754134	0.439,0.466	0.381,0.426	0.049	4.9	4.9
[truncated: 6,526 more rows]
