# Supplementary material for: KDM7A and KDM1A inhibition suppresses tumour promoting pathways in prostate cancer
Source: Mol Oncol. 2026 Mar 23:10.1002/1878-0261.70238. Online ahead of print. doi: 10.1002/1878-0261.70238 (PMC13398633; doi:10.1002/1878-0261.70238)
Supplement: Supplementary file 38 — Table S27. Alternative splicing events data for C4‐2 vehicle compared to namoline and TCE‐5002 combination treatment in the presence of R1881, for 5′SS (5′SS = 5′ splice site, significant splicing events FDR‐corrected P value < 0.05, highlighted in yellow). [file MOL2-9999-0-s034.xlsx]

## Sheet: summary
############################# MATS Report #############################
======================================================================
EventType	NumEvents.JC.only	SigEvents.JC.only	NumEvents.JC+readsOnTarget	SigEvents.JC+readsOnTarget
======================================================================
SE	63325	6956 (3371:3585)	65119	8920 (3706:5214)
MXE	11804	1188 (579:609)	12265	1245 (639:606)
A5SS	18887	1020 (368:652)	18946	1158 (383:775)
A3SS	25005	963 (340:623)	25064	1095 (365:730)
RI	7189	688 (235:453)	7240	1079 (303:776)
======================================================================
################# Report Legend ################
EventType: Type of AS event
	SE: Skipped exon
	MXE: Mutually exclusive exon
	A5SS: Alternative 5' splice site
	A3SS: Alternative 3' splice site
	RI: Retained intron

## Sheet: A5SS
ID	GeneID	geneSymbol	chr	strand	longExonStart_0base	longExonEnd	shortES	shortEE	flankingES	flankingEE	ID	IC_SAMPLE_1	SC_SAMPLE_1	IC_SAMPLE_2	SC_SAMPLE_2	IncFormLen	SkipFormLen	PValue	FDR	IncLevel1	IncLevel2	IncLevelDifference	dPSI	Abs dPSI
20683	ENSG00000091128	LAMB4	7	-	108092170	108092416	108092336	108092416	108091625	108091776	20683	9,2	0,0	0,0	1,2	239	73	2.45117e-10	7.64059e-08	1.0,1.0	0.0,0.0	1	100	100
493	ENSG00000087266	SH3BP2	4	+	2823398	2823573	2823398	2823569	2824612	2824730	493	0,0	1,1	5,4	0,0	77	73	2.24049e-09	5.4421e-07	0.0,0.0	1.0,1.0	-1	-100	100
1347	ENSG00000135124	P2RX4	12	+	121223257	121223454	121223257	121223434	121228532	121228628	1347	0,0	2,2	1,2	0,0	93	73	2.32385e-09	5.57312e-07	0.0,0.0	1.0,1.0	-1	-100	100
6372	ENSG00000177156	TALDO1	11	+	763404	763627	763404	763619	763746	763919	6372	0,0	1,1	2,3	0,0	81	73	3.22145e-09	7.18041e-07	0.0,0.0	1.0,1.0	-1	-100	100
15793	ENSG00000158555	GDPD5	11	-	75479170	75479403	75479243	75479403	75477618	75477795	15793	1,1	0,0	0,0	2,2	146	73	6.36766e-09	1.32989e-06	1.0,1.0	0.0,0.0	1	100	100
12309	ENSG00000177084	POLE	12	-	132673503	132673641	132673570	132673641	132673163	132673277	12309	0,0	1,1	2,2	0,0	140	73	7.76145e-09	1.56434e-06	0.0,0.0	1.0,1.0	-1	-100	100
13168	ENSG00000170322	NFRKB	11	-	129893290	129893385	129893292	129893385	129892714	129892870	13168	1,1	0,0	0,0	1,2	75	73	1.09394e-08	2.09352e-06	1.0,1.0	0.0,0.0	1	100	100
16179	ENSG00000163512	AZI2	3	-	28337525	28337707	28337536	28337707	28336736	28336885	16179	1,1	0,0	0,0	1,1	84	73	2.20635e-08	3.93875e-06	1.0,1.0	0.0,0.0	1	100	100
20217	ENSG00000101940	WDR13	X	+	48600581	48600660	48600581	48600656	48601783	48601829	20217	0,0	1,1	1,1	0,0	77	73	2.22446e-08	3.93875e-06	0.0,0.0	1.0,1.0	-1	-100	100
337	ENSG00000158220	ESYT3	3	+	138467560	138467647	138467560	138467609	138468104	138468194	337	1,1	0,0	1,0	6,6	111	73	3.21173e-10	9.81443e-08	1.0,1.0	0.099,0.0	0.951	95.1	95.1
14083	ENSG00000134330	IAH1	2	+	9475021	9475147	9475021	9475097	9475986	9476039	14083	0,1	1,2	1,1	0,0	123	73	2.2893e-06	0.000192482	0.0,0.229	1.0,1.0	-0.885	-88.5	88.5
161	ENSG00000116668	SWT1	1	+	185157158	185157314	185157158	185157309	185160832	185160925	161	1,0	3,1	1,1	0,0	78	73	1.48365e-07	2.08052e-05	0.238,0.0	1.0,1.0	-0.881	-88.1	88.1
12421	ENSG00000106246	PTCD1	7	-	99438423	99438647	99438550	99438647	99434809	99435268	12421	1,0	1,2	1,2	0,0	200	73	3.29153e-07	3.99753e-05	0.267,0.0	1.0,1.0	-0.867	-86.7	86.7
9155	ENSG00000276805	RP11-291L22.9	10	+	38403188	38403550	38403188	38403275	38407630	38407740	9155	16,11	0,0	1,4	4,3	348	73	5.75162e-12	2.72426e-09	1.0,1.0	0.05,0.219	0.865	86.5	86.5
21578	ENSG00000150672	DLG2	11	-	85626586	85626753	85626598	85626753	85598656	85598788	21578	1,1	0,0	1,0	2,2	85	73	9.13165e-08	1.38407e-05	1.0,1.0	0.3,0.0	0.85	85	85
15429	ENSG00000179818	PCBP1-AS1	2	-	70055655	70055910	70055713	70055910	70051202	70051305	15429	0,0	2,3	3,4	0,1	131	73	2.44973e-09	5.72994e-07	0.0,0.0	1.0,0.69	-0.845	-84.5	84.5
11138	ENSG00000168589	DYNLRB2	16	+	80541027	80541167	80541027	80541079	80543275	80543351	11138	0,2	4,2	1,1	0,0	161	73	1.1033e-10	3.7327e-08	0.0,0.312	1.0,1.0	-0.844	-84.4	84.4
12530	ENSG00000114541	FRMD4B	3	-	69196278	69196396	69196282	69196396	69195230	69195364	12530	2,2	0,1	0,0	1,1	77	73	2.76413e-07	3.51472e-05	1.0,0.655	0.0,0.0	0.828	82.8	82.8
16439	ENSG00000188917	TRMT2B	X	-	101051812	101052054	101051816	101052054	101042197	101042312	16439	0,0	4,2	2,1	1,0	77	73	2.62442e-05	0.00137735	0.0,0.0	0.655,1.0	-0.828	-82.8	82.8
1330	ENSG00000167419	LPO	17	+	58242977	58244081	58242977	58243055	58247477	58247638	1330	28,9	5,7	3,9	0,0	1099	73	3.73203e-09	8.22176e-07	0.271,0.079	1.0,1.0	-0.825	-82.5	82.5
3642	ENSG00000141002	TCF25	16	+	89910211	89910356	89910211	89910351	89910590	89910663	3642	1,1	0,0	2,3	9,10	78	73	2.1393e-06	0.000183399	1.0,1.0	0.172,0.219	0.804	80.4	80.4
10895	ENSG00000110200	ANAPC15	11	-	72112238	72112451	72112273	72112451	72111411	72111496	10895	0,1	1,1	2,6	0,0	108	73	0.000698961	0.0174244	0.0,0.403	1.0,1.0	-0.798	-79.8	79.8
6349	ENSG00000006125	AP2B1	17	+	35600936	35601071	35600936	35600952	35605704	35605840	6349	1,5	0,0	19,21	27,30	192	73	2.9418e-06	0.000234182	1.0,1.0	0.211,0.21	0.789	78.9	78.9
17987	ENSG00000240800	ATP8A2P1	10	+	37309096	37309328	37309096	37309180	37314377	37314441	17987	1,1	0,0	3,2	3,3	221	73	2.65666e-07	3.42402e-05	1.0,1.0	0.248,0.18	0.786	78.6	78.6
14159	ENSG00000197555	SIPA1L1	14	+	71320475	71320687	71320475	71320492	71321121	71321181	14159	5,4	0,0	1,1	1,1	268	73	3.55404e-05	0.0017686	1.0,1.0	0.214,0.214	0.786	78.6	78.6
15593	ENSG00000105717	PBX4	19	-	19570585	19570833	19570686	19570833	19570108	19570299	15593	4,5	0,0	6,2	7,4	174	73	1.69829e-08	3.12387e-06	1.0,1.0	0.264,0.173	0.781	78.1	78.1
60	ENSG00000114988	LMAN2L	2	-	96739839	96740064	96739853	96740064	96734408	96734526	60	3,1	1,0	2,0	9,5	87	73	1.59733e-05	0.000939846	0.716,1.0	0.157,0.0	0.779	77.9	77.9
16146	ENSG00000167103	PIP5KL1	9	-	127925696	127925885	127925866	127925885	127925106	127925260	16146	11,7	10,8	5,5	0,0	243	73	3.16579e-07	3.92379e-05	0.248,0.208	1.0,1.0	-0.772	-77.2	77.2
11723	ENSG00000162927	PUS10	2	-	61017144	61017193	61017157	61017193	61011764	61011905	11723	5,0	5,2	1,1	0,0	86	73	6.41307e-07	7.27557e-05	0.459,0.0	1.0,1.0	-0.77	-77	77
6203	ENSG00000139168	ZCRB1	12	-	42314341	42314554	42314456	42314554	42313873	42313986	6203	3,1	1,0	0,0	2,2	188	73	4.91379e-05	0.0022762	0.538,1.0	0.0,0.0	0.769	76.9	76.9
12216	ENSG00000121766	ZCCHC17	1	+	31296981	31297213	31296981	31297075	31319108	31319166	12216	10,7	0,0	4,7	13,4	211	73	4.85184e-09	1.04458e-06	1.0,1.0	0.096,0.377	0.764	76.4	76.4
97	ENSG00000071205	ARHGAP10	4	+	147939824	147939887	147939824	147939859	147946616	147946704	97	3,2	2,0	0,0	2,1	101	73	4.04692e-06	0.000303151	0.52,1.0	0.0,0.0	0.76	76	76
8533	ENSG00000272949	RP11-514P8.8	7	-	102495277	102495390	102495282	102495390	102494880	102495073	8533	7,2	0,0	0,1	1,1	78	73	0.00196739	0.0367868	1.0,1.0	0.0,0.483	0.758	75.8	75.8
15137	ENSG00000130544	ZNF557	19	+	7069704	7069866	7069704	7069761	7070561	7070653	15137	2,1	0,0	2,2	2,3	178	73	4.04318e-07	4.78762e-05	1.0,1.0	0.291,0.215	0.747	74.7	74.7
9949	ENSG00000114850	SSR3	3	-	156548804	156548998	156548865	156548998	156544307	156544439	9949	0,1	3,3	15,19	3,1	134	73	1.61714e-07	2.2042e-05	0.0,0.154	0.731,0.912	-0.745	-74.5	74.5
8287	ENSG00000155893	PXYLP1	3	+	141234885	141234960	141234885	141234956	141235397	141235554	8287	0,0	1,3	1,1	0,1	77	73	0.00288863	0.048007	0.0,0.0	1.0,0.487	-0.744	-74.4	74.4
4350	ENSG00000095906	NUBP2	16	+	1785726	1785927	1785726	1785902	1786536	1786655	4350	0,2	2,2	6,13	0,1	98	73	2.61091e-05	0.00137556	0.0,0.427	1.0,0.906	-0.74	-74	74
9066	ENSG00000214447	FAM187A	17	+	44899711	44899859	44899711	44899829	44900989	44901141	9066	11,0	7,2	1,2	0,0	103	73	1.58141e-06	0.000147593	0.527,0.0	1.0,1.0	-0.736	-73.6	73.6
13404	ENSG00000231584	FAHD2CP	2	+	96019200	96019260	96019200	96019246	96019480	96019700	13404	3,1	0,1	0,0	1,1	87	73	1.66457e-06	0.000153839	1.0,0.456	0.0,0.0	0.728	72.8	72.8
8137	ENSG00000124496	TRERF1	6	-	42362946	42363079	42362996	42363079	42300637	42300749	8137	4,4	1,1	0,0	1,2	123	73	1.24387e-06	0.000124033	0.704,0.704	0.0,0.0	0.704	70.4	70.4
11680	ENSG00000167283	ATP5L	11	+	118405656	118405807	118405656	118405709	118406936	118407097	11680	2,1	2,1	5,3	0,0	171	73	3.47008e-05	0.00174387	0.299,0.299	1.0,1.0	-0.701	-70.1	70.1
5290	ENSG00000075131	TIPIN	15	-	66386631	66386712	66386649	66386712	66352814	66352955	5290	4,1	4,0	1,0	16,18	91	73	0.000516112	0.0139019	0.445,1.0	0.048,0.0	0.699	69.9	69.9
4891	ENSG00000107864	CPEB3	10	-	92192476	92192636	92192545	92192636	92180962	92181019	4891	11,3	19,7	7,7	1,0	142	73	4.40654e-07	5.15347e-05	0.229,0.181	0.783,1.0	-0.686	-68.6	68.6
13469	ENSG00000105953	OGDH	7	+	44618823	44619046	44618823	44618934	44624316	44624565	13469	0,0	6,8	3,2	2,0	185	73	0.000351484	0.0104376	0.0,0.0	0.372,1.0	-0.686	-68.6	68.6
1598	ENSG00000134910	STT3A	11	+	125592835	125593000	125592835	125592918	125593637	125593725	1598	7,2	5,3	4,1	0,0	155	73	4.05583e-08	6.7526e-06	0.397,0.239	1.0,1.0	-0.682	-68.2	68.2
14768	ENSG00000126581	BECN1	17	-	42823704	42823879	42823747	42823879	42819547	42819609	14768	11,7	0,0	5,4	4,10	116	73	5.4936e-09	1.16946e-06	1.0,1.0	0.44,0.201	0.679	67.9	67.9
5917	ENSG00000121940	CLCC1	1	-	108963396	108963457	108963400	108963457	108950308	108950448	5917	1,1	2,2	3,3	0,0	77	73	2.07941e-05	0.00116558	0.322,0.322	1.0,1.0	-0.678	-67.8	67.8
15718	ENSG00000169241	SLC50A1	1	+	155135811	155135849	155135811	155135837	155136298	155136396	15718	0,1	2,2	3,2	0,1	85	73	3.42017e-06	0.000268874	0.0,0.3	1.0,0.632	-0.666	-66.6	66.6
6148	ENSG00000009335	UBE3C	7	+	157216866	157216973	157216866	157216971	157223253	157223351	6148	9,2	0,0	2,6	7,7	75	73	5.45595e-08	8.91107e-06	1.0,1.0	0.218,0.455	0.663	66.3	66.3
16425	ENSG00000159214	CCDC24	1	+	43991846	43992053	43991846	43992004	43992152	43992190	16425	7,4	0,0	5,3	7,3	122	73	7.5388e-08	1.18041e-05	1.0,1.0	0.299,0.374	0.663	66.3	66.3
14609	ENSG00000247828	TMEM161B-AS1	5	+	88285743	88285903	88285743	88285851	88287435	88287656	14609	8,3	38,14	4,4	2,0	125	73	0.000218127	0.0071997	0.109,0.111	0.539,1.0	-0.66	-66	66
15427	ENSG00000179818	PCBP1-AS1	2	-	70055655	70055749	70055713	70055749	70053730	70053792	15427	0,0	4,1	3,4	1,1	131	73	2.05809e-06	0.000179371	0.0,0.0	0.626,0.69	-0.658	-65.8	65.8
7613	ENSG00000188938	FAM120AOS	9	-	93450741	93450983	93450750	93450983	93450478	93450599	7613	5,2	0,0	6,1	4,7	82	73	2.63491e-07	3.41925e-05	1.0,1.0	0.572,0.113	0.657	65.7	65.7
15156	ENSG00000229970	AC007128.1	7	+	8340998	8341226	8340998	8341113	8343124	8343290	15156	3,0	2,1	9,10	0,2	186	73	0.00272857	0.0461371	0.371,0.0	1.0,0.662	-0.645	-64.5	64.5
17959	ENSG00000111670	GNPTAB	12	-	101753889	101754085	101754023	101754085	101753371	101753539	17959	16,8	0,0	11,16	9,8	207	73	3.03868e-08	5.28173e-06	1.0,1.0	0.301,0.414	0.643	64.3	64.3
2998	ENSG00000149179	C11orf49	11	+	47137315	47137560	47137315	47137497	47137644	47137729	2998	1,4	2,2	6,1	0,0	136	73	4.73267e-05	0.00222449	0.212,0.518	1.0,1.0	-0.635	-63.5	63.5
8700	ENSG00000126070	AGO3	1	+	35984469	35984553	35984469	35984548	36004340	36004475	8700	0,0	2,2	5,2	3,1	78	73	2.19578e-06	0.000187393	0.0,0.0	0.609,0.652	-0.631	-63.1	63.1
19186	ENSG00000219626	FAM228B	2	+	24123479	24123624	24123479	24123533	24124329	24124460	19186	1,3	4,3	1,4	0,1	164	73	0.000733428	0.0179583	0.1,0.308	1.0,0.64	-0.616	-61.6	61.6
13005	ENSG00000143164	DCAF6	1	+	168004581	168004803	168004581	168004793	168043024	168043140	13005	3,4	3,0	1,1	7,6	83	73	0.000936148	0.021457	0.468,1.0	0.112,0.128	0.614	61.4	61.4
10164	ENSG00000197119	SLC25A29	14	-	100298026	100298184	100298036	100298184	100295694	100295993	10164	3,3	0,0	1,2	2,2	83	73	7.95366e-05	0.00326876	1.0,1.0	0.305,0.468	0.613	61.3	61.3
9519	ENSG00000213639	PPP1CB	2	+	28751675	28751871	28751675	28751783	28752037	28752176	9519	3,3	4,3	4,8	0,1	161	73	3.5606e-05	0.0017686	0.254,0.312	1.0,0.784	-0.609	-60.9	60.9
14236	ENSG00000166845	C18orf54	18	+	54362770	54362925	54362770	54362921	54365718	54365821	14236	2,2	0,7	0,0	3,2	77	73	0.00149834	0.0301035	1.0,0.213	0.0,0.0	0.607	60.7	60.7
6456	ENSG00000242612	DECR2	16	+	407424	407580	407424	407560	410208	410367	6456	7,8	0,0	7,1	2,12	93	73	8.23211e-07	8.96353e-05	1.0,1.0	0.733,0.061	0.603	60.3	60.3
14589	ENSG00000103245	NARFL	16	-	739909	740103	740021	740103	739642	739738	14589	1,5	0,1	4,12	11,9	185	73	0.000980194	0.0221515	1.0,0.664	0.125,0.345	0.597	59.7	59.7
19018	ENSG00000116353	MECR	1	-	29220716	29220921	29220837	29220921	29216587	29216685	19018	5,1	4,4	1,4	0,1	194	73	0.00173891	0.0335493	0.32,0.086	1.0,0.601	-0.597	-59.7	59.7
4554	ENSG00000170271	FAXDC2	5	-	154823307	154823592	154823386	154823592	154822471	154822577	4554	3,2	1,0	1,1	1,6	152	73	5.63864e-05	0.00253151	0.59,1.0	0.324,0.074	0.596	59.6	59.6
1322	ENSG00000143549	TPM3	1	-	154182976	154183147	154182987	154183147	154173155	154173201	1322	27,12	2,1	12,10	22,18	84	73	5.78843e-11	2.03088e-08	0.921,0.912	0.322,0.326	0.593	59.3	59.3
15092	ENSG00000137996	RTCA	1	+	100267499	100267640	100267499	100267538	100268136	100268295	15092	9,3	0,0	11,12	6,8	175	73	8.64705e-07	9.30835e-05	1.0,1.0	0.433,0.385	0.591	59.1	59.1
5165	ENSG00000164024	METAP1	4	+	99005768	99005866	99005768	99005852	99028866	99028918	5165	3,1	1,1	0,0	3,1	87	73	8.9962e-05	0.0035576	0.716,0.456	0.0,0.0	0.586	58.6	58.6
3584	ENSG00000204628	GNB2L1	5	-	181243253	181243405	181243285	181243405	181242176	181242345	3584	0,2	3,2	4,4	2,0	105	73	0.000938307	0.02147	0.0,0.41	0.582,1.0	-0.586	-58.6	58.6
13418	ENSG00000228794	LINC01128	1	+	827820	827853	827820	827849	829002	829104	13418	0,1	1,2	2,3	2,0	77	73	0.000312961	0.00959444	0.0,0.322	0.487,1.0	-0.583	-58.3	58.3
21192	ENSG00000009954	BAZ1B	7	-	73460560	73460762	73460684	73460762	73459535	73459718	21192	1,3	0,0	10,6	4,4	197	73	3.45493e-07	4.16924e-05	1.0,1.0	0.481,0.357	0.581	58.1	58.1
21795	ENSG00000257556	RP11-44N21.1	14	+	105093608	105093820	105093608	105093720	105095539	105095699	21795	0,3	2,1	6,4	1,0	173	73	0.00020503	0.00688741	0.0,0.559	0.717,1.0	-0.579	-57.9	57.9
4752	ENSG00000136051	KIAA1033	12	+	105155109	105155208	105155109	105155177	105156725	105156792	4752	4,1	0,0	1,4	2,2	104	73	0.000169445	0.00595603	1.0,1.0	0.26,0.584	0.578	57.8	57.8
18543	ENSG00000135838	NPL	1	+	182806144	182806531	182806144	182806232	182812155	182812213	18543	5,8	13,11	28,48	5,2	372	73	8.53864e-08	1.30462e-05	0.07,0.125	0.524,0.825	-0.577	-57.7	57.7
13613	ENSG00000117616	RSRP1	1	-	25244176	25245301	25245149	25245301	25243549	25243633	13613	166141	1,0	142126	14,16	1046	73	1.41988e-11	6.25604e-09	0.921,1.0	0.414,0.355	0.576	57.6	57.6
7414	ENSG00000115368	WDR75	2	+	189449244	189449450	189449244	189449371	189450902	189450968	7414	2,2	0,0	1,4	2,1	152	73	0.00292398	0.0485094	1.0,1.0	0.194,0.658	0.574	57.4	57.4
814	ENSG00000153006	SREK1IP1	5	-	64754577	64754770	64754622	64754770	64754314	64754362	814	1,1	0,0	1,7	3,2	118	73	1.21454e-05	0.000756927	1.0,1.0	0.171,0.684	0.573	57.3	57.3
3525	ENSG00000260088	RP11-92G12.3	1	+	200669506	200669647	200669506	200669622	200690308	200690382	3525	1,1	0,0	3,1	3,1	98	73	9.76613e-05	0.00379158	1.0,1.0	0.427,0.427	0.573	57.3	57.3
10920	ENSG00000144589	STK11IP	2	+	219614475	219614689	219614475	219614546	219615093	219615341	10920	6,8	13,9	15,19	5,0	216	73	0.00040604	0.0115682	0.135,0.231	0.503,1.0	-0.569	-56.9	56.9
4227	ENSG00000101474	APMAP	20	-	24969523	24969660	24969525	24969660	24962924	24964022	4227	12,9	16,11	7,6	0,0	75	73	3.30264e-08	5.58677e-06	0.422,0.443	1.0,1.0	-0.568	-56.8	56.8
1597	ENSG00000134910	STT3A	11	+	125592835	125592958	125592835	125592918	125593637	125593725	1597	7,3	5,3	7,5	0,0	113	73	8.16376e-07	8.9405e-05	0.475,0.392	1.0,1.0	-0.567	-56.7	56.7
19486	ENSG00000143486	EIF2D	1	-	206611238	206611374	206611242	206611374	206609375	206609459	19486	9,4	0,0	4,2	2,7	77	73	6.13774e-07	7.04761e-05	1.0,1.0	0.655,0.213	0.566	56.6	56.6
16501	ENSG00000280927	CTBP1-AS	4	+	1215535	1215752	1215535	1215690	1215958	1218591	16501	2,8	2,4	2,1	0,0	135	73	2.29604e-06	0.000192482	0.351,0.52	1.0,1.0	-0.565	-56.5	56.5
8419	ENSG00000112305	SMAP1	6	+	70699274	70699512	70699274	70699450	70732377	70732511	8419	1,1	0,0	3,2	3,1	135	73	5.5447e-05	0.00249887	1.0,1.0	0.351,0.52	0.565	56.5	56.5
10569	ENSG00000163320	CGGBP1	3	-	88149567	88149815	88149710	88149815	88140969	88141078	10569	7,3	4,1	1,4	0,0	216	73	1.90816e-06	0.000170528	0.372,0.503	1.0,1.0	-0.563	-56.3	56.3
20963	ENSG00000107186	MPDZ	9	-	13279399	13279590	13279563	13279590	13250299	13250372	20963	13,9	0,1	11,3	4,5	237	73	3.55961e-05	0.0017686	1.0,0.735	0.459,0.156	0.56	56	56
15107	ENSG00000156983	BRPF1	3	+	9742024	9742171	9742024	9742153	9742943	9743253	15107	6,5	2,2	3,5	36,17	91	73	5.52937e-06	0.000401377	0.706,0.667	0.063,0.191	0.559	55.9	55.9
13357	ENSG00000159352	PSMD4	1	+	151264831	151265073	151264831	151265028	151265165	151265234	13357	5,5	0,0	12,8	6,10	118	73	1.48063e-06	0.000142396	1.0,1.0	0.553,0.331	0.558	55.8	55.8
12846	ENSG00000099203	TMED1	19	-	10835462	10835632	10835578	10835632	10835263	10835353	12846	3,4	3,1	12,10	0,0	189	73	4.84351e-05	0.00225467	0.279,0.607	1.0,1.0	-0.557	-55.7	55.7
19501	ENSG00000161011	SQSTM1	5	+	179806407	179806458	179806407	179806449	179811573	179811682	19501	3,4	3,2	0,0	2,1	82	73	1.412e-06	0.000136489	0.471,0.64	0.0,0.0	0.555	55.5	55.5
1301	ENSG00000105486	LIG1	19	-	48120166	48121322	48121169	48121322	48119136	48119190	1301	35,15	4,3	234218	4,1	1076	73	3.62172e-05	0.00178226	0.373,0.253	0.799,0.937	-0.555	-55.5	55.5
9518	ENSG00000213639	PPP1CB	2	+	28751675	28751859	28751675	28751783	28752037	28752176	9518	3,4	4,3	4,7	0,1	149	73	0.000117422	0.00443163	0.269,0.395	1.0,0.774	-0.555	-55.5	55.5
466	ENSG00000165959	CLMN	14	-	95194214	95194596	95194535	95194596	95193848	95193919	466	30,19	8,13	41,29	1,1	394	73	1.8623e-06	0.000168819	0.41,0.213	0.884,0.843	-0.552	-55.2	55.2
5555	ENSG00000186020	ZNF529	19	-	36573042	36573252	36573139	36573252	36572332	36572392	5555	4,4	2,1	0,0	2,6	170	73	1.6848e-06	0.000154952	0.462,0.632	0.0,0.0	0.547	54.7	54.7
7419	ENSG00000132849	INADL	1	+	62100318	62100404	62100318	62100360	62108436	62108520	7419	1,1	1,2	4,3	1,0	117	73	0.000224117	0.00737173	0.384,0.238	0.714,1.0	-0.546	-54.6	54.6
14796	ENSG00000156482	RPL30	8	-	98045483	98045545	98045511	98045545	98045278	98045399	14796	6,3	0,1	5,2	7,4	101	73	4.89458e-05	0.00227286	1.0,0.684	0.34,0.265	0.54	54	54
18746	ENSG00000120694	HSPH1	13	-	31145558	31145777	31145562	31145777	31141121	31141259	18746	5,2	2,0	19,16	33,41	77	73	0.00168087	0.0327295	0.703,1.0	0.353,0.27	0.54	54	54
6749	ENSG00000213742	ZNF337-AS1	20	+	25624156	25624312	25624156	25624215	25632157	25632288	6749	10,5	0,0	2,2	1,1	170	73	0.00297739	0.0491374	1.0,1.0	0.462,0.462	0.538	53.8	53.8
13209	ENSG00000133433	GSTT2B	22	-	23958863	23958963	23958886	23958963	23958550	23958701	13209	7,5	0,0	1,5	2,2	96	73	0.000429835	0.0120468	1.0,1.0	0.275,0.655	0.535	53.5	53.5
11724	ENSG00000162927	PUS10	2	-	61017048	61017193	61017157	61017193	61011764	61011905	11724	12,4	5,2	1,2	0,0	182	73	1.27693e-05	0.000793205	0.49,0.445	1.0,1.0	-0.532	-53.2	53.2
6690	ENSG00000132122	SPATA6	1	-	48355669	48355769	48355717	48355769	48305786	48305878	6690	4,8	8,2	2,3	0,0	121	73	2.01423e-06	0.000178325	0.232,0.707	1.0,1.0	-0.53	-53	53
12255	ENSG00000213593	TMX2	11	+	57737607	57737697	57737607	57737668	57737785	57738026	12255	5,3	0,2	4,6	12,12	102	73	0.00194805	0.0365786	1.0,0.518	0.193,0.264	0.53	53	53
6916	ENSG00000147121	KRBOX4	X	+	46472024	46472239	46472024	46472143	46472749	46474639	6916	6,11	8,4	12,10	1,0	169	73	1.71461e-05	0.000990396	0.245,0.543	0.838,1.0	-0.525	-52.5	52.5
1558	ENSG00000261183	RP11-532F12.5	15	-	40843486	40843693	40843572	40843693	40838338	40838686	1558	4,2	2,1	2,6	0,0	159	73	0.000389908	0.011261	0.479,0.479	1.0,1.0	-0.521	-52.1	52.1
7835	ENSG00000271816	BMS1P4	10	-	73730438	73730487	73730458	73730487	73728378	73728587	7835	6,6	3,2	2,2	10,10	93	73	9.43606e-05	0.00368907	0.611,0.702	0.136,0.136	0.52	52	52
4336	ENSG00000163870	TPRA1	3	-	127576608	127576696	127576616	127576696	127575748	127575809	4336	2,4	1,0	3,3	8,5	81	73	0.000110122	0.00417274	0.643,1.0	0.253,0.351	0.52	52	52
16765	ENSG00000164828	SUN1	7	+	869724	869926	869724	869887	872469	872562	16765	3,2	0,0	4,2	2,2	112	73	0.000202553	0.00682842	1.0,1.0	0.566,0.395	0.52	52	52
4754	ENSG00000136051	KIAA1033	12	+	105155109	105155230	105155109	105155177	105156725	105156792	4754	9,2	0,0	2,5	2,2	126	73	0.000210794	0.00706851	1.0,1.0	0.367,0.592	0.52	52	52
12705	ENSG00000115459	ELMOD3	2	+	85355554	85355784	85355554	85355716	85356966	85357090	12705	15,13	0,1	11,6	7,5	141	73	1.50548e-06	0.00014243	1.0,0.871	0.449,0.383	0.519	51.9	51.9
5755	ENSG00000159210	SNF8	17	-	48936761	48936933	48936854	48936933	48936169	48936242	5755	12,7	1,1	15,12	13,18	166	73	5.18654e-05	0.00237353	0.841,0.755	0.337,0.227	0.516	51.6	51.6
19631	ENSG00000050393	MCUR1	6	-	13810421	13810600	13810498	13810600	13806924	13807044	19631	4,4	1,0	26,9	18,16	150	73	0.000326629	0.00991718	0.661,1.0	0.413,0.215	0.516	51.6	51.6
16177	ENSG00000106608	URGCP	7	-	43906561	43907069	43907011	43907069	43887789	43887816	16177	8,17	1,3	19,4	0,0	523	73	5.53196e-05	0.00249887	0.528,0.442	1.0,1.0	-0.515	-51.5	51.5
19885	ENSG00000113648	H2AFY	5	-	135360449	135360601	135360496	135360601	135345967	135346057	19885	64,30	4,0	33,41	28,29	120	73	5.49671e-13	3.85706e-10	0.907,1.0	0.418,0.462	0.514	51.4	51.4
12742	ENSG00000164104	HMGB2	4	-	173334152	173334391	173334245	173334391	173333499	173333669	12742	2,4	15,5	7,13	1,4	166	73	5.04824e-05	0.0023271	0.055,0.26	0.755,0.588	-0.514	-51.4	51.4
20799	ENSG00000185475	TMEM179B	11	+	62787414	62787550	62787414	62787527	62789125	62789210	20799	8,1	1,1	0,2	6,4	96	73	0.000128007	0.00474603	0.859,0.432	0.0,0.275	0.508	50.8	50.8
12744	ENSG00000164104	HMGB2	4	-	173334178	173334391	173334245	173334391	173333499	173333669	12744	3,1	15,5	3,11	1,4	140	73	2.71563e-05	0.00141736	0.094,0.094	0.61,0.589	-0.505	-50.5	50.5
7913	ENSG00000114354	TFG	3	+	100709360	100709588	100709360	100709431	100713642	100713869	7913	19,13	2,0	10,12	5,7	230	73	0.000229738	0.00753047	0.751,1.0	0.388,0.352	0.505	50.5	50.5
6014	ENSG00000006704	GTF2IRD1	7	+	74601043	74601185	74601043	74601177	74602364	74602601	6014	10,3	0,0	8,1	1,7	81	73	9.07464e-05	0.00355959	1.0,1.0	0.878,0.114	0.504	50.4	50.4
14587	ENSG00000103245	NARFL	16	-	739909	740103	739996	740103	739642	739738	14587	1,4	0,0	2,7	1,3	160	73	0.000162974	0.0057714	1.0,1.0	0.477,0.516	0.504	50.4	50.4
12282	ENSG00000086598	TMED2	12	+	123590341	123590492	123590341	123590453	123596604	123597342	12282	8,4	0,0	8,7	6,4	112	73	1.49236e-06	0.00014243	1.0,1.0	0.465,0.533	0.501	50.1	50.1
4222	ENSG00000120137	PANK3	5	-	168578633	168578874	168578836	168578874	168568645	168568998	4222	0,1	2,0	2,4	0,0	276	73	0.000180108	0.00628421	0.0,1.0	1.0,1.0	-0.5	-50	50
13297	ENSG00000107798	LIPA	10	-	89414406	89414557	89414542	89414557	89412790	89412922	13297	0,2	3,0	2,2	0,0	209	73	0.000734521	0.0179583	0.0,1.0	1.0,1.0	-0.5	-50	50
2239	ENSG00000241370	RPP21	6	+	30345490	30345591	30345490	30345577	30346431	30346557	2239	0,1	3,0	2,2	0,0	87	73	0.00114021	0.0249332	0.0,1.0	1.0,1.0	-0.5	-50	50
10916	ENSG00000183020	AP2A2	11	+	984135	984199	984135	984190	984644	984753	10916	0,2	2,2	11,2	0,2	82	73	0.00191187	0.0361971	0.0,0.471	1.0,0.471	-0.5	-50	50
10390	ENSG00000163069	SGCB	4	-	52031828	52031961	52031851	52031961	52029677	52029863	10390	0,0	1,1	4,0	0,1	96	73	0.00196768	0.0367868	0.0,0.0	1.0,0.0	-0.5	-50	50
4503	ENSG00000115234	SNX17	2	+	27371268	27371468	27371268	27371433	27373246	27373311	4503	0,1	2,0	6,4	0,0	108	73	0.00293401	0.0486333	0.0,1.0	1.0,1.0	-0.5	-50	50
15647	ENSG00000180376	CCDC66	3	+	56566593	56566740	56566593	56566738	56566949	56567053	15647	1,1	0,0	8,2	3,5	75	73	8.60711e-06	0.000555777	1.0,1.0	0.722,0.28	0.499	49.9	49.9
3829	ENSG00000267278	MAP3K14-AS1	17	+	45267415	45267501	45267415	45267456	45268008	45268129	3829	8,5	5,3	6,2	0,0	118	73	6.29929e-06	0.000443667	0.497,0.508	1.0,1.0	-0.498	-49.8	49.8
3513	ENSG00000110492	MDK	11	+	46381752	46381981	46381752	46381779	46382056	46382133	3513	7,7	1,0	1,9	1,3	275	73	0.00125434	0.0269928	0.65,1.0	0.21,0.443	0.498	49.8	49.8
724	ENSG00000146067	FAM193B	5	-	177523158	177523265	177523162	177523265	177521973	177522071	724	5,4	0,0	11,5	6,8	77	73	2.54014e-06	0.000205664	1.0,1.0	0.635,0.372	0.496	49.6	49.6
5624	ENSG00000162244	RPL29	3	-	51995662	51995815	51995778	51995815	51995424	51995469	5624	7,4	2,2	3,1	0,0	189	73	0.000178126	0.00623802	0.575,0.436	1.0,1.0	-0.495	-49.5	49.5
15174	ENSG00000002016	RAD52	12	-	926795	927263	927144	927263	925449	925525	15174	5,2	13,5	38,42	6,5	422	73	9.16741e-10	2.44e-07	0.062,0.065	0.523,0.592	-0.494	-49.4	49.4
1424	ENSG00000151657	KIN	10	-	7778833	7779035	7778837	7779035	7769215	7769345	1424	7,4	0,0	7,4	4,6	77	73	8.96421e-07	9.59525e-05	1.0,1.0	0.624,0.387	0.494	49.4	49.4
5913	ENSG00000082438	COBLL1	2	-	164841709	164841823	164841738	164841823	164841155	164841246	5913	4,4	0,0	7,7	4,6	102	73	1.76521e-06	0.000160787	1.0,1.0	0.556,0.455	0.494	49.4	49.4
10100	ENSG00000100578	KIAA0586	14	+	58427727	58427857	58427727	58427813	58429362	58429433	10100	8,9	13,4	9,11	1,0	117	73	7.10747e-06	0.000488424	0.277,0.584	0.849,1.0	-0.494	-49.4	49.4
12982	ENSG00000172053	QARS	3	-	49104356	49104471	49104372	49104471	49103862	49103972	12982	32,25	0,1	11,20	14,12	89	73	1.36413e-10	4.53416e-08	1.0,0.954	0.392,0.578	0.492	49.2	49.2
9080	ENSG00000165275	TRMT10B	9	+	37763628	37763865	37763628	37763753	37768075	37768228	9080	42,22	19,13	63,90	2,3	185	73	1.61851e-11	6.73147e-09	0.466,0.4	0.926,0.922	-0.491	-49.1	49.1
15511	ENSG00000128626	MRPS12	19	+	38930943	38931064	38930943	38930988	38931275	38931861	15511	6,3	2,2	15,17	0,0	149	73	0.000217035	0.00717615	0.595,0.424	1.0,1.0	-0.491	-49.1	49.1
1285	ENSG00000132323	ILKAP	2	-	238189858	238189972	238189862	238189972	238188130	238188257	1285	6,5	2,4	1,5	27,13	77	73	0.000197815	0.00670447	0.74,0.542	0.034,0.267	0.49	49	49
4519	ENSG00000157181	C1orf27	1	+	186398953	186399046	186398953	186399043	186406082	186406268	4519	6,6	1,0	4,2	6,2	76	73	3.76965e-05	0.00184072	0.852,1.0	0.39,0.49	0.486	48.6	48.6
12316	ENSG00000079974	RABL2B	22	-	50783390	50783638	50783504	50783638	50783038	50783286	12316	4,4	0,0	5,3	2,1	187	73	0.000559825	0.01467	1.0,1.0	0.494,0.539	0.484	48.4	48.4
13642	ENSG00000141084	RANBP10	16	-	67744264	67744455	67744287	67744455	67734857	67735042	13642	6,4	0,0	2,6	2,3	96	73	3.05634e-05	0.00156925	1.0,1.0	0.432,0.603	0.483	48.3	48.3
7628	ENSG00000181856	SLC2A4	17	+	7284834	7285000	7284834	7284939	7285087	7285189	7628	1,0	7,2	2,4	2,1	134	73	0.00018707	0.00646758	0.072,0.0	0.353,0.685	-0.483	-48.3	48.3
19353	ENSG00000167981	ZNF597	16	-	3440801	3440933	3440806	3440933	3432421	3437538	19353	0,0	1,1	1,3	1,3	78	73	0.000348843	0.0104082	0.0,0.0	0.483,0.483	-0.483	-48.3	48.3
18521	ENSG00000111481	COPZ1	12	+	54328842	54328950	54328842	54328881	54340546	54340615	18521	1,1	2,1	1,2	0,1	142	73	0.00230318	0.0412304	0.204,0.34	1.0,0.507	-0.482	-48.2	48.2
16892	ENSG00000111445	RFC5	12	+	118017695	118017852	118017695	118017815	118017994	118018053	16892	2,3	0,0	8,6	3,6	110	73	1.62373e-06	0.0001508	1.0,1.0	0.639,0.399	0.481	48.1	48.1
2451	ENSG00000055955	ITIH4	3	-	52818051	52818283	52818256	52818283	52816883	52817058	2451	17,16	4,4	11,4	0,0	278	73	6.50567e-06	0.000456506	0.527,0.512	1.0,1.0	-0.48	-48	48
13069	ENSG00000268916	CSAG3	X	+	152753920	152754010	152753920	152753981	152755154	152755214	13069	1,0	6,2	2,4	3,1	102	73	0.00042301	0.0119394	0.107,0.0	0.323,0.741	-0.479	-47.9	47.9
5618	ENSG00000162244	RPL29	3	-	51995662	51995814	51995764	51995814	51995424	51995469	5618	7,4	4,1	3,1	0,0	175	73	6.64381e-06	0.000464478	0.422,0.625	1.0,1.0	-0.477	-47.7	47.7
10667	ENSG00000102125	TAZ	X	+	154413206	154413370	154413206	154413339	154413481	154413567	10667	5,1	1,5	6,8	0,1	104	73	0.000515314	0.0139019	0.778,0.123	1.0,0.849	-0.474	-47.4	47.4
8046	ENSG00000124786	SLC35B3	6	-	8435076	8435483	8435342	8435483	8434384	8434430	8046	15,25	12,7	50,59	4,2	339	73	2.40687e-05	0.00129916	0.212,0.435	0.729,0.864	-0.473	-47.3	47.3
6971	ENSG00000111247	RAD51AP1	12	+	4543762	4543911	4543762	4543904	4548091	4548178	6971	2,3	2,2	1,1	0,0	80	73	0.000423482	0.0119394	0.477,0.578	1.0,1.0	-0.473	-47.3	47.3
10669	ENSG00000102125	TAZ	X	+	154413206	154413352	154413206	154413339	154413481	154413567	10669	3,1	1,5	4,5	0,1	86	73	0.0004757	0.0130617	0.718,0.145	1.0,0.809	-0.473	-47.3	47.3
11623	ENSG00000135297	MTO1	6	+	73479935	73480367	73479935	73480126	73480674	73480852	11623	14,17	40,56	84,73	20,12	314	73	0	0	0.075,0.066	0.494,0.586	-0.47	-47	47
18459	ENSG00000127314	RAP1B	12	+	68610924	68611052	68610924	68611043	68654111	68654252	18459	7,4	0,2	5,4	9,6	82	73	0.000698589	0.0174244	1.0,0.64	0.331,0.372	0.469	46.9	46.9
12837	ENSG00000092931	MFSD11	17	+	76737700	76737918	76737700	76737883	76738281	76738448	12837	3,4	0,0	3,4	1,4	108	73	1.41289e-05	0.000855226	1.0,1.0	0.67,0.403	0.464	46.4	46.4
8106	ENSG00000169231	THBS3	1	-	155206515	155206764	155206554	155206764	155206199	155206406	8106	2,3	0,0	3,9	4,2	112	73	1.58033e-05	0.000935652	1.0,1.0	0.328,0.746	0.463	46.3	46.3
18635	ENSG00000243989	ACY1	3	+	51988301	51988406	51988301	51988314	51988523	51988603	18635	19,11	0,0	8,7	4,2	165	73	1.89516e-06	0.000170169	1.0,1.0	0.469,0.608	0.462	46.2	46.2
17316	ENSG00000152556	PFKM	12	+	48106106	48106311	48106106	48106252	48107364	48107455	17316	8,2	1,3	2,5	0,0	132	73	0.000778731	0.0187038	0.816,0.269	1.0,1.0	-0.458	-45.8	45.8
15726	ENSG00000076043	REXO2	11	+	114440655	114440753	114440655	114440739	114445978	114446087	15726	36,12	2,4	11,9	14,14	87	73	3.38558e-06	0.000268382	0.938,0.716	0.397,0.35	0.453	45.3	45.3
17307	ENSG00000117450	PRDX1	1	-	45521608	45521867	45521634	45521867	45518937	45519054	17307	0,1	2,1	15,8	4,4	99	73	0.000598041	0.0154366	0.0,0.424	0.734,0.596	-0.453	-45.3	45.3
14678	ENSG00000084636	COL16A1	1	-	31656097	31656444	31656399	31656444	31655313	31655502	14678	34,24	67,65	175208	31,35	375	73	0	0	0.09,0.067	0.524,0.536	-0.452	-45.2	45.2
2583	ENSG00000144120	TMEM177	2	+	119679166	119679617	119679166	119679225	119680831	119682118	2583	12,11	3,3	19,12	0,1	465	73	0.000288257	0.00898243	0.386,0.365	1.0,0.653	-0.451	-45.1	45.1
2897	ENSG00000256269	HMBS	11	+	119084884	119085157	119084884	119085133	119088254	119088308	2897	1,2	2,2	2,7	1,0	97	73	0.000536924	0.0143074	0.273,0.429	0.601,1.0	-0.45	-45	45
12408	ENSG00000254840	RP11-574M7.1	11	+	50320366	50320590	50320366	50320506	50320913	50320998	12408	8,5	1,5	7,4	0,0	157	73	1.65479e-05	0.000967645	0.788,0.317	1.0,1.0	-0.448	-44.8	44.8
8561	ENSG00000066933	MYO9A	15	-	71951701	71951896	71951776	71951896	71938851	71938927	8561	1,0	3,1	4,6	1,5	148	73	0.000686479	0.017181	0.141,0.0	0.664,0.372	-0.448	-44.8	44.8
4378	ENSG00000164151	ICE1	5	+	5474669	5474887	5474669	5474748	5475972	5476079	4378	13,6	0,0	12,5	1,4	212	73	3.59455e-05	0.0017735	1.0,1.0	0.805,0.301	0.447	44.7	44.7
19460	ENSG00000089639	GMIP	19	-	19642534	19642619	19642536	19642619	19641975	19642051	19460	19,16	5,2	12,3	11,8	75	73	0.000523657	0.0140527	0.787,0.886	0.515,0.267	0.446	44.6	44.6
9588	ENSG00000163463	KRTCAP2	1	-	155172323	155172489	155172350	155172489	155169790	155169857	9588	3,2	8,2	9,3	0,2	100	73	0.00145236	0.0293352	0.215,0.422	1.0,0.523	-0.443	-44.3	44.3
4259	ENSG00000110274	CEP164	11	+	117380613	117380714	117380613	117380705	117381640	117381868	4259	0,1	1,3	4,4	4,2	82	73	0.00105947	0.0235595	0.0,0.229	0.471,0.64	-0.441	-44.1	44.1
19026	ENSG00000147996	CBWD5	9	+	65707008	65707218	65707008	65707152	65708901	65708958	19026	8,4	1,1	4,4	6,4	139	73	0.00239534	0.0422552	0.808,0.677	0.259,0.344	0.441	44.1	44.1
10204	ENSG00000103275	UBE2I	16	+	1312346	1312667	1312346	1312603	1314019	1314096	10204	1,0	2,5	5,6	2,3	137	73	4.79909e-05	0.00223949	0.21,0.0	0.571,0.516	-0.439	-43.9	43.9
14341	ENSG00000272168	CASC15	6	+	22110746	22110920	22110746	22110818	22173997	22174062	14341	1,1	3,0	1,1	0,0	175	73	0.00167924	0.0327295	0.122,1.0	1.0,1.0	-0.439	-43.9	43.9
15411	ENSG00000145819	ARHGAP26	5	+	143207197	143207473	143207197	143207308	143213996	143214088	15411	14,13	21,16	21,26	6,3	238	73	2.21883e-05	0.0012256	0.17,0.199	0.518,0.727	-0.438	-43.8	43.8
4189	ENSG00000165916	PSMC3	11	-	47425112	47425246	47425118	47425246	47424422	47424711	4189	32,12	6,6	19,28	51,48	79	73	6.81188e-07	7.63656e-05	0.831,0.649	0.256,0.35	0.437	43.7	43.7
14082	ENSG00000134330	IAH1	2	+	9474857	9475217	9474857	9475097	9475986	9476039	14082	4,6	1,2	4,3	0,0	193	73	0.00127887	0.0273471	0.602,0.532	1.0,1.0	-0.433	-43.3	43.3
5556	ENSG00000075407	ZNF37A	10	+	38115194	38115340	38115194	38115290	38117389	38125544	5556	4,3	31,18	6,11	3,7	123	73	2.0613e-06	0.000179371	0.071,0.09	0.543,0.483	-0.432	-43.2	43.2
8481	ENSG00000185024	BRF1	14	-	105252393	105252579	105252506	105252579	105228819	105228913	8481	3,3	0,0	3,2	0,5	186	73	0.00242564	0.0425059	1.0,1.0	1.0,0.136	0.432	43.2	43.2
13569	ENSG00000175582	RAB6A	11	-	73760506	73760658	73760561	73760658	73730764	73730823	13569	6,3	1,3	4,2	0,0	128	73	0.00064619	0.0163673	0.774,0.363	1.0,1.0	-0.431	-43.1	43.1
14511	ENSG00000261824	LINC00662	19	-	27746020	27746230	27746080	27746230	27732795	27732967	14511	2,1	14,2	3,4	1,2	133	73	0.00144313	0.0292111	0.073,0.215	0.622,0.523	-0.428	-42.8	42.8
15279	ENSG00000259429	UBE2Q2P2	15	+	82382636	82382883	82382636	82382879	82400659	82400716	15279	0,0	4,2	6,1	5,2	77	73	4.35147e-06	0.000324578	0.0,0.0	0.532,0.322	-0.427	-42.7	42.7
14736	ENSG00000095485	CWF19L1	10	-	100236817	100236969	100236853	100236969	100235666	100235764	14736	4,2	2,1	1,5	0,0	109	73	0.00128301	0.0273737	0.573,0.573	1.0,1.0	-0.427	-42.7	42.7
20592	ENSG00000267750	RUNDC3A-AS1	17	-	44315161	44315315	44315236	44315315	44311384	44311455	20592	4,2	2,3	3,3	0,1	148	73	0.00161782	0.0318952	0.497,0.247	1.0,0.597	-0.426	-42.6	42.6
16176	ENSG00000106608	URGCP	7	-	43907011	43907242	43907193	43907242	43887789	43887816	16176	6,13	3,1	8,2	0,0	255	73	0.000477373	0.0130887	0.364,0.788	1.0,1.0	-0.424	-42.4	42.4
1077	ENSG00000105122	RASAL3	19	-	15452044	15452815	15452657	15452815	15451623	15451938	1077	1,5	0,0	5,5	0,3	686	73	0.00265651	0.0454654	1.0,1.0	1.0,0.151	0.424	42.4	42.4
13752	ENSG00000266173	STRADA	17	-	63728333	63728413	63728357	63728413	63714005	63714108	13752	13,8	2,4	5,6	13,8	97	73	0.00112674	0.0247646	0.83,0.601	0.224,0.361	0.423	42.3	42.3
7227	ENSG00000104756	KCTD9	8	-	25446079	25446250	25446128	25446250	25440576	25440673	7227	9,6	0,0	6,5	1,5	122	73	1.71387e-05	0.000990396	1.0,1.0	0.782,0.374	0.422	42.2	42.2
5795	ENSG00000204387	C6orf48	6	+	31834921	31834975	31834921	31834956	31835410	31835462	5795	5,3	0,1	4,4	6,3	92	73	0.000290767	0.00904578	1.0,0.704	0.346,0.514	0.422	42.2	42.2
15974	ENSG00000161677	JOSD2	19	-	50511068	50511220	50511125	50511220	50510285	50510445	15974	12,7	1,0	2,11	3,2	130	73	0.000969563	0.0220256	0.871,1.0	0.272,0.755	0.422	42.2	42.2
15645	ENSG00000242338	BMS1P4	10	-	73730315	73730469	73730458	73730469	73728378	73728587	15645	12,14	3,2	12,5	10,10	216	73	0.000973735	0.022079	0.575,0.703	0.289,0.145	0.422	42.2	42.2
15176	ENSG00000002016	RAD52	12	-	929763	929886	929818	929886	927144	927263	15176	5,3	11,8	22,18	5,10	128	73	0.000267378	0.00847114	0.206,0.176	0.715,0.507	-0.42	-42	42
9962	ENSG00000256525	POLG2	17	-	64483253	64483486	64483389	64483486	64482918	64482999	9962	8,6	0,0	6,8	1,3	209	73	0.000303828	0.00934467	1.0,1.0	0.677,0.482	0.42	42	42
19345	ENSG00000119979	FAM45A	10	+	119104763	119105022	119104763	119105006	119105310	119105495	19345	8,1	0,0	6,3	2,3	89	73	5.88154e-05	0.00261577	1.0,1.0	0.711,0.451	0.419	41.9	41.9
9522	ENSG00000213639	PPP1CB	2	+	28776850	28776994	28776850	28776982	28778350	28778589	9522	39,32	0,1	34,34	23,22	85	73	2.86882e-13	2.09048e-10	1.0,0.965	0.559,0.57	0.418	41.8	41.8
15646	ENSG00000180376	CCDC66	3	+	56566593	56566759	56566593	56566738	56566949	56567053	15646	20,8	0,0	7,7	3,5	94	73	1.08287e-06	0.000110902	1.0,1.0	0.644,0.521	0.417	41.7	41.7
18517	ENSG00000111481	COPZ1	12	+	54346611	54346759	54346611	54346714	54347766	54347840	18517	1,4	0,0	7,3	2,2	118	73	0.000805522	0.0191006	1.0,1.0	0.684,0.481	0.417	41.7	41.7
17583	ENSG00000111237	VPS29	12	-	110499456	110499546	110499534	110499546	110498819	110498859	17583	84,49	15,7	42,34	36,37	151	73	2.46002e-10	7.64059e-08	0.73,0.772	0.361,0.308	0.416	41.6	41.6
16066	ENSG00000162222	TTC9C	11	+	62728068	62728227	62728068	62728161	62728822	62728929	16066	1,2	1,0	2,0	1,1	139	73	0.00240603	0.0423257	0.344,1.0	0.512,0.0	0.416	41.6	41.6
7240	ENSG00000139636	LMBR1L	12	-	49106538	49106746	49106544	49106746	49105923	49105957	7240	0,0	1,1	7,8	12,8	79	73	6.68582e-05	0.00290527	0.0,0.0	0.35,0.48	-0.415	-41.5	41.5
21748	ENSG00000130309	COLGALT1	19	+	17571865	17571991	17571865	17571987	17572482	17572602	21748	0,1	1,1	2,5	2,1	77	73	0.00277396	0.0466384	0.0,0.487	0.487,0.826	-0.413	-41.3	41.3
747	ENSG00000143252	SDHC	1	+	161314380	161314874	161314380	161314603	161323613	161323670	747	3,2	0,0	7,13	1,2	344	73	0.00133097	0.0280807	1.0,1.0	0.598,0.58	0.411	41.1	41.1
20046	ENSG00000260001	TGFBR3L	19	+	7916955	7917050	7916955	7917034	7917472	7917599	20046	2,3	3,3	2,1	1,0	89	73	0.00294068	0.0487012	0.354,0.451	0.621,1.0	-0.408	-40.8	40.8
5376	ENSG00000092094	OSGEP	14	-	20448901	20449013	20448963	20449013	20448732	20448811	5376	11,12	44,39	39,68	31,18	135	73	3.7589e-07	4.50735e-05	0.119,0.143	0.405,0.671	-0.407	-40.7	40.7
3459	ENSG00000101150	TPD52L2	20	+	63873667	63873820	63873667	63873816	63889189	63889238	3459	13,10	0,0	15,8	6,8	77	73	6.89654e-07	7.68599e-05	1.0,1.0	0.703,0.487	0.405	40.5	40.5
21831	ENSG00000103404	USP31	16	-	23079945	23080171	23079995	23080171	23073721	23073880	21831	13,10	0,0	16,8	4,5	123	73	2.45384e-06	0.000201257	1.0,1.0	0.704,0.487	0.405	40.5	40.5
17143	ENSG00000143702	CEP170	1	-	243142315	243142463	243142366	243142463	243139936	243140107	17143	14,11	0,2	4,6	5,2	124	73	0.00164008	0.0322	1.0,0.764	0.32,0.638	0.403	40.3	40.3
981	ENSG00000242259	C22orf39	22	-	19408431	19408593	19408482	19408593	19407183	19407274	981	21,11	25,24	16,29	7,5	124	73	8.2619e-05	0.00335684	0.331,0.212	0.574,0.773	-0.402	-40.2	40.2
11213	ENSG00000146063	TRIM41	5	+	181234173	181234355	181234173	181234349	181234931	181234995	11213	9,7	6,4	2,5	0,0	79	73	1.55348e-05	0.000922642	0.581,0.618	1.0,1.0	-0.401	-40.1	40.1
4041	ENSG00000005801	ZNF195	11	-	3370942	3371070	3370974	3371070	3361742	3361889	4041	0,0	2,7	5,2	2,7	105	73	7.7183e-05	0.00321387	0.0,0.0	0.635,0.166	-0.401	-40.1	40.1
2471	ENSG00000116750	UCHL5	1	-	193059315	193059521	193059412	193059521	193051753	193051817	2471	5,2	0,1	1,3	4,1	170	73	0.00105881	0.0235595	1.0,0.462	0.097,0.563	0.401	40.1	40.1
14567	ENSG00000169251	NMD3	3	+	161221323	161221724	161221323	161221504	161221993	161222140	14567	6,7	0,0	12,6	2,1	293	73	0.00134899	0.0281384	1.0,1.0	0.599,0.599	0.401	40.1	40.1
6493	ENSG00000104852	SNRNP70	19	+	49102113	49102185	49102113	49102173	49104633	49104735	6493	3,1	5,1	0,0	2,1	85	73	0.00176246	0.0339001	0.34,0.462	0.0,0.0	0.401	40.1	40.1
8219	ENSG00000146963	LUC7L2	7	+	139416578	139416678	139416578	139416676	139417537	139417729	8219	3,3	1,0	5,13	7,11	75	73	0.000503386	0.013644	0.745,1.0	0.41,0.535	0.4	40	40
10665	ENSG00000102125	TAZ	X	+	154413206	154413358	154413206	154413339	154413481	154413567	10665	4,3	1,5	10,9	0,1	92	73	0.000324594	0.00989727	0.76,0.323	1.0,0.877	-0.397	-39.7	39.7
20414	ENSG00000006432	MAP3K9	14	-	70739897	70740164	70740041	70740164	70738244	70738398	20414	2,0	8,9	10,12	8,3	217	73	7.13506e-06	0.000488424	0.078,0.0	0.296,0.574	-0.396	-39.6	39.6
7370	ENSG00000180104	EXOC3	5	+	462156	462529	462156	462307	464289	465272	7370	24,4	57,44	130118	46,30	295	73	0	0	0.094,0.022	0.412,0.493	-0.395	-39.5	39.5
7592	ENSG00000106028	SSBP1	7	+	141738599	141738678	141738599	141738619	141739123	141739189	7592	10,7	3,3	16,14	0,0	132	73	1.4848e-05	0.000893046	0.648,0.563	1.0,1.0	-0.395	-39.5	39.5
5109	ENSG00000101246	ARFRP1	20	-	63707660	63707838	63707809	63707838	63706998	63707092	5109	0,1	2,2	9,7	3,3	222	73	0.000145556	0.00528297	0.0,0.141	0.497,0.434	-0.395	-39.5	39.5
7677	ENSG00000163374	YY1AP1	1	-	155672271	155672731	155672520	155672731	155670400	155670464	7677	11,18	0,0	26,27	5,3	322	73	3.56557e-06	0.000275728	1.0,1.0	0.541,0.671	0.394	39.4	39.4
9569	ENSG00000170638	TRABD	22	+	50190597	50190796	50190597	50190648	50193575	50193654	9569	4,7	0,0	11,4	2,1	221	73	0.00285596	0.0477152	1.0,1.0	0.645,0.569	0.393	39.3	39.3
19963	ENSG00000241935	HOGA1	10	+	97600066	97600214	97600066	97600163	97601856	97601990	19963	0,1	11,4	1,4	1,2	124	73	0.000378367	0.011062	0.0,0.128	0.371,0.541	-0.392	-39.2	39.2
11671	ENSG00000273559	CWC25	17	-	38810275	38810595	38810467	38810595	38809701	38809765	11671	71,56	21,7	215185	3,0	265	73	1.70695e-11	6.88081e-09	0.482,0.688	0.952,1.0	-0.391	-39.1	39.1
5832	ENSG00000183426	NPIPA1	16	+	14951433	14951536	14951433	14951507	14951614	14952056	5832	19,6	1,0	12,3	5,2	102	73	0.000106072	0.00404354	0.931,1.0	0.632,0.518	0.391	39.1	39.1
17995	ENSG00000155368	DBI	2	+	119367407	119367528	119367407	119367463	119368187	119368305	17995	13,3	2,2	4,3	0,0	138	73	0.0018924	0.0359253	0.775,0.442	1.0,1.0	-0.391	-39.1	39.1
16233	ENSG00000067829	IDH3G	X	-	153790795	153790851	153790809	153790851	153790194	153790292	16233	7,4	0,0	5,5	6,1	87	73	1.94662e-05	0.00110091	1.0,1.0	0.411,0.808	0.39	39	39
18380	ENSG00000132437	DDC	7	-	50479940	50479963	50479954	50479963	50479786	50479863	18380	2,1	6,0	1,1	0,0	87	73	0.00286989	0.0478155	0.219,1.0	1.0,1.0	-0.39	-39	39
544	ENSG00000115661	STK16	2	+	219245478	219245796	219245478	219245522	219245895	219246085	544	12,18	21,12	99,96	12,21	347	73	3.1894e-07	3.92379e-05	0.107,0.24	0.634,0.49	-0.389	-38.9	38.9
9985	ENSG00000168827	GFM1	3	+	158650004	158650156	158650004	158650061	158652095	158652246	9985	3,3	6,9	11,10	5,3	168	73	0.000761107	0.0184386	0.178,0.127	0.489,0.592	-0.388	-38.8	38.8
5314	ENSG00000100031	GGT1	22	+	24624031	24624226	24624031	24624146	24627409	24627619	5314	3,3	5,0	2,6	0,0	153	73	0.00271935	0.0460829	0.223,1.0	1.0,1.0	-0.388	-38.8	38.8
17944	ENSG00000166169	POLL	10	-	101587821	101588270	101587884	101588270	101587245	101587406	17944	12,8	0,1	14,16	7,8	136	73	4.52396e-05	0.00213743	1.0,0.811	0.518,0.518	0.387	38.7	38.7
21344	ENSG00000196756	SNHG17	20	-	38422045	38422241	38422095	38422241	38421005	38421098	21344	6,7	5,2	21,26	1,1	123	73	0.000411645	0.0116887	0.416,0.675	0.926,0.939	-0.387	-38.7	38.7
17114	ENSG00000136247	ZDHHC4	7	+	6577467	6577720	6577467	6577498	6578565	6578746	17114	51,49	19,34	119111	11,12	295	73	8.29169e-08	1.27719e-05	0.399,0.263	0.728,0.696	-0.381	-38.1	38.1
15959	ENSG00000100083	GGA1	22	+	37616921	37617048	37616921	37616997	37618447	37618546	15959	15,13	43,24	29,39	15,13	124	73	1.04836e-07	1.56396e-05	0.17,0.242	0.532,0.638	-0.379	-37.9	37.9
9759	ENSG00000101391	CDK5RAP1	20	-	33399624	33399869	33399726	33399869	33396760	33397084	9759	3,2	0,0	21,37	7,7	175	73	8.56849e-05	0.00344668	1.0,1.0	0.556,0.688	0.378	37.8	37.8
2269	ENSG00000197045	GMFB	14	-	54481407	54481458	54481408	54481458	54480873	54480957	2269	5,4	0,0	11,2	1,4	74	73	0.00120226	0.0259631	1.0,1.0	0.916,0.33	0.377	37.7	37.7
16112	ENSG00000025770	NCAPH2	22	+	50519189	50519410	50519189	50519320	50520964	50521036	16112	5,5	24,13	28,22	7,19	163	73	5.91809e-05	0.00262586	0.085,0.147	0.642,0.341	-0.376	-37.6	37.6
1283	ENSG00000132323	ILKAP	2	-	238189852	238189972	238189862	238189972	238188130	238188257	1283	56,41	2,4	28,26	27,13	83	73	6.38763e-09	1.32989e-06	0.961,0.9	0.477,0.638	0.373	37.3	37.3
15958	ENSG00000100083	GGA1	22	+	37616921	37617064	37616921	37616997	37618447	37618546	15958	28,19	43,24	46,52	15,13	140	73	2.52392e-08	4.4276e-06	0.253,0.292	0.615,0.676	-0.373	-37.3	37.3
16903	ENSG00000162585	FAAP20	1	-	2198753	2201225	2201049	2201225	2198006	2198142	16903	49,38	1,3	55,26	1,0	2369	73	0.00280536	0.0469111	0.602,0.281	0.629,1.0	-0.373	-37.3	37.3
606	ENSG00000110514	MADD	11	+	47295495	47295579	47295495	47295567	47295896	47295954	606	36,44	14,8	21,15	26,23	85	73	3.92077e-06	0.000298325	0.688,0.825	0.41,0.359	0.372	37.2	37.2
12492	ENSG00000135723	FHOD1	16	-	67238812	67238967	67238902	67238967	67238379	67238447	12492	3,0	15,12	7,12	7,5	163	73	8.15673e-06	0.000534732	0.082,0.0	0.309,0.518	-0.372	-37.2	37.2
18396	ENSG00000181852	RNF41	12	-	56221703	56221843	56221759	56221843	56213957	56214070	18396	1,3	3,1	2,4	1,0	129	73	0.00176618	0.0339372	0.159,0.629	0.531,1.0	-0.372	-37.2	37.2
18985	ENSG00000221968	FADS3	11	-	61877410	61877587	61877510	61877587	61876865	61876963	18985	19,22	39,39	102127	47,32	173	73	1.6578e-09	4.18783e-07	0.171,0.192	0.478,0.626	-0.371	-37.1	37.1
6113	ENSG00000198160	MIER1	1	+	66984571	66984652	66984571	66984592	66986402	66988619	6113	7,17	0,0	13,9	3,4	133	73	7.9467e-06	0.000525447	1.0,1.0	0.704,0.553	0.371	37.1	37.1
12407	ENSG00000254840	RP11-574M7.1	11	+	50315414	50315596	50315414	50315564	50320913	50320998	12407	10,3	5,1	2,6	0,0	105	73	1.67129e-05	0.000974286	0.582,0.676	1.0,1.0	-0.371	-37.1	37.1
13352	ENSG00000159352	PSMD4	1	+	151266003	151266208	151266003	151266121	151266307	151266439	13352	4,4	15,17	30,20	12,13	160	73	1.12376e-06	0.000114467	0.108,0.097	0.533,0.412	-0.37	-37	37
21808	ENSG00000053254	FOXN3	14	-	89190383	89190449	89190386	89190449	89180700	89180806	21808	7,14	8,11	10,11	1,2	76	73	0.000653008	0.0165179	0.457,0.55	0.906,0.841	-0.37	-37	37
18506	ENSG00000013392	RWDD2A	6	+	83194530	83194656	83194530	83194652	83195179	83195271	18506	6,6	0,1	7,1	4,1	77	73	0.00156937	0.0311261	1.0,0.85	0.624,0.487	0.37	37	37
3262	ENSG00000133943	C14orf159	14	+	91215404	91215793	91215404	91215556	91224683	91225355	3262	32,37	31,21	39,35	5,6	310	73	7.22345e-06	0.000491906	0.196,0.293	0.647,0.579	-0.368	-36.8	36.8
5167	ENSG00000164024	METAP1	4	+	99005768	99005892	99005768	99005852	99028866	99028918	5167	2,2	1,1	0,1	3,1	113	73	0.000936608	0.021457	0.564,0.564	0.0,0.392	0.368	36.8	36.8
18936	ENSG00000131650	KREMEN2	16	+	2966324	2966449	2966324	2966413	2966641	2966795	18936	10,2	3,1	10,6	0,0	109	73	0.00150862	0.0302596	0.691,0.573	1.0,1.0	-0.368	-36.8	36.8
926	ENSG00000204149	AGAP6	10	+	49987164	49987271	49987164	49987234	49988750	49988938	926	14,10	0,0	14,11	3,7	110	73	3.40886e-06	0.000268874	1.0,1.0	0.756,0.51	0.367	36.7	36.7
6253	ENSG00000278610	RP11-455P21.3	1	+	222815063	222815171	222815063	222815078	222823883	222823945	6253	10,9	5,1	7,6	0,0	166	73	2.12631e-05	0.00118138	0.468,0.798	1.0,1.0	-0.367	-36.7	36.7
9131	ENSG00000073803	MAP3K13	3	+	185428496	185429056	185428496	185428946	185437446	185437630	9131	4,1	1,1	1,0	2,2	183	73	0.00297679	0.0491374	0.615,0.285	0.166,0.0	0.367	36.7	36.7
6558	ENSG00000111666	CHPT1	12	+	101726293	101726497	101726293	101726404	101728900	101729074	6558	330214	411226	380343	83,93	166	73	0	0	0.261,0.294	0.668,0.619	-0.366	-36.6	36.6
21328	ENSG00000104177	MYEF2	15	-	48152046	48152284	48152233	48152284	48151873	48151942	21328	49,36	73,39	68,73	14,19	260	73	3.59168e-12	1.79771e-09	0.159,0.206	0.577,0.519	-0.366	-36.6	36.6
5710	ENSG00000161526	SAP30BP	17	+	75705610	75705730	75705610	75705693	75706007	75706092	5710	6,4	1,0	8,13	5,7	110	73	0.000470009	0.012943	0.799,1.0	0.515,0.552	0.366	36.6	36.6
6686	ENSG00000070010	UFD1L	22	-	19475469	19475602	19475495	19475602	19474903	19475100	6686	71,46	10,10	47,53	47,46	99	73	7.07023e-10	2.06081e-07	0.84,0.772	0.424,0.459	0.365	36.5	36.5
14794	ENSG00000156482	RPL30	8	-	98045503	98045550	98045511	98045550	98045278	98045399	14794	6,1	0,1	4,3	7,4	81	73	0.000460933	0.012786	1.0,0.474	0.34,0.403	0.365	36.5	36.5
473	ENSG00000179178	TMEM125	1	+	43271648	43271726	43271648	43271718	43272183	43272339	473	3,2	1,0	1,0	0,3	81	73	0.00230928	0.0412304	0.73,1.0	1.0,0.0	0.365	36.5	36.5
11001	ENSG00000128595	CALU	7	+	128748598	128748809	128748598	128748804	128758870	128759037	11001	29,11	3,1	29,22	20,20	78	73	3.45399e-06	0.000270411	0.9,0.911	0.576,0.507	0.364	36.4	36.4
3347	ENSG00000100209	HSCB	22	+	28744614	28744709	28744614	28744704	28751240	28751288	3347	5,4	5,1	2,2	0,0	78	73	4.04107e-05	0.00195311	0.483,0.789	1.0,1.0	-0.364	-36.4	36.4
20258	ENSG00000114503	NCBP2	3	-	196937451	196937631	196937509	196937631	196937171	196937282	20258	5,14	0,0	30,24	8,9	131	73	6.01436e-06	0.000429993	1.0,1.0	0.676,0.598	0.363	36.3	36.3
20940	ENSG00000148090	AUH	9	-	91327499	91327703	91327589	91327703	91325317	91325404	20940	7,5	0,0	8,12	3,2	163	73	7.82835e-05	0.00323834	1.0,1.0	0.544,0.729	0.363	36.3	36.3
13072	ENSG00000119943	PYROXD2	10	-	98410612	98410958	98410855	98410958	98407903	98407997	13072	13,9	2,1	4,4	0,0	316	73	0.0030026	0.0494243	0.6,0.675	1.0,1.0	-0.363	-36.3	36.3
15484	ENSG00000059122	FLYWCH1	16	+	2939827	2939957	2939827	2939878	2940031	2940092	15484	1,3	0,0	8,11	5,1	152	73	5.33853e-05	0.00243134	1.0,1.0	0.435,0.841	0.362	36.2	36.2
19348	ENSG00000104064	GABPB1	15	-	50354923	50355153	50354984	50355153	50309690	50309798	19348	27,18	20,13	7,10	58,72	134	73	1.93712e-12	1.14689e-09	0.424,0.43	0.062,0.07	0.361	36.1	36.1
3962	ENSG00000116128	BCL9	1	+	147612882	147613067	147612882	147612977	147614426	147614616	3962	27,15	4,6	16,27	0,0	163	73	2.5177e-06	0.000204722	0.751,0.528	1.0,1.0	-0.361	-36.1	36.1
19556	ENSG00000126870	WDR60	7	+	158902375	158905283	158902375	158902595	158905988	158906091	19556	142,96	17,12	160184	3,5	2761	73	1.59213e-05	0.000939701	0.181,0.175	0.585,0.493	-0.361	-36.1	36.1
4132	ENSG00000105393	BABAM1	19	+	17276834	17276928	17276834	17276909	17277383	17277479	4132	5,4	1,0	6,9	8,3	92	73	0.000635665	0.0161655	0.799,1.0	0.373,0.704	0.361	36.1	36.1
6646	ENSG00000106133	NSUN5P2	7	-	72948663	72948808	72948667	72948808	72948484	72948597	6646	1,0	10,5	2,3	4,3	77	73	0.000763976	0.0184386	0.087,0.0	0.322,0.487	-0.361	-36.1	36.1
3077	ENSG00000090006	LTBP4	19	+	40616888	40617042	40616888	40617020	40619346	40619493	3077	1,0	2,3	0,7	1,0	95	73	0.00142601	0.0289884	0.278,0.0	0.0,1.0	-0.361	-36.1	36.1
5968	ENSG00000165675	ENOX2	X	-	130901672	130901731	130901683	130901731	130709242	130709331	5968	0,1	3,0	2,3	0,1	84	73	0.00213388	0.0389233	0.0,1.0	1.0,0.723	-0.361	-36.1	36.1
6920	ENSG00000135506	OS9	12	+	57718992	57720263	57718992	57719182	57720405	57720518	6920	719525	118,84	939795	41,23	1154	73	3.10862e-15	3.09979e-12	0.278,0.283	0.592,0.686	-0.359	-35.9	35.9
7038	ENSG00000088179	PTPN4	2	+	119915178	119916690	119915178	119915242	119920068	119920241	7038	52,42	13,9	112,88	6,3	1521	73	4.70713e-05	0.00221844	0.161,0.183	0.473,0.585	-0.357	-35.7	35.7
7575	ENSG00000106028	SSBP1	7	+	141738599	141738681	141738599	141738619	141739123	141741690	7575	15,7	3,3	18,18	0,0	135	73	1.36343e-05	0.000835971	0.73,0.558	1.0,1.0	-0.356	-35.6	35.6
1171	ENSG00000140553	UNC45A	15	+	90949653	90949877	90949653	90949720	90950153	90950267	1171	26,25	103,79	148201	71,70	230	73	0	0	0.074,0.091	0.398,0.477	-0.355	-35.5	35.5
12128	ENSG00000100422	CERK	22	-	46712138	46712293	46712167	46712293	46711085	46711149	12128	0,0	5,9	4,4	3,10	102	73	2.32008e-05	0.00125949	0.0,0.0	0.488,0.223	-0.355	-35.5	35.5
6486	ENSG00000103423	DNAJA3	16	+	4436203	4436359	4436203	4436279	4437401	4437485	6486	7,1	0,0	6,9	7,0	153	73	0.00122218	0.0263429	1.0,1.0	0.29,1.0	0.355	35.5	35.5
19008	ENSG00000172530	BANP	16	+	87975047	87975207	87975047	87975203	87981035	87981127	19008	5,3	2,2	6,1	0,0	77	73	0.00165616	0.032482	0.703,0.587	1.0,1.0	-0.355	-35.5	35.5
19247	ENSG00000125875	TBC1D20	20	-	437425	437598	437439	437598	435479	435970	19247	11,16	0,0	13,15	8,5	87	73	9.66361e-07	0.000101715	1.0,1.0	0.577,0.716	0.354	35.4	35.4
20633	ENSG00000155903	RASA2	3	+	141586024	141586229	141586024	141586098	141586645	141586752	20633	1,0	8,5	4,6	1,11	204	73	0.000438328	0.0122667	0.043,0.0	0.589,0.163	-0.354	-35.4	35.4
7118	ENSG00000168026	TTC21A	3	+	39137194	39137387	39137194	39137253	39137485	39137710	7118	9,10	3,1	22,24	0,0	207	73	0.000880074	0.0205091	0.514,0.779	1.0,1.0	-0.353	-35.3	35.3
10991	ENSG00000141956	PRDM15	21	-	41879269	41879473	41879273	41879473	41860326	41860372	10991	0,1	3,1	1,7	4,0	77	73	0.00166066	0.0325366	0.0,0.487	0.192,1.0	-0.352	-35.2	35.2
11304	ENSG00000143537	ADAM15	1	+	155061903	155062117	155061903	155061975	155062244	155062369	11304	67,39	51,27	59,73	11,11	215	73	5.82793e-08	9.43726e-06	0.308,0.329	0.646,0.693	-0.351	-35.1	35.1
19364	ENSG00000198561	CTNND1	11	+	57761796	57762119	57761796	57762046	57795576	57795741	19364	31,22	15,13	21,13	54,57	146	73	2.95114e-09	6.73642e-07	0.508,0.458	0.163,0.102	0.35	35	35
18266	ENSG00000197136	PCNXL3	11	+	65619857	65620028	65619857	65619932	65620830	65620936	18266	7,1	0,0	10,18	6,1	169	73	7.68528e-05	0.00321387	1.0,1.0	0.419,0.886	0.348	34.8	34.8
604	ENSG00000110514	MADD	11	+	47295495	47295576	47295495	47295567	47295896	47295954	604	22,22	14,8	15,9	26,23	82	73	0.000166583	0.00587723	0.583,0.71	0.339,0.258	0.348	34.8	34.8
3515	ENSG00000110492	MDK	11	+	46381736	46381885	46381736	46381779	46382056	46382133	3515	3,4	1,0	2,5	1,3	179	73	0.00249984	0.0435313	0.55,1.0	0.449,0.405	0.348	34.8	34.8
6755	ENSG00000213742	ZNF337-AS1	20	+	25639752	25639982	25639752	25639850	25645530	25645648	6755	4,2	0,0	1,5	0,4	205	73	0.00242667	0.0425059	1.0,1.0	1.0,0.308	0.346	34.6	34.6
11092	ENSG00000109501	WFS1	4	+	6287092	6287328	6287092	6287175	6288986	6289131	11092	5,2	19,23	36,27	14,17	226	73	8.79449e-10	2.41479e-07	0.078,0.027	0.454,0.339	-0.344	-34.4	34.4
15344	ENSG00000128833	MYO5C	15	-	52260861	52261127	52260901	52261127	52256638	52256720	15344	64,48	2,1	27,28	12,10	113	73	1.59724e-08	2.96679e-06	0.954,0.969	0.592,0.644	0.344	34.4	34.4
20078	ENSG00000169660	HEXDC	17	+	82439630	82440334	82439630	82439713	82440996	82441075	20078	102,46	7,2	29,39	0,0	694	73	7.141e-06	0.000488424	0.605,0.708	1.0,1.0	-0.344	-34.4	34.4
5717	ENSG00000161526	SAP30BP	17	+	75691393	75691569	75691393	75691535	75693439	75693482	5717	1,0	3,2	5,3	3,4	107	73	0.00108048	0.0238865	0.185,0.0	0.532,0.338	-0.343	-34.3	34.3
11383	ENSG00000138035	PNPT1	2	-	55644636	55645432	55645348	55645432	55643318	55643425	11383	109,68	0,1	88,77	9,3	785	73	2.31267e-05	0.00125949	1.0,0.863	0.476,0.705	0.341	34.1	34.1
21685	ENSG00000198015	MRPL42	12	+	93470485	93470590	93470485	93470505	93476953	93477017	21685	5,2	0,0	11,13	2,4	158	73	4.37102e-05	0.00208074	1.0,1.0	0.718,0.6	0.341	34.1	34.1
2055	ENSG00000273000	KB-1572G7.2	22	-	23690231	23690293	23690235	23690293	23683724	23683867	2055	4,9	8,0	3,4	0,0	77	73	0.00178995	0.0342549	0.322,1.0	1.0,1.0	-0.339	-33.9	33.9
2906	ENSG00000128596	CCDC136	7	+	128801185	128801509	128801185	128801473	128804649	128804761	2906	51,30	1,3	12,17	9,5	109	73	5.84241e-05	0.00260448	0.972,0.87	0.472,0.695	0.338	33.8	33.8
1711	ENSG00000037042	TUBG2	17	+	42660259	42660455	42660259	42660367	42660638	42660706	1711	4,2	0,0	14,8	3,2	161	73	0.000370296	0.0108769	1.0,1.0	0.679,0.645	0.338	33.8	33.8
3577	ENSG00000205323	SARNP	12	-	55757329	55757553	55757382	55757553	55752462	55752840	3577	37,23	19,4	21,20	29,24	126	73	0.00142061	0.0289372	0.53,0.769	0.296,0.326	0.338	33.8	33.8
14443	ENSG00000090615	GOLGA3	12	-	132782959	132783162	132783070	132783162	132782295	132782493	14443	13,6	0,0	9,15	4,1	184	73	0.000148959	0.00539206	1.0,1.0	0.472,0.856	0.336	33.6	33.6
20179	ENSG00000172113	NME6	3	-	48300430	48300634	48300526	48300634	48298426	48298523	20179	8,3	1,0	7,14	3,4	169	73	0.0020203	0.0373794	0.776,1.0	0.502,0.602	0.336	33.6	33.6
1970	ENSG00000178607	ERN1	17	-	64075135	64075247	64075174	64075247	64074871	64075045	1970	6,2	0,1	6,9	5,7	112	73	0.000796837	0.0189929	1.0,0.566	0.439,0.456	0.335	33.5	33.5
12614	ENSG00000179335	CLK3	15	+	74620008	74622216	74620008	74620225	74622493	74622624	12614	403317	14,8	855998	5,4	2064	73	1.22409e-06	0.000123294	0.504,0.584	0.858,0.898	-0.334	-33.4	33.4
8339	ENSG00000166881	NEMP1	12	-	57070673	57070893	57070819	57070893	57064645	57064739	8339	47,33	1,0	30,44	6,8	219	73	2.42086e-06	0.000200287	0.94,1.0	0.625,0.647	0.334	33.4	33.4
5436	ENSG00000162910	MRPL55	1	-	228108436	228109021	228108954	228109021	228108234	228108318	5436	398303	62,37	809849	26,24	591	73	9.54792e-15	9.04474e-12	0.442,0.503	0.794,0.814	-0.332	-33.2	33.2
343	ENSG00000121022	COPS5	8	-	67061845	67062029	67061853	67062029	67061291	67061422	343	8,5	1,0	19,13	6,13	81	73	0.000199836	0.00676086	0.878,1.0	0.741,0.474	0.332	33.2	33.2
15648	ENSG00000180376	CCDC66	3	+	56566593	56566759	56566593	56566740	56566949	56567053	15648	20,8	1,1	6,7	7,2	92	73	0.00118415	0.0257873	0.941,0.864	0.405,0.735	0.332	33.2	33.2
14222	ENSG00000137822	TUBGCP4	15	+	43403682	43403881	43403682	43403799	43404412	43404552	14222	30,20	12,17	10,9	36,31	155	73	3.80813e-06	0.0002921	0.541,0.357	0.116,0.12	0.331	33.1	33.1
15976	ENSG00000161677	JOSD2	19	-	50511074	50511159	50511125	50511159	50510285	50510445	15976	11,10	1,0	4,11	3,2	124	73	0.00144793	0.0292768	0.866,1.0	0.44,0.764	0.331	33.1	33.1
14048	ENSG00000148187	MRRF	9	+	122285168	122285946	122285168	122285287	122286038	122286166	14048	195129	13,6	455464	1,2	732	73	1.45486e-09	3.72483e-07	0.599,0.682	0.978,0.959	-0.328	-32.8	32.8
864	ENSG00000143842	SOX13	1	+	204121899	204122072	204121899	204121985	204122236	204122399	864	0,1	5,3	3,4	1,7	160	73	0.00189203	0.0359253	0.0,0.132	0.578,0.207	-0.326	-32.6	32.6
15173	ENSG00000002016	RAD52	12	-	929972	930144	930050	930144	929818	929886	15173	0,1	4,6	15,14	11,14	151	73	1.75852e-05	0.0010051	0.0,0.075	0.397,0.326	-0.324	-32.4	32.4
10640	ENSG00000189042	ZNF567	19	+	36712439	36712661	36712439	36712512	36712780	36712867	10640	0,1	21,7	7,8	8,3	222	73	6.46979e-07	7.29623e-05	0.0,0.045	0.223,0.467	-0.323	-32.3	32.3
2224	ENSG00000110917	MLEC	12	+	120696402	120696541	120696402	120696538	120700463	120700941	2224	4,4	3,1	3,10	0,0	76	73	0.0021169	0.0387506	0.562,0.793	1.0,1.0	-0.323	-32.3	32.3
6557	ENSG00000111666	CHPT1	12	+	101726293	101726517	101726293	101726404	101728900	101729074	6557	320204	411226	309282	83,93	186	73	0	0	0.234,0.262	0.594,0.543	-0.321	-32.1	32.1
20297	ENSG00000121060	TRIM25	17	-	56895744	56895952	56895925	56895952	56895520	56895604	20297	14,15	56,37	39,42	17,17	254	73	3.60567e-12	1.79771e-09	0.067,0.104	0.397,0.415	-0.321	-32.1	32.1
605	ENSG00000110514	MADD	11	+	47295495	47295606	47295495	47295576	47295896	47295954	605	3,3	12,16	11,3	8,3	103	73	0.00139831	0.0286229	0.151,0.117	0.494,0.415	-0.321	-32.1	32.1
11614	ENSG00000198492	YTHDF2	1	+	28737749	28737872	28737749	28737797	28738258	28738338	11614	2,0	6,13	3,5	3,3	148	73	0.000356517	0.0105376	0.141,0.0	0.33,0.451	-0.32	-32	32
11143	ENSG00000268043	NBPF12	1	+	146982927	146983091	146982927	146983011	146984133	146984185	11143	4,4	0,0	12,10	3,2	153	73	0.000399797	0.0114247	1.0,1.0	0.656,0.705	0.32	32	32
10387	ENSG00000163069	SGCB	4	-	52031828	52031961	52031874	52031961	52029677	52029863	10387	1,0	1,1	12,1	2,2	119	73	0.00229923	0.0412304	0.38,0.0	0.786,0.235	-0.32	-32	32
18709	ENSG00000142794	NBPF3	1	+	21478143	21478307	21478143	21478196	21479348	21479400	18709	13,8	0,0	9,13	2,2	184	73	0.00125743	0.0270105	1.0,1.0	0.641,0.721	0.319	31.9	31.9
18724	ENSG00000106526	ACTR3C	7	-	150289449	150289593	150289544	150289593	150286366	150286540	18724	18,11	4,2	12,3	0,0	168	73	0.00011291	0.00426986	0.662,0.705	1.0,1.0	-0.317	-31.7	31.7
5478	ENSG00000160087	UBE2J2	1	-	1262169	1262390	1262268	1262390	1257207	1257310	5478	15,13	18,23	36,22	9,11	172	73	0.000251144	0.00806636	0.261,0.193	0.629,0.459	-0.317	-31.7	31.7
11613	ENSG00000198492	YTHDF2	1	+	28737667	28737829	28737667	28737797	28738258	28738338	11613	0,0	6,13	2,2	3,3	105	73	0.00134985	0.0281384	0.0,0.0	0.317,0.317	-0.317	-31.7	31.7
20022	ENSG00000185163	DDX51	12	-	132141102	132141420	132141274	132141420	132140830	132141020	20022	17,22	7,4	78,74	6,3	245	73	0.00300709	0.0494551	0.42,0.621	0.795,0.88	-0.317	-31.7	31.7
3021	ENSG00000073008	PVR	19	+	44658741	44658904	44658741	44658765	44661291	44661323	3021	51,27	7,6	116120	0,2	212	73	1.49346e-07	2.08052e-05	0.715,0.608	1.0,0.954	-0.316	-31.6	31.6
8248	ENSG00000239969	RP11-163E9.2	7	+	102364161	102364304	102364161	102364206	102366017	102366076	8248	38,35	2,0	74,72	21,16	171	73	2.55257e-06	0.000205791	0.89,1.0	0.601,0.658	0.316	31.6	31.6
530	ENSG00000197217	ENTPD4	8	-	23441568	23441723	23441592	23441723	23439748	23439915	530	22,22	12,12	19,7	26,25	97	73	0.000763481	0.0184386	0.58,0.58	0.355,0.174	0.316	31.6	31.6
14358	ENSG00000117395	EBNA1BP2	1	-	43270744	43270936	43270905	43270936	43261841	43261918	14358	68,52	20,7	143119	4,3	234	73	1.2961e-06	0.000127896	0.515,0.699	0.918,0.925	-0.315	-31.5	31.5
17875	ENSG00000188177	ZC3H6	2	+	112309884	112310161	112309884	112310072	112311803	112312192	17875	43,38	1,0	75,76	20,15	162	73	4.06311e-08	6.7526e-06	0.951,1.0	0.628,0.695	0.314	31.4	31.4
6933	ENSG00000012048	BRCA1	17	-	43106455	43106533	43106477	43106533	43104867	43104956	6933	11,9	3,4	8,6	0,0	95	73	4.43417e-05	0.00210551	0.738,0.634	1.0,1.0	-0.314	-31.4	31.4
19579	ENSG00000186493	C5orf38	5	+	2752621	2752754	2752621	2752723	2753284	2753355	19579	7,8	0,0	10,8	4,2	104	73	4.48693e-05	0.00212523	1.0,1.0	0.637,0.737	0.313	31.3	31.3
15778	ENSG00000234072	AC074117.10	2	+	27357139	27357372	27357139	27357292	27357807	27358190	15778	8,10	0,0	16,8	3,2	153	73	0.000412123	0.0116887	1.0,1.0	0.718,0.656	0.313	31.3	31.3
17317	ENSG00000152556	PFKM	12	+	48106105	48106252	48106105	48106137	48107364	48107455	17317	2,8	1,0	4,2	1,3	188	73	0.00231113	0.0412304	0.437,1.0	0.608,0.206	0.312	31.2	31.2
14045	ENSG00000137185	ZSCAN9	6	+	28225291	28225366	28225291	28225330	28227011	28227504	14045	17,5	2,3	12,11	0,0	109	73	0.000483727	0.0132438	0.851,0.527	1.0,1.0	-0.311	-31.1	31.1
13205	ENSG00000070047	PHRF1	11	+	581491	581606	581491	581597	581964	582081	13205	5,5	2,2	6,6	0,0	82	73	0.00117419	0.0255997	0.69,0.69	1.0,1.0	-0.31	-31	31
3031	ENSG00000164967	RPP25L	9	-	34611859	34612104	34612063	34612104	34610485	34611332	3031	49,40	63,60	145103	37,36	277	73	1.1513e-12	7.22833e-10	0.17,0.149	0.508,0.43	-0.309	-30.9	30.9
18080	ENSG00000109685	WHSC1	4	+	1953117	1953187	1953117	1953132	1953323	1953524	18080	4,3	0,0	11,12	4,2	128	73	7.55991e-05	0.00316881	1.0,1.0	0.611,0.774	0.307	30.7	30.7
602	ENSG00000110514	MADD	11	+	47284940	47285194	47284940	47285065	47285450	47285590	602	68,43	35,28	67,58	18,5	202	73	0.00133781	0.0281292	0.412,0.357	0.574,0.807	-0.306	-30.6	30.6
9419	ENSG00000126934	MAP2K2	19	-	4099569	4099783	4099573	4099783	4099200	4099414	9419	1,1	0,0	3,4	0,6	77	73	0.00167553	0.0326942	1.0,1.0	1.0,0.387	0.306	30.6	30.6
7322	ENSG00000163728	TTC14	3	+	180607647	180608271	180607647	180607765	180608700	180608881	7322	116,84	29,19	125,98	6,9	579	73	0.000162269	0.005768	0.335,0.358	0.724,0.579	-0.305	-30.5	30.5
11475	ENSG00000175334	BANF1	11	+	66002781	66002839	66002781	66002819	66003234	66003373	11475	1,0	1,2	1,4	1,2	93	73	0.00238118	0.0420446	0.44,0.0	0.44,0.611	-0.305	-30.5	30.5
8765	ENSG00000168397	ATG4B	2	+	241671311	241671551	241671311	241671405	241672190	241673849	8765	48,36	49,43	132129	44,32	219	73	2.08086e-09	5.12163e-07	0.246,0.218	0.5,0.573	-0.304	-30.4	30.4
3022	ENSG00000073008	PVR	19	+	44658741	44658921	44658741	44658765	44661291	44661323	3022	62,30	7,6	146156	0,2	229	73	8.04164e-08	1.24883e-05	0.738,0.614	1.0,0.961	-0.304	-30.4	30.4
5026	ENSG00000188549	C15orf52	15	-	40337723	40337893	40337766	40337893	40336558	40337446	5026	16,13	5,4	29,13	1,0	116	73	3.57545e-05	0.00176868	0.668,0.672	0.948,1.0	-0.304	-30.4	30.4
19456	ENSG00000283050	GTF2IP12	4	-	119454245	119454638	119454550	119454638	119448827	119448959	19456	23,21	1,3	31,19	0,0	378	73	0.00148092	0.0298168	0.816,0.575	1.0,1.0	-0.304	-30.4	30.4
18081	ENSG00000109685	WHSC1	4	+	1953117	1953204	1953117	1953132	1953323	1953524	18081	5,5	0,0	12,15	4,2	145	73	7.33966e-05	0.00309319	1.0,1.0	0.602,0.791	0.303	30.3	30.3
4707	ENSG00000132963	POMP	13	+	28671916	28672120	28671916	28672064	28672338	28672432	4707	3,5	0,0	19,13	5,3	129	73	8.73678e-05	0.00348478	1.0,1.0	0.683,0.71	0.303	30.3	30.3
3289	ENSG00000157916	RER1	1	+	2393173	2393355	2393173	2393231	2395783	2395871	3289	52,45	5,0	55,73	17,15	197	73	0.000426849	0.0119809	0.794,1.0	0.545,0.643	0.303	30.3	30.3
18568	ENSG00000182199	SHMT2	12	+	57230353	57230579	57230353	57230474	57230802	57231000	18568	60,53	25,8	31,23	1,1	178	73	0.000213343	0.00712843	0.496,0.731	0.927,0.904	-0.302	-30.2	30.2
917	ENSG00000232093	RP11-307C12.11	1	-	155045955	155046118	155045959	155046118	155045190	155045853	917	0,1	23,10	3,2	4,5	77	73	0.000571716	0.0148992	0.0,0.087	0.416,0.275	-0.302	-30.2	30.2
13411	ENSG00000049246	PER3	1	+	7810437	7810652	7810437	7810588	7819284	7819420	13411	2,0	6,5	9,7	7,7	137	73	0.000773273	0.0186392	0.151,0.0	0.407,0.348	-0.302	-30.2	30.2
3245	ENSG00000044090	CUL7	6	-	43052112	43052796	43052208	43052796	43051611	43051763	3245	24,19	30,21	74,49	24,16	169	73	4.89995e-06	0.000358434	0.257,0.281	0.571,0.569	-0.301	-30.1	30.1
11720	ENSG00000162927	PUS10	2	-	61017148	61017193	61017157	61017193	61011764	61011905	11720	10,7	5,2	3,3	0,0	82	73	5.99239e-05	0.00264028	0.64,0.757	1.0,1.0	-0.301	-30.1	30.1
20617	ENSG00000172775	FAM192A	16	-	57174440	57174688	57174619	57174688	57173727	57173869	20617	69,22	2,2	53,50	13,13	252	73	0.000189647	0.00654472	0.909,0.761	0.541,0.527	0.301	30.1	30.1
13452	ENSG00000105072	C19orf44	19	+	16496393	16496486	16496393	16496465	16500791	16501551	13452	1,0	6,6	2,4	4,4	94	73	0.000802535	0.0190776	0.115,0.0	0.28,0.437	-0.301	-30.1	30.1
299	ENSG00000273734	LLfos-48D6.2	19	+	2339064	2339290	2339064	2339208	2339823	2339935	299	13,11	50,33	30,23	16,18	155	73	2.57505e-07	3.36461e-05	0.109,0.136	0.469,0.376	-0.3	-30	30
14419	ENSG00000163867	ZMYM6	1	-	34990183	34990311	34990218	34990311	34986979	34988935	14419	8,2	0,0	13,11	4,3	108	73	7.3766e-05	0.00309883	1.0,1.0	0.687,0.713	0.3	30	30
15712	ENSG00000169241	SLC50A1	1	+	155136245	155136396	155136245	155136376	155137978	155138098	15712	12,10	1,8	7,2	0,0	93	73	8.64442e-05	0.00346252	0.904,0.495	1.0,1.0	-0.3	-30	30
11096	ENSG00000131051	RBM39	20	-	35740483	35740597	35740524	35740597	35739102	35739547	11096	81,48	32,16	81,79	105,95	114	73	1.99402e-08	3.59797e-06	0.618,0.658	0.331,0.347	0.299	29.9	29.9
9777	ENSG00000013288	MAN2B2	4	+	6617379	6617607	6617379	6617492	6619926	6620044	9777	8,6	18,11	12,14	5,7	188	73	0.00097541	0.022079	0.147,0.175	0.482,0.437	-0.299	-29.9	29.9
4403	ENSG00000130413	STK33	11	-	8480409	8480614	8480533	8480614	8477249	8477283	4403	13,10	3,1	5,7	0,0	197	73	0.00163803	0.0321931	0.616,0.787	1.0,1.0	-0.298	-29.8	29.8
1099	ENSG00000270580	PKD1P6	16	-	15130201	15130454	15130219	15130454	15129881	15130077	1099	22,13	1,1	21,11	10,5	91	73	0.000127994	0.00474603	0.946,0.912	0.628,0.638	0.296	29.6	29.6
20939	ENSG00000148090	AUH	9	-	91327499	91327703	91327607	91327703	91325317	91325404	20939	7,6	0,0	9,16	2,2	181	73	0.0023544	0.0416884	1.0,1.0	0.645,0.763	0.296	29.6	29.6
3834	ENSG00000089682	RBM41	X	-	107116645	107116766	107116649	107116766	107115861	107116054	3834	0,1	18,12	11,5	16,13	77	73	4.01363e-06	0.000302957	0.0,0.073	0.395,0.267	-0.295	-29.5	29.5
4801	ENSG00000125954	CHURC1-FNTB	14	+	65054574	65054754	65054574	65054689	65061180	65061803	4801	1,2	15,21	5,5	7,4	138	73	0.000216158	0.00717615	0.034,0.048	0.274,0.398	-0.295	-29.5	29.5
18572	ENSG00000182199	SHMT2	12	+	57230359	57230666	57230359	57230579	57230802	57231000	18572	58,48	9,14	38,32	1,0	160	73	1.28241e-06	0.000127207	0.746,0.61	0.945,1.0	-0.294	-29.4	29.4
14877	ENSG00000028310	BRD9	5	-	868602	868804	868606	868804	865413	865581	14877	0,0	2,4	5,7	13,14	77	73	7.25727e-05	0.00308288	0.0,0.0	0.267,0.322	-0.294	-29.4	29.4
7308	ENSG00000140326	CDAN1	15	-	42730924	42731071	42730962	42731071	42730597	42730764	7308	9,14	0,0	16,17	5,4	111	73	1.86067e-05	0.00105545	1.0,1.0	0.678,0.736	0.293	29.3	29.3
5479	ENSG00000160087	UBE2J2	1	-	1262165	1262390	1262268	1262390	1257207	1257310	5479	15,13	18,23	30,22	9,11	176	73	0.000370011	0.0108769	0.257,0.19	0.58,0.453	-0.293	-29.3	29.3
17507	ENSG00000068985	PAGE1	X	-	49695809	49695993	49695868	49695993	49695615	49695704	17507	39,25	4,1	23,14	9,5	132	73	0.00142196	0.0289372	0.844,0.933	0.586,0.608	0.292	29.2	29.2
11889	ENSG00000118418	HMGN3	6	-	79202062	79202155	79202093	79202155	79201248	79201726	11889	8,6	2,2	3,7	0,0	104	73	0.00170264	0.0329899	0.737,0.678	1.0,1.0	-0.292	-29.2	29.2
4010	ENSG00000115159	GPD2	2	+	156578888	156579164	156578888	156579001	156579689	156579788	4010	54,33	0,0	28,21	7,1	236	73	1.01458e-05	0.000640739	1.0,1.0	0.553,0.867	0.29	29	29
20668	ENSG00000093000	NUP50	22	+	45170987	45171143	45170987	45171109	45171599	45171683	20668	3,4	0,0	24,8	3,4	107	73	0.000136329	0.00498629	1.0,1.0	0.845,0.577	0.289	28.9	28.9
9473	ENSG00000217801	RP11-465B22.3	1	+	1059733	1059846	1059733	1059782	1060279	1060393	9473	7,4	5,0	1,2	0,0	137	73	0.00154885	0.0309542	0.427,1.0	1.0,1.0	-0.286	-28.6	28.6
5703	ENSG00000198908	BHLHB9	X	+	102720956	102721091	102720956	102721027	102747816	102747911	5703	17,7	0,5	2,4	0,0	137	73	0.00292189	0.0485094	1.0,0.427	1.0,1.0	-0.286	-28.6	28.6
16609	ENSG00000003756	RBM5	3	+	50110681	50110776	50110681	50110766	50113382	50113489	16609	22,11	0,0	11,20	6,4	83	73	8.62443e-06	0.000555777	1.0,1.0	0.617,0.815	0.284	28.4	28.4
15234	ENSG00000122390	NAA60	16	+	3484698	3485083	3484698	3485061	3485466	3486952	15234	18,11	17,17	5,2	27,15	95	73	0.000192018	0.00658542	0.449,0.332	0.125,0.093	0.282	28.2	28.2
17578	ENSG00000067208	EVI5	1	-	92665934	92665992	92665938	92665992	92636201	92636336	17578	0,0	29,13	2,4	6,8	77	73	5.98176e-05	0.00264028	0.0,0.0	0.24,0.322	-0.281	-28.1	28.1
18315	ENSG00000134851	TMEM165	4	+	55417935	55418164	55417935	55417985	55424537	55424643	18315	33,12	156107	76,73	48,42	252	73	0	0	0.058,0.031	0.314,0.335	-0.28	-28	28
5521	ENSG00000110719	TCIRG1	11	+	68041752	68041942	68041752	68041831	68042642	68042863	5521	3,0	18,9	17,16	14,15	184	73	1.73485e-06	0.000158785	0.062,0.0	0.325,0.297	-0.28	-28	28
13768	ENSG00000102967	DHODH	16	+	72012232	72012363	72012232	72012262	72014472	72014672	13768	4,2	18,21	14,12	11,10	174	73	5.89524e-06	0.000424681	0.085,0.038	0.348,0.335	-0.28	-28	28
8675	ENSG00000160439	RDH13	19	-	55047104	55047488	55047386	55047488	55044342	55045309	8675	7,5	12,6	25,28	7,9	355	73	0.000214675	0.00714805	0.107,0.146	0.423,0.39	-0.28	-28	28
7229	ENSG00000022556	NLRP2	19	+	54990021	54990393	54990021	54990192	54990501	54990642	7229	27,21	22,21	45,39	9,13	274	73	0.000307665	0.00944736	0.246,0.21	0.571,0.444	-0.279	-27.9	27.9
4851	ENSG00000164855	TMEM184A	7	-	1555956	1556120	1556019	1556120	1555265	1555484	4851	11,3	1,3	1,6	0,1	136	73	0.00193497	0.0364375	0.855,0.349	1.0,0.763	-0.279	-27.9	27.9
18368	ENSG00000105982	RNF32	7	+	156640878	156641035	156640878	156640955	156643800	156643892	18368	8,7	2,3	6,7	1,0	153	73	0.00258902	0.0445519	0.656,0.527	0.741,1.0	-0.279	-27.9	27.9
17109	ENSG00000136247	ZDHHC4	7	+	6577452	6577581	6577452	6577498	6578565	6578720	17109	4,6	19,34	12,16	11,12	156	73	8.21595e-06	0.000534912	0.09,0.076	0.338,0.384	-0.278	-27.8	27.8
5858	ENSG00000105372	RPS19	19	+	41864173	41864271	41864173	41864267	41864686	41864899	5858	1,1	0,0	12,5	4,2	77	73	0.00051644	0.0139019	1.0,1.0	0.74,0.703	0.278	27.8	27.8
15905	ENSG00000140400	MAN2C1	15	-	75368443	75368605	75368482	75368605	75368072	75368198	15905	13,18	11,11	5,14	22,25	112	73	0.00191245	0.0361971	0.435,0.516	0.129,0.267	0.278	27.8	27.8
18571	ENSG00000182199	SHMT2	12	+	57230359	57230666	57230359	57230462	57230802	57231000	18571	121,99	15,23	74,62	6,0	277	73	0.00213091	0.0389233	0.68,0.531	0.765,1.0	-0.277	-27.7	27.7
10584	ENSG00000165699	TSC1	9	-	132944546	132944619	132944571	132944619	132935032	132935095	10584	0,0	8,8	6,1	5,9	98	73	0.000192217	0.00658542	0.0,0.0	0.472,0.076	-0.274	-27.4	27.4
19678	ENSG00000125089	SH3TC1	4	+	8215171	8215345	8215171	8215242	8216110	8216257	19678	9,3	1,0	12,5	1,3	176	73	0.00139896	0.0286229	0.789,1.0	0.833,0.409	0.274	27.4	27.4
12570	ENSG00000161996	WDR90	16	+	662672	663064	662672	662844	665678	665801	12570	55,44	13,12	68,53	3,6	293	73	0.00301617	0.0495185	0.513,0.477	0.85,0.688	-0.274	-27.4	27.4
19280	ENSG00000137200	CMTR1	6	+	37475320	37475916	37475320	37475412	37476125	37476194	19280	82,50	34,15	227152	24,17	577	73	1.06863e-06	0.000110902	0.234,0.297	0.545,0.531	-0.273	-27.3	27.3
12397	ENSG00000259479	SORD2P	15	-	44831528	44831703	44831601	44831703	44828449	44828571	12397	34,27	7,7	13,21	0,1	146	73	9.74526e-05	0.00379125	0.708,0.659	1.0,0.913	-0.273	-27.3	27.3
2472	ENSG00000116750	UCHL5	1	-	193059289	193059521	193059412	193059521	193051753	193051817	2472	12,7	0,1	8,8	4,1	196	73	0.0016691	0.0326344	1.0,0.723	0.427,0.749	0.273	27.3	27.3
13082	ENSG00000140474	ULK3	15	-	74838269	74838504	74838439	74838504	74838151	74838192	13082	19,12	3,2	11,18	0,1	243	73	0.00198658	0.0370086	0.655,0.643	1.0,0.844	-0.273	-27.3	27.3
12769	ENSG00000163714	U2SURP	3	+	143021349	143021385	143021349	143021382	143021472	143021555	12769	51,31	36,28	29,32	78,76	76	73	1.18263e-06	0.000119818	0.576,0.515	0.263,0.288	0.27	27	27
7958	ENSG00000172785	CBWD1	9	-	173249	173366	173274	173366	172080	172172	7958	11,7	5,1	4,7	0,0	98	73	8.0607e-05	0.00330559	0.621,0.839	1.0,1.0	-0.27	-27	27
14023	ENSG00000186111	PIP5K1C	19	-	3667146	3667353	3667321	3667353	3664821	3664914	14023	2,2	14,7	7,21	9,7	248	73	0.000233937	0.00764168	0.04,0.078	0.186,0.469	-0.269	-26.9	26.9
11705	ENSG00000141756	FKBP10	17	+	41819529	41820049	41819529	41819675	41820268	41820461	11705	202162	139,97	202169	32,36	447	73	1.10885e-11	5.00195e-09	0.192,0.214	0.508,0.434	-0.268	-26.8	26.8
20708	ENSG00000269335	IKBKG	X	+	154558531	154558706	154558531	154558650	154560406	154560559	20708	5,2	1,0	6,4	1,3	129	73	0.000985925	0.0222373	0.739,1.0	0.772,0.43	0.268	26.8	26.8
361	ENSG00000144357	UBR3	2	+	170006989	170007202	170006989	170007190	170008803	170008940	361	22,20	18,11	9,12	17,27	85	73	0.00211335	0.0387506	0.512,0.61	0.313,0.276	0.266	26.6	26.6
7420	ENSG00000132849	INADL	1	+	62117140	62117377	62117140	62117218	62121180	62121295	7420	9,10	35,17	29,24	11,17	232	73	1.51305e-05	0.000905204	0.075,0.156	0.453,0.308	-0.265	-26.5	26.5
18551	ENSG00000161647	MPP3	17	-	43825622	43825841	43825755	43825841	43823930	43824005	18551	6,5	8,7	56,33	21,14	206	73	0.00255328	0.044097	0.21,0.202	0.486,0.455	-0.265	-26.5	26.5
19856	ENSG00000139631	CSAD	12	-	53171176	53171394	53171325	53171394	53170422	53170502	19856	13,13	35,14	27,22	12,9	222	73	9.46592e-05	0.00369015	0.109,0.234	0.425,0.446	-0.264	-26.4	26.4
8091	ENSG00000198176	TFDP1	13	+	113637817	113637896	113637817	113637884	113640119	113641470	8091	49,36	2,5	11,32	7,11	85	73	0.000471845	0.0129747	0.955,0.861	0.574,0.714	0.264	26.4	26.4
15313	ENSG00000113971	NPHP3	3	-	132705589	132705814	132705739	132705814	132704197	132704371	15313	10,2	14,10	20,27	11,13	223	73	0.000894763	0.0207747	0.19,0.061	0.373,0.405	-0.264	-26.4	26.4
7569	ENSG00000106028	SSBP1	7	+	141738599	141738699	141738599	141738619	141739123	141741690	7569	25,13	3,3	38,23	0,0	153	73	7.9284e-05	0.00326876	0.799,0.674	1.0,1.0	-0.263	-26.3	26.3
2434	ENSG00000130254	SAFB2	19	-	5616127	5616335	5616131	5616335	5613464	5613527	2434	3,8	56,39	29,43	51,65	77	73	4.922e-07	5.721e-05	0.048,0.163	0.35,0.385	-0.262	-26.2	26.2
2129	ENSG00000249859	PVT1	8	+	128070165	128070361	128070165	128070272	128082752	128082848	2129	7,5	0,0	23,27	4,4	162	73	0.000130366	0.00480528	1.0,1.0	0.722,0.753	0.262	26.2	26.2
3999	ENSG00000103942	HOMER2	15	-	82985783	82985868	82985867	82985868	82892684	82892841	3999	17,13	3,2	9,8	0,0	157	73	0.000749622	0.0182081	0.725,0.751	1.0,1.0	-0.262	-26.2	26.2
18361	ENSG00000173531	MST1	3	-	49686946	49687067	49686950	49687067	49686683	49686802	18361	13,16	8,6	19,19	2,1	77	73	0.000815123	0.019232	0.606,0.717	0.9,0.947	-0.262	-26.2	26.2
19253	ENSG00000136450	SRSF1	17	-	58006906	58007261	58006943	58007261	58006342	58006527	19253	8,7	214155	67,51	107,87	110	73	0	0	0.024,0.029	0.294,0.28	-0.261	-26.1	26.1
16212	ENSG00000130158	DOCK6	19	-	11229284	11229390	11229297	11229390	11229000	11229035	16212	0,0	7,7	4,6	10,14	86	73	3.30219e-05	0.00166836	0.0,0.0	0.253,0.267	-0.26	-26	26
3994	ENSG00000115137	DNAJC27	2	-	24971415	24971616	24971555	24971616	24967210	24967293	3994	7,4	0,0	27,29	5,2	213	73	8.11852e-05	0.00331495	1.0,1.0	0.649,0.832	0.26	26	26
6617	ENSG00000185986	SDHAP3	5	-	1574171	1574295	1574181	1574295	1572221	1572286	6617	5,3	8,5	0,1	11,4	83	73	0.000332581	0.0100336	0.355,0.345	0.0,0.18	0.26	26	26
4381	ENSG00000147905	ZCCHC7	9	+	37120538	37120631	37120538	37120623	37302187	37302231	4381	0,0	3,3	6,2	16,5	81	73	0.000145378	0.00528297	0.0,0.0	0.253,0.265	-0.259	-25.9	25.9
438	ENSG00000163702	IL17RC	3	+	9923880	9924137	9923880	9924020	9924231	9924291	438	26,18	25,20	42,46	16,14	190	73	0.000298712	0.0092353	0.285,0.257	0.502,0.558	-0.259	-25.9	25.9
9575	ENSG00000172766	NAA16	13	+	41362030	41362873	41362030	41362159	41367438	41367652	9575	19,14	10,10	31,31	5,4	787	73	0.00106971	0.0236762	0.15,0.115	0.365,0.418	-0.259	-25.9	25.9
21533	ENSG00000177082	WDR73	15	-	84645972	84646348	84646183	84646348	84645470	84645836	21533	109,61	45,19	102,90	14,10	284	73	4.32013e-05	0.0020669	0.384,0.452	0.652,0.698	-0.257	-25.7	25.7
8799	ENSG00000149273	RPS3	11	+	75400403	75400598	75400403	75400585	75400693	75400824	8799	0,0	8,3	6,2	8,12	86	73	9.96157e-05	0.00383838	0.0,0.0	0.389,0.124	-0.257	-25.7	25.7
7508	ENSG00000158201	ABHD3	18	-	21663677	21664230	21664117	21664230	21659169	21659343	7508	64,49	33,28	63,57	7,14	513	73	0.00140782	0.028742	0.216,0.199	0.562,0.367	-0.257	-25.7	25.7
9149	ENSG00000161654	LSM12	17	-	44038045	44038184	44038088	44038184	44037411	44037538	9149	0,0	1,1	3,2	5,4	116	73	0.00179194	0.0342584	0.0,0.0	0.274,0.239	-0.257	-25.7	25.7
5860	ENSG00000159086	PAXBP1	21	-	32755212	32755353	32755229	32755353	32751118	32751218	5860	22,25	38,38	57,94	37,46	90	73	1.29582e-05	0.000802307	0.32,0.348	0.555,0.624	-0.256	-25.6	25.6
14440	ENSG00000074054	CLASP1	2	-	121459979	121460125	121460008	121460125	121458839	121458975	14440	40,21	0,2	16,19	4,8	102	73	3.9474e-05	0.00191763	1.0,0.883	0.741,0.63	0.256	25.6	25.6
16054	ENSG00000245750	DRAIC	15	+	69561722	69562017	69561722	69561780	69563115	69563302	16054	45,31	3,3	6,5	0,0	310	73	0.000324929	0.00989727	0.779,0.709	1.0,1.0	-0.256	-25.6	25.6
3078	ENSG00000090006	LTBP4	19	+	40605404	40605652	40605404	40605418	40605728	40605831	3078	31,25	0,0	20,13	5,0	307	73	0.000918668	0.0212041	1.0,1.0	0.487,1.0	0.256	25.6	25.6
16487	ENSG00000130255	RPL36	19	+	5690195	5690410	5690195	5690400	5690505	5691390	16487	19,9	6,3	35,38	0,1	83	73	8.93697e-06	0.000573965	0.736,0.725	1.0,0.971	-0.255	-25.5	25.5
20252	ENSG00000177200	CHD9	16	+	53231418	53231516	53231418	53231505	53231646	53231784	20252	0,1	10,12	4,6	13,9	84	73	0.000149131	0.00539206	0.0,0.068	0.211,0.367	-0.255	-25.5	25.5
4438	ENSG00000175215	CTDSP2	12	-	57828201	57828418	57828293	57828418	57827533	57827590	4438	7,2	3,2	1,0	1,3	165	73	0.00119311	0.0258423	0.508,0.307	0.307,0.0	0.254	25.4	25.4
11081	ENSG00000183891	TTC32	2	-	19901029	19901641	19901475	19901641	19897868	19898035	11081	43,45	24,10	61,76	7,9	519	73	0.00235775	0.0417087	0.201,0.388	0.551,0.543	-0.253	-25.3	25.3
4086	ENSG00000151116	UEVLD	11	-	18566346	18566482	18566383	18566482	18564891	18565010	4086	58,31	1,0	24,25	8,4	110	73	2.25047e-06	0.000190345	0.975,1.0	0.666,0.806	0.252	25.2	25.2
19854	ENSG00000139631	CSAD	12	-	53171272	53171441	53171325	53171441	53170422	53170502	19854	3,9	35,14	13,12	12,9	126	73	0.00134721	0.0281384	0.047,0.271	0.386,0.436	-0.252	-25.2	25.2
18575	ENSG00000182199	SHMT2	12	+	57230359	57230660	57230359	57230462	57230802	57231000	18575	138115	15,23	84,66	6,0	271	73	0.00199246	0.0370817	0.712,0.574	0.79,1.0	-0.252	-25.2	25.2
3020	ENSG00000073008	PVR	19	+	44658741	44658900	44658741	44658765	44661291	44661323	3020	66,38	7,6	139134	0,2	208	73	3.90363e-07	4.65145e-05	0.768,0.69	1.0,0.959	-0.251	-25.1	25.1
7506	ENSG00000147162	OGT	X	+	71546343	71546496	71546343	71546489	71547906	71548023	7506	15,7	0,0	18,15	5,5	80	73	2.42531e-05	0.0013054	1.0,1.0	0.767,0.732	0.25	25	25
17631	ENSG00000255769	GOLGA2P10	15	-	82513670	82513844	82513715	82513844	82477837	82477926	17631	20,15	4,4	34,48	1,0	118	73	3.11653e-05	0.00159153	0.756,0.699	0.955,1.0	-0.25	-25	25
7598	ENSG00000106028	SSBP1	7	+	141738602	141738944	141738602	141738619	141739123	141739189	7598	73,35	3,3	88,94	0,0	398	73	7.94917e-05	0.00326876	0.817,0.682	1.0,1.0	-0.25	-25	25
9093	ENSG00000196233	LCOR	10	+	96832259	96832399	96832259	96832395	96833405	96833479	9093	12,10	4,3	5,2	0,0	77	73	0.000216652	0.00717615	0.74,0.76	1.0,1.0	-0.25	-25	25
16865	ENSG00000110911	SLC11A2	12	-	50988299	50988435	50988381	50988435	50979534	50981803	16865	107,62	21,29	120104	6,12	155	73	0.00028474	0.00891684	0.706,0.502	0.904,0.803	-0.25	-25	25
18129	ENSG00000268279	RP11-434D12.1	3	+	14135216	14135306	14135216	14135232	14135806	14135908	18129	10,3	27,20	16,11	10,14	147	73	0.00134309	0.0281384	0.155,0.069	0.443,0.281	-0.25	-25	25
7600	ENSG00000106028	SSBP1	7	+	141738606	141738998	141738606	141738619	141739123	141739189	7600	86,40	3,3	105106	0,0	452	73	8.46919e-05	0.00342126	0.822,0.683	1.0,1.0	-0.248	-24.8	24.8
3963	ENSG00000116128	BCL9	1	+	147612882	147613199	147612882	147612977	147614426	147614616	3963	78,51	4,6	64,73	0,0	295	73	6.99947e-06	0.000483985	0.828,0.678	1.0,1.0	-0.247	-24.7	24.7
13841	ENSG00000197375	SLC22A5	5	+	132384146	132384320	132384146	132384301	132385327	132385499	13841	2,0	17,15	4,7	9,12	92	73	0.000265967	0.00844055	0.085,0.0	0.261,0.316	-0.246	-24.6	24.6
8416	ENSG00000131470	PSMC3IP	17	-	42573818	42574210	42574195	42574210	42573477	42573623	8416	36,11	0,0	51,39	8,0	450	73	0.000340817	0.0102332	1.0,1.0	0.508,1.0	0.246	24.6	24.6
5326	ENSG00000150093	ITGB1	10	-	32933341	32933583	32933350	32933583	32932514	32932600	5326	0,0	1,2	3,2	9,5	82	73	0.00188837	0.0359208	0.0,0.0	0.229,0.263	-0.246	-24.6	24.6
1000	ENSG00000169683	LRRC45	17	+	82029542	82029774	82029542	82029635	82030064	82030238	1000	16,10	20,7	2,1	19,15	212	73	2.44801e-06	0.000201257	0.216,0.33	0.035,0.022	0.245	24.5	24.5
19386	ENSG00000126698	DNAJC8	1	-	28232780	28233025	28232925	28233025	28228921	28229023	19386	83,54	0,0	71,72	11,5	218	73	3.18693e-07	3.92379e-05	1.0,1.0	0.684,0.828	0.244	24.4	24.4
11177	ENSG00000060237	WNK1	12	+	890452	890513	890452	890510	894561	894635	11177	117,82	12,17	61,64	33,41	76	73	7.24287e-08	1.14353e-05	0.904,0.822	0.64,0.6	0.243	24.3	24.3
8192	ENSG00000148660	CAMK2G	10	-	73825278	73825347	73825320	73825347	73824039	73824084	8192	43,43	3,0	24,16	2,9	115	73	0.00196171	0.0367868	0.901,1.0	0.884,0.53	0.243	24.3	24.3
11832	ENSG00000257337	RP11-983P16.4	12	-	53054159	53054384	53054182	53054384	53053103	53053574	11832	0,0	3,2	5,0	4,1	96	73	0.00244119	0.0426274	0.0,0.0	0.487,0.0	-0.243	-24.3	24.3
18943	ENSG00000160796	NBEAL2	3	+	47002370	47002534	47002370	47002520	47002644	47002802	18943	4,4	11,10	0,0	8,6	87	73	8.15079e-05	0.00332096	0.234,0.251	0.0,0.0	0.242	24.2	24.2
15136	ENSG00000130544	ZNF557	19	+	7069704	7069773	7069704	7069761	7070561	7070653	15136	10,6	0,0	8,10	2,3	85	73	0.000939498	0.0214713	1.0,1.0	0.775,0.741	0.242	24.2	24.2
19540	ENSG00000129071	MBD4	3	-	129436442	129437308	129436460	129437308	129434061	129434133	19540	8,6	6,0	9,3	0,0	91	73	0.00100989	0.0227508	0.517,1.0	1.0,1.0	-0.242	-24.2	24.2
21346	ENSG00000196756	SNHG17	20	-	38422086	38422241	38422095	38422241	38421005	38421098	21346	10,10	5,2	37,34	1,1	82	73	0.000379517	0.011062	0.64,0.817	0.971,0.968	-0.241	-24.1	24.1
19114	ENSG00000213995	CARKD	13	+	110634671	110634886	110634671	110634776	110635467	110635588	19114	9,16	28,17	50,40	30,18	183	73	0.000425667	0.0119654	0.114,0.273	0.399,0.47	-0.241	-24.1	24.1
6855	ENSG00000082258	CCNT2	2	+	134946100	134946465	134946100	134946146	134947735	134947899	6855	51,41	22,20	133100	15,24	392	73	0.00220446	0.0397389	0.302,0.276	0.623,0.437	-0.241	-24.1	24.1
16793	ENSG00000214655	ZSWIM8	10	+	73789366	73789615	73789366	73789539	73789716	73789824	16793	1,3	36,30	32,41	49,47	149	73	1.04906e-10	3.61372e-08	0.013,0.047	0.242,0.299	-0.24	-24	24
14321	ENSG00000160993	ALKBH4	7	-	102459603	102459710	102459607	102459710	102456833	102457981	14321	39,22	0,0	18,11	8,2	77	73	1.54967e-06	0.000145346	1.0,1.0	0.681,0.839	0.24	24	24
19503	ENSG00000161011	SQSTM1	5	+	179806407	179806563	179806407	179806458	179811573	179811682	19503	28,26	3,4	44,38	0,0	178	73	4.97255e-05	0.0022978	0.793,0.727	1.0,1.0	-0.24	-24	24
6736	ENSG00000174227	PIGG	4	+	499239	499725	499239	499489	500395	500601	6736	28,11	26,18	56,45	19,16	309	73	8.66779e-05	0.00346456	0.203,0.126	0.41,0.399	-0.24	-24	24
21350	ENSG00000168907	PLA2G4F	15	-	42147097	42147346	42147123	42147346	42146126	42146241	21350	0,1	6,15	8,1	12,3	99	73	0.00010996	0.00417274	0.0,0.047	0.33,0.197	-0.24	-24	24
19282	ENSG00000137200	CMTR1	6	+	37475318	37475431	37475318	37475412	37476125	37476194	19282	4,5	34,15	16,16	24,17	92	73	0.000530261	0.0141697	0.085,0.209	0.346,0.428	-0.24	-24	24
18574	ENSG00000182199	SHMT2	12	+	57230383	57230660	57230383	57230579	57230802	57231000	18574	75,64	9,14	48,36	1,0	154	73	2.35853e-06	0.000195986	0.798,0.684	0.958,1.0	-0.238	-23.8	23.8
7998	ENSG00000126214	KLC1	14	+	103679407	103679545	103679407	103679518	103700654	103700727	7998	45,40	35,21	32,42	56,73	100	73	0.000124839	0.00464854	0.484,0.582	0.294,0.296	0.238	23.8	23.8
16969	ENSG00000162601	MYSM1	1	-	58668429	58668670	58668631	58668670	58667846	58667921	16969	26,17	22,13	55,76	22,15	275	73	0.00243702	0.042594	0.239,0.258	0.399,0.574	-0.238	-23.8	23.8
13774	ENSG00000198399	ITSN2	2	-	24271765	24271941	24271804	24271941	24270670	24270768	13774	72,41	22,11	55,64	42,50	112	73	0.00010458	0.00401086	0.681,0.708	0.46,0.455	0.237	23.7	23.7
4425	ENSG00000115541	HSPE1	2	+	197500699	197500918	197500699	197500886	197501073	197501129	4425	13,11	5,1	16,33	0,0	105	73	6.6376e-05	0.00289094	0.644,0.884	1.0,1.0	-0.236	-23.6	23.6
16418	ENSG00000255152	MSH5-SAPCD1	6	+	31761817	31761955	31761817	31761865	31762111	31762185	16418	45,31	1,0	18,22	6,1	163	73	0.000332248	0.0100336	0.953,1.0	0.573,0.908	0.236	23.6	23.6
607	ENSG00000110514	MADD	11	+	47295495	47295606	47295495	47295579	47295896	47295954	607	0,1	23,36	4,3	7,9	100	73	7.23964e-05	0.0030823	0.0,0.02	0.294,0.196	-0.235	-23.5	23.5
6792	ENSG00000269313	MAGIX	X	+	49162676	49162822	49162676	49162745	49163782	49163929	6792	1,4	6,3	0,0	4,4	150	73	0.00271228	0.0460455	0.075,0.394	0.0,0.0	0.235	23.5	23.5
18578	ENSG00000182199	SHMT2	12	+	57230279	57230433	57230279	57230341	57230802	57231000	18578	34,13	4,2	14,20	0,0	165	73	0.000447357	0.0125009	0.79,0.742	1.0,1.0	-0.234	-23.4	23.4
6624	ENSG00000111653	ING4	12	-	6652935	6653050	6652944	6653050	6652665	6652767	6624	32,15	10,8	22,14	2,1	82	73	0.00224678	0.0404633	0.74,0.625	0.907,0.926	-0.234	-23.4	23.4
8132	ENSG00000135249	RINT1	7	+	105536564	105536749	105536564	105536612	105542407	105542649	8132	188110	6,4	196182	36,27	210	73	1.54708e-07	2.13948e-05	0.916,0.905	0.654,0.701	0.233	23.3	23.3
5796	ENSG00000204387	C6orf48	6	+	31834907	31834956	31834907	31834945	31835410	31835462	5796	0,1	3,2	6,3	6,6	84	73	0.00248616	0.0433328	0.0,0.303	0.465,0.303	-0.233	-23.3	23.3
14559	ENSG00000090621	PABPC4	1	-	39564422	39564542	39564470	39564542	39563835	39563922	14559	118,94	81,50	283261	55,65	121	73	1.21151e-08	2.29533e-06	0.468,0.531	0.756,0.708	-0.232	-23.2	23.2
6940	ENSG00000122783	C7orf49	7	-	135168930	135169060	135168968	135169060	135167731	135167807	6940	70,63	15,19	62,43	0,3	111	73	8.07113e-07	8.89045e-05	0.754,0.686	1.0,0.904	-0.232	-23.2	23.2
21689	ENSG00000132254	ARFIP2	11	-	6481125	6481314	6481230	6481314	6480322	6480463	21689	18,17	38,33	69,66	33,53	178	73	2.99029e-05	0.00153951	0.163,0.174	0.462,0.338	-0.232	-23.2	23.2
18371	ENSG00000105982	RNF32	7	+	156640770	156640883	156640770	156640811	156643800	156643892	18371	10,7	7,9	1,3	14,6	145	73	0.00304956	0.0498937	0.418,0.281	0.035,0.201	0.232	23.2	23.2
10328	ENSG00000100099	HPS4	22	-	26468384	26468623	26468550	26468623	26466225	26466262	10328	16,5	31,26	54,55	28,43	239	73	1.88146e-06	0.000169744	0.136,0.055	0.371,0.281	-0.231	-23.1	23.1
2031	ENSG00000038358	EDC4	16	+	67877216	67877406	67877216	67877389	67877489	67877656	2031	16,16	0,0	20,14	3,5	90	73	5.3711e-05	0.00244031	1.0,1.0	0.844,0.694	0.231	23.1	23.1
16078	ENSG00000189403	HMGB1	13	-	30464160	30464310	30464167	30464310	30463530	30463694	16078	20,17	8,7	6,5	1,0	80	73	0.000918852	0.0212041	0.695,0.689	0.846,1.0	-0.231	-23.1	23.1
18663	ENSG00000113504	SLC12A7	5	-	1075890	1076236	1076137	1076236	1075370	1075490	18663	23,12	16,24	95120	42,31	320	73	0.00021371	0.00712843	0.247,0.102	0.34,0.469	-0.23	-23	23
13719	ENSG00000104946	TBC1D17	19	+	49879451	49879519	49879451	49879504	49880278	49880402	13719	7,4	14,11	0,2	19,22	88	73	0.000196409	0.0066735	0.293,0.232	0.0,0.07	0.228	22.8	22.8
20091	ENSG00000259146	RP1-261D10.2	14	-	71321673	71321814	71321781	71321814	71310557	71310679	20091	20,31	5,1	7,20	0,0	181	73	0.000216731	0.00717615	0.617,0.926	1.0,1.0	-0.228	-22.8	22.8
17091	ENSG00000076685	NT5C2	10	-	103100662	103100836	103100778	103100836	103099925	103100019	17091	5,6	0,0	31,30	4,3	189	73	0.000251959	0.00806758	1.0,1.0	0.75,0.794	0.228	22.8	22.8
4522	ENSG00000157181	C1orf27	1	+	186398953	186399050	186398953	186399043	186406082	186406268	4522	5,10	1,0	9,8	6,2	80	73	0.00081197	0.0192055	0.82,1.0	0.578,0.785	0.228	22.8	22.8
2557	ENSG00000106397	PLOD3	7	-	101216162	101216326	101216196	101216326	101215907	101216020	2557	74,62	9,12	92103	54,40	107	73	4.0237e-05	0.00194969	0.849,0.779	0.538,0.637	0.227	22.7	22.7
10172	ENSG00000115486	GGCX	2	-	85558916	85559075	85558945	85559075	85558439	85558662	10172	21,18	0,0	13,12	5,1	102	73	9.00604e-05	0.0035576	1.0,1.0	0.65,0.896	0.227	22.7	22.7
7297	ENSG00000140398	NEIL1	15	+	75352601	75352796	75352601	75352701	75353738	75353866	7297	19,20	3,2	10,14	0,0	168	73	0.001134	0.0248666	0.733,0.813	1.0,1.0	-0.227	-22.7	22.7
17463	ENSG00000071054	MAP4K4	2	+	101844100	101844337	101844100	101844311	101845392	101845602	17463	28,12	0,1	19,29	8,5	99	73	6.3115e-05	0.00276161	1.0,0.898	0.637,0.81	0.226	22.6	22.6
209	ENSG00000163660	CCNL1	3	-	157156935	157157083	157157010	157157083	157153035	157153156	209	64,29	35,19	232230	59,50	148	73	7.34685e-05	0.00309319	0.474,0.429	0.66,0.694	-0.226	-22.6	22.6
2385	ENSG00000128973	CLN6	15	-	68211555	68211741	68211674	68211741	68211262	68211318	2385	15,7	34,27	14,12	13,7	192	73	0.0015093	0.0302596	0.144,0.09	0.291,0.395	-0.226	-22.6	22.6
18859	ENSG00000266338	NBPF15	1	-	144448774	144448916	144448856	144448916	144440140	144440295	18859	26,19	6,3	27,29	0,2	155	73	0.00178912	0.0342549	0.671,0.749	1.0,0.872	-0.226	-22.6	22.6
19525	ENSG00000150593	PDCD4	10	+	110884035	110884246	110884035	110884182	110885252	110885366	19525	29,11	0,0	20,19	3,3	137	73	0.000336288	0.0101132	1.0,1.0	0.78,0.771	0.224	22.4	22.4
15482	ENSG00000117385	P3H1	1	-	42755096	42755217	42755164	42755217	42754868	42754990	15482	18,15	34,33	36,24	20,21	141	73	0.000590722	0.0152894	0.215,0.191	0.482,0.372	-0.224	-22.4	22.4
9062	ENSG00000247271	ZBED5-AS1	11	+	10858267	10858942	10858267	10858351	10865260	10865327	9062	56,30	5,0	11,10	0,0	664	73	0.000820504	0.0193349	0.552,1.0	1.0,1.0	-0.224	-22.4	22.4
7007	ENSG00000121988	ZRANB3	2	-	135227811	135228015	135227817	135228015	135224425	135224517	7007	14,4	4,1	10,2	0,0	79	73	0.00133921	0.0281292	0.764,0.787	1.0,1.0	-0.224	-22.4	22.4
3377	ENSG00000132196	HSD17B7	1	+	162797801	162798935	162797801	162797916	162799742	162799937	3377	30,34	59,26	322276	60,44	1092	73	0	0	0.033,0.08	0.264,0.295	-0.223	-22.3	22.3
19148	ENSG00000280987	MATR3	5	+	139293749	139294028	139293749	139293805	139314674	139314736	19148	31,23	24,16	21,10	124127	296	73	1.11022e-16	1.40229e-13	0.242,0.262	0.04,0.019	0.223	22.3	22.3
15654	ENSG00000113593	PPWD1	5	+	65576878	65576974	65576878	65576951	65579423	65579613	15654	31,16	0,0	19,11	2,4	96	73	0.00016494	0.00583015	1.0,1.0	0.878,0.676	0.223	22.3	22.3
17830	ENSG00000205309	NT5M	17	+	17344793	17344926	17344793	17344908	17346804	17347661	17830	6,0	6,3	0,0	5,3	91	73	0.00106745	0.0236762	0.445,0.0	0.0,0.0	0.223	22.3	22.3
4194	ENSG00000143952	VPS54	2	-	63963966	63964182	63964107	63964182	63962057	63962443	4194	39,22	0,0	69,75	7,7	214	73	1.75641e-05	0.0010051	1.0,1.0	0.771,0.785	0.222	22.2	22.2
17154	ENSG00000156508	EEF1A1	6	-	73523446	73523797	73523724	73523797	73519882	73520056	17154	74,39	5,2	9,19	0,0	351	73	0.000194653	0.00664486	0.755,0.802	1.0,1.0	-0.222	-22.2	22.2
18055	ENSG00000109180	OCIAD1	4	+	48831305	48831531	48831305	48831492	48832619	48832663	18055	5,5	1,0	13,7	5,2	112	73	0.00246855	0.0430654	0.765,1.0	0.629,0.695	0.221	22.1	22.1
17822	ENSG00000122565	CBX3	7	+	26201756	26202609	26201756	26201830	26202970	26203022	17822	94,79	1,0	98,87	3,3	852	73	0.0013466	0.0281384	0.89,1.0	0.737,0.713	0.22	22	22
19824	ENSG00000163071	SPATA18	4	+	52082386	52082560	52082386	52082510	52084915	52084999	19824	0,0	1,4	9,16	29,24	123	73	0.000162669	0.0057714	0.0,0.0	0.156,0.283	-0.219	-21.9	21.9
14312	ENSG00000148985	PGAP2	11	+	3824269	3824460	3824269	3824376	3825019	3825128	14312	12,12	33,33	14,15	10,14	157	73	0.00127353	0.0272637	0.145,0.145	0.394,0.333	-0.219	-21.9	21.9
7634	ENSG00000142541	RPL13A	19	+	49489849	49490090	49489849	49489912	49490231	49490297	7634	704563	38,42	774768	153144	251	73	2.64222e-12	1.39054e-09	0.843,0.796	0.595,0.608	0.218	21.8	21.8
19010	ENSG00000101109	STK4	20	+	45000391	45000586	45000391	45000520	45001166	45001353	19010	3,1	22,25	22,18	30,29	139	73	1.362e-06	0.000132331	0.067,0.021	0.278,0.246	-0.218	-21.8	21.8
1022	ENSG00000072849	DERL2	17	-	5477843	5478035	5477847	5478035	5474609	5474789	1022	0,1	5,7	31,11	45,55	77	73	0.000644186	0.0163383	0.0,0.119	0.395,0.159	-0.218	-21.8	21.8
17904	ENSG00000168070	C11orf85	11	-	64971876	64972023	64972009	64972023	64960088	64960135	17904	55,50	1,1	35,34	2,8	206	73	0.0011459	0.0250118	0.951,0.947	0.861,0.601	0.218	21.8	21.8
11948	ENSG00000099330	OCEL1	19	+	17226252	17226469	17226252	17226316	17226692	17226869	11948	9,8	9,5	1,1	6,3	226	73	0.00251629	0.0437373	0.244,0.341	0.051,0.097	0.218	21.8	21.8
13820	ENSG00000174365	SNHG11	20	+	38446886	38447076	38446886	38446948	38447465	38447623	13820	27,26	5,1	38,23	0,0	201	73	9.44366e-05	0.00368907	0.662,0.904	1.0,1.0	-0.217	-21.7	21.7
14314	ENSG00000148985	PGAP2	11	+	3824269	3824455	3824269	3824376	3825019	3825128	14314	17,10	33,33	15,15	10,14	152	73	0.00255814	0.0441006	0.198,0.127	0.419,0.34	-0.217	-21.7	21.7
10377	ENSG00000160957	RECQL4	8	-	144511901	144512067	144511910	144512067	144511680	144511789	10377	6,2	11,15	0,0	11,11	82	73	0.000105758	0.00404354	0.327,0.106	0.0,0.0	0.216	21.6	21.6
8532	ENSG00000049618	ARID1B	6	+	157148910	157148981	157148910	157148951	157167039	157167185	8532	0,0	18,11	4,4	9,12	103	73	6.21305e-05	0.00272482	0.0,0.0	0.24,0.191	-0.215	-21.5	21.5
14313	ENSG00000148985	PGAP2	11	+	3824269	3824449	3824269	3824376	3825019	3825128	14313	13,10	33,33	13,14	10,14	146	73	0.00201261	0.0373102	0.165,0.132	0.394,0.333	-0.215	-21.5	21.5
18707	ENSG00000258924	CTB-96E2.3	17	+	28358313	28358468	28358313	28358356	28358915	28358989	18707	10,11	0,1	27,18	2,6	185	73	0.00267025	0.0455771	1.0,0.813	0.842,0.542	0.215	21.5	21.5
10372	ENSG00000162337	LRP5	11	+	68389880	68390115	68389880	68390052	68403482	68403699	10372	3,5	38,27	27,10	31,17	136	73	2.73841e-06	0.000218911	0.041,0.09	0.319,0.24	-0.214	-21.4	21.4
20273	ENSG00000182165	TP53TG1	7	-	87345233	87345486	87345304	87345486	87341637	87341684	20273	110,89	51,22	83,98	17,5	144	73	0.00267897	0.0456848	0.522,0.672	0.712,0.909	-0.214	-21.4	21.4
2686	ENSG00000099817	POLR2E	19	-	1093903	1095375	1095258	1095375	1091791	1091907	2686	767540	6,6	685614	17,22	1428	73	0.000186353	0.00645456	0.867,0.821	0.673,0.588	0.213	21.3	21.3
4914	ENSG00000198837	DENND4B	1	-	153933131	153933319	153933196	153933319	153932860	153933030	4914	2,3	22,14	23,25	37,28	138	73	5.06544e-05	0.00232937	0.046,0.102	0.247,0.321	-0.21	-21	21
1420	ENSG00000204604	ZNF468	19	-	52853871	52854126	52853878	52854126	52849086	52849213	1420	4,3	0,0	29,31	5,10	80	73	0.000251196	0.00806636	1.0,1.0	0.841,0.739	0.21	21	21
3445	ENSG00000120265	PCMT1	6	+	149802206	149802416	149802206	149802369	149810615	149811420	3445	37,28	47,39	55,50	30,28	120	73	0.000397359	0.0114066	0.324,0.304	0.527,0.521	-0.21	-21	21
1962	ENSG00000103197	TSC2	16	+	2074199	2074425	2074199	2074389	2075798	2075892	1962	5,1	34,20	7,15	17,21	109	73	0.000262436	0.00837056	0.09,0.032	0.216,0.324	-0.209	-20.9	20.9
21068	ENSG00000165195	PIGA	X	-	15331215	15331992	15331873	15331992	15325913	15326046	21068	267179	3,0	257256	7,11	731	73	0.000382268	0.0111081	0.899,1.0	0.786,0.699	0.207	20.7	20.7
19005	ENSG00000132382	MYBBP1A	17	-	4542366	4542532	4542463	4542532	4541783	4541891	19005	10,6	46,38	27,39	39,34	170	73	9.99639e-07	0.000104636	0.085,0.063	0.229,0.33	-0.206	-20.6	20.6
11510	ENSG00000178773	CPNE7	16	+	89595833	89595961	89595833	89595924	89596483	89596849	11510	35,29	6,5	27,24	0,0	110	73	1.35201e-05	0.000831659	0.795,0.794	1.0,1.0	-0.206	-20.6	20.6
4927	ENSG00000163322	FAM175A	4	-	83483991	83484166	83484001	83484166	83482153	83482244	4927	5,4	0,0	9,14	4,1	83	73	0.00169525	0.0329081	1.0,1.0	0.664,0.925	0.206	20.6	20.6
2574	ENSG00000150316	CWC15	11	-	94973490	94973533	94973499	94973533	94972054	94972193	2574	7,9	1,0	14,13	4,5	82	73	0.00101268	0.0227865	0.862,1.0	0.757,0.698	0.204	20.4	20.4
18467	ENSG00000141258	SGSM2	17	+	2379431	2379516	2379431	2379493	2380264	2380810	18467	36,27	8,6	27,14	1,0	96	73	7.3224e-05	0.00309319	0.774,0.774	0.954,1.0	-0.203	-20.3	20.3
8343	ENSG00000118961	LDAH	2	-	20801291	20801465	20801309	20801465	20790254	20790398	8343	2,5	10,11	0,0	6,20	91	73	9.01323e-05	0.0035576	0.138,0.267	0.0,0.0	0.203	20.3	20.3
5603	ENSG00000072682	P4HA2	5	-	132198205	132198440	132198320	132198440	132195411	132195480	5603	48,28	63,45	89,60	44,37	188	73	1.55271e-05	0.000922642	0.228,0.195	0.44,0.386	-0.202	-20.2	20.2
12721	ENSG00000204463	BAG6	6	-	31652399	31652700	31652423	31652700	31651655	31651776	12721	119,70	95,85	285265	117120	97	73	1.40038e-05	0.000850372	0.485,0.383	0.647,0.624	-0.201	-20.1	20.1
14075	ENSG00000060138	YBX3	12	-	10710529	10710714	10710653	10710714	10709907	10710114	14075	34,18	1,0	53,85	6,10	197	73	0.000252085	0.00806758	0.926,1.0	0.766,0.759	0.201	20.1	20.1
13680	ENSG00000110721	CHKA	11	-	68072591	68072825	68072731	68072825	68070723	68070857	13680	0,0	3,1	2,5	4,5	213	73	0.000399088	0.0114247	0.0,0.0	0.146,0.255	-0.201	-20.1	20.1
13864	ENSG00000132793	LPIN3	20	+	41340919	41341002	41340919	41340949	41345795	41345995	13864	27,15	2,5	21,17	1,0	126	73	0.0013273	0.0280345	0.887,0.635	0.924,1.0	-0.201	-20.1	20.1
18301	ENSG00000167264	DUS2	16	+	68053563	68053751	68053563	68053655	68054573	68054617	18301	3,1	34,16	12,11	14,20	169	73	7.31445e-06	0.000491906	0.037,0.026	0.27,0.192	-0.2	-20	20
6556	ENSG00000111666	CHPT1	12	+	101726293	101726517	101726293	101726497	101728900	101729074	6556	38,18	48,28	20,22	91,83	93	73	2.31834e-05	0.00125949	0.383,0.335	0.147,0.172	0.2	20	20
20321	ENSG00000188976	NOC2L	1	-	945041	945146	945056	945146	944203	944800	20321	87,51	121,74	85,83	55,51	88	73	2.63565e-05	0.00137942	0.374,0.364	0.562,0.574	-0.199	-19.9	19.9
7847	ENSG00000185485	SDHAP1	3	-	195984491	195984737	195984528	195984737	195984111	195984276	7847	1,1	0,0	17,13	3,2	110	73	0.00299081	0.0492729	1.0,1.0	0.79,0.812	0.199	19.9	19.9
15801	ENSG00000105341	ATP5SL	19	-	41436377	41436439	41436391	41436439	41433536	41433673	15801	1,0	32,15	6,8	21,23	87	73	1.03893e-05	0.000651774	0.026,0.0	0.193,0.226	-0.197	-19.7	19.7
18253	ENSG00000100650	SRSF5	14	+	69767092	69767380	69767092	69767255	69768137	69768282	18253	120,89	96,64	137120	50,37	198	73	1.51457e-05	0.000905204	0.315,0.339	0.503,0.545	-0.197	-19.7	19.7
3616	ENSG00000121350	PYROXD1	12	+	21462007	21462125	21462007	21462120	21462739	21462862	3616	0,3	24,20	15,4	26,19	78	73	0.000715476	0.0177048	0.0,0.123	0.351,0.165	-0.197	-19.7	19.7
21693	ENSG00000172432	GTPBP2	6	-	43627168	43627353	43627278	43627353	43626921	43626948	21693	30,15	88,41	13,13	11,11	183	73	0.000903073	0.0209359	0.12,0.127	0.32,0.32	-0.197	-19.7	19.7
15300	ENSG00000020129	NCDN	1	+	35558155	35558484	35558155	35558368	35559106	35559247	15300	10,9	0,0	20,18	5,0	189	73	0.00168947	0.0328295	1.0,1.0	0.607,1.0	0.197	19.7	19.7
14585	ENSG00000103245	NARFL	16	-	739539	739738	739642	739738	737185	737329	14585	9,16	34,36	48,37	32,43	176	73	0.000124887	0.00464854	0.099,0.156	0.384,0.263	-0.196	-19.6	19.6
17237	ENSG00000131584	ACAP3	1	-	1298302	1298421	1298369	1298421	1298012	1298113	17237	29,35	61,55	38,33	27,24	140	73	0.000314797	0.00963513	0.199,0.249	0.423,0.418	-0.196	-19.6	19.6
9634	ENSG00000080815	PSEN1	14	+	73147966	73148106	73147966	73148094	73170796	73171047	9634	53,40	69,50	51,66	35,32	85	73	0.000588503	0.0152661	0.397,0.407	0.556,0.639	-0.196	-19.6	19.6
16833	ENSG00000138688	KIAA1109	4	+	122209158	122209341	122209158	122209337	122209817	122209924	16833	0,0	7,10	1,6	13,12	77	73	0.000299619	0.00924525	0.0,0.0	0.068,0.322	-0.195	-19.5	19.5
10053	ENSG00000198677	TTC37	5	-	95516910	95517060	95516915	95517060	95516671	95516750	10053	5,0	55,24	12,7	27,31	78	73	0.000389603	0.011261	0.078,0.0	0.294,0.174	-0.195	-19.5	19.5
10533	ENSG00000107521	HPS1	10	-	98433939	98434091	98433982	98434091	98430570	98430670	10533	22,12	3,2	22,19	0,0	116	73	0.00133803	0.0281292	0.822,0.791	1.0,1.0	-0.194	-19.4	19.4
11433	ENSG00000175482	POLD4	11	-	67352731	67352802	67352740	67352802	67351547	67352019	11433	27,8	0,1	18,5	4,2	82	73	0.00143457	0.0291	1.0,0.877	0.8,0.69	0.194	19.4	19.4
20961	ENSG00000164609	SLU7	5	-	160418595	160419081	160419022	160419081	160415124	160415310	20961	60,35	60,62	261243	87,89	500	73	2.49234e-12	1.34914e-09	0.127,0.076	0.305,0.285	-0.193	-19.3	19.3
868	ENSG00000117569	PTBP2	1	+	96770707	96770855	96770707	96770851	96777584	96777749	868	0,0	8,17	4,3	11,19	77	73	0.000195546	0.00666334	0.0,0.0	0.256,0.13	-0.193	-19.3	19.3
5806	ENSG00000204387	C6orf48	6	+	31835410	31835462	31835410	31835451	31837235	31837435	5806	43,29	516350	51,71	151153	84	73	1.11022e-16	1.40229e-13	0.068,0.067	0.227,0.287	-0.19	-19	19
20058	ENSG00000140950	TLDC1	16	-	84496299	84496535	84496365	84496535	84495682	84495913	20058	2,1	0,0	18,24	3,2	139	73	0.00241699	0.0424789	1.0,1.0	0.759,0.863	0.189	18.9	18.9
14939	ENSG00000108963	DPH1	17	+	2041102	2041230	2041102	2041181	2041480	2041621	14939	4,5	48,35	26,33	53,52	122	73	1.07358e-06	0.000110902	0.047,0.079	0.227,0.275	-0.188	-18.8	18.8
1977	ENSG00000103365	GGA2	16	-	23494298	23494378	23494302	23494378	23493359	23493458	1977	1,0	28,19	7,4	17,26	77	73	8.83363e-05	0.00350864	0.033,0.0	0.281,0.127	-0.188	-18.8	18.8
4494	ENSG00000064687	ABCA7	19	+	1049265	1049462	1049265	1049437	1050920	1051052	4494	0,0	5,22	3,2	8,8	98	73	0.00136584	0.0282193	0.0,0.0	0.218,0.157	-0.188	-18.8	18.8
21733	ENSG00000062598	ELMO2	20	-	46394253	46394482	46394404	46394482	46394048	46394089	21733	3,4	40,29	14,17	16,20	224	73	2.01268e-07	2.70441e-05	0.024,0.043	0.222,0.217	-0.186	-18.6	18.6
5645	ENSG00000131373	HACL1	3	-	15601382	15601592	15601386	15601592	15601089	15601194	5645	37,21	0,0	43,40	4,15	77	73	2.59168e-06	0.000208059	1.0,1.0	0.911,0.717	0.186	18.6	18.6
13312	ENSG00000123415	SMUG1	12	-	54188720	54188940	54188869	54188940	54187818	54187905	13312	32,30	3,4	13,19	0,1	222	73	0.00277674	0.0466384	0.778,0.712	1.0,0.862	-0.186	-18.6	18.6
13586	ENSG00000140995	DEF8	16	+	89949416	89949638	89949416	89949513	89954242	89954376	13586	4,6	26,8	12,11	10,8	198	73	0.00298028	0.0491422	0.054,0.217	0.307,0.336	-0.186	-18.6	18.6
4590	ENSG00000149658	YTHDF1	20	-	63215417	63215601	63215576	63215601	63213863	63213943	4590	11,8	86,77	71104	103,91	232	73	9.99201e-16	1.05171e-12	0.039,0.032	0.178,0.264	-0.185	-18.5	18.5
1851	ENSG00000204344	STK19	6	+	31978902	31979010	31978902	31978998	31979413	31979553	1851	4,5	58,42	31,24	67,67	85	73	5.7653e-06	0.000416906	0.056,0.093	0.284,0.235	-0.185	-18.5	18.5
6008	ENSG00000006704	GTF2IRD1	7	+	74529440	74529577	74529440	74529533	74529733	74529917	6008	0,0	1,2	7,3	15,11	117	73	0.000517054	0.0139019	0.0,0.0	0.226,0.145	-0.185	-18.5	18.5
8049	ENSG00000138798	EGF	4	+	109959311	109959461	109959311	109959437	109960866	109960989	8049	4,3	12,11	0,0	6,8	97	73	0.000544091	0.0144375	0.201,0.17	0.0,0.0	0.185	18.5	18.5
11109	ENSG00000085978	ATG16L1	2	+	233289853	233289974	233289853	233289970	233290247	233290353	11109	13,9	1,0	15,17	3,6	77	73	0.000735779	0.0179583	0.925,1.0	0.826,0.729	0.185	18.5	18.5
5809	ENSG00000204387	C6orf48	6	+	31835413	31835455	31835413	31835451	31837235	31837435	5809	37,27	516350	45,63	151153	77	73	9.99201e-16	1.05171e-12	0.064,0.068	0.22,0.281	-0.184	-18.4	18.4
10798	ENSG00000166471	TMEM41B	11	-	9288356	9288542	9288441	9288542	9287701	9287806	10798	12,13	53,33	35,42	42,38	158	73	1.74661e-05	0.0010051	0.095,0.154	0.278,0.338	-0.184	-18.4	18.4
10632	ENSG00000011258	MBTD1	17	-	51192657	51193016	51192781	51193016	51192115	51192280	10632	6,6	47,27	9,16	14,14	197	73	4.78228e-05	0.00223716	0.045,0.076	0.192,0.298	-0.184	-18.4	18.4
18790	ENSG00000182093	WRB	21	+	39390697	39391476	39390697	39390863	39391768	39391836	18790	48,25	159133	191170	79,67	686	73	0	0	0.031,0.02	0.205,0.213	-0.183	-18.3	18.3
1282	ENSG00000132323	ILKAP	2	-	238194781	238194870	238194804	238194870	238194274	238194331	1282	3,2	36,27	9,10	21,25	96	73	0.000362823	0.0107072	0.06,0.053	0.246,0.233	-0.183	-18.3	18.3
8111	ENSG00000172175	MALT1	18	+	58681169	58681336	58681169	58681335	58696365	58696487	8111	17,15	1,0	13,10	2,4	74	73	0.00145605	0.0293785	0.944,1.0	0.865,0.712	0.183	18.3	18.3
2777	ENSG00000234741	GAS5	1	-	173865470	173865547	173865509	173865547	173865228	173865282	2777	1718983	1268826	29532550	10451008	112	73	4.96936e-12	2.41409e-09	0.469,0.437	0.648,0.622	-0.182	-18.2	18.2
1516	ENSG00000147535	PLPP5	8	-	38268794	38268990	38268881	38268990	38268370	38268461	1516	56,44	143102	86,75	82,62	160	73	1.21862e-07	1.76244e-05	0.152,0.164	0.324,0.356	-0.182	-18.2	18.2
5687	ENSG00000095066	HOOK2	19	-	12774560	12774741	12774668	12774741	12772873	12773044	5687	145,93	62,39	205222	40,46	181	73	0.000120927	0.00454578	0.485,0.49	0.674,0.661	-0.18	-18	18
2581	ENSG00000150316	CWC15	11	-	94973272	94973533	94973499	94973533	94972054	94972193	2581	54,35	1,0	87,55	4,5	300	73	0.000824979	0.0194162	0.929,1.0	0.841,0.728	0.18	18	18
13310	ENSG00000123415	SMUG1	12	-	54188725	54188957	54188869	54188957	54187818	54187905	13310	32,31	3,4	12,19	0,1	217	73	0.0030379	0.0498321	0.782,0.723	1.0,0.865	-0.18	-18	18
19594	ENSG00000126391	FRMD8	11	+	65387036	65387241	65387036	65387121	65389360	65389528	19594	4,7	17,15	41,42	31,46	193	73	0.000922146	0.0212542	0.082,0.15	0.333,0.257	-0.179	-17.9	17.9
4183	ENSG00000101158	NELFCD	20	+	58989857	58990232	58989857	58989988	58990909	58991075	4183	55,47	82,80	105161	82,60	317	73	1.02079e-05	0.000642522	0.134,0.119	0.228,0.382	-0.178	-17.8	17.8
21732	ENSG00000062598	ELMO2	20	-	46394307	46394532	46394404	46394532	46394048	46394089	21732	3,5	40,29	10,15	16,20	170	73	2.07702e-05	0.00116558	0.031,0.069	0.212,0.244	-0.178	-17.8	17.8
10058	ENSG00000136937	NCBP1	9	+	97641561	97641691	97641561	97641662	97643203	97643360	10058	1,0	34,27	4,6	27,11	102	73	7.70274e-05	0.00321387	0.021,0.0	0.096,0.281	-0.178	-17.8	17.8
2556	ENSG00000106397	PLOD3	7	-	101211540	101211712	101211590	101211712	101210531	101210673	2556	10,12	27,32	27,41	33,38	123	73	0.00158291	0.0312719	0.18,0.182	0.327,0.39	-0.178	-17.8	17.8
910	ENSG00000237854	LINC00674	17	+	68101907	68102056	68101907	68101959	68102942	68103058	910	3,7	29,30	16,9	13,23	170	73	0.00178712	0.0342549	0.043,0.091	0.346,0.144	-0.178	-17.8	17.8
5823	ENSG00000066248	NGEF	2	-	232890917	232890980	232890933	232890980	232888032	232888107	5823	2,5	59,44	12,11	33,29	89	73	4.3455e-05	0.0020738	0.027,0.085	0.23,0.237	-0.177	-17.7	17.7
1907	ENSG00000038382	TRIO	5	+	14497846	14497997	14497846	14497874	14498088	14498251	1907	5,5	43,22	9,11	11,13	196	73	0.000154657	0.00557059	0.042,0.078	0.234,0.24	-0.177	-17.7	17.7
6263	ENSG00000141027	NCOR1	17	-	16046950	16047093	16046989	16047093	16040440	16040494	6263	147117	28,9	95,85	37,25	112	73	0.000556833	0.0146405	0.774,0.894	0.626,0.689	0.177	17.7	17.7
19763	ENSG00000082213	C5orf22	5	+	31534271	31534417	31534271	31534325	31535743	31535893	19763	115,72	14,8	100142	33,33	165	73	0.00172338	0.0333175	0.784,0.799	0.573,0.656	0.177	17.7	17.7
6926	ENSG00000135506	OS9	12	+	57718145	57718421	57718145	57718376	57718992	57719182	6926	494331	119100	557529	53,47	118	73	2.52548e-11	9.56955e-09	0.72,0.672	0.867,0.874	-0.175	-17.5	17.5
5143	ENSG00000144674	GOLGA4	3	+	37289234	37289291	37289234	37289289	37294978	37295077	5143	33,22	1,0	55,45	13,10	75	73	6.25052e-06	0.000441875	0.97,1.0	0.805,0.814	0.175	17.5	17.5
11030	ENSG00000166295	ANAPC16	10	+	72216028	72216232	72216028	72216072	72230365	72230440	11030	97108	48,37	71,54	75,42	233	73	0.000196549	0.0066735	0.388,0.478	0.229,0.287	0.175	17.5	17.5
16067	ENSG00000135018	UBQLN1	9	-	83666349	83669327	83669184	83669327	83665029	83665145	16067	415290	39,18	694739	24,25	2908	73	0.000181886	0.00631137	0.211,0.288	0.421,0.426	-0.174	-17.4	17.4
2579	ENSG00000150316	CWC15	11	-	94973288	94973546	94973499	94973546	94972054	94972193	2579	54,33	1,0	85,55	4,5	284	73	0.000860204	0.0200955	0.933,1.0	0.845,0.739	0.174	17.4	17.4
21342	ENSG00000196756	SNHG17	20	-	38435026	38435333	38435196	38435333	38434503	38434626	21342	88,70	12,9	208225	8,12	243	73	0.00234072	0.0415708	0.688,0.7	0.887,0.849	-0.174	-17.4	17.4
17014	ENSG00000144713	RPL32	3	-	12840512	12840677	12840634	12840677	12840141	12840242	17014	8,7	0,0	70,85	7,5	195	73	0.000549791	0.0145277	1.0,1.0	0.789,0.864	0.173	17.3	17.3
15070	ENSG00000181555	SETD2	3	-	47080800	47081083	47080915	47081083	47067069	47067118	15070	13,7	0,0	36,36	4,2	188	73	0.00071296	0.0176803	1.0,1.0	0.778,0.875	0.173	17.3	17.3
9639	ENSG00000067248	DHX29	5	-	55283115	55283811	55283202	55283811	55281371	55281515	9639	6,2	63,36	21,22	48,31	160	73	1.37247e-07	1.9551e-05	0.042,0.025	0.166,0.245	-0.172	-17.2	17.2
16911	ENSG00000215305	VPS16	20	+	2863948	2864085	2863948	2864083	2864178	2864287	16911	0,0	28,18	4,5	20,22	75	73	5.73745e-05	0.00256978	0.0,0.0	0.163,0.181	-0.172	-17.2	17.2
21544	ENSG00000197355	UAP1L1	9	+	137079255	137079463	137079255	137079449	137080001	137080142	21544	5,6	52,30	19,29	56,47	87	73	0.000423431	0.0119394	0.075,0.144	0.222,0.341	-0.172	-17.2	17.2
18123	ENSG00000166526	ZNF3	7	-	100077228	100077433	100077302	100077433	100075541	100075630	18123	23,20	54,45	37,44	37,38	147	73	0.000364164	0.0107301	0.175,0.181	0.332,0.365	-0.171	-17.1	17.1
15470	ENSG00000165661	QSOX2	9	-	136218930	136219164	136219029	136219164	136218696	136218808	15470	8,12	30,26	33,24	31,24	172	73	0.000716734	0.0177048	0.102,0.164	0.311,0.298	-0.171	-17.1	17.1
19347	ENSG00000104064	GABPB1	15	-	50301220	50301368	50301256	50301368	50300788	50300902	19347	25,19	26,35	28,35	110114	109	73	0.00134922	0.0281384	0.392,0.267	0.146,0.171	0.171	17.1	17.1
19305	ENSG00000110321	EIF4G2	11	-	10801660	10802209	10802048	10802209	10800961	10801087	19305	22161561	361269	1042965	337352	461	73	9.27268e-10	2.44e-07	0.493,0.479	0.329,0.303	0.17	17	17
16955	ENSG00000003147	ICA1	7	-	8262326	8262527	8262439	8262527	8235909	8236005	16955	11,12	20,11	12,9	54,57	186	73	0.000634592	0.0161599	0.178,0.3	0.08,0.058	0.17	17	17
6048	ENSG00000162066	AMDHD2	16	+	2528451	2528718	2528451	2528559	2528993	2529095	6048	68,59	6,5	99,96	1,2	232	73	0.00135449	0.0281384	0.781,0.788	0.969,0.938	-0.169	-16.9	16.9
1619	ENSG00000156313	RPGR	X	-	38290870	38291024	38290958	38291024	38287860	38288041	1619	1,0	15,5	2,4	8,5	161	73	0.00255058	0.0440906	0.029,0.0	0.102,0.266	-0.169	-16.9	16.9
1256	ENSG00000130779	CLIP1	12	-	122340752	122341697	122340980	122341697	122336631	122336748	1256	532329	63,38	427373	24,13	301	73	1.00348e-05	0.00063585	0.672,0.677	0.812,0.874	-0.168	-16.8	16.8
14547	ENSG00000155729	KCTD18	2	-	200504747	200504959	200504769	200504959	200498890	200499084	14547	42,22	0,0	13,24	1,6	95	73	7.00746e-05	0.00299691	1.0,1.0	0.909,0.755	0.168	16.8	16.8
8417	ENSG00000131470	PSMC3IP	17	-	42574138	42574210	42574195	42574210	42573477	42573623	8417	20,5	0,0	28,15	8,0	130	73	0.000399401	0.0114247	1.0,1.0	0.663,1.0	0.168	16.8	16.8
14152	ENSG00000197622	CDC42SE1	1	-	151059478	151059649	151059482	151059649	151055676	151055993	14152	100,66	2,0	72,75	10,21	77	73	4.01119e-09	8.73517e-07	0.979,1.0	0.872,0.772	0.167	16.7	16.7
13599	ENSG00000046651	OFD1	X	+	13767126	13767336	13767126	13767284	13768053	13768224	13599	0,5	35,25	13,13	28,26	125	73	6.77682e-05	0.00292468	0.0,0.105	0.213,0.226	-0.167	-16.7	16.7
3721	ENSG00000125844	RRBP1	20	-	17679994	17680075	17679998	17680075	17658595	17660528	3721	7,6	25,26	1,0	16,10	77	73	0.000344672	0.0103325	0.21,0.18	0.056,0.0	0.167	16.7	16.7
21070	ENSG00000165195	PIGA	X	-	15331589	15331992	15331873	15331992	15325913	15326046	21070	153,83	3,0	170158	7,11	357	73	0.00128759	0.0274098	0.912,1.0	0.832,0.746	0.167	16.7	16.7
4591	ENSG00000149658	YTHDF1	20	-	63215447	63215601	63215576	63215601	63213863	63213943	4591	11,8	86,77	58,81	103,91	202	73	9.6434e-13	6.30013e-10	0.044,0.036	0.169,0.243	-0.166	-16.6	16.6
1518	ENSG00000147535	PLPP5	8	-	38268822	38268990	38268881	38268990	38268370	38268461	1518	45,32	143102	57,60	82,62	132	73	4.0482e-06	0.000303151	0.148,0.148	0.278,0.349	-0.166	-16.6	16.6
18906	ENSG00000107863	ARHGAP21	10	-	24591797	24592012	24591886	24592012	24591641	24591683	18906	10,8	57,27	13,15	14,23	162	73	0.00062783	0.0160332	0.073,0.118	0.295,0.227	-0.166	-16.6	16.6
4528	ENSG00000166435	XRRA1	11	-	74933800	74933872	74933824	74933872	74930299	74930372	4528	40,19	1,0	14,27	4,2	97	73	0.0018364	0.0350376	0.968,1.0	0.725,0.91	0.166	16.6	16.6
3234	ENSG00000106638	TBL2	7	-	73573937	73574122	73573960	73574122	73573319	73573471	3234	114,77	1,0	75,71	13,10	96	73	6.6077e-09	1.36075e-06	0.989,1.0	0.814,0.844	0.165	16.5	16.5
6944	ENSG00000122783	C7orf49	7	-	135168744	135169060	135168748	135169060	135167731	135167807	6944	4,3	115,86	10,9	41,33	77	73	3.97664e-06	0.000301365	0.032,0.032	0.188,0.205	-0.165	-16.5	16.5
21535	ENSG00000177082	WDR73	15	-	84654226	84654280	84654233	84654280	84653631	84653699	21535	38,30	81,68	32,39	39,37	80	73	0.00279437	0.0467985	0.3,0.287	0.428,0.49	-0.165	-16.5	16.5
6068	ENSG00000136273	HUS1	7	-	47979409	47979553	47979467	47979553	47978688	47978816	6068	29,16	47,33	7,18	82,96	131	73	2.03065e-06	0.000178943	0.256,0.213	0.045,0.095	0.164	16.4	16.4
13255	ENSG00000109065	NAT9	17	-	74772891	74773039	74772895	74773039	74772217	74772277	13255	1,2	34,35	5,9	23,28	77	73	0.000425035	0.0119654	0.027,0.051	0.171,0.234	-0.164	-16.4	16.4
9341	ENSG00000077454	LRCH4	7	-	100577272	100577511	100577496	100577511	100576901	100577005	9341	71,49	4,2	66,62	0,0	297	73	0.000666024	0.0168023	0.814,0.858	1.0,1.0	-0.164	-16.4	16.4
6307	ENSG00000089159	PXN	12	-	120265612	120265771	120265616	120265771	120224150	120224377	6307	0,1	16,9	3,4	10,15	77	73	0.00132645	0.0280345	0.0,0.095	0.221,0.202	-0.164	-16.4	16.4
2580	ENSG00000150316	CWC15	11	-	94973304	94973533	94973499	94973533	94972054	94972193	2580	63,36	1,0	81,62	4,5	268	73	0.000627925	0.0160332	0.945,1.0	0.847,0.772	0.163	16.3	16.3
9012	ENSG00000149499	EML3	11	-	62605528	62605773	62605641	62605773	62605112	62605180	9012	9,3	40,22	11,17	12,28	186	73	0.000814621	0.019232	0.081,0.051	0.265,0.192	-0.163	-16.3	16.3
6985	ENSG00000129083	COPB1	11	-	14499639	14499811	14499741	14499811	14498837	14498985	6985	157107	54,40	157176	22,39	175	73	0.00218845	0.0395633	0.548,0.527	0.749,0.653	-0.163	-16.3	16.3
13315	ENSG00000123415	SMUG1	12	-	54188825	54188871	54188869	54188871	54187818	54187905	13315	16,21	3,4	12,10	0,1	117	73	0.00266418	0.0455194	0.769,0.766	1.0,0.862	-0.163	-16.3	16.3
21183	ENSG00000072310	SREBF1	17	-	17817547	17817916	17817695	17817916	17817255	17817457	21183	77,58	277260	113110	126110	221	73	9.99201e-16	1.05171e-12	0.084,0.069	0.229,0.248	-0.162	-16.2	16.2
20420	ENSG00000251562	MALAT1	11	+	65502320	65502486	65502320	65502393	65502636	65503609	20420	862470	120,78	804963	39,42	166	73	6.47482e-13	4.38114e-10	0.76,0.726	0.901,0.91	-0.162	-16.2	16.2
4983	ENSG00000175455	CCDC14	3	-	123955842	123956115	123956045	123956115	123948895	123949132	4983	115,70	11,4	83,84	0,3	276	73	0.00190252	0.0360812	0.734,0.822	1.0,0.881	-0.162	-16.2	16.2
4368	ENSG00000197989	SNHG12	1	-	28581093	28581229	28581110	28581229	28580559	28580646	4368	10,12	40,22	5,9	61,73	90	73	0.00199446	0.0370825	0.169,0.307	0.062,0.091	0.161	16.1	16.1
19696	ENSG00000086827	ZW10	11	-	113760192	113760388	113760208	113760388	113758553	113758706	19696	3,7	35,43	16,16	31,50	89	73	0.00200973	0.0372931	0.066,0.118	0.297,0.208	-0.161	-16.1	16.1
4534	ENSG00000175727	MLXIP	12	+	122130843	122131016	122130843	122130933	122132291	122132383	4534	3,4	36,29	21,25	40,41	156	73	7.40019e-06	0.000494925	0.038,0.061	0.197,0.222	-0.16	-16	16
12088	ENSG00000142534	RPS11	19	+	49497193	49497432	49497193	49497407	49497519	49497562	12088	32,19	0,1	80,72	11,16	98	73	3.17234e-05	0.00161301	1.0,0.934	0.844,0.77	0.16	16	16
560	ENSG00000272752	STAG3L5P-PVRIG2P-PILRB	7	+	100353372	100354012	100353372	100353483	100355142	100355240	560	950698	13,19	432387	22,21	602	73	0.000155064	0.00557465	0.899,0.817	0.704,0.691	0.16	16	16
8907	ENSG00000203837	PNLIPRP3	10	+	116443054	116443245	116443054	116443174	116444381	116444513	8907	16,8	33,29	0,0	1,6	144	73	0.000213007	0.00712843	0.197,0.123	0.0,0.0	0.16	16	16
15299	ENSG00000020129	NCDN	1	+	35558155	35558484	35558155	35558223	35559106	35559247	15299	28,22	52,35	54,33	29,21	334	73	2.97999e-05	0.00153839	0.105,0.121	0.289,0.256	-0.159	-15.9	15.9
237	ENSG00000110844	PRPF40B	12	+	49642926	49643020	49642926	49643016	49643222	49643397	237	1,1	60,57	6,19	44,59	77	73	2.12264e-07	2.83208e-05	0.016,0.016	0.114,0.234	-0.158	-15.8	15.8
2737	ENSG00000137074	APTX	9	-	33001515	33001612	33001566	33001612	32989758	32989895	2737	2,6	53,36	21,20	54,37	124	73	8.19055e-06	0.000534912	0.022,0.089	0.186,0.241	-0.158	-15.8	15.8
810	ENSG00000167508	MVD	16	-	88657734	88658029	88657914	88658029	88657435	88657582	810	9,11	25,19	22,23	17,17	253	73	0.00211937	0.0387582	0.094,0.143	0.272,0.281	-0.158	-15.8	15.8
2164	ENSG00000066084	DIP2B	12	+	50675328	50675451	50675328	50675448	50678678	50680282	2164	7,7	39,22	2,2	55,57	76	73	0.000236019	0.00769642	0.147,0.234	0.034,0.033	0.157	15.7	15.7
3851	ENSG00000186866	POFUT2	21	-	45283351	45283527	45283382	45283527	45282348	45282459	3851	5,4	25,25	27,24	48,49	104	73	0.00219688	0.039678	0.123,0.101	0.283,0.256	-0.157	-15.7	15.7
18822	ENSG00000147044	CASK	X	-	41853096	41853227	41853114	41853227	41787177	41787283	18822	18,10	49,34	5,6	74,79	91	73	2.34194e-05	0.00126772	0.228,0.191	0.051,0.057	0.156	15.6	15.6
9340	ENSG00000077454	LRCH4	7	-	100577272	100577511	100577496	100577511	100577085	100577154	9340	117,83	5,4	136118	0,0	297	73	4.25963e-05	0.00204311	0.852,0.836	1.0,1.0	-0.156	-15.6	15.6
6250	ENSG00000070476	ZXDC	3	-	126461269	126462220	126461534	126462220	126459652	126459737	6250	119107	7,4	183164	1,1	338	73	0.000150648	0.00543654	0.786,0.852	0.975,0.973	-0.155	-15.5	15.5
2863	ENSG00000137409	MTCH1	6	-	36972651	36972796	36972702	36972796	36970646	36970694	2863	54,64	140,89	116130	126,97	124	73	0.000486721	0.0132873	0.185,0.297	0.351,0.441	-0.155	-15.5	15.5
17437	ENSG00000197150	ABCB8	7	+	151041960	151042139	151041960	151042108	151043970	151044146	17437	4,8	59,60	8,10	27,19	104	73	0.0014035	0.0286847	0.045,0.086	0.172,0.27	-0.155	-15.5	15.5
451	ENSG00000064933	PMS1	2	+	189784564	189784614	189784564	189784593	189791789	189791941	451	10,10	33,21	8,3	53,48	94	73	0.00253109	0.0437963	0.191,0.27	0.105,0.046	0.155	15.5	15.5
11689	ENSG00000108064	TFAM	10	+	58388669	58388819	58388669	58388818	58390764	58390860	11689	63,56	4,2	58,48	20,8	74	73	6.80503e-05	0.00293019	0.94,0.965	0.741,0.855	0.154	15.4	15.4
7136	ENSG00000169714	CNBP	3	-	129171633	129171771	129171654	129171771	129171445	129171538	7136	438316	264229	756782	261266	94	73	2.25765e-07	2.97038e-05	0.563,0.517	0.692,0.695	-0.153	-15.3	15.3
20476	ENSG00000105939	ZC3HAV1	7	-	139079103	139080243	139079469	139080243	139078551	139078653	20476	66,40	76,52	73,79	37,31	439	73	4.72534e-06	0.000349712	0.126,0.113	0.247,0.298	-0.153	-15.3	15.3
16633	ENSG00000005884	ITGA3	17	+	50081309	50081524	50081309	50081408	50087743	50087869	16633	0,1	13,14	6,8	14,13	189	73	3.54101e-05	0.0017686	0.0,0.027	0.142,0.192	-0.153	-15.3	15.3
9671	ENSG00000152990	ADGRA3	4	-	22444972	22445133	22445040	22445133	22442649	22442863	9671	31,27	0,0	29,32	5,1	141	73	0.000578754	0.0150619	1.0,1.0	0.75,0.943	0.153	15.3	15.3
9027	ENSG00000114388	NPRL2	3	-	50349930	50350060	50349932	50350060	50349664	50349828	9027	14,9	0,0	32,13	4,3	75	73	0.00104677	0.0233868	1.0,1.0	0.886,0.808	0.153	15.3	15.3
774	ENSG00000138109	CYP2C9	10	+	94949107	94949291	94949107	94949284	94972103	94972245	774	0,1	14,25	3,4	16,15	80	73	0.00125928	0.0270196	0.0,0.035	0.146,0.196	-0.153	-15.3	15.3
536	ENSG00000124839	RAB17	2	-	237586041	237586177	237586063	237586177	237578003	237578155	536	20,15	3,3	19,18	1,0	95	73	0.00287459	0.0478155	0.837,0.793	0.936,1.0	-0.153	-15.3	15.3
14098	ENSG00000140365	COMMD4	15	+	75338354	75338505	75338354	75338420	75338645	75338685	14098	7,7	140,99	30,40	80,69	158	73	2.69562e-13	2.04285e-10	0.023,0.032	0.148,0.211	-0.152	-15.2	15.2
1231	ENSG00000171960	PPIH	1	+	42659227	42659370	42659227	42659251	42659521	42659566	1231	8,5	71,44	21,25	36,37	192	73	1.57267e-07	2.15911e-05	0.041,0.041	0.182,0.204	-0.152	-15.2	15.2
932	ENSG00000163930	BAP1	3	-	52406755	52406907	52406828	52406907	52406252	52406376	932	19,12	63,38	28,30	49,28	146	73	0.00251983	0.0437587	0.131,0.136	0.222,0.349	-0.152	-15.2	15.2
21841	ENSG00000147403	RPL10	X	+	154398889	154399103	154398889	154399037	154399337	154399396	21841	34,20	3,2	32,24	0,0	139	73	0.00252873	0.0437963	0.856,0.84	1.0,1.0	-0.152	-15.2	15.2
4911	ENSG00000198837	DENND4B	1	-	153930946	153931064	153931022	153931064	153930691	153930857	4911	57,51	9,2	121125	1,0	149	73	6.85812e-06	0.000475948	0.756,0.926	0.983,1.0	-0.151	-15.1	15.1
14628	ENSG00000153914	SREK1	5	+	66162413	66162592	66162413	66162483	66163791	66163922	14628	408248	1,1	253239	21,16	182	73	2.27318e-12	1.2667e-09	0.994,0.99	0.829,0.857	0.149	14.9	14.9
17648	ENSG00000196517	SLC6A9	1	-	44010765	44010882	44010808	44010882	44009964	44010096	17648	63,47	9,7	23,19	0,1	116	73	0.000334442	0.0100737	0.815,0.809	1.0,0.923	-0.149	-14.9	14.9
1460	ENSG00000100564	PIGH	14	-	67593727	67593909	67593742	67593909	67592634	67592718	1460	3,3	44,51	8,10	31,29	88	73	0.000524528	0.0140562	0.054,0.047	0.176,0.222	-0.149	-14.9	14.9
4185	ENSG00000101158	NELFCD	20	+	58993623	58993764	58993623	58993675	58994109	58994239	4185	260231	11,13	182178	28,25	162	73	2.31567e-05	0.00125949	0.914,0.889	0.745,0.762	0.148	14.8	14.8
1092	ENSG00000103335	PIEZO1	16	-	88741471	88741616	88741477	88741616	88738567	88738736	1092	3,1	66,43	6,6	26,25	79	73	0.000468949	0.0129326	0.04,0.021	0.176,0.182	-0.148	-14.8	14.8
13294	ENSG00000134152	KATNBL1	15	-	34146976	34147214	34147199	34147214	34146760	34146850	13294	1,8	15,17	10,22	14,15	296	73	0.00156857	0.0311261	0.016,0.104	0.15,0.266	-0.148	-14.8	14.8
3718	ENSG00000275023	MLLT6	17	+	38715611	38715828	38715611	38715750	38716366	38716981	3718	106,71	5,4	80,86	12,14	151	73	0.00225997	0.0406623	0.911,0.896	0.763,0.748	0.148	14.8	14.8
8367	ENSG00000160948	VPS28	8	-	144425874	144426063	144426025	144426063	144425686	144425772	8367	44,36	151,85	134153	147133	224	73	8.19046e-10	2.30812e-07	0.087,0.121	0.229,0.273	-0.147	-14.7	14.7
10939	ENSG00000181444	ZNF467	7	-	149769004	149769200	149769089	149769200	149764362	149766239	10939	13,12	52,42	21,21	37,22	158	73	0.00192104	0.0362871	0.104,0.117	0.208,0.306	-0.147	-14.7	14.7
19296	ENSG00000131165	CHMP1A	16	-	89647034	89647331	89647202	89647331	89646526	89646714	19296	9,17	86,61	40,50	56,53	241	73	2.08152e-09	5.12163e-07	0.031,0.078	0.178,0.222	-0.146	-14.6	14.6
12220	ENSG00000144136	SLC20A1	2	+	112652705	112652947	112652705	112652798	112657121	112657241	12220	3,4	23,14	90102	118121	222	73	2.48628e-05	0.00133442	0.041,0.086	0.201,0.217	-0.146	-14.6	14.6
1854	ENSG00000204344	STK19	6	+	31978905	31979008	31978905	31978998	31979413	31979589	1854	2,5	58,42	21,19	67,67	83	73	6.93171e-05	0.00297122	0.029,0.095	0.216,0.2	-0.146	-14.6	14.6
19643	ENSG00000268575	RP1-283E3.8	1	-	1722587	1722831	1722707	1722831	1721595	1721711	19643	6,4	100,58	31,32	52,67	193	73	1.63437e-11	6.73147e-09	0.022,0.025	0.184,0.153	-0.145	-14.5	14.5
5631	ENSG00000248333	CDK11B	1	-	1652438	1652566	1652468	1652566	1649498	1649637	5631	157109	12,3	130146	23,30	103	73	2.03758e-05	0.00114893	0.903,0.963	0.8,0.775	0.145	14.5	14.5
20317	ENSG00000163481	RNF25	2	-	218671858	218671977	218671929	218671977	218668078	218668679	20317	2,4	37,34	14,12	25,34	144	73	7.74047e-05	0.00321603	0.027,0.056	0.221,0.152	-0.145	-14.5	14.5
17323	ENSG00000152556	PFKM	12	+	48134942	48135383	48134942	48135038	48137720	48137846	17323	360343	21,19	419397	9,7	418	73	0.00026897	0.00850734	0.75,0.759	0.89,0.908	-0.145	-14.5	14.5
15301	ENSG00000020129	NCDN	1	+	35558155	35558368	35558155	35558223	35559106	35559247	15301	18,13	52,35	39,15	29,21	218	73	0.000662825	0.0167438	0.104,0.111	0.311,0.193	-0.145	-14.5	14.5
6850	ENSG00000180773	SLC36A4	11	-	93154107	93154277	93154120	93154277	93144170	93148844	6850	16,19	3,2	24,25	0,0	86	73	0.00278702	0.0467696	0.819,0.89	1.0,1.0	-0.145	-14.5	14.5
19251	ENSG00000101745	ANKRD12	18	+	9208658	9208803	9208658	9208797	9211583	9211784	19251	47,35	2,3	104102	15,37	79	73	0.00053908	0.0143447	0.956,0.915	0.865,0.718	0.144	14.4	14.4
2097	ENSG00000137337	MDC1	6	-	30707565	30708357	30708135	30708357	30707383	30707454	2097	239120	7,2	183177	0,1	643	73	0.000240646	0.00780698	0.795,0.872	1.0,0.953	-0.143	-14.3	14.3
13593	ENSG00000137802	MAPKBP1	15	+	41824483	41824707	41824483	41824569	41825208	41825616	13593	4,1	16,12	17,7	18,14	211	73	0.00201877	0.0373794	0.08,0.028	0.246,0.147	-0.143	-14.3	14.3
892	ENSG00000102317	RBM3	X	+	48575560	48576083	48575560	48575667	48576313	48576419	892	218182	654414	337314	205194	489	73	0	0	0.047,0.062	0.197,0.195	-0.142	-14.2	14.2
17756	ENSG00000182087	TMEM259	19	-	1010990	1011132	1011095	1011132	1009647	1010895	17756	16,14	135117	90,67	131147	178	73	1.18272e-12	7.22833e-10	0.046,0.047	0.22,0.157	-0.142	-14.2	14.2
21147	ENSG00000105221	AKT2	19	-	40239967	40240110	40240044	40240110	40238941	40238973	21147	22,10	160122	34,62	103,93	150	73	7.21029e-09	1.46888e-06	0.063,0.038	0.138,0.245	-0.141	-14.1	14.1
12218	ENSG00000144136	SLC20A1	2	+	112652701	112652941	112652701	112652798	112657121	112657241	12218	4,2	23,14	82,86	118121	216	73	3.39888e-05	0.00171264	0.056,0.046	0.19,0.194	-0.141	-14.1	14.1
19776	ENSG00000166750	SLFN5	17	+	35243070	35243258	35243070	35243143	35258650	35259702	19776	2,7	33,22	31,28	48,40	188	73	5.98791e-05	0.00264028	0.023,0.11	0.2,0.214	-0.141	-14.1	14.1
4219	ENSG00000164961	KIAA0196	8	-	125081618	125081761	125081660	125081761	125078737	125078930	4219	0,1	33,24	6,2	13,15	115	73	0.000236675	0.00770456	0.0,0.026	0.227,0.078	-0.139	-13.9	13.9
9750	ENSG00000119685	TTLL5	14	+	75745489	75745586	75745489	75745581	75752892	75752955	9750	1,0	40,36	4,4	20,23	78	73	0.000280509	0.00882688	0.023,0.0	0.158,0.14	-0.138	-13.8	13.8
11917	ENSG00000095059	DHPS	19	-	12680149	12680325	12680195	12680325	12679800	12679922	11917	45,35	3,6	126117	2,1	119	73	0.000296771	0.00920234	0.902,0.782	0.975,0.986	-0.138	-13.8	13.8
21345	ENSG00000196756	SNHG17	20	-	38422091	38422241	38422095	38422241	38421005	38421098	21345	21,13	5,2	24,44	1,1	77	73	0.00304331	0.0498435	0.799,0.86	0.958,0.977	-0.138	-13.8	13.8
716	ENSG00000130703	OSBPL2	20	+	62281057	62281249	62281057	62281165	62281789	62282093	716	2,8	60,40	27,21	42,58	157	73	4.82634e-06	0.000355797	0.015,0.085	0.23,0.144	-0.137	-13.7	13.7
1303	ENSG00000184470	TXNRD2	22	-	19877039	19877234	19877108	19877234	19875521	19875807	1303	141112	3,2	58,71	6,8	142	73	0.000388688	0.0112601	0.96,0.966	0.832,0.82	0.137	13.7	13.7
16084	ENSG00000174606	ANGEL2	1	-	213015225	213015493	213015438	213015493	213013092	213013418	16084	82,75	6,1	34,29	0,0	286	73	0.00067981	0.0170366	0.777,0.95	1.0,1.0	-0.137	-13.7	13.7
18382	ENSG00000185386	MAPK11	22	-	50267252	50267286	50267256	50267286	50267126	50267174	18382	1,0	32,19	5,2	22,13	77	73	0.00102225	0.0229473	0.029,0.0	0.177,0.127	-0.137	-13.7	13.7
19641	ENSG00000268575	RP1-283E3.8	1	-	1719327	1719455	1719357	1719455	1716345	1716478	19641	98,48	109,49	41,48	76103	103	73	0.00173363	0.0334815	0.389,0.41	0.277,0.248	0.137	13.7	13.7
4387	ENSG00000147905	ZCCHC7	9	+	37120597	37120894	37120597	37120627	37126311	37126942	4387	0,7	11,9	22,30	24,19	340	73	0.00272985	0.0461371	0.0,0.143	0.164,0.253	-0.137	-13.7	13.7
12981	ENSG00000172053	QARS	3	-	49104323	49104471	49104372	49104471	49103862	49103972	12981	172147	0,1	117151	14,12	122	73	3.21091e-09	7.18041e-07	1.0,0.989	0.833,0.883	0.136	13.6	13.6
10878	ENSG00000107404	DVL1	1	-	1341915	1342156	1342052	1342156	1341666	1341805	10878	21,21	81,53	48,75	69,67	210	73	1.00039e-05	0.00063585	0.083,0.121	0.195,0.28	-0.136	-13.6	13.6
21409	ENSG00000132676	DAP3	1	+	155689090	155689243	155689090	155689174	155709772	155709824	21409	191120	133,95	82,88	107127	142	73	0.000161076	0.00574718	0.425,0.394	0.283,0.263	0.136	13.6	13.6
16650	ENSG00000060971	ACAA1	3	-	38126161	38126700	38126509	38126700	38125825	38125881	16650	320276	12,11	214223	0,4	421	73	0.000618525	0.0159228	0.822,0.813	1.0,0.906	-0.136	-13.6	13.6
12949	ENSG00000196924	FLNA	X	-	154350828	154351041	154350908	154351041	154350030	154350207	12949	4,7	47,38	233205	433432	153	73	9.08182e-07	9.66652e-05	0.039,0.081	0.204,0.185	-0.135	-13.5	13.5
6532	ENSG00000170037	CNTROB	17	+	7944122	7944638	7944122	7944248	7945727	7945986	6532	112,89	3,2	133132	0,0	463	73	0.00269197	0.0458239	0.855,0.875	1.0,1.0	-0.135	-13.5	13.5
11135	ENSG00000167608	TMC4	19	-	54162546	54162770	54162672	54162770	54162101	54162285	11135	52,37	59,46	24,23	71,79	199	73	2.61375e-05	0.00137556	0.244,0.228	0.11,0.096	0.133	13.3	13.3
4385	ENSG00000147905	ZCCHC7	9	+	37120538	37120631	37120538	37120627	37126311	37126942	4385	0,0	11,9	4,3	24,19	77	73	0.00156398	0.0311052	0.0,0.0	0.136,0.13	-0.133	-13.3	13.3
1881	ENSG00000164880	INTS1	7	-	1483976	1484170	1484002	1484170	1483700	1483853	1881	0,4	35,30	11,7	33,28	99	73	0.000851664	0.0199698	0.0,0.09	0.197,0.156	-0.132	-13.2	13.2
17416	ENSG00000065000	AP3D1	19	-	2130393	2130478	2130407	2130478	2129313	2129457	17416	6,4	113,83	27,25	102109	87	73	7.13319e-07	7.90324e-05	0.043,0.039	0.182,0.161	-0.131	-13.1	13.1
19489	ENSG00000143486	EIF2D	1	-	206611147	206611371	206611242	206611371	206609375	206609459	19489	86,59	0,0	49,76	2,7	168	73	5.27443e-05	0.00240794	1.0,1.0	0.914,0.825	0.131	13.1	13.1
14898	ENSG00000035681	NSMAF	8	-	58599731	58599870	58599749	58599870	58599231	58599363	14898	2,7	27,20	1,0	59,38	91	73	0.000120851	0.00454578	0.056,0.219	0.013,0.0	0.131	13.1	13.1
2207	ENSG00000203666	EFCAB2	1	+	245082082	245082166	245082082	245082162	245083441	245083484	2207	10,6	33,23	2,0	10,22	77	73	0.00171099	0.0331118	0.223,0.198	0.159,0.0	0.131	13.1	13.1
15361	ENSG00000278311	GGNBP2	17	+	36577982	36578192	36577982	36578186	36579244	36579419	15361	29,28	107,66	76,64	109109	79	73	0.00211649	0.0387506	0.2,0.282	0.392,0.352	-0.131	-13.1	13.1
18203	ENSG00000169045	HNRNPH1	5	-	179616859	179616922	179616898	179616922	179616097	179616218	18203	365239	61,47	334302	21,19	112	73	4.17913e-07	4.91788e-05	0.796,0.768	0.912,0.912	-0.13	-13	13
302	ENSG00000143811	PYCR2	1	-	225923636	225923771	225923700	225923771	225922203	225922383	302	41,28	143134	70,70	117112	137	73	3.63261e-06	0.00027977	0.133,0.1	0.242,0.25	-0.13	-13	13
19652	ENSG00000162909	CAPN2	1	+	223769840	223770525	223769840	223769909	223771808	223771925	19652	432240	77,53	650563	80,61	689	73	0.00154379	0.0308855	0.373,0.324	0.463,0.494	-0.13	-13	13
347	ENSG00000173230	GOLGB1	3	-	121730847	121730973	121730875	121730973	121729864	121730017	347	10,4	58,47	10,20	33,44	101	73	0.00204086	0.037723	0.111,0.058	0.18,0.247	-0.129	-12.9	12.9
6791	ENSG00000269313	MAGIX	X	+	49164706	49165090	49164706	49164789	49165189	49165322	6791	92,69	8,0	94119	1,0	374	73	0.00103084	0.0231129	0.692,1.0	0.948,1.0	-0.128	-12.8	12.8
19432	ENSG00000196547	MAN2A2	15	+	90903230	90903734	90903230	90903432	90904189	90904339	19432	5,3	13,17	30,30	23,32	375	73	0.000173388	0.00608336	0.07,0.033	0.202,0.154	-0.127	-12.7	12.7
6366	ENSG00000109184	DCUN1D4	4	+	51886567	51887244	51886567	51886638	51891759	51891851	6366	76,47	60,35	80,75	26,24	679	73	0.000178516	0.00624015	0.12,0.126	0.249,0.251	-0.127	-12.7	12.7
1978	ENSG00000103365	GGA2	16	-	23495688	23495778	23495693	23495778	23494302	23494378	1978	1,0	39,28	3,7	32,27	78	73	0.000229247	0.00752741	0.023,0.0	0.081,0.195	-0.127	-12.7	12.7
19499	ENSG00000161011	SQSTM1	5	+	179806407	179806591	179806407	179806458	179811573	179811682	19499	63,71	3,4	105,84	0,0	206	73	0.000394966	0.0113724	0.882,0.863	1.0,1.0	-0.127	-12.7	12.7
17604	ENSG00000185909	KLHDC8B	3	+	49172635	49173145	49172635	49172801	49174238	49174403	17604	70,81	0,0	141158	2,6	417	73	0.000419542	0.0118814	1.0,1.0	0.925,0.822	0.127	12.7	12.7
19071	ENSG00000196262	PPIA	7	+	44798747	44798904	44798747	44798814	44799246	44799277	19071	287189	158,84	302272	78,91	163	73	0.000525438	0.0140607	0.449,0.502	0.634,0.572	-0.127	-12.7	12.7
4672	ENSG00000156873	PHKG2	16	+	30751105	30751603	30751105	30751217	30753231	30753297	4672	137128	1,1	225259	10,6	459	73	0.00208189	0.0382947	0.956,0.953	0.782,0.873	0.127	12.7	12.7
13978	ENSG00000167792	NDUFV1	11	+	67606957	67607324	67606957	67607076	67608395	67608478	13978	76,43	197103	127132	121102	321	73	4.01193e-10	1.20651e-07	0.081,0.087	0.193,0.227	-0.126	-12.6	12.6
7564	ENSG00000169733	RFNG	17	-	82051011	82051342	82051293	82051342	82050661	82050764	7564	20,18	59,38	67,76	46,73	355	73	2.06392e-06	0.000179371	0.065,0.089	0.23,0.176	-0.126	-12.6	12.6
11983	ENSG00000099968	BCL2L13	22	+	17662916	17663155	17662916	17663013	17683213	17683321	11983	1,0	11,10	6,6	16,10	215	73	0.000356072	0.0105376	0.03,0.0	0.113,0.169	-0.126	-12.6	12.6
10583	ENSG00000165699	TSC1	9	-	132944542	132944621	132944546	132944621	132935032	132935095	10583	17,17	0,0	27,16	6,1	77	73	0.000397182	0.0114066	1.0,1.0	0.81,0.938	0.126	12.6	12.6
6138	ENSG00000012983	MAP4K5	14	-	50468648	50468782	50468650	50468782	50466582	50466645	6138	1,0	37,22	3,5	24,24	75	73	0.000844449	0.0198498	0.026,0.0	0.108,0.169	-0.126	-12.6	12.6
13177	ENSG00000100889	PCK2	14	+	24094765	24095001	24094765	24094845	24096891	24097137	13177	18,13	24,22	2,1	9,9	229	73	0.00232988	0.0414478	0.193,0.159	0.066,0.034	0.126	12.6	12.6
13035	ENSG00000183527	PSMG1	21	-	39178445	39178647	39178448	39178647	39177434	39177571	13035	15,10	84,62	0,4	93119	76	73	3.26284e-07	3.98825e-05	0.146,0.134	0.0,0.031	0.125	12.5	12.5
8228	ENSG00000213923	CSNK1E	22	-	38294108	38294248	38294201	38294248	38293254	38293319	8228	82,94	6,6	211191	2,0	166	73	8.60332e-06	0.000555777	0.857,0.873	0.979,1.0	-0.125	-12.5	12.5
7706	ENSG00000164877	MICALL2	7	-	1435100	1435147	1435105	1435147	1434365	1434672	7706	28,16	4,2	13,23	0,0	78	73	0.00230576	0.0412304	0.868,0.882	1.0,1.0	-0.125	-12.5	12.5
18795	ENSG00000006715	VPS41	7	-	38754598	38754752	38754701	38754752	38752175	38752313	18795	1,2	61,28	11,23	51,38	176	73	1.2759e-07	1.8313e-05	0.007,0.029	0.082,0.201	-0.124	-12.4	12.4
6945	ENSG00000122783	C7orf49	7	-	135168744	135169060	135168968	135169060	135167731	135167807	6945	479365	15,19	314300	0,3	297	73	5.21771e-07	6.02773e-05	0.887,0.825	1.0,0.961	-0.124	-12.4	12.4
17221	ENSG00000140988	RPS2	16	-	1963652	1964365	1964275	1964365	1963148	1963256	17221	192117	99,72	331327	96,81	696	73	6.21521e-06	0.000441875	0.169,0.146	0.266,0.297	-0.124	-12.4	12.4
20122	ENSG00000149743	TRPT1	11	-	64226049	64226229	64226061	64226229	64225785	64225869	20122	37,29	1,0	41,44	5,7	85	73	0.000180941	0.00629012	0.969,1.0	0.876,0.844	0.124	12.4	12.4
15486	ENSG00000105223	PLD3	19	+	40365552	40365763	40365552	40365585	40366418	40366510	15486	269216	20,21	285283	10,9	251	73	0.00106885	0.0236762	0.796,0.749	0.892,0.901	-0.124	-12.4	12.4
13819	ENSG00000174365	SNHG11	20	+	38446709	38447012	38446709	38446948	38447465	38447623	13819	41,29	5,1	48,19	0,0	137	73	0.00119045	0.0258353	0.814,0.939	1.0,1.0	-0.124	-12.4	12.4
5220	ENSG00000130724	CHMP2A	19	-	58554778	58554993	58554864	58554993	58554044	58554236	5220	16,9	58,41	24,29	38,45	159	73	0.00125518	0.0269928	0.112,0.092	0.225,0.228	-0.124	-12.4	12.4
6739	ENSG00000174227	PIGG	4	+	521055	521302	521055	521273	521659	521941	6739	1,2	33,28	8,4	24,20	102	73	0.00168315	0.0327403	0.021,0.049	0.193,0.125	-0.124	-12.4	12.4
14370	ENSG00000076382	SPAG5	17	-	28578610	28578752	28578671	28578752	28578376	28578528	14370	6,5	92,86	14,11	45,30	134	73	8.13217e-06	0.000534732	0.034,0.031	0.145,0.166	-0.123	-12.3	12.3
17247	ENSG00000198265	HELZ	17	-	67128494	67128855	67128650	67128855	67123962	67124014	17247	2,3	39,15	20,15	38,22	229	73	9.82625e-06	0.000626829	0.016,0.06	0.144,0.179	-0.123	-12.3	12.3
18718	ENSG00000130560	UBAC1	9	-	135961024	135961212	135961028	135961212	135955294	135955415	18718	60,40	0,0	42,30	7,3	77	73	3.76494e-05	0.00184072	1.0,1.0	0.85,0.905	0.123	12.3	12.3
9971	ENSG00000065491	TBC1D22B	6	+	37282881	37283013	37282881	37282952	37284335	37284464	9971	4,4	17,11	2,0	31,44	134	73	0.000504397	0.0136519	0.114,0.165	0.034,0.0	0.123	12.3	12.3
7239	ENSG00000139636	LMBR1L	12	-	49106538	49106746	49106616	49106746	49105923	49105957	7239	29,19	0,0	52,51	3,4	151	73	0.00170295	0.0329899	1.0,1.0	0.893,0.86	0.123	12.3	12.3
1220	ENSG00000112851	ERBB2IP	5	+	66044136	66044310	66044136	66044298	66046352	66046538	1220	101,52	11,15	103102	7,4	85	73	0.00188226	0.0358406	0.887,0.749	0.927,0.956	-0.123	-12.3	12.3
10154	ENSG00000107331	ABCA2	9	-	137020327	137020495	137020335	137020495	137019177	137019306	10154	3,1	51,44	5,9	42,29	81	73	0.00205511	0.0379494	0.05,0.02	0.097,0.219	-0.123	-12.3	12.3
6415	ENSG00000167113	COQ4	9	+	128325142	128325281	128325142	128325239	128325778	128325881	6415	7,7	54,41	15,17	42,35	115	73	0.00264128	0.0452866	0.076,0.098	0.185,0.236	-0.123	-12.3	12.3
10486	ENSG00000071564	TCF3	19	-	1631950	1632116	1632037	1632116	1627358	1627426	10486	1,2	18,15	9,5	16,16	160	73	0.00269776	0.0458402	0.025,0.057	0.204,0.125	-0.123	-12.3	12.3
8312	ENSG00000271853	RP1-178F15.5	1	-	153634213	153634340	153634242	153634340	153633957	153634110	8312	68,50	9,4	76110	0,1	102	73	5.96144e-06	0.000427823	0.844,0.899	1.0,0.987	-0.122	-12.2	12.2
11263	ENSG00000080822	CLDND1	3	-	98521053	98521283	98521132	98521283	98518884	98518995	11263	2,3	34,40	28,18	61,60	152	73	7.95964e-06	0.000525447	0.027,0.035	0.181,0.126	-0.122	-12.2	12.2
16855	ENSG00000171824	EXOSC10	1	-	11077329	11077443	11077364	11077443	11076841	11076948	16855	9,6	83,66	18,25	72,58	108	73	0.0001558	0.00557994	0.068,0.058	0.145,0.226	-0.122	-12.2	12.2
3744	ENSG00000160191	PDE9A	21	+	42758998	42759206	42758998	42759085	42760327	42760432	3744	1,1	23,15	5,4	13,8	194	73	0.000880062	0.0205091	0.016,0.024	0.126,0.158	-0.122	-12.2	12.2
11110	ENSG00000085465	OVGP1	1	-	111421275	111421673	111421564	111421673	111419609	111419726	11110	92,69	6,0	33,30	0,0	362	73	0.000975306	0.022079	0.756,1.0	1.0,1.0	-0.122	-12.2	12.2
10687	ENSG00000148343	FAM73B	9	+	129042303	129042514	129042303	129042429	129048426	129048539	10687	51,55	1,0	56,31	5,2	158	73	0.00137504	0.0283477	0.959,1.0	0.838,0.877	0.122	12.2	12.2
5221	ENSG00000130724	CHMP2A	19	-	58554816	58554993	58554864	58554993	58554044	58554236	5221	10,4	58,41	14,20	38,45	121	73	0.00156462	0.0311052	0.094,0.056	0.182,0.211	-0.122	-12.2	12.2
8206	ENSG00000164008	C1orf50	1	+	42767268	42767390	42767268	42767358	42773562	42773649	8206	40,20	0,0	38,26	3,3	105	73	0.00216443	0.039204	1.0,1.0	0.898,0.858	0.122	12.2	12.2
14581	ENSG00000103245	NARFL	16	-	732296	732373	732300	732373	731564	731702	14581	2,1	60,43	12,6	51,44	77	73	0.000106745	0.00406102	0.031,0.022	0.182,0.114	-0.121	-12.1	12.1
1623	ENSG00000198860	TSEN15	1	+	184072156	184072310	184072156	184072194	184072826	184073023	1623	114,73	1,8	45,42	0,0	189	73	0.000723966	0.0177672	0.978,0.779	1.0,1.0	-0.121	-12.1	12.1
19382	ENSG00000126698	DNAJC8	1	-	28232909	28233004	28232925	28233004	28228921	28229023	19382	81,54	0,0	69,73	11,5	89	73	2.51526e-06	0.000204722	1.0,1.0	0.837,0.923	0.12	12	12
11807	ENSG00000269893	SNHG8	4	+	118278708	118278877	118278708	118278792	118279388	118279431	11807	443352	85,54	442490	32,45	158	73	2.50421e-05	0.00134025	0.707,0.751	0.865,0.834	-0.12	-12	12
6255	ENSG00000213619	NDUFS3	11	+	47565914	47566148	47565914	47565986	47571470	47571743	6255	42,18	103,81	38,29	46,33	235	73	8.10137e-05	0.00331495	0.112,0.065	0.204,0.214	-0.12	-12	12
15389	ENSG00000248508	SRP14-AS1	15	+	40039348	40039590	40039348	40039448	40045960	40046069	15389	0,1	18,13	6,4	15,8	215	73	0.000286913	0.00895527	0.0,0.025	0.12,0.145	-0.12	-12	12
9907	ENSG00000149600	COMMD7	20	-	32703839	32704071	32704022	32704071	32702702	32703458	9907	11,4	125,85	22,37	48,56	256	73	2.20413e-12	1.26544e-09	0.024,0.013	0.116,0.159	-0.119	-11.9	11.9
6943	ENSG00000122783	C7orf49	7	-	135168785	135169060	135168968	135169060	135167731	135167807	6943	423331	15,19	266243	0,3	256	73	1.3445e-06	0.000131304	0.889,0.832	1.0,0.959	-0.119	-11.9	11.9
3058	ENSG00000075151	EIF4G3	1	-	20899696	20899943	20899799	20899943	20895367	20895501	3058	264192	3,1	161153	8,13	176	73	3.91731e-06	0.000298325	0.973,0.988	0.893,0.83	0.119	11.9	11.9
18109	ENSG00000169718	DUS1L	17	-	82060599	82060775	82060700	82060775	82059947	82060093	18109	39,35	201165	79,52	120102	174	73	3.27572e-08	5.58677e-06	0.075,0.082	0.216,0.176	-0.118	-11.8	11.8
8366	ENSG00000160948	VPS28	8	-	144425921	144426115	144426025	144426115	144425686	144425772	8366	42,27	151,85	98102	147133	177	73	2.0766e-06	0.000179649	0.103,0.116	0.216,0.24	-0.118	-11.8	11.8
20956	ENSG00000183751	TBL3	16	+	1976210	1976317	1976210	1976314	1976813	1976961	20956	0,0	27,25	8,5	43,52	76	73	8.35919e-05	0.00338404	0.0,0.0	0.152,0.085	-0.118	-11.8	11.8
426	ENSG00000160271	RALGDS	9	-	133100495	133101762	133101519	133101762	133100267	133100382	426	225180	41,27	237191	73,66	1097	73	0.000491458	0.0133589	0.267,0.307	0.178,0.161	0.118	11.8	11.8
11086	ENSG00000073614	KDM5A	12	-	331793	331930	331818	331930	328834	329029	11086	1,0	15,12	5,4	24,17	98	73	0.00194193	0.0364998	0.047,0.0	0.134,0.149	-0.118	-11.8	11.8
7236	ENSG00000139636	LMBR1L	12	-	49106510	49106746	49106616	49106746	49105923	49105957	7236	32,23	0,0	63,65	3,4	179	73	0.00198091	0.0369393	1.0,1.0	0.895,0.869	0.118	11.8	11.8
4129	ENSG00000105393	BABAM1	19	+	17267442	17267527	17267442	17267516	17268793	17269091	4129	86,63	3,1	52,49	5,10	84	73	0.000448759	0.0125216	0.961,0.982	0.9,0.81	0.117	11.7	11.7
555	ENSG00000272752	STAG3L5P-PVRIG2P-PILRB	7	+	100356763	100356938	100356763	100356883	100358219	100358292	555	33,24	128,86	35,27	59,47	128	73	0.00113039	0.0248161	0.128,0.137	0.253,0.247	-0.117	-11.7	11.7
7165	ENSG00000157796	WDR19	4	+	39232161	39232308	39232161	39232272	39234765	39234875	7165	0,1	19,17	3,5	13,21	109	73	0.00135323	0.0281384	0.0,0.038	0.134,0.138	-0.117	-11.7	11.7
7311	ENSG00000007923	DNAJC11	1	-	6638082	6638364	6638294	6638364	6637446	6637504	7311	32,8	86,66	48,43	54,56	285	73	1.33703e-06	0.00013125	0.087,0.03	0.185,0.164	-0.116	-11.6	11.6
10520	ENSG00000144591	GMPPA	2	+	219501475	219501720	219501475	219501579	219501850	219502037	10520	27,14	74,43	59,61	88,60	214	73	0.000280936	0.00882688	0.111,0.1	0.186,0.258	-0.116	-11.6	11.6
19041	ENSG00000005486	RHBDD2	7	+	75881364	75881490	75881364	75881486	75881828	75882124	19041	0,2	27,11	8,13	41,43	77	73	0.000955974	0.0217691	0.0,0.147	0.156,0.223	-0.116	-11.6	11.6
1979	ENSG00000108262	GIT1	17	-	29576763	29576996	29576862	29576996	29576521	29576674	1979	3,1	31,31	17,18	50,41	172	73	2.12523e-05	0.00118138	0.039,0.014	0.126,0.157	-0.115	-11.5	11.5
6823	ENSG00000136068	FLNB	3	+	58131926	58132019	58131926	58131989	58132807	58132931	6823	59,30	7,2	9,13	0,0	103	73	0.000712911	0.0176803	0.857,0.914	1.0,1.0	-0.115	-11.5	11.5
13094	ENSG00000213983	AP1G2	14	-	23567596	23567783	23567738	23567783	23567110	23567319	13094	63,35	95,73	69,88	72,67	215	73	0.000717688	0.0177048	0.184,0.14	0.246,0.308	-0.115	-11.5	11.5
7242	ENSG00000139636	LMBR1L	12	-	49106544	49106746	49106616	49106746	49105923	49105957	7242	30,20	0,0	57,51	3,4	145	73	0.00216411	0.039204	1.0,1.0	0.905,0.865	0.115	11.5	11.5
17965	ENSG00000237441	RGL2	6	-	33294976	33295045	33294995	33295045	33294687	33294762	17965	127115	23,9	98103	3,1	92	73	6.24561e-06	0.000441875	0.814,0.91	0.963,0.988	-0.114	-11.4	11.4
20803	ENSG00000136933	RABEPK	9	+	125203007	125203070	125203007	125203066	125207563	125207721	20803	1,0	61,59	9,6	57,44	77	73	7.26087e-06	0.000491906	0.015,0.0	0.13,0.114	-0.114	-11.4	11.4
15512	ENSG00000128626	MRPS12	19	+	38930943	38931064	38930943	38930998	38931275	38931861	15512	6,3	41,37	15,17	41,41	139	73	0.000887126	0.0206227	0.071,0.041	0.161,0.179	-0.114	-11.4	11.4
6173	ENSG00000139624	CERS5	12	-	50134399	50134702	50134545	50134702	50129798	50130694	6173	2,2	36,20	19,12	30,35	219	73	1.3955e-05	0.000850136	0.018,0.032	0.174,0.103	-0.113	-11.3	11.3
14372	ENSG00000076382	SPAG5	17	-	28578627	28578752	28578671	28578752	28578376	28578528	14372	6,4	92,86	10,10	45,30	117	73	0.000122125	0.0045727	0.039,0.028	0.122,0.172	-0.113	-11.3	11.3
7211	ENSG00000101544	ADNP2	18	+	80117529	80117685	80117529	80117650	80133102	80133192	7211	0,1	42,15	12,9	52,40	108	73	1.34873e-05	0.000831659	0.0,0.043	0.135,0.132	-0.112	-11.2	11.2
14560	ENSG00000090621	PABPC4	1	-	39571096	39571349	39571233	39571349	39569871	39570002	14560	87,50	162103	225185	238167	210	73	1.83825e-05	0.00104587	0.157,0.144	0.247,0.278	-0.112	-11.2	11.2
15863	ENSG00000132153	DHX30	3	+	47805325	47805487	47805325	47805420	47810656	47810711	15863	0,1	49,28	3,7	18,19	140	73	6.62514e-05	0.00289094	0.0,0.018	0.08,0.161	-0.112	-11.2	11.2
3119	ENSG00000140043	PTGR2	14	+	73851845	73852029	73851845	73851943	73858815	73858899	3119	15,13	42,23	5,5	31,41	159	73	0.00266447	0.0455194	0.141,0.206	0.069,0.053	0.112	11.2	11.2
4264	ENSG00000102316	MAGED2	X	+	54813117	54813243	54813117	54813160	54813487	54813550	4264	43,26	221207	61,72	140141	156	73	1.44898e-08	2.71805e-06	0.083,0.056	0.169,0.193	-0.111	-11.1	11.1
12724	ENSG00000204463	BAG6	6	-	31652250	31652445	31652423	31652445	31651655	31651776	12724	53,37	95,85	130121	117120	246	73	3.56595e-05	0.0017686	0.142,0.114	0.248,0.23	-0.111	-11.1	11.1
14833	ENSG00000131069	ACSS2	20	+	34921785	34921992	34921785	34921866	34923322	34923431	14833	15,9	83,61	32,20	42,55	199	73	8.27427e-05	0.00335684	0.062,0.051	0.218,0.118	-0.111	-11.1	11.1
17790	ENSG00000139620	KANSL2	12	-	48660365	48660619	48660467	48660619	48654940	48655060	17790	122,95	7,8	198160	2,3	175	73	0.000571076	0.0148992	0.879,0.832	0.976,0.957	-0.111	-11.1	11.1
20598	ENSG00000155506	LARP1	5	+	154793799	154793922	154793799	154793901	154794099	154794262	20598	100,58	3,14	68,74	2,1	94	73	0.00126373	0.0270844	0.963,0.763	0.964,0.983	-0.111	-11.1	11.1
6428	ENSG00000131067	GGT7	20	-	34849917	34850060	34849960	34850060	34844719	34845491	6428	3,3	54,37	14,8	41,35	116	73	0.000487831	0.0132985	0.034,0.049	0.177,0.126	-0.11	-11	11
20341	ENSG00000163848	ZNF148	3	-	125323308	125323444	125323387	125323444	125313307	125313656	20341	79,54	5,3	65,48	0,0	152	73	0.000633819	0.0161599	0.884,0.896	1.0,1.0	-0.11	-11	11
18068	ENSG00000109180	OCIAD1	4	+	48831226	48831398	48831226	48831249	48832619	48832663	18068	33,29	104,45	58,37	46,50	222	73	0.000858805	0.0200876	0.094,0.175	0.293,0.196	-0.11	-11	11
17408	ENSG00000143420	ENSA	1	-	150627311	150627592	150627466	150627592	150625711	150625808	17408	113,94	378244	165143	200177	228	73	2.42606e-09	5.72994e-07	0.087,0.11	0.209,0.206	-0.109	-10.9	10.9
6429	ENSG00000131067	GGT7	20	-	34849862	34850060	34849960	34850060	34844719	34845491	6429	5,3	54,37	20,11	41,35	171	73	5.47622e-05	0.00248212	0.038,0.033	0.172,0.118	-0.109	-10.9	10.9
6012	ENSG00000006704	GTF2IRD1	7	+	74601043	74601180	74601043	74601177	74602364	74602601	6012	26,28	0,0	36,31	1,7	76	73	0.000626817	0.0160332	1.0,1.0	0.972,0.81	0.109	10.9	10.9
8414	ENSG00000131470	PSMC3IP	17	-	42574098	42574210	42574195	42574210	42573477	42573623	8414	50,16	0,0	67,53	8,0	170	73	0.000803686	0.019081	1.0,1.0	0.782,1.0	0.109	10.9	10.9
13939	ENSG00000116001	TIA1	2	-	70230755	70230854	70230760	70230854	70229263	70229318	13939	51,26	4,4	16,26	0,0	78	73	0.0016355	0.0321768	0.923,0.859	1.0,1.0	-0.109	-10.9	10.9
17795	ENSG00000117597	DIEXF	1	+	209833184	209833393	209833184	209833358	209835074	209835163	17795	0,1	34,21	12,7	48,41	108	73	3.24609e-05	0.0016444	0.0,0.031	0.145,0.103	-0.108	-10.8	10.8
303	ENSG00000135090	TAOK3	12	-	118199023	118199257	118199050	118199257	118189806	118189941	303	8,12	111101	18,13	63,45	100	73	0.000517304	0.0139019	0.05,0.08	0.173,0.174	-0.108	-10.8	10.8
21738	ENSG00000172830	SSH3	11	+	67304776	67305007	67304776	67304913	67306837	67307113	21738	84,61	9,2	88,89	1,1	167	73	0.000676907	0.0170089	0.803,0.93	0.975,0.975	-0.108	-10.8	10.8
1769	ENSG00000100376	FAM118A	22	+	45322370	45322588	45322370	45322426	45323174	45323427	1769	0,2	16,7	7,6	15,9	235	73	0.000848839	0.0199283	0.0,0.082	0.127,0.172	-0.108	-10.8	10.8
13260	ENSG00000149503	INCENP	11	+	62148738	62148879	62148738	62148846	62150056	62150207	13260	7,4	30,18	1,1	20,31	106	73	0.00166587	0.032605	0.138,0.133	0.033,0.022	0.108	10.8	10.8
1033	ENSG00000141013	GAS8	16	+	90035632	90035687	90035632	90035676	90036380	90036586	1033	51,29	0,0	39,34	6,2	84	73	0.000400748	0.0114346	1.0,1.0	0.85,0.937	0.107	10.7	10.7
14677	ENSG00000084636	COL16A1	1	-	31684108	31684231	31684116	31684231	31683949	31684003	14677	48,43	8,5	40,38	1,1	81	73	0.00105311	0.0234835	0.844,0.886	0.973,0.972	-0.107	-10.7	10.7
709	ENSG00000168434	COG7	16	-	23445812	23445961	23445816	23445961	23445047	23445164	709	25,18	0,0	35,28	1,6	77	73	0.00118989	0.0258353	1.0,1.0	0.971,0.816	0.107	10.7	10.7
10749	ENSG00000109475	RPL34	4	+	108620589	108620801	108620589	108620712	108621950	108622024	10749	0,2	47,54	10,15	43,44	162	73	1.98396e-07	2.68487e-05	0.0,0.016	0.095,0.133	-0.106	-10.6	10.6
14603	ENSG00000171163	ZNF692	1	-	248856283	248856422	248856372	248856422	248855557	248855946	14603	83,60	8,3	64,65	0,2	162	73	0.0023489	0.0416298	0.824,0.9	1.0,0.936	-0.106	-10.6	10.6
4266	ENSG00000102316	MAGED2	X	+	54813117	54813240	54813117	54813160	54813487	54813550	4266	42,24	221207	58,65	140141	153	73	6.59414e-08	1.0538e-05	0.083,0.052	0.165,0.18	-0.105	-10.5	10.5
14513	ENSG00000213782	DDX47	12	+	12823202	12824016	12823202	12823319	12824539	12824677	14513	240166	6,0	300347	0,0	770	73	0.00129965	0.0276354	0.791,1.0	1.0,1.0	-0.105	-10.5	10.5
18065	ENSG00000109180	OCIAD1	4	+	48831226	48831433	48831226	48831249	48832619	48832663	18065	33,29	104,45	54,43	46,50	257	73	0.000191956	0.00658542	0.083,0.155	0.25,0.196	-0.104	-10.4	10.4
19469	ENSG00000172500	FIBP	11	-	65885508	65885663	65885529	65885663	65885077	65885186	19469	73,41	204139	21,15	123132	94	73	9.82184e-05	0.00380541	0.217,0.186	0.117,0.081	0.103	10.3	10.3
12071	ENSG00000165733	BMS1	10	+	42782800	42782998	42782800	42782830	42784361	42784570	12071	9,6	39,38	18,11	24,22	241	73	0.00135375	0.0281384	0.065,0.046	0.185,0.132	-0.103	-10.3	10.3
14036	ENSG00000166971	AKTIP	16	-	53503121	53503251	53503146	53503251	53500217	53500329	14036	3,3	62,54	16,2	40,28	98	73	0.00141934	0.0289372	0.035,0.04	0.23,0.051	-0.103	-10.3	10.3
1450	ENSG00000159069	FBXW5	9	-	136941754	136942466	136942045	136942466	136941536	136941684	1450	86,87	97,84	191206	120104	364	73	0.000201899	0.0068185	0.151,0.172	0.242,0.284	-0.102	-10.2	10.2
3666	ENSG00000167751	KLK2	19	+	50874720	50874966	50874720	50874880	50876471	50876758	3666	30,28	197114	25,12	40,32	159	73	0.000491374	0.0133589	0.065,0.101	0.223,0.147	-0.102	-10.2	10.2
21366	ENSG00000169016	E2F6	2	-	11450007	11450126	11450011	11450126	11447755	11447774	21366	0,0	26,15	6,0	22,15	77	73	0.00209621	0.0385207	0.0,0.0	0.205,0.0	-0.102	-10.2	10.2
6946	ENSG00000122783	C7orf49	7	-	135168748	135169060	135168968	135169060	135167731	135167807	6946	590448	15,19	345324	0,3	293	73	2.13851e-06	0.000183399	0.907,0.855	1.0,0.964	-0.101	-10.1	10.1
10994	ENSG00000141956	PRDM15	21	-	41823289	41823449	41823317	41823449	41821902	41822037	10994	0,1	35,13	3,5	17,22	101	73	0.000931881	0.0214265	0.0,0.053	0.113,0.141	-0.101	-10.1	10.1
11524	ENSG00000196365	LONP1	19	-	5708279	5708403	5708341	5708403	5707696	5707826	11524	42,41	487327	66,85	215231	135	73	1.52055e-11	6.54735e-09	0.045,0.063	0.142,0.166	-0.1	-10	10
16496	ENSG00000180098	TRNAU1AP	1	+	28553098	28553342	28553098	28553137	28553639	28553737	16496	5,6	39,36	15,30	29,43	278	73	2.57139e-05	0.00136082	0.033,0.042	0.12,0.155	-0.1	-10	10
18003	ENSG00000175061	LRRC75A-AS1	17	+	16439326	16439703	16439326	16439414	16440184	16440253	18003	30882202	642432	38213653	514491	362	73	0.000233614	0.00764168	0.492,0.507	0.6,0.6	-0.1	-10	10
15487	ENSG00000105223	PLD3	19	+	40365552	40365930	40365552	40365585	40366418	40366510	15487	650515	20,21	744696	10,9	418	73	0.000458907	0.0127565	0.85,0.811	0.929,0.931	-0.1	-10	10
8181	ENSG00000174748	RPL15	3	+	23917130	23917319	23917130	23917239	23917849	23918031	8181	75,39	128106	115107	141127	153	73	0.00213795	0.0389286	0.218,0.149	0.28,0.287	-0.1	-10	10
20081	ENSG00000141279	NPEPPS	17	+	47585499	47585745	47585499	47585700	47586147	47586249	20081	8,12	114,62	32,20	77,75	118	73	0.00012188	0.00457256	0.042,0.107	0.205,0.142	-0.099	-9.9	9.9
1731	ENSG00000169242	EFNA1	1	+	155133502	155133615	155133502	155133568	155133729	155133780	1731	37,16	152126	60,56	145138	120	73	0.000155386	0.00557563	0.129,0.072	0.201,0.198	-0.099	-9.9	9.9
4370	ENSG00000197989	SNHG12	1	-	28580424	28580668	28580559	28580668	28579911	28579981	4370	28,17	75,43	48,63	71,69	208	73	0.00147657	0.0297608	0.116,0.122	0.192,0.243	-0.099	-9.9	9.9
4190	ENSG00000165916	PSMC3	11	-	47425118	47425246	47425120	47425246	47424422	47424711	4190	21,18	527349	69,66	436374	75	73	4.15933e-11	1.51544e-08	0.037,0.048	0.133,0.147	-0.098	-9.8	9.8
6154	ENSG00000117593	DARS2	1	+	173856665	173856856	173856665	173856741	173857517	173858546	6154	13,7	77,74	28,14	48,45	188	73	7.29392e-05	0.00309151	0.062,0.035	0.185,0.108	-0.098	-9.8	9.8
9310	ENSG00000136908	DPM2	9	-	127937283	127937523	127937433	127937523	127936552	127936655	9310	19,32	108,60	68,47	78,72	223	73	9.97825e-05	0.00383838	0.054,0.149	0.222,0.176	-0.098	-9.8	9.8
18052	ENSG00000109180	OCIAD1	4	+	48831222	48831431	48831222	48831249	48832619	48832663	18052	34,30	104,45	55,40	46,50	255	73	0.000565391	0.014775	0.086,0.16	0.255,0.186	-0.098	-9.8	9.8
4580	ENSG00000123106	CCDC91	12	+	28305648	28305806	28305648	28305779	28306741	28306945	4580	87,67	2,2	93,93	12,9	100	73	0.000721512	0.0177672	0.969,0.961	0.85,0.883	0.098	9.8	9.8
4433	ENSG00000002919	SNX11	17	+	48112030	48112111	48112030	48112085	48112573	48112660	4433	0,1	29,20	3,6	36,21	99	73	0.00139602	0.0286229	0.0,0.036	0.058,0.174	-0.098	-9.8	9.8
6294	ENSG00000006652	IFRD1	7	+	112458916	112459130	112458916	112459018	112461865	112461916	6294	74,63	287226	209204	353333	185	73	5.37385e-08	8.85331e-06	0.092,0.099	0.189,0.195	-0.097	-9.7	9.7
18053	ENSG00000109180	OCIAD1	4	+	48831222	48831352	48831222	48831249	48832619	48832663	18053	15,12	104,45	27,22	46,50	176	73	0.000285864	0.00893727	0.056,0.1	0.196,0.154	-0.097	-9.7	9.7
717	ENSG00000130703	OSBPL2	20	+	62281057	62281186	62281057	62281165	62281789	62282093	717	0,2	60,40	15,1	42,58	94	73	0.000302927	0.00933212	0.0,0.037	0.217,0.013	-0.097	-9.7	9.7
1634	ENSG00000117481	NSUN4	1	+	46344800	46345144	46344800	46344962	46346920	46347075	1634	247131	1,3	227222	11,10	255	73	0.000552329	0.0145541	0.986,0.926	0.855,0.864	0.097	9.7	9.7
11672	ENSG00000273559	CWC25	17	-	38810271	38810400	38810275	38810400	38809701	38809765	11672	0,1	23,15	7,9	53,52	77	73	0.000669852	0.0168764	0.0,0.059	0.111,0.141	-0.097	-9.7	9.7
13718	ENSG00000104946	TBC1D17	19	+	49882241	49882407	49882241	49882400	49882763	49882892	13718	5,6	38,37	2,0	41,49	80	73	0.000775727	0.0186746	0.107,0.129	0.043,0.0	0.097	9.7	9.7
11007	ENSG00000068878	PSME4	2	-	53869363	53869538	53869375	53869538	53866746	53866880	11007	13,9	64,46	5,10	132119	85	73	0.000980952	0.0221515	0.149,0.144	0.032,0.067	0.097	9.7	9.7
897	ENSG00000106723	SPIN1	9	+	88462495	88462749	88462495	88462631	88468371	88468605	897	236181	1,0	202192	8,9	191	73	4.84728e-06	0.000355955	0.989,1.0	0.906,0.891	0.096	9.6	9.6
10740	ENSG00000130066	SAT1	X	+	23783767	23783927	23783767	23783883	23785327	23785429	10740	205142	330259	189169	610481	117	73	2.09254e-05	0.00116948	0.279,0.255	0.162,0.18	0.096	9.6	9.6
9342	ENSG00000077454	LRCH4	7	-	100582263	100582459	100582314	100582459	100582040	100582167	9342	8,6	113,72	23,17	75,71	124	73	4.74344e-05	0.00222449	0.04,0.047	0.153,0.124	-0.095	-9.5	9.5
3586	ENSG00000204628	GNB2L1	5	-	181241486	181241639	181241491	181241639	181240312	181240345	3586	138107	8,10	246227	38,52	78	73	0.000204797	0.00688741	0.942,0.909	0.858,0.803	0.095	9.5	9.5
5262	ENSG00000173482	PTPRM	18	+	8384560	8384710	8384560	8384686	8387071	8387235	5262	2,5	27,24	0,0	27,28	97	73	0.00213896	0.0389286	0.053,0.136	0.0,0.0	0.095	9.5	9.5
15692	ENSG00000184575	XPOT	12	+	64425037	64425182	64425037	64425138	64425337	64425457	15692	985722	44,35	711705	86,87	117	73	8.12415e-09	1.60333e-06	0.933,0.928	0.838,0.835	0.094	9.4	9.4
11600	ENSG00000169689	STRA13	17	-	82019292	82019381	82019307	82019381	82018702	82019219	11600	184156	26,11	129140	2,2	88	73	6.30077e-07	7.19123e-05	0.854,0.922	0.982,0.983	-0.094	-9.4	9.4
12174	ENSG00000092199	HNRNPC	14	-	21230957	21231072	21230996	21231072	21230318	21230366	12174	350291	508319	428400	848789	112	73	0.000269418	0.00850734	0.31,0.373	0.248,0.248	0.094	9.4	9.4
8859	ENSG00000006744	ELAC2	17	-	12994411	12994497	12994424	12994497	12993686	12993831	8859	3,6	86,78	12,12	74,55	86	73	0.00128106	0.027363	0.029,0.061	0.121,0.156	-0.094	-9.4	9.4
7756	ENSG00000087087	SRRT	7	+	100885700	100885774	100885700	100885762	100885862	100885941	7756	16,7	143100	20,18	77,86	85	73	0.00191569	0.0362223	0.088,0.057	0.182,0.152	-0.094	-9.4	9.4
383	ENSG00000101294	HM13	20	+	31538178	31538359	31538178	31538261	31544946	31545035	383	35,16	230197	78,90	203237	171	73	9.24972e-10	2.44e-07	0.061,0.034	0.141,0.139	-0.093	-9.3	9.3
10448	ENSG00000204316	MRPL38	17	-	75904225	75904719	75904539	75904719	75902019	75902154	10448	36,23	106,81	76,93	92,91	387	73	1.03948e-07	1.56301e-05	0.06,0.051	0.135,0.162	-0.093	-9.3	9.3
10447	ENSG00000204316	MRPL38	17	-	75904221	75904719	75904539	75904719	75902019	75902154	10447	35,24	106,81	70,99	92,91	391	73	1.16508e-07	1.69797e-05	0.058,0.052	0.124,0.169	-0.092	-9.2	9.2
10288	ENSG00000182919	C11orf54	11	+	93741685	93741890	93741685	93741728	93747296	93747448	10288	11,9	81,59	31,20	55,46	235	73	1.69349e-05	0.0009842	0.04,0.045	0.149,0.119	-0.092	-9.2	9.2
17779	ENSG00000143398	PIP5K1A	1	+	151238181	151238370	151238181	151238265	151239129	151239178	17779	11,10	71,59	32,29	59,82	178	73	0.00035034	0.0104271	0.06,0.065	0.182,0.127	-0.092	-9.2	9.2
6526	ENSG00000166986	MARS	12	+	57489895	57490058	57489895	57489971	57490206	57490342	6526	28,22	359290	84102	333273	160	73	7.66054e-14	6.04736e-11	0.034,0.033	0.103,0.146	-0.091	-9.1	9.1
9623	ENSG00000134419	RPS15A	16	-	18790243	18790334	18790309	18790334	18788980	18789118	9623	431302	22351260	728716	16291541	139	73	1.7801e-11	7.0262e-09	0.092,0.112	0.19,0.196	-0.091	-9.1	9.1
21217	ENSG00000167861	HID1	17	-	74958061	74958219	74958140	74958219	74955791	74955956	21217	12,4	140,86	23,25	97,72	152	73	2.33823e-06	0.000195154	0.04,0.022	0.102,0.143	-0.091	-9.1	9.1
2343	ENSG00000173193	PARP14	3	+	122720254	122721653	122720254	122720388	122727811	122727986	2343	58,37	17,15	29,23	35,23	1338	73	4.12668e-05	0.00198942	0.157,0.119	0.043,0.052	0.091	9.1	9.1
556	ENSG00000272752	STAG3L5P-PVRIG2P-PILRB	7	+	100349798	100350005	100349798	100349887	100351251	100351423	556	30,20	161119	29,34	71,62	191	73	4.24707e-05	0.00204226	0.066,0.06	0.135,0.173	-0.091	-9.1	9.1
11155	ENSG00000275066	SYNRG	17	-	37539036	37539245	37539191	37539245	37538323	37538420	11155	10,11	61,34	37,33	53,63	228	73	0.000331223	0.0100245	0.05,0.094	0.183,0.144	-0.091	-9.1	9.1
19053	ENSG00000111707	SUDS3	12	+	118380161	118380235	118380161	118380231	118384011	118384067	19053	1,2	66,50	10,6	62,51	77	73	0.000484522	0.0132464	0.014,0.037	0.133,0.1	-0.091	-9.1	9.1
15861	ENSG00000157212	PAXIP1	7	-	154947831	154948003	154947902	154948003	154946678	154946813	15861	23,12	68,33	9,6	66,53	144	73	0.00206587	0.038111	0.146,0.156	0.065,0.054	0.091	9.1	9.1
1255	ENSG00000130779	CLIP1	12	-	122340752	122341697	122340980	122341697	122334647	122334705	1255	401245	0,0	349314	9,7	301	73	4.44576e-06	0.000330311	1.0,1.0	0.904,0.916	0.09	9	9
14032	ENSG00000142197	DOPEY2	21	+	36277020	36277265	36277020	36277100	36277974	36278084	14032	0,1	53,40	8,3	17,14	238	73	2.28192e-05	0.00125678	0.0,0.008	0.126,0.062	-0.09	-9	9
8131	ENSG00000135249	RINT1	7	+	105536564	105536749	105536564	105536612	105538013	105538164	8131	125,80	0,0	162158	5,6	210	73	0.00027463	0.00865747	1.0,1.0	0.918,0.902	0.09	9	9
487	ENSG00000214517	PPME1	11	+	74250953	74251186	74250953	74251018	74251647	74251712	487	15,3	58,42	22,30	68,40	241	73	0.00111914	0.0246263	0.073,0.021	0.089,0.185	-0.09	-9	9
17320	ENSG00000152556	PFKM	12	+	48139284	48139504	48139284	48139349	48139848	48139912	17320	31,11	206168	65,79	184150	228	73	2.67877e-11	9.95136e-09	0.046,0.021	0.102,0.144	-0.089	-8.9	8.9
6521	ENSG00000166986	MARS	12	+	57515919	57516158	57515919	57515991	57516244	57516337	6521	171104	345247	197258	257258	240	73	3.51035e-06	0.000273692	0.131,0.114	0.189,0.233	-0.089	-8.9	8.9
12748	ENSG00000167699	GLOD4	17	-	778621	778744	778694	778744	776867	776988	12748	12,11	143,78	25,31	86,84	146	73	2.30583e-05	0.00125949	0.04,0.066	0.127,0.156	-0.089	-8.9	8.9
7672	ENSG00000126461	SCAF1	19	+	49646107	49646206	49646107	49646202	49646525	49646564	7672	1,3	93,59	11,10	79,72	77	73	0.000161456	0.0057499	0.01,0.046	0.117,0.116	-0.089	-8.9	8.9
15941	ENSG00000144228	SPOPL	2	+	138564939	138564993	138564939	138564989	138568935	138573547	15941	59,47	0,0	82,44	6,5	77	73	0.000249431	0.00803693	1.0,1.0	0.928,0.893	0.089	8.9	8.9
16011	ENSG00000072778	ACADVL	17	+	7224060	7224223	7224060	7224069	7224320	7224548	16011	315251	12,14	312326	4,4	227	73	0.000388486	0.0112601	0.894,0.852	0.962,0.963	-0.089	-8.9	8.9
16755	ENSG00000085733	CTTN	11	+	70407517	70407645	70407517	70407591	70409830	70409960	16755	33,31	335235	70,58	223192	127	73	1.10538e-07	1.62346e-05	0.054,0.07	0.153,0.148	-0.088	-8.8	8.8
5454	ENSG00000178950	GAK	4	-	888840	888970	888846	888970	884036	884086	5454	7,5	56,43	0,2	57,72	79	73	0.000298809	0.0092353	0.104,0.097	0.0,0.025	0.088	8.8	8.8
19949	ENSG00000100697	DICER1	14	-	95111306	95111456	95111316	95111456	95108323	95108503	19949	0,0	37,30	4,4	35,38	83	73	0.00128553	0.0273966	0.0,0.0	0.091,0.085	-0.088	-8.8	8.8
484	ENSG00000187193	MT1X	16	+	56683164	56683386	56683164	56683230	56683957	56684196	484	8,4	75,71	57,90	144227	229	73	9.15989e-09	1.78911e-06	0.033,0.018	0.112,0.112	-0.086	-8.6	8.6
5190	ENSG00000112983	BRD8	5	-	138170831	138170912	138170836	138170912	138170344	138170409	5190	98,68	0,0	67,77	4,9	78	73	2.54948e-05	0.00135681	1.0,1.0	0.94,0.889	0.086	8.6	8.6
4468	ENSG00000197912	SPG7	16	+	89553023	89553267	89553023	89553135	89553793	89553960	4468	15,7	35,23	2,4	50,31	205	73	0.000167133	0.00588571	0.132,0.098	0.014,0.044	0.086	8.6	8.6
17939	ENSG00000166169	POLL	10	-	101584601	101584919	101584877	101584919	101583517	101583681	17939	194119	8,1	277303	2,0	349	73	0.000559257	0.01467	0.835,0.961	0.967,1.0	-0.086	-8.6	8.6
1863	ENSG00000107140	TESK1	9	+	35607581	35607720	35607581	35607672	35607927	35608025	1863	3,3	54,36	16,18	73,69	121	73	0.000736494	0.0179583	0.032,0.048	0.117,0.136	-0.086	-8.6	8.6
1223	ENSG00000105707	HPN	19	+	35059873	35060016	35059873	35059996	35060128	35060169	1223	1,2	51,73	5,7	36,45	93	73	0.000740031	0.0179982	0.015,0.021	0.098,0.109	-0.086	-8.6	8.6
6204	ENSG00000174567	GOLT1A	1	-	204199194	204199390	204199199	204199390	204198159	204198496	6204	45,38	7,2	44,20	1,0	78	73	0.001581	0.0312669	0.857,0.947	0.976,1.0	-0.086	-8.6	8.6
764	ENSG00000011243	AKAP8L	19	-	15398629	15399410	15399301	15399410	15397713	15397855	764	147107	50,33	143157	81,91	745	73	0.00274393	0.0463338	0.224,0.241	0.147,0.145	0.086	8.6	8.6
13256	ENSG00000109065	NAT9	17	-	74773571	74773685	74773575	74773685	74772895	74773039	13256	1,0	52,52	3,4	32,32	77	73	0.00230286	0.0412304	0.018,0.0	0.082,0.106	-0.085	-8.5	8.5
8794	ENSG00000149273	RPS3	11	+	75401639	75402446	75401639	75401733	75404019	75404030	8794	32192179	7,1	26312525	28,24	786	73	1.30001e-09	3.37398e-07	0.977,0.995	0.897,0.907	0.084	8.4	8.4
11803	ENSG00000269893	SNHG8	4	+	118278708	118279137	118278708	118278792	118279388	118279431	11803	22891645	85,54	23392508	32,45	418	73	3.52578e-06	0.000273768	0.825,0.842	0.927,0.907	-0.084	-8.4	8.4
15412	ENSG00000157500	APPL1	3	+	57267741	57267878	57267741	57267792	57268397	57268487	15412	11,5	114,85	22,29	95,81	159	73	1.11471e-05	0.000697005	0.042,0.026	0.096,0.141	-0.084	-8.4	8.4
13605	ENSG00000125676	THOC2	X	-	123620374	123620965	123620906	123620965	123619400	123619436	13605	189132	136,80	311322	133112	605	73	0.000328774	0.00996632	0.144,0.166	0.22,0.258	-0.084	-8.4	8.4
14857	ENSG00000165458	INPPL1	11	+	72228788	72229007	72228788	72228847	72229089	72229230	14857	34,25	91,72	42,53	55,76	233	73	0.00174989	0.0336925	0.105,0.098	0.193,0.179	-0.084	-8.4	8.4
14290	ENSG00000136527	TRA2B	3	-	185931454	185931618	185931576	185931618	185926600	185926734	14290	49,22	89,51	45,68	273268	195	73	3.17562e-05	0.00161301	0.171,0.139	0.058,0.087	0.083	8.3	8.3
16996	ENSG00000156232	WHAMM	15	+	82826387	82826614	82826387	82826496	82826750	82826794	16996	0,1	29,16	13,11	39,51	191	73	3.70216e-05	0.00181713	0.0,0.023	0.113,0.076	-0.083	-8.3	8.3
8531	ENSG00000058799	YIPF1	1	-	53878608	53878722	53878641	53878722	53878321	53878402	8531	8,5	59,39	0,0	51,48	106	73	5.55275e-05	0.00249887	0.085,0.081	0.0,0.0	0.083	8.3	8.3
5127	ENSG00000160688	FLAD1	1	+	154983358	154983397	154983358	154983393	154983841	154984066	5127	37,42	0,0	66,62	7,4	77	73	0.000450261	0.0125451	1.0,1.0	0.899,0.936	0.083	8.3	8.3
3509	ENSG00000110492	MDK	11	+	46382586	46383193	46382586	46382748	46383468	46383806	3509	100,62	375291	171187	196199	518	73	0	0	0.036,0.029	0.109,0.117	-0.081	-8.1	8.1
12472	ENSG00000157800	SLC37A3	7	-	140351948	140352146	140352061	140352146	140351272	140351451	12472	1,2	97,67	12,9	51,34	186	73	2.73496e-07	3.50112e-05	0.004,0.012	0.085,0.094	-0.081	-8.1	8.1
18505	ENSG00000115540	MOB4	2	+	197516073	197516146	197516073	197516142	197523623	197523686	18505	158137	0,0	76,80	8,5	77	73	7.3104e-06	0.000491906	1.0,1.0	0.9,0.938	0.081	8.1	8.1
9823	ENSG00000141698	NT5C3B	17	-	41835587	41835957	41835858	41835957	41835202	41835272	9823	43,43	105,55	68,72	67,59	344	73	0.000495807	0.0134578	0.08,0.142	0.177,0.206	-0.081	-8.1	8.1
14602	ENSG00000171163	ZNF692	1	-	248856287	248856422	248856372	248856422	248855557	248855946	14602	106,88	8,3	91,86	0,2	158	73	0.00228723	0.0411138	0.86,0.931	1.0,0.952	-0.081	-8.1	8.1
7461	ENSG00000102119	EMD	X	+	154379360	154379562	154379360	154379537	154379689	154379794	7461	94,71	7,5	224245	1,2	98	73	2.76268e-05	0.00143796	0.909,0.914	0.994,0.989	-0.08	-8	8
2713	ENSG00000173402	DAG1	3	+	49470131	49470573	49470131	49470433	49510418	49510819	2713	8,1	15,13	1,0	16,24	213	73	0.00085776	0.0200876	0.155,0.026	0.021,0.0	0.08	8	8
18817	ENSG00000175470	PPP2R2D	10	+	131940581	131940804	131940581	131940694	131943967	131943997	18817	17,16	96,65	29,45	81,77	183	73	0.000883491	0.0205634	0.066,0.089	0.125,0.189	-0.08	-8	8
12196	ENSG00000032444	PNPLA6	19	+	7551361	7551590	7551361	7551437	7553871	7554015	12196	0,1	13,21	5,5	19,15	226	73	0.00136463	0.0282193	0.0,0.015	0.078,0.097	-0.08	-8	8
713	ENSG00000130703	OSBPL2	20	+	62279161	62279349	62279161	62279339	62281057	62281249	713	1,0	36,37	7,5	66,41	83	73	0.000798614	0.0190082	0.024,0.0	0.085,0.097	-0.079	-7.9	7.9
14998	ENSG00000101104	PABPC1L	20	+	44936636	44936820	44936636	44936730	44938060	44938191	14998	79,66	238182	71,94	136135	163	73	0.000954139	0.0217535	0.129,0.14	0.189,0.238	-0.079	-7.9	7.9
18907	ENSG00000107863	ARHGAP21	10	-	24591524	24591683	24591641	24591683	24591224	24591330	18907	5,3	59,28	8,10	25,28	190	73	0.00279615	0.0467985	0.032,0.04	0.109,0.121	-0.079	-7.9	7.9
4523	ENSG00000157181	C1orf27	1	+	186398953	186399044	186398953	186399043	186406082	186406268	4523	51,30	1,0	41,41	6,2	74	73	0.00301385	0.0495185	0.981,1.0	0.871,0.953	0.079	7.9	7.9
17953	ENSG00000164347	GFM2	5	-	74733017	74733098	74733021	74733098	74730259	74730398	17953	0,1	99,68	9,3	62,55	77	73	7.80065e-05	0.00323394	0.0,0.014	0.121,0.049	-0.078	-7.8	7.8
11261	ENSG00000080822	CLDND1	3	-	98521045	98521283	98521132	98521283	98518884	98518995	11261	2,3	34,40	17,15	61,60	160	73	0.000589017	0.0152661	0.026,0.033	0.113,0.102	-0.078	-7.8	7.8
17647	ENSG00000196517	SLC6A9	1	-	44010725	44010882	44010808	44010882	44009964	44010096	17647	193138	9,7	73,61	0,1	156	73	0.000643509	0.0163383	0.909,0.902	1.0,0.966	-0.078	-7.8	7.8
17051	ENSG00000141504	SAT2	17	-	7627556	7627796	7627560	7627796	7627381	7627414	17051	26,13	0,0	128148	8,14	77	73	0.000723646	0.0177672	1.0,1.0	0.938,0.909	0.077	7.7	7.7
12832	ENSG00000103005	USB1	16	+	58002478	58002663	58002478	58002645	58009928	58010112	12832	4,4	36,31	1,0	35,34	91	73	0.00277062	0.0466384	0.082,0.094	0.022,0.0	0.077	7.7	7.7
15119	ENSG00000101782	RIOK3	18	+	23473428	23473626	23473428	23473483	23474947	23475107	15119	261189	3,1	496464	14,22	216	73	0.000218972	0.00721505	0.967,0.985	0.923,0.877	0.076	7.6	7.6
9050	ENSG00000137815	RTF1	15	+	41474668	41474825	41474668	41474702	41475524	41475612	9050	10,5	71,48	23,21	62,58	196	73	0.000583558	0.0151661	0.05,0.037	0.121,0.119	-0.076	-7.6	7.6
13096	ENSG00000213983	AP1G2	14	-	23565097	23565199	23565118	23565199	23564561	23564660	13096	14,11	160119	28,17	125,85	94	73	0.00155127	0.0309699	0.064,0.067	0.148,0.134	-0.076	-7.6	7.6
18137	ENSG00000117305	HMGCL	1	-	23825355	23825416	23825379	23825416	23820509	23820593	18137	87,60	0,0	59,75	5,3	97	73	0.0015706	0.0311261	1.0,1.0	0.899,0.95	0.076	7.6	7.6
17043	ENSG00000176393	RNPEP	1	+	201999901	202000072	201999901	202000015	202001375	202001488	17043	25,21	80,74	14,11	103,91	130	73	0.00253125	0.0437963	0.149,0.137	0.071,0.064	0.076	7.6	7.6
18816	ENSG00000175470	PPP2R2D	10	+	131940581	131940792	131940581	131940694	131943967	131943997	18816	17,16	96,65	26,44	81,77	171	73	0.00252814	0.0437963	0.07,0.095	0.121,0.196	-0.076	-7.6	7.6
16589	ENSG00000113810	SMC4	3	+	160412325	160412849	160412325	160412453	160413472	160413613	16589	17,7	117,55	55,28	67,52	469	73	7.99166e-10	2.29409e-07	0.022,0.019	0.113,0.077	-0.075	-7.5	7.5
21300	ENSG00000168522	FNTA	8	+	43077215	43080441	43077215	43077364	43083117	43083180	21300	930777	141,83	540521	150132	3150	73	2.94077e-07	3.71439e-05	0.133,0.178	0.077,0.084	0.075	7.5	7.5
14564	ENSG00000090621	PABPC4	1	-	39563526	39563741	39563613	39563741	39562383	39562416	14564	5,8	118,97	29,37	142125	160	73	1.08292e-06	0.000110902	0.019,0.036	0.085,0.119	-0.075	-7.5	7.5
12713	ENSG00000089053	ANAPC5	12	-	121331226	121331428	121331346	121331428	121330582	121330672	12713	27,20	215156	51,32	118108	193	73	1.51105e-06	0.00014243	0.045,0.046	0.141,0.101	-0.075	-7.5	7.5
16330	ENSG00000128928	IVD	15	+	40407635	40407812	40407635	40407725	40407938	40407990	16330	6,17	164121	19,21	73,70	160	73	2.17288e-05	0.00120373	0.016,0.06	0.106,0.12	-0.075	-7.5	7.5
16687	ENSG00000099814	CEP170B	14	+	104893799	104893950	104893799	104893849	104894284	104894378	16687	8,3	65,49	20,22	77,64	174	73	0.000549176	0.0145277	0.049,0.025	0.098,0.126	-0.075	-7.5	7.5
20454	ENSG00000119689	DLST	14	+	74891067	74891299	74891067	74891167	74892833	74892986	20454	29,14	126,95	56,50	133106	205	73	0.000132618	0.00486933	0.076,0.05	0.13,0.144	-0.074	-7.4	7.4
11762	ENSG00000100445	SDR39U1	14	-	24441673	24441795	24441677	24441795	24440792	24440926	11762	91,66	9,6	92,85	2,1	77	73	0.000464605	0.0128502	0.906,0.912	0.978,0.988	-0.074	-7.4	7.4
13147	ENSG00000172732	MUS81	11	+	65861064	65861277	65861064	65861102	65861349	65861435	13147	46,30	70,51	29,21	94,72	248	73	0.00192607	0.0363098	0.162,0.148	0.083,0.079	0.074	7.4	7.4
21621	ENSG00000278259	MYO19	17	-	36507390	36507512	36507398	36507512	36506962	36507139	21621	1,0	32,32	6,3	41,43	81	73	0.00295945	0.0489265	0.027,0.0	0.117,0.059	-0.074	-7.4	7.4
274	ENSG00000117410	ATP6V0B	1	+	43975799	43975974	43975799	43975848	43976089	43976173	274	26,13	326243	125,92	367376	199	73	3.475e-14	3.13511e-11	0.028,0.019	0.111,0.082	-0.073	-7.3	7.3
18524	ENSG00000103266	STUB1	16	+	681480	681689	681480	681603	681792	681880	18524	15,15	240198	50,47	204181	159	73	8.09338e-09	1.60333e-06	0.028,0.034	0.101,0.107	-0.073	-7.3	7.3
14650	ENSG00000111678	C12orf57	12	+	6944475	6944652	6944475	6944565	6945770	6946002	14650	1302906	95,68	12311211	42,37	160	73	9.17365e-07	9.70971e-05	0.862,0.859	0.93,0.937	-0.073	-7.3	7.3
9826	ENSG00000183258	DDX41	5	-	177516060	177516193	177516118	177516193	177515928	177515989	9826	9,8	120,91	36,15	102115	131	73	0.000379036	0.011062	0.04,0.047	0.164,0.068	-0.073	-7.3	7.3
4979	ENSG00000175455	CCDC14	3	-	123947099	123947319	123947279	123947319	123944848	123944990	4979	177111	8,1	173169	1,0	253	73	0.000678688	0.017031	0.865,0.97	0.98,1.0	-0.073	-7.3	7.3
11517	ENSG00000100796	PPP4R3A	14	-	91473018	91473135	91473032	91473135	91470836	91470995	11517	12,4	64,41	4,3	78,98	87	73	0.0026025	0.0447027	0.136,0.076	0.041,0.025	0.073	7.3	7.3
14033	ENSG00000142197	DOPEY2	21	+	36277020	36277212	36277020	36277100	36277974	36278084	14033	0,1	53,40	5,2	17,14	185	73	0.0026004	0.0447027	0.0,0.01	0.104,0.053	-0.073	-7.3	7.3
3081	ENSG00000278615	C11orf98	11	-	62665056	62665191	62665130	62665191	62664848	62664973	3081	17,13	305233	58,65	288272	147	73	2.1139e-10	6.90517e-08	0.027,0.027	0.091,0.106	-0.072	-7.2	7.2
7725	ENSG00000263798	RP11-6N17.9	17	+	47973518	47973696	47973518	47973650	47973930	47974031	7725	31,15	255210	73,59	292259	119	73	7.41891e-06	0.000494925	0.069,0.042	0.133,0.123	-0.072	-7.2	7.2
13052	ENSG00000111364	DDX55	12	+	123605930	123605994	123605930	123605981	123606072	123606159	13052	0,0	34,25	7,2	46,55	86	73	0.00196632	0.0367868	0.0,0.0	0.114,0.03	-0.072	-7.2	7.2
20851	ENSG00000203875	SNHG5	6	-	85677794	85678032	85677953	85678032	85677423	85677492	20851	409219	4,1	209214	10,4	232	73	0.00215066	0.0390665	0.97,0.986	0.868,0.944	0.072	7.2	7.2
20974	ENSG00000196305	IARS	9	-	92250544	92250759	92250712	92250759	92250186	92250289	20974	43,34	442273	64,54	166142	241	73	2.26069e-11	8.74103e-09	0.029,0.036	0.105,0.103	-0.071	-7.1	7.1
17547	ENSG00000063978	RNF4	4	+	2511955	2512105	2511955	2511965	2512437	2512597	17547	1,1	89,64	13,22	63,82	213	73	9.65144e-09	1.86588e-06	0.004,0.005	0.066,0.084	-0.071	-7.1	7.1
7727	ENSG00000263798	RP11-6N17.9	17	+	47973518	47973693	47973518	47973650	47973930	47974031	7727	42,15	255210	76,66	292259	116	73	6.73393e-05	0.00291476	0.094,0.043	0.141,0.138	-0.071	-7.1	7.1
10260	ENSG00000145817	YIPF5	5	-	144169845	144169965	144169849	144169965	144165431	144165604	10260	135,71	2,1	109115	15,5	77	73	9.98796e-05	0.00383838	0.985,0.985	0.873,0.956	0.071	7.1	7.1
16792	ENSG00000214655	ZSWIM8	10	+	73796773	73797019	73796773	73797014	73797112	73797271	16792	1,1	45,48	10,6	71,81	78	73	0.00103328	0.02314	0.02,0.019	0.116,0.065	-0.071	-7.1	7.1
11148	ENSG00000217128	FNIP1	5	-	131651797	131651999	131651801	131651999	131647089	131647205	11148	1,0	48,21	3,7	50,56	77	73	0.00268887	0.0458124	0.019,0.0	0.054,0.106	-0.071	-7.1	7.1
18196	ENSG00000169045	HNRNPH1	5	-	179616868	179617110	179617020	179617110	179616125	179616218	18196	815534	30,16	694623	5,5	225	73	1.50951e-06	0.00014243	0.898,0.915	0.978,0.976	-0.07	-7	7
6595	ENSG00000129245	FXR2	17	-	7606015	7606149	7606096	7606149	7605644	7605738	6595	1,1	45,46	9,7	55,34	154	73	0.000130211	0.00480528	0.01,0.01	0.072,0.089	-0.07	-7	7
21168	ENSG00000176978	DPP7	9	-	137111875	137111997	137111940	137111997	137111689	137111754	21168	256196	10,14	352328	7,2	138	73	0.00015618	0.00558299	0.931,0.881	0.964,0.989	-0.07	-7	7
17921	ENSG00000114491	UMPS	3	+	124737567	124738443	124737567	124738239	124740023	124740199	17921	13,6	55,45	35,15	49,49	277	73	0.00132442	0.0280345	0.059,0.034	0.158,0.075	-0.07	-7	7
20645	ENSG00000001631	KRIT1	7	-	92235402	92235605	92235533	92235605	92234807	92234923	20645	318177	2,1	256221	9,7	204	73	0.000352183	0.010442	0.983,0.984	0.911,0.919	0.069	6.9	6.9
16153	ENSG00000242616	GNG10	9	+	111666814	111666950	111666814	111666946	111669268	111670246	16153	2,2	162109	5,7	69,58	77	73	0.000392708	0.0113246	0.012,0.017	0.064,0.103	-0.069	-6.9	6.9
9153	ENSG00000070770	CSNK2A2	16	-	58186750	58186852	58186754	58186852	58184259	58184310	9153	1,0	61,33	6,4	58,56	77	73	0.00193669	0.0364375	0.015,0.0	0.089,0.063	-0.069	-6.9	6.9
1631	ENSG00000125633	CCDC93	2	-	117941184	117941297	117941188	117941297	117939028	117939111	1631	0,1	31,26	7,4	55,54	77	73	0.00257799	0.0444024	0.0,0.035	0.108,0.066	-0.069	-6.9	6.9
12884	ENSG00000196498	NCOR2	12	-	124327408	124327633	124327546	124327633	124326190	124326370	12884	334194	7,10	256210	2,2	211	73	0.00272646	0.0461371	0.943,0.87	0.978,0.973	-0.069	-6.9	6.9
13730	ENSG00000161013	MGAT4B	5	-	179799855	179800096	179799953	179800096	179799505	179799636	13730	41,36	140129	76,53	139114	171	73	0.0028643	0.0478123	0.111,0.106	0.189,0.166	-0.069	-6.9	6.9
13122	ENSG00000047849	MAP4	3	-	48088768	48088839	48088772	48088839	47998637	47998879	13122	11,9	97,75	0,4	66,57	77	73	0.00295149	0.0488374	0.097,0.102	0.0,0.062	0.069	6.9	6.9
9378	ENSG00000122786	CALD1	7	+	134932987	134934077	134932987	134933390	134941091	134941237	9378	146,99	366206	276223	231168	760	73	7.18314e-14	5.91704e-11	0.037,0.044	0.103,0.113	-0.068	-6.8	6.8
11536	ENSG00000066379	ZNRD1	6	+	30061514	30061680	30061514	30061669	30061916	30062017	11536	0,0	42,22	4,9	59,91	84	73	0.000618559	0.0159228	0.0,0.0	0.056,0.079	-0.068	-6.8	6.8
10130	ENSG00000177889	UBE2N	12	-	93411052	93411299	93411125	93411299	93410733	93410874	10130	381305	12,3	252289	20,12	146	73	0.00136324	0.0282193	0.941,0.981	0.863,0.923	0.068	6.8	6.8
6782	ENSG00000092010	PSME1	14	+	24138473	24138568	24138473	24138560	24138735	24138967	6782	16,13	218123	33,25	148168	81	73	0.00220292	0.0397389	0.062,0.087	0.167,0.118	-0.068	-6.8	6.8
17542	ENSG00000160633	SAFB	19	+	5641739	5641950	5641739	5641946	5645336	5645399	17542	13,9	154139	31,34	201199	77	73	0.00240587	0.0423257	0.074,0.058	0.128,0.139	-0.068	-6.8	6.8
4863	ENSG00000149923	PPP4C	16	+	30082745	30082963	30082745	30082847	30083393	30083567	4863	16,8	125102	29,33	98108	189	73	5.82883e-05	0.00260448	0.047,0.029	0.103,0.106	-0.067	-6.7	6.7
11171	ENSG00000090863	GLG1	16	-	74461958	74462195	74462093	74462195	74459681	74459789	11171	10,8	81,76	31,19	86,61	208	73	0.000191242	0.00658542	0.042,0.036	0.112,0.099	-0.067	-6.7	6.7
18117	ENSG00000025800	KPNA6	1	+	32163234	32163438	32163234	32163313	32166104	32166230	18117	3,2	35,32	17,18	68,57	198	73	0.000722231	0.0177672	0.031,0.023	0.084,0.104	-0.067	-6.7	6.7
9643	ENSG00000163349	HIPK1	1	+	113957123	113957286	113957123	113957184	113958065	113958291	9643	118,84	0,1	143151	3,8	175	73	0.001362	0.0282193	1.0,0.972	0.952,0.887	0.067	6.7	6.7
13822	ENSG00000197601	FAR1	11	+	13711903	13712055	13711903	13712046	13712965	13713029	13822	25,11	130,98	5,6	111,78	82	73	0.00250754	0.0436252	0.146,0.091	0.039,0.064	0.067	6.7	6.7
17871	ENSG00000070423	RNF126	19	-	651610	651822	651691	651822	650233	650296	17871	110102	1,0	94,99	1,7	154	73	0.00276355	0.0466236	0.981,1.0	0.978,0.87	0.067	6.7	6.7
20973	ENSG00000196305	IARS	9	-	92250551	92250759	92250712	92250759	92250186	92250289	20973	43,32	442273	58,49	166142	234	73	6.01877e-10	1.78174e-07	0.029,0.035	0.098,0.097	-0.066	-6.6	6.6
464	ENSG00000198755	RPL10A	6	+	35468946	35469285	35468946	35469027	35469380	35469529	464	877693	20621247	11551138	12711326	331	73	3.2544e-08	5.58677e-06	0.086,0.109	0.167,0.159	-0.066	-6.6	6.6
21332	ENSG00000104177	MYEF2	15	-	48157827	48158056	48157992	48158056	48153791	48153893	21332	9,7	103,69	10,11	28,35	238	73	0.000917132	0.0212041	0.026,0.03	0.099,0.088	-0.066	-6.6	6.6
11819	ENSG00000071626	DAZAP1	19	+	1422347	1422585	1422347	1422396	1425877	1425962	11819	41,20	174116	63,66	130138	262	73	2.55751e-05	0.00135727	0.062,0.046	0.119,0.118	-0.065	-6.5	6.5
9994	ENSG00000159348	CYB5R1	1	-	202964445	202964678	202964611	202964678	202963641	202963727	9994	17,7	116,91	31,22	72,77	239	73	3.84421e-05	0.0018723	0.043,0.023	0.116,0.08	-0.065	-6.5	6.5
17406	ENSG00000143420	ENSA	1	-	150627397	150627592	150627466	150627592	150625711	150625808	17406	47,50	378244	67,55	200177	142	73	7.18318e-05	0.00306515	0.06,0.095	0.147,0.138	-0.065	-6.5	6.5
11344	ENSG00000001497	LAS1L	X	-	65520701	65523707	65523559	65523707	65517986	65518465	11344	124,49	30,28	201173	33,28	2931	73	0.000958052	0.0217902	0.093,0.042	0.132,0.133	-0.065	-6.5	6.5
1967	ENSG00000123992	DNPEP	2	-	219385322	219385531	219385423	219385531	219384365	219384443	1967	5,9	72,51	24,21	75,71	174	73	0.00131063	0.0278376	0.028,0.069	0.118,0.11	-0.065	-6.5	6.5
5837	ENSG00000156858	PRR14	16	+	30653364	30653463	30653364	30653408	30654229	30654339	5837	1,0	30,18	7,7	43,58	128	73	0.00135782	0.0281767	0.019,0.0	0.085,0.064	-0.065	-6.5	6.5
19237	ENSG00000137497	NUMA1	11	-	72012198	72012442	72012400	72012442	72010785	72010854	19237	65,30	174108	60,41	80,78	275	73	0.00139891	0.0286229	0.09,0.069	0.166,0.122	-0.065	-6.5	6.5
13486	ENSG00000021776	AQR	15	-	34906518	34906712	34906544	34906712	34904335	34904505	13486	1,0	51,45	5,5	45,51	99	73	0.00152869	0.0306158	0.014,0.0	0.076,0.067	-0.065	-6.5	6.5
18818	ENSG00000175470	PPP2R2D	10	+	131940581	131940841	131940581	131940694	131943967	131943997	18818	18,19	96,65	28,49	81,77	220	73	0.00232101	0.0413677	0.059,0.088	0.103,0.174	-0.065	-6.5	6.5
9032	ENSG00000114388	NPRL2	3	-	50348684	50348782	50348710	50348782	50348344	50348563	9032	65,66	0,1	78,63	7,2	99	73	0.00234118	0.0415708	1.0,0.98	0.891,0.959	0.065	6.5	6.5
9514	ENSG00000112081	SRSF3	6	+	36598848	36599009	36598848	36598983	36601151	36601190	9514	8,13	332198	11,14	82,93	99	73	0.000143138	0.00522524	0.017,0.046	0.09,0.1	-0.064	-6.4	6.4
14722	ENSG00000173039	RELA	11	-	65658646	65658822	65658717	65658822	65658286	65658499	14722	5,6	81,88	29,18	108119	144	73	0.000241097	0.00780824	0.03,0.033	0.12,0.071	-0.064	-6.4	6.4
4907	ENSG00000144034	TPRKB	2	-	73734431	73734591	73734527	73734591	73732162	73732285	4907	175101	9,1	146147	0,0	169	73	0.000326383	0.00991718	0.894,0.978	1.0,1.0	-0.064	-6.4	6.4
16624	ENSG00000196363	WDR5	9	+	134156505	134156653	134156505	134156593	134157892	134159968	16624	6,5	97,74	23,18	104102	133	73	0.000468881	0.0129326	0.033,0.036	0.108,0.088	-0.064	-6.4	6.4
17001	ENSG00000249115	HAUS5	19	+	35614034	35614231	35614034	35614059	35615041	35615147	17001	0,1	22,10	4,10	27,23	245	73	0.000762306	0.0184386	0.0,0.029	0.042,0.115	-0.064	-6.4	6.4
6264	ENSG00000141027	NCOR1	17	-	16151434	16151616	16151589	16151616	16149450	16149517	6264	6,9	66,32	28,28	72,61	228	73	0.000809958	0.0191818	0.028,0.083	0.111,0.128	-0.064	-6.4	6.4
15089	ENSG00000117676	RPS6KA1	1	+	26572269	26572476	26572269	26572293	26573223	26573361	15089	9,8	64,49	20,21	53,47	256	73	0.00136793	0.0282319	0.039,0.044	0.097,0.113	-0.064	-6.4	6.4
7680	ENSG00000163374	YY1AP1	1	-	155680381	155680451	155680415	155680451	155679408	155679512	7680	3,5	83,68	21,14	102115	107	73	0.00143252	0.0290896	0.024,0.048	0.123,0.077	-0.064	-6.4	6.4
10286	ENSG00000182919	C11orf54	11	+	93741593	93741828	93741593	93741728	93747296	93747448	10286	8,6	81,59	20,9	55,46	173	73	0.00239999	0.0422979	0.04,0.041	0.133,0.076	-0.064	-6.4	6.4
17731	ENSG00000175324	LSM1	8	-	38175815	38176716	38176274	38176716	38171964	38172033	17731	6,9	90,62	24,29	41,45	532	73	2.78037e-09	6.42402e-07	0.009,0.02	0.074,0.081	-0.063	-6.3	6.3
3288	ENSG00000157916	RER1	1	+	2391889	2392126	2391889	2391958	2395783	2395871	3288	43,29	169113	56,69	126118	241	73	0.000377161	0.0110487	0.072,0.072	0.119,0.15	-0.063	-6.3	6.3
17037	ENSG00000104872	PIH1D1	19	-	49449339	49449654	49449474	49449654	49448000	49448062	17037	13,20	127,93	19,32	73,65	208	73	0.000689956	0.0172453	0.035,0.07	0.084,0.147	-0.063	-6.3	6.3
9940	ENSG00000161542	PRPSAP1	17	-	76330488	76330666	76330550	76330666	76330042	76330098	9940	18,10	168126	25,26	124,99	135	73	0.000778914	0.0187038	0.055,0.041	0.098,0.124	-0.063	-6.3	6.3
2847	ENSG00000133706	LARS	5	-	146149551	146149699	146149621	146149699	146144623	146144709	2847	70,26	294194	91,71	244228	143	73	0.000933911	0.0214471	0.108,0.064	0.16,0.137	-0.063	-6.3	6.3
2292	ENSG00000166387	PPFIBP2	11	+	7610290	7610428	7610290	7610422	7620934	7621027	2292	5,5	63,58	1,0	58,45	79	73	0.00215552	0.0391174	0.068,0.074	0.016,0.0	0.063	6.3	6.3
7	ENSG00000166012	TAF1D	11	-	93736693	93737239	93737063	93737239	93736140	93736304	7	311215	2,0	504559	2,15	443	73	0.00242895	0.0425059	0.962,1.0	0.976,0.86	0.063	6.3	6.3
13142	ENSG00000172732	MUS81	11	+	65863803	65864088	65863803	65863901	65864496	65864613	13142	3,5	86,74	44,38	136143	260	73	1.79576e-08	3.27138e-06	0.01,0.019	0.083,0.069	-0.062	-6.2	6.2
18198	ENSG00000169045	HNRNPH1	5	-	179616868	179616958	179616898	179616958	179616125	179616218	18198	785534	61,47	680594	21,19	103	73	2.24915e-06	0.000190345	0.901,0.89	0.958,0.957	-0.062	-6.2	6.2
18523	ENSG00000103266	STUB1	16	+	681480	681702	681480	681603	681792	681880	18523	15,15	240198	42,47	204181	172	73	1.06022e-07	1.56929e-05	0.026,0.031	0.08,0.099	-0.061	-6.1	6.1
8552	ENSG00000161513	FDXR	17	-	74864429	74864561	74864479	74864561	74864147	74864347	8552	1,0	55,37	27,22	202203	123	73	2.53668e-05	0.0013538	0.011,0.0	0.073,0.06	-0.061	-6.1	6.1
13609	ENSG00000167106	FAM102A	9	-	127953720	127953925	127953804	127953925	127953574	127953604	13609	6,3	87,62	25,42	151167	157	73	6.73844e-05	0.00291476	0.031,0.022	0.071,0.105	-0.061	-6.1	6.1
275	ENSG00000117410	ATP6V0B	1	+	43975799	43975971	43975799	43975848	43976089	43976173	275	21,13	326243	102,74	367376	196	73	7.61247e-12	3.5177e-09	0.023,0.02	0.094,0.068	-0.06	-6	6
4930	ENSG00000087365	SF3B2	11	+	66058313	66058474	66058313	66058405	66058829	66059045	4930	8,8	276214	56,44	295321	142	73	2.28192e-10	7.32767e-08	0.015,0.019	0.089,0.066	-0.06	-6	6
20831	ENSG00000115084	SLC35F5	2	-	113746094	113746339	113746276	113746339	113743712	113743794	20831	0,0	38,29	13,5	36,54	255	73	8.612e-05	0.00345684	0.0,0.0	0.094,0.026	-0.06	-6	6
16610	ENSG00000003756	RBM5	3	+	50110681	50110770	50110681	50110766	50113382	50113489	16610	137,65	0,0	82,84	6,4	77	73	0.000791474	0.0189095	1.0,1.0	0.928,0.952	0.06	6	6
1057	ENSG00000158526	TSR2	X	+	54440689	54440891	54440689	54440780	54443399	54443491	1057	11,10	148,75	24,33	103104	184	73	8.8119e-05	0.00350736	0.029,0.05	0.085,0.112	-0.059	-5.9	5.9
15219	ENSG00000115307	AUP1	2	-	74528735	74528935	74528750	74528935	74528252	74528489	15219	0,1	59,47	12,8	136,92	88	73	0.000252954	0.00808173	0.0,0.017	0.068,0.067	-0.059	-5.9	5.9
12334	ENSG00000156831	NSMCE2	8	+	125357711	125357858	125357711	125357818	125366767	125367120	12334	2,0	62,29	6,7	59,55	113	73	0.00211134	0.0387506	0.02,0.0	0.062,0.076	-0.059	-5.9	5.9
21193	ENSG00000009954	BAZ1B	7	-	73462790	73463000	73462921	73463000	73459535	73459718	21193	53,42	337221	97,77	286192	204	73	9.21913e-06	0.000590087	0.053,0.064	0.108,0.125	-0.058	-5.8	5.8
16186	ENSG00000114209	PDCD10	3	-	167734800	167734930	167734805	167734930	167720061	167720273	16186	3,4	189138	12,16	171144	78	73	0.00013383	0.00490435	0.015,0.026	0.062,0.094	-0.058	-5.8	5.8
17369	ENSG00000155111	CDK19	6	-	110623180	110623362	110623289	110623362	110622814	110622912	17369	1,1	49,42	6,7	39,35	182	73	0.000594052	0.0153546	0.008,0.009	0.058,0.074	-0.058	-5.8	5.8
20785	ENSG00000188130	MAPK12	22	-	50256569	50256646	50256598	50256646	50256084	50256199	20785	2,1	103,74	3,8	56,50	102	73	0.00131384	0.0278746	0.014,0.01	0.037,0.103	-0.058	-5.8	5.8
4235	ENSG00000153933	DGKE	17	+	56849180	56849416	56849180	56849232	56856511	56856665	4235	0,0	11,10	3,11	28,33	257	73	0.00133791	0.0281292	0.0,0.0	0.03,0.086	-0.058	-5.8	5.8
21340	ENSG00000090581	GNPTG	16	+	1352238	1352413	1352238	1352306	1361742	1361797	21340	4,4	76,50	13,8	49,42	180	73	0.00155555	0.0309899	0.021,0.031	0.097,0.072	-0.058	-5.8	5.8
12909	ENSG00000104129	DNAJC17	15	-	40776379	40776627	40776541	40776627	40776189	40776292	12909	0,0	42,26	5,4	29,18	235	73	0.00255735	0.0441006	0.0,0.0	0.051,0.065	-0.058	-5.8	5.8
10969	ENSG00000148396	SEC16A	9	-	136457336	136457584	136457443	136457584	136456052	136456166	10969	8,2	155119	16,25	124100	180	73	8.52175e-07	9.22589e-05	0.021,0.007	0.05,0.092	-0.057	-5.7	5.7
4050	ENSG00000011454	RABGAP1	9	+	122996524	122996739	122996524	122996605	122997258	122997361	4050	4,7	122,69	17,15	66,64	207	73	3.10528e-05	0.00159007	0.011,0.035	0.083,0.076	-0.057	-5.7	5.7
17949	ENSG00000075790	BCAP29	7	+	107600396	107600529	107600396	107600505	107613331	107613432	17949	32,19	532357	31,25	200186	97	73	5.16051e-05	0.00236734	0.043,0.039	0.104,0.092	-0.057	-5.7	5.7
2856	ENSG00000133706	LARS	5	-	146142855	146143084	146142871	146143084	146140203	146140261	2856	6,4	177134	19,13	155132	89	73	0.000264038	0.00839339	0.027,0.024	0.091,0.075	-0.057	-5.7	5.7
2917	ENSG00000066557	LRRC40	1	-	70173315	70173510	70173464	70173510	70159329	70159438	2917	0,2	59,28	12,2	32,26	222	73	0.000145521	0.00528297	0.0,0.023	0.11,0.025	-0.056	-5.6	5.6
45	ENSG00000035115	SH3YL1	2	-	230546	231191	231022	231191	229965	230044	45	20,9	53,31	38,43	56,46	549	73	0.00148673	0.0299019	0.048,0.037	0.083,0.111	-0.055	-5.5	5.5
19490	ENSG00000143486	EIF2D	1	-	206611183	206611374	206611242	206611374	206609375	206609459	19490	158118	0,0	116145	2,7	132	73	0.00177233	0.0340208	1.0,1.0	0.97,0.92	0.055	5.5	5.5
2674	ENSG00000198431	TXNRD1	12	+	104286681	104287431	104286681	104287109	104288930	104289040	2674	165160	340263	539639	610667	395	73	2.81828e-05	0.00145888	0.082,0.101	0.14,0.15	-0.054	-5.4	5.4
10491	ENSG00000074356	NCBP3	17	-	3823792	3825050	3824941	3825050	3821952	3822052	10491	78,69	70,56	135151	60,65	1222	73	0.000350578	0.0104271	0.062,0.069	0.118,0.122	-0.054	-5.4	5.4
2612	ENSG00000149480	MTA2	11	-	62598245	62598390	62598326	62598390	62598023	62598141	2612	17,13	154119	36,49	174172	154	73	0.000561805	0.0147016	0.05,0.049	0.089,0.119	-0.054	-5.4	5.4
5062	ENSG00000007202	KIAA0100	17	-	28643101	28643311	28643163	28643311	28642868	28642987	5062	10,1	99,77	15,19	95107	135	73	0.00271568	0.046062	0.052,0.007	0.079,0.088	-0.054	-5.4	5.4
8229	ENSG00000085224	ATRX	X	-	77651984	77652150	77652113	77652150	77635914	77636056	8229	5,5	129,71	17,10	55,78	202	73	0.000130003	0.00480528	0.014,0.025	0.1,0.044	-0.053	-5.3	5.3
1180	ENSG00000162923	WDR26	1	-	224404429	224404570	224404435	224404570	224400949	224401069	1180	112,72	0,1	128143	14,2	79	73	0.000377311	0.0110487	1.0,0.985	0.894,0.985	0.053	5.3	5.3
8789	ENSG00000163719	MTMR14	3	+	9668718	9668924	9668718	9668794	9669431	9669492	8789	1,1	50,21	6,6	37,27	203	73	0.00155418	0.0309899	0.007,0.017	0.055,0.074	-0.053	-5.3	5.3
1103	ENSG00000114744	COMMD2	3	-	149751322	149751485	149751402	149751485	149750677	149750851	1103	6,4	104,89	21,11	89,99	153	73	0.000557151	0.0146405	0.027,0.021	0.101,0.05	-0.052	-5.2	5.2
12946	ENSG00000196924	FLNA	X	-	154362231	154362332	154362241	154362332	154361978	154362148	12946	0,1	33,28	38,27	368441	83	73	0.00109372	0.0241229	0.0,0.03	0.083,0.051	-0.052	-5.2	5.2
15078	ENSG00000137492	PRKRIR	11	-	76355559	76355654	76355617	76355654	76352696	76352794	15078	1,0	78,44	1,8	36,42	131	73	0.00269748	0.0458402	0.007,0.0	0.015,0.096	-0.052	-5.2	5.2
19640	ENSG00000105171	POP4	19	+	29608656	29608744	29608656	29608709	29610408	29610632	19640	2,0	83,74	6,8	67,83	108	73	0.000623403	0.016004	0.016,0.0	0.057,0.061	-0.051	-5.1	5.1
7013	ENSG00000107185	RGP1	9	+	35749736	35749948	35749736	35749871	35750242	35750379	7013	12,5	62,46	5,2	91105	150	73	0.000760912	0.0184386	0.086,0.05	0.026,0.009	0.051	5.1	5.1
21677	ENSG00000019144	PHLDB1	11	+	118644071	118644691	118644071	118644174	118645355	118645650	21677	0,3	22,15	11,2	16,5	590	73	0.000780158	0.01871	0.0,0.024	0.078,0.047	-0.051	-5.1	5.1
19400	ENSG00000086589	RBM22	5	-	150700276	150700497	150700443	150700497	150699241	150699271	19400	4,7	52,52	22,29	79,98	240	73	0.00143896	0.0291577	0.023,0.039	0.078,0.083	-0.05	-5	5
13292	ENSG00000169895	SYAP1	X	+	16719770	16719903	16719770	16719899	16735226	16735345	13292	9,8	122105	2,2	116107	77	73	0.00167561	0.0326942	0.065,0.067	0.016,0.017	0.05	5	5
20439	ENSG00000145703	IQGAP2	5	+	76637033	76637183	76637033	76637176	76640932	76641103	20439	10,4	121,64	0,1	50,37	80	73	0.0019245	0.0363098	0.07,0.054	0.0,0.024	0.05	5	5
4978	ENSG00000175455	CCDC14	3	-	123946802	123947319	123947279	123947319	123944848	123944990	4978	578374	8,1	529550	1,0	550	73	0.0024231	0.0425059	0.906,0.98	0.986,1.0	-0.05	-5	5
13132	ENSG00000198836	OPA1	3	+	193654861	193655052	193654861	193655027	193657079	193657232	13132	15,13	180111	3,7	201176	98	73	0.000241651	0.00781285	0.058,0.08	0.011,0.029	0.049	4.9	4.9
20600	ENSG00000155506	LARP1	5	+	154793799	154794000	154793799	154793901	154794099	154794262	20600	433291	3,14	325372	2,1	172	73	0.000536639	0.0143074	0.984,0.898	0.986,0.994	-0.049	-4.9	4.9
20734	ENSG00000168002	POLR2G	11	+	62761794	62762184	62761794	62761904	62762866	62763026	20734	38,23	248142	47,59	136122	353	73	2.00156e-06	0.000178036	0.031,0.032	0.067,0.091	-0.048	-4.8	4.8
16451	ENSG00000196998	WDR45	X	-	49076405	49076524	49076429	49076524	49075839	49075945	16451	10,7	208140	28,24	238192	97	73	0.00106595	0.0236759	0.035,0.036	0.081,0.086	-0.048	-4.8	4.8
5584	ENSG00000197102	DYNC1H1	14	+	102040235	102040439	102040235	102040410	102040597	102040673	5584	1,1	103,90	6,7	104,67	102	73	0.00118889	0.0258353	0.007,0.008	0.04,0.07	-0.048	-4.8	4.8
12450	ENSG00000132591	ERAL1	17	+	28856504	28856685	28856504	28856582	28857938	28857985	12450	11,8	118,88	23,21	104,94	176	73	0.00234483	0.0415966	0.037,0.036	0.084,0.085	-0.048	-4.8	4.8
554	ENSG00000272752	STAG3L5P-PVRIG2P-PILRB	7	+	100338772	100338894	100338772	100338889	100345864	100345876	554	16,10	226140	1,3	99126	78	73	0.000717118	0.0177048	0.062,0.063	0.009,0.022	0.047	4.7	4.7
15991	ENSG00000196535	MYO18A	17	-	29097984	29098224	29098104	29098224	29097787	29097899	15991	4,0	57,57	8,10	53,55	193	73	0.000738419	0.0179821	0.026,0.0	0.054,0.064	-0.046	-4.6	4.6
5486	ENSG00000100994	PYGB	20	+	25259236	25259413	25259236	25259338	25269128	25269207	5486	24,16	150116	1,5	45,70	148	73	0.00263108	0.0451525	0.073,0.064	0.011,0.034	0.046	4.6	4.6
1886	ENSG00000166797	FAM96A	15	-	64075352	64075537	64075491	64075537	64072980	64073028	1886	12,14	182135	29,31	158111	212	73	8.48867e-05	0.00342184	0.022,0.034	0.059,0.088	-0.045	-4.5	4.5
8383	ENSG00000100142	POLR2F	22	+	37956772	37956901	37956772	37956842	37959345	37959476	8383	29,12	276209	31,23	149160	132	73	0.00230936	0.0412304	0.055,0.031	0.103,0.074	-0.045	-4.5	4.5
652	ENSG00000110717	NDUFS8	11	+	68032285	68032523	68032285	68032336	68032922	68033012	652	29,22	225168	68,62	218209	260	73	1.60843e-05	0.000943446	0.035,0.035	0.081,0.077	-0.044	-4.4	4.4
7928	ENSG00000270647	TAF15	17	+	35809483	35809616	35809483	35809576	35817715	35817755	7928	7,4	294197	10,14	121129	113	73	6.86209e-05	0.00294805	0.015,0.013	0.051,0.066	-0.044	-4.4	4.4
2673	ENSG00000198431	TXNRD1	12	+	104287021	104287218	104287021	104287109	104288930	104289040	2673	53,57	340263	182229	610667	182	73	0.000193496	0.00661729	0.059,0.08	0.107,0.121	-0.044	-4.4	4.4
8083	ENSG00000120705	ETF1	5	-	138542704	138542936	138542832	138542936	138518691	138518867	8083	43,25	162131	22,18	215204	201	73	0.000131128	0.00482397	0.088,0.065	0.036,0.031	0.043	4.3	4.3
17356	ENSG00000120889	TNFRSF10B	8	-	23027651	23027753	23027721	23027753	23027132	23027288	17356	14,13	195169	55,53	312328	143	73	0.000263279	0.00838332	0.035,0.038	0.083,0.076	-0.043	-4.3	4.3
7441	ENSG00000175390	EIF3F	11	+	7991780	7991971	7991780	7991851	7992083	7992163	7441	34,32	248170	71,78	278232	193	73	0.000903913	0.0209359	0.049,0.066	0.088,0.113	-0.043	-4.3	4.3
19732	ENSG00000085415	SEH1L	18	+	12955462	12955692	12955462	12955609	12963159	12963371	19732	2,0	85,51	5,9	63,65	156	73	0.00114094	0.0249332	0.011,0.0	0.036,0.061	-0.043	-4.3	4.3
16915	ENSG00000109332	UBE2D3	4	-	102827426	102827551	102827511	102827551	102826484	102826636	16915	254188	2,2	400438	14,12	158	73	0.00206818	0.0381165	0.983,0.977	0.93,0.944	0.043	4.3	4.3
9644	ENSG00000174238	PITPNA	17	-	1538734	1538952	1538868	1538952	1535440	1535518	9644	9,8	175127	45,30	218179	207	73	4.97221e-06	0.000362321	0.018,0.022	0.068,0.056	-0.042	-4.2	4.2
21247	ENSG00000092841	MYL6	12	+	56159586	56159705	56159586	56159622	56159974	56160148	21247	657485	8,5	597541	18,19	156	73	0.00062064	0.0159547	0.975,0.978	0.939,0.93	0.042	4.2	4.2
21037	ENSG00000173575	CHD2	15	+	92981364	92981599	92981364	92981457	92984329	92984500	21037	6,3	65,55	29,10	101,76	215	73	0.00161763	0.0318952	0.03,0.018	0.089,0.043	-0.042	-4.2	4.2
12165	ENSG00000128585	MKLN1	7	+	131414644	131414781	131414644	131414710	131429032	131429145	12165	2,1	174109	19,7	140122	144	73	7.85801e-06	0.000522379	0.006,0.005	0.064,0.028	-0.041	-4.1	4.1
14642	ENSG00000133612	AGAP3	7	+	151117370	151117538	151117370	151117456	151117635	151117749	14642	5,1	100,84	23,11	145122	155	73	0.000240361	0.00780698	0.023,0.006	0.07,0.041	-0.041	-4.1	4.1
10118	ENSG00000111530	CAND1	12	+	67305103	67306597	67305103	67305312	67307396	67307492	10118	25961998	0,2	27682605	8,7	1358	73	0.00105357	0.0234835	1.0,0.982	0.949,0.952	0.041	4.1	4.1
19255	ENSG00000080845	DLGAP4	20	+	36525850	36526077	36525850	36526006	36526812	36527231	19255	6,7	115,67	38,43	249232	144	73	0.00197383	0.0368436	0.026,0.05	0.072,0.086	-0.041	-4.1	4.1
5105	ENSG00000135316	SYNCRIP	6	-	85637242	85637356	85637268	85637356	85636966	85637143	5105	293213	1,1	180141	3,8	99	73	0.00237049	0.0418949	0.995,0.994	0.978,0.929	0.041	4.1	4.1
4909	ENSG00000144034	TPRKB	2	-	73734428	73734591	73734527	73734591	73732162	73732285	4909	289161	9,1	216212	0,0	172	73	0.00279317	0.0467985	0.932,0.986	1.0,1.0	-0.041	-4.1	4.1
15326	ENSG00000114867	EIF4G1	3	+	184328890	184329135	184328890	184328990	184331265	184331332	15326	34,28	451330	54,71	303289	218	73	2.1723e-07	2.87807e-05	0.025,0.028	0.056,0.076	-0.04	-4	4
21169	ENSG00000176978	DPP7	9	-	137111872	137111997	137111940	137111997	137111689	137111754	21169	443386	10,14	679642	7,2	141	73	9.05538e-05	0.00355959	0.958,0.935	0.98,0.994	-0.04	-4	4
5504	ENSG00000090861	AARS	16	-	70262345	70262524	70262366	70262524	70261043	70261157	5504	691420	39,32	717690	28,16	94	73	0.000796968	0.0189929	0.932,0.911	0.952,0.971	-0.04	-4	4
7674	ENSG00000126461	SCAF1	19	+	49654348	49654526	49654348	49654431	49654651	49654870	7674	1,1	34,39	12,4	71,48	168	73	0.00213456	0.0389233	0.013,0.011	0.068,0.035	-0.04	-4	4
21497	ENSG00000164022	AIMP1	4	+	106324984	106325118	106324984	106325114	106327450	106327638	21497	175101	1,0	217171	8,8	77	73	0.00114099	0.0249332	0.994,1.0	0.963,0.953	0.039	3.9	3.9
9345	ENSG00000141401	IMPA2	18	+	12012169	12012349	12012169	12012215	12014264	12014373	9345	0,1	67,29	9,4	50,45	207	73	0.0013871	0.0285652	0.0,0.012	0.06,0.03	-0.039	-3.9	3.9
7632	ENSG00000142541	RPL13A	19	+	49489849	49489922	49489849	49489912	49490231	49490297	7632	27582240	38,42	29362788	153144	83	73	4.24105e-14	3.65232e-11	0.985,0.979	0.944,0.945	0.038	3.8	3.8
18010	ENSG00000120686	UFM1	13	+	38349998	38350227	38349998	38350055	38354238	38354296	18010	90,64	408209	49,59	473407	245	73	1.76129e-05	0.0010051	0.062,0.084	0.03,0.041	0.038	3.8	3.8
19385	ENSG00000126698	DNAJC8	1	-	28232920	28233025	28232925	28233025	28228921	28229023	19385	205195	0,0	217218	11,5	78	73	0.000541689	0.0143939	1.0,1.0	0.949,0.976	0.038	3.8	3.8
13634	ENSG00000087274	ADD1	4	+	2908514	2909431	2908514	2908604	2914883	2915040	13634	30,35	70,82	59,42	45,71	900	73	0.00132521	0.0280345	0.034,0.033	0.096,0.046	-0.038	-3.8	3.8
15319	ENSG00000004534	RBM6	3	+	50048244	50048348	50048244	50048319	50054334	50054395	15319	0,1	90,62	11,4	115120	102	73	0.00180747	0.0345205	0.0,0.011	0.064,0.023	-0.038	-3.8	3.8
21190	ENSG00000009954	BAZ1B	7	-	73466290	73466401	73466295	73466401	73465438	73465537	21190	8,8	323232	16,20	255233	78	73	0.00188219	0.0358406	0.023,0.031	0.055,0.074	-0.038	-3.8	3.8
9432	ENSG00000160714	UBE2Q1	1	-	154552360	154552464	154552403	154552464	154552092	154552183	9432	5,4	212134	13,24	222202	116	73	0.000295853	0.0091889	0.015,0.018	0.036,0.07	-0.037	-3.7	3.7
18771	ENSG00000144028	SNRNP200	2	-	96287438	96287557	96287464	96287557	96287005	96287160	18771	240165	1,2	305282	9,13	99	73	0.000459197	0.0127565	0.994,0.984	0.962,0.941	0.037	3.7	3.7
18768	ENSG00000113552	GNPDA1	5	-	142006143	142006326	142006167	142006326	142004931	142005116	18768	183176	2,2	333349	15,13	97	73	0.00108291	0.0239123	0.986,0.985	0.944,0.953	0.037	3.7	3.7
21786	ENSG00000089693	MLF2	12	-	6750641	6750766	6750712	6750766	6750176	6750305	21786	19,17	600387	49,43	403408	144	73	1.4501e-07	2.05027e-05	0.016,0.022	0.058,0.051	-0.036	-3.6	3.6
21783	ENSG00000089693	MLF2	12	-	6750144	6750305	6750176	6750305	6749847	6750007	21783	19,9	472306	33,31	351345	105	73	9.06347e-05	0.00355959	0.027,0.02	0.061,0.059	-0.036	-3.6	3.6
7106	ENSG00000063046	EIF4B	12	+	53034611	53034724	53034611	53034709	53037408	53037518	7106	111,80	967639	62,73	961961	88	73	0.000551391	0.0145496	0.087,0.094	0.051,0.059	0.036	3.6	3.6
8086	ENSG00000120705	ETF1	5	-	138542737	138542936	138542832	138542936	138518691	138518867	8086	35,14	162131	17,12	215204	168	73	0.000782194	0.0187351	0.086,0.044	0.033,0.025	0.036	3.6	3.6
1192	ENSG00000108179	PPIF	10	+	79351486	79351714	79351486	79351583	79352316	79352392	1192	12,9	237164	17,25	126142	204	73	0.000123926	0.00463098	0.018,0.019	0.046,0.059	-0.034	-3.4	3.4
11248	ENSG00000214530	STARD10	11	-	72781578	72781734	72781663	72781734	72780974	72781294	11248	2,0	61,65	11,4	79,74	158	73	0.00229897	0.0412304	0.015,0.0	0.06,0.024	-0.034	-3.4	3.4
2771	ENSG00000234741	GAS5	1	-	173864483	173864704	173864674	173864704	173864256	173864304	2771	21921272	58,32	26172495	34,41	264	73	0.00242974	0.0425059	0.913,0.917	0.955,0.944	-0.034	-3.4	3.4
5161	ENSG00000266472	MRPS21	1	+	150293719	150293952	150293719	150293898	150294334	150294449	5161	5,8	247190	13,14	151142	127	73	0.000943965	0.0215474	0.012,0.024	0.047,0.054	-0.033	-3.3	3.3
15366	ENSG00000110429	FBXO3	11	-	33753110	33754500	33754454	33754500	33751522	33751607	15366	28,18	63,30	41,44	49,27	1417	73	0.00135021	0.0281384	0.022,0.03	0.041,0.077	-0.033	-3.3	3.3
18882	ENSG00000278540	ACACA	17	-	37200305	37200483	37200426	37200483	37200138	37200183	18882	11,4	116128	21,9	109,74	194	73	0.00287084	0.0478155	0.034,0.012	0.068,0.044	-0.033	-3.3	3.3
783	ENSG00000113194	FAF2	5	+	176500002	176500173	176500002	176500146	176506767	176510074	783	2,1	116,83	14,6	168152	100	73	0.00207662	0.0382349	0.012,0.009	0.057,0.028	-0.032	-3.2	3.2
18086	ENSG00000115648	MLPH	2	+	237546605	237546844	237546605	237546683	237549220	237549278	18086	35,21	312232	26,20	118,96	234	73	0.00277433	0.0466384	0.034,0.027	0.064,0.061	-0.032	-3.2	3.2
20220	ENSG00000078369	GNB1	1	-	1787321	1787437	1787325	1787437	1785284	1787053	20220	583410	24,25	483494	13,5	77	73	0.000281921	0.00884318	0.958,0.94	0.972,0.989	-0.031	-3.1	3.1
17053	ENSG00000141504	SAT2	17	-	7627552	7627802	7627560	7627802	7627381	7627414	17053	166120	0,0	359388	8,14	81	73	0.00162984	0.0320988	1.0,1.0	0.976,0.962	0.031	3.1	3.1
13351	ENSG00000159352	PSMD4	1	+	151266003	151266208	151266003	151266112	151266307	151266439	13351	12,10	238182	36,30	282234	169	73	0.000406992	0.0115779	0.021,0.023	0.052,0.052	-0.03	-3	3
19702	ENSG00000133142	TCEAL4	X	+	103586218	103586301	103586218	103586291	103586648	103587518	19702	3,6	310190	9,25	278318	83	73	0.000701068	0.0174539	0.008,0.027	0.028,0.065	-0.029	-2.9	2.9
8087	ENSG00000120705	ETF1	5	-	138542633	138542936	138542832	138542936	138518691	138518867	8087	44,28	162131	31,21	215204	272	73	0.00196885	0.0367868	0.068,0.054	0.037,0.027	0.029	2.9	2.9
8331	ENSG00000148229	POLE3	9	-	113409508	113409728	113409609	113409728	113407234	113408983	8331	3,5	120,88	12,16	122126	174	73	0.00287297	0.0478155	0.01,0.023	0.04,0.051	-0.029	-2.9	2.9
11468	ENSG00000133313	CNDP2	18	+	74501385	74501617	74501385	74501472	74505848	74506011	11468	30,25	485376	40,36	252240	218	73	2.81392e-05	0.00145888	0.02,0.022	0.05,0.048	-0.028	-2.8	2.8
21528	ENSG00000165283	STOML2	9	-	35102574	35102823	35102685	35102823	35102094	35102194	21528	16,14	364284	42,68	486436	184	73	1.3787e-05	0.000842606	0.017,0.019	0.033,0.058	-0.027	-2.7	2.7
7609	ENSG00000185624	P4HB	17	-	81845459	81845647	81845560	81845647	81845143	81845230	7609	111,94	1167918	157139	853902	174	73	0.000105873	0.00404354	0.038,0.041	0.072,0.061	-0.027	-2.7	2.7
11852	ENSG00000182473	EXOC7	17	-	76103238	76103426	76103360	76103426	76101678	76101863	11852	2,3	146,92	13,15	143145	195	73	0.000346597	0.0103738	0.005,0.012	0.033,0.037	-0.027	-2.7	2.7
9622	ENSG00000134419	RPS15A	16	-	18790113	18790334	18790309	18790334	18788980	18789118	9622	175146	22351260	317320	16291541	269	73	8.28419e-10	2.30812e-07	0.021,0.03	0.05,0.053	-0.026	-2.6	2.6
11128	ENSG00000178952	TUFM	16	-	28844229	28844334	28844313	28844334	28843949	28844101	11128	926716	19,3	881768	0,0	157	73	0.000673919	0.0169563	0.958,0.991	1.0,1.0	-0.026	-2.6	2.6
14456	ENSG00000138796	HADH	4	+	108027687	108027887	108027687	108027760	108033175	108033292	14456	6,5	158,96	27,19	190194	200	73	0.00102099	0.0229461	0.014,0.019	0.049,0.035	-0.026	-2.6	2.6
4417	ENSG00000080371	RAB21	12	+	71782030	71782225	71782030	71782085	71782569	71782657	4417	0,3	203143	22,11	179217	213	73	9.92178e-05	0.00383629	0.0,0.007	0.04,0.017	-0.025	-2.5	2.5
20101	ENSG00000100353	EIF3D	22	-	36523765	36523980	36523894	36523980	36523208	36523281	20101	14,6	218152	67,54	483478	202	73	0.000319193	0.00975391	0.023,0.014	0.048,0.039	-0.025	-2.5	2.5
11401	ENSG00000074696	HACD3	15	+	65558679	65558844	65558679	65558731	65562773	65562888	11401	3,0	128,80	13,7	136118	186	73	0.00277212	0.0466384	0.009,0.0	0.036,0.023	-0.025	-2.5	2.5
12160	ENSG00000101166	PRELID3B	20	-	59036470	59036573	59036496	59036573	59033144	59035126	12160	678471	8,4	709603	18,20	99	73	0.000928934	0.0213847	0.984,0.989	0.967,0.957	0.024	2.4	2.4
14457	ENSG00000138796	HADH	4	+	108027687	108027914	108027687	108027760	108033175	108033292	14457	7,6	158,96	27,24	190194	227	73	0.00120319	0.0259631	0.014,0.02	0.044,0.038	-0.024	-2.4	2.4
1286	ENSG00000244687	UBE2V1	20	-	50096482	50096820	50096671	50096820	50084128	50084254	1286	24,14	313176	26,27	159155	262	73	0.00157594	0.0311994	0.021,0.022	0.044,0.046	-0.024	-2.4	2.4
519	ENSG00000166451	CENPN	16	+	81014135	81014391	81014135	81014181	81017325	81017385	519	191111	692450	42,29	248200	283	73	0.0023275	0.0414444	0.066,0.06	0.042,0.036	0.024	2.4	2.4
18357	ENSG00000105819	PMPCB	7	+	103297455	103297953	103297455	103297558	103298567	103298708	18357	55,46	338187	85,72	218207	468	73	0.00024612	0.00794375	0.025,0.037	0.057,0.051	-0.023	-2.3	2.3
21785	ENSG00000089693	MLF2	12	-	6752133	6752362	6752284	6752362	6751924	6752054	21785	24,24	331271	47,46	317279	224	73	0.00111516	0.0245672	0.023,0.028	0.046,0.051	-0.023	-2.3	2.3
16009	ENSG00000072778	ACADVL	17	+	7224060	7224243	7224060	7224069	7224320	7224548	16009	15321141	12,14	13581317	4,4	247	73	0.00139179	0.0286229	0.974,0.96	0.99,0.99	-0.023	-2.3	2.3
1952	ENSG00000112306	RPS12	6	+	132814971	132815224	132814971	132815088	132816460	132816563	1952	536345	51253023	689765	42883833	209	73	6.75981e-06	0.00047085	0.035,0.038	0.053,0.065	-0.022	-2.2	2.2
11502	ENSG00000177954	RPS27	1	+	153990758	153990885	153990758	153990802	153991114	153991223	11502	225149	114958141	740815	1198411869	156	73	0	0	0.009,0.008	0.028,0.031	-0.021	-2.1	2.1
12095	ENSG00000142534	RPS11	19	+	49497193	49497432	49497193	49497325	49497519	49497562	12095	266134	38272431	421449	35253791	180	73	6.61892e-08	1.0538e-05	0.027,0.022	0.046,0.046	-0.021	-2.1	2.1
12102	ENSG00000142534	RPS11	19	+	49497193	49497407	49497193	49497325	49497519	49497562	12102	234116	38272431	352393	35253791	155	73	3.07936e-07	3.86367e-05	0.028,0.022	0.045,0.047	-0.021	-2.1	2.1
17267	ENSG00000122218	COPA	1	-	160310041	160310258	160310191	160310258	160309100	160309176	17267	5,5	274186	23,18	257200	223	73	6.03805e-05	0.00265422	0.006,0.009	0.028,0.029	-0.021	-2.1	2.1
15594	ENSG00000167969	ECI1	16	-	2244271	2244438	2244405	2244438	2243317	2243439	15594	23,14	372328	35,20	253224	207	73	0.001199	0.0259318	0.021,0.015	0.047,0.031	-0.021	-2.1	2.1
2825	ENSG00000214265	RP11-701H24.9	15	+	24955033	24955062	24955033	24955036	24962113	24962209	2825	982741	26,17	683683	6,6	99	73	0.000548002	0.0145209	0.965,0.97	0.988,0.988	-0.02	-2	2
13375	ENSG00000142156	COL6A1	21	+	45989083	45989324	45989083	45989137	45989607	45989652	13375	6,9	214141	18,26	196185	260	73	0.000703667	0.0174956	0.008,0.018	0.025,0.038	-0.019	-1.9	1.9
598	ENSG00000157259	GATAD1	7	+	92450743	92450979	92450743	92450760	92454501	92454685	598	4,3	122,63	24,15	159156	292	73	0.00104169	0.023301	0.008,0.012	0.036,0.023	-0.019	-1.9	1.9
208	ENSG00000163660	CCNL1	3	-	157149679	157149977	157149835	157149977	157149484	157149596	208	4,6	140,86	37,44	370354	229	73	0.00139882	0.0286229	0.009,0.022	0.031,0.038	-0.019	-1.9	1.9
12087	ENSG00000142534	RPS11	19	+	49497193	49497399	49497193	49497325	49497519	49497562	12087	229114	38272431	324355	35253791	147	73	7.32174e-06	0.000491906	0.029,0.023	0.044,0.044	-0.018	-1.8	1.8
12123	ENSG00000142534	RPS11	19	+	49497172	49497395	49497172	49497325	49497519	49497562	12123	219109	38272431	303338	35253791	143	73	1.42254e-05	0.000858328	0.028,0.022	0.042,0.044	-0.018	-1.8	1.8
9950	ENSG00000114850	SSR3	3	-	156548804	156548998	156548904	156548998	156544307	156544439	9950	14,10	469310	38,37	486554	173	73	0.000381159	0.0110928	0.012,0.013	0.032,0.027	-0.017	-1.7	1.7
21249	ENSG00000092841	MYL6	12	+	56159586	56159730	56159586	56159622	56159974	56160148	21249	22351525	8,5	18041730	18,19	181	73	0.000627171	0.0160332	0.991,0.992	0.976,0.973	0.017	1.7	1.7
16488	ENSG00000130255	RPL36	19	+	5690305	5690410	5690305	5690327	5690505	5691390	16488	50,43	35922614	152164	32793331	156	73	4.88865e-11	1.74755e-08	0.006,0.008	0.021,0.023	-0.015	-1.5	1.5
5722	ENSG00000148303	RPL7A	9	+	133350239	133350410	133350239	133350319	133350596	133350727	5722	252182	38522605	359330	32603409	164	73	0.000347277	0.0103778	0.028,0.03	0.047,0.041	-0.015	-1.5	1.5
12122	ENSG00000142534	RPS11	19	+	49497193	49497368	49497193	49497325	49497519	49497562	12122	191,97	38272431	241265	35253791	116	73	0.000784163	0.0187585	0.03,0.024	0.041,0.042	-0.015	-1.5	1.5
5721	ENSG00000148303	RPL7A	9	+	133350239	133350414	133350239	133350319	133350596	133350727	5721	255189	38522605	366333	32603409	168	73	0.00046187	0.0127933	0.028,0.031	0.047,0.041	-0.014	-1.4	1.4
5720	ENSG00000148303	RPL7A	9	+	133350239	133350392	133350239	133350319	133350596	133350727	5720	237174	38522605	339301	32603409	146	73	0.000734646	0.0179583	0.03,0.032	0.049,0.042	-0.014	-1.4	1.4
12120	ENSG00000142534	RPS11	19	+	49497193	49497372	49497193	49497325	49497519	49497562	12120	192,99	38272431	247246	35253791	120	73	0.00218472	0.0395337	0.03,0.024	0.041,0.038	-0.013	-1.3	1.3
16489	ENSG00000130255	RPL36	19	+	5690305	5690400	5690305	5690327	5690505	5691390	16489	37,37	35922614	117127	32793331	146	73	1.22995e-06	0.000123294	0.005,0.007	0.018,0.019	-0.012	-1.2	1.2
11772	ENSG00000152234	ATP5A1	18	-	46097835	46098353	46098171	46098353	46095052	46095131	11772	44,47	578396	54,45	315284	409	73	0.00264442	0.0452995	0.013,0.021	0.03,0.028	-0.012	-1.2	1.2
841	ENSG00000035403	VCL	10	+	74074742	74077748	74074742	74074903	74082453	74082544	841	13,16	109,73	90,92	144143	2918	73	0.00214922	0.0390665	0.003,0.005	0.015,0.016	-0.011	-1.1	1.1
12750	ENSG00000173915	USMG5	10	-	103396297	103396466	103396408	103396466	103392370	103392466	12750	48,18	19051117	27,39	777719	184	73	0.00304386	0.0498435	0.01,0.006	0.014,0.021	-0.01	-1	1
12349	ENSG00000110958	PTGES3	12	-	56665631	56666266	56666203	56666266	56664775	56664800	12349	50,40	770519	86,84	623510	645	73	0.000180853	0.00629012	0.007,0.009	0.015,0.018	-0.009	-0.9	0.9
3489	ENSG00000167526	RPL13	16	+	89560678	89560866	89560678	89560712	89560939	89561050	3489	61,53	12241058	41,33	16391605	227	73	0.00200788	0.0372931	0.016,0.016	0.008,0.007	0.009	0.9	0.9
17811	ENSG00000229117	RPL41	12	+	56116774	56116930	56116774	56116799	56117188	56117207	17811	192159	40802919	254275	37143410	204	73	0.00174213	0.0335772	0.017,0.019	0.024,0.028	-0.008	-0.8	0.8
17680	ENSG00000265681	RPL17	18	-	49491516	49491607	49491531	49491607	49491404	49491445	17680	78,54	63033990	132118	60565981	88	73	0.0011935	0.0258423	0.01,0.011	0.018,0.016	-0.007	-0.7	0.7
14024	ENSG00000186111	PIP5K1C	19	-	3667171	3667353	3667321	3667353	3664821	3664914	14024	2,2	14,7	4,16	9,7	223	73	0.00307099	0.0500565	0.045,0.086	0.127,0.428	-0.212	-21.2	21.2
1897	ENSG00000084693	AGBL5	2	+	27055074	27055507	27055074	27055253	27055681	27056138	1897	14,17	69,44	11,6	80,83	327	73	0.00307172	0.0500565	0.043,0.079	0.03,0.016	0.038	3.8	3.8
8260	ENSG00000185864	NPIPB4	16	-	21857569	21857591	21857579	21857591	21857258	21857416	8260	3,1	0,1	2,1	1,3	83	73	0.00307212	0.0500565	1.0,0.468	0.638,0.227	0.301	30.1	30.1
9442	ENSG00000198720	ANKRD13B	17	+	29609354	29609514	29609354	29609421	29610684	29610766	9442	2,2	16,19	7,7	18,7	166	73	0.00307272	0.0500565	0.052,0.044	0.146,0.305	-0.177	-17.7	17.7
9539	ENSG00000109181	UGT2B10	4	+	68815992	68816737	68815992	68816172	68818028	68818177	9539	35,18	2,1	40,18	0,0	638	73	0.00306523	0.0500565	0.667,0.673	1.0,1.0	-0.33	-33	33
3726	ENSG00000082996	RNF13	3	+	149895472	149895570	149895472	149895560	149901711	149901854	3726	6,8	0,0	3,8	2,2	83	73	0.00307903	0.0501162	1.0,1.0	0.569,0.779	0.326	32.6	32.6
14918	ENSG00000105321	CCDC9	19	+	47258558	47258710	47258558	47258663	47260320	47260422	14918	2,1	36,12	11,13	59,46	120	73	0.0030904	0.0501721	0.033,0.048	0.102,0.147	-0.084	-8.4	8.4
19651	ENSG00000162909	CAPN2	1	+	223769840	223770043	223769840	223769909	223770446	223770525	19651	92,36	60,67	146126	63,65	207	73	0.00308962	0.0501721	0.351,0.159	0.45,0.406	-0.173	-17.3	17.3
6355	ENSG00000131381	RBSN	3	-	15096534	15096710	15096551	15096710	15095670	15096288	6355	37,12	2,1	24,37	8,8	90	73	0.00308772	0.0501721	0.938,0.907	0.709,0.79	0.173	17.3	17.3
15360	ENSG00000172661	FAM21C	10	+	45784564	45784717	45784564	45784693	45784820	45784901	15360	0,0	24,18	3,5	36,34	97	73	0.00310571	0.0503774	0.0,0.0	0.059,0.1	-0.08	-8	8
12054	ENSG00000164162	ANAPC10	4	-	145097563	145097751	145097687	145097751	145095984	145096111	12054	0,2	4,0	2,1	1,0	197	73	0.00311676	0.0505133	0.0,1.0	0.426,1.0	-0.213	-21.3	21.3
20790	ENSG00000188130	MAPK12	22	-	50256787	50256964	50256934	50256964	50256598	50256646	20790	49,53	59,67	61,65	42,40	220	73	0.00312323	0.0505318	0.216,0.208	0.325,0.35	-0.126	-12.6	12.6
9488	ENSG00000170632	ARMC10	7	+	103083681	103084062	103083681	103083830	103086629	103086764	9488	25,19	194115	47,35	153145	305	73	0.00312077	0.0505318	0.03,0.038	0.068,0.055	-0.027	-2.7	2.7
11916	ENSG00000095059	DHPS	19	-	12680160	12680325	12680195	12680325	12679800	12679922	11916	140,98	3,6	295316	2,1	108	73	0.00313332	0.0506085	0.969,0.917	0.99,0.995	-0.049	-4.9	4.9
5758	ENSG00000160336	ZNF761	19	+	53447195	53447386	53447195	53447283	53449511	53449638	5758	1,0	10,9	2,8	16,21	176	73	0.00313224	0.0506085	0.04,0.0	0.049,0.136	-0.072	-7.2	7.2
5263	ENSG00000255571	MIR9-3HG	15	+	89388503	89388746	89388503	89388581	89389344	89389482	5263	4,5	0,0	3,6	0,4	238	73	0.00313939	0.0506635	1.0,1.0	1.0,0.315	0.343	34.3	34.3
6259	ENSG00000125454	SLC25A19	17	-	75288387	75288591	75288501	75288591	75286632	75286802	6259	16,12	0,0	13,15	1,3	187	73	0.00314482	0.0507079	1.0,1.0	0.835,0.661	0.252	25.2	25.2
4061	ENSG00000175544	CABP4	11	+	67456298	67456442	67456298	67456417	67457572	67457699	4061	30,5	3,2	12,11	0,0	98	73	0.00315343	0.0507763	0.882,0.651	1.0,1.0	-0.234	-23.4	23.4
5788	ENSG00000204387	C6orf48	6	+	31834907	31835200	31834907	31835057	31835410	31835462	5788	23411725	51,21	22842239	17,25	216	73	0.00315442	0.0507763	0.939,0.965	0.978,0.968	-0.021	-2.1	2.1
10829	ENSG00000107290	SETX	9	-	132283218	132283413	132283263	132283413	132281466	132281574	10829	4,1	50,30	8,11	48,37	118	73	0.00315831	0.0507957	0.047,0.02	0.093,0.155	-0.09	-9	9
10653	ENSG00000125826	RBCK1	20	+	421090	421253	421090	421153	422126	422238	10653	17,19	3,0	33,37	15,13	173	73	0.00316291	0.0508266	0.705,1.0	0.481,0.546	0.339	33.9	33.9
8041	ENSG00000182923	CEP63	3	+	134547386	134547472	134547386	134547468	134549061	134549176	8041	12,7	0,1	22,16	8,1	77	73	0.00316758	0.0508585	1.0,0.869	0.723,0.938	0.104	10.4	10.4
13658	ENSG00000165795	NDRG2	14	-	21023975	21024096	21024029	21024096	21023240	21023321	13658	1,1	15,3	4,4	5,7	127	73	0.00319048	0.0510531	0.037,0.161	0.315,0.247	-0.182	-18.2	18.2
21843	ENSG00000147403	RPL10	X	+	154398889	154399113	154398889	154399037	154399337	154399396	21843	36,27	3,2	38,23	0,0	149	73	0.00318907	0.0510531	0.855,0.869	1.0,1.0	-0.138	-13.8	13.8
7715	ENSG00000165609	NUDT5	10	-	12195686	12195869	12195769	12195869	12186228	12186332	7715	42,18	123,88	45,33	58,78	156	73	0.00318704	0.0510531	0.138,0.087	0.266,0.165	-0.103	-10.3	10.3
8302	ENSG00000088899	RP5-1187M17.10	20	-	3165496	3165628	3165559	3165628	3162616	3165152	8302	13,8	3,1	13,9	0,0	136	73	0.0031857	0.0510531	0.699,0.811	1.0,1.0	-0.245	-24.5	24.5
15873	ENSG00000129515	SNX6	14	-	34565277	34565388	34565309	34565388	34562659	34563175	15873	1,0	0,2	1,1	0,0	105	73	0.00319565	0.0510885	1.0,0.0	1.0,1.0	-0.5	-50	50
7834	ENSG00000271816	BMS1P4	10	-	73730317	73730487	73730458	73730487	73728378	73728587	7834	17,18	3,2	22,8	10,10	214	73	0.00319897	0.0510885	0.659,0.754	0.429,0.214	0.385	38.5	38.5
9805	ENSG00000239467	AC007405.6	2	+	170771112	170771427	170771112	170771187	170777376	170777425	9805	312218	41,16	155140	7,5	313	73	0.00320079	0.0510885	0.64,0.761	0.838,0.867	-0.152	-15.2	15.2
13462	ENSG00000196199	MPHOSPH8	13	+	19660151	19660320	19660151	19660269	19661697	19661838	13462	7,4	0,0	4,7	5,0	124	73	0.00320459	0.0511062	1.0,1.0	0.32,1.0	0.34	34	34
15124	ENSG00000105700	KXD1	19	+	18557761	18557949	18557761	18557914	18559003	18559130	15124	1,0	2,2	3,2	1,4	108	73	0.00322232	0.0513457	0.253,0.0	0.67,0.253	-0.335	-33.5	33.5
11348	ENSG00000196976	LAGE3	X	-	154478282	154478419	154478305	154478419	154477768	154478058	11348	226175	7,5	198172	0,0	96	73	0.00322773	0.0513703	0.961,0.964	1.0,1.0	-0.038	-3.8	3.8
15591	ENSG00000111602	TIMELESS	12	-	56421246	56421493	56421350	56421493	56420962	56421134	15591	6,15	96,48	12,20	46,32	177	73	0.00323074	0.0513703	0.025,0.114	0.097,0.205	-0.081	-8.1	8.1
21616	ENSG00000258728	RP11-195F19.29	9	+	34646644	34646867	34646644	34646786	34647088	34647258	21616	3,3	30,12	19,6	22,21	154	73	0.003232	0.0513703	0.045,0.106	0.29,0.119	-0.129	-12.9	12.9
16931	ENSG00000109332	UBE2D3	4	-	102827420	102827566	102827511	102827566	102826484	102826636	16931	124,93	2,2	215216	14,12	164	73	0.00326819	0.0518585	0.965,0.954	0.872,0.889	0.079	7.9	7.9
959	ENSG00000227345	PARG	10	-	49941934	49941986	49941938	49941986	49935075	49935142	959	0,1	2,1	4,2	7,0	77	73	0.00326688	0.0518585	0.0,0.487	0.351,1.0	-0.432	-43.2	43.2
15267	ENSG00000104218	CSPP1	8	+	67113804	67115264	67113804	67113862	67115913	67116122	15267	2,0	12,4	11,4	6,8	1475	73	0.00328223	0.051995	0.008,0.0	0.083,0.024	-0.05	-5	5
1966	ENSG00000187147	RNF220	1	+	44635544	44635666	44635544	44635588	44636029	44636162	1966	91,88	66,42	74,90	26,18	151	73	0.00328228	0.051995	0.4,0.503	0.579,0.707	-0.192	-19.2	19.2
3799	ENSG00000183010	PYCR1	17	-	81937210	81937257	81937233	81937257	81936735	81936861	3799	2,7	4,3	2,2	0,1	96	73	0.00329525	0.0521568	0.275,0.64	1.0,0.603	-0.344	-34.4	34.4
19756	ENSG00000082153	BZW1	2	+	200811545	200811990	200811545	200811727	200813207	200813281	19756	305273	41,28	345330	23,19	336	73	0.00330589	0.0522817	0.618,0.679	0.765,0.791	-0.129	-12.9	12.9
12108	ENSG00000142534	RPS11	19	+	49497193	49497374	49497193	49497325	49497519	49497562	12108	190,96	38272431	237240	35253791	122	73	0.00331694	0.0524127	0.029,0.023	0.039,0.036	-0.011	-1.1	1.1
539	ENSG00000124839	RAB17	2	-	237586041	237586177	237586063	237586177	237577256	237577382	539	20,14	0,0	19,19	2,3	95	73	0.00332002	0.0524175	1.0,1.0	0.88,0.83	0.145	14.5	14.5
16920	ENSG00000109332	UBE2D3	4	-	102827416	102827522	102827511	102827522	102826484	102826636	16920	124,95	2,2	217219	14,12	168	73	0.00333486	0.0525643	0.964,0.954	0.871,0.888	0.08	8	8
6858	ENSG00000122705	CLTA	9	+	36190931	36191004	36190931	36191000	36197550	36197588	6858	6,4	0,0	11,13	2,3	77	73	0.00333282	0.0525643	1.0,1.0	0.839,0.804	0.178	17.8	17.8
13358	ENSG00000159352	PSMD4	1	+	151264831	151265028	151264831	151264918	151265165	151265234	13358	47,32	353222	80,65	321303	183	73	0.00334026	0.0525804	0.05,0.054	0.09,0.079	-0.032	-3.2	3.2
20770	ENSG00000204852	TCTN1	12	+	110644966	110645143	110644966	110645129	110647210	110647300	20770	2,6	15,10	1,0	6,7	87	73	0.00334421	0.0525804	0.101,0.335	0.123,0.0	0.157	15.7	15.7
6102	ENSG00000112414	ADGRG6	6	+	142309543	142309700	142309543	142309644	142367568	142367910	6102	15,4	161,97	0,0	32,26	129	73	0.00334273	0.0525804	0.05,0.023	0.0,0.0	0.037	3.7	3.7
15887	ENSG00000073060	SCARB1	12	-	124786356	124786503	124786440	124786503	124782682	124782811	15887	85,89	3,6	131,76	2,0	157	73	0.00337636	0.0530401	0.929,0.873	0.968,1.0	-0.083	-8.3	8.3
4844	ENSG00000070159	PTPN3	9	-	109390957	109391199	109391137	109391199	109389236	109389379	4844	3,4	47,31	10,12	39,34	253	73	0.00337905	0.0530401	0.018,0.036	0.069,0.092	-0.054	-5.4	5.4
9246	ENSG00000149313	AASDHPPT	11	+	106077657	106077902	106077657	106077893	106079466	106079692	9246	9,11	191112	3,1	95115	82	73	0.00338382	0.053071	0.04,0.08	0.027,0.008	0.042	4.2	4.2
7276	ENSG00000064042	LIMCH1	4	+	41613475	41613665	41613475	41613661	41619187	41619277	7276	108,89	471387	43,50	375285	77	73	0.00341717	0.0534614	0.179,0.179	0.098,0.143	0.058	5.8	5.8
7801	ENSG00000171219	CDC42BPG	11	-	64827015	64827167	64827049	64827167	64826670	64826794	7801	1,3	31,24	9,6	24,25	107	73	0.00341351	0.0534614	0.022,0.079	0.204,0.141	-0.122	-12.2	12.2
9656	ENSG00000117480	FAAH	1	+	46394264	46394543	46394264	46394322	46402090	46402204	9656	103101	6,0	53,52	0,0	294	73	0.00341645	0.0534614	0.81,1.0	1.0,1.0	-0.095	-9.5	9.5
10085	ENSG00000179832	MROH1	8	+	144261178	144261349	144261178	144261216	144261654	144261927	10085	29,41	0,0	67,62	2,4	206	73	0.00342938	0.0536081	1.0,1.0	0.922,0.846	0.116	11.6	11.6
15548	ENSG00000215039	CD27-AS1	12	-	6443542	6443717	6443545	6443717	6439000	6439676	15548	6,4	23,10	1,2	22,32	76	73	0.00346268	0.054084	0.2,0.278	0.042,0.057	0.19	19	19
6399	ENSG00000160305	DIP2A	21	+	46546914	46547042	46546914	46547038	46549770	46550110	6399	32,30	3,0	22,19	6,4	77	73	0.00346999	0.0541535	0.91,1.0	0.777,0.818	0.158	15.8	15.8
8695	ENSG00000070882	OSBPL3	7	-	24834086	24834736	24834485	24834736	24830767	24830905	8695	22,13	0,1	20,19	2,2	472	73	0.00347957	0.0542584	1.0,0.668	0.607,0.595	0.233	23.3	23.3
889	ENSG00000102317	RBM3	X	+	48574510	48574676	48574510	48574573	48575167	48575283	889	24,17	518368	19,23	212218	176	73	0.00348318	0.0542699	0.019,0.019	0.036,0.042	-0.02	-2	2
776	ENSG00000256349	CTD-3074O7.11	11	+	66531655	66531771	66531655	66531742	66531950	66533613	776	2,0	20,18	2,3	4,3	102	73	0.00349213	0.0543648	0.067,0.0	0.264,0.417	-0.307	-30.7	30.7
231	ENSG00000243789	JMJD7	15	+	41834989	41835233	41834989	41835223	41835587	41835644	231	0,0	24,20	2,6	45,41	83	73	0.00351284	0.0546422	0.0,0.0	0.038,0.114	-0.076	-7.6	7.6
1120	ENSG00000137343	ATAT1	6	+	30626885	30627274	30626885	30626992	30627459	30627520	1120	1,3	13,13	21,0	5,1	355	73	0.00352221	0.0547116	0.016,0.045	0.463,0.0	-0.201	-20.1	20.1
20667	ENSG00000093000	NUP50	22	+	45170987	45171177	45170987	45171109	45171599	45171683	20667	21,15	0,0	58,58	3,4	141	73	0.00352308	0.0547116	1.0,1.0	0.909,0.882	0.105	10.5	10.5
21308	ENSG00000101997	CCDC22	X	+	49243117	49243184	49243117	49243181	49243283	49243466	21308	15,26	5,1	29,33	0,1	76	73	0.00354586	0.0550203	0.742,0.961	1.0,0.969	-0.133	-13.3	13.3
10074	ENSG00000135441	BLOC1S1	12	+	55716512	55716717	55716512	55716588	55716932	55717005	10074	87,48	5,1	47,37	0,0	202	73	0.00355222	0.055074	0.863,0.945	1.0,1.0	-0.096	-9.6	9.6
16237	ENSG00000134686	PHC2	1	-	33334089	33334292	33334184	33334292	33332274	33332404	16237	94,62	13,18	100113	9,6	168	73	0.00356008	0.0551507	0.759,0.599	0.828,0.891	-0.18	-18	18
2704	ENSG00000096746	HNRNPH3	10	+	68338502	68338687	68338502	68338642	68339139	68339226	2704	337225	134,80	360399	80105	118	73	0.00356307	0.0551518	0.609,0.635	0.736,0.702	-0.097	-9.7	9.7
7876	ENSG00000123643	SLC36A1	5	+	151447768	151447993	151447768	151447813	151458787	151458935	7876	1,1	9,15	2,6	6,7	253	73	0.00357988	0.0553669	0.031,0.019	0.088,0.198	-0.118	-11.8	11.8
1608	ENSG00000095787	WAC	10	+	28533997	28534182	28533997	28534034	28535561	28535754	1608	7,4	108,58	17,15	93,87	221	73	0.00358624	0.0554148	0.021,0.022	0.057,0.054	-0.034	-3.4	3.4
4870	ENSG00000100284	TOM1	22	+	35321958	35322153	35321958	35322019	35323027	35323177	4870	32,19	3,2	34,25	0,1	207	73	0.00358883	0.0554148	0.79,0.77	1.0,0.898	-0.169	-16.9	16.9
15320	ENSG00000004534	RBM6	3	+	50059648	50059759	50059648	50059746	50060955	50060998	15320	3,0	77,48	14,4	98104	86	73	0.00359339	0.05544	0.032,0.0	0.108,0.032	-0.054	-5.4	5.4
15374	ENSG00000187778	MCRS1	12	-	49566390	49566511	49566401	49566511	49566076	49566215	15374	4,2	0,0	3,9	6,0	84	73	0.00360166	0.0555223	1.0,1.0	0.303,1.0	0.349	34.9	34.9
21263	ENSG00000078687	TNRC6C	17	+	78048844	78051457	78048844	78051448	78064721	78064937	21263	1,0	7,7	2,2	3,4	82	73	0.00361825	0.0557328	0.113,0.0	0.372,0.308	-0.283	-28.3	28.3
13311	ENSG00000123415	SMUG1	12	-	54188869	54189008	54188950	54189008	54187818	54187905	13311	8,5	10,21	0,3	14,20	154	73	0.00362997	0.0558679	0.275,0.101	0.0,0.066	0.155	15.5	15.5
14684	ENSG00000138162	TACC2	10	+	122216626	122216921	122216626	122216828	122224725	122224787	14684	12,13	94,58	15,13	30,34	166	73	0.00363726	0.0559347	0.053,0.09	0.18,0.144	-0.09	-9	9
12461	ENSG00000131148	EMC8	16	-	85788880	85789050	85788973	85789050	85781210	85781280	12461	1,5	73,32	17,10	72,81	166	73	0.00364669	0.0560323	0.006,0.064	0.094,0.051	-0.037	-3.7	3.7
8467	ENSG00000250151	ARPC4-TTLL3	3	+	9833103	9833273	9833103	9833245	9834680	9835401	8467	2,4	0,0	5,0	1,2	101	73	0.00364953	0.0560323	1.0,1.0	0.783,0.0	0.609	60.9	60.9
17418	ENSG00000065000	AP3D1	19	-	2112859	2113413	2113335	2113413	2111671	2111828	17418	251231	0,0	348281	3,4	549	73	0.0036642	0.0562121	1.0,1.0	0.939,0.903	0.079	7.9	7.9
3882	ENSG00000243056	EIF4EBP3	5	+	140547665	140547886	140547665	140547840	140548905	140549076	3882	29,20	201121	37,46	150140	119	73	0.00367621	0.0563507	0.081,0.092	0.131,0.168	-0.063	-6.3	6.3
8108	ENSG00000169231	THBS3	1	-	155206554	155206764	155206716	155206764	155206199	155206406	8108	7,6	0,0	24,15	3,1	235	73	0.00373411	0.057192	1.0,1.0	0.713,0.823	0.232	23.2	23.2
17851	ENSG00000071462	WBSCR22	7	+	73683766	73684000	73683766	73683901	73686635	73686731	17851	10,18	8,4	20,21	2,1	172	73	0.00373858	0.0572142	0.347,0.656	0.809,0.899	-0.353	-35.3	35.3
10898	ENSG00000110200	ANAPC15	11	-	72111923	72112262	72112238	72112262	72111411	72111496	10898	11,9	0,1	18,13	2,3	388	73	0.00374374	0.0572469	1.0,0.629	0.629,0.449	0.275	27.5	27.5
4383	ENSG00000147905	ZCCHC7	9	+	37120538	37120631	37120538	37120623	37126311	37126942	4383	0,0	17,15	4,3	23,38	81	73	0.00375017	0.0572989	0.0,0.0	0.135,0.066	-0.101	-10.1	10.1
18864	ENSG00000101444	AHCY	20	-	34301757	34301948	34301935	34301948	34295394	34295585	18864	38,23	0,1	18,16	2,2	251	73	0.00376448	0.0574713	1.0,0.87	0.724,0.699	0.224	22.4	22.4
5317	ENSG00000113048	MRPS27	5	-	72307717	72307962	72307898	72307962	72297631	72297702	5317	14,8	2,1	2,3	0,0	254	73	0.00376847	0.0574859	0.668,0.697	1.0,1.0	-0.318	-31.8	31.8
679	ENSG00000223756	TSSC2	11	+	3402914	3402956	3402914	3402952	3403592	3403652	679	10,4	3,2	9,6	1,0	77	73	0.00379075	0.0577792	0.76,0.655	0.895,1.0	-0.24	-24	24
17024	ENSG00000153975	ZUFSP	6	-	116651571	116651640	116651576	116651640	116647458	116647610	17024	17,14	3,2	19,5	0,0	78	73	0.00380886	0.0580085	0.841,0.868	1.0,1.0	-0.145	-14.5	14.5
21343	ENSG00000196756	SNHG17	20	-	38435030	38435277	38435196	38435277	38434519	38434626	21343	62,52	12,9	134163	8,12	239	73	0.00382292	0.0580871	0.612,0.638	0.836,0.806	-0.196	-19.6	19.6
5713	ENSG00000161526	SAP30BP	17	+	75668515	75668629	75668515	75668625	75671815	75671863	5713	8,1	151106	15,11	138126	77	73	0.00382321	0.0580871	0.048,0.009	0.093,0.076	-0.056	-5.6	5.6
9114	ENSG00000185324	CDK10	16	+	89694664	89694788	89694664	89694771	89694930	89695070	9114	78,45	6,2	62,64	1,0	90	73	0.00382176	0.0580871	0.913,0.948	0.981,1.0	-0.06	-6	6
17884	ENSG00000249915	PDCD6	5	+	306601	306760	306601	306754	311292	311402	17884	207165	50,39	134104	16,13	79	73	0.00384529	0.0582823	0.793,0.796	0.886,0.881	-0.089	-8.9	8.9
272	ENSG00000117410	ATP6V0B	1	+	43975099	43975307	43975099	43975103	43975799	43975848	272	38,24	0,0	79,87	3,3	277	73	0.00384422	0.0582823	1.0,1.0	0.874,0.884	0.121	12.1	12.1
8107	ENSG00000169231	THBS3	1	-	155206515	155206764	155206716	155206764	155206199	155206406	8107	9,9	0,0	23,22	3,1	274	73	0.00384261	0.0582823	1.0,1.0	0.671,0.854	0.238	23.8	23.8
12555	ENSG00000089597	GANAB	11	-	62639929	62640069	62639931	62640069	62639626	62639731	12555	3,3	3,1	12,3	0,1	75	73	0.00387498	0.0586853	0.493,0.745	1.0,0.745	-0.254	-25.4	25.4
16442	ENSG00000203791	METTL10	10	-	124762299	124762558	124762475	124762558	124760415	124760503	16442	68,51	3,2	64,57	0,0	249	73	0.0038848	0.058787	0.869,0.882	1.0,1.0	-0.125	-12.5	12.5
19168	ENSG00000160179	ABCG1	21	+	42287888	42288073	42287888	42288037	42288210	42288312	19168	8,4	8,10	26,25	7,12	109	73	0.00390538	0.0590513	0.401,0.211	0.713,0.583	-0.342	-34.2	34.2
21823	ENSG00000113119	TMCO6	5	+	140643563	140643692	140643563	140643675	140643779	140643966	21823	2,5	12,21	1,0	13,13	90	73	0.0039152	0.0591527	0.119,0.162	0.059,0.0	0.111	11.1	11.1
13309	ENSG00000123415	SMUG1	12	-	54188676	54188957	54188869	54188957	54187818	54187905	13309	42,43	3,4	14,23	0,1	266	73	0.00394065	0.0594423	0.793,0.747	1.0,0.863	-0.161	-16.1	16.1
928	ENSG00000204149	AGAP6	10	+	50008499	50008618	50008499	50008588	50008710	50010497	928	9,1	0,1	9,8	6,3	103	73	0.00393922	0.0594423	1.0,0.415	0.515,0.654	0.123	12.3	12.3
16385	ENSG00000164074	ABHD18	4	+	128009548	128009630	128009548	128009621	128017362	128017501	16385	0,1	3,0	3,0	0,1	82	73	0.00395035	0.0595412	0.0,1.0	1.0,0.0	0	0	0
10209	ENSG00000168421	RHOH	4	+	40242713	40242846	40242713	40242834	40243177	40244764	10209	3,0	0,1	0,1	3,0	85	73	0.00397295	0.0597393	1.0,0.0	0.0,1.0	0	0	0
19331	ENSG00000146909	NOM1	7	+	156954102	156954303	156954102	156954298	156959850	156960174	19331	1,0	24,27	3,8	53,62	78	73	0.00397005	0.0597393	0.038,0.0	0.05,0.108	-0.06	-6	6
7417	ENSG00000132849	INADL	1	+	62100318	62100408	62100318	62100360	62108436	62108520	7417	2,2	1,2	6,7	1,0	121	73	0.00396801	0.0597393	0.547,0.376	0.784,1.0	-0.43	-43	43
20211	ENSG00000150787	PTS	11	+	112229422	112229627	112229422	112229486	112230625	112230682	20211	25,13	0,0	40,36	0,5	214	73	0.00398145	0.0598196	1.0,1.0	1.0,0.711	0.145	14.5	14.5
11651	ENSG00000254462	TMX2-CTNND1	11	+	57712604	57712822	57712604	57712784	57737607	57737668	11651	81,55	0,0	75,63	5,2	111	73	0.00398886	0.0598834	1.0,1.0	0.908,0.954	0.069	6.9	6.9
6228	ENSG00000141378	PTRH2	17	-	59707370	59707626	59707379	59707626	59698870	59700189	6228	28,20	4,2	10,10	0,0	82	73	0.00399823	0.0599766	0.862,0.899	1.0,1.0	-0.119	-11.9	11.9
1387	ENSG00000204536	CCHCR1	6	-	31157357	31157500	31157384	31157500	31157022	31157089	1387	1,0	6,1	8,5	19,19	100	73	0.00405678	0.0607107	0.108,0.0	0.235,0.161	-0.144	-14.4	14.4
17847	ENSG00000071462	WBSCR22	7	+	73683767	73683923	73683767	73683901	73686635	73686731	17847	5,7	8,4	11,8	2,1	95	73	0.00405283	0.0607107	0.324,0.574	0.809,0.86	-0.386	-38.6	38.6
5639	ENSG00000161010	C5orf45	5	-	179853196	179853437	179853377	179853437	179847977	179848066	5639	6,9	19,11	12,14	7,7	254	73	0.00405603	0.0607107	0.083,0.19	0.33,0.365	-0.211	-21.1	21.1
15197	ENSG00000165046	LETM2	8	+	38386500	38387182	38386500	38386568	38387949	38388030	15197	5,0	2,2	9,3	0,1	687	73	0.00406479	0.0607346	0.21,0.0	1.0,0.242	-0.516	-51.6	51.6
9208	ENSG00000108587	GOSR1	17	+	30477422	30477486	30477422	30477464	30481142	30481340	9208	8,4	93,95	1,2	107124	95	73	0.00406425	0.0607346	0.062,0.031	0.007,0.012	0.037	3.7	3.7
13673	ENSG00000142515	KLK3	19	+	50854914	50855424	50854914	50855001	50856239	50856399	13673	168141	268269	57,29	36,41	496	73	0.00407196	0.0607459	0.084,0.072	0.189,0.094	-0.064	-6.4	6.4
21560	ENSG00000172366	FAM195A	16	+	647782	647884	647782	647849	648119	648474	21560	228188	4,12	240227	1,4	108	73	0.00407101	0.0607459	0.975,0.914	0.994,0.975	-0.04	-4	4
1987	ENSG00000231890	DARS-AS1	2	+	135985473	135985608	135985473	135985521	135998686	135998838	1987	68,62	4,2	65,53	0,0	160	73	0.00409567	0.0610516	0.886,0.934	1.0,1.0	-0.09	-9	9
17395	ENSG00000087470	DNM1L	12	+	32737864	32738053	32737864	32737942	32738263	32738296	17395	25,29	21,11	13,12	19,25	184	73	0.00415007	0.0617524	0.321,0.511	0.213,0.16	0.23	23	23
6541	ENSG00000122952	ZWINT	10	-	56359471	56359532	56359475	56359532	56358908	56358947	6541	13,7	68,35	0,3	38,19	77	73	0.00415246	0.0617524	0.153,0.159	0.0,0.13	0.091	9.1	9.1
7335	ENSG00000177239	MAN1B1	9	+	137088074	137088321	137088074	137088183	137088868	137089005	7335	7,10	33,30	13,20	22,22	211	73	0.00415019	0.0617524	0.068,0.103	0.17,0.239	-0.119	-11.9	11.9
20302	ENSG00000198315	ZKSCAN8	6	+	28148315	28148838	28148315	28148824	28149482	28149624	20302	0,2	14,6	3,5	7,7	87	73	0.00416019	0.0618187	0.0,0.219	0.264,0.375	-0.21	-21	21
12580	ENSG00000168385	2002-09-01	2	+	241316421	241316575	241316421	241316555	241317498	241317594	12580	1,1	6,2	4,3	4,0	93	73	0.00416959	0.0619099	0.116,0.282	0.44,1.0	-0.521	-52.1	52.1
4717	ENSG00000108799	EZH1	17	-	42708696	42708916	42708875	42708916	42707957	42708083	4717	0,0	27,7	10,2	35,36	252	73	0.00419042	0.0621705	0.0,0.0	0.076,0.016	-0.046	-4.6	4.6
20591	ENSG00000267750	RUNDC3A-AS1	17	-	44315164	44315315	44315236	44315315	44311384	44311455	20591	4,4	2,3	3,2	0,1	145	73	0.00419445	0.0621816	0.502,0.402	1.0,0.502	-0.299	-29.9	29.9
10174	ENSG00000102890	ELMO3	16	+	67199552	67199593	67199552	67199582	67199683	67199756	10174	44,34	0,1	42,30	2,5	84	73	0.00421078	0.0623749	1.0,0.967	0.948,0.839	0.09	9	9
4584	ENSG00000239665	RP11-295P9.3	10	+	13646614	13646780	13646614	13646686	13647132	13647276	4584	8,3	4,0	3,12	0,0	167	73	0.00423714	0.0627162	0.466,1.0	1.0,1.0	-0.267	-26.7	26.7
5513	ENSG00000163629	PTPN13	4	+	86784464	86784609	86784464	86784558	86785230	86785368	5513	5,3	29,22	0,0	8,10	124	73	0.00426199	0.0630349	0.092,0.074	0.0,0.0	0.083	8.3	8.3
3755	ENSG00000138375	SMARCAL1	2	+	216413855	216414090	216413855	216413892	216414646	216415515	3755	5,5	52,29	14,12	41,30	271	73	0.00426891	0.063088	0.025,0.044	0.084,0.097	-0.056	-5.6	5.6
3160	ENSG00000111642	CHD4	12	-	6583195	6583378	6583197	6583378	6583026	6583113	3160	0,3	161133	8,4	129113	75	73	0.00428152	0.063225	0.0,0.021	0.057,0.033	-0.034	-3.4	3.4
21008	ENSG00000073350	LLGL2	17	+	75568636	75568697	75568636	75568693	75568771	75568839	21008	1,1	92,63	4,5	68,52	77	73	0.00429653	0.0633972	0.01,0.015	0.053,0.084	-0.056	-5.6	5.6
7919	ENSG00000188283	ZNF383	19	+	37235548	37235758	37235548	37235675	37235978	37236074	7919	0,1	1,3	5,2	6,3	156	73	0.00430656	0.0634957	0.0,0.135	0.281,0.238	-0.192	-19.2	19.2
17813	ENSG00000229117	RPL41	12	+	56116774	56116930	56116774	56116829	56117188	56117207	17813	115101	17,13	168183	15,4	174	73	0.00432166	0.0636689	0.739,0.765	0.825,0.95	-0.135	-13.5	13.5
6911	ENSG00000076604	TRAF4	17	+	28747212	28747391	28747212	28747264	28747842	28747947	6911	10,14	126,92	25,55	173184	200	73	0.00432713	0.0636999	0.028,0.053	0.05,0.098	-0.034	-3.4	3.4
15906	ENSG00000140400	MAN2C1	15	-	75367485	75367634	75367510	75367634	75366521	75366592	15906	4,5	51,35	1,4	118132	98	73	0.00435205	0.0639177	0.055,0.096	0.006,0.022	0.061	6.1	6.1
6497	ENSG00000174306	ZHX3	20	-	41268978	41269083	41268989	41269083	41202056	41205066	6497	20,6	7,7	3,2	8,8	84	73	0.00435142	0.0639177	0.713,0.427	0.246,0.178	0.358	35.8	35.8
9880	ENSG00000172771	EFCAB12	3	-	129408644	129408858	129408689	129408858	129404248	129404403	9880	33,16	6,1	13,13	1,0	118	73	0.00434982	0.0639177	0.773,0.908	0.889,1.0	-0.104	-10.4	10.4
16141	ENSG00000157764	BRAF	7	-	140808886	140808995	140808891	140808995	140808236	140808316	16141	4,8	3,0	6,3	8,9	78	73	0.00436274	0.0640252	0.555,1.0	0.412,0.238	0.453	45.3	45.3
3506	ENSG00000258643	BCL2L2-PABPN1	14	+	23324137	23324328	23324137	23324289	23325246	23325369	3506	28,15	199150	22,26	117,73	112	73	0.00437765	0.0641942	0.084,0.061	0.109,0.188	-0.076	-7.6	7.6
2623	ENSG00000004864	SLC25A13	7	-	96184926	96185014	96184952	96185014	96184276	96184435	2623	100,75	0,1	71,46	5,2	99	73	0.004404	0.0645307	1.0,0.982	0.913,0.944	0.063	6.3	6.3
12042	ENSG00000146826	C7orf43	7	-	100157292	100157459	100157372	100157459	100157093	100157214	12042	4,6	44,27	10,13	30,22	153	73	0.00441396	0.0645957	0.042,0.096	0.137,0.22	-0.109	-10.9	10.9
15278	ENSG00000259429	UBE2Q2P2	15	+	82404618	82404751	82404618	82404733	82408287	82408367	15278	69,39	1,1	98,94	6,8	91	73	0.00441525	0.0645957	0.982,0.969	0.929,0.904	0.059	5.9	5.9
16999	ENSG00000238105	GOLGA2P5	12	-	100161601	100161869	100161622	100161869	100159557	100159968	16999	1,0	6,4	3,0	0,1	94	73	0.00442749	0.0647247	0.115,0.0	1.0,0.0	-0.443	-44.3	44.3
16858	ENSG00000203965	EFCAB7	1	+	63523371	63523619	63523371	63523569	63525571	63525759	16858	20,7	1,0	10,7	2,2	123	73	0.00443854	0.0648362	0.922,1.0	0.748,0.675	0.25	25	25
9285	ENSG00000112033	PPARD	6	+	35342613	35342709	35342613	35342681	35347066	35347150	9285	3,0	48,26	5,6	30,29	101	73	0.00445039	0.0649593	0.043,0.0	0.108,0.13	-0.098	-9.8	9.8
3241	ENSG00000122386	ZNF205	16	+	3112794	3112950	3112794	3112876	3113416	3113487	3241	7,5	2,2	4,7	1,0	147	73	0.00449483	0.0655574	0.635,0.554	0.665,1.0	-0.238	-23.8	23.8
13596	ENSG00000273294	C1QTNF3-AMACR	5	-	34033303	34033458	34033404	34033458	34028753	34028883	13596	2,3	4,0	1,2	0,0	174	73	0.00450084	0.0655946	0.173,1.0	1.0,1.0	-0.413	-41.3	41.3
14822	ENSG00000114316	USP4	3	-	49295137	49295285	49295179	49295285	49294406	49294598	14822	2,0	6,2	6,7	4,7	115	73	0.00451601	0.0657651	0.175,0.0	0.488,0.388	-0.351	-35.1	35.1
9740	ENSG00000196505	GDAP2	1	-	117877977	117878115	117878008	117878115	117863484	117870616	9740	7,2	21,27	14,12	23,19	104	73	0.00452081	0.0657843	0.19,0.049	0.299,0.307	-0.183	-18.3	18.3
8047	ENSG00000124786	SLC35B3	6	-	8435076	8435483	8435438	8435483	8434384	8434430	8047	43,41	0,5	83,89	0,1	435	73	0.00452964	0.0658623	1.0,0.579	1.0,0.937	-0.179	-17.9	17.9
3100	ENSG00000113558	SKP1	5	-	134176685	134176950	134176854	134176950	134173925	134174022	3100	29,28	642456	55,49	588564	242	73	0.00454307	0.0660069	0.013,0.018	0.027,0.026	-0.011	-1.1	1.1
5023	ENSG00000244560	RP4-800G7.2	7	+	149293750	149294016	149293750	149293842	149294379	149294412	5023	40,19	3,1	33,13	0,0	247	73	0.00455451	0.0661224	0.798,0.849	1.0,1.0	-0.176	-17.6	17.6
15915	ENSG00000228782	CTD-2026D20.3	17	-	47492307	47492459	47492393	47492459	47491014	47491192	15915	7,10	34,11	2,5	28,43	159	73	0.00457526	0.0663729	0.086,0.294	0.032,0.051	0.149	14.9	14.9
19572	ENSG00000143093	STRIP1	1	+	110050342	110050547	110050342	110050409	110050955	110051060	19572	2,4	49,21	11,11	42,36	211	73	0.00459015	0.066487	0.014,0.062	0.083,0.096	-0.051	-5.1	5.1
411	ENSG00000137700	SLC37A4	11	-	119026501	119026688	119026602	119026688	119025966	119026080	411	4,5	14,23	10,9	10,11	174	73	0.00458866	0.066487	0.107,0.084	0.296,0.256	-0.181	-18.1	18.1
17901	ENSG00000168070	C11orf85	11	-	64959292	64959422	64959304	64959422	64954756	64954802	17901	4,3	35,21	0,1	32,22	85	73	0.0045969	0.0665338	0.089,0.109	0.0,0.038	0.08	8	8
4821	ENSG00000101310	SEC23B	20	+	18507554	18508030	18507554	18507972	18510821	18511056	4821	10,5	70,76	1,5	120,92	131	73	0.00460564	0.0665891	0.074,0.035	0.005,0.029	0.037	3.7	3.7
6244	ENSG00000183696	UPP1	7	+	48101823	48101982	48101823	48101870	48103296	48103411	6244	37,14	1,1	186143	26,16	185	73	0.00460774	0.0665891	0.936,0.847	0.738,0.779	0.133	13.3	13.3
4293	ENSG00000132436	FIGNL1	7	-	50449555	50449723	50449562	50449723	50448180	50448289	4293	0,1	3,2	1,2	1,2	80	73	0.00462498	0.0667872	0.0,0.313	0.477,0.477	-0.321	-32.1	32.1
17844	ENSG00000071462	WBSCR22	7	+	73683608	73683850	73683608	73683673	73686635	73686731	17844	10,2	1,2	16,6	1,0	250	73	0.00464844	0.0670748	0.745,0.226	0.824,1.0	-0.426	-42.6	42.6
13136	ENSG00000141499	WRAP53	17	+	7689223	7689322	7689223	7689315	7689589	7689701	13136	17,10	5,0	11,6	0,0	80	73	0.00466997	0.0673343	0.756,1.0	1.0,1.0	-0.122	-12.2	12.2
15228	ENSG00000175110	MRPS22	3	+	139350178	139351060	139350178	139350322	139352646	139352792	15228	231190	0,0	206217	3,2	811	73	0.00467552	0.0673362	1.0,1.0	0.861,0.907	0.116	11.6	11.6
16750	ENSG00000155066	PROM2	2	+	95287132	95287217	95287132	95287213	95288210	95288300	16750	3,1	0,0	4,7	3,1	77	73	0.00468077	0.0673362	1.0,1.0	0.558,0.869	0.286	28.6	28.6
6571	ENSG00000006757	PNPLA4	X	-	7927670	7927739	7927685	7927739	7925939	7926132	6571	9,2	6,1	1,4	1,0	88	73	0.00467999	0.0673362	0.554,0.624	0.453,1.0	-0.138	-13.8	13.8
14729	ENSG00000117408	IPO13	1	+	43956559	43956705	43956559	43956701	43956809	43956844	14729	4,2	25,35	0,0	39,50	77	73	0.00469912	0.067549	0.132,0.051	0.0,0.0	0.091	9.1	9.1
11865	ENSG00000011143	MKS1	17	-	58210863	58210990	58210979	58210990	58210658	58210724	11865	6,3	30,27	10,12	22,21	189	73	0.004704	0.0675679	0.072,0.041	0.149,0.181	-0.108	-10.8	10.8
2426	ENSG00000172943	PHF8	X	-	53985744	53985946	53985815	53985946	53984913	53985227	2426	11,26	37,47	20,30	22,27	144	73	0.00473724	0.0679423	0.131,0.219	0.315,0.36	-0.163	-16.3	16.3
4961	ENSG00000108854	SMURF2	17	-	64562770	64562966	64562882	64562966	64561499	64561603	4961	101,79	1,0	125151	5,4	185	73	0.00473622	0.0679423	0.976,1.0	0.908,0.937	0.065	6.5	6.5
12604	ENSG00000134697	GNL2	1	-	37583693	37583932	37583866	37583932	37582777	37582936	12604	41,19	117103	64,83	168145	246	73	0.00474192	0.0679579	0.094,0.052	0.102,0.145	-0.051	-5.1	5.1
17157	ENSG00000087111	PIGS	17	-	28556160	28556266	28556165	28556266	28554850	28555061	17157	3,4	100,58	7,10	61,53	78	73	0.00477467	0.0683756	0.027,0.061	0.097,0.15	-0.08	-8	8
17046	ENSG00000176393	RNPEP	1	+	201996146	201996409	201996146	201996263	201997318	201997554	17046	48,28	99,64	39,23	122127	219	73	0.00480519	0.0687087	0.139,0.127	0.096,0.057	0.057	5.7	5.7
5024	ENSG00000244560	RP4-800G7.2	7	+	149293750	149293957	149293750	149293842	149294379	149294412	5024	30,14	3,1	25,5	0,0	188	73	0.00480381	0.0687087	0.795,0.845	1.0,1.0	-0.18	-18	18
4329	ENSG00000022840	RNF10	12	+	120566824	120566988	120566824	120566980	120575630	120575688	4329	6,5	27,19	3,3	55,56	81	73	0.00482491	0.0689388	0.167,0.192	0.047,0.046	0.133	13.3	13.3
14894	ENSG00000007866	TEAD3	6	-	35478415	35478571	35478433	35478571	35478274	35478324	14894	0,2	17,11	5,7	18,26	91	73	0.00486438	0.0694503	0.0,0.127	0.182,0.178	-0.116	-11.6	11.6
14834	ENSG00000131069	ACSS2	20	+	34921005	34921166	34921005	34921139	34921329	34921462	14834	9,5	54,52	17,18	53,52	100	73	0.00487444	0.0695415	0.108,0.066	0.19,0.202	-0.109	-10.9	10.9
1559	ENSG00000261183	RP11-532F12.5	15	-	40838032	40838266	40838168	40838266	40835996	40836282	1559	4,7	2,2	5,2	1,0	209	73	0.00491793	0.0701092	0.411,0.55	0.636,1.0	-0.338	-33.8	33.8
19132	ENSG00000160323	ADAMTS13	9	+	133445698	133445859	133445698	133445819	133448598	133448728	19132	2,3	11,7	0,0	8,5	113	73	0.00492696	0.0701728	0.105,0.217	0.0,0.0	0.161	16.1	16.1
3856	ENSG00000162971	TYW5	2	-	199948317	199948472	199948336	199948472	199943764	199943834	3856	9,9	11,7	7,3	17,23	92	73	0.0049298	0.0701728	0.394,0.505	0.246,0.094	0.28	28	28
14905	ENSG00000104907	TRMT1	19	-	13116105	13116431	13116145	13116431	13115625	13115768	14905	4,2	0,1	6,1	2,2	113	73	0.00493868	0.0702464	1.0,0.564	0.66,0.244	0.33	33	33
11430	ENSG00000175482	POLD4	11	-	67352555	67352802	67352690	67352802	67351547	67352019	11430	16,14	182158	28,17	143,98	208	73	0.00494533	0.0702882	0.03,0.03	0.064,0.057	-0.03	-3	3
15038	ENSG00000197172	MAGEA6	X	-	152769218	152769277	152769222	152769277	152767795	152767861	15038	10,7	0,0	9,16	5,0	77	73	0.00495581	0.0703843	1.0,1.0	0.631,1.0	0.184	18.4	18.4
390	ENSG00000187741	FANCA	16	-	89739128	89739289	89739132	89739289	89738881	89738974	390	1,4	3,2	1,2	1,0	77	73	0.00496244	0.0704257	0.24,0.655	0.487,1.0	-0.296	-29.6	29.6
13723	ENSG00000198625	MDM4	1	+	204544534	204544684	204544534	204544669	204546796	204546877	13723	37,29	2,0	82,64	8,8	88	73	0.00498568	0.0707027	0.939,1.0	0.895,0.869	0.088	8.8	8.8
21313	ENSG00000130714	POMT1	9	+	131511336	131511472	131511336	131511467	131512040	131512136	21313	0,2	28,27	0,11	13,12	78	73	0.00500076	0.0708634	0.0,0.065	0.0,0.462	-0.199	-19.9	19.9
1308	ENSG00000182899	RPL35A	3	+	197950193	197950422	197950193	197950299	197950935	197950978	1308	23,31	152107	39,37	101,93	196	73	0.00502478	0.0711506	0.053,0.097	0.126,0.129	-0.053	-5.3	5.3
15257	ENSG00000243660	ZNF487	10	+	43437147	43437262	43437147	43437155	43454064	43454532	15257	7,7	4,0	3,11	0,0	180	73	0.00503638	0.0712615	0.415,1.0	1.0,1.0	-0.292	-29.2	29.2
3028	ENSG00000162441	LZIC	1	-	9934761	9934860	9934771	9934860	9932802	9932898	3028	150,95	1,2	186169	6,10	83	73	0.00504949	0.071381	0.992,0.977	0.965,0.937	0.033	3.3	3.3
7721	ENSG00000089876	DHX32	10	-	125866985	125867183	125866989	125867183	125859602	125859975	7721	1,1	74,60	3,6	67,45	77	73	0.00505236	0.071381	0.013,0.016	0.041,0.112	-0.062	-6.2	6.2
6930	ENSG00000116198	CEP104	1	-	3837287	3837519	3837291	3837519	3836649	3836692	6930	1,1	37,27	3,7	25,43	77	73	0.00507403	0.0716338	0.025,0.034	0.102,0.134	-0.088	-8.8	8.8
15655	ENSG00000113593	PPWD1	5	+	65563805	65563945	65563805	65563839	65567512	65567615	15655	10,6	2,1	11,4	0,0	179	73	0.00510996	0.0720376	0.671,0.71	1.0,1.0	-0.309	-30.9	30.9
8225	ENSG00000197603	C5orf42	5	-	37249201	37249428	37249244	37249428	37247617	37247745	8225	4,1	4,0	1,1	0,0	116	73	0.00511024	0.0720376	0.386,1.0	1.0,1.0	-0.307	-30.7	30.7
15928	ENSG00000138942	RNF185	22	+	31196935	31197158	31196935	31196990	31201497	31201615	15928	8,7	44,45	15,25	57,38	241	73	0.00514607	0.0724888	0.052,0.045	0.074,0.166	-0.071	-7.1	7.1
3716	ENSG00000040633	PHF23	17	-	7238454	7238577	7238565	7238577	7237628	7237660	3716	2,1	4,2	3,1	0,1	184	73	0.00515572	0.0725707	0.166,0.166	1.0,0.284	-0.476	-47.6	47.6
1434	ENSG00000198721	ECI2	6	-	4135374	4135591	4135510	4135591	4133548	4133701	1434	20,15	226168	21,14	89,89	209	73	0.00517222	0.072749	0.03,0.03	0.076,0.052	-0.034	-3.4	3.4
17804	ENSG00000092621	PHGDH	1	+	119724318	119724469	119724318	119724449	119724784	119724957	17804	1,6	3,2	4,1	0,1	93	73	0.00518847	0.0729234	0.207,0.702	1.0,0.44	-0.266	-26.6	26.6
6238	ENSG00000165282	PIGO	9	-	35096154	35096548	35096507	35096548	35095054	35095566	6238	25,22	0,1	5,16	1,2	426	73	0.00521181	0.0731971	1.0,0.79	0.461,0.578	0.376	37.6	37.6
17661	ENSG00000134109	EDEM1	3	+	5211119	5211199	5211119	5211190	5213318	5213522	17661	12,27	1,0	18,24	3,3	82	73	0.0052249	0.0733266	0.914,1.0	0.842,0.877	0.098	9.8	9.8
15316	ENSG00000004534	RBM6	3	+	49972058	49972153	49972058	49972148	49975322	49975392	15316	0,0	46,40	4,3	49,41	78	73	0.0052423	0.073462	0.0,0.0	0.071,0.064	-0.068	-6.8	6.8
18290	ENSG00000170142	UBE2E1	3	+	23810442	23810618	23810442	23810528	23811459	23811510	18290	3,5	21,8	1,0	12,4	163	73	0.00523866	0.073462	0.06,0.219	0.036,0.0	0.122	12.2	12.2
13354	ENSG00000159352	PSMD4	1	+	151266003	151266172	151266003	151266121	151266307	151266439	13354	3,3	15,17	8,10	12,13	124	73	0.00526894	0.0737808	0.105,0.094	0.282,0.312	-0.197	-19.7	19.7
5245	ENSG00000141480	ARRB2	17	+	4716411	4716671	4716411	4716608	4717216	4717276	5245	3,2	29,42	16,27	114106	136	73	0.00528856	0.0740008	0.053,0.025	0.07,0.12	-0.056	-5.6	5.6
15866	ENSG00000178935	ZNF552	19	-	57814532	57814913	57814710	57814913	57813293	57813420	15866	3,2	6,4	10,4	1,2	251	73	0.00536291	0.0748752	0.127,0.127	0.744,0.368	-0.429	-42.9	42.9
16642	ENSG00000090266	NDUFB2	7	+	140696987	140697172	140696987	140697074	140702865	140703010	16642	12,9	2,2	9,14	1,0	171	73	0.00536162	0.0748752	0.719,0.658	0.793,1.0	-0.208	-20.8	20.8
9647	ENSG00000163939	PBRM1	3	-	52681694	52681820	52681703	52681820	52679633	52679726	9647	0,1	1,1	1,1	1,1	82	73	0.00535633	0.0748752	0.0,0.471	0.471,0.471	-0.235	-23.5	23.5
11667	ENSG00000160445	ZER1	9	-	128750615	128750789	128750621	128750789	128742529	128742745	11667	70,43	18,8	74,58	6,5	79	73	0.00537978	0.0750046	0.782,0.832	0.919,0.915	-0.11	-11	11
3204	ENSG00000120662	MTRF1	13	-	41261750	41261825	41261793	41261825	41260492	41260915	3204	4,10	0,0	12,9	3,1	116	73	0.00538107	0.0750046	1.0,1.0	0.716,0.85	0.217	21.7	21.7
3816	ENSG00000183010	PYCR1	17	-	81936969	81937248	81937233	81937248	81936735	81936861	3816	131119	4,3	90,88	0,1	337	73	0.00538405	0.0750046	0.876,0.896	1.0,0.95	-0.089	-8.9	8.9
19187	ENSG00000219626	FAM228B	2	+	24123479	24123673	24123479	24123533	24124329	24124460	19187	1,5	4,3	2,2	0,1	213	73	0.00539465	0.075097	0.079,0.364	1.0,0.407	-0.482	-48.2	48.2
18453	ENSG00000065427	KARS	16	-	75647463	75647655	75647543	75647655	75641563	75641723	18453	2,5	0,0	5,5	0,4	153	73	0.0054319	0.07556	1.0,1.0	1.0,0.374	0.313	31.3	31.3
20687	ENSG00000141552	ANAPC11	17	+	81891745	81891863	81891745	81891853	81893551	81893614	20687	20,12	1,0	4,11	1,3	83	73	0.00544011	0.0756188	0.946,1.0	0.779,0.763	0.202	20.2	20.2
2706	ENSG00000089195	TRMT6	20	-	5943826	5944031	5943947	5944031	5943558	5943683	2706	12,7	24,16	26,34	27,23	194	73	0.0054464	0.0756507	0.158,0.141	0.266,0.357	-0.162	-16.2	16.2
13275	ENSG00000196684	HSH2D	19	+	16153042	16153208	16153042	16153204	16154398	16154491	13275	6,8	3,3	4,1	1,0	77	73	0.00548593	0.0760881	0.655,0.717	0.791,1.0	-0.21	-21	21
21092	ENSG00000125733	TRIP10	19	+	6741224	6741286	6741224	6741281	6742966	6743114	21092	0,0	45,38	9,9	192238	78	73	0.00548272	0.0760881	0.0,0.0	0.042,0.034	-0.038	-3.8	3.8
21286	ENSG00000114098	ARMC8	3	+	138237308	138237384	138237308	138237362	138237481	138237572	21286	40,29	0,0	37,46	3,3	95	73	0.00550077	0.0761825	1.0,1.0	0.905,0.922	0.087	8.7	8.7
9021	ENSG00000156928	MALSU1	7	+	23307867	23308055	23307867	23307949	23309355	23311729	9021	8,3	53,30	19,18	51,59	179	73	0.00549946	0.0761825	0.058,0.039	0.132,0.111	-0.073	-7.3	7.3
15497	ENSG00000196935	SRGAP1	12	+	63989909	63990018	63989909	63989964	64016949	64017012	15497	6,3	4,0	9,5	0,0	127	73	0.00552084	0.0764045	0.463,1.0	1.0,1.0	-0.268	-26.8	26.8
4243	ENSG00000162889	MAPKAPK2	1	+	206731838	206732084	206731838	206731919	206732574	206734283	4243	18,4	71,54	28,26	72,71	238	73	0.00552633	0.0764247	0.072,0.022	0.107,0.101	-0.057	-5.7	5.7
17803	ENSG00000092621	PHGDH	1	+	119724784	119724957	119724784	119724875	119726850	119726905	17803	17,9	8,7	3,0	3,6	155	73	0.00555092	0.0766529	0.5,0.377	0.32,0.0	0.278	27.8	27.8
8869	ENSG00000108523	RNF167	17	+	4940082	4940308	4940082	4940230	4940872	4940993	8869	29,21	0,1	29,18	3,2	151	73	0.00554693	0.0766529	1.0,0.91	0.824,0.813	0.137	13.7	13.7
12416	ENSG00000090061	CCNK	14	+	99502231	99502383	99502231	99502376	99502718	99502984	12416	6,7	37,31	7,3	96,96	80	73	0.00557949	0.0769893	0.129,0.171	0.062,0.028	0.105	10.5	10.5
1903	ENSG00000262246	CORO7	16	-	4387965	4388068	4387985	4388068	4365490	4365545	1903	0,0	3,7	3,1	9,4	93	73	0.00558341	0.0769893	0.0,0.0	0.207,0.164	-0.185	-18.5	18.5
12799	ENSG00000054267	ARID4B	1	-	235160140	235160248	235160144	235160248	235154880	235155112	12799	1,0	1,1	3,2	3,2	77	73	0.00561851	0.0772485	0.487,0.0	0.487,0.487	-0.243	-24.3	24.3
18211	ENSG00000169045	HNRNPH1	5	-	179623594	179623669	179623635	179623669	179623036	179623164	18211	142,94	180149	136124	85128	114	73	0.00561694	0.0772485	0.336,0.288	0.506,0.383	-0.133	-13.3	13.3
2281	ENSG00000172046	USP19	3	-	49116720	49116943	49116726	49116943	49116484	49116607	2281	2,3	35,36	8,10	39,35	79	73	0.00561091	0.0772485	0.05,0.071	0.159,0.209	-0.123	-12.3	12.3
3010	ENSG00000169813	HNRNPF	10	-	43409089	43409166	43409130	43409166	43396455	43396590	3010	23,16	196163	39,47	217216	114	73	0.00561471	0.0772485	0.07,0.059	0.103,0.122	-0.048	-4.8	4.8
21406	ENSG00000170222	ADPRM	17	+	10704909	10705615	10704909	10705527	10706437	10706554	21406	13,9	22,18	40,33	29,27	161	73	0.00562269	0.0772498	0.211,0.185	0.385,0.357	-0.173	-17.3	17.3
3024	ENSG00000073008	PVR	19	+	44658741	44658921	44658741	44658900	44661291	44661323	3024	11,3	15,11	30,37	23,15	94	73	0.00564171	0.077455	0.363,0.175	0.503,0.657	-0.311	-31.1	31.1
18007	ENSG00000101752	MIB1	18	+	21798083	21798228	21798083	21798090	21799840	21799974	18007	32,28	1,1	39,37	9,3	211	73	0.00565126	0.0775299	0.917,0.906	0.6,0.81	0.206	20.6	20.6
13842	ENSG00000197375	SLC22A5	5	+	132384146	132384314	132384146	132384301	132385327	132385499	13842	2,1	17,15	3,7	9,12	86	73	0.00566429	0.0775985	0.091,0.054	0.221,0.331	-0.204	-20.4	20.4
8483	ENSG00000188153	COL4A5	X	+	108674744	108674900	108674744	108674753	108677499	108677633	8483	1,2	5,1	8,4	2,1	220	73	0.00566445	0.0775985	0.062,0.399	0.57,0.57	-0.339	-33.9	33.9
6740	ENSG00000174227	PIGG	4	+	521055	521302	521055	521249	521659	521941	6740	16,14	5,4	23,11	1,1	126	73	0.00566914	0.0776066	0.65,0.67	0.93,0.864	-0.237	-23.7	23.7
6880	ENSG00000095564	BTAF1	10	+	91959064	91959282	91959064	91959154	91959784	91959880	6880	94,86	54,38	188201	65,41	201	73	0.00570193	0.0779991	0.387,0.451	0.512,0.64	-0.157	-15.7	15.7
1765	ENSG00000230082	PRRT3-AS1	3	+	9947403	9947523	9947403	9947405	9948066	9948180	1765	9,8	2,2	4,7	1,0	191	73	0.00572592	0.0782707	0.632,0.605	0.605,1.0	-0.184	-18.4	18.4
8606	ENSG00000256966	RP11-613M10.8	9	-	37531899	37532058	37531908	37532058	37529123	37529260	8606	0,1	21,31	4,3	31,28	82	73	0.00573067	0.0782793	0.0,0.028	0.103,0.087	-0.081	-8.1	8.1
4137	ENSG00000134077	THUMPD3	3	+	9363097	9363728	9363097	9363316	9365015	9365320	4137	62,48	0,1	99,73	5,1	485	73	0.00574361	0.0783994	1.0,0.878	0.749,0.917	0.106	10.6	10.6
18901	ENSG00000152061	RABGAP1L	1	+	174219124	174219295	174219124	174219184	174220971	174221164	18901	39,33	3,2	46,46	0,1	184	73	0.00578071	0.078849	0.838,0.867	1.0,0.948	-0.121	-12.1	12.1
20429	ENSG00000179262	RAD23A	19	+	12949080	12949191	12949080	12949159	12949274	12949408	20429	25,23	102102	47,52	109123	105	73	0.00583055	0.0794716	0.146,0.136	0.231,0.227	-0.088	-8.8	8.8
3565	ENSG00000013573	DDX11	12	+	31100634	31100742	31100634	31100707	31101026	31101130	3565	0,2	11,7	6,6	15,14	108	73	0.00585059	0.0796875	0.0,0.162	0.213,0.225	-0.138	-13.8	13.8
10525	ENSG00000118369	USP35	11	+	78198651	78198718	78198651	78198697	78199594	78199724	10525	1,1	0,1	6,0	2,7	94	73	0.00591092	0.0804513	1.0,0.437	0.7,0.0	0.369	36.9	36.9
4812	ENSG00000135845	PIGC	1	-	172443983	172444060	172443987	172444060	172441456	172442830	4812	0,1	34,30	4,2	35,15	77	73	0.00592185	0.0805423	0.0,0.031	0.098,0.112	-0.09	-9	9
1006	ENSG00000103264	FBXO31	16	-	87347058	87347250	87347173	87347250	87343597	87343765	1006	5,1	33,29	9,8	29,22	188	73	0.00592916	0.0805682	0.056,0.013	0.108,0.124	-0.081	-8.1	8.1
11642	ENSG00000260276	RP11-77H9.2	16	+	8849848	8850058	8849848	8849993	8855033	8855217	11642	4,1	3,2	12,12	3,0	138	73	0.00593226	0.0805682	0.414,0.209	0.679,1.0	-0.528	-52.8	52.8
4389	ENSG00000147905	ZCCHC7	9	+	37120604	37120776	37120604	37120631	37126311	37126942	4389	2,8	0,0	21,27	2,2	218	73	0.00594656	0.0807045	1.0,1.0	0.779,0.819	0.201	20.1	20.1
17039	ENSG00000104872	PIH1D1	19	-	49451367	49451578	49451484	49451578	49450781	49450848	17039	12,4	149,93	8,17	81,66	190	73	0.00597026	0.0809682	0.03,0.016	0.037,0.09	-0.041	-4.1	4.1
14675	ENSG00000084636	COL16A1	1	-	31686504	31686692	31686569	31686692	31686243	31686279	14675	13,13	1,3	8,14	0,0	138	73	0.00598228	0.0810731	0.873,0.696	1.0,1.0	-0.216	-21.6	21.6
12547	ENSG00000156345	CDK20	9	-	87969773	87969919	87969795	87969919	87969193	87969349	12547	2,3	6,18	7,9	10,8	95	73	0.0059868	0.0810765	0.204,0.114	0.35,0.464	-0.248	-24.8	24.8
16670	ENSG00000125885	MCM8	20	+	5952010	5952167	5952010	5952163	5952423	5952528	16670	4,1	15,11	1,0	29,25	77	73	0.00599975	0.0811937	0.202,0.079	0.032,0.0	0.125	12.5	12.5
13236	ENSG00000074755	ZZEF1	17	-	4070683	4070924	4070810	4070924	4067162	4067242	13236	73,56	0,1	167137	5,5	200	73	0.00600503	0.0812072	1.0,0.953	0.924,0.909	0.06	6	6
16588	ENSG00000113810	SMC4	3	+	160430598	160430829	160430598	160430743	160431031	160431205	16588	4,5	153,95	15,7	103109	159	73	0.0060323	0.0815178	0.012,0.024	0.063,0.029	-0.028	-2.8	2.8
4272	ENSG00000088451	TGDS	13	-	94596046	94596257	94596050	94596257	94593840	94593907	4272	1,1	26,15	5,6	34,20	77	73	0.00604326	0.0816077	0.035,0.059	0.122,0.221	-0.124	-12.4	12.4
19580	ENSG00000186493	C5orf38	5	+	2753269	2753370	2753269	2753355	2755028	2755081	19580	2,2	0,1	5,1	3,1	88	73	0.00605269	0.0816542	1.0,0.624	0.58,0.453	0.296	29.6	29.6
21523	ENSG00000138600	SPPL2A	15	-	50726215	50726377	50726320	50726377	50726072	50726126	21523	15,19	58,44	44,36	64,56	178	73	0.00605532	0.0816542	0.096,0.15	0.22,0.209	-0.091	-9.1	9.1
930	ENSG00000204149	AGAP6	10	+	50008499	50008633	50008499	50008588	50008710	50010497	930	10,1	0,1	11,11	6,3	118	73	0.00606072	0.0816689	1.0,0.382	0.531,0.694	0.079	7.9	7.9
18796	ENSG00000135679	MDM2	12	+	68835828	68835984	68835828	68835843	68836671	68836749	18796	176128	0,3	610539	18,15	214	73	0.00606585	0.0816799	1.0,0.936	0.92,0.925	0.045	4.5	4.5
16952	ENSG00000003147	ICA1	7	-	8138839	8138881	8138842	8138881	8127872	8128142	16952	147127	29,18	172165	15,13	76	73	0.00607987	0.0818106	0.83,0.871	0.917,0.924	-0.07	-7	7
8003	ENSG00000126214	KLC1	14	+	103679383	103679545	103679383	103679518	103687080	103687211	8003	54,45	38,18	34,41	43,46	100	73	0.00608535	0.0818262	0.509,0.646	0.366,0.394	0.198	19.8	19.8
8596	ENSG00000256966	RP11-613M10.8	9	-	37592252	37592469	37592411	37592469	37588810	37588932	8596	72,55	309186	76,63	158175	232	73	0.00609377	0.0818813	0.068,0.085	0.131,0.102	-0.04	-4	4
6370	ENSG00000177156	TALDO1	11	+	763981	764063	763981	764012	764287	764433	6370	0,4	5,0	9,10	0,1	124	73	0.00609847	0.0818863	0.0,1.0	1.0,0.855	-0.427	-42.7	42.7
8805	ENSG00000120008	WDR11	10	+	120851403	120851551	120851403	120851527	120852523	120852635	8805	1,1	0,1	0,0	3,2	97	73	0.00610424	0.0819058	1.0,0.429	0.0,0.0	0.715	71.5	71.5
1271	ENSG00000198373	WWP2	16	+	69762327	69762391	69762327	69762387	69776188	69776241	1271	11,7	2,2	6,8	0,0	77	73	0.00611645	0.0820115	0.839,0.768	1.0,1.0	-0.197	-19.7	19.7
21719	ENSG00000173715	C11orf80	11	+	66744786	66745020	66744786	66744919	66759042	66759096	21719	6,1	14,15	0,1	9,21	174	73	0.00613058	0.0820848	0.152,0.027	0.0,0.02	0.08	8	8
7080	ENSG00000214078	CPNE1	20	-	35626562	35626803	35626566	35626803	35626043	35626381	7080	1,5	48,45	14,15	79,81	77	73	0.00613046	0.0820848	0.019,0.095	0.144,0.149	-0.089	-8.9	8.9
21321	ENSG00000213676	ATF6B	6	-	32127436	32127520	32127441	32127520	32127102	32127194	21321	1,0	39,30	5,1	33,17	78	73	0.0061401	0.0821542	0.023,0.0	0.124,0.052	-0.076	-7.6	7.6
18811	ENSG00000175470	PPP2R2D	10	+	131940581	131940841	131940581	131940694	131944094	131944145	18811	19,18	4,5	28,46	35,24	220	73	0.00614688	0.0821868	0.612,0.544	0.21,0.389	0.279	27.9	27.9
4872	ENSG00000100284	TOM1	22	+	35338712	35338920	35338712	35338788	35345724	35345784	4872	11,8	62,40	15,21	37,43	205	73	0.00615678	0.0822612	0.059,0.066	0.126,0.148	-0.075	-7.5	7.5
18000	ENSG00000175061	LRRC75A-AS1	17	+	16439326	16439466	16439326	16439414	16439580	16439703	18000	129119	223153	156121	317307	125	73	0.00616907	0.0823673	0.253,0.312	0.223,0.187	0.077	7.7	7.7
21547	ENSG00000197355	UAP1L1	9	+	137078060	137078286	137078060	137078254	137078501	137078677	21547	9,5	35,22	24,23	43,35	105	73	0.00624385	0.083307	0.152,0.136	0.28,0.314	-0.153	-15.3	15.3
20176	ENSG00000178802	MPI	15	+	74890041	74890201	74890041	74890089	74890526	74890654	20176	5,4	90,54	10,12	57,65	185	73	0.00625083	0.0833414	0.021,0.028	0.065,0.068	-0.042	-4.2	4.2
20906	ENSG00000070081	NUCB2	11	+	17286633	17286717	17286633	17286713	17291239	17291365	20906	27,9	1,4	25,16	0,0	77	73	0.00627072	0.0834892	0.962,0.681	1.0,1.0	-0.178	-17.8	17.8
3161	ENSG00000111642	CHD4	12	-	6592691	6592817	6592695	6592817	6592392	6592566	3161	8,10	95,80	3,2	89,69	77	73	0.00626648	0.0834892	0.074,0.106	0.031,0.027	0.061	6.1	6.1
15564	ENSG00000128309	MPST	22	+	37026998	37027188	37026998	37027095	37029215	37029822	15564	6,1	0,2	2,0	4,5	166	73	0.00628296	0.0835814	1.0,0.18	0.18,0.0	0.5	50	50
19027	ENSG00000147996	CBWD5	9	+	65704330	65704547	65704330	65704414	65708901	65708958	19027	2,0	1,1	8,8	1,1	206	73	0.00628647	0.0835814	0.415,0.0	0.739,0.739	-0.531	-53.1	53.1
19974	ENSG00000258941	RP11-407N17.3	14	+	39276933	39277065	39276933	39276955	39279341	39279537	19974	127,79	0,0	97,81	2,4	183	73	0.00632851	0.0840813	1.0,1.0	0.951,0.89	0.08	8	8
6984	ENSG00000129083	COPB1	11	-	14499639	14499846	14499706	14499846	14498837	14498985	6984	22,19	66,23	33,53	34,43	140	73	0.00636048	0.0843877	0.148,0.301	0.336,0.391	-0.139	-13.9	13.9
8389	ENSG00000087191	PSMC5	17	+	63827673	63827923	63827673	63827684	63828137	63828209	8389	101101	5,1	102128	1,0	312	73	0.00635608	0.0843877	0.825,0.959	0.96,1.0	-0.088	-8.8	8.8
14540	ENSG00000168275	COA6	1	+	234373455	234373682	234373455	234373678	234374229	234374385	14540	3,1	107,83	11,20	261261	77	73	0.00637061	0.084463	0.026,0.011	0.038,0.068	-0.035	-3.5	3.5
15929	ENSG00000138942	RNF185	22	+	31196935	31197157	31196935	31196990	31201497	31201615	15929	9,10	44,45	19,28	57,38	240	73	0.00638077	0.0845386	0.059,0.063	0.092,0.183	-0.077	-7.7	7.7
16737	ENSG00000125746	EML2	19	-	45619623	45619697	45619644	45619697	45619059	45619191	16737	5,1	0,1	5,3	2,3	94	73	0.00638676	0.0845587	1.0,0.437	0.66,0.437	0.17	17	17
15376	ENSG00000271147	ARMCX5-GPRASP2	X	+	102601879	102602108	102601879	102601977	102605481	102605653	15376	83,71	4,6	37,41	11,6	204	73	0.00639456	0.0845992	0.881,0.809	0.546,0.71	0.217	21.7	21.7
15957	ENSG00000100083	GGA1	22	+	37631707	37631859	37631707	37631765	37631995	37632165	15957	3,2	0,0	12,6	2,1	167	73	0.00640222	0.0845992	1.0,1.0	0.724,0.724	0.276	27.6	27.6
3811	ENSG00000183010	PYCR1	17	-	81937179	81937239	81937233	81937239	81936735	81936861	3811	29,21	4,3	6,12	0,1	127	73	0.00640321	0.0845992	0.806,0.801	1.0,0.873	-0.133	-13.3	13.3
13040	ENSG00000156253	RWDD2B	21	-	29008239	29008621	29008394	29008621	29007760	29008123	13040	57,53	37,31	36,45	12,9	228	73	0.00644259	0.0850601	0.33,0.354	0.49,0.616	-0.211	-21.1	21.1
10940	ENSG00000181444	ZNF467	7	-	149769000	149769200	149769089	149769200	149764362	149766239	10940	15,12	52,42	20,20	37,22	162	73	0.00648376	0.0855441	0.115,0.114	0.196,0.291	-0.129	-12.9	12.9
17215	ENSG00000141556	TBCD	17	+	82932657	82932855	82932657	82932735	82937270	82937360	17215	26,12	67,46	31,48	63,52	193	73	0.00650148	0.0857181	0.128,0.09	0.157,0.259	-0.099	-9.9	9.9
1763	ENSG00000230082	PRRT3-AS1	3	+	9947403	9947600	9947403	9947405	9948066	9948180	1763	17,16	2,2	12,13	1,0	268	73	0.00653529	0.0860441	0.698,0.685	0.766,1.0	-0.192	-19.2	19.2
3745	ENSG00000160191	PDE9A	21	+	42758998	42759196	42758998	42759085	42760327	42760432	3745	2,1	23,15	3,6	13,8	184	73	0.00653264	0.0860441	0.033,0.026	0.084,0.229	-0.127	-12.7	12.7
4669	ENSG00000156873	PHKG2	16	+	30751105	30751259	30751105	30751217	30753231	30753297	4669	26,19	1,1	56,44	10,6	115	73	0.0065646	0.0863701	0.943,0.923	0.78,0.823	0.132	13.2	13.2
10732	ENSG00000136811	ODF2	9	+	128471307	128471473	128471307	128471468	128472912	128473042	10732	9,3	84,49	2,1	72,62	78	73	0.0065916	0.0866651	0.091,0.054	0.025,0.015	0.052	5.2	5.2
25	ENSG00000082898	XPO1	2	-	61525491	61526521	61526419	61526521	61525269	61525333	25	100,64	1,0	126107	4,1	1001	73	0.00663323	0.087036	0.879,1.0	0.697,0.886	0.148	14.8	14.8
5778	ENSG00000172977	KAT5	11	+	65716888	65716986	65716888	65716982	65718589	65718749	5778	4,4	67,39	12,10	57,42	77	73	0.00663104	0.087036	0.054,0.089	0.166,0.184	-0.103	-10.3	10.3
6258	ENSG00000125454	SLC25A19	17	-	75288497	75288591	75288501	75288591	75286632	75286802	6258	1,1	0,0	0,7	1,3	77	73	0.00663359	0.087036	1.0,1.0	0.0,0.689	0.655	65.5	65.5
17952	ENSG00000164347	GFM2	5	-	74733017	74733098	74733021	74733098	74725940	74726126	17952	0,2	5,2	7,6	5,2	77	73	0.00665864	0.0873042	0.0,0.487	0.57,0.74	-0.412	-41.2	41.2
14330	ENSG00000143793	C1orf35	1	-	228102875	228103049	228102898	228103049	228102548	228102688	14330	10,2	37,28	2,3	61,52	96	73	0.00667081	0.0874033	0.17,0.052	0.024,0.042	0.078	7.8	7.8
285	ENSG00000148498	PARD3	10	-	34347955	34348115	34347964	34348115	34341626	34341816	285	0,1	3,2	5,4	12,11	82	73	0.00668197	0.087489	0.0,0.308	0.271,0.245	-0.104	-10.4	10.4
10061	ENSG00000011021	CLCN6	1	+	11827088	11827287	11827088	11827221	11828105	11828219	10061	1,0	13,8	5,5	31,22	139	73	0.00671534	0.0878045	0.039,0.0	0.078,0.107	-0.073	-7.3	7.3
11474	ENSG00000175334	BANF1	11	+	66002781	66002839	66002781	66002835	66003234	66003373	11474	0,0	9,3	1,3	9,2	77	73	0.0067121	0.0878045	0.0,0.0	0.095,0.587	-0.341	-34.1	34.1
18810	ENSG00000175470	PPP2R2D	10	+	131940581	131940792	131940581	131940694	131944094	131944145	18810	17,16	4,5	22,42	35,24	171	73	0.00672554	0.0878773	0.645,0.577	0.212,0.428	0.291	29.1	29.1
19350	ENSG00000198948	MFAP3L	4	-	170026859	170027210	170027159	170027210	170006602	170006736	19350	23,36	4,0	11,7	0,0	373	73	0.00674326	0.0880481	0.529,1.0	1.0,1.0	-0.236	-23.6	23.6
19958	ENSG00000182934	SRPR	11	-	126266468	126266530	126266475	126266530	126266186	126266278	19958	36,17	235164	27,42	497465	80	73	0.00676162	0.0881663	0.123,0.086	0.047,0.076	0.043	4.3	4.3
6070	ENSG00000136273	HUS1	7	-	47976725	47976837	47976729	47976837	47975612	47975687	6070	3,1	71,45	7,15	112,95	77	73	0.00675989	0.0881663	0.039,0.021	0.056,0.13	-0.063	-6.3	6.3
691	ENSG00000184436	THAP7	22	-	21001706	21001911	21001831	21001911	21000646	21001411	691	5,5	20,3	11,12	2,6	198	73	0.00679199	0.0884442	0.084,0.381	0.67,0.424	-0.315	-31.5	31.5
8239	ENSG00000099783	HNRNPM	19	+	8465323	8465515	8465323	8465362	8466234	8466388	8239	991652	13,7	467375	3,0	226	73	0.00679227	0.0884442	0.961,0.968	0.98,1.0	-0.026	-2.6	2.6
21604	ENSG00000100296	THOC5	22	-	29528273	29528466	29528425	29528466	29528077	29528177	21604	15,10	61,46	28,20	43,51	225	73	0.00680006	0.0884849	0.074,0.066	0.174,0.113	-0.073	-7.3	7.3
11888	ENSG00000118418	HMGN3	6	-	79202055	79202155	79202093	79202155	79201248	79201726	11888	13,18	2,2	11,11	0,0	111	73	0.00682136	0.0887011	0.81,0.855	1.0,1.0	-0.167	-16.7	16.7
21584	ENSG00000196655	TRAPPC4	11	+	119019142	119019424	119019142	119019317	119020149	119020253	21584	22,14	87,93	23,34	73,70	180	73	0.0068693	0.0892633	0.093,0.058	0.113,0.165	-0.064	-6.4	6.4
14627	ENSG00000101751	POLI	18	+	54277702	54277855	54277702	54277853	54280666	54280903	14627	34,54	8,2	37,37	1,1	75	73	0.00689691	0.0895606	0.805,0.963	0.973,0.973	-0.089	-8.9	8.9
21395	ENSG00000117523	PRRC2C	1	+	171514543	171514645	171514543	171514630	171515733	171515859	21395	79,62	9,11	93105	31,28	88	73	0.00694485	0.0901213	0.879,0.824	0.713,0.757	0.116	11.6	11.6
17306	ENSG00000117450	PRDX1	1	-	45521608	45521867	45521638	45521867	45518937	45519054	17306	0,2	3,0	15,8	0,0	103	73	0.00697053	0.0903308	0.0,1.0	1.0,1.0	-0.5	-50	50
9133	ENSG00000167799	NUDT8	11	-	67629217	67629429	67629311	67629429	67628918	67629051	9133	14,18	3,13	18,4	1,1	167	73	0.0069693	0.0903308	0.671,0.377	0.887,0.636	-0.238	-23.8	23.8
16395	ENSG00000066427	ATXN3	14	-	92080952	92081061	92080964	92081061	92070937	92071053	16395	1,1	27,25	8,10	77,67	85	73	0.00698191	0.0904164	0.031,0.033	0.082,0.114	-0.066	-6.6	6.6
13558	ENSG00000173272	MZT2A	2	-	131485944	131486181	131486023	131486181	131483957	131484218	13558	5,5	0,1	9,16	5,1	152	73	0.00703208	0.0910039	1.0,0.706	0.464,0.885	0.178	17.8	17.8
15935	ENSG00000077458	FAM76B	11	-	95788844	95789026	95788868	95789026	95788498	95788563	15935	3,5	1,1	6,8	9,11	97	73	0.00703711	0.0910068	0.693,0.79	0.334,0.354	0.398	39.8	39.8
3876	ENSG00000122566	HNRNPA2B1	7	-	26190992	26191173	26191055	26191173	26190124	26190460	3876	270222	13,4	194166	13,16	136	73	0.0070987	0.0917408	0.918,0.968	0.889,0.848	0.075	7.5	7.5
10275	ENSG00000134684	YARS	1	-	32780084	32780278	32780106	32780278	32779381	32779523	10275	733512	5,0	722651	16,8	95	73	0.00710761	0.0917933	0.991,1.0	0.972,0.984	0.018	1.8	1.8
5021	ENSG00000244560	RP4-800G7.2	7	+	149285280	149285696	149285280	149285496	149287564	149287776	5021	6,8	1,2	6,9	0,0	273	73	0.00711402	0.0918135	0.616,0.517	1.0,1.0	-0.433	-43.3	43.3
15652	ENSG00000113593	PPWD1	5	+	65576878	65577069	65576878	65576951	65579423	65579613	15652	126,87	0,0	98,94	2,4	191	73	0.00711966	0.0918237	1.0,1.0	0.949,0.9	0.076	7.6	7.6
14132	ENSG00000121774	KHDRBS1	1	+	32037834	32038119	32037834	32038036	32038551	32038619	14132	8,4	171108	16,11	134115	156	73	0.00716242	0.0920871	0.021,0.017	0.053,0.043	-0.029	-2.9	2.9
18776	ENSG00000136877	FPGS	9	+	127807585	127807775	127807585	127807688	127808233	127808311	18776	11,5	55,28	30,30	70,72	160	73	0.00716438	0.0920871	0.084,0.075	0.164,0.16	-0.083	-8.3	8.3
228	ENSG00000178741	COX5A	15	-	74937915	74938070	74937918	74938070	74929115	74929232	228	11,12	0,0	8,12	2,2	76	73	0.00716264	0.0920871	1.0,1.0	0.793,0.852	0.177	17.7	17.7
5414	ENSG00000076924	XAB2	19	-	7629363	7629565	7629476	7629565	7628149	7628298	5414	2,2	52,37	13,14	112,96	186	73	0.00715018	0.0920871	0.015,0.021	0.044,0.054	-0.031	-3.1	3.1
7783	ENSG00000115183	TANC1	2	+	159097636	159097834	159097636	159097734	159136193	159136298	7783	95,73	5,1	79,92	0,0	173	73	0.00715584	0.0920871	0.889,0.969	1.0,1.0	-0.071	-7.1	7.1
410	ENSG00000137700	SLC37A4	11	-	119026505	119026688	119026602	119026688	119025966	119026080	410	4,5	14,23	9,9	10,11	170	73	0.00719529	0.0923193	0.109,0.085	0.279,0.26	-0.173	-17.3	17.3
5684	ENSG00000095066	HOOK2	19	-	12774634	12774741	12774668	12774741	12772873	12773044	5684	72,39	62,39	82,85	40,46	107	73	0.00719707	0.0923193	0.442,0.406	0.583,0.558	-0.146	-14.6	14.6
9937	ENSG00000161542	PRPSAP1	17	-	76313772	76313891	76313820	76313891	76312869	76313016	9937	15,5	154131	14,19	103105	121	73	0.00719279	0.0923193	0.056,0.023	0.076,0.098	-0.047	-4.7	4.7
10910	ENSG00000137075	RNF38	9	-	36390466	36390616	36390553	36390616	36375933	36376127	10910	18,16	3,1	18,11	0,0	160	73	0.00724658	0.0928916	0.732,0.88	1.0,1.0	-0.194	-19.4	19.4
1766	ENSG00000230082	PRRT3-AS1	3	+	9947403	9947604	9947403	9947405	9948066	9948180	1766	19,19	2,2	15,16	1,0	272	73	0.00728326	0.093249	0.718,0.718	0.801,1.0	-0.183	-18.3	18.3
7561	ENSG00000128731	HERC2	15	-	28218488	28218671	28218520	28218671	28215620	28215802	7561	11,17	0,1	24,34	4,3	105	73	0.00728431	0.093249	1.0,0.922	0.807,0.887	0.114	11.4	11.4
14481	ENSG00000103067	ESRP2	16	-	68235847	68236070	68235875	68236070	68235633	68235762	14481	31,29	3,3	36,35	11,11	101	73	0.00731783	0.0936148	0.882,0.875	0.703,0.697	0.179	17.9	17.9
5073	ENSG00000007202	KIAA0100	17	-	28639886	28640025	28639900	28640025	28639586	28639642	5073	6,3	113,66	11,14	94,92	87	73	0.00732877	0.0936916	0.043,0.037	0.089,0.113	-0.061	-6.1	6.1
9830	ENSG00000258830	RP11-123K3.4	12	-	57288856	57289040	57289008	57289040	57283823	57284056	9830	4,4	46,32	17,3	26,31	225	73	0.00734081	0.0937822	0.027,0.039	0.175,0.03	-0.069	-6.9	6.9
9892	ENSG00000013306	SLC25A39	17	-	44321377	44321558	44321433	44321558	44321057	44321231	9892	31,32	152162	45,65	181128	129	73	0.00735049	0.0938425	0.103,0.101	0.123,0.223	-0.071	-7.1	7.1
11161	ENSG00000079616	KIF22	16	+	29803997	29804107	29803997	29804065	29804813	29805026	11161	7,1	46,27	9,9	27,25	115	73	0.00737743	0.0940597	0.088,0.023	0.175,0.186	-0.125	-12.5	12.5
2506	ENSG00000156042	CFAP70	10	-	73291206	73291444	73291349	73291444	73278178	73278337	2506	37,18	3,1	8,7	0,0	216	73	0.00737527	0.0940597	0.807,0.859	1.0,1.0	-0.167	-16.7	16.7
17907	ENSG00000168070	C11orf85	11	-	64971975	64972085	64972009	64972085	64959304	64959422	17907	19,15	2,1	10,7	5,3	107	73	0.00738706	0.0941192	0.866,0.911	0.577,0.614	0.293	29.3	29.3
11903	ENSG00000079134	THOC1	18	-	225235	225403	225336	225403	225088	225139	11903	27,21	42,15	54,58	32,10	174	73	0.00741339	0.0942013	0.212,0.37	0.415,0.709	-0.271	-27.1	27.1
1471	ENSG00000146205	ANO7	2	+	241201297	241201524	241201297	241201355	241202193	241202304	1471	3,3	4,2	0,1	2,2	242	73	0.00741214	0.0942013	0.184,0.312	0.0,0.131	0.182	18.2	18.2
20270	ENSG00000267128	RP11-449J21.5	17	+	76145418	76145564	76145418	76145533	76146273	76146337	20270	1,1	4,0	3,1	0,0	104	73	0.00740441	0.0942013	0.149,1.0	1.0,1.0	-0.425	-42.5	42.5
8926	ENSG00000135315	CEP162	6	-	84175209	84175347	84175213	84175347	84174726	84174954	8926	1,0	17,3	0,2	1,0	77	73	0.00740614	0.0942013	0.053,0.0	0.0,1.0	-0.473	-47.3	47.3
5383	ENSG00000260537	RP11-529K1.3	16	+	70361417	70361636	70361417	70361510	70364542	70364645	5383	1,7	30,29	15,20	52,47	199	73	0.00742142	0.0942401	0.012,0.081	0.096,0.135	-0.069	-6.9	6.9
3804	ENSG00000183010	PYCR1	17	-	81937233	81937300	81937257	81937300	81936735	81936861	3804	4,3	1,3	0,2	4,3	97	73	0.00744882	0.0945247	0.751,0.429	0.0,0.334	0.423	42.3	42.3
3754	ENSG00000138375	SMARCAL1	2	+	216412560	216412759	216412560	216412717	216413855	216413892	3754	12,4	0,0	17,10	3,1	115	73	0.0075104	0.0952424	1.0,1.0	0.782,0.864	0.177	17.7	17.7
3833	ENSG00000132334	PTPRE	10	+	128070807	128071741	128070807	128070901	128072137	128072214	3833	13,4	1,7	80113	9,4	913	73	0.00752285	0.0953364	0.51,0.044	0.415,0.693	-0.277	-27.7	27.7
12274	ENSG00000177000	MTHFR	1	-	11800211	11800322	11800247	11800322	11796205	11796399	12274	33,29	7,1	34,40	2,0	109	73	0.00757346	0.0959137	0.759,0.951	0.919,1.0	-0.105	-10.5	10.5
17807	ENSG00000148572	NRBF2	10	+	63146208	63146426	63146208	63146293	63152149	63152190	17807	1,1	49,41	8,6	67,58	206	73	0.00758264	0.0959657	0.007,0.009	0.041,0.035	-0.03	-3	3
13630	ENSG00000072071	ADGRL1	19	-	14156025	14156201	14156109	14156201	14155358	14155527	13630	1,0	25,26	4,3	20,22	157	73	0.0076019	0.0961453	0.018,0.0	0.085,0.06	-0.064	-6.4	6.4
9927	ENSG00000108039	XPNPEP1	10	-	109880749	109880931	109880841	109880931	109880187	109880238	9927	5,6	116,69	23,4	80,91	165	73	0.0076487	0.0966727	0.019,0.037	0.113,0.019	-0.038	-3.8	3.8
20008	ENSG00000231908	IDH1-AS1	2	+	208255246	208255431	208255246	208255340	208255902	208256181	20008	87,39	3,3	17,17	0,0	164	73	0.00767417	0.0968864	0.928,0.853	1.0,1.0	-0.109	-10.9	10.9
21390	ENSG00000096060	FKBP5	6	-	35620127	35620274	35620131	35620274	35619095	35619210	21390	13,9	386280	11,16	216139	77	73	0.00767584	0.0968864	0.031,0.03	0.046,0.098	-0.042	-4.2	4.2
12247	ENSG00000050426	LETMD1	12	+	51052091	51052246	51052091	51052207	51053777	51053860	12247	13,17	20,9	21,9	45,48	112	73	0.00770351	0.0971709	0.298,0.552	0.233,0.109	0.254	25.4	25.4
20888	ENSG00000111011	RSRC2	12	-	122513766	122513874	122513768	122513874	122511108	122511188	20888	23,8	0,0	46,39	4,3	75	73	0.00771525	0.0972542	1.0,1.0	0.918,0.927	0.077	7.7	7.7
16346	ENSG00000109576	AADAT	4	-	170089611	170089736	170089623	170089736	170088395	170088564	16346	1,2	64,33	3,6	32,29	85	73	0.00774439	0.0975567	0.013,0.049	0.075,0.151	-0.082	-8.2	8.2
4670	ENSG00000156873	PHKG2	16	+	30751106	30751281	30751106	30751217	30753231	30753297	4670	28,26	1,1	71,55	10,6	137	73	0.0077896	0.098061	0.937,0.933	0.791,0.83	0.125	12.5	12.5
15280	ENSG00000259429	UBE2Q2P2	15	+	82355141	82355374	82355141	82355324	82400659	82400716	15280	18,14	4,6	40,31	2,3	123	73	0.00779856	0.0981086	0.728,0.581	0.922,0.86	-0.237	-23.7	23.7
3915	ENSG00000177463	NR2C2	3	+	15037999	15038137	15037999	15038099	15039121	15039227	3915	14,22	1,0	28,26	2,4	111	73	0.00785744	0.0987837	0.902,1.0	0.902,0.81	0.095	9.5	9.5
15368	ENSG00000177685	CRACR2B	11	+	830865	831098	830865	831032	831223	831295	15368	30,27	150111	25,22	64,45	139	73	0.00787432	0.0989303	0.095,0.113	0.17,0.204	-0.083	-8.3	8.3
18079	ENSG00000109685	WHSC1	4	+	1953117	1953204	1953117	1953187	1953323	1953524	18079	1,2	0,0	5,3	4,0	90	73	0.00788465	0.0989945	1.0,1.0	0.503,1.0	0.248	24.8	24.8
9079	ENSG00000165275	TRMT10B	9	+	37761902	37762121	37761902	37762117	37762542	37762685	9079	0,0	1,2	1,3	5,11	77	73	0.00789597	0.0990709	0.0,0.0	0.159,0.205	-0.182	-18.2	18.2
4993	ENSG00000075234	TTC38	22	+	46285240	46285409	46285240	46285279	46287072	46287154	4993	9,2	27,23	16,11	14,27	203	73	0.00790304	0.099094	0.107,0.03	0.291,0.128	-0.141	-14.1	14.1
17092	ENSG00000076685	NT5C2	10	-	103100751	103100836	103100778	103100836	103099925	103100019	17092	14,7	0,0	55,49	4,3	100	73	0.00793894	0.0994783	1.0,1.0	0.909,0.923	0.084	8.4	8.4
7216	ENSG00000139350	NEDD1	12	+	96907603	96907856	96907603	96907624	96909751	96909895	7216	75,95	1,1	32,52	3,3	305	73	0.00797124	0.099817	0.947,0.958	0.719,0.806	0.19	19	19
16926	ENSG00000109332	UBE2D3	4	-	102827511	102827741	102827591	102827741	102826484	102826636	16926	13,22	25,26	61,50	47,31	153	73	0.00808158	0.101132	0.199,0.288	0.382,0.435	-0.165	-16.5	16.5
7767	ENSG00000115211	EIF2B4	2	-	27367449	27367635	27367456	27367635	27366991	27367201	7767	1,4	51,45	9,9	68,44	80	73	0.00809648	0.101185	0.018,0.075	0.108,0.157	-0.086	-8.6	8.6
890	ENSG00000102317	RBM3	X	+	48575814	48576009	48575814	48575921	48576313	48576419	890	38,41	0,0	67,78	4,2	161	73	0.00809538	0.101185	1.0,1.0	0.884,0.946	0.085	8.5	8.5
5445	ENSG00000183283	DAZAP2	12	+	51238825	51239015	51238825	51238920	51240342	51240461	5445	16,11	397317	33,28	424427	168	73	0.00810879	0.101272	0.017,0.015	0.033,0.028	-0.014	-1.4	1.4
17431	ENSG00000061676	NCKAP1	2	-	182952785	182952923	182952792	182952923	182952404	182952502	17431	2,7	361257	18,8	359335	80	73	0.00811589	0.101294	0.005,0.024	0.044,0.021	-0.018	-1.8	1.8
1068	ENSG00000170581	STAT2	12	-	56349344	56349509	56349425	56349509	56348528	56348623	1068	11,13	3,1	22,18	0,1	154	73	0.0081294	0.101395	0.635,0.86	1.0,0.895	-0.2	-20	20
7204	ENSG00000181163	NPM1	5	+	171392742	171392825	171392742	171392816	171392913	171392978	7204	31,29	28461855	71,47	28662741	82	73	0.00813879	0.101446	0.01,0.014	0.022,0.015	-0.006	-0.6	0.6
18610	ENSG00000141577	CEP131	17	-	81199734	81199835	81199748	81199835	81199380	81199549	18610	6,1	0,0	3,5	0,4	87	73	0.00815877	0.101628	1.0,1.0	1.0,0.512	0.244	24.4	24.4
7012	ENSG00000107185	RGP1	9	+	35751265	35751412	35751265	35751337	35751626	35751754	7012	118,84	11,8	151151	9,1	148	73	0.00818469	0.101884	0.841,0.838	0.892,0.987	-0.1	-10	10
2883	ENSG00000261740	RP11-345J4.5	16	-	29450111	29450276	29450181	29450276	29446801	29447026	2883	5,2	0,1	15,14	5,3	143	73	0.00819563	0.101953	1.0,0.505	0.605,0.704	0.098	9.8	9.8
13506	ENSG00000156958	GALK2	15	+	49281986	49282089	49281986	49282085	49283565	49283718	13506	8,3	80,66	15,13	76,73	77	73	0.00828692	0.103021	0.087,0.041	0.158,0.144	-0.087	-8.7	8.7
4658	ENSG00000171720	HDAC3	5	-	141629818	141629916	141629859	141629916	141629683	141629739	4658	2,4	64,38	8,7	31,45	114	73	0.00829494	0.103053	0.02,0.063	0.142,0.091	-0.075	-7.5	7.5
13763	ENSG00000067840	PDZD4	X	-	153808341	153808595	153808359	153808595	153807278	153807369	13763	2,1	1,0	8,2	1,5	91	73	0.00832133	0.103293	0.616,1.0	0.865,0.243	0.254	25.4	25.4
2846	ENSG00000133706	LARS	5	-	146172686	146172774	146172691	146172774	146168127	146168265	2846	17,10	0,0	19,20	1,4	78	73	0.00832519	0.103293	1.0,1.0	0.947,0.824	0.115	11.5	11.5
17566	ENSG00000119723	COQ6	14	+	73950309	73950597	73950309	73950495	73953434	73953569	17566	1,1	45,21	1,9	33,37	175	73	0.00834711	0.103432	0.009,0.019	0.012,0.092	-0.038	-3.8	3.8
4556	ENSG00000143416	SELENBP1	1	-	151365534	151365684	151365562	151365684	151365188	151365281	4556	34,17	344270	6,0	98,75	101	73	0.0083473	0.103432	0.067,0.044	0.042,0.0	0.035	3.5	3.5
14379	ENSG00000198856	OSTC	4	+	108650583	108650794	108650583	108650753	108655563	108655657	14379	368254	1,0	296266	7,5	114	73	0.00840104	0.103828	0.996,1.0	0.964,0.971	0.03	3	3
16372	ENSG00000149541	B3GAT3	11	-	62621865	62621984	62621875	62621984	62620496	62620671	16372	20,30	2,3	27,32	0,0	83	73	0.00840119	0.103828	0.898,0.898	1.0,1.0	-0.102	-10.2	10.2
18535	ENSG00000185507	IRF7	11	-	615837	615970	615912	615970	615096	615647	18535	2,1	49,45	5,10	87,51	148	73	0.00839342	0.103828	0.02,0.011	0.028,0.088	-0.042	-4.2	4.2
2488	ENSG00000248919	ATP5J2-PTCD1	7	-	99466110	99466162	99466128	99466162	99460085	99460193	2488	846474	1069711	265252	511460	91	73	0.00839615	0.103828	0.388,0.348	0.294,0.305	0.069	6.9	6.9
15433	ENSG00000008517	IL32	16	+	3067553	3067687	3067553	3067613	3067983	3068010	15433	2,1	82,45	4,7	60,49	147	73	0.00842325	0.103965	0.012,0.011	0.032,0.066	-0.038	-3.8	3.8
2992	ENSG00000078487	ZCWPW1	7	-	100419001	100419189	100419110	100419189	100417065	100417183	2992	7,2	6,5	10,7	2,2	182	73	0.00842311	0.103965	0.319,0.138	0.667,0.584	-0.397	-39.7	39.7
19176	ENSG00000090238	YPEL3	16	-	30095977	30096170	30096096	30096170	30095251	30095434	19176	3,3	7,6	10,11	4,7	192	73	0.00844471	0.104081	0.14,0.16	0.487,0.374	-0.28	-28	28
2135	ENSG00000160285	LSS	21	-	46222591	46222738	46222662	46222738	46221853	46221975	2135	19,17	7,2	20,20	1,1	144	73	0.00844912	0.104081	0.579,0.812	0.91,0.91	-0.215	-21.5	21.5
9658	ENSG00000117480	FAAH	1	+	46406041	46406083	46406041	46406078	46406243	46406368	9658	6,2	38,34	0,1	26,10	78	73	0.00844424	0.104081	0.129,0.052	0.0,0.086	0.048	4.8	4.8
13232	ENSG00000078319	PMS2P1	7	-	100335205	100335428	100335332	100335428	100332441	100332581	13232	3,1	3,2	5,6	2,0	200	73	0.00846021	0.10415	0.267,0.154	0.477,1.0	-0.528	-52.8	52.8
13426	ENSG00000127184	COX7C	5	+	86619352	86619878	86619352	86619499	86620667	86620766	13426	45,39	0,1	28,47	1,3	452	73	0.00848501	0.104388	1.0,0.863	0.819,0.717	0.163	16.3	16.3
3329	ENSG00000070610	GBA2	9	-	35740515	35740628	35740571	35740628	35740208	35740362	3329	68,52	0,2	54,73	1,8	129	73	0.00851402	0.104677	1.0,0.936	0.968,0.838	0.065	6.5	6.5
5250	ENSG00000141480	ARRB2	17	+	4710698	4710889	4710698	4710885	4715012	4715043	5250	9,6	0,0	18,20	4,1	77	73	0.00853145	0.104823	1.0,1.0	0.81,0.95	0.12	12	12
169	ENSG00000214719	AC005562.1	17	+	30631736	30631979	30631736	30631895	30633097	30633390	169	101,81	5,3	131117	13,15	157	73	0.00860364	0.105641	0.904,0.926	0.824,0.784	0.111	11.1	11.1
5522	ENSG00000110719	TCIRG1	11	+	68041752	68041859	68041752	68041831	68042642	68042863	5522	2,0	18,9	6,3	14,15	101	73	0.00861938	0.105766	0.074,0.0	0.237,0.126	-0.144	-14.4	14.4
5114	ENSG00000135597	REPS1	6	-	138926400	138930098	138929976	138930098	138921036	138921124	5114	39,47	12,10	118115	12,14	3649	73	0.00869782	0.106659	0.061,0.086	0.164,0.141	-0.079	-7.9	7.9
4808	ENSG00000162961	DPY30	2	-	32039592	32039805	32039732	32039805	32039424	32039492	4808	19,19	245143	21,42	192153	213	73	0.00871165	0.10676	0.026,0.044	0.036,0.086	-0.026	-2.6	2.6
13472	ENSG00000171914	TLN2	15	+	62761680	62761853	62761680	62761821	62762271	62762453	13472	0,1	1,1	2,1	0,2	105	73	0.00880619	0.107849	0.0,0.41	1.0,0.258	-0.424	-42.4	42.4
21109	ENSG00000068137	PLEKHH3	17	-	42668657	42668902	42668689	42668902	42667916	42668303	21109	11,6	2,0	11,7	7,2	105	73	0.00881962	0.107943	0.793,1.0	0.522,0.709	0.281	28.1	28.1
3743	ENSG00000006530	AGK	7	+	141633900	141633976	141633900	141633972	141636959	141637017	3743	3,3	0,0	2,7	0,4	77	73	0.00882597	0.107952	1.0,1.0	1.0,0.624	0.188	18.8	18.8
6750	ENSG00000213742	ZNF337-AS1	20	+	25624156	25624446	25624156	25624215	25632157	25632288	6750	17,11	0,0	6,5	1,1	304	73	0.00889445	0.108719	1.0,1.0	0.59,0.546	0.432	43.2	43.2
20599	ENSG00000155506	LARP1	5	+	154793799	154794000	154793799	154793922	154794099	154794262	20599	341239	8,6	259300	2,2	151	73	0.00892652	0.109041	0.954,0.951	0.984,0.986	-0.033	-3.3	3.3
18409	ENSG00000140153	WDR20	14	+	102139980	102140208	102139980	102140172	102194937	102195120	18409	1,2	28,23	2,7	19,11	109	73	0.00895703	0.109343	0.023,0.055	0.066,0.299	-0.143	-14.3	14.3
15518	ENSG00000143761	ARF1	1	+	228083149	228083309	228083149	228083304	228097077	228097232	15518	7,9	3,1	10,3	0,0	78	73	0.0089702	0.109363	0.686,0.894	1.0,1.0	-0.21	-21	21
7143	ENSG00000154710	RABGEF1	7	+	66796686	66796892	66796686	66796733	66797373	66797506	7143	4,5	1,0	24,20	4,3	232	73	0.00896664	0.109363	0.557,1.0	0.654,0.677	0.113	11.3	11.3
6300	ENSG00000178149	DALRD3	3	-	49015803	49015872	49015818	49015872	49015487	49015707	6300	63,44	10,7	57,41	4,1	88	73	0.00898014	0.109413	0.839,0.839	0.922,0.971	-0.108	-10.8	10.8
3205	ENSG00000120662	MTRF1	13	-	41261582	41261825	41261793	41261825	41260492	41260915	3205	31,31	0,0	35,34	3,1	284	73	0.00909569	0.11075	1.0,1.0	0.75,0.897	0.176	17.6	17.6
5264	ENSG00000168894	RNF181	2	+	85595733	85595853	85595733	85595849	85596518	85596649	5264	11,3	189158	1,7	343301	77	73	0.00910327	0.110771	0.052,0.018	0.003,0.022	0.022	2.2	2.2
5384	ENSG00000277462	ZNF670	1	-	247078593	247078755	247078725	247078755	247039410	247039537	5384	19,10	2,2	7,17	0,1	205	73	0.00913835	0.111127	0.772,0.64	1.0,0.858	-0.223	-22.3	22.3
17371	ENSG00000177989	ODF3B	22	-	50531185	50531295	50531190	50531295	50530936	50531058	17371	1,1	50,33	12,3	89107	78	73	0.00915119	0.111182	0.018,0.028	0.112,0.026	-0.046	-4.6	4.6
7994	ENSG00000226742	HSBP1L1	18	+	79966611	79966766	79966611	79966723	79967991	79968183	7994	28,28	0,0	16,17	2,2	116	73	0.00915467	0.111182	1.0,1.0	0.834,0.842	0.162	16.2	16.2
16475	ENSG00000152102	FAM168B	2	-	131093310	131093428	131093331	131093428	131082576	131082657	16475	23,15	1,1	29,23	6,5	94	73	0.00917758	0.111389	0.947,0.921	0.79,0.781	0.148	14.8	14.8
19597	ENSG00000177106	EPS8L2	11	+	721073	721206	721073	721187	721284	721462	19597	120119	2,0	221234	6,9	92	73	0.00918617	0.111422	0.979,1.0	0.967,0.954	0.029	2.9	2.9
1	ENSG00000146263	MMS22L	6	-	97267871	97268002	97267881	97268002	97263334	97263448	1	6,6	2,2	5,5	0,1	83	73	0.00920036	0.111523	0.725,0.725	1.0,0.815	-0.182	-18.2	18.2
14384	ENSG00000171988	JMJD1C	10	-	63268657	63268875	63268662	63268875	63264650	63264764	14384	2,3	23,19	0,0	16,24	78	73	0.00920956	0.111563	0.075,0.129	0.0,0.0	0.102	10.2	10.2
20287	ENSG00000174483	BBS1	11	+	66510654	66510818	66510654	66510706	66511012	66511089	20287	0,1	27,32	0,7	21,16	185	73	0.00923374	0.111784	0.0,0.012	0.0,0.147	-0.067	-6.7	6.7
14546	ENSG00000112186	CAP2	6	+	17507168	17507322	17507168	17507312	17507640	17507650	14546	2,3	64,49	6,3	30,15	83	73	0.00926002	0.111996	0.027,0.051	0.15,0.15	-0.111	-11.1	11.1
20488	ENSG00000137693	YAP1	11	+	102205868	102206086	102205868	102206074	102209516	102209564	20488	28,13	60,45	39,27	49,36	85	73	0.00926305	0.111996	0.286,0.199	0.406,0.392	-0.157	-15.7	15.7
7737	ENSG00000111581	NUP107	12	+	68734707	68734936	68734707	68734833	68735230	68735344	7737	5,3	44,36	9,9	32,27	176	73	0.00928529	0.112193	0.045,0.033	0.104,0.121	-0.073	-7.3	7.3
1804	ENSG00000137312	FLOT1	6	-	30741613	30741799	30741791	30741799	30741189	30741333	1804	316281	23,13	334339	9,10	251	73	0.00931001	0.11242	0.8,0.863	0.915,0.908	-0.08	-8	8
7546	ENSG00000158290	CUL4B	X	-	120561310	120561440	120561371	120561440	120560082	120560625	7546	10,4	16,16	3,2	18,26	134	73	0.009324	0.112518	0.254,0.12	0.083,0.04	0.126	12.6	12.6
13063	ENSG00000048707	VPS13D	1	+	12268711	12268876	12268711	12268863	12270993	12271124	13063	11,13	0,0	12,14	2,2	86	73	0.00934213	0.112593	1.0,1.0	0.836,0.856	0.154	15.4	15.4
4492	ENSG00000064687	ABCA7	19	+	1063759	1063899	1063759	1063863	1064160	1064253	4492	3,0	9,11	7,3	6,7	109	73	0.00933673	0.112593	0.183,0.0	0.439,0.223	-0.24	-24	24
20834	ENSG00000104529	EEF1D	8	-	143583159	143583276	143583163	143583276	143581228	143581328	20834	1,1	0,1	3,1	2,1	77	73	0.00935048	0.112622	1.0,0.487	0.587,0.487	0.207	20.7	20.7
845	ENSG00000148358	GPR107	9	+	130079629	130079776	130079629	130079769	130083564	130083602	845	0,2	66,63	9,5	116134	80	73	0.00940316	0.113184	0.0,0.028	0.066,0.033	-0.036	-3.6	3.6
9540	ENSG00000109181	UGT2B10	4	+	68815994	68816485	68815994	68816172	68818028	68818177	9540	11,10	2,1	18,11	0,0	386	73	0.00944451	0.11361	0.51,0.654	1.0,1.0	-0.418	-41.8	41.8
10272	ENSG00000266028	SRGAP2	1	+	206342845	206343008	206342845	206342900	206384013	206384076	10272	35,7	0,0	33,17	2,2	181	73	0.00946376	0.113769	1.0,1.0	0.869,0.774	0.178	17.8	17.8
1239	ENSG00000176386	CDC26	9	-	113275377	113275589	113275381	113275589	113273328	113273438	1239	2,8	103,90	14,14	114107	77	73	0.00948445	0.113891	0.018,0.078	0.104,0.11	-0.059	-5.9	5.9
9537	ENSG00000136603	SKIL	3	+	170384599	170384765	170384599	170384627	170390222	170390464	9537	87,49	3,6	140125	2,2	211	73	0.00948587	0.113891	0.909,0.739	0.96,0.956	-0.134	-13.4	13.4
5553	ENSG00000165630	PRPF18	10	+	13586926	13587152	13586926	13587149	13597457	13597535	5553	58,45	0,0	90104	4,5	76	73	0.00949793	0.113929	1.0,1.0	0.956,0.952	0.046	4.6	4.6
9609	ENSG00000109920	FNBP4	11	-	47767062	47767286	47767068	47767286	47765269	47765362	9609	3,3	31,15	26,20	70,64	79	73	0.00950106	0.113929	0.082,0.156	0.256,0.224	-0.121	-12.1	12.1
20005	ENSG00000111325	OGFOD2	12	+	122976870	122977166	122976870	122976963	122978324	122978569	20005	49,51	1,0	81,70	2,4	276	73	0.00958044	0.114808	0.928,1.0	0.915,0.822	0.095	9.5	9.5
11784	ENSG00000184012	TMPRSS2	21	-	41468148	41468356	41468182	41468356	41467765	41467886	11784	4,2	0,0	2,6	4,0	107	73	0.00962211	0.115161	1.0,1.0	0.254,1.0	0.373	37.3	37.3
11919	ENSG00000078699	CBFA2T2	20	+	33638738	33639708	33638738	33638880	33640343	33640531	11919	17,32	2,1	15,23	0,1	901	73	0.00961745	0.115161	0.408,0.722	1.0,0.651	-0.261	-26.1	26.1
12074	ENSG00000181991	MRPS11	15	+	88467907	88469145	88467907	88468024	88472626	88472725	12074	116,68	122,73	139134	83103	1194	73	0.00963286	0.115217	0.055,0.054	0.093,0.074	-0.029	-2.9	2.9
2166	ENSG00000140157	NIPA2	15	+	22843101	22843321	22843101	22843228	22845145	22845267	2166	19,6	2,1	11,14	5,8	166	73	0.0096443	0.115281	0.807,0.725	0.492,0.435	0.302	30.2	30.2
6260	ENSG00000125454	SLC25A19	17	-	75288387	75288591	75288497	75288591	75286632	75286802	6260	16,11	1,0	13,13	0,5	183	73	0.00967945	0.115629	0.865,1.0	1.0,0.509	0.178	17.8	17.8
5673	ENSG00000091490	SEL1L3	4	-	25779002	25779203	25779075	25779203	25776276	25776360	5673	47,27	97,92	39,30	177135	146	73	0.00972159	0.116059	0.195,0.128	0.099,0.1	0.062	6.2	6.2
13186	ENSG00000116260	QSOX1	1	+	180196681	180196876	180196681	180196794	180197332	180198016	13186	112,86	7,6	83,78	2,1	155	73	0.00975686	0.116333	0.883,0.871	0.951,0.973	-0.085	-8.5	8.5
13696	ENSG00000228889	UBAC2-AS1	13	-	99200365	99200710	99200637	99200710	99196376	99197802	13696	68,28	5,1	12,24	1,0	345	73	0.00975242	0.116333	0.742,0.856	0.717,1.0	-0.06	-6	6
18993	ENSG00000144559	TAMM41	3	-	11817185	11817337	11817191	11817337	11809516	11809682	18993	7,0	20,20	1,0	11,8	79	73	0.009775	0.116476	0.244,0.0	0.077,0.0	0.083	8.3	8.3
10573	ENSG00000058063	ATP11B	3	+	182857877	182858028	182857877	182858023	182859161	182859359	10573	61,25	5,1	68,36	0,0	78	73	0.00980393	0.116528	0.919,0.959	1.0,1.0	-0.061	-6.1	6.1
11493	ENSG00000227057	WDR46	6	-	33286794	33286894	33286798	33286894	33280915	33280987	11493	90,48	2,4	54,43	8,6	77	73	0.00980137	0.116528	0.977,0.919	0.865,0.872	0.079	7.9	7.9
1710	ENSG00000037042	TUBG2	17	+	42660148	42660367	42660148	42660316	42660638	42660706	1710	2,6	49,45	18,18	102,73	124	73	0.00980151	0.116528	0.023,0.073	0.094,0.127	-0.063	-6.3	6.3
20525	ENSG00000135931	ARMC9	2	+	231198752	231198945	231198752	231198941	231206197	231206289	20525	2,2	2,4	0,1	5,1	77	73	0.00979523	0.116528	0.487,0.322	0.0,0.487	0.161	16.1	16.1
17277	ENSG00000126777	KTN1	14	+	55673171	55673285	55673171	55673255	55675834	55675897	17277	7,6	87,49	18,10	49,67	103	73	0.00981941	0.116565	0.054,0.08	0.207,0.096	-0.084	-8.4	8.4
2317	ENSG00000125450	NUP85	17	+	75234641	75234794	75234641	75234788	75235099	75235201	2317	3,3	49,29	10,5	41,18	79	73	0.00981697	0.116565	0.054,0.087	0.184,0.204	-0.124	-12.4	12.4
20676	ENSG00000130816	DNMT1	19	-	10166591	10166666	10166597	10166666	10163325	10163360	20676	7,2	45,21	1,1	31,31	79	73	0.00983979	0.116734	0.126,0.081	0.029,0.029	0.075	7.5	7.5
1039	ENSG00000129657	SEC14L1	17	+	77088748	77088985	77088748	77088949	77089152	77089271	1039	2,2	12,8	8,4	5,7	109	73	0.00988209	0.117092	0.1,0.143	0.517,0.277	-0.276	-27.6	27.6
21396	ENSG00000117523	PRRC2C	1	+	171584418	171584541	171584418	171584526	171587002	171587221	21396	41,27	51,37	24,19	63,45	88	73	0.00988232	0.117092	0.4,0.377	0.24,0.259	0.139	13.9	13.9
21636	ENSG00000089009	RPL6	12	-	112409405	112409614	112409586	112409614	112408419	112408656	21636	266197	371257	190218	370406	254	73	0.00993658	0.117662	0.171,0.181	0.129,0.134	0.044	4.4	4.4
17854	ENSG00000071462	WBSCR22	7	+	73683767	73683946	73683767	73683901	73686635	73686731	17854	8,8	8,4	11,8	2,1	118	73	0.00994454	0.117682	0.382,0.553	0.773,0.832	-0.335	-33.5	33.5
19574	ENSG00000143093	STRIP1	1	+	110042274	110042494	110042274	110042422	110043087	110043270	19574	4,1	0,0	4,3	1,2	145	73	0.0100107	0.118379	1.0,1.0	0.668,0.43	0.451	45.1	45.1
6432	ENSG00000160209	PDXK	21	+	43732138	43732647	43732138	43732442	43734068	43734123	6432	10,8	4,4	17,15	1,2	278	73	0.0100159	0.118379	0.396,0.344	0.817,0.663	-0.37	-37	37
2356	ENSG00000089154	GCN1	12	-	120145250	120145330	120145261	120145330	120144922	120145061	2356	4,4	52,49	19,12	72,83	84	73	0.010027	0.118436	0.063,0.066	0.187,0.112	-0.085	-8.5	8.5
8881	ENSG00000153094	BCL2L11	2	+	111123745	111123869	111123745	111123766	111124049	111124139	8881	33,10	2,2	22,25	0,0	176	73	0.0100498	0.118631	0.873,0.675	1.0,1.0	-0.226	-22.6	22.6
8208	ENSG00000176101	SSNA1	9	+	137189109	137189265	137189109	137189151	137189806	137190370	8208	940654	6,11	534537	2,0	187	73	0.0100739	0.118842	0.984,0.959	0.99,1.0	-0.023	-2.3	2.3
1960	ENSG00000103197	TSC2	16	+	2082461	2082594	2082461	2082504	2083694	2083816	1960	8,10	0,0	17,12	0,4	163	73	0.0100841	0.118888	1.0,1.0	1.0,0.573	0.214	21.4	21.4
4411	ENSG00000127914	AKAP9	7	+	92089384	92089567	92089384	92089529	92093096	92093316	4411	7,3	90,50	8,11	38,57	111	73	0.0100908	0.118893	0.049,0.038	0.122,0.113	-0.074	-7.4	7.4
3327	ENSG00000070610	GBA2	9	-	35740499	35740628	35740571	35740628	35740208	35740362	3327	68,54	0,2	63,74	1,8	145	73	0.0101106	0.119052	1.0,0.931	0.969,0.823	0.07	7	7
17318	ENSG00000152556	PFKM	12	+	48106115	48106252	48106115	48106181	48107364	48107455	17318	2,8	1,3	3,2	6,6	144	73	0.0101281	0.119185	0.503,0.575	0.202,0.145	0.365	36.5	36.5
11369	ENSG00000050327	ARHGEF5	7	+	144362657	144365823	144362657	144362853	144366354	144366412	11369	600465	7,4	609664	13,18	3043	73	0.0101429	0.119284	0.673,0.736	0.529,0.469	0.206	20.6	20.6
2276	ENSG00000143622	RIT1	1	-	155904602	155904827	155904730	155904827	155904310	155904502	2276	4,4	56,42	16,24	113,94	201	73	0.0101518	0.119315	0.025,0.033	0.049,0.085	-0.038	-3.8	3.8
13591	ENSG00000167193	CRK	17	-	1436619	1437155	1436789	1437155	1420688	1423650	13591	126117	57,48	158167	48,30	243	73	0.0101798	0.119496	0.399,0.423	0.497,0.626	-0.15	-15	15
575	ENSG00000121578	B4GALT4	3	-	119240315	119240530	119240360	119240530	119236852	119237070	575	1,1	1,0	5,0	2,1	118	73	0.010176	0.119496	0.382,1.0	0.607,0.0	0.388	38.8	38.8
1637	ENSG00000163938	GNL3	3	+	52686048	52686100	52686048	52686059	52686768	52686827	1637	10,10	0,1	7,25	3,2	114	73	0.010222	0.119917	1.0,0.865	0.599,0.889	0.189	18.9	18.9
3786	ENSG00000166508	MCM7	7	-	100095738	100095973	100095773	100095973	100095386	100095470	3786	1,2	78,47	10,9	137127	108	73	0.0102311	0.11995	0.009,0.028	0.047,0.046	-0.028	-2.8	2.8
12032	ENSG00000101187	SLCO4A1	20	+	62668476	62668604	62668476	62668541	62668929	62669078	12032	1,2	9,8	8,13	14,21	136	73	0.0102522	0.120048	0.056,0.118	0.235,0.249	-0.155	-15.5	15.5
1433	ENSG00000198721	ECI2	6	-	4135407	4135591	4135510	4135591	4133548	4133701	1433	19,13	226168	16,15	89,89	176	73	0.010248	0.120048	0.034,0.031	0.069,0.065	-0.035	-3.5	3.5
11382	ENSG00000138035	PNPT1	2	-	55680711	55680918	55680854	55680918	55679681	55679795	11382	53,47	0,0	59,56	5,0	216	73	0.0102794	0.120144	1.0,1.0	0.8,1.0	0.1	10	10
3699	ENSG00000119682	AREL1	14	-	74684453	74684680	74684483	74684680	74683295	74683533	3699	30,21	0,2	33,45	5,5	103	73	0.0102714	0.120144	1.0,0.882	0.824,0.864	0.097	9.7	9.7
692	ENSG00000184436	THAP7	22	-	21001706	21001911	21001717	21001911	21000646	21001411	692	4,1	0,0	10,9	3,1	84	73	0.0102734	0.120144	1.0,1.0	0.743,0.887	0.185	18.5	18.5
12553	ENSG00000089597	GANAB	11	-	62639626	62639731	62639630	62639731	62639358	62639467	12553	605419	1,0	562551	10,13	77	73	0.0103083	0.120408	0.998,1.0	0.982,0.976	0.02	2	2
7077	ENSG00000214078	CPNE1	20	-	35664358	35664900	35664759	35664900	35658929	35659014	7077	10,14	33,28	20,14	18,17	474	73	0.0103661	0.121008	0.045,0.071	0.146,0.113	-0.072	-7.2	7.2
17460	ENSG00000071054	MAP4K4	2	+	101867211	101867318	101867211	101867309	101869621	101869797	17460	0,0	75,62	3,6	91,92	82	73	0.0104522	0.121938	0.0,0.0	0.029,0.055	-0.042	-4.2	4.2
7288	ENSG00000083168	KAT6A	8	-	42049575	42049707	42049619	42049707	42049169	42049302	7288	9,2	1,0	3,6	1,2	117	73	0.0105114	0.122553	0.849,1.0	0.652,0.652	0.272	27.2	27.2
19123	ENSG00000113240	CLK4	5	-	178617343	178618778	178618555	178618778	178616881	178616948	19123	64,66	15,12	85,98	8,8	1285	73	0.0105192	0.122569	0.195,0.238	0.376,0.41	-0.177	-17.7	17.7
4836	ENSG00000110075	PPP6R3	11	+	68505144	68505271	68505144	68505249	68519500	68519651	4836	46,28	4,4	15,8	0,1	95	73	0.010532	0.122643	0.898,0.843	1.0,0.86	-0.059	-5.9	5.9
17389	ENSG00000151465	CDC123	10	+	12235089	12235330	12235089	12235123	12237143	12237224	17389	5,2	237170	10,15	166140	280	73	0.0105529	0.12281	0.005,0.003	0.015,0.027	-0.017	-1.7	1.7
1718	ENSG00000141076	CIRH1A	16	+	69137800	69137977	69137800	69137885	69139824	69139914	1718	3,0	54,48	9,7	91,74	165	73	0.0105961	0.123237	0.024,0.0	0.042,0.04	-0.029	-2.9	2.9
21667	ENSG00000198380	GFPT1	2	-	69369995	69370108	69370000	69370108	69363544	69363670	21667	22,19	346249	30,21	194205	78	73	0.0106328	0.123589	0.056,0.067	0.126,0.087	-0.045	-4.5	4.5
13019	ENSG00000178982	EIF3K	19	+	38626028	38626262	38626028	38626102	38632429	38632900	13019	39,30	470299	51,73	442418	233	73	0.0106581	0.123655	0.025,0.03	0.035,0.052	-0.016	-1.6	1.6
18449	ENSG00000088682	COQ9	16	+	57447559	57447691	57447559	57447578	57451039	57451208	18449	2,1	57,64	6,4	48,37	186	73	0.0106647	0.123655	0.014,0.006	0.047,0.041	-0.034	-3.4	3.4
19377	ENSG00000117118	SDHB	1	-	17023840	17024074	17023972	17024074	17022607	17022730	19377	8,3	189154	14,20	253214	205	73	0.0106637	0.123655	0.015,0.007	0.019,0.032	-0.015	-1.5	1.5
443	ENSG00000103248	MTHFSD	16	-	86555168	86555235	86555172	86555235	86554644	86554748	443	8,3	4,0	7,5	0,0	77	73	0.0106541	0.123655	0.655,1.0	1.0,1.0	-0.172	-17.2	17.2
15129	ENSG00000183597	TANGO2	22	+	20061529	20061706	20061529	20061683	20063337	20063442	15129	4,2	28,20	13,10	30,34	96	73	0.0107166	0.124182	0.098,0.071	0.248,0.183	-0.131	-13.1	13.1
7467	ENSG00000261556	SMG1P7	16	-	70231322	70231523	70231436	70231523	70230993	70231158	7467	2,2	3,5	1,2	1,0	187	73	0.0107318	0.124281	0.207,0.135	0.281,1.0	-0.47	-47	47
8480	ENSG00000185024	BRF1	14	-	105225955	105226161	105226068	105226161	105221647	105221914	8480	11,4	31,20	11,10	10,14	186	73	0.0107699	0.124647	0.122,0.073	0.302,0.219	-0.163	-16.3	16.3
14758	ENSG00000163378	EOGT	3	-	69012367	69012799	69012514	69012799	69011935	69011991	14758	2,1	5,4	8,4	5,2	220	73	0.0107921	0.124827	0.117,0.077	0.347,0.399	-0.276	-27.6	27.6
11392	ENSG00000112874	NUDT12	5	-	103560011	103560254	103560042	103560254	103558878	103559468	11392	31,15	59,35	25,26	27,24	104	73	0.0108333	0.124999	0.269,0.231	0.394,0.432	-0.163	-16.3	16.3
6761	ENSG00000157992	KRTCAP3	2	+	27443073	27443280	27443073	27443220	27443443	27443532	6761	71,57	0,1	85,71	6,1	133	73	0.0108253	0.124999	1.0,0.969	0.886,0.975	0.054	5.4	5.4
9001	ENSG00000122507	BBS9	7	+	33152700	33152855	33152700	33152851	33155637	33155702	9001	2,2	9,12	0,0	5,3	77	73	0.0108315	0.124999	0.174,0.136	0.0,0.0	0.155	15.5	15.5
9164	ENSG00000183495	EP400	12	+	131979696	131979793	131979696	131979784	131982092	131982478	9164	8,10	0,1	14,14	3,2	82	73	0.0108259	0.124999	1.0,0.899	0.806,0.862	0.115	11.5	11.5
8421	ENSG00000126746	ZNF384	12	-	6689097	6689510	6689367	6689510	6688166	6688226	8421	16,25	38,20	42,31	19,25	343	73	0.0108727	0.125377	0.082,0.21	0.32,0.209	-0.119	-11.9	11.9
15844	ENSG00000136938	ANP32B	9	+	97984591	97984692	97984591	97984611	97994630	97994780	15844	2,2	1,2	1,0	1,2	154	73	0.0109126	0.125607	0.487,0.322	0.322,0.0	0.243	24.3	24.3
16103	ENSG00000101367	MAPRE1	20	+	32839734	32839879	32839734	32839856	32846617	32846770	16103	4,4	179108	12,13	174179	96	73	0.0109114	0.125607	0.017,0.027	0.05,0.052	-0.029	-2.9	2.9
5380	ENSG00000137207	YIPF3	6	-	43515594	43515701	43515605	43515701	43513587	43513633	5380	169107	2,1	165134	5,7	84	73	0.0109096	0.125607	0.987,0.989	0.966,0.943	0.034	3.4	3.4
3270	ENSG00000087206	UIMC1	5	-	176968554	176969291	176969052	176969291	176958092	176958154	3270	279230	0,0	483385	0,7	571	73	0.0109218	0.125637	1.0,1.0	1.0,0.875	0.063	6.3	6.3
14880	ENSG00000028310	BRD9	5	-	891095	891287	891154	891287	889586	889647	14880	5,2	42,21	6,8	20,17	132	73	0.0109654	0.125909	0.062,0.05	0.142,0.207	-0.118	-11.8	11.8
6692	ENSG00000132768	DPH2	1	+	43970965	43971220	43970965	43971189	43971386	43971414	6692	2,1	13,20	11,6	27,29	104	73	0.0109607	0.125909	0.097,0.034	0.222,0.127	-0.109	-10.9	10.9
8430	ENSG00000004866	ST7	7	+	117136080	117136240	117136080	117136235	117138434	117138532	8430	26,9	123,82	19,17	58,44	78	73	0.0109651	0.125909	0.165,0.093	0.235,0.266	-0.121	-12.1	12.1
18297	ENSG00000116266	STXBP3	1	+	108776332	108776437	108776332	108776423	108779285	108779366	18297	9,4	66,40	5,1	96,68	87	73	0.0109799	0.125999	0.103,0.077	0.042,0.012	0.063	6.3	6.3
2702	ENSG00000096746	HNRNPH3	10	+	68338492	68338669	68338492	68338642	68339139	68339226	2702	147,81	134,80	151150	80105	100	73	0.0109874	0.126009	0.445,0.425	0.579,0.51	-0.109	-10.9	10.9
15172	ENSG00000002016	RAD52	12	-	914410	914532	914430	914532	913893	914121	15172	9,4	15,3	5,4	31,18	93	73	0.0110652	0.126825	0.32,0.511	0.112,0.149	0.285	28.5	28.5
7112	ENSG00000187961	KLHL17	1	+	962726	962917	962726	962913	963031	963253	7112	12,7	0,0	13,12	2,2	77	73	0.0111035	0.127186	1.0,1.0	0.86,0.85	0.145	14.5	14.5
17816	ENSG00000229117	RPL41	12	+	56116774	56116863	56116774	56116829	56117188	56117207	17816	81,61	17,13	109,97	15,4	107	73	0.0111315	0.127431	0.765,0.762	0.832,0.943	-0.124	-12.4	12.4
13184	ENSG00000116260	QSOX1	1	+	180196681	180196890	180196681	180196794	180197332	180198016	13184	130110	7,6	97,92	2,1	169	73	0.0111524	0.127592	0.889,0.888	0.954,0.975	-0.076	-7.6	7.6
19390	ENSG00000180178	FAR2P1	2	-	130035133	130035262	130035192	130035262	130034309	130034377	19390	71,71	3,3	45,36	0,0	132	73	0.0111755	0.12778	0.929,0.929	1.0,1.0	-0.071	-7.1	7.1
1224	ENSG00000105707	HPN	19	+	35041721	35042522	35041721	35041872	35049289	35049391	1224	322233	1,2	172171	4,4	723	73	0.0111824	0.127781	0.97,0.922	0.813,0.812	0.133	13.3	13.3
7008	ENSG00000121988	ZRANB3	2	-	135531126	135531236	135531159	135531236	135504328	135504496	7008	16,11	3,1	3,2	0,0	106	73	0.0112143	0.128069	0.786,0.883	1.0,1.0	-0.165	-16.5	16.5
16264	ENSG00000165669	FAM204A	10	-	118335534	118335641	118335553	118335641	118335395	118335426	16264	4,1	146,91	11,9	190153	92	73	0.0112475	0.128371	0.021,0.009	0.044,0.045	-0.029	-2.9	2.9
3910	ENSG00000027001	MIPEP	13	-	23760442	23760573	23760532	23760573	23760087	23760217	3910	2,2	3,0	0,1	3,1	163	73	0.0112662	0.128479	0.23,1.0	0.0,0.309	0.461	46.1	46.1
563	ENSG00000232119	MCTS1	X	+	120608224	120608463	120608224	120608358	120611010	120611078	563	33,13	155,94	14,14	151150	178	73	0.0112706	0.128479	0.08,0.054	0.037,0.037	0.03	3	3
13833	ENSG00000111652	COPS7A	12	+	6724292	6724388	6724292	6724330	6724613	6724818	13833	14,7	5,3	13,8	0,2	131	73	0.0113391	0.129139	0.609,0.565	1.0,0.69	-0.258	-25.8	25.8
8782	ENSG00000122299	ZC3H7A	16	-	11775406	11775562	11775482	11775562	11774979	11775013	8782	4,3	0,0	14,30	1,3	149	73	0.0113421	0.129139	1.0,1.0	0.873,0.83	0.149	14.9	14.9
1151	ENSG00000023287	RB1CC1	8	-	52628031	52628168	52628040	52628168	52624716	52624787	1151	49,30	26,16	58,67	60,63	82	73	0.0113804	0.129497	0.627,0.625	0.463,0.486	0.151	15.1	15.1
21091	ENSG00000013374	NUB1	7	+	151374096	151374243	151374096	151374201	151375847	151375943	21091	78,66	143,88	84,66	87,62	115	73	0.0113935	0.129569	0.257,0.323	0.38,0.403	-0.101	-10.1	10.1
13834	ENSG00000111652	COPS7A	12	+	6724292	6724390	6724292	6724330	6724613	6724818	13834	13,8	5,3	13,8	0,2	133	73	0.0114611	0.130181	0.588,0.594	1.0,0.687	-0.253	-25.3	25.3
20662	ENSG00000008405	CRY1	12	-	107005105	107005248	107005140	107005248	107001763	107001948	20662	58,39	0,0	88,83	3,4	108	73	0.0114561	0.130181	1.0,1.0	0.952,0.933	0.057	5.7	5.7
10181	ENSG00000172667	ZMAT3	3	-	179027641	179027819	179027645	179027819	179027422	179027523	10181	0,2	16,12	4,10	33,36	77	73	0.0114887	0.130416	0.0,0.136	0.103,0.208	-0.087	-8.7	8.7
18703	ENSG00000164308	ERAP2	5	+	96909579	96909809	96909579	96909764	96912636	96912798	18703	0,2	3,2	1,1	1,0	118	73	0.0115589	0.131135	0.0,0.382	0.382,1.0	-0.5	-50	50
16881	ENSG00000170242	USP47	11	+	11905398	11905625	11905398	11905548	11920155	11920251	16881	10,11	81,42	17,29	66,61	150	73	0.0115896	0.131325	0.057,0.113	0.111,0.188	-0.064	-6.4	6.4
4210	ENSG00000182446	NPLOC4	17	-	81610192	81610258	81610209	81610258	81608727	81608822	4210	1,6	86,67	10,10	85,77	90	73	0.0115847	0.131325	0.009,0.068	0.087,0.095	-0.052	-5.2	5.2
7542	ENSG00000105202	FBL	19	-	39837958	39838091	39838060	39838091	39837710	39837843	7542	15,9	4,1	4,3	1,0	175	73	0.0116399	0.131817	0.61,0.79	0.625,1.0	-0.113	-11.3	11.3
9064	ENSG00000247271	ZBED5-AS1	11	+	10858258	10858366	10858258	10858351	10865260	10865327	9064	30,16	5,0	14,9	0,0	88	73	0.0117167	0.132607	0.833,1.0	1.0,1.0	-0.084	-8.4	8.4
1961	ENSG00000103197	TSC2	16	+	2082435	2082558	2082435	2082504	2083694	2083816	1961	7,9	0,0	15,9	0,4	127	73	0.0117636	0.132979	1.0,1.0	1.0,0.564	0.218	21.8	21.8
20994	ENSG00000156261	CCT8	21	-	29073389	29073565	29073530	29073565	29070246	29070337	20994	10,7	209146	21,22	226212	214	73	0.0117621	0.132979	0.016,0.016	0.031,0.034	-0.017	-1.7	1.7
17435	ENSG00000197150	ABCB8	7	+	151036543	151036653	151036543	151036649	151040267	151040301	17435	3,6	65,49	1,0	26,23	77	73	0.0118156	0.133488	0.042,0.104	0.035,0.0	0.055	5.5	5.5
15471	ENSG00000165661	QSOX2	9	-	136218993	136219164	136219029	136219164	136218696	136218808	15471	6,5	30,26	17,11	31,24	109	73	0.0118353	0.13363	0.118,0.114	0.269,0.235	-0.136	-13.6	13.6
1667	ENSG00000163138	PACRGL	4	+	20700457	20700747	20700457	20700611	20704465	20704533	1667	9,3	0,1	6,10	1,2	209	73	0.0118741	0.133989	1.0,0.512	0.677,0.636	0.099	9.9	9.9
9440	ENSG00000159259	CHAF1B	21	+	36409373	36409485	36409373	36409465	36411462	36411604	9440	1,0	13,9	6,0	15,16	93	73	0.0118973	0.13417	0.057,0.0	0.239,0.0	-0.091	-9.1	9.1
8405	ENSG00000118518	RNF146	6	+	127266882	127267095	127266882	127266925	127280230	127280340	8405	34,27	17,6	55,43	6,6	243	73	0.011915	0.13429	0.375,0.575	0.734,0.683	-0.234	-23.4	23.4
1889	ENSG00000204934	ATP6V0E2-AS1	7	-	149871641	149871796	149871676	149871796	149870241	149870351	1889	12,10	0,1	9,13	2,2	108	73	0.0119337	0.134341	1.0,0.871	0.753,0.815	0.151	15.1	15.1
9700	ENSG00000149428	HYOU1	11	-	119056278	119056405	119056329	119056405	119056069	119056167	9700	6,4	4,0	12,23	0,1	124	73	0.0119314	0.134341	0.469,1.0	1.0,0.931	-0.231	-23.1	23.1
8375	ENSG00000137818	RPLP1	15	+	69453333	69453454	69453333	69453421	69453646	69453721	8375	1,4	3,2	7,17	1,2	106	73	0.0119476	0.134418	0.187,0.579	0.828,0.854	-0.458	-45.8	45.8
5540	ENSG00000214046	SMIM7	19	-	16659954	16660000	16659958	16660000	16659394	16659447	5540	2,3	232155	7,7	181160	77	73	0.0119658	0.134543	0.008,0.018	0.035,0.04	-0.025	-2.5	2.5
17905	ENSG00000168070	C11orf85	11	-	64954042	64954802	64954756	64954802	64950354	64950430	17905	98,66	7,3	65,53	0,2	787	73	0.0120146	0.134931	0.565,0.671	1.0,0.711	-0.237	-23.7	23.7
18391	ENSG00000114120	SLC25A36	3	+	140966347	140966450	140966347	140966434	140970926	140970993	18391	10,9	10,11	13,14	6,3	89	73	0.0120121	0.134931	0.451,0.402	0.64,0.793	-0.29	-29	29
16816	ENSG00000100359	SGSM3	22	+	40407412	40407593	40407412	40407568	40407788	40407843	16816	18,16	37,29	3,5	24,17	98	73	0.0120687	0.135459	0.266,0.291	0.085,0.18	0.146	14.6	14.6
20300	ENSG00000100271	TTLL1	22	-	43069603	43069844	43069635	43069844	43068409	43068590	20300	1,0	23,16	1,4	13,11	105	73	0.0121111	0.135854	0.029,0.0	0.051,0.202	-0.112	-11.2	11.2
13758	ENSG00000186908	ZDHHC17	12	+	76797433	76797542	76797433	76797537	76805316	76805439	13758	5,0	25,11	0,0	13,27	78	73	0.0121677	0.136407	0.158,0.0	0.0,0.0	0.079	7.9	7.9
12477	ENSG00000143314	MRPL24	1	-	156740930	156741088	156741011	156741088	156738521	156738764	12477	4,6	111,92	12,9	88,76	154	73	0.0122126	0.136829	0.017,0.03	0.061,0.053	-0.033	-3.3	3.3
15897	ENSG00000092820	EZR	6	-	158819311	158819412	158819316	158819412	158818081	158818166	15897	1,0	48,36	5,2	45,51	78	73	0.0122328	0.136829	0.019,0.0	0.094,0.035	-0.055	-5.5	5.5
19654	ENSG00000162909	CAPN2	1	+	223761580	223761739	223761580	223761617	223762185	223762251	19654	1,0	153116	10,9	169132	195	73	0.0122341	0.136829	0.002,0.0	0.022,0.025	-0.022	-2.2	2.2
7465	ENSG00000261556	SMG1P7	16	-	70231326	70231523	70231436	70231523	70230993	70231158	7465	4,2	3,5	1,2	1,0	183	73	0.0122257	0.136829	0.347,0.138	0.285,1.0	-0.4	-40	40
16164	ENSG00000198780	FAM169A	5	-	74804488	74804605	74804492	74804605	74801589	74801629	16164	0,1	3,4	4,1	2,13	77	73	0.0122443	0.136862	0.0,0.192	0.655,0.068	-0.266	-26.6	26.6
17850	ENSG00000071462	WBSCR22	7	+	73683766	73684000	73683766	73683850	73686635	73686731	17850	24,23	4,0	28,37	0,0	223	73	0.0122722	0.137027	0.663,1.0	1.0,1.0	-0.168	-16.8	16.8
9078	ENSG00000158106	RHPN1	8	+	143378758	143378911	143378758	143378820	143379005	143379078	9078	5,6	0,0	1,5	3,0	164	73	0.0122735	0.137027	1.0,1.0	0.129,1.0	0.435	43.5	43.5
11247	ENSG00000116127	ALMS1	2	+	73489633	73491498	73489633	73490158	73519774	73520016	11247	145,47	2,2	47,57	1,0	1413	73	0.0122859	0.137084	0.789,0.548	0.708,1.0	-0.185	-18.5	18.5
13543	ENSG00000119711	ALDH6A1	14	-	74071820	74071974	74071895	74071974	74071194	74071497	13543	1,0	95,76	5,6	81,76	148	73	0.0122971	0.137129	0.005,0.0	0.03,0.037	-0.031	-3.1	3.1
10677	ENSG00000003393	ALS2	2	-	201780872	201780956	201780876	201780956	201768865	201768945	10677	0,0	20,23	3,3	45,31	77	73	0.0123383	0.137506	0.0,0.0	0.059,0.084	-0.072	-7.2	7.2
13258	ENSG00000149503	INCENP	11	+	62145628	62145763	62145628	62145751	62146657	62146902	13258	10,4	23,20	9,14	7,17	85	73	0.0123497	0.137552	0.272,0.147	0.525,0.414	-0.26	-26	26
12611	ENSG00000197530	MIB2	1	+	1623430	1623679	1623430	1623482	1623773	1623945	12611	54,43	4,3	48,53	2,0	270	73	0.0123615	0.137603	0.785,0.795	0.866,1.0	-0.143	-14.3	14.3
9348	ENSG00000141576	RNF157	17	-	76154279	76154328	76154282	76154328	76152354	76152465	9348	4,3	28,31	1,0	12,13	76	73	0.0123709	0.137627	0.121,0.085	0.074,0.0	0.066	6.6	6.6
12430	ENSG00000148335	NTMT1	9	+	129626199	129626299	129626199	129626295	129632649	129632855	12430	0,2	51,31	5,7	68,79	77	73	0.0123817	0.137666	0.0,0.058	0.065,0.077	-0.042	-4.2	4.2
16832	ENSG00000138688	KIAA1109	4	+	122334343	122334545	122334343	122334440	122336191	122336353	16832	21,10	42,22	44,23	9,29	178	73	0.0124062	0.137777	0.17,0.157	0.667,0.245	-0.292	-29.2	29.2
6327	ENSG00000167272	POP5	12	-	120580995	120581257	120581114	120581257	120579773	120579923	6327	31,20	57,44	34,21	24,27	192	73	0.0124027	0.137777	0.171,0.147	0.35,0.228	-0.13	-13	13
21467	ENSG00000215041	NEURL4	17	-	7325194	7325376	7325208	7325376	7324798	7324980	21467	1,3	18,18	9,10	30,25	87	73	0.012432	0.13787	0.045,0.123	0.201,0.251	-0.142	-14.2	14.2
2505	ENSG00000156042	CFAP70	10	-	73291225	73291444	73291349	73291444	73278178	73278337	2505	38,23	3,1	8,8	0,0	197	73	0.0124245	0.13787	0.824,0.895	1.0,1.0	-0.141	-14.1	14.1
5132	ENSG00000259053	RP11-33N16.3	14	-	89954585	89954659	89954595	89954659	89953905	89954001	5132	28,13	0,1	4,8	0,4	83	73	0.0124364	0.13787	1.0,0.92	1.0,0.638	0.141	14.1	14.1
15522	ENSG00000143761	ARF1	1	+	228083084	228083512	228083084	228083304	228097077	228097232	15522	46,38	3,1	29,39	0,0	281	73	0.0125041	0.13854	0.799,0.908	1.0,1.0	-0.146	-14.6	14.6
12308	ENSG00000177084	POLE	12	-	132661526	132661684	132661545	132661684	132660968	132661164	12308	51,48	2,1	34,26	4,4	92	73	0.0125147	0.138576	0.953,0.974	0.871,0.838	0.109	10.9	10.9
5398	ENSG00000105325	FZR1	19	+	3534354	3534522	3534354	3534513	3534794	3534836	5398	8,4	17,20	4,1	35,22	82	73	0.0125348	0.138718	0.295,0.151	0.092,0.039	0.157	15.7	15.7
2578	ENSG00000150316	CWC15	11	-	94973288	94973546	94973304	94973546	94972054	94972193	2578	0,0	9,3	5,0	1,7	89	73	0.0125749	0.138918	0.0,0.0	0.804,0.0	-0.402	-40.2	40.2
3435	ENSG00000178980	SEPW1	19	+	47780863	47781000	47780863	47780917	47781107	47781182	3435	2,4	52,29	9,11	47,48	156	73	0.0125733	0.138918	0.018,0.061	0.082,0.097	-0.05	-5	5
5437	ENSG00000162910	MRPL55	1	-	228108436	228108508	228108440	228108508	228108234	228108318	5437	52,25	10,5	98,83	7,5	77	73	0.0125717	0.138918	0.831,0.826	0.93,0.94	-0.107	-10.7	10.7
12044	ENSG00000183763	TRAIP	3	-	49829616	49829766	49829644	49829766	49829457	49829508	12044	17,2	4,0	7,9	0,0	101	73	0.0125912	0.138925	0.754,1.0	1.0,1.0	-0.123	-12.3	12.3
18691	ENSG00000099250	NRP1	10	-	33202890	33202995	33202911	33202995	33197649	33197709	18691	15,11	3,3	3,3	1,0	94	73	0.0125976	0.138925	0.795,0.74	0.7,1.0	-0.082	-8.2	8.2
2470	ENSG00000116750	UCHL5	1	-	193059289	193059409	193059315	193059409	193051753	193051817	2470	10,6	3,1	7,6	0,1	99	73	0.0125945	0.138925	0.711,0.816	1.0,0.816	-0.144	-14.4	14.4
12610	ENSG00000197530	MIB2	1	+	1623430	1623699	1623430	1623482	1623773	1623945	12610	70,60	4,3	65,73	2,0	290	73	0.012627	0.139169	0.815,0.834	0.891,1.0	-0.121	-12.1	12.1
5406	ENSG00000174405	LIG4	13	-	108214537	108214718	108214561	108214718	108207445	108211296	5406	17,22	0,0	22,10	3,1	97	73	0.0126723	0.139586	1.0,1.0	0.847,0.883	0.135	13.5	13.5
10842	ENSG00000107164	FUBP3	9	+	130623610	130623732	130623610	130623711	130626363	130626505	10842	4,4	121,89	12,10	113110	94	73	0.012744	0.140214	0.025,0.034	0.076,0.066	-0.042	-4.2	4.2
11203	ENSG00000196914	ARHGEF12	11	+	120459173	120459375	120459173	120459320	120460671	120460757	11203	2,1	122,81	4,9	105108	128	73	0.012738	0.140214	0.009,0.007	0.021,0.045	-0.025	-2.5	2.5
4632	ENSG00000196975	ANXA4	2	+	69810593	69811456	69810593	69810673	69812652	69812709	4632	19,17	50,49	35,39	50,58	856	73	0.0128061	0.140815	0.031,0.029	0.056,0.054	-0.025	-2.5	2.5
13687	ENSG00000127419	TMEM175	4	+	948115	948615	948115	948154	950420	950518	13687	138117	9,12	95,91	1,4	534	73	0.0128291	0.140986	0.677,0.571	0.929,0.757	-0.219	-21.9	21.9
17527	ENSG00000181392	SYNE4	19	-	36006749	36006944	36006764	36006944	36006422	36006671	17527	55,25	0,0	48,54	2,4	88	73	0.0128771	0.141432	1.0,1.0	0.952,0.918	0.065	6.5	6.5
18579	ENSG00000182199	SHMT2	12	+	57230359	57230579	57230359	57230462	57230802	57231000	18579	72,65	15,23	37,30	6,0	190	73	0.0129169	0.141623	0.648,0.521	0.703,1.0	-0.267	-26.7	26.7
21802	ENSG00000055917	PUM2	2	-	20350592	20350834	20350809	20350834	20327309	20327378	21802	65,37	3,6	45,57	14,14	290	73	0.0129056	0.141623	0.845,0.608	0.447,0.506	0.25	25	25
3610	ENSG00000204628	GNB2L1	5	-	181242117	181242345	181242169	181242345	181241486	181241639	3610	46,36	63,46	81,57	144170	125	73	0.0129133	0.141623	0.299,0.314	0.247,0.164	0.101	10.1	10.1
8045	ENSG00000124786	SLC35B3	6	-	8435342	8435483	8435438	8435483	8434384	8434430	8045	40,23	0,5	37,32	0,1	169	73	0.0129312	0.141697	1.0,0.665	1.0,0.933	-0.134	-13.4	13.4
13415	ENSG00000049246	PER3	1	+	7784319	7784555	7784319	7784376	7784653	7785005	13415	1,0	1,4	7,8	24,14	252	73	0.0129989	0.142274	0.225,0.0	0.078,0.142	0.003	0.3	0.3
21735	ENSG00000062598	ELMO2	20	-	46393980	46394089	46394048	46394089	46393528	46393601	21735	7,2	40,33	5,7	11,16	141	73	0.0129915	0.142274	0.083,0.03	0.191,0.185	-0.132	-13.2	13.2
12214	ENSG00000215769	RP13-104F24.2	17	-	64779980	64780205	64780065	64780205	64764450	64764548	12214	33,16	1,0	13,8	4,0	158	73	0.0130343	0.14258	0.938,1.0	0.6,1.0	0.169	16.9	16.9
10424	ENSG00000185658	BRWD1	21	-	39255644	39255828	39255664	39255828	39250795	39250889	10424	30,25	0,0	33,25	1,4	93	73	0.0130765	0.142922	1.0,1.0	0.963,0.831	0.103	10.3	10.3
17852	ENSG00000071462	WBSCR22	7	+	73683767	73683946	73683767	73683850	73686635	73686731	17852	22,13	4,0	19,24	0,0	169	73	0.0130807	0.142922	0.704,1.0	1.0,1.0	-0.148	-14.8	14.8
2500	ENSG00000133627	ACTR3B	7	+	152820298	152820442	152820298	152820347	152823341	152823515	2500	71,63	1,1	59,76	4,4	168	73	0.0131241	0.143314	0.969,0.965	0.865,0.892	0.088	8.8	8.8
7195	ENSG00000126001	CEP250	20	+	35479975	35480149	35479975	35480145	35490636	35490804	7195	2,0	34,25	6,6	57,53	77	73	0.0131329	0.143327	0.053,0.0	0.091,0.097	-0.068	-6.8	6.8
16251	ENSG00000163743	RCHY1	4	-	75508814	75508935	75508819	75508935	75494100	75494179	16251	1,1	96,92	10,2	136138	78	73	0.013161	0.14345	0.01,0.01	0.064,0.013	-0.028	-2.8	2.8
7566	ENSG00000204228	HSD17B8	6	+	33205639	33205729	33205639	33205725	33206133	33206176	7566	11,4	0,1	9,4	2,2	77	73	0.0131642	0.14345	1.0,0.791	0.81,0.655	0.163	16.3	16.3
9389	ENSG00000174428	GTF2IRD2B	7	+	75143949	75143993	75143949	75143978	75147693	75149817	9389	4,0	6,3	0,0	2,1	88	73	0.0131669	0.14345	0.356,0.0	0.0,0.0	0.178	17.8	17.8
21172	ENSG00000176978	DPP7	9	-	137112748	137112861	137112805	137112861	137112111	137112230	21172	4,2	0,0	19,23	2,2	130	73	0.0131939	0.143662	1.0,1.0	0.842,0.866	0.146	14.6	14.6
10166	ENSG00000197037	ZSCAN25	7	+	99619560	99619997	99619560	99619993	99621372	99621574	10166	3,1	14,15	7,9	17,18	77	73	0.013319	0.144934	0.169,0.059	0.281,0.322	-0.188	-18.8	18.8
12479	ENSG00000143314	MRPL24	1	-	156738342	156738438	156738422	156738438	156738030	156738134	12479	356280	4,3	314285	6,12	153	73	0.013326	0.144934	0.977,0.978	0.961,0.919	0.038	3.8	3.8
20871	ENSG00000186001	LRCH3	3	+	197835673	197835822	197835673	197835738	197839320	197839397	20871	75,46	5,1	58,32	0,1	157	73	0.0133761	0.145395	0.875,0.955	1.0,0.937	-0.053	-5.3	5.3
15851	ENSG00000170836	PPM1D	17	+	60647891	60648089	60647891	60648082	60656598	60656841	15851	4,3	20,11	3,3	79,63	80	73	0.0133982	0.145552	0.154,0.199	0.033,0.042	0.139	13.9	13.9
4828	ENSG00000129933	MAU2	19	+	19321524	19321903	19321524	19321664	19335717	19335735	4828	5,9	3,0	15,7	0,0	312	73	0.0134168	0.145671	0.281,1.0	1.0,1.0	-0.359	-35.9	35.9
7901	ENSG00000128159	TUBGCP6	22	-	50218702	50218897	50218709	50218897	50218487	50218620	7901	25,28	4,2	56,39	0,2	80	73	0.013426	0.145686	0.851,0.927	1.0,0.947	-0.085	-8.5	8.5
13016	ENSG00000095574	IKZF5	10	-	122998468	122998671	122998492	122998671	122996578	122996700	13016	3,4	0,0	14,4	0,4	97	73	0.0134936	0.146092	1.0,1.0	1.0,0.429	0.285	28.5	28.5
18935	ENSG00000198830	HMGN2	1	+	26473702	26473817	26473702	26473732	26474084	26474135	18935	70,48	848535	36,61	367356	158	73	0.0134778	0.146092	0.037,0.04	0.043,0.073	-0.019	-1.9	1.9
20730	ENSG00000188010	MORN2	2	+	38875990	38876211	38875990	38876110	38880178	38880229	20730	7,5	69,36	1,1	29,37	174	73	0.0134942	0.146092	0.041,0.055	0.014,0.011	0.036	3.6	3.6
5163	ENSG00000164024	METAP1	4	+	99039373	99039471	99039373	99039465	99041042	99041126	5163	1,1	65,32	6,2	42,50	79	73	0.0134849	0.146092	0.014,0.028	0.117,0.036	-0.055	-5.5	5.5
14568	ENSG00000169251	NMD3	3	+	161224929	161225064	161224929	161225018	161227246	161227343	14568	216138	4,8	278299	2,4	119	73	0.0135495	0.146607	0.971,0.914	0.988,0.979	-0.041	-4.1	4.1
20447	ENSG00000196576	PLXNB2	22	-	50283003	50283068	50283049	50283068	50282710	50282881	20447	13,8	56,62	25,26	77,66	119	73	0.0135581	0.146617	0.125,0.073	0.166,0.195	-0.081	-8.1	8.1
3192	ENSG00000143106	PSMA5	1	-	109426404	109426427	109426419	109426427	109421851	109421926	3192	8,8	4,0	5,4	0,0	88	73	0.0135922	0.146901	0.624,1.0	1.0,1.0	-0.188	-18.8	18.8
6862	ENSG00000122705	CLTA	9	+	36190855	36191004	36190855	36190911	36197550	36197588	6862	22,14	5,1	33,36	1,1	166	73	0.0136384	0.147316	0.659,0.86	0.936,0.941	-0.179	-17.9	17.9
5634	ENSG00000248333	CDK11B	1	-	1642346	1642508	1642385	1642508	1641905	1642001	5634	1,1	19,11	7,4	27,19	112	73	0.0136651	0.14752	0.033,0.056	0.145,0.121	-0.089	-8.9	8.9
17908	ENSG00000168070	C11orf85	11	-	64971876	64972085	64972009	64972085	64959304	64959422	17908	53,48	2,1	29,33	5,3	206	73	0.013678	0.147576	0.904,0.944	0.673,0.796	0.189	18.9	18.9
14916	ENSG00000196151	WDSUB1	2	-	159286359	159286592	159286535	159286592	159282671	159283093	14916	2,3	1,1	2,2	0,1	249	73	0.0136967	0.147641	0.37,0.468	1.0,0.37	-0.266	-26.6	26.6
2133	ENSG00000160285	LSS	21	-	46222629	46222738	46222662	46222738	46221853	46221975	2133	49,35	7,2	34,38	1,1	106	73	0.0136996	0.147641	0.828,0.923	0.959,0.963	-0.086	-8.6	8.6
3003	ENSG00000134291	TMEM106C	12	+	47963604	47963833	47963604	47963633	47964208	47964423	3003	12,2	148110	19,12	127132	273	73	0.013732	0.147906	0.021,0.005	0.038,0.024	-0.018	-1.8	1.8
11124	ENSG00000101236	RNF24	20	-	3934851	3935073	3934993	3935073	3931420	3934201	11124	2,2	18,12	7,5	12,12	215	73	0.0138225	0.148796	0.036,0.054	0.165,0.124	-0.1	-10	10
19363	ENSG00000198561	CTNND1	11	+	57761796	57762068	57761796	57762046	57795576	57795741	19363	9,7	15,13	13,9	54,57	95	73	0.0138425	0.148927	0.316,0.293	0.156,0.108	0.172	17.2	17.2
13711	ENSG00000184402	SS18L1	20	+	62158671	62158942	62158671	62158851	62159876	62159961	13711	21,13	0,0	21,25	3,1	164	73	0.0138891	0.149343	1.0,1.0	0.757,0.918	0.162	16.2	16.2
2438	ENSG00000129351	ILF3	19	+	10688068	10688176	10688068	10688114	10688549	10688788	2438	2,3	0,0	1,1	3,0	135	73	0.0139251	0.149645	1.0,1.0	0.153,1.0	0.423	42.3	42.3
20001	ENSG00000136628	EPRS	1	-	219973233	219973398	219973237	219973398	219972068	219972147	20001	2,8	618470	9,13	445435	77	73	0.0139401	0.149722	0.003,0.016	0.019,0.028	-0.014	-1.4	1.4
12512	ENSG00000160752	FDPS	1	+	155318911	155319120	155318911	155318928	155319610	155319688	12512	15,9	206149	34,31	257269	265	73	0.0139565	0.149747	0.02,0.016	0.035,0.031	-0.015	-1.5	1.5
7719	ENSG00000173846	PLK3	1	+	44804338	44804779	44804338	44804501	44805265	44805379	7719	20,16	1,0	116,91	4,4	351	73	0.0139583	0.149747	0.806,1.0	0.858,0.826	0.061	6.1	6.1
17845	ENSG00000071462	WBSCR22	7	+	73683767	73683923	73683767	73683850	73686635	73686731	17845	19,12	4,0	19,24	0,0	146	73	0.0139791	0.149886	0.704,1.0	1.0,1.0	-0.148	-14.8	14.8
12756	ENSG00000163681	SLMAP	3	+	57831382	57831536	57831382	57831530	57841298	57841371	12756	4,2	31,25	9,6	27,17	79	73	0.0140053	0.150081	0.107,0.069	0.235,0.246	-0.152	-15.2	15.2
8878	ENSG00000231651	DLG3-AS1	X	-	70455855	70455994	70455944	70455994	70452961	70453306	8878	2,3	3,5	5,8	1,3	162	73	0.0140422	0.150392	0.231,0.213	0.693,0.546	-0.397	-39.7	39.7
5303	ENSG00000166562	SEC11C	18	+	59148064	59148231	59148064	59148223	59149512	59149622	5303	4,1	5,1	8,11	0,4	81	73	0.0141188	0.151127	0.419,0.474	1.0,0.713	-0.41	-41	41
7477	ENSG00000150527	CTAGE5	14	+	39319208	39319294	39319208	39319291	39326863	39327022	7477	7,11	114,68	5,6	127167	76	73	0.0141343	0.151208	0.056,0.134	0.036,0.033	0.06	6	6
17357	ENSG00000198171	DDRGK1	20	-	3191647	3191821	3191764	3191821	3191189	3191238	17357	32,22	234172	41,63	244234	190	73	0.0141498	0.151288	0.05,0.047	0.061,0.094	-0.029	-2.9	2.9
18809	ENSG00000175470	PPP2R2D	10	+	131940581	131940804	131940581	131940694	131944094	131944145	18809	15,16	4,5	25,43	35,24	183	73	0.0141884	0.151594	0.599,0.561	0.222,0.417	0.261	26.1	26.1
5168	ENSG00000164024	METAP1	4	+	99005768	99005870	99005768	99005852	99028866	99028918	5168	1,1	1,1	0,0	3,1	91	73	0.0141944	0.151594	0.445,0.445	0.0,0.0	0.445	44.5	44.5
3183	ENSG00000278053	DDX52	17	-	37618280	37618384	37618291	37618384	37613112	37614353	3183	16,9	47,59	6,6	77,50	84	73	0.0142625	0.152149	0.228,0.117	0.063,0.094	0.094	9.4	9.4
4326	ENSG00000022840	RNF10	12	+	120562944	120563127	120562944	120563070	120563346	120563623	4326	13,11	242176	31,20	225245	130	73	0.014259	0.152149	0.029,0.034	0.072,0.044	-0.026	-2.6	2.6
13356	ENSG00000159352	PSMD4	1	+	151264831	151265073	151264831	151264918	151265165	151265234	13356	52,37	353222	86,63	321303	228	73	0.0142875	0.15233	0.045,0.051	0.079,0.062	-0.023	-2.3	2.3
11434	ENSG00000175482	POLD4	11	-	67352555	67352802	67352740	67352802	67351547	67352019	11434	149127	0,1	147128	4,2	258	73	0.0143196	0.152351	1.0,0.973	0.912,0.948	0.056	5.6	5.6
1149	ENSG00000009694	TENM1	X	-	124563748	124563924	124563848	124563924	124561670	124561817	1149	7,5	1,0	2,3	1,1	173	73	0.0143177	0.152351	0.747,1.0	0.458,0.559	0.365	36.5	36.5
20184	ENSG00000158062	UBXN11	1	-	26283981	26284211	26284141	26284211	26282863	26282937	20184	2,1	22,18	5,6	18,22	233	73	0.0142992	0.152351	0.028,0.017	0.08,0.079	-0.057	-5.7	5.7
5004	ENSG00000189339	SLC35E2B	1	-	1670036	1670151	1670097	1670151	1669663	1669736	5004	11,12	37,38	14,15	19,21	134	73	0.0143216	0.152351	0.139,0.147	0.286,0.28	-0.14	-14	14
10812	ENSG00000140263	SORD	15	+	45043258	45043430	45043258	45043421	45061066	45061226	10812	43,24	1053827	11,5	443402	82	73	0.0143558	0.152601	0.035,0.025	0.022,0.011	0.014	1.4	1.4
6863	ENSG00000122705	CLTA	9	+	36190855	36191000	36190855	36190911	36197550	36197588	6863	16,10	5,1	24,26	1,1	162	73	0.0143612	0.152601	0.59,0.818	0.915,0.921	-0.214	-21.4	21.4
537	ENSG00000124839	RAB17	2	-	237585997	237586177	237586063	237586177	237578003	237578155	537	79,58	3,3	57,61	1,0	139	73	0.0143926	0.152848	0.933,0.91	0.968,1.0	-0.063	-6.3	6.3
12039	ENSG00000167733	HSD11B1L	19	+	5684818	5685119	5684818	5684905	5686899	5686991	12039	12,19	1,2	21,17	0,0	287	73	0.0144072	0.152918	0.753,0.707	1.0,1.0	-0.27	-27	27
21364	ENSG00000166441	RPL27A	11	+	8684005	8684085	8684005	8684081	8684822	8684892	21364	37,21	29,10	44,36	12,11	77	73	0.0144502	0.153288	0.547,0.666	0.777,0.756	-0.16	-16	16
6067	ENSG00000136273	HUS1	7	-	47979420	47979553	47979467	47979553	47978688	47978816	6067	14,7	47,33	5,14	82,96	120	73	0.0145102	0.153839	0.153,0.114	0.036,0.081	0.075	7.5	7.5
4069	ENSG00000198746	GPATCH3	1	-	26894226	26894410	26894235	26894410	26893388	26893448	4069	3,3	27,17	1,1	38,36	82	73	0.0145196	0.153853	0.09,0.136	0.023,0.024	0.089	8.9	8.9
21452	ENSG00000160218	TRAPPC10	21	+	44074323	44074556	44074323	44074470	44075038	44075153	21452	10,7	36,36	0,6	39,35	159	73	0.0145553	0.154145	0.113,0.082	0.0,0.073	0.061	6.1	6.1
1568	ENSG00000106290	TAF6	7	-	100113348	100113769	100113615	100113769	100112797	100112917	1568	131118	0,0	197176	0,6	340	73	0.0145663	0.154175	1.0,1.0	1.0,0.863	0.069	6.9	6.9
8197	ENSG00000106077	ABHD11	7	-	73737220	73737735	73737561	73737735	73736937	73737110	8197	248176	10,3	412385	6,2	414	73	0.0145834	0.15427	0.814,0.912	0.924,0.971	-0.085	-8.5	8.5
4741	ENSG00000143621	ILF2	1	-	153665215	153665334	153665219	153665334	153664395	153664474	4741	7,5	568399	17,11	543460	77	73	0.0146408	0.154791	0.012,0.012	0.029,0.022	-0.014	-1.4	1.4
15592	ENSG00000105717	PBX4	19	-	19570098	19570299	19570108	19570299	19569448	19569584	15592	1,0	2,1	2,2	5,4	83	73	0.0146744	0.155047	0.305,0.0	0.26,0.305	-0.13	-13	13
21536	ENSG00000159377	PSMB4	1	+	151400173	151400307	151400173	151400187	151400441	151400588	21536	36,24	475381	56,48	486445	193	73	0.0146814	0.155047	0.028,0.023	0.042,0.039	-0.015	-1.5	1.5
11168	ENSG00000076242	MLH1	3	+	37000954	37001053	37000954	37001048	37004400	37004474	11168	85,43	7,0	97113	1,0	78	73	0.0146958	0.155113	0.919,1.0	0.989,1.0	-0.035	-3.5	3.5
17839	ENSG00000071462	WBSCR22	7	+	73683766	73684000	73683766	73683804	73686635	73686731	17839	38,33	237161	36,50	126165	269	73	0.0147211	0.155206	0.042,0.053	0.072,0.076	-0.026	-2.6	2.6
19262	ENSG00000204469	PRRC2A	6	+	31625791	31625884	31625791	31625871	31626019	31626162	19262	8,10	133114	16,15	112,86	86	73	0.0147207	0.155206	0.049,0.069	0.108,0.129	-0.059	-5.9	5.9
7775	ENSG00000176387	HSD11B2	16	+	67436248	67436386	67436248	67436352	67436587	67437553	7775	52,50	0,2	49,56	4,4	107	73	0.0147721	0.155658	1.0,0.945	0.893,0.905	0.073	7.3	7.3
1221	ENSG00000112851	ERBB2IP	5	+	66012048	66012139	66012048	66012127	66013548	66013638	1221	15,7	80,92	4,6	102,93	85	73	0.0148119	0.15599	0.139,0.061	0.033,0.052	0.058	5.8	5.8
5272	ENSG00000196653	ZNF502	3	+	44714590	44714819	44714590	44714688	44720202	44720316	5272	2,3	1,1	1,0	0,1	204	73	0.0148661	0.156474	0.417,0.518	1.0,0.0	-0.032	-3.2	3.2
17028	ENSG00000167543	TP53I13	17	+	29567863	29568060	29567863	29567980	29568277	29568548	17028	5,7	1,2	8,6	0,0	153	73	0.0149377	0.157141	0.705,0.625	1.0,1.0	-0.335	-33.5	33.5
21239	ENSG00000198952	SMG5	1	-	156266506	156266678	156266540	156266678	156266284	156266380	21239	4,17	107,75	5,5	127,96	107	73	0.0149462	0.157143	0.025,0.134	0.026,0.034	0.05	5	5
11060	ENSG00000100813	ACIN1	14	-	23078819	23079038	23078933	23079038	23078150	23078266	11060	205126	5,2	110107	0,0	187	73	0.0149947	0.157523	0.941,0.961	1.0,1.0	-0.049	-4.9	4.9
20713	ENSG00000071082	RPL31	2	+	101004158	101004361	101004158	101004308	101005958	101006069	20713	10,2	18,25	25,22	30,36	126	73	0.014999	0.157523	0.243,0.044	0.326,0.261	-0.15	-15	15
17686	ENSG00000171448	ZBTB26	9	-	122931436	122931500	122931440	122931500	122915565	122919944	17686	7,5	3,6	9,10	2,1	77	73	0.0150377	0.157842	0.689,0.441	0.81,0.905	-0.293	-29.3	29.3
19613	ENSG00000115286	NDUFS7	19	+	1388524	1388681	1388524	1388593	1388832	1388938	19613	1,2	101,63	6,7	83,93	161	73	0.0150585	0.157914	0.004,0.014	0.032,0.033	-0.024	-2.4	2.4
6397	ENSG00000135655	USP15	12	+	62392255	62392466	62392255	62392387	62393052	62393202	6397	1,0	97,48	6,8	107123	152	73	0.0150613	0.157914	0.005,0.0	0.026,0.03	-0.025	-2.5	2.5
1339	ENSG00000258315	C17orf49	17	+	7016494	7016681	7016494	7016525	7016909	7017014	1339	193128	4,4	146156	1,1	229	73	0.0151466	0.158721	0.939,0.911	0.979,0.98	-0.054	-5.4	5.4
20693	ENSG00000141552	ANAPC11	17	+	81891722	81891853	81891722	81891833	81894466	81894586	20693	102,68	54,19	67,73	19,7	93	73	0.0151558	0.15873	0.597,0.737	0.735,0.891	-0.146	-14.6	14.6
7881	ENSG00000168610	STAT3	17	-	42323452	42323625	42323572	42323625	42323259	42323354	7881	15,7	143100	23,29	170134	193	73	0.0152197	0.159311	0.038,0.026	0.049,0.076	-0.03	-3	3
19349	ENSG00000198948	MFAP3L	4	-	170027159	170027210	170027163	170027210	170006602	170006736	19349	4,0	2,5	0,0	2,1	77	73	0.0152546	0.159587	0.655,0.0	0.0,0.0	0.328	32.8	32.8
5448	ENSG00000183283	DAZAP2	12	+	51238904	51239015	51238904	51239008	51240342	51240461	5448	1,0	4,1	2,1	3,0	80	73	0.0152795	0.15976	0.186,0.0	0.378,1.0	-0.596	-59.6	59.6
14912	ENSG00000104907	TRMT1	19	-	13116171	13116431	13116186	13116431	13115996	13116052	14912	6,12	0,4	15,22	0,0	88	73	0.0153568	0.16048	1.0,0.713	1.0,1.0	-0.143	-14.3	14.3
3325	ENSG00000070610	GBA2	9	-	35740525	35740628	35740571	35740628	35740208	35740362	3325	121,99	0,2	109140	1,8	119	73	0.0154356	0.161214	1.0,0.968	0.985,0.915	0.034	3.4	3.4
14583	ENSG00000103245	NARFL	16	-	737617	737752	737660	737752	737185	737329	14583	4,3	2,1	4,9	0,0	116	73	0.0154562	0.16134	0.557,0.654	1.0,1.0	-0.394	-39.4	39.4
10628	ENSG00000116560	SFPQ	1	-	35186946	35187122	35187000	35187122	35182931	35184593	10628	85,52	214171	40,42	75,67	127	73	0.0154846	0.161548	0.186,0.149	0.235,0.265	-0.083	-8.3	8.3
13403	ENSG00000002586	CD99	X	+	2717604	2717774	2717604	2717652	2719660	2719705	13403	9,5	303257	12,13	221197	195	73	0.0155077	0.161611	0.011,0.007	0.02,0.024	-0.013	-1.3	1.3
2024	ENSG00000167740	CYB5D2	17	+	4143701	4143812	4143701	4143741	4149890	4150031	2024	16,17	4,0	6,2	0,0	144	73	0.0155068	0.161611	0.67,1.0	1.0,1.0	-0.165	-16.5	16.5
4639	ENSG00000012211	PRICKLE3	X	-	49179595	49179806	49179692	49179806	49179250	49179388	4639	5,5	16,11	19,25	22,26	170	73	0.015539	0.161848	0.118,0.163	0.271,0.292	-0.141	-14.1	14.1
8100	ENSG00000169231	THBS3	1	-	155203085	155203137	155203092	155203137	155202811	155202960	8100	31,17	2,7	24,23	19,10	80	73	0.0155693	0.162075	0.934,0.689	0.535,0.677	0.205	20.5	20.5
15498	ENSG00000196935	SRGAP1	12	+	63989909	63990072	63989909	63989964	64016949	64017012	15498	33,9	4,0	27,20	0,0	181	73	0.0155782	0.162078	0.769,1.0	1.0,1.0	-0.115	-11.5	11.5
11928	ENSG00000162542	TMCO4	1	-	19798070	19798215	19798136	19798215	19787025	19787117	11928	3,3	2,9	1,0	1,2	139	73	0.0156002	0.162129	0.441,0.149	0.344,0.0	0.123	12.3	12.3
9686	ENSG00000123836	PFKFB2	1	+	207060845	207060954	207060845	207060930	207061952	207062078	9686	3,5	5,0	7,7	0,1	97	73	0.0155998	0.162129	0.311,1.0	1.0,0.84	-0.264	-26.4	26.4
14020	ENSG00000101216	GMEB2	20	-	63592475	63592670	63592532	63592670	63592021	63592144	14020	11,12	9,17	12,15	43,37	130	73	0.0156209	0.162256	0.407,0.284	0.135,0.185	0.185	18.5	18.5
20230	ENSG00000132376	INPP5K	17	-	1509167	1509353	1509177	1509353	1508114	1508226	20230	1,2	74,62	8,5	93,93	83	73	0.0156318	0.16228	0.012,0.028	0.07,0.045	-0.038	-3.8	3.8
19553	ENSG00000170412	GPRC5C	17	+	74439744	74440827	74439744	74440046	74443817	74443912	19553	548465	2,0	490563	2,6	854	73	0.0156446	0.162324	0.959,1.0	0.954,0.889	0.058	5.8	5.8
20740	ENSG00000168002	POLR2G	11	+	62762726	62762951	62762726	62762866	62765181	62765404	20740	87,51	8,3	57,55	12,10	158	73	0.0156947	0.162754	0.834,0.887	0.687,0.718	0.158	15.8	15.8
7275	ENSG00000064042	LIMCH1	4	+	41524408	41524482	41524408	41524478	41598919	41599026	7275	117,94	448317	46,52	299229	77	73	0.0157067	0.16279	0.198,0.219	0.127,0.177	0.057	5.7	5.7
20540	ENSG00000266714	MYO15B	17	+	75592427	75592602	75592427	75592541	75592678	75592840	20540	0,3	8,8	5,4	5,6	134	73	0.0157336	0.16289	0.0,0.17	0.353,0.266	-0.224	-22.4	22.4
7137	ENSG00000169714	CNBP	3	-	129171651	129171771	129171654	129171771	129171445	129171538	7137	28,11	264229	37,34	261266	76	73	0.0157255	0.16289	0.092,0.044	0.12,0.109	-0.046	-4.6	4.6
12313	ENSG00000249042	CTD-2015H6.3	5	-	80487754	80487953	80487772	80487953	80485465	80485561	12313	2,2	12,10	0,0	5,6	91	73	0.0157967	0.163454	0.118,0.138	0.0,0.0	0.128	12.8	12.8
9081	ENSG00000011295	TTC19	17	+	16000117	16000382	16000117	16000245	16001914	16002025	9081	31,26	80,56	34,31	54,30	210	73	0.0158442	0.163856	0.119,0.139	0.18,0.264	-0.093	-9.3	9.3
12773	ENSG00000100865	CINP	14	-	102360406	102360602	102360578	102360602	102359418	102359587	12773	1,1	0,0	43,33	3,1	245	73	0.0158612	0.163862	1.0,1.0	0.81,0.908	0.141	14.1	14.1
17916	ENSG00000269749	AC005614.5	19	-	40090793	40090925	40090905	40090925	40084744	40084798	17916	9,2	0,1	1,3	5,0	185	73	0.0158621	0.163862	1.0,0.441	0.073,1.0	0.184	18.4	18.4
10191	ENSG00000173442	EHBP1L1	11	+	65581210	65581373	65581210	65581251	65584240	65584398	10191	37,31	0,0	48,27	2,2	195	73	0.0158898	0.164059	1.0,1.0	0.9,0.835	0.133	13.3	13.3
3946	ENSG00000221947	XKR9	8	+	70669364	70669543	70669364	70669474	70674817	70674899	3946	53,44	7,4	34,17	10,6	142	73	0.0159221	0.164277	0.796,0.85	0.636,0.593	0.208	20.8	20.8
9217	ENSG00000107937	GTPBP4	10	+	996105	996348	996105	996242	997207	997308	9217	7,7	143133	11,26	170179	179	73	0.0159283	0.164277	0.02,0.021	0.026,0.056	-0.021	-2.1	2.1
5802	ENSG00000204387	C6orf48	6	+	31834907	31835082	31834907	31835057	31835410	31835451	5802	302263	51,21	284301	17,25	98	73	0.0159692	0.16461	0.815,0.903	0.926,0.9	-0.054	-5.4	5.4
10393	ENSG00000163069	SGCB	4	-	52038222	52038245	52038226	52038245	52033430	52033640	10393	3,2	26,26	0,0	26,23	77	73	0.0160403	0.165253	0.099,0.068	0.0,0.0	0.084	8.4	8.4
10634	ENSG00000011258	MBTD1	17	-	51192115	51192280	51192202	51192280	51177426	51180694	10634	12,0	26,21	10,11	12,18	160	73	0.0160532	0.165295	0.174,0.0	0.275,0.218	-0.16	-16	16
9030	ENSG00000114388	NPRL2	3	-	50348522	50348782	50348526	50348782	50348344	50348410	9030	4,0	43,48	2,12	58,36	77	73	0.0160773	0.165454	0.081,0.0	0.032,0.24	-0.096	-9.6	9.6
18798	ENSG00000135679	MDM2	12	+	68835828	68835987	68835828	68835843	68836671	68836749	18798	94,57	0,3	354309	18,15	217	73	0.0161349	0.165872	1.0,0.865	0.869,0.874	0.061	6.1	6.1
5131	ENSG00000259053	RP11-33N16.3	14	-	89954496	89954659	89954595	89954659	89953905	89954001	5131	10,3	0,1	1,4	0,4	172	73	0.0161354	0.165872	1.0,0.56	1.0,0.298	0.131	13.1	13.1
12608	ENSG00000197530	MIB2	1	+	1625545	1626754	1625545	1625653	1626836	1626999	12608	183136	3,1	157192	0,1	1174	73	0.0162111	0.16656	0.791,0.894	1.0,0.923	-0.119	-11.9	11.9
21796	ENSG00000168564	CDKN2AIP	4	+	183445534	183445665	183445534	183445634	183446087	183448198	21796	27,17	11,6	33,27	22,35	104	73	0.0162474	0.166842	0.633,0.665	0.513,0.351	0.217	21.7	21.7
19843	ENSG00000100938	GMPR2	14	+	24232421	24232847	24232421	24232788	24233218	24233340	19843	25,23	33,30	39,35	26,24	132	73	0.0162607	0.166888	0.295,0.298	0.453,0.446	-0.153	-15.3	15.3
4382	ENSG00000147905	ZCCHC7	9	+	37120538	37120627	37120538	37120623	37302187	37302231	4382	0,2	3,3	12,13	16,5	77	73	0.0163129	0.167333	0.0,0.387	0.416,0.711	-0.37	-37	37
16991	ENSG00000130734	ATG4D	19	+	10546838	10547082	10546838	10547071	10547188	10547253	16991	10,7	2,0	12,5	2,6	84	73	0.016325	0.167336	0.813,1.0	0.839,0.42	0.277	27.7	27.7
8128	ENSG00000046647	GEMIN8	X	-	14026051	14026221	14026139	14026221	14021463	14021511	8128	13,11	20,21	2,7	20,21	161	73	0.0163309	0.167336	0.228,0.192	0.043,0.131	0.123	12.3	12.3
14515	ENSG00000213782	DDX47	12	+	12814130	12814228	12814130	12814224	12821207	12821396	14515	0,1	60,60	5,4	98,87	77	73	0.0163658	0.167422	0.0,0.016	0.046,0.042	-0.036	-3.6	3.6
15460	ENSG00000129197	RPAIN	17	+	5425970	5426299	5425970	5426082	5428070	5428239	15460	176118	2,2	165138	9,4	290	73	0.0163505	0.167422	0.957,0.937	0.822,0.897	0.088	8.8	8.8
16727	ENSG00000123815	ADCK4	19	-	40703368	40703622	40703540	40703622	40702599	40702693	16727	0,1	27,16	3,4	21,14	245	73	0.0163634	0.167422	0.0,0.018	0.041,0.078	-0.05	-5	5
7410	ENSG00000179364	PACS2	14	+	105379738	105379979	105379738	105379829	105380079	105380154	7410	1,2	49,30	6,5	45,35	223	73	0.0163987	0.167669	0.007,0.021	0.042,0.045	-0.029	-2.9	2.9
14209	ENSG00000105197	TIMM50	19	+	39482884	39482959	39482884	39482916	39483134	39483156	14209	2,3	98,84	9,12	146148	116	73	0.0164419	0.167919	0.013,0.022	0.037,0.049	-0.025	-2.5	2.5
14517	ENSG00000125457	MIF4GD	17	-	75270896	75271133	75270942	75271133	75270113	75270245	14517	11,4	6,1	3,4	4,10	119	73	0.0164333	0.167919	0.529,0.71	0.315,0.197	0.363	36.3	36.3
5699	ENSG00000171469	ZNF561	19	-	9620915	9621231	9621161	9621231	9619431	9619582	5699	16,12	25,23	42,29	22,34	319	73	0.0164498	0.167919	0.128,0.107	0.304,0.163	-0.116	-11.6	11.6
18658	ENSG00000125629	INSIG2	2	+	118096418	118096800	118096418	118096426	118103196	118103321	18658	107,75	0,2	57,39	2,3	447	73	0.0164703	0.167947	1.0,0.86	0.823,0.68	0.178	17.8	17.8
6316	ENSG00000108773	KAT2A	17	-	42114888	42115035	42114891	42115035	42114489	42114604	6316	6,2	84,62	1,0	51,51	76	73	0.016467	0.167947	0.064,0.03	0.018,0.0	0.038	3.8	3.8
12320	ENSG00000102901	CENPT	16	-	67832227	67832545	67832454	67832545	67832011	67832108	12320	109,81	0,2	86,93	1,6	300	73	0.0165114	0.168276	1.0,0.908	0.954,0.79	0.082	8.2	8.2
14210	ENSG00000105197	TIMM50	19	+	39482884	39482963	39482884	39482916	39483134	39483156	14210	3,3	98,84	11,13	146148	120	73	0.016531	0.168385	0.018,0.021	0.044,0.051	-0.028	-2.8	2.8
1422	ENSG00000148290	SURF1	9	-	133356399	133356485	133356458	133356485	133356268	133356320	1422	162137	5,3	120139	0,1	132	73	0.0165675	0.168666	0.947,0.962	1.0,0.987	-0.039	-3.9	3.9
4510	ENSG00000136935	GOLGA1	9	-	124940912	124941099	124940970	124941099	124940105	124940155	4510	8,10	16,12	2,4	20,10	131	73	0.0165891	0.168796	0.218,0.317	0.053,0.182	0.15	15	15
5146	ENSG00000101346	POFUT1	20	+	32207934	32208157	32207934	32208065	32215268	32215451	5146	3,2	8,5	1,0	4,4	165	73	0.0166566	0.169391	0.142,0.15	0.1,0.0	0.096	9.6	9.6
12360	ENSG00000105649	RAB3A	19	-	18203818	18204035	18203895	18204035	18202337	18202740	12360	0,0	8,8	5,0	8,11	150	73	0.0166824	0.169562	0.0,0.0	0.233,0.0	-0.117	-11.7	11.7
11058	ENSG00000140990	NDUFB10	16	+	1961153	1961291	1961153	1961258	1961496	1961636	11058	16491140	34,13	1077983	8,10	106	73	0.0167079	0.169731	0.971,0.984	0.989,0.985	-0.009	-0.9	0.9
9004	ENSG00000243943	ZNF512	2	+	27583029	27583142	27583029	27583128	27583657	27583716	9004	21,13	2,2	5,4	0,0	87	73	0.0167501	0.170069	0.898,0.845	1.0,1.0	-0.129	-12.9	12.9
12685	ENSG00000122778	KIAA1549	7	-	138903529	138903736	138903587	138903736	138898954	138899132	12685	0,1	19,12	4,2	28,11	131	73	0.0167999	0.170221	0.0,0.044	0.074,0.092	-0.061	-6.1	6.1
18393	ENSG00000114120	SLC25A36	3	+	140941886	140942100	140941886	140942095	140956526	140956691	18393	5,6	150112	1,2	141128	78	73	0.0167889	0.170221	0.03,0.048	0.007,0.014	0.028	2.8	2.8
21727	ENSG00000173715	C11orf80	11	+	66801030	66801197	66801030	66801161	66803994	66804194	21727	1,0	3,3	1,2	1,1	109	73	0.0167895	0.170221	0.183,0.0	0.401,0.573	-0.395	-39.5	39.5
3387	ENSG00000161533	ACOX1	17	-	75978790	75979128	75978964	75979128	75978533	75978693	3387	7,7	36,33	27,21	50,63	247	73	0.0168012	0.170221	0.054,0.059	0.138,0.09	-0.058	-5.8	5.8
497	ENSG00000100897	DCAF11	14	+	24115542	24115749	24115542	24115726	24116916	24117044	497	60,54	26,20	65,59	10,15	96	73	0.01681	0.170221	0.637,0.672	0.832,0.749	-0.136	-13.6	13.6
18865	ENSG00000112290	WASF1	6	-	110108523	110108681	110108527	110108681	110107076	110107194	18865	0,2	17,17	5,4	25,25	77	73	0.0168338	0.170279	0.0,0.1	0.159,0.132	-0.096	-9.6	9.6
7148	ENSG00000166145	SPINT1	15	+	40853710	40853929	40853710	40853881	40854059	40854086	7148	180121	218201	109,92	205201	121	73	0.0168318	0.170279	0.333,0.266	0.243,0.216	0.07	7	7
20411	ENSG00000177697	CD151	11	+	834529	834745	834529	834591	836062	836119	20411	2,6	98,77	6,9	63,51	227	73	0.0168458	0.17031	0.007,0.024	0.03,0.054	-0.026	-2.6	2.6
5351	ENSG00000198055	GRK6	5	+	177433535	177433676	177433535	177433669	177433913	177434104	5351	77,60	2,1	92,81	10,2	80	73	0.0168817	0.170581	0.972,0.982	0.894,0.974	0.043	4.3	4.3
11057	ENSG00000140990	NDUFB10	16	+	1961152	1961295	1961152	1961258	1961496	1961636	11057	512353	34,13	333308	8,10	110	73	0.0169323	0.170971	0.909,0.947	0.965,0.953	-0.031	-3.1	3.1
21423	ENSG00000112511	PHF1	6	+	33412670	33412805	33412670	33412793	33413195	33413296	21423	1,0	47,44	5,7	110133	85	73	0.0169383	0.170971	0.018,0.0	0.038,0.043	-0.031	-3.1	3.1
14052	ENSG00000055147	FAM114A2	5	-	154038693	154038899	154038856	154038899	154034743	154034967	14052	2,1	44,33	4,7	37,40	236	73	0.0169891	0.171063	0.014,0.009	0.032,0.051	-0.03	-3	3
15520	ENSG00000143761	ARF1	1	+	228083149	228083381	228083149	228083304	228097077	228097232	15520	26,24	3,1	19,21	0,0	150	73	0.0169977	0.171063	0.808,0.921	1.0,1.0	-0.135	-13.5	13.5
17035	ENSG00000137871	ZNF280D	15	-	56666678	56666986	56666799	56666986	56666394	56666535	17035	83,54	3,1	56,41	4,6	194	73	0.0170117	0.171063	0.912,0.953	0.84,0.72	0.152	15.2	15.2
17212	ENSG00000085998	POMGNT1	1	-	46193732	46193925	46193854	46193925	46193563	46193639	17212	28,17	120,77	41,24	75,84	195	73	0.0169757	0.171063	0.08,0.076	0.17,0.097	-0.056	-5.6	5.6
18599	ENSG00000058673	ZC3H11A	1	+	203796292	203796601	203796292	203796496	203801574	203801639	18599	89,57	25,16	100,92	49,45	178	73	0.0170108	0.171063	0.593,0.594	0.456,0.456	0.137	13.7	13.7
19019	ENSG00000116353	MECR	1	-	29220833	29220921	29220837	29220921	29216587	29216812	19019	1,1	1,1	1,2	0,0	77	73	0.0169824	0.171063	0.487,0.487	1.0,1.0	-0.513	-51.3	51.3
2120	ENSG00000102893	PHKB	16	+	47461335	47461504	47461335	47461426	47497398	47497488	2120	9,12	6,4	8,10	17,12	151	73	0.0170197	0.171063	0.42,0.592	0.185,0.287	0.27	27	27
6472	ENSG00000163479	SSR2	1	-	156012384	156012565	156012394	156012565	156011809	156011887	6472	9,5	1,0	16,12	4,1	83	73	0.0169659	0.171063	0.888,1.0	0.779,0.913	0.098	9.8	9.8
1098	ENSG00000170100	ZNF778	16	+	89223156	89223384	89223156	89223279	89224718	89224802	1098	5,2	0,0	9,3	2,1	178	73	0.0170728	0.171325	1.0,1.0	0.649,0.552	0.399	39.9	39.9
11125	ENSG00000015133	CCDC88C	14	-	91342375	91342463	91342379	91342463	91339883	91340024	11125	0,2	22,16	3,4	19,19	77	73	0.0170717	0.171325	0.0,0.106	0.13,0.166	-0.095	-9.5	9.5
9311	ENSG00000108984	MAP2K6	17	+	69517499	69517613	69517499	69517551	69519312	69519432	9311	83,50	4,2	9,12	0,0	135	73	0.0170563	0.171325	0.918,0.931	1.0,1.0	-0.075	-7.5	7.5
1323	ENSG00000234420	ZNF37BP	10	-	42523181	42523324	42523209	42523324	42513509	42521127	1323	13,16	3,0	7,10	5,3	101	73	0.017096	0.17134	0.758,1.0	0.503,0.707	0.274	27.4	27.4
15754	ENSG00000156256	USP16	21	+	29026566	29026707	29026566	29026661	29027872	29027974	15754	5,2	0,1	16,19	1,6	119	73	0.0171167	0.17134	1.0,0.551	0.908,0.66	-0.008	-0.8	0.8
1595	ENSG00000134910	STT3A	11	+	125608108	125608289	125608108	125608243	125609433	125609589	1595	293236	5,5	337382	13,17	119	73	0.0171119	0.17134	0.973,0.967	0.941,0.932	0.033	3.3	3.3
17002	ENSG00000249115	HAUS5	19	+	35614034	35614231	35614034	35614134	35615041	35615147	17002	0,1	1,1	2,3	3,4	170	73	0.0171286	0.17134	0.0,0.3	0.223,0.244	-0.083	-8.3	8.3
5925	ENSG00000121940	CLCC1	1	-	108963342	108963457	108963360	108963457	108950308	108950448	5925	8,3	16,3	4,0	9,22	91	73	0.0171222	0.17134	0.286,0.445	0.263,0.0	0.234	23.4	23.4
6581	ENSG00000116898	MRPS15	1	-	36460687	36460773	36460691	36460773	36457922	36457981	6581	19,12	544311	25,30	451401	77	73	0.0171194	0.17134	0.032,0.035	0.05,0.066	-0.025	-2.5	2.5
11163	ENSG00000123154	WDR83	19	+	12669976	12670097	12669976	12670080	12670179	12670285	11163	19,12	0,0	34,35	2,3	90	73	0.0171582	0.171546	1.0,1.0	0.932,0.904	0.082	8.2	8.2
14167	ENSG00000267216	AC010642.1	19	+	58278965	58280609	58278965	58279147	58285716	58285843	14167	27,26	5,3	76,62	0,4	1535	73	0.0172153	0.172026	0.204,0.292	1.0,0.424	-0.464	-46.4	46.4
8690	ENSG00000273749	CYFIP1	15	-	22914693	22914882	22914725	22914882	22912178	22912275	8690	7,5	81,49	3,1	68,71	105	73	0.0172497	0.172279	0.057,0.066	0.03,0.01	0.041	4.1	4.1
2661	ENSG00000102172	SMS	X	+	21992596	21992749	21992596	21992712	21994311	21994473	2661	55,39	121,81	19,13	63,58	110	73	0.0172765	0.172455	0.232,0.242	0.167,0.129	0.089	8.9	8.9
16856	ENSG00000171824	EXOSC10	1	-	11082533	11082768	11082687	11082768	11081081	11081238	16856	21,10	64,63	35,32	73,78	227	73	0.0172971	0.17257	0.095,0.049	0.134,0.117	-0.053	-5.3	5.3
6513	ENSG00000151849	CENPJ	13	-	24884322	24884463	24884400	24884463	24884160	24884245	6513	54,41	1,0	42,43	1,4	151	73	0.0173313	0.17282	0.963,1.0	0.953,0.839	0.086	8.6	8.6
15817	ENSG00000102780	DGKH	13	+	42214506	42214626	42214506	42214612	42215574	42215667	15817	0,0	3,1	3,1	10,8	87	73	0.0173594	0.17301	0.0,0.0	0.201,0.095	-0.148	-14.8	14.8
14870	ENSG00000164329	PAPD4	5	+	79612617	79612815	79612617	79612735	79613010	79613075	14870	41,38	2,2	74,71	7,14	153	73	0.01739	0.173132	0.907,0.901	0.835,0.708	0.133	13.3	13.3
15622	ENSG00000166887	VPS39	15	-	42173712	42173852	42173722	42173852	42169723	42169866	15622	4,6	49,33	2,1	56,32	83	73	0.0173894	0.173132	0.067,0.138	0.03,0.027	0.074	7.4	7.4
211	ENSG00000163660	CCNL1	3	-	157157006	157157083	157157010	157157083	157153035	157153156	211	0,3	35,19	9,8	59,50	77	73	0.0174562	0.1737	0.0,0.13	0.126,0.132	-0.064	-6.4	6.4
11031	ENSG00000166295	ANAPC16	10	+	72216047	72216232	72216047	72216138	72223887	72224056	11031	28,29	92,47	22,26	29,29	167	73	0.0175079	0.174123	0.117,0.212	0.249,0.282	-0.101	-10.1	10.1
18115	ENSG00000025800	KPNA6	1	+	32156852	32157038	32156852	32156945	32157345	32157445	18115	4,7	35,26	18,26	57,55	166	73	0.0175532	0.174482	0.048,0.106	0.122,0.172	-0.07	-7	7
15189	ENSG00000168288	MMADHC	2	-	149571080	149571171	149571084	149571171	149569633	149570168	15189	28,14	428296	14,9	399358	77	73	0.0176113	0.174936	0.058,0.043	0.032,0.023	0.023	2.3	2.3
21821	ENSG00000113119	TMCO6	5	+	140639738	140639864	140639738	140639851	140641664	140641780	21821	3,1	17,5	0,0	19,8	86	73	0.0176173	0.174936	0.13,0.145	0.0,0.0	0.138	13.8	13.8
6412	ENSG00000144134	RABL2A	2	+	113641352	113641480	113641352	113641450	113641780	113641864	6412	3,2	6,7	0,1	2,2	103	73	0.0176538	0.175206	0.262,0.168	0.0,0.262	0.084	8.4	8.4
10703	ENSG00000250462	LRRC37BP1	17	+	30631754	30632099	30631754	30631895	30633097	30633390	10703	102,70	5,3	142111	13,15	277	73	0.0177383	0.175586	0.843,0.86	0.742,0.661	0.15	15	15
11098	ENSG00000131051	RBM39	20	-	35740805	35740887	35740823	35740887	35740098	35740597	11098	30,29	223140	32,39	400330	91	73	0.0177335	0.175586	0.097,0.142	0.06,0.087	0.046	4.6	4.6
12550	ENSG00000198018	ENTPD7	10	+	99659505	99659727	99659505	99659588	99659861	99659964	12550	6,2	9,13	0,1	4,2	212	73	0.0177065	0.175586	0.187,0.05	0.0,0.147	0.045	4.5	4.5
13799	ENSG00000143401	ANP32E	1	-	150229065	150229144	150229071	150229144	150226607	150226795	13799	9,4	172115	2,0	72,76	79	73	0.0177281	0.175586	0.046,0.031	0.025,0.0	0.026	2.6	2.6
17814	ENSG00000229117	RPL41	12	+	56116774	56116863	56116774	56116799	56117188	56117207	17814	158119	40802919	195189	37143410	137	73	0.0177232	0.175586	0.02,0.021	0.027,0.029	-0.007	-0.7	0.7
17948	ENSG00000067365	METTL22	16	+	8641402	8641568	8641402	8641445	8641663	8641871	17948	3,4	1,0	36,41	3,6	196	73	0.0177969	0.176073	0.528,1.0	0.817,0.718	-0.003	-0.3	0.3
5607	ENSG00000072682	P4HA2	5	-	132227720	132227819	132227789	132227819	132227085	132227258	5607	5,0	6,7	1,0	10,7	142	73	0.017862	0.176625	0.3,0.0	0.049,0.0	0.126	12.6	12.6
13817	ENSG00000114654	EFCC1	3	+	129016085	129016255	129016085	129016212	129026441	129026644	13817	5,2	1,2	4,1	0,0	116	73	0.0178898	0.176808	0.759,0.386	1.0,1.0	-0.427	-42.7	42.7
12345	ENSG00000175634	RPS6KB2	11	+	67432736	67432845	67432736	67432837	67432951	67433042	12345	6,4	109120	17,9	115145	81	73	0.0179163	0.176977	0.047,0.029	0.118,0.053	-0.047	-4.7	4.7
16859	ENSG00000110911	SLC11A2	12	-	51026309	51026384	51026314	51026384	51010694	51010766	16859	32,23	32,28	32,30	16,18	78	73	0.0179834	0.177547	0.483,0.435	0.652,0.609	-0.172	-17.2	17.2
12317	ENSG00000079974	RABL2B	22	-	50783500	50783663	50783504	50783663	50783038	50783286	12317	5,1	0,0	2,2	2,1	77	73	0.0180223	0.177561	1.0,1.0	0.487,0.655	0.429	42.9	42.9
12785	ENSG00000120899	PTK2B	8	+	27311566	27311814	27311566	27311709	27312303	27312387	12785	5,3	6,0	1,0	0,6	178	73	0.0180146	0.177561	0.255,1.0	1.0,0.0	0.127	12.7	12.7
6884	ENSG00000095564	BTAF1	10	+	91994534	91994720	91994534	91994644	91996368	91996570	6884	7,4	55,45	4,2	85,98	149	73	0.0180155	0.177561	0.059,0.042	0.023,0.01	0.034	3.4	3.4
7653	ENSG00000106628	POLD2	7	-	44117583	44117769	44117618	44117769	44117015	44117247	7653	24,13	242138	24,28	174126	108	73	0.018017	0.177561	0.063,0.06	0.085,0.131	-0.047	-4.7	4.7
3171	ENSG00000178971	CTC1	17	-	8228724	8228892	8228726	8228892	8228502	8228629	3171	1,3	19,25	9,7	30,29	75	73	0.0180563	0.177711	0.049,0.105	0.226,0.19	-0.131	-13.1	13.1
339	ENSG00000028528	SNX1	15	+	64130227	64130468	64130227	64130321	64131686	64131892	339	40,17	135100	62,25	127,87	220	73	0.0180508	0.177711	0.09,0.053	0.139,0.087	-0.042	-4.2	4.2
16546	ENSG00000165533	TTC8	14	+	88841036	88841514	88841036	88841196	88843805	88843850	16546	65,55	13,9	63,28	5,1	391	73	0.0181118	0.178165	0.483,0.533	0.702,0.839	-0.262	-26.2	26.2
8707	ENSG00000154654	NCAM2	21	+	21534536	21534692	21534536	21534656	21537845	21543329	8707	4,4	40,24	0,1	9,14	109	73	0.0181244	0.178197	0.063,0.1	0.0,0.046	0.059	5.9	5.9
14703	ENSG00000166224	SGPL1	10	+	70854707	70854855	70854707	70854778	70857613	70857690	14703	114,80	5,3	51,66	8,6	150	73	0.018182	0.17867	0.917,0.928	0.756,0.843	0.123	12.3	12.3
12177	ENSG00000092199	HNRNPC	14	-	21262593	21262677	21262600	21262677	21233952	21234229	12177	13,5	46,30	1,3	27,21	80	73	0.018206	0.178698	0.205,0.132	0.033,0.115	0.094	9.4	9.4
21556	ENSG00000172366	FAM195A	16	+	646471	646608	646471	646604	647416	647544	21556	34,27	2,3	14,21	0,0	77	73	0.0182131	0.178698	0.942,0.895	1.0,1.0	-0.082	-8.2	8.2
5223	ENSG00000130724	CHMP2A	19	-	58554778	58554960	58554816	58554960	58554044	58554236	5223	10,5	4,0	10,10	0,1	111	73	0.0182098	0.178698	0.622,1.0	1.0,0.868	-0.123	-12.3	12.3
17467	ENSG00000130164	LDLR	19	+	11120091	11120239	11120091	11120233	11120369	11120522	17467	2,1	23,24	5,11	39,47	79	73	0.0182619	0.179083	0.074,0.037	0.106,0.178	-0.086	-8.6	8.6
1216	ENSG00000108395	TRIM37	17	-	59049166	59049393	59049177	59049393	59047682	59047819	1216	3,2	86,59	7,9	90,75	84	73	0.0183294	0.179459	0.029,0.029	0.063,0.094	-0.05	-5	5
15521	ENSG00000143761	ARF1	1	+	228083149	228083391	228083149	228083304	228097077	228097232	15521	28,27	3,1	21,21	0,0	160	73	0.0183332	0.179459	0.81,0.925	1.0,1.0	-0.132	-13.2	13.2
3784	ENSG00000061273	HDAC7	12	-	47785710	47785885	47785751	47785885	47785386	47785471	3784	2,2	21,13	8,5	19,14	114	73	0.0183247	0.179459	0.057,0.09	0.212,0.186	-0.126	-12.6	12.6
5966	ENSG00000165675	ENOX2	X	-	130901672	130901731	130901683	130901731	130783546	130783690	5966	0,1	41,19	1,4	13,32	84	73	0.0183381	0.179459	0.0,0.044	0.063,0.098	-0.059	-5.9	5.9
16355	ENSG00000115419	GLS	2	+	190895651	190895871	190895651	190895725	190900563	190900693	16355	21,2	68,54	20,8	37,30	219	73	0.018355	0.179532	0.093,0.012	0.153,0.082	-0.065	-6.5	6.5
11323	ENSG00000126858	RHOT1	17	+	32172936	32173078	32172936	32173060	32173830	32173912	11323	0,1	16,7	3,1	6,8	91	73	0.0183798	0.179682	0.0,0.103	0.286,0.091	-0.137	-13.7	13.7
20511	ENSG00000115129	TP53I3	2	-	24082888	24083124	24083000	24083124	24080818	24081031	20511	18,13	0,1	111100	3,7	185	73	0.0183931	0.179719	1.0,0.837	0.936,0.849	0.026	2.6	2.6
18629	ENSG00000083123	BCKDHB	6	+	80273134	80273226	80273134	80273221	80343663	80346270	18629	2,4	17,10	1,0	5,1	78	73	0.0184175	0.179865	0.099,0.272	0.158,0.0	0.106	10.6	10.6
12474	ENSG00000143314	MRPL24	1	-	156740930	156741088	156741015	156741088	156738521	156738764	12474	5,8	5,3	13,11	0,3	158	73	0.0184433	0.180024	0.316,0.552	1.0,0.629	-0.38	-38	38
11185	ENSG00000180902	D2HGDH	2	+	241765159	241765231	241765159	241765201	241767709	241767962	11185	3,6	0,1	2,4	2,1	103	73	0.0185314	0.180791	1.0,0.81	0.415,0.739	0.328	32.8	32.8
20083	ENSG00000141279	NPEPPS	17	+	47587229	47587344	47587229	47587322	47590716	47590881	20083	163,94	6,4	131128	2,1	95	73	0.0185664	0.181039	0.954,0.948	0.981,0.99	-0.035	-3.5	3.5
15756	ENSG00000156256	USP16	21	+	29026566	29026709	29026566	29026661	29027872	29027974	15756	4,2	0,1	16,20	1,6	121	73	0.0185785	0.181064	1.0,0.547	0.906,0.668	-0.013	-1.3	1.3
15121	ENSG00000145495	2006-03-01	5	+	10426389	10426522	10426389	10426431	10429892	10430028	15121	364256	1,1	460455	9,4	164	73	0.0186177	0.181352	0.994,0.991	0.958,0.981	0.023	2.3	2.3
4399	ENSG00000123213	NLN	5	+	65792453	65792655	65792453	65792601	65809514	65809701	4399	96,60	6,4	112100	1,3	127	73	0.0186727	0.181795	0.902,0.896	0.985,0.95	-0.069	-6.9	6.9
4221	ENSG00000178338	ZNF354B	5	+	178866040	178866164	178866040	178866144	178866243	178866370	4221	0,1	2,0	2,4	0,2	93	73	0.0187145	0.182109	0.0,1.0	1.0,0.611	-0.305	-30.5	30.5
18101	ENSG00000180879	SSR4	X	+	153798070	153798140	153798070	153798136	153798328	153798493	18101	4,2	242187	11,6	221235	77	73	0.0188029	0.18287	0.015,0.01	0.045,0.024	-0.022	-2.2	2.2
3206	ENSG00000120662	MTRF1	13	-	41261690	41261825	41261793	41261825	41260492	41260915	3206	21,32	0,0	39,31	3,1	176	73	0.018812	0.18287	1.0,1.0	0.844,0.928	0.114	11.4	11.4
19646	ENSG00000268575	RP1-283E3.8	1	-	1707408	1707584	1707524	1707584	1705641	1705732	19646	93,76	26,10	133106	10,12	189	73	0.0188467	0.183113	0.58,0.746	0.837,0.773	-0.142	-14.2	14.2
365	ENSG00000164164	OTUD4	4	-	145174639	145174744	145174660	145174744	145171669	145171720	365	0,0	9,10	1,3	9,10	94	73	0.0188838	0.183342	0.0,0.0	0.079,0.189	-0.134	-13.4	13.4
6919	ENSG00000135506	OS9	12	+	57694153	57694369	57694153	57694323	57694749	57694926	6919	7,5	231214	11,15	223211	119	73	0.0188896	0.183342	0.018,0.014	0.029,0.042	-0.02	-2	2
9019	ENSG00000069020	MAST4	5	+	67004654	67004875	67004654	67004691	67004951	67005085	9019	3,4	0,1	3,8	5,0	257	73	0.0189316	0.183654	1.0,0.532	0.146,1.0	0.193	19.3	19.3
10360	ENSG00000241973	PI4KA	22	-	20761303	20761386	20761352	20761386	20753109	20753180	10360	94,70	1,1	78,59	0,7	122	73	0.018965	0.183885	0.983,0.977	1.0,0.835	0.063	6.3	6.3
15116	ENSG00000135404	CD63	12	-	55729281	55729393	55729370	55729393	55728275	55728352	15116	115101	7,0	148128	1,1	162	73	0.018986	0.183994	0.881,1.0	0.985,0.983	-0.043	-4.3	4.3
18209	ENSG00000169045	HNRNPH1	5	-	179616097	179616218	179616125	179616218	179615545	179615595	18209	20,16	431307	24,22	249275	101	73	0.0190079	0.184113	0.032,0.036	0.065,0.055	-0.026	-2.6	2.6
18075	ENSG00000109180	OCIAD1	4	+	48832619	48832761	48832619	48832663	48833400	48833481	18075	12,6	2,1	10,4	1,0	171	73	0.01906	0.184523	0.719,0.719	0.81,1.0	-0.186	-18.6	18.6
1642	ENSG00000163938	GNL3	3	+	52686004	52686059	52686004	52686055	52686768	52686827	1642	0,3	20,5	6,7	10,14	77	73	0.0190993	0.184714	0.0,0.363	0.363,0.322	-0.161	-16.1	16.1
17853	ENSG00000071462	WBSCR22	7	+	73683767	73683901	73683767	73683850	73686635	73686731	17853	22,9	4,0	10,17	0,0	124	73	0.01909	0.184714	0.764,1.0	1.0,1.0	-0.118	-11.8	11.8
16891	ENSG00000111445	RFC5	12	+	118017689	118018053	118017689	118017815	118019071	118019136	16891	15,15	0,1	53,49	2,3	311	73	0.0191145	0.184767	1.0,0.779	0.862,0.793	0.062	6.2	6.2
15079	ENSG00000137492	PRKRIR	11	-	76365779	76365972	76365851	76365972	76364337	76364432	15079	2,1	6,9	5,5	7,6	145	73	0.0191343	0.184864	0.144,0.053	0.264,0.296	-0.182	-18.2	18.2
13004	ENSG00000025796	SEC63	6	-	107913363	107913427	107913365	107913427	107912715	107912774	13004	2,3	303191	5,9	212229	75	73	0.019162	0.185037	0.006,0.015	0.022,0.037	-0.019	-1.9	1.9
11725	ENSG00000162927	PUS10	2	-	61017048	61017193	61017144	61017193	61011764	61011905	11725	8,4	1,0	1,2	1,1	169	73	0.019196	0.185271	0.776,1.0	0.302,0.463	0.506	50.6	50.6
17239	ENSG00000198689	SLC9A6	X	+	135994785	135994985	135994785	135994889	135998107	135998185	17239	21,33	2,1	11,19	2,5	169	73	0.0192362	0.185531	0.819,0.934	0.704,0.621	0.214	21.4	21.4
4424	ENSG00000115541	HSPE1	2	+	197501483	197501581	197501483	197501549	197503038	197503382	4424	6,2	30,15	4,13	14,9	105	73	0.0192425	0.185531	0.122,0.085	0.166,0.501	-0.23	-23	23
17522	ENSG00000063245	EPN1	19	+	55677549	55677734	55677549	55677581	55678526	55678855	17522	0,4	6,8	4,5	5,0	226	73	0.0192984	0.185975	0.0,0.139	0.205,1.0	-0.533	-53.3	53.3
10371	ENSG00000162337	LRP5	11	+	68438445	68438682	68438445	68438608	68439776	68439916	10371	51,59	4,1	37,45	0,0	147	73	0.0193413	0.186199	0.864,0.967	1.0,1.0	-0.085	-8.5	8.5
11570	ENSG00000244754	N4BP2L2	13	-	32535768	32537027	32537005	32537027	32527463	32527532	11570	56273550	8,5	35993250	12,10	1310	73	0.0193321	0.186199	0.975,0.975	0.944,0.948	0.029	2.9	2.9
11324	ENSG00000010322	NISCH	3	+	52480878	52481109	52480878	52481037	52484512	52484637	11324	35,34	0,0	67,53	3,2	145	73	0.0193545	0.186202	1.0,1.0	0.918,0.93	0.076	7.6	7.6
9291	ENSG00000111424	VDR	12	-	47878815	47879115	47878967	47879115	47865046	47865177	9291	7,2	20,10	1,1	13,11	225	73	0.0193613	0.186202	0.102,0.061	0.024,0.029	0.055	5.5	5.5
14960	ENSG00000123562	MORF4L2	X	-	103686622	103686818	103686637	103686818	103685170	103685260	14960	11,12	0,0	9,12	0,4	88	73	0.0193711	0.186203	1.0,1.0	1.0,0.713	0.143	14.3	14.3
96	ENSG00000071205	ARHGAP10	4	+	147939824	147939899	147939824	147939887	147946616	147946704	96	38,31	3,2	23,26	0,0	85	73	0.0193859	0.18625	0.916,0.93	1.0,1.0	-0.077	-7.7	7.7
4444	ENSG00000116288	PARK7	1	+	7961662	7961793	7961662	7961735	7962762	7962875	4444	441325	254183	444401	181172	131	73	0.0193971	0.186264	0.492,0.497	0.578,0.565	-0.077	-7.7	7.7
20363	ENSG00000139746	RBM26	13	-	79359569	79359686	79359574	79359686	79358273	79358433	20363	0,0	18,13	2,3	35,14	78	73	0.0194137	0.186328	0.0,0.0	0.051,0.167	-0.109	-10.9	10.9
13966	ENSG00000075643	MOCOS	18	+	36203112	36203266	36203112	36203189	36205076	36205276	13966	9,6	121,88	19,8	95,75	150	73	0.0194447	0.186532	0.035,0.032	0.089,0.049	-0.036	-3.6	3.6
9256	ENSG00000168591	TMUB2	17	+	44188934	44189588	44188934	44189299	44190500	44190635	9256	127108	0,2	113109	2,5	362	73	0.0195425	0.187374	1.0,0.916	0.919,0.815	0.091	9.1	9.1
15626	ENSG00000147654	EBAG9	8	+	109540074	109540461	109540074	109540111	109550809	109550907	15626	112,92	0,0	184174	3,2	423	73	0.0195723	0.187565	1.0,1.0	0.914,0.938	0.074	7.4	7.4
8349	ENSG00000068796	KIF2A	5	+	62352587	62352710	62352587	62352653	62353274	62353375	8349	54,33	21,13	69,72	16,11	130	73	0.019628	0.188004	0.591,0.588	0.708,0.786	-0.158	-15.8	15.8
20139	ENSG00000160710	ADAR	1	-	154590183	154590409	154590261	154590409	154589756	154589928	20139	214181	78,52	165154	39,28	151	73	0.0197109	0.188614	0.57,0.627	0.672,0.727	-0.101	-10.1	10.1
5859	ENSG00000105372	RPS19	19	+	41860445	41860601	41860445	41860494	41860774	41860845	5859	0,0	7,2	3,1	4,4	180	73	0.0197116	0.188614	0.0,0.0	0.233,0.092	-0.163	-16.3	16.3
6738	ENSG00000174227	PIGG	4	+	521055	521273	521055	521249	521659	521941	6738	48,40	5,4	39,27	1,1	97	73	0.0197992	0.189357	0.878,0.883	0.967,0.953	-0.079	-7.9	7.9
16437	ENSG00000188917	TRMT2B	X	-	101051250	101051733	101051643	101051733	101042041	101042312	16437	37,40	6,3	57,71	2,2	466	73	0.0198461	0.189709	0.491,0.676	0.817,0.848	-0.249	-24.9	24.9
2151	ENSG00000185122	HSF1	8	+	144309771	144311249	144309771	144309896	144311320	144311382	2151	212146	0,1	311346	1,4	1426	73	0.0198893	0.18987	1.0,0.882	0.941,0.816	0.063	6.3	6.3
4379	ENSG00000254087	LYN	8	+	55941854	55941991	55941854	55941928	55946447	55946493	4379	17,15	9,9	6,10	12,12	136	73	0.019893	0.18987	0.503,0.472	0.212,0.309	0.227	22.7	22.7
9187	ENSG00000106012	IQCE	7	+	2568953	2569066	2568953	2568999	2571525	2571654	9187	0,1	30,23	3,1	8,4	140	73	0.0198853	0.18987	0.0,0.022	0.164,0.115	-0.129	-12.9	12.9
6291	ENSG00000071073	MGAT4A	2	-	98730911	98731093	98731047	98731093	98726238	98726567	6291	2,1	2,1	0,0	5,10	209	73	0.0199261	0.19009	0.259,0.259	0.0,0.0	0.259	25.9	25.9
16734	ENSG00000125746	EML2	19	-	45639294	45639397	45639356	45639397	45638860	45638873	16734	1,0	25,21	6,3	48,47	135	73	0.0199599	0.190317	0.021,0.0	0.063,0.033	-0.037	-3.7	3.7
10745	ENSG00000109066	TMEM104	17	+	74790199	74790300	74790199	74790296	74790955	74791036	10745	0,0	8,13	2,2	14,14	77	73	0.0200375	0.190961	0.0,0.0	0.119,0.119	-0.119	-11.9	11.9
15133	ENSG00000149311	ATM	11	+	108287391	108287521	108287391	108287438	108287599	108287715	15133	2,1	1,0	6,10	3,1	156	73	0.0200762	0.191234	0.483,1.0	0.483,0.824	0.088	8.8	8.8
1304	ENSG00000182899	RPL35A	3	+	197950189	197950422	197950189	197950221	197950935	197950978	1304	42,36	1204796	68,57	10571044	274	73	0.0201295	0.191549	0.009,0.012	0.017,0.014	-0.005	-0.5	0.5
19118	ENSG00000137076	TLN1	9	-	35731921	35732104	35732074	35732104	35725564	35725727	19118	0,2	46,38	2,8	48,37	226	73	0.0201226	0.191549	0.0,0.017	0.013,0.065	-0.03	-3	3
12419	ENSG00000171311	EXOSC1	10	-	97438662	97438703	97438669	97438703	97437699	97437750	12419	18,10	113,87	33,45	182132	80	73	0.0201671	0.191774	0.127,0.095	0.142,0.237	-0.079	-7.9	7.9
15254	ENSG00000131238	PPT1	1	-	40091913	40092057	40092044	40092057	40091328	40091399	15254	13,7	144153	23,11	124127	204	73	0.0201835	0.191774	0.031,0.016	0.062,0.03	-0.022	-2.2	2.2
17011	ENSG00000135587	SMPD2	6	+	109442542	109442629	109442542	109442625	109442751	109442884	17011	0,7	36,22	15,11	44,33	77	73	0.0201755	0.191774	0.0,0.232	0.244,0.24	-0.126	-12.6	12.6
807	ENSG00000162236	STX5	11	-	62824438	62824565	62824458	62824565	62824165	62824287	807	0,0	92,55	4,8	161150	93	73	0.0202488	0.192298	0.0,0.0	0.019,0.04	-0.029	-2.9	2.9
1652	ENSG00000163938	GNL3	3	+	52688108	52688206	52688108	52688192	52689073	52689206	1652	67,36	492353	50,35	535540	87	73	0.0202853	0.192548	0.103,0.079	0.073,0.052	0.028	2.8	2.8
6759	ENSG00000119812	FAM98A	2	-	33587235	33587320	33587239	33587320	33586561	33586678	6759	2,0	84,66	4,4	80,64	77	73	0.020296	0.192552	0.022,0.0	0.045,0.056	-0.04	-4	4
15753	ENSG00000156256	USP16	21	+	29026566	29026703	29026566	29026661	29027872	29027974	15753	4,2	0,1	19,19	1,6	115	73	0.0204117	0.193489	1.0,0.559	0.923,0.668	-0.016	-1.6	1.6
20223	ENSG00000101138	CSTF1	20	+	56395520	56395728	56395520	56395721	56397206	56397484	20223	0,5	105,54	3,9	53,69	80	73	0.0204151	0.193489	0.0,0.078	0.049,0.106	-0.038	-3.8	3.8
[truncated: 16,947 more rows]
