# Supplementary material for: KDM7A and KDM1A inhibition suppresses tumour promoting pathways in prostate cancer
Source: Mol Oncol. 2026 Mar 23:10.1002/1878-0261.70238. Online ahead of print. doi: 10.1002/1878-0261.70238 (PMC13398633; doi:10.1002/1878-0261.70238)
Supplement: Supplementary file 39 — Table S28. Alternative splicing events data for C4‐2 vehicle compared to namoline and TCE‐5002 combination treatment in the presence of R1881, for 3′SS (3′ SS = 3′ splice site, significant splicing events FDR‐corrected P value < 0.05, highlighted in yellow). [file MOL2-9999-0-s021.xlsx]

## Sheet: A3SS
ID	GeneID	geneSymbol	chr	strand	longExonStart_0base	longExonEnd	shortES	shortEE	flankingES	flankingEE	ID	IC_SAMPLE_1	SC_SAMPLE_1	IC_SAMPLE_2	SC_SAMPLE_2	IncFormLen	SkipFormLen	PValue	FDR	IncLevel1	IncLevel2	IncLevelDifference	dPSI	Abs dPSI
12798	ENSG00000099901	RANBP1	22	+	20121230	20121392	20121269	20121392	20119012	20119149	12798	0,0	4,2	5,5	0,0	112	73	8.89988e-12	5.1876e-09	0.0,0.0	1.0,1.0	-1	-100	100
25903	ENSG00000167522	ANKRD11	16	-	89307614	89307863	89307614	89307729	89316932	89317075	25903	0,0	4,4	5,2	0,0	207	73	2.19081e-11	1.03605e-08	0.0,0.0	1.0,1.0	-1	-100	100
28886	ENSG00000253931	RP11-909N17.2	8	+	143416909	143417054	143416913	143417054	143413191	143413482	28886	2,4	0,0	0,0	3,2	77	73	1.74837e-10	7.24566e-08	1.0,1.0	0.0,0.0	1	100	100
25031	ENSG00000114923	SLC4A3	2	+	219633854	219633979	219633865	219633979	219633273	219633457	25031	0,0	1,1	4,1	0,0	84	73	3.38595e-09	1.10215e-06	0.0,0.0	1.0,1.0	-1	-100	100
15584	ENSG00000248592	TMEM110-MUSTN1	3	-	52847467	52847571	52847467	52847548	52849791	52849913	15584	0,0	1,2	2,1	0,0	96	73	5.21617e-09	1.5877e-06	0.0,0.0	1.0,1.0	-1	-100	100
20486	ENSG00000113712	CSNK1A1	5	-	149531393	149531511	149531393	149531490	149550074	149550181	20486	0,0	1,2	1,2	0,0	94	73	5.25771e-09	1.5877e-06	0.0,0.0	1.0,1.0	-1	-100	100
28575	ENSG00000009954	BAZ1B	7	-	73496874	73496973	73496874	73496951	73498496	73498698	28575	1,1	0,0	0,0	2,1	95	73	9.3479e-09	2.69306e-06	1.0,1.0	0.0,0.0	1	100	100
17141	ENSG00000011260	UTP18	17	+	51268209	51268328	51268212	51268328	51266181	51266280	17141	1,1	0,0	0,0	2,1	76	73	1.08627e-08	2.9919e-06	1.0,1.0	0.0,0.0	1	100	100
9347	ENSG00000089041	P2RX7	12	+	121162270	121162520	121162423	121162520	121160901	121160974	9347	1,1	6,4	1,3	0,0	226	73	4.36882e-09	1.35185e-06	0.051,0.075	1.0,1.0	-0.937	-93.7	93.7
11875	ENSG00000093217	XYLB	3	+	38355741	38357158	38357013	38357158	38348549	38348632	11875	2,7	3,2	12,7	0,0	1345	73	1.24131e-11	6.48169e-09	0.035,0.16	1.0,1.0	-0.902	-90.2	90.2
15256	ENSG00000167550	RHEBL1	12	-	49069034	49069174	49069034	49069106	49069733	49070025	15256	2,0	3,3	2,1	0,0	141	73	2.32609e-10	9.25414e-08	0.257,0.0	1.0,1.0	-0.871	-87.1	87.1
12541	ENSG00000267106	ZNF561-AS1	19	+	9627712	9627806	9627715	9627806	9626783	9626860	12541	0,0	1,1	3,1	1,0	76	73	2.65739e-07	4.53095e-05	0.0,0.0	0.742,1.0	-0.871	-87.1	87.1
4512	ENSG00000133943	C14orf159	14	+	91217033	91217171	91217065	91217171	91216301	91216460	4512	1,0	2,1	4,2	0,0	105	73	4.44419e-06	0.00043937	0.258,0.0	1.0,1.0	-0.871	-87.1	87.1
7873	ENSG00000183426	NPIPA1	16	+	14935344	14935397	14935347	14935397	14935159	14935276	7873	1,4	0,0	2,0	5,2	76	73	4.18413e-09	1.31089e-06	1.0,1.0	0.278,0.0	0.861	86.1	86.1
25823	ENSG00000137101	CD72	9	-	35615942	35616386	35615942	35616278	35616599	35616689	25823	1,1	0,0	0,1	1,1	181	73	0.000139095	0.00658155	1.0,1.0	0.0,0.287	0.857	85.7	85.7
11769	ENSG00000128284	APOL3	22	-	36149045	36149371	36149045	36149142	36160668	36160929	11769	1,1	2,1	1,1	0,0	302	73	5.15816e-07	7.88318e-05	0.108,0.195	1.0,1.0	-0.849	-84.9	84.9
1601	ENSG00000198912	C1orf174	1	-	3891625	3891816	3891625	3891779	3892882	3892996	1601	1,2	0,0	3,6	15,15	110	73	5.76025e-06	0.000546875	1.0,1.0	0.117,0.21	0.837	83.7	83.7
9657	ENSG00000150455	TIRAP	11	+	126291272	126291569	126291424	126291569	126290802	126290961	9657	1,2	0,0	3,2	4,4	225	73	1.0976e-07	2.13258e-05	1.0,1.0	0.196,0.14	0.832	83.2	83.2
19543	ENSG00000213782	DDX47	12	+	12827221	12827375	12827231	12827375	12825999	12826070	19543	0,0	1,3	1,4	0,2	83	73	1.52001e-06	0.000184939	0.0,0.0	1.0,0.638	-0.819	-81.9	81.9
22628	ENSG00000177830	CHID1	11	-	869213	869363	869213	869345	869857	869956	22628	2,2	1,0	0,0	2,1	91	73	6.87117e-07	9.78517e-05	0.616,1.0	0.0,0.0	0.808	80.8	80.8
6302	ENSG00000101017	CD40	20	+	46127978	46128224	46128137	46128224	46122609	46122756	6302	2,2	0,0	0,2	1,1	232	73	0.00192491	0.0457741	1.0,1.0	0.0,0.386	0.807	80.7	80.7
26230	ENSG00000136536	2007-03-01	2	+	159715532	159715766	159715680	159715766	159714556	159714598	26230	1,1	2,1	3,3	0,0	221	73	2.9561e-06	0.000322138	0.142,0.248	1.0,1.0	-0.805	-80.5	80.5
26467	ENSG00000197619	ZNF615	19	-	52004416	52004849	52004416	52004723	52008140	52008201	26467	1,3	0,0	3,2	3,4	199	73	3.59542e-09	1.15533e-06	1.0,1.0	0.268,0.155	0.788	78.8	78.8
4396	ENSG00000120662	MTRF1	13	-	41258164	41258277	41258164	41258251	41260492	41260915	4396	4,2	0,0	0,1	1,1	99	73	0.000920504	0.0271819	1.0,1.0	0.0,0.424	0.788	78.8	78.8
22332	ENSG00000146426	TIAM2	6	+	155256459	155257190	155256483	155257190	155254418	155254573	22332	4,1	0,0	0,1	2,1	97	73	7.18423e-06	0.000636274	1.0,1.0	0.0,0.429	0.785	78.5	78.5
8675	ENSG00000153201	RANBP2	2	+	108773141	108773354	108773162	108773354	108772867	108773046	8675	1,1	0,0	0,3	3,3	94	73	7.8392e-08	1.62381e-05	1.0,1.0	0.0,0.437	0.781	78.1	78.1
12844	ENSG00000084072	PPIE	1	+	39763669	39763914	39763688	39763914	39762516	39762651	12844	0,1	2,1	1,1	0,0	92	73	9.06366e-06	0.000761996	0.0,0.442	1.0,1.0	-0.779	-77.9	77.9
23408	ENSG00000160766	GBAP1	1	-	155218847	155218942	155218847	155218923	155227381	155227422	23408	0,1	1,1	7,4	0,0	92	73	0.0011618	0.0320344	0.0,0.442	1.0,1.0	-0.779	-77.9	77.9
19956	ENSG00000114316	USP4	3	-	49293545	49293669	49293545	49293667	49294406	49294598	19956	2,2	1,0	0,1	11,8	75	73	6.25757e-07	9.22587e-05	0.661,1.0	0.0,0.108	0.776	77.6	77.6
23574	ENSG00000154222	CC2D1B	1	-	52357000	52357174	52357000	52357146	52357525	52357698	23574	0,0	3,4	9,5	0,3	101	73	1.54749e-08	4.04025e-06	0.0,0.0	1.0,0.546	-0.773	-77.3	77.3
4787	ENSG00000198961	PJA2	5	-	109338338	109338475	109338338	109338470	109344189	109344311	4787	1,1	0,0	1,0	1,3	78	73	3.66507e-07	5.96602e-05	1.0,1.0	0.483,0.0	0.758	75.8	75.8
23733	ENSG00000204271	SPIN3	X	-	56978291	56978421	56978291	56978417	56978579	56978660	23733	0,1	1,1	6,2	0,0	77	73	0.00205042	0.0478507	0.0,0.487	1.0,1.0	-0.756	-75.6	75.6
9551	ENSG00000175854	SWI5	9	+	128288271	128288375	128288274	128288375	128285938	128286033	9551	1,3	0,0	1,0	1,1	76	73	0.00213816	0.049124	1.0,1.0	0.49,0.0	0.755	75.5	75.5
23301	ENSG00000108474	PIGL	17	+	16347544	16347717	16347549	16347717	16342572	16342720	23301	4,6	2,1	0,0	2,1	78	73	1.62969e-08	4.21099e-06	0.652,0.849	0.0,0.0	0.75	75	75
18901	ENSG00000103994	ZNF106	15	-	42454773	42454895	42454773	42454891	42456957	42457158	18901	3,1	1,0	0,1	2,3	77	73	3.22291e-06	0.000346691	0.74,1.0	0.0,0.24	0.75	75	75
15516	ENSG00000157911	PEX10	1	-	2406719	2406955	2406719	2406952	2408451	2408858	15516	1,3	0,1	0,1	1,3	76	73	5.31404e-06	0.000514252	1.0,0.742	0.0,0.243	0.75	75	75
25022	ENSG00000149182	ARFGAP2	11	-	47173758	47173915	47173758	47173882	47175014	47175098	25022	3,0	2,1	3,2	0,0	106	73	0.0021383	0.049124	0.508,0.0	1.0,1.0	-0.746	-74.6	74.6
1130	ENSG00000117569	PTBP2	1	+	96813272	96814793	96813275	96814793	96812711	96812928	1130	0,0	1,1	2,3	2,0	76	73	6.71996e-07	9.62452e-05	0.0,0.0	0.49,1.0	-0.745	-74.5	74.5
15764	ENSG00000137161	CNPY3	6	+	42934377	42934598	42934474	42934598	42929846	42929911	15764	8,1	8,4	17,19	1,0	170	73	9.23769e-09	2.69225e-06	0.3,0.097	0.88,1.0	-0.741	-74.1	74.1
18439	ENSG00000162572	SCNN1D	1	+	1281201	1281297	1281225	1281297	1280471	1280666	18439	6,5	1,2	0,0	1,3	97	73	4.01232e-08	9.22612e-06	0.819,0.653	0.0,0.0	0.736	73.6	73.6
16508	ENSG00000187266	EPOR	19	-	11382846	11383000	11382846	11382982	11383096	11383232	16508	2,1	5,2	4,5	0,0	91	73	8.88301e-08	1.7531e-05	0.243,0.286	1.0,1.0	-0.736	-73.6	73.6
9677	ENSG00000120910	PPP3CC	8	+	22523552	22523756	22523642	22523756	22522669	22522749	9677	1,0	2,1	4,5	1,0	163	73	1.34585e-06	0.000166992	0.183,0.0	0.642,1.0	-0.729	-72.9	72.9
3227	ENSG00000167220	HDHD2	18	-	47137234	47137312	47137234	47137296	47150377	47150476	3227	3,2	0,2	0,0	3,1	89	73	2.15852e-06	0.000243699	1.0,0.451	0.0,0.0	0.726	72.6	72.6
19366	ENSG00000125734	GPR108	19	-	6730988	6731060	6730988	6731054	6731198	6731314	19366	0,0	6,4	4,2	1,1	79	73	5.89186e-08	1.28412e-05	0.0,0.0	0.787,0.649	-0.718	-71.8	71.8
25709	ENSG00000165637	VDAC2	10	+	75217932	75217991	75217945	75217991	75214020	75214070	25709	2,0	11,4	3,6	2,0	86	73	6.86146e-06	0.00061753	0.134,0.0	0.56,1.0	-0.713	-71.3	71.3
1520	ENSG00000100968	NFATC4	14	+	24373664	24373867	24373694	24373867	24373170	24373370	1520	0,0	7,1	2,4	2,0	103	73	9.06456e-07	0.000120848	0.0,0.0	0.415,1.0	-0.708	-70.8	70.8
15734	ENSG00000167525	PROCA1	17	-	28704306	28704616	28704306	28704435	28704707	28704843	15734	8,1	4,1	5,4	0,0	254	73	4.1507e-07	6.58438e-05	0.365,0.223	1.0,1.0	-0.706	-70.6	70.6
15968	ENSG00000256683	ZNF350	19	-	51967263	51967400	51967263	51967396	51968577	51968673	15968	0,0	1,1	2,3	1,1	77	73	4.12748e-06	0.000413922	0.0,0.0	0.655,0.74	-0.698	-69.8	69.8
373	ENSG00000197558	SSPO	7	+	149793453	149793620	149793565	149793620	149792578	149792729	373	2,1	0,0	1,2	2,1	185	73	0.000218182	0.00920624	1.0,1.0	0.165,0.441	0.697	69.7	69.7
26171	ENSG00000004142	POLDIP2	17	-	28349496	28349732	28349496	28349626	28350437	28350563	26171	1,2	0,0	2,8	3,5	179	73	2.57631e-08	6.33064e-06	1.0,1.0	0.214,0.395	0.696	69.6	69.6
25855	ENSG00000103174	NAGPA	16	-	5028296	5028398	5028296	5028365	5028879	5029008	25855	7,5	0,2	0,1	1,2	106	73	4.83959e-05	0.0028341	1.0,0.633	0.0,0.256	0.689	68.9	68.9
7350	ENSG00000162910	MRPL55	1	-	228107976	228108166	228107976	228108137	228108234	228108318	7350	2,4	0,1	12,8	31,28	102	73	3.18495e-05	0.00203642	1.0,0.741	0.217,0.17	0.677	67.7	67.7
26594	ENSG00000269476	CTD-2583A14.9	19	-	57912059	57912189	57912059	57912186	57916378	57916591	26594	6,4	1,2	1,0	5,2	76	73	7.73918e-06	0.000678233	0.852,0.658	0.161,0.0	0.674	67.4	67.4
14007	ENSG00000010803	SCMH1	1	-	41162822	41162996	41162822	41162979	41186120	41186250	14007	2,5	0,1	1,1	2,4	90	73	1.27592e-05	0.000990079	1.0,0.802	0.289,0.169	0.672	67.2	67.2
26482	ENSG00000265843	LINC01029	18	-	77979494	77979637	77979494	77979629	77982519	77982839	26482	2,5	8,5	1,1	0,0	81	73	7.36942e-07	0.000102048	0.184,0.474	1.0,1.0	-0.671	-67.1	67.1
23635	ENSG00000100479	POLE2	14	-	49655670	49655843	49655670	49655811	49663314	49663387	23635	5,6	0,0	1,3	2,3	105	73	1.46868e-06	0.000179566	1.0,1.0	0.258,0.41	0.666	66.6	66.6
13492	ENSG00000178425	NT5DC1	6	+	116237395	116237639	116237458	116237639	116236965	116237084	13492	1,1	5,3	5,5	0,2	136	73	0.000148421	0.0069274	0.097,0.152	1.0,0.573	-0.662	-66.2	66.2
5463	ENSG00000178921	PFAS	17	+	8255594	8255816	8255804	8255816	8255026	8255132	5463	5,5	2,3	4,3	0,0	283	73	8.29298e-07	0.000112354	0.392,0.301	1.0,1.0	-0.653	-65.3	65.3
16158	ENSG00000167996	FTH1	11	-	61965561	61965648	61965561	61965577	61967311	61967371	16158	83,49	6,10	103108	338311	144	73	0	0	0.875,0.713	0.134,0.15	0.652	65.2	65.2
7904	ENSG00000261611	AC010547.9	16	-	71478878	71479100	71478878	71479005	71482081	71482143	7904	3,1	2,1	4,4	0,0	168	73	0.00021341	0.00910457	0.395,0.303	1.0,1.0	-0.651	-65.1	65.1
10983	ENSG00000124496	TRERF1	6	-	42232680	42232928	42232680	42232892	42236204	42236411	10983	2,2	8,9	2,1	1,0	109	73	0.00120276	0.032803	0.143,0.13	0.573,1.0	-0.65	-65	65
10692	ENSG00000197713	RPE	2	+	210017771	210017887	210017789	210017887	210017472	210017559	10692	3,1	0,0	9,10	20,10	91	73	8.21021e-06	0.000704728	1.0,1.0	0.265,0.445	0.645	64.5	64.5
5429	ENSG00000011454	RABGAP1	9	+	123097389	123097480	123097426	123097480	123090274	123090385	5429	3,3	1,0	1,3	12,4	110	73	2.60838e-05	0.00175743	0.666,1.0	0.052,0.332	0.641	64.1	64.1
24761	ENSG00000125731	SH2D3A	19	-	6754830	6755315	6754830	6754932	6759593	6759670	24761	3,10	4,1	13,10	0,0	456	73	1.22796e-07	2.35277e-05	0.107,0.616	1.0,1.0	-0.639	-63.9	63.9
18602	ENSG00000093072	CECR1	22	-	17209355	17209723	17209355	17209598	17221726	17221854	18602	4,7	3,4	5,2	0,0	198	73	1.59413e-06	0.000193021	0.33,0.392	1.0,1.0	-0.639	-63.9	63.9
1250	ENSG00000104936	DMPK	19	-	45770970	45771060	45770970	45771056	45771349	45771396	1250	9,3	0,1	2,1	4,5	77	73	1.70975e-06	0.000202137	1.0,0.74	0.322,0.159	0.629	62.9	62.9
18965	ENSG00000130725	UBE2M	19	-	58556315	58556557	58556315	58556490	58556686	58556794	18965	3,1	0,0	3,8	5,4	140	73	1.2297e-07	2.35277e-05	1.0,1.0	0.238,0.51	0.626	62.6	62.6
25721	ENSG00000154144	TBRG1	11	+	124631236	124631417	124631239	124631417	124630744	124630855	25721	1,1	0,0	1,4	4,3	76	73	7.11652e-07	9.96471e-05	1.0,1.0	0.194,0.562	0.622	62.2	62.2
5208	ENSG00000232859	LYRM9	17	-	27882568	27882732	27882568	27882712	27893316	27893383	5208	7,2	5,5	3,4	0,0	93	73	2.6239e-07	4.50449e-05	0.524,0.239	1.0,1.0	-0.619	-61.9	61.9
21404	ENSG00000197857	ZNF44	19	-	12293231	12293444	12293231	12293375	12294691	12294851	21404	0,1	4,1	5,2	2,0	142	73	0.000120498	0.00591032	0.0,0.34	0.562,1.0	-0.611	-61.1	61.1
11015	ENSG00000167291	TBC1D16	17	-	79944044	79944231	79944044	79944107	79944907	79945087	11015	4,2	3,2	6,12	0,1	197	73	3.62641e-05	0.00224656	0.331,0.27	1.0,0.816	-0.607	-60.7	60.7
13667	ENSG00000065491	TBC1D22B	6	+	37312879	37313024	37312917	37313024	37287006	37287072	13667	1,1	0,0	4,6	2,14	111	73	9.82357e-07	0.000129588	1.0,1.0	0.568,0.22	0.606	60.6	60.6
11241	ENSG00000119801	YPEL5	2	+	30155814	30155910	30155849	30155910	30148244	30148541	11241	0,0	1,1	3,5	1,3	108	73	1.64912e-06	0.000196384	0.0,0.0	0.67,0.53	-0.6	-60	60
28858	ENSG00000142046	TMEM91	19	+	41383560	41384083	41383714	41384083	41382771	41382921	28858	1,1	0,0	3,4	3,1	227	73	1.95063e-05	0.00140087	1.0,1.0	0.243,0.563	0.597	59.7	59.7
26043	ENSG00000100129	EIF3L	22	+	37871195	37871404	37871199	37871404	37870175	37870347	26043	1,2	1,0	0,4	6,9	77	73	0.000603237	0.0201325	0.487,1.0	0.0,0.296	0.596	59.6	59.6
256	ENSG00000127564	PKMYT1	16	-	2973137	2973253	2973137	2973215	2973999	2974157	256	20,12	2,3	1,4	6,6	111	73	1.55922e-05	0.00115965	0.868,0.725	0.099,0.305	0.595	59.5	59.5
18139	ENSG00000175309	PHYKPL	5	-	178213905	178214049	178213905	178214015	178214795	178214885	18139	2,2	2,2	5,2	0,0	107	73	4.78399e-05	0.00282797	0.406,0.406	1.0,1.0	-0.594	-59.4	59.4
2850	ENSG00000182400	TRAPPC6B	14	-	39167995	39168213	39167995	39168049	39170014	39170353	2850	3,1	0,0	6,5	2,3	237	73	1.44532e-06	0.000177575	1.0,1.0	0.48,0.339	0.591	59.1	59.1
28215	ENSG00000162521	RBBP4	1	+	32673458	32673580	32673482	32673580	32672791	32672901	28215	4,7	2,4	0,0	5,1	97	73	1.10758e-06	0.000142361	0.601,0.568	0.0,0.0	0.585	58.5	58.5
9511	ENSG00000188529	SRSF10	1	-	23974973	23975075	23974973	23975070	23977910	23978252	9511	3,2	0,0	11,7	11,12	78	73	5.58963e-06	0.000534727	1.0,1.0	0.483,0.353	0.582	58.2	58.2
25193	ENSG00000005189	AC004381.6	16	+	20814926	20815053	20814984	20815053	20814426	20814602	25193	5,1	3,1	8,5	0,0	131	73	9.54391e-05	0.00499392	0.482,0.358	1.0,1.0	-0.58	-58	58
14952	ENSG00000171124	FUT3	19	-	5846425	5846966	5846425	5846564	5851389	5851471	14952	21,13	0,0	5,9	1,2	475	73	0.000102498	0.00528603	1.0,1.0	0.435,0.409	0.578	57.8	57.8
9787	ENSG00000136169	SETDB2	13	+	49475507	49475629	49475511	49475629	49467863	49467960	9787	1,3	0,0	1,6	4,3	77	73	3.41108e-06	0.000359467	1.0,1.0	0.192,0.655	0.577	57.7	57.7
7539	ENSG00000176225	RTTN	18	-	70149970	70150090	70149970	70150087	70150607	70150733	7539	0,0	3,3	5,2	1,4	76	73	3.51758e-06	0.000368889	0.0,0.0	0.828,0.324	-0.576	-57.6	57.6
11182	ENSG00000168781	PPIP5K1	15	-	43584357	43584621	43584357	43584532	43590171	43590201	11182	4,2	3,1	3,2	0,0	162	73	4.26359e-05	0.00258122	0.375,0.474	1.0,1.0	-0.576	-57.6	57.6
11581	ENSG00000272949	RP11-514P8.8	7	-	102496468	102496619	102496468	102496612	102496846	102496964	11581	1,2	0,0	2,2	2,3	80	73	1.27109e-05	0.000989398	1.0,1.0	0.477,0.378	0.573	57.3	57.3
13404	ENSG00000106591	MRPL32	7	+	42937147	42937241	42937163	42937241	42935020	42935136	13404	2,0	6,2	9,2	0,3	89	73	0.00122655	0.033343	0.215,0.0	1.0,0.354	-0.57	-57	57
6175	ENSG00000215021	PHB2	12	-	6969955	6970068	6969955	6970063	6970195	6970280	6175	1,1	0,0	7,3	8,4	78	73	1.00452e-05	0.000817446	1.0,1.0	0.45,0.412	0.569	56.9	56.9
9752	ENSG00000175787	ZNF169	9	+	94299447	94301454	94299814	94301454	94292973	94293069	9752	13,4	1,3	15,10	0,0	440	73	2.74056e-05	0.001822	0.683,0.181	1.0,1.0	-0.568	-56.8	56.8
3244	ENSG00000152942	RAD17	5	+	69374554	69374711	69374627	69374711	69372156	69372217	3244	16,13	0,1	15,6	8,9	146	73	5.05272e-07	7.7694e-05	1.0,0.867	0.484,0.25	0.567	56.7	56.7
27536	ENSG00000138069	RAB1A	2	-	65088938	65089090	65088938	65089070	65097970	65098066	27536	28,16	4,0	14,19	25,21	93	73	9.64004e-09	2.74566e-06	0.846,1.0	0.305,0.415	0.563	56.3	56.3
4450	ENSG00000148484	RSU1	10	-	16727030	16727196	16727030	16727157	16752538	16752653	4450	3,1	1,0	1,1	4,1	112	73	0.000196832	0.00862484	0.662,1.0	0.14,0.395	0.563	56.3	56.3
24894	ENSG00000178026	LRRC75B	22	-	24589405	24589613	24589405	24589572	24589820	24589949	24894	18,12	0,0	3,3	3,2	114	73	5.37223e-06	0.000517883	1.0,1.0	0.39,0.49	0.56	56	56
24165	ENSG00000105204	DYRK1B	19	-	39826671	39826987	39826671	39826867	39827284	39827425	24165	10,20	12,9	22,17	2,0	193	73	7.1748e-06	0.000636274	0.24,0.457	0.806,1.0	-0.554	-55.4	55.4
863	ENSG00000176444	CLK2	1	-	155268009	155268197	155268009	155268146	155268292	155268359	863	1,1	1,2	4,6	1,0	124	73	0.00018006	0.00804462	0.371,0.227	0.702,1.0	-0.552	-55.2	55.2
22464	ENSG00000273136	NBPF26	1	+	120822028	120822267	120822103	120822267	120818122	120818174	22464	2,0	1,1	3,1	1,0	148	73	0.00068255	0.0220457	0.497,0.0	0.597,1.0	-0.55	-55	55
27649	ENSG00000196576	PLXNB2	22	-	50276133	50276227	50276133	50276188	50276628	50276704	27649	9,4	0,1	5,3	4,9	112	73	1.22988e-05	0.000960306	1.0,0.723	0.449,0.178	0.548	54.8	54.8
13757	ENSG00000116918	TSNAX	1	+	231542459	231542611	231542480	231542611	231529254	231529359	13757	12,15	0,0	7,7	4,11	94	73	1.39283e-08	3.71382e-06	1.0,1.0	0.576,0.331	0.546	54.6	54.6
13709	ENSG00000138326	RPS24	10	+	78034231	78034338	78034251	78034338	78033873	78033904	13709	1,3	0,0	1,3	3,1	93	73	0.000250736	0.0101855	1.0,1.0	0.207,0.702	0.546	54.6	54.6
9552	ENSG00000175854	SWI5	9	+	128288165	128288375	128288271	128288375	128285938	128286033	9552	1,6	1,3	12,10	1,0	179	73	0.000347281	0.0132889	0.29,0.449	0.83,1.0	-0.546	-54.6	54.6
23107	ENSG00000127054	CPSF3L	1	-	1314026	1314129	1314026	1314105	1314300	1314365	23107	9,12	1,0	12,18	15,20	97	73	4.93001e-08	1.1132e-05	0.871,1.0	0.376,0.404	0.545	54.5	54.5
12544	ENSG00000139436	GIT2	12	-	109947255	109948846	109947255	109947504	109951166	109951316	12544	165127	22,26	536453	5,9	1415	73	1.07692e-14	1.02031e-11	0.279,0.201	0.847,0.722	-0.544	-54.4	54.4
27957	ENSG00000214706	IFRD2	3	-	50289254	50289381	50289254	50289356	50289446	50289628	27957	14,3	0,0	3,5	4,3	98	73	4.01471e-07	6.4503e-05	1.0,1.0	0.358,0.554	0.544	54.4	54.4
5857	ENSG00000103121	CMC2	16	-	80980769	80980883	80980769	80980879	80997313	80997429	5857	10,9	2,0	18,13	25,24	77	73	7.0174e-07	9.92127e-05	0.826,1.0	0.406,0.339	0.54	54	54
4531	ENSG00000157916	RER1	1	+	2400855	2400935	2400856	2400935	2397115	2397220	4531	2,4	2,1	5,2	28,27	74	73	0.000794202	0.0243957	0.497,0.798	0.15,0.068	0.538	53.8	53.8
3394	ENSG00000179362	HMGN2P46	15	+	45515768	45515892	45515772	45515892	45513697	45513963	3394	0,1	3,5	3,3	3,1	77	73	0.000197353	0.00863255	0.0,0.159	0.487,0.74	-0.534	-53.4	53.4
4913	ENSG00000173020	ADRBK1	11	+	67277630	67277873	67277795	67277873	67277271	67277348	4913	10,2	1,0	3,8	3,3	238	73	0.000581809	0.0195933	0.754,1.0	0.235,0.45	0.534	53.4	53.4
2215	ENSG00000142546	NOSIP	19	-	49557089	49557945	49557089	49557249	49559933	49560039	2215	49,29	0,0	35,44	6,3	769	73	7.12525e-08	1.50073e-05	1.0,1.0	0.356,0.582	0.531	53.1	53.1
3611	ENSG00000039650	PNKP	19	-	49866398	49866562	49866398	49866528	49867053	49867217	3611	3,1	5,1	17,9	0,2	107	73	8.62568e-05	0.00462942	0.29,0.406	1.0,0.754	-0.529	-52.9	52.9
7038	ENSG00000141198	TOM1L1	17	+	54947228	54947312	54947260	54947312	54937108	54937226	7038	10,10	1,1	6,14	13,12	105	73	2.39006e-05	0.00163673	0.874,0.874	0.243,0.448	0.528	52.8	52.8
1672	ENSG00000145494	NDUFS6	5	+	1810963	1811062	1810967	1811062	1802320	1802374	1672	1,1	4,3	4,1	0,1	77	73	0.000170365	0.00769373	0.192,0.24	1.0,0.487	-0.528	-52.8	52.8
16582	ENSG00000177084	POLE	12	-	132625297	132625530	132625297	132625419	132625644	132625770	16582	4,4	0,1	18,7	11,14	184	73	0.000472527	0.0170655	1.0,0.613	0.394,0.166	0.526	52.6	52.6
5127	ENSG00000118292	C1orf54	1	+	150279639	150279717	150279642	150279717	150276521	150276632	5127	0,0	2,1	2,6	3,3	76	73	1.04582e-06	0.000135326	0.0,0.0	0.39,0.658	-0.524	-52.4	52.4
21066	ENSG00000077232	DNAJC10	2	+	182742211	182742425	182742374	182742425	182741242	182741356	21066	2,2	0,0	9,13	7,2	236	73	9.00308e-07	0.00012067	1.0,1.0	0.285,0.668	0.523	52.3	52.3
11101	ENSG00000164008	C1orf50	1	+	42773540	42773649	42773562	42773649	42767268	42767390	11101	7,1	5,1	5,5	0,0	95	73	6.61019e-06	0.000602465	0.518,0.435	1.0,1.0	-0.523	-52.3	52.3
4962	ENSG00000215883	CYB5RL	1	-	54187651	54187882	54187651	54187739	54190737	54190896	4962	7,8	1,0	6,5	3,5	216	73	0.000113433	0.00563601	0.703,1.0	0.403,0.253	0.523	52.3	52.3
5481	ENSG00000151116	UEVLD	11	-	18564891	18565032	18564891	18565010	18566383	18566482	5481	3,3	1,0	3,4	8,4	95	73	0.000204651	0.00885902	0.697,1.0	0.224,0.435	0.519	51.9	51.9
1675	ENSG00000145494	NDUFS6	5	+	1810888	1811062	1810967	1811062	1802320	1802374	1675	7,4	4,3	18,15	0,1	152	73	7.93799e-06	0.000690992	0.457,0.39	1.0,0.878	-0.516	-51.6	51.6
19849	ENSG00000140632	GLYR1	16	-	4821379	4821593	4821379	4821453	4822874	4822931	19849	33,25	28,23	30,17	2,2	213	73	1.80458e-07	3.25777e-05	0.288,0.271	0.837,0.744	-0.511	-51.1	51.1
24282	ENSG00000185596	WASH3P	15	+	101972592	101972694	101972595	101972694	101961603	101961641	24282	4,2	0,0	2,1	2,1	76	73	0.000570755	0.0193578	1.0,1.0	0.49,0.49	0.51	51	51
21808	ENSG00000174606	ANGEL2	1	-	213004580	213004703	213004580	213004700	213005032	213005454	21808	1,1	0,0	1,2	1,2	76	73	0.000808837	0.0247832	1.0,1.0	0.49,0.49	0.51	51	51
21883	ENSG00000099889	ARVCF	22	-	19971885	19972018	19971885	19971971	19972736	19972823	21883	4,2	1,0	5,6	5,8	120	73	0.000523284	0.0181658	0.709,1.0	0.378,0.313	0.509	50.9	50.9
16510	ENSG00000187266	EPOR	19	-	11382846	11383025	11382846	11382982	11383096	11383232	16510	5,5	5,2	3,10	0,0	116	73	6.66009e-07	9.62452e-05	0.386,0.611	1.0,1.0	-0.502	-50.2	50.2
869	ENSG00000167604	NFKBID	19	-	35896912	35897103	35896912	35897058	35897650	35897856	869	0,0	4,4	3,8	3,3	118	73	8.48026e-07	0.000114274	0.0,0.0	0.382,0.623	-0.502	-50.2	50.2
4262	ENSG00000150433	TMEM218	11	-	125102131	125102351	125102131	125102329	125102636	125102809	4262	1,5	3,1	7,7	0,0	95	73	0.00074257	0.0233523	0.204,0.793	1.0,1.0	-0.502	-50.2	50.2
26276	ENSG00000089639	GMIP	19	-	19640084	19640230	19640084	19640192	19640445	19640571	26276	1,2	1,0	0,1	3,1	111	73	0.000166997	0.00755527	0.397,1.0	0.0,0.397	0.5	50	50
9008	ENSG00000158104	HPD	12	-	121849686	121849938	121849686	121849790	121854702	121854792	9008	3,1	0,0	0,1	2,0	221	73	0.000347091	0.0132889	1.0,1.0	0.0,1.0	0.5	50	50
6314	ENSG00000132963	POMP	13	+	28659818	28659919	28659821	28659919	28659103	28659187	6314	0,1	4,0	7,2	0,0	76	73	0.000767638	0.0240201	0.0,1.0	1.0,1.0	-0.5	-50	50
11738	ENSG00000235954	TTC28-AS1	22	+	27989804	27990026	27989881	27990026	27935150	27935230	11738	4,1	0,0	0,1	2,0	150	73	0.00110249	0.0307031	1.0,1.0	0.0,1.0	0.5	50	50
10457	ENSG00000154814	OXNAD1	3	+	16286323	16286448	16286341	16286448	16272144	16272321	10457	4,2	1,1	1,1	4,3	91	73	0.00136888	0.0357019	0.762,0.616	0.167,0.211	0.5	50	50
4889	ENSG00000141002	TCF25	16	+	89906845	89907036	89906848	89907036	89906193	89906284	4889	2,1	0,0	2,11	5,4	76	73	9.91192e-06	0.000809226	1.0,1.0	0.278,0.725	0.498	49.8	49.8
27953	ENSG00000214706	IFRD2	3	-	50289254	50289376	50289254	50289356	50289446	50289628	27953	13,3	0,0	4,5	4,3	93	73	1.29961e-06	0.000162867	1.0,1.0	0.44,0.567	0.497	49.7	49.7
11177	ENSG00000167595	PROSER3	19	+	35765033	35765176	35765066	35765176	35764853	35764936	11177	9,2	2,4	10,5	0,0	106	73	1.47152e-05	0.00110761	0.756,0.256	1.0,1.0	-0.494	-49.4	49.4
11250	ENSG00000088833	NSFL1C	20	-	1455713	1455870	1455713	1455719	1458199	1458274	11250	3,3	0,0	5,8	2,2	224	73	0.000158026	0.00725413	1.0,1.0	0.449,0.566	0.493	49.3	49.3
4208	ENSG00000187801	ZFP69B	1	+	40457340	40457439	40457343	40457439	40456944	40457071	4208	4,2	8,1	0,0	3,1	76	73	4.40617e-05	0.00262943	0.324,0.658	0.0,0.0	0.491	49.1	49.1
16584	ENSG00000177084	POLE	12	-	132624904	132625128	132624904	132624994	132625251	132625419	16584	14,13	2,1	15,19	13,19	207	73	5.80568e-05	0.00329216	0.712,0.821	0.289,0.261	0.491	49.1	49.1
22616	ENSG00000167468	GPX4	19	+	1106176	1106266	1106180	1106266	1105725	1105809	22616	0,1	1,5	2,4	2,2	77	73	0.000372473	0.0140263	0.0,0.159	0.487,0.655	-0.491	-49.1	49.1
21408	ENSG00000102312	PORCN	X	+	48511294	48511487	48511365	48511487	48509834	48509956	21408	2,8	8,3	18,11	2,1	144	73	0.00128106	0.0343038	0.112,0.575	0.82,0.848	-0.49	-49	49
23526	ENSG00000151465	CDC123	10	+	12217297	12217438	12217360	12217438	12210289	12210322	23526	13,11	5,2	14,10	29,31	136	73	7.97047e-06	0.000690992	0.583,0.747	0.206,0.148	0.488	48.8	48.8
25204	ENSG00000171530	TBCA	5	-	77693265	77693430	77693265	77693367	77708241	77708347	25204	7,2	3,2	68,55	1,3	136	73	0.00100214	0.0286795	0.556,0.349	0.973,0.908	-0.488	-48.8	48.8
20066	ENSG00000113108	APBB3	5	-	140560312	140560526	140560312	140560504	140560638	140560754	20066	10,5	26,17	18,15	12,2	95	73	0.000116349	0.00574049	0.228,0.184	0.535,0.852	-0.487	-48.7	48.7
28280	ENSG00000125967	NECAB3	20	-	33659884	33660058	33659884	33660034	33660258	33660395	28280	17,6	0,0	14,8	7,8	97	73	1.42214e-07	2.64034e-05	1.0,1.0	0.601,0.429	0.485	48.5	48.5
27414	ENSG00000132953	XPO4	13	-	20862968	20863139	20862968	20863123	20868595	20868701	27414	0,0	3,1	7,6	4,8	89	73	8.01197e-06	0.000690992	0.0,0.0	0.589,0.381	-0.485	-48.5	48.5
490	ENSG00000037637	FBXO42	1	-	16316436	16316571	16316436	16316568	16352254	16352454	490	1,2	0,0	1,5	2,2	76	73	0.00107361	0.0301622	1.0,1.0	0.324,0.706	0.485	48.5	48.5
19523	ENSG00000137166	FOXP4	6	+	41589962	41590170	41589998	41590170	41589770	41589854	19523	8,4	12,15	20,26	4,9	109	73	7.522e-06	0.000663843	0.309,0.152	0.77,0.659	-0.484	-48.4	48.4
14854	ENSG00000161265	U2AF1L4	19	-	35743154	35743370	35743154	35743205	35743808	35743904	14854	17,8	0,0	7,9	5,1	238	73	3.31807e-06	0.00035389	1.0,1.0	0.3,0.734	0.483	48.3	48.3
10127	ENSG00000150527	CTAGE5	14	+	39279341	39279537	39279448	39279537	39277055	39277065	10127	19,8	29,11	15,27	3,4	180	73	3.01469e-07	5.10541e-05	0.21,0.228	0.67,0.732	-0.482	-48.2	48.2
16791	ENSG00000149474	CSRP2BP	20	+	18161819	18162239	18161822	18162239	18159083	18159265	16791	5,2	4,2	1,8	0,0	76	73	2.15516e-05	0.00151733	0.546,0.49	1.0,1.0	-0.482	-48.2	48.2
6716	ENSG00000182903	ZNF721	4	-	426788	427119	426788	426973	435769	435879	6716	18,7	4,3	3,1	0,0	219	73	2.45223e-06	0.000272107	0.6,0.438	1.0,1.0	-0.481	-48.1	48.1
13618	ENSG00000025708	TYMP	22	-	50529526	50529747	50529526	50529731	50529903	50530032	13618	8,2	6,10	13,9	1,3	89	73	0.00119532	0.032707	0.522,0.141	0.914,0.711	-0.481	-48.1	48.1
12264	ENSG00000163931	TKT	3	-	53237796	53237921	53237796	53237820	53240250	53240375	12264	14,9	0,0	25,24	10,9	174	73	5.85888e-07	8.79324e-05	1.0,1.0	0.512,0.528	0.48	48	48
28881	ENSG00000160961	ZNF333	19	+	14716034	14716238	14716130	14716238	14714737	14715470	28881	1,3	0,0	8,16	5,4	169	73	2.14952e-06	0.000243699	1.0,1.0	0.409,0.633	0.479	47.9	47.9
2092	ENSG00000261771	DYX1C1-CCPG1	15	-	55379974	55380097	55379974	55380093	55385599	55385714	2092	2,1	0,0	4,8	6,4	77	73	4.84184e-06	0.000474046	1.0,1.0	0.387,0.655	0.479	47.9	47.9
17655	ENSG00000140474	ULK3	15	-	74838439	74838685	74838439	74838504	74839009	74839050	17655	10,6	1,4	22,8	0,0	254	73	9.84944e-06	0.000806753	0.742,0.301	1.0,1.0	-0.479	-47.9	47.9
5627	ENSG00000154582	TCEB1	8	-	73955646	73955761	73955646	73955757	73955910	73956054	5627	2,2	0,0	2,2	3,1	77	73	0.000373688	0.0140263	1.0,1.0	0.387,0.655	0.479	47.9	47.9
25023	ENSG00000149182	ARFGAP2	11	-	47173762	47173958	47173762	47173882	47175014	47175098	25023	5,2	2,1	9,3	0,0	149	73	0.000610079	0.0203043	0.551,0.495	1.0,1.0	-0.477	-47.7	47.7
13192	ENSG00000077044	DGKD	2	+	233389894	233390039	233389928	233390039	233388153	233388367	13192	0,0	2,1	4,7	4,4	107	73	5.89206e-06	0.000555183	0.0,0.0	0.406,0.544	-0.475	-47.5	47.5
5330	ENSG00000100395	L3MBTL2	22	+	41227518	41227679	41227574	41227679	41227088	41227323	5330	2,1	0,0	5,4	1,5	129	73	8.63458e-06	0.000736113	1.0,1.0	0.739,0.312	0.475	47.5	47.5
25116	ENSG00000108786	HSD17B1	17	+	42554401	42554582	42554404	42554582	42553793	42553887	25116	4,1	3,1	8,3	0,0	76	73	0.00027616	0.0109694	0.562,0.49	1.0,1.0	-0.474	-47.4	47.4
8365	ENSG00000152457	DCLRE1C	10	-	14942113	14942435	14942113	14942240	14945104	14945189	8365	5,4	0,0	1,7	5,0	268	73	0.00138524	0.0360162	1.0,1.0	0.052,1.0	0.474	47.4	47.4
4440	ENSG00000270168	LA16c-380H5.3	16	+	2996944	2997085	2997052	2997085	2996672	2996705	4440	19,5	3,4	9,6	0,0	181	73	4.00183e-06	0.00040608	0.719,0.335	1.0,1.0	-0.473	-47.3	47.3
18290	ENSG00000184939	ZFP90	16	+	68558374	68558568	68558472	68558568	68557997	68558124	18290	5,7	19,7	49,31	7,9	171	73	1.24393e-06	0.000157464	0.101,0.299	0.749,0.595	-0.472	-47.2	47.2
9320	ENSG00000180479	ZNF571	19	-	37583970	37584141	37583970	37584097	37586667	37586745	9320	0,0	3,2	4,3	3,2	117	73	1.83441e-05	0.00132883	0.0,0.0	0.454,0.483	-0.469	-46.9	46.9
27948	ENSG00000148225	WDR31	9	-	113330983	113331116	113330983	113331113	113331906	113332050	27948	6,2	1,0	3,1	2,2	76	73	0.00176944	0.0431832	0.852,1.0	0.59,0.324	0.469	46.9	46.9
1491	ENSG00000282870	FRG1DP	20	+	29095760	29095994	29095854	29095994	29094346	29094461	1491	0,0	4,4	3,4	1,3	167	73	1.35881e-05	0.00104151	0.0,0.0	0.567,0.368	-0.467	-46.7	46.7
4263	ENSG00000150433	TMEM218	11	-	125102131	125102351	125102131	125102317	125102636	125102809	4263	5,8	16,8	8,9	1,3	107	73	0.000863961	0.0260581	0.176,0.406	0.845,0.672	-0.467	-46.7	46.7
20839	ENSG00000184863	RBM33	7	+	155711172	155711455	155711202	155711455	155706859	155707068	20839	5,8	14,13	30,27	9,7	103	73	1.80643e-06	0.000211942	0.202,0.304	0.703,0.732	-0.465	-46.5	46.5
2467	ENSG00000172932	ANKRD13D	11	+	67290292	67290446	67290307	67290446	67290077	67290213	2467	3,1	0,1	3,1	4,5	88	73	0.000836653	0.0254798	1.0,0.453	0.384,0.142	0.464	46.4	46.4
17571	ENSG00000081014	AP4E1	15	+	50934535	50934697	50934623	50934697	50930804	50930971	17571	3,0	15,6	9,9	8,2	161	73	6.48984e-05	0.00363896	0.083,0.0	0.338,0.671	-0.463	-46.3	46.3
14745	ENSG00000112237	CCNC	6	-	99550517	99550592	99550517	99550582	99550992	99551028	14745	5,2	0,0	4,4	3,3	83	73	2.68221e-05	0.00179271	1.0,1.0	0.54,0.54	0.46	46	46
5629	ENSG00000154582	TCEB1	8	-	73955646	73955763	73955646	73955757	73955910	73956054	5629	5,2	0,0	1,6	3,1	79	73	0.00209956	0.0485456	1.0,1.0	0.235,0.847	0.459	45.9	45.9
23036	ENSG00000144713	RPL32	3	-	12840141	12840341	12840141	12840242	12840769	12840889	23036	82,65	2,2	124121	50,63	172	73	1.66533e-15	1.98762e-12	0.946,0.932	0.513,0.449	0.458	45.8	45.8
19137	ENSG00000137070	IL11RA	9	+	34660803	34660936	34660853	34660936	34660503	34660600	19137	4,4	6,0	1,0	1,3	123	73	0.00125661	0.033843	0.283,1.0	0.372,0.0	0.455	45.5	45.5
6181	ENSG00000094914	AAAS	12	-	53307844	53307926	53307844	53307916	53308051	53308133	6181	22,8	0,0	14,7	5,10	83	73	2.36741e-07	4.09219e-05	1.0,1.0	0.711,0.381	0.454	45.4	45.4
8316	ENSG00000160917	CPSF4	7	+	99453991	99454136	99454040	99454136	99452367	99452440	8316	55,44	66,51	190177	34,25	122	73	0	0	0.333,0.34	0.77,0.809	-0.453	-45.3	45.3
6218	ENSG00000198929	NOS1AP	1	+	162300632	162300706	162300647	162300706	162287343	162287436	6218	6,2	9,2	3,2	1,0	88	73	0.000582391	0.0195933	0.356,0.453	0.713,1.0	-0.452	-45.2	45.2
23000	ENSG00000238105	GOLGA2P5	12	-	100157164	100157445	100157164	100157256	100157527	100157739	23000	14,16	10,1	5,5	0,0	262	73	8.89034e-06	0.000754977	0.281,0.817	1.0,1.0	-0.451	-45.1	45.1
28293	ENSG00000148090	AUH	9	-	91325317	91325433	91325317	91325404	91327607	91327703	28293	5,5	0,0	6,2	2,2	102	73	0.000741758	0.0233523	1.0,1.0	0.682,0.417	0.451	45.1	45.1
16389	ENSG00000234129	RP11-120D5.1	X	-	11055935	11056041	11055935	11056036	11106900	11106990	16389	0,3	4,2	3,1	0,1	78	73	0.000780516	0.0241815	0.0,0.584	1.0,0.483	-0.45	-45	45
9974	ENSG00000088298	EDEM2	20	-	35142372	35142497	35142372	35142478	35146824	35146935	9974	10,5	3,5	3,4	26,14	92	73	0.000143829	0.00675083	0.726,0.442	0.084,0.185	0.449	44.9	44.9
13938	ENSG00000115486	GGCX	2	-	85558439	85558662	85558439	85558605	85558916	85559075	13938	5,2	14,18	6,7	2,4	130	73	0.0001653	0.00750559	0.167,0.059	0.628,0.496	-0.449	-44.9	44.9
19071	ENSG00000101266	CSNK2A1	20	-	499524	499629	499524	499573	499832	499934	19071	4,1	0,0	10,7	7,2	129	73	2.13715e-06	0.000243699	1.0,1.0	0.447,0.664	0.445	44.5	44.5
27842	ENSG00000037749	MFAP3	5	+	154051700	154051943	154051817	154051943	154049862	154050017	27842	7,3	1,4	20,13	0,1	190	73	0.000253081	0.0102641	0.729,0.224	1.0,0.833	-0.44	-44	44
24011	ENSG00000188818	ZDHHC11	5	-	823388	824093	823388	823809	825163	825251	24011	11,13	0,0	1,2	0,3	357	73	0.000703042	0.0224793	1.0,1.0	1.0,0.12	0.44	44	44
24857	ENSG00000123136	DDX39A	19	-	14409741	14409981	14409741	14409873	14410215	14410334	24857	17,28	95,50	66,63	38,10	181	73	1.3751e-07	2.57205e-05	0.067,0.184	0.412,0.718	-0.439	-43.9	43.9
17952	ENSG00000101247	NDUFAF5	20	+	13787177	13787352	13787311	13787352	13785006	13785290	17952	18,12	23,20	35,25	5,7	207	73	1.04745e-06	0.000135326	0.216,0.175	0.712,0.557	-0.439	-43.9	43.9
25671	ENSG00000101109	STK4	20	+	44973206	44973433	44973300	44973433	44972077	44972158	25671	1,0	0,4	16,7	1,0	167	73	0.000212296	0.0090957	1.0,0.0	0.875,1.0	-0.438	-43.8	43.8
14541	ENSG00000000419	DPM1	20	-	50940864	50940958	50940864	50940955	50942030	50942142	14541	8,1	2,2	0,2	11,6	76	73	0.000660284	0.0214927	0.793,0.324	0.0,0.243	0.437	43.7	43.7
24859	ENSG00000123136	DDX39A	19	-	14409741	14409984	14409741	14409873	14410215	14410334	24859	20,28	95,50	67,64	38,10	184	73	1.80669e-07	3.25777e-05	0.077,0.182	0.412,0.717	-0.435	-43.5	43.5
476	ENSG00000000457	SCYL3	1	-	169868927	169869128	169868927	169869039	169870254	169870357	476	10,13	17,12	22,16	6,2	162	73	0.000160948	0.00736132	0.21,0.328	0.623,0.783	-0.434	-43.4	43.4
15479	ENSG00000204385	SLC44A4	6	-	31877167	31877295	31877167	31877225	31878940	31878967	15479	2,10	0,0	6,6	5,1	143	73	9.24362e-06	0.000764627	1.0,1.0	0.38,0.754	0.433	43.3	43.3
1210	ENSG00000204149	AGAP6	10	+	50008499	50008618	50008503	50008618	50008024	50008076	1210	3,1	1,0	7,6	7,9	77	73	0.00107464	0.0301622	0.74,1.0	0.487,0.387	0.433	43.3	43.3
14357	ENSG00000247137	RP11-727A23.5	11	-	83192735	83192892	83192735	83192792	83193466	83193620	14357	4,5	2,2	5,12	0,1	173	73	0.000704046	0.0224793	0.458,0.513	1.0,0.835	-0.432	-43.2	43.2
23732	ENSG00000204271	SPIN3	X	-	56978291	56978498	56978291	56978421	56978579	56978660	23732	5,6	0,1	2,9	4,2	150	73	0.000959664	0.0278714	1.0,0.745	0.196,0.687	0.431	43.1	43.1
1493	ENSG00000124614	RPS10	6	-	34417797	34417927	34417797	34417897	34418368	34418424	1493	5,1	8,6	17,13	5,7	103	73	0.00159303	0.0399676	0.307,0.106	0.707,0.568	-0.431	-43.1	43.1
2214	ENSG00000142546	NOSIP	19	-	49557089	49558978	49557089	49557249	49559933	49560039	2214	160111	0,0	135146	6,3	1802	73	4.44472e-07	6.9194e-05	1.0,1.0	0.477,0.663	0.43	43	43
10783	ENSG00000198879	SFMBT2	10	-	7283903	7284150	7283903	7283959	7285865	7285954	10783	2,2	0,0	3,5	5,0	264	73	0.00188387	0.0451408	1.0,1.0	0.142,1.0	0.429	42.9	42.9
27867	ENSG00000237940	AC093642.3	2	+	241972451	241972556	241972467	241972556	241972112	241972169	27867	2,3	0,0	4,2	3,1	89	73	0.000452813	0.0164483	1.0,1.0	0.522,0.621	0.428	42.8	42.8
20731	ENSG00000108666	C17orf75	17	-	32339812	32339962	32339812	32339924	32341203	32341284	20731	14,16	10,11	21,24	3,0	111	73	7.6934e-06	0.000676587	0.479,0.489	0.822,1.0	-0.427	-42.7	42.7
21645	ENSG00000161677	JOSD2	19	-	50510285	50510448	50510285	50510445	50511125	50511220	21645	4,3	1,0	5,1	3,2	76	73	0.00135627	0.035484	0.793,1.0	0.616,0.324	0.427	42.7	42.7
11790	ENSG00000064270	ATP2C2	16	+	84461349	84461602	84461381	84461602	84460762	84460801	11790	4,1	0,1	1,3	4,3	105	73	0.00110537	0.0307151	1.0,0.41	0.148,0.41	0.426	42.6	42.6
25486	ENSG00000132199	ENOSF1	18	-	691203	691304	691203	691276	693881	693908	25486	13,4	41,23	14,8	8,4	101	73	9.74581e-06	0.000800882	0.186,0.112	0.558,0.591	-0.425	-42.5	42.5
8774	ENSG00000163479	SSR2	1	-	156011809	156012565	156011809	156011887	156018131	156018368	8774	91,72	20,17	292299	16,7	751	73	8.24084e-08	1.65239e-05	0.307,0.292	0.64,0.806	-0.424	-42.4	42.4
6111	ENSG00000129219	PLD2	17	+	4816541	4816790	4816619	4816790	4815763	4815934	6111	3,3	19,13	5,11	2,6	151	73	2.5245e-05	0.00171011	0.071,0.1	0.547,0.47	-0.423	-42.3	42.3
2840	ENSG00000109381	ELF2	4	-	139116648	139116807	139116648	139116751	139125163	139125329	2840	10,5	0,0	8,3	2,2	129	73	0.000778429	0.0241815	1.0,1.0	0.694,0.459	0.423	42.3	42.3
17621	ENSG00000111364	DDX55	12	+	123618596	123618778	123618610	123618778	123617757	123617872	17621	4,5	0,0	4,4	2,3	87	73	7.46945e-05	0.00410558	1.0,1.0	0.627,0.528	0.422	42.2	42.2
24799	ENSG00000089050	RBBP9	20	-	18493957	18494199	18493957	18494063	18497068	18497174	24799	0,0	2,1	4,3	1,3	209	73	7.74439e-05	0.00423811	0.0,0.0	0.583,0.259	-0.421	-42.1	42.1
13190	ENSG00000077044	DGKD	2	+	233389848	233390039	233389928	233390039	233388153	233388367	13190	0,0	2,1	4,9	4,4	153	73	1.48585e-05	0.00111501	0.0,0.0	0.323,0.518	-0.42	-42	42
23672	ENSG00000253729	PRKDC	8	-	47858848	47858983	47858848	47858980	47859610	47859759	23672	3,10	0,1	3,2	1,4	76	73	0.000545802	0.0186885	1.0,0.906	0.742,0.324	0.42	42	42
23196	ENSG00000165905	GYLTL1B	11	+	45927748	45928069	45927919	45928069	45927314	45927593	23196	27,19	36,31	45,41	9,9	244	73	4.84387e-10	1.81204e-07	0.183,0.155	0.599,0.577	-0.419	-41.9	41.9
9546	ENSG00000198723	C19orf45	19	+	7506949	7507141	7507055	7507141	7505963	7506165	9546	10,7	3,2	13,13	0,0	179	73	5.95911e-05	0.00337004	0.576,0.588	1.0,1.0	-0.418	-41.8	41.8
8312	ENSG00000160917	CPSF4	7	+	99453965	99454136	99454040	99454136	99452352	99452440	8312	112,98	66,51	497448	34,25	148	73	0	0	0.456,0.487	0.878,0.898	-0.416	-41.6	41.6
23099	ENSG00000141504	SAT2	17	-	7626402	7626636	7626402	7626614	7626706	7626793	23099	25,19	7,1	46,45	48,49	95	73	1.49757e-05	0.00112045	0.733,0.936	0.424,0.414	0.416	41.6	41.6
8745	ENSG00000163482	STK36	2	+	218696526	218696601	218696589	218696601	218694524	218694635	8745	41,29	13,4	14,16	19,19	136	73	1.67757e-05	0.00124399	0.629,0.796	0.283,0.311	0.416	41.6	41.6
16776	ENSG00000176834	VSIG10	12	-	118071051	118071147	118071051	118071067	118071358	118071469	16776	0,1	16,12	5,10	12,2	153	73	1.90995e-05	0.0013756	0.0,0.038	0.166,0.705	-0.416	-41.6	41.6
28773	ENSG00000104177	MYEF2	15	-	48151873	48152115	48151873	48151942	48152233	48152284	28773	54,34	73,39	81,89	14,19	246	73	1.09912e-14	1.02031e-11	0.18,0.206	0.632,0.582	-0.414	-41.4	41.4
6965	ENSG00000104980	TIMM44	19	-	7934088	7934241	7934088	7934238	7938026	7938197	6965	6,9	0,0	8,12	10,4	76	73	3.12867e-06	0.000338004	1.0,1.0	0.435,0.742	0.411	41.1	41.1
18428	ENSG00000117616	RSRP1	1	-	25243549	25244224	25243549	25243633	25245149	25245301	18428	249191	1,0	163205	14,16	664	73	8.54761e-12	5.10089e-09	0.965,1.0	0.561,0.585	0.409	40.9	40.9
22667	ENSG00000163697	APBB2	4	-	40944864	40945073	40944864	40945070	41013582	41014398	22667	8,4	10,4	4,3	0,1	76	73	0.000208929	0.00898215	0.435,0.49	1.0,0.742	-0.408	-40.8	40.8
475	ENSG00000000457	SCYL3	1	-	169868927	169869107	169868927	169869039	169870254	169870357	475	8,8	17,12	13,11	6,2	141	73	0.00101174	0.0289147	0.196,0.257	0.529,0.74	-0.408	-40.8	40.8
23398	ENSG00000155363	MOV10	1	+	112699457	112699810	112699684	112699810	112698714	112698789	23398	58,39	19,28	90119	6,12	300	73	6.55319e-07	9.60521e-05	0.426,0.253	0.785,0.707	-0.406	-40.6	40.6
18163	ENSG00000008710	PKD1	16	-	2105377	2105615	2105377	2105474	2105864	2106024	18163	36,26	33,33	58,42	16,5	214	73	2.90767e-06	0.000319639	0.271,0.212	0.553,0.741	-0.406	-40.6	40.6
9941	ENSG00000151276	MAGI1	3	-	65375744	65375945	65375744	65375912	65379260	65379554	9941	13,7	5,4	1,2	0,0	106	73	2.16676e-05	0.00152103	0.642,0.547	1.0,1.0	-0.405	-40.5	40.5
13815	ENSG00000179832	MROH1	8	+	144248007	144248167	144248158	144248167	144247566	144247679	13815	2,1	0,0	23,27	5,6	224	73	5.38414e-05	0.00307399	1.0,1.0	0.6,0.595	0.403	40.3	40.3
12758	ENSG00000229089	ANKRD20A8P	2	-	94823003	94823136	94823003	94823074	94829005	94829078	12758	3,4	3,2	0,1	4,7	135	73	0.000135599	0.00649839	0.351,0.52	0.0,0.072	0.4	40	40
22374	ENSG00000115207	GTF3C2	2	-	27350313	27350632	27350313	27350389	27356738	27356999	22374	31,20	8,6	21,31	1,1	316	73	0.000423367	0.0156278	0.472,0.435	0.829,0.877	-0.399	-39.9	39.9
20105	ENSG00000143569	UBAP2L	1	+	154257990	154258112	154258009	154258112	154257345	154257434	20105	0,1	3,0	5,5	0,1	92	73	0.00148739	0.0378477	0.0,1.0	1.0,0.799	-0.399	-39.9	39.9
6526	ENSG00000114982	KANSL3	2	-	96631311	96631543	96631311	96631482	96636920	96637185	6526	16,18	19,16	36,44	8,7	134	73	1.88233e-06	0.00021842	0.314,0.38	0.71,0.774	-0.395	-39.5	39.5
21829	ENSG00000101367	MAPRE1	20	+	32825896	32826048	32825927	32826048	32819892	32820028	21829	11,4	7,4	11,15	1,2	104	73	0.00179239	0.0434893	0.524,0.412	0.885,0.84	-0.395	-39.5	39.5
8920	ENSG00000124313	IQSEC2	X	-	53279563	53279776	53279563	53279659	53281495	53281594	8920	11,4	4,2	0,1	5,2	190	73	2.33035e-05	0.00160022	0.514,0.435	0.0,0.161	0.394	39.4	39.4
2932	ENSG00000197056	ZMYM1	1	+	35111775	35111912	35111807	35111912	35110293	35110447	2932	3,5	1,3	10,6	0,0	105	73	0.000581095	0.0195933	0.676,0.537	1.0,1.0	-0.393	-39.3	39.3
19317	ENSG00000148985	PGAP2	11	+	3824795	3825128	3825019	3825128	3824269	3824376	19317	30,27	33,33	55,72	10,14	297	73	2.04769e-10	8.27796e-08	0.183,0.167	0.575,0.558	-0.392	-39.2	39.2
11506	ENSG00000160072	ATAD3B	1	+	1486045	1486235	1486114	1486235	1485781	1485838	11506	8,4	0,0	6,5	1,3	142	73	0.000688761	0.0221596	1.0,1.0	0.755,0.461	0.392	39.2	39.2
6615	ENSG00000100307	CBX7	22	-	39134400	39134575	39134400	39134473	39138635	39138702	6615	17,15	9,4	19,12	0,1	175	73	2.2913e-05	0.00158542	0.441,0.61	1.0,0.833	-0.391	-39.1	39.1
7227	ENSG00000245498	RP11-677M14.7	11	+	124805266	124805504	124805319	124805504	124804730	124804848	7227	4,8	3,5	4,2	1,0	126	73	0.00161812	0.0405214	0.436,0.481	0.699,1.0	-0.391	-39.1	39.1
9396	ENSG00000148399	DPH7	9	-	137574751	137574913	137574751	137574843	137576079	137576167	9396	22,15	19,13	30,32	6,4	143	73	1.82572e-05	0.00132637	0.372,0.371	0.719,0.803	-0.39	-39	39
17887	ENSG00000078319	PMS2P1	7	-	100325690	100325868	100325690	100325779	100328835	100329019	17887	7,5	10,11	16,8	6,2	162	73	0.0010867	0.0304664	0.24,0.17	0.546,0.643	-0.39	-39	39
4	ENSG00000166012	TAF1D	11	-	93733349	93733505	93733349	93733419	93734624	93734660	4	45,20	47,24	86,71	25,11	159	73	6.16514e-08	1.3321e-05	0.305,0.277	0.612,0.748	-0.389	-38.9	38.9
11305	ENSG00000115282	TTC31	2	+	74491943	74492051	74492003	74492051	74491480	74491666	11305	1,0	8,13	6,4	7,2	133	73	1.09618e-05	0.000877784	0.064,0.0	0.32,0.523	-0.389	-38.9	38.9
14987	ENSG00000148396	SEC16A	9	-	136443822	136443981	136443822	136443900	136445051	136445111	14987	8,17	11,7	19,38	2,6	154	73	0.00164526	0.0410724	0.256,0.535	0.818,0.75	-0.389	-38.9	38.9
21430	ENSG00000148843	PDCD11	10	+	103399713	103399830	103399733	103399830	103398415	103398528	21430	0,0	6,5	4,1	2,4	93	73	0.000329582	0.0127676	0.0,0.0	0.611,0.164	-0.388	-38.8	38.8
106	ENSG00000114859	CLCN2	3	-	184354547	184354714	184354547	184354658	184354903	184354973	106	1,0	7,9	5,4	4,3	129	73	2.0519e-05	0.00146521	0.075,0.0	0.414,0.43	-0.385	-38.5	38.5
22734	ENSG00000214655	ZSWIM8	10	+	73796195	73796360	73796320	73796360	73795538	73795663	22734	17,5	12,4	86,83	13,12	198	73	8.13751e-05	0.00441469	0.343,0.315	0.709,0.718	-0.385	-38.5	38.5
17482	ENSG00000205629	LCMT1	16	+	25134081	25134290	25134207	25134290	25132401	25132523	17482	1,2	0,0	13,6	2,2	199	73	0.000882388	0.0263916	1.0,1.0	0.705,0.524	0.385	38.5	38.5
25707	ENSG00000165637	VDAC2	10	+	75217887	75217991	75217945	75217991	75214020	75214070	25707	17,15	11,4	35,41	2,0	131	73	1.27473e-06	0.000160552	0.463,0.676	0.907,1.0	-0.384	-38.4	38.4
11526	ENSG00000009413	REV3L	6	-	111387764	111387916	111387764	111387913	111388000	111388085	11526	3,2	8,2	0,0	14,7	76	73	0.000223041	0.00934832	0.265,0.49	0.0,0.0	0.378	37.8	37.8
12640	ENSG00000196118	CCDC189	16	-	30760283	30760668	30760283	30760453	30761197	30761229	12640	19,19	0,0	27,7	1,3	288	73	0.00143324	0.0369197	1.0,1.0	0.873,0.372	0.377	37.7	37.7
6808	ENSG00000126768	TIMM17B	X	-	48895351	48895972	48895351	48895501	48896758	48896858	6808	25,20	14,11	58,68	5,8	544	73	6.40739e-06	0.000592601	0.193,0.196	0.609,0.533	-0.376	-37.6	37.6
21613	ENSG00000181220	ZNF746	7	-	149493988	149494115	149493988	149494070	149494203	149494503	21613	34,19	25,19	93,70	14,12	118	73	4.24417e-08	9.67054e-06	0.457,0.382	0.804,0.783	-0.374	-37.4	37.4
24731	ENSG00000120742	SERP1	3	-	150583116	150583250	150583116	150583202	150602943	150603174	24731	7,6	4,3	1,7	0,1	121	73	0.00131974	0.0350032	0.514,0.547	1.0,0.809	-0.374	-37.4	37.4
28232	ENSG00000070081	NUCB2	11	+	17296034	17296211	17296049	17296211	17295321	17295467	28232	1,0	1,2	5,4	2,3	88	73	0.00157017	0.039473	0.453,0.0	0.675,0.525	-0.374	-37.4	37.4
18162	ENSG00000008710	PKD1	16	-	2105321	2105707	2105321	2105474	2105864	2106024	18162	60,51	33,33	87,64	16,5	306	73	1.31553e-05	0.00101142	0.303,0.269	0.565,0.753	-0.373	-37.3	37.3
6261	ENSG00000123933	MXD4	4	-	2255142	2255355	2255142	2255294	2257981	2258011	6261	11,12	1,0	7,9	3,4	134	73	0.00015253	0.00706658	0.857,1.0	0.56,0.551	0.373	37.3	37.3
1074	ENSG00000111788	RP11-22B23.1	12	+	9309872	9310020	9309947	9310020	9307201	9307314	1074	12,4	1,0	5,4	1,3	148	73	0.00166727	0.0414568	0.855,1.0	0.712,0.397	0.373	37.3	37.3
7426	ENSG00000123473	STIL	1	-	47262902	47263113	47262902	47263062	47269634	47269866	7426	19,11	14,4	11,7	0,1	124	73	5.03015e-05	0.00291842	0.444,0.618	1.0,0.805	-0.372	-37.2	37.2
1075	ENSG00000111788	RP11-22B23.1	12	+	9306203	9306368	9306236	9306368	9306014	9306123	1075	0,1	3,8	3,4	2,6	106	73	0.000383161	0.0142981	0.0,0.079	0.508,0.315	-0.372	-37.2	37.2
1381	ENSG00000141013	GAS8	16	+	90031175	90031496	90031298	90031496	90027635	90027722	1381	8,31	28,24	44,42	12,11	196	73	1.7391e-05	0.00127081	0.096,0.325	0.577,0.587	-0.371	-37.1	37.1
12639	ENSG00000196118	CCDC189	16	-	30759653	30759809	30759653	30759724	30760283	30760668	12639	4,4	0,1	3,4	4,1	158	73	0.00155426	0.0391518	1.0,0.649	0.257,0.649	0.371	37.1	37.1
10423	ENSG00000163374	YY1AP1	1	-	155668626	155668797	155668626	155668717	155670319	155670464	10423	59,37	45,24	94114	19,10	153	73	2.69564e-08	6.49648e-06	0.385,0.424	0.702,0.845	-0.369	-36.9	36.9
26572	ENSG00000117054	ACADM	1	+	75732837	75732922	75732852	75732922	75732643	75732745	26572	26,15	1,3	13,16	10,13	88	73	2.82394e-05	0.00186753	0.956,0.806	0.519,0.505	0.369	36.9	36.9
25237	ENSG00000138380	CARF	2	+	202966869	202967098	202966977	202967098	202961236	202961426	25237	1,0	5,4	4,3	1,5	181	73	0.000858111	0.0259755	0.075,0.0	0.617,0.195	-0.369	-36.9	36.9
7857	ENSG00000127483	HP1BP3	1	-	20749766	20749975	20749766	20749882	20757165	20757256	7857	37,26	80,56	122110	50,39	166	73	4.44089e-16	5.56533e-13	0.169,0.17	0.518,0.554	-0.367	-36.7	36.7
8449	ENSG00000108509	CAMTA2	17	-	4982088	4982227	4982088	4982160	4982756	4982892	8449	17,6	20,12	35,30	13,8	140	73	8.57316e-05	0.00461111	0.307,0.207	0.584,0.662	-0.366	-36.6	36.6
14779	ENSG00000122085	MTERF4	2	-	241094276	241094451	241094276	241094432	241096392	241096438	14779	3,6	3,1	1,3	0,0	92	73	0.00192152	0.0457741	0.442,0.826	1.0,1.0	-0.366	-36.6	36.6
27728	ENSG00000109046	WSB1	17	+	27307743	27309272	27309099	27309272	27306781	27306882	27728	1699920	62,25	77647798	7,8	1429	73	0	0	0.583,0.653	0.983,0.98	-0.364	-36.4	36.4
14136	ENSG00000241852	C8orf58	8	+	22602536	22602643	22602560	22602643	22602199	22602312	14136	8,2	7,1	5,1	1,0	97	73	0.0011852	0.0325364	0.462,0.601	0.79,1.0	-0.364	-36.4	36.4
15128	ENSG00000183077	AFMID	17	+	78197134	78197560	78197145	78197560	78190969	78191060	15128	4,3	4,2	1,0	2,2	84	73	0.00148696	0.0378477	0.465,0.566	0.303,0.0	0.364	36.4	36.4
7137	ENSG00000160613	PCSK7	11	-	117208896	117209049	117208896	117209046	117218465	117218568	7137	2,1	0,0	5,2	3,1	76	73	0.00095632	0.0278388	1.0,1.0	0.616,0.658	0.363	36.3	36.3
15174	ENSG00000131051	RBM39	20	-	35729316	35729551	35729316	35729365	35731940	35732132	15174	21,17	55,36	39,40	18,9	259	73	1.75737e-08	4.49456e-06	0.097,0.117	0.379,0.556	-0.361	-36.1	36.1
22045	ENSG00000115020	PIKFYVE	2	+	208304070	208304300	208304170	208304300	208302241	208302353	22045	5,1	23,11	18,17	13,8	173	73	7.36749e-07	0.000102048	0.084,0.037	0.369,0.473	-0.36	-36	36
27647	ENSG00000196576	PLXNB2	22	-	50276129	50276307	50276129	50276188	50276628	50276704	27647	10,7	0,1	15,17	4,9	192	73	0.000348526	0.0133163	1.0,0.727	0.588,0.418	0.36	36	36
8116	ENSG00000074855	ANO8	19	-	17328161	17329541	17328161	17328983	17329756	17329831	8116	24,34	11,12	42,42	3,4	631	73	0.000262783	0.010572	0.202,0.247	0.618,0.548	-0.358	-35.8	35.8
10967	ENSG00000260442	ATP2A1-AS1	16	-	28878956	28879107	28878956	28879104	28879541	28879920	10967	4,3	6,6	0,0	3,2	76	73	4.01933e-05	0.00247519	0.39,0.324	0.0,0.0	0.357	35.7	35.7
1383	ENSG00000141013	GAS8	16	+	90031189	90031496	90031298	90031496	90027635	90027722	1383	8,29	28,24	37,39	12,11	182	73	4.36711e-05	0.00261859	0.103,0.326	0.553,0.587	-0.356	-35.6	35.6
25694	ENSG00000251136	RP11-37B2.1	8	-	89722014	89722156	89722014	89722081	89724628	89724930	25694	5,2	6,0	12,5	0,0	148	73	0.00118291	0.0325092	0.291,1.0	1.0,1.0	-0.355	-35.5	35.5
21857	ENSG00000106462	EZH2	7	-	148836821	148837000	148836821	148836958	148846469	148846598	21857	1,3	0,0	10,5	3,2	115	73	0.000370207	0.0139742	1.0,1.0	0.679,0.613	0.354	35.4	35.4
27257	ENSG00000159208	CIART	1	+	150283207	150283633	150283513	150283633	150282542	150282618	27257	40,18	11,10	322335	38,21	379	73	0.000115943	0.00573173	0.412,0.257	0.62,0.754	-0.353	-35.3	35.3
13194	ENSG00000077044	DGKD	2	+	233389807	233390041	233389928	233390041	233388153	233388367	13194	0,0	2,1	4,8	4,4	194	73	3.45611e-05	0.00216381	0.0,0.0	0.273,0.429	-0.351	-35.1	35.1
27113	ENSG00000267048	RP11-566K11.7	16	+	89907139	89907322	89907242	89907322	89906848	89907036	27113	20,15	0,0	36,36	12,5	176	73	2.87496e-06	0.000317436	1.0,1.0	0.554,0.749	0.349	34.9	34.9
24158	ENSG00000168070	C11orf85	11	-	64947373	64947582	64947373	64947465	64954756	64954802	24158	31,14	28,7	79,54	11,9	190	73	7.01053e-06	0.000627543	0.298,0.435	0.734,0.697	-0.349	-34.9	34.9
27843	ENSG00000037749	MFAP3	5	+	154051736	154051943	154051817	154051943	154049862	154050017	27843	10,5	1,4	21,18	0,1	154	73	0.000658835	0.0214734	0.826,0.372	1.0,0.895	-0.349	-34.9	34.9
18053	ENSG00000217930	PAM16	16	-	4343482	4343616	4343482	4343594	4345785	4345904	18053	9,4	0,0	9,2	3,1	95	73	0.00164441	0.0410724	1.0,1.0	0.697,0.606	0.349	34.9	34.9
27115	ENSG00000267048	RP11-566K11.7	16	+	89907136	89907322	89907242	89907322	89906848	89907036	27115	20,15	0,0	36,38	12,5	179	73	3.41339e-06	0.000359467	1.0,1.0	0.55,0.756	0.347	34.7	34.7
3699	ENSG00000137074	APTX	9	-	32987543	32987842	32987543	32987731	32989758	32989895	3699	96,79	2,1	126124	37,26	184	73	2.55166e-11	1.1512e-08	0.95,0.969	0.575,0.654	0.345	34.5	34.5
2820	ENSG00000177425	PAWR	12	-	79593902	79594042	79593902	79593997	79594328	79594433	2820	2,1	0,0	6,5	3,1	118	73	0.00115089	0.0318037	1.0,1.0	0.553,0.756	0.345	34.5	34.5
20376	ENSG00000137996	RTCA	1	+	100268073	100268295	100268151	100268295	100266523	100266624	20376	36,32	137,81	128148	93,56	151	73	1.5985e-12	1.08283e-09	0.113,0.16	0.4,0.561	-0.344	-34.4	34.4
2669	ENSG00000102034	ELF4	X	-	130074048	130074208	130074048	130074141	130074580	130074752	2669	0,0	12,1	11,14	12,13	140	73	4.26183e-07	6.71814e-05	0.0,0.0	0.323,0.36	-0.342	-34.2	34.2
16840	ENSG00000135723	FHOD1	16	-	67238379	67238471	67238379	67238447	67238902	67238967	16840	1,0	15,12	4,5	7,5	97	73	1.44417e-05	0.00109356	0.048,0.0	0.301,0.429	-0.341	-34.1	34.1
9841	ENSG00000139636	LMBR1L	12	-	49100555	49100646	49100555	49100642	49101450	49101549	9841	1,1	1,1	2,2	0,1	77	73	0.00173318	0.0425888	0.487,0.487	1.0,0.655	-0.341	-34.1	34.1
12773	ENSG00000111371	SLC38A1	12	-	46196709	46196957	46196709	46196871	46197719	46197817	12773	23,11	1,1	22,38	9,15	159	73	0.000201897	0.0087853	0.913,0.835	0.529,0.538	0.34	34	34
4894	ENSG00000141002	TCF25	16	+	89907116	89907322	89907242	89907322	89906845	89907036	4894	22,15	0,0	42,43	12,5	199	73	4.35146e-06	0.000432798	1.0,1.0	0.562,0.759	0.339	33.9	33.9
27684	ENSG00000090372	STRN4	19	-	46727451	46727567	46727451	46727546	46727893	46728007	27684	17,8	29,28	33,38	17,22	94	73	1.71925e-05	0.00126739	0.313,0.182	0.601,0.573	-0.339	-33.9	33.9
17352	ENSG00000196498	NCOR2	12	-	124430609	124430784	124430609	124430781	124437929	124437996	17352	3,2	0,0	5,10	3,4	76	73	8.32608e-05	0.00449752	1.0,1.0	0.616,0.706	0.339	33.9	33.9
6751	ENSG00000244560	RP4-800G7.2	7	+	149291555	149291745	149291688	149291745	149289937	149290038	6751	9,7	5,1	10,7	1,0	206	73	0.00102958	0.0291915	0.389,0.713	0.78,1.0	-0.339	-33.9	33.9
29432	ENSG00000165792	METTL17	14	+	20992091	20992205	20992123	20992205	20990463	20990598	29432	53,24	41,44	89,75	24,22	105	73	9.11748e-06	0.000761996	0.473,0.275	0.721,0.703	-0.338	-33.8	33.8
6012	ENSG00000157181	C1orf27	1	+	186406080	186406268	186406082	186406268	186398953	186399043	6012	2,4	1,0	3,4	6,2	75	73	0.00105078	0.0296584	0.661,1.0	0.327,0.661	0.337	33.7	33.7
8453	ENSG00000108509	CAMTA2	17	-	4982088	4982216	4982088	4982160	4982756	4982892	8453	10,1	20,12	18,14	13,8	129	73	0.000635963	0.0208909	0.221,0.045	0.439,0.498	-0.336	-33.6	33.6
20564	ENSG00000028203	VEZT	12	+	95299093	95301172	95300164	95301172	95296050	95296258	20564	73,56	66,47	387436	51,30	1144	73	0	0	0.066,0.071	0.326,0.481	-0.335	-33.5	33.5
4837	ENSG00000205323	SARNP	12	-	55789074	55789143	55789074	55789128	55794358	55794387	4837	4,5	3,1	13,2	0,0	88	73	0.00192465	0.0457741	0.525,0.806	1.0,1.0	-0.335	-33.5	33.5
22850	ENSG00000170242	USP47	11	+	11954896	11955145	11955033	11955145	11952740	11952871	22850	68,58	31,19	83,99	10,5	210	73	2.45304e-06	0.000272107	0.433,0.515	0.743,0.873	-0.334	-33.4	33.4
3701	ENSG00000137074	APTX	9	-	32987543	32987846	32987543	32987731	32989758	32989895	3701	109,81	2,1	136136	37,26	188	73	2.49617e-11	1.1512e-08	0.955,0.969	0.588,0.67	0.333	33.3	33.3
20040	ENSG00000028310	BRD9	5	-	889586	889766	889586	889647	891154	891287	20040	45,33	42,21	99,93	20,17	192	73	7.91165e-08	1.62539e-05	0.289,0.374	0.653,0.675	-0.333	-33.3	33.3
6686	ENSG00000144815	NXPE3	3	+	101779682	101779900	101779733	101779900	101779201	101779324	6686	12,12	8,5	13,22	2,1	124	73	0.00106236	0.0299516	0.469,0.586	0.793,0.928	-0.333	-33.3	33.3
3573	ENSG00000198431	TXNRD1	12	+	104346018	104346155	104346041	104346155	104339138	104339273	3573	0,0	4,1	9,3	8,9	96	73	3.77991e-05	0.00233349	0.0,0.0	0.461,0.202	-0.332	-33.2	33.2
16812	ENSG00000157800	SLC37A3	7	-	140351272	140351969	140351272	140351451	140352061	140352146	16812	77,64	97,67	238264	51,34	591	73	0	0	0.089,0.106	0.366,0.49	-0.331	-33.1	33.1
520	ENSG00000054148	PHPT1	9	+	136850354	136850560	136850505	136850560	136850012	136850137	520	113,73	56,28	93122	8,15	224	73	1.87127e-08	4.69016e-06	0.397,0.459	0.791,0.726	-0.33	-33	33
10421	ENSG00000163374	YY1AP1	1	-	155668626	155668777	155668626	155668717	155670319	155670464	10421	88,54	45,24	156189	19,10	133	73	1.98976e-11	9.59066e-09	0.518,0.553	0.818,0.912	-0.329	-32.9	32.9
4653	ENSG00000241404	EGFL8	6	+	32167102	32167257	32167146	32167257	32166909	32167005	4653	6,10	4,1	2,3	0,0	117	73	0.000232837	0.00958263	0.483,0.862	1.0,1.0	-0.328	-32.8	32.8
23852	ENSG00000105705	SUGP1	19	-	19303723	19303912	19303723	19303847	19305848	19306076	23852	12,4	19,15	12,19	8,7	138	73	0.00109403	0.0306035	0.25,0.124	0.442,0.589	-0.328	-32.8	32.8
19850	ENSG00000140632	GLYR1	16	-	4821380	4821597	4821380	4821453	4822874	4822931	19850	139,87	28,23	78,60	2,2	217	73	1.89501e-07	3.39261e-05	0.625,0.56	0.929,0.91	-0.327	-32.7	32.7
7339	ENSG00000032219	ARID4A	14	+	58351452	58351676	58351544	58351676	58351072	58351323	7339	5,1	0,0	20,13	4,3	165	73	7.396e-05	0.00408311	1.0,1.0	0.689,0.657	0.327	32.7	32.7
2817	ENSG00000177425	PAWR	12	-	79593902	79594075	79593902	79593997	79594328	79594433	2817	2,2	0,0	11,5	3,1	151	73	0.00108979	0.0305189	1.0,1.0	0.639,0.707	0.327	32.7	32.7
9942	ENSG00000151276	MAGI1	3	-	65375764	65375948	65375764	65375912	65379260	65379554	9942	22,9	5,4	2,5	0,0	109	73	4.19542e-05	0.00256473	0.747,0.601	1.0,1.0	-0.326	-32.6	32.6
11868	ENSG00000140320	BAHD1	15	+	40465334	40465435	40465343	40465435	40464470	40464547	11868	31,17	8,9	18,22	27,32	82	73	0.000131096	0.00635551	0.775,0.627	0.372,0.38	0.325	32.5	32.5
12141	ENSG00000167701	GPT	8	+	144504992	144505131	144504997	144505131	144504770	144504879	12141	12,6	13,25	0,0	15,24	78	73	4.30755e-07	6.74778e-05	0.463,0.183	0.0,0.0	0.323	32.3	32.3
26941	ENSG00000184164	CRELD2	22	+	49922293	49922443	49922296	49922443	49921584	49921761	26941	4,3	1,0	2,4	1,4	76	73	0.00193859	0.0459755	0.793,1.0	0.658,0.49	0.323	32.3	32.3
27063	ENSG00000007384	RHBDF1	16	-	59731	60098	59731	59826	60215	60279	27063	30,22	25,33	167223	47,40	345	73	1.50959e-09	5.11301e-07	0.202,0.124	0.429,0.541	-0.322	-32.2	32.2
2859	ENSG00000102103	PQBP1	X	+	48902731	48902795	48902734	48902795	48901929	48902042	2859	5,3	3,1	5,2	0,0	76	73	0.00178158	0.043353	0.616,0.742	1.0,1.0	-0.321	-32.1	32.1
14990	ENSG00000148396	SEC16A	9	-	136446854	136447015	136446854	136447006	136447226	136447364	14990	9,12	0,0	6,9	3,3	82	73	7.43155e-05	0.00409372	1.0,1.0	0.64,0.728	0.316	31.6	31.6
23855	ENSG00000105705	SUGP1	19	-	19303723	19304043	19303723	19303847	19305848	19306076	23855	15,8	19,15	20,29	8,7	269	73	9.81495e-05	0.00508269	0.176,0.126	0.404,0.529	-0.316	-31.6	31.6
13160	ENSG00000067248	DHX29	5	-	55273292	55273426	55273292	55273377	55274613	55274731	13160	4,5	31,21	8,12	5,14	122	73	0.00015727	0.00724599	0.072,0.125	0.489,0.339	-0.316	-31.6	31.6
9919	ENSG00000140326	CDAN1	15	-	42735874	42736081	42735874	42736078	42736301	42736780	9919	3,5	0,1	6,5	6,2	76	73	0.000961824	0.0279018	1.0,0.828	0.49,0.706	0.316	31.6	31.6
6539	ENSG00000160058	BSDC1	1	-	32383829	32384048	32383829	32383997	32386778	32386895	6539	6,15	73,57	57,52	37,62	124	73	3.82252e-10	1.47396e-07	0.046,0.134	0.476,0.331	-0.314	-31.4	31.4
14415	ENSG00000099331	MYO9B	19	+	17202841	17202883	17202844	17202883	17202129	17202303	14415	36,11	10,7	11,10	14,20	76	73	0.000830698	0.0253601	0.776,0.601	0.43,0.324	0.311	31.1	31.1
26567	ENSG00000198892	SHISA4	1	+	201890315	201890493	201890426	201890493	201889444	201889616	26567	5,3	0,0	14,15	5,1	184	73	7.11561e-05	0.00393699	1.0,1.0	0.526,0.856	0.309	30.9	30.9
21593	ENSG00000172890	NADSYN1	11	+	71459674	71460075	71459953	71460075	71458427	71458544	21593	9,1	0,0	19,37	2,3	352	73	0.000517228	0.0180554	1.0,1.0	0.663,0.719	0.309	30.9	30.9
24716	ENSG00000197562	RAB40C	16	+	625419	625509	625431	625509	618199	618260	24716	1,6	28,21	7,9	8,11	85	73	0.000530175	0.0183034	0.03,0.197	0.429,0.413	-0.307	-30.7	30.7
4840	ENSG00000204628	GNB2L1	5	-	181240215	181240345	181240215	181240327	181241491	181241639	4840	9,11	14,7	57,70	15,18	91	73	0.00179977	0.0435839	0.34,0.558	0.753,0.757	-0.306	-30.6	30.6
17546	ENSG00000205517	RGL3	19	-	11416038	11416174	11416038	11416114	11416613	11416667	17546	20,17	0,0	12,15	2,5	133	73	1.4095e-05	0.00107379	1.0,1.0	0.767,0.622	0.305	30.5	30.5
27256	ENSG00000159208	CIART	1	+	150283207	150283633	150283461	150283633	150282542	150282618	27256	21,13	7,15	230242	33,42	327	73	0.000458951	0.0166379	0.401,0.162	0.609,0.563	-0.304	-30.4	30.4
11625	ENSG00000161513	FDXR	17	-	74866783	74867005	74866783	74866879	74872035	74872133	11625	4,2	10,2	49,44	19,15	199	73	0.000501846	0.0176661	0.128,0.268	0.486,0.518	-0.304	-30.4	30.4
255	ENSG00000127564	PKMYT1	16	-	2973137	2973445	2973137	2973215	2973999	2974157	255	60,70	2,3	37,27	6,6	303	73	0.0016498	0.0411448	0.878,0.849	0.598,0.52	0.304	30.4	30.4
11123	ENSG00000197603	C5orf42	5	-	37180016	37180183	37180016	37180180	37180856	37181005	11123	15,9	0,2	5,6	4,3	76	73	0.00178649	0.0433883	1.0,0.812	0.546,0.658	0.304	30.4	30.4
1190	ENSG00000121900	TMEM54	1	-	32894845	32894980	32894845	32894897	32895304	32895439	1190	10,4	0,0	9,9	1,3	156	73	0.00181553	0.0438783	1.0,1.0	0.808,0.584	0.304	30.4	30.4
76	ENSG00000099875	MKNK2	19	-	2037464	2039856	2037464	2037829	2040133	2040177	76	55335066	114105	55006260	385473	2100	73	0	0	0.628,0.626	0.332,0.315	0.303	30.3	30.3
20086	ENSG00000177951	BET1L	11	-	205951	206060	205951	206038	207302	207383	20086	10,10	0,0	13,13	3,6	95	73	1.2167e-05	0.000955964	1.0,1.0	0.769,0.625	0.303	30.3	30.3
8864	ENSG00000131115	ZNF227	19	+	44228445	44228572	44228486	44228572	44217790	44217852	8864	24,11	7,4	21,16	1,0	114	73	2.91574e-05	0.0019081	0.687,0.638	0.931,1.0	-0.303	-30.3	30.3
8446	ENSG00000108509	CAMTA2	17	-	4982088	4982245	4982088	4982160	4982756	4982892	8446	12,2	20,12	20,16	13,8	158	73	0.000969546	0.0280125	0.217,0.071	0.415,0.48	-0.303	-30.3	30.3
16357	ENSG00000221978	CCNL2	1	-	1388625	1388767	1388625	1388743	1388949	1389047	16357	3,3	0,0	19,18	5,7	97	73	8.1556e-05	0.00441494	1.0,1.0	0.741,0.659	0.3	30	30
8630	ENSG00000187186	RP11-195F19.5	9	-	34665612	34665843	34665612	34665680	34665977	34666028	8630	28,22	16,9	51,58	8,7	236	73	0.000436488	0.015982	0.351,0.431	0.664,0.719	-0.3	-30	30
21809	ENSG00000070087	PFN2	3	-	149964903	149966586	149964903	149966264	149968357	149968550	21809	153128	8,16	95,62	18,29	395	73	0.00147465	0.0375999	0.779,0.597	0.494,0.283	0.299	29.9	29.9
24635	ENSG00000169062	UPF3A	13	+	114291600	114291780	114291604	114291780	114286518	114286629	24635	12,4	7,1	6,10	0,0	77	73	1.28354e-05	0.000992921	0.619,0.791	1.0,1.0	-0.295	-29.5	29.5
24706	ENSG00000134851	TMEM165	4	+	55417935	55418164	55418047	55418164	55417802	55417848	24706	5,1	0,0	35,30	7,4	185	73	0.000104975	0.00535929	1.0,1.0	0.664,0.747	0.294	29.4	29.4
10922	ENSG00000160741	CRTC2	1	-	153952570	153952650	153952570	153952635	153952804	153953017	10922	0,5	23,16	22,19	24,28	88	73	9.43952e-05	0.00494962	0.0,0.206	0.432,0.36	-0.293	-29.3	29.3
1127	ENSG00000196943	NOP9	14	+	24301569	24301722	24301611	24301722	24300407	24300857	1127	18,13	44,32	20,21	9,19	115	73	0.000500025	0.0176516	0.206,0.205	0.585,0.412	-0.293	-29.3	29.3
21375	ENSG00000105135	ILVBL	19	-	15116461	15116653	15116461	15116519	15117880	15117972	21375	12,17	6,0	18,20	0,0	207	73	0.00102377	0.0291258	0.414,1.0	1.0,1.0	-0.293	-29.3	29.3
15925	ENSG00000074603	DPP8	15	-	65497916	65498069	65497916	65498032	65507242	65507355	15925	7,6	1,0	6,6	2,3	110	73	0.00195591	0.0462044	0.823,1.0	0.666,0.57	0.293	29.3	29.3
19985	ENSG00000168528	SERINC2	1	+	31427190	31427351	31427193	31427351	31426653	31426823	19985	3,1	0,0	44,29	20,10	76	73	0.000127178	0.00617748	1.0,1.0	0.679,0.736	0.292	29.2	29.2
9462	ENSG00000124357	NAGK	2	+	71075554	71076701	71076603	71076701	71073462	71073594	9462	121,95	0,0	91,93	3,2	1122	73	0.000231836	0.00958212	1.0,1.0	0.664,0.752	0.292	29.2	29.2
6555	ENSG00000102081	FMR1	X	+	147948687	147948845	147948733	147948845	147945533	147945616	6555	22,21	36,19	42,33	15,12	119	73	0.000154011	0.00712203	0.273,0.404	0.632,0.628	-0.291	-29.1	29.1
4665	ENSG00000159459	UBR1	15	-	43036177	43036346	43036177	43036279	43036527	43036593	4665	5,0	20,11	9,4	6,6	140	73	0.00147092	0.0375428	0.115,0.0	0.439,0.258	-0.291	-29.1	29.1
6617	ENSG00000100307	CBX7	22	-	39134400	39134752	39134400	39134473	39138635	39138702	6617	62,52	9,4	60,42	0,1	352	73	2.10945e-05	0.00149777	0.588,0.729	1.0,0.897	-0.29	-29	29
5253	ENSG00000203761	MSTO2P	1	+	155747976	155748127	155748013	155748127	155747761	155747896	5253	12,10	0,1	38,29	8,17	110	73	0.000104988	0.00535929	1.0,0.869	0.759,0.531	0.289	28.9	28.9
4816	ENSG00000099381	SETD1A	16	+	30966819	30967060	30966883	30967060	30965600	30966386	4816	0,1	13,7	16,20	24,17	137	73	7.79804e-07	0.000106223	0.0,0.071	0.262,0.385	-0.288	-28.8	28.8
23726	ENSG00000111237	VPS29	12	-	110498819	110498899	110498819	110498859	110499534	110499546	23726	15,15	15,7	15,13	36,37	113	73	0.00171882	0.0422772	0.392,0.581	0.212,0.185	0.288	28.8	28.8
27306	ENSG00000105650	PDE4C	19	-	18219233	18219659	18219233	18219397	18220225	18220319	27306	0,0	1,1	1,6	1,2	335	73	0.000291493	0.0114334	0.0,0.0	0.179,0.395	-0.287	-28.7	28.7
4938	ENSG00000134108	ARL8B	3	+	5172126	5172223	5172149	5172223	5170506	5170566	4938	2,4	0,0	14,7	1,5	96	73	0.000213666	0.00910457	1.0,1.0	0.914,0.516	0.285	28.5	28.5
18985	ENSG00000124593	PRICKLE4	6	+	41783733	41784238	41784130	41784238	41783461	41783605	18985	91,50	3,5	8,18	0,0	470	73	5.34397e-05	0.00305975	0.825,0.608	1.0,1.0	-0.284	-28.4	28.4
25192	ENSG00000005189	AC004381.6	16	+	20814926	20815053	20814984	20815053	20813189	20813302	25192	18,5	7,1	15,16	1,0	131	73	0.000139173	0.00658155	0.589,0.736	0.893,1.0	-0.284	-28.4	28.4
26182	ENSG00000174373	RALGAPA1	14	-	35625360	35625572	35625360	35625432	35627089	35627951	26182	2,0	34,19	23,20	21,15	213	73	1.35769e-12	9.45255e-10	0.02,0.0	0.273,0.314	-0.283	-28.3	28.3
17356	ENSG00000196498	NCOR2	12	-	124356641	124356806	124356641	124356782	124362125	124362294	17356	12,5	5,1	20,11	0,0	97	73	2.53805e-05	0.00171466	0.644,0.79	1.0,1.0	-0.283	-28.3	28.3
28929	ENSG00000132676	DAP3	1	+	155729042	155729283	155729207	155729283	155727607	155727738	28929	86,73	17,8	101,98	0,3	238	73	7.54099e-07	0.00010385	0.608,0.737	1.0,0.909	-0.282	-28.2	28.2
27534	ENSG00000164172	MOCS2	5	-	53100410	53101509	53100410	53100534	53102096	53102224	27534	364213	1,1	296267	15,6	1048	73	6.08139e-06	0.000568746	0.962,0.937	0.579,0.756	0.282	28.2	28.2
2837	ENSG00000224078	SNHG14	15	+	25105718	25105824	25105787	25105824	25103858	25103970	2837	16,17	5,2	16,18	0,0	142	73	2.76518e-05	0.0018335	0.622,0.814	1.0,1.0	-0.282	-28.2	28.2
5254	ENSG00000203761	MSTO2P	1	+	155747979	155748127	155748013	155748127	155747761	155747896	5254	13,10	0,1	36,31	8,17	107	73	7.79339e-05	0.00425563	1.0,0.872	0.754,0.554	0.282	28.2	28.2
4970	ENSG00000161551	ZNF577	19	-	51877281	51877414	51877281	51877377	51878388	51878515	4970	2,2	0,0	7,1	6,0	110	73	0.000688961	0.0221596	1.0,1.0	0.436,1.0	0.282	28.2	28.2
25133	ENSG00000113282	CLINT1	5	-	157789362	157789567	157789362	157789513	157791702	157791995	25133	98,83	80,75	182158	53,39	127	73	5.03801e-10	1.83004e-07	0.413,0.389	0.664,0.7	-0.281	-28.1	28.1
18423	ENSG00000114107	CEP70	3	-	138572858	138572984	138572858	138572932	138591853	138591956	18423	22,11	31,27	30,23	13,15	125	73	0.000434258	0.0159593	0.293,0.192	0.574,0.472	-0.28	-28	28
23997	ENSG00000142186	SCYL1	11	+	65536988	65537128	65537036	65537128	65536585	65536750	23997	97,63	65,64	138164	32,46	121	73	8.72293e-08	1.73517e-05	0.474,0.373	0.722,0.683	-0.279	-27.9	27.9
24659	ENSG00000197136	PCNXL3	11	+	65622205	65622366	65622244	65622366	65620854	65620966	24659	29,19	17,12	51,57	10,8	112	73	0.000201639	0.0087853	0.526,0.508	0.769,0.823	-0.279	-27.9	27.9
13696	ENSG00000159348	CYB5R1	1	-	202965886	202966600	202965886	202966109	202966748	202966898	13696	144114	0,0	175166	7,10	564	73	2.20451e-07	3.86391e-05	1.0,1.0	0.764,0.682	0.277	27.7	27.7
17237	ENSG00000197021	CXorf40B	X	-	149937436	149937676	149937436	149937480	149938192	149938435	17237	18,16	47,31	96134	45,54	269	73	7.52998e-12	4.6032e-09	0.094,0.123	0.367,0.402	-0.276	-27.6	27.6
20375	ENSG00000137996	RTCA	1	+	100268107	100268295	100268151	100268295	100266523	100266624	20375	26,23	137,81	77,78	93,56	117	73	1.76343e-10	7.24566e-08	0.106,0.151	0.341,0.465	-0.275	-27.5	27.5
20063	ENSG00000113108	APBB3	5	-	140561586	140561722	140561586	140561701	140562099	140562227	20063	11,9	3,4	16,11	1,0	94	73	0.000277106	0.0109722	0.74,0.636	0.926,1.0	-0.275	-27.5	27.5
17857	ENSG00000070047	PHRF1	11	+	581847	582081	581961	582081	581491	581606	17857	4,5	13,11	18,37	18,13	187	73	0.00130941	0.0348029	0.107,0.151	0.281,0.526	-0.275	-27.5	27.5
28495	ENSG00000116984	MTR	1	+	236803404	236803642	236803427	236803642	236795614	236795737	28495	0,0	14,9	0,8	10,5	96	73	0.00139974	0.0362803	0.0,0.0	0.0,0.549	-0.275	-27.5	27.5
21387	ENSG00000267120	AD000671.6	19	-	35744625	35744738	35744625	35744692	35745124	35745212	21387	39,17	8,11	51,44	4,3	119	73	0.00171251	0.0421635	0.749,0.487	0.887,0.9	-0.275	-27.5	27.5
16976	ENSG00000134697	GNL2	1	-	37593098	37593274	37593098	37593180	37593761	37594092	16976	4,3	0,0	19,21	2,5	167	73	6.63846e-05	0.00371398	1.0,1.0	0.806,0.647	0.273	27.3	27.3
15879	ENSG00000087088	BAX	19	+	48961419	48961639	48961531	48961639	48960809	48960914	15879	51,38	67,40	177201	72,63	185	73	1.25267e-09	4.36068e-07	0.231,0.273	0.492,0.557	-0.272	-27.2	27.2
20557	ENSG00000219481	NBPF1	1	-	16593440	16593635	16593440	16593567	16593723	16593753	20557	39,28	3,0	19,19	5,5	141	73	0.00151821	0.0384096	0.871,1.0	0.663,0.663	0.272	27.2	27.2
1098	ENSG00000110619	CARS	11	-	3040895	3041031	3040895	3040984	3042164	3042256	1098	40,24	115,72	56,64	42,50	120	73	8.81668e-10	3.11241e-07	0.175,0.169	0.448,0.438	-0.271	-27.1	27.1
27040	ENSG00000143633	C1orf131	1	-	231229149	231229209	231229149	231229206	231238856	231239188	27040	41,24	10,8	20,12	15,15	76	73	0.00139379	0.036201	0.797,0.742	0.562,0.435	0.271	27.1	27.1
11248	ENSG00000088833	NSFL1C	20	-	1445665	1446149	1445665	1445830	1452492	1452630	11248	21,26	110,84	261279	119102	392	73	0	0	0.034,0.054	0.29,0.337	-0.27	-27	27
3408	ENSG00000156042	CFAP70	10	-	73322962	73323097	73322962	73323027	73331176	73331276	3408	18,24	8,1	4,7	0,0	143	73	0.000134639	0.00646473	0.535,0.925	1.0,1.0	-0.27	-27	27
17238	ENSG00000197021	CXorf40B	X	-	149937436	149937672	149937436	149937480	149938192	149938435	17238	18,16	47,31	91130	45,54	265	73	2.5721e-11	1.1512e-08	0.095,0.124	0.358,0.399	-0.269	-26.9	26.9
26564	ENSG00000125089	SH3TC1	4	+	8233291	8233513	8233362	8233513	8231975	8232156	26564	0,0	8,8	5,5	8,6	144	73	1.0201e-05	0.000827437	0.0,0.0	0.241,0.297	-0.269	-26.9	26.9
2739	ENSG00000103365	GGA2	16	-	23493359	23493587	23493359	23493458	23494302	23494378	2739	9,15	28,19	40,49	17,26	202	73	1.8448e-05	0.00133251	0.104,0.222	0.46,0.405	-0.269	-26.9	26.9
12384	ENSG00000090674	MCOLN1	19	+	7527711	7527960	7527863	7527960	7527519	7527628	12384	16,9	24,21	25,29	19,8	225	73	0.00183307	0.0441347	0.178,0.122	0.299,0.54	-0.269	-26.9	26.9
22723	ENSG00000204832	ST8SIA6-AS1	10	+	17407967	17408286	17408062	17408286	17399104	17399202	22723	268159	96,88	223249	31,33	168	73	1.21899e-08	3.28526e-06	0.548,0.44	0.758,0.766	-0.268	-26.8	26.8
18686	ENSG00000147133	TAF1	X	+	71421143	71421376	71421308	71421376	71407973	71408151	18686	4,0	25,14	12,21	12,12	238	73	6.23559e-08	1.3358e-05	0.047,0.0	0.235,0.349	-0.268	-26.8	26.8
19306	ENSG00000166788	SAAL1	11	-	18090174	18090316	18090174	18090265	18090433	18090493	19306	14,9	1,0	9,9	1,5	124	73	0.00119513	0.032707	0.892,1.0	0.841,0.514	0.268	26.8	26.8
24122	ENSG00000070423	RNF126	19	-	648881	649052	648881	648975	649678	649748	24122	9,9	44,36	39,49	43,32	150	73	1.3131e-07	2.47455e-05	0.091,0.108	0.306,0.427	-0.267	-26.7	26.7
28122	ENSG00000101452	DHX35	20	+	38988792	38988917	38988812	38988917	38983698	38983776	28122	11,3	13,10	1,0	13,20	93	73	6.5555e-06	0.000602465	0.399,0.191	0.057,0.0	0.267	26.7	26.7
16978	ENSG00000134697	GNL2	1	-	37593098	37593190	37593098	37593180	37593761	37594092	16978	2,3	0,0	17,8	2,5	83	73	0.000195801	0.00861532	1.0,1.0	0.882,0.585	0.266	26.6	26.6
1504	ENSG00000198131	ZNF544	19	+	58246710	58246794	58246745	58246794	58246342	58246427	1504	36,27	28,24	52,46	19,9	108	73	0.000609296	0.0203043	0.465,0.432	0.649,0.776	-0.264	-26.4	26.4
17357	ENSG00000196498	NCOR2	12	-	124356641	124356803	124356641	124356782	124362125	124362294	17357	11,7	5,1	18,8	0,0	94	73	4.2743e-05	0.00258147	0.631,0.845	1.0,1.0	-0.262	-26.2	26.2
13219	ENSG00000070413	DGCR2	22	-	19064847	19065067	19064847	19065058	19068099	19068222	13219	35,35	8,7	14,17	13,10	82	73	0.00208985	0.0485309	0.796,0.817	0.489,0.602	0.261	26.1	26.1
6180	ENSG00000094914	AAAS	12	-	53307844	53307971	53307844	53307916	53308051	53308133	6180	62,24	0,0	44,32	5,10	128	73	4.0505e-07	6.46635e-05	1.0,1.0	0.834,0.646	0.26	26	26
16242	ENSG00000184432	COPB2	3	-	139379379	139379498	139379379	139379466	139379771	139379907	16242	19,23	1,1	47,32	7,20	105	73	0.000577083	0.019546	0.93,0.941	0.824,0.527	0.26	26	26
14855	ENSG00000161265	U2AF1L4	19	-	35743154	35743345	35743154	35743205	35743808	35743904	14855	30,18	0,0	23,20	5,1	213	73	5.68863e-05	0.0032331	1.0,1.0	0.612,0.873	0.258	25.8	25.8
21073	ENSG00000077232	DNAJC10	2	+	182739544	182740388	182740298	182740388	182736248	182736386	21073	428202	179125	560558	78,67	827	73	0	0	0.174,0.125	0.388,0.424	-0.257	-25.7	25.7
19344	ENSG00000140395	WDR61	15	-	78285260	78285724	78285260	78285339	78286040	78286133	19344	44,31	107,57	102100	41,27	458	73	1.11022e-16	1.63686e-13	0.062,0.08	0.284,0.371	-0.257	-25.7	25.7
27734	ENSG00000198301	SDAD1	4	-	75981371	75981545	75981371	75981470	75981932	75982037	27734	33,29	57,45	111108	71,45	148	73	1.19818e-06	0.000152442	0.222,0.241	0.435,0.542	-0.257	-25.7	25.7
27062	ENSG00000007384	RHBDF1	16	-	59731	59976	59731	59826	60215	60279	27062	25,12	25,33	92111	47,40	223	73	9.51121e-06	0.000784174	0.247,0.106	0.391,0.476	-0.257	-25.7	25.7
18291	ENSG00000184939	ZFP90	16	+	68558469	68558568	68558472	68558568	68557997	68558124	18291	0,0	19,7	2,4	7,9	76	73	0.000146204	0.00683666	0.0,0.0	0.215,0.299	-0.257	-25.7	25.7
10177	ENSG00000142207	URB1	21	-	32322477	32322649	32322477	32322584	32324490	32324602	10177	9,8	20,18	27,25	18,16	138	73	0.000488783	0.0173846	0.192,0.19	0.442,0.453	-0.257	-25.7	25.7
6551	ENSG00000102081	FMR1	X	+	147948604	147948845	147948733	147948845	147945533	147945616	6551	28,24	36,19	44,37	15,12	202	73	0.000215836	0.00915351	0.219,0.313	0.515,0.527	-0.255	-25.5	25.5
23046	ENSG00000153975	ZUFSP	6	-	116651576	116651737	116651576	116651640	116652003	116652192	23046	33,35	0,0	65,39	9,6	170	73	1.97498e-06	0.000228115	1.0,1.0	0.756,0.736	0.254	25.4	25.4
1685	ENSG00000100441	KHNYN	14	+	24436027	24436179	24436067	24436179	24432935	24433032	1685	2,9	0,0	9,11	1,4	113	73	0.000378706	0.0141882	1.0,1.0	0.853,0.64	0.254	25.4	25.4
7743	ENSG00000136840	ST6GALNAC4	9	-	127909950	127910528	127909950	127910058	127912267	127912680	7743	23,21	35,14	133111	27,27	543	73	5.56505e-09	1.66051e-06	0.081,0.168	0.398,0.356	-0.253	-25.3	25.3
14156	ENSG00000166333	ILK	11	+	6604179	6604360	6604225	6604360	6603730	6603822	14156	35,46	43,40	138143	53,50	119	73	3.61544e-06	0.000374452	0.333,0.414	0.615,0.637	-0.253	-25.3	25.3
2362	ENSG00000151694	ADAM17	2	-	9526110	9526264	9526110	9526244	9527785	9527954	2362	4,1	24,24	24,12	29,27	93	73	4.21408e-05	0.00256535	0.116,0.032	0.394,0.259	-0.253	-25.3	25.3
22089	ENSG00000165392	WRN	8	+	31059094	31059265	31059152	31059265	31058371	31058543	22089	1,0	13,12	4,9	22,6	131	73	0.000182668	0.00811769	0.041,0.0	0.092,0.455	-0.253	-25.3	25.3
8885	ENSG00000170037	CNTROB	17	+	7936237	7936482	7936365	7936482	7934988	7935145	8885	8,7	41,21	26,35	20,23	201	73	1.04636e-07	2.0489e-05	0.066,0.108	0.321,0.356	-0.252	-25.2	25.2
14170	ENSG00000226259	GTF2H2B	5	+	70421734	70421771	70421736	70421771	70421279	70421357	14170	8,5	19,18	0,0	20,34	75	73	3.12792e-07	5.23681e-05	0.291,0.213	0.0,0.0	0.252	25.2	25.2
23259	ENSG00000169519	METTL15	11	+	28296752	28296931	28296796	28296931	28290205	28290397	23259	33,20	16,6	42,28	2,4	117	73	0.000583652	0.0196095	0.563,0.675	0.929,0.814	-0.252	-25.2	25.2
1320	ENSG00000105520	PLPPR2	19	+	11357618	11357739	11357659	11357739	11356801	11356976	1320	7,4	39,20	13,20	24,15	114	73	0.000446127	0.0162525	0.103,0.114	0.258,0.461	-0.251	-25.1	25.1
15115	ENSG00000100813	ACIN1	14	-	23065965	23066101	23065965	23066008	23069475	23069617	15115	23,13	86,51	39,39	30,33	166	73	2.9679e-09	9.78782e-07	0.105,0.101	0.364,0.342	-0.25	-25	25
27073	ENSG00000185163	DDX51	12	-	132140422	132140555	132140422	132140539	132140619	132140735	27073	2,0	21,11	10,10	20,21	89	73	6.80344e-05	0.00379781	0.072,0.0	0.291,0.281	-0.25	-25	25
19069	ENSG00000101266	CSNK2A1	20	-	499524	499630	499524	499573	499832	499934	19069	4,1	0,0	24,19	7,2	130	73	9.60661e-05	0.00501625	1.0,1.0	0.658,0.842	0.25	25	25
17414	ENSG00000196313	POM121	7	+	72881449	72881552	72881493	72881552	72880170	72880337	17414	3,2	0,0	8,8	0,5	117	73	0.0019603	0.046221	1.0,1.0	1.0,0.5	0.25	25	25
4125	ENSG00000123200	ZC3H13	13	-	45965279	45965432	45965279	45965429	45967503	45968028	4125	49,37	14,10	49,27	34,29	76	73	0.000284424	0.0112442	0.771,0.78	0.581,0.472	0.249	24.9	24.9
12775	ENSG00000111371	SLC38A1	12	-	46196709	46196937	46196709	46196871	46197719	46197817	12775	23,14	1,1	34,51	9,15	139	73	0.000907419	0.0269664	0.924,0.88	0.665,0.641	0.249	24.9	24.9
27093	ENSG00000263956	NBPF11	1	-	148109283	148109411	148109283	148109335	148110377	148110541	27093	1,0	4,3	8,2	4,8	149	73	0.00197661	0.0465618	0.109,0.0	0.495,0.109	-0.247	-24.7	24.7
26440	ENSG00000089335	ZNF302	19	+	34683151	34683238	34683154	34683238	34682776	34682897	26440	9,5	22,9	0,1	8,6	76	73	0.000356503	0.013518	0.282,0.348	0.0,0.138	0.246	24.6	24.6
21038	ENSG00000198742	SMURF1	7	-	99033036	99033121	99033036	99033112	99035514	99035716	21038	29,19	4,3	46,22	23,14	82	73	0.000772126	0.0241167	0.866,0.849	0.64,0.583	0.246	24.6	24.6
13316	ENSG00000065029	ZNF76	6	+	35287622	35287845	35287648	35287845	35286321	35286399	13316	7,2	5,0	2,4	0,0	99	73	0.00136143	0.0355817	0.508,1.0	1.0,1.0	-0.246	-24.6	24.6
7358	ENSG00000117859	OSBPL9	1	+	51760665	51760780	51760689	51760780	51756319	51756358	7358	4,5	39,32	15,8	13,24	97	73	0.00125709	0.033843	0.072,0.105	0.465,0.201	-0.245	-24.5	24.5
20774	ENSG00000004534	RBM6	3	+	50061882	50062108	50061961	50062108	50061461	50061547	20774	26,10	51,29	100,95	64,69	152	73	6.68666e-07	9.62452e-05	0.197,0.142	0.429,0.398	-0.244	-24.4	24.4
22954	ENSG00000185619	PCGF3	4	+	733883	735027	734930	735027	733671	733789	22954	173100	25,23	258208	15,14	1120	73	8.91785e-05	0.00475568	0.311,0.221	0.529,0.492	-0.244	-24.4	24.4
25974	ENSG00000272104	XXcos-LUCA11.5	3	+	50351342	50351560	50351408	50351560	50350891	50350984	25974	64,35	25,23	73,71	13,12	139	73	0.000729423	0.0230546	0.573,0.444	0.747,0.757	-0.244	-24.4	24.4
24397	ENSG00000109685	WHSC1	4	+	1952751	1953524	1953323	1953524	1952104	1952231	24397	35,33	30,20	118134	26,21	645	73	1.99792e-07	3.52648e-05	0.117,0.157	0.339,0.419	-0.242	-24.2	24.2
20262	ENSG00000101104	PABPC1L	20	+	44923296	44923391	44923310	44923391	44921593	44921731	20262	0,0	4,1	7,2	13,8	87	73	0.000102887	0.0052945	0.0,0.0	0.311,0.173	-0.242	-24.2	24.2
11410	ENSG00000148143	ZNF462	9	+	106932262	106932549	106932445	106932549	106930524	106930689	11410	12,4	15,2	0,1	5,4	256	73	0.0002974	0.0116469	0.186,0.363	0.0,0.067	0.241	24.1	24.1
20617	ENSG00000178904	DPY19L3	19	+	32439777	32439910	32439819	32439910	32439216	32439235	20617	15,7	4,1	11,10	0,0	115	73	0.000535153	0.0184192	0.704,0.816	1.0,1.0	-0.24	-24	24
485	ENSG00000067141	NEO1	15	+	73236286	73236506	73236346	73236506	73178306	73178427	485	44,36	25,12	39,39	6,5	133	73	0.0017739	0.0432477	0.491,0.622	0.781,0.811	-0.24	-24	24
23996	ENSG00000142186	SCYL1	11	+	65536985	65537128	65537036	65537128	65536585	65536750	23996	185133	65,64	303323	32,46	124	73	4.34622e-10	1.65051e-07	0.626,0.55	0.848,0.805	-0.238	-23.8	23.8
15318	ENSG00000103544	C16orf62	16	+	19569243	19569591	19569423	19569591	19564850	19564950	15318	10,2	35,27	16,12	10,10	253	73	1.80959e-06	0.000211942	0.076,0.021	0.316,0.257	-0.238	-23.8	23.8
1033	ENSG00000127952	STYXL1	7	-	76030420	76030527	76030420	76030524	76030622	76030673	1033	7,4	0,0	18,7	2,4	76	73	0.000301303	0.011763	1.0,1.0	0.896,0.627	0.238	23.8	23.8
1753	ENSG00000064545	TMEM161A	19	-	19133129	19133306	19133129	19133210	19134783	19134887	1753	5,4	19,22	13,16	13,13	169	73	0.000112385	0.00563362	0.102,0.073	0.302,0.347	-0.237	-23.7	23.7
14423	ENSG00000144591	GMPPA	2	+	219505694	219505761	219505714	219505761	219505457	219505555	14423	16,6	60,24	38,29	49,30	93	73	4.82119e-05	0.00282993	0.173,0.164	0.378,0.431	-0.236	-23.6	23.6
2540	ENSG00000235194	PPP1R3E	14	-	23300106	23300204	23300106	23300139	23300757	23300864	2540	6,11	0,0	26,14	1,5	138	73	0.000272432	0.0108385	1.0,1.0	0.932,0.597	0.236	23.6	23.6
10179	ENSG00000142207	URB1	21	-	32322477	32322726	32322477	32322584	32324490	32324602	10179	11,14	20,18	40,32	18,16	215	73	0.000352111	0.0134123	0.157,0.209	0.43,0.404	-0.234	-23.4	23.4
8757	ENSG00000107959	PITRM1	10	-	3143605	3143775	3143605	3143731	3144291	3144366	8757	13,10	1,0	18,13	5,3	117	73	0.000773322	0.0241167	0.89,1.0	0.692,0.73	0.234	23.4	23.4
25041	ENSG00000185507	IRF7	11	-	613784	614037	613784	613865	614796	615007	25041	17,22	0,0	37,37	5,2	245	73	9.29584e-05	0.00488451	1.0,1.0	0.688,0.846	0.233	23.3	23.3
4749	ENSG00000068438	FTSJ1	X	+	48482402	48482506	48482408	48482506	48481631	48481715	4749	48,41	13,7	34,28	21,21	79	73	0.000506761	0.0177891	0.773,0.844	0.599,0.552	0.233	23.3	23.3
14467	ENSG00000173653	RCE1	11	+	66843955	66844039	66843959	66844039	66843758	66843861	14467	24,17	3,3	26,22	16,11	77	73	0.00161833	0.0405214	0.884,0.843	0.606,0.655	0.233	23.3	23.3
26381	ENSG00000126870	WDR60	7	+	158934128	158934228	158934196	158934228	158930454	158930515	26381	31,37	0,0	17,20	2,4	141	73	0.000127054	0.00617748	1.0,1.0	0.815,0.721	0.232	23.2	23.2
25588	ENSG00000278202	RP11-152F13.8	15	+	82432571	82432631	82432575	82432631	82431829	82431949	25588	0,0	1,5	5,3	10,17	77	73	0.00020767	0.00894338	0.0,0.0	0.322,0.143	-0.232	-23.2	23.2
8456	ENSG00000268902	CSAG2	X	-	152708834	152709007	152708834	152709000	152709460	152709575	8456	1,0	6,7	4,4	13,6	80	73	0.00129686	0.0345792	0.132,0.0	0.219,0.378	-0.232	-23.2	23.2
13214	ENSG00000053900	ANAPC4	4	+	25415399	25415540	25415465	25415540	25414648	25414700	13214	2,4	47,18	15,12	16,18	139	73	1.0114e-06	0.000132721	0.022,0.105	0.33,0.259	-0.231	-23.1	23.1
16993	ENSG00000179335	CLK3	15	+	74622119	74622560	74622493	74622560	74620008	74620225	16993	193112	14,8	336341	5,4	447	73	9.12061e-06	0.000761996	0.692,0.696	0.916,0.933	-0.231	-23.1	23.1
23250	ENSG00000077254	USP33	1	-	77721830	77721925	77721830	77721901	77722023	77722196	23250	83,67	12,12	57,39	35,17	97	73	2.8942e-05	0.00189896	0.839,0.808	0.551,0.633	0.231	23.1	23.1
16134	ENSG00000205581	HMGN1	21	-	39348291	39348445	39348291	39348339	39348544	39348577	16134	30,25	7,3	33,30	2,0	179	73	0.00137835	0.0358744	0.636,0.773	0.871,1.0	-0.231	-23.1	23.1
20374	ENSG00000137996	RTCA	1	+	100268136	100268295	100268151	100268295	100266523	100266624	20374	27,37	137,81	78,59	93,56	88	73	4.04006e-06	0.000408307	0.141,0.275	0.41,0.466	-0.23	-23	23
19176	ENSG00000197622	CDC42SE1	1	-	151055015	151055224	151055015	151055129	151055676	151055993	19176	35,25	5,5	61,69	3,0	168	73	0.000459362	0.0166379	0.753,0.685	0.898,1.0	-0.23	-23	23
16100	ENSG00000126351	THRA	17	+	40093019	40093867	40093136	40093867	40089205	40089333	16100	63,49	9,7	63,57	1,1	190	73	3.33502e-05	0.00210023	0.729,0.729	0.96,0.956	-0.229	-22.9	22.9
21937	ENSG00000108384	RAD51C	17	+	58732480	58732544	58732483	58732544	58720745	58720812	21937	0,0	7,2	2,7	23,11	76	73	0.000285438	0.0112488	0.0,0.0	0.077,0.379	-0.228	-22.8	22.8
16826	ENSG00000084092	NOA1	4	-	56966619	56966806	56966619	56966727	56968383	56968515	16826	13,15	0,0	14,23	4,1	152	73	0.00092421	0.0271883	1.0,1.0	0.627,0.917	0.228	22.8	22.8
18826	ENSG00000131503	ANKHD1	5	+	140438493	140438617	140438502	140438617	140436103	140436257	18826	25,33	20,12	70,51	13,7	82	73	0.00151045	0.0383565	0.527,0.71	0.827,0.866	-0.228	-22.8	22.8
20830	ENSG00000172661	FAM21C	10	+	45728879	45729026	45728905	45729026	45727416	45727539	20830	45,24	1,1	31,32	8,9	99	73	2.02751e-05	0.00145193	0.971,0.947	0.741,0.724	0.227	22.7	22.7
9329	ENSG00000142733	MAP3K6	1	-	27357710	27357893	27357710	27357876	27358180	27358319	9329	0,1	16,12	4,8	11,16	90	73	3.24878e-05	0.00206668	0.0,0.063	0.228,0.289	-0.227	-22.7	22.7
22728	ENSG00000204832	ST8SIA6-AS1	10	+	17408049	17408286	17408062	17408286	17399076	17399202	22728	39,26	96,88	31,32	31,33	86	73	3.30412e-05	0.00208601	0.256,0.201	0.459,0.451	-0.227	-22.7	22.7
29470	ENSG00000172888	ZNF621	3	+	40529291	40529445	40529318	40529445	40525778	40525864	29470	0,0	16,11	5,2	16,4	100	73	0.000162391	0.00740031	0.0,0.0	0.186,0.267	-0.227	-22.7	22.7
16133	ENSG00000205581	HMGN1	21	-	39348291	39348450	39348291	39348339	39348544	39348577	16133	32,25	7,3	33,31	2,0	184	73	0.00143472	0.0369198	0.645,0.768	0.867,1.0	-0.227	-22.7	22.7
9939	ENSG00000151276	MAGI1	3	-	65470282	65470487	65470282	65470484	65478591	65478798	9939	2,3	13,6	0,0	13,8	76	73	0.00144456	0.0371347	0.129,0.324	0.0,0.0	0.227	22.7	22.7
26869	ENSG00000165724	ZMYND19	9	-	137588658	137588903	137588658	137588718	137590212	137590490	26869	14,5	31,23	51,50	33,30	258	73	3.85778e-07	6.23815e-05	0.113,0.058	0.304,0.32	-0.226	-22.6	22.6
26360	ENSG00000177731	FLII	17	-	18251679	18251816	18251679	18251813	18251998	18252146	26360	93,79	57,40	83,73	105114	76	73	1.39509e-06	0.000172249	0.61,0.655	0.432,0.381	0.226	22.6	22.6
20490	ENSG00000066651	TRMT11	6	+	126008286	126008472	126008391	126008472	126006841	126006954	20490	0,1	10,1	1,4	1,2	178	73	0.00189722	0.0454173	0.0,0.291	0.291,0.451	-0.226	-22.6	22.6
22551	ENSG00000085831	TTC39A	1	-	51309260	51309430	51309260	51309325	51311253	51311321	22551	13,9	30,37	37,34	29,26	178	73	5.04883e-06	0.000492389	0.151,0.091	0.344,0.349	-0.225	-22.5	22.5
12022	ENSG00000181045	SLC26A11	17	+	80223103	80223283	80223251	80223283	80222654	80222847	12022	11,15	20,31	36,53	24,25	221	73	3.04947e-05	0.0019699	0.154,0.138	0.331,0.412	-0.225	-22.5	22.5
4693	ENSG00000135473	PAN2	12	-	56322614	56322781	56322614	56322758	56323061	56323209	4693	22,12	41,29	40,44	32,35	96	73	0.000488995	0.0173846	0.29,0.239	0.487,0.489	-0.224	-22.4	22.4
15437	ENSG00000010322	NISCH	3	+	52478372	52478577	52478448	52478577	52478096	52478282	15437	20,10	91,61	52,67	70,61	149	73	6.44213e-10	2.30665e-07	0.097,0.074	0.267,0.35	-0.223	-22.3	22.3
19717	ENSG00000153914	SREK1	5	+	66164607	66164897	66164782	66164897	66163791	66163922	19717	64,49	145,90	132122	99,50	248	73	9.75032e-09	2.74587e-06	0.115,0.138	0.282,0.418	-0.223	-22.3	22.3
4698	ENSG00000135473	PAN2	12	-	56322614	56322786	56322614	56322758	56323061	56323209	4698	24,17	41,29	48,52	32,35	101	73	0.000366237	0.0138452	0.297,0.298	0.52,0.518	-0.222	-22.2	22.2
29350	ENSG00000129292	PHF20L1	8	+	132804580	132804740	132804611	132804740	132803818	132804032	29350	0,1	7,8	4,4	7,9	104	73	0.000755816	0.0237094	0.0,0.081	0.286,0.238	-0.222	-22.2	22.2
18625	ENSG00000161013	MGAT4B	5	-	179798512	179798672	179798512	179798576	179798927	179799121	18625	45,20	6,3	41,44	1,0	169	73	9.21645e-05	0.00485297	0.764,0.742	0.947,1.0	-0.221	-22.1	22.1
9586	ENSG00000103249	CLCN7	16	-	1451622	1451846	1451622	1451716	1452754	1452893	9586	15,12	28,19	49,45	28,24	203	73	0.00011325	0.00563601	0.162,0.185	0.386,0.403	-0.221	-22.1	22.1
5740	ENSG00000114942	EEF1B2	2	+	206161335	206161472	206161345	206161472	206160886	206161132	5740	95,67	0,1	123108	30,30	83	73	1.55542e-13	1.14662e-10	1.0,0.983	0.783,0.76	0.22	22	22
10324	ENSG00000234545	FAM133B	7	-	92577654	92577717	92577654	92577676	92578149	92578180	10324	120,80	21,6	75,67	31,25	114	73	0.00011235	0.00563362	0.785,0.895	0.608,0.632	0.22	22	22
3777	ENSG00000116580	GON4L	1	-	155751959	155752590	155751959	155752587	155753203	155753414	3777	0,0	19,8	1,4	5,10	76	73	0.000802391	0.0246158	0.0,0.0	0.161,0.278	-0.22	-22	22
937	ENSG00000146067	FAM193B	5	-	177536357	177536745	177536357	177536486	177537872	177538107	937	103101	2,0	314269	29,17	332	73	3.58774e-06	0.000373125	0.919,1.0	0.704,0.777	0.219	21.9	21.9
4949	ENSG00000113734	BNIP1	5	+	173151565	173151694	173151638	173151694	173146865	173146958	4949	5,7	0,0	41,27	7,3	146	73	0.000193157	0.00854122	1.0,1.0	0.745,0.818	0.219	21.9	21.9
13812	ENSG00000179832	MROH1	8	+	144259223	144259354	144259239	144259354	144258776	144258914	13812	7,1	56,34	10,14	35,20	89	73	0.000244328	0.00997368	0.093,0.024	0.19,0.365	-0.219	-21.9	21.9
23051	ENSG00000152910	CNTNAP4	16	+	76449714	76449858	76449719	76449858	76448766	76448951	23051	11,8	3,2	2,3	0,0	78	73	0.00216939	0.0496562	0.774,0.789	1.0,1.0	-0.218	-21.8	21.8
6756	ENSG00000116809	ZBTB17	1	-	15942330	15942441	15942330	15942420	15942528	15942738	6756	0,0	20,14	4,7	11,20	94	73	6.64911e-06	0.000603816	0.0,0.0	0.22,0.214	-0.217	-21.7	21.7
14968	ENSG00000112531	QKI	6	+	163565945	163566795	163566720	163566795	163563419	163563719	14968	32,16	15,10	128,85	19,14	848	73	0.000113081	0.00563601	0.155,0.121	0.367,0.343	-0.217	-21.7	21.7
22366	ENSG00000177981	ASB8	12	-	48153368	48153529	48153368	48153525	48157458	48157502	22366	70,49	8,5	25,32	13,12	77	73	0.000204188	0.00885425	0.892,0.903	0.646,0.717	0.216	21.6	21.6
17618	ENSG00000111364	DDX55	12	+	123607581	123607662	123607603	123607662	123607431	123607523	17618	11,9	0,0	11,21	4,2	95	73	0.000232062	0.00958212	1.0,1.0	0.679,0.89	0.216	21.6	21.6
26301	ENSG00000172171	TEFM	17	-	30898985	30900562	30898985	30899606	30904065	30904529	26301	161,82	0,0	120112	4,1	1029	73	0.000523288	0.0181658	1.0,1.0	0.68,0.888	0.216	21.6	21.6
6466	ENSG00000154114	TBCEL	11	+	121053550	121053732	121053629	121053732	121047527	121047667	6466	97,55	4,2	70,54	12,12	152	73	9.01566e-05	0.00478747	0.921,0.93	0.737,0.684	0.215	21.5	21.5
6292	ENSG00000184381	PLA2G6	22	-	38115526	38115849	38115526	38115681	38116074	38116211	6292	19,22	33,18	45,31	18,13	241	73	0.000703268	0.0224793	0.149,0.27	0.431,0.419	-0.215	-21.5	21.5
16517	ENSG00000213593	TMX2	11	+	57737835	57738026	57737912	57738026	57737607	57737668	16517	66,36	221194	196150	183178	150	73	0	0	0.127,0.083	0.343,0.291	-0.212	-21.2	21.2
3275	ENSG00000167807	CTD-2369P2.10	19	-	10315385	10315553	10315385	10315492	10315704	10315768	3275	10,10	77,71	60,47	82,67	134	73	1.07532e-10	4.64685e-08	0.066,0.071	0.285,0.276	-0.212	-21.2	21.2
26649	ENSG00000258864	CTC-554D6.1	5	+	112867371	112867582	112867403	112867582	112864620	112864732	26649	43,34	239177	144142	246174	105	73	7.4607e-14	5.84359e-11	0.111,0.118	0.289,0.362	-0.211	-21.1	21.1
10511	ENSG00000115211	EIF2B4	2	-	27368024	27368202	27368024	27368139	27368371	27368463	10511	3,6	67,42	29,40	47,59	136	73	2.42108e-10	9.48155e-08	0.023,0.071	0.249,0.267	-0.211	-21.1	21.1
19567	ENSG00000168056	LTBP3	11	-	65540485	65540631	65540485	65540614	65540870	65540954	19567	18,9	61,61	20,38	37,43	90	73	0.000111632	0.00561836	0.193,0.107	0.305,0.418	-0.211	-21.1	21.1
19184	ENSG00000197555	SIPA1L1	14	+	71704720	71705340	71705221	71705340	71702380	71702505	19184	91,66	57,43	188164	39,35	574	73	5.01648e-08	1.12262e-05	0.169,0.163	0.38,0.373	-0.21	-21	21
18149	ENSG00000049246	PER3	1	+	7793956	7794008	7793959	7794008	7788044	7788246	18149	24,11	2,0	47,38	10,17	76	73	0.000409701	0.0151867	0.92,1.0	0.819,0.682	0.21	21	21
25418	ENSG00000120253	NUP43	6	-	149728378	149728560	149728378	149728478	149731612	149731735	25418	4,13	0,0	16,27	4,1	155	73	0.00134231	0.03534	1.0,1.0	0.653,0.927	0.21	21	21
6092	ENSG00000143416	SELENBP1	1	-	151365767	151366453	151365767	151365846	151366721	151366904	6092	13011029	18,13	269250	13,13	680	73	1.22185e-05	0.000957016	0.886,0.895	0.69,0.674	0.209	20.9	20.9
10851	ENSG00000119718	EIF2B2	14	+	75005896	75005961	75005899	75005961	75004736	75004900	10851	8,2	0,0	11,15	2,5	76	73	0.000222699	0.00934832	1.0,1.0	0.841,0.742	0.209	20.9	20.9
11147	ENSG00000183137	CEP57L1	6	+	109159217	109159462	109159268	109159462	109159024	109159102	11147	0,1	22,28	5,1	5,8	124	73	0.000757004	0.0237169	0.0,0.021	0.371,0.069	-0.209	-20.9	20.9
15501	ENSG00000127481	UBR4	1	-	19176591	19176744	19176591	19176727	19177460	19177745	15501	0,1	18,12	6,7	19,15	90	73	4.2169e-05	0.00256535	0.0,0.063	0.204,0.275	-0.208	-20.8	20.8
12723	ENSG00000188566	NDOR1	9	+	137215311	137215521	137215406	137215521	137215094	137215202	12723	2,2	16,14	12,11	14,14	168	73	0.000165864	0.00751755	0.052,0.058	0.271,0.255	-0.208	-20.8	20.8
13063	ENSG00000117533	VAMP4	1	-	171709664	171709800	171709664	171709744	171710713	171710814	13063	12,13	32,30	32,31	25,30	129	73	0.000500862	0.0176563	0.175,0.197	0.42,0.369	-0.208	-20.8	20.8
20651	ENSG00000265808	SEC22B	1	-	120159304	120159422	120159304	120159402	120160383	120160548	20651	0,0	6,6	12,14	37,41	93	73	4.90359e-05	0.00285822	0.0,0.0	0.203,0.211	-0.207	-20.7	20.7
20344	ENSG00000099899	TRMT2A	22	-	20113431	20113561	20113431	20113507	20113685	20113808	20344	14,7	42,29	22,30	33,24	127	73	0.000860106	0.025994	0.161,0.122	0.277,0.418	-0.206	-20.6	20.6
15314	ENSG00000146063	TRIM41	5	+	181233412	181233763	181233635	181233763	181232658	181232889	15314	110,75	2,2	88,88	14,5	296	73	0.00132134	0.0350085	0.931,0.902	0.608,0.813	0.206	20.6	20.6
6337	ENSG00000158636	C11orf30	11	+	76459932	76460085	76459935	76460085	76458163	76458358	6337	14,2	0,0	14,16	2,6	76	73	0.000132136	0.0063595	1.0,1.0	0.871,0.719	0.205	20.5	20.5
15499	ENSG00000127481	UBR4	1	-	19153767	19153954	19153767	19153939	19154917	19155078	15499	14,10	28,22	4,3	34,34	88	73	0.000232442	0.00958212	0.293,0.274	0.089,0.068	0.205	20.5	20.5
603	ENSG00000185813	PCYT2	17	-	81908875	81909321	81908875	81909037	81909513	81909602	603	22,24	47,39	77,96	46,36	357	73	5.16155e-08	1.14486e-05	0.087,0.112	0.255,0.353	-0.204	-20.4	20.4
19368	ENSG00000185347	C14orf80	14	+	105492106	105492309	105492147	105492309	105491621	105491700	19368	25,19	1,8	31,22	1,0	114	73	0.000493704	0.0175272	0.941,0.603	0.952,1.0	-0.204	-20.4	20.4
8305	ENSG00000121716	PILRB	7	+	100356393	100356883	100356749	100356883	100355142	100355240	8305	166139	183117	235264	84,72	429	73	3.97016e-13	2.84309e-10	0.134,0.168	0.323,0.384	-0.203	-20.3	20.3
657	ENSG00000168389	MFSD2A	1	+	39958661	39958825	39958700	39958825	39957086	39957221	657	0,0	6,5	3,5	12,9	112	73	0.000220529	0.0092799	0.0,0.0	0.14,0.266	-0.203	-20.3	20.3
16845	ENSG00000135723	FHOD1	16	-	67231636	67231838	67231636	67231819	67232038	67232194	16845	0,2	14,10	5,5	9,13	92	73	0.00202114	0.047388	0.0,0.137	0.306,0.234	-0.202	-20.2	20.2
236	ENSG00000243789	JMJD7	15	+	41834969	41835223	41834977	41835223	41834739	41834893	236	10,16	0,0	28,35	7,7	81	73	3.26705e-05	0.00206781	1.0,1.0	0.783,0.818	0.2	20	20
9327	ENSG00000142733	MAP3K6	1	-	27357710	27357896	27357710	27357876	27358180	27358319	9327	0,1	16,12	5,5	11,16	93	73	0.000156927	0.00724351	0.0,0.061	0.263,0.197	-0.2	-20	20
24920	ENSG00000214106	PAXIP1-AS2	7	+	154947692	154947773	154947730	154947773	154946561	154946791	24920	16,10	7,2	5,10	1,0	111	73	0.00124572	0.0336453	0.601,0.767	0.767,1.0	-0.2	-20	20
15158	ENSG00000109501	WFS1	4	+	6295004	6295189	6295040	6295189	6291916	6291997	15158	1,1	20,18	9,7	30,11	109	73	0.00019322	0.00854122	0.032,0.036	0.167,0.299	-0.199	-19.9	19.9
3017	ENSG00000182504	CEP97	3	+	101728813	101728937	101728835	101728937	101727382	101727541	3017	0,1	14,10	3,7	14,11	95	73	0.000266286	0.0106616	0.0,0.071	0.141,0.328	-0.199	-19.9	19.9
25513	ENSG00000178078	STAP2	19	-	4324454	4324667	4324454	4324529	4325215	4325308	25513	47,30	48,49	49,46	19,29	211	73	0.000868847	0.026174	0.253,0.175	0.472,0.354	-0.199	-19.9	19.9
21334	ENSG00000068323	TFE3	X	-	49039106	49039410	49039106	49039345	49040454	49040568	21334	52,67	17,11	79,73	4,6	138	73	0.000970112	0.0280125	0.618,0.763	0.913,0.866	-0.199	-19.9	19.9
11408	ENSG00000148143	ZNF462	9	+	106932265	106932549	106932445	106932549	106930524	106930689	11408	10,3	15,2	0,1	5,4	253	73	0.000773611	0.0241167	0.161,0.302	0.0,0.067	0.198	19.8	19.8
28767	ENSG00000213676	ATF6B	6	-	32117036	32117130	32117036	32117107	32117322	32117404	28767	2,4	33,24	8,9	18,16	96	73	0.000938033	0.0274981	0.044,0.112	0.253,0.3	-0.198	-19.8	19.8
20050	ENSG00000188385	JAKMIP3	10	+	132166982	132167055	132167013	132167055	132164669	132164735	20050	3,4	10,10	0,0	4,6	104	73	0.000537543	0.0184561	0.174,0.219	0.0,0.0	0.197	19.7	19.7
14219	ENSG00000160957	RECQL4	8	-	144515325	144515457	144515325	144515453	144515763	144515890	14219	20,10	2,4	2,4	0,0	77	73	0.000526782	0.0182122	0.905,0.703	1.0,1.0	-0.196	-19.6	19.6
4652	ENSG00000241404	EGFL8	6	+	32167086	32167257	32167146	32167257	32166909	32167005	4652	16,21	4,1	9,3	0,0	133	73	0.00142124	0.036648	0.687,0.92	1.0,1.0	-0.196	-19.6	19.6
11880	ENSG00000223482	NUTM2A-AS1	10	-	87246114	87246236	87246114	87246212	87288441	87288495	11880	1,0	18,11	9,7	21,23	97	73	4.11461e-05	0.00252766	0.04,0.0	0.244,0.186	-0.195	-19.5	19.5
10898	ENSG00000155229	MMS19	10	-	97461495	97461725	97461495	97461633	97461827	97461896	10898	5,3	0,0	18,8	5,0	165	73	0.00120262	0.032803	1.0,1.0	0.614,1.0	0.193	19.3	19.3
1579	ENSG00000140553	UNC45A	15	+	90936136	90936460	90936284	90936460	90935945	90935982	1579	25,16	107,95	97143	113117	221	73	1.88738e-15	2.15024e-12	0.072,0.053	0.221,0.288	-0.192	-19.2	19.2
15176	ENSG00000131051	RBM39	20	-	35729316	35729527	35729316	35729365	35731940	35732132	15176	525374	55,36	784762	18,9	235	73	4.88498e-15	4.89749e-12	0.748,0.763	0.931,0.963	-0.192	-19.2	19.2
25241	ENSG00000237289	CKMT1B	15	+	43597375	43598327	43598192	43598327	43596407	43596531	25241	93,50	75,39	183215	43,39	890	73	9.97358e-12	5.55506e-09	0.092,0.095	0.259,0.311	-0.192	-19.2	19.2
23988	ENSG00000049541	RFC2	7	-	74249011	74249220	74249011	74249118	74249738	74249829	23988	5,3	35,30	56,47	65,71	175	73	3.95122e-08	9.16975e-06	0.056,0.04	0.264,0.216	-0.192	-19.2	19.2
17681	ENSG00000213983	AP1G2	14	-	23564045	23564221	23564045	23564159	23564332	23564388	17681	69,42	104,81	115,91	84,62	135	73	4.33532e-06	0.000432798	0.264,0.219	0.425,0.442	-0.192	-19.2	19.2
10994	ENSG00000273432	RP5-1165K10.2	7	-	44014605	44014783	44014605	44014779	44016433	44016523	10994	12,10	3,2	16,13	0,0	77	73	0.00131338	0.0348715	0.791,0.826	1.0,1.0	-0.192	-19.2	19.2
23338	ENSG00000160404	TOR2A	9	-	127732563	127732773	127732563	127732691	127733384	127733557	23338	5,7	45,37	14,20	21,25	155	73	9.22762e-06	0.000764627	0.05,0.082	0.239,0.274	-0.191	-19.1	19.1
2010	ENSG00000198721	ECI2	6	-	4117307	4119275	4117307	4117451	4125249	4126237	2010	978619	1,0	545547	2,10	1897	73	1.72548e-05	0.00126825	0.974,1.0	0.913,0.678	0.191	19.1	19.1
8751	ENSG00000242612	DECR2	16	+	406684	406833	406735	406833	406345	406397	8751	32,21	3,4	41,36	0,0	124	73	9.20448e-05	0.00485297	0.863,0.756	1.0,1.0	-0.191	-19.1	19.1
22832	ENSG00000197586	ENTPD6	20	+	25223935	25224157	25224100	25224157	25222837	25222978	22832	42,42	165130	86,90	78,68	238	73	3.27516e-14	2.74556e-11	0.072,0.09	0.253,0.289	-0.19	-19	19
500	ENSG00000159592	GPBP1L1	1	-	45655189	45655400	45655189	45655319	45659027	45659142	500	27,18	125,77	65,61	86,65	154	73	1.39812e-09	4.80034e-07	0.093,0.1	0.264,0.308	-0.19	-19	19
16636	ENSG00000177225	PDDC1	11	-	771332	771467	771332	771426	772426	772521	16636	0,3	28,37	13,14	31,33	114	73	1.84939e-06	0.000215596	0.0,0.049	0.212,0.214	-0.189	-18.9	18.9
5891	ENSG00000110583	NAA40	11	+	63946724	63947003	63946950	63947003	63945839	63945935	5891	26,10	38,18	27,29	18,12	299	73	0.00119354	0.032707	0.143,0.119	0.268,0.371	-0.189	-18.9	18.9
25452	ENSG00000175470	PPP2R2D	10	+	131943967	131944145	131944094	131944145	131940581	131940694	25452	256165	4,5	260228	35,24	200	73	2.69406e-08	6.49648e-06	0.959,0.923	0.731,0.776	0.188	18.8	18.8
15438	ENSG00000010322	NISCH	3	+	52478374	52478577	52478448	52478577	52478096	52478282	15438	10,7	91,61	36,47	70,61	147	73	4.93762e-10	1.81995e-07	0.052,0.054	0.203,0.277	-0.187	-18.7	18.7
2162	ENSG00000133226	SRRM1	1	+	24661309	24661396	24661312	24661396	24660718	24660799	2162	80,57	10,5	123113	40,51	76	73	5.78955e-06	0.000547582	0.885,0.916	0.747,0.68	0.187	18.7	18.7
17383	ENSG00000104129	DNAJC17	15	-	40776195	40776401	40776195	40776292	40776541	40776627	17383	8,10	42,26	24,22	29,18	182	73	8.96731e-05	0.0047719	0.071,0.134	0.249,0.329	-0.187	-18.7	18.7
16853	ENSG00000092148	HECTD1	14	-	31128611	31129448	31128611	31129307	31133237	31133414	16853	225154	60,44	302323	48,28	214	73	0.000157635	0.00724948	0.561,0.544	0.682,0.797	-0.187	-18.7	18.7
16923	ENSG00000089597	GANAB	11	-	62634309	62634466	62634309	62634375	62634820	62635000	16923	22,15	58,47	46,49	43,47	164	73	1.14402e-05	0.000913178	0.144,0.124	0.323,0.317	-0.186	-18.6	18.6
29124	ENSG00000149187	CELF1	11	-	47478876	47478952	47478876	47478940	47482694	47482856	29124	51,63	22,15	80,69	9,4	85	73	0.000135936	0.00650211	0.666,0.783	0.884,0.937	-0.186	-18.6	18.6
25512	ENSG00000178078	STAP2	19	-	4324454	4324664	4324454	4324529	4325215	4325308	25512	40,25	48,49	40,40	19,29	208	73	0.000836047	0.0254798	0.226,0.152	0.425,0.326	-0.186	-18.6	18.6
15405	ENSG00000174718	KIAA1551	12	+	31987183	31987322	31987238	31987322	31980877	31985957	15405	3,3	29,14	9,9	15,13	128	73	0.00133138	0.0351631	0.056,0.109	0.255,0.283	-0.186	-18.6	18.6
26769	ENSG00000257923	CUX1	7	+	102196633	102197305	102196939	102197305	102195506	102195603	26769	107100	7,7	125136	2,2	379	73	0.00203403	0.0475569	0.746,0.733	0.923,0.929	-0.186	-18.6	18.6
19452	ENSG00000163435	ELF3	1	+	202012850	202013036	202012946	202013036	202012444	202012759	19452	8,4	25,25	45,67	57,67	169	73	2.25395e-05	0.00156925	0.121,0.065	0.254,0.302	-0.185	-18.5	18.5
15698	ENSG00000163945	UVSSA	4	+	1380015	1380230	1380046	1380230	1376033	1376168	15698	6,3	14,10	1,0	19,27	104	73	6.06338e-05	0.00341511	0.231,0.174	0.036,0.0	0.185	18.5	18.5
2838	ENSG00000224078	SNHG14	15	+	25105699	25105824	25105787	25105824	25103858	25103970	2838	37,27	5,2	32,28	0,0	161	73	0.000113557	0.00563601	0.77,0.86	1.0,1.0	-0.185	-18.5	18.5
28739	ENSG00000198270	TMEM116	12	-	111932585	111932731	111932585	111932659	111933885	111934030	28739	2,1	12,17	15,7	21,13	145	73	0.000224286	0.00936916	0.077,0.029	0.264,0.213	-0.185	-18.5	18.5
18756	ENSG00000114268	PFKFB4	3	-	48521985	48522196	48521985	48522050	48523536	48523599	18756	0,0	15,12	1,5	4,4	219	73	0.000708956	0.0225582	0.0,0.0	0.077,0.294	-0.185	-18.5	18.5
24658	ENSG00000197136	PCNXL3	11	+	65622205	65622299	65622223	65622299	65620854	65620966	24658	11,15	0,7	37,42	0,0	91	73	0.000246967	0.0100487	1.0,0.632	1.0,1.0	-0.184	-18.4	18.4
21558	ENSG00000140400	MAN2C1	15	-	75359327	75359438	75359327	75359425	75359619	75359775	21558	1,1	34,27	15,19	68,46	86	73	4.12865e-06	0.000413922	0.024,0.03	0.158,0.26	-0.182	-18.2	18.2
28782	ENSG00000066322	ELOVL1	1	-	43364927	43365376	43364927	43365008	43365563	43365623	28782	313197	17,12	363370	4,6	441	73	3.4619e-05	0.00216381	0.753,0.731	0.938,0.911	-0.182	-18.2	18.2
20650	ENSG00000265808	SEC22B	1	-	120159304	120159426	120159304	120159402	120160383	120160548	20650	0,0	6,6	12,11	37,41	97	73	9.14656e-05	0.00484671	0.0,0.0	0.196,0.168	-0.182	-18.2	18.2
17076	ENSG00000186104	CYP2R1	11	-	14879113	14879254	14879113	14879207	14880135	14880291	17076	73,40	14,7	43,57	2,1	120	73	9.70582e-05	0.00503658	0.76,0.777	0.929,0.972	-0.182	-18.2	18.2
17284	ENSG00000161249	DMKN	19	-	35505938	35506049	35505938	35505986	35510183	35510252	17284	0,0	13,7	4,3	8,9	136	73	0.000381249	0.0142621	0.0,0.0	0.212,0.152	-0.182	-18.2	18.2
1057	ENSG00000167508	MVD	16	-	88656104	88656561	88656104	88656304	88657435	88657582	1057	9,12	19,13	28,35	18,13	330	73	0.00193808	0.0459755	0.095,0.17	0.256,0.373	-0.182	-18.2	18.2
20667	ENSG00000175197	DDIT3	12	-	57517268	57517459	57517268	57517424	57517705	57517753	20667	264186	187131	487427	159145	108	73	8.20103e-08	1.65239e-05	0.488,0.49	0.674,0.666	-0.181	-18.1	18.1
15876	ENSG00000087088	BAX	19	+	48961482	48961637	48961531	48961637	48960809	48960914	15876	22,20	67,40	73,64	72,63	122	73	4.59361e-05	0.0027283	0.164,0.23	0.378,0.378	-0.181	-18.1	18.1
20854	ENSG00000163946	FAM208A	3	-	56633043	56633966	56633043	56633843	56639985	56640130	20854	63,31	0,0	42,39	5,2	196	73	8.89202e-05	0.00475202	1.0,1.0	0.758,0.879	0.181	18.1	18.1
2521	ENSG00000137312	FLOT1	6	-	30741189	30741704	30741189	30741333	30741791	30741867	2521	225221	23,13	327367	9,10	444	73	0.000595714	0.0199346	0.617,0.736	0.857,0.858	-0.181	-18.1	18.1
24631	ENSG00000100650	SRSF5	14	+	69769510	69770540	69770466	69770540	69769181	69769251	24631	1022844	379268	11341119	153142	1029	73	1.39888e-14	1.2522e-11	0.161,0.183	0.345,0.359	-0.18	-18	18
6027	ENSG00000117625	RCOR3	1	+	211276203	211276418	211276256	211276418	211274209	211274262	6027	8,7	58,52	21,30	51,38	126	73	1.43819e-05	0.00109233	0.074,0.072	0.193,0.314	-0.18	-18	18
17844	ENSG00000134644	PUM1	1	-	31006993	31007102	31006993	31007099	31028795	31028864	17844	95,44	4,2	40,38	17,6	76	73	2.84877e-05	0.00187899	0.958,0.955	0.693,0.859	0.18	18	18
12656	ENSG00000162063	CCNF	16	+	2449110	2449462	2449281	2449462	2448854	2448978	12656	0,1	17,4	6,6	9,5	244	73	3.39347e-05	0.00213168	0.0,0.07	0.166,0.264	-0.18	-18	18
21484	ENSG00000132153	DHX30	3	+	47810572	47810711	47810656	47810711	47805325	47805420	21484	0,8	49,28	11,14	18,19	157	73	1.50649e-05	0.00112377	0.0,0.117	0.221,0.255	-0.179	-17.9	17.9
4197	ENSG00000142102	ATHL1	11	+	293085	293235	293162	293235	292885	292997	4197	5,2	27,26	24,14	25,36	150	73	0.000205055	0.0088612	0.083,0.036	0.318,0.159	-0.179	-17.9	17.9
3015	ENSG00000182504	CEP97	3	+	101757633	101758423	101757810	101758423	101757062	101757196	3015	53,38	4,2	43,60	0,0	250	73	0.000487263	0.0173846	0.795,0.847	1.0,1.0	-0.179	-17.9	17.9
27732	ENSG00000198301	SDAD1	4	-	75981371	75981566	75981371	75981470	75981932	75982037	27732	22,18	57,45	65,59	71,45	169	73	3.14049e-05	0.00201829	0.143,0.147	0.283,0.362	-0.178	-17.8	17.8
5286	ENSG00000141642	ELAC1	18	+	50984095	50984563	50984486	50984563	50974396	50974561	5286	85,91	3,3	46,41	0,0	464	73	0.00101895	0.0290214	0.817,0.827	1.0,1.0	-0.178	-17.8	17.8
28880	ENSG00000160961	ZNF333	19	+	14716111	14716238	14716130	14716238	14714737	14715470	28880	8,5	0,0	21,36	5,4	92	73	0.000473476	0.0170751	1.0,1.0	0.769,0.877	0.177	17.7	17.7
25786	ENSG00000139651	ZNF740	12	+	53185871	53186031	53185953	53186031	53185386	53185476	25786	14,13	58,43	25,22	21,36	155	73	0.000518866	0.0180874	0.102,0.125	0.359,0.223	-0.177	-17.7	17.7
15137	ENSG00000121073	SLC35B1	17	-	49706203	49706334	49706203	49706309	49706964	49707068	15137	91,73	49,28	127,99	103108	98	73	0.000612543	0.0203271	0.58,0.66	0.479,0.406	0.177	17.7	17.7
3281	ENSG00000066136	NFYC	1	+	40770396	40771603	40770708	40771603	40769355	40769415	3281	126,66	52,38	220215	63,38	385	73	0.00129164	0.0344768	0.315,0.248	0.398,0.518	-0.177	-17.7	17.7
5684	ENSG00000144381	HSPD1	2	-	197494656	197494771	197494656	197494752	197497139	197497387	5684	319225	53,24	281217	86,99	92	73	1.59432e-07	2.93823e-05	0.827,0.882	0.722,0.635	0.176	17.6	17.6
6864	ENSG00000100211	CBY1	22	+	38670766	38670989	38670883	38670989	38668016	38668132	6864	38,25	63,40	72,61	41,48	190	73	0.000119291	0.00587409	0.188,0.194	0.403,0.328	-0.175	-17.5	17.5
26419	ENSG00000154640	BTG3	21	-	17604144	17604276	17604144	17604273	17604859	17604997	26419	2,3	0,0	91,64	17,14	76	73	0.00051117	0.0178938	1.0,1.0	0.837,0.815	0.174	17.4	17.4
2990	ENSG00000138382	METTL5	2	-	169812456	169812524	169812456	169812506	169819560	169819643	2990	0,0	1,4	5,7	32,18	91	73	0.000707578	0.0225582	0.0,0.0	0.111,0.238	-0.174	-17.4	17.4
10262	ENSG00000128731	HERC2	15	-	28144076	28144248	28144076	28144235	28144672	28144804	10262	1,0	13,12	3,5	17,11	86	73	0.000887153	0.0264395	0.061,0.0	0.13,0.278	-0.174	-17.4	17.4
5515	ENSG00000123349	PFDN5	12	+	53296088	53296275	53296218	53296275	53295838	53295941	5515	80,57	14,5	117115	4,4	203	73	0.00126607	0.0340115	0.673,0.804	0.913,0.912	-0.174	-17.4	17.4
12040	ENSG00000153094	BCL2L11	2	+	111123714	111123766	111123732	111123766	111120913	111121188	12040	0,1	13,5	3,3	8,7	91	73	0.00187116	0.0449652	0.0,0.138	0.231,0.256	-0.174	-17.4	17.4
20127	ENSG00000054523	KIF1B	1	+	10282321	10282533	10282399	10282533	10277985	10278128	20127	13,5	64,46	15,23	36,24	151	73	0.000143213	0.00675083	0.089,0.05	0.168,0.317	-0.173	-17.3	17.3
8934	ENSG00000120647	CCDC77	12	+	428760	428865	428768	428865	418493	418636	8934	7,1	21,7	0,0	7,5	81	73	0.000227029	0.00943657	0.231,0.114	0.0,0.0	0.173	17.3	17.3
28260	ENSG00000160691	SHC1	1	-	154965945	154966080	154965945	154966077	154966161	154966231	28260	129,77	40,41	93,87	88,69	76	73	0.000431447	0.0158793	0.756,0.643	0.504,0.548	0.173	17.3	17.3
12295	ENSG00000114388	NPRL2	3	-	50349930	50350166	50349930	50350022	50350574	50350775	12295	25,20	38,24	56,62	30,37	217	73	0.000624161	0.0206113	0.181,0.219	0.386,0.36	-0.173	-17.3	17.3
27655	ENSG00000151498	ACAD8	11	+	134260970	134261179	134261043	134261179	134259607	134259745	27655	13,17	56,32	29,21	23,28	146	73	0.00158936	0.0399154	0.104,0.21	0.387,0.273	-0.173	-17.3	17.3
6740	ENSG00000169169	CPT1C	19	+	49713365	49713731	49713419	49713731	49712971	49713064	6740	4,3	46,31	9,7	16,16	127	73	0.000335505	0.0129384	0.048,0.053	0.244,0.201	-0.172	-17.2	17.2
8152	ENSG00000134250	NOTCH2	1	-	119920228	119920397	119920228	119920390	119921712	119921809	8152	32,24	0,0	24,38	6,5	80	73	2.23476e-05	0.00156022	1.0,1.0	0.785,0.874	0.17	17	17
22350	ENSG00000130177	CDC16	13	+	114244750	114244969	114244889	114244969	114243855	114243989	22350	27,6	42,34	35,39	28,35	212	73	0.000526805	0.0182122	0.181,0.057	0.301,0.277	-0.17	-17	17
27435	ENSG00000158092	NCK1	3	+	136946128	136946313	136946151	136946313	136945582	136945752	27435	26,25	5,6	47,54	3,1	96	73	0.00167725	0.0416222	0.798,0.76	0.923,0.976	-0.17	-17	17
28365	ENSG00000130699	TAF4	20	-	62007546	62007747	62007546	62007636	62009051	62009174	28365	2,0	12,15	7,11	11,18	184	73	7.6442e-05	0.00419243	0.062,0.0	0.202,0.195	-0.168	-16.8	16.8
9927	ENSG00000044446	PHKA2	X	-	18936054	18936201	18936054	18936150	18938626	18938749	9927	1,2	27,15	6,8	15,15	124	73	0.000524382	0.0181786	0.021,0.073	0.191,0.239	-0.168	-16.8	16.8
5846	ENSG00000061987	MON2	12	+	62578402	62578505	62578444	62578505	62571391	62571582	5846	8,7	35,15	1,0	30,31	115	73	5.96208e-06	0.000559676	0.127,0.229	0.021,0.0	0.167	16.7	16.7
20760	ENSG00000113971	NPHP3	3	-	132683398	132683544	132683398	132683524	132684553	132686387	20760	0,0	12,6	8,5	27,23	93	73	9.69319e-05	0.00503658	0.0,0.0	0.189,0.146	-0.167	-16.7	16.7
11433	ENSG00000031698	SARS	1	+	109223956	109224046	109223981	109224046	109213967	109214128	11433	103104	22,9	138121	47,48	98	73	0.000436787	0.015982	0.777,0.896	0.686,0.653	0.167	16.7	16.7
16384	ENSG00000092199	HNRNPC	14	-	21263310	21263829	21263310	21263336	21269297	21269442	16384	484294	169102	221162	214205	566	73	3.33067e-16	4.39368e-13	0.27,0.271	0.118,0.092	0.166	16.6	16.6
7811	ENSG00000197785	ATAD3A	1	+	1527603	1527809	1527694	1527809	1526463	1526531	7811	6,7	75,54	33,24	46,49	164	73	9.9156e-09	2.76138e-06	0.034,0.055	0.242,0.179	-0.166	-16.6	16.6
10257	ENSG00000101407	TTI1	20	-	38002627	38002793	38002627	38002776	38006196	38006397	10257	4,3	12,12	0,2	34,31	90	73	0.00104361	0.0295339	0.213,0.169	0.0,0.05	0.166	16.6	16.6
3697	ENSG00000137074	APTX	9	-	32987543	32987846	32987543	32987731	32988082	32988129	3697	100,79	35,23	130127	98,67	188	73	0.00139856	0.0362803	0.526,0.571	0.34,0.424	0.166	16.6	16.6
22775	ENSG00000138688	KIAA1109	4	+	122224476	122224677	122224497	122224677	122220332	122220470	22775	0,1	7,7	5,3	15,8	94	73	0.00202362	0.0474019	0.0,0.1	0.206,0.226	-0.166	-16.6	16.6
20161	ENSG00000123562	MORF4L2	X	-	103678500	103678651	103678500	103678600	103685170	103685259	20161	303192	184137	313348	118104	124	73	4.4526e-06	0.00043937	0.492,0.452	0.61,0.663	-0.165	-16.5	16.5
8317	ENSG00000160917	CPSF4	7	+	99453991	99454136	99454043	99454136	99452367	99452440	8317	74,56	16,7	228214	9,7	125	73	1.47157e-05	0.00110761	0.73,0.824	0.937,0.947	-0.165	-16.5	16.5
11697	ENSG00000121310	ECHDC2	1	-	52905033	52905093	52905033	52905090	52907867	52907954	11697	3,4	15,19	0,0	21,11	76	73	0.000462096	0.0167128	0.161,0.168	0.0,0.0	0.165	16.5	16.5
11151	ENSG00000250420	AACSP1	5	-	178768469	178768667	178768469	178768664	178772428	178772631	11151	22,16	2,5	3,3	0,0	76	73	0.000941019	0.0275212	0.914,0.755	1.0,1.0	-0.165	-16.5	16.5
20444	ENSG00000183597	TANGO2	22	+	20053359	20053551	20053436	20053551	20052464	20052584	20444	5,5	37,25	45,38	67,61	150	73	1.68386e-05	0.00124496	0.062,0.089	0.246,0.233	-0.164	-16.4	16.4
19490	ENSG00000141503	MINK1	17	+	4890221	4890735	4890516	4890735	4889646	4889763	19490	9,29	37,24	68,58	42,24	368	73	0.000158932	0.00728241	0.046,0.193	0.243,0.324	-0.164	-16.4	16.4
12820	ENSG00000125459	MSTO1	1	+	155612805	155612975	155612866	155612975	155612465	155612570	12820	18,11	0,0	48,35	8,2	134	73	0.000195928	0.00861532	1.0,1.0	0.766,0.905	0.164	16.4	16.4
15240	ENSG00000148154	UGCG	9	+	111922816	111922951	111922848	111922951	111914604	111914746	15240	0,1	9,11	7,7	27,16	105	73	0.000409528	0.0151867	0.0,0.059	0.153,0.233	-0.164	-16.4	16.4
23112	ENSG00000127054	CPSF3L	1	-	1320455	1320682	1320455	1320529	1320995	1321093	23112	50,16	79,82	96,94	95,68	226	73	1.31079e-06	0.000163451	0.17,0.059	0.246,0.309	-0.163	-16.3	16.3
7280	ENSG00000205352	PRR13	12	+	53443390	53443773	53443486	53443773	53442694	53442733	7280	421299	2,0	347332	25,34	169	73	3.33067e-16	4.39368e-13	0.989,1.0	0.857,0.808	0.162	16.2	16.2
22119	ENSG00000128928	IVD	15	+	40414822	40414982	40414888	40414982	40412990	40413087	22119	28,30	136133	44,62	89,69	139	73	1.65325e-06	0.000196384	0.098,0.106	0.206,0.321	-0.162	-16.2	16.2
17679	ENSG00000213983	AP1G2	14	-	23564045	23564216	23564045	23564159	23564332	23564388	17679	46,20	104,81	69,54	84,62	130	73	4.72805e-05	0.00280151	0.199,0.122	0.316,0.328	-0.162	-16.2	16.2
12361	ENSG00000165275	TRMT10B	9	+	37762542	37762685	37762576	37762685	37761902	37762117	12361	3,4	43,26	16,15	36,34	107	73	0.00017122	0.00771846	0.045,0.095	0.233,0.231	-0.162	-16.2	16.2
2868	ENSG00000110697	PITPNM1	11	-	67496177	67496348	67496177	67496345	67497230	67497436	2868	10,5	0,0	18,28	5,3	76	73	0.000562661	0.0191091	1.0,1.0	0.776,0.9	0.162	16.2	16.2
24337	ENSG00000148356	LRSAM1	9	+	127478933	127478963	127478938	127478963	127473800	127473931	24337	35,29	2,1	35,42	12,7	78	73	0.000639834	0.0209631	0.942,0.964	0.732,0.849	0.162	16.2	16.2
2710	ENSG00000103197	TSC2	16	+	2072200	2072363	2072240	2072363	2071839	2071934	2710	1,0	12,13	5,3	10,13	113	73	0.000663809	0.0215328	0.051,0.0	0.244,0.13	-0.162	-16.2	16.2
29170	ENSG00000198198	SZT2	1	+	43432150	43432359	43432271	43432359	43431715	43431901	29170	2,0	11,10	5,8	9,11	194	73	0.000689613	0.0221596	0.064,0.0	0.173,0.215	-0.162	-16.2	16.2
26480	ENSG00000132740	IGHMBP2	11	+	68933292	68933481	68933298	68933481	68929182	68929357	26480	0,0	12,12	3,5	18,20	79	73	0.000318155	0.0123632	0.0,0.0	0.133,0.188	-0.161	-16.1	16.1
10183	ENSG00000184517	ZFP1	16	+	75166744	75166896	75166769	75166896	75152908	75152966	10183	0,0	19,4	3,3	14,10	98	73	0.00132432	0.0350503	0.0,0.0	0.138,0.183	-0.161	-16.1	16.1
13382	ENSG00000149809	TM7SF2	11	+	65112810	65113414	65113219	65113414	65112514	65112711	13382	122102	0,0	83,75	4,1	482	73	0.00178631	0.0433883	1.0,1.0	0.759,0.919	0.161	16.1	16.1
27390	ENSG00000132376	INPP5K	17	-	1513452	1513561	1513452	1513554	1513871	1513979	27390	89,38	3,1	71,52	11,15	80	73	1.30457e-05	0.00100608	0.964,0.972	0.855,0.76	0.16	16	16
7170	ENSG00000023191	RNH1	11	-	502136	502344	502136	502181	504823	505022	7170	236203	103,68	379372	73,77	236	73	4.38078e-05	0.00262052	0.415,0.48	0.616,0.599	-0.16	-16	16
24800	ENSG00000089050	RBBP9	20	-	18493957	18494199	18493957	18494063	18495837	18495880	24800	0,0	14,10	4,3	6,7	209	73	0.000345167	0.0132485	0.0,0.0	0.189,0.13	-0.16	-16	16
5994	ENSG00000108819	PPP1R9B	17	-	50140092	50140359	50140092	50140228	50141268	50141373	5994	21,15	38,30	53,62	45,43	204	73	0.000426341	0.0157144	0.165,0.152	0.296,0.34	-0.16	-16	16
18275	ENSG00000099622	CIRBP	19	+	1270866	1271036	1270927	1271036	1269330	1269410	18275	155101	850651	254278	467440	134	73	0	0	0.09,0.078	0.229,0.256	-0.159	-15.9	15.9
16342	ENSG00000144567	FAM134A	2	+	219180166	219180245	219180197	219180245	219179732	219179763	16342	38,25	0,1	18,29	5,2	104	73	0.000793996	0.0243957	1.0,0.946	0.716,0.911	0.159	15.9	15.9
28995	ENSG00000132485	ZRANB2	1	-	71069275	71069426	71069275	71069362	71070826	71070996	28995	28,21	99,79	34,46	46,61	137	73	2.29615e-05	0.00158542	0.131,0.124	0.283,0.287	-0.157	-15.7	15.7
21708	ENSG00000072778	ACADVL	17	+	7223421	7223658	7223482	7223658	7223136	7223237	21708	23,21	0,0	90,71	5,11	134	73	0.000100855	0.00521203	1.0,1.0	0.907,0.779	0.157	15.7	15.7
27683	ENSG00000090372	STRN4	19	-	46727451	46727691	46727451	46727546	46727893	46728007	27683	9,4	29,28	16,18	17,22	218	73	0.000289038	0.0113728	0.094,0.046	0.24,0.215	-0.157	-15.7	15.7
556	ENSG00000163702	IL17RC	3	+	9917863	9918075	9917922	9918075	9917712	9917734	556	0,0	12,13	3,3	9,9	132	73	0.00098365	0.0283056	0.0,0.0	0.156,0.156	-0.156	-15.6	15.6
4195	ENSG00000142102	ATHL1	11	+	290657	291113	290677	291113	290389	290600	4195	1,0	24,11	4,3	11,17	93	73	0.00124573	0.0336453	0.032,0.0	0.222,0.122	-0.156	-15.6	15.6
20678	ENSG00000175197	DDIT3	12	-	57517270	57517519	57517270	57517424	57517705	57517753	20678	433314	187131	705657	159145	168	73	2.15014e-06	0.000243699	0.502,0.51	0.658,0.663	-0.155	-15.5	15.5
15692	ENSG00000055044	NOP58	2	+	202291088	202291270	202291124	202291270	202290322	202290457	15692	12,11	74,67	33,16	59,35	109	73	6.4438e-05	0.00362124	0.098,0.099	0.273,0.234	-0.155	-15.5	15.5
12175	ENSG00000110080	ST3GAL4	11	+	126407233	126407349	126407251	126407349	126406942	126407023	12175	1,0	27,27	5,5	27,15	91	73	0.000106643	0.00542168	0.029,0.0	0.129,0.211	-0.155	-15.5	15.5
16583	ENSG00000177084	POLE	12	-	132624904	132625112	132624904	132624994	132625644	132625770	16583	12,13	60,43	15,16	26,14	191	73	0.00121635	0.0331375	0.071,0.104	0.181,0.304	-0.155	-15.5	15.5
4057	ENSG00000158435	CNOT11	2	+	101257790	101257955	101257837	101257955	101252801	101253478	4057	62,22	1,0	30,36	5,3	120	73	0.000351933	0.0134123	0.974,1.0	0.785,0.88	0.154	15.4	15.4
27733	ENSG00000198301	SDAD1	4	-	75981371	75981514	75981371	75981470	75981932	75982037	27733	10,8	57,45	27,33	71,45	117	73	0.000499971	0.0176516	0.099,0.1	0.192,0.314	-0.153	-15.3	15.3
10329	ENSG00000234545	FAM133B	7	-	92577654	92577717	92577654	92577679	92578149	92578180	10329	120,80	7,7	73,67	17,14	111	73	0.000550218	0.0187884	0.919,0.883	0.738,0.759	0.153	15.3	15.3
25886	ENSG00000280987	MATR3	5	+	139325295	139325662	139325439	139325662	139322597	139322967	25886	243160	393241	535459	357325	217	73	1.34146e-10	5.6987e-08	0.172,0.183	0.335,0.322	-0.151	-15.1	15.1
7599	ENSG00000129925	TMEM8A	16	-	374755	374965	374755	374892	375132	375256	7599	4,5	57,47	39,56	86111	146	73	3.65591e-08	8.6843e-06	0.034,0.051	0.185,0.201	-0.151	-15.1	15.1
23971	ENSG00000182087	TMEM259	19	-	1012112	1012236	1012112	1012188	1012462	1012508	23971	21,24	70,66	62,53	77,72	121	73	0.00017575	0.00789426	0.153,0.18	0.327,0.308	-0.151	-15.1	15.1
21668	ENSG00000136444	RSAD1	17	+	50484614	50484819	50484743	50484819	50484441	50484545	21668	10,10	43,31	16,14	19,15	202	73	0.00111275	0.0308859	0.078,0.104	0.233,0.252	-0.151	-15.1	15.1
11284	ENSG00000066117	SMARCD1	12	+	50089778	50089985	50089883	50089985	50088520	50088637	11284	19,10	50,33	27,21	25,27	178	73	0.00132794	0.0351092	0.135,0.111	0.307,0.242	-0.151	-15.1	15.1
11347	ENSG00000087191	PSMC5	17	+	63827673	63827923	63827850	63827923	63827459	63827514	11347	62,74	0,0	75,78	3,5	250	73	0.000197841	0.00863882	1.0,1.0	0.88,0.82	0.15	15	15
25009	ENSG00000111481	COPZ1	12	+	54346611	54346759	54346616	54346759	54345459	54345515	25009	2,1	0,0	19,12	5,1	78	73	0.00069537	0.0222874	1.0,1.0	0.781,0.918	0.15	15	15
2689	ENSG00000214174	AMZ2P1	17	-	64972753	64973517	64972753	64972927	64974554	64974641	2689	122,90	7,0	203194	1,0	663	73	0.00088034	0.0263916	0.657,1.0	0.957,1.0	-0.15	-15	15
1863	ENSG00000059728	MXD1	2	+	69937018	69937394	69937234	69937394	69935350	69935465	1863	1,2	9,6	12,14	16,11	289	73	0.00151867	0.0384096	0.027,0.078	0.159,0.243	-0.149	-14.9	14.9
20637	ENSG00000168724	DNAJC21	5	+	34945721	34945803	34945760	34945803	34944866	34945025	20637	34,13	111,82	37,55	82,73	112	73	0.000256295	0.0103609	0.166,0.094	0.227,0.329	-0.148	-14.8	14.8
9277	ENSG00000100731	PCNX	14	+	71050631	71050760	71050651	71050760	71047806	71047984	9277	0,0	12,10	6,1	17,9	93	73	0.000268512	0.0107165	0.0,0.0	0.217,0.08	-0.148	-14.8	14.8
12149	ENSG00000128298	BAIAP2L2	22	-	38085685	38085859	38085685	38085732	38086241	38086449	12149	0,0	3,5	4,3	6,10	200	73	0.0012421	0.0336198	0.0,0.0	0.196,0.099	-0.148	-14.8	14.8
11537	ENSG00000012822	CALCOCO1	12	-	53719771	53720011	53719771	53719829	53721466	53722183	11537	8,9	52,35	44,28	41,39	255	73	3.17626e-07	5.27217e-05	0.042,0.069	0.235,0.17	-0.147	-14.7	14.7
17899	ENSG00000074755	ZZEF1	17	-	4062752	4062994	4062752	4062917	4064360	4064829	17899	0,1	26,15	19,21	48,53	150	73	6.70261e-07	9.62452e-05	0.0,0.031	0.162,0.162	-0.147	-14.7	14.7
17682	ENSG00000213983	AP1G2	14	-	23561961	23562185	23561961	23562066	23562287	23562415	17682	37,55	122,90	78,71	64,73	192	73	8.9161e-06	0.000754977	0.103,0.189	0.317,0.27	-0.147	-14.7	14.7
20118	ENSG00000101189	MRGBP	20	+	62798852	62799049	62798974	62799049	62798620	62798668	20118	40,26	63,50	72,80	50,70	195	73	0.000298798	0.0116834	0.192,0.163	0.35,0.3	-0.147	-14.7	14.7
28793	ENSG00000168907	PLA2G4F	15	-	42154321	42154525	42154321	42154458	42155516	42155589	28793	0,0	15,8	4,2	8,11	140	73	0.00163046	0.0407844	0.0,0.0	0.207,0.087	-0.147	-14.7	14.7
21617	ENSG00000134698	AGO4	1	+	35825604	35825815	35825678	35825815	35825312	35825494	21617	7,4	21,7	2,1	18,27	147	73	0.0020993	0.0485456	0.142,0.221	0.052,0.018	0.146	14.6	14.6
1227	ENSG00000163930	BAP1	3	-	52406252	52406476	52406252	52406376	52406828	52406907	1227	14,13	63,38	41,21	49,28	173	73	9.65649e-05	0.00503181	0.086,0.126	0.261,0.24	-0.145	-14.5	14.5
14949	ENSG00000151923	TIAL1	10	-	119582458	119582608	119582458	119582557	119588151	119588248	14949	81,71	75,56	61,73	109111	124	73	0.000613122	0.0203271	0.389,0.427	0.248,0.279	0.145	14.5	14.5
20679	ENSG00000175197	DDIT3	12	-	57517268	57517542	57517268	57517424	57517705	57517753	20679	502362	187131	778722	159145	191	73	1.04036e-05	0.000839737	0.506,0.514	0.652,0.656	-0.144	-14.4	14.4
6030	ENSG00000117625	RCOR3	1	+	211312694	211312819	211312719	211312819	211312354	211312487	6030	21,5	47,22	7,7	77113	98	73	2.06994e-05	0.00147389	0.25,0.145	0.063,0.044	0.144	14.4	14.4
6312	ENSG00000206535	LNP1	3	+	100451679	100451949	100451718	100451949	100429696	100429885	6312	5,1	12,8	0,0	1,5	112	73	0.00102952	0.0291915	0.214,0.075	0.0,0.0	0.144	14.4	14.4
25877	ENSG00000204859	ZBTB48	1	+	6586594	6586787	6586694	6586787	6585918	6586030	25877	7,4	45,17	10,18	18,23	173	73	0.00057985	0.0195867	0.062,0.09	0.19,0.248	-0.143	-14.3	14.3
19116	ENSG00000071127	WDR1	4	-	10075688	10077186	10075688	10075868	10077303	10077448	19116	14,16	0,0	440465	5,3	1391	73	0.00122867	0.0333646	1.0,1.0	0.822,0.891	0.143	14.3	14.3
20392	ENSG00000108599	AKAP10	17	-	19962839	19963022	19962839	19962991	19968413	19968461	20392	40,37	2,1	39,51	5,11	104	73	0.00181883	0.0438783	0.934,0.963	0.846,0.765	0.143	14.3	14.3
17382	ENSG00000104129	DNAJC17	15	-	40774355	40774455	40774355	40774436	40775030	40775108	17382	5,7	17,26	3,0	28,28	92	73	0.00191593	0.0457341	0.189,0.176	0.078,0.0	0.143	14.3	14.3
10892	ENSG00000142002	DPP9	19	-	4719850	4719972	4719850	4719941	4722498	4722551	10892	1,0	27,15	6,4	21,17	104	73	0.000237572	0.00976148	0.025,0.0	0.167,0.142	-0.142	-14.2	14.2
20778	ENSG00000004534	RBM6	3	+	49967197	49968748	49967469	49968748	49962575	49962685	20778	79,56	38,26	42,42	38,52	345	73	0.000481313	0.0172337	0.306,0.313	0.19,0.146	0.142	14.2	14.2
11848	ENSG00000004139	SARM1	17	+	28388349	28388539	28388359	28388539	28388173	28388276	11848	56,44	3,2	50,52	14,8	83	73	0.00074069	0.0233518	0.943,0.951	0.759,0.851	0.142	14.2	14.2
20082	ENSG00000231925	TAPBP	6	-	33303954	33304020	33303954	33303989	33304127	33304217	20082	2,2	51,34	6,4	14,21	104	73	0.00202061	0.047388	0.027,0.04	0.231,0.118	-0.141	-14.1	14.1
18822	ENSG00000131503	ANKHD1	5	+	140537337	140537589	140537388	140537589	140535361	140535538	18822	227138	63,38	239226	24,36	124	73	0.000152206	0.0070646	0.68,0.681	0.854,0.787	-0.14	-14	14
11253	ENSG00000112742	TTK	6	+	80026377	80026514	80026380	80026514	80022323	80022472	11253	26,11	6,1	8,6	0,0	76	73	0.00049808	0.0176326	0.806,0.914	1.0,1.0	-0.14	-14	14
10119	ENSG00000102119	EMD	X	+	154380147	154380367	154380233	154380367	154379941	154380019	10119	21,11	190116	189190	422356	159	73	4.88498e-15	4.89749e-12	0.048,0.042	0.171,0.197	-0.139	-13.9	13.9
15826	ENSG00000273559	CWC25	17	-	38806296	38806501	38806296	38806395	38806764	38806976	15826	4,6	55,24	31,36	58,52	179	73	1.62107e-06	0.000195339	0.029,0.093	0.179,0.22	-0.139	-13.9	13.9
17074	ENSG00000186104	CYP2R1	11	-	14879113	14879443	14879113	14879207	14880135	14880291	17074	271154	14,7	179206	2,1	309	73	5.16067e-05	0.00296667	0.821,0.839	0.955,0.98	-0.138	-13.8	13.8
29320	ENSG00000181523	SGSH	17	-	80214614	80214783	80214614	80214765	80215032	80215138	29320	6,4	23,22	0,1	24,34	91	73	0.000149703	0.00696134	0.173,0.127	0.0,0.023	0.138	13.8	13.8
23779	ENSG00000092445	TYRO3	15	+	41571548	41571687	41571594	41571687	41571040	41571118	23779	4,4	10,15	0,2	35,19	119	73	0.000923663	0.0271883	0.197,0.141	0.0,0.061	0.138	13.8	13.8
26202	ENSG00000116691	MIIP	1	+	12029958	12030124	12030027	12030124	12029222	12029894	26202	3,12	38,35	33,24	48,48	142	73	0.000987354	0.0283487	0.039,0.15	0.261,0.204	-0.138	-13.8	13.8
5314	ENSG00000130731	C16orf13	16	-	634888	635063	634888	634956	635280	635340	5314	86,37	105,73	78,82	53,70	180	73	0.00110119	0.0307031	0.249,0.171	0.374,0.322	-0.138	-13.8	13.8
13026	ENSG00000198231	DDX42	17	+	63805043	63805175	63805070	63805175	63800467	63800617	13026	21,18	169114	57,54	130141	100	73	5.36461e-07	8.14901e-05	0.083,0.103	0.242,0.218	-0.137	-13.7	13.7
2564	ENSG00000137274	BPHL	6	+	3138040	3140509	3140385	3140509	3137361	3137493	2564	174112	49,42	174127	19,13	2418	73	3.34651e-06	0.00035541	0.097,0.075	0.217,0.228	-0.137	-13.7	13.7
12325	ENSG00000166889	PATL1	11	-	59647753	59647907	59647753	59647827	59649461	59649610	12325	48,35	0,0	100,99	7,8	153	73	4.80051e-05	0.00282993	1.0,1.0	0.872,0.855	0.137	13.7	13.7
28618	ENSG00000112763	BTN2A1	6	+	26467718	26469637	26467947	26469637	26466061	26466088	28618	28,16	54,25	69,52	39,45	302	73	0.000194618	0.00858785	0.111,0.134	0.3,0.218	-0.137	-13.7	13.7
5589	ENSG00000008838	MED24	17	-	40027908	40028011	40027908	40027946	40028825	40028968	5589	10,6	46,44	23,25	44,45	138	73	0.00037342	0.0140263	0.103,0.067	0.217,0.227	-0.137	-13.7	13.7
2542	ENSG00000235194	PPP1R3E	14	-	23300106	23300275	23300106	23300139	23300757	23300864	2542	20,21	0,0	57,49	1,5	209	73	0.00101404	0.0289147	1.0,1.0	0.952,0.774	0.137	13.7	13.7
2823	ENSG00000101974	ATP11C	X	-	139768259	139768453	139768259	139768434	139774689	139774953	2823	3,3	15,15	0,0	13,16	92	73	0.00176119	0.0430237	0.137,0.137	0.0,0.0	0.137	13.7	13.7
20676	ENSG00000175197	DDIT3	12	-	57517268	57517438	57517268	57517424	57517705	57517753	20676	698475	187131	14991495	159145	87	73	1.46327e-13	1.11138e-10	0.758,0.753	0.888,0.896	-0.136	-13.6	13.6
8455	ENSG00000108509	CAMTA2	17	-	4981677	4981831	4981677	4981742	4982756	4982892	8455	73,34	4,3	54,54	0,0	162	73	0.000714403	0.0226943	0.892,0.836	1.0,1.0	-0.136	-13.6	13.6
5616	ENSG00000143952	VPS54	2	-	63981645	63981845	63981645	63981690	63983863	63984019	5616	99,72	2,0	98106	8,5	228	73	0.000946022	0.0276353	0.941,1.0	0.797,0.872	0.136	13.6	13.6
355	ENSG00000143924	EML4	2	+	42326044	42326252	42326153	42326252	42325466	42325554	355	3,1	34,18	19,2	18,25	182	73	0.00180524	0.0436743	0.034,0.022	0.297,0.031	-0.136	-13.6	13.6
17999	ENSG00000139668	WDFY2	13	+	51727672	51727790	51727677	51727790	51719197	51719348	17999	0,0	19,12	0,6	19,15	78	73	0.0020621	0.0480786	0.0,0.0	0.0,0.272	-0.136	-13.6	13.6
19853	ENSG00000173039	RELA	11	-	65662178	65662347	65662178	65662205	65662825	65662918	19853	13,6	15,20	2,5	36,49	215	73	6.89167e-05	0.00383851	0.227,0.092	0.019,0.033	0.134	13.4	13.4
9197	ENSG00000105701	FKBP8	19	-	18538203	18538436	18538203	18538433	18539370	18539459	9197	265212	128,88	162140	130110	76	73	0.00025988	0.0104842	0.665,0.698	0.545,0.55	0.134	13.4	13.4
27629	ENSG00000179262	RAD23A	19	+	12949274	12949408	12949277	12949408	12949019	12949159	27629	103107	96,82	128127	182188	76	73	0.00098741	0.0283487	0.508,0.556	0.403,0.394	0.134	13.4	13.4
659	ENSG00000147364	FBXO25	8	+	462966	463150	463075	463150	458368	458551	659	90,73	0,0	126129	11,5	182	73	8.25355e-06	0.00070603	1.0,1.0	0.821,0.912	0.133	13.3	13.3
26800	ENSG00000100938	GMPR2	14	+	24237041	24237152	24237070	24237152	24235966	24236140	26800	8,6	66,44	15,20	40,50	102	73	0.000854402	0.0259258	0.08,0.089	0.212,0.223	-0.133	-13.3	13.3
2541	ENSG00000235194	PPP1R3E	14	-	23300106	23300325	23300106	23300139	23300757	23300864	2541	30,27	0,0	71,64	1,5	259	73	0.00110529	0.0307151	1.0,1.0	0.952,0.783	0.133	13.3	13.3
6246	ENSG00000156873	PHKG2	16	+	30753184	30753297	30753231	30753297	30751105	30751603	6246	4,4	38,31	16,16	40,39	120	73	0.000886738	0.0264395	0.06,0.073	0.196,0.2	-0.132	-13.2	13.2
26158	ENSG00000157538	DSCR3	21	-	37232376	37232645	37232376	37232451	37233361	37233442	26158	0,5	73,49	39,35	59,61	267	73	3.28626e-14	2.74556e-11	0.0,0.027	0.153,0.136	-0.131	-13.1	13.1
4893	ENSG00000141002	TCF25	16	+	89895037	89895137	89895082	89895137	89893727	89893858	4893	205151	9,10	138129	26,19	118	73	5.34699e-05	0.00305975	0.934,0.903	0.767,0.808	0.131	13.1	13.1
7919	ENSG00000176485	PLA2G16	11	-	63613999	63614142	63613999	63614068	63614384	63614469	7919	53,40	101,95	65,54	60,65	147	73	0.000620984	0.0205334	0.207,0.173	0.35,0.292	-0.131	-13.1	13.1
29330	ENSG00000113300	CNOT6	5	+	180565819	180565977	180565875	180565977	180564674	180564743	29330	80,82	2,2	71,73	8,9	129	73	0.00070922	0.0225582	0.958,0.959	0.834,0.821	0.131	13.1	13.1
1221	ENSG00000163930	BAP1	3	-	52406252	52406458	52406252	52406376	52406828	52406907	1221	14,15	63,38	37,20	49,28	155	73	0.000841483	0.0255958	0.095,0.157	0.262,0.252	-0.131	-13.1	13.1
24091	ENSG00000115840	SLC25A12	2	-	171815120	171815202	171815120	171815199	171826797	171826882	24091	34,32	0,0	24,16	4,2	76	73	0.000965561	0.0279455	1.0,1.0	0.852,0.885	0.131	13.1	13.1
8758	ENSG00000107959	PITRM1	10	-	3143388	3143731	3143388	3143501	3144291	3144366	8758	49,28	109,85	84,73	76,62	303	73	1.25484e-07	2.38268e-05	0.098,0.074	0.21,0.221	-0.13	-13	13
3296	ENSG00000175221	MED16	19	-	890136	890423	890136	890244	890962	891149	3296	2,2	26,28	27,13	27,46	252	73	6.87404e-06	0.00061753	0.022,0.02	0.225,0.076	-0.13	-13	13
313	ENSG00000143811	PYCR2	1	-	225922306	225922474	225922306	225922383	225923700	225923771	313	56,66	143134	124,91	117112	164	73	1.4042e-05	0.00107301	0.148,0.18	0.321,0.266	-0.13	-13	13
20829	ENSG00000172661	FAM21C	10	+	45728861	45729026	45728905	45729026	45727416	45727539	20829	103,54	1,1	85,69	8,9	117	73	2.17255e-05	0.00152103	0.985,0.971	0.869,0.827	0.13	13	13
13590	ENSG00000149600	COMMD7	20	-	32703839	32704071	32703839	32703966	32704439	32704489	13590	137,94	0,0	79,83	4,6	178	73	2.6259e-05	0.00176449	1.0,1.0	0.89,0.85	0.13	13	13
1644	ENSG00000108395	TRIM37	17	-	59001597	59001755	59001597	59001714	59012327	59012446	1644	6,8	65,33	19,20	43,43	114	73	0.000593778	0.0198963	0.056,0.134	0.221,0.229	-0.13	-13	13
20133	ENSG00000108963	DPH1	17	+	2036428	2036686	2036528	2036686	2035969	2036091	20133	8,10	31,34	37,39	56,49	173	73	0.000973634	0.0280819	0.098,0.11	0.218,0.251	-0.13	-13	13
25878	ENSG00000204859	ZBTB48	1	+	6586576	6586787	6586694	6586787	6585918	6586030	25878	7,7	45,17	12,20	18,23	191	73	0.000975192	0.0280945	0.056,0.136	0.203,0.249	-0.13	-13	13
8463	ENSG00000075303	SLC25A40	7	-	87856291	87856389	87856291	87856351	87858630	87858751	8463	6,3	46,40	11,19	47,37	111	73	0.00145781	0.0373988	0.079,0.047	0.133,0.252	-0.13	-13	13
16518	ENSG00000213593	TMX2	11	+	57737785	57738026	57737912	57738026	57737607	57737668	16518	60,32	221194	134117	183178	200	73	9.85811e-12	5.55506e-09	0.09,0.057	0.211,0.193	-0.129	-12.9	12.9
17358	ENSG00000196498	NCOR2	12	-	124402403	124402561	124402403	124402555	124419956	124420055	17358	23,22	0,0	23,29	4,3	79	73	0.00100236	0.0286795	1.0,1.0	0.842,0.899	0.129	12.9	12.9
11869	ENSG00000205356	TECPR1	7	-	98244927	98245106	98244927	98245067	98245921	98246165	11869	1,0	27,26	5,2	12,18	112	73	0.00112573	0.0312117	0.024,0.0	0.214,0.068	-0.129	-12.9	12.9
18903	ENSG00000116001	TIA1	2	-	70227734	70227822	70227734	70227791	70229058	70229091	18903	29,22	5,1	11,18	0,0	104	73	0.00116055	0.0320344	0.803,0.939	1.0,1.0	-0.129	-12.9	12.9
17360	ENSG00000196498	NCOR2	12	-	124402398	124402558	124402398	124402555	124419956	124420055	17360	10,13	0,0	22,28	4,3	76	73	0.00177553	0.0432477	1.0,1.0	0.841,0.9	0.129	12.9	12.9
7171	ENSG00000023191	RNH1	11	-	502061	502249	502061	502181	504823	505022	7171	285243	103,68	449409	73,77	141	73	0.000132012	0.0063595	0.589,0.649	0.761,0.733	-0.128	-12.8	12.8
21670	ENSG00000157870	FAM213B	1	+	2588335	2588453	2588389	2588453	2587740	2587792	21670	0,0	49,41	6,2	13,24	127	73	0.000216818	0.00917961	0.0,0.0	0.21,0.046	-0.128	-12.8	12.8
232	ENSG00000163755	HPS3	3	+	149140991	149141188	149141016	149141188	149140003	149140498	232	17,5	40,26	3,6	55,59	98	73	0.000664093	0.0215328	0.24,0.125	0.039,0.07	0.128	12.8	12.8
20117	ENSG00000101189	MRGBP	20	+	62798849	62799049	62798974	62799049	62798620	62798668	20117	36,23	63,50	62,67	50,70	198	73	0.00101293	0.0289147	0.174,0.145	0.314,0.261	-0.128	-12.8	12.8
22300	ENSG00000163950	SLBP	4	-	1700010	1700091	1700010	1700070	1711873	1711990	22300	0,0	4,2	4,5	25,23	94	73	0.00123986	0.0335954	0.0,0.0	0.111,0.144	-0.128	-12.8	12.8
8314	ENSG00000160917	CPSF4	7	+	99453965	99454136	99454043	99454136	99452352	99452440	8314	131110	16,7	535485	9,7	151	73	5.98298e-07	8.92604e-05	0.798,0.884	0.966,0.971	-0.127	-12.7	12.7
12737	ENSG00000077454	LRCH4	7	-	100577085	100577389	100577085	100577154	100577496	100577511	12737	146116	5,4	150119	0,0	308	73	0.000132113	0.0063595	0.874,0.873	1.0,1.0	-0.127	-12.7	12.7
15994	ENSG00000118217	ATF6	1	+	161851664	161851835	161851721	161851835	161846448	161846580	15994	30,22	140,93	48,48	82,91	130	73	2.9791e-05	0.00192941	0.107,0.117	0.247,0.229	-0.126	-12.6	12.6
5612	ENSG00000143952	VPS54	2	-	63981645	63981887	63981645	63981690	63983863	63984019	5612	145,91	2,0	131141	8,5	270	73	0.000727861	0.0230342	0.951,1.0	0.816,0.884	0.126	12.6	12.6
14491	ENSG00000163320	CGGBP1	3	-	88057190	88057311	88057190	88057292	88058018	88058223	14491	1,0	21,8	5,4	20,23	92	73	0.00166494	0.0414568	0.036,0.0	0.166,0.121	-0.126	-12.6	12.6
16379	ENSG00000092199	HNRNPC	14	-	21263310	21263582	21263310	21263336	21269297	21269425	16379	184121	169102	101,63	214205	319	73	1.60156e-11	8.02832e-09	0.199,0.214	0.097,0.066	0.125	12.5	12.5
13781	ENSG00000136937	NCBP1	9	+	97648007	97648223	97648099	97648223	97647491	97647561	13781	116,96	1,0	138118	12,6	165	73	5.64173e-06	0.000537659	0.981,1.0	0.836,0.897	0.124	12.4	12.4
14616	ENSG00000010292	NCAPD2	12	+	6530537	6530730	6530690	6530730	6529774	6529958	14616	11,14	77,53	25,27	47,30	226	73	1.74809e-05	0.00127366	0.044,0.079	0.147,0.225	-0.124	-12.4	12.4
11564	ENSG00000198752	CDC42BPB	14	-	102946467	102946665	102946467	102946626	102947720	102947802	11564	64,37	0,0	47,38	5,3	112	73	0.000269432	0.0107362	1.0,1.0	0.86,0.892	0.124	12.4	12.4
1088	ENSG00000184056	VPS33B	15	-	91005054	91005281	91005054	91005119	91005379	91005454	1088	4,0	40,24	11,15	33,21	235	73	6.60813e-06	0.000602465	0.03,0.0	0.094,0.182	-0.123	-12.3	12.3
20581	ENSG00000115307	AUP1	2	-	74526940	74527121	74526940	74527059	74527247	74527363	20581	25,13	115,74	87,85	181152	135	73	6.84607e-06	0.00061753	0.105,0.087	0.206,0.232	-0.123	-12.3	12.3
26537	ENSG00000161204	ABCF3	3	+	184187363	184187443	184187396	184187443	184186795	184186875	26537	15,8	113,70	30,31	76,92	106	73	7.07653e-05	0.00392403	0.084,0.073	0.214,0.188	-0.123	-12.3	12.3
28698	ENSG00000100949	RABGGTA	14	-	24271112	24271248	24271112	24271169	24271486	24271549	28698	0,0	13,11	3,6	14,16	152	73	0.000365011	0.0138197	0.0,0.0	0.093,0.153	-0.123	-12.3	12.3
23880	ENSG00000245694	CRNDE	16	-	54920297	54920410	54920297	54920327	54923584	54923650	23880	241115	11,16	93,83	1,2	156	73	0.000593315	0.0198963	0.911,0.771	0.978,0.951	-0.123	-12.3	12.3
20160	ENSG00000123562	MORF4L2	X	-	103678498	103678620	103678498	103678600	103685170	103685259	20160	76,47	184137	74,79	118104	93	73	0.000916388	0.0271173	0.245,0.212	0.33,0.374	-0.123	-12.3	12.3
9003	ENSG00000111653	ING4	12	-	6652270	6652418	6652270	6652309	6652661	6652767	9003	133115	11,11	76,90	3,1	182	73	0.0020967	0.0485456	0.829,0.807	0.91,0.973	-0.123	-12.3	12.3
5722	ENSG00000117360	PRPF3	1	+	150344375	150344547	150344433	150344547	150344161	150344261	5722	19,11	125,55	44,43	75112	131	73	2.73018e-05	0.00181993	0.078,0.1	0.246,0.176	-0.122	-12.2	12.2
16238	ENSG00000184432	COPB2	3	-	139379379	139379498	139379379	139379466	139383297	139383435	16238	26,33	136101	79,61	130127	105	73	0.000111226	0.00560917	0.117,0.185	0.297,0.25	-0.122	-12.2	12.2
5246	ENSG00000164603	C7orf60	7	-	112822352	112822405	112822352	112822373	112832560	112832675	5246	1,0	22,27	6,3	19,20	105	73	0.000393487	0.0146326	0.031,0.0	0.18,0.094	-0.122	-12.2	12.2
26103	ENSG00000144045	DQX1	2	-	74519914	74520062	74519914	74520034	74522579	74522771	26103	0,1	16,6	7,7	27,21	101	73	0.000551832	0.0188179	0.0,0.108	0.158,0.194	-0.122	-12.2	12.2
5615	ENSG00000143952	VPS54	2	-	63981645	63981851	63981645	63981690	63983863	63984019	5615	111,86	2,0	114122	8,5	234	73	0.000908063	0.0269664	0.945,1.0	0.816,0.884	0.122	12.2	12.2
25473	ENSG00000157353	FUK	16	+	70465029	70465176	70465125	70465176	70463622	70463774	25473	0,0	19,16	1,5	5,11	169	73	0.00122013	0.0332045	0.0,0.0	0.08,0.164	-0.122	-12.2	12.2
25098	ENSG00000182199	SHMT2	12	+	57232424	57232575	57232452	57232575	57232210	57232292	25098	182157	1037838	266293	651647	101	73	6.92435e-12	4.3388e-09	0.113,0.119	0.228,0.247	-0.121	-12.1	12.1
8919	ENSG00000100116	GCAT	22	+	37813276	37813609	37813462	37813609	37812886	37812988	8919	6,11	65,51	30,41	51,52	259	73	8.19622e-08	1.65239e-05	0.025,0.057	0.142,0.182	-0.121	-12.1	12.1
1577	ENSG00000140553	UNC45A	15	+	90936213	90936460	90936284	90936460	90935945	90935982	1577	17,11	107,95	40,65	113117	144	73	5.78319e-07	8.73192e-05	0.075,0.055	0.152,0.22	-0.121	-12.1	12.1
10089	ENSG00000182552	RWDD4	4	-	183651217	183651327	183651217	183651323	183655880	183655974	10089	44,28	0,0	39,37	3,7	77	73	8.41465e-05	0.00453559	1.0,1.0	0.925,0.834	0.121	12.1	12.1
20732	ENSG00000108666	C17orf75	17	-	32339812	32339938	32339812	32339924	32341203	32341284	20732	86,60	10,11	57,67	3,0	87	73	0.00011	0.00555855	0.878,0.821	0.941,1.0	-0.121	-12.1	12.1
9470	ENSG00000124357	NAGK	2	+	71072825	71073594	71073481	71073594	71072640	71072751	9470	53,23	56,42	73,65	37,24	729	73	3.89645e-06	0.000398615	0.087,0.052	0.165,0.213	-0.12	-12	12
13989	ENSG00000161217	PCYT1A	3	-	196247456	196247631	196247456	196247518	196248206	196248323	13989	13,7	55,44	44,31	55,72	186	73	0.000178358	0.00798676	0.085,0.059	0.239,0.145	-0.12	-12	12
7814	ENSG00000197785	ATAD3A	1	+	1517166	1517412	1517310	1517412	1516011	1516088	7814	5,0	26,15	12,17	36,23	217	73	0.000884894	0.026435	0.061,0.0	0.101,0.199	-0.12	-12	12
20663	ENSG00000175197	DDIT3	12	-	57517268	57517595	57517268	57517424	57517705	57517753	20663	678498	187131	961881	159145	244	73	0.000230774	0.00956053	0.52,0.532	0.644,0.645	-0.119	-11.9	11.9
931	ENSG00000130703	OSBPL2	20	+	62273221	62273406	62273308	62273406	62272124	62272259	931	5,0	38,18	14,12	29,42	160	73	0.00067242	0.0217746	0.057,0.0	0.181,0.115	-0.119	-11.9	11.9
4392	ENSG00000004897	CDC27	17	-	47154671	47154864	47154671	47154786	47156912	47157124	4392	17,7	50,53	30,27	55,44	151	73	0.00153883	0.0388484	0.141,0.06	0.209,0.229	-0.119	-11.9	11.9
14343	ENSG00000111361	EIF2B1	12	-	123624786	123624923	123624786	123624862	123626424	123626493	14343	17,13	117,68	26,23	52,54	134	73	0.000143591	0.00675083	0.073,0.094	0.214,0.188	-0.118	-11.8	11.8
7048	ENSG00000174996	KLC2	11	+	66263495	66263706	66263659	66263706	66262813	66263036	7048	9,4	71,69	25,36	71,47	237	73	3.67274e-08	8.6843e-06	0.038,0.018	0.098,0.191	-0.117	-11.7	11.7
19043	ENSG00000114738	MAPKAPK3	3	+	50646993	50647203	50647122	50647203	50646739	50646825	19043	4,2	64,46	22,23	65,43	202	73	3.91425e-08	9.16887e-06	0.022,0.015	0.109,0.162	-0.117	-11.7	11.7
8742	ENSG00000130222	GADD45G	9	+	89605666	89605880	89605757	89605880	89605438	89605533	8742	109,79	6,5	222272	0,0	164	73	2.45357e-06	0.000272107	0.89,0.876	1.0,1.0	-0.117	-11.7	11.7
9765	ENSG00000135241	PNPLA8	7	-	108514435	108515574	108514435	108515447	108521475	108521521	9765	206131	10,10	158141	0,3	200	73	0.000103345	0.005297	0.883,0.827	1.0,0.945	-0.117	-11.7	11.7
29195	ENSG00000278259	MYO19	17	-	36510745	36510977	36510745	36510917	36511364	36511455	29195	2,4	35,26	15,11	34,35	133	73	0.00106497	0.0299914	0.03,0.078	0.195,0.147	-0.117	-11.7	11.7
9351	ENSG00000162735	PEX19	1	-	160279483	160279719	160279483	160279634	160279800	160279845	9351	7,7	77,76	34,13	53,65	158	73	2.65749e-05	0.00178095	0.04,0.041	0.229,0.085	-0.116	-11.6	11.6
10980	ENSG00000135249	RINT1	7	+	105550054	105550165	105550058	105550165	105548548	105548710	10980	54,36	4,2	91103	22,18	77	73	0.00203257	0.0475569	0.928,0.945	0.797,0.844	0.116	11.6	11.6
16383	ENSG00000092199	HNRNPC	14	-	21263310	21263508	21263310	21263336	21269297	21269421	16383	123,75	169102	62,35	214205	245	73	3.68232e-11	1.61919e-08	0.178,0.18	0.079,0.048	0.115	11.5	11.5
23626	ENSG00000124532	MRS2	6	+	24418370	24418561	24418460	24418561	24418083	24418236	23626	4,3	51,28	11,13	32,27	163	73	0.00023959	0.00981225	0.034,0.046	0.133,0.177	-0.115	-11.5	11.5
17159	ENSG00000204463	BAG6	6	-	31644081	31644227	31644081	31644194	31644306	31644414	17159	26,20	116,81	69,65	148123	106	73	0.000341624	0.0131528	0.134,0.145	0.243,0.267	-0.115	-11.5	11.5
10953	ENSG00000090989	EXOC1	4	+	55892544	55892711	55892634	55892711	55891314	55891422	10953	3,7	40,37	21,14	37,40	163	73	0.000477047	0.01713	0.032,0.078	0.203,0.136	-0.115	-11.5	11.5
968	ENSG00000038219	BOD1L1	4	-	13587698	13587787	13587698	13587771	13588721	13588792	968	9,4	33,25	0,4	46,45	89	73	0.00144961	0.0372265	0.183,0.116	0.0,0.068	0.115	11.5	11.5
17603	ENSG00000110074	FOXRED1	11	+	126274926	126275021	126274930	126275021	126273335	126273454	17603	64,54	0,0	48,51	2,11	77	73	1.15637e-05	0.000920106	1.0,1.0	0.958,0.815	0.114	11.4	11.4
19896	ENSG00000126581	BECN1	17	-	42818786	42818936	42818786	42818877	42819547	42819609	19896	25,18	122117	47,26	86,68	132	73	4.17765e-05	0.00256011	0.102,0.078	0.232,0.175	-0.114	-11.4	11.4
11757	ENSG00000152795	HNRNPDL	4	-	82425565	82425794	82425565	82425667	82426036	82426129	11757	103,97	111,79	92,95	161179	200	73	0.000109256	0.00553211	0.253,0.309	0.173,0.162	0.114	11.4	11.4
3907	ENSG00000074935	TUBE1	6	-	112075936	112076174	112075936	112076092	112076321	112076474	3907	58,33	0,0	58,45	6,1	155	73	0.000487959	0.0173846	1.0,1.0	0.82,0.955	0.113	11.3	11.3
3908	ENSG00000074935	TUBE1	6	-	112075936	112076171	112075936	112076092	112076321	112076474	3908	58,32	0,0	56,46	6,1	152	73	0.000509457	0.0178588	1.0,1.0	0.818,0.957	0.113	11.3	11.3
26376	ENSG00000175220	ARHGAP1	11	-	46679647	46679831	46679647	46679776	46680204	46680282	26376	9,6	98,49	18,9	36,38	128	73	0.000540904	0.0185461	0.05,0.065	0.222,0.119	-0.113	-11.3	11.3
28310	ENSG00000171606	ZNF274	19	+	58185696	58185838	58185711	58185838	58183920	58183998	28310	0,0	18,34	0,7	34,20	88	73	0.00194438	0.0459755	0.0,0.0	0.0,0.225	-0.113	-11.3	11.3
23824	ENSG00000265681	RPL17	18	-	49491516	49491607	49491516	49491584	49491735	49491833	23824	17461143	78,51	17681787	273271	96	73	0	0	0.945,0.945	0.831,0.834	0.112	11.2	11.2
7196	ENSG00000198055	GRK6	5	+	177433855	177434030	177433913	177434030	177433535	177433676	7196	3,1	73,55	30,14	86,78	131	73	7.61477e-08	1.59047e-05	0.022,0.01	0.163,0.091	-0.111	-11.1	11.1
21165	ENSG00000166887	VPS39	15	-	42165717	42165936	42165717	42165816	42166158	42166232	21165	4,2	50,35	20,22	61,43	193	73	3.6501e-06	0.000376486	0.029,0.021	0.11,0.162	-0.111	-11.1	11.1
318	ENSG00000143811	PYCR2	1	-	225922306	225922460	225922306	225922383	225923700	225923771	318	47,51	143134	102,64	117112	150	73	0.000210833	0.00904851	0.138,0.156	0.298,0.218	-0.111	-11.1	11.1
24996	ENSG00000069998	CECR5	22	-	17145023	17145169	17145023	17145117	17148447	17148528	24996	12,11	125,75	14,14	37,39	125	73	0.000475607	0.017111	0.053,0.079	0.181,0.173	-0.111	-11.1	11.1
3937	ENSG00000008294	SPAG9	17	-	50996564	50996715	50996564	50996694	50998443	50998632	3937	16,3	43,31	8,2	110,80	94	73	0.000495279	0.0175582	0.224,0.07	0.053,0.019	0.111	11.1	11.1
15023	ENSG00000141956	PRDM15	21	-	41836484	41836663	41836484	41836649	41837933	41838063	15023	0,0	31,18	3,4	19,29	87	73	0.00126472	0.0340115	0.0,0.0	0.117,0.104	-0.111	-11.1	11.1
1979	ENSG00000204604	ZNF468	19	-	52853878	52854126	52853878	52854107	52854257	52854345	1979	6,4	0,0	25,31	0,7	92	73	0.00194248	0.0459755	1.0,1.0	1.0,0.778	0.111	11.1	11.1
15225	ENSG00000255439	RP11-196G11.1	16	-	31093311	31093482	31093311	31093321	31094556	31094602	15225	92,67	3,3	102,76	0,0	234	73	0.00213066	0.0490835	0.905,0.874	1.0,1.0	-0.111	-11.1	11.1
26228	ENSG00000031823	RANBP3	19	-	5933413	5933656	5933413	5933479	5941620	5941707	26228	3,4	50,43	20,13	31,33	250	73	7.67957e-07	0.000105181	0.017,0.026	0.159,0.103	-0.11	-11	11
1511	ENSG00000160803	UBQLN4	1	-	156042152	156042377	156042152	156042236	156042773	156042913	1511	3,8	65,44	16,22	32,43	214	73	3.56643e-06	0.000372454	0.016,0.058	0.146,0.149	-0.11	-11	11
13697	ENSG00000159348	CYB5R1	1	-	202965886	202966109	202965886	202965993	202966527	202966600	13697	14,13	71,75	27,54	60,80	189	73	9.00864e-06	0.000760244	0.071,0.063	0.148,0.207	-0.11	-11	11
2213	ENSG00000142546	NOSIP	19	-	49558896	49558978	49558896	49558973	49559933	49560039	2213	68,53	1,1	42,56	8,5	78	73	0.00012654	0.00617043	0.985,0.98	0.831,0.913	0.11	11	11
311	ENSG00000143811	PYCR2	1	-	225922203	225922452	225922203	225922383	225923700	225923771	311	42,49	143134	95,60	117112	142	73	0.000213521	0.00910457	0.131,0.158	0.294,0.216	-0.11	-11	11
8234	ENSG00000171703	TCEA2	20	+	64071857	64071941	64071869	64071941	64070488	64070635	8234	9,4	39,35	0,1	26,24	85	73	0.000244902	0.00998086	0.165,0.089	0.0,0.035	0.11	11	11
15170	ENSG00000131051	RBM39	20	-	35709223	35709274	35709223	35709256	35713018	35713111	15170	184126	205137	247285	181193	91	73	0.00179796	0.0435823	0.419,0.425	0.523,0.542	-0.11	-11	11
17372	ENSG00000141959	PFKL	21	+	44325731	44326060	44325960	44326060	44325152	44325264	17372	65,52	121,95	120141	107109	302	73	4.78102e-06	0.000469927	0.115,0.117	0.213,0.238	-0.109	-10.9	10.9
22159	ENSG00000177169	ULK1	12	+	131911941	131912089	131912012	131912089	131910711	131910800	22159	41,46	0,0	86,91	5,6	144	73	0.000229409	0.00951972	1.0,1.0	0.897,0.885	0.109	10.9	10.9
18140	ENSG00000049246	PER3	1	+	7798460	7798673	7798524	7798673	7793959	7794008	18140	2,1	20,16	26,9	53,46	137	73	0.00134599	0.0353806	0.051,0.032	0.207,0.094	-0.109	-10.9	10.9
13988	ENSG00000161217	PCYT1A	3	-	196247456	196247697	196247456	196247518	196248206	196248323	13988	18,7	55,44	53,37	55,72	252	73	0.000120467	0.00591032	0.087,0.044	0.218,0.13	-0.108	-10.8	10.8
19291	ENSG00000136527	TRA2B	3	-	185926726	185926779	185926726	185926734	185931576	185931852	19291	19,25	89,51	38,25	273268	118	73	0.000203451	0.00883761	0.117,0.233	0.079,0.055	0.108	10.8	10.8
10573	ENSG00000171219	CDC42BPG	11	-	64836426	64836546	64836426	64836530	64836738	64836819	10573	1,0	20,25	7,5	38,29	89	73	0.000419521	0.0155087	0.039,0.0	0.131,0.124	-0.108	-10.8	10.8
3905	ENSG00000074935	TUBE1	6	-	112075936	112076141	112075936	112076092	112076321	112076474	3905	45,23	0,0	49,36	6,1	122	73	0.000629332	0.0207274	1.0,1.0	0.83,0.956	0.107	10.7	10.7
17897	ENSG00000074755	ZZEF1	17	-	4066446	4066540	4066446	4066536	4067162	4067242	17897	30,24	0,0	69,74	10,6	77	73	0.000103085	0.0052945	1.0,1.0	0.867,0.921	0.106	10.6	10.6
24508	ENSG00000129255	MPDU1	17	+	7586655	7586777	7586691	7586777	7585950	7586078	24508	39,23	183123	43,52	115106	109	73	0.000285316	0.0112488	0.125,0.111	0.2,0.247	-0.106	-10.6	10.6
1959	ENSG00000138101	DTNB	2	-	25427534	25427649	25427534	25427631	25432885	25432999	1959	6,2	31,19	0,0	7,14	91	73	0.00135075	0.0354432	0.134,0.078	0.0,0.0	0.106	10.6	10.6
29206	ENSG00000175166	PSMD2	3	+	184301770	184302071	184301846	184302071	184301593	184301658	29206	39,37	280210	79,73	185163	149	73	1.46869e-08	3.87486e-06	0.064,0.079	0.173,0.18	-0.105	-10.5	10.5
349	ENSG00000108825	PTGES3L-AARSD1	17	-	42955157	42955367	42955157	42955224	42955841	42955972	349	33,28	127,98	69,51	97,76	216	73	6.14938e-06	0.000572967	0.081,0.088	0.194,0.185	-0.105	-10.5	10.5
26456	ENSG00000177106	EPS8L2	11	+	720548	720740	720596	720740	720040	720223	26456	17,24	96100	84,88	202177	121	73	0.000161404	0.00736874	0.097,0.126	0.201,0.231	-0.105	-10.5	10.5
1710	ENSG00000156931	VPS8	3	+	184870699	184870805	184870715	184870805	184869522	184869528	1710	0,0	37,15	5,2	21,34	89	73	0.00194271	0.0459755	0.0,0.0	0.163,0.046	-0.105	-10.5	10.5
25753	ENSG00000143774	GUK1	1	+	228145886	228146067	228146025	228146067	228145491	228145624	25753	29,19	236182	94100	199207	212	73	6.42819e-14	5.1973e-11	0.041,0.035	0.14,0.143	-0.104	-10.4	10.4
8738	ENSG00000005156	LIG3	17	+	34998108	34998254	34998218	34998254	34997737	34997825	8738	3,2	65,37	21,25	61,69	183	73	2.31208e-07	4.0243e-05	0.018,0.021	0.121,0.126	-0.104	-10.4	10.4
19177	ENSG00000197622	CDC42SE1	1	-	151055015	151055224	151055015	151055126	151055676	151055993	19177	42,32	136,97	68,73	113,97	171	73	0.00012596	0.00615409	0.116,0.123	0.204,0.243	-0.104	-10.4	10.4
2066	ENSG00000108349	CASC3	17	+	40168180	40168255	40168202	40168255	40167908	40167948	2066	3,2	67,44	17,14	89,63	95	73	0.000145261	0.00680526	0.033,0.034	0.128,0.146	-0.104	-10.4	10.4
6371	ENSG00000136051	KIAA1033	12	+	105121088	105121204	105121100	105121204	105120554	105120597	6371	3,1	62,51	12,12	69,66	85	73	0.000178447	0.00798676	0.04,0.017	0.13,0.135	-0.104	-10.4	10.4
20562	ENSG00000028203	VEZT	12	+	95274741	95274889	95274745	95274889	95270038	95270188	20562	115,92	2,8	72,85	17,10	77	73	0.000514286	0.0179778	0.982,0.916	0.801,0.89	0.104	10.4	10.4
4358	ENSG00000178971	CTC1	17	-	8236242	8236346	8236242	8236342	8237374	8237519	4358	1,0	24,21	7,5	41,39	77	73	0.000644279	0.0210812	0.038,0.0	0.139,0.108	-0.104	-10.4	10.4
5677	ENSG00000153933	DGKE	17	+	56861790	56861918	56861794	56861918	56858593	56858665	5677	18,11	0,0	37,32	6,2	77	73	0.000923841	0.0271883	1.0,1.0	0.854,0.938	0.104	10.4	10.4
4053	ENSG00000131876	SNRPA1	15	-	101287655	101287757	101287655	101287702	101291961	101292040	4053	32,19	120,72	58,52	111,93	128	73	0.000932026	0.0273861	0.132,0.131	0.23,0.242	-0.104	-10.4	10.4
18963	ENSG00000275896	PRSS2	7	+	142750554	142750714	142750628	142750714	142749478	142749524	18963	69,58	9,0	19,23	0,0	147	73	0.00114621	0.0317094	0.792,1.0	1.0,1.0	-0.104	-10.4	10.4
972	ENSG00000197448	GSTK1	7	+	143265166	143265296	143265260	143265296	143264934	143265092	972	92,74	143,97	32,37	90111	167	73	0.000276613	0.01097	0.219,0.25	0.135,0.127	0.103	10.3	10.3
19987	ENSG00000168528	SERINC2	1	+	31427190	31427351	31427279	31427351	31426653	31426823	19987	25,21	1,0	288266	22,20	162	73	0.00141584	0.0365464	0.918,1.0	0.855,0.857	0.103	10.3	10.3
28324	ENSG00000172663	TMEM134	11	-	67467500	67467590	67467500	67467563	67468016	67468092	28324	88,56	13,6	58,38	1,2	100	73	0.00170231	0.0419935	0.832,0.872	0.977,0.933	-0.103	-10.3	10.3
22376	ENSG00000115207	GTF3C2	2	-	27326496	27326893	27326496	27326674	27327176	27327284	22376	181155	1,0	136111	5,3	292	73	0.000749232	0.0235323	0.978,1.0	0.872,0.902	0.102	10.2	10.2
7376	ENSG00000178950	GAK	4	-	893376	893587	893376	893489	893873	894827	7376	6,4	46,32	18,20	53,39	171	73	0.000785984	0.0242909	0.053,0.051	0.127,0.18	-0.102	-10.2	10.2
10630	ENSG00000185485	SDHAP1	3	-	195982161	195982352	195982161	195982310	195984111	195984276	10630	0,0	8,10	3,8	33,29	115	73	0.000879941	0.0263916	0.0,0.0	0.055,0.149	-0.102	-10.2	10.2
20237	ENSG00000101104	PABPC1L	20	+	44938044	44938191	44938060	44938191	44936636	44936730	20237	82,55	238182	76,74	136135	89	73	0.00210648	0.0486606	0.22,0.199	0.314,0.31	-0.102	-10.2	10.2
8263	ENSG00000143543	JTB	1	-	153976692	153977013	153976692	153976922	153977169	153977271	8263	611494	0,0	505494	34,17	164	73	3.44169e-15	3.75055e-12	1.0,1.0	0.869,0.928	0.101	10.1	10.1
20662	ENSG00000175197	DDIT3	12	-	57517268	57517595	57517268	57517438	57517705	57517753	20662	524387	544364	653598	11911212	230	73	1.19247e-08	3.2487e-06	0.234,0.252	0.148,0.135	0.101	10.1	10.1
26506	ENSG00000105171	POP4	19	+	29610319	29610632	29610408	29610632	29608656	29608709	26506	14,5	83,74	29,30	67,83	162	73	2.43078e-05	0.00165776	0.071,0.03	0.163,0.14	-0.101	-10.1	10.1
20032	ENSG00000166987	MBD6	12	+	57524629	57524822	57524719	57524822	57524279	57524416	20032	3,1	48,42	9,13	26,49	163	73	2.87572e-05	0.00189179	0.027,0.011	0.134,0.106	-0.101	-10.1	10.1
27303	ENSG00000060491	OGFR	20	+	62810367	62810565	62810498	62810565	62809584	62809663	27303	21,10	80,71	40,46	82,71	204	73	3.63013e-05	0.00224656	0.086,0.048	0.149,0.188	-0.101	-10.1	10.1
15419	ENSG00000172613	RAD9A	11	+	67395911	67396021	67395915	67396021	67395715	67395825	15419	28,16	0,1	42,48	3,11	77	73	0.000535732	0.0184192	1.0,0.938	0.93,0.805	0.101	10.1	10.1
1372	ENSG00000196369	SRGAP2B	1	-	144905858	144906074	144905858	144906039	144914691	144914754	1372	25,23	0,0	66,47	2,6	108	73	0.00140852	0.0364208	1.0,1.0	0.957,0.841	0.101	10.1	10.1
18235	ENSG00000111665	CDCA3	12	-	6849322	6849429	6849322	6849413	6849564	6849664	18235	50,30	6,2	12,1	0,0	89	73	0.00212926	0.0490835	0.872,0.925	1.0,1.0	-0.101	-10.1	10.1
29131	ENSG00000158850	B4GALT3	1	-	161176433	161177106	161176433	161176579	161177422	161177479	29131	29,16	53,46	78,66	51,47	600	73	4.96385e-07	7.67987e-05	0.062,0.041	0.157,0.146	-0.1	-10	10
12237	ENSG00000092068	SLC7A8	14	-	23128018	23128364	23128018	23128196	23129649	23129799	12237	5,7	66,54	16,11	26,29	241	73	2.31591e-05	0.00159467	0.022,0.038	0.157,0.103	-0.1	-10	10
27305	ENSG00000060491	OGFR	20	+	62810381	62810565	62810498	62810565	62809584	62809663	27305	21,10	80,71	37,45	82,71	190	73	9.16685e-05	0.00484721	0.092,0.051	0.148,0.196	-0.1	-10	10
20821	ENSG00000104365	IKBKB	8	+	42317656	42317771	42317709	42317771	42316709	42316904	20821	45,33	0,0	64,60	4,4	126	73	0.00130074	0.0346091	1.0,1.0	0.903,0.897	0.1	10	10
9670	ENSG00000063046	EIF4B	12	+	53021715	53021860	53021805	53021860	53019914	53020026	9670	51,38	562348	185182	472529	163	73	0	0	0.039,0.047	0.149,0.134	-0.099	-9.9	9.9
28438	ENSG00000165525	NEMF	14	-	49786717	49786782	49786717	49786750	49789145	49789343	28438	0,1	90,54	9,6	53,36	105	73	3.29571e-06	0.000353008	0.0,0.013	0.106,0.104	-0.098	-9.8	9.8
5769	ENSG00000117151	CTBS	1	-	84563734	84563914	84563734	84563832	84565840	84566012	5769	15,14	145111	30,59	137108	155	73	8.02261e-06	0.000690992	0.046,0.056	0.093,0.205	-0.098	-9.8	9.8
13162	ENSG00000163349	HIPK1	1	+	113971823	113971954	113971898	113971954	113969955	113970197	13162	79,62	0,0	81,94	2,8	148	73	0.000182238	0.00811301	1.0,1.0	0.952,0.853	0.098	9.8	9.8
4455	ENSG00000106638	TBL2	7	-	73574382	73574571	73574382	73574513	73578419	73578576	4455	14,7	82,73	21,22	56,64	131	73	0.000935323	0.0274507	0.087,0.051	0.173,0.161	-0.098	-9.8	9.8
19224	ENSG00000132604	TERF2	16	-	69370533	69370744	69370533	69370629	69372268	69372355	19224	7,4	41,27	14,23	38,39	188	73	0.00186448	0.0448478	0.062,0.054	0.125,0.186	-0.098	-9.8	9.8
23686	ENSG00000100567	PSMA3	14	+	58252118	58252242	58252123	58252242	58247749	58247832	23686	241172	7,9	270287	39,45	78	73	1.97197e-07	3.50535e-05	0.97,0.947	0.866,0.857	0.097	9.7	9.7
29068	ENSG00000197355	UAP1L1	9	+	137081828	137082064	137081997	137082064	137080688	137080874	29068	6,9	63,37	32,59	84,77	242	73	6.35352e-06	0.000589795	0.028,0.068	0.103,0.188	-0.097	-9.7	9.7
2073	ENSG00000108349	CASC3	17	+	40167370	40167612	40167497	40167612	40166796	40166861	2073	13,21	89,54	64,54	96,94	200	73	5.15018e-05	0.00296667	0.051,0.124	0.196,0.173	-0.097	-9.7	9.7
7256	ENSG00000260537	RP11-529K1.3	16	+	70361386	70361510	70361417	70361510	70356111	70356247	7256	0,0	39,34	8,4	42,34	104	73	5.96991e-05	0.00337004	0.0,0.0	0.118,0.076	-0.097	-9.7	9.7
8110	ENSG00000168066	SF1	11	-	64767191	64767251	64767191	64767246	64767570	64767844	8110	101,96	4,6	87,74	17,10	78	73	0.000915016	0.0271087	0.959,0.937	0.827,0.874	0.097	9.7	9.7
1832	ENSG00000196700	ZNF512B	20	-	63962272	63962402	63962272	63962374	63962586	63962781	1832	0,0	20,31	2,5	22,24	101	73	0.00167905	0.0416258	0.0,0.0	0.062,0.131	-0.097	-9.7	9.7
9380	ENSG00000129354	AP1M2	19	-	10579715	10579864	10579715	10579858	10581265	10581392	9380	38,36	148107	23,22	161152	79	73	0.00168577	0.0417228	0.192,0.237	0.117,0.118	0.097	9.7	9.7
6395	ENSG00000272896	RP11-216L13.17	9	+	136791625	136791777	136791710	136791777	136791378	136791424	6395	54,69	441325	212240	524508	158	73	1.15592e-11	6.28142e-09	0.054,0.089	0.157,0.179	-0.096	-9.6	9.6
23030	ENSG00000071794	HLTF	3	-	149041489	149041680	149041489	149041668	149042165	149042290	23030	68,51	223162	23,17	156110	85	73	0.000663481	0.0215328	0.208,0.213	0.112,0.117	0.096	9.6	9.6
25019	ENSG00000149182	ARFGAP2	11	-	47175181	47175413	47175181	47175313	47175850	47175923	25019	2,2	45,43	15,16	61,44	173	73	9.19779e-06	0.000764627	0.018,0.019	0.094,0.133	-0.095	-9.5	9.5
2512	ENSG00000133265	HSPBP1	19	-	55265277	55265389	55265277	55265367	55265885	55265982	2512	42,37	1,6	79,84	0,1	95	73	0.00146056	0.0374064	0.97,0.826	1.0,0.985	-0.095	-9.5	9.5
19045	ENSG00000114738	MAPKAPK3	3	+	50641691	50641771	50641706	50641771	50640365	50640505	19045	3,0	65,47	13,3	53,42	88	73	0.00028981	0.0113853	0.037,0.0	0.169,0.056	-0.094	-9.4	9.4
12038	ENSG00000279073	RP11-229P13.27	9	-	137039970	137040155	137039970	137040067	137040356	137040436	12038	44,42	309247	72,80	184178	161	73	2.2741e-08	5.64336e-06	0.061,0.072	0.151,0.169	-0.093	-9.3	9.3
20672	ENSG00000175197	DDIT3	12	-	57517379	57517559	57517379	57517438	57517705	57517753	20672	417280	544364	510461	11911212	194	73	6.37012e-08	1.35306e-05	0.224,0.224	0.139,0.125	0.092	9.2	9.2
11608	ENSG00000161513	FDXR	17	-	74864823	74865057	74864823	74864931	74865718	74865820	11608	5,4	47,35	82,89	217201	199	73	1.1731e-05	0.000927528	0.038,0.04	0.122,0.14	-0.092	-9.2	9.2
116	ENSG00000168118	RAB4A	1	+	229297481	229297636	229297519	229297636	229295847	229295910	116	310201	6,9	158164	16,18	111	73	4.81388e-05	0.00282993	0.971,0.936	0.867,0.857	0.092	9.2	9.2
22911	ENSG00000102409	BEX4	X	+	103215654	103215764	103215681	103215764	103215091	103215238	22911	2,1	34,30	13,8	59,47	100	73	0.00150301	0.0382063	0.041,0.024	0.139,0.111	-0.092	-9.2	9.2
4815	ENSG00000083635	NUFIP1	13	-	44979189	44979281	44979189	44979266	44979889	44979952	4815	0,0	11,10	6,2	33,29	88	73	0.0018756	0.0450288	0.0,0.0	0.131,0.054	-0.092	-9.2	9.2
10402	ENSG00000248121	SMURF2P1	17	+	30607498	30607665	30607551	30607665	30600795	30601012	10402	1,0	24,14	3,9	25,32	126	73	0.000600631	0.0200723	0.024,0.0	0.065,0.14	-0.091	-9.1	9.1
26375	ENSG00000175220	ARHGAP1	11	-	46680204	46680371	46680204	46680282	46680486	46680563	26375	4,5	66,40	15,9	51,24	162	73	0.000725257	0.0230099	0.027,0.053	0.117,0.145	-0.091	-9.1	9.1
15802	ENSG00000105879	CBLL1	7	+	107753410	107753511	107753413	107753511	107748879	107749047	15802	73,41	1,3	75,73	8,14	76	73	0.000882018	0.0263916	0.986,0.929	0.9,0.834	0.091	9.1	9.1
25333	ENSG00000143437	ARNT	1	-	150852761	150852837	150852761	150852806	150858348	150858460	25333	0,0	30,31	4,4	23,35	104	73	0.00104401	0.0295339	0.0,0.0	0.109,0.074	-0.091	-9.1	9.1
14414	ENSG00000099331	MYO9B	19	+	17203125	17203258	17203146	17203258	17202841	17202883	14414	0,0	28,27	4,3	29,25	94	73	0.00198261	0.0466155	0.0,0.0	0.097,0.085	-0.091	-9.1	9.1
6179	ENSG00000094914	AAAS	12	-	53315334	53315486	53315334	53315426	53315726	53315782	6179	3,3	99,68	24,13	79,85	133	73	9.43232e-07	0.000125085	0.016,0.024	0.143,0.077	-0.09	-9	9
10854	ENSG00000196792	STRN3	14	-	30955619	30955833	30955619	30955693	30956138	30956242	10854	4,2	53,47	36,6	54,61	213	73	2.48446e-05	0.00168755	0.025,0.014	0.186,0.033	-0.09	-9	9
5842	ENSG00000061987	MON2	12	+	62535524	62535709	62535529	62535709	62534844	62534926	5842	51,40	0,0	49,40	2,6	78	73	0.00102928	0.0291915	1.0,1.0	0.958,0.862	0.09	9	9
249	ENSG00000182872	RBM10	X	+	47178990	47179163	47179102	47179163	47176499	47176586	249	11,10	76,54	13,24	41,40	185	73	0.0011672	0.032148	0.054,0.068	0.111,0.191	-0.09	-9	9
384	ENSG00000186815	TPCN1	12	+	113290758	113290998	113290951	113290998	113290048	113290243	384	3,6	28,12	20,33	36,37	266	73	0.00137509	0.0358266	0.029,0.121	0.132,0.197	-0.09	-9	9
7309	ENSG00000105325	FZR1	19	+	3534354	3534518	3534420	3534518	3533293	3533398	7309	1,3	39,20	7,10	28,30	139	73	0.00204164	0.0476903	0.013,0.073	0.116,0.149	-0.09	-9	9
19771	ENSG00000084636	COL16A1	1	-	31695760	31695965	31695760	31695787	31696087	31696141	19771	8,3	64,40	8,14	21,26	251	73	0.000238306	0.00977563	0.035,0.021	0.1,0.135	-0.089	-8.9	8.9
15763	ENSG00000137161	CNPY3	6	+	42935411	42935622	42935573	42935622	42934377	42934598	15763	32,18	46,32	27,10	74,65	235	73	0.00140614	0.0364085	0.178,0.149	0.102,0.046	0.089	8.9	8.9
29290	ENSG00000132254	ARFIP2	11	-	6479139	6479357	6479139	6479258	6479971	6480068	29290	58,29	124,93	99108	140153	172	73	0.00146259	0.0374064	0.166,0.117	0.231,0.231	-0.089	-8.9	8.9
24684	ENSG00000100162	CENPM	22	-	41945224	41945389	41945224	41945304	41945912	41946005	24684	3,2	52,22	8,7	25,25	158	73	0.00209118	0.0485309	0.026,0.04	0.129,0.115	-0.089	-8.9	8.9
4888	ENSG00000141002	TCF25	16	+	89907136	89907322	89907242	89907322	89906193	89906284	4888	22,15	135106	36,37	93,81	179	73	2.43399e-05	0.00165776	0.062,0.055	0.136,0.157	-0.088	-8.8	8.8
9454	ENSG00000092531	SNAP23	15	+	42513173	42513447	42513398	42513447	42512954	42512996	9454	54,17	110,65	40,39	42,52	298	73	0.00126829	0.0340347	0.107,0.06	0.189,0.155	-0.088	-8.8	8.8
28931	ENSG00000132676	DAP3	1	+	155729041	155729283	155729207	155729283	155727607	155727738	28931	439290	17,8	382427	0,3	239	73	7.04591e-07	9.92127e-05	0.887,0.917	1.0,0.978	-0.087	-8.7	8.7
4892	ENSG00000141002	TCF25	16	+	89907139	89907322	89907242	89907322	89906193	89906284	4892	20,16	135106	35,36	93,81	176	73	2.96505e-05	0.00192529	0.058,0.059	0.135,0.156	-0.087	-8.7	8.7
11534	ENSG00000165861	ZFYVE1	14	-	72975550	72975752	72975550	72975721	72977926	72978044	11534	2,0	20,37	9,7	42,40	104	73	0.000620185	0.0205334	0.066,0.0	0.131,0.109	-0.087	-8.7	8.7
24582	ENSG00000149260	CAPN5	11	+	77116192	77116303	77116225	77116303	77115394	77115588	24582	5,1	69,58	11,9	44,64	106	73	0.00104609	0.0295593	0.048,0.012	0.147,0.088	-0.087	-8.7	8.7
12585	ENSG00000133961	NUMB	14	-	73284250	73284374	73284250	73284365	73287109	73287314	12585	125,84	3,6	89,94	13,13	82	73	0.00116928	0.03217	0.974,0.926	0.859,0.866	0.087	8.7	8.7
5453	ENSG00000198863	RUNDC1	17	+	42990847	42991036	42990850	42991036	42990316	42990436	5453	9,5	54,44	3,0	43,54	76	73	0.00211523	0.0488178	0.138,0.098	0.063,0.0	0.087	8.7	8.7
13563	ENSG00000160214	RRP1	21	+	43797421	43797551	43797425	43797551	43795188	43795250	13563	72,60	0,1	79,72	9,6	77	73	5.49996e-05	0.00313298	1.0,0.983	0.893,0.919	0.086	8.6	8.6
16995	ENSG00000179335	CLK3	15	+	74619966	74620225	74620008	74620225	74619196	74619348	16995	18,10	125,81	55,47	154178	115	73	0.00044712	0.016265	0.084,0.073	0.185,0.144	-0.086	-8.6	8.6
6918	ENSG00000085982	USP40	2	-	233540661	233540801	233540661	233540769	233542267	233542363	6918	7,2	31,37	0,0	27,27	105	73	0.000693181	0.0222457	0.136,0.036	0.0,0.0	0.086	8.6	8.6
28972	ENSG00000160218	TRAPPC10	21	+	44055678	44055893	44055697	44055893	44052279	44052476	28972	3,0	51,38	5,10	55,45	92	73	0.00215649	0.0494061	0.045,0.0	0.067,0.15	-0.086	-8.6	8.6
6666	ENSG00000123240	OPTN	10	+	13110179	13110476	13110273	13110476	13109111	13109288	6666	3,6	33,28	58,74	174161	167	73	0.00135208	0.0354432	0.038,0.086	0.127,0.167	-0.085	-8.5	8.5
13029	ENSG00000198231	DDX42	17	+	63804959	63805175	63805070	63805175	63800492	63800617	13029	21,19	169114	51,59	130141	184	73	1.15631e-06	0.000147867	0.047,0.062	0.135,0.142	-0.084	-8.4	8.4
19120	ENSG00000140365	COMMD4	15	+	75338554	75338685	75338645	75338685	75338354	75338420	19120	12,9	140,99	16,30	80,69	164	73	1.73568e-05	0.00127081	0.037,0.039	0.082,0.162	-0.084	-8.4	8.4
19121	ENSG00000140365	COMMD4	15	+	75338575	75338685	75338645	75338685	75338354	75338420	19121	12,9	140,99	14,28	80,69	143	73	0.000109119	0.00553211	0.042,0.044	0.082,0.172	-0.084	-8.4	8.4
4714	ENSG00000115317	HTRA2	2	+	74532598	74532714	74532618	74532714	74531855	74531925	4714	1,2	48,26	11,6	51,44	93	73	0.00173608	0.0426182	0.016,0.057	0.145,0.097	-0.084	-8.4	8.4
7264	ENSG00000104522	TSTA3	8	-	143616105	143616440	143616105	143616220	143616566	143616723	7264	29,24	165115	36,52	78,71	293	73	3.13406e-07	5.23681e-05	0.042,0.049	0.103,0.154	-0.083	-8.3	8.3
11249	ENSG00000088833	NSFL1C	20	-	1454966	1455132	1454966	1455037	1458199	1458274	11249	362247	4,2	417414	21,21	168	73	3.79379e-06	0.000389703	0.975,0.982	0.896,0.895	0.083	8.3	8.3
23345	ENSG00000160294	MCM3AP	21	-	46254391	46254592	46254391	46254526	46254775	46254844	23345	0,2	65,40	11,10	51,53	139	73	6.57938e-06	0.000602465	0.0,0.026	0.102,0.09	-0.083	-8.3	8.3
11095	ENSG00000106077	ABHD11	7	-	73737220	73737391	73737220	73737360	73737561	73737735	11095	63,74	0,1	100,96	7,7	104	73	0.00021491	0.00912969	1.0,0.981	0.909,0.906	0.083	8.3	8.3
19362	ENSG00000125734	GPR108	19	-	6730986	6731111	6730986	6731054	6731198	6731282	19362	114,65	6,4	205161	1,1	130	73	0.000256128	0.0103609	0.914,0.901	0.991,0.989	-0.083	-8.3	8.3
19363	ENSG00000125734	GPR108	19	-	6732475	6732707	6732475	6732549	6732986	6733062	19363	8,7	36,46	48,50	90102	231	73	0.000263637	0.0105725	0.066,0.046	0.144,0.134	-0.083	-8.3	8.3
23830	ENSG00000184058	TBX1	22	+	19765591	19765825	19765757	19765825	19764957	19765113	23830	9,10	58,51	18,18	43,30	239	73	0.00128814	0.03442	0.045,0.057	0.113,0.155	-0.083	-8.3	8.3
14330	ENSG00000204316	MRPL38	17	-	75901764	75901920	75901764	75901916	75902019	75902154	14330	129108	0,0	146124	13,10	77	73	3.66569e-07	5.96602e-05	1.0,1.0	0.914,0.922	0.082	8.2	8.2
20587	ENSG00000115307	AUP1	2	-	74526940	74527124	74526940	74527059	74527247	74527393	20587	19,10	115,74	54,61	181152	138	73	0.000373825	0.0140263	0.08,0.067	0.136,0.175	-0.082	-8.2	8.2
3865	ENSG00000100417	PMM1	22	-	41583958	41584372	41583958	41584058	41584526	41584603	3865	232203	7,1	156125	0,0	387	73	0.00112701	0.0312126	0.862,0.975	1.0,1.0	-0.082	-8.2	8.2
20305	ENSG00000115657	ABCB6	2	-	219210380	219210589	219210380	219210475	219210710	219210816	20305	17,12	121,81	43,50	126110	187	73	2.1385e-05	0.00150984	0.052,0.055	0.118,0.151	-0.081	-8.1	8.1
11245	ENSG00000125944	HNRNPR	1	-	23318482	23318697	23318482	23318688	23321527	23321663	11245	28,16	141,95	9,8	109133	82	73	0.000875177	0.0263015	0.15,0.13	0.068,0.051	0.081	8.1	8.1
708	ENSG00000115661	STK16	2	+	219246656	219246876	219246717	219246876	219245895	219246085	708	80,64	4,3	117118	0,0	134	73	0.0017466	0.0427926	0.916,0.921	1.0,1.0	-0.081	-8.1	8.1
20677	ENSG00000175197	DDIT3	12	-	57517268	57517542	57517268	57517438	57517705	57517753	20677	348251	544364	470439	11911212	177	73	3.09264e-06	0.000335558	0.209,0.221	0.14,0.13	0.08	8	8
25936	ENSG00000131748	STARD3	17	+	39660159	39660273	39660210	39660273	39659460	39659553	25936	9,9	81,69	40,39	145129	124	73	0.000953052	0.0277759	0.061,0.071	0.14,0.151	-0.08	-8	8
6297	ENSG00000151150	ANK3	10	-	60200128	60200263	60200128	60200227	60203001	60203100	6297	5,5	104,77	13,6	49,45	109	73	0.00151573	0.0384096	0.031,0.042	0.151,0.082	-0.08	-8	8
3368	ENSG00000138398	PPIG	2	+	169614401	169614493	169614463	169614493	169608670	169608758	3368	3,1	107100	27,32	177152	135	73	3.87755e-09	1.23021e-06	0.015,0.005	0.076,0.102	-0.079	-7.9	7.9
27703	ENSG00000099290	FAM21A	10	+	50092067	50092233	50092161	50092233	50091430	50091518	27703	5,7	90,60	22,13	66,49	167	73	8.11996e-05	0.00441469	0.024,0.049	0.127,0.104	-0.079	-7.9	7.9
12327	ENSG00000166889	PATL1	11	-	59647753	59647913	59647753	59647827	59649461	59649610	12327	88,73	0,0	190192	7,8	159	73	0.000213956	0.00910457	1.0,1.0	0.926,0.917	0.079	7.9	7.9
16659	ENSG00000175634	RPS6KB2	11	+	67432530	67432657	67432599	67432657	67431367	67431515	16659	20,11	121,78	46,41	132118	142	73	0.000635946	0.0208909	0.078,0.068	0.152,0.152	-0.079	-7.9	7.9
19750	ENSG00000120699	EXOSC8	13	+	37005919	37006025	37005956	37006025	37004479	37004561	19750	492299	27,17	279236	23,40	110	73	0.000920741	0.0271819	0.924,0.921	0.89,0.797	0.079	7.9	7.9
12381	ENSG00000168256	NKIRAS2	17	+	42022375	42022640	42022398	42022640	42021563	42021671	12381	10,7	115,74	35,22	132124	96	73	0.00123908	0.0335954	0.062,0.067	0.168,0.119	-0.079	-7.9	7.9
10355	ENSG00000149823	VPS51	11	+	65107186	65107727	65107580	65107727	65096997	65097127	10355	59,60	128104	95126	82109	467	73	5.21983e-06	0.000507093	0.067,0.083	0.153,0.153	-0.078	-7.8	7.8
28354	ENSG00000149016	TUT1	11	-	62575047	62576244	62575047	62575129	62576656	62576749	28354	785695	6,2	890950	0,0	1188	73	0.000827826	0.0253032	0.889,0.955	1.0,1.0	-0.078	-7.8	7.8
27348	ENSG00000048828	FAM120A	9	+	93561108	93561250	93561111	93561250	93558580	93558718	27348	165120	20,19	124,79	6,4	76	73	0.00169325	0.0418124	0.888,0.858	0.952,0.95	-0.078	-7.8	7.8
19514	ENSG00000198707	CEP290	12	-	88068521	88068702	88068521	88068645	88071293	88071449	19514	2,0	43,14	12,6	46,62	130	73	0.00110136	0.0307031	0.025,0.0	0.128,0.052	-0.077	-7.7	7.7
29208	ENSG00000175166	PSMD2	3	+	184301793	184302071	184301846	184302071	184301593	184301658	29208	34,31	280210	54,51	185163	126	73	3.06417e-05	0.0019743	0.066,0.079	0.145,0.153	-0.076	-7.6	7.6
4030	ENSG00000100151	PICK1	22	+	38059216	38059374	38059233	38059374	38057745	38057850	4030	3,2	83,60	10,11	73,75	90	73	0.000939523	0.0275096	0.028,0.026	0.1,0.106	-0.076	-7.6	7.6
19114	ENSG00000071127	WDR1	4	-	10088286	10088532	10088286	10088373	10088663	10088741	19114	21,11	264245	266229	811688	232	73	0	0	0.024,0.014	0.094,0.095	-0.075	-7.5	7.5
8024	ENSG00000121940	CLCC1	1	-	108941404	108941608	108941404	108941498	108943474	108943615	8024	7,6	118,70	19,31	95,81	183	73	4.00182e-06	0.00040608	0.023,0.033	0.074,0.132	-0.075	-7.5	7.5
21166	ENSG00000166887	VPS39	15	-	42165717	42165906	42165717	42165816	42166158	42166232	21166	4,2	50,35	10,16	61,43	163	73	0.00155362	0.0391518	0.035,0.025	0.068,0.143	-0.075	-7.5	7.5
1101	ENSG00000110619	CARS	11	-	3001969	3002174	3001969	3002053	3002540	3002600	1101	60,52	409220	97,92	204234	194	73	1.73467e-07	3.17356e-05	0.052,0.082	0.152,0.129	-0.074	-7.4	7.4
26449	ENSG00000014824	SLC30A9	4	+	42066484	42066621	42066549	42066621	42065309	42065349	26449	7,2	129,90	15,8	63,51	138	73	4.32879e-05	0.0026081	0.028,0.012	0.112,0.077	-0.074	-7.4	7.4
16655	ENSG00000175634	RPS6KB2	11	+	67432479	67432657	67432599	67432657	67431367	67431515	16655	27,14	121,78	57,55	132118	193	73	0.000344145	0.0132295	0.078,0.064	0.14,0.15	-0.074	-7.4	7.4
21185	ENSG00000071537	SEL1L	14	-	81506073	81506241	81506073	81506178	81526732	81526964	21185	187140	1,4	198215	12,14	136	73	0.000355225	0.0134899	0.99,0.949	0.899,0.892	0.074	7.4	7.4
11859	ENSG00000122034	GTF3A	13	+	27432543	27432745	27432730	27432745	27430532	27430621	11859	121,48	773524	227219	540508	260	73	0	0	0.042,0.025	0.106,0.108	-0.073	-7.3	7.3
12056	ENSG00000175224	ATG13	11	+	46650128	46650216	46650176	46650216	46649136	46649183	12056	4,5	86,61	22,21	101110	121	73	0.00031375	0.0122109	0.027,0.047	0.116,0.103	-0.073	-7.3	7.3
13606	ENSG00000108039	XPNPEP1	10	-	109873366	109873577	109873366	109873427	109875527	109875599	13606	11,17	123,97	36,31	91,82	223	73	1.19497e-05	0.000941844	0.028,0.054	0.115,0.11	-0.072	-7.2	7.2
18824	ENSG00000131503	ANKHD1	5	+	140438460	140438617	140438502	140438617	140436103	140436257	18824	260170	20,12	515434	13,7	115	73	3.267e-05	0.00206781	0.892,0.9	0.962,0.975	-0.072	-7.2	7.2
7281	ENSG00000205352	PRR13	12	+	53443390	53443773	53443540	53443773	53442694	53442733	7281	597434	15,9	528489	27,26	223	73	0.00146551	0.037443	0.929,0.94	0.865,0.86	0.072	7.2	7.2
16359	ENSG00000221978	CCNL2	1	-	1398232	1398418	1398232	1398342	1398596	1398671	16359	8,10	130120	32,31	154112	149	73	1.08976e-05	0.000875441	0.029,0.039	0.092,0.119	-0.071	-7.1	7.1
20675	ENSG00000175197	DDIT3	12	-	57517379	57517519	57517379	57517438	57517705	57517753	20675	279203	544364	397374	11911212	154	73	3.55308e-05	0.00220979	0.196,0.209	0.136,0.128	0.071	7.1	7.1
11909	ENSG00000163719	MTMR14	3	+	9684436	9684670	9684584	9684670	9683177	9683244	11909	2,2	32,31	14,16	49,49	221	73	0.000196581	0.00862484	0.02,0.021	0.086,0.097	-0.071	-7.1	7.1
22970	ENSG00000162601	MYSM1	1	-	58692860	58692987	58692860	58692931	58695128	58695207	22970	0,0	19,16	9,1	35,38	129	73	0.00174516	0.0427926	0.0,0.0	0.127,0.015	-0.071	-7.1	7.1
14243	ENSG00000259522	RP11-468E2.2	14	-	24180682	24180896	24180682	24180758	24181512	24181617	14243	1,1	29,21	8,13	40,39	211	73	0.000181394	0.00808977	0.012,0.016	0.065,0.103	-0.07	-7	7
25567	ENSG00000042753	AP2S1	19	-	46845992	46846149	46845992	46846142	46850763	46850777	25567	85,43	390255	21,26	262233	80	73	0.000240392	0.00982901	0.166,0.133	0.068,0.092	0.07	7	7
2375	ENSG00000047410	TPR	1	-	186332194	186332361	186332194	186332343	186333121	186333394	2375	10,7	158,99	26,22	142136	91	73	0.000794242	0.0243957	0.048,0.054	0.128,0.115	-0.07	-7	7
27880	ENSG00000024862	CCDC28A	6	+	138779798	138779985	138779821	138779985	138776078	138776278	27880	1,0	38,20	5,7	43,62	96	73	0.00166617	0.0414568	0.02,0.0	0.081,0.079	-0.07	-7	7
17659	ENSG00000140474	ULK3	15	-	74839009	74839173	74839009	74839050	74839267	74839373	17659	1,3	99,81	10,13	55,48	196	73	6.18113e-07	9.16709e-05	0.004,0.014	0.063,0.092	-0.069	-6.9	6.9
6182	ENSG00000094914	AAAS	12	-	53307844	53307929	53307844	53307916	53308051	53308133	6182	155110	0,0	141110	5,10	86	73	3.22069e-05	0.00205403	1.0,1.0	0.96,0.903	0.069	6.9	6.9
3672	ENSG00000104517	UBR5	8	-	102271133	102271267	102271133	102271245	102272528	102272931	3672	3,2	101,73	17,7	94,88	95	73	0.000225289	0.0093954	0.022,0.021	0.122,0.058	-0.069	-6.9	6.9
22492	ENSG00000196363	WDR5	9	+	134141948	134142038	134142003	134142038	134141509	134141583	22492	125,99	0,0	123141	7,4	128	73	0.000479379	0.0171891	1.0,1.0	0.909,0.953	0.069	6.9	6.9
12400	ENSG00000023228	NDUFS1	2	-	206144891	206145057	206144891	206145026	206146902	206147088	12400	17,17	174128	29,38	134145	104	73	0.00155598	0.0391557	0.064,0.085	0.132,0.155	-0.069	-6.9	6.9
14199	ENSG00000132361	CLUH	17	-	2701612	2701737	2701612	2701733	2701913	2702057	14199	64,53	1,0	62,53	4,5	77	73	0.00207675	0.0483301	0.984,1.0	0.936,0.909	0.069	6.9	6.9
19857	ENSG00000173039	RELA	11	-	65658429	65658602	65658429	65658499	65658717	65658822	19857	7,11	81,88	35,33	108119	176	73	0.000138703	0.00658155	0.035,0.049	0.118,0.103	-0.068	-6.8	6.8
13531	ENSG00000185627	PSMD13	11	+	244040	244469	244425	244469	238997	239076	13531	403229	0,0	433380	8,2	458	73	0.000689442	0.0221596	1.0,1.0	0.896,0.968	0.068	6.8	6.8
23297	ENSG00000141556	TBCD	17	+	82900595	82900731	82900650	82900731	82893546	82893632	23297	6,6	106,82	14,8	66,42	128	73	0.00213624	0.049124	0.031,0.04	0.108,0.098	-0.068	-6.8	6.8
21685	ENSG00000038274	MAT2B	5	+	163513820	163513994	163513841	163513994	163512001	163513669	21685	1,1	98,65	13,10	123,92	94	73	2.12994e-05	0.00150804	0.008,0.012	0.076,0.078	-0.067	-6.7	6.7
661	ENSG00000147364	FBXO25	8	+	463006	463150	463075	463150	458368	458551	661	172136	0,0	211221	11,5	142	73	5.11495e-05	0.00295811	1.0,1.0	0.908,0.958	0.067	6.7	6.7
25228	ENSG00000113504	SLC12A7	5	-	1053348	1053563	1053348	1053482	1057470	1057649	25228	2,7	71,62	24,32	107133	154	73	0.000113966	0.00564516	0.013,0.051	0.096,0.102	-0.067	-6.7	6.7
9798	ENSG00000060339	CCAR1	10	+	68754678	68754827	68754713	68754827	68753851	68754077	9798	20,20	271151	39,36	205138	108	73	0.0002259	0.00940525	0.048,0.082	0.114,0.15	-0.067	-6.7	6.7
22518	ENSG00000041988	THAP3	1	+	6632369	6632495	6632390	6632495	6630287	6630353	22518	0,0	35,21	5,8	68,71	94	73	0.000777962	0.0241815	0.0,0.0	0.054,0.08	-0.067	-6.7	6.7
20584	ENSG00000115307	AUP1	2	-	74526940	74527152	74526940	74527059	74527247	74527393	20584	24,11	115,74	55,66	181152	166	73	0.0019067	0.0456007	0.084,0.061	0.118,0.16	-0.067	-6.7	6.7
21016	ENSG00000011304	PTBP1	19	+	805491	805569	805512	805569	805012	805187	21016	117128	0,0	93,90	6,4	94	73	0.000435166	0.0159693	1.0,1.0	0.923,0.946	0.066	6.6	6.6
3385	ENSG00000181090	EHMT1	9	+	137814250	137814498	137814430	137814498	137813385	137813530	3385	1,10	63,52	12,13	43,29	253	73	0.000656124	0.0214129	0.005,0.053	0.075,0.115	-0.066	-6.6	6.6
29072	ENSG00000130726	TRIM28	19	+	58545399	58545537	58545424	58545537	58544468	58545097	29072	0,0	65,52	4,6	57,51	98	73	0.000727434	0.0230342	0.0,0.0	0.05,0.081	-0.066	-6.6	6.6
11450	ENSG00000167615	LENG8	19	+	54457733	54457848	54457746	54457848	54456635	54456921	11450	0,0	60,27	7,3	60,58	86	73	0.00125168	0.0337698	0.0,0.0	0.09,0.042	-0.066	-6.6	6.6
7374	ENSG00000178950	GAK	4	-	849891	850409	849891	850068	850935	851084	7374	10,3	92,51	36,45	89,78	414	73	6.37006e-09	1.87834e-06	0.019,0.01	0.067,0.092	-0.065	-6.5	6.5
8017	ENSG00000121940	CLCC1	1	-	108941404	108941568	108941404	108941498	108943474	108943615	8017	6,4	118,70	14,20	95,81	143	73	0.000164984	0.00750482	0.025,0.028	0.07,0.112	-0.065	-6.5	6.5
9182	ENSG00000198408	MGEA5	10	-	101792838	101792943	101792838	101792901	101793912	101793998	9182	219134	3,2	216191	15,10	115	73	0.000263357	0.0105725	0.979,0.977	0.901,0.924	0.065	6.5	6.5
5242	ENSG00000118046	STK11	19	+	1222879	1223104	1222984	1223104	1221948	1222006	5242	7,7	77,66	25,21	82,81	178	73	0.000556353	0.0189462	0.036,0.042	0.111,0.096	-0.065	-6.5	6.5
16355	ENSG00000221978	CCNL2	1	-	1395393	1395537	1395393	1395514	1398232	1398418	16355	27,17	221161	45,43	197199	96	73	0.0020863	0.0485075	0.085,0.074	0.148,0.141	-0.065	-6.5	6.5
19651	ENSG00000116670	MAD2L2	1	-	11674677	11674816	11674677	11674810	11675081	11675174	19651	121,65	7,5	113114	0,1	79	73	0.000323212	0.0125402	0.941,0.923	1.0,0.991	-0.064	-6.4	6.4
19242	ENSG00000100577	GSTZ1	14	+	77327867	77328037	77327911	77328037	77327471	77327552	19242	5,5	136104	13,8	80,53	117	73	0.00063875	0.020955	0.022,0.029	0.092,0.086	-0.064	-6.4	6.4
5241	ENSG00000118046	STK11	19	+	1222897	1223104	1222984	1223104	1221948	1222006	5241	7,7	77,66	23,20	82,81	160	73	0.0013533	0.0354432	0.04,0.046	0.113,0.101	-0.064	-6.4	6.4
15381	ENSG00000139428	MMAB	12	-	109561039	109561329	109561039	109561104	109561419	109561517	15381	6,10	132104	28,25	82,69	298	73	1.85341e-08	4.69016e-06	0.011,0.023	0.077,0.082	-0.063	-6.3	6.3
5317	ENSG00000130731	C16orf13	16	-	635611	635856	635611	635774	636093	636235	5317	30,21	170161	35,44	117129	155	73	0.000779714	0.0241815	0.077,0.058	0.123,0.138	-0.063	-6.3	6.3
23936	ENSG00000011275	RNF216	7	-	5739275	5739621	5739275	5739352	5740972	5741644	23936	4,3	38,16	12,18	37,28	342	73	0.00128348	0.0343321	0.022,0.038	0.065,0.121	-0.063	-6.3	6.3
7199	ENSG00000198055	GRK6	5	+	177433813	177434030	177433913	177434030	177433535	177433676	7199	2,1	73,55	18,12	86,78	173	73	5.51742e-06	0.000529842	0.011,0.008	0.081,0.061	-0.062	-6.2	6.2
2334	ENSG00000126602	TRAP1	16	-	3674338	3674597	3674338	3674494	3675323	3675397	2334	19,12	180143	44,43	166158	176	73	8.00176e-06	0.000690992	0.042,0.034	0.099,0.101	-0.062	-6.2	6.2
17491	ENSG00000169919	GUSB	7	-	65979726	65979940	65979726	65979911	65980223	65980405	17491	9,6	96,46	1,1	58,59	102	73	0.000610814	0.0203043	0.063,0.085	0.012,0.012	0.062	6.2	6.2
24652	ENSG00000197136	PCNXL3	11	+	65623755	65623961	65623928	65623961	65623602	65623644	24652	2,3	28,44	9,11	28,38	246	73	0.000965304	0.0279455	0.021,0.02	0.087,0.079	-0.062	-6.2	6.2
13471	ENSG00000183258	DDX41	5	-	177515185	177515339	177515185	177515258	177515684	177515821	13471	16,15	131,87	37,37	143103	154	73	0.00181893	0.0438783	0.055,0.076	0.109,0.146	-0.062	-6.2	6.2
13370	ENSG00000101391	CDK5RAP1	20	-	33395012	33395250	33395012	33395116	33396760	33396852	13370	0,2	59,44	12,6	46,38	207	73	2.96289e-05	0.00192529	0.0,0.016	0.084,0.053	-0.061	-6.1	6.1
5938	ENSG00000166411	IDH3A	15	+	78163469	78163609	78163506	78163609	78162233	78162367	5938	2,2	123,77	9,12	83,88	110	73	4.24704e-05	0.00257743	0.011,0.017	0.067,0.083	-0.061	-6.1	6.1
16215	ENSG00000167986	DDB1	11	-	61314047	61314210	61314047	61314202	61314307	61314486	16215	87,75	0,0	97109	6,6	81	73	0.000533932	0.0184078	1.0,1.0	0.936,0.942	0.061	6.1	6.1
27187	ENSG00000141279	NPEPPS	17	+	47605332	47605552	47605465	47605552	47603914	47604049	27187	536381	2,1	417441	14,8	206	73	1.16226e-05	0.000921863	0.99,0.993	0.913,0.951	0.06	6	6
28640	ENSG00000198952	SMG5	1	-	156259004	156259189	156259004	156259163	156260450	156260626	28640	2,1	86,67	9,9	83,82	99	73	0.000267658	0.0106995	0.017,0.011	0.074,0.075	-0.06	-6	6
23070	ENSG00000104872	PIH1D1	19	-	49446550	49446794	49446550	49446694	49447023	49447099	23070	14,9	116116	18,23	84,73	173	73	0.000780036	0.0241815	0.048,0.032	0.083,0.117	-0.06	-6	6
11566	ENSG00000198752	CDC42BPB	14	-	102939609	102939743	102939609	102939727	102939829	102939947	11566	12,8	96,81	4,2	97106	89	73	0.0012985	0.0345862	0.093,0.075	0.033,0.015	0.06	6	6
8020	ENSG00000121940	CLCC1	1	-	108941404	108941551	108941404	108941498	108943474	108943615	8020	8,3	118,70	12,18	95,81	126	73	0.00175787	0.0429846	0.038,0.024	0.068,0.114	-0.06	-6	6
6300	ENSG00000151150	ANK3	10	-	60082614	60082830	60082614	60082737	60083491	60083617	6300	13,9	198125	9,14	72,42	166	73	0.00188036	0.0450999	0.028,0.031	0.052,0.128	-0.06	-6	6
10446	ENSG00000126522	ASL	7	+	66086498	66086662	66086584	66086662	66083076	66083174	10446	0,2	63,40	9,3	35,41	159	73	0.00067774	0.0219186	0.0,0.022	0.106,0.033	-0.059	-5.9	5.9
11627	ENSG00000161513	FDXR	17	-	74866783	74867005	74866783	74866876	74872035	74872133	11627	4,2	36,32	51,50	176197	202	73	0.000785533	0.0242909	0.039,0.022	0.095,0.084	-0.059	-5.9	5.9
12012	ENSG00000181045	SLC26A11	17	+	80246027	80246209	80246153	80246209	80245195	80245256	12012	3,0	31,38	11,4	32,34	199	73	0.00107183	0.0301508	0.034,0.0	0.112,0.041	-0.059	-5.9	5.9
9436	ENSG00000076604	TRAF4	17	+	28748841	28749023	28748944	28749023	28748510	28748666	9436	33,36	137158	77107	225215	176	73	0.00151661	0.0384096	0.091,0.086	0.124,0.171	-0.059	-5.9	5.9
5727	ENSG00000117360	PRPF3	1	+	150345903	150346136	150346017	150346136	150344375	150344547	5727	38,19	173,68	71,58	153137	187	73	0.00197885	0.0465708	0.079,0.098	0.153,0.142	-0.059	-5.9	5.9
27508	ENSG00000117906	RCN2	15	+	76948337	76948552	76948409	76948552	76947420	76947517	27508	28,33	338201	51,53	218181	145	73	3.15622e-05	0.00202321	0.04,0.076	0.105,0.128	-0.058	-5.8	5.8
12037	ENSG00000279073	RP11-229P13.27	9	-	137039970	137040125	137039970	137040067	137040356	137040436	12037	34,26	309247	47,37	184178	131	73	0.000206491	0.00890789	0.058,0.055	0.125,0.104	-0.058	-5.8	5.8
20153	ENSG00000123562	MORF4L2	X	-	103678500	103678651	103678500	103678620	103684680	103684729	20153	193115	7,8	178192	2,1	104	73	0.000387539	0.0144328	0.951,0.91	0.984,0.993	-0.058	-5.8	5.8
28349	ENSG00000196305	IARS	9	-	92240855	92241058	92240855	92240961	92242153	92242330	28349	49,31	788525	59,60	278295	170	73	1.46952e-11	7.51677e-09	0.026,0.025	0.084,0.08	-0.057	-5.7	5.7
8780	ENSG00000198931	APRT	16	-	88810422	88810649	88810422	88810556	88811549	88811656	8780	36,37	337258	49,49	182170	166	73	2.92342e-05	0.00190814	0.045,0.059	0.106,0.112	-0.057	-5.7	5.7
15264	ENSG00000138768	USO1	4	+	75757496	75757573	75757501	75757573	75752381	75752604	15264	95,84	0,0	120111	6,7	78	73	0.000439363	0.0160528	1.0,1.0	0.949,0.937	0.057	5.7	5.7
4639	ENSG00000174886	NDUFA11	19	-	5896452	5896650	5896452	5896575	5896904	5896997	4639	62,39	353230	78,56	226191	148	73	0.00050292	0.0176791	0.08,0.077	0.145,0.126	-0.057	-5.7	5.7
5610	ENSG00000143952	VPS54	2	-	63916899	63917025	63916899	63916963	63919882	63919995	5610	1,0	49,23	8,6	58,56	135	73	0.000957742	0.0278478	0.011,0.0	0.069,0.055	-0.057	-5.7	5.7
1636	ENSG00000169682	SPNS1	16	+	28983048	28983290	28983191	28983290	28982856	28982922	1636	2,1	61,24	14,11	55,60	216	73	7.91176e-05	0.00431088	0.011,0.014	0.079,0.058	-0.056	-5.6	5.6
8309	ENSG00000160917	CPSF4	7	+	99452274	99452440	99452367	99452440	99450701	99450795	8309	15,6	135,93	46,52	206211	166	73	0.000123941	0.00606731	0.047,0.028	0.089,0.098	-0.056	-5.6	5.6
16955	ENSG00000168385	2002-09-01	2	+	241325966	241326113	241325992	241326113	241324215	241324241	16955	19,8	370268	13,20	123135	99	73	0.000149436	0.00696134	0.036,0.022	0.072,0.098	-0.056	-5.6	5.6
11444	ENSG00000167978	SRRM2	16	+	2758984	2759047	2758987	2759047	2758469	2758547	11444	214112	8,5	186202	21,19	76	73	0.00195915	0.046221	0.963,0.956	0.895,0.911	0.056	5.6	5.6
6531	ENSG00000149923	PPP4C	16	+	30081199	30081310	30081258	30081310	30076317	30076475	6531	12,20	232168	29,30	151145	132	73	0.000217842	0.00920624	0.028,0.062	0.096,0.103	-0.055	-5.5	5.5
5433	ENSG00000011454	RABGAP1	9	+	122995937	122996151	122996040	122996151	122990055	122990213	5433	4,2	86,58	8,13	54,59	176	73	0.000383351	0.0142981	0.019,0.014	0.058,0.084	-0.055	-5.5	5.5
9236	ENSG00000105443	CYTH2	19	+	48473721	48474017	48473904	48474017	48473297	48473378	9236	5,10	67,55	31,28	92,79	256	73	0.000410206	0.0151867	0.021,0.049	0.088,0.092	-0.055	-5.5	5.5
3739	ENSG00000130723	PRRC2B	9	+	131459163	131459356	131459169	131459356	131455075	131455166	3739	105,94	9,5	187170	5,0	79	73	0.000738459	0.0233108	0.915,0.946	0.972,1.0	-0.055	-5.5	5.5
13856	ENSG00000186635	ARAP1	11	-	72687438	72687602	72687438	72687502	72687687	72687738	13856	1,4	49,36	24,7	70,74	173	73	0.00127188	0.0340946	0.009,0.045	0.126,0.038	-0.055	-5.5	5.5
8773	ENSG00000163479	SSR2	1	-	156011809	156012565	156011809	156011887	156014960	156015069	8773	97,74	423324	299305	405323	751	73	0	0	0.022,0.022	0.067,0.084	-0.054	-5.4	5.4
25755	ENSG00000143774	GUK1	1	+	228147405	228147544	228147409	228147544	228146819	228146938	25755	273200	1,0	218204	14,10	77	73	1.02663e-06	0.000134017	0.996,1.0	0.937,0.951	0.054	5.4	5.4
14979	ENSG00000068903	SIRT2	19	-	38889090	38889323	38889090	38889155	38889688	38889745	14979	1,3	52,46	18,27	88103	241	73	1.04197e-05	0.000839737	0.006,0.019	0.058,0.074	-0.054	-5.4	5.4
20243	ENSG00000101104	PABPC1L	20	+	44938047	44938191	44938101	44938191	44936636	44936730	20243	247170	11,7	224209	3,1	127	73	0.000561495	0.0190954	0.928,0.933	0.977,0.992	-0.054	-5.4	5.4
12847	ENSG00000160714	UBE2Q1	1	-	154552092	154552301	154552092	154552183	154552403	154552464	12847	16,11	212134	44,55	222202	191	73	2.10801e-06	0.000242363	0.028,0.03	0.07,0.094	-0.053	-5.3	5.3
12710	ENSG00000175467	SART1	11	+	65978544	65978689	65978599	65978689	65977764	65977899	12710	9,3	148102	22,30	178170	128	73	0.000143437	0.00675083	0.034,0.016	0.066,0.091	-0.053	-5.3	5.3
27232	ENSG00000149743	TRPT1	11	-	64224284	64224415	64224284	64224341	64224542	64224717	27232	5,5	95,77	20,35	171147	147	73	0.000442361	0.0161388	0.025,0.031	0.055,0.106	-0.053	-5.3	5.3
28557	ENSG00000072310	SREBF1	17	-	17818259	17818445	17818259	17818374	17819012	17819234	28557	57,38	357325	48,37	179141	144	73	0.000895774	0.0266647	0.075,0.056	0.12,0.117	-0.053	-5.3	5.3
10061	ENSG00000132849	INADL	1	+	61927600	61927829	61927729	61927829	61914586	61914664	10061	1,0	67,43	11,8	60,57	202	73	5.12217e-05	0.00295811	0.005,0.0	0.062,0.048	-0.052	-5.2	5.2
20242	ENSG00000101104	PABPC1L	20	+	44938044	44938191	44938101	44938191	44936636	44936730	20242	264178	11,7	234224	3,1	130	73	0.00057956	0.0195867	0.931,0.935	0.978,0.992	-0.052	-5.2	5.2
22078	ENSG00000154719	MRPL39	21	-	25599798	25599866	25599798	25599836	25601367	25601467	22078	128,96	0,1	129148	9,3	103	73	0.00140952	0.0364208	1.0,0.986	0.91,0.972	0.052	5.2	5.2
12893	ENSG00000183431	SF3A3	1	-	37976883	37976971	37976883	37976953	37978719	37979199	12893	15,8	117,93	6,6	179165	91	73	0.00168629	0.0417228	0.093,0.065	0.026,0.028	0.052	5.2	5.2
18703	ENSG00000106266	SNX8	7	-	2264439	2264613	2264439	2264458	2269558	2269639	18703	0,0	41,18	15,5	66,47	228	73	0.000138368	0.00658155	0.0,0.0	0.068,0.033	-0.051	-5.1	5.1
21559	ENSG00000140400	MAN2C1	15	-	75361854	75362025	75361854	75361947	75362342	75362453	21559	1,1	67,33	9,14	84,85	151	73	0.000174187	0.0078381	0.007,0.014	0.049,0.074	-0.051	-5.1	5.1
6389	ENSG00000272896	RP11-216L13.17	9	+	136791629	136791777	136791710	136791777	136791378	136791424	6389	36,47	441325	100143	524508	154	73	2.95056e-06	0.000322138	0.037,0.064	0.083,0.118	-0.05	-5	5
11615	ENSG00000161513	FDXR	17	-	74865718	74865913	74865718	74865820	74866130	74866244	11615	1,2	36,37	24,20	139129	166	73	0.000625667	0.0206338	0.012,0.023	0.071,0.064	-0.05	-5	5
13336	ENSG00000179632	MAF1	8	+	144107060	144107217	144107087	144107217	144106834	144106963	13336	8,6	181123	33,12	181175	100	73	0.000817154	0.0250075	0.031,0.034	0.117,0.048	-0.05	-5	5
23859	ENSG00000255717	SNHG1	11	-	62855132	62855232	62855132	62855216	62855423	62855460	23859	17,16	332193	40,21	227205	89	73	0.000874149	0.0263015	0.04,0.064	0.126,0.078	-0.05	-5	5
28024	ENSG00000168002	POLR2G	11	+	62762726	62762951	62762866	62762951	62761636	62761904	28024	51,25	248142	50,44	136122	213	73	0.00170393	0.0419935	0.066,0.057	0.112,0.11	-0.05	-5	5
21707	ENSG00000072778	ACADVL	17	+	7223421	7223730	7223643	7223730	7223136	7223237	21707	232140	1215923	383381	1029914	295	73	1.17789e-11	6.28142e-09	0.045,0.036	0.084,0.094	-0.049	-4.9	4.9
6392	ENSG00000272896	RP11-216L13.17	9	+	136791640	136791777	136791710	136791777	136791378	136791424	6392	34,46	441325	96133	524508	143	73	7.09678e-06	0.000633003	0.038,0.067	0.086,0.118	-0.049	-4.9	4.9
14685	ENSG00000077147	TM9SF3	10	-	96544075	96544222	96544075	96544206	96547894	96547989	14685	2,4	192157	16,13	209151	89	73	4.97781e-05	0.00289475	0.008,0.02	0.059,0.066	-0.049	-4.9	4.9
9260	ENSG00000262633	RP11-156P1.2	17	+	46931070	46931207	46931098	46931207	46929523	46929584	9260	0,1	56,36	10,3	72,75	101	73	0.001673	0.041558	0.0,0.02	0.091,0.028	-0.049	-4.9	4.9
29545	ENSG00000166199	ALKBH3	11	+	43919895	43920010	43919917	43920010	43919037	43919136	29545	1,2	79,62	9,7	92,81	95	73	0.00192457	0.0457741	0.01,0.024	0.07,0.062	-0.049	-4.9	4.9
1576	ENSG00000140553	UNC45A	15	+	90946613	90946914	90946683	90946914	90944991	90945063	1576	252173	1,4	254287	13,9	143	73	0.00215156	0.0493382	0.992,0.957	0.909,0.942	0.049	4.9	4.9
3553	ENSG00000140264	SERF2	15	+	43793686	43793865	43793709	43793865	43792985	43793083	3553	121,90	26591687	183164	13581516	96	73	1.73048e-11	8.50447e-09	0.033,0.039	0.093,0.076	-0.048	-4.8	4.8
25345	ENSG00000117984	CTSD	11	-	1761308	1761544	1761308	1761468	1763791	1763992	25345	33,44	272284	49,73	198277	149	73	0.000846432	0.0257151	0.056,0.071	0.108,0.114	-0.048	-4.8	4.8
2969	ENSG00000151883	PARP8	5	+	50834841	50835015	50834930	50835015	50833978	50834048	2969	14,0	52,28	1,0	35,20	162	73	0.000856525	0.0259588	0.108,0.0	0.013,0.0	0.048	4.8	4.8
22026	ENSG00000165669	FAM204A	10	-	118326153	118326243	118326153	118326239	118335113	118335213	22026	122,92	3,0	206165	10,12	77	73	0.000949842	0.0277146	0.975,1.0	0.951,0.929	0.048	4.8	4.8
27553	ENSG00000071889	FAM3A	X	-	154508473	154508811	154508473	154508597	154511847	154512054	27553	16,17	98,70	45,49	106117	287	73	0.00109837	0.0306907	0.04,0.058	0.097,0.096	-0.048	-4.8	4.8
25171	ENSG00000103811	CTSH	15	-	78937317	78937496	78937317	78937423	78939139	78939171	25171	4,3	103,84	8,10	70,59	146	73	0.00194334	0.0459755	0.019,0.018	0.054,0.078	-0.048	-4.8	4.8
23528	ENSG00000087470	DNM1L	12	+	32730987	32731061	32731013	32731061	32722426	32722633	23528	2,2	139114	8,6	88,78	99	73	0.000788504	0.0243388	0.01,0.013	0.063,0.054	-0.047	-4.7	4.7
21706	ENSG00000072778	ACADVL	17	+	7223482	7223730	7223643	7223730	7223136	7223237	21706	209119	1215923	298321	1029914	234	73	2.21603e-09	7.40568e-07	0.051,0.039	0.083,0.099	-0.046	-4.6	4.6
15858	ENSG00000082641	NFE2L1	17	+	48056385	48056598	48056418	48056598	48050606	48051628	15858	522409	29,15	242272	5,1	106	73	6.93384e-05	0.00385343	0.925,0.949	0.971,0.995	-0.046	-4.6	4.6
1723	ENSG00000126432	PRDX5	11	+	64320662	64320903	64320864	64320903	64319733	64319868	1723	1228988	24,23	15361307	11,11	275	73	0.00013639	0.00651137	0.931,0.919	0.974,0.969	-0.046	-4.6	4.6
14788	ENSG00000122033	MTIF3	13	-	27445087	27445312	27445087	27445156	27450508	27450574	14788	12,15	151102	25,27	91,96	229	73	0.00033554	0.0129384	0.025,0.045	0.081,0.082	-0.046	-4.6	4.6
23150	ENSG00000138674	SEC31A	4	-	82862533	82862674	82862533	82862572	82863317	82863392	23150	3,1	61,56	13,5	62,51	175	73	0.000790589	0.0243731	0.02,0.007	0.08,0.039	-0.046	-4.6	4.6
3661	ENSG00000126524	SBDS	7	-	66994211	66994342	66994211	66994282	66995289	66995293	3661	319220	1,0	347367	7,13	133	73	8.77652e-05	0.00470032	0.994,1.0	0.965,0.939	0.045	4.5	4.5
23581	ENSG00000151208	DLG5	10	-	77805664	77805928	77805664	77805861	77806757	77806928	23581	2,1	107,62	7,15	92102	140	73	0.00010601	0.0054005	0.01,0.008	0.038,0.071	-0.045	-4.5	4.5
9248	ENSG00000092010	PSME1	14	+	24137089	24137205	24137142	24137205	24136860	24137017	9248	3,4	182131	20,6	121123	126	73	4.88133e-05	0.00285188	0.009,0.017	0.087,0.027	-0.044	-4.4	4.4
27825	ENSG00000148334	PTGES2	9	-	128123701	128123851	128123701	128123847	128124491	128124550	27825	137113	0,1	154179	8,8	77	73	0.000549724	0.0187884	1.0,0.991	0.948,0.955	0.044	4.4	4.4
19053	ENSG00000185043	CIB1	15	-	90232218	90232427	90232218	90232327	90233668	90233739	19053	97,61	467342	105102	334307	173	73	0.00100145	0.0286795	0.081,0.07	0.117,0.123	-0.044	-4.4	4.4
4349	ENSG00000162231	NXF1	11	-	62797317	62797535	62797317	62797386	62798538	62798575	4349	11,12	115,83	31,32	116123	222	73	0.00169055	0.0417868	0.03,0.045	0.081,0.079	-0.043	-4.3	4.3
18932	ENSG00000075643	MOCOS	18	+	36205076	36205276	36205150	36205276	36203112	36203189	18932	334242	1,1	249168	7,4	147	73	0.00199695	0.0469087	0.994,0.992	0.946,0.954	0.043	4.3	4.3
19055	ENSG00000185043	CIB1	15	-	90232218	90232447	90232218	90232327	90233668	90233739	19055	120,80	467342	134115	334307	193	73	0.00209688	0.0485456	0.089,0.081	0.132,0.124	-0.043	-4.3	4.3
17756	ENSG00000154380	ENAH	1	-	225517195	225517990	225517195	225517306	225519197	225519565	17756	31,17	139,86	38,84	88,87	757	73	5.27078e-08	1.15883e-05	0.021,0.019	0.04,0.085	-0.042	-4.2	4.2
19537	ENSG00000013275	PSMC4	19	+	39980235	39980454	39980285	39980454	39980069	39980146	19537	7,8	242155	22,28	239204	123	73	0.000138964	0.00658155	0.017,0.03	0.052,0.075	-0.04	-4	4
142	ENSG00000239900	ADSL	22	+	40361087	40361342	40361272	40361342	40360401	40360492	142	20,10	158,95	22,34	102104	258	73	0.00120123	0.032803	0.035,0.029	0.058,0.085	-0.04	-4	4
11434	ENSG00000031698	SARS	1	+	109223977	109224046	109223981	109224046	109213967	109214128	11434	868624	22,9	830793	47,48	77	73	1.65112e-06	0.000196384	0.974,0.985	0.944,0.94	0.038	3.8	3.8
8140	ENSG00000101193	GID8	20	+	62942961	62943183	62942986	62943183	62941490	62941620	8140	4,4	182103	15,17	185189	98	73	0.00146184	0.0374064	0.016,0.028	0.057,0.063	-0.038	-3.8	3.8
25698	ENSG00000105698	USF2	19	+	35278572	35278765	35278697	35278765	35271082	35271141	25698	27,18	221196	42,32	195143	198	73	0.00136751	0.0357019	0.043,0.033	0.074,0.076	-0.037	-3.7	3.7
8142	ENSG00000101193	GID8	20	+	62942964	62943183	62942986	62943183	62941490	62941620	8142	4,4	182103	15,16	185189	95	73	0.00207521	0.0483301	0.017,0.029	0.059,0.061	-0.037	-3.7	3.7
26052	ENSG00000100814	CCNB1IP1	14	-	20325538	20325672	20325538	20325653	20326715	20326793	26052	2,0	105,65	13,7	170171	92	73	0.00175644	0.0429846	0.015,0.0	0.057,0.031	-0.036	-3.6	3.6
7490	ENSG00000143575	HAX1	1	+	154273749	154273803	154273773	154273803	154273335	154273598	7490	46,28	605396	67,54	478453	97	73	0.00183063	0.0441182	0.054,0.051	0.095,0.082	-0.036	-3.6	3.6
11601	ENSG00000151729	SLC25A4	4	+	185145354	185145899	185145758	185145899	185144763	185145250	11601	50,33	201153	58,85	156142	477	73	0.000112975	0.00563601	0.037,0.032	0.054,0.084	-0.035	-3.5	3.5
7174	ENSG00000023191	RNH1	11	-	500483	500738	500483	500654	502061	502249	7174	26,24	271223	78,69	418370	157	73	0.00133428	0.0352024	0.043,0.048	0.08,0.08	-0.035	-3.5	3.5
15527	ENSG00000091140	DLD	7	+	107904862	107905058	107904957	107905058	107903477	107903547	15527	78,62	695542	97,62	428356	168	73	0.00033297	0.012879	0.046,0.047	0.09,0.07	-0.034	-3.4	3.4
28504	ENSG00000105221	AKT2	19	-	40236023	40236142	40236023	40236104	40236256	40236385	28504	0,2	186121	5,12	132151	111	73	0.000646954	0.0211411	0.0,0.011	0.024,0.05	-0.032	-3.2	3.2
9247	ENSG00000092010	PSME1	14	+	24136787	24137017	24136984	24137017	24136196	24136301	9247	9,8	192119	29,16	122127	270	73	4.43464e-05	0.00264014	0.013,0.018	0.06,0.033	-0.031	-3.1	3.1
19988	ENSG00000168528	SERINC2	1	+	31425696	31425913	31425775	31425913	31425329	31425409	19988	7,5	141145	56,77	629586	152	73	0.000305218	0.0118973	0.023,0.016	0.041,0.059	-0.031	-3.1	3.1
9243	ENSG00000092010	PSME1	14	+	24136860	24137017	24136984	24137017	24136196	24136301	9243	9,8	192119	24,12	122127	197	73	0.00153912	0.0388484	0.017,0.024	0.068,0.034	-0.031	-3.1	3.1
7019	ENSG00000170889	RPS9	19	+	54206552	54207647	54207397	54207647	54206275	54206462	7019	238195	913598	408421	581631	918	73	2.38909e-12	1.57579e-09	0.02,0.025	0.053,0.05	-0.029	-2.9	2.9
25202	ENSG00000171530	TBCA	5	-	77693265	77693430	77693265	77693352	77708241	77708347	25202	38,31	1526884	106,73	992898	151	73	4.65572e-12	2.99208e-09	0.012,0.017	0.049,0.038	-0.029	-2.9	2.9
2096	ENSG00000206418	RAB12	18	+	8636160	8636357	8636252	8636357	8635532	8635622	2096	2,3	146,73	19,6	131126	165	73	0.000522939	0.0181658	0.006,0.018	0.06,0.021	-0.029	-2.9	2.9
10283	ENSG00000185624	P4HB	17	-	81855498	81855688	81855498	81855586	81859180	81859387	10283	100,80	1021762	119117	643723	175	73	0.000220668	0.0092799	0.039,0.042	0.072,0.063	-0.027	-2.7	2.7
28055	ENSG00000138279	ANXA7	10	-	73378905	73379123	73378905	73379023	73379878	73379954	28055	31,21	453337	49,58	412382	173	73	0.000260181	0.0104842	0.028,0.026	0.048,0.06	-0.027	-2.7	2.7
8465	ENSG00000114054	PCCB	3	+	136261795	136262010	136261951	136262010	136260478	136260535	8465	26,13	392308	23,31	216185	229	73	0.000223647	0.00935807	0.021,0.013	0.033,0.051	-0.025	-2.5	2.5
1031	ENSG00000127952	STYXL1	7	-	76003757	76003998	76003757	76003855	76005258	76005404	1031	8,5	173128	30,25	241222	216	73	0.000475835	0.017111	0.015,0.013	0.04,0.037	-0.025	-2.5	2.5
16177	ENSG00000167996	FTH1	11	-	61964986	61965111	61964986	61965105	61965368	61965511	16177	723584	13,4	48334479	143165	79	73	3.47428e-05	0.00216615	0.981,0.993	0.969,0.962	0.021	2.1	2.1
28308	ENSG00000148248	SURF4	9	-	133365984	133366130	133365984	133366028	133366598	133366675	28308	19,16	381342	42,39	459349	175	73	0.000911682	0.0270419	0.02,0.019	0.037,0.045	-0.021	-2.1	2.1
20365	ENSG00000161960	EIF4A1	17	+	7576354	7576587	7576523	7576587	7575139	7575258	20365	112,75	17131226	115109	878807	242	73	3.28536e-07	5.41739e-05	0.019,0.018	0.038,0.039	-0.02	-2	2
18062	ENSG00000173457	PPP1R14B	11	-	64244929	64245054	64244929	64244962	64245203	64245287	18062	47,34	857538	35,49	357416	165	73	0.00134668	0.0353806	0.024,0.027	0.042,0.05	-0.02	-2	2
3991	ENSG00000044115	CTNNA1	5	+	138932464	138932712	138932577	138932712	138930829	138930935	3991	81,53	802633	99110	738663	186	73	0.00191277	0.0457023	0.038,0.032	0.05,0.061	-0.02	-2	2
18641	ENSG00000167658	EEF2	19	-	3979328	3979513	3979328	3979436	3979807	3980066	18641	107,74	21191561	195192	22332210	150	73	2.26867e-05	0.00157512	0.024,0.023	0.041,0.041	-0.018	-1.8	1.8
8624	ENSG00000177156	TALDO1	11	+	758949	759057	759008	759057	755878	756002	8624	1228849	4,4	13341269	17,18	132	73	0.00133643	0.0352222	0.994,0.992	0.977,0.975	0.017	1.7	1.7
18574	ENSG00000168028	RPSA	3	+	39410753	39410999	39410755	39410999	39408605	39408724	18574	1329939	27,17	11051100	43,38	75	73	0.00214089	0.0491385	0.98,0.982	0.962,0.966	0.017	1.7	1.7
25170	ENSG00000103811	CTSH	15	-	78931450	78932041	78931450	78931506	78932371	78932458	25170	10,7	139,96	21,18	105,80	608	73	0.000860798	0.025994	0.009,0.009	0.023,0.026	-0.016	-1.6	1.6
24481	ENSG00000197111	PCBP2	12	+	53459799	53461143	53461014	53461143	53459271	53459403	24481	267236	892646	396432	728688	1288	73	2.26355e-06	0.000254411	0.017,0.02	0.03,0.034	-0.013	-1.3	1.3
16187	ENSG00000167996	FTH1	11	-	61964986	61965150	61964986	61965105	61965368	61965511	16187	19931565	13,4	1288812324	143165	118	73	0.000132194	0.0063595	0.99,0.996	0.982,0.979	0.013	1.3	1.3
16189	ENSG00000167996	FTH1	11	-	61964986	61965145	61964986	61965105	61965368	61965511	16189	19901563	13,4	1288812318	143165	113	73	0.000190826	0.00846523	0.99,0.996	0.983,0.98	0.011	1.1	1.1
16188	ENSG00000167996	FTH1	11	-	61964986	61965138	61964986	61965105	61965368	61965511	16188	19831556	13,4	1286312301	143165	106	73	0.000352803	0.0134183	0.991,0.996	0.984,0.981	0.011	1.1	1.1
13073	ENSG00000163463	KRTCAP2	1	-	155169790	155172489	155169790	155169857	155172564	155172672	13073	265185	512346	381374	415440	2705	73	4.36684e-05	0.00261859	0.014,0.014	0.024,0.022	-0.009	-0.9	0.9
25608	ENSG00000173812	EIF1	17	+	41689748	41689940	41689777	41689940	41688894	41689069	25608	92,70	31372132	93,80	48124710	102	73	0.000484697	0.0173302	0.021,0.023	0.014,0.012	0.009	0.9	0.9
2829	ENSG00000224078	SNHG14	15	+	25088578	25088741	25088607	25088741	25087466	25087599	2829	5,8	7,3	2,3	0,1	102	73	0.00219242	0.0501376	0.338,0.656	1.0,0.682	-0.344	-34.4	34.4
2674	ENSG00000038382	TRIO	5	+	14286849	14287063	14286870	14287063	14280321	14280436	2674	0,0	9,6	3,4	17,21	94	73	0.00220583	0.0503982	0.0,0.0	0.121,0.129	-0.125	-12.5	12.5
20029	ENSG00000103599	IQCH	15	+	67279394	67279512	67279440	67279512	67261271	67261394	20029	1,1	0,0	0,1	2,0	119	73	0.00221292	0.0505143	1.0,1.0	0.0,1.0	0.5	50	50
18138	ENSG00000175309	PHYKPL	5	-	178222475	178222610	178222475	178222580	178222851	178222934	18138	21,13	68,28	44,29	35,44	103	73	0.0022176	0.0505749	0.18,0.248	0.471,0.318	-0.18	-18	18
16078	ENSG00000117751	PPP1R8	1	+	27843137	27843330	27843185	27843330	27841013	27841234	16078	3,1	121,71	10,9	127111	121	73	0.00222252	0.0506411	0.015,0.008	0.045,0.047	-0.035	-3.5	3.5
12902	ENSG00000255104	TBC1D26	17	+	15700047	15700168	15700134	15700168	15699740	15699777	12902	8,8	2,2	1,4	4,5	160	73	0.00222734	0.0507049	0.646,0.646	0.102,0.267	0.462	46.2	46.2
29400	ENSG00000172830	SSH3	11	+	67310049	67310169	67310065	67310169	67309767	67309968	29400	0,2	23,32	3,8	19,38	89	73	0.00223845	0.0508681	0.0,0.049	0.115,0.147	-0.107	-10.7	10.7
3574	ENSG00000198431	TXNRD1	12	+	104346037	104346155	104346041	104346155	104339138	104339273	3574	0,0	4,1	2,3	8,9	77	73	0.00223857	0.0508681	0.0,0.0	0.192,0.24	-0.216	-21.6	21.6
5256	ENSG00000203761	MSTO2P	1	+	155748399	155748531	155748422	155748531	155748013	155748127	5256	6,1	0,0	35,26	3,4	96	73	0.00224157	0.0508901	1.0,1.0	0.899,0.832	0.135	13.5	13.5
6134	ENSG00000136856	SLC2A8	9	+	127403654	127403803	127403659	127403803	127402556	127402753	6134	0,1	16,17	7,3	36,33	78	73	0.00224696	0.0509664	0.0,0.052	0.154,0.078	-0.09	-9	9
15182	ENSG00000131051	RBM39	20	-	35734185	35734266	35734185	35734257	35738967	35739017	15182	0,1	5,3	5,2	4,7	82	73	0.00224947	0.0509771	0.0,0.229	0.527,0.203	-0.251	-25.1	25.1
1799	ENSG00000105486	LIG1	19	-	48137521	48137759	48137521	48137688	48139970	48140143	1799	1,1	4,3	4,9	3,2	144	73	0.00225398	0.0510071	0.112,0.145	0.403,0.695	-0.42	-42	42
2626	ENSG00000164880	INTS1	7	-	1471132	1471335	1471132	1471224	1471570	1471641	2626	1,3	75,60	5,16	96,91	184	73	0.00225486	0.0510071	0.005,0.019	0.02,0.065	-0.031	-3.1	3.1
7	ENSG00000166012	TAF1D	11	-	93736693	93736923	93736693	93736751	93737063	93737239	7	59,46	246160	124144	323307	245	73	0.00226569	0.0512059	0.067,0.079	0.103,0.123	-0.04	-4	4
20702	ENSG00000149091	DGKZ	11	+	46369363	46369550	46369493	46369550	46367977	46368079	20702	9,3	34,37	24,22	55,46	203	73	0.00228889	0.0516836	0.087,0.028	0.136,0.147	-0.084	-8.4	8.4
7554	ENSG00000072682	P4HA2	5	-	132198320	132198440	132198320	132198380	132198878	132198932	7554	6,3	82,30	18,7	59,37	133	73	0.00229114	0.0516878	0.039,0.052	0.143,0.094	-0.073	-7.3	7.3
19569	ENSG00000168056	LTBP3	11	-	65551547	65551656	65551547	65551564	65551971	65552157	19569	12,7	23,27	19,13	13,13	165	73	0.00229441	0.0517149	0.188,0.103	0.393,0.307	-0.204	-20.4	20.4
21902	ENSG00000264672	SEPT4-AS1	17	+	58544431	58544671	58544535	58544671	58543456	58543598	21902	4,1	0,0	6,0	2,1	177	73	0.00231018	0.051977	1.0,1.0	0.553,0.0	0.724	72.4	72.4
26444	ENSG00000140577	CRTC3	15	+	90619557	90619790	90619746	90619790	90617882	90617968	26444	7,2	1,2	12,11	0,0	262	73	0.0023085	0.051977	0.661,0.218	1.0,1.0	-0.56	-56	56
27070	ENSG00000185163	DDX51	12	-	132141849	132142004	132141849	132141956	132142118	132142190	27070	1,3	20,13	12,4	15,11	121	73	0.00231607	0.0520629	0.029,0.122	0.326,0.18	-0.177	-17.7	17.7
10406	ENSG00000126461	SCAF1	19	+	49646493	49646564	49646548	49646564	49646107	49646202	10406	17,19	1,0	37,35	2,7	128	73	0.0023265	0.0520931	0.907,1.0	0.913,0.74	0.127	12.7	12.7
19484	ENSG00000090615	GOLGA3	12	-	132796538	132796714	132796538	132796700	132798339	132798477	19484	6,7	124,76	17,13	97,68	87	73	0.00232636	0.0520931	0.039,0.072	0.128,0.138	-0.078	-7.8	7.8
22059	ENSG00000180488	FAM73A	1	+	77783237	77783351	77783242	77783351	77779623	77779736	22059	8,6	0,0	15,8	4,1	78	73	0.00232555	0.0520931	1.0,1.0	0.778,0.882	0.17	17	17
2236	ENSG00000134910	STT3A	11	+	125619880	125620126	125620010	125620126	125618372	125618561	2236	6,6	314217	21,24	357372	203	73	0.00232781	0.0520931	0.007,0.01	0.021,0.023	-0.013	-1.3	1.3
5840	ENSG00000121380	BCL2L14	12	+	12094510	12094930	12094663	12094930	12090778	12090849	5840	8,0	6,2	1,0	7,3	226	73	0.00232414	0.0520931	0.301,0.0	0.044,0.0	0.129	12.9	12.9
1635	ENSG00000169682	SPNS1	16	+	28983106	28983290	28983191	28983290	28982856	28982922	1635	2,1	61,24	9,8	55,60	158	73	0.00233199	0.0521401	0.015,0.019	0.07,0.058	-0.047	-4.7	4.7
20556	ENSG00000219481	NBPF1	1	-	16593440	16593643	16593440	16593567	16593723	16593753	20556	42,32	3,0	23,23	5,5	149	73	0.00233505	0.052162	0.873,1.0	0.693,0.693	0.244	24.4	24.4
16393	ENSG00000153303	FRMD1	6	-	168066754	168067129	168066754	168066831	168067366	168067446	16393	17,6	10,3	14,20	2,1	371	73	0.00234006	0.0521808	0.251,0.282	0.579,0.797	-0.421	-42.1	42.1
2621	ENSG00000164880	INTS1	7	-	1472242	1472405	1472242	1472386	1473071	1473150	2621	6,5	80,73	16,11	68,58	92	73	0.00233939	0.0521808	0.056,0.052	0.157,0.131	-0.09	-9	9
24553	ENSG00000169045	HNRNPH1	5	-	179619300	179619483	179619300	179619407	179620891	179621027	24553	127,92	539330	108102	306220	149	73	0.002349	0.0522408	0.103,0.12	0.147,0.185	-0.054	-5.4	5.4
3867	ENSG00000100417	PMM1	22	-	41586075	41586318	41586075	41586193	41589051	41589163	3867	2,6	7,2	2,4	1,0	198	73	0.00234878	0.0522408	0.095,0.525	0.424,1.0	-0.402	-40.2	40.2
9253	ENSG00000147894	C9orf72	9	-	27558490	27558603	27558490	27558573	27560226	27560299	9253	18,11	1,0	21,21	2,5	103	73	0.00234581	0.0522408	0.927,1.0	0.882,0.749	0.148	14.8	14.8
26758	ENSG00000162869	PPP1R21	2	+	48459716	48459918	48459753	48459918	48458125	48458227	26758	2,1	32,13	7,8	26,22	110	73	0.00235988	0.0524362	0.04,0.049	0.152,0.194	-0.129	-12.9	12.9
1501	ENSG00000116857	TMEM9	1	-	201146739	201146869	201146739	201146848	201151760	201151852	1501	19,6	246175	1,6	196177	94	73	0.00236229	0.0524432	0.057,0.026	0.004,0.026	0.027	2.7	2.7
28563	ENSG00000072310	SREBF1	17	-	17817547	17817591	17817547	17817587	17817695	17817916	28563	3,4	0,0	32,34	4,4	77	73	0.00236739	0.0524635	1.0,1.0	0.884,0.89	0.113	11.3	11.3
3883	ENSG00000151414	NEK7	1	+	198319385	198319522	198319411	198319522	198297126	198297240	3883	5,4	89,81	18,6	81,61	99	73	0.00236548	0.0524635	0.04,0.035	0.141,0.068	-0.067	-6.7	6.7
26560	ENSG00000125089	SH3TC1	4	+	8209664	8209822	8209747	8209822	8205166	8205366	26560	7,6	0,0	2,5	6,0	156	73	0.00237876	0.052669	1.0,1.0	0.135,1.0	0.432	43.2	43.2
9606	ENSG00000100519	PSMC6	14	+	52723758	52723874	52723804	52723874	52721109	52721190	9606	8,4	17,5	17,9	7,4	119	73	0.00238269	0.0527093	0.224,0.329	0.598,0.58	-0.312	-31.2	31.2
17743	ENSG00000177963	RIC8A	11	+	209174	209318	209270	209318	208799	208938	17743	20,18	80,56	29,36	58,49	169	73	0.00238697	0.0527574	0.097,0.122	0.178,0.241	-0.1	-10	10
2515	ENSG00000133265	HSPBP1	19	-	55279398	55279705	55279398	55279702	55280034	55280108	2515	4,6	13,12	2,3	40,33	76	73	0.00239577	0.0529054	0.228,0.324	0.046,0.08	0.213	21.3	21.3
16656	ENSG00000175634	RPS6KB2	11	+	67432479	67432657	67432530	67432657	67431367	67431515	16656	7,3	0,0	16,14	5,0	124	73	0.00240198	0.0529492	1.0,1.0	0.653,1.0	0.173	17.3	17.3
6638	ENSG00000162298	SYVN1	11	-	65128671	65128836	65128671	65128790	65129728	65129915	6638	12,13	0,0	34,24	4,2	119	73	0.00240009	0.0529492	1.0,1.0	0.839,0.88	0.141	14.1	14.1
2309	ENSG00000163938	GNL3	3	+	52692834	52693046	52692871	52693046	52691566	52691629	2309	31,24	496324	66,46	443485	110	73	0.00241853	0.0532673	0.04,0.047	0.09,0.059	-0.031	-3.1	3.1
13990	ENSG00000161217	PCYT1A	3	-	196247366	196247643	196247366	196247518	196248206	196248323	13990	17,7	55,44	42,29	55,72	198	73	0.00242278	0.053314	0.102,0.055	0.22,0.129	-0.096	-9.6	9.6
20018	ENSG00000165458	INPPL1	11	+	72230097	72230271	72230100	72230271	72229923	72230019	20018	3,1	6,3	0,0	2,4	76	73	0.00242683	0.0533563	0.324,0.243	0.0,0.0	0.283	28.3	28.3
11907	ENSG00000163719	MTMR14	3	+	9684803	9684964	9684887	9684964	9684584	9684670	11907	1,1	28,22	8,3	27,24	157	73	0.00242924	0.0533624	0.016,0.021	0.121,0.055	-0.069	-6.9	6.9
23454	ENSG00000141452	C18orf8	18	+	23527713	23527901	23527794	23527901	23526636	23526765	23454	0,2	22,27	10,6	41,52	154	73	0.00243396	0.0534191	0.0,0.034	0.104,0.052	-0.061	-6.1	6.1
7425	ENSG00000123473	STIL	1	-	47262902	47263116	47262902	47263062	47269634	47269866	7425	14,10	14,4	10,1	0,1	127	73	0.00243824	0.0534663	0.365,0.59	1.0,0.365	-0.205	-20.5	20.5
7375	ENSG00000178950	GAK	4	-	850935	851101	850935	851084	851749	851974	7375	3,2	48,30	5,19	46,44	90	73	0.00245571	0.0538024	0.048,0.051	0.081,0.259	-0.121	-12.1	12.1
8986	ENSG00000135968	GCC2	2	+	108486498	108486648	108486510	108486648	108485815	108485908	8986	11,6	62,31	4,1	56,50	85	73	0.00246074	0.0538655	0.132,0.143	0.058,0.017	0.1	10	10
22880	ENSG00000178038	ALS2CL	3	-	46675617	46675976	46675617	46675686	46676244	46676402	22880	52,51	12,9	145156	13,8	363	73	0.00246868	0.0539862	0.466,0.533	0.692,0.797	-0.245	-24.5	24.5
2514	ENSG00000133265	HSPBP1	19	-	55265277	55265378	55265277	55265367	55265885	55265982	2514	8,3	1,6	9,3	0,1	84	73	0.00247137	0.0539862	0.874,0.303	1.0,0.723	-0.273	-27.3	27.3
28996	ENSG00000132485	ZRANB2	1	-	71065718	71065752	71065718	71065748	71066775	71066934	28996	16,21	0,0	14,11	1,4	77	73	0.00247464	0.0539862	1.0,1.0	0.93,0.723	0.173	17.3	17.3
611	ENSG00000214517	PPME1	11	+	74246033	74246205	74246075	74246205	74239132	74239256	611	9,10	64,62	8,1	105,98	115	73	0.00247487	0.0539862	0.082,0.093	0.046,0.006	0.061	6.1	6.1
20238	ENSG00000101104	PABPC1L	20	+	44938047	44938191	44938060	44938191	44936636	44936730	20238	65,47	238182	66,59	136135	86	73	0.00247922	0.0540342	0.188,0.18	0.292,0.271	-0.097	-9.7	9.7
23060	ENSG00000137871	ZNF280D	15	-	56707081	56707183	56707081	56707143	56707262	56707318	23060	1,0	29,16	2,6	23,23	113	73	0.00248192	0.0540458	0.022,0.0	0.053,0.144	-0.087	-8.7	8.7
17438	ENSG00000196924	FLNA	X	-	154353000	154353221	154353000	154353204	154353295	154353457	17438	2,0	60,39	27,51	553608	90	73	0.00248801	0.0541315	0.026,0.0	0.038,0.064	-0.038	-3.8	3.8
16267	ENSG00000130707	ASS1	9	+	130454270	130454373	130454304	130454373	130452223	130452333	16267	41,21	286249	8,10	172175	107	73	0.00250846	0.0544049	0.089,0.054	0.031,0.038	0.037	3.7	3.7
17610	ENSG00000111364	DDX55	12	+	123605864	123605981	123605930	123605981	123602127	123602256	17610	4,2	9,14	28,16	17,23	139	73	0.00250926	0.0544049	0.189,0.07	0.464,0.268	-0.236	-23.6	23.6
224	ENSG00000023041	ZDHHC6	10	-	112433540	112433638	112433540	112433616	112434296	112434464	224	3,4	0,1	3,5	5,1	95	73	0.002507	0.0544049	1.0,0.755	0.316,0.793	0.323	32.3	32.3
28835	ENSG00000166441	RPL27A	11	+	8683862	8684081	8683865	8684081	8683201	8683265	28835	20,15	0,1	55,56	6,7	76	73	0.00250846	0.0544049	1.0,0.935	0.898,0.885	0.076	7.6	7.6
14379	ENSG00000215375	MYL5	4	+	678662	678765	678665	678765	676072	676209	14379	2,5	0,1	3,1	1,3	76	73	0.00252042	0.0545524	1.0,0.828	0.742,0.243	0.421	42.1	42.1
24346	ENSG00000196227	FAM217B	20	+	59943923	59944086	59943939	59944086	59942426	59942512	24346	4,5	34,19	1,0	18,11	89	73	0.00251901	0.0545524	0.088,0.178	0.044,0.0	0.111	11.1	11.1
416	ENSG00000144357	UBR3	2	+	169877479	169877637	169877493	169877637	169875793	169875949	416	0,0	18,18	0,6	20,9	87	73	0.00254233	0.0549792	0.0,0.0	0.0,0.359	-0.179	-17.9	17.9
12054	ENSG00000122515	ZMIZ2	7	+	44756406	44756539	44756424	44756539	44756187	44756299	12054	4,7	38,25	0,2	28,30	91	73	0.0025524	0.0550713	0.078,0.183	0.0,0.051	0.105	10.5	10.5
15676	ENSG00000196365	LONP1	19	-	5696248	5696450	5696248	5696371	5696669	5696757	15676	15,14	623517	20,27	431422	152	73	0.00255318	0.0550713	0.011,0.013	0.022,0.03	-0.014	-1.4	1.4
4697	ENSG00000135473	PAN2	12	-	56322614	56322778	56322614	56322758	56323061	56323209	4697	20,12	41,29	33,38	32,35	93	73	0.00254954	0.0550713	0.277,0.245	0.447,0.46	-0.193	-19.3	19.3
10669	ENSG00000205903	ZNF316	7	+	6641824	6641962	6641871	6641962	6639041	6639141	10669	49,42	3,3	75,80	0,0	120	73	0.00259277	0.0558773	0.909,0.895	1.0,1.0	-0.098	-9.8	9.8
12960	ENSG00000175213	ZNF408	11	+	46702681	46702895	46702703	46702895	46701398	46701676	12960	1,0	15,5	6,3	27,12	95	73	0.00262025	0.0564208	0.049,0.0	0.146,0.161	-0.129	-12.9	12.9
1159	ENSG00000122882	ECD	10	-	73139308	73139526	73139308	73139495	73139630	73139737	1159	0,0	43,31	9,1	65,51	104	73	0.0026478	0.0569651	0.0,0.0	0.089,0.014	-0.051	-5.1	5.1
1456	ENSG00000103335	PIEZO1	16	-	88720659	88720837	88720659	88720745	88721165	88721430	1456	21,16	3,4	13,6	1,0	165	73	0.0026507	0.0569786	0.756,0.639	0.852,1.0	-0.228	-22.8	22.8
2120	ENSG00000255054	RP1-317E23.6	1	+	25823239	25823439	25823345	25823439	25823018	25823128	2120	14,7	0,0	31,23	3,2	179	73	0.00265393	0.0569992	1.0,1.0	0.808,0.824	0.184	18.4	18.4
13405	ENSG00000247596	TWF2	3	-	52231943	52232122	52231943	52232117	52235028	52235106	13405	78,70	3,3	28,46	4,9	78	73	0.00266369	0.0571265	0.961,0.956	0.868,0.827	0.111	11.1	11.1
24004	ENSG00000142186	SCYL1	11	+	65526630	65526873	65526782	65526873	65526127	65526350	24004	20,11	88,85	37,51	112130	225	73	0.00266637	0.0571265	0.069,0.04	0.097,0.113	-0.051	-5.1	5.1
8685	ENSG00000135655	USP15	12	+	62392255	62392387	62392271	62392387	62391815	62391886	8685	3,1	71,42	16,7	103,81	89	73	0.00266669	0.0571265	0.033,0.019	0.113,0.066	-0.064	-6.4	6.4
9004	ENSG00000111653	ING4	12	-	6652270	6652415	6652270	6652309	6652661	6652767	9004	72,60	11,11	43,47	3,1	179	73	0.00267544	0.057216	0.727,0.69	0.854,0.95	-0.194	-19.4	19.4
9035	ENSG00000106133	NSUN5P2	7	-	72949052	72949232	72949052	72949102	72949312	72949491	9035	62,48	0,1	54,34	1,5	203	73	0.00267538	0.057216	1.0,0.945	0.951,0.71	0.142	14.2	14.2
8895	ENSG00000172992	DCAKD	17	-	45034773	45035002	45034773	45034999	45061074	45061109	8895	3,3	6,1	2,2	0,1	76	73	0.00268789	0.0574333	0.324,0.742	1.0,0.658	-0.296	-29.6	29.6
9395	ENSG00000148399	DPH7	9	-	137574751	137574846	137574751	137574843	137576079	137576167	9395	5,5	19,13	7,8	6,4	76	73	0.00270139	0.0576725	0.202,0.27	0.528,0.658	-0.357	-35.7	35.7
2005	ENSG00000137804	NUSAP1	15	+	41350987	41351129	41350990	41351129	41349097	41349241	2005	69,44	9,3	24,18	0,1	76	73	0.00270385	0.057676	0.88,0.934	1.0,0.945	-0.065	-6.5	6.5
4359	ENSG00000178971	CTC1	17	-	8235830	8235988	8235830	8235959	8236057	8236342	4359	0,1	14,28	9,1	37,33	102	73	0.00271526	0.0578702	0.0,0.025	0.148,0.021	-0.072	-7.2	7.2
14961	ENSG00000146282	RARS2	6	-	87520179	87520256	87520179	87520252	87521463	87521524	14961	15,6	0,0	24,16	4,2	77	73	0.00272449	0.0580176	1.0,1.0	0.85,0.884	0.133	13.3	13.3
20952	ENSG00000129197	RPAIN	17	+	5425970	5426299	5426235	5426299	5422768	5422829	20952	316206	26,17	313239	15,4	338	73	0.00273396	0.0581697	0.724,0.724	0.818,0.928	-0.149	-14.9	14.9
1096	ENSG00000110619	CARS	11	-	3028712	3028860	3028712	3028830	3028995	3029084	1096	4,2	1,0	7,12	2,8	103	73	0.00273896	0.0581773	0.739,1.0	0.713,0.515	0.255	25.5	25.5
17776	ENSG00000090097	PCBP4	3	-	51960525	51960642	51960525	51960637	51960865	51960895	17776	42,22	1,0	21,21	3,3	78	73	0.0027373	0.0581773	0.975,1.0	0.868,0.868	0.12	12	12
16308	ENSG00000142534	RPS11	19	+	49496596	49496807	49496635	49496807	49496433	49496471	16308	5,3	8,4	1,2	18,15	112	73	0.00277453	0.058883	0.289,0.328	0.035,0.08	0.251	25.1	25.1
6042	ENSG00000099625	CBARP	19	-	1235311	1235390	1235311	1235342	1235500	1235565	6042	1,0	1,1	2,4	2,1	121	73	0.00278286	0.0590097	0.376,0.0	0.376,0.707	-0.353	-35.3	35.3
17257	ENSG00000055483	USP36	17	-	78835279	78835501	78835279	78835497	78836110	78836372	17257	59,39	1,0	89,69	7,4	77	73	0.00279656	0.0592006	0.982,1.0	0.923,0.942	0.058	5.8	5.8
3638	ENSG00000099817	POLR2E	19	-	1090086	1090228	1090086	1090141	1090907	1090988	3638	4,1	2,1	10,11	0,0	160	73	0.00279658	0.0592006	0.477,0.313	1.0,1.0	-0.605	-60.5	60.5
13517	ENSG00000153214	TMEM87B	2	+	112097211	112097291	112097232	112097291	112097054	112097152	13517	8,3	47,32	2,0	35,38	94	73	0.00280526	0.0593343	0.117,0.068	0.042,0.0	0.071	7.1	7.1
19128	ENSG00000089902	RCOR1	14	+	102721168	102721377	102721319	102721377	102721006	102721084	19128	4,2	61,33	8,10	50,26	224	73	0.00281832	0.0595602	0.021,0.019	0.05,0.111	-0.06	-6	6
24513	ENSG00000270249	RP11-514P8.7	7	-	102543524	102543692	102543524	102543661	102544705	102544776	24513	2,3	2,3	1,0	1,5	104	73	0.00282099	0.0595663	0.412,0.412	0.412,0.0	0.206	20.6	20.6
8958	ENSG00000134283	PPHLN1	12	+	42374862	42375074	42374955	42375074	42355160	42355222	8958	255207	0,0	208169	3,6	166	73	0.00283859	0.0598875	1.0,1.0	0.968,0.925	0.053	5.3	5.3
24980	ENSG00000013392	RWDD2A	6	+	83195099	83195271	83195179	83195271	83194530	83194652	24980	18,14	0,1	10,15	4,1	153	73	0.00284767	0.0600286	1.0,0.87	0.544,0.877	0.225	22.5	22.5
3650	ENSG00000126091	ST3GAL3	1	+	43899508	43899727	43899540	43899727	43899167	43899263	3650	4,3	11,11	0,1	11,6	105	73	0.00285514	0.060085	0.202,0.159	0.0,0.104	0.129	12.9	12.9
952	ENSG00000187609	EXD3	9	-	137372904	137373072	137372904	137373067	137373425	137373599	952	5,3	0,0	5,5	5,0	78	73	0.00285487	0.060085	1.0,1.0	0.483,1.0	0.258	25.8	25.8
12023	ENSG00000181045	SLC26A11	17	+	80223215	80223283	80223251	80223283	80222654	80222847	12023	1,7	20,31	15,11	24,25	109	73	0.00288344	0.0605272	0.032,0.131	0.295,0.228	-0.18	-18	18
20155	ENSG00000123562	MORF4L2	X	-	103678498	103678651	103678498	103678600	103684680	103684729	20155	256149	31,27	233249	21,13	124	73	0.00288524	0.0605272	0.829,0.765	0.867,0.919	-0.096	-9.6	9.6
20616	ENSG00000178904	DPY19L3	19	+	32439775	32439910	32439819	32439910	32439216	32439235	20616	26,17	4,1	31,32	0,0	117	73	0.00288581	0.0605272	0.802,0.914	1.0,1.0	-0.142	-14.2	14.2
954	ENSG00000187609	EXD3	9	-	137349380	137349534	137349380	137349531	137351037	137351147	954	1,1	1,1	0,1	1,2	76	73	0.00288196	0.0605272	0.49,0.49	0.0,0.324	0.328	32.8	32.8
18282	ENSG00000177674	AGTRAP	1	+	11745929	11746223	11745987	11746223	11745802	11745837	18282	21,10	1,1	10,14	4,5	131	73	0.00289442	0.060657	0.921,0.848	0.582,0.609	0.289	28.9	28.9
28139	ENSG00000115084	SLC35F5	2	-	113731583	113731696	113731583	113731648	113734585	113734673	28139	3,3	39,44	7,12	45,24	121	73	0.00290382	0.0608032	0.044,0.04	0.086,0.232	-0.117	-11.7	11.7
13515	ENSG00000153214	TMEM87B	2	+	112064142	112064253	112064161	112064253	112059976	112060037	13515	5,3	27,47	0,1	53,35	92	73	0.00290677	0.0608115	0.128,0.048	0.0,0.022	0.077	7.7	7.7
8085	ENSG00000173818	ENDOV	17	+	80422139	80422245	80422205	80422245	80415649	80415821	8085	11,4	12,5	2,2	0,1	139	73	0.00290907	0.0608115	0.325,0.296	1.0,0.512	-0.446	-44.6	44.6
28609	ENSG00000143363	PRUNE	1	+	151018466	151018669	151018556	151018669	151017811	151017904	28609	27,28	9,1	39,49	1,1	163	73	0.0029152	0.0608888	0.573,0.926	0.946,0.956	-0.201	-20.1	20.1
1092	ENSG00000110619	CARS	11	-	3017105	3017330	3017105	3017295	3017856	3017954	1092	19,16	294214	6,5	208206	108	73	0.00293383	0.0612185	0.042,0.048	0.019,0.016	0.027	2.7	2.7
16341	ENSG00000144567	FAM134A	2	+	219178797	219179028	219178921	219179028	219178226	219178633	16341	9,9	50,34	24,24	42,48	197	73	0.00293587	0.0612185	0.063,0.089	0.175,0.156	-0.089	-8.9	8.9
7731	ENSG00000164070	HSPA4L	4	+	127803980	127804087	127804010	127804087	127803628	127803873	7731	14,5	13,13	12,16	83,77	103	73	0.00293944	0.061242	0.433,0.214	0.093,0.128	0.213	21.3	21.3
13719	ENSG00000168476	REEP4	8	-	22138925	22139130	22138925	22139061	22139415	22139529	13719	5,10	41,29	11,15	20,18	142	73	0.00296907	0.0615523	0.059,0.151	0.22,0.3	-0.155	-15.5	15.5
14682	ENSG00000141644	MBD1	18	-	50269733	50269915	50269733	50269818	50271468	50271540	14682	20,17	10,14	28,31	4,7	170	73	0.0029614	0.0615523	0.462,0.343	0.75,0.655	-0.3	-30	30
14786	ENSG00000122033	MTIF3	13	-	27441037	27441242	27441037	27441077	27445087	27445137	14786	46,25	3,6	70,65	34,33	238	73	0.00296628	0.0615523	0.825,0.561	0.387,0.377	0.311	31.1	31.1
1589	ENSG00000162923	WDR26	1	-	224424517	224424719	224424517	224424654	224431524	224431581	1589	4,8	53,42	18,15	46,48	138	73	0.00296838	0.0615523	0.038,0.092	0.171,0.142	-0.091	-9.1	9.1
25953	ENSG00000090686	USP48	1	-	21704261	21704392	21704261	21704387	21705726	21705837	25953	61,37	0,2	51,58	4,7	78	73	0.00296822	0.0615523	1.0,0.945	0.923,0.886	0.068	6.8	6.8
9084	ENSG00000064651	SLC12A2	5	+	128184722	128184856	128184788	128184856	128184365	128184501	9084	1,0	44,31	9,0	40,27	139	73	0.00296618	0.0615523	0.012,0.0	0.106,0.0	-0.047	-4.7	4.7
15223	ENSG00000213753	CENPBD1P1	19	+	58586154	58586356	58586243	58586356	58575444	58575588	15223	32,17	5,0	31,24	0,0	162	73	0.00297723	0.0616704	0.743,1.0	1.0,1.0	-0.129	-12.9	12.9
3980	ENSG00000277693	AP003900.6	21	-	10338454	10338657	10338454	10338566	10342615	10342669	3980	4,9	1,2	5,2	0,0	164	73	0.00298179	0.061714	0.64,0.667	1.0,1.0	-0.347	-34.7	34.7
15630	ENSG00000227057	WDR46	6	-	33287964	33288059	33287964	33288026	33288147	33288235	15630	1,2	100,81	10,6	107118	106	73	0.0029905	0.0618432	0.007,0.017	0.06,0.034	-0.035	-3.5	3.5
15526	ENSG00000091140	DLD	7	+	107904868	107905058	107904957	107905058	107903477	107903547	15526	78,62	695542	89,56	428356	162	73	0.00300957	0.0621862	0.048,0.049	0.086,0.066	-0.027	-2.7	2.7
510	ENSG00000103145	HCFC1R1	16	-	3023232	3023412	3023232	3023361	3023846	3023990	510	6,4	8,7	8,6	3,0	124	73	0.00301319	0.0622096	0.306,0.252	0.611,1.0	-0.526	-52.6	52.6
11565	ENSG00000198752	CDC42BPB	14	-	102946467	102946684	102946467	102946626	102947720	102947802	11565	173116	0,0	111115	5,3	131	73	0.00302156	0.0623313	1.0,1.0	0.925,0.955	0.06	6	6
7987	ENSG00000196367	TRRAP	7	+	98993537	98993737	98993591	98993737	98992136	98992227	7987	103,71	13,10	113115	6,4	127	73	0.00302914	0.0624362	0.82,0.803	0.915,0.943	-0.118	-11.8	11.8
3755	ENSG00000234741	GAS5	1	-	173864256	173864506	173864256	173864304	173864674	173864697	3755	20791290	58,32	25432375	34,41	275	73	0.00304159	0.0626413	0.905,0.915	0.952,0.939	-0.035	-3.5	3.5
29404	ENSG00000214765	SEPT7P2	7	-	45724352	45725715	45724352	45724480	45726183	45726236	29404	72,53	4,1	47,46	1,0	1308	73	0.00304995	0.0627619	0.501,0.747	0.724,1.0	-0.238	-23.8	23.8
23995	ENSG00000142186	SCYL1	11	+	65538269	65538704	65538441	65538704	65537966	65538182	23995	194147	5,10	351319	5,3	245	73	0.00305602	0.0627836	0.92,0.814	0.954,0.969	-0.095	-9.5	9.5
29246	ENSG00000183963	SMTN	22	+	31082866	31083002	31082915	31083002	31080449	31080754	29246	0,1	2,0	1,1	0,1	122	73	0.00305425	0.0627836	0.0,1.0	1.0,0.374	-0.187	-18.7	18.7
3864	ENSG00000100417	PMM1	22	-	41584280	41584419	41584280	41584372	41584526	41584603	3864	16,8	95,87	3,2	70,55	120	73	0.00307629	0.0631484	0.093,0.053	0.025,0.022	0.049	4.9	4.9
2824	ENSG00000105968	H2AFV	7	-	44835528	44835696	44835528	44835658	44840898	44841012	2824	13,10	379246	16,19	189214	111	73	0.00308471	0.0632694	0.022,0.026	0.053,0.055	-0.03	-3	3
25706	ENSG00000147996	CBWD5	9	+	65707008	65707218	65707012	65707218	65702969	65703014	25706	0,1	3,2	3,3	4,5	77	73	0.00309553	0.0634394	0.0,0.322	0.416,0.363	-0.228	-22.8	22.8
25645	ENSG00000221968	FADS3	11	-	61877445	61877628	61877445	61877587	61878154	61878291	25645	1,4	70,60	14,15	124119	114	73	0.0031001	0.0634811	0.009,0.041	0.067,0.075	-0.046	-4.6	4.6
5059	ENSG00000162129	CLPB	11	-	72302303	72302373	72302303	72302348	72307198	72307254	5059	0,0	87,59	2,7	52,71	98	73	0.00310304	0.0634896	0.0,0.0	0.028,0.068	-0.048	-4.8	4.8
17489	ENSG00000171953	ATPAF2	17	-	18024623	18024725	18024623	18024698	18026318	18026535	17489	13,6	3,1	6,11	0,0	100	73	0.00311483	0.0635823	0.76,0.814	1.0,1.0	-0.213	-21.3	21.3
19067	ENSG00000101266	CSNK2A1	20	-	499908	500115	499908	499934	505117	505229	19067	3,2	91,44	9,19	109123	254	73	0.00311257	0.0635823	0.009,0.013	0.023,0.043	-0.022	-2.2	2.2
21597	ENSG00000172890	NADSYN1	11	+	71463998	71464142	71464052	71464142	71463431	71463485	21597	9,7	34,27	4,0	33,27	127	73	0.00311519	0.0635823	0.132,0.13	0.065,0.0	0.099	9.9	9.9
28084	ENSG00000185475	TMEM179B	11	+	62789009	62789210	62789125	62789210	62787414	62787527	28084	213165	1,1	167177	6,4	189	73	0.00311775	0.0635828	0.988,0.985	0.915,0.945	0.056	5.6	5.6
1099	ENSG00000110619	CARS	11	-	3001969	3002109	3001969	3002053	3002540	3002600	1099	35,19	409220	34,37	204234	129	73	0.00313185	0.0637127	0.046,0.047	0.086,0.082	-0.037	-3.7	3.7
12552	ENSG00000108587	GOSR1	17	+	30510852	30510909	30510884	30510909	30492678	30492753	12552	14,11	0,0	20,17	3,2	105	73	0.00313608	0.0637127	1.0,1.0	0.823,0.855	0.161	16.1	16.1
13762	ENSG00000106400	ZNHIT1	7	+	101220776	101220894	101220796	101220894	101218165	101218217	13762	0,1	2,1	11,4	8,6	93	73	0.00313521	0.0637127	0.0,0.44	0.519,0.344	-0.211	-21.1	21.1
17154	ENSG00000204463	BAG6	6	-	31644081	31644227	31644081	31644194	31644524	31644602	17154	24,16	64,43	62,62	80,88	106	73	0.00313937	0.0637127	0.205,0.204	0.348,0.327	-0.133	-13.3	13.3
2291	ENSG00000136717	BIN1	2	-	127048764	127048937	127048764	127048895	127050420	127050522	2291	2,1	0,0	9,7	3,1	115	73	0.00313699	0.0637127	1.0,1.0	0.656,0.816	0.264	26.4	26.4
9866	ENSG00000135373	EHF	11	+	34656907	34656965	34656910	34656965	34651541	34651610	9866	52,27	12,4	4,12	1,0	76	73	0.00313657	0.0637127	0.806,0.866	0.793,1.0	-0.06	-6	6
6330	ENSG00000005810	MYCBP2	13	-	77126370	77126542	77126370	77126485	77139195	77139336	6330	45,41	4,2	40,27	0,0	130	73	0.00314743	0.0638247	0.863,0.92	1.0,1.0	-0.109	-10.9	10.9
16691	ENSG00000120533	ENY2	8	+	109340443	109340563	109340488	109340563	109339319	109339390	16691	26,26	204142	32,35	119109	118	73	0.00315859	0.0638442	0.073,0.102	0.143,0.166	-0.067	-6.7	6.7
20746	ENSG00000132773	TOE1	1	+	45342734	45343002	45342842	45343002	45342383	45342643	20746	10,7	3,3	54,59	4,1	181	73	0.00315588	0.0638442	0.573,0.485	0.845,0.96	-0.374	-37.4	37.4
20771	ENSG00000004534	RBM6	3	+	50059631	50059746	50059648	50059746	50058401	50058562	20771	6,1	83,50	12,18	94102	90	73	0.00315645	0.0638442	0.055,0.016	0.094,0.125	-0.074	-7.4	7.4
27201	ENSG00000259146	RP1-261D10.2	14	-	71294036	71294252	71294036	71294217	71295262	71295456	27201	9,7	0,1	3,5	3,1	108	73	0.0031514	0.0638442	1.0,0.826	0.403,0.772	0.326	32.6	32.6
10941	ENSG00000136758	YME1L1	10	-	27126316	27126419	27126316	27126407	27126695	27126786	10941	1,0	1,1	8,1	2,2	85	73	0.00320798	0.0646342	0.462,0.0	0.775,0.3	-0.306	-30.6	30.6
22756	ENSG00000136731	UGGT1	2	+	128160459	128160549	128160539	128160549	128159513	128159720	22756	120104	0,0	93,93	3,4	153	73	0.00320202	0.0646342	1.0,1.0	0.937,0.917	0.073	7.3	7.3
22921	ENSG00000109332	UBE2D3	4	-	102826484	102826844	102826484	102826636	102827591	102827948	22921	128119	25,26	361405	47,31	281	73	0.00320799	0.0646342	0.571,0.543	0.666,0.772	-0.162	-16.2	16.2
3202	ENSG00000124181	PLCG1	20	+	41168973	41169175	41169078	41169175	41168766	41168870	3202	9,2	39,48	15,14	42,37	178	73	0.00320778	0.0646342	0.086,0.017	0.128,0.134	-0.08	-8	8
12312	ENSG00000134748	PRPF38A	1	+	52414740	52414859	52414761	52414859	52414620	52414647	12312	27,19	139107	15,4	125108	94	73	0.00322259	0.0648241	0.131,0.121	0.085,0.028	0.07	7	7
8176	ENSG00000006704	GTF2IRD1	7	+	74519478	74519719	74519567	74519719	74518138	74518322	8176	28,23	0,0	50,46	4,2	162	73	0.00322134	0.0648241	1.0,1.0	0.849,0.912	0.119	11.9	11.9
21695	ENSG00000072778	ACADVL	17	+	7223079	7223237	7223132	7223237	7222660	7222865	21695	497372	373297	413339	443391	126	73	0.0032278	0.0648771	0.436,0.421	0.351,0.334	0.086	8.6	8.6
11633	ENSG00000161513	FDXR	17	-	74864823	74865015	74864823	74864931	74865718	74865913	11633	4,5	47,35	62,49	217201	157	73	0.00323417	0.064953	0.038,0.062	0.117,0.102	-0.059	-5.9	5.9
27531	ENSG00000235823	OLMALINC	10	+	100380894	100381109	100380982	100381109	100373614	100374012	27531	1,1	2,1	2,1	1,0	161	73	0.00325839	0.065387	0.185,0.312	0.476,1.0	-0.489	-48.9	48.9
28323	ENSG00000172663	TMEM134	11	-	67465055	67465267	67465055	67465100	67467311	67467388	28323	94,70	114,98	79,66	66,41	240	73	0.00327438	0.0656249	0.201,0.178	0.267,0.329	-0.109	-10.9	10.9
558	ENSG00000163702	IL17RC	3	+	9929848	9929897	9929851	9929897	9928304	9928486	558	5,0	8,6	1,1	0,1	76	73	0.00327548	0.0656249	0.375,0.0	1.0,0.49	-0.557	-55.7	55.7
14447	ENSG00000107521	HPS1	10	-	98435343	98435551	98435343	98435414	98435634	98435772	14447	4,1	62,50	15,4	54,66	210	73	0.00330025	0.0660641	0.022,0.007	0.088,0.021	-0.04	-4	4
25677	ENSG00000115204	MPV17	2	-	27312993	27313154	27312993	27313109	27322447	27322522	25677	23,11	20,19	5,14	35,35	118	73	0.00330268	0.0660641	0.416,0.264	0.081,0.198	0.2	20	20
13274	ENSG00000100258	LMF2	22	-	50505228	50505334	50505228	50505317	50505402	50505537	13274	49,47	0,2	46,48	4,6	90	73	0.00330923	0.0660994	1.0,0.95	0.903,0.866	0.09	9	9
24982	ENSG00000013392	RWDD2A	6	+	83195099	83195271	83195194	83195271	83194530	83194652	24982	24,17	0,1	13,20	3,2	168	73	0.00330972	0.0660994	1.0,0.881	0.653,0.813	0.208	20.8	20.8
24950	ENSG00000104133	SPG11	15	-	44574901	44575059	44574901	44575041	44583813	44584558	24950	6,3	73,34	0,0	35,31	91	73	0.00331476	0.0661475	0.062,0.066	0.0,0.0	0.064	6.4	6.4
9164	ENSG00000128891	C15orf57	15	-	40557215	40557390	40557215	40557372	40562771	40563027	9164	1,0	32,24	7,2	42,35	91	73	0.00333221	0.0664428	0.024,0.0	0.118,0.044	-0.069	-6.9	6.9
17015	ENSG00000214783	POLR2J4	7	-	43986600	43986806	43986600	43986677	43987677	43987880	17015	0,1	14,7	4,4	8,16	202	73	0.00333953	0.0665358	0.0,0.049	0.153,0.083	-0.093	-9.3	9.3
24432	ENSG00000169718	DUS1L	17	-	82058340	82058505	82058340	82058416	82058780	82058818	24432	110,57	173143	66,68	79,70	162	73	0.00336283	0.0668937	0.223,0.152	0.274,0.304	-0.102	-10.2	10.2
8211	ENSG00000148444	COMMD3	10	+	22318352	22318713	22318652	22318713	22318104	22318168	8211	84,63	3,2	59,43	0,0	373	73	0.00336025	0.0668937	0.846,0.86	1.0,1.0	-0.147	-14.7	14.7
1469	ENSG00000142784	WDTC1	1	+	27297047	27297156	27297050	27297156	27296325	27296401	1469	32,22	4,3	24,28	0,1	76	73	0.00337078	0.0669098	0.885,0.876	1.0,0.964	-0.101	-10.1	10.1
16788	ENSG00000109323	MANBA	4	-	102672008	102672146	102672008	102672054	102673918	102674070	16788	2,1	1,0	1,1	3,3	165	73	0.00337047	0.0669098	0.469,1.0	0.129,0.129	0.605	60.5	60.5
2013	ENSG00000228474	OST4	2	-	27071325	27071481	27071325	27071463	27071600	27071773	2013	19,11	344270	35,42	414396	91	73	0.00337165	0.0669098	0.042,0.032	0.064,0.078	-0.034	-3.4	3.4
4236	ENSG00000204351	SKIV2L	6	+	31968622	31968796	31968635	31968796	31968327	31968538	4236	6,11	1,1	13,14	6,10	86	73	0.00341628	0.0677418	0.836,0.903	0.648,0.543	0.274	27.4	27.4
1966	ENSG00000157107	FCHO2	5	+	73068649	73068775	73068654	73068775	73063840	73063944	1966	46,34	0,0	55,59	3,5	78	73	0.00342602	0.0678671	1.0,1.0	0.945,0.917	0.069	6.9	6.9
8413	ENSG00000177042	TMEM80	11	+	700141	700235	700151	700235	698868	698888	8413	50,32	0,0	19,15	4,1	83	73	0.00342802	0.0678671	1.0,1.0	0.807,0.93	0.131	13.1	13.1
12427	ENSG00000100316	RPL3	22	-	39318395	39318590	39318395	39318566	39319594	39319623	12427	937642	10,7	962990	24,23	97	73	0.00345195	0.0682333	0.986,0.986	0.968,0.97	0.017	1.7	1.7
3176	ENSG00000153130	SCOC	4	+	140365647	140365742	140365682	140365742	140343620	140343708	3176	3,4	1,0	1,0	0,2	108	73	0.00345185	0.0682333	0.67,1.0	1.0,0.0	0.335	33.5	33.5
10885	ENSG00000118900	UBN1	16	+	4852878	4853166	4852957	4853166	4847630	4848210	10885	61,59	4,2	77,53	0,0	152	73	0.0034621	0.068354	0.88,0.934	1.0,1.0	-0.093	-9.3	9.3
22966	ENSG00000162601	MYSM1	1	-	58689293	58689460	58689293	58689367	58690225	58690249	22966	18,12	1,2	12,12	4,10	166	73	0.00346352	0.068354	0.888,0.725	0.569,0.345	0.35	35	35
27858	ENSG00000181513	ACBD4	17	+	45137721	45137830	45137759	45137830	45137367	45137454	27858	23,17	12,13	12,11	27,16	111	73	0.00346947	0.0684176	0.558,0.462	0.226,0.311	0.241	24.1	24.1
10319	ENSG00000234545	FAM133B	7	-	92577654	92577804	92577654	92577679	92578149	92578180	10319	60,43	7,7	43,40	17,14	198	73	0.00349841	0.0688258	0.76,0.694	0.483,0.513	0.229	22.9	22.9
25578	ENSG00000188690	UROS	10	-	125789282	125789438	125789282	125789363	125794879	125794978	25578	11,4	12,4	23,11	4,4	148	73	0.00349793	0.0688258	0.311,0.33	0.739,0.576	-0.337	-33.7	33.7
9427	ENSG00000120913	PDLIM2	8	+	22589551	22589684	22589595	22589684	22589297	22589374	9427	1,0	19,20	7,0	12,18	117	73	0.00349629	0.0688258	0.032,0.0	0.267,0.0	-0.118	-11.8	11.8
14967	ENSG00000112531	QKI	6	+	163563419	163563719	163563443	163563719	163561981	163562069	14967	30,18	5,4	34,54	2,1	97	73	0.00351124	0.0689513	0.819,0.772	0.928,0.976	-0.156	-15.6	15.6
28644	ENSG00000235706	DICER1-AS1	14	+	95179498	95179925	95179503	95179925	95158875	95159035	28644	24,11	0,2	7,7	4,2	78	73	0.00350847	0.0689513	1.0,0.837	0.621,0.766	0.225	22.5	22.5
5824	ENSG00000095906	NUBP2	16	+	1786737	1786955	1786756	1786955	1786536	1786655	5824	4,3	49,26	11,15	51,35	92	73	0.00351304	0.0689513	0.061,0.084	0.146,0.254	-0.128	-12.8	12.8
17163	ENSG00000139697	SBNO1	12	-	123319899	123320110	123319899	123320031	123320431	123320607	17163	6,6	74,60	20,17	78,82	152	73	0.00351914	0.0690169	0.037,0.046	0.11,0.091	-0.059	-5.9	5.9
14507	ENSG00000166164	BRD7	16	-	50328668	50328890	50328668	50328744	50333573	50333697	14507	3,0	111,60	10,3	52,61	219	73	0.00352256	0.0690302	0.009,0.0	0.06,0.016	-0.034	-3.4	3.4
17995	ENSG00000157349	DDX19B	16	+	70314804	70314955	70314901	70314955	70312608	70312657	17995	2,5	17,18	0,0	28,11	170	73	0.00353272	0.069175	0.048,0.107	0.0,0.0	0.077	7.7	7.7
21933	ENSG00000126215	XRCC3	14	-	103711032	103711245	103711032	103711180	103711465	103711661	21933	37,31	5,1	48,41	0,1	138	73	0.00356094	0.0696658	0.797,0.943	1.0,0.956	-0.108	-10.8	10.8
4458	ENSG00000106638	TBL2	7	-	73572877	73572965	73572877	73572945	73573319	73573471	4458	45,28	0,0	31,36	5,1	93	73	0.00356334	0.0696658	1.0,1.0	0.83,0.966	0.102	10.2	10.2
12929	ENSG00000154723	ATP5J	21	-	25733214	25733363	25733214	25733360	25734852	25734904	12929	0,1	1,1	22,8	7,7	76	73	0.00358793	0.0700918	0.0,0.49	0.751,0.523	-0.392	-39.2	39.2
24904	ENSG00000164169	PRMT9	4	-	147670640	147670743	147670640	147670708	147672958	147673126	24904	33,21	0,1	19,15	3,2	108	73	0.00359497	0.0701747	1.0,0.934	0.811,0.835	0.144	14.4	14.4
21596	ENSG00000172890	NADSYN1	11	+	71464032	71464142	71464052	71464142	71463431	71463485	21596	8,8	34,27	4,0	33,27	93	73	0.00361876	0.0705496	0.156,0.189	0.087,0.0	0.129	12.9	12.9
6479	ENSG00000110075	PPP6R3	11	+	68587917	68588024	68587926	68588024	68575957	68576043	6479	5,4	22,11	1,1	22,20	82	73	0.0036198	0.0705496	0.168,0.245	0.039,0.043	0.166	16.6	16.6
28079	ENSG00000185475	TMEM179B	11	+	62789022	62789210	62789125	62789210	62787414	62787527	28079	271200	1,1	179214	6,4	176	73	0.00362264	0.0705501	0.991,0.988	0.925,0.957	0.048	4.8	4.8
18299	ENSG00000198168	SVIP	11	-	22827823	22827894	22827823	22827874	22829694	22829865	18299	3,3	81,69	11,13	103,89	93	73	0.00363406	0.0707174	0.028,0.033	0.077,0.103	-0.059	-5.9	5.9
22220	ENSG00000100280	AP1B1	22	-	29334264	29334410	29334264	29334350	29338989	29339133	22220	125,84	9,3	97,57	1,1	133	73	0.00364818	0.0708822	0.884,0.939	0.982,0.969	-0.064	-6.4	6.4
8069	ENSG00000147642	SYBU	8	-	109642727	109642932	109642727	109642929	109644635	109644716	8069	6,3	4,3	1,4	1,0	76	73	0.00364616	0.0708822	0.59,0.49	0.49,1.0	-0.205	-20.5	20.5
13259	ENSG00000149428	HYOU1	11	-	119049017	119049370	119049017	119049203	119049555	119049634	13259	53,22	635466	39,48	367368	240	73	0.00366823	0.0712166	0.025,0.014	0.031,0.038	-0.015	-1.5	1.5
18490	ENSG00000122435	TRMT13	1	+	100147893	100148326	100148092	100148326	100144068	100144143	18490	249193	1,1	210161	3,6	272	73	0.00367793	0.0713496	0.985,0.981	0.949,0.878	0.07	7	7
9683	ENSG00000187961	KLHL17	1	+	962615	962775	962703	962775	962081	962471	9683	6,12	47,30	19,14	24,26	161	73	0.00368802	0.07149	0.055,0.154	0.264,0.196	-0.126	-12.6	12.6
23397	ENSG00000161904	LEMD2	6	-	33784351	33784519	33784351	33784427	33786733	33786774	23397	12,8	24,20	29,26	24,23	165	73	0.0036918	0.071508	0.181,0.15	0.348,0.333	-0.175	-17.5	17.5
19581	ENSG00000165802	NSMF	9	-	137455238	137455336	137455238	137455307	137455628	137455634	19581	20,12	4,1	39,33	1,0	102	73	0.00370953	0.0717959	0.782,0.896	0.965,1.0	-0.143	-14.3	14.3
28085	ENSG00000185475	TMEM179B	11	+	62789101	62789210	62789125	62789210	62787414	62787527	28085	43,38	1,1	42,39	6,4	97	73	0.00371244	0.0717967	0.97,0.966	0.84,0.88	0.108	10.8	10.8
14556	ENSG00000116560	SFPQ	1	-	35176379	35176474	35176379	35176471	35177318	35177399	14556	30,28	16,12	28,35	30,41	76	73	0.00373673	0.0719335	0.643,0.691	0.473,0.451	0.205	20.5	20.5
15570	ENSG00000113924	HGD	3	-	120670426	120670532	120670426	120670520	120674900	120674989	15570	29,13	5,2	12,18	0,1	85	73	0.00372887	0.0719335	0.833,0.848	1.0,0.939	-0.129	-12.9	12.9
16354	ENSG00000221978	CCNL2	1	-	1395436	1395600	1395436	1395514	1398232	1398418	16354	34,16	221161	48,46	197199	159	73	0.00372267	0.0719335	0.066,0.044	0.101,0.096	-0.044	-4.4	4.4
18880	ENSG00000130653	PNPLA7	9	-	137464339	137464504	137464339	137464456	137467316	137467473	18880	7,7	27,19	0,1	2,7	121	73	0.00373362	0.0719335	0.135,0.182	0.0,0.079	0.119	11.9	11.9
20666	ENSG00000175197	DDIT3	12	-	57517268	57517459	57517268	57517438	57517705	57517753	20666	110,75	544364	179144	11911212	94	73	0.00372764	0.0719335	0.136,0.138	0.105,0.084	0.043	4.3	4.3
25579	ENSG00000188690	UROS	10	-	125789282	125789528	125789282	125789363	125794879	125794978	25579	21,10	12,4	36,24	4,4	238	73	0.00373401	0.0719335	0.349,0.434	0.734,0.648	-0.3	-30	30
24250	ENSG00000007516	BAIAP3	16	+	1339112	1339244	1339163	1339244	1338901	1338989	24250	3,3	6,7	1,0	5,6	124	73	0.00376885	0.0724805	0.227,0.201	0.105,0.0	0.162	16.2	16.2
28496	ENSG00000116984	MTR	1	+	236803404	236803642	236803430	236803642	236795614	236795737	28496	0,0	2,2	0,8	2,0	99	73	0.00377093	0.0724805	0.0,0.0	0.0,1.0	-0.5	-50	50
1108	ENSG00000197608	ZNF841	19	-	52093845	52093971	52093845	52093911	52095574	52095765	1108	20,15	5,0	66,63	1,0	133	73	0.00378168	0.0726314	0.687,1.0	0.973,1.0	-0.143	-14.3	14.3
8793	ENSG00000155189	AGPAT5	8	+	6730647	6730826	6730710	6730826	6724869	6724939	8793	1,0	26,14	11,11	91108	136	73	0.00378475	0.0726348	0.02,0.0	0.061,0.052	-0.046	-4.6	4.6
21762	ENSG00000115355	CCDC88A	2	-	55328293	55328435	55328293	55328432	55332565	55332693	21762	11,17	3,2	14,6	0,0	76	73	0.00379422	0.0726495	0.779,0.891	1.0,1.0	-0.165	-16.5	16.5
2930	ENSG00000197056	ZMYM1	1	+	35111771	35111912	35111807	35111912	35110293	35110447	2930	9,7	1,3	21,14	0,0	109	73	0.00379342	0.0726495	0.858,0.61	1.0,1.0	-0.266	-26.6	26.6
4994	ENSG00000275023	MLLT6	17	+	38709454	38709575	38709481	38709575	38709172	38709276	4994	6,1	33,26	0,0	34,25	100	73	0.00379353	0.0726495	0.117,0.027	0.0,0.0	0.072	7.2	7.2
16030	ENSG00000011143	MKS1	17	-	58216665	58216793	58216665	58216736	58218619	58218729	16030	2,3	48,25	8,8	30,30	130	73	0.00381145	0.0729104	0.023,0.063	0.13,0.13	-0.087	-8.7	8.7
27331	ENSG00000100425	BRD1	22	-	49787389	49787887	49787389	49787494	49794033	49794294	27331	73,57	24,11	98106	12,8	466	73	0.00381366	0.0729104	0.323,0.448	0.561,0.675	-0.233	-23.3	23.3
2275	ENSG00000185684	EP400NL	12	+	132085384	132085504	132085404	132085504	132085261	132085316	2275	0,1	1,2	5,4	5,6	93	73	0.00384066	0.0733707	0.0,0.282	0.44,0.344	-0.251	-25.1	25.1
17375	ENSG00000141959	PFKL	21	+	44325916	44326060	44325960	44326060	44325152	44325264	17375	22,21	121,95	33,50	107109	117	73	0.00384411	0.0733805	0.102,0.121	0.161,0.223	-0.081	-8.1	8.1
26647	ENSG00000108788	MLX	17	+	42568469	42568943	42568836	42568943	42567618	42567655	26647	185129	9,8	187200	22,26	440	73	0.00385018	0.073423	0.773,0.728	0.585,0.561	0.177	17.7	17.7
26831	ENSG00000126883	NUP214	9	+	131144279	131144754	131144567	131144754	131140548	131140710	26831	93,54	2,0	120101	8,4	361	73	0.00385219	0.073423	0.904,1.0	0.752,0.836	0.158	15.8	15.8
15421	ENSG00000172613	RAD9A	11	+	67396110	67396175	67396171	67396175	67395911	67396021	15421	50,33	0,0	71,66	5,2	134	73	0.00385611	0.0734419	1.0,1.0	0.886,0.947	0.084	8.4	8.4
22716	ENSG00000198753	PLXNB3	X	+	153772769	153772955	153772885	153772955	153772166	153772287	22716	15,11	23,32	13,10	8,6	189	73	0.00386137	0.0734862	0.201,0.117	0.386,0.392	-0.23	-23	23
15718	ENSG00000177728	TMEM94	17	+	75494626	75494808	75494629	75494808	75493698	75493916	15718	31,18	1,1	13,13	3,4	76	73	0.00386765	0.07355	0.968,0.945	0.806,0.757	0.175	17.5	17.5
1135	ENSG00000162772	ATF3	1	+	212619007	212619247	212619241	212619247	212618126	212618234	1135	19,35	0,0	736794	15,11	307	73	0.00387158	0.0735688	1.0,1.0	0.921,0.945	0.067	6.7	6.7
19152	ENSG00000078177	N4BP2	4	+	40142672	40142861	40142723	40142861	40136943	40137082	19152	19,10	1,4	21,19	1,0	124	73	0.00388737	0.0738129	0.918,0.595	0.925,1.0	-0.206	-20.6	20.6
2321	ENSG00000107890	ANKRD26	10	-	27037995	27038082	27037995	27038054	27039964	27040178	2321	0,0	16,24	5,1	26,13	101	73	0.00389098	0.0738255	0.0,0.0	0.122,0.053	-0.087	-8.7	8.7
25053	ENSG00000100461	RBM23	14	-	22906194	22906384	22906194	22906368	22909482	22909595	25053	10,11	20,27	5,7	48,37	89	73	0.00389743	0.073892	0.291,0.25	0.079,0.134	0.164	16.4	16.4
1713	ENSG00000156931	VPS8	3	+	184885956	184886156	184886109	184886156	184882348	184882433	1713	13,2	0,0	6,9	0,4	226	73	0.00390231	0.0739287	1.0,1.0	1.0,0.421	0.289	28.9	28.9
19906	ENSG00000198793	MTOR	1	-	11259247	11259450	11259247	11259423	11262444	11262507	19906	1,4	37,29	7,7	21,24	100	73	0.00393887	0.0745649	0.019,0.091	0.196,0.176	-0.131	-13.1	13.1
19378	ENSG00000076382	SPAG5	17	-	28591981	28593066	28591981	28592474	28598509	28598635	19378	681447	5,4	219199	0,0	665	73	0.00395154	0.0747482	0.937,0.925	1.0,1.0	-0.069	-6.9	6.9
19237	ENSG00000172466	ZNF24	18	-	35332226	35339073	35332226	35337770	35339828	35339976	19237	44,27	75,59	51,70	70,53	1376	73	0.00395682	0.0747917	0.03,0.024	0.037,0.065	-0.024	-2.4	2.4
11339	ENSG00000116906	GNPAT	1	+	231250927	231251143	231250963	231251143	231241206	231241456	11339	2,3	1,2	2,6	0,1	109	73	0.00396118	0.0748177	0.573,0.501	1.0,0.801	-0.364	-36.4	36.4
3114	ENSG00000162191	UBXN1	11	-	62676497	62676660	62676497	62676639	62676812	62677005	3114	4,0	77,66	13,11	143123	94	73	0.0039658	0.0748485	0.039,0.0	0.066,0.065	-0.046	-4.6	4.6
462	ENSG00000131899	LLGL1	17	+	18238455	18238609	18238461	18238609	18238061	18238214	462	35,23	6,5	18,29	0,2	79	73	0.0039757	0.0749789	0.844,0.81	1.0,0.931	-0.139	-13.9	13.9
2971	ENSG00000182979	MTA1	14	+	105464415	105464567	105464462	105464567	105464031	105464147	2971	140,96	16,8	109108	25,23	120	73	0.00400208	0.0754096	0.842,0.88	0.726,0.741	0.127	12.7	12.7
6870	ENSG00000101246	ARFRP1	20	-	63701829	63701900	63701829	63701895	63702135	63702217	6870	86,56	1,1	80,58	7,3	78	73	0.00400456	0.0754096	0.988,0.981	0.915,0.948	0.053	5.3	5.3
14631	ENSG00000100038	TOP3B	22	-	21962746	21963020	21962746	21962893	21963922	21964028	14631	2,2	19,15	10,15	28,33	200	73	0.00402132	0.0756117	0.037,0.046	0.115,0.142	-0.087	-8.7	8.7
2137	ENSG00000147535	PLPP5	8	-	38268298	38268407	38268298	38268404	38268881	38268962	2137	8,6	2,4	4,5	1,0	76	73	0.00401873	0.0756117	0.793,0.59	0.793,1.0	-0.205	-20.5	20.5
1791	ENSG00000189283	FHIT	3	-	59749309	59749579	59749309	59749568	59752220	59752321	1791	4,2	0,1	7,3	2,4	84	73	0.00402519	0.0756277	1.0,0.635	0.753,0.395	0.243	24.3	24.3
1137	ENSG00000162772	ATF3	1	+	212619028	212619266	212619241	212619266	212618126	212618234	1137	19,33	0,0	701754	15,11	286	73	0.00402861	0.0756353	1.0,1.0	0.923,0.946	0.066	6.6	6.6
18541	ENSG00000127419	TMEM175	4	+	957628	957863	957823	957863	955754	955890	18541	18,29	29,18	6,5	10,25	268	73	0.00403895	0.0756594	0.145,0.305	0.14,0.052	0.129	12.9	12.9
22919	ENSG00000109332	UBE2D3	4	-	102809067	102809184	102809067	102809159	102809671	102809703	22919	0,1	4,3	5,1	7,3	98	73	0.0040367	0.0756594	0.0,0.199	0.347,0.199	-0.174	-17.4	17.4
4674	ENSG00000052126	PLEKHA5	12	+	19359408	19359546	19359411	19359546	19358227	19358437	4674	5,6	47,39	0,1	13,16	76	73	0.00403687	0.0756594	0.093,0.129	0.0,0.057	0.083	8.3	8.3
10545	ENSG00000226210	WASH7P	12	-	15912	16145	15912	16065	16721	16903	10545	2,0	10,10	7,7	17,17	153	73	0.00405473	0.0756992	0.087,0.0	0.164,0.164	-0.121	-12.1	12.1
18354	ENSG00000005339	CREBBP	16	-	3738558	3738716	3738558	3738672	3739577	3739724	18354	14,3	38,20	3,2	28,39	117	73	0.00404508	0.0756992	0.187,0.086	0.063,0.031	0.09	9	9
24981	ENSG00000013392	RWDD2A	6	+	83195179	83195271	83195194	83195271	83194530	83194652	24981	6,4	0,1	7,6	3,2	88	73	0.00405444	0.0756992	1.0,0.768	0.659,0.713	0.198	19.8	19.8
29193	ENSG00000278259	MYO19	17	-	36510745	36510935	36510745	36510917	36511364	36511455	29193	1,0	35,26	4,4	34,35	91	73	0.00405618	0.0756992	0.022,0.0	0.086,0.084	-0.074	-7.4	7.4
8576	ENSG00000022976	ZNF839	14	+	102341322	102342367	102342102	102342367	102339093	102339223	8576	361243	2,5	188226	0,1	853	73	0.00405533	0.0756992	0.939,0.806	1.0,0.951	-0.103	-10.3	10.3
11714	ENSG00000121310	ECHDC2	1	-	52907867	52907982	52907867	52907954	52911565	52911653	11714	15,10	128,76	2,4	72,76	101	73	0.00407998	0.0760302	0.078,0.087	0.02,0.037	0.054	5.4	5.4
2344	ENSG00000148362	C9orf142	9	+	136993028	136993243	136993092	136993243	136992760	136992974	2344	79,61	1,7	93100	0,2	137	73	0.00407726	0.0760302	0.977,0.823	1.0,0.964	-0.082	-8.2	8.2
27068	ENSG00000007384	RHBDF1	16	-	63586	63922	63586	63800	64698	64829	27068	5,2	19,12	17,28	34,31	195	73	0.00408493	0.0760659	0.09,0.059	0.158,0.253	-0.131	-13.1	13.1
20085	ENSG00000177951	BET1L	11	-	205951	206043	205951	206038	207302	207383	20085	53,36	0,0	84,68	3,6	78	73	0.00409462	0.0761898	1.0,1.0	0.963,0.914	0.061	6.1	6.1
27433	ENSG00000158092	NCK1	3	+	136946109	136946295	136946151	136946295	136945582	136945752	27433	57,38	5,6	86,71	3,1	115	73	0.00413683	0.076918	0.879,0.801	0.948,0.978	-0.123	-12.3	12.3
24814	ENSG00000114120	SLC25A36	3	+	140970900	140970993	140970926	140970993	140963126	140963227	24814	13,8	96,75	11,21	48,56	99	73	0.00414507	0.077014	0.091,0.073	0.145,0.217	-0.099	-9.9	9.9
17764	ENSG00000172732	MUS81	11	+	65863800	65863901	65863803	65863901	65863599	65863721	17764	7,3	85,60	21,11	91,82	76	73	0.00417173	0.0773948	0.073,0.046	0.181,0.114	-0.088	-8.8	8.8
23818	ENSG00000167964	RAB26	16	+	2153174	2153222	2153212	2153222	2153041	2153045	23818	21,22	3,2	9,15	0,0	111	73	0.00417014	0.0773948	0.822,0.879	1.0,1.0	-0.149	-14.9	14.9
13908	ENSG00000107331	ABCA2	9	-	137017195	137017429	137017195	137017346	137017501	137017692	13908	14,11	55,43	5,4	42,63	156	73	0.00419183	0.07771	0.106,0.107	0.053,0.029	0.066	6.6	6.6
2261	ENSG00000104325	DECR1	8	+	90018815	90018966	90018908	90018966	90017296	90017326	2261	9,5	103,79	10,10	43,43	166	73	0.00420038	0.0777244	0.037,0.027	0.093,0.093	-0.061	-6.1	6.1
26577	ENSG00000104964	AES	19	-	3054022	3054040	3054022	3054037	3054119	3054240	26577	590483	28,19	431425	6,11	76	73	0.00419707	0.0777244	0.953,0.961	0.986,0.974	-0.023	-2.3	2.3
5052	ENSG00000161714	PLCD3	17	-	45116631	45116784	45116631	45116751	45117993	45118138	5052	12,12	5,1	9,8	0,1	106	73	0.0042019	0.0777244	0.623,0.892	1.0,0.846	-0.165	-16.5	16.5
11	ENSG00000166012	TAF1D	11	-	93738108	93738499	93738108	93738440	93739236	93739331	11	303200	8,3	454421	0,1	132	73	0.00420936	0.0777517	0.954,0.974	1.0,0.996	-0.034	-3.4	3.4
2133	ENSG00000147535	PLPP5	8	-	38267896	38268072	38267896	38267960	38268370	38268461	2133	148,91	163132	116115	87,92	185	73	0.00420959	0.0777517	0.264,0.214	0.345,0.33	-0.099	-9.9	9.9
11366	ENSG00000059588	TARBP1	1	-	234446802	234446975	234446802	234446972	234448479	234448576	11366	30,21	2,4	16,9	0,0	76	73	0.00421467	0.0777883	0.935,0.835	1.0,1.0	-0.115	-11.5	11.5
16120	ENSG00000110057	UNC93B1	11	-	67999172	67999375	67999172	67999305	67999518	67999680	16120	9,6	25,22	17,21	18,25	143	73	0.00422353	0.0778945	0.155,0.122	0.325,0.3	-0.174	-17.4	17.4
3949	ENSG00000244479	OR2A1-AS1	7	-	144254603	144254710	144254603	144254696	144255508	144255732	3949	1,0	12,17	6,5	39,40	87	73	0.00423834	0.0781101	0.065,0.0	0.114,0.095	-0.072	-7.2	7.2
11089	ENSG00000272869	CTC-487M23.8	5	+	112864433	112864528	112864456	112864528	112862507	112862583	11089	5,4	193121	11,15	170154	96	73	0.00424567	0.0781878	0.019,0.025	0.047,0.069	-0.036	-3.6	3.6
2345	ENSG00000148362	C9orf142	9	+	136993057	136993243	136993092	136993243	136992760	136992974	2345	56,48	1,7	75,68	0,2	108	73	0.00430188	0.0791647	0.974,0.823	1.0,0.958	-0.081	-8.1	8.1
29459	ENSG00000138614	VWA9	15	-	65593427	65593610	65593427	65593572	65595732	65595825	29459	4,2	79,63	9,6	54,42	111	73	0.00431113	0.0792767	0.032,0.02	0.099,0.086	-0.067	-6.7	6.7
24504	ENSG00000129255	MPDU1	17	+	7585945	7586078	7585950	7586078	7585731	7585797	24504	167100	4,1	104115	10,5	78	73	0.00431823	0.0792989	0.975,0.989	0.907,0.956	0.05	5	5
27993	ENSG00000119688	ABCD4	14	-	74292747	74293248	74292747	74292869	74295147	74295198	27993	81,51	0,2	52,41	4,3	452	73	0.00431866	0.0792989	1.0,0.805	0.677,0.688	0.22	22	22
10052	ENSG00000115368	WDR75	2	+	189449244	189450968	189450902	189450968	189448378	189448508	10052	82,76	64,47	151172	72,61	1731	73	0.0044038	0.0808029	0.051,0.064	0.081,0.106	-0.036	-3.6	3.6
13851	ENSG00000170248	PDCD6IP	3	+	33828837	33828969	33828852	33828969	33826479	33826580	13851	22,13	133,86	29,40	114103	88	73	0.00442396	0.0811134	0.121,0.111	0.174,0.244	-0.093	-9.3	9.3
14248	ENSG00000259522	RP11-468E2.2	14	-	24183249	24183383	24183249	24183355	24183455	24183513	14248	1,1	61,35	6,3	40,40	101	73	0.00444195	0.0812472	0.012,0.02	0.098,0.051	-0.058	-5.8	5.8
18022	ENSG00000083750	RRAGB	X	+	55752240	55752353	55752245	55752353	55751100	55751196	18022	1,0	1,4	4,2	2,5	78	73	0.00443979	0.0812472	0.483,0.0	0.652,0.272	-0.221	-22.1	22.1
21845	ENSG00000047578	KIAA0556	16	+	27699479	27699599	27699533	27699599	27698327	27698500	21845	1,0	17,9	1,4	4,8	127	73	0.00443635	0.0812472	0.033,0.0	0.126,0.223	-0.158	-15.8	15.8
9946	ENSG00000177239	MAN1B1	9	+	137107249	137107447	137107274	137107447	137106688	137106809	9946	55,52	3,2	33,38	10,4	98	73	0.00444422	0.0812472	0.932,0.951	0.711,0.876	0.148	14.8	14.8
19014	ENSG00000101216	GMEB2	20	-	63593502	63593642	63593502	63593570	63595609	63595767	19014	11,11	0,0	26,26	0,5	145	73	0.00445338	0.0813554	1.0,1.0	1.0,0.724	0.138	13.8	13.8
18200	ENSG00000142188	TMEM50B	21	-	33436882	33437084	33436882	33436992	33439213	33439297	18200	125,99	5,8	75,58	9,14	165	73	0.00445843	0.0813659	0.917,0.846	0.787,0.647	0.164	16.4	16.4
27552	ENSG00000071889	FAM3A	X	-	154508473	154508811	154508473	154508652	154511847	154512054	27552	8,12	5,3	31,32	0,4	232	73	0.00446045	0.0813659	0.335,0.557	1.0,0.716	-0.412	-41.2	41.2
23285	ENSG00000106263	EIF3B	7	+	2380203	2380740	2380278	2380740	2379393	2379511	23285	217195	47,51	212199	98,67	148	73	0.00447279	0.0815317	0.695,0.653	0.516,0.594	0.119	11.9	11.9
9661	ENSG00000063046	EIF4B	12	+	53039234	53039343	53039237	53039343	53038355	53038411	9661	55,18	654489	25,26	716763	76	73	0.00450046	0.0819763	0.075,0.034	0.032,0.032	0.022	2.2	2.2
21909	ENSG00000259494	MRPL46	15	-	88464702	88464916	88464702	88464876	88465586	88465773	21909	7,4	97,52	8,10	43,33	113	73	0.0045068	0.0820302	0.045,0.047	0.107,0.164	-0.09	-9	9
27200	ENSG00000259146	RP1-261D10.2	14	-	71294036	71294248	71294036	71294217	71295262	71295456	27200	8,2	0,1	4,3	3,1	104	73	0.00451239	0.0820302	1.0,0.584	0.483,0.678	0.212	21.2	21.2
3901	ENSG00000261740	RP11-345J4.5	16	-	29446801	29447026	29446801	29446922	29454015	29454113	3901	110,85	39,21	84,74	43,49	177	73	0.00451323	0.0820302	0.538,0.625	0.446,0.384	0.166	16.6	16.6
14929	ENSG00000112981	NME5	5	-	138138651	138138826	138138651	138138785	138139370	138139415	14929	4,2	17,10	0,0	6,5	114	73	0.00452499	0.0821843	0.131,0.114	0.0,0.0	0.122	12.2	12.2
19892	ENSG00000170906	NDUFA3	19	+	54106352	54106446	54106355	54106446	54105892	54106011	19892	15,8	3,2	11,18	0,1	76	73	0.00453658	0.0823068	0.828,0.793	1.0,0.945	-0.162	-16.2	16.2
20694	ENSG00000164066	INTU	4	+	127705620	127705812	127705675	127705812	127704227	127704290	20694	11,13	0,0	10,11	3,1	128	73	0.00454158	0.0823068	1.0,1.0	0.655,0.863	0.241	24.1	24.1
24324	ENSG00000175061	LRRC75A-AS1	17	+	16439580	16440253	16440184	16440253	16439326	16439414	24324	22891647	642432	26072471	514491	677	73	0.00453929	0.0823068	0.278,0.291	0.354,0.352	-0.069	-6.9	6.9
25652	ENSG00000221968	FADS3	11	-	61876358	61876479	61876358	61876455	61876865	61876963	25652	20,17	17,31	41,36	15,20	97	73	0.00455047	0.0824082	0.47,0.292	0.673,0.575	-0.243	-24.3	24.3
15303	ENSG00000120948	TARDBP	1	+	11024063	11024335	11024301	11024335	11023314	11023329	15303	99,50	0,0	88,70	3,2	311	73	0.00456894	0.0825528	1.0,1.0	0.873,0.891	0.118	11.8	11.8
16324	ENSG00000147955	SIGMAR1	9	-	34636996	34637112	34636996	34637089	34637219	34637732	16324	17,6	129,93	12,24	70,79	96	73	0.00457163	0.0825528	0.091,0.047	0.115,0.188	-0.082	-8.2	8.2
20799	ENSG00000114867	EIF4G1	3	+	184320615	184320722	184320629	184320722	184320140	184320297	20799	5,9	3,0	12,16	26,14	87	73	0.00456704	0.0825528	0.583,1.0	0.279,0.49	0.407	40.7	40.7
22987	ENSG00000130734	ATG4D	19	+	10544628	10544866	10544782	10544866	10543916	10544325	22987	12,10	36,33	20,21	19,32	227	73	0.00456987	0.0825528	0.097,0.089	0.253,0.174	-0.12	-12	12
23106	ENSG00000127054	CPSF3L	1	-	1313731	1314105	1313731	1313921	1314300	1314365	23106	92,81	69,66	140146	75,52	257	73	0.00459493	0.0829139	0.275,0.258	0.346,0.444	-0.129	-12.9	12.9
1956	ENSG00000176046	NUPR1	16	-	28538544	28538674	28538544	28538606	28538795	28539008	1956	68,46	4,3	454436	5,3	141	73	0.00460335	0.0830061	0.898,0.888	0.979,0.987	-0.09	-9	9
13234	ENSG00000123836	PFKFB2	1	+	207064963	207065160	207065035	207065160	207063772	207063829	13234	3,5	42,33	10,11	41,19	145	73	0.00461544	0.0831588	0.035,0.071	0.109,0.226	-0.115	-11.5	11.5
1955	ENSG00000176046	NUPR1	16	-	28538544	28538672	28538544	28538606	28538795	28539008	1955	67,46	4,3	450432	5,3	139	73	0.00461846	0.0831588	0.898,0.89	0.979,0.987	-0.089	-8.9	8.9
12706	ENSG00000205531	NAP1L4	11	-	2972101	2972279	2972101	2972243	2976023	2976123	12706	6,4	234122	13,12	181141	109	73	0.00463118	0.083328	0.017,0.021	0.046,0.054	-0.031	-3.1	3.1
19125	ENSG00000105726	ATP13A1	19	-	19659600	19659824	19659600	19659791	19659897	19659987	19125	7,4	33,19	2,1	33,33	106	73	0.00464507	0.083518	0.127,0.127	0.04,0.02	0.097	9.7	9.7
10483	ENSG00000168005	C11orf84	11	+	63822630	63822848	63822790	63822848	63818801	63819002	10483	8,5	0,0	29,13	2,2	233	73	0.00466249	0.0836512	1.0,1.0	0.82,0.671	0.254	25.4	25.4
1140	ENSG00000162772	ATF3	1	+	212619045	212619266	212619241	212619266	212618126	212618234	1140	21,31	0,0	714751	15,11	269	73	0.00466059	0.0836512	1.0,1.0	0.928,0.949	0.061	6.1	6.1
20481	ENSG00000142082	SIRT3	11	-	230451	230641	230451	230552	232982	233215	20481	8,7	37,27	17,12	20,23	162	73	0.00465784	0.0836512	0.089,0.105	0.277,0.19	-0.137	-13.7	13.7
26988	ENSG00000138246	DNAJC13	3	+	132465950	132466070	132465994	132466070	132463695	132463817	26988	1,2	16,21	6,9	28,16	117	73	0.00467322	0.0837836	0.038,0.056	0.118,0.26	-0.142	-14.2	14.2
22426	ENSG00000120725	SIL1	5	-	139042600	139042831	139042600	139042719	139050937	139051046	22426	20,7	236159	31,28	230201	185	73	0.00467934	0.0838335	0.032,0.017	0.05,0.052	-0.027	-2.7	2.7
2044	ENSG00000159069	FBXW5	9	-	136942768	136942997	136942768	136942973	136943348	136943506	2044	4,0	1,2	3,1	0,1	97	73	0.00468888	0.0838844	0.751,0.0	1.0,0.429	-0.339	-33.9	33.9
9469	ENSG00000124357	NAGK	2	+	71073394	71073594	71073481	71073594	71072640	71072751	9469	12,7	56,42	15,16	37,24	160	73	0.00468567	0.0838844	0.089,0.071	0.156,0.233	-0.115	-11.5	11.5
21121	ENSG00000126261	UBA2	19	+	34444882	34445121	34444999	34445121	34443843	34443911	21121	1,2	109,68	6,16	153134	190	73	0.00471548	0.0842401	0.004,0.011	0.015,0.044	-0.022	-2.2	2.2
4819	ENSG00000132698	RAB25	1	+	156066456	156066619	156066560	156066619	156065910	156066106	4819	24,14	0,0	34,40	1,4	177	73	0.00471294	0.0842401	1.0,1.0	0.933,0.805	0.131	13.1	13.1
28172	ENSG00000135837	CEP350	1	+	180024421	180024582	180024430	180024582	180022697	180022848	28172	3,2	1,3	5,2	0,1	82	73	0.00472496	0.0843492	0.728,0.372	1.0,0.64	-0.27	-27	27
20239	ENSG00000101104	PABPC1L	20	+	44938060	44938191	44938101	44938191	44936636	44936730	20239	420305	11,7	294285	3,1	114	73	0.0047434	0.0846181	0.961,0.965	0.984,0.995	-0.027	-2.7	2.7
23117	ENSG00000164032	H2AFZ	4	-	99949272	99949431	99949272	99949386	99949662	99949740	23117	77,50	1406888	59,56	634651	118	73	0.00474756	0.0846322	0.033,0.034	0.054,0.051	-0.019	-1.9	1.9
12034	ENSG00000108840	HDAC5	17	-	44110728	44110803	44110728	44110800	44117493	44117704	12034	10,9	4,2	4,2	5,6	76	73	0.00476052	0.0847578	0.706,0.812	0.435,0.243	0.42	42	42
22163	ENSG00000177169	ULK1	12	+	131914252	131914477	131914351	131914477	131913746	131913836	22163	9,5	19,21	20,27	22,28	172	73	0.00476137	0.0847578	0.167,0.092	0.278,0.29	-0.155	-15.5	15.5
16974	ENSG00000152620	NADK2	5	-	36207169	36207417	36207169	36207265	36208624	36208690	16974	39,24	3,4	51,45	17,18	225	73	0.0047778	0.08499	0.808,0.661	0.493,0.448	0.264	26.4	26.4
20373	ENSG00000137996	RTCA	1	+	100267020	100267245	100267165	100267245	100266523	100266624	20373	16,5	2,0	12,23	18,5	218	73	0.00478877	0.085004	0.728,1.0	0.183,0.606	0.47	47	47
25206	ENSG00000071894	CPSF1	8	-	144397742	144397879	144397742	144397876	144397953	144398132	25206	37,28	1,0	25,25	3,3	76	73	0.00478633	0.085004	0.973,1.0	0.889,0.889	0.097	9.7	9.7
26088	ENSG00000110321	EIF4G2	11	-	10807276	10807381	10807276	10807319	10808704	10808923	26088	1021773	9,6	598565	13,12	135	73	0.00478297	0.085004	0.984,0.986	0.961,0.962	0.023	2.3	2.3
5915	ENSG00000119912	IDE	10	-	92507574	92507732	92507574	92507666	92508112	92508205	5915	4,0	62,56	10,6	72,56	139	73	0.00479437	0.0850432	0.033,0.0	0.068,0.053	-0.044	-4.4	4.4
2121	ENSG00000255054	RP1-317E23.6	1	+	25823237	25823439	25823345	25823439	25823018	25823128	2121	22,8	0,0	43,30	3,2	181	73	0.0048327	0.0856625	1.0,1.0	0.853,0.858	0.145	14.5	14.5
28664	ENSG00000139182	CLSTN3	12	+	7137916	7138067	7137954	7138067	7136828	7137110	28664	4,2	24,23	9,5	13,13	111	73	0.00484536	0.0857995	0.099,0.054	0.313,0.202	-0.181	-18.1	18.1
63	ENSG00000167657	DAPK3	19	-	3961008	3961227	3961008	3961161	3963642	3963669	63	6,7	22,29	99125	178218	139	73	0.00484728	0.0857995	0.125,0.113	0.226,0.231	-0.11	-11	11
3664	ENSG00000104517	UBR5	8	-	102345395	102345567	102345395	102345545	102346235	102346395	3664	0,5	43,28	5,14	34,39	95	73	0.00485189	0.0858205	0.0,0.121	0.102,0.216	-0.099	-9.9	9.9
5249	ENSG00000165806	CASP7	10	+	113721000	113721168	113721031	113721168	113697493	113697603	5249	0,1	40,10	4,1	15,6	104	73	0.00485552	0.0858242	0.0,0.066	0.158,0.105	-0.099	-9.9	9.9
16081	ENSG00000162542	TMCO4	1	-	19755633	19755768	19755633	19755766	19780579	19780766	16081	2,1	1,1	0,0	5,2	75	73	0.00491123	0.0866257	0.661,0.493	0.0,0.0	0.577	57.7	57.7
22344	ENSG00000157873	TNFRSF14	1	+	2561493	2561674	2561672	2561674	2560623	2560714	22344	35,19	16,19	40,45	9,11	252	73	0.0049093	0.0866257	0.388,0.225	0.563,0.542	-0.246	-24.6	24.6
5512	ENSG00000123349	PFDN5	12	+	53296088	53296275	53296243	53296275	53295838	53295941	5512	130,95	302193	163159	231235	228	73	0.00490844	0.0866257	0.121,0.136	0.184,0.178	-0.052	-5.2	5.2
21918	ENSG00000257524	RP11-203J24.9	9	-	127873025	127873180	127873025	127873061	127874610	127874649	21918	2,1	100,74	12,7	131101	192	73	0.00491929	0.0867068	0.008,0.005	0.034,0.026	-0.024	-2.4	2.4
12914	ENSG00000184465	WDR27	6	-	169663562	169663801	169663562	169663649	169664165	169664286	12914	23,12	8,1	44,40	3,0	225	73	0.00493314	0.0868899	0.483,0.796	0.826,1.0	-0.274	-27.4	27.4
17349	ENSG00000196498	NCOR2	12	-	124429612	124429706	124429612	124429703	124430614	124430787	17349	39,28	3,1	63,48	10,12	76	73	0.00493813	0.0869057	0.926,0.964	0.858,0.793	0.12	12	12
21255	ENSG00000158604	TMED4	7	-	44581448	44581583	44581448	44581574	44581722	44581823	21255	13,6	122,88	3,6	152154	82	73	0.00494098	0.0869057	0.087,0.057	0.017,0.034	0.046	4.6	4.6
13384	ENSG00000108852	MPP2	17	-	43880690	43880884	43880690	43880852	43881089	43881158	13384	6,2	55,22	9,13	39,27	105	73	0.00495914	0.0871029	0.07,0.059	0.138,0.251	-0.13	-13	13
20498	ENSG00000135720	DYNC1LI2	16	-	66734871	66734994	66734871	66734969	66736074	66736237	20498	1,0	0,1	0,2	1,0	98	73	0.00495852	0.0871029	1.0,0.0	0.0,1.0	0	0	0
20449	ENSG00000149311	ATM	11	+	108253830	108253996	108253854	108253996	108252820	108252912	20449	2,4	0,0	8,11	2,2	97	73	0.00496582	0.0871592	1.0,1.0	0.751,0.805	0.222	22.2	22.2
5482	ENSG00000151116	UEVLD	11	-	18534329	18534453	18534329	18534451	18536405	18536469	5482	20,15	4,1	33,31	0,0	75	73	0.00499578	0.0876236	0.83,0.936	1.0,1.0	-0.117	-11.7	11.7
17741	ENSG00000177963	RIC8A	11	+	209171	209318	209270	209318	207510	208938	17741	15,12	80,56	20,27	58,49	172	73	0.00500211	0.0876733	0.074,0.083	0.128,0.19	-0.081	-8.1	8.1
13072	ENSG00000175782	SLC35E3	12	+	68748075	68748245	68748078	68748245	68746105	68746779	13072	2,0	0,1	1,0	0,1	76	73	0.00501575	0.087851	1.0,0.0	1.0,0.0	0	0	0
8400	ENSG00000164933	SLC25A32	8	-	103403163	103403324	103403163	103403262	103404775	103404861	8400	46,41	0,0	69,82	3,4	135	73	0.00502183	0.087896	1.0,1.0	0.926,0.917	0.079	7.9	7.9
18051	ENSG00000217930	PAM16	16	-	4343482	4343721	4343482	4343594	4345785	4345904	18051	26,13	0,0	17,19	3,1	200	73	0.00504114	0.0881725	1.0,1.0	0.674,0.874	0.226	22.6	22.6
18496	ENSG00000122435	TRMT13	1	+	100140844	100141019	100140851	100141019	100140407	100140514	18496	15,8	47,33	2,1	18,19	80	73	0.00506222	0.0884795	0.226,0.181	0.092,0.046	0.135	13.5	13.5
18792	ENSG00000160200	CBS	21	-	43067777	43067960	43067777	43067945	43068508	43068615	18792	168106	1,3	57,40	5,3	88	73	0.00506686	0.0884989	0.993,0.967	0.904,0.917	0.069	6.9	6.9
11612	ENSG00000161513	FDXR	17	-	74864823	74865057	74864823	74864949	74865718	74865820	11612	1,2	2,1	54,72	1,7	181	73	0.00509263	0.088887	0.168,0.446	0.956,0.806	-0.574	-57.4	57.4
11247	ENSG00000088833	NSFL1C	20	-	1445994	1446177	1445994	1446149	1452492	1452630	11247	0,0	1,1	4,7	49,41	101	73	0.00511067	0.0890777	0.0,0.0	0.056,0.11	-0.083	-8.3	8.3
18001	ENSG00000139668	WDFY2	13	+	51727673	51727790	51727677	51727790	51719197	51719348	18001	0,0	19,12	3,2	19,15	77	73	0.00510954	0.0890777	0.0,0.0	0.13,0.112	-0.121	-12.1	12.1
10247	ENSG00000158290	CUL4B	X	-	120543726	120543964	120543726	120543809	120544113	120544203	10247	1,3	114,77	8,9	103,72	228	73	0.00511532	0.0890955	0.003,0.012	0.024,0.038	-0.024	-2.4	2.4
9153	ENSG00000148019	CEP78	9	+	78251904	78252043	78251907	78252043	78248761	78248873	9153	11,7	14,13	2,3	18,12	76	73	0.0051188	0.0890955	0.43,0.341	0.096,0.194	0.24	24	24
19342	ENSG00000140395	WDR61	15	-	78292615	78292885	78292615	78292788	78293166	78293272	19342	20,13	155,88	27,22	97,76	170	73	0.00512562	0.0891524	0.052,0.06	0.107,0.111	-0.053	-5.3	5.3
21884	ENSG00000099889	ARVCF	22	-	19977414	19977660	19977414	19977586	19977957	19978075	21884	1,2	35,26	11,12	70,72	147	73	0.00514325	0.089397	0.014,0.037	0.072,0.076	-0.049	-4.9	4.9
27247	ENSG00000160710	ADAR	1	-	154588124	154588275	154588124	154588258	154588550	154588673	27247	9,4	212143	9,16	118140	90	73	0.00515003	0.0894528	0.033,0.022	0.058,0.085	-0.044	-4.4	4.4
16491	ENSG00000198933	TBKBP1	17	+	47708024	47708240	47708149	47708240	47699635	47699697	16491	6,12	1,0	10,7	3,1	198	73	0.00516955	0.0897296	0.689,1.0	0.551,0.721	0.209	20.9	20.9
7062	ENSG00000099797	TECR	19	+	14563173	14563257	14563205	14563257	14562524	14562575	7062	37,33	155143	24,15	165150	105	73	0.00520106	0.0902141	0.142,0.138	0.092,0.065	0.062	6.2	6.2
5631	ENSG00000154582	TCEB1	8	-	73955646	73955765	73955646	73955757	73955910	73956054	5631	9,1	0,0	2,10	3,1	81	73	0.00520704	0.0902554	1.0,1.0	0.375,0.9	0.363	36.3	36.3
6769	ENSG00000185621	LMLN	3	+	198038546	198038667	198038566	198038667	198035832	198036043	6769	1,4	14,9	0,0	7,2	93	73	0.00521073	0.0902568	0.053,0.259	0.0,0.0	0.156	15.6	15.6
3756	ENSG00000234741	GAS5	1	-	173864256	173864502	173864256	173864304	173864674	173864697	3756	331262	58,32	418457	34,41	271	73	0.00522145	0.0903801	0.606,0.688	0.768,0.75	-0.112	-11.2	11.2
3158	ENSG00000114902	SPCS1	3	+	52706792	52706879	52706796	52706879	52706643	52706703	3158	341276	3,3	280273	10,8	77	73	0.00523549	0.0905606	0.991,0.989	0.964,0.97	0.023	2.3	2.3
24835	ENSG00000173726	TOMM20	1	-	235119338	235119417	235119338	235119406	235119817	235119899	24835	0,0	10,7	2,4	19,22	84	73	0.00525173	0.0907789	0.0,0.0	0.084,0.136	-0.11	-11	11
8913	ENSG00000196150	ZNF250	8	-	144889932	144890074	144889932	144890059	144890307	144890403	8913	1,1	0,1	1,4	4,5	88	73	0.00529691	0.0914967	1.0,0.453	0.172,0.399	0.441	44.1	44.1
22839	ENSG00000197586	ENTPD6	20	+	25225161	25225317	25225204	25225317	25224100	25224157	22839	66,54	263166	73,80	169166	116	73	0.00530086	0.091502	0.136,0.17	0.214,0.233	-0.07	-7	7
21874	ENSG00000282278	RP11-231C18.3	4	+	53399735	53399839	53399738	53399839	53391429	53391498	21874	2,3	0,0	7,8	2,2	76	73	0.00531278	0.0916445	1.0,1.0	0.771,0.793	0.218	21.8	21.8
1107	ENSG00000197608	ZNF841	19	-	52093845	52093935	52093845	52093911	52095574	52095765	1107	7,6	5,0	25,22	1,0	97	73	0.00532058	0.0916496	0.513,1.0	0.95,1.0	-0.219	-21.9	21.9
13854	ENSG00000186635	ARAP1	11	-	72692752	72692933	72692752	72692785	72693324	72693470	13854	8,10	9,11	30,34	14,8	221	73	0.00531883	0.0916496	0.227,0.231	0.414,0.584	-0.27	-27	27
2089	ENSG00000261771	DYX1C1-CCPG1	15	-	55371792	55372044	55371792	55372030	55376948	55377150	2089	354248	0,1	346308	13,3	87	73	0.00532405	0.0916496	1.0,0.995	0.957,0.989	0.025	2.5	2.5
17466	ENSG00000136875	PRPF4	9	+	113286192	113286290	113286231	113286290	113284314	113284389	17466	5,5	21,14	4,2	50,50	112	73	0.00533821	0.0917045	0.134,0.189	0.05,0.025	0.124	12.4	12.4
3513	ENSG00000073712	FERMT2	14	-	52893292	52893451	52893292	52893427	52919122	52919339	3513	0,0	21,16	8,2	60,68	97	73	0.00533534	0.0917045	0.0,0.0	0.091,0.022	-0.056	-5.6	5.6
624	ENSG00000100897	DCAF11	14	+	24116916	24117044	24116971	24117044	24115514	24115749	624	150,97	3,2	125103	9,7	128	73	0.00533388	0.0917045	0.966,0.965	0.888,0.894	0.075	7.5	7.5
20232	ENSG00000130119	GNL3L	X	+	54543145	54543342	54543206	54543342	54542990	54543038	20232	0,2	45,32	7,3	48,30	134	73	0.00537936	0.0923481	0.0,0.033	0.074,0.052	-0.046	-4.6	4.6
5504	ENSG00000124198	ARFGEF2	20	+	49005052	49005221	49005069	49005221	48998335	48998505	5504	7,0	41,27	0,1	59,62	90	73	0.00538996	0.0924668	0.122,0.0	0.0,0.013	0.054	5.4	5.4
13648	ENSG00000100906	NFKBIA	14	-	35402393	35402663	35402393	35402534	35402770	35402859	13648	317257	0,3	308259	8,4	202	73	0.00539509	0.0924915	1.0,0.969	0.933,0.959	0.038	3.8	3.8
24948	ENSG00000104133	SPG11	15	-	44595258	44595485	44595258	44595459	44596082	44596355	24948	6,8	49,37	0,3	51,20	99	73	0.00540272	0.0924958	0.083,0.138	0.0,0.1	0.061	6.1	6.1
29086	ENSG00000244038	DDOST	1	-	20652850	20653027	20652850	20652971	20653626	20653774	29086	24,18	248156	34,31	167162	129	73	0.00540262	0.0924958	0.052,0.061	0.103,0.098	-0.044	-4.4	4.4
14744	ENSG00000112237	CCNC	6	-	99550517	99550610	99550517	99550592	99550992	99551028	14744	1,0	1,2	2,4	4,2	91	73	0.00540668	0.0925003	0.445,0.0	0.286,0.616	-0.228	-22.8	22.8
16197	ENSG00000197647	ZNF433	19	-	12018165	12018380	12018165	12018292	12034827	12034874	16197	1,3	1,0	2,4	4,4	161	73	0.00541949	0.09253	0.312,1.0	0.185,0.312	0.408	40.8	40.8
20938	ENSG00000166801	FAM111A	11	+	59143496	59145856	59145826	59145856	59143082	59143304	20938	782464	4,1	261212	3,6	2403	73	0.00541839	0.09253	0.856,0.934	0.725,0.518	0.274	27.4	27.4
3939	ENSG00000267277	CTD-2342J14.6	19	-	11371687	11371874	11371687	11371871	11374610	11374935	3939	2,1	0,0	2,5	1,2	76	73	0.00541716	0.09253	1.0,1.0	0.658,0.706	0.318	31.8	31.8
21530	ENSG00000104886	PLEKHJ1	19	-	2234149	2234255	2234149	2234240	2235761	2235828	21530	3,2	142110	12,4	118114	88	73	0.0054312	0.0926669	0.017,0.015	0.078,0.028	-0.037	-3.7	3.7
26670	ENSG00000173581	CCDC106	19	+	55649407	55649584	55649409	55649584	55649209	55649309	26670	70,85	2,1	35,36	6,2	75	73	0.00543803	0.0927202	0.971,0.988	0.85,0.946	0.082	8.2	8.2
24197	ENSG00000067365	METTL22	16	+	8628729	8629110	8628899	8629110	8625495	8625798	24197	147,85	1,0	124111	2,5	243	73	0.00544564	0.0927239	0.978,1.0	0.949,0.87	0.08	8	8
29502	ENSG00000123066	MED13L	12	-	115997009	115997230	115997009	115997227	116003002	116003102	29502	45,24	10,3	60,45	1,4	76	73	0.00544234	0.0927239	0.812,0.885	0.983,0.915	-0.101	-10.1	10.1
20983	ENSG00000059122	FLYWCH1	16	+	2930409	2930880	2930412	2930880	2929612	2930010	20983	30,19	6,2	39,49	23,18	76	73	0.00547405	0.0931444	0.828,0.901	0.62,0.723	0.193	19.3	19.3
16295	ENSG00000160679	CHTOP	1	+	153642242	153642429	153642245	153642429	153638294	153638448	16295	116,71	63,28	90,98	71,85	76	73	0.00548736	0.0933075	0.639,0.709	0.549,0.525	0.137	13.7	13.7
5041	ENSG00000076108	BAZ2A	12	-	56599963	56600117	56599963	56600096	56600200	56600490	5041	5,0	60,57	7,7	46,42	94	73	0.00549362	0.0933506	0.061,0.0	0.106,0.115	-0.08	-8	8
19749	ENSG00000120699	EXOSC8	13	+	37004476	37004561	37004515	37004561	37002933	37003007	19749	53,26	270123	30,41	105,85	112	73	0.00550923	0.0934891	0.113,0.121	0.157,0.239	-0.081	-8.1	8.1
22673	ENSG00000155066	PROM2	2	+	95278943	95279144	95278984	95279144	95278720	95278784	22673	2,2	47,36	10,3	35,31	114	73	0.00550608	0.0934891	0.027,0.034	0.155,0.058	-0.076	-7.6	7.6
11312	ENSG00000257529	RPL36A-HNRNPH2	X	+	101392016	101392095	101392049	101392095	101391759	101391822	11312	3,2	3,2	7,5	2,0	106	73	0.00551379	0.0935031	0.408,0.408	0.707,1.0	-0.445	-44.5	44.5
19489	ENSG00000141503	MINK1	17	+	4891455	4891716	4891515	4891716	4890950	4891124	19489	44,32	5,4	70,53	1,2	133	73	0.00556022	0.0942267	0.828,0.815	0.975,0.936	-0.134	-13.4	13.4
9934	ENSG00000163728	TTC14	3	+	180608700	180608810	180608717	180608810	180607647	180607765	9934	48,38	2,6	10,21	3,9	90	73	0.00556418	0.0942301	0.951,0.837	0.73,0.654	0.202	20.2	20.2
20628	ENSG00000189190	ZNF600	19	-	52780652	52780725	52780652	52780723	52780830	52781055	20628	1,2	0,0	2,5	1,2	75	73	0.00558856	0.0945792	1.0,1.0	0.661,0.709	0.315	31.5	31.5
1850	ENSG00000258315	C17orf49	17	+	7017256	7017520	7017260	7017520	7016909	7017014	1850	51,39	57,35	30,31	54,65	77	73	0.00559379	0.0946037	0.459,0.514	0.345,0.311	0.159	15.9	15.9
21664	ENSG00000006459	KDM7A	7	-	140096898	140097075	140096898	140097047	140097544	140097642	21664	3,1	48,41	15,10	84,97	101	73	0.00561042	0.094821	0.043,0.017	0.114,0.069	-0.061	-6.1	6.1
9080	ENSG00000047648	ARHGAP6	X	-	11142232	11144245	11142232	11142313	11156528	11156626	9080	404277	0,0	190128	0,4	2005	73	0.00561528	0.0948392	1.0,1.0	1.0,0.538	0.231	23.1	23.1
1018	ENSG00000175575	PAAF1	11	+	73886924	73887099	73887030	73887099	73878778	73878819	1018	3,3	0,0	41,64	3,3	179	73	0.0056217	0.0948627	1.0,1.0	0.848,0.897	0.127	12.7	12.7
28774	ENSG00000159873	CCDC117	22	+	28783507	28783645	28783521	28783645	28780947	28781172	28774	53,29	2,1	39,59	9,5	87	73	0.00562605	0.0948627	0.957,0.961	0.784,0.908	0.113	11.3	11.3
8569	ENSG00000166313	APBB1	11	-	6401573	6401694	6401573	6401688	6402081	6402209	8569	3,1	9,1	0,0	3,3	79	73	0.00562802	0.0948627	0.235,0.48	0.0,0.0	0.357	35.7	35.7
22165	ENSG00000177169	ULK1	12	+	131915013	131915231	131915082	131915231	131914252	131914477	22165	2,4	41,27	8,20	50,56	142	73	0.00563199	0.0948658	0.024,0.071	0.076,0.155	-0.068	-6.8	6.8
27354	ENSG00000048828	FAM120A	9	+	93562637	93562807	93562709	93562807	93562207	93562304	27354	3,2	0,1	2,5	1,2	145	73	0.00565681	0.0952198	1.0,0.502	0.502,0.557	0.221	22.1	22.1
10330	ENSG00000234545	FAM133B	7	-	92577654	92577811	92577654	92577679	92578149	92578180	10330	60,44	7,7	45,44	17,14	205	73	0.00566073	0.0952218	0.753,0.691	0.485,0.528	0.216	21.6	21.6
22085	ENSG00000165392	WRN	8	+	31090442	31090532	31090464	31090532	31088889	31088965	22085	1,0	15,9	5,2	21,14	95	73	0.00568276	0.0955283	0.049,0.0	0.155,0.099	-0.103	-10.3	10.3
20116	ENSG00000101189	MRGBP	20	+	62798849	62799049	62798852	62799049	62798620	62798668	20116	0,0	4,3	1,4	11,17	76	73	0.00572918	0.0961731	0.0,0.0	0.08,0.184	-0.132	-13.2	13.2
2279	ENSG00000185684	EP400NL	12	+	132085384	132085509	132085437	132085509	132085261	132085316	2279	1,1	0,0	13,10	3,1	126	73	0.00573263	0.0961731	1.0,1.0	0.715,0.853	0.216	21.6	21.6
27588	ENSG00000124171	PARD6B	20	+	50737833	50738079	50737856	50738079	50731543	50731852	27588	1,0	3,5	4,4	9,14	96	73	0.00572682	0.0961731	0.202,0.0	0.253,0.178	-0.114	-11.4	11.4
18054	ENSG00000217930	PAM16	16	-	4343482	4343726	4343482	4343594	4345785	4345904	18054	27,14	0,0	18,21	3,1	205	73	0.00575105	0.0962888	1.0,1.0	0.681,0.882	0.218	21.8	21.8
24823	ENSG00000169972	PUSL1	1	+	1310607	1310839	1310633	1310839	1309705	1309851	24823	3,4	37,45	22,18	95,82	99	73	0.00574847	0.0962888	0.056,0.062	0.146,0.139	-0.084	-8.4	8.4
29213	ENSG00000175166	PSMD2	3	+	184302920	184303062	184303001	184303062	184302683	184302823	29213	13,12	275239	22,22	210221	154	73	0.00574874	0.0962888	0.022,0.023	0.047,0.045	-0.024	-2.4	2.4
10926	ENSG00000169231	THBS3	1	-	155198134	155198261	155198134	155198220	155198408	155198602	10926	5,0	48,39	5,15	50,59	114	73	0.00578867	0.0968539	0.063,0.0	0.06,0.14	-0.069	-6.9	6.9
3324	ENSG00000130254	SAFB2	19	-	5595360	5595510	5595360	5595497	5598792	5598880	3324	8,0	86,67	20,23	165167	86	73	0.00579879	0.0969586	0.073,0.0	0.093,0.105	-0.063	-6.3	6.3
7017	ENSG00000170889	RPS9	19	+	54201161	54201281	54201165	54201281	54200808	54200888	7017	15,13	0,0	15,23	2,3	77	73	0.00580466	0.096992	1.0,1.0	0.877,0.879	0.122	12.2	12.2
10031	ENSG00000145016	RUBCN	3	-	197681834	197681948	197681834	197681899	197682469	197682615	10031	4,4	17,17	0,3	35,36	122	73	0.00583357	0.0974101	0.123,0.123	0.0,0.047	0.1	10	10
13662	ENSG00000110756	HPS5	11	-	18283794	18283956	18283794	18283901	18285345	18285459	13662	0,1	12,11	1,6	15,15	128	73	0.00586272	0.0978317	0.0,0.049	0.037,0.186	-0.087	-8.7	8.7
14594	ENSG00000125826	RBCK1	20	+	428898	429094	428927	429094	428490	428589	14594	3,4	0,1	11,8	3,3	102	73	0.00588317	0.0981076	1.0,0.741	0.724,0.656	0.181	18.1	18.1
11554	ENSG00000146828	SLC12A9	7	+	100861011	100861262	100861137	100861262	100860149	100860232	11554	4,10	43,35	14,11	21,28	199	73	0.00590391	0.0983881	0.033,0.095	0.197,0.126	-0.098	-9.8	9.8
25025	ENSG00000149182	ARFGAP2	11	-	47173762	47173958	47173762	47173840	47175014	47175098	25025	19,5	55,36	27,13	31,30	191	73	0.00591311	0.0984759	0.117,0.05	0.25,0.142	-0.113	-11.3	11.3
26427	ENSG00000111679	PTPN6	12	+	6960662	6960945	6960805	6960945	6960343	6960435	26427	23,21	31,34	17,13	66,35	216	73	0.00592412	0.0985482	0.2,0.173	0.08,0.112	0.09	9	9
3201	ENSG00000124181	PLCG1	20	+	41168970	41169175	41169078	41169175	41168766	41168870	3201	9,3	39,48	17,12	42,37	181	73	0.00592532	0.0985482	0.085,0.025	0.14,0.116	-0.073	-7.3	7.3
28185	ENSG00000101337	TM9SF4	20	+	32155051	32155186	32155102	32155186	32150799	32150875	28185	7,4	66,49	3,1	94,84	124	73	0.00596043	0.0990664	0.059,0.046	0.018,0.007	0.04	4	4
14553	ENSG00000116957	TBCE	1	+	235419416	235419515	235419472	235419515	235414432	235414618	14553	5,2	47,42	20,16	92,81	129	73	0.00596771	0.0991218	0.057,0.026	0.11,0.101	-0.064	-6.4	6.4
1030	ENSG00000127952	STYXL1	7	-	76003738	76003958	76003738	76003855	76005258	76005404	1030	8,5	173128	23,22	241222	176	73	0.00597447	0.0991682	0.019,0.016	0.038,0.039	-0.021	-2.1	2.1
19629	ENSG00000090621	PABPC4	1	-	39561727	39561798	39561727	39561787	39562072	39562150	19629	1,0	136,85	9,5	184155	84	73	0.00598544	0.0992189	0.006,0.0	0.041,0.027	-0.031	-3.1	3.1
26056	ENSG00000117543	DPH5	1	-	101001466	101001587	101001466	101001544	101021640	101021765	26056	107,69	7,5	72,45	1,1	116	73	0.00598506	0.0992189	0.906,0.897	0.978,0.966	-0.071	-7.1	7.1
2600	ENSG00000102710	SUPT20H	13	-	37022010	37023044	37022010	37022080	37024034	37024193	2600	192136	19,18	254198	11,12	1037	73	0.00600603	0.0994944	0.416,0.347	0.619,0.537	-0.197	-19.7	19.7
16337	ENSG00000156502	SUPV3L1	10	+	69200256	69200499	69200316	69200499	69199103	69199197	16337	102,58	2,0	159123	8,5	133	73	0.00602796	0.0997171	0.966,1.0	0.916,0.931	0.059	5.9	5.9
18281	ENSG00000177674	AGTRAP	1	+	11745987	11746223	11746126	11746223	11745802	11745837	18281	61,29	31,13	60,55	12,13	212	73	0.00603936	0.0997171	0.404,0.434	0.633,0.593	-0.194	-19.4	19.4
24196	ENSG00000091039	OSBPL8	12	-	76392580	76392752	76392580	76392748	76394644	76394737	24196	49,34	0,0	32,30	0,6	77	73	0.00602713	0.0997171	1.0,1.0	1.0,0.826	0.087	8.7	8.7
25106	ENSG00000175198	PCCA	13	+	100301444	100301603	100301459	100301603	100273195	100273346	25106	6,3	53,40	14,8	38,38	88	73	0.00603893	0.0997171	0.086,0.059	0.234,0.149	-0.119	-11.9	11.9
26275	ENSG00000089639	GMIP	19	-	19636706	19636796	19636706	19636787	19636916	19637029	26275	13,6	0,1	8,11	3,2	82	73	0.00603269	0.0997171	1.0,0.842	0.704,0.83	0.154	15.4	15.4
23378	ENSG00000087269	NOP14	4	-	2942191	2942351	2942191	2942326	2944072	2944226	23378	59,53	0,3	60,52	6,6	98	73	0.00605664	0.0999366	1.0,0.929	0.882,0.866	0.091	9.1	9.1
20024	ENSG00000164329	PAPD4	5	+	79642831	79642910	79642843	79642910	79641104	79641196	20024	40,30	21,6	45,41	44,36	85	73	0.00606349	0.0999837	0.621,0.811	0.468,0.494	0.235	23.5	23.5
12419	ENSG00000185324	CDK10	16	+	89695594	89696354	89695728	89696354	89695292	89695345	12419	176129	3,4	197190	0,0	207	73	0.0060886	0.1002	0.954,0.919	1.0,1.0	-0.064	-6.4	6.4
25605	ENSG00000160796	NBEAL2	3	+	47006318	47006449	47006332	47006449	47006164	47006262	25605	9,3	35,18	2,0	18,16	87	73	0.00608673	0.1002	0.177,0.123	0.085,0.0	0.107	10.7	10.7
4386	ENSG00000004897	CDC27	17	-	47141852	47142025	47141852	47142022	47142228	47142433	4386	65,47	31,23	55,46	50,43	76	73	0.00608825	0.1002	0.668,0.662	0.514,0.507	0.155	15.5	15.5
15439	ENSG00000010322	NISCH	3	+	52478372	52478577	52478374	52478577	52478096	52478282	15439	10,4	0,1	21,24	5,4	75	73	0.0061073	0.100435	1.0,0.796	0.803,0.854	0.07	7	7
27946	ENSG00000008405	CRY1	12	-	106997293	106997406	106997293	106997386	106997487	106997690	27946	10,2	58,37	2,2	80,51	93	73	0.00611092	0.100435	0.119,0.041	0.019,0.03	0.056	5.6	5.6
14746	ENSG00000112237	CCNC	6	-	99549507	99549703	99549507	99549575	99550992	99551028	14746	21,3	3,1	13,20	1,0	201	73	0.00613037	0.100667	0.718,0.521	0.825,1.0	-0.293	-29.3	29.3
3717	ENSG00000086758	HUWE1	X	-	53560187	53560416	53560187	53560413	53561755	53561921	3717	186156	11,3	165139	1,2	76	73	0.00613303	0.100667	0.942,0.98	0.994,0.985	-0.029	-2.9	2.9
19068	ENSG00000101266	CSNK2A1	20	-	499908	500106	499908	499934	505117	505229	19068	2,3	91,44	9,17	109123	245	73	0.00614413	0.100783	0.007,0.02	0.024,0.04	-0.019	-1.9	1.9
13522	ENSG00000114735	HEMK1	3	+	50572076	50572208	50572114	50572208	50571709	50571801	13522	5,2	34,27	12,9	38,20	111	73	0.0061593	0.100966	0.088,0.046	0.172,0.228	-0.133	-13.3	13.3
2354	ENSG00000129566	TEP1	14	-	20374428	20374596	20374428	20374536	20375754	20375868	2354	1,0	3,6	5,4	12,15	133	73	0.00617248	0.10105	0.155,0.0	0.186,0.128	-0.08	-8	8
4668	ENSG00000079150	FKBP7	2	-	178469651	178469785	178469651	178469782	178473028	178473142	4668	1,1	1,1	1,5	0,0	76	73	0.00617227	0.10105	0.49,0.49	1.0,1.0	-0.51	-51	51
1946	ENSG00000100241	SBF1	22	-	50467540	50467693	50467540	50467690	50467785	50467923	1946	20,33	42,46	19,14	49,82	76	73	0.00618582	0.101202	0.314,0.408	0.271,0.141	0.155	15.5	15.5
13804	ENSG00000179832	MROH1	8	+	144191689	144191855	144191714	144191855	144190783	144190935	13804	0,0	26,15	3,4	30,36	98	73	0.00619898	0.101233	0.0,0.0	0.069,0.076	-0.073	-7.3	7.3
22752	ENSG00000155636	RBM45	2	+	178121173	178121359	178121179	178121359	178120286	178120409	22752	3,6	26,15	0,1	6,6	79	73	0.00619984	0.101233	0.096,0.27	0.0,0.133	0.116	11.6	11.6
9855	ENSG00000137776	SLTM	15	-	58899468	58899937	58899468	58899883	58901259	58901287	9855	264193	101,63	114136	28,24	127	73	0.00619668	0.101233	0.6,0.638	0.701,0.765	-0.114	-11.4	11.4
20912	ENSG00000179818	PCBP1-AS1	2	-	70050139	70050268	70050139	70050252	70051202	70051305	20912	8,2	14,6	0,2	10,7	89	73	0.00621241	0.101372	0.319,0.215	0.0,0.19	0.172	17.2	17.2
15771	ENSG00000198000	NOL8	9	-	92319942	92320379	92319942	92320137	92321667	92321746	15771	28,17	1,0	101102	7,3	315	73	0.00623435	0.101664	0.866,1.0	0.77,0.887	0.105	10.5	10.5
2513	ENSG00000133265	HSPBP1	19	-	55265277	55265389	55265277	55265378	55265885	55265982	2513	39,35	5,1	71,81	1,0	84	73	0.00625415	0.101921	0.871,0.968	0.984,1.0	-0.073	-7.3	7.3
21037	ENSG00000135976	ANKRD36	2	+	97224805	97224879	97224808	97224879	97219173	97219246	21037	5,2	3,1	2,2	0,1	76	73	0.00628218	0.102311	0.616,0.658	1.0,0.658	-0.192	-19.2	19.2
28301	ENSG00000160818	GPATCH4	1	-	156598967	156599104	156598967	156599030	156601408	156601470	28301	61,69	0,0	67,72	4,2	147	73	0.0063134	0.102753	1.0,1.0	0.893,0.947	0.08	8	8
2126	ENSG00000166997	CNPY4	7	+	100124431	100124631	100124513	100124631	100122783	100122906	2126	13,6	4,4	3,0	5,2	155	73	0.00633938	0.103109	0.605,0.414	0.22,0.0	0.399	39.9	39.9
14036	ENSG00000138381	ASNSD1	2	+	189665375	189665451	189665421	189665451	189663900	189663954	14036	94,79	19,12	77,99	37,29	119	73	0.00635402	0.10328	0.752,0.802	0.561,0.677	0.158	15.8	15.8
10317	ENSG00000234545	FAM133B	7	-	92577654	92577804	92577654	92577676	92578149	92578180	10317	60,43	21,6	45,40	31,25	201	73	0.00636989	0.103349	0.509,0.722	0.345,0.368	0.259	25.9	25.9
15801	ENSG00000173264	GPR137	11	+	64288311	64288468	64288339	64288468	64288064	64288214	15801	3,5	57,36	9,4	19,19	101	73	0.00636621	0.103349	0.037,0.091	0.255,0.132	-0.13	-13	13
27708	ENSG00000244627	RP3-449O17.1	22	-	38335761	38335953	38335761	38335809	38336124	38336173	27708	3,0	0,2	2,2	0,0	217	73	0.00637066	0.103349	1.0,0.0	1.0,1.0	-0.5	-50	50
12714	ENSG00000014138	POLA2	11	+	65295863	65295990	65295933	65295990	65295539	65295599	12714	33,19	1,0	24,21	2,3	143	73	0.00638197	0.103466	0.944,1.0	0.86,0.781	0.151	15.1	15.1
26474	ENSG00000115286	NDUFS7	19	+	1394417	1395589	1395390	1395589	1393241	1393330	26474	79,50	118116	66,85	78,87	1046	73	0.00638684	0.103478	0.045,0.029	0.056,0.064	-0.023	-2.3	2.3
8355	ENSG00000080189	SLC35C2	20	-	46352122	46352226	46352122	46352185	46354881	46354965	8355	93,70	1,1	106,83	8,2	114	73	0.00641558	0.103876	0.983,0.978	0.895,0.964	0.051	5.1	5.1
10550	ENSG00000226210	WASH7P	12	-	16721	16903	16721	16880	16968	17170	10550	4,1	7,12	1,0	20,19	96	73	0.00642402	0.103946	0.303,0.06	0.037,0.0	0.163	16.3	16.3
20006	ENSG00000165458	INPPL1	11	+	72229023	72229230	72229089	72229230	72228657	72228847	20006	33,42	91,72	56,54	55,76	139	73	0.00643287	0.104022	0.16,0.235	0.348,0.272	-0.112	-11.2	11.2
14971	ENSG00000229043	AC091729.9	7	+	1162684	1162891	1162768	1162891	1162351	1162543	14971	11,7	4,0	14,6	0,0	157	73	0.0064436	0.104128	0.561,1.0	1.0,1.0	-0.22	-22	22
12823	ENSG00000125459	MSTO1	1	+	155613424	155613566	155613461	155613566	155613091	155613233	12823	3,4	29,25	15,22	56,47	110	73	0.00649849	0.10488	0.064,0.096	0.151,0.237	-0.114	-11.4	11.4
28439	ENSG00000165525	NEMF	14	-	49833422	49833496	49833422	49833467	49834362	49834449	28439	53,33	1,1	34,32	7,1	102	73	0.00649504	0.10488	0.974,0.959	0.777,0.958	0.099	9.9	9.9
26508	ENSG00000268575	RP1-283E3.8	1	-	1712263	1712427	1712263	1712400	1716345	1716478	26508	2,0	73,43	5,5	52,68	100	73	0.00650272	0.10488	0.02,0.0	0.066,0.051	-0.048	-4.8	4.8
8983	ENSG00000135968	GCC2	2	+	108486434	108486648	108486510	108486648	108485830	108485908	8983	17,4	62,31	6,2	56,50	149	73	0.0065104	0.104937	0.118,0.059	0.05,0.019	0.054	5.4	5.4
1045	ENSG00000137133	HINT2	9	-	35812959	35813156	35812959	35813145	35813265	35813338	1045	63,36	320219	14,29	230188	84	73	0.00651505	0.104944	0.146,0.125	0.05,0.118	0.052	5.2	5.2
19745	ENSG00000120699	EXOSC8	13	+	37008056	37008177	37008061	37008177	37006974	37007071	19745	194138	11,6	123114	17,12	78	73	0.00657118	0.10578	0.943,0.956	0.871,0.899	0.065	6.5	6.5
27648	ENSG00000196576	PLXNB2	22	-	50276129	50276307	50276129	50276227	50276628	50276704	27648	6,6	5,3	13,14	3,0	153	73	0.00658702	0.105967	0.364,0.488	0.674,1.0	-0.411	-41.1	41.1
10408	ENSG00000126461	SCAF1	19	+	49646525	49646564	49646548	49646564	49646107	49646202	10408	110,74	1,0	112,97	2,7	96	73	0.00662201	0.106363	0.988,1.0	0.977,0.913	0.049	4.9	4.9
15389	ENSG00000143537	ADAM15	1	+	155062218	155062369	155062244	155062369	155061903	155061975	15389	16,15	51,27	9,20	11,11	99	73	0.00661813	0.106363	0.188,0.291	0.376,0.573	-0.235	-23.5	23.5
21294	ENSG00000169241	SLC50A1	1	+	155138164	155138368	155138195	155138368	155137978	155138098	21294	153110	9,1	108,88	1,0	104	73	0.00662437	0.106363	0.923,0.987	0.987,1.0	-0.038	-3.8	3.8
26187	ENSG00000118200	CAMSAP2	1	+	200847209	200847292	200847257	200847292	200844781	200844869	26187	38,28	2,1	42,47	6,9	121	73	0.00663097	0.106401	0.92,0.944	0.809,0.759	0.148	14.8	14.8
11390	ENSG00000124767	GLO1	6	-	38686891	38687130	38686891	38686974	38702970	38703141	11390	21,14	132103	30,34	99124	229	73	0.00664969	0.106483	0.048,0.042	0.088,0.08	-0.039	-3.9	3.9
17295	ENSG00000092931	MFSD11	17	+	76741928	76742048	76741993	76742048	76740956	76741064	17295	7,6	0,4	17,6	0,0	138	73	0.00665306	0.106483	1.0,0.442	1.0,1.0	-0.279	-27.9	27.9
8203	ENSG00000162066	AMDHD2	16	+	2528990	2529095	2528993	2529095	2528451	2528559	8203	5,4	6,5	8,5	1,2	76	73	0.00664045	0.106483	0.445,0.435	0.885,0.706	-0.355	-35.5	35.5
8656	ENSG00000114857	NKTR	3	+	42633560	42633735	42633579	42633735	42632600	42632823	8656	14,6	37,24	19,23	22,31	92	73	0.00665213	0.106483	0.231,0.166	0.407,0.371	-0.191	-19.1	19.1
24786	ENSG00000105982	RNF32	7	+	156658127	156658252	156658183	156658252	156657540	156657573	24786	19,22	3,0	7,4	2,4	129	73	0.00666693	0.106637	0.782,1.0	0.664,0.361	0.379	37.9	37.9
7950	ENSG00000179152	TCAIM	3	+	44367455	44367708	44367531	44367708	44361364	44361518	7950	22,26	6,12	12,7	14,8	149	73	0.00667691	0.106728	0.642,0.515	0.296,0.3	0.281	28.1	28.1
17666	ENSG00000166436	TRIM66	11	-	8620049	8620160	8620049	8620124	8620445	8620572	17666	1,0	12,10	1,4	6,8	109	73	0.00669977	0.107025	0.053,0.0	0.1,0.251	-0.149	-14.9	14.9
20150	ENSG00000166946	CCNDBP1	15	+	43194080	43194461	43194414	43194461	43192742	43192803	20150	71,73	85,47	71,63	41,19	407	73	0.00670451	0.107033	0.13,0.218	0.237,0.373	-0.131	-13.1	13.1
12426	ENSG00000100316	RPL3	22	-	39318395	39318584	39318395	39318566	39319594	39319623	12426	504381	10,7	577586	24,23	91	73	0.00673138	0.107394	0.976,0.978	0.951,0.953	0.025	2.5	2.5
26717	ENSG00000145996	CDKAL1	6	+	20546338	20546523	20546347	20546523	20535350	20535394	26717	6,1	4,0	5,11	0,0	82	73	0.00673631	0.107404	0.572,1.0	1.0,1.0	-0.214	-21.4	21.4
20343	ENSG00000131495	NDUFA2	5	-	140647255	140647414	140647255	140647362	140647482	140647785	20343	19,19	237162	25,15	116,86	125	73	0.00675854	0.10769	0.045,0.064	0.112,0.092	-0.048	-4.8	4.8
29439	ENSG00000132017	DCAF15	19	+	13956096	13956262	13956122	13956262	13955853	13956018	29439	0,1	14,13	1,5	19,9	99	73	0.00676703	0.107757	0.0,0.054	0.037,0.291	-0.137	-13.7	13.7
12913	ENSG00000184465	WDR27	6	-	169663562	169663706	169663562	169663649	169664165	169664286	12913	10,5	8,1	21,15	3,0	130	73	0.00677624	0.10779	0.412,0.737	0.797,1.0	-0.324	-32.4	32.4
29451	ENSG00000167962	ZNF598	16	-	2002953	2003120	2002953	2003116	2003615	2003728	29451	87,67	0,0	128147	2,9	77	73	0.00677775	0.10779	1.0,1.0	0.984,0.939	0.038	3.8	3.8
4008	ENSG00000182173	TSEN54	17	+	75521354	75521510	75521408	75521510	75518994	75519047	4008	25,11	29,24	12,11	46,42	127	73	0.00680969	0.10823	0.331,0.209	0.13,0.131	0.14	14	14
10798	ENSG00000126214	KLC1	14	+	103662683	103662927	103662701	103662927	103662115	103662194	10798	11,8	118,71	23,31	130125	91	73	0.00681942	0.108247	0.07,0.083	0.124,0.166	-0.069	-6.9	6.9
6156	ENSG00000129084	PSMA1	11	-	14513816	14513905	14513816	14513893	14514402	14514491	6156	15,17	0,1	4,13	1,3	85	73	0.00681593	0.108247	1.0,0.936	0.775,0.788	0.186	18.6	18.6
18533	ENSG00000164306	PRIMPOL	4	+	184685408	184685498	184685411	184685498	184682247	184682336	18533	18,14	8,1	5,4	1,0	76	73	0.00682674	0.108295	0.684,0.931	0.828,1.0	-0.106	-10.6	10.6
29526	ENSG00000196923	PDLIM7	5	-	177489770	177490031	177489770	177489832	177490869	177490906	29526	12,10	28,20	20,33	25,20	272	73	0.00683314	0.108327	0.103,0.118	0.177,0.307	-0.132	-13.2	13.2
1016	ENSG00000175575	PAAF1	11	+	73886928	73887099	73887030	73887099	73878778	73878819	1016	3,3	0,0	47,64	3,3	175	73	0.0068739	0.108641	1.0,1.0	0.867,0.899	0.117	11.7	11.7
10976	ENSG00000135249	RINT1	7	+	105548553	105548710	105548555	105548710	105547183	105547333	10976	58,55	3,0	160138	11,13	75	73	0.00686908	0.108641	0.95,1.0	0.934,0.912	0.052	5.2	5.2
23942	ENSG00000102401	ARMCX3	X	+	101623702	101623893	101623785	101623893	101623389	101623430	23942	15,7	5,4	22,21	25,38	156	73	0.00686179	0.108641	0.584,0.45	0.292,0.205	0.269	26.9	26.9
24595	ENSG00000176208	ATAD5	17	+	30860429	30860612	30860432	30860612	30858160	30858323	24595	1,0	6,4	4,1	7,6	76	73	0.00686646	0.108641	0.138,0.0	0.354,0.138	-0.177	-17.7	17.7
2876	ENSG00000145675	PIK3R1	5	+	68296146	68296341	68296170	68296341	68295419	68295488	2876	1,1	35,30	3,2	12,4	97	73	0.00687461	0.108641	0.021,0.024	0.158,0.273	-0.193	-19.3	19.3
11870	ENSG00000083642	PDS5B	13	+	32687125	32687285	32687133	32687285	32683877	32684023	11870	0,1	84,50	6,4	95,84	81	73	0.00688348	0.108713	0.0,0.018	0.054,0.041	-0.038	-3.8	3.8
10565	ENSG00000133131	MORC4	X	-	106976583	106976743	106976583	106976684	106978079	106978199	10565	7,2	44,44	13,24	79,63	132	73	0.00690616	0.109003	0.081,0.025	0.083,0.174	-0.075	-7.5	7.5
28804	ENSG00000056097	ZFR	5	-	32406773	32407021	32406773	32407006	32414968	32415187	28804	77,55	3,4	88,81	0,0	88	73	0.00692781	0.10922	0.955,0.919	1.0,1.0	-0.063	-6.3	6.3
4374	ENSG00000066739	ATG2B	14	-	96313064	96313209	96313064	96313157	96313328	96313435	4374	0,0	42,10	2,4	21,19	125	73	0.00692864	0.10922	0.0,0.0	0.053,0.109	-0.081	-8.1	8.1
14504	ENSG00000166164	BRD7	16	-	50320662	50320777	50320662	50320774	50321981	50322038	14504	56,31	71,57	18,13	47,47	76	73	0.00696897	0.109421	0.431,0.343	0.269,0.21	0.148	14.8	14.8
18891	ENSG00000110497	AMBRA1	11	-	46547112	46547296	46547112	46547249	46547816	46547875	18891	27,19	0,0	37,22	1,4	120	73	0.00696129	0.109421	1.0,1.0	0.957,0.77	0.137	13.7	13.7
22656	ENSG00000137073	UBAP2	9	-	33927796	33928022	33927796	33927992	33932561	33932628	22656	2,5	29,23	2,0	46,45	103	73	0.006953	0.109421	0.047,0.134	0.03,0.0	0.075	7.5	7.5
24161	ENSG00000168070	C11orf85	11	-	64947373	64947582	64947373	64947465	64947787	64947819	24161	27,13	9,6	71,48	3,9	190	73	0.00697198	0.109421	0.535,0.454	0.901,0.672	-0.292	-29.2	29.2
2648	ENSG00000138029	HADHB	2	+	26254412	26254474	26254429	26254474	26254246	26254318	2648	0,1	150101	3,6	91,67	90	73	0.00696158	0.109421	0.0,0.008	0.026,0.068	-0.043	-4.3	4.3
7073	ENSG00000145715	RASA1	5	+	87389302	87389527	87389392	87389527	87386825	87386903	7073	4,3	87,57	7,8	47,44	163	73	0.00696853	0.109421	0.02,0.023	0.063,0.075	-0.048	-4.8	4.8
8083	ENSG00000137941	TTLL7	1	-	83906328	83906523	83906328	83906463	83907455	83907661	8083	1,1	11,14	6,7	31,11	133	73	0.00695028	0.109421	0.048,0.038	0.096,0.259	-0.135	-13.5	13.5
17626	ENSG00000258890	CEP95	17	+	64514228	64514358	64514247	64514358	64510172	64510280	17626	0,0	21,13	4,3	30,38	92	73	0.00698423	0.109545	0.0,0.0	0.096,0.059	-0.077	-7.7	7.7
14013	ENSG00000173992	CCS	11	+	66605469	66605592	66605488	66605592	66605153	66605416	14013	1,4	110,76	9,7	92,86	92	73	0.00701164	0.109846	0.007,0.04	0.072,0.061	-0.043	-4.3	4.3
18669	ENSG00000215908	CROCCP2	1	-	16619844	16620038	16619844	16620024	16625774	16626005	18669	1,1	1,1	1,1	0,1	87	73	0.00702089	0.109846	0.456,0.456	1.0,0.456	-0.272	-27.2	27.2
26966	ENSG00000271793	RP11-321N4.5	6	-	85612831	85612923	85612831	85612920	85614980	85615234	26966	144,65	22,15	81,67	7,4	76	73	0.00702532	0.109846	0.863,0.806	0.917,0.941	-0.095	-9.5	9.5
2874	ENSG00000147676	MAL2	8	+	119240141	119240320	119240164	119240320	119221586	119221757	2874	54,33	360294	14,16	219197	96	73	0.00701492	0.109846	0.102,0.079	0.046,0.058	0.038	3.8	3.8
3685	ENSG00000130294	KIF1A	2	-	240788050	240788295	240788050	240788230	240789235	240789312	3685	0,1	23,13	5,5	49,24	138	73	0.00702217	0.109846	0.0,0.039	0.051,0.099	-0.055	-5.5	5.5
28454	ENSG00000125733	TRIP10	19	+	6749897	6750066	6749933	6750066	6746451	6746561	28454	4,1	33,16	24,32	101106	109	73	0.00707396	0.110537	0.075,0.04	0.137,0.168	-0.095	-9.5	9.5
9262	ENSG00000262633	RP11-156P1.2	17	+	46931070	46931207	46931101	46931207	46929523	46929584	9262	2,2	4,3	11,4	2,2	104	73	0.00707871	0.110543	0.26,0.319	0.794,0.584	-0.4	-40	40
18318	ENSG00000140463	BBS4	15	+	72722788	72722847	72722793	72722847	72716777	72716850	18318	5,2	30,25	10,6	12,20	78	73	0.00709286	0.110695	0.135,0.07	0.438,0.219	-0.226	-22.6	22.6
9773	ENSG00000157796	WDR19	4	+	39217982	39218097	39217986	39218097	39217133	39217240	9773	16,14	0,1	12,25	3,3	77	73	0.00711701	0.111002	1.0,0.93	0.791,0.888	0.126	12.6	12.6
12504	ENSG00000005469	CROT	7	+	87364295	87364431	87364320	87364431	87361727	87361852	12504	1,2	0,0	1,1	1,1	98	73	0.00712933	0.111004	1.0,1.0	0.427,0.427	0.573	57.3	57.3
28503	ENSG00000105221	AKT2	19	-	40255157	40255299	40255157	40255269	40256925	40257054	28503	15,7	155125	24,13	115100	103	73	0.00712943	0.111004	0.064,0.038	0.129,0.084	-0.056	-5.6	5.6
28830	ENSG00000166441	RPL27A	11	+	8683862	8684085	8684005	8684085	8683201	8683265	28830	101,64	55163438	182178	45024238	216	73	0.00713041	0.111004	0.006,0.006	0.013,0.014	-0.007	-0.7	0.7
27266	ENSG00000130706	ADRM1	20	+	62308269	62308470	62308367	62308470	62308020	62308178	27266	40,41	227141	39,39	321282	171	73	0.00713718	0.111041	0.07,0.11	0.049,0.056	0.037	3.7	3.7
1193	ENSG00000121900	TMEM54	1	-	32894845	32894933	32894845	32894897	32895304	32895439	1193	6,4	0,0	9,14	1,3	109	73	0.00715705	0.111174	1.0,1.0	0.858,0.758	0.192	19.2	19.2
1253	ENSG00000075702	WDR62	19	+	36102736	36102851	36102751	36102851	36102013	36102151	1253	2,1	0,1	3,1	2,1	88	73	0.00715691	0.111174	1.0,0.453	0.554,0.453	0.223	22.3	22.3
18094	ENSG00000214725	CDIPT-AS1	16	+	29865355	29865442	29865393	29865442	29865159	29865237	18094	9,5	0,1	12,28	5,2	111	73	0.00716774	0.111174	1.0,0.767	0.612,0.902	0.126	12.6	12.6
1838	ENSG00000185722	ANKFY1	17	-	4182180	4182352	4182180	4182349	4183397	4183551	1838	6,9	34,13	2,1	16,22	76	73	0.00716791	0.111174	0.145,0.399	0.107,0.042	0.198	19.8	19.8
20	ENSG00000131375	CAPN7	3	+	15245506	15245671	15245525	15245671	15242177	15242253	20	2,1	31,28	9,5	40,33	92	73	0.00716646	0.111174	0.049,0.028	0.151,0.107	-0.09	-9	9
21204	ENSG00000180376	CCDC66	3	+	56571166	56571302	56571180	56571302	56566949	56567053	21204	2,4	15,4	1,0	3,9	87	73	0.00723579	0.112157	0.101,0.456	0.219,0.0	0.169	16.9	16.9
26839	ENSG00000168067	MAP4K2	11	-	64802418	64802497	64802418	64802483	64802562	64802653	26839	9,4	36,31	1,3	36,42	87	73	0.00726985	0.112615	0.173,0.098	0.023,0.057	0.096	9.6	9.6
7431	ENSG00000100994	PYGB	20	+	25274576	25274723	25274591	25274723	25271382	25271486	7431	17,23	211173	3,3	64,82	88	73	0.00728189	0.112732	0.063,0.099	0.037,0.029	0.048	4.8	4.8
25404	ENSG00000006715	VPS41	7	-	38728541	38728605	38728541	38728586	38728691	38728791	25404	1,0	60,45	4,5	64,62	92	73	0.00731741	0.113212	0.013,0.0	0.047,0.06	-0.047	-4.7	4.7
16331	ENSG00000156502	SUPV3L1	10	+	69202438	69202620	69202442	69202620	69200321	69200499	16331	117,74	1,0	183156	6,7	77	73	0.00732315	0.113231	0.991,1.0	0.967,0.955	0.035	3.5	3.5
2473	ENSG00000132388	UBE2G1	17	-	4296716	4296814	4296716	4296809	4307020	4307123	2473	104,74	2,1	51,66	5,4	78	73	0.0073383	0.113395	0.98,0.986	0.905,0.939	0.061	6.1	6.1
680	ENSG00000146083	RNF44	5	-	176532003	176532132	176532003	176532129	176532365	176532516	680	2,3	9,8	1,0	7,6	76	73	0.00734961	0.1135	0.176,0.265	0.121,0.0	0.16	16	16
26453	ENSG00000126391	FRMD8	11	+	65394225	65394425	65394258	65394425	65394040	65394099	26453	0,0	18,17	3,5	44,36	106	73	0.00736721	0.113702	0.0,0.0	0.045,0.087	-0.066	-6.6	6.6
24493	ENSG00000139641	ESYT1	12	+	56142812	56142931	56142834	56142931	56142577	56142732	24493	13,7	202169	4,1	158121	95	73	0.00739292	0.113958	0.047,0.031	0.019,0.006	0.026	2.6	2.6
9862	ENSG00000137776	SLTM	15	-	58887456	58887620	58887456	58887540	58888384	58888511	9862	5,9	272176	11,16	174177	153	73	0.00739131	0.113958	0.009,0.024	0.029,0.041	-0.019	-1.9	1.9
29020	ENSG00000164022	AIMP1	4	+	106320747	106320889	106320865	106320889	106316506	106316594	29020	7,12	2,2	5,10	1,0	191	73	0.00741611	0.114246	0.572,0.696	0.656,1.0	-0.194	-19.4	19.4
6163	ENSG00000129084	PSMA1	11	-	14517879	14517981	14517879	14517976	14518996	14519041	6163	344209	3,2	269192	4,11	78	73	0.00742428	0.114301	0.991,0.99	0.984,0.942	0.027	2.7	2.7
24702	ENSG00000156521	TYSND1	10	-	70142667	70142853	70142667	70142764	70143841	70144835	24702	81,81	3,3	77,73	0,0	162	73	0.00747251	0.114973	0.924,0.924	1.0,1.0	-0.076	-7.6	7.6
21477	ENSG00000001167	NFYA	6	+	41091533	41091694	41091545	41091694	41090203	41090309	21477	1,2	2,1	4,4	1,0	85	73	0.00750442	0.115393	0.3,0.632	0.775,1.0	-0.421	-42.1	42.1
2450	ENSG00000165097	KDM1B	6	+	18208128	18208206	18208131	18208206	18207397	18207529	2450	0,2	40,26	9,1	44,35	76	73	0.00753119	0.115734	0.0,0.069	0.164,0.027	-0.061	-6.1	6.1
24648	ENSG00000137513	NARS2	11	-	78478437	78478475	78478437	78478470	78478584	78478683	24648	88,32	0,1	46,26	4,2	78	73	0.00754695	0.115905	1.0,0.968	0.915,0.924	0.065	6.5	6.5
1056	ENSG00000167508	MVD	16	-	88656104	88656321	88656104	88656304	88657145	88657247	1056	0,1	5,1	1,5	5,3	90	73	0.00755964	0.115958	0.0,0.448	0.14,0.575	-0.133	-13.3	13.3
12375	ENSG00000196208	GREB1	2	+	11600799	11600995	11600802	11600995	11598679	11598860	12375	22,6	7,4	2,2	0,1	76	73	0.00755643	0.115958	0.751,0.59	1.0,0.658	-0.158	-15.8	15.8
28878	ENSG00000154781	CCDC174	3	+	14667353	14667518	14667423	14667518	14666804	14666947	28878	11,3	19,10	8,16	88,88	143	73	0.00757608	0.116139	0.228,0.133	0.044,0.085	0.116	11.6	11.6
12161	ENSG00000185842	DNAH14	1	+	224952673	224952779	224952684	224952779	224929515	224929835	12161	2,0	3,1	13,1	4,0	84	73	0.00758274	0.11617	0.367,0.0	0.739,1.0	-0.686	-68.6	68.6
25962	ENSG00000168936	TMEM129	4	-	1717515	1717733	1717515	1717703	1718151	1718235	25962	11,3	0,0	7,15	2,2	103	73	0.00758765	0.116174	1.0,1.0	0.713,0.842	0.223	22.3	22.3
7588	ENSG00000147274	RBMX	X	-	136879016	136879158	136879016	136879123	136879318	136879453	7588	14,5	207163	12,18	119135	108	73	0.00761309	0.116492	0.044,0.02	0.064,0.083	-0.042	-4.2	4.2
22824	ENSG00000106333	PCOLCE	7	+	100607341	100607523	100607451	100607523	100606415	100606630	22824	0,1	14,13	4,3	15,15	183	73	0.00766644	0.117237	0.0,0.03	0.096,0.074	-0.07	-7	7
3081	ENSG00000197045	GMFB	14	-	54480873	54480959	54480873	54480957	54481408	54481480	3081	27,17	0,0	18,20	1,4	75	73	0.00768975	0.11745	1.0,1.0	0.946,0.83	0.112	11.2	11.2
9684	ENSG00000187961	KLHL17	1	+	962285	962471	962354	962471	961825	962047	9684	64,49	15,21	63,70	9,8	142	73	0.00768567	0.11745	0.687,0.545	0.783,0.818	-0.184	-18.4	18.4
13611	ENSG00000164168	TMEM184C	4	+	147632872	147633002	147632902	147633002	147631392	147631505	13611	6,2	39,28	14,15	57,32	103	73	0.00771717	0.117797	0.098,0.048	0.148,0.249	-0.126	-12.6	12.6
16018	ENSG00000119772	DNMT3A	2	-	25244539	25244749	25244539	25244652	25245252	25245332	16018	3,0	32,19	4,6	17,21	170	73	0.00772619	0.117863	0.039,0.0	0.092,0.109	-0.081	-8.1	8.1
12182	ENSG00000197858	GPAA1	8	+	144084110	144084330	144084285	144084330	144083938	144084040	12182	355269	0,2	317328	8,2	248	73	0.00774701	0.117965	1.0,0.975	0.921,0.98	0.037	3.7	3.7
13661	ENSG00000110756	HPS5	11	-	18283794	18283993	18283794	18283901	18285345	18285459	13661	0,1	12,11	3,4	15,15	165	73	0.00774044	0.117965	0.0,0.039	0.081,0.106	-0.074	-7.4	7.4
800	ENSG00000160360	GPSM1	9	+	136349570	136349763	136349586	136349763	136348696	136348767	800	4,3	25,33	1,0	24,20	89	73	0.00774468	0.117965	0.116,0.069	0.033,0.0	0.076	7.6	7.6
20294	ENSG00000198130	HIBCH	2	-	190296812	190296972	190296812	190296953	190310753	190310796	20294	1,3	104,53	3,7	50,40	92	73	0.00775644	0.117966	0.008,0.043	0.045,0.122	-0.058	-5.8	5.8
5032	ENSG00000076108	BAZ2A	12	-	56606246	56606395	56606246	56606312	56606632	56606733	5032	7,6	103,77	26,9	112,93	156	73	0.00775363	0.117966	0.031,0.035	0.098,0.043	-0.038	-3.8	3.8
22218	ENSG00000255152	MSH5-SAPCD1	6	+	31744138	31744303	31744189	31744303	31743903	31744025	22218	3,6	13,14	9,5	7,3	124	73	0.00777063	0.11811	0.12,0.201	0.431,0.495	-0.302	-30.2	30.2
27917	ENSG00000001631	KRIT1	7	-	92213891	92214081	92213891	92213979	92214610	92214658	27917	26,13	145,66	30,37	100,91	175	73	0.0077906	0.11827	0.07,0.076	0.111,0.145	-0.055	-5.5	5.5
4299	ENSG00000149196	C11orf73	11	+	86345093	86345198	86345113	86345198	86344662	86344721	4299	3,2	4,0	7,7	0,0	93	73	0.00778628	0.11827	0.371,1.0	1.0,1.0	-0.315	-31.5	31.5
7463	ENSG00000129250	KIF1C	17	+	4998934	4999046	4999012	4999046	4997953	4998156	7463	1,2	5,6	7,3	5,1	151	73	0.00780407	0.118403	0.088,0.139	0.404,0.592	-0.385	-38.5	38.5
19143	ENSG00000008952	SEC62	3	+	169982659	169982911	169982706	169982911	169976945	169977051	19143	5,1	199168	13,9	231221	120	73	0.0078114	0.118442	0.015,0.004	0.033,0.024	-0.019	-1.9	1.9
27289	ENSG00000138190	EXOC6	10	+	92952272	92952382	92952275	92952382	92948273	92948379	27289	37,33	7,4	23,25	0,2	76	73	0.00783003	0.118653	0.835,0.888	1.0,0.923	-0.1	-10	10
21359	ENSG00000100815	TRIP11	14	-	92033191	92033253	92033191	92033250	92039546	92040017	21359	49,28	2,0	50,31	3,6	76	73	0.00786857	0.119165	0.959,1.0	0.941,0.832	0.093	9.3	9.3
27671	ENSG00000143353	LYPLAL1	1	+	219210514	219210647	219210531	219210647	219179129	219179246	27671	8,11	6,1	3,3	1,0	90	73	0.00788084	0.119279	0.52,0.899	0.709,1.0	-0.145	-14.5	14.5
4877	ENSG00000141002	TCF25	16	+	89904751	89904975	89904941	89904975	89904117	89904205	4877	61,35	0,0	75,78	3,2	263	73	0.00789464	0.119415	1.0,1.0	0.874,0.915	0.105	10.5	10.5
20224	ENSG00000115361	ACADL	2	-	210216346	210216511	210216346	210216491	210217964	210218102	20224	193140	19,9	82,53	2,2	93	73	0.00791187	0.119604	0.889,0.924	0.97,0.954	-0.055	-5.5	5.5
11052	ENSG00000091651	ORC6	16	+	46694847	46695051	46694938	46695051	46693092	46693182	11052	8,5	0,0	2,0	0,2	164	73	0.00794436	0.119866	1.0,1.0	1.0,0.0	0.5	50	50
13788	ENSG00000011021	CLCN6	1	+	11827088	11827287	11827114	11827287	11826155	11826214	13788	15,12	7,2	20,27	3,0	99	73	0.00794132	0.119866	0.612,0.816	0.831,1.0	-0.202	-20.2	20.2
24228	ENSG00000165125	TRPV6	7	-	142877650	142877806	142877650	142877773	142877928	142878050	24228	4,0	15,9	7,6	1,13	106	73	0.00793628	0.119866	0.155,0.0	0.828,0.241	-0.457	-45.7	45.7
25021	ENSG00000149182	ARFGAP2	11	-	47173758	47173915	47173758	47173840	47175014	47175098	25021	17,3	55,36	21,12	31,30	148	73	0.00795311	0.119866	0.132,0.039	0.25,0.165	-0.122	-12.2	12.2
7032	ENSG00000141198	TOM1L1	17	+	54903684	54903792	54903693	54903792	54900805	54900923	7032	1,0	1,2	2,2	3,3	82	73	0.00794904	0.119866	0.471,0.0	0.372,0.372	-0.137	-13.7	13.7
744	ENSG00000272752	STAG3L5P-PVRIG2P-PILRB	7	+	100358898	100359079	100358932	100359079	100358219	100358366	744	142,65	7,1	63,77	0,0	107	73	0.00796617	0.11999	0.933,0.978	1.0,1.0	-0.044	-4.4	4.4
10409	ENSG00000126461	SCAF1	19	+	49646493	49646626	49646525	49646626	49646107	49646202	10409	0,4	93,59	4,10	79,72	105	73	0.0079739	0.120035	0.0,0.045	0.034,0.088	-0.038	-3.8	3.8
2262	ENSG00000104325	DECR1	8	+	90018832	90018966	90018908	90018966	90017123	90017326	2262	8,4	103,79	10,7	43,43	149	73	0.00797875	0.120036	0.037,0.024	0.102,0.074	-0.057	-5.7	5.7
17182	ENSG00000131591	C1orf159	1	-	1090352	1090587	1090352	1090428	1091471	1091565	17182	9,4	13,8	20,9	10,4	232	73	0.00800243	0.12032	0.179,0.136	0.386,0.415	-0.243	-24.3	24.3
8012	ENSG00000121940	CLCC1	1	-	108943835	108944057	108943835	108943907	108947610	108947718	8012	222143	2,0	164147	4,4	223	73	0.0080246	0.120581	0.973,1.0	0.931,0.923	0.059	5.9	5.9
19135	ENSG00000197757	HOXC6	12	+	54028575	54028921	54028758	54028921	54015896	54017414	19135	325192	11,7	87,92	1,1	256	73	0.00804163	0.120764	0.894,0.887	0.961,0.963	-0.071	-7.1	7.1
12184	ENSG00000197858	GPAA1	8	+	144084218	144084330	144084285	144084330	144083943	144084040	12184	177127	0,2	165170	8,2	140	73	0.00805678	0.120919	1.0,0.971	0.915,0.978	0.039	3.9	3.9
2235	ENSG00000134910	STT3A	11	+	125611297	125611519	125611427	125611519	125609433	125609589	2235	17,21	152139	52,41	195205	203	73	0.00811124	0.121664	0.039,0.052	0.088,0.067	-0.032	-3.2	3.2
27551	ENSG00000071889	FAM3A	X	-	154511847	154512059	154511847	154511871	154512822	154512936	27551	3,1	73,56	6,11	58,87	261	73	0.00811679	0.121674	0.011,0.005	0.028,0.034	-0.023	-2.3	2.3
17125	ENSG00000089053	ANAPC5	12	-	121328327	121328497	121328327	121328458	121330582	121330672	17125	300230	100,67	223203	44,40	112	73	0.00813249	0.121764	0.662,0.691	0.768,0.768	-0.092	-9.2	9.2
25211	ENSG00000071894	CPSF1	8	-	144400670	144400832	144400670	144400817	144400923	144401075	25211	2,3	20,29	5,11	21,22	88	73	0.0081322	0.121764	0.077,0.079	0.165,0.293	-0.151	-15.1	15.1
21022	ENSG00000109919	MTCH2	11	-	47625677	47625867	47625677	47625741	47627079	47627127	21022	11,8	336250	10,23	228228	199	73	0.00816085	0.122043	0.012,0.012	0.016,0.036	-0.014	-1.4	1.4
3904	ENSG00000074935	TUBE1	6	-	112076321	112076509	112076321	112076474	112079632	112079754	3904	112,68	0,1	129112	3,6	108	73	0.0081603	0.122043	1.0,0.979	0.967,0.927	0.042	4.2	4.2
776	ENSG00000185686	PRAME	22	-	22556811	22556930	22556811	22556909	22557544	22557580	776	91,70	19,22	30,36	20,17	94	73	0.00822737	0.122964	0.788,0.712	0.538,0.622	0.17	17	17
344	ENSG00000174839	DENND6A	3	-	57663635	57663716	57663635	57663713	57666122	57666194	344	17,12	0,0	19,19	4,1	76	73	0.008237	0.123002	1.0,1.0	0.82,0.948	0.116	11.6	11.6
9834	ENSG00000104756	KCTD9	8	-	25439605	25439792	25439605	25439664	25440576	25440673	9834	40,13	34,20	47,64	22,33	201	73	0.00823974	0.123002	0.299,0.191	0.437,0.413	-0.18	-18	18
1324	ENSG00000119411	BSPRY	9	+	113362368	113362394	113362371	113362394	113360506	113360737	1324	69,42	1,0	71,85	3,6	76	73	0.00826405	0.123292	0.985,1.0	0.958,0.932	0.047	4.7	4.7
393	ENSG00000028528	SNX1	15	+	64136738	64136932	64136864	64136932	64136329	64136410	393	11,10	0,1	17,9	3,1	199	73	0.00828318	0.12343	1.0,0.786	0.675,0.768	0.171	17.1	17.1
7702	ENSG00000171469	ZNF561	19	-	9618090	9618179	9618090	9618166	9619431	9619582	7702	56,28	5,6	47,44	1,2	86	73	0.00828021	0.12343	0.905,0.798	0.976,0.949	-0.111	-11.1	11.1
14038	ENSG00000138381	ASNSD1	2	+	189665356	189665451	189665421	189665451	189663900	189663954	14038	45,39	19,12	34,46	37,29	138	73	0.00830485	0.123459	0.556,0.632	0.327,0.456	0.203	20.3	20.3
14155	ENSG00000166333	ILK	11	+	6608017	6608211	6608045	6608211	6604247	6604360	14155	3,1	73,50	16,8	112146	101	73	0.00829704	0.123459	0.029,0.014	0.094,0.038	-0.044	-4.4	4.4
23817	ENSG00000167964	RAB26	16	+	2153135	2153222	2153212	2153222	2153041	2153045	23817	44,41	3,2	22,26	0,0	150	73	0.00830341	0.123459	0.877,0.909	1.0,1.0	-0.107	-10.7	10.7
25360	ENSG00000150773	PIH1D2	11	-	112070435	112070701	112070435	112070684	112071037	112071283	25360	29,8	0,0	6,4	2,1	90	73	0.00829956	0.123459	1.0,1.0	0.709,0.764	0.264	26.4	26.4
24919	ENSG00000103126	AXIN1	16	-	304303	304456	304303	304441	309972	310069	24919	3,2	13,13	1,0	13,18	88	73	0.00832309	0.123657	0.161,0.113	0.06,0.0	0.107	10.7	10.7
10847	ENSG00000119718	EIF2B2	14	+	75005840	75005961	75005899	75005961	75004736	75004900	10847	53,49	0,0	98,81	2,5	132	73	0.00833148	0.123709	1.0,1.0	0.964,0.9	0.068	6.8	6.8
10016	ENSG00000196465	MYL6B	12	+	56159497	56159647	56159586	56159647	56158683	56158711	10016	91,73	14861196	118128	14021348	162	73	0.00834372	0.123817	0.027,0.027	0.037,0.041	-0.012	-1.2	1.2
11983	ENSG00000196531	NACA	12	-	56714601	56714703	56714601	56714675	56724451	56724523	11983	1058626	4,6	9111044	16,15	101	73	0.00840851	0.124557	0.995,0.987	0.976,0.981	0.013	1.3	1.3
28866	ENSG00000068394	GPKOW	X	-	49122621	49122834	49122621	49122776	49123546	49123801	28866	6,2	52,24	13,19	67,50	131	73	0.00840704	0.124557	0.06,0.044	0.098,0.175	-0.085	-8.5	8.5
9250	ENSG00000147894	C9orf72	9	-	27558490	27558607	27558490	27558573	27560226	27560299	9250	52,41	1,0	54,62	2,5	107	73	0.00840781	0.124557	0.973,1.0	0.949,0.894	0.065	6.5	6.5
5021	ENSG00000143797	MBOAT2	2	-	8868445	8868559	8868445	8868525	8873107	8873300	5021	208142	13,2	89,60	1,1	107	73	0.00841665	0.124604	0.916,0.98	0.984,0.976	-0.032	-3.2	3.2
16964	ENSG00000130429	ARPC1B	7	+	99394342	99394801	99394450	99394801	99394032	99394119	16964	87,53	795663	30,31	546486	181	73	0.00845807	0.125143	0.042,0.031	0.022,0.025	0.013	1.3	1.3
19245	ENSG00000226763	SRRM5	19	+	43597093	43597193	43597096	43597193	43596616	43596743	19245	19,16	2,0	30,11	7,2	76	73	0.00850389	0.125747	0.901,1.0	0.805,0.841	0.128	12.8	12.8
25129	ENSG00000107614	TRDMT1	10	-	17169309	17169539	17169309	17169376	17174550	17174660	25129	12,8	0,1	6,6	2,1	236	73	0.00857091	0.126589	1.0,0.712	0.481,0.65	0.29	29	29
7311	ENSG00000105325	FZR1	19	+	3534663	3534839	3534794	3534839	3534420	3534513	7311	12,3	17,20	3,3	35,22	204	73	0.00856916	0.126589	0.202,0.051	0.03,0.047	0.088	8.8	8.8
14672	ENSG00000136811	ODF2	9	+	128460497	128460666	128460512	128460666	128459566	128459657	14672	8,4	85,34	15,8	45,39	88	73	0.00861236	0.127126	0.072,0.089	0.217,0.145	-0.101	-10.1	10.1
22718	ENSG00000251364	CTD-2516F10.2	11	-	7457795	7457959	7457795	7457943	7461238	7461336	22718	1,1	1,1	5,1	1,0	89	73	0.00862298	0.127171	0.451,0.451	0.804,1.0	-0.451	-45.1	45.1
3423	ENSG00000168036	CTNNB1	3	+	41239659	41240443	41239818	41240443	41239133	41239354	3423	394292	37,24	336353	15,18	232	73	0.00862554	0.127171	0.77,0.793	0.876,0.861	-0.087	-8.7	8.7
17807	ENSG00000170322	NFRKB	11	-	129884744	129884882	129884744	129884846	129884985	129885095	17807	9,9	3,0	14,23	16,12	109	73	0.00864705	0.127338	0.668,1.0	0.369,0.562	0.369	36.9	36.9
19334	ENSG00000075539	FRYL	4	-	48546066	48546271	48546066	48546268	48547583	48547769	19334	13,6	3,3	19,17	2,0	76	73	0.00864209	0.127338	0.806,0.658	0.901,1.0	-0.219	-21.9	21.9
27753	ENSG00000135931	ARMC9	2	+	231226631	231226798	231226773	231226798	231222727	231222820	27753	0,0	15,6	3,2	4,8	215	73	0.00866718	0.12756	0.0,0.0	0.203,0.078	-0.141	-14.1	14.1
5368	ENSG00000111452	ADGRD1	12	+	131137643	131138229	131138136	131138229	131136972	131137014	5368	17,17	9,7	19,25	3,1	566	73	0.00868114	0.12769	0.196,0.239	0.45,0.763	-0.389	-38.9	38.9
7124	ENSG00000166562	SEC11C	18	+	59148064	59148219	59148178	59148219	59139898	59140035	7124	28,17	0,0	59,36	0,5	187	73	0.00869145	0.127767	1.0,1.0	1.0,0.738	0.131	13.1	13.1
14076	ENSG00000119509	INVS	9	+	100292325	100292436	100292374	100292436	100284319	100284603	14076	25,13	3,1	13,13	0,0	122	73	0.00873594	0.128195	0.833,0.886	1.0,1.0	-0.141	-14.1	14.1
17792	ENSG00000153446	C16orf89	16	-	5044121	5044836	5044121	5044478	5047877	5047964	17792	3,1	0,0	0,1	1,0	431	73	0.00873194	0.128195	1.0,1.0	0.0,1.0	0.5	50	50
27802	ENSG00000090060	PAPOLA	14	+	96542759	96542893	96542773	96542893	96542220	96542296	27802	6,4	174120	9,8	95,76	87	73	0.00873315	0.128195	0.028,0.027	0.074,0.081	-0.05	-5	5
27197	ENSG00000259146	RP1-261D10.2	14	-	71294036	71294280	71294036	71294217	71295262	71295456	27197	14,3	0,1	5,9	3,1	136	73	0.00874678	0.128279	1.0,0.617	0.472,0.828	0.159	15.9	15.9
15715	ENSG00000177728	TMEM94	17	+	75498861	75499082	75498911	75499082	75498628	75498722	15715	2,7	43,30	2,0	40,35	123	73	0.00876191	0.128364	0.027,0.122	0.029,0.0	0.06	6	6
20792	ENSG00000114867	EIF4G1	3	+	184320115	184320297	184320140	184320297	184319688	184319801	20792	1,0	2,5	5,3	16,9	98	73	0.00876792	0.128364	0.271,0.0	0.189,0.199	-0.058	-5.8	5.8
5831	ENSG00000234127	TRIM26	6	-	30198665	30199264	30198665	30199153	30201034	30201123	5831	4,2	50,45	8,12	64,43	184	73	0.00877303	0.128364	0.031,0.017	0.047,0.1	-0.05	-5	5
8162	ENSG00000088387	DOCK9	13	-	98845923	98846060	98845923	98845991	98848591	98848639	8162	30,30	6,3	36,21	1,1	142	73	0.00877295	0.128364	0.72,0.837	0.949,0.915	-0.153	-15.3	15.3
9863	ENSG00000106683	LIMK1	7	+	74107009	74107193	74107070	74107193	74106076	74106243	9863	92,58	0,0	104100	2,5	134	73	0.00877889	0.128375	1.0,1.0	0.966,0.916	0.059	5.9	5.9
25040	ENSG00000185507	IRF7	11	-	614475	614534	614475	614531	614796	615007	25040	31,24	8,12	26,44	5,3	76	73	0.00879145	0.128483	0.788,0.658	0.833,0.934	-0.16	-16	16
22408	ENSG00000148341	SH3GLB2	9	-	129010669	129010765	129010669	129010693	129012235	129012298	22408	106,61	158119	86,80	237195	145	73	0.00883123	0.12899	0.252,0.205	0.154,0.171	0.066	6.6	6.6
6077	ENSG00000115758	ODC1	2	-	10444473	10444638	10444473	10444547	10444930	10445049	6077	980651	2,1	669544	11,4	164	73	0.00884114	0.129059	0.995,0.997	0.964,0.984	0.022	2.2	2.2
19090	ENSG00000107882	SUFU	10	+	102597136	102597293	102597139	102597293	102593992	102594065	19090	6,3	7,8	2,1	16,10	76	73	0.00884935	0.129104	0.452,0.265	0.107,0.088	0.261	26.1	26.1
13480	ENSG00000258830	RP11-123K3.4	12	-	57292571	57292662	57292571	57292649	57295398	57295507	13480	9,1	1,3	5,4	0,1	86	73	0.00886314	0.129154	0.884,0.221	1.0,0.772	-0.334	-33.4	33.4
24285	ENSG00000185596	WASH3P	15	+	101972592	101972694	101972595	101972694	101971822	101972049	24285	4,2	22,24	1,1	42,53	76	73	0.00886013	0.129154	0.149,0.074	0.022,0.018	0.091	9.1	9.1
13375	ENSG00000145331	TRMT10A	4	-	99550884	99551010	99550884	99550990	99553784	99553934	13375	13,5	58,49	1,3	41,35	93	73	0.0088804	0.129331	0.15,0.074	0.019,0.063	0.071	7.1	7.1
8571	ENSG00000166313	APBB1	11	-	6401573	6401982	6401573	6401688	6402081	6402209	8571	4,2	9,1	0,0	3,3	367	73	0.00890168	0.129565	0.081,0.285	0.0,0.0	0.183	18.3	18.3
14653	ENSG00000241685	ARPC1A	7	+	99344291	99344515	99344292	99344515	99338182	99338285	14653	23,20	770509	10,7	526522	74	73	0.00892091	0.12977	0.029,0.037	0.018,0.013	0.018	1.8	1.8
11341	ENSG00000117411	B4GALT2	1	+	43985495	43985621	43985516	43985621	43985277	43985400	11341	13,12	55,42	6,7	67,62	94	73	0.00893806	0.129944	0.155,0.182	0.065,0.081	0.095	9.5	9.5
6341	ENSG00000158636	C11orf30	11	+	76458163	76458358	76458182	76458358	76453313	76453388	6341	0,0	11,9	2,4	21,27	92	73	0.00899386	0.130679	0.0,0.0	0.07,0.105	-0.087	-8.7	8.7
13639	ENSG00000157450	RNF111	15	+	59092512	59092640	59092536	59092640	59091058	59091154	13639	14,6	30,17	25,26	29,22	97	73	0.00904784	0.131354	0.26,0.21	0.393,0.471	-0.197	-19.7	19.7
22694	ENSG00000145087	STXBP5L	3	+	121114924	121115059	121114952	121115059	121045434	121045535	22694	83,64	4,3	48,40	0,0	101	73	0.00905603	0.131354	0.937,0.939	1.0,1.0	-0.062	-6.2	6.2
23813	ENSG00000167964	RAB26	16	+	2153113	2153222	2153212	2153222	2153041	2153045	23813	53,49	3,2	25,32	0,0	172	73	0.00905235	0.131354	0.882,0.912	1.0,1.0	-0.103	-10.3	10.3
19305	ENSG00000166788	SAAL1	11	-	18090174	18090290	18090174	18090265	18090433	18090493	19305	32,21	1,0	27,34	1,5	98	73	0.0090779	0.131595	0.96,1.0	0.953,0.835	0.086	8.6	8.6
17114	ENSG00000129003	VPS13C	15	-	62010471	62010683	62010471	62010599	62012106	62012164	17114	1,1	9,4	10,2	9,7	157	73	0.00913813	0.132392	0.049,0.104	0.341,0.117	-0.153	-15.3	15.3
19781	ENSG00000101347	SAMHD1	20	-	36897821	36897989	36897821	36897959	36898439	36898544	19781	1,0	66,36	1,5	26,23	103	73	0.00919986	0.133104	0.011,0.0	0.027,0.134	-0.075	-7.5	7.5
19812	ENSG00000157540	DYRK1A	21	+	37478161	37478300	37478180	37478300	37472683	37472880	19812	0,1	3,2	0,5	2,6	92	73	0.00920849	0.133104	0.0,0.284	0.0,0.398	-0.057	-5.7	5.7
22634	ENSG00000100908	EMC9	14	-	24139544	24139789	24139544	24139614	24140888	24140965	22634	77,72	40,18	122127	27,7	248	73	0.00920629	0.133104	0.362,0.541	0.571,0.842	-0.255	-25.5	25.5
23300	ENSG00000108474	PIGL	17	+	16283995	16284138	16284020	16284138	16233970	16234070	23300	0,1	2,1	2,2	1,3	98	73	0.00919642	0.133104	0.0,0.427	0.598,0.332	-0.251	-25.1	25.1
6917	ENSG00000085982	USP40	2	-	233491166	233491316	233491166	233491261	233493424	233493477	6917	4,4	83,57	12,8	74,49	128	73	0.00921942	0.133185	0.027,0.038	0.085,0.085	-0.053	-5.3	5.3
21740	ENSG00000165119	HNRNPK	9	-	83970736	83970819	83970736	83970804	83970896	83970912	21740	996709	13,10	645635	14,22	88	73	0.00923182	0.13321	0.985,0.983	0.975,0.96	0.016	1.6	1.6
5298	ENSG00000153107	ANAPC1	2	-	111821238	111821465	111821238	111821453	111822421	111822600	5298	0,0	13,5	1,3	6,12	85	73	0.00923105	0.13321	0.0,0.0	0.125,0.177	-0.151	-15.1	15.1
1048	ENSG00000137747	TMPRSS13	11	-	117914608	117914700	117914608	117914647	117917169	117917274	1048	7,4	3,1	3,2	1,0	126	73	0.00924681	0.13335	0.575,0.699	0.635,1.0	-0.18	-18	18
27823	ENSG00000148334	PTGES2	9	-	128122361	128122646	128122361	128122479	128122933	128123134	27823	80,53	168125	96109	160132	240	73	0.00927164	0.133554	0.127,0.114	0.154,0.201	-0.057	-5.7	5.7
3434	ENSG00000133895	MEN1	11	-	64807551	64807778	64807551	64807680	64807890	64808099	3434	8,9	22,33	27,22	36,33	171	73	0.00926987	0.133554	0.134,0.104	0.243,0.222	-0.113	-11.3	11.3
8108	ENSG00000168066	SF1	11	-	64767191	64767275	64767191	64767251	64767570	64767844	8108	5,9	97,92	13,14	79,71	97	73	0.00929917	0.133797	0.037,0.069	0.11,0.129	-0.066	-6.6	6.6
9333	ENSG00000164985	PSIP1	9	-	15470994	15471231	15470994	15471176	15472631	15472837	9333	106,69	26,19	95,80	15,6	128	73	0.00929512	0.133797	0.699,0.674	0.783,0.884	-0.147	-14.7	14.7
8254	ENSG00000112414	ADGRG6	6	+	142411190	142411411	142411304	142411411	142409873	142409919	8254	50,34	427276	24,12	72,79	187	73	0.00931172	0.133901	0.044,0.046	0.115,0.056	-0.041	-4.1	4.1
15441	ENSG00000010322	NISCH	3	+	52490031	52490231	52490074	52490231	52489335	52489678	15441	4,3	44,32	9,6	30,19	116	73	0.0093685	0.13464	0.054,0.056	0.159,0.166	-0.108	-10.8	10.8
24060	ENSG00000204104	TRAF3IP1	2	+	238348763	238348848	238348766	238348848	238347454	238347475	24060	25,22	3,2	23,15	0,0	76	73	0.00938317	0.134696	0.889,0.914	1.0,1.0	-0.099	-9.9	9.9
613	ENSG00000087266	SH3BP2	4	+	2825005	2825196	2825125	2825196	2824612	2824730	613	12,17	34,19	22,25	18,16	193	73	0.00938305	0.134696	0.118,0.253	0.316,0.371	-0.158	-15.8	15.8
2191	ENSG00000132463	GRSF1	4	-	70831538	70831698	70831538	70831634	70832306	70832450	2191	223123	0,3	184151	6,5	137	73	0.00939928	0.13485	1.0,0.956	0.942,0.941	0.036	3.6	3.6
13554	ENSG00000177595	PIDD1	11	-	802681	802904	802681	802891	803173	803587	13554	2,1	0,1	8,9	6,3	86	73	0.00942457	0.135059	1.0,0.459	0.531,0.718	0.105	10.5	10.5
14671	ENSG00000136811	ODF2	9	+	128460497	128460666	128460549	128460666	128459566	128459657	14671	41,22	15,6	38,40	4,5	125	73	0.00942423	0.135059	0.615,0.682	0.847,0.824	-0.187	-18.7	18.7
16234	ENSG00000236017	ASMTL-AS1	X	+	1412708	1412888	1412742	1412888	1403458	1403585	16234	9,2	2,6	1,1	8,2	107	73	0.00945487	0.135415	0.754,0.185	0.079,0.254	0.303	30.3	30.3
8631	ENSG00000124279	FASTKD3	5	-	7861582	7861773	7861582	7861652	7862822	7862997	8631	18,17	22,12	14,11	4,3	194	73	0.00947991	0.135697	0.235,0.348	0.568,0.58	-0.282	-28.2	28.2
1776	ENSG00000149150	SLC43A1	11	-	57489250	57489480	57489250	57489392	57491590	57491626	1776	61,51	5,2	31,23	1,0	161	73	0.00949319	0.135809	0.847,0.92	0.934,1.0	-0.084	-8.4	8.4
14551	ENSG00000116957	TBCE	1	+	235419416	235419561	235419472	235419561	235414432	235414469	14551	4,1	0,0	12,8	4,0	129	73	0.00951166	0.135882	1.0,1.0	0.629,1.0	0.185	18.5	18.5
2164	ENSG00000133226	SRRM1	1	+	24661279	24661396	24661312	24661396	24660718	24660799	2164	14,10	10,5	28,25	40,51	106	73	0.0095089	0.135882	0.491,0.579	0.325,0.252	0.246	24.6	24.6
2675	ENSG00000038382	TRIO	5	+	14497846	14497997	14497899	14497997	14496878	14497017	2675	35,18	0,0	17,12	1,3	126	73	0.00951456	0.135882	1.0,1.0	0.908,0.699	0.197	19.7	19.7
21172	ENSG00000166887	VPS39	15	-	42160753	42160899	42160753	42160829	42161681	42161773	21172	10,7	72,72	25,14	69,80	143	73	0.00960412	0.137005	0.066,0.047	0.156,0.082	-0.062	-6.2	6.2
7992	ENSG00000019991	HGF	7	-	81752119	81752262	81752119	81752247	81757188	81757303	7992	9,4	12,9	4,7	3,0	88	73	0.00959888	0.137005	0.384,0.269	0.525,1.0	-0.436	-43.6	43.6
14857	ENSG00000161265	U2AF1L4	19	-	35742531	35743205	35742531	35742803	35743808	35743904	14857	41,41	15,16	36,24	30,19	475	73	0.00965134	0.137522	0.296,0.283	0.156,0.163	0.13	13	13
21529	ENSG00000104886	PLEKHJ1	19	-	2234009	2234255	2234009	2234061	2235761	2235828	21529	62,40	1,0	59,40	2,3	267	73	0.009647	0.137522	0.944,1.0	0.89,0.785	0.134	13.4	13.4
7135	ENSG00000160613	PCSK7	11	-	117208896	117209076	117208896	117209046	117218465	117218568	7135	5,4	0,0	11,12	3,1	103	73	0.00969738	0.138099	1.0,1.0	0.722,0.895	0.192	19.2	19.2
27995	ENSG00000119688	ABCD4	14	-	74293153	74293310	74293153	74293248	74295147	74295198	27995	4,5	51,27	4,8	15,10	135	73	0.00972104	0.138358	0.041,0.091	0.126,0.302	-0.148	-14.8	14.8
22446	ENSG00000170791	CHCHD7	8	+	56216388	56216531	56216432	56216531	56214597	56214667	22446	56,30	57,26	54,57	32,24	117	73	0.00974683	0.138646	0.38,0.419	0.513,0.597	-0.155	-15.5	15.5
5331	ENSG00000161671	EMC10	19	+	50481812	50481947	50481860	50481947	50480883	50480977	5331	1,3	6,8	2,3	0,2	121	73	0.00980038	0.139329	0.091,0.184	1.0,0.475	-0.6	-60	60
26818	ENSG00000164620	RELL2	5	+	141640125	141640295	141640176	141640295	141639919	141640002	26818	23,16	2,2	18,21	0,0	124	73	0.00988237	0.140415	0.871,0.825	1.0,1.0	-0.152	-15.2	15.2
16678	ENSG00000228812	LAMA5-AS1	20	+	62356191	62356215	62356195	62356215	62355267	62355480	16678	13,8	3,1	11,4	0,0	77	73	0.00992692	0.140968	0.804,0.884	1.0,1.0	-0.156	-15.6	15.6
4001	ENSG00000127586	CHTF18	16	+	790330	790399	790346	790399	790176	790269	4001	5,2	11,5	1,1	16,8	89	73	0.00999004	0.141784	0.272,0.247	0.049,0.093	0.189	18.9	18.9
12221	ENSG00000183506	PI4KAP2	22	-	21476001	21476764	21476001	21476160	21477789	21477915	12221	13,22	0,0	17,22	2,1	677	73	0.00999931	0.141835	1.0,1.0	0.478,0.703	0.409	40.9	40.9
26734	ENSG00000157193	LRP8	1	-	53271226	53271415	53271226	53271346	53275630	53275753	26734	0,0	2,1	2,2	2,5	142	73	0.0100372	0.142291	0.0,0.0	0.34,0.171	-0.256	-25.6	25.6
20723	ENSG00000143412	ANXA9	1	+	150983882	150984069	150983974	150984069	150983337	150983434	20723	1,0	7,7	3,4	13,12	165	73	0.0100553	0.142462	0.059,0.0	0.093,0.129	-0.082	-8.2	8.2
24520	ENSG00000215845	TSTD1	1	-	161038550	161038711	161038550	161038673	161038879	161038990	24520	6,8	153117	14,7	88,68	111	73	0.0100606	0.142462	0.025,0.043	0.095,0.063	-0.045	-4.5	4.5
13933	ENSG00000125753	VASP	19	+	45522717	45522818	45522720	45522818	45522339	45522581	13933	26,33	3,2	20,17	5,7	76	73	0.0100908	0.142737	0.893,0.941	0.793,0.7	0.171	17.1	17.1
18510	ENSG00000125485	DDX31	9	-	132661075	132661251	132661075	132661175	132662260	132662336	18510	45,22	0,0	80,63	3,3	149	73	0.0100913	0.142737	1.0,1.0	0.929,0.911	0.08	8	8
25859	ENSG00000113240	CLK4	5	-	178619837	178620673	178619837	178619896	178623255	178623416	25859	19,28	4,1	60,53	0,2	850	73	0.0101112	0.142937	0.29,0.706	1.0,0.695	-0.349	-34.9	34.9
17749	ENSG00000198836	OPA1	3	+	193618702	193618936	193618868	193618936	193617177	193617285	17749	10,11	87,60	23,28	89,85	239	73	0.0101184	0.142958	0.034,0.053	0.073,0.091	-0.038	-3.8	3.8
21292	ENSG00000169241	SLC50A1	1	+	155138161	155138415	155138195	155138415	155137978	155138098	21292	181119	9,1	113,93	1,0	107	73	0.0101636	0.143515	0.932,0.988	0.987,1.0	-0.034	-3.4	3.4
20144	ENSG00000136878	USP20	9	+	129874547	129874756	129874575	129874756	129873698	129873744	20144	5,2	29,24	7,15	29,23	101	73	0.0101756	0.143548	0.111,0.057	0.149,0.32	-0.15	-15	15
23944	ENSG00000102401	ARMCX3	X	+	101623785	101623893	101623813	101623893	101623389	101623430	23944	20,15	4,11	71,89	9,8	101	73	0.0101773	0.143548	0.783,0.496	0.851,0.889	-0.231	-23.1	23.1
20378	ENSG00000137996	RTCA	1	+	100268073	100268295	100268136	100268295	100266523	100266624	20378	19,16	10,21	88110	38,21	136	73	0.010186	0.14359	0.505,0.29	0.554,0.738	-0.249	-24.9	24.9
3298	ENSG00000198832	SELM	22	-	31105207	31105416	31105207	31105348	31105929	31106163	3298	7,8	0,1	26,14	5,0	141	73	0.0102305	0.144136	1.0,0.806	0.729,1.0	0.038	3.8	3.8
19566	ENSG00000168056	LTBP3	11	-	65553163	65553299	65553163	65553256	65553424	65553530	19566	0,1	34,29	4,2	23,21	116	73	0.0102516	0.144352	0.0,0.021	0.099,0.057	-0.068	-6.8	6.8
2827	ENSG00000224078	SNHG14	15	+	25083366	25083527	25083395	25083527	25082588	25082705	2827	11,5	67,26	10,8	22,14	102	73	0.0102881	0.144785	0.105,0.121	0.245,0.29	-0.154	-15.4	15.4
28479	ENSG00000154134	ROBO3	11	+	124877482	124877658	124877518	124877658	124877160	124877184	28479	8,5	1,0	6,8	3,1	109	73	0.0103038	0.144924	0.843,1.0	0.573,0.843	0.214	21.4	21.4
11710	ENSG00000121310	ECHDC2	1	-	52911722	52912021	52911722	52911790	52913894	52914095	11710	215169	34,23	217186	19,13	304	73	0.0103223	0.14503	0.603,0.638	0.733,0.775	-0.133	-13.3	13.3
21392	ENSG00000118855	MFSD1	3	+	158805340	158805474	158805361	158805474	158804318	158804371	21392	5,7	99,76	0,1	32,34	94	73	0.0103229	0.14503	0.038,0.067	0.0,0.022	0.042	4.2	4.2
5729	ENSG00000117360	PRPF3	1	+	150345966	150346136	150346017	150346136	150344375	150344547	5729	23,13	173,68	44,35	153137	124	73	0.0103344	0.145109	0.073,0.101	0.145,0.131	-0.051	-5.1	5.1
23549	ENSG00000164211	STARD4	5	-	111506329	111506379	111506329	111506375	111507328	111507442	23549	26,13	5,0	39,25	0,0	77	73	0.0103753	0.145521	0.831,1.0	1.0,1.0	-0.085	-8.5	8.5
27108	ENSG00000106605	BLVRA	7	+	43792654	43792812	43792718	43792812	43791157	43791368	27108	24,14	0,1	39,33	3,3	137	73	0.01037	0.145521	1.0,0.882	0.874,0.854	0.077	7.7	7.7
6827	ENSG00000007202	KIAA0100	17	-	28641888	28642097	28641888	28642078	28642274	28642335	6827	13,7	132,85	15,26	102110	92	73	0.0103942	0.145705	0.072,0.061	0.104,0.158	-0.065	-6.5	6.5
6145	ENSG00000239665	RP11-295P9.3	10	+	13648619	13648768	13648625	13648768	13648084	13648230	6145	2,1	0,1	3,0	2,1	79	73	0.0104171	0.145944	1.0,0.48	0.581,0.0	0.45	45	45
3645	ENSG00000099817	POLR2E	19	-	1089489	1089733	1089489	1089551	1089883	1089962	3645	22,22	201150	36,39	160178	255	73	0.0104393	0.146093	0.03,0.04	0.061,0.059	-0.025	-2.5	2.5
6920	ENSG00000085982	USP40	2	-	233540661	233540801	233540661	233540766	233542267	233542363	6920	11,6	5,0	1,5	0,1	108	73	0.0104353	0.146093	0.598,1.0	1.0,0.772	-0.087	-8.7	8.7
17677	ENSG00000213983	AP1G2	14	-	23561511	23561679	23561511	23561635	23561961	23562185	17677	21,23	134101	25,28	70,79	117	73	0.0104754	0.146515	0.089,0.124	0.182,0.181	-0.075	-7.5	7.5
26678	ENSG00000136636	KCTD3	1	+	215618860	215619070	215618885	215619070	215611824	215611921	26678	18,4	56,41	5,3	61,44	98	73	0.0104827	0.146536	0.193,0.068	0.058,0.048	0.077	7.7	7.7
7345	ENSG00000162910	MRPL55	1	-	228107976	228108102	228107976	228108084	228108234	228108318	7345	2,4	0,0	27,18	3,2	91	73	0.0105015	0.146717	1.0,1.0	0.878,0.878	0.122	12.2	12.2
20609	ENSG00000101442	ACTR5	20	+	38750006	38750239	38750009	38750239	38748441	38748853	20609	2,0	16,5	4,2	8,5	76	73	0.0105194	0.146885	0.107,0.0	0.324,0.278	-0.248	-24.8	24.8
13175	ENSG00000163939	PBRM1	3	-	52587352	52587510	52587352	52587435	52589069	52589255	13175	213130	17,15	120130	6,4	148	73	0.0105779	0.147253	0.861,0.81	0.908,0.941	-0.089	-8.9	8.9
13483	ENSG00000258830	RP11-123K3.4	12	-	57292571	57292721	57292571	57292649	57295398	57295507	13483	18,6	1,3	15,14	0,1	145	73	0.0105697	0.147253	0.901,0.502	1.0,0.876	-0.236	-23.6	23.6
15581	ENSG00000248592	TMEM110-MUSTN1	3	-	52847467	52847551	52847467	52847548	52849791	52849913	15581	2,1	1,2	2,1	0,0	76	73	0.0105559	0.147253	0.658,0.324	1.0,1.0	-0.509	-50.9	50.9
17048	ENSG00000198646	NCOA6	20	-	34754721	34754868	34754721	34754832	34757219	34758104	17048	54,41	6,1	71,70	0,2	109	73	0.0105579	0.147253	0.858,0.965	1.0,0.959	-0.068	-6.8	6.8
1781	ENSG00000149150	SLC43A1	11	-	57489250	57489480	57489250	57489392	57491223	57491362	1781	61,51	419340	32,22	102105	161	73	0.010586	0.147253	0.062,0.064	0.125,0.087	-0.043	-4.3	4.3
4897	ENSG00000141002	TCF25	16	+	89895016	89895137	89895037	89895137	89892192	89892275	4897	25,14	4,4	22,21	13,13	94	73	0.0105678	0.147253	0.829,0.731	0.568,0.556	0.218	21.8	21.8
5218	ENSG00000164638	SLC29A4	7	+	5291692	5291821	5291729	5291821	5291123	5291237	5218	4,7	0,1	20,21	6,1	110	73	0.0105869	0.147253	1.0,0.823	0.689,0.933	0.101	10.1	10.1
2119	ENSG00000255054	RP1-317E23.6	1	+	25823237	25823323	25823239	25823323	25823018	25823128	2119	8,1	0,0	14,9	2,2	75	73	0.0106165	0.147557	1.0,1.0	0.872,0.814	0.157	15.7	15.7
21689	ENSG00000162069	CCDC64B	16	-	3030448	3030607	3030448	3030595	3030695	3030812	21689	2,2	49,47	3,5	21,18	85	73	0.0106205	0.147557	0.034,0.035	0.109,0.193	-0.116	-11.6	11.6
3669	ENSG00000104517	UBR5	8	-	102342472	102342684	102342472	102342666	102345395	102345543	3669	20,19	12,3	19,13	15,30	91	73	0.0106427	0.147783	0.572,0.836	0.504,0.258	0.323	32.3	32.3
18312	ENSG00000175582	RAB6A	11	-	73679685	73679927	73679685	73679720	73707419	73707513	18312	15,3	345229	16,18	236211	280	73	0.010651	0.147816	0.011,0.003	0.017,0.022	-0.013	-1.3	1.3
16982	ENSG00000104131	EIF3J	15	+	44557469	44557650	44557488	44557650	44554623	44554667	16982	10,7	415296	25,11	377328	92	73	0.0106692	0.147824	0.019,0.018	0.05,0.026	-0.019	-1.9	1.9
2277	ENSG00000185684	EP400NL	12	+	132085404	132085504	132085437	132085504	132085261	132085316	2277	2,2	0,0	13,12	3,1	106	73	0.010658	0.147824	1.0,1.0	0.749,0.892	0.179	17.9	17.9
643	ENSG00000161057	PSMC2	7	+	103361940	103362088	103361956	103362088	103355702	103355793	643	16,12	477397	27,28	484435	89	73	0.0106657	0.147824	0.027,0.024	0.044,0.05	-0.021	-2.1	2.1
1762	ENSG00000269897	COMMD3-BMI1	10	+	22318633	22318713	22318657	22318713	22318271	22318306	1762	15,22	0,0	10,13	3,1	97	73	0.0106803	0.147895	1.0,1.0	0.715,0.907	0.189	18.9	18.9
764	ENSG00000166200	COPS2	15	-	49128701	49128773	49128701	49128760	49129476	49129559	764	16,8	146101	34,32	205156	86	73	0.010691	0.147962	0.085,0.063	0.123,0.148	-0.061	-6.1	6.1
797	ENSG00000055332	EIF2AK2	2	-	37119958	37120145	37119958	37120139	37122505	37122664	797	2,5	42,27	1,1	45,58	79	73	0.0106993	0.147995	0.042,0.146	0.02,0.016	0.076	7.6	7.6
10208	ENSG00000115464	USP34	2	-	61295167	61295322	61295167	61295290	61296799	61296925	10208	3,1	40,27	6,5	29,19	105	73	0.0107462	0.148481	0.05,0.025	0.126,0.155	-0.103	-10.3	10.3
9423	ENSG00000170291	ELP5	17	+	7252733	7252830	7252769	7252830	7252375	7252596	9423	9,6	40,43	3,3	50,56	109	73	0.0107429	0.148481	0.131,0.085	0.039,0.035	0.071	7.1	7.1
11944	ENSG00000225648	SBDSP1	7	+	72830691	72830821	72830750	72830821	72829506	72829783	11944	50,34	0,0	127118	7,1	132	73	0.0107737	0.148682	1.0,1.0	0.909,0.985	0.053	5.3	5.3
788	ENSG00000069345	DNAJA2	16	-	46971348	46971659	46971348	46971572	46971895	46971955	788	10,22	140124	45,29	167169	160	73	0.0107786	0.148682	0.032,0.075	0.109,0.073	-0.037	-3.7	3.7
8856	ENSG00000196922	ZNF252P	8	-	144994478	144994595	144994478	144994592	144996506	144996607	8856	2,2	2,7	1,0	4,5	76	73	0.0107727	0.148682	0.49,0.215	0.194,0.0	0.255	25.5	25.5
27493	ENSG00000198930	CSAG1	X	-	152727483	152728224	152727483	152727863	152732444	152732514	27493	422259	6,2	394358	2,0	434	73	0.0107902	0.148759	0.922,0.956	0.971,1.0	-0.046	-4.6	4.6
23437	ENSG00000123124	WWP1	8	+	86398571	86398638	86398574	86398638	86398341	86398479	23437	75,49	4,4	76,80	11,15	76	73	0.0107973	0.14876	0.947,0.922	0.869,0.837	0.082	8.2	8.2
28605	ENSG00000117308	GALE	1	-	23798116	23798230	23798116	23798225	23798614	23798730	28605	101,81	4,6	86,61	1,1	78	73	0.0108068	0.14876	0.959,0.927	0.988,0.983	-0.042	-4.2	4.2
3449	ENSG00000137221	TJAP1	6	+	43498922	43499100	43498974	43499100	43497880	43497977	3449	7,7	17,18	13,16	12,14	125	73	0.010808	0.14876	0.194,0.185	0.388,0.4	-0.205	-20.5	20.5
10325	ENSG00000234545	FAM133B	7	-	92577654	92577811	92577654	92577676	92578149	92578180	10325	60,44	21,6	47,44	31,25	208	73	0.0108216	0.148865	0.501,0.72	0.347,0.382	0.246	24.6	24.6
19553	ENSG00000248098	BCKDHA	19	+	41422628	41422770	41422631	41422770	41422163	41422370	19553	59,49	5,2	61,47	1,0	76	73	0.0108783	0.149469	0.919,0.959	0.983,1.0	-0.052	-5.2	5.2
21870	ENSG00000078808	SDF4	1	-	1218768	1218927	1218768	1218922	1223243	1223357	21870	386335	6,6	366356	13,15	78	73	0.0108783	0.149469	0.984,0.981	0.963,0.957	0.022	2.2	2.2
243	ENSG00000110844	PRPF40B	12	+	49633636	49633817	49633692	49633817	49633353	49633547	243	50,28	0,0	40,47	3,2	129	73	0.0108833	0.149469	1.0,1.0	0.883,0.93	0.093	9.3	9.3
18107	ENSG00000116584	ARHGEF2	1	-	155965630	155965875	155965630	155965760	155966415	155966487	18107	3,8	63104	15,7	63,65	188	73	0.0108984	0.149593	0.018,0.029	0.085,0.04	-0.039	-3.9	3.9
8792	ENSG00000155189	AGPAT5	8	+	6730672	6730826	6730710	6730826	6724869	6724939	8792	1,0	26,14	9,7	91108	111	73	0.0109366	0.150036	0.025,0.0	0.061,0.041	-0.039	-3.9	3.9
19020	ENSG00000101216	GMEB2	20	-	63602964	63603095	63602964	63603092	63604742	63604840	19020	0,1	18,17	4,5	38,56	76	73	0.0109544	0.150131	0.0,0.053	0.092,0.079	-0.059	-5.9	5.9
940	ENSG00000261732	LA16c-431H6.6	16	+	1667958	1668193	1667961	1668193	1667334	1667400	940	1,3	11,4	0,0	16,4	76	73	0.0109555	0.150131	0.08,0.419	0.0,0.0	0.249	24.9	24.9
9484	ENSG00000167987	VPS37C	11	-	61133254	61133502	61133254	61133337	61134035	61134207	9484	4,7	51,59	14,14	66,48	238	73	0.0109864	0.150472	0.023,0.035	0.061,0.082	-0.043	-4.3	4.3
15461	ENSG00000196976	LAGE3	X	-	154478282	154478419	154478282	154478411	154478727	154479257	15461	8,7	191137	22,6	139120	81	73	0.0109943	0.150498	0.036,0.044	0.125,0.043	-0.044	-4.4	4.4
27994	ENSG00000119688	ABCD4	14	-	74293153	74293279	74293153	74293248	74295147	74295198	27994	0,2	51,27	3,2	15,10	104	73	0.0110019	0.15052	0.0,0.049	0.123,0.123	-0.099	-9.9	9.9
13256	ENSG00000149428	HYOU1	11	-	119046416	119046467	119046416	119046462	119046561	119046729	13256	594365	17,13	326343	21,20	78	73	0.0110147	0.150612	0.97,0.963	0.936,0.941	0.028	2.8	2.8
29422	ENSG00000091136	LAMB1	7	-	107932173	107932493	107932173	107932377	107935414	107935656	29422	9,4	38,16	9,13	18,13	189	73	0.0110678	0.151256	0.084,0.088	0.162,0.279	-0.135	-13.5	13.5
11323	ENSG00000160948	VPS28	8	-	144424945	144425051	144424945	144425040	144425682	144425784	11323	141140	8,3	178167	13,18	84	73	0.0110745	0.151264	0.939,0.976	0.922,0.89	0.051	5.1	5.1
17706	ENSG00000160299	PCNT	21	+	46398234	46398255	46398237	46398255	46398013	46398130	17706	13,14	4,6	12,11	1,1	76	73	0.0110973	0.151494	0.757,0.691	0.92,0.914	-0.193	-19.3	19.3
28360	ENSG00000155324	GRAMD3	5	+	126484398	126484524	126484401	126484524	126483462	126483574	28360	0,2	16,8	2,6	13,10	76	73	0.0111633	0.152312	0.0,0.194	0.129,0.366	-0.15	-15	15
15657	ENSG00000124228	DDX27	20	+	49224774	49224991	49224944	49224991	49223267	49223433	15657	9,6	62,57	24,23	94,82	243	73	0.0111973	0.15261	0.042,0.031	0.071,0.078	-0.038	-3.8	3.8
2875	ENSG00000099804	CDC34	19	+	541338	542092	541342	542092	537012	537147	2875	116,91	1,1	257192	10,6	77	73	0.0111969	0.15261	0.991,0.989	0.961,0.968	0.026	2.6	2.6
5534	ENSG00000125447	GGA3	17	-	75243062	75243258	75243062	75243166	75243446	75243570	5534	3,6	35,16	20,24	46,54	165	73	0.0112087	0.152682	0.037,0.142	0.161,0.164	-0.073	-7.3	7.3
16344	ENSG00000144567	FAM134A	2	+	219180109	219180245	219180197	219180245	219179732	219179763	16344	120,84	0,1	109118	5,2	161	73	0.0112164	0.152704	1.0,0.974	0.908,0.964	0.051	5.1	5.1
27735	ENSG00000198301	SDAD1	4	-	75981371	75981566	75981371	75981514	75981932	75982037	27735	12,10	0,0	42,27	4,1	125	73	0.011276	0.153433	1.0,1.0	0.86,0.94	0.1	10	10
10077	ENSG00000187240	DYNC2H1	11	+	103236385	103236539	103236429	103236539	103235671	103235813	10077	0,2	19,4	6,4	16,14	117	73	0.0112986	0.153656	0.0,0.238	0.19,0.151	-0.051	-5.1	5.1
14034	ENSG00000138381	ASNSD1	2	+	189665379	189665451	189665421	189665451	189663900	189663954	14034	32,36	19,12	30,34	37,29	115	73	0.0113289	0.153901	0.517,0.656	0.34,0.427	0.203	20.3	20.3
8388	ENSG00000164114	MAP9	4	-	155375775	155375914	155375775	155375870	155376770	155376836	8388	45,17	4,1	44,24	0,1	117	73	0.0113255	0.153901	0.875,0.914	1.0,0.937	-0.074	-7.4	7.4
27019	ENSG00000078403	MLLT10	10	+	21673640	21673919	21673781	21673919	21670448	21670704	27019	23,33	1,3	56,53	0,1	214	73	0.0113495	0.154097	0.887,0.79	1.0,0.948	-0.135	-13.5	13.5
20913	ENSG00000116514	RNF19B	1	-	32948221	32948366	32948221	32948363	32949568	32949774	20913	10,13	17,20	18,25	103,71	76	73	0.0114159	0.154915	0.361,0.384	0.144,0.253	0.174	17.4	17.4
14908	ENSG00000110200	ANAPC15	11	-	72111156	72111286	72111156	72111281	72111411	72111496	14908	43,28	15,12	18,15	16,14	78	73	0.0114529	0.155317	0.728,0.686	0.513,0.501	0.2	20	20
23758	ENSG00000149929	HIRIP3	16	-	29995102	29995241	29995102	29995217	29995342	29996074	23758	6,6	122,78	4,12	46,42	97	73	0.0114579	0.155317	0.036,0.055	0.061,0.177	-0.073	-7.3	7.3
5136	ENSG00000132334	PTPRE	10	+	128070130	128070375	128070300	128070375	128069691	128069827	5136	1,4	3,6	15,17	9,7	243	73	0.0114835	0.15558	0.091,0.167	0.334,0.422	-0.249	-24.9	24.9
17364	ENSG00000206195	DUXAP8	22	+	15790660	15790798	15790684	15790798	15788819	15788931	17364	16,11	3,11	31,19	4,1	97	73	0.0115531	0.156438	0.801,0.429	0.854,0.935	-0.28	-28	28
16055	ENSG00000079134	THOC1	18	-	225088	225271	225088	225139	225336	225403	16055	31,22	42,15	54,57	32,10	205	73	0.0117753	0.1592	0.208,0.343	0.375,0.67	-0.247	-24.7	24.7
21345	ENSG00000105948	TTC26	7	+	139187348	139187539	139187405	139187539	139181091	139181198	21345	2,1	37,31	6,4	33,25	130	73	0.0117756	0.1592	0.029,0.018	0.093,0.082	-0.064	-6.4	6.4
26364	ENSG00000129071	MBD4	3	-	129434061	129434136	129434061	129434133	129436460	129437308	26364	44,30	6,0	34,30	0,0	76	73	0.0117761	0.1592	0.876,1.0	1.0,1.0	-0.062	-6.2	6.2
25086	ENSG00000126226	PCID2	13	-	113184345	113184487	113184345	113184452	113185484	113185560	25086	193116	3,1	199174	9,6	108	73	0.0117988	0.159302	0.978,0.987	0.937,0.951	0.038	3.8	3.8
26535	ENSG00000161204	ABCF3	3	+	184187348	184187443	184187396	184187443	184186795	184186875	26535	15,6	113,70	18,22	76,92	121	73	0.0118019	0.159302	0.074,0.049	0.125,0.126	-0.064	-6.4	6.4
5377	ENSG00000072134	EPN2	17	+	19313122	19313279	19313125	19313279	19312051	19312144	5377	19,10	1,0	9,11	2,2	76	73	0.0118027	0.159302	0.948,1.0	0.812,0.841	0.147	14.7	14.7
16838	ENSG00000174917	C19orf70	19	-	5678831	5679230	5678831	5679042	5679344	5679396	16838	23,12	0,0	52,18	2,2	261	73	0.0118471	0.159814	1.0,1.0	0.879,0.716	0.203	20.3	20.3
17394	ENSG00000130827	PLXNA3	X	+	154471476	154471638	154471487	154471638	154471104	154471317	17394	1,1	43,24	6,3	41,36	84	73	0.0118585	0.159883	0.02,0.035	0.113,0.068	-0.063	-6.3	6.3
7990	ENSG00000196367	TRRAP	7	+	98965692	98965895	98965695	98965895	98964628	98964775	7990	1,1	49,39	3,6	50,52	76	73	0.0118863	0.160171	0.019,0.024	0.054,0.1	-0.056	-5.6	5.6
24816	ENSG00000181852	RNF41	12	-	56212991	56213133	56212991	56213061	56213957	56214020	24816	7,9	0,1	1,7	0,4	145	73	0.0119043	0.160327	1.0,0.819	1.0,0.468	0.175	17.5	17.5
29102	ENSG00000143224	PPOX	1	+	161167365	161167486	161167370	161167486	161167099	161167234	29102	0,2	17,12	4,2	9,9	78	73	0.0119249	0.160518	0.0,0.135	0.294,0.172	-0.165	-16.5	16.5
2638	ENSG00000163902	RPN1	3	-	128625533	128625686	128625533	128625653	128625873	128626012	2638	18,25	553423	44,27	469458	106	73	0.011954	0.160823	0.022,0.039	0.061,0.039	-0.02	-2	2
24051	ENSG00000110841	PPFIBP1	12	+	27679485	27679617	27679488	27679617	27676427	27676599	24051	4,6	28,17	1,2	25,29	76	73	0.0119815	0.161105	0.121,0.253	0.037,0.062	0.138	13.8	13.8
7607	ENSG00000135164	DMTF1	7	+	87170939	87171017	87170994	87171017	87166482	87166605	7607	2,1	42,38	3,8	47,32	128	73	0.0119877	0.161105	0.026,0.015	0.035,0.125	-0.06	-6	6
1243	ENSG00000174231	PRPF8	17	-	1682128	1682317	1682128	1682293	1683532	1683701	1243	16,11	162123	24,40	164199	97	73	0.0120104	0.161323	0.069,0.063	0.099,0.131	-0.049	-4.9	4.9
1989	ENSG00000084073	ZMPSTE24	1	+	40262770	40262905	40262833	40262905	40260838	40260985	1989	0,1	3,0	6,7	0,4	136	73	0.0121312	0.162858	0.0,1.0	1.0,0.484	-0.242	-24.2	24.2
12756	ENSG00000156239	N6AMT1	21	-	28878191	28878333	28878191	28878329	28879869	28879953	12756	23,18	5,0	21,20	0,0	77	73	0.0121483	0.162957	0.813,1.0	1.0,1.0	-0.094	-9.4	9.4
12824	ENSG00000125459	MSTO1	1	+	155611446	155611603	155611548	155611603	155611215	155611355	12824	11,18	9,7	34,31	44,59	175	73	0.0121552	0.162957	0.338,0.518	0.244,0.18	0.216	21.6	21.6
22635	ENSG00000100908	EMC9	14	-	24139544	24139816	24139544	24139614	24140888	24140965	22635	67,66	40,18	109116	27,7	275	73	0.012158	0.162957	0.308,0.493	0.517,0.815	-0.265	-26.5	26.5
9408	ENSG00000112312	GMNN	6	+	24781476	24781621	24781486	24781621	24780662	24780740	9408	66,33	0,1	39,42	5,1	83	73	0.0122004	0.163437	1.0,0.967	0.873,0.974	0.06	6	6
27777	ENSG00000115760	BIRC6	2	+	32469394	32469614	32469412	32469614	32468436	32468783	27777	20,30	0,1	39,50	2,5	91	73	0.0122403	0.163885	1.0,0.96	0.94,0.889	0.066	6.6	6.6
23693	ENSG00000135451	TROAP	12	+	49329820	49329991	49329856	49329991	49329394	49329454	23693	2,5	9,12	1,0	4,1	109	73	0.0122483	0.163903	0.13,0.218	0.143,0.0	0.102	10.2	10.2
1421	ENSG00000159479	MED8	1	-	43387502	43387629	43387502	43387607	43388309	43388426	1421	67,44	3,3	82,86	0,0	95	73	0.0122688	0.164091	0.945,0.919	1.0,1.0	-0.068	-6.8	6.8
7738	ENSG00000161526	SAP30BP	17	+	75703137	75703371	75703310	75703371	75702479	75702571	7738	16,6	76,56	24,50	105128	246	73	0.0122988	0.164404	0.059,0.031	0.064,0.104	-0.039	-3.9	3.9
17299	ENSG00000108389	MTMR4	17	-	58511447	58511529	58511447	58511511	58512389	58512506	17299	1,1	19,19	3,6	25,18	91	73	0.0123616	0.165156	0.041,0.041	0.088,0.211	-0.108	-10.8	10.8
17034	ENSG00000142949	PTPRF	1	+	43605502	43605622	43605528	43605622	43605189	43605443	17034	5,8	101,69	13,9	56,58	99	73	0.0123831	0.165354	0.035,0.079	0.146,0.103	-0.068	-6.8	6.8
17047	ENSG00000198646	NCOA6	20	-	34754721	34754835	34754721	34754832	34757219	34758104	17047	3,1	6,1	3,3	0,2	76	73	0.0123959	0.165437	0.324,0.49	1.0,0.59	-0.388	-38.8	38.8
20820	ENSG00000104365	IKBKB	8	+	42306342	42306432	42306367	42306432	42305186	42305275	20820	16,25	0,0	37,31	2,3	98	73	0.012431	0.165817	1.0,1.0	0.932,0.885	0.091	9.1	9.1
27144	ENSG00000148218	ALAD	9	-	113392118	113392335	113392118	113392169	113393446	113393634	27144	6,6	23,21	14,4	10,8	239	73	0.0124406	0.165857	0.074,0.08	0.3,0.132	-0.139	-13.9	13.9
13726	ENSG00000137364	TPMT	6	-	18132132	18132308	18132132	18132177	18133803	18133889	13726	5,4	103,70	6,13	73,61	204	73	0.0124554	0.165966	0.017,0.02	0.029,0.071	-0.031	-3.1	3.1
7002	ENSG00000178821	TMEM52	1	-	1918252	1918487	1918252	1918431	1918892	1918952	7002	17,12	9,13	58,41	21,5	129	73	0.0125065	0.166558	0.517,0.343	0.61,0.823	-0.286	-28.6	28.6
11864	ENSG00000197256	KANK2	19	-	11178344	11178471	11178344	11178447	11178552	11178720	11864	2,0	9,13	4,8	25,20	97	73	0.012536	0.166863	0.143,0.0	0.107,0.231	-0.098	-9.8	9.8
20008	ENSG00000165458	INPPL1	11	+	72229007	72229230	72229089	72229230	72228657	72228847	20008	43,46	91,72	69,57	55,76	155	73	0.0125977	0.167595	0.182,0.231	0.371,0.261	-0.109	-10.9	10.9
1625	ENSG00000171735	CAMTA1	1	+	7737958	7738482	7738297	7738482	7737254	7737570	1625	13,1	2,2	28,48	1,3	412	73	0.0126143	0.167676	0.535,0.081	0.832,0.739	-0.477	-47.7	47.7
2283	ENSG00000185684	EP400NL	12	+	132104374	132105304	132104377	132105304	132103996	132104170	2283	1,0	4,3	2,3	9,8	76	73	0.0126306	0.167676	0.194,0.0	0.176,0.265	-0.123	-12.3	12.3
8414	ENSG00000148219	ASTN2	9	-	116442452	116442604	116442452	116442553	116487358	116487500	8414	0,0	20,13	2,6	49,33	124	73	0.0126277	0.167676	0.0,0.0	0.023,0.097	-0.06	-6	6
9509	ENSG00000144118	RALB	2	+	120289551	120289705	120289579	120289705	120278617	120278778	9509	4,1	1,2	2,4	0,1	101	73	0.0126263	0.167676	0.743,0.265	1.0,0.743	-0.367	-36.7	36.7
13475	ENSG00000183258	DDX41	5	-	177515185	177515367	177515185	177515258	177515684	177515731	13475	21,24	131,87	41,47	143103	182	73	0.0127235	0.168765	0.06,0.1	0.103,0.155	-0.049	-4.9	4.9
26323	ENSG00000161011	SQSTM1	5	+	179822888	179823053	179822988	179823053	179820904	179821141	26323	417384	1,1	11511121	7,17	173	73	0.012726	0.168765	0.994,0.994	0.986,0.965	0.018	1.8	1.8
5276	ENSG00000255284	AP006621.5	11	+	783529	783671	783533	783671	778112	778218	5276	7,9	0,0	4,2	0,4	77	73	0.0127452	0.16893	1.0,1.0	1.0,0.322	0.339	33.9	33.9
28223	ENSG00000070081	NUCB2	11	+	17296020	17296211	17296100	17296211	17295323	17295467	28223	14,12	4,0	47,44	0,1	153	73	0.0127668	0.169074	0.625,1.0	1.0,0.955	-0.165	-16.5	16.5
3909	ENSG00000074935	TUBE1	6	-	112075998	112076174	112075998	112076112	112076321	112076474	3909	33,20	28,21	28,26	54,46	135	73	0.0127696	0.169074	0.389,0.34	0.219,0.234	0.138	13.8	13.8
15050	ENSG00000154874	CCDC144B	17	-	18607896	18607970	18607896	18607967	18610043	18610292	15050	6,8	0,1	6,11	0,5	76	73	0.0127973	0.169351	1.0,0.885	1.0,0.679	0.103	10.3	10.3
4336	ENSG00000066777	ARFGEF1	8	-	67216607	67216698	67216607	67216662	67217781	67217920	4336	1,2	54,48	3,7	47,42	109	73	0.0128049	0.169362	0.012,0.027	0.041,0.1	-0.051	-5.1	5.1
4886	ENSG00000141002	TCF25	16	+	89909991	89910234	89910053	89910234	89907136	89907322	4886	7,6	0,0	15,20	3,1	135	73	0.012815	0.169407	1.0,1.0	0.73,0.915	0.177	17.7	17.7
3906	ENSG00000074935	TUBE1	6	-	112075936	112076112	112075936	112076092	112076321	112076474	3906	53,34	0,0	84,65	6,1	93	73	0.0128597	0.169907	1.0,1.0	0.917,0.981	0.051	5.1	5.1
22629	ENSG00000177830	CHID1	11	-	900935	901043	900935	900980	902147	902330	22629	16,11	2,1	7,8	5,3	136	73	0.0128849	0.170152	0.811,0.855	0.429,0.589	0.324	32.4	32.4
14776	ENSG00000122085	MTERF4	2	-	241094276	241094432	241094276	241094429	241097242	241097427	14776	26,18	2,4	17,8	1,0	76	73	0.0129285	0.170432	0.926,0.812	0.942,1.0	-0.102	-10.2	10.2
18538	ENSG00000061938	TNK2	3	-	195866888	195867135	195866888	195867016	195867360	195868709	18538	22,12	7,13	19,20	5,0	192	73	0.0129365	0.170432	0.544,0.26	0.591,1.0	-0.393	-39.3	39.3
23991	ENSG00000049541	RFC2	7	-	74249738	74249829	74249738	74249780	74252428	74252498	23991	1,3	60,50	16,7	121114	122	73	0.0129401	0.170432	0.01,0.035	0.073,0.035	-0.032	-3.2	3.2
25524	ENSG00000278540	ACACA	17	-	37125697	37125797	37125697	37125794	37129364	37129485	25524	2,3	100,79	8,3	50,57	76	73	0.0129359	0.170432	0.019,0.035	0.133,0.048	-0.064	-6.4	6.4
6494	ENSG00000110075	PPP6R3	11	+	68587797	68588024	68587926	68588024	68583042	68583129	6494	15,8	76,49	17,19	49,42	202	73	0.0129184	0.170432	0.067,0.056	0.111,0.141	-0.065	-6.5	6.5
2346	ENSG00000148362	C9orf142	9	+	136993052	136993243	136993092	136993243	136992760	136992974	2346	108,86	1,7	119112	0,2	113	73	0.0129568	0.170561	0.986,0.888	1.0,0.973	-0.049	-4.9	4.9
28068	ENSG00000104953	TLE6	19	+	2987876	2987974	2987897	2987974	2987723	2987790	28068	1,3	11,1	0,0	5,2	94	73	0.0129705	0.170652	0.066,0.7	0.0,0.0	0.383	38.3	38.3
11027	ENSG00000139218	SCAF11	12	-	45919130	45922194	45919130	45919309	45922462	45922582	11027	25201697	0,0	19281693	2,4	2958	73	0.0129956	0.170893	1.0,1.0	0.96,0.913	0.064	6.4	6.4
24979	ENSG00000013392	RWDD2A	6	+	83194311	83194652	83194530	83194652	83193378	83193443	24979	209115	7,3	110122	1,1	292	73	0.0130122	0.170932	0.882,0.906	0.965,0.968	-0.072	-7.2	7.2
3056	ENSG00000127415	IDUA	4	+	1001992	1002161	1002014	1002161	1001678	1001881	3056	9,11	2,2	10,9	0,1	95	73	0.0130089	0.170932	0.776,0.809	1.0,0.874	-0.145	-14.5	14.5
18947	ENSG00000167792	NDUFV1	11	+	67612051	67612265	67612119	67612265	67611896	67611978	18947	26,14	296230	32,29	248206	141	73	0.013021	0.170958	0.043,0.031	0.063,0.068	-0.029	-2.9	2.9
21124	ENSG00000135372	NAT10	11	+	34118163	34118294	34118179	34118294	34115822	34115884	21124	0,0	50,29	3,3	39,31	89	73	0.0130296	0.170982	0.0,0.0	0.059,0.074	-0.067	-6.7	6.7
7571	ENSG00000142611	PRDM16	1	+	3385148	3385286	3385151	3385286	3244086	3244137	7571	0,0	2,2	3,1	8,9	76	73	0.0130477	0.171129	0.0,0.0	0.265,0.096	-0.18	-18	18
21560	ENSG00000140400	MAN2C1	15	-	75359058	75359191	75359058	75359153	75359327	75359366	21560	25,11	20,25	56,63	30,32	111	73	0.013117	0.171948	0.451,0.224	0.551,0.564	-0.22	-22	22
10413	ENSG00000057252	SOAT1	1	+	179342009	179342192	179342113	179342192	179341027	179341310	10413	3,5	41,27	8,6	17,19	177	73	0.0131526	0.172325	0.029,0.071	0.163,0.115	-0.089	-8.9	8.9
21429	ENSG00000148843	PDCD11	10	+	103399646	103399830	103399733	103399830	103398415	103398528	21429	4,2	6,5	16,5	2,4	160	73	0.0131832	0.172635	0.233,0.154	0.785,0.363	-0.381	-38.1	38.1
12260	ENSG00000109670	FBXW7	4	-	152328207	152328400	152328207	152328389	152329671	152329785	12260	0,1	8,10	2,5	25,21	84	73	0.0132024	0.172649	0.0,0.08	0.065,0.171	-0.078	-7.8	7.8
20993	ENSG00000105223	PLD3	19	+	40366383	40366510	40366418	40366510	40365552	40365585	20993	10,15	20,21	17,13	10,9	108	73	0.0131925	0.172649	0.253,0.326	0.535,0.494	-0.225	-22.5	22.5
8043	ENSG00000103043	VAC14	16	-	70784775	70784949	70784775	70784838	70785701	70785869	8043	3,5	26,16	19,8	29,23	184	73	0.0132049	0.172649	0.044,0.11	0.206,0.121	-0.086	-8.6	8.6
3347	ENSG00000138032	PPM1B	2	+	44217942	44218078	44217966	44218078	44209209	44209327	3347	3,4	84,48	5,8	41,34	97	73	0.0132234	0.172801	0.026,0.059	0.084,0.15	-0.074	-7.4	7.4
10844	ENSG00000134222	PSRC1	1	-	109282679	109282825	109282679	109282731	109283062	109283147	10844	11,15	7,3	4,1	0,1	167	73	0.0132453	0.172997	0.407,0.686	1.0,0.304	-0.106	-10.6	10.6
6158	ENSG00000129084	PSMA1	11	-	14513816	14513893	14513816	14513885	14514402	14514491	6158	18,15	0,0	20,29	4,1	81	73	0.0132684	0.173209	1.0,1.0	0.818,0.963	0.11	11	11
2047	ENSG00000145191	EIF2B5	3	+	184141920	184142070	184141924	184142070	184140691	184140730	2047	2,1	39,38	3,6	31,24	77	73	0.0133064	0.173523	0.046,0.024	0.084,0.192	-0.103	-10.3	10.3
3400	ENSG00000166925	TSC22D4	7	-	100477276	100478307	100477276	100477462	100478793	100479169	3400	915800	7,1	627624	0,1	918	73	0.0133055	0.173523	0.912,0.985	1.0,0.98	-0.041	-4.1	4.1
12272	ENSG00000152256	PDK1	2	+	172564488	172564687	172564502	172564687	172562740	172562800	12272	3,1	5,10	2,2	0,2	87	73	0.0133214	0.173629	0.335,0.077	1.0,0.456	-0.522	-52.2	52.2
1224	ENSG00000163930	BAP1	3	-	52406252	52406376	52406252	52406338	52406828	52406907	1224	95,58	1,1	93,62	3,5	111	73	0.0133323	0.17368	0.984,0.974	0.953,0.891	0.057	5.7	5.7
16432	ENSG00000144136	SLC20A1	2	+	112658950	112659094	112658973	112659094	112657121	112657241	16432	11,5	0,1	68,60	7,6	96	73	0.0133747	0.174142	1.0,0.792	0.881,0.884	0.013	1.3	1.3
3913	ENSG00000074935	TUBE1	6	-	112075936	112076171	112075936	112076112	112076321	112076474	3913	33,19	28,21	26,27	54,46	132	73	0.0133863	0.174203	0.395,0.333	0.21,0.245	0.137	13.7	13.7
25951	ENSG00000090686	USP48	1	-	21705726	21705876	21705726	21705837	21706125	21706187	25951	1,3	68,51	8,2	33,44	112	73	0.013417	0.174512	0.009,0.037	0.136,0.029	-0.06	-6	6
11219	ENSG00000255639	RP11-234B24.6	12	+	4667532	4667654	4667536	4667654	4662532	4662635	11219	0,0	1,1	0,4	3,2	77	73	0.0134516	0.174871	0.0,0.0	0.0,0.655	-0.328	-32.8	32.8
20789	ENSG00000114867	EIF4G1	3	+	184317746	184317816	184317749	184317816	184317320	184317497	20789	10,6	3,1	10,8	1,0	76	73	0.0134767	0.174881	0.762,0.852	0.906,1.0	-0.146	-14.6	14.6
396	ENSG00000028528	SNX1	15	+	64136845	64136932	64136864	64136932	64136329	64136410	396	11,10	0,1	13,7	3,1	92	73	0.013461	0.174881	1.0,0.888	0.775,0.847	0.133	13.3	13.3
9805	ENSG00000068308	OTUD5	X	-	48944189	48944283	48944189	48944280	48956976	48957631	9805	55,48	8,0	48,57	0,2	76	73	0.013468	0.174881	0.868,1.0	1.0,0.965	-0.048	-4.8	4.8
9846	ENSG00000132613	MTSS1L	16	-	70679109	70679323	70679109	70679248	70679629	70679704	9846	11,1	0,1	22,19	4,5	148	73	0.0134803	0.174881	1.0,0.33	0.731,0.652	-0.026	-2.6	2.6
4620	ENSG00000159314	ARHGAP27	17	-	45396486	45396585	45396486	45396580	45396667	45396790	4620	10,15	3,2	6,8	0,1	78	73	0.0135161	0.175177	0.757,0.875	1.0,0.882	-0.125	-12.5	12.5
8174	ENSG00000006704	GTF2IRD1	7	+	74519408	74519719	74519567	74519719	74518138	74518322	8174	73,71	0,0	141125	4,2	232	73	0.0135171	0.175177	1.0,1.0	0.917,0.952	0.066	6.6	6.6
14795	ENSG00000162819	BROX	1	+	222728671	222728828	222728758	222728828	222727167	222727257	14795	28,21	1,1	25,30	4,5	160	73	0.0135268	0.175212	0.927,0.905	0.74,0.732	0.18	18	18
296	ENSG00000127463	EMC1	1	-	19219568	19219698	19219568	19219669	19220763	19220848	296	41,32	4,1	25,43	0,0	102	73	0.0135662	0.175632	0.88,0.958	1.0,1.0	-0.081	-8.1	8.1
13154	ENSG00000067248	DHX29	5	-	55295473	55295540	55295473	55295524	55296219	55296349	13154	3,0	48,16	6,5	33,36	89	73	0.0136138	0.176157	0.049,0.0	0.13,0.102	-0.091	-9.1	9.1
25478	ENSG00000140943	MBTPS1	16	-	84066488	84066613	84066488	84066609	84067666	84067823	25478	65,54	0,0	47,45	4,2	77	73	0.0136333	0.176228	1.0,1.0	0.918,0.955	0.064	6.4	6.4
3299	ENSG00000198832	SELM	22	-	31105207	31105388	31105207	31105348	31105929	31106163	3299	2,3	0,1	19,4	5,0	113	73	0.0136326	0.176228	1.0,0.66	0.711,1.0	-0.025	-2.5	2.5
6333	ENSG00000142864	SERBP1	1	-	67424199	67424322	67424199	67424277	67424887	67424959	6333	485285	574355	409425	399349	118	73	0.0136442	0.176278	0.343,0.332	0.388,0.43	-0.072	-7.2	7.2
25358	ENSG00000113141	IK	5	+	140652066	140652147	140652087	140652147	140651713	140651806	25358	29,22	288203	30,15	385390	94	73	0.0136605	0.176397	0.073,0.078	0.057,0.029	0.032	3.2	3.2
11659	ENSG00000115109	EPB41L5	2	+	120164818	120164910	120164835	120164910	120160880	120160974	11659	5,0	9,6	1,0	10,3	90	73	0.0136917	0.176709	0.311,0.0	0.075,0.0	0.118	11.8	11.8
1289	ENSG00000205336	ADGRG1	16	+	57653170	57653335	57653202	57653335	57651199	57651622	1289	2,7	47,48	1,2	79,48	105	73	0.0137037	0.176773	0.029,0.092	0.009,0.028	0.042	4.2	4.2
26583	ENSG00000213563	C8orf82	8	-	144528023	144528190	144528023	144528072	144528760	144529132	26583	49,46	85,66	24,25	75,61	191	73	0.013721	0.176905	0.181,0.21	0.109,0.135	0.074	7.4	7.4
21508	ENSG00000198563	DDX39B	6	-	31540321	31540664	31540321	31540534	31541949	31542448	21508	274182	117,78	333297	104,80	203	73	0.0137362	0.17701	0.457,0.456	0.535,0.572	-0.097	-9.7	9.7
16884	ENSG00000267855	NDUFA7	19	-	8319300	8319394	8319300	8319391	8320856	8320906	16884	2,1	0,0	6,7	0,4	76	73	0.0137485	0.177077	1.0,1.0	1.0,0.627	0.186	18.6	18.6
15276	ENSG00000133460	SLC2A11	22	+	23877384	23877869	23877720	23877869	23877041	23877171	15276	31,17	5,0	20,7	0,1	409	73	0.0137664	0.177216	0.525,1.0	1.0,0.555	-0.015	-1.5	1.5
10235	ENSG00000145734	BDP1	5	+	71541456	71541682	71541511	71541682	71539556	71539649	10235	28,29	0,1	27,28	4,1	128	73	0.0137945	0.177393	1.0,0.943	0.794,0.941	0.104	10.4	10.4
16530	ENSG00000125637	PSD4	2	+	113185661	113186255	113185876	113186255	113185364	113185440	16530	10,7	17,8	0,3	8,6	288	73	0.0138013	0.177393	0.13,0.182	0.0,0.112	0.1	10	10
6022	ENSG00000135049	AGTPBP1	9	-	85655142	85655320	85655142	85655200	85657434	85657643	6022	52,26	1,1	92,80	6,8	193	73	0.0137962	0.177393	0.952,0.908	0.853,0.791	0.108	10.8	10.8
28827	ENSG00000166441	RPL27A	11	+	8683989	8684085	8684005	8684085	8683201	8683265	28827	68,42	55163438	83,77	45024238	89	73	0.0138154	0.177483	0.01,0.01	0.015,0.015	-0.005	-0.5	0.5
25477	ENSG00000140943	MBTPS1	16	-	84060681	84060830	84060681	84060813	84063304	84063445	25477	1,4	47,44	3,7	35,10	90	73	0.0138289	0.177566	0.017,0.069	0.065,0.362	-0.17	-17	17
10975	ENSG00000135249	RINT1	7	+	105548548	105548710	105548555	105548710	105547183	105547333	10975	17,14	3,0	43,43	11,13	80	73	0.0138695	0.177995	0.838,1.0	0.781,0.751	0.153	15.3	15.3
11217	ENSG00000155893	PXYLP1	3	+	141234182	141234318	141234215	141234318	141231860	141231911	11217	1,0	4,3	5,0	3,1	106	73	0.0138827	0.178003	0.147,0.0	0.534,0.0	-0.194	-19.4	19.4
12920	ENSG00000214193	SH3D21	1	+	36319248	36319312	36319259	36319312	36319070	36319164	12920	4,2	31,30	0,0	12,7	84	73	0.0138969	0.178003	0.101,0.055	0.0,0.0	0.078	7.8	7.8
16761	ENSG00000244486	SCARF2	22	-	20431929	20432097	20431929	20431988	20437581	20437859	16761	2,1	10,6	6,3	2,6	182	73	0.0138985	0.178003	0.074,0.063	0.546,0.167	-0.288	-28.8	28.8
6345	ENSG00000158636	C11orf30	11	+	76458141	76458358	76458182	76458358	76453313	76453388	6345	0,0	11,9	3,3	21,27	114	73	0.0138922	0.178003	0.0,0.0	0.084,0.066	-0.075	-7.5	7.5
13388	ENSG00000178814	OPLAH	8	-	144055028	144055189	144055028	144055184	144055787	144055939	13388	17,23	3,4	29,30	18,11	78	73	0.0139327	0.178349	0.841,0.843	0.601,0.719	0.182	18.2	18.2
16228	ENSG00000197170	PSMD12	17	-	67344605	67344812	67344605	67344780	67345744	67345857	16228	11,15	197129	29,31	214192	105	73	0.0139554	0.178549	0.037,0.075	0.086,0.101	-0.038	-3.8	3.8
13615	ENSG00000025708	TYMP	22	-	50527164	50527328	50527164	50527283	50527587	50527717	13615	21,11	94,81	29,20	54,80	118	73	0.013967	0.178607	0.121,0.078	0.249,0.134	-0.092	-9.2	9.2
13722	ENSG00000179387	ELMOD2	4	+	140549718	140549964	140549870	140549964	140543487	140543586	13722	2,2	0,0	10,4	1,2	225	73	0.0139894	0.178745	1.0,1.0	0.764,0.394	0.421	42.1	42.1
23744	ENSG00000250067	YJEFN3	19	+	19533103	19535144	19535033	19535144	19532631	19532740	23744	753481	4,1	155,91	0,0	2003	73	0.0139992	0.178745	0.873,0.946	1.0,1.0	-0.091	-9.1	9.1
719	ENSG00000272752	STAG3L5P-PVRIG2P-PILRB	7	+	100358241	100358292	100358263	100358292	100356763	100356883	719	38,35	5,4	38,23	1,1	95	73	0.0139922	0.178745	0.854,0.871	0.967,0.946	-0.094	-9.4	9.4
22633	ENSG00000100908	EMC9	14	-	24139544	24139734	24139544	24139614	24140888	24140965	22633	45,37	40,18	64,71	27,7	193	73	0.014023	0.178867	0.299,0.437	0.473,0.793	-0.265	-26.5	26.5
8815	ENSG00000174233	ADCY6	12	-	48772294	48772424	48772294	48772419	48772507	48772543	8815	32,18	0,0	13,11	2,2	78	73	0.0140165	0.178867	1.0,1.0	0.859,0.837	0.152	15.2	15.2
24307	ENSG00000175061	LRRC75A-AS1	17	+	16440071	16440253	16440110	16440253	16439677	16439703	24307	33,48	15,19	33,31	23,33	112	73	0.0140942	0.179683	0.589,0.622	0.483,0.38	0.174	17.4	17.4
24815	ENSG00000114120	SLC25A36	3	+	140966933	140967036	140966999	140967036	140963126	140963227	24815	119,65	1,6	90120	12,10	139	73	0.0141045	0.179722	0.984,0.851	0.798,0.863	0.087	8.7	8.7
17243	ENSG00000163785	RYK	3	-	134191848	134191983	134191848	134191974	134195081	134195182	17243	53,42	44,19	28,30	36,40	82	73	0.0141354	0.180026	0.517,0.663	0.409,0.4	0.186	18.6	18.6
20807	ENSG00000108010	GLRX3	10	+	130169254	130169490	130169432	130169490	130166918	130166980	20807	20,14	176,91	54,41	234197	251	73	0.014151	0.180041	0.032,0.043	0.063,0.057	-0.022	-2.2	2.2
8377	ENSG00000076944	STXBP2	19	+	7644581	7644752	7644613	7644752	7643164	7643245	8377	23,18	151138	38,40	177142	105	73	0.0141472	0.180041	0.096,0.083	0.13,0.164	-0.058	-5.8	5.8
21721	ENSG00000072778	ACADVL	17	+	7224636	7224884	7224714	7224884	7224479	7224552	21721	135,95	9,10	139117	3,5	151	73	0.014172	0.180216	0.879,0.821	0.957,0.919	-0.088	-8.8	8.8
14287	ENSG00000185658	BRWD1	21	-	39209994	39210218	39209994	39210147	39210785	39210929	14287	3,0	27,13	5,7	31,18	144	73	0.0142282	0.180839	0.053,0.0	0.076,0.165	-0.094	-9.4	9.4
25113	ENSG00000012171	SEMA3B	3	+	50273912	50274057	50273915	50274057	50273534	50273646	25113	6,0	1,2	2,1	0,1	76	73	0.0142812	0.181367	0.852,0.0	1.0,0.49	-0.319	-31.9	31.9
2682	ENSG00000149582	TMEM25	11	+	118532096	118532461	118532149	118532461	118531774	118531871	2682	9,5	21,28	10,10	11,13	126	73	0.0142841	0.181367	0.199,0.094	0.345,0.308	-0.18	-18	18
2086	ENSG00000214753	HNRNPUL2	11	-	62716988	62717218	62716988	62717189	62720022	62720191	2086	24,8	504374	18,30	370350	102	73	0.014296	0.181425	0.033,0.015	0.034,0.058	-0.022	-2.2	2.2
3652	ENSG00000096746	HNRNPH3	10	+	68337770	68337996	68337857	68337996	68337198	68337333	3652	36,24	421246	41,61	360341	160	73	0.0143442	0.181945	0.038,0.043	0.049,0.075	-0.022	-2.2	2.2
23142	ENSG00000179889	PDXDC1	16	+	15035950	15036197	15035995	15036197	15035448	15035553	23142	14,11	0,4	9,9	0,0	118	73	0.0143528	0.181962	1.0,0.63	1.0,1.0	-0.185	-18.5	18.5
19357	ENSG00000117395	EBNA1BP2	1	-	43170755	43170983	43170755	43170879	43171478	43171651	19357	17,17	130,89	26,24	93,77	177	73	0.014369	0.181983	0.051,0.073	0.103,0.114	-0.046	-4.6	4.6
4215	ENSG00000137770	CTDSPL2	15	+	44490762	44490999	44490783	44490999	44486553	44486700	4215	0,2	44,33	3,5	40,38	94	73	0.0143643	0.181983	0.0,0.045	0.055,0.093	-0.051	-5.1	5.1
16677	ENSG00000228812	LAMA5-AS1	20	+	62355267	62355480	62355270	62355480	62353011	62353208	16677	2,8	1,0	7,4	2,2	76	73	0.0144346	0.182721	0.658,1.0	0.771,0.658	0.114	11.4	11.4
21158	ENSG00000100429	HDAC10	22	-	50245978	50246209	50245978	50246092	50246297	50246376	21158	6,3	62,69	8,6	37,29	190	73	0.0144562	0.182811	0.036,0.016	0.077,0.074	-0.05	-5	5
26595	ENSG00000147316	MCPH1	8	+	6444371	6444505	6444392	6444505	6442066	6442156	26595	3,0	25,21	36,22	185188	94	73	0.0144562	0.182811	0.085,0.0	0.131,0.083	-0.065	-6.5	6.5
28168	ENSG00000115685	PPP1R7	2	+	241158465	241158549	241158483	241158549	241157806	241157862	28168	11,16	233171	7,6	224214	91	73	0.0145228	0.18356	0.036,0.07	0.024,0.022	0.03	3	3
13666	ENSG00000065491	TBC1D22B	6	+	37312879	37313024	37312917	37313024	37291242	37291357	13666	1,1	5,7	4,10	11,11	111	73	0.0145391	0.18365	0.116,0.086	0.193,0.374	-0.182	-18.2	18.2
8672	ENSG00000085872	CHERP	19	-	16530768	16530913	16530768	16530880	16532597	16532749	8672	6,4	31,29	11,17	34,33	106	73	0.0145446	0.18365	0.118,0.087	0.182,0.262	-0.12	-12	12
23829	ENSG00000184058	TBX1	22	+	19765700	19765825	19765757	19765825	19764957	19765113	23829	7,5	58,51	8,13	43,30	130	73	0.014557	0.183668	0.063,0.052	0.095,0.196	-0.088	-8.8	8.8
5	ENSG00000166012	TAF1D	11	-	93733349	93733505	93733349	93733397	93734624	93734660	5	74,38	144,95	117110	167154	181	73	0.0145607	0.183668	0.172,0.139	0.22,0.224	-0.067	-6.7	6.7
1095	ENSG00000110619	CARS	11	-	3026675	3026830	3026675	3026797	3028995	3029084	1095	19,10	246153	28,13	141150	106	73	0.0145729	0.18373	0.051,0.043	0.12,0.056	-0.041	-4.1	4.1
10452	ENSG00000174669	SLC29A2	11	-	66366125	66366231	66366125	66366191	66366430	66366564	10452	37,25	7,5	31,22	15,11	113	73	0.0145838	0.183775	0.773,0.764	0.572,0.564	0.201	20.1	20.1
19637	ENSG00000071189	SNX13	7	-	17821508	17821681	17821508	17821648	17826021	17826091	19637	9,5	53,38	13,13	35,35	106	73	0.014598	0.183792	0.105,0.083	0.204,0.204	-0.11	-11	11
6239	ENSG00000163516	ANKZF1	2	+	219234132	219234288	219234135	219234288	219233714	219233943	6239	71,41	1,1	48,67	2,6	76	73	0.0146072	0.183792	0.986,0.975	0.958,0.915	0.044	4.4	4.4
9887	ENSG00000070061	IKBKAP	9	-	108930996	108931201	108930996	108931056	108933863	108934116	9887	30,47	1,0	52,42	1,4	218	73	0.0146033	0.183792	0.909,1.0	0.946,0.779	0.092	9.2	9.2
1217	ENSG00000163930	BAP1	3	-	52402778	52402940	52402778	52402871	52403182	52403298	1217	7,13	3,4	10,11	0,2	142	73	0.0146333	0.183936	0.545,0.626	1.0,0.739	-0.284	-28.4	28.4
4052	ENSG00000131876	SNRPA1	15	-	101287655	101287757	101287655	101287702	101295096	101295203	4052	23,9	0,1	40,32	3,3	128	73	0.0146303	0.183936	1.0,0.837	0.884,0.859	0.047	4.7	4.7
22406	ENSG00000148341	SH3GLB2	9	-	129018608	129018727	129018608	129018724	129021090	129021219	22406	2,1	0,1	4,3	3,1	76	73	0.0146656	0.18425	1.0,0.49	0.562,0.742	0.093	9.3	9.3
21402	ENSG00000189306	RRP7A	22	-	42516010	42516296	42516010	42516136	42518004	42518147	21402	5,1	75,48	20,4	94100	233	73	0.0146738	0.184261	0.02,0.006	0.062,0.012	-0.024	-2.4	2.4
24301	ENSG00000175061	LRRC75A-AS1	17	+	16440058	16440253	16440110	16440253	16439677	16439703	24301	65,69	15,19	59,47	23,33	125	73	0.0146856	0.184316	0.717,0.68	0.6,0.454	0.171	17.1	17.1
11631	ENSG00000161513	FDXR	17	-	74864823	74865015	74864823	74864949	74865718	74865913	11631	0,3	2,1	34,32	1,7	139	73	0.0147003	0.184317	0.0,0.612	0.947,0.706	-0.52	-52	52
16692	ENSG00000120533	ENY2	8	+	109340443	109340563	109340490	109340563	109339319	109339390	16692	30,29	42,13	36,38	10,12	120	73	0.014696	0.184317	0.303,0.576	0.687,0.658	-0.233	-23.3	23.3
[truncated: 23,065 more rows]
