# Supplementary material for: KDM7A and KDM1A inhibition suppresses tumour promoting pathways in prostate cancer
Source: Mol Oncol. 2026 Mar 23:10.1002/1878-0261.70238. Online ahead of print. doi: 10.1002/1878-0261.70238 (PMC13398633; doi:10.1002/1878-0261.70238)
Supplement: Supplementary file 40 — Table S29. Alternative splicing events data for C4‐2 vehicle compared to namoline and TCE‐5002 combination treatment in the presence of R1881, for SE (SE = skipped exon, significant splicing events FDR‐corrected P value < 0.05, highlighted in yellow). [file MOL2-9999-0-s037.xlsx]

## Sheet: SE
ID	GeneID	geneSymbol	chr	strand	exonStart_0base	exonEnd	upstreamES	upstreamEE	downstreamES	downstreamEE	ID	IC_SAMPLE_1	SC_SAMPLE_1	IC_SAMPLE_2	SC_SAMPLE_2	IncFormLen	SkipFormLen	PValue	FDR	IncLevel1	IncLevel2	IncLevelDifference	dPSI	Abs dPSI
32821	ENSG00000174628	IQCK	16	+	19763847	19764112	19733697	19733827	19788837	19789238	32821	11,4	0,0	0,0	3,3	338	73	1.33349e-12	1.47179e-10	1.0,1.0	0.0,0.0	1	100	100
51387	ENSG00000161249	DMKN	19	-	35497646	35497681	35497337	35497538	35498597	35498763	51387	5,5	0,0	0,0	4,3	108	73	3.55738e-12	3.64808e-10	1.0,1.0	0.0,0.0	1	100	100
78352	ENSG00000089091	DZANK1	20	-	18441592	18441757	18432494	18433765	18443346	18443464	78352	0,0	5,5	2,6	0,0	238	73	5.50893e-12	5.41897e-10	0.0,0.0	1.0,1.0	-1	-100	100
53695	ENSG00000100413	POLR3H	22	-	41532973	41533047	41532658	41532745	41533521	41533687	53695	0,0	4,4	5,1	0,0	147	73	3.8228e-11	3.2204e-09	0.0,0.0	1.0,1.0	-1	-100	100
59964	ENSG00000228436	RP5-864K19.4	1	+	38875940	38876018	38859999	38860239	38913539	38913628	59964	7,4	0,0	0,0	1,2	151	73	1.62297e-10	1.20922e-08	1.0,1.0	0.0,0.0	1	100	100
51103	ENSG00000223725	AC007879.5	2	-	207417600	207417744	207332640	207332695	207517619	207517698	51103	2,2	0,0	0,0	3,4	217	73	4.35252e-10	2.9961e-08	1.0,1.0	0.0,0.0	1	100	100
6951	ENSG00000163138	PACRGL	4	+	20702140	20702221	20700418	20700617	20704465	20704533	6951	3,4	0,0	0,0	2,1	154	73	7.73536e-10	5.02973e-08	1.0,1.0	0.0,0.0	1	100	100
77955	ENSG00000031823	RANBP3	19	-	5941640	5941707	5933419	5933479	5957917	5957968	77955	2,1	0,0	0,0	5,2	140	73	1.02034e-09	6.41347e-08	1.0,1.0	0.0,0.0	1	100	100
59966	ENSG00000228436	RP5-864K19.4	1	+	38915177	38915267	38913539	38913628	38919173	38919396	59966	0,0	1,2	4,2	0,0	163	73	1.13418e-09	7.06089e-08	0.0,0.0	1.0,1.0	-1	-100	100
25699	ENSG00000022976	ZNF839	14	+	102336634	102336719	102334553	102334646	102338815	102338953	25699	0,0	2,1	2,3	0,0	158	73	1.6711e-09	9.92888e-08	0.0,0.0	1.0,1.0	-1	-100	100
32840	ENSG00000164073	MFSD8	4	-	127939480	127939596	127932984	127933093	127939852	127939997	32840	0,0	2,1	2,2	0,0	189	73	2.10376e-09	1.22976e-07	0.0,0.0	1.0,1.0	-1	-100	100
56182	ENSG00000060138	YBX3	12	-	10702411	10702512	10702009	10702131	10704059	10704148	56182	0,0	1,1	46,47	0,0	174	73	2.21925e-09	1.29212e-07	0.0,0.0	1.0,1.0	-1	-100	100
84688	ENSG00000123600	METTL8	2	-	171414602	171414726	171360421	171360513	171433882	171434087	84688	2,1	0,0	0,0	3,1	197	73	2.69198e-09	1.53906e-07	1.0,1.0	0.0,0.0	1	100	100
26606	ENSG00000068885	IFT80	3	-	160333200	160333231	160319759	160319939	160343650	160343815	26606	0,0	8,6	1,1	0,0	104	73	3.03335e-09	1.70193e-07	0.0,0.0	1.0,1.0	-1	-100	100
37335	ENSG00000092439	TRPM7	15	-	50570103	50570167	50560292	50561808	50574273	50574479	37335	1,1	0,0	0,0	6,3	137	73	3.16254e-09	1.76319e-07	1.0,1.0	0.0,0.0	1	100	100
55399	ENSG00000204179	PTPN20	10	+	46911687	46911842	46911437	46911501	46999911	46999974	55399	0,0	1,1	2,3	0,0	228	73	5.24199e-09	2.75953e-07	0.0,0.0	1.0,1.0	-1	-100	100
26680	ENSG00000116898	MRPS15	1	-	36460731	36460773	36457922	36457981	36461263	36461312	26680	2,2	0,0	0,0	1,1	115	73	7.46069e-09	3.79557e-07	1.0,1.0	0.0,0.0	1	100	100
72895	ENSG00000170629	DPY19L2P2	7	-	103278244	103278346	103277613	103277638	103279832	103279894	72895	1,1	0,0	0,0	1,1	175	73	1.55569e-08	7.36765e-07	1.0,1.0	0.0,0.0	1	100	100
41324	ENSG00000128915	ICE2	15	-	60478567	60478650	60476062	60476167	60479002	60479107	41324	1,1	0,0	0,0	1,1	156	73	1.69537e-08	7.92539e-07	1.0,1.0	0.0,0.0	1	100	100
4781	ENSG00000171735	CAMTA1	1	+	6886239	6886346	6825109	6825210	6887653	6887842	4781	2,3	0,0	0,1	6,4	180	73	1.02831e-11	9.67667e-10	1.0,1.0	0.0,0.092	0.954	95.4	95.4
24980	ENSG00000243716	NPIPB5	16	+	22519137	22519414	22513834	22513921	22523819	22523948	24980	2,2	0,0	1,0	2,2	350	73	1.20029e-10	9.33834e-09	1.0,1.0	0.094,0.0	0.953	95.3	95.3
54642	ENSG00000263958	RP11-676J15.1	18	+	72880086	72880234	72869039	72869140	72881189	72881397	54642	0,1	1,3	1,1	0,0	221	73	1.01898e-09	6.41111e-08	0.0,0.099	1.0,1.0	-0.951	-95.1	95.1
12415	ENSG00000102057	KCND1	X	-	48968928	48969044	48966943	48967106	48969150	48971569	12415	1,2	0,0	1,0	3,3	189	73	9.6626e-12	9.14563e-10	1.0,1.0	0.114,0.0	0.943	94.3	94.3
50463	ENSG00000152620	NADK2	5	-	36219605	36219678	36217743	36217884	36225541	36225612	50463	1,4	0,0	0,2	8,7	146	73	3.34617e-10	2.34553e-08	1.0,1.0	0.0,0.125	0.938	93.8	93.8
9378	ENSG00000266412	NCOA4	10	-	46019322	46019455	46016539	46016694	46023329	46023455	9378	7,1	0,0	2,2	10,9	206	73	1.49067e-09	8.97142e-08	1.0,1.0	0.066,0.073	0.93	93	93
57151	ENSG00000143748	NVL	1	-	224311799	224311859	224305083	224305166	224317693	224317793	57151	3,1	0,0	0,1	6,3	133	73	7.64278e-13	8.7314e-11	1.0,1.0	0.0,0.155	0.922	92.2	92.2
80701	ENSG00000263956	NBPF11	1	-	148135123	148135247	148127140	148127288	148135671	148135813	80701	2,1	0,0	3,1	9,7	197	73	3.25239e-07	1.11119e-05	1.0,1.0	0.11,0.05	0.92	92	92
46013	ENSG00000091140	DLD	7	+	107904662	107904746	107903477	107903547	107904862	107905058	46013	1,1	0,0	1,2	9,7	157	73	3.10537e-07	1.06712e-05	1.0,1.0	0.049,0.117	0.917	91.7	91.7
72696	ENSG00000065357	DGKA	12	+	55935304	55935404	55931088	55931344	55936422	55936567	72696	0,1	1,2	1,2	0,0	173	73	5.58378e-07	1.77861e-05	0.0,0.174	1.0,1.0	-0.913	-91.3	91.3
78650	ENSG00000197619	ZNF615	19	-	52007292	52007330	52004416	52004723	52008140	52008217	78650	1,1	0,0	1,0	3,4	111	73	6.53255e-12	6.36816e-10	1.0,1.0	0.18,0.0	0.91	91	91
21253	ENSG00000185404	SP140L	2	+	230328756	230328831	230327183	230327301	230357804	230357967	21253	1,1	0,0	1,0	2,5	148	73	7.96141e-13	9.0478e-11	1.0,1.0	0.198,0.0	0.901	90.1	90.1
73630	ENSG00000067606	PRKCZ	1	+	2059540	2059735	2055440	2055562	2135261	2135347	73630	1,1	0,0	0,2	4,2	268	73	2.52043e-12	2.6515e-10	1.0,1.0	0.0,0.214	0.893	89.3	89.3
45159	ENSG00000100335	MIEF1	22	+	39503041	39503237	39502210	39502437	39503695	39503753	45159	1,0	1,1	2,1	0,0	269	73	4.12531e-05	0.0007156	0.213,0.0	1.0,1.0	-0.893	-89.3	89.3
75120	ENSG00000090020	SLC9A1	1	-	27121090	27121277	27109526	27109777	27153982	27154598	75120	10,1	0,0	2,0	2,2	260	73	8.87953e-09	4.43765e-07	1.0,1.0	0.219,0.0	0.89	89	89
82345	ENSG00000159708	LRRC36	16	+	67367016	67367457	67363589	67363714	67370943	67371242	82345	9,17	0,0	2,0	1,2	514	73	1.17227e-07	4.52236e-06	1.0,1.0	0.221,0.0	0.889	88.9	88.9
60226	ENSG00000229970	AC007128.1	7	+	8264590	8264680	8262579	8262667	8340382	8340556	60226	3,3	0,0	2,0	3,3	163	73	7.77508e-11	6.20472e-09	1.0,1.0	0.23,0.0	0.885	88.5	88.5
82192	ENSG00000172345	STARD5	15	-	81322898	81322948	81322407	81322540	81323801	81324141	82192	2,3	0,0	0,1	1,2	123	73	2.2893e-06	5.96784e-05	1.0,1.0	0.0,0.229	0.885	88.5	88.5
75119	ENSG00000090020	SLC9A1	1	-	27121090	27121253	27109526	27109777	27153982	27154598	75119	8,1	0,0	2,0	2,2	236	73	1.59412e-08	7.53321e-07	1.0,1.0	0.236,0.0	0.882	88.2	88.2
17996	ENSG00000257390	RP11-762I7.5	12	-	55816933	55817169	55815886	55815939	55817665	55818128	17996	0,0	1,2	29,27	0,2	309	73	2.50585e-09	1.43769e-07	0.0,0.0	1.0,0.761	-0.881	-88.1	88.1
86945	ENSG00000169379	ARL13B	3	+	93997079	93997301	93996562	93996684	94003658	94003908	86945	1,2	0,0	4,1	4,5	295	73	1.6445e-11	1.4894e-09	1.0,1.0	0.198,0.047	0.877	87.7	87.7
50431	ENSG00000244306	LINC01296	14	-	19333933	19334081	19333701	19333813	19337579	19337686	50431	1,1	0,0	0,2	3,2	221	73	1.46719e-10	1.10709e-08	1.0,1.0	0.0,0.248	0.876	87.6	87.6
82180	ENSG00000176153	GPX2	14	-	64941316	64941521	64939507	64939838	64942504	64942746	82180	1,1	0,0	0,4	1,3	278	73	3.88599e-07	1.29637e-05	1.0,1.0	0.0,0.259	0.871	87.1	87.1
27306	ENSG00000198408	MGEA5	10	-	101793685	101793744	101792838	101792943	101797979	101798017	27306	8,5	0,1	0,0	1,3	132	73	1.44547e-10	1.09412e-08	1.0,0.734	0.0,0.0	0.867	86.7	86.7
15989	ENSG00000072134	EPN2	17	+	19279857	19279980	19249370	19249526	19281954	19282077	15989	0,1	3,1	6,3	0,0	196	73	1.60948e-09	9.62421e-08	0.0,0.271	1.0,1.0	-0.865	-86.5	86.5
28442	ENSG00000197863	ZNF790	19	-	36823666	36823790	36823284	36823380	36825610	36825692	28442	1,0	1,1	4,5	0,0	197	73	0.000107189	0.00162251	0.27,0.0	1.0,1.0	-0.865	-86.5	86.5
77550	ENSG00000134452	FBXO18	10	+	5905780	5905835	5905217	5905287	5906036	5906621	77550	1,1	0,0	2,0	3,4	128	73	7.03065e-11	5.6592e-09	1.0,1.0	0.275,0.0	0.863	86.3	86.3
5827	ENSG00000110318	CEP126	11	+	101955791	101956943	101948030	101948142	101958167	101958366	5827	22,17	0,0	3,4	2,1	1225	73	2.52035e-07	8.89555e-06	1.0,1.0	0.082,0.192	0.863	86.3	86.3
34159	ENSG00000264538	SUZ12P1	17	+	30743300	30743369	30709298	30709811	30766502	30766588	34159	0,0	3,1	2,5	0,1	142	73	5.13475e-09	2.71184e-07	0.0,0.0	1.0,0.72	-0.86	-86	86
59965	ENSG00000228436	RP5-864K19.4	1	+	38915152	38915267	38913539	38913628	38919173	38919396	59965	0,2	1,2	6,2	0,0	188	73	1.65591e-05	0.000328554	0.0,0.28	1.0,1.0	-0.86	-86	86
813	ENSG00000178741	COX5A	15	-	74920852	74920969	74920279	74920442	74926765	74926887	813	1,0	3,1	10,13	0,1	190	73	1.45126e-08	6.94888e-07	0.114,0.0	1.0,0.833	-0.859	-85.9	85.9
16167	ENSG00000205659	LIN52	14	+	74085492	74085601	74084795	74084993	74091237	74091306	16167	1,1	0,0	0,1	3,1	182	73	2.44946e-09	1.40907e-07	1.0,1.0	0.0,0.286	0.857	85.7	85.7
64387	ENSG00000228486	LINC01125	2	+	97702060	97702167	97701153	97701304	97702668	97702861	64387	2,1	0,0	2,0	2,2	180	73	8.09805e-08	3.24515e-06	1.0,1.0	0.289,0.0	0.856	85.6	85.6
51921	ENSG00000197993	KEL	7	-	142961359	142961501	142960927	142961104	142961794	142961872	51921	1,1	2,2	2,1	0,0	215	73	2.28051e-07	8.16856e-06	0.145,0.145	1.0,1.0	-0.855	-85.5	85.5
27509	ENSG00000173933	RBM4	11	+	66652276	66652452	66639699	66640123	66657135	66657259	27509	1,4	4,4	3,2	0,0	249	73	5.31039e-11	4.35525e-09	0.068,0.227	1.0,1.0	-0.853	-85.3	85.3
34055	ENSG00000176024	ZNF613	19	+	51927894	51927994	51927434	51927519	51929731	51929896	34055	1,0	1,1	1,2	0,0	173	73	0.000159999	0.00228636	0.297,0.0	1.0,1.0	-0.852	-85.2	85.2
40694	ENSG00000256525	POLG2	17	-	64483253	64483346	64482918	64482999	64483963	64484230	40694	1,0	1,2	2,3	0,0	166	73	7.17581e-07	2.20461e-05	0.305,0.0	1.0,1.0	-0.848	-84.8	84.8
27088	ENSG00000204540	PSORS1C1	6	+	31138655	31138779	31138358	31138459	31139640	31140037	27088	1,1	0,0	1,1	2,2	197	73	3.95116e-07	1.31206e-05	1.0,1.0	0.156,0.156	0.844	84.4	84.4
51903	ENSG00000197782	ZNF780A	19	-	40089259	40089414	40084744	40084798	40090165	40090235	51903	1,3	4,3	7,6	0,0	228	73	5.71739e-11	4.66555e-09	0.074,0.243	1.0,1.0	-0.842	-84.2	84.2
33364	ENSG00000155893	PXYLP1	3	+	141261865	141262049	141260122	141260254	141262242	141262340	33364	2,2	3,3	5,1	0,0	257	73	5.53159e-08	2.30462e-06	0.159,0.159	1.0,1.0	-0.841	-84.1	84.1
37506	ENSG00000166323	C11orf65	11	-	108412540	108412727	108407095	108407149	108431745	108431838	37506	5,2	0,0	5,0	3,1	260	73	1.75034e-06	4.77705e-05	1.0,1.0	0.319,0.0	0.841	84.1	84.1
42277	ENSG00000280081	MGC39584	21	-	9808714	9808765	9808173	9808361	9809066	9809181	42277	14,7	0,2	0,0	2,2	124	73	2.58078e-09	1.47938e-07	1.0,0.673	0.0,0.0	0.837	83.7	83.7
59698	ENSG00000078967	UBE2D4	7	+	43947154	43947229	43945488	43945635	43948631	43948737	59698	1,0	1,1	3,1	0,0	148	73	0.000259856	0.0034297	0.33,0.0	1.0,1.0	-0.835	-83.5	83.5
42756	ENSG00000213793	ZNF888	19	-	52917858	52917931	52915195	52915322	52923368	52923470	42756	1,3	0,0	0,2	3,2	146	73	2.4868e-09	1.42802e-07	1.0,1.0	0.0,0.333	0.834	83.4	83.4
80434	ENSG00000068971	PPP2R5B	11	+	64924185	64924294	64922984	64923102	64925470	64925933	80434	5,2	1,0	0,0	1,5	182	73	2.35519e-08	1.06137e-06	0.667,1.0	0.0,0.0	0.834	83.4	83.4
18844	ENSG00000174501	ANKRD36C	2	-	95938828	95938901	95935615	95935644	95938986	95939015	18844	1,0	1,1	2,3	0,0	146	73	0.000271237	0.00355458	0.333,0.0	1.0,1.0	-0.834	-83.4	83.4
28928	ENSG00000154710	RABGEF1	7	+	66700768	66700849	66682163	66682258	66771882	66772078	28928	5,1	0,0	5,1	7,5	154	73	5.37605e-09	2.82097e-07	1.0,1.0	0.253,0.087	0.83	83	83
35324	ENSG00000223482	NUTM2A-AS1	10	-	87324972	87325108	87319855	87320199	87326629	87326672	35324	3,2	0,0	3,0	2,6	209	73	1.55952e-11	1.42432e-09	1.0,1.0	0.344,0.0	0.828	82.8	82.8
58505	ENSG00000095485	CWF19L1	10	-	100250247	100250313	100238021	100238231	100253420	100254619	58505	1,1	0,0	1,0	1,1	139	73	0.000316239	0.00404738	1.0,1.0	0.344,0.0	0.828	82.8	82.8
65594	ENSG00000159214	CCDC24	1	+	43992319	43992383	43991846	43992004	43993889	43993964	65594	1,0	1,2	1,1	0,0	137	73	1.61947e-06	4.46666e-05	0.348,0.0	1.0,1.0	-0.826	-82.6	82.6
35851	ENSG00000153094	BCL2L11	2	+	111153779	111153904	111123732	111124139	111164132	111164643	35851	7,6	0,0	4,2	6,4	198	73	5.29509e-09	2.78298e-07	1.0,1.0	0.197,0.156	0.824	82.4	82.4
31782	ENSG00000134780	DAGLA	11	+	61722481	61722628	61720678	61720890	61722858	61722960	31782	0,5	4,3	7,9	0,0	220	73	1.56355e-10	1.16896e-08	0.0,0.356	1.0,1.0	-0.822	-82.2	82.2
70666	ENSG00000171962	DRC3	17	+	17973664	17973753	17972888	17972974	17973851	17973962	70666	0,0	3,2	4,5	1,0	162	73	1.63621e-09	9.74826e-08	0.0,0.0	0.643,1.0	-0.822	-82.2	82.2
76201	ENSG00000166444	ST5	11	-	8699856	8700012	8699212	8699390	8702571	8702657	76201	8,1	7,3	1,3	0,0	229	73	2.75933e-09	1.5652e-07	0.267,0.096	1.0,1.0	-0.819	-81.9	81.9
38687	ENSG00000150457	LATS2	13	-	21025161	21025215	21023062	21023238	21045684	21046230	38687	1,2	0,0	0,1	1,1	127	73	0.000419623	0.00510147	1.0,1.0	0.0,0.365	0.818	81.8	81.8
82347	ENSG00000159708	LRRC36	16	+	67365303	67365355	67363589	67363714	67370943	67371242	82347	6,4	0,0	1,0	1,2	125	73	2.39781e-06	6.21342e-05	1.0,1.0	0.369,0.0	0.816	81.6	81.6
12364	ENSG00000073008	PVR	19	+	44659509	44659625	44658741	44658765	44661291	44661323	12364	3,2	7,6	36,40	0,2	189	73	3.73257e-13	4.47627e-11	0.142,0.114	1.0,0.885	-0.815	-81.5	81.5
78054	ENSG00000141627	DYM	18	-	49391438	49391642	49379664	49379758	49430254	49430447	78054	5,1	0,0	2,3	2,4	277	73	8.79832e-08	3.49779e-06	1.0,1.0	0.209,0.165	0.813	81.3	81.3
28957	ENSG00000154710	RABGEF1	7	+	66712166	66712224	66682163	66682258	66771882	66772078	28957	1,1	0,0	3,2	7,5	131	73	6.6069e-07	2.05205e-05	1.0,1.0	0.193,0.182	0.813	81.3	81.3
32805	ENSG00000148660	CAMK2G	10	-	73825320	73825341	73824039	73824084	73837467	73837511	32805	1,0	9,2	2,3	0,1	94	73	1.76861e-07	6.52154e-06	0.079,0.0	1.0,0.7	-0.81	-81	81
80657	ENSG00000069943	PIGB	15	+	55343505	55343695	55341737	55341802	55354797	55354978	80657	9,2	0,0	5,6	7,6	263	73	3.7222e-08	1.60521e-06	1.0,1.0	0.165,0.217	0.809	80.9	80.9
39851	ENSG00000149809	TM7SF2	11	+	65112791	65112894	65112514	65112711	65113219	65113374	39851	2,1	0,0	1,1	4,1	176	73	9.81455e-10	6.19897e-08	1.0,1.0	0.094,0.293	0.806	80.6	80.6
43264	ENSG00000261553	RP11-29G8.3	13	+	75601411	75601570	75594914	75594990	75621762	75621868	43264	1,3	4,2	2,1	0,0	232	73	4.71837e-10	3.20726e-08	0.073,0.321	1.0,1.0	-0.803	-80.3	80.3
1701	ENSG00000198598	MMP17	12	+	131844535	131844760	131843996	131844081	131845117	131845200	1701	1,1	1,1	1,2	0,0	298	73	2.50791e-05	0.000468347	0.197,0.197	1.0,1.0	-0.803	-80.3	80.3
5270	ENSG00000182899	RPL35A	3	+	197951171	197951241	197950935	197950978	197954002	197954451	5270	6,1	2,0	0,0	1,3	143	73	2.80628e-06	7.11302e-05	0.605,1.0	0.0,0.0	0.802	80.2	80.2
30526	ENSG00000162604	TM2D1	1	-	61724287	61724425	61709328	61709437	61724919	61725050	30526	3,1	2,6	6,3	0,0	211	73	3.90885e-11	3.28439e-09	0.342,0.055	1.0,1.0	-0.801	-80.1	80.1
43877	ENSG00000161800	RACGAP1	12	-	50018515	50018589	50016630	50016715	50025397	50025483	43877	3,1	1,0	0,0	3,1	147	73	1.147e-05	0.000240862	0.598,1.0	0.0,0.0	0.799	79.9	79.9
33821	ENSG00000118518	RNF146	6	+	127280515	127280604	127280230	127280340	127282286	127282395	33821	0,3	2,2	5,6	0,0	162	73	1.54997e-06	4.30415e-05	0.0,0.403	1.0,1.0	-0.798	-79.8	79.8
74637	ENSG00000259673	IQCH-AS1	15	-	67442192	67442407	67430320	67430400	67459691	67459975	74637	12,11	0,0	2,1	2,1	288	73	2.26609e-06	5.9192e-05	1.0,1.0	0.202,0.202	0.798	79.8	79.8
60255	ENSG00000227953	LINC01341	1	+	246776978	246777102	246776090	246776268	246780383	246780583	60255	22,8	0,1	0,1	2,2	197	73	1.09871e-08	5.37949e-07	1.0,0.748	0.0,0.156	0.796	79.6	79.6
25166	ENSG00000164081	TEX264	3	+	51672209	51672301	51671174	51671288	51684412	51684634	25166	5,4	0,0	1,2	2,3	165	73	2.79262e-07	9.72995e-06	1.0,1.0	0.181,0.228	0.795	79.5	79.5
73534	ENSG00000140153	WDR20	14	+	102221556	102221658	102208602	102209862	102222829	102223667	73534	7,6	0,0	4,1	4,3	175	73	1.30014e-09	7.9646e-08	1.0,1.0	0.294,0.122	0.792	79.2	79.2
62418	ENSG00000184575	XPOT	12	+	64421832	64421907	64421234	64421471	64422322	64422378	62418	1,1	1,5	6,18	0,0	148	73	1.65697e-10	1.23314e-08	0.33,0.09	1.0,1.0	-0.79	-79	79
64624	ENSG00000130158	DOCK6	19	-	11232184	11232289	11228939	11229035	11233202	11233366	64624	8,7	0,0	5,7	14,7	178	73	2.74891e-09	1.56201e-07	1.0,1.0	0.128,0.291	0.79	79	79
20969	ENSG00000197275	RAD54B	8	-	94418655	94418783	94411120	94411315	94432610	94432656	20969	3,1	3,2	2,4	0,0	201	73	4.91624e-08	2.07211e-06	0.266,0.154	1.0,1.0	-0.79	-79	79
76143	ENSG00000116353	MECR	1	-	29221074	29221200	29220882	29220921	29223139	29223260	76143	2,1	2,2	1,2	0,0	199	73	7.11092e-07	2.18836e-05	0.268,0.155	1.0,1.0	-0.788	-78.8	78.8
42895	ENSG00000058063	ATP11B	3	+	182905793	182905919	182902480	182902566	182913860	182913978	42895	1,1	2,1	1,2	0,0	199	73	5.75077e-06	0.000133363	0.155,0.268	1.0,1.0	-0.788	-78.8	78.8
21604	ENSG00000178966	RMI1	9	+	83995020	83995142	83988328	83988404	83999708	83999797	21604	2,2	4,2	1,4	0,0	195	73	6.89263e-09	3.53976e-07	0.158,0.272	1.0,1.0	-0.785	-78.5	78.5
63911	ENSG00000126653	NSRP1	17	+	30156564	30156662	30116780	30116863	30163066	30163162	63911	3,3	0,0	3,8	11,7	171	73	4.75446e-07	1.54186e-05	1.0,1.0	0.104,0.328	0.784	78.4	78.4
19871	ENSG00000104728	ARHGEF10	8	+	1843352	1843432	1823975	1824113	1857959	1858115	19871	5,1	1,0	1,0	3,1	153	73	2.59763e-06	6.6649e-05	0.705,1.0	0.137,0.0	0.784	78.4	78.4
82276	ENSG00000168096	ANKS3	16	-	4724749	4724831	4705094	4705253	4729979	4730151	82276	4,5	0,0	0,5	2,3	155	73	2.70962e-07	9.47624e-06	1.0,1.0	0.0,0.44	0.78	78	78
77930	ENSG00000031823	RANBP3	19	-	5941625	5941835	5933413	5933479	5978060	5978093	77930	4,8	0,0	9,15	12,10	283	73	3.23168e-07	1.10527e-05	1.0,1.0	0.162,0.279	0.779	77.9	77.9
24095	ENSG00000099810	MTAP	9	+	21803746	21803848	21802661	21802781	21816713	21816772	24095	3,1	1,0	0,0	1,1	175	73	3.23249e-05	0.000581054	0.556,1.0	0.0,0.0	0.778	77.8	77.8
30653	ENSG00000141582	CBX4	17	-	79835976	79836048	79833155	79835395	79837836	79837902	30653	1,3	0,0	1,1	4,1	145	73	3.70355e-09	2.01986e-07	1.0,1.0	0.112,0.335	0.776	77.6	77.6
920	ENSG00000181027	FKRP	19	+	46747233	46747294	46746057	46746090	46748026	46748088	920	3,0	2,3	1,1	0,0	134	73	5.82153e-08	2.4146e-06	0.45,0.0	1.0,1.0	-0.775	-77.5	77.5
12035	ENSG00000173276	ZBTB21	21	-	41997120	41997228	41993947	41994108	42002896	42002961	12035	0,0	2,7	3,3	1,0	181	73	6.26535e-08	2.57409e-06	0.0,0.0	0.547,1.0	-0.774	-77.4	77.4
37677	ENSG00000172650	AGAP5	10	-	73681007	73681341	73680070	73680106	73682693	73682769	37677	1,6	2,5	12,23	0,1	407	73	2.3156e-07	8.26464e-06	0.082,0.177	1.0,0.805	-0.773	-77.3	77.3
48290	ENSG00000171790	SLFNL1	1	-	41017233	41017377	41015596	41016228	41017634	41018156	48290	1,3	1,4	2,3	0,0	217	73	2.86802e-07	9.95536e-06	0.252,0.201	1.0,1.0	-0.773	-77.3	77.3
21075	ENSG00000151006	PRSS53	16	-	31083930	31084030	31083424	31083809	31084118	31084335	21075	4,1	3,4	1,3	0,0	173	73	1.43041e-09	8.68099e-08	0.36,0.095	1.0,1.0	-0.772	-77.2	77.2
63427	ENSG00000138942	RNF185	22	+	31182786	31182886	31160210	31160303	31182968	31183066	63427	4,0	2,3	1,2	0,0	173	73	3.81856e-08	1.64349e-06	0.458,0.0	1.0,1.0	-0.771	-77.1	77.1
86500	ENSG00000138835	RGS3	9	+	113581558	113581658	113580927	113581005	113582071	113582242	86500	1,1	0,0	0,2	1,1	173	73	0.00576137	0.0434884	1.0,1.0	0.0,0.458	0.771	77.1	77.1
32626	ENSG00000167291	TBC1D16	17	-	79992798	79992864	79952656	79952818	79993595	79993634	32626	2,1	0,0	2,1	2,4	139	73	4.30981e-09	2.3156e-07	1.0,1.0	0.344,0.116	0.77	77	77
56543	ENSG00000103356	EARS2	16	-	23553043	23553123	23552148	23552304	23556889	23557177	56543	1,3	3,3	5,6	0,0	153	73	8.57084e-09	4.28996e-07	0.137,0.323	1.0,1.0	-0.77	-77	77
86580	ENSG00000149925	ALDOA	16	+	30058940	30059053	30055171	30055327	30063728	30064071	86580	0,0	3,2	3,1	1,0	186	73	4.60006e-05	0.000785399	0.0,0.0	0.541,1.0	-0.77	-77	77
72230	ENSG00000270011	ZNF559-ZNF177	19	+	9333014	9333113	9324694	9324780	9338493	9338582	72230	2,0	1,1	1,1	0,0	172	73	0.00589796	0.0443754	0.459,0.0	1.0,1.0	-0.77	-77	77
32823	ENSG00000174628	IQCK	16	+	19735352	19735450	19733697	19733827	19788837	19788922	32823	10,2	0,0	6,0	3,3	171	73	2.61563e-08	1.16503e-06	1.0,1.0	0.461,0.0	0.769	76.9	76.9
83648	ENSG00000104953	TLE6	19	+	2987360	2987372	2986982	2987238	2987723	2987790	83648	2,0	2,2	2,4	0,0	85	73	7.57841e-06	0.000168659	0.462,0.0	1.0,1.0	-0.769	-76.9	76.9
40878	ENSG00000033800	PIAS1	15	+	68195699	68195826	68193515	68193645	68197632	68198603	40878	5,2	5,3	4,4	0,0	200	73	6.03434e-08	2.48703e-06	0.267,0.196	1.0,1.0	-0.768	-76.8	76.8
20770	ENSG00000134470	IL15RA	10	-	5963742	5963838	5960394	5960567	5966144	5966339	20770	4,4	0,0	0,4	1,2	169	73	0.000762052	0.00831063	1.0,1.0	0.0,0.463	0.768	76.8	76.8
79431	ENSG00000149100	EIF3M	11	+	32589196	32589319	32588593	32588732	32589546	32589641	79431	0,0	2,1	3,3	1,0	196	73	1.85135e-07	6.79966e-06	0.0,0.0	0.528,1.0	-0.764	-76.4	76.4
80940	ENSG00000173889	PHC3	3	-	170098896	170099029	170087583	170097384	170102177	170102305	80940	3,2	4,2	3,2	0,0	206	73	3.39507e-07	1.15246e-05	0.21,0.262	1.0,1.0	-0.764	-76.4	76.4
43565	ENSG00000112237	CCNC	6	-	99550517	99550610	99549507	99549575	99550992	99551028	43565	2,0	3,1	7,12	1,0	166	73	1.97651e-06	5.27061e-05	0.227,0.0	0.755,1.0	-0.764	-76.4	76.4
56183	ENSG00000060138	YBX3	12	-	10702411	10702512	10702009	10702131	10704050	10704148	56183	1,1	1,5	113111	3,2	174	73	3.40721e-09	1.8787e-07	0.296,0.077	0.94,0.959	-0.763	-76.3	76.3
37251	ENSG00000267106	ZNF561-AS1	19	+	9627712	9627806	9626783	9626860	9632227	9632417	37251	2,0	4,5	11,7	2,0	167	73	4.60341e-07	1.49881e-05	0.179,0.0	0.706,1.0	-0.763	-76.3	76.3
69091	ENSG00000054793	ATP9A	20	-	51690738	51690819	51676131	51676208	51712965	51713074	69091	1,1	0,0	6,7	11,9	154	73	2.17341e-05	0.000414922	1.0,1.0	0.205,0.269	0.763	76.3	76.3
45400	ENSG00000187790	FANCM	14	+	45140631	45140709	45137068	45137241	45148836	45148995	45400	12,5	1,0	1,3	7,4	151	73	6.48907e-08	2.65595e-06	0.853,1.0	0.065,0.266	0.761	76.1	76.1
20844	ENSG00000144674	GOLGA4	3	+	37289234	37289289	37281957	37282272	37294978	37295077	20844	3,3	0,0	34,27	52,59	128	73	1.00386e-06	2.96195e-05	1.0,1.0	0.272,0.207	0.76	76	76
17983	ENSG00000241288	RP11-379B18.5	3	-	125915219	125915375	125914419	125914767	125915652	125915729	17983	1,1	0,0	2,1	2,1	229	73	1.62092e-05	0.000322298	1.0,1.0	0.242,0.242	0.758	75.8	75.8
13887	ENSG00000079150	FKBP7	2	-	178473028	178473142	178469651	178469785	178477061	178477213	13887	2,2	2,3	1,2	0,0	187	73	3.38661e-07	1.1504e-05	0.281,0.207	1.0,1.0	-0.756	-75.6	75.6
9416	ENSG00000197045	GMFB	14	-	54482121	54482197	54481394	54481458	54483670	54483767	9416	4,1	0,0	1,2	1,5	149	73	3.92429e-09	2.126e-07	1.0,1.0	0.329,0.164	0.754	75.4	75.4
6877	ENSG00000107890	ANKRD26	10	-	27061168	27061242	27060511	27060540	27063987	27064081	6877	7,4	0,0	0,4	1,2	147	73	0.00138108	0.013643	1.0,1.0	0.0,0.498	0.751	75.1	75.1
70945	ENSG00000142396	ERVK3-1	19	+	58312027	58312196	58306034	58306216	58314747	58315203	70945	30,15	1,0	22,15	23,21	242	73	6.05516e-13	7.00365e-11	0.9,1.0	0.224,0.177	0.749	74.9	74.9
50643	ENSG00000149201	CCDC81	11	+	86408126	86408270	86407613	86407701	86409260	86409365	50643	1,1	1,1	1,2	0,0	217	73	0.000100298	0.00152967	0.252,0.252	1.0,1.0	-0.748	-74.8	74.8
29924	ENSG00000166575	TMEM135	11	+	87091361	87091395	87038006	87038186	87236637	87236684	29924	1,2	0,0	3,0	2,7	107	73	1.05745e-08	5.19701e-07	1.0,1.0	0.506,0.0	0.747	74.7	74.7
50938	ENSG00000099338	CATSPERG	19	+	38352393	38352432	38346449	38346605	38354709	38354847	50938	3,1	2,0	0,0	1,1	112	73	0.000479812	0.0056985	0.494,1.0	0.0,0.0	0.747	74.7	74.7
75829	ENSG00000022277	RTFDC1	20	+	56470700	56470904	56468590	56468766	56472325	56472415	75829	7,1	6,3	29,32	0,2	277	73	1.02784e-07	4.01992e-06	0.235,0.081	1.0,0.808	-0.746	-74.6	74.6
26604	ENSG00000068885	IFT80	3	-	160343650	160343815	160333643	160333797	160356012	160356150	26604	17,9	0,0	1,5	1,4	238	73	2.96644e-07	1.02424e-05	1.0,1.0	0.235,0.277	0.744	74.4	74.4
77184	ENSG00000135926	TMBIM1	2	-	218285762	218285938	218281939	218282181	218287206	218287291	77184	11,7	0,0	5,9	4,8	249	73	1.64332e-08	7.70976e-07	1.0,1.0	0.268,0.248	0.742	74.2	74.2
48303	ENSG00000197971	MBP	18	-	76988299	76988527	76984774	76984894	76988876	76988912	48303	2,1	0,0	4,1	2,1	301	73	7.46832e-05	0.00119198	1.0,1.0	0.327,0.195	0.739	73.9	73.9
65574	ENSG00000224531	SMIM13	6	+	11119716	11119776	11117362	11117492	11134402	11134987	65574	4,2	0,0	4,0	2,2	133	73	1.46595e-05	0.000296733	1.0,1.0	0.523,0.0	0.738	73.8	73.8
80695	ENSG00000263956	NBPF11	1	-	148127140	148127288	148126828	148127038	148135671	148135813	80695	1,2	6,4	12,11	2,0	221	73	7.49182e-07	2.2872e-05	0.052,0.142	0.665,1.0	-0.736	-73.6	73.6
55945	ENSG00000139865	TTC6	14	+	37808174	37808218	37807319	37807460	37808732	37808846	55945	2,2	3,4	7,1	0,0	117	73	2.01685e-07	7.32404e-06	0.294,0.238	1.0,1.0	-0.734	-73.4	73.4
70346	ENSG00000119661	DNAL1	14	+	73651166	73651296	73645016	73645042	73653169	73653215	70346	1,3	5,3	46,48	1,3	203	73	2.75574e-08	1.22204e-06	0.067,0.264	0.943,0.852	-0.732	-73.2	73.2
70426	ENSG00000151164	RAD9B	12	+	110512778	110512878	110506578	110506693	110515049	110515156	70426	10,6	1,0	1,1	2,2	173	73	4.07268e-06	9.84078e-05	0.808,1.0	0.174,0.174	0.73	73	73
56529	ENSG00000267216	AC010642.1	19	+	58312020	58312196	58306087	58306216	58314747	58315197	56529	30,17	1,0	26,17	23,21	249	73	1.90736e-12	2.05298e-10	0.898,1.0	0.249,0.192	0.729	72.9	72.9
8721	ENSG00000249859	PVT1	8	+	128073402	128073491	128070165	128070272	128082752	128082848	8721	2,1	0,0	7,1	4,4	162	73	1.31462e-08	6.34594e-07	1.0,1.0	0.441,0.101	0.729	72.9	72.9
85166	ENSG00000186951	PPARA	22	+	46188722	46188822	46176765	46176836	46198344	46198591	85166	2,2	0,1	0,0	2,2	173	73	2.45852e-05	0.000460841	1.0,0.458	0.0,0.0	0.729	72.9	72.9
6656	ENSG00000163812	ZDHHC3	3	-	44958587	44958685	44945167	44945292	44959126	44959460	6656	0,0	2,2	11,8	1,2	171	73	9.16116e-08	3.61994e-06	0.0,0.0	0.824,0.631	-0.728	-72.8	72.8
72227	ENSG00000126005	MMP24-AS1	20	-	35236080	35236191	35217824	35218061	35272004	35272145	72227	11,1	0,0	3,0	1,2	184	73	0.000108298	0.00163663	1.0,1.0	0.543,0.0	0.728	72.8	72.8
70572	ENSG00000122481	RWDD3	1	+	95237347	95237460	95234213	95234315	95239776	95239909	70572	0,2	8,3	5,4	1,0	186	73	4.57629e-07	1.49076e-05	0.0,0.207	0.662,1.0	-0.727	-72.7	72.7
17113	ENSG00000078140	UBE2K	4	+	39745751	39745810	39698138	39698390	39774833	39774933	17113	8,11	0,0	14,12	20,18	132	73	1.76863e-10	1.30877e-08	1.0,1.0	0.279,0.269	0.726	72.6	72.6
70369	ENSG00000119661	DNAL1	14	+	73651166	73651327	73645016	73645042	73653169	73653215	70369	3,3	5,3	75,77	1,3	234	73	5.69884e-09	2.9712e-07	0.158,0.238	0.959,0.889	-0.726	-72.6	72.6
31795	ENSG00000111912	NCOA7	6	+	125796679	125796797	125790939	125791067	125815290	125815404	31795	7,11	1,0	0,1	3,1	191	73	5.92925e-08	2.44992e-06	0.728,1.0	0.0,0.277	0.726	72.6	72.6
34619	ENSG00000129038	LOXL1	15	+	73942511	73942654	73926457	73927885	73942853	73942962	34619	2,0	8,8	3,10	0,3	216	73	2.00592e-05	0.000387836	0.078,0.0	1.0,0.53	-0.726	-72.6	72.6
82591	ENSG00000109046	WSB1	17	+	27308603	27308695	27306781	27306882	27309099	27309272	82591	25,13	62,25	133150	7,8	165	73	0	0	0.151,0.187	0.894,0.892	-0.724	-72.4	72.4
41020	ENSG00000116918	TSNAX	1	+	231537318	231537327	231529254	231529359	231542480	231542849	41020	9,6	0,0	2,4	4,11	82	73	8.82057e-10	5.65341e-08	1.0,1.0	0.308,0.245	0.724	72.4	72.4
80458	ENSG00000170456	DENND5B	12	-	31499605	31499671	31495809	31495919	31590705	31591012	80458	1,4	0,0	1,4	2,4	139	73	1.12186e-07	4.35366e-06	1.0,1.0	0.208,0.344	0.724	72.4	72.4
46980	ENSG00000260276	RP11-77H9.2	16	+	8850932	8851050	8849848	8849993	8855033	8855217	46980	1,0	3,2	10,15	3,0	191	73	1.86549e-06	5.02603e-05	0.113,0.0	0.56,1.0	-0.724	-72.4	72.4
71550	ENSG00000166169	POLL	10	-	101584877	101584919	101583517	101583681	101587245	101587449	71550	8,3	1,0	2,0	2,3	115	73	4.09135e-06	9.87124e-05	0.835,1.0	0.388,0.0	0.724	72.4	72.4
14390	ENSG00000205323	SARNP	12	-	55766979	55767043	55760550	55760640	55794358	55794387	14390	13,4	2,0	2,1	4,4	137	73	1.02153e-05	0.00021803	0.776,1.0	0.21,0.118	0.724	72.4	72.4
86152	ENSG00000165359	DDX26B	X	+	135570435	135570546	135569336	135569431	135572814	135573033	86152	9,16	0,2	4,3	6,10	184	73	2.58623e-07	9.1083e-06	1.0,0.76	0.209,0.106	0.723	72.3	72.3
10271	ENSG00000055955	ITIH4	3	-	52818051	52818095	52816883	52817058	52818256	52818283	10271	2,3	4,4	1,4	0,0	117	73	1.4361e-07	5.42132e-06	0.238,0.319	1.0,1.0	-0.722	-72.2	72.2
75055	ENSG00000185267	CDNF	10	-	14834216	14834333	14828144	14828272	14836250	14836294	75055	2,1	2,1	5,1	0,0	190	73	2.65569e-05	0.00049216	0.278,0.278	1.0,1.0	-0.722	-72.2	72.2
4541	ENSG00000009694	TENM1	X	-	124487208	124487229	124483965	124484085	124497015	124497143	4541	3,2	0,2	0,0	3,1	94	73	3.29317e-06	8.18815e-05	1.0,0.437	0.0,0.0	0.719	71.9	71.9
35006	ENSG00000128284	APOL3	22	-	36149258	36149371	36149074	36149142	36160668	36160929	35006	2,1	2,1	1,1	0,0	186	73	3.63354e-05	0.000645072	0.282,0.282	1.0,1.0	-0.718	-71.8	71.8
43869	ENSG00000161800	RACGAP1	12	-	50021061	50021177	50016630	50016715	50025397	50025494	43869	2,1	1,0	0,0	3,1	189	73	0.00134917	0.0133896	0.436,1.0	0.0,0.0	0.718	71.8	71.8
47551	ENSG00000151746	BICD1	12	+	32338886	32338979	32337498	32337706	32367669	32367745	47551	3,0	1,4	2,1	0,0	166	73	7.92311e-08	3.18288e-06	0.569,0.0	1.0,1.0	-0.716	-71.6	71.6
20995	ENSG00000107371	EXOSC3	9	-	37798630	37798728	37783913	37784063	37800666	37800709	20995	2,5	3,4	4,1	0,0	171	73	3.14416e-08	1.38154e-06	0.222,0.348	1.0,1.0	-0.715	-71.5	71.5
37996	ENSG00000151135	TMEM263	12	+	106976119	106976229	106974950	106975054	106978349	106978757	37996	2,1	2,1	6,2	0,0	183	73	2.71432e-05	0.000501288	0.285,0.285	1.0,1.0	-0.715	-71.5	71.5
37231	ENSG00000148814	LRRC27	10	+	132366298	132366677	132365423	132365550	132375065	132375457	37231	10,2	7,7	3,12	0,1	452	73	5.27622e-05	0.000884381	0.187,0.044	1.0,0.66	-0.715	-71.5	71.5
78075	ENSG00000141627	DYM	18	-	49393552	49393742	49391438	49391645	49417934	49418057	78075	2,2	1,2	24,23	0,0	263	73	0.000148011	0.00214471	0.357,0.217	1.0,1.0	-0.713	-71.3	71.3
19086	ENSG00000123737	EXOSC9	4	+	121816143	121816194	121813865	121814047	121816771	121816909	19086	1,1	12,6	20,15	1,5	124	73	2.37396e-09	1.37535e-07	0.047,0.089	0.922,0.638	-0.712	-71.2	71.2
59679	ENSG00000124613	ZNF391	6	+	27395016	27395095	27388903	27389043	27399441	27399550	59679	9,6	0,0	1,2	5,1	152	73	1.09395e-08	5.36828e-07	1.0,1.0	0.088,0.49	0.711	71.1	71.1
51693	ENSG00000136305	CIDEB	14	-	24310406	24310548	24308478	24308830	24310648	24311395	51693	15,7	2,1	0,0	1,1	215	73	1.17893e-06	3.41053e-05	0.718,0.704	0.0,0.0	0.711	71.1	71.1
66759	ENSG00000117010	ZNF684	1	+	40532025	40532146	40531662	40531787	40533142	40533181	66759	0,2	4,6	2,3	0,1	194	73	4.81508e-05	0.000816057	0.0,0.111	1.0,0.53	-0.71	-71	71
60254	ENSG00000227953	LINC01341	1	+	246776953	246777102	246776090	246776268	246780383	246780583	60254	15,7	0,1	1,1	2,2	222	73	1.23363e-06	3.53265e-05	1.0,0.697	0.141,0.141	0.708	70.8	70.8
374	ENSG00000203288	RP11-98D18.9	1	+	151791434	151791636	151790803	151791245	151793814	151794402	374	4,2	6,3	14,19	0,2	275	73	2.45066e-06	6.33271e-05	0.15,0.15	1.0,0.716	-0.708	-70.8	70.8
47824	ENSG00000181031	RPH3AL	17	-	327671	327828	327466	327579	352711	352807	47824	0,1	7,7	2,8	0,3	230	73	4.12949e-05	0.000716134	0.0,0.043	1.0,0.458	-0.708	-70.8	70.8
17355	ENSG00000137992	DBT	1	-	100208209	100208393	100206444	100206636	100214816	100214983	17355	10,0	2,3	6,5	0,0	257	73	1.33501e-07	5.08985e-06	0.587,0.0	1.0,1.0	-0.707	-70.7	70.7
34618	ENSG00000129038	LOXL1	15	+	73942511	73942737	73926457	73927885	73942853	73942962	34618	2,0	8,8	4,11	0,3	299	73	1.77553e-05	0.000348886	0.058,0.0	1.0,0.472	-0.707	-70.7	70.7
18272	ENSG00000117625	RCOR3	1	+	211267774	211267870	211260107	211260164	211270083	211270205	18272	2,2	0,0	1,2	3,1	169	73	2.29605e-06	5.97827e-05	1.0,1.0	0.126,0.463	0.706	70.6	70.6
56563	ENSG00000172671	ZFAND4	10	-	45624582	45624637	45618139	45618260	45639815	45639963	56563	6,9	2,0	0,1	1,2	128	73	2.43255e-05	0.000456895	0.631,1.0	0.0,0.222	0.705	70.5	70.5
53911	ENSG00000184939	ZFP90	16	+	68539757	68539825	68533697	68533855	68557997	68558124	53911	9,0	9,3	24,27	1,3	141	73	1.0199e-05	0.000217824	0.341,0.0	0.926,0.823	-0.704	-70.4	70.4
76338	ENSG00000222011	FAM185A	7	+	102763381	102763581	102761272	102761411	102772408	102772450	76338	4,3	11,5	13,7	2,0	273	73	1.36939e-05	0.000280242	0.089,0.138	0.635,1.0	-0.704	-70.4	70.4
49077	ENSG00000133316	WDR74	11	-	62833617	62833634	62832951	62833131	62833791	62833937	49077	14,14	1,0	14,7	21,29	90	73	3.40772e-12	3.50011e-10	0.919,1.0	0.351,0.164	0.702	70.2	70.2
44818	ENSG00000131051	RBM39	20	-	35729461	35729551	35725123	35725155	35731940	35732135	44818	4,7	0,0	10,14	12,13	163	73	2.28636e-07	8.18365e-06	1.0,1.0	0.272,0.325	0.702	70.2	70.2
42599	ENSG00000247137	RP11-727A23.5	11	-	83192427	83192541	83191064	83191168	83192735	83192792	42599	3,6	6,15	9,12	0,2	187	73	1.18837e-06	3.43325e-05	0.163,0.135	1.0,0.701	-0.702	-70.2	70.2
86153	ENSG00000165359	DDX26B	X	+	135570435	135570555	135569336	135569431	135572814	135573033	86153	5,12	0,2	3,4	6,10	193	73	1.60851e-05	0.000320153	1.0,0.694	0.159,0.131	0.702	70.2	70.2
1042	ENSG00000065665	SEC61A2	10	+	12155310	12155405	12149820	12149961	12156906	12157067	1042	9,5	1,1	2,2	23,18	168	73	5.19088e-10	3.51377e-08	0.796,0.685	0.036,0.046	0.7	70	70
6514	ENSG00000131061	ZNF341	20	+	33781290	33781387	33770083	33770292	33783731	33783864	6514	14,4	0,0	1,1	1,1	170	73	0.00031234	0.00400064	1.0,1.0	0.3,0.3	0.7	70	70
3316	ENSG00000153006	SREK1IP1	5	-	64765044	64765121	64741056	64741200	64768504	64768627	3316	1,7	0,0	6,5	5,8	150	73	1.08679e-07	4.22763e-06	1.0,1.0	0.369,0.233	0.699	69.9	69.9
27226	ENSG00000063180	CA11	19	-	48638239	48638435	48638015	48638144	48638887	48639053	27226	4,0	5,4	7,5	0,1	269	73	9.76802e-06	0.000210345	0.178,0.0	1.0,0.576	-0.699	-69.9	69.9
74202	ENSG00000112541	PDE10A	6	-	165576411	165576449	165543439	165543568	165661946	165662100	74202	3,1	3,0	0,0	3,2	111	73	0.00333788	0.02805	0.397,1.0	0.0,0.0	0.699	69.9	69.9
7866	ENSG00000124160	NCOA5	20	-	46079386	46079485	46070209	46070536	46089816	46089952	7866	34,46	2,1	6,11	14,12	172	73	2.42695e-13	2.98753e-11	0.878,0.951	0.154,0.28	0.698	69.8	69.8
47983	ENSG00000215386	MIR99AHG	21	+	16567225	16567274	16564773	16564809	16594339	16594454	47983	1,1	0,0	1,1	2,1	122	73	0.000239796	0.00320708	1.0,1.0	0.23,0.374	0.698	69.8	69.8
43753	ENSG00000106692	FKTN	9	+	105574197	105574278	105573654	105573746	105574944	105575018	43753	8,5	16,12	23,20	2,1	154	73	2.67667e-11	2.32093e-09	0.192,0.165	0.845,0.905	-0.697	-69.7	69.7
52181	ENSG00000119943	PYROXD2	10	-	98387864	98388084	98387200	98387307	98388353	98388436	52181	11,12	9,5	1,1	0,0	293	73	6.03263e-06	0.000139156	0.233,0.374	1.0,1.0	-0.697	-69.7	69.7
70371	ENSG00000119661	DNAL1	14	+	73651166	73651259	73645016	73645042	73653169	73653215	70371	1,3	5,3	42,33	1,3	166	73	2.50765e-07	8.86032e-06	0.081,0.305	0.949,0.829	-0.696	-69.6	69.6
65595	ENSG00000159214	CCDC24	1	+	43992319	43992387	43991846	43992004	43993889	43995162	65595	3,0	1,2	1,2	0,0	141	73	0.000344813	0.00435321	0.608,0.0	1.0,1.0	-0.696	-69.6	69.6
51954	ENSG00000143164	DCAF6	1	+	168004736	168004803	168003869	168003989	168043024	168043140	51954	6,4	0,0	0,3	2,1	140	73	0.00035606	0.00447266	1.0,1.0	0.0,0.61	0.695	69.5	69.5
48185	ENSG00000157869	RAB28	4	-	13369870	13369965	13361353	13361633	13376544	13376622	48185	0,1	2,2	1,3	0,1	168	73	6.05483e-05	0.000994915	0.0,0.178	1.0,0.566	-0.694	-69.4	69.4
24276	ENSG00000168066	SF1	11	-	64771463	64771537	64770277	64770408	64776497	64776626	24276	7,2	4,0	6,3	53,58	147	73	0.000282782	0.00367848	0.465,1.0	0.053,0.025	0.694	69.4	69.4
7868	ENSG00000124160	NCOA5	20	-	46079386	46079442	46070209	46070536	46089816	46089952	7868	30,38	2,1	5,9	14,12	129	73	4.41647e-13	5.22902e-11	0.895,0.956	0.168,0.298	0.693	69.3	69.3
74136	ENSG00000185507	IRF7	11	-	614475	614531	613784	613865	614796	615007	74136	7,9	0,0	3,2	5,2	129	73	2.2905e-08	1.0358e-06	1.0,1.0	0.253,0.361	0.693	69.3	69.3
66707	ENSG00000249898	MCPH1-AS1	8	-	6669988	6670240	6634841	6635419	6708140	6708179	66707	3,2	0,0	26,16	10,11	325	73	4.26674e-05	0.000736601	1.0,1.0	0.369,0.246	0.693	69.3	69.3
81789	ENSG00000263072	ZNF213-AS1	16	-	3132849	3132945	3131902	3132103	3134629	3134873	81789	6,2	4,3	7,10	0,0	169	73	1.80296e-08	8.36829e-07	0.393,0.224	1.0,1.0	-0.692	-69.2	69.2
18370	ENSG00000140262	TCF12	15	+	57072652	57072714	56921025	56921098	57091788	57091891	18370	2,1	0,0	2,1	3,1	135	73	9.17151e-06	0.000198874	1.0,1.0	0.265,0.351	0.692	69.2	69.2
26194	ENSG00000152443	ZNF776	19	+	57753273	57753379	57750784	57750911	57756871	57757309	26194	5,4	1,0	2,1	4,3	179	73	1.69142e-05	0.000334681	0.671,1.0	0.169,0.12	0.691	69.1	69.1
15911	ENSG00000115137	DNAJC27	2	-	24953549	24953635	24951393	24951554	24957042	24957165	15911	7,2	2,0	2,1	6,4	159	73	0.000588072	0.00674321	0.616,1.0	0.133,0.103	0.69	69	69
82978	ENSG00000155506	LARP1	5	+	154754641	154754758	154741277	154741369	154790324	154790386	82978	3,1	1,4	3,4	0,0	190	73	9.21093e-08	3.63079e-06	0.535,0.088	1.0,1.0	-0.689	-68.9	68.9
50699	ENSG00000103460	TOX3	16	-	52519654	52519790	52519405	52519579	52546636	52547008	50699	0,1	5,1	1,5	0,1	209	73	7.38019e-06	0.000165322	0.0,0.259	1.0,0.636	-0.689	-68.9	68.9
27376	ENSG00000174227	PIGG	4	+	501740	501925	501100	501170	505717	505927	27376	4,3	0,0	15,14	6,15	258	73	7.59451e-06	0.000168845	1.0,1.0	0.414,0.209	0.689	68.9	68.9
32361	ENSG00000169231	THBS3	1	-	155206716	155206814	155206199	155206406	155208905	155209051	32361	5,2	5,6	8,9	0,1	171	73	1.17273e-06	3.3971e-05	0.299,0.125	1.0,0.793	-0.685	-68.5	68.5
48145	ENSG00000167996	FTH1	11	-	61965397	61965443	61964986	61965112	61967311	61967453	48145	3,4	1,0	0,5	20,8	119	73	3.93116e-06	9.53774e-05	0.648,1.0	0.0,0.277	0.685	68.5	68.5
86149	ENSG00000166171	DPCD	10	+	101605139	101605212	101601202	101601336	101608866	101608937	86149	11,10	0,0	3,1	2,2	146	73	1.27422e-05	0.000264003	1.0,1.0	0.429,0.2	0.685	68.5	68.5
371	ENSG00000203288	RP11-98D18.9	1	+	151793200	151793322	151790841	151791245	151793814	151794402	371	3,0	6,3	9,6	0,2	195	73	6.59511e-05	0.0010734	0.158,0.0	1.0,0.529	-0.685	-68.5	68.5
624	ENSG00000083937	CHMP2B	3	+	87240322	87240453	87227308	87227556	87240698	87240790	624	1,5	53,63	83110	14,15	204	73	0	0	0.007,0.028	0.68,0.724	-0.684	-68.4	68.4
52081	ENSG00000110074	FOXRED1	11	+	126272477	126272682	126269134	126269291	126272968	126273079	52081	7,2	0,0	7,10	6,4	278	73	1.68848e-08	7.89888e-07	1.0,1.0	0.235,0.396	0.684	68.4	68.4
11699	ENSG00000133706	LARS	5	-	146177972	146178088	146177546	146177665	146181011	146181187	11699	0,0	3,1	5,3	0,2	189	73	7.87293e-06	0.000174084	0.0,0.0	1.0,0.367	-0.683	-68.3	68.3
33078	ENSG00000183137	CEP57L1	6	+	109106034	109106090	109095523	109095575	109146757	109146937	33078	2,2	2,3	1,1	0,0	129	73	1.53165e-06	4.26238e-05	0.361,0.274	1.0,1.0	-0.682	-68.2	68.2
51200	ENSG00000258325	RP4-816N1.6	12	-	2807957	2808156	2805133	2805317	2812561	2812816	51200	6,3	3,2	7,2	0,0	272	73	1.81392e-06	4.91823e-05	0.349,0.287	1.0,1.0	-0.682	-68.2	68.2
621	ENSG00000083937	CHMP2B	3	+	87240326	87240453	87227270	87227556	87240698	87240790	621	0,5	53,63	78106	14,15	200	73	0	0	0.0,0.028	0.67,0.721	-0.681	-68.1	68.1
22233	ENSG00000160087	UBE2J2	1	-	1271509	1271637	1257269	1257310	1273665	1273854	22233	5,3	0,0	5,4	4,3	201	73	6.2711e-07	1.95624e-05	1.0,1.0	0.312,0.326	0.681	68.1	68.1
373	ENSG00000203288	RP11-98D18.9	1	+	151791434	151791640	151790803	151791245	151793814	151794402	373	7,2	6,3	15,22	0,2	279	73	8.35194e-06	0.000183183	0.234,0.149	1.0,0.742	-0.679	-67.9	67.9
9254	ENSG00000145348	TBCK	4	-	106237490	106237538	106236758	106236808	106242469	106242569	9254	0,0	10,7	13,8	7,1	121	73	2.09277e-09	1.22443e-07	0.0,0.0	0.528,0.828	-0.678	-67.8	67.8
61359	ENSG00000179818	PCBP1-AS1	2	-	70059642	70059680	70055713	70055910	70083537	70083687	61359	5,4	0,0	1,1	2,1	111	73	0.000390584	0.00481475	1.0,1.0	0.247,0.397	0.678	67.8	67.8
77946	ENSG00000031823	RANBP3	19	-	5950716	5950872	5941798	5941835	5951392	5951596	77946	12,5	8,8	17,6	1,0	229	73	8.84053e-07	2.64684e-05	0.323,0.166	0.844,1.0	-0.677	-67.7	67.7
69874	ENSG00000100479	POLE2	14	-	49646569	49646694	49643563	49643670	49647292	49647360	69874	1,0	5,3	2,2	1,0	198	73	7.78181e-05	0.00123508	0.069,0.0	0.424,1.0	-0.677	-67.7	67.7
55335	ENSG00000213186	TRIM59	3	-	160448721	160448795	160439000	160439186	160449716	160449829	55335	22,12	0,1	14,3	11,11	147	73	5.06141e-09	2.67527e-07	1.0,0.856	0.387,0.119	0.675	67.5	67.5
53269	ENSG00000217930	PAM16	16	-	4343482	4343546	4341367	4341504	4351231	4351262	53269	0,0	4,3	1,3	1,0	137	73	2.78843e-05	0.00051318	0.0,0.0	0.348,1.0	-0.674	-67.4	67.4
78043	ENSG00000233184	RP11-421L21.3	1	+	101077362	101077508	101025877	101026061	101086851	101087268	78043	23,25	4,0	4,8	9,12	219	73	5.76566e-07	1.82436e-05	0.657,1.0	0.129,0.182	0.673	67.3	67.3
31622	ENSG00000188283	ZNF383	19	+	37219598	37219749	37217925	37218274	37224817	37224879	31622	13,1	0,0	4,5	3,3	224	73	3.71838e-07	1.24556e-05	1.0,1.0	0.303,0.352	0.672	67.2	67.2
1631	ENSG00000037637	FBXO42	1	-	16312993	16313132	16305802	16305919	16313455	16313684	1631	4,2	0,0	8,5	5,4	212	73	8.37199e-07	2.52048e-05	1.0,1.0	0.355,0.301	0.672	67.2	67.2
41060	ENSG00000158079	PTPDC1	9	+	94055355	94055460	94038146	94038337	94064733	94064821	41060	5,5	1,1	0,0	1,1	178	73	3.40787e-06	8.4251e-05	0.672,0.672	0.0,0.0	0.672	67.2	67.2
69808	ENSG00000119139	TJP2	9	+	69251034	69251113	69248011	69248224	69252814	69252900	69808	6,1	2,0	6,2	13,14	152	73	0.00527452	0.0404735	0.59,1.0	0.181,0.064	0.672	67.2	67.2
33366	ENSG00000155893	PXYLP1	3	+	141262242	141262340	141260122	141260254	141278341	141278500	33366	16,8	2,0	3,1	2,10	171	73	3.30164e-06	8.20295e-05	0.774,1.0	0.39,0.041	0.671	67.1	67.1
49508	ENSG00000176563	CNTD1	17	+	42803619	42803695	42798799	42798830	42804224	42804396	49508	1,1	0,0	2,1	2,1	149	73	8.33378e-05	0.00130989	1.0,1.0	0.329,0.329	0.671	67.1	67.1
60661	ENSG00000104218	CSPP1	8	+	67074805	67074923	67074242	67074351	67076481	67076581	60661	2,1	7,11	3,7	0,3	191	73	0.000465028	0.00554416	0.098,0.034	1.0,0.471	-0.669	-66.9	66.9
83088	ENSG00000117153	KLHL12	1	-	202893282	202893344	202891115	202892659	202894183	202894282	83088	0,1	13,1	4,1	1,0	135	73	2.32283e-06	6.03593e-05	0.0,0.351	0.684,1.0	-0.667	-66.7	66.7
22796	ENSG00000196670	ZFP62	5	-	180851987	180852060	180851380	180851493	180861214	180861276	22796	5,7	0,0	2,2	2,2	146	73	1.06825e-05	0.000226665	1.0,1.0	0.333,0.333	0.667	66.7	66.7
37254	ENSG00000267106	ZNF561-AS1	19	+	9627715	9627806	9626783	9626860	9632227	9632417	37254	3,1	4,5	9,6	2,0	164	73	8.10321e-05	0.00127773	0.25,0.082	0.667,1.0	-0.667	-66.7	66.7
8709	ENSG00000249859	PVT1	8	+	128098241	128098383	128096517	128096654	128099369	128099573	8709	0,3	9,2	159179	9,14	215	73	3.31975e-09	1.83826e-07	0.0,0.337	0.857,0.813	-0.666	-66.6	66.6
277	ENSG00000114988	LMAN2L	2	-	96733518	96733601	96711863	96712025	96734408	96734526	277	45,39	1,3	18,13	35,15	156	73	4.44089e-16	8.38222e-14	0.955,0.859	0.194,0.289	0.665	66.5	66.5
29910	ENSG00000132849	INADL	1	+	61991044	61991270	61990167	61990364	61991481	61991779	29910	5,5	0,0	6,13	5,4	299	73	1.27551e-08	6.18467e-07	1.0,1.0	0.227,0.442	0.665	66.5	66.5
58958	ENSG00000103599	IQCH	15	+	67395290	67395563	67388830	67389006	67400113	67400305	58958	6,0	2,3	12,1	1,0	346	73	0.000171834	0.00242148	0.388,0.0	0.717,1.0	-0.665	-66.5	66.5
48847	ENSG00000235437	LINC01278	X	-	63509943	63510079	63432363	63432491	63516909	63517082	48847	9,10	11,9	13,14	0,1	209	73	4.98793e-08	2.10096e-06	0.222,0.28	1.0,0.83	-0.664	-66.4	66.4
18319	ENSG00000115687	PASK	2	-	241145749	241145860	241142836	241143074	241149413	241149449	18319	4,2	1,0	2,0	2,2	184	73	8.42548e-05	0.00132239	0.613,1.0	0.284,0.0	0.664	66.4	66.4
57695	ENSG00000105483	CARD8	19	-	48233828	48233980	48232452	48232493	48234402	48234543	57695	7,2	3,2	4,2	0,0	225	73	5.69246e-07	1.80509e-05	0.431,0.245	1.0,1.0	-0.662	-66.2	66.2
73784	ENSG00000187049	TMEM216	11	+	61392763	61392897	61392359	61392665	61393230	61393332	73784	0,1	3,1	5,4	0,1	207	73	1.1912e-06	3.43686e-05	0.0,0.261	1.0,0.585	-0.662	-66.2	66.2
65423	ENSG00000066427	ATXN3	14	-	92093251	92093318	92083125	92083258	92096092	92096137	65423	1,2	0,0	4,0	1,2	140	73	0.000737898	0.00811128	1.0,1.0	0.676,0.0	0.662	66.2	66.2
41792	ENSG00000072210	ALDH3A2	17	+	19675495	19675499	19671720	19671956	19675561	19676117	41792	2,1	0,2	0,0	7,3	77	73	0.0019317	0.0179393	1.0,0.322	0.0,0.0	0.661	66.1	66.1
44813	ENSG00000131051	RBM39	20	-	35729316	35729365	35725122	35725155	35731940	35732135	44813	41,27	0,0	14,8	12,13	122	73	5.10703e-15	7.82505e-13	1.0,1.0	0.411,0.269	0.66	66	66
42139	ENSG00000105792	CFAP69	7	+	90305967	90306085	90299866	90304820	90307767	90307854	42139	2,2	5,3	10,3	2,0	191	73	0.000466906	0.00556451	0.133,0.203	0.656,1.0	-0.66	-66	66
79862	ENSG00000140367	UBE2Q2	15	+	75883365	75883424	75873427	75873568	75899426	75901044	79862	1,1	0,0	7,4	8,4	132	73	4.28337e-06	0.000102736	1.0,1.0	0.326,0.356	0.659	65.9	65.9
5003	ENSG00000156931	VPS8	3	+	184882348	184882433	184870715	184870805	184885956	184886156	5003	5,1	5,0	0,0	3,4	158	73	0.00470125	0.0368889	0.316,1.0	0.0,0.0	0.658	65.8	65.8
40716	ENSG00000245937	LINC01184	5	-	128076946	128077093	127966734	127966928	128081972	128082194	40716	9,7	0,0	7,4	3,4	220	73	1.76457e-08	8.21351e-07	1.0,1.0	0.436,0.249	0.657	65.7	65.7
37902	ENSG00000143995	MEIS1	2	+	66569049	66569145	66568666	66568756	66571245	66572759	37902	10,8	9,6	4,1	0,0	169	73	3.98179e-06	9.6498e-05	0.324,0.365	1.0,1.0	-0.655	-65.5	65.5
76462	ENSG00000132780	NASP	1	+	45600384	45600457	45594693	45594773	45602254	45602365	76462	2,6	0,1	2,3	5,4	146	73	6.02424e-05	0.000991388	1.0,0.75	0.167,0.273	0.655	65.5	65.5
86226	ENSG00000076984	MAP2K7	19	+	7904450	7904548	7903906	7904068	7905807	7907066	86226	3,1	2,1	2,1	0,0	171	73	0.000216719	0.00294686	0.39,0.299	1.0,1.0	-0.655	-65.5	65.5
32349	ENSG00000169231	THBS3	1	-	155206554	155206764	155206199	155206406	155208905	155209051	32349	6,5	5,6	15,10	0,1	283	73	1.3034e-06	3.70477e-05	0.236,0.177	1.0,0.721	-0.654	-65.4	65.4
21071	ENSG00000149927	DOC2A	16	-	30012126	30012204	30010902	30010989	30013466	30013596	21071	11,10	0,1	1,2	2,2	151	73	2.10624e-05	0.000403876	1.0,0.829	0.195,0.326	0.654	65.4	65.4
86377	ENSG00000157214	STEAP2	7	+	90212275	90212336	90211859	90211934	90225049	90225574	86377	0,1	7,2	2,4	1,0	134	73	1.07556e-06	3.14926e-05	0.0,0.214	0.521,1.0	-0.653	-65.3	65.3
86489	ENSG00000264956	RP11-1109M24.5	17	+	22285004	22285128	22266424	22266668	22286277	22287423	86489	1,4	2,5	26,17	2,1	197	73	1.05119e-05	0.000223555	0.156,0.229	0.828,0.863	-0.653	-65.3	65.3
74639	ENSG00000259673	IQCH-AS1	15	-	67455599	67455776	67454280	67454435	67459691	67459975	74639	6,1	2,1	2,2	0,0	250	73	0.00149088	0.0145358	0.467,0.226	1.0,1.0	-0.653	-65.3	65.3
87425	ENSG00000163686	ABHD6	3	+	58249877	58249942	58237505	58237916	58256561	58256705	87425	19,5	1,0	2,2	2,3	138	73	7.29071e-06	0.000163599	0.91,1.0	0.346,0.261	0.652	65.2	65.2
48536	ENSG00000065717	TLE2	19	-	3019698	3019773	3015652	3015760	3025019	3025082	48536	4,4	0,0	1,2	2,1	148	73	0.000635088	0.00717244	1.0,1.0	0.198,0.497	0.652	65.2	65.2
33600	ENSG00000166881	NEMP1	12	-	57069233	57069306	57064645	57064739	57070819	57070893	33600	20,10	1,0	7,5	6,8	146	73	2.63811e-08	1.17184e-06	0.909,1.0	0.368,0.238	0.651	65.1	65.1
52078	ENSG00000110074	FOXRED1	11	+	126271718	126271855	126269191	126269291	126272968	126273079	52078	4,3	0,0	7,8	6,4	210	73	9.24828e-08	3.64331e-06	1.0,1.0	0.289,0.41	0.651	65.1	65.1
51225	ENSG00000197021	CXorf40B	X	-	149934624	149934726	149934004	149934137	149937413	149937480	51225	2,4	7,5	13,23	0,5	175	73	3.4627e-05	0.000618282	0.106,0.25	1.0,0.657	-0.651	-65.1	65.1
50700	ENSG00000103460	TOX3	16	-	52519697	52519790	52519405	52519579	52546636	52547008	50700	1,1	5,1	1,5	0,1	166	73	3.52877e-05	0.000628357	0.081,0.305	1.0,0.687	-0.651	-65.1	65.1
68760	ENSG00000141556	TBCD	17	+	82903404	82903478	82884151	82884202	82911757	82911765	68760	4,2	0,0	7,3	6,3	147	73	1.00328e-06	2.9616e-05	1.0,1.0	0.367,0.332	0.65	65	65
3314	ENSG00000153006	SREK1IP1	5	-	64754622	64754770	64754314	64754362	64765044	64765121	3314	0,0	5,1	9,13	7,0	221	73	1.95023e-06	5.21978e-05	0.0,0.0	0.298,1.0	-0.649	-64.9	64.9
77179	ENSG00000135926	TMBIM1	2	-	218284038	218284136	218281939	218282181	218285762	218285938	77179	0,0	5,5	7,3	0,3	171	73	5.16287e-06	0.000120839	0.0,0.0	1.0,0.299	-0.649	-64.9	64.9
38960	ENSG00000153898	MCOLN2	1	-	84971935	84972034	84965548	84965708	84996795	84997113	38960	2,3	2,0	0,0	5,4	172	73	0.00028206	0.00367276	0.298,1.0	0.0,0.0	0.649	64.9	64.9
28257	ENSG00000277363	SRCIN1	17	-	38568210	38568234	38564117	38564313	38574875	38574974	28257	3,1	0,0	1,1	1,2	97	73	0.000813926	0.00879264	1.0,1.0	0.429,0.273	0.649	64.9	64.9
20395	ENSG00000169169	CPT1C	19	+	49691660	49691770	49691152	49691340	49692238	49692393	20395	1,5	6,7	3,7	0,2	183	73	0.00181324	0.0170017	0.062,0.222	1.0,0.583	-0.649	-64.9	64.9
54278	ENSG00000162572	SCNN1D	1	+	1281225	1281297	1280435	1280666	1281410	1281610	54278	2,2	4,1	3,7	0,0	145	73	2.62374e-07	9.22047e-06	0.201,0.502	1.0,1.0	-0.648	-64.8	64.8
32352	ENSG00000169231	THBS3	1	-	155206515	155206764	155206199	155206406	155208905	155209051	32352	8,8	5,6	14,17	0,1	322	73	1.20328e-06	3.46251e-05	0.266,0.232	1.0,0.794	-0.648	-64.8	64.8
28837	ENSG00000197933	ZNF823	19	-	11738033	11738268	11725200	11725327	11738816	11738882	28837	0,2	3,2	9,4	0,1	308	73	5.66952e-06	0.000131714	0.0,0.192	1.0,0.487	-0.648	-64.8	64.8
77935	ENSG00000031823	RANBP3	19	-	5950716	5950875	5941625	5941835	5951392	5951596	77935	14,5	8,8	14,3	1,0	232	73	1.57684e-05	0.000314686	0.355,0.164	0.815,1.0	-0.648	-64.8	64.8
46869	ENSG00000137161	CNPY3	6	+	42930617	42930761	42929846	42929911	42934474	42934598	46869	2,4	8,4	5,1	1,0	217	73	0.000584132	0.00670706	0.078,0.252	0.627,1.0	-0.648	-64.8	64.8
27843	ENSG00000259024	TVP23C-CDRT4	17	-	15506797	15506986	15503097	15503232	15540432	15540561	27843	21,11	0,1	9,7	7,8	262	73	1.52908e-07	5.72583e-06	1.0,0.754	0.264,0.196	0.647	64.7	64.7
7133	ENSG00000166762	CATSPER2	15	-	43663653	43663716	43639421	43640496	43664417	43664543	7133	6,4	1,1	1,0	3,6	136	73	1.05359e-06	3.09373e-05	0.763,0.682	0.152,0.0	0.647	64.7	64.7
33822	ENSG00000118518	RNF146	6	+	127280515	127280604	127280230	127280340	127286049	127286177	33822	2,2	2,5	4,7	0,1	162	73	1.51849e-05	0.000305099	0.311,0.153	1.0,0.759	-0.647	-64.7	64.7
47109	ENSG00000273559	CWC25	17	-	38810271	38810400	38809701	38809765	38810467	38810595	47109	15,13	21,7	74,59	3,0	202	73	4.78839e-13	5.57809e-11	0.205,0.402	0.899,1.0	-0.646	-64.6	64.6
21320	ENSG00000255571	MIR9-3HG	15	+	89387430	89387538	89378099	89378165	89387816	89387881	21320	0,0	3,2	7,6	2,1	181	73	2.54249e-07	8.96397e-06	0.0,0.0	0.585,0.708	-0.646	-64.6	64.6
24280	ENSG00000168066	SF1	11	-	64771439	64771537	64770255	64770408	64776497	64776626	24280	14,18	4,0	17,31	53,58	171	73	1.70394e-06	4.66802e-05	0.599,1.0	0.12,0.186	0.646	64.6	64.6
58201	ENSG00000120699	EXOSC8	13	+	37003494	37003517	37002933	37003007	37004476	37004561	58201	2,3	0,0	2,1	2,2	96	73	3.89483e-05	0.000682712	1.0,1.0	0.432,0.275	0.646	64.6	64.6
26574	ENSG00000124313	IQSEC2	X	-	53279563	53279776	53266328	53267064	53281495	53281594	26574	26,11	0,0	2,4	2,1	286	73	0.000482686	0.00572845	1.0,1.0	0.203,0.505	0.646	64.6	64.6
48421	ENSG00000167733	HSD11B1L	19	+	5686415	5686527	5684818	5684905	5686899	5686991	48421	3,1	1,2	4,4	0,0	185	73	0.000666392	0.00746384	0.542,0.165	1.0,1.0	-0.646	-64.6	64.6
53223	ENSG00000083750	RRAGB	X	+	55752240	55752401	55751100	55751196	55753391	55753514	53223	8,2	9,16	10,12	1,1	234	73	3.15988e-07	1.08356e-05	0.217,0.038	0.757,0.789	-0.645	-64.5	64.5
44188	ENSG00000173480	ZNF417	19	-	57915337	57915531	57912059	57912189	57916378	57916577	44188	1,0	4,3	2,1	1,0	267	73	0.00344001	0.0287561	0.064,0.0	0.354,1.0	-0.645	-64.5	64.5
85784	ENSG00000230185	C9orf147	9	-	112484929	112485163	112484528	112484624	112486389	112486505	85784	10,8	0,1	4,1	2,5	307	73	8.60394e-06	0.00018795	1.0,0.655	0.322,0.045	0.644	64.4	64.4
13341	ENSG00000183666	GUSBP1	5	+	21471461	21471646	21461782	21461866	21473356	21474439	13341	5,3	2,2	2,3	0,0	258	73	1.39388e-05	0.000284361	0.414,0.298	1.0,1.0	-0.644	-64.4	64.4
48511	ENSG00000183621	ZNF438	10	-	30984368	30984426	30941574	30941651	31031832	31031937	48511	4,1	0,0	1,1	1,1	131	73	0.00235727	0.0211728	1.0,1.0	0.358,0.358	0.642	64.2	64.2
48651	ENSG00000221978	CCNL2	1	-	1388491	1388510	1387953	1388065	1388625	1388767	48651	2,2	11,7	47,51	12,8	92	73	9.39417e-10	5.97782e-08	0.126,0.185	0.757,0.835	-0.641	-64.1	64.1
82323	ENSG00000196247	ZNF107	7	+	64679176	64679336	64669036	64669178	64691247	64691374	82323	23,17	0,0	10,5	4,4	233	73	7.99157e-09	4.02477e-07	1.0,1.0	0.439,0.281	0.64	64	64
37143	ENSG00000106012	IQCE	7	+	2567024	2567163	2559051	2559217	2568953	2568999	37143	18,19	3,0	5,4	8,5	212	73	9.90666e-06	0.000212908	0.674,1.0	0.177,0.216	0.64	64	64
32839	ENSG00000164073	MFSD8	4	-	127939480	127939596	127938782	127938838	127939852	127939997	32839	0,0	7,4	2,2	0,2	189	73	0.00464859	0.0365815	0.0,0.0	1.0,0.279	-0.639	-63.9	63.9
8474	ENSG00000182400	TRAPPC6B	14	-	39163245	39163343	39159449	39159550	39167951	39168049	8474	5,3	0,0	7,1	2,3	171	73	1.34827e-06	3.81066e-05	1.0,1.0	0.599,0.125	0.638	63.8	63.8
15260	ENSG00000143344	RGL1	1	+	183806374	183806485	183742125	183742289	183847565	183847774	15260	2,2	0,1	1,0	2,2	184	73	7.89816e-05	0.00124926	1.0,0.442	0.166,0.0	0.638	63.8	63.8
61575	ENSG00000166801	FAM111A	11	+	59143654	59143695	59143082	59143304	59145826	59145856	61575	10,3	4,1	0,0	3,6	114	73	7.70511e-08	3.10488e-06	0.616,0.658	0.0,0.0	0.637	63.7	63.7
33250	ENSG00000185864	NPIPB4	16	-	21851914	21852046	21847412	21847541	21857258	21857345	33250	8,6	1,1	3,0	6,3	205	73	3.4637e-05	0.000618291	0.74,0.681	0.151,0.0	0.635	63.5	63.5
78097	ENSG00000283050	GTF2IP12	4	-	119450040	119450150	119448827	119448959	119454550	119454628	78097	1,6	1,3	13,9	0,0	183	73	3.91572e-05	0.000684898	0.285,0.444	1.0,1.0	-0.635	-63.5	63.5
19044	ENSG00000101017	CD40	20	+	46126639	46126701	46123125	46123219	46128137	46128224	19044	7,5	0,0	0,5	2,1	135	73	0.0013095	0.0130748	1.0,1.0	0.0,0.73	0.635	63.5	63.5
35686	ENSG00000059145	UNKL	16	-	1398079	1398139	1397177	1397295	1399373	1399509	35686	0,0	3,2	2,4	3,0	133	73	4.83577e-05	0.000818561	0.0,0.0	0.268,1.0	-0.634	-63.4	63.4
34641	ENSG00000154065	ANKRD29	18	-	23638771	23638943	23634050	23634149	23646188	23646287	34641	40,26	0,0	4,11	3,4	245	73	1.64787e-08	7.72555e-07	1.0,1.0	0.284,0.45	0.633	63.3	63.3
34037	ENSG00000168769	TET2	4	+	105190359	105190486	105146292	105146979	105233896	105237351	34037	18,8	1,0	3,6	5,3	200	73	3.21995e-06	8.02449e-05	0.868,1.0	0.18,0.422	0.633	63.3	63.3
80131	ENSG00000108946	PRKAR1A	17	+	68514986	68515119	68512899	68512970	68515393	68515576	80131	9,8	0,1	5,3	5,4	206	73	7.15478e-06	0.000161215	1.0,0.739	0.262,0.21	0.633	63.3	63.3
77342	ENSG00000100129	EIF3L	22	+	37858678	37858740	37851279	37851490	37870175	37870331	77342	10,1	0,0	6,8	7,6	135	73	1.94386e-07	7.08746e-06	1.0,1.0	0.317,0.419	0.632	63.2	63.2
76563	ENSG00000138018	EPT1	2	+	26375039	26375089	26373366	26373629	26383298	26383347	76563	19,15	0,0	8,6	10,5	123	73	2.34602e-10	1.70313e-08	1.0,1.0	0.322,0.416	0.631	63.1	63.1
43754	ENSG00000106692	FKTN	9	+	105574197	105574332	105573654	105573746	105574944	105575018	43754	17,9	16,12	33,23	2,1	208	73	8.61048e-10	5.52964e-08	0.272,0.208	0.853,0.89	-0.631	-63.1	63.1
63421	ENSG00000138942	RNF185	22	+	31182786	31182894	31160210	31160303	31182968	31183066	63421	14,0	2,3	6,2	0,0	181	73	4.51363e-06	0.000107389	0.738,0.0	1.0,1.0	-0.631	-63.1	63.1
372	ENSG00000203288	RP11-98D18.9	1	+	151793204	151793322	151790841	151791245	151793814	151794402	372	3,1	6,3	9,6	0,2	191	73	0.000224788	0.00304008	0.16,0.113	1.0,0.534	-0.631	-63.1	63.1
11974	ENSG00000177125	ZBTB34	9	+	126863591	126863712	126860664	126860739	126879389	126885878	11974	6,1	1,0	4,1	4,2	194	73	0.000546627	0.00634218	0.693,1.0	0.273,0.158	0.631	63.1	63.1
672	ENSG00000123297	TSFM	12	+	57783940	57784170	57783614	57783652	57786162	57786200	672	5,2	1,2	24,9	0,0	303	73	0.000637531	0.00719297	0.546,0.194	1.0,1.0	-0.63	-63	63
80214	ENSG00000086102	NFX1	9	+	33291420	33291578	33290511	33290597	33301262	33301421	80214	9,4	0,0	7,2	4,1	231	73	3.25537e-06	8.10965e-05	1.0,1.0	0.356,0.387	0.629	62.9	62.9
57683	ENSG00000151687	ANKAR	2	+	189711048	189711153	189706937	189707146	189719571	189719813	57683	2,2	2,1	13,4	0,0	178	73	0.000905916	0.00963141	0.291,0.451	1.0,1.0	-0.629	-62.9	62.9
56179	ENSG00000060138	YBX3	12	-	10702411	10702512	10701959	10702134	10704059	10704148	56179	2,1	19,15	137141	25,35	174	73	0	0	0.042,0.027	0.697,0.628	-0.628	-62.8	62.8
42649	ENSG00000102078	SLC25A14	X	+	130349823	130349867	130349250	130349345	130350645	130350731	42649	2,7	7,3	3,2	0,0	117	73	3.13565e-07	1.07638e-05	0.151,0.593	1.0,1.0	-0.628	-62.8	62.8
254	ENSG00000250299	MRPS31P4	13	+	52629218	52629359	52627437	52627578	52632421	52632494	254	8,6	4,4	6,2	0,0	214	73	9.19361e-07	2.73619e-05	0.406,0.338	1.0,1.0	-0.628	-62.8	62.8
66132	ENSG00000227124	ZNF717	3	-	75719169	75719281	75716418	75716541	75741275	75741368	66132	2,4	0,0	3,3	2,2	185	73	2.42782e-05	0.000456138	1.0,1.0	0.372,0.372	0.628	62.8	62.8
26093	ENSG00000001617	SEMA3F	3	+	50175095	50175188	50174230	50174350	50176767	50176861	26093	9,4	5,4	5,1	0,0	166	73	1.38234e-07	5.24877e-06	0.442,0.305	1.0,1.0	-0.627	-62.7	62.7
77934	ENSG00000031823	RANBP3	19	-	5941625	5941707	5933413	5933479	5957917	5957968	77934	1,4	0,0	2,6	5,2	155	73	1.51729e-07	5.69477e-06	1.0,1.0	0.159,0.586	0.627	62.7	62.7
54407	ENSG00000100997	ABHD12	20	-	25317047	25317078	25309498	25309575	25323324	25323430	54407	2,1	0,0	4,5	4,7	104	73	1.51137e-06	4.21314e-05	1.0,1.0	0.412,0.334	0.627	62.7	62.7
39960	ENSG00000106591	MRPL32	7	+	42935845	42935915	42935020	42935136	42937163	42937241	39960	0,0	6,2	3,2	0,3	143	73	0.000346589	0.0043697	0.0,0.0	1.0,0.254	-0.627	-62.7	62.7
405	ENSG00000189171	S100A13	1	-	153626950	153627063	153626319	153626533	153627138	153627268	405	8,4	0,0	4,3	6,1	186	73	2.59744e-08	1.15931e-06	1.0,1.0	0.207,0.541	0.626	62.6	62.6
50941	ENSG00000099338	CATSPERG	19	+	38354709	38354847	38344295	38344368	38358277	38358328	50941	2,3	0,1	0,1	4,1	211	73	2.63724e-05	0.000489535	1.0,0.509	0.0,0.257	0.626	62.6	62.6
42615	ENSG00000215375	MYL5	4	+	675777	675854	673940	673977	676072	676209	42615	1,3	1,2	2,1	0,0	150	73	0.000389131	0.00480194	0.327,0.422	1.0,1.0	-0.625	-62.5	62.5
35994	ENSG00000257379	RP11-793H13.8	12	+	53460330	53460425	53455884	53456001	53461014	53461143	35994	2,2	8,13	17,10	5,1	168	73	1.51842e-07	5.69574e-06	0.098,0.063	0.596,0.813	-0.624	-62.4	62.4
361	ENSG00000140374	ETFA	15	-	76297227	76297348	76295590	76295737	76309931	76310064	361	10,4	0,4	2,1	44,40	194	73	2.49095e-06	6.42154e-05	1.0,0.273	0.017,0.009	0.624	62.4	62.4
39473	ENSG00000172590	MRPL52	14	+	22830963	22831037	22830186	22830254	22834171	22834977	39473	3,1	7,3	11,10	2,1	147	73	1.33718e-05	0.0002746	0.175,0.142	0.732,0.832	-0.624	-62.4	62.4
45106	ENSG00000060237	WNK1	12	+	879572	880031	878214	878361	880720	880814	45106	16,22	14,11	191207	6,8	532	73	3.44169e-15	5.42662e-13	0.136,0.215	0.814,0.78	-0.621	-62.1	62.1
62349	ENSG00000181450	ZNF678	1	+	227650955	227651076	227646543	227646670	227654335	227654353	62349	34,35	0,0	15,7	8,5	194	73	7.5461e-11	6.04421e-09	1.0,1.0	0.414,0.345	0.621	62.1	62.1
36848	ENSG00000174165	ZDHHC24	11	-	66524154	66524276	66520636	66521466	66526935	66527006	36848	2,4	4,1	8,14	0,0	195	73	5.57931e-07	1.77836e-05	0.158,0.6	1.0,1.0	-0.621	-62.1	62.1
9492	ENSG00000196712	NF1	17	+	31379105	31379357	31378890	31379023	31381872	31382106	9492	4,1	3,2	26,12	0,2	325	73	0.00014622	0.00212254	0.23,0.101	1.0,0.574	-0.621	-62.1	62.1
87962	ENSG00000156709	AIFM1	X	-	130155155	130155286	130149468	130149568	130165550	130165879	87962	2,1	0,1	0,2	31,28	204	73	0.00235445	0.0211534	1.0,0.264	0.0,0.025	0.62	62	62
19471	ENSG00000162961	DPY30	2	-	32023676	32023808	32023421	32023474	32029593	32029729	19471	7,2	5,5	13,1	2,0	205	73	0.00380105	0.0311582	0.333,0.125	0.698,1.0	-0.62	-62	62
5102	ENSG00000087448	KLHL42	12	+	27797250	27797349	27791707	27791901	27797714	27798156	5102	18,16	56,49	66,52	5,13	172	73	1.88738e-15	3.14333e-13	0.12,0.122	0.849,0.629	-0.618	-61.8	61.8
20846	ENSG00000144674	GOLGA4	3	+	37289234	37289291	37281957	37282272	37294978	37295077	20846	31,25	0,0	69,54	52,59	130	73	1.11022e-16	2.20417e-14	1.0,1.0	0.427,0.339	0.617	61.7	61.7
7869	ENSG00000124160	NCOA5	20	-	46079386	46079453	46070209	46070536	46089816	46089952	7869	60,76	2,1	10,16	14,12	140	73	7.99361e-15	1.18573e-12	0.94,0.975	0.271,0.41	0.617	61.7	61.7
58711	ENSG00000099840	IZUMO4	19	+	2097584	2097812	2097423	2097495	2097928	2097955	58711	2,2	11,9	28,38	4,4	301	73	9.74887e-13	1.09455e-10	0.042,0.051	0.629,0.697	-0.617	-61.7	61.7
26808	ENSG00000185986	SDHAP3	5	-	1579276	1579507	1576178	1576309	1584983	1585133	26808	62,54	0,0	19,19	9,6	304	73	5.34073e-12	5.26944e-10	1.0,1.0	0.336,0.432	0.616	61.6	61.6
32631	ENSG00000167291	TBC1D16	17	-	79973917	79974137	79952656	79952818	79993595	79993634	32631	12,3	0,0	5,10	2,4	293	73	8.92494e-07	2.6672e-05	1.0,1.0	0.384,0.384	0.616	61.6	61.6
83551	ENSG00000138279	ANXA7	10	-	73389800	73390048	73388311	73388414	73414011	73414076	83551	7,1	0,0	10,6	4,2	321	73	2.73116e-06	6.94729e-05	1.0,1.0	0.362,0.406	0.616	61.6	61.6
4175	ENSG00000141013	GAS8	16	+	90020043	90020156	90019636	90019768	90027635	90027722	4175	0,2	3,3	2,4	0,2	186	73	0.00502555	0.0389455	0.0,0.207	1.0,0.44	-0.616	-61.6	61.6
5097	ENSG00000087448	KLHL42	12	+	27797290	27797349	27791707	27791901	27797714	27798156	5097	9,10	56,49	46,32	5,13	132	73	1.87739e-13	2.32864e-11	0.082,0.101	0.836,0.577	-0.615	-61.5	61.5
65276	ENSG00000162517	PEF1	1	-	31635479	31635522	31633158	31633314	31644840	31644887	65276	6,11	0,2	8,8	12,15	116	73	8.88994e-06	0.000193387	1.0,0.776	0.296,0.251	0.615	61.5	61.5
31090	ENSG00000237296	SMG1P1	16	+	22451619	22451658	22437007	22437492	22454701	22454865	31090	8,3	1,0	7,4	8,8	112	73	1.01657e-05	0.000217256	0.839,1.0	0.363,0.246	0.615	61.5	61.5
82137	ENSG00000197429	IPP	1	-	45708908	45709030	45700069	45700190	45716894	45717017	82137	2,2	0,1	2,0	3,10	195	73	0.00021364	0.00291169	1.0,0.428	0.2,0.0	0.614	61.4	61.4
20292	ENSG00000175455	CCDC14	3	-	123956045	123956115	123948895	123949132	123956739	123956795	20292	11,4	0,0	1,3	1,2	143	73	0.00126581	0.0127164	1.0,1.0	0.338,0.434	0.614	61.4	61.4
46650	ENSG00000177728	TMEM94	17	+	75457293	75457477	75456649	75456751	75471799	75471929	46650	0,0	23,11	28,36	4,8	257	73	0	0	0.0,0.0	0.665,0.561	-0.613	-61.3	61.3
60437	ENSG00000180229	HERC2P3	15	-	20466194	20466370	20462830	20463001	20483402	20483517	60437	21,9	7,6	25,22	0,0	249	73	7.00526e-09	3.59058e-07	0.468,0.305	1.0,1.0	-0.613	-61.3	61.3
74460	ENSG00000128487	SPECC1	17	+	20017986	20018102	20009378	20009424	20096630	20096798	74460	1,2	1,0	1,0	7,9	189	73	0.0010907	0.0112258	0.279,1.0	0.052,0.0	0.613	61.3	61.3
40134	ENSG00000168152	THAP9	4	+	82901075	82901245	82900683	82900882	82904735	82904824	40134	5,1	1,0	0,4	2,2	243	73	0.00137904	0.013627	0.6,1.0	0.0,0.375	0.613	61.3	61.3
32097	ENSG00000138798	EGF	4	+	109936030	109936188	109922158	109922297	109940945	109941145	32097	2,2	1,1	1,1	0,0	231	73	0.00269091	0.0236095	0.387,0.387	1.0,1.0	-0.613	-61.3	61.3
29926	ENSG00000166575	TMEM135	11	+	87091361	87091395	87067693	87067821	87236637	87236684	29926	1,3	0,0	5,0	1,2	107	73	0.0029893	0.0256368	1.0,1.0	0.773,0.0	0.613	61.3	61.3
39299	ENSG00000163939	PBRM1	3	-	52684728	52684914	52682091	52682233	52685748	52685882	39299	12,7	16,9	30,23	1,3	259	73	8.12096e-08	3.25233e-06	0.175,0.18	0.894,0.684	-0.612	-61.2	61.2
6564	ENSG00000273841	TAF9	5	-	69367838	69367971	69366502	69366595	69368626	69368683	6564	3,3	9,12	9,11	2,1	206	73	8.16955e-07	2.46979e-05	0.106,0.081	0.615,0.796	-0.612	-61.2	61.2
28838	ENSG00000197933	ZNF823	19	-	11725200	11725327	11723112	11723342	11738816	11739009	28838	5,6	0,0	3,2	2,1	200	73	0.000116491	0.00174305	1.0,1.0	0.354,0.422	0.612	61.2	61.2
6283	ENSG00000147535	PLPP5	8	-	38268370	38268404	38267266	38267391	38268881	38268962	6283	1,3	1,0	1,0	3,1	107	73	2.24565e-05	0.000426712	0.406,1.0	0.185,0.0	0.611	61.1	61.1
24430	ENSG00000170502	NUDT9	4	+	87445129	87445239	87441870	87441915	87445321	87445507	24430	1,5	0,1	6,0	3,3	183	73	0.00088557	0.00945617	1.0,0.666	0.444,0.0	0.611	61.1	61.1
8203	ENSG00000124588	NQO2	6	+	3004557	3004651	3004166	3004259	3006467	3006559	8203	5,6	7,5	41,40	1,3	167	73	7.8127e-08	3.14047e-06	0.238,0.344	0.947,0.854	-0.609	-60.9	60.9
53220	ENSG00000083750	RRAGB	X	+	55752240	55752353	55751100	55751196	55753391	55753514	53220	9,0	9,16	6,10	1,1	186	73	7.11662e-06	0.000160522	0.282,0.0	0.702,0.797	-0.609	-60.9	60.9
17351	ENSG00000137992	DBT	1	-	100219226	100219346	100218625	100218747	100235435	100235511	17351	6,1	1,0	2,3	3,3	193	73	0.000600923	0.00686397	0.694,1.0	0.201,0.274	0.609	60.9	60.9
53226	ENSG00000083750	RRAGB	X	+	55752245	55752401	55751100	55751196	55753391	55753514	53226	8,6	9,16	8,15	1,1	229	73	8.56892e-07	2.5738e-05	0.221,0.107	0.718,0.827	-0.608	-60.8	60.8
278	ENSG00000114988	LMAN2L	2	-	96737136	96737217	96734408	96734526	96737948	96738067	278	12,3	17,9	27,22	4,2	154	73	2.62758e-08	1.16796e-06	0.251,0.136	0.762,0.839	-0.607	-60.7	60.7
18564	ENSG00000239665	RP11-295P9.3	10	+	13642027	13642155	13638700	13638923	13644916	13645074	18564	3,3	1,3	9,1	0,0	201	73	1.71013e-05	0.000337475	0.521,0.266	1.0,1.0	-0.607	-60.7	60.7
3742	ENSG00000157578	LCA5L	21	-	39435419	39435573	39429130	39429211	39444134	39444201	3742	7,8	2,0	3,2	6,3	227	73	0.000624385	0.00707487	0.53,1.0	0.139,0.177	0.607	60.7	60.7
36053	ENSG00000135315	CEP162	6	-	84219102	84219214	84215775	84215922	84221056	84221171	36053	4,9	8,14	3,7	0,2	185	73	0.00374319	0.0307807	0.165,0.202	1.0,0.58	-0.607	-60.7	60.7
5098	ENSG00000087448	KLHL42	12	+	27797246	27797349	27791707	27791901	27797714	27798156	5098	32,26	56,49	95,72	5,13	176	73	2.22045e-16	4.25274e-14	0.192,0.18	0.887,0.697	-0.606	-60.6	60.6
52492	ENSG00000111731	C2CD5	12	-	22458483	22458555	22456970	22457161	22459491	22459542	52492	5,2	3,2	3,2	0,0	145	73	3.41578e-06	8.43826e-05	0.456,0.335	1.0,1.0	-0.605	-60.5	60.5
80213	ENSG00000086102	NFX1	9	+	33291420	33291583	33290511	33290597	33301262	33301421	80213	11,4	0,0	9,2	4,1	236	73	6.0172e-06	0.000138878	1.0,1.0	0.41,0.382	0.604	60.4	60.4
6101	ENSG00000164403	SHROOM1	5	-	132826276	132826407	132825162	132826182	132827460	132827607	6101	21,8	1,1	2,0	1,1	204	73	0.00476305	0.0372856	0.883,0.741	0.417,0.0	0.604	60.4	60.4
57641	ENSG00000169118	CSNK1G1	15	-	64181263	64181430	64180347	64180454	64188374	64188485	57641	0,0	2,4	23,13	4,3	240	73	2.24374e-08	1.01748e-06	0.0,0.0	0.636,0.569	-0.603	-60.3	60.3
15521	ENSG00000119950	MXI1	10	+	110260998	110261145	110245742	110245818	110279179	110279294	15521	3,4	0,3	0,1	5,3	220	73	0.000648171	0.00729237	1.0,0.307	0.0,0.1	0.603	60.3	60.3
40785	ENSG00000101901	ALG13	X	+	111716952	111717004	111713224	111713297	111717845	111717927	40785	1,1	7,3	4,5	1,1	125	73	2.45964e-05	0.000460918	0.077,0.163	0.7,0.745	-0.602	-60.2	60.2
7650	ENSG00000114062	UBE3A	15	-	25420655	25420752	25415714	25415842	25438488	25438513	7650	2,2	2,0	1,0	4,1	170	73	0.00520083	0.0400365	0.3,1.0	0.097,0.0	0.602	60.2	60.2
44806	ENSG00000131051	RBM39	20	-	35729316	35729551	35725122	35725155	35731940	35732132	44806	17,16	0,0	35,35	12,13	308	73	5.23997e-08	2.19294e-06	1.0,1.0	0.409,0.39	0.601	60.1	60.1
2112	ENSG00000257621	PSMA3-AS1	14	-	58273986	58274010	58266607	58267393	58285590	58285756	2112	2,2	1,1	0,0	2,1	97	73	0.000107064	0.00162112	0.601,0.601	0.0,0.0	0.601	60.1	60.1
69983	ENSG00000147421	HMBOX1	8	+	29050201	29050386	29048959	29049048	29051017	29053270	69983	4,3	16,5	28,21	4,2	258	73	6.69371e-10	4.41182e-08	0.066,0.145	0.664,0.748	-0.6	-60	60
1047	ENSG00000065665	SEC61A2	10	+	12155777	12155931	12149851	12149961	12156906	12157067	1047	22,21	1,1	30,19	23,18	227	73	1.54584e-08	7.32631e-07	0.876,0.871	0.296,0.253	0.599	59.9	59.9
39295	ENSG00000163939	PBRM1	3	-	52684855	52684914	52682091	52682233	52685748	52685794	39295	9,6	16,9	18,21	1,3	132	73	4.22096e-08	1.80594e-06	0.237,0.269	0.909,0.795	-0.599	-59.9	59.9
83886	ENSG00000267426	RP11-552F3.12	17	-	75908120	75908196	75904539	75904719	75909467	75909817	83886	9,1	0,2	0,0	1,2	149	73	4.63222e-05	0.000789442	1.0,0.197	0.0,0.0	0.599	59.9	59.9
75459	ENSG00000163291	PAQR3	4	-	78922140	78922421	78917939	78920681	78923856	78923947	75459	6,2	13,7	45,43	4,5	354	73	1.23285e-11	1.14688e-09	0.087,0.056	0.699,0.639	-0.598	-59.8	59.8
42135	ENSG00000105792	CFAP69	7	+	90305963	90306085	90299866	90304820	90307767	90307854	42135	2,5	5,3	13,7	2,0	195	73	0.000434422	0.00524261	0.13,0.384	0.709,1.0	-0.598	-59.8	59.8
33252	ENSG00000185864	NPIPB4	16	-	21854083	21854421	21851948	21852046	21857258	21857416	33252	1,0	1,3	3,1	1,0	411	73	0.00434548	0.0346586	0.151,0.0	0.348,1.0	-0.598	-59.8	59.8
82611	ENSG00000109046	WSB1	17	+	27308603	27308748	27306781	27306882	27309099	27309272	82611	109,39	62,25	475449	7,8	218	73	0	0	0.371,0.343	0.958,0.949	-0.597	-59.7	59.7
26806	ENSG00000185986	SDHAP3	5	-	1579276	1579484	1576178	1576309	1584983	1585133	26806	64,51	0,0	18,20	9,6	281	73	1.01037e-11	9.5354e-10	1.0,1.0	0.342,0.464	0.597	59.7	59.7
37035	ENSG00000276805	RP11-291L22.9	10	+	38412728	38412882	38412227	38412443	38413326	38413392	37035	0,1	2,5	12,10	4,1	227	73	1.6981e-06	4.65595e-05	0.0,0.06	0.491,0.763	-0.597	-59.7	59.7
61572	ENSG00000149554	CHEK1	11	+	125626416	125626575	125626006	125626029	125626748	125626833	61572	3,3	2,1	2,4	0,0	232	73	0.00128557	0.0128812	0.321,0.486	1.0,1.0	-0.597	-59.7	59.7
80048	ENSG00000131626	PPFIA1	11	+	70271478	70271718	70270772	70270914	70272172	70272436	80048	26,11	27,21	78112	8,7	313	73	0	0	0.183,0.109	0.695,0.789	-0.596	-59.6	59.6
6658	ENSG00000163812	ZDHHC3	3	-	44918792	44918961	44917408	44918143	44929305	44929436	6658	9,1	2,1	2,2	0,0	242	73	0.00528851	0.0405633	0.576,0.232	1.0,1.0	-0.596	-59.6	59.6
63913	ENSG00000126653	NSRP1	17	+	30156539	30156662	30116819	30116863	30163066	30163162	63913	4,5	0,0	11,22	11,7	196	73	4.91412e-06	0.000116027	1.0,1.0	0.271,0.539	0.595	59.5	59.5
66722	ENSG00000135299	ANKRD6	6	+	89616873	89616956	89616558	89616657	89617953	89618031	66722	0,0	7,1	4,1	0,2	156	73	0.00134632	0.0133706	0.0,0.0	1.0,0.19	-0.595	-59.5	59.5
62839	ENSG00000162885	B3GALNT2	1	-	235489167	235489352	235484438	235484515	235494680	235494828	62839	82,68	4,2	31,38	26,23	258	73	3.21965e-15	5.10122e-13	0.853,0.906	0.252,0.319	0.594	59.4	59.4
36198	ENSG00000185842	DNAH14	1	+	225023614	225023865	225007412	225007544	225038693	225038823	36198	11,10	4,3	6,5	0,0	324	73	2.03445e-06	5.40739e-05	0.383,0.429	1.0,1.0	-0.594	-59.4	59.4
20771	ENSG00000134470	IL15RA	10	-	5963742	5963841	5960366	5960567	5966144	5966339	20771	4,8	0,0	1,5	1,2	172	73	0.00376138	0.0308952	1.0,1.0	0.298,0.515	0.594	59.4	59.4
8907	ENSG00000154889	MPPE1	18	-	11897525	11897620	11896983	11897356	11905737	11905950	8907	40,31	2,2	29,8	18,17	168	73	1.18943e-08	5.80183e-07	0.897,0.871	0.412,0.17	0.593	59.3	59.3
60577	ENSG00000189190	ZNF600	19	-	52774574	52774701	52764194	52767772	52778825	52778907	60577	15,9	0,0	24,13	11,8	200	73	8.27397e-08	3.30954e-06	1.0,1.0	0.443,0.372	0.593	59.3	59.3
47871	ENSG00000108506	INTS2	17	-	61887926	61888048	61884900	61885005	61889785	61889894	47871	1,2	17,11	3,4	0,4	195	73	0.00400682	0.0324811	0.022,0.064	1.0,0.272	-0.593	-59.3	59.3
29628	ENSG00000171365	CLCN5	X	+	50054439	50054633	50042315	50042462	50069878	50070030	29628	3,2	10,7	13,9	1,2	267	73	1.72384e-06	4.7146e-05	0.076,0.072	0.78,0.552	-0.592	-59.2	59.2
67813	ENSG00000238105	GOLGA2P5	12	-	100157348	100157445	100157164	100157256	100157527	100157739	67813	1,8	10,1	1,2	0,0	170	73	2.0825e-06	5.51934e-05	0.041,0.775	1.0,1.0	-0.592	-59.2	59.2
21441	ENSG00000075131	TIPIN	15	-	66356638	66356715	66352814	66352955	66386649	66386707	21441	17,10	4,0	9,14	16,18	150	73	6.44473e-05	0.00105155	0.674,1.0	0.215,0.275	0.592	59.2	59.2
24781	ENSG00000139974	SLC38A6	14	+	61052348	61052985	61052040	61052135	61078809	61078927	24781	12,7	1,2	14,11	0,0	710	73	0.000856086	0.00919774	0.552,0.265	1.0,1.0	-0.591	-59.1	59.1
20982	ENSG00000187079	TEAD1	11	+	12864685	12864748	12862249	12862314	12864837	12864900	20982	6,0	5,6	5,7	2,0	136	73	0.000930401	0.00985311	0.392,0.0	0.573,1.0	-0.591	-59.1	59.1
78257	ENSG00000230006	ANKRD36BP2	2	+	88772972	88773044	88765942	88766196	88776500	88776573	78257	1,5	0,1	1,1	1,2	145	73	0.000214564	0.00292	1.0,0.716	0.335,0.201	0.59	59	59
49930	ENSG00000186132	C2orf76	2	-	119317452	119317503	119311621	119311703	119339826	119339971	49930	2,2	3,1	3,4	0,0	124	73	3.90496e-05	0.000683751	0.282,0.541	1.0,1.0	-0.589	-58.9	58.9
19753	ENSG00000147650	LRP12	8	-	104531906	104531963	104508938	104509074	104588818	104589006	19753	10,7	1,1	2,4	6,5	130	73	6.01117e-05	0.000989738	0.849,0.797	0.158,0.31	0.589	58.9	58.9
9852	ENSG00000215374	FAM66B	8	-	7349392	7349488	7348972	7349146	7354810	7355339	9852	6,1	0,2	0,0	2,1	169	73	0.000426051	0.00516432	1.0,0.178	0.0,0.0	0.589	58.9	58.9
34007	ENSG00000162408	NOL9	1	-	6544825	6545002	6533279	6533441	6549570	6549698	34007	11,12	3,0	13,12	19,17	250	73	0.000674941	0.00754273	0.517,1.0	0.167,0.171	0.589	58.9	58.9
46272	ENSG00000137710	RDX	11	-	110237786	110237946	110237491	110237652	110238573	110238756	46272	1,2	0,0	10,8	4,4	233	73	4.25315e-06	0.000102124	1.0,1.0	0.439,0.385	0.588	58.8	58.8
82632	ENSG00000258388	PPT2-EGFL8	6	+	32164578	32164657	32162567	32162622	32166137	32166620	82632	16,10	2,2	2,0	2,5	152	73	1.50513e-05	0.000302975	0.793,0.706	0.324,0.0	0.588	58.8	58.8
79608	ENSG00000144744	UBA3	3	-	69071534	69071617	69063438	69063503	69077797	69077917	79608	10,3	0,1	1,3	2,5	156	73	2.14005e-05	0.000409514	1.0,0.584	0.19,0.219	0.588	58.8	58.8
13595	ENSG00000187187	ZNF546	19	+	39998247	39998410	39997860	39997915	40006095	40006182	13595	4,0	4,1	16,12	3,1	236	73	0.00200476	0.0185043	0.236,0.0	0.623,0.788	-0.588	-58.8	58.8
55874	ENSG00000124593	PRICKLE4	6	+	41783733	41783817	41783461	41783605	41784130	41784238	55874	10,3	3,5	1,1	0,0	157	73	4.06387e-07	1.34469e-05	0.608,0.218	1.0,1.0	-0.587	-58.7	58.7
34004	ENSG00000162408	NOL9	1	-	6541829	6541927	6533279	6533441	6549570	6549698	34004	27,28	3,0	19,19	19,17	171	73	2.20007e-08	1.00046e-06	0.793,1.0	0.299,0.323	0.586	58.6	58.6
3735	ENSG00000157578	LCA5L	21	-	39435419	39435542	39429130	39429211	39444134	39444201	3735	6,8	2,0	3,2	6,3	196	73	0.00079921	0.00864945	0.528,1.0	0.157,0.199	0.586	58.6	58.6
37508	ENSG00000166323	C11orf65	11	-	108407095	108407149	108406762	108406963	108431745	108431838	37508	2,0	2,2	7,2	0,1	127	73	4.22146e-05	0.000729945	0.365,0.0	1.0,0.535	-0.585	-58.5	58.5
33216	ENSG00000167595	PROSER3	19	+	35765102	35765176	35764853	35764936	35766767	35768065	33216	6,1	3,1	6,4	0,0	147	73	0.00011254	0.0016921	0.498,0.332	1.0,1.0	-0.585	-58.5	58.5
62841	ENSG00000162885	B3GALNT2	1	-	235489167	235489255	235484438	235484515	235494680	235494828	62841	66,56	4,2	23,28	26,23	161	73	1.55431e-15	2.63581e-13	0.882,0.927	0.286,0.356	0.584	58.4	58.4
239	ENSG00000243970	PPIEL	1	-	39548682	39548746	39547578	39547634	39548861	39548951	239	1,4	3,1	7,2	0,0	137	73	7.96482e-05	0.00125889	0.151,0.681	1.0,1.0	-0.584	-58.4	58.4
58457	ENSG00000140632	GLYR1	16	-	4821380	4821453	4817597	4817697	4822874	4822931	58457	28,24	0,0	2,2	2,1	146	73	0.00217284	0.0198031	1.0,1.0	0.333,0.5	0.584	58.4	58.4
38393	ENSG00000120832	MTERF2	12	-	106986255	106986309	106985114	106985215	106986968	106987160	38393	1,0	13,3	7,3	3,1	127	73	7.16859e-07	2.20402e-05	0.042,0.0	0.573,0.633	-0.582	-58.2	58.2
84725	ENSG00000133519	ZDHHC8P1	22	-	23392726	23392833	23391376	23391724	23399759	23400583	84725	3,3	0,0	6,2	2,2	180	73	7.36107e-05	0.00117833	1.0,1.0	0.549,0.289	0.581	58.1	58.1
32360	ENSG00000169231	THBS3	1	-	155206970	155207063	155206199	155206406	155208905	155209051	32360	6,3	5,6	1,5	0,1	166	73	0.0007976	0.00863777	0.345,0.18	1.0,0.687	-0.581	-58.1	58.1
45691	ENSG00000238098	ABCA17P	16	+	2345174	2345280	2341118	2341373	2345818	2345933	45691	6,3	2,3	4,2	0,0	179	73	1.83647e-06	4.96427e-05	0.55,0.29	1.0,1.0	-0.58	-58	58
62893	ENSG00000102312	PORCN	X	+	48509423	48509577	48509029	48509103	48509783	48509956	62893	3,10	4,3	21,8	1,0	227	73	2.4681e-05	0.00046184	0.194,0.517	0.871,1.0	-0.58	-58	58
38992	ENSG00000163463	KRTCAP2	1	-	155170008	155170127	155169790	155169857	155172350	155172489	38992	5,3	8,2	7,13	0,2	192	73	0.000201715	0.00276886	0.192,0.363	1.0,0.712	-0.579	-57.9	57.9
21438	ENSG00000075131	TIPIN	15	-	66356638	66356775	66352814	66352955	66386649	66386707	21438	15,12	4,0	12,13	16,18	210	73	0.000464478	0.00554064	0.566,1.0	0.207,0.201	0.579	57.9	57.9
17127	ENSG00000260518	BMS1P8	16	-	33697736	33697795	33697010	33697130	33698041	33698222	17127	1,1	1,1	15,12	0,1	132	73	0.000756598	0.00827214	0.356,0.356	1.0,0.869	-0.579	-57.9	57.9
52062	ENSG00000197653	DNAH10	12	+	123932617	123932731	123931940	123932108	123933330	123933439	52062	3,0	3,3	2,2	0,1	187	73	0.00157827	0.015217	0.281,0.0	1.0,0.438	-0.579	-57.9	57.9
45006	ENSG00000186523	FAM86B1	8	-	12186351	12186617	12185375	12185525	12186699	12186833	45006	2,1	1,1	8,6	1,0	339	73	0.00024622	0.00327752	0.301,0.177	0.633,1.0	-0.578	-57.8	57.8
12037	ENSG00000173276	ZBTB21	21	-	42002349	42002503	41988636	41994108	42002896	42002961	12037	3,10	2,7	12,18	1,0	227	73	2.6437e-06	6.76443e-05	0.325,0.315	0.794,1.0	-0.577	-57.7	57.7
12229	ENSG00000078487	ZCWPW1	7	-	100402515	100402576	100400854	100401336	100403693	100403785	12229	6,2	0,1	1,3	2,9	134	73	5.14465e-05	0.000865	1.0,0.521	0.214,0.154	0.577	57.7	57.7
69024	ENSG00000185838	GNB1L	22	-	19802692	19802885	19802000	19802216	19806658	19806757	69024	0,0	4,4	17,9	2,3	266	73	2.2773e-08	1.03198e-06	0.0,0.0	0.7,0.452	-0.576	-57.6	57.6
54903	ENSG00000119004	CYP20A1	2	+	203245845	203245895	203239026	203239134	203251966	203252109	54903	5,9	1,1	3,4	6,9	123	73	3.60414e-05	0.000640376	0.748,0.842	0.229,0.209	0.576	57.6	57.6
75839	ENSG00000022277	RTFDC1	20	+	56471613	56471669	56468678	56468766	56472325	56472415	75839	2,2	6,3	6,5	0,2	129	73	0.000591066	0.00676681	0.159,0.274	1.0,0.586	-0.576	-57.6	57.6
35563	ENSG00000104081	BMF	15	-	40104242	40104340	40091786	40091888	40105794	40106086	35563	4,6	0,0	6,6	3,4	171	73	1.81415e-06	4.91823e-05	1.0,1.0	0.461,0.39	0.575	57.5	57.5
43640	ENSG00000143373	ZNF687	1	+	151283187	151283318	151282311	151282395	151285205	151286074	43640	2,2	0,0	6,8	6,2	204	73	1.40124e-07	5.30507e-06	1.0,1.0	0.264,0.589	0.574	57.4	57.4
83332	ENSG00000253661	ZFHX4-AS1	8	-	76672826	76673033	76616321	76616451	76683051	76683278	83332	2,4	0,0	3,7	3,1	280	73	3.17722e-05	0.000572269	1.0,1.0	0.207,0.646	0.574	57.4	57.4
45109	ENSG00000060237	WNK1	12	+	867865	869104	862082	862270	871264	871348	45109	36,31	49,35	817902	26,34	1312	73	0	0	0.039,0.047	0.636,0.596	-0.573	-57.3	57.3
78056	ENSG00000141627	DYM	18	-	49393644	49393742	49391592	49391642	49430254	49430447	78056	9,4	6,4	53,51	2,2	171	73	6.15662e-07	1.92873e-05	0.39,0.299	0.919,0.916	-0.573	-57.3	57.3
43638	ENSG00000143373	ZNF687	1	+	151285964	151286074	151282311	151282395	151286274	151288406	43638	7,2	11,6	27,18	5,2	183	73	1.19584e-06	3.44872e-05	0.202,0.117	0.683,0.782	-0.573	-57.3	57.3
27412	ENSG00000131697	NPHP4	1	-	5879345	5879632	5877092	5877298	5880113	5880238	27412	4,2	4,8	24,33	5,1	360	73	9.47089e-06	0.000204555	0.169,0.048	0.493,0.87	-0.573	-57.3	57.3
6711	ENSG00000185684	EP400NL	12	+	132109767	132109832	132108571	132108682	132120419	132120601	6711	2,5	0,0	1,9	3,2	138	73	1.20131e-05	0.000250812	1.0,1.0	0.15,0.704	0.573	57.3	57.3
41552	ENSG00000114956	DGUOK	2	+	73943171	73943275	73932597	73932683	73946718	73946906	41552	4,0	1,3	8,7	1,0	177	73	0.000108696	0.00164075	0.623,0.0	0.767,1.0	-0.572	-57.2	57.2
781	ENSG00000245680	ZNF585B	19	-	37199399	37199497	37198938	37199054	37207039	37207254	781	5,1	1,2	5,2	0,0	171	73	0.00287635	0.024901	0.681,0.176	1.0,1.0	-0.572	-57.2	57.2
67911	ENSG00000167543	TP53I13	17	+	29567863	29567980	29567179	29567411	29568277	29568548	67911	6,4	2,0	1,3	3,3	190	73	0.00541148	0.0413118	0.535,1.0	0.114,0.278	0.572	57.2	57.2
68092	ENSG00000169026	MFSD7	4	-	686088	686302	685834	685911	686531	686690	68092	21,23	0,0	11,3	2,2	287	73	7.45781e-05	0.0011906	1.0,1.0	0.583,0.276	0.571	57.1	57.1
86399	ENSG00000144061	NPHP1	2	-	110125188	110125323	110123707	110124063	110125636	110125681	86399	3,3	1,2	9,2	0,0	208	73	0.00196568	0.0181952	0.513,0.345	1.0,1.0	-0.571	-57.1	57.1
73580	ENSG00000104763	ASAH1	8	-	18076176	18076413	18075540	18075587	18084586	18084944	73580	1,2	0,0	6,8	1,5	310	73	1.67232e-07	6.21576e-06	1.0,1.0	0.586,0.274	0.57	57	57
51107	ENSG00000224141	MIR548XHG	21	-	18563314	18563406	18561614	18561691	18589526	18589620	51107	15,11	0,10	5,1	14,8	165	73	0.000959738	0.0100916	1.0,0.327	0.136,0.052	0.57	57	57
44874	ENSG00000015475	BID	22	-	17750104	17750174	17739348	17739488	17774380	17774412	44874	17,18	0,0	7,15	6,8	143	73	7.54562e-09	3.83279e-07	1.0,1.0	0.373,0.489	0.569	56.9	56.9
53156	ENSG00000139668	WDFY2	13	+	51752862	51752955	51751309	51751415	51755357	51755459	53156	4,0	12,3	24,23	6,6	166	73	7.29861e-07	2.2366e-05	0.128,0.0	0.638,0.628	-0.569	-56.9	56.9
24179	ENSG00000173818	ENDOV	17	+	80421827	80421962	80415649	80415821	80422205	80422245	24179	19,8	12,5	9,17	0,1	208	73	2.16764e-06	5.71476e-05	0.357,0.36	1.0,0.856	-0.569	-56.9	56.9
10891	ENSG00000170919	TPT1-AS1	13	+	45383759	45383838	45383090	45383235	45389734	45389820	10891	8,2	4,3	13,14	0,1	152	73	1.5543e-05	0.000310807	0.49,0.243	1.0,0.871	-0.569	-56.9	56.9
11645	ENSG00000248712	CCDC153	11	-	119193765	119193885	119193150	119193243	119194922	119194994	11645	7,9	2,0	2,0	1,1	193	73	0.00380227	0.0311643	0.57,1.0	0.431,0.0	0.569	56.9	56.9
44691	ENSG00000183077	AFMID	17	+	78202702	78202751	78190969	78191060	78206910	78207187	44691	13,7	4,2	3,3	16,16	122	73	1.37889e-07	5.23873e-06	0.66,0.677	0.101,0.101	0.568	56.8	56.8
44389	ENSG00000136522	MRPL47	3	-	179603412	179603531	179601729	179601790	179604526	179604654	44389	3,0	8,3	12,17	7,1	192	73	0.000180558	0.00252474	0.125,0.0	0.395,0.866	-0.568	-56.8	56.8
1330	ENSG00000028528	SNX1	15	+	64118791	64118854	64118116	64118244	64126078	64126099	1330	2,2	0,0	10,6	3,11	136	73	1.75783e-06	4.79118e-05	1.0,1.0	0.641,0.226	0.567	56.7	56.7
6845	ENSG00000234719	RP11-166B2.1	16	-	11956143	11956237	11937539	11937668	11963890	11964026	6845	10,6	0,0	5,17	4,7	167	73	3.78209e-07	1.26625e-05	1.0,1.0	0.353,0.515	0.566	56.6	56.6
78387	ENSG00000273247	RP11-83A24.2	4	-	139415936	139416012	139413815	139414024	139453684	139454034	78387	4,1	0,1	1,0	2,1	149	73	4.40484e-05	0.00075723	1.0,0.329	0.197,0.0	0.566	56.6	56.6
75497	ENSG00000266338	NBPF15	1	-	144442816	144442920	144440140	144440295	144448856	144448916	75497	5,4	6,3	11,14	0,2	177	73	9.55819e-05	0.00146832	0.256,0.355	1.0,0.743	-0.566	-56.6	56.6
15698	ENSG00000181894	ZNF329	19	-	58143104	58143198	58142556	58142661	58154734	58155110	15698	2,3	2,1	3,3	0,0	167	73	0.0024998	0.0222231	0.304,0.567	1.0,1.0	-0.565	-56.5	56.5
46953	ENSG00000205464	ATP6AP1L	5	+	82304027	82304082	82303773	82303832	82304614	82304850	46953	5,0	6,2	12,12	5,1	128	73	0.00561371	0.0425599	0.322,0.0	0.578,0.873	-0.565	-56.5	56.5
13713	ENSG00000198554	WDHD1	14	-	55026710	55026803	55013484	55013596	55027027	55027077	13713	24,16	0,0	7,12	10,3	166	73	6.94216e-08	2.82013e-06	1.0,1.0	0.235,0.638	0.564	56.4	56.4
20331	ENSG00000162390	ACOT11	1	+	54600962	54601068	54599295	54599415	54601268	54601413	20331	6,1	14,10	8,3	1,1	179	73	7.63625e-05	0.00121432	0.149,0.039	0.765,0.55	-0.564	-56.4	56.4
9397	ENSG00000115525	ST3GAL5	2	-	85870071	85870258	85863361	85863485	85888823	85888986	9397	3,5	0,1	3,0	1,2	260	73	0.000391394	0.00482164	1.0,0.584	0.457,0.0	0.564	56.4	56.4
59803	ENSG00000181555	SETD2	3	-	47126647	47126661	47120482	47124548	47163853	47163967	59803	1,1	0,0	6,1	7,1	87	73	7.45555e-06	0.000166723	1.0,1.0	0.418,0.456	0.563	56.3	56.3
31330	ENSG00000147586	MRPS28	8	-	80028694	80028796	80002998	80003120	80030020	80030232	31330	1,3	2,1	9,14	0,1	175	73	0.000703329	0.00780505	0.173,0.556	1.0,0.854	-0.563	-56.3	56.3
34620	ENSG00000129038	LOXL1	15	+	73941874	73942058	73925988	73927885	73942853	73942962	34620	1,0	8,8	3,2	0,3	257	73	0.00645203	0.0476901	0.034,0.0	1.0,0.159	-0.563	-56.3	56.3
16912	ENSG00000182446	NPLOC4	17	-	81561188	81561310	81559395	81559416	81563412	81563568	16912	6,14	0,0	21,26	9,14	195	73	2.7716e-07	9.66706e-06	1.0,1.0	0.466,0.41	0.562	56.2	56.2
47553	ENSG00000151746	BICD1	12	+	32338785	32338979	32337498	32337706	32367669	32367745	47553	6,5	1,4	5,1	0,0	267	73	1.06203e-06	3.11665e-05	0.621,0.255	1.0,1.0	-0.562	-56.2	56.2
30276	ENSG00000096063	SRPK1	6	-	35904878	35904974	35890894	35891041	35920467	35920528	30276	1,0	2,2	2,1	0,1	169	73	0.0011107	0.011401	0.178,0.0	1.0,0.302	-0.562	-56.2	56.2
42491	ENSG00000204316	MRPL38	17	-	75900463	75900552	75899515	75899674	75900773	75900863	42491	4,2	0,0	6,6	3,4	162	73	3.30739e-06	8.21412e-05	1.0,1.0	0.474,0.403	0.561	56.1	56.1
37154	ENSG00000106012	IQCE	7	+	2567115	2567163	2559047	2559217	2568953	2569066	37154	24,33	3,0	3,9	8,5	121	73	5.06878e-06	0.000119074	0.828,1.0	0.184,0.521	0.561	56.1	56.1
49362	ENSG00000074964	ARHGEF10L	1	+	17639237	17639332	17638561	17638689	17640201	17640302	49362	1,3	7,12	10,10	5,1	168	73	3.32236e-05	0.000595183	0.058,0.098	0.465,0.813	-0.561	-56.1	56.1
8710	ENSG00000249859	PVT1	8	+	128099369	128099573	128096517	128096654	128100979	128101253	8710	29,16	47,14	356376	36,30	277	73	0	0	0.14,0.231	0.723,0.768	-0.56	-56	56
18911	ENSG00000116747	TROVE2	1	+	193059873	193060222	193059658	193059776	193069033	193069179	18911	22,15	18,15	202191	9,18	422	73	1.26121e-13	1.61671e-11	0.175,0.147	0.795,0.647	-0.56	-56	56
33824	ENSG00000118518	RNF146	6	+	127282286	127282395	127280230	127280340	127286049	127286084	33824	3,5	2,5	8,9	0,1	182	73	2.81865e-05	0.000517472	0.376,0.286	1.0,0.783	-0.56	-56	56
74641	ENSG00000259673	IQCH-AS1	15	-	67454280	67454435	67430320	67430400	67459691	67459975	74641	12,8	0,0	4,3	2,1	228	73	0.0015444	0.0149457	1.0,1.0	0.39,0.49	0.56	56	56
3938	ENSG00000242259	C22orf39	22	-	19405462	19405531	19397991	19398087	19405785	19405880	3938	14,6	45,29	46,33	9,10	142	73	1.11022e-15	1.9487e-13	0.138,0.096	0.724,0.629	-0.559	-55.9	55.9
27520	ENSG00000171853	TRAPPC12	2	+	3466253	3466393	3465596	3465695	3478845	3478871	27520	6,7	0,0	7,3	4,1	213	73	1.96345e-06	5.24654e-05	1.0,1.0	0.375,0.507	0.559	55.9	55.9
82658	ENSG00000272146	ARF4-AS1	3	+	57600058	57600169	57597795	57598051	57600742	57600927	82658	7,1	0,0	6,2	3,1	184	73	6.01315e-05	0.000989813	1.0,1.0	0.442,0.442	0.558	55.8	55.8
38263	ENSG00000168137	SETD5	3	+	9434044	9434181	9433844	9433950	9434276	9434485	38263	2,3	31,18	39,47	14,7	210	73	2.55351e-15	4.13637e-13	0.022,0.055	0.492,0.7	-0.557	-55.7	55.7
39958	ENSG00000106591	MRPL32	7	+	42935818	42935915	42935020	42935136	42937163	42937241	39958	2,1	6,2	6,5	0,3	170	73	0.00419251	0.0336969	0.125,0.177	1.0,0.417	-0.557	-55.7	55.7
45108	ENSG00000060237	WNK1	12	+	867865	869104	862082	862270	878211	878361	45108	36,31	23,17	780862	24,27	1312	73	0	0	0.08,0.092	0.644,0.64	-0.556	-55.6	55.6
61592	ENSG00000132952	USPL1	13	+	30621072	30621221	30617782	30618056	30621763	30621892	61592	24,18	24,11	97122	8,4	222	73	4.14113e-13	4.92992e-11	0.247,0.35	0.799,0.909	-0.556	-55.6	55.6
22490	ENSG00000186020	ZNF529	19	-	36572332	36572392	36556103	36556197	36589614	36589701	22490	2,5	6,1	9,9	0,0	133	73	3.42163e-06	8.4463e-05	0.155,0.733	1.0,1.0	-0.556	-55.6	55.6
3743	ENSG00000157578	LCA5L	21	-	39429130	39429394	39423419	39423490	39435419	39435542	3743	9,6	2,2	7,7	0,0	337	73	4.75843e-05	0.000807947	0.494,0.394	1.0,1.0	-0.556	-55.6	55.6
52866	ENSG00000137819	PAQR5	15	+	69359965	69360131	69337340	69337501	69379882	69380010	52866	8,3	0,1	2,1	2,2	239	73	0.000142739	0.00207942	1.0,0.478	0.234,0.132	0.556	55.6	55.6
73162	ENSG00000174928	C3orf33	3	-	155802531	155802591	155767517	155767669	155806138	155806272	73162	11,8	0,0	5,1	1,3	133	73	0.000167524	0.00237101	1.0,1.0	0.733,0.155	0.556	55.6	55.6
29191	ENSG00000139350	NEDD1	12	+	96907603	96907624	96907229	96907300	96909751	96909895	29191	1,4	2,2	4,4	0,0	94	73	0.000263883	0.00347429	0.28,0.608	1.0,1.0	-0.556	-55.6	55.6
43172	ENSG00000125826	RBCK1	20	+	421090	421153	419557	419731	422126	422238	43172	3,0	1,5	15,15	3,0	136	73	0.000751388	0.00822208	0.617,0.0	0.729,1.0	-0.556	-55.6	55.6
50740	ENSG00000166262	FAM227B	15	-	49577171	49577305	49576760	49576845	49577628	49577664	50740	5,3	17,5	14,12	8,0	207	73	0.00120956	0.012225	0.094,0.175	0.382,1.0	-0.556	-55.6	55.6
63834	ENSG00000175772	LINC01106	2	-	110377649	110377777	110375137	110377068	110382703	110383233	63834	3,0	6,1	3,1	0,1	201	73	0.00336008	0.0281965	0.154,0.0	1.0,0.266	-0.556	-55.6	55.6
2924	ENSG00000146067	FAM193B	5	-	177532155	177532200	177531337	177531521	177532442	177532612	2924	1,4	13,8	19,35	6,8	118	73	9.42736e-08	3.70937e-06	0.045,0.236	0.662,0.73	-0.555	-55.5	55.5
78049	ENSG00000233184	RP11-421L21.3	1	+	101075394	101075716	101025918	101026061	101086851	101087171	78049	82,57	4,0	34,24	9,12	395	73	7.52357e-07	2.29582e-05	0.791,1.0	0.411,0.27	0.555	55.5	55.5
81644	ENSG00000138111	TMEM180	10	+	102470664	102471117	102469992	102470075	102471272	102471396	81644	15,29	5,6	44,30	0,1	526	73	1.8825e-06	5.06767e-05	0.294,0.401	1.0,0.806	-0.555	-55.5	55.5
55728	ENSG00000103591	AAGAB	15	-	67231229	67231332	67226926	67226950	67231813	67231897	55728	1,4	1,2	14,5	1,0	176	73	0.00161811	0.0155206	0.293,0.453	0.853,1.0	-0.553	-55.3	55.3
48583	ENSG00000076321	KLHL20	1	+	173715522	173715654	173714940	173715078	173716002	173716066	48583	19,7	17,12	62,56	4,8	205	73	5.22696e-09	2.75606e-07	0.285,0.172	0.847,0.714	-0.552	-55.2	55.2
44249	ENSG00000068903	SIRT2	19	-	38898378	38898425	38893818	38893971	38899505	38899711	44249	14,7	0,0	8,7	4,8	120	73	7.20601e-08	2.91278e-06	1.0,1.0	0.549,0.347	0.552	55.2	55.2
13448	ENSG00000156860	FBRS	16	+	30661303	30661333	30660265	30660442	30662419	30662468	13448	17,18	1,3	13,9	14,21	103	73	2.6385e-07	9.26234e-06	0.923,0.81	0.397,0.233	0.552	55.2	55.2
4494	ENSG00000254101	RP11-30J20.1	8	+	136789834	136789889	136536977	136537059	136797273	136797370	4494	5,2	0,0	2,4	2,2	128	73	0.000113738	0.00170814	1.0,1.0	0.363,0.533	0.552	55.2	55.2
44390	ENSG00000136522	MRPL47	3	-	179603412	179603535	179601729	179601790	179604526	179604654	44390	3,0	8,3	11,16	7,1	196	73	0.000293746	0.0037991	0.123,0.0	0.369,0.856	-0.551	-55.1	55.1
51242	ENSG00000163785	RYK	3	-	134199563	134199705	134195081	134195182	134200352	134200436	51242	4,5	4,6	8,8	2,0	215	73	0.00158017	0.015233	0.253,0.221	0.576,1.0	-0.551	-55.1	55.1
39011	ENSG00000128881	TTBK2	15	-	42855117	42855200	42840359	42840433	42872610	42872677	39011	3,2	0,3	2,0	6,8	156	73	0.00572952	0.0432931	1.0,0.238	0.135,0.0	0.551	55.1	55.1
6964	ENSG00000163138	PACRGL	4	+	20709682	20709773	20704659	20704814	20712787	20712922	6964	27,12	2,0	11,3	6,3	164	73	5.1198e-05	0.000861711	0.857,1.0	0.449,0.308	0.55	55	55
74214	ENSG00000135838	NPL	1	+	182806418	182806531	182806144	182806232	182812155	182812213	74214	1,1	13,11	14,9	5,2	186	73	1.98424e-09	1.16828e-07	0.029,0.034	0.524,0.638	-0.549	-54.9	54.9
14015	ENSG00000101150	TPD52L2	20	+	63882749	63882869	63873667	63873816	63889189	63889238	14015	13,11	0,0	15,15	6,8	193	73	1.72006e-07	6.36775e-06	1.0,1.0	0.486,0.415	0.549	54.9	54.9
31143	ENSG00000227671	RP11-488L18.4	1	-	247202009	247202080	247200066	247200193	247210690	247210814	31143	7,4	0,0	7,3	4,2	144	73	4.9215e-06	0.000116075	1.0,1.0	0.47,0.432	0.549	54.9	54.9
76621	ENSG00000128683	GAD1	2	+	170842568	170842648	170836792	170836883	170844044	170844157	76621	1,3	0,0	13,13	4,15	153	73	1.13079e-05	0.000237997	1.0,1.0	0.608,0.293	0.549	54.9	54.9
87825	ENSG00000245910	SNHG6	8	-	66926197	66926302	66922613	66922725	66926377	66926398	87825	2,4	1,2	4,5	0,0	178	73	0.000262771	0.00346385	0.451,0.451	1.0,1.0	-0.549	-54.9	54.9
3245	ENSG00000127952	STYXL1	7	-	76016774	76016808	76013741	76013887	76028641	76028703	3245	2,5	2,0	2,2	13,5	107	73	0.00159803	0.0153704	0.406,1.0	0.095,0.214	0.549	54.9	54.9
84456	ENSG00000196305	IARS	9	-	92257803	92257986	92256683	92256800	92258853	92258998	84456	76,53	508317	333365	68,69	256	73	0	0	0.041,0.046	0.583,0.601	-0.548	-54.8	54.8
14885	ENSG00000074800	ENO1	1	-	8868440	8868577	8867987	8868057	8871890	8871986	14885	11,10	0,1	23,27	19,15	210	73	5.81516e-06	0.000134665	1.0,0.777	0.296,0.385	0.548	54.8	54.8
242	ENSG00000243970	PPIEL	1	-	39548669	39548746	39547578	39547634	39548861	39548951	242	2,4	3,1	6,2	0,0	150	73	9.25801e-05	0.00143098	0.245,0.661	1.0,1.0	-0.547	-54.7	54.7
55908	ENSG00000059377	TBXAS1	7	+	139780739	139780824	139778255	139778471	139787337	139787426	55908	14,10	2,2	2,1	3,3	158	73	0.000363778	0.00455205	0.764,0.698	0.235,0.133	0.547	54.7	54.7
48544	ENSG00000165733	BMS1	10	+	42801987	42802218	42798467	42798625	42817317	42817494	48544	20,14	0,0	19,15	4,6	304	73	9.07997e-08	3.59221e-06	1.0,1.0	0.533,0.375	0.546	54.6	54.6
12039	ENSG00000173276	ZBTB21	21	-	42002349	42002500	41988636	41994108	42002896	42002961	12039	4,9	2,7	11,18	1,0	224	73	4.26862e-06	0.00010242	0.395,0.295	0.782,1.0	-0.546	-54.6	54.6
9444	ENSG00000082269	FAM135A	6	+	70486166	70486244	70482000	70482154	70491033	70491083	9444	27,12	9,1	5,3	11,7	151	73	5.76734e-05	0.000955146	0.592,0.853	0.18,0.172	0.546	54.6	54.6
85543	ENSG00000088367	EPB41L1	20	+	36125422	36125527	36122678	36122747	36175550	36175715	85543	11,3	0,2	1,0	1,2	178	73	9.22968e-05	0.00142762	1.0,0.381	0.291,0.0	0.545	54.5	54.5
14373	ENSG00000173960	UBXN2A	2	+	23939539	23939662	23927311	23927615	23958300	23958355	14373	5,2	0,0	2,5	1,2	196	73	0.00032546	0.0041491	1.0,1.0	0.427,0.482	0.545	54.5	54.5
80790	ENSG00000111843	TMEM14C	6	+	10724555	10724633	10722914	10723241	10725906	10726008	80790	8,7	0,0	2,3	1,2	151	73	0.000388025	0.00479193	1.0,1.0	0.492,0.42	0.544	54.4	54.4
18237	ENSG00000166435	XRRA1	11	-	74927379	74927488	74921274	74921347	74930299	74930372	18237	14,14	5,9	18,19	0,0	182	73	2.07111e-08	9.47777e-07	0.529,0.384	1.0,1.0	-0.543	-54.3	54.3
6270	ENSG00000147535	PLPP5	8	-	38268370	38268407	38267266	38267391	38268881	38268990	6270	3,3	1,0	1,1	3,1	110	73	9.78021e-05	0.00149572	0.666,1.0	0.181,0.399	0.543	54.3	54.3
65799	ENSG00000142208	AKT1	14	-	104793126	104793304	104792597	104792722	104795483	104795504	65799	62,40	35,27	128127	8,4	251	73	0	0	0.34,0.301	0.823,0.902	-0.542	-54.2	54.2
56528	ENSG00000267216	AC010642.1	19	+	58312165	58312196	58306087	58306216	58314747	58315197	56528	56,27	1,0	33,19	23,21	104	73	1.44329e-15	2.47983e-13	0.975,1.0	0.502,0.388	0.542	54.2	54.2
1275	ENSG00000198964	SGMS1	10	-	50519830	50519921	50343491	50344345	50623706	50623977	1275	5,8	0,0	8,8	6,3	164	73	1.74883e-07	6.4559e-06	1.0,1.0	0.372,0.543	0.542	54.2	54.2
43481	ENSG00000239779	WBP1	2	+	74458831	74458919	74458438	74458671	74459437	74459562	43481	12,1	2,2	5,6	0,0	161	73	0.000498984	0.00587583	0.731,0.185	1.0,1.0	-0.542	-54.2	54.2
1955	ENSG00000179178	TMEM125	1	+	43271033	43271253	43270680	43270793	43272183	43272339	1955	156143	94,92	330346	18,17	293	73	0	0	0.293,0.279	0.82,0.835	-0.541	-54.1	54.1
6167	ENSG00000228903	RASA4CP	7	-	44036671	44036809	44034173	44034311	44038806	44038977	6167	15,6	5,3	21,14	0,0	211	73	2.31622e-07	8.26464e-06	0.509,0.409	1.0,1.0	-0.541	-54.1	54.1
69988	ENSG00000147421	HMBOX1	8	+	29049289	29049394	29048956	29049048	29051017	29053270	69988	5,6	16,5	23,23	4,2	178	73	1.79256e-06	4.86879e-05	0.114,0.33	0.702,0.825	-0.541	-54.1	54.1
64619	ENSG00000130158	DOCK6	19	-	11229284	11229390	11229000	11229035	11232184	11232289	64619	5,2	4,2	18,13	3,0	179	73	0.00152715	0.0148096	0.338,0.29	0.71,1.0	-0.541	-54.1	54.1
21890	ENSG00000132424	PNISR	6	-	99416348	99416451	99414571	99414690	99425214	99425270	21890	46,33	9,4	18,12	28,26	176	73	1.59881e-11	1.45409e-09	0.679,0.774	0.211,0.161	0.54	54	54
67059	ENSG00000142632	ARHGEF19	1	-	16205537	16205667	16205350	16205425	16205930	16206083	67059	22,17	20,16	40,48	3,4	203	73	4.44685e-10	3.03537e-08	0.283,0.276	0.827,0.812	-0.54	-54	54
60706	ENSG00000259429	UBE2Q2P2	15	+	82382636	82382883	82382210	82382298	82400659	82400716	60706	9,6	3,5	52,24	2,1	320	73	4.87149e-05	0.000823537	0.406,0.215	0.856,0.846	-0.54	-54	54
6736	ENSG00000188234	AGAP4	10	-	45827512	45827601	45825593	45827390	45828028	45828080	6736	8,2	5,3	4,6	0,1	162	73	0.000297092	0.00383399	0.419,0.231	1.0,0.73	-0.54	-54	54
19051	ENSG00000244257	PKD1P1	16	+	16323751	16323840	16323155	16323289	16324383	16324527	19051	2,0	3,1	3,1	0,1	162	73	0.000793887	0.00860382	0.231,0.0	1.0,0.311	-0.54	-54	54
32959	ENSG00000146963	LUC7L2	7	+	139371386	139371463	139363175	139363259	139376061	139376156	32959	18,16	5,2	16,18	44,34	150	73	4.88285e-08	2.0607e-06	0.637,0.796	0.15,0.205	0.539	53.9	53.9
74942	ENSG00000168297	PXK	3	+	58365873	58365924	58332879	58333090	58382513	58382700	74942	3,4	0,0	6,7	5,4	124	73	1.1982e-06	3.45245e-05	1.0,1.0	0.414,0.507	0.539	53.9	53.9
255	ENSG00000250299	MRPS31P4	13	+	52629768	52629874	52627437	52627578	52632421	52632494	255	10,7	4,4	5,3	0,0	179	73	1.46589e-06	4.09865e-05	0.505,0.416	1.0,1.0	-0.539	-53.9	53.9
88053	ENSG00000160953	MUM1	19	+	1371303	1371480	1370641	1371078	1373071	1373160	88053	6,13	16,18	37,34	10,2	250	73	2.06734e-06	5.48363e-05	0.099,0.174	0.519,0.832	-0.539	-53.9	53.9
33826	ENSG00000118518	RNF146	6	+	127285207	127285348	127280230	127280340	127286049	127286097	33826	12,3	2,5	16,34	0,1	214	73	1.83021e-05	0.000358117	0.672,0.17	1.0,0.921	-0.539	-53.9	53.9
53225	ENSG00000083750	RRAGB	X	+	55752245	55752353	55751100	55751196	55753391	55753514	53225	9,4	9,16	4,13	1,1	181	73	3.89813e-05	0.000682954	0.287,0.092	0.617,0.84	-0.539	-53.9	53.9
8941	ENSG00000263818	CTD-2206N4.4	17	+	39061096	39061188	39057051	39057159	39063421	39063546	8941	2,3	5,7	10,14	4,1	165	73	0.000282313	0.00367455	0.15,0.159	0.525,0.861	-0.539	-53.9	53.9
1960	ENSG00000179178	TMEM125	1	+	43270923	43271164	43270570	43270793	43272183	43272339	1960	129104	94,92	236249	18,17	314	73	0	0	0.242,0.208	0.753,0.773	-0.538	-53.8	53.8
25295	ENSG00000075303	SLC25A40	7	-	87860071	87860169	87858630	87858751	87860571	87860640	25295	27,17	35,22	63,75	9,7	171	73	1.5099e-14	2.18983e-12	0.248,0.248	0.749,0.821	-0.537	-53.7	53.7
65801	ENSG00000142208	AKT1	14	-	104793126	104793210	104792597	104792722	104795483	104795751	65801	30,21	35,27	52,59	8,4	157	73	2.01439e-12	2.15748e-10	0.285,0.266	0.751,0.873	-0.537	-53.7	53.7
68748	ENSG00000141556	TBCD	17	+	82893546	82893632	82884144	82884202	82911757	82911789	68748	19,13	0,0	9,7	6,3	159	73	5.92637e-08	2.44992e-06	1.0,1.0	0.408,0.517	0.537	53.7	53.7
78543	ENSG00000183943	PRKX	X	-	3611221	3611334	3608624	3608945	3612176	3612281	78543	6,7	5,6	66,68	4,5	186	73	1.7276e-06	4.72291e-05	0.32,0.314	0.866,0.842	-0.537	-53.7	53.7
73019	ENSG00000181704	YIPF6	X	+	68510678	68510868	68499080	68499157	68511848	68511977	73019	3,1	1,5	6,5	0,1	263	73	0.00012157	0.00181198	0.454,0.053	1.0,0.581	-0.537	-53.7	53.7
42275	ENSG00000280081	MGC39584	21	-	9808714	9808924	9808173	9808361	9809066	9809181	42275	53,29	0,2	3,6	2,2	283	73	0.000400862	0.00491318	1.0,0.789	0.279,0.436	0.537	53.7	53.7
43584	ENSG00000112237	CCNC	6	-	99550517	99550592	99549507	99549575	99550992	99551028	43584	2,2	3,1	9,10	1,0	148	73	0.000115063	0.00172605	0.247,0.497	0.816,1.0	-0.536	-53.6	53.6
36207	ENSG00000185842	DNAH14	1	+	225050209	225050376	225043885	225043983	225051450	225051684	36207	7,7	0,1	1,3	2,1	240	73	0.00031655	0.004049	1.0,0.68	0.132,0.477	0.536	53.6	53.6
78560	ENSG00000160972	PPP1R16A	8	+	144484947	144485085	144478585	144478682	144490033	144490212	78560	6,1	6,4	2,2	0,1	211	73	0.00474081	0.0371322	0.257,0.08	1.0,0.409	-0.536	-53.6	53.6
26481	ENSG00000172992	DCAKD	17	-	45033934	45034042	45030091	45030179	45034186	45034390	26481	13,10	53,33	82,62	17,16	181	73	0	0	0.09,0.109	0.66,0.61	-0.535	-53.5	53.5
86882	ENSG00000149187	CELF1	11	-	47500860	47500932	47488836	47489024	47536619	47536730	86882	4,4	3,1	0,0	1,4	145	73	3.63118e-06	8.87274e-05	0.402,0.668	0.0,0.0	0.535	53.5	53.5
88057	ENSG00000160953	MUM1	19	+	1371303	1371465	1370641	1371078	1373071	1373160	88057	4,11	16,18	29,31	10,2	235	73	5.62569e-06	0.000130836	0.072,0.16	0.474,0.828	-0.535	-53.5	53.5
60098	ENSG00000183597	TANGO2	22	+	20019180	20019299	20017030	20017192	20036759	20036854	60098	2,1	2,4	10,4	0,2	192	73	0.00131597	0.0131172	0.275,0.087	1.0,0.432	-0.535	-53.5	53.5
5101	ENSG00000087448	KLHL42	12	+	27797246	27797342	27791707	27791901	27797714	27798156	5101	21,14	56,49	43,34	5,13	169	73	6.72988e-10	4.43118e-08	0.139,0.11	0.788,0.53	-0.534	-53.4	53.4
10898	ENSG00000170919	TPT1-AS1	13	+	45383759	45383843	45383090	45383235	45389734	45389820	10898	8,2	4,3	7,8	0,1	157	73	0.000127548	0.00188682	0.482,0.237	1.0,0.788	-0.534	-53.4	53.4
38081	ENSG00000177679	SRRM3	7	+	76283523	76283602	76282963	76283101	76285614	76287288	38081	4,2	1,0	0,6	3,2	152	73	0.000903785	0.00961502	0.658,1.0	0.0,0.59	0.534	53.4	53.4
17244	ENSG00000118420	UBE3D	6	-	83032201	83032310	83023968	83024038	83038415	83038485	17244	0,3	2,2	1,2	0,1	182	73	0.00670018	0.0490952	0.0,0.376	1.0,0.445	-0.534	-53.4	53.4
20909	ENSG00000074621	SLC24A1	15	+	65651669	65651759	65650381	65650942	65652641	65652808	20909	17,16	1,0	10,0	1,6	163	73	9.48533e-05	0.00145953	0.884,1.0	0.817,0.0	0.533	53.3	53.3
39350	ENSG00000134444	KIAA1468	18	+	62280359	62280442	62279773	62279856	62280645	62280709	39350	23,14	14,16	27,27	2,1	156	73	7.16004e-08	2.89834e-06	0.435,0.291	0.863,0.927	-0.532	-53.2	53.2
8685	ENSG00000249859	PVT1	8	+	128070165	128070361	127989260	127989291	128096517	128096656	8685	17,16	1,0	86,96	39,42	269	73	1.10366e-06	3.22284e-05	0.822,1.0	0.374,0.383	0.532	53.2	53.2
87183	ENSG00000183963	SMTN	22	+	31082909	31083002	31081321	31081456	31083178	31083309	87183	3,7	6,1	4,4	0,0	166	73	5.19396e-06	0.000121489	0.18,0.755	1.0,1.0	-0.532	-53.2	53.2
84773	ENSG00000013374	NUB1	7	+	151343587	151343726	151341811	151341965	151345347	151345466	84773	4,2	7,3	58,61	4,15	212	73	2.78638e-05	0.000512995	0.164,0.187	0.833,0.583	-0.532	-53.2	53.2
81797	ENSG00000121060	TRIM25	17	-	56908746	56908877	56908467	56908563	56912104	56912165	81797	9,2	3,1	28,18	0,0	204	73	8.71192e-05	0.00135937	0.518,0.417	1.0,1.0	-0.532	-53.2	53.2
39456	ENSG00000185379	RAD51D	17	-	35116858	35117037	35106440	35106481	35119110	35119172	39456	2,1	4,4	9,4	1,1	252	73	0.000151593	0.00218834	0.127,0.068	0.723,0.537	-0.532	-53.2	53.2
65932	ENSG00000164142	FAM160A1	4	+	151454700	151454808	151409245	151409465	151566137	151566364	65932	13,5	1,1	3,2	4,3	181	73	0.000199241	0.002743	0.84,0.668	0.232,0.212	0.532	53.2	53.2
53025	ENSG00000196684	HSH2D	19	+	16151446	16151578	16148723	16148875	16152551	16153208	53025	1,0	8,2	5,1	0,3	205	73	0.0055624	0.0422412	0.043,0.0	1.0,0.106	-0.532	-53.2	53.2
3737	ENSG00000157578	LCA5L	21	-	39444643	39444745	39444134	39444201	39445724	39445775	3737	5,3	5,5	3,3	1,0	175	73	0.000927148	0.00982345	0.294,0.2	0.556,1.0	-0.531	-53.1	53.1
46876	ENSG00000198000	NOL8	9	-	92319942	92320137	92319220	92319356	92321667	92321746	46876	15,7	17,13	118111	12,16	268	73	2.44893e-12	2.59304e-10	0.194,0.128	0.728,0.654	-0.53	-53	53
33257	ENSG00000185864	NPIPB4	16	-	21857658	21857756	21857334	21857416	21863782	21863845	33257	4,6	6,1	6,1	0,0	171	73	2.24706e-06	5.88129e-05	0.222,0.719	1.0,1.0	-0.53	-53	53
118	ENSG00000082898	XPO1	2	-	61525491	61525559	61525269	61525333	61526419	61526521	118	3,1	1,0	2,1	4,1	141	73	0.00118657	0.0120355	0.608,1.0	0.206,0.341	0.53	53	53
87922	ENSG00000055917	PUM2	2	-	20332966	20333063	20327309	20327378	20333408	20333499	87922	13,7	0,1	3,2	2,2	170	73	0.000134219	0.00196851	1.0,0.75	0.392,0.3	0.529	52.9	52.9
67748	ENSG00000104413	ESRP1	8	+	94696851	94696961	94692676	94692827	94705924	94707466	67748	265148	10,19	57,60	55,50	183	73	0	0	0.914,0.757	0.292,0.324	0.528	52.8	52.8
66356	ENSG00000003756	RBM5	3	+	50110681	50110766	50109608	50109688	50113382	50113489	66356	28,16	1,0	15,31	12,14	158	73	1.99047e-08	9.16673e-07	0.928,1.0	0.366,0.506	0.528	52.8	52.8
22781	ENSG00000108448	TRIM16L	17	+	18718898	18719036	18705062	18705164	18720101	18720325	22781	7,4	6,7	13,6	0,2	211	73	0.0012627	0.012695	0.288,0.165	1.0,0.509	-0.528	-52.8	52.8
55978	ENSG00000186111	PIP5K1C	19	-	3661372	3661526	3660965	3661083	3661870	3662001	55978	3,2	16,16	17,21	5,4	227	73	5.93086e-11	4.80961e-09	0.057,0.039	0.522,0.628	-0.527	-52.7	52.7
50339	ENSG00000168385	2002-09-01	2	+	241324488	241324664	241315945	241315982	241325992	241326051	50339	18,11	10,7	96,97	2,8	249	73	8.90448e-08	3.53783e-06	0.345,0.315	0.934,0.78	-0.527	-52.7	52.7
88067	ENSG00000160953	MUM1	19	+	1364508	1364579	1362249	1362351	1369264	1369340	88067	29,20	2,2	9,7	14,5	144	73	9.03425e-07	2.69616e-05	0.88,0.835	0.246,0.415	0.527	52.7	52.7
24184	ENSG00000241549	GUSBP2	6	-	26951085	26951159	26925119	26925275	26956388	26956554	24184	6,2	1,4	3,3	0,0	147	73	1.66647e-05	0.000330448	0.749,0.199	1.0,1.0	-0.526	-52.6	52.6
48413	ENSG00000075826	SEC31B	10	-	100490007	100490322	100489702	100489761	100490705	100490883	48413	13,5	1,3	11,6	0,0	388	73	6.853e-05	0.0011101	0.71,0.239	1.0,1.0	-0.526	-52.6	52.6
19449	ENSG00000125954	CHURC1-FNTB	14	+	65032358	65032503	65027697	65027781	65032609	65032696	19449	3,4	17,9	25,20	7,3	218	73	1.20547e-08	5.8713e-07	0.056,0.13	0.545,0.691	-0.525	-52.5	52.5
12041	ENSG00000173276	ZBTB21	21	-	42002349	42002563	41993947	41994108	42002896	42002961	12041	7,13	2,7	21,32	1,0	287	73	1.3291e-06	3.76631e-05	0.471,0.321	0.842,1.0	-0.525	-52.5	52.5
47321	ENSG00000255624	RP11-564D11.3	10	+	122890745	122890853	122888432	122888723	122897792	122897969	47321	10,3	3,2	5,2	0,0	181	73	9.13334e-06	0.000198119	0.573,0.377	1.0,1.0	-0.525	-52.5	52.5
41968	ENSG00000134684	YARS	1	-	32791676	32791774	32791161	32791254	32797591	32797638	41968	2,0	8,4	15,11	8,2	171	73	9.94455e-06	0.000213511	0.096,0.0	0.445,0.701	-0.525	-52.5	52.5
41133	ENSG00000011021	CLCN6	1	+	11828457	11828624	11828105	11828219	11829195	11829299	41133	5,8	4,3	62,67	3,2	240	73	6.56684e-05	0.00106907	0.275,0.448	0.863,0.911	-0.525	-52.5	52.5
11542	ENSG00000169155	ZBTB43	9	+	126808792	126808915	126805014	126805132	126832486	126838210	11542	46,34	0,0	51,42	19,19	196	73	8.9917e-13	1.01303e-10	1.0,1.0	0.5,0.452	0.524	52.4	52.4
16832	ENSG00000100726	TELO2	16	+	1493850	1494052	1493343	1493605	1494245	1494616	16832	11,16	23,14	11,14	1,2	275	73	1.58074e-05	0.000315272	0.113,0.233	0.745,0.65	-0.524	-52.4	52.4
6897	ENSG00000164002	EXO5	1	+	40509450	40509625	40508789	40508908	40514514	40515027	6897	11,11	3,8	20,9	1,0	248	73	1.63945e-05	0.000325685	0.519,0.288	0.855,1.0	-0.524	-52.4	52.4
6245	ENSG00000134716	CYP2J2	1	-	59904870	59905058	59900964	59901103	59907785	59907927	6245	7,6	2,2	8,8	0,0	261	73	6.91379e-05	0.001118	0.495,0.456	1.0,1.0	-0.524	-52.4	52.4
74371	ENSG00000058673	ZC3H11A	1	+	203796292	203796354	203795698	203795775	203801574	203801628	74371	5,4	6,4	20,12	2,1	135	73	7.03089e-05	0.00113496	0.311,0.351	0.844,0.866	-0.524	-52.4	52.4
4538	ENSG00000009694	TENM1	X	-	124485974	124486128	124483965	124484085	124487208	124487229	4538	6,4	3,1	2,5	0,0	227	73	6.60451e-05	0.00107466	0.391,0.563	1.0,1.0	-0.523	-52.3	52.3
60899	ENSG00000004534	RBM6	3	+	49999439	49999513	49975322	49975392	50048244	50048319	60899	57,63	15,7	28,19	47,38	147	73	3.71714e-12	3.79399e-10	0.654,0.817	0.228,0.199	0.522	52.2	52.2
85409	ENSG00000070501	POLB	8	+	42369270	42369335	42361294	42361365	42371562	42371808	85409	3,5	0,0	3,2	2,1	138	73	0.000507856	0.00595875	1.0,1.0	0.442,0.514	0.522	52.2	52.2
21313	ENSG00000255571	MIR9-3HG	15	+	89388500	89388581	89386595	89387881	89389344	89389482	21313	4,1	1,0	1,7	5,3	154	73	0.00166939	0.0159024	0.655,1.0	0.087,0.525	0.522	52.2	52.2
59190	ENSG00000225190	PLEKHM1	17	-	45454814	45454961	45452937	45454272	45458168	45458439	59190	3,2	11,7	21,30	2,13	220	73	1.01204e-05	0.000216429	0.083,0.087	0.777,0.434	-0.521	-52.1	52.1
59187	ENSG00000225190	PLEKHM1	17	-	45454814	45454964	45452937	45454272	45458168	45458439	59187	5,2	11,7	25,33	2,13	223	73	3.00218e-05	0.000546239	0.13,0.086	0.804,0.454	-0.521	-52.1	52.1
56861	ENSG00000136098	NEK3	13	-	52141019	52141069	52136799	52136902	52143914	52143987	56861	13,6	1,0	6,3	4,3	123	73	3.90911e-05	0.000684293	0.885,1.0	0.471,0.372	0.521	52.1	52.1
33549	ENSG00000240240	RP11-146D12.2	9	+	40281393	40281675	40273998	40274128	40282271	40282483	33549	6,1	0,0	8,5	2,1	355	73	0.000336767	0.00427234	1.0,1.0	0.451,0.507	0.521	52.1	52.1
82098	ENSG00000232936	RP11-80H5.2	10	+	89649146	89649288	89648922	89649021	89650058	89650231	82098	5,1	2,1	3,9	0,1	215	73	0.00159474	0.0153485	0.459,0.253	1.0,0.753	-0.521	-52.1	52.1
1958	ENSG00000179178	TMEM125	1	+	43271033	43271164	43270680	43270793	43272183	43272339	1958	61,58	94,92	110126	18,17	204	73	0	0	0.188,0.184	0.686,0.726	-0.52	-52	52
75856	ENSG00000153066	TXNDC11	16	-	11730644	11730774	11721576	11721670	11736016	11736233	75856	75,57	0,0	41,48	13,23	203	73	2.10942e-15	3.47756e-13	1.0,1.0	0.531,0.429	0.52	52	52
8192	ENSG00000124588	NQO2	6	+	3004494	3004651	3003668	3003789	3006467	3006559	8192	16,12	5,11	79,82	1,5	230	73	5.29143e-07	1.69258e-05	0.504,0.257	0.962,0.839	-0.52	-52	52
56920	ENSG00000148985	PGAP2	11	+	3822908	3822993	3808297	3808315	3823612	3823740	56920	5,6	0,0	2,6	1,3	158	73	9.05811e-05	0.00140542	1.0,1.0	0.48,0.48	0.52	52	52
47098	ENSG00000183570	PCBP3	21	+	45906962	45907024	45900996	45901113	45909354	45909486	47098	2,2	1,1	0,0	9,10	135	73	0.000261095	0.00344455	0.52,0.52	0.0,0.0	0.52	52	52
66120	ENSG00000148341	SH3GLB2	9	-	129022303	129022347	129021090	129021219	129028091	129028198	66120	4,1	0,1	1,1	3,3	117	73	0.000547294	0.00634714	1.0,0.384	0.172,0.172	0.52	52	52
47134	ENSG00000197128	ZNF772	19	-	57476633	57476672	57473149	57474421	57477276	57477566	47134	6,7	0,0	2,2	1,2	112	73	0.00555484	0.0421989	1.0,1.0	0.566,0.395	0.52	52	52
45118	ENSG00000060237	WNK1	12	+	880720	880999	879572	880031	881691	881789	45118	101,71	0,0	82,62	16,16	352	73	9.51461e-14	1.24414e-11	1.0,1.0	0.515,0.446	0.519	51.9	51.9
5161	ENSG00000076650	GPATCH1	19	+	33117546	33117667	33114252	33114419	33117824	33118041	5161	0,0	14,10	10,5	2,3	194	73	4.40467e-09	2.36072e-07	0.0,0.0	0.653,0.385	-0.519	-51.9	51.9
76618	ENSG00000128683	GAD1	2	+	170842568	170842654	170836792	170836883	170844044	170844157	76618	6,4	0,0	16,15	4,15	159	73	4.29506e-06	0.000102903	1.0,1.0	0.647,0.315	0.519	51.9	51.9
9431	ENSG00000143622	RIT1	1	-	155904602	155904827	155904310	155904502	155910449	155910506	9431	8,8	0,0	27,38	8,9	298	73	7.00516e-06	0.000158723	1.0,1.0	0.453,0.508	0.519	51.9	51.9
72535	ENSG00000169045	HNRNPH1	5	-	179623977	179624115	179623036	179623164	179624316	179624584	72535	3,5	4,2	7,2	1,0	211	73	0.000709321	0.00786218	0.206,0.464	0.708,1.0	-0.519	-51.9	51.9
75110	ENSG00000185917	SETD4	21	-	36057383	36057477	36057108	36057204	36058815	36058911	75110	14,4	30,18	65,47	21,8	167	73	7.4644e-11	5.98613e-09	0.169,0.089	0.575,0.72	-0.518	-51.8	51.8
31334	ENSG00000147586	MRPS28	8	-	80028694	80028796	80002998	80003180	80030020	80030232	31334	2,4	9,10	19,22	6,4	175	73	6.1577e-07	1.92873e-05	0.085,0.143	0.569,0.696	-0.518	-51.8	51.8
87192	ENSG00000183963	SMTN	22	+	31082915	31083002	31081317	31081456	31083178	31083309	87192	4,6	6,1	3,4	0,0	160	73	3.21867e-06	8.02438e-05	0.233,0.732	1.0,1.0	-0.518	-51.8	51.8
84447	ENSG00000196305	IARS	9	-	92251807	92251814	92250712	92250834	92256679	92256800	84447	2,4	0,0	3,1	1,3	80	73	0.000499182	0.0058771	1.0,1.0	0.732,0.233	0.518	51.8	51.8
81091	ENSG00000153406	NMRAL1	16	-	4466526	4466685	4466152	4466402	4469503	4469685	81091	2,3	7,3	6,15	1,2	232	73	8.02831e-05	0.00126769	0.082,0.239	0.654,0.702	-0.517	-51.7	51.7
17417	ENSG00000163870	TPRA1	3	-	127595451	127595690	127594799	127594933	127598054	127598251	17417	8,4	2,1	4,2	0,0	312	73	0.000399732	0.0049021	0.483,0.483	1.0,1.0	-0.517	-51.7	51.7
61595	ENSG00000132952	USPL1	13	+	30621072	30621239	30617782	30618056	30621763	30621892	61595	42,24	24,11	145179	8,4	240	73	1.29896e-14	1.89657e-12	0.347,0.399	0.846,0.932	-0.516	-51.6	51.6
84542	ENSG00000073350	LLGL2	17	+	75539792	75539886	75538530	75538636	75543396	75543501	84542	0,0	7,4	3,4	1,2	167	73	2.80589e-06	7.11302e-05	0.0,0.0	0.567,0.466	-0.516	-51.6	51.6
16706	ENSG00000196724	ZNF418	19	-	57923191	57923289	57922430	57922629	57925622	57928047	16706	1,1	1,1	4,1	1,0	171	73	0.00230561	0.0207891	0.299,0.299	0.631,1.0	-0.516	-51.6	51.6
28089	ENSG00000147121	KRBOX4	X	+	46471141	46471185	46463197	46463308	46472752	46473594	28089	2,4	1,1	2,0	4,2	117	73	0.00232599	0.020946	0.555,0.714	0.238,0.0	0.516	51.6	51.6
25632	ENSG00000119684	MLH3	14	-	75039910	75040015	75032067	75032179	75046375	75047201	25632	9,8	0,0	7,3	2,2	178	73	0.000165373	0.00235027	1.0,1.0	0.589,0.381	0.515	51.5	51.5
16467	ENSG00000232160	RAP2C-AS1	X	+	132239619	132239711	132218506	132218837	132429812	132432862	16467	7,6	1,0	0,6	2,1	165	73	0.00102516	0.0106607	0.756,1.0	0.0,0.726	0.515	51.5	51.5
51117	ENSG00000224141	MIR548XHG	21	-	18570237	18570349	18561614	18561691	18589526	18589620	51117	13,10	0,10	5,3	14,8	185	73	0.00585232	0.044083	1.0,0.283	0.124,0.129	0.515	51.5	51.5
1934	ENSG00000165959	CLMN	14	-	95194535	95194596	95194214	95194461	95196497	95196694	1934	27,27	0,0	3,10	2,5	134	73	3.36255e-07	1.14283e-05	1.0,1.0	0.45,0.521	0.514	51.4	51.4
11200	ENSG00000137074	APTX	9	-	32988091	32988129	32987543	32987731	32989758	32989895	11200	16,8	2,1	26,20	37,26	111	73	1.39937e-06	3.93654e-05	0.84,0.84	0.316,0.336	0.514	51.4	51.4
1933	ENSG00000165959	CLMN	14	-	95194214	95194461	95193848	95193919	95194535	95194596	1933	22,18	8,13	25,18	1,1	320	73	2.55756e-05	0.000476525	0.386,0.24	0.851,0.804	-0.514	-51.4	51.4
50348	ENSG00000168385	2002-09-01	2	+	241324408	241324662	241315945	241315982	241325992	241326113	50348	33,19	10,7	240225	2,8	327	73	4.40316e-10	3.02457e-08	0.424,0.377	0.964,0.863	-0.513	-51.3	51.3
44864	ENSG00000258984	UBE2F-SCLY	2	+	237994743	237994809	237973091	237973225	238025341	238025412	44864	7,8	0,0	5,9	7,2	139	73	1.19053e-06	3.43644e-05	1.0,1.0	0.273,0.703	0.512	51.2	51.2
34036	ENSG00000168769	TET2	4	+	105190359	105190505	105146877	105146979	105233896	105242771	34036	37,19	1,0	9,10	5,3	219	73	1.97213e-06	5.26109e-05	0.925,1.0	0.375,0.526	0.512	51.2	51.2
84534	ENSG00000073350	LLGL2	17	+	75539789	75539886	75538530	75538636	75543396	75543501	84534	0,0	7,4	3,4	1,2	170	73	3.08096e-06	7.72542e-05	0.0,0.0	0.563,0.462	-0.512	-51.2	51.2
78098	ENSG00000283050	GTF2IP12	4	-	119450040	119450150	119448827	119448959	119454245	119454638	78098	2,4	1,3	11,6	1,0	183	73	0.000247867	0.00329742	0.444,0.347	0.814,1.0	-0.512	-51.2	51.2
73017	ENSG00000181704	YIPF6	X	+	68510678	68510776	68499080	68499157	68511848	68511977	73017	2,1	1,5	8,3	0,1	171	73	5.6677e-05	0.000940559	0.461,0.079	1.0,0.562	-0.511	-51.1	51.1
33437	ENSG00000154556	SORBS2	4	-	185684753	185684842	185678795	185678822	185690561	185690611	33437	3,3	1,2	3,1	0,0	162	73	0.00469122	0.0368368	0.575,0.403	1.0,1.0	-0.511	-51.1	51.1
20458	ENSG00000100601	ALKBH1	14	-	77694737	77694900	77679879	77679970	77704368	77704477	20458	63,55	0,2	74,51	25,24	236	73	9.23772e-12	8.78177e-10	1.0,0.895	0.478,0.397	0.51	51	51
48237	ENSG00000099968	BCL2L13	22	+	17696140	17696210	17683213	17683321	17726676	17730855	48237	8,7	0,0	7,5	2,5	143	73	6.25614e-07	1.95486e-05	1.0,1.0	0.641,0.338	0.51	51	51
62827	ENSG00000143457	GOLPH3L	1	-	150649130	150649227	150646224	150648748	150694655	150694850	62827	3,4	0,0	10,6	4,3	170	73	1.02844e-05	0.000219289	1.0,1.0	0.518,0.462	0.51	51	51
14506	ENSG00000088543	C3orf18	3	-	50566005	50566094	50565465	50565861	50567462	50567751	14506	3,10	0,1	6,8	8,3	162	73	0.000134839	0.00197672	1.0,0.818	0.253,0.546	0.51	51	51
50748	ENSG00000166262	FAM227B	15	-	49577628	49577664	49577171	49577305	49588015	49588083	50748	12,7	0,2	9,2	8,4	109	73	0.000296523	0.00382893	1.0,0.701	0.43,0.251	0.51	51	51
29141	ENSG00000161040	FBXL13	7	-	103046808	103047020	103029350	103029418	103055643	103055747	29141	4,6	0,1	1,4	3,1	285	73	0.000618635	0.00702439	1.0,0.606	0.079,0.506	0.51	51	51
59678	ENSG00000124613	ZNF391	6	+	27395016	27395095	27388991	27389075	27399441	27399550	59678	16,8	0,0	2,4	1,2	152	73	0.000833233	0.00897441	1.0,1.0	0.49,0.49	0.51	51	51
11567	ENSG00000115239	ASB3	2	-	53756757	53756948	53750782	53750941	53763481	53763606	11567	10,6	0,2	3,6	10,3	264	73	0.00385268	0.0314586	1.0,0.453	0.077,0.356	0.51	51	51
51256	ENSG00000058453	CROCC	1	+	16950952	16951122	16948798	16948926	16953301	16953481	51256	18,16	4,7	3,4	0,0	243	73	2.45688e-06	6.34375e-05	0.575,0.407	1.0,1.0	-0.509	-50.9	50.9
46646	ENSG00000177728	TMEM94	17	+	75492238	75492337	75491698	75491900	75492473	75492742	46646	7,1	18,11	6,10	4,1	172	73	0.000623339	0.00706548	0.142,0.037	0.389,0.809	-0.509	-50.9	50.9
85173	ENSG00000186951	PPARA	22	+	46176752	46176836	46151883	46151970	46198341	46198591	85173	8,4	1,1	5,1	5,4	157	73	0.00181732	0.0170203	0.788,0.65	0.317,0.104	0.509	50.9	50.9
50357	ENSG00000168385	2002-09-01	2	+	241324488	241324662	241315945	241315982	241325992	241326113	50357	24,15	10,7	177162	2,8	247	73	1.16156e-09	7.21755e-08	0.415,0.388	0.963,0.857	-0.508	-50.8	50.8
26592	ENSG00000068885	IFT80	3	-	160347643	160347768	160343650	160343815	160356012	160356150	26592	11,5	4,2	4,3	0,0	198	73	8.86207e-06	0.000193006	0.503,0.48	1.0,1.0	-0.508	-50.8	50.8
67833	ENSG00000226057	PHF2P2	13	-	18963948	18964006	18962126	18962274	18965187	18965295	67833	17,19	0,0	3,3	3,1	131	73	0.000133509	0.00195942	1.0,1.0	0.358,0.626	0.508	50.8	50.8
7135	ENSG00000166762	CATSPER2	15	-	43649113	43649291	43647916	43648066	43649726	43649879	7135	11,1	2,4	8,2	1,0	251	73	0.0010587	0.0109553	0.615,0.068	0.699,1.0	-0.508	-50.8	50.8
78578	ENSG00000251022	THAP9-AS1	4	-	82897988	82898062	82893008	82894847	82900076	82900223	78578	59,57	6,5	63,35	57,38	147	73	1.69864e-14	2.43643e-12	0.83,0.85	0.354,0.314	0.506	50.6	50.6
8908	ENSG00000154889	MPPE1	18	-	11897525	11897620	11896983	11897356	11902584	11902755	8908	30,20	0,0	25,9	5,9	168	73	1.58822e-07	5.92346e-06	1.0,1.0	0.685,0.303	0.506	50.6	50.6
41856	ENSG00000113430	IRX4	5	-	1880065	1880143	1879669	1879845	1880724	1880834	41856	7,7	3,4	26,18	0,0	151	73	3.79201e-07	1.26892e-05	0.53,0.458	1.0,1.0	-0.506	-50.6	50.6
10272	ENSG00000055955	ITIH4	3	-	52818051	52818168	52816883	52817058	52818256	52818283	10272	8,13	4,4	4,2	0,0	190	73	1.43061e-06	4.01725e-05	0.435,0.555	1.0,1.0	-0.505	-50.5	50.5
63448	ENSG00000077458	FAM76B	11	-	95788868	95789026	95788498	95788563	95790155	95790409	63448	9,5	6,5	30,35	5,1	231	73	0.000226925	0.00306515	0.322,0.24	0.655,0.917	-0.505	-50.5	50.5
36353	ENSG00000084112	SSH1	12	-	108802321	108802368	108800779	108800926	108805055	108805184	36353	11,15	0,3	8,18	15,11	120	73	0.000266512	0.00350323	1.0,0.753	0.245,0.499	0.505	50.5	50.5
29948	ENSG00000240344	PPIL3	2	-	200881202	200881300	200877496	200877604	200881420	200881488	29948	6,1	10,4	20,9	8,1	171	73	0.00112924	0.01155	0.204,0.096	0.516,0.793	-0.505	-50.5	50.5
2220	ENSG00000113719	ERGIC1	5	+	172921498	172921626	172914713	172914838	172922087	172922226	2220	14,3	1,0	7,1	2,1	201	73	0.00458604	0.0361767	0.836,1.0	0.56,0.266	0.505	50.5	50.5
35562	ENSG00000104081	BMF	15	-	40104179	40104340	40087889	40091888	40105794	40106091	35562	25,17	0,0	10,12	3,4	234	73	7.64167e-07	2.32423e-05	1.0,1.0	0.51,0.483	0.504	50.4	50.4
49247	ENSG00000141380	SS18	18	-	26080304	26080423	26078075	26078160	26082362	26082528	49247	5,4	1,3	6,3	0,0	192	73	0.000115503	0.00173115	0.655,0.336	1.0,1.0	-0.504	-50.4	50.4
56603	ENSG00000049239	H6PD	1	+	9239814	9240018	9234774	9235066	9244924	9245561	56603	8,12	12,8	18,12	1,2	277	73	0.000149039	0.00215721	0.149,0.283	0.826,0.613	-0.504	-50.4	50.4
21316	ENSG00000255571	MIR9-3HG	15	+	89388503	89388746	89387816	89387881	89389344	89389482	21316	4,6	1,0	3,7	5,3	316	73	0.00102321	0.0106438	0.48,1.0	0.122,0.35	0.504	50.4	50.4
66694	ENSG00000100239	PPP6R2	22	+	50389033	50389111	50372019	50372150	50391866	50391976	66694	12,4	2,0	2,2	3,1	151	73	0.00427001	0.0342156	0.744,1.0	0.244,0.492	0.504	50.4	50.4
1356	ENSG00000173230	GOLGB1	3	-	121668313	121668428	121668060	121668158	121669196	121669355	1356	27,18	51,31	92,65	14,14	188	73	0	0	0.171,0.184	0.718,0.643	-0.503	-50.3	50.3
74356	ENSG00000101255	TRIB3	20	+	382432	382626	381296	381500	388010	388301	74356	13,14	7,2	17,18	0,0	267	73	2.45542e-07	8.69937e-06	0.337,0.657	1.0,1.0	-0.503	-50.3	50.3
40774	ENSG00000065491	TBC1D22B	6	+	37291242	37291292	37287006	37287072	37312917	37313024	40774	12,8	0,0	7,11	2,14	123	73	4.14949e-07	1.36816e-05	1.0,1.0	0.675,0.318	0.503	50.3	50.3
54283	ENSG00000162572	SCNN1D	1	+	1281201	1281297	1280471	1280666	1281410	1281610	54283	7,3	4,1	2,4	0,0	169	73	6.4166e-06	0.000147076	0.43,0.564	1.0,1.0	-0.503	-50.3	50.3
24633	ENSG00000136273	HUS1	7	-	47975612	47975687	47965299	47965438	47978416	47978534	24633	3,1	0,0	4,2	2,1	148	73	0.000580812	0.00667289	1.0,1.0	0.497,0.497	0.503	50.3	50.3
32543	ENSG00000131374	TBC1D5	3	-	17586352	17586557	17508548	17508605	17622647	17622765	32543	11,7	7,4	12,10	2,0	278	73	0.00284524	0.0246776	0.292,0.315	0.612,1.0	-0.503	-50.3	50.3
80702	ENSG00000263956	NBPF11	1	-	148137710	148137809	148135671	148135813	148143414	148143686	80702	9,6	0,0	14,11	7,4	172	73	1.22702e-06	3.52149e-05	1.0,1.0	0.459,0.539	0.501	50.1	50.1
60865	ENSG00000182670	TTC3	21	+	37154535	37154612	37152950	37153277	37154720	37154838	60865	3,2	0,1	2,2	3,3	150	73	0.0013023	0.0130188	1.0,0.493	0.245,0.245	0.501	50.1	50.1
79141	ENSG00000185220	PGBD2	1	+	248914438	248914559	248913815	248913879	248917278	248919946	79141	19,15	13,6	9,14	0,1	194	73	1.07641e-05	0.000228098	0.355,0.485	1.0,0.84	-0.5	-50	50
42134	ENSG00000105792	CFAP69	7	+	90268046	90268098	90265300	90265377	90268285	90268384	42134	4,2	0,1	0,2	5,1	125	73	7.85328e-05	0.00124358	1.0,0.539	0.0,0.539	0.5	50	50
86375	ENSG00000157214	STEAP2	7	+	90212275	90212336	90211859	90211934	90225497	90225574	86375	0,1	5,0	1,4	0,0	134	73	8.91727e-05	0.0013872	0.0,1.0	1.0,1.0	-0.5	-50	50
77584	ENSG00000103852	TTC23	15	-	99139551	99139744	99139316	99139399	99146014	99146137	77584	2,0	0,4	4,3	0,0	266	73	0.000165907	0.00235528	1.0,0.0	1.0,1.0	-0.5	-50	50
36209	ENSG00000185842	DNAH14	1	+	225100712	225100884	225097117	225097239	225117683	225117788	36209	3,0	0,6	1,2	0,0	245	73	0.000177212	0.00248597	1.0,0.0	1.0,1.0	-0.5	-50	50
76312	ENSG00000005486	RHBDD2	7	+	75883733	75883800	75878947	75879260	75887991	75888268	76312	1,0	0,3	1,2	0,0	140	73	0.00027807	0.00363169	1.0,0.0	1.0,1.0	-0.5	-50	50
16966	ENSG00000164961	KIAA0196	8	-	125032434	125032581	125028619	125028707	125037236	125037333	16966	1,0	0,2	5,2	0,0	220	73	0.000351789	0.00442926	1.0,0.0	1.0,1.0	-0.5	-50	50
23378	ENSG00000160201	U2AF1	21	-	43101365	43101432	43100452	43100519	43104314	43104402	23378	7,2	3,3	4,8	0,1	140	73	0.000372095	0.00463652	0.549,0.258	1.0,0.807	-0.5	-50	50
57526	ENSG00000196466	ZNF799	19	-	12398133	12398251	12393296	12393423	12401067	12401268	57526	1,1	0,0	2,0	0,4	191	73	0.000472061	0.00561669	1.0,1.0	1.0,0.0	0.5	50	50
59040	ENSG00000241962	RP11-111H13.1	2	+	99206633	99206757	99195572	99195756	99215997	99216114	59040	6,3	0,0	1,0	0,2	197	73	0.000488326	0.00578065	1.0,1.0	1.0,0.0	0.5	50	50
6007	ENSG00000103194	USP10	16	+	84704739	84704860	84700003	84700111	84716194	84716518	6007	1,3	0,0	0,1	2,0	194	73	0.000511145	0.00599032	1.0,1.0	0.0,1.0	0.5	50	50
26358	ENSG00000197548	ATG7	3	+	11280993	11281102	11272347	11272430	11282192	11282438	26358	0,2	4,0	1,1	0,0	182	73	0.000542853	0.00630575	0.0,1.0	1.0,1.0	-0.5	-50	50
42750	ENSG00000224165	DNAJC27-AS1	2	+	24995269	24995385	24972125	24972232	25001414	25001545	42750	0,1	2,0	4,4	0,0	189	73	0.000552478	0.00639681	0.0,1.0	1.0,1.0	-0.5	-50	50
37263	ENSG00000268133	AC003002.4	19	+	57370972	57371094	57368543	57368579	57371781	57371908	37263	2,0	1,1	2,3	1,0	195	73	0.000711974	0.00788889	0.428,0.0	0.428,1.0	-0.5	-50	50
2963	ENSG00000169635	HIC2	22	+	21442758	21442857	21417403	21417560	21444921	21451463	2963	2,3	0,0	1,0	0,2	172	73	0.00073187	0.00806543	1.0,1.0	1.0,0.0	0.5	50	50
60266	ENSG00000196605	ZNF846	19	-	9762384	9762473	9762099	9762168	9763281	9763408	60266	0,1	1,1	2,1	0,1	162	73	0.000892252	0.00951098	0.0,0.311	1.0,0.311	-0.5	-50	50
75956	ENSG00000145012	LPP	3	+	188335113	188335197	188225404	188225527	188341662	188341719	75956	1,0	0,2	1,1	0,0	157	73	0.000961599	0.0101055	1.0,0.0	1.0,1.0	-0.5	-50	50
55008	ENSG00000101132	PFDN4	20	+	54208834	54208915	54208299	54208370	54214350	54214458	55008	1,3	0,0	0,1	2,0	154	73	0.00101883	0.0106068	1.0,1.0	0.0,1.0	0.5	50	50
25579	ENSG00000108352	RAPGEFL1	17	+	40181298	40181373	40178248	40178381	40181615	40181694	25579	1,0	0,2	2,1	0,0	148	73	0.0011478	0.011703	1.0,0.0	1.0,1.0	-0.5	-50	50
74303	ENSG00000182199	SHMT2	12	+	57231480	57231553	57229714	57229811	57231712	57231913	74303	1,1	0,0	0,1	2,0	146	73	0.00119564	0.0121068	1.0,1.0	0.0,1.0	0.5	50	50
83544	ENSG00000064995	TAF11	6	-	34880288	34880351	34877777	34878720	34882931	34883080	83544	4,1	0,0	1,0	0,2	136	73	0.00147978	0.0144384	1.0,1.0	1.0,0.0	0.5	50	50
65367	ENSG00000164074	ABHD18	4	+	128014164	128014325	128011674	128011700	128017357	128017501	65367	0,4	3,0	3,2	0,0	234	73	0.00151627	0.0147233	0.0,1.0	1.0,1.0	-0.5	-50	50
4656	ENSG00000005243	COPZ2	17	-	48032685	48032741	48031645	48032233	48033210	48033302	4656	1,0	0,2	1,1	0,0	129	73	0.00173492	0.0164186	1.0,0.0	1.0,1.0	-0.5	-50	50
18716	ENSG00000196975	ANXA4	2	+	69781522	69781574	69741973	69742175	69804532	69804627	18716	2,1	0,0	0,1	2,0	125	73	0.00190769	0.0177391	1.0,1.0	0.0,1.0	0.5	50	50
37134	ENSG00000213999	MEF2B	19	-	19157024	19157142	19150681	19150764	19170204	19170289	37134	3,0	0,3	4,1	0,0	191	73	0.00192644	0.0178981	1.0,0.0	1.0,1.0	-0.5	-50	50
3707	ENSG00000025423	HSD17B6	12	+	56763197	56763414	56752456	56752581	56773833	56774078	3707	9,5	0,0	0,3	2,0	290	73	0.00253137	0.0224425	1.0,1.0	0.0,1.0	0.5	50	50
3710	ENSG00000025423	HSD17B6	12	+	56763203	56763414	56752452	56752581	56773833	56774165	3710	9,5	0,0	0,3	2,0	284	73	0.00270421	0.0236783	1.0,1.0	0.0,1.0	0.5	50	50
17301	ENSG00000157657	ZNF618	9	+	114028732	114028972	114016694	114016784	114032644	114032728	17301	13,10	0,0	4,0	0,2	313	73	0.00300257	0.0257133	1.0,1.0	1.0,0.0	0.5	50	50
3709	ENSG00000025423	HSD17B6	12	+	56763217	56763414	56752448	56752581	56773833	56774165	3709	9,5	0,0	0,3	2,0	270	73	0.00317325	0.0269061	1.0,1.0	0.0,1.0	0.5	50	50
21388	ENSG00000155561	NUP205	7	+	135583863	135583984	135578750	135578926	135584831	135585007	21388	1,0	1,1	3,2	0,2	194	73	0.00381617	0.0312407	0.273,0.0	1.0,0.273	-0.5	-50	50
77613	ENSG00000109606	DHX15	4	-	24580719	24580942	24576549	24576678	24584183	24584282	77613	2,0	1,1	2,2	1,0	296	73	0.00383167	0.0313266	0.33,0.0	0.33,1.0	-0.5	-50	50
79153	ENSG00000163596	ICA1L	2	-	202825694	202825748	202821382	202821481	202828847	202829016	79153	1,2	0,0	5,0	0,4	127	73	0.00388263	0.0316834	1.0,1.0	1.0,0.0	0.5	50	50
25393	ENSG00000278610	RP11-455P21.3	1	+	222823855	222823945	222815063	222815171	222899780	222899865	25393	4,0	0,3	1,2	0,0	163	73	0.00411098	0.0331603	1.0,0.0	1.0,1.0	-0.5	-50	50
6740	ENSG00000188234	AGAP4	10	-	45848842	45848912	45847124	45847312	45853654	45853875	6740	1,3	0,0	0,3	3,0	143	73	0.00441871	0.0350991	1.0,1.0	0.0,1.0	0.5	50	50
1423	ENSG00000198496	NBR2	17	+	43131207	43131270	43125643	43125770	43138656	43138922	1423	169124	8,6	30,18	16,19	136	73	3.78253e-13	4.52784e-11	0.919,0.917	0.502,0.337	0.499	49.9	49.9
26195	ENSG00000152443	ZNF776	19	+	57753290	57753379	57750784	57750911	57756871	57757309	26195	8,9	1,0	4,6	4,3	162	73	8.33852e-05	0.00131032	0.783,1.0	0.311,0.474	0.499	49.9	49.9
70057	ENSG00000213020	ZNF611	19	-	52729905	52730005	52728729	52728831	52735000	52735018	70057	13,7	2,0	10,4	11,2	173	73	0.000517199	0.00604875	0.733,1.0	0.277,0.458	0.499	49.9	49.9
58548	ENSG00000163378	EOGT	3	-	69004845	69005054	69004377	69004482	69005139	69005234	58548	0,0	3,4	11,16	4,3	282	73	9.46006e-08	3.71999e-06	0.0,0.0	0.416,0.58	-0.498	-49.8	49.8
73168	ENSG00000174928	C3orf33	3	-	155805596	155805723	155802531	155802591	155806138	155806266	73168	4,3	12,8	14,14	5,2	200	73	1.66767e-05	0.000330585	0.108,0.12	0.505,0.719	-0.498	-49.8	49.8
57655	ENSG00000169118	CSNK1G1	15	-	64188374	64188485	64181175	64181430	64203081	64203189	57655	3,4	0,0	24,15	8,7	184	73	1.81883e-05	0.000356212	1.0,1.0	0.543,0.46	0.498	49.8	49.8
49259	ENSG00000141380	SS18	18	-	26079010	26079146	26078075	26078160	26082362	26082528	49259	5,5	1,3	2,6	0,0	209	73	0.000109416	0.00164855	0.636,0.368	1.0,1.0	-0.498	-49.8	49.8
27695	ENSG00000096092	TMEM14A	6	+	52684158	52684165	52681812	52681914	52686009	52686588	27695	3,4	0,1	1,1	2,1	80	73	0.00219098	0.0199489	1.0,0.785	0.313,0.477	0.498	49.8	49.8
51106	ENSG00000224141	MIR548XHG	21	-	18570237	18570411	18561264	18561691	18589526	18589620	51106	26,24	0,10	13,7	14,8	247	73	0.00366254	0.0302477	1.0,0.415	0.215,0.205	0.498	49.8	49.8
16762	ENSG00000143952	VPS54	2	-	63964107	63964182	63962057	63962443	63965834	63965966	16762	16,9	22,13	39,29	7,4	148	73	2.10221e-08	9.61332e-07	0.264,0.255	0.733,0.781	-0.497	-49.7	49.7
23919	ENSG00000250565	ATP6V1E2	2	-	46519589	46519643	46511846	46512812	46527940	46528047	23919	3,3	3,8	2,2	0,1	127	73	0.00129458	0.0129555	0.365,0.177	1.0,0.535	-0.497	-49.7	49.7
58026	ENSG00000247828	TMEM161B-AS1	5	+	88283009	88283086	88282756	88282866	88287435	88287656	58026	9,3	1,0	2,2	2,1	150	73	0.00153781	0.0148886	0.814,1.0	0.327,0.493	0.497	49.7	49.7
43646	ENSG00000143373	ZNF687	1	+	151285205	151285320	151282311	151282395	151286274	151288406	43646	2,3	11,6	14,12	5,2	188	73	1.32656e-05	0.000272764	0.066,0.163	0.521,0.7	-0.496	-49.6	49.6
20580	ENSG00000157045	NTAN1	16	-	15048077	15048099	15047854	15047920	15055890	15056039	20580	7,1	4,1	5,5	0,0	95	73	4.18399e-05	0.000724236	0.574,0.435	1.0,1.0	-0.496	-49.6	49.6
74981	ENSG00000196236	XPNPEP3	22	+	40860673	40860793	40857130	40857245	40861617	40862770	74981	3,5	3,3	3,5	0,1	193	73	0.00095298	0.0100359	0.274,0.387	1.0,0.654	-0.496	-49.6	49.6
81663	ENSG00000125952	MAX	14	-	65077343	65077428	65075126	65076663	65077912	65078036	81663	29,16	76,68	66,62	22,15	158	73	0	0	0.15,0.098	0.581,0.656	-0.495	-49.5	49.5
5131	ENSG00000269897	COMMD3-BMI1	10	+	22318352	22318439	22318104	22318168	22318652	22318713	5131	5,6	3,2	5,2	0,0	160	73	1.01009e-05	0.000216339	0.432,0.578	1.0,1.0	-0.495	-49.5	49.5
66355	ENSG00000136715	SAP130	2	-	127977984	127978089	127954985	127955344	127986784	127986959	66355	42,42	4,4	18,25	14,25	178	73	3.03436e-09	1.70193e-07	0.812,0.812	0.345,0.291	0.494	49.4	49.4
88073	ENSG00000160953	MUM1	19	+	1371233	1371480	1370641	1371078	1373071	1373160	88073	15,26	16,18	56,50	10,2	320	73	1.37652e-05	0.000281348	0.176,0.248	0.561,0.851	-0.494	-49.4	49.4
63686	ENSG00000112144	ICK	6	-	53060935	53061046	53045665	53045789	53061595	53061802	63686	6,2	1,2	0,0	1,1	184	73	2.3903e-05	0.000450128	0.704,0.284	0.0,0.0	0.494	49.4	49.4
21443	ENSG00000105429	MEGF8	19	+	42358786	42358954	42358143	42358307	42359097	42359242	21443	4,2	9,4	9,13	2,2	241	73	5.31254e-05	0.000888868	0.119,0.132	0.577,0.663	-0.494	-49.4	49.4
67502	ENSG00000111445	RFC5	12	+	118017689	118017815	118016703	118016892	118017994	118018053	67502	1,1	4,1	23,26	8,2	199	73	0.000189727	0.00263261	0.084,0.268	0.513,0.827	-0.494	-49.4	49.4
1246	ENSG00000197558	SSPO	7	+	149782846	149783022	149782181	149782299	149783106	149783334	1246	9,3	5,2	12,8	2,0	249	73	0.00488633	0.0380503	0.345,0.305	0.638,1.0	-0.494	-49.4	49.4
4139	ENSG00000168255	POLR2J3	7	-	102544705	102544776	102541500	102541662	102566996	102567070	4139	41,17	15,6	3,9	25,31	144	73	5.71476e-12	5.60451e-10	0.581,0.59	0.057,0.128	0.493	49.3	49.3
38833	ENSG00000112081	SRSF3	6	+	36599820	36600276	36598848	36598983	36601151	36601190	38833	679466	332198	16971643	82,93	529	73	0	0	0.22,0.245	0.741,0.709	-0.492	-49.2	49.2
46923	ENSG00000135297	MTO1	6	+	73480317	73480367	73480062	73480126	73480674	73480852	46923	3,5	40,56	31,30	20,12	123	73	1.11022e-16	2.20417e-14	0.043,0.05	0.479,0.597	-0.492	-49.2	49.2
71951	ENSG00000136891	TEX10	9	-	100310298	100310375	100303631	100303842	100320264	100320398	71951	1,2	0,0	9,8	4,4	150	73	1.48946e-05	0.000300379	1.0,1.0	0.523,0.493	0.492	49.2	49.2
59890	ENSG00000105278	ZFR2	19	-	3855401	3855559	3852361	3852614	3868964	3869029	59890	26,11	0,0	11,4	1,4	231	73	1.64448e-05	0.000326585	1.0,1.0	0.777,0.24	0.492	49.2	49.2
63028	ENSG00000136938	ANP32B	9	+	98011273	98011338	98004963	98005153	98012420	98012472	63028	2,4	1,1	2,0	4,4	138	73	0.00143296	0.0140616	0.514,0.679	0.209,0.0	0.492	49.2	49.2
78388	ENSG00000273247	RP11-83A24.2	4	-	139452356	139452497	139411926	139414024	139453684	139453955	78388	6,13	0,1	2,4	2,1	214	73	0.00143433	0.0140709	1.0,0.816	0.254,0.577	0.492	49.2	49.2
81664	ENSG00000125952	MAX	14	-	65077327	65077428	65076457	65076663	65077912	65078036	81664	24,16	76,68	63,64	22,15	174	73	0	0	0.117,0.09	0.546,0.642	-0.491	-49.1	49.1
6948	ENSG00000163138	PACRGL	4	+	20707802	20707870	20704659	20704814	20713431	20713539	6948	19,14	1,0	10,10	6,6	141	73	1.28076e-06	3.64996e-05	0.908,1.0	0.463,0.463	0.491	49.1	49.1
13158	ENSG00000160570	DEDD2	19	-	42217631	42217829	42209699	42209840	42220073	42220140	13158	5,2	0,0	5,9	3,1	271	73	0.00013589	0.00199167	1.0,1.0	0.31,0.708	0.491	49.1	49.1
84793	ENSG00000124562	SNRPC	6	+	34758029	34758189	34757405	34757551	34762594	34762703	84793	3,2	4,4	6,6	1,1	233	73	0.00206782	0.0189975	0.19,0.135	0.653,0.653	-0.491	-49.1	49.1
87932	ENSG00000055917	PUM2	2	-	20333408	20333499	20332966	20333063	20350596	20350702	87932	1,4	2,4	2,2	1,0	164	73	0.00322508	0.0272357	0.182,0.308	0.471,1.0	-0.491	-49.1	49.1
63497	ENSG00000134058	CDK7	5	+	69252417	69252451	69235393	69235453	69258042	69258153	63497	38,38	0,0	30,29	17,22	107	73	6.77236e-15	1.0185e-12	1.0,1.0	0.546,0.473	0.49	49	49
38764	ENSG00000189050	RNFT1	17	-	59960067	59960168	59958290	59958444	59962539	59962599	38764	49,28	5,1	17,17	12,12	174	73	7.34185e-07	2.24668e-05	0.804,0.922	0.373,0.373	0.49	49	49
6605	ENSG00000251595	ABCA11P	4	-	435769	435879	425434	426973	472574	472701	6605	17,4	6,1	1,0	2,3	183	73	3.38098e-05	0.000604686	0.531,0.615	0.166,0.0	0.49	49	49
9452	ENSG00000136560	TANK	2	+	161163113	161163358	161161284	161161412	161179613	161179761	9452	4,5	8,1	7,13	1,0	318	73	9.22708e-05	0.00142756	0.103,0.534	0.616,1.0	-0.49	-49	49
14370	ENSG00000173960	UBXN2A	2	+	23939539	23939676	23927311	23927615	23958300	23958355	14370	4,4	0,0	3,6	1,2	210	73	0.000548796	0.00635891	1.0,1.0	0.51,0.51	0.49	49	49
30250	ENSG00000184517	ZFP1	16	+	75148900	75149079	75148493	75148643	75152908	75152966	30250	2,0	2,1	15,11	3,2	252	73	0.00146102	0.0142917	0.225,0.0	0.592,0.614	-0.49	-49	49
41175	ENSG00000179832	MROH1	8	+	144248158	144248277	144247566	144247679	144248876	144249029	41175	2,1	22,11	38,36	15,11	192	73	6.82787e-14	9.12986e-12	0.033,0.033	0.491,0.554	-0.489	-48.9	48.9
60298	ENSG00000002016	RAD52	12	-	926795	926946	925449	925525	927144	927263	60298	3,0	13,5	20,17	6,5	224	73	2.78985e-08	1.23586e-06	0.07,0.0	0.521,0.526	-0.489	-48.9	48.9
17648	ENSG00000130348	QRSL1	6	+	106643895	106644033	106640822	106640921	106649024	106649201	17648	3,3	0,0	16,16	7,4	211	73	4.05958e-06	9.81639e-05	1.0,1.0	0.442,0.581	0.489	48.9	48.9
88061	ENSG00000160953	MUM1	19	+	1371233	1371465	1370641	1371078	1373071	1373160	88061	13,24	16,18	48,47	10,2	305	73	3.26057e-05	0.000585725	0.163,0.242	0.535,0.849	-0.489	-48.9	48.9
52541	ENSG00000170322	NFRKB	11	-	129893292	129893385	129892714	129892870	129894358	129894438	52541	13,8	22,12	25,28	9,2	166	73	4.26338e-05	0.000736411	0.206,0.227	0.55,0.86	-0.489	-48.9	48.9
62018	ENSG00000166261	ZNF202	11	-	123740416	123740536	123730807	123730985	123741548	123741675	62018	24,15	5,1	15,13	12,20	193	73	7.0888e-05	0.00114148	0.645,0.85	0.321,0.197	0.489	48.9	48.9
52961	ENSG00000164548	TRA2A	7	-	23522353	23522432	23521706	23521840	23531788	23532023	52961	39,16	51,26	99,83	20,12	152	73	2.88658e-15	4.62983e-13	0.269,0.228	0.704,0.769	-0.488	-48.8	48.8
42753	ENSG00000213793	ZNF888	19	-	52917858	52917997	52915195	52915322	52923368	52923470	42753	2,4	0,0	7,8	3,2	212	73	1.01514e-05	0.000217021	1.0,1.0	0.446,0.579	0.488	48.8	48.8
21712	ENSG00000111271	ACAD10	12	+	111710274	111710365	111709525	111709684	111712497	111712657	21712	10,5	22,12	18,9	8,1	164	73	0.000359643	0.00450811	0.168,0.156	0.5,0.8	-0.488	-48.8	48.8
16007	ENSG00000153827	TRIP12	2	-	229922881	229922999	229879981	229880128	229923147	229923239	16007	5,3	2,1	5,6	0,0	191	73	0.000474449	0.00564201	0.489,0.534	1.0,1.0	-0.488	-48.8	48.8
38082	ENSG00000177679	SRRM3	7	+	76283523	76283621	76282963	76283101	76285614	76287286	38082	3,3	1,0	1,4	3,2	171	73	0.00120687	0.0122015	0.562,1.0	0.125,0.461	0.488	48.8	48.8
24549	ENSG00000145919	BOD1	5	-	173609577	173609670	173609356	173609434	173616199	173616659	24549	33,22	0,0	28,32	12,13	166	73	4.28703e-10	2.96041e-08	1.0,1.0	0.506,0.52	0.487	48.7	48.7
27252	ENSG00000197461	PDGFA	7	-	500430	500499	498308	498574	501115	501242	27252	33,11	5,6	10,13	34,37	142	73	1.04357e-06	3.0694e-05	0.772,0.485	0.131,0.153	0.487	48.7	48.7
29528	ENSG00000044446	PHKA2	X	-	18900669	18900699	18897162	18897333	18901484	18901603	29528	5,2	2,4	10,5	1,0	103	73	0.000181039	0.00252984	0.639,0.262	0.876,1.0	-0.487	-48.7	48.7
70522	ENSG00000121104	FAM117A	17	-	49773341	49773457	49732550	49732720	49788496	49788575	70522	0,0	1,3	3,2	1,1	189	73	0.000200255	0.00275322	0.0,0.0	0.537,0.436	-0.487	-48.7	48.7
3944	ENSG00000242259	C22orf39	22	-	19408273	19408357	19407183	19407274	19408482	19408593	3944	17,17	25,24	32,38	7,5	157	73	5.74202e-09	2.98893e-07	0.24,0.248	0.68,0.779	-0.486	-48.6	48.6
70256	ENSG00000204271	SPIN3	X	-	56978291	56978421	56976369	56977196	56978579	56978660	70256	4,11	5,3	14,9	0,1	203	73	8.5523e-05	0.00133778	0.223,0.569	1.0,0.764	-0.486	-48.6	48.6
54850	ENSG00000085274	MYNN	3	+	169783729	169783858	169782464	169782643	169784621	169784676	54850	1,1	4,1	13,9	2,2	202	73	0.000123972	0.00184146	0.083,0.265	0.701,0.619	-0.486	-48.6	48.6
25636	ENSG00000119684	MLH3	14	-	75038339	75038412	75032067	75032179	75046375	75049691	25636	14,9	0,0	6,3	2,2	146	73	0.000242677	0.00323895	1.0,1.0	0.6,0.429	0.486	48.6	48.6
17221	ENSG00000117360	PRPF3	1	+	150327556	150327652	150325750	150325881	150328319	150328466	17221	74,30	42,42	228242	26,19	169	73	8.97282e-13	1.01265e-10	0.432,0.236	0.791,0.846	-0.485	-48.5	48.5
25178	ENSG00000267618	RAD51L3-RFFL	17	-	35107365	35107447	35106385	35106481	35119110	35119172	25178	0,0	4,4	2,2	1,1	155	73	0.000342889	0.00433397	0.0,0.0	0.485,0.485	-0.485	-48.5	48.5
63441	ENSG00000077458	FAM76B	11	-	95788868	95788992	95788498	95788563	95789391	95789768	63441	5,3	23,21	23,33	8,9	197	73	1.27987e-12	1.41741e-10	0.075,0.05	0.516,0.576	-0.484	-48.4	48.4
69811	ENSG00000158863	FAM160B2	8	+	22101975	22102062	22101707	22101851	22102174	22102315	69811	7,10	25,17	42,54	15,9	160	73	7.63213e-09	3.86768e-07	0.113,0.212	0.561,0.732	-0.484	-48.4	48.4
1832	ENSG00000103248	MTHFSD	16	-	86548034	86548111	86546558	86546649	86548463	86548577	1832	4,8	26,21	17,11	5,4	150	73	5.45574e-08	2.27739e-06	0.07,0.156	0.623,0.572	-0.484	-48.4	48.4
6141	ENSG00000261771	DYX1C1-CCPG1	15	-	55450221	55450367	55439471	55439581	55491122	55491256	6141	26,20	2,0	11,12	7,4	219	73	6.08717e-05	0.000999219	0.813,1.0	0.344,0.5	0.484	48.4	48.4
69824	ENSG00000068985	PAGE1	X	-	49695052	49695165	49694707	49694778	49695615	49695704	69824	1,0	5,2	8,3	1,3	186	73	0.000120523	0.0017976	0.073,0.0	0.758,0.282	-0.484	-48.4	48.4
39589	ENSG00000137760	ALKBH8	11	-	107549752	107549823	107532299	107532406	107551807	107551912	39589	25,25	8,2	4,3	3,13	144	73	0.000184605	0.00256975	0.613,0.864	0.403,0.105	0.484	48.4	48.4
3386	ENSG00000111788	RP11-22B23.1	12	+	9294029	9294246	9293661	9293910	9294431	9294518	3386	3,3	9,2	15,20	4,1	290	73	0.000261305	0.00344661	0.077,0.274	0.486,0.834	-0.484	-48.4	48.4
17129	ENSG00000260518	BMS1P8	16	-	33697010	33697130	33696521	33696644	33698041	33698222	17129	3,5	4,3	11,24	2,1	193	73	0.000798887	0.00864762	0.221,0.387	0.675,0.901	-0.484	-48.4	48.4
83942	ENSG00000104529	EEF1D	8	-	143594415	143594518	143593892	143594071	143597347	143597414	83942	11,15	1,3	2,4	4,3	176	73	0.00238182	0.0213433	0.82,0.675	0.172,0.356	0.484	48.4	48.4
56478	ENSG00000197622	CDC42SE1	1	-	151056650	151056786	151055850	151055993	151059482	151059615	56478	53,43	2,0	48,27	10,21	209	73	3.02981e-07	1.04347e-05	0.902,1.0	0.626,0.31	0.483	48.3	48.3
38831	ENSG00000112081	SRSF3	6	+	36600114	36600276	36598848	36598983	36601151	36601190	38831	258200	332198	661641	82,93	235	73	0	0	0.194,0.239	0.715,0.682	-0.482	-48.2	48.2
52997	ENSG00000175029	CTBP2	10	-	125074742	125074843	125003337	125003492	125110989	125111093	52997	2,7	3,1	0,0	1,1	174	73	4.42993e-05	0.000760741	0.219,0.746	0.0,0.0	0.482	48.2	48.2
8777	ENSG00000197056	ZMYM1	1	+	35095818	35095888	35093913	35094009	35097316	35097566	8777	1,1	2,1	1,2	0,1	143	73	0.00232994	0.0209707	0.203,0.338	1.0,0.505	-0.482	-48.2	48.2
84437	ENSG00000196305	IARS	9	-	92257803	92257951	92256683	92256800	92258853	92258998	84437	55,31	508317	205235	68,69	221	73	0	0	0.035,0.031	0.499,0.529	-0.481	-48.1	48.1
64605	ENSG00000164050	PLXNB1	3	-	48406567	48406740	48405723	48405798	48406822	48406898	64605	25,16	29,19	57,59	9,7	246	73	4.70005e-11	3.88898e-09	0.204,0.2	0.653,0.714	-0.481	-48.1	48.1
22084	ENSG00000178950	GAK	4	-	859361	859493	851749	851974	859605	859722	22084	14,23	28,19	104104	13,18	205	73	7.79167e-11	6.21035e-09	0.151,0.301	0.74,0.673	-0.481	-48.1	48.1
17575	ENSG00000061987	MON2	12	+	62578402	62578505	62571391	62571582	62580296	62580420	17575	55,46	2,0	22,24	12,9	176	73	1.46478e-09	8.84012e-08	0.919,1.0	0.432,0.525	0.481	48.1	48.1
4462	ENSG00000198131	ZNF544	19	+	58244136	58244296	58243964	58244056	58245786	58245869	4462	2,1	0,0	12,12	2,6	233	73	8.03701e-07	2.43424e-05	1.0,1.0	0.653,0.385	0.481	48.1	48.1
60259	ENSG00000171617	ENC1	5	-	74637564	74637701	74636473	74636498	74640306	74640728	60259	8,11	2,2	1,3	3,5	210	73	0.000600005	0.00685468	0.582,0.657	0.104,0.173	0.481	48.1	48.1
8209	ENSG00000100522	GNPNAT1	14	-	52778757	52778849	52775193	52778458	52781783	52781911	8209	4,3	2,1	6,10	0,0	165	73	0.00531286	0.0407213	0.469,0.57	1.0,1.0	-0.481	-48.1	48.1
32941	ENSG00000100281	HMGXB4	22	+	35262322	35262421	35257497	35257557	35263077	35263226	32941	36,29	8,10	10,13	29,40	172	73	1.2224e-11	1.13879e-09	0.656,0.552	0.128,0.121	0.48	48	48
77949	ENSG00000031823	RANBP3	19	-	5957906	5957973	5933413	5933479	5978060	5978140	77949	25,27	0,0	15,35	12,10	140	73	7.93116e-09	3.99744e-07	1.0,1.0	0.395,0.646	0.48	48	48
18257	ENSG00000117625	RCOR3	1	+	211270083	211270205	211267774	211267870	211271231	211271309	18257	0,0	3,5	4,3	1,2	195	73	1.22787e-05	0.000255292	0.0,0.0	0.6,0.36	-0.48	-48	48
32972	ENSG00000146963	LUC7L2	7	+	139374400	139374471	139363175	139363259	139376061	139376156	32972	10,10	5,2	13,10	44,34	144	73	1.29739e-05	0.000268036	0.503,0.717	0.13,0.13	0.48	48	48
12319	ENSG00000156976	EIF4A2	3	+	186788309	186788416	186787802	186787882	186789124	186789881	12319	361289	88,47	178160	300283	180	73	0	0	0.625,0.714	0.194,0.187	0.479	47.9	47.9
12322	ENSG00000156976	EIF4A2	3	+	186788309	186788420	186787802	186787882	186789124	186789291	12322	415333	88,47	209197	300283	184	73	0	0	0.652,0.738	0.217,0.216	0.479	47.9	47.9
10687	ENSG00000106397	PLOD3	7	-	101207823	101208072	101207577	101207724	101208852	101208957	10687	42,24	46,30	233310	40,28	322	73	2.22045e-16	4.25274e-14	0.171,0.154	0.569,0.715	-0.479	-47.9	47.9
63449	ENSG00000077458	FAM76B	11	-	95788868	95789026	95788498	95788563	95789391	95789768	63449	9,5	23,21	35,36	8,9	231	73	5.09603e-12	5.05097e-10	0.11,0.07	0.58,0.558	-0.479	-47.9	47.9
84609	ENSG00000183172	SMDT1	22	+	42080399	42080535	42079690	42079905	42081924	42082065	84609	1,0	9,4	23,22	7,9	209	73	6.93803e-09	3.56026e-07	0.037,0.0	0.534,0.461	-0.479	-47.9	47.9
77587	ENSG00000103852	TTC23	15	-	99245388	99245510	99241364	99241559	99249621	99249739	77587	7,5	1,4	14,8	0,0	195	73	1.01159e-05	0.000216429	0.724,0.319	1.0,1.0	-0.479	-47.9	47.9
82322	ENSG00000196247	ZNF107	7	+	64679176	64679336	64666197	64666285	64691247	64691374	82322	32,19	2,3	11,8	9,7	233	73	4.67195e-05	0.000794963	0.834,0.665	0.277,0.264	0.479	47.9	47.9
62017	ENSG00000166261	ZNF202	11	-	123740392	123740536	123730486	123730985	123741548	123741667	62017	22,17	5,1	16,13	12,20	217	73	0.000193797	0.00267803	0.597,0.851	0.31,0.179	0.479	47.9	47.9
22346	ENSG00000187764	SEMA4D	9	-	89418362	89418437	89418055	89418118	89455887	89455953	22346	8,1	4,3	2,3	0,1	148	73	0.00221413	0.0201034	0.497,0.141	1.0,0.597	-0.479	-47.9	47.9
82633	ENSG00000258388	PPT2-EGFL8	6	+	32164578	32164681	32162567	32162622	32166137	32166620	82633	28,13	2,2	2,6	2,5	176	73	0.000728846	0.00804061	0.853,0.729	0.293,0.332	0.478	47.8	47.8
3761	ENSG00000204514	ZNF814	19	-	57870721	57870812	57868535	57868579	57876915	57877042	3761	1,1	1,1	2,3	0,1	164	73	0.00214211	0.0195586	0.308,0.308	1.0,0.572	-0.478	-47.8	47.8
67409	ENSG00000197586	ENTPD6	20	+	25212128	25212260	25209848	25209925	25213262	25213406	67409	24,3	120,87	78107	31,30	205	73	0	0	0.066,0.012	0.473,0.559	-0.477	-47.7	47.7
13364	ENSG00000133943	C14orf159	14	+	91223678	91223795	91215404	91215556	91224683	91225331	13364	12,8	31,21	29,17	5,6	190	73	3.54759e-08	1.53601e-06	0.129,0.128	0.69,0.521	-0.477	-47.7	47.7
87627	ENSG00000145247	OCIAD2	4	-	48894005	48894053	48885404	48885565	48904483	48904611	87627	4,4	0,1	1,2	1,2	121	73	0.000506437	0.00594317	1.0,0.707	0.376,0.376	0.477	47.7	47.7
40214	ENSG00000102786	INTS6	13	-	51421111	51421334	51395299	51395483	51423029	51423090	40214	2,7	1,2	12,10	1,0	296	73	0.00153719	0.0148848	0.33,0.463	0.747,1.0	-0.477	-47.7	47.7
62838	ENSG00000162885	B3GALNT2	1	-	235489167	235489268	235484321	235484515	235494680	235494828	62838	111,81	4,2	49,49	26,23	174	73	7.43849e-15	1.10844e-12	0.921,0.944	0.442,0.472	0.476	47.6	47.6
78302	ENSG00000080823	MOK	14	-	102280647	102280824	102251916	102251995	102283477	102283592	78302	0,0	12,6	11,8	1,10	250	73	3.54889e-06	8.70633e-05	0.0,0.0	0.763,0.189	-0.476	-47.6	47.6
78715	ENSG00000265843	LINC01029	18	-	77990092	77990174	77989748	77989914	77993634	77993698	78715	6,5	4,5	13,10	1,1	155	73	0.000522523	0.00609897	0.414,0.32	0.86,0.825	-0.476	-47.6	47.6
37623	ENSG00000119403	PHF19	9	-	120861917	120862005	120861088	120861174	120862587	120862749	37623	14,7	2,0	4,6	6,2	161	73	0.00185756	0.0173324	0.76,1.0	0.232,0.576	0.476	47.6	47.6
71258	ENSG00000071462	WBSCR22	7	+	73683767	73683850	73683625	73683673	73686635	73686731	71258	5,0	1,2	4,1	1,0	156	73	0.00192816	0.0179115	0.701,0.0	0.652,1.0	-0.476	-47.6	47.6
68135	ENSG00000179889	PDXDC1	16	+	14976181	14976305	14975088	14975220	14977302	14977422	68135	1,2	7,9	11,11	6,2	197	73	2.19319e-05	0.000417764	0.05,0.076	0.405,0.671	-0.475	-47.5	47.5
78312	ENSG00000080823	MOK	14	-	102225094	102226408	102224499	102224794	102232534	102232708	78312	65,52	0,0	42,42	2,2	1387	73	8.49015e-05	0.00132965	1.0,1.0	0.525,0.525	0.475	47.5	47.5
53094	ENSG00000135596	MICAL1	6	-	109454800	109454890	109453938	109454239	109455610	109455645	53094	1,2	5,10	4,4	1,2	163	73	0.000934475	0.0098834	0.082,0.082	0.642,0.472	-0.475	-47.5	47.5
17905	ENSG00000002919	SNX11	17	+	48110707	48110767	48107893	48107979	48112030	48112085	17905	2,4	0,1	4,2	2,4	133	73	0.00100051	0.0104494	1.0,0.687	0.523,0.215	0.475	47.5	47.5
43699	ENSG00000122033	MTIF3	13	-	27449851	27449918	27445087	27445137	27450063	27450143	43699	9,2	7,3	6,8	2,0	140	73	0.00411732	0.0331908	0.401,0.258	0.61,1.0	-0.475	-47.5	47.5
47111	ENSG00000273559	CWC25	17	-	38810275	38810400	38809701	38809765	38810467	38810595	47111	38,27	21,7	120102	3,0	198	73	4.04332e-12	4.09538e-10	0.4,0.587	0.936,1.0	-0.474	-47.4	47.4
64608	ENSG00000164050	PLXNB1	3	-	48406567	48406735	48405723	48405798	48406822	48406898	64608	18,10	29,19	40,47	9,7	241	73	2.11002e-10	1.54558e-08	0.158,0.138	0.574,0.67	-0.474	-47.4	47.4
68746	ENSG00000141556	TBCD	17	+	82893546	82893632	82884144	82884202	82903404	82903478	68746	24,14	0,0	11,8	5,3	159	73	3.4448e-07	1.16574e-05	1.0,1.0	0.503,0.55	0.474	47.4	47.4
45583	ENSG00000139428	MMAB	12	-	109567353	109567597	109567010	109567167	109568769	109568863	45583	5,14	1,3	31,25	0,0	317	73	5.96892e-05	0.000984275	0.535,0.518	1.0,1.0	-0.474	-47.4	47.4
80892	ENSG00000080200	CRYBG3	3	+	97843194	97843261	97822039	97822355	97864216	97864647	80892	11,4	1,0	9,5	6,3	140	73	9.32338e-05	0.00143842	0.852,1.0	0.439,0.465	0.474	47.4	47.4
76086	ENSG00000144504	ANKMY1	2	-	240529036	240529509	240526228	240526445	240552913	240553057	76086	23,12	0,0	10,28	2,2	546	73	0.000232935	0.00313205	1.0,1.0	0.401,0.652	0.474	47.4	47.4
3322	ENSG00000153006	SREK1IP1	5	-	64754577	64754770	64754314	64754362	64765044	64765121	3322	1,1	5,1	7,18	7,0	266	73	0.0010571	0.0109405	0.052,0.215	0.215,1.0	-0.474	-47.4	47.4
3942	ENSG00000242259	C22orf39	22	-	19408264	19408398	19407183	19407274	19408482	19408593	3942	17,17	25,24	31,38	7,5	207	73	1.66698e-08	7.80388e-07	0.193,0.2	0.61,0.728	-0.473	-47.3	47.3
32072	ENSG00000124786	SLC35B3	6	-	8434384	8434430	8429863	8430157	8435342	8435483	32072	17,16	6,7	3,4	13,14	119	73	1.15968e-06	3.36528e-05	0.635,0.584	0.124,0.149	0.473	47.3	47.3
67513	ENSG00000111445	RFC5	12	+	118017695	118017815	118016721	118016892	118017994	118018053	67513	0,1	4,1	17,18	8,2	193	73	3.28143e-05	0.000589147	0.0,0.274	0.446,0.773	-0.473	-47.3	47.3
74097	ENSG00000149182	ARFGAP2	11	-	47173758	47173882	47172280	47172333	47175014	47175098	74097	22,13	0,2	24,11	10,10	197	73	0.000123848	0.00184045	1.0,0.707	0.471,0.29	0.473	47.3	47.3
75236	ENSG00000135679	MDM2	12	+	68820324	68820374	68813553	68813628	68828770	68828931	75236	5,1	1,0	6,10	4,12	123	73	0.000767091	0.0083588	0.748,1.0	0.471,0.331	0.473	47.3	47.3
50659	ENSG00000166689	PLEKHA7	11	-	16780941	16781052	16778294	16779020	16782753	16782896	50659	5,1	12,4	4,7	2,1	184	73	0.00233041	0.0209721	0.142,0.09	0.442,0.735	-0.473	-47.3	47.3
66370	ENSG00000003756	RBM5	3	+	50110681	50110776	50109608	50109688	50113382	50113489	66370	50,27	1,0	20,47	12,14	168	73	3.31682e-09	1.83819e-07	0.956,1.0	0.42,0.593	0.472	47.2	47.2
69175	ENSG00000104856	RELB	19	+	45009813	45009822	45002948	45002996	45011935	45012276	69175	1,3	0,0	3,12	7,3	82	73	1.38868e-05	0.000283656	1.0,1.0	0.276,0.781	0.472	47.2	47.2
49303	ENSG00000083828	ZNF586	19	+	57776542	57776669	57769669	57769878	57778750	57780577	49303	19,19	5,0	25,13	18,11	200	73	0.00219557	0.0199774	0.581,1.0	0.336,0.301	0.472	47.2	47.2
52546	ENSG00000170322	NFRKB	11	-	129893296	129893385	129892714	129892870	129894358	129894454	52546	16,11	22,12	30,33	9,2	162	73	3.12395e-05	0.000564295	0.247,0.292	0.6,0.881	-0.471	-47.1	47.1
29751	ENSG00000180104	EXOC3	5	+	447017	447208	446149	446349	447532	447752	29751	6,6	58,31	95126	34,25	264	73	0	0	0.028,0.051	0.436,0.582	-0.47	-47	47
15325	ENSG00000162971	TYW5	2	-	199940088	199940133	199938932	199939070	199948336	199948472	15325	9,3	0,0	10,15	5,9	118	73	2.45316e-06	6.33666e-05	1.0,1.0	0.553,0.508	0.47	47	47
80266	ENSG00000248498	ASNSP1	8	-	46592102	46592209	46591336	46591508	46593454	46593531	80266	4,5	0,0	14,7	2,6	180	73	3.29188e-06	8.18815e-05	1.0,1.0	0.74,0.321	0.47	47	47
13057	ENSG00000120662	MTRF1	13	-	41262410	41262481	41260492	41260915	41263484	41263538	13057	2,6	2,2	0,0	4,3	144	73	4.00502e-06	9.69888e-05	0.336,0.603	0.0,0.0	0.47	47	47
38964	ENSG00000172766	NAA16	13	+	41362730	41362873	41362125	41362159	41367438	41367652	38964	12,7	10,10	29,37	5,4	216	73	6.50629e-06	0.000148974	0.289,0.191	0.662,0.758	-0.47	-47	47
19645	ENSG00000262879	RP11-156P1.3	17	-	47072471	47072559	47056608	47056753	47099834	47099949	19645	8,5	0,1	4,4	3,3	161	73	0.000181254	0.00253153	1.0,0.694	0.377,0.377	0.47	47	47
6737	ENSG00000188234	AGAP4	10	-	45827512	45827597	45825593	45827390	45828028	45828080	6737	7,3	5,3	4,4	0,1	158	73	0.000618006	0.00701848	0.393,0.316	1.0,0.649	-0.47	-47	47
45093	ENSG00000188026	RILPL1	12	-	123518723	123518892	123518381	123518494	123520094	123520183	45093	2,2	2,1	2,4	0,1	242	73	0.00236564	0.0212216	0.232,0.376	1.0,0.547	-0.47	-47	47
3948	ENSG00000242259	C22orf39	22	-	19408273	19408398	19407183	19407274	19408482	19408593	3948	31,31	25,24	57,64	7,5	198	73	4.52857e-10	3.08468e-08	0.314,0.323	0.75,0.825	-0.469	-46.9	46.9
31141	ENSG00000227671	RP11-488L18.4	1	-	247202009	247202095	247200066	247200193	247210690	247210822	31141	11,7	0,0	7,7	4,2	159	73	2.85101e-06	7.2127e-05	1.0,1.0	0.446,0.616	0.469	46.9	46.9
84659	ENSG00000198814	GK	X	+	30674301	30674466	30670383	30670585	30677374	30677452	84659	2,1	0,0	6,7	3,1	238	73	0.000169121	0.00238997	1.0,1.0	0.38,0.682	0.469	46.9	46.9
38896	ENSG00000136603	SKIL	3	+	170385278	170385451	170384532	170384627	170390222	170390464	38896	0,0	3,6	7,5	2,2	246	73	5.46325e-07	1.74478e-05	0.0,0.0	0.509,0.426	-0.468	-46.8	46.8
85435	ENSG00000114098	ARMC8	3	+	138209816	138209893	138187247	138187599	138221925	138221997	85435	57,48	1,7	26,11	11,15	150	73	1.59978e-05	0.000318776	0.965,0.769	0.535,0.263	0.468	46.8	46.8
60702	ENSG00000259429	UBE2Q2P2	15	+	82382636	82382879	82382210	82382298	82400659	82400716	60702	13,8	3,5	51,25	2,1	316	73	0.000382734	0.00474007	0.5,0.27	0.855,0.852	-0.468	-46.8	46.8
77987	ENSG00000249592	RP11-440L14.1	4	-	764488	764609	762386	762839	781771	781849	77987	3,4	2,2	7,5	1,0	194	73	0.000537738	0.00625305	0.361,0.429	0.725,1.0	-0.468	-46.8	46.8
39832	ENSG00000101391	CDK5RAP1	20	-	33399726	33399869	33396760	33397084	33401427	33401508	39832	6,4	37,29	45,63	22,13	216	73	1.5743e-13	1.98291e-11	0.052,0.045	0.409,0.621	-0.467	-46.7	46.7
56916	ENSG00000148985	PGAP2	11	+	3823612	3823740	3811249	3811424	3824269	3824364	56916	15,6	3,3	20,16	0,0	201	73	3.65859e-06	8.93302e-05	0.645,0.421	1.0,1.0	-0.467	-46.7	46.7
76034	ENSG00000139531	SUOX	12	+	55999332	55999590	55997614	55997723	56002211	56002271	76034	18,17	11,11	35,25	3,2	331	73	1.39015e-05	0.000283778	0.265,0.254	0.72,0.734	-0.467	-46.7	46.7
78574	ENSG00000140577	CRTC3	15	+	90619746	90619790	90617882	90617968	90625775	90625993	78574	6,6	1,0	8,7	10,4	117	73	6.55042e-05	0.00106712	0.789,1.0	0.333,0.522	0.467	46.7	46.7
86899	ENSG00000158850	B4GALT3	1	-	161176612	161176737	161176433	161176508	161177422	161177491	86899	1,1	2,3	5,10	1,3	198	73	0.0013929	0.0137431	0.156,0.109	0.648,0.551	-0.467	-46.7	46.7
7671	ENSG00000114062	UBE3A	15	-	25407053	25407137	25405460	25405502	25408619	25408684	7671	4,2	1,0	6,1	2,3	157	73	0.00178813	0.0168097	0.65,1.0	0.582,0.134	0.467	46.7	46.7
36036	ENSG00000251026	RP11-138J23.1	5	+	104081879	104081947	104079910	104080124	104104173	104104287	36036	3,4	0,0	8,5	2,4	141	73	4.67845e-06	0.000110986	1.0,1.0	0.674,0.393	0.466	46.6	46.6
71029	ENSG00000188818	ZDHHC11	5	-	823388	823809	821860	821895	825163	825251	71029	8,20	5,3	1,11	0,1	494	73	0.00430129	0.034401	0.191,0.496	1.0,0.619	-0.466	-46.6	46.6
13755	ENSG00000125912	NCLN	19	+	3200332	3200453	3198816	3198897	3201522	3201626	13755	7,3	31,25	23,30	8,10	194	73	5.02598e-13	5.84441e-11	0.078,0.043	0.52,0.53	-0.465	-46.5	46.5
17587	ENSG00000061987	MON2	12	+	62578455	62578505	62571391	62571582	62580296	62580420	17587	22,27	2,0	14,17	12,9	123	73	2.34634e-07	8.36298e-06	0.867,1.0	0.409,0.529	0.465	46.5	46.5
4941	ENSG00000100441	KHNYN	14	+	24430508	24430623	24429934	24429991	24430713	24430931	4941	2,6	7,1	7,8	1,0	188	73	0.000283689	0.0036884	0.1,0.7	0.731,1.0	-0.465	-46.5	46.5
78985	ENSG00000125089	SH3TC1	4	+	8217652	8217880	8216956	8217167	8218270	8218347	78985	0,8	6,5	20,6	3,1	301	73	0.000405448	0.00496005	0.0,0.28	0.618,0.593	-0.465	-46.5	46.5
47558	ENSG00000166455	C16orf46	16	-	81057904	81058027	81053496	81054094	81061205	81062138	47558	5,6	0,1	5,1	1,3	196	73	0.000789852	0.00856811	1.0,0.691	0.651,0.11	0.465	46.5	46.5
24741	ENSG00000131778	CHD1L	1	+	147259836	147259918	147252622	147252735	147265931	147266087	24741	12,8	0,0	3,4	1,2	155	73	0.00666083	0.0488784	1.0,1.0	0.586,0.485	0.465	46.5	46.5
46915	ENSG00000135297	MTO1	6	+	73480258	73480367	73479935	73480126	73480674	73480852	46915	5,6	40,56	41,39	20,12	182	73	0	0	0.048,0.041	0.451,0.566	-0.464	-46.4	46.4
8719	ENSG00000249859	PVT1	8	+	128009589	128009718	127989260	127989291	128070159	128070361	8719	47,25	2,3	122117	92,65	202	73	2.32717e-08	1.05019e-06	0.895,0.751	0.324,0.394	0.464	46.4	46.4
3950	ENSG00000242259	C22orf39	22	-	19408264	19408407	19407183	19407274	19408482	19408593	3950	22,21	25,24	35,46	7,5	216	73	3.34936e-08	1.45989e-06	0.229,0.228	0.628,0.757	-0.464	-46.4	46.4
80549	ENSG00000124177	CHD6	20	-	41551304	41551360	41533049	41533570	41618339	41618494	80549	36,25	2,0	19,17	11,10	129	73	3.71413e-08	1.60466e-06	0.911,1.0	0.494,0.49	0.464	46.4	46.4
88030	ENSG00000166199	ALKBH3	11	+	43892040	43892074	43889724	43889828	43901515	43901725	88030	31,23	2,6	19,18	18,30	107	73	1.51765e-06	4.22701e-05	0.914,0.723	0.419,0.29	0.464	46.4	46.4
63419	ENSG00000138942	RNF185	22	+	31176261	31176417	31160210	31160303	31182968	31183066	63419	10,8	2,3	18,7	0,0	229	73	1.22068e-05	0.000254041	0.614,0.459	1.0,1.0	-0.464	-46.4	46.4
43645	ENSG00000143373	ZNF687	1	+	151285205	151286074	151282311	151282395	151286274	151288406	43645	51,37	11,6	129143	5,2	942	73	1.2218e-05	0.000254193	0.264,0.323	0.667,0.847	-0.464	-46.4	46.4
5513	ENSG00000188215	DCUN1D3	16	-	20896307	20896381	20862107	20862643	20900203	20900384	5513	3,10	3,2	5,1	25,18	147	73	0.000116673	0.00174538	0.332,0.713	0.09,0.027	0.464	46.4	46.4
6042	ENSG00000165102	HGSNAT	8	+	43173712	43173743	43172309	43172386	43178073	43178234	6042	44,24	0,3	9,3	2,11	104	73	0.000286609	0.00372158	1.0,0.849	0.76,0.161	0.464	46.4	46.4
49361	ENSG00000074964	ARHGEF10L	1	+	17639831	17639981	17638561	17638689	17640201	17640302	49361	12,2	7,12	18,12	5,1	223	73	0.00165516	0.0158038	0.359,0.052	0.541,0.797	-0.464	-46.4	46.4
16725	ENSG00000008838	MED24	17	-	40033665	40033771	40033344	40033456	40034915	40034972	16725	3,3	2,1	16,15	0,1	179	73	0.00289603	0.0250181	0.38,0.55	1.0,0.859	-0.464	-46.4	46.4
8067	ENSG00000103365	GGA2	16	-	23487984	23488124	23486709	23486790	23488605	23488709	8067	3,3	50,44	46,62	18,21	213	73	0	0	0.02,0.023	0.467,0.503	-0.463	-46.3	46.3
32949	ENSG00000146963	LUC7L2	7	+	139363365	139363452	139363175	139363259	139376061	139376156	32949	18,14	5,2	18,32	44,34	160	73	1.54832e-05	0.000309753	0.622,0.762	0.157,0.3	0.463	46.3	46.3
33577	ENSG00000225793	RP1-234P15.4	6	+	75290253	75290338	75285032	75285309	75290948	75291501	33577	3,3	3,1	10,4	1,0	158	73	0.000525161	0.00612537	0.316,0.581	0.822,1.0	-0.463	-46.3	46.3
81668	ENSG00000125952	MAX	14	-	65077339	65077428	65075123	65076663	65077912	65078036	81668	23,11	76,68	50,51	22,15	162	73	0	0	0.12,0.068	0.506,0.605	-0.462	-46.2	46.2
32727	ENSG00000070269	TMEM260	14	+	56619357	56619451	56618593	56618763	56621530	56621702	32727	2,0	14,15	9,13	3,8	167	73	1.49495e-08	7.13707e-07	0.059,0.0	0.567,0.415	-0.462	-46.2	46.2
15226	ENSG00000132334	PTPRE	10	+	128056122	128056213	128049529	128049666	128060938	128061015	15226	18,16	0,0	20,12	7,5	164	73	2.61558e-07	9.19674e-06	1.0,1.0	0.56,0.517	0.462	46.2	46.2
7487	ENSG00000112715	VEGFA	6	+	43772726	43772958	43771991	43772101	43774340	43774392	7487	17,12	8,10	48,28	3,3	305	73	1.73464e-05	0.000341987	0.337,0.223	0.793,0.691	-0.462	-46.2	46.2
52537	ENSG00000170322	NFRKB	11	-	129893290	129893385	129892714	129892870	129894358	129894438	52537	14,9	22,12	24,26	9,2	168	73	0.000142205	0.00207311	0.217,0.246	0.537,0.85	-0.462	-46.2	46.2
81171	ENSG00000165219	GAPVD1	9	+	125263550	125263700	125261954	125261959	125287761	125287883	81171	3,2	0,0	1,1	4,0	223	73	0.000254727	0.00337626	1.0,1.0	0.076,1.0	0.462	46.2	46.2
70370	ENSG00000119661	DNAL1	14	+	73651166	73651327	73645016	73645042	73654846	73654885	70370	1,3	25,27	54,55	15,22	234	73	0	0	0.012,0.034	0.529,0.438	-0.461	-46.1	46.1
85817	ENSG00000158169	FANCC	9	-	95111204	95111345	95107065	95107269	95111462	95111637	85817	0,1	8,7	6,10	4,2	214	73	9.37542e-07	2.78014e-05	0.0,0.046	0.338,0.63	-0.461	-46.1	46.1
77804	ENSG00000126698	DNAJC8	1	-	28230130	28230252	28228921	28229023	28232925	28233004	77804	8,13	0,0	27,20	11,5	195	73	1.96176e-06	5.24632e-05	1.0,1.0	0.479,0.6	0.461	46.1	46.1
6703	ENSG00000185684	EP400NL	12	+	132114457	132114545	132108571	132108682	132120419	132120601	6703	19,14	0,0	8,5	3,2	161	73	2.43761e-05	0.00045758	1.0,1.0	0.547,0.531	0.461	46.1	46.1
5057	ENSG00000231074	HCG18	6	-	30314268	30314482	30296131	30296237	30326008	30326334	5057	33,38	1,2	33,10	12,4	287	73	2.55444e-05	0.00047608	0.894,0.829	0.412,0.389	0.461	46.1	46.1
77559	ENSG00000134452	FBXO18	10	+	5891018	5891116	5890279	5890346	5893976	5894052	77559	2,2	2,1	5,3	1,0	171	73	0.00122849	0.0123855	0.299,0.461	0.681,1.0	-0.461	-46.1	46.1
21706	ENSG00000111271	ACAD10	12	+	111710278	111710365	111709525	111709684	111712497	111712657	21706	9,6	22,12	15,9	8,1	160	73	0.00130336	0.0130244	0.157,0.186	0.461,0.804	-0.461	-46.1	46.1
56562	ENSG00000172671	ZFAND4	10	-	45624582	45624637	45618139	45618260	45625950	45627105	56562	20,10	2,3	5,2	5,4	128	73	0.00148474	0.0144824	0.851,0.655	0.363,0.222	0.461	46.1	46.1
61731	ENSG00000105223	PLD3	19	+	40365856	40365934	40348583	40348724	40366418	40366510	61731	4,5	6,5	3,2	0,1	151	73	0.00177147	0.0166821	0.244,0.326	1.0,0.492	-0.461	-46.1	46.1
37400	ENSG00000152117	AC093838.4	2	+	131519813	131519942	131519539	131519666	131520096	131520421	37400	5,2	15,9	67,65	20,19	202	73	1.52406e-09	9.14706e-08	0.108,0.074	0.548,0.553	-0.46	-46	46
80412	ENSG00000128989	ARPP19	15	-	52564189	52564246	52557099	52557222	52569115	52569167	80412	19,9	6,5	4,2	12,16	130	73	1.74022e-06	4.75143e-05	0.64,0.503	0.158,0.066	0.46	46	46
81778	ENSG00000184319	RPL23AP82	22	+	50784330	50784424	50783774	50784072	50785172	50785293	81778	0,0	4,1	3,5	1,4	167	73	1.443e-05	0.00029273	0.0,0.0	0.567,0.353	-0.46	-46	46
12042	ENSG00000173276	ZBTB21	21	-	42009466	42009597	42002896	42002961	42010251	42010357	12042	2,0	1,3	15,13	2,3	204	73	0.000736001	0.00809923	0.417,0.0	0.729,0.608	-0.46	-46	46
1036	ENSG00000148498	PARD3	10	-	34372497	34372536	34360070	34360259	34374873	34375002	1036	5,3	1,4	3,2	14,25	112	73	0.00187184	0.0174506	0.765,0.328	0.123,0.05	0.46	46	46
1045	ENSG00000065665	SEC61A2	10	+	12153706	12153846	12149851	12149961	12156906	12157067	1045	4,5	1,1	10,10	23,18	213	73	0.00414058	0.0333412	0.578,0.631	0.13,0.16	0.46	46	46
66334	ENSG00000150403	TMCO3	13	+	113503495	113503588	113501751	113501880	113510237	113510424	66334	336294	2,2	146121	47,58	166	73	0	0	0.987,0.985	0.577,0.478	0.459	45.9	45.9
56977	ENSG00000112234	FBXL4	6	-	98880552	98880624	98875651	98875727	98899267	98899372	56977	47,34	4,1	24,22	18,12	145	73	5.07795e-08	2.13336e-06	0.855,0.945	0.402,0.48	0.459	45.9	45.9
39782	ENSG00000101391	CDK5RAP1	20	-	33381983	33382179	33379460	33379691	33383479	33383521	39782	11,7	0,0	11,7	4,1	269	73	6.35142e-06	0.000145787	1.0,1.0	0.427,0.655	0.459	45.9	45.9
11276	ENSG00000102908	NFAT5	16	+	69646516	69646578	69626402	69626528	69647027	69647586	11276	11,15	3,2	8,8	9,15	135	73	0.000105312	0.00159818	0.665,0.802	0.325,0.224	0.459	45.9	45.9
77713	ENSG00000198561	CTNND1	11	+	57789036	57789155	57761796	57762119	57791384	57791673	77713	5,6	3,1	3,5	0,0	192	73	0.000228052	0.00307636	0.388,0.695	1.0,1.0	-0.459	-45.9	45.9
81120	ENSG00000197077	KIAA1671	22	+	25014433	25014566	24952729	24952772	25025632	25025784	81120	6,1	1,0	4,10	5,3	206	73	0.00231291	0.0208463	0.68,1.0	0.221,0.542	0.459	45.9	45.9
38534	ENSG00000280828	RP11-274B21.1	7	+	128562314	128562460	128533651	128533730	128591849	128592017	38534	2,3	0,1	4,6	4,4	219	73	0.00433956	0.0346265	1.0,0.5	0.25,0.333	0.459	45.9	45.9
58911	ENSG00000151693	ASAP2	2	+	9391061	9391196	9388293	9388546	9393481	9393647	58911	6,0	3,3	25,8	3,2	208	73	0.00469871	0.0368775	0.412,0.0	0.745,0.584	-0.459	-45.9	45.9
69763	ENSG00000060762	MPC1	6	-	166366968	166367184	166366794	166366891	166370217	166370221	69763	43,33	87,40	317280	54,47	289	73	0	0	0.111,0.172	0.597,0.601	-0.458	-45.8	45.8
80851	ENSG00000140950	TLDC1	16	-	84496299	84496530	84495682	84495913	84497933	84498111	80851	5,3	23,13	58,39	8,15	304	73	5.29973e-10	3.5726e-08	0.05,0.053	0.635,0.384	-0.458	-45.8	45.8
6524	ENSG00000064489	BORCS8-MEF2B	19	-	19180685	19180761	19150681	19150764	19182572	19182683	6524	25,24	0,1	21,20	14,7	149	73	5.97173e-08	2.46278e-06	1.0,0.922	0.424,0.583	0.458	45.8	45.8
68345	ENSG00000110871	COQ5	12	-	120526456	120526546	120523884	120524002	120528939	120529140	68345	8,7	0,0	7,3	3,1	163	73	0.00014556	0.00211484	1.0,1.0	0.511,0.573	0.458	45.8	45.8
6861	ENSG00000107890	ANKRD26	10	-	27060817	27060881	27060511	27060540	27061143	27061242	6861	0,1	6,2	3,4	2,1	137	73	0.000148096	0.00214547	0.0,0.21	0.444,0.681	-0.458	-45.8	45.8
57260	ENSG00000029153	ARNTL2	12	+	27370128	27370230	27368316	27368412	27376345	27376387	57260	4,7	0,0	8,3	3,1	175	73	0.000180258	0.00252163	1.0,1.0	0.527,0.556	0.458	45.8	45.8
34165	ENSG00000214827	MTCP1	X	-	155065905	155066057	155065618	155065789	155070693	155071226	34165	6,2	0,7	11,5	0,0	225	73	0.00125776	0.0126513	1.0,0.085	1.0,1.0	-0.458	-45.8	45.8
73090	ENSG00000125107	CNOT1	16	-	58623281	58623409	58599373	58599511	58624652	58624770	73090	11,10	0,2	11,9	4,11	201	73	0.00199851	0.0184597	1.0,0.645	0.5,0.229	0.458	45.8	45.8
74953	ENSG00000168297	PXK	3	+	58369430	58369478	58332947	58333090	58382513	58382700	74953	13,19	0,0	13,6	5,4	121	73	4.10949e-07	1.35771e-05	1.0,1.0	0.611,0.475	0.457	45.7	45.7
1993	ENSG00000255339	RP11-411B6.6	10	-	100523976	100524139	100516873	100516960	100526398	100526554	1993	10,6	4,1	19,18	0,0	236	73	6.96727e-06	0.000157974	0.436,0.65	1.0,1.0	-0.457	-45.7	45.7
3939	ENSG00000242259	C22orf39	22	-	19408273	19408407	19407183	19407274	19408482	19408593	3939	36,35	25,24	61,72	7,5	207	73	7.93443e-10	5.136e-08	0.337,0.34	0.754,0.835	-0.456	-45.6	45.6
52558	ENSG00000170322	NFRKB	11	-	129884985	129885095	129884744	129884846	129885434	129885609	52558	8,6	11,16	38,50	11,9	183	73	1.4515e-07	5.47625e-06	0.225,0.13	0.579,0.689	-0.456	-45.6	45.6
58886	ENSG00000145908	ZNF300	5	-	150903328	150903383	150903140	150903182	150903863	150903977	58886	3,3	25,24	11,12	4,9	128	73	2.09989e-07	7.57579e-06	0.064,0.067	0.611,0.432	-0.456	-45.6	45.6
3242	ENSG00000127952	STYXL1	7	-	76028641	76028703	76005258	76005404	76047811	76048004	3242	4,3	0,0	12,5	3,4	135	73	3.79538e-06	9.2324e-05	1.0,1.0	0.684,0.403	0.456	45.6	45.6
4808	ENSG00000037474	NSUN2	5	-	6621602	6621744	6620115	6620298	6623213	6623285	4808	1,2	0,0	13,10	1,9	215	73	1.08832e-05	0.000230472	1.0,1.0	0.815,0.274	0.456	45.6	45.6
78573	ENSG00000140577	CRTC3	15	+	90619557	90619790	90617882	90617968	90625775	90625786	78573	12,6	1,0	19,18	10,4	306	73	0.000385814	0.00477071	0.741,1.0	0.312,0.518	0.456	45.6	45.6
26206	ENSG00000226002	GTF2IP14	7	+	65089374	65089492	65088804	65088941	65090663	65090722	26206	6,5	6,6	14,16	4,1	191	73	0.00200083	0.0184785	0.277,0.242	0.572,0.859	-0.456	-45.6	45.6
3951	ENSG00000242259	C22orf39	22	-	19408273	19408403	19407183	19407274	19408482	19408593	3951	33,34	25,24	58,64	7,5	203	73	1.35006e-09	8.24713e-08	0.322,0.338	0.749,0.822	-0.455	-45.5	45.5
86273	ENSG00000154265	ABCA5	17	-	69285387	69285420	69283952	69284072	69285897	69286037	86273	6,2	23,15	19,12	10,6	106	73	5.70812e-07	1.80879e-05	0.152,0.084	0.567,0.579	-0.455	-45.5	45.5
27194	ENSG00000173535	TNFRSF10C	8	+	23100636	23100684	23090147	23090288	23111719	23111825	27194	4,6	3,2	1,5	0,0	121	73	2.18689e-05	0.000417007	0.446,0.644	1.0,1.0	-0.455	-45.5	45.5
61576	ENSG00000166801	FAM111A	11	+	59144808	59144900	59143082	59143304	59145826	59145856	61576	14,6	4,1	5,0	3,6	165	73	0.00370977	0.0305691	0.608,0.726	0.424,0.0	0.455	45.5	45.5
38507	ENSG00000100348	TXN2	22	-	36468601	36468713	36467883	36467917	36480574	36480837	38507	8,0	8,6	7,4	2,1	185	73	0.00594049	0.0446335	0.283,0.0	0.58,0.612	-0.455	-45.5	45.5
17425	ENSG00000163870	TPRA1	3	-	127584315	127584445	127580021	127580163	127594799	127594933	17425	10,4	4,2	11,9	1,0	203	73	0.000213696	0.00291184	0.473,0.418	0.798,1.0	-0.454	-45.4	45.4
42711	ENSG00000118369	USP35	11	+	78198528	78198697	78197935	78198068	78199594	78199724	42711	12,8	3,6	23,22	1,1	242	73	0.000424302	0.00514815	0.547,0.287	0.874,0.869	-0.454	-45.4	45.4
39831	ENSG00000101391	CDK5RAP1	20	-	33399624	33399869	33396760	33397084	33401427	33401508	39831	9,6	37,29	59,93	22,13	318	73	4.59743e-13	5.42225e-11	0.053,0.045	0.381,0.622	-0.453	-45.3	45.3
3952	ENSG00000242259	C22orf39	22	-	19408264	19408403	19407183	19407274	19408482	19408593	3952	19,20	25,24	32,38	7,5	212	73	6.67801e-08	2.72643e-06	0.207,0.223	0.612,0.724	-0.453	-45.3	45.3
31333	ENSG00000147586	MRPS28	8	-	80028694	80028796	80002998	80003180	80029904	80029974	31333	3,5	13,10	22,29	8,7	175	73	6.76085e-07	2.09548e-05	0.088,0.173	0.534,0.633	-0.453	-45.3	45.3
44052	ENSG00000197905	TEAD4	12	+	2959947	2960353	2959405	2959481	2994737	2994833	44052	19,13	0,0	12,16	1,3	479	73	0.000139123	0.00203312	1.0,1.0	0.646,0.448	0.453	45.3	45.3
70255	ENSG00000204271	SPIN3	X	-	56978291	56978498	56976369	56977196	56978579	56978660	70255	9,16	5,3	12,16	0,1	280	73	0.000163299	0.00232435	0.319,0.582	1.0,0.807	-0.453	-45.3	45.3
8758	ENSG00000185122	HSF1	8	+	144306547	144306767	144292482	144292619	144308905	144309014	8758	6,4	2,1	19,20	0,1	293	73	0.00125536	0.0126349	0.428,0.499	1.0,0.833	-0.453	-45.3	45.3
46347	ENSG00000133313	CNDP2	18	+	74497508	74497726	74496371	74496431	74499936	74500033	46347	43,44	36,21	124149	14,10	291	73	5.46505e-11	4.47646e-09	0.231,0.345	0.69,0.789	-0.452	-45.2	45.2
46350	ENSG00000133313	CNDP2	18	+	74497508	74497720	74496382	74496431	74499936	74500033	46350	42,44	36,21	120151	14,10	285	73	1.21696e-10	9.41176e-09	0.23,0.349	0.687,0.795	-0.452	-45.2	45.2
76686	ENSG00000117013	KCNQ4	1	+	40822313	40822402	40820164	40820260	40831083	40831304	76686	4,4	0,0	8,11	4,3	162	73	3.01729e-06	7.58035e-05	1.0,1.0	0.474,0.623	0.452	45.2	45.2
42243	ENSG00000272894	RP5-1159O4.1	7	-	7554687	7554743	7552736	7552922	7555155	7555189	42243	9,2	3,3	0,0	1,2	129	73	8.18411e-06	0.000180169	0.629,0.274	0.0,0.0	0.452	45.2	45.2
74098	ENSG00000149182	ARFGAP2	11	-	47173758	47173915	47172311	47172333	47175014	47175098	74098	23,12	0,2	27,13	10,10	230	73	0.000442278	0.00532065	1.0,0.656	0.461,0.292	0.452	45.2	45.2
76592	ENSG00000275464	CH507-9B2.5	21	-	5134360	5134479	5133901	5134120	5135088	5135154	76592	2,2	1,6	10,10	1,2	192	73	0.00125764	0.0126513	0.432,0.112	0.792,0.655	-0.452	-45.2	45.2
46520	ENSG00000243554	AC004967.7	7	-	97970133	97970227	97969769	97969845	97971923	97972024	46520	11,4	4,4	14,14	2,0	167	73	0.00130154	0.0130152	0.546,0.304	0.754,1.0	-0.452	-45.2	45.2
33258	ENSG00000185864	NPIPB4	16	-	21851769	21852046	21847481	21847541	21857258	21857416	33258	17,15	1,1	11,8	6,3	350	73	0.00142051	0.0139605	0.78,0.758	0.277,0.357	0.452	45.2	45.2
43077	ENSG00000116957	TBCE	1	+	235419416	235419515	235414432	235414469	235427139	235427239	43077	2,1	0,0	1,5	4,0	172	73	0.00440595	0.0350105	1.0,1.0	0.096,1.0	0.452	45.2	45.2
12313	ENSG00000156976	EIF4A2	3	+	186788309	186788412	186787802	186787882	186789124	186789477	12313	284229	88,47	151136	300283	176	73	0	0	0.572,0.669	0.173,0.166	0.451	45.1	45.1
77652	ENSG00000181481	RNF135	17	+	30997456	30997662	30997241	30997331	30998661	30999909	77652	1,7	53,29	105106	29,30	279	73	0	0	0.005,0.059	0.486,0.48	-0.451	-45.1	45.1
29020	ENSG00000157796	WDR19	4	+	39276678	39276879	39274807	39274958	39277019	39277143	29020	2,4	18,14	55,67	13,20	274	73	7.70495e-14	1.02187e-11	0.029,0.071	0.53,0.472	-0.451	-45.1	45.1
63334	ENSG00000253710	ALG11	13	+	52018912	52019143	52012413	52012462	52028318	52029664	63334	155123	8,5	116,81	45,30	304	73	1.1946e-13	1.54042e-11	0.823,0.855	0.382,0.393	0.451	45.1	45.1
67149	ENSG00000136731	UGGT1	2	+	128156391	128156415	128155488	128155587	128157251	128157346	67149	52,37	8,10	20,14	34,19	97	73	1.17815e-09	7.28587e-08	0.83,0.736	0.307,0.357	0.451	45.1	45.1
20520	ENSG00000126768	TIMM17B	X	-	48895994	48896144	48895347	48895501	48896758	48896858	20520	1,2	14,11	23,15	5,8	223	73	1.94102e-08	8.96433e-07	0.023,0.056	0.601,0.38	-0.451	-45.1	45.1
53155	ENSG00000139668	WDFY2	13	+	51752862	51752986	51751309	51751415	51755357	51755459	53155	6,3	12,3	32,32	6,6	197	73	9.28287e-06	0.000200894	0.156,0.27	0.664,0.664	-0.451	-45.1	45.1
27116	ENSG00000144893	MED12L	3	+	151192549	151192654	151190716	151190931	151193489	151193745	27116	2,2	1,1	0,0	5,2	178	73	0.000611836	0.00696541	0.451,0.451	0.0,0.0	0.451	45.1	45.1
38633	ENSG00000154723	ATP5J	21	-	25734332	25734375	25733166	25733363	25734852	25734904	38633	3,1	0,1	5,3	16,4	116	73	0.00149935	0.0145946	1.0,0.386	0.164,0.321	0.451	45.1	45.1
77600	ENSG00000103852	TTC23	15	-	99148585	99148709	99139695	99139744	99156147	99156279	77600	4,1	1,0	1,2	1,1	197	73	0.00347265	0.0289675	0.597,1.0	0.27,0.426	0.451	45.1	45.1
38248	ENSG00000237489	LINC00959	10	-	130104082	130104230	130079736	130079901	130110703	130110817	38248	1,3	3,0	7,4	0,0	221	73	0.00620969	0.04624	0.099,1.0	1.0,1.0	-0.451	-45.1	45.1
46921	ENSG00000135297	MTO1	6	+	73480292	73480367	73479935	73480126	73480674	73480805	46921	5,5	40,56	29,34	20,12	148	73	3.26406e-14	4.53203e-12	0.058,0.042	0.417,0.583	-0.45	-45	45
46877	ENSG00000198000	NOL8	9	-	92319942	92320379	92319220	92319356	92321667	92321746	46877	42,24	17,13	212210	12,16	510	73	4.30353e-10	2.96866e-08	0.261,0.209	0.717,0.653	-0.45	-45	45
66357	ENSG00000003756	RBM5	3	+	50110678	50110766	50109608	50109688	50113382	50113489	66357	39,25	1,0	23,43	12,14	161	73	9.21868e-09	4.58954e-07	0.946,1.0	0.465,0.582	0.45	45	45
19445	ENSG00000125954	CHURC1-FNTB	14	+	65032358	65032521	65027697	65027781	65032609	65032696	19445	4,3	17,9	20,14	7,3	236	73	3.57798e-07	1.20256e-05	0.068,0.093	0.469,0.591	-0.45	-45	45
54891	ENSG00000067840	PDZD4	X	-	153807896	153808139	153807278	153807369	153808341	153808595	54891	1,5	0,0	14,12	3,2	316	73	5.80667e-05	0.000960683	1.0,1.0	0.519,0.581	0.45	45	45
3339	ENSG00000243678	NME2	17	+	51165820	51165904	51165434	51165681	51166826	51166946	3339	7,2	3,2	4,6	0,1	157	73	0.00117772	0.0119606	0.52,0.317	1.0,0.736	-0.45	-45	45
11215	ENSG00000137074	APTX	9	-	32997242	32997348	32989758	32989895	33001515	33001612	11215	15,7	1,4	10,8	15,17	179	73	0.00324167	0.0273651	0.859,0.416	0.214,0.161	0.45	45	45
5935	ENSG00000171634	BPTF	17	+	67875555	67875744	67874816	67875020	67891843	67892034	5935	56,28	42,31	87,64	13,7	262	73	2.25981e-11	1.98592e-09	0.271,0.201	0.651,0.718	-0.449	-44.9	44.9
68136	ENSG00000179889	PDXDC1	16	+	14976199	14976305	14975088	14975220	14977302	14977422	68136	2,1	7,9	8,11	6,2	179	73	0.00013947	0.00203681	0.104,0.043	0.352,0.692	-0.449	-44.9	44.9
3317	ENSG00000153006	SREK1IP1	5	-	64765044	64765121	64754577	64754770	64768504	64768627	3317	1,7	0,0	4,5	3,1	150	73	0.000319047	0.00407613	1.0,1.0	0.394,0.709	0.449	44.9	44.9
8767	ENSG00000185122	HSF1	8	+	144293461	144293580	144291604	144291874	144306547	144306767	8767	2,2	1,0	6,0	2,4	192	73	0.00394454	0.0320961	0.432,1.0	0.533,0.0	0.449	44.9	44.9
18477	ENSG00000136856	SLC2A8	9	+	127397375	127397538	127397141	127397286	127399906	127400006	18477	25,23	6,6	37,41	0,0	236	73	2.61352e-08	1.16489e-06	0.563,0.542	1.0,1.0	-0.448	-44.8	44.8
56914	ENSG00000148985	PGAP2	11	+	3823612	3823740	3808297	3808315	3824269	3824364	56914	14,5	6,1	18,19	0,0	201	73	5.15054e-07	1.65465e-05	0.459,0.645	1.0,1.0	-0.448	-44.8	44.8
76524	ENSG00000156374	PCGF6	10	-	103345023	103345132	103326533	103326632	103348715	103348812	76524	6,8	0,0	13,11	5,3	182	73	4.00858e-06	9.70389e-05	1.0,1.0	0.51,0.595	0.448	44.8	44.8
25127	ENSG00000157954	WIPI2	7	+	5199575	5199592	5190195	5190493	5214534	5214704	25127	15,9	3,0	4,13	5,10	90	73	0.000645692	0.00727076	0.802,1.0	0.394,0.513	0.448	44.8	44.8
32763	ENSG00000164850	GPER1	7	+	1088197	1088321	1086806	1087244	1091406	1091949	32763	8,7	1,0	2,4	1,2	197	73	0.000863082	0.00926526	0.748,1.0	0.426,0.426	0.448	44.8	44.8
62186	ENSG00000151065	DCP1B	12	-	1968212	1968324	1967843	1967910	1993263	1993391	62186	1,1	20,10	20,11	7,6	185	73	1.61862e-10	1.20736e-08	0.019,0.038	0.53,0.42	-0.447	-44.7	44.7
60905	ENSG00000004534	RBM6	3	+	49999439	49999529	49975322	49975392	50048244	50048319	60905	31,28	15,7	15,10	47,38	163	73	1.17573e-09	7.27777e-08	0.481,0.642	0.125,0.105	0.447	44.7	44.7
9646	ENSG00000106080	FKBP14	7	-	30020212	30020304	30018995	30019123	30022664	30022816	9646	51,28	6,3	17,20	11,21	165	73	4.75274e-07	1.54186e-05	0.79,0.805	0.406,0.296	0.447	44.7	44.7
62455	ENSG00000197892	KIF13B	8	-	29075280	29075343	29071619	29072316	29092744	29092878	62455	9,11	2,2	8,4	8,8	136	73	0.00102439	0.0106544	0.707,0.747	0.349,0.212	0.447	44.7	44.7
1493	ENSG00000015153	YAF2	12	-	42235613	42235755	42210547	42210619	42237598	42237724	1493	4,1	3,3	16,8	2,2	215	73	0.0039098	0.0318651	0.312,0.102	0.731,0.576	-0.447	-44.7	44.7
18713	ENSG00000263766	RP11-580I16.2	17	-	47626546	47626627	47621841	47622087	47636511	47636601	18713	1,2	4,0	1,5	0,0	154	73	0.00433865	0.0346256	0.106,1.0	1.0,1.0	-0.447	-44.7	44.7
68735	ENSG00000141556	TBCD	17	+	82909284	82909307	82905935	82906053	82911757	82911789	68735	16,12	0,1	9,6	6,5	96	73	2.32803e-06	6.04702e-05	1.0,0.901	0.533,0.477	0.446	44.6	44.6
68682	ENSG00000106070	GRB10	7	-	50710874	50710990	50674435	50674658	50793223	50793432	68682	36,19	4,1	15,12	10,7	189	73	7.98312e-05	0.00126117	0.777,0.88	0.367,0.398	0.446	44.6	44.6
76128	ENSG00000115204	MPV17	2	-	27316158	27316186	27312993	27313109	27317077	27317173	76128	4,2	2,2	1,1	12,11	101	73	0.000607155	0.00691937	0.591,0.42	0.057,0.062	0.446	44.6	44.6
55718	ENSG00000103227	LMF1	16	-	855106	856055	854499	854706	868943	868968	55718	33,10	0,1	12,28	6,3	1022	73	0.000992374	0.0103811	1.0,0.417	0.125,0.4	0.446	44.6	44.6
67430	ENSG00000197586	ENTPD6	20	+	25210002	25210193	25209848	25209925	25213262	25213406	67430	52,41	120,87	131145	31,30	264	73	0	0	0.107,0.115	0.539,0.572	-0.445	-44.5	44.5
5160	ENSG00000076650	GPATCH1	19	+	33114823	33114950	33114252	33114419	33117824	33118041	5160	0,4	14,10	6,8	2,3	200	73	1.1086e-05	0.000234082	0.0,0.127	0.523,0.493	-0.445	-44.5	44.5
49403	ENSG00000177084	POLE	12	-	132625251	132625419	132624904	132624994	132625644	132625770	49403	4,4	60,43	43,70	26,14	241	73	1.22125e-15	2.11506e-13	0.02,0.027	0.334,0.602	-0.444	-44.4	44.4
86957	ENSG00000169379	ARL13B	3	+	93996562	93996684	93995873	93995944	94003658	94003908	86957	1,0	10,6	13,18	9,5	195	73	5.94975e-08	2.45683e-06	0.036,0.0	0.351,0.574	-0.444	-44.4	44.4
62307	ENSG00000236850	BMS1P20	22	+	22307532	22307591	22307105	22307245	22308696	22308819	62307	12,4	3,3	7,7	0,0	132	73	1.16635e-05	0.00024469	0.689,0.424	1.0,1.0	-0.444	-44.4	44.4
4341	ENSG00000259768	RP5-991G20.1	16	+	72777566	72777720	72747120	72747182	72781727	72781819	4341	4,3	1,2	0,0	3,2	227	73	3.37457e-05	0.000603706	0.563,0.325	0.0,0.0	0.444	44.4	44.4
84584	ENSG00000180198	RCC1	1	+	28516724	28516853	28508829	28508905	28529857	28529939	84584	9,11	0,1	7,6	2,4	202	73	0.000236725	0.00317449	1.0,0.799	0.558,0.352	0.444	44.4	44.4
40566	ENSG00000122420	PTGFR	1	+	78503935	78504077	78497873	78497944	78536405	78537010	40566	15,17	4,12	10,4	1,0	215	73	0.000369039	0.00460637	0.56,0.325	0.772,1.0	-0.444	-44.4	44.4
81624	ENSG00000132953	XPO4	13	-	20862968	20863139	20862716	20862858	20868595	20868701	81624	16,1	12,7	58,52	5,20	244	73	0.00126317	0.0126971	0.285,0.041	0.776,0.438	-0.444	-44.4	44.4
81095	ENSG00000153406	NMRAL1	16	-	4471313	4471449	4469354	4469465	4474092	4474166	81095	18,15	112,63	74,79	23,29	209	73	0	0	0.053,0.077	0.529,0.488	-0.443	-44.3	44.3
86942	ENSG00000169379	ARL13B	3	+	93996547	93996684	93995873	93995944	94003658	94003902	86942	0,0	10,6	12,19	9,5	210	73	7.59363e-09	3.85117e-07	0.0,0.0	0.317,0.569	-0.443	-44.3	44.3
69987	ENSG00000147421	HMBOX1	8	+	29049289	29049361	29048959	29049048	29051017	29051549	69987	6,6	16,5	13,16	4,2	145	73	0.000311205	0.00399081	0.159,0.377	0.621,0.801	-0.443	-44.3	44.3
27550	ENSG00000197147	LRRC8B	1	+	89549914	89549971	89524902	89525022	89568246	89568307	27550	2,3	0,1	1,5	3,2	130	73	0.00203397	0.0187288	1.0,0.628	0.158,0.584	0.443	44.3	44.3
13392	ENSG00000087206	UIMC1	5	-	176911302	176911441	176908632	176908694	176943334	176943488	13392	22,7	0,0	12,18	4,4	212	73	1.88406e-06	5.06975e-05	1.0,1.0	0.508,0.608	0.442	44.2	44.2
37695	ENSG00000196118	CCDC189	16	-	30760552	30760668	30760036	30760453	30761197	30761335	37695	8,6	0,0	9,4	1,3	189	73	0.000450291	0.00539804	1.0,1.0	0.777,0.34	0.442	44.2	44.2
9371	ENSG00000127415	IDUA	4	+	1000039	1000150	999369	999488	1000611	1000697	9371	2,2	1,1	0,0	2,2	184	73	0.000717622	0.00793797	0.442,0.442	0.0,0.0	0.442	44.2	44.2
1992	ENSG00000255339	RP11-411B6.6	10	-	100507424	100507567	100506320	100506420	100507907	100508051	1992	7,4	2,1	3,2	0,0	216	73	0.000980342	0.0102717	0.542,0.575	1.0,1.0	-0.442	-44.2	44.2
84716	ENSG00000224462	C4BPAP1	1	+	207181374	207181542	207178662	207178861	207182547	207182723	84716	4,5	1,0	9,9	5,6	241	73	0.00142402	0.0139921	0.548,1.0	0.353,0.312	0.442	44.2	44.2
81675	ENSG00000125952	MAX	14	-	65077359	65077428	65075123	65076663	65077912	65078042	81675	17,6	76,68	40,35	22,15	142	73	0	0	0.103,0.043	0.483,0.545	-0.441	-44.1	44.1
16767	ENSG00000143952	VPS54	2	-	63963966	63964182	63962057	63962443	63965834	63965966	16767	55,31	22,13	101,97	7,4	289	73	7.9228e-09	3.99632e-07	0.387,0.376	0.785,0.86	-0.441	-44.1	44.1
29126	ENSG00000126001	CEP250	20	+	35458303	35458374	35455163	35455242	35459982	35460105	29126	9,8	0,1	17,12	12,6	144	73	3.54846e-05	0.000631345	1.0,0.802	0.418,0.503	0.441	44.1	44.1
25814	ENSG00000120458	MSANTD2	11	-	124778971	124779139	124774803	124774818	124799870	124800364	25814	7,5	4,1	16,13	1,0	241	73	0.00018168	0.00253648	0.346,0.602	0.829,1.0	-0.441	-44.1	44.1
66131	ENSG00000227124	ZNF717	3	-	75719169	75719277	75716418	75716541	75741275	75741368	66131	4,3	0,0	5,8	2,2	181	73	0.000356488	0.00447564	1.0,1.0	0.502,0.617	0.441	44.1	44.1
70633	ENSG00000034677	RNF19A	8	-	100300527	100300651	100287500	100288267	100303159	100303344	70633	3,1	12,4	4,14	3,2	197	73	0.000482567	0.00572809	0.085,0.085	0.331,0.722	-0.441	-44.1	44.1
23918	ENSG00000250565	ATP6V1E2	2	-	46527940	46528047	46511846	46512812	46535812	46535927	23918	31,22	3,3	4,5	2,7	180	73	0.000499558	0.00588046	0.807,0.748	0.448,0.225	0.441	44.1	44.1
55524	ENSG00000116754	SRSF11	1	+	70221611	70221735	70205697	70205780	70228421	70228555	55524	98,98	0,0	75,51	23,14	197	73	1.11022e-16	2.20417e-14	1.0,1.0	0.547,0.574	0.44	44	44
75846	ENSG00000153066	TXNDC11	16	-	11733981	11734079	11721576	11721670	11736016	11736151	75846	67,51	0,0	46,58	13,23	171	73	1.0103e-13	1.31317e-11	1.0,1.0	0.602,0.518	0.44	44	44
12766	ENSG00000189319	FAM53B	10	-	124696157	124696212	124681606	124682379	124706635	124706887	12766	33,18	0,0	8,10	4,4	128	73	3.8572e-07	1.28809e-05	1.0,1.0	0.533,0.588	0.44	44	44
81790	ENSG00000263072	ZNF213-AS1	16	-	3132849	3133194	3131756	3132103	3134629	3134856	81790	32,20	4,3	23,33	0,0	418	73	2.92519e-06	7.37138e-05	0.583,0.538	1.0,1.0	-0.44	-44	44
6409	ENSG00000006194	ZNF263	16	+	3285680	3285754	3283505	3284205	3286022	3286149	6409	11,5	5,3	44,36	1,2	147	73	6.55163e-05	0.00106712	0.522,0.453	0.956,0.899	-0.44	-44	44
51114	ENSG00000224141	MIR548XHG	21	-	18570237	18570383	18561264	18561691	18737923	18738025	51114	20,14	0,0	13,4	1,3	219	73	0.0005472	0.00634714	1.0,1.0	0.813,0.308	0.44	44	44
79237	ENSG00000165629	ATP5C1	10	+	7796120	7796159	7788183	7788263	7797046	7797178	79237	246197	15,11	97102	67,74	112	73	0	0	0.914,0.921	0.485,0.473	0.439	43.9	43.9
1760	ENSG00000107669	ATE1	10	-	121924265	121924329	121913789	121913893	121927843	121928036	1760	20,14	0,0	19,11	6,6	137	73	2.86157e-07	9.94047e-06	1.0,1.0	0.628,0.494	0.439	43.9	43.9
1025	ENSG00000148498	PARD3	10	-	34450316	34450444	34401825	34401917	34470084	34470263	1025	10,15	0,0	26,16	4,8	201	73	2.66258e-06	6.80473e-05	1.0,1.0	0.702,0.421	0.439	43.9	43.9
75504	ENSG00000266338	NBPF15	1	-	144448856	144448916	144440140	144440295	144456536	144456805	75504	10,5	1,0	5,7	3,4	133	73	0.000184725	0.00257087	0.846,1.0	0.478,0.49	0.439	43.9	43.9
24172	ENSG00000173818	ENDOV	17	+	80417810	80417945	80415468	80415821	80423519	80423611	24172	6,7	3,1	14,8	0,0	208	73	0.000283293	0.00368439	0.412,0.711	1.0,1.0	-0.439	-43.9	43.9
70257	ENSG00000204271	SPIN3	X	-	56978291	56978417	56976369	56977196	56978579	56978660	70257	5,11	5,3	8,7	0,1	199	73	0.000404764	0.00495262	0.268,0.574	1.0,0.72	-0.439	-43.9	43.9
41504	ENSG00000197119	SLC25A29	14	-	100305659	100305776	100298841	100298885	100306198	100306533	41504	3,1	35,25	29,20	13,9	190	73	6.66134e-16	1.21848e-13	0.032,0.015	0.462,0.461	-0.438	-43.8	43.8
75214	ENSG00000006715	VPS41	7	-	38728340	38728434	38726908	38726988	38728541	38728605	75214	22,6	69,42	56,69	28,21	167	73	1.55431e-15	2.63581e-13	0.122,0.059	0.466,0.59	-0.438	-43.8	43.8
70740	ENSG00000105556	MIER2	19	-	336082	336173	334399	334542	344773	344782	70740	7,8	0,0	10,10	4,3	164	73	7.84968e-06	0.000173747	1.0,1.0	0.527,0.597	0.438	43.8	43.8
64359	ENSG00000099889	ARVCF	22	-	19983672	19983819	19981932	19982091	19990584	19990812	64359	7,2	8,10	22,24	6,5	220	73	1.71072e-05	0.000337475	0.225,0.062	0.549,0.614	-0.438	-43.8	43.8
67883	ENSG00000144713	RPL32	3	-	12840769	12840956	12840141	12840341	12841493	12841588	67883	13,11	5,6	209188	15,10	260	73	2.74756e-05	0.000506563	0.422,0.34	0.796,0.841	-0.438	-43.8	43.8
76022	ENSG00000144559	TAMM41	3	-	11807832	11807895	11790441	11790581	11809516	11810059	76022	16,28	1,1	5,7	4,3	136	73	0.000213285	0.00290928	0.896,0.938	0.402,0.556	0.438	43.8	43.8
78991	ENSG00000125089	SH3TC1	4	+	8217652	8217872	8216956	8217167	8218270	8218347	78991	0,7	6,5	21,4	3,1	293	73	0.000436472	0.00526247	0.0,0.259	0.636,0.499	-0.438	-43.8	43.8
47736	ENSG00000198208	RPS6KL1	14	-	74918512	74918605	74911793	74911841	74919844	74919969	47736	27,12	1,1	19,4	6,4	166	73	0.000484102	0.00574005	0.922,0.841	0.582,0.305	0.438	43.8	43.8
75443	ENSG00000132199	ENOSF1	18	-	691203	691276	690548	690631	693881	693908	75443	42,24	3,2	8,4	3,5	146	73	0.00103363	0.0107334	0.875,0.857	0.571,0.286	0.438	43.8	43.8
73938	ENSG00000168826	ZBTB49	4	+	4306137	4306184	4301988	4303091	4313040	4313114	73938	7,3	1,0	6,2	2,3	120	73	0.00103715	0.0107596	0.81,1.0	0.646,0.289	0.438	43.8	43.8
13445	ENSG00000156860	FBRS	16	+	30661179	30661215	30660265	30660442	30662419	30662468	13445	29,33	1,3	34,16	14,21	109	73	4.32543e-06	0.000103478	0.951,0.88	0.619,0.338	0.437	43.7	43.7
25812	ENSG00000215126	CBWD7	9	-	41170278	41170423	41166783	41166830	41172711	41172749	25812	1,1	4,4	5,8	2,2	218	73	0.000266754	0.0035057	0.077,0.077	0.456,0.573	-0.437	-43.7	43.7
77716	ENSG00000198561	CTNND1	11	+	57789036	57789155	57761796	57762046	57791384	57791673	77716	5,8	4,6	3,7	1,0	192	73	0.000649802	0.0073082	0.322,0.336	0.533,1.0	-0.437	-43.7	43.7
63439	ENSG00000077458	FAM76B	11	-	95788848	95789026	95788498	95788563	95790155	95790409	63439	10,7	6,5	24,33	5,1	251	73	0.00228619	0.0206713	0.326,0.289	0.583,0.906	-0.437	-43.7	43.7
71525	ENSG00000250251	PKD1P6	16	-	15135029	15135201	15134201	15134345	15135279	15135429	71525	41,39	12,7	44,51	0,0	245	73	2.01499e-09	1.18318e-07	0.504,0.624	1.0,1.0	-0.436	-43.6	43.6
15235	ENSG00000089682	RBM41	X	-	107113396	107113468	107088734	107088839	107115351	107115553	15235	16,18	20,22	32,37	4,10	145	73	2.19284e-06	5.7672e-05	0.287,0.292	0.801,0.651	-0.436	-43.6	43.6
51217	ENSG00000120899	PTK2B	8	+	27323266	27323426	27322401	27322499	27325563	27325681	51217	19,9	5,2	3,11	0,0	233	73	1.16985e-05	0.000245344	0.543,0.585	1.0,1.0	-0.436	-43.6	43.6
42651	ENSG00000102078	SLC25A14	X	+	130340106	130340353	130339887	130339976	130345181	130345275	42651	1,7	16,20	6,16	3,2	320	73	1.219e-05	0.000253809	0.014,0.074	0.313,0.646	-0.436	-43.6	43.6
67505	ENSG00000111445	RFC5	12	+	118017691	118017815	118016721	118016892	118017994	118018053	67505	1,1	4,1	17,20	8,2	197	73	0.000576296	0.00662919	0.085,0.27	0.441,0.787	-0.436	-43.6	43.6
42709	ENSG00000118369	USP35	11	+	78198528	78198718	78197935	78198068	78199594	78199724	42709	13,8	3,6	27,15	1,1	263	73	0.000736706	0.00810364	0.546,0.27	0.882,0.806	-0.436	-43.6	43.6
19869	ENSG00000104728	ARHGEF10	8	+	1843352	1843436	1823987	1824113	1857959	1858115	19869	11,3	1,0	6,2	3,1	157	73	0.000762229	0.00831063	0.836,1.0	0.482,0.482	0.436	43.6	43.6
23492	ENSG00000183426	NPIPA1	16	+	14951433	14951507	14950751	14950821	14951614	14952056	23492	1,1	5,5	5,2	2,1	147	73	0.00158892	0.0153016	0.09,0.09	0.554,0.498	-0.436	-43.6	43.6
77962	ENSG00000031823	RANBP3	19	-	5957917	5957968	5951392	5951596	5978060	5978093	77962	6,2	0,0	1,2	4,0	124	73	0.00628506	0.0466504	1.0,1.0	0.128,1.0	0.436	43.6	43.6
76838	ENSG00000280987	MATR3	5	+	139307238	139308327	139293749	139293805	139314674	139314736	76838	28992385	24,16	17641625	124127	1162	73	0	0	0.884,0.904	0.472,0.446	0.435	43.5	43.5
23409	ENSG00000204387	C6orf48	6	+	31836426	31836517	31835410	31835451	31837235	31837435	23409	403380	516350	894919	151153	164	73	0	0	0.258,0.326	0.725,0.728	-0.434	-43.4	43.4
63437	ENSG00000077458	FAM76B	11	-	95788858	95789026	95788498	95788563	95789391	95789768	63437	12,7	23,21	31,37	8,9	241	73	8.34504e-10	5.36977e-08	0.136,0.092	0.54,0.555	-0.434	-43.4	43.4
76636	ENSG00000122376	FAM35A	10	+	87104845	87104962	87095195	87095248	87151349	87152879	76636	4,5	0,0	6,8	1,4	190	73	1.30855e-05	0.000269999	1.0,1.0	0.697,0.435	0.434	43.4	43.4
80943	ENSG00000173889	PHC3	3	-	170145422	170145521	170128683	170129552	170171372	170171464	80943	11,3	0,0	5,12	3,2	172	73	3.12276e-05	0.000564236	1.0,1.0	0.414,0.718	0.434	43.4	43.4
18232	ENSG00000166435	XRRA1	11	-	74930299	74930372	74921213	74921347	74933800	74933872	18232	34,20	1,0	11,9	6,3	146	73	1.57697e-06	4.36982e-05	0.944,1.0	0.478,0.6	0.433	43.3	43.3
64618	ENSG00000130158	DOCK6	19	-	11229284	11229390	11229000	11229035	11233202	11233366	64618	13,10	0,0	31,33	14,7	179	73	2.05747e-06	5.46191e-05	1.0,1.0	0.475,0.658	0.433	43.3	43.3
25818	ENSG00000120458	MSANTD2	11	-	124779049	124779139	124774803	124774818	124799870	124800364	25818	3,3	4,1	5,5	1,0	163	73	0.000565562	0.00652299	0.251,0.573	0.691,1.0	-0.433	-43.3	43.3
74990	ENSG00000196236	XPNPEP3	22	+	40860677	40860793	40857096	40857245	40861617	40862770	74990	3,5	3,3	3,3	0,1	189	73	0.00242228	0.0216462	0.279,0.392	1.0,0.537	-0.433	-43.3	43.3
38815	ENSG00000134717	BTF3L4	1	+	52083313	52083541	52064824	52064938	52086111	52086610	38815	538350	15,9	322249	81,75	301	73	0	0	0.897,0.904	0.491,0.446	0.432	43.2	43.2
55516	ENSG00000116754	SRSF11	1	+	70221611	70221744	70205697	70205780	70228421	70228555	55516	105110	0,0	79,56	23,14	206	73	1.11022e-16	2.20417e-14	1.0,1.0	0.549,0.586	0.432	43.2	43.2
49312	ENSG00000151148	UBE3B	12	+	109508530	109508719	109507563	109507735	109509595	109509714	49312	5,8	37,20	20,27	6,7	262	73	4.24571e-12	4.27983e-10	0.036,0.1	0.482,0.518	-0.432	-43.2	43.2
35983	ENSG00000257379	RP11-793H13.8	12	+	53460167	53460273	53455884	53456001	53461014	53461143	35983	2,2	8,13	8,4	5,1	179	73	0.000496176	0.00584805	0.093,0.059	0.395,0.62	-0.432	-43.2	43.2
17248	ENSG00000118420	UBE3D	6	-	83049708	83049772	83044427	83044659	83054147	83054238	17248	0,0	4,2	2,2	2,1	137	73	0.00181996	0.0170377	0.0,0.0	0.348,0.516	-0.432	-43.2	43.2
71501	ENSG00000114491	UMPS	3	+	124731505	124731604	124730444	124730627	124737567	124738239	71501	2,1	2,1	2,2	0,1	172	73	0.00471287	0.0369577	0.298,0.298	1.0,0.459	-0.432	-43.2	43.2
63331	ENSG00000253710	ALG11	13	+	52024005	52024937	52012413	52012462	52028318	52029664	63331	692510	8,5	442361	45,30	1005	73	1.11022e-15	1.9487e-13	0.863,0.881	0.416,0.466	0.431	43.1	43.1
14950	ENSG00000076108	BAZ2A	12	-	56630775	56630841	56617394	56617532	56636181	56636293	14950	19,21	8,6	5,10	13,25	139	73	1.67952e-06	4.61278e-05	0.555,0.648	0.168,0.174	0.431	43.1	43.1
29683	ENSG00000138092	CENPO	2	+	24793851	24793965	24793305	24793501	24799674	24799794	29683	15,7	3,3	10,2	0,0	187	73	9.71755e-06	0.000209328	0.661,0.477	1.0,1.0	-0.431	-43.1	43.1
29583	ENSG00000138757	G3BP2	4	-	75694797	75694929	75661930	75662049	75724055	75724176	29583	5,5	3,8	3,2	0,1	205	73	0.00353433	0.0293786	0.372,0.182	1.0,0.416	-0.431	-43.1	43.1
23412	ENSG00000204387	C6orf48	6	+	31836412	31836517	31835410	31835451	31837235	31837435	23412	492439	516350	10561068	151153	178	73	0	0	0.281,0.34	0.741,0.741	-0.43	-43	43
54900	ENSG00000119004	CYP20A1	2	+	203246754	203246921	203238939	203239134	203251966	203252109	54900	61,46	1,1	22,29	6,9	240	73	3.92443e-07	1.30585e-05	0.949,0.933	0.527,0.495	0.43	43	43
27255	ENSG00000197461	PDGFA	7	-	500430	500495	498308	498574	501115	501242	27255	17,7	5,6	6,6	34,37	138	73	2.3365e-06	6.06662e-05	0.643,0.382	0.085,0.079	0.43	43	43
80673	ENSG00000175203	DCTN2	12	-	57545932	57546091	57535748	57535845	57547027	57547174	80673	12,5	0,0	9,12	3,2	232	73	2.09815e-05	0.000402681	1.0,1.0	0.486,0.654	0.43	43	43
72301	ENSG00000132801	ZSWIM3	20	+	45872670	45872825	45857616	45857980	45876713	45879122	72301	11,5	5,2	0,0	5,1	228	73	2.09274e-06	5.54423e-05	0.413,0.445	0.0,0.0	0.429	42.9	42.9
83089	ENSG00000117153	KLHL12	1	-	202893282	202893365	202891115	202892659	202894183	202894282	83089	11,7	13,1	21,7	1,0	156	73	8.29286e-05	0.00130436	0.284,0.766	0.908,1.0	-0.429	-42.9	42.9
64524	ENSG00000140525	FANCI	15	+	89245190	89245311	89243974	89244067	89245755	89245839	64524	0,1	1,1	3,4	1,1	194	73	0.000707188	0.00784254	0.0,0.273	0.53,0.601	-0.429	-42.9	42.9
68207	ENSG00000076685	NT5C2	10	-	103100751	103100943	103099925	103100019	103101044	103101131	68207	43,25	127,82	149154	49,33	265	73	0	0	0.085,0.077	0.456,0.562	-0.428	-42.8	42.8
62436	ENSG00000127603	MACF1	1	+	39480919	39481030	39479797	39480009	39484600	39486217	62436	42,50	29,11	9,11	59,42	184	73	2.99538e-09	1.68588e-07	0.365,0.643	0.057,0.094	0.428	42.8	42.8
74907	ENSG00000064419	TNPO3	7	-	129039434	129039556	129017960	129018157	129041556	129041717	74907	0,0	10,3	4,6	2,3	195	73	9.33909e-07	2.77315e-05	0.0,0.0	0.428,0.428	-0.428	-42.8	42.8
6354	ENSG00000156735	BAG4	8	+	38192687	38192795	38176598	38177139	38207511	38207766	6354	25,20	1,2	24,16	7,17	181	73	0.000214651	0.00292057	0.91,0.801	0.58,0.275	0.428	42.8	42.8
28967	ENSG00000064787	BCAS1	20	-	53957431	53957497	53953431	53953695	53966905	53967073	28967	5,4	3,1	1,3	0,0	139	73	0.000361742	0.00453093	0.467,0.677	1.0,1.0	-0.428	-42.8	42.8
22351	ENSG00000187764	SEMA4D	9	-	89418055	89418118	89405350	89405699	89455887	89455953	22351	16,7	4,2	3,4	5,7	136	73	0.00115084	0.011728	0.682,0.653	0.244,0.235	0.428	42.8	42.8
58731	ENSG00000138050	THUMPD2	2	-	39757247	39757368	39755888	39755960	39761330	39761418	58731	16,4	9,6	18,26	4,2	194	73	0.00201362	0.0185761	0.401,0.201	0.629,0.83	-0.428	-42.8	42.8
77102	ENSG00000150779	TIMM8B	11	-	112085966	112086310	112085148	112085462	112086639	112086722	77102	555335	247166	748781	59,56	417	73	0	0	0.282,0.261	0.689,0.709	-0.427	-42.7	42.7
67095	ENSG00000214655	ZSWIM8	10	+	73796195	73796403	73795538	73795663	73796773	73797014	67095	37,18	39,47	164128	23,34	281	73	2.63722e-12	2.75214e-10	0.198,0.09	0.649,0.494	-0.427	-42.7	42.7
82320	ENSG00000196247	ZNF107	7	+	64669036	64669178	64666132	64666285	64679176	64679336	82320	6,0	11,2	15,9	5,3	215	73	0.000877231	0.00938471	0.156,0.0	0.505,0.505	-0.427	-42.7	42.7
41780	ENSG00000072210	ALDH3A2	17	+	19673199	19673275	19671767	19671956	19675495	19675499	41780	5,3	2,1	6,3	0,0	149	73	0.0010336	0.0107334	0.551,0.595	1.0,1.0	-0.427	-42.7	42.7
72519	ENSG00000250802	ZBED3-AS1	5	+	77105655	77105689	77098654	77098747	77118319	77118521	72519	1,4	4,2	2,1	1,0	107	73	0.00331409	0.0278897	0.146,0.577	0.577,1.0	-0.427	-42.7	42.7
3109	ENSG00000256349	CTD-3074O7.11	11	+	66523171	66523365	66521269	66521376	66523455	66523576	3109	20,10	31,14	18,13	1,7	267	73	0.0065558	0.0482599	0.15,0.163	0.831,0.337	-0.427	-42.7	42.7
87389	ENSG00000181523	SGSH	17	-	80215032	80215078	80214614	80214765	80217031	80217192	87389	16,12	0,0	13,21	8,7	119	73	3.98774e-07	1.32286e-05	1.0,1.0	0.499,0.648	0.426	42.6	42.6
24501	ENSG00000214135	AC024560.3	3	-	197624471	197624720	197624111	197624197	197627779	197627842	24501	18,12	8,8	51,81	7,4	322	73	9.31508e-05	0.00143775	0.338,0.254	0.623,0.821	-0.426	-42.6	42.6
59858	ENSG00000167842	MIS12	17	+	5487556	5487694	5486384	5486684	5488822	5488935	59858	8,7	14,7	25,15	7,2	211	73	0.00019855	0.00273522	0.165,0.257	0.553,0.722	-0.426	-42.6	42.6
51955	ENSG00000143164	DCAF6	1	+	168004736	168004803	168003869	168003989	168022987	168024050	51955	6,3	0,1	1,3	3,1	140	73	0.000754494	0.00825191	1.0,0.61	0.148,0.61	0.426	42.6	42.6
63438	ENSG00000077458	FAM76B	11	-	95788858	95789026	95788498	95788563	95790155	95790409	63438	12,7	6,5	26,36	5,1	241	73	0.00237823	0.0213199	0.377,0.298	0.612,0.916	-0.426	-42.6	42.6
56621	ENSG00000196510	ANAPC7	12	-	110378547	110378650	110377704	110377843	110381751	110381948	56621	4,1	1,0	6,8	3,7	176	73	0.00337415	0.0283001	0.624,1.0	0.453,0.322	0.425	42.5	42.5
68468	ENSG00000106089	STX1A	7	-	73703399	73703642	73702844	73702982	73703754	73703828	68468	0,0	8,7	27,43	15,8	316	73	5.64139e-10	3.77556e-08	0.0,0.0	0.294,0.554	-0.424	-42.4	42.4
58120	ENSG00000135912	TTLL4	2	+	218727272	218727347	218710848	218711037	218737578	218739163	58120	7,5	0,0	9,13	5,3	148	73	2.6385e-06	6.75378e-05	1.0,1.0	0.47,0.681	0.424	42.4	42.4
79950	ENSG00000204611	ZNF616	19	-	52139454	52139626	52130500	52130588	52139731	52139904	79950	4,0	8,4	25,37	9,10	245	73	1.15021e-05	0.000241459	0.13,0.0	0.453,0.524	-0.424	-42.4	42.4
28741	ENSG00000150455	TIRAP	11	+	126291424	126291526	126290802	126290961	126292476	126293055	28741	1,1	5,7	8,8	3,4	175	73	3.92667e-05	0.000686362	0.077,0.056	0.527,0.455	-0.424	-42.4	42.4
83997	ENSG00000135837	CEP350	1	+	179990506	179990621	179987239	179987286	179992061	179992221	83997	22,12	1,1	17,15	6,11	188	73	0.000155244	0.00223065	0.895,0.823	0.524,0.346	0.424	42.4	42.4
8968	ENSG00000204138	PHACTR4	1	+	28457831	28457855	28438150	28438430	28459084	28459258	8968	3,1	1,1	1,0	2,2	97	73	0.00135897	0.0134778	0.693,0.429	0.273,0.0	0.424	42.4	42.4
26925	ENSG00000233223	AC113189.5	17	-	7582356	7582435	7582015	7582163	7582899	7583518	26925	2,0	5,2	6,6	4,2	152	73	0.00170317	0.0161631	0.161,0.0	0.419,0.59	-0.424	-42.4	42.4
79103	ENSG00000269476	CTD-2583A14.9	19	-	57912059	57912189	57888766	57889008	57916378	57916591	79103	10,5	0,0	9,2	0,4	203	73	0.00459494	0.0362249	1.0,1.0	1.0,0.152	0.424	42.4	42.4
18194	ENSG00000157181	C1orf27	1	+	186405733	186405849	186398953	186399043	186406080	186406268	18194	4,0	1,4	7,19	2,1	189	73	0.00488504	0.0380468	0.607,0.0	0.575,0.88	-0.424	-42.4	42.4
30053	ENSG00000141551	CSNK1D	17	-	82245975	82246034	82244679	82244831	82248874	82249014	30053	143114	13,8	86,93	53,69	132	73	0	0	0.859,0.887	0.473,0.427	0.423	42.3	42.3
50839	ENSG00000167535	CACNB3	12	+	48819635	48819942	48818908	48818974	48823343	48823466	50839	20,16	3,4	4,8	14,14	380	73	6.02039e-07	1.89484e-05	0.562,0.435	0.052,0.099	0.423	42.3	42.3
84406	ENSG00000107186	MPDZ	9	-	13250827	13250964	13250299	13250372	13279399	13279564	84406	6,12	3,3	15,16	1,0	210	73	0.000180896	0.0025284	0.41,0.582	0.839,1.0	-0.423	-42.3	42.3
8151	ENSG00000054392	HHAT	1	+	210400467	210400662	210387467	210387581	210404463	210404679	8151	1,2	0,0	1,2	0,3	268	73	0.00181606	0.0170164	1.0,1.0	1.0,0.154	0.423	42.3	42.3
77103	ENSG00000150779	TIMM8B	11	-	112085977	112086310	112084799	112085462	112086639	112086798	77103	653388	247166	845895	59,56	406	73	0	0	0.322,0.296	0.72,0.742	-0.422	-42.2	42.2
77925	ENSG00000031823	RANBP3	19	-	5957917	5957973	5933413	5933479	5978060	5978108	77925	24,27	0,0	20,36	12,10	129	73	1.15463e-08	5.64478e-07	1.0,1.0	0.485,0.671	0.422	42.2	42.2
73773	ENSG00000214106	PAXIP1-AS2	7	+	154945007	154945125	154944026	154944620	154946359	154946493	73773	11,5	20,20	7,18	2,6	191	73	1.41744e-05	0.000288107	0.174,0.087	0.572,0.534	-0.422	-42.2	42.2
77146	ENSG00000167562	ZNF701	19	+	52572236	52572368	52570300	52570330	52574076	52574162	77146	2,1	3,8	19,16	7,4	205	73	2.63791e-05	0.000489535	0.192,0.043	0.491,0.588	-0.422	-42.2	42.2
34256	ENSG00000009413	REV3L	6	-	111474245	111474479	111472012	111472140	111482749	111483229	34256	2,7	0,1	3,6	3,1	307	73	0.00280172	0.0243715	1.0,0.625	0.192,0.588	0.422	42.2	42.2
18238	ENSG00000166435	XRRA1	11	-	74927390	74927488	74921213	74921347	74930299	74930372	18238	27,18	5,9	27,22	0,0	171	73	2.64067e-07	9.26495e-06	0.697,0.461	1.0,1.0	-0.421	-42.1	42.1
73820	ENSG00000071243	ING3	7	+	120964745	120964838	120955558	120955624	120966625	120966697	73820	54,28	6,2	33,25	17,20	166	73	1.34095e-06	3.79494e-05	0.798,0.86	0.461,0.355	0.421	42.1	42.1
19723	ENSG00000114982	KANSL3	2	-	96615491	96615544	96615042	96615158	96619358	96619544	19723	3,1	0,0	5,11	1,9	126	73	4.95238e-06	0.000116634	1.0,1.0	0.743,0.415	0.421	42.1	42.1
44442	ENSG00000269955	C7orf55-LUC7L2	7	+	139375505	139375579	139363175	139363259	139376061	139376156	44442	9,9	5,2	17,13	44,34	147	73	0.000344176	0.00434686	0.472,0.691	0.161,0.16	0.421	42.1	42.1
65873	ENSG00000180098	TRNAU1AP	1	+	28561112	28561260	28560632	28560732	28561345	28561398	65873	17,10	91,48	75,63	24,25	221	73	0	0	0.058,0.064	0.508,0.454	-0.42	-42	42
83250	ENSG00000093000	NUP50	22	+	45170987	45171177	45168167	45168246	45171599	45171683	83250	37,29	41,40	130123	18,29	263	73	1.87672e-12	2.02335e-10	0.2,0.168	0.667,0.541	-0.42	-42	42
15823	ENSG00000100395	L3MBTL2	22	+	41227574	41227679	41227088	41227323	41227803	41227869	15823	0,3	27,26	10,15	5,8	178	73	1.37647e-11	1.2696e-09	0.0,0.045	0.451,0.435	-0.42	-42	42
63434	ENSG00000077458	FAM76B	11	-	95788858	95788992	95788498	95788563	95789391	95789768	63434	8,5	23,21	19,34	8,9	207	73	5.32436e-09	2.79611e-07	0.109,0.077	0.456,0.571	-0.42	-42	42
15526	ENSG00000232859	LYRM9	17	-	27882938	27883130	27882568	27882712	27893316	27893383	15526	30,21	5,5	63,62	0,0	265	73	3.44345e-08	1.49489e-06	0.623,0.536	1.0,1.0	-0.42	-42	42
12301	ENSG00000174562	KLK15	19	-	50831449	50831523	50827661	50827812	50837114	50837213	12301	27,14	0,1	8,7	3,4	147	73	1.99485e-05	0.000385925	1.0,0.874	0.57,0.465	0.42	42	42
30806	ENSG00000154814	OXNAD1	3	+	16281923	16282029	16272144	16272321	16286341	16286448	30806	0,0	1,1	4,9	4,3	179	73	2.3945e-05	0.000450787	0.0,0.0	0.29,0.55	-0.42	-42	42
56438	ENSG00000249141	RP11-514O12.4	6	-	166952083	166952157	166946681	166946739	166952487	166952548	56438	0,1	3,5	6,1	2,1	147	73	0.000167058	0.00236749	0.0,0.09	0.598,0.332	-0.42	-42	42
14228	ENSG00000154920	EME1	17	+	50378594	50378677	50376065	50376193	50378773	50378895	14228	10,1	3,3	4,3	0,1	156	73	0.00203027	0.0187027	0.609,0.135	1.0,0.584	-0.42	-42	42
23405	ENSG00000204387	C6orf48	6	+	31836298	31836517	31835413	31835451	31837235	31837435	23405	535467	516350	11081117	151153	292	73	0	0	0.206,0.25	0.647,0.646	-0.419	-41.9	41.9
83241	ENSG00000093000	NUP50	22	+	45170987	45171109	45168167	45168246	45171599	45171683	83241	16,14	41,40	75,69	18,29	195	73	2.42595e-12	2.57289e-10	0.127,0.116	0.609,0.471	-0.419	-41.9	41.9
72274	ENSG00000117305	HMGCL	1	-	23810735	23810799	23808134	23808323	23816674	23816770	72274	55,59	1,3	43,48	26,19	137	73	1.54687e-10	1.15782e-08	0.967,0.913	0.468,0.574	0.419	41.9	41.9
79918	ENSG00000151773	CCDC122	13	-	43868693	43868803	43859671	43860070	43869330	43869489	79918	7,16	3,3	15,34	0,0	183	73	4.809e-06	0.000113917	0.482,0.68	1.0,1.0	-0.419	-41.9	41.9
17658	ENSG00000164151	ICE1	5	+	5475631	5475821	5474669	5474748	5475972	5476079	17658	4,4	0,0	8,13	1,4	263	73	1.3568e-05	0.000278016	1.0,1.0	0.689,0.474	0.419	41.9	41.9
12325	ENSG00000267080	ASB16-AS1	17	-	44178183	44178363	44177696	44177816	44181622	44181720	12325	11,5	0,1	5,2	1,3	253	73	0.000659371	0.0073992	1.0,0.591	0.591,0.161	0.419	41.9	41.9
66979	ENSG00000164828	SUN1	7	+	853964	854158	853408	853585	854919	855006	66979	11,7	6,6	31,33	8,1	267	73	0.00626562	0.0465607	0.334,0.242	0.514,0.9	-0.419	-41.9	41.9
63440	ENSG00000077458	FAM76B	11	-	95788848	95789026	95788498	95788563	95789391	95789768	63440	10,7	23,21	29,34	8,9	251	73	9.84807e-10	6.21411e-08	0.112,0.088	0.513,0.524	-0.418	-41.8	41.8
80944	ENSG00000173889	PHC3	3	-	170145422	170145521	170136418	170136665	170171372	170171464	80944	27,13	0,0	26,26	9,7	172	73	1.75443e-07	6.47292e-06	1.0,1.0	0.551,0.612	0.418	41.8	41.8
84407	ENSG00000107186	MPDZ	9	-	13276573	13276771	13250299	13250372	13279399	13279564	84407	11,6	3,3	8,10	1,0	271	73	0.00069724	0.00774805	0.497,0.35	0.683,1.0	-0.418	-41.8	41.8
85358	ENSG00000122359	ANXA11	10	-	80176106	80176155	80172806	80172869	80205342	80205572	85358	24,22	6,4	3,12	12,7	122	73	0.00190284	0.0177066	0.705,0.767	0.13,0.506	0.418	41.8	41.8
23131	ENSG00000161526	SAP30BP	17	+	75671815	75671863	75668515	75668625	75693439	75693482	23131	218144	1,0	194165	73,84	121	73	0	0	0.992,1.0	0.616,0.542	0.417	41.7	41.7
33162	ENSG00000099783	HNRNPM	19	+	8462528	8462581	8455404	8455574	8463496	8463504	33162	901601	10,5	198159	73,84	126	73	0	0	0.981,0.986	0.611,0.523	0.417	41.7	41.7
75366	ENSG00000175470	PPP2R2D	10	+	131943967	131943997	131940581	131940694	131944094	131944145	75366	54,31	4,5	29,36	35,24	103	73	2.20443e-08	1.00105e-06	0.905,0.815	0.37,0.515	0.417	41.7	41.7
37834	ENSG00000119640	ACYP1	14	-	75063469	75063561	75053220	75053659	75069209	75069483	37834	35,34	0,0	26,20	5,10	165	73	3.40042e-08	1.48016e-06	1.0,1.0	0.697,0.469	0.417	41.7	41.7
16371	ENSG00000151116	UEVLD	11	-	18570620	18570738	18570344	18570377	18575346	18575412	16371	5,7	34,20	21,15	5,9	191	73	3.24247e-07	1.10838e-05	0.053,0.118	0.616,0.389	-0.417	-41.7	41.7
55616	ENSG00000110497	AMBRA1	11	-	46512726	46512813	46508190	46508370	46541944	46543398	55616	21,24	0,2	15,19	4,14	160	73	3.59805e-05	0.000639469	1.0,0.846	0.631,0.382	0.417	41.7	41.7
60258	ENSG00000171617	ENC1	5	-	74637493	74637618	74636336	74636498	74640306	74641424	60258	5,4	2,2	0,1	3,5	198	73	7.5104e-05	0.00119811	0.48,0.424	0.0,0.069	0.417	41.7	41.7
85696	ENSG00000130714	POMT1	9	+	131506113	131506220	131504188	131504340	131506402	131506453	85696	23,21	5,0	13,11	10,5	180	73	0.00310836	0.0264385	0.651,1.0	0.345,0.472	0.417	41.7	41.7
23410	ENSG00000204387	C6orf48	6	+	31836294	31836517	31835413	31835451	31837235	31837435	23410	535469	516350	10971113	151153	296	73	0	0	0.204,0.248	0.642,0.642	-0.416	-41.6	41.6
41449	ENSG00000114861	FOXP1	3	-	71581548	71581759	71493425	71493555	71583570	71583739	41449	37,29	0,0	23,26	5,4	284	73	7.02799e-07	2.16693e-05	1.0,1.0	0.542,0.626	0.416	41.6	41.6
28337	ENSG00000111358	GTF2H3	12	+	123639293	123639343	123633828	123633872	123645454	123645561	28337	57,33	6,1	13,19	11,9	123	73	7.19141e-06	0.000161825	0.849,0.951	0.412,0.556	0.416	41.6	41.6
3629	ENSG00000139644	TMBIM6	12	+	49741956	49742115	49741567	49741611	49749617	49749856	3629	23,18	3,3	16,17	23,10	232	73	7.51758e-05	0.00119896	0.707,0.654	0.18,0.348	0.416	41.6	41.6
1216	ENSG00000225210	DUXAP9	14	+	19064582	19064693	19062394	19062466	19065967	19066115	1216	13,6	5,3	1,0	3,1	184	73	0.000136109	0.00199444	0.508,0.442	0.117,0.0	0.416	41.6	41.6
20394	ENSG00000169169	CPT1C	19	+	49691820	49691953	49691115	49691340	49692238	49692393	20394	26,12	6,7	25,25	0,2	206	73	0.000176414	0.00247585	0.606,0.378	1.0,0.816	-0.416	-41.6	41.6
63833	ENSG00000176945	MUC20	3	+	195722500	195722818	195720950	195721083	195724679	195724817	63833	5,5	0,1	7,1	1,2	391	73	0.00307913	0.0262288	1.0,0.483	0.567,0.085	0.416	41.6	41.6
13559	ENSG00000148950	IMMP1L	11	-	31473723	31473786	31456259	31456386	31488127	31488241	13559	5,1	2,2	3,1	1,0	136	73	0.00409442	0.0330512	0.573,0.212	0.617,1.0	-0.416	-41.6	41.6
10219	ENSG00000130254	SAFB2	19	-	5610288	5610421	5609994	5610095	5610638	5612473	10219	1,2	53,48	78,59	28,38	206	73	0	0	0.007,0.015	0.497,0.355	-0.415	-41.5	41.5
77694	ENSG00000131966	ACTR10	14	+	58215204	58215284	58208998	58209107	58230398	58230480	77694	10,7	0,0	11,12	3,5	153	73	3.76209e-06	9.15825e-05	1.0,1.0	0.636,0.534	0.415	41.5	41.5
4944	ENSG00000100441	KHNYN	14	+	24430482	24430623	24429934	24429991	24430713	24430931	4944	3,10	7,1	8,15	1,0	214	73	0.00045461	0.00543787	0.128,0.773	0.732,1.0	-0.415	-41.5	41.5
39552	ENSG00000174456	C12orf76	12	-	110044419	110044533	110042280	110042459	110048362	110048565	39552	5,1	8,5	18,22	4,10	187	73	0.000561309	0.00648543	0.196,0.072	0.637,0.462	-0.415	-41.5	41.5
51285	ENSG00000054267	ARID4B	1	-	235213768	235214026	235196030	235196115	235219792	235219968	51285	342224	25,16	132,94	51,45	331	73	2.22045e-16	4.25274e-14	0.751,0.755	0.363,0.315	0.414	41.4	41.4
21892	ENSG00000132424	PNISR	6	-	99416348	99416428	99414571	99414690	99425214	99425308	21892	139,79	9,4	66,41	28,26	153	73	1.25356e-11	1.16283e-09	0.881,0.904	0.529,0.429	0.414	41.4	41.4
38694	ENSG00000127511	SIN3B	19	+	16862883	16863024	16862351	16862559	16863679	16863796	38694	20,14	24,13	53,49	13,6	214	73	1.61814e-06	4.46489e-05	0.221,0.269	0.582,0.736	-0.414	-41.4	41.4
61128	ENSG00000110429	FBXO3	11	-	33753110	33754500	33751522	33751607	33755770	33755975	61128	66,56	0,0	67,67	1,5	1463	73	4.38619e-06	0.000104739	1.0,1.0	0.77,0.401	0.414	41.4	41.4
17249	ENSG00000118420	UBE3D	6	-	83063152	83063245	83057825	83058022	83065641	83065823	17249	0,0	2,2	5,2	2,2	166	73	2.29419e-05	0.000434668	0.0,0.0	0.524,0.305	-0.414	-41.4	41.4
63306	ENSG00000066468	FGFR2	10	-	121565437	121565704	121564501	121564579	121593708	121593829	63306	28,9	3,3	40,37	0,1	340	73	0.000123671	0.00183866	0.667,0.392	1.0,0.888	-0.414	-41.4	41.4
53221	ENSG00000083750	RRAGB	X	+	55755067	55755206	55753391	55753514	55755840	55755932	53221	19,7	27,4	11,17	2,2	212	73	0.00021362	0.00291169	0.195,0.376	0.654,0.745	-0.414	-41.4	41.4
4432	ENSG00000282870	FRG1DP	20	+	29096727	29096832	29094346	29094461	29100368	29100460	4432	5,4	1,0	7,9	5,4	178	73	0.00110427	0.0113457	0.672,1.0	0.365,0.48	0.414	41.4	41.4
11296	ENSG00000086758	HUWE1	X	-	53563745	53563821	53560187	53560416	53565066	53565239	11296	12,8	0,0	3,11	3,1	149	73	0.00120874	0.0122186	1.0,1.0	0.329,0.843	0.414	41.4	41.4
67415	ENSG00000197586	ENTPD6	20	+	25210017	25210193	25209848	25209925	25213262	25213406	67415	37,29	120,87	98110	31,30	249	73	0	0	0.083,0.089	0.481,0.518	-0.413	-41.3	41.3
33973	ENSG00000160685	ZBTB7B	1	+	155010915	155011015	155010257	155010397	155014654	155015814	33973	44,40	5,6	16,17	12,14	173	73	4.59696e-06	0.000109096	0.788,0.738	0.36,0.339	0.413	41.3	41.3
12315	ENSG00000156976	EIF4A2	3	+	186788291	186788420	186787775	186787882	186789124	186789291	12315	273197	88,47	147145	300283	202	73	0	0	0.529,0.602	0.15,0.156	0.412	41.2	41.2
57666	ENSG00000261824	LINC00662	19	-	27771768	27771989	27746097	27746340	27792999	27793232	57666	221105	53,33	16,28	71,89	294	73	0	0	0.509,0.441	0.053,0.072	0.412	41.2	41.2
83253	ENSG00000093000	NUP50	22	+	45170987	45171152	45168167	45168246	45171599	45171639	83253	19,18	41,40	97,76	18,29	238	73	5.51852e-11	4.50891e-09	0.124,0.121	0.623,0.446	-0.412	-41.2	41.2
15488	ENSG00000144233	AMMECR1L	2	-	127867144	127867279	127866899	127866996	127869453	127869544	15488	11,10	14,10	38,46	5,12	208	73	2.41003e-05	0.000453449	0.216,0.26	0.727,0.574	-0.412	-41.2	41.2
11206	ENSG00000137074	APTX	9	-	32988091	32988124	32987543	32987731	32989758	32989895	11206	10,8	2,1	34,26	37,26	106	73	0.00034402	0.00434574	0.775,0.846	0.388,0.408	0.412	41.2	41.2
85441	ENSG00000114098	ARMC8	3	+	138188454	138188530	138187266	138187599	138221925	138221997	85441	32,23	1,7	23,9	11,15	149	73	0.00249786	0.022209	0.94,0.617	0.506,0.227	0.412	41.2	41.2
63435	ENSG00000077458	FAM76B	11	-	95788844	95789026	95788498	95788563	95790155	95790409	63435	11,9	6,5	27,32	5,1	255	73	0.00330923	0.0278596	0.344,0.34	0.607,0.902	-0.412	-41.2	41.2
77431	ENSG00000029639	TFB1M	6	-	155313137	155313244	155311187	155311339	155314295	155314493	77431	4,0	15,8	2,15	4,2	180	73	0.00341286	0.0285731	0.098,0.0	0.169,0.753	-0.412	-41.2	41.2
81612	ENSG00000132953	XPO4	13	-	20862968	20863123	20862716	20862858	20868595	20868701	81612	19,2	12,7	55,54	5,20	228	73	0.00370987	0.0305691	0.336,0.084	0.779,0.464	-0.412	-41.2	41.2
66365	ENSG00000003756	RBM5	3	+	50110678	50110776	50109608	50109688	50113382	50113489	66365	61,36	1,0	28,59	12,14	171	73	2.72261e-09	1.54977e-07	0.963,1.0	0.499,0.643	0.411	41.1	41.1
44913	ENSG00000015133	CCDC88C	14	-	91338916	91339042	91338488	91338570	91339277	91339462	44913	1,1	11,8	7,11	2,8	199	73	7.50898e-06	0.000167515	0.032,0.044	0.562,0.335	-0.411	-41.1	41.1
81324	ENSG00000158062	UBXN11	1	-	26301693	26301722	26297961	26298062	26306591	26306620	81324	8,3	0,0	6,6	3,3	102	73	3.7347e-05	0.000659436	1.0,1.0	0.589,0.589	0.411	41.1	41.1
83144	ENSG00000001631	KRIT1	7	-	92244901	92244910	92244001	92244149	92245426	92245595	83144	0,0	1,1	1,4	4,2	82	73	0.000211033	0.0028834	0.0,0.0	0.182,0.64	-0.411	-41.1	41.1
88070	ENSG00000160953	MUM1	19	+	1371233	1371390	1370641	1371078	1373071	1373160	88070	9,15	16,18	23,20	10,2	230	73	0.00137331	0.0135834	0.151,0.209	0.422,0.76	-0.411	-41.1	41.1
11357	ENSG00000234741	GAS5	1	-	173864674	173864697	173863900	173864304	173865228	173865282	11357	19,8	5,3	2,4	8,4	96	73	0.00221258	0.0200949	0.743,0.67	0.16,0.432	0.411	41.1	41.1
73386	ENSG00000148120	C9orf3	9	+	95082574	95082719	95080693	95080780	95086681	95087159	73386	16,6	3,1	5,11	8,8	218	73	0.00296166	0.0254495	0.641,0.668	0.173,0.315	0.411	41.1	41.1
29914	ENSG00000142513	ACPT	19	+	50794785	50794964	50794456	50794581	50795042	50795224	29914	5,7	0,0	4,3	0,4	252	73	0.00314956	0.0267331	1.0,1.0	1.0,0.178	0.411	41.1	41.1
12259	ENSG00000225766	DHRS4L1	14	+	24038323	24038584	24036452	24036628	24048676	24048811	12259	6,3	3,1	5,2	1,0	334	73	0.00598314	0.0449073	0.304,0.396	0.522,1.0	-0.411	-41.1	41.1
83244	ENSG00000093000	NUP50	22	+	45170987	45171143	45168167	45168246	45171599	45171683	83244	19,18	41,40	96,73	18,29	229	73	1.81598e-10	1.34228e-08	0.129,0.125	0.63,0.445	-0.41	-41	41
52557	ENSG00000170322	NFRKB	11	-	129884985	129885095	129884743	129884882	129885434	129885609	52557	5,6	14,4	22,43	5,8	183	73	8.73005e-05	0.00136132	0.125,0.374	0.637,0.682	-0.41	-41	41
1765	ENSG00000149257	SERPINH1	11	+	75563726	75563770	75562832	75562884	75566315	75566959	1765	5,2	2,2	1,0	3,3	117	73	0.000402334	0.00492844	0.609,0.384	0.172,0.0	0.41	41	41
63436	ENSG00000077458	FAM76B	11	-	95788844	95789026	95788498	95788563	95789391	95789768	63436	11,9	23,21	32,33	8,9	255	73	4.44421e-09	2.37995e-07	0.12,0.109	0.534,0.512	-0.409	-40.9	40.9
74448	ENSG00000168970	JMJD7-PLA2G4B	15	+	41843047	41843223	41842192	41842591	41843675	41843811	74448	24,25	4,9	65,63	2,0	249	73	1.23417e-06	3.53265e-05	0.638,0.449	0.905,1.0	-0.409	-40.9	40.9
32732	ENSG00000070269	TMEM260	14	+	56593114	56593317	56585693	56585912	56603814	56603941	32732	5,6	14,15	15,19	5,4	276	73	1.62951e-06	4.49248e-05	0.086,0.096	0.442,0.557	-0.409	-40.9	40.9
28730	ENSG00000013375	PGM3	6	-	83191186	83191323	83188613	83188798	83193178	83193234	28730	7,7	0,0	11,13	4,2	210	73	8.06157e-06	0.000177967	1.0,1.0	0.489,0.693	0.409	40.9	40.9
57012	ENSG00000244005	NFS1	20	-	35675167	35675202	35674511	35674617	35680736	35680871	57012	17,16	2,0	5,6	4,3	108	73	0.000392167	0.00483025	0.852,1.0	0.458,0.575	0.409	40.9	40.9
64254	ENSG00000141527	CARD14	17	+	80172905	80173228	80170011	80170056	80178507	80178655	64254	6,10	5,0	4,8	0,0	396	73	0.00156345	0.0150942	0.181,1.0	1.0,1.0	-0.409	-40.9	40.9
53093	ENSG00000135596	MICAL1	6	-	109454679	109454890	109453938	109454239	109455610	109455645	53093	11,15	5,10	22,12	1,2	284	73	0.00192856	0.0179127	0.361,0.278	0.85,0.607	-0.409	-40.9	40.9
46354	ENSG00000133313	CNDP2	18	+	74497508	74497595	74496358	74496431	74499936	74500033	46354	17,23	36,21	45,60	14,10	160	73	7.66076e-07	2.32895e-05	0.177,0.333	0.595,0.732	-0.408	-40.8	40.8
22003	ENSG00000197798	FAM118B	11	+	126229224	126229336	126211776	126211830	126234994	126235087	22003	24,20	1,1	25,21	10,9	185	73	3.84437e-05	0.000675685	0.904,0.888	0.497,0.479	0.408	40.8	40.8
87168	ENSG00000141562	NARF	17	+	82459274	82459448	82458358	82458508	82459991	82460072	87168	0,2	9,4	6,6	1,4	247	73	0.000147558	0.00213862	0.0,0.129	0.639,0.307	-0.408	-40.8	40.8
23416	ENSG00000204387	C6orf48	6	+	31836423	31836517	31835410	31835451	31837235	31837435	23416	726616	516350	15081551	151153	167	73	0	0	0.381,0.435	0.814,0.816	-0.407	-40.7	40.7
17175	ENSG00000110274	CEP164	11	+	117408525	117408755	117407924	117408032	117408889	117409028	17175	32,20	19,29	89,87	11,15	303	73	2.44961e-08	1.09784e-06	0.289,0.142	0.661,0.583	-0.407	-40.7	40.7
27199	ENSG00000078043	PIAS2	18	-	46818277	46818447	46815311	46815349	46820932	46820989	27199	29,17	18,24	62,87	11,12	243	73	1.82488e-07	6.7176e-06	0.326,0.175	0.629,0.685	-0.407	-40.7	40.7
60332	ENSG00000112031	MTRF1L	6	-	152998004	152998150	152995135	152995294	152998549	152998629	60332	6,10	24,10	18,23	2,12	219	73	0.000970101	0.0101792	0.077,0.25	0.75,0.39	-0.407	-40.7	40.7
84046	ENSG00000186001	LRCH3	3	+	197831939	197832056	197830769	197830863	197832196	197832317	84046	1,0	29,23	14,10	7,6	190	73	3.51941e-13	4.24408e-11	0.013,0.0	0.435,0.39	-0.406	-40.6	40.6
37401	ENSG00000152117	AC093838.4	2	+	131519813	131520000	131519534	131519666	131520096	131521573	37401	6,3	15,9	67,72	20,19	260	73	6.76578e-09	3.48285e-07	0.101,0.086	0.485,0.515	-0.406	-40.6	40.6
44959	ENSG00000217128	FNIP1	5	-	131710577	131710661	131709200	131709272	131716564	131716656	44959	62,25	6,1	42,36	28,15	157	73	1.39203e-06	3.91906e-05	0.828,0.921	0.411,0.527	0.406	40.6	40.6
4	ENSG00000146263	MMS22L	6	-	97270106	97270283	97269901	97269992	97272703	97272881	4	1,1	6,6	18,11	5,5	250	73	2.49677e-06	6.43401e-05	0.046,0.046	0.512,0.391	-0.406	-40.6	40.6
33069	ENSG00000183137	CEP57L1	6	+	109140420	109140675	109095525	109095575	109146757	109146937	33069	19,14	2,3	22,18	0,0	328	73	2.71291e-05	0.000501168	0.679,0.509	1.0,1.0	-0.406	-40.6	40.6
73962	ENSG00000251369	ZNF550	19	-	57544236	57544583	57541839	57543243	57546456	57547993	73962	34,17	5,4	92,60	1,2	420	73	0.000191257	0.00264876	0.542,0.425	0.941,0.839	-0.406	-40.6	40.6
20314	ENSG00000240875	LINC00886	3	-	156788481	156788645	156751094	156751183	156816886	156817062	20314	8,2	0,0	1,3	0,4	237	73	0.00128062	0.0128356	1.0,1.0	1.0,0.188	0.406	40.6	40.6
39765	ENSG00000156968	MPV17L	16	+	15399430	15399548	15396083	15396207	15400786	15400857	39765	5,5	13,11	10,4	2,2	191	73	0.00143769	0.0140947	0.128,0.148	0.656,0.433	-0.406	-40.6	40.6
47842	ENSG00000196704	AMZ2	17	+	68249010	68249096	68248534	68248705	68250359	68250470	47842	2,1	4,0	7,9	0,0	159	73	0.00241318	0.0215797	0.187,1.0	1.0,1.0	-0.406	-40.6	40.6
24672	ENSG00000137807	KIF23	15	+	69440767	69441079	69440315	69440487	69444789	69445041	24672	47,13	26,11	32,48	8,2	385	73	0.00334041	0.0280676	0.255,0.183	0.431,0.82	-0.406	-40.6	40.6
65134	ENSG00000103066	PLA2G15	16	+	68248568	68248692	68245370	68245553	68249289	68249446	65134	8,6	5,6	14,13	1,3	197	73	0.00576412	0.0435042	0.372,0.27	0.838,0.616	-0.406	-40.6	40.6
8479	ENSG00000205250	E2F4	16	+	67192487	67192664	67192214	67192362	67192760	67192870	8479	7,5	44,12	48,57	21,13	250	73	1.48415e-12	1.6285e-10	0.044,0.108	0.4,0.561	-0.405	-40.5	40.5
80655	ENSG00000069943	PIGB	15	+	55350698	55350803	55341737	55341802	55354797	55354978	80655	55,24	0,0	27,20	7,6	178	73	1.62171e-08	7.61933e-07	1.0,1.0	0.613,0.578	0.405	40.5	40.5
21244	ENSG00000141198	TOM1L1	17	+	54903709	54903792	54900805	54900923	54912665	54912815	21244	24,16	8,4	17,20	31,33	156	73	2.55068e-06	6.55736e-05	0.584,0.652	0.204,0.221	0.405	40.5	40.5
34610	ENSG00000120697	ALG5	13	-	36971976	36972036	36952513	36952599	36989483	36989572	34610	10,3	0,0	12,6	5,2	133	73	9.39004e-06	0.000203011	1.0,1.0	0.568,0.622	0.405	40.5	40.5
17303	ENSG00000157657	ZNF618	9	+	114016112	114016172	114008476	114008554	114016694	114016784	17303	6,4	1,3	5,3	0,0	133	73	0.000707337	0.00784286	0.767,0.423	1.0,1.0	-0.405	-40.5	40.5
21726	ENSG00000111271	ACAD10	12	+	111710274	111710353	111709525	111709684	111712497	111712657	21726	4,2	22,12	10,3	8,1	152	73	0.000737604	0.00810941	0.08,0.074	0.375,0.59	-0.405	-40.5	40.5
44441	ENSG00000269955	C7orf55-LUC7L2	7	+	139375508	139375579	139363175	139363259	139376061	139376156	44441	8,8	5,2	15,13	44,34	144	73	0.000752876	0.00823698	0.448,0.67	0.147,0.162	0.405	40.5	40.5
43179	ENSG00000223959	AFG3L1P	16	+	89977714	89977802	89972592	89972765	89980241	89980336	43179	4,4	1,0	3,5	2,3	161	73	0.00108313	0.011169	0.645,1.0	0.405,0.43	0.405	40.5	40.5
31413	ENSG00000119048	UBE2B	5	+	134376668	134376694	134374382	134374463	134388324	134388413	31413	45,20	2,0	30,27	15,17	99	73	2.95466e-09	1.6644e-07	0.943,1.0	0.596,0.539	0.404	40.4	40.4
61693	ENSG00000059122	FLYWCH1	16	+	2913005	2913250	2912006	2912154	2914175	2914289	61693	8,7	14,13	110131	30,22	318	73	3.71434e-09	2.02405e-07	0.116,0.11	0.457,0.578	-0.404	-40.4	40.4
58978	ENSG00000028310	BRD9	5	-	868606	869119	865413	865581	869244	869404	58978	45,22	2,7	148198	2,2	586	73	0.000628709	0.00711274	0.737,0.281	0.902,0.925	-0.404	-40.4	40.4
21713	ENSG00000111271	ACAD10	12	+	111710274	111710437	111709525	111709684	111712497	111712657	21713	24,13	22,12	30,11	8,1	236	73	0.0024738	0.0220191	0.252,0.251	0.537,0.773	-0.404	-40.4	40.4
6332	ENSG00000133226	SRRM1	1	+	24647078	24647208	24646666	24646789	24648858	24649029	6332	45,23	59,42	214207	61,44	203	73	0	0	0.215,0.165	0.558,0.628	-0.403	-40.3	40.3
76528	ENSG00000156374	PCGF6	10	-	103333924	103333952	103326533	103326632	103348715	103348812	76528	5,6	0,0	9,7	5,3	101	73	1.11273e-05	0.000234802	1.0,1.0	0.565,0.628	0.403	40.3	40.3
6894	ENSG00000164002	EXO5	1	+	40509732	40509790	40508797	40508908	40514514	40515286	6894	14,8	3,8	14,4	1,0	131	73	0.000222784	0.00301736	0.722,0.358	0.886,1.0	-0.403	-40.3	40.3
81000	ENSG00000259146	RP1-261D10.2	14	-	71294036	71294156	71292728	71292902	71295262	71295456	81000	13,8	3,4	16,6	1,0	193	73	0.00035624	0.00447406	0.621,0.431	0.858,1.0	-0.403	-40.3	40.3
58985	ENSG00000028310	BRD9	5	-	868602	868804	865413	865581	869244	869394	58985	22,7	2,7	47,67	2,2	275	73	0.00379982	0.0311559	0.745,0.21	0.862,0.899	-0.403	-40.3	40.3
10768	ENSG00000049759	NEDD4L	18	+	58335477	58335537	58333817	58333892	58341037	58341169	10768	187172	30,16	86,54	53,54	133	73	4.1056e-13	4.89657e-11	0.774,0.855	0.471,0.354	0.402	40.2	40.2
54548	ENSG00000164306	PRIMPOL	4	+	184680784	184681015	184678231	184678394	184682247	184682336	54548	9,2	16,8	8,8	2,2	304	73	0.000397251	0.00487994	0.119,0.057	0.49,0.49	-0.402	-40.2	40.2
42010	ENSG00000182919	C11orf54	11	+	93741962	93742017	93741682	93741728	93747301	93747448	42010	3,0	8,12	15,12	8,8	128	73	1.0622e-05	0.000225529	0.176,0.0	0.517,0.461	-0.401	-40.1	40.1
51704	ENSG00000120860	CCDC53	12	-	102050188	102050287	102046053	102046119	102050517	102050639	51704	12,17	0,1	16,17	6,6	172	73	3.51495e-05	0.000626238	1.0,0.878	0.531,0.546	0.401	40.1	40.1
52484	ENSG00000111731	C2CD5	12	-	22458483	22458585	22456970	22457161	22459491	22459542	52484	11,7	3,2	3,6	0,0	175	73	0.000133337	0.00195792	0.605,0.593	1.0,1.0	-0.401	-40.1	40.1
67832	ENSG00000226057	PHF2P2	13	-	18963948	18964136	18962126	18962274	18965187	18965295	67832	29,35	0,0	8,12	3,1	261	73	0.000500764	0.0058906	1.0,1.0	0.427,0.77	0.401	40.1	40.1
59357	ENSG00000102181	CD99L2	X	-	150828305	150829604	150795417	150795486	150831230	150831293	59357	20,18	0,0	23,21	5,0	1372	73	0.000925435	0.0098069	1.0,1.0	0.197,1.0	0.401	40.1	40.1
45139	ENSG00000133460	SLC2A11	22	+	23877720	23877869	23877041	23877171	23882458	23882646	45139	16,16	8,2	7,7	10,15	222	73	0.00158507	0.0152735	0.397,0.725	0.187,0.133	0.401	40.1	40.1
68782	ENSG00000108474	PIGL	17	+	16284020	16284138	16217215	16217461	16299887	16299978	68782	5,3	1,0	3,9	4,2	191	73	0.00215494	0.0196652	0.656,1.0	0.223,0.632	0.401	40.1	40.1
25486	ENSG00000262152	LA16c-380H5.1	16	+	2992402	2992438	2991377	2991437	2992930	2992959	25486	0,5	3,1	2,2	1,0	109	73	0.00247763	0.0220483	0.0,0.77	0.573,1.0	-0.401	-40.1	40.1
27155	ENSG00000149476	TKFC	11	+	61335839	61335937	61334619	61334731	61337940	61338083	27155	18,7	112,97	86,84	52,39	171	73	0	0	0.064,0.03	0.414,0.479	-0.4	-40	40
80709	ENSG00000067369	TP53BP1	15	-	43446765	43446914	43446386	43446590	43447365	43447485	80709	12,13	41,29	68,65	25,18	222	73	5.31797e-14	7.18466e-12	0.088,0.128	0.472,0.543	-0.4	-40	40
54295	ENSG00000204946	ZNF783	7	+	149278135	149278248	149267096	149267222	149278398	149278527	54295	58,45	40,28	77,81	10,8	186	73	5.44966e-10	3.6623e-08	0.363,0.387	0.751,0.799	-0.4	-40	40
69508	ENSG00000087470	DNM1L	12	+	32737864	32737942	32737104	32737161	32740063	32740240	69508	53,54	64,60	75,68	22,10	151	73	3.8327e-09	2.07985e-07	0.286,0.303	0.622,0.767	-0.4	-40	40
29745	ENSG00000023516	AKAP11	13	+	42313046	42313130	42308453	42308609	42313893	42313940	29745	53,44	9,5	22,37	20,26	157	73	3.45011e-07	1.16574e-05	0.732,0.804	0.338,0.398	0.4	40	40
14955	ENSG00000076108	BAZ2A	12	-	56630775	56630925	56617394	56617532	56636181	56636293	14955	30,26	8,6	10,12	13,25	223	73	3.99904e-07	1.32593e-05	0.551,0.587	0.201,0.136	0.4	40	40
41854	ENSG00000113430	IRX4	5	-	1880065	1880143	1879503	1879832	1880724	1880834	41854	8,12	25,15	36,26	15,6	151	73	1.24827e-05	0.000259368	0.134,0.279	0.537,0.677	-0.4	-40	40
27804	ENSG00000226752	PSMD5-AS1	9	+	120846681	120846803	120844992	120845196	120847293	120847353	27804	21,19	8,5	20,14	1,0	195	73	2.19607e-05	0.000418146	0.496,0.587	0.882,1.0	-0.4	-40	40
32446	ENSG00000090989	EXOC1	4	+	55888887	55888932	55883822	55883928	55890222	55890386	32446	55,28	6,13	20,19	30,24	118	73	5.11219e-05	0.000860653	0.85,0.571	0.292,0.329	0.4	40	40
87538	ENSG00000173715	C11orf80	11	+	66796280	66796364	66788159	66788269	66800640	66800696	87538	33,33	4,0	18,15	6,10	157	73	0.000162105	0.00231088	0.793,1.0	0.582,0.411	0.4	40	40
31307	ENSG00000185485	SDHAP1	3	-	195984528	195984737	195984111	195984276	195985626	195985789	31307	5,1	5,4	79,87	13,27	282	73	0.000327438	0.00416901	0.206,0.061	0.611,0.455	-0.4	-40	40
28446	ENSG00000197362	ZNF786	7	-	149080590	149080717	149074385	149074538	149090622	149090705	28446	29,22	3,3	9,6	6,4	200	73	0.00140473	0.0138392	0.779,0.728	0.354,0.354	0.4	40	40
50178	ENSG00000162814	SPATA17	1	+	217669032	217669083	217651096	217651178	217683257	217683361	50178	7,2	2,6	3,3	1,0	124	73	0.00157559	0.0151934	0.673,0.164	0.638,1.0	-0.4	-40	40
43684	ENSG00000122085	MTERF4	2	-	241090277	241090449	241089266	241089365	241094276	241094451	43684	6,3	0,0	5,11	6,0	245	73	0.00166779	0.0158942	1.0,1.0	0.199,1.0	0.4	40	40
76137	ENSG00000116353	MECR	1	-	29220837	29220921	29216587	29216812	29230730	29230897	76137	3,5	1,3	0,3	12,5	157	73	0.00175119	0.0165413	0.582,0.437	0.0,0.218	0.4	40	40
63444	ENSG00000077458	FAM76B	11	-	95788848	95788992	95788498	95788563	95789391	95789768	63444	6,5	23,21	17,31	8,9	217	73	6.29144e-09	3.2567e-07	0.081,0.074	0.417,0.537	-0.399	-39.9	39.9
29654	ENSG00000088298	EDEM2	20	-	35144978	35145018	35142372	35142478	35146824	35146935	29654	47,48	3,5	26,30	26,14	113	73	4.24185e-07	1.39367e-05	0.91,0.861	0.392,0.581	0.399	39.9	39.9
54534	ENSG00000151876	FBXO4	5	+	41927012	41927248	41925253	41925498	41929696	41929917	54534	37,56	0,2	20,19	4,4	309	73	0.000165585	0.00235225	1.0,0.869	0.542,0.529	0.399	39.9	39.9
85153	ENSG00000141376	BCAS3	17	+	61380505	61380571	61368326	61368494	61391976	61392182	85153	13,5	4,4	1,2	6,6	139	73	0.000720418	0.00796213	0.631,0.396	0.08,0.149	0.399	39.9	39.9
73718	ENSG00000130349	C6orf203	6	+	107030024	107030107	107028568	107028797	107039748	107040230	73718	10,4	1,0	3,7	4,1	156	73	0.0012899	0.0129107	0.824,1.0	0.26,0.766	0.399	39.9	39.9
21231	ENSG00000141198	TOM1L1	17	+	54949223	54949352	54937108	54937226	54949517	54949623	21231	1,3	0,0	5,7	1,2	202	73	0.0029244	0.0252085	1.0,1.0	0.644,0.558	0.399	39.9	39.9
58628	ENSG00000103326	CAPN15	16	+	536028	536142	533945	533998	546816	548287	58628	8,11	3,2	3,6	7,7	187	73	0.00334454	0.0280951	0.51,0.682	0.143,0.251	0.399	39.9	39.9
41188	ENSG00000179832	MROH1	8	+	144260482	144260544	144260185	144260374	144260676	144260832	41188	2,1	11,18	12,12	10,6	135	73	7.27307e-07	2.22983e-05	0.09,0.029	0.394,0.52	-0.398	-39.8	39.8
21182	ENSG00000119599	DCAF4	14	+	72941744	72941824	72940219	72940377	72945883	72946027	21182	30,19	0,0	9,12	5,2	153	73	2.44881e-06	6.33271e-05	1.0,1.0	0.462,0.741	0.398	39.8	39.8
65469	ENSG00000137955	RABGGTB	1	+	75786699	75786854	75786227	75786274	75787496	75787604	65469	53,11	28,10	112120	7,26	228	73	0.000115763	0.00173415	0.377,0.26	0.837,0.596	-0.398	-39.8	39.8
52559	ENSG00000170322	NFRKB	11	-	129884980	129885095	129884744	129884882	129885434	129885609	52559	5,6	14,4	22,39	5,8	188	73	0.000133346	0.00195792	0.122,0.368	0.631,0.654	-0.398	-39.8	39.8
52958	ENSG00000164548	TRA2A	7	-	23522131	23522432	23521706	23521840	23531788	23532041	52958	255120	51,26	642559	20,12	374	73	0	0	0.494,0.474	0.862,0.901	-0.397	-39.7	39.7
68032	ENSG00000141504	SAT2	17	-	7626917	7627044	7626752	7626793	7627142	7627846	68032	212139	79,58	747726	51,25	200	73	0	0	0.495,0.467	0.842,0.914	-0.397	-39.7	39.7
1637	ENSG00000037637	FBXO42	1	-	16316436	16316568	16315168	16315435	16352254	16352454	1637	15,12	48,18	82,69	18,28	205	73	3.14852e-10	2.22373e-08	0.1,0.192	0.619,0.467	-0.397	-39.7	39.7
80850	ENSG00000140950	TLDC1	16	-	84497418	84497647	84495682	84495913	84497933	84498111	80850	5,0	23,13	46,22	8,15	302	73	3.17709e-08	1.39413e-06	0.05,0.0	0.582,0.262	-0.397	-39.7	39.7
24674	ENSG00000137807	KIF23	15	+	69425281	69425323	69423158	69423329	69426069	69426182	24674	9,6	6,6	0,1	4,7	115	73	1.92965e-05	0.000374984	0.488,0.388	0.0,0.083	0.397	39.7	39.7
40120	ENSG00000105193	RPS16	19	-	39435173	39435271	39434299	39434472	39435606	39435708	40120	4,8	0,0	28,33	6,12	171	73	2.26354e-05	0.000429486	1.0,1.0	0.666,0.54	0.397	39.7	39.7
60330	ENSG00000112031	MTRF1L	6	-	152998004	152998153	152995135	152995294	152998549	152998629	60330	6,8	24,10	16,20	2,12	222	73	0.000939471	0.00992173	0.076,0.208	0.725,0.354	-0.397	-39.7	39.7
67876	ENSG00000144713	RPL32	3	-	12840769	12840889	12840141	12840341	12841493	12841588	67876	10,4	5,6	88,74	15,10	193	73	0.00125956	0.0126674	0.431,0.201	0.689,0.737	-0.397	-39.7	39.7
10897	ENSG00000170919	TPT1-AS1	13	+	45344304	45344446	45341418	45341630	45369958	45370092	10897	14,6	0,0	8,5	2,1	215	73	0.00128013	0.0128326	1.0,1.0	0.576,0.629	0.397	39.7	39.7
75951	ENSG00000145012	LPP	3	+	188208199	188208318	188153283	188153363	188406111	188406313	75951	10,1	0,0	4,8	1,2	192	73	0.00144989	0.0141957	1.0,1.0	0.603,0.603	0.397	39.7	39.7
21724	ENSG00000111271	ACAD10	12	+	111710272	111710365	111709525	111709684	111712497	111712657	21724	27,16	22,12	26,29	8,1	166	73	0.00155377	0.0150209	0.351,0.37	0.588,0.927	-0.397	-39.7	39.7
1026	ENSG00000148498	PARD3	10	-	34284134	34284245	34269656	34269899	34317106	34317338	1026	16,17	0,2	10,7	3,4	184	73	0.00203638	0.0187484	1.0,0.771	0.569,0.41	0.396	39.6	39.6
22946	ENSG00000095066	HOOK2	19	-	12765828	12765834	12765689	12765724	12765926	12766014	22946	4,3	82,58	49,38	54,48	79	73	0	0	0.043,0.046	0.456,0.422	-0.395	-39.5	39.5
5099	ENSG00000087448	KLHL42	12	+	27797250	27797342	27791707	27791901	27797714	27798156	5099	7,4	56,49	14,14	5,13	165	73	1.34562e-08	6.48117e-07	0.052,0.035	0.553,0.323	-0.395	-39.5	39.5
12363	ENSG00000073008	PVR	19	+	44659509	44659625	44658741	44658900	44661291	44661323	12363	3,2	15,11	38,45	23,15	189	73	6.09907e-08	2.51053e-06	0.072,0.066	0.39,0.537	-0.395	-39.5	39.5
86669	ENSG00000166912	MTMR10	15	-	30967919	30968010	30960880	30961073	30974313	30974456	86669	25,15	0,0	22,5	9,1	164	73	3.67062e-07	1.2321e-05	1.0,1.0	0.521,0.69	0.395	39.5	39.5
32728	ENSG00000070269	TMEM260	14	+	56635121	56635276	56634898	56634952	56636507	56636598	32728	14,5	22,15	25,31	8,8	228	73	4.50308e-07	1.47207e-05	0.169,0.096	0.5,0.554	-0.395	-39.5	39.5
56055	ENSG00000138593	SECISBP2L	15	-	49019417	49019552	49017547	49017628	49027364	49027480	56055	110,89	16,6	60,45	24,39	208	73	1.57627e-06	4.36974e-05	0.707,0.839	0.467,0.288	0.395	39.5	39.5
29705	ENSG00000058262	SEC61A1	3	+	128066608	128066703	128065020	128065256	128066953	128067151	29705	8,7	0,0	24,29	5,11	168	73	1.2173e-05	0.000253581	1.0,1.0	0.676,0.534	0.395	39.5	39.5
38696	ENSG00000127511	SIN3B	19	+	16862883	16862979	16862351	16862559	16863679	16863796	38696	21,8	24,13	41,32	13,6	169	73	1.21918e-05	0.000253809	0.274,0.21	0.577,0.697	-0.395	-39.5	39.5
59841	ENSG00000114473	IQCG	3	-	197912674	197912749	197892627	197892759	197913880	197914042	59841	12,24	0,0	6,5	3,1	148	73	0.000502434	0.00590739	1.0,1.0	0.497,0.712	0.395	39.5	39.5
80952	ENSG00000169660	HEXDC	17	+	82440472	82440613	82439630	82439713	82440996	82441075	80952	15,22	7,2	4,4	0,0	214	73	1.10605e-05	0.000233619	0.422,0.79	1.0,1.0	-0.394	-39.4	39.4
46713	ENSG00000244754	N4BP2L2	13	-	32521372	32521449	32443696	32444126	32535768	32537027	46713	11,13	0,0	6,10	2,3	150	73	9.1762e-05	0.00142104	1.0,1.0	0.593,0.619	0.394	39.4	39.4
83651	ENSG00000104953	TLE6	19	+	2987355	2987372	2986982	2987238	2987723	2987790	83651	2,8	2,2	2,7	0,0	90	73	0.00211962	0.0194022	0.448,0.764	1.0,1.0	-0.394	-39.4	39.4
87163	ENSG00000141562	NARF	17	+	82478570	82478667	82468763	82468896	82478799	82478918	87163	5,5	5,2	7,14	1,1	170	73	0.00289073	0.0249849	0.3,0.518	0.75,0.857	-0.394	-39.4	39.4
64790	ENSG00000196793	ZNF239	10	-	43567894	43568021	43557528	43558171	43574539	43574618	64790	30,17	0,4	10,13	6,6	200	73	0.00409926	0.0330862	1.0,0.608	0.378,0.442	0.394	39.4	39.4
45508	ENSG00000072518	MARK2	11	+	63906087	63906114	63904785	63905043	63908876	63909579	45508	2,2	6,1	0,0	6,2	100	73	0.00487749	0.037997	0.196,0.593	0.0,0.0	0.394	39.4	39.4
25811	ENSG00000215126	CBWD7	9	-	41170283	41170423	41166783	41166830	41172711	41172749	25811	4,1	4,4	7,8	2,2	213	73	0.0061486	0.0458742	0.255,0.079	0.545,0.578	-0.394	-39.4	39.4
63450	ENSG00000077458	FAM76B	11	-	95788844	95788992	95788498	95788563	95789391	95789768	63450	7,7	23,21	20,30	8,9	221	73	1.06642e-08	5.23711e-07	0.091,0.099	0.452,0.524	-0.393	-39.3	39.3
85765	ENSG00000123595	RAB9A	X	+	13703813	13703902	13689124	13689288	13708720	13710506	85765	57,47	8,5	31,24	24,15	162	73	3.89591e-07	1.29835e-05	0.763,0.809	0.368,0.419	0.393	39.3	39.3
33140	ENSG00000164808	SPIDR	8	+	47293866	47294030	47291032	47291137	47440322	47440542	33140	47,44	1,0	25,23	6,5	237	73	7.36305e-07	2.25211e-05	0.935,1.0	0.562,0.586	0.393	39.3	39.3
80838	ENSG00000140950	TLDC1	16	-	84496365	84496530	84495682	84495913	84497933	84498111	80838	3,2	23,13	43,16	8,15	238	73	1.47048e-06	4.10972e-05	0.038,0.045	0.622,0.247	-0.393	-39.3	39.3
78655	ENSG00000197619	ZNF615	19	-	52004416	52004849	52003848	52003900	52007292	52007330	78655	2,12	0,0	29,24	2,3	506	73	3.46645e-05	0.000618612	1.0,1.0	0.677,0.536	0.393	39.3	39.3
13758	ENSG00000125912	NCLN	19	+	3199106	3199282	3198816	3198897	3201522	3201626	13758	11,7	31,25	32,24	8,10	249	73	2.89769e-09	1.63372e-07	0.094,0.076	0.54,0.413	-0.392	-39.2	39.2
73818	ENSG00000071243	ING3	7	+	120964741	120964838	120955558	120955624	120966625	120966697	73818	92,61	6,2	50,39	17,20	170	73	2.18188e-08	9.92885e-07	0.868,0.929	0.558,0.456	0.392	39.2	39.2
47274	ENSG00000108176	DNAJC12	10	-	67827541	67827658	67823313	67823392	67830901	67831019	47274	0,0	3,2	4,7	2,5	190	73	1.65304e-05	0.000328083	0.0,0.0	0.435,0.35	-0.392	-39.2	39.2
80990	ENSG00000259146	RP1-261D10.2	14	-	71297999	71298225	71295262	71295456	71310557	71310679	80990	0,2	10,4	7,6	4,1	299	73	5.81557e-05	0.000961667	0.0,0.109	0.299,0.594	-0.392	-39.2	39.2
47008	ENSG00000106772	PRUNE2	9	-	76619339	76619387	76611375	76614600	76625022	76625058	47008	3,6	3,3	4,3	1,0	121	73	0.00161014	0.0154693	0.376,0.547	0.707,1.0	-0.392	-39.2	39.2
65505	ENSG00000197008	ZNF138	7	+	64814917	64815044	64794424	64794571	64831450	64832242	65505	31,28	3,1	18,28	20,5	200	73	0.00213458	0.0195107	0.79,0.911	0.247,0.671	0.392	39.2	39.2
8935	ENSG00000154889	MPPE1	18	-	11905346	11905458	11897326	11897356	11905737	11905953	8935	5,6	2,2	7,6	18,17	185	73	0.00216282	0.0197228	0.497,0.542	0.133,0.122	0.392	39.2	39.2
67435	ENSG00000197586	ENTPD6	20	+	25212151	25212260	25209848	25209925	25213262	25213406	67435	21,3	120,87	49,67	31,30	182	73	0	0	0.066,0.014	0.388,0.473	-0.391	-39.1	39.1
67747	ENSG00000104413	ESRP1	8	+	94696851	94696961	94678202	94678371	94705924	94707466	67747	240138	60,27	48,47	51,62	183	73	6.66134e-16	1.21848e-13	0.615,0.671	0.273,0.232	0.391	39.1	39.1
20205	ENSG00000123240	OPTN	10	+	13108137	13108289	13100172	13100302	13109111	13109288	20205	24,13	33,19	230221	57,50	225	73	2.28129e-12	2.42341e-10	0.191,0.182	0.567,0.589	-0.391	-39.1	39.1
84060	ENSG00000186001	LRCH3	3	+	197831959	197832056	197830769	197830863	197832196	197832317	84060	1,0	29,23	10,10	7,6	170	73	1.15403e-11	1.08129e-09	0.015,0.0	0.38,0.417	-0.391	-39.1	39.1
2721	ENSG00000132716	DCAF8	1	-	160261284	160261397	160243959	160244034	160262116	160262425	2721	101,76	15,8	44,33	29,23	186	73	7.38047e-09	3.76063e-07	0.725,0.789	0.373,0.36	0.391	39.1	39.1
28498	ENSG00000088179	PTPN4	2	+	119926597	119926666	119920068	119920241	119932423	119932549	28498	40,27	8,2	11,10	7,9	142	73	0.000559222	0.00646495	0.72,0.874	0.447,0.364	0.391	39.1	39.1
50787	ENSG00000124104	SNX21	20	+	45840321	45840458	45835032	45835116	45840638	45841090	50787	4,1	5,0	3,10	0,0	210	73	0.000987615	0.0103363	0.218,1.0	1.0,1.0	-0.391	-39.1	39.1
64454	ENSG00000146476	ARMT1	6	+	151454577	151454653	151452257	151452586	151458327	151458572	64454	35,33	0,0	22,26	5,11	149	73	1.22957e-08	5.97079e-07	1.0,1.0	0.683,0.537	0.39	39	39
53985	ENSG00000140463	BBS4	15	+	72695176	72695228	72686193	72686251	72709699	72709779	53985	57,39	4,0	29,29	14,13	125	73	7.04191e-08	2.8553e-06	0.893,1.0	0.547,0.566	0.39	39	39
43244	ENSG00000100038	TOP3B	22	-	21970979	21971061	21970209	21970406	21971876	21971951	43244	14,15	26,11	52,55	11,12	155	73	6.35609e-06	0.000145843	0.202,0.391	0.69,0.683	-0.39	-39	39
27488	ENSG00000139726	DENR	12	+	122754410	122754493	122753692	122753807	122765303	122765387	27488	11,8	0,0	9,9	6,1	156	73	1.14004e-05	0.000239787	1.0,1.0	0.412,0.808	0.39	39	39
63363	ENSG00000177565	TBL1XR1	3	-	177160870	177160992	177064919	177065022	177196339	177196433	63363	3,7	4,0	10,3	0,0	195	73	0.00476326	0.0372856	0.219,1.0	1.0,1.0	-0.39	-39	39
21742	ENSG00000111271	ACAD10	12	+	111710272	111710353	111709525	111709684	111712497	111712657	21742	21,13	22,12	18,23	8,1	154	73	0.00505187	0.0391169	0.312,0.339	0.516,0.916	-0.39	-39	39
50135	ENSG00000163029	SMC6	2	-	17752977	17753064	17745826	17745951	17753625	17753803	50135	5,2	6,4	18,16	3,7	160	73	0.00592324	0.0445245	0.275,0.186	0.732,0.51	-0.39	-39	39
28044	ENSG00000169964	TMEM42	3	+	44862357	44862527	44861868	44862116	44864196	44864343	28044	28,30	47,36	80,70	20,15	243	73	2.56029e-12	2.68908e-10	0.152,0.2	0.546,0.584	-0.389	-38.9	38.9
46283	ENSG00000116786	PLEKHM2	1	+	15720314	15720487	15719733	15719920	15721328	15721388	46283	1,1	3,10	23,34	8,13	246	73	2.02646e-07	7.35158e-06	0.09,0.029	0.46,0.437	-0.389	-38.9	38.9
50366	ENSG00000168385	2002-09-01	2	+	241316421	241316540	241315354	241315610	241317498	241317594	50366	19,11	6,2	20,22	0,0	192	73	1.29324e-06	3.6823e-05	0.546,0.676	1.0,1.0	-0.389	-38.9	38.9
60062	ENSG00000105700	KXD1	19	+	18559003	18559130	18557761	18557949	18562035	18562072	60062	16,8	1,5	42,40	0,0	200	73	1.52722e-05	0.000306475	0.854,0.369	1.0,1.0	-0.389	-38.9	38.9
24181	ENSG00000173818	ENDOV	17	+	80422139	80422245	80415649	80415821	80423519	80423632	24181	9,5	3,1	5,1	0,0	179	73	0.000484463	0.00574327	0.55,0.671	1.0,1.0	-0.389	-38.9	38.9
42419	ENSG00000160190	SLC37A1	21	+	42514630	42514717	42513891	42513924	42518276	42518510	42419	14,10	7,5	12,11	2,0	160	73	0.0017887	0.0168127	0.477,0.477	0.732,1.0	-0.389	-38.9	38.9
67665	ENSG00000078304	PPP2R5C	14	+	101831700	101831804	101786017	101786183	101836168	101836573	67665	2,4	1,0	3,1	2,1	177	73	0.00284192	0.0246521	0.452,1.0	0.382,0.292	0.389	38.9	38.9
45734	ENSG00000250222	CTC-338M12.5	5	+	181193341	181193467	181192069	181192192	181194233	181194428	45734	5,5	7,1	15,10	1,1	199	73	0.00531549	0.0407366	0.208,0.647	0.846,0.786	-0.389	-38.9	38.9
12314	ENSG00000156976	EIF4A2	3	+	186788291	186788416	186787775	186787882	186789124	186789881	12314	219153	88,47	116108	300283	198	73	0	0	0.478,0.545	0.125,0.123	0.388	38.8	38.8
71296	ENSG00000163625	WDFY3	4	-	84722262	84722379	84721408	84721572	84724425	84724594	71296	0,0	23,30	12,11	13,4	190	73	7.37919e-11	5.9251e-09	0.0,0.0	0.262,0.514	-0.388	-38.8	38.8
12172	ENSG00000148110	HIATL1	9	+	94440984	94441099	94438400	94438528	94444963	94445182	12172	135101	1,6	58,52	17,20	188	73	1.42273e-10	1.0798e-08	0.981,0.867	0.57,0.502	0.388	38.8	38.8
67346	ENSG00000171302	CANT1	17	-	79005371	79005481	78997576	78997963	79009663	79009793	67346	88,81	21,13	34,14	21,27	183	73	8.82308e-06	0.000192479	0.626,0.713	0.392,0.171	0.388	38.8	38.8
72847	ENSG00000075711	DLG1	3	-	197075836	197075870	197069218	197069260	197076585	197076685	72847	14,18	38,27	17,15	6,6	107	73	2.24226e-05	0.000426318	0.201,0.313	0.659,0.63	-0.388	-38.8	38.8
43887	ENSG00000161265	U2AF1L4	19	-	35743295	35743370	35743154	35743205	35743808	35743904	43887	8,5	0,0	7,9	5,1	148	73	2.9385e-05	0.000536601	1.0,1.0	0.408,0.816	0.388	38.8	38.8
66782	ENSG00000123815	ADCK4	19	-	40716586	40716703	40714530	40714635	40716861	40716896	66782	30,12	7,7	21,25	1,1	190	73	0.000398598	0.00489373	0.622,0.397	0.89,0.906	-0.388	-38.8	38.8
82856	ENSG00000102098	SCML2	X	-	18242438	18242590	18241242	18241379	18246576	18246828	82856	12,13	16,5	17,22	3,2	225	73	0.00150435	0.0146342	0.196,0.458	0.648,0.781	-0.388	-38.8	38.8
48073	ENSG00000141127	PRPSAP2	17	+	18923889	18923984	18911102	18911251	18928810	18928957	48073	79,68	0,0	64,58	13,21	168	73	7.59504e-13	8.69211e-11	1.0,1.0	0.681,0.545	0.387	38.7	38.7
22020	ENSG00000162910	MRPL55	1	-	228108436	228108508	228108234	228108318	228108954	228109016	22020	42,21	62,37	89,77	26,24	145	73	4.64107e-12	4.64242e-10	0.254,0.222	0.633,0.618	-0.387	-38.7	38.7
21203	ENSG00000141198	TOM1L1	17	+	54903693	54903792	54900805	54900923	54912665	54912815	21203	40,25	8,4	39,31	31,33	172	73	1.97077e-06	5.26047e-05	0.68,0.726	0.348,0.285	0.387	38.7	38.7
32042	ENSG00000182923	CEP63	3	+	134495295	134495360	134486056	134486202	134507108	134507286	32042	12,5	0,0	14,16	5,5	138	73	8.24285e-06	0.000181251	1.0,1.0	0.597,0.629	0.387	38.7	38.7
85644	ENSG00000198270	TMEM116	12	-	112003799	112003863	111991757	111991889	112005256	112005303	85644	17,13	3,4	11,9	10,15	137	73	0.000669418	0.00748777	0.751,0.634	0.37,0.242	0.387	38.7	38.7
6040	ENSG00000165102	HGSNAT	8	+	43194732	43194933	43193756	43193843	43196947	43197025	6040	18,13	7,7	31,36	2,4	274	73	0.00094323	0.00995497	0.407,0.331	0.805,0.706	-0.387	-38.7	38.7
37255	ENSG00000267106	ZNF561-AS1	19	+	9627715	9627806	9621502	9621645	9632227	9632417	37255	2,0	4,3	9,7	3,5	164	73	0.0011497	0.0117182	0.182,0.0	0.572,0.384	-0.387	-38.7	38.7
21704	ENSG00000111271	ACAD10	12	+	111710278	111710437	111709525	111709684	111712497	111712657	21704	23,14	22,12	27,11	8,1	232	73	0.00514097	0.0396841	0.248,0.269	0.515,0.776	-0.387	-38.7	38.7
22036	ENSG00000162910	MRPL55	1	-	228108436	228108649	228108289	228108318	228108954	228109025	22036	123,89	62,37	284284	26,24	286	73	1.55431e-15	2.63581e-13	0.336,0.38	0.736,0.751	-0.386	-38.6	38.6
29346	ENSG00000137776	SLTM	15	-	58899730	58899880	58898815	58898852	58901259	58901287	29346	330192	26,19	137104	56,61	223	73	1.55431e-15	2.63581e-13	0.806,0.768	0.445,0.358	0.386	38.6	38.6
21446	ENSG00000105429	MEGF8	19	+	42371349	42371482	42370700	42370831	42375506	42378769	21446	73,40	0,2	21,23	5,8	206	73	6.71274e-07	2.08255e-05	1.0,0.876	0.598,0.505	0.386	38.6	38.6
41757	ENSG00000182287	AP1S2	X	-	15833443	15833524	15831105	15831568	15845378	15845516	41757	2,7	1,0	4,5	2,8	154	73	0.000687595	0.0076621	0.487,1.0	0.487,0.229	0.386	38.6	38.6
76032	ENSG00000139531	SUOX	12	+	55999332	55999458	55997614	55997723	56002211	56002271	76032	14,14	11,11	17,15	3,2	199	73	0.000954987	0.010053	0.318,0.318	0.675,0.733	-0.386	-38.6	38.6
52956	ENSG00000164548	TRA2A	7	-	23522120	23522432	23521706	23521840	23531788	23531980	52956	274137	51,26	699612	20,12	385	73	0	0	0.505,0.5	0.869,0.906	-0.385	-38.5	38.5
21526	ENSG00000052723	SIKE1	1	-	114776382	114776459	114774344	114774372	114779141	114779284	21526	106,61	6,0	69,52	32,16	150	73	4.1191e-10	2.85251e-08	0.896,1.0	0.512,0.613	0.385	38.5	38.5
56686	ENSG00000137822	TUBGCP4	15	+	43395106	43395286	43386205	43386330	43395582	43395688	56686	18,11	0,0	34,33	3,11	253	73	8.2648e-06	0.000181639	1.0,1.0	0.766,0.464	0.385	38.5	38.5
73745	ENSG00000141258	SGSM2	17	+	2372624	2372786	2372342	2372488	2372952	2373081	73745	24,25	29,23	28,38	4,10	235	73	1.2871e-05	0.000266416	0.205,0.252	0.685,0.541	-0.385	-38.5	38.5
35043	ENSG00000070882	OSBPL3	7	-	24849068	24849176	24842278	24842413	24852503	24852618	35043	13,11	0,0	19,10	4,3	181	73	1.32086e-05	0.000272021	1.0,1.0	0.657,0.573	0.385	38.5	38.5
2732	ENSG00000166747	AP1G1	16	-	71808504	71808677	71808014	71808150	71808762	71809103	2732	20,17	0,0	15,8	4,1	246	73	2.53437e-05	0.000472612	1.0,1.0	0.527,0.704	0.385	38.5	38.5
24144	ENSG00000180747	SMG1P3	16	-	21487577	21487616	21484371	21484535	21519827	21520179	24144	25,15	3,4	21,14	16,19	112	73	0.000140104	0.00204561	0.845,0.71	0.461,0.324	0.385	38.5	38.5
41503	ENSG00000197119	SLC25A29	14	-	100295625	100295697	100293293	100293377	100298841	100298885	41503	10,10	6,6	17,22	4,0	145	73	0.00294283	0.0253284	0.456,0.456	0.681,1.0	-0.385	-38.5	38.5
31561	ENSG00000197713	RPE	2	+	210016203	210016257	210015972	210016112	210016506	210016536	31561	5,4	87,70	46,52	42,37	127	73	0	0	0.032,0.032	0.386,0.447	-0.384	-38.4	38.4
3446	ENSG00000110619	CARS	11	-	3040447	3040581	3039834	3039931	3040895	3040984	3446	8,7	122,83	113100	58,50	207	73	0	0	0.023,0.029	0.407,0.414	-0.384	-38.4	38.4
3817	ENSG00000174775	HRAS	11	-	533276	533358	532241	532755	533452	533612	3817	38,22	84,60	227274	95101	155	73	0	0	0.176,0.147	0.529,0.561	-0.384	-38.4	38.4
2717	ENSG00000132716	DCAF8	1	-	160261284	160261358	160243959	160244034	160262116	160262451	2717	100,76	15,8	36,37	29,23	147	73	3.16779e-09	1.76461e-07	0.768,0.825	0.381,0.444	0.384	38.4	38.4
21223	ENSG00000141198	TOM1L1	17	+	54903684	54903792	54900805	54900923	54912665	54912815	21223	40,23	8,4	38,30	31,33	181	73	2.41479e-06	6.25244e-05	0.668,0.699	0.331,0.268	0.384	38.4	38.4
55012	ENSG00000106100	NOD1	7	-	30437572	30437656	30435997	30436081	30446140	30446224	55012	23,12	0,0	6,4	2,1	157	73	0.00480839	0.0375801	1.0,1.0	0.582,0.65	0.384	38.4	38.4
16692	ENSG00000198668	CALM1	14	+	90398451	90398560	90397031	90397233	90398990	90399087	16692	0,2	3,1	5,3	1,1	182	73	0.00501332	0.03886	0.0,0.445	0.667,0.546	-0.384	-38.4	38.4
1635	ENSG00000037637	FBXO42	1	-	16316436	16316571	16315168	16315435	16352254	16352454	1635	16,14	48,18	81,72	18,28	208	73	1.42651e-09	8.66541e-08	0.105,0.214	0.612,0.474	-0.383	-38.3	38.3
77733	ENSG00000157538	DSCR3	21	-	37261711	37261937	37233361	37233442	37267237	37267340	77733	19,12	0,0	29,28	3,6	299	73	3.21137e-06	8.01539e-05	1.0,1.0	0.702,0.533	0.383	38.3	38.3
82379	ENSG00000196576	PLXNB2	22	-	50294725	50294778	50289516	50290597	50307552	50307627	82379	42,29	6,5	19,17	17,14	126	73	7.03976e-06	0.000159285	0.802,0.771	0.393,0.413	0.383	38.3	38.3
10481	ENSG00000133627	ACTR3B	7	+	152783186	152783242	152759748	152759926	152800530	152800655	10481	25,26	6,4	15,12	15,12	129	73	8.25032e-05	0.00129865	0.702,0.786	0.361,0.361	0.383	38.3	38.3
78406	ENSG00000126870	WDR60	7	+	158905165	158905283	158902375	158902595	158905988	158906091	78406	9,9	17,12	13,15	3,5	191	73	0.000257324	0.00340169	0.168,0.223	0.624,0.534	-0.383	-38.3	38.3
64474	ENSG00000185219	ZNF445	3	-	44458243	44458364	44455120	44455696	44477590	44477670	64474	7,11	6,1	19,22	1,0	194	73	0.000264166	0.00347731	0.305,0.805	0.877,1.0	-0.383	-38.3	38.3
11024	ENSG00000135365	PHF21A	11	-	45935120	45935246	45933346	45934225	45935635	45935733	11024	7,13	33,30	43,45	16,18	199	73	2.09369e-11	1.85748e-09	0.072,0.137	0.496,0.478	-0.382	-38.2	38.2
79717	ENSG00000143367	TUFT1	1	+	151562090	151562165	151540304	151540426	151562584	151562686	79717	27,14	14,6	31,23	94,83	148	73	2.70766e-09	1.54424e-07	0.488,0.535	0.14,0.12	0.382	38.2	38.2
77651	ENSG00000181481	RNF135	17	+	30997418	30997662	30997241	30997331	30998661	30999909	77651	1,8	53,29	90,90	29,30	317	73	0	0	0.004,0.06	0.417,0.409	-0.381	-38.1	38.1
77631	ENSG00000119979	FAM45A	10	+	119105310	119105495	119104094	119104197	119107947	119108096	77631	22,14	49,22	56,42	12,14	258	73	2.01412e-10	1.47867e-08	0.113,0.153	0.569,0.459	-0.381	-38.1	38.1
66460	ENSG00000006837	CDKL3	5	-	134330589	134330711	134321790	134321903	134350248	134350427	66460	4,2	3,1	0,0	2,1	195	73	0.000198863	0.00273837	0.333,0.428	0.0,0.0	0.381	38.1	38.1
60438	ENSG00000180229	HERC2P3	15	-	20483402	20483517	20466194	20466370	20505390	20505493	60438	13,7	1,0	9,10	2,5	188	73	0.000395284	0.00485945	0.835,1.0	0.636,0.437	0.381	38.1	38.1
43663	ENSG00000122085	MTERF4	2	-	241090277	241090399	241089266	241089365	241094276	241094432	43663	3,1	0,0	5,8	6,0	195	73	0.00166442	0.0158713	1.0,1.0	0.238,1.0	0.381	38.1	38.1
29349	ENSG00000137776	SLTM	15	-	58899730	58899883	58898815	58898852	58901259	58901287	29349	424258	26,19	165129	56,61	226	73	0	0	0.84,0.814	0.488,0.406	0.38	38	38
68205	ENSG00000076685	NT5C2	10	-	103100751	103100964	103099925	103100019	103101044	103101102	68205	44,22	127,82	131129	49,33	286	73	0	0	0.081,0.064	0.406,0.499	-0.38	-38	38
53846	ENSG00000099622	CIRBP	19	+	1273600	1273715	1271980	1272051	1274306	1274440	53846	156141	25,31	71,68	68,62	188	73	1.95399e-14	2.79653e-12	0.708,0.638	0.288,0.299	0.38	38	38
8699	ENSG00000249859	PVT1	8	+	128048447	128048609	127989216	127989291	128070159	128070272	8699	7,4	2,3	7,7	92,65	235	73	3.43962e-06	8.48107e-05	0.521,0.293	0.023,0.032	0.38	38	38
63309	ENSG00000173681	CXorf23	X	-	19937417	19937532	19916257	19917334	19965043	19965706	63309	2,4	0,0	7,8	1,3	188	73	0.000588034	0.00674321	1.0,1.0	0.731,0.509	0.38	38	38
24744	ENSG00000131778	CHD1L	1	+	147259836	147259918	147242640	147242830	147265931	147266087	24744	15,2	5,3	3,4	1,0	155	73	0.00267526	0.0235112	0.586,0.239	0.586,1.0	-0.38	-38	38
42767	ENSG00000107521	HPS1	10	-	98435343	98435551	98433982	98434091	98435634	98435772	42767	6,1	8,3	15,4	4,1	281	73	0.00303795	0.0259515	0.163,0.08	0.493,0.51	-0.38	-38	38
55515	ENSG00000116754	SRSF11	1	+	70221614	70221735	70205681	70205780	70228421	70228555	55515	113113	0,0	94,65	23,14	194	73	7.77156e-16	1.40187e-13	1.0,1.0	0.606,0.636	0.379	37.9	37.9
38254	ENSG00000168137	SETD5	3	+	9434589	9434630	9434333	9434485	9434823	9434882	38254	35,24	28,25	94,97	17,15	114	73	1.22605e-09	7.53908e-08	0.445,0.381	0.78,0.805	-0.379	-37.9	37.9
68467	ENSG00000106089	STX1A	7	-	73703399	73703646	73702844	73702982	73703754	73703828	68467	0,0	8,7	22,36	15,8	320	73	3.17237e-09	1.76565e-07	0.0,0.0	0.251,0.507	-0.379	-37.9	37.9
39639	ENSG00000065029	ZNF76	6	+	35294779	35294915	35294455	35294569	35295143	35295983	39639	12,9	32,28	31,28	9,13	209	73	1.3939e-08	6.69393e-07	0.116,0.101	0.546,0.429	-0.379	-37.9	37.9
50770	ENSG00000136932	TRMO	9	-	97910917	97911070	97910167	97910616	97913400	97913558	50770	16,16	29,21	19,27	5,7	226	73	2.21727e-06	5.82599e-05	0.151,0.197	0.551,0.555	-0.379	-37.9	37.9
21201	ENSG00000141198	TOM1L1	17	+	54903708	54903792	54900852	54900923	54912665	54912815	21201	24,15	8,4	20,21	31,33	157	73	1.21047e-05	0.000252475	0.582,0.636	0.231,0.228	0.379	37.9	37.9
26151	ENSG00000163479	SSR2	1	-	156012394	156012565	156011809	156011887	156018131	156018368	26151	13,16	20,17	42,55	16,7	244	73	7.96834e-05	0.00125914	0.163,0.22	0.44,0.702	-0.379	-37.9	37.9
44053	ENSG00000197905	TEAD4	12	+	2959947	2960196	2959406	2959481	2994737	2994983	44053	17,10	0,0	10,16	1,3	322	73	0.000435185	0.00524988	1.0,1.0	0.694,0.547	0.379	37.9	37.9
20219	ENSG00000162430	SEPN1	1	+	25802015	25802117	25801042	25801160	25805141	25805275	20219	12,9	31,21	12,18	10,3	175	73	0.00195254	0.018107	0.139,0.152	0.334,0.715	-0.379	-37.9	37.9
51501	ENSG00000154310	TNIK	3	-	171107182	171107206	171101448	171101633	171108064	171108162	51501	3,1	2,1	0,1	2,3	97	73	0.00244794	0.0218277	0.53,0.429	0.0,0.201	0.379	37.9	37.9
57184	ENSG00000167182	SP2	17	+	47900214	47900427	47897814	47897927	47915311	47915388	57184	5,6	1,2	5,12	0,1	286	73	0.00318123	0.0269492	0.561,0.434	1.0,0.754	-0.379	-37.9	37.9
41510	ENSG00000197119	SLC25A29	14	-	100295625	100295701	100293293	100293377	100298841	100298885	41510	12,9	6,6	17,23	4,0	149	73	0.00358762	0.0297427	0.495,0.424	0.676,1.0	-0.379	-37.9	37.9
68198	ENSG00000076685	NT5C2	10	-	103111744	103111805	103106588	103106706	103139405	103139479	68198	22,13	130,92	53,50	40,28	134	73	0	0	0.084,0.071	0.419,0.493	-0.378	-37.8	37.8
39330	ENSG00000077044	DGKD	2	+	233389894	233390041	233388153	233388367	233390402	233390483	39330	2,0	40,11	29,24	13,15	220	73	1.33227e-15	2.30122e-13	0.016,0.0	0.425,0.347	-0.378	-37.8	37.8
76656	ENSG00000102189	EEA1	12	-	92812112	92812328	92811278	92811434	92812979	92813093	76656	1,1	18,14	27,39	19,9	289	73	1.41793e-10	1.07741e-08	0.014,0.018	0.264,0.523	-0.378	-37.8	37.8
44612	ENSG00000100813	ACIN1	14	-	23089981	23090101	23081747	23081836	23090521	23090633	44612	56,45	37,26	70,86	8,11	193	73	9.02379e-09	4.49939e-07	0.364,0.396	0.768,0.747	-0.378	-37.8	37.8
59171	ENSG00000196235	SUPT5H	19	+	39458290	39458305	39457674	39457740	39458817	39458887	59171	35,18	17,14	34,42	3,0	88	73	1.21237e-08	5.89165e-07	0.631,0.516	0.904,1.0	-0.378	-37.8	37.8
56076	ENSG00000148187	MRRF	9	+	122285856	122285946	122285168	122285287	122286038	122286166	56076	28,27	13,6	79,74	1,2	163	73	4.58201e-08	1.94129e-06	0.491,0.668	0.973,0.943	-0.378	-37.8	37.8
23314	ENSG00000152193	RNF219	13	-	78633408	78633629	78614290	78617122	78635109	78635198	23314	17,7	25,6	53,49	8,12	294	73	6.12807e-07	1.92315e-05	0.144,0.225	0.622,0.503	-0.378	-37.8	37.8
82246	ENSG00000079156	OSBPL6	2	+	178372125	178372233	178361681	178361815	178373889	178374027	82246	29,23	0,1	24,14	6,5	181	73	7.08785e-06	0.000160169	1.0,0.903	0.617,0.53	0.378	37.8	37.8
14957	ENSG00000076108	BAZ2A	12	-	56630775	56630865	56617394	56617532	56636181	56636293	14957	33,32	8,6	14,21	13,25	163	73	7.55253e-06	0.000168256	0.649,0.705	0.325,0.273	0.378	37.8	37.8
14496	ENSG00000151640	DPYSL4	10	+	132192282	132192520	132190746	132190835	132192657	132192832	14496	8,9	10,5	46,39	6,7	311	73	0.000145058	0.00210849	0.158,0.297	0.643,0.567	-0.378	-37.8	37.8
31299	ENSG00000185485	SDHAP1	3	-	195984491	195984737	195984111	195984276	195985626	195985789	31299	6,2	5,4	93,98	13,27	319	73	0.000652388	0.00732843	0.215,0.103	0.621,0.454	-0.378	-37.8	37.8
6570	ENSG00000273841	TAF9	5	-	69367838	69367991	69366502	69366595	69369386	69369477	6570	5,6	0,1	7,14	3,5	226	73	0.00141552	0.0139262	1.0,0.66	0.43,0.475	0.378	37.8	37.8
68200	ENSG00000076685	NT5C2	10	-	103100778	103100943	103099925	103100019	103101044	103101100	68200	29,18	127,82	98108	49,33	238	73	0	0	0.065,0.063	0.38,0.501	-0.377	-37.7	37.7
22014	ENSG00000162910	MRPL55	1	-	228108440	228108649	228108234	228108318	228108954	228109025	22014	91,71	62,37	201210	26,24	282	73	4.68514e-14	6.39605e-12	0.275,0.332	0.667,0.694	-0.377	-37.7	37.7
16059	ENSG00000137210	TMEM14B	6	+	10751136	10751234	10747758	10747881	10770076	10770204	16059	116,56	2,0	23,31	7,8	171	73	6.55029e-09	3.37994e-07	0.961,1.0	0.584,0.623	0.377	37.7	37.7
49299	ENSG00000266074	BAHCC1	17	+	81446737	81446830	81445353	81445681	81447035	81447848	49299	11,7	5,1	1,3	0,0	166	73	1.36313e-05	0.000279226	0.492,0.755	1.0,1.0	-0.377	-37.7	37.7
17467	ENSG00000173727	CMB9-22P13.1	11	+	65455436	65455581	65455257	65455331	65455693	65456318	17467	14,14	5,5	78,70	4,4	218	73	0.00033164	0.0042188	0.484,0.484	0.867,0.854	-0.377	-37.7	37.7
21734	ENSG00000111271	ACAD10	12	+	111710272	111710437	111709525	111709684	111712497	111712657	21734	41,24	22,12	38,31	8,1	238	73	0.00301838	0.0258193	0.364,0.38	0.593,0.905	-0.377	-37.7	37.7
79631	ENSG00000152127	MGAT5	2	+	134253094	134253218	134119982	134120291	134254261	134254644	79631	5,2	1,0	9,2	2,2	197	73	0.00440102	0.0349812	0.649,1.0	0.625,0.27	0.377	37.7	37.7
78610	ENSG00000181690	PLAG1	8	-	56168236	56168386	56166242	56167503	56171090	56171424	78610	3,1	3,0	4,5	0,0	223	73	0.0064121	0.0474326	0.247,1.0	1.0,1.0	-0.377	-37.7	37.7
78502	ENSG00000154640	BTG3	21	-	17604144	17604276	17598616	17598824	17604859	17604997	78502	12,10	48,31	244225	109,82	205	73	0	0	0.082,0.103	0.444,0.494	-0.376	-37.6	37.6
55526	ENSG00000116754	SRSF11	1	+	70221614	70221744	70205681	70205780	70228421	70228555	55526	120125	0,0	98,70	23,14	203	73	4.44089e-16	8.38222e-14	1.0,1.0	0.605,0.643	0.376	37.6	37.6
17605	ENSG00000131446	MGAT1	5	-	180795655	180795875	180792869	180793097	180802679	180802803	17605	50,23	16,13	293317	27,24	293	73	6.201e-07	1.9395e-05	0.438,0.306	0.73,0.767	-0.376	-37.6	37.6
3752	ENSG00000157578	LCA5L	21	-	39429130	39429211	39422987	39423490	39435419	39435573	3752	7,7	2,2	6,6	0,0	154	73	0.000536469	0.00624385	0.624,0.624	1.0,1.0	-0.376	-37.6	37.6
54863	ENSG00000266173	STRADA	17	-	63726637	63726695	63714005	63714108	63728357	63728413	54863	9,13	2,4	9,7	13,8	131	73	0.00203168	0.018713	0.715,0.644	0.278,0.328	0.376	37.6	37.6
39336	ENSG00000077044	DGKD	2	+	233389928	233390041	233388153	233388367	233390402	233390483	39336	4,1	40,11	29,21	13,15	186	73	2.22725e-11	1.96793e-09	0.038,0.034	0.467,0.355	-0.375	-37.5	37.5
15829	ENSG00000100395	L3MBTL2	22	+	41227518	41227679	41227088	41227323	41227803	41227869	15829	2,4	27,26	14,14	5,8	234	73	1.08082e-09	6.74154e-08	0.023,0.046	0.466,0.353	-0.375	-37.5	37.5
34640	ENSG00000154065	ANKRD29	18	-	23638848	23638943	23634050	23634149	23646188	23646287	34640	50,39	0,0	11,16	3,4	168	73	1.91622e-06	5.14777e-05	1.0,1.0	0.614,0.635	0.375	37.5	37.5
85810	ENSG00000104177	MYEF2	15	-	48162676	48162893	48159612	48159804	48168630	48168839	85810	39,26	0,0	21,34	4,4	290	73	2.92618e-06	7.37138e-05	1.0,1.0	0.569,0.681	0.375	37.5	37.5
84323	ENSG00000163125	RPRD2	1	+	150441880	150441958	150440922	150441023	150443230	150443283	84323	72,64	25,12	14,19	23,19	151	73	4.24038e-06	0.000101855	0.582,0.721	0.227,0.326	0.375	37.5	37.5
16069	ENSG00000137210	TMEM14B	6	+	10749621	10749698	10747772	10747881	10770076	10770204	16069	26,22	2,0	22,17	7,8	150	73	3.99507e-05	0.00069616	0.864,1.0	0.605,0.508	0.375	37.5	37.5
831	ENSG00000242516	LINC00960	3	+	75675763	75675880	75672390	75672769	75678832	75679303	831	32,18	0,0	9,13	3,2	190	73	5.44496e-05	0.000908223	1.0,1.0	0.535,0.714	0.375	37.5	37.5
22832	ENSG00000135164	DMTF1	7	+	87154227	87154278	87152545	87152555	87154389	87154528	22832	0,0	5,3	3,2	2,3	124	73	0.000220955	0.00299758	0.0,0.0	0.469,0.282	-0.375	-37.5	37.5
29696	ENSG00000168887	C2orf68	2	-	85611473	85611573	85609434	85609586	85611667	85611741	29696	12,1	9,16	22,20	9,5	173	73	0.000796254	0.00862606	0.36,0.026	0.508,0.628	-0.375	-37.5	37.5
24167	ENSG00000173818	ENDOV	17	+	80417780	80417945	80415649	80415821	80423519	80423632	24167	8,13	3,1	17,9	0,0	238	73	0.000807108	0.00872478	0.45,0.799	1.0,1.0	-0.375	-37.5	37.5
46226	ENSG00000156642	NPTN	15	-	73563378	73563583	73563235	73563257	73570149	73570423	46226	23,24	73,56	53,68	16,21	278	73	0	0	0.076,0.101	0.465,0.46	-0.374	-37.4	37.4
72148	ENSG00000115993	TRAK2	2	-	201401017	201401094	201399376	201399493	201407402	201407597	72148	204136	0,3	68,70	22,22	150	73	0	0	1.0,0.957	0.601,0.608	0.374	37.4	37.4
47709	ENSG00000182473	EXOC7	17	-	76091142	76091235	76089174	76089320	76094413	76094581	47709	102,74	29,32	43,45	99,78	166	73	4.54081e-14	6.21204e-12	0.607,0.504	0.16,0.202	0.374	37.4	37.4
53856	ENSG00000099622	CIRBP	19	+	1272426	1272479	1271980	1272051	1274306	1274444	53856	232124	25,31	92,59	68,62	126	73	1.03081e-10	8.09715e-09	0.843,0.699	0.439,0.355	0.374	37.4	37.4
7383	ENSG00000172932	ANKRD13D	11	+	67289828	67289965	67289347	67289550	67290077	67290213	7383	2,2	8,19	37,25	13,15	210	73	9.89391e-09	4.89204e-07	0.08,0.035	0.497,0.367	-0.374	-37.4	37.4
13127	ENSG00000182150	ERCC6L2	9	+	95967458	95967625	95966561	95966714	95970575	95970656	13127	4,7	17,9	20,10	6,3	240	73	2.91516e-05	0.000533387	0.067,0.191	0.503,0.503	-0.374	-37.4	37.4
56965	ENSG00000258674	CTC-260F20.3	19	+	19533103	19533180	19532631	19532740	19535033	19535144	56965	6,10	4,1	1,3	0,0	150	73	9.69954e-05	0.00148628	0.422,0.83	1.0,1.0	-0.374	-37.4	37.4
10220	ENSG00000130254	SAFB2	19	-	5610288	5610374	5609994	5610095	5610638	5612473	10220	1,0	53,48	42,44	28,38	159	73	0	0	0.009,0.0	0.408,0.347	-0.373	-37.3	37.3
60132	ENSG00000149311	ATM	11	+	108348951	108349164	108347278	108347365	108353765	108353880	60132	3,2	39,33	55,71	26,24	286	73	0	0	0.019,0.015	0.351,0.43	-0.373	-37.3	37.3
77945	ENSG00000031823	RANBP3	19	-	5941620	5941707	5933419	5933479	5978060	5978096	77945	53,51	0,0	35,47	12,10	160	73	3.14721e-10	2.22373e-08	1.0,1.0	0.571,0.682	0.373	37.3	37.3
41187	ENSG00000179832	MROH1	8	+	144242601	144242628	144242368	144242515	144243493	144243616	41187	17,18	18,11	44,39	7,4	100	73	6.38339e-06	0.000146418	0.408,0.544	0.821,0.877	-0.373	-37.3	37.3
65050	ENSG00000081377	CDC14B	9	-	96539077	96539140	96534454	96534542	96562692	96562785	65050	11,11	0,0	10,8	4,2	136	73	1.03364e-05	0.000220326	1.0,1.0	0.573,0.682	0.373	37.3	37.3
53289	ENSG00000217930	PAM16	16	-	4343482	4343594	4341367	4341504	4351231	4351262	53289	10,14	4,3	21,28	1,0	185	73	5.31199e-05	0.000888868	0.497,0.648	0.892,1.0	-0.373	-37.3	37.3
40567	ENSG00000122420	PTGFR	1	+	78497873	78497944	78492671	78493541	78532212	78532353	40567	11,6	3,2	1,2	0,0	144	73	0.000269845	0.00353847	0.65,0.603	1.0,1.0	-0.373	-37.3	37.3
20840	ENSG00000144674	GOLGA4	3	+	37286013	37286061	37282091	37282272	37289234	37289291	20840	21,19	2,5	23,29	26,20	121	73	0.000284181	0.00369299	0.864,0.696	0.348,0.467	0.373	37.3	37.3
50947	ENSG00000099338	CATSPERG	19	+	38362128	38362272	38361647	38361861	38362375	38362574	50947	10,10	2,2	6,3	0,0	217	73	0.000599945	0.00685468	0.627,0.627	1.0,1.0	-0.373	-37.3	37.3
77190	ENSG00000174950	CD164L2	1	-	27381468	27381604	27380050	27380195	27381779	27381824	77190	1,0	2,3	1,5	1,1	209	73	0.00141454	0.0139186	0.149,0.0	0.259,0.636	-0.373	-37.3	37.3
73326	ENSG00000148840	PPRC1	10	+	102144249	102144307	102139099	102142004	102146671	102147392	73326	1,2	1,0	2,3	6,2	131	73	0.00525485	0.0403574	0.358,1.0	0.157,0.455	0.373	37.3	37.3
62586	ENSG00000125351	UPF3B	X	-	119840645	119840684	119838366	119838527	119841075	119841258	62586	125,53	63,46	25,20	92118	112	73	7.10543e-15	1.06613e-12	0.564,0.429	0.15,0.099	0.372	37.2	37.2
75417	ENSG00000140943	MBTPS1	16	-	84074596	84074741	84070763	84070776	84081746	84081908	75417	168,99	0,3	66,74	18,15	218	73	2.10798e-12	2.25032e-10	1.0,0.917	0.551,0.623	0.372	37.2	37.2
82987	ENSG00000114125	RNF7	3	+	141742643	141742907	141738318	141738509	141743508	141743556	82987	18,19	23,13	60,59	11,9	337	73	2.65663e-07	9.30593e-06	0.145,0.24	0.542,0.587	-0.372	-37.2	37.2
11572	ENSG00000159445	THEM4	1	-	151889982	151890214	151889213	151889373	151895007	151895194	11572	58,40	33,27	55,40	6,6	305	73	1.58036e-06	4.37548e-05	0.296,0.262	0.687,0.615	-0.372	-37.2	37.2
33037	ENSG00000213923	CSNK1E	22	-	38369985	38370045	38361398	38361560	38380369	38380423	33037	0,1	9,4	12,7	11,4	133	73	6.93517e-06	0.000157389	0.0,0.121	0.375,0.49	-0.372	-37.2	37.2
74373	ENSG00000058673	ZC3H11A	1	+	203796292	203796354	203795670	203795794	203801574	203801628	74373	8,10	15,14	32,32	12,9	135	73	2.46951e-05	0.00046197	0.224,0.279	0.59,0.658	-0.372	-37.2	37.2
33979	ENSG00000160685	ZBTB7B	1	+	155010919	155011015	155010257	155010397	155014654	155014968	33979	18,19	5,6	10,7	12,14	169	73	0.000187239	0.00260401	0.609,0.578	0.265,0.178	0.372	37.2	37.2
65468	ENSG00000137955	RABGGTB	1	+	75786699	75786797	75786227	75786274	75787496	75787604	65468	28,10	28,10	71,69	7,26	171	73	0.000290596	0.00376359	0.299,0.299	0.812,0.531	-0.372	-37.2	37.2
84628	ENSG00000130165	ELOF1	19	-	11555344	11555575	11555173	11555253	11559190	11559236	84628	9,6	4,12	28,28	5,4	304	73	0.000433939	0.00523969	0.351,0.107	0.574,0.627	-0.372	-37.2	37.2
41434	ENSG00000117691	NENF	1	+	212442568	212442625	212432972	212433120	212444338	212444442	41434	113,79	9,11	70,71	46,44	130	73	8.28315e-12	7.93221e-10	0.876,0.801	0.461,0.475	0.371	37.1	37.1
53997	ENSG00000103657	HERC1	15	-	63738918	63739115	63734723	63734849	63746917	63747083	53997	0,0	7,7	20,9	13,3	270	73	3.71848e-08	1.60466e-06	0.0,0.0	0.294,0.448	-0.371	-37.1	37.1
64616	ENSG00000130158	DOCK6	19	-	11229297	11229390	11229000	11229035	11233202	11233366	64616	20,17	0,0	37,41	14,7	166	73	8.15442e-07	2.46636e-05	1.0,1.0	0.538,0.72	0.371	37.1	37.1
77927	ENSG00000031823	RANBP3	19	-	5941640	5941835	5933419	5933479	5957917	5957935	77927	19,18	0,0	16,28	5,2	268	73	8.89144e-06	0.000193387	1.0,1.0	0.466,0.792	0.371	37.1	37.1
8734	ENSG00000249859	PVT1	8	+	128070159	128070361	128010317	128010444	128096517	128096656	8734	26,29	18,11	172180	12,27	275	73	1.17531e-05	0.000246094	0.277,0.412	0.792,0.639	-0.371	-37.1	37.1
55264	ENSG00000197375	SLC22A5	5	+	132386252	132386370	132385327	132385499	132387024	132387151	55264	1,5	19,25	14,12	4,13	191	73	1.21089e-05	0.000252475	0.02,0.071	0.572,0.261	-0.371	-37.1	37.1
72482	ENSG00000140479	PCSK6	15	-	101331650	101331689	101326376	101326479	101331851	101332031	72482	9,12	4,4	6,4	0,0	112	73	2.78331e-05	0.000512574	0.595,0.662	1.0,1.0	-0.371	-37.1	37.1
12050	ENSG00000127586	CHTF18	16	+	794647	794844	794053	794201	795131	795356	12050	5,10	2,2	2,8	7,11	270	73	0.00367667	0.0303487	0.403,0.575	0.072,0.164	0.371	37.1	37.1
50786	ENSG00000124104	SNX21	20	+	45840447	45840458	45834576	45835116	45840638	45841171	50786	2,1	5,0	1,2	0,0	84	73	0.00433534	0.0346099	0.258,1.0	1.0,1.0	-0.371	-37.1	37.1
48093	ENSG00000141127	PRPSAP2	17	+	18923904	18923984	18911102	18911251	18928810	18928957	48093	75,68	0,0	65,55	13,21	153	73	1.66545e-12	1.80754e-10	1.0,1.0	0.705,0.555	0.37	37	37
40707	ENSG00000245937	LINC01184	5	-	128081972	128082191	128061143	128061244	128082734	128082974	40707	52,61	36,25	95,70	9,9	292	73	1.92132e-07	7.01708e-06	0.265,0.379	0.725,0.66	-0.37	-37	37
25749	ENSG00000135913	USP37	2	-	218478706	218478865	218476839	218476981	218479649	218479715	25749	0,0	9,8	5,13	8,3	232	73	2.29159e-06	5.97142e-05	0.0,0.0	0.164,0.577	-0.37	-37	37
2939	ENSG00000146067	FAM193B	5	-	177547167	177547228	177539041	177539147	177554248	177554458	2939	5,10	2,3	46,38	1,0	134	73	0.000106549	0.00161508	0.577,0.645	0.962,1.0	-0.37	-37	37
9512	ENSG00000006047	YBX2	17	-	7291531	7291779	7291092	7291182	7292025	7292059	9512	19,20	15,6	28,11	3,1	321	73	0.00296839	0.025491	0.224,0.431	0.68,0.714	-0.37	-37	37
44041	ENSG00000183020	AP2A2	11	+	984373	984564	984135	984190	984644	984753	44041	8,9	2,2	29,33	0,2	264	73	0.00621414	0.0462679	0.525,0.554	1.0,0.82	-0.37	-37	37
68400	ENSG00000165905	GYLTL1B	11	+	45927748	45927809	45927382	45927593	45927919	45927938	68400	1,0	36,31	10,10	9,9	134	73	7.31581e-12	7.06823e-10	0.015,0.0	0.377,0.377	-0.369	-36.9	36.9
31418	ENSG00000119048	UBE2B	5	+	134380718	134380808	134374382	134374463	134390224	134390321	31418	68,41	0,0	59,63	17,15	163	73	1.79677e-11	1.6006e-09	1.0,1.0	0.609,0.653	0.369	36.9	36.9
44594	ENSG00000115827	DCAF17	2	+	171447686	171447737	171443136	171443613	171448680	171448817	44594	0,0	9,6	8,10	12,7	124	73	7.04787e-07	2.16998e-05	0.0,0.0	0.282,0.457	-0.369	-36.9	36.9
26173	ENSG00000160584	SIK3	11	-	116954043	116954107	116927218	116927380	116956947	116957064	26173	19,20	0,1	23,14	9,5	137	73	3.95117e-06	9.58273e-05	1.0,0.914	0.577,0.599	0.369	36.9	36.9
193	ENSG00000170417	TMEM182	2	+	102797852	102798000	102764328	102764427	102814747	102816316	193	14,15	0,0	27,12	6,2	221	73	8.90332e-06	0.000193581	1.0,1.0	0.598,0.665	0.369	36.9	36.9
42655	ENSG00000102078	SLC25A14	X	+	130340106	130340344	130339887	130339976	130345181	130345199	42655	2,5	16,20	5,10	3,2	311	73	5.65201e-05	0.000938671	0.029,0.055	0.281,0.54	-0.369	-36.9	36.9
61481	ENSG00000154328	NEIL2	8	+	11770173	11770335	11769709	11769791	11771445	11771590	61481	26,20	12,6	59,56	6,2	235	73	0.000157886	0.00226064	0.402,0.509	0.753,0.897	-0.369	-36.9	36.9
61480	ENSG00000154328	NEIL2	8	+	11770183	11770335	11769709	11769791	11771445	11771585	61480	25,17	12,6	54,43	6,2	225	73	0.000229454	0.00309226	0.403,0.479	0.745,0.875	-0.369	-36.9	36.9
31374	ENSG00000127947	PTPN12	7	+	77538764	77538845	77538028	77538106	77571077	77571186	31374	3,2	2,2	0,0	4,1	154	73	0.000449294	0.00539038	0.416,0.322	0.0,0.0	0.369	36.9	36.9
63683	ENSG00000112144	ICK	6	-	53045665	53045789	53041135	53041408	53060935	53061046	63683	16,4	3,1	4,2	0,0	197	73	0.000930617	0.0098538	0.664,0.597	1.0,1.0	-0.369	-36.9	36.9
47825	ENSG00000181031	RPH3AL	17	-	327671	327828	327466	327579	386196	386233	47825	0,2	1,4	2,6	1,2	230	73	0.00587565	0.0442382	0.0,0.137	0.388,0.488	-0.369	-36.9	36.9
70254	ENSG00000204271	SPIN3	X	-	56993786	56993888	56984265	56984478	56994722	56994949	70254	63,26	7,8	3,9	5,5	175	73	0.00674573	0.0493956	0.79,0.576	0.2,0.429	0.369	36.9	36.9
80395	ENSG00000138246	DNAJC13	3	+	132484362	132484488	132483374	132483577	132484587	132484672	80395	2,3	18,19	36,25	22,11	199	73	5.72721e-10	3.82513e-08	0.039,0.055	0.375,0.455	-0.368	-36.8	36.8
36034	ENSG00000251026	RP11-138J23.1	5	+	104080907	104081041	104079910	104080124	104104173	104104287	36034	33,18	0,0	17,12	2,4	207	73	9.62581e-06	0.000207626	1.0,1.0	0.75,0.514	0.368	36.8	36.8
5664	ENSG00000183354	KIAA2026	9	-	5944870	5944960	5929043	5929159	5968018	5968081	5664	16,13	0,0	9,14	6,1	163	73	3.3126e-05	0.00059376	1.0,1.0	0.402,0.862	0.368	36.8	36.8
27413	ENSG00000131697	NPHP4	1	-	5879525	5879632	5877092	5877298	5880113	5880239	27413	2,0	4,8	3,6	5,1	180	73	0.0030098	0.0257651	0.169,0.0	0.196,0.709	-0.368	-36.8	36.8
36383	ENSG00000092108	SCFD1	14	+	30628208	30628279	30622318	30622399	30630476	30630565	36383	173130	12,9	157133	78,62	144	73	1.11022e-16	2.20417e-14	0.88,0.88	0.505,0.521	0.367	36.7	36.7
17603	ENSG00000131446	MGAT1	5	-	180795671	180795875	180792657	180793097	180802679	180802794	17603	49,21	16,13	267286	27,24	277	73	2.48772e-06	6.41575e-05	0.447,0.299	0.723,0.758	-0.367	-36.7	36.7
66627	ENSG00000138594	TMOD3	15	+	51931030	51931168	51924391	51924578	51934249	51934354	66627	15,9	5,1	4,3	0,0	211	73	1.31074e-05	0.000270167	0.509,0.757	1.0,1.0	-0.367	-36.7	36.7
10217	ENSG00000130254	SAFB2	19	-	5611119	5611630	5610638	5610688	5612539	5612567	10217	194161	0,7	130130	15,17	584	73	3.80746e-05	0.00067119	1.0,0.742	0.52,0.489	0.367	36.7	36.7
79105	ENSG00000269476	CTD-2583A14.9	19	-	57912059	57912186	57888766	57889008	57916378	57916591	79105	5,3	0,0	13,4	0,4	200	73	0.00551978	0.041981	1.0,1.0	1.0,0.267	0.367	36.7	36.7
80924	ENSG00000102878	HSF4	16	+	67167302	67167402	67167119	67167222	67167474	67167599	80924	37,26	33,23	52,37	10,7	173	73	9.17751e-07	2.7339e-05	0.321,0.323	0.687,0.69	-0.366	-36.6	36.6
40324	ENSG00000183323	CCDC125	5	-	69313984	69314046	69311117	69311204	69320236	69320580	40324	51,37	4,3	13,25	13,7	135	73	0.000387416	0.00478621	0.873,0.87	0.351,0.659	0.366	36.6	36.6
30963	ENSG00000169668	BCRP2	22	+	21106133	21106245	21103015	21103226	21115928	21116001	30963	20,9	1,1	13,16	7,6	185	73	0.000875287	0.00937001	0.888,0.78	0.423,0.513	0.366	36.6	36.6
81257	ENSG00000172113	NME6	3	-	48296118	48296236	48295144	48295235	48296726	48296829	81257	21,8	11,7	30,31	3,6	191	73	0.00178335	0.0167745	0.422,0.304	0.793,0.664	-0.366	-36.6	36.6
76638	ENSG00000054118	THRAP3	1	+	36294049	36294241	36293850	36293935	36296582	36296770	76638	210141	308178	308336	95,63	265	73	0	0	0.158,0.179	0.472,0.595	-0.365	-36.5	36.5
72276	ENSG00000117305	HMGCL	1	-	23814189	23814338	23808134	23808323	23816674	23816770	72276	167134	1,3	105,94	26,19	222	73	1.18572e-13	1.532e-11	0.982,0.936	0.57,0.619	0.365	36.5	36.5
60381	ENSG00000219481	NBPF1	1	-	16594930	16595009	16594591	16594661	16608507	16608779	60381	140,81	5,3	36,34	12,14	152	73	2.20474e-09	1.28532e-07	0.931,0.928	0.59,0.538	0.365	36.5	36.5
13812	ENSG00000138443	ABI2	2	+	203395658	203395780	203394699	203394846	203402575	203402734	13812	32,17	7,6	45,56	0,3	195	73	4.88078e-05	0.000824893	0.631,0.515	1.0,0.875	-0.365	-36.5	36.5
74654	ENSG00000071894	CPSF1	8	-	144405169	144405295	144402866	144402990	144409014	144409172	74654	9,5	2,1	8,5	0,0	199	73	0.00189271	0.0176225	0.623,0.647	1.0,1.0	-0.365	-36.5	36.5
66444	ENSG00000147687	TATDN1	8	-	124503839	124503951	124495471	124495542	124504274	124504347	66444	11,8	12,5	13,10	2,2	185	73	0.00349657	0.0291327	0.266,0.387	0.719,0.664	-0.365	-36.5	36.5
71425	ENSG00000168070	C11orf85	11	-	64954756	64954802	64940573	64940646	64971876	64971886	71425	9,3	0,0	6,3	0,5	119	73	0.00382408	0.0312879	1.0,1.0	1.0,0.269	0.365	36.5	36.5
81185	ENSG00000165219	GAPVD1	9	+	125287761	125287883	125261830	125261959	125295457	125295522	81185	0,2	1,4	6,3	2,2	195	73	0.00646177	0.0477458	0.0,0.158	0.529,0.36	-0.365	-36.5	36.5
81090	ENSG00000153406	NMRAL1	16	-	4471356	4471449	4469354	4469465	4474092	4474166	81090	8,12	112,63	42,42	23,29	166	73	0	0	0.03,0.077	0.445,0.389	-0.364	-36.4	36.4
30895	ENSG00000075292	ZNF638	2	+	71348426	71350271	71331763	71331865	71355718	71355780	30895	1039784	0,2	693701	15,20	1918	73	2.06846e-12	2.21175e-10	1.0,0.937	0.637,0.572	0.364	36.4	36.4
39702	ENSG00000196505	GDAP2	1	-	117877775	117877841	117870183	117870616	117878008	117878115	39702	4,1	21,27	33,25	23,19	139	73	2.22724e-10	1.62961e-08	0.091,0.019	0.43,0.409	-0.364	-36.4	36.4
6523	ENSG00000064489	BORCS8-MEF2B	19	-	19186033	19186098	19182572	19182683	19192080	19192147	6523	52,29	8,6	17,17	14,15	138	73	1.78437e-05	0.000350411	0.775,0.719	0.391,0.375	0.364	36.4	36.4
26156	ENSG00000163479	SSR2	1	-	156012384	156012565	156011809	156011887	156018131	156018368	26156	21,21	20,17	54,66	16,7	254	73	0.00013267	0.00195018	0.232,0.262	0.492,0.73	-0.364	-36.4	36.4
80580	ENSG00000143479	DYRK3	1	+	206636874	206636968	206635727	206635780	206637649	206637761	80580	9,4	5,2	2,1	6,8	167	73	0.000584781	0.00671256	0.44,0.466	0.127,0.052	0.364	36.4	36.4
45136	ENSG00000133460	SLC2A11	22	+	23877384	23877869	23877041	23877171	23882458	23882592	45136	42,33	8,2	27,13	10,15	558	73	0.00201568	0.0185919	0.407,0.683	0.261,0.102	0.364	36.4	36.4
55617	ENSG00000110497	AMBRA1	11	-	46512726	46512813	46494123	46494204	46541944	46543398	55617	12,11	2,0	14,14	10,4	160	73	0.00267522	0.0235112	0.732,1.0	0.39,0.615	0.364	36.4	36.4
63535	ENSG00000100083	GGA1	22	+	37617258	37617367	37616921	37616997	37618447	37618546	63535	16,7	43,24	36,29	15,13	182	73	3.08102e-09	1.72177e-07	0.13,0.105	0.49,0.472	-0.363	-36.3	36.3
76991	ENSG00000160179	ABCG1	21	+	42276894	42276945	42273302	42273435	42282273	42282419	76991	15,11	0,0	12,15	5,4	124	73	3.99355e-06	9.67471e-05	1.0,1.0	0.586,0.688	0.363	36.3	36.3
81877	ENSG00000121903	ZSCAN20	1	+	33489114	33489191	33488464	33488651	33491024	33491702	81877	9,11	1,0	9,8	4,3	150	73	0.000259918	0.0034297	0.814,1.0	0.523,0.565	0.363	36.3	36.3
16708	ENSG00000196724	ZNF418	19	-	57932429	57932646	57930427	57930557	57933816	57933902	16708	11,6	0,4	12,5	0,0	290	73	0.00361692	0.029939	1.0,0.274	1.0,1.0	-0.363	-36.3	36.3
50346	ENSG00000168385	2002-09-01	2	+	241317498	241317599	241315288	241315610	241325992	241326113	50346	13,11	5,3	5,2	6,5	174	73	0.00545511	0.0415962	0.522,0.606	0.259,0.144	0.363	36.3	36.3
18048	ENSG00000197912	SPG7	16	+	89555920	89556085	89554485	89554563	89556886	89557542	18048	11,16	56,30	67,72	23,27	238	73	5.77316e-15	8.76323e-13	0.057,0.141	0.472,0.45	-0.362	-36.2	36.2
2254	ENSG00000124839	RAB17	2	-	237578003	237578155	237577256	237577382	237585997	237586177	2254	170138	5,5	82,71	20,21	225	73	1.34358e-10	1.0257e-08	0.917,0.9	0.571,0.523	0.362	36.2	36.2
17678	ENSG00000103121	CMC2	16	-	80991753	80991957	80975935	80976179	80997313	80997429	17678	44,42	21,10	13,11	32,46	277	73	3.06206e-10	2.16973e-08	0.356,0.525	0.097,0.059	0.362	36.2	36.2
31921	ENSG00000126214	KLC1	14	+	103692358	103692425	103686862	103687211	103700654	103700727	31921	48,26	20,14	23,16	54,50	140	73	5.48922e-10	3.68128e-08	0.556,0.492	0.182,0.143	0.362	36.2	36.2
15192	ENSG00000267278	MAP3K14-AS1	17	+	45267415	45267456	45267112	45267328	45268008	45268129	15192	5,4	9,3	0,0	3,1	114	73	3.71312e-05	0.000656693	0.262,0.461	0.0,0.0	0.362	36.2	36.2
65128	ENSG00000249803	RP11-114H21.2	5	+	136504599	136504693	136466676	136466885	136520174	136520298	65128	10,7	4,1	2,3	0,0	167	73	4.6979e-05	0.000798963	0.522,0.754	1.0,1.0	-0.362	-36.2	36.2
15718	ENSG00000255284	AP006621.5	11	+	778116	778218	777581	777695	783529	783671	15718	11,8	1,4	4,4	0,0	175	73	8.08095e-05	0.00127538	0.821,0.455	1.0,1.0	-0.362	-36.2	36.2
58188	ENSG00000272645	GTF2IP20	1	-	223952384	223952442	223951478	223952291	223952667	223952870	58188	5,5	0,0	6,10	2,3	131	73	0.000235685	0.0031625	1.0,1.0	0.626,0.65	0.362	36.2	36.2
78974	ENSG00000104731	KLHDC4	16	-	87763478	87763603	87761948	87762040	87765065	87765340	78974	1,0	3,1	6,6	5,2	198	73	0.00061596	0.00700135	0.109,0.0	0.307,0.525	-0.362	-36.2	36.2
4504	ENSG00000077238	IL4R	16	+	27341069	27341313	27340185	27340273	27342120	27342259	4504	0,0	4,2	3,2	1,1	317	73	0.00118166	0.0119951	0.0,0.0	0.409,0.315	-0.362	-36.2	36.2
42706	ENSG00000118369	USP35	11	+	78198582	78198697	78197935	78198068	78199594	78199724	42706	10,11	3,6	19,12	1,1	188	73	0.00244207	0.0217877	0.564,0.416	0.881,0.823	-0.362	-36.2	36.2
8766	ENSG00000185122	HSF1	8	+	144293461	144293580	144292482	144292619	144308905	144309014	8766	2,1	2,1	5,1	0,1	192	73	0.00624191	0.0464215	0.275,0.275	1.0,0.275	-0.362	-36.2	36.2
64669	ENSG00000008394	MGST1	12	+	16348893	16349106	16347644	16347710	16350757	16350799	64669	16,6	2,1	34,29	0,0	286	73	0.00652301	0.0480674	0.671,0.605	1.0,1.0	-0.362	-36.2	36.2
32302	ENSG00000198176	TFDP1	13	+	113631622	113631905	113623179	113623286	113633119	113633285	32302	92,95	0,0	50,37	4,6	356	73	1.38372e-07	5.25097e-06	1.0,1.0	0.719,0.558	0.361	36.1	36.1
68305	ENSG00000136247	ZDHHC4	7	+	6577589	6577720	6577433	6577498	6578565	6578720	68305	51,43	19,34	105100	11,12	204	73	1.85497e-06	5.00595e-05	0.49,0.312	0.774,0.749	-0.361	-36.1	36.1
34644	ENSG00000154065	ANKRD29	18	-	23638771	23638947	23634050	23634149	23646188	23646287	34644	73,52	0,0	20,22	3,4	249	73	2.28162e-06	5.95499e-05	1.0,1.0	0.662,0.617	0.361	36.1	36.1
87928	ENSG00000055917	PUM2	2	-	20331729	20331937	20327309	20327378	20332966	20333063	87928	37,30	6,4	13,20	0,0	281	73	1.01029e-05	0.000216339	0.616,0.661	1.0,1.0	-0.361	-36.1	36.1
75070	ENSG00000151338	MIPOL1	14	+	37212229	37212356	37198027	37198104	37219552	37219691	75070	3,3	2,1	0,1	3,2	200	73	0.00139184	0.0137347	0.354,0.523	0.0,0.154	0.361	36.1	36.1
62290	ENSG00000233695	GAS6-AS1	13	+	113833491	113833579	113815629	113815691	113838076	113838247	62290	18,7	4,1	22,26	13,31	161	73	0.0028694	0.0248606	0.671,0.76	0.434,0.276	0.361	36.1	36.1
43318	ENSG00000241685	ARPC1A	7	+	99349247	99349363	99338182	99338285	99353908	99354121	43318	4,3	4,0	21,19	0,0	189	73	0.00401441	0.0325306	0.279,1.0	1.0,1.0	-0.361	-36.1	36.1
38428	ENSG00000204120	GIGYF2	2	+	232724573	232724691	232703432	232703489	232731121	232731234	38428	15,5	0,0	7,4	0,4	191	73	0.00485153	0.0378446	1.0,1.0	1.0,0.277	0.361	36.1	36.1
68934	ENSG00000139613	SMARCC2	12	-	56172936	56173029	56172584	56172701	56173695	56173849	68934	32,14	2,5	8,11	10,6	166	73	0.00628555	0.0466504	0.876,0.552	0.26,0.446	0.361	36.1	36.1
56805	ENSG00000136527	TRA2B	3	-	185931618	185931852	185926600	185926734	185937824	185938024	56805	277173	71,54	725715	43,34	307	73	0	0	0.481,0.432	0.8,0.833	-0.36	-36	36
83203	ENSG00000156869	FRRS1	1	-	99711354	99711532	99710918	99710949	99712104	99712163	83203	1,1	24,17	17,14	5,12	251	73	1.00156e-09	6.30759e-08	0.012,0.017	0.497,0.253	-0.36	-36	36
71990	ENSG00000109685	WHSC1	4	+	1939653	1939778	1935143	1935262	1951071	1951180	71990	128,52	6,3	57,44	20,15	198	73	5.02898e-08	2.11689e-06	0.887,0.865	0.512,0.52	0.36	36	36
72840	ENSG00000197136	PCNXL3	11	+	65635950	65636031	65635528	65635803	65636173	65636307	72840	12,6	45,19	51,25	16,21	154	73	2.15905e-06	5.69671e-05	0.112,0.13	0.602,0.361	-0.36	-36	36
38014	ENSG00000204599	TRIM39	6	+	30327646	30327696	30326956	30326995	30328888	30329041	38014	1,1	5,6	4,4	2,4	123	73	0.00411431	0.0331748	0.106,0.09	0.543,0.372	-0.36	-36	36
80525	ENSG00000111325	OGFOD2	12	+	122977980	122978091	122976870	122976970	122978359	122978569	80525	19,18	7,7	22,15	3,0	184	73	0.00465365	0.0366045	0.519,0.505	0.744,1.0	-0.36	-36	36
77093	ENSG00000119522	DENND1A	9	-	123452275	123452347	123440359	123440491	123557569	123557695	77093	2,1	0,1	2,1	1,4	145	73	0.00524013	0.0402728	1.0,0.335	0.502,0.112	0.36	36	36
21976	ENSG00000032219	ARID4A	14	+	58351452	58351676	58351072	58351323	58353657	58353855	21976	6,5	68,25	33,41	14,14	297	73	0	0	0.021,0.047	0.367,0.419	-0.359	-35.9	35.9
84124	ENSG00000111011	RSRC2	12	-	122514711	122514728	122513768	122513874	122515104	122515227	84124	0,0	8,5	7,9	11,12	90	73	2.46885e-06	6.37215e-05	0.0,0.0	0.34,0.378	-0.359	-35.9	35.9
16453	ENSG00000124198	ARFGEF2	20	+	48974765	48974842	48973144	48973284	48976015	48976199	16453	29,29	2,1	39,44	25,11	150	73	4.61779e-05	0.000787722	0.876,0.934	0.432,0.661	0.359	35.9	35.9
63926	ENSG00000230189	GS1-124K5.2	7	-	66487948	66488035	66481540	66481599	66489937	66490059	63926	9,6	1,3	10,2	0,0	160	73	0.00113911	0.0116284	0.804,0.477	1.0,1.0	-0.359	-35.9	35.9
71080	ENSG00000162972	C2orf47	2	+	199961965	199962107	199959753	199959880	199963732	199964108	71080	9,2	0,1	1,9	1,4	215	73	0.00307307	0.0261931	1.0,0.404	0.253,0.433	0.359	35.9	35.9
16688	ENSG00000198668	CALM1	14	+	90398451	90398551	90397031	90397233	90398990	90399162	16688	0,2	3,1	6,2	1,1	173	73	0.00588605	0.0443012	0.0,0.458	0.717,0.458	-0.359	-35.9	35.9
53849	ENSG00000099622	CIRBP	19	+	1273493	1273715	1271981	1272051	1274306	1274440	53849	453330	25,31	203168	68,62	295	73	1.56541e-14	2.25029e-12	0.818,0.725	0.425,0.401	0.358	35.8	35.8
16489	ENSG00000093167	LRRFIP2	3	-	37091466	37091538	37083644	37083806	37094791	37094908	16489	65,42	67,45	143151	37,32	145	73	9.24483e-13	1.03975e-10	0.328,0.32	0.661,0.704	-0.358	-35.8	35.8
81837	ENSG00000132294	EFR3A	8	+	132000768	132000998	131996389	131996497	132001758	132001807	81837	10,7	53,19	52,23	10,14	303	73	2.1778e-08	9.9172e-07	0.043,0.082	0.556,0.284	-0.358	-35.8	35.8
66814	ENSG00000137073	UBAP2	9	-	33956078	33956146	33953284	33953474	33960825	33960878	66814	62,50	7,6	41,38	37,16	141	73	5.44727e-06	0.000126958	0.821,0.812	0.365,0.551	0.358	35.8	35.8
73964	ENSG00000251369	ZNF550	19	-	57543650	57544583	57541839	57543243	57546456	57547993	73964	84,66	5,4	242176	1,2	1006	73	0.000191055	0.0026474	0.549,0.545	0.946,0.865	-0.358	-35.8	35.8
78100	ENSG00000283050	GTF2IP12	4	-	119410516	119410712	119410231	119410289	119412351	119412542	78100	12,12	2,5	10,13	1,0	269	73	0.000589821	0.00675731	0.62,0.394	0.731,1.0	-0.358	-35.8	35.8
37224	ENSG00000198363	ASPH	8	-	61633682	61633724	61583943	61584029	61637946	61638003	37224	1,0	1,2	3,4	3,1	115	73	0.00188774	0.0175786	0.388,0.0	0.388,0.717	-0.358	-35.8	35.8
80716	ENSG00000067369	TP53BP1	15	-	43446765	43446910	43446532	43446590	43447365	43447485	80716	5,7	41,29	49,41	25,18	218	73	1.54321e-14	2.22328e-12	0.039,0.075	0.396,0.433	-0.357	-35.7	35.7
53854	ENSG00000099622	CIRBP	19	+	1273488	1273715	1271980	1272051	1274306	1274444	53854	460329	25,31	204171	68,62	300	73	3.37508e-14	4.67621e-12	0.817,0.721	0.422,0.402	0.357	35.7	35.7
18261	ENSG00000117625	RCOR3	1	+	211312354	211312473	211304010	211304140	211312719	211313025	18261	76,53	38,28	120132	18,9	192	73	4.40035e-08	1.87285e-06	0.432,0.418	0.717,0.848	-0.357	-35.7	35.7
10429	ENSG00000159788	RGS12	4	+	3426605	3426722	3425463	3425560	3428089	3428142	10429	0,0	6,3	7,10	7,5	190	73	2.49916e-06	6.43761e-05	0.0,0.0	0.278,0.435	-0.357	-35.7	35.7
1809	ENSG00000163702	IL17RC	3	+	9928582	9928630	9928304	9928486	9929851	9929880	1809	20,15	8,6	12,18	0,1	121	73	1.32361e-05	0.00027233	0.601,0.601	1.0,0.916	-0.357	-35.7	35.7
58957	ENSG00000103599	IQCH	15	+	67344062	67344191	67261271	67261394	67357344	67357421	58957	9,5	0,0	21,11	3,3	202	73	3.81804e-05	0.000672511	1.0,1.0	0.717,0.57	0.357	35.7	35.7
34970	ENSG00000160439	RDH13	19	-	55048045	55048257	55047386	55047488	55048328	55048541	34970	11,9	14,9	40,36	6,11	285	73	0.000117691	0.0017594	0.168,0.204	0.631,0.456	-0.357	-35.7	35.7
4624	ENSG00000188732	FAM221A	7	+	23698191	23698299	23691389	23691596	23700785	23700868	4624	28,24	4,2	21,21	10,13	181	73	0.000512918	0.00600624	0.738,0.829	0.459,0.394	0.357	35.7	35.7
23819	ENSG00000137571	SLCO5A1	8	-	69705030	69705229	69682183	69682343	69738039	69738204	23819	3,4	0,0	6,15	1,2	272	73	0.0027484	0.0239813	1.0,1.0	0.617,0.668	0.357	35.7	35.7
8149	ENSG00000136485	DCAF7	17	+	63590990	63591084	63589063	63589237	63594202	63594259	8149	10,8	4,2	3,6	12,5	167	73	0.00551926	0.041981	0.522,0.636	0.099,0.344	0.357	35.7	35.7
76565	ENSG00000138018	EPT1	2	+	26375039	26375148	26373366	26373629	26383298	26383347	76565	40,45	0,0	37,28	10,5	182	73	2.51389e-08	1.12278e-06	1.0,1.0	0.597,0.692	0.356	35.6	35.6
77632	ENSG00000119979	FAM45A	10	+	119105310	119105495	119104094	119104197	119107967	119108164	77632	21,14	21,23	67,62	15,16	258	73	5.96648e-08	2.46218e-06	0.221,0.147	0.558,0.523	-0.356	-35.6	35.6
79040	ENSG00000117054	ACADM	1	+	75786699	75786916	75786032	75786274	75787496	75787575	79040	66,27	28,10	159183	7,26	290	73	2.15927e-05	0.000412586	0.372,0.405	0.851,0.639	-0.356	-35.6	35.6
70634	ENSG00000034677	RNF19A	8	-	100303159	100303355	100288206	100288267	100309866	100310327	70634	37,19	6,8	10,12	23,13	269	73	7.25987e-05	0.00116528	0.626,0.392	0.106,0.2	0.356	35.6	35.6
80997	ENSG00000259146	RP1-261D10.2	14	-	71294036	71294217	71292728	71292902	71295262	71295456	80997	23,12	3,4	22,18	1,0	254	73	0.000319497	0.00408028	0.688,0.463	0.863,1.0	-0.356	-35.6	35.6
66449	ENSG00000090266	NDUFB2	7	+	140697355	140697516	140696991	140697074	140702865	140703010	66449	18,4	2,2	16,4	1,0	234	73	0.0010071	0.0105115	0.737,0.384	0.833,1.0	-0.356	-35.6	35.6
64787	ENSG00000196793	ZNF239	10	-	43567898	43568021	43556346	43558171	43574539	43574618	64787	40,24	0,4	17,14	6,6	196	73	0.00214013	0.0195509	1.0,0.691	0.513,0.465	0.356	35.6	35.6
53546	ENSG00000228794	LINC01128	1	+	847653	847806	829002	829104	851926	852110	53546	50,22	8,2	11,18	9,7	226	73	0.00334443	0.0280951	0.669,0.78	0.283,0.454	0.356	35.6	35.6
4117	ENSG00000072849	DERL2	17	-	5477847	5477999	5474609	5474789	5480053	5480144	4117	26,22	188140	237241	129104	225	73	0	0	0.043,0.049	0.373,0.429	-0.355	-35.5	35.5
18035	ENSG00000197912	SPG7	16	+	89555877	89556085	89554485	89554563	89556886	89557542	18035	16,24	56,30	86,88	23,27	281	73	1.40443e-13	1.78973e-11	0.069,0.172	0.493,0.458	-0.355	-35.5	35.5
17607	ENSG00000131446	MGAT1	5	-	180795858	180795875	180792657	180793097	180802679	180802767	17607	0,0	16,13	26,11	27,24	90	73	9.63711e-09	4.78687e-07	0.0,0.0	0.439,0.271	-0.355	-35.5	35.5
14367	ENSG00000173960	UBXN2A	2	+	23958300	23958355	23940418	23940648	23971275	23971414	14367	44,21	0,0	12,17	4,5	128	73	5.0368e-07	1.62211e-05	1.0,1.0	0.631,0.66	0.355	35.5	35.5
22864	ENSG00000255042	RP11-347H15.5	11	-	50288902	50289111	50287660	50287778	50293499	50293634	22864	1,2	12,11	7,12	5,3	282	73	6.28622e-06	0.000144545	0.021,0.045	0.266,0.509	-0.355	-35.5	35.5
76691	ENSG00000114423	CBLB	3	-	105681478	105681607	105678430	105678571	105681723	105681818	76691	34,21	10,6	25,35	2,0	202	73	5.05595e-05	0.000852066	0.551,0.558	0.819,1.0	-0.355	-35.5	35.5
30800	ENSG00000154814	OXNAD1	3	+	16272144	16272321	16271658	16271722	16286341	16286448	30800	8,1	10,17	12,19	7,4	250	73	0.000145029	0.00210849	0.189,0.017	0.334,0.581	-0.355	-35.5	35.5
51498	ENSG00000154310	TNIK	3	-	171128713	171128878	171125911	171126151	171138190	171138379	51498	8,8	6,0	9,10	0,0	238	73	0.0010779	0.0111274	0.29,1.0	1.0,1.0	-0.355	-35.5	35.5
12326	ENSG00000267080	ASB16-AS1	17	-	44182934	44183069	44181622	44181720	44186564	44186625	12326	13,3	0,0	9,6	2,1	208	73	0.00216197	0.0197179	1.0,1.0	0.612,0.678	0.355	35.5	35.5
19085	ENSG00000123737	EXOSC9	4	+	121816389	121816447	121813865	121814047	121816771	121816909	19085	20,8	12,6	27,19	1,5	131	73	0.00244268	0.0217897	0.482,0.426	0.938,0.679	-0.355	-35.5	35.5
60186	ENSG00000197535	MYO5A	15	-	52348817	52348826	52346360	52346461	52351253	52351481	60186	19,6	14,15	16,16	4,5	82	73	0.00374512	0.0307928	0.547,0.263	0.781,0.74	-0.355	-35.5	35.5
63192	ENSG00000204580	DDR1	6	+	30885624	30885680	30884537	30884710	30888687	30888814	63192	44,25	6,3	20,9	6,14	129	73	0.00432738	0.0345548	0.806,0.825	0.654,0.267	0.355	35.5	35.5
69766	ENSG00000060762	MPC1	6	-	166368732	166368961	166366794	166366891	166370217	166370221	69766	43,18	87,40	167184	54,47	302	73	0	0	0.107,0.098	0.428,0.486	-0.354	-35.4	35.4
45091	ENSG00000188026	RILPL1	12	-	123472883	123473027	123472067	123472682	123484179	123484272	45091	9,12	18,21	43,45	16,13	217	73	2.45332e-07	8.69863e-06	0.144,0.161	0.475,0.538	-0.354	-35.4	35.4
68733	ENSG00000141556	TBCD	17	+	82889667	82889697	82884144	82884202	82900650	82900731	68733	38,29	1,1	18,21	9,9	103	73	2.95079e-07	1.01938e-05	0.964,0.954	0.586,0.623	0.354	35.4	35.4
65082	ENSG00000165392	WRN	8	+	31063742	31063866	31059094	31059265	31064288	31064434	65082	0,0	6,4	16,8	6,11	197	73	2.24095e-06	5.87472e-05	0.0,0.0	0.497,0.212	-0.354	-35.4	35.4
43151	ENSG00000100056	DGCR14	22	-	19143079	19143199	19142725	19142894	19144123	19144659	43151	0,0	5,4	5,5	3,4	193	73	7.09149e-06	0.000160177	0.0,0.0	0.387,0.321	-0.354	-35.4	35.4
78729	ENSG00000007341	ST7L	1	-	112616812	112616844	112610840	112611003	112618908	112619189	78729	13,13	0,1	8,3	1,4	105	73	0.00107378	0.0110937	1.0,0.9	0.848,0.343	0.354	35.4	35.4
28499	ENSG00000088179	PTPN4	2	+	119916622	119916690	119915178	119915242	119920068	119920241	28499	15,6	13,9	20,14	6,3	141	73	0.00268133	0.0235465	0.374,0.257	0.633,0.707	-0.354	-35.4	35.4
32585	ENSG00000273432	RP5-1165K10.2	7	-	43969731	43969861	43966263	43966395	43972629	43972691	32585	19,10	3,6	11,5	12,14	203	73	0.00510172	0.0394419	0.695,0.375	0.248,0.114	0.354	35.4	35.4
1357	ENSG00000173230	GOLGB1	3	-	121668313	121668508	121668060	121668158	121669211	121669355	1357	47,36	116,69	165133	60,36	268	73	0	0	0.099,0.124	0.428,0.502	-0.353	-35.3	35.3
38809	ENSG00000134717	BTF3L4	1	+	52083339	52083541	52064824	52064938	52086111	52086610	38809	799502	15,9	479349	81,75	275	73	0	0	0.934,0.937	0.611,0.553	0.353	35.3	35.3
67503	ENSG00000111445	RFC5	12	+	118017689	118017815	118016703	118016892	118019071	118019136	67503	1,2	24,12	22,23	14,12	199	73	1.44664e-10	1.09412e-08	0.015,0.058	0.366,0.413	-0.353	-35.3	35.3
79579	ENSG00000143374	TARS2	1	+	150504635	150504733	150504334	150504435	150504905	150504978	79579	63,49	0,1	52,59	18,11	171	73	2.18054e-09	1.27236e-07	1.0,0.954	0.552,0.696	0.353	35.3	35.3
79059	ENSG00000112877	CEP72	5	+	624470	624579	620068	620261	633768	633947	79059	16,13	0,0	40,21	8,5	182	73	6.12857e-06	0.00014112	1.0,1.0	0.667,0.628	0.353	35.3	35.3
33999	ENSG00000086015	MAST2	1	+	45882366	45882395	45829438	45829581	45959385	45959477	33999	5,9	0,0	10,8	3,4	102	73	1.98979e-05	0.000385175	1.0,1.0	0.705,0.589	0.353	35.3	35.3
79041	ENSG00000117054	ACADM	1	+	75786699	75786865	75786032	75786274	75787496	75787575	79041	60,22	28,10	134159	7,26	239	73	2.54803e-05	0.000475021	0.396,0.402	0.854,0.651	-0.353	-35.3	35.3
85763	ENSG00000123595	RAB9A	X	+	13703734	13703902	13689185	13689288	13708720	13710506	85763	47,35	8,5	35,22	24,15	241	73	2.67004e-05	0.00049409	0.64,0.68	0.306,0.308	0.353	35.3	35.3
54294	ENSG00000204946	ZNF783	7	+	149278201	149278248	149267096	149267222	149278398	149278527	54294	24,19	40,28	20,33	10,8	120	73	3.83697e-05	0.000674749	0.267,0.292	0.549,0.715	-0.353	-35.3	35.3
83190	ENSG00000236830	CBR3-AS1	21	-	36146255	36146355	36131766	36133074	36156216	36156317	83190	38,37	3,2	43,26	13,14	173	73	7.43909e-05	0.00118877	0.842,0.886	0.583,0.439	0.353	35.3	35.3
81879	ENSG00000121903	ZSCAN20	1	+	33489517	33489602	33488464	33488651	33491024	33491702	81879	6,7	1,0	9,7	4,3	158	73	0.000690462	0.00768584	0.735,1.0	0.51,0.519	0.353	35.3	35.3
86160	ENSG00000270149	RP11-544M22.13	1	-	161021011	161021112	161001284	161001353	161038879	161038962	86160	22,22	2,7	26,19	20,16	174	73	0.00333046	0.0280057	0.822,0.569	0.353,0.333	0.353	35.3	35.3
52493	ENSG00000069869	NEDD4	15	-	55991925	55992005	55987208	55988001	55993510	55993602	52493	5,1	1,0	0,2	4,0	153	73	0.00369569	0.0304748	0.705,1.0	0.0,1.0	0.353	35.3	35.3
18821	ENSG00000087586	AURKA	20	-	56388686	56388784	56388155	56388202	56392167	56392196	18821	12,5	18,8	11,7	4,2	171	73	0.00390425	0.0318239	0.222,0.211	0.54,0.599	-0.353	-35.3	35.3
21574	ENSG00000007392	LUC7L	16	-	208600	208664	208077	208188	220648	220747	21574	17,16	28,35	78,80	31,32	137	73	4.39434e-09	2.35713e-07	0.244,0.196	0.573,0.571	-0.352	-35.2	35.2
66225	ENSG00000113810	SMC4	3	+	160404488	160404504	160399649	160399697	160411919	160412084	66225	26,11	14,4	14,10	0,0	89	73	4.86921e-07	1.57593e-05	0.604,0.693	1.0,1.0	-0.352	-35.2	35.2
900	ENSG00000165304	MELK	9	+	36597221	36597290	36589535	36589652	36599393	36599486	900	24,9	0,0	7,9	4,1	142	73	9.92371e-05	0.00151553	1.0,1.0	0.474,0.822	0.352	35.2	35.2
50692	ENSG00000150756	FAM173B	5	-	10235210	10235261	10227579	10227647	10236477	10236615	50692	58,37	7,12	16,12	13,13	124	73	0.00021725	0.00295161	0.83,0.645	0.42,0.352	0.352	35.2	35.2
58059	ENSG00000032742	IFT88	13	+	20567884	20567997	20567137	20567256	20574379	20574475	58059	33,21	21,16	44,45	11,4	186	73	0.000358735	0.00449845	0.381,0.34	0.611,0.815	-0.352	-35.2	35.2
44948	ENSG00000213753	CENPBD1P1	19	+	58586243	58586356	58575444	58575588	58598966	58599575	44948	33,14	0,2	10,11	3,5	186	73	0.000631615	0.00713941	1.0,0.733	0.567,0.463	0.352	35.2	35.2
56504	ENSG00000197555	SIPA1L1	14	+	71413947	71414014	71321121	71321181	71512742	71512845	56504	25,6	5,4	6,4	7,12	140	73	0.00288385	0.024946	0.723,0.439	0.309,0.148	0.352	35.2	35.2
11678	ENSG00000111196	MAGOHB	12	-	10612639	10612978	10610621	10610680	10613438	10613609	11678	134,68	69,50	225201	35,22	412	73	1.56619e-12	1.7141e-10	0.256,0.194	0.533,0.618	-0.351	-35.1	35.1
29135	ENSG00000126001	CEP250	20	+	35500048	35500169	35498594	35498716	35507737	35507851	29135	36,32	0,0	59,41	8,12	194	73	1.57937e-07	5.8938e-06	1.0,1.0	0.735,0.562	0.351	35.1	35.1
54758	ENSG00000225470	JPX	X	+	73994863	73994961	73944583	73944662	73998767	73998844	54758	24,23	6,7	26,32	1,0	171	73	2.66918e-06	6.81892e-05	0.631,0.584	0.917,1.0	-0.351	-35.1	35.1
83994	ENSG00000135837	CEP350	1	+	180006453	180006567	179996552	179997175	180011928	180012075	83994	25,11	0,0	29,21	3,8	187	73	5.92784e-06	0.000137079	1.0,1.0	0.791,0.506	0.351	35.1	35.1
78641	ENSG00000197619	ZNF615	19	-	52004416	52004723	52003686	52003900	52007292	52007392	78641	1,9	0,0	26,22	2,3	380	73	8.58486e-05	0.0013419	1.0,1.0	0.714,0.585	0.351	35.1	35.1
42975	ENSG00000116138	DNAJC16	1	+	15529087	15529272	15526812	15526958	15534236	15534303	42975	38,16	0,1	22,12	2,6	258	73	0.000155124	0.00222942	1.0,0.819	0.757,0.361	0.351	35.1	35.1
24178	ENSG00000173818	ENDOV	17	+	80421827	80421962	80415649	80415821	80423519	80423632	24178	14,6	3,1	10,12	0,0	208	73	0.000500723	0.0058906	0.621,0.678	1.0,1.0	-0.351	-35.1	35.1
65783	ENSG00000197302	ZNF720	16	+	31714084	31714290	31713228	31713448	31722625	31722752	65783	7,8	3,1	4,12	0,1	279	73	0.00230356	0.0207764	0.379,0.677	1.0,0.758	-0.351	-35.1	35.1
65255	ENSG00000064012	CASP8	2	+	201272897	201272942	201272637	201272776	201276826	201276968	65255	2,1	7,11	4,4	3,3	118	73	0.00261863	0.0231029	0.15,0.053	0.452,0.452	-0.351	-35.1	35.1
54520	ENSG00000110721	CHKA	11	-	68082490	68082520	68081726	68081848	68089820	68089880	54520	3,2	0,0	3,2	5,0	103	73	0.00316817	0.0268735	1.0,1.0	0.298,1.0	0.351	35.1	35.1
7919	ENSG00000260643	RP11-303E16.8	16	-	81057904	81058064	81053664	81054094	81084462	81084594	7919	8,7	4,2	5,3	1,0	233	73	0.0034361	0.0287308	0.385,0.523	0.61,1.0	-0.351	-35.1	35.1
5991	ENSG00000164124	TMEM144	4	+	158212060	158212220	158211452	158211574	158212607	158212776	5991	17,14	15,3	11,23	1,2	233	73	0.00606283	0.0453695	0.262,0.594	0.775,0.783	-0.351	-35.1	35.1
32863	ENSG00000106077	ABHD11	7	-	73737875	73738142	73737645	73737735	73738327	73738383	32863	44,35	59,43	207206	42,49	340	73	0	0	0.138,0.149	0.514,0.474	-0.35	-35	35
75849	ENSG00000153066	TXNDC11	16	-	11691289	11692082	11688302	11688445	11698124	11698325	75849	732540	6,2	421378	33,17	866	73	4.96274e-11	4.08557e-09	0.911,0.958	0.518,0.652	0.35	35	35
49887	ENSG00000121892	PDS5A	4	-	39926774	39926838	39925835	39925933	39927960	39928106	49887	37,46	0,1	43,40	14,12	137	73	4.29926e-09	2.31375e-07	1.0,0.961	0.621,0.64	0.35	35	35
13625	ENSG00000214941	ZSWIM7	17	-	15977799	15977913	15976559	15977092	15978043	15978163	13625	77,46	28,12	87,74	6,1	187	73	1.4537e-07	5.4814e-06	0.518,0.599	0.85,0.967	-0.35	-35	35
70544	ENSG00000169592	INO80E	16	+	30001211	30004657	30000928	30001040	30005220	30005774	70544	906699	6,5	554542	17,17	3519	73	3.58115e-06	8.77354e-05	0.758,0.744	0.403,0.398	0.35	35	35
2848	ENSG00000223756	TSSC2	11	+	3381704	3381932	3380992	3381044	3383461	3383546	2848	24,10	14,18	51,52	9,11	301	73	2.7976e-05	0.0005143	0.294,0.119	0.579,0.534	-0.35	-35	35
53989	ENSG00000140463	BBS4	15	+	72727939	72727994	72724527	72724655	72731304	72731457	53989	38,30	6,1	20,17	9,11	128	73	0.000337202	0.00427364	0.783,0.945	0.559,0.468	0.35	35	35
19087	ENSG00000123737	EXOSC9	4	+	121816143	121816194	121813865	121814047	121816368	121816447	19087	3,3	6,8	32,27	15,13	124	73	0.000821241	0.00886138	0.227,0.181	0.557,0.55	-0.35	-35	35
67566	ENSG00000278932	bP-21264C1.2	21	+	9325630	9325823	9325012	9325100	9327239	9327298	67566	17,10	1,3	8,10	0,0	266	73	0.00115771	0.011785	0.823,0.478	1.0,1.0	-0.35	-35	35
44080	ENSG00000137812	CASC5	15	+	40642809	40642972	40640911	40641027	40644996	40645087	44080	0,0	7,6	5,1	1,3	236	73	0.00153546	0.0148769	0.0,0.0	0.607,0.093	-0.35	-35	35
59854	ENSG00000167842	MIS12	17	+	5487552	5487694	5486373	5486684	5488822	5488935	59854	9,7	14,7	19,11	7,2	215	73	0.00314234	0.0266823	0.179,0.253	0.48,0.651	-0.35	-35	35
31904	ENSG00000226742	HSBP1L1	18	+	79966615	79966723	79964581	79964786	79970439	79970805	31904	36,23	15,3	9,11	13,9	181	73	0.00488857	0.038056	0.492,0.756	0.218,0.33	0.35	35	35
20177	ENSG00000104883	PEX11G	19	-	7478313	7478376	7476874	7477436	7482032	7482211	20177	31,18	1,0	12,8	5,2	136	73	2.85409e-05	0.000523242	0.943,1.0	0.563,0.682	0.349	34.9	34.9
50257	ENSG00000131848	ZSCAN5A	19	-	56283720	56283887	56280601	56280700	56313282	56313380	50257	4,1	1,2	2,3	1,0	240	73	0.00649148	0.047911	0.549,0.132	0.378,1.0	-0.349	-34.9	34.9
63560	ENSG00000145391	SETD7	4	-	139518204	139518448	139517884	139518042	139520276	139520396	63560	7,7	103,54	68,81	36,24	317	73	0	0	0.015,0.029	0.303,0.437	-0.348	-34.8	34.8
47702	ENSG00000182473	EXOC7	17	-	76090328	76090397	76089174	76089320	76094413	76094581	47702	54,46	29,32	27,16	99,78	142	73	4.55191e-15	7.04076e-13	0.489,0.425	0.123,0.095	0.348	34.8	34.8
1679	ENSG00000159592	GPBP1L1	1	-	45685575	45685620	45660183	45661225	45686411	45686630	1679	72,42	12,7	44,49	38,35	118	73	5.54338e-08	2.30805e-06	0.788,0.788	0.417,0.464	0.348	34.8	34.8
32520	ENSG00000114904	NEK4	3	-	52747329	52747451	52746733	52746904	52751931	52752070	32520	1,1	17,11	10,9	7,5	195	73	1.192e-07	4.59031e-06	0.022,0.033	0.348,0.403	-0.348	-34.8	34.8
63920	ENSG00000126653	NSRP1	17	+	30118079	30118173	30116780	30116863	30172541	30172598	63920	138,55	6,4	104,76	25,45	167	73	2.96806e-07	1.02426e-05	0.91,0.857	0.645,0.425	0.348	34.8	34.8
68752	ENSG00000141556	TBCD	17	+	82900650	82900731	82884144	82884202	82911757	82911789	68752	16,13	0,0	18,16	6,3	154	73	4.07785e-06	9.84961e-05	1.0,1.0	0.587,0.717	0.348	34.8	34.8
17406	ENSG00000043514	TRIT1	1	-	39852730	39852951	39850122	39850261	39853969	39854066	17406	142,97	4,3	49,38	10,8	294	73	4.94391e-06	0.000116519	0.898,0.889	0.549,0.541	0.348	34.8	34.8
85210	ENSG00000143363	PRUNE	1	+	151018559	151018669	151017811	151017904	151024610	151024795	85210	32,20	19,5	41,33	3,2	183	73	0.000192342	0.00266096	0.402,0.615	0.845,0.868	-0.348	-34.8	34.8
61735	ENSG00000105223	PLD3	19	+	40365552	40365585	40348699	40348724	40366418	40366510	61735	9,13	6,5	6,8	0,1	106	73	0.000280091	0.00365356	0.508,0.642	1.0,0.846	-0.348	-34.8	34.8
20882	ENSG00000101346	POFUT1	20	+	32217007	32217082	32216608	32216721	32222632	32222833	20882	0,0	3,1	4,1	2,2	148	73	0.000406951	0.00497471	0.0,0.0	0.497,0.198	-0.348	-34.8	34.8
21698	ENSG00000182621	PLCB1	20	+	8802055	8802173	8790174	8790261	8881621	8884889	21698	16,20	10,3	10,4	1,0	191	73	0.00106756	0.0110346	0.379,0.718	0.793,1.0	-0.348	-34.8	34.8
32870	ENSG00000106077	ABHD11	7	-	73737897	73738142	73737561	73737735	73738327	73738383	32870	38,30	59,43	180186	42,49	318	73	0	0	0.129,0.138	0.496,0.466	-0.347	-34.7	34.7
68185	ENSG00000076685	NT5C2	10	-	103100662	103100943	103099925	103100019	103101044	103101131	68185	34,24	127,82	125135	49,33	354	73	0	0	0.052,0.057	0.345,0.458	-0.347	-34.7	34.7
85227	ENSG00000166902	MRPL16	11	-	59810239	59810451	59809854	59809920	59810603	59810773	85227	26,9	74,61	58,51	19,22	285	73	0	0	0.083,0.036	0.439,0.373	-0.347	-34.7	34.7
80392	ENSG00000138246	DNAJC13	3	+	132484362	132484493	132483374	132483577	132484587	132484672	80392	4,2	18,19	30,28	22,11	204	73	3.35783e-08	1.4626e-06	0.074,0.036	0.328,0.477	-0.347	-34.7	34.7
39712	ENSG00000100372	SLC25A17	22	-	40799022	40799083	40779008	40779125	40819194	40819332	39712	29,22	1,0	13,16	7,3	134	73	1.31113e-05	0.000270167	0.94,1.0	0.503,0.744	0.347	34.7	34.7
28496	ENSG00000088179	PTPN4	2	+	119885811	119885882	119882502	119882623	119900717	119900806	28496	38,16	0,2	15,12	6,5	144	73	5.45696e-05	0.000909991	1.0,0.802	0.559,0.549	0.347	34.7	34.7
52015	ENSG00000081014	AP4E1	15	+	50911503	50911645	50908672	50908928	50912077	50912149	52015	0,2	8,3	6,8	3,3	215	73	9.43512e-05	0.00145318	0.0,0.185	0.404,0.475	-0.347	-34.7	34.7
42279	ENSG00000136870	ZNF189	9	+	101399394	101399530	101399027	101399189	101399925	101400010	42279	29,21	16,3	28,22	1,1	209	73	0.000643636	0.00725388	0.388,0.71	0.907,0.885	-0.347	-34.7	34.7
32541	ENSG00000131374	TBC1D5	3	-	17586352	17586557	17562018	17562142	17623848	17623913	32541	12,10	2,3	12,13	0,1	278	73	0.00119848	0.0121318	0.612,0.467	1.0,0.773	-0.347	-34.7	34.7
73167	ENSG00000174928	C3orf33	3	-	155805596	155805723	155767508	155767669	155806138	155806266	73167	3,2	0,0	12,8	1,3	200	73	0.001228	0.0123825	1.0,1.0	0.814,0.493	0.347	34.7	34.7
61383	ENSG00000179818	PCBP1-AS1	2	-	70053730	70053792	70051202	70051305	70055713	70055910	61383	8,3	2,3	1,5	0,1	135	73	0.00404396	0.0327169	0.684,0.351	1.0,0.73	-0.347	-34.7	34.7
43334	ENSG00000241685	ARPC1A	7	+	99348892	99349025	99338182	99338285	99353908	99354114	43334	5,5	4,0	1,5	0,0	206	73	0.00408393	0.0329829	0.307,1.0	1.0,1.0	-0.347	-34.7	34.7
69768	ENSG00000060762	MPC1	6	-	166368744	166368961	166366794	166366891	166370217	166370221	69768	43,17	87,40	156172	54,47	290	73	0	0	0.111,0.097	0.421,0.479	-0.346	-34.6	34.6
17792	ENSG00000127914	AKAP9	7	+	92042045	92042186	92040673	92040898	92042667	92042771	17792	22,8	64,35	54,73	36,22	214	73	1.98609e-09	1.16832e-07	0.105,0.072	0.338,0.531	-0.346	-34.6	34.6
3940	ENSG00000242259	C22orf39	22	-	19399079	19399192	19397991	19398087	19405785	19405880	3940	11,8	45,29	29,12	9,10	186	73	3.76906e-06	9.1718e-05	0.088,0.098	0.558,0.32	-0.346	-34.6	34.6
33251	ENSG00000185864	NPIPB4	16	-	21857579	21857658	21857258	21857416	21863782	21863837	33251	11,11	6,1	13,12	0,0	152	73	2.04323e-05	0.000394332	0.468,0.841	1.0,1.0	-0.346	-34.6	34.6
13792	ENSG00000161533	ACOX1	17	-	75973624	75973785	75957458	75957566	75978533	75978693	13792	50,35	1,2	50,45	15,10	234	73	2.10106e-05	0.00040312	0.94,0.845	0.51,0.584	0.346	34.6	34.6
50631	ENSG00000119844	AFTPH	2	+	64579485	64581273	64572945	64573068	64585421	64585545	50631	94,71	3,2	120132	1,0	1861	73	0.000475281	0.00564984	0.551,0.582	0.825,1.0	-0.346	-34.6	34.6
4926	ENSG00000113391	FAM172A	5	-	94050730	94050829	93964457	93964523	94053125	94053227	4926	65,29	8,1	31,30	18,9	172	73	0.000496317	0.00584866	0.775,0.925	0.422,0.586	0.346	34.6	34.6
21478	ENSG00000119523	ALG2	9	-	99220978	99221137	99216425	99218836	99221546	99221942	21478	65,37	26,18	154150	16,14	232	73	7.35737e-08	2.97211e-06	0.44,0.393	0.752,0.771	-0.345	-34.5	34.5
84311	ENSG00000148090	AUH	9	-	91217276	91217327	91213959	91214425	91220804	91220992	84311	65,55	1,3	25,26	10,10	124	73	1.32074e-07	5.0502e-06	0.975,0.915	0.595,0.605	0.345	34.5	34.5
11573	ENSG00000159445	THEM4	1	-	151907320	151907406	151894829	151895194	151909359	151909637	11573	56,46	28,21	10,3	20,12	159	73	3.48146e-06	8.5583e-05	0.479,0.501	0.187,0.103	0.345	34.5	34.5
43150	ENSG00000100056	DGCR14	22	-	19143079	19143177	19142725	19142894	19144123	19144659	43150	0,0	5,4	3,6	3,4	171	73	1.19607e-05	0.000249879	0.0,0.0	0.299,0.39	-0.345	-34.5	34.5
74716	ENSG00000138380	CARF	2	+	202924296	202924415	202917876	202918043	202941859	202941980	74716	4,5	6,2	0,0	4,6	192	73	3.0971e-05	0.000560378	0.202,0.487	0.0,0.0	0.345	34.5	34.5
44085	ENSG00000064999	ANKS1A	6	+	34972580	34972643	34970009	34970166	34981689	34981986	44085	7,8	5,6	4,1	15,17	136	73	9.50716e-05	0.0014622	0.429,0.417	0.125,0.031	0.345	34.5	34.5
83289	ENSG00000088727	KIF9	3	-	47280951	47281195	47277281	47277379	47282139	47282198	83289	19,11	3,1	7,7	0,0	317	73	0.000720953	0.00796535	0.593,0.717	1.0,1.0	-0.345	-34.5	34.5
18294	ENSG00000215158	RP11-1023L17.1	5	-	34239374	34239448	34218294	34218450	34244615	34244796	18294	5,9	1,3	2,5	0,0	147	73	0.000933028	0.0098713	0.713,0.598	1.0,1.0	-0.345	-34.5	34.5
25404	ENSG00000125454	SLC25A19	17	-	75286914	75287033	75286632	75286802	75288501	75288591	25404	11,1	0,0	11,8	1,3	192	73	0.00119497	0.0121019	1.0,1.0	0.807,0.503	0.345	34.5	34.5
71798	ENSG00000095383	TBC1D2	9	-	98211106	98211195	98210655	98210843	98213107	98213218	71798	3,4	12,4	8,15	4,4	162	73	0.00185812	0.0173351	0.101,0.311	0.474,0.628	-0.345	-34.5	34.5
39329	ENSG00000077044	DGKD	2	+	233389848	233390041	233388153	233388367	233390402	233390483	39329	2,0	40,11	29,26	13,15	266	73	4.44089e-16	8.38222e-14	0.014,0.0	0.38,0.322	-0.344	-34.4	34.4
6326	ENSG00000133226	SRRM1	1	+	24647078	24647149	24646666	24646789	24648858	24649029	6326	20,4	59,42	86,75	61,44	144	73	2.13629e-12	2.27681e-10	0.147,0.046	0.417,0.464	-0.344	-34.4	34.4
58459	ENSG00000140632	GLYR1	16	-	4821546	4821593	4821203	4821453	4822874	4822931	58459	64,47	28,23	34,34	2,2	120	73	5.36716e-07	1.71494e-05	0.582,0.554	0.912,0.912	-0.344	-34.4	34.4
53455	ENSG00000196387	ZNF140	12	+	133100986	133101053	133083465	133083561	133105509	133107428	53455	35,18	14,13	9,13	29,36	140	73	1.94263e-06	5.20157e-05	0.566,0.419	0.139,0.158	0.344	34.4	34.4
43533	ENSG00000132781	MUTYH	1	-	45329888	45330068	45329241	45329437	45330515	45330557	43533	5,1	13,16	20,14	5,11	253	73	1.5063e-05	0.000303024	0.1,0.018	0.536,0.269	-0.344	-34.4	34.4
62552	ENSG00000079332	SAR1A	10	-	70162689	70162759	70161857	70161931	70170475	70170523	62552	15,6	13,8	47,39	8,14	143	73	0.00117886	0.0119704	0.371,0.277	0.75,0.587	-0.344	-34.4	34.4
85466	ENSG00000250903	GMDS-AS1	6	+	2263600	2263684	2248836	2248926	2397220	2397626	85466	19,10	0,0	15,5	1,3	157	73	0.00249303	0.022169	1.0,1.0	0.875,0.437	0.344	34.4	34.4
30608	ENSG00000162929	KIAA1841	2	+	61073461	61073551	61071605	61071792	61076919	61077158	30608	11,9	1,1	16,10	8,5	163	73	0.00622523	0.046324	0.831,0.801	0.472,0.472	0.344	34.4	34.4
65911	ENSG00000130177	CDC16	13	+	114261886	114261946	114259334	114259398	114262878	114263018	65911	87,67	0,2	53,57	25,12	133	73	1.22718e-10	9.47954e-09	1.0,0.948	0.538,0.723	0.343	34.3	34.3
3839	ENSG00000013441	CLK1	2	-	200860124	200860215	200859679	200859746	200861237	200861466	3839	96,51	37,34	314322	33,33	164	73	8.22188e-10	5.30099e-08	0.536,0.4	0.809,0.813	-0.343	-34.3	34.3
47147	ENSG00000086666	ZFAND6	15	+	80098415	80098578	80059675	80059809	80131179	80131293	47147	92,56	0,0	57,49	8,9	236	73	2.70612e-09	1.54424e-07	1.0,1.0	0.688,0.627	0.343	34.3	34.3
74088	ENSG00000149182	ARFGAP2	11	-	47173758	47173840	47172280	47172333	47175014	47175098	74088	61,45	0,2	37,31	10,10	155	73	7.74481e-08	3.11702e-06	1.0,0.914	0.635,0.593	0.343	34.3	34.3
79139	ENSG00000185220	PGBD2	1	+	248916601	248916825	248913815	248913879	248917278	248919946	79139	65,57	13,6	60,60	0,1	297	73	3.91585e-07	1.30433e-05	0.551,0.7	1.0,0.936	-0.343	-34.3	34.3
3947	ENSG00000242259	C22orf39	22	-	19408264	19408357	19407183	19407274	19408482	19408593	3947	3,3	25,24	6,12	7,5	166	73	1.49575e-05	0.000301366	0.05,0.052	0.274,0.513	-0.343	-34.3	34.3
39781	ENSG00000101391	CDK5RAP1	20	-	33396760	33396852	33392134	33392242	33401427	33401508	39781	17,11	1,0	13,14	4,4	165	73	0.000194573	0.00268669	0.883,1.0	0.59,0.608	0.343	34.3	34.3
10287	ENSG00000229956	ZRANB2-AS2	1	+	71223056	71223114	71091663	71091704	71237129	71237195	10287	6,1	2,2	1,0	3,5	131	73	0.000762288	0.00831063	0.626,0.218	0.157,0.0	0.343	34.3	34.3
46512	ENSG00000196776	CD47	3	-	108051938	108051970	108043298	108047292	108057476	108057569	46512	29,19	1,2	13,9	3,10	105	73	0.000834449	0.00898454	0.953,0.869	0.751,0.385	0.343	34.3	34.3
16307	ENSG00000104320	NBN	8	-	89981952	89982002	89981374	89981523	89982721	89982855	16307	25,11	48,19	14,8	3,6	123	73	0.00490476	0.0381684	0.236,0.256	0.735,0.442	-0.343	-34.3	34.3
21978	ENSG00000032219	ARID4A	14	+	58351544	58351676	58351072	58351323	58353657	58353855	21978	1,4	68,25	17,31	14,14	205	73	1.44329e-15	2.47983e-13	0.005,0.054	0.302,0.441	-0.342	-34.2	34.2
7401	ENSG00000171813	PWWP2B	10	+	132409761	132409879	132404625	132406289	132417060	132417528	7401	74,52	38,23	10,15	42,40	191	73	1.95333e-12	2.09899e-10	0.427,0.464	0.083,0.125	0.342	34.2	34.2
38630	ENSG00000154723	ATP5J	21	-	25733267	25733363	25729630	25729801	25734332	25734375	38630	1,1	29,16	29,18	14,23	169	73	5.22122e-10	3.52698e-08	0.015,0.026	0.472,0.253	-0.342	-34.2	34.2
62767	ENSG00000100815	TRIP11	14	-	92011754	92011795	92007639	92007852	92014214	92014577	62767	61,26	3,0	24,25	10,9	114	73	8.17597e-07	2.47059e-05	0.929,1.0	0.606,0.64	0.342	34.2	34.2
48744	ENSG00000177150	FAM210A	18	-	13671861	13671973	13663350	13666713	13681604	13682105	48744	40,25	1,2	22,26	7,9	185	73	0.000115509	0.00173115	0.94,0.831	0.554,0.533	0.342	34.2	34.2
32937	ENSG00000100281	HMGXB4	22	+	35263986	35264096	35263795	35263874	35264647	35265603	32937	30,12	18,11	44,56	7,11	183	73	0.00014995	0.0021693	0.399,0.303	0.715,0.67	-0.342	-34.2	34.2
78101	ENSG00000283050	GTF2IP12	4	-	119410516	119410716	119410231	119410289	119412351	119412542	78101	14,13	2,5	11,14	1,0	273	73	0.000661045	0.00741553	0.652,0.41	0.746,1.0	-0.342	-34.2	34.2
59096	ENSG00000196151	WDSUB1	2	-	159271701	159271795	159259809	159259843	159275545	159275638	59096	29,20	0,0	8,8	3,1	167	73	0.00103582	0.010751	1.0,1.0	0.538,0.778	0.342	34.2	34.2
28248	ENSG00000220804	AC093642.5	2	+	242130654	242130866	242118964	242119057	242138783	242138888	28248	24,4	0,0	9,17	5,0	285	73	0.00178332	0.0167745	1.0,1.0	0.316,1.0	0.342	34.2	34.2
40691	ENSG00000256525	POLG2	17	-	64483389	64483506	64482918	64482999	64483963	64484230	40691	5,10	1,2	11,13	0,0	190	73	0.00619951	0.0461801	0.658,0.658	1.0,1.0	-0.342	-34.2	34.2
70982	ENSG00000007541	PIGQ	16	+	581198	581341	580857	580972	582882	583095	70982	18,13	1,2	14,14	10,4	216	73	0.00674403	0.0493943	0.859,0.687	0.321,0.542	0.342	34.2	34.2
85562	ENSG00000168522	FNTA	8	+	43059091	43059177	43056327	43056546	43069554	43069659	85562	65,71	1,0	90,79	20,23	159	73	7.97995e-12	7.67572e-10	0.968,1.0	0.674,0.612	0.341	34.1	34.1
30945	ENSG00000087087	SRRT	7	+	100882764	100883090	100882052	100882241	100884069	100884239	30945	128113	81,44	188220	25,22	399	73	2.47375e-11	2.15936e-09	0.224,0.32	0.579,0.647	-0.341	-34.1	34.1
19265	ENSG00000182247	UBE2E2	3	+	23449857	23449988	23217261	23217312	23532553	23532701	19265	6,1	3,1	0,0	8,1	204	73	2.66402e-05	0.000493376	0.417,0.264	0.0,0.0	0.341	34.1	34.1
79568	ENSG00000178163	ZNF518B	4	-	10450627	10450728	10446101	10446539	10454593	10454988	79568	6,1	4,1	0,0	4,3	174	73	2.70416e-05	0.000499835	0.386,0.296	0.0,0.0	0.341	34.1	34.1
24162	ENSG00000259248	USP3-AS1	15	-	63593748	63593877	63587709	63589100	63594694	63594786	24162	15,8	4,1	5,1	0,0	202	73	6.38323e-05	0.00104309	0.575,0.743	1.0,1.0	-0.341	-34.1	34.1
22039	ENSG00000117859	OSBPL9	1	+	51669433	51669814	51651990	51652041	51714002	51714079	22039	42,20	6,3	21,22	15,16	454	73	7.25288e-05	0.00116474	0.53,0.517	0.184,0.181	0.341	34.1	34.1
1088	ENSG00000273345	CTD-2410N18.4	5	-	134308573	134308727	134308137	134308466	134312291	134312380	1088	11,10	0,0	15,12	1,4	227	73	8.81364e-05	0.00137272	1.0,1.0	0.828,0.491	0.341	34.1	34.1
8732	ENSG00000249859	PVT1	8	+	127795893	127796008	127794556	127794734	127855154	127855319	8732	6,12	1,6	37,39	1,2	188	73	0.00155378	0.0150209	0.7,0.437	0.935,0.883	-0.341	-34.1	34.1
32178	ENSG00000196312	HIATL2	9	-	96943990	96944082	96942602	96942752	96949554	96949682	32178	4,5	8,9	10,13	4,5	165	73	0.00252394	0.0223969	0.181,0.197	0.525,0.535	-0.341	-34.1	34.1
84836	ENSG00000154134	ROBO3	11	+	124877266	124877309	124876825	124876932	124877518	124877752	84836	16,12	2,1	8,10	9,3	116	73	0.00550803	0.0419261	0.834,0.883	0.359,0.677	0.341	34.1	34.1
82745	ENSG00000266714	MYO15B	17	+	75613980	75614033	75613704	75613777	75614198	75614360	82745	0,2	14,9	3,2	5,1	126	73	0.00679304	0.0496416	0.0,0.114	0.258,0.537	-0.341	-34.1	34.1
28587	ENSG00000213047	DENND1B	1	-	197647054	197647114	197645689	197645743	197652234	197652315	28587	14,11	3,4	5,15	0,0	133	73	1.98684e-05	0.00038472	0.719,0.601	1.0,1.0	-0.34	-34	34
46978	ENSG00000260276	RP11-77H9.2	16	+	8854263	8854446	8850932	8851050	8855033	8855217	46978	7,8	0,0	27,21	3,4	256	73	2.46673e-05	0.000461728	1.0,1.0	0.72,0.6	0.34	34	34
80255	ENSG00000248498	ASNSP1	8	-	46591336	46591508	46580081	46580237	46592057	46592267	80255	24,10	6,2	65,68	1,3	245	73	0.000659326	0.0073992	0.544,0.598	0.951,0.871	-0.34	-34	34
63415	ENSG00000138942	RNF185	22	+	31196935	31197158	31187046	31187270	31201497	31201615	63415	8,6	0,0	12,19	3,1	296	73	0.00122279	0.0123357	1.0,1.0	0.497,0.824	0.34	34	34
43133	ENSG00000254870	ATP6V1G2-DDX39B	6	-	31534631	31534854	31532779	31532911	31535366	31535485	43133	236140	196164	395381	87,76	296	73	0	0	0.229,0.174	0.528,0.553	-0.339	-33.9	33.9
74279	ENSG00000126226	PCID2	13	-	113183802	113184028	113181129	113181230	113184345	113184487	74279	8,8	123,64	157187	67,81	299	73	0	0	0.016,0.03	0.364,0.36	-0.339	-33.9	33.9
75605	ENSG00000083457	ITGAE	17	-	3723287	3723383	3720306	3720402	3723687	3723744	75605	38,30	76,50	48,57	19,21	169	73	2.30063e-10	1.67578e-08	0.178,0.206	0.522,0.54	-0.339	-33.9	33.9
28655	ENSG00000214078	CPNE1	20	-	35655201	35655344	35632794	35632923	35664759	35664886	28655	102,77	18,15	53,71	41,54	216	73	3.82507e-09	2.07782e-07	0.657,0.634	0.304,0.308	0.339	33.9	33.9
77890	ENSG00000107077	KDM4C	9	+	7049091	7049200	7046861	7046917	7076433	7077263	77890	62,53	0,0	33,26	6,6	182	73	3.13918e-08	1.38028e-06	1.0,1.0	0.688,0.635	0.339	33.9	33.9
80041	ENSG00000170421	KRT8	12	-	52948722	52948828	52904657	52905027	52949455	52949517	80041	40,47	1,2	46,62	14,17	179	73	2.71458e-06	6.90781e-05	0.942,0.906	0.573,0.598	0.339	33.9	33.9
72254	ENSG00000198862	LTN1	21	-	28964576	28964766	28961077	28961192	28965864	28965906	72254	21,13	5,1	89,60	0,0	263	73	3.60746e-06	8.82804e-05	0.538,0.783	1.0,1.0	-0.339	-33.9	33.9
84369	ENSG00000171606	ZNF274	19	+	58210208	58210430	58209960	58210073	58211559	58211686	84369	32,11	25,22	70,69	22,12	295	73	8.6009e-06	0.000187947	0.241,0.11	0.441,0.587	-0.339	-33.9	33.9
60674	ENSG00000128699	ORMDL1	2	-	189782679	189782792	189782534	189782602	189783013	189783573	60674	37,16	48,36	28,23	13,6	186	73	3.92725e-05	0.000686362	0.232,0.149	0.458,0.601	-0.339	-33.9	33.9
34139	ENSG00000188153	COL4A5	X	+	108570648	108570795	108568758	108568821	108571412	108571466	34139	4,6	25,21	8,8	5,3	220	73	5.71137e-05	0.000947081	0.05,0.087	0.347,0.469	-0.339	-33.9	33.9
55888	ENSG00000069424	KCNAB2	1	+	6041830	6041872	6040516	6040645	6072754	6072798	55888	17,9	11,5	21,2	33,19	115	73	0.00183804	0.0171724	0.495,0.533	0.288,0.063	0.339	33.9	33.9
30863	ENSG00000145390	USP53	4	+	119214069	119214222	119212635	119212873	119217549	119217673	30863	31,8	10,4	52,37	5,3	226	73	0.00296793	0.025491	0.5,0.392	0.771,0.799	-0.339	-33.9	33.9
11677	ENSG00000111196	MAGOHB	12	-	10609097	10609383	10607853	10607936	10609830	10609941	11677	96,92	106,56	221195	55,23	359	73	3.01898e-08	1.33193e-06	0.156,0.25	0.45,0.633	-0.338	-33.8	33.8
33021	ENSG00000197603	C5orf42	5	-	37213829	37214056	37213558	37213732	37221323	37221488	33021	0,3	11,8	14,14	4,8	300	73	1.92797e-06	5.17507e-05	0.0,0.084	0.46,0.299	-0.338	-33.8	33.8
37626	ENSG00000125846	ZNF133	20	+	18295217	18295404	18288528	18288604	18297984	18298062	37626	0,0	4,4	3,3	3,1	260	73	0.00021178	0.00289117	0.0,0.0	0.219,0.457	-0.338	-33.8	33.8
61206	ENSG00000181666	HKR1	19	+	37324799	37324936	37324207	37324265	37347189	37347316	61206	14,10	6,2	16,9	0,1	210	73	0.000292589	0.00378789	0.448,0.635	1.0,0.758	-0.338	-33.8	33.8
42429	ENSG00000070718	AP3M2	8	+	42154477	42154536	42152945	42153105	42154615	42154677	42429	3,4	12,19	15,17	17,7	132	73	0.000312162	0.00399914	0.121,0.104	0.328,0.573	-0.338	-33.8	33.8
80998	ENSG00000259146	RP1-261D10.2	14	-	71294036	71294248	71292728	71292902	71295262	71295456	80998	31,13	3,4	23,20	1,0	285	73	0.000526934	0.00614386	0.726,0.454	0.855,1.0	-0.338	-33.8	33.8
64511	ENSG00000140525	FANCI	15	+	89245606	89245708	89245194	89245311	89247628	89247726	64511	0,1	2,1	5,2	1,2	175	73	0.00178587	0.0167934	0.0,0.294	0.676,0.294	-0.338	-33.8	33.8
38380	ENSG00000164253	WDR41	5	-	77426943	77427034	77425969	77426191	77432892	77432955	38380	18,7	4,4	8,3	1,0	164	73	0.00202458	0.0186608	0.667,0.438	0.781,1.0	-0.338	-33.8	33.8
27373	ENSG00000174227	PIGG	4	+	531292	531458	530435	530745	533817	533981	27373	17,10	34,18	11,21	9,3	239	73	0.00657994	0.0483884	0.132,0.145	0.272,0.681	-0.338	-33.8	33.8
64510	ENSG00000140525	FANCI	15	+	89245606	89245839	89245194	89245311	89247628	89247731	64510	0,2	2,1	7,5	1,2	306	73	0.00665041	0.0488184	0.0,0.323	0.625,0.374	-0.338	-33.8	33.8
41437	ENSG00000117691	NENF	1	+	212442545	212442625	212432972	212433120	212444338	212444442	41437	153114	9,11	109,99	46,44	153	73	4.97369e-12	4.94476e-10	0.89,0.832	0.531,0.518	0.337	33.7	33.7
67511	ENSG00000111445	RFC5	12	+	118017689	118018053	118016721	118016892	118019071	118019136	67511	15,16	24,12	72,69	14,12	437	73	2.49018e-08	1.11449e-06	0.095,0.182	0.462,0.49	-0.337	-33.7	33.7
39653	ENSG00000065029	ZNF76	6	+	35294779	35294907	35294455	35294569	35295143	35295983	39653	8,6	32,28	21,21	9,13	201	73	3.44179e-08	1.49489e-06	0.083,0.072	0.459,0.37	-0.337	-33.7	33.7
46764	ENSG00000166479	TMX3	18	-	68700404	68700485	68697931	68698031	68710020	68710144	46764	60,36	1,1	40,26	7,12	154	73	2.65458e-06	6.78963e-05	0.966,0.945	0.73,0.507	0.337	33.7	33.7
50551	ENSG00000168003	SLC3A2	11	+	62870744	62870837	62856101	62856381	62881018	62881447	50551	56,53	5,3	44,48	18,19	166	73	3.38102e-06	8.37781e-05	0.831,0.886	0.518,0.526	0.337	33.7	33.7
27958	ENSG00000148399	DPH7	9	-	137575712	137575866	137574751	137574843	137576079	137576167	27958	50,31	19,13	52,61	6,4	227	73	5.2465e-05	0.000880306	0.458,0.434	0.736,0.831	-0.337	-33.7	33.7
20857	ENSG00000144674	GOLGA4	3	+	37361242	37361305	37355100	37355187	37366079	37366751	20857	60,31	10,0	143140	59,68	136	73	0.000133457	0.00195911	0.763,1.0	0.565,0.525	0.337	33.7	33.7
21873	ENSG00000120278	PLEKHG1	6	+	150786389	150786459	150768637	150768738	150795855	150795902	21873	5,1	0,0	7,14	3,2	143	73	0.000150481	0.00217614	1.0,1.0	0.544,0.781	0.337	33.7	33.7
85772	ENSG00000196204	RNF216P1	7	+	4989033	4989177	4984909	4985075	4996609	4997119	85772	18,14	0,1	15,11	5,2	217	73	0.000262741	0.00346385	1.0,0.825	0.502,0.649	0.337	33.7	33.7
42855	ENSG00000138434	SSFA2	2	+	181918322	181918470	181916721	181917005	181918597	181918675	42855	25,19	0,1	18,10	3,3	221	73	0.000364381	0.00455872	1.0,0.863	0.665,0.524	0.337	33.7	33.7
59173	ENSG00000269834	ZNF528-AS1	19	-	52396609	52396752	52396364	52396499	52397461	52397757	59173	13,12	7,2	8,11	1,0	216	73	0.000606346	0.006915	0.386,0.67	0.73,1.0	-0.337	-33.7	33.7
83288	ENSG00000088727	KIF9	3	-	47280951	47281192	47277281	47277379	47282139	47282385	83288	20,11	3,1	8,8	0,0	314	73	0.000798908	0.00864762	0.608,0.719	1.0,1.0	-0.337	-33.7	33.7
59813	ENSG00000181555	SETD2	3	-	47103345	47103423	47097954	47098081	47113875	47114004	59813	2,3	0,0	8,8	8,0	151	73	0.000938861	0.00992011	1.0,1.0	0.326,1.0	0.337	33.7	33.7
33217	ENSG00000167595	PROSER3	19	+	35765066	35765176	35764853	35764936	35766767	35768065	33217	9,9	3,1	9,12	0,0	183	73	0.00110942	0.0113932	0.545,0.782	1.0,1.0	-0.337	-33.7	33.7
4354	ENSG00000170100	ZNF778	16	+	89223156	89223384	89222091	89222183	89224718	89224802	4354	9,16	0,1	23,11	3,3	301	73	0.0014968	0.0145804	1.0,0.795	0.65,0.471	0.337	33.7	33.7
31691	ENSG00000113845	TIMMDC1	3	+	119503531	119503620	119498574	119498927	119513640	119513719	31691	43,23	7,3	16,37	19,13	162	73	0.002771	0.0241333	0.735,0.776	0.275,0.562	0.337	33.7	33.7
50836	ENSG00000167535	CACNB3	12	+	48824948	48824968	48824668	48824733	48825162	48825243	50836	8,6	7,6	18,16	4,3	93	73	0.00390014	0.0318011	0.473,0.44	0.779,0.807	-0.337	-33.7	33.7
6704	ENSG00000185684	EP400NL	12	+	132113286	132113420	132109767	132109832	132114457	132114545	6704	0,1	8,3	7,1	1,5	207	73	0.00423618	0.0339975	0.0,0.105	0.712,0.066	-0.337	-33.7	33.7
81083	ENSG00000153406	NMRAL1	16	-	4471313	4471447	4469442	4469465	4474092	4474166	81083	12,9	112,63	42,47	23,29	207	73	0	0	0.036,0.048	0.392,0.364	-0.336	-33.6	33.6
1956	ENSG00000179178	TMEM125	1	+	43271648	43271894	43270570	43270793	43272183	43272339	1956	76,88	94,92	70,86	18,17	319	73	7.68052e-13	8.75916e-11	0.156,0.18	0.471,0.537	-0.336	-33.6	33.6
14187	ENSG00000125871	MGME1	20	+	17975683	17975903	17969800	17970370	17988165	17988298	14187	108,84	2,2	79,64	11,14	293	73	1.50369e-06	4.19533e-05	0.931,0.913	0.641,0.532	0.336	33.6	33.6
839	ENSG00000011451	WIZ	19	-	15428109	15428508	15426981	15427533	15429585	15430089	839	134116	5,4	82,77	14,13	472	73	2.2728e-05	0.000431117	0.806,0.818	0.475,0.478	0.336	33.6	33.6
74277	ENSG00000126226	PCID2	13	-	113190867	113190971	113185484	113185560	113195070	113195125	74277	57,49	1,6	51,56	24,16	177	73	5.63161e-05	0.000936	0.959,0.771	0.467,0.591	0.336	33.6	33.6
65411	ENSG00000066427	ATXN3	14	-	92096092	92096134	92093745	92093831	92096673	92096838	65411	20,8	1,1	22,31	12,16	115	73	9.04952e-05	0.00140464	0.927,0.835	0.538,0.552	0.336	33.6	33.6
15321	ENSG00000162971	TYW5	2	-	199936404	199936527	199935930	199936047	199938932	199939070	15321	28,17	0,2	21,27	5,11	196	73	0.000326479	0.00415803	1.0,0.76	0.61,0.478	0.336	33.6	33.6
86069	ENSG00000120071	KANSL1	17	-	46167479	46167564	46152903	46152966	46170854	46170940	86069	4,4	2,4	2,1	10,11	158	73	0.00218906	0.0199369	0.48,0.316	0.085,0.04	0.336	33.6	33.6
28745	ENSG00000150455	TIRAP	11	+	126291424	126291569	126290802	126290961	126292476	126292687	28745	5,5	5,7	9,19	3,4	218	73	0.00425677	0.0341417	0.251,0.193	0.501,0.614	-0.336	-33.6	33.6
13688	ENSG00000137842	TMEM62	15	+	43146492	43146634	43135511	43135649	43148754	43148879	13688	15,23	2,2	20,11	8,6	215	73	0.00591013	0.0444479	0.718,0.796	0.459,0.384	0.336	33.6	33.6
43138	ENSG00000254870	ATP6V1G2-DDX39B	6	-	31534666	31534854	31532779	31532911	31535366	31535485	43138	178107	196164	323291	87,76	261	73	0	0	0.203,0.154	0.509,0.517	-0.335	-33.5	33.5
57587	ENSG00000074657	ZNF532	18	+	58954233	58954334	58953517	58953799	58979054	58979167	57587	11,5	74,45	53,47	38,29	174	73	0	0	0.059,0.045	0.369,0.405	-0.335	-33.5	33.5
6632	ENSG00000095787	WAC	10	+	28615327	28615573	28614566	28614685	28616175	28616362	6632	12,10	44,37	133113	40,47	319	73	0	0	0.059,0.058	0.432,0.355	-0.335	-33.5	33.5
74281	ENSG00000126226	PCID2	13	-	113183786	113184028	113181129	113181230	113184345	113184487	74281	11,8	123,64	164194	67,81	315	73	0	0	0.02,0.028	0.362,0.357	-0.335	-33.5	33.5
82574	ENSG00000109046	WSB1	17	+	27307743	27307919	27306781	27306882	27309099	27309272	82574	314201	62,25	15231629	7,8	249	73	0	0	0.598,0.702	0.985,0.984	-0.335	-33.5	33.5
38650	ENSG00000154723	ATP5J	21	-	25733214	25733363	25729630	25729801	25734332	25734375	38650	6,2	29,16	35,33	14,23	222	73	3.36412e-09	1.85966e-07	0.064,0.039	0.451,0.321	-0.335	-33.5	33.5
74287	ENSG00000126226	PCID2	13	-	113190871	113190971	113185484	113185560	113195070	113195125	74287	151104	1,6	62,78	24,16	173	73	4.30396e-09	2.31437e-07	0.985,0.88	0.522,0.673	0.335	33.5	33.5
44869	ENSG00000015475	BID	22	-	17743806	17744013	17739348	17739488	17774380	17774495	44869	77,49	0,0	49,57	6,8	280	73	6.75162e-08	2.75303e-06	1.0,1.0	0.68,0.65	0.335	33.5	33.5
28620	ENSG00000136682	CBWD2	2	+	113466482	113466571	113465128	113465173	113471032	113471089	28620	3,6	27,24	20,13	11,10	162	73	1.91122e-07	6.99242e-06	0.048,0.101	0.45,0.369	-0.335	-33.5	33.5
74439	ENSG00000168970	JMJD7-PLA2G4B	15	+	41843125	41843223	41842192	41842591	41843675	41843811	74439	23,25	4,9	57,61	2,0	171	73	1.92637e-06	5.17292e-05	0.711,0.543	0.924,1.0	-0.335	-33.5	33.5
5158	ENSG00000076650	GPATCH1	19	+	33114847	33114950	33114252	33114419	33117824	33118041	5158	0,2	14,10	4,3	2,3	176	73	0.000322663	0.0041164	0.0,0.077	0.453,0.293	-0.335	-33.5	33.5
71220	ENSG00000205309	NT5M	17	+	17333495	17333588	17323184	17323245	17344793	17344926	71220	2,4	11,1	1,0	10,5	166	73	0.0047174	0.0369799	0.074,0.638	0.042,0.0	0.335	33.5	33.5
56077	ENSG00000148187	MRRF	9	+	122286038	122286166	122285168	122285287	122291748	122291840	56077	73,57	88,69	160145	40,45	201	73	2.85327e-14	3.98717e-12	0.232,0.231	0.592,0.539	-0.334	-33.4	33.4
55390	ENSG00000204179	PTPN20	10	+	46983093	46983221	46967956	46968047	46984229	46984564	55390	0,1	12,6	7,4	3,4	201	73	7.58097e-06	0.000168659	0.0,0.057	0.459,0.266	-0.334	-33.4	33.4
50342	ENSG00000168385	2002-09-01	2	+	241317498	241317599	241315943	241315982	241324408	241325244	50342	47,37	0,0	23,16	1,9	174	73	1.88616e-05	0.000367629	1.0,1.0	0.906,0.427	0.334	33.4	33.4
18326	ENSG00000167397	VKORC1	16	-	31093311	31093321	31091103	31091342	31094556	31094956	18326	6,5	10,6	2,1	25,25	83	73	5.43453e-05	0.000906949	0.345,0.423	0.066,0.034	0.334	33.4	33.4
5589	ENSG00000204536	CCHCR1	6	-	31157384	31157500	31157022	31157089	31158166	31158189	5589	25,10	14,10	31,48	8,6	189	73	0.0014982	0.0145884	0.408,0.279	0.599,0.755	-0.334	-33.4	33.4
68839	ENSG00000139737	SLAIN1	13	+	77743015	77743165	77719531	77719671	77744282	77744432	68839	9,7	11,9	12,13	3,4	223	73	0.00294837	0.0253626	0.211,0.203	0.567,0.515	-0.334	-33.4	33.4
59435	ENSG00000126787	DLGAP5	14	-	55148593	55148684	55148111	55148473	55150798	55150848	59435	2,5	52,38	5,3	11,1	164	73	0.00525039	0.0403374	0.017,0.055	0.168,0.572	-0.334	-33.4	33.4
24939	ENSG00000067064	IDI1	10	-	1043998	1044171	1043300	1043393	1048863	1049170	24939	420286	13,8	319336	71,71	246	73	0	0	0.906,0.914	0.571,0.584	0.333	33.3	33.3
62278	ENSG00000113593	PPWD1	5	+	65568917	65568994	65567512	65567615	65569631	65569732	62278	2,3	45,32	22,24	26,15	150	73	2.75613e-11	2.38348e-09	0.021,0.044	0.292,0.438	-0.333	-33.3	33.3
35886	ENSG00000175224	ATG13	11	+	46621059	46621157	46618324	46618375	46644278	46644360	35886	0,0	8,10	12,8	8,9	171	73	8.97053e-08	3.55757e-06	0.0,0.0	0.39,0.275	-0.333	-33.3	33.3
27960	ENSG00000148399	DPH7	9	-	137575712	137575923	137574751	137574843	137576079	137576167	27960	88,49	19,13	101123	6,4	284	73	2.54954e-06	6.55701e-05	0.543,0.492	0.812,0.888	-0.333	-33.3	33.3
1028	ENSG00000148498	PARD3	10	-	34450316	34450448	34401825	34401917	34470084	34470263	1028	19,18	0,0	36,30	4,8	205	73	6.63907e-06	0.000151486	1.0,1.0	0.762,0.572	0.333	33.3	33.3
48743	ENSG00000177150	FAM210A	18	-	13670870	13670968	13666230	13666713	13671861	13671939	48743	3,1	16,11	12,13	6,12	171	73	1.56346e-05	0.000312304	0.074,0.037	0.461,0.316	-0.333	-33.3	33.3
23530	ENSG00000156858	PRR14	16	+	30650992	30651127	30650777	30650806	30651595	30651668	23530	20,26	6,7	30,20	31,31	208	73	3.67834e-05	0.000652136	0.539,0.566	0.254,0.185	0.333	33.3	33.3
63317	ENSG00000173681	CXorf23	X	-	19953777	19953892	19937417	19937532	19965043	19965295	63317	7,8	0,0	12,10	4,1	188	73	7.62394e-05	0.00121266	1.0,1.0	0.538,0.795	0.333	33.3	33.3
39543	ENSG00000149428	HYOU1	11	-	119056278	119056418	119056069	119056167	119057074	119057142	39543	10,5	13,5	16,26	7,4	213	73	0.0037593	0.0308859	0.209,0.255	0.439,0.69	-0.333	-33.3	33.3
84700	ENSG00000224897	POT1-AS1	7	+	125089689	125089776	125080711	125080813	125099403	125099513	84700	2,2	1,0	2,3	3,1	160	73	0.0047158	0.0369763	0.477,1.0	0.233,0.578	0.333	33.3	33.3
84050	ENSG00000186001	LRCH3	3	+	197831939	197832062	197830769	197830863	197832196	197832317	84050	0,0	29,23	14,5	7,6	196	73	1.30291e-10	9.98168e-09	0.0,0.0	0.427,0.237	-0.332	-33.2	33.2
80769	ENSG00000177628	GBA	1	-	155244094	155244230	155239885	155240077	155244505	155244622	80769	59,23	0,0	20,15	3,3	209	73	2.48874e-05	0.000465166	1.0,1.0	0.7,0.636	0.332	33.2	33.2
78569	ENSG00000140577	CRTC3	15	+	90619740	90619790	90617882	90617968	90625775	90625940	78569	11,13	1,0	16,17	10,4	123	73	7.57481e-05	0.00120691	0.867,1.0	0.487,0.716	0.332	33.2	33.2
35310	ENSG00000093217	XYLB	3	+	38366807	38366873	38365607	38365736	38372654	38372736	35310	2,9	0,0	12,5	4,1	139	73	0.000124687	0.00185165	1.0,1.0	0.612,0.724	0.332	33.2	33.2
15509	ENSG00000163393	SLC22A15	1	+	116031711	116031811	116031365	116031581	116035186	116035327	15509	1,2	2,1	3,1	0,1	173	73	0.00569799	0.0430899	0.174,0.458	1.0,0.297	-0.332	-33.2	33.2
4114	ENSG00000072849	DERL2	17	-	5477843	5477999	5474609	5474789	5480053	5480144	4114	21,16	188140	223197	129104	229	73	0	0	0.034,0.035	0.355,0.376	-0.331	-33.1	33.1
67954	ENSG00000137871	ZNF280D	15	-	56667996	56668241	56666678	56666986	56668822	56668957	67954	8,4	43,21	22,24	10,8	318	73	1.63308e-11	1.48112e-09	0.041,0.042	0.336,0.408	-0.331	-33.1	33.1
21186	ENSG00000119599	DCAF4	14	+	72941150	72941376	72940219	72940377	72941744	72941824	21186	4,2	26,18	14,19	5,10	299	73	2.09256e-09	1.22443e-07	0.036,0.026	0.406,0.317	-0.331	-33.1	33.1
46092	ENSG00000189180	ZNF33A	10	+	38012297	38012350	38010669	38010783	38016870	38017015	46092	72,32	2,1	39,28	8,16	126	73	1.93826e-06	5.19414e-05	0.954,0.949	0.739,0.503	0.331	33.1	33.1
57483	ENSG00000101654	RNMT	18	+	13759941	13760208	13754113	13754147	13762038	13762344	57483	96,60	5,2	83111	17,24	340	73	1.93428e-05	0.000375548	0.805,0.866	0.512,0.498	0.331	33.1	33.1
16681	ENSG00000068097	HEATR6	17	-	60075704	60075833	60073745	60073886	60076129	60076237	16681	0,1	3,5	10,6	6,4	202	73	3.66112e-05	0.000649437	0.0,0.067	0.376,0.352	-0.331	-33.1	33.1
53072	ENSG00000163354	DCST2	1	-	155023363	155023383	155023116	155023257	155023831	155023959	53072	6,5	4,1	4,3	0,0	93	73	0.000127911	0.00189005	0.541,0.797	1.0,1.0	-0.331	-33.1	33.1
80996	ENSG00000259146	RP1-261D10.2	14	-	71294036	71294280	71292728	71292902	71295262	71295456	80996	37,14	3,4	24,26	1,0	317	73	0.000544497	0.00632259	0.74,0.446	0.847,1.0	-0.331	-33.1	33.1
15284	ENSG00000090487	SPG21	15	-	64987171	64987261	64983506	64983593	64988618	64988816	15284	1,0	1,4	3,14	5,2	163	73	0.000709966	0.00786799	0.309,0.0	0.212,0.758	-0.331	-33.1	33.1
12914	ENSG00000121417	ZNF211	19	+	57639911	57640067	57634628	57634755	57640703	57642279	12914	7,5	11,4	26,43	10,7	229	73	0.00126116	0.0126815	0.169,0.285	0.453,0.662	-0.331	-33.1	33.1
58259	ENSG00000084636	COL16A1	1	-	31698749	31698926	31698522	31698606	31699812	31699930	58259	35,28	30,17	30,26	8,3	250	73	0.00131222	0.0130899	0.254,0.325	0.523,0.717	-0.331	-33.1	33.1
69367	ENSG00000224259	LINC01133	1	+	159965498	159965645	159961217	159961405	159976643	159977112	69367	29,19	20,6	3,2	1,0	220	73	0.006382	0.0472368	0.325,0.512	0.499,1.0	-0.331	-33.1	33.1
3167	ENSG00000175575	PAAF1	11	+	73886928	73887099	73878778	73878819	73887353	73887457	3167	3,3	52,47	64,66	37,36	244	73	0	0	0.017,0.019	0.341,0.354	-0.33	-33	33
82610	ENSG00000109046	WSB1	17	+	27307743	27307907	27306781	27306882	27309099	27309272	82610	302197	62,25	14561548	7,8	237	73	0	0	0.6,0.708	0.985,0.983	-0.33	-33	33
80326	ENSG00000100697	DICER1	14	-	95131508	95131639	95130057	95130192	95132514	95132677	80326	73,55	0,0	70,60	13,10	204	73	9.73583e-10	6.1672e-08	1.0,1.0	0.658,0.682	0.33	33	33
27968	ENSG00000148399	DPH7	9	-	137576308	137576402	137576079	137576167	137577469	137577603	27968	65,56	25,15	88110	4,5	167	73	1.52738e-08	7.25998e-07	0.532,0.62	0.906,0.906	-0.33	-33	33
7649	ENSG00000114062	UBE3A	15	-	25407066	25407232	25405460	25405502	25409087	25409207	7649	46,25	38,25	79,60	19,12	239	73	3.08988e-07	1.06235e-05	0.27,0.234	0.559,0.604	-0.33	-33	33
28628	ENSG00000136682	CBWD2	2	+	113466482	113466566	113465128	113465173	113471032	113471089	28628	3,6	27,24	17,14	11,10	157	73	4.35779e-07	1.42816e-05	0.049,0.104	0.418,0.394	-0.33	-33	33
46717	ENSG00000244754	N4BP2L2	13	-	32480589	32480637	32443965	32444126	32517856	32517920	46717	56,30	31,15	12,12	24,34	121	73	5.67257e-07	1.80191e-05	0.521,0.547	0.232,0.176	0.33	33	33
88027	ENSG00000166199	ALKBH3	11	+	43892040	43892151	43889724	43889828	43901515	43901725	88027	75,56	2,6	57,78	18,30	184	73	3.41483e-06	8.43826e-05	0.937,0.787	0.557,0.508	0.33	33	33
17602	ENSG00000131446	MGAT1	5	-	180795837	180795875	180792372	180793097	180802679	180802794	17602	4,0	16,13	29,23	27,24	111	73	1.01135e-05	0.000216429	0.141,0.0	0.414,0.387	-0.33	-33	33
52137	ENSG00000258890	CEP95	17	+	64516722	64516828	64514247	64514358	64519320	64519436	52137	46,21	12,5	20,25	19,26	179	73	4.82447e-05	0.000817286	0.61,0.631	0.3,0.282	0.33	33	33
28250	ENSG00000220804	AC093642.5	2	+	242127211	242127364	242118964	242119057	242130654	242130866	28250	0,1	5,0	6,2	1,0	226	73	0.000145996	0.00212022	0.0,1.0	0.66,1.0	-0.33	-33	33
58602	ENSG00000126581	BECN1	17	-	42812230	42812356	42810715	42810928	42813947	42813989	58602	19,22	5,5	33,31	2,0	199	73	0.000254055	0.00336872	0.582,0.617	0.858,1.0	-0.33	-33	33
63662	ENSG00000168958	MFF	2	+	227347342	227347384	227340291	227340380	227352513	227352573	63662	16,28	2,5	24,19	13,17	115	73	0.000624913	0.00707963	0.835,0.78	0.54,0.415	0.33	33	33
14225	ENSG00000154920	EME1	17	+	50378599	50378681	50376065	50376193	50378773	50378895	14225	6,5	3,3	11,3	0,1	155	73	0.000663287	0.00743546	0.485,0.44	1.0,0.586	-0.33	-33	33
18961	ENSG00000116698	SMG7	1	+	183501130	183501267	183472499	183472649	183502252	183502391	18961	23,17	0,0	12,9	3,1	210	73	0.000979362	0.0102664	1.0,1.0	0.582,0.758	0.33	33	33
38549	ENSG00000076554	TPD52	8	-	80109827	80109935	80064477	80064593	80171020	80171200	38549	2,4	3,1	0,1	3,2	181	73	0.00269836	0.0236513	0.212,0.617	0.0,0.168	0.33	33	33
38642	ENSG00000154723	ATP5J	21	-	25733214	25733360	25729630	25729801	25734988	25735027	38642	6,2	64,43	29,29	20,16	219	73	0	0	0.03,0.015	0.326,0.377	-0.329	-32.9	32.9
40229	ENSG00000153214	TMEM87B	2	+	112077191	112077282	112066935	112067067	112081056	112081118	40229	66,46	0,0	65,37	8,13	164	73	1.46161e-08	6.99327e-07	1.0,1.0	0.783,0.559	0.329	32.9	32.9
27952	ENSG00000148399	DPH7	9	-	137575708	137575866	137574751	137574843	137576079	137576167	27952	64,41	19,13	81,79	6,4	231	73	7.6658e-06	0.000170198	0.516,0.499	0.81,0.862	-0.329	-32.9	32.9
30217	ENSG00000147162	OGT	X	+	71544549	71544635	71537828	71538072	71547906	71548023	30217	67,45	0,1	13,15	4,3	159	73	1.04489e-05	0.000222286	1.0,0.954	0.599,0.697	0.329	32.9	32.9
8458	ENSG00000147526	TACC1	8	+	38744894	38745493	38742350	38742451	38788703	38788819	8458	67,35	0,0	39,36	2,2	672	73	0.000534072	0.00621817	1.0,1.0	0.679,0.662	0.329	32.9	32.9
62247	ENSG00000004660	CAMKK1	17	-	3881626	3882564	3878830	3880434	3883041	3883175	62247	35,34	0,0	59,47	1,3	1011	73	0.000990693	0.0103652	1.0,1.0	0.81,0.531	0.329	32.9	32.9
50573	ENSG00000244300	GATA2-AS1	3	+	128499539	128499661	128489778	128490069	128501608	128502348	50573	40,24	27,24	16,23	5,3	195	73	0.00276093	0.0240649	0.357,0.272	0.545,0.742	-0.329	-32.9	32.9
6328	ENSG00000133226	SRRM1	1	+	24648023	24648166	24646666	24646789	24648858	24648887	6328	6,7	59,42	78102	61,44	216	73	1.11022e-16	2.20417e-14	0.033,0.053	0.302,0.439	-0.328	-32.8	32.8
44616	ENSG00000100813	ACIN1	14	-	23067313	23068671	23065965	23066008	23069475	23069525	44616	769526	86,51	11651192	30,33	1431	73	2.39808e-14	3.3801e-12	0.313,0.345	0.665,0.648	-0.328	-32.8	32.8
20841	ENSG00000144674	GOLGA4	3	+	37273535	37273601	37251394	37251484	37281957	37282272	20841	48,21	0,0	117,92	23,30	139	73	2.39182e-09	1.38202e-07	1.0,1.0	0.728,0.617	0.328	32.8	32.8
75481	ENSG00000134262	AP4B1	1	-	113899124	113899352	113898717	113898801	113899903	113900024	75481	7,10	26,29	37,18	15,6	301	73	2.87847e-09	1.6257e-07	0.061,0.077	0.374,0.421	-0.328	-32.8	32.8
32980	ENSG00000146963	LUC7L2	7	+	139363175	139363259	139359911	139360322	139374400	139374471	32980	35,38	0,0	72104	21,18	157	73	7.5563e-09	3.83522e-07	1.0,1.0	0.615,0.729	0.328	32.8	32.8
55853	ENSG00000090316	MAEA	4	+	1327626	1327703	1315396	1315600	1332756	1332854	55853	68,53	0,0	55,25	8,9	150	73	1.09728e-08	5.37653e-07	1.0,1.0	0.77,0.575	0.328	32.8	32.8
62521	ENSG00000076043	REXO2	11	+	114445978	114446087	114440655	114440739	114449845	114450265	62521	94,64	5,0	72,69	15,21	182	73	3.47358e-07	1.17139e-05	0.883,1.0	0.658,0.569	0.328	32.8	32.8
2569	ENSG00000108175	ZMIZ1	10	+	79162055	79162133	79139681	79139777	79201583	79201692	2569	43,37	0,0	14,13	1,7	151	73	9.90441e-06	0.000212908	1.0,1.0	0.871,0.473	0.328	32.8	32.8
48662	ENSG00000221978	CCNL2	1	-	1388625	1388743	1387953	1388065	1388949	1389047	48662	22,14	5,4	74,60	2,2	191	73	0.000288072	0.00373533	0.627,0.572	0.934,0.92	-0.328	-32.8	32.8
81253	ENSG00000172113	NME6	3	-	48296118	48296158	48295074	48295235	48296726	48296829	81253	23,9	11,7	33,39	3,6	113	73	0.000784375	0.00851864	0.575,0.454	0.877,0.808	-0.328	-32.8	32.8
35632	ENSG00000149346	SLX4IP	20	+	10621271	10621414	10601730	10601819	10622658	10628034	35632	16,10	0,0	10,15	2,2	216	73	0.0011795	0.011975	1.0,1.0	0.628,0.717	0.328	32.8	32.8
64528	ENSG00000163512	AZI2	3	-	28337525	28337707	28336736	28336885	28338492	28338615	64528	11,4	0,1	12,8	2,7	255	73	0.0014326	0.0140602	1.0,0.534	0.632,0.247	0.328	32.8	32.8
78383	ENSG00000170412	GPRC5C	17	+	74448822	74448915	74446848	74446998	74449334	74450580	78383	1,1	0,4	7,8	1,0	166	73	0.00215529	0.0196652	1.0,0.099	0.755,1.0	-0.328	-32.8	32.8
78582	ENSG00000251022	THAP9-AS1	4	-	82895691	82895774	82893008	82894847	82900076	82900223	78582	140,98	6,5	142136	57,38	156	73	1.11082e-11	1.0438e-09	0.916,0.902	0.538,0.626	0.327	32.7	32.7
80112	ENSG00000125772	GPCPD1	20	-	5586193	5586269	5584280	5584322	5593326	5593411	80112	50,37	0,0	104,76	21,21	149	73	4.43854e-10	3.03288e-08	1.0,1.0	0.708,0.639	0.327	32.7	32.7
49552	ENSG00000253982	CTD-2336O2.1	8	-	1763022	1763198	1762624	1762928	1764300	1764339	49552	123,96	43,25	137157	13,6	249	73	1.47103e-07	5.54353e-06	0.456,0.53	0.755,0.885	-0.327	-32.7	32.7
67820	ENSG00000249115	HAUS5	19	+	35615707	35615931	35615226	35615386	35617123	35617193	67820	3,3	8,11	27,33	11,11	297	73	1.81906e-06	4.92947e-05	0.084,0.063	0.376,0.424	-0.327	-32.7	32.7
12604	ENSG00000090006	LTBP4	19	+	40622949	40623021	40619346	40619493	40623603	40623732	12604	31,16	0,0	17,31	7,4	145	73	3.66577e-06	8.9472e-05	1.0,1.0	0.55,0.796	0.327	32.7	32.7
27972	ENSG00000148399	DPH7	9	-	137575712	137575892	137574751	137574843	137576079	137576167	27972	73,41	19,13	77,91	6,4	253	73	1.39258e-05	0.000284184	0.526,0.476	0.787,0.868	-0.327	-32.7	32.7
49976	ENSG00000157800	SLC37A3	7	-	140351948	140352181	140351272	140351451	140355667	140355764	49976	10,19	0,0	32,28	4,3	306	73	2.8605e-05	0.000524121	1.0,1.0	0.656,0.69	0.327	32.7	32.7
43630	ENSG00000101363	MANBAL	20	+	37297346	37297534	37289662	37289686	37301207	37301413	43630	55,38	23,20	118,86	9,15	261	73	4.81596e-05	0.000816057	0.401,0.347	0.786,0.616	-0.327	-32.7	32.7
58311	ENSG00000254093	PINX1	8	-	10820192	10820269	10764962	10765916	10826151	10826244	58311	38,29	7,10	35,41	41,35	150	73	5.89351e-05	0.000973072	0.725,0.585	0.294,0.363	0.327	32.7	32.7
33215	ENSG00000167595	PROSER3	19	+	35765033	35765176	35764853	35764936	35766767	35766955	33215	16,7	3,1	19,17	0,0	216	73	0.000512808	0.00600603	0.643,0.703	1.0,1.0	-0.327	-32.7	32.7
49594	ENSG00000185049	NELFA	4	-	2006997	2007199	1989707	1989869	2008749	2008848	49594	1,2	0,0	10,2	5,0	275	73	0.000889726	0.00949337	1.0,1.0	0.347,1.0	0.327	32.7	32.7
31301	ENSG00000185485	SDHAP1	3	-	195984599	195984737	195984111	195984276	195985626	195985789	31301	3,0	5,4	40,35	13,27	211	73	0.000957937	0.0100759	0.172,0.0	0.516,0.31	-0.327	-32.7	32.7
35606	ENSG00000241057	AC004985.12	7	-	43969730	43969861	43966002	43966395	43972629	43972693	35606	11,9	3,6	9,2	12,14	204	73	0.00334676	0.0281101	0.567,0.349	0.212,0.049	0.327	32.7	32.7
29343	ENSG00000137776	SLTM	15	-	58899730	58899937	58898815	58898852	58901259	58901287	29343	587388	26,19	251241	56,61	280	73	2.22045e-16	4.25274e-14	0.855,0.842	0.539,0.507	0.326	32.6	32.6
4324	ENSG00000010244	ZNF207	17	+	32366664	32366713	32365329	32365487	32367771	32368014	4324	90,76	75,68	90,69	18,16	122	73	1.08598e-09	6.76724e-08	0.418,0.401	0.749,0.721	-0.326	-32.6	32.6
5604	ENSG00000129103	SUMF2	7	+	56074113	56074218	56073008	56073111	56074585	56074736	5604	148116	20,11	86,72	40,37	178	73	4.13821e-09	2.23076e-07	0.752,0.812	0.469,0.444	0.326	32.6	32.6
17478	ENSG00000159023	EPB41	1	+	29060421	29060484	29053103	29053312	29064981	29065158	17478	59,41	28,16	22,13	24,48	136	73	1.51257e-05	0.000304191	0.531,0.579	0.33,0.127	0.326	32.6	32.6
43628	ENSG00000101363	MANBAL	20	+	37297295	37297534	37289662	37289686	37301207	37301413	43628	64,46	23,20	136103	9,15	312	73	3.66564e-05	0.000650063	0.394,0.35	0.78,0.616	-0.326	-32.6	32.6
40400	ENSG00000100890	KIAA0391	14	+	35126734	35126782	35123504	35124231	35127478	35127611	40400	39,31	3,3	21,14	8,9	121	73	0.000285698	0.00371137	0.887,0.862	0.613,0.484	0.326	32.6	32.6
54065	ENSG00000213096	ZNF254	19	+	24034522	24034712	24033404	24033621	24046183	24046279	54065	2,2	7,3	21,19	10,5	263	73	0.000460536	0.00549866	0.073,0.156	0.368,0.513	-0.326	-32.6	32.6
39676	ENSG00000184110	EIF3C	16	+	28720914	28721032	28715306	28715434	28723163	28723217	39676	6,2	12,2	13,12	4,4	191	73	0.00181224	0.0169971	0.16,0.277	0.554,0.534	-0.326	-32.6	32.6
85888	ENSG00000196756	SNHG17	20	-	38422290	38422368	38421005	38421098	38425934	38426048	85888	3,1	3,1	0,0	1,3	151	73	0.00199396	0.0184281	0.326,0.326	0.0,0.0	0.326	32.6	32.6
78501	ENSG00000154640	BTG3	21	-	17604144	17604273	17598616	17598824	17604859	17604997	78501	10,7	48,31	170175	109,82	202	73	7.77156e-16	1.40187e-13	0.07,0.075	0.36,0.435	-0.325	-32.5	32.5
8790	ENSG00000163257	DCAF16	4	-	17809536	17809692	17805106	17805225	17810446	17810711	8790	5,3	25,12	31,25	12,16	229	73	7.16141e-08	2.89834e-06	0.06,0.074	0.452,0.332	-0.325	-32.5	32.5
49553	ENSG00000253982	CTD-2336O2.1	8	-	1763022	1763201	1762624	1762928	1764300	1764339	49553	127,99	43,25	141162	13,6	252	73	1.35845e-07	5.17315e-06	0.461,0.534	0.759,0.887	-0.325	-32.5	32.5
16058	ENSG00000137210	TMEM14B	6	+	10751136	10751234	10749621	10749698	10770076	10770204	16058	115,56	4,5	23,32	11,8	171	73	2.96032e-05	0.000540132	0.925,0.827	0.472,0.631	0.325	32.5	32.5
82382	ENSG00000196576	PLXNB2	22	-	50294718	50294778	50289516	50290597	50307552	50307603	82382	40,35	6,5	22,27	17,14	133	73	0.000125339	0.00185934	0.785,0.793	0.415,0.514	0.325	32.5	32.5
28065	ENSG00000162976	PQLC3	2	+	11174967	11175009	11160624	11160748	11177736	11178874	28065	10,13	0,0	6,6	3,1	115	73	0.00158355	0.0152611	1.0,1.0	0.559,0.792	0.325	32.5	32.5
50950	ENSG00000099338	CATSPERG	19	+	38362209	38362272	38361647	38361861	38362375	38362574	50950	13,5	2,2	3,4	0,0	136	73	0.00251591	0.022345	0.777,0.573	1.0,1.0	-0.325	-32.5	32.5
79698	ENSG00000109618	SEPSECS	4	-	25159509	25159764	25158944	25159107	25160255	25160398	79698	7,3	5,4	32,25	7,5	328	73	0.00431896	0.034505	0.238,0.143	0.504,0.527	-0.325	-32.5	32.5
19631	ENSG00000070159	PTPN3	9	-	109383957	109384175	109383422	109383551	109389232	109389379	19631	14,11	41,30	42,53	24,13	291	73	4.31303e-08	1.8393e-06	0.079,0.084	0.305,0.506	-0.324	-32.4	32.4
82043	ENSG00000107897	ACBD5	10	-	27220372	27220464	27219722	27219857	27223206	27223239	82043	0,1	19,10	5,7	5,5	165	73	5.62409e-07	1.78738e-05	0.0,0.042	0.307,0.382	-0.324	-32.4	32.4
40922	ENSG00000040531	CTNS	17	+	3647443	3647522	3640187	3640267	3654997	3655101	40922	31,20	1,0	25,20	7,5	152	73	8.49407e-06	0.000185925	0.937,1.0	0.632,0.658	0.324	32.4	32.4
26056	ENSG00000136044	APPL2	12	-	105233090	105233298	105229124	105229223	105235958	105236093	26056	4,11	22,15	24,16	6,8	281	73	2.09062e-05	0.000401471	0.045,0.16	0.51,0.342	-0.324	-32.4	32.4
19553	ENSG00000123358	NR4A1	12	+	52040829	52040957	52037714	52038749	52041809	52041929	19553	0,0	1,1	3,2	1,5	201	73	0.00261158	0.0230501	0.0,0.0	0.521,0.127	-0.324	-32.4	32.4
52189	ENSG00000225484	NUTM2B-AS1	10	-	79808762	79808963	79806038	79806122	79814612	79814716	52189	20,22	5,6	37,18	2,1	274	73	0.00501324	0.03886	0.516,0.494	0.831,0.827	-0.324	-32.4	32.4
30057	ENSG00000141551	CSNK1D	17	-	82245975	82246039	82244300	82244831	82248874	82249014	30057	278241	13,8	174177	53,69	137	73	0	0	0.919,0.941	0.636,0.578	0.323	32.3	32.3
18273	ENSG00000117625	RCOR3	1	+	211312354	211312487	211304010	211304140	211312719	211313025	18273	144,83	38,28	224274	18,9	206	73	1.34059e-10	1.02463e-08	0.573,0.512	0.815,0.915	-0.323	-32.3	32.3
37607	ENSG00000163608	C3orf17	3	-	113010642	113010704	113008170	113008430	113011044	113011305	37607	126,73	5,3	55,69	23,20	135	73	9.07717e-10	5.80075e-08	0.932,0.929	0.564,0.651	0.323	32.3	32.3
19633	ENSG00000070159	PTPN3	9	-	109384015	109384213	109383422	109383551	109389232	109389379	19633	20,9	41,30	50,44	24,13	271	73	3.57962e-09	1.96213e-07	0.116,0.075	0.359,0.477	-0.323	-32.3	32.3
22029	ENSG00000162910	MRPL55	1	-	228108436	228108474	228108234	228108318	228108954	228109021	22029	44,24	62,37	66,64	26,24	111	73	3.68751e-08	1.59447e-06	0.318,0.299	0.625,0.637	-0.323	-32.3	32.3
27957	ENSG00000148399	DPH7	9	-	137575712	137575894	137574751	137574843	137576079	137576167	27957	81,42	19,13	83100	6,4	255	73	1.197e-05	0.000249991	0.55,0.48	0.798,0.877	-0.323	-32.3	32.3
70639	ENSG00000034677	RNF19A	8	-	100303159	100303344	100288206	100288267	100309866	100310327	70639	34,17	6,8	13,12	23,13	258	73	0.000467204	0.00556704	0.616,0.375	0.138,0.207	0.323	32.3	32.3
31546	ENSG00000092020	PPP2R3C	14	-	35116662	35116737	35110524	35110629	35121901	35122101	31546	50,43	13,10	32,13	19,21	148	73	0.000676515	0.00755617	0.655,0.68	0.454,0.234	0.323	32.3	32.3
4351	ENSG00000170100	ZNF778	16	+	89223156	89223279	89222091	89222183	89224718	89224802	4351	4,14	0,1	16,9	3,3	196	73	0.00166827	0.0158952	1.0,0.839	0.665,0.528	0.323	32.3	32.3
53275	ENSG00000217930	PAM16	16	-	4348645	4348818	4345289	4346006	4351231	4351270	53275	6,7	0,1	11,14	3,4	246	73	0.00181758	0.0170203	1.0,0.675	0.521,0.509	0.323	32.3	32.3
62272	ENSG00000180376	CCDC66	3	+	56565133	56565204	56563683	56564125	56566593	56566738	62272	8,7	10,3	2,2	11,9	144	73	0.00296317	0.0254563	0.289,0.542	0.084,0.101	0.323	32.3	32.3
31433	ENSG00000101126	ADNP	20	-	50904765	50904849	50903888	50904001	50930825	50930990	31433	16,7	12,10	17,21	5,5	157	73	0.00404772	0.0327413	0.383,0.246	0.613,0.661	-0.323	-32.3	32.3
36768	ENSG00000196233	LCOR	10	+	96833405	96833479	96832259	96832399	96907264	96907330	36768	21,19	1,2	11,8	5,3	147	73	0.00443316	0.0351795	0.912,0.825	0.522,0.57	0.323	32.3	32.3
56811	ENSG00000136527	TRA2B	3	-	185931576	185931852	185926726	185926734	185937824	185938029	56811	456283	71,54	12331230	43,34	349	73	0	0	0.573,0.523	0.857,0.883	-0.322	-32.2	32.2
19722	ENSG00000114982	KANSL3	2	-	96615491	96615544	96613487	96613619	96619358	96619544	19722	3,1	52,32	20,20	20,24	126	73	2.58638e-12	2.70775e-10	0.032,0.018	0.367,0.326	-0.322	-32.2	32.2
19629	ENSG00000070159	PTPN3	9	-	109384015	109384175	109383422	109383551	109389232	109389379	19629	11,5	41,30	34,36	24,13	233	73	3.08294e-09	1.72177e-07	0.078,0.05	0.307,0.465	-0.322	-32.2	32.2
9002	ENSG00000182979	MTA1	14	+	105449358	105449409	105445417	105445511	105450057	105450184	9002	99,81	11,10	82,54	40,35	124	73	7.03359e-09	3.60079e-07	0.841,0.827	0.547,0.476	0.322	32.2	32.2
8666	ENSG00000249859	PVT1	8	+	128097219	128097405	128096517	128096654	128099369	128099573	8666	1,0	9,2	24,16	9,14	259	73	2.18472e-06	5.74816e-05	0.03,0.0	0.429,0.244	-0.322	-32.2	32.2
15717	ENSG00000255284	AP006621.5	11	+	778112	778218	777607	777695	783529	783671	15717	14,10	1,4	6,8	0,0	179	73	0.000152622	0.00220026	0.851,0.505	1.0,1.0	-0.322	-32.2	32.2
53280	ENSG00000217930	PAM16	16	-	4343482	4343671	4341367	4341504	4351231	4351270	53280	28,15	4,3	28,35	1,0	262	73	0.000159157	0.00227633	0.661,0.582	0.886,1.0	-0.322	-32.2	32.2
54875	ENSG00000186908	ZDHHC17	12	+	76797433	76797542	76763587	76764329	76805316	76805439	54875	44,27	3,1	38,36	11,12	182	73	0.000169031	0.00238921	0.855,0.915	0.581,0.546	0.322	32.2	32.2
70728	ENSG00000230798	FOXD3-AS1	1	-	63321850	63322080	63321366	63321463	63322315	63322436	70728	6,2	0,0	20,23	2,3	303	73	0.000354406	0.00445618	1.0,1.0	0.707,0.649	0.322	32.2	32.2
32779	ENSG00000170264	FAM161A	2	-	61838537	61838705	61836009	61836109	61839420	61840581	32779	37,15	7,3	15,8	8,9	241	73	0.00351465	0.0292439	0.616,0.602	0.362,0.212	0.322	32.2	32.2
3381	ENSG00000101413	RPRD1B	20	+	38086696	38086846	38066180	38066256	38087862	38088011	3381	6,3	1,0	7,13	3,3	223	73	0.00403606	0.0326612	0.663,1.0	0.433,0.587	0.322	32.2	32.2
14494	ENSG00000151640	DPYSL4	10	+	132192368	132192520	132190746	132190835	132192657	132192842	14494	4,10	10,5	31,24	6,7	225	73	0.00438856	0.0349106	0.115,0.394	0.626,0.527	-0.322	-32.2	32.2
29361	ENSG00000137776	SLTM	15	-	58899469	58899709	58898815	58898852	58901259	58901287	29361	776429	26,19	303278	56,61	313	73	0	0	0.874,0.84	0.558,0.515	0.321	32.1	32.1
28033	ENSG00000124193	SRSF6	20	+	43459304	43459420	43458360	43458509	43459770	43459895	28033	344247	114115	336293	25,29	189	73	1.66533e-15	2.80219e-13	0.538,0.453	0.838,0.796	-0.321	-32.1	32.1
36686	ENSG00000111596	CNOT2	12	+	70329422	70329570	70319297	70319364	70335437	70335464	36686	179110	2,5	107,87	21,21	221	73	8.96359e-10	5.73943e-08	0.967,0.879	0.627,0.578	0.321	32.1	32.1
75424	ENSG00000140943	MBTPS1	16	-	84075525	84075656	84074596	84074741	84081746	84081903	75424	9,4	51,31	21,25	18,11	204	73	3.05886e-09	1.71272e-07	0.059,0.044	0.295,0.449	-0.321	-32.1	32.1
28661	ENSG00000214078	CPNE1	20	-	35658929	35659014	35632794	35632923	35664759	35664900	28661	43,40	18,15	31,25	41,54	158	73	2.08933e-07	7.54605e-06	0.525,0.552	0.259,0.176	0.321	32.1	32.1
68264	ENSG00000204842	ATXN2	12	-	111516153	111516399	111513356	111513539	111518248	111518427	68264	92,85	15,14	180173	7,2	319	73	3.69409e-07	1.23934e-05	0.584,0.581	0.855,0.952	-0.321	-32.1	32.1
39638	ENSG00000065029	ZNF76	6	+	35294731	35294915	35294455	35294569	35295143	35295983	39638	16,10	32,28	31,26	9,13	257	73	7.21474e-07	2.21403e-05	0.124,0.092	0.495,0.362	-0.321	-32.1	32.1
86013	ENSG00000087008	ACOX3	4	-	8374067	8374218	8373560	8373628	8374977	8375152	86013	0,0	9,9	4,5	2,5	224	73	6.31232e-06	0.000144992	0.0,0.0	0.395,0.246	-0.321	-32.1	32.1
57480	ENSG00000101654	RNMT	18	+	13730626	13730755	13726703	13726729	13731475	13731821	57480	54,30	5,0	56,57	14,16	202	73	0.000745011	0.00817841	0.796,1.0	0.591,0.563	0.321	32.1	32.1
2421	ENSG00000077157	PPP1R12B	1	+	202430730	202430810	202428854	202428929	202431479	202431619	2421	10,9	0,0	9,7	3,1	153	73	0.00130198	0.0130176	1.0,1.0	0.589,0.77	0.321	32.1	32.1
6428	ENSG00000111711	GOLT1B	12	+	21507943	21508109	21506884	21506976	21512294	21512376	6428	16,24	2,0	52,52	16,12	239	73	0.00137466	0.013594	0.71,1.0	0.498,0.57	0.321	32.1	32.1
70984	ENSG00000007541	PIGQ	16	+	582247	582309	580857	580972	582882	583035	70984	19,25	1,2	14,18	10,4	135	73	0.00196274	0.0181757	0.911,0.871	0.431,0.709	0.321	32.1	32.1
60585	ENSG00000085511	MAP3K4	6	+	161108950	161109041	161108742	161108859	161109754	161109914	60585	10,4	10,9	18,16	6,6	164	73	0.00389175	0.0317419	0.308,0.165	0.572,0.543	-0.321	-32.1	32.1
14988	ENSG00000049283	EPN3	17	+	50536028	50536278	50532763	50532985	50536420	50536470	14988	32,34	16,26	36,40	3,11	323	73	0.0048646	0.0379329	0.311,0.228	0.731,0.451	-0.321	-32.1	32.1
25729	ENSG00000198715	GLMP	1	-	156290976	156291106	156290095	156290360	156291402	156291550	25729	42,12	7,6	16,17	2,0	203	73	0.0062242	0.0463216	0.683,0.418	0.742,1.0	-0.321	-32.1	32.1
10387	ENSG00000104047	DTWD1	15	+	49631000	49631058	49625112	49625431	49632158	49632302	10387	17,20	52,40	83,96	48,49	131	73	2.29478e-10	1.67395e-08	0.154,0.218	0.491,0.522	-0.32	-32	32
7672	ENSG00000114062	UBE3A	15	-	25407066	25407262	25405460	25405502	25409087	25409207	7672	49,34	38,25	88,70	19,12	269	73	3.49682e-07	1.1774e-05	0.259,0.27	0.557,0.613	-0.32	-32	32
16286	ENSG00000178921	PFAS	17	+	8256001	8256159	8255804	8255910	8256266	8256407	16286	0,2	13,10	9,8	5,5	231	73	9.84235e-07	2.91308e-05	0.0,0.059	0.363,0.336	-0.32	-32	32
2933	ENSG00000146067	FAM193B	5	-	177531952	177532193	177531281	177531521	177532442	177532641	2933	65,50	13,8	215243	6,8	314	73	1.32263e-06	3.7545e-05	0.538,0.592	0.893,0.876	-0.32	-32	32
2920	ENSG00000146067	FAM193B	5	-	177531952	177532131	177531281	177531521	177532442	177532641	2920	49,42	13,8	170191	6,8	252	73	2.24797e-06	5.8813e-05	0.522,0.603	0.891,0.874	-0.32	-32	32
47394	ENSG00000074603	DPP8	15	-	65455711	65455841	65454262	65454415	65456224	65456371	47394	6,6	27,18	12,30	10,10	203	73	1.11711e-05	0.000235574	0.074,0.107	0.301,0.519	-0.32	-32	32
862	ENSG00000181264	TMEM136	11	+	120327126	120327326	120325128	120325368	120327440	120327641	862	2,2	3,9	17,32	6,12	273	73	4.78276e-05	0.000811487	0.151,0.056	0.431,0.416	-0.32	-32	32
48653	ENSG00000221978	CCNL2	1	-	1388625	1388767	1387953	1388065	1388949	1389047	48653	25,17	5,4	88,71	2,2	215	73	0.000246118	0.00327682	0.629,0.591	0.937,0.923	-0.32	-32	32
35070	ENSG00000064270	ATP2C2	16	+	84461381	84461600	84460762	84460801	84461713	84461812	35070	13,19	86,62	47,35	21,14	292	73	0	0	0.036,0.071	0.359,0.385	-0.319	-31.9	31.9
64184	ENSG00000260269	CTD-2323K18.1	15	-	75600636	75600890	75598278	75598681	75601137	75601186	64184	27,32	61,52	100,88	27,30	327	73	1.77636e-15	2.9813e-13	0.09,0.121	0.453,0.396	-0.319	-31.9	31.9
30941	ENSG00000087087	SRRT	7	+	100880695	100880769	100875572	100875712	100881284	100881413	30941	24,12	94,91	60,74	54,44	147	73	2.44249e-15	3.98628e-13	0.113,0.061	0.356,0.455	-0.319	-31.9	31.9
74288	ENSG00000126226	PCID2	13	-	113190871	113190992	113185484	113185560	113195070	113195125	74288	158115	1,6	74,93	24,16	194	73	1.70071e-08	7.93896e-07	0.983,0.878	0.537,0.686	0.319	31.9	31.9
39652	ENSG00000065029	ZNF76	6	+	35294689	35294915	35294455	35294569	35295143	35295983	39652	17,11	32,28	34,30	9,13	299	73	1.59246e-07	5.93585e-06	0.115,0.088	0.48,0.36	-0.319	-31.9	31.9
66876	ENSG00000133678	TMEM254	10	+	80081639	80081734	80078645	80078786	80081840	80082026	66876	7,2	41,25	17,14	9,15	168	73	3.03536e-07	1.04416e-05	0.069,0.034	0.451,0.289	-0.319	-31.9	31.9
41698	ENSG00000010803	SCMH1	1	-	41152598	41152741	41151613	41151684	41160874	41160898	41698	49,49	9,10	58,66	1,1	216	73	1.12903e-06	3.29039e-05	0.648,0.623	0.951,0.957	-0.319	-31.9	31.9
83986	ENSG00000135837	CEP350	1	+	180003173	180003287	179996552	179997175	180011928	180012075	83986	38,21	0,0	28,28	3,8	187	73	2.16624e-06	5.71337e-05	1.0,1.0	0.785,0.577	0.319	31.9	31.9
64919	ENSG00000047621	C12orf4	12	-	4518057	4518255	4505305	4505380	4525253	4525375	64919	93,75	3,2	79,76	16,14	271	73	3.40778e-06	8.4251e-05	0.893,0.91	0.571,0.594	0.319	31.9	31.9
50367	ENSG00000168385	2002-09-01	2	+	241316421	241316540	241315354	241315610	241324215	241324241	50367	17,5	37,30	11,12	4,9	192	73	0.000288439	0.00373789	0.149,0.06	0.511,0.336	-0.319	-31.9	31.9
28180	ENSG00000122783	C7orf49	7	-	135168785	135168867	135167731	135167807	135168968	135169060	28180	45,43	15,19	23,18	0,3	155	73	0.00118605	0.0120322	0.586,0.516	1.0,0.739	-0.319	-31.9	31.9
80531	ENSG00000111325	OGFOD2	12	+	122977980	122978199	122976870	122976970	122978359	122978569	80531	46,32	7,7	46,34	3,0	292	73	0.00263694	0.0232456	0.622,0.533	0.793,1.0	-0.319	-31.9	31.9
3440	ENSG00000110619	CARS	11	-	3040447	3040600	3039834	3039931	3040895	3041031	3440	9,4	122,83	88,81	58,50	226	73	0	0	0.023,0.015	0.329,0.344	-0.318	-31.8	31.8
75423	ENSG00000140943	MBTPS1	16	-	84075545	84075656	84074596	84074741	84081746	84081903	75423	8,4	51,31	23,19	18,11	184	73	4.0551e-10	2.81218e-08	0.059,0.049	0.336,0.407	-0.318	-31.8	31.8
46482	ENSG00000100796	PPP4R3A	14	-	91466260	91466416	91465249	91465419	91470836	91470995	46482	74,41	42,30	256227	48,36	229	73	2.17797e-09	1.27199e-07	0.36,0.303	0.63,0.668	-0.318	-31.8	31.8
87652	ENSG00000130309	COLGALT1	19	+	17580421	17580619	17579481	17579609	17580698	17580905	87652	26,20	24,26	62,65	16,16	271	73	4.05921e-07	1.34383e-05	0.226,0.172	0.511,0.523	-0.318	-31.8	31.8
63193	ENSG00000204580	DDR1	6	+	30885624	30885680	30882954	30882983	30888687	30888814	63193	33,17	18,15	6,7	19,31	129	73	3.5497e-06	8.70633e-05	0.509,0.391	0.152,0.113	0.318	31.8	31.8
43626	ENSG00000101363	MANBAL	20	+	37297325	37297534	37289662	37289686	37301207	37301413	43626	60,40	23,20	116,91	9,15	282	73	6.40634e-05	0.00104607	0.403,0.341	0.769,0.611	-0.318	-31.8	31.8
69626	ENSG00000197150	ABCB8	7	+	151028779	151028911	151028449	151028610	151031240	151031291	69626	13,3	2,2	1,6	0,1	205	73	0.00114134	0.0116475	0.698,0.348	1.0,0.681	-0.318	-31.8	31.8
72220	ENSG00000224597	SVIL-AS1	10	+	29458273	29458520	29415356	29415412	29482832	29483432	72220	40,30	1,1	27,20	4,4	320	73	0.00356779	0.0296121	0.901,0.873	0.606,0.533	0.318	31.8	31.8
33484	ENSG00000125944	HNRNPR	1	-	23333517	23333724	23323555	23323732	23337753	23337861	33484	300239	18,9	179172	46,37	280	73	3.45073e-11	2.93352e-09	0.813,0.874	0.504,0.548	0.317	31.7	31.7
27946	ENSG00000148399	DPH7	9	-	137575708	137575923	137574751	137574843	137576079	137576167	27946	102,59	19,13	130141	6,4	288	73	1.14469e-06	3.3322e-05	0.576,0.535	0.846,0.899	-0.317	-31.7	31.7
65756	ENSG00000107779	BMPR1A	10	+	86838864	86838979	86756649	86756919	86875866	86876085	65756	17,26	0,0	23,22	2,7	188	73	7.59234e-06	0.000168845	1.0,1.0	0.817,0.55	0.317	31.7	31.7
76689	ENSG00000114423	CBLB	3	-	105681478	105681610	105678430	105678571	105681723	105681818	76689	47,26	10,6	37,47	2,0	205	73	2.09601e-05	0.000402388	0.626,0.607	0.868,1.0	-0.317	-31.7	31.7
74291	ENSG00000126226	PCID2	13	-	113190867	113190992	113185484	113185560	113195070	113195125	74291	64,60	1,6	63,71	24,16	198	73	7.37041e-05	0.00117954	0.959,0.787	0.492,0.621	0.317	31.7	31.7
15574	ENSG00000107643	MAPK8	10	+	48325896	48325965	48308094	48308288	48401611	48401782	15574	28,14	10,21	4,10	25,33	142	73	0.000653551	0.00734022	0.59,0.255	0.076,0.135	0.317	31.7	31.7
31309	ENSG00000185485	SDHAP1	3	-	195984593	195984737	195984111	195984276	195985626	195985789	31309	2,1	5,4	42,36	13,27	217	73	0.000911388	0.00967537	0.119,0.078	0.521,0.31	-0.317	-31.7	31.7
79060	ENSG00000112877	CEP72	5	+	665900	666099	665179	665325	666863	667168	79060	13,11	1,3	49,36	0,1	272	73	0.001622	0.0155488	0.777,0.496	1.0,0.906	-0.317	-31.7	31.7
676	ENSG00000123297	TSFM	12	+	57802173	57802264	57792985	57793073	57802554	57802774	676	2,2	1,1	1,0	1,2	164	73	0.00377007	0.0309588	0.471,0.471	0.308,0.0	0.317	31.7	31.7
24271	ENSG00000268895	A1BG-AS1	19	+	58352940	58353044	58347752	58347844	58353378	58353474	24271	5,11	1,2	5,3	0,0	177	73	0.0039818	0.0323346	0.673,0.694	1.0,1.0	-0.317	-31.7	31.7
72406	ENSG00000270249	RP11-514P8.7	7	-	102566581	102566736	102544705	102544776	102566996	102567083	72406	46,46	27,10	45,23	1,4	228	73	0.00436788	0.0347877	0.353,0.596	0.935,0.648	-0.317	-31.7	31.7
3178	ENSG00000175575	PAAF1	11	+	73886924	73887099	73878778	73878819	73887353	73887457	3178	3,3	52,47	58,66	37,36	248	73	0	0	0.017,0.018	0.316,0.351	-0.316	-31.6	31.6
75416	ENSG00000140943	MBTPS1	16	-	84075554	84075656	84074596	84074741	84081746	84081908	75416	7,5	51,31	24,17	18,11	175	73	6.57869e-10	4.3469e-08	0.054,0.063	0.357,0.392	-0.316	-31.6	31.6
8717	ENSG00000249859	PVT1	8	+	128070165	128070272	127989260	127989291	128096517	128096654	8717	20,17	1,0	180159	39,42	180	73	1.33218e-05	0.000273746	0.89,1.0	0.652,0.606	0.316	31.6	31.6
315	ENSG00000186260	MKL2	16	+	14075299	14075501	14071321	14071365	14079289	14079354	315	4,3	2,2	0,0	7,8	275	73	4.00999e-05	0.000698386	0.347,0.285	0.0,0.0	0.316	31.6	31.6
8172	ENSG00000272333	KMT2B	19	+	35719468	35719541	35718018	35718381	35719783	35721804	8172	24,8	1,0	9,15	2,5	146	73	0.000177259	0.00248604	0.923,1.0	0.692,0.6	0.316	31.6	31.6
16617	ENSG00000119242	CCDC92	12	-	123945703	123945800	123944271	123944364	123971894	123972051	16617	4,2	1,0	0,1	2,0	170	73	0.000989013	0.0103493	0.632,1.0	0.0,1.0	0.316	31.6	31.6
12232	ENSG00000078487	ZCWPW1	7	-	100401888	100402041	100400852	100401336	100403693	100403785	12232	9,8	0,1	23,12	2,9	226	73	0.00163512	0.0156423	1.0,0.721	0.788,0.301	0.316	31.6	31.6
19719	ENSG00000204524	ZNF805	19	+	57243922	57244049	57240891	57240921	57253072	57254703	19719	6,5	0,0	8,25	5,0	200	73	0.00263019	0.0231923	1.0,1.0	0.369,1.0	0.316	31.6	31.6
41995	ENSG00000182919	C11orf54	11	+	93741962	93742094	93741658	93741728	93747301	93747448	41995	17,6	8,12	39,31	8,8	205	73	0.00452155	0.0357763	0.431,0.151	0.634,0.58	-0.316	-31.6	31.6
22232	ENSG00000160087	UBE2J2	1	-	1271509	1271637	1263345	1263386	1273665	1273854	22232	5,4	3,2	4,4	16,16	201	73	0.00522462	0.0401726	0.377,0.421	0.083,0.083	0.316	31.6	31.6
84051	ENSG00000186001	LRCH3	3	+	197831959	197832062	197830769	197830863	197832196	197832317	84051	0,0	29,23	10,5	7,6	176	73	8.2599e-10	5.32024e-08	0.0,0.0	0.372,0.257	-0.315	-31.5	31.5
39201	ENSG00000163811	WDR43	2	+	28917896	28917995	28914068	28914208	28922918	28922983	39201	74,54	0,0	115,62	14,18	172	73	1.62829e-09	9.70994e-08	1.0,1.0	0.777,0.594	0.315	31.5	31.5
9789	ENSG00000170266	GLB1	3	-	33077093	33077237	33072543	33072713	33096718	33096792	9789	17,4	8,5	0,0	7,10	217	73	1.36548e-07	5.19687e-06	0.417,0.212	0.0,0.0	0.315	31.5	31.5
27099	ENSG00000273217	CTC-432M15.3	5	-	131561977	131562047	131548046	131548190	131592382	131592466	27099	31,16	0,0	17,11	5,2	143	73	7.4173e-06	0.000165982	1.0,1.0	0.634,0.737	0.315	31.5	31.5
23650	ENSG00000105372	RPS19	19	+	41863870	41863985	41861104	41861212	41864173	41864267	23650	17,17	5,2	77,72	0,1	188	73	8.5443e-06	0.000186773	0.569,0.767	1.0,0.965	-0.315	-31.5	31.5
46761	ENSG00000166479	TMX3	18	-	68701744	68701790	68697931	68698031	68710020	68710144	46761	26,24	1,1	22,28	7,12	119	73	1.84898e-05	0.000361248	0.941,0.936	0.658,0.589	0.315	31.5	31.5
32940	ENSG00000100281	HMGXB4	22	+	35263981	35264096	35263795	35263874	35264647	35265603	32940	51,20	18,11	79,87	7,11	188	73	0.000114969	0.00172503	0.524,0.414	0.814,0.754	-0.315	-31.5	31.5
10397	ENSG00000104047	DTWD1	15	+	49626743	49626893	49625112	49625431	49629586	49629967	10397	16,7	0,0	18,13	1,4	223	73	0.000151883	0.00219203	1.0,1.0	0.855,0.515	0.315	31.5	31.5
58830	ENSG00000177058	SLC38A9	5	-	55639147	55639270	55633694	55635657	55645788	55645895	58830	0,0	4,4	3,3	2,3	196	73	0.000267917	0.00351743	0.0,0.0	0.358,0.271	-0.315	-31.5	31.5
6947	ENSG00000163138	PACRGL	4	+	20707802	20707870	20704659	20704814	20712787	20712922	6947	22,15	2,0	13,13	6,3	141	73	0.00134105	0.0133223	0.851,1.0	0.529,0.692	0.315	31.5	31.5
19577	ENSG00000110075	PPP6R3	11	+	68587944	68588020	68575957	68576043	68590659	68590714	19577	7,4	0,0	8,6	0,5	149	73	0.00223089	0.0202302	1.0,1.0	1.0,0.37	0.315	31.5	31.5
12324	ENSG00000267080	ASB16-AS1	17	-	44182934	44183093	44181622	44181720	44186564	44186671	12324	14,6	0,0	12,8	2,1	232	73	0.00410395	0.0331159	1.0,1.0	0.654,0.716	0.315	31.5	31.5
74791	ENSG00000075239	ACAT1	11	+	108129102	108129201	108127885	108127979	108131906	108131954	74791	0,1	1,1	2,4	2,1	172	73	0.00414264	0.0333496	0.0,0.298	0.298,0.629	-0.315	-31.5	31.5
53859	ENSG00000099622	CIRBP	19	+	1272426	1272523	1271980	1272051	1274306	1274444	53859	519286	25,31	187162	68,62	170	73	5.77316e-15	8.76323e-13	0.899,0.798	0.541,0.529	0.314	31.4	31.4
14361	ENSG00000013573	DDX11	12	+	31084180	31084396	31083812	31084061	31084582	31084656	14361	3,2	25,13	29,31	12,17	289	73	6.63286e-11	5.35887e-09	0.029,0.037	0.379,0.315	-0.314	-31.4	31.4
[truncated: 63,120 more rows]
